# Supplementary material for: Lévy foraging patterns of rural humans
Source: PLoS One. 2018 Jun 18;13(6):e0199099. doi: 10.1371/journal.pone.0199099 (PMC6005560; doi:10.1371/journal.pone.0199099)
Supplement: S2 File — (FOR) [file pone.0199099.s002.for]

c ***************************************************************
c
c Fitting exponentials, power-laws and bi-exponentials to 
c the GPS data for Me'Phaa farmers searching for firewood
c
c 26 October 2016
c ***************************************************************    
       implicit double precision(a-h,o-z)
	  implicit integer(i-n)
       character*3 day
       character*3 month
       character*1 order  
       double precision l(100000)
       double precision mu,lambda,L1,L2,LA,LB,L3,L3max,len,
     &                   long,lat
      
       external c05adf,d01ahf,m01caf,f1,f2

       common/para/alim,blim,Sum0,Sum1,Sum2

       open(unit=11,file='h02_01_all.dat',status='old')
       open(unit=12,file='h02_02_all.dat',status='old')
       open(unit=13,file='h04_02_all.dat',status='old')
       open(unit=14,file='h08_01_all.dat',status='old')
       open(unit=15,file='h10_01_all.dat',status='old')
       open(unit=16,file='h11_01_all.dat',status='old')
       open(unit=17,file='h12_01_all.dat',status='old')
       open(unit=18,file='h12_02_all.dat',status='old')

c Constants
       pi=4.0d0*datan(1.0d0)
       
c Radius of the Earth
       Rad=6378.137 !km 

c lower cut-off for AIC test
      alim=0.005d0
      blim=0.0d0
     
c intialise AIC sums
      Sum0=0.0d0
      Sum1=0.0d0
      Sum2=0.0d0
      m=0
     
      write(6,*) 'enter walk'
      read(5,*) iwalk

      read(10+iwalk,*) long,lat,z,day,month,t1,t2,t3,t4,t5
      lat=lat*pi/180.0d0
      long=long*pi/180.0d0
      r=Rad*dcos(lat)
      y0=Rad*lat
      x0=long*r

      read(10+iwalk,*) long,lat,z,day,month,t1,t2,t3,t4,t5
      lat=lat*pi/180.0d0
      long=long*pi/180.0d0
      r=Rad*dcos(lat)
      y1=Rad*lat
      x1=long*r
      
      sgn1=dsign(1.0d0,x1-x0)
      sgn2=dsign(1.0d0,y1-y0)

      do 10 i=1,1000000
         
      read(10+iwalk,*,end=20) long,lat,z,day,month,t1,t2,t3,t4,t5
      lat=lat*pi/180.0d0
      long=long*pi/180.0d0
      r=Rad*dcos(lat)
      y2=Rad*lat
      x2=long*r
     
      sgn3=dsign(1.0d0,x2-x1)
      sgn4=dsign(1.0d0,y2-y1)

        if(sgn3.ne.sgn1) then
         sgn1=sgn3
         len=dabs(x1-x0)  ! step-length
         
c update AIC Sums    
       if(len.gt.alim) then 
        m=m+1     
        l(m)=len
        Sum0=Sum0+1   	
        Sum1=Sum1+dlog(len)
        Sum2=Sum2+len
        blim=max(blim,len)
       end if

         x0=x1
         
       end if
        
        if(sgn4.ne.sgn2) then
         sgn2=sgn4
         len=dabs(y1-y0)  ! step-length
        
       
c update AIC Sums    
       if(len.gt.alim) then  
        m=m+1     
        l(m)=len
        Sum0=Sum0+1   	
        Sum1=Sum1+dlog(len)
        Sum2=Sum2+len
        blim=max(blim,len)
       end if

        y0=y1
         
         
       end if

        x1=x2
        y1=y2

 10   continue

 20   continue

  5   continue

      write(6,*) i

c Find MLE for mu     
c Parameters for c05adf 
      xmin=1.0d0
      xmax=3.0d0  
      eps=0.001d0
      eta=0.001d0
      ifail=0 
     
      call c05adf(xmin,xmax,eps,eta,f1,x,ifail)
	
      mu=x
      write(6,*) 'mu=',mu
    
c Find MLE for lambda 
c Parameters for c05adf 
      xmin=0.0d0
      xmax=1000.0d0  
      eps=0.0001d0
      eta=0.0001d0
      ifail=0  
      
      call c05adf(xmin,xmax,eps,eta,f2,x,ifail)
	
      lambda=x
    
      L1=Sum0*dlog(mu-1.0d0)-
     & Sum0*dlog((alim**(1.0d0-mu))
     & -(blim**(1.0d0-mu)))-mu*Sum1
     
      x1=dexp(-lambda*alim)
      x2=dexp(-lambda*blim)
      L2=Sum0*dlog(lambda)-Sum0*dlog(x1-x2)-lambda*Sum2
      
      AIC1=-2.0d0*L1+2.0d0
      AIC2=-2.0d0*L2+2.0d0

      write(6,*) 'AIC for power law=',AIC1
      write(6,*) 'AIC for a single exponential=',AIC2
      
             
c Rank vector of step-lengths
       m1=1
       order='D'
       ifail=0 
       call m01caf(l,m1,m,order,ifail) 
       

c Find best fit bi-exponential
      L3max=-100000.0d0 
      do 60 A=0.0d0,1.0d0,0.02d0
      B=1.0d0-A
      do 60 LA=0.0d0,500.0d0,1.0d0
      do 60 LB=0.0d0,50.0d0,1.0d0
      
     
c Calculate LLH
       L3=0.0d0
       
       do 65 i=1,m
        PA=LA*dexp(-LA*l(i))/(dexp(-LA*alim)-dexp(-LA*blim))
        PB=LB*dexp(-LB*l(i))/(dexp(-LB*alim)-dexp(-LB*blim))
        
        L3=L3+dlog(A*PA+B*PB)
 65    continue

       if(L3.gt.L3max) then
        L3max=L3
        best1=A
       
        best3=LA
        best4=LB
        
       end if

             
 60   continue

      A=best1
      B=1.0d0-A
      

      LA=best3
      LB=best4
      
      L3=L3max

  
      write(6,*) 'bi-exponential'    
      write(6,*) 'A=',A
      write(6,*) 'B=',B
      write(6,*) 'LA=',LA
      write(6,*) 'LB=',LB
     
      
      AIC3=-2*L3+6.0d0

      AICmin=min(AIC1,AIC2,AIC3)

      d1=AIC1-AICmin
      d2=AIC2-AICmin
      d3=AIC3-AICmin
     
      
      Sum=dexp(-0.5d0*d1)+dexp(-0.5d0*d2)+
     &    dexp(-0.5d0*d3)

      w1=dexp(-0.5d0*d1)/Sum
      w2=dexp(-0.5d0*d2)/Sum
      w3=dexp(-0.5d0*d3)/Sum
      
      
      write(6,*) 'No. of steps=',m
      write(6,*) 'AIC weight for power law=',w1
      write(6,*) 'AIC weight for exponential=',w2
      write(6,*) 'AIC weight for bi-exponential=',w3

c write out CDF      
       do 70 i=1,m   

        write(70,998) l(i),1.0d0*i/m
       
 70    continue    
 
        do 75 x=alim,blim,0.001d0
      
        C1=((x**(1.0d0-mu))-(blim**(1.0d0-mu)))/
     &       ((alim**(1.0d0-mu))-(blim**(1.0d0-mu)))
        
        C2=(dexp(-lambda*x)-dexp(-lambda*blim))/
     &     (dexp(-lambda*alim)-dexp(-lambda*blim))

        C3=A*(dexp(-LA*x)-dexp(-LA*blim))
     &    /(dexp(-LA*alim)-dexp(-LA*blim))+
     &    B*(dexp(-LB*x)-dexp(-LB*blim))
     &    /(dexp(-LB*alim)-dexp(-LB*blim))

        write(71,999) x,C1,C2,C3
        
 75    continue   

  998   format(2f12.6)

  999   format(4f12.6)

      end 

      function f1(x)
      
      implicit double precision(a-h,o-z)
      implicit integer(i-n)
     
      common/para/alim,blim,Sum0,Sum1,Sum2
      
      f1=Sum1/Sum0-1.0d0/(x-1.0d0)
     & -((blim**(-x+1.0d0))*dlog(blim)
     & -(alim**(-x+1.0d0))*dlog(alim))
     & /((blim**(-x+1.0d0))-(alim**(-x+1.0d0)))
     
     
      return
      end

      function f2(x)
      
      implicit double precision(a-h,o-z)
      implicit integer(i-n)
     
      common/para/alim,blim,Sum0,Sum1,Sum2
      
      f2=Sum2/Sum0-1.0d0/x
     & -(blim*dexp(-x*blim)-alim*dexp(-x*alim))/
     &  (dexp(-x*blim)-dexp(-x*alim))
     
     
      return
      end
       
 
      
