# Supplementary material for: Lévy foraging patterns of rural humans
Source: PLoS One. 2018 Jun 18;13(6):e0199099. doi: 10.1371/journal.pone.0199099 (PMC6005560; doi:10.1371/journal.pone.0199099)
Supplement: S4 File — (ZIP) [file pone.0199099.s004.zip]

Archive with 45 entries (45 files):
- 02Holux_M-241_Start_20161216-095453_Finish_20161216-135853.kml
- 02Holux_M-241_Start_20161216-095453_Finish_20161216-135853.txt
- 02Holux_M-241_Start_20161227-102910_Finish_20161227-132213.kml
- 02Holux_M-241_Start_20161227-102910_Finish_20161227-132213.txt
- 02Holux_M-241_Start_20161228-103450_Finish_20161228-132635.kml
- 02Holux_M-241_Start_20161228-103450_Finish_20161228-132635.txt
- 03Holux_M-241_Start_20161215-112032_Finish_20161215-135632.kml
- 03Holux_M-241_Start_20161215-112032_Finish_20161215-135632.txt
- 03Holux_M-241_Start_20161216-092704_Finish_20161216-125804.kml
- 03Holux_M-241_Start_20161216-092704_Finish_20161216-125804.txt
- 03Holux_M-241_Start_20161217-094920_Finish_20161217-132921.kml
- 03Holux_M-241_Start_20161217-094920_Finish_20161217-132921.txt
- 06Holux_M-241_Start_20161222-083235_Finish_20161222-111805.kml
- 06Holux_M-241_Start_20161222-083235_Finish_20161222-111805.txt
- 06Holux_M-241_Start_20161223-082857_Finish_20161223-092447.kml
- 06Holux_M-241_Start_20161223-082857_Finish_20161223-092447.txt
- 06Holux_M-241_Start_20161223-092505_Finish_20161223-124916.kml
- 06Holux_M-241_Start_20161223-092505_Finish_20161223-124916.txt
- 06Holux_M-241_Start_20161224-082256_Finish_20161224-112647.kml
- 06Holux_M-241_Start_20161224-082256_Finish_20161224-112647.txt
- 06Holuxsaba_M-241_Start_20170102-123559_Finish_20170102-151009.kml
- 06Holuxsaba_M-241_Start_20170102-123559_Finish_20170102-151009.txt
- 06Holuxsaba_M-241_Start_20170103-094855_Finish_20170103-160045.kml
- 06Holuxsaba_M-241_Start_20170103-094855_Finish_20170103-160045.txt
- 06Holuxsaba_M-241_Start_20170104-104459_Finish_20170104-170339.kml
- 06Holuxsaba_M-241_Start_20170104-104459_Finish_20170104-170339.txt
- 08Holux_M-241_Start_20161222-101201_Finish_20161222-154728.kml
- 08Holux_M-241_Start_20161222-101201_Finish_20161222-154728.txt
- 08Holux_M-241_Start_20161223-101650_Finish_20161223-135530.kml
- 08Holux_M-241_Start_20161223-101650_Finish_20161223-135530.txt
- 08Holux_M-241_Start_20161226-165632_Finish_20161226-182622.kml
- 08Holux_M-241_Start_20161226-165632_Finish_20161226-182622.txt
- 09Holux_M-241_Start_20161230-091835_Finish_20161230-183039.kml
- 09Holux_M-241_Start_20161230-091835_Finish_20161230-183039.txt
- 10Holux_M-241_Start_20161230-163104_Finish_20161230-182955.kml
- 10Holux_M-241_Start_20161230-163104_Finish_20161230-182955.txt
- Holux01_M-241_Start_20161216-090205_Finish_20161216-135535.kml
- Holux01_M-241_Start_20161216-090205_Finish_20161216-135535.txt
- Holux01_M-241_Start_20161226-111028_Finish_20161226-165557.kml
- Holux01_M-241_Start_20161226-111028_Finish_20161226-165557.txt
- Holux01_M-241_Start_20161227-090754_Finish_20161227-100815.kml
- Holux01_M-241_Start_20161227-090754_Finish_20161227-100815.txt
- Holux01_M-241_Start_20170103-110131_Finish_20170104-135808.kml
- Holux01_M-241_Start_20170103-110131_Finish_20170104-202050.txt
- Holux01_M-241_Start_20170104-151958_Finish_20170104-165808.txt
