# Supplementary material for: Lévy foraging patterns of rural humans
Source: PLoS One. 2018 Jun 18;13(6):e0199099. doi: 10.1371/journal.pone.0199099 (PMC6005560; doi:10.1371/journal.pone.0199099)
Supplement: S4 File — (ZIP) [file pone.0199099.s004.zip › 02Holux_M-241_Start_20161216-095453_Finish_20161216-135853.kml]

<?xml version="1.0" encoding="UTF-8"?>
<kml xmlns="http://earth.google.com/kml/2.1">
<Document>
<Style id="normalState_TLP_Start">
<IconStyle>
<scale>1.0</scale>
<Icon>
<href>http://maps.google.com/mapfiles/kml/pal4/icon15.png</href>
</Icon>
</IconStyle>
<LabelStyle>
<scale>1.0</scale>
</LabelStyle>
</Style>
<Style id="highlightState_TLP_Start">
<IconStyle>
<scale>1.1</scale>
<Icon>
<href>http://maps.google.com/mapfiles/kml/pal4/icon7.png</href>
</Icon>
</IconStyle>
<LabelStyle>
<scale>1.1</scale>
<color>ff0000ff</color>
</LabelStyle>
</Style>
<StyleMap id="styleMap_TLP_Start">
<Pair>
<key>normal</key>
<styleUrl>#normalState_TLP_Start</styleUrl>
</Pair>
<Pair>
<key>highlight</key>
<styleUrl>#highlightState_TLP_Start</styleUrl>
</Pair>
</StyleMap>
<Style id="normalState_TLP_Finish">
<IconStyle>
<scale>1.0</scale>
<Icon>
<href>http://maps.google.com/mapfiles/kml/pal4/icon15.png</href>
</Icon>
</IconStyle>
<LabelStyle>
<scale>1.0</scale>
</LabelStyle>
</Style>
<Style id="highlightState_TLP_Finish">
<IconStyle>
<scale>1.1</scale>
<Icon>
<href>http://maps.google.com/mapfiles/kml/pal4/icon7.png</href>
</Icon>
</IconStyle>
<LabelStyle>
<scale>1.1</scale>
<color>ff0000ff</color>
</LabelStyle>
</Style>
<StyleMap id="styleMap_TLP_Finish">
<Pair>
<key>normal</key>
<styleUrl>#normalState_TLP_Finish</styleUrl>
</Pair>
<Pair>
<key>highlight</key>
<styleUrl>#highlightState_TLP_Finish</styleUrl>
</Pair>
</StyleMap>
<Style id="normalState_TLP_Normal">
<IconStyle>
<scale>1.0</scale>
<Icon>
<href>http://maps.google.com/mapfiles/kml/pal4/icon31.png</href>
</Icon>
</IconStyle>
<LabelStyle>
<scale>1.0</scale>
</LabelStyle>
</Style>
<Style id="highlightState_TLP_Normal">
<IconStyle>
<scale>1.1</scale>
<Icon>
<href>http://maps.google.com/mapfiles/kml/pal4/icon23.png</href>
</Icon>
</IconStyle>
<LabelStyle>
<scale>1.1</scale>
<color>ff0000ff</color>
</LabelStyle>
</Style>
<StyleMap id="styleMap_TLP_Normal">
<Pair>
<key>normal</key>
<styleUrl>#normalState_TLP_Normal</styleUrl>
</Pair>
<Pair>
<key>highlight</key>
<styleUrl>#highlightState_TLP_Normal</styleUrl>
</Pair>
</StyleMap>
<Style id="normalState_TLP_Photo">
<IconStyle>
<scale>1.0</scale>
<Icon>
<href>http://maps.google.com/mapfiles/kml/pal4/icon46.png</href>
</Icon>
</IconStyle>
<LabelStyle>
<scale>1.0</scale>
</LabelStyle>
</Style>
<Style id="highlightState_TLP_Photo">
<IconStyle>
<scale>1.1</scale>
<Icon>
<href>http://maps.google.com/mapfiles/kml/pal4/icon38.png</href>
</Icon>
</IconStyle>
<LabelStyle>
<scale>1.1</scale>
<color>ff0000ff</color>
</LabelStyle>
</Style>
<StyleMap id="styleMap_TLP_Photo">
<Pair>
<key>normal</key>
<styleUrl>#normalState_TLP_Photo</styleUrl>
</Pair>
<Pair>
<key>highlight</key>
<styleUrl>#highlightState_TLP_Photo</styleUrl>
</Pair>
</StyleMap>
<Style id="roadStyle">
<LineStyle>
<color>ffffff00</color>
<width>6</width>
</LineStyle>
</Style>
<Open>1</Open>
<description>Route</description>
<name>Track Log</name>
<Placemark>
<name>Route</name>
<styleUrl>#roadStyle</styleUrl>
<MultiGeometry>
<LineString>
<coordinates>
-65.0699844,-10.8755064,131.71 -65.0700684,-10.8753691,122.06 -65.0701447,-10.8752728,115.52 -65.0701981,-10.8752298,108.51 -65.0702286,-10.8751926,101.95 -65.0702820,-10.8751020,93.72 -65.0704193,-10.8750429,89.06 -65.0704575,-10.8749924,87.47 -65.0704956,-10.8749628,82.92 -65.0705566,-10.8749514,79.88 -65.0705795,-10.8749104,75.53 -65.0705872,-10.8748913,73.93 -65.0706177,-10.8748713,71.31 -65.0707092,-10.8748436,66.38 -65.0707092,-10.8748140,64.20 -65.0707397,-10.8748055,62.85 -65.0707321,-10.8748016,62.52 -65.0707703,-10.8748083,60.80 -65.0707779,-10.8747826,58.32 -65.0707855,-10.8747931,58.27 -65.0707855,-10.8747883,57.17 -65.0707855,-10.8747826,56.42 -65.0707779,-10.8747807,56.33 -65.0707703,-10.8747730,56.27 -65.0707932,-10.8747644,54.50 -65.0708389,-10.8747835,53.10 -65.0708618,-10.8747911,53.14 -65.0708618,-10.8747807,51.21 -65.0708618,-10.8747854,51.18 -65.0708694,-10.8747921,49.62 -65.0708771,-10.8747768,49.07 -65.0708694,-10.8747826,48.87 -65.0708771,-10.8748217,49.11 -65.0708313,-10.8748121,48.38 -65.0707932,-10.8748121,48.04 -65.0707169,-10.8748083,47.20 -65.0707016,-10.8747988,46.75 -65.0706940,-10.8748026,46.18 -65.0706711,-10.8747883,45.59 -65.0706100,-10.8747406,43.91 -65.0705414,-10.8746767,42.37 -65.0705032,-10.8746166,41.14 -65.0704956,-10.8746023,41.11 -65.0704880,-10.8745880,41.04 -65.0704803,-10.8745422,40.41 -65.0704803,-10.8744221,40.54 -65.0704880,-10.8743458,40.23 -65.0706177,-10.8742867,40.58 -65.0707016,-10.8742085,41.29 -65.0707169,-10.8740740,40.51 -65.0707092,-10.8739758,38.80 -65.0708084,-10.8739052,38.41 -65.0708160,-10.8738489,38.29 -65.0708771,-10.8737764,39.82 -65.0708847,-10.8737345,38.63 -65.0709229,-10.8736544,37.21 -65.0709610,-10.8735409,36.00 -65.0710831,-10.8733759,39.82 -65.0711365,-10.8733034,40.44 -65.0711517,-10.8732166,38.94 -65.0711823,-10.8731518,37.24 -65.0711594,-10.8730135,35.78 -65.0710754,-10.8729324,34.99 -65.0711517,-10.8728428,35.59 -65.0712967,-10.8727198,36.68 -65.0713196,-10.8726234,37.61 -65.0713043,-10.8724947,38.71 -65.0713501,-10.8723965,41.69 -65.0713959,-10.8723307,42.66 -65.0714493,-10.8722496,42.21 -65.0714874,-10.8721781,41.35 -65.0715256,-10.8720837,39.87 -65.0715866,-10.8720322,39.13 -65.0717087,-10.8719559,42.59 -65.0716629,-10.8718796,41.57 -65.0716705,-10.8717890,40.08 -65.0716934,-10.8717461,39.21 -65.0717239,-10.8716993,38.37 -65.0717087,-10.8716259,37.31 -65.0718384,-10.8715601,39.07 -65.0719147,-10.8714314,39.21 -65.0719299,-10.8712664,39.37 -65.0719452,-10.8711815,37.84 -65.0720291,-10.8711452,36.75 -65.0720825,-10.8710794,36.23 -65.0721283,-10.8710012,37.05 -65.0722351,-10.8709297,39.48 -65.0722656,-10.8708057,41.32 -65.0722580,-10.8707018,41.43 -65.0722504,-10.8706284,40.41 -65.0722809,-10.8705521,39.23 -65.0724335,-10.8704739,41.04 -65.0724564,-10.8704100,39.88 -65.0724640,-10.8703823,41.80 -65.0725098,-10.8703394,47.58 -65.0724792,-10.8702669,47.78 -65.0725861,-10.8701973,52.24 -65.0726547,-10.8701229,56.41 -65.0727234,-10.8700552,62.06 -65.0727463,-10.8699722,64.59 -65.0727386,-10.8698616,67.44 -65.0727921,-10.8697481,73.48 -65.0728455,-10.8696680,82.14 -65.0728226,-10.8696299,89.61 -65.0728531,-10.8695602,100.25 -65.0728378,-10.8694887,106.98 -65.0728836,-10.8694172,114.42 -65.0729218,-10.8693285,123.23 -65.0729218,-10.8692408,128.66 -65.0729980,-10.8691778,128.84 -65.0730133,-10.8690844,129.66 -65.0729904,-10.8689795,129.46 -65.0730133,-10.8688946,131.92 -65.0730743,-10.8688478,132.70 -65.0731354,-10.8687515,132.94 -65.0731964,-10.8687716,136.35 -65.0731964,-10.8687582,136.51 -65.0732269,-10.8687305,136.58 -65.0732117,-10.8687372,136.68 -65.0731964,-10.8687754,136.66 -65.0731964,-10.8687811,135.80 -65.0731277,-10.8687811,131.38 -65.0730667,-10.8687868,128.21 -65.0730438,-10.8687611,125.75 -65.0730209,-10.8687391,125.81 -65.0730209,-10.8687019,123.61 -65.0730209,-10.8687096,123.53 -65.0730286,-10.8687115,123.58 -65.0730362,-10.8686705,124.10 -65.0730896,-10.8686609,125.07 -65.0731201,-10.8686447,123.19 -65.0731277,-10.8686295,123.43 -65.0731583,-10.8685789,123.63 -65.0731735,-10.8685284,121.71 -65.0732727,-10.8684683,122.14 -65.0732880,-10.8683901,120.16 -65.0733032,-10.8682995,119.38 -65.0734024,-10.8682137,118.61 -65.0734177,-10.8682098,118.64 -65.0735474,-10.8681192,114.89 -65.0735626,-10.8680916,114.11 -65.0735703,-10.8681040,112.36 -65.0735855,-10.8681145,112.26 -65.0735855,-10.8681135,112.17 -65.0736008,-10.8681011,111.45 -65.0736237,-10.8680735,107.93 -65.0736542,-10.8680716,106.01 -65.0736618,-10.8680820,104.54 -65.0736694,-10.8680763,104.41 -65.0736771,-10.8680735,104.38 -65.0736771,-10.8680782,104.34 -65.0737076,-10.8682184,102.83 -65.0737076,-10.8682251,102.78 -65.0737076,-10.8682394,101.83 -65.0737305,-10.8683939,98.17 -65.0737381,-10.8683939,98.45 -65.0737381,-10.8684216,100.52 -65.0737610,-10.8684216,103.02 -65.0737686,-10.8683949,103.71 -65.0738144,-10.8682899,103.70 -65.0738220,-10.8683119,106.65 -65.0738297,-10.8683367,108.80 -65.0738449,-10.8683290,109.38 -65.0738525,-10.8683090,109.69 -65.0738678,-10.8682547,110.27 -65.0739670,-10.8682117,110.84 -65.0740662,-10.8681850,112.09 -65.0740738,-10.8681889,112.21 -65.0740891,-10.8681936,112.30 -65.0740967,-10.8681917,112.46 -65.0741043,-10.8681784,112.76 -65.0741119,-10.8681774,113.10 -65.0741196,-10.8681469,114.59 -65.0741730,-10.8681469,117.96 -65.0742111,-10.8681374,119.80 -65.0743027,-10.8681364,123.91 -65.0743103,-10.8681316,124.03 -65.0743256,-10.8681259,124.05 -65.0743256,-10.8681116,124.11 -65.0743942,-10.8680630,124.43 -65.0744400,-10.8680229,125.32 -65.0744781,-10.8679924,125.72 -65.0744858,-10.8679810,125.72 -65.0745468,-10.8679495,125.75 -65.0745926,-10.8679352,126.15 -65.0746384,-10.8679285,127.13 -65.0746841,-10.8679237,128.60 -65.0747147,-10.8679428,128.97 -65.0748367,-10.8679800,130.32 -65.0748978,-10.8679972,132.84 -65.0749664,-10.8680096,137.85 -65.0749435,-10.8679790,140.52 -65.0749207,-10.8679762,141.73 -65.0749435,-10.8679714,142.46 -65.0749435,-10.8679609,142.75 -65.0749893,-10.8679419,144.38 -65.0750122,-10.8679600,145.14 -65.0750427,-10.8679495,145.89 -65.0750504,-10.8679123,147.36 -65.0750885,-10.8678856,148.74 -65.0751419,-10.8678932,150.11 -65.0751266,-10.8678741,150.45 -65.0750656,-10.8677464,151.96 -65.0750656,-10.8677149,152.98 -65.0750885,-10.8676643,152.61 -65.0750732,-10.8676338,152.78 -65.0750809,-10.8676424,153.01 -65.0750885,-10.8676529,153.10 -65.0751495,-10.8678122,155.05 -65.0751495,-10.8678703,156.39 -65.0750809,-10.8678961,157.49 -65.0750198,-10.8678942,157.58 -65.0750198,-10.8678999,157.65 -65.0750122,-10.8679008,157.70 -65.0750122,-10.8678913,157.75 -65.0750122,-10.8678989,157.83 -65.0750046,-10.8679018,157.89 -65.0750046,-10.8679142,157.91 -65.0750275,-10.8679237,158.05 -65.0750351,-10.8679495,158.14 -65.0750809,-10.8680220,158.96 -65.0750961,-10.8680706,160.27 -65.0751343,-10.8681154,160.36 -65.0751801,-10.8681126,160.73 -65.0751801,-10.8681154,160.78 -65.0752106,-10.8681669,161.70 -65.0752563,-10.8682346,162.11 -65.0752563,-10.8682451,162.79 -65.0752792,-10.8682394,162.98 -65.0752792,-10.8682528,163.03 -65.0754013,-10.8683052,164.96 -65.0755539,-10.8682146,164.04 -65.0755997,-10.8682308,164.48 -65.0757065,-10.8683929,166.40 -65.0757217,-10.8684435,166.63 -65.0757370,-10.8684425,166.79 -65.0757980,-10.8684216,166.02 -65.0757904,-10.8684206,166.04 -65.0757980,-10.8684225,166.02 -65.0758133,-10.8684196,166.04 -65.0759125,-10.8684940,165.78 -65.0759888,-10.8685284,166.43 -65.0760574,-10.8684692,166.50 -65.0761108,-10.8684788,166.93 -65.0761032,-10.8685026,168.10 -65.0760956,-10.8685112,168.64 -65.0760956,-10.8685589,168.96 -65.0761032,-10.8685751,168.89 -65.0761108,-10.8685722,171.10 -65.0761642,-10.8685646,170.96 -65.0761719,-10.8685541,170.95 -65.0761795,-10.8685474,170.94 -65.0762024,-10.8685236,170.97 -65.0762100,-10.8685083,171.01 -65.0762177,-10.8685064,170.95 -65.0762634,-10.8685274,170.69 -65.0763321,-10.8685799,172.64 -65.0763321,-10.8685951,172.93 -65.0763397,-10.8685913,173.02 -65.0763474,-10.8685846,173.10 -65.0763931,-10.8685961,172.89 -65.0764313,-10.8685808,172.73 -65.0764389,-10.8685646,172.47 -65.0764465,-10.8685703,172.38 -65.0764389,-10.8685799,172.30 -65.0763931,-10.8685951,172.02 -65.0763931,-10.8686008,172.02 -65.0764236,-10.8685970,172.10 -65.0764236,-10.8685894,172.10 -65.0764236,-10.8685884,172.05 -65.0764236,-10.8685875,172.04 -65.0764236,-10.8685837,172.06 -65.0764313,-10.8685799,172.05 -65.0764313,-10.8685722,172.04 -65.0764389,-10.8685579,172.05 -65.0764542,-10.8685408,172.08 -65.0764542,-10.8685141,172.69 -65.0764313,-10.8685102,173.43 -65.0764313,-10.8685017,173.48 -65.0763931,-10.8685093,174.13 -65.0764160,-10.8685427,174.13 -65.0764389,-10.8685894,173.88 -65.0764542,-10.8686028,173.89 -65.0764694,-10.8686075,173.91 -65.0764694,-10.8686066,173.95 -65.0764847,-10.8686094,174.00 -65.0765381,-10.8686047,174.03 -65.0765457,-10.8686104,174.02 -65.0765533,-10.8686085,174.02 -65.0765610,-10.8686104,174.66 -65.0765839,-10.8686132,174.65 -65.0765991,-10.8686123,174.77 -65.0766068,-10.8686314,174.89 -65.0766907,-10.8688602,171.78 -65.0766602,-10.8689089,171.03 -65.0766754,-10.8689013,171.22 -65.0766907,-10.8688526,171.36 -65.0767136,-10.8687954,171.25 -65.0767059,-10.8687649,171.26 -65.0767136,-10.8687258,171.20 -65.0767365,-10.8686619,170.35 -65.0768051,-10.8685751,167.87 -65.0768051,-10.8685484,167.69 -65.0768280,-10.8685150,168.16 -65.0768890,-10.8684511,167.07 -65.0769348,-10.8684196,166.09 -65.0769653,-10.8684111,166.25 -65.0769730,-10.8684263,166.59 -65.0769882,-10.8684273,166.49 -65.0769958,-10.8684387,166.42 -65.0770569,-10.8684254,166.32 -65.0771637,-10.8684130,166.69 -65.0772095,-10.8684273,166.75 -65.0772934,-10.8684034,166.65 -65.0773239,-10.8683634,166.69 -65.0774078,-10.8684015,168.15 -65.0774231,-10.8683987,169.03 -65.0774460,-10.8684177,169.97 -65.0774536,-10.8684034,170.21 -65.0774841,-10.8683901,171.17 -65.0774918,-10.8683825,171.32 -65.0774994,-10.8684111,172.20 -65.0775299,-10.8683891,173.38 -65.0775909,-10.8684521,174.63 -65.0776443,-10.8685226,175.02 -65.0776825,-10.8685799,175.27 -65.0776901,-10.8685932,175.32 -65.0776901,-10.8686018,175.37 -65.0777054,-10.8686056,175.37 -65.0777359,-10.8686199,174.51 -65.0777893,-10.8685951,173.01 -65.0778351,-10.8685532,173.62 -65.0778809,-10.8685102,173.68 -65.0779190,-10.8684759,173.54 -65.0779724,-10.8684397,172.68 -65.0779953,-10.8684111,172.52 -65.0780029,-10.8684101,172.56 -65.0780106,-10.8684072,172.57 -65.0780563,-10.8684435,173.73 -65.0780945,-10.8684492,173.98 -65.0781021,-10.8684425,174.05 -65.0781174,-10.8684340,174.09 -65.0781326,-10.8684244,173.89 -65.0781174,-10.8683920,173.97 -65.0781250,-10.8683853,173.99 -65.0781250,-10.8683929,174.03 -65.0781250,-10.8683920,174.06 -65.0781326,-10.8684053,174.06 -65.0781479,-10.8683558,174.54 -65.0781631,-10.8683405,174.50 -65.0781708,-10.8683329,174.53 -65.0781631,-10.8683310,174.54 -65.0782700,-10.8684063,172.74 -65.0783234,-10.8684406,172.64 -65.0783310,-10.8684387,172.66 -65.0783539,-10.8684349,172.67 -65.0783539,-10.8684387,172.67 -65.0783539,-10.8684359,172.66 -65.0783615,-10.8684301,172.70 -65.0783615,-10.8684168,172.72 -65.0783234,-10.8684044,173.17 -65.0782700,-10.8683691,173.71 -65.0782700,-10.8683567,173.81 -65.0783005,-10.8683414,174.19 -65.0783157,-10.8683310,174.81 -65.0783234,-10.8683405,174.92 -65.0782928,-10.8683290,174.85 -65.0782776,-10.8682985,174.92 -65.0782776,-10.8682823,176.21 -65.0783081,-10.8682604,177.03 -65.0783157,-10.8682528,177.15 -65.0782928,-10.8682747,177.46 -65.0782471,-10.8682833,176.11 -65.0783234,-10.8683758,175.69 -65.0783539,-10.8683825,175.05 -65.0783615,-10.8683615,175.33 -65.0783691,-10.8683748,174.91 -65.0783844,-10.8683786,175.01 -65.0782852,-10.8684425,174.88 -65.0782852,-10.8684778,174.65 -65.0783005,-10.8684635,174.56 -65.0783234,-10.8684530,174.40 -65.0783234,-10.8684444,174.49 -65.0782471,-10.8684425,174.86 -65.0782242,-10.8684330,175.12 -65.0782242,-10.8683996,175.01 -65.0782623,-10.8683472,174.39 -65.0782623,-10.8683205,174.40 -65.0782547,-10.8683605,174.46 -65.0782623,-10.8683252,174.74 -65.0782928,-10.8683443,175.10 -65.0783386,-10.8683672,175.25 -65.0783234,-10.8683958,175.56 -65.0783310,-10.8683939,175.53 -65.0783463,-10.8684034,175.54 -65.0783463,-10.8684149,175.58 -65.0783463,-10.8684158,175.58 -65.0783691,-10.8684015,175.32 -65.0783844,-10.8684235,175.05 -65.0783539,-10.8684139,174.71 -65.0783234,-10.8684235,174.71 -65.0783310,-10.8684139,174.70 -65.0783310,-10.8684072,174.70 -65.0783310,-10.8683987,174.75 -65.0783157,-10.8683920,174.98 -65.0783157,-10.8683920,175.07 -65.0783234,-10.8683739,175.60 -65.0783386,-10.8683615,175.86 -65.0783310,-10.8683548,175.89 -65.0783081,-10.8683100,176.09 -65.0783157,-10.8682671,176.74 -65.0783157,-10.8682222,177.07 -65.0783081,-10.8682165,177.09 -65.0783005,-10.8681965,177.02 -65.0782852,-10.8680935,177.24 -65.0782776,-10.8679676,176.56 -65.0782318,-10.8679152,178.10 -65.0782471,-10.8679228,177.91 -65.0782547,-10.8679180,177.93 -65.0782318,-10.8678675,178.07 -65.0782242,-10.8678513,178.24 -65.0782471,-10.8678226,178.09 -65.0782852,-10.8677654,177.70 -65.0782471,-10.8677759,176.39 -65.0782471,-10.8677578,176.46 -65.0782623,-10.8677711,176.87 -65.0781937,-10.8677568,175.77 -65.0781784,-10.8677378,175.88 -65.0781555,-10.8677692,176.41 -65.0781555,-10.8677588,176.63 -65.0781708,-10.8676319,176.09 -65.0781403,-10.8676119,175.70 -65.0781250,-10.8675394,175.63 -65.0781479,-10.8675451,175.90 -65.0781555,-10.8675184,175.87 -65.0782166,-10.8675528,175.65 -65.0782166,-10.8675900,176.16 -65.0782089,-10.8675833,176.39 -65.0782013,-10.8675871,176.34 -65.0781937,-10.8675938,176.30 -65.0781860,-10.8676128,176.61 -65.0781937,-10.8675470,176.95 -65.0781937,-10.8674707,176.94 -65.0782013,-10.8674660,176.58 -65.0782166,-10.8674564,176.53 -65.0782471,-10.8674660,176.43 -65.0782700,-10.8674603,176.28 -65.0782776,-10.8674517,176.11 -65.0782318,-10.8674507,176.02 -65.0782089,-10.8674812,176.07 -65.0782242,-10.8674517,176.06 -65.0782928,-10.8674316,176.14 -65.0783310,-10.8674307,176.45 -65.0783463,-10.8674278,176.68 -65.0782928,-10.8674946,177.50 -65.0782776,-10.8674917,177.49 -65.0783157,-10.8674650,177.84 -65.0783539,-10.8674679,178.18 -65.0783615,-10.8675098,178.76 -65.0783539,-10.8675251,179.23 -65.0783920,-10.8676043,178.87 -65.0783844,-10.8676186,178.61 -65.0784302,-10.8675804,178.22 -65.0783310,-10.8676386,176.49 -65.0783310,-10.8676605,174.38 -65.0783844,-10.8676405,173.82 -65.0783539,-10.8676310,173.68 -65.0783539,-10.8676281,173.70 -65.0783310,-10.8676243,173.69 -65.0783310,-10.8676271,173.71 -65.0783539,-10.8676252,173.91 -65.0783691,-10.8676310,173.85 -65.0783691,-10.8676357,174.28 -65.0783615,-10.8676443,174.14 -65.0783463,-10.8676577,174.35 -65.0783005,-10.8676910,174.59 -65.0783005,-10.8676891,174.65 -65.0782928,-10.8677015,175.02 -65.0782852,-10.8677092,174.37 -65.0782776,-10.8677158,174.38 -65.0782776,-10.8677359,174.41 -65.0783005,-10.8677578,174.56 -65.0782776,-10.8678255,174.45 -65.0782623,-10.8678265,173.71 -65.0782547,-10.8678341,173.36 -65.0782471,-10.8678322,173.38 -65.0782166,-10.8677769,173.90 -65.0782166,-10.8677778,173.91 -65.0782089,-10.8677855,173.95 -65.0781860,-10.8678036,173.57 -65.0782166,-10.8678093,172.05 -65.0782089,-10.8678246,171.75 -65.0782013,-10.8678370,171.76 -65.0782166,-10.8677845,171.47 -65.0782166,-10.8677988,171.45 -65.0781937,-10.8678312,171.16 -65.0781784,-10.8677120,171.53 -65.0781021,-10.8677359,171.41 -65.0780945,-10.8677368,171.45 -65.0781479,-10.8678169,168.58 -65.0781479,-10.8678312,168.72 -65.0781479,-10.8678331,168.96 -65.0781555,-10.8678360,168.96 -65.0781631,-10.8678427,168.86 -65.0781708,-10.8678417,168.86 -65.0782318,-10.8678131,168.55 -65.0782700,-10.8677969,168.57 -65.0782928,-10.8677711,168.76 -65.0782776,-10.8678284,170.22 -65.0783157,-10.8678741,169.95 -65.0784302,-10.8679552,169.86 -65.0784607,-10.8680048,170.24 -65.0784607,-10.8680716,170.36 -65.0784760,-10.8681431,170.72 -65.0783157,-10.8682995,170.27 -65.0783157,-10.8683109,170.29 -65.0783234,-10.8683186,170.35 -65.0783234,-10.8683233,170.41 -65.0783234,-10.8683290,170.45 -65.0783234,-10.8683386,170.49 -65.0783234,-10.8683348,170.59 -65.0783234,-10.8683395,170.59 -65.0783157,-10.8683434,170.52 -65.0783081,-10.8683519,170.18 -65.0782928,-10.8684130,170.52 -65.0782700,-10.8685122,170.00 -65.0782852,-10.8684750,169.27 -65.0782852,-10.8684540,169.23 -65.0782852,-10.8684626,169.11 -65.0782852,-10.8684540,169.00 -65.0782928,-10.8684444,168.93 -65.0783005,-10.8684387,168.91 -65.0783081,-10.8684340,168.89 -65.0783081,-10.8684387,168.91 -65.0783005,-10.8684444,168.91 -65.0782928,-10.8684502,168.88 -65.0783005,-10.8684435,168.90 -65.0783081,-10.8684378,168.98 -65.0783234,-10.8684292,169.02 -65.0783234,-10.8684168,169.04 -65.0783234,-10.8684063,169.07 -65.0783234,-10.8684053,169.13 -65.0783310,-10.8684206,169.21 -65.0783310,-10.8684177,169.28 -65.0783386,-10.8684120,169.32 -65.0783386,-10.8684149,169.34 -65.0783463,-10.8684235,169.43 -65.0783844,-10.8684673,171.64 -65.0783920,-10.8684759,172.05 -65.0783997,-10.8684797,172.14 -65.0783997,-10.8684769,173.04 -65.0783997,-10.8684568,173.13 -65.0783997,-10.8684473,173.23 -65.0783844,-10.8684111,173.23 -65.0783539,-10.8683662,173.09 -65.0783386,-10.8683672,173.09 -65.0783463,-10.8683748,173.09 -65.0783615,-10.8683777,173.11 -65.0783691,-10.8683720,173.11 -65.0783691,-10.8683691,173.18 -65.0783691,-10.8683681,173.13 -65.0783691,-10.8683653,173.15 -65.0783463,-10.8683529,172.79 -65.0783386,-10.8683681,172.30 -65.0783463,-10.8683615,172.26 -65.0783539,-10.8683472,172.25 -65.0783539,-10.8683472,172.23 -65.0783615,-10.8683386,172.13 -65.0783539,-10.8683348,172.06 -65.0783539,-10.8683281,172.00 -65.0783463,-10.8683157,171.93 -65.0783386,-10.8682985,171.82 -65.0783463,-10.8682985,170.59 -65.0783463,-10.8682995,170.60 -65.0783157,-10.8683290,170.58 -65.0783081,-10.8683300,170.57 -65.0783157,-10.8683233,170.52 -65.0783157,-10.8683281,170.53 -65.0783386,-10.8682966,170.57 -65.0783310,-10.8683033,170.58 -65.0783615,-10.8683681,172.62 -65.0783615,-10.8683710,172.81 -65.0783615,-10.8683662,173.05 -65.0783463,-10.8683710,177.76 -65.0783386,-10.8683701,177.97 -65.0783310,-10.8683729,178.03 -65.0783310,-10.8683786,178.07 -65.0783234,-10.8683071,178.28 -65.0782013,-10.8682308,176.26 -65.0781784,-10.8682232,176.01 -65.0782013,-10.8682280,176.07 -65.0782242,-10.8682804,175.33 -65.0782166,-10.8682814,175.75 -65.0781403,-10.8682728,176.31 -65.0781326,-10.8682652,176.92 -65.0781555,-10.8682699,177.38 -65.0782166,-10.8682175,181.29 -65.0782166,-10.8682051,182.05 -65.0782394,-10.8682060,183.70 -65.0782471,-10.8682127,184.97 -65.0782547,-10.8682022,186.03 -65.0782547,-10.8681908,186.87 -65.0782623,-10.8681955,187.52 -65.0782700,-10.8682165,188.11 -65.0782852,-10.8682356,187.84 -65.0783005,-10.8682652,185.30 -65.0783234,-10.8683119,174.92 -65.0783157,-10.8683281,169.99 -65.0783157,-10.8683395,166.88 -65.0783157,-10.8683548,164.57 -65.0783005,-10.8683577,162.53 -65.0782776,-10.8683596,160.98 -65.0782852,-10.8683949,158.41 -65.0782776,-10.8684063,156.39 -65.0782623,-10.8684053,154.76 -65.0782547,-10.8683929,154.20 -65.0782623,-10.8683796,154.25 -65.0782928,-10.8683357,160.45 -65.0782776,-10.8683252,162.09 -65.0782623,-10.8683138,163.27 -65.0782166,-10.8682833,165.14 -65.0781937,-10.8683090,162.53 -65.0781784,-10.8683138,162.71 -65.0781708,-10.8683090,163.36 -65.0781403,-10.8683376,164.45 -65.0781479,-10.8684130,166.21 -65.0781708,-10.8683872,171.53 -65.0782242,-10.8683672,173.90 -65.0782547,-10.8683386,175.59 -65.0782700,-10.8683109,177.72 -65.0782852,-10.8682938,176.95 -65.0783615,-10.8682060,178.09 -65.0783920,-10.8682137,179.86 -65.0783691,-10.8683081,179.13 -65.0782928,-10.8683290,180.50 -65.0782852,-10.8683519,181.82 -65.0782471,-10.8683577,182.81 -65.0782166,-10.8683748,183.94 -65.0781860,-10.8684082,184.93 -65.0781326,-10.8683681,186.55 -65.0781250,-10.8683777,187.69 -65.0780792,-10.8684473,188.13 -65.0780411,-10.8685026,189.71 -65.0780258,-10.8685179,190.41 -65.0779800,-10.8685551,190.18 -65.0779419,-10.8686533,189.48 -65.0779419,-10.8686924,188.64 -65.0779572,-10.8686676,189.79 -65.0779495,-10.8686762,190.20 -65.0779266,-10.8686895,189.93 -65.0779266,-10.8687029,190.07 -65.0779800,-10.8687286,190.24 -65.0780182,-10.8687487,189.91 -65.0781631,-10.8687630,188.83 -65.0782471,-10.8687925,188.61 -65.0782547,-10.8688469,187.71 -65.0782700,-10.8688498,187.81 -65.0784225,-10.8688936,188.36 -65.0784836,-10.8689528,187.53 -65.0784531,-10.8690596,185.49 -65.0785065,-10.8690596,182.78 -65.0785141,-10.8690653,181.00 -65.0786209,-10.8690720,180.18 -65.0786591,-10.8690872,177.98 -65.0786667,-10.8690863,177.39 -65.0786896,-10.8691120,177.33 -65.0787277,-10.8691664,175.69 -65.0787354,-10.8692303,174.35 -65.0787582,-10.8692493,173.03 -65.0787964,-10.8692904,168.99 -65.0787888,-10.8693581,169.05 -65.0788040,-10.8694077,168.72 -65.0787888,-10.8694191,168.62 -65.0787964,-10.8694420,167.84 -65.0787888,-10.8694639,167.07 -65.0788040,-10.8695278,165.63 -65.0787430,-10.8695927,167.16 -65.0787125,-10.8696089,166.00 -65.0787201,-10.8696222,165.39 -65.0787125,-10.8695774,164.41 -65.0787201,-10.8695669,163.75 -65.0787125,-10.8696213,163.26 -65.0787201,-10.8696413,162.80 -65.0787277,-10.8696413,162.54 -65.0787277,-10.8696260,163.20 -65.0787430,-10.8696260,163.20 -65.0787354,-10.8696651,163.50 -65.0786819,-10.8696871,163.43 -65.0786591,-10.8696756,163.61 -65.0786743,-10.8696499,163.20 -65.0786819,-10.8696432,163.02 -65.0786819,-10.8696270,162.72 -65.0786896,-10.8695974,163.02 -65.0786972,-10.8695879,162.89 -65.0787735,-10.8695879,162.75 -65.0787964,-10.8695993,162.85 -65.0787811,-10.8696280,162.58 -65.0787735,-10.8696413,162.12 -65.0787582,-10.8696489,161.80 -65.0787430,-10.8696470,161.71 -65.0787354,-10.8696423,161.69 -65.0787277,-10.8696432,161.91 -65.0787201,-10.8696537,162.24 -65.0787125,-10.8696556,162.57 -65.0786819,-10.8695869,161.13 -65.0786514,-10.8695631,161.01 -65.0786896,-10.8695536,161.54 -65.0787201,-10.8695269,162.03 -65.0787201,-10.8695450,162.54 -65.0787277,-10.8695946,162.55 -65.0787430,-10.8696394,162.98 -65.0787430,-10.8696594,162.53 -65.0787125,-10.8696814,163.75 -65.0787125,-10.8696728,163.61 -65.0787125,-10.8696880,164.07 -65.0786438,-10.8697290,164.46 -65.0785904,-10.8697281,165.35 -65.0785675,-10.8697300,166.02 -65.0785980,-10.8697386,166.04 -65.0786057,-10.8697290,166.41 -65.0786057,-10.8697147,166.83 -65.0786057,-10.8696995,167.34 -65.0786362,-10.8697109,166.46 -65.0786438,-10.8696938,166.62 -65.0786896,-10.8696737,166.19 -65.0787354,-10.8696594,168.09 -65.0787354,-10.8696566,168.25 -65.0787430,-10.8696547,168.57 -65.0787354,-10.8696575,168.88 -65.0787354,-10.8696623,169.13 -65.0787201,-10.8696747,168.84 -65.0787048,-10.8696833,168.45 -65.0786362,-10.8696699,168.00 -65.0786133,-10.8696671,166.29 -65.0785980,-10.8696651,165.69 -65.0785828,-10.8696480,164.79 -65.0785904,-10.8696356,163.94 -65.0785904,-10.8696289,163.34 -65.0785828,-10.8695736,163.05 -65.0785980,-10.8695631,163.22 -65.0786133,-10.8695631,163.17 -65.0785980,-10.8695612,163.09 -65.0785751,-10.8695402,166.36 -65.0785980,-10.8695440,166.73 -65.0785980,-10.8695507,166.88 -65.0785828,-10.8695507,166.90 -65.0785675,-10.8695374,167.03 -65.0786209,-10.8695393,167.26 -65.0786133,-10.8695326,167.23 -65.0786057,-10.8695250,167.30 -65.0786057,-10.8695145,167.45 -65.0786362,-10.8695221,167.27 -65.0786667,-10.8695154,166.91 -65.0786591,-10.8694744,166.85 -65.0785828,-10.8694344,166.89 -65.0786057,-10.8694468,166.68 -65.0786133,-10.8694592,166.38 -65.0786743,-10.8695240,167.69 -65.0786819,-10.8695583,169.77 -65.0786667,-10.8695555,170.27 -65.0786514,-10.8695555,170.95 -65.0786667,-10.8695641,171.85 -65.0787125,-10.8695974,172.70 -65.0787277,-10.8696079,173.84 -65.0787430,-10.8696003,174.92 -65.0787354,-10.8695908,176.15 -65.0787201,-10.8695917,177.43 -65.0786972,-10.8696222,176.91 -65.0786743,-10.8696232,177.84 -65.0786819,-10.8696079,178.60 -65.0786972,-10.8696060,179.04 -65.0786972,-10.8696041,179.41 -65.0786896,-10.8696089,179.50 -65.0786743,-10.8696146,179.77 -65.0786819,-10.8696127,180.43 -65.0786896,-10.8696127,181.52 -65.0787125,-10.8696213,183.00 -65.0787125,-10.8696232,188.77 -65.0787125,-10.8696308,191.29 -65.0787354,-10.8696327,190.69 -65.0787201,-10.8696661,191.23 -65.0787125,-10.8696814,192.22 -65.0786972,-10.8696709,192.93 -65.0786591,-10.8696632,191.93 -65.0786438,-10.8696585,191.22 -65.0786743,-10.8696299,188.83 -65.0787125,-10.8696175,183.49 -65.0787125,-10.8696156,181.93 -65.0787201,-10.8696032,180.12 -65.0786972,-10.8695803,179.15 -65.0786819,-10.8696003,176.09 -65.0786896,-10.8696184,174.42 -65.0786972,-10.8696060,172.41 -65.0786972,-10.8695984,170.60 -65.0786896,-10.8695993,169.09 -65.0786514,-10.8696022,166.96 -65.0786438,-10.8695965,165.94 -65.0786591,-10.8695793,164.87 -65.0786972,-10.8695526,163.99 -65.0787430,-10.8696241,164.27 -65.0786896,-10.8696127,165.38 -65.0786285,-10.8696012,166.01 -65.0785828,-10.8696136,166.59 -65.0785446,-10.8696442,166.81 -65.0785446,-10.8696775,171.48 -65.0785751,-10.8696899,172.57 -65.0786285,-10.8696442,172.73 -65.0787048,-10.8695993,171.48 -65.0787354,-10.8696003,172.62 -65.0787277,-10.8696079,173.17 -65.0786819,-10.8695583,175.05 -65.0786743,-10.8695478,175.70 -65.0786819,-10.8695478,176.43 -65.0786896,-10.8695602,177.45 -65.0786896,-10.8695793,178.42 -65.0786896,-10.8696003,178.89 -65.0786896,-10.8696184,178.95 -65.0786667,-10.8696318,178.76 -65.0786438,-10.8696156,177.16 -65.0786438,-10.8695822,173.67 -65.0786362,-10.8695803,173.76 -65.0786057,-10.8695784,175.07 -65.0785904,-10.8695736,175.11 -65.0786285,-10.8695946,174.43 -65.0786896,-10.8696213,175.30 -65.0787125,-10.8696461,176.45 -65.0786972,-10.8696747,176.82 -65.0786896,-10.8696642,176.48 -65.0786896,-10.8696518,176.04 -65.0786209,-10.8696213,173.92 -65.0785675,-10.8695974,172.68 -65.0785828,-10.8696327,172.77 -65.0785828,-10.8696289,175.54 -65.0786057,-10.8696537,178.93 -65.0786057,-10.8696556,179.26 -65.0786057,-10.8696556,179.25 -65.0786057,-10.8696566,179.20 -65.0786057,-10.8696556,179.14 -65.0786133,-10.8696547,179.16 -65.0786133,-10.8696537,179.17 -65.0786209,-10.8696527,179.21 -65.0786209,-10.8696508,179.25 -65.0786209,-10.8696489,179.21 -65.0786591,-10.8696070,178.52 -65.0786743,-10.8695240,180.82 -65.0786514,-10.8695097,180.90 -65.0786591,-10.8695211,179.97 -65.0786819,-10.8695936,176.50 -65.0786743,-10.8696156,173.92 -65.0786819,-10.8696308,171.97 -65.0787048,-10.8696041,170.65 -65.0786896,-10.8695812,168.55 -65.0786896,-10.8695726,166.70 -65.0786896,-10.8695698,165.10 -65.0786819,-10.8695507,163.95 -65.0786667,-10.8694868,165.36 -65.0786362,-10.8694525,163.55 -65.0786285,-10.8693848,163.14 -65.0786133,-10.8692713,161.08 -65.0786209,-10.8692446,160.30 -65.0785751,-10.8692131,159.83 -65.0784607,-10.8692694,158.56 -65.0784225,-10.8692627,159.48 -65.0784149,-10.8692541,159.06 -65.0784531,-10.8691587,159.77 -65.0783539,-10.8690376,163.09 -65.0783386,-10.8690395,163.93 -65.0782928,-10.8689919,164.79 -65.0782318,-10.8690042,164.91 -65.0781174,-10.8689604,163.48 -65.0780182,-10.8689184,163.76 -65.0779419,-10.8689070,162.91 -65.0778809,-10.8688784,162.73 -65.0779266,-10.8687410,169.46 -65.0779037,-10.8686829,168.55 -65.0778885,-10.8686714,168.87 -65.0778732,-10.8686714,168.86 -65.0778809,-10.8686647,168.99 -65.0778809,-10.8686533,169.36 -65.0778809,-10.8686504,169.36 -65.0778427,-10.8686590,169.55 -65.0777817,-10.8686857,169.57 -65.0777435,-10.8686905,168.85 -65.0776596,-10.8686399,168.16 -65.0775299,-10.8686495,165.63 -65.0774384,-10.8685589,165.32 -65.0774384,-10.8685293,165.24 -65.0774078,-10.8685427,165.17 -65.0773697,-10.8685265,166.48 -65.0773239,-10.8685141,167.67 -65.0772247,-10.8685713,166.81 -65.0771790,-10.8685665,166.20 -65.0770798,-10.8685389,167.44 -65.0770187,-10.8685722,168.54 -65.0769653,-10.8685789,171.12 -65.0769501,-10.8686142,171.90 -65.0769348,-10.8686199,172.59 -65.0768661,-10.8686275,173.00 -65.0766983,-10.8686991,172.03 -65.0766296,-10.8686609,173.46 -65.0765228,-10.8686762,173.40 -65.0764236,-10.8686924,174.05 -65.0763092,-10.8687067,175.54 -65.0763016,-10.8686895,175.46 -65.0762634,-10.8686829,176.36 -65.0761871,-10.8686228,178.25 -65.0761337,-10.8685770,177.78 -65.0760422,-10.8686066,177.79 -65.0759811,-10.8685637,178.31 -65.0758972,-10.8684883,179.11 -65.0758286,-10.8684597,180.54 -65.0757523,-10.8684187,181.36 -65.0756454,-10.8683262,179.95 -65.0756378,-10.8682976,176.21 -65.0756531,-10.8682508,174.53 -65.0756683,-10.8682203,172.73 -65.0756760,-10.8682051,171.29 -65.0756836,-10.8682127,169.63 -65.0756760,-10.8682079,168.43 -65.0756607,-10.8682089,167.31 -65.0755920,-10.8682413,166.34 -65.0754929,-10.8682976,165.86 -65.0753860,-10.8683491,165.14 -65.0753098,-10.8683462,165.32 -65.0752411,-10.8683453,165.53 -65.0751648,-10.8682308,164.38 -65.0751801,-10.8681860,163.64 -65.0751495,-10.8681850,164.08 -65.0751190,-10.8681583,165.98 -65.0750427,-10.8681335,168.88 -65.0749664,-10.8681240,170.79 -65.0747681,-10.8682079,173.97 -65.0747299,-10.8681936,174.63 -65.0746689,-10.8681583,173.74 -65.0746307,-10.8681250,174.15 -65.0745544,-10.8680916,173.74 -65.0744400,-10.8680859,173.04 -65.0743942,-10.8681345,174.66 -65.0744476,-10.8681889,173.74 -65.0744858,-10.8682575,170.96 -65.0744705,-10.8682823,171.12 -65.0744247,-10.8682833,169.28 -65.0744171,-10.8682871,169.11 -65.0743637,-10.8682747,168.64 -65.0741730,-10.8682775,168.63 -65.0740967,-10.8683119,167.71 -65.0740585,-10.8683853,166.63 -65.0739899,-10.8684998,166.64 -65.0739212,-10.8685226,167.34 -65.0738831,-10.8684635,167.71 -65.0737915,-10.8684311,168.49 -65.0737839,-10.8683252,167.65 -65.0737534,-10.8682241,166.37 -65.0736694,-10.8681774,163.79 -65.0735931,-10.8682375,162.56 -65.0735855,-10.8682137,160.89 -65.0735474,-10.8682117,160.17 -65.0735245,-10.8682003,160.51 -65.0735397,-10.8681059,158.36 -65.0735855,-10.8680458,156.38 -65.0735626,-10.8679857,156.20 -65.0735703,-10.8679132,155.88 -65.0735855,-10.8677864,155.80 -65.0736313,-10.8677044,154.35 -65.0737152,-10.8675909,152.60 -65.0737228,-10.8674746,154.10 -65.0737457,-10.8674173,157.68 -65.0737839,-10.8673449,157.48 -65.0737991,-10.8672190,159.35 -65.0738144,-10.8671074,159.76 -65.0738449,-10.8670216,161.43 -65.0738754,-10.8669176,162.94 -65.0739136,-10.8668566,163.53 -65.0739288,-10.8667774,164.94 -65.0739059,-10.8666763,164.46 -65.0738983,-10.8665590,164.00 -65.0738449,-10.8665266,162.52 -65.0738907,-10.8664951,163.79 -65.0740128,-10.8664360,159.23 -65.0740814,-10.8664207,156.88 -65.0740967,-10.8664169,155.69 -65.0741730,-10.8663883,154.22 -65.0741730,-10.8663759,152.59 -65.0741959,-10.8663502,151.86 -65.0742645,-10.8663082,151.40 -65.0742950,-10.8662996,150.25 -65.0743332,-10.8662815,149.39 -65.0743790,-10.8662748,149.39 -65.0744019,-10.8662901,149.46 -65.0744171,-10.8663235,149.37 -65.0743866,-10.8662710,148.79 -65.0743484,-10.8662443,147.27 -65.0743484,-10.8662148,147.57 -65.0743561,-10.8661928,146.61 -65.0743561,-10.8661470,146.11 -65.0744095,-10.8660955,143.83 -65.0744705,-10.8660412,144.76 -65.0744705,-10.8660707,145.79 -65.0744705,-10.8660669,146.09 -65.0744705,-10.8660679,146.11 -65.0744781,-10.8660784,146.10 -65.0745316,-10.8660955,146.63 -65.0745468,-10.8660851,146.92 -65.0746002,-10.8660364,147.71 -65.0746384,-10.8659992,148.28 -65.0746841,-10.8659430,148.40 -65.0747604,-10.8658886,149.00 -65.0747910,-10.8658638,149.50 -65.0747910,-10.8658199,150.32 -65.0748062,-10.8658094,149.81 -65.0748825,-10.8657827,150.39 -65.0749435,-10.8657961,150.80 -65.0750122,-10.8658371,150.94 -65.0750351,-10.8658237,151.17 -65.0750885,-10.8658323,151.38 -65.0751038,-10.8658342,150.80 -65.0751190,-10.8658514,151.68 -65.0751801,-10.8658543,153.14 -65.0752563,-10.8659449,153.76 -65.0753555,-10.8659859,155.76 -65.0753860,-10.8659887,156.38 -65.0754013,-10.8659868,156.49 -65.0754089,-10.8659840,156.67 -65.0754166,-10.8659401,157.26 -65.0754318,-10.8659124,156.18 -65.0754242,-10.8659048,156.24 -65.0754242,-10.8659201,156.32 -65.0754242,-10.8659277,156.44 -65.0754471,-10.8659830,156.32 -65.0754929,-10.8660173,156.49 -65.0754929,-10.8660469,156.77 -65.0754700,-10.8660851,158.01 -65.0754700,-10.8661423,158.36 -65.0755768,-10.8662024,159.23 -65.0756073,-10.8662271,159.12 -65.0755920,-10.8662386,159.45 -65.0755844,-10.8662500,159.74 -65.0755692,-10.8662634,160.06 -65.0755692,-10.8663101,160.71 -65.0755157,-10.8663769,161.53 -65.0755539,-10.8664265,160.99 -65.0755615,-10.8664341,161.20 -65.0755539,-10.8664484,161.39 -65.0755463,-10.8664560,161.45 -65.0754929,-10.8664207,161.84 -65.0754547,-10.8663607,163.70 -65.0754776,-10.8663998,165.66 -65.0754929,-10.8664188,166.45 -65.0755615,-10.8664379,166.55 -65.0755386,-10.8664780,166.27 -65.0755539,-10.8664684,166.73 -65.0755539,-10.8664122,168.80 -65.0755692,-10.8663702,169.68 -65.0755692,-10.8663111,172.35 -65.0755310,-10.8662748,172.75 -65.0755234,-10.8662491,173.89 -65.0755386,-10.8662071,173.39 -65.0755615,-10.8661556,171.79 -65.0755844,-10.8661041,171.73 -65.0755844,-10.8661003,170.98 -65.0755844,-10.8660870,171.06 -65.0755615,-10.8660250,170.78 -65.0754852,-10.8659840,168.91 -65.0754547,-10.8659239,170.34 -65.0754318,-10.8658848,171.07 -65.0754623,-10.8658772,171.19 -65.0754776,-10.8658686,171.23 -65.0754929,-10.8658352,171.37 -65.0754929,-10.8658257,171.11 -65.0755081,-10.8658066,170.52 -65.0755005,-10.8657990,169.75 -65.0755005,-10.8657570,166.70 -65.0754929,-10.8657303,163.38 -65.0754852,-10.8657112,162.05 -65.0755081,-10.8656769,157.26 -65.0755386,-10.8656645,152.86 -65.0755615,-10.8656549,152.06 -65.0755539,-10.8655930,152.11 -65.0755615,-10.8654871,152.34 -65.0756226,-10.8654900,153.10 -65.0756912,-10.8654575,151.92 -65.0757370,-10.8654480,150.87 -65.0757523,-10.8654461,149.00 -65.0757599,-10.8654337,147.46 -65.0758057,-10.8653994,145.65 -65.0758286,-10.8653622,144.17 -65.0758286,-10.8653469,142.90 -65.0758972,-10.8653288,142.68 -65.0759125,-10.8652697,141.75 -65.0759048,-10.8652363,143.09 -65.0759277,-10.8651981,143.85 -65.0759201,-10.8651752,144.87 -65.0759354,-10.8651381,144.52 -65.0759354,-10.8650484,145.03 -65.0759354,-10.8649464,145.41 -65.0759048,-10.8648977,143.18 -65.0759277,-10.8648138,150.44 -65.0759277,-10.8648043,150.80 -65.0759048,-10.8648100,151.10 -65.0758820,-10.8648024,151.36 -65.0758591,-10.8647547,153.35 -65.0758133,-10.8646946,154.84 -65.0757599,-10.8646326,154.84 -65.0756760,-10.8646183,155.00 -65.0756683,-10.8646164,155.52 -65.0756302,-10.8645887,157.84 -65.0755920,-10.8645878,158.78 -65.0756226,-10.8645926,159.46 -65.0756531,-10.8646288,156.25 -65.0756912,-10.8646660,157.02 -65.0757599,-10.8647432,158.66 -65.0758438,-10.8647423,162.47 -65.0758286,-10.8647518,162.91 -65.0758286,-10.8647642,163.79 -65.0759659,-10.8649473,165.20 -65.0760422,-10.8649988,166.25 -65.0760651,-10.8649597,168.23 -65.0760727,-10.8649492,169.23 -65.0760956,-10.8649492,170.11 -65.0760956,-10.8649998,170.30 -65.0762177,-10.8650694,172.08 -65.0762939,-10.8650856,172.66 -65.0763474,-10.8651438,172.79 -65.0763855,-10.8652134,173.19 -65.0764008,-10.8652182,173.44 -65.0764160,-10.8651972,173.55 -65.0764771,-10.8651857,174.55 -65.0765076,-10.8652191,174.64 -65.0765686,-10.8652754,174.64 -65.0766373,-10.8653202,174.46 -65.0767059,-10.8652163,175.77 -65.0768433,-10.8652658,175.30 -65.0768585,-10.8652487,176.07 -65.0768890,-10.8652039,176.33 -65.0769119,-10.8651934,176.46 -65.0769272,-10.8651896,176.40 -65.0769348,-10.8652039,176.76 -65.0769501,-10.8652172,177.00 -65.0770035,-10.8652411,176.01 -65.0769882,-10.8652744,175.52 -65.0769730,-10.8653154,176.12 -65.0769730,-10.8653393,176.27 -65.0770264,-10.8653383,172.73 -65.0770416,-10.8653507,172.50 -65.0770645,-10.8653698,172.54 -65.0771332,-10.8654461,173.14 -65.0771484,-10.8654928,170.84 -65.0771484,-10.8655167,169.66 -65.0771255,-10.8655090,169.24 -65.0769958,-10.8654890,167.86 -65.0769958,-10.8654585,165.63 -65.0770340,-10.8654470,162.68 -65.0770493,-10.8654318,161.59 -65.0770493,-10.8654184,160.51 -65.0770493,-10.8653975,159.29 -65.0770416,-10.8653784,158.14 -65.0770569,-10.8653631,157.07 -65.0770645,-10.8653517,155.90 -65.0770645,-10.8653460,155.05 -65.0770798,-10.8653421,154.55 -65.0770874,-10.8653412,153.99 -65.0770645,-10.8653355,153.19 -65.0770493,-10.8653307,152.00 -65.0770264,-10.8653355,151.04 -65.0770264,-10.8653374,150.96 -65.0770416,-10.8653421,152.35 -65.0770493,-10.8653564,154.40 -65.0770493,-10.8653946,157.41 -65.0770340,-10.8653841,159.69 -65.0770340,-10.8653717,164.21 -65.0770416,-10.8653545,165.65 -65.0770645,-10.8653727,165.32 -65.0770569,-10.8653660,165.27 -65.0770416,-10.8653498,166.06 -65.0769958,-10.8652945,168.44 -65.0769653,-10.8652821,171.30 -65.0769577,-10.8652935,171.87 -65.0769348,-10.8652954,172.95 -65.0768967,-10.8652868,173.33 -65.0768051,-10.8652916,173.40 -65.0766602,-10.8653193,172.05 -65.0766144,-10.8652849,170.79 -65.0765076,-10.8652096,172.11 -65.0763931,-10.8651600,172.07 -65.0763779,-10.8651581,172.73 -65.0763016,-10.8651495,173.52 -65.0761490,-10.8650551,175.05 -65.0761642,-10.8650742,175.11 -65.0761414,-10.8650656,175.68 -65.0761414,-10.8650475,176.84 -65.0761261,-10.8650236,177.02 -65.0761108,-10.8650084,177.43 -65.0760956,-10.8649960,177.79 -65.0759125,-10.8649397,177.88 -65.0758972,-10.8648624,176.95 -65.0758591,-10.8648386,176.39 -65.0757828,-10.8647890,174.46 -65.0756683,-10.8646889,171.88 -65.0756607,-10.8646612,170.94 -65.0755692,-10.8646755,169.47 -65.0754471,-10.8646154,169.81 -65.0754318,-10.8645811,166.52 -65.0754089,-10.8645573,161.29 -65.0753860,-10.8645601,160.01 -65.0753555,-10.8646069,158.11 -65.0753403,-10.8646498,157.51 -65.0753632,-10.8647146,155.94 -65.0753403,-10.8647785,153.66 -65.0753021,-10.8648396,154.14 -65.0753174,-10.8649588,153.20 -65.0752716,-10.8650503,152.57 -65.0751953,-10.8651552,151.40 -65.0751266,-10.8652477,150.57 -65.0750961,-10.8653097,150.70 -65.0750275,-10.8653231,151.92 -65.0749969,-10.8653584,151.61 -65.0749588,-10.8653955,151.42 -65.0749283,-10.8654127,153.07 -65.0749130,-10.8654594,154.00 -65.0748978,-10.8655024,154.46 -65.0748978,-10.8656101,153.01 -65.0748062,-10.8656626,154.18 -65.0747528,-10.8657732,155.16 -65.0747452,-10.8658400,155.30 -65.0746841,-10.8659277,156.50 -65.0746231,-10.8660021,157.78 -65.0745926,-10.8660803,159.76 -65.0745468,-10.8661814,161.46 -65.0744858,-10.8662214,162.33 -65.0743942,-10.8662949,161.43 -65.0743561,-10.8663225,161.55 -65.0742950,-10.8663683,162.19 -65.0742264,-10.8664484,163.73 -65.0740967,-10.8665180,163.22 -65.0739975,-10.8665104,161.94 -65.0739288,-10.8664875,162.43 -65.0739517,-10.8665447,163.07 -65.0739517,-10.8666496,163.41 -65.0739594,-10.8667221,164.13 -65.0739441,-10.8668232,164.10 -65.0739059,-10.8669195,164.49 -65.0738907,-10.8669844,164.51 -65.0739059,-10.8670778,164.00 -65.0738983,-10.8672285,163.98 -65.0738602,-10.8672972,164.89 -65.0738525,-10.8674421,165.78 -65.0738297,-10.8675337,166.21 -65.0737839,-10.8676329,165.65 -65.0737381,-10.8677559,166.14 -65.0737000,-10.8678246,166.16 -65.0736694,-10.8678713,167.71 -65.0737152,-10.8679323,167.51 -65.0736923,-10.8680172,169.27 -65.0737000,-10.8680544,169.38 -65.0736694,-10.8681145,169.55 -65.0735779,-10.8681641,169.11 -65.0735474,-10.8681517,169.11 -65.0735092,-10.8681602,169.00 -65.0735168,-10.8681650,169.05 -65.0735168,-10.8681755,169.09 -65.0735168,-10.8681765,169.09 -65.0735245,-10.8681870,169.09 -65.0735168,-10.8682108,168.79 -65.0735474,-10.8682880,167.89 -65.0735092,-10.8683605,167.42 -65.0734863,-10.8684597,167.40 -65.0734482,-10.8685627,168.57 -65.0734100,-10.8686190,168.63 -65.0734024,-10.8687229,169.06 -65.0733490,-10.8687820,169.48 -65.0733109,-10.8688164,169.93 -65.0732651,-10.8688974,168.79 -65.0732346,-10.8689938,168.29 -65.0731964,-10.8691044,169.20 -65.0731583,-10.8692293,169.23 -65.0731049,-10.8692703,169.44 -65.0730591,-10.8693352,169.49 -65.0729828,-10.8694630,169.94 -65.0729752,-10.8696022,170.31 -65.0728989,-10.8696947,171.70 -65.0728455,-10.8697405,172.05 -65.0728226,-10.8698397,171.68 -65.0727844,-10.8700275,172.34 -65.0726776,-10.8701487,172.39 -65.0726166,-10.8701515,173.07 -65.0726166,-10.8702106,173.27 -65.0725632,-10.8702831,173.52 -65.0725021,-10.8703594,173.88 -65.0724411,-10.8704796,173.52 -65.0724182,-10.8705587,175.06 -65.0723572,-10.8706436,176.37 -65.0722809,-10.8707466,176.45 -65.0722809,-10.8708591,176.98 -65.0722351,-10.8709993,176.27 -65.0721817,-10.8710814,174.77 -65.0721054,-10.8712053,171.71 -65.0720825,-10.8712358,169.89 -65.0720596,-10.8713036,169.08 -65.0719986,-10.8714066,168.68 -65.0719604,-10.8714819,169.23 -65.0719147,-10.8715706,169.60 -65.0718231,-10.8716650,170.86 -65.0718002,-10.8717566,171.69 -65.0717545,-10.8718710,172.96 -65.0717163,-10.8720036,172.91 -65.0716476,-10.8720779,173.84 -65.0716095,-10.8721361,174.80 -65.0715637,-10.8722200,174.52 -65.0715179,-10.8723106,174.86 -65.0715103,-10.8723841,175.25 -65.0714417,-10.8725100,175.63 -65.0714111,-10.8726130,175.84 -65.0713959,-10.8727179,175.57 -65.0713806,-10.8728228,175.54 -65.0713272,-10.8728876,176.89 -65.0712585,-10.8729544,178.48 -65.0711746,-10.8730526,177.84 -65.0711441,-10.8731680,177.44 -65.0711212,-10.8732710,177.08 -65.0710602,-10.8733759,177.94 -65.0710449,-10.8734541,178.29 -65.0710297,-10.8736086,178.43 -65.0709915,-10.8736877,179.09 -65.0709229,-10.8737793,180.06 -65.0708923,-10.8738804,180.84 -65.0708008,-10.8739529,180.45 -65.0707245,-10.8740253,180.25 -65.0707245,-10.8741961,180.55 -65.0707092,-10.8743362,180.70 -65.0706329,-10.8743916,180.86 -65.0705719,-10.8744907,181.13 -65.0704269,-10.8745413,179.64 -65.0704269,-10.8745565,179.38 -65.0704041,-10.8745499,179.26 -65.0703506,-10.8745394,178.59 -65.0703278,-10.8745470,178.43 -65.0703430,-10.8746090,175.66 -65.0703583,-10.8746262,176.04 -65.0703964,-10.8746357,175.08 -65.0703888,-10.8746166,174.78 -65.0704041,-10.8746119,174.73 -65.0704117,-10.8746061,174.73 -65.0704193,-10.8746080,174.80 -65.0704269,-10.8746052,174.88 -65.0704269,-10.8745966,174.91 -65.0704269,-10.8745861,174.91 -65.0704193,-10.8745823,174.80 -65.0704193,-10.8745794,174.80 -65.0704193,-10.8745794,174.86 -65.0704269,-10.8745823,175.03 -65.0704269,-10.8745728,175.19 -65.0704269,-10.8745680,175.21 -65.0704193,-10.8745708,175.23 -65.0704117,-10.8745661,175.19 -65.0704041,-10.8745632,175.06 -65.0703964,-10.8745689,174.96 -65.0703964,-10.8745794,174.89 -65.0703888,-10.8745918,174.53 -65.0703888,-10.8745995,174.49 -65.0703964,-10.8746080,174.49 -65.0704117,-10.8746147,174.48 -65.0704346,-10.8746471,174.32 -65.0704575,-10.8747282,174.05 -65.0704498,-10.8748274,172.89 -65.0704803,-10.8749685,172.42 -65.0704575,-10.8750715,172.74 -65.0704346,-10.8751116,172.41 -65.0703812,-10.8751659,171.54 -65.0703506,-10.8752785,171.75 -65.0703125,-10.8753080,172.16 -65.0702515,-10.8753366,173.84 -65.0702057,-10.8753862,174.21 -65.0701370,-10.8755312,175.12 -65.0701141,-10.8755836,175.91 -65.0700531,-10.8757038,175.95 -65.0699921,-10.8757801,175.87 -65.0699310,-10.8759136,174.32 -65.0698853,-10.8759899,173.42 -65.0697937,-10.8760672,173.57 -65.0697556,-10.8761377,173.10 -65.0697098,-10.8762760,172.09 -65.0697250,-10.8763905,171.23 -65.0697021,-10.8764524,169.83 -65.0696945,-10.8765879,167.23 -65.0696716,-10.8767147,165.39 -65.0696716,-10.8768072,163.57 -65.0696335,-10.8769131,159.28 -65.0696182,-10.8769751,154.98 -65.0695877,-10.8770399,152.41 -65.0696030,-10.8771601,152.59 -65.0696030,-10.8772087,150.87 -65.0696030,-10.8773031,149.59 -65.0695953,-10.8773804,149.37 -65.0695343,-10.8774996,148.54 -65.0694275,-10.8776026,147.17 -65.0693588,-10.8776941,148.43 -65.0692673,-10.8777027,150.84 -65.0692139,-10.8776922,150.46 -65.0692139,-10.8777399,152.81 -65.0692368,-10.8777418,151.95 -65.0692825,-10.8777361,153.20 -65.0692673,-10.8777208,154.84 -65.0692215,-10.8776646,154.75 -65.0692520,-10.8777065,155.55 -65.0692444,-10.8777523,156.51 -65.0692291,-10.8777399,156.54 -65.0692444,-10.8777266,156.56 -65.0692444,-10.8777113,156.80 -65.0692368,-10.8776979,155.33 -65.0692139,-10.8776999,155.04 -65.0692062,-10.8777008,154.63 -65.0692215,-10.8777027,155.84 -65.0692368,-10.8777084,155.98 -65.0692902,-10.8777390,155.80 -65.0695801,-10.8779125,156.60 -65.0698853,-10.8781147,155.51 -65.0702057,-10.8783007,158.25 -65.0704956,-10.8784599,164.95 -65.0708466,-10.8786335,163.40 -65.0711594,-10.8789024,157.42 -65.0714493,-10.8790379,162.61 -65.0718918,-10.8792601,164.01 -65.0722275,-10.8795776,165.20 -65.0725784,-10.8797846,164.35 -65.0729370,-10.8800821,164.33 -65.0731659,-10.8803635,157.70 -65.0731201,-10.8806715,156.32 -65.0729599,-10.8809109,155.88 -65.0727234,-10.8810940,155.04 -65.0724335,-10.8812733,155.69 -65.0721436,-10.8814459,157.30 -65.0717926,-10.8816328,156.09 -65.0714493,-10.8818302,155.20 -65.0711060,-10.8820438,159.80 -65.0707550,-10.8822689,159.17 -65.0702972,-10.8825016,159.80 -65.0698624,-10.8827868,162.02 -65.0694351,-10.8830261,158.24 -65.0691223,-10.8831825,152.00 -65.0688019,-10.8833895,156.86 -65.0684128,-10.8836384,157.96 -65.0680389,-10.8838816,156.09 -65.0677261,-10.8841076,153.68 -65.0674057,-10.8843050,149.70 -65.0673752,-10.8844786,149.78 -65.0674744,-10.8846464,150.21 -65.0674744,-10.8846703,150.72 -65.0674362,-10.8846588,150.82 -65.0674133,-10.8846607,151.13 -65.0674362,-10.8846798,151.48 -65.0674896,-10.8846931,152.05 -65.0675201,-10.8846951,152.79 -65.0675507,-10.8846922,153.29 -65.0675812,-10.8846855,153.91 -65.0676041,-10.8846874,154.60 -65.0676117,-10.8846750,155.42 -65.0676041,-10.8846741,156.28 -65.0676041,-10.8846731,156.43 -65.0676041,-10.8846750,156.44 -65.0676041,-10.8846769,156.42 -65.0676041,-10.8846769,156.47 -65.0676041,-10.8846769,156.50 -65.0676041,-10.8846769,156.50 -65.0676041,-10.8846779,156.50 -65.0676041,-10.8846769,156.45 </coordinates>
</LineString>
</MultiGeometry>
</Placemark>
<Folder>
<name>waypoints</name>
<Placemark>
<name>
Fri Dec 16 09:54:53 2016 S=2.17 Km/hr
</name>
<styleUrl>
#styleMap_TLP_Start
</styleUrl>
<Point>
<coordinates>
-65.0699844,-10.8755064,131.71
</coordinates>
</Point>
</Placemark>
<Placemark>
<name>
Fri Dec 16 09:55:03 2016 S=4.09 Km/hr
</name>
<styleUrl>
#styleMap_TLP_Normal
</styleUrl>
<Point>
<coordinates>
-65.0700684,-10.8753691,122.06
</coordinates>
</Point>
</Placemark>
<Placemark>
<name>
Fri Dec 16 09:55:13 2016 S=3.85 Km/hr
</name>
<styleUrl>
#styleMap_TLP_Normal
</styleUrl>
<Point>
<coordinates>
-65.0701447,-10.8752728,115.52
</coordinates>
</Point>
</Placemark>
<Placemark>
<name>
Fri Dec 16 09:55:23 2016 S=1.58 Km/hr
</name>
<styleUrl>
#styleMap_TLP_Normal
</styleUrl>
<Point>
<coordinates>
-65.0701981,-10.8752298,108.51
</coordinates>
</Point>
</Placemark>
<Placemark>
<name>
Fri Dec 16 09:55:33 2016 S=1.23 Km/hr
</name>
<styleUrl>
#styleMap_TLP_Normal
</styleUrl>
<Point>
<coordinates>
-65.0702286,-10.8751926,101.95
</coordinates>
</Point>
</Placemark>
<Placemark>
<name>
Fri Dec 16 09:55:43 2016 S=2.03 Km/hr
</name>
<styleUrl>
#styleMap_TLP_Normal
</styleUrl>
<Point>
<coordinates>
-65.0702820,-10.8751020,93.72
</coordinates>
</Point>
</Placemark>
<Placemark>
<name>
Fri Dec 16 09:55:53 2016 S=2.91 Km/hr
</name>
<styleUrl>
#styleMap_TLP_Normal
</styleUrl>
<Point>
<coordinates>
-65.0704193,-10.8750429,89.06
</coordinates>
</Point>
</Placemark>
<Placemark>
<name>
Fri Dec 16 09:56:03 2016 S=1.91 Km/hr
</name>
<styleUrl>
#styleMap_TLP_Normal
</styleUrl>
<Point>
<coordinates>
-65.0704575,-10.8749924,87.47
</coordinates>
</Point>
</Placemark>
<Placemark>
<name>
Fri Dec 16 09:56:13 2016 S=1.34 Km/hr
</name>
<styleUrl>
#styleMap_TLP_Normal
</styleUrl>
<Point>
<coordinates>
-65.0704956,-10.8749628,82.92
</coordinates>
</Point>
</Placemark>
<Placemark>
<name>
Fri Dec 16 09:56:23 2016 S=0.91 Km/hr
</name>
<styleUrl>
#styleMap_TLP_Normal
</styleUrl>
<Point>
<coordinates>
-65.0705566,-10.8749514,79.88
</coordinates>
</Point>
</Placemark>
<Placemark>
<name>
Fri Dec 16 09:56:33 2016 S=1.52 Km/hr
</name>
<styleUrl>
#styleMap_TLP_Normal
</styleUrl>
<Point>
<coordinates>
-65.0705795,-10.8749104,75.53
</coordinates>
</Point>
</Placemark>
<Placemark>
<name>
Fri Dec 16 09:56:43 2016 S=0.58 Km/hr
</name>
<styleUrl>
#styleMap_TLP_Normal
</styleUrl>
<Point>
<coordinates>
-65.0705872,-10.8748913,73.93
</coordinates>
</Point>
</Placemark>
<Placemark>
<name>
Fri Dec 16 09:56:53 2016 S=1.64 Km/hr
</name>
<styleUrl>
#styleMap_TLP_Normal
</styleUrl>
<Point>
<coordinates>
-65.0706177,-10.8748713,71.31
</coordinates>
</Point>
</Placemark>
<Placemark>
<name>
Fri Dec 16 09:57:03 2016 S=1.57 Km/hr
</name>
<styleUrl>
#styleMap_TLP_Normal
</styleUrl>
<Point>
<coordinates>
-65.0707092,-10.8748436,66.38
</coordinates>
</Point>
</Placemark>
<Placemark>
<name>
Fri Dec 16 09:57:13 2016 S=0.52 Km/hr
</name>
<styleUrl>
#styleMap_TLP_Normal
</styleUrl>
<Point>
<coordinates>
-65.0707092,-10.8748140,64.20
</coordinates>
</Point>
</Placemark>
<Placemark>
<name>
Fri Dec 16 09:57:23 2016 S=0.53 Km/hr
</name>
<styleUrl>
#styleMap_TLP_Normal
</styleUrl>
<Point>
<coordinates>
-65.0707397,-10.8748055,62.85
</coordinates>
</Point>
</Placemark>
<Placemark>
<name>
Fri Dec 16 09:57:33 2016 S=1.43 Km/hr
</name>
<styleUrl>
#styleMap_TLP_Normal
</styleUrl>
<Point>
<coordinates>
-65.0707321,-10.8748016,62.52
</coordinates>
</Point>
</Placemark>
<Placemark>
<name>
Fri Dec 16 09:57:43 2016 S=0.62 Km/hr
</name>
<styleUrl>
#styleMap_TLP_Normal
</styleUrl>
<Point>
<coordinates>
-65.0707703,-10.8748083,60.80
</coordinates>
</Point>
</Placemark>
<Placemark>
<name>
Fri Dec 16 09:57:53 2016 S=0.43 Km/hr
</name>
<styleUrl>
#styleMap_TLP_Normal
</styleUrl>
<Point>
<coordinates>
-65.0707779,-10.8747826,58.32
</coordinates>
</Point>
</Placemark>
<Placemark>
<name>
Fri Dec 16 09:58:03 2016 S=0.72 Km/hr
</name>
<styleUrl>
#styleMap_TLP_Normal
</styleUrl>
<Point>
<coordinates>
-65.0707855,-10.8747931,58.27
</coordinates>
</Point>
</Placemark>
<Placemark>
<name>
Fri Dec 16 09:58:13 2016 S=0.56 Km/hr
</name>
<styleUrl>
#styleMap_TLP_Normal
</styleUrl>
<Point>
<coordinates>
-65.0707855,-10.8747883,57.17
</coordinates>
</Point>
</Placemark>
<Placemark>
<name>
Fri Dec 16 09:58:23 2016 S=0.55 Km/hr
</name>
<styleUrl>
#styleMap_TLP_Normal
</styleUrl>
<Point>
<coordinates>
-65.0707855,-10.8747826,56.42
</coordinates>
</Point>
</Placemark>
<Placemark>
<name>
Fri Dec 16 09:58:33 2016 S=0.69 Km/hr
</name>
<styleUrl>
#styleMap_TLP_Normal
</styleUrl>
<Point>
<coordinates>
-65.0707779,-10.8747807,56.33
</coordinates>
</Point>
</Placemark>
<Placemark>
<name>
Fri Dec 16 09:58:43 2016 S=0.49 Km/hr
</name>
<styleUrl>
#styleMap_TLP_Normal
</styleUrl>
<Point>
<coordinates>
-65.0707703,-10.8747730,56.27
</coordinates>
</Point>
</Placemark>
<Placemark>
<name>
Fri Dec 16 09:58:53 2016 S=0.86 Km/hr
</name>
<styleUrl>
#styleMap_TLP_Normal
</styleUrl>
<Point>
<coordinates>
-65.0707932,-10.8747644,54.50
</coordinates>
</Point>
</Placemark>
<Placemark>
<name>
Fri Dec 16 09:59:03 2016 S=0.94 Km/hr
</name>
<styleUrl>
#styleMap_TLP_Normal
</styleUrl>
<Point>
<coordinates>
-65.0708389,-10.8747835,53.10
</coordinates>
</Point>
</Placemark>
<Placemark>
<name>
Fri Dec 16 09:59:13 2016 S=1.12 Km/hr
</name>
<styleUrl>
#styleMap_TLP_Normal
</styleUrl>
<Point>
<coordinates>
-65.0708618,-10.8747911,53.14
</coordinates>
</Point>
</Placemark>
<Placemark>
<name>
Fri Dec 16 09:59:23 2016 S=0.42 Km/hr
</name>
<styleUrl>
#styleMap_TLP_Normal
</styleUrl>
<Point>
<coordinates>
-65.0708618,-10.8747807,51.21
</coordinates>
</Point>
</Placemark>
<Placemark>
<name>
Fri Dec 16 09:59:33 2016 S=0.41 Km/hr
</name>
<styleUrl>
#styleMap_TLP_Normal
</styleUrl>
<Point>
<coordinates>
-65.0708618,-10.8747854,51.18
</coordinates>
</Point>
</Placemark>
<Placemark>
<name>
Fri Dec 16 09:59:43 2016 S=0.93 Km/hr
</name>
<styleUrl>
#styleMap_TLP_Normal
</styleUrl>
<Point>
<coordinates>
-65.0708694,-10.8747921,49.62
</coordinates>
</Point>
</Placemark>
<Placemark>
<name>
Fri Dec 16 09:59:53 2016 S=0.52 Km/hr
</name>
<styleUrl>
#styleMap_TLP_Normal
</styleUrl>
<Point>
<coordinates>
-65.0708771,-10.8747768,49.07
</coordinates>
</Point>
</Placemark>
<Placemark>
<name>
Fri Dec 16 10:00:03 2016 S=0.92 Km/hr
</name>
<styleUrl>
#styleMap_TLP_Normal
</styleUrl>
<Point>
<coordinates>
-65.0708694,-10.8747826,48.87
</coordinates>
</Point>
</Placemark>
<Placemark>
<name>
Fri Dec 16 10:00:13 2016 S=0.86 Km/hr
</name>
<styleUrl>
#styleMap_TLP_Normal
</styleUrl>
<Point>
<coordinates>
-65.0708771,-10.8748217,49.11
</coordinates>
</Point>
</Placemark>
<Placemark>
<name>
Fri Dec 16 10:00:23 2016 S=1.47 Km/hr
</name>
<styleUrl>
#styleMap_TLP_Normal
</styleUrl>
<Point>
<coordinates>
-65.0708313,-10.8748121,48.38
</coordinates>
</Point>
</Placemark>
<Placemark>
<name>
Fri Dec 16 10:00:33 2016 S=0.58 Km/hr
</name>
<styleUrl>
#styleMap_TLP_Normal
</styleUrl>
<Point>
<coordinates>
-65.0707932,-10.8748121,48.04
</coordinates>
</Point>
</Placemark>
<Placemark>
<name>
Fri Dec 16 10:00:43 2016 S=1.06 Km/hr
</name>
<styleUrl>
#styleMap_TLP_Normal
</styleUrl>
<Point>
<coordinates>
-65.0707169,-10.8748083,47.20
</coordinates>
</Point>
</Placemark>
<Placemark>
<name>
Fri Dec 16 10:00:53 2016 S=0.59 Km/hr
</name>
<styleUrl>
#styleMap_TLP_Normal
</styleUrl>
<Point>
<coordinates>
-65.0707016,-10.8747988,46.75
</coordinates>
</Point>
</Placemark>
<Placemark>
<name>
Fri Dec 16 10:01:03 2016 S=0.79 Km/hr
</name>
<styleUrl>
#styleMap_TLP_Normal
</styleUrl>
<Point>
<coordinates>
-65.0706940,-10.8748026,46.18
</coordinates>
</Point>
</Placemark>
<Placemark>
<name>
Fri Dec 16 10:01:13 2016 S=1.89 Km/hr
</name>
<styleUrl>
#styleMap_TLP_Normal
</styleUrl>
<Point>
<coordinates>
-65.0706711,-10.8747883,45.59
</coordinates>
</Point>
</Placemark>
<Placemark>
<name>
Fri Dec 16 10:01:23 2016 S=2.07 Km/hr
</name>
<styleUrl>
#styleMap_TLP_Normal
</styleUrl>
<Point>
<coordinates>
-65.0706100,-10.8747406,43.91
</coordinates>
</Point>
</Placemark>
<Placemark>
<name>
Fri Dec 16 10:01:33 2016 S=0.85 Km/hr
</name>
<styleUrl>
#styleMap_TLP_Normal
</styleUrl>
<Point>
<coordinates>
-65.0705414,-10.8746767,42.37
</coordinates>
</Point>
</Placemark>
<Placemark>
<name>
Fri Dec 16 10:01:43 2016 S=0.96 Km/hr
</name>
<styleUrl>
#styleMap_TLP_Normal
</styleUrl>
<Point>
<coordinates>
-65.0705032,-10.8746166,41.14
</coordinates>
</Point>
</Placemark>
<Placemark>
<name>
Fri Dec 16 10:01:53 2016 S=0.61 Km/hr
</name>
<styleUrl>
#styleMap_TLP_Normal
</styleUrl>
<Point>
<coordinates>
-65.0704956,-10.8746023,41.11
</coordinates>
</Point>
</Placemark>
<Placemark>
<name>
Fri Dec 16 10:02:03 2016 S=0.56 Km/hr
</name>
<styleUrl>
#styleMap_TLP_Normal
</styleUrl>
<Point>
<coordinates>
-65.0704880,-10.8745880,41.04
</coordinates>
</Point>
</Placemark>
<Placemark>
<name>
Fri Dec 16 10:02:13 2016 S=2.63 Km/hr
</name>
<styleUrl>
#styleMap_TLP_Normal
</styleUrl>
<Point>
<coordinates>
-65.0704803,-10.8745422,40.41
</coordinates>
</Point>
</Placemark>
<Placemark>
<name>
Fri Dec 16 10:02:23 2016 S=2.71 Km/hr
</name>
<styleUrl>
#styleMap_TLP_Normal
</styleUrl>
<Point>
<coordinates>
-65.0704803,-10.8744221,40.54
</coordinates>
</Point>
</Placemark>
<Placemark>
<name>
Fri Dec 16 10:02:33 2016 S=3.51 Km/hr
</name>
<styleUrl>
#styleMap_TLP_Normal
</styleUrl>
<Point>
<coordinates>
-65.0704880,-10.8743458,40.23
</coordinates>
</Point>
</Placemark>
<Placemark>
<name>
Fri Dec 16 10:02:43 2016 S=3.40 Km/hr
</name>
<styleUrl>
#styleMap_TLP_Normal
</styleUrl>
<Point>
<coordinates>
-65.0706177,-10.8742867,40.58
</coordinates>
</Point>
</Placemark>
<Placemark>
<name>
Fri Dec 16 10:02:53 2016 S=2.87 Km/hr
</name>
<styleUrl>
#styleMap_TLP_Normal
</styleUrl>
<Point>
<coordinates>
-65.0707016,-10.8742085,41.29
</coordinates>
</Point>
</Placemark>
<Placemark>
<name>
Fri Dec 16 10:03:03 2016 S=3.00 Km/hr
</name>
<styleUrl>
#styleMap_TLP_Normal
</styleUrl>
<Point>
<coordinates>
-65.0707169,-10.8740740,40.51
</coordinates>
</Point>
</Placemark>
<Placemark>
<name>
Fri Dec 16 10:03:13 2016 S=2.69 Km/hr
</name>
<styleUrl>
#styleMap_TLP_Normal
</styleUrl>
<Point>
<coordinates>
-65.0707092,-10.8739758,38.80
</coordinates>
</Point>
</Placemark>
<Placemark>
<name>
Fri Dec 16 10:03:23 2016 S=1.94 Km/hr
</name>
<styleUrl>
#styleMap_TLP_Normal
</styleUrl>
<Point>
<coordinates>
-65.0708084,-10.8739052,38.41
</coordinates>
</Point>
</Placemark>
<Placemark>
<name>
Fri Dec 16 10:03:33 2016 S=1.04 Km/hr
</name>
<styleUrl>
#styleMap_TLP_Normal
</styleUrl>
<Point>
<coordinates>
-65.0708160,-10.8738489,38.29
</coordinates>
</Point>
</Placemark>
<Placemark>
<name>
Fri Dec 16 10:03:43 2016 S=1.69 Km/hr
</name>
<styleUrl>
#styleMap_TLP_Normal
</styleUrl>
<Point>
<coordinates>
-65.0708771,-10.8737764,39.82
</coordinates>
</Point>
</Placemark>
<Placemark>
<name>
Fri Dec 16 10:03:53 2016 S=2.04 Km/hr
</name>
<styleUrl>
#styleMap_TLP_Normal
</styleUrl>
<Point>
<coordinates>
-65.0708847,-10.8737345,38.63
</coordinates>
</Point>
</Placemark>
<Placemark>
<name>
Fri Dec 16 10:04:03 2016 S=1.45 Km/hr
</name>
<styleUrl>
#styleMap_TLP_Normal
</styleUrl>
<Point>
<coordinates>
-65.0709229,-10.8736544,37.21
</coordinates>
</Point>
</Placemark>
<Placemark>
<name>
Fri Dec 16 10:04:13 2016 S=2.01 Km/hr
</name>
<styleUrl>
#styleMap_TLP_Normal
</styleUrl>
<Point>
<coordinates>
-65.0709610,-10.8735409,36.00
</coordinates>
</Point>
</Placemark>
<Placemark>
<name>
Fri Dec 16 10:04:23 2016 S=3.38 Km/hr
</name>
<styleUrl>
#styleMap_TLP_Normal
</styleUrl>
<Point>
<coordinates>
-65.0710831,-10.8733759,39.82
</coordinates>
</Point>
</Placemark>
<Placemark>
<name>
Fri Dec 16 10:04:33 2016 S=3.51 Km/hr
</name>
<styleUrl>
#styleMap_TLP_Normal
</styleUrl>
<Point>
<coordinates>
-65.0711365,-10.8733034,40.44
</coordinates>
</Point>
</Placemark>
<Placemark>
<name>
Fri Dec 16 10:04:43 2016 S=2.62 Km/hr
</name>
<styleUrl>
#styleMap_TLP_Normal
</styleUrl>
<Point>
<coordinates>
-65.0711517,-10.8732166,38.94
</coordinates>
</Point>
</Placemark>
<Placemark>
<name>
Fri Dec 16 10:04:53 2016 S=2.05 Km/hr
</name>
<styleUrl>
#styleMap_TLP_Normal
</styleUrl>
<Point>
<coordinates>
-65.0711823,-10.8731518,37.24
</coordinates>
</Point>
</Placemark>
<Placemark>
<name>
Fri Dec 16 10:05:03 2016 S=2.84 Km/hr
</name>
<styleUrl>
#styleMap_TLP_Normal
</styleUrl>
<Point>
<coordinates>
-65.0711594,-10.8730135,35.78
</coordinates>
</Point>
</Placemark>
<Placemark>
<name>
Fri Dec 16 10:05:13 2016 S=2.42 Km/hr
</name>
<styleUrl>
#styleMap_TLP_Normal
</styleUrl>
<Point>
<coordinates>
-65.0710754,-10.8729324,34.99
</coordinates>
</Point>
</Placemark>
<Placemark>
<name>
Fri Dec 16 10:05:23 2016 S=1.34 Km/hr
</name>
<styleUrl>
#styleMap_TLP_Normal
</styleUrl>
<Point>
<coordinates>
-65.0711517,-10.8728428,35.59
</coordinates>
</Point>
</Placemark>
<Placemark>
<name>
Fri Dec 16 10:05:33 2016 S=2.22 Km/hr
</name>
<styleUrl>
#styleMap_TLP_Normal
</styleUrl>
<Point>
<coordinates>
-65.0712967,-10.8727198,36.68
</coordinates>
</Point>
</Placemark>
<Placemark>
<name>
Fri Dec 16 10:05:43 2016 S=1.99 Km/hr
</name>
<styleUrl>
#styleMap_TLP_Normal
</styleUrl>
<Point>
<coordinates>
-65.0713196,-10.8726234,37.61
</coordinates>
</Point>
</Placemark>
<Placemark>
<name>
Fri Dec 16 10:05:53 2016 S=2.26 Km/hr
</name>
<styleUrl>
#styleMap_TLP_Normal
</styleUrl>
<Point>
<coordinates>
-65.0713043,-10.8724947,38.71
</coordinates>
</Point>
</Placemark>
<Placemark>
<name>
Fri Dec 16 10:06:03 2016 S=2.12 Km/hr
</name>
<styleUrl>
#styleMap_TLP_Normal
</styleUrl>
<Point>
<coordinates>
-65.0713501,-10.8723965,41.69
</coordinates>
</Point>
</Placemark>
<Placemark>
<name>
Fri Dec 16 10:06:13 2016 S=2.74 Km/hr
</name>
<styleUrl>
#styleMap_TLP_Normal
</styleUrl>
<Point>
<coordinates>
-65.0713959,-10.8723307,42.66
</coordinates>
</Point>
</Placemark>
<Placemark>
<name>
Fri Dec 16 10:06:23 2016 S=1.99 Km/hr
</name>
<styleUrl>
#styleMap_TLP_Normal
</styleUrl>
<Point>
<coordinates>
-65.0714493,-10.8722496,42.21
</coordinates>
</Point>
</Placemark>
<Placemark>
<name>
Fri Dec 16 10:06:33 2016 S=2.10 Km/hr
</name>
<styleUrl>
#styleMap_TLP_Normal
</styleUrl>
<Point>
<coordinates>
-65.0714874,-10.8721781,41.35
</coordinates>
</Point>
</Placemark>
<Placemark>
<name>
Fri Dec 16 10:06:43 2016 S=2.79 Km/hr
</name>
<styleUrl>
#styleMap_TLP_Normal
</styleUrl>
<Point>
<coordinates>
-65.0715256,-10.8720837,39.87
</coordinates>
</Point>
</Placemark>
<Placemark>
<name>
Fri Dec 16 10:06:53 2016 S=1.16 Km/hr
</name>
<styleUrl>
#styleMap_TLP_Normal
</styleUrl>
<Point>
<coordinates>
-65.0715866,-10.8720322,39.13
</coordinates>
</Point>
</Placemark>
<Placemark>
<name>
Fri Dec 16 10:07:03 2016 S=3.19 Km/hr
</name>
<styleUrl>
#styleMap_TLP_Normal
</styleUrl>
<Point>
<coordinates>
-65.0717087,-10.8719559,42.59
</coordinates>
</Point>
</Placemark>
<Placemark>
<name>
Fri Dec 16 10:07:13 2016 S=2.83 Km/hr
</name>
<styleUrl>
#styleMap_TLP_Normal
</styleUrl>
<Point>
<coordinates>
-65.0716629,-10.8718796,41.57
</coordinates>
</Point>
</Placemark>
<Placemark>
<name>
Fri Dec 16 10:07:23 2016 S=2.15 Km/hr
</name>
<styleUrl>
#styleMap_TLP_Normal
</styleUrl>
<Point>
<coordinates>
-65.0716705,-10.8717890,40.08
</coordinates>
</Point>
</Placemark>
<Placemark>
<name>
Fri Dec 16 10:07:33 2016 S=1.61 Km/hr
</name>
<styleUrl>
#styleMap_TLP_Normal
</styleUrl>
<Point>
<coordinates>
-65.0716934,-10.8717461,39.21
</coordinates>
</Point>
</Placemark>
<Placemark>
<name>
Fri Dec 16 10:07:43 2016 S=1.90 Km/hr
</name>
<styleUrl>
#styleMap_TLP_Normal
</styleUrl>
<Point>
<coordinates>
-65.0717239,-10.8716993,38.37
</coordinates>
</Point>
</Placemark>
<Placemark>
<name>
Fri Dec 16 10:07:53 2016 S=2.22 Km/hr
</name>
<styleUrl>
#styleMap_TLP_Normal
</styleUrl>
<Point>
<coordinates>
-65.0717087,-10.8716259,37.31
</coordinates>
</Point>
</Placemark>
<Placemark>
<name>
Fri Dec 16 10:08:03 2016 S=1.91 Km/hr
</name>
<styleUrl>
#styleMap_TLP_Normal
</styleUrl>
<Point>
<coordinates>
-65.0718384,-10.8715601,39.07
</coordinates>
</Point>
</Placemark>
<Placemark>
<name>
Fri Dec 16 10:08:13 2016 S=4.41 Km/hr
</name>
<styleUrl>
#styleMap_TLP_Normal
</styleUrl>
<Point>
<coordinates>
-65.0719147,-10.8714314,39.21
</coordinates>
</Point>
</Placemark>
<Placemark>
<name>
Fri Dec 16 10:08:23 2016 S=3.00 Km/hr
</name>
<styleUrl>
#styleMap_TLP_Normal
</styleUrl>
<Point>
<coordinates>
-65.0719299,-10.8712664,39.37
</coordinates>
</Point>
</Placemark>
<Placemark>
<name>
Fri Dec 16 10:08:33 2016 S=2.06 Km/hr
</name>
<styleUrl>
#styleMap_TLP_Normal
</styleUrl>
<Point>
<coordinates>
-65.0719452,-10.8711815,37.84
</coordinates>
</Point>
</Placemark>
<Placemark>
<name>
Fri Dec 16 10:08:43 2016 S=0.59 Km/hr
</name>
<styleUrl>
#styleMap_TLP_Normal
</styleUrl>
<Point>
<coordinates>
-65.0720291,-10.8711452,36.75
</coordinates>
</Point>
</Placemark>
<Placemark>
<name>
Fri Dec 16 10:08:53 2016 S=3.40 Km/hr
</name>
<styleUrl>
#styleMap_TLP_Normal
</styleUrl>
<Point>
<coordinates>
-65.0720825,-10.8710794,36.23
</coordinates>
</Point>
</Placemark>
<Placemark>
<name>
Fri Dec 16 10:09:03 2016 S=2.05 Km/hr
</name>
<styleUrl>
#styleMap_TLP_Normal
</styleUrl>
<Point>
<coordinates>
-65.0721283,-10.8710012,37.05
</coordinates>
</Point>
</Placemark>
<Placemark>
<name>
Fri Dec 16 10:09:13 2016 S=2.12 Km/hr
</name>
<styleUrl>
#styleMap_TLP_Normal
</styleUrl>
<Point>
<coordinates>
-65.0722351,-10.8709297,39.48
</coordinates>
</Point>
</Placemark>
<Placemark>
<name>
Fri Dec 16 10:09:23 2016 S=2.19 Km/hr
</name>
<styleUrl>
#styleMap_TLP_Normal
</styleUrl>
<Point>
<coordinates>
-65.0722656,-10.8708057,41.32
</coordinates>
</Point>
</Placemark>
<Placemark>
<name>
Fri Dec 16 10:09:33 2016 S=1.57 Km/hr
</name>
<styleUrl>
#styleMap_TLP_Normal
</styleUrl>
<Point>
<coordinates>
-65.0722580,-10.8707018,41.43
</coordinates>
</Point>
</Placemark>
<Placemark>
<name>
Fri Dec 16 10:09:43 2016 S=2.36 Km/hr
</name>
<styleUrl>
#styleMap_TLP_Normal
</styleUrl>
<Point>
<coordinates>
-65.0722504,-10.8706284,40.41
</coordinates>
</Point>
</Placemark>
<Placemark>
<name>
Fri Dec 16 10:09:53 2016 S=2.92 Km/hr
</name>
<styleUrl>
#styleMap_TLP_Normal
</styleUrl>
<Point>
<coordinates>
-65.0722809,-10.8705521,39.23
</coordinates>
</Point>
</Placemark>
<Placemark>
<name>
Fri Dec 16 10:10:03 2016 S=3.76 Km/hr
</name>
<styleUrl>
#styleMap_TLP_Normal
</styleUrl>
<Point>
<coordinates>
-65.0724335,-10.8704739,41.04
</coordinates>
</Point>
</Placemark>
<Placemark>
<name>
Fri Dec 16 10:10:13 2016 S=0.45 Km/hr
</name>
<styleUrl>
#styleMap_TLP_Normal
</styleUrl>
<Point>
<coordinates>
-65.0724564,-10.8704100,39.88
</coordinates>
</Point>
</Placemark>
<Placemark>
<name>
Fri Dec 16 10:10:23 2016 S=2.84 Km/hr
</name>
<styleUrl>
#styleMap_TLP_Normal
</styleUrl>
<Point>
<coordinates>
-65.0724640,-10.8703823,41.80
</coordinates>
</Point>
</Placemark>
<Placemark>
<name>
Fri Dec 16 10:10:33 2016 S=2.31 Km/hr
</name>
<styleUrl>
#styleMap_TLP_Normal
</styleUrl>
<Point>
<coordinates>
-65.0725098,-10.8703394,47.58
</coordinates>
</Point>
</Placemark>
<Placemark>
<name>
Fri Dec 16 10:10:43 2016 S=1.61 Km/hr
</name>
<styleUrl>
#styleMap_TLP_Normal
</styleUrl>
<Point>
<coordinates>
-65.0724792,-10.8702669,47.78
</coordinates>
</Point>
</Placemark>
<Placemark>
<name>
Fri Dec 16 10:10:53 2016 S=3.02 Km/hr
</name>
<styleUrl>
#styleMap_TLP_Normal
</styleUrl>
<Point>
<coordinates>
-65.0725861,-10.8701973,52.24
</coordinates>
</Point>
</Placemark>
<Placemark>
<name>
Fri Dec 16 10:11:03 2016 S=2.10 Km/hr
</name>
<styleUrl>
#styleMap_TLP_Normal
</styleUrl>
<Point>
<coordinates>
-65.0726547,-10.8701229,56.41
</coordinates>
</Point>
</Placemark>
<Placemark>
<name>
Fri Dec 16 10:11:13 2016 S=2.58 Km/hr
</name>
<styleUrl>
#styleMap_TLP_Normal
</styleUrl>
<Point>
<coordinates>
-65.0727234,-10.8700552,62.06
</coordinates>
</Point>
</Placemark>
<Placemark>
<name>
Fri Dec 16 10:11:23 2016 S=3.76 Km/hr
</name>
<styleUrl>
#styleMap_TLP_Normal
</styleUrl>
<Point>
<coordinates>
-65.0727463,-10.8699722,64.59
</coordinates>
</Point>
</Placemark>
<Placemark>
<name>
Fri Dec 16 10:11:33 2016 S=0.97 Km/hr
</name>
<styleUrl>
#styleMap_TLP_Normal
</styleUrl>
<Point>
<coordinates>
-65.0727386,-10.8698616,67.44
</coordinates>
</Point>
</Placemark>
<Placemark>
<name>
Fri Dec 16 10:11:43 2016 S=3.21 Km/hr
</name>
<styleUrl>
#styleMap_TLP_Normal
</styleUrl>
<Point>
<coordinates>
-65.0727921,-10.8697481,73.48
</coordinates>
</Point>
</Placemark>
<Placemark>
<name>
Fri Dec 16 10:11:53 2016 S=1.88 Km/hr
</name>
<styleUrl>
#styleMap_TLP_Normal
</styleUrl>
<Point>
<coordinates>
-65.0728455,-10.8696680,82.14
</coordinates>
</Point>
</Placemark>
<Placemark>
<name>
Fri Dec 16 10:12:03 2016 S=2.25 Km/hr
</name>
<styleUrl>
#styleMap_TLP_Normal
</styleUrl>
<Point>
<coordinates>
-65.0728226,-10.8696299,89.61
</coordinates>
</Point>
</Placemark>
<Placemark>
<name>
Fri Dec 16 10:12:13 2016 S=2.13 Km/hr
</name>
<styleUrl>
#styleMap_TLP_Normal
</styleUrl>
<Point>
<coordinates>
-65.0728531,-10.8695602,100.25
</coordinates>
</Point>
</Placemark>
<Placemark>
<name>
Fri Dec 16 10:12:23 2016 S=2.47 Km/hr
</name>
<styleUrl>
#styleMap_TLP_Normal
</styleUrl>
<Point>
<coordinates>
-65.0728378,-10.8694887,106.98
</coordinates>
</Point>
</Placemark>
<Placemark>
<name>
Fri Dec 16 10:12:33 2016 S=2.61 Km/hr
</name>
<styleUrl>
#styleMap_TLP_Normal
</styleUrl>
<Point>
<coordinates>
-65.0728836,-10.8694172,114.42
</coordinates>
</Point>
</Placemark>
<Placemark>
<name>
Fri Dec 16 10:12:43 2016 S=1.97 Km/hr
</name>
<styleUrl>
#styleMap_TLP_Normal
</styleUrl>
<Point>
<coordinates>
-65.0729218,-10.8693285,123.23
</coordinates>
</Point>
</Placemark>
<Placemark>
<name>
Fri Dec 16 10:12:53 2016 S=1.85 Km/hr
</name>
<styleUrl>
#styleMap_TLP_Normal
</styleUrl>
<Point>
<coordinates>
-65.0729218,-10.8692408,128.66
</coordinates>
</Point>
</Placemark>
<Placemark>
<name>
Fri Dec 16 10:13:03 2016 S=2.63 Km/hr
</name>
<styleUrl>
#styleMap_TLP_Normal
</styleUrl>
<Point>
<coordinates>
-65.0729980,-10.8691778,128.84
</coordinates>
</Point>
</Placemark>
<Placemark>
<name>
Fri Dec 16 10:13:13 2016 S=1.35 Km/hr
</name>
<styleUrl>
#styleMap_TLP_Normal
</styleUrl>
<Point>
<coordinates>
-65.0730133,-10.8690844,129.66
</coordinates>
</Point>
</Placemark>
<Placemark>
<name>
Fri Dec 16 10:13:23 2016 S=1.69 Km/hr
</name>
<styleUrl>
#styleMap_TLP_Normal
</styleUrl>
<Point>
<coordinates>
-65.0729904,-10.8689795,129.46
</coordinates>
</Point>
</Placemark>
<Placemark>
<name>
Fri Dec 16 10:13:33 2016 S=0.78 Km/hr
</name>
<styleUrl>
#styleMap_TLP_Normal
</styleUrl>
<Point>
<coordinates>
-65.0730133,-10.8688946,131.92
</coordinates>
</Point>
</Placemark>
<Placemark>
<name>
Fri Dec 16 10:13:43 2016 S=2.02 Km/hr
</name>
<styleUrl>
#styleMap_TLP_Normal
</styleUrl>
<Point>
<coordinates>
-65.0730743,-10.8688478,132.70
</coordinates>
</Point>
</Placemark>
<Placemark>
<name>
Fri Dec 16 10:13:53 2016 S=2.48 Km/hr
</name>
<styleUrl>
#styleMap_TLP_Normal
</styleUrl>
<Point>
<coordinates>
-65.0731354,-10.8687515,132.94
</coordinates>
</Point>
</Placemark>
<Placemark>
<name>
Fri Dec 16 10:14:03 2016 S=0.45 Km/hr
</name>
<styleUrl>
#styleMap_TLP_Normal
</styleUrl>
<Point>
<coordinates>
-65.0731964,-10.8687716,136.35
</coordinates>
</Point>
</Placemark>
<Placemark>
<name>
Fri Dec 16 10:14:13 2016 S=1.10 Km/hr
</name>
<styleUrl>
#styleMap_TLP_Normal
</styleUrl>
<Point>
<coordinates>
-65.0731964,-10.8687582,136.51
</coordinates>
</Point>
</Placemark>
<Placemark>
<name>
Fri Dec 16 10:14:23 2016 S=0.18 Km/hr
</name>
<styleUrl>
#styleMap_TLP_Normal
</styleUrl>
<Point>
<coordinates>
-65.0732269,-10.8687305,136.58
</coordinates>
</Point>
</Placemark>
<Placemark>
<name>
Fri Dec 16 10:14:33 2016 S=1.57 Km/hr
</name>
<styleUrl>
#styleMap_TLP_Normal
</styleUrl>
<Point>
<coordinates>
-65.0732117,-10.8687372,136.68
</coordinates>
</Point>
</Placemark>
<Placemark>
<name>
Fri Dec 16 10:14:43 2016 S=0.99 Km/hr
</name>
<styleUrl>
#styleMap_TLP_Normal
</styleUrl>
<Point>
<coordinates>
-65.0731964,-10.8687754,136.66
</coordinates>
</Point>
</Placemark>
<Placemark>
<name>
Fri Dec 16 10:14:53 2016 S=1.51 Km/hr
</name>
<styleUrl>
#styleMap_TLP_Normal
</styleUrl>
<Point>
<coordinates>
-65.0731964,-10.8687811,135.80
</coordinates>
</Point>
</Placemark>
<Placemark>
<name>
Fri Dec 16 10:15:03 2016 S=1.15 Km/hr
</name>
<styleUrl>
#styleMap_TLP_Normal
</styleUrl>
<Point>
<coordinates>
-65.0731277,-10.8687811,131.38
</coordinates>
</Point>
</Placemark>
<Placemark>
<name>
Fri Dec 16 10:15:13 2016 S=1.40 Km/hr
</name>
<styleUrl>
#styleMap_TLP_Normal
</styleUrl>
<Point>
<coordinates>
-65.0730667,-10.8687868,128.21
</coordinates>
</Point>
</Placemark>
<Placemark>
<name>
Fri Dec 16 10:15:23 2016 S=0.22 Km/hr
</name>
<styleUrl>
#styleMap_TLP_Normal
</styleUrl>
<Point>
<coordinates>
-65.0730438,-10.8687611,125.75
</coordinates>
</Point>
</Placemark>
<Placemark>
<name>
Fri Dec 16 10:15:33 2016 S=0.62 Km/hr
</name>
<styleUrl>
#styleMap_TLP_Normal
</styleUrl>
<Point>
<coordinates>
-65.0730209,-10.8687391,125.81
</coordinates>
</Point>
</Placemark>
<Placemark>
<name>
Fri Dec 16 10:15:43 2016 S=0.54 Km/hr
</name>
<styleUrl>
#styleMap_TLP_Normal
</styleUrl>
<Point>
<coordinates>
-65.0730209,-10.8687019,123.61
</coordinates>
</Point>
</Placemark>
<Placemark>
<name>
Fri Dec 16 10:15:53 2016 S=0.64 Km/hr
</name>
<styleUrl>
#styleMap_TLP_Normal
</styleUrl>
<Point>
<coordinates>
-65.0730209,-10.8687096,123.53
</coordinates>
</Point>
</Placemark>
<Placemark>
<name>
Fri Dec 16 10:16:03 2016 S=0.58 Km/hr
</name>
<styleUrl>
#styleMap_TLP_Normal
</styleUrl>
<Point>
<coordinates>
-65.0730286,-10.8687115,123.58
</coordinates>
</Point>
</Placemark>
<Placemark>
<name>
Fri Dec 16 10:16:13 2016 S=1.07 Km/hr
</name>
<styleUrl>
#styleMap_TLP_Normal
</styleUrl>
<Point>
<coordinates>
-65.0730362,-10.8686705,124.10
</coordinates>
</Point>
</Placemark>
<Placemark>
<name>
Fri Dec 16 10:16:23 2016 S=1.22 Km/hr
</name>
<styleUrl>
#styleMap_TLP_Normal
</styleUrl>
<Point>
<coordinates>
-65.0730896,-10.8686609,125.07
</coordinates>
</Point>
</Placemark>
<Placemark>
<name>
Fri Dec 16 10:16:33 2016 S=0.53 Km/hr
</name>
<styleUrl>
#styleMap_TLP_Normal
</styleUrl>
<Point>
<coordinates>
-65.0731201,-10.8686447,123.19
</coordinates>
</Point>
</Placemark>
<Placemark>
<name>
Fri Dec 16 10:16:43 2016 S=1.02 Km/hr
</name>
<styleUrl>
#styleMap_TLP_Normal
</styleUrl>
<Point>
<coordinates>
-65.0731277,-10.8686295,123.43
</coordinates>
</Point>
</Placemark>
<Placemark>
<name>
Fri Dec 16 10:16:53 2016 S=2.53 Km/hr
</name>
<styleUrl>
#styleMap_TLP_Normal
</styleUrl>
<Point>
<coordinates>
-65.0731583,-10.8685789,123.63
</coordinates>
</Point>
</Placemark>
<Placemark>
<name>
Fri Dec 16 10:17:03 2016 S=1.05 Km/hr
</name>
<styleUrl>
#styleMap_TLP_Normal
</styleUrl>
<Point>
<coordinates>
-65.0731735,-10.8685284,121.71
</coordinates>
</Point>
</Placemark>
<Placemark>
<name>
Fri Dec 16 10:17:13 2016 S=2.39 Km/hr
</name>
<styleUrl>
#styleMap_TLP_Normal
</styleUrl>
<Point>
<coordinates>
-65.0732727,-10.8684683,122.14
</coordinates>
</Point>
</Placemark>
<Placemark>
<name>
Fri Dec 16 10:17:23 2016 S=1.82 Km/hr
</name>
<styleUrl>
#styleMap_TLP_Normal
</styleUrl>
<Point>
<coordinates>
-65.0732880,-10.8683901,120.16
</coordinates>
</Point>
</Placemark>
<Placemark>
<name>
Fri Dec 16 10:17:33 2016 S=1.76 Km/hr
</name>
<styleUrl>
#styleMap_TLP_Normal
</styleUrl>
<Point>
<coordinates>
-65.0733032,-10.8682995,119.38
</coordinates>
</Point>
</Placemark>
<Placemark>
<name>
Fri Dec 16 10:17:43 2016 S=0.82 Km/hr
</name>
<styleUrl>
#styleMap_TLP_Normal
</styleUrl>
<Point>
<coordinates>
-65.0734024,-10.8682137,118.61
</coordinates>
</Point>
</Placemark>
<Placemark>
<name>
Fri Dec 16 10:17:53 2016 S=1.15 Km/hr
</name>
<styleUrl>
#styleMap_TLP_Normal
</styleUrl>
<Point>
<coordinates>
-65.0734177,-10.8682098,118.64
</coordinates>
</Point>
</Placemark>
<Placemark>
<name>
Fri Dec 16 10:18:03 2016 S=1.14 Km/hr
</name>
<styleUrl>
#styleMap_TLP_Normal
</styleUrl>
<Point>
<coordinates>
-65.0735474,-10.8681192,114.89
</coordinates>
</Point>
</Placemark>
<Placemark>
<name>
Fri Dec 16 10:18:13 2016 S=1.28 Km/hr
</name>
<styleUrl>
#styleMap_TLP_Normal
</styleUrl>
<Point>
<coordinates>
-65.0735626,-10.8680916,114.11
</coordinates>
</Point>
</Placemark>
<Placemark>
<name>
Fri Dec 16 10:18:23 2016 S=0.41 Km/hr
</name>
<styleUrl>
#styleMap_TLP_Normal
</styleUrl>
<Point>
<coordinates>
-65.0735703,-10.8681040,112.36
</coordinates>
</Point>
</Placemark>
<Placemark>
<name>
Fri Dec 16 10:18:33 2016 S=0.60 Km/hr
</name>
<styleUrl>
#styleMap_TLP_Normal
</styleUrl>
<Point>
<coordinates>
-65.0735855,-10.8681145,112.26
</coordinates>
</Point>
</Placemark>
<Placemark>
<name>
Fri Dec 16 10:18:43 2016 S=0.89 Km/hr
</name>
<styleUrl>
#styleMap_TLP_Normal
</styleUrl>
<Point>
<coordinates>
-65.0735855,-10.8681135,112.17
</coordinates>
</Point>
</Placemark>
<Placemark>
<name>
Fri Dec 16 10:18:53 2016 S=0.53 Km/hr
</name>
<styleUrl>
#styleMap_TLP_Normal
</styleUrl>
<Point>
<coordinates>
-65.0736008,-10.8681011,111.45
</coordinates>
</Point>
</Placemark>
<Placemark>
<name>
Fri Dec 16 10:19:03 2016 S=0.72 Km/hr
</name>
<styleUrl>
#styleMap_TLP_Normal
</styleUrl>
<Point>
<coordinates>
-65.0736237,-10.8680735,107.93
</coordinates>
</Point>
</Placemark>
<Placemark>
<name>
Fri Dec 16 10:19:13 2016 S=1.12 Km/hr
</name>
<styleUrl>
#styleMap_TLP_Normal
</styleUrl>
<Point>
<coordinates>
-65.0736542,-10.8680716,106.01
</coordinates>
</Point>
</Placemark>
<Placemark>
<name>
Fri Dec 16 10:19:23 2016 S=0.70 Km/hr
</name>
<styleUrl>
#styleMap_TLP_Normal
</styleUrl>
<Point>
<coordinates>
-65.0736618,-10.8680820,104.54
</coordinates>
</Point>
</Placemark>
<Placemark>
<name>
Fri Dec 16 10:19:33 2016 S=0.46 Km/hr
</name>
<styleUrl>
#styleMap_TLP_Normal
</styleUrl>
<Point>
<coordinates>
-65.0736694,-10.8680763,104.41
</coordinates>
</Point>
</Placemark>
<Placemark>
<name>
Fri Dec 16 10:19:43 2016 S=0.37 Km/hr
</name>
<styleUrl>
#styleMap_TLP_Normal
</styleUrl>
<Point>
<coordinates>
-65.0736771,-10.8680735,104.38
</coordinates>
</Point>
</Placemark>
<Placemark>
<name>
Fri Dec 16 10:19:53 2016 S=1.21 Km/hr
</name>
<styleUrl>
#styleMap_TLP_Normal
</styleUrl>
<Point>
<coordinates>
-65.0736771,-10.8680782,104.34
</coordinates>
</Point>
</Placemark>
<Placemark>
<name>
Fri Dec 16 10:20:03 2016 S=0.47 Km/hr
</name>
<styleUrl>
#styleMap_TLP_Normal
</styleUrl>
<Point>
<coordinates>
-65.0737076,-10.8682184,102.83
</coordinates>
</Point>
</Placemark>
<Placemark>
<name>
Fri Dec 16 10:20:13 2016 S=0.54 Km/hr
</name>
<styleUrl>
#styleMap_TLP_Normal
</styleUrl>
<Point>
<coordinates>
-65.0737076,-10.8682251,102.78
</coordinates>
</Point>
</Placemark>
<Placemark>
<name>
Fri Dec 16 10:20:23 2016 S=0.83 Km/hr
</name>
<styleUrl>
#styleMap_TLP_Normal
</styleUrl>
<Point>
<coordinates>
-65.0737076,-10.8682394,101.83
</coordinates>
</Point>
</Placemark>
<Placemark>
<name>
Fri Dec 16 10:20:33 2016 S=0.43 Km/hr
</name>
<styleUrl>
#styleMap_TLP_Normal
</styleUrl>
<Point>
<coordinates>
-65.0737305,-10.8683939,98.17
</coordinates>
</Point>
</Placemark>
<Placemark>
<name>
Fri Dec 16 10:20:43 2016 S=1.57 Km/hr
</name>
<styleUrl>
#styleMap_TLP_Normal
</styleUrl>
<Point>
<coordinates>
-65.0737381,-10.8683939,98.45
</coordinates>
</Point>
</Placemark>
<Placemark>
<name>
Fri Dec 16 10:20:53 2016 S=0.74 Km/hr
</name>
<styleUrl>
#styleMap_TLP_Normal
</styleUrl>
<Point>
<coordinates>
-65.0737381,-10.8684216,100.52
</coordinates>
</Point>
</Placemark>
<Placemark>
<name>
Fri Dec 16 10:21:03 2016 S=0.32 Km/hr
</name>
<styleUrl>
#styleMap_TLP_Normal
</styleUrl>
<Point>
<coordinates>
-65.0737610,-10.8684216,103.02
</coordinates>
</Point>
</Placemark>
<Placemark>
<name>
Fri Dec 16 10:21:13 2016 S=1.85 Km/hr
</name>
<styleUrl>
#styleMap_TLP_Normal
</styleUrl>
<Point>
<coordinates>
-65.0737686,-10.8683949,103.71
</coordinates>
</Point>
</Placemark>
<Placemark>
<name>
Fri Dec 16 10:21:23 2016 S=0.69 Km/hr
</name>
<styleUrl>
#styleMap_TLP_Normal
</styleUrl>
<Point>
<coordinates>
-65.0738144,-10.8682899,103.70
</coordinates>
</Point>
</Placemark>
<Placemark>
<name>
Fri Dec 16 10:21:33 2016 S=0.50 Km/hr
</name>
<styleUrl>
#styleMap_TLP_Normal
</styleUrl>
<Point>
<coordinates>
-65.0738220,-10.8683119,106.65
</coordinates>
</Point>
</Placemark>
<Placemark>
<name>
Fri Dec 16 10:21:43 2016 S=0.75 Km/hr
</name>
<styleUrl>
#styleMap_TLP_Normal
</styleUrl>
<Point>
<coordinates>
-65.0738297,-10.8683367,108.80
</coordinates>
</Point>
</Placemark>
<Placemark>
<name>
Fri Dec 16 10:21:53 2016 S=0.79 Km/hr
</name>
<styleUrl>
#styleMap_TLP_Normal
</styleUrl>
<Point>
<coordinates>
-65.0738449,-10.8683290,109.38
</coordinates>
</Point>
</Placemark>
<Placemark>
<name>
Fri Dec 16 10:22:03 2016 S=0.83 Km/hr
</name>
<styleUrl>
#styleMap_TLP_Normal
</styleUrl>
<Point>
<coordinates>
-65.0738525,-10.8683090,109.69
</coordinates>
</Point>
</Placemark>
<Placemark>
<name>
Fri Dec 16 10:22:13 2016 S=1.03 Km/hr
</name>
<styleUrl>
#styleMap_TLP_Normal
</styleUrl>
<Point>
<coordinates>
-65.0738678,-10.8682547,110.27
</coordinates>
</Point>
</Placemark>
<Placemark>
<name>
Fri Dec 16 10:22:23 2016 S=1.33 Km/hr
</name>
<styleUrl>
#styleMap_TLP_Normal
</styleUrl>
<Point>
<coordinates>
-65.0739670,-10.8682117,110.84
</coordinates>
</Point>
</Placemark>
<Placemark>
<name>
Fri Dec 16 10:22:33 2016 S=0.50 Km/hr
</name>
<styleUrl>
#styleMap_TLP_Normal
</styleUrl>
<Point>
<coordinates>
-65.0740662,-10.8681850,112.09
</coordinates>
</Point>
</Placemark>
<Placemark>
<name>
Fri Dec 16 10:22:43 2016 S=0.64 Km/hr
</name>
<styleUrl>
#styleMap_TLP_Normal
</styleUrl>
<Point>
<coordinates>
-65.0740738,-10.8681889,112.21
</coordinates>
</Point>
</Placemark>
<Placemark>
<name>
Fri Dec 16 10:22:53 2016 S=0.54 Km/hr
</name>
<styleUrl>
#styleMap_TLP_Normal
</styleUrl>
<Point>
<coordinates>
-65.0740891,-10.8681936,112.30
</coordinates>
</Point>
</Placemark>
<Placemark>
<name>
Fri Dec 16 10:23:03 2016 S=0.75 Km/hr
</name>
<styleUrl>
#styleMap_TLP_Normal
</styleUrl>
<Point>
<coordinates>
-65.0740967,-10.8681917,112.46
</coordinates>
</Point>
</Placemark>
<Placemark>
<name>
Fri Dec 16 10:23:13 2016 S=0.41 Km/hr
</name>
<styleUrl>
#styleMap_TLP_Normal
</styleUrl>
<Point>
<coordinates>
-65.0741043,-10.8681784,112.76
</coordinates>
</Point>
</Placemark>
<Placemark>
<name>
Fri Dec 16 10:23:23 2016 S=0.41 Km/hr
</name>
<styleUrl>
#styleMap_TLP_Normal
</styleUrl>
<Point>
<coordinates>
-65.0741119,-10.8681774,113.10
</coordinates>
</Point>
</Placemark>
<Placemark>
<name>
Fri Dec 16 10:23:33 2016 S=1.48 Km/hr
</name>
<styleUrl>
#styleMap_TLP_Normal
</styleUrl>
<Point>
<coordinates>
-65.0741196,-10.8681469,114.59
</coordinates>
</Point>
</Placemark>
<Placemark>
<name>
Fri Dec 16 10:23:43 2016 S=0.35 Km/hr
</name>
<styleUrl>
#styleMap_TLP_Normal
</styleUrl>
<Point>
<coordinates>
-65.0741730,-10.8681469,117.96
</coordinates>
</Point>
</Placemark>
<Placemark>
<name>
Fri Dec 16 10:23:53 2016 S=1.11 Km/hr
</name>
<styleUrl>
#styleMap_TLP_Normal
</styleUrl>
<Point>
<coordinates>
-65.0742111,-10.8681374,119.80
</coordinates>
</Point>
</Placemark>
<Placemark>
<name>
Fri Dec 16 10:24:03 2016 S=0.75 Km/hr
</name>
<styleUrl>
#styleMap_TLP_Normal
</styleUrl>
<Point>
<coordinates>
-65.0743027,-10.8681364,123.91
</coordinates>
</Point>
</Placemark>
<Placemark>
<name>
Fri Dec 16 10:24:13 2016 S=0.08 Km/hr
</name>
<styleUrl>
#styleMap_TLP_Normal
</styleUrl>
<Point>
<coordinates>
-65.0743103,-10.8681316,124.03
</coordinates>
</Point>
</Placemark>
<Placemark>
<name>
Fri Dec 16 10:24:23 2016 S=0.37 Km/hr
</name>
<styleUrl>
#styleMap_TLP_Normal
</styleUrl>
<Point>
<coordinates>
-65.0743256,-10.8681259,124.05
</coordinates>
</Point>
</Placemark>
<Placemark>
<name>
Fri Dec 16 10:24:33 2016 S=0.97 Km/hr
</name>
<styleUrl>
#styleMap_TLP_Normal
</styleUrl>
<Point>
<coordinates>
-65.0743256,-10.8681116,124.11
</coordinates>
</Point>
</Placemark>
<Placemark>
<name>
Fri Dec 16 10:24:43 2016 S=0.71 Km/hr
</name>
<styleUrl>
#styleMap_TLP_Normal
</styleUrl>
<Point>
<coordinates>
-65.0743942,-10.8680630,124.43
</coordinates>
</Point>
</Placemark>
<Placemark>
<name>
Fri Dec 16 10:24:53 2016 S=1.57 Km/hr
</name>
<styleUrl>
#styleMap_TLP_Normal
</styleUrl>
<Point>
<coordinates>
-65.0744400,-10.8680229,125.32
</coordinates>
</Point>
</Placemark>
<Placemark>
<name>
Fri Dec 16 10:25:03 2016 S=0.31 Km/hr
</name>
<styleUrl>
#styleMap_TLP_Normal
</styleUrl>
<Point>
<coordinates>
-65.0744781,-10.8679924,125.72
</coordinates>
</Point>
</Placemark>
<Placemark>
<name>
Fri Dec 16 10:25:13 2016 S=0.84 Km/hr
</name>
<styleUrl>
#styleMap_TLP_Normal
</styleUrl>
<Point>
<coordinates>
-65.0744858,-10.8679810,125.72
</coordinates>
</Point>
</Placemark>
<Placemark>
<name>
Fri Dec 16 10:25:23 2016 S=2.07 Km/hr
</name>
<styleUrl>
#styleMap_TLP_Normal
</styleUrl>
<Point>
<coordinates>
-65.0745468,-10.8679495,125.75
</coordinates>
</Point>
</Placemark>
<Placemark>
<name>
Fri Dec 16 10:25:33 2016 S=0.93 Km/hr
</name>
<styleUrl>
#styleMap_TLP_Normal
</styleUrl>
<Point>
<coordinates>
-65.0745926,-10.8679352,126.15
</coordinates>
</Point>
</Placemark>
<Placemark>
<name>
Fri Dec 16 10:25:43 2016 S=0.75 Km/hr
</name>
<styleUrl>
#styleMap_TLP_Normal
</styleUrl>
<Point>
<coordinates>
-65.0746384,-10.8679285,127.13
</coordinates>
</Point>
</Placemark>
<Placemark>
<name>
Fri Dec 16 10:25:53 2016 S=0.72 Km/hr
</name>
<styleUrl>
#styleMap_TLP_Normal
</styleUrl>
<Point>
<coordinates>
-65.0746841,-10.8679237,128.60
</coordinates>
</Point>
</Placemark>
<Placemark>
<name>
Fri Dec 16 10:26:03 2016 S=0.90 Km/hr
</name>
<styleUrl>
#styleMap_TLP_Normal
</styleUrl>
<Point>
<coordinates>
-65.0747147,-10.8679428,128.97
</coordinates>
</Point>
</Placemark>
<Placemark>
<name>
Fri Dec 16 10:26:13 2016 S=0.38 Km/hr
</name>
<styleUrl>
#styleMap_TLP_Normal
</styleUrl>
<Point>
<coordinates>
-65.0748367,-10.8679800,130.32
</coordinates>
</Point>
</Placemark>
<Placemark>
<name>
Fri Dec 16 10:26:23 2016 S=0.15 Km/hr
</name>
<styleUrl>
#styleMap_TLP_Normal
</styleUrl>
<Point>
<coordinates>
-65.0748978,-10.8679972,132.84
</coordinates>
</Point>
</Placemark>
<Placemark>
<name>
Fri Dec 16 10:26:33 2016 S=0.64 Km/hr
</name>
<styleUrl>
#styleMap_TLP_Normal
</styleUrl>
<Point>
<coordinates>
-65.0749664,-10.8680096,137.85
</coordinates>
</Point>
</Placemark>
<Placemark>
<name>
Fri Dec 16 10:26:43 2016 S=1.96 Km/hr
</name>
<styleUrl>
#styleMap_TLP_Normal
</styleUrl>
<Point>
<coordinates>
-65.0749435,-10.8679790,140.52
</coordinates>
</Point>
</Placemark>
<Placemark>
<name>
Fri Dec 16 10:26:53 2016 S=0.62 Km/hr
</name>
<styleUrl>
#styleMap_TLP_Normal
</styleUrl>
<Point>
<coordinates>
-65.0749207,-10.8679762,141.73
</coordinates>
</Point>
</Placemark>
<Placemark>
<name>
Fri Dec 16 10:27:03 2016 S=0.02 Km/hr
</name>
<styleUrl>
#styleMap_TLP_Normal
</styleUrl>
<Point>
<coordinates>
-65.0749435,-10.8679714,142.46
</coordinates>
</Point>
</Placemark>
<Placemark>
<name>
Fri Dec 16 10:27:13 2016 S=1.12 Km/hr
</name>
<styleUrl>
#styleMap_TLP_Normal
</styleUrl>
<Point>
<coordinates>
-65.0749435,-10.8679609,142.75
</coordinates>
</Point>
</Placemark>
<Placemark>
<name>
Fri Dec 16 10:27:23 2016 S=0.79 Km/hr
</name>
<styleUrl>
#styleMap_TLP_Normal
</styleUrl>
<Point>
<coordinates>
-65.0749893,-10.8679419,144.38
</coordinates>
</Point>
</Placemark>
<Placemark>
<name>
Fri Dec 16 10:27:33 2016 S=1.25 Km/hr
</name>
<styleUrl>
#styleMap_TLP_Normal
</styleUrl>
<Point>
<coordinates>
-65.0750122,-10.8679600,145.14
</coordinates>
</Point>
</Placemark>
<Placemark>
<name>
Fri Dec 16 10:27:43 2016 S=0.81 Km/hr
</name>
<styleUrl>
#styleMap_TLP_Normal
</styleUrl>
<Point>
<coordinates>
-65.0750427,-10.8679495,145.89
</coordinates>
</Point>
</Placemark>
<Placemark>
<name>
Fri Dec 16 10:27:53 2016 S=1.15 Km/hr
</name>
<styleUrl>
#styleMap_TLP_Normal
</styleUrl>
<Point>
<coordinates>
-65.0750504,-10.8679123,147.36
</coordinates>
</Point>
</Placemark>
<Placemark>
<name>
Fri Dec 16 10:28:03 2016 S=1.04 Km/hr
</name>
<styleUrl>
#styleMap_TLP_Normal
</styleUrl>
<Point>
<coordinates>
-65.0750885,-10.8678856,148.74
</coordinates>
</Point>
</Placemark>
<Placemark>
<name>
Fri Dec 16 10:28:13 2016 S=0.69 Km/hr
</name>
<styleUrl>
#styleMap_TLP_Normal
</styleUrl>
<Point>
<coordinates>
-65.0751419,-10.8678932,150.11
</coordinates>
</Point>
</Placemark>
<Placemark>
<name>
Fri Dec 16 10:28:23 2016 S=1.64 Km/hr
</name>
<styleUrl>
#styleMap_TLP_Normal
</styleUrl>
<Point>
<coordinates>
-65.0751266,-10.8678741,150.45
</coordinates>
</Point>
</Placemark>
<Placemark>
<name>
Fri Dec 16 10:28:33 2016 S=1.61 Km/hr
</name>
<styleUrl>
#styleMap_TLP_Normal
</styleUrl>
<Point>
<coordinates>
-65.0750656,-10.8677464,151.96
</coordinates>
</Point>
</Placemark>
<Placemark>
<name>
Fri Dec 16 10:28:43 2016 S=0.44 Km/hr
</name>
<styleUrl>
#styleMap_TLP_Normal
</styleUrl>
<Point>
<coordinates>
-65.0750656,-10.8677149,152.98
</coordinates>
</Point>
</Placemark>
<Placemark>
<name>
Fri Dec 16 10:28:53 2016 S=1.75 Km/hr
</name>
<styleUrl>
#styleMap_TLP_Normal
</styleUrl>
<Point>
<coordinates>
-65.0750885,-10.8676643,152.61
</coordinates>
</Point>
</Placemark>
<Placemark>
<name>
Fri Dec 16 10:29:03 2016 S=1.05 Km/hr
</name>
<styleUrl>
#styleMap_TLP_Normal
</styleUrl>
<Point>
<coordinates>
-65.0750732,-10.8676338,152.78
</coordinates>
</Point>
</Placemark>
<Placemark>
<name>
Fri Dec 16 10:29:13 2016 S=0.17 Km/hr
</name>
<styleUrl>
#styleMap_TLP_Normal
</styleUrl>
<Point>
<coordinates>
-65.0750809,-10.8676424,153.01
</coordinates>
</Point>
</Placemark>
<Placemark>
<name>
Fri Dec 16 10:29:23 2016 S=1.14 Km/hr
</name>
<styleUrl>
#styleMap_TLP_Normal
</styleUrl>
<Point>
<coordinates>
-65.0750885,-10.8676529,153.10
</coordinates>
</Point>
</Placemark>
<Placemark>
<name>
Fri Dec 16 10:29:33 2016 S=1.30 Km/hr
</name>
<styleUrl>
#styleMap_TLP_Normal
</styleUrl>
<Point>
<coordinates>
-65.0751495,-10.8678122,155.05
</coordinates>
</Point>
</Placemark>
<Placemark>
<name>
Fri Dec 16 10:29:43 2016 S=1.22 Km/hr
</name>
<styleUrl>
#styleMap_TLP_Normal
</styleUrl>
<Point>
<coordinates>
-65.0751495,-10.8678703,156.39
</coordinates>
</Point>
</Placemark>
<Placemark>
<name>
Fri Dec 16 10:29:53 2016 S=1.54 Km/hr
</name>
<styleUrl>
#styleMap_TLP_Normal
</styleUrl>
<Point>
<coordinates>
-65.0750809,-10.8678961,157.49
</coordinates>
</Point>
</Placemark>
<Placemark>
<name>
Fri Dec 16 10:30:03 2016 S=0.35 Km/hr
</name>
<styleUrl>
#styleMap_TLP_Normal
</styleUrl>
<Point>
<coordinates>
-65.0750198,-10.8678942,157.58
</coordinates>
</Point>
</Placemark>
<Placemark>
<name>
Fri Dec 16 10:30:13 2016 S=0.54 Km/hr
</name>
<styleUrl>
#styleMap_TLP_Normal
</styleUrl>
<Point>
<coordinates>
-65.0750198,-10.8678999,157.65
</coordinates>
</Point>
</Placemark>
<Placemark>
<name>
Fri Dec 16 10:30:23 2016 S=0.71 Km/hr
</name>
<styleUrl>
#styleMap_TLP_Normal
</styleUrl>
<Point>
<coordinates>
-65.0750122,-10.8679008,157.70
</coordinates>
</Point>
</Placemark>
<Placemark>
<name>
Fri Dec 16 10:30:33 2016 S=0.44 Km/hr
</name>
<styleUrl>
#styleMap_TLP_Normal
</styleUrl>
<Point>
<coordinates>
-65.0750122,-10.8678913,157.75
</coordinates>
</Point>
</Placemark>
<Placemark>
<name>
Fri Dec 16 10:30:43 2016 S=0.53 Km/hr
</name>
<styleUrl>
#styleMap_TLP_Normal
</styleUrl>
<Point>
<coordinates>
-65.0750122,-10.8678989,157.83
</coordinates>
</Point>
</Placemark>
<Placemark>
<name>
Fri Dec 16 10:30:53 2016 S=0.52 Km/hr
</name>
<styleUrl>
#styleMap_TLP_Normal
</styleUrl>
<Point>
<coordinates>
-65.0750046,-10.8679018,157.89
</coordinates>
</Point>
</Placemark>
<Placemark>
<name>
Fri Dec 16 10:31:03 2016 S=1.16 Km/hr
</name>
<styleUrl>
#styleMap_TLP_Normal
</styleUrl>
<Point>
<coordinates>
-65.0750046,-10.8679142,157.91
</coordinates>
</Point>
</Placemark>
<Placemark>
<name>
Fri Dec 16 10:31:13 2016 S=0.99 Km/hr
</name>
<styleUrl>
#styleMap_TLP_Normal
</styleUrl>
<Point>
<coordinates>
-65.0750275,-10.8679237,158.05
</coordinates>
</Point>
</Placemark>
<Placemark>
<name>
Fri Dec 16 10:31:23 2016 S=1.43 Km/hr
</name>
<styleUrl>
#styleMap_TLP_Normal
</styleUrl>
<Point>
<coordinates>
-65.0750351,-10.8679495,158.14
</coordinates>
</Point>
</Placemark>
<Placemark>
<name>
Fri Dec 16 10:31:33 2016 S=0.70 Km/hr
</name>
<styleUrl>
#styleMap_TLP_Normal
</styleUrl>
<Point>
<coordinates>
-65.0750809,-10.8680220,158.96
</coordinates>
</Point>
</Placemark>
<Placemark>
<name>
Fri Dec 16 10:31:43 2016 S=1.06 Km/hr
</name>
<styleUrl>
#styleMap_TLP_Normal
</styleUrl>
<Point>
<coordinates>
-65.0750961,-10.8680706,160.27
</coordinates>
</Point>
</Placemark>
<Placemark>
<name>
Fri Dec 16 10:31:53 2016 S=0.77 Km/hr
</name>
<styleUrl>
#styleMap_TLP_Normal
</styleUrl>
<Point>
<coordinates>
-65.0751343,-10.8681154,160.36
</coordinates>
</Point>
</Placemark>
<Placemark>
<name>
Fri Dec 16 10:32:03 2016 S=0.37 Km/hr
</name>
<styleUrl>
#styleMap_TLP_Normal
</styleUrl>
<Point>
<coordinates>
-65.0751801,-10.8681126,160.73
</coordinates>
</Point>
</Placemark>
<Placemark>
<name>
Fri Dec 16 10:32:13 2016 S=0.34 Km/hr
</name>
<styleUrl>
#styleMap_TLP_Normal
</styleUrl>
<Point>
<coordinates>
-65.0751801,-10.8681154,160.78
</coordinates>
</Point>
</Placemark>
<Placemark>
<name>
Fri Dec 16 10:32:23 2016 S=1.83 Km/hr
</name>
<styleUrl>
#styleMap_TLP_Normal
</styleUrl>
<Point>
<coordinates>
-65.0752106,-10.8681669,161.70
</coordinates>
</Point>
</Placemark>
<Placemark>
<name>
Fri Dec 16 10:32:33 2016 S=1.52 Km/hr
</name>
<styleUrl>
#styleMap_TLP_Normal
</styleUrl>
<Point>
<coordinates>
-65.0752563,-10.8682346,162.11
</coordinates>
</Point>
</Placemark>
<Placemark>
<name>
Fri Dec 16 10:32:43 2016 S=1.06 Km/hr
</name>
<styleUrl>
#styleMap_TLP_Normal
</styleUrl>
<Point>
<coordinates>
-65.0752563,-10.8682451,162.79
</coordinates>
</Point>
</Placemark>
<Placemark>
<name>
Fri Dec 16 10:32:53 2016 S=0.24 Km/hr
</name>
<styleUrl>
#styleMap_TLP_Normal
</styleUrl>
<Point>
<coordinates>
-65.0752792,-10.8682394,162.98
</coordinates>
</Point>
</Placemark>
<Placemark>
<name>
Fri Dec 16 10:33:03 2016 S=0.79 Km/hr
</name>
<styleUrl>
#styleMap_TLP_Normal
</styleUrl>
<Point>
<coordinates>
-65.0752792,-10.8682528,163.03
</coordinates>
</Point>
</Placemark>
<Placemark>
<name>
Fri Dec 16 10:33:13 2016 S=1.51 Km/hr
</name>
<styleUrl>
#styleMap_TLP_Normal
</styleUrl>
<Point>
<coordinates>
-65.0754013,-10.8683052,164.96
</coordinates>
</Point>
</Placemark>
<Placemark>
<name>
Fri Dec 16 10:33:23 2016 S=1.93 Km/hr
</name>
<styleUrl>
#styleMap_TLP_Normal
</styleUrl>
<Point>
<coordinates>
-65.0755539,-10.8682146,164.04
</coordinates>
</Point>
</Placemark>
<Placemark>
<name>
Fri Dec 16 10:33:33 2016 S=1.52 Km/hr
</name>
<styleUrl>
#styleMap_TLP_Normal
</styleUrl>
<Point>
<coordinates>
-65.0755997,-10.8682308,164.48
</coordinates>
</Point>
</Placemark>
<Placemark>
<name>
Fri Dec 16 10:33:43 2016 S=1.25 Km/hr
</name>
<styleUrl>
#styleMap_TLP_Normal
</styleUrl>
<Point>
<coordinates>
-65.0757065,-10.8683929,166.40
</coordinates>
</Point>
</Placemark>
<Placemark>
<name>
Fri Dec 16 10:33:53 2016 S=0.69 Km/hr
</name>
<styleUrl>
#styleMap_TLP_Normal
</styleUrl>
<Point>
<coordinates>
-65.0757217,-10.8684435,166.63
</coordinates>
</Point>
</Placemark>
<Placemark>
<name>
Fri Dec 16 10:34:03 2016 S=1.15 Km/hr
</name>
<styleUrl>
#styleMap_TLP_Normal
</styleUrl>
<Point>
<coordinates>
-65.0757370,-10.8684425,166.79
</coordinates>
</Point>
</Placemark>
<Placemark>
<name>
Fri Dec 16 10:34:13 2016 S=0.44 Km/hr
</name>
<styleUrl>
#styleMap_TLP_Normal
</styleUrl>
<Point>
<coordinates>
-65.0757980,-10.8684216,166.02
</coordinates>
</Point>
</Placemark>
<Placemark>
<name>
Fri Dec 16 10:34:23 2016 S=0.28 Km/hr
</name>
<styleUrl>
#styleMap_TLP_Normal
</styleUrl>
<Point>
<coordinates>
-65.0757904,-10.8684206,166.04
</coordinates>
</Point>
</Placemark>
<Placemark>
<name>
Fri Dec 16 10:34:33 2016 S=0.61 Km/hr
</name>
<styleUrl>
#styleMap_TLP_Normal
</styleUrl>
<Point>
<coordinates>
-65.0757980,-10.8684225,166.02
</coordinates>
</Point>
</Placemark>
<Placemark>
<name>
Fri Dec 16 10:34:43 2016 S=0.91 Km/hr
</name>
<styleUrl>
#styleMap_TLP_Normal
</styleUrl>
<Point>
<coordinates>
-65.0758133,-10.8684196,166.04
</coordinates>
</Point>
</Placemark>
<Placemark>
<name>
Fri Dec 16 10:34:53 2016 S=2.93 Km/hr
</name>
<styleUrl>
#styleMap_TLP_Normal
</styleUrl>
<Point>
<coordinates>
-65.0759125,-10.8684940,165.78
</coordinates>
</Point>
</Placemark>
<Placemark>
<name>
Fri Dec 16 10:35:03 2016 S=2.54 Km/hr
</name>
<styleUrl>
#styleMap_TLP_Normal
</styleUrl>
<Point>
<coordinates>
-65.0759888,-10.8685284,166.43
</coordinates>
</Point>
</Placemark>
<Placemark>
<name>
Fri Dec 16 10:35:13 2016 S=2.08 Km/hr
</name>
<styleUrl>
#styleMap_TLP_Normal
</styleUrl>
<Point>
<coordinates>
-65.0760574,-10.8684692,166.50
</coordinates>
</Point>
</Placemark>
<Placemark>
<name>
Fri Dec 16 10:35:23 2016 S=0.68 Km/hr
</name>
<styleUrl>
#styleMap_TLP_Normal
</styleUrl>
<Point>
<coordinates>
-65.0761108,-10.8684788,166.93
</coordinates>
</Point>
</Placemark>
<Placemark>
<name>
Fri Dec 16 10:35:33 2016 S=0.64 Km/hr
</name>
<styleUrl>
#styleMap_TLP_Normal
</styleUrl>
<Point>
<coordinates>
-65.0761032,-10.8685026,168.10
</coordinates>
</Point>
</Placemark>
<Placemark>
<name>
Fri Dec 16 10:35:43 2016 S=1.03 Km/hr
</name>
<styleUrl>
#styleMap_TLP_Normal
</styleUrl>
<Point>
<coordinates>
-65.0760956,-10.8685112,168.64
</coordinates>
</Point>
</Placemark>
<Placemark>
<name>
Fri Dec 16 10:35:53 2016 S=0.59 Km/hr
</name>
<styleUrl>
#styleMap_TLP_Normal
</styleUrl>
<Point>
<coordinates>
-65.0760956,-10.8685589,168.96
</coordinates>
</Point>
</Placemark>
<Placemark>
<name>
Fri Dec 16 10:36:03 2016 S=0.36 Km/hr
</name>
<styleUrl>
#styleMap_TLP_Normal
</styleUrl>
<Point>
<coordinates>
-65.0761032,-10.8685751,168.89
</coordinates>
</Point>
</Placemark>
<Placemark>
<name>
Fri Dec 16 10:36:13 2016 S=1.33 Km/hr
</name>
<styleUrl>
#styleMap_TLP_Normal
</styleUrl>
<Point>
<coordinates>
-65.0761108,-10.8685722,171.10
</coordinates>
</Point>
</Placemark>
<Placemark>
<name>
Fri Dec 16 10:36:23 2016 S=0.35 Km/hr
</name>
<styleUrl>
#styleMap_TLP_Normal
</styleUrl>
<Point>
<coordinates>
-65.0761642,-10.8685646,170.96
</coordinates>
</Point>
</Placemark>
<Placemark>
<name>
Fri Dec 16 10:36:33 2016 S=0.89 Km/hr
</name>
<styleUrl>
#styleMap_TLP_Normal
</styleUrl>
<Point>
<coordinates>
-65.0761719,-10.8685541,170.95
</coordinates>
</Point>
</Placemark>
<Placemark>
<name>
Fri Dec 16 10:36:43 2016 S=0.83 Km/hr
</name>
<styleUrl>
#styleMap_TLP_Normal
</styleUrl>
<Point>
<coordinates>
-65.0761795,-10.8685474,170.94
</coordinates>
</Point>
</Placemark>
<Placemark>
<name>
Fri Dec 16 10:36:53 2016 S=0.92 Km/hr
</name>
<styleUrl>
#styleMap_TLP_Normal
</styleUrl>
<Point>
<coordinates>
-65.0762024,-10.8685236,170.97
</coordinates>
</Point>
</Placemark>
<Placemark>
<name>
Fri Dec 16 10:37:03 2016 S=0.11 Km/hr
</name>
<styleUrl>
#styleMap_TLP_Normal
</styleUrl>
<Point>
<coordinates>
-65.0762100,-10.8685083,171.01
</coordinates>
</Point>
</Placemark>
<Placemark>
<name>
Fri Dec 16 10:37:13 2016 S=0.78 Km/hr
</name>
<styleUrl>
#styleMap_TLP_Normal
</styleUrl>
<Point>
<coordinates>
-65.0762177,-10.8685064,170.95
</coordinates>
</Point>
</Placemark>
<Placemark>
<name>
Fri Dec 16 10:37:23 2016 S=0.56 Km/hr
</name>
<styleUrl>
#styleMap_TLP_Normal
</styleUrl>
<Point>
<coordinates>
-65.0762634,-10.8685274,170.69
</coordinates>
</Point>
</Placemark>
<Placemark>
<name>
Fri Dec 16 10:37:33 2016 S=0.36 Km/hr
</name>
<styleUrl>
#styleMap_TLP_Normal
</styleUrl>
<Point>
<coordinates>
-65.0763321,-10.8685799,172.64
</coordinates>
</Point>
</Placemark>
<Placemark>
<name>
Fri Dec 16 10:37:43 2016 S=0.58 Km/hr
</name>
<styleUrl>
#styleMap_TLP_Normal
</styleUrl>
<Point>
<coordinates>
-65.0763321,-10.8685951,172.93
</coordinates>
</Point>
</Placemark>
<Placemark>
<name>
Fri Dec 16 10:37:53 2016 S=0.45 Km/hr
</name>
<styleUrl>
#styleMap_TLP_Normal
</styleUrl>
<Point>
<coordinates>
-65.0763397,-10.8685913,173.02
</coordinates>
</Point>
</Placemark>
<Placemark>
<name>
Fri Dec 16 10:38:03 2016 S=0.93 Km/hr
</name>
<styleUrl>
#styleMap_TLP_Normal
</styleUrl>
<Point>
<coordinates>
-65.0763474,-10.8685846,173.10
</coordinates>
</Point>
</Placemark>
<Placemark>
<name>
Fri Dec 16 10:38:13 2016 S=0.65 Km/hr
</name>
<styleUrl>
#styleMap_TLP_Normal
</styleUrl>
<Point>
<coordinates>
-65.0763931,-10.8685961,172.89
</coordinates>
</Point>
</Placemark>
<Placemark>
<name>
Fri Dec 16 10:38:23 2016 S=0.91 Km/hr
</name>
<styleUrl>
#styleMap_TLP_Normal
</styleUrl>
<Point>
<coordinates>
-65.0764313,-10.8685808,172.73
</coordinates>
</Point>
</Placemark>
<Placemark>
<name>
Fri Dec 16 10:38:33 2016 S=0.21 Km/hr
</name>
<styleUrl>
#styleMap_TLP_Normal
</styleUrl>
<Point>
<coordinates>
-65.0764389,-10.8685646,172.47
</coordinates>
</Point>
</Placemark>
<Placemark>
<name>
Fri Dec 16 10:38:43 2016 S=0.48 Km/hr
</name>
<styleUrl>
#styleMap_TLP_Normal
</styleUrl>
<Point>
<coordinates>
-65.0764465,-10.8685703,172.38
</coordinates>
</Point>
</Placemark>
<Placemark>
<name>
Fri Dec 16 10:38:53 2016 S=1.12 Km/hr
</name>
<styleUrl>
#styleMap_TLP_Normal
</styleUrl>
<Point>
<coordinates>
-65.0764389,-10.8685799,172.30
</coordinates>
</Point>
</Placemark>
<Placemark>
<name>
Fri Dec 16 10:39:03 2016 S=0.50 Km/hr
</name>
<styleUrl>
#styleMap_TLP_Normal
</styleUrl>
<Point>
<coordinates>
-65.0763931,-10.8685951,172.02
</coordinates>
</Point>
</Placemark>
<Placemark>
<name>
Fri Dec 16 10:39:13 2016 S=0.92 Km/hr
</name>
<styleUrl>
#styleMap_TLP_Normal
</styleUrl>
<Point>
<coordinates>
-65.0763931,-10.8686008,172.02
</coordinates>
</Point>
</Placemark>
<Placemark>
<name>
Fri Dec 16 10:39:23 2016 S=0.61 Km/hr
</name>
<styleUrl>
#styleMap_TLP_Normal
</styleUrl>
<Point>
<coordinates>
-65.0764236,-10.8685970,172.10
</coordinates>
</Point>
</Placemark>
<Placemark>
<name>
Fri Dec 16 10:39:33 2016 S=0.25 Km/hr
</name>
<styleUrl>
#styleMap_TLP_Normal
</styleUrl>
<Point>
<coordinates>
-65.0764236,-10.8685894,172.10
</coordinates>
</Point>
</Placemark>
<Placemark>
<name>
Fri Dec 16 10:39:43 2016 S=0.46 Km/hr
</name>
<styleUrl>
#styleMap_TLP_Normal
</styleUrl>
<Point>
<coordinates>
-65.0764236,-10.8685884,172.05
</coordinates>
</Point>
</Placemark>
<Placemark>
<name>
Fri Dec 16 10:39:53 2016 S=0.15 Km/hr
</name>
<styleUrl>
#styleMap_TLP_Normal
</styleUrl>
<Point>
<coordinates>
-65.0764236,-10.8685875,172.04
</coordinates>
</Point>
</Placemark>
<Placemark>
<name>
Fri Dec 16 10:40:03 2016 S=0.26 Km/hr
</name>
<styleUrl>
#styleMap_TLP_Normal
</styleUrl>
<Point>
<coordinates>
-65.0764236,-10.8685837,172.06
</coordinates>
</Point>
</Placemark>
<Placemark>
<name>
Fri Dec 16 10:40:13 2016 S=0.64 Km/hr
</name>
<styleUrl>
#styleMap_TLP_Normal
</styleUrl>
<Point>
<coordinates>
-65.0764313,-10.8685799,172.05
</coordinates>
</Point>
</Placemark>
<Placemark>
<name>
Fri Dec 16 10:40:23 2016 S=0.68 Km/hr
</name>
<styleUrl>
#styleMap_TLP_Normal
</styleUrl>
<Point>
<coordinates>
-65.0764313,-10.8685722,172.04
</coordinates>
</Point>
</Placemark>
<Placemark>
<name>
Fri Dec 16 10:40:33 2016 S=0.91 Km/hr
</name>
<styleUrl>
#styleMap_TLP_Normal
</styleUrl>
<Point>
<coordinates>
-65.0764389,-10.8685579,172.05
</coordinates>
</Point>
</Placemark>
<Placemark>
<name>
Fri Dec 16 10:40:43 2016 S=1.10 Km/hr
</name>
<styleUrl>
#styleMap_TLP_Normal
</styleUrl>
<Point>
<coordinates>
-65.0764542,-10.8685408,172.08
</coordinates>
</Point>
</Placemark>
<Placemark>
<name>
Fri Dec 16 10:40:53 2016 S=0.43 Km/hr
</name>
<styleUrl>
#styleMap_TLP_Normal
</styleUrl>
<Point>
<coordinates>
-65.0764542,-10.8685141,172.69
</coordinates>
</Point>
</Placemark>
<Placemark>
<name>
Fri Dec 16 10:41:03 2016 S=0.99 Km/hr
</name>
<styleUrl>
#styleMap_TLP_Normal
</styleUrl>
<Point>
<coordinates>
-65.0764313,-10.8685102,173.43
</coordinates>
</Point>
</Placemark>
<Placemark>
<name>
Fri Dec 16 10:41:13 2016 S=1.10 Km/hr
</name>
<styleUrl>
#styleMap_TLP_Normal
</styleUrl>
<Point>
<coordinates>
-65.0764313,-10.8685017,173.48
</coordinates>
</Point>
</Placemark>
<Placemark>
<name>
Fri Dec 16 10:41:23 2016 S=0.52 Km/hr
</name>
<styleUrl>
#styleMap_TLP_Normal
</styleUrl>
<Point>
<coordinates>
-65.0763931,-10.8685093,174.13
</coordinates>
</Point>
</Placemark>
<Placemark>
<name>
Fri Dec 16 10:41:33 2016 S=1.05 Km/hr
</name>
<styleUrl>
#styleMap_TLP_Normal
</styleUrl>
<Point>
<coordinates>
-65.0764160,-10.8685427,174.13
</coordinates>
</Point>
</Placemark>
<Placemark>
<name>
Fri Dec 16 10:41:43 2016 S=0.94 Km/hr
</name>
<styleUrl>
#styleMap_TLP_Normal
</styleUrl>
<Point>
<coordinates>
-65.0764389,-10.8685894,173.88
</coordinates>
</Point>
</Placemark>
<Placemark>
<name>
Fri Dec 16 10:41:53 2016 S=0.72 Km/hr
</name>
<styleUrl>
#styleMap_TLP_Normal
</styleUrl>
<Point>
<coordinates>
-65.0764542,-10.8686028,173.89
</coordinates>
</Point>
</Placemark>
<Placemark>
<name>
Fri Dec 16 10:42:03 2016 S=0.76 Km/hr
</name>
<styleUrl>
#styleMap_TLP_Normal
</styleUrl>
<Point>
<coordinates>
-65.0764694,-10.8686075,173.91
</coordinates>
</Point>
</Placemark>
<Placemark>
<name>
Fri Dec 16 10:42:13 2016 S=0.74 Km/hr
</name>
<styleUrl>
#styleMap_TLP_Normal
</styleUrl>
<Point>
<coordinates>
-65.0764694,-10.8686066,173.95
</coordinates>
</Point>
</Placemark>
<Placemark>
<name>
Fri Dec 16 10:42:23 2016 S=0.52 Km/hr
</name>
<styleUrl>
#styleMap_TLP_Normal
</styleUrl>
<Point>
<coordinates>
-65.0764847,-10.8686094,174.00
</coordinates>
</Point>
</Placemark>
<Placemark>
<name>
Fri Dec 16 10:42:33 2016 S=0.28 Km/hr
</name>
<styleUrl>
#styleMap_TLP_Normal
</styleUrl>
<Point>
<coordinates>
-65.0765381,-10.8686047,174.03
</coordinates>
</Point>
</Placemark>
<Placemark>
<name>
Fri Dec 16 10:42:43 2016 S=0.57 Km/hr
</name>
<styleUrl>
#styleMap_TLP_Normal
</styleUrl>
<Point>
<coordinates>
-65.0765457,-10.8686104,174.02
</coordinates>
</Point>
</Placemark>
<Placemark>
<name>
Fri Dec 16 10:42:53 2016 S=0.90 Km/hr
</name>
<styleUrl>
#styleMap_TLP_Normal
</styleUrl>
<Point>
<coordinates>
-65.0765533,-10.8686085,174.02
</coordinates>
</Point>
</Placemark>
<Placemark>
<name>
Fri Dec 16 10:43:03 2016 S=0.91 Km/hr
</name>
<styleUrl>
#styleMap_TLP_Normal
</styleUrl>
<Point>
<coordinates>
-65.0765610,-10.8686104,174.66
</coordinates>
</Point>
</Placemark>
<Placemark>
<name>
Fri Dec 16 10:43:13 2016 S=0.39 Km/hr
</name>
<styleUrl>
#styleMap_TLP_Normal
</styleUrl>
<Point>
<coordinates>
-65.0765839,-10.8686132,174.65
</coordinates>
</Point>
</Placemark>
<Placemark>
<name>
Fri Dec 16 10:43:23 2016 S=0.88 Km/hr
</name>
<styleUrl>
#styleMap_TLP_Normal
</styleUrl>
<Point>
<coordinates>
-65.0765991,-10.8686123,174.77
</coordinates>
</Point>
</Placemark>
<Placemark>
<name>
Fri Dec 16 10:43:33 2016 S=0.96 Km/hr
</name>
<styleUrl>
#styleMap_TLP_Normal
</styleUrl>
<Point>
<coordinates>
-65.0766068,-10.8686314,174.89
</coordinates>
</Point>
</Placemark>
<Placemark>
<name>
Fri Dec 16 10:43:43 2016 S=1.39 Km/hr
</name>
<styleUrl>
#styleMap_TLP_Normal
</styleUrl>
<Point>
<coordinates>
-65.0766907,-10.8688602,171.78
</coordinates>
</Point>
</Placemark>
<Placemark>
<name>
Fri Dec 16 10:43:53 2016 S=0.63 Km/hr
</name>
<styleUrl>
#styleMap_TLP_Normal
</styleUrl>
<Point>
<coordinates>
-65.0766602,-10.8689089,171.03
</coordinates>
</Point>
</Placemark>
<Placemark>
<name>
Fri Dec 16 10:44:03 2016 S=1.05 Km/hr
</name>
<styleUrl>
#styleMap_TLP_Normal
</styleUrl>
<Point>
<coordinates>
-65.0766754,-10.8689013,171.22
</coordinates>
</Point>
</Placemark>
<Placemark>
<name>
Fri Dec 16 10:44:13 2016 S=1.10 Km/hr
</name>
<styleUrl>
#styleMap_TLP_Normal
</styleUrl>
<Point>
<coordinates>
-65.0766907,-10.8688526,171.36
</coordinates>
</Point>
</Placemark>
<Placemark>
<name>
Fri Dec 16 10:44:23 2016 S=0.63 Km/hr
</name>
<styleUrl>
#styleMap_TLP_Normal
</styleUrl>
<Point>
<coordinates>
-65.0767136,-10.8687954,171.25
</coordinates>
</Point>
</Placemark>
<Placemark>
<name>
Fri Dec 16 10:44:33 2016 S=0.82 Km/hr
</name>
<styleUrl>
#styleMap_TLP_Normal
</styleUrl>
<Point>
<coordinates>
-65.0767059,-10.8687649,171.26
</coordinates>
</Point>
</Placemark>
<Placemark>
<name>
Fri Dec 16 10:44:43 2016 S=1.64 Km/hr
</name>
<styleUrl>
#styleMap_TLP_Normal
</styleUrl>
<Point>
<coordinates>
-65.0767136,-10.8687258,171.20
</coordinates>
</Point>
</Placemark>
<Placemark>
<name>
Fri Dec 16 10:44:53 2016 S=1.56 Km/hr
</name>
<styleUrl>
#styleMap_TLP_Normal
</styleUrl>
<Point>
<coordinates>
-65.0767365,-10.8686619,170.35
</coordinates>
</Point>
</Placemark>
<Placemark>
<name>
Fri Dec 16 10:45:03 2016 S=0.59 Km/hr
</name>
<styleUrl>
#styleMap_TLP_Normal
</styleUrl>
<Point>
<coordinates>
-65.0768051,-10.8685751,167.87
</coordinates>
</Point>
</Placemark>
<Placemark>
<name>
Fri Dec 16 10:45:13 2016 S=2.06 Km/hr
</name>
<styleUrl>
#styleMap_TLP_Normal
</styleUrl>
<Point>
<coordinates>
-65.0768051,-10.8685484,167.69
</coordinates>
</Point>
</Placemark>
<Placemark>
<name>
Fri Dec 16 10:45:23 2016 S=0.87 Km/hr
</name>
<styleUrl>
#styleMap_TLP_Normal
</styleUrl>
<Point>
<coordinates>
-65.0768280,-10.8685150,168.16
</coordinates>
</Point>
</Placemark>
<Placemark>
<name>
Fri Dec 16 10:45:33 2016 S=1.61 Km/hr
</name>
<styleUrl>
#styleMap_TLP_Normal
</styleUrl>
<Point>
<coordinates>
-65.0768890,-10.8684511,167.07
</coordinates>
</Point>
</Placemark>
<Placemark>
<name>
Fri Dec 16 10:45:43 2016 S=1.49 Km/hr
</name>
<styleUrl>
#styleMap_TLP_Normal
</styleUrl>
<Point>
<coordinates>
-65.0769348,-10.8684196,166.09
</coordinates>
</Point>
</Placemark>
<Placemark>
<name>
Fri Dec 16 10:45:53 2016 S=0.85 Km/hr
</name>
<styleUrl>
#styleMap_TLP_Normal
</styleUrl>
<Point>
<coordinates>
-65.0769653,-10.8684111,166.25
</coordinates>
</Point>
</Placemark>
<Placemark>
<name>
Fri Dec 16 10:46:03 2016 S=0.94 Km/hr
</name>
<styleUrl>
#styleMap_TLP_Normal
</styleUrl>
<Point>
<coordinates>
-65.0769730,-10.8684263,166.59
</coordinates>
</Point>
</Placemark>
<Placemark>
<name>
Fri Dec 16 10:46:13 2016 S=0.50 Km/hr
</name>
<styleUrl>
#styleMap_TLP_Normal
</styleUrl>
<Point>
<coordinates>
-65.0769882,-10.8684273,166.49
</coordinates>
</Point>
</Placemark>
<Placemark>
<name>
Fri Dec 16 10:46:23 2016 S=0.73 Km/hr
</name>
<styleUrl>
#styleMap_TLP_Normal
</styleUrl>
<Point>
<coordinates>
-65.0769958,-10.8684387,166.42
</coordinates>
</Point>
</Placemark>
<Placemark>
<name>
Fri Dec 16 10:46:33 2016 S=1.01 Km/hr
</name>
<styleUrl>
#styleMap_TLP_Normal
</styleUrl>
<Point>
<coordinates>
-65.0770569,-10.8684254,166.32
</coordinates>
</Point>
</Placemark>
<Placemark>
<name>
Fri Dec 16 10:46:43 2016 S=1.02 Km/hr
</name>
<styleUrl>
#styleMap_TLP_Normal
</styleUrl>
<Point>
<coordinates>
-65.0771637,-10.8684130,166.69
</coordinates>
</Point>
</Placemark>
<Placemark>
<name>
Fri Dec 16 10:46:53 2016 S=1.19 Km/hr
</name>
<styleUrl>
#styleMap_TLP_Normal
</styleUrl>
<Point>
<coordinates>
-65.0772095,-10.8684273,166.75
</coordinates>
</Point>
</Placemark>
<Placemark>
<name>
Fri Dec 16 10:47:03 2016 S=0.87 Km/hr
</name>
<styleUrl>
#styleMap_TLP_Normal
</styleUrl>
<Point>
<coordinates>
-65.0772934,-10.8684034,166.65
</coordinates>
</Point>
</Placemark>
<Placemark>
<name>
Fri Dec 16 10:47:13 2016 S=0.78 Km/hr
</name>
<styleUrl>
#styleMap_TLP_Normal
</styleUrl>
<Point>
<coordinates>
-65.0773239,-10.8683634,166.69
</coordinates>
</Point>
</Placemark>
<Placemark>
<name>
Fri Dec 16 10:47:23 2016 S=1.29 Km/hr
</name>
<styleUrl>
#styleMap_TLP_Normal
</styleUrl>
<Point>
<coordinates>
-65.0774078,-10.8684015,168.15
</coordinates>
</Point>
</Placemark>
<Placemark>
<name>
Fri Dec 16 10:47:33 2016 S=1.12 Km/hr
</name>
<styleUrl>
#styleMap_TLP_Normal
</styleUrl>
<Point>
<coordinates>
-65.0774231,-10.8683987,169.03
</coordinates>
</Point>
</Placemark>
<Placemark>
<name>
Fri Dec 16 10:47:43 2016 S=0.79 Km/hr
</name>
<styleUrl>
#styleMap_TLP_Normal
</styleUrl>
<Point>
<coordinates>
-65.0774460,-10.8684177,169.97
</coordinates>
</Point>
</Placemark>
<Placemark>
<name>
Fri Dec 16 10:47:53 2016 S=1.25 Km/hr
</name>
<styleUrl>
#styleMap_TLP_Normal
</styleUrl>
<Point>
<coordinates>
-65.0774536,-10.8684034,170.21
</coordinates>
</Point>
</Placemark>
<Placemark>
<name>
Fri Dec 16 10:48:03 2016 S=0.39 Km/hr
</name>
<styleUrl>
#styleMap_TLP_Normal
</styleUrl>
<Point>
<coordinates>
-65.0774841,-10.8683901,171.17
</coordinates>
</Point>
</Placemark>
<Placemark>
<name>
Fri Dec 16 10:48:13 2016 S=1.41 Km/hr
</name>
<styleUrl>
#styleMap_TLP_Normal
</styleUrl>
<Point>
<coordinates>
-65.0774918,-10.8683825,171.32
</coordinates>
</Point>
</Placemark>
<Placemark>
<name>
Fri Dec 16 10:48:23 2016 S=0.29 Km/hr
</name>
<styleUrl>
#styleMap_TLP_Normal
</styleUrl>
<Point>
<coordinates>
-65.0774994,-10.8684111,172.20
</coordinates>
</Point>
</Placemark>
<Placemark>
<name>
Fri Dec 16 10:48:33 2016 S=1.17 Km/hr
</name>
<styleUrl>
#styleMap_TLP_Normal
</styleUrl>
<Point>
<coordinates>
-65.0775299,-10.8683891,173.38
</coordinates>
</Point>
</Placemark>
<Placemark>
<name>
Fri Dec 16 10:48:43 2016 S=0.71 Km/hr
</name>
<styleUrl>
#styleMap_TLP_Normal
</styleUrl>
<Point>
<coordinates>
-65.0775909,-10.8684521,174.63
</coordinates>
</Point>
</Placemark>
<Placemark>
<name>
Fri Dec 16 10:48:53 2016 S=1.05 Km/hr
</name>
<styleUrl>
#styleMap_TLP_Normal
</styleUrl>
<Point>
<coordinates>
-65.0776443,-10.8685226,175.02
</coordinates>
</Point>
</Placemark>
<Placemark>
<name>
Fri Dec 16 10:49:03 2016 S=0.62 Km/hr
</name>
<styleUrl>
#styleMap_TLP_Normal
</styleUrl>
<Point>
<coordinates>
-65.0776825,-10.8685799,175.27
</coordinates>
</Point>
</Placemark>
<Placemark>
<name>
Fri Dec 16 10:49:13 2016 S=0.58 Km/hr
</name>
<styleUrl>
#styleMap_TLP_Normal
</styleUrl>
<Point>
<coordinates>
-65.0776901,-10.8685932,175.32
</coordinates>
</Point>
</Placemark>
<Placemark>
<name>
Fri Dec 16 10:49:23 2016 S=0.21 Km/hr
</name>
<styleUrl>
#styleMap_TLP_Normal
</styleUrl>
<Point>
<coordinates>
-65.0776901,-10.8686018,175.37
</coordinates>
</Point>
</Placemark>
<Placemark>
<name>
Fri Dec 16 10:49:33 2016 S=1.37 Km/hr
</name>
<styleUrl>
#styleMap_TLP_Normal
</styleUrl>
<Point>
<coordinates>
-65.0777054,-10.8686056,175.37
</coordinates>
</Point>
</Placemark>
<Placemark>
<name>
Fri Dec 16 10:49:43 2016 S=0.99 Km/hr
</name>
<styleUrl>
#styleMap_TLP_Normal
</styleUrl>
<Point>
<coordinates>
-65.0777359,-10.8686199,174.51
</coordinates>
</Point>
</Placemark>
<Placemark>
<name>
Fri Dec 16 10:49:53 2016 S=0.64 Km/hr
</name>
<styleUrl>
#styleMap_TLP_Normal
</styleUrl>
<Point>
<coordinates>
-65.0777893,-10.8685951,173.01
</coordinates>
</Point>
</Placemark>
<Placemark>
<name>
Fri Dec 16 10:50:03 2016 S=1.55 Km/hr
</name>
<styleUrl>
#styleMap_TLP_Normal
</styleUrl>
<Point>
<coordinates>
-65.0778351,-10.8685532,173.62
</coordinates>
</Point>
</Placemark>
<Placemark>
<name>
Fri Dec 16 10:50:13 2016 S=1.43 Km/hr
</name>
<styleUrl>
#styleMap_TLP_Normal
</styleUrl>
<Point>
<coordinates>
-65.0778809,-10.8685102,173.68
</coordinates>
</Point>
</Placemark>
<Placemark>
<name>
Fri Dec 16 10:50:23 2016 S=1.05 Km/hr
</name>
<styleUrl>
#styleMap_TLP_Normal
</styleUrl>
<Point>
<coordinates>
-65.0779190,-10.8684759,173.54
</coordinates>
</Point>
</Placemark>
<Placemark>
<name>
Fri Dec 16 10:50:33 2016 S=1.01 Km/hr
</name>
<styleUrl>
#styleMap_TLP_Normal
</styleUrl>
<Point>
<coordinates>
-65.0779724,-10.8684397,172.68
</coordinates>
</Point>
</Placemark>
<Placemark>
<name>
Fri Dec 16 10:50:43 2016 S=0.11 Km/hr
</name>
<styleUrl>
#styleMap_TLP_Normal
</styleUrl>
<Point>
<coordinates>
-65.0779953,-10.8684111,172.52
</coordinates>
</Point>
</Placemark>
<Placemark>
<name>
Fri Dec 16 10:50:53 2016 S=0.77 Km/hr
</name>
<styleUrl>
#styleMap_TLP_Normal
</styleUrl>
<Point>
<coordinates>
-65.0780029,-10.8684101,172.56
</coordinates>
</Point>
</Placemark>
<Placemark>
<name>
Fri Dec 16 10:51:03 2016 S=0.26 Km/hr
</name>
<styleUrl>
#styleMap_TLP_Normal
</styleUrl>
<Point>
<coordinates>
-65.0780106,-10.8684072,172.57
</coordinates>
</Point>
</Placemark>
<Placemark>
<name>
Fri Dec 16 10:51:13 2016 S=1.37 Km/hr
</name>
<styleUrl>
#styleMap_TLP_Normal
</styleUrl>
<Point>
<coordinates>
-65.0780563,-10.8684435,173.73
</coordinates>
</Point>
</Placemark>
<Placemark>
<name>
Fri Dec 16 10:51:23 2016 S=0.07 Km/hr
</name>
<styleUrl>
#styleMap_TLP_Normal
</styleUrl>
<Point>
<coordinates>
-65.0780945,-10.8684492,173.98
</coordinates>
</Point>
</Placemark>
<Placemark>
<name>
Fri Dec 16 10:51:33 2016 S=0.79 Km/hr
</name>
<styleUrl>
#styleMap_TLP_Normal
</styleUrl>
<Point>
<coordinates>
-65.0781021,-10.8684425,174.05
</coordinates>
</Point>
</Placemark>
<Placemark>
<name>
Fri Dec 16 10:51:43 2016 S=0.40 Km/hr
</name>
<styleUrl>
#styleMap_TLP_Normal
</styleUrl>
<Point>
<coordinates>
-65.0781174,-10.8684340,174.09
</coordinates>
</Point>
</Placemark>
<Placemark>
<name>
Fri Dec 16 10:51:53 2016 S=0.69 Km/hr
</name>
<styleUrl>
#styleMap_TLP_Normal
</styleUrl>
<Point>
<coordinates>
-65.0781326,-10.8684244,173.89
</coordinates>
</Point>
</Placemark>
<Placemark>
<name>
Fri Dec 16 10:52:03 2016 S=0.76 Km/hr
</name>
<styleUrl>
#styleMap_TLP_Normal
</styleUrl>
<Point>
<coordinates>
-65.0781174,-10.8683920,173.97
</coordinates>
</Point>
</Placemark>
<Placemark>
<name>
Fri Dec 16 10:52:13 2016 S=0.20 Km/hr
</name>
<styleUrl>
#styleMap_TLP_Normal
</styleUrl>
<Point>
<coordinates>
-65.0781250,-10.8683853,173.99
</coordinates>
</Point>
</Placemark>
<Placemark>
<name>
Fri Dec 16 10:52:23 2016 S=0.20 Km/hr
</name>
<styleUrl>
#styleMap_TLP_Normal
</styleUrl>
<Point>
<coordinates>
-65.0781250,-10.8683929,174.03
</coordinates>
</Point>
</Placemark>
<Placemark>
<name>
Fri Dec 16 10:52:33 2016 S=0.86 Km/hr
</name>
<styleUrl>
#styleMap_TLP_Normal
</styleUrl>
<Point>
<coordinates>
-65.0781250,-10.8683920,174.06
</coordinates>
</Point>
</Placemark>
<Placemark>
<name>
Fri Dec 16 10:52:43 2016 S=1.17 Km/hr
</name>
<styleUrl>
#styleMap_TLP_Normal
</styleUrl>
<Point>
<coordinates>
-65.0781326,-10.8684053,174.06
</coordinates>
</Point>
</Placemark>
<Placemark>
<name>
Fri Dec 16 10:52:53 2016 S=0.97 Km/hr
</name>
<styleUrl>
#styleMap_TLP_Normal
</styleUrl>
<Point>
<coordinates>
-65.0781479,-10.8683558,174.54
</coordinates>
</Point>
</Placemark>
<Placemark>
<name>
Fri Dec 16 10:53:03 2016 S=0.52 Km/hr
</name>
<styleUrl>
#styleMap_TLP_Normal
</styleUrl>
<Point>
<coordinates>
-65.0781631,-10.8683405,174.50
</coordinates>
</Point>
</Placemark>
<Placemark>
<name>
Fri Dec 16 10:53:13 2016 S=0.34 Km/hr
</name>
<styleUrl>
#styleMap_TLP_Normal
</styleUrl>
<Point>
<coordinates>
-65.0781708,-10.8683329,174.53
</coordinates>
</Point>
</Placemark>
<Placemark>
<name>
Fri Dec 16 10:53:23 2016 S=0.33 Km/hr
</name>
<styleUrl>
#styleMap_TLP_Normal
</styleUrl>
<Point>
<coordinates>
-65.0781631,-10.8683310,174.54
</coordinates>
</Point>
</Placemark>
<Placemark>
<name>
Fri Dec 16 10:53:33 2016 S=0.74 Km/hr
</name>
<styleUrl>
#styleMap_TLP_Normal
</styleUrl>
<Point>
<coordinates>
-65.0782700,-10.8684063,172.74
</coordinates>
</Point>
</Placemark>
<Placemark>
<name>
Fri Dec 16 10:53:43 2016 S=0.13 Km/hr
</name>
<styleUrl>
#styleMap_TLP_Normal
</styleUrl>
<Point>
<coordinates>
-65.0783234,-10.8684406,172.64
</coordinates>
</Point>
</Placemark>
<Placemark>
<name>
Fri Dec 16 10:53:53 2016 S=0.61 Km/hr
</name>
<styleUrl>
#styleMap_TLP_Normal
</styleUrl>
<Point>
<coordinates>
-65.0783310,-10.8684387,172.66
</coordinates>
</Point>
</Placemark>
<Placemark>
<name>
Fri Dec 16 10:54:03 2016 S=0.64 Km/hr
</name>
<styleUrl>
#styleMap_TLP_Normal
</styleUrl>
<Point>
<coordinates>
-65.0783539,-10.8684349,172.67
</coordinates>
</Point>
</Placemark>
<Placemark>
<name>
Fri Dec 16 10:54:13 2016 S=0.51 Km/hr
</name>
<styleUrl>
#styleMap_TLP_Normal
</styleUrl>
<Point>
<coordinates>
-65.0783539,-10.8684387,172.67
</coordinates>
</Point>
</Placemark>
<Placemark>
<name>
Fri Dec 16 10:54:23 2016 S=0.82 Km/hr
</name>
<styleUrl>
#styleMap_TLP_Normal
</styleUrl>
<Point>
<coordinates>
-65.0783539,-10.8684359,172.66
</coordinates>
</Point>
</Placemark>
<Placemark>
<name>
Fri Dec 16 10:54:33 2016 S=0.67 Km/hr
</name>
<styleUrl>
#styleMap_TLP_Normal
</styleUrl>
<Point>
<coordinates>
-65.0783615,-10.8684301,172.70
</coordinates>
</Point>
</Placemark>
<Placemark>
<name>
Fri Dec 16 10:54:43 2016 S=0.77 Km/hr
</name>
<styleUrl>
#styleMap_TLP_Normal
</styleUrl>
<Point>
<coordinates>
-65.0783615,-10.8684168,172.72
</coordinates>
</Point>
</Placemark>
<Placemark>
<name>
Fri Dec 16 10:54:53 2016 S=1.06 Km/hr
</name>
<styleUrl>
#styleMap_TLP_Normal
</styleUrl>
<Point>
<coordinates>
-65.0783234,-10.8684044,173.17
</coordinates>
</Point>
</Placemark>
<Placemark>
<name>
Fri Dec 16 10:55:03 2016 S=0.41 Km/hr
</name>
<styleUrl>
#styleMap_TLP_Normal
</styleUrl>
<Point>
<coordinates>
-65.0782700,-10.8683691,173.71
</coordinates>
</Point>
</Placemark>
<Placemark>
<name>
Fri Dec 16 10:55:13 2016 S=1.11 Km/hr
</name>
<styleUrl>
#styleMap_TLP_Normal
</styleUrl>
<Point>
<coordinates>
-65.0782700,-10.8683567,173.81
</coordinates>
</Point>
</Placemark>
<Placemark>
<name>
Fri Dec 16 10:55:23 2016 S=0.59 Km/hr
</name>
<styleUrl>
#styleMap_TLP_Normal
</styleUrl>
<Point>
<coordinates>
-65.0783005,-10.8683414,174.19
</coordinates>
</Point>
</Placemark>
<Placemark>
<name>
Fri Dec 16 10:55:33 2016 S=0.48 Km/hr
</name>
<styleUrl>
#styleMap_TLP_Normal
</styleUrl>
<Point>
<coordinates>
-65.0783157,-10.8683310,174.81
</coordinates>
</Point>
</Placemark>
<Placemark>
<name>
Fri Dec 16 10:55:43 2016 S=0.72 Km/hr
</name>
<styleUrl>
#styleMap_TLP_Normal
</styleUrl>
<Point>
<coordinates>
-65.0783234,-10.8683405,174.92
</coordinates>
</Point>
</Placemark>
<Placemark>
<name>
Fri Dec 16 10:55:53 2016 S=1.20 Km/hr
</name>
<styleUrl>
#styleMap_TLP_Normal
</styleUrl>
<Point>
<coordinates>
-65.0782928,-10.8683290,174.85
</coordinates>
</Point>
</Placemark>
<Placemark>
<name>
Fri Dec 16 10:56:03 2016 S=0.57 Km/hr
</name>
<styleUrl>
#styleMap_TLP_Normal
</styleUrl>
<Point>
<coordinates>
-65.0782776,-10.8682985,174.92
</coordinates>
</Point>
</Placemark>
<Placemark>
<name>
Fri Dec 16 10:56:13 2016 S=0.66 Km/hr
</name>
<styleUrl>
#styleMap_TLP_Normal
</styleUrl>
<Point>
<coordinates>
-65.0782776,-10.8682823,176.21
</coordinates>
</Point>
</Placemark>
<Placemark>
<name>
Fri Dec 16 10:56:23 2016 S=0.30 Km/hr
</name>
<styleUrl>
#styleMap_TLP_Normal
</styleUrl>
<Point>
<coordinates>
-65.0783081,-10.8682604,177.03
</coordinates>
</Point>
</Placemark>
<Placemark>
<name>
Fri Dec 16 10:56:33 2016 S=0.99 Km/hr
</name>
<styleUrl>
#styleMap_TLP_Normal
</styleUrl>
<Point>
<coordinates>
-65.0783157,-10.8682528,177.15
</coordinates>
</Point>
</Placemark>
<Placemark>
<name>
Fri Dec 16 10:56:43 2016 S=0.70 Km/hr
</name>
<styleUrl>
#styleMap_TLP_Normal
</styleUrl>
<Point>
<coordinates>
-65.0782928,-10.8682747,177.46
</coordinates>
</Point>
</Placemark>
<Placemark>
<name>
Fri Dec 16 10:56:53 2016 S=0.65 Km/hr
</name>
<styleUrl>
#styleMap_TLP_Normal
</styleUrl>
<Point>
<coordinates>
-65.0782471,-10.8682833,176.11
</coordinates>
</Point>
</Placemark>
<Placemark>
<name>
Fri Dec 16 10:57:03 2016 S=0.70 Km/hr
</name>
<styleUrl>
#styleMap_TLP_Normal
</styleUrl>
<Point>
<coordinates>
-65.0783234,-10.8683758,175.69
</coordinates>
</Point>
</Placemark>
<Placemark>
<name>
Fri Dec 16 10:57:13 2016 S=0.10 Km/hr
</name>
<styleUrl>
#styleMap_TLP_Normal
</styleUrl>
<Point>
<coordinates>
-65.0783539,-10.8683825,175.05
</coordinates>
</Point>
</Placemark>
<Placemark>
<name>
Fri Dec 16 10:57:23 2016 S=1.02 Km/hr
</name>
<styleUrl>
#styleMap_TLP_Normal
</styleUrl>
<Point>
<coordinates>
-65.0783615,-10.8683615,175.33
</coordinates>
</Point>
</Placemark>
<Placemark>
<name>
Fri Dec 16 10:57:33 2016 S=0.53 Km/hr
</name>
<styleUrl>
#styleMap_TLP_Normal
</styleUrl>
<Point>
<coordinates>
-65.0783691,-10.8683748,174.91
</coordinates>
</Point>
</Placemark>
<Placemark>
<name>
Fri Dec 16 10:57:43 2016 S=0.47 Km/hr
</name>
<styleUrl>
#styleMap_TLP_Normal
</styleUrl>
<Point>
<coordinates>
-65.0783844,-10.8683786,175.01
</coordinates>
</Point>
</Placemark>
<Placemark>
<name>
Fri Dec 16 10:57:53 2016 S=0.67 Km/hr
</name>
<styleUrl>
#styleMap_TLP_Normal
</styleUrl>
<Point>
<coordinates>
-65.0782852,-10.8684425,174.88
</coordinates>
</Point>
</Placemark>
<Placemark>
<name>
Fri Dec 16 10:58:03 2016 S=0.97 Km/hr
</name>
<styleUrl>
#styleMap_TLP_Normal
</styleUrl>
<Point>
<coordinates>
-65.0782852,-10.8684778,174.65
</coordinates>
</Point>
</Placemark>
<Placemark>
<name>
Fri Dec 16 10:58:13 2016 S=0.89 Km/hr
</name>
<styleUrl>
#styleMap_TLP_Normal
</styleUrl>
<Point>
<coordinates>
-65.0783005,-10.8684635,174.56
</coordinates>
</Point>
</Placemark>
<Placemark>
<name>
Fri Dec 16 10:58:23 2016 S=0.42 Km/hr
</name>
<styleUrl>
#styleMap_TLP_Normal
</styleUrl>
<Point>
<coordinates>
-65.0783234,-10.8684530,174.40
</coordinates>
</Point>
</Placemark>
<Placemark>
<name>
Fri Dec 16 10:58:33 2016 S=0.76 Km/hr
</name>
<styleUrl>
#styleMap_TLP_Normal
</styleUrl>
<Point>
<coordinates>
-65.0783234,-10.8684444,174.49
</coordinates>
</Point>
</Placemark>
<Placemark>
<name>
Fri Dec 16 10:58:43 2016 S=0.80 Km/hr
</name>
<styleUrl>
#styleMap_TLP_Normal
</styleUrl>
<Point>
<coordinates>
-65.0782471,-10.8684425,174.86
</coordinates>
</Point>
</Placemark>
<Placemark>
<name>
Fri Dec 16 10:58:53 2016 S=0.65 Km/hr
</name>
<styleUrl>
#styleMap_TLP_Normal
</styleUrl>
<Point>
<coordinates>
-65.0782242,-10.8684330,175.12
</coordinates>
</Point>
</Placemark>
<Placemark>
<name>
Fri Dec 16 10:59:03 2016 S=0.98 Km/hr
</name>
<styleUrl>
#styleMap_TLP_Normal
</styleUrl>
<Point>
<coordinates>
-65.0782242,-10.8683996,175.01
</coordinates>
</Point>
</Placemark>
<Placemark>
<name>
Fri Dec 16 10:59:13 2016 S=0.48 Km/hr
</name>
<styleUrl>
#styleMap_TLP_Normal
</styleUrl>
<Point>
<coordinates>
-65.0782623,-10.8683472,174.39
</coordinates>
</Point>
</Placemark>
<Placemark>
<name>
Fri Dec 16 10:59:23 2016 S=0.75 Km/hr
</name>
<styleUrl>
#styleMap_TLP_Normal
</styleUrl>
<Point>
<coordinates>
-65.0782623,-10.8683205,174.40
</coordinates>
</Point>
</Placemark>
<Placemark>
<name>
Fri Dec 16 10:59:33 2016 S=0.30 Km/hr
</name>
<styleUrl>
#styleMap_TLP_Normal
</styleUrl>
<Point>
<coordinates>
-65.0782547,-10.8683605,174.46
</coordinates>
</Point>
</Placemark>
<Placemark>
<name>
Fri Dec 16 10:59:43 2016 S=0.92 Km/hr
</name>
<styleUrl>
#styleMap_TLP_Normal
</styleUrl>
<Point>
<coordinates>
-65.0782623,-10.8683252,174.74
</coordinates>
</Point>
</Placemark>
<Placemark>
<name>
Fri Dec 16 10:59:53 2016 S=0.50 Km/hr
</name>
<styleUrl>
#styleMap_TLP_Normal
</styleUrl>
<Point>
<coordinates>
-65.0782928,-10.8683443,175.10
</coordinates>
</Point>
</Placemark>
<Placemark>
<name>
Fri Dec 16 11:00:03 2016 S=0.69 Km/hr
</name>
<styleUrl>
#styleMap_TLP_Normal
</styleUrl>
<Point>
<coordinates>
-65.0783386,-10.8683672,175.25
</coordinates>
</Point>
</Placemark>
<Placemark>
<name>
Fri Dec 16 11:00:13 2016 S=0.26 Km/hr
</name>
<styleUrl>
#styleMap_TLP_Normal
</styleUrl>
<Point>
<coordinates>
-65.0783234,-10.8683958,175.56
</coordinates>
</Point>
</Placemark>
<Placemark>
<name>
Fri Dec 16 11:00:23 2016 S=0.57 Km/hr
</name>
<styleUrl>
#styleMap_TLP_Normal
</styleUrl>
<Point>
<coordinates>
-65.0783310,-10.8683939,175.53
</coordinates>
</Point>
</Placemark>
<Placemark>
<name>
Fri Dec 16 11:00:33 2016 S=0.65 Km/hr
</name>
<styleUrl>
#styleMap_TLP_Normal
</styleUrl>
<Point>
<coordinates>
-65.0783463,-10.8684034,175.54
</coordinates>
</Point>
</Placemark>
<Placemark>
<name>
Fri Dec 16 11:00:43 2016 S=0.95 Km/hr
</name>
<styleUrl>
#styleMap_TLP_Normal
</styleUrl>
<Point>
<coordinates>
-65.0783463,-10.8684149,175.58
</coordinates>
</Point>
</Placemark>
<Placemark>
<name>
Fri Dec 16 11:00:53 2016 S=1.04 Km/hr
</name>
<styleUrl>
#styleMap_TLP_Normal
</styleUrl>
<Point>
<coordinates>
-65.0783463,-10.8684158,175.58
</coordinates>
</Point>
</Placemark>
<Placemark>
<name>
Fri Dec 16 11:01:03 2016 S=0.62 Km/hr
</name>
<styleUrl>
#styleMap_TLP_Normal
</styleUrl>
<Point>
<coordinates>
-65.0783691,-10.8684015,175.32
</coordinates>
</Point>
</Placemark>
<Placemark>
<name>
Fri Dec 16 11:01:13 2016 S=0.58 Km/hr
</name>
<styleUrl>
#styleMap_TLP_Normal
</styleUrl>
<Point>
<coordinates>
-65.0783844,-10.8684235,175.05
</coordinates>
</Point>
</Placemark>
<Placemark>
<name>
Fri Dec 16 11:01:23 2016 S=0.85 Km/hr
</name>
<styleUrl>
#styleMap_TLP_Normal
</styleUrl>
<Point>
<coordinates>
-65.0783539,-10.8684139,174.71
</coordinates>
</Point>
</Placemark>
<Placemark>
<name>
Fri Dec 16 11:01:33 2016 S=0.28 Km/hr
</name>
<styleUrl>
#styleMap_TLP_Normal
</styleUrl>
<Point>
<coordinates>
-65.0783234,-10.8684235,174.71
</coordinates>
</Point>
</Placemark>
<Placemark>
<name>
Fri Dec 16 11:01:43 2016 S=0.42 Km/hr
</name>
<styleUrl>
#styleMap_TLP_Normal
</styleUrl>
<Point>
<coordinates>
-65.0783310,-10.8684139,174.70
</coordinates>
</Point>
</Placemark>
<Placemark>
<name>
Fri Dec 16 11:01:53 2016 S=0.45 Km/hr
</name>
<styleUrl>
#styleMap_TLP_Normal
</styleUrl>
<Point>
<coordinates>
-65.0783310,-10.8684072,174.70
</coordinates>
</Point>
</Placemark>
<Placemark>
<name>
Fri Dec 16 11:02:03 2016 S=0.23 Km/hr
</name>
<styleUrl>
#styleMap_TLP_Normal
</styleUrl>
<Point>
<coordinates>
-65.0783310,-10.8683987,174.75
</coordinates>
</Point>
</Placemark>
<Placemark>
<name>
Fri Dec 16 11:02:13 2016 S=0.74 Km/hr
</name>
<styleUrl>
#styleMap_TLP_Normal
</styleUrl>
<Point>
<coordinates>
-65.0783157,-10.8683920,174.98
</coordinates>
</Point>
</Placemark>
<Placemark>
<name>
Fri Dec 16 11:02:23 2016 S=0.81 Km/hr
</name>
<styleUrl>
#styleMap_TLP_Normal
</styleUrl>
<Point>
<coordinates>
-65.0783157,-10.8683920,175.07
</coordinates>
</Point>
</Placemark>
<Placemark>
<name>
Fri Dec 16 11:02:33 2016 S=0.82 Km/hr
</name>
<styleUrl>
#styleMap_TLP_Normal
</styleUrl>
<Point>
<coordinates>
-65.0783234,-10.8683739,175.60
</coordinates>
</Point>
</Placemark>
<Placemark>
<name>
Fri Dec 16 11:02:43 2016 S=0.58 Km/hr
</name>
<styleUrl>
#styleMap_TLP_Normal
</styleUrl>
<Point>
<coordinates>
-65.0783386,-10.8683615,175.86
</coordinates>
</Point>
</Placemark>
<Placemark>
<name>
Fri Dec 16 11:02:53 2016 S=0.26 Km/hr
</name>
<styleUrl>
#styleMap_TLP_Normal
</styleUrl>
<Point>
<coordinates>
-65.0783310,-10.8683548,175.89
</coordinates>
</Point>
</Placemark>
<Placemark>
<name>
Fri Dec 16 11:03:03 2016 S=1.00 Km/hr
</name>
<styleUrl>
#styleMap_TLP_Normal
</styleUrl>
<Point>
<coordinates>
-65.0783081,-10.8683100,176.09
</coordinates>
</Point>
</Placemark>
<Placemark>
<name>
Fri Dec 16 11:03:13 2016 S=0.97 Km/hr
</name>
<styleUrl>
#styleMap_TLP_Normal
</styleUrl>
<Point>
<coordinates>
-65.0783157,-10.8682671,176.74
</coordinates>
</Point>
</Placemark>
<Placemark>
<name>
Fri Dec 16 11:03:23 2016 S=0.31 Km/hr
</name>
<styleUrl>
#styleMap_TLP_Normal
</styleUrl>
<Point>
<coordinates>
-65.0783157,-10.8682222,177.07
</coordinates>
</Point>
</Placemark>
<Placemark>
<name>
Fri Dec 16 11:03:33 2016 S=0.24 Km/hr
</name>
<styleUrl>
#styleMap_TLP_Normal
</styleUrl>
<Point>
<coordinates>
-65.0783081,-10.8682165,177.09
</coordinates>
</Point>
</Placemark>
<Placemark>
<name>
Fri Dec 16 11:03:43 2016 S=0.92 Km/hr
</name>
<styleUrl>
#styleMap_TLP_Normal
</styleUrl>
<Point>
<coordinates>
-65.0783005,-10.8681965,177.02
</coordinates>
</Point>
</Placemark>
<Placemark>
<name>
Fri Dec 16 11:03:53 2016 S=1.47 Km/hr
</name>
<styleUrl>
#styleMap_TLP_Normal
</styleUrl>
<Point>
<coordinates>
-65.0782852,-10.8680935,177.24
</coordinates>
</Point>
</Placemark>
<Placemark>
<name>
Fri Dec 16 11:04:03 2016 S=0.73 Km/hr
</name>
<styleUrl>
#styleMap_TLP_Normal
</styleUrl>
<Point>
<coordinates>
-65.0782776,-10.8679676,176.56
</coordinates>
</Point>
</Placemark>
<Placemark>
<name>
Fri Dec 16 11:04:13 2016 S=2.21 Km/hr
</name>
<styleUrl>
#styleMap_TLP_Normal
</styleUrl>
<Point>
<coordinates>
-65.0782318,-10.8679152,178.10
</coordinates>
</Point>
</Placemark>
<Placemark>
<name>
Fri Dec 16 11:04:23 2016 S=0.62 Km/hr
</name>
<styleUrl>
#styleMap_TLP_Normal
</styleUrl>
<Point>
<coordinates>
-65.0782471,-10.8679228,177.91
</coordinates>
</Point>
</Placemark>
<Placemark>
<name>
Fri Dec 16 11:04:33 2016 S=0.48 Km/hr
</name>
<styleUrl>
#styleMap_TLP_Normal
</styleUrl>
<Point>
<coordinates>
-65.0782547,-10.8679180,177.93
</coordinates>
</Point>
</Placemark>
<Placemark>
<name>
Fri Dec 16 11:04:43 2016 S=1.97 Km/hr
</name>
<styleUrl>
#styleMap_TLP_Normal
</styleUrl>
<Point>
<coordinates>
-65.0782318,-10.8678675,178.07
</coordinates>
</Point>
</Placemark>
<Placemark>
<name>
Fri Dec 16 11:04:53 2016 S=0.50 Km/hr
</name>
<styleUrl>
#styleMap_TLP_Normal
</styleUrl>
<Point>
<coordinates>
-65.0782242,-10.8678513,178.24
</coordinates>
</Point>
</Placemark>
<Placemark>
<name>
Fri Dec 16 11:05:03 2016 S=0.73 Km/hr
</name>
<styleUrl>
#styleMap_TLP_Normal
</styleUrl>
<Point>
<coordinates>
-65.0782471,-10.8678226,178.09
</coordinates>
</Point>
</Placemark>
<Placemark>
<name>
Fri Dec 16 11:05:13 2016 S=0.58 Km/hr
</name>
<styleUrl>
#styleMap_TLP_Normal
</styleUrl>
<Point>
<coordinates>
-65.0782852,-10.8677654,177.70
</coordinates>
</Point>
</Placemark>
<Placemark>
<name>
Fri Dec 16 11:05:23 2016 S=0.78 Km/hr
</name>
<styleUrl>
#styleMap_TLP_Normal
</styleUrl>
<Point>
<coordinates>
-65.0782471,-10.8677759,176.39
</coordinates>
</Point>
</Placemark>
<Placemark>
<name>
Fri Dec 16 11:05:33 2016 S=0.93 Km/hr
</name>
<styleUrl>
#styleMap_TLP_Normal
</styleUrl>
<Point>
<coordinates>
-65.0782471,-10.8677578,176.46
</coordinates>
</Point>
</Placemark>
<Placemark>
<name>
Fri Dec 16 11:05:43 2016 S=0.55 Km/hr
</name>
<styleUrl>
#styleMap_TLP_Normal
</styleUrl>
<Point>
<coordinates>
-65.0782623,-10.8677711,176.87
</coordinates>
</Point>
</Placemark>
<Placemark>
<name>
Fri Dec 16 11:05:53 2016 S=0.59 Km/hr
</name>
<styleUrl>
#styleMap_TLP_Normal
</styleUrl>
<Point>
<coordinates>
-65.0781937,-10.8677568,175.77
</coordinates>
</Point>
</Placemark>
<Placemark>
<name>
Fri Dec 16 11:06:03 2016 S=0.12 Km/hr
</name>
<styleUrl>
#styleMap_TLP_Normal
</styleUrl>
<Point>
<coordinates>
-65.0781784,-10.8677378,175.88
</coordinates>
</Point>
</Placemark>
<Placemark>
<name>
Fri Dec 16 11:06:13 2016 S=0.18 Km/hr
</name>
<styleUrl>
#styleMap_TLP_Normal
</styleUrl>
<Point>
<coordinates>
-65.0781555,-10.8677692,176.41
</coordinates>
</Point>
</Placemark>
<Placemark>
<name>
Fri Dec 16 11:06:23 2016 S=0.77 Km/hr
</name>
<styleUrl>
#styleMap_TLP_Normal
</styleUrl>
<Point>
<coordinates>
-65.0781555,-10.8677588,176.63
</coordinates>
</Point>
</Placemark>
<Placemark>
<name>
Fri Dec 16 11:06:33 2016 S=0.44 Km/hr
</name>
<styleUrl>
#styleMap_TLP_Normal
</styleUrl>
<Point>
<coordinates>
-65.0781708,-10.8676319,176.09
</coordinates>
</Point>
</Placemark>
<Placemark>
<name>
Fri Dec 16 11:06:43 2016 S=0.53 Km/hr
</name>
<styleUrl>
#styleMap_TLP_Normal
</styleUrl>
<Point>
<coordinates>
-65.0781403,-10.8676119,175.70
</coordinates>
</Point>
</Placemark>
<Placemark>
<name>
Fri Dec 16 11:06:53 2016 S=0.27 Km/hr
</name>
<styleUrl>
#styleMap_TLP_Normal
</styleUrl>
<Point>
<coordinates>
-65.0781250,-10.8675394,175.63
</coordinates>
</Point>
</Placemark>
<Placemark>
<name>
Fri Dec 16 11:07:03 2016 S=0.71 Km/hr
</name>
<styleUrl>
#styleMap_TLP_Normal
</styleUrl>
<Point>
<coordinates>
-65.0781479,-10.8675451,175.90
</coordinates>
</Point>
</Placemark>
<Placemark>
<name>
Fri Dec 16 11:07:13 2016 S=0.51 Km/hr
</name>
<styleUrl>
#styleMap_TLP_Normal
</styleUrl>
<Point>
<coordinates>
-65.0781555,-10.8675184,175.87
</coordinates>
</Point>
</Placemark>
<Placemark>
<name>
Fri Dec 16 11:07:23 2016 S=0.86 Km/hr
</name>
<styleUrl>
#styleMap_TLP_Normal
</styleUrl>
<Point>
<coordinates>
-65.0782166,-10.8675528,175.65
</coordinates>
</Point>
</Placemark>
<Placemark>
<name>
Fri Dec 16 11:07:33 2016 S=0.61 Km/hr
</name>
<styleUrl>
#styleMap_TLP_Normal
</styleUrl>
<Point>
<coordinates>
-65.0782166,-10.8675900,176.16
</coordinates>
</Point>
</Placemark>
<Placemark>
<name>
Fri Dec 16 11:07:43 2016 S=0.82 Km/hr
</name>
<styleUrl>
#styleMap_TLP_Normal
</styleUrl>
<Point>
<coordinates>
-65.0782089,-10.8675833,176.39
</coordinates>
</Point>
</Placemark>
<Placemark>
<name>
Fri Dec 16 11:07:53 2016 S=0.14 Km/hr
</name>
<styleUrl>
#styleMap_TLP_Normal
</styleUrl>
<Point>
<coordinates>
-65.0782013,-10.8675871,176.34
</coordinates>
</Point>
</Placemark>
<Placemark>
<name>
Fri Dec 16 11:08:03 2016 S=0.56 Km/hr
</name>
<styleUrl>
#styleMap_TLP_Normal
</styleUrl>
<Point>
<coordinates>
-65.0781937,-10.8675938,176.30
</coordinates>
</Point>
</Placemark>
<Placemark>
<name>
Fri Dec 16 11:08:13 2016 S=0.39 Km/hr
</name>
<styleUrl>
#styleMap_TLP_Normal
</styleUrl>
<Point>
<coordinates>
-65.0781860,-10.8676128,176.61
</coordinates>
</Point>
</Placemark>
<Placemark>
<name>
Fri Dec 16 11:08:23 2016 S=0.54 Km/hr
</name>
<styleUrl>
#styleMap_TLP_Normal
</styleUrl>
<Point>
<coordinates>
-65.0781937,-10.8675470,176.95
</coordinates>
</Point>
</Placemark>
<Placemark>
<name>
Fri Dec 16 11:08:33 2016 S=0.18 Km/hr
</name>
<styleUrl>
#styleMap_TLP_Normal
</styleUrl>
<Point>
<coordinates>
-65.0781937,-10.8674707,176.94
</coordinates>
</Point>
</Placemark>
<Placemark>
<name>
Fri Dec 16 11:08:43 2016 S=0.36 Km/hr
</name>
<styleUrl>
#styleMap_TLP_Normal
</styleUrl>
<Point>
<coordinates>
-65.0782013,-10.8674660,176.58
</coordinates>
</Point>
</Placemark>
<Placemark>
<name>
Fri Dec 16 11:08:53 2016 S=0.53 Km/hr
</name>
<styleUrl>
#styleMap_TLP_Normal
</styleUrl>
<Point>
<coordinates>
-65.0782166,-10.8674564,176.53
</coordinates>
</Point>
</Placemark>
<Placemark>
<name>
Fri Dec 16 11:09:03 2016 S=1.03 Km/hr
</name>
<styleUrl>
#styleMap_TLP_Normal
</styleUrl>
<Point>
<coordinates>
-65.0782471,-10.8674660,176.43
</coordinates>
</Point>
</Placemark>
<Placemark>
<name>
Fri Dec 16 11:09:13 2016 S=1.20 Km/hr
</name>
<styleUrl>
#styleMap_TLP_Normal
</styleUrl>
<Point>
<coordinates>
-65.0782700,-10.8674603,176.28
</coordinates>
</Point>
</Placemark>
<Placemark>
<name>
Fri Dec 16 11:09:23 2016 S=0.45 Km/hr
</name>
<styleUrl>
#styleMap_TLP_Normal
</styleUrl>
<Point>
<coordinates>
-65.0782776,-10.8674517,176.11
</coordinates>
</Point>
</Placemark>
<Placemark>
<name>
Fri Dec 16 11:09:33 2016 S=0.60 Km/hr
</name>
<styleUrl>
#styleMap_TLP_Normal
</styleUrl>
<Point>
<coordinates>
-65.0782318,-10.8674507,176.02
</coordinates>
</Point>
</Placemark>
<Placemark>
<name>
Fri Dec 16 11:09:43 2016 S=0.53 Km/hr
</name>
<styleUrl>
#styleMap_TLP_Normal
</styleUrl>
<Point>
<coordinates>
-65.0782089,-10.8674812,176.07
</coordinates>
</Point>
</Placemark>
<Placemark>
<name>
Fri Dec 16 11:09:53 2016 S=0.30 Km/hr
</name>
<styleUrl>
#styleMap_TLP_Normal
</styleUrl>
<Point>
<coordinates>
-65.0782242,-10.8674517,176.06
</coordinates>
</Point>
</Placemark>
<Placemark>
<name>
Fri Dec 16 11:10:03 2016 S=1.63 Km/hr
</name>
<styleUrl>
#styleMap_TLP_Normal
</styleUrl>
<Point>
<coordinates>
-65.0782928,-10.8674316,176.14
</coordinates>
</Point>
</Placemark>
<Placemark>
<name>
Fri Dec 16 11:10:13 2016 S=1.59 Km/hr
</name>
<styleUrl>
#styleMap_TLP_Normal
</styleUrl>
<Point>
<coordinates>
-65.0783310,-10.8674307,176.45
</coordinates>
</Point>
</Placemark>
<Placemark>
<name>
Fri Dec 16 11:10:23 2016 S=1.12 Km/hr
</name>
<styleUrl>
#styleMap_TLP_Normal
</styleUrl>
<Point>
<coordinates>
-65.0783463,-10.8674278,176.68
</coordinates>
</Point>
</Placemark>
<Placemark>
<name>
Fri Dec 16 11:10:33 2016 S=0.83 Km/hr
</name>
<styleUrl>
#styleMap_TLP_Normal
</styleUrl>
<Point>
<coordinates>
-65.0782928,-10.8674946,177.50
</coordinates>
</Point>
</Placemark>
<Placemark>
<name>
Fri Dec 16 11:10:43 2016 S=0.72 Km/hr
</name>
<styleUrl>
#styleMap_TLP_Normal
</styleUrl>
<Point>
<coordinates>
-65.0782776,-10.8674917,177.49
</coordinates>
</Point>
</Placemark>
<Placemark>
<name>
Fri Dec 16 11:10:53 2016 S=1.01 Km/hr
</name>
<styleUrl>
#styleMap_TLP_Normal
</styleUrl>
<Point>
<coordinates>
-65.0783157,-10.8674650,177.84
</coordinates>
</Point>
</Placemark>
<Placemark>
<name>
Fri Dec 16 11:11:03 2016 S=1.12 Km/hr
</name>
<styleUrl>
#styleMap_TLP_Normal
</styleUrl>
<Point>
<coordinates>
-65.0783539,-10.8674679,178.18
</coordinates>
</Point>
</Placemark>
<Placemark>
<name>
Fri Dec 16 11:11:13 2016 S=1.59 Km/hr
</name>
<styleUrl>
#styleMap_TLP_Normal
</styleUrl>
<Point>
<coordinates>
-65.0783615,-10.8675098,178.76
</coordinates>
</Point>
</Placemark>
<Placemark>
<name>
Fri Dec 16 11:11:23 2016 S=0.38 Km/hr
</name>
<styleUrl>
#styleMap_TLP_Normal
</styleUrl>
<Point>
<coordinates>
-65.0783539,-10.8675251,179.23
</coordinates>
</Point>
</Placemark>
<Placemark>
<name>
Fri Dec 16 11:11:33 2016 S=0.18 Km/hr
</name>
<styleUrl>
#styleMap_TLP_Normal
</styleUrl>
<Point>
<coordinates>
-65.0783920,-10.8676043,178.87
</coordinates>
</Point>
</Placemark>
<Placemark>
<name>
Fri Dec 16 11:11:43 2016 S=1.08 Km/hr
</name>
<styleUrl>
#styleMap_TLP_Normal
</styleUrl>
<Point>
<coordinates>
-65.0783844,-10.8676186,178.61
</coordinates>
</Point>
</Placemark>
<Placemark>
<name>
Fri Dec 16 11:11:53 2016 S=0.20 Km/hr
</name>
<styleUrl>
#styleMap_TLP_Normal
</styleUrl>
<Point>
<coordinates>
-65.0784302,-10.8675804,178.22
</coordinates>
</Point>
</Placemark>
<Placemark>
<name>
Fri Dec 16 11:12:03 2016 S=0.33 Km/hr
</name>
<styleUrl>
#styleMap_TLP_Normal
</styleUrl>
<Point>
<coordinates>
-65.0783310,-10.8676386,176.49
</coordinates>
</Point>
</Placemark>
<Placemark>
<name>
Fri Dec 16 11:12:13 2016 S=1.12 Km/hr
</name>
<styleUrl>
#styleMap_TLP_Normal
</styleUrl>
<Point>
<coordinates>
-65.0783310,-10.8676605,174.38
</coordinates>
</Point>
</Placemark>
<Placemark>
<name>
Fri Dec 16 11:12:23 2016 S=0.45 Km/hr
</name>
<styleUrl>
#styleMap_TLP_Normal
</styleUrl>
<Point>
<coordinates>
-65.0783844,-10.8676405,173.82
</coordinates>
</Point>
</Placemark>
<Placemark>
<name>
Fri Dec 16 11:12:33 2016 S=0.05 Km/hr
</name>
<styleUrl>
#styleMap_TLP_Normal
</styleUrl>
<Point>
<coordinates>
-65.0783539,-10.8676310,173.68
</coordinates>
</Point>
</Placemark>
<Placemark>
<name>
Fri Dec 16 11:12:43 2016 S=0.69 Km/hr
</name>
<styleUrl>
#styleMap_TLP_Normal
</styleUrl>
<Point>
<coordinates>
-65.0783539,-10.8676281,173.70
</coordinates>
</Point>
</Placemark>
<Placemark>
<name>
Fri Dec 16 11:12:53 2016 S=0.62 Km/hr
</name>
<styleUrl>
#styleMap_TLP_Normal
</styleUrl>
<Point>
<coordinates>
-65.0783310,-10.8676243,173.69
</coordinates>
</Point>
</Placemark>
<Placemark>
<name>
Fri Dec 16 11:13:03 2016 S=0.87 Km/hr
</name>
<styleUrl>
#styleMap_TLP_Normal
</styleUrl>
<Point>
<coordinates>
-65.0783310,-10.8676271,173.71
</coordinates>
</Point>
</Placemark>
<Placemark>
<name>
Fri Dec 16 11:13:13 2016 S=0.26 Km/hr
</name>
<styleUrl>
#styleMap_TLP_Normal
</styleUrl>
<Point>
<coordinates>
-65.0783539,-10.8676252,173.91
</coordinates>
</Point>
</Placemark>
<Placemark>
<name>
Fri Dec 16 11:13:23 2016 S=0.56 Km/hr
</name>
<styleUrl>
#styleMap_TLP_Normal
</styleUrl>
<Point>
<coordinates>
-65.0783691,-10.8676310,173.85
</coordinates>
</Point>
</Placemark>
<Placemark>
<name>
Fri Dec 16 11:13:33 2016 S=1.04 Km/hr
</name>
<styleUrl>
#styleMap_TLP_Normal
</styleUrl>
<Point>
<coordinates>
-65.0783691,-10.8676357,174.28
</coordinates>
</Point>
</Placemark>
<Placemark>
<name>
Fri Dec 16 11:13:43 2016 S=0.52 Km/hr
</name>
<styleUrl>
#styleMap_TLP_Normal
</styleUrl>
<Point>
<coordinates>
-65.0783615,-10.8676443,174.14
</coordinates>
</Point>
</Placemark>
<Placemark>
<name>
Fri Dec 16 11:13:53 2016 S=0.76 Km/hr
</name>
<styleUrl>
#styleMap_TLP_Normal
</styleUrl>
<Point>
<coordinates>
-65.0783463,-10.8676577,174.35
</coordinates>
</Point>
</Placemark>
<Placemark>
<name>
Fri Dec 16 11:14:03 2016 S=0.97 Km/hr
</name>
<styleUrl>
#styleMap_TLP_Normal
</styleUrl>
<Point>
<coordinates>
-65.0783005,-10.8676910,174.59
</coordinates>
</Point>
</Placemark>
<Placemark>
<name>
Fri Dec 16 11:14:13 2016 S=0.67 Km/hr
</name>
<styleUrl>
#styleMap_TLP_Normal
</styleUrl>
<Point>
<coordinates>
-65.0783005,-10.8676891,174.65
</coordinates>
</Point>
</Placemark>
<Placemark>
<name>
Fri Dec 16 11:14:23 2016 S=1.86 Km/hr
</name>
<styleUrl>
#styleMap_TLP_Normal
</styleUrl>
<Point>
<coordinates>
-65.0782928,-10.8677015,175.02
</coordinates>
</Point>
</Placemark>
<Placemark>
<name>
Fri Dec 16 11:14:33 2016 S=0.20 Km/hr
</name>
<styleUrl>
#styleMap_TLP_Normal
</styleUrl>
<Point>
<coordinates>
-65.0782852,-10.8677092,174.37
</coordinates>
</Point>
</Placemark>
<Placemark>
<name>
Fri Dec 16 11:14:43 2016 S=0.63 Km/hr
</name>
<styleUrl>
#styleMap_TLP_Normal
</styleUrl>
<Point>
<coordinates>
-65.0782776,-10.8677158,174.38
</coordinates>
</Point>
</Placemark>
<Placemark>
<name>
Fri Dec 16 11:14:53 2016 S=1.02 Km/hr
</name>
<styleUrl>
#styleMap_TLP_Normal
</styleUrl>
<Point>
<coordinates>
-65.0782776,-10.8677359,174.41
</coordinates>
</Point>
</Placemark>
<Placemark>
<name>
Fri Dec 16 11:15:03 2016 S=0.64 Km/hr
</name>
<styleUrl>
#styleMap_TLP_Normal
</styleUrl>
<Point>
<coordinates>
-65.0783005,-10.8677578,174.56
</coordinates>
</Point>
</Placemark>
<Placemark>
<name>
Fri Dec 16 11:15:13 2016 S=2.13 Km/hr
</name>
<styleUrl>
#styleMap_TLP_Normal
</styleUrl>
<Point>
<coordinates>
-65.0782776,-10.8678255,174.45
</coordinates>
</Point>
</Placemark>
<Placemark>
<name>
Fri Dec 16 11:15:23 2016 S=0.24 Km/hr
</name>
<styleUrl>
#styleMap_TLP_Normal
</styleUrl>
<Point>
<coordinates>
-65.0782623,-10.8678265,173.71
</coordinates>
</Point>
</Placemark>
<Placemark>
<name>
Fri Dec 16 11:15:33 2016 S=0.04 Km/hr
</name>
<styleUrl>
#styleMap_TLP_Normal
</styleUrl>
<Point>
<coordinates>
-65.0782547,-10.8678341,173.36
</coordinates>
</Point>
</Placemark>
<Placemark>
<name>
Fri Dec 16 11:15:43 2016 S=0.70 Km/hr
</name>
<styleUrl>
#styleMap_TLP_Normal
</styleUrl>
<Point>
<coordinates>
-65.0782471,-10.8678322,173.38
</coordinates>
</Point>
</Placemark>
<Placemark>
<name>
Fri Dec 16 11:15:53 2016 S=0.52 Km/hr
</name>
<styleUrl>
#styleMap_TLP_Normal
</styleUrl>
<Point>
<coordinates>
-65.0782166,-10.8677769,173.90
</coordinates>
</Point>
</Placemark>
<Placemark>
<name>
Fri Dec 16 11:16:03 2016 S=0.05 Km/hr
</name>
<styleUrl>
#styleMap_TLP_Normal
</styleUrl>
<Point>
<coordinates>
-65.0782166,-10.8677778,173.91
</coordinates>
</Point>
</Placemark>
<Placemark>
<name>
Fri Dec 16 11:16:13 2016 S=0.71 Km/hr
</name>
<styleUrl>
#styleMap_TLP_Normal
</styleUrl>
<Point>
<coordinates>
-65.0782089,-10.8677855,173.95
</coordinates>
</Point>
</Placemark>
<Placemark>
<name>
Fri Dec 16 11:16:23 2016 S=0.55 Km/hr
</name>
<styleUrl>
#styleMap_TLP_Normal
</styleUrl>
<Point>
<coordinates>
-65.0781860,-10.8678036,173.57
</coordinates>
</Point>
</Placemark>
<Placemark>
<name>
Fri Dec 16 11:16:33 2016 S=0.41 Km/hr
</name>
<styleUrl>
#styleMap_TLP_Normal
</styleUrl>
<Point>
<coordinates>
-65.0782166,-10.8678093,172.05
</coordinates>
</Point>
</Placemark>
<Placemark>
<name>
Fri Dec 16 11:16:43 2016 S=0.10 Km/hr
</name>
<styleUrl>
#styleMap_TLP_Normal
</styleUrl>
<Point>
<coordinates>
-65.0782089,-10.8678246,171.75
</coordinates>
</Point>
</Placemark>
<Placemark>
<name>
Fri Dec 16 11:16:53 2016 S=0.67 Km/hr
</name>
<styleUrl>
#styleMap_TLP_Normal
</styleUrl>
<Point>
<coordinates>
-65.0782013,-10.8678370,171.76
</coordinates>
</Point>
</Placemark>
<Placemark>
<name>
Fri Dec 16 11:17:03 2016 S=0.28 Km/hr
</name>
<styleUrl>
#styleMap_TLP_Normal
</styleUrl>
<Point>
<coordinates>
-65.0782166,-10.8677845,171.47
</coordinates>
</Point>
</Placemark>
<Placemark>
<name>
Fri Dec 16 11:17:13 2016 S=1.09 Km/hr
</name>
<styleUrl>
#styleMap_TLP_Normal
</styleUrl>
<Point>
<coordinates>
-65.0782166,-10.8677988,171.45
</coordinates>
</Point>
</Placemark>
<Placemark>
<name>
Fri Dec 16 11:17:23 2016 S=0.72 Km/hr
</name>
<styleUrl>
#styleMap_TLP_Normal
</styleUrl>
<Point>
<coordinates>
-65.0781937,-10.8678312,171.16
</coordinates>
</Point>
</Placemark>
<Placemark>
<name>
Fri Dec 16 11:17:33 2016 S=0.79 Km/hr
</name>
<styleUrl>
#styleMap_TLP_Normal
</styleUrl>
<Point>
<coordinates>
-65.0781784,-10.8677120,171.53
</coordinates>
</Point>
</Placemark>
<Placemark>
<name>
Fri Dec 16 11:17:43 2016 S=0.57 Km/hr
</name>
<styleUrl>
#styleMap_TLP_Normal
</styleUrl>
<Point>
<coordinates>
-65.0781021,-10.8677359,171.41
</coordinates>
</Point>
</Placemark>
<Placemark>
<name>
Fri Dec 16 11:17:53 2016 S=1.35 Km/hr
</name>
<styleUrl>
#styleMap_TLP_Normal
</styleUrl>
<Point>
<coordinates>
-65.0780945,-10.8677368,171.45
</coordinates>
</Point>
</Placemark>
<Placemark>
<name>
Fri Dec 16 11:18:03 2016 S=1.51 Km/hr
</name>
<styleUrl>
#styleMap_TLP_Normal
</styleUrl>
<Point>
<coordinates>
-65.0781479,-10.8678169,168.58
</coordinates>
</Point>
</Placemark>
<Placemark>
<name>
Fri Dec 16 11:18:13 2016 S=0.56 Km/hr
</name>
<styleUrl>
#styleMap_TLP_Normal
</styleUrl>
<Point>
<coordinates>
-65.0781479,-10.8678312,168.72
</coordinates>
</Point>
</Placemark>
<Placemark>
<name>
Fri Dec 16 11:18:23 2016 S=0.62 Km/hr
</name>
<styleUrl>
#styleMap_TLP_Normal
</styleUrl>
<Point>
<coordinates>
-65.0781479,-10.8678331,168.96
</coordinates>
</Point>
</Placemark>
<Placemark>
<name>
Fri Dec 16 11:18:33 2016 S=2.08 Km/hr
</name>
<styleUrl>
#styleMap_TLP_Normal
</styleUrl>
<Point>
<coordinates>
-65.0781555,-10.8678360,168.96
</coordinates>
</Point>
</Placemark>
<Placemark>
<name>
Fri Dec 16 11:18:43 2016 S=0.63 Km/hr
</name>
<styleUrl>
#styleMap_TLP_Normal
</styleUrl>
<Point>
<coordinates>
-65.0781631,-10.8678427,168.86
</coordinates>
</Point>
</Placemark>
<Placemark>
<name>
Fri Dec 16 11:18:53 2016 S=0.87 Km/hr
</name>
<styleUrl>
#styleMap_TLP_Normal
</styleUrl>
<Point>
<coordinates>
-65.0781708,-10.8678417,168.86
</coordinates>
</Point>
</Placemark>
<Placemark>
<name>
Fri Dec 16 11:19:03 2016 S=1.13 Km/hr
</name>
<styleUrl>
#styleMap_TLP_Normal
</styleUrl>
<Point>
<coordinates>
-65.0782318,-10.8678131,168.55
</coordinates>
</Point>
</Placemark>
<Placemark>
<name>
Fri Dec 16 11:19:13 2016 S=1.68 Km/hr
</name>
<styleUrl>
#styleMap_TLP_Normal
</styleUrl>
<Point>
<coordinates>
-65.0782700,-10.8677969,168.57
</coordinates>
</Point>
</Placemark>
<Placemark>
<name>
Fri Dec 16 11:19:23 2016 S=1.22 Km/hr
</name>
<styleUrl>
#styleMap_TLP_Normal
</styleUrl>
<Point>
<coordinates>
-65.0782928,-10.8677711,168.76
</coordinates>
</Point>
</Placemark>
<Placemark>
<name>
Fri Dec 16 11:19:33 2016 S=0.65 Km/hr
</name>
<styleUrl>
#styleMap_TLP_Normal
</styleUrl>
<Point>
<coordinates>
-65.0782776,-10.8678284,170.22
</coordinates>
</Point>
</Placemark>
<Placemark>
<name>
Fri Dec 16 11:19:43 2016 S=1.79 Km/hr
</name>
<styleUrl>
#styleMap_TLP_Normal
</styleUrl>
<Point>
<coordinates>
-65.0783157,-10.8678741,169.95
</coordinates>
</Point>
</Placemark>
<Placemark>
<name>
Fri Dec 16 11:19:53 2016 S=2.86 Km/hr
</name>
<styleUrl>
#styleMap_TLP_Normal
</styleUrl>
<Point>
<coordinates>
-65.0784302,-10.8679552,169.86
</coordinates>
</Point>
</Placemark>
<Placemark>
<name>
Fri Dec 16 11:20:03 2016 S=1.06 Km/hr
</name>
<styleUrl>
#styleMap_TLP_Normal
</styleUrl>
<Point>
<coordinates>
-65.0784607,-10.8680048,170.24
</coordinates>
</Point>
</Placemark>
<Placemark>
<name>
Fri Dec 16 11:20:13 2016 S=1.79 Km/hr
</name>
<styleUrl>
#styleMap_TLP_Normal
</styleUrl>
<Point>
<coordinates>
-65.0784607,-10.8680716,170.36
</coordinates>
</Point>
</Placemark>
<Placemark>
<name>
Fri Dec 16 11:20:23 2016 S=3.49 Km/hr
</name>
<styleUrl>
#styleMap_TLP_Normal
</styleUrl>
<Point>
<coordinates>
-65.0784760,-10.8681431,170.72
</coordinates>
</Point>
</Placemark>
<Placemark>
<name>
Fri Dec 16 11:20:33 2016 S=0.52 Km/hr
</name>
<styleUrl>
#styleMap_TLP_Normal
</styleUrl>
<Point>
<coordinates>
-65.0783157,-10.8682995,170.27
</coordinates>
</Point>
</Placemark>
<Placemark>
<name>
Fri Dec 16 11:20:43 2016 S=0.19 Km/hr
</name>
<styleUrl>
#styleMap_TLP_Normal
</styleUrl>
<Point>
<coordinates>
-65.0783157,-10.8683109,170.29
</coordinates>
</Point>
</Placemark>
<Placemark>
<name>
Fri Dec 16 11:20:53 2016 S=0.49 Km/hr
</name>
<styleUrl>
#styleMap_TLP_Normal
</styleUrl>
<Point>
<coordinates>
-65.0783234,-10.8683186,170.35
</coordinates>
</Point>
</Placemark>
<Placemark>
<name>
Fri Dec 16 11:21:03 2016 S=0.26 Km/hr
</name>
<styleUrl>
#styleMap_TLP_Normal
</styleUrl>
<Point>
<coordinates>
-65.0783234,-10.8683233,170.41
</coordinates>
</Point>
</Placemark>
<Placemark>
<name>
Fri Dec 16 11:21:13 2016 S=0.48 Km/hr
</name>
<styleUrl>
#styleMap_TLP_Normal
</styleUrl>
<Point>
<coordinates>
-65.0783234,-10.8683290,170.45
</coordinates>
</Point>
</Placemark>
<Placemark>
<name>
Fri Dec 16 11:21:23 2016 S=0.19 Km/hr
</name>
<styleUrl>
#styleMap_TLP_Normal
</styleUrl>
<Point>
<coordinates>
-65.0783234,-10.8683386,170.49
</coordinates>
</Point>
</Placemark>
<Placemark>
<name>
Fri Dec 16 11:21:33 2016 S=0.45 Km/hr
</name>
<styleUrl>
#styleMap_TLP_Normal
</styleUrl>
<Point>
<coordinates>
-65.0783234,-10.8683348,170.59
</coordinates>
</Point>
</Placemark>
<Placemark>
<name>
Fri Dec 16 11:21:43 2016 S=0.59 Km/hr
</name>
<styleUrl>
#styleMap_TLP_Normal
</styleUrl>
<Point>
<coordinates>
-65.0783234,-10.8683395,170.59
</coordinates>
</Point>
</Placemark>
<Placemark>
<name>
Fri Dec 16 11:21:53 2016 S=0.28 Km/hr
</name>
<styleUrl>
#styleMap_TLP_Normal
</styleUrl>
<Point>
<coordinates>
-65.0783157,-10.8683434,170.52
</coordinates>
</Point>
</Placemark>
<Placemark>
<name>
Fri Dec 16 11:22:03 2016 S=0.69 Km/hr
</name>
<styleUrl>
#styleMap_TLP_Normal
</styleUrl>
<Point>
<coordinates>
-65.0783081,-10.8683519,170.18
</coordinates>
</Point>
</Placemark>
<Placemark>
<name>
Fri Dec 16 11:22:13 2016 S=0.51 Km/hr
</name>
<styleUrl>
#styleMap_TLP_Normal
</styleUrl>
<Point>
<coordinates>
-65.0782928,-10.8684130,170.52
</coordinates>
</Point>
</Placemark>
<Placemark>
<name>
Fri Dec 16 11:22:23 2016 S=0.60 Km/hr
</name>
<styleUrl>
#styleMap_TLP_Normal
</styleUrl>
<Point>
<coordinates>
-65.0782700,-10.8685122,170.00
</coordinates>
</Point>
</Placemark>
<Placemark>
<name>
Fri Dec 16 11:22:33 2016 S=0.61 Km/hr
</name>
<styleUrl>
#styleMap_TLP_Normal
</styleUrl>
<Point>
<coordinates>
-65.0782852,-10.8684750,169.27
</coordinates>
</Point>
</Placemark>
<Placemark>
<name>
Fri Dec 16 11:22:43 2016 S=0.16 Km/hr
</name>
<styleUrl>
#styleMap_TLP_Normal
</styleUrl>
<Point>
<coordinates>
-65.0782852,-10.8684540,169.23
</coordinates>
</Point>
</Placemark>
<Placemark>
<name>
Fri Dec 16 11:22:53 2016 S=0.54 Km/hr
</name>
<styleUrl>
#styleMap_TLP_Normal
</styleUrl>
<Point>
<coordinates>
-65.0782852,-10.8684626,169.11
</coordinates>
</Point>
</Placemark>
<Placemark>
<name>
Fri Dec 16 11:23:03 2016 S=0.55 Km/hr
</name>
<styleUrl>
#styleMap_TLP_Normal
</styleUrl>
<Point>
<coordinates>
-65.0782852,-10.8684540,169.00
</coordinates>
</Point>
</Placemark>
<Placemark>
<name>
Fri Dec 16 11:23:13 2016 S=0.60 Km/hr
</name>
<styleUrl>
#styleMap_TLP_Normal
</styleUrl>
<Point>
<coordinates>
-65.0782928,-10.8684444,168.93
</coordinates>
</Point>
</Placemark>
<Placemark>
<name>
Fri Dec 16 11:23:23 2016 S=0.39 Km/hr
</name>
<styleUrl>
#styleMap_TLP_Normal
</styleUrl>
<Point>
<coordinates>
-65.0783005,-10.8684387,168.91
</coordinates>
</Point>
</Placemark>
<Placemark>
<name>
Fri Dec 16 11:23:33 2016 S=0.22 Km/hr
</name>
<styleUrl>
#styleMap_TLP_Normal
</styleUrl>
<Point>
<coordinates>
-65.0783081,-10.8684340,168.89
</coordinates>
</Point>
</Placemark>
<Placemark>
<name>
Fri Dec 16 11:23:43 2016 S=0.36 Km/hr
</name>
<styleUrl>
#styleMap_TLP_Normal
</styleUrl>
<Point>
<coordinates>
-65.0783081,-10.8684387,168.91
</coordinates>
</Point>
</Placemark>
<Placemark>
<name>
Fri Dec 16 11:23:53 2016 S=0.73 Km/hr
</name>
<styleUrl>
#styleMap_TLP_Normal
</styleUrl>
<Point>
<coordinates>
-65.0783005,-10.8684444,168.91
</coordinates>
</Point>
</Placemark>
<Placemark>
<name>
Fri Dec 16 11:24:03 2016 S=0.31 Km/hr
</name>
<styleUrl>
#styleMap_TLP_Normal
</styleUrl>
<Point>
<coordinates>
-65.0782928,-10.8684502,168.88
</coordinates>
</Point>
</Placemark>
<Placemark>
<name>
Fri Dec 16 11:24:13 2016 S=0.57 Km/hr
</name>
<styleUrl>
#styleMap_TLP_Normal
</styleUrl>
<Point>
<coordinates>
-65.0783005,-10.8684435,168.90
</coordinates>
</Point>
</Placemark>
<Placemark>
<name>
Fri Dec 16 11:24:23 2016 S=0.25 Km/hr
</name>
<styleUrl>
#styleMap_TLP_Normal
</styleUrl>
<Point>
<coordinates>
-65.0783081,-10.8684378,168.98
</coordinates>
</Point>
</Placemark>
<Placemark>
<name>
Fri Dec 16 11:24:33 2016 S=0.64 Km/hr
</name>
<styleUrl>
#styleMap_TLP_Normal
</styleUrl>
<Point>
<coordinates>
-65.0783234,-10.8684292,169.02
</coordinates>
</Point>
</Placemark>
<Placemark>
<name>
Fri Dec 16 11:24:43 2016 S=0.09 Km/hr
</name>
<styleUrl>
#styleMap_TLP_Normal
</styleUrl>
<Point>
<coordinates>
-65.0783234,-10.8684168,169.04
</coordinates>
</Point>
</Placemark>
<Placemark>
<name>
Fri Dec 16 11:24:53 2016 S=0.61 Km/hr
</name>
<styleUrl>
#styleMap_TLP_Normal
</styleUrl>
<Point>
<coordinates>
-65.0783234,-10.8684063,169.07
</coordinates>
</Point>
</Placemark>
<Placemark>
<name>
Fri Dec 16 11:25:03 2016 S=0.35 Km/hr
</name>
<styleUrl>
#styleMap_TLP_Normal
</styleUrl>
<Point>
<coordinates>
-65.0783234,-10.8684053,169.13
</coordinates>
</Point>
</Placemark>
<Placemark>
<name>
Fri Dec 16 11:25:13 2016 S=0.57 Km/hr
</name>
<styleUrl>
#styleMap_TLP_Normal
</styleUrl>
<Point>
<coordinates>
-65.0783310,-10.8684206,169.21
</coordinates>
</Point>
</Placemark>
<Placemark>
<name>
Fri Dec 16 11:25:23 2016 S=0.38 Km/hr
</name>
<styleUrl>
#styleMap_TLP_Normal
</styleUrl>
<Point>
<coordinates>
-65.0783310,-10.8684177,169.28
</coordinates>
</Point>
</Placemark>
<Placemark>
<name>
Fri Dec 16 11:25:33 2016 S=0.14 Km/hr
</name>
<styleUrl>
#styleMap_TLP_Normal
</styleUrl>
<Point>
<coordinates>
-65.0783386,-10.8684120,169.32
</coordinates>
</Point>
</Placemark>
<Placemark>
<name>
Fri Dec 16 11:25:43 2016 S=0.63 Km/hr
</name>
<styleUrl>
#styleMap_TLP_Normal
</styleUrl>
<Point>
<coordinates>
-65.0783386,-10.8684149,169.34
</coordinates>
</Point>
</Placemark>
<Placemark>
<name>
Fri Dec 16 11:25:53 2016 S=0.75 Km/hr
</name>
<styleUrl>
#styleMap_TLP_Normal
</styleUrl>
<Point>
<coordinates>
-65.0783463,-10.8684235,169.43
</coordinates>
</Point>
</Placemark>
<Placemark>
<name>
Fri Dec 16 11:26:03 2016 S=0.72 Km/hr
</name>
<styleUrl>
#styleMap_TLP_Normal
</styleUrl>
<Point>
<coordinates>
-65.0783844,-10.8684673,171.64
</coordinates>
</Point>
</Placemark>
<Placemark>
<name>
Fri Dec 16 11:26:13 2016 S=0.21 Km/hr
</name>
<styleUrl>
#styleMap_TLP_Normal
</styleUrl>
<Point>
<coordinates>
-65.0783920,-10.8684759,172.05
</coordinates>
</Point>
</Placemark>
<Placemark>
<name>
Fri Dec 16 11:26:23 2016 S=0.24 Km/hr
</name>
<styleUrl>
#styleMap_TLP_Normal
</styleUrl>
<Point>
<coordinates>
-65.0783997,-10.8684797,172.14
</coordinates>
</Point>
</Placemark>
<Placemark>
<name>
Fri Dec 16 11:26:33 2016 S=0.86 Km/hr
</name>
<styleUrl>
#styleMap_TLP_Normal
</styleUrl>
<Point>
<coordinates>
-65.0783997,-10.8684769,173.04
</coordinates>
</Point>
</Placemark>
<Placemark>
<name>
Fri Dec 16 11:26:43 2016 S=0.54 Km/hr
</name>
<styleUrl>
#styleMap_TLP_Normal
</styleUrl>
<Point>
<coordinates>
-65.0783997,-10.8684568,173.13
</coordinates>
</Point>
</Placemark>
<Placemark>
<name>
Fri Dec 16 11:26:53 2016 S=0.45 Km/hr
</name>
<styleUrl>
#styleMap_TLP_Normal
</styleUrl>
<Point>
<coordinates>
-65.0783997,-10.8684473,173.23
</coordinates>
</Point>
</Placemark>
<Placemark>
<name>
Fri Dec 16 11:27:03 2016 S=0.84 Km/hr
</name>
<styleUrl>
#styleMap_TLP_Normal
</styleUrl>
<Point>
<coordinates>
-65.0783844,-10.8684111,173.23
</coordinates>
</Point>
</Placemark>
<Placemark>
<name>
Fri Dec 16 11:27:13 2016 S=0.77 Km/hr
</name>
<styleUrl>
#styleMap_TLP_Normal
</styleUrl>
<Point>
<coordinates>
-65.0783539,-10.8683662,173.09
</coordinates>
</Point>
</Placemark>
<Placemark>
<name>
Fri Dec 16 11:27:23 2016 S=0.14 Km/hr
</name>
<styleUrl>
#styleMap_TLP_Normal
</styleUrl>
<Point>
<coordinates>
-65.0783386,-10.8683672,173.09
</coordinates>
</Point>
</Placemark>
<Placemark>
<name>
Fri Dec 16 11:27:33 2016 S=0.78 Km/hr
</name>
<styleUrl>
#styleMap_TLP_Normal
</styleUrl>
<Point>
<coordinates>
-65.0783463,-10.8683748,173.09
</coordinates>
</Point>
</Placemark>
<Placemark>
<name>
Fri Dec 16 11:27:43 2016 S=0.72 Km/hr
</name>
<styleUrl>
#styleMap_TLP_Normal
</styleUrl>
<Point>
<coordinates>
-65.0783615,-10.8683777,173.11
</coordinates>
</Point>
</Placemark>
<Placemark>
<name>
Fri Dec 16 11:27:53 2016 S=0.21 Km/hr
</name>
<styleUrl>
#styleMap_TLP_Normal
</styleUrl>
<Point>
<coordinates>
-65.0783691,-10.8683720,173.11
</coordinates>
</Point>
</Placemark>
<Placemark>
<name>
Fri Dec 16 11:28:03 2016 S=0.26 Km/hr
</name>
<styleUrl>
#styleMap_TLP_Normal
</styleUrl>
<Point>
<coordinates>
-65.0783691,-10.8683691,173.18
</coordinates>
</Point>
</Placemark>
<Placemark>
<name>
Fri Dec 16 11:28:13 2016 S=0.28 Km/hr
</name>
<styleUrl>
#styleMap_TLP_Normal
</styleUrl>
<Point>
<coordinates>
-65.0783691,-10.8683681,173.13
</coordinates>
</Point>
</Placemark>
<Placemark>
<name>
Fri Dec 16 11:28:23 2016 S=0.74 Km/hr
</name>
<styleUrl>
#styleMap_TLP_Normal
</styleUrl>
<Point>
<coordinates>
-65.0783691,-10.8683653,173.15
</coordinates>
</Point>
</Placemark>
<Placemark>
<name>
Fri Dec 16 11:28:33 2016 S=0.70 Km/hr
</name>
<styleUrl>
#styleMap_TLP_Normal
</styleUrl>
<Point>
<coordinates>
-65.0783463,-10.8683529,172.79
</coordinates>
</Point>
</Placemark>
<Placemark>
<name>
Fri Dec 16 11:28:43 2016 S=0.30 Km/hr
</name>
<styleUrl>
#styleMap_TLP_Normal
</styleUrl>
<Point>
<coordinates>
-65.0783386,-10.8683681,172.30
</coordinates>
</Point>
</Placemark>
<Placemark>
<name>
Fri Dec 16 11:28:53 2016 S=0.99 Km/hr
</name>
<styleUrl>
#styleMap_TLP_Normal
</styleUrl>
<Point>
<coordinates>
-65.0783463,-10.8683615,172.26
</coordinates>
</Point>
</Placemark>
<Placemark>
<name>
Fri Dec 16 11:29:03 2016 S=0.57 Km/hr
</name>
<styleUrl>
#styleMap_TLP_Normal
</styleUrl>
<Point>
<coordinates>
-65.0783539,-10.8683472,172.25
</coordinates>
</Point>
</Placemark>
<Placemark>
<name>
Fri Dec 16 11:29:13 2016 S=0.43 Km/hr
</name>
<styleUrl>
#styleMap_TLP_Normal
</styleUrl>
<Point>
<coordinates>
-65.0783539,-10.8683472,172.23
</coordinates>
</Point>
</Placemark>
<Placemark>
<name>
Fri Dec 16 11:29:23 2016 S=0.36 Km/hr
</name>
<styleUrl>
#styleMap_TLP_Normal
</styleUrl>
<Point>
<coordinates>
-65.0783615,-10.8683386,172.13
</coordinates>
</Point>
</Placemark>
<Placemark>
<name>
Fri Dec 16 11:29:33 2016 S=0.53 Km/hr
</name>
<styleUrl>
#styleMap_TLP_Normal
</styleUrl>
<Point>
<coordinates>
-65.0783539,-10.8683348,172.06
</coordinates>
</Point>
</Placemark>
<Placemark>
<name>
Fri Dec 16 11:29:43 2016 S=0.33 Km/hr
</name>
<styleUrl>
#styleMap_TLP_Normal
</styleUrl>
<Point>
<coordinates>
-65.0783539,-10.8683281,172.00
</coordinates>
</Point>
</Placemark>
<Placemark>
<name>
Fri Dec 16 11:29:53 2016 S=0.51 Km/hr
</name>
<styleUrl>
#styleMap_TLP_Normal
</styleUrl>
<Point>
<coordinates>
-65.0783463,-10.8683157,171.93
</coordinates>
</Point>
</Placemark>
<Placemark>
<name>
Fri Dec 16 11:30:03 2016 S=1.12 Km/hr
</name>
<styleUrl>
#styleMap_TLP_Normal
</styleUrl>
<Point>
<coordinates>
-65.0783386,-10.8682985,171.82
</coordinates>
</Point>
</Placemark>
<Placemark>
<name>
Fri Dec 16 11:30:13 2016 S=0.04 Km/hr
</name>
<styleUrl>
#styleMap_TLP_Normal
</styleUrl>
<Point>
<coordinates>
-65.0783463,-10.8682985,170.59
</coordinates>
</Point>
</Placemark>
<Placemark>
<name>
Fri Dec 16 11:30:23 2016 S=0.55 Km/hr
</name>
<styleUrl>
#styleMap_TLP_Normal
</styleUrl>
<Point>
<coordinates>
-65.0783463,-10.8682995,170.60
</coordinates>
</Point>
</Placemark>
<Placemark>
<name>
Fri Dec 16 11:30:33 2016 S=0.82 Km/hr
</name>
<styleUrl>
#styleMap_TLP_Normal
</styleUrl>
<Point>
<coordinates>
-65.0783157,-10.8683290,170.58
</coordinates>
</Point>
</Placemark>
<Placemark>
<name>
Fri Dec 16 11:30:43 2016 S=0.20 Km/hr
</name>
<styleUrl>
#styleMap_TLP_Normal
</styleUrl>
<Point>
<coordinates>
-65.0783081,-10.8683300,170.57
</coordinates>
</Point>
</Placemark>
<Placemark>
<name>
Fri Dec 16 11:30:53 2016 S=0.19 Km/hr
</name>
<styleUrl>
#styleMap_TLP_Normal
</styleUrl>
<Point>
<coordinates>
-65.0783157,-10.8683233,170.52
</coordinates>
</Point>
</Placemark>
<Placemark>
<name>
Fri Dec 16 11:31:03 2016 S=0.78 Km/hr
</name>
<styleUrl>
#styleMap_TLP_Normal
</styleUrl>
<Point>
<coordinates>
-65.0783157,-10.8683281,170.53
</coordinates>
</Point>
</Placemark>
<Placemark>
<name>
Fri Dec 16 11:31:13 2016 S=0.75 Km/hr
</name>
<styleUrl>
#styleMap_TLP_Normal
</styleUrl>
<Point>
<coordinates>
-65.0783386,-10.8682966,170.57
</coordinates>
</Point>
</Placemark>
<Placemark>
<name>
Fri Dec 16 11:31:23 2016 S=1.39 Km/hr
</name>
<styleUrl>
#styleMap_TLP_Normal
</styleUrl>
<Point>
<coordinates>
-65.0783310,-10.8683033,170.58
</coordinates>
</Point>
</Placemark>
<Placemark>
<name>
Fri Dec 16 11:31:33 2016 S=0.66 Km/hr
</name>
<styleUrl>
#styleMap_TLP_Normal
</styleUrl>
<Point>
<coordinates>
-65.0783615,-10.8683681,172.62
</coordinates>
</Point>
</Placemark>
<Placemark>
<name>
Fri Dec 16 11:31:43 2016 S=0.15 Km/hr
</name>
<styleUrl>
#styleMap_TLP_Normal
</styleUrl>
<Point>
<coordinates>
-65.0783615,-10.8683710,172.81
</coordinates>
</Point>
</Placemark>
<Placemark>
<name>
Fri Dec 16 11:31:53 2016 S=0.37 Km/hr
</name>
<styleUrl>
#styleMap_TLP_Normal
</styleUrl>
<Point>
<coordinates>
-65.0783615,-10.8683662,173.05
</coordinates>
</Point>
</Placemark>
<Placemark>
<name>
Fri Dec 16 11:32:03 2016 S=0.27 Km/hr
</name>
<styleUrl>
#styleMap_TLP_Normal
</styleUrl>
<Point>
<coordinates>
-65.0783463,-10.8683710,177.76
</coordinates>
</Point>
</Placemark>
<Placemark>
<name>
Fri Dec 16 11:32:13 2016 S=0.16 Km/hr
</name>
<styleUrl>
#styleMap_TLP_Normal
</styleUrl>
<Point>
<coordinates>
-65.0783386,-10.8683701,177.97
</coordinates>
</Point>
</Placemark>
<Placemark>
<name>
Fri Dec 16 11:32:23 2016 S=0.57 Km/hr
</name>
<styleUrl>
#styleMap_TLP_Normal
</styleUrl>
<Point>
<coordinates>
-65.0783310,-10.8683729,178.03
</coordinates>
</Point>
</Placemark>
<Placemark>
<name>
Fri Dec 16 11:32:33 2016 S=0.31 Km/hr
</name>
<styleUrl>
#styleMap_TLP_Normal
</styleUrl>
<Point>
<coordinates>
-65.0783310,-10.8683786,178.07
</coordinates>
</Point>
</Placemark>
<Placemark>
<name>
Fri Dec 16 11:32:43 2016 S=1.17 Km/hr
</name>
<styleUrl>
#styleMap_TLP_Normal
</styleUrl>
<Point>
<coordinates>
-65.0783234,-10.8683071,178.28
</coordinates>
</Point>
</Placemark>
<Placemark>
<name>
Fri Dec 16 11:32:53 2016 S=1.03 Km/hr
</name>
<styleUrl>
#styleMap_TLP_Normal
</styleUrl>
<Point>
<coordinates>
-65.0782013,-10.8682308,176.26
</coordinates>
</Point>
</Placemark>
<Placemark>
<name>
Fri Dec 16 11:33:03 2016 S=0.28 Km/hr
</name>
<styleUrl>
#styleMap_TLP_Normal
</styleUrl>
<Point>
<coordinates>
-65.0781784,-10.8682232,176.01
</coordinates>
</Point>
</Placemark>
<Placemark>
<name>
Fri Dec 16 11:33:13 2016 S=1.16 Km/hr
</name>
<styleUrl>
#styleMap_TLP_Normal
</styleUrl>
<Point>
<coordinates>
-65.0782013,-10.8682280,176.07
</coordinates>
</Point>
</Placemark>
<Placemark>
<name>
Fri Dec 16 11:33:23 2016 S=0.69 Km/hr
</name>
<styleUrl>
#styleMap_TLP_Normal
</styleUrl>
<Point>
<coordinates>
-65.0782242,-10.8682804,175.33
</coordinates>
</Point>
</Placemark>
<Placemark>
<name>
Fri Dec 16 11:33:33 2016 S=0.96 Km/hr
</name>
<styleUrl>
#styleMap_TLP_Normal
</styleUrl>
<Point>
<coordinates>
-65.0782166,-10.8682814,175.75
</coordinates>
</Point>
</Placemark>
<Placemark>
<name>
Fri Dec 16 11:33:43 2016 S=1.00 Km/hr
</name>
<styleUrl>
#styleMap_TLP_Normal
</styleUrl>
<Point>
<coordinates>
-65.0781403,-10.8682728,176.31
</coordinates>
</Point>
</Placemark>
<Placemark>
<name>
Fri Dec 16 11:33:53 2016 S=0.48 Km/hr
</name>
<styleUrl>
#styleMap_TLP_Normal
</styleUrl>
<Point>
<coordinates>
-65.0781326,-10.8682652,176.92
</coordinates>
</Point>
</Placemark>
<Placemark>
<name>
Fri Dec 16 11:34:03 2016 S=0.96 Km/hr
</name>
<styleUrl>
#styleMap_TLP_Normal
</styleUrl>
<Point>
<coordinates>
-65.0781555,-10.8682699,177.38
</coordinates>
</Point>
</Placemark>
<Placemark>
<name>
Fri Dec 16 11:34:13 2016 S=0.86 Km/hr
</name>
<styleUrl>
#styleMap_TLP_Normal
</styleUrl>
<Point>
<coordinates>
-65.0782166,-10.8682175,181.29
</coordinates>
</Point>
</Placemark>
<Placemark>
<name>
Fri Dec 16 11:34:23 2016 S=0.47 Km/hr
</name>
<styleUrl>
#styleMap_TLP_Normal
</styleUrl>
<Point>
<coordinates>
-65.0782166,-10.8682051,182.05
</coordinates>
</Point>
</Placemark>
<Placemark>
<name>
Fri Dec 16 11:34:33 2016 S=0.46 Km/hr
</name>
<styleUrl>
#styleMap_TLP_Normal
</styleUrl>
<Point>
<coordinates>
-65.0782394,-10.8682060,183.70
</coordinates>
</Point>
</Placemark>
<Placemark>
<name>
Fri Dec 16 11:34:43 2016 S=0.29 Km/hr
</name>
<styleUrl>
#styleMap_TLP_Normal
</styleUrl>
<Point>
<coordinates>
-65.0782471,-10.8682127,184.97
</coordinates>
</Point>
</Placemark>
<Placemark>
<name>
Fri Dec 16 11:34:53 2016 S=0.53 Km/hr
</name>
<styleUrl>
#styleMap_TLP_Normal
</styleUrl>
<Point>
<coordinates>
-65.0782547,-10.8682022,186.03
</coordinates>
</Point>
</Placemark>
<Placemark>
<name>
Fri Dec 16 11:35:03 2016 S=0.44 Km/hr
</name>
<styleUrl>
#styleMap_TLP_Normal
</styleUrl>
<Point>
<coordinates>
-65.0782547,-10.8681908,186.87
</coordinates>
</Point>
</Placemark>
<Placemark>
<name>
Fri Dec 16 11:35:13 2016 S=0.91 Km/hr
</name>
<styleUrl>
#styleMap_TLP_Normal
</styleUrl>
<Point>
<coordinates>
-65.0782623,-10.8681955,187.52
</coordinates>
</Point>
</Placemark>
<Placemark>
<name>
Fri Dec 16 11:35:23 2016 S=1.01 Km/hr
</name>
<styleUrl>
#styleMap_TLP_Normal
</styleUrl>
<Point>
<coordinates>
-65.0782700,-10.8682165,188.11
</coordinates>
</Point>
</Placemark>
<Placemark>
<name>
Fri Dec 16 11:35:33 2016 S=0.75 Km/hr
</name>
<styleUrl>
#styleMap_TLP_Normal
</styleUrl>
<Point>
<coordinates>
-65.0782852,-10.8682356,187.84
</coordinates>
</Point>
</Placemark>
<Placemark>
<name>
Fri Dec 16 11:35:43 2016 S=1.25 Km/hr
</name>
<styleUrl>
#styleMap_TLP_Normal
</styleUrl>
<Point>
<coordinates>
-65.0783005,-10.8682652,185.30
</coordinates>
</Point>
</Placemark>
<Placemark>
<name>
Fri Dec 16 11:35:53 2016 S=0.94 Km/hr
</name>
<styleUrl>
#styleMap_TLP_Normal
</styleUrl>
<Point>
<coordinates>
-65.0783234,-10.8683119,174.92
</coordinates>
</Point>
</Placemark>
<Placemark>
<name>
Fri Dec 16 11:36:03 2016 S=0.37 Km/hr
</name>
<styleUrl>
#styleMap_TLP_Normal
</styleUrl>
<Point>
<coordinates>
-65.0783157,-10.8683281,169.99
</coordinates>
</Point>
</Placemark>
<Placemark>
<name>
Fri Dec 16 11:36:13 2016 S=0.76 Km/hr
</name>
<styleUrl>
#styleMap_TLP_Normal
</styleUrl>
<Point>
<coordinates>
-65.0783157,-10.8683395,166.88
</coordinates>
</Point>
</Placemark>
<Placemark>
<name>
Fri Dec 16 11:36:23 2016 S=0.54 Km/hr
</name>
<styleUrl>
#styleMap_TLP_Normal
</styleUrl>
<Point>
<coordinates>
-65.0783157,-10.8683548,164.57
</coordinates>
</Point>
</Placemark>
<Placemark>
<name>
Fri Dec 16 11:36:33 2016 S=1.10 Km/hr
</name>
<styleUrl>
#styleMap_TLP_Normal
</styleUrl>
<Point>
<coordinates>
-65.0783005,-10.8683577,162.53
</coordinates>
</Point>
</Placemark>
<Placemark>
<name>
Fri Dec 16 11:36:43 2016 S=0.46 Km/hr
</name>
<styleUrl>
#styleMap_TLP_Normal
</styleUrl>
<Point>
<coordinates>
-65.0782776,-10.8683596,160.98
</coordinates>
</Point>
</Placemark>
<Placemark>
<name>
Fri Dec 16 11:36:53 2016 S=0.80 Km/hr
</name>
<styleUrl>
#styleMap_TLP_Normal
</styleUrl>
<Point>
<coordinates>
-65.0782852,-10.8683949,158.41
</coordinates>
</Point>
</Placemark>
<Placemark>
<name>
Fri Dec 16 11:37:03 2016 S=0.55 Km/hr
</name>
<styleUrl>
#styleMap_TLP_Normal
</styleUrl>
<Point>
<coordinates>
-65.0782776,-10.8684063,156.39
</coordinates>
</Point>
</Placemark>
<Placemark>
<name>
Fri Dec 16 11:37:13 2016 S=0.84 Km/hr
</name>
<styleUrl>
#styleMap_TLP_Normal
</styleUrl>
<Point>
<coordinates>
-65.0782623,-10.8684053,154.76
</coordinates>
</Point>
</Placemark>
<Placemark>
<name>
Fri Dec 16 11:37:23 2016 S=0.47 Km/hr
</name>
<styleUrl>
#styleMap_TLP_Normal
</styleUrl>
<Point>
<coordinates>
-65.0782547,-10.8683929,154.20
</coordinates>
</Point>
</Placemark>
<Placemark>
<name>
Fri Dec 16 11:37:33 2016 S=1.23 Km/hr
</name>
<styleUrl>
#styleMap_TLP_Normal
</styleUrl>
<Point>
<coordinates>
-65.0782623,-10.8683796,154.25
</coordinates>
</Point>
</Placemark>
<Placemark>
<name>
Fri Dec 16 11:37:43 2016 S=0.46 Km/hr
</name>
<styleUrl>
#styleMap_TLP_Normal
</styleUrl>
<Point>
<coordinates>
-65.0782928,-10.8683357,160.45
</coordinates>
</Point>
</Placemark>
<Placemark>
<name>
Fri Dec 16 11:37:53 2016 S=0.69 Km/hr
</name>
<styleUrl>
#styleMap_TLP_Normal
</styleUrl>
<Point>
<coordinates>
-65.0782776,-10.8683252,162.09
</coordinates>
</Point>
</Placemark>
<Placemark>
<name>
Fri Dec 16 11:38:03 2016 S=0.57 Km/hr
</name>
<styleUrl>
#styleMap_TLP_Normal
</styleUrl>
<Point>
<coordinates>
-65.0782623,-10.8683138,163.27
</coordinates>
</Point>
</Placemark>
<Placemark>
<name>
Fri Dec 16 11:38:13 2016 S=1.38 Km/hr
</name>
<styleUrl>
#styleMap_TLP_Normal
</styleUrl>
<Point>
<coordinates>
-65.0782166,-10.8682833,165.14
</coordinates>
</Point>
</Placemark>
<Placemark>
<name>
Fri Dec 16 11:38:23 2016 S=0.82 Km/hr
</name>
<styleUrl>
#styleMap_TLP_Normal
</styleUrl>
<Point>
<coordinates>
-65.0781937,-10.8683090,162.53
</coordinates>
</Point>
</Placemark>
<Placemark>
<name>
Fri Dec 16 11:38:33 2016 S=0.45 Km/hr
</name>
<styleUrl>
#styleMap_TLP_Normal
</styleUrl>
<Point>
<coordinates>
-65.0781784,-10.8683138,162.71
</coordinates>
</Point>
</Placemark>
<Placemark>
<name>
Fri Dec 16 11:38:43 2016 S=0.81 Km/hr
</name>
<styleUrl>
#styleMap_TLP_Normal
</styleUrl>
<Point>
<coordinates>
-65.0781708,-10.8683090,163.36
</coordinates>
</Point>
</Placemark>
<Placemark>
<name>
Fri Dec 16 11:38:53 2016 S=1.42 Km/hr
</name>
<styleUrl>
#styleMap_TLP_Normal
</styleUrl>
<Point>
<coordinates>
-65.0781403,-10.8683376,164.45
</coordinates>
</Point>
</Placemark>
<Placemark>
<name>
Fri Dec 16 11:39:03 2016 S=1.29 Km/hr
</name>
<styleUrl>
#styleMap_TLP_Normal
</styleUrl>
<Point>
<coordinates>
-65.0781479,-10.8684130,166.21
</coordinates>
</Point>
</Placemark>
<Placemark>
<name>
Fri Dec 16 11:39:13 2016 S=0.68 Km/hr
</name>
<styleUrl>
#styleMap_TLP_Normal
</styleUrl>
<Point>
<coordinates>
-65.0781708,-10.8683872,171.53
</coordinates>
</Point>
</Placemark>
<Placemark>
<name>
Fri Dec 16 11:39:23 2016 S=0.85 Km/hr
</name>
<styleUrl>
#styleMap_TLP_Normal
</styleUrl>
<Point>
<coordinates>
-65.0782242,-10.8683672,173.90
</coordinates>
</Point>
</Placemark>
<Placemark>
<name>
Fri Dec 16 11:39:33 2016 S=0.88 Km/hr
</name>
<styleUrl>
#styleMap_TLP_Normal
</styleUrl>
<Point>
<coordinates>
-65.0782547,-10.8683386,175.59
</coordinates>
</Point>
</Placemark>
<Placemark>
<name>
Fri Dec 16 11:39:43 2016 S=1.45 Km/hr
</name>
<styleUrl>
#styleMap_TLP_Normal
</styleUrl>
<Point>
<coordinates>
-65.0782700,-10.8683109,177.72
</coordinates>
</Point>
</Placemark>
<Placemark>
<name>
Fri Dec 16 11:39:53 2016 S=1.27 Km/hr
</name>
<styleUrl>
#styleMap_TLP_Normal
</styleUrl>
<Point>
<coordinates>
-65.0782852,-10.8682938,176.95
</coordinates>
</Point>
</Placemark>
<Placemark>
<name>
Fri Dec 16 11:40:03 2016 S=1.62 Km/hr
</name>
<styleUrl>
#styleMap_TLP_Normal
</styleUrl>
<Point>
<coordinates>
-65.0783615,-10.8682060,178.09
</coordinates>
</Point>
</Placemark>
<Placemark>
<name>
Fri Dec 16 11:40:13 2016 S=0.88 Km/hr
</name>
<styleUrl>
#styleMap_TLP_Normal
</styleUrl>
<Point>
<coordinates>
-65.0783920,-10.8682137,179.86
</coordinates>
</Point>
</Placemark>
<Placemark>
<name>
Fri Dec 16 11:40:23 2016 S=1.50 Km/hr
</name>
<styleUrl>
#styleMap_TLP_Normal
</styleUrl>
<Point>
<coordinates>
-65.0783691,-10.8683081,179.13
</coordinates>
</Point>
</Placemark>
<Placemark>
<name>
Fri Dec 16 11:40:33 2016 S=1.37 Km/hr
</name>
<styleUrl>
#styleMap_TLP_Normal
</styleUrl>
<Point>
<coordinates>
-65.0782928,-10.8683290,180.50
</coordinates>
</Point>
</Placemark>
<Placemark>
<name>
Fri Dec 16 11:40:43 2016 S=1.15 Km/hr
</name>
<styleUrl>
#styleMap_TLP_Normal
</styleUrl>
<Point>
<coordinates>
-65.0782852,-10.8683519,181.82
</coordinates>
</Point>
</Placemark>
<Placemark>
<name>
Fri Dec 16 11:40:53 2016 S=0.98 Km/hr
</name>
<styleUrl>
#styleMap_TLP_Normal
</styleUrl>
<Point>
<coordinates>
-65.0782471,-10.8683577,182.81
</coordinates>
</Point>
</Placemark>
<Placemark>
<name>
Fri Dec 16 11:41:03 2016 S=1.08 Km/hr
</name>
<styleUrl>
#styleMap_TLP_Normal
</styleUrl>
<Point>
<coordinates>
-65.0782166,-10.8683748,183.94
</coordinates>
</Point>
</Placemark>
<Placemark>
<name>
Fri Dec 16 11:41:13 2016 S=1.78 Km/hr
</name>
<styleUrl>
#styleMap_TLP_Normal
</styleUrl>
<Point>
<coordinates>
-65.0781860,-10.8684082,184.93
</coordinates>
</Point>
</Placemark>
<Placemark>
<name>
Fri Dec 16 11:41:23 2016 S=1.06 Km/hr
</name>
<styleUrl>
#styleMap_TLP_Normal
</styleUrl>
<Point>
<coordinates>
-65.0781326,-10.8683681,186.55
</coordinates>
</Point>
</Placemark>
<Placemark>
<name>
Fri Dec 16 11:41:33 2016 S=1.08 Km/hr
</name>
<styleUrl>
#styleMap_TLP_Normal
</styleUrl>
<Point>
<coordinates>
-65.0781250,-10.8683777,187.69
</coordinates>
</Point>
</Placemark>
<Placemark>
<name>
Fri Dec 16 11:41:43 2016 S=1.84 Km/hr
</name>
<styleUrl>
#styleMap_TLP_Normal
</styleUrl>
<Point>
<coordinates>
-65.0780792,-10.8684473,188.13
</coordinates>
</Point>
</Placemark>
<Placemark>
<name>
Fri Dec 16 11:41:53 2016 S=1.75 Km/hr
</name>
<styleUrl>
#styleMap_TLP_Normal
</styleUrl>
<Point>
<coordinates>
-65.0780411,-10.8685026,189.71
</coordinates>
</Point>
</Placemark>
<Placemark>
<name>
Fri Dec 16 11:42:03 2016 S=1.02 Km/hr
</name>
<styleUrl>
#styleMap_TLP_Normal
</styleUrl>
<Point>
<coordinates>
-65.0780258,-10.8685179,190.41
</coordinates>
</Point>
</Placemark>
<Placemark>
<name>
Fri Dec 16 11:42:13 2016 S=1.94 Km/hr
</name>
<styleUrl>
#styleMap_TLP_Normal
</styleUrl>
<Point>
<coordinates>
-65.0779800,-10.8685551,190.18
</coordinates>
</Point>
</Placemark>
<Placemark>
<name>
Fri Dec 16 11:42:23 2016 S=1.49 Km/hr
</name>
<styleUrl>
#styleMap_TLP_Normal
</styleUrl>
<Point>
<coordinates>
-65.0779419,-10.8686533,189.48
</coordinates>
</Point>
</Placemark>
<Placemark>
<name>
Fri Dec 16 11:42:33 2016 S=0.81 Km/hr
</name>
<styleUrl>
#styleMap_TLP_Normal
</styleUrl>
<Point>
<coordinates>
-65.0779419,-10.8686924,188.64
</coordinates>
</Point>
</Placemark>
<Placemark>
<name>
Fri Dec 16 11:42:43 2016 S=0.70 Km/hr
</name>
<styleUrl>
#styleMap_TLP_Normal
</styleUrl>
<Point>
<coordinates>
-65.0779572,-10.8686676,189.79
</coordinates>
</Point>
</Placemark>
<Placemark>
<name>
Fri Dec 16 11:42:53 2016 S=1.00 Km/hr
</name>
<styleUrl>
#styleMap_TLP_Normal
</styleUrl>
<Point>
<coordinates>
-65.0779495,-10.8686762,190.20
</coordinates>
</Point>
</Placemark>
<Placemark>
<name>
Fri Dec 16 11:43:03 2016 S=0.82 Km/hr
</name>
<styleUrl>
#styleMap_TLP_Normal
</styleUrl>
<Point>
<coordinates>
-65.0779266,-10.8686895,189.93
</coordinates>
</Point>
</Placemark>
<Placemark>
<name>
Fri Dec 16 11:43:13 2016 S=0.38 Km/hr
</name>
<styleUrl>
#styleMap_TLP_Normal
</styleUrl>
<Point>
<coordinates>
-65.0779266,-10.8687029,190.07
</coordinates>
</Point>
</Placemark>
<Placemark>
<name>
Fri Dec 16 11:43:23 2016 S=2.30 Km/hr
</name>
<styleUrl>
#styleMap_TLP_Normal
</styleUrl>
<Point>
<coordinates>
-65.0779800,-10.8687286,190.24
</coordinates>
</Point>
</Placemark>
<Placemark>
<name>
Fri Dec 16 11:43:33 2016 S=1.06 Km/hr
</name>
<styleUrl>
#styleMap_TLP_Normal
</styleUrl>
<Point>
<coordinates>
-65.0780182,-10.8687487,189.91
</coordinates>
</Point>
</Placemark>
<Placemark>
<name>
Fri Dec 16 11:43:43 2016 S=1.86 Km/hr
</name>
<styleUrl>
#styleMap_TLP_Normal
</styleUrl>
<Point>
<coordinates>
-65.0781631,-10.8687630,188.83
</coordinates>
</Point>
</Placemark>
<Placemark>
<name>
Fri Dec 16 11:43:53 2016 S=2.43 Km/hr
</name>
<styleUrl>
#styleMap_TLP_Normal
</styleUrl>
<Point>
<coordinates>
-65.0782471,-10.8687925,188.61
</coordinates>
</Point>
</Placemark>
<Placemark>
<name>
Fri Dec 16 11:44:03 2016 S=0.83 Km/hr
</name>
<styleUrl>
#styleMap_TLP_Normal
</styleUrl>
<Point>
<coordinates>
-65.0782547,-10.8688469,187.71
</coordinates>
</Point>
</Placemark>
<Placemark>
<name>
Fri Dec 16 11:44:13 2016 S=1.21 Km/hr
</name>
<styleUrl>
#styleMap_TLP_Normal
</styleUrl>
<Point>
<coordinates>
-65.0782700,-10.8688498,187.81
</coordinates>
</Point>
</Placemark>
<Placemark>
<name>
Fri Dec 16 11:44:23 2016 S=2.22 Km/hr
</name>
<styleUrl>
#styleMap_TLP_Normal
</styleUrl>
<Point>
<coordinates>
-65.0784225,-10.8688936,188.36
</coordinates>
</Point>
</Placemark>
<Placemark>
<name>
Fri Dec 16 11:44:33 2016 S=1.94 Km/hr
</name>
<styleUrl>
#styleMap_TLP_Normal
</styleUrl>
<Point>
<coordinates>
-65.0784836,-10.8689528,187.53
</coordinates>
</Point>
</Placemark>
<Placemark>
<name>
Fri Dec 16 11:44:43 2016 S=1.31 Km/hr
</name>
<styleUrl>
#styleMap_TLP_Normal
</styleUrl>
<Point>
<coordinates>
-65.0784531,-10.8690596,185.49
</coordinates>
</Point>
</Placemark>
<Placemark>
<name>
Fri Dec 16 11:44:53 2016 S=1.81 Km/hr
</name>
<styleUrl>
#styleMap_TLP_Normal
</styleUrl>
<Point>
<coordinates>
-65.0785065,-10.8690596,182.78
</coordinates>
</Point>
</Placemark>
<Placemark>
<name>
Fri Dec 16 11:45:03 2016 S=0.65 Km/hr
</name>
<styleUrl>
#styleMap_TLP_Normal
</styleUrl>
<Point>
<coordinates>
-65.0785141,-10.8690653,181.00
</coordinates>
</Point>
</Placemark>
<Placemark>
<name>
Fri Dec 16 11:45:13 2016 S=2.10 Km/hr
</name>
<styleUrl>
#styleMap_TLP_Normal
</styleUrl>
<Point>
<coordinates>
-65.0786209,-10.8690720,180.18
</coordinates>
</Point>
</Placemark>
<Placemark>
<name>
Fri Dec 16 11:45:23 2016 S=0.54 Km/hr
</name>
<styleUrl>
#styleMap_TLP_Normal
</styleUrl>
<Point>
<coordinates>
-65.0786591,-10.8690872,177.98
</coordinates>
</Point>
</Placemark>
<Placemark>
<name>
Fri Dec 16 11:45:33 2016 S=0.97 Km/hr
</name>
<styleUrl>
#styleMap_TLP_Normal
</styleUrl>
<Point>
<coordinates>
-65.0786667,-10.8690863,177.39
</coordinates>
</Point>
</Placemark>
<Placemark>
<name>
Fri Dec 16 11:45:43 2016 S=0.68 Km/hr
</name>
<styleUrl>
#styleMap_TLP_Normal
</styleUrl>
<Point>
<coordinates>
-65.0786896,-10.8691120,177.33
</coordinates>
</Point>
</Placemark>
<Placemark>
<name>
Fri Dec 16 11:45:53 2016 S=1.70 Km/hr
</name>
<styleUrl>
#styleMap_TLP_Normal
</styleUrl>
<Point>
<coordinates>
-65.0787277,-10.8691664,175.69
</coordinates>
</Point>
</Placemark>
<Placemark>
<name>
Fri Dec 16 11:46:03 2016 S=1.75 Km/hr
</name>
<styleUrl>
#styleMap_TLP_Normal
</styleUrl>
<Point>
<coordinates>
-65.0787354,-10.8692303,174.35
</coordinates>
</Point>
</Placemark>
<Placemark>
<name>
Fri Dec 16 11:46:13 2016 S=1.43 Km/hr
</name>
<styleUrl>
#styleMap_TLP_Normal
</styleUrl>
<Point>
<coordinates>
-65.0787582,-10.8692493,173.03
</coordinates>
</Point>
</Placemark>
<Placemark>
<name>
Fri Dec 16 11:46:23 2016 S=0.91 Km/hr
</name>
<styleUrl>
#styleMap_TLP_Normal
</styleUrl>
<Point>
<coordinates>
-65.0787964,-10.8692904,168.99
</coordinates>
</Point>
</Placemark>
<Placemark>
<name>
Fri Dec 16 11:46:33 2016 S=1.76 Km/hr
</name>
<styleUrl>
#styleMap_TLP_Normal
</styleUrl>
<Point>
<coordinates>
-65.0787888,-10.8693581,169.05
</coordinates>
</Point>
</Placemark>
<Placemark>
<name>
Fri Dec 16 11:46:43 2016 S=1.45 Km/hr
</name>
<styleUrl>
#styleMap_TLP_Normal
</styleUrl>
<Point>
<coordinates>
-65.0788040,-10.8694077,168.72
</coordinates>
</Point>
</Placemark>
<Placemark>
<name>
Fri Dec 16 11:46:53 2016 S=0.96 Km/hr
</name>
<styleUrl>
#styleMap_TLP_Normal
</styleUrl>
<Point>
<coordinates>
-65.0787888,-10.8694191,168.62
</coordinates>
</Point>
</Placemark>
<Placemark>
<name>
Fri Dec 16 11:47:03 2016 S=0.96 Km/hr
</name>
<styleUrl>
#styleMap_TLP_Normal
</styleUrl>
<Point>
<coordinates>
-65.0787964,-10.8694420,167.84
</coordinates>
</Point>
</Placemark>
<Placemark>
<name>
Fri Dec 16 11:47:13 2016 S=0.98 Km/hr
</name>
<styleUrl>
#styleMap_TLP_Normal
</styleUrl>
<Point>
<coordinates>
-65.0787888,-10.8694639,167.07
</coordinates>
</Point>
</Placemark>
<Placemark>
<name>
Fri Dec 16 11:47:23 2016 S=1.53 Km/hr
</name>
<styleUrl>
#styleMap_TLP_Normal
</styleUrl>
<Point>
<coordinates>
-65.0788040,-10.8695278,165.63
</coordinates>
</Point>
</Placemark>
<Placemark>
<name>
Fri Dec 16 11:47:33 2016 S=1.38 Km/hr
</name>
<styleUrl>
#styleMap_TLP_Normal
</styleUrl>
<Point>
<coordinates>
-65.0787430,-10.8695927,167.16
</coordinates>
</Point>
</Placemark>
<Placemark>
<name>
Fri Dec 16 11:47:43 2016 S=0.55 Km/hr
</name>
<styleUrl>
#styleMap_TLP_Normal
</styleUrl>
<Point>
<coordinates>
-65.0787125,-10.8696089,166.00
</coordinates>
</Point>
</Placemark>
<Placemark>
<name>
Fri Dec 16 11:47:53 2016 S=0.86 Km/hr
</name>
<styleUrl>
#styleMap_TLP_Normal
</styleUrl>
<Point>
<coordinates>
-65.0787201,-10.8696222,165.39
</coordinates>
</Point>
</Placemark>
<Placemark>
<name>
Fri Dec 16 11:48:03 2016 S=0.76 Km/hr
</name>
<styleUrl>
#styleMap_TLP_Normal
</styleUrl>
<Point>
<coordinates>
-65.0787125,-10.8695774,164.41
</coordinates>
</Point>
</Placemark>
<Placemark>
<name>
Fri Dec 16 11:48:13 2016 S=0.35 Km/hr
</name>
<styleUrl>
#styleMap_TLP_Normal
</styleUrl>
<Point>
<coordinates>
-65.0787201,-10.8695669,163.75
</coordinates>
</Point>
</Placemark>
<Placemark>
<name>
Fri Dec 16 11:48:23 2016 S=0.99 Km/hr
</name>
<styleUrl>
#styleMap_TLP_Normal
</styleUrl>
<Point>
<coordinates>
-65.0787125,-10.8696213,163.26
</coordinates>
</Point>
</Placemark>
<Placemark>
<name>
Fri Dec 16 11:48:33 2016 S=0.64 Km/hr
</name>
<styleUrl>
#styleMap_TLP_Normal
</styleUrl>
<Point>
<coordinates>
-65.0787201,-10.8696413,162.80
</coordinates>
</Point>
</Placemark>
<Placemark>
<name>
Fri Dec 16 11:48:43 2016 S=1.02 Km/hr
</name>
<styleUrl>
#styleMap_TLP_Normal
</styleUrl>
<Point>
<coordinates>
-65.0787277,-10.8696413,162.54
</coordinates>
</Point>
</Placemark>
<Placemark>
<name>
Fri Dec 16 11:48:53 2016 S=0.53 Km/hr
</name>
<styleUrl>
#styleMap_TLP_Normal
</styleUrl>
<Point>
<coordinates>
-65.0787277,-10.8696260,163.20
</coordinates>
</Point>
</Placemark>
<Placemark>
<name>
Fri Dec 16 11:49:03 2016 S=0.66 Km/hr
</name>
<styleUrl>
#styleMap_TLP_Normal
</styleUrl>
<Point>
<coordinates>
-65.0787430,-10.8696260,163.20
</coordinates>
</Point>
</Placemark>
<Placemark>
<name>
Fri Dec 16 11:49:13 2016 S=0.60 Km/hr
</name>
<styleUrl>
#styleMap_TLP_Normal
</styleUrl>
<Point>
<coordinates>
-65.0787354,-10.8696651,163.50
</coordinates>
</Point>
</Placemark>
<Placemark>
<name>
Fri Dec 16 11:49:23 2016 S=0.97 Km/hr
</name>
<styleUrl>
#styleMap_TLP_Normal
</styleUrl>
<Point>
<coordinates>
-65.0786819,-10.8696871,163.43
</coordinates>
</Point>
</Placemark>
<Placemark>
<name>
Fri Dec 16 11:49:33 2016 S=1.08 Km/hr
</name>
<styleUrl>
#styleMap_TLP_Normal
</styleUrl>
<Point>
<coordinates>
-65.0786591,-10.8696756,163.61
</coordinates>
</Point>
</Placemark>
<Placemark>
<name>
Fri Dec 16 11:49:43 2016 S=0.41 Km/hr
</name>
<styleUrl>
#styleMap_TLP_Normal
</styleUrl>
<Point>
<coordinates>
-65.0786743,-10.8696499,163.20
</coordinates>
</Point>
</Placemark>
<Placemark>
<name>
Fri Dec 16 11:49:53 2016 S=0.42 Km/hr
</name>
<styleUrl>
#styleMap_TLP_Normal
</styleUrl>
<Point>
<coordinates>
-65.0786819,-10.8696432,163.02
</coordinates>
</Point>
</Placemark>
<Placemark>
<name>
Fri Dec 16 11:50:03 2016 S=1.15 Km/hr
</name>
<styleUrl>
#styleMap_TLP_Normal
</styleUrl>
<Point>
<coordinates>
-65.0786819,-10.8696270,162.72
</coordinates>
</Point>
</Placemark>
<Placemark>
<name>
Fri Dec 16 11:50:13 2016 S=0.95 Km/hr
</name>
<styleUrl>
#styleMap_TLP_Normal
</styleUrl>
<Point>
<coordinates>
-65.0786896,-10.8695974,163.02
</coordinates>
</Point>
</Placemark>
<Placemark>
<name>
Fri Dec 16 11:50:23 2016 S=0.35 Km/hr
</name>
<styleUrl>
#styleMap_TLP_Normal
</styleUrl>
<Point>
<coordinates>
-65.0786972,-10.8695879,162.89
</coordinates>
</Point>
</Placemark>
<Placemark>
<name>
Fri Dec 16 11:50:33 2016 S=2.02 Km/hr
</name>
<styleUrl>
#styleMap_TLP_Normal
</styleUrl>
<Point>
<coordinates>
-65.0787735,-10.8695879,162.75
</coordinates>
</Point>
</Placemark>
<Placemark>
<name>
Fri Dec 16 11:50:43 2016 S=1.13 Km/hr
</name>
<styleUrl>
#styleMap_TLP_Normal
</styleUrl>
<Point>
<coordinates>
-65.0787964,-10.8695993,162.85
</coordinates>
</Point>
</Placemark>
<Placemark>
<name>
Fri Dec 16 11:50:53 2016 S=0.64 Km/hr
</name>
<styleUrl>
#styleMap_TLP_Normal
</styleUrl>
<Point>
<coordinates>
-65.0787811,-10.8696280,162.58
</coordinates>
</Point>
</Placemark>
<Placemark>
<name>
Fri Dec 16 11:51:03 2016 S=0.87 Km/hr
</name>
<styleUrl>
#styleMap_TLP_Normal
</styleUrl>
<Point>
<coordinates>
-65.0787735,-10.8696413,162.12
</coordinates>
</Point>
</Placemark>
<Placemark>
<name>
Fri Dec 16 11:51:13 2016 S=0.43 Km/hr
</name>
<styleUrl>
#styleMap_TLP_Normal
</styleUrl>
<Point>
<coordinates>
-65.0787582,-10.8696489,161.80
</coordinates>
</Point>
</Placemark>
<Placemark>
<name>
Fri Dec 16 11:51:23 2016 S=0.32 Km/hr
</name>
<styleUrl>
#styleMap_TLP_Normal
</styleUrl>
<Point>
<coordinates>
-65.0787430,-10.8696470,161.71
</coordinates>
</Point>
</Placemark>
<Placemark>
<name>
Fri Dec 16 11:51:33 2016 S=0.19 Km/hr
</name>
<styleUrl>
#styleMap_TLP_Normal
</styleUrl>
<Point>
<coordinates>
-65.0787354,-10.8696423,161.69
</coordinates>
</Point>
</Placemark>
<Placemark>
<name>
Fri Dec 16 11:51:43 2016 S=0.47 Km/hr
</name>
<styleUrl>
#styleMap_TLP_Normal
</styleUrl>
<Point>
<coordinates>
-65.0787277,-10.8696432,161.91
</coordinates>
</Point>
</Placemark>
<Placemark>
<name>
Fri Dec 16 11:51:53 2016 S=0.61 Km/hr
</name>
<styleUrl>
#styleMap_TLP_Normal
</styleUrl>
<Point>
<coordinates>
-65.0787201,-10.8696537,162.24
</coordinates>
</Point>
</Placemark>
<Placemark>
<name>
Fri Dec 16 11:52:03 2016 S=0.65 Km/hr
</name>
<styleUrl>
#styleMap_TLP_Normal
</styleUrl>
<Point>
<coordinates>
-65.0787125,-10.8696556,162.57
</coordinates>
</Point>
</Placemark>
<Placemark>
<name>
Fri Dec 16 11:52:13 2016 S=1.43 Km/hr
</name>
<styleUrl>
#styleMap_TLP_Normal
</styleUrl>
<Point>
<coordinates>
-65.0786819,-10.8695869,161.13
</coordinates>
</Point>
</Placemark>
<Placemark>
<name>
Fri Dec 16 11:52:23 2016 S=1.15 Km/hr
</name>
<styleUrl>
#styleMap_TLP_Normal
</styleUrl>
<Point>
<coordinates>
-65.0786514,-10.8695631,161.01
</coordinates>
</Point>
</Placemark>
<Placemark>
<name>
Fri Dec 16 11:52:33 2016 S=1.05 Km/hr
</name>
<styleUrl>
#styleMap_TLP_Normal
</styleUrl>
<Point>
<coordinates>
-65.0786896,-10.8695536,161.54
</coordinates>
</Point>
</Placemark>
<Placemark>
<name>
Fri Dec 16 11:52:43 2016 S=0.76 Km/hr
</name>
<styleUrl>
#styleMap_TLP_Normal
</styleUrl>
<Point>
<coordinates>
-65.0787201,-10.8695269,162.03
</coordinates>
</Point>
</Placemark>
<Placemark>
<name>
Fri Dec 16 11:52:53 2016 S=1.19 Km/hr
</name>
<styleUrl>
#styleMap_TLP_Normal
</styleUrl>
<Point>
<coordinates>
-65.0787201,-10.8695450,162.54
</coordinates>
</Point>
</Placemark>
<Placemark>
<name>
Fri Dec 16 11:53:03 2016 S=1.10 Km/hr
</name>
<styleUrl>
#styleMap_TLP_Normal
</styleUrl>
<Point>
<coordinates>
-65.0787277,-10.8695946,162.55
</coordinates>
</Point>
</Placemark>
<Placemark>
<name>
Fri Dec 16 11:53:13 2016 S=1.01 Km/hr
</name>
<styleUrl>
#styleMap_TLP_Normal
</styleUrl>
<Point>
<coordinates>
-65.0787430,-10.8696394,162.98
</coordinates>
</Point>
</Placemark>
<Placemark>
<name>
Fri Dec 16 11:53:23 2016 S=1.07 Km/hr
</name>
<styleUrl>
#styleMap_TLP_Normal
</styleUrl>
<Point>
<coordinates>
-65.0787430,-10.8696594,162.53
</coordinates>
</Point>
</Placemark>
<Placemark>
<name>
Fri Dec 16 11:53:33 2016 S=1.03 Km/hr
</name>
<styleUrl>
#styleMap_TLP_Normal
</styleUrl>
<Point>
<coordinates>
-65.0787125,-10.8696814,163.75
</coordinates>
</Point>
</Placemark>
<Placemark>
<name>
Fri Dec 16 11:53:43 2016 S=0.31 Km/hr
</name>
<styleUrl>
#styleMap_TLP_Normal
</styleUrl>
<Point>
<coordinates>
-65.0787125,-10.8696728,163.61
</coordinates>
</Point>
</Placemark>
<Placemark>
<name>
Fri Dec 16 11:53:53 2016 S=0.88 Km/hr
</name>
<styleUrl>
#styleMap_TLP_Normal
</styleUrl>
<Point>
<coordinates>
-65.0787125,-10.8696880,164.07
</coordinates>
</Point>
</Placemark>
<Placemark>
<name>
Fri Dec 16 11:54:03 2016 S=1.13 Km/hr
</name>
<styleUrl>
#styleMap_TLP_Normal
</styleUrl>
<Point>
<coordinates>
-65.0786438,-10.8697290,164.46
</coordinates>
</Point>
</Placemark>
<Placemark>
<name>
Fri Dec 16 11:54:13 2016 S=0.46 Km/hr
</name>
<styleUrl>
#styleMap_TLP_Normal
</styleUrl>
<Point>
<coordinates>
-65.0785904,-10.8697281,165.35
</coordinates>
</Point>
</Placemark>
<Placemark>
<name>
Fri Dec 16 11:54:23 2016 S=1.22 Km/hr
</name>
<styleUrl>
#styleMap_TLP_Normal
</styleUrl>
<Point>
<coordinates>
-65.0785675,-10.8697300,166.02
</coordinates>
</Point>
</Placemark>
<Placemark>
<name>
Fri Dec 16 11:54:33 2016 S=0.39 Km/hr
</name>
<styleUrl>
#styleMap_TLP_Normal
</styleUrl>
<Point>
<coordinates>
-65.0785980,-10.8697386,166.04
</coordinates>
</Point>
</Placemark>
<Placemark>
<name>
Fri Dec 16 11:54:43 2016 S=0.44 Km/hr
</name>
<styleUrl>
#styleMap_TLP_Normal
</styleUrl>
<Point>
<coordinates>
-65.0786057,-10.8697290,166.41
</coordinates>
</Point>
</Placemark>
<Placemark>
<name>
Fri Dec 16 11:54:53 2016 S=0.77 Km/hr
</name>
<styleUrl>
#styleMap_TLP_Normal
</styleUrl>
<Point>
<coordinates>
-65.0786057,-10.8697147,166.83
</coordinates>
</Point>
</Placemark>
<Placemark>
<name>
Fri Dec 16 11:55:03 2016 S=0.57 Km/hr
</name>
<styleUrl>
#styleMap_TLP_Normal
</styleUrl>
<Point>
<coordinates>
-65.0786057,-10.8696995,167.34
</coordinates>
</Point>
</Placemark>
<Placemark>
<name>
Fri Dec 16 11:55:13 2016 S=0.61 Km/hr
</name>
<styleUrl>
#styleMap_TLP_Normal
</styleUrl>
<Point>
<coordinates>
-65.0786362,-10.8697109,166.46
</coordinates>
</Point>
</Placemark>
<Placemark>
<name>
Fri Dec 16 11:55:23 2016 S=0.78 Km/hr
</name>
<styleUrl>
#styleMap_TLP_Normal
</styleUrl>
<Point>
<coordinates>
-65.0786438,-10.8696938,166.62
</coordinates>
</Point>
</Placemark>
<Placemark>
<name>
Fri Dec 16 11:55:33 2016 S=1.49 Km/hr
</name>
<styleUrl>
#styleMap_TLP_Normal
</styleUrl>
<Point>
<coordinates>
-65.0786896,-10.8696737,166.19
</coordinates>
</Point>
</Placemark>
<Placemark>
<name>
Fri Dec 16 11:55:43 2016 S=1.20 Km/hr
</name>
<styleUrl>
#styleMap_TLP_Normal
</styleUrl>
<Point>
<coordinates>
-65.0787354,-10.8696594,168.09
</coordinates>
</Point>
</Placemark>
<Placemark>
<name>
Fri Dec 16 11:55:53 2016 S=0.66 Km/hr
</name>
<styleUrl>
#styleMap_TLP_Normal
</styleUrl>
<Point>
<coordinates>
-65.0787354,-10.8696566,168.25
</coordinates>
</Point>
</Placemark>
<Placemark>
<name>
Fri Dec 16 11:56:03 2016 S=0.25 Km/hr
</name>
<styleUrl>
#styleMap_TLP_Normal
</styleUrl>
<Point>
<coordinates>
-65.0787430,-10.8696547,168.57
</coordinates>
</Point>
</Placemark>
<Placemark>
<name>
Fri Dec 16 11:56:13 2016 S=0.24 Km/hr
</name>
<styleUrl>
#styleMap_TLP_Normal
</styleUrl>
<Point>
<coordinates>
-65.0787354,-10.8696575,168.88
</coordinates>
</Point>
</Placemark>
<Placemark>
<name>
Fri Dec 16 11:56:23 2016 S=0.23 Km/hr
</name>
<styleUrl>
#styleMap_TLP_Normal
</styleUrl>
<Point>
<coordinates>
-65.0787354,-10.8696623,169.13
</coordinates>
</Point>
</Placemark>
<Placemark>
<name>
Fri Dec 16 11:56:33 2016 S=0.77 Km/hr
</name>
<styleUrl>
#styleMap_TLP_Normal
</styleUrl>
<Point>
<coordinates>
-65.0787201,-10.8696747,168.84
</coordinates>
</Point>
</Placemark>
<Placemark>
<name>
Fri Dec 16 11:56:43 2016 S=0.67 Km/hr
</name>
<styleUrl>
#styleMap_TLP_Normal
</styleUrl>
<Point>
<coordinates>
-65.0787048,-10.8696833,168.45
</coordinates>
</Point>
</Placemark>
<Placemark>
<name>
Fri Dec 16 11:56:53 2016 S=1.63 Km/hr
</name>
<styleUrl>
#styleMap_TLP_Normal
</styleUrl>
<Point>
<coordinates>
-65.0786362,-10.8696699,168.00
</coordinates>
</Point>
</Placemark>
<Placemark>
<name>
Fri Dec 16 11:57:03 2016 S=0.60 Km/hr
</name>
<styleUrl>
#styleMap_TLP_Normal
</styleUrl>
<Point>
<coordinates>
-65.0786133,-10.8696671,166.29
</coordinates>
</Point>
</Placemark>
<Placemark>
<name>
Fri Dec 16 11:57:13 2016 S=0.85 Km/hr
</name>
<styleUrl>
#styleMap_TLP_Normal
</styleUrl>
<Point>
<coordinates>
-65.0785980,-10.8696651,165.69
</coordinates>
</Point>
</Placemark>
<Placemark>
<name>
Fri Dec 16 11:57:23 2016 S=0.80 Km/hr
</name>
<styleUrl>
#styleMap_TLP_Normal
</styleUrl>
<Point>
<coordinates>
-65.0785828,-10.8696480,164.79
</coordinates>
</Point>
</Placemark>
<Placemark>
<name>
Fri Dec 16 11:57:33 2016 S=0.50 Km/hr
</name>
<styleUrl>
#styleMap_TLP_Normal
</styleUrl>
<Point>
<coordinates>
-65.0785904,-10.8696356,163.94
</coordinates>
</Point>
</Placemark>
<Placemark>
<name>
Fri Dec 16 11:57:43 2016 S=0.85 Km/hr
</name>
<styleUrl>
#styleMap_TLP_Normal
</styleUrl>
<Point>
<coordinates>
-65.0785904,-10.8696289,163.34
</coordinates>
</Point>
</Placemark>
<Placemark>
<name>
Fri Dec 16 11:57:53 2016 S=1.39 Km/hr
</name>
<styleUrl>
#styleMap_TLP_Normal
</styleUrl>
<Point>
<coordinates>
-65.0785828,-10.8695736,163.05
</coordinates>
</Point>
</Placemark>
<Placemark>
<name>
Fri Dec 16 11:58:03 2016 S=0.37 Km/hr
</name>
<styleUrl>
#styleMap_TLP_Normal
</styleUrl>
<Point>
<coordinates>
-65.0785980,-10.8695631,163.22
</coordinates>
</Point>
</Placemark>
<Placemark>
<name>
Fri Dec 16 11:58:13 2016 S=0.10 Km/hr
</name>
<styleUrl>
#styleMap_TLP_Normal
</styleUrl>
<Point>
<coordinates>
-65.0786133,-10.8695631,163.17
</coordinates>
</Point>
</Placemark>
<Placemark>
<name>
Fri Dec 16 11:58:23 2016 S=1.13 Km/hr
</name>
<styleUrl>
#styleMap_TLP_Normal
</styleUrl>
<Point>
<coordinates>
-65.0785980,-10.8695612,163.09
</coordinates>
</Point>
</Placemark>
<Placemark>
<name>
Fri Dec 16 11:58:33 2016 S=0.77 Km/hr
</name>
<styleUrl>
#styleMap_TLP_Normal
</styleUrl>
<Point>
<coordinates>
-65.0785751,-10.8695402,166.36
</coordinates>
</Point>
</Placemark>
<Placemark>
<name>
Fri Dec 16 11:58:43 2016 S=0.34 Km/hr
</name>
<styleUrl>
#styleMap_TLP_Normal
</styleUrl>
<Point>
<coordinates>
-65.0785980,-10.8695440,166.73
</coordinates>
</Point>
</Placemark>
<Placemark>
<name>
Fri Dec 16 11:58:53 2016 S=0.47 Km/hr
</name>
<styleUrl>
#styleMap_TLP_Normal
</styleUrl>
<Point>
<coordinates>
-65.0785980,-10.8695507,166.88
</coordinates>
</Point>
</Placemark>
<Placemark>
<name>
Fri Dec 16 11:59:03 2016 S=1.00 Km/hr
</name>
<styleUrl>
#styleMap_TLP_Normal
</styleUrl>
<Point>
<coordinates>
-65.0785828,-10.8695507,166.90
</coordinates>
</Point>
</Placemark>
<Placemark>
<name>
Fri Dec 16 11:59:13 2016 S=1.02 Km/hr
</name>
<styleUrl>
#styleMap_TLP_Normal
</styleUrl>
<Point>
<coordinates>
-65.0785675,-10.8695374,167.03
</coordinates>
</Point>
</Placemark>
<Placemark>
<name>
Fri Dec 16 11:59:23 2016 S=1.12 Km/hr
</name>
<styleUrl>
#styleMap_TLP_Normal
</styleUrl>
<Point>
<coordinates>
-65.0786209,-10.8695393,167.26
</coordinates>
</Point>
</Placemark>
<Placemark>
<name>
Fri Dec 16 11:59:33 2016 S=0.05 Km/hr
</name>
<styleUrl>
#styleMap_TLP_Normal
</styleUrl>
<Point>
<coordinates>
-65.0786133,-10.8695326,167.23
</coordinates>
</Point>
</Placemark>
<Placemark>
<name>
Fri Dec 16 11:59:43 2016 S=0.71 Km/hr
</name>
<styleUrl>
#styleMap_TLP_Normal
</styleUrl>
<Point>
<coordinates>
-65.0786057,-10.8695250,167.30
</coordinates>
</Point>
</Placemark>
<Placemark>
<name>
Fri Dec 16 11:59:53 2016 S=0.76 Km/hr
</name>
<styleUrl>
#styleMap_TLP_Normal
</styleUrl>
<Point>
<coordinates>
-65.0786057,-10.8695145,167.45
</coordinates>
</Point>
</Placemark>
<Placemark>
<name>
Fri Dec 16 12:00:03 2016 S=1.07 Km/hr
</name>
<styleUrl>
#styleMap_TLP_Normal
</styleUrl>
<Point>
<coordinates>
-65.0786362,-10.8695221,167.27
</coordinates>
</Point>
</Placemark>
<Placemark>
<name>
Fri Dec 16 12:00:13 2016 S=1.05 Km/hr
</name>
<styleUrl>
#styleMap_TLP_Normal
</styleUrl>
<Point>
<coordinates>
-65.0786667,-10.8695154,166.91
</coordinates>
</Point>
</Placemark>
<Placemark>
<name>
Fri Dec 16 12:00:23 2016 S=1.44 Km/hr
</name>
<styleUrl>
#styleMap_TLP_Normal
</styleUrl>
<Point>
<coordinates>
-65.0786591,-10.8694744,166.85
</coordinates>
</Point>
</Placemark>
<Placemark>
<name>
Fri Dec 16 12:00:33 2016 S=1.06 Km/hr
</name>
<styleUrl>
#styleMap_TLP_Normal
</styleUrl>
<Point>
<coordinates>
-65.0785828,-10.8694344,166.89
</coordinates>
</Point>
</Placemark>
<Placemark>
<name>
Fri Dec 16 12:00:43 2016 S=0.40 Km/hr
</name>
<styleUrl>
#styleMap_TLP_Normal
</styleUrl>
<Point>
<coordinates>
-65.0786057,-10.8694468,166.68
</coordinates>
</Point>
</Placemark>
<Placemark>
<name>
Fri Dec 16 12:00:53 2016 S=0.61 Km/hr
</name>
<styleUrl>
#styleMap_TLP_Normal
</styleUrl>
<Point>
<coordinates>
-65.0786133,-10.8694592,166.38
</coordinates>
</Point>
</Placemark>
<Placemark>
<name>
Fri Dec 16 12:01:03 2016 S=1.57 Km/hr
</name>
<styleUrl>
#styleMap_TLP_Normal
</styleUrl>
<Point>
<coordinates>
-65.0786743,-10.8695240,167.69
</coordinates>
</Point>
</Placemark>
<Placemark>
<name>
Fri Dec 16 12:01:13 2016 S=0.75 Km/hr
</name>
<styleUrl>
#styleMap_TLP_Normal
</styleUrl>
<Point>
<coordinates>
-65.0786819,-10.8695583,169.77
</coordinates>
</Point>
</Placemark>
<Placemark>
<name>
Fri Dec 16 12:01:23 2016 S=0.85 Km/hr
</name>
<styleUrl>
#styleMap_TLP_Normal
</styleUrl>
<Point>
<coordinates>
-65.0786667,-10.8695555,170.27
</coordinates>
</Point>
</Placemark>
<Placemark>
<name>
Fri Dec 16 12:01:33 2016 S=0.56 Km/hr
</name>
<styleUrl>
#styleMap_TLP_Normal
</styleUrl>
<Point>
<coordinates>
-65.0786514,-10.8695555,170.95
</coordinates>
</Point>
</Placemark>
<Placemark>
<name>
Fri Dec 16 12:01:43 2016 S=0.97 Km/hr
</name>
<styleUrl>
#styleMap_TLP_Normal
</styleUrl>
<Point>
<coordinates>
-65.0786667,-10.8695641,171.85
</coordinates>
</Point>
</Placemark>
<Placemark>
<name>
Fri Dec 16 12:01:53 2016 S=0.70 Km/hr
</name>
<styleUrl>
#styleMap_TLP_Normal
</styleUrl>
<Point>
<coordinates>
-65.0787125,-10.8695974,172.70
</coordinates>
</Point>
</Placemark>
<Placemark>
<name>
Fri Dec 16 12:02:03 2016 S=0.49 Km/hr
</name>
<styleUrl>
#styleMap_TLP_Normal
</styleUrl>
<Point>
<coordinates>
-65.0787277,-10.8696079,173.84
</coordinates>
</Point>
</Placemark>
<Placemark>
<name>
Fri Dec 16 12:02:13 2016 S=0.36 Km/hr
</name>
<styleUrl>
#styleMap_TLP_Normal
</styleUrl>
<Point>
<coordinates>
-65.0787430,-10.8696003,174.92
</coordinates>
</Point>
</Placemark>
<Placemark>
<name>
Fri Dec 16 12:02:23 2016 S=0.51 Km/hr
</name>
<styleUrl>
#styleMap_TLP_Normal
</styleUrl>
<Point>
<coordinates>
-65.0787354,-10.8695908,176.15
</coordinates>
</Point>
</Placemark>
<Placemark>
<name>
Fri Dec 16 12:02:33 2016 S=0.58 Km/hr
</name>
<styleUrl>
#styleMap_TLP_Normal
</styleUrl>
<Point>
<coordinates>
-65.0787201,-10.8695917,177.43
</coordinates>
</Point>
</Placemark>
<Placemark>
<name>
Fri Dec 16 12:02:43 2016 S=1.50 Km/hr
</name>
<styleUrl>
#styleMap_TLP_Normal
</styleUrl>
<Point>
<coordinates>
-65.0786972,-10.8696222,176.91
</coordinates>
</Point>
</Placemark>
<Placemark>
<name>
Fri Dec 16 12:02:53 2016 S=0.41 Km/hr
</name>
<styleUrl>
#styleMap_TLP_Normal
</styleUrl>
<Point>
<coordinates>
-65.0786743,-10.8696232,177.84
</coordinates>
</Point>
</Placemark>
<Placemark>
<name>
Fri Dec 16 12:03:03 2016 S=0.93 Km/hr
</name>
<styleUrl>
#styleMap_TLP_Normal
</styleUrl>
<Point>
<coordinates>
-65.0786819,-10.8696079,178.60
</coordinates>
</Point>
</Placemark>
<Placemark>
<name>
Fri Dec 16 12:03:13 2016 S=0.44 Km/hr
</name>
<styleUrl>
#styleMap_TLP_Normal
</styleUrl>
<Point>
<coordinates>
-65.0786972,-10.8696060,179.04
</coordinates>
</Point>
</Placemark>
<Placemark>
<name>
Fri Dec 16 12:03:23 2016 S=0.38 Km/hr
</name>
<styleUrl>
#styleMap_TLP_Normal
</styleUrl>
<Point>
<coordinates>
-65.0786972,-10.8696041,179.41
</coordinates>
</Point>
</Placemark>
<Placemark>
<name>
Fri Dec 16 12:03:33 2016 S=0.84 Km/hr
</name>
<styleUrl>
#styleMap_TLP_Normal
</styleUrl>
<Point>
<coordinates>
-65.0786896,-10.8696089,179.50
</coordinates>
</Point>
</Placemark>
<Placemark>
<name>
Fri Dec 16 12:03:43 2016 S=0.42 Km/hr
</name>
<styleUrl>
#styleMap_TLP_Normal
</styleUrl>
<Point>
<coordinates>
-65.0786743,-10.8696146,179.77
</coordinates>
</Point>
</Placemark>
<Placemark>
<name>
Fri Dec 16 12:03:53 2016 S=0.56 Km/hr
</name>
<styleUrl>
#styleMap_TLP_Normal
</styleUrl>
<Point>
<coordinates>
-65.0786819,-10.8696127,180.43
</coordinates>
</Point>
</Placemark>
<Placemark>
<name>
Fri Dec 16 12:04:03 2016 S=0.67 Km/hr
</name>
<styleUrl>
#styleMap_TLP_Normal
</styleUrl>
<Point>
<coordinates>
-65.0786896,-10.8696127,181.52
</coordinates>
</Point>
</Placemark>
<Placemark>
<name>
Fri Dec 16 12:04:13 2016 S=0.38 Km/hr
</name>
<styleUrl>
#styleMap_TLP_Normal
</styleUrl>
<Point>
<coordinates>
-65.0787125,-10.8696213,183.00
</coordinates>
</Point>
</Placemark>
<Placemark>
<name>
Fri Dec 16 12:04:23 2016 S=0.42 Km/hr
</name>
<styleUrl>
#styleMap_TLP_Normal
</styleUrl>
<Point>
<coordinates>
-65.0787125,-10.8696232,188.77
</coordinates>
</Point>
</Placemark>
<Placemark>
<name>
Fri Dec 16 12:04:33 2016 S=0.22 Km/hr
</name>
<styleUrl>
#styleMap_TLP_Normal
</styleUrl>
<Point>
<coordinates>
-65.0787125,-10.8696308,191.29
</coordinates>
</Point>
</Placemark>
<Placemark>
<name>
Fri Dec 16 12:04:43 2016 S=0.14 Km/hr
</name>
<styleUrl>
#styleMap_TLP_Normal
</styleUrl>
<Point>
<coordinates>
-65.0787354,-10.8696327,190.69
</coordinates>
</Point>
</Placemark>
<Placemark>
<name>
Fri Dec 16 12:04:53 2016 S=1.06 Km/hr
</name>
<styleUrl>
#styleMap_TLP_Normal
</styleUrl>
<Point>
<coordinates>
-65.0787201,-10.8696661,191.23
</coordinates>
</Point>
</Placemark>
<Placemark>
<name>
Fri Dec 16 12:05:03 2016 S=0.51 Km/hr
</name>
<styleUrl>
#styleMap_TLP_Normal
</styleUrl>
<Point>
<coordinates>
-65.0787125,-10.8696814,192.22
</coordinates>
</Point>
</Placemark>
<Placemark>
<name>
Fri Dec 16 12:05:13 2016 S=0.73 Km/hr
</name>
<styleUrl>
#styleMap_TLP_Normal
</styleUrl>
<Point>
<coordinates>
-65.0786972,-10.8696709,192.93
</coordinates>
</Point>
</Placemark>
<Placemark>
<name>
Fri Dec 16 12:05:23 2016 S=1.06 Km/hr
</name>
<styleUrl>
#styleMap_TLP_Normal
</styleUrl>
<Point>
<coordinates>
-65.0786591,-10.8696632,191.93
</coordinates>
</Point>
</Placemark>
<Placemark>
<name>
Fri Dec 16 12:05:33 2016 S=0.69 Km/hr
</name>
<styleUrl>
#styleMap_TLP_Normal
</styleUrl>
<Point>
<coordinates>
-65.0786438,-10.8696585,191.22
</coordinates>
</Point>
</Placemark>
<Placemark>
<name>
Fri Dec 16 12:05:43 2016 S=1.56 Km/hr
</name>
<styleUrl>
#styleMap_TLP_Normal
</styleUrl>
<Point>
<coordinates>
-65.0786743,-10.8696299,188.83
</coordinates>
</Point>
</Placemark>
<Placemark>
<name>
Fri Dec 16 12:05:53 2016 S=0.78 Km/hr
</name>
<styleUrl>
#styleMap_TLP_Normal
</styleUrl>
<Point>
<coordinates>
-65.0787125,-10.8696175,183.49
</coordinates>
</Point>
</Placemark>
<Placemark>
<name>
Fri Dec 16 12:06:03 2016 S=0.18 Km/hr
</name>
<styleUrl>
#styleMap_TLP_Normal
</styleUrl>
<Point>
<coordinates>
-65.0787125,-10.8696156,181.93
</coordinates>
</Point>
</Placemark>
<Placemark>
<name>
Fri Dec 16 12:06:13 2016 S=0.23 Km/hr
</name>
<styleUrl>
#styleMap_TLP_Normal
</styleUrl>
<Point>
<coordinates>
-65.0787201,-10.8696032,180.12
</coordinates>
</Point>
</Placemark>
<Placemark>
<name>
Fri Dec 16 12:06:23 2016 S=0.59 Km/hr
</name>
<styleUrl>
#styleMap_TLP_Normal
</styleUrl>
<Point>
<coordinates>
-65.0786972,-10.8695803,179.15
</coordinates>
</Point>
</Placemark>
<Placemark>
<name>
Fri Dec 16 12:06:33 2016 S=0.12 Km/hr
</name>
<styleUrl>
#styleMap_TLP_Normal
</styleUrl>
<Point>
<coordinates>
-65.0786819,-10.8696003,176.09
</coordinates>
</Point>
</Placemark>
<Placemark>
<name>
Fri Dec 16 12:06:43 2016 S=0.67 Km/hr
</name>
<styleUrl>
#styleMap_TLP_Normal
</styleUrl>
<Point>
<coordinates>
-65.0786896,-10.8696184,174.42
</coordinates>
</Point>
</Placemark>
<Placemark>
<name>
Fri Dec 16 12:06:53 2016 S=0.39 Km/hr
</name>
<styleUrl>
#styleMap_TLP_Normal
</styleUrl>
<Point>
<coordinates>
-65.0786972,-10.8696060,172.41
</coordinates>
</Point>
</Placemark>
<Placemark>
<name>
Fri Dec 16 12:07:03 2016 S=0.32 Km/hr
</name>
<styleUrl>
#styleMap_TLP_Normal
</styleUrl>
<Point>
<coordinates>
-65.0786972,-10.8695984,170.60
</coordinates>
</Point>
</Placemark>
<Placemark>
<name>
Fri Dec 16 12:07:13 2016 S=0.79 Km/hr
</name>
<styleUrl>
#styleMap_TLP_Normal
</styleUrl>
<Point>
<coordinates>
-65.0786896,-10.8695993,169.09
</coordinates>
</Point>
</Placemark>
<Placemark>
<name>
Fri Dec 16 12:07:23 2016 S=0.70 Km/hr
</name>
<styleUrl>
#styleMap_TLP_Normal
</styleUrl>
<Point>
<coordinates>
-65.0786514,-10.8696022,166.96
</coordinates>
</Point>
</Placemark>
<Placemark>
<name>
Fri Dec 16 12:07:33 2016 S=0.53 Km/hr
</name>
<styleUrl>
#styleMap_TLP_Normal
</styleUrl>
<Point>
<coordinates>
-65.0786438,-10.8695965,165.94
</coordinates>
</Point>
</Placemark>
<Placemark>
<name>
Fri Dec 16 12:07:43 2016 S=1.13 Km/hr
</name>
<styleUrl>
#styleMap_TLP_Normal
</styleUrl>
<Point>
<coordinates>
-65.0786591,-10.8695793,164.87
</coordinates>
</Point>
</Placemark>
<Placemark>
<name>
Fri Dec 16 12:07:53 2016 S=0.91 Km/hr
</name>
<styleUrl>
#styleMap_TLP_Normal
</styleUrl>
<Point>
<coordinates>
-65.0786972,-10.8695526,163.99
</coordinates>
</Point>
</Placemark>
<Placemark>
<name>
Fri Dec 16 12:08:03 2016 S=0.57 Km/hr
</name>
<styleUrl>
#styleMap_TLP_Normal
</styleUrl>
<Point>
<coordinates>
-65.0787430,-10.8696241,164.27
</coordinates>
</Point>
</Placemark>
<Placemark>
<name>
Fri Dec 16 12:08:13 2016 S=0.74 Km/hr
</name>
<styleUrl>
#styleMap_TLP_Normal
</styleUrl>
<Point>
<coordinates>
-65.0786896,-10.8696127,165.38
</coordinates>
</Point>
</Placemark>
<Placemark>
<name>
Fri Dec 16 12:08:23 2016 S=1.31 Km/hr
</name>
<styleUrl>
#styleMap_TLP_Normal
</styleUrl>
<Point>
<coordinates>
-65.0786285,-10.8696012,166.01
</coordinates>
</Point>
</Placemark>
<Placemark>
<name>
Fri Dec 16 12:08:33 2016 S=0.84 Km/hr
</name>
<styleUrl>
#styleMap_TLP_Normal
</styleUrl>
<Point>
<coordinates>
-65.0785828,-10.8696136,166.59
</coordinates>
</Point>
</Placemark>
<Placemark>
<name>
Fri Dec 16 12:08:43 2016 S=1.14 Km/hr
</name>
<styleUrl>
#styleMap_TLP_Normal
</styleUrl>
<Point>
<coordinates>
-65.0785446,-10.8696442,166.81
</coordinates>
</Point>
</Placemark>
<Placemark>
<name>
Fri Dec 16 12:08:53 2016 S=1.12 Km/hr
</name>
<styleUrl>
#styleMap_TLP_Normal
</styleUrl>
<Point>
<coordinates>
-65.0785446,-10.8696775,171.48
</coordinates>
</Point>
</Placemark>
<Placemark>
<name>
Fri Dec 16 12:09:03 2016 S=0.90 Km/hr
</name>
<styleUrl>
#styleMap_TLP_Normal
</styleUrl>
<Point>
<coordinates>
-65.0785751,-10.8696899,172.57
</coordinates>
</Point>
</Placemark>
<Placemark>
<name>
Fri Dec 16 12:09:13 2016 S=1.58 Km/hr
</name>
<styleUrl>
#styleMap_TLP_Normal
</styleUrl>
<Point>
<coordinates>
-65.0786285,-10.8696442,172.73
</coordinates>
</Point>
</Placemark>
<Placemark>
<name>
Fri Dec 16 12:09:23 2016 S=1.16 Km/hr
</name>
<styleUrl>
#styleMap_TLP_Normal
</styleUrl>
<Point>
<coordinates>
-65.0787048,-10.8695993,171.48
</coordinates>
</Point>
</Placemark>
<Placemark>
<name>
Fri Dec 16 12:09:33 2016 S=0.38 Km/hr
</name>
<styleUrl>
#styleMap_TLP_Normal
</styleUrl>
<Point>
<coordinates>
-65.0787354,-10.8696003,172.62
</coordinates>
</Point>
</Placemark>
<Placemark>
<name>
Fri Dec 16 12:09:43 2016 S=0.83 Km/hr
</name>
<styleUrl>
#styleMap_TLP_Normal
</styleUrl>
<Point>
<coordinates>
-65.0787277,-10.8696079,173.17
</coordinates>
</Point>
</Placemark>
<Placemark>
<name>
Fri Dec 16 12:09:53 2016 S=0.98 Km/hr
</name>
<styleUrl>
#styleMap_TLP_Normal
</styleUrl>
<Point>
<coordinates>
-65.0786819,-10.8695583,175.05
</coordinates>
</Point>
</Placemark>
<Placemark>
<name>
Fri Dec 16 12:10:03 2016 S=0.32 Km/hr
</name>
<styleUrl>
#styleMap_TLP_Normal
</styleUrl>
<Point>
<coordinates>
-65.0786743,-10.8695478,175.70
</coordinates>
</Point>
</Placemark>
<Placemark>
<name>
Fri Dec 16 12:10:13 2016 S=0.41 Km/hr
</name>
<styleUrl>
#styleMap_TLP_Normal
</styleUrl>
<Point>
<coordinates>
-65.0786819,-10.8695478,176.43
</coordinates>
</Point>
</Placemark>
<Placemark>
<name>
Fri Dec 16 12:10:23 2016 S=0.58 Km/hr
</name>
<styleUrl>
#styleMap_TLP_Normal
</styleUrl>
<Point>
<coordinates>
-65.0786896,-10.8695602,177.45
</coordinates>
</Point>
</Placemark>
<Placemark>
<name>
Fri Dec 16 12:10:33 2016 S=0.79 Km/hr
</name>
<styleUrl>
#styleMap_TLP_Normal
</styleUrl>
<Point>
<coordinates>
-65.0786896,-10.8695793,178.42
</coordinates>
</Point>
</Placemark>
<Placemark>
<name>
Fri Dec 16 12:10:43 2016 S=0.71 Km/hr
</name>
<styleUrl>
#styleMap_TLP_Normal
</styleUrl>
<Point>
<coordinates>
-65.0786896,-10.8696003,178.89
</coordinates>
</Point>
</Placemark>
<Placemark>
<name>
Fri Dec 16 12:10:53 2016 S=0.85 Km/hr
</name>
<styleUrl>
#styleMap_TLP_Normal
</styleUrl>
<Point>
<coordinates>
-65.0786896,-10.8696184,178.95
</coordinates>
</Point>
</Placemark>
<Placemark>
<name>
Fri Dec 16 12:11:03 2016 S=0.70 Km/hr
</name>
<styleUrl>
#styleMap_TLP_Normal
</styleUrl>
<Point>
<coordinates>
-65.0786667,-10.8696318,178.76
</coordinates>
</Point>
</Placemark>
<Placemark>
<name>
Fri Dec 16 12:11:13 2016 S=1.01 Km/hr
</name>
<styleUrl>
#styleMap_TLP_Normal
</styleUrl>
<Point>
<coordinates>
-65.0786438,-10.8696156,177.16
</coordinates>
</Point>
</Placemark>
<Placemark>
<name>
Fri Dec 16 12:11:23 2016 S=0.30 Km/hr
</name>
<styleUrl>
#styleMap_TLP_Normal
</styleUrl>
<Point>
<coordinates>
-65.0786438,-10.8695822,173.67
</coordinates>
</Point>
</Placemark>
<Placemark>
<name>
Fri Dec 16 12:11:33 2016 S=0.46 Km/hr
</name>
<styleUrl>
#styleMap_TLP_Normal
</styleUrl>
<Point>
<coordinates>
-65.0786362,-10.8695803,173.76
</coordinates>
</Point>
</Placemark>
<Placemark>
<name>
Fri Dec 16 12:11:43 2016 S=0.53 Km/hr
</name>
<styleUrl>
#styleMap_TLP_Normal
</styleUrl>
<Point>
<coordinates>
-65.0786057,-10.8695784,175.07
</coordinates>
</Point>
</Placemark>
<Placemark>
<name>
Fri Dec 16 12:11:53 2016 S=0.23 Km/hr
</name>
<styleUrl>
#styleMap_TLP_Normal
</styleUrl>
<Point>
<coordinates>
-65.0785904,-10.8695736,175.11
</coordinates>
</Point>
</Placemark>
<Placemark>
<name>
Fri Dec 16 12:12:03 2016 S=0.63 Km/hr
</name>
<styleUrl>
#styleMap_TLP_Normal
</styleUrl>
<Point>
<coordinates>
-65.0786285,-10.8695946,174.43
</coordinates>
</Point>
</Placemark>
<Placemark>
<name>
Fri Dec 16 12:12:13 2016 S=1.43 Km/hr
</name>
<styleUrl>
#styleMap_TLP_Normal
</styleUrl>
<Point>
<coordinates>
-65.0786896,-10.8696213,175.30
</coordinates>
</Point>
</Placemark>
<Placemark>
<name>
Fri Dec 16 12:12:23 2016 S=0.69 Km/hr
</name>
<styleUrl>
#styleMap_TLP_Normal
</styleUrl>
<Point>
<coordinates>
-65.0787125,-10.8696461,176.45
</coordinates>
</Point>
</Placemark>
<Placemark>
<name>
Fri Dec 16 12:12:33 2016 S=0.35 Km/hr
</name>
<styleUrl>
#styleMap_TLP_Normal
</styleUrl>
<Point>
<coordinates>
-65.0786972,-10.8696747,176.82
</coordinates>
</Point>
</Placemark>
<Placemark>
<name>
Fri Dec 16 12:12:43 2016 S=0.58 Km/hr
</name>
<styleUrl>
#styleMap_TLP_Normal
</styleUrl>
<Point>
<coordinates>
-65.0786896,-10.8696642,176.48
</coordinates>
</Point>
</Placemark>
<Placemark>
<name>
Fri Dec 16 12:12:53 2016 S=0.85 Km/hr
</name>
<styleUrl>
#styleMap_TLP_Normal
</styleUrl>
<Point>
<coordinates>
-65.0786896,-10.8696518,176.04
</coordinates>
</Point>
</Placemark>
<Placemark>
<name>
Fri Dec 16 12:13:03 2016 S=1.38 Km/hr
</name>
<styleUrl>
#styleMap_TLP_Normal
</styleUrl>
<Point>
<coordinates>
-65.0786209,-10.8696213,173.92
</coordinates>
</Point>
</Placemark>
<Placemark>
<name>
Fri Dec 16 12:13:13 2016 S=1.08 Km/hr
</name>
<styleUrl>
#styleMap_TLP_Normal
</styleUrl>
<Point>
<coordinates>
-65.0785675,-10.8695974,172.68
</coordinates>
</Point>
</Placemark>
<Placemark>
<name>
Fri Dec 16 12:13:23 2016 S=0.27 Km/hr
</name>
<styleUrl>
#styleMap_TLP_Normal
</styleUrl>
<Point>
<coordinates>
-65.0785828,-10.8696327,172.77
</coordinates>
</Point>
</Placemark>
<Placemark>
<name>
Fri Dec 16 12:13:33 2016 S=0.00 Km/hr
</name>
<styleUrl>
#styleMap_TLP_Normal
</styleUrl>
<Point>
<coordinates>
-65.0785828,-10.8696289,175.54
</coordinates>
</Point>
</Placemark>
<Placemark>
<name>
Fri Dec 16 12:13:43 2016 S=0.01 Km/hr
</name>
<styleUrl>
#styleMap_TLP_Normal
</styleUrl>
<Point>
<coordinates>
-65.0786057,-10.8696537,178.93
</coordinates>
</Point>
</Placemark>
<Placemark>
<name>
Fri Dec 16 12:13:53 2016 S=0.01 Km/hr
</name>
<styleUrl>
#styleMap_TLP_Normal
</styleUrl>
<Point>
<coordinates>
-65.0786057,-10.8696556,179.26
</coordinates>
</Point>
</Placemark>
<Placemark>
<name>
Fri Dec 16 12:14:03 2016 S=0.00 Km/hr
</name>
<styleUrl>
#styleMap_TLP_Normal
</styleUrl>
<Point>
<coordinates>
-65.0786057,-10.8696556,179.25
</coordinates>
</Point>
</Placemark>
<Placemark>
<name>
Fri Dec 16 12:14:13 2016 S=0.01 Km/hr
</name>
<styleUrl>
#styleMap_TLP_Normal
</styleUrl>
<Point>
<coordinates>
-65.0786057,-10.8696566,179.20
</coordinates>
</Point>
</Placemark>
<Placemark>
<name>
Fri Dec 16 12:14:23 2016 S=0.03 Km/hr
</name>
<styleUrl>
#styleMap_TLP_Normal
</styleUrl>
<Point>
<coordinates>
-65.0786057,-10.8696556,179.14
</coordinates>
</Point>
</Placemark>
<Placemark>
<name>
Fri Dec 16 12:14:33 2016 S=0.02 Km/hr
</name>
<styleUrl>
#styleMap_TLP_Normal
</styleUrl>
<Point>
<coordinates>
-65.0786133,-10.8696547,179.16
</coordinates>
</Point>
</Placemark>
<Placemark>
<name>
Fri Dec 16 12:14:43 2016 S=0.01 Km/hr
</name>
<styleUrl>
#styleMap_TLP_Normal
</styleUrl>
<Point>
<coordinates>
-65.0786133,-10.8696537,179.17
</coordinates>
</Point>
</Placemark>
<Placemark>
<name>
Fri Dec 16 12:14:53 2016 S=0.03 Km/hr
</name>
<styleUrl>
#styleMap_TLP_Normal
</styleUrl>
<Point>
<coordinates>
-65.0786209,-10.8696527,179.21
</coordinates>
</Point>
</Placemark>
<Placemark>
<name>
Fri Dec 16 12:15:03 2016 S=0.02 Km/hr
</name>
<styleUrl>
#styleMap_TLP_Normal
</styleUrl>
<Point>
<coordinates>
-65.0786209,-10.8696508,179.25
</coordinates>
</Point>
</Placemark>
<Placemark>
<name>
Fri Dec 16 12:15:13 2016 S=0.03 Km/hr
</name>
<styleUrl>
#styleMap_TLP_Normal
</styleUrl>
<Point>
<coordinates>
-65.0786209,-10.8696489,179.21
</coordinates>
</Point>
</Placemark>
<Placemark>
<name>
Fri Dec 16 12:15:23 2016 S=1.63 Km/hr
</name>
<styleUrl>
#styleMap_TLP_Normal
</styleUrl>
<Point>
<coordinates>
-65.0786591,-10.8696070,178.52
</coordinates>
</Point>
</Placemark>
<Placemark>
<name>
Fri Dec 16 12:15:33 2016 S=1.19 Km/hr
</name>
<styleUrl>
#styleMap_TLP_Normal
</styleUrl>
<Point>
<coordinates>
-65.0786743,-10.8695240,180.82
</coordinates>
</Point>
</Placemark>
<Placemark>
<name>
Fri Dec 16 12:15:43 2016 S=0.26 Km/hr
</name>
<styleUrl>
#styleMap_TLP_Normal
</styleUrl>
<Point>
<coordinates>
-65.0786514,-10.8695097,180.90
</coordinates>
</Point>
</Placemark>
<Placemark>
<name>
Fri Dec 16 12:15:53 2016 S=0.86 Km/hr
</name>
<styleUrl>
#styleMap_TLP_Normal
</styleUrl>
<Point>
<coordinates>
-65.0786591,-10.8695211,179.97
</coordinates>
</Point>
</Placemark>
<Placemark>
<name>
Fri Dec 16 12:16:03 2016 S=1.14 Km/hr
</name>
<styleUrl>
#styleMap_TLP_Normal
</styleUrl>
<Point>
<coordinates>
-65.0786819,-10.8695936,176.50
</coordinates>
</Point>
</Placemark>
<Placemark>
<name>
Fri Dec 16 12:16:13 2016 S=0.18 Km/hr
</name>
<styleUrl>
#styleMap_TLP_Normal
</styleUrl>
<Point>
<coordinates>
-65.0786743,-10.8696156,173.92
</coordinates>
</Point>
</Placemark>
<Placemark>
<name>
Fri Dec 16 12:16:23 2016 S=0.75 Km/hr
</name>
<styleUrl>
#styleMap_TLP_Normal
</styleUrl>
<Point>
<coordinates>
-65.0786819,-10.8696308,171.97
</coordinates>
</Point>
</Placemark>
<Placemark>
<name>
Fri Dec 16 12:16:33 2016 S=1.90 Km/hr
</name>
<styleUrl>
#styleMap_TLP_Normal
</styleUrl>
<Point>
<coordinates>
-65.0787048,-10.8696041,170.65
</coordinates>
</Point>
</Placemark>
<Placemark>
<name>
Fri Dec 16 12:16:43 2016 S=0.98 Km/hr
</name>
<styleUrl>
#styleMap_TLP_Normal
</styleUrl>
<Point>
<coordinates>
-65.0786896,-10.8695812,168.55
</coordinates>
</Point>
</Placemark>
<Placemark>
<name>
Fri Dec 16 12:16:53 2016 S=0.12 Km/hr
</name>
<styleUrl>
#styleMap_TLP_Normal
</styleUrl>
<Point>
<coordinates>
-65.0786896,-10.8695726,166.70
</coordinates>
</Point>
</Placemark>
<Placemark>
<name>
Fri Dec 16 12:17:03 2016 S=0.52 Km/hr
</name>
<styleUrl>
#styleMap_TLP_Normal
</styleUrl>
<Point>
<coordinates>
-65.0786896,-10.8695698,165.10
</coordinates>
</Point>
</Placemark>
<Placemark>
<name>
Fri Dec 16 12:17:13 2016 S=0.82 Km/hr
</name>
<styleUrl>
#styleMap_TLP_Normal
</styleUrl>
<Point>
<coordinates>
-65.0786819,-10.8695507,163.95
</coordinates>
</Point>
</Placemark>
<Placemark>
<name>
Fri Dec 16 12:17:23 2016 S=1.84 Km/hr
</name>
<styleUrl>
#styleMap_TLP_Normal
</styleUrl>
<Point>
<coordinates>
-65.0786667,-10.8694868,165.36
</coordinates>
</Point>
</Placemark>
<Placemark>
<name>
Fri Dec 16 12:17:33 2016 S=1.31 Km/hr
</name>
<styleUrl>
#styleMap_TLP_Normal
</styleUrl>
<Point>
<coordinates>
-65.0786362,-10.8694525,163.55
</coordinates>
</Point>
</Placemark>
<Placemark>
<name>
Fri Dec 16 12:17:43 2016 S=1.65 Km/hr
</name>
<styleUrl>
#styleMap_TLP_Normal
</styleUrl>
<Point>
<coordinates>
-65.0786285,-10.8693848,163.14
</coordinates>
</Point>
</Placemark>
<Placemark>
<name>
Fri Dec 16 12:17:53 2016 S=1.78 Km/hr
</name>
<styleUrl>
#styleMap_TLP_Normal
</styleUrl>
<Point>
<coordinates>
-65.0786133,-10.8692713,161.08
</coordinates>
</Point>
</Placemark>
<Placemark>
<name>
Fri Dec 16 12:18:03 2016 S=1.09 Km/hr
</name>
<styleUrl>
#styleMap_TLP_Normal
</styleUrl>
<Point>
<coordinates>
-65.0786209,-10.8692446,160.30
</coordinates>
</Point>
</Placemark>
<Placemark>
<name>
Fri Dec 16 12:18:13 2016 S=1.37 Km/hr
</name>
<styleUrl>
#styleMap_TLP_Normal
</styleUrl>
<Point>
<coordinates>
-65.0785751,-10.8692131,159.83
</coordinates>
</Point>
</Placemark>
<Placemark>
<name>
Fri Dec 16 12:18:23 2016 S=1.62 Km/hr
</name>
<styleUrl>
#styleMap_TLP_Normal
</styleUrl>
<Point>
<coordinates>
-65.0784607,-10.8692694,158.56
</coordinates>
</Point>
</Placemark>
<Placemark>
<name>
Fri Dec 16 12:18:33 2016 S=0.61 Km/hr
</name>
<styleUrl>
#styleMap_TLP_Normal
</styleUrl>
<Point>
<coordinates>
-65.0784225,-10.8692627,159.48
</coordinates>
</Point>
</Placemark>
<Placemark>
<name>
Fri Dec 16 12:18:43 2016 S=0.98 Km/hr
</name>
<styleUrl>
#styleMap_TLP_Normal
</styleUrl>
<Point>
<coordinates>
-65.0784149,-10.8692541,159.06
</coordinates>
</Point>
</Placemark>
<Placemark>
<name>
Fri Dec 16 12:18:53 2016 S=2.05 Km/hr
</name>
<styleUrl>
#styleMap_TLP_Normal
</styleUrl>
<Point>
<coordinates>
-65.0784531,-10.8691587,159.77
</coordinates>
</Point>
</Placemark>
<Placemark>
<name>
Fri Dec 16 12:19:03 2016 S=1.86 Km/hr
</name>
<styleUrl>
#styleMap_TLP_Normal
</styleUrl>
<Point>
<coordinates>
-65.0783539,-10.8690376,163.09
</coordinates>
</Point>
</Placemark>
<Placemark>
<name>
Fri Dec 16 12:19:13 2016 S=0.96 Km/hr
</name>
<styleUrl>
#styleMap_TLP_Normal
</styleUrl>
<Point>
<coordinates>
-65.0783386,-10.8690395,163.93
</coordinates>
</Point>
</Placemark>
<Placemark>
<name>
Fri Dec 16 12:19:23 2016 S=1.40 Km/hr
</name>
<styleUrl>
#styleMap_TLP_Normal
</styleUrl>
<Point>
<coordinates>
-65.0782928,-10.8689919,164.79
</coordinates>
</Point>
</Placemark>
<Placemark>
<name>
Fri Dec 16 12:19:33 2016 S=1.41 Km/hr
</name>
<styleUrl>
#styleMap_TLP_Normal
</styleUrl>
<Point>
<coordinates>
-65.0782318,-10.8690042,164.91
</coordinates>
</Point>
</Placemark>
<Placemark>
<name>
Fri Dec 16 12:19:43 2016 S=2.34 Km/hr
</name>
<styleUrl>
#styleMap_TLP_Normal
</styleUrl>
<Point>
<coordinates>
-65.0781174,-10.8689604,163.48
</coordinates>
</Point>
</Placemark>
<Placemark>
<name>
Fri Dec 16 12:19:53 2016 S=2.17 Km/hr
</name>
<styleUrl>
#styleMap_TLP_Normal
</styleUrl>
<Point>
<coordinates>
-65.0780182,-10.8689184,163.76
</coordinates>
</Point>
</Placemark>
<Placemark>
<name>
Fri Dec 16 12:20:03 2016 S=1.05 Km/hr
</name>
<styleUrl>
#styleMap_TLP_Normal
</styleUrl>
<Point>
<coordinates>
-65.0779419,-10.8689070,162.91
</coordinates>
</Point>
</Placemark>
<Placemark>
<name>
Fri Dec 16 12:20:13 2016 S=1.23 Km/hr
</name>
<styleUrl>
#styleMap_TLP_Normal
</styleUrl>
<Point>
<coordinates>
-65.0778809,-10.8688784,162.73
</coordinates>
</Point>
</Placemark>
<Placemark>
<name>
Fri Dec 16 12:20:23 2016 S=1.39 Km/hr
</name>
<styleUrl>
#styleMap_TLP_Normal
</styleUrl>
<Point>
<coordinates>
-65.0779266,-10.8687410,169.46
</coordinates>
</Point>
</Placemark>
<Placemark>
<name>
Fri Dec 16 12:20:33 2016 S=0.81 Km/hr
</name>
<styleUrl>
#styleMap_TLP_Normal
</styleUrl>
<Point>
<coordinates>
-65.0779037,-10.8686829,168.55
</coordinates>
</Point>
</Placemark>
<Placemark>
<name>
Fri Dec 16 12:20:43 2016 S=0.91 Km/hr
</name>
<styleUrl>
#styleMap_TLP_Normal
</styleUrl>
<Point>
<coordinates>
-65.0778885,-10.8686714,168.87
</coordinates>
</Point>
</Placemark>
<Placemark>
<name>
Fri Dec 16 12:20:53 2016 S=0.38 Km/hr
</name>
<styleUrl>
#styleMap_TLP_Normal
</styleUrl>
<Point>
<coordinates>
-65.0778732,-10.8686714,168.86
</coordinates>
</Point>
</Placemark>
<Placemark>
<name>
Fri Dec 16 12:21:03 2016 S=0.40 Km/hr
</name>
<styleUrl>
#styleMap_TLP_Normal
</styleUrl>
<Point>
<coordinates>
-65.0778809,-10.8686647,168.99
</coordinates>
</Point>
</Placemark>
<Placemark>
<name>
Fri Dec 16 12:21:13 2016 S=0.67 Km/hr
</name>
<styleUrl>
#styleMap_TLP_Normal
</styleUrl>
<Point>
<coordinates>
-65.0778809,-10.8686533,169.36
</coordinates>
</Point>
</Placemark>
<Placemark>
<name>
Fri Dec 16 12:21:23 2016 S=0.40 Km/hr
</name>
<styleUrl>
#styleMap_TLP_Normal
</styleUrl>
<Point>
<coordinates>
-65.0778809,-10.8686504,169.36
</coordinates>
</Point>
</Placemark>
<Placemark>
<name>
Fri Dec 16 12:21:33 2016 S=1.18 Km/hr
</name>
<styleUrl>
#styleMap_TLP_Normal
</styleUrl>
<Point>
<coordinates>
-65.0778427,-10.8686590,169.55
</coordinates>
</Point>
</Placemark>
<Placemark>
<name>
Fri Dec 16 12:21:43 2016 S=1.43 Km/hr
</name>
<styleUrl>
#styleMap_TLP_Normal
</styleUrl>
<Point>
<coordinates>
-65.0777817,-10.8686857,169.57
</coordinates>
</Point>
</Placemark>
<Placemark>
<name>
Fri Dec 16 12:21:53 2016 S=1.09 Km/hr
</name>
<styleUrl>
#styleMap_TLP_Normal
</styleUrl>
<Point>
<coordinates>
-65.0777435,-10.8686905,168.85
</coordinates>
</Point>
</Placemark>
<Placemark>
<name>
Fri Dec 16 12:22:03 2016 S=1.92 Km/hr
</name>
<styleUrl>
#styleMap_TLP_Normal
</styleUrl>
<Point>
<coordinates>
-65.0776596,-10.8686399,168.16
</coordinates>
</Point>
</Placemark>
<Placemark>
<name>
Fri Dec 16 12:22:13 2016 S=1.67 Km/hr
</name>
<styleUrl>
#styleMap_TLP_Normal
</styleUrl>
<Point>
<coordinates>
-65.0775299,-10.8686495,165.63
</coordinates>
</Point>
</Placemark>
<Placemark>
<name>
Fri Dec 16 12:22:23 2016 S=1.36 Km/hr
</name>
<styleUrl>
#styleMap_TLP_Normal
</styleUrl>
<Point>
<coordinates>
-65.0774384,-10.8685589,165.32
</coordinates>
</Point>
</Placemark>
<Placemark>
<name>
Fri Dec 16 12:22:33 2016 S=0.47 Km/hr
</name>
<styleUrl>
#styleMap_TLP_Normal
</styleUrl>
<Point>
<coordinates>
-65.0774384,-10.8685293,165.24
</coordinates>
</Point>
</Placemark>
<Placemark>
<name>
Fri Dec 16 12:22:43 2016 S=1.30 Km/hr
</name>
<styleUrl>
#styleMap_TLP_Normal
</styleUrl>
<Point>
<coordinates>
-65.0774078,-10.8685427,165.17
</coordinates>
</Point>
</Placemark>
<Placemark>
<name>
Fri Dec 16 12:22:53 2016 S=0.73 Km/hr
</name>
<styleUrl>
#styleMap_TLP_Normal
</styleUrl>
<Point>
<coordinates>
-65.0773697,-10.8685265,166.48
</coordinates>
</Point>
</Placemark>
<Placemark>
<name>
Fri Dec 16 12:23:03 2016 S=1.21 Km/hr
</name>
<styleUrl>
#styleMap_TLP_Normal
</styleUrl>
<Point>
<coordinates>
-65.0773239,-10.8685141,167.67
</coordinates>
</Point>
</Placemark>
<Placemark>
<name>
Fri Dec 16 12:23:13 2016 S=2.00 Km/hr
</name>
<styleUrl>
#styleMap_TLP_Normal
</styleUrl>
<Point>
<coordinates>
-65.0772247,-10.8685713,166.81
</coordinates>
</Point>
</Placemark>
<Placemark>
<name>
Fri Dec 16 12:23:23 2016 S=1.13 Km/hr
</name>
<styleUrl>
#styleMap_TLP_Normal
</styleUrl>
<Point>
<coordinates>
-65.0771790,-10.8685665,166.20
</coordinates>
</Point>
</Placemark>
<Placemark>
<name>
Fri Dec 16 12:23:33 2016 S=1.81 Km/hr
</name>
<styleUrl>
#styleMap_TLP_Normal
</styleUrl>
<Point>
<coordinates>
-65.0770798,-10.8685389,167.44
</coordinates>
</Point>
</Placemark>
<Placemark>
<name>
Fri Dec 16 12:23:43 2016 S=1.53 Km/hr
</name>
<styleUrl>
#styleMap_TLP_Normal
</styleUrl>
<Point>
<coordinates>
-65.0770187,-10.8685722,168.54
</coordinates>
</Point>
</Placemark>
<Placemark>
<name>
Fri Dec 16 12:23:53 2016 S=1.40 Km/hr
</name>
<styleUrl>
#styleMap_TLP_Normal
</styleUrl>
<Point>
<coordinates>
-65.0769653,-10.8685789,171.12
</coordinates>
</Point>
</Placemark>
<Placemark>
<name>
Fri Dec 16 12:24:03 2016 S=1.08 Km/hr
</name>
<styleUrl>
#styleMap_TLP_Normal
</styleUrl>
<Point>
<coordinates>
-65.0769501,-10.8686142,171.90
</coordinates>
</Point>
</Placemark>
<Placemark>
<name>
Fri Dec 16 12:24:13 2016 S=1.02 Km/hr
</name>
<styleUrl>
#styleMap_TLP_Normal
</styleUrl>
<Point>
<coordinates>
-65.0769348,-10.8686199,172.59
</coordinates>
</Point>
</Placemark>
<Placemark>
<name>
Fri Dec 16 12:24:23 2016 S=1.29 Km/hr
</name>
<styleUrl>
#styleMap_TLP_Normal
</styleUrl>
<Point>
<coordinates>
-65.0768661,-10.8686275,173.00
</coordinates>
</Point>
</Placemark>
<Placemark>
<name>
Fri Dec 16 12:24:33 2016 S=2.27 Km/hr
</name>
<styleUrl>
#styleMap_TLP_Normal
</styleUrl>
<Point>
<coordinates>
-65.0766983,-10.8686991,172.03
</coordinates>
</Point>
</Placemark>
<Placemark>
<name>
Fri Dec 16 12:24:43 2016 S=1.63 Km/hr
</name>
<styleUrl>
#styleMap_TLP_Normal
</styleUrl>
<Point>
<coordinates>
-65.0766296,-10.8686609,173.46
</coordinates>
</Point>
</Placemark>
<Placemark>
<name>
Fri Dec 16 12:24:53 2016 S=1.78 Km/hr
</name>
<styleUrl>
#styleMap_TLP_Normal
</styleUrl>
<Point>
<coordinates>
-65.0765228,-10.8686762,173.40
</coordinates>
</Point>
</Placemark>
<Placemark>
<name>
Fri Dec 16 12:25:03 2016 S=2.07 Km/hr
</name>
<styleUrl>
#styleMap_TLP_Normal
</styleUrl>
<Point>
<coordinates>
-65.0764236,-10.8686924,174.05
</coordinates>
</Point>
</Placemark>
<Placemark>
<name>
Fri Dec 16 12:25:13 2016 S=1.11 Km/hr
</name>
<styleUrl>
#styleMap_TLP_Normal
</styleUrl>
<Point>
<coordinates>
-65.0763092,-10.8687067,175.54
</coordinates>
</Point>
</Placemark>
<Placemark>
<name>
Fri Dec 16 12:25:23 2016 S=0.73 Km/hr
</name>
<styleUrl>
#styleMap_TLP_Normal
</styleUrl>
<Point>
<coordinates>
-65.0763016,-10.8686895,175.46
</coordinates>
</Point>
</Placemark>
<Placemark>
<name>
Fri Dec 16 12:25:33 2016 S=1.69 Km/hr
</name>
<styleUrl>
#styleMap_TLP_Normal
</styleUrl>
<Point>
<coordinates>
-65.0762634,-10.8686829,176.36
</coordinates>
</Point>
</Placemark>
<Placemark>
<name>
Fri Dec 16 12:25:43 2016 S=1.51 Km/hr
</name>
<styleUrl>
#styleMap_TLP_Normal
</styleUrl>
<Point>
<coordinates>
-65.0761871,-10.8686228,178.25
</coordinates>
</Point>
</Placemark>
<Placemark>
<name>
Fri Dec 16 12:25:53 2016 S=1.61 Km/hr
</name>
<styleUrl>
#styleMap_TLP_Normal
</styleUrl>
<Point>
<coordinates>
-65.0761337,-10.8685770,177.78
</coordinates>
</Point>
</Placemark>
<Placemark>
<name>
Fri Dec 16 12:26:03 2016 S=1.74 Km/hr
</name>
<styleUrl>
#styleMap_TLP_Normal
</styleUrl>
<Point>
<coordinates>
-65.0760422,-10.8686066,177.79
</coordinates>
</Point>
</Placemark>
<Placemark>
<name>
Fri Dec 16 12:26:13 2016 S=1.73 Km/hr
</name>
<styleUrl>
#styleMap_TLP_Normal
</styleUrl>
<Point>
<coordinates>
-65.0759811,-10.8685637,178.31
</coordinates>
</Point>
</Placemark>
<Placemark>
<name>
Fri Dec 16 12:26:23 2016 S=1.70 Km/hr
</name>
<styleUrl>
#styleMap_TLP_Normal
</styleUrl>
<Point>
<coordinates>
-65.0758972,-10.8684883,179.11
</coordinates>
</Point>
</Placemark>
<Placemark>
<name>
Fri Dec 16 12:26:33 2016 S=1.15 Km/hr
</name>
<styleUrl>
#styleMap_TLP_Normal
</styleUrl>
<Point>
<coordinates>
-65.0758286,-10.8684597,180.54
</coordinates>
</Point>
</Placemark>
<Placemark>
<name>
Fri Dec 16 12:26:43 2016 S=1.66 Km/hr
</name>
<styleUrl>
#styleMap_TLP_Normal
</styleUrl>
<Point>
<coordinates>
-65.0757523,-10.8684187,181.36
</coordinates>
</Point>
</Placemark>
<Placemark>
<name>
Fri Dec 16 12:26:53 2016 S=1.35 Km/hr
</name>
<styleUrl>
#styleMap_TLP_Normal
</styleUrl>
<Point>
<coordinates>
-65.0756454,-10.8683262,179.95
</coordinates>
</Point>
</Placemark>
<Placemark>
<name>
Fri Dec 16 12:27:03 2016 S=0.54 Km/hr
</name>
<styleUrl>
#styleMap_TLP_Normal
</styleUrl>
<Point>
<coordinates>
-65.0756378,-10.8682976,176.21
</coordinates>
</Point>
</Placemark>
<Placemark>
<name>
Fri Dec 16 12:27:13 2016 S=1.35 Km/hr
</name>
<styleUrl>
#styleMap_TLP_Normal
</styleUrl>
<Point>
<coordinates>
-65.0756531,-10.8682508,174.53
</coordinates>
</Point>
</Placemark>
<Placemark>
<name>
Fri Dec 16 12:27:23 2016 S=0.93 Km/hr
</name>
<styleUrl>
#styleMap_TLP_Normal
</styleUrl>
<Point>
<coordinates>
-65.0756683,-10.8682203,172.73
</coordinates>
</Point>
</Placemark>
<Placemark>
<name>
Fri Dec 16 12:27:33 2016 S=0.79 Km/hr
</name>
<styleUrl>
#styleMap_TLP_Normal
</styleUrl>
<Point>
<coordinates>
-65.0756760,-10.8682051,171.29
</coordinates>
</Point>
</Placemark>
<Placemark>
<name>
Fri Dec 16 12:27:43 2016 S=0.36 Km/hr
</name>
<styleUrl>
#styleMap_TLP_Normal
</styleUrl>
<Point>
<coordinates>
-65.0756836,-10.8682127,169.63
</coordinates>
</Point>
</Placemark>
<Placemark>
<name>
Fri Dec 16 12:27:53 2016 S=0.63 Km/hr
</name>
<styleUrl>
#styleMap_TLP_Normal
</styleUrl>
<Point>
<coordinates>
-65.0756760,-10.8682079,168.43
</coordinates>
</Point>
</Placemark>
<Placemark>
<name>
Fri Dec 16 12:28:03 2016 S=0.54 Km/hr
</name>
<styleUrl>
#styleMap_TLP_Normal
</styleUrl>
<Point>
<coordinates>
-65.0756607,-10.8682089,167.31
</coordinates>
</Point>
</Placemark>
<Placemark>
<name>
Fri Dec 16 12:28:13 2016 S=2.03 Km/hr
</name>
<styleUrl>
#styleMap_TLP_Normal
</styleUrl>
<Point>
<coordinates>
-65.0755920,-10.8682413,166.34
</coordinates>
</Point>
</Placemark>
<Placemark>
<name>
Fri Dec 16 12:28:23 2016 S=1.42 Km/hr
</name>
<styleUrl>
#styleMap_TLP_Normal
</styleUrl>
<Point>
<coordinates>
-65.0754929,-10.8682976,165.86
</coordinates>
</Point>
</Placemark>
<Placemark>
<name>
Fri Dec 16 12:28:33 2016 S=1.57 Km/hr
</name>
<styleUrl>
#styleMap_TLP_Normal
</styleUrl>
<Point>
<coordinates>
-65.0753860,-10.8683491,165.14
</coordinates>
</Point>
</Placemark>
<Placemark>
<name>
Fri Dec 16 12:28:43 2016 S=1.52 Km/hr
</name>
<styleUrl>
#styleMap_TLP_Normal
</styleUrl>
<Point>
<coordinates>
-65.0753098,-10.8683462,165.32
</coordinates>
</Point>
</Placemark>
<Placemark>
<name>
Fri Dec 16 12:28:53 2016 S=1.25 Km/hr
</name>
<styleUrl>
#styleMap_TLP_Normal
</styleUrl>
<Point>
<coordinates>
-65.0752411,-10.8683453,165.53
</coordinates>
</Point>
</Placemark>
<Placemark>
<name>
Fri Dec 16 12:29:03 2016 S=1.83 Km/hr
</name>
<styleUrl>
#styleMap_TLP_Normal
</styleUrl>
<Point>
<coordinates>
-65.0751648,-10.8682308,164.38
</coordinates>
</Point>
</Placemark>
<Placemark>
<name>
Fri Dec 16 12:29:13 2016 S=1.15 Km/hr
</name>
<styleUrl>
#styleMap_TLP_Normal
</styleUrl>
<Point>
<coordinates>
-65.0751801,-10.8681860,163.64
</coordinates>
</Point>
</Placemark>
<Placemark>
<name>
Fri Dec 16 12:29:23 2016 S=0.60 Km/hr
</name>
<styleUrl>
#styleMap_TLP_Normal
</styleUrl>
<Point>
<coordinates>
-65.0751495,-10.8681850,164.08
</coordinates>
</Point>
</Placemark>
<Placemark>
<name>
Fri Dec 16 12:29:33 2016 S=1.28 Km/hr
</name>
<styleUrl>
#styleMap_TLP_Normal
</styleUrl>
<Point>
<coordinates>
-65.0751190,-10.8681583,165.98
</coordinates>
</Point>
</Placemark>
<Placemark>
<name>
Fri Dec 16 12:29:43 2016 S=1.74 Km/hr
</name>
<styleUrl>
#styleMap_TLP_Normal
</styleUrl>
<Point>
<coordinates>
-65.0750427,-10.8681335,168.88
</coordinates>
</Point>
</Placemark>
<Placemark>
<name>
Fri Dec 16 12:29:53 2016 S=1.39 Km/hr
</name>
<styleUrl>
#styleMap_TLP_Normal
</styleUrl>
<Point>
<coordinates>
-65.0749664,-10.8681240,170.79
</coordinates>
</Point>
</Placemark>
<Placemark>
<name>
Fri Dec 16 12:30:03 2016 S=1.99 Km/hr
</name>
<styleUrl>
#styleMap_TLP_Normal
</styleUrl>
<Point>
<coordinates>
-65.0747681,-10.8682079,173.97
</coordinates>
</Point>
</Placemark>
<Placemark>
<name>
Fri Dec 16 12:30:13 2016 S=1.45 Km/hr
</name>
<styleUrl>
#styleMap_TLP_Normal
</styleUrl>
<Point>
<coordinates>
-65.0747299,-10.8681936,174.63
</coordinates>
</Point>
</Placemark>
<Placemark>
<name>
Fri Dec 16 12:30:23 2016 S=1.64 Km/hr
</name>
<styleUrl>
#styleMap_TLP_Normal
</styleUrl>
<Point>
<coordinates>
-65.0746689,-10.8681583,173.74
</coordinates>
</Point>
</Placemark>
<Placemark>
<name>
Fri Dec 16 12:30:33 2016 S=1.21 Km/hr
</name>
<styleUrl>
#styleMap_TLP_Normal
</styleUrl>
<Point>
<coordinates>
-65.0746307,-10.8681250,174.15
</coordinates>
</Point>
</Placemark>
<Placemark>
<name>
Fri Dec 16 12:30:43 2016 S=1.72 Km/hr
</name>
<styleUrl>
#styleMap_TLP_Normal
</styleUrl>
<Point>
<coordinates>
-65.0745544,-10.8680916,173.74
</coordinates>
</Point>
</Placemark>
<Placemark>
<name>
Fri Dec 16 12:30:53 2016 S=1.30 Km/hr
</name>
<styleUrl>
#styleMap_TLP_Normal
</styleUrl>
<Point>
<coordinates>
-65.0744400,-10.8680859,173.04
</coordinates>
</Point>
</Placemark>
<Placemark>
<name>
Fri Dec 16 12:31:03 2016 S=0.46 Km/hr
</name>
<styleUrl>
#styleMap_TLP_Normal
</styleUrl>
<Point>
<coordinates>
-65.0743942,-10.8681345,174.66
</coordinates>
</Point>
</Placemark>
<Placemark>
<name>
Fri Dec 16 12:31:13 2016 S=1.75 Km/hr
</name>
<styleUrl>
#styleMap_TLP_Normal
</styleUrl>
<Point>
<coordinates>
-65.0744476,-10.8681889,173.74
</coordinates>
</Point>
</Placemark>
<Placemark>
<name>
Fri Dec 16 12:31:23 2016 S=1.06 Km/hr
</name>
<styleUrl>
#styleMap_TLP_Normal
</styleUrl>
<Point>
<coordinates>
-65.0744858,-10.8682575,170.96
</coordinates>
</Point>
</Placemark>
<Placemark>
<name>
Fri Dec 16 12:31:33 2016 S=0.43 Km/hr
</name>
<styleUrl>
#styleMap_TLP_Normal
</styleUrl>
<Point>
<coordinates>
-65.0744705,-10.8682823,171.12
</coordinates>
</Point>
</Placemark>
<Placemark>
<name>
Fri Dec 16 12:31:43 2016 S=1.16 Km/hr
</name>
<styleUrl>
#styleMap_TLP_Normal
</styleUrl>
<Point>
<coordinates>
-65.0744247,-10.8682833,169.28
</coordinates>
</Point>
</Placemark>
<Placemark>
<name>
Fri Dec 16 12:31:53 2016 S=0.79 Km/hr
</name>
<styleUrl>
#styleMap_TLP_Normal
</styleUrl>
<Point>
<coordinates>
-65.0744171,-10.8682871,169.11
</coordinates>
</Point>
</Placemark>
<Placemark>
<name>
Fri Dec 16 12:32:03 2016 S=1.24 Km/hr
</name>
<styleUrl>
#styleMap_TLP_Normal
</styleUrl>
<Point>
<coordinates>
-65.0743637,-10.8682747,168.64
</coordinates>
</Point>
</Placemark>
<Placemark>
<name>
Fri Dec 16 12:32:13 2016 S=2.42 Km/hr
</name>
<styleUrl>
#styleMap_TLP_Normal
</styleUrl>
<Point>
<coordinates>
-65.0741730,-10.8682775,168.63
</coordinates>
</Point>
</Placemark>
<Placemark>
<name>
Fri Dec 16 12:32:23 2016 S=1.34 Km/hr
</name>
<styleUrl>
#styleMap_TLP_Normal
</styleUrl>
<Point>
<coordinates>
-65.0740967,-10.8683119,167.71
</coordinates>
</Point>
</Placemark>
<Placemark>
<name>
Fri Dec 16 12:32:33 2016 S=1.58 Km/hr
</name>
<styleUrl>
#styleMap_TLP_Normal
</styleUrl>
<Point>
<coordinates>
-65.0740585,-10.8683853,166.63
</coordinates>
</Point>
</Placemark>
<Placemark>
<name>
Fri Dec 16 12:32:43 2016 S=1.29 Km/hr
</name>
<styleUrl>
#styleMap_TLP_Normal
</styleUrl>
<Point>
<coordinates>
-65.0739899,-10.8684998,166.64
</coordinates>
</Point>
</Placemark>
<Placemark>
<name>
Fri Dec 16 12:32:53 2016 S=1.36 Km/hr
</name>
<styleUrl>
#styleMap_TLP_Normal
</styleUrl>
<Point>
<coordinates>
-65.0739212,-10.8685226,167.34
</coordinates>
</Point>
</Placemark>
<Placemark>
<name>
Fri Dec 16 12:33:03 2016 S=1.27 Km/hr
</name>
<styleUrl>
#styleMap_TLP_Normal
</styleUrl>
<Point>
<coordinates>
-65.0738831,-10.8684635,167.71
</coordinates>
</Point>
</Placemark>
<Placemark>
<name>
Fri Dec 16 12:33:13 2016 S=1.72 Km/hr
</name>
<styleUrl>
#styleMap_TLP_Normal
</styleUrl>
<Point>
<coordinates>
-65.0737915,-10.8684311,168.49
</coordinates>
</Point>
</Placemark>
<Placemark>
<name>
Fri Dec 16 12:33:23 2016 S=1.94 Km/hr
</name>
<styleUrl>
#styleMap_TLP_Normal
</styleUrl>
<Point>
<coordinates>
-65.0737839,-10.8683252,167.65
</coordinates>
</Point>
</Placemark>
<Placemark>
<name>
Fri Dec 16 12:33:33 2016 S=1.94 Km/hr
</name>
<styleUrl>
#styleMap_TLP_Normal
</styleUrl>
<Point>
<coordinates>
-65.0737534,-10.8682241,166.37
</coordinates>
</Point>
</Placemark>
<Placemark>
<name>
Fri Dec 16 12:33:43 2016 S=1.83 Km/hr
</name>
<styleUrl>
#styleMap_TLP_Normal
</styleUrl>
<Point>
<coordinates>
-65.0736694,-10.8681774,163.79
</coordinates>
</Point>
</Placemark>
<Placemark>
<name>
Fri Dec 16 12:33:53 2016 S=1.28 Km/hr
</name>
<styleUrl>
#styleMap_TLP_Normal
</styleUrl>
<Point>
<coordinates>
-65.0735931,-10.8682375,162.56
</coordinates>
</Point>
</Placemark>
<Placemark>
<name>
Fri Dec 16 12:34:03 2016 S=0.63 Km/hr
</name>
<styleUrl>
#styleMap_TLP_Normal
</styleUrl>
<Point>
<coordinates>
-65.0735855,-10.8682137,160.89
</coordinates>
</Point>
</Placemark>
<Placemark>
<name>
Fri Dec 16 12:34:13 2016 S=0.77 Km/hr
</name>
<styleUrl>
#styleMap_TLP_Normal
</styleUrl>
<Point>
<coordinates>
-65.0735474,-10.8682117,160.17
</coordinates>
</Point>
</Placemark>
<Placemark>
<name>
Fri Dec 16 12:34:23 2016 S=1.72 Km/hr
</name>
<styleUrl>
#styleMap_TLP_Normal
</styleUrl>
<Point>
<coordinates>
-65.0735245,-10.8682003,160.51
</coordinates>
</Point>
</Placemark>
<Placemark>
<name>
Fri Dec 16 12:34:33 2016 S=1.71 Km/hr
</name>
<styleUrl>
#styleMap_TLP_Normal
</styleUrl>
<Point>
<coordinates>
-65.0735397,-10.8681059,158.36
</coordinates>
</Point>
</Placemark>
<Placemark>
<name>
Fri Dec 16 12:34:43 2016 S=2.10 Km/hr
</name>
<styleUrl>
#styleMap_TLP_Normal
</styleUrl>
<Point>
<coordinates>
-65.0735855,-10.8680458,156.38
</coordinates>
</Point>
</Placemark>
<Placemark>
<name>
Fri Dec 16 12:34:53 2016 S=2.61 Km/hr
</name>
<styleUrl>
#styleMap_TLP_Normal
</styleUrl>
<Point>
<coordinates>
-65.0735626,-10.8679857,156.20
</coordinates>
</Point>
</Placemark>
<Placemark>
<name>
Fri Dec 16 12:35:03 2016 S=3.39 Km/hr
</name>
<styleUrl>
#styleMap_TLP_Normal
</styleUrl>
<Point>
<coordinates>
-65.0735703,-10.8679132,155.88
</coordinates>
</Point>
</Placemark>
<Placemark>
<name>
Fri Dec 16 12:35:13 2016 S=3.71 Km/hr
</name>
<styleUrl>
#styleMap_TLP_Normal
</styleUrl>
<Point>
<coordinates>
-65.0735855,-10.8677864,155.80
</coordinates>
</Point>
</Placemark>
<Placemark>
<name>
Fri Dec 16 12:35:23 2016 S=3.26 Km/hr
</name>
<styleUrl>
#styleMap_TLP_Normal
</styleUrl>
<Point>
<coordinates>
-65.0736313,-10.8677044,154.35
</coordinates>
</Point>
</Placemark>
<Placemark>
<name>
Fri Dec 16 12:35:33 2016 S=3.03 Km/hr
</name>
<styleUrl>
#styleMap_TLP_Normal
</styleUrl>
<Point>
<coordinates>
-65.0737152,-10.8675909,152.60
</coordinates>
</Point>
</Placemark>
<Placemark>
<name>
Fri Dec 16 12:35:43 2016 S=2.71 Km/hr
</name>
<styleUrl>
#styleMap_TLP_Normal
</styleUrl>
<Point>
<coordinates>
-65.0737228,-10.8674746,154.10
</coordinates>
</Point>
</Placemark>
<Placemark>
<name>
Fri Dec 16 12:35:53 2016 S=1.33 Km/hr
</name>
<styleUrl>
#styleMap_TLP_Normal
</styleUrl>
<Point>
<coordinates>
-65.0737457,-10.8674173,157.68
</coordinates>
</Point>
</Placemark>
<Placemark>
<name>
Fri Dec 16 12:36:03 2016 S=2.19 Km/hr
</name>
<styleUrl>
#styleMap_TLP_Normal
</styleUrl>
<Point>
<coordinates>
-65.0737839,-10.8673449,157.48
</coordinates>
</Point>
</Placemark>
<Placemark>
<name>
Fri Dec 16 12:36:13 2016 S=2.75 Km/hr
</name>
<styleUrl>
#styleMap_TLP_Normal
</styleUrl>
<Point>
<coordinates>
-65.0737991,-10.8672190,159.35
</coordinates>
</Point>
</Placemark>
<Placemark>
<name>
Fri Dec 16 12:36:23 2016 S=2.48 Km/hr
</name>
<styleUrl>
#styleMap_TLP_Normal
</styleUrl>
<Point>
<coordinates>
-65.0738144,-10.8671074,159.76
</coordinates>
</Point>
</Placemark>
<Placemark>
<name>
Fri Dec 16 12:36:33 2016 S=2.00 Km/hr
</name>
<styleUrl>
#styleMap_TLP_Normal
</styleUrl>
<Point>
<coordinates>
-65.0738449,-10.8670216,161.43
</coordinates>
</Point>
</Placemark>
<Placemark>
<name>
Fri Dec 16 12:36:43 2016 S=2.82 Km/hr
</name>
<styleUrl>
#styleMap_TLP_Normal
</styleUrl>
<Point>
<coordinates>
-65.0738754,-10.8669176,162.94
</coordinates>
</Point>
</Placemark>
<Placemark>
<name>
Fri Dec 16 12:36:53 2016 S=2.07 Km/hr
</name>
<styleUrl>
#styleMap_TLP_Normal
</styleUrl>
<Point>
<coordinates>
-65.0739136,-10.8668566,163.53
</coordinates>
</Point>
</Placemark>
<Placemark>
<name>
Fri Dec 16 12:37:03 2016 S=1.66 Km/hr
</name>
<styleUrl>
#styleMap_TLP_Normal
</styleUrl>
<Point>
<coordinates>
-65.0739288,-10.8667774,164.94
</coordinates>
</Point>
</Placemark>
<Placemark>
<name>
Fri Dec 16 12:37:13 2016 S=1.68 Km/hr
</name>
<styleUrl>
#styleMap_TLP_Normal
</styleUrl>
<Point>
<coordinates>
-65.0739059,-10.8666763,164.46
</coordinates>
</Point>
</Placemark>
<Placemark>
<name>
Fri Dec 16 12:37:23 2016 S=2.86 Km/hr
</name>
<styleUrl>
#styleMap_TLP_Normal
</styleUrl>
<Point>
<coordinates>
-65.0738983,-10.8665590,164.00
</coordinates>
</Point>
</Placemark>
<Placemark>
<name>
Fri Dec 16 12:37:33 2016 S=0.34 Km/hr
</name>
<styleUrl>
#styleMap_TLP_Normal
</styleUrl>
<Point>
<coordinates>
-65.0738449,-10.8665266,162.52
</coordinates>
</Point>
</Placemark>
<Placemark>
<name>
Fri Dec 16 12:37:43 2016 S=2.41 Km/hr
</name>
<styleUrl>
#styleMap_TLP_Normal
</styleUrl>
<Point>
<coordinates>
-65.0738907,-10.8664951,163.79
</coordinates>
</Point>
</Placemark>
<Placemark>
<name>
Fri Dec 16 12:37:53 2016 S=1.48 Km/hr
</name>
<styleUrl>
#styleMap_TLP_Normal
</styleUrl>
<Point>
<coordinates>
-65.0740128,-10.8664360,159.23
</coordinates>
</Point>
</Placemark>
<Placemark>
<name>
Fri Dec 16 12:38:03 2016 S=0.51 Km/hr
</name>
<styleUrl>
#styleMap_TLP_Normal
</styleUrl>
<Point>
<coordinates>
-65.0740814,-10.8664207,156.88
</coordinates>
</Point>
</Placemark>
<Placemark>
<name>
Fri Dec 16 12:38:13 2016 S=1.57 Km/hr
</name>
<styleUrl>
#styleMap_TLP_Normal
</styleUrl>
<Point>
<coordinates>
-65.0740967,-10.8664169,155.69
</coordinates>
</Point>
</Placemark>
<Placemark>
<name>
Fri Dec 16 12:38:23 2016 S=3.51 Km/hr
</name>
<styleUrl>
#styleMap_TLP_Normal
</styleUrl>
<Point>
<coordinates>
-65.0741730,-10.8663883,154.22
</coordinates>
</Point>
</Placemark>
<Placemark>
<name>
Fri Dec 16 12:38:33 2016 S=2.60 Km/hr
</name>
<styleUrl>
#styleMap_TLP_Normal
</styleUrl>
<Point>
<coordinates>
-65.0741730,-10.8663759,152.59
</coordinates>
</Point>
</Placemark>
<Placemark>
<name>
Fri Dec 16 12:38:43 2016 S=1.54 Km/hr
</name>
<styleUrl>
#styleMap_TLP_Normal
</styleUrl>
<Point>
<coordinates>
-65.0741959,-10.8663502,151.86
</coordinates>
</Point>
</Placemark>
<Placemark>
<name>
Fri Dec 16 12:38:53 2016 S=1.95 Km/hr
</name>
<styleUrl>
#styleMap_TLP_Normal
</styleUrl>
<Point>
<coordinates>
-65.0742645,-10.8663082,151.40
</coordinates>
</Point>
</Placemark>
<Placemark>
<name>
Fri Dec 16 12:39:03 2016 S=1.07 Km/hr
</name>
<styleUrl>
#styleMap_TLP_Normal
</styleUrl>
<Point>
<coordinates>
-65.0742950,-10.8662996,150.25
</coordinates>
</Point>
</Placemark>
<Placemark>
<name>
Fri Dec 16 12:39:13 2016 S=1.37 Km/hr
</name>
<styleUrl>
#styleMap_TLP_Normal
</styleUrl>
<Point>
<coordinates>
-65.0743332,-10.8662815,149.39
</coordinates>
</Point>
</Placemark>
<Placemark>
<name>
Fri Dec 16 12:39:23 2016 S=0.59 Km/hr
</name>
<styleUrl>
#styleMap_TLP_Normal
</styleUrl>
<Point>
<coordinates>
-65.0743790,-10.8662748,149.39
</coordinates>
</Point>
</Placemark>
<Placemark>
<name>
Fri Dec 16 12:39:33 2016 S=0.78 Km/hr
</name>
<styleUrl>
#styleMap_TLP_Normal
</styleUrl>
<Point>
<coordinates>
-65.0744019,-10.8662901,149.46
</coordinates>
</Point>
</Placemark>
<Placemark>
<name>
Fri Dec 16 12:39:43 2016 S=0.12 Km/hr
</name>
<styleUrl>
#styleMap_TLP_Normal
</styleUrl>
<Point>
<coordinates>
-65.0744171,-10.8663235,149.37
</coordinates>
</Point>
</Placemark>
<Placemark>
<name>
Fri Dec 16 12:39:53 2016 S=1.32 Km/hr
</name>
<styleUrl>
#styleMap_TLP_Normal
</styleUrl>
<Point>
<coordinates>
-65.0743866,-10.8662710,148.79
</coordinates>
</Point>
</Placemark>
<Placemark>
<name>
Fri Dec 16 12:40:03 2016 S=0.84 Km/hr
</name>
<styleUrl>
#styleMap_TLP_Normal
</styleUrl>
<Point>
<coordinates>
-65.0743484,-10.8662443,147.27
</coordinates>
</Point>
</Placemark>
<Placemark>
<name>
Fri Dec 16 12:40:13 2016 S=0.92 Km/hr
</name>
<styleUrl>
#styleMap_TLP_Normal
</styleUrl>
<Point>
<coordinates>
-65.0743484,-10.8662148,147.57
</coordinates>
</Point>
</Placemark>
<Placemark>
<name>
Fri Dec 16 12:40:23 2016 S=1.25 Km/hr
</name>
<styleUrl>
#styleMap_TLP_Normal
</styleUrl>
<Point>
<coordinates>
-65.0743561,-10.8661928,146.61
</coordinates>
</Point>
</Placemark>
<Placemark>
<name>
Fri Dec 16 12:40:33 2016 S=1.61 Km/hr
</name>
<styleUrl>
#styleMap_TLP_Normal
</styleUrl>
<Point>
<coordinates>
-65.0743561,-10.8661470,146.11
</coordinates>
</Point>
</Placemark>
<Placemark>
<name>
Fri Dec 16 12:40:43 2016 S=2.33 Km/hr
</name>
<styleUrl>
#styleMap_TLP_Normal
</styleUrl>
<Point>
<coordinates>
-65.0744095,-10.8660955,143.83
</coordinates>
</Point>
</Placemark>
<Placemark>
<name>
Fri Dec 16 12:40:53 2016 S=0.73 Km/hr
</name>
<styleUrl>
#styleMap_TLP_Normal
</styleUrl>
<Point>
<coordinates>
-65.0744705,-10.8660412,144.76
</coordinates>
</Point>
</Placemark>
<Placemark>
<name>
Fri Dec 16 12:41:03 2016 S=0.27 Km/hr
</name>
<styleUrl>
#styleMap_TLP_Normal
</styleUrl>
<Point>
<coordinates>
-65.0744705,-10.8660707,145.79
</coordinates>
</Point>
</Placemark>
<Placemark>
<name>
Fri Dec 16 12:41:13 2016 S=0.37 Km/hr
</name>
<styleUrl>
#styleMap_TLP_Normal
</styleUrl>
<Point>
<coordinates>
-65.0744705,-10.8660669,146.09
</coordinates>
</Point>
</Placemark>
<Placemark>
<name>
Fri Dec 16 12:41:23 2016 S=0.57 Km/hr
</name>
<styleUrl>
#styleMap_TLP_Normal
</styleUrl>
<Point>
<coordinates>
-65.0744705,-10.8660679,146.11
</coordinates>
</Point>
</Placemark>
<Placemark>
<name>
Fri Dec 16 12:41:33 2016 S=0.59 Km/hr
</name>
<styleUrl>
#styleMap_TLP_Normal
</styleUrl>
<Point>
<coordinates>
-65.0744781,-10.8660784,146.10
</coordinates>
</Point>
</Placemark>
<Placemark>
<name>
Fri Dec 16 12:41:43 2016 S=0.42 Km/hr
</name>
<styleUrl>
#styleMap_TLP_Normal
</styleUrl>
<Point>
<coordinates>
-65.0745316,-10.8660955,146.63
</coordinates>
</Point>
</Placemark>
<Placemark>
<name>
Fri Dec 16 12:41:53 2016 S=2.24 Km/hr
</name>
<styleUrl>
#styleMap_TLP_Normal
</styleUrl>
<Point>
<coordinates>
-65.0745468,-10.8660851,146.92
</coordinates>
</Point>
</Placemark>
<Placemark>
<name>
Fri Dec 16 12:42:03 2016 S=1.77 Km/hr
</name>
<styleUrl>
#styleMap_TLP_Normal
</styleUrl>
<Point>
<coordinates>
-65.0746002,-10.8660364,147.71
</coordinates>
</Point>
</Placemark>
<Placemark>
<name>
Fri Dec 16 12:42:13 2016 S=1.69 Km/hr
</name>
<styleUrl>
#styleMap_TLP_Normal
</styleUrl>
<Point>
<coordinates>
-65.0746384,-10.8659992,148.28
</coordinates>
</Point>
</Placemark>
<Placemark>
<name>
Fri Dec 16 12:42:23 2016 S=1.67 Km/hr
</name>
<styleUrl>
#styleMap_TLP_Normal
</styleUrl>
<Point>
<coordinates>
-65.0746841,-10.8659430,148.40
</coordinates>
</Point>
</Placemark>
<Placemark>
<name>
Fri Dec 16 12:42:33 2016 S=1.94 Km/hr
</name>
<styleUrl>
#styleMap_TLP_Normal
</styleUrl>
<Point>
<coordinates>
-65.0747604,-10.8658886,149.00
</coordinates>
</Point>
</Placemark>
<Placemark>
<name>
Fri Dec 16 12:42:43 2016 S=1.23 Km/hr
</name>
<styleUrl>
#styleMap_TLP_Normal
</styleUrl>
<Point>
<coordinates>
-65.0747910,-10.8658638,149.50
</coordinates>
</Point>
</Placemark>
<Placemark>
<name>
Fri Dec 16 12:42:53 2016 S=0.57 Km/hr
</name>
<styleUrl>
#styleMap_TLP_Normal
</styleUrl>
<Point>
<coordinates>
-65.0747910,-10.8658199,150.32
</coordinates>
</Point>
</Placemark>
<Placemark>
<name>
Fri Dec 16 12:43:03 2016 S=0.49 Km/hr
</name>
<styleUrl>
#styleMap_TLP_Normal
</styleUrl>
<Point>
<coordinates>
-65.0748062,-10.8658094,149.81
</coordinates>
</Point>
</Placemark>
<Placemark>
<name>
Fri Dec 16 12:43:13 2016 S=1.03 Km/hr
</name>
<styleUrl>
#styleMap_TLP_Normal
</styleUrl>
<Point>
<coordinates>
-65.0748825,-10.8657827,150.39
</coordinates>
</Point>
</Placemark>
<Placemark>
<name>
Fri Dec 16 12:43:23 2016 S=0.72 Km/hr
</name>
<styleUrl>
#styleMap_TLP_Normal
</styleUrl>
<Point>
<coordinates>
-65.0749435,-10.8657961,150.80
</coordinates>
</Point>
</Placemark>
<Placemark>
<name>
Fri Dec 16 12:43:33 2016 S=1.23 Km/hr
</name>
<styleUrl>
#styleMap_TLP_Normal
</styleUrl>
<Point>
<coordinates>
-65.0750122,-10.8658371,150.94
</coordinates>
</Point>
</Placemark>
<Placemark>
<name>
Fri Dec 16 12:43:43 2016 S=1.71 Km/hr
</name>
<styleUrl>
#styleMap_TLP_Normal
</styleUrl>
<Point>
<coordinates>
-65.0750351,-10.8658237,151.17
</coordinates>
</Point>
</Placemark>
<Placemark>
<name>
Fri Dec 16 12:43:53 2016 S=1.78 Km/hr
</name>
<styleUrl>
#styleMap_TLP_Normal
</styleUrl>
<Point>
<coordinates>
-65.0750885,-10.8658323,151.38
</coordinates>
</Point>
</Placemark>
<Placemark>
<name>
Fri Dec 16 12:44:03 2016 S=0.77 Km/hr
</name>
<styleUrl>
#styleMap_TLP_Normal
</styleUrl>
<Point>
<coordinates>
-65.0751038,-10.8658342,150.80
</coordinates>
</Point>
</Placemark>
<Placemark>
<name>
Fri Dec 16 12:44:13 2016 S=1.91 Km/hr
</name>
<styleUrl>
#styleMap_TLP_Normal
</styleUrl>
<Point>
<coordinates>
-65.0751190,-10.8658514,151.68
</coordinates>
</Point>
</Placemark>
<Placemark>
<name>
Fri Dec 16 12:44:23 2016 S=0.33 Km/hr
</name>
<styleUrl>
#styleMap_TLP_Normal
</styleUrl>
<Point>
<coordinates>
-65.0751801,-10.8658543,153.14
</coordinates>
</Point>
</Placemark>
<Placemark>
<name>
Fri Dec 16 12:44:33 2016 S=1.86 Km/hr
</name>
<styleUrl>
#styleMap_TLP_Normal
</styleUrl>
<Point>
<coordinates>
-65.0752563,-10.8659449,153.76
</coordinates>
</Point>
</Placemark>
<Placemark>
<name>
Fri Dec 16 12:44:43 2016 S=1.38 Km/hr
</name>
<styleUrl>
#styleMap_TLP_Normal
</styleUrl>
<Point>
<coordinates>
-65.0753555,-10.8659859,155.76
</coordinates>
</Point>
</Placemark>
<Placemark>
<name>
Fri Dec 16 12:44:53 2016 S=0.49 Km/hr
</name>
<styleUrl>
#styleMap_TLP_Normal
</styleUrl>
<Point>
<coordinates>
-65.0753860,-10.8659887,156.38
</coordinates>
</Point>
</Placemark>
<Placemark>
<name>
Fri Dec 16 12:45:03 2016 S=0.48 Km/hr
</name>
<styleUrl>
#styleMap_TLP_Normal
</styleUrl>
<Point>
<coordinates>
-65.0754013,-10.8659868,156.49
</coordinates>
</Point>
</Placemark>
<Placemark>
<name>
Fri Dec 16 12:45:13 2016 S=0.37 Km/hr
</name>
<styleUrl>
#styleMap_TLP_Normal
</styleUrl>
<Point>
<coordinates>
-65.0754089,-10.8659840,156.67
</coordinates>
</Point>
</Placemark>
<Placemark>
<name>
Fri Dec 16 12:45:23 2016 S=1.17 Km/hr
</name>
<styleUrl>
#styleMap_TLP_Normal
</styleUrl>
<Point>
<coordinates>
-65.0754166,-10.8659401,157.26
</coordinates>
</Point>
</Placemark>
<Placemark>
<name>
Fri Dec 16 12:45:33 2016 S=0.39 Km/hr
</name>
<styleUrl>
#styleMap_TLP_Normal
</styleUrl>
<Point>
<coordinates>
-65.0754318,-10.8659124,156.18
</coordinates>
</Point>
</Placemark>
<Placemark>
<name>
Fri Dec 16 12:45:43 2016 S=0.57 Km/hr
</name>
<styleUrl>
#styleMap_TLP_Normal
</styleUrl>
<Point>
<coordinates>
-65.0754242,-10.8659048,156.24
</coordinates>
</Point>
</Placemark>
<Placemark>
<name>
Fri Dec 16 12:45:53 2016 S=0.20 Km/hr
</name>
<styleUrl>
#styleMap_TLP_Normal
</styleUrl>
<Point>
<coordinates>
-65.0754242,-10.8659201,156.32
</coordinates>
</Point>
</Placemark>
<Placemark>
<name>
Fri Dec 16 12:46:03 2016 S=0.57 Km/hr
</name>
<styleUrl>
#styleMap_TLP_Normal
</styleUrl>
<Point>
<coordinates>
-65.0754242,-10.8659277,156.44
</coordinates>
</Point>
</Placemark>
<Placemark>
<name>
Fri Dec 16 12:46:13 2016 S=1.87 Km/hr
</name>
<styleUrl>
#styleMap_TLP_Normal
</styleUrl>
<Point>
<coordinates>
-65.0754471,-10.8659830,156.32
</coordinates>
</Point>
</Placemark>
<Placemark>
<name>
Fri Dec 16 12:46:23 2016 S=0.86 Km/hr
</name>
<styleUrl>
#styleMap_TLP_Normal
</styleUrl>
<Point>
<coordinates>
-65.0754929,-10.8660173,156.49
</coordinates>
</Point>
</Placemark>
<Placemark>
<name>
Fri Dec 16 12:46:33 2016 S=1.35 Km/hr
</name>
<styleUrl>
#styleMap_TLP_Normal
</styleUrl>
<Point>
<coordinates>
-65.0754929,-10.8660469,156.77
</coordinates>
</Point>
</Placemark>
<Placemark>
<name>
Fri Dec 16 12:46:43 2016 S=1.24 Km/hr
</name>
<styleUrl>
#styleMap_TLP_Normal
</styleUrl>
<Point>
<coordinates>
-65.0754700,-10.8660851,158.01
</coordinates>
</Point>
</Placemark>
<Placemark>
<name>
Fri Dec 16 12:46:53 2016 S=1.33 Km/hr
</name>
<styleUrl>
#styleMap_TLP_Normal
</styleUrl>
<Point>
<coordinates>
-65.0754700,-10.8661423,158.36
</coordinates>
</Point>
</Placemark>
<Placemark>
<name>
Fri Dec 16 12:47:03 2016 S=1.54 Km/hr
</name>
<styleUrl>
#styleMap_TLP_Normal
</styleUrl>
<Point>
<coordinates>
-65.0755768,-10.8662024,159.23
</coordinates>
</Point>
</Placemark>
<Placemark>
<name>
Fri Dec 16 12:47:13 2016 S=0.98 Km/hr
</name>
<styleUrl>
#styleMap_TLP_Normal
</styleUrl>
<Point>
<coordinates>
-65.0756073,-10.8662271,159.12
</coordinates>
</Point>
</Placemark>
<Placemark>
<name>
Fri Dec 16 12:47:23 2016 S=0.87 Km/hr
</name>
<styleUrl>
#styleMap_TLP_Normal
</styleUrl>
<Point>
<coordinates>
-65.0755920,-10.8662386,159.45
</coordinates>
</Point>
</Placemark>
<Placemark>
<name>
Fri Dec 16 12:47:33 2016 S=0.58 Km/hr
</name>
<styleUrl>
#styleMap_TLP_Normal
</styleUrl>
<Point>
<coordinates>
-65.0755844,-10.8662500,159.74
</coordinates>
</Point>
</Placemark>
<Placemark>
<name>
Fri Dec 16 12:47:43 2016 S=0.98 Km/hr
</name>
<styleUrl>
#styleMap_TLP_Normal
</styleUrl>
<Point>
<coordinates>
-65.0755692,-10.8662634,160.06
</coordinates>
</Point>
</Placemark>
<Placemark>
<name>
Fri Dec 16 12:47:53 2016 S=0.92 Km/hr
</name>
<styleUrl>
#styleMap_TLP_Normal
</styleUrl>
<Point>
<coordinates>
-65.0755692,-10.8663101,160.71
</coordinates>
</Point>
</Placemark>
<Placemark>
<name>
Fri Dec 16 12:48:03 2016 S=1.47 Km/hr
</name>
<styleUrl>
#styleMap_TLP_Normal
</styleUrl>
<Point>
<coordinates>
-65.0755157,-10.8663769,161.53
</coordinates>
</Point>
</Placemark>
<Placemark>
<name>
Fri Dec 16 12:48:13 2016 S=0.87 Km/hr
</name>
<styleUrl>
#styleMap_TLP_Normal
</styleUrl>
<Point>
<coordinates>
-65.0755539,-10.8664265,160.99
</coordinates>
</Point>
</Placemark>
<Placemark>
<name>
Fri Dec 16 12:48:23 2016 S=0.15 Km/hr
</name>
<styleUrl>
#styleMap_TLP_Normal
</styleUrl>
<Point>
<coordinates>
-65.0755615,-10.8664341,161.20
</coordinates>
</Point>
</Placemark>
<Placemark>
<name>
Fri Dec 16 12:48:33 2016 S=0.93 Km/hr
</name>
<styleUrl>
#styleMap_TLP_Normal
</styleUrl>
<Point>
<coordinates>
-65.0755539,-10.8664484,161.39
</coordinates>
</Point>
</Placemark>
<Placemark>
<name>
Fri Dec 16 12:48:43 2016 S=0.84 Km/hr
</name>
<styleUrl>
#styleMap_TLP_Normal
</styleUrl>
<Point>
<coordinates>
-65.0755463,-10.8664560,161.45
</coordinates>
</Point>
</Placemark>
<Placemark>
<name>
Fri Dec 16 12:48:53 2016 S=1.41 Km/hr
</name>
<styleUrl>
#styleMap_TLP_Normal
</styleUrl>
<Point>
<coordinates>
-65.0754929,-10.8664207,161.84
</coordinates>
</Point>
</Placemark>
<Placemark>
<name>
Fri Dec 16 12:49:03 2016 S=1.13 Km/hr
</name>
<styleUrl>
#styleMap_TLP_Normal
</styleUrl>
<Point>
<coordinates>
-65.0754547,-10.8663607,163.70
</coordinates>
</Point>
</Placemark>
<Placemark>
<name>
Fri Dec 16 12:49:13 2016 S=1.00 Km/hr
</name>
<styleUrl>
#styleMap_TLP_Normal
</styleUrl>
<Point>
<coordinates>
-65.0754776,-10.8663998,165.66
</coordinates>
</Point>
</Placemark>
<Placemark>
<name>
Fri Dec 16 12:49:23 2016 S=0.81 Km/hr
</name>
<styleUrl>
#styleMap_TLP_Normal
</styleUrl>
<Point>
<coordinates>
-65.0754929,-10.8664188,166.45
</coordinates>
</Point>
</Placemark>
<Placemark>
<name>
Fri Dec 16 12:49:33 2016 S=1.16 Km/hr
</name>
<styleUrl>
#styleMap_TLP_Normal
</styleUrl>
<Point>
<coordinates>
-65.0755615,-10.8664379,166.55
</coordinates>
</Point>
</Placemark>
<Placemark>
<name>
Fri Dec 16 12:49:43 2016 S=0.68 Km/hr
</name>
<styleUrl>
#styleMap_TLP_Normal
</styleUrl>
<Point>
<coordinates>
-65.0755386,-10.8664780,166.27
</coordinates>
</Point>
</Placemark>
<Placemark>
<name>
Fri Dec 16 12:49:53 2016 S=0.87 Km/hr
</name>
<styleUrl>
#styleMap_TLP_Normal
</styleUrl>
<Point>
<coordinates>
-65.0755539,-10.8664684,166.73
</coordinates>
</Point>
</Placemark>
<Placemark>
<name>
Fri Dec 16 12:50:03 2016 S=1.17 Km/hr
</name>
<styleUrl>
#styleMap_TLP_Normal
</styleUrl>
<Point>
<coordinates>
-65.0755539,-10.8664122,168.80
</coordinates>
</Point>
</Placemark>
<Placemark>
<name>
Fri Dec 16 12:50:13 2016 S=1.02 Km/hr
</name>
<styleUrl>
#styleMap_TLP_Normal
</styleUrl>
<Point>
<coordinates>
-65.0755692,-10.8663702,169.68
</coordinates>
</Point>
</Placemark>
<Placemark>
<name>
Fri Dec 16 12:50:23 2016 S=1.39 Km/hr
</name>
<styleUrl>
#styleMap_TLP_Normal
</styleUrl>
<Point>
<coordinates>
-65.0755692,-10.8663111,172.35
</coordinates>
</Point>
</Placemark>
<Placemark>
<name>
Fri Dec 16 12:50:33 2016 S=1.21 Km/hr
</name>
<styleUrl>
#styleMap_TLP_Normal
</styleUrl>
<Point>
<coordinates>
-65.0755310,-10.8662748,172.75
</coordinates>
</Point>
</Placemark>
<Placemark>
<name>
Fri Dec 16 12:50:43 2016 S=0.87 Km/hr
</name>
<styleUrl>
#styleMap_TLP_Normal
</styleUrl>
<Point>
<coordinates>
-65.0755234,-10.8662491,173.89
</coordinates>
</Point>
</Placemark>
<Placemark>
<name>
Fri Dec 16 12:50:53 2016 S=1.23 Km/hr
</name>
<styleUrl>
#styleMap_TLP_Normal
</styleUrl>
<Point>
<coordinates>
-65.0755386,-10.8662071,173.39
</coordinates>
</Point>
</Placemark>
<Placemark>
<name>
Fri Dec 16 12:51:03 2016 S=1.17 Km/hr
</name>
<styleUrl>
#styleMap_TLP_Normal
</styleUrl>
<Point>
<coordinates>
-65.0755615,-10.8661556,171.79
</coordinates>
</Point>
</Placemark>
<Placemark>
<name>
Fri Dec 16 12:51:13 2016 S=1.08 Km/hr
</name>
<styleUrl>
#styleMap_TLP_Normal
</styleUrl>
<Point>
<coordinates>
-65.0755844,-10.8661041,171.73
</coordinates>
</Point>
</Placemark>
<Placemark>
<name>
Fri Dec 16 12:51:23 2016 S=0.50 Km/hr
</name>
<styleUrl>
#styleMap_TLP_Normal
</styleUrl>
<Point>
<coordinates>
-65.0755844,-10.8661003,170.98
</coordinates>
</Point>
</Placemark>
<Placemark>
<name>
Fri Dec 16 12:51:33 2016 S=0.57 Km/hr
</name>
<styleUrl>
#styleMap_TLP_Normal
</styleUrl>
<Point>
<coordinates>
-65.0755844,-10.8660870,171.06
</coordinates>
</Point>
</Placemark>
<Placemark>
<name>
Fri Dec 16 12:51:43 2016 S=1.52 Km/hr
</name>
<styleUrl>
#styleMap_TLP_Normal
</styleUrl>
<Point>
<coordinates>
-65.0755615,-10.8660250,170.78
</coordinates>
</Point>
</Placemark>
<Placemark>
<name>
Fri Dec 16 12:51:53 2016 S=0.99 Km/hr
</name>
<styleUrl>
#styleMap_TLP_Normal
</styleUrl>
<Point>
<coordinates>
-65.0754852,-10.8659840,168.91
</coordinates>
</Point>
</Placemark>
<Placemark>
<name>
Fri Dec 16 12:52:03 2016 S=0.45 Km/hr
</name>
<styleUrl>
#styleMap_TLP_Normal
</styleUrl>
<Point>
<coordinates>
-65.0754547,-10.8659239,170.34
</coordinates>
</Point>
</Placemark>
<Placemark>
<name>
Fri Dec 16 12:52:13 2016 S=1.22 Km/hr
</name>
<styleUrl>
#styleMap_TLP_Normal
</styleUrl>
<Point>
<coordinates>
-65.0754318,-10.8658848,171.07
</coordinates>
</Point>
</Placemark>
<Placemark>
<name>
Fri Dec 16 12:52:23 2016 S=0.34 Km/hr
</name>
<styleUrl>
#styleMap_TLP_Normal
</styleUrl>
<Point>
<coordinates>
-65.0754623,-10.8658772,171.19
</coordinates>
</Point>
</Placemark>
<Placemark>
<name>
Fri Dec 16 12:52:33 2016 S=0.81 Km/hr
</name>
<styleUrl>
#styleMap_TLP_Normal
</styleUrl>
<Point>
<coordinates>
-65.0754776,-10.8658686,171.23
</coordinates>
</Point>
</Placemark>
<Placemark>
<name>
Fri Dec 16 12:52:43 2016 S=0.87 Km/hr
</name>
<styleUrl>
#styleMap_TLP_Normal
</styleUrl>
<Point>
<coordinates>
-65.0754929,-10.8658352,171.37
</coordinates>
</Point>
</Placemark>
<Placemark>
<name>
Fri Dec 16 12:52:53 2016 S=0.60 Km/hr
</name>
<styleUrl>
#styleMap_TLP_Normal
</styleUrl>
<Point>
<coordinates>
-65.0754929,-10.8658257,171.11
</coordinates>
</Point>
</Placemark>
<Placemark>
<name>
Fri Dec 16 12:53:03 2016 S=0.33 Km/hr
</name>
<styleUrl>
#styleMap_TLP_Normal
</styleUrl>
<Point>
<coordinates>
-65.0755081,-10.8658066,170.52
</coordinates>
</Point>
</Placemark>
<Placemark>
<name>
Fri Dec 16 12:53:13 2016 S=0.62 Km/hr
</name>
<styleUrl>
#styleMap_TLP_Normal
</styleUrl>
<Point>
<coordinates>
-65.0755005,-10.8657990,169.75
</coordinates>
</Point>
</Placemark>
<Placemark>
<name>
Fri Dec 16 12:53:23 2016 S=1.48 Km/hr
</name>
<styleUrl>
#styleMap_TLP_Normal
</styleUrl>
<Point>
<coordinates>
-65.0755005,-10.8657570,166.70
</coordinates>
</Point>
</Placemark>
<Placemark>
<name>
Fri Dec 16 12:53:33 2016 S=0.66 Km/hr
</name>
<styleUrl>
#styleMap_TLP_Normal
</styleUrl>
<Point>
<coordinates>
-65.0754929,-10.8657303,163.38
</coordinates>
</Point>
</Placemark>
<Placemark>
<name>
Fri Dec 16 12:53:43 2016 S=0.87 Km/hr
</name>
<styleUrl>
#styleMap_TLP_Normal
</styleUrl>
<Point>
<coordinates>
-65.0754852,-10.8657112,162.05
</coordinates>
</Point>
</Placemark>
<Placemark>
<name>
Fri Dec 16 12:53:53 2016 S=1.06 Km/hr
</name>
<styleUrl>
#styleMap_TLP_Normal
</styleUrl>
<Point>
<coordinates>
-65.0755081,-10.8656769,157.26
</coordinates>
</Point>
</Placemark>
<Placemark>
<name>
Fri Dec 16 12:54:03 2016 S=0.70 Km/hr
</name>
<styleUrl>
#styleMap_TLP_Normal
</styleUrl>
<Point>
<coordinates>
-65.0755386,-10.8656645,152.86
</coordinates>
</Point>
</Placemark>
<Placemark>
<name>
Fri Dec 16 12:54:13 2016 S=1.06 Km/hr
</name>
<styleUrl>
#styleMap_TLP_Normal
</styleUrl>
<Point>
<coordinates>
-65.0755615,-10.8656549,152.06
</coordinates>
</Point>
</Placemark>
<Placemark>
<name>
Fri Dec 16 12:54:23 2016 S=1.32 Km/hr
</name>
<styleUrl>
#styleMap_TLP_Normal
</styleUrl>
<Point>
<coordinates>
-65.0755539,-10.8655930,152.11
</coordinates>
</Point>
</Placemark>
<Placemark>
<name>
Fri Dec 16 12:54:33 2016 S=1.10 Km/hr
</name>
<styleUrl>
#styleMap_TLP_Normal
</styleUrl>
<Point>
<coordinates>
-65.0755615,-10.8654871,152.34
</coordinates>
</Point>
</Placemark>
<Placemark>
<name>
Fri Dec 16 12:54:43 2016 S=1.13 Km/hr
</name>
<styleUrl>
#styleMap_TLP_Normal
</styleUrl>
<Point>
<coordinates>
-65.0756226,-10.8654900,153.10
</coordinates>
</Point>
</Placemark>
<Placemark>
<name>
Fri Dec 16 12:54:53 2016 S=1.85 Km/hr
</name>
<styleUrl>
#styleMap_TLP_Normal
</styleUrl>
<Point>
<coordinates>
-65.0756912,-10.8654575,151.92
</coordinates>
</Point>
</Placemark>
<Placemark>
<name>
Fri Dec 16 12:55:03 2016 S=0.84 Km/hr
</name>
<styleUrl>
#styleMap_TLP_Normal
</styleUrl>
<Point>
<coordinates>
-65.0757370,-10.8654480,150.87
</coordinates>
</Point>
</Placemark>
<Placemark>
<name>
Fri Dec 16 12:55:13 2016 S=0.14 Km/hr
</name>
<styleUrl>
#styleMap_TLP_Normal
</styleUrl>
<Point>
<coordinates>
-65.0757523,-10.8654461,149.00
</coordinates>
</Point>
</Placemark>
<Placemark>
<name>
Fri Dec 16 12:55:23 2016 S=0.84 Km/hr
</name>
<styleUrl>
#styleMap_TLP_Normal
</styleUrl>
<Point>
<coordinates>
-65.0757599,-10.8654337,147.46
</coordinates>
</Point>
</Placemark>
<Placemark>
<name>
Fri Dec 16 12:55:33 2016 S=1.78 Km/hr
</name>
<styleUrl>
#styleMap_TLP_Normal
</styleUrl>
<Point>
<coordinates>
-65.0758057,-10.8653994,145.65
</coordinates>
</Point>
</Placemark>
<Placemark>
<name>
Fri Dec 16 12:55:43 2016 S=0.88 Km/hr
</name>
<styleUrl>
#styleMap_TLP_Normal
</styleUrl>
<Point>
<coordinates>
-65.0758286,-10.8653622,144.17
</coordinates>
</Point>
</Placemark>
<Placemark>
<name>
Fri Dec 16 12:55:53 2016 S=0.74 Km/hr
</name>
<styleUrl>
#styleMap_TLP_Normal
</styleUrl>
<Point>
<coordinates>
-65.0758286,-10.8653469,142.90
</coordinates>
</Point>
</Placemark>
<Placemark>
<name>
Fri Dec 16 12:56:03 2016 S=0.92 Km/hr
</name>
<styleUrl>
#styleMap_TLP_Normal
</styleUrl>
<Point>
<coordinates>
-65.0758972,-10.8653288,142.68
</coordinates>
</Point>
</Placemark>
<Placemark>
<name>
Fri Dec 16 12:56:13 2016 S=1.44 Km/hr
</name>
<styleUrl>
#styleMap_TLP_Normal
</styleUrl>
<Point>
<coordinates>
-65.0759125,-10.8652697,141.75
</coordinates>
</Point>
</Placemark>
<Placemark>
<name>
Fri Dec 16 12:56:23 2016 S=1.04 Km/hr
</name>
<styleUrl>
#styleMap_TLP_Normal
</styleUrl>
<Point>
<coordinates>
-65.0759048,-10.8652363,143.09
</coordinates>
</Point>
</Placemark>
<Placemark>
<name>
Fri Dec 16 12:56:33 2016 S=1.28 Km/hr
</name>
<styleUrl>
#styleMap_TLP_Normal
</styleUrl>
<Point>
<coordinates>
-65.0759277,-10.8651981,143.85
</coordinates>
</Point>
</Placemark>
<Placemark>
<name>
Fri Dec 16 12:56:43 2016 S=0.92 Km/hr
</name>
<styleUrl>
#styleMap_TLP_Normal
</styleUrl>
<Point>
<coordinates>
-65.0759201,-10.8651752,144.87
</coordinates>
</Point>
</Placemark>
<Placemark>
<name>
Fri Dec 16 12:56:53 2016 S=1.41 Km/hr
</name>
<styleUrl>
#styleMap_TLP_Normal
</styleUrl>
<Point>
<coordinates>
-65.0759354,-10.8651381,144.52
</coordinates>
</Point>
</Placemark>
<Placemark>
<name>
Fri Dec 16 12:57:03 2016 S=1.75 Km/hr
</name>
<styleUrl>
#styleMap_TLP_Normal
</styleUrl>
<Point>
<coordinates>
-65.0759354,-10.8650484,145.03
</coordinates>
</Point>
</Placemark>
<Placemark>
<name>
Fri Dec 16 12:57:13 2016 S=1.86 Km/hr
</name>
<styleUrl>
#styleMap_TLP_Normal
</styleUrl>
<Point>
<coordinates>
-65.0759354,-10.8649464,145.41
</coordinates>
</Point>
</Placemark>
<Placemark>
<name>
Fri Dec 16 12:57:23 2016 S=1.16 Km/hr
</name>
<styleUrl>
#styleMap_TLP_Normal
</styleUrl>
<Point>
<coordinates>
-65.0759048,-10.8648977,143.18
</coordinates>
</Point>
</Placemark>
<Placemark>
<name>
Fri Dec 16 12:57:33 2016 S=0.55 Km/hr
</name>
<styleUrl>
#styleMap_TLP_Normal
</styleUrl>
<Point>
<coordinates>
-65.0759277,-10.8648138,150.44
</coordinates>
</Point>
</Placemark>
<Placemark>
<name>
Fri Dec 16 12:57:43 2016 S=0.53 Km/hr
</name>
<styleUrl>
#styleMap_TLP_Normal
</styleUrl>
<Point>
<coordinates>
-65.0759277,-10.8648043,150.80
</coordinates>
</Point>
</Placemark>
<Placemark>
<name>
Fri Dec 16 12:57:53 2016 S=1.20 Km/hr
</name>
<styleUrl>
#styleMap_TLP_Normal
</styleUrl>
<Point>
<coordinates>
-65.0759048,-10.8648100,151.10
</coordinates>
</Point>
</Placemark>
<Placemark>
<name>
Fri Dec 16 12:58:03 2016 S=0.74 Km/hr
</name>
<styleUrl>
#styleMap_TLP_Normal
</styleUrl>
<Point>
<coordinates>
-65.0758820,-10.8648024,151.36
</coordinates>
</Point>
</Placemark>
<Placemark>
<name>
Fri Dec 16 12:58:13 2016 S=1.38 Km/hr
</name>
<styleUrl>
#styleMap_TLP_Normal
</styleUrl>
<Point>
<coordinates>
-65.0758591,-10.8647547,153.35
</coordinates>
</Point>
</Placemark>
<Placemark>
<name>
Fri Dec 16 12:58:23 2016 S=2.02 Km/hr
</name>
<styleUrl>
#styleMap_TLP_Normal
</styleUrl>
<Point>
<coordinates>
-65.0758133,-10.8646946,154.84
</coordinates>
</Point>
</Placemark>
<Placemark>
<name>
Fri Dec 16 12:58:33 2016 S=1.84 Km/hr
</name>
<styleUrl>
#styleMap_TLP_Normal
</styleUrl>
<Point>
<coordinates>
-65.0757599,-10.8646326,154.84
</coordinates>
</Point>
</Placemark>
<Placemark>
<name>
Fri Dec 16 12:58:43 2016 S=1.03 Km/hr
</name>
<styleUrl>
#styleMap_TLP_Normal
</styleUrl>
<Point>
<coordinates>
-65.0756760,-10.8646183,155.00
</coordinates>
</Point>
</Placemark>
<Placemark>
<name>
Fri Dec 16 12:58:53 2016 S=0.33 Km/hr
</name>
<styleUrl>
#styleMap_TLP_Normal
</styleUrl>
<Point>
<coordinates>
-65.0756683,-10.8646164,155.52
</coordinates>
</Point>
</Placemark>
<Placemark>
<name>
Fri Dec 16 12:59:03 2016 S=1.26 Km/hr
</name>
<styleUrl>
#styleMap_TLP_Normal
</styleUrl>
<Point>
<coordinates>
-65.0756302,-10.8645887,157.84
</coordinates>
</Point>
</Placemark>
<Placemark>
<name>
Fri Dec 16 12:59:13 2016 S=0.20 Km/hr
</name>
<styleUrl>
#styleMap_TLP_Normal
</styleUrl>
<Point>
<coordinates>
-65.0755920,-10.8645878,158.78
</coordinates>
</Point>
</Placemark>
<Placemark>
<name>
Fri Dec 16 12:59:23 2016 S=1.39 Km/hr
</name>
<styleUrl>
#styleMap_TLP_Normal
</styleUrl>
<Point>
<coordinates>
-65.0756226,-10.8645926,159.46
</coordinates>
</Point>
</Placemark>
<Placemark>
<name>
Fri Dec 16 12:59:33 2016 S=1.61 Km/hr
</name>
<styleUrl>
#styleMap_TLP_Normal
</styleUrl>
<Point>
<coordinates>
-65.0756531,-10.8646288,156.25
</coordinates>
</Point>
</Placemark>
<Placemark>
<name>
Fri Dec 16 12:59:43 2016 S=1.49 Km/hr
</name>
<styleUrl>
#styleMap_TLP_Normal
</styleUrl>
<Point>
<coordinates>
-65.0756912,-10.8646660,157.02
</coordinates>
</Point>
</Placemark>
<Placemark>
<name>
Fri Dec 16 12:59:53 2016 S=1.83 Km/hr
</name>
<styleUrl>
#styleMap_TLP_Normal
</styleUrl>
<Point>
<coordinates>
-65.0757599,-10.8647432,158.66
</coordinates>
</Point>
</Placemark>
<Placemark>
<name>
Fri Dec 16 13:00:03 2016 S=1.26 Km/hr
</name>
<styleUrl>
#styleMap_TLP_Normal
</styleUrl>
<Point>
<coordinates>
-65.0758438,-10.8647423,162.47
</coordinates>
</Point>
</Placemark>
<Placemark>
<name>
Fri Dec 16 13:00:13 2016 S=0.25 Km/hr
</name>
<styleUrl>
#styleMap_TLP_Normal
</styleUrl>
<Point>
<coordinates>
-65.0758286,-10.8647518,162.91
</coordinates>
</Point>
</Placemark>
<Placemark>
<name>
Fri Dec 16 13:00:23 2016 S=1.18 Km/hr
</name>
<styleUrl>
#styleMap_TLP_Normal
</styleUrl>
<Point>
<coordinates>
-65.0758286,-10.8647642,163.79
</coordinates>
</Point>
</Placemark>
<Placemark>
<name>
Fri Dec 16 13:00:33 2016 S=1.73 Km/hr
</name>
<styleUrl>
#styleMap_TLP_Normal
</styleUrl>
<Point>
<coordinates>
-65.0759659,-10.8649473,165.20
</coordinates>
</Point>
</Placemark>
<Placemark>
<name>
Fri Dec 16 13:00:43 2016 S=2.47 Km/hr
</name>
<styleUrl>
#styleMap_TLP_Normal
</styleUrl>
<Point>
<coordinates>
-65.0760422,-10.8649988,166.25
</coordinates>
</Point>
</Placemark>
<Placemark>
<name>
Fri Dec 16 13:00:53 2016 S=0.26 Km/hr
</name>
<styleUrl>
#styleMap_TLP_Normal
</styleUrl>
<Point>
<coordinates>
-65.0760651,-10.8649597,168.23
</coordinates>
</Point>
</Placemark>
<Placemark>
<name>
Fri Dec 16 13:01:03 2016 S=0.89 Km/hr
</name>
<styleUrl>
#styleMap_TLP_Normal
</styleUrl>
<Point>
<coordinates>
-65.0760727,-10.8649492,169.23
</coordinates>
</Point>
</Placemark>
<Placemark>
<name>
Fri Dec 16 13:01:13 2016 S=0.94 Km/hr
</name>
<styleUrl>
#styleMap_TLP_Normal
</styleUrl>
<Point>
<coordinates>
-65.0760956,-10.8649492,170.11
</coordinates>
</Point>
</Placemark>
<Placemark>
<name>
Fri Dec 16 13:01:23 2016 S=1.23 Km/hr
</name>
<styleUrl>
#styleMap_TLP_Normal
</styleUrl>
<Point>
<coordinates>
-65.0760956,-10.8649998,170.30
</coordinates>
</Point>
</Placemark>
<Placemark>
<name>
Fri Dec 16 13:01:33 2016 S=2.11 Km/hr
</name>
<styleUrl>
#styleMap_TLP_Normal
</styleUrl>
<Point>
<coordinates>
-65.0762177,-10.8650694,172.08
</coordinates>
</Point>
</Placemark>
<Placemark>
<name>
Fri Dec 16 13:01:43 2016 S=1.88 Km/hr
</name>
<styleUrl>
#styleMap_TLP_Normal
</styleUrl>
<Point>
<coordinates>
-65.0762939,-10.8650856,172.66
</coordinates>
</Point>
</Placemark>
<Placemark>
<name>
Fri Dec 16 13:01:53 2016 S=1.97 Km/hr
</name>
<styleUrl>
#styleMap_TLP_Normal
</styleUrl>
<Point>
<coordinates>
-65.0763474,-10.8651438,172.79
</coordinates>
</Point>
</Placemark>
<Placemark>
<name>
Fri Dec 16 13:02:03 2016 S=0.72 Km/hr
</name>
<styleUrl>
#styleMap_TLP_Normal
</styleUrl>
<Point>
<coordinates>
-65.0763855,-10.8652134,173.19
</coordinates>
</Point>
</Placemark>
<Placemark>
<name>
Fri Dec 16 13:02:13 2016 S=1.00 Km/hr
</name>
<styleUrl>
#styleMap_TLP_Normal
</styleUrl>
<Point>
<coordinates>
-65.0764008,-10.8652182,173.44
</coordinates>
</Point>
</Placemark>
<Placemark>
<name>
Fri Dec 16 13:02:23 2016 S=0.68 Km/hr
</name>
<styleUrl>
#styleMap_TLP_Normal
</styleUrl>
<Point>
<coordinates>
-65.0764160,-10.8651972,173.55
</coordinates>
</Point>
</Placemark>
<Placemark>
<name>
Fri Dec 16 13:02:33 2016 S=0.97 Km/hr
</name>
<styleUrl>
#styleMap_TLP_Normal
</styleUrl>
<Point>
<coordinates>
-65.0764771,-10.8651857,174.55
</coordinates>
</Point>
</Placemark>
<Placemark>
<name>
Fri Dec 16 13:02:43 2016 S=1.37 Km/hr
</name>
<styleUrl>
#styleMap_TLP_Normal
</styleUrl>
<Point>
<coordinates>
-65.0765076,-10.8652191,174.64
</coordinates>
</Point>
</Placemark>
<Placemark>
<name>
Fri Dec 16 13:02:53 2016 S=1.58 Km/hr
</name>
<styleUrl>
#styleMap_TLP_Normal
</styleUrl>
<Point>
<coordinates>
-65.0765686,-10.8652754,174.64
</coordinates>
</Point>
</Placemark>
<Placemark>
<name>
Fri Dec 16 13:03:03 2016 S=2.01 Km/hr
</name>
<styleUrl>
#styleMap_TLP_Normal
</styleUrl>
<Point>
<coordinates>
-65.0766373,-10.8653202,174.46
</coordinates>
</Point>
</Placemark>
<Placemark>
<name>
Fri Dec 16 13:03:13 2016 S=1.40 Km/hr
</name>
<styleUrl>
#styleMap_TLP_Normal
</styleUrl>
<Point>
<coordinates>
-65.0767059,-10.8652163,175.77
</coordinates>
</Point>
</Placemark>
<Placemark>
<name>
Fri Dec 16 13:03:23 2016 S=1.40 Km/hr
</name>
<styleUrl>
#styleMap_TLP_Normal
</styleUrl>
<Point>
<coordinates>
-65.0768433,-10.8652658,175.30
</coordinates>
</Point>
</Placemark>
<Placemark>
<name>
Fri Dec 16 13:03:33 2016 S=1.29 Km/hr
</name>
<styleUrl>
#styleMap_TLP_Normal
</styleUrl>
<Point>
<coordinates>
-65.0768585,-10.8652487,176.07
</coordinates>
</Point>
</Placemark>
<Placemark>
<name>
Fri Dec 16 13:03:43 2016 S=0.63 Km/hr
</name>
<styleUrl>
#styleMap_TLP_Normal
</styleUrl>
<Point>
<coordinates>
-65.0768890,-10.8652039,176.33
</coordinates>
</Point>
</Placemark>
<Placemark>
<name>
Fri Dec 16 13:03:53 2016 S=1.17 Km/hr
</name>
<styleUrl>
#styleMap_TLP_Normal
</styleUrl>
<Point>
<coordinates>
-65.0769119,-10.8651934,176.46
</coordinates>
</Point>
</Placemark>
<Placemark>
<name>
Fri Dec 16 13:04:03 2016 S=0.35 Km/hr
</name>
<styleUrl>
#styleMap_TLP_Normal
</styleUrl>
<Point>
<coordinates>
-65.0769272,-10.8651896,176.40
</coordinates>
</Point>
</Placemark>
<Placemark>
<name>
Fri Dec 16 13:04:13 2016 S=0.62 Km/hr
</name>
<styleUrl>
#styleMap_TLP_Normal
</styleUrl>
<Point>
<coordinates>
-65.0769348,-10.8652039,176.76
</coordinates>
</Point>
</Placemark>
<Placemark>
<name>
Fri Dec 16 13:04:23 2016 S=1.20 Km/hr
</name>
<styleUrl>
#styleMap_TLP_Normal
</styleUrl>
<Point>
<coordinates>
-65.0769501,-10.8652172,177.00
</coordinates>
</Point>
</Placemark>
<Placemark>
<name>
Fri Dec 16 13:04:33 2016 S=0.81 Km/hr
</name>
<styleUrl>
#styleMap_TLP_Normal
</styleUrl>
<Point>
<coordinates>
-65.0770035,-10.8652411,176.01
</coordinates>
</Point>
</Placemark>
<Placemark>
<name>
Fri Dec 16 13:04:43 2016 S=0.85 Km/hr
</name>
<styleUrl>
#styleMap_TLP_Normal
</styleUrl>
<Point>
<coordinates>
-65.0769882,-10.8652744,175.52
</coordinates>
</Point>
</Placemark>
<Placemark>
<name>
Fri Dec 16 13:04:53 2016 S=1.10 Km/hr
</name>
<styleUrl>
#styleMap_TLP_Normal
</styleUrl>
<Point>
<coordinates>
-65.0769730,-10.8653154,176.12
</coordinates>
</Point>
</Placemark>
<Placemark>
<name>
Fri Dec 16 13:05:03 2016 S=1.00 Km/hr
</name>
<styleUrl>
#styleMap_TLP_Normal
</styleUrl>
<Point>
<coordinates>
-65.0769730,-10.8653393,176.27
</coordinates>
</Point>
</Placemark>
<Placemark>
<name>
Fri Dec 16 13:05:13 2016 S=0.97 Km/hr
</name>
<styleUrl>
#styleMap_TLP_Normal
</styleUrl>
<Point>
<coordinates>
-65.0770264,-10.8653383,172.73
</coordinates>
</Point>
</Placemark>
<Placemark>
<name>
Fri Dec 16 13:05:23 2016 S=0.62 Km/hr
</name>
<styleUrl>
#styleMap_TLP_Normal
</styleUrl>
<Point>
<coordinates>
-65.0770416,-10.8653507,172.50
</coordinates>
</Point>
</Placemark>
<Placemark>
<name>
Fri Dec 16 13:05:33 2016 S=0.94 Km/hr
</name>
<styleUrl>
#styleMap_TLP_Normal
</styleUrl>
<Point>
<coordinates>
-65.0770645,-10.8653698,172.54
</coordinates>
</Point>
</Placemark>
<Placemark>
<name>
Fri Dec 16 13:05:43 2016 S=1.43 Km/hr
</name>
<styleUrl>
#styleMap_TLP_Normal
</styleUrl>
<Point>
<coordinates>
-65.0771332,-10.8654461,173.14
</coordinates>
</Point>
</Placemark>
<Placemark>
<name>
Fri Dec 16 13:05:53 2016 S=1.17 Km/hr
</name>
<styleUrl>
#styleMap_TLP_Normal
</styleUrl>
<Point>
<coordinates>
-65.0771484,-10.8654928,170.84
</coordinates>
</Point>
</Placemark>
<Placemark>
<name>
Fri Dec 16 13:06:03 2016 S=0.56 Km/hr
</name>
<styleUrl>
#styleMap_TLP_Normal
</styleUrl>
<Point>
<coordinates>
-65.0771484,-10.8655167,169.66
</coordinates>
</Point>
</Placemark>
<Placemark>
<name>
Fri Dec 16 13:06:13 2016 S=1.01 Km/hr
</name>
<styleUrl>
#styleMap_TLP_Normal
</styleUrl>
<Point>
<coordinates>
-65.0771255,-10.8655090,169.24
</coordinates>
</Point>
</Placemark>
<Placemark>
<name>
Fri Dec 16 13:06:23 2016 S=1.56 Km/hr
</name>
<styleUrl>
#styleMap_TLP_Normal
</styleUrl>
<Point>
<coordinates>
-65.0769958,-10.8654890,167.86
</coordinates>
</Point>
</Placemark>
<Placemark>
<name>
Fri Dec 16 13:06:33 2016 S=0.65 Km/hr
</name>
<styleUrl>
#styleMap_TLP_Normal
</styleUrl>
<Point>
<coordinates>
-65.0769958,-10.8654585,165.63
</coordinates>
</Point>
</Placemark>
<Placemark>
<name>
Fri Dec 16 13:06:43 2016 S=0.81 Km/hr
</name>
<styleUrl>
#styleMap_TLP_Normal
</styleUrl>
<Point>
<coordinates>
-65.0770340,-10.8654470,162.68
</coordinates>
</Point>
</Placemark>
<Placemark>
<name>
Fri Dec 16 13:06:53 2016 S=0.38 Km/hr
</name>
<styleUrl>
#styleMap_TLP_Normal
</styleUrl>
<Point>
<coordinates>
-65.0770493,-10.8654318,161.59
</coordinates>
</Point>
</Placemark>
<Placemark>
<name>
Fri Dec 16 13:07:03 2016 S=0.33 Km/hr
</name>
<styleUrl>
#styleMap_TLP_Normal
</styleUrl>
<Point>
<coordinates>
-65.0770493,-10.8654184,160.51
</coordinates>
</Point>
</Placemark>
<Placemark>
<name>
Fri Dec 16 13:07:13 2016 S=0.93 Km/hr
</name>
<styleUrl>
#styleMap_TLP_Normal
</styleUrl>
<Point>
<coordinates>
-65.0770493,-10.8653975,159.29
</coordinates>
</Point>
</Placemark>
<Placemark>
<name>
Fri Dec 16 13:07:23 2016 S=0.69 Km/hr
</name>
<styleUrl>
#styleMap_TLP_Normal
</styleUrl>
<Point>
<coordinates>
-65.0770416,-10.8653784,158.14
</coordinates>
</Point>
</Placemark>
<Placemark>
<name>
Fri Dec 16 13:07:33 2016 S=0.79 Km/hr
</name>
<styleUrl>
#styleMap_TLP_Normal
</styleUrl>
<Point>
<coordinates>
-65.0770569,-10.8653631,157.07
</coordinates>
</Point>
</Placemark>
<Placemark>
<name>
Fri Dec 16 13:07:43 2016 S=0.57 Km/hr
</name>
<styleUrl>
#styleMap_TLP_Normal
</styleUrl>
<Point>
<coordinates>
-65.0770645,-10.8653517,155.90
</coordinates>
</Point>
</Placemark>
<Placemark>
<name>
Fri Dec 16 13:07:53 2016 S=0.42 Km/hr
</name>
<styleUrl>
#styleMap_TLP_Normal
</styleUrl>
<Point>
<coordinates>
-65.0770645,-10.8653460,155.05
</coordinates>
</Point>
</Placemark>
<Placemark>
<name>
Fri Dec 16 13:08:03 2016 S=0.63 Km/hr
</name>
<styleUrl>
#styleMap_TLP_Normal
</styleUrl>
<Point>
<coordinates>
-65.0770798,-10.8653421,154.55
</coordinates>
</Point>
</Placemark>
<Placemark>
<name>
Fri Dec 16 13:08:13 2016 S=0.40 Km/hr
</name>
<styleUrl>
#styleMap_TLP_Normal
</styleUrl>
<Point>
<coordinates>
-65.0770874,-10.8653412,153.99
</coordinates>
</Point>
</Placemark>
<Placemark>
<name>
Fri Dec 16 13:08:23 2016 S=0.95 Km/hr
</name>
<styleUrl>
#styleMap_TLP_Normal
</styleUrl>
<Point>
<coordinates>
-65.0770645,-10.8653355,153.19
</coordinates>
</Point>
</Placemark>
<Placemark>
<name>
Fri Dec 16 13:08:33 2016 S=0.41 Km/hr
</name>
<styleUrl>
#styleMap_TLP_Normal
</styleUrl>
<Point>
<coordinates>
-65.0770493,-10.8653307,152.00
</coordinates>
</Point>
</Placemark>
<Placemark>
<name>
Fri Dec 16 13:08:43 2016 S=0.44 Km/hr
</name>
<styleUrl>
#styleMap_TLP_Normal
</styleUrl>
<Point>
<coordinates>
-65.0770264,-10.8653355,151.04
</coordinates>
</Point>
</Placemark>
<Placemark>
<name>
Fri Dec 16 13:08:53 2016 S=0.54 Km/hr
</name>
<styleUrl>
#styleMap_TLP_Normal
</styleUrl>
<Point>
<coordinates>
-65.0770264,-10.8653374,150.96
</coordinates>
</Point>
</Placemark>
<Placemark>
<name>
Fri Dec 16 13:09:03 2016 S=0.69 Km/hr
</name>
<styleUrl>
#styleMap_TLP_Normal
</styleUrl>
<Point>
<coordinates>
-65.0770416,-10.8653421,152.35
</coordinates>
</Point>
</Placemark>
<Placemark>
<name>
Fri Dec 16 13:09:13 2016 S=0.65 Km/hr
</name>
<styleUrl>
#styleMap_TLP_Normal
</styleUrl>
<Point>
<coordinates>
-65.0770493,-10.8653564,154.40
</coordinates>
</Point>
</Placemark>
<Placemark>
<name>
Fri Dec 16 13:09:23 2016 S=0.33 Km/hr
</name>
<styleUrl>
#styleMap_TLP_Normal
</styleUrl>
<Point>
<coordinates>
-65.0770493,-10.8653946,157.41
</coordinates>
</Point>
</Placemark>
<Placemark>
<name>
Fri Dec 16 13:09:33 2016 S=0.40 Km/hr
</name>
<styleUrl>
#styleMap_TLP_Normal
</styleUrl>
<Point>
<coordinates>
-65.0770340,-10.8653841,159.69
</coordinates>
</Point>
</Placemark>
<Placemark>
<name>
Fri Dec 16 13:09:43 2016 S=0.32 Km/hr
</name>
<styleUrl>
#styleMap_TLP_Normal
</styleUrl>
<Point>
<coordinates>
-65.0770340,-10.8653717,164.21
</coordinates>
</Point>
</Placemark>
<Placemark>
<name>
Fri Dec 16 13:09:53 2016 S=0.00 Km/hr
</name>
<styleUrl>
#styleMap_TLP_Normal
</styleUrl>
<Point>
<coordinates>
-65.0770416,-10.8653545,165.65
</coordinates>
</Point>
</Placemark>
<Placemark>
<name>
Fri Dec 16 13:10:03 2016 S=0.03 Km/hr
</name>
<styleUrl>
#styleMap_TLP_Normal
</styleUrl>
<Point>
<coordinates>
-65.0770645,-10.8653727,165.32
</coordinates>
</Point>
</Placemark>
<Placemark>
<name>
Fri Dec 16 13:10:13 2016 S=0.76 Km/hr
</name>
<styleUrl>
#styleMap_TLP_Normal
</styleUrl>
<Point>
<coordinates>
-65.0770569,-10.8653660,165.27
</coordinates>
</Point>
</Placemark>
<Placemark>
<name>
Fri Dec 16 13:10:23 2016 S=1.10 Km/hr
</name>
<styleUrl>
#styleMap_TLP_Normal
</styleUrl>
<Point>
<coordinates>
-65.0770416,-10.8653498,166.06
</coordinates>
</Point>
</Placemark>
<Placemark>
<name>
Fri Dec 16 13:10:33 2016 S=1.69 Km/hr
</name>
<styleUrl>
#styleMap_TLP_Normal
</styleUrl>
<Point>
<coordinates>
-65.0769958,-10.8652945,168.44
</coordinates>
</Point>
</Placemark>
<Placemark>
<name>
Fri Dec 16 13:10:43 2016 S=1.15 Km/hr
</name>
<styleUrl>
#styleMap_TLP_Normal
</styleUrl>
<Point>
<coordinates>
-65.0769653,-10.8652821,171.30
</coordinates>
</Point>
</Placemark>
<Placemark>
<name>
Fri Dec 16 13:10:53 2016 S=1.15 Km/hr
</name>
<styleUrl>
#styleMap_TLP_Normal
</styleUrl>
<Point>
<coordinates>
-65.0769577,-10.8652935,171.87
</coordinates>
</Point>
</Placemark>
<Placemark>
<name>
Fri Dec 16 13:11:03 2016 S=0.77 Km/hr
</name>
<styleUrl>
#styleMap_TLP_Normal
</styleUrl>
<Point>
<coordinates>
-65.0769348,-10.8652954,172.95
</coordinates>
</Point>
</Placemark>
<Placemark>
<name>
Fri Dec 16 13:11:13 2016 S=1.11 Km/hr
</name>
<styleUrl>
#styleMap_TLP_Normal
</styleUrl>
<Point>
<coordinates>
-65.0768967,-10.8652868,173.33
</coordinates>
</Point>
</Placemark>
<Placemark>
<name>
Fri Dec 16 13:11:23 2016 S=2.01 Km/hr
</name>
<styleUrl>
#styleMap_TLP_Normal
</styleUrl>
<Point>
<coordinates>
-65.0768051,-10.8652916,173.40
</coordinates>
</Point>
</Placemark>
<Placemark>
<name>
Fri Dec 16 13:11:33 2016 S=2.22 Km/hr
</name>
<styleUrl>
#styleMap_TLP_Normal
</styleUrl>
<Point>
<coordinates>
-65.0766602,-10.8653193,172.05
</coordinates>
</Point>
</Placemark>
<Placemark>
<name>
Fri Dec 16 13:11:43 2016 S=1.52 Km/hr
</name>
<styleUrl>
#styleMap_TLP_Normal
</styleUrl>
<Point>
<coordinates>
-65.0766144,-10.8652849,170.79
</coordinates>
</Point>
</Placemark>
<Placemark>
<name>
Fri Dec 16 13:11:53 2016 S=2.60 Km/hr
</name>
<styleUrl>
#styleMap_TLP_Normal
</styleUrl>
<Point>
<coordinates>
-65.0765076,-10.8652096,172.11
</coordinates>
</Point>
</Placemark>
<Placemark>
<name>
Fri Dec 16 13:12:03 2016 S=2.25 Km/hr
</name>
<styleUrl>
#styleMap_TLP_Normal
</styleUrl>
<Point>
<coordinates>
-65.0763931,-10.8651600,172.07
</coordinates>
</Point>
</Placemark>
<Placemark>
<name>
Fri Dec 16 13:12:13 2016 S=1.19 Km/hr
</name>
<styleUrl>
#styleMap_TLP_Normal
</styleUrl>
<Point>
<coordinates>
-65.0763779,-10.8651581,172.73
</coordinates>
</Point>
</Placemark>
<Placemark>
<name>
Fri Dec 16 13:12:23 2016 S=2.04 Km/hr
</name>
<styleUrl>
#styleMap_TLP_Normal
</styleUrl>
<Point>
<coordinates>
-65.0763016,-10.8651495,173.52
</coordinates>
</Point>
</Placemark>
<Placemark>
<name>
Fri Dec 16 13:12:33 2016 S=2.05 Km/hr
</name>
<styleUrl>
#styleMap_TLP_Normal
</styleUrl>
<Point>
<coordinates>
-65.0761490,-10.8650551,175.05
</coordinates>
</Point>
</Placemark>
<Placemark>
<name>
Fri Dec 16 13:12:43 2016 S=0.57 Km/hr
</name>
<styleUrl>
#styleMap_TLP_Normal
</styleUrl>
<Point>
<coordinates>
-65.0761642,-10.8650742,175.11
</coordinates>
</Point>
</Placemark>
<Placemark>
<name>
Fri Dec 16 13:12:53 2016 S=0.97 Km/hr
</name>
<styleUrl>
#styleMap_TLP_Normal
</styleUrl>
<Point>
<coordinates>
-65.0761414,-10.8650656,175.68
</coordinates>
</Point>
</Placemark>
<Placemark>
<name>
Fri Dec 16 13:13:03 2016 S=0.96 Km/hr
</name>
<styleUrl>
#styleMap_TLP_Normal
</styleUrl>
<Point>
<coordinates>
-65.0761414,-10.8650475,176.84
</coordinates>
</Point>
</Placemark>
<Placemark>
<name>
Fri Dec 16 13:13:13 2016 S=0.98 Km/hr
</name>
<styleUrl>
#styleMap_TLP_Normal
</styleUrl>
<Point>
<coordinates>
-65.0761261,-10.8650236,177.02
</coordinates>
</Point>
</Placemark>
<Placemark>
<name>
Fri Dec 16 13:13:23 2016 S=0.50 Km/hr
</name>
<styleUrl>
#styleMap_TLP_Normal
</styleUrl>
<Point>
<coordinates>
-65.0761108,-10.8650084,177.43
</coordinates>
</Point>
</Placemark>
<Placemark>
<name>
Fri Dec 16 13:13:33 2016 S=1.30 Km/hr
</name>
<styleUrl>
#styleMap_TLP_Normal
</styleUrl>
<Point>
<coordinates>
-65.0760956,-10.8649960,177.79
</coordinates>
</Point>
</Placemark>
<Placemark>
<name>
Fri Dec 16 13:13:43 2016 S=2.17 Km/hr
</name>
<styleUrl>
#styleMap_TLP_Normal
</styleUrl>
<Point>
<coordinates>
-65.0759125,-10.8649397,177.88
</coordinates>
</Point>
</Placemark>
<Placemark>
<name>
Fri Dec 16 13:13:53 2016 S=1.29 Km/hr
</name>
<styleUrl>
#styleMap_TLP_Normal
</styleUrl>
<Point>
<coordinates>
-65.0758972,-10.8648624,176.95
</coordinates>
</Point>
</Placemark>
<Placemark>
<name>
Fri Dec 16 13:14:03 2016 S=1.39 Km/hr
</name>
<styleUrl>
#styleMap_TLP_Normal
</styleUrl>
<Point>
<coordinates>
-65.0758591,-10.8648386,176.39
</coordinates>
</Point>
</Placemark>
<Placemark>
<name>
Fri Dec 16 13:14:13 2016 S=2.31 Km/hr
</name>
<styleUrl>
#styleMap_TLP_Normal
</styleUrl>
<Point>
<coordinates>
-65.0757828,-10.8647890,174.46
</coordinates>
</Point>
</Placemark>
<Placemark>
<name>
Fri Dec 16 13:14:23 2016 S=3.03 Km/hr
</name>
<styleUrl>
#styleMap_TLP_Normal
</styleUrl>
<Point>
<coordinates>
-65.0756683,-10.8646889,171.88
</coordinates>
</Point>
</Placemark>
<Placemark>
<name>
Fri Dec 16 13:14:33 2016 S=1.00 Km/hr
</name>
<styleUrl>
#styleMap_TLP_Normal
</styleUrl>
<Point>
<coordinates>
-65.0756607,-10.8646612,170.94
</coordinates>
</Point>
</Placemark>
<Placemark>
<name>
Fri Dec 16 13:14:43 2016 S=2.59 Km/hr
</name>
<styleUrl>
#styleMap_TLP_Normal
</styleUrl>
<Point>
<coordinates>
-65.0755692,-10.8646755,169.47
</coordinates>
</Point>
</Placemark>
<Placemark>
<name>
Fri Dec 16 13:14:53 2016 S=1.75 Km/hr
</name>
<styleUrl>
#styleMap_TLP_Normal
</styleUrl>
<Point>
<coordinates>
-65.0754471,-10.8646154,169.81
</coordinates>
</Point>
</Placemark>
<Placemark>
<name>
Fri Dec 16 13:15:03 2016 S=0.78 Km/hr
</name>
<styleUrl>
#styleMap_TLP_Normal
</styleUrl>
<Point>
<coordinates>
-65.0754318,-10.8645811,166.52
</coordinates>
</Point>
</Placemark>
<Placemark>
<name>
Fri Dec 16 13:15:13 2016 S=0.62 Km/hr
</name>
<styleUrl>
#styleMap_TLP_Normal
</styleUrl>
<Point>
<coordinates>
-65.0754089,-10.8645573,161.29
</coordinates>
</Point>
</Placemark>
<Placemark>
<name>
Fri Dec 16 13:15:23 2016 S=1.50 Km/hr
</name>
<styleUrl>
#styleMap_TLP_Normal
</styleUrl>
<Point>
<coordinates>
-65.0753860,-10.8645601,160.01
</coordinates>
</Point>
</Placemark>
<Placemark>
<name>
Fri Dec 16 13:15:33 2016 S=1.58 Km/hr
</name>
<styleUrl>
#styleMap_TLP_Normal
</styleUrl>
<Point>
<coordinates>
-65.0753555,-10.8646069,158.11
</coordinates>
</Point>
</Placemark>
<Placemark>
<name>
Fri Dec 16 13:15:43 2016 S=1.07 Km/hr
</name>
<styleUrl>
#styleMap_TLP_Normal
</styleUrl>
<Point>
<coordinates>
-65.0753403,-10.8646498,157.51
</coordinates>
</Point>
</Placemark>
<Placemark>
<name>
Fri Dec 16 13:15:53 2016 S=2.64 Km/hr
</name>
<styleUrl>
#styleMap_TLP_Normal
</styleUrl>
<Point>
<coordinates>
-65.0753632,-10.8647146,155.94
</coordinates>
</Point>
</Placemark>
<Placemark>
<name>
Fri Dec 16 13:16:03 2016 S=2.23 Km/hr
</name>
<styleUrl>
#styleMap_TLP_Normal
</styleUrl>
<Point>
<coordinates>
-65.0753403,-10.8647785,153.66
</coordinates>
</Point>
</Placemark>
<Placemark>
<name>
Fri Dec 16 13:16:13 2016 S=1.59 Km/hr
</name>
<styleUrl>
#styleMap_TLP_Normal
</styleUrl>
<Point>
<coordinates>
-65.0753021,-10.8648396,154.14
</coordinates>
</Point>
</Placemark>
<Placemark>
<name>
Fri Dec 16 13:16:23 2016 S=1.92 Km/hr
</name>
<styleUrl>
#styleMap_TLP_Normal
</styleUrl>
<Point>
<coordinates>
-65.0753174,-10.8649588,153.20
</coordinates>
</Point>
</Placemark>
<Placemark>
<name>
Fri Dec 16 13:16:33 2016 S=2.74 Km/hr
</name>
<styleUrl>
#styleMap_TLP_Normal
</styleUrl>
<Point>
<coordinates>
-65.0752716,-10.8650503,152.57
</coordinates>
</Point>
</Placemark>
<Placemark>
<name>
Fri Dec 16 13:16:43 2016 S=2.33 Km/hr
</name>
<styleUrl>
#styleMap_TLP_Normal
</styleUrl>
<Point>
<coordinates>
-65.0751953,-10.8651552,151.40
</coordinates>
</Point>
</Placemark>
<Placemark>
<name>
Fri Dec 16 13:16:53 2016 S=2.73 Km/hr
</name>
<styleUrl>
#styleMap_TLP_Normal
</styleUrl>
<Point>
<coordinates>
-65.0751266,-10.8652477,150.57
</coordinates>
</Point>
</Placemark>
<Placemark>
<name>
Fri Dec 16 13:17:03 2016 S=1.59 Km/hr
</name>
<styleUrl>
#styleMap_TLP_Normal
</styleUrl>
<Point>
<coordinates>
-65.0750961,-10.8653097,150.70
</coordinates>
</Point>
</Placemark>
<Placemark>
<name>
Fri Dec 16 13:17:13 2016 S=1.59 Km/hr
</name>
<styleUrl>
#styleMap_TLP_Normal
</styleUrl>
<Point>
<coordinates>
-65.0750275,-10.8653231,151.92
</coordinates>
</Point>
</Placemark>
<Placemark>
<name>
Fri Dec 16 13:17:23 2016 S=1.00 Km/hr
</name>
<styleUrl>
#styleMap_TLP_Normal
</styleUrl>
<Point>
<coordinates>
-65.0749969,-10.8653584,151.61
</coordinates>
</Point>
</Placemark>
<Placemark>
<name>
Fri Dec 16 13:17:33 2016 S=1.20 Km/hr
</name>
<styleUrl>
#styleMap_TLP_Normal
</styleUrl>
<Point>
<coordinates>
-65.0749588,-10.8653955,151.42
</coordinates>
</Point>
</Placemark>
<Placemark>
<name>
Fri Dec 16 13:17:43 2016 S=1.23 Km/hr
</name>
<styleUrl>
#styleMap_TLP_Normal
</styleUrl>
<Point>
<coordinates>
-65.0749283,-10.8654127,153.07
</coordinates>
</Point>
</Placemark>
<Placemark>
<name>
Fri Dec 16 13:17:53 2016 S=1.85 Km/hr
</name>
<styleUrl>
#styleMap_TLP_Normal
</styleUrl>
<Point>
<coordinates>
-65.0749130,-10.8654594,154.00
</coordinates>
</Point>
</Placemark>
<Placemark>
<name>
Fri Dec 16 13:18:03 2016 S=1.84 Km/hr
</name>
<styleUrl>
#styleMap_TLP_Normal
</styleUrl>
<Point>
<coordinates>
-65.0748978,-10.8655024,154.46
</coordinates>
</Point>
</Placemark>
<Placemark>
<name>
Fri Dec 16 13:18:13 2016 S=2.01 Km/hr
</name>
<styleUrl>
#styleMap_TLP_Normal
</styleUrl>
<Point>
<coordinates>
-65.0748978,-10.8656101,153.01
</coordinates>
</Point>
</Placemark>
<Placemark>
<name>
Fri Dec 16 13:18:23 2016 S=2.57 Km/hr
</name>
<styleUrl>
#styleMap_TLP_Normal
</styleUrl>
<Point>
<coordinates>
-65.0748062,-10.8656626,154.18
</coordinates>
</Point>
</Placemark>
<Placemark>
<name>
Fri Dec 16 13:18:33 2016 S=1.95 Km/hr
</name>
<styleUrl>
#styleMap_TLP_Normal
</styleUrl>
<Point>
<coordinates>
-65.0747528,-10.8657732,155.16
</coordinates>
</Point>
</Placemark>
<Placemark>
<name>
Fri Dec 16 13:18:43 2016 S=3.49 Km/hr
</name>
<styleUrl>
#styleMap_TLP_Normal
</styleUrl>
<Point>
<coordinates>
-65.0747452,-10.8658400,155.30
</coordinates>
</Point>
</Placemark>
<Placemark>
<name>
Fri Dec 16 13:18:53 2016 S=2.57 Km/hr
</name>
<styleUrl>
#styleMap_TLP_Normal
</styleUrl>
<Point>
<coordinates>
-65.0746841,-10.8659277,156.50
</coordinates>
</Point>
</Placemark>
<Placemark>
<name>
Fri Dec 16 13:19:03 2016 S=2.88 Km/hr
</name>
<styleUrl>
#styleMap_TLP_Normal
</styleUrl>
<Point>
<coordinates>
-65.0746231,-10.8660021,157.78
</coordinates>
</Point>
</Placemark>
<Placemark>
<name>
Fri Dec 16 13:19:13 2016 S=1.87 Km/hr
</name>
<styleUrl>
#styleMap_TLP_Normal
</styleUrl>
<Point>
<coordinates>
-65.0745926,-10.8660803,159.76
</coordinates>
</Point>
</Placemark>
<Placemark>
<name>
Fri Dec 16 13:19:23 2016 S=2.24 Km/hr
</name>
<styleUrl>
#styleMap_TLP_Normal
</styleUrl>
<Point>
<coordinates>
-65.0745468,-10.8661814,161.46
</coordinates>
</Point>
</Placemark>
<Placemark>
<name>
Fri Dec 16 13:19:33 2016 S=2.98 Km/hr
</name>
<styleUrl>
#styleMap_TLP_Normal
</styleUrl>
<Point>
<coordinates>
-65.0744858,-10.8662214,162.33
</coordinates>
</Point>
</Placemark>
<Placemark>
<name>
Fri Dec 16 13:19:43 2016 S=1.43 Km/hr
</name>
<styleUrl>
#styleMap_TLP_Normal
</styleUrl>
<Point>
<coordinates>
-65.0743942,-10.8662949,161.43
</coordinates>
</Point>
</Placemark>
<Placemark>
<name>
Fri Dec 16 13:19:53 2016 S=2.13 Km/hr
</name>
<styleUrl>
#styleMap_TLP_Normal
</styleUrl>
<Point>
<coordinates>
-65.0743561,-10.8663225,161.55
</coordinates>
</Point>
</Placemark>
<Placemark>
<name>
Fri Dec 16 13:20:03 2016 S=2.23 Km/hr
</name>
<styleUrl>
#styleMap_TLP_Normal
</styleUrl>
<Point>
<coordinates>
-65.0742950,-10.8663683,162.19
</coordinates>
</Point>
</Placemark>
<Placemark>
<name>
Fri Dec 16 13:20:13 2016 S=3.32 Km/hr
</name>
<styleUrl>
#styleMap_TLP_Normal
</styleUrl>
<Point>
<coordinates>
-65.0742264,-10.8664484,163.73
</coordinates>
</Point>
</Placemark>
<Placemark>
<name>
Fri Dec 16 13:20:23 2016 S=3.87 Km/hr
</name>
<styleUrl>
#styleMap_TLP_Normal
</styleUrl>
<Point>
<coordinates>
-65.0740967,-10.8665180,163.22
</coordinates>
</Point>
</Placemark>
<Placemark>
<name>
Fri Dec 16 13:20:33 2016 S=3.93 Km/hr
</name>
<styleUrl>
#styleMap_TLP_Normal
</styleUrl>
<Point>
<coordinates>
-65.0739975,-10.8665104,161.94
</coordinates>
</Point>
</Placemark>
<Placemark>
<name>
Fri Dec 16 13:20:43 2016 S=2.24 Km/hr
</name>
<styleUrl>
#styleMap_TLP_Normal
</styleUrl>
<Point>
<coordinates>
-65.0739288,-10.8664875,162.43
</coordinates>
</Point>
</Placemark>
<Placemark>
<name>
Fri Dec 16 13:20:53 2016 S=2.27 Km/hr
</name>
<styleUrl>
#styleMap_TLP_Normal
</styleUrl>
<Point>
<coordinates>
-65.0739517,-10.8665447,163.07
</coordinates>
</Point>
</Placemark>
<Placemark>
<name>
Fri Dec 16 13:21:03 2016 S=3.02 Km/hr
</name>
<styleUrl>
#styleMap_TLP_Normal
</styleUrl>
<Point>
<coordinates>
-65.0739517,-10.8666496,163.41
</coordinates>
</Point>
</Placemark>
<Placemark>
<name>
Fri Dec 16 13:21:13 2016 S=2.21 Km/hr
</name>
<styleUrl>
#styleMap_TLP_Normal
</styleUrl>
<Point>
<coordinates>
-65.0739594,-10.8667221,164.13
</coordinates>
</Point>
</Placemark>
<Placemark>
<name>
Fri Dec 16 13:21:23 2016 S=2.37 Km/hr
</name>
<styleUrl>
#styleMap_TLP_Normal
</styleUrl>
<Point>
<coordinates>
-65.0739441,-10.8668232,164.10
</coordinates>
</Point>
</Placemark>
<Placemark>
<name>
Fri Dec 16 13:21:33 2016 S=2.53 Km/hr
</name>
<styleUrl>
#styleMap_TLP_Normal
</styleUrl>
<Point>
<coordinates>
-65.0739059,-10.8669195,164.49
</coordinates>
</Point>
</Placemark>
<Placemark>
<name>
Fri Dec 16 13:21:43 2016 S=1.89 Km/hr
</name>
<styleUrl>
#styleMap_TLP_Normal
</styleUrl>
<Point>
<coordinates>
-65.0738907,-10.8669844,164.51
</coordinates>
</Point>
</Placemark>
<Placemark>
<name>
Fri Dec 16 13:21:53 2016 S=2.87 Km/hr
</name>
<styleUrl>
#styleMap_TLP_Normal
</styleUrl>
<Point>
<coordinates>
-65.0739059,-10.8670778,164.00
</coordinates>
</Point>
</Placemark>
<Placemark>
<name>
Fri Dec 16 13:22:03 2016 S=4.58 Km/hr
</name>
<styleUrl>
#styleMap_TLP_Normal
</styleUrl>
<Point>
<coordinates>
-65.0738983,-10.8672285,163.98
</coordinates>
</Point>
</Placemark>
<Placemark>
<name>
Fri Dec 16 13:22:13 2016 S=2.52 Km/hr
</name>
<styleUrl>
#styleMap_TLP_Normal
</styleUrl>
<Point>
<coordinates>
-65.0738602,-10.8672972,164.89
</coordinates>
</Point>
</Placemark>
<Placemark>
<name>
Fri Dec 16 13:22:23 2016 S=2.92 Km/hr
</name>
<styleUrl>
#styleMap_TLP_Normal
</styleUrl>
<Point>
<coordinates>
-65.0738525,-10.8674421,165.78
</coordinates>
</Point>
</Placemark>
<Placemark>
<name>
Fri Dec 16 13:22:33 2016 S=2.42 Km/hr
</name>
<styleUrl>
#styleMap_TLP_Normal
</styleUrl>
<Point>
<coordinates>
-65.0738297,-10.8675337,166.21
</coordinates>
</Point>
</Placemark>
<Placemark>
<name>
Fri Dec 16 13:22:43 2016 S=3.48 Km/hr
</name>
<styleUrl>
#styleMap_TLP_Normal
</styleUrl>
<Point>
<coordinates>
-65.0737839,-10.8676329,165.65
</coordinates>
</Point>
</Placemark>
<Placemark>
<name>
Fri Dec 16 13:22:53 2016 S=3.76 Km/hr
</name>
<styleUrl>
#styleMap_TLP_Normal
</styleUrl>
<Point>
<coordinates>
-65.0737381,-10.8677559,166.14
</coordinates>
</Point>
</Placemark>
<Placemark>
<name>
Fri Dec 16 13:23:03 2016 S=3.54 Km/hr
</name>
<styleUrl>
#styleMap_TLP_Normal
</styleUrl>
<Point>
<coordinates>
-65.0737000,-10.8678246,166.16
</coordinates>
</Point>
</Placemark>
<Placemark>
<name>
Fri Dec 16 13:23:13 2016 S=2.20 Km/hr
</name>
<styleUrl>
#styleMap_TLP_Normal
</styleUrl>
<Point>
<coordinates>
-65.0736694,-10.8678713,167.71
</coordinates>
</Point>
</Placemark>
<Placemark>
<name>
Fri Dec 16 13:23:23 2016 S=3.32 Km/hr
</name>
<styleUrl>
#styleMap_TLP_Normal
</styleUrl>
<Point>
<coordinates>
-65.0737152,-10.8679323,167.51
</coordinates>
</Point>
</Placemark>
<Placemark>
<name>
Fri Dec 16 13:23:33 2016 S=1.79 Km/hr
</name>
<styleUrl>
#styleMap_TLP_Normal
</styleUrl>
<Point>
<coordinates>
-65.0736923,-10.8680172,169.27
</coordinates>
</Point>
</Placemark>
<Placemark>
<name>
Fri Dec 16 13:23:43 2016 S=1.25 Km/hr
</name>
<styleUrl>
#styleMap_TLP_Normal
</styleUrl>
<Point>
<coordinates>
-65.0737000,-10.8680544,169.38
</coordinates>
</Point>
</Placemark>
<Placemark>
<name>
Fri Dec 16 13:23:53 2016 S=1.89 Km/hr
</name>
<styleUrl>
#styleMap_TLP_Normal
</styleUrl>
<Point>
<coordinates>
-65.0736694,-10.8681145,169.55
</coordinates>
</Point>
</Placemark>
<Placemark>
<name>
Fri Dec 16 13:24:03 2016 S=0.88 Km/hr
</name>
<styleUrl>
#styleMap_TLP_Normal
</styleUrl>
<Point>
<coordinates>
-65.0735779,-10.8681641,169.11
</coordinates>
</Point>
</Placemark>
<Placemark>
<name>
Fri Dec 16 13:24:13 2016 S=0.59 Km/hr
</name>
<styleUrl>
#styleMap_TLP_Normal
</styleUrl>
<Point>
<coordinates>
-65.0735474,-10.8681517,169.11
</coordinates>
</Point>
</Placemark>
<Placemark>
<name>
Fri Dec 16 13:24:23 2016 S=0.40 Km/hr
</name>
<styleUrl>
#styleMap_TLP_Normal
</styleUrl>
<Point>
<coordinates>
-65.0735092,-10.8681602,169.00
</coordinates>
</Point>
</Placemark>
<Placemark>
<name>
Fri Dec 16 13:24:33 2016 S=0.65 Km/hr
</name>
<styleUrl>
#styleMap_TLP_Normal
</styleUrl>
<Point>
<coordinates>
-65.0735168,-10.8681650,169.05
</coordinates>
</Point>
</Placemark>
<Placemark>
<name>
Fri Dec 16 13:24:43 2016 S=0.23 Km/hr
</name>
<styleUrl>
#styleMap_TLP_Normal
</styleUrl>
<Point>
<coordinates>
-65.0735168,-10.8681755,169.09
</coordinates>
</Point>
</Placemark>
<Placemark>
<name>
Fri Dec 16 13:24:53 2016 S=0.48 Km/hr
</name>
<styleUrl>
#styleMap_TLP_Normal
</styleUrl>
<Point>
<coordinates>
-65.0735168,-10.8681765,169.09
</coordinates>
</Point>
</Placemark>
<Placemark>
<name>
Fri Dec 16 13:25:03 2016 S=0.84 Km/hr
</name>
<styleUrl>
#styleMap_TLP_Normal
</styleUrl>
<Point>
<coordinates>
-65.0735245,-10.8681870,169.09
</coordinates>
</Point>
</Placemark>
<Placemark>
<name>
Fri Dec 16 13:25:13 2016 S=1.67 Km/hr
</name>
<styleUrl>
#styleMap_TLP_Normal
</styleUrl>
<Point>
<coordinates>
-65.0735168,-10.8682108,168.79
</coordinates>
</Point>
</Placemark>
<Placemark>
<name>
Fri Dec 16 13:25:23 2016 S=1.96 Km/hr
</name>
<styleUrl>
#styleMap_TLP_Normal
</styleUrl>
<Point>
<coordinates>
-65.0735474,-10.8682880,167.89
</coordinates>
</Point>
</Placemark>
<Placemark>
<name>
Fri Dec 16 13:25:33 2016 S=2.12 Km/hr
</name>
<styleUrl>
#styleMap_TLP_Normal
</styleUrl>
<Point>
<coordinates>
-65.0735092,-10.8683605,167.42
</coordinates>
</Point>
</Placemark>
<Placemark>
<name>
Fri Dec 16 13:25:43 2016 S=2.40 Km/hr
</name>
<styleUrl>
#styleMap_TLP_Normal
</styleUrl>
<Point>
<coordinates>
-65.0734863,-10.8684597,167.40
</coordinates>
</Point>
</Placemark>
<Placemark>
<name>
Fri Dec 16 13:25:53 2016 S=1.94 Km/hr
</name>
<styleUrl>
#styleMap_TLP_Normal
</styleUrl>
<Point>
<coordinates>
-65.0734482,-10.8685627,168.57
</coordinates>
</Point>
</Placemark>
<Placemark>
<name>
Fri Dec 16 13:26:03 2016 S=1.70 Km/hr
</name>
<styleUrl>
#styleMap_TLP_Normal
</styleUrl>
<Point>
<coordinates>
-65.0734100,-10.8686190,168.63
</coordinates>
</Point>
</Placemark>
<Placemark>
<name>
Fri Dec 16 13:26:13 2016 S=2.55 Km/hr
</name>
<styleUrl>
#styleMap_TLP_Normal
</styleUrl>
<Point>
<coordinates>
-65.0734024,-10.8687229,169.06
</coordinates>
</Point>
</Placemark>
<Placemark>
<name>
Fri Dec 16 13:26:23 2016 S=0.63 Km/hr
</name>
<styleUrl>
#styleMap_TLP_Normal
</styleUrl>
<Point>
<coordinates>
-65.0733490,-10.8687820,169.48
</coordinates>
</Point>
</Placemark>
<Placemark>
<name>
Fri Dec 16 13:26:33 2016 S=1.72 Km/hr
</name>
<styleUrl>
#styleMap_TLP_Normal
</styleUrl>
<Point>
<coordinates>
-65.0733109,-10.8688164,169.93
</coordinates>
</Point>
</Placemark>
<Placemark>
<name>
Fri Dec 16 13:26:43 2016 S=1.28 Km/hr
</name>
<styleUrl>
#styleMap_TLP_Normal
</styleUrl>
<Point>
<coordinates>
-65.0732651,-10.8688974,168.79
</coordinates>
</Point>
</Placemark>
<Placemark>
<name>
Fri Dec 16 13:26:53 2016 S=1.34 Km/hr
</name>
<styleUrl>
#styleMap_TLP_Normal
</styleUrl>
<Point>
<coordinates>
-65.0732346,-10.8689938,168.29
</coordinates>
</Point>
</Placemark>
<Placemark>
<name>
Fri Dec 16 13:27:03 2016 S=2.48 Km/hr
</name>
<styleUrl>
#styleMap_TLP_Normal
</styleUrl>
<Point>
<coordinates>
-65.0731964,-10.8691044,169.20
</coordinates>
</Point>
</Placemark>
<Placemark>
<name>
Fri Dec 16 13:27:13 2016 S=2.33 Km/hr
</name>
<styleUrl>
#styleMap_TLP_Normal
</styleUrl>
<Point>
<coordinates>
-65.0731583,-10.8692293,169.23
</coordinates>
</Point>
</Placemark>
<Placemark>
<name>
Fri Dec 16 13:27:23 2016 S=2.28 Km/hr
</name>
<styleUrl>
#styleMap_TLP_Normal
</styleUrl>
<Point>
<coordinates>
-65.0731049,-10.8692703,169.44
</coordinates>
</Point>
</Placemark>
<Placemark>
<name>
Fri Dec 16 13:27:33 2016 S=2.00 Km/hr
</name>
<styleUrl>
#styleMap_TLP_Normal
</styleUrl>
<Point>
<coordinates>
-65.0730591,-10.8693352,169.49
</coordinates>
</Point>
</Placemark>
<Placemark>
<name>
Fri Dec 16 13:27:43 2016 S=2.68 Km/hr
</name>
<styleUrl>
#styleMap_TLP_Normal
</styleUrl>
<Point>
<coordinates>
-65.0729828,-10.8694630,169.94
</coordinates>
</Point>
</Placemark>
<Placemark>
<name>
Fri Dec 16 13:27:53 2016 S=1.57 Km/hr
</name>
<styleUrl>
#styleMap_TLP_Normal
</styleUrl>
<Point>
<coordinates>
-65.0729752,-10.8696022,170.31
</coordinates>
</Point>
</Placemark>
<Placemark>
<name>
Fri Dec 16 13:28:03 2016 S=2.62 Km/hr
</name>
<styleUrl>
#styleMap_TLP_Normal
</styleUrl>
<Point>
<coordinates>
-65.0728989,-10.8696947,171.70
</coordinates>
</Point>
</Placemark>
<Placemark>
<name>
Fri Dec 16 13:28:13 2016 S=1.74 Km/hr
</name>
<styleUrl>
#styleMap_TLP_Normal
</styleUrl>
<Point>
<coordinates>
-65.0728455,-10.8697405,172.05
</coordinates>
</Point>
</Placemark>
<Placemark>
<name>
Fri Dec 16 13:28:23 2016 S=2.19 Km/hr
</name>
<styleUrl>
#styleMap_TLP_Normal
</styleUrl>
<Point>
<coordinates>
-65.0728226,-10.8698397,171.68
</coordinates>
</Point>
</Placemark>
<Placemark>
<name>
Fri Dec 16 13:28:33 2016 S=2.29 Km/hr
</name>
<styleUrl>
#styleMap_TLP_Normal
</styleUrl>
<Point>
<coordinates>
-65.0727844,-10.8700275,172.34
</coordinates>
</Point>
</Placemark>
<Placemark>
<name>
Fri Dec 16 13:28:43 2016 S=1.86 Km/hr
</name>
<styleUrl>
#styleMap_TLP_Normal
</styleUrl>
<Point>
<coordinates>
-65.0726776,-10.8701487,172.39
</coordinates>
</Point>
</Placemark>
<Placemark>
<name>
Fri Dec 16 13:28:53 2016 S=1.20 Km/hr
</name>
<styleUrl>
#styleMap_TLP_Normal
</styleUrl>
<Point>
<coordinates>
-65.0726166,-10.8701515,173.07
</coordinates>
</Point>
</Placemark>
<Placemark>
<name>
Fri Dec 16 13:29:03 2016 S=2.24 Km/hr
</name>
<styleUrl>
#styleMap_TLP_Normal
</styleUrl>
<Point>
<coordinates>
-65.0726166,-10.8702106,173.27
</coordinates>
</Point>
</Placemark>
<Placemark>
<name>
Fri Dec 16 13:29:13 2016 S=1.36 Km/hr
</name>
<styleUrl>
#styleMap_TLP_Normal
</styleUrl>
<Point>
<coordinates>
-65.0725632,-10.8702831,173.52
</coordinates>
</Point>
</Placemark>
<Placemark>
<name>
Fri Dec 16 13:29:23 2016 S=2.32 Km/hr
</name>
<styleUrl>
#styleMap_TLP_Normal
</styleUrl>
<Point>
<coordinates>
-65.0725021,-10.8703594,173.88
</coordinates>
</Point>
</Placemark>
<Placemark>
<name>
Fri Dec 16 13:29:33 2016 S=2.63 Km/hr
</name>
<styleUrl>
#styleMap_TLP_Normal
</styleUrl>
<Point>
<coordinates>
-65.0724411,-10.8704796,173.52
</coordinates>
</Point>
</Placemark>
<Placemark>
<name>
Fri Dec 16 13:29:43 2016 S=1.49 Km/hr
</name>
<styleUrl>
#styleMap_TLP_Normal
</styleUrl>
<Point>
<coordinates>
-65.0724182,-10.8705587,175.06
</coordinates>
</Point>
</Placemark>
<Placemark>
<name>
Fri Dec 16 13:29:53 2016 S=1.39 Km/hr
</name>
<styleUrl>
#styleMap_TLP_Normal
</styleUrl>
<Point>
<coordinates>
-65.0723572,-10.8706436,176.37
</coordinates>
</Point>
</Placemark>
<Placemark>
<name>
Fri Dec 16 13:30:03 2016 S=1.44 Km/hr
</name>
<styleUrl>
#styleMap_TLP_Normal
</styleUrl>
<Point>
<coordinates>
-65.0722809,-10.8707466,176.45
</coordinates>
</Point>
</Placemark>
<Placemark>
<name>
Fri Dec 16 13:30:13 2016 S=2.36 Km/hr
</name>
<styleUrl>
#styleMap_TLP_Normal
</styleUrl>
<Point>
<coordinates>
-65.0722809,-10.8708591,176.98
</coordinates>
</Point>
</Placemark>
<Placemark>
<name>
Fri Dec 16 13:30:23 2016 S=2.91 Km/hr
</name>
<styleUrl>
#styleMap_TLP_Normal
</styleUrl>
<Point>
<coordinates>
-65.0722351,-10.8709993,176.27
</coordinates>
</Point>
</Placemark>
<Placemark>
<name>
Fri Dec 16 13:30:33 2016 S=2.01 Km/hr
</name>
<styleUrl>
#styleMap_TLP_Normal
</styleUrl>
<Point>
<coordinates>
-65.0721817,-10.8710814,174.77
</coordinates>
</Point>
</Placemark>
<Placemark>
<name>
Fri Dec 16 13:30:43 2016 S=2.23 Km/hr
</name>
<styleUrl>
#styleMap_TLP_Normal
</styleUrl>
<Point>
<coordinates>
-65.0721054,-10.8712053,171.71
</coordinates>
</Point>
</Placemark>
<Placemark>
<name>
Fri Dec 16 13:30:53 2016 S=1.19 Km/hr
</name>
<styleUrl>
#styleMap_TLP_Normal
</styleUrl>
<Point>
<coordinates>
-65.0720825,-10.8712358,169.89
</coordinates>
</Point>
</Placemark>
<Placemark>
<name>
Fri Dec 16 13:31:03 2016 S=2.36 Km/hr
</name>
<styleUrl>
#styleMap_TLP_Normal
</styleUrl>
<Point>
<coordinates>
-65.0720596,-10.8713036,169.08
</coordinates>
</Point>
</Placemark>
<Placemark>
<name>
Fri Dec 16 13:31:13 2016 S=2.70 Km/hr
</name>
<styleUrl>
#styleMap_TLP_Normal
</styleUrl>
<Point>
<coordinates>
-65.0719986,-10.8714066,168.68
</coordinates>
</Point>
</Placemark>
<Placemark>
<name>
Fri Dec 16 13:31:23 2016 S=2.02 Km/hr
</name>
<styleUrl>
#styleMap_TLP_Normal
</styleUrl>
<Point>
<coordinates>
-65.0719604,-10.8714819,169.23
</coordinates>
</Point>
</Placemark>
<Placemark>
<name>
Fri Dec 16 13:31:33 2016 S=2.03 Km/hr
</name>
<styleUrl>
#styleMap_TLP_Normal
</styleUrl>
<Point>
<coordinates>
-65.0719147,-10.8715706,169.60
</coordinates>
</Point>
</Placemark>
<Placemark>
<name>
Fri Dec 16 13:31:43 2016 S=3.14 Km/hr
</name>
<styleUrl>
#styleMap_TLP_Normal
</styleUrl>
<Point>
<coordinates>
-65.0718231,-10.8716650,170.86
</coordinates>
</Point>
</Placemark>
<Placemark>
<name>
Fri Dec 16 13:31:53 2016 S=2.17 Km/hr
</name>
<styleUrl>
#styleMap_TLP_Normal
</styleUrl>
<Point>
<coordinates>
-65.0718002,-10.8717566,171.69
</coordinates>
</Point>
</Placemark>
<Placemark>
<name>
Fri Dec 16 13:32:03 2016 S=1.93 Km/hr
</name>
<styleUrl>
#styleMap_TLP_Normal
</styleUrl>
<Point>
<coordinates>
-65.0717545,-10.8718710,172.96
</coordinates>
</Point>
</Placemark>
<Placemark>
<name>
Fri Dec 16 13:32:13 2016 S=2.55 Km/hr
</name>
<styleUrl>
#styleMap_TLP_Normal
</styleUrl>
<Point>
<coordinates>
-65.0717163,-10.8720036,172.91
</coordinates>
</Point>
</Placemark>
<Placemark>
<name>
Fri Dec 16 13:32:23 2016 S=1.86 Km/hr
</name>
<styleUrl>
#styleMap_TLP_Normal
</styleUrl>
<Point>
<coordinates>
-65.0716476,-10.8720779,173.84
</coordinates>
</Point>
</Placemark>
<Placemark>
<name>
Fri Dec 16 13:32:33 2016 S=1.72 Km/hr
</name>
<styleUrl>
#styleMap_TLP_Normal
</styleUrl>
<Point>
<coordinates>
-65.0716095,-10.8721361,174.80
</coordinates>
</Point>
</Placemark>
<Placemark>
<name>
Fri Dec 16 13:32:43 2016 S=1.72 Km/hr
</name>
<styleUrl>
#styleMap_TLP_Normal
</styleUrl>
<Point>
<coordinates>
-65.0715637,-10.8722200,174.52
</coordinates>
</Point>
</Placemark>
<Placemark>
<name>
Fri Dec 16 13:32:53 2016 S=1.43 Km/hr
</name>
<styleUrl>
#styleMap_TLP_Normal
</styleUrl>
<Point>
<coordinates>
-65.0715179,-10.8723106,174.86
</coordinates>
</Point>
</Placemark>
<Placemark>
<name>
Fri Dec 16 13:33:03 2016 S=2.62 Km/hr
</name>
<styleUrl>
#styleMap_TLP_Normal
</styleUrl>
<Point>
<coordinates>
-65.0715103,-10.8723841,175.25
</coordinates>
</Point>
</Placemark>
<Placemark>
<name>
Fri Dec 16 13:33:13 2016 S=1.82 Km/hr
</name>
<styleUrl>
#styleMap_TLP_Normal
</styleUrl>
<Point>
<coordinates>
-65.0714417,-10.8725100,175.63
</coordinates>
</Point>
</Placemark>
<Placemark>
<name>
Fri Dec 16 13:33:23 2016 S=2.28 Km/hr
</name>
<styleUrl>
#styleMap_TLP_Normal
</styleUrl>
<Point>
<coordinates>
-65.0714111,-10.8726130,175.84
</coordinates>
</Point>
</Placemark>
<Placemark>
<name>
Fri Dec 16 13:33:33 2016 S=2.97 Km/hr
</name>
<styleUrl>
#styleMap_TLP_Normal
</styleUrl>
<Point>
<coordinates>
-65.0713959,-10.8727179,175.57
</coordinates>
</Point>
</Placemark>
<Placemark>
<name>
Fri Dec 16 13:33:43 2016 S=1.55 Km/hr
</name>
<styleUrl>
#styleMap_TLP_Normal
</styleUrl>
<Point>
<coordinates>
-65.0713806,-10.8728228,175.54
</coordinates>
</Point>
</Placemark>
<Placemark>
<name>
Fri Dec 16 13:33:53 2016 S=2.33 Km/hr
</name>
<styleUrl>
#styleMap_TLP_Normal
</styleUrl>
<Point>
<coordinates>
-65.0713272,-10.8728876,176.89
</coordinates>
</Point>
</Placemark>
<Placemark>
<name>
Fri Dec 16 13:34:03 2016 S=3.06 Km/hr
</name>
<styleUrl>
#styleMap_TLP_Normal
</styleUrl>
<Point>
<coordinates>
-65.0712585,-10.8729544,178.48
</coordinates>
</Point>
</Placemark>
<Placemark>
<name>
Fri Dec 16 13:34:13 2016 S=2.38 Km/hr
</name>
<styleUrl>
#styleMap_TLP_Normal
</styleUrl>
<Point>
<coordinates>
-65.0711746,-10.8730526,177.84
</coordinates>
</Point>
</Placemark>
<Placemark>
<name>
Fri Dec 16 13:34:23 2016 S=2.56 Km/hr
</name>
<styleUrl>
#styleMap_TLP_Normal
</styleUrl>
<Point>
<coordinates>
-65.0711441,-10.8731680,177.44
</coordinates>
</Point>
</Placemark>
<Placemark>
<name>
Fri Dec 16 13:34:33 2016 S=3.08 Km/hr
</name>
<styleUrl>
#styleMap_TLP_Normal
</styleUrl>
<Point>
<coordinates>
-65.0711212,-10.8732710,177.08
</coordinates>
</Point>
</Placemark>
<Placemark>
<name>
Fri Dec 16 13:34:43 2016 S=2.33 Km/hr
</name>
<styleUrl>
#styleMap_TLP_Normal
</styleUrl>
<Point>
<coordinates>
-65.0710602,-10.8733759,177.94
</coordinates>
</Point>
</Placemark>
<Placemark>
<name>
Fri Dec 16 13:34:53 2016 S=2.32 Km/hr
</name>
<styleUrl>
#styleMap_TLP_Normal
</styleUrl>
<Point>
<coordinates>
-65.0710449,-10.8734541,178.29
</coordinates>
</Point>
</Placemark>
<Placemark>
<name>
Fri Dec 16 13:35:03 2016 S=3.14 Km/hr
</name>
<styleUrl>
#styleMap_TLP_Normal
</styleUrl>
<Point>
<coordinates>
-65.0710297,-10.8736086,178.43
</coordinates>
</Point>
</Placemark>
<Placemark>
<name>
Fri Dec 16 13:35:13 2016 S=2.48 Km/hr
</name>
<styleUrl>
#styleMap_TLP_Normal
</styleUrl>
<Point>
<coordinates>
-65.0709915,-10.8736877,179.09
</coordinates>
</Point>
</Placemark>
<Placemark>
<name>
Fri Dec 16 13:35:23 2016 S=2.61 Km/hr
</name>
<styleUrl>
#styleMap_TLP_Normal
</styleUrl>
<Point>
<coordinates>
-65.0709229,-10.8737793,180.06
</coordinates>
</Point>
</Placemark>
<Placemark>
<name>
Fri Dec 16 13:35:33 2016 S=1.16 Km/hr
</name>
<styleUrl>
#styleMap_TLP_Normal
</styleUrl>
<Point>
<coordinates>
-65.0708923,-10.8738804,180.84
</coordinates>
</Point>
</Placemark>
<Placemark>
<name>
Fri Dec 16 13:35:43 2016 S=2.40 Km/hr
</name>
<styleUrl>
#styleMap_TLP_Normal
</styleUrl>
<Point>
<coordinates>
-65.0708008,-10.8739529,180.45
</coordinates>
</Point>
</Placemark>
<Placemark>
<name>
Fri Dec 16 13:35:53 2016 S=2.92 Km/hr
</name>
<styleUrl>
#styleMap_TLP_Normal
</styleUrl>
<Point>
<coordinates>
-65.0707245,-10.8740253,180.25
</coordinates>
</Point>
</Placemark>
<Placemark>
<name>
Fri Dec 16 13:36:03 2016 S=3.37 Km/hr
</name>
<styleUrl>
#styleMap_TLP_Normal
</styleUrl>
<Point>
<coordinates>
-65.0707245,-10.8741961,180.55
</coordinates>
</Point>
</Placemark>
<Placemark>
<name>
Fri Dec 16 13:36:13 2016 S=3.01 Km/hr
</name>
<styleUrl>
#styleMap_TLP_Normal
</styleUrl>
<Point>
<coordinates>
-65.0707092,-10.8743362,180.70
</coordinates>
</Point>
</Placemark>
<Placemark>
<name>
Fri Dec 16 13:36:23 2016 S=1.17 Km/hr
</name>
<styleUrl>
#styleMap_TLP_Normal
</styleUrl>
<Point>
<coordinates>
-65.0706329,-10.8743916,180.86
</coordinates>
</Point>
</Placemark>
<Placemark>
<name>
Fri Dec 16 13:36:33 2016 S=3.22 Km/hr
</name>
<styleUrl>
#styleMap_TLP_Normal
</styleUrl>
<Point>
<coordinates>
-65.0705719,-10.8744907,181.13
</coordinates>
</Point>
</Placemark>
<Placemark>
<name>
Fri Dec 16 13:36:43 2016 S=1.28 Km/hr
</name>
<styleUrl>
#styleMap_TLP_Normal
</styleUrl>
<Point>
<coordinates>
-65.0704269,-10.8745413,179.64
</coordinates>
</Point>
</Placemark>
<Placemark>
<name>
Fri Dec 16 13:36:53 2016 S=0.31 Km/hr
</name>
<styleUrl>
#styleMap_TLP_Normal
</styleUrl>
<Point>
<coordinates>
-65.0704269,-10.8745565,179.38
</coordinates>
</Point>
</Placemark>
<Placemark>
<name>
Fri Dec 16 13:37:03 2016 S=1.37 Km/hr
</name>
<styleUrl>
#styleMap_TLP_Normal
</styleUrl>
<Point>
<coordinates>
-65.0704041,-10.8745499,179.26
</coordinates>
</Point>
</Placemark>
<Placemark>
<name>
Fri Dec 16 13:37:13 2016 S=2.35 Km/hr
</name>
<styleUrl>
#styleMap_TLP_Normal
</styleUrl>
<Point>
<coordinates>
-65.0703506,-10.8745394,178.59
</coordinates>
</Point>
</Placemark>
<Placemark>
<name>
Fri Dec 16 13:37:23 2016 S=0.23 Km/hr
</name>
<styleUrl>
#styleMap_TLP_Normal
</styleUrl>
<Point>
<coordinates>
-65.0703278,-10.8745470,178.43
</coordinates>
</Point>
</Placemark>
<Placemark>
<name>
Fri Dec 16 13:37:33 2016 S=0.93 Km/hr
</name>
<styleUrl>
#styleMap_TLP_Normal
</styleUrl>
<Point>
<coordinates>
-65.0703430,-10.8746090,175.66
</coordinates>
</Point>
</Placemark>
<Placemark>
<name>
Fri Dec 16 13:37:43 2016 S=0.88 Km/hr
</name>
<styleUrl>
#styleMap_TLP_Normal
</styleUrl>
<Point>
<coordinates>
-65.0703583,-10.8746262,176.04
</coordinates>
</Point>
</Placemark>
<Placemark>
<name>
Fri Dec 16 13:37:53 2016 S=0.86 Km/hr
</name>
<styleUrl>
#styleMap_TLP_Normal
</styleUrl>
<Point>
<coordinates>
-65.0703964,-10.8746357,175.08
</coordinates>
</Point>
</Placemark>
<Placemark>
<name>
Fri Dec 16 13:38:03 2016 S=0.80 Km/hr
</name>
<styleUrl>
#styleMap_TLP_Normal
</styleUrl>
<Point>
<coordinates>
-65.0703888,-10.8746166,174.78
</coordinates>
</Point>
</Placemark>
<Placemark>
<name>
Fri Dec 16 13:38:13 2016 S=0.18 Km/hr
</name>
<styleUrl>
#styleMap_TLP_Normal
</styleUrl>
<Point>
<coordinates>
-65.0704041,-10.8746119,174.73
</coordinates>
</Point>
</Placemark>
<Placemark>
<name>
Fri Dec 16 13:38:23 2016 S=0.44 Km/hr
</name>
<styleUrl>
#styleMap_TLP_Normal
</styleUrl>
<Point>
<coordinates>
-65.0704117,-10.8746061,174.73
</coordinates>
</Point>
</Placemark>
<Placemark>
<name>
Fri Dec 16 13:38:33 2016 S=0.32 Km/hr
</name>
<styleUrl>
#styleMap_TLP_Normal
</styleUrl>
<Point>
<coordinates>
-65.0704193,-10.8746080,174.80
</coordinates>
</Point>
</Placemark>
<Placemark>
<name>
Fri Dec 16 13:38:43 2016 S=0.24 Km/hr
</name>
<styleUrl>
#styleMap_TLP_Normal
</styleUrl>
<Point>
<coordinates>
-65.0704269,-10.8746052,174.88
</coordinates>
</Point>
</Placemark>
<Placemark>
<name>
Fri Dec 16 13:38:53 2016 S=0.49 Km/hr
</name>
<styleUrl>
#styleMap_TLP_Normal
</styleUrl>
<Point>
<coordinates>
-65.0704269,-10.8745966,174.91
</coordinates>
</Point>
</Placemark>
<Placemark>
<name>
Fri Dec 16 13:39:03 2016 S=0.32 Km/hr
</name>
<styleUrl>
#styleMap_TLP_Normal
</styleUrl>
<Point>
<coordinates>
-65.0704269,-10.8745861,174.91
</coordinates>
</Point>
</Placemark>
<Placemark>
<name>
Fri Dec 16 13:39:13 2016 S=0.12 Km/hr
</name>
<styleUrl>
#styleMap_TLP_Normal
</styleUrl>
<Point>
<coordinates>
-65.0704193,-10.8745823,174.80
</coordinates>
</Point>
</Placemark>
<Placemark>
<name>
Fri Dec 16 13:39:23 2016 S=0.13 Km/hr
</name>
<styleUrl>
#styleMap_TLP_Normal
</styleUrl>
<Point>
<coordinates>
-65.0704193,-10.8745794,174.80
</coordinates>
</Point>
</Placemark>
<Placemark>
<name>
Fri Dec 16 13:39:33 2016 S=0.25 Km/hr
</name>
<styleUrl>
#styleMap_TLP_Normal
</styleUrl>
<Point>
<coordinates>
-65.0704193,-10.8745794,174.86
</coordinates>
</Point>
</Placemark>
<Placemark>
<name>
Fri Dec 16 13:39:43 2016 S=0.29 Km/hr
</name>
<styleUrl>
#styleMap_TLP_Normal
</styleUrl>
<Point>
<coordinates>
-65.0704269,-10.8745823,175.03
</coordinates>
</Point>
</Placemark>
<Placemark>
<name>
Fri Dec 16 13:39:53 2016 S=0.41 Km/hr
</name>
<styleUrl>
#styleMap_TLP_Normal
</styleUrl>
<Point>
<coordinates>
-65.0704269,-10.8745728,175.19
</coordinates>
</Point>
</Placemark>
<Placemark>
<name>
Fri Dec 16 13:40:03 2016 S=0.33 Km/hr
</name>
<styleUrl>
#styleMap_TLP_Normal
</styleUrl>
<Point>
<coordinates>
-65.0704269,-10.8745680,175.21
</coordinates>
</Point>
</Placemark>
<Placemark>
<name>
Fri Dec 16 13:40:13 2016 S=0.10 Km/hr
</name>
<styleUrl>
#styleMap_TLP_Normal
</styleUrl>
<Point>
<coordinates>
-65.0704193,-10.8745708,175.23
</coordinates>
</Point>
</Placemark>
<Placemark>
<name>
Fri Dec 16 13:40:23 2016 S=0.57 Km/hr
</name>
<styleUrl>
#styleMap_TLP_Normal
</styleUrl>
<Point>
<coordinates>
-65.0704117,-10.8745661,175.19
</coordinates>
</Point>
</Placemark>
<Placemark>
<name>
Fri Dec 16 13:40:33 2016 S=0.46 Km/hr
</name>
<styleUrl>
#styleMap_TLP_Normal
</styleUrl>
<Point>
<coordinates>
-65.0704041,-10.8745632,175.06
</coordinates>
</Point>
</Placemark>
<Placemark>
<name>
Fri Dec 16 13:40:43 2016 S=0.39 Km/hr
</name>
<styleUrl>
#styleMap_TLP_Normal
</styleUrl>
<Point>
<coordinates>
-65.0703964,-10.8745689,174.96
</coordinates>
</Point>
</Placemark>
<Placemark>
<name>
Fri Dec 16 13:40:53 2016 S=0.22 Km/hr
</name>
<styleUrl>
#styleMap_TLP_Normal
</styleUrl>
<Point>
<coordinates>
-65.0703964,-10.8745794,174.89
</coordinates>
</Point>
</Placemark>
<Placemark>
<name>
Fri Dec 16 13:41:03 2016 S=0.28 Km/hr
</name>
<styleUrl>
#styleMap_TLP_Normal
</styleUrl>
<Point>
<coordinates>
-65.0703888,-10.8745918,174.53
</coordinates>
</Point>
</Placemark>
<Placemark>
<name>
Fri Dec 16 13:41:13 2016 S=0.55 Km/hr
</name>
<styleUrl>
#styleMap_TLP_Normal
</styleUrl>
<Point>
<coordinates>
-65.0703888,-10.8745995,174.49
</coordinates>
</Point>
</Placemark>
<Placemark>
<name>
Fri Dec 16 13:41:23 2016 S=0.97 Km/hr
</name>
<styleUrl>
#styleMap_TLP_Normal
</styleUrl>
<Point>
<coordinates>
-65.0703964,-10.8746080,174.49
</coordinates>
</Point>
</Placemark>
<Placemark>
<name>
Fri Dec 16 13:41:33 2016 S=1.00 Km/hr
</name>
<styleUrl>
#styleMap_TLP_Normal
</styleUrl>
<Point>
<coordinates>
-65.0704117,-10.8746147,174.48
</coordinates>
</Point>
</Placemark>
<Placemark>
<name>
Fri Dec 16 13:41:43 2016 S=1.80 Km/hr
</name>
<styleUrl>
#styleMap_TLP_Normal
</styleUrl>
<Point>
<coordinates>
-65.0704346,-10.8746471,174.32
</coordinates>
</Point>
</Placemark>
<Placemark>
<name>
Fri Dec 16 13:41:53 2016 S=1.85 Km/hr
</name>
<styleUrl>
#styleMap_TLP_Normal
</styleUrl>
<Point>
<coordinates>
-65.0704575,-10.8747282,174.05
</coordinates>
</Point>
</Placemark>
<Placemark>
<name>
Fri Dec 16 13:42:03 2016 S=1.60 Km/hr
</name>
<styleUrl>
#styleMap_TLP_Normal
</styleUrl>
<Point>
<coordinates>
-65.0704498,-10.8748274,172.89
</coordinates>
</Point>
</Placemark>
<Placemark>
<name>
Fri Dec 16 13:42:13 2016 S=3.02 Km/hr
</name>
<styleUrl>
#styleMap_TLP_Normal
</styleUrl>
<Point>
<coordinates>
-65.0704803,-10.8749685,172.42
</coordinates>
</Point>
</Placemark>
<Placemark>
<name>
Fri Dec 16 13:42:23 2016 S=2.77 Km/hr
</name>
<styleUrl>
#styleMap_TLP_Normal
</styleUrl>
<Point>
<coordinates>
-65.0704575,-10.8750715,172.74
</coordinates>
</Point>
</Placemark>
<Placemark>
<name>
Fri Dec 16 13:42:33 2016 S=1.58 Km/hr
</name>
<styleUrl>
#styleMap_TLP_Normal
</styleUrl>
<Point>
<coordinates>
-65.0704346,-10.8751116,172.41
</coordinates>
</Point>
</Placemark>
<Placemark>
<name>
Fri Dec 16 13:42:43 2016 S=2.54 Km/hr
</name>
<styleUrl>
#styleMap_TLP_Normal
</styleUrl>
<Point>
<coordinates>
-65.0703812,-10.8751659,171.54
</coordinates>
</Point>
</Placemark>
<Placemark>
<name>
Fri Dec 16 13:42:53 2016 S=3.09 Km/hr
</name>
<styleUrl>
#styleMap_TLP_Normal
</styleUrl>
<Point>
<coordinates>
-65.0703506,-10.8752785,171.75
</coordinates>
</Point>
</Placemark>
<Placemark>
<name>
Fri Dec 16 13:43:03 2016 S=1.23 Km/hr
</name>
<styleUrl>
#styleMap_TLP_Normal
</styleUrl>
<Point>
<coordinates>
-65.0703125,-10.8753080,172.16
</coordinates>
</Point>
</Placemark>
<Placemark>
<name>
Fri Dec 16 13:43:13 2016 S=2.45 Km/hr
</name>
<styleUrl>
#styleMap_TLP_Normal
</styleUrl>
<Point>
<coordinates>
-65.0702515,-10.8753366,173.84
</coordinates>
</Point>
</Placemark>
<Placemark>
<name>
Fri Dec 16 13:43:23 2016 S=2.10 Km/hr
</name>
<styleUrl>
#styleMap_TLP_Normal
</styleUrl>
<Point>
<coordinates>
-65.0702057,-10.8753862,174.21
</coordinates>
</Point>
</Placemark>
<Placemark>
<name>
Fri Dec 16 13:43:33 2016 S=4.67 Km/hr
</name>
<styleUrl>
#styleMap_TLP_Normal
</styleUrl>
<Point>
<coordinates>
-65.0701370,-10.8755312,175.12
</coordinates>
</Point>
</Placemark>
<Placemark>
<name>
Fri Dec 16 13:43:43 2016 S=1.93 Km/hr
</name>
<styleUrl>
#styleMap_TLP_Normal
</styleUrl>
<Point>
<coordinates>
-65.0701141,-10.8755836,175.91
</coordinates>
</Point>
</Placemark>
<Placemark>
<name>
Fri Dec 16 13:43:53 2016 S=2.73 Km/hr
</name>
<styleUrl>
#styleMap_TLP_Normal
</styleUrl>
<Point>
<coordinates>
-65.0700531,-10.8757038,175.95
</coordinates>
</Point>
</Placemark>
<Placemark>
<name>
Fri Dec 16 13:44:03 2016 S=2.03 Km/hr
</name>
<styleUrl>
#styleMap_TLP_Normal
</styleUrl>
<Point>
<coordinates>
-65.0699921,-10.8757801,175.87
</coordinates>
</Point>
</Placemark>
<Placemark>
<name>
Fri Dec 16 13:44:13 2016 S=3.10 Km/hr
</name>
<styleUrl>
#styleMap_TLP_Normal
</styleUrl>
<Point>
<coordinates>
-65.0699310,-10.8759136,174.32
</coordinates>
</Point>
</Placemark>
<Placemark>
<name>
Fri Dec 16 13:44:23 2016 S=2.59 Km/hr
</name>
<styleUrl>
#styleMap_TLP_Normal
</styleUrl>
<Point>
<coordinates>
-65.0698853,-10.8759899,173.42
</coordinates>
</Point>
</Placemark>
<Placemark>
<name>
Fri Dec 16 13:44:33 2016 S=3.84 Km/hr
</name>
<styleUrl>
#styleMap_TLP_Normal
</styleUrl>
<Point>
<coordinates>
-65.0697937,-10.8760672,173.57
</coordinates>
</Point>
</Placemark>
<Placemark>
<name>
Fri Dec 16 13:44:43 2016 S=2.53 Km/hr
</name>
<styleUrl>
#styleMap_TLP_Normal
</styleUrl>
<Point>
<coordinates>
-65.0697556,-10.8761377,173.10
</coordinates>
</Point>
</Placemark>
<Placemark>
<name>
Fri Dec 16 13:44:53 2016 S=2.92 Km/hr
</name>
<styleUrl>
#styleMap_TLP_Normal
</styleUrl>
<Point>
<coordinates>
-65.0697098,-10.8762760,172.09
</coordinates>
</Point>
</Placemark>
<Placemark>
<name>
Fri Dec 16 13:45:03 2016 S=3.38 Km/hr
</name>
<styleUrl>
#styleMap_TLP_Normal
</styleUrl>
<Point>
<coordinates>
-65.0697250,-10.8763905,171.23
</coordinates>
</Point>
</Placemark>
<Placemark>
<name>
Fri Dec 16 13:45:13 2016 S=1.88 Km/hr
</name>
<styleUrl>
#styleMap_TLP_Normal
</styleUrl>
<Point>
<coordinates>
-65.0697021,-10.8764524,169.83
</coordinates>
</Point>
</Placemark>
<Placemark>
<name>
Fri Dec 16 13:45:23 2016 S=3.45 Km/hr
</name>
<styleUrl>
#styleMap_TLP_Normal
</styleUrl>
<Point>
<coordinates>
-65.0696945,-10.8765879,167.23
</coordinates>
</Point>
</Placemark>
<Placemark>
<name>
Fri Dec 16 13:45:33 2016 S=4.86 Km/hr
</name>
<styleUrl>
#styleMap_TLP_Normal
</styleUrl>
<Point>
<coordinates>
-65.0696716,-10.8767147,165.39
</coordinates>
</Point>
</Placemark>
<Placemark>
<name>
Fri Dec 16 13:45:43 2016 S=3.80 Km/hr
</name>
<styleUrl>
#styleMap_TLP_Normal
</styleUrl>
<Point>
<coordinates>
-65.0696716,-10.8768072,163.57
</coordinates>
</Point>
</Placemark>
<Placemark>
<name>
Fri Dec 16 13:45:53 2016 S=2.99 Km/hr
</name>
<styleUrl>
#styleMap_TLP_Normal
</styleUrl>
<Point>
<coordinates>
-65.0696335,-10.8769131,159.28
</coordinates>
</Point>
</Placemark>
<Placemark>
<name>
Fri Dec 16 13:46:03 2016 S=2.47 Km/hr
</name>
<styleUrl>
#styleMap_TLP_Normal
</styleUrl>
<Point>
<coordinates>
-65.0696182,-10.8769751,154.98
</coordinates>
</Point>
</Placemark>
<Placemark>
<name>
Fri Dec 16 13:46:13 2016 S=2.39 Km/hr
</name>
<styleUrl>
#styleMap_TLP_Normal
</styleUrl>
<Point>
<coordinates>
-65.0695877,-10.8770399,152.41
</coordinates>
</Point>
</Placemark>
<Placemark>
<name>
Fri Dec 16 13:46:23 2016 S=3.17 Km/hr
</name>
<styleUrl>
#styleMap_TLP_Normal
</styleUrl>
<Point>
<coordinates>
-65.0696030,-10.8771601,152.59
</coordinates>
</Point>
</Placemark>
<Placemark>
<name>
Fri Dec 16 13:46:33 2016 S=3.34 Km/hr
</name>
<styleUrl>
#styleMap_TLP_Normal
</styleUrl>
<Point>
<coordinates>
-65.0696030,-10.8772087,150.87
</coordinates>
</Point>
</Placemark>
<Placemark>
<name>
Fri Dec 16 13:46:43 2016 S=3.75 Km/hr
</name>
<styleUrl>
#styleMap_TLP_Normal
</styleUrl>
<Point>
<coordinates>
-65.0696030,-10.8773031,149.59
</coordinates>
</Point>
</Placemark>
<Placemark>
<name>
Fri Dec 16 13:46:53 2016 S=2.36 Km/hr
</name>
<styleUrl>
#styleMap_TLP_Normal
</styleUrl>
<Point>
<coordinates>
-65.0695953,-10.8773804,149.37
</coordinates>
</Point>
</Placemark>
<Placemark>
<name>
Fri Dec 16 13:47:03 2016 S=5.15 Km/hr
</name>
<styleUrl>
#styleMap_TLP_Normal
</styleUrl>
<Point>
<coordinates>
-65.0695343,-10.8774996,148.54
</coordinates>
</Point>
</Placemark>
<Placemark>
<name>
Fri Dec 16 13:47:13 2016 S=4.25 Km/hr
</name>
<styleUrl>
#styleMap_TLP_Normal
</styleUrl>
<Point>
<coordinates>
-65.0694275,-10.8776026,147.17
</coordinates>
</Point>
</Placemark>
<Placemark>
<name>
Fri Dec 16 13:47:23 2016 S=4.60 Km/hr
</name>
<styleUrl>
#styleMap_TLP_Normal
</styleUrl>
<Point>
<coordinates>
-65.0693588,-10.8776941,148.43
</coordinates>
</Point>
</Placemark>
<Placemark>
<name>
Fri Dec 16 13:47:33 2016 S=2.68 Km/hr
</name>
<styleUrl>
#styleMap_TLP_Normal
</styleUrl>
<Point>
<coordinates>
-65.0692673,-10.8777027,150.84
</coordinates>
</Point>
</Placemark>
<Placemark>
<name>
Fri Dec 16 13:47:43 2016 S=1.30 Km/hr
</name>
<styleUrl>
#styleMap_TLP_Normal
</styleUrl>
<Point>
<coordinates>
-65.0692139,-10.8776922,150.46
</coordinates>
</Point>
</Placemark>
<Placemark>
<name>
Fri Dec 16 13:47:53 2016 S=1.39 Km/hr
</name>
<styleUrl>
#styleMap_TLP_Normal
</styleUrl>
<Point>
<coordinates>
-65.0692139,-10.8777399,152.81
</coordinates>
</Point>
</Placemark>
<Placemark>
<name>
Fri Dec 16 13:48:03 2016 S=0.88 Km/hr
</name>
<styleUrl>
#styleMap_TLP_Normal
</styleUrl>
<Point>
<coordinates>
-65.0692368,-10.8777418,151.95
</coordinates>
</Point>
</Placemark>
<Placemark>
<name>
Fri Dec 16 13:48:13 2016 S=0.80 Km/hr
</name>
<styleUrl>
#styleMap_TLP_Normal
</styleUrl>
<Point>
<coordinates>
-65.0692825,-10.8777361,153.20
</coordinates>
</Point>
</Placemark>
<Placemark>
<name>
Fri Dec 16 13:48:23 2016 S=3.12 Km/hr
</name>
<styleUrl>
#styleMap_TLP_Normal
</styleUrl>
<Point>
<coordinates>
-65.0692673,-10.8777208,154.84
</coordinates>
</Point>
</Placemark>
<Placemark>
<name>
Fri Dec 16 13:48:33 2016 S=0.55 Km/hr
</name>
<styleUrl>
#styleMap_TLP_Normal
</styleUrl>
<Point>
<coordinates>
-65.0692215,-10.8776646,154.75
</coordinates>
</Point>
</Placemark>
<Placemark>
<name>
Fri Dec 16 13:48:43 2016 S=3.01 Km/hr
</name>
<styleUrl>
#styleMap_TLP_Normal
</styleUrl>
<Point>
<coordinates>
-65.0692520,-10.8777065,155.55
</coordinates>
</Point>
</Placemark>
<Placemark>
<name>
Fri Dec 16 13:48:53 2016 S=0.57 Km/hr
</name>
<styleUrl>
#styleMap_TLP_Normal
</styleUrl>
<Point>
<coordinates>
-65.0692444,-10.8777523,156.51
</coordinates>
</Point>
</Placemark>
<Placemark>
<name>
Fri Dec 16 13:49:03 2016 S=0.87 Km/hr
</name>
<styleUrl>
#styleMap_TLP_Normal
</styleUrl>
<Point>
<coordinates>
-65.0692291,-10.8777399,156.54
</coordinates>
</Point>
</Placemark>
<Placemark>
<name>
Fri Dec 16 13:49:13 2016 S=0.65 Km/hr
</name>
<styleUrl>
#styleMap_TLP_Normal
</styleUrl>
<Point>
<coordinates>
-65.0692444,-10.8777266,156.56
</coordinates>
</Point>
</Placemark>
<Placemark>
<name>
Fri Dec 16 13:49:23 2016 S=0.96 Km/hr
</name>
<styleUrl>
#styleMap_TLP_Normal
</styleUrl>
<Point>
<coordinates>
-65.0692444,-10.8777113,156.80
</coordinates>
</Point>
</Placemark>
<Placemark>
<name>
Fri Dec 16 13:49:33 2016 S=1.04 Km/hr
</name>
<styleUrl>
#styleMap_TLP_Normal
</styleUrl>
<Point>
<coordinates>
-65.0692368,-10.8776979,155.33
</coordinates>
</Point>
</Placemark>
<Placemark>
<name>
Fri Dec 16 13:49:43 2016 S=0.62 Km/hr
</name>
<styleUrl>
#styleMap_TLP_Normal
</styleUrl>
<Point>
<coordinates>
-65.0692139,-10.8776999,155.04
</coordinates>
</Point>
</Placemark>
<Placemark>
<name>
Fri Dec 16 13:49:53 2016 S=0.86 Km/hr
</name>
<styleUrl>
#styleMap_TLP_Normal
</styleUrl>
<Point>
<coordinates>
-65.0692062,-10.8777008,154.63
</coordinates>
</Point>
</Placemark>
<Placemark>
<name>
Fri Dec 16 13:50:03 2016 S=1.01 Km/hr
</name>
<styleUrl>
#styleMap_TLP_Normal
</styleUrl>
<Point>
<coordinates>
-65.0692215,-10.8777027,155.84
</coordinates>
</Point>
</Placemark>
<Placemark>
<name>
Fri Dec 16 13:50:13 2016 S=0.77 Km/hr
</name>
<styleUrl>
#styleMap_TLP_Normal
</styleUrl>
<Point>
<coordinates>
-65.0692368,-10.8777084,155.98
</coordinates>
</Point>
</Placemark>
<Placemark>
<name>
Fri Dec 16 13:50:23 2016 S=2.88 Km/hr
</name>
<styleUrl>
#styleMap_TLP_Normal
</styleUrl>
<Point>
<coordinates>
-65.0692902,-10.8777390,155.80
</coordinates>
</Point>
</Placemark>
<Placemark>
<name>
Fri Dec 16 13:50:33 2016 S=14.91 Km/hr
</name>
<styleUrl>
#styleMap_TLP_Normal
</styleUrl>
<Point>
<coordinates>
-65.0695801,-10.8779125,156.60
</coordinates>
</Point>
</Placemark>
<Placemark>
<name>
Fri Dec 16 13:50:43 2016 S=14.04 Km/hr
</name>
<styleUrl>
#styleMap_TLP_Normal
</styleUrl>
<Point>
<coordinates>
-65.0698853,-10.8781147,155.51
</coordinates>
</Point>
</Placemark>
<Placemark>
<name>
Fri Dec 16 13:50:53 2016 S=14.16 Km/hr
</name>
<styleUrl>
#styleMap_TLP_Normal
</styleUrl>
<Point>
<coordinates>
-65.0702057,-10.8783007,158.25
</coordinates>
</Point>
</Placemark>
<Placemark>
<name>
Fri Dec 16 13:51:03 2016 S=14.74 Km/hr
</name>
<styleUrl>
#styleMap_TLP_Normal
</styleUrl>
<Point>
<coordinates>
-65.0704956,-10.8784599,164.95
</coordinates>
</Point>
</Placemark>
<Placemark>
<name>
Fri Dec 16 13:51:13 2016 S=15.16 Km/hr
</name>
<styleUrl>
#styleMap_TLP_Normal
</styleUrl>
<Point>
<coordinates>
-65.0708466,-10.8786335,163.40
</coordinates>
</Point>
</Placemark>
<Placemark>
<name>
Fri Dec 16 13:51:23 2016 S=14.18 Km/hr
</name>
<styleUrl>
#styleMap_TLP_Normal
</styleUrl>
<Point>
<coordinates>
-65.0711594,-10.8789024,157.42
</coordinates>
</Point>
</Placemark>
<Placemark>
<name>
Fri Dec 16 13:51:33 2016 S=13.77 Km/hr
</name>
<styleUrl>
#styleMap_TLP_Normal
</styleUrl>
<Point>
<coordinates>
-65.0714493,-10.8790379,162.61
</coordinates>
</Point>
</Placemark>
<Placemark>
<name>
Fri Dec 16 13:51:43 2016 S=18.52 Km/hr
</name>
<styleUrl>
#styleMap_TLP_Normal
</styleUrl>
<Point>
<coordinates>
-65.0718918,-10.8792601,164.01
</coordinates>
</Point>
</Placemark>
<Placemark>
<name>
Fri Dec 16 13:51:53 2016 S=15.49 Km/hr
</name>
<styleUrl>
#styleMap_TLP_Normal
</styleUrl>
<Point>
<coordinates>
-65.0722275,-10.8795776,165.20
</coordinates>
</Point>
</Placemark>
<Placemark>
<name>
Fri Dec 16 13:52:03 2016 S=14.42 Km/hr
</name>
<styleUrl>
#styleMap_TLP_Normal
</styleUrl>
<Point>
<coordinates>
-65.0725784,-10.8797846,164.35
</coordinates>
</Point>
</Placemark>
<Placemark>
<name>
Fri Dec 16 13:52:13 2016 S=16.37 Km/hr
</name>
<styleUrl>
#styleMap_TLP_Normal
</styleUrl>
<Point>
<coordinates>
-65.0729370,-10.8800821,164.33
</coordinates>
</Point>
</Placemark>
<Placemark>
<name>
Fri Dec 16 13:52:23 2016 S=10.83 Km/hr
</name>
<styleUrl>
#styleMap_TLP_Normal
</styleUrl>
<Point>
<coordinates>
-65.0731659,-10.8803635,157.70
</coordinates>
</Point>
</Placemark>
<Placemark>
<name>
Fri Dec 16 13:52:33 2016 S=10.51 Km/hr
</name>
<styleUrl>
#styleMap_TLP_Normal
</styleUrl>
<Point>
<coordinates>
-65.0731201,-10.8806715,156.32
</coordinates>
</Point>
</Placemark>
<Placemark>
<name>
Fri Dec 16 13:52:43 2016 S=9.83 Km/hr
</name>
<styleUrl>
#styleMap_TLP_Normal
</styleUrl>
<Point>
<coordinates>
-65.0729599,-10.8809109,155.88
</coordinates>
</Point>
</Placemark>
<Placemark>
<name>
Fri Dec 16 13:52:53 2016 S=11.98 Km/hr
</name>
<styleUrl>
#styleMap_TLP_Normal
</styleUrl>
<Point>
<coordinates>
-65.0727234,-10.8810940,155.04
</coordinates>
</Point>
</Placemark>
<Placemark>
<name>
Fri Dec 16 13:53:03 2016 S=12.71 Km/hr
</name>
<styleUrl>
#styleMap_TLP_Normal
</styleUrl>
<Point>
<coordinates>
-65.0724335,-10.8812733,155.69
</coordinates>
</Point>
</Placemark>
<Placemark>
<name>
Fri Dec 16 13:53:13 2016 S=13.28 Km/hr
</name>
<styleUrl>
#styleMap_TLP_Normal
</styleUrl>
<Point>
<coordinates>
-65.0721436,-10.8814459,157.30
</coordinates>
</Point>
</Placemark>
<Placemark>
<name>
Fri Dec 16 13:53:23 2016 S=14.48 Km/hr
</name>
<styleUrl>
#styleMap_TLP_Normal
</styleUrl>
<Point>
<coordinates>
-65.0717926,-10.8816328,156.09
</coordinates>
</Point>
</Placemark>
<Placemark>
<name>
Fri Dec 16 13:53:33 2016 S=15.91 Km/hr
</name>
<styleUrl>
#styleMap_TLP_Normal
</styleUrl>
<Point>
<coordinates>
-65.0714493,-10.8818302,155.20
</coordinates>
</Point>
</Placemark>
<Placemark>
<name>
Fri Dec 16 13:53:43 2016 S=15.84 Km/hr
</name>
<styleUrl>
#styleMap_TLP_Normal
</styleUrl>
<Point>
<coordinates>
-65.0711060,-10.8820438,159.80
</coordinates>
</Point>
</Placemark>
<Placemark>
<name>
Fri Dec 16 13:53:53 2016 S=18.58 Km/hr
</name>
<styleUrl>
#styleMap_TLP_Normal
</styleUrl>
<Point>
<coordinates>
-65.0707550,-10.8822689,159.17
</coordinates>
</Point>
</Placemark>
<Placemark>
<name>
Fri Dec 16 13:54:03 2016 S=18.54 Km/hr
</name>
<styleUrl>
#styleMap_TLP_Normal
</styleUrl>
<Point>
<coordinates>
-65.0702972,-10.8825016,159.80
</coordinates>
</Point>
</Placemark>
<Placemark>
<name>
Fri Dec 16 13:54:13 2016 S=18.78 Km/hr
</name>
<styleUrl>
#styleMap_TLP_Normal
</styleUrl>
<Point>
<coordinates>
-65.0698624,-10.8827868,162.02
</coordinates>
</Point>
</Placemark>
<Placemark>
<name>
Fri Dec 16 13:54:23 2016 S=16.87 Km/hr
</name>
<styleUrl>
#styleMap_TLP_Normal
</styleUrl>
<Point>
<coordinates>
-65.0694351,-10.8830261,158.24
</coordinates>
</Point>
</Placemark>
<Placemark>
<name>
Fri Dec 16 13:54:33 2016 S=12.15 Km/hr
</name>
<styleUrl>
#styleMap_TLP_Normal
</styleUrl>
<Point>
<coordinates>
-65.0691223,-10.8831825,152.00
</coordinates>
</Point>
</Placemark>
<Placemark>
<name>
Fri Dec 16 13:54:43 2016 S=16.15 Km/hr
</name>
<styleUrl>
#styleMap_TLP_Normal
</styleUrl>
<Point>
<coordinates>
-65.0688019,-10.8833895,156.86
</coordinates>
</Point>
</Placemark>
<Placemark>
<name>
Fri Dec 16 13:54:53 2016 S=16.82 Km/hr
</name>
<styleUrl>
#styleMap_TLP_Normal
</styleUrl>
<Point>
<coordinates>
-65.0684128,-10.8836384,157.96
</coordinates>
</Point>
</Placemark>
<Placemark>
<name>
Fri Dec 16 13:55:03 2016 S=16.87 Km/hr
</name>
<styleUrl>
#styleMap_TLP_Normal
</styleUrl>
<Point>
<coordinates>
-65.0680389,-10.8838816,156.09
</coordinates>
</Point>
</Placemark>
<Placemark>
<name>
Fri Dec 16 13:55:13 2016 S=15.18 Km/hr
</name>
<styleUrl>
#styleMap_TLP_Normal
</styleUrl>
<Point>
<coordinates>
-65.0677261,-10.8841076,153.68
</coordinates>
</Point>
</Placemark>
<Placemark>
<name>
Fri Dec 16 13:55:23 2016 S=13.20 Km/hr
</name>
<styleUrl>
#styleMap_TLP_Normal
</styleUrl>
<Point>
<coordinates>
-65.0674057,-10.8843050,149.70
</coordinates>
</Point>
</Placemark>
<Placemark>
<name>
Fri Dec 16 13:55:33 2016 S=8.58 Km/hr
</name>
<styleUrl>
#styleMap_TLP_Normal
</styleUrl>
<Point>
<coordinates>
-65.0673752,-10.8844786,149.78
</coordinates>
</Point>
</Placemark>
<Placemark>
<name>
Fri Dec 16 13:55:43 2016 S=4.66 Km/hr
</name>
<styleUrl>
#styleMap_TLP_Normal
</styleUrl>
<Point>
<coordinates>
-65.0674744,-10.8846464,150.21
</coordinates>
</Point>
</Placemark>
<Placemark>
<name>
Fri Dec 16 13:55:53 2016 S=1.15 Km/hr
</name>
<styleUrl>
#styleMap_TLP_Normal
</styleUrl>
<Point>
<coordinates>
-65.0674744,-10.8846703,150.72
</coordinates>
</Point>
</Placemark>
<Placemark>
<name>
Fri Dec 16 13:56:03 2016 S=1.28 Km/hr
</name>
<styleUrl>
#styleMap_TLP_Normal
</styleUrl>
<Point>
<coordinates>
-65.0674362,-10.8846588,150.82
</coordinates>
</Point>
</Placemark>
<Placemark>
<name>
Fri Dec 16 13:56:13 2016 S=0.54 Km/hr
</name>
<styleUrl>
#styleMap_TLP_Normal
</styleUrl>
<Point>
<coordinates>
-65.0674133,-10.8846607,151.13
</coordinates>
</Point>
</Placemark>
<Placemark>
<name>
Fri Dec 16 13:56:23 2016 S=2.07 Km/hr
</name>
<styleUrl>
#styleMap_TLP_Normal
</styleUrl>
<Point>
<coordinates>
-65.0674362,-10.8846798,151.48
</coordinates>
</Point>
</Placemark>
<Placemark>
<name>
Fri Dec 16 13:56:33 2016 S=2.32 Km/hr
</name>
<styleUrl>
#styleMap_TLP_Normal
</styleUrl>
<Point>
<coordinates>
-65.0674896,-10.8846931,152.05
</coordinates>
</Point>
</Placemark>
<Placemark>
<name>
Fri Dec 16 13:56:43 2016 S=0.77 Km/hr
</name>
<styleUrl>
#styleMap_TLP_Normal
</styleUrl>
<Point>
<coordinates>
-65.0675201,-10.8846951,152.79
</coordinates>
</Point>
</Placemark>
<Placemark>
<name>
Fri Dec 16 13:56:53 2016 S=1.45 Km/hr
</name>
<styleUrl>
#styleMap_TLP_Normal
</styleUrl>
<Point>
<coordinates>
-65.0675507,-10.8846922,153.29
</coordinates>
</Point>
</Placemark>
<Placemark>
<name>
Fri Dec 16 13:57:03 2016 S=0.86 Km/hr
</name>
<styleUrl>
#styleMap_TLP_Normal
</styleUrl>
<Point>
<coordinates>
-65.0675812,-10.8846855,153.91
</coordinates>
</Point>
</Placemark>
<Placemark>
<name>
Fri Dec 16 13:57:13 2016 S=0.90 Km/hr
</name>
<styleUrl>
#styleMap_TLP_Normal
</styleUrl>
<Point>
<coordinates>
-65.0676041,-10.8846874,154.60
</coordinates>
</Point>
</Placemark>
<Placemark>
<name>
Fri Dec 16 13:57:23 2016 S=0.07 Km/hr
</name>
<styleUrl>
#styleMap_TLP_Normal
</styleUrl>
<Point>
<coordinates>
-65.0676117,-10.8846750,155.42
</coordinates>
</Point>
</Placemark>
<Placemark>
<name>
Fri Dec 16 13:57:33 2016 S=0.23 Km/hr
</name>
<styleUrl>
#styleMap_TLP_Normal
</styleUrl>
<Point>
<coordinates>
-65.0676041,-10.8846741,156.28
</coordinates>
</Point>
</Placemark>
<Placemark>
<name>
Fri Dec 16 13:57:43 2016 S=0.01 Km/hr
</name>
<styleUrl>
#styleMap_TLP_Normal
</styleUrl>
<Point>
<coordinates>
-65.0676041,-10.8846731,156.43
</coordinates>
</Point>
</Placemark>
<Placemark>
<name>
Fri Dec 16 13:57:53 2016 S=0.02 Km/hr
</name>
<styleUrl>
#styleMap_TLP_Normal
</styleUrl>
<Point>
<coordinates>
-65.0676041,-10.8846750,156.44
</coordinates>
</Point>
</Placemark>
<Placemark>
<name>
Fri Dec 16 13:58:03 2016 S=0.01 Km/hr
</name>
<styleUrl>
#styleMap_TLP_Normal
</styleUrl>
<Point>
<coordinates>
-65.0676041,-10.8846769,156.42
</coordinates>
</Point>
</Placemark>
<Placemark>
<name>
Fri Dec 16 13:58:13 2016 S=0.00 Km/hr
</name>
<styleUrl>
#styleMap_TLP_Normal
</styleUrl>
<Point>
<coordinates>
-65.0676041,-10.8846769,156.47
</coordinates>
</Point>
</Placemark>
<Placemark>
<name>
Fri Dec 16 13:58:23 2016 S=0.00 Km/hr
</name>
<styleUrl>
#styleMap_TLP_Normal
</styleUrl>
<Point>
<coordinates>
-65.0676041,-10.8846769,156.50
</coordinates>
</Point>
</Placemark>
<Placemark>
<name>
Fri Dec 16 13:58:33 2016 S=0.00 Km/hr
</name>
<styleUrl>
#styleMap_TLP_Normal
</styleUrl>
<Point>
<coordinates>
-65.0676041,-10.8846769,156.50
</coordinates>
</Point>
</Placemark>
<Placemark>
<name>
Fri Dec 16 13:58:43 2016 S=0.02 Km/hr
</name>
<styleUrl>
#styleMap_TLP_Normal
</styleUrl>
<Point>
<coordinates>
-65.0676041,-10.8846779,156.50
</coordinates>
</Point>
</Placemark>
<Placemark>
<name>
Fri Dec 16 13:58:53 2016 S=0.00 Km/hr
</name>
<styleUrl>
#styleMap_TLP_Finish
</styleUrl>
<Point>
<coordinates>
-65.0676041,-10.8846769,156.45
</coordinates>
</Point>
</Placemark>
</Folder>
</Document>
</kml>
