# Supplementary material for: Lévy foraging patterns of rural humans
Source: PLoS One. 2018 Jun 18;13(6):e0199099. doi: 10.1371/journal.pone.0199099 (PMC6005560; doi:10.1371/journal.pone.0199099)
Supplement: S4 File — (ZIP) [file pone.0199099.s004.zip › 02Holux_M-241_Start_20161216-095453_Finish_20161216-135853.txt]

-65.0699844	-10.8755064	131.71	Fri Dec 16 11:54:53 2016
-65.0700684	-10.8753691	122.06	Fri Dec 16 11:55:03 2016
-65.0701447	-10.8752728	115.52	Fri Dec 16 11:55:13 2016
-65.0701981	-10.8752298	108.51	Fri Dec 16 11:55:23 2016
-65.0702286	-10.8751926	101.95	Fri Dec 16 11:55:33 2016
-65.0702820	-10.8751020	93.72	Fri Dec 16 11:55:43 2016
-65.0704193	-10.8750429	89.06	Fri Dec 16 11:55:53 2016
-65.0704575	-10.8749924	87.47	Fri Dec 16 11:56:03 2016
-65.0704956	-10.8749628	82.92	Fri Dec 16 11:56:13 2016
-65.0705566	-10.8749514	79.88	Fri Dec 16 11:56:23 2016
-65.0705795	-10.8749104	75.53	Fri Dec 16 11:56:33 2016
-65.0705872	-10.8748913	73.93	Fri Dec 16 11:56:43 2016
-65.0706177	-10.8748713	71.31	Fri Dec 16 11:56:53 2016
-65.0707092	-10.8748436	66.38	Fri Dec 16 11:57:03 2016
-65.0707092	-10.8748140	64.20	Fri Dec 16 11:57:13 2016
-65.0707397	-10.8748055	62.85	Fri Dec 16 11:57:23 2016
-65.0707321	-10.8748016	62.52	Fri Dec 16 11:57:33 2016
-65.0707703	-10.8748083	60.80	Fri Dec 16 11:57:43 2016
-65.0707779	-10.8747826	58.32	Fri Dec 16 11:57:53 2016
-65.0707855	-10.8747931	58.27	Fri Dec 16 11:58:03 2016
-65.0707855	-10.8747883	57.17	Fri Dec 16 11:58:13 2016
-65.0707855	-10.8747826	56.42	Fri Dec 16 11:58:23 2016
-65.0707779	-10.8747807	56.33	Fri Dec 16 11:58:33 2016
-65.0707703	-10.8747730	56.27	Fri Dec 16 11:58:43 2016
-65.0707932	-10.8747644	54.50	Fri Dec 16 11:58:53 2016
-65.0708389	-10.8747835	53.10	Fri Dec 16 11:59:03 2016
-65.0708618	-10.8747911	53.14	Fri Dec 16 11:59:13 2016
-65.0708618	-10.8747807	51.21	Fri Dec 16 11:59:23 2016
-65.0708618	-10.8747854	51.18	Fri Dec 16 11:59:33 2016
-65.0708694	-10.8747921	49.62	Fri Dec 16 11:59:43 2016
-65.0708771	-10.8747768	49.07	Fri Dec 16 11:59:53 2016
-65.0708694	-10.8747826	48.87	Fri Dec 16 12:00:03 2016
-65.0708771	-10.8748217	49.11	Fri Dec 16 12:00:13 2016
-65.0708313	-10.8748121	48.38	Fri Dec 16 12:00:23 2016
-65.0707932	-10.8748121	48.04	Fri Dec 16 12:00:33 2016
-65.0707169	-10.8748083	47.20	Fri Dec 16 12:00:43 2016
-65.0707016	-10.8747988	46.75	Fri Dec 16 12:00:53 2016
-65.0706940	-10.8748026	46.18	Fri Dec 16 12:01:03 2016
-65.0706711	-10.8747883	45.59	Fri Dec 16 12:01:13 2016
-65.0706100	-10.8747406	43.91	Fri Dec 16 12:01:23 2016
-65.0705414	-10.8746767	42.37	Fri Dec 16 12:01:33 2016
-65.0705032	-10.8746166	41.14	Fri Dec 16 12:01:43 2016
-65.0704956	-10.8746023	41.11	Fri Dec 16 12:01:53 2016
-65.0704880	-10.8745880	41.04	Fri Dec 16 12:02:03 2016
-65.0704803	-10.8745422	40.41	Fri Dec 16 12:02:13 2016
-65.0704803	-10.8744221	40.54	Fri Dec 16 12:02:23 2016
-65.0704880	-10.8743458	40.23	Fri Dec 16 12:02:33 2016
-65.0706177	-10.8742867	40.58	Fri Dec 16 12:02:43 2016
-65.0707016	-10.8742085	41.29	Fri Dec 16 12:02:53 2016
-65.0707169	-10.8740740	40.51	Fri Dec 16 12:03:03 2016
-65.0707092	-10.8739758	38.80	Fri Dec 16 12:03:13 2016
-65.0708084	-10.8739052	38.41	Fri Dec 16 12:03:23 2016
-65.0708160	-10.8738489	38.29	Fri Dec 16 12:03:33 2016
-65.0708771	-10.8737764	39.82	Fri Dec 16 12:03:43 2016
-65.0708847	-10.8737345	38.63	Fri Dec 16 12:03:53 2016
-65.0709229	-10.8736544	37.21	Fri Dec 16 12:04:03 2016
-65.0709610	-10.8735409	36.00	Fri Dec 16 12:04:13 2016
-65.0710831	-10.8733759	39.82	Fri Dec 16 12:04:23 2016
-65.0711365	-10.8733034	40.44	Fri Dec 16 12:04:33 2016
-65.0711517	-10.8732166	38.94	Fri Dec 16 12:04:43 2016
-65.0711823	-10.8731518	37.24	Fri Dec 16 12:04:53 2016
-65.0711594	-10.8730135	35.78	Fri Dec 16 12:05:03 2016
-65.0710754	-10.8729324	34.99	Fri Dec 16 12:05:13 2016
-65.0711517	-10.8728428	35.59	Fri Dec 16 12:05:23 2016
-65.0712967	-10.8727198	36.68	Fri Dec 16 12:05:33 2016
-65.0713196	-10.8726234	37.61	Fri Dec 16 12:05:43 2016
-65.0713043	-10.8724947	38.71	Fri Dec 16 12:05:53 2016
-65.0713501	-10.8723965	41.69	Fri Dec 16 12:06:03 2016
-65.0713959	-10.8723307	42.66	Fri Dec 16 12:06:13 2016
-65.0714493	-10.8722496	42.21	Fri Dec 16 12:06:23 2016
-65.0714874	-10.8721781	41.35	Fri Dec 16 12:06:33 2016
-65.0715256	-10.8720837	39.87	Fri Dec 16 12:06:43 2016
-65.0715866	-10.8720322	39.13	Fri Dec 16 12:06:53 2016
-65.0717087	-10.8719559	42.59	Fri Dec 16 12:07:03 2016
-65.0716629	-10.8718796	41.57	Fri Dec 16 12:07:13 2016
-65.0716705	-10.8717890	40.08	Fri Dec 16 12:07:23 2016
-65.0716934	-10.8717461	39.21	Fri Dec 16 12:07:33 2016
-65.0717239	-10.8716993	38.37	Fri Dec 16 12:07:43 2016
-65.0717087	-10.8716259	37.31	Fri Dec 16 12:07:53 2016
-65.0718384	-10.8715601	39.07	Fri Dec 16 12:08:03 2016
-65.0719147	-10.8714314	39.21	Fri Dec 16 12:08:13 2016
-65.0719299	-10.8712664	39.37	Fri Dec 16 12:08:23 2016
-65.0719452	-10.8711815	37.84	Fri Dec 16 12:08:33 2016
-65.0720291	-10.8711452	36.75	Fri Dec 16 12:08:43 2016
-65.0720825	-10.8710794	36.23	Fri Dec 16 12:08:53 2016
-65.0721283	-10.8710012	37.05	Fri Dec 16 12:09:03 2016
-65.0722351	-10.8709297	39.48	Fri Dec 16 12:09:13 2016
-65.0722656	-10.8708057	41.32	Fri Dec 16 12:09:23 2016
-65.0722580	-10.8707018	41.43	Fri Dec 16 12:09:33 2016
-65.0722504	-10.8706284	40.41	Fri Dec 16 12:09:43 2016
-65.0722809	-10.8705521	39.23	Fri Dec 16 12:09:53 2016
-65.0724335	-10.8704739	41.04	Fri Dec 16 12:10:03 2016
-65.0724564	-10.8704100	39.88	Fri Dec 16 12:10:13 2016
-65.0724640	-10.8703823	41.80	Fri Dec 16 12:10:23 2016
-65.0725098	-10.8703394	47.58	Fri Dec 16 12:10:33 2016
-65.0724792	-10.8702669	47.78	Fri Dec 16 12:10:43 2016
-65.0725861	-10.8701973	52.24	Fri Dec 16 12:10:53 2016
-65.0726547	-10.8701229	56.41	Fri Dec 16 12:11:03 2016
-65.0727234	-10.8700552	62.06	Fri Dec 16 12:11:13 2016
-65.0727463	-10.8699722	64.59	Fri Dec 16 12:11:23 2016
-65.0727386	-10.8698616	67.44	Fri Dec 16 12:11:33 2016
-65.0727921	-10.8697481	73.48	Fri Dec 16 12:11:43 2016
-65.0728455	-10.8696680	82.14	Fri Dec 16 12:11:53 2016
-65.0728226	-10.8696299	89.61	Fri Dec 16 12:12:03 2016
-65.0728531	-10.8695602	100.25	Fri Dec 16 12:12:13 2016
-65.0728378	-10.8694887	106.98	Fri Dec 16 12:12:23 2016
-65.0728836	-10.8694172	114.42	Fri Dec 16 12:12:33 2016
-65.0729218	-10.8693285	123.23	Fri Dec 16 12:12:43 2016
-65.0729218	-10.8692408	128.66	Fri Dec 16 12:12:53 2016
-65.0729980	-10.8691778	128.84	Fri Dec 16 12:13:03 2016
-65.0730133	-10.8690844	129.66	Fri Dec 16 12:13:13 2016
-65.0729904	-10.8689795	129.46	Fri Dec 16 12:13:23 2016
-65.0730133	-10.8688946	131.92	Fri Dec 16 12:13:33 2016
-65.0730743	-10.8688478	132.70	Fri Dec 16 12:13:43 2016
-65.0731354	-10.8687515	132.94	Fri Dec 16 12:13:53 2016
-65.0731964	-10.8687716	136.35	Fri Dec 16 12:14:03 2016
-65.0731964	-10.8687582	136.51	Fri Dec 16 12:14:13 2016
-65.0732269	-10.8687305	136.58	Fri Dec 16 12:14:23 2016
-65.0732117	-10.8687372	136.68	Fri Dec 16 12:14:33 2016
-65.0731964	-10.8687754	136.66	Fri Dec 16 12:14:43 2016
-65.0731964	-10.8687811	135.80	Fri Dec 16 12:14:53 2016
-65.0731277	-10.8687811	131.38	Fri Dec 16 12:15:03 2016
-65.0730667	-10.8687868	128.21	Fri Dec 16 12:15:13 2016
-65.0730438	-10.8687611	125.75	Fri Dec 16 12:15:23 2016
-65.0730209	-10.8687391	125.81	Fri Dec 16 12:15:33 2016
-65.0730209	-10.8687019	123.61	Fri Dec 16 12:15:43 2016
-65.0730209	-10.8687096	123.53	Fri Dec 16 12:15:53 2016
-65.0730286	-10.8687115	123.58	Fri Dec 16 12:16:03 2016
-65.0730362	-10.8686705	124.10	Fri Dec 16 12:16:13 2016
-65.0730896	-10.8686609	125.07	Fri Dec 16 12:16:23 2016
-65.0731201	-10.8686447	123.19	Fri Dec 16 12:16:33 2016
-65.0731277	-10.8686295	123.43	Fri Dec 16 12:16:43 2016
-65.0731583	-10.8685789	123.63	Fri Dec 16 12:16:53 2016
-65.0731735	-10.8685284	121.71	Fri Dec 16 12:17:03 2016
-65.0732727	-10.8684683	122.14	Fri Dec 16 12:17:13 2016
-65.0732880	-10.8683901	120.16	Fri Dec 16 12:17:23 2016
-65.0733032	-10.8682995	119.38	Fri Dec 16 12:17:33 2016
-65.0734024	-10.8682137	118.61	Fri Dec 16 12:17:43 2016
-65.0734177	-10.8682098	118.64	Fri Dec 16 12:17:53 2016
-65.0735474	-10.8681192	114.89	Fri Dec 16 12:18:03 2016
-65.0735626	-10.8680916	114.11	Fri Dec 16 12:18:13 2016
-65.0735703	-10.8681040	112.36	Fri Dec 16 12:18:23 2016
-65.0735855	-10.8681145	112.26	Fri Dec 16 12:18:33 2016
-65.0735855	-10.8681135	112.17	Fri Dec 16 12:18:43 2016
-65.0736008	-10.8681011	111.45	Fri Dec 16 12:18:53 2016
-65.0736237	-10.8680735	107.93	Fri Dec 16 12:19:03 2016
-65.0736542	-10.8680716	106.01	Fri Dec 16 12:19:13 2016
-65.0736618	-10.8680820	104.54	Fri Dec 16 12:19:23 2016
-65.0736694	-10.8680763	104.41	Fri Dec 16 12:19:33 2016
-65.0736771	-10.8680735	104.38	Fri Dec 16 12:19:43 2016
-65.0736771	-10.8680782	104.34	Fri Dec 16 12:19:53 2016
-65.0737076	-10.8682184	102.83	Fri Dec 16 12:20:03 2016
-65.0737076	-10.8682251	102.78	Fri Dec 16 12:20:13 2016
-65.0737076	-10.8682394	101.83	Fri Dec 16 12:20:23 2016
-65.0737305	-10.8683939	98.17	Fri Dec 16 12:20:33 2016
-65.0737381	-10.8683939	98.45	Fri Dec 16 12:20:43 2016
-65.0737381	-10.8684216	100.52	Fri Dec 16 12:20:53 2016
-65.0737610	-10.8684216	103.02	Fri Dec 16 12:21:03 2016
-65.0737686	-10.8683949	103.71	Fri Dec 16 12:21:13 2016
-65.0738144	-10.8682899	103.70	Fri Dec 16 12:21:23 2016
-65.0738220	-10.8683119	106.65	Fri Dec 16 12:21:33 2016
-65.0738297	-10.8683367	108.80	Fri Dec 16 12:21:43 2016
-65.0738449	-10.8683290	109.38	Fri Dec 16 12:21:53 2016
-65.0738525	-10.8683090	109.69	Fri Dec 16 12:22:03 2016
-65.0738678	-10.8682547	110.27	Fri Dec 16 12:22:13 2016
-65.0739670	-10.8682117	110.84	Fri Dec 16 12:22:23 2016
-65.0740662	-10.8681850	112.09	Fri Dec 16 12:22:33 2016
-65.0740738	-10.8681889	112.21	Fri Dec 16 12:22:43 2016
-65.0740891	-10.8681936	112.30	Fri Dec 16 12:22:53 2016
-65.0740967	-10.8681917	112.46	Fri Dec 16 12:23:03 2016
-65.0741043	-10.8681784	112.76	Fri Dec 16 12:23:13 2016
-65.0741119	-10.8681774	113.10	Fri Dec 16 12:23:23 2016
-65.0741196	-10.8681469	114.59	Fri Dec 16 12:23:33 2016
-65.0741730	-10.8681469	117.96	Fri Dec 16 12:23:43 2016
-65.0742111	-10.8681374	119.80	Fri Dec 16 12:23:53 2016
-65.0743027	-10.8681364	123.91	Fri Dec 16 12:24:03 2016
-65.0743103	-10.8681316	124.03	Fri Dec 16 12:24:13 2016
-65.0743256	-10.8681259	124.05	Fri Dec 16 12:24:23 2016
-65.0743256	-10.8681116	124.11	Fri Dec 16 12:24:33 2016
-65.0743942	-10.8680630	124.43	Fri Dec 16 12:24:43 2016
-65.0744400	-10.8680229	125.32	Fri Dec 16 12:24:53 2016
-65.0744781	-10.8679924	125.72	Fri Dec 16 12:25:03 2016
-65.0744858	-10.8679810	125.72	Fri Dec 16 12:25:13 2016
-65.0745468	-10.8679495	125.75	Fri Dec 16 12:25:23 2016
-65.0745926	-10.8679352	126.15	Fri Dec 16 12:25:33 2016
-65.0746384	-10.8679285	127.13	Fri Dec 16 12:25:43 2016
-65.0746841	-10.8679237	128.60	Fri Dec 16 12:25:53 2016
-65.0747147	-10.8679428	128.97	Fri Dec 16 12:26:03 2016
-65.0748367	-10.8679800	130.32	Fri Dec 16 12:26:13 2016
-65.0748978	-10.8679972	132.84	Fri Dec 16 12:26:23 2016
-65.0749664	-10.8680096	137.85	Fri Dec 16 12:26:33 2016
-65.0749435	-10.8679790	140.52	Fri Dec 16 12:26:43 2016
-65.0749207	-10.8679762	141.73	Fri Dec 16 12:26:53 2016
-65.0749435	-10.8679714	142.46	Fri Dec 16 12:27:03 2016
-65.0749435	-10.8679609	142.75	Fri Dec 16 12:27:13 2016
-65.0749893	-10.8679419	144.38	Fri Dec 16 12:27:23 2016
-65.0750122	-10.8679600	145.14	Fri Dec 16 12:27:33 2016
-65.0750427	-10.8679495	145.89	Fri Dec 16 12:27:43 2016
-65.0750504	-10.8679123	147.36	Fri Dec 16 12:27:53 2016
-65.0750885	-10.8678856	148.74	Fri Dec 16 12:28:03 2016
-65.0751419	-10.8678932	150.11	Fri Dec 16 12:28:13 2016
-65.0751266	-10.8678741	150.45	Fri Dec 16 12:28:23 2016
-65.0750656	-10.8677464	151.96	Fri Dec 16 12:28:33 2016
-65.0750656	-10.8677149	152.98	Fri Dec 16 12:28:43 2016
-65.0750885	-10.8676643	152.61	Fri Dec 16 12:28:53 2016
-65.0750732	-10.8676338	152.78	Fri Dec 16 12:29:03 2016
-65.0750809	-10.8676424	153.01	Fri Dec 16 12:29:13 2016
-65.0750885	-10.8676529	153.10	Fri Dec 16 12:29:23 2016
-65.0751495	-10.8678122	155.05	Fri Dec 16 12:29:33 2016
-65.0751495	-10.8678703	156.39	Fri Dec 16 12:29:43 2016
-65.0750809	-10.8678961	157.49	Fri Dec 16 12:29:53 2016
-65.0750198	-10.8678942	157.58	Fri Dec 16 12:30:03 2016
-65.0750198	-10.8678999	157.65	Fri Dec 16 12:30:13 2016
-65.0750122	-10.8679008	157.70	Fri Dec 16 12:30:23 2016
-65.0750122	-10.8678913	157.75	Fri Dec 16 12:30:33 2016
-65.0750122	-10.8678989	157.83	Fri Dec 16 12:30:43 2016
-65.0750046	-10.8679018	157.89	Fri Dec 16 12:30:53 2016
-65.0750046	-10.8679142	157.91	Fri Dec 16 12:31:03 2016
-65.0750275	-10.8679237	158.05	Fri Dec 16 12:31:13 2016
-65.0750351	-10.8679495	158.14	Fri Dec 16 12:31:23 2016
-65.0750809	-10.8680220	158.96	Fri Dec 16 12:31:33 2016
-65.0750961	-10.8680706	160.27	Fri Dec 16 12:31:43 2016
-65.0751343	-10.8681154	160.36	Fri Dec 16 12:31:53 2016
-65.0751801	-10.8681126	160.73	Fri Dec 16 12:32:03 2016
-65.0751801	-10.8681154	160.78	Fri Dec 16 12:32:13 2016
-65.0752106	-10.8681669	161.70	Fri Dec 16 12:32:23 2016
-65.0752563	-10.8682346	162.11	Fri Dec 16 12:32:33 2016
-65.0752563	-10.8682451	162.79	Fri Dec 16 12:32:43 2016
-65.0752792	-10.8682394	162.98	Fri Dec 16 12:32:53 2016
-65.0752792	-10.8682528	163.03	Fri Dec 16 12:33:03 2016
-65.0754013	-10.8683052	164.96	Fri Dec 16 12:33:13 2016
-65.0755539	-10.8682146	164.04	Fri Dec 16 12:33:23 2016
-65.0755997	-10.8682308	164.48	Fri Dec 16 12:33:33 2016
-65.0757065	-10.8683929	166.40	Fri Dec 16 12:33:43 2016
-65.0757217	-10.8684435	166.63	Fri Dec 16 12:33:53 2016
-65.0757370	-10.8684425	166.79	Fri Dec 16 12:34:03 2016
-65.0757980	-10.8684216	166.02	Fri Dec 16 12:34:13 2016
-65.0757904	-10.8684206	166.04	Fri Dec 16 12:34:23 2016
-65.0757980	-10.8684225	166.02	Fri Dec 16 12:34:33 2016
-65.0758133	-10.8684196	166.04	Fri Dec 16 12:34:43 2016
-65.0759125	-10.8684940	165.78	Fri Dec 16 12:34:53 2016
-65.0759888	-10.8685284	166.43	Fri Dec 16 12:35:03 2016
-65.0760574	-10.8684692	166.50	Fri Dec 16 12:35:13 2016
-65.0761108	-10.8684788	166.93	Fri Dec 16 12:35:23 2016
-65.0761032	-10.8685026	168.10	Fri Dec 16 12:35:33 2016
-65.0760956	-10.8685112	168.64	Fri Dec 16 12:35:43 2016
-65.0760956	-10.8685589	168.96	Fri Dec 16 12:35:53 2016
-65.0761032	-10.8685751	168.89	Fri Dec 16 12:36:03 2016
-65.0761108	-10.8685722	171.10	Fri Dec 16 12:36:13 2016
-65.0761642	-10.8685646	170.96	Fri Dec 16 12:36:23 2016
-65.0761719	-10.8685541	170.95	Fri Dec 16 12:36:33 2016
-65.0761795	-10.8685474	170.94	Fri Dec 16 12:36:43 2016
-65.0762024	-10.8685236	170.97	Fri Dec 16 12:36:53 2016
-65.0762100	-10.8685083	171.01	Fri Dec 16 12:37:03 2016
-65.0762177	-10.8685064	170.95	Fri Dec 16 12:37:13 2016
-65.0762634	-10.8685274	170.69	Fri Dec 16 12:37:23 2016
-65.0763321	-10.8685799	172.64	Fri Dec 16 12:37:33 2016
-65.0763321	-10.8685951	172.93	Fri Dec 16 12:37:43 2016
-65.0763397	-10.8685913	173.02	Fri Dec 16 12:37:53 2016
-65.0763474	-10.8685846	173.10	Fri Dec 16 12:38:03 2016
-65.0763931	-10.8685961	172.89	Fri Dec 16 12:38:13 2016
-65.0764313	-10.8685808	172.73	Fri Dec 16 12:38:23 2016
-65.0764389	-10.8685646	172.47	Fri Dec 16 12:38:33 2016
-65.0764465	-10.8685703	172.38	Fri Dec 16 12:38:43 2016
-65.0764389	-10.8685799	172.30	Fri Dec 16 12:38:53 2016
-65.0763931	-10.8685951	172.02	Fri Dec 16 12:39:03 2016
-65.0763931	-10.8686008	172.02	Fri Dec 16 12:39:13 2016
-65.0764236	-10.8685970	172.10	Fri Dec 16 12:39:23 2016
-65.0764236	-10.8685894	172.10	Fri Dec 16 12:39:33 2016
-65.0764236	-10.8685884	172.05	Fri Dec 16 12:39:43 2016
-65.0764236	-10.8685875	172.04	Fri Dec 16 12:39:53 2016
-65.0764236	-10.8685837	172.06	Fri Dec 16 12:40:03 2016
-65.0764313	-10.8685799	172.05	Fri Dec 16 12:40:13 2016
-65.0764313	-10.8685722	172.04	Fri Dec 16 12:40:23 2016
-65.0764389	-10.8685579	172.05	Fri Dec 16 12:40:33 2016
-65.0764542	-10.8685408	172.08	Fri Dec 16 12:40:43 2016
-65.0764542	-10.8685141	172.69	Fri Dec 16 12:40:53 2016
-65.0764313	-10.8685102	173.43	Fri Dec 16 12:41:03 2016
-65.0764313	-10.8685017	173.48	Fri Dec 16 12:41:13 2016
-65.0763931	-10.8685093	174.13	Fri Dec 16 12:41:23 2016
-65.0764160	-10.8685427	174.13	Fri Dec 16 12:41:33 2016
-65.0764389	-10.8685894	173.88	Fri Dec 16 12:41:43 2016
-65.0764542	-10.8686028	173.89	Fri Dec 16 12:41:53 2016
-65.0764694	-10.8686075	173.91	Fri Dec 16 12:42:03 2016
-65.0764694	-10.8686066	173.95	Fri Dec 16 12:42:13 2016
-65.0764847	-10.8686094	174.00	Fri Dec 16 12:42:23 2016
-65.0765381	-10.8686047	174.03	Fri Dec 16 12:42:33 2016
-65.0765457	-10.8686104	174.02	Fri Dec 16 12:42:43 2016
-65.0765533	-10.8686085	174.02	Fri Dec 16 12:42:53 2016
-65.0765610	-10.8686104	174.66	Fri Dec 16 12:43:03 2016
-65.0765839	-10.8686132	174.65	Fri Dec 16 12:43:13 2016
-65.0765991	-10.8686123	174.77	Fri Dec 16 12:43:23 2016
-65.0766068	-10.8686314	174.89	Fri Dec 16 12:43:33 2016
-65.0766907	-10.8688602	171.78	Fri Dec 16 12:43:43 2016
-65.0766602	-10.8689089	171.03	Fri Dec 16 12:43:53 2016
-65.0766754	-10.8689013	171.22	Fri Dec 16 12:44:03 2016
-65.0766907	-10.8688526	171.36	Fri Dec 16 12:44:13 2016
-65.0767136	-10.8687954	171.25	Fri Dec 16 12:44:23 2016
-65.0767059	-10.8687649	171.26	Fri Dec 16 12:44:33 2016
-65.0767136	-10.8687258	171.20	Fri Dec 16 12:44:43 2016
-65.0767365	-10.8686619	170.35	Fri Dec 16 12:44:53 2016
-65.0768051	-10.8685751	167.87	Fri Dec 16 12:45:03 2016
-65.0768051	-10.8685484	167.69	Fri Dec 16 12:45:13 2016
-65.0768280	-10.8685150	168.16	Fri Dec 16 12:45:23 2016
-65.0768890	-10.8684511	167.07	Fri Dec 16 12:45:33 2016
-65.0769348	-10.8684196	166.09	Fri Dec 16 12:45:43 2016
-65.0769653	-10.8684111	166.25	Fri Dec 16 12:45:53 2016
-65.0769730	-10.8684263	166.59	Fri Dec 16 12:46:03 2016
-65.0769882	-10.8684273	166.49	Fri Dec 16 12:46:13 2016
-65.0769958	-10.8684387	166.42	Fri Dec 16 12:46:23 2016
-65.0770569	-10.8684254	166.32	Fri Dec 16 12:46:33 2016
-65.0771637	-10.8684130	166.69	Fri Dec 16 12:46:43 2016
-65.0772095	-10.8684273	166.75	Fri Dec 16 12:46:53 2016
-65.0772934	-10.8684034	166.65	Fri Dec 16 12:47:03 2016
-65.0773239	-10.8683634	166.69	Fri Dec 16 12:47:13 2016
-65.0774078	-10.8684015	168.15	Fri Dec 16 12:47:23 2016
-65.0774231	-10.8683987	169.03	Fri Dec 16 12:47:33 2016
-65.0774460	-10.8684177	169.97	Fri Dec 16 12:47:43 2016
-65.0774536	-10.8684034	170.21	Fri Dec 16 12:47:53 2016
-65.0774841	-10.8683901	171.17	Fri Dec 16 12:48:03 2016
-65.0774918	-10.8683825	171.32	Fri Dec 16 12:48:13 2016
-65.0774994	-10.8684111	172.20	Fri Dec 16 12:48:23 2016
-65.0775299	-10.8683891	173.38	Fri Dec 16 12:48:33 2016
-65.0775909	-10.8684521	174.63	Fri Dec 16 12:48:43 2016
-65.0776443	-10.8685226	175.02	Fri Dec 16 12:48:53 2016
-65.0776825	-10.8685799	175.27	Fri Dec 16 12:49:03 2016
-65.0776901	-10.8685932	175.32	Fri Dec 16 12:49:13 2016
-65.0776901	-10.8686018	175.37	Fri Dec 16 12:49:23 2016
-65.0777054	-10.8686056	175.37	Fri Dec 16 12:49:33 2016
-65.0777359	-10.8686199	174.51	Fri Dec 16 12:49:43 2016
-65.0777893	-10.8685951	173.01	Fri Dec 16 12:49:53 2016
-65.0778351	-10.8685532	173.62	Fri Dec 16 12:50:03 2016
-65.0778809	-10.8685102	173.68	Fri Dec 16 12:50:13 2016
-65.0779190	-10.8684759	173.54	Fri Dec 16 12:50:23 2016
-65.0779724	-10.8684397	172.68	Fri Dec 16 12:50:33 2016
-65.0779953	-10.8684111	172.52	Fri Dec 16 12:50:43 2016
-65.0780029	-10.8684101	172.56	Fri Dec 16 12:50:53 2016
-65.0780106	-10.8684072	172.57	Fri Dec 16 12:51:03 2016
-65.0780563	-10.8684435	173.73	Fri Dec 16 12:51:13 2016
-65.0780945	-10.8684492	173.98	Fri Dec 16 12:51:23 2016
-65.0781021	-10.8684425	174.05	Fri Dec 16 12:51:33 2016
-65.0781174	-10.8684340	174.09	Fri Dec 16 12:51:43 2016
-65.0781326	-10.8684244	173.89	Fri Dec 16 12:51:53 2016
-65.0781174	-10.8683920	173.97	Fri Dec 16 12:52:03 2016
-65.0781250	-10.8683853	173.99	Fri Dec 16 12:52:13 2016
-65.0781250	-10.8683929	174.03	Fri Dec 16 12:52:23 2016
-65.0781250	-10.8683920	174.06	Fri Dec 16 12:52:33 2016
-65.0781326	-10.8684053	174.06	Fri Dec 16 12:52:43 2016
-65.0781479	-10.8683558	174.54	Fri Dec 16 12:52:53 2016
-65.0781631	-10.8683405	174.50	Fri Dec 16 12:53:03 2016
-65.0781708	-10.8683329	174.53	Fri Dec 16 12:53:13 2016
-65.0781631	-10.8683310	174.54	Fri Dec 16 12:53:23 2016
-65.0782700	-10.8684063	172.74	Fri Dec 16 12:53:33 2016
-65.0783234	-10.8684406	172.64	Fri Dec 16 12:53:43 2016
-65.0783310	-10.8684387	172.66	Fri Dec 16 12:53:53 2016
-65.0783539	-10.8684349	172.67	Fri Dec 16 12:54:03 2016
-65.0783539	-10.8684387	172.67	Fri Dec 16 12:54:13 2016
-65.0783539	-10.8684359	172.66	Fri Dec 16 12:54:23 2016
-65.0783615	-10.8684301	172.70	Fri Dec 16 12:54:33 2016
-65.0783615	-10.8684168	172.72	Fri Dec 16 12:54:43 2016
-65.0783234	-10.8684044	173.17	Fri Dec 16 12:54:53 2016
-65.0782700	-10.8683691	173.71	Fri Dec 16 12:55:03 2016
-65.0782700	-10.8683567	173.81	Fri Dec 16 12:55:13 2016
-65.0783005	-10.8683414	174.19	Fri Dec 16 12:55:23 2016
-65.0783157	-10.8683310	174.81	Fri Dec 16 12:55:33 2016
-65.0783234	-10.8683405	174.92	Fri Dec 16 12:55:43 2016
-65.0782928	-10.8683290	174.85	Fri Dec 16 12:55:53 2016
-65.0782776	-10.8682985	174.92	Fri Dec 16 12:56:03 2016
-65.0782776	-10.8682823	176.21	Fri Dec 16 12:56:13 2016
-65.0783081	-10.8682604	177.03	Fri Dec 16 12:56:23 2016
-65.0783157	-10.8682528	177.15	Fri Dec 16 12:56:33 2016
-65.0782928	-10.8682747	177.46	Fri Dec 16 12:56:43 2016
-65.0782471	-10.8682833	176.11	Fri Dec 16 12:56:53 2016
-65.0783234	-10.8683758	175.69	Fri Dec 16 12:57:03 2016
-65.0783539	-10.8683825	175.05	Fri Dec 16 12:57:13 2016
-65.0783615	-10.8683615	175.33	Fri Dec 16 12:57:23 2016
-65.0783691	-10.8683748	174.91	Fri Dec 16 12:57:33 2016
-65.0783844	-10.8683786	175.01	Fri Dec 16 12:57:43 2016
-65.0782852	-10.8684425	174.88	Fri Dec 16 12:57:53 2016
-65.0782852	-10.8684778	174.65	Fri Dec 16 12:58:03 2016
-65.0783005	-10.8684635	174.56	Fri Dec 16 12:58:13 2016
-65.0783234	-10.8684530	174.40	Fri Dec 16 12:58:23 2016
-65.0783234	-10.8684444	174.49	Fri Dec 16 12:58:33 2016
-65.0782471	-10.8684425	174.86	Fri Dec 16 12:58:43 2016
-65.0782242	-10.8684330	175.12	Fri Dec 16 12:58:53 2016
-65.0782242	-10.8683996	175.01	Fri Dec 16 12:59:03 2016
-65.0782623	-10.8683472	174.39	Fri Dec 16 12:59:13 2016
-65.0782623	-10.8683205	174.40	Fri Dec 16 12:59:23 2016
-65.0782547	-10.8683605	174.46	Fri Dec 16 12:59:33 2016
-65.0782623	-10.8683252	174.74	Fri Dec 16 12:59:43 2016
-65.0782928	-10.8683443	175.10	Fri Dec 16 12:59:53 2016
-65.0783386	-10.8683672	175.25	Fri Dec 16 13:00:03 2016
-65.0783234	-10.8683958	175.56	Fri Dec 16 13:00:13 2016
-65.0783310	-10.8683939	175.53	Fri Dec 16 13:00:23 2016
-65.0783463	-10.8684034	175.54	Fri Dec 16 13:00:33 2016
-65.0783463	-10.8684149	175.58	Fri Dec 16 13:00:43 2016
-65.0783463	-10.8684158	175.58	Fri Dec 16 13:00:53 2016
-65.0783691	-10.8684015	175.32	Fri Dec 16 13:01:03 2016
-65.0783844	-10.8684235	175.05	Fri Dec 16 13:01:13 2016
-65.0783539	-10.8684139	174.71	Fri Dec 16 13:01:23 2016
-65.0783234	-10.8684235	174.71	Fri Dec 16 13:01:33 2016
-65.0783310	-10.8684139	174.70	Fri Dec 16 13:01:43 2016
-65.0783310	-10.8684072	174.70	Fri Dec 16 13:01:53 2016
-65.0783310	-10.8683987	174.75	Fri Dec 16 13:02:03 2016
-65.0783157	-10.8683920	174.98	Fri Dec 16 13:02:13 2016
-65.0783157	-10.8683920	175.07	Fri Dec 16 13:02:23 2016
-65.0783234	-10.8683739	175.60	Fri Dec 16 13:02:33 2016
-65.0783386	-10.8683615	175.86	Fri Dec 16 13:02:43 2016
-65.0783310	-10.8683548	175.89	Fri Dec 16 13:02:53 2016
-65.0783081	-10.8683100	176.09	Fri Dec 16 13:03:03 2016
-65.0783157	-10.8682671	176.74	Fri Dec 16 13:03:13 2016
-65.0783157	-10.8682222	177.07	Fri Dec 16 13:03:23 2016
-65.0783081	-10.8682165	177.09	Fri Dec 16 13:03:33 2016
-65.0783005	-10.8681965	177.02	Fri Dec 16 13:03:43 2016
-65.0782852	-10.8680935	177.24	Fri Dec 16 13:03:53 2016
-65.0782776	-10.8679676	176.56	Fri Dec 16 13:04:03 2016
-65.0782318	-10.8679152	178.10	Fri Dec 16 13:04:13 2016
-65.0782471	-10.8679228	177.91	Fri Dec 16 13:04:23 2016
-65.0782547	-10.8679180	177.93	Fri Dec 16 13:04:33 2016
-65.0782318	-10.8678675	178.07	Fri Dec 16 13:04:43 2016
-65.0782242	-10.8678513	178.24	Fri Dec 16 13:04:53 2016
-65.0782471	-10.8678226	178.09	Fri Dec 16 13:05:03 2016
-65.0782852	-10.8677654	177.70	Fri Dec 16 13:05:13 2016
-65.0782471	-10.8677759	176.39	Fri Dec 16 13:05:23 2016
-65.0782471	-10.8677578	176.46	Fri Dec 16 13:05:33 2016
-65.0782623	-10.8677711	176.87	Fri Dec 16 13:05:43 2016
-65.0781937	-10.8677568	175.77	Fri Dec 16 13:05:53 2016
-65.0781784	-10.8677378	175.88	Fri Dec 16 13:06:03 2016
-65.0781555	-10.8677692	176.41	Fri Dec 16 13:06:13 2016
-65.0781555	-10.8677588	176.63	Fri Dec 16 13:06:23 2016
-65.0781708	-10.8676319	176.09	Fri Dec 16 13:06:33 2016
-65.0781403	-10.8676119	175.70	Fri Dec 16 13:06:43 2016
-65.0781250	-10.8675394	175.63	Fri Dec 16 13:06:53 2016
-65.0781479	-10.8675451	175.90	Fri Dec 16 13:07:03 2016
-65.0781555	-10.8675184	175.87	Fri Dec 16 13:07:13 2016
-65.0782166	-10.8675528	175.65	Fri Dec 16 13:07:23 2016
-65.0782166	-10.8675900	176.16	Fri Dec 16 13:07:33 2016
-65.0782089	-10.8675833	176.39	Fri Dec 16 13:07:43 2016
-65.0782013	-10.8675871	176.34	Fri Dec 16 13:07:53 2016
-65.0781937	-10.8675938	176.30	Fri Dec 16 13:08:03 2016
-65.0781860	-10.8676128	176.61	Fri Dec 16 13:08:13 2016
-65.0781937	-10.8675470	176.95	Fri Dec 16 13:08:23 2016
-65.0781937	-10.8674707	176.94	Fri Dec 16 13:08:33 2016
-65.0782013	-10.8674660	176.58	Fri Dec 16 13:08:43 2016
-65.0782166	-10.8674564	176.53	Fri Dec 16 13:08:53 2016
-65.0782471	-10.8674660	176.43	Fri Dec 16 13:09:03 2016
-65.0782700	-10.8674603	176.28	Fri Dec 16 13:09:13 2016
-65.0782776	-10.8674517	176.11	Fri Dec 16 13:09:23 2016
-65.0782318	-10.8674507	176.02	Fri Dec 16 13:09:33 2016
-65.0782089	-10.8674812	176.07	Fri Dec 16 13:09:43 2016
-65.0782242	-10.8674517	176.06	Fri Dec 16 13:09:53 2016
-65.0782928	-10.8674316	176.14	Fri Dec 16 13:10:03 2016
-65.0783310	-10.8674307	176.45	Fri Dec 16 13:10:13 2016
-65.0783463	-10.8674278	176.68	Fri Dec 16 13:10:23 2016
-65.0782928	-10.8674946	177.50	Fri Dec 16 13:10:33 2016
-65.0782776	-10.8674917	177.49	Fri Dec 16 13:10:43 2016
-65.0783157	-10.8674650	177.84	Fri Dec 16 13:10:53 2016
-65.0783539	-10.8674679	178.18	Fri Dec 16 13:11:03 2016
-65.0783615	-10.8675098	178.76	Fri Dec 16 13:11:13 2016
-65.0783539	-10.8675251	179.23	Fri Dec 16 13:11:23 2016
-65.0783920	-10.8676043	178.87	Fri Dec 16 13:11:33 2016
-65.0783844	-10.8676186	178.61	Fri Dec 16 13:11:43 2016
-65.0784302	-10.8675804	178.22	Fri Dec 16 13:11:53 2016
-65.0783310	-10.8676386	176.49	Fri Dec 16 13:12:03 2016
-65.0783310	-10.8676605	174.38	Fri Dec 16 13:12:13 2016
-65.0783844	-10.8676405	173.82	Fri Dec 16 13:12:23 2016
-65.0783539	-10.8676310	173.68	Fri Dec 16 13:12:33 2016
-65.0783539	-10.8676281	173.70	Fri Dec 16 13:12:43 2016
-65.0783310	-10.8676243	173.69	Fri Dec 16 13:12:53 2016
-65.0783310	-10.8676271	173.71	Fri Dec 16 13:13:03 2016
-65.0783539	-10.8676252	173.91	Fri Dec 16 13:13:13 2016
-65.0783691	-10.8676310	173.85	Fri Dec 16 13:13:23 2016
-65.0783691	-10.8676357	174.28	Fri Dec 16 13:13:33 2016
-65.0783615	-10.8676443	174.14	Fri Dec 16 13:13:43 2016
-65.0783463	-10.8676577	174.35	Fri Dec 16 13:13:53 2016
-65.0783005	-10.8676910	174.59	Fri Dec 16 13:14:03 2016
-65.0783005	-10.8676891	174.65	Fri Dec 16 13:14:13 2016
-65.0782928	-10.8677015	175.02	Fri Dec 16 13:14:23 2016
-65.0782852	-10.8677092	174.37	Fri Dec 16 13:14:33 2016
-65.0782776	-10.8677158	174.38	Fri Dec 16 13:14:43 2016
-65.0782776	-10.8677359	174.41	Fri Dec 16 13:14:53 2016
-65.0783005	-10.8677578	174.56	Fri Dec 16 13:15:03 2016
-65.0782776	-10.8678255	174.45	Fri Dec 16 13:15:13 2016
-65.0782623	-10.8678265	173.71	Fri Dec 16 13:15:23 2016
-65.0782547	-10.8678341	173.36	Fri Dec 16 13:15:33 2016
-65.0782471	-10.8678322	173.38	Fri Dec 16 13:15:43 2016
-65.0782166	-10.8677769	173.90	Fri Dec 16 13:15:53 2016
-65.0782166	-10.8677778	173.91	Fri Dec 16 13:16:03 2016
-65.0782089	-10.8677855	173.95	Fri Dec 16 13:16:13 2016
-65.0781860	-10.8678036	173.57	Fri Dec 16 13:16:23 2016
-65.0782166	-10.8678093	172.05	Fri Dec 16 13:16:33 2016
-65.0782089	-10.8678246	171.75	Fri Dec 16 13:16:43 2016
-65.0782013	-10.8678370	171.76	Fri Dec 16 13:16:53 2016
-65.0782166	-10.8677845	171.47	Fri Dec 16 13:17:03 2016
-65.0782166	-10.8677988	171.45	Fri Dec 16 13:17:13 2016
-65.0781937	-10.8678312	171.16	Fri Dec 16 13:17:23 2016
-65.0781784	-10.8677120	171.53	Fri Dec 16 13:17:33 2016
-65.0781021	-10.8677359	171.41	Fri Dec 16 13:17:43 2016
-65.0780945	-10.8677368	171.45	Fri Dec 16 13:17:53 2016
-65.0781479	-10.8678169	168.58	Fri Dec 16 13:18:03 2016
-65.0781479	-10.8678312	168.72	Fri Dec 16 13:18:13 2016
-65.0781479	-10.8678331	168.96	Fri Dec 16 13:18:23 2016
-65.0781555	-10.8678360	168.96	Fri Dec 16 13:18:33 2016
-65.0781631	-10.8678427	168.86	Fri Dec 16 13:18:43 2016
-65.0781708	-10.8678417	168.86	Fri Dec 16 13:18:53 2016
-65.0782318	-10.8678131	168.55	Fri Dec 16 13:19:03 2016
-65.0782700	-10.8677969	168.57	Fri Dec 16 13:19:13 2016
-65.0782928	-10.8677711	168.76	Fri Dec 16 13:19:23 2016
-65.0782776	-10.8678284	170.22	Fri Dec 16 13:19:33 2016
-65.0783157	-10.8678741	169.95	Fri Dec 16 13:19:43 2016
-65.0784302	-10.8679552	169.86	Fri Dec 16 13:19:53 2016
-65.0784607	-10.8680048	170.24	Fri Dec 16 13:20:03 2016
-65.0784607	-10.8680716	170.36	Fri Dec 16 13:20:13 2016
-65.0784760	-10.8681431	170.72	Fri Dec 16 13:20:23 2016
-65.0783157	-10.8682995	170.27	Fri Dec 16 13:20:33 2016
-65.0783157	-10.8683109	170.29	Fri Dec 16 13:20:43 2016
-65.0783234	-10.8683186	170.35	Fri Dec 16 13:20:53 2016
-65.0783234	-10.8683233	170.41	Fri Dec 16 13:21:03 2016
-65.0783234	-10.8683290	170.45	Fri Dec 16 13:21:13 2016
-65.0783234	-10.8683386	170.49	Fri Dec 16 13:21:23 2016
-65.0783234	-10.8683348	170.59	Fri Dec 16 13:21:33 2016
-65.0783234	-10.8683395	170.59	Fri Dec 16 13:21:43 2016
-65.0783157	-10.8683434	170.52	Fri Dec 16 13:21:53 2016
-65.0783081	-10.8683519	170.18	Fri Dec 16 13:22:03 2016
-65.0782928	-10.8684130	170.52	Fri Dec 16 13:22:13 2016
-65.0782700	-10.8685122	170.00	Fri Dec 16 13:22:23 2016
-65.0782852	-10.8684750	169.27	Fri Dec 16 13:22:33 2016
-65.0782852	-10.8684540	169.23	Fri Dec 16 13:22:43 2016
-65.0782852	-10.8684626	169.11	Fri Dec 16 13:22:53 2016
-65.0782852	-10.8684540	169.00	Fri Dec 16 13:23:03 2016
-65.0782928	-10.8684444	168.93	Fri Dec 16 13:23:13 2016
-65.0783005	-10.8684387	168.91	Fri Dec 16 13:23:23 2016
-65.0783081	-10.8684340	168.89	Fri Dec 16 13:23:33 2016
-65.0783081	-10.8684387	168.91	Fri Dec 16 13:23:43 2016
-65.0783005	-10.8684444	168.91	Fri Dec 16 13:23:53 2016
-65.0782928	-10.8684502	168.88	Fri Dec 16 13:24:03 2016
-65.0783005	-10.8684435	168.90	Fri Dec 16 13:24:13 2016
-65.0783081	-10.8684378	168.98	Fri Dec 16 13:24:23 2016
-65.0783234	-10.8684292	169.02	Fri Dec 16 13:24:33 2016
-65.0783234	-10.8684168	169.04	Fri Dec 16 13:24:43 2016
-65.0783234	-10.8684063	169.07	Fri Dec 16 13:24:53 2016
-65.0783234	-10.8684053	169.13	Fri Dec 16 13:25:03 2016
-65.0783310	-10.8684206	169.21	Fri Dec 16 13:25:13 2016
-65.0783310	-10.8684177	169.28	Fri Dec 16 13:25:23 2016
-65.0783386	-10.8684120	169.32	Fri Dec 16 13:25:33 2016
-65.0783386	-10.8684149	169.34	Fri Dec 16 13:25:43 2016
-65.0783463	-10.8684235	169.43	Fri Dec 16 13:25:53 2016
-65.0783844	-10.8684673	171.64	Fri Dec 16 13:26:03 2016
-65.0783920	-10.8684759	172.05	Fri Dec 16 13:26:13 2016
-65.0783997	-10.8684797	172.14	Fri Dec 16 13:26:23 2016
-65.0783997	-10.8684769	173.04	Fri Dec 16 13:26:33 2016
-65.0783997	-10.8684568	173.13	Fri Dec 16 13:26:43 2016
-65.0783997	-10.8684473	173.23	Fri Dec 16 13:26:53 2016
-65.0783844	-10.8684111	173.23	Fri Dec 16 13:27:03 2016
-65.0783539	-10.8683662	173.09	Fri Dec 16 13:27:13 2016
-65.0783386	-10.8683672	173.09	Fri Dec 16 13:27:23 2016
-65.0783463	-10.8683748	173.09	Fri Dec 16 13:27:33 2016
-65.0783615	-10.8683777	173.11	Fri Dec 16 13:27:43 2016
-65.0783691	-10.8683720	173.11	Fri Dec 16 13:27:53 2016
-65.0783691	-10.8683691	173.18	Fri Dec 16 13:28:03 2016
-65.0783691	-10.8683681	173.13	Fri Dec 16 13:28:13 2016
-65.0783691	-10.8683653	173.15	Fri Dec 16 13:28:23 2016
-65.0783463	-10.8683529	172.79	Fri Dec 16 13:28:33 2016
-65.0783386	-10.8683681	172.30	Fri Dec 16 13:28:43 2016
-65.0783463	-10.8683615	172.26	Fri Dec 16 13:28:53 2016
-65.0783539	-10.8683472	172.25	Fri Dec 16 13:29:03 2016
-65.0783539	-10.8683472	172.23	Fri Dec 16 13:29:13 2016
-65.0783615	-10.8683386	172.13	Fri Dec 16 13:29:23 2016
-65.0783539	-10.8683348	172.06	Fri Dec 16 13:29:33 2016
-65.0783539	-10.8683281	172.00	Fri Dec 16 13:29:43 2016
-65.0783463	-10.8683157	171.93	Fri Dec 16 13:29:53 2016
-65.0783386	-10.8682985	171.82	Fri Dec 16 13:30:03 2016
-65.0783463	-10.8682985	170.59	Fri Dec 16 13:30:13 2016
-65.0783463	-10.8682995	170.60	Fri Dec 16 13:30:23 2016
-65.0783157	-10.8683290	170.58	Fri Dec 16 13:30:33 2016
-65.0783081	-10.8683300	170.57	Fri Dec 16 13:30:43 2016
-65.0783157	-10.8683233	170.52	Fri Dec 16 13:30:53 2016
-65.0783157	-10.8683281	170.53	Fri Dec 16 13:31:03 2016
-65.0783386	-10.8682966	170.57	Fri Dec 16 13:31:13 2016
-65.0783310	-10.8683033	170.58	Fri Dec 16 13:31:23 2016
-65.0783615	-10.8683681	172.62	Fri Dec 16 13:31:33 2016
-65.0783615	-10.8683710	172.81	Fri Dec 16 13:31:43 2016
-65.0783615	-10.8683662	173.05	Fri Dec 16 13:31:53 2016
-65.0783463	-10.8683710	177.76	Fri Dec 16 13:32:03 2016
-65.0783386	-10.8683701	177.97	Fri Dec 16 13:32:13 2016
-65.0783310	-10.8683729	178.03	Fri Dec 16 13:32:23 2016
-65.0783310	-10.8683786	178.07	Fri Dec 16 13:32:33 2016
-65.0783234	-10.8683071	178.28	Fri Dec 16 13:32:43 2016
-65.0782013	-10.8682308	176.26	Fri Dec 16 13:32:53 2016
-65.0781784	-10.8682232	176.01	Fri Dec 16 13:33:03 2016
-65.0782013	-10.8682280	176.07	Fri Dec 16 13:33:13 2016
-65.0782242	-10.8682804	175.33	Fri Dec 16 13:33:23 2016
-65.0782166	-10.8682814	175.75	Fri Dec 16 13:33:33 2016
-65.0781403	-10.8682728	176.31	Fri Dec 16 13:33:43 2016
-65.0781326	-10.8682652	176.92	Fri Dec 16 13:33:53 2016
-65.0781555	-10.8682699	177.38	Fri Dec 16 13:34:03 2016
-65.0782166	-10.8682175	181.29	Fri Dec 16 13:34:13 2016
-65.0782166	-10.8682051	182.05	Fri Dec 16 13:34:23 2016
-65.0782394	-10.8682060	183.70	Fri Dec 16 13:34:33 2016
-65.0782471	-10.8682127	184.97	Fri Dec 16 13:34:43 2016
-65.0782547	-10.8682022	186.03	Fri Dec 16 13:34:53 2016
-65.0782547	-10.8681908	186.87	Fri Dec 16 13:35:03 2016
-65.0782623	-10.8681955	187.52	Fri Dec 16 13:35:13 2016
-65.0782700	-10.8682165	188.11	Fri Dec 16 13:35:23 2016
-65.0782852	-10.8682356	187.84	Fri Dec 16 13:35:33 2016
-65.0783005	-10.8682652	185.30	Fri Dec 16 13:35:43 2016
-65.0783234	-10.8683119	174.92	Fri Dec 16 13:35:53 2016
-65.0783157	-10.8683281	169.99	Fri Dec 16 13:36:03 2016
-65.0783157	-10.8683395	166.88	Fri Dec 16 13:36:13 2016
-65.0783157	-10.8683548	164.57	Fri Dec 16 13:36:23 2016
-65.0783005	-10.8683577	162.53	Fri Dec 16 13:36:33 2016
-65.0782776	-10.8683596	160.98	Fri Dec 16 13:36:43 2016
-65.0782852	-10.8683949	158.41	Fri Dec 16 13:36:53 2016
-65.0782776	-10.8684063	156.39	Fri Dec 16 13:37:03 2016
-65.0782623	-10.8684053	154.76	Fri Dec 16 13:37:13 2016
-65.0782547	-10.8683929	154.20	Fri Dec 16 13:37:23 2016
-65.0782623	-10.8683796	154.25	Fri Dec 16 13:37:33 2016
-65.0782928	-10.8683357	160.45	Fri Dec 16 13:37:43 2016
-65.0782776	-10.8683252	162.09	Fri Dec 16 13:37:53 2016
-65.0782623	-10.8683138	163.27	Fri Dec 16 13:38:03 2016
-65.0782166	-10.8682833	165.14	Fri Dec 16 13:38:13 2016
-65.0781937	-10.8683090	162.53	Fri Dec 16 13:38:23 2016
-65.0781784	-10.8683138	162.71	Fri Dec 16 13:38:33 2016
-65.0781708	-10.8683090	163.36	Fri Dec 16 13:38:43 2016
-65.0781403	-10.8683376	164.45	Fri Dec 16 13:38:53 2016
-65.0781479	-10.8684130	166.21	Fri Dec 16 13:39:03 2016
-65.0781708	-10.8683872	171.53	Fri Dec 16 13:39:13 2016
-65.0782242	-10.8683672	173.90	Fri Dec 16 13:39:23 2016
-65.0782547	-10.8683386	175.59	Fri Dec 16 13:39:33 2016
-65.0782700	-10.8683109	177.72	Fri Dec 16 13:39:43 2016
-65.0782852	-10.8682938	176.95	Fri Dec 16 13:39:53 2016
-65.0783615	-10.8682060	178.09	Fri Dec 16 13:40:03 2016
-65.0783920	-10.8682137	179.86	Fri Dec 16 13:40:13 2016
-65.0783691	-10.8683081	179.13	Fri Dec 16 13:40:23 2016
-65.0782928	-10.8683290	180.50	Fri Dec 16 13:40:33 2016
-65.0782852	-10.8683519	181.82	Fri Dec 16 13:40:43 2016
-65.0782471	-10.8683577	182.81	Fri Dec 16 13:40:53 2016
-65.0782166	-10.8683748	183.94	Fri Dec 16 13:41:03 2016
-65.0781860	-10.8684082	184.93	Fri Dec 16 13:41:13 2016
-65.0781326	-10.8683681	186.55	Fri Dec 16 13:41:23 2016
-65.0781250	-10.8683777	187.69	Fri Dec 16 13:41:33 2016
-65.0780792	-10.8684473	188.13	Fri Dec 16 13:41:43 2016
-65.0780411	-10.8685026	189.71	Fri Dec 16 13:41:53 2016
-65.0780258	-10.8685179	190.41	Fri Dec 16 13:42:03 2016
-65.0779800	-10.8685551	190.18	Fri Dec 16 13:42:13 2016
-65.0779419	-10.8686533	189.48	Fri Dec 16 13:42:23 2016
-65.0779419	-10.8686924	188.64	Fri Dec 16 13:42:33 2016
-65.0779572	-10.8686676	189.79	Fri Dec 16 13:42:43 2016
-65.0779495	-10.8686762	190.20	Fri Dec 16 13:42:53 2016
-65.0779266	-10.8686895	189.93	Fri Dec 16 13:43:03 2016
-65.0779266	-10.8687029	190.07	Fri Dec 16 13:43:13 2016
-65.0779800	-10.8687286	190.24	Fri Dec 16 13:43:23 2016
-65.0780182	-10.8687487	189.91	Fri Dec 16 13:43:33 2016
-65.0781631	-10.8687630	188.83	Fri Dec 16 13:43:43 2016
-65.0782471	-10.8687925	188.61	Fri Dec 16 13:43:53 2016
-65.0782547	-10.8688469	187.71	Fri Dec 16 13:44:03 2016
-65.0782700	-10.8688498	187.81	Fri Dec 16 13:44:13 2016
-65.0784225	-10.8688936	188.36	Fri Dec 16 13:44:23 2016
-65.0784836	-10.8689528	187.53	Fri Dec 16 13:44:33 2016
-65.0784531	-10.8690596	185.49	Fri Dec 16 13:44:43 2016
-65.0785065	-10.8690596	182.78	Fri Dec 16 13:44:53 2016
-65.0785141	-10.8690653	181.00	Fri Dec 16 13:45:03 2016
-65.0786209	-10.8690720	180.18	Fri Dec 16 13:45:13 2016
-65.0786591	-10.8690872	177.98	Fri Dec 16 13:45:23 2016
-65.0786667	-10.8690863	177.39	Fri Dec 16 13:45:33 2016
-65.0786896	-10.8691120	177.33	Fri Dec 16 13:45:43 2016
-65.0787277	-10.8691664	175.69	Fri Dec 16 13:45:53 2016
-65.0787354	-10.8692303	174.35	Fri Dec 16 13:46:03 2016
-65.0787582	-10.8692493	173.03	Fri Dec 16 13:46:13 2016
-65.0787964	-10.8692904	168.99	Fri Dec 16 13:46:23 2016
-65.0787888	-10.8693581	169.05	Fri Dec 16 13:46:33 2016
-65.0788040	-10.8694077	168.72	Fri Dec 16 13:46:43 2016
-65.0787888	-10.8694191	168.62	Fri Dec 16 13:46:53 2016
-65.0787964	-10.8694420	167.84	Fri Dec 16 13:47:03 2016
-65.0787888	-10.8694639	167.07	Fri Dec 16 13:47:13 2016
-65.0788040	-10.8695278	165.63	Fri Dec 16 13:47:23 2016
-65.0787430	-10.8695927	167.16	Fri Dec 16 13:47:33 2016
-65.0787125	-10.8696089	166.00	Fri Dec 16 13:47:43 2016
-65.0787201	-10.8696222	165.39	Fri Dec 16 13:47:53 2016
-65.0787125	-10.8695774	164.41	Fri Dec 16 13:48:03 2016
-65.0787201	-10.8695669	163.75	Fri Dec 16 13:48:13 2016
-65.0787125	-10.8696213	163.26	Fri Dec 16 13:48:23 2016
-65.0787201	-10.8696413	162.80	Fri Dec 16 13:48:33 2016
-65.0787277	-10.8696413	162.54	Fri Dec 16 13:48:43 2016
-65.0787277	-10.8696260	163.20	Fri Dec 16 13:48:53 2016
-65.0787430	-10.8696260	163.20	Fri Dec 16 13:49:03 2016
-65.0787354	-10.8696651	163.50	Fri Dec 16 13:49:13 2016
-65.0786819	-10.8696871	163.43	Fri Dec 16 13:49:23 2016
-65.0786591	-10.8696756	163.61	Fri Dec 16 13:49:33 2016
-65.0786743	-10.8696499	163.20	Fri Dec 16 13:49:43 2016
-65.0786819	-10.8696432	163.02	Fri Dec 16 13:49:53 2016
-65.0786819	-10.8696270	162.72	Fri Dec 16 13:50:03 2016
-65.0786896	-10.8695974	163.02	Fri Dec 16 13:50:13 2016
-65.0786972	-10.8695879	162.89	Fri Dec 16 13:50:23 2016
-65.0787735	-10.8695879	162.75	Fri Dec 16 13:50:33 2016
-65.0787964	-10.8695993	162.85	Fri Dec 16 13:50:43 2016
-65.0787811	-10.8696280	162.58	Fri Dec 16 13:50:53 2016
-65.0787735	-10.8696413	162.12	Fri Dec 16 13:51:03 2016
-65.0787582	-10.8696489	161.80	Fri Dec 16 13:51:13 2016
-65.0787430	-10.8696470	161.71	Fri Dec 16 13:51:23 2016
-65.0787354	-10.8696423	161.69	Fri Dec 16 13:51:33 2016
-65.0787277	-10.8696432	161.91	Fri Dec 16 13:51:43 2016
-65.0787201	-10.8696537	162.24	Fri Dec 16 13:51:53 2016
-65.0787125	-10.8696556	162.57	Fri Dec 16 13:52:03 2016
-65.0786819	-10.8695869	161.13	Fri Dec 16 13:52:13 2016
-65.0786514	-10.8695631	161.01	Fri Dec 16 13:52:23 2016
-65.0786896	-10.8695536	161.54	Fri Dec 16 13:52:33 2016
-65.0787201	-10.8695269	162.03	Fri Dec 16 13:52:43 2016
-65.0787201	-10.8695450	162.54	Fri Dec 16 13:52:53 2016
-65.0787277	-10.8695946	162.55	Fri Dec 16 13:53:03 2016
-65.0787430	-10.8696394	162.98	Fri Dec 16 13:53:13 2016
-65.0787430	-10.8696594	162.53	Fri Dec 16 13:53:23 2016
-65.0787125	-10.8696814	163.75	Fri Dec 16 13:53:33 2016
-65.0787125	-10.8696728	163.61	Fri Dec 16 13:53:43 2016
-65.0787125	-10.8696880	164.07	Fri Dec 16 13:53:53 2016
-65.0786438	-10.8697290	164.46	Fri Dec 16 13:54:03 2016
-65.0785904	-10.8697281	165.35	Fri Dec 16 13:54:13 2016
-65.0785675	-10.8697300	166.02	Fri Dec 16 13:54:23 2016
-65.0785980	-10.8697386	166.04	Fri Dec 16 13:54:33 2016
-65.0786057	-10.8697290	166.41	Fri Dec 16 13:54:43 2016
-65.0786057	-10.8697147	166.83	Fri Dec 16 13:54:53 2016
-65.0786057	-10.8696995	167.34	Fri Dec 16 13:55:03 2016
-65.0786362	-10.8697109	166.46	Fri Dec 16 13:55:13 2016
-65.0786438	-10.8696938	166.62	Fri Dec 16 13:55:23 2016
-65.0786896	-10.8696737	166.19	Fri Dec 16 13:55:33 2016
-65.0787354	-10.8696594	168.09	Fri Dec 16 13:55:43 2016
-65.0787354	-10.8696566	168.25	Fri Dec 16 13:55:53 2016
-65.0787430	-10.8696547	168.57	Fri Dec 16 13:56:03 2016
-65.0787354	-10.8696575	168.88	Fri Dec 16 13:56:13 2016
-65.0787354	-10.8696623	169.13	Fri Dec 16 13:56:23 2016
-65.0787201	-10.8696747	168.84	Fri Dec 16 13:56:33 2016
-65.0787048	-10.8696833	168.45	Fri Dec 16 13:56:43 2016
-65.0786362	-10.8696699	168.00	Fri Dec 16 13:56:53 2016
-65.0786133	-10.8696671	166.29	Fri Dec 16 13:57:03 2016
-65.0785980	-10.8696651	165.69	Fri Dec 16 13:57:13 2016
-65.0785828	-10.8696480	164.79	Fri Dec 16 13:57:23 2016
-65.0785904	-10.8696356	163.94	Fri Dec 16 13:57:33 2016
-65.0785904	-10.8696289	163.34	Fri Dec 16 13:57:43 2016
-65.0785828	-10.8695736	163.05	Fri Dec 16 13:57:53 2016
-65.0785980	-10.8695631	163.22	Fri Dec 16 13:58:03 2016
-65.0786133	-10.8695631	163.17	Fri Dec 16 13:58:13 2016
-65.0785980	-10.8695612	163.09	Fri Dec 16 13:58:23 2016
-65.0785751	-10.8695402	166.36	Fri Dec 16 13:58:33 2016
-65.0785980	-10.8695440	166.73	Fri Dec 16 13:58:43 2016
-65.0785980	-10.8695507	166.88	Fri Dec 16 13:58:53 2016
-65.0785828	-10.8695507	166.90	Fri Dec 16 13:59:03 2016
-65.0785675	-10.8695374	167.03	Fri Dec 16 13:59:13 2016
-65.0786209	-10.8695393	167.26	Fri Dec 16 13:59:23 2016
-65.0786133	-10.8695326	167.23	Fri Dec 16 13:59:33 2016
-65.0786057	-10.8695250	167.30	Fri Dec 16 13:59:43 2016
-65.0786057	-10.8695145	167.45	Fri Dec 16 13:59:53 2016
-65.0786362	-10.8695221	167.27	Fri Dec 16 14:00:03 2016
-65.0786667	-10.8695154	166.91	Fri Dec 16 14:00:13 2016
-65.0786591	-10.8694744	166.85	Fri Dec 16 14:00:23 2016
-65.0785828	-10.8694344	166.89	Fri Dec 16 14:00:33 2016
-65.0786057	-10.8694468	166.68	Fri Dec 16 14:00:43 2016
-65.0786133	-10.8694592	166.38	Fri Dec 16 14:00:53 2016
-65.0786743	-10.8695240	167.69	Fri Dec 16 14:01:03 2016
-65.0786819	-10.8695583	169.77	Fri Dec 16 14:01:13 2016
-65.0786667	-10.8695555	170.27	Fri Dec 16 14:01:23 2016
-65.0786514	-10.8695555	170.95	Fri Dec 16 14:01:33 2016
-65.0786667	-10.8695641	171.85	Fri Dec 16 14:01:43 2016
-65.0787125	-10.8695974	172.70	Fri Dec 16 14:01:53 2016
-65.0787277	-10.8696079	173.84	Fri Dec 16 14:02:03 2016
-65.0787430	-10.8696003	174.92	Fri Dec 16 14:02:13 2016
-65.0787354	-10.8695908	176.15	Fri Dec 16 14:02:23 2016
-65.0787201	-10.8695917	177.43	Fri Dec 16 14:02:33 2016
-65.0786972	-10.8696222	176.91	Fri Dec 16 14:02:43 2016
-65.0786743	-10.8696232	177.84	Fri Dec 16 14:02:53 2016
-65.0786819	-10.8696079	178.60	Fri Dec 16 14:03:03 2016
-65.0786972	-10.8696060	179.04	Fri Dec 16 14:03:13 2016
-65.0786972	-10.8696041	179.41	Fri Dec 16 14:03:23 2016
-65.0786896	-10.8696089	179.50	Fri Dec 16 14:03:33 2016
-65.0786743	-10.8696146	179.77	Fri Dec 16 14:03:43 2016
-65.0786819	-10.8696127	180.43	Fri Dec 16 14:03:53 2016
-65.0786896	-10.8696127	181.52	Fri Dec 16 14:04:03 2016
-65.0787125	-10.8696213	183.00	Fri Dec 16 14:04:13 2016
-65.0787125	-10.8696232	188.77	Fri Dec 16 14:04:23 2016
-65.0787125	-10.8696308	191.29	Fri Dec 16 14:04:33 2016
-65.0787354	-10.8696327	190.69	Fri Dec 16 14:04:43 2016
-65.0787201	-10.8696661	191.23	Fri Dec 16 14:04:53 2016
-65.0787125	-10.8696814	192.22	Fri Dec 16 14:05:03 2016
-65.0786972	-10.8696709	192.93	Fri Dec 16 14:05:13 2016
-65.0786591	-10.8696632	191.93	Fri Dec 16 14:05:23 2016
-65.0786438	-10.8696585	191.22	Fri Dec 16 14:05:33 2016
-65.0786743	-10.8696299	188.83	Fri Dec 16 14:05:43 2016
-65.0787125	-10.8696175	183.49	Fri Dec 16 14:05:53 2016
-65.0787125	-10.8696156	181.93	Fri Dec 16 14:06:03 2016
-65.0787201	-10.8696032	180.12	Fri Dec 16 14:06:13 2016
-65.0786972	-10.8695803	179.15	Fri Dec 16 14:06:23 2016
-65.0786819	-10.8696003	176.09	Fri Dec 16 14:06:33 2016
-65.0786896	-10.8696184	174.42	Fri Dec 16 14:06:43 2016
-65.0786972	-10.8696060	172.41	Fri Dec 16 14:06:53 2016
-65.0786972	-10.8695984	170.60	Fri Dec 16 14:07:03 2016
-65.0786896	-10.8695993	169.09	Fri Dec 16 14:07:13 2016
-65.0786514	-10.8696022	166.96	Fri Dec 16 14:07:23 2016
-65.0786438	-10.8695965	165.94	Fri Dec 16 14:07:33 2016
-65.0786591	-10.8695793	164.87	Fri Dec 16 14:07:43 2016
-65.0786972	-10.8695526	163.99	Fri Dec 16 14:07:53 2016
-65.0787430	-10.8696241	164.27	Fri Dec 16 14:08:03 2016
-65.0786896	-10.8696127	165.38	Fri Dec 16 14:08:13 2016
-65.0786285	-10.8696012	166.01	Fri Dec 16 14:08:23 2016
-65.0785828	-10.8696136	166.59	Fri Dec 16 14:08:33 2016
-65.0785446	-10.8696442	166.81	Fri Dec 16 14:08:43 2016
-65.0785446	-10.8696775	171.48	Fri Dec 16 14:08:53 2016
-65.0785751	-10.8696899	172.57	Fri Dec 16 14:09:03 2016
-65.0786285	-10.8696442	172.73	Fri Dec 16 14:09:13 2016
-65.0787048	-10.8695993	171.48	Fri Dec 16 14:09:23 2016
-65.0787354	-10.8696003	172.62	Fri Dec 16 14:09:33 2016
-65.0787277	-10.8696079	173.17	Fri Dec 16 14:09:43 2016
-65.0786819	-10.8695583	175.05	Fri Dec 16 14:09:53 2016
-65.0786743	-10.8695478	175.70	Fri Dec 16 14:10:03 2016
-65.0786819	-10.8695478	176.43	Fri Dec 16 14:10:13 2016
-65.0786896	-10.8695602	177.45	Fri Dec 16 14:10:23 2016
-65.0786896	-10.8695793	178.42	Fri Dec 16 14:10:33 2016
-65.0786896	-10.8696003	178.89	Fri Dec 16 14:10:43 2016
-65.0786896	-10.8696184	178.95	Fri Dec 16 14:10:53 2016
-65.0786667	-10.8696318	178.76	Fri Dec 16 14:11:03 2016
-65.0786438	-10.8696156	177.16	Fri Dec 16 14:11:13 2016
-65.0786438	-10.8695822	173.67	Fri Dec 16 14:11:23 2016
-65.0786362	-10.8695803	173.76	Fri Dec 16 14:11:33 2016
-65.0786057	-10.8695784	175.07	Fri Dec 16 14:11:43 2016
-65.0785904	-10.8695736	175.11	Fri Dec 16 14:11:53 2016
-65.0786285	-10.8695946	174.43	Fri Dec 16 14:12:03 2016
-65.0786896	-10.8696213	175.30	Fri Dec 16 14:12:13 2016
-65.0787125	-10.8696461	176.45	Fri Dec 16 14:12:23 2016
-65.0786972	-10.8696747	176.82	Fri Dec 16 14:12:33 2016
-65.0786896	-10.8696642	176.48	Fri Dec 16 14:12:43 2016
-65.0786896	-10.8696518	176.04	Fri Dec 16 14:12:53 2016
-65.0786209	-10.8696213	173.92	Fri Dec 16 14:13:03 2016
-65.0785675	-10.8695974	172.68	Fri Dec 16 14:13:13 2016
-65.0785828	-10.8696327	172.77	Fri Dec 16 14:13:23 2016
-65.0785828	-10.8696289	175.54	Fri Dec 16 14:13:33 2016
-65.0786057	-10.8696537	178.93	Fri Dec 16 14:13:43 2016
-65.0786057	-10.8696556	179.26	Fri Dec 16 14:13:53 2016
-65.0786057	-10.8696556	179.25	Fri Dec 16 14:14:03 2016
-65.0786057	-10.8696566	179.20	Fri Dec 16 14:14:13 2016
-65.0786057	-10.8696556	179.14	Fri Dec 16 14:14:23 2016
-65.0786133	-10.8696547	179.16	Fri Dec 16 14:14:33 2016
-65.0786133	-10.8696537	179.17	Fri Dec 16 14:14:43 2016
-65.0786209	-10.8696527	179.21	Fri Dec 16 14:14:53 2016
-65.0786209	-10.8696508	179.25	Fri Dec 16 14:15:03 2016
-65.0786209	-10.8696489	179.21	Fri Dec 16 14:15:13 2016
-65.0786591	-10.8696070	178.52	Fri Dec 16 14:15:23 2016
-65.0786743	-10.8695240	180.82	Fri Dec 16 14:15:33 2016
-65.0786514	-10.8695097	180.90	Fri Dec 16 14:15:43 2016
-65.0786591	-10.8695211	179.97	Fri Dec 16 14:15:53 2016
-65.0786819	-10.8695936	176.50	Fri Dec 16 14:16:03 2016
-65.0786743	-10.8696156	173.92	Fri Dec 16 14:16:13 2016
-65.0786819	-10.8696308	171.97	Fri Dec 16 14:16:23 2016
-65.0787048	-10.8696041	170.65	Fri Dec 16 14:16:33 2016
-65.0786896	-10.8695812	168.55	Fri Dec 16 14:16:43 2016
-65.0786896	-10.8695726	166.70	Fri Dec 16 14:16:53 2016
-65.0786896	-10.8695698	165.10	Fri Dec 16 14:17:03 2016
-65.0786819	-10.8695507	163.95	Fri Dec 16 14:17:13 2016
-65.0786667	-10.8694868	165.36	Fri Dec 16 14:17:23 2016
-65.0786362	-10.8694525	163.55	Fri Dec 16 14:17:33 2016
-65.0786285	-10.8693848	163.14	Fri Dec 16 14:17:43 2016
-65.0786133	-10.8692713	161.08	Fri Dec 16 14:17:53 2016
-65.0786209	-10.8692446	160.30	Fri Dec 16 14:18:03 2016
-65.0785751	-10.8692131	159.83	Fri Dec 16 14:18:13 2016
-65.0784607	-10.8692694	158.56	Fri Dec 16 14:18:23 2016
-65.0784225	-10.8692627	159.48	Fri Dec 16 14:18:33 2016
-65.0784149	-10.8692541	159.06	Fri Dec 16 14:18:43 2016
-65.0784531	-10.8691587	159.77	Fri Dec 16 14:18:53 2016
-65.0783539	-10.8690376	163.09	Fri Dec 16 14:19:03 2016
-65.0783386	-10.8690395	163.93	Fri Dec 16 14:19:13 2016
-65.0782928	-10.8689919	164.79	Fri Dec 16 14:19:23 2016
-65.0782318	-10.8690042	164.91	Fri Dec 16 14:19:33 2016
-65.0781174	-10.8689604	163.48	Fri Dec 16 14:19:43 2016
-65.0780182	-10.8689184	163.76	Fri Dec 16 14:19:53 2016
-65.0779419	-10.8689070	162.91	Fri Dec 16 14:20:03 2016
-65.0778809	-10.8688784	162.73	Fri Dec 16 14:20:13 2016
-65.0779266	-10.8687410	169.46	Fri Dec 16 14:20:23 2016
-65.0779037	-10.8686829	168.55	Fri Dec 16 14:20:33 2016
-65.0778885	-10.8686714	168.87	Fri Dec 16 14:20:43 2016
-65.0778732	-10.8686714	168.86	Fri Dec 16 14:20:53 2016
-65.0778809	-10.8686647	168.99	Fri Dec 16 14:21:03 2016
-65.0778809	-10.8686533	169.36	Fri Dec 16 14:21:13 2016
-65.0778809	-10.8686504	169.36	Fri Dec 16 14:21:23 2016
-65.0778427	-10.8686590	169.55	Fri Dec 16 14:21:33 2016
-65.0777817	-10.8686857	169.57	Fri Dec 16 14:21:43 2016
-65.0777435	-10.8686905	168.85	Fri Dec 16 14:21:53 2016
-65.0776596	-10.8686399	168.16	Fri Dec 16 14:22:03 2016
-65.0775299	-10.8686495	165.63	Fri Dec 16 14:22:13 2016
-65.0774384	-10.8685589	165.32	Fri Dec 16 14:22:23 2016
-65.0774384	-10.8685293	165.24	Fri Dec 16 14:22:33 2016
-65.0774078	-10.8685427	165.17	Fri Dec 16 14:22:43 2016
-65.0773697	-10.8685265	166.48	Fri Dec 16 14:22:53 2016
-65.0773239	-10.8685141	167.67	Fri Dec 16 14:23:03 2016
-65.0772247	-10.8685713	166.81	Fri Dec 16 14:23:13 2016
-65.0771790	-10.8685665	166.20	Fri Dec 16 14:23:23 2016
-65.0770798	-10.8685389	167.44	Fri Dec 16 14:23:33 2016
-65.0770187	-10.8685722	168.54	Fri Dec 16 14:23:43 2016
-65.0769653	-10.8685789	171.12	Fri Dec 16 14:23:53 2016
-65.0769501	-10.8686142	171.90	Fri Dec 16 14:24:03 2016
-65.0769348	-10.8686199	172.59	Fri Dec 16 14:24:13 2016
-65.0768661	-10.8686275	173.00	Fri Dec 16 14:24:23 2016
-65.0766983	-10.8686991	172.03	Fri Dec 16 14:24:33 2016
-65.0766296	-10.8686609	173.46	Fri Dec 16 14:24:43 2016
-65.0765228	-10.8686762	173.40	Fri Dec 16 14:24:53 2016
-65.0764236	-10.8686924	174.05	Fri Dec 16 14:25:03 2016
-65.0763092	-10.8687067	175.54	Fri Dec 16 14:25:13 2016
-65.0763016	-10.8686895	175.46	Fri Dec 16 14:25:23 2016
-65.0762634	-10.8686829	176.36	Fri Dec 16 14:25:33 2016
-65.0761871	-10.8686228	178.25	Fri Dec 16 14:25:43 2016
-65.0761337	-10.8685770	177.78	Fri Dec 16 14:25:53 2016
-65.0760422	-10.8686066	177.79	Fri Dec 16 14:26:03 2016
-65.0759811	-10.8685637	178.31	Fri Dec 16 14:26:13 2016
-65.0758972	-10.8684883	179.11	Fri Dec 16 14:26:23 2016
-65.0758286	-10.8684597	180.54	Fri Dec 16 14:26:33 2016
-65.0757523	-10.8684187	181.36	Fri Dec 16 14:26:43 2016
-65.0756454	-10.8683262	179.95	Fri Dec 16 14:26:53 2016
-65.0756378	-10.8682976	176.21	Fri Dec 16 14:27:03 2016
-65.0756531	-10.8682508	174.53	Fri Dec 16 14:27:13 2016
-65.0756683	-10.8682203	172.73	Fri Dec 16 14:27:23 2016
-65.0756760	-10.8682051	171.29	Fri Dec 16 14:27:33 2016
-65.0756836	-10.8682127	169.63	Fri Dec 16 14:27:43 2016
-65.0756760	-10.8682079	168.43	Fri Dec 16 14:27:53 2016
-65.0756607	-10.8682089	167.31	Fri Dec 16 14:28:03 2016
-65.0755920	-10.8682413	166.34	Fri Dec 16 14:28:13 2016
-65.0754929	-10.8682976	165.86	Fri Dec 16 14:28:23 2016
-65.0753860	-10.8683491	165.14	Fri Dec 16 14:28:33 2016
-65.0753098	-10.8683462	165.32	Fri Dec 16 14:28:43 2016
-65.0752411	-10.8683453	165.53	Fri Dec 16 14:28:53 2016
-65.0751648	-10.8682308	164.38	Fri Dec 16 14:29:03 2016
-65.0751801	-10.8681860	163.64	Fri Dec 16 14:29:13 2016
-65.0751495	-10.8681850	164.08	Fri Dec 16 14:29:23 2016
-65.0751190	-10.8681583	165.98	Fri Dec 16 14:29:33 2016
-65.0750427	-10.8681335	168.88	Fri Dec 16 14:29:43 2016
-65.0749664	-10.8681240	170.79	Fri Dec 16 14:29:53 2016
-65.0747681	-10.8682079	173.97	Fri Dec 16 14:30:03 2016
-65.0747299	-10.8681936	174.63	Fri Dec 16 14:30:13 2016
-65.0746689	-10.8681583	173.74	Fri Dec 16 14:30:23 2016
-65.0746307	-10.8681250	174.15	Fri Dec 16 14:30:33 2016
-65.0745544	-10.8680916	173.74	Fri Dec 16 14:30:43 2016
-65.0744400	-10.8680859	173.04	Fri Dec 16 14:30:53 2016
-65.0743942	-10.8681345	174.66	Fri Dec 16 14:31:03 2016
-65.0744476	-10.8681889	173.74	Fri Dec 16 14:31:13 2016
-65.0744858	-10.8682575	170.96	Fri Dec 16 14:31:23 2016
-65.0744705	-10.8682823	171.12	Fri Dec 16 14:31:33 2016
-65.0744247	-10.8682833	169.28	Fri Dec 16 14:31:43 2016
-65.0744171	-10.8682871	169.11	Fri Dec 16 14:31:53 2016
-65.0743637	-10.8682747	168.64	Fri Dec 16 14:32:03 2016
-65.0741730	-10.8682775	168.63	Fri Dec 16 14:32:13 2016
-65.0740967	-10.8683119	167.71	Fri Dec 16 14:32:23 2016
-65.0740585	-10.8683853	166.63	Fri Dec 16 14:32:33 2016
-65.0739899	-10.8684998	166.64	Fri Dec 16 14:32:43 2016
-65.0739212	-10.8685226	167.34	Fri Dec 16 14:32:53 2016
-65.0738831	-10.8684635	167.71	Fri Dec 16 14:33:03 2016
-65.0737915	-10.8684311	168.49	Fri Dec 16 14:33:13 2016
-65.0737839	-10.8683252	167.65	Fri Dec 16 14:33:23 2016
-65.0737534	-10.8682241	166.37	Fri Dec 16 14:33:33 2016
-65.0736694	-10.8681774	163.79	Fri Dec 16 14:33:43 2016
-65.0735931	-10.8682375	162.56	Fri Dec 16 14:33:53 2016
-65.0735855	-10.8682137	160.89	Fri Dec 16 14:34:03 2016
-65.0735474	-10.8682117	160.17	Fri Dec 16 14:34:13 2016
-65.0735245	-10.8682003	160.51	Fri Dec 16 14:34:23 2016
-65.0735397	-10.8681059	158.36	Fri Dec 16 14:34:33 2016
-65.0735855	-10.8680458	156.38	Fri Dec 16 14:34:43 2016
-65.0735626	-10.8679857	156.20	Fri Dec 16 14:34:53 2016
-65.0735703	-10.8679132	155.88	Fri Dec 16 14:35:03 2016
-65.0735855	-10.8677864	155.80	Fri Dec 16 14:35:13 2016
-65.0736313	-10.8677044	154.35	Fri Dec 16 14:35:23 2016
-65.0737152	-10.8675909	152.60	Fri Dec 16 14:35:33 2016
-65.0737228	-10.8674746	154.10	Fri Dec 16 14:35:43 2016
-65.0737457	-10.8674173	157.68	Fri Dec 16 14:35:53 2016
-65.0737839	-10.8673449	157.48	Fri Dec 16 14:36:03 2016
-65.0737991	-10.8672190	159.35	Fri Dec 16 14:36:13 2016
-65.0738144	-10.8671074	159.76	Fri Dec 16 14:36:23 2016
-65.0738449	-10.8670216	161.43	Fri Dec 16 14:36:33 2016
-65.0738754	-10.8669176	162.94	Fri Dec 16 14:36:43 2016
-65.0739136	-10.8668566	163.53	Fri Dec 16 14:36:53 2016
-65.0739288	-10.8667774	164.94	Fri Dec 16 14:37:03 2016
-65.0739059	-10.8666763	164.46	Fri Dec 16 14:37:13 2016
-65.0738983	-10.8665590	164.00	Fri Dec 16 14:37:23 2016
-65.0738449	-10.8665266	162.52	Fri Dec 16 14:37:33 2016
-65.0738907	-10.8664951	163.79	Fri Dec 16 14:37:43 2016
-65.0740128	-10.8664360	159.23	Fri Dec 16 14:37:53 2016
-65.0740814	-10.8664207	156.88	Fri Dec 16 14:38:03 2016
-65.0740967	-10.8664169	155.69	Fri Dec 16 14:38:13 2016
-65.0741730	-10.8663883	154.22	Fri Dec 16 14:38:23 2016
-65.0741730	-10.8663759	152.59	Fri Dec 16 14:38:33 2016
-65.0741959	-10.8663502	151.86	Fri Dec 16 14:38:43 2016
-65.0742645	-10.8663082	151.40	Fri Dec 16 14:38:53 2016
-65.0742950	-10.8662996	150.25	Fri Dec 16 14:39:03 2016
-65.0743332	-10.8662815	149.39	Fri Dec 16 14:39:13 2016
-65.0743790	-10.8662748	149.39	Fri Dec 16 14:39:23 2016
-65.0744019	-10.8662901	149.46	Fri Dec 16 14:39:33 2016
-65.0744171	-10.8663235	149.37	Fri Dec 16 14:39:43 2016
-65.0743866	-10.8662710	148.79	Fri Dec 16 14:39:53 2016
-65.0743484	-10.8662443	147.27	Fri Dec 16 14:40:03 2016
-65.0743484	-10.8662148	147.57	Fri Dec 16 14:40:13 2016
-65.0743561	-10.8661928	146.61	Fri Dec 16 14:40:23 2016
-65.0743561	-10.8661470	146.11	Fri Dec 16 14:40:33 2016
-65.0744095	-10.8660955	143.83	Fri Dec 16 14:40:43 2016
-65.0744705	-10.8660412	144.76	Fri Dec 16 14:40:53 2016
-65.0744705	-10.8660707	145.79	Fri Dec 16 14:41:03 2016
-65.0744705	-10.8660669	146.09	Fri Dec 16 14:41:13 2016
-65.0744705	-10.8660679	146.11	Fri Dec 16 14:41:23 2016
-65.0744781	-10.8660784	146.10	Fri Dec 16 14:41:33 2016
-65.0745316	-10.8660955	146.63	Fri Dec 16 14:41:43 2016
-65.0745468	-10.8660851	146.92	Fri Dec 16 14:41:53 2016
-65.0746002	-10.8660364	147.71	Fri Dec 16 14:42:03 2016
-65.0746384	-10.8659992	148.28	Fri Dec 16 14:42:13 2016
-65.0746841	-10.8659430	148.40	Fri Dec 16 14:42:23 2016
-65.0747604	-10.8658886	149.00	Fri Dec 16 14:42:33 2016
-65.0747910	-10.8658638	149.50	Fri Dec 16 14:42:43 2016
-65.0747910	-10.8658199	150.32	Fri Dec 16 14:42:53 2016
-65.0748062	-10.8658094	149.81	Fri Dec 16 14:43:03 2016
-65.0748825	-10.8657827	150.39	Fri Dec 16 14:43:13 2016
-65.0749435	-10.8657961	150.80	Fri Dec 16 14:43:23 2016
-65.0750122	-10.8658371	150.94	Fri Dec 16 14:43:33 2016
-65.0750351	-10.8658237	151.17	Fri Dec 16 14:43:43 2016
-65.0750885	-10.8658323	151.38	Fri Dec 16 14:43:53 2016
-65.0751038	-10.8658342	150.80	Fri Dec 16 14:44:03 2016
-65.0751190	-10.8658514	151.68	Fri Dec 16 14:44:13 2016
-65.0751801	-10.8658543	153.14	Fri Dec 16 14:44:23 2016
-65.0752563	-10.8659449	153.76	Fri Dec 16 14:44:33 2016
-65.0753555	-10.8659859	155.76	Fri Dec 16 14:44:43 2016
-65.0753860	-10.8659887	156.38	Fri Dec 16 14:44:53 2016
-65.0754013	-10.8659868	156.49	Fri Dec 16 14:45:03 2016
-65.0754089	-10.8659840	156.67	Fri Dec 16 14:45:13 2016
-65.0754166	-10.8659401	157.26	Fri Dec 16 14:45:23 2016
-65.0754318	-10.8659124	156.18	Fri Dec 16 14:45:33 2016
-65.0754242	-10.8659048	156.24	Fri Dec 16 14:45:43 2016
-65.0754242	-10.8659201	156.32	Fri Dec 16 14:45:53 2016
-65.0754242	-10.8659277	156.44	Fri Dec 16 14:46:03 2016
-65.0754471	-10.8659830	156.32	Fri Dec 16 14:46:13 2016
-65.0754929	-10.8660173	156.49	Fri Dec 16 14:46:23 2016
-65.0754929	-10.8660469	156.77	Fri Dec 16 14:46:33 2016
-65.0754700	-10.8660851	158.01	Fri Dec 16 14:46:43 2016
-65.0754700	-10.8661423	158.36	Fri Dec 16 14:46:53 2016
-65.0755768	-10.8662024	159.23	Fri Dec 16 14:47:03 2016
-65.0756073	-10.8662271	159.12	Fri Dec 16 14:47:13 2016
-65.0755920	-10.8662386	159.45	Fri Dec 16 14:47:23 2016
-65.0755844	-10.8662500	159.74	Fri Dec 16 14:47:33 2016
-65.0755692	-10.8662634	160.06	Fri Dec 16 14:47:43 2016
-65.0755692	-10.8663101	160.71	Fri Dec 16 14:47:53 2016
-65.0755157	-10.8663769	161.53	Fri Dec 16 14:48:03 2016
-65.0755539	-10.8664265	160.99	Fri Dec 16 14:48:13 2016
-65.0755615	-10.8664341	161.20	Fri Dec 16 14:48:23 2016
-65.0755539	-10.8664484	161.39	Fri Dec 16 14:48:33 2016
-65.0755463	-10.8664560	161.45	Fri Dec 16 14:48:43 2016
-65.0754929	-10.8664207	161.84	Fri Dec 16 14:48:53 2016
-65.0754547	-10.8663607	163.70	Fri Dec 16 14:49:03 2016
-65.0754776	-10.8663998	165.66	Fri Dec 16 14:49:13 2016
-65.0754929	-10.8664188	166.45	Fri Dec 16 14:49:23 2016
-65.0755615	-10.8664379	166.55	Fri Dec 16 14:49:33 2016
-65.0755386	-10.8664780	166.27	Fri Dec 16 14:49:43 2016
-65.0755539	-10.8664684	166.73	Fri Dec 16 14:49:53 2016
-65.0755539	-10.8664122	168.80	Fri Dec 16 14:50:03 2016
-65.0755692	-10.8663702	169.68	Fri Dec 16 14:50:13 2016
-65.0755692	-10.8663111	172.35	Fri Dec 16 14:50:23 2016
-65.0755310	-10.8662748	172.75	Fri Dec 16 14:50:33 2016
-65.0755234	-10.8662491	173.89	Fri Dec 16 14:50:43 2016
-65.0755386	-10.8662071	173.39	Fri Dec 16 14:50:53 2016
-65.0755615	-10.8661556	171.79	Fri Dec 16 14:51:03 2016
-65.0755844	-10.8661041	171.73	Fri Dec 16 14:51:13 2016
-65.0755844	-10.8661003	170.98	Fri Dec 16 14:51:23 2016
-65.0755844	-10.8660870	171.06	Fri Dec 16 14:51:33 2016
-65.0755615	-10.8660250	170.78	Fri Dec 16 14:51:43 2016
-65.0754852	-10.8659840	168.91	Fri Dec 16 14:51:53 2016
-65.0754547	-10.8659239	170.34	Fri Dec 16 14:52:03 2016
-65.0754318	-10.8658848	171.07	Fri Dec 16 14:52:13 2016
-65.0754623	-10.8658772	171.19	Fri Dec 16 14:52:23 2016
-65.0754776	-10.8658686	171.23	Fri Dec 16 14:52:33 2016
-65.0754929	-10.8658352	171.37	Fri Dec 16 14:52:43 2016
-65.0754929	-10.8658257	171.11	Fri Dec 16 14:52:53 2016
-65.0755081	-10.8658066	170.52	Fri Dec 16 14:53:03 2016
-65.0755005	-10.8657990	169.75	Fri Dec 16 14:53:13 2016
-65.0755005	-10.8657570	166.70	Fri Dec 16 14:53:23 2016
-65.0754929	-10.8657303	163.38	Fri Dec 16 14:53:33 2016
-65.0754852	-10.8657112	162.05	Fri Dec 16 14:53:43 2016
-65.0755081	-10.8656769	157.26	Fri Dec 16 14:53:53 2016
-65.0755386	-10.8656645	152.86	Fri Dec 16 14:54:03 2016
-65.0755615	-10.8656549	152.06	Fri Dec 16 14:54:13 2016
-65.0755539	-10.8655930	152.11	Fri Dec 16 14:54:23 2016
-65.0755615	-10.8654871	152.34	Fri Dec 16 14:54:33 2016
-65.0756226	-10.8654900	153.10	Fri Dec 16 14:54:43 2016
-65.0756912	-10.8654575	151.92	Fri Dec 16 14:54:53 2016
-65.0757370	-10.8654480	150.87	Fri Dec 16 14:55:03 2016
-65.0757523	-10.8654461	149.00	Fri Dec 16 14:55:13 2016
-65.0757599	-10.8654337	147.46	Fri Dec 16 14:55:23 2016
-65.0758057	-10.8653994	145.65	Fri Dec 16 14:55:33 2016
-65.0758286	-10.8653622	144.17	Fri Dec 16 14:55:43 2016
-65.0758286	-10.8653469	142.90	Fri Dec 16 14:55:53 2016
-65.0758972	-10.8653288	142.68	Fri Dec 16 14:56:03 2016
-65.0759125	-10.8652697	141.75	Fri Dec 16 14:56:13 2016
-65.0759048	-10.8652363	143.09	Fri Dec 16 14:56:23 2016
-65.0759277	-10.8651981	143.85	Fri Dec 16 14:56:33 2016
-65.0759201	-10.8651752	144.87	Fri Dec 16 14:56:43 2016
-65.0759354	-10.8651381	144.52	Fri Dec 16 14:56:53 2016
-65.0759354	-10.8650484	145.03	Fri Dec 16 14:57:03 2016
-65.0759354	-10.8649464	145.41	Fri Dec 16 14:57:13 2016
-65.0759048	-10.8648977	143.18	Fri Dec 16 14:57:23 2016
-65.0759277	-10.8648138	150.44	Fri Dec 16 14:57:33 2016
-65.0759277	-10.8648043	150.80	Fri Dec 16 14:57:43 2016
-65.0759048	-10.8648100	151.10	Fri Dec 16 14:57:53 2016
-65.0758820	-10.8648024	151.36	Fri Dec 16 14:58:03 2016
-65.0758591	-10.8647547	153.35	Fri Dec 16 14:58:13 2016
-65.0758133	-10.8646946	154.84	Fri Dec 16 14:58:23 2016
-65.0757599	-10.8646326	154.84	Fri Dec 16 14:58:33 2016
-65.0756760	-10.8646183	155.00	Fri Dec 16 14:58:43 2016
-65.0756683	-10.8646164	155.52	Fri Dec 16 14:58:53 2016
-65.0756302	-10.8645887	157.84	Fri Dec 16 14:59:03 2016
-65.0755920	-10.8645878	158.78	Fri Dec 16 14:59:13 2016
-65.0756226	-10.8645926	159.46	Fri Dec 16 14:59:23 2016
-65.0756531	-10.8646288	156.25	Fri Dec 16 14:59:33 2016
-65.0756912	-10.8646660	157.02	Fri Dec 16 14:59:43 2016
-65.0757599	-10.8647432	158.66	Fri Dec 16 14:59:53 2016
-65.0758438	-10.8647423	162.47	Fri Dec 16 15:00:03 2016
-65.0758286	-10.8647518	162.91	Fri Dec 16 15:00:13 2016
-65.0758286	-10.8647642	163.79	Fri Dec 16 15:00:23 2016
-65.0759659	-10.8649473	165.20	Fri Dec 16 15:00:33 2016
-65.0760422	-10.8649988	166.25	Fri Dec 16 15:00:43 2016
-65.0760651	-10.8649597	168.23	Fri Dec 16 15:00:53 2016
-65.0760727	-10.8649492	169.23	Fri Dec 16 15:01:03 2016
-65.0760956	-10.8649492	170.11	Fri Dec 16 15:01:13 2016
-65.0760956	-10.8649998	170.30	Fri Dec 16 15:01:23 2016
-65.0762177	-10.8650694	172.08	Fri Dec 16 15:01:33 2016
-65.0762939	-10.8650856	172.66	Fri Dec 16 15:01:43 2016
-65.0763474	-10.8651438	172.79	Fri Dec 16 15:01:53 2016
-65.0763855	-10.8652134	173.19	Fri Dec 16 15:02:03 2016
-65.0764008	-10.8652182	173.44	Fri Dec 16 15:02:13 2016
-65.0764160	-10.8651972	173.55	Fri Dec 16 15:02:23 2016
-65.0764771	-10.8651857	174.55	Fri Dec 16 15:02:33 2016
-65.0765076	-10.8652191	174.64	Fri Dec 16 15:02:43 2016
-65.0765686	-10.8652754	174.64	Fri Dec 16 15:02:53 2016
-65.0766373	-10.8653202	174.46	Fri Dec 16 15:03:03 2016
-65.0767059	-10.8652163	175.77	Fri Dec 16 15:03:13 2016
-65.0768433	-10.8652658	175.30	Fri Dec 16 15:03:23 2016
-65.0768585	-10.8652487	176.07	Fri Dec 16 15:03:33 2016
-65.0768890	-10.8652039	176.33	Fri Dec 16 15:03:43 2016
-65.0769119	-10.8651934	176.46	Fri Dec 16 15:03:53 2016
-65.0769272	-10.8651896	176.40	Fri Dec 16 15:04:03 2016
-65.0769348	-10.8652039	176.76	Fri Dec 16 15:04:13 2016
-65.0769501	-10.8652172	177.00	Fri Dec 16 15:04:23 2016
-65.0770035	-10.8652411	176.01	Fri Dec 16 15:04:33 2016
-65.0769882	-10.8652744	175.52	Fri Dec 16 15:04:43 2016
-65.0769730	-10.8653154	176.12	Fri Dec 16 15:04:53 2016
-65.0769730	-10.8653393	176.27	Fri Dec 16 15:05:03 2016
-65.0770264	-10.8653383	172.73	Fri Dec 16 15:05:13 2016
-65.0770416	-10.8653507	172.50	Fri Dec 16 15:05:23 2016
-65.0770645	-10.8653698	172.54	Fri Dec 16 15:05:33 2016
-65.0771332	-10.8654461	173.14	Fri Dec 16 15:05:43 2016
-65.0771484	-10.8654928	170.84	Fri Dec 16 15:05:53 2016
-65.0771484	-10.8655167	169.66	Fri Dec 16 15:06:03 2016
-65.0771255	-10.8655090	169.24	Fri Dec 16 15:06:13 2016
-65.0769958	-10.8654890	167.86	Fri Dec 16 15:06:23 2016
-65.0769958	-10.8654585	165.63	Fri Dec 16 15:06:33 2016
-65.0770340	-10.8654470	162.68	Fri Dec 16 15:06:43 2016
-65.0770493	-10.8654318	161.59	Fri Dec 16 15:06:53 2016
-65.0770493	-10.8654184	160.51	Fri Dec 16 15:07:03 2016
-65.0770493	-10.8653975	159.29	Fri Dec 16 15:07:13 2016
-65.0770416	-10.8653784	158.14	Fri Dec 16 15:07:23 2016
-65.0770569	-10.8653631	157.07	Fri Dec 16 15:07:33 2016
-65.0770645	-10.8653517	155.90	Fri Dec 16 15:07:43 2016
-65.0770645	-10.8653460	155.05	Fri Dec 16 15:07:53 2016
-65.0770798	-10.8653421	154.55	Fri Dec 16 15:08:03 2016
-65.0770874	-10.8653412	153.99	Fri Dec 16 15:08:13 2016
-65.0770645	-10.8653355	153.19	Fri Dec 16 15:08:23 2016
-65.0770493	-10.8653307	152.00	Fri Dec 16 15:08:33 2016
-65.0770264	-10.8653355	151.04	Fri Dec 16 15:08:43 2016
-65.0770264	-10.8653374	150.96	Fri Dec 16 15:08:53 2016
-65.0770416	-10.8653421	152.35	Fri Dec 16 15:09:03 2016
-65.0770493	-10.8653564	154.40	Fri Dec 16 15:09:13 2016
-65.0770493	-10.8653946	157.41	Fri Dec 16 15:09:23 2016
-65.0770340	-10.8653841	159.69	Fri Dec 16 15:09:33 2016
-65.0770340	-10.8653717	164.21	Fri Dec 16 15:09:43 2016
-65.0770416	-10.8653545	165.65	Fri Dec 16 15:09:53 2016
-65.0770645	-10.8653727	165.32	Fri Dec 16 15:10:03 2016
-65.0770569	-10.8653660	165.27	Fri Dec 16 15:10:13 2016
-65.0770416	-10.8653498	166.06	Fri Dec 16 15:10:23 2016
-65.0769958	-10.8652945	168.44	Fri Dec 16 15:10:33 2016
-65.0769653	-10.8652821	171.30	Fri Dec 16 15:10:43 2016
-65.0769577	-10.8652935	171.87	Fri Dec 16 15:10:53 2016
-65.0769348	-10.8652954	172.95	Fri Dec 16 15:11:03 2016
-65.0768967	-10.8652868	173.33	Fri Dec 16 15:11:13 2016
-65.0768051	-10.8652916	173.40	Fri Dec 16 15:11:23 2016
-65.0766602	-10.8653193	172.05	Fri Dec 16 15:11:33 2016
-65.0766144	-10.8652849	170.79	Fri Dec 16 15:11:43 2016
-65.0765076	-10.8652096	172.11	Fri Dec 16 15:11:53 2016
-65.0763931	-10.8651600	172.07	Fri Dec 16 15:12:03 2016
-65.0763779	-10.8651581	172.73	Fri Dec 16 15:12:13 2016
-65.0763016	-10.8651495	173.52	Fri Dec 16 15:12:23 2016
-65.0761490	-10.8650551	175.05	Fri Dec 16 15:12:33 2016
-65.0761642	-10.8650742	175.11	Fri Dec 16 15:12:43 2016
-65.0761414	-10.8650656	175.68	Fri Dec 16 15:12:53 2016
-65.0761414	-10.8650475	176.84	Fri Dec 16 15:13:03 2016
-65.0761261	-10.8650236	177.02	Fri Dec 16 15:13:13 2016
-65.0761108	-10.8650084	177.43	Fri Dec 16 15:13:23 2016
-65.0760956	-10.8649960	177.79	Fri Dec 16 15:13:33 2016
-65.0759125	-10.8649397	177.88	Fri Dec 16 15:13:43 2016
-65.0758972	-10.8648624	176.95	Fri Dec 16 15:13:53 2016
-65.0758591	-10.8648386	176.39	Fri Dec 16 15:14:03 2016
-65.0757828	-10.8647890	174.46	Fri Dec 16 15:14:13 2016
-65.0756683	-10.8646889	171.88	Fri Dec 16 15:14:23 2016
-65.0756607	-10.8646612	170.94	Fri Dec 16 15:14:33 2016
-65.0755692	-10.8646755	169.47	Fri Dec 16 15:14:43 2016
-65.0754471	-10.8646154	169.81	Fri Dec 16 15:14:53 2016
-65.0754318	-10.8645811	166.52	Fri Dec 16 15:15:03 2016
-65.0754089	-10.8645573	161.29	Fri Dec 16 15:15:13 2016
-65.0753860	-10.8645601	160.01	Fri Dec 16 15:15:23 2016
-65.0753555	-10.8646069	158.11	Fri Dec 16 15:15:33 2016
-65.0753403	-10.8646498	157.51	Fri Dec 16 15:15:43 2016
-65.0753632	-10.8647146	155.94	Fri Dec 16 15:15:53 2016
-65.0753403	-10.8647785	153.66	Fri Dec 16 15:16:03 2016
-65.0753021	-10.8648396	154.14	Fri Dec 16 15:16:13 2016
-65.0753174	-10.8649588	153.20	Fri Dec 16 15:16:23 2016
-65.0752716	-10.8650503	152.57	Fri Dec 16 15:16:33 2016
-65.0751953	-10.8651552	151.40	Fri Dec 16 15:16:43 2016
-65.0751266	-10.8652477	150.57	Fri Dec 16 15:16:53 2016
-65.0750961	-10.8653097	150.70	Fri Dec 16 15:17:03 2016
-65.0750275	-10.8653231	151.92	Fri Dec 16 15:17:13 2016
-65.0749969	-10.8653584	151.61	Fri Dec 16 15:17:23 2016
-65.0749588	-10.8653955	151.42	Fri Dec 16 15:17:33 2016
-65.0749283	-10.8654127	153.07	Fri Dec 16 15:17:43 2016
-65.0749130	-10.8654594	154.00	Fri Dec 16 15:17:53 2016
-65.0748978	-10.8655024	154.46	Fri Dec 16 15:18:03 2016
-65.0748978	-10.8656101	153.01	Fri Dec 16 15:18:13 2016
-65.0748062	-10.8656626	154.18	Fri Dec 16 15:18:23 2016
-65.0747528	-10.8657732	155.16	Fri Dec 16 15:18:33 2016
-65.0747452	-10.8658400	155.30	Fri Dec 16 15:18:43 2016
-65.0746841	-10.8659277	156.50	Fri Dec 16 15:18:53 2016
-65.0746231	-10.8660021	157.78	Fri Dec 16 15:19:03 2016
-65.0745926	-10.8660803	159.76	Fri Dec 16 15:19:13 2016
-65.0745468	-10.8661814	161.46	Fri Dec 16 15:19:23 2016
-65.0744858	-10.8662214	162.33	Fri Dec 16 15:19:33 2016
-65.0743942	-10.8662949	161.43	Fri Dec 16 15:19:43 2016
-65.0743561	-10.8663225	161.55	Fri Dec 16 15:19:53 2016
-65.0742950	-10.8663683	162.19	Fri Dec 16 15:20:03 2016
-65.0742264	-10.8664484	163.73	Fri Dec 16 15:20:13 2016
-65.0740967	-10.8665180	163.22	Fri Dec 16 15:20:23 2016
-65.0739975	-10.8665104	161.94	Fri Dec 16 15:20:33 2016
-65.0739288	-10.8664875	162.43	Fri Dec 16 15:20:43 2016
-65.0739517	-10.8665447	163.07	Fri Dec 16 15:20:53 2016
-65.0739517	-10.8666496	163.41	Fri Dec 16 15:21:03 2016
-65.0739594	-10.8667221	164.13	Fri Dec 16 15:21:13 2016
-65.0739441	-10.8668232	164.10	Fri Dec 16 15:21:23 2016
-65.0739059	-10.8669195	164.49	Fri Dec 16 15:21:33 2016
-65.0738907	-10.8669844	164.51	Fri Dec 16 15:21:43 2016
-65.0739059	-10.8670778	164.00	Fri Dec 16 15:21:53 2016
-65.0738983	-10.8672285	163.98	Fri Dec 16 15:22:03 2016
-65.0738602	-10.8672972	164.89	Fri Dec 16 15:22:13 2016
-65.0738525	-10.8674421	165.78	Fri Dec 16 15:22:23 2016
-65.0738297	-10.8675337	166.21	Fri Dec 16 15:22:33 2016
-65.0737839	-10.8676329	165.65	Fri Dec 16 15:22:43 2016
-65.0737381	-10.8677559	166.14	Fri Dec 16 15:22:53 2016
-65.0737000	-10.8678246	166.16	Fri Dec 16 15:23:03 2016
-65.0736694	-10.8678713	167.71	Fri Dec 16 15:23:13 2016
-65.0737152	-10.8679323	167.51	Fri Dec 16 15:23:23 2016
-65.0736923	-10.8680172	169.27	Fri Dec 16 15:23:33 2016
-65.0737000	-10.8680544	169.38	Fri Dec 16 15:23:43 2016
-65.0736694	-10.8681145	169.55	Fri Dec 16 15:23:53 2016
-65.0735779	-10.8681641	169.11	Fri Dec 16 15:24:03 2016
-65.0735474	-10.8681517	169.11	Fri Dec 16 15:24:13 2016
-65.0735092	-10.8681602	169.00	Fri Dec 16 15:24:23 2016
-65.0735168	-10.8681650	169.05	Fri Dec 16 15:24:33 2016
-65.0735168	-10.8681755	169.09	Fri Dec 16 15:24:43 2016
-65.0735168	-10.8681765	169.09	Fri Dec 16 15:24:53 2016
-65.0735245	-10.8681870	169.09	Fri Dec 16 15:25:03 2016
-65.0735168	-10.8682108	168.79	Fri Dec 16 15:25:13 2016
-65.0735474	-10.8682880	167.89	Fri Dec 16 15:25:23 2016
-65.0735092	-10.8683605	167.42	Fri Dec 16 15:25:33 2016
-65.0734863	-10.8684597	167.40	Fri Dec 16 15:25:43 2016
-65.0734482	-10.8685627	168.57	Fri Dec 16 15:25:53 2016
-65.0734100	-10.8686190	168.63	Fri Dec 16 15:26:03 2016
-65.0734024	-10.8687229	169.06	Fri Dec 16 15:26:13 2016
-65.0733490	-10.8687820	169.48	Fri Dec 16 15:26:23 2016
-65.0733109	-10.8688164	169.93	Fri Dec 16 15:26:33 2016
-65.0732651	-10.8688974	168.79	Fri Dec 16 15:26:43 2016
-65.0732346	-10.8689938	168.29	Fri Dec 16 15:26:53 2016
-65.0731964	-10.8691044	169.20	Fri Dec 16 15:27:03 2016
-65.0731583	-10.8692293	169.23	Fri Dec 16 15:27:13 2016
-65.0731049	-10.8692703	169.44	Fri Dec 16 15:27:23 2016
-65.0730591	-10.8693352	169.49	Fri Dec 16 15:27:33 2016
-65.0729828	-10.8694630	169.94	Fri Dec 16 15:27:43 2016
-65.0729752	-10.8696022	170.31	Fri Dec 16 15:27:53 2016
-65.0728989	-10.8696947	171.70	Fri Dec 16 15:28:03 2016
-65.0728455	-10.8697405	172.05	Fri Dec 16 15:28:13 2016
-65.0728226	-10.8698397	171.68	Fri Dec 16 15:28:23 2016
-65.0727844	-10.8700275	172.34	Fri Dec 16 15:28:33 2016
-65.0726776	-10.8701487	172.39	Fri Dec 16 15:28:43 2016
-65.0726166	-10.8701515	173.07	Fri Dec 16 15:28:53 2016
-65.0726166	-10.8702106	173.27	Fri Dec 16 15:29:03 2016
-65.0725632	-10.8702831	173.52	Fri Dec 16 15:29:13 2016
-65.0725021	-10.8703594	173.88	Fri Dec 16 15:29:23 2016
-65.0724411	-10.8704796	173.52	Fri Dec 16 15:29:33 2016
-65.0724182	-10.8705587	175.06	Fri Dec 16 15:29:43 2016
-65.0723572	-10.8706436	176.37	Fri Dec 16 15:29:53 2016
-65.0722809	-10.8707466	176.45	Fri Dec 16 15:30:03 2016
-65.0722809	-10.8708591	176.98	Fri Dec 16 15:30:13 2016
-65.0722351	-10.8709993	176.27	Fri Dec 16 15:30:23 2016
-65.0721817	-10.8710814	174.77	Fri Dec 16 15:30:33 2016
-65.0721054	-10.8712053	171.71	Fri Dec 16 15:30:43 2016
-65.0720825	-10.8712358	169.89	Fri Dec 16 15:30:53 2016
-65.0720596	-10.8713036	169.08	Fri Dec 16 15:31:03 2016
-65.0719986	-10.8714066	168.68	Fri Dec 16 15:31:13 2016
-65.0719604	-10.8714819	169.23	Fri Dec 16 15:31:23 2016
-65.0719147	-10.8715706	169.60	Fri Dec 16 15:31:33 2016
-65.0718231	-10.8716650	170.86	Fri Dec 16 15:31:43 2016
-65.0718002	-10.8717566	171.69	Fri Dec 16 15:31:53 2016
-65.0717545	-10.8718710	172.96	Fri Dec 16 15:32:03 2016
-65.0717163	-10.8720036	172.91	Fri Dec 16 15:32:13 2016
-65.0716476	-10.8720779	173.84	Fri Dec 16 15:32:23 2016
-65.0716095	-10.8721361	174.80	Fri Dec 16 15:32:33 2016
-65.0715637	-10.8722200	174.52	Fri Dec 16 15:32:43 2016
-65.0715179	-10.8723106	174.86	Fri Dec 16 15:32:53 2016
-65.0715103	-10.8723841	175.25	Fri Dec 16 15:33:03 2016
-65.0714417	-10.8725100	175.63	Fri Dec 16 15:33:13 2016
-65.0714111	-10.8726130	175.84	Fri Dec 16 15:33:23 2016
-65.0713959	-10.8727179	175.57	Fri Dec 16 15:33:33 2016
-65.0713806	-10.8728228	175.54	Fri Dec 16 15:33:43 2016
-65.0713272	-10.8728876	176.89	Fri Dec 16 15:33:53 2016
-65.0712585	-10.8729544	178.48	Fri Dec 16 15:34:03 2016
-65.0711746	-10.8730526	177.84	Fri Dec 16 15:34:13 2016
-65.0711441	-10.8731680	177.44	Fri Dec 16 15:34:23 2016
-65.0711212	-10.8732710	177.08	Fri Dec 16 15:34:33 2016
-65.0710602	-10.8733759	177.94	Fri Dec 16 15:34:43 2016
-65.0710449	-10.8734541	178.29	Fri Dec 16 15:34:53 2016
-65.0710297	-10.8736086	178.43	Fri Dec 16 15:35:03 2016
-65.0709915	-10.8736877	179.09	Fri Dec 16 15:35:13 2016
-65.0709229	-10.8737793	180.06	Fri Dec 16 15:35:23 2016
-65.0708923	-10.8738804	180.84	Fri Dec 16 15:35:33 2016
-65.0708008	-10.8739529	180.45	Fri Dec 16 15:35:43 2016
-65.0707245	-10.8740253	180.25	Fri Dec 16 15:35:53 2016
-65.0707245	-10.8741961	180.55	Fri Dec 16 15:36:03 2016
-65.0707092	-10.8743362	180.70	Fri Dec 16 15:36:13 2016
-65.0706329	-10.8743916	180.86	Fri Dec 16 15:36:23 2016
-65.0705719	-10.8744907	181.13	Fri Dec 16 15:36:33 2016
-65.0704269	-10.8745413	179.64	Fri Dec 16 15:36:43 2016
-65.0704269	-10.8745565	179.38	Fri Dec 16 15:36:53 2016
-65.0704041	-10.8745499	179.26	Fri Dec 16 15:37:03 2016
-65.0703506	-10.8745394	178.59	Fri Dec 16 15:37:13 2016
-65.0703278	-10.8745470	178.43	Fri Dec 16 15:37:23 2016
-65.0703430	-10.8746090	175.66	Fri Dec 16 15:37:33 2016
-65.0703583	-10.8746262	176.04	Fri Dec 16 15:37:43 2016
-65.0703964	-10.8746357	175.08	Fri Dec 16 15:37:53 2016
-65.0703888	-10.8746166	174.78	Fri Dec 16 15:38:03 2016
-65.0704041	-10.8746119	174.73	Fri Dec 16 15:38:13 2016
-65.0704117	-10.8746061	174.73	Fri Dec 16 15:38:23 2016
-65.0704193	-10.8746080	174.80	Fri Dec 16 15:38:33 2016
-65.0704269	-10.8746052	174.88	Fri Dec 16 15:38:43 2016
-65.0704269	-10.8745966	174.91	Fri Dec 16 15:38:53 2016
-65.0704269	-10.8745861	174.91	Fri Dec 16 15:39:03 2016
-65.0704193	-10.8745823	174.80	Fri Dec 16 15:39:13 2016
-65.0704193	-10.8745794	174.80	Fri Dec 16 15:39:23 2016
-65.0704193	-10.8745794	174.86	Fri Dec 16 15:39:33 2016
-65.0704269	-10.8745823	175.03	Fri Dec 16 15:39:43 2016
-65.0704269	-10.8745728	175.19	Fri Dec 16 15:39:53 2016
-65.0704269	-10.8745680	175.21	Fri Dec 16 15:40:03 2016
-65.0704193	-10.8745708	175.23	Fri Dec 16 15:40:13 2016
-65.0704117	-10.8745661	175.19	Fri Dec 16 15:40:23 2016
-65.0704041	-10.8745632	175.06	Fri Dec 16 15:40:33 2016
-65.0703964	-10.8745689	174.96	Fri Dec 16 15:40:43 2016
-65.0703964	-10.8745794	174.89	Fri Dec 16 15:40:53 2016
-65.0703888	-10.8745918	174.53	Fri Dec 16 15:41:03 2016
-65.0703888	-10.8745995	174.49	Fri Dec 16 15:41:13 2016
-65.0703964	-10.8746080	174.49	Fri Dec 16 15:41:23 2016
-65.0704117	-10.8746147	174.48	Fri Dec 16 15:41:33 2016
-65.0704346	-10.8746471	174.32	Fri Dec 16 15:41:43 2016
-65.0704575	-10.8747282	174.05	Fri Dec 16 15:41:53 2016
-65.0704498	-10.8748274	172.89	Fri Dec 16 15:42:03 2016
-65.0704803	-10.8749685	172.42	Fri Dec 16 15:42:13 2016
-65.0704575	-10.8750715	172.74	Fri Dec 16 15:42:23 2016
-65.0704346	-10.8751116	172.41	Fri Dec 16 15:42:33 2016
-65.0703812	-10.8751659	171.54	Fri Dec 16 15:42:43 2016
-65.0703506	-10.8752785	171.75	Fri Dec 16 15:42:53 2016
-65.0703125	-10.8753080	172.16	Fri Dec 16 15:43:03 2016
-65.0702515	-10.8753366	173.84	Fri Dec 16 15:43:13 2016
-65.0702057	-10.8753862	174.21	Fri Dec 16 15:43:23 2016
-65.0701370	-10.8755312	175.12	Fri Dec 16 15:43:33 2016
-65.0701141	-10.8755836	175.91	Fri Dec 16 15:43:43 2016
-65.0700531	-10.8757038	175.95	Fri Dec 16 15:43:53 2016
-65.0699921	-10.8757801	175.87	Fri Dec 16 15:44:03 2016
-65.0699310	-10.8759136	174.32	Fri Dec 16 15:44:13 2016
-65.0698853	-10.8759899	173.42	Fri Dec 16 15:44:23 2016
-65.0697937	-10.8760672	173.57	Fri Dec 16 15:44:33 2016
-65.0697556	-10.8761377	173.10	Fri Dec 16 15:44:43 2016
-65.0697098	-10.8762760	172.09	Fri Dec 16 15:44:53 2016
-65.0697250	-10.8763905	171.23	Fri Dec 16 15:45:03 2016
-65.0697021	-10.8764524	169.83	Fri Dec 16 15:45:13 2016
-65.0696945	-10.8765879	167.23	Fri Dec 16 15:45:23 2016
-65.0696716	-10.8767147	165.39	Fri Dec 16 15:45:33 2016
-65.0696716	-10.8768072	163.57	Fri Dec 16 15:45:43 2016
-65.0696335	-10.8769131	159.28	Fri Dec 16 15:45:53 2016
-65.0696182	-10.8769751	154.98	Fri Dec 16 15:46:03 2016
-65.0695877	-10.8770399	152.41	Fri Dec 16 15:46:13 2016
-65.0696030	-10.8771601	152.59	Fri Dec 16 15:46:23 2016
-65.0696030	-10.8772087	150.87	Fri Dec 16 15:46:33 2016
-65.0696030	-10.8773031	149.59	Fri Dec 16 15:46:43 2016
-65.0695953	-10.8773804	149.37	Fri Dec 16 15:46:53 2016
-65.0695343	-10.8774996	148.54	Fri Dec 16 15:47:03 2016
-65.0694275	-10.8776026	147.17	Fri Dec 16 15:47:13 2016
-65.0693588	-10.8776941	148.43	Fri Dec 16 15:47:23 2016
-65.0692673	-10.8777027	150.84	Fri Dec 16 15:47:33 2016
-65.0692139	-10.8776922	150.46	Fri Dec 16 15:47:43 2016
-65.0692139	-10.8777399	152.81	Fri Dec 16 15:47:53 2016
-65.0692368	-10.8777418	151.95	Fri Dec 16 15:48:03 2016
-65.0692825	-10.8777361	153.20	Fri Dec 16 15:48:13 2016
-65.0692673	-10.8777208	154.84	Fri Dec 16 15:48:23 2016
-65.0692215	-10.8776646	154.75	Fri Dec 16 15:48:33 2016
-65.0692520	-10.8777065	155.55	Fri Dec 16 15:48:43 2016
-65.0692444	-10.8777523	156.51	Fri Dec 16 15:48:53 2016
-65.0692291	-10.8777399	156.54	Fri Dec 16 15:49:03 2016
-65.0692444	-10.8777266	156.56	Fri Dec 16 15:49:13 2016
-65.0692444	-10.8777113	156.80	Fri Dec 16 15:49:23 2016
-65.0692368	-10.8776979	155.33	Fri Dec 16 15:49:33 2016
-65.0692139	-10.8776999	155.04	Fri Dec 16 15:49:43 2016
-65.0692062	-10.8777008	154.63	Fri Dec 16 15:49:53 2016
-65.0692215	-10.8777027	155.84	Fri Dec 16 15:50:03 2016
-65.0692368	-10.8777084	155.98	Fri Dec 16 15:50:13 2016
-65.0692902	-10.8777390	155.80	Fri Dec 16 15:50:23 2016
-65.0695801	-10.8779125	156.60	Fri Dec 16 15:50:33 2016
-65.0698853	-10.8781147	155.51	Fri Dec 16 15:50:43 2016
-65.0702057	-10.8783007	158.25	Fri Dec 16 15:50:53 2016
-65.0704956	-10.8784599	164.95	Fri Dec 16 15:51:03 2016
-65.0708466	-10.8786335	163.40	Fri Dec 16 15:51:13 2016
-65.0711594	-10.8789024	157.42	Fri Dec 16 15:51:23 2016
-65.0714493	-10.8790379	162.61	Fri Dec 16 15:51:33 2016
-65.0718918	-10.8792601	164.01	Fri Dec 16 15:51:43 2016
-65.0722275	-10.8795776	165.20	Fri Dec 16 15:51:53 2016
-65.0725784	-10.8797846	164.35	Fri Dec 16 15:52:03 2016
-65.0729370	-10.8800821	164.33	Fri Dec 16 15:52:13 2016
-65.0731659	-10.8803635	157.70	Fri Dec 16 15:52:23 2016
-65.0731201	-10.8806715	156.32	Fri Dec 16 15:52:33 2016
-65.0729599	-10.8809109	155.88	Fri Dec 16 15:52:43 2016
-65.0727234	-10.8810940	155.04	Fri Dec 16 15:52:53 2016
-65.0724335	-10.8812733	155.69	Fri Dec 16 15:53:03 2016
-65.0721436	-10.8814459	157.30	Fri Dec 16 15:53:13 2016
-65.0717926	-10.8816328	156.09	Fri Dec 16 15:53:23 2016
-65.0714493	-10.8818302	155.20	Fri Dec 16 15:53:33 2016
-65.0711060	-10.8820438	159.80	Fri Dec 16 15:53:43 2016
-65.0707550	-10.8822689	159.17	Fri Dec 16 15:53:53 2016
-65.0702972	-10.8825016	159.80	Fri Dec 16 15:54:03 2016
-65.0698624	-10.8827868	162.02	Fri Dec 16 15:54:13 2016
-65.0694351	-10.8830261	158.24	Fri Dec 16 15:54:23 2016
-65.0691223	-10.8831825	152.00	Fri Dec 16 15:54:33 2016
-65.0688019	-10.8833895	156.86	Fri Dec 16 15:54:43 2016
-65.0684128	-10.8836384	157.96	Fri Dec 16 15:54:53 2016
-65.0680389	-10.8838816	156.09	Fri Dec 16 15:55:03 2016
-65.0677261	-10.8841076	153.68	Fri Dec 16 15:55:13 2016
-65.0674057	-10.8843050	149.70	Fri Dec 16 15:55:23 2016
-65.0673752	-10.8844786	149.78	Fri Dec 16 15:55:33 2016
-65.0674744	-10.8846464	150.21	Fri Dec 16 15:55:43 2016
-65.0674744	-10.8846703	150.72	Fri Dec 16 15:55:53 2016
-65.0674362	-10.8846588	150.82	Fri Dec 16 15:56:03 2016
-65.0674133	-10.8846607	151.13	Fri Dec 16 15:56:13 2016
-65.0674362	-10.8846798	151.48	Fri Dec 16 15:56:23 2016
-65.0674896	-10.8846931	152.05	Fri Dec 16 15:56:33 2016
-65.0675201	-10.8846951	152.79	Fri Dec 16 15:56:43 2016
-65.0675507	-10.8846922	153.29	Fri Dec 16 15:56:53 2016
-65.0675812	-10.8846855	153.91	Fri Dec 16 15:57:03 2016
-65.0676041	-10.8846874	154.60	Fri Dec 16 15:57:13 2016
-65.0676117	-10.8846750	155.42	Fri Dec 16 15:57:23 2016
-65.0676041	-10.8846741	156.28	Fri Dec 16 15:57:33 2016
-65.0676041	-10.8846731	156.43	Fri Dec 16 15:57:43 2016
-65.0676041	-10.8846750	156.44	Fri Dec 16 15:57:53 2016
-65.0676041	-10.8846769	156.42	Fri Dec 16 15:58:03 2016
-65.0676041	-10.8846769	156.47	Fri Dec 16 15:58:13 2016
-65.0676041	-10.8846769	156.50	Fri Dec 16 15:58:23 2016
-65.0676041	-10.8846769	156.50	Fri Dec 16 15:58:33 2016
-65.0676041	-10.8846779	156.50	Fri Dec 16 15:58:43 2016
-65.0676041	-10.8846769	156.45	Fri Dec 16 15:58:53 2016
