# Supplementary material for: Lévy foraging patterns of rural humans
Source: PLoS One. 2018 Jun 18;13(6):e0199099. doi: 10.1371/journal.pone.0199099 (PMC6005560; doi:10.1371/journal.pone.0199099)
Supplement: S4 File — (ZIP) [file pone.0199099.s004.zip › 02Holux_M-241_Start_20161227-102910_Finish_20161227-132213.kml]

<?xml version="1.0" encoding="UTF-8"?>
<kml xmlns="http://earth.google.com/kml/2.1">
<Document>
<Style id="normalState_TLP_Start">
<IconStyle>
<scale>1.0</scale>
<Icon>
<href>http://maps.google.com/mapfiles/kml/pal4/icon15.png</href>
</Icon>
</IconStyle>
<LabelStyle>
<scale>1.0</scale>
</LabelStyle>
</Style>
<Style id="highlightState_TLP_Start">
<IconStyle>
<scale>1.1</scale>
<Icon>
<href>http://maps.google.com/mapfiles/kml/pal4/icon7.png</href>
</Icon>
</IconStyle>
<LabelStyle>
<scale>1.1</scale>
<color>ff0000ff</color>
</LabelStyle>
</Style>
<StyleMap id="styleMap_TLP_Start">
<Pair>
<key>normal</key>
<styleUrl>#normalState_TLP_Start</styleUrl>
</Pair>
<Pair>
<key>highlight</key>
<styleUrl>#highlightState_TLP_Start</styleUrl>
</Pair>
</StyleMap>
<Style id="normalState_TLP_Finish">
<IconStyle>
<scale>1.0</scale>
<Icon>
<href>http://maps.google.com/mapfiles/kml/pal4/icon15.png</href>
</Icon>
</IconStyle>
<LabelStyle>
<scale>1.0</scale>
</LabelStyle>
</Style>
<Style id="highlightState_TLP_Finish">
<IconStyle>
<scale>1.1</scale>
<Icon>
<href>http://maps.google.com/mapfiles/kml/pal4/icon7.png</href>
</Icon>
</IconStyle>
<LabelStyle>
<scale>1.1</scale>
<color>ff0000ff</color>
</LabelStyle>
</Style>
<StyleMap id="styleMap_TLP_Finish">
<Pair>
<key>normal</key>
<styleUrl>#normalState_TLP_Finish</styleUrl>
</Pair>
<Pair>
<key>highlight</key>
<styleUrl>#highlightState_TLP_Finish</styleUrl>
</Pair>
</StyleMap>
<Style id="normalState_TLP_Normal">
<IconStyle>
<scale>1.0</scale>
<Icon>
<href>http://maps.google.com/mapfiles/kml/pal4/icon31.png</href>
</Icon>
</IconStyle>
<LabelStyle>
<scale>1.0</scale>
</LabelStyle>
</Style>
<Style id="highlightState_TLP_Normal">
<IconStyle>
<scale>1.1</scale>
<Icon>
<href>http://maps.google.com/mapfiles/kml/pal4/icon23.png</href>
</Icon>
</IconStyle>
<LabelStyle>
<scale>1.1</scale>
<color>ff0000ff</color>
</LabelStyle>
</Style>
<StyleMap id="styleMap_TLP_Normal">
<Pair>
<key>normal</key>
<styleUrl>#normalState_TLP_Normal</styleUrl>
</Pair>
<Pair>
<key>highlight</key>
<styleUrl>#highlightState_TLP_Normal</styleUrl>
</Pair>
</StyleMap>
<Style id="normalState_TLP_Photo">
<IconStyle>
<scale>1.0</scale>
<Icon>
<href>http://maps.google.com/mapfiles/kml/pal4/icon46.png</href>
</Icon>
</IconStyle>
<LabelStyle>
<scale>1.0</scale>
</LabelStyle>
</Style>
<Style id="highlightState_TLP_Photo">
<IconStyle>
<scale>1.1</scale>
<Icon>
<href>http://maps.google.com/mapfiles/kml/pal4/icon38.png</href>
</Icon>
</IconStyle>
<LabelStyle>
<scale>1.1</scale>
<color>ff0000ff</color>
</LabelStyle>
</Style>
<StyleMap id="styleMap_TLP_Photo">
<Pair>
<key>normal</key>
<styleUrl>#normalState_TLP_Photo</styleUrl>
</Pair>
<Pair>
<key>highlight</key>
<styleUrl>#highlightState_TLP_Photo</styleUrl>
</Pair>
</StyleMap>
<Style id="roadStyle">
<LineStyle>
<color>ffffff00</color>
<width>6</width>
</LineStyle>
</Style>
<Open>1</Open>
<description>Route</description>
<name>Track Log</name>
<Placemark>
<name>Route</name>
<styleUrl>#roadStyle</styleUrl>
<MultiGeometry>
<LineString>
<coordinates>
-65.0649033,-10.8843784,176.65 -65.0647964,-10.8845654,143.25 -65.0647049,-10.8846006,144.02 -65.0645981,-10.8845959,141.22 -65.0645370,-10.8845787,142.84 -65.0644989,-10.8845644,142.92 -65.0644150,-10.8845634,143.61 -65.0643463,-10.8845215,146.48 -65.0643234,-10.8845339,146.79 -65.0643082,-10.8845282,147.06 -65.0643005,-10.8845320,147.09 -65.0642776,-10.8845482,147.19 -65.0642242,-10.8845129,146.69 -65.0642090,-10.8845148,146.82 -65.0642090,-10.8845119,146.30 -65.0642090,-10.8845024,146.24 -65.0641632,-10.8845234,145.58 -65.0641479,-10.8844948,145.55 -65.0641327,-10.8843870,144.61 -65.0641022,-10.8843966,144.70 -65.0641022,-10.8843975,144.76 -65.0640488,-10.8844709,144.30 -65.0640106,-10.8844509,143.66 -65.0640182,-10.8844566,144.05 -65.0640488,-10.8844748,146.15 -65.0640106,-10.8844423,147.12 -65.0639954,-10.8844366,147.27 -65.0639954,-10.8844404,147.29 -65.0639877,-10.8844252,147.31 -65.0639877,-10.8844213,147.30 -65.0639801,-10.8844137,147.31 -65.0639725,-10.8844013,147.44 -65.0639725,-10.8844223,147.36 -65.0639191,-10.8843985,147.48 -65.0638580,-10.8843489,148.04 -65.0638046,-10.8843756,147.89 -65.0637665,-10.8844147,147.46 -65.0637131,-10.8844509,146.90 -65.0636673,-10.8844538,146.05 -65.0636597,-10.8844671,146.06 -65.0636444,-10.8844709,146.07 -65.0636368,-10.8844786,146.08 -65.0636063,-10.8844452,146.34 -65.0636215,-10.8844452,146.30 -65.0635834,-10.8843908,146.22 -65.0635452,-10.8844118,146.32 -65.0635147,-10.8844519,146.14 -65.0634842,-10.8844852,146.54 -65.0635071,-10.8844566,146.59 -65.0634766,-10.8844757,146.51 -65.0634384,-10.8844786,146.94 -65.0634232,-10.8844576,147.12 -65.0634079,-10.8844128,146.51 -65.0634308,-10.8844175,147.23 -65.0634537,-10.8843842,147.37 -65.0634460,-10.8843994,147.00 -65.0634155,-10.8844137,146.83 -65.0633392,-10.8843746,146.60 -65.0632706,-10.8843460,146.43 -65.0631943,-10.8843193,146.66 -65.0631409,-10.8843851,146.79 -65.0630798,-10.8839369,150.35 -65.0631409,-10.8842802,143.32 -65.0632095,-10.8843250,146.59 -65.0631943,-10.8843279,147.31 -65.0631638,-10.8842850,147.42 -65.0631866,-10.8842888,148.59 -65.0631714,-10.8842793,148.59 -65.0631714,-10.8842621,148.78 -65.0631256,-10.8842926,148.32 -65.0630798,-10.8842535,149.73 -65.0629959,-10.8841591,151.32 -65.0629120,-10.8840914,152.85 -65.0629272,-10.8840656,153.16 -65.0628738,-10.8839769,155.41 -65.0627975,-10.8839788,153.75 -65.0626678,-10.8840179,152.88 -65.0626221,-10.8840189,153.79 -65.0625610,-10.8840885,153.33 -65.0625305,-10.8841038,152.91 -65.0624771,-10.8841200,153.00 -65.0623932,-10.8841019,152.96 -65.0623169,-10.8841543,153.55 -65.0622406,-10.8842335,153.43 -65.0622253,-10.8842716,153.49 -65.0621719,-10.8843374,153.61 -65.0621719,-10.8843536,153.98 -65.0621643,-10.8843670,153.96 -65.0621719,-10.8843775,154.20 -65.0621567,-10.8843813,154.17 -65.0621033,-10.8843737,154.51 -65.0620346,-10.8844042,153.25 -65.0620117,-10.8843937,153.45 -65.0620041,-10.8843842,153.45 -65.0619659,-10.8843746,153.02 -65.0619659,-10.8843813,153.01 -65.0620117,-10.8843374,153.15 -65.0620117,-10.8843164,153.19 -65.0620117,-10.8843117,153.17 -65.0620041,-10.8843012,153.18 -65.0620041,-10.8842983,153.18 -65.0619431,-10.8842974,152.91 -65.0619049,-10.8842916,153.43 -65.0618896,-10.8843136,153.30 -65.0618820,-10.8843718,153.01 -65.0619049,-10.8843880,152.86 -65.0618973,-10.8843927,152.90 -65.0619049,-10.8843918,152.93 -65.0619202,-10.8843813,152.91 -65.0619202,-10.8843794,152.97 -65.0619354,-10.8844271,152.87 -65.0619507,-10.8844252,152.99 -65.0619507,-10.8843870,152.55 -65.0619507,-10.8843822,152.55 -65.0618973,-10.8843346,152.40 -65.0618515,-10.8843298,154.09 -65.0618439,-10.8843508,154.23 -65.0618439,-10.8843517,154.23 -65.0618439,-10.8843508,154.15 -65.0618515,-10.8843498,154.17 -65.0618515,-10.8843746,153.57 -65.0618515,-10.8843727,153.58 -65.0618362,-10.8843803,154.36 -65.0618286,-10.8843670,154.30 -65.0618515,-10.8843575,154.45 -65.0618439,-10.8843479,154.44 -65.0617828,-10.8843527,153.74 -65.0617828,-10.8843603,153.80 -65.0617828,-10.8843803,154.06 -65.0618134,-10.8844528,152.59 -65.0618057,-10.8844423,153.03 -65.0618210,-10.8844490,153.23 -65.0618362,-10.8844471,153.23 -65.0618362,-10.8844585,153.23 -65.0618286,-10.8844519,153.26 -65.0618057,-10.8844395,153.29 -65.0617676,-10.8844547,153.51 -65.0617752,-10.8844604,153.50 -65.0617981,-10.8844700,153.13 -65.0618668,-10.8844805,152.08 -65.0618591,-10.8845358,151.71 -65.0618591,-10.8845396,151.70 -65.0618973,-10.8845234,151.43 -65.0619659,-10.8845062,148.29 -65.0620422,-10.8845015,147.36 -65.0620651,-10.8845119,147.77 -65.0620575,-10.8844719,147.07 -65.0620346,-10.8844271,147.02 -65.0620193,-10.8843975,146.85 -65.0620651,-10.8843699,146.82 -65.0620270,-10.8844023,146.13 -65.0619888,-10.8844528,145.85 -65.0620193,-10.8844671,147.10 -65.0620346,-10.8844719,147.93 -65.0620270,-10.8844633,147.94 -65.0620270,-10.8844709,147.98 -65.0619659,-10.8844700,148.44 -65.0619354,-10.8844728,148.43 -65.0618896,-10.8844910,147.69 -65.0618591,-10.8845167,146.24 -65.0618439,-10.8845263,146.85 -65.0618134,-10.8845453,147.42 -65.0617905,-10.8845501,147.50 -65.0617905,-10.8845501,147.50 -65.0618057,-10.8845549,147.51 -65.0617905,-10.8845501,147.47 -65.0618515,-10.8845329,147.61 -65.0619049,-10.8845243,148.02 -65.0619507,-10.8845081,148.62 -65.0619659,-10.8844948,148.78 -65.0620041,-10.8845034,147.76 -65.0620575,-10.8845272,147.68 -65.0620117,-10.8844767,146.17 -65.0619888,-10.8844700,146.19 -65.0619812,-10.8844614,146.36 -65.0619736,-10.8844261,146.37 -65.0619507,-10.8844070,146.64 -65.0619812,-10.8844557,146.90 -65.0620499,-10.8844776,146.88 -65.0620956,-10.8844881,147.15 -65.0620880,-10.8844938,147.06 -65.0620575,-10.8844490,147.94 -65.0620041,-10.8844261,148.88 -65.0620193,-10.8844824,149.28 -65.0620422,-10.8845177,149.77 -65.0620422,-10.8845310,149.78 -65.0620728,-10.8845739,149.96 -65.0620880,-10.8845816,151.21 -65.0620956,-10.8845863,151.21 -65.0621033,-10.8845797,151.29 -65.0620956,-10.8845797,151.34 -65.0620956,-10.8845921,151.36 -65.0621109,-10.8845978,151.54 -65.0621262,-10.8846054,151.84 -65.0621414,-10.8846178,152.16 -65.0621414,-10.8846264,152.27 -65.0621338,-10.8846254,152.32 -65.0621414,-10.8846245,152.39 -65.0621109,-10.8846188,153.86 -65.0621109,-10.8846302,153.86 -65.0620804,-10.8846245,153.77 -65.0620575,-10.8846254,154.97 -65.0620728,-10.8846235,154.93 -65.0621262,-10.8845854,154.48 -65.0621262,-10.8845854,153.30 -65.0621185,-10.8845959,152.93 -65.0621338,-10.8845949,152.80 -65.0621262,-10.8846064,152.80 -65.0621262,-10.8846111,152.85 -65.0621567,-10.8845816,153.38 -65.0621490,-10.8845606,153.43 -65.0621262,-10.8845644,153.50 -65.0621262,-10.8845787,153.38 -65.0621033,-10.8845921,153.54 -65.0621109,-10.8845978,153.74 -65.0621796,-10.8845682,153.29 -65.0621872,-10.8845692,153.57 -65.0621948,-10.8845673,153.66 -65.0622177,-10.8845711,153.62 -65.0622406,-10.8845577,153.88 -65.0622406,-10.8845530,153.52 -65.0622101,-10.8845682,153.45 -65.0622025,-10.8845711,153.48 -65.0621872,-10.8845739,153.55 -65.0621490,-10.8845615,154.07 -65.0621567,-10.8845453,154.00 -65.0621262,-10.8845224,154.01 -65.0621414,-10.8845291,153.93 -65.0621719,-10.8845615,153.71 -65.0621719,-10.8845730,153.79 -65.0621643,-10.8845730,153.86 -65.0621643,-10.8845739,153.95 -65.0621490,-10.8845797,153.96 -65.0621567,-10.8845787,153.53 -65.0621719,-10.8845701,152.69 -65.0621719,-10.8845673,153.02 -65.0621643,-10.8845625,153.18 -65.0621796,-10.8845596,152.65 -65.0621643,-10.8845491,152.88 -65.0621567,-10.8845453,152.91 -65.0621490,-10.8845434,152.77 -65.0621490,-10.8845568,152.74 -65.0621414,-10.8845663,152.73 -65.0621262,-10.8844995,153.08 -65.0621567,-10.8845110,154.78 -65.0621643,-10.8845110,154.86 -65.0621719,-10.8845100,154.88 -65.0621719,-10.8845205,154.91 -65.0622025,-10.8845558,155.81 -65.0622025,-10.8845282,156.76 -65.0621948,-10.8845425,157.57 -65.0621643,-10.8844824,155.64 -65.0621643,-10.8844786,155.54 -65.0621567,-10.8844852,155.52 -65.0621643,-10.8844814,155.54 -65.0621567,-10.8844738,155.57 -65.0621490,-10.8844633,155.59 -65.0621490,-10.8844614,155.61 -65.0621567,-10.8844643,155.63 -65.0621567,-10.8844624,155.63 -65.0621567,-10.8844624,155.64 -65.0621567,-10.8844643,155.63 -65.0621567,-10.8844624,155.62 -65.0621567,-10.8844690,155.61 -65.0621567,-10.8844690,155.59 -65.0621719,-10.8844748,155.60 -65.0621719,-10.8844843,155.54 -65.0621719,-10.8844862,155.43 -65.0621796,-10.8844814,155.42 -65.0621719,-10.8844929,155.48 -65.0621796,-10.8844872,155.50 -65.0621872,-10.8844900,155.52 -65.0621872,-10.8844938,155.51 -65.0621948,-10.8844843,155.34 -65.0621948,-10.8844900,155.62 -65.0622101,-10.8844957,156.04 -65.0622101,-10.8844995,156.07 -65.0622177,-10.8844891,156.36 -65.0622482,-10.8845015,156.98 -65.0622482,-10.8845072,157.01 -65.0622330,-10.8845224,156.81 -65.0622330,-10.8845301,156.79 -65.0622177,-10.8845348,156.75 -65.0621948,-10.8845501,156.70 -65.0621948,-10.8845501,156.69 -65.0622025,-10.8845453,156.69 -65.0622101,-10.8845205,156.66 -65.0622330,-10.8844976,157.00 -65.0622330,-10.8844862,156.98 -65.0622177,-10.8844938,156.99 -65.0622177,-10.8844976,157.02 -65.0622177,-10.8844481,156.53 -65.0621872,-10.8844595,156.44 -65.0621796,-10.8844481,156.37 -65.0621490,-10.8844805,155.90 -65.0621567,-10.8844709,155.96 -65.0621948,-10.8844337,156.19 -65.0622177,-10.8844557,156.42 -65.0622177,-10.8844652,156.45 -65.0622025,-10.8844233,155.86 -65.0621872,-10.8844337,155.33 -65.0621796,-10.8844233,155.29 -65.0621643,-10.8844185,155.35 -65.0621719,-10.8844233,155.42 -65.0621719,-10.8844490,155.60 -65.0621719,-10.8844872,154.63 -65.0621719,-10.8845186,154.92 -65.0621796,-10.8845367,155.81 -65.0621796,-10.8845263,155.91 -65.0621796,-10.8845253,156.01 -65.0621796,-10.8845272,156.09 -65.0622025,-10.8845139,155.80 -65.0621719,-10.8845053,154.73 -65.0621719,-10.8845034,154.76 -65.0621796,-10.8844995,154.83 -65.0621796,-10.8845119,154.85 -65.0621796,-10.8845177,154.86 -65.0621643,-10.8845596,156.28 -65.0621643,-10.8845644,156.43 -65.0621719,-10.8845510,156.48 -65.0622101,-10.8845119,157.61 -65.0622025,-10.8845081,157.62 -65.0621872,-10.8845196,157.77 -65.0621796,-10.8845282,157.81 -65.0621872,-10.8845472,157.82 -65.0621796,-10.8845587,157.89 -65.0621567,-10.8845682,157.54 -65.0621567,-10.8845720,157.56 -65.0621643,-10.8845749,157.69 -65.0621872,-10.8845530,158.51 -65.0621948,-10.8845415,158.02 -65.0621948,-10.8845377,157.99 -65.0621872,-10.8845425,158.04 -65.0621872,-10.8845444,158.19 -65.0621872,-10.8845425,158.33 -65.0621872,-10.8845463,158.34 -65.0621948,-10.8845453,158.39 -65.0622025,-10.8845453,158.54 -65.0622025,-10.8845577,158.69 -65.0622101,-10.8845577,158.77 -65.0622101,-10.8845482,158.82 -65.0622025,-10.8845568,158.95 -65.0621948,-10.8845587,159.12 -65.0621948,-10.8845539,159.25 -65.0621872,-10.8845520,159.45 -65.0621796,-10.8845425,159.50 -65.0621719,-10.8845387,159.57 -65.0621719,-10.8845291,159.65 -65.0621567,-10.8845272,159.75 -65.0621490,-10.8845482,160.02 -65.0621567,-10.8845739,160.13 -65.0621490,-10.8845758,160.18 -65.0621490,-10.8845301,160.80 -65.0621643,-10.8845205,160.88 -65.0621567,-10.8845129,161.07 -65.0621643,-10.8845263,161.26 -65.0621643,-10.8845196,161.52 -65.0621567,-10.8845215,161.71 -65.0621490,-10.8845243,161.83 -65.0621414,-10.8845329,161.91 -65.0621414,-10.8845253,161.99 -65.0621338,-10.8845377,162.14 -65.0621262,-10.8845472,162.21 -65.0621338,-10.8845530,162.27 -65.0621414,-10.8845463,162.27 -65.0621490,-10.8845348,162.12 -65.0621567,-10.8845234,162.14 -65.0621796,-10.8845301,162.39 -65.0621719,-10.8845272,162.45 -65.0621109,-10.8844528,161.52 -65.0620499,-10.8844395,162.06 -65.0620422,-10.8844452,162.07 -65.0620270,-10.8844547,162.11 -65.0620041,-10.8844767,161.96 -65.0620422,-10.8844967,161.80 -65.0620880,-10.8844299,160.83 -65.0620880,-10.8844252,160.48 -65.0619507,-10.8844328,159.57 -65.0618668,-10.8844442,159.89 -65.0618591,-10.8844299,159.98 -65.0617981,-10.8844662,161.58 -65.0617371,-10.8845015,162.41 -65.0616989,-10.8845243,163.25 -65.0616531,-10.8845301,163.61 -65.0616531,-10.8845177,164.04 -65.0616455,-10.8844633,163.76 -65.0616379,-10.8844223,163.67 -65.0615692,-10.8843861,163.53 -65.0615311,-10.8843861,163.62 -65.0614853,-10.8844175,165.20 -65.0614777,-10.8844042,165.12 -65.0614700,-10.8844090,165.13 -65.0614700,-10.8844118,165.16 -65.0614777,-10.8844070,165.16 -65.0614929,-10.8843365,164.93 -65.0614395,-10.8842688,164.91 -65.0614090,-10.8842726,164.91 -65.0614090,-10.8842726,164.84 -65.0614319,-10.8842545,164.82 -65.0614395,-10.8842478,165.14 -65.0614319,-10.8842506,165.14 -65.0614471,-10.8842525,165.46 -65.0614700,-10.8843517,164.40 -65.0614853,-10.8844032,164.41 -65.0614166,-10.8843822,162.87 -65.0614548,-10.8843994,162.09 -65.0614471,-10.8844013,162.19 -65.0614471,-10.8844252,162.34 -65.0614548,-10.8844213,162.47 -65.0614853,-10.8844080,162.11 -65.0614624,-10.8843927,161.85 -65.0615158,-10.8844128,160.20 -65.0615387,-10.8844604,159.00 -65.0615768,-10.8844957,159.21 -65.0616074,-10.8845015,161.61 -65.0616302,-10.8845129,163.13 -65.0616302,-10.8845062,163.19 -65.0616684,-10.8845034,163.36 -65.0617371,-10.8845367,163.06 -65.0617828,-10.8845463,163.93 -65.0618439,-10.8845377,164.76 -65.0618668,-10.8845272,165.45 -65.0619049,-10.8845148,165.61 -65.0619736,-10.8844728,167.35 -65.0620346,-10.8844891,166.70 -65.0619965,-10.8844976,167.03 -65.0619965,-10.8844948,167.06 -65.0620041,-10.8844948,167.05 -65.0620270,-10.8844833,167.13 -65.0620117,-10.8845301,167.29 -65.0620041,-10.8845711,167.63 -65.0620651,-10.8844500,167.88 -65.0620956,-10.8843870,168.02 -65.0620728,-10.8843851,168.33 -65.0620728,-10.8843851,168.34 -65.0620422,-10.8843756,168.42 -65.0619736,-10.8844233,167.82 -65.0619583,-10.8844166,167.86 -65.0619583,-10.8843632,167.88 -65.0619888,-10.8843384,168.09 -65.0619965,-10.8843517,168.59 -65.0619659,-10.8843699,168.60 -65.0619507,-10.8843670,168.61 -65.0619583,-10.8843708,168.62 -65.0619736,-10.8843937,168.48 -65.0619583,-10.8844767,168.37 -65.0620117,-10.8844604,168.17 -65.0620117,-10.8844595,168.20 -65.0620041,-10.8844900,168.63 -65.0620117,-10.8844995,168.75 -65.0619812,-10.8844948,168.75 -65.0619125,-10.8845272,169.18 -65.0619278,-10.8845453,169.91 -65.0619049,-10.8845367,170.21 -65.0619202,-10.8845444,170.80 -65.0619278,-10.8845377,170.82 -65.0620117,-10.8845100,171.02 -65.0620117,-10.8845034,171.38 -65.0619965,-10.8845148,171.17 -65.0619659,-10.8845139,170.26 -65.0619888,-10.8844900,170.11 -65.0620117,-10.8844709,170.37 -65.0620346,-10.8844204,172.57 -65.0620422,-10.8844147,172.63 -65.0620346,-10.8843899,172.13 -65.0620346,-10.8844137,171.20 -65.0620804,-10.8844051,171.04 -65.0620956,-10.8843861,170.50 -65.0621719,-10.8843422,169.73 -65.0621948,-10.8843145,170.32 -65.0622559,-10.8842831,170.87 -65.0622711,-10.8842468,169.23 -65.0623550,-10.8841543,167.66 -65.0624008,-10.8841066,168.45 -65.0624695,-10.8840523,168.56 -65.0624924,-10.8840303,168.87 -65.0625839,-10.8840170,168.28 -65.0626755,-10.8839989,167.52 -65.0628052,-10.8840075,166.74 -65.0628281,-10.8840170,166.96 -65.0628281,-10.8840132,166.98 -65.0628357,-10.8840265,167.01 -65.0628510,-10.8840532,167.76 -65.0628204,-10.8840370,167.88 -65.0627594,-10.8839502,168.16 -65.0627365,-10.8838625,168.52 -65.0626984,-10.8837767,168.61 -65.0627365,-10.8836737,168.43 -65.0627289,-10.8835812,169.29 -65.0626755,-10.8834972,169.27 -65.0626373,-10.8834085,170.02 -65.0625076,-10.8832998,168.95 -65.0624161,-10.8832293,169.84 -65.0623703,-10.8831778,170.66 -65.0622864,-10.8831358,171.75 -65.0621490,-10.8831644,172.03 -65.0620575,-10.8831787,172.14 -65.0619659,-10.8831758,172.23 -65.0619583,-10.8831339,172.72 -65.0619278,-10.8830566,173.55 -65.0618820,-10.8830347,173.91 -65.0617828,-10.8830137,174.32 -65.0616989,-10.8829784,175.14 -65.0615997,-10.8829803,175.79 -65.0615005,-10.8830280,175.95 -65.0615082,-10.8830662,176.08 -65.0614929,-10.8830795,175.98 -65.0615158,-10.8831434,175.81 -65.0615005,-10.8831511,175.66 -65.0614777,-10.8831301,175.28 -65.0614777,-10.8831244,175.27 -65.0615158,-10.8830833,174.75 -65.0615387,-10.8830252,175.15 -65.0615463,-10.8830223,174.88 -65.0615311,-10.8830204,174.61 -65.0615158,-10.8829823,174.09 -65.0614853,-10.8829603,172.59 -65.0614243,-10.8829222,170.85 -65.0613480,-10.8828707,169.23 -65.0613632,-10.8828554,169.17 -65.0614319,-10.8829002,168.95 -65.0614624,-10.8829260,169.25 -65.0614929,-10.8829374,169.40 -65.0615005,-10.8829441,169.41 -65.0615311,-10.8829536,169.35 -65.0615387,-10.8829813,169.36 -65.0615234,-10.8829775,169.36 -65.0615082,-10.8829002,169.29 -65.0614471,-10.8828411,169.32 -65.0616760,-10.8828926,92.88 -65.0616760,-10.8828735,131.82 -65.0616302,-10.8829422,137.50 -65.0615845,-10.8829832,143.44 -65.0615616,-10.8830404,146.75 -65.0616074,-10.8830929,148.82 -65.0615921,-10.8830719,153.70 -65.0615997,-10.8830853,154.40 -65.0616608,-10.8832254,158.14 -65.0616379,-10.8831186,171.99 -65.0616684,-10.8831081,172.05 -65.0616837,-10.8830967,172.02 -65.0616684,-10.8830881,172.08 -65.0616760,-10.8830757,172.14 -65.0617599,-10.8831711,202.11 -65.0617752,-10.8831406,197.53 -65.0617676,-10.8831301,196.52 -65.0617599,-10.8831091,196.65 -65.0617523,-10.8830853,196.00 -65.0618286,-10.8831148,195.16 -65.0619659,-10.8831921,192.54 -65.0619736,-10.8832569,188.74 -65.0620499,-10.8832455,183.48 -65.0621567,-10.8832388,182.71 -65.0622177,-10.8832331,183.40 -65.0622406,-10.8831978,184.29 -65.0623474,-10.8832140,183.00 -65.0623627,-10.8832397,181.83 -65.0624313,-10.8832388,181.37 -65.0624313,-10.8832226,181.93 -65.0624008,-10.8831768,181.31 -65.0624008,-10.8831730,180.61 -65.0623932,-10.8831587,180.66 -65.0623398,-10.8830862,181.62 -65.0622940,-10.8829632,182.62 -65.0622635,-10.8829031,182.67 -65.0622711,-10.8828793,183.00 -65.0622711,-10.8828812,182.69 -65.0623169,-10.8828621,181.03 -65.0623703,-10.8828812,178.61 -65.0624161,-10.8829031,177.46 -65.0623856,-10.8829546,177.37 -65.0623779,-10.8830109,176.89 -65.0623703,-10.8831072,176.19 -65.0623779,-10.8831844,174.95 -65.0624237,-10.8832312,174.44 -65.0624390,-10.8833160,172.91 -65.0625076,-10.8833780,171.09 -65.0625763,-10.8834553,170.08 -65.0626144,-10.8835135,169.20 -65.0626984,-10.8836079,168.13 -65.0627594,-10.8836880,167.06 -65.0627747,-10.8837881,164.84 -65.0628433,-10.8838634,163.89 -65.0628204,-10.8839321,163.13 -65.0628433,-10.8839102,164.14 -65.0628510,-10.8839340,164.31 -65.0628510,-10.8839798,164.54 -65.0628281,-10.8840055,164.76 -65.0628891,-10.8840046,163.89 -65.0628815,-10.8840084,163.13 -65.0628586,-10.8839979,162.43 -65.0628357,-10.8840046,161.11 -65.0628281,-10.8840046,156.18 -65.0628204,-10.8840075,156.21 -65.0628204,-10.8840160,156.28 -65.0628433,-10.8840656,155.52 -65.0629425,-10.8841085,154.71 -65.0630188,-10.8841648,154.00 -65.0630875,-10.8842068,154.11 -65.0631638,-10.8842287,152.93 -65.0632858,-10.8842793,150.91 -65.0633545,-10.8843088,151.59 -65.0634155,-10.8843393,152.02 -65.0634842,-10.8843641,152.58 -65.0635605,-10.8843899,152.02 -65.0636368,-10.8844242,152.16 -65.0637054,-10.8844061,152.02 -65.0637817,-10.8843422,152.60 -65.0638885,-10.8843002,151.57 -65.0639648,-10.8843336,151.79 -65.0640182,-10.8843594,151.68 -65.0640793,-10.8843937,151.42 -65.0641632,-10.8844624,150.32 -65.0642624,-10.8844709,149.96 -65.0643616,-10.8845291,149.93 -65.0644913,-10.8845711,148.28 -65.0645752,-10.8845692,144.34 -65.0646744,-10.8845701,143.34 -65.0647812,-10.8845901,142.69 -65.0648651,-10.8844948,143.55 -65.0649338,-10.8844118,147.89 -65.0650177,-10.8843718,146.71 -65.0650253,-10.8843746,147.52 -65.0649490,-10.8844023,147.71 -65.0650024,-10.8843861,145.71 -65.0650177,-10.8843908,145.47 -65.0649490,-10.8843451,144.80 -65.0649033,-10.8842621,144.34 -65.0648956,-10.8841991,144.61 -65.0648804,-10.8841038,145.94 -65.0649261,-10.8839903,145.27 -65.0649033,-10.8839245,145.75 -65.0648651,-10.8839083,146.16 -65.0648041,-10.8838634,146.09 -65.0647278,-10.8837614,147.23 -65.0646820,-10.8836832,147.54 -65.0646896,-10.8836088,147.57 -65.0646362,-10.8835211,147.84 -65.0645905,-10.8834400,148.33 -65.0646667,-10.8833961,148.11 -65.0647659,-10.8833351,149.00 -65.0647659,-10.8832531,148.83 -65.0646820,-10.8831596,148.93 -65.0646362,-10.8830719,148.61 -65.0646210,-10.8829870,148.11 -65.0645905,-10.8829308,147.97 -65.0645065,-10.8828802,147.95 -65.0644379,-10.8828068,148.12 -65.0643692,-10.8827438,148.09 -65.0642776,-10.8826904,148.70 -65.0642166,-10.8826675,149.17 -65.0642014,-10.8826313,149.63 -65.0641861,-10.8825922,150.61 -65.0641708,-10.8825979,150.52 -65.0641632,-10.8825998,150.49 -65.0641708,-10.8825903,150.48 -65.0641632,-10.8825865,150.48 -65.0641632,-10.8825750,150.54 -65.0642853,-10.8826046,148.80 -65.0643158,-10.8825550,148.83 -65.0643539,-10.8824997,148.68 -65.0643692,-10.8824234,148.66 -65.0644302,-10.8823938,147.30 -65.0644684,-10.8823843,146.86 -65.0645599,-10.8823452,145.83 -65.0645828,-10.8823347,147.31 -65.0646210,-10.8823032,147.79 -65.0647049,-10.8822632,148.87 -65.0647812,-10.8821907,148.54 -65.0648117,-10.8821039,149.26 -65.0647354,-10.8820620,149.06 -65.0646820,-10.8819637,149.44 -65.0646973,-10.8818884,150.45 -65.0646591,-10.8818102,151.33 -65.0645905,-10.8817625,152.10 -65.0645752,-10.8817263,152.91 -65.0645905,-10.8817120,155.34 -65.0645523,-10.8817139,156.84 -65.0645523,-10.8817015,156.60 -65.0645218,-10.8816814,156.66 -65.0644989,-10.8816910,156.30 -65.0644913,-10.8816900,156.02 -65.0645142,-10.8816614,156.98 -65.0645599,-10.8816395,157.41 -65.0645676,-10.8816462,158.09 -65.0645523,-10.8816452,158.24 -65.0645218,-10.8817186,158.78 -65.0644913,-10.8817310,158.95 -65.0645065,-10.8817501,158.85 -65.0645370,-10.8817205,158.37 -65.0644989,-10.8816719,157.99 -65.0644760,-10.8816614,158.08 -65.0644684,-10.8816261,159.29 -65.0644836,-10.8816309,159.98 -65.0644836,-10.8816385,160.87 -65.0644913,-10.8816452,161.10 -65.0645294,-10.8816280,163.69 -65.0645447,-10.8816299,163.91 -65.0645523,-10.8816319,163.88 -65.0645523,-10.8816376,163.80 -65.0645370,-10.8816481,163.76 -65.0645218,-10.8816433,163.85 -65.0645294,-10.8816586,164.80 -65.0645370,-10.8816643,164.84 -65.0645294,-10.8816624,164.90 -65.0645218,-10.8816776,164.86 -65.0645218,-10.8816900,164.64 -65.0645294,-10.8817024,164.75 -65.0645294,-10.8816967,164.81 -65.0645218,-10.8817034,164.86 -65.0645065,-10.8817196,164.07 -65.0645447,-10.8817425,163.99 -65.0645294,-10.8817635,165.18 -65.0645218,-10.8817978,165.68 -65.0645370,-10.8817968,165.79 -65.0645447,-10.8817911,165.85 -65.0645523,-10.8817778,165.90 -65.0645523,-10.8817472,165.92 -65.0645752,-10.8817263,165.52 -65.0645828,-10.8817072,165.59 -65.0645981,-10.8816776,165.28 -65.0646133,-10.8816748,165.05 -65.0646667,-10.8816996,165.04 -65.0646973,-10.8816910,164.79 -65.0646667,-10.8816395,164.63 -65.0646667,-10.8816261,164.60 -65.0647049,-10.8816166,164.35 -65.0646973,-10.8816357,164.28 -65.0647049,-10.8816385,163.91 -65.0646896,-10.8816338,163.79 -65.0646744,-10.8816137,163.91 -65.0646667,-10.8816023,163.93 -65.0646744,-10.8815784,164.41 -65.0646439,-10.8815784,165.13 -65.0646057,-10.8815956,165.04 -65.0646210,-10.8815861,165.14 -65.0646591,-10.8815765,165.57 -65.0646744,-10.8815851,165.88 -65.0646744,-10.8815784,165.91 -65.0648041,-10.8816500,163.14 -65.0647812,-10.8816547,163.63 -65.0647888,-10.8816662,164.09 -65.0648117,-10.8816729,164.03 -65.0648117,-10.8816805,164.06 -65.0647736,-10.8816862,164.17 -65.0648041,-10.8816929,164.29 -65.0647659,-10.8816738,165.04 -65.0646591,-10.8816719,167.38 -65.0646744,-10.8817034,166.94 -65.0647659,-10.8817034,164.22 -65.0647583,-10.8817196,164.79 -65.0647583,-10.8817291,164.81 -65.0647507,-10.8817225,164.81 -65.0647507,-10.8817091,164.82 -65.0647125,-10.8817024,164.93 -65.0647430,-10.8817081,165.09 -65.0647354,-10.8817053,165.07 -65.0647430,-10.8816843,165.79 -65.0647278,-10.8816862,165.82 -65.0647278,-10.8816757,165.85 -65.0646896,-10.8817043,166.27 -65.0646133,-10.8816900,166.99 -65.0645752,-10.8816662,166.96 -65.0645828,-10.8816605,167.08 -65.0645447,-10.8816471,167.31 -65.0645905,-10.8816900,166.24 -65.0646133,-10.8817072,166.33 -65.0646362,-10.8817444,168.02 -65.0646133,-10.8817434,168.33 -65.0646133,-10.8817329,169.45 -65.0646210,-10.8817091,169.77 -65.0646210,-10.8816977,170.45 -65.0646210,-10.8816910,170.55 -65.0646286,-10.8816967,170.59 -65.0646210,-10.8817272,170.60 -65.0646057,-10.8817329,170.38 -65.0645828,-10.8817396,170.39 -65.0645828,-10.8817329,170.36 -65.0645828,-10.8817425,170.26 -65.0645676,-10.8817406,170.61 -65.0646210,-10.8817492,170.57 -65.0645828,-10.8817644,171.63 -65.0645905,-10.8818035,172.10 -65.0646973,-10.8818760,170.14 -65.0647430,-10.8819342,169.99 -65.0647430,-10.8819914,170.18 -65.0648270,-10.8820419,169.35 -65.0648346,-10.8821239,169.16 -65.0648117,-10.8821602,169.01 -65.0647888,-10.8821745,168.82 -65.0647812,-10.8821745,168.81 -65.0647736,-10.8821745,168.80 -65.0648041,-10.8821907,169.03 -65.0648346,-10.8821497,170.05 -65.0648117,-10.8820887,170.60 -65.0647430,-10.8819818,170.07 -65.0646896,-10.8818865,169.94 -65.0646210,-10.8818293,168.37 -65.0645752,-10.8817329,168.42 -65.0645218,-10.8817406,168.52 -65.0644913,-10.8817530,168.73 -65.0644913,-10.8817873,168.61 -65.0644760,-10.8818579,168.38 -65.0645065,-10.8818474,168.49 -65.0646210,-10.8817549,168.13 -65.0646133,-10.8817749,168.05 -65.0646210,-10.8817997,169.44 -65.0646362,-10.8818722,166.14 -65.0646744,-10.8819485,166.99 -65.0647202,-10.8820353,167.49 -65.0647659,-10.8821230,167.38 -65.0647430,-10.8821869,167.96 -65.0647049,-10.8822536,168.43 -65.0647888,-10.8822842,168.21 -65.0647888,-10.8822746,167.95 -65.0647736,-10.8822422,168.04 -65.0646973,-10.8822193,167.69 -65.0646973,-10.8822060,167.71 -65.0647202,-10.8822126,167.71 -65.0647278,-10.8822250,167.74 -65.0647888,-10.8822842,167.89 -65.0647964,-10.8823032,168.16 -65.0648041,-10.8823071,168.18 -65.0647888,-10.8823137,168.18 -65.0647964,-10.8823137,168.17 -65.0647964,-10.8823242,168.20 -65.0647507,-10.8823214,168.11 -65.0647736,-10.8823519,167.84 -65.0647736,-10.8823624,167.86 -65.0647812,-10.8823652,167.83 -65.0647888,-10.8822994,168.36 -65.0647583,-10.8822193,169.29 -65.0647736,-10.8822021,169.48 -65.0647888,-10.8822107,169.13 -65.0647888,-10.8822241,169.09 -65.0647659,-10.8822079,169.29 -65.0647583,-10.8822012,169.58 -65.0647354,-10.8821926,169.36 -65.0647278,-10.8821945,169.39 -65.0646820,-10.8822556,170.63 -65.0645981,-10.8822660,171.05 -65.0645752,-10.8823156,172.10 -65.0645370,-10.8823299,172.04 -65.0644760,-10.8823595,172.15 -65.0643616,-10.8823814,172.86 -65.0643692,-10.8824720,173.37 -65.0643311,-10.8824492,173.06 -65.0642624,-10.8825083,173.14 -65.0642166,-10.8825474,172.93 -65.0641937,-10.8826027,173.05 -65.0641861,-10.8826418,173.70 -65.0642242,-10.8827114,173.20 -65.0643005,-10.8828154,172.50 -65.0643616,-10.8828421,171.43 -65.0643539,-10.8828411,171.43 -65.0643539,-10.8828316,171.50 -65.0643616,-10.8828249,169.79 -65.0643616,-10.8828325,169.35 -65.0644226,-10.8828754,169.25 -65.0644226,-10.8828516,168.95 -65.0644379,-10.8828278,169.02 -65.0644455,-10.8828230,169.12 -65.0644531,-10.8828135,169.14 -65.0644379,-10.8828154,169.12 -65.0644226,-10.8828249,169.16 -65.0643692,-10.8828745,169.55 -65.0643616,-10.8829079,167.93 -65.0643539,-10.8829060,167.94 -65.0643539,-10.8828964,167.93 -65.0643616,-10.8828983,167.93 -65.0643692,-10.8828983,167.93 -65.0643616,-10.8828926,167.94 -65.0643234,-10.8828421,170.02 -65.0643234,-10.8828421,170.00 -65.0643234,-10.8828392,170.23 -65.0643158,-10.8828497,170.05 -65.0643082,-10.8828611,170.05 -65.0643082,-10.8828592,170.09 -65.0643082,-10.8828497,170.16 -65.0643005,-10.8828497,170.30 -65.0643234,-10.8828926,170.44 -65.0643387,-10.8829184,170.24 -65.0643616,-10.8829212,170.55 -65.0643539,-10.8829203,170.57 -65.0643387,-10.8829212,170.59 -65.0643311,-10.8829279,170.59 -65.0643234,-10.8829260,170.64 -65.0643158,-10.8829193,170.70 -65.0643234,-10.8829250,170.71 -65.0643387,-10.8829155,170.69 -65.0643387,-10.8829117,170.64 -65.0643463,-10.8829136,170.65 -65.0643387,-10.8829098,170.66 -65.0643463,-10.8829193,170.74 -65.0643463,-10.8829107,170.84 -65.0643692,-10.8828850,172.41 -65.0643311,-10.8828602,172.78 -65.0643234,-10.8828697,172.90 -65.0643311,-10.8828793,172.93 -65.0643387,-10.8828859,172.95 -65.0643616,-10.8829517,172.42 -65.0643463,-10.8829651,172.42 -65.0643692,-10.8829384,172.70 -65.0643692,-10.8829384,172.74 -65.0643768,-10.8829451,173.61 -65.0643692,-10.8829336,174.55 -65.0643692,-10.8829355,174.61 -65.0643616,-10.8829269,174.70 -65.0643387,-10.8829184,175.16 -65.0643311,-10.8829107,175.07 -65.0643387,-10.8829088,175.11 -65.0643311,-10.8829021,175.06 -65.0643387,-10.8829041,174.49 -65.0643311,-10.8829060,174.47 -65.0643234,-10.8829060,174.53 -65.0643234,-10.8829069,174.41 -65.0643082,-10.8829088,173.78 -65.0642929,-10.8829212,172.45 -65.0643082,-10.8829374,171.36 -65.0643539,-10.8829775,169.23 -65.0643616,-10.8829441,167.80 -65.0643539,-10.8829432,167.74 -65.0643539,-10.8829098,167.51 -65.0643616,-10.8829069,167.46 -65.0643921,-10.8829317,167.55 -65.0643997,-10.8829269,166.81 -65.0643997,-10.8829212,166.81 -65.0643845,-10.8828964,165.87 -65.0643768,-10.8828945,165.89 -65.0643234,-10.8828888,166.66 -65.0643158,-10.8828955,166.75 -65.0643082,-10.8829117,166.82 -65.0643082,-10.8829489,167.52 -65.0642624,-10.8829308,168.31 -65.0642548,-10.8829136,169.32 -65.0643005,-10.8829327,170.82 -65.0643005,-10.8829079,171.19 -65.0642853,-10.8828983,171.47 -65.0643158,-10.8828840,171.65 -65.0643082,-10.8828707,171.91 -65.0643005,-10.8828716,172.32 -65.0643005,-10.8828783,172.33 -65.0643005,-10.8828783,172.27 -65.0643158,-10.8828773,172.08 -65.0643616,-10.8829012,170.16 -65.0643921,-10.8829203,169.90 -65.0643921,-10.8829279,169.66 -65.0644073,-10.8828449,170.12 -65.0644226,-10.8828363,170.09 -65.0644150,-10.8828430,170.02 -65.0644913,-10.8829174,166.67 -65.0645370,-10.8829975,163.87 -65.0645828,-10.8830462,164.09 -65.0645981,-10.8830605,162.63 -65.0646286,-10.8831072,162.39 -65.0646667,-10.8831453,162.11 -65.0647354,-10.8832121,161.79 -65.0647659,-10.8832712,161.86 -65.0647583,-10.8833504,162.73 -65.0646820,-10.8833990,162.92 -65.0646133,-10.8834314,163.20 -65.0645676,-10.8834944,163.01 -65.0645981,-10.8835506,162.60 -65.0646515,-10.8835669,160.77 -65.0646820,-10.8836336,160.66 -65.0647049,-10.8836918,160.29 -65.0647659,-10.8837938,159.51 -65.0648422,-10.8838663,159.58 -65.0648422,-10.8839169,159.42 -65.0648575,-10.8839197,159.44 -65.0649185,-10.8839846,158.45 -65.0648422,-10.8840551,156.46 -65.0648651,-10.8841438,155.94 -65.0648727,-10.8842430,157.20 -65.0649261,-10.8843451,155.93 -65.0649719,-10.8844223,157.12 -65.0650024,-10.8844166,157.70 -65.0650177,-10.8844233,157.92 -65.0649948,-10.8844509,157.30 -65.0650101,-10.8844481,156.04 -65.0649719,-10.8844519,155.97 -65.0649719,-10.8844604,155.96 -65.0650101,-10.8844814,155.77 -65.0651016,-10.8845091,156.54 -65.0652008,-10.8845501,157.09 -65.0652847,-10.8846397,157.11 -65.0653076,-10.8847399,156.66 -65.0653763,-10.8848486,158.07 -65.0654297,-10.8849392,157.79 -65.0655136,-10.8850021,158.11 -65.0655823,-10.8850946,156.82 -65.0656281,-10.8851557,156.58 -65.0656433,-10.8851585,156.44 -65.0656433,-10.8851633,156.30 -65.0656509,-10.8851662,156.01 -65.0656815,-10.8852024,156.28 -65.0656967,-10.8851957,157.44 -65.0657578,-10.8852348,157.91 -65.0658417,-10.8851690,157.84 -65.0659485,-10.8851128,157.73 -65.0660324,-10.8850899,158.55 -65.0661240,-10.8850183,158.74 -65.0662231,-10.8849421,159.35 -65.0663528,-10.8849201,160.45 -65.0664673,-10.8848495,161.24 -65.0665665,-10.8847637,162.43 -65.0666580,-10.8846750,163.48 -65.0667801,-10.8845987,164.12 -65.0669022,-10.8845568,164.38 -65.0670013,-10.8844910,163.07 -65.0671310,-10.8844328,161.73 -65.0672226,-10.8843422,161.25 -65.0673447,-10.8843832,155.44 -65.0673981,-10.8844690,157.74 -65.0674438,-10.8845978,159.54 -65.0675201,-10.8846741,158.04 -65.0675659,-10.8846951,160.09 -65.0676193,-10.8847017,161.30 -65.0676270,-10.8846960,161.49 -65.0675735,-10.8847132,161.95 -65.0675583,-10.8847094,162.17 -65.0675430,-10.8846817,163.99 -65.0675583,-10.8846855,164.20 -65.0675430,-10.8846750,165.09 -65.0675507,-10.8846626,165.14 -65.0675507,-10.8846817,165.34 -65.0675507,-10.8846836,165.32 -65.0675507,-10.8846846,165.34 -65.0675583,-10.8846855,165.31 </coordinates>
</LineString>
</MultiGeometry>
</Placemark>
<Folder>
<name>waypoints</name>
<Placemark>
<name>
Tue Dec 27 10:29:10 2016 S=2.78 Km/hr
</name>
<styleUrl>
#styleMap_TLP_Start
</styleUrl>
<Point>
<coordinates>
-65.0649033,-10.8843784,176.65
</coordinates>
</Point>
</Placemark>
<Placemark>
<name>
Tue Dec 27 10:29:20 2016 S=3.62 Km/hr
</name>
<styleUrl>
#styleMap_TLP_Normal
</styleUrl>
<Point>
<coordinates>
-65.0647964,-10.8845654,143.25
</coordinates>
</Point>
</Placemark>
<Placemark>
<name>
Tue Dec 27 10:29:30 2016 S=3.32 Km/hr
</name>
<styleUrl>
#styleMap_TLP_Normal
</styleUrl>
<Point>
<coordinates>
-65.0647049,-10.8846006,144.02
</coordinates>
</Point>
</Placemark>
<Placemark>
<name>
Tue Dec 27 10:29:40 2016 S=3.50 Km/hr
</name>
<styleUrl>
#styleMap_TLP_Normal
</styleUrl>
<Point>
<coordinates>
-65.0645981,-10.8845959,141.22
</coordinates>
</Point>
</Placemark>
<Placemark>
<name>
Tue Dec 27 10:29:50 2016 S=2.93 Km/hr
</name>
<styleUrl>
#styleMap_TLP_Normal
</styleUrl>
<Point>
<coordinates>
-65.0645370,-10.8845787,142.84
</coordinates>
</Point>
</Placemark>
<Placemark>
<name>
Tue Dec 27 10:30:00 2016 S=2.19 Km/hr
</name>
<styleUrl>
#styleMap_TLP_Normal
</styleUrl>
<Point>
<coordinates>
-65.0644989,-10.8845644,142.92
</coordinates>
</Point>
</Placemark>
<Placemark>
<name>
Tue Dec 27 10:30:10 2016 S=3.22 Km/hr
</name>
<styleUrl>
#styleMap_TLP_Normal
</styleUrl>
<Point>
<coordinates>
-65.0644150,-10.8845634,143.61
</coordinates>
</Point>
</Placemark>
<Placemark>
<name>
Tue Dec 27 10:30:20 2016 S=3.34 Km/hr
</name>
<styleUrl>
#styleMap_TLP_Normal
</styleUrl>
<Point>
<coordinates>
-65.0643463,-10.8845215,146.48
</coordinates>
</Point>
</Placemark>
<Placemark>
<name>
Tue Dec 27 10:30:30 2016 S=0.63 Km/hr
</name>
<styleUrl>
#styleMap_TLP_Normal
</styleUrl>
<Point>
<coordinates>
-65.0643234,-10.8845339,146.79
</coordinates>
</Point>
</Placemark>
<Placemark>
<name>
Tue Dec 27 10:30:40 2016 S=0.72 Km/hr
</name>
<styleUrl>
#styleMap_TLP_Normal
</styleUrl>
<Point>
<coordinates>
-65.0643082,-10.8845282,147.06
</coordinates>
</Point>
</Placemark>
<Placemark>
<name>
Tue Dec 27 10:30:50 2016 S=0.54 Km/hr
</name>
<styleUrl>
#styleMap_TLP_Normal
</styleUrl>
<Point>
<coordinates>
-65.0643005,-10.8845320,147.09
</coordinates>
</Point>
</Placemark>
<Placemark>
<name>
Tue Dec 27 10:31:00 2016 S=1.18 Km/hr
</name>
<styleUrl>
#styleMap_TLP_Normal
</styleUrl>
<Point>
<coordinates>
-65.0642776,-10.8845482,147.19
</coordinates>
</Point>
</Placemark>
<Placemark>
<name>
Tue Dec 27 10:31:10 2016 S=0.09 Km/hr
</name>
<styleUrl>
#styleMap_TLP_Normal
</styleUrl>
<Point>
<coordinates>
-65.0642242,-10.8845129,146.69
</coordinates>
</Point>
</Placemark>
<Placemark>
<name>
Tue Dec 27 10:31:20 2016 S=0.52 Km/hr
</name>
<styleUrl>
#styleMap_TLP_Normal
</styleUrl>
<Point>
<coordinates>
-65.0642090,-10.8845148,146.82
</coordinates>
</Point>
</Placemark>
<Placemark>
<name>
Tue Dec 27 10:31:30 2016 S=0.30 Km/hr
</name>
<styleUrl>
#styleMap_TLP_Normal
</styleUrl>
<Point>
<coordinates>
-65.0642090,-10.8845119,146.30
</coordinates>
</Point>
</Placemark>
<Placemark>
<name>
Tue Dec 27 10:31:40 2016 S=0.28 Km/hr
</name>
<styleUrl>
#styleMap_TLP_Normal
</styleUrl>
<Point>
<coordinates>
-65.0642090,-10.8845024,146.24
</coordinates>
</Point>
</Placemark>
<Placemark>
<name>
Tue Dec 27 10:31:50 2016 S=0.59 Km/hr
</name>
<styleUrl>
#styleMap_TLP_Normal
</styleUrl>
<Point>
<coordinates>
-65.0641632,-10.8845234,145.58
</coordinates>
</Point>
</Placemark>
<Placemark>
<name>
Tue Dec 27 10:32:00 2016 S=0.89 Km/hr
</name>
<styleUrl>
#styleMap_TLP_Normal
</styleUrl>
<Point>
<coordinates>
-65.0641479,-10.8844948,145.55
</coordinates>
</Point>
</Placemark>
<Placemark>
<name>
Tue Dec 27 10:32:10 2016 S=1.50 Km/hr
</name>
<styleUrl>
#styleMap_TLP_Normal
</styleUrl>
<Point>
<coordinates>
-65.0641327,-10.8843870,144.61
</coordinates>
</Point>
</Placemark>
<Placemark>
<name>
Tue Dec 27 10:32:20 2016 S=0.74 Km/hr
</name>
<styleUrl>
#styleMap_TLP_Normal
</styleUrl>
<Point>
<coordinates>
-65.0641022,-10.8843966,144.70
</coordinates>
</Point>
</Placemark>
<Placemark>
<name>
Tue Dec 27 10:32:30 2016 S=0.91 Km/hr
</name>
<styleUrl>
#styleMap_TLP_Normal
</styleUrl>
<Point>
<coordinates>
-65.0641022,-10.8843975,144.76
</coordinates>
</Point>
</Placemark>
<Placemark>
<name>
Tue Dec 27 10:32:40 2016 S=1.37 Km/hr
</name>
<styleUrl>
#styleMap_TLP_Normal
</styleUrl>
<Point>
<coordinates>
-65.0640488,-10.8844709,144.30
</coordinates>
</Point>
</Placemark>
<Placemark>
<name>
Tue Dec 27 10:32:50 2016 S=0.16 Km/hr
</name>
<styleUrl>
#styleMap_TLP_Normal
</styleUrl>
<Point>
<coordinates>
-65.0640106,-10.8844509,143.66
</coordinates>
</Point>
</Placemark>
<Placemark>
<name>
Tue Dec 27 10:33:00 2016 S=1.25 Km/hr
</name>
<styleUrl>
#styleMap_TLP_Normal
</styleUrl>
<Point>
<coordinates>
-65.0640182,-10.8844566,144.05
</coordinates>
</Point>
</Placemark>
<Placemark>
<name>
Tue Dec 27 10:33:10 2016 S=1.94 Km/hr
</name>
<styleUrl>
#styleMap_TLP_Normal
</styleUrl>
<Point>
<coordinates>
-65.0640488,-10.8844748,146.15
</coordinates>
</Point>
</Placemark>
<Placemark>
<name>
Tue Dec 27 10:33:20 2016 S=0.42 Km/hr
</name>
<styleUrl>
#styleMap_TLP_Normal
</styleUrl>
<Point>
<coordinates>
-65.0640106,-10.8844423,147.12
</coordinates>
</Point>
</Placemark>
<Placemark>
<name>
Tue Dec 27 10:33:30 2016 S=0.65 Km/hr
</name>
<styleUrl>
#styleMap_TLP_Normal
</styleUrl>
<Point>
<coordinates>
-65.0639954,-10.8844366,147.27
</coordinates>
</Point>
</Placemark>
<Placemark>
<name>
Tue Dec 27 10:33:40 2016 S=0.12 Km/hr
</name>
<styleUrl>
#styleMap_TLP_Normal
</styleUrl>
<Point>
<coordinates>
-65.0639954,-10.8844404,147.29
</coordinates>
</Point>
</Placemark>
<Placemark>
<name>
Tue Dec 27 10:33:50 2016 S=0.57 Km/hr
</name>
<styleUrl>
#styleMap_TLP_Normal
</styleUrl>
<Point>
<coordinates>
-65.0639877,-10.8844252,147.31
</coordinates>
</Point>
</Placemark>
<Placemark>
<name>
Tue Dec 27 10:34:00 2016 S=0.44 Km/hr
</name>
<styleUrl>
#styleMap_TLP_Normal
</styleUrl>
<Point>
<coordinates>
-65.0639877,-10.8844213,147.30
</coordinates>
</Point>
</Placemark>
<Placemark>
<name>
Tue Dec 27 10:34:10 2016 S=0.87 Km/hr
</name>
<styleUrl>
#styleMap_TLP_Normal
</styleUrl>
<Point>
<coordinates>
-65.0639801,-10.8844137,147.31
</coordinates>
</Point>
</Placemark>
<Placemark>
<name>
Tue Dec 27 10:34:20 2016 S=0.39 Km/hr
</name>
<styleUrl>
#styleMap_TLP_Normal
</styleUrl>
<Point>
<coordinates>
-65.0639725,-10.8844013,147.44
</coordinates>
</Point>
</Placemark>
<Placemark>
<name>
Tue Dec 27 10:34:30 2016 S=1.23 Km/hr
</name>
<styleUrl>
#styleMap_TLP_Normal
</styleUrl>
<Point>
<coordinates>
-65.0639725,-10.8844223,147.36
</coordinates>
</Point>
</Placemark>
<Placemark>
<name>
Tue Dec 27 10:34:40 2016 S=2.21 Km/hr
</name>
<styleUrl>
#styleMap_TLP_Normal
</styleUrl>
<Point>
<coordinates>
-65.0639191,-10.8843985,147.48
</coordinates>
</Point>
</Placemark>
<Placemark>
<name>
Tue Dec 27 10:34:50 2016 S=1.89 Km/hr
</name>
<styleUrl>
#styleMap_TLP_Normal
</styleUrl>
<Point>
<coordinates>
-65.0638580,-10.8843489,148.04
</coordinates>
</Point>
</Placemark>
<Placemark>
<name>
Tue Dec 27 10:35:00 2016 S=2.08 Km/hr
</name>
<styleUrl>
#styleMap_TLP_Normal
</styleUrl>
<Point>
<coordinates>
-65.0638046,-10.8843756,147.89
</coordinates>
</Point>
</Placemark>
<Placemark>
<name>
Tue Dec 27 10:35:10 2016 S=1.83 Km/hr
</name>
<styleUrl>
#styleMap_TLP_Normal
</styleUrl>
<Point>
<coordinates>
-65.0637665,-10.8844147,147.46
</coordinates>
</Point>
</Placemark>
<Placemark>
<name>
Tue Dec 27 10:35:20 2016 S=1.12 Km/hr
</name>
<styleUrl>
#styleMap_TLP_Normal
</styleUrl>
<Point>
<coordinates>
-65.0637131,-10.8844509,146.90
</coordinates>
</Point>
</Placemark>
<Placemark>
<name>
Tue Dec 27 10:35:30 2016 S=0.44 Km/hr
</name>
<styleUrl>
#styleMap_TLP_Normal
</styleUrl>
<Point>
<coordinates>
-65.0636673,-10.8844538,146.05
</coordinates>
</Point>
</Placemark>
<Placemark>
<name>
Tue Dec 27 10:35:40 2016 S=1.02 Km/hr
</name>
<styleUrl>
#styleMap_TLP_Normal
</styleUrl>
<Point>
<coordinates>
-65.0636597,-10.8844671,146.06
</coordinates>
</Point>
</Placemark>
<Placemark>
<name>
Tue Dec 27 10:35:50 2016 S=0.68 Km/hr
</name>
<styleUrl>
#styleMap_TLP_Normal
</styleUrl>
<Point>
<coordinates>
-65.0636444,-10.8844709,146.07
</coordinates>
</Point>
</Placemark>
<Placemark>
<name>
Tue Dec 27 10:36:00 2016 S=0.90 Km/hr
</name>
<styleUrl>
#styleMap_TLP_Normal
</styleUrl>
<Point>
<coordinates>
-65.0636368,-10.8844786,146.08
</coordinates>
</Point>
</Placemark>
<Placemark>
<name>
Tue Dec 27 10:36:10 2016 S=0.40 Km/hr
</name>
<styleUrl>
#styleMap_TLP_Normal
</styleUrl>
<Point>
<coordinates>
-65.0636063,-10.8844452,146.34
</coordinates>
</Point>
</Placemark>
<Placemark>
<name>
Tue Dec 27 10:36:20 2016 S=0.94 Km/hr
</name>
<styleUrl>
#styleMap_TLP_Normal
</styleUrl>
<Point>
<coordinates>
-65.0636215,-10.8844452,146.30
</coordinates>
</Point>
</Placemark>
<Placemark>
<name>
Tue Dec 27 10:36:30 2016 S=1.56 Km/hr
</name>
<styleUrl>
#styleMap_TLP_Normal
</styleUrl>
<Point>
<coordinates>
-65.0635834,-10.8843908,146.22
</coordinates>
</Point>
</Placemark>
<Placemark>
<name>
Tue Dec 27 10:36:40 2016 S=1.35 Km/hr
</name>
<styleUrl>
#styleMap_TLP_Normal
</styleUrl>
<Point>
<coordinates>
-65.0635452,-10.8844118,146.32
</coordinates>
</Point>
</Placemark>
<Placemark>
<name>
Tue Dec 27 10:36:50 2016 S=1.51 Km/hr
</name>
<styleUrl>
#styleMap_TLP_Normal
</styleUrl>
<Point>
<coordinates>
-65.0635147,-10.8844519,146.14
</coordinates>
</Point>
</Placemark>
<Placemark>
<name>
Tue Dec 27 10:37:00 2016 S=1.09 Km/hr
</name>
<styleUrl>
#styleMap_TLP_Normal
</styleUrl>
<Point>
<coordinates>
-65.0634842,-10.8844852,146.54
</coordinates>
</Point>
</Placemark>
<Placemark>
<name>
Tue Dec 27 10:37:10 2016 S=0.70 Km/hr
</name>
<styleUrl>
#styleMap_TLP_Normal
</styleUrl>
<Point>
<coordinates>
-65.0635071,-10.8844566,146.59
</coordinates>
</Point>
</Placemark>
<Placemark>
<name>
Tue Dec 27 10:37:20 2016 S=0.27 Km/hr
</name>
<styleUrl>
#styleMap_TLP_Normal
</styleUrl>
<Point>
<coordinates>
-65.0634766,-10.8844757,146.51
</coordinates>
</Point>
</Placemark>
<Placemark>
<name>
Tue Dec 27 10:37:30 2016 S=1.05 Km/hr
</name>
<styleUrl>
#styleMap_TLP_Normal
</styleUrl>
<Point>
<coordinates>
-65.0634384,-10.8844786,146.94
</coordinates>
</Point>
</Placemark>
<Placemark>
<name>
Tue Dec 27 10:37:40 2016 S=1.73 Km/hr
</name>
<styleUrl>
#styleMap_TLP_Normal
</styleUrl>
<Point>
<coordinates>
-65.0634232,-10.8844576,147.12
</coordinates>
</Point>
</Placemark>
<Placemark>
<name>
Tue Dec 27 10:37:50 2016 S=1.34 Km/hr
</name>
<styleUrl>
#styleMap_TLP_Normal
</styleUrl>
<Point>
<coordinates>
-65.0634079,-10.8844128,146.51
</coordinates>
</Point>
</Placemark>
<Placemark>
<name>
Tue Dec 27 10:38:00 2016 S=0.69 Km/hr
</name>
<styleUrl>
#styleMap_TLP_Normal
</styleUrl>
<Point>
<coordinates>
-65.0634308,-10.8844175,147.23
</coordinates>
</Point>
</Placemark>
<Placemark>
<name>
Tue Dec 27 10:38:10 2016 S=1.46 Km/hr
</name>
<styleUrl>
#styleMap_TLP_Normal
</styleUrl>
<Point>
<coordinates>
-65.0634537,-10.8843842,147.37
</coordinates>
</Point>
</Placemark>
<Placemark>
<name>
Tue Dec 27 10:38:20 2016 S=0.91 Km/hr
</name>
<styleUrl>
#styleMap_TLP_Normal
</styleUrl>
<Point>
<coordinates>
-65.0634460,-10.8843994,147.00
</coordinates>
</Point>
</Placemark>
<Placemark>
<name>
Tue Dec 27 10:38:30 2016 S=0.78 Km/hr
</name>
<styleUrl>
#styleMap_TLP_Normal
</styleUrl>
<Point>
<coordinates>
-65.0634155,-10.8844137,146.83
</coordinates>
</Point>
</Placemark>
<Placemark>
<name>
Tue Dec 27 10:38:40 2016 S=1.93 Km/hr
</name>
<styleUrl>
#styleMap_TLP_Normal
</styleUrl>
<Point>
<coordinates>
-65.0633392,-10.8843746,146.60
</coordinates>
</Point>
</Placemark>
<Placemark>
<name>
Tue Dec 27 10:38:50 2016 S=1.04 Km/hr
</name>
<styleUrl>
#styleMap_TLP_Normal
</styleUrl>
<Point>
<coordinates>
-65.0632706,-10.8843460,146.43
</coordinates>
</Point>
</Placemark>
<Placemark>
<name>
Tue Dec 27 10:39:00 2016 S=1.05 Km/hr
</name>
<styleUrl>
#styleMap_TLP_Normal
</styleUrl>
<Point>
<coordinates>
-65.0631943,-10.8843193,146.66
</coordinates>
</Point>
</Placemark>
<Placemark>
<name>
Tue Dec 27 10:39:10 2016 S=1.77 Km/hr
</name>
<styleUrl>
#styleMap_TLP_Normal
</styleUrl>
<Point>
<coordinates>
-65.0631409,-10.8843851,146.79
</coordinates>
</Point>
</Placemark>
<Placemark>
<name>
Tue Dec 27 10:39:58 2016 S=0.57 Km/hr
</name>
<styleUrl>
#styleMap_TLP_Normal
</styleUrl>
<Point>
<coordinates>
-65.0630798,-10.8839369,150.35
</coordinates>
</Point>
</Placemark>
<Placemark>
<name>
Tue Dec 27 10:40:08 2016 S=1.46 Km/hr
</name>
<styleUrl>
#styleMap_TLP_Normal
</styleUrl>
<Point>
<coordinates>
-65.0631409,-10.8842802,143.32
</coordinates>
</Point>
</Placemark>
<Placemark>
<name>
Tue Dec 27 10:40:18 2016 S=1.79 Km/hr
</name>
<styleUrl>
#styleMap_TLP_Normal
</styleUrl>
<Point>
<coordinates>
-65.0632095,-10.8843250,146.59
</coordinates>
</Point>
</Placemark>
<Placemark>
<name>
Tue Dec 27 10:40:28 2016 S=0.53 Km/hr
</name>
<styleUrl>
#styleMap_TLP_Normal
</styleUrl>
<Point>
<coordinates>
-65.0631943,-10.8843279,147.31
</coordinates>
</Point>
</Placemark>
<Placemark>
<name>
Tue Dec 27 10:40:38 2016 S=0.98 Km/hr
</name>
<styleUrl>
#styleMap_TLP_Normal
</styleUrl>
<Point>
<coordinates>
-65.0631638,-10.8842850,147.42
</coordinates>
</Point>
</Placemark>
<Placemark>
<name>
Tue Dec 27 10:40:48 2016 S=0.74 Km/hr
</name>
<styleUrl>
#styleMap_TLP_Normal
</styleUrl>
<Point>
<coordinates>
-65.0631866,-10.8842888,148.59
</coordinates>
</Point>
</Placemark>
<Placemark>
<name>
Tue Dec 27 10:40:58 2016 S=0.77 Km/hr
</name>
<styleUrl>
#styleMap_TLP_Normal
</styleUrl>
<Point>
<coordinates>
-65.0631714,-10.8842793,148.59
</coordinates>
</Point>
</Placemark>
<Placemark>
<name>
Tue Dec 27 10:41:08 2016 S=0.68 Km/hr
</name>
<styleUrl>
#styleMap_TLP_Normal
</styleUrl>
<Point>
<coordinates>
-65.0631714,-10.8842621,148.78
</coordinates>
</Point>
</Placemark>
<Placemark>
<name>
Tue Dec 27 10:41:18 2016 S=0.59 Km/hr
</name>
<styleUrl>
#styleMap_TLP_Normal
</styleUrl>
<Point>
<coordinates>
-65.0631256,-10.8842926,148.32
</coordinates>
</Point>
</Placemark>
<Placemark>
<name>
Tue Dec 27 10:41:28 2016 S=1.09 Km/hr
</name>
<styleUrl>
#styleMap_TLP_Normal
</styleUrl>
<Point>
<coordinates>
-65.0630798,-10.8842535,149.73
</coordinates>
</Point>
</Placemark>
<Placemark>
<name>
Tue Dec 27 10:41:38 2016 S=1.85 Km/hr
</name>
<styleUrl>
#styleMap_TLP_Normal
</styleUrl>
<Point>
<coordinates>
-65.0629959,-10.8841591,151.32
</coordinates>
</Point>
</Placemark>
<Placemark>
<name>
Tue Dec 27 10:41:48 2016 S=1.68 Km/hr
</name>
<styleUrl>
#styleMap_TLP_Normal
</styleUrl>
<Point>
<coordinates>
-65.0629120,-10.8840914,152.85
</coordinates>
</Point>
</Placemark>
<Placemark>
<name>
Tue Dec 27 10:41:58 2016 S=2.44 Km/hr
</name>
<styleUrl>
#styleMap_TLP_Normal
</styleUrl>
<Point>
<coordinates>
-65.0629272,-10.8840656,153.16
</coordinates>
</Point>
</Placemark>
<Placemark>
<name>
Tue Dec 27 10:42:08 2016 S=1.72 Km/hr
</name>
<styleUrl>
#styleMap_TLP_Normal
</styleUrl>
<Point>
<coordinates>
-65.0628738,-10.8839769,155.41
</coordinates>
</Point>
</Placemark>
<Placemark>
<name>
Tue Dec 27 10:42:18 2016 S=1.51 Km/hr
</name>
<styleUrl>
#styleMap_TLP_Normal
</styleUrl>
<Point>
<coordinates>
-65.0627975,-10.8839788,153.75
</coordinates>
</Point>
</Placemark>
<Placemark>
<name>
Tue Dec 27 10:42:28 2016 S=2.08 Km/hr
</name>
<styleUrl>
#styleMap_TLP_Normal
</styleUrl>
<Point>
<coordinates>
-65.0626678,-10.8840179,152.88
</coordinates>
</Point>
</Placemark>
<Placemark>
<name>
Tue Dec 27 10:42:38 2016 S=1.00 Km/hr
</name>
<styleUrl>
#styleMap_TLP_Normal
</styleUrl>
<Point>
<coordinates>
-65.0626221,-10.8840189,153.79
</coordinates>
</Point>
</Placemark>
<Placemark>
<name>
Tue Dec 27 10:42:48 2016 S=2.24 Km/hr
</name>
<styleUrl>
#styleMap_TLP_Normal
</styleUrl>
<Point>
<coordinates>
-65.0625610,-10.8840885,153.33
</coordinates>
</Point>
</Placemark>
<Placemark>
<name>
Tue Dec 27 10:42:58 2016 S=0.97 Km/hr
</name>
<styleUrl>
#styleMap_TLP_Normal
</styleUrl>
<Point>
<coordinates>
-65.0625305,-10.8841038,152.91
</coordinates>
</Point>
</Placemark>
<Placemark>
<name>
Tue Dec 27 10:43:08 2016 S=1.55 Km/hr
</name>
<styleUrl>
#styleMap_TLP_Normal
</styleUrl>
<Point>
<coordinates>
-65.0624771,-10.8841200,153.00
</coordinates>
</Point>
</Placemark>
<Placemark>
<name>
Tue Dec 27 10:43:18 2016 S=1.65 Km/hr
</name>
<styleUrl>
#styleMap_TLP_Normal
</styleUrl>
<Point>
<coordinates>
-65.0623932,-10.8841019,152.96
</coordinates>
</Point>
</Placemark>
<Placemark>
<name>
Tue Dec 27 10:43:28 2016 S=1.88 Km/hr
</name>
<styleUrl>
#styleMap_TLP_Normal
</styleUrl>
<Point>
<coordinates>
-65.0623169,-10.8841543,153.55
</coordinates>
</Point>
</Placemark>
<Placemark>
<name>
Tue Dec 27 10:43:38 2016 S=1.77 Km/hr
</name>
<styleUrl>
#styleMap_TLP_Normal
</styleUrl>
<Point>
<coordinates>
-65.0622406,-10.8842335,153.43
</coordinates>
</Point>
</Placemark>
<Placemark>
<name>
Tue Dec 27 10:43:48 2016 S=1.40 Km/hr
</name>
<styleUrl>
#styleMap_TLP_Normal
</styleUrl>
<Point>
<coordinates>
-65.0622253,-10.8842716,153.49
</coordinates>
</Point>
</Placemark>
<Placemark>
<name>
Tue Dec 27 10:43:58 2016 S=1.25 Km/hr
</name>
<styleUrl>
#styleMap_TLP_Normal
</styleUrl>
<Point>
<coordinates>
-65.0621719,-10.8843374,153.61
</coordinates>
</Point>
</Placemark>
<Placemark>
<name>
Tue Dec 27 10:44:08 2016 S=0.11 Km/hr
</name>
<styleUrl>
#styleMap_TLP_Normal
</styleUrl>
<Point>
<coordinates>
-65.0621719,-10.8843536,153.98
</coordinates>
</Point>
</Placemark>
<Placemark>
<name>
Tue Dec 27 10:44:18 2016 S=0.63 Km/hr
</name>
<styleUrl>
#styleMap_TLP_Normal
</styleUrl>
<Point>
<coordinates>
-65.0621643,-10.8843670,153.96
</coordinates>
</Point>
</Placemark>
<Placemark>
<name>
Tue Dec 27 10:44:28 2016 S=0.84 Km/hr
</name>
<styleUrl>
#styleMap_TLP_Normal
</styleUrl>
<Point>
<coordinates>
-65.0621719,-10.8843775,154.20
</coordinates>
</Point>
</Placemark>
<Placemark>
<name>
Tue Dec 27 10:44:38 2016 S=0.85 Km/hr
</name>
<styleUrl>
#styleMap_TLP_Normal
</styleUrl>
<Point>
<coordinates>
-65.0621567,-10.8843813,154.17
</coordinates>
</Point>
</Placemark>
<Placemark>
<name>
Tue Dec 27 10:44:48 2016 S=2.29 Km/hr
</name>
<styleUrl>
#styleMap_TLP_Normal
</styleUrl>
<Point>
<coordinates>
-65.0621033,-10.8843737,154.51
</coordinates>
</Point>
</Placemark>
<Placemark>
<name>
Tue Dec 27 10:44:58 2016 S=2.70 Km/hr
</name>
<styleUrl>
#styleMap_TLP_Normal
</styleUrl>
<Point>
<coordinates>
-65.0620346,-10.8844042,153.25
</coordinates>
</Point>
</Placemark>
<Placemark>
<name>
Tue Dec 27 10:45:08 2016 S=0.40 Km/hr
</name>
<styleUrl>
#styleMap_TLP_Normal
</styleUrl>
<Point>
<coordinates>
-65.0620117,-10.8843937,153.45
</coordinates>
</Point>
</Placemark>
<Placemark>
<name>
Tue Dec 27 10:45:18 2016 S=1.43 Km/hr
</name>
<styleUrl>
#styleMap_TLP_Normal
</styleUrl>
<Point>
<coordinates>
-65.0620041,-10.8843842,153.45
</coordinates>
</Point>
</Placemark>
<Placemark>
<name>
Tue Dec 27 10:45:28 2016 S=0.70 Km/hr
</name>
<styleUrl>
#styleMap_TLP_Normal
</styleUrl>
<Point>
<coordinates>
-65.0619659,-10.8843746,153.02
</coordinates>
</Point>
</Placemark>
<Placemark>
<name>
Tue Dec 27 10:45:38 2016 S=0.73 Km/hr
</name>
<styleUrl>
#styleMap_TLP_Normal
</styleUrl>
<Point>
<coordinates>
-65.0619659,-10.8843813,153.01
</coordinates>
</Point>
</Placemark>
<Placemark>
<name>
Tue Dec 27 10:45:48 2016 S=1.76 Km/hr
</name>
<styleUrl>
#styleMap_TLP_Normal
</styleUrl>
<Point>
<coordinates>
-65.0620117,-10.8843374,153.15
</coordinates>
</Point>
</Placemark>
<Placemark>
<name>
Tue Dec 27 10:45:58 2016 S=0.48 Km/hr
</name>
<styleUrl>
#styleMap_TLP_Normal
</styleUrl>
<Point>
<coordinates>
-65.0620117,-10.8843164,153.19
</coordinates>
</Point>
</Placemark>
<Placemark>
<name>
Tue Dec 27 10:46:08 2016 S=0.24 Km/hr
</name>
<styleUrl>
#styleMap_TLP_Normal
</styleUrl>
<Point>
<coordinates>
-65.0620117,-10.8843117,153.17
</coordinates>
</Point>
</Placemark>
<Placemark>
<name>
Tue Dec 27 10:46:18 2016 S=0.10 Km/hr
</name>
<styleUrl>
#styleMap_TLP_Normal
</styleUrl>
<Point>
<coordinates>
-65.0620041,-10.8843012,153.18
</coordinates>
</Point>
</Placemark>
<Placemark>
<name>
Tue Dec 27 10:46:28 2016 S=0.40 Km/hr
</name>
<styleUrl>
#styleMap_TLP_Normal
</styleUrl>
<Point>
<coordinates>
-65.0620041,-10.8842983,153.18
</coordinates>
</Point>
</Placemark>
<Placemark>
<name>
Tue Dec 27 10:46:38 2016 S=1.25 Km/hr
</name>
<styleUrl>
#styleMap_TLP_Normal
</styleUrl>
<Point>
<coordinates>
-65.0619431,-10.8842974,152.91
</coordinates>
</Point>
</Placemark>
<Placemark>
<name>
Tue Dec 27 10:46:48 2016 S=0.71 Km/hr
</name>
<styleUrl>
#styleMap_TLP_Normal
</styleUrl>
<Point>
<coordinates>
-65.0619049,-10.8842916,153.43
</coordinates>
</Point>
</Placemark>
<Placemark>
<name>
Tue Dec 27 10:46:58 2016 S=1.49 Km/hr
</name>
<styleUrl>
#styleMap_TLP_Normal
</styleUrl>
<Point>
<coordinates>
-65.0618896,-10.8843136,153.30
</coordinates>
</Point>
</Placemark>
<Placemark>
<name>
Tue Dec 27 10:47:08 2016 S=0.88 Km/hr
</name>
<styleUrl>
#styleMap_TLP_Normal
</styleUrl>
<Point>
<coordinates>
-65.0618820,-10.8843718,153.01
</coordinates>
</Point>
</Placemark>
<Placemark>
<name>
Tue Dec 27 10:47:18 2016 S=0.46 Km/hr
</name>
<styleUrl>
#styleMap_TLP_Normal
</styleUrl>
<Point>
<coordinates>
-65.0619049,-10.8843880,152.86
</coordinates>
</Point>
</Placemark>
<Placemark>
<name>
Tue Dec 27 10:47:28 2016 S=0.72 Km/hr
</name>
<styleUrl>
#styleMap_TLP_Normal
</styleUrl>
<Point>
<coordinates>
-65.0618973,-10.8843927,152.90
</coordinates>
</Point>
</Placemark>
<Placemark>
<name>
Tue Dec 27 10:47:38 2016 S=0.75 Km/hr
</name>
<styleUrl>
#styleMap_TLP_Normal
</styleUrl>
<Point>
<coordinates>
-65.0619049,-10.8843918,152.93
</coordinates>
</Point>
</Placemark>
<Placemark>
<name>
Tue Dec 27 10:47:48 2016 S=0.87 Km/hr
</name>
<styleUrl>
#styleMap_TLP_Normal
</styleUrl>
<Point>
<coordinates>
-65.0619202,-10.8843813,152.91
</coordinates>
</Point>
</Placemark>
<Placemark>
<name>
Tue Dec 27 10:47:58 2016 S=0.57 Km/hr
</name>
<styleUrl>
#styleMap_TLP_Normal
</styleUrl>
<Point>
<coordinates>
-65.0619202,-10.8843794,152.97
</coordinates>
</Point>
</Placemark>
<Placemark>
<name>
Tue Dec 27 10:48:08 2016 S=1.23 Km/hr
</name>
<styleUrl>
#styleMap_TLP_Normal
</styleUrl>
<Point>
<coordinates>
-65.0619354,-10.8844271,152.87
</coordinates>
</Point>
</Placemark>
<Placemark>
<name>
Tue Dec 27 10:48:18 2016 S=1.63 Km/hr
</name>
<styleUrl>
#styleMap_TLP_Normal
</styleUrl>
<Point>
<coordinates>
-65.0619507,-10.8844252,152.99
</coordinates>
</Point>
</Placemark>
<Placemark>
<name>
Tue Dec 27 10:48:28 2016 S=1.02 Km/hr
</name>
<styleUrl>
#styleMap_TLP_Normal
</styleUrl>
<Point>
<coordinates>
-65.0619507,-10.8843870,152.55
</coordinates>
</Point>
</Placemark>
<Placemark>
<name>
Tue Dec 27 10:48:38 2016 S=1.10 Km/hr
</name>
<styleUrl>
#styleMap_TLP_Normal
</styleUrl>
<Point>
<coordinates>
-65.0619507,-10.8843822,152.55
</coordinates>
</Point>
</Placemark>
<Placemark>
<name>
Tue Dec 27 10:48:48 2016 S=1.20 Km/hr
</name>
<styleUrl>
#styleMap_TLP_Normal
</styleUrl>
<Point>
<coordinates>
-65.0618973,-10.8843346,152.40
</coordinates>
</Point>
</Placemark>
<Placemark>
<name>
Tue Dec 27 10:48:58 2016 S=1.29 Km/hr
</name>
<styleUrl>
#styleMap_TLP_Normal
</styleUrl>
<Point>
<coordinates>
-65.0618515,-10.8843298,154.09
</coordinates>
</Point>
</Placemark>
<Placemark>
<name>
Tue Dec 27 10:49:08 2016 S=0.44 Km/hr
</name>
<styleUrl>
#styleMap_TLP_Normal
</styleUrl>
<Point>
<coordinates>
-65.0618439,-10.8843508,154.23
</coordinates>
</Point>
</Placemark>
<Placemark>
<name>
Tue Dec 27 10:49:18 2016 S=0.48 Km/hr
</name>
<styleUrl>
#styleMap_TLP_Normal
</styleUrl>
<Point>
<coordinates>
-65.0618439,-10.8843517,154.23
</coordinates>
</Point>
</Placemark>
<Placemark>
<name>
Tue Dec 27 10:49:28 2016 S=0.21 Km/hr
</name>
<styleUrl>
#styleMap_TLP_Normal
</styleUrl>
<Point>
<coordinates>
-65.0618439,-10.8843508,154.15
</coordinates>
</Point>
</Placemark>
<Placemark>
<name>
Tue Dec 27 10:49:38 2016 S=1.12 Km/hr
</name>
<styleUrl>
#styleMap_TLP_Normal
</styleUrl>
<Point>
<coordinates>
-65.0618515,-10.8843498,154.17
</coordinates>
</Point>
</Placemark>
<Placemark>
<name>
Tue Dec 27 10:49:48 2016 S=0.61 Km/hr
</name>
<styleUrl>
#styleMap_TLP_Normal
</styleUrl>
<Point>
<coordinates>
-65.0618515,-10.8843746,153.57
</coordinates>
</Point>
</Placemark>
<Placemark>
<name>
Tue Dec 27 10:49:58 2016 S=0.78 Km/hr
</name>
<styleUrl>
#styleMap_TLP_Normal
</styleUrl>
<Point>
<coordinates>
-65.0618515,-10.8843727,153.58
</coordinates>
</Point>
</Placemark>
<Placemark>
<name>
Tue Dec 27 10:50:08 2016 S=0.95 Km/hr
</name>
<styleUrl>
#styleMap_TLP_Normal
</styleUrl>
<Point>
<coordinates>
-65.0618362,-10.8843803,154.36
</coordinates>
</Point>
</Placemark>
<Placemark>
<name>
Tue Dec 27 10:50:18 2016 S=0.84 Km/hr
</name>
<styleUrl>
#styleMap_TLP_Normal
</styleUrl>
<Point>
<coordinates>
-65.0618286,-10.8843670,154.30
</coordinates>
</Point>
</Placemark>
<Placemark>
<name>
Tue Dec 27 10:50:28 2016 S=0.72 Km/hr
</name>
<styleUrl>
#styleMap_TLP_Normal
</styleUrl>
<Point>
<coordinates>
-65.0618515,-10.8843575,154.45
</coordinates>
</Point>
</Placemark>
<Placemark>
<name>
Tue Dec 27 10:50:38 2016 S=0.97 Km/hr
</name>
<styleUrl>
#styleMap_TLP_Normal
</styleUrl>
<Point>
<coordinates>
-65.0618439,-10.8843479,154.44
</coordinates>
</Point>
</Placemark>
<Placemark>
<name>
Tue Dec 27 10:50:48 2016 S=1.43 Km/hr
</name>
<styleUrl>
#styleMap_TLP_Normal
</styleUrl>
<Point>
<coordinates>
-65.0617828,-10.8843527,153.74
</coordinates>
</Point>
</Placemark>
<Placemark>
<name>
Tue Dec 27 10:50:58 2016 S=0.66 Km/hr
</name>
<styleUrl>
#styleMap_TLP_Normal
</styleUrl>
<Point>
<coordinates>
-65.0617828,-10.8843603,153.80
</coordinates>
</Point>
</Placemark>
<Placemark>
<name>
Tue Dec 27 10:51:08 2016 S=1.49 Km/hr
</name>
<styleUrl>
#styleMap_TLP_Normal
</styleUrl>
<Point>
<coordinates>
-65.0617828,-10.8843803,154.06
</coordinates>
</Point>
</Placemark>
<Placemark>
<name>
Tue Dec 27 10:51:18 2016 S=1.35 Km/hr
</name>
<styleUrl>
#styleMap_TLP_Normal
</styleUrl>
<Point>
<coordinates>
-65.0618134,-10.8844528,152.59
</coordinates>
</Point>
</Placemark>
<Placemark>
<name>
Tue Dec 27 10:51:28 2016 S=0.45 Km/hr
</name>
<styleUrl>
#styleMap_TLP_Normal
</styleUrl>
<Point>
<coordinates>
-65.0618057,-10.8844423,153.03
</coordinates>
</Point>
</Placemark>
<Placemark>
<name>
Tue Dec 27 10:51:38 2016 S=0.26 Km/hr
</name>
<styleUrl>
#styleMap_TLP_Normal
</styleUrl>
<Point>
<coordinates>
-65.0618210,-10.8844490,153.23
</coordinates>
</Point>
</Placemark>
<Placemark>
<name>
Tue Dec 27 10:51:48 2016 S=0.62 Km/hr
</name>
<styleUrl>
#styleMap_TLP_Normal
</styleUrl>
<Point>
<coordinates>
-65.0618362,-10.8844471,153.23
</coordinates>
</Point>
</Placemark>
<Placemark>
<name>
Tue Dec 27 10:51:58 2016 S=0.35 Km/hr
</name>
<styleUrl>
#styleMap_TLP_Normal
</styleUrl>
<Point>
<coordinates>
-65.0618362,-10.8844585,153.23
</coordinates>
</Point>
</Placemark>
<Placemark>
<name>
Tue Dec 27 10:52:08 2016 S=1.07 Km/hr
</name>
<styleUrl>
#styleMap_TLP_Normal
</styleUrl>
<Point>
<coordinates>
-65.0618286,-10.8844519,153.26
</coordinates>
</Point>
</Placemark>
<Placemark>
<name>
Tue Dec 27 10:52:18 2016 S=1.01 Km/hr
</name>
<styleUrl>
#styleMap_TLP_Normal
</styleUrl>
<Point>
<coordinates>
-65.0618057,-10.8844395,153.29
</coordinates>
</Point>
</Placemark>
<Placemark>
<name>
Tue Dec 27 10:52:28 2016 S=0.65 Km/hr
</name>
<styleUrl>
#styleMap_TLP_Normal
</styleUrl>
<Point>
<coordinates>
-65.0617676,-10.8844547,153.51
</coordinates>
</Point>
</Placemark>
<Placemark>
<name>
Tue Dec 27 10:52:38 2016 S=0.84 Km/hr
</name>
<styleUrl>
#styleMap_TLP_Normal
</styleUrl>
<Point>
<coordinates>
-65.0617752,-10.8844604,153.50
</coordinates>
</Point>
</Placemark>
<Placemark>
<name>
Tue Dec 27 10:52:48 2016 S=0.31 Km/hr
</name>
<styleUrl>
#styleMap_TLP_Normal
</styleUrl>
<Point>
<coordinates>
-65.0617981,-10.8844700,153.13
</coordinates>
</Point>
</Placemark>
<Placemark>
<name>
Tue Dec 27 10:52:58 2016 S=1.53 Km/hr
</name>
<styleUrl>
#styleMap_TLP_Normal
</styleUrl>
<Point>
<coordinates>
-65.0618668,-10.8844805,152.08
</coordinates>
</Point>
</Placemark>
<Placemark>
<name>
Tue Dec 27 10:53:08 2016 S=0.39 Km/hr
</name>
<styleUrl>
#styleMap_TLP_Normal
</styleUrl>
<Point>
<coordinates>
-65.0618591,-10.8845358,151.71
</coordinates>
</Point>
</Placemark>
<Placemark>
<name>
Tue Dec 27 10:53:18 2016 S=0.62 Km/hr
</name>
<styleUrl>
#styleMap_TLP_Normal
</styleUrl>
<Point>
<coordinates>
-65.0618591,-10.8845396,151.70
</coordinates>
</Point>
</Placemark>
<Placemark>
<name>
Tue Dec 27 10:53:28 2016 S=1.42 Km/hr
</name>
<styleUrl>
#styleMap_TLP_Normal
</styleUrl>
<Point>
<coordinates>
-65.0618973,-10.8845234,151.43
</coordinates>
</Point>
</Placemark>
<Placemark>
<name>
Tue Dec 27 10:53:38 2016 S=1.58 Km/hr
</name>
<styleUrl>
#styleMap_TLP_Normal
</styleUrl>
<Point>
<coordinates>
-65.0619659,-10.8845062,148.29
</coordinates>
</Point>
</Placemark>
<Placemark>
<name>
Tue Dec 27 10:53:48 2016 S=0.75 Km/hr
</name>
<styleUrl>
#styleMap_TLP_Normal
</styleUrl>
<Point>
<coordinates>
-65.0620422,-10.8845015,147.36
</coordinates>
</Point>
</Placemark>
<Placemark>
<name>
Tue Dec 27 10:53:58 2016 S=0.48 Km/hr
</name>
<styleUrl>
#styleMap_TLP_Normal
</styleUrl>
<Point>
<coordinates>
-65.0620651,-10.8845119,147.77
</coordinates>
</Point>
</Placemark>
<Placemark>
<name>
Tue Dec 27 10:54:08 2016 S=0.33 Km/hr
</name>
<styleUrl>
#styleMap_TLP_Normal
</styleUrl>
<Point>
<coordinates>
-65.0620575,-10.8844719,147.07
</coordinates>
</Point>
</Placemark>
<Placemark>
<name>
Tue Dec 27 10:54:18 2016 S=1.50 Km/hr
</name>
<styleUrl>
#styleMap_TLP_Normal
</styleUrl>
<Point>
<coordinates>
-65.0620346,-10.8844271,147.02
</coordinates>
</Point>
</Placemark>
<Placemark>
<name>
Tue Dec 27 10:54:28 2016 S=1.33 Km/hr
</name>
<styleUrl>
#styleMap_TLP_Normal
</styleUrl>
<Point>
<coordinates>
-65.0620193,-10.8843975,146.85
</coordinates>
</Point>
</Placemark>
<Placemark>
<name>
Tue Dec 27 10:54:38 2016 S=2.13 Km/hr
</name>
<styleUrl>
#styleMap_TLP_Normal
</styleUrl>
<Point>
<coordinates>
-65.0620651,-10.8843699,146.82
</coordinates>
</Point>
</Placemark>
<Placemark>
<name>
Tue Dec 27 10:54:48 2016 S=0.94 Km/hr
</name>
<styleUrl>
#styleMap_TLP_Normal
</styleUrl>
<Point>
<coordinates>
-65.0620270,-10.8844023,146.13
</coordinates>
</Point>
</Placemark>
<Placemark>
<name>
Tue Dec 27 10:54:58 2016 S=0.10 Km/hr
</name>
<styleUrl>
#styleMap_TLP_Normal
</styleUrl>
<Point>
<coordinates>
-65.0619888,-10.8844528,145.85
</coordinates>
</Point>
</Placemark>
<Placemark>
<name>
Tue Dec 27 10:55:08 2016 S=1.93 Km/hr
</name>
<styleUrl>
#styleMap_TLP_Normal
</styleUrl>
<Point>
<coordinates>
-65.0620193,-10.8844671,147.10
</coordinates>
</Point>
</Placemark>
<Placemark>
<name>
Tue Dec 27 10:55:18 2016 S=0.24 Km/hr
</name>
<styleUrl>
#styleMap_TLP_Normal
</styleUrl>
<Point>
<coordinates>
-65.0620346,-10.8844719,147.93
</coordinates>
</Point>
</Placemark>
<Placemark>
<name>
Tue Dec 27 10:55:28 2016 S=0.38 Km/hr
</name>
<styleUrl>
#styleMap_TLP_Normal
</styleUrl>
<Point>
<coordinates>
-65.0620270,-10.8844633,147.94
</coordinates>
</Point>
</Placemark>
<Placemark>
<name>
Tue Dec 27 10:55:38 2016 S=0.37 Km/hr
</name>
<styleUrl>
#styleMap_TLP_Normal
</styleUrl>
<Point>
<coordinates>
-65.0620270,-10.8844709,147.98
</coordinates>
</Point>
</Placemark>
<Placemark>
<name>
Tue Dec 27 10:55:48 2016 S=2.14 Km/hr
</name>
<styleUrl>
#styleMap_TLP_Normal
</styleUrl>
<Point>
<coordinates>
-65.0619659,-10.8844700,148.44
</coordinates>
</Point>
</Placemark>
<Placemark>
<name>
Tue Dec 27 10:55:58 2016 S=0.82 Km/hr
</name>
<styleUrl>
#styleMap_TLP_Normal
</styleUrl>
<Point>
<coordinates>
-65.0619354,-10.8844728,148.43
</coordinates>
</Point>
</Placemark>
<Placemark>
<name>
Tue Dec 27 10:56:08 2016 S=1.98 Km/hr
</name>
<styleUrl>
#styleMap_TLP_Normal
</styleUrl>
<Point>
<coordinates>
-65.0618896,-10.8844910,147.69
</coordinates>
</Point>
</Placemark>
<Placemark>
<name>
Tue Dec 27 10:56:18 2016 S=0.79 Km/hr
</name>
<styleUrl>
#styleMap_TLP_Normal
</styleUrl>
<Point>
<coordinates>
-65.0618591,-10.8845167,146.24
</coordinates>
</Point>
</Placemark>
<Placemark>
<name>
Tue Dec 27 10:56:28 2016 S=0.85 Km/hr
</name>
<styleUrl>
#styleMap_TLP_Normal
</styleUrl>
<Point>
<coordinates>
-65.0618439,-10.8845263,146.85
</coordinates>
</Point>
</Placemark>
<Placemark>
<name>
Tue Dec 27 10:56:38 2016 S=0.91 Km/hr
</name>
<styleUrl>
#styleMap_TLP_Normal
</styleUrl>
<Point>
<coordinates>
-65.0618134,-10.8845453,147.42
</coordinates>
</Point>
</Placemark>
<Placemark>
<name>
Tue Dec 27 10:56:48 2016 S=0.39 Km/hr
</name>
<styleUrl>
#styleMap_TLP_Normal
</styleUrl>
<Point>
<coordinates>
-65.0617905,-10.8845501,147.50
</coordinates>
</Point>
</Placemark>
<Placemark>
<name>
Tue Dec 27 10:56:58 2016 S=0.82 Km/hr
</name>
<styleUrl>
#styleMap_TLP_Normal
</styleUrl>
<Point>
<coordinates>
-65.0617905,-10.8845501,147.50
</coordinates>
</Point>
</Placemark>
<Placemark>
<name>
Tue Dec 27 10:57:08 2016 S=0.55 Km/hr
</name>
<styleUrl>
#styleMap_TLP_Normal
</styleUrl>
<Point>
<coordinates>
-65.0618057,-10.8845549,147.51
</coordinates>
</Point>
</Placemark>
<Placemark>
<name>
Tue Dec 27 10:57:18 2016 S=0.97 Km/hr
</name>
<styleUrl>
#styleMap_TLP_Normal
</styleUrl>
<Point>
<coordinates>
-65.0617905,-10.8845501,147.47
</coordinates>
</Point>
</Placemark>
<Placemark>
<name>
Tue Dec 27 10:57:28 2016 S=1.91 Km/hr
</name>
<styleUrl>
#styleMap_TLP_Normal
</styleUrl>
<Point>
<coordinates>
-65.0618515,-10.8845329,147.61
</coordinates>
</Point>
</Placemark>
<Placemark>
<name>
Tue Dec 27 10:57:38 2016 S=1.63 Km/hr
</name>
<styleUrl>
#styleMap_TLP_Normal
</styleUrl>
<Point>
<coordinates>
-65.0619049,-10.8845243,148.02
</coordinates>
</Point>
</Placemark>
<Placemark>
<name>
Tue Dec 27 10:57:48 2016 S=2.15 Km/hr
</name>
<styleUrl>
#styleMap_TLP_Normal
</styleUrl>
<Point>
<coordinates>
-65.0619507,-10.8845081,148.62
</coordinates>
</Point>
</Placemark>
<Placemark>
<name>
Tue Dec 27 10:57:58 2016 S=1.08 Km/hr
</name>
<styleUrl>
#styleMap_TLP_Normal
</styleUrl>
<Point>
<coordinates>
-65.0619659,-10.8844948,148.78
</coordinates>
</Point>
</Placemark>
<Placemark>
<name>
Tue Dec 27 10:58:08 2016 S=2.80 Km/hr
</name>
<styleUrl>
#styleMap_TLP_Normal
</styleUrl>
<Point>
<coordinates>
-65.0620041,-10.8845034,147.76
</coordinates>
</Point>
</Placemark>
<Placemark>
<name>
Tue Dec 27 10:58:18 2016 S=1.07 Km/hr
</name>
<styleUrl>
#styleMap_TLP_Normal
</styleUrl>
<Point>
<coordinates>
-65.0620575,-10.8845272,147.68
</coordinates>
</Point>
</Placemark>
<Placemark>
<name>
Tue Dec 27 10:58:28 2016 S=0.68 Km/hr
</name>
<styleUrl>
#styleMap_TLP_Normal
</styleUrl>
<Point>
<coordinates>
-65.0620117,-10.8844767,146.17
</coordinates>
</Point>
</Placemark>
<Placemark>
<name>
Tue Dec 27 10:58:38 2016 S=1.18 Km/hr
</name>
<styleUrl>
#styleMap_TLP_Normal
</styleUrl>
<Point>
<coordinates>
-65.0619888,-10.8844700,146.19
</coordinates>
</Point>
</Placemark>
<Placemark>
<name>
Tue Dec 27 10:58:48 2016 S=0.30 Km/hr
</name>
<styleUrl>
#styleMap_TLP_Normal
</styleUrl>
<Point>
<coordinates>
-65.0619812,-10.8844614,146.36
</coordinates>
</Point>
</Placemark>
<Placemark>
<name>
Tue Dec 27 10:58:58 2016 S=1.39 Km/hr
</name>
<styleUrl>
#styleMap_TLP_Normal
</styleUrl>
<Point>
<coordinates>
-65.0619736,-10.8844261,146.37
</coordinates>
</Point>
</Placemark>
<Placemark>
<name>
Tue Dec 27 10:59:08 2016 S=0.50 Km/hr
</name>
<styleUrl>
#styleMap_TLP_Normal
</styleUrl>
<Point>
<coordinates>
-65.0619507,-10.8844070,146.64
</coordinates>
</Point>
</Placemark>
<Placemark>
<name>
Tue Dec 27 10:59:18 2016 S=0.80 Km/hr
</name>
<styleUrl>
#styleMap_TLP_Normal
</styleUrl>
<Point>
<coordinates>
-65.0619812,-10.8844557,146.90
</coordinates>
</Point>
</Placemark>
<Placemark>
<name>
Tue Dec 27 10:59:28 2016 S=2.94 Km/hr
</name>
<styleUrl>
#styleMap_TLP_Normal
</styleUrl>
<Point>
<coordinates>
-65.0620499,-10.8844776,146.88
</coordinates>
</Point>
</Placemark>
<Placemark>
<name>
Tue Dec 27 10:59:38 2016 S=0.66 Km/hr
</name>
<styleUrl>
#styleMap_TLP_Normal
</styleUrl>
<Point>
<coordinates>
-65.0620956,-10.8844881,147.15
</coordinates>
</Point>
</Placemark>
<Placemark>
<name>
Tue Dec 27 10:59:48 2016 S=0.43 Km/hr
</name>
<styleUrl>
#styleMap_TLP_Normal
</styleUrl>
<Point>
<coordinates>
-65.0620880,-10.8844938,147.06
</coordinates>
</Point>
</Placemark>
<Placemark>
<name>
Tue Dec 27 10:59:58 2016 S=1.50 Km/hr
</name>
<styleUrl>
#styleMap_TLP_Normal
</styleUrl>
<Point>
<coordinates>
-65.0620575,-10.8844490,147.94
</coordinates>
</Point>
</Placemark>
<Placemark>
<name>
Tue Dec 27 11:00:08 2016 S=0.70 Km/hr
</name>
<styleUrl>
#styleMap_TLP_Normal
</styleUrl>
<Point>
<coordinates>
-65.0620041,-10.8844261,148.88
</coordinates>
</Point>
</Placemark>
<Placemark>
<name>
Tue Dec 27 11:00:18 2016 S=1.31 Km/hr
</name>
<styleUrl>
#styleMap_TLP_Normal
</styleUrl>
<Point>
<coordinates>
-65.0620193,-10.8844824,149.28
</coordinates>
</Point>
</Placemark>
<Placemark>
<name>
Tue Dec 27 11:00:28 2016 S=0.35 Km/hr
</name>
<styleUrl>
#styleMap_TLP_Normal
</styleUrl>
<Point>
<coordinates>
-65.0620422,-10.8845177,149.77
</coordinates>
</Point>
</Placemark>
<Placemark>
<name>
Tue Dec 27 11:00:38 2016 S=0.60 Km/hr
</name>
<styleUrl>
#styleMap_TLP_Normal
</styleUrl>
<Point>
<coordinates>
-65.0620422,-10.8845310,149.78
</coordinates>
</Point>
</Placemark>
<Placemark>
<name>
Tue Dec 27 11:00:48 2016 S=0.85 Km/hr
</name>
<styleUrl>
#styleMap_TLP_Normal
</styleUrl>
<Point>
<coordinates>
-65.0620728,-10.8845739,149.96
</coordinates>
</Point>
</Placemark>
<Placemark>
<name>
Tue Dec 27 11:00:58 2016 S=0.62 Km/hr
</name>
<styleUrl>
#styleMap_TLP_Normal
</styleUrl>
<Point>
<coordinates>
-65.0620880,-10.8845816,151.21
</coordinates>
</Point>
</Placemark>
<Placemark>
<name>
Tue Dec 27 11:01:08 2016 S=1.02 Km/hr
</name>
<styleUrl>
#styleMap_TLP_Normal
</styleUrl>
<Point>
<coordinates>
-65.0620956,-10.8845863,151.21
</coordinates>
</Point>
</Placemark>
<Placemark>
<name>
Tue Dec 27 11:01:18 2016 S=0.47 Km/hr
</name>
<styleUrl>
#styleMap_TLP_Normal
</styleUrl>
<Point>
<coordinates>
-65.0621033,-10.8845797,151.29
</coordinates>
</Point>
</Placemark>
<Placemark>
<name>
Tue Dec 27 11:01:28 2016 S=0.31 Km/hr
</name>
<styleUrl>
#styleMap_TLP_Normal
</styleUrl>
<Point>
<coordinates>
-65.0620956,-10.8845797,151.34
</coordinates>
</Point>
</Placemark>
<Placemark>
<name>
Tue Dec 27 11:01:38 2016 S=0.52 Km/hr
</name>
<styleUrl>
#styleMap_TLP_Normal
</styleUrl>
<Point>
<coordinates>
-65.0620956,-10.8845921,151.36
</coordinates>
</Point>
</Placemark>
<Placemark>
<name>
Tue Dec 27 11:01:48 2016 S=0.50 Km/hr
</name>
<styleUrl>
#styleMap_TLP_Normal
</styleUrl>
<Point>
<coordinates>
-65.0621109,-10.8845978,151.54
</coordinates>
</Point>
</Placemark>
<Placemark>
<name>
Tue Dec 27 11:01:58 2016 S=0.50 Km/hr
</name>
<styleUrl>
#styleMap_TLP_Normal
</styleUrl>
<Point>
<coordinates>
-65.0621262,-10.8846054,151.84
</coordinates>
</Point>
</Placemark>
<Placemark>
<name>
Tue Dec 27 11:02:08 2016 S=0.43 Km/hr
</name>
<styleUrl>
#styleMap_TLP_Normal
</styleUrl>
<Point>
<coordinates>
-65.0621414,-10.8846178,152.16
</coordinates>
</Point>
</Placemark>
<Placemark>
<name>
Tue Dec 27 11:02:18 2016 S=0.68 Km/hr
</name>
<styleUrl>
#styleMap_TLP_Normal
</styleUrl>
<Point>
<coordinates>
-65.0621414,-10.8846264,152.27
</coordinates>
</Point>
</Placemark>
<Placemark>
<name>
Tue Dec 27 11:02:28 2016 S=0.96 Km/hr
</name>
<styleUrl>
#styleMap_TLP_Normal
</styleUrl>
<Point>
<coordinates>
-65.0621338,-10.8846254,152.32
</coordinates>
</Point>
</Placemark>
<Placemark>
<name>
Tue Dec 27 11:02:38 2016 S=0.46 Km/hr
</name>
<styleUrl>
#styleMap_TLP_Normal
</styleUrl>
<Point>
<coordinates>
-65.0621414,-10.8846245,152.39
</coordinates>
</Point>
</Placemark>
<Placemark>
<name>
Tue Dec 27 11:02:48 2016 S=0.47 Km/hr
</name>
<styleUrl>
#styleMap_TLP_Normal
</styleUrl>
<Point>
<coordinates>
-65.0621109,-10.8846188,153.86
</coordinates>
</Point>
</Placemark>
<Placemark>
<name>
Tue Dec 27 11:02:58 2016 S=0.19 Km/hr
</name>
<styleUrl>
#styleMap_TLP_Normal
</styleUrl>
<Point>
<coordinates>
-65.0621109,-10.8846302,153.86
</coordinates>
</Point>
</Placemark>
<Placemark>
<name>
Tue Dec 27 11:03:08 2016 S=0.27 Km/hr
</name>
<styleUrl>
#styleMap_TLP_Normal
</styleUrl>
<Point>
<coordinates>
-65.0620804,-10.8846245,153.77
</coordinates>
</Point>
</Placemark>
<Placemark>
<name>
Tue Dec 27 11:03:18 2016 S=0.36 Km/hr
</name>
<styleUrl>
#styleMap_TLP_Normal
</styleUrl>
<Point>
<coordinates>
-65.0620575,-10.8846254,154.97
</coordinates>
</Point>
</Placemark>
<Placemark>
<name>
Tue Dec 27 11:03:28 2016 S=0.98 Km/hr
</name>
<styleUrl>
#styleMap_TLP_Normal
</styleUrl>
<Point>
<coordinates>
-65.0620728,-10.8846235,154.93
</coordinates>
</Point>
</Placemark>
<Placemark>
<name>
Tue Dec 27 11:03:38 2016 S=1.88 Km/hr
</name>
<styleUrl>
#styleMap_TLP_Normal
</styleUrl>
<Point>
<coordinates>
-65.0621262,-10.8845854,154.48
</coordinates>
</Point>
</Placemark>
<Placemark>
<name>
Tue Dec 27 11:03:48 2016 S=0.34 Km/hr
</name>
<styleUrl>
#styleMap_TLP_Normal
</styleUrl>
<Point>
<coordinates>
-65.0621262,-10.8845854,153.30
</coordinates>
</Point>
</Placemark>
<Placemark>
<name>
Tue Dec 27 11:03:58 2016 S=0.20 Km/hr
</name>
<styleUrl>
#styleMap_TLP_Normal
</styleUrl>
<Point>
<coordinates>
-65.0621185,-10.8845959,152.93
</coordinates>
</Point>
</Placemark>
<Placemark>
<name>
Tue Dec 27 11:04:08 2016 S=0.29 Km/hr
</name>
<styleUrl>
#styleMap_TLP_Normal
</styleUrl>
<Point>
<coordinates>
-65.0621338,-10.8845949,152.80
</coordinates>
</Point>
</Placemark>
<Placemark>
<name>
Tue Dec 27 11:04:18 2016 S=0.51 Km/hr
</name>
<styleUrl>
#styleMap_TLP_Normal
</styleUrl>
<Point>
<coordinates>
-65.0621262,-10.8846064,152.80
</coordinates>
</Point>
</Placemark>
<Placemark>
<name>
Tue Dec 27 11:04:28 2016 S=0.55 Km/hr
</name>
<styleUrl>
#styleMap_TLP_Normal
</styleUrl>
<Point>
<coordinates>
-65.0621262,-10.8846111,152.85
</coordinates>
</Point>
</Placemark>
<Placemark>
<name>
Tue Dec 27 11:04:38 2016 S=0.55 Km/hr
</name>
<styleUrl>
#styleMap_TLP_Normal
</styleUrl>
<Point>
<coordinates>
-65.0621567,-10.8845816,153.38
</coordinates>
</Point>
</Placemark>
<Placemark>
<name>
Tue Dec 27 11:04:48 2016 S=0.20 Km/hr
</name>
<styleUrl>
#styleMap_TLP_Normal
</styleUrl>
<Point>
<coordinates>
-65.0621490,-10.8845606,153.43
</coordinates>
</Point>
</Placemark>
<Placemark>
<name>
Tue Dec 27 11:04:58 2016 S=1.02 Km/hr
</name>
<styleUrl>
#styleMap_TLP_Normal
</styleUrl>
<Point>
<coordinates>
-65.0621262,-10.8845644,153.50
</coordinates>
</Point>
</Placemark>
<Placemark>
<name>
Tue Dec 27 11:05:08 2016 S=0.58 Km/hr
</name>
<styleUrl>
#styleMap_TLP_Normal
</styleUrl>
<Point>
<coordinates>
-65.0621262,-10.8845787,153.38
</coordinates>
</Point>
</Placemark>
<Placemark>
<name>
Tue Dec 27 11:05:18 2016 S=0.35 Km/hr
</name>
<styleUrl>
#styleMap_TLP_Normal
</styleUrl>
<Point>
<coordinates>
-65.0621033,-10.8845921,153.54
</coordinates>
</Point>
</Placemark>
<Placemark>
<name>
Tue Dec 27 11:05:28 2016 S=1.38 Km/hr
</name>
<styleUrl>
#styleMap_TLP_Normal
</styleUrl>
<Point>
<coordinates>
-65.0621109,-10.8845978,153.74
</coordinates>
</Point>
</Placemark>
<Placemark>
<name>
Tue Dec 27 11:05:38 2016 S=0.82 Km/hr
</name>
<styleUrl>
#styleMap_TLP_Normal
</styleUrl>
<Point>
<coordinates>
-65.0621796,-10.8845682,153.29
</coordinates>
</Point>
</Placemark>
<Placemark>
<name>
Tue Dec 27 11:05:48 2016 S=0.53 Km/hr
</name>
<styleUrl>
#styleMap_TLP_Normal
</styleUrl>
<Point>
<coordinates>
-65.0621872,-10.8845692,153.57
</coordinates>
</Point>
</Placemark>
<Placemark>
<name>
Tue Dec 27 11:05:58 2016 S=0.29 Km/hr
</name>
<styleUrl>
#styleMap_TLP_Normal
</styleUrl>
<Point>
<coordinates>
-65.0621948,-10.8845673,153.66
</coordinates>
</Point>
</Placemark>
<Placemark>
<name>
Tue Dec 27 11:06:08 2016 S=0.93 Km/hr
</name>
<styleUrl>
#styleMap_TLP_Normal
</styleUrl>
<Point>
<coordinates>
-65.0622177,-10.8845711,153.62
</coordinates>
</Point>
</Placemark>
<Placemark>
<name>
Tue Dec 27 11:06:18 2016 S=0.95 Km/hr
</name>
<styleUrl>
#styleMap_TLP_Normal
</styleUrl>
<Point>
<coordinates>
-65.0622406,-10.8845577,153.88
</coordinates>
</Point>
</Placemark>
<Placemark>
<name>
Tue Dec 27 11:06:28 2016 S=0.58 Km/hr
</name>
<styleUrl>
#styleMap_TLP_Normal
</styleUrl>
<Point>
<coordinates>
-65.0622406,-10.8845530,153.52
</coordinates>
</Point>
</Placemark>
<Placemark>
<name>
Tue Dec 27 11:06:38 2016 S=0.29 Km/hr
</name>
<styleUrl>
#styleMap_TLP_Normal
</styleUrl>
<Point>
<coordinates>
-65.0622101,-10.8845682,153.45
</coordinates>
</Point>
</Placemark>
<Placemark>
<name>
Tue Dec 27 11:06:48 2016 S=0.41 Km/hr
</name>
<styleUrl>
#styleMap_TLP_Normal
</styleUrl>
<Point>
<coordinates>
-65.0622025,-10.8845711,153.48
</coordinates>
</Point>
</Placemark>
<Placemark>
<name>
Tue Dec 27 11:06:58 2016 S=1.11 Km/hr
</name>
<styleUrl>
#styleMap_TLP_Normal
</styleUrl>
<Point>
<coordinates>
-65.0621872,-10.8845739,153.55
</coordinates>
</Point>
</Placemark>
<Placemark>
<name>
Tue Dec 27 11:07:08 2016 S=0.42 Km/hr
</name>
<styleUrl>
#styleMap_TLP_Normal
</styleUrl>
<Point>
<coordinates>
-65.0621490,-10.8845615,154.07
</coordinates>
</Point>
</Placemark>
<Placemark>
<name>
Tue Dec 27 11:07:18 2016 S=0.69 Km/hr
</name>
<styleUrl>
#styleMap_TLP_Normal
</styleUrl>
<Point>
<coordinates>
-65.0621567,-10.8845453,154.00
</coordinates>
</Point>
</Placemark>
<Placemark>
<name>
Tue Dec 27 11:07:28 2016 S=0.46 Km/hr
</name>
<styleUrl>
#styleMap_TLP_Normal
</styleUrl>
<Point>
<coordinates>
-65.0621262,-10.8845224,154.01
</coordinates>
</Point>
</Placemark>
<Placemark>
<name>
Tue Dec 27 11:07:38 2016 S=0.82 Km/hr
</name>
<styleUrl>
#styleMap_TLP_Normal
</styleUrl>
<Point>
<coordinates>
-65.0621414,-10.8845291,153.93
</coordinates>
</Point>
</Placemark>
<Placemark>
<name>
Tue Dec 27 11:07:48 2016 S=0.66 Km/hr
</name>
<styleUrl>
#styleMap_TLP_Normal
</styleUrl>
<Point>
<coordinates>
-65.0621719,-10.8845615,153.71
</coordinates>
</Point>
</Placemark>
<Placemark>
<name>
Tue Dec 27 11:07:58 2016 S=0.26 Km/hr
</name>
<styleUrl>
#styleMap_TLP_Normal
</styleUrl>
<Point>
<coordinates>
-65.0621719,-10.8845730,153.79
</coordinates>
</Point>
</Placemark>
<Placemark>
<name>
Tue Dec 27 11:08:08 2016 S=0.12 Km/hr
</name>
<styleUrl>
#styleMap_TLP_Normal
</styleUrl>
<Point>
<coordinates>
-65.0621643,-10.8845730,153.86
</coordinates>
</Point>
</Placemark>
<Placemark>
<name>
Tue Dec 27 11:08:18 2016 S=0.95 Km/hr
</name>
<styleUrl>
#styleMap_TLP_Normal
</styleUrl>
<Point>
<coordinates>
-65.0621643,-10.8845739,153.95
</coordinates>
</Point>
</Placemark>
<Placemark>
<name>
Tue Dec 27 11:08:28 2016 S=0.91 Km/hr
</name>
<styleUrl>
#styleMap_TLP_Normal
</styleUrl>
<Point>
<coordinates>
-65.0621490,-10.8845797,153.96
</coordinates>
</Point>
</Placemark>
<Placemark>
<name>
Tue Dec 27 11:08:38 2016 S=1.09 Km/hr
</name>
<styleUrl>
#styleMap_TLP_Normal
</styleUrl>
<Point>
<coordinates>
-65.0621567,-10.8845787,153.53
</coordinates>
</Point>
</Placemark>
<Placemark>
<name>
Tue Dec 27 11:08:48 2016 S=0.66 Km/hr
</name>
<styleUrl>
#styleMap_TLP_Normal
</styleUrl>
<Point>
<coordinates>
-65.0621719,-10.8845701,152.69
</coordinates>
</Point>
</Placemark>
<Placemark>
<name>
Tue Dec 27 11:08:58 2016 S=0.90 Km/hr
</name>
<styleUrl>
#styleMap_TLP_Normal
</styleUrl>
<Point>
<coordinates>
-65.0621719,-10.8845673,153.02
</coordinates>
</Point>
</Placemark>
<Placemark>
<name>
Tue Dec 27 11:09:08 2016 S=0.76 Km/hr
</name>
<styleUrl>
#styleMap_TLP_Normal
</styleUrl>
<Point>
<coordinates>
-65.0621643,-10.8845625,153.18
</coordinates>
</Point>
</Placemark>
<Placemark>
<name>
Tue Dec 27 11:09:18 2016 S=0.16 Km/hr
</name>
<styleUrl>
#styleMap_TLP_Normal
</styleUrl>
<Point>
<coordinates>
-65.0621796,-10.8845596,152.65
</coordinates>
</Point>
</Placemark>
<Placemark>
<name>
Tue Dec 27 11:09:28 2016 S=0.81 Km/hr
</name>
<styleUrl>
#styleMap_TLP_Normal
</styleUrl>
<Point>
<coordinates>
-65.0621643,-10.8845491,152.88
</coordinates>
</Point>
</Placemark>
<Placemark>
<name>
Tue Dec 27 11:09:38 2016 S=0.72 Km/hr
</name>
<styleUrl>
#styleMap_TLP_Normal
</styleUrl>
<Point>
<coordinates>
-65.0621567,-10.8845453,152.91
</coordinates>
</Point>
</Placemark>
<Placemark>
<name>
Tue Dec 27 11:09:48 2016 S=0.57 Km/hr
</name>
<styleUrl>
#styleMap_TLP_Normal
</styleUrl>
<Point>
<coordinates>
-65.0621490,-10.8845434,152.77
</coordinates>
</Point>
</Placemark>
<Placemark>
<name>
Tue Dec 27 11:09:58 2016 S=0.62 Km/hr
</name>
<styleUrl>
#styleMap_TLP_Normal
</styleUrl>
<Point>
<coordinates>
-65.0621490,-10.8845568,152.74
</coordinates>
</Point>
</Placemark>
<Placemark>
<name>
Tue Dec 27 11:10:08 2016 S=0.72 Km/hr
</name>
<styleUrl>
#styleMap_TLP_Normal
</styleUrl>
<Point>
<coordinates>
-65.0621414,-10.8845663,152.73
</coordinates>
</Point>
</Placemark>
<Placemark>
<name>
Tue Dec 27 11:10:18 2016 S=0.95 Km/hr
</name>
<styleUrl>
#styleMap_TLP_Normal
</styleUrl>
<Point>
<coordinates>
-65.0621262,-10.8844995,153.08
</coordinates>
</Point>
</Placemark>
<Placemark>
<name>
Tue Dec 27 11:10:28 2016 S=0.30 Km/hr
</name>
<styleUrl>
#styleMap_TLP_Normal
</styleUrl>
<Point>
<coordinates>
-65.0621567,-10.8845110,154.78
</coordinates>
</Point>
</Placemark>
<Placemark>
<name>
Tue Dec 27 11:10:38 2016 S=0.39 Km/hr
</name>
<styleUrl>
#styleMap_TLP_Normal
</styleUrl>
<Point>
<coordinates>
-65.0621643,-10.8845110,154.86
</coordinates>
</Point>
</Placemark>
<Placemark>
<name>
Tue Dec 27 11:10:48 2016 S=0.42 Km/hr
</name>
<styleUrl>
#styleMap_TLP_Normal
</styleUrl>
<Point>
<coordinates>
-65.0621719,-10.8845100,154.88
</coordinates>
</Point>
</Placemark>
<Placemark>
<name>
Tue Dec 27 11:10:58 2016 S=0.73 Km/hr
</name>
<styleUrl>
#styleMap_TLP_Normal
</styleUrl>
<Point>
<coordinates>
-65.0621719,-10.8845205,154.91
</coordinates>
</Point>
</Placemark>
<Placemark>
<name>
Tue Dec 27 11:11:08 2016 S=0.50 Km/hr
</name>
<styleUrl>
#styleMap_TLP_Normal
</styleUrl>
<Point>
<coordinates>
-65.0622025,-10.8845558,155.81
</coordinates>
</Point>
</Placemark>
<Placemark>
<name>
Tue Dec 27 11:11:18 2016 S=0.43 Km/hr
</name>
<styleUrl>
#styleMap_TLP_Normal
</styleUrl>
<Point>
<coordinates>
-65.0622025,-10.8845282,156.76
</coordinates>
</Point>
</Placemark>
<Placemark>
<name>
Tue Dec 27 11:11:28 2016 S=0.52 Km/hr
</name>
<styleUrl>
#styleMap_TLP_Normal
</styleUrl>
<Point>
<coordinates>
-65.0621948,-10.8845425,157.57
</coordinates>
</Point>
</Placemark>
<Placemark>
<name>
Tue Dec 27 11:11:38 2016 S=0.64 Km/hr
</name>
<styleUrl>
#styleMap_TLP_Normal
</styleUrl>
<Point>
<coordinates>
-65.0621643,-10.8844824,155.64
</coordinates>
</Point>
</Placemark>
<Placemark>
<name>
Tue Dec 27 11:11:48 2016 S=0.20 Km/hr
</name>
<styleUrl>
#styleMap_TLP_Normal
</styleUrl>
<Point>
<coordinates>
-65.0621643,-10.8844786,155.54
</coordinates>
</Point>
</Placemark>
<Placemark>
<name>
Tue Dec 27 11:11:58 2016 S=0.28 Km/hr
</name>
<styleUrl>
#styleMap_TLP_Normal
</styleUrl>
<Point>
<coordinates>
-65.0621567,-10.8844852,155.52
</coordinates>
</Point>
</Placemark>
<Placemark>
<name>
Tue Dec 27 11:12:08 2016 S=0.24 Km/hr
</name>
<styleUrl>
#styleMap_TLP_Normal
</styleUrl>
<Point>
<coordinates>
-65.0621643,-10.8844814,155.54
</coordinates>
</Point>
</Placemark>
<Placemark>
<name>
Tue Dec 27 11:12:18 2016 S=0.38 Km/hr
</name>
<styleUrl>
#styleMap_TLP_Normal
</styleUrl>
<Point>
<coordinates>
-65.0621567,-10.8844738,155.57
</coordinates>
</Point>
</Placemark>
<Placemark>
<name>
Tue Dec 27 11:12:28 2016 S=0.52 Km/hr
</name>
<styleUrl>
#styleMap_TLP_Normal
</styleUrl>
<Point>
<coordinates>
-65.0621490,-10.8844633,155.59
</coordinates>
</Point>
</Placemark>
<Placemark>
<name>
Tue Dec 27 11:12:38 2016 S=0.19 Km/hr
</name>
<styleUrl>
#styleMap_TLP_Normal
</styleUrl>
<Point>
<coordinates>
-65.0621490,-10.8844614,155.61
</coordinates>
</Point>
</Placemark>
<Placemark>
<name>
Tue Dec 27 11:12:48 2016 S=0.08 Km/hr
</name>
<styleUrl>
#styleMap_TLP_Normal
</styleUrl>
<Point>
<coordinates>
-65.0621567,-10.8844643,155.63
</coordinates>
</Point>
</Placemark>
<Placemark>
<name>
Tue Dec 27 11:12:58 2016 S=0.27 Km/hr
</name>
<styleUrl>
#styleMap_TLP_Normal
</styleUrl>
<Point>
<coordinates>
-65.0621567,-10.8844624,155.63
</coordinates>
</Point>
</Placemark>
<Placemark>
<name>
Tue Dec 27 11:13:08 2016 S=0.37 Km/hr
</name>
<styleUrl>
#styleMap_TLP_Normal
</styleUrl>
<Point>
<coordinates>
-65.0621567,-10.8844624,155.64
</coordinates>
</Point>
</Placemark>
<Placemark>
<name>
Tue Dec 27 11:13:18 2016 S=0.16 Km/hr
</name>
<styleUrl>
#styleMap_TLP_Normal
</styleUrl>
<Point>
<coordinates>
-65.0621567,-10.8844643,155.63
</coordinates>
</Point>
</Placemark>
<Placemark>
<name>
Tue Dec 27 11:13:28 2016 S=0.22 Km/hr
</name>
<styleUrl>
#styleMap_TLP_Normal
</styleUrl>
<Point>
<coordinates>
-65.0621567,-10.8844624,155.62
</coordinates>
</Point>
</Placemark>
<Placemark>
<name>
Tue Dec 27 11:13:38 2016 S=0.39 Km/hr
</name>
<styleUrl>
#styleMap_TLP_Normal
</styleUrl>
<Point>
<coordinates>
-65.0621567,-10.8844690,155.61
</coordinates>
</Point>
</Placemark>
<Placemark>
<name>
Tue Dec 27 11:13:48 2016 S=0.06 Km/hr
</name>
<styleUrl>
#styleMap_TLP_Normal
</styleUrl>
<Point>
<coordinates>
-65.0621567,-10.8844690,155.59
</coordinates>
</Point>
</Placemark>
<Placemark>
<name>
Tue Dec 27 11:13:58 2016 S=0.22 Km/hr
</name>
<styleUrl>
#styleMap_TLP_Normal
</styleUrl>
<Point>
<coordinates>
-65.0621719,-10.8844748,155.60
</coordinates>
</Point>
</Placemark>
<Placemark>
<name>
Tue Dec 27 11:14:08 2016 S=0.40 Km/hr
</name>
<styleUrl>
#styleMap_TLP_Normal
</styleUrl>
<Point>
<coordinates>
-65.0621719,-10.8844843,155.54
</coordinates>
</Point>
</Placemark>
<Placemark>
<name>
Tue Dec 27 11:14:18 2016 S=0.32 Km/hr
</name>
<styleUrl>
#styleMap_TLP_Normal
</styleUrl>
<Point>
<coordinates>
-65.0621719,-10.8844862,155.43
</coordinates>
</Point>
</Placemark>
<Placemark>
<name>
Tue Dec 27 11:14:28 2016 S=0.79 Km/hr
</name>
<styleUrl>
#styleMap_TLP_Normal
</styleUrl>
<Point>
<coordinates>
-65.0621796,-10.8844814,155.42
</coordinates>
</Point>
</Placemark>
<Placemark>
<name>
Tue Dec 27 11:14:38 2016 S=0.51 Km/hr
</name>
<styleUrl>
#styleMap_TLP_Normal
</styleUrl>
<Point>
<coordinates>
-65.0621719,-10.8844929,155.48
</coordinates>
</Point>
</Placemark>
<Placemark>
<name>
Tue Dec 27 11:14:48 2016 S=1.00 Km/hr
</name>
<styleUrl>
#styleMap_TLP_Normal
</styleUrl>
<Point>
<coordinates>
-65.0621796,-10.8844872,155.50
</coordinates>
</Point>
</Placemark>
<Placemark>
<name>
Tue Dec 27 11:14:58 2016 S=0.96 Km/hr
</name>
<styleUrl>
#styleMap_TLP_Normal
</styleUrl>
<Point>
<coordinates>
-65.0621872,-10.8844900,155.52
</coordinates>
</Point>
</Placemark>
<Placemark>
<name>
Tue Dec 27 11:15:08 2016 S=1.33 Km/hr
</name>
<styleUrl>
#styleMap_TLP_Normal
</styleUrl>
<Point>
<coordinates>
-65.0621872,-10.8844938,155.51
</coordinates>
</Point>
</Placemark>
<Placemark>
<name>
Tue Dec 27 11:15:18 2016 S=1.12 Km/hr
</name>
<styleUrl>
#styleMap_TLP_Normal
</styleUrl>
<Point>
<coordinates>
-65.0621948,-10.8844843,155.34
</coordinates>
</Point>
</Placemark>
<Placemark>
<name>
Tue Dec 27 11:15:28 2016 S=0.15 Km/hr
</name>
<styleUrl>
#styleMap_TLP_Normal
</styleUrl>
<Point>
<coordinates>
-65.0621948,-10.8844900,155.62
</coordinates>
</Point>
</Placemark>
<Placemark>
<name>
Tue Dec 27 11:15:38 2016 S=0.39 Km/hr
</name>
<styleUrl>
#styleMap_TLP_Normal
</styleUrl>
<Point>
<coordinates>
-65.0622101,-10.8844957,156.04
</coordinates>
</Point>
</Placemark>
<Placemark>
<name>
Tue Dec 27 11:15:48 2016 S=0.23 Km/hr
</name>
<styleUrl>
#styleMap_TLP_Normal
</styleUrl>
<Point>
<coordinates>
-65.0622101,-10.8844995,156.07
</coordinates>
</Point>
</Placemark>
<Placemark>
<name>
Tue Dec 27 11:15:58 2016 S=1.02 Km/hr
</name>
<styleUrl>
#styleMap_TLP_Normal
</styleUrl>
<Point>
<coordinates>
-65.0622177,-10.8844891,156.36
</coordinates>
</Point>
</Placemark>
<Placemark>
<name>
Tue Dec 27 11:16:08 2016 S=0.26 Km/hr
</name>
<styleUrl>
#styleMap_TLP_Normal
</styleUrl>
<Point>
<coordinates>
-65.0622482,-10.8845015,156.98
</coordinates>
</Point>
</Placemark>
<Placemark>
<name>
Tue Dec 27 11:16:18 2016 S=0.70 Km/hr
</name>
<styleUrl>
#styleMap_TLP_Normal
</styleUrl>
<Point>
<coordinates>
-65.0622482,-10.8845072,157.01
</coordinates>
</Point>
</Placemark>
<Placemark>
<name>
Tue Dec 27 11:16:28 2016 S=0.44 Km/hr
</name>
<styleUrl>
#styleMap_TLP_Normal
</styleUrl>
<Point>
<coordinates>
-65.0622330,-10.8845224,156.81
</coordinates>
</Point>
</Placemark>
<Placemark>
<name>
Tue Dec 27 11:16:38 2016 S=0.65 Km/hr
</name>
<styleUrl>
#styleMap_TLP_Normal
</styleUrl>
<Point>
<coordinates>
-65.0622330,-10.8845301,156.79
</coordinates>
</Point>
</Placemark>
<Placemark>
<name>
Tue Dec 27 11:16:48 2016 S=1.32 Km/hr
</name>
<styleUrl>
#styleMap_TLP_Normal
</styleUrl>
<Point>
<coordinates>
-65.0622177,-10.8845348,156.75
</coordinates>
</Point>
</Placemark>
<Placemark>
<name>
Tue Dec 27 11:16:58 2016 S=0.21 Km/hr
</name>
<styleUrl>
#styleMap_TLP_Normal
</styleUrl>
<Point>
<coordinates>
-65.0621948,-10.8845501,156.70
</coordinates>
</Point>
</Placemark>
<Placemark>
<name>
Tue Dec 27 11:17:08 2016 S=0.51 Km/hr
</name>
<styleUrl>
#styleMap_TLP_Normal
</styleUrl>
<Point>
<coordinates>
-65.0621948,-10.8845501,156.69
</coordinates>
</Point>
</Placemark>
<Placemark>
<name>
Tue Dec 27 11:17:18 2016 S=1.23 Km/hr
</name>
<styleUrl>
#styleMap_TLP_Normal
</styleUrl>
<Point>
<coordinates>
-65.0622025,-10.8845453,156.69
</coordinates>
</Point>
</Placemark>
<Placemark>
<name>
Tue Dec 27 11:17:28 2016 S=0.63 Km/hr
</name>
<styleUrl>
#styleMap_TLP_Normal
</styleUrl>
<Point>
<coordinates>
-65.0622101,-10.8845205,156.66
</coordinates>
</Point>
</Placemark>
<Placemark>
<name>
Tue Dec 27 11:17:38 2016 S=0.51 Km/hr
</name>
<styleUrl>
#styleMap_TLP_Normal
</styleUrl>
<Point>
<coordinates>
-65.0622330,-10.8844976,157.00
</coordinates>
</Point>
</Placemark>
<Placemark>
<name>
Tue Dec 27 11:17:48 2016 S=0.77 Km/hr
</name>
<styleUrl>
#styleMap_TLP_Normal
</styleUrl>
<Point>
<coordinates>
-65.0622330,-10.8844862,156.98
</coordinates>
</Point>
</Placemark>
<Placemark>
<name>
Tue Dec 27 11:17:58 2016 S=0.49 Km/hr
</name>
<styleUrl>
#styleMap_TLP_Normal
</styleUrl>
<Point>
<coordinates>
-65.0622177,-10.8844938,156.99
</coordinates>
</Point>
</Placemark>
<Placemark>
<name>
Tue Dec 27 11:18:08 2016 S=0.80 Km/hr
</name>
<styleUrl>
#styleMap_TLP_Normal
</styleUrl>
<Point>
<coordinates>
-65.0622177,-10.8844976,157.02
</coordinates>
</Point>
</Placemark>
<Placemark>
<name>
Tue Dec 27 11:18:18 2016 S=2.01 Km/hr
</name>
<styleUrl>
#styleMap_TLP_Normal
</styleUrl>
<Point>
<coordinates>
-65.0622177,-10.8844481,156.53
</coordinates>
</Point>
</Placemark>
<Placemark>
<name>
Tue Dec 27 11:18:28 2016 S=0.59 Km/hr
</name>
<styleUrl>
#styleMap_TLP_Normal
</styleUrl>
<Point>
<coordinates>
-65.0621872,-10.8844595,156.44
</coordinates>
</Point>
</Placemark>
<Placemark>
<name>
Tue Dec 27 11:18:38 2016 S=1.05 Km/hr
</name>
<styleUrl>
#styleMap_TLP_Normal
</styleUrl>
<Point>
<coordinates>
-65.0621796,-10.8844481,156.37
</coordinates>
</Point>
</Placemark>
<Placemark>
<name>
Tue Dec 27 11:18:48 2016 S=0.07 Km/hr
</name>
<styleUrl>
#styleMap_TLP_Normal
</styleUrl>
<Point>
<coordinates>
-65.0621490,-10.8844805,155.90
</coordinates>
</Point>
</Placemark>
<Placemark>
<name>
Tue Dec 27 11:18:58 2016 S=1.03 Km/hr
</name>
<styleUrl>
#styleMap_TLP_Normal
</styleUrl>
<Point>
<coordinates>
-65.0621567,-10.8844709,155.96
</coordinates>
</Point>
</Placemark>
<Placemark>
<name>
Tue Dec 27 11:19:08 2016 S=1.97 Km/hr
</name>
<styleUrl>
#styleMap_TLP_Normal
</styleUrl>
<Point>
<coordinates>
-65.0621948,-10.8844337,156.19
</coordinates>
</Point>
</Placemark>
<Placemark>
<name>
Tue Dec 27 11:19:18 2016 S=1.01 Km/hr
</name>
<styleUrl>
#styleMap_TLP_Normal
</styleUrl>
<Point>
<coordinates>
-65.0622177,-10.8844557,156.42
</coordinates>
</Point>
</Placemark>
<Placemark>
<name>
Tue Dec 27 11:19:28 2016 S=0.14 Km/hr
</name>
<styleUrl>
#styleMap_TLP_Normal
</styleUrl>
<Point>
<coordinates>
-65.0622177,-10.8844652,156.45
</coordinates>
</Point>
</Placemark>
<Placemark>
<name>
Tue Dec 27 11:19:38 2016 S=1.05 Km/hr
</name>
<styleUrl>
#styleMap_TLP_Normal
</styleUrl>
<Point>
<coordinates>
-65.0622025,-10.8844233,155.86
</coordinates>
</Point>
</Placemark>
<Placemark>
<name>
Tue Dec 27 11:19:48 2016 S=0.67 Km/hr
</name>
<styleUrl>
#styleMap_TLP_Normal
</styleUrl>
<Point>
<coordinates>
-65.0621872,-10.8844337,155.33
</coordinates>
</Point>
</Placemark>
<Placemark>
<name>
Tue Dec 27 11:19:58 2016 S=0.93 Km/hr
</name>
<styleUrl>
#styleMap_TLP_Normal
</styleUrl>
<Point>
<coordinates>
-65.0621796,-10.8844233,155.29
</coordinates>
</Point>
</Placemark>
<Placemark>
<name>
Tue Dec 27 11:20:08 2016 S=0.42 Km/hr
</name>
<styleUrl>
#styleMap_TLP_Normal
</styleUrl>
<Point>
<coordinates>
-65.0621643,-10.8844185,155.35
</coordinates>
</Point>
</Placemark>
<Placemark>
<name>
Tue Dec 27 11:20:18 2016 S=0.58 Km/hr
</name>
<styleUrl>
#styleMap_TLP_Normal
</styleUrl>
<Point>
<coordinates>
-65.0621719,-10.8844233,155.42
</coordinates>
</Point>
</Placemark>
<Placemark>
<name>
Tue Dec 27 11:20:28 2016 S=1.12 Km/hr
</name>
<styleUrl>
#styleMap_TLP_Normal
</styleUrl>
<Point>
<coordinates>
-65.0621719,-10.8844490,155.60
</coordinates>
</Point>
</Placemark>
<Placemark>
<name>
Tue Dec 27 11:20:38 2016 S=0.58 Km/hr
</name>
<styleUrl>
#styleMap_TLP_Normal
</styleUrl>
<Point>
<coordinates>
-65.0621719,-10.8844872,154.63
</coordinates>
</Point>
</Placemark>
<Placemark>
<name>
Tue Dec 27 11:20:48 2016 S=1.42 Km/hr
</name>
<styleUrl>
#styleMap_TLP_Normal
</styleUrl>
<Point>
<coordinates>
-65.0621719,-10.8845186,154.92
</coordinates>
</Point>
</Placemark>
<Placemark>
<name>
Tue Dec 27 11:20:58 2016 S=0.14 Km/hr
</name>
<styleUrl>
#styleMap_TLP_Normal
</styleUrl>
<Point>
<coordinates>
-65.0621796,-10.8845367,155.81
</coordinates>
</Point>
</Placemark>
<Placemark>
<name>
Tue Dec 27 11:21:08 2016 S=0.43 Km/hr
</name>
<styleUrl>
#styleMap_TLP_Normal
</styleUrl>
<Point>
<coordinates>
-65.0621796,-10.8845263,155.91
</coordinates>
</Point>
</Placemark>
<Placemark>
<name>
Tue Dec 27 11:21:18 2016 S=0.45 Km/hr
</name>
<styleUrl>
#styleMap_TLP_Normal
</styleUrl>
<Point>
<coordinates>
-65.0621796,-10.8845253,156.01
</coordinates>
</Point>
</Placemark>
<Placemark>
<name>
Tue Dec 27 11:21:28 2016 S=1.06 Km/hr
</name>
<styleUrl>
#styleMap_TLP_Normal
</styleUrl>
<Point>
<coordinates>
-65.0621796,-10.8845272,156.09
</coordinates>
</Point>
</Placemark>
<Placemark>
<name>
Tue Dec 27 11:21:38 2016 S=0.11 Km/hr
</name>
<styleUrl>
#styleMap_TLP_Normal
</styleUrl>
<Point>
<coordinates>
-65.0622025,-10.8845139,155.80
</coordinates>
</Point>
</Placemark>
<Placemark>
<name>
Tue Dec 27 11:21:48 2016 S=0.37 Km/hr
</name>
<styleUrl>
#styleMap_TLP_Normal
</styleUrl>
<Point>
<coordinates>
-65.0621719,-10.8845053,154.73
</coordinates>
</Point>
</Placemark>
<Placemark>
<name>
Tue Dec 27 11:21:58 2016 S=0.22 Km/hr
</name>
<styleUrl>
#styleMap_TLP_Normal
</styleUrl>
<Point>
<coordinates>
-65.0621719,-10.8845034,154.76
</coordinates>
</Point>
</Placemark>
<Placemark>
<name>
Tue Dec 27 11:22:08 2016 S=0.54 Km/hr
</name>
<styleUrl>
#styleMap_TLP_Normal
</styleUrl>
<Point>
<coordinates>
-65.0621796,-10.8844995,154.83
</coordinates>
</Point>
</Placemark>
<Placemark>
<name>
Tue Dec 27 11:22:18 2016 S=0.44 Km/hr
</name>
<styleUrl>
#styleMap_TLP_Normal
</styleUrl>
<Point>
<coordinates>
-65.0621796,-10.8845119,154.85
</coordinates>
</Point>
</Placemark>
<Placemark>
<name>
Tue Dec 27 11:22:28 2016 S=1.23 Km/hr
</name>
<styleUrl>
#styleMap_TLP_Normal
</styleUrl>
<Point>
<coordinates>
-65.0621796,-10.8845177,154.86
</coordinates>
</Point>
</Placemark>
<Placemark>
<name>
Tue Dec 27 11:22:38 2016 S=0.50 Km/hr
</name>
<styleUrl>
#styleMap_TLP_Normal
</styleUrl>
<Point>
<coordinates>
-65.0621643,-10.8845596,156.28
</coordinates>
</Point>
</Placemark>
<Placemark>
<name>
Tue Dec 27 11:22:48 2016 S=0.44 Km/hr
</name>
<styleUrl>
#styleMap_TLP_Normal
</styleUrl>
<Point>
<coordinates>
-65.0621643,-10.8845644,156.43
</coordinates>
</Point>
</Placemark>
<Placemark>
<name>
Tue Dec 27 11:22:58 2016 S=1.29 Km/hr
</name>
<styleUrl>
#styleMap_TLP_Normal
</styleUrl>
<Point>
<coordinates>
-65.0621719,-10.8845510,156.48
</coordinates>
</Point>
</Placemark>
<Placemark>
<name>
Tue Dec 27 11:23:08 2016 S=0.16 Km/hr
</name>
<styleUrl>
#styleMap_TLP_Normal
</styleUrl>
<Point>
<coordinates>
-65.0622101,-10.8845119,157.61
</coordinates>
</Point>
</Placemark>
<Placemark>
<name>
Tue Dec 27 11:23:18 2016 S=0.40 Km/hr
</name>
<styleUrl>
#styleMap_TLP_Normal
</styleUrl>
<Point>
<coordinates>
-65.0622025,-10.8845081,157.62
</coordinates>
</Point>
</Placemark>
<Placemark>
<name>
Tue Dec 27 11:23:28 2016 S=0.69 Km/hr
</name>
<styleUrl>
#styleMap_TLP_Normal
</styleUrl>
<Point>
<coordinates>
-65.0621872,-10.8845196,157.77
</coordinates>
</Point>
</Placemark>
<Placemark>
<name>
Tue Dec 27 11:23:38 2016 S=0.47 Km/hr
</name>
<styleUrl>
#styleMap_TLP_Normal
</styleUrl>
<Point>
<coordinates>
-65.0621796,-10.8845282,157.81
</coordinates>
</Point>
</Placemark>
<Placemark>
<name>
Tue Dec 27 11:23:48 2016 S=0.78 Km/hr
</name>
<styleUrl>
#styleMap_TLP_Normal
</styleUrl>
<Point>
<coordinates>
-65.0621872,-10.8845472,157.82
</coordinates>
</Point>
</Placemark>
<Placemark>
<name>
Tue Dec 27 11:23:58 2016 S=1.48 Km/hr
</name>
<styleUrl>
#styleMap_TLP_Normal
</styleUrl>
<Point>
<coordinates>
-65.0621796,-10.8845587,157.89
</coordinates>
</Point>
</Placemark>
<Placemark>
<name>
Tue Dec 27 11:24:08 2016 S=0.28 Km/hr
</name>
<styleUrl>
#styleMap_TLP_Normal
</styleUrl>
<Point>
<coordinates>
-65.0621567,-10.8845682,157.54
</coordinates>
</Point>
</Placemark>
<Placemark>
<name>
Tue Dec 27 11:24:18 2016 S=0.13 Km/hr
</name>
<styleUrl>
#styleMap_TLP_Normal
</styleUrl>
<Point>
<coordinates>
-65.0621567,-10.8845720,157.56
</coordinates>
</Point>
</Placemark>
<Placemark>
<name>
Tue Dec 27 11:24:28 2016 S=0.26 Km/hr
</name>
<styleUrl>
#styleMap_TLP_Normal
</styleUrl>
<Point>
<coordinates>
-65.0621643,-10.8845749,157.69
</coordinates>
</Point>
</Placemark>
<Placemark>
<name>
Tue Dec 27 11:24:38 2016 S=0.38 Km/hr
</name>
<styleUrl>
#styleMap_TLP_Normal
</styleUrl>
<Point>
<coordinates>
-65.0621872,-10.8845530,158.51
</coordinates>
</Point>
</Placemark>
<Placemark>
<name>
Tue Dec 27 11:24:48 2016 S=0.39 Km/hr
</name>
<styleUrl>
#styleMap_TLP_Normal
</styleUrl>
<Point>
<coordinates>
-65.0621948,-10.8845415,158.02
</coordinates>
</Point>
</Placemark>
<Placemark>
<name>
Tue Dec 27 11:24:58 2016 S=0.51 Km/hr
</name>
<styleUrl>
#styleMap_TLP_Normal
</styleUrl>
<Point>
<coordinates>
-65.0621948,-10.8845377,157.99
</coordinates>
</Point>
</Placemark>
<Placemark>
<name>
Tue Dec 27 11:25:08 2016 S=1.00 Km/hr
</name>
<styleUrl>
#styleMap_TLP_Normal
</styleUrl>
<Point>
<coordinates>
-65.0621872,-10.8845425,158.04
</coordinates>
</Point>
</Placemark>
<Placemark>
<name>
Tue Dec 27 11:25:18 2016 S=0.34 Km/hr
</name>
<styleUrl>
#styleMap_TLP_Normal
</styleUrl>
<Point>
<coordinates>
-65.0621872,-10.8845444,158.19
</coordinates>
</Point>
</Placemark>
<Placemark>
<name>
Tue Dec 27 11:25:28 2016 S=0.32 Km/hr
</name>
<styleUrl>
#styleMap_TLP_Normal
</styleUrl>
<Point>
<coordinates>
-65.0621872,-10.8845425,158.33
</coordinates>
</Point>
</Placemark>
<Placemark>
<name>
Tue Dec 27 11:25:38 2016 S=0.09 Km/hr
</name>
<styleUrl>
#styleMap_TLP_Normal
</styleUrl>
<Point>
<coordinates>
-65.0621872,-10.8845463,158.34
</coordinates>
</Point>
</Placemark>
<Placemark>
<name>
Tue Dec 27 11:25:48 2016 S=0.58 Km/hr
</name>
<styleUrl>
#styleMap_TLP_Normal
</styleUrl>
<Point>
<coordinates>
-65.0621948,-10.8845453,158.39
</coordinates>
</Point>
</Placemark>
<Placemark>
<name>
Tue Dec 27 11:25:58 2016 S=0.28 Km/hr
</name>
<styleUrl>
#styleMap_TLP_Normal
</styleUrl>
<Point>
<coordinates>
-65.0622025,-10.8845453,158.54
</coordinates>
</Point>
</Placemark>
<Placemark>
<name>
Tue Dec 27 11:26:08 2016 S=0.94 Km/hr
</name>
<styleUrl>
#styleMap_TLP_Normal
</styleUrl>
<Point>
<coordinates>
-65.0622025,-10.8845577,158.69
</coordinates>
</Point>
</Placemark>
<Placemark>
<name>
Tue Dec 27 11:26:18 2016 S=0.57 Km/hr
</name>
<styleUrl>
#styleMap_TLP_Normal
</styleUrl>
<Point>
<coordinates>
-65.0622101,-10.8845577,158.77
</coordinates>
</Point>
</Placemark>
<Placemark>
<name>
Tue Dec 27 11:26:28 2016 S=0.27 Km/hr
</name>
<styleUrl>
#styleMap_TLP_Normal
</styleUrl>
<Point>
<coordinates>
-65.0622101,-10.8845482,158.82
</coordinates>
</Point>
</Placemark>
<Placemark>
<name>
Tue Dec 27 11:26:38 2016 S=0.19 Km/hr
</name>
<styleUrl>
#styleMap_TLP_Normal
</styleUrl>
<Point>
<coordinates>
-65.0622025,-10.8845568,158.95
</coordinates>
</Point>
</Placemark>
<Placemark>
<name>
Tue Dec 27 11:26:48 2016 S=0.41 Km/hr
</name>
<styleUrl>
#styleMap_TLP_Normal
</styleUrl>
<Point>
<coordinates>
-65.0621948,-10.8845587,159.12
</coordinates>
</Point>
</Placemark>
<Placemark>
<name>
Tue Dec 27 11:26:58 2016 S=1.03 Km/hr
</name>
<styleUrl>
#styleMap_TLP_Normal
</styleUrl>
<Point>
<coordinates>
-65.0621948,-10.8845539,159.25
</coordinates>
</Point>
</Placemark>
<Placemark>
<name>
Tue Dec 27 11:27:08 2016 S=0.44 Km/hr
</name>
<styleUrl>
#styleMap_TLP_Normal
</styleUrl>
<Point>
<coordinates>
-65.0621872,-10.8845520,159.45
</coordinates>
</Point>
</Placemark>
<Placemark>
<name>
Tue Dec 27 11:27:18 2016 S=0.28 Km/hr
</name>
<styleUrl>
#styleMap_TLP_Normal
</styleUrl>
<Point>
<coordinates>
-65.0621796,-10.8845425,159.50
</coordinates>
</Point>
</Placemark>
<Placemark>
<name>
Tue Dec 27 11:27:28 2016 S=0.36 Km/hr
</name>
<styleUrl>
#styleMap_TLP_Normal
</styleUrl>
<Point>
<coordinates>
-65.0621719,-10.8845387,159.57
</coordinates>
</Point>
</Placemark>
<Placemark>
<name>
Tue Dec 27 11:27:38 2016 S=0.62 Km/hr
</name>
<styleUrl>
#styleMap_TLP_Normal
</styleUrl>
<Point>
<coordinates>
-65.0621719,-10.8845291,159.65
</coordinates>
</Point>
</Placemark>
<Placemark>
<name>
Tue Dec 27 11:27:48 2016 S=0.14 Km/hr
</name>
<styleUrl>
#styleMap_TLP_Normal
</styleUrl>
<Point>
<coordinates>
-65.0621567,-10.8845272,159.75
</coordinates>
</Point>
</Placemark>
<Placemark>
<name>
Tue Dec 27 11:27:58 2016 S=1.04 Km/hr
</name>
<styleUrl>
#styleMap_TLP_Normal
</styleUrl>
<Point>
<coordinates>
-65.0621490,-10.8845482,160.02
</coordinates>
</Point>
</Placemark>
<Placemark>
<name>
Tue Dec 27 11:28:08 2016 S=0.49 Km/hr
</name>
<styleUrl>
#styleMap_TLP_Normal
</styleUrl>
<Point>
<coordinates>
-65.0621567,-10.8845739,160.13
</coordinates>
</Point>
</Placemark>
<Placemark>
<name>
Tue Dec 27 11:28:18 2016 S=1.34 Km/hr
</name>
<styleUrl>
#styleMap_TLP_Normal
</styleUrl>
<Point>
<coordinates>
-65.0621490,-10.8845758,160.18
</coordinates>
</Point>
</Placemark>
<Placemark>
<name>
Tue Dec 27 11:28:28 2016 S=0.61 Km/hr
</name>
<styleUrl>
#styleMap_TLP_Normal
</styleUrl>
<Point>
<coordinates>
-65.0621490,-10.8845301,160.80
</coordinates>
</Point>
</Placemark>
<Placemark>
<name>
Tue Dec 27 11:28:38 2016 S=0.62 Km/hr
</name>
<styleUrl>
#styleMap_TLP_Normal
</styleUrl>
<Point>
<coordinates>
-65.0621643,-10.8845205,160.88
</coordinates>
</Point>
</Placemark>
<Placemark>
<name>
Tue Dec 27 11:28:48 2016 S=0.37 Km/hr
</name>
<styleUrl>
#styleMap_TLP_Normal
</styleUrl>
<Point>
<coordinates>
-65.0621567,-10.8845129,161.07
</coordinates>
</Point>
</Placemark>
<Placemark>
<name>
Tue Dec 27 11:28:58 2016 S=0.12 Km/hr
</name>
<styleUrl>
#styleMap_TLP_Normal
</styleUrl>
<Point>
<coordinates>
-65.0621643,-10.8845263,161.26
</coordinates>
</Point>
</Placemark>
<Placemark>
<name>
Tue Dec 27 11:29:08 2016 S=0.25 Km/hr
</name>
<styleUrl>
#styleMap_TLP_Normal
</styleUrl>
<Point>
<coordinates>
-65.0621643,-10.8845196,161.52
</coordinates>
</Point>
</Placemark>
<Placemark>
<name>
Tue Dec 27 11:29:18 2016 S=0.54 Km/hr
</name>
<styleUrl>
#styleMap_TLP_Normal
</styleUrl>
<Point>
<coordinates>
-65.0621567,-10.8845215,161.71
</coordinates>
</Point>
</Placemark>
<Placemark>
<name>
Tue Dec 27 11:29:28 2016 S=0.53 Km/hr
</name>
<styleUrl>
#styleMap_TLP_Normal
</styleUrl>
<Point>
<coordinates>
-65.0621490,-10.8845243,161.83
</coordinates>
</Point>
</Placemark>
<Placemark>
<name>
Tue Dec 27 11:29:38 2016 S=0.52 Km/hr
</name>
<styleUrl>
#styleMap_TLP_Normal
</styleUrl>
<Point>
<coordinates>
-65.0621414,-10.8845329,161.91
</coordinates>
</Point>
</Placemark>
<Placemark>
<name>
Tue Dec 27 11:29:48 2016 S=0.40 Km/hr
</name>
<styleUrl>
#styleMap_TLP_Normal
</styleUrl>
<Point>
<coordinates>
-65.0621414,-10.8845253,161.99
</coordinates>
</Point>
</Placemark>
<Placemark>
<name>
Tue Dec 27 11:29:58 2016 S=0.54 Km/hr
</name>
<styleUrl>
#styleMap_TLP_Normal
</styleUrl>
<Point>
<coordinates>
-65.0621338,-10.8845377,162.14
</coordinates>
</Point>
</Placemark>
<Placemark>
<name>
Tue Dec 27 11:30:08 2016 S=0.65 Km/hr
</name>
<styleUrl>
#styleMap_TLP_Normal
</styleUrl>
<Point>
<coordinates>
-65.0621262,-10.8845472,162.21
</coordinates>
</Point>
</Placemark>
<Placemark>
<name>
Tue Dec 27 11:30:18 2016 S=0.47 Km/hr
</name>
<styleUrl>
#styleMap_TLP_Normal
</styleUrl>
<Point>
<coordinates>
-65.0621338,-10.8845530,162.27
</coordinates>
</Point>
</Placemark>
<Placemark>
<name>
Tue Dec 27 11:30:28 2016 S=0.44 Km/hr
</name>
<styleUrl>
#styleMap_TLP_Normal
</styleUrl>
<Point>
<coordinates>
-65.0621414,-10.8845463,162.27
</coordinates>
</Point>
</Placemark>
<Placemark>
<name>
Tue Dec 27 11:30:38 2016 S=0.63 Km/hr
</name>
<styleUrl>
#styleMap_TLP_Normal
</styleUrl>
<Point>
<coordinates>
-65.0621490,-10.8845348,162.12
</coordinates>
</Point>
</Placemark>
<Placemark>
<name>
Tue Dec 27 11:30:48 2016 S=0.36 Km/hr
</name>
<styleUrl>
#styleMap_TLP_Normal
</styleUrl>
<Point>
<coordinates>
-65.0621567,-10.8845234,162.14
</coordinates>
</Point>
</Placemark>
<Placemark>
<name>
Tue Dec 27 11:30:58 2016 S=0.01 Km/hr
</name>
<styleUrl>
#styleMap_TLP_Normal
</styleUrl>
<Point>
<coordinates>
-65.0621796,-10.8845301,162.39
</coordinates>
</Point>
</Placemark>
<Placemark>
<name>
Tue Dec 27 11:31:08 2016 S=1.03 Km/hr
</name>
<styleUrl>
#styleMap_TLP_Normal
</styleUrl>
<Point>
<coordinates>
-65.0621719,-10.8845272,162.45
</coordinates>
</Point>
</Placemark>
<Placemark>
<name>
Tue Dec 27 11:31:18 2016 S=2.06 Km/hr
</name>
<styleUrl>
#styleMap_TLP_Normal
</styleUrl>
<Point>
<coordinates>
-65.0621109,-10.8844528,161.52
</coordinates>
</Point>
</Placemark>
<Placemark>
<name>
Tue Dec 27 11:31:28 2016 S=0.48 Km/hr
</name>
<styleUrl>
#styleMap_TLP_Normal
</styleUrl>
<Point>
<coordinates>
-65.0620499,-10.8844395,162.06
</coordinates>
</Point>
</Placemark>
<Placemark>
<name>
Tue Dec 27 11:31:38 2016 S=0.75 Km/hr
</name>
<styleUrl>
#styleMap_TLP_Normal
</styleUrl>
<Point>
<coordinates>
-65.0620422,-10.8844452,162.07
</coordinates>
</Point>
</Placemark>
<Placemark>
<name>
Tue Dec 27 11:31:48 2016 S=0.71 Km/hr
</name>
<styleUrl>
#styleMap_TLP_Normal
</styleUrl>
<Point>
<coordinates>
-65.0620270,-10.8844547,162.11
</coordinates>
</Point>
</Placemark>
<Placemark>
<name>
Tue Dec 27 11:31:58 2016 S=0.70 Km/hr
</name>
<styleUrl>
#styleMap_TLP_Normal
</styleUrl>
<Point>
<coordinates>
-65.0620041,-10.8844767,161.96
</coordinates>
</Point>
</Placemark>
<Placemark>
<name>
Tue Dec 27 11:32:08 2016 S=1.49 Km/hr
</name>
<styleUrl>
#styleMap_TLP_Normal
</styleUrl>
<Point>
<coordinates>
-65.0620422,-10.8844967,161.80
</coordinates>
</Point>
</Placemark>
<Placemark>
<name>
Tue Dec 27 11:32:18 2016 S=1.57 Km/hr
</name>
<styleUrl>
#styleMap_TLP_Normal
</styleUrl>
<Point>
<coordinates>
-65.0620880,-10.8844299,160.83
</coordinates>
</Point>
</Placemark>
<Placemark>
<name>
Tue Dec 27 11:32:28 2016 S=1.31 Km/hr
</name>
<styleUrl>
#styleMap_TLP_Normal
</styleUrl>
<Point>
<coordinates>
-65.0620880,-10.8844252,160.48
</coordinates>
</Point>
</Placemark>
<Placemark>
<name>
Tue Dec 27 11:32:38 2016 S=2.16 Km/hr
</name>
<styleUrl>
#styleMap_TLP_Normal
</styleUrl>
<Point>
<coordinates>
-65.0619507,-10.8844328,159.57
</coordinates>
</Point>
</Placemark>
<Placemark>
<name>
Tue Dec 27 11:32:48 2016 S=0.28 Km/hr
</name>
<styleUrl>
#styleMap_TLP_Normal
</styleUrl>
<Point>
<coordinates>
-65.0618668,-10.8844442,159.89
</coordinates>
</Point>
</Placemark>
<Placemark>
<name>
Tue Dec 27 11:32:58 2016 S=0.49 Km/hr
</name>
<styleUrl>
#styleMap_TLP_Normal
</styleUrl>
<Point>
<coordinates>
-65.0618591,-10.8844299,159.98
</coordinates>
</Point>
</Placemark>
<Placemark>
<name>
Tue Dec 27 11:33:08 2016 S=1.63 Km/hr
</name>
<styleUrl>
#styleMap_TLP_Normal
</styleUrl>
<Point>
<coordinates>
-65.0617981,-10.8844662,161.58
</coordinates>
</Point>
</Placemark>
<Placemark>
<name>
Tue Dec 27 11:33:18 2016 S=0.57 Km/hr
</name>
<styleUrl>
#styleMap_TLP_Normal
</styleUrl>
<Point>
<coordinates>
-65.0617371,-10.8845015,162.41
</coordinates>
</Point>
</Placemark>
<Placemark>
<name>
Tue Dec 27 11:33:28 2016 S=1.31 Km/hr
</name>
<styleUrl>
#styleMap_TLP_Normal
</styleUrl>
<Point>
<coordinates>
-65.0616989,-10.8845243,163.25
</coordinates>
</Point>
</Placemark>
<Placemark>
<name>
Tue Dec 27 11:33:38 2016 S=0.62 Km/hr
</name>
<styleUrl>
#styleMap_TLP_Normal
</styleUrl>
<Point>
<coordinates>
-65.0616531,-10.8845301,163.61
</coordinates>
</Point>
</Placemark>
<Placemark>
<name>
Tue Dec 27 11:33:48 2016 S=0.66 Km/hr
</name>
<styleUrl>
#styleMap_TLP_Normal
</styleUrl>
<Point>
<coordinates>
-65.0616531,-10.8845177,164.04
</coordinates>
</Point>
</Placemark>
<Placemark>
<name>
Tue Dec 27 11:33:58 2016 S=1.36 Km/hr
</name>
<styleUrl>
#styleMap_TLP_Normal
</styleUrl>
<Point>
<coordinates>
-65.0616455,-10.8844633,163.76
</coordinates>
</Point>
</Placemark>
<Placemark>
<name>
Tue Dec 27 11:34:08 2016 S=1.03 Km/hr
</name>
<styleUrl>
#styleMap_TLP_Normal
</styleUrl>
<Point>
<coordinates>
-65.0616379,-10.8844223,163.67
</coordinates>
</Point>
</Placemark>
<Placemark>
<name>
Tue Dec 27 11:34:18 2016 S=0.47 Km/hr
</name>
<styleUrl>
#styleMap_TLP_Normal
</styleUrl>
<Point>
<coordinates>
-65.0615692,-10.8843861,163.53
</coordinates>
</Point>
</Placemark>
<Placemark>
<name>
Tue Dec 27 11:34:28 2016 S=1.43 Km/hr
</name>
<styleUrl>
#styleMap_TLP_Normal
</styleUrl>
<Point>
<coordinates>
-65.0615311,-10.8843861,163.62
</coordinates>
</Point>
</Placemark>
<Placemark>
<name>
Tue Dec 27 11:34:38 2016 S=0.47 Km/hr
</name>
<styleUrl>
#styleMap_TLP_Normal
</styleUrl>
<Point>
<coordinates>
-65.0614853,-10.8844175,165.20
</coordinates>
</Point>
</Placemark>
<Placemark>
<name>
Tue Dec 27 11:34:48 2016 S=0.32 Km/hr
</name>
<styleUrl>
#styleMap_TLP_Normal
</styleUrl>
<Point>
<coordinates>
-65.0614777,-10.8844042,165.12
</coordinates>
</Point>
</Placemark>
<Placemark>
<name>
Tue Dec 27 11:34:58 2016 S=0.34 Km/hr
</name>
<styleUrl>
#styleMap_TLP_Normal
</styleUrl>
<Point>
<coordinates>
-65.0614700,-10.8844090,165.13
</coordinates>
</Point>
</Placemark>
<Placemark>
<name>
Tue Dec 27 11:35:08 2016 S=0.52 Km/hr
</name>
<styleUrl>
#styleMap_TLP_Normal
</styleUrl>
<Point>
<coordinates>
-65.0614700,-10.8844118,165.16
</coordinates>
</Point>
</Placemark>
<Placemark>
<name>
Tue Dec 27 11:35:18 2016 S=0.58 Km/hr
</name>
<styleUrl>
#styleMap_TLP_Normal
</styleUrl>
<Point>
<coordinates>
-65.0614777,-10.8844070,165.16
</coordinates>
</Point>
</Placemark>
<Placemark>
<name>
Tue Dec 27 11:35:28 2016 S=1.11 Km/hr
</name>
<styleUrl>
#styleMap_TLP_Normal
</styleUrl>
<Point>
<coordinates>
-65.0614929,-10.8843365,164.93
</coordinates>
</Point>
</Placemark>
<Placemark>
<name>
Tue Dec 27 11:35:38 2016 S=0.94 Km/hr
</name>
<styleUrl>
#styleMap_TLP_Normal
</styleUrl>
<Point>
<coordinates>
-65.0614395,-10.8842688,164.91
</coordinates>
</Point>
</Placemark>
<Placemark>
<name>
Tue Dec 27 11:35:48 2016 S=0.72 Km/hr
</name>
<styleUrl>
#styleMap_TLP_Normal
</styleUrl>
<Point>
<coordinates>
-65.0614090,-10.8842726,164.91
</coordinates>
</Point>
</Placemark>
<Placemark>
<name>
Tue Dec 27 11:35:58 2016 S=0.67 Km/hr
</name>
<styleUrl>
#styleMap_TLP_Normal
</styleUrl>
<Point>
<coordinates>
-65.0614090,-10.8842726,164.84
</coordinates>
</Point>
</Placemark>
<Placemark>
<name>
Tue Dec 27 11:36:08 2016 S=1.28 Km/hr
</name>
<styleUrl>
#styleMap_TLP_Normal
</styleUrl>
<Point>
<coordinates>
-65.0614319,-10.8842545,164.82
</coordinates>
</Point>
</Placemark>
<Placemark>
<name>
Tue Dec 27 11:36:18 2016 S=0.26 Km/hr
</name>
<styleUrl>
#styleMap_TLP_Normal
</styleUrl>
<Point>
<coordinates>
-65.0614395,-10.8842478,165.14
</coordinates>
</Point>
</Placemark>
<Placemark>
<name>
Tue Dec 27 11:36:28 2016 S=0.82 Km/hr
</name>
<styleUrl>
#styleMap_TLP_Normal
</styleUrl>
<Point>
<coordinates>
-65.0614319,-10.8842506,165.14
</coordinates>
</Point>
</Placemark>
<Placemark>
<name>
Tue Dec 27 11:36:38 2016 S=0.64 Km/hr
</name>
<styleUrl>
#styleMap_TLP_Normal
</styleUrl>
<Point>
<coordinates>
-65.0614471,-10.8842525,165.46
</coordinates>
</Point>
</Placemark>
<Placemark>
<name>
Tue Dec 27 11:36:48 2016 S=1.71 Km/hr
</name>
<styleUrl>
#styleMap_TLP_Normal
</styleUrl>
<Point>
<coordinates>
-65.0614700,-10.8843517,164.40
</coordinates>
</Point>
</Placemark>
<Placemark>
<name>
Tue Dec 27 11:36:58 2016 S=0.96 Km/hr
</name>
<styleUrl>
#styleMap_TLP_Normal
</styleUrl>
<Point>
<coordinates>
-65.0614853,-10.8844032,164.41
</coordinates>
</Point>
</Placemark>
<Placemark>
<name>
Tue Dec 27 11:37:08 2016 S=1.11 Km/hr
</name>
<styleUrl>
#styleMap_TLP_Normal
</styleUrl>
<Point>
<coordinates>
-65.0614166,-10.8843822,162.87
</coordinates>
</Point>
</Placemark>
<Placemark>
<name>
Tue Dec 27 11:37:18 2016 S=0.50 Km/hr
</name>
<styleUrl>
#styleMap_TLP_Normal
</styleUrl>
<Point>
<coordinates>
-65.0614548,-10.8843994,162.09
</coordinates>
</Point>
</Placemark>
<Placemark>
<name>
Tue Dec 27 11:37:28 2016 S=0.56 Km/hr
</name>
<styleUrl>
#styleMap_TLP_Normal
</styleUrl>
<Point>
<coordinates>
-65.0614471,-10.8844013,162.19
</coordinates>
</Point>
</Placemark>
<Placemark>
<name>
Tue Dec 27 11:37:38 2016 S=1.04 Km/hr
</name>
<styleUrl>
#styleMap_TLP_Normal
</styleUrl>
<Point>
<coordinates>
-65.0614471,-10.8844252,162.34
</coordinates>
</Point>
</Placemark>
<Placemark>
<name>
Tue Dec 27 11:37:48 2016 S=0.34 Km/hr
</name>
<styleUrl>
#styleMap_TLP_Normal
</styleUrl>
<Point>
<coordinates>
-65.0614548,-10.8844213,162.47
</coordinates>
</Point>
</Placemark>
<Placemark>
<name>
Tue Dec 27 11:37:58 2016 S=1.28 Km/hr
</name>
<styleUrl>
#styleMap_TLP_Normal
</styleUrl>
<Point>
<coordinates>
-65.0614853,-10.8844080,162.11
</coordinates>
</Point>
</Placemark>
<Placemark>
<name>
Tue Dec 27 11:38:08 2016 S=1.14 Km/hr
</name>
<styleUrl>
#styleMap_TLP_Normal
</styleUrl>
<Point>
<coordinates>
-65.0614624,-10.8843927,161.85
</coordinates>
</Point>
</Placemark>
<Placemark>
<name>
Tue Dec 27 11:38:18 2016 S=2.30 Km/hr
</name>
<styleUrl>
#styleMap_TLP_Normal
</styleUrl>
<Point>
<coordinates>
-65.0615158,-10.8844128,160.20
</coordinates>
</Point>
</Placemark>
<Placemark>
<name>
Tue Dec 27 11:38:28 2016 S=0.24 Km/hr
</name>
<styleUrl>
#styleMap_TLP_Normal
</styleUrl>
<Point>
<coordinates>
-65.0615387,-10.8844604,159.00
</coordinates>
</Point>
</Placemark>
<Placemark>
<name>
Tue Dec 27 11:38:38 2016 S=1.68 Km/hr
</name>
<styleUrl>
#styleMap_TLP_Normal
</styleUrl>
<Point>
<coordinates>
-65.0615768,-10.8844957,159.21
</coordinates>
</Point>
</Placemark>
<Placemark>
<name>
Tue Dec 27 11:38:48 2016 S=1.34 Km/hr
</name>
<styleUrl>
#styleMap_TLP_Normal
</styleUrl>
<Point>
<coordinates>
-65.0616074,-10.8845015,161.61
</coordinates>
</Point>
</Placemark>
<Placemark>
<name>
Tue Dec 27 11:38:58 2016 S=1.10 Km/hr
</name>
<styleUrl>
#styleMap_TLP_Normal
</styleUrl>
<Point>
<coordinates>
-65.0616302,-10.8845129,163.13
</coordinates>
</Point>
</Placemark>
<Placemark>
<name>
Tue Dec 27 11:39:08 2016 S=1.45 Km/hr
</name>
<styleUrl>
#styleMap_TLP_Normal
</styleUrl>
<Point>
<coordinates>
-65.0616302,-10.8845062,163.19
</coordinates>
</Point>
</Placemark>
<Placemark>
<name>
Tue Dec 27 11:39:18 2016 S=0.68 Km/hr
</name>
<styleUrl>
#styleMap_TLP_Normal
</styleUrl>
<Point>
<coordinates>
-65.0616684,-10.8845034,163.36
</coordinates>
</Point>
</Placemark>
<Placemark>
<name>
Tue Dec 27 11:39:28 2016 S=1.02 Km/hr
</name>
<styleUrl>
#styleMap_TLP_Normal
</styleUrl>
<Point>
<coordinates>
-65.0617371,-10.8845367,163.06
</coordinates>
</Point>
</Placemark>
<Placemark>
<name>
Tue Dec 27 11:39:38 2016 S=1.22 Km/hr
</name>
<styleUrl>
#styleMap_TLP_Normal
</styleUrl>
<Point>
<coordinates>
-65.0617828,-10.8845463,163.93
</coordinates>
</Point>
</Placemark>
<Placemark>
<name>
Tue Dec 27 11:39:48 2016 S=2.04 Km/hr
</name>
<styleUrl>
#styleMap_TLP_Normal
</styleUrl>
<Point>
<coordinates>
-65.0618439,-10.8845377,164.76
</coordinates>
</Point>
</Placemark>
<Placemark>
<name>
Tue Dec 27 11:39:58 2016 S=0.39 Km/hr
</name>
<styleUrl>
#styleMap_TLP_Normal
</styleUrl>
<Point>
<coordinates>
-65.0618668,-10.8845272,165.45
</coordinates>
</Point>
</Placemark>
<Placemark>
<name>
Tue Dec 27 11:40:08 2016 S=0.89 Km/hr
</name>
<styleUrl>
#styleMap_TLP_Normal
</styleUrl>
<Point>
<coordinates>
-65.0619049,-10.8845148,165.61
</coordinates>
</Point>
</Placemark>
<Placemark>
<name>
Tue Dec 27 11:40:18 2016 S=2.47 Km/hr
</name>
<styleUrl>
#styleMap_TLP_Normal
</styleUrl>
<Point>
<coordinates>
-65.0619736,-10.8844728,167.35
</coordinates>
</Point>
</Placemark>
<Placemark>
<name>
Tue Dec 27 11:40:28 2016 S=0.85 Km/hr
</name>
<styleUrl>
#styleMap_TLP_Normal
</styleUrl>
<Point>
<coordinates>
-65.0620346,-10.8844891,166.70
</coordinates>
</Point>
</Placemark>
<Placemark>
<name>
Tue Dec 27 11:40:38 2016 S=0.54 Km/hr
</name>
<styleUrl>
#styleMap_TLP_Normal
</styleUrl>
<Point>
<coordinates>
-65.0619965,-10.8844976,167.03
</coordinates>
</Point>
</Placemark>
<Placemark>
<name>
Tue Dec 27 11:40:48 2016 S=0.36 Km/hr
</name>
<styleUrl>
#styleMap_TLP_Normal
</styleUrl>
<Point>
<coordinates>
-65.0619965,-10.8844948,167.06
</coordinates>
</Point>
</Placemark>
<Placemark>
<name>
Tue Dec 27 11:40:58 2016 S=0.53 Km/hr
</name>
<styleUrl>
#styleMap_TLP_Normal
</styleUrl>
<Point>
<coordinates>
-65.0620041,-10.8844948,167.05
</coordinates>
</Point>
</Placemark>
<Placemark>
<name>
Tue Dec 27 11:41:08 2016 S=0.45 Km/hr
</name>
<styleUrl>
#styleMap_TLP_Normal
</styleUrl>
<Point>
<coordinates>
-65.0620270,-10.8844833,167.13
</coordinates>
</Point>
</Placemark>
<Placemark>
<name>
Tue Dec 27 11:41:18 2016 S=2.23 Km/hr
</name>
<styleUrl>
#styleMap_TLP_Normal
</styleUrl>
<Point>
<coordinates>
-65.0620117,-10.8845301,167.29
</coordinates>
</Point>
</Placemark>
<Placemark>
<name>
Tue Dec 27 11:41:28 2016 S=1.73 Km/hr
</name>
<styleUrl>
#styleMap_TLP_Normal
</styleUrl>
<Point>
<coordinates>
-65.0620041,-10.8845711,167.63
</coordinates>
</Point>
</Placemark>
<Placemark>
<name>
Tue Dec 27 11:41:38 2016 S=1.41 Km/hr
</name>
<styleUrl>
#styleMap_TLP_Normal
</styleUrl>
<Point>
<coordinates>
-65.0620651,-10.8844500,167.88
</coordinates>
</Point>
</Placemark>
<Placemark>
<name>
Tue Dec 27 11:41:48 2016 S=0.84 Km/hr
</name>
<styleUrl>
#styleMap_TLP_Normal
</styleUrl>
<Point>
<coordinates>
-65.0620956,-10.8843870,168.02
</coordinates>
</Point>
</Placemark>
<Placemark>
<name>
Tue Dec 27 11:41:58 2016 S=0.17 Km/hr
</name>
<styleUrl>
#styleMap_TLP_Normal
</styleUrl>
<Point>
<coordinates>
-65.0620728,-10.8843851,168.33
</coordinates>
</Point>
</Placemark>
<Placemark>
<name>
Tue Dec 27 11:42:08 2016 S=0.62 Km/hr
</name>
<styleUrl>
#styleMap_TLP_Normal
</styleUrl>
<Point>
<coordinates>
-65.0620728,-10.8843851,168.34
</coordinates>
</Point>
</Placemark>
<Placemark>
<name>
Tue Dec 27 11:42:18 2016 S=1.29 Km/hr
</name>
<styleUrl>
#styleMap_TLP_Normal
</styleUrl>
<Point>
<coordinates>
-65.0620422,-10.8843756,168.42
</coordinates>
</Point>
</Placemark>
<Placemark>
<name>
Tue Dec 27 11:42:28 2016 S=0.24 Km/hr
</name>
<styleUrl>
#styleMap_TLP_Normal
</styleUrl>
<Point>
<coordinates>
-65.0619736,-10.8844233,167.82
</coordinates>
</Point>
</Placemark>
<Placemark>
<name>
Tue Dec 27 11:42:38 2016 S=1.30 Km/hr
</name>
<styleUrl>
#styleMap_TLP_Normal
</styleUrl>
<Point>
<coordinates>
-65.0619583,-10.8844166,167.86
</coordinates>
</Point>
</Placemark>
<Placemark>
<name>
Tue Dec 27 11:42:48 2016 S=1.73 Km/hr
</name>
<styleUrl>
#styleMap_TLP_Normal
</styleUrl>
<Point>
<coordinates>
-65.0619583,-10.8843632,167.88
</coordinates>
</Point>
</Placemark>
<Placemark>
<name>
Tue Dec 27 11:42:58 2016 S=1.67 Km/hr
</name>
<styleUrl>
#styleMap_TLP_Normal
</styleUrl>
<Point>
<coordinates>
-65.0619888,-10.8843384,168.09
</coordinates>
</Point>
</Placemark>
<Placemark>
<name>
Tue Dec 27 11:43:08 2016 S=0.43 Km/hr
</name>
<styleUrl>
#styleMap_TLP_Normal
</styleUrl>
<Point>
<coordinates>
-65.0619965,-10.8843517,168.59
</coordinates>
</Point>
</Placemark>
<Placemark>
<name>
Tue Dec 27 11:43:18 2016 S=0.76 Km/hr
</name>
<styleUrl>
#styleMap_TLP_Normal
</styleUrl>
<Point>
<coordinates>
-65.0619659,-10.8843699,168.60
</coordinates>
</Point>
</Placemark>
<Placemark>
<name>
Tue Dec 27 11:43:28 2016 S=0.32 Km/hr
</name>
<styleUrl>
#styleMap_TLP_Normal
</styleUrl>
<Point>
<coordinates>
-65.0619507,-10.8843670,168.61
</coordinates>
</Point>
</Placemark>
<Placemark>
<name>
Tue Dec 27 11:43:38 2016 S=0.33 Km/hr
</name>
<styleUrl>
#styleMap_TLP_Normal
</styleUrl>
<Point>
<coordinates>
-65.0619583,-10.8843708,168.62
</coordinates>
</Point>
</Placemark>
<Placemark>
<name>
Tue Dec 27 11:43:48 2016 S=0.52 Km/hr
</name>
<styleUrl>
#styleMap_TLP_Normal
</styleUrl>
<Point>
<coordinates>
-65.0619736,-10.8843937,168.48
</coordinates>
</Point>
</Placemark>
<Placemark>
<name>
Tue Dec 27 11:43:58 2016 S=1.37 Km/hr
</name>
<styleUrl>
#styleMap_TLP_Normal
</styleUrl>
<Point>
<coordinates>
-65.0619583,-10.8844767,168.37
</coordinates>
</Point>
</Placemark>
<Placemark>
<name>
Tue Dec 27 11:44:08 2016 S=0.36 Km/hr
</name>
<styleUrl>
#styleMap_TLP_Normal
</styleUrl>
<Point>
<coordinates>
-65.0620117,-10.8844604,168.17
</coordinates>
</Point>
</Placemark>
<Placemark>
<name>
Tue Dec 27 11:44:18 2016 S=1.08 Km/hr
</name>
<styleUrl>
#styleMap_TLP_Normal
</styleUrl>
<Point>
<coordinates>
-65.0620117,-10.8844595,168.20
</coordinates>
</Point>
</Placemark>
<Placemark>
<name>
Tue Dec 27 11:44:28 2016 S=1.01 Km/hr
</name>
<styleUrl>
#styleMap_TLP_Normal
</styleUrl>
<Point>
<coordinates>
-65.0620041,-10.8844900,168.63
</coordinates>
</Point>
</Placemark>
<Placemark>
<name>
Tue Dec 27 11:44:38 2016 S=0.82 Km/hr
</name>
<styleUrl>
#styleMap_TLP_Normal
</styleUrl>
<Point>
<coordinates>
-65.0620117,-10.8844995,168.75
</coordinates>
</Point>
</Placemark>
<Placemark>
<name>
Tue Dec 27 11:44:48 2016 S=0.69 Km/hr
</name>
<styleUrl>
#styleMap_TLP_Normal
</styleUrl>
<Point>
<coordinates>
-65.0619812,-10.8844948,168.75
</coordinates>
</Point>
</Placemark>
<Placemark>
<name>
Tue Dec 27 11:44:58 2016 S=1.29 Km/hr
</name>
<styleUrl>
#styleMap_TLP_Normal
</styleUrl>
<Point>
<coordinates>
-65.0619125,-10.8845272,169.18
</coordinates>
</Point>
</Placemark>
<Placemark>
<name>
Tue Dec 27 11:45:08 2016 S=0.88 Km/hr
</name>
<styleUrl>
#styleMap_TLP_Normal
</styleUrl>
<Point>
<coordinates>
-65.0619278,-10.8845453,169.91
</coordinates>
</Point>
</Placemark>
<Placemark>
<name>
Tue Dec 27 11:45:18 2016 S=1.22 Km/hr
</name>
<styleUrl>
#styleMap_TLP_Normal
</styleUrl>
<Point>
<coordinates>
-65.0619049,-10.8845367,170.21
</coordinates>
</Point>
</Placemark>
<Placemark>
<name>
Tue Dec 27 11:45:28 2016 S=0.83 Km/hr
</name>
<styleUrl>
#styleMap_TLP_Normal
</styleUrl>
<Point>
<coordinates>
-65.0619202,-10.8845444,170.80
</coordinates>
</Point>
</Placemark>
<Placemark>
<name>
Tue Dec 27 11:45:38 2016 S=0.89 Km/hr
</name>
<styleUrl>
#styleMap_TLP_Normal
</styleUrl>
<Point>
<coordinates>
-65.0619278,-10.8845377,170.82
</coordinates>
</Point>
</Placemark>
<Placemark>
<name>
Tue Dec 27 11:45:48 2016 S=1.25 Km/hr
</name>
<styleUrl>
#styleMap_TLP_Normal
</styleUrl>
<Point>
<coordinates>
-65.0620117,-10.8845100,171.02
</coordinates>
</Point>
</Placemark>
<Placemark>
<name>
Tue Dec 27 11:45:58 2016 S=0.71 Km/hr
</name>
<styleUrl>
#styleMap_TLP_Normal
</styleUrl>
<Point>
<coordinates>
-65.0620117,-10.8845034,171.38
</coordinates>
</Point>
</Placemark>
<Placemark>
<name>
Tue Dec 27 11:46:08 2016 S=2.56 Km/hr
</name>
<styleUrl>
#styleMap_TLP_Normal
</styleUrl>
<Point>
<coordinates>
-65.0619965,-10.8845148,171.17
</coordinates>
</Point>
</Placemark>
<Placemark>
<name>
Tue Dec 27 11:46:18 2016 S=0.84 Km/hr
</name>
<styleUrl>
#styleMap_TLP_Normal
</styleUrl>
<Point>
<coordinates>
-65.0619659,-10.8845139,170.26
</coordinates>
</Point>
</Placemark>
<Placemark>
<name>
Tue Dec 27 11:46:28 2016 S=0.46 Km/hr
</name>
<styleUrl>
#styleMap_TLP_Normal
</styleUrl>
<Point>
<coordinates>
-65.0619888,-10.8844900,170.11
</coordinates>
</Point>
</Placemark>
<Placemark>
<name>
Tue Dec 27 11:46:38 2016 S=0.97 Km/hr
</name>
<styleUrl>
#styleMap_TLP_Normal
</styleUrl>
<Point>
<coordinates>
-65.0620117,-10.8844709,170.37
</coordinates>
</Point>
</Placemark>
<Placemark>
<name>
Tue Dec 27 11:46:48 2016 S=0.88 Km/hr
</name>
<styleUrl>
#styleMap_TLP_Normal
</styleUrl>
<Point>
<coordinates>
-65.0620346,-10.8844204,172.57
</coordinates>
</Point>
</Placemark>
<Placemark>
<name>
Tue Dec 27 11:46:58 2016 S=0.37 Km/hr
</name>
<styleUrl>
#styleMap_TLP_Normal
</styleUrl>
<Point>
<coordinates>
-65.0620422,-10.8844147,172.63
</coordinates>
</Point>
</Placemark>
<Placemark>
<name>
Tue Dec 27 11:47:08 2016 S=0.90 Km/hr
</name>
<styleUrl>
#styleMap_TLP_Normal
</styleUrl>
<Point>
<coordinates>
-65.0620346,-10.8843899,172.13
</coordinates>
</Point>
</Placemark>
<Placemark>
<name>
Tue Dec 27 11:47:18 2016 S=1.14 Km/hr
</name>
<styleUrl>
#styleMap_TLP_Normal
</styleUrl>
<Point>
<coordinates>
-65.0620346,-10.8844137,171.20
</coordinates>
</Point>
</Placemark>
<Placemark>
<name>
Tue Dec 27 11:47:28 2016 S=1.37 Km/hr
</name>
<styleUrl>
#styleMap_TLP_Normal
</styleUrl>
<Point>
<coordinates>
-65.0620804,-10.8844051,171.04
</coordinates>
</Point>
</Placemark>
<Placemark>
<name>
Tue Dec 27 11:47:38 2016 S=1.28 Km/hr
</name>
<styleUrl>
#styleMap_TLP_Normal
</styleUrl>
<Point>
<coordinates>
-65.0620956,-10.8843861,170.50
</coordinates>
</Point>
</Placemark>
<Placemark>
<name>
Tue Dec 27 11:47:48 2016 S=1.95 Km/hr
</name>
<styleUrl>
#styleMap_TLP_Normal
</styleUrl>
<Point>
<coordinates>
-65.0621719,-10.8843422,169.73
</coordinates>
</Point>
</Placemark>
<Placemark>
<name>
Tue Dec 27 11:47:58 2016 S=1.82 Km/hr
</name>
<styleUrl>
#styleMap_TLP_Normal
</styleUrl>
<Point>
<coordinates>
-65.0621948,-10.8843145,170.32
</coordinates>
</Point>
</Placemark>
<Placemark>
<name>
Tue Dec 27 11:48:08 2016 S=2.43 Km/hr
</name>
<styleUrl>
#styleMap_TLP_Normal
</styleUrl>
<Point>
<coordinates>
-65.0622559,-10.8842831,170.87
</coordinates>
</Point>
</Placemark>
<Placemark>
<name>
Tue Dec 27 11:48:18 2016 S=1.22 Km/hr
</name>
<styleUrl>
#styleMap_TLP_Normal
</styleUrl>
<Point>
<coordinates>
-65.0622711,-10.8842468,169.23
</coordinates>
</Point>
</Placemark>
<Placemark>
<name>
Tue Dec 27 11:48:28 2016 S=1.49 Km/hr
</name>
<styleUrl>
#styleMap_TLP_Normal
</styleUrl>
<Point>
<coordinates>
-65.0623550,-10.8841543,167.66
</coordinates>
</Point>
</Placemark>
<Placemark>
<name>
Tue Dec 27 11:48:38 2016 S=2.13 Km/hr
</name>
<styleUrl>
#styleMap_TLP_Normal
</styleUrl>
<Point>
<coordinates>
-65.0624008,-10.8841066,168.45
</coordinates>
</Point>
</Placemark>
<Placemark>
<name>
Tue Dec 27 11:48:48 2016 S=1.89 Km/hr
</name>
<styleUrl>
#styleMap_TLP_Normal
</styleUrl>
<Point>
<coordinates>
-65.0624695,-10.8840523,168.56
</coordinates>
</Point>
</Placemark>
<Placemark>
<name>
Tue Dec 27 11:48:58 2016 S=1.46 Km/hr
</name>
<styleUrl>
#styleMap_TLP_Normal
</styleUrl>
<Point>
<coordinates>
-65.0624924,-10.8840303,168.87
</coordinates>
</Point>
</Placemark>
<Placemark>
<name>
Tue Dec 27 11:49:08 2016 S=1.92 Km/hr
</name>
<styleUrl>
#styleMap_TLP_Normal
</styleUrl>
<Point>
<coordinates>
-65.0625839,-10.8840170,168.28
</coordinates>
</Point>
</Placemark>
<Placemark>
<name>
Tue Dec 27 11:49:18 2016 S=2.86 Km/hr
</name>
<styleUrl>
#styleMap_TLP_Normal
</styleUrl>
<Point>
<coordinates>
-65.0626755,-10.8839989,167.52
</coordinates>
</Point>
</Placemark>
<Placemark>
<name>
Tue Dec 27 11:49:28 2016 S=3.41 Km/hr
</name>
<styleUrl>
#styleMap_TLP_Normal
</styleUrl>
<Point>
<coordinates>
-65.0628052,-10.8840075,166.74
</coordinates>
</Point>
</Placemark>
<Placemark>
<name>
Tue Dec 27 11:49:38 2016 S=0.39 Km/hr
</name>
<styleUrl>
#styleMap_TLP_Normal
</styleUrl>
<Point>
<coordinates>
-65.0628281,-10.8840170,166.96
</coordinates>
</Point>
</Placemark>
<Placemark>
<name>
Tue Dec 27 11:49:48 2016 S=0.18 Km/hr
</name>
<styleUrl>
#styleMap_TLP_Normal
</styleUrl>
<Point>
<coordinates>
-65.0628281,-10.8840132,166.98
</coordinates>
</Point>
</Placemark>
<Placemark>
<name>
Tue Dec 27 11:49:58 2016 S=0.83 Km/hr
</name>
<styleUrl>
#styleMap_TLP_Normal
</styleUrl>
<Point>
<coordinates>
-65.0628357,-10.8840265,167.01
</coordinates>
</Point>
</Placemark>
<Placemark>
<name>
Tue Dec 27 11:50:08 2016 S=0.02 Km/hr
</name>
<styleUrl>
#styleMap_TLP_Normal
</styleUrl>
<Point>
<coordinates>
-65.0628510,-10.8840532,167.76
</coordinates>
</Point>
</Placemark>
<Placemark>
<name>
Tue Dec 27 11:50:18 2016 S=1.69 Km/hr
</name>
<styleUrl>
#styleMap_TLP_Normal
</styleUrl>
<Point>
<coordinates>
-65.0628204,-10.8840370,167.88
</coordinates>
</Point>
</Placemark>
<Placemark>
<name>
Tue Dec 27 11:50:28 2016 S=2.53 Km/hr
</name>
<styleUrl>
#styleMap_TLP_Normal
</styleUrl>
<Point>
<coordinates>
-65.0627594,-10.8839502,168.16
</coordinates>
</Point>
</Placemark>
<Placemark>
<name>
Tue Dec 27 11:50:38 2016 S=2.81 Km/hr
</name>
<styleUrl>
#styleMap_TLP_Normal
</styleUrl>
<Point>
<coordinates>
-65.0627365,-10.8838625,168.52
</coordinates>
</Point>
</Placemark>
<Placemark>
<name>
Tue Dec 27 11:50:48 2016 S=2.15 Km/hr
</name>
<styleUrl>
#styleMap_TLP_Normal
</styleUrl>
<Point>
<coordinates>
-65.0626984,-10.8837767,168.61
</coordinates>
</Point>
</Placemark>
<Placemark>
<name>
Tue Dec 27 11:50:58 2016 S=1.89 Km/hr
</name>
<styleUrl>
#styleMap_TLP_Normal
</styleUrl>
<Point>
<coordinates>
-65.0627365,-10.8836737,168.43
</coordinates>
</Point>
</Placemark>
<Placemark>
<name>
Tue Dec 27 11:51:08 2016 S=2.27 Km/hr
</name>
<styleUrl>
#styleMap_TLP_Normal
</styleUrl>
<Point>
<coordinates>
-65.0627289,-10.8835812,169.29
</coordinates>
</Point>
</Placemark>
<Placemark>
<name>
Tue Dec 27 11:51:18 2016 S=2.89 Km/hr
</name>
<styleUrl>
#styleMap_TLP_Normal
</styleUrl>
<Point>
<coordinates>
-65.0626755,-10.8834972,169.27
</coordinates>
</Point>
</Placemark>
<Placemark>
<name>
Tue Dec 27 11:51:28 2016 S=2.39 Km/hr
</name>
<styleUrl>
#styleMap_TLP_Normal
</styleUrl>
<Point>
<coordinates>
-65.0626373,-10.8834085,170.02
</coordinates>
</Point>
</Placemark>
<Placemark>
<name>
Tue Dec 27 11:51:38 2016 S=2.66 Km/hr
</name>
<styleUrl>
#styleMap_TLP_Normal
</styleUrl>
<Point>
<coordinates>
-65.0625076,-10.8832998,168.95
</coordinates>
</Point>
</Placemark>
<Placemark>
<name>
Tue Dec 27 11:51:48 2016 S=3.13 Km/hr
</name>
<styleUrl>
#styleMap_TLP_Normal
</styleUrl>
<Point>
<coordinates>
-65.0624161,-10.8832293,169.84
</coordinates>
</Point>
</Placemark>
<Placemark>
<name>
Tue Dec 27 11:51:58 2016 S=2.43 Km/hr
</name>
<styleUrl>
#styleMap_TLP_Normal
</styleUrl>
<Point>
<coordinates>
-65.0623703,-10.8831778,170.66
</coordinates>
</Point>
</Placemark>
<Placemark>
<name>
Tue Dec 27 11:52:08 2016 S=1.66 Km/hr
</name>
<styleUrl>
#styleMap_TLP_Normal
</styleUrl>
<Point>
<coordinates>
-65.0622864,-10.8831358,171.75
</coordinates>
</Point>
</Placemark>
<Placemark>
<name>
Tue Dec 27 11:52:18 2016 S=2.64 Km/hr
</name>
<styleUrl>
#styleMap_TLP_Normal
</styleUrl>
<Point>
<coordinates>
-65.0621490,-10.8831644,172.03
</coordinates>
</Point>
</Placemark>
<Placemark>
<name>
Tue Dec 27 11:52:28 2016 S=1.79 Km/hr
</name>
<styleUrl>
#styleMap_TLP_Normal
</styleUrl>
<Point>
<coordinates>
-65.0620575,-10.8831787,172.14
</coordinates>
</Point>
</Placemark>
<Placemark>
<name>
Tue Dec 27 11:52:38 2016 S=1.54 Km/hr
</name>
<styleUrl>
#styleMap_TLP_Normal
</styleUrl>
<Point>
<coordinates>
-65.0619659,-10.8831758,172.23
</coordinates>
</Point>
</Placemark>
<Placemark>
<name>
Tue Dec 27 11:52:48 2016 S=1.93 Km/hr
</name>
<styleUrl>
#styleMap_TLP_Normal
</styleUrl>
<Point>
<coordinates>
-65.0619583,-10.8831339,172.72
</coordinates>
</Point>
</Placemark>
<Placemark>
<name>
Tue Dec 27 11:52:58 2016 S=1.46 Km/hr
</name>
<styleUrl>
#styleMap_TLP_Normal
</styleUrl>
<Point>
<coordinates>
-65.0619278,-10.8830566,173.55
</coordinates>
</Point>
</Placemark>
<Placemark>
<name>
Tue Dec 27 11:53:08 2016 S=1.10 Km/hr
</name>
<styleUrl>
#styleMap_TLP_Normal
</styleUrl>
<Point>
<coordinates>
-65.0618820,-10.8830347,173.91
</coordinates>
</Point>
</Placemark>
<Placemark>
<name>
Tue Dec 27 11:53:18 2016 S=1.49 Km/hr
</name>
<styleUrl>
#styleMap_TLP_Normal
</styleUrl>
<Point>
<coordinates>
-65.0617828,-10.8830137,174.32
</coordinates>
</Point>
</Placemark>
<Placemark>
<name>
Tue Dec 27 11:53:28 2016 S=0.85 Km/hr
</name>
<styleUrl>
#styleMap_TLP_Normal
</styleUrl>
<Point>
<coordinates>
-65.0616989,-10.8829784,175.14
</coordinates>
</Point>
</Placemark>
<Placemark>
<name>
Tue Dec 27 11:53:38 2016 S=2.59 Km/hr
</name>
<styleUrl>
#styleMap_TLP_Normal
</styleUrl>
<Point>
<coordinates>
-65.0615997,-10.8829803,175.79
</coordinates>
</Point>
</Placemark>
<Placemark>
<name>
Tue Dec 27 11:53:48 2016 S=1.51 Km/hr
</name>
<styleUrl>
#styleMap_TLP_Normal
</styleUrl>
<Point>
<coordinates>
-65.0615005,-10.8830280,175.95
</coordinates>
</Point>
</Placemark>
<Placemark>
<name>
Tue Dec 27 11:53:58 2016 S=0.91 Km/hr
</name>
<styleUrl>
#styleMap_TLP_Normal
</styleUrl>
<Point>
<coordinates>
-65.0615082,-10.8830662,176.08
</coordinates>
</Point>
</Placemark>
<Placemark>
<name>
Tue Dec 27 11:54:08 2016 S=1.23 Km/hr
</name>
<styleUrl>
#styleMap_TLP_Normal
</styleUrl>
<Point>
<coordinates>
-65.0614929,-10.8830795,175.98
</coordinates>
</Point>
</Placemark>
<Placemark>
<name>
Tue Dec 27 11:54:18 2016 S=1.85 Km/hr
</name>
<styleUrl>
#styleMap_TLP_Normal
</styleUrl>
<Point>
<coordinates>
-65.0615158,-10.8831434,175.81
</coordinates>
</Point>
</Placemark>
<Placemark>
<name>
Tue Dec 27 11:54:28 2016 S=0.52 Km/hr
</name>
<styleUrl>
#styleMap_TLP_Normal
</styleUrl>
<Point>
<coordinates>
-65.0615005,-10.8831511,175.66
</coordinates>
</Point>
</Placemark>
<Placemark>
<name>
Tue Dec 27 11:54:38 2016 S=0.75 Km/hr
</name>
<styleUrl>
#styleMap_TLP_Normal
</styleUrl>
<Point>
<coordinates>
-65.0614777,-10.8831301,175.28
</coordinates>
</Point>
</Placemark>
<Placemark>
<name>
Tue Dec 27 11:54:48 2016 S=1.13 Km/hr
</name>
<styleUrl>
#styleMap_TLP_Normal
</styleUrl>
<Point>
<coordinates>
-65.0614777,-10.8831244,175.27
</coordinates>
</Point>
</Placemark>
<Placemark>
<name>
Tue Dec 27 11:54:58 2016 S=1.28 Km/hr
</name>
<styleUrl>
#styleMap_TLP_Normal
</styleUrl>
<Point>
<coordinates>
-65.0615158,-10.8830833,174.75
</coordinates>
</Point>
</Placemark>
<Placemark>
<name>
Tue Dec 27 11:55:08 2016 S=0.38 Km/hr
</name>
<styleUrl>
#styleMap_TLP_Normal
</styleUrl>
<Point>
<coordinates>
-65.0615387,-10.8830252,175.15
</coordinates>
</Point>
</Placemark>
<Placemark>
<name>
Tue Dec 27 11:55:18 2016 S=1.25 Km/hr
</name>
<styleUrl>
#styleMap_TLP_Normal
</styleUrl>
<Point>
<coordinates>
-65.0615463,-10.8830223,174.88
</coordinates>
</Point>
</Placemark>
<Placemark>
<name>
Tue Dec 27 11:55:28 2016 S=0.08 Km/hr
</name>
<styleUrl>
#styleMap_TLP_Normal
</styleUrl>
<Point>
<coordinates>
-65.0615311,-10.8830204,174.61
</coordinates>
</Point>
</Placemark>
<Placemark>
<name>
Tue Dec 27 11:55:38 2016 S=0.88 Km/hr
</name>
<styleUrl>
#styleMap_TLP_Normal
</styleUrl>
<Point>
<coordinates>
-65.0615158,-10.8829823,174.09
</coordinates>
</Point>
</Placemark>
<Placemark>
<name>
Tue Dec 27 11:55:48 2016 S=1.90 Km/hr
</name>
<styleUrl>
#styleMap_TLP_Normal
</styleUrl>
<Point>
<coordinates>
-65.0614853,-10.8829603,172.59
</coordinates>
</Point>
</Placemark>
<Placemark>
<name>
Tue Dec 27 11:55:58 2016 S=1.30 Km/hr
</name>
<styleUrl>
#styleMap_TLP_Normal
</styleUrl>
<Point>
<coordinates>
-65.0614243,-10.8829222,170.85
</coordinates>
</Point>
</Placemark>
<Placemark>
<name>
Tue Dec 27 11:56:08 2016 S=2.29 Km/hr
</name>
<styleUrl>
#styleMap_TLP_Normal
</styleUrl>
<Point>
<coordinates>
-65.0613480,-10.8828707,169.23
</coordinates>
</Point>
</Placemark>
<Placemark>
<name>
Tue Dec 27 11:56:18 2016 S=0.83 Km/hr
</name>
<styleUrl>
#styleMap_TLP_Normal
</styleUrl>
<Point>
<coordinates>
-65.0613632,-10.8828554,169.17
</coordinates>
</Point>
</Placemark>
<Placemark>
<name>
Tue Dec 27 11:56:28 2016 S=2.09 Km/hr
</name>
<styleUrl>
#styleMap_TLP_Normal
</styleUrl>
<Point>
<coordinates>
-65.0614319,-10.8829002,168.95
</coordinates>
</Point>
</Placemark>
<Placemark>
<name>
Tue Dec 27 11:56:38 2016 S=0.82 Km/hr
</name>
<styleUrl>
#styleMap_TLP_Normal
</styleUrl>
<Point>
<coordinates>
-65.0614624,-10.8829260,169.25
</coordinates>
</Point>
</Placemark>
<Placemark>
<name>
Tue Dec 27 11:56:48 2016 S=0.70 Km/hr
</name>
<styleUrl>
#styleMap_TLP_Normal
</styleUrl>
<Point>
<coordinates>
-65.0614929,-10.8829374,169.40
</coordinates>
</Point>
</Placemark>
<Placemark>
<name>
Tue Dec 27 11:56:58 2016 S=1.48 Km/hr
</name>
<styleUrl>
#styleMap_TLP_Normal
</styleUrl>
<Point>
<coordinates>
-65.0615005,-10.8829441,169.41
</coordinates>
</Point>
</Placemark>
<Placemark>
<name>
Tue Dec 27 11:57:08 2016 S=1.35 Km/hr
</name>
<styleUrl>
#styleMap_TLP_Normal
</styleUrl>
<Point>
<coordinates>
-65.0615311,-10.8829536,169.35
</coordinates>
</Point>
</Placemark>
<Placemark>
<name>
Tue Dec 27 11:57:18 2016 S=0.76 Km/hr
</name>
<styleUrl>
#styleMap_TLP_Normal
</styleUrl>
<Point>
<coordinates>
-65.0615387,-10.8829813,169.36
</coordinates>
</Point>
</Placemark>
<Placemark>
<name>
Tue Dec 27 11:57:28 2016 S=1.74 Km/hr
</name>
<styleUrl>
#styleMap_TLP_Normal
</styleUrl>
<Point>
<coordinates>
-65.0615234,-10.8829775,169.36
</coordinates>
</Point>
</Placemark>
<Placemark>
<name>
Tue Dec 27 11:57:38 2016 S=2.65 Km/hr
</name>
<styleUrl>
#styleMap_TLP_Normal
</styleUrl>
<Point>
<coordinates>
-65.0615082,-10.8829002,169.29
</coordinates>
</Point>
</Placemark>
<Placemark>
<name>
Tue Dec 27 11:57:48 2016 S=2.86 Km/hr
</name>
<styleUrl>
#styleMap_TLP_Normal
</styleUrl>
<Point>
<coordinates>
-65.0614471,-10.8828411,169.32
</coordinates>
</Point>
</Placemark>
<Placemark>
<name>
Tue Dec 27 11:58:33 2016 S=3.77 Km/hr
</name>
<styleUrl>
#styleMap_TLP_Normal
</styleUrl>
<Point>
<coordinates>
-65.0616760,-10.8828926,92.88
</coordinates>
</Point>
</Placemark>
<Placemark>
<name>
Tue Dec 27 11:58:43 2016 S=0.24 Km/hr
</name>
<styleUrl>
#styleMap_TLP_Normal
</styleUrl>
<Point>
<coordinates>
-65.0616760,-10.8828735,131.82
</coordinates>
</Point>
</Placemark>
<Placemark>
<name>
Tue Dec 27 11:58:53 2016 S=2.82 Km/hr
</name>
<styleUrl>
#styleMap_TLP_Normal
</styleUrl>
<Point>
<coordinates>
-65.0616302,-10.8829422,137.50
</coordinates>
</Point>
</Placemark>
<Placemark>
<name>
Tue Dec 27 11:59:03 2016 S=1.23 Km/hr
</name>
<styleUrl>
#styleMap_TLP_Normal
</styleUrl>
<Point>
<coordinates>
-65.0615845,-10.8829832,143.44
</coordinates>
</Point>
</Placemark>
<Placemark>
<name>
Tue Dec 27 11:59:13 2016 S=1.58 Km/hr
</name>
<styleUrl>
#styleMap_TLP_Normal
</styleUrl>
<Point>
<coordinates>
-65.0615616,-10.8830404,146.75
</coordinates>
</Point>
</Placemark>
<Placemark>
<name>
Tue Dec 27 11:59:23 2016 S=1.82 Km/hr
</name>
<styleUrl>
#styleMap_TLP_Normal
</styleUrl>
<Point>
<coordinates>
-65.0616074,-10.8830929,148.82
</coordinates>
</Point>
</Placemark>
<Placemark>
<name>
Tue Dec 27 11:59:33 2016 S=0.29 Km/hr
</name>
<styleUrl>
#styleMap_TLP_Normal
</styleUrl>
<Point>
<coordinates>
-65.0615921,-10.8830719,153.70
</coordinates>
</Point>
</Placemark>
<Placemark>
<name>
Tue Dec 27 11:59:43 2016 S=1.94 Km/hr
</name>
<styleUrl>
#styleMap_TLP_Normal
</styleUrl>
<Point>
<coordinates>
-65.0615997,-10.8830853,154.40
</coordinates>
</Point>
</Placemark>
<Placemark>
<name>
Tue Dec 27 12:00:09 2016 S=0.13 Km/hr
</name>
<styleUrl>
#styleMap_TLP_Normal
</styleUrl>
<Point>
<coordinates>
-65.0616608,-10.8832254,158.14
</coordinates>
</Point>
</Placemark>
<Placemark>
<name>
Tue Dec 27 12:00:19 2016 S=1.06 Km/hr
</name>
<styleUrl>
#styleMap_TLP_Normal
</styleUrl>
<Point>
<coordinates>
-65.0616379,-10.8831186,171.99
</coordinates>
</Point>
</Placemark>
<Placemark>
<name>
Tue Dec 27 12:00:29 2016 S=0.64 Km/hr
</name>
<styleUrl>
#styleMap_TLP_Normal
</styleUrl>
<Point>
<coordinates>
-65.0616684,-10.8831081,172.05
</coordinates>
</Point>
</Placemark>
<Placemark>
<name>
Tue Dec 27 12:00:39 2016 S=0.34 Km/hr
</name>
<styleUrl>
#styleMap_TLP_Normal
</styleUrl>
<Point>
<coordinates>
-65.0616837,-10.8830967,172.02
</coordinates>
</Point>
</Placemark>
<Placemark>
<name>
Tue Dec 27 12:00:49 2016 S=0.40 Km/hr
</name>
<styleUrl>
#styleMap_TLP_Normal
</styleUrl>
<Point>
<coordinates>
-65.0616684,-10.8830881,172.08
</coordinates>
</Point>
</Placemark>
<Placemark>
<name>
Tue Dec 27 12:00:59 2016 S=0.81 Km/hr
</name>
<styleUrl>
#styleMap_TLP_Normal
</styleUrl>
<Point>
<coordinates>
-65.0616760,-10.8830757,172.14
</coordinates>
</Point>
</Placemark>
<Placemark>
<name>
Tue Dec 27 12:01:17 2016 S=0.67 Km/hr
</name>
<styleUrl>
#styleMap_TLP_Normal
</styleUrl>
<Point>
<coordinates>
-65.0617599,-10.8831711,202.11
</coordinates>
</Point>
</Placemark>
<Placemark>
<name>
Tue Dec 27 12:01:27 2016 S=0.32 Km/hr
</name>
<styleUrl>
#styleMap_TLP_Normal
</styleUrl>
<Point>
<coordinates>
-65.0617752,-10.8831406,197.53
</coordinates>
</Point>
</Placemark>
<Placemark>
<name>
Tue Dec 27 12:01:37 2016 S=0.58 Km/hr
</name>
<styleUrl>
#styleMap_TLP_Normal
</styleUrl>
<Point>
<coordinates>
-65.0617676,-10.8831301,196.52
</coordinates>
</Point>
</Placemark>
<Placemark>
<name>
Tue Dec 27 12:01:47 2016 S=0.78 Km/hr
</name>
<styleUrl>
#styleMap_TLP_Normal
</styleUrl>
<Point>
<coordinates>
-65.0617599,-10.8831091,196.65
</coordinates>
</Point>
</Placemark>
<Placemark>
<name>
Tue Dec 27 12:01:57 2016 S=0.94 Km/hr
</name>
<styleUrl>
#styleMap_TLP_Normal
</styleUrl>
<Point>
<coordinates>
-65.0617523,-10.8830853,196.00
</coordinates>
</Point>
</Placemark>
<Placemark>
<name>
Tue Dec 27 12:02:07 2016 S=1.52 Km/hr
</name>
<styleUrl>
#styleMap_TLP_Normal
</styleUrl>
<Point>
<coordinates>
-65.0618286,-10.8831148,195.16
</coordinates>
</Point>
</Placemark>
<Placemark>
<name>
Tue Dec 27 12:02:17 2016 S=1.94 Km/hr
</name>
<styleUrl>
#styleMap_TLP_Normal
</styleUrl>
<Point>
<coordinates>
-65.0619659,-10.8831921,192.54
</coordinates>
</Point>
</Placemark>
<Placemark>
<name>
Tue Dec 27 12:02:27 2016 S=1.13 Km/hr
</name>
<styleUrl>
#styleMap_TLP_Normal
</styleUrl>
<Point>
<coordinates>
-65.0619736,-10.8832569,188.74
</coordinates>
</Point>
</Placemark>
<Placemark>
<name>
Tue Dec 27 12:02:37 2016 S=2.64 Km/hr
</name>
<styleUrl>
#styleMap_TLP_Normal
</styleUrl>
<Point>
<coordinates>
-65.0620499,-10.8832455,183.48
</coordinates>
</Point>
</Placemark>
<Placemark>
<name>
Tue Dec 27 12:02:47 2016 S=1.69 Km/hr
</name>
<styleUrl>
#styleMap_TLP_Normal
</styleUrl>
<Point>
<coordinates>
-65.0621567,-10.8832388,182.71
</coordinates>
</Point>
</Placemark>
<Placemark>
<name>
Tue Dec 27 12:02:57 2016 S=1.19 Km/hr
</name>
<styleUrl>
#styleMap_TLP_Normal
</styleUrl>
<Point>
<coordinates>
-65.0622177,-10.8832331,183.40
</coordinates>
</Point>
</Placemark>
<Placemark>
<name>
Tue Dec 27 12:03:07 2016 S=1.55 Km/hr
</name>
<styleUrl>
#styleMap_TLP_Normal
</styleUrl>
<Point>
<coordinates>
-65.0622406,-10.8831978,184.29
</coordinates>
</Point>
</Placemark>
<Placemark>
<name>
Tue Dec 27 12:03:17 2016 S=1.92 Km/hr
</name>
<styleUrl>
#styleMap_TLP_Normal
</styleUrl>
<Point>
<coordinates>
-65.0623474,-10.8832140,183.00
</coordinates>
</Point>
</Placemark>
<Placemark>
<name>
Tue Dec 27 12:03:27 2016 S=0.35 Km/hr
</name>
<styleUrl>
#styleMap_TLP_Normal
</styleUrl>
<Point>
<coordinates>
-65.0623627,-10.8832397,181.83
</coordinates>
</Point>
</Placemark>
<Placemark>
<name>
Tue Dec 27 12:03:37 2016 S=1.22 Km/hr
</name>
<styleUrl>
#styleMap_TLP_Normal
</styleUrl>
<Point>
<coordinates>
-65.0624313,-10.8832388,181.37
</coordinates>
</Point>
</Placemark>
<Placemark>
<name>
Tue Dec 27 12:03:47 2016 S=1.44 Km/hr
</name>
<styleUrl>
#styleMap_TLP_Normal
</styleUrl>
<Point>
<coordinates>
-65.0624313,-10.8832226,181.93
</coordinates>
</Point>
</Placemark>
<Placemark>
<name>
Tue Dec 27 12:03:57 2016 S=0.65 Km/hr
</name>
<styleUrl>
#styleMap_TLP_Normal
</styleUrl>
<Point>
<coordinates>
-65.0624008,-10.8831768,181.31
</coordinates>
</Point>
</Placemark>
<Placemark>
<name>
Tue Dec 27 12:04:07 2016 S=0.51 Km/hr
</name>
<styleUrl>
#styleMap_TLP_Normal
</styleUrl>
<Point>
<coordinates>
-65.0624008,-10.8831730,180.61
</coordinates>
</Point>
</Placemark>
<Placemark>
<name>
Tue Dec 27 12:04:17 2016 S=0.48 Km/hr
</name>
<styleUrl>
#styleMap_TLP_Normal
</styleUrl>
<Point>
<coordinates>
-65.0623932,-10.8831587,180.66
</coordinates>
</Point>
</Placemark>
<Placemark>
<name>
Tue Dec 27 12:04:27 2016 S=1.97 Km/hr
</name>
<styleUrl>
#styleMap_TLP_Normal
</styleUrl>
<Point>
<coordinates>
-65.0623398,-10.8830862,181.62
</coordinates>
</Point>
</Placemark>
<Placemark>
<name>
Tue Dec 27 12:04:37 2016 S=2.20 Km/hr
</name>
<styleUrl>
#styleMap_TLP_Normal
</styleUrl>
<Point>
<coordinates>
-65.0622940,-10.8829632,182.62
</coordinates>
</Point>
</Placemark>
<Placemark>
<name>
Tue Dec 27 12:04:47 2016 S=0.44 Km/hr
</name>
<styleUrl>
#styleMap_TLP_Normal
</styleUrl>
<Point>
<coordinates>
-65.0622635,-10.8829031,182.67
</coordinates>
</Point>
</Placemark>
<Placemark>
<name>
Tue Dec 27 12:04:57 2016 S=0.40 Km/hr
</name>
<styleUrl>
#styleMap_TLP_Normal
</styleUrl>
<Point>
<coordinates>
-65.0622711,-10.8828793,183.00
</coordinates>
</Point>
</Placemark>
<Placemark>
<name>
Tue Dec 27 12:05:07 2016 S=0.98 Km/hr
</name>
<styleUrl>
#styleMap_TLP_Normal
</styleUrl>
<Point>
<coordinates>
-65.0622711,-10.8828812,182.69
</coordinates>
</Point>
</Placemark>
<Placemark>
<name>
Tue Dec 27 12:05:17 2016 S=0.09 Km/hr
</name>
<styleUrl>
#styleMap_TLP_Normal
</styleUrl>
<Point>
<coordinates>
-65.0623169,-10.8828621,181.03
</coordinates>
</Point>
</Placemark>
<Placemark>
<name>
Tue Dec 27 12:05:27 2016 S=2.00 Km/hr
</name>
<styleUrl>
#styleMap_TLP_Normal
</styleUrl>
<Point>
<coordinates>
-65.0623703,-10.8828812,178.61
</coordinates>
</Point>
</Placemark>
<Placemark>
<name>
Tue Dec 27 12:05:37 2016 S=1.48 Km/hr
</name>
<styleUrl>
#styleMap_TLP_Normal
</styleUrl>
<Point>
<coordinates>
-65.0624161,-10.8829031,177.46
</coordinates>
</Point>
</Placemark>
<Placemark>
<name>
Tue Dec 27 12:05:47 2016 S=1.61 Km/hr
</name>
<styleUrl>
#styleMap_TLP_Normal
</styleUrl>
<Point>
<coordinates>
-65.0623856,-10.8829546,177.37
</coordinates>
</Point>
</Placemark>
<Placemark>
<name>
Tue Dec 27 12:05:57 2016 S=1.56 Km/hr
</name>
<styleUrl>
#styleMap_TLP_Normal
</styleUrl>
<Point>
<coordinates>
-65.0623779,-10.8830109,176.89
</coordinates>
</Point>
</Placemark>
<Placemark>
<name>
Tue Dec 27 12:06:07 2016 S=1.96 Km/hr
</name>
<styleUrl>
#styleMap_TLP_Normal
</styleUrl>
<Point>
<coordinates>
-65.0623703,-10.8831072,176.19
</coordinates>
</Point>
</Placemark>
<Placemark>
<name>
Tue Dec 27 12:06:17 2016 S=1.11 Km/hr
</name>
<styleUrl>
#styleMap_TLP_Normal
</styleUrl>
<Point>
<coordinates>
-65.0623779,-10.8831844,174.95
</coordinates>
</Point>
</Placemark>
<Placemark>
<name>
Tue Dec 27 12:06:27 2016 S=2.07 Km/hr
</name>
<styleUrl>
#styleMap_TLP_Normal
</styleUrl>
<Point>
<coordinates>
-65.0624237,-10.8832312,174.44
</coordinates>
</Point>
</Placemark>
<Placemark>
<name>
Tue Dec 27 12:06:37 2016 S=1.29 Km/hr
</name>
<styleUrl>
#styleMap_TLP_Normal
</styleUrl>
<Point>
<coordinates>
-65.0624390,-10.8833160,172.91
</coordinates>
</Point>
</Placemark>
<Placemark>
<name>
Tue Dec 27 12:06:47 2016 S=2.65 Km/hr
</name>
<styleUrl>
#styleMap_TLP_Normal
</styleUrl>
<Point>
<coordinates>
-65.0625076,-10.8833780,171.09
</coordinates>
</Point>
</Placemark>
<Placemark>
<name>
Tue Dec 27 12:06:57 2016 S=1.39 Km/hr
</name>
<styleUrl>
#styleMap_TLP_Normal
</styleUrl>
<Point>
<coordinates>
-65.0625763,-10.8834553,170.08
</coordinates>
</Point>
</Placemark>
<Placemark>
<name>
Tue Dec 27 12:07:07 2016 S=1.74 Km/hr
</name>
<styleUrl>
#styleMap_TLP_Normal
</styleUrl>
<Point>
<coordinates>
-65.0626144,-10.8835135,169.20
</coordinates>
</Point>
</Placemark>
<Placemark>
<name>
Tue Dec 27 12:07:17 2016 S=1.82 Km/hr
</name>
<styleUrl>
#styleMap_TLP_Normal
</styleUrl>
<Point>
<coordinates>
-65.0626984,-10.8836079,168.13
</coordinates>
</Point>
</Placemark>
<Placemark>
<name>
Tue Dec 27 12:07:27 2016 S=1.68 Km/hr
</name>
<styleUrl>
#styleMap_TLP_Normal
</styleUrl>
<Point>
<coordinates>
-65.0627594,-10.8836880,167.06
</coordinates>
</Point>
</Placemark>
<Placemark>
<name>
Tue Dec 27 12:07:37 2016 S=1.49 Km/hr
</name>
<styleUrl>
#styleMap_TLP_Normal
</styleUrl>
<Point>
<coordinates>
-65.0627747,-10.8837881,164.84
</coordinates>
</Point>
</Placemark>
<Placemark>
<name>
Tue Dec 27 12:07:47 2016 S=2.25 Km/hr
</name>
<styleUrl>
#styleMap_TLP_Normal
</styleUrl>
<Point>
<coordinates>
-65.0628433,-10.8838634,163.89
</coordinates>
</Point>
</Placemark>
<Placemark>
<name>
Tue Dec 27 12:07:57 2016 S=1.72 Km/hr
</name>
<styleUrl>
#styleMap_TLP_Normal
</styleUrl>
<Point>
<coordinates>
-65.0628204,-10.8839321,163.13
</coordinates>
</Point>
</Placemark>
<Placemark>
<name>
Tue Dec 27 12:08:07 2016 S=0.49 Km/hr
</name>
<styleUrl>
#styleMap_TLP_Normal
</styleUrl>
<Point>
<coordinates>
-65.0628433,-10.8839102,164.14
</coordinates>
</Point>
</Placemark>
<Placemark>
<name>
Tue Dec 27 12:08:17 2016 S=1.63 Km/hr
</name>
<styleUrl>
#styleMap_TLP_Normal
</styleUrl>
<Point>
<coordinates>
-65.0628510,-10.8839340,164.31
</coordinates>
</Point>
</Placemark>
<Placemark>
<name>
Tue Dec 27 12:08:27 2016 S=0.71 Km/hr
</name>
<styleUrl>
#styleMap_TLP_Normal
</styleUrl>
<Point>
<coordinates>
-65.0628510,-10.8839798,164.54
</coordinates>
</Point>
</Placemark>
<Placemark>
<name>
Tue Dec 27 12:08:37 2016 S=1.32 Km/hr
</name>
<styleUrl>
#styleMap_TLP_Normal
</styleUrl>
<Point>
<coordinates>
-65.0628281,-10.8840055,164.76
</coordinates>
</Point>
</Placemark>
<Placemark>
<name>
Tue Dec 27 12:08:47 2016 S=0.63 Km/hr
</name>
<styleUrl>
#styleMap_TLP_Normal
</styleUrl>
<Point>
<coordinates>
-65.0628891,-10.8840046,163.89
</coordinates>
</Point>
</Placemark>
<Placemark>
<name>
Tue Dec 27 12:08:57 2016 S=0.64 Km/hr
</name>
<styleUrl>
#styleMap_TLP_Normal
</styleUrl>
<Point>
<coordinates>
-65.0628815,-10.8840084,163.13
</coordinates>
</Point>
</Placemark>
<Placemark>
<name>
Tue Dec 27 12:09:07 2016 S=0.31 Km/hr
</name>
<styleUrl>
#styleMap_TLP_Normal
</styleUrl>
<Point>
<coordinates>
-65.0628586,-10.8839979,162.43
</coordinates>
</Point>
</Placemark>
<Placemark>
<name>
Tue Dec 27 12:09:17 2016 S=0.09 Km/hr
</name>
<styleUrl>
#styleMap_TLP_Normal
</styleUrl>
<Point>
<coordinates>
-65.0628357,-10.8840046,161.11
</coordinates>
</Point>
</Placemark>
<Placemark>
<name>
Tue Dec 27 12:09:27 2016 S=0.24 Km/hr
</name>
<styleUrl>
#styleMap_TLP_Normal
</styleUrl>
<Point>
<coordinates>
-65.0628281,-10.8840046,156.18
</coordinates>
</Point>
</Placemark>
<Placemark>
<name>
Tue Dec 27 12:09:37 2016 S=0.50 Km/hr
</name>
<styleUrl>
#styleMap_TLP_Normal
</styleUrl>
<Point>
<coordinates>
-65.0628204,-10.8840075,156.21
</coordinates>
</Point>
</Placemark>
<Placemark>
<name>
Tue Dec 27 12:09:47 2016 S=0.88 Km/hr
</name>
<styleUrl>
#styleMap_TLP_Normal
</styleUrl>
<Point>
<coordinates>
-65.0628204,-10.8840160,156.28
</coordinates>
</Point>
</Placemark>
<Placemark>
<name>
Tue Dec 27 12:09:57 2016 S=1.95 Km/hr
</name>
<styleUrl>
#styleMap_TLP_Normal
</styleUrl>
<Point>
<coordinates>
-65.0628433,-10.8840656,155.52
</coordinates>
</Point>
</Placemark>
<Placemark>
<name>
Tue Dec 27 12:10:07 2016 S=2.06 Km/hr
</name>
<styleUrl>
#styleMap_TLP_Normal
</styleUrl>
<Point>
<coordinates>
-65.0629425,-10.8841085,154.71
</coordinates>
</Point>
</Placemark>
<Placemark>
<name>
Tue Dec 27 12:10:17 2016 S=0.89 Km/hr
</name>
<styleUrl>
#styleMap_TLP_Normal
</styleUrl>
<Point>
<coordinates>
-65.0630188,-10.8841648,154.00
</coordinates>
</Point>
</Placemark>
<Placemark>
<name>
Tue Dec 27 12:10:27 2016 S=1.66 Km/hr
</name>
<styleUrl>
#styleMap_TLP_Normal
</styleUrl>
<Point>
<coordinates>
-65.0630875,-10.8842068,154.11
</coordinates>
</Point>
</Placemark>
<Placemark>
<name>
Tue Dec 27 12:10:37 2016 S=1.54 Km/hr
</name>
<styleUrl>
#styleMap_TLP_Normal
</styleUrl>
<Point>
<coordinates>
-65.0631638,-10.8842287,152.93
</coordinates>
</Point>
</Placemark>
<Placemark>
<name>
Tue Dec 27 12:10:47 2016 S=2.39 Km/hr
</name>
<styleUrl>
#styleMap_TLP_Normal
</styleUrl>
<Point>
<coordinates>
-65.0632858,-10.8842793,150.91
</coordinates>
</Point>
</Placemark>
<Placemark>
<name>
Tue Dec 27 12:10:57 2016 S=1.93 Km/hr
</name>
<styleUrl>
#styleMap_TLP_Normal
</styleUrl>
<Point>
<coordinates>
-65.0633545,-10.8843088,151.59
</coordinates>
</Point>
</Placemark>
<Placemark>
<name>
Tue Dec 27 12:11:07 2016 S=1.85 Km/hr
</name>
<styleUrl>
#styleMap_TLP_Normal
</styleUrl>
<Point>
<coordinates>
-65.0634155,-10.8843393,152.02
</coordinates>
</Point>
</Placemark>
<Placemark>
<name>
Tue Dec 27 12:11:17 2016 S=1.95 Km/hr
</name>
<styleUrl>
#styleMap_TLP_Normal
</styleUrl>
<Point>
<coordinates>
-65.0634842,-10.8843641,152.58
</coordinates>
</Point>
</Placemark>
<Placemark>
<name>
Tue Dec 27 12:11:27 2016 S=2.81 Km/hr
</name>
<styleUrl>
#styleMap_TLP_Normal
</styleUrl>
<Point>
<coordinates>
-65.0635605,-10.8843899,152.02
</coordinates>
</Point>
</Placemark>
<Placemark>
<name>
Tue Dec 27 12:11:37 2016 S=1.58 Km/hr
</name>
<styleUrl>
#styleMap_TLP_Normal
</styleUrl>
<Point>
<coordinates>
-65.0636368,-10.8844242,152.16
</coordinates>
</Point>
</Placemark>
<Placemark>
<name>
Tue Dec 27 12:11:47 2016 S=2.17 Km/hr
</name>
<styleUrl>
#styleMap_TLP_Normal
</styleUrl>
<Point>
<coordinates>
-65.0637054,-10.8844061,152.02
</coordinates>
</Point>
</Placemark>
<Placemark>
<name>
Tue Dec 27 12:11:57 2016 S=2.32 Km/hr
</name>
<styleUrl>
#styleMap_TLP_Normal
</styleUrl>
<Point>
<coordinates>
-65.0637817,-10.8843422,152.60
</coordinates>
</Point>
</Placemark>
<Placemark>
<name>
Tue Dec 27 12:12:07 2016 S=1.83 Km/hr
</name>
<styleUrl>
#styleMap_TLP_Normal
</styleUrl>
<Point>
<coordinates>
-65.0638885,-10.8843002,151.57
</coordinates>
</Point>
</Placemark>
<Placemark>
<name>
Tue Dec 27 12:12:17 2016 S=1.32 Km/hr
</name>
<styleUrl>
#styleMap_TLP_Normal
</styleUrl>
<Point>
<coordinates>
-65.0639648,-10.8843336,151.79
</coordinates>
</Point>
</Placemark>
<Placemark>
<name>
Tue Dec 27 12:12:27 2016 S=1.69 Km/hr
</name>
<styleUrl>
#styleMap_TLP_Normal
</styleUrl>
<Point>
<coordinates>
-65.0640182,-10.8843594,151.68
</coordinates>
</Point>
</Placemark>
<Placemark>
<name>
Tue Dec 27 12:12:37 2016 S=2.16 Km/hr
</name>
<styleUrl>
#styleMap_TLP_Normal
</styleUrl>
<Point>
<coordinates>
-65.0640793,-10.8843937,151.42
</coordinates>
</Point>
</Placemark>
<Placemark>
<name>
Tue Dec 27 12:12:47 2016 S=2.38 Km/hr
</name>
<styleUrl>
#styleMap_TLP_Normal
</styleUrl>
<Point>
<coordinates>
-65.0641632,-10.8844624,150.32
</coordinates>
</Point>
</Placemark>
<Placemark>
<name>
Tue Dec 27 12:12:57 2016 S=3.72 Km/hr
</name>
<styleUrl>
#styleMap_TLP_Normal
</styleUrl>
<Point>
<coordinates>
-65.0642624,-10.8844709,149.96
</coordinates>
</Point>
</Placemark>
<Placemark>
<name>
Tue Dec 27 12:13:07 2016 S=3.81 Km/hr
</name>
<styleUrl>
#styleMap_TLP_Normal
</styleUrl>
<Point>
<coordinates>
-65.0643616,-10.8845291,149.93
</coordinates>
</Point>
</Placemark>
<Placemark>
<name>
Tue Dec 27 12:13:17 2016 S=4.68 Km/hr
</name>
<styleUrl>
#styleMap_TLP_Normal
</styleUrl>
<Point>
<coordinates>
-65.0644913,-10.8845711,148.28
</coordinates>
</Point>
</Placemark>
<Placemark>
<name>
Tue Dec 27 12:13:27 2016 S=4.21 Km/hr
</name>
<styleUrl>
#styleMap_TLP_Normal
</styleUrl>
<Point>
<coordinates>
-65.0645752,-10.8845692,144.34
</coordinates>
</Point>
</Placemark>
<Placemark>
<name>
Tue Dec 27 12:13:37 2016 S=4.82 Km/hr
</name>
<styleUrl>
#styleMap_TLP_Normal
</styleUrl>
<Point>
<coordinates>
-65.0646744,-10.8845701,143.34
</coordinates>
</Point>
</Placemark>
<Placemark>
<name>
Tue Dec 27 12:13:47 2016 S=3.35 Km/hr
</name>
<styleUrl>
#styleMap_TLP_Normal
</styleUrl>
<Point>
<coordinates>
-65.0647812,-10.8845901,142.69
</coordinates>
</Point>
</Placemark>
<Placemark>
<name>
Tue Dec 27 12:13:57 2016 S=4.47 Km/hr
</name>
<styleUrl>
#styleMap_TLP_Normal
</styleUrl>
<Point>
<coordinates>
-65.0648651,-10.8844948,143.55
</coordinates>
</Point>
</Placemark>
<Placemark>
<name>
Tue Dec 27 12:14:07 2016 S=2.99 Km/hr
</name>
<styleUrl>
#styleMap_TLP_Normal
</styleUrl>
<Point>
<coordinates>
-65.0649338,-10.8844118,147.89
</coordinates>
</Point>
</Placemark>
<Placemark>
<name>
Tue Dec 27 12:14:17 2016 S=1.87 Km/hr
</name>
<styleUrl>
#styleMap_TLP_Normal
</styleUrl>
<Point>
<coordinates>
-65.0650177,-10.8843718,146.71
</coordinates>
</Point>
</Placemark>
<Placemark>
<name>
Tue Dec 27 12:14:27 2016 S=1.71 Km/hr
</name>
<styleUrl>
#styleMap_TLP_Normal
</styleUrl>
<Point>
<coordinates>
-65.0650253,-10.8843746,147.52
</coordinates>
</Point>
</Placemark>
<Placemark>
<name>
Tue Dec 27 12:14:37 2016 S=0.67 Km/hr
</name>
<styleUrl>
#styleMap_TLP_Normal
</styleUrl>
<Point>
<coordinates>
-65.0649490,-10.8844023,147.71
</coordinates>
</Point>
</Placemark>
<Placemark>
<name>
Tue Dec 27 12:14:47 2016 S=0.44 Km/hr
</name>
<styleUrl>
#styleMap_TLP_Normal
</styleUrl>
<Point>
<coordinates>
-65.0650024,-10.8843861,145.71
</coordinates>
</Point>
</Placemark>
<Placemark>
<name>
Tue Dec 27 12:14:57 2016 S=0.22 Km/hr
</name>
<styleUrl>
#styleMap_TLP_Normal
</styleUrl>
<Point>
<coordinates>
-65.0650177,-10.8843908,145.47
</coordinates>
</Point>
</Placemark>
<Placemark>
<name>
Tue Dec 27 12:15:07 2016 S=4.65 Km/hr
</name>
<styleUrl>
#styleMap_TLP_Normal
</styleUrl>
<Point>
<coordinates>
-65.0649490,-10.8843451,144.80
</coordinates>
</Point>
</Placemark>
<Placemark>
<name>
Tue Dec 27 12:15:17 2016 S=3.37 Km/hr
</name>
<styleUrl>
#styleMap_TLP_Normal
</styleUrl>
<Point>
<coordinates>
-65.0649033,-10.8842621,144.34
</coordinates>
</Point>
</Placemark>
<Placemark>
<name>
Tue Dec 27 12:15:27 2016 S=2.31 Km/hr
</name>
<styleUrl>
#styleMap_TLP_Normal
</styleUrl>
<Point>
<coordinates>
-65.0648956,-10.8841991,144.61
</coordinates>
</Point>
</Placemark>
<Placemark>
<name>
Tue Dec 27 12:15:37 2016 S=3.58 Km/hr
</name>
<styleUrl>
#styleMap_TLP_Normal
</styleUrl>
<Point>
<coordinates>
-65.0648804,-10.8841038,145.94
</coordinates>
</Point>
</Placemark>
<Placemark>
<name>
Tue Dec 27 12:15:47 2016 S=2.99 Km/hr
</name>
<styleUrl>
#styleMap_TLP_Normal
</styleUrl>
<Point>
<coordinates>
-65.0649261,-10.8839903,145.27
</coordinates>
</Point>
</Placemark>
<Placemark>
<name>
Tue Dec 27 12:15:57 2016 S=1.78 Km/hr
</name>
<styleUrl>
#styleMap_TLP_Normal
</styleUrl>
<Point>
<coordinates>
-65.0649033,-10.8839245,145.75
</coordinates>
</Point>
</Placemark>
<Placemark>
<name>
Tue Dec 27 12:16:07 2016 S=1.19 Km/hr
</name>
<styleUrl>
#styleMap_TLP_Normal
</styleUrl>
<Point>
<coordinates>
-65.0648651,-10.8839083,146.16
</coordinates>
</Point>
</Placemark>
<Placemark>
<name>
Tue Dec 27 12:16:17 2016 S=2.32 Km/hr
</name>
<styleUrl>
#styleMap_TLP_Normal
</styleUrl>
<Point>
<coordinates>
-65.0648041,-10.8838634,146.09
</coordinates>
</Point>
</Placemark>
<Placemark>
<name>
Tue Dec 27 12:16:27 2016 S=2.57 Km/hr
</name>
<styleUrl>
#styleMap_TLP_Normal
</styleUrl>
<Point>
<coordinates>
-65.0647278,-10.8837614,147.23
</coordinates>
</Point>
</Placemark>
<Placemark>
<name>
Tue Dec 27 12:16:37 2016 S=2.81 Km/hr
</name>
<styleUrl>
#styleMap_TLP_Normal
</styleUrl>
<Point>
<coordinates>
-65.0646820,-10.8836832,147.54
</coordinates>
</Point>
</Placemark>
<Placemark>
<name>
Tue Dec 27 12:16:47 2016 S=2.14 Km/hr
</name>
<styleUrl>
#styleMap_TLP_Normal
</styleUrl>
<Point>
<coordinates>
-65.0646896,-10.8836088,147.57
</coordinates>
</Point>
</Placemark>
<Placemark>
<name>
Tue Dec 27 12:16:57 2016 S=1.71 Km/hr
</name>
<styleUrl>
#styleMap_TLP_Normal
</styleUrl>
<Point>
<coordinates>
-65.0646362,-10.8835211,147.84
</coordinates>
</Point>
</Placemark>
<Placemark>
<name>
Tue Dec 27 12:17:07 2016 S=0.96 Km/hr
</name>
<styleUrl>
#styleMap_TLP_Normal
</styleUrl>
<Point>
<coordinates>
-65.0645905,-10.8834400,148.33
</coordinates>
</Point>
</Placemark>
<Placemark>
<name>
Tue Dec 27 12:17:17 2016 S=1.74 Km/hr
</name>
<styleUrl>
#styleMap_TLP_Normal
</styleUrl>
<Point>
<coordinates>
-65.0646667,-10.8833961,148.11
</coordinates>
</Point>
</Placemark>
<Placemark>
<name>
Tue Dec 27 12:17:27 2016 S=1.68 Km/hr
</name>
<styleUrl>
#styleMap_TLP_Normal
</styleUrl>
<Point>
<coordinates>
-65.0647659,-10.8833351,149.00
</coordinates>
</Point>
</Placemark>
<Placemark>
<name>
Tue Dec 27 12:17:37 2016 S=2.65 Km/hr
</name>
<styleUrl>
#styleMap_TLP_Normal
</styleUrl>
<Point>
<coordinates>
-65.0647659,-10.8832531,148.83
</coordinates>
</Point>
</Placemark>
<Placemark>
<name>
Tue Dec 27 12:17:47 2016 S=2.79 Km/hr
</name>
<styleUrl>
#styleMap_TLP_Normal
</styleUrl>
<Point>
<coordinates>
-65.0646820,-10.8831596,148.93
</coordinates>
</Point>
</Placemark>
<Placemark>
<name>
Tue Dec 27 12:17:57 2016 S=1.51 Km/hr
</name>
<styleUrl>
#styleMap_TLP_Normal
</styleUrl>
<Point>
<coordinates>
-65.0646362,-10.8830719,148.61
</coordinates>
</Point>
</Placemark>
<Placemark>
<name>
Tue Dec 27 12:18:07 2016 S=2.16 Km/hr
</name>
<styleUrl>
#styleMap_TLP_Normal
</styleUrl>
<Point>
<coordinates>
-65.0646210,-10.8829870,148.11
</coordinates>
</Point>
</Placemark>
<Placemark>
<name>
Tue Dec 27 12:18:17 2016 S=1.49 Km/hr
</name>
<styleUrl>
#styleMap_TLP_Normal
</styleUrl>
<Point>
<coordinates>
-65.0645905,-10.8829308,147.97
</coordinates>
</Point>
</Placemark>
<Placemark>
<name>
Tue Dec 27 12:18:27 2016 S=1.84 Km/hr
</name>
<styleUrl>
#styleMap_TLP_Normal
</styleUrl>
<Point>
<coordinates>
-65.0645065,-10.8828802,147.95
</coordinates>
</Point>
</Placemark>
<Placemark>
<name>
Tue Dec 27 12:18:37 2016 S=2.01 Km/hr
</name>
<styleUrl>
#styleMap_TLP_Normal
</styleUrl>
<Point>
<coordinates>
-65.0644379,-10.8828068,148.12
</coordinates>
</Point>
</Placemark>
<Placemark>
<name>
Tue Dec 27 12:18:47 2016 S=3.37 Km/hr
</name>
<styleUrl>
#styleMap_TLP_Normal
</styleUrl>
<Point>
<coordinates>
-65.0643692,-10.8827438,148.09
</coordinates>
</Point>
</Placemark>
<Placemark>
<name>
Tue Dec 27 12:18:57 2016 S=1.27 Km/hr
</name>
<styleUrl>
#styleMap_TLP_Normal
</styleUrl>
<Point>
<coordinates>
-65.0642776,-10.8826904,148.70
</coordinates>
</Point>
</Placemark>
<Placemark>
<name>
Tue Dec 27 12:19:07 2016 S=1.20 Km/hr
</name>
<styleUrl>
#styleMap_TLP_Normal
</styleUrl>
<Point>
<coordinates>
-65.0642166,-10.8826675,149.17
</coordinates>
</Point>
</Placemark>
<Placemark>
<name>
Tue Dec 27 12:19:17 2016 S=1.36 Km/hr
</name>
<styleUrl>
#styleMap_TLP_Normal
</styleUrl>
<Point>
<coordinates>
-65.0642014,-10.8826313,149.63
</coordinates>
</Point>
</Placemark>
<Placemark>
<name>
Tue Dec 27 12:19:27 2016 S=1.01 Km/hr
</name>
<styleUrl>
#styleMap_TLP_Normal
</styleUrl>
<Point>
<coordinates>
-65.0641861,-10.8825922,150.61
</coordinates>
</Point>
</Placemark>
<Placemark>
<name>
Tue Dec 27 12:19:37 2016 S=0.49 Km/hr
</name>
<styleUrl>
#styleMap_TLP_Normal
</styleUrl>
<Point>
<coordinates>
-65.0641708,-10.8825979,150.52
</coordinates>
</Point>
</Placemark>
<Placemark>
<name>
Tue Dec 27 12:19:47 2016 S=0.29 Km/hr
</name>
<styleUrl>
#styleMap_TLP_Normal
</styleUrl>
<Point>
<coordinates>
-65.0641632,-10.8825998,150.49
</coordinates>
</Point>
</Placemark>
<Placemark>
<name>
Tue Dec 27 12:19:57 2016 S=0.41 Km/hr
</name>
<styleUrl>
#styleMap_TLP_Normal
</styleUrl>
<Point>
<coordinates>
-65.0641708,-10.8825903,150.48
</coordinates>
</Point>
</Placemark>
<Placemark>
<name>
Tue Dec 27 12:20:07 2016 S=0.38 Km/hr
</name>
<styleUrl>
#styleMap_TLP_Normal
</styleUrl>
<Point>
<coordinates>
-65.0641632,-10.8825865,150.48
</coordinates>
</Point>
</Placemark>
<Placemark>
<name>
Tue Dec 27 12:20:17 2016 S=1.05 Km/hr
</name>
<styleUrl>
#styleMap_TLP_Normal
</styleUrl>
<Point>
<coordinates>
-65.0641632,-10.8825750,150.54
</coordinates>
</Point>
</Placemark>
<Placemark>
<name>
Tue Dec 27 12:20:27 2016 S=1.92 Km/hr
</name>
<styleUrl>
#styleMap_TLP_Normal
</styleUrl>
<Point>
<coordinates>
-65.0642853,-10.8826046,148.80
</coordinates>
</Point>
</Placemark>
<Placemark>
<name>
Tue Dec 27 12:20:37 2016 S=1.59 Km/hr
</name>
<styleUrl>
#styleMap_TLP_Normal
</styleUrl>
<Point>
<coordinates>
-65.0643158,-10.8825550,148.83
</coordinates>
</Point>
</Placemark>
<Placemark>
<name>
Tue Dec 27 12:20:47 2016 S=2.06 Km/hr
</name>
<styleUrl>
#styleMap_TLP_Normal
</styleUrl>
<Point>
<coordinates>
-65.0643539,-10.8824997,148.68
</coordinates>
</Point>
</Placemark>
<Placemark>
<name>
Tue Dec 27 12:20:57 2016 S=0.96 Km/hr
</name>
<styleUrl>
#styleMap_TLP_Normal
</styleUrl>
<Point>
<coordinates>
-65.0643692,-10.8824234,148.66
</coordinates>
</Point>
</Placemark>
<Placemark>
<name>
Tue Dec 27 12:21:07 2016 S=1.59 Km/hr
</name>
<styleUrl>
#styleMap_TLP_Normal
</styleUrl>
<Point>
<coordinates>
-65.0644302,-10.8823938,147.30
</coordinates>
</Point>
</Placemark>
<Placemark>
<name>
Tue Dec 27 12:21:17 2016 S=1.44 Km/hr
</name>
<styleUrl>
#styleMap_TLP_Normal
</styleUrl>
<Point>
<coordinates>
-65.0644684,-10.8823843,146.86
</coordinates>
</Point>
</Placemark>
<Placemark>
<name>
Tue Dec 27 12:21:27 2016 S=1.66 Km/hr
</name>
<styleUrl>
#styleMap_TLP_Normal
</styleUrl>
<Point>
<coordinates>
-65.0645599,-10.8823452,145.83
</coordinates>
</Point>
</Placemark>
<Placemark>
<name>
Tue Dec 27 12:21:37 2016 S=1.31 Km/hr
</name>
<styleUrl>
#styleMap_TLP_Normal
</styleUrl>
<Point>
<coordinates>
-65.0645828,-10.8823347,147.31
</coordinates>
</Point>
</Placemark>
<Placemark>
<name>
Tue Dec 27 12:21:47 2016 S=1.49 Km/hr
</name>
<styleUrl>
#styleMap_TLP_Normal
</styleUrl>
<Point>
<coordinates>
-65.0646210,-10.8823032,147.79
</coordinates>
</Point>
</Placemark>
<Placemark>
<name>
Tue Dec 27 12:21:57 2016 S=1.97 Km/hr
</name>
<styleUrl>
#styleMap_TLP_Normal
</styleUrl>
<Point>
<coordinates>
-65.0647049,-10.8822632,148.87
</coordinates>
</Point>
</Placemark>
<Placemark>
<name>
Tue Dec 27 12:22:07 2016 S=1.62 Km/hr
</name>
<styleUrl>
#styleMap_TLP_Normal
</styleUrl>
<Point>
<coordinates>
-65.0647812,-10.8821907,148.54
</coordinates>
</Point>
</Placemark>
<Placemark>
<name>
Tue Dec 27 12:22:17 2016 S=1.54 Km/hr
</name>
<styleUrl>
#styleMap_TLP_Normal
</styleUrl>
<Point>
<coordinates>
-65.0648117,-10.8821039,149.26
</coordinates>
</Point>
</Placemark>
<Placemark>
<name>
Tue Dec 27 12:22:27 2016 S=2.16 Km/hr
</name>
<styleUrl>
#styleMap_TLP_Normal
</styleUrl>
<Point>
<coordinates>
-65.0647354,-10.8820620,149.06
</coordinates>
</Point>
</Placemark>
<Placemark>
<name>
Tue Dec 27 12:22:37 2016 S=2.10 Km/hr
</name>
<styleUrl>
#styleMap_TLP_Normal
</styleUrl>
<Point>
<coordinates>
-65.0646820,-10.8819637,149.44
</coordinates>
</Point>
</Placemark>
<Placemark>
<name>
Tue Dec 27 12:22:47 2016 S=0.77 Km/hr
</name>
<styleUrl>
#styleMap_TLP_Normal
</styleUrl>
<Point>
<coordinates>
-65.0646973,-10.8818884,150.45
</coordinates>
</Point>
</Placemark>
<Placemark>
<name>
Tue Dec 27 12:22:57 2016 S=2.04 Km/hr
</name>
<styleUrl>
#styleMap_TLP_Normal
</styleUrl>
<Point>
<coordinates>
-65.0646591,-10.8818102,151.33
</coordinates>
</Point>
</Placemark>
<Placemark>
<name>
Tue Dec 27 12:23:07 2016 S=0.65 Km/hr
</name>
<styleUrl>
#styleMap_TLP_Normal
</styleUrl>
<Point>
<coordinates>
-65.0645905,-10.8817625,152.10
</coordinates>
</Point>
</Placemark>
<Placemark>
<name>
Tue Dec 27 12:23:17 2016 S=1.33 Km/hr
</name>
<styleUrl>
#styleMap_TLP_Normal
</styleUrl>
<Point>
<coordinates>
-65.0645752,-10.8817263,152.91
</coordinates>
</Point>
</Placemark>
<Placemark>
<name>
Tue Dec 27 12:23:27 2016 S=0.70 Km/hr
</name>
<styleUrl>
#styleMap_TLP_Normal
</styleUrl>
<Point>
<coordinates>
-65.0645905,-10.8817120,155.34
</coordinates>
</Point>
</Placemark>
<Placemark>
<name>
Tue Dec 27 12:23:37 2016 S=0.44 Km/hr
</name>
<styleUrl>
#styleMap_TLP_Normal
</styleUrl>
<Point>
<coordinates>
-65.0645523,-10.8817139,156.84
</coordinates>
</Point>
</Placemark>
<Placemark>
<name>
Tue Dec 27 12:23:47 2016 S=0.35 Km/hr
</name>
<styleUrl>
#styleMap_TLP_Normal
</styleUrl>
<Point>
<coordinates>
-65.0645523,-10.8817015,156.60
</coordinates>
</Point>
</Placemark>
<Placemark>
<name>
Tue Dec 27 12:23:57 2016 S=0.52 Km/hr
</name>
<styleUrl>
#styleMap_TLP_Normal
</styleUrl>
<Point>
<coordinates>
-65.0645218,-10.8816814,156.66
</coordinates>
</Point>
</Placemark>
<Placemark>
<name>
Tue Dec 27 12:24:07 2016 S=1.03 Km/hr
</name>
<styleUrl>
#styleMap_TLP_Normal
</styleUrl>
<Point>
<coordinates>
-65.0644989,-10.8816910,156.30
</coordinates>
</Point>
</Placemark>
<Placemark>
<name>
Tue Dec 27 12:24:17 2016 S=1.07 Km/hr
</name>
<styleUrl>
#styleMap_TLP_Normal
</styleUrl>
<Point>
<coordinates>
-65.0644913,-10.8816900,156.02
</coordinates>
</Point>
</Placemark>
<Placemark>
<name>
Tue Dec 27 12:24:27 2016 S=0.21 Km/hr
</name>
<styleUrl>
#styleMap_TLP_Normal
</styleUrl>
<Point>
<coordinates>
-65.0645142,-10.8816614,156.98
</coordinates>
</Point>
</Placemark>
<Placemark>
<name>
Tue Dec 27 12:24:37 2016 S=0.78 Km/hr
</name>
<styleUrl>
#styleMap_TLP_Normal
</styleUrl>
<Point>
<coordinates>
-65.0645599,-10.8816395,157.41
</coordinates>
</Point>
</Placemark>
<Placemark>
<name>
Tue Dec 27 12:24:47 2016 S=0.30 Km/hr
</name>
<styleUrl>
#styleMap_TLP_Normal
</styleUrl>
<Point>
<coordinates>
-65.0645676,-10.8816462,158.09
</coordinates>
</Point>
</Placemark>
<Placemark>
<name>
Tue Dec 27 12:24:57 2016 S=1.14 Km/hr
</name>
<styleUrl>
#styleMap_TLP_Normal
</styleUrl>
<Point>
<coordinates>
-65.0645523,-10.8816452,158.24
</coordinates>
</Point>
</Placemark>
<Placemark>
<name>
Tue Dec 27 12:25:07 2016 S=0.83 Km/hr
</name>
<styleUrl>
#styleMap_TLP_Normal
</styleUrl>
<Point>
<coordinates>
-65.0645218,-10.8817186,158.78
</coordinates>
</Point>
</Placemark>
<Placemark>
<name>
Tue Dec 27 12:25:17 2016 S=1.29 Km/hr
</name>
<styleUrl>
#styleMap_TLP_Normal
</styleUrl>
<Point>
<coordinates>
-65.0644913,-10.8817310,158.95
</coordinates>
</Point>
</Placemark>
<Placemark>
<name>
Tue Dec 27 12:25:27 2016 S=0.46 Km/hr
</name>
<styleUrl>
#styleMap_TLP_Normal
</styleUrl>
<Point>
<coordinates>
-65.0645065,-10.8817501,158.85
</coordinates>
</Point>
</Placemark>
<Placemark>
<name>
Tue Dec 27 12:25:37 2016 S=1.74 Km/hr
</name>
<styleUrl>
#styleMap_TLP_Normal
</styleUrl>
<Point>
<coordinates>
-65.0645370,-10.8817205,158.37
</coordinates>
</Point>
</Placemark>
<Placemark>
<name>
Tue Dec 27 12:25:47 2016 S=0.76 Km/hr
</name>
<styleUrl>
#styleMap_TLP_Normal
</styleUrl>
<Point>
<coordinates>
-65.0644989,-10.8816719,157.99
</coordinates>
</Point>
</Placemark>
<Placemark>
<name>
Tue Dec 27 12:25:57 2016 S=1.55 Km/hr
</name>
<styleUrl>
#styleMap_TLP_Normal
</styleUrl>
<Point>
<coordinates>
-65.0644760,-10.8816614,158.08
</coordinates>
</Point>
</Placemark>
<Placemark>
<name>
Tue Dec 27 12:26:07 2016 S=0.73 Km/hr
</name>
<styleUrl>
#styleMap_TLP_Normal
</styleUrl>
<Point>
<coordinates>
-65.0644684,-10.8816261,159.29
</coordinates>
</Point>
</Placemark>
<Placemark>
<name>
Tue Dec 27 12:26:17 2016 S=1.05 Km/hr
</name>
<styleUrl>
#styleMap_TLP_Normal
</styleUrl>
<Point>
<coordinates>
-65.0644836,-10.8816309,159.98
</coordinates>
</Point>
</Placemark>
<Placemark>
<name>
Tue Dec 27 12:26:27 2016 S=0.09 Km/hr
</name>
<styleUrl>
#styleMap_TLP_Normal
</styleUrl>
<Point>
<coordinates>
-65.0644836,-10.8816385,160.87
</coordinates>
</Point>
</Placemark>
<Placemark>
<name>
Tue Dec 27 12:26:37 2016 S=0.81 Km/hr
</name>
<styleUrl>
#styleMap_TLP_Normal
</styleUrl>
<Point>
<coordinates>
-65.0644913,-10.8816452,161.10
</coordinates>
</Point>
</Placemark>
<Placemark>
<name>
Tue Dec 27 12:26:47 2016 S=0.68 Km/hr
</name>
<styleUrl>
#styleMap_TLP_Normal
</styleUrl>
<Point>
<coordinates>
-65.0645294,-10.8816280,163.69
</coordinates>
</Point>
</Placemark>
<Placemark>
<name>
Tue Dec 27 12:26:57 2016 S=1.03 Km/hr
</name>
<styleUrl>
#styleMap_TLP_Normal
</styleUrl>
<Point>
<coordinates>
-65.0645447,-10.8816299,163.91
</coordinates>
</Point>
</Placemark>
<Placemark>
<name>
Tue Dec 27 12:27:07 2016 S=0.46 Km/hr
</name>
<styleUrl>
#styleMap_TLP_Normal
</styleUrl>
<Point>
<coordinates>
-65.0645523,-10.8816319,163.88
</coordinates>
</Point>
</Placemark>
<Placemark>
<name>
Tue Dec 27 12:27:17 2016 S=0.46 Km/hr
</name>
<styleUrl>
#styleMap_TLP_Normal
</styleUrl>
<Point>
<coordinates>
-65.0645523,-10.8816376,163.80
</coordinates>
</Point>
</Placemark>
<Placemark>
<name>
Tue Dec 27 12:27:27 2016 S=0.48 Km/hr
</name>
<styleUrl>
#styleMap_TLP_Normal
</styleUrl>
<Point>
<coordinates>
-65.0645370,-10.8816481,163.76
</coordinates>
</Point>
</Placemark>
<Placemark>
<name>
Tue Dec 27 12:27:37 2016 S=1.51 Km/hr
</name>
<styleUrl>
#styleMap_TLP_Normal
</styleUrl>
<Point>
<coordinates>
-65.0645218,-10.8816433,163.85
</coordinates>
</Point>
</Placemark>
<Placemark>
<name>
Tue Dec 27 12:27:47 2016 S=0.30 Km/hr
</name>
<styleUrl>
#styleMap_TLP_Normal
</styleUrl>
<Point>
<coordinates>
-65.0645294,-10.8816586,164.80
</coordinates>
</Point>
</Placemark>
<Placemark>
<name>
Tue Dec 27 12:27:57 2016 S=0.27 Km/hr
</name>
<styleUrl>
#styleMap_TLP_Normal
</styleUrl>
<Point>
<coordinates>
-65.0645370,-10.8816643,164.84
</coordinates>
</Point>
</Placemark>
<Placemark>
<name>
Tue Dec 27 12:28:07 2016 S=0.80 Km/hr
</name>
<styleUrl>
#styleMap_TLP_Normal
</styleUrl>
<Point>
<coordinates>
-65.0645294,-10.8816624,164.90
</coordinates>
</Point>
</Placemark>
<Placemark>
<name>
Tue Dec 27 12:28:17 2016 S=0.62 Km/hr
</name>
<styleUrl>
#styleMap_TLP_Normal
</styleUrl>
<Point>
<coordinates>
-65.0645218,-10.8816776,164.86
</coordinates>
</Point>
</Placemark>
<Placemark>
<name>
Tue Dec 27 12:28:27 2016 S=0.65 Km/hr
</name>
<styleUrl>
#styleMap_TLP_Normal
</styleUrl>
<Point>
<coordinates>
-65.0645218,-10.8816900,164.64
</coordinates>
</Point>
</Placemark>
<Placemark>
<name>
Tue Dec 27 12:28:37 2016 S=0.43 Km/hr
</name>
<styleUrl>
#styleMap_TLP_Normal
</styleUrl>
<Point>
<coordinates>
-65.0645294,-10.8817024,164.75
</coordinates>
</Point>
</Placemark>
<Placemark>
<name>
Tue Dec 27 12:28:47 2016 S=1.01 Km/hr
</name>
<styleUrl>
#styleMap_TLP_Normal
</styleUrl>
<Point>
<coordinates>
-65.0645294,-10.8816967,164.81
</coordinates>
</Point>
</Placemark>
<Placemark>
<name>
Tue Dec 27 12:28:57 2016 S=0.86 Km/hr
</name>
<styleUrl>
#styleMap_TLP_Normal
</styleUrl>
<Point>
<coordinates>
-65.0645218,-10.8817034,164.86
</coordinates>
</Point>
</Placemark>
<Placemark>
<name>
Tue Dec 27 12:29:07 2016 S=0.78 Km/hr
</name>
<styleUrl>
#styleMap_TLP_Normal
</styleUrl>
<Point>
<coordinates>
-65.0645065,-10.8817196,164.07
</coordinates>
</Point>
</Placemark>
<Placemark>
<name>
Tue Dec 27 12:29:17 2016 S=1.62 Km/hr
</name>
<styleUrl>
#styleMap_TLP_Normal
</styleUrl>
<Point>
<coordinates>
-65.0645447,-10.8817425,163.99
</coordinates>
</Point>
</Placemark>
<Placemark>
<name>
Tue Dec 27 12:29:27 2016 S=0.94 Km/hr
</name>
<styleUrl>
#styleMap_TLP_Normal
</styleUrl>
<Point>
<coordinates>
-65.0645294,-10.8817635,165.18
</coordinates>
</Point>
</Placemark>
<Placemark>
<name>
Tue Dec 27 12:29:37 2016 S=0.88 Km/hr
</name>
<styleUrl>
#styleMap_TLP_Normal
</styleUrl>
<Point>
<coordinates>
-65.0645218,-10.8817978,165.68
</coordinates>
</Point>
</Placemark>
<Placemark>
<name>
Tue Dec 27 12:29:47 2016 S=0.69 Km/hr
</name>
<styleUrl>
#styleMap_TLP_Normal
</styleUrl>
<Point>
<coordinates>
-65.0645370,-10.8817968,165.79
</coordinates>
</Point>
</Placemark>
<Placemark>
<name>
Tue Dec 27 12:29:57 2016 S=0.51 Km/hr
</name>
<styleUrl>
#styleMap_TLP_Normal
</styleUrl>
<Point>
<coordinates>
-65.0645447,-10.8817911,165.85
</coordinates>
</Point>
</Placemark>
<Placemark>
<name>
Tue Dec 27 12:30:07 2016 S=1.28 Km/hr
</name>
<styleUrl>
#styleMap_TLP_Normal
</styleUrl>
<Point>
<coordinates>
-65.0645523,-10.8817778,165.90
</coordinates>
</Point>
</Placemark>
<Placemark>
<name>
Tue Dec 27 12:30:17 2016 S=1.05 Km/hr
</name>
<styleUrl>
#styleMap_TLP_Normal
</styleUrl>
<Point>
<coordinates>
-65.0645523,-10.8817472,165.92
</coordinates>
</Point>
</Placemark>
<Placemark>
<name>
Tue Dec 27 12:30:27 2016 S=0.57 Km/hr
</name>
<styleUrl>
#styleMap_TLP_Normal
</styleUrl>
<Point>
<coordinates>
-65.0645752,-10.8817263,165.52
</coordinates>
</Point>
</Placemark>
<Placemark>
<name>
Tue Dec 27 12:30:37 2016 S=0.60 Km/hr
</name>
<styleUrl>
#styleMap_TLP_Normal
</styleUrl>
<Point>
<coordinates>
-65.0645828,-10.8817072,165.59
</coordinates>
</Point>
</Placemark>
<Placemark>
<name>
Tue Dec 27 12:30:47 2016 S=0.10 Km/hr
</name>
<styleUrl>
#styleMap_TLP_Normal
</styleUrl>
<Point>
<coordinates>
-65.0645981,-10.8816776,165.28
</coordinates>
</Point>
</Placemark>
<Placemark>
<name>
Tue Dec 27 12:30:57 2016 S=0.18 Km/hr
</name>
<styleUrl>
#styleMap_TLP_Normal
</styleUrl>
<Point>
<coordinates>
-65.0646133,-10.8816748,165.05
</coordinates>
</Point>
</Placemark>
<Placemark>
<name>
Tue Dec 27 12:31:07 2016 S=0.82 Km/hr
</name>
<styleUrl>
#styleMap_TLP_Normal
</styleUrl>
<Point>
<coordinates>
-65.0646667,-10.8816996,165.04
</coordinates>
</Point>
</Placemark>
<Placemark>
<name>
Tue Dec 27 12:31:17 2016 S=0.91 Km/hr
</name>
<styleUrl>
#styleMap_TLP_Normal
</styleUrl>
<Point>
<coordinates>
-65.0646973,-10.8816910,164.79
</coordinates>
</Point>
</Placemark>
<Placemark>
<name>
Tue Dec 27 12:31:27 2016 S=0.70 Km/hr
</name>
<styleUrl>
#styleMap_TLP_Normal
</styleUrl>
<Point>
<coordinates>
-65.0646667,-10.8816395,164.63
</coordinates>
</Point>
</Placemark>
<Placemark>
<name>
Tue Dec 27 12:31:37 2016 S=1.27 Km/hr
</name>
<styleUrl>
#styleMap_TLP_Normal
</styleUrl>
<Point>
<coordinates>
-65.0646667,-10.8816261,164.60
</coordinates>
</Point>
</Placemark>
<Placemark>
<name>
Tue Dec 27 12:31:47 2016 S=1.68 Km/hr
</name>
<styleUrl>
#styleMap_TLP_Normal
</styleUrl>
<Point>
<coordinates>
-65.0647049,-10.8816166,164.35
</coordinates>
</Point>
</Placemark>
<Placemark>
<name>
Tue Dec 27 12:31:57 2016 S=0.98 Km/hr
</name>
<styleUrl>
#styleMap_TLP_Normal
</styleUrl>
<Point>
<coordinates>
-65.0646973,-10.8816357,164.28
</coordinates>
</Point>
</Placemark>
<Placemark>
<name>
Tue Dec 27 12:32:07 2016 S=0.40 Km/hr
</name>
<styleUrl>
#styleMap_TLP_Normal
</styleUrl>
<Point>
<coordinates>
-65.0647049,-10.8816385,163.91
</coordinates>
</Point>
</Placemark>
<Placemark>
<name>
Tue Dec 27 12:32:17 2016 S=1.14 Km/hr
</name>
<styleUrl>
#styleMap_TLP_Normal
</styleUrl>
<Point>
<coordinates>
-65.0646896,-10.8816338,163.79
</coordinates>
</Point>
</Placemark>
<Placemark>
<name>
Tue Dec 27 12:32:27 2016 S=0.24 Km/hr
</name>
<styleUrl>
#styleMap_TLP_Normal
</styleUrl>
<Point>
<coordinates>
-65.0646744,-10.8816137,163.91
</coordinates>
</Point>
</Placemark>
<Placemark>
<name>
Tue Dec 27 12:32:37 2016 S=0.91 Km/hr
</name>
<styleUrl>
#styleMap_TLP_Normal
</styleUrl>
<Point>
<coordinates>
-65.0646667,-10.8816023,163.93
</coordinates>
</Point>
</Placemark>
<Placemark>
<name>
Tue Dec 27 12:32:47 2016 S=1.34 Km/hr
</name>
<styleUrl>
#styleMap_TLP_Normal
</styleUrl>
<Point>
<coordinates>
-65.0646744,-10.8815784,164.41
</coordinates>
</Point>
</Placemark>
<Placemark>
<name>
Tue Dec 27 12:32:57 2016 S=0.91 Km/hr
</name>
<styleUrl>
#styleMap_TLP_Normal
</styleUrl>
<Point>
<coordinates>
-65.0646439,-10.8815784,165.13
</coordinates>
</Point>
</Placemark>
<Placemark>
<name>
Tue Dec 27 12:33:07 2016 S=0.83 Km/hr
</name>
<styleUrl>
#styleMap_TLP_Normal
</styleUrl>
<Point>
<coordinates>
-65.0646057,-10.8815956,165.04
</coordinates>
</Point>
</Placemark>
<Placemark>
<name>
Tue Dec 27 12:33:17 2016 S=0.49 Km/hr
</name>
<styleUrl>
#styleMap_TLP_Normal
</styleUrl>
<Point>
<coordinates>
-65.0646210,-10.8815861,165.14
</coordinates>
</Point>
</Placemark>
<Placemark>
<name>
Tue Dec 27 12:33:27 2016 S=0.55 Km/hr
</name>
<styleUrl>
#styleMap_TLP_Normal
</styleUrl>
<Point>
<coordinates>
-65.0646591,-10.8815765,165.57
</coordinates>
</Point>
</Placemark>
<Placemark>
<name>
Tue Dec 27 12:33:37 2016 S=0.94 Km/hr
</name>
<styleUrl>
#styleMap_TLP_Normal
</styleUrl>
<Point>
<coordinates>
-65.0646744,-10.8815851,165.88
</coordinates>
</Point>
</Placemark>
<Placemark>
<name>
Tue Dec 27 12:33:47 2016 S=1.56 Km/hr
</name>
<styleUrl>
#styleMap_TLP_Normal
</styleUrl>
<Point>
<coordinates>
-65.0646744,-10.8815784,165.91
</coordinates>
</Point>
</Placemark>
<Placemark>
<name>
Tue Dec 27 12:33:57 2016 S=1.38 Km/hr
</name>
<styleUrl>
#styleMap_TLP_Normal
</styleUrl>
<Point>
<coordinates>
-65.0648041,-10.8816500,163.14
</coordinates>
</Point>
</Placemark>
<Placemark>
<name>
Tue Dec 27 12:34:07 2016 S=0.47 Km/hr
</name>
<styleUrl>
#styleMap_TLP_Normal
</styleUrl>
<Point>
<coordinates>
-65.0647812,-10.8816547,163.63
</coordinates>
</Point>
</Placemark>
<Placemark>
<name>
Tue Dec 27 12:34:17 2016 S=0.58 Km/hr
</name>
<styleUrl>
#styleMap_TLP_Normal
</styleUrl>
<Point>
<coordinates>
-65.0647888,-10.8816662,164.09
</coordinates>
</Point>
</Placemark>
<Placemark>
<name>
Tue Dec 27 12:34:27 2016 S=0.49 Km/hr
</name>
<styleUrl>
#styleMap_TLP_Normal
</styleUrl>
<Point>
<coordinates>
-65.0648117,-10.8816729,164.03
</coordinates>
</Point>
</Placemark>
<Placemark>
<name>
Tue Dec 27 12:34:37 2016 S=1.00 Km/hr
</name>
<styleUrl>
#styleMap_TLP_Normal
</styleUrl>
<Point>
<coordinates>
-65.0648117,-10.8816805,164.06
</coordinates>
</Point>
</Placemark>
<Placemark>
<name>
Tue Dec 27 12:34:47 2016 S=1.80 Km/hr
</name>
<styleUrl>
#styleMap_TLP_Normal
</styleUrl>
<Point>
<coordinates>
-65.0647736,-10.8816862,164.17
</coordinates>
</Point>
</Placemark>
<Placemark>
<name>
Tue Dec 27 12:34:57 2016 S=0.84 Km/hr
</name>
<styleUrl>
#styleMap_TLP_Normal
</styleUrl>
<Point>
<coordinates>
-65.0648041,-10.8816929,164.29
</coordinates>
</Point>
</Placemark>
<Placemark>
<name>
Tue Dec 27 12:35:07 2016 S=0.44 Km/hr
</name>
<styleUrl>
#styleMap_TLP_Normal
</styleUrl>
<Point>
<coordinates>
-65.0647659,-10.8816738,165.04
</coordinates>
</Point>
</Placemark>
<Placemark>
<name>
Tue Dec 27 12:35:17 2016 S=1.95 Km/hr
</name>
<styleUrl>
#styleMap_TLP_Normal
</styleUrl>
<Point>
<coordinates>
-65.0646591,-10.8816719,167.38
</coordinates>
</Point>
</Placemark>
<Placemark>
<name>
Tue Dec 27 12:35:27 2016 S=1.64 Km/hr
</name>
<styleUrl>
#styleMap_TLP_Normal
</styleUrl>
<Point>
<coordinates>
-65.0646744,-10.8817034,166.94
</coordinates>
</Point>
</Placemark>
<Placemark>
<name>
Tue Dec 27 12:35:37 2016 S=0.90 Km/hr
</name>
<styleUrl>
#styleMap_TLP_Normal
</styleUrl>
<Point>
<coordinates>
-65.0647659,-10.8817034,164.22
</coordinates>
</Point>
</Placemark>
<Placemark>
<name>
Tue Dec 27 12:35:47 2016 S=0.67 Km/hr
</name>
<styleUrl>
#styleMap_TLP_Normal
</styleUrl>
<Point>
<coordinates>
-65.0647583,-10.8817196,164.79
</coordinates>
</Point>
</Placemark>
<Placemark>
<name>
Tue Dec 27 12:35:57 2016 S=0.66 Km/hr
</name>
<styleUrl>
#styleMap_TLP_Normal
</styleUrl>
<Point>
<coordinates>
-65.0647583,-10.8817291,164.81
</coordinates>
</Point>
</Placemark>
<Placemark>
<name>
Tue Dec 27 12:36:07 2016 S=0.82 Km/hr
</name>
<styleUrl>
#styleMap_TLP_Normal
</styleUrl>
<Point>
<coordinates>
-65.0647507,-10.8817225,164.81
</coordinates>
</Point>
</Placemark>
<Placemark>
<name>
Tue Dec 27 12:36:17 2016 S=0.70 Km/hr
</name>
<styleUrl>
#styleMap_TLP_Normal
</styleUrl>
<Point>
<coordinates>
-65.0647507,-10.8817091,164.82
</coordinates>
</Point>
</Placemark>
<Placemark>
<name>
Tue Dec 27 12:36:27 2016 S=1.39 Km/hr
</name>
<styleUrl>
#styleMap_TLP_Normal
</styleUrl>
<Point>
<coordinates>
-65.0647125,-10.8817024,164.93
</coordinates>
</Point>
</Placemark>
<Placemark>
<name>
Tue Dec 27 12:36:37 2016 S=0.37 Km/hr
</name>
<styleUrl>
#styleMap_TLP_Normal
</styleUrl>
<Point>
<coordinates>
-65.0647430,-10.8817081,165.09
</coordinates>
</Point>
</Placemark>
<Placemark>
<name>
Tue Dec 27 12:36:47 2016 S=1.15 Km/hr
</name>
<styleUrl>
#styleMap_TLP_Normal
</styleUrl>
<Point>
<coordinates>
-65.0647354,-10.8817053,165.07
</coordinates>
</Point>
</Placemark>
<Placemark>
<name>
Tue Dec 27 12:36:57 2016 S=0.27 Km/hr
</name>
<styleUrl>
#styleMap_TLP_Normal
</styleUrl>
<Point>
<coordinates>
-65.0647430,-10.8816843,165.79
</coordinates>
</Point>
</Placemark>
<Placemark>
<name>
Tue Dec 27 12:37:07 2016 S=0.27 Km/hr
</name>
<styleUrl>
#styleMap_TLP_Normal
</styleUrl>
<Point>
<coordinates>
-65.0647278,-10.8816862,165.82
</coordinates>
</Point>
</Placemark>
<Placemark>
<name>
Tue Dec 27 12:37:17 2016 S=0.21 Km/hr
</name>
<styleUrl>
#styleMap_TLP_Normal
</styleUrl>
<Point>
<coordinates>
-65.0647278,-10.8816757,165.85
</coordinates>
</Point>
</Placemark>
<Placemark>
<name>
Tue Dec 27 12:37:27 2016 S=0.90 Km/hr
</name>
<styleUrl>
#styleMap_TLP_Normal
</styleUrl>
<Point>
<coordinates>
-65.0646896,-10.8817043,166.27
</coordinates>
</Point>
</Placemark>
<Placemark>
<name>
Tue Dec 27 12:37:37 2016 S=1.32 Km/hr
</name>
<styleUrl>
#styleMap_TLP_Normal
</styleUrl>
<Point>
<coordinates>
-65.0646133,-10.8816900,166.99
</coordinates>
</Point>
</Placemark>
<Placemark>
<name>
Tue Dec 27 12:37:47 2016 S=0.95 Km/hr
</name>
<styleUrl>
#styleMap_TLP_Normal
</styleUrl>
<Point>
<coordinates>
-65.0645752,-10.8816662,166.96
</coordinates>
</Point>
</Placemark>
<Placemark>
<name>
Tue Dec 27 12:37:57 2016 S=0.42 Km/hr
</name>
<styleUrl>
#styleMap_TLP_Normal
</styleUrl>
<Point>
<coordinates>
-65.0645828,-10.8816605,167.08
</coordinates>
</Point>
</Placemark>
<Placemark>
<name>
Tue Dec 27 12:38:07 2016 S=1.40 Km/hr
</name>
<styleUrl>
#styleMap_TLP_Normal
</styleUrl>
<Point>
<coordinates>
-65.0645447,-10.8816471,167.31
</coordinates>
</Point>
</Placemark>
<Placemark>
<name>
Tue Dec 27 12:38:17 2016 S=0.86 Km/hr
</name>
<styleUrl>
#styleMap_TLP_Normal
</styleUrl>
<Point>
<coordinates>
-65.0645905,-10.8816900,166.24
</coordinates>
</Point>
</Placemark>
<Placemark>
<name>
Tue Dec 27 12:38:27 2016 S=1.48 Km/hr
</name>
<styleUrl>
#styleMap_TLP_Normal
</styleUrl>
<Point>
<coordinates>
-65.0646133,-10.8817072,166.33
</coordinates>
</Point>
</Placemark>
<Placemark>
<name>
Tue Dec 27 12:38:37 2016 S=1.40 Km/hr
</name>
<styleUrl>
#styleMap_TLP_Normal
</styleUrl>
<Point>
<coordinates>
-65.0646362,-10.8817444,168.02
</coordinates>
</Point>
</Placemark>
<Placemark>
<name>
Tue Dec 27 12:38:47 2016 S=0.29 Km/hr
</name>
<styleUrl>
#styleMap_TLP_Normal
</styleUrl>
<Point>
<coordinates>
-65.0646133,-10.8817434,168.33
</coordinates>
</Point>
</Placemark>
<Placemark>
<name>
Tue Dec 27 12:38:57 2016 S=0.22 Km/hr
</name>
<styleUrl>
#styleMap_TLP_Normal
</styleUrl>
<Point>
<coordinates>
-65.0646133,-10.8817329,169.45
</coordinates>
</Point>
</Placemark>
<Placemark>
<name>
Tue Dec 27 12:39:07 2016 S=0.92 Km/hr
</name>
<styleUrl>
#styleMap_TLP_Normal
</styleUrl>
<Point>
<coordinates>
-65.0646210,-10.8817091,169.77
</coordinates>
</Point>
</Placemark>
<Placemark>
<name>
Tue Dec 27 12:39:17 2016 S=0.73 Km/hr
</name>
<styleUrl>
#styleMap_TLP_Normal
</styleUrl>
<Point>
<coordinates>
-65.0646210,-10.8816977,170.45
</coordinates>
</Point>
</Placemark>
<Placemark>
<name>
Tue Dec 27 12:39:27 2016 S=0.73 Km/hr
</name>
<styleUrl>
#styleMap_TLP_Normal
</styleUrl>
<Point>
<coordinates>
-65.0646210,-10.8816910,170.55
</coordinates>
</Point>
</Placemark>
<Placemark>
<name>
Tue Dec 27 12:39:37 2016 S=0.68 Km/hr
</name>
<styleUrl>
#styleMap_TLP_Normal
</styleUrl>
<Point>
<coordinates>
-65.0646286,-10.8816967,170.59
</coordinates>
</Point>
</Placemark>
<Placemark>
<name>
Tue Dec 27 12:39:47 2016 S=1.87 Km/hr
</name>
<styleUrl>
#styleMap_TLP_Normal
</styleUrl>
<Point>
<coordinates>
-65.0646210,-10.8817272,170.60
</coordinates>
</Point>
</Placemark>
<Placemark>
<name>
Tue Dec 27 12:39:57 2016 S=0.80 Km/hr
</name>
<styleUrl>
#styleMap_TLP_Normal
</styleUrl>
<Point>
<coordinates>
-65.0646057,-10.8817329,170.38
</coordinates>
</Point>
</Placemark>
<Placemark>
<name>
Tue Dec 27 12:40:07 2016 S=0.23 Km/hr
</name>
<styleUrl>
#styleMap_TLP_Normal
</styleUrl>
<Point>
<coordinates>
-65.0645828,-10.8817396,170.39
</coordinates>
</Point>
</Placemark>
<Placemark>
<name>
Tue Dec 27 12:40:17 2016 S=0.53 Km/hr
</name>
<styleUrl>
#styleMap_TLP_Normal
</styleUrl>
<Point>
<coordinates>
-65.0645828,-10.8817329,170.36
</coordinates>
</Point>
</Placemark>
<Placemark>
<name>
Tue Dec 27 12:40:27 2016 S=0.78 Km/hr
</name>
<styleUrl>
#styleMap_TLP_Normal
</styleUrl>
<Point>
<coordinates>
-65.0645828,-10.8817425,170.26
</coordinates>
</Point>
</Placemark>
<Placemark>
<name>
Tue Dec 27 12:40:37 2016 S=0.83 Km/hr
</name>
<styleUrl>
#styleMap_TLP_Normal
</styleUrl>
<Point>
<coordinates>
-65.0645676,-10.8817406,170.61
</coordinates>
</Point>
</Placemark>
<Placemark>
<name>
Tue Dec 27 12:40:47 2016 S=0.53 Km/hr
</name>
<styleUrl>
#styleMap_TLP_Normal
</styleUrl>
<Point>
<coordinates>
-65.0646210,-10.8817492,170.57
</coordinates>
</Point>
</Placemark>
<Placemark>
<name>
Tue Dec 27 12:40:57 2016 S=0.72 Km/hr
</name>
<styleUrl>
#styleMap_TLP_Normal
</styleUrl>
<Point>
<coordinates>
-65.0645828,-10.8817644,171.63
</coordinates>
</Point>
</Placemark>
<Placemark>
<name>
Tue Dec 27 12:41:07 2016 S=1.55 Km/hr
</name>
<styleUrl>
#styleMap_TLP_Normal
</styleUrl>
<Point>
<coordinates>
-65.0645905,-10.8818035,172.10
</coordinates>
</Point>
</Placemark>
<Placemark>
<name>
Tue Dec 27 12:41:17 2016 S=1.83 Km/hr
</name>
<styleUrl>
#styleMap_TLP_Normal
</styleUrl>
<Point>
<coordinates>
-65.0646973,-10.8818760,170.14
</coordinates>
</Point>
</Placemark>
<Placemark>
<name>
Tue Dec 27 12:41:27 2016 S=1.85 Km/hr
</name>
<styleUrl>
#styleMap_TLP_Normal
</styleUrl>
<Point>
<coordinates>
-65.0647430,-10.8819342,169.99
</coordinates>
</Point>
</Placemark>
<Placemark>
<name>
Tue Dec 27 12:41:37 2016 S=1.13 Km/hr
</name>
<styleUrl>
#styleMap_TLP_Normal
</styleUrl>
<Point>
<coordinates>
-65.0647430,-10.8819914,170.18
</coordinates>
</Point>
</Placemark>
<Placemark>
<name>
Tue Dec 27 12:41:47 2016 S=2.41 Km/hr
</name>
<styleUrl>
#styleMap_TLP_Normal
</styleUrl>
<Point>
<coordinates>
-65.0648270,-10.8820419,169.35
</coordinates>
</Point>
</Placemark>
<Placemark>
<name>
Tue Dec 27 12:41:57 2016 S=1.31 Km/hr
</name>
<styleUrl>
#styleMap_TLP_Normal
</styleUrl>
<Point>
<coordinates>
-65.0648346,-10.8821239,169.16
</coordinates>
</Point>
</Placemark>
<Placemark>
<name>
Tue Dec 27 12:42:07 2016 S=0.60 Km/hr
</name>
<styleUrl>
#styleMap_TLP_Normal
</styleUrl>
<Point>
<coordinates>
-65.0648117,-10.8821602,169.01
</coordinates>
</Point>
</Placemark>
<Placemark>
<name>
Tue Dec 27 12:42:17 2016 S=0.86 Km/hr
</name>
<styleUrl>
#styleMap_TLP_Normal
</styleUrl>
<Point>
<coordinates>
-65.0647888,-10.8821745,168.82
</coordinates>
</Point>
</Placemark>
<Placemark>
<name>
Tue Dec 27 12:42:27 2016 S=0.59 Km/hr
</name>
<styleUrl>
#styleMap_TLP_Normal
</styleUrl>
<Point>
<coordinates>
-65.0647812,-10.8821745,168.81
</coordinates>
</Point>
</Placemark>
<Placemark>
<name>
Tue Dec 27 12:42:37 2016 S=0.87 Km/hr
</name>
<styleUrl>
#styleMap_TLP_Normal
</styleUrl>
<Point>
<coordinates>
-65.0647736,-10.8821745,168.80
</coordinates>
</Point>
</Placemark>
<Placemark>
<name>
Tue Dec 27 12:42:47 2016 S=1.47 Km/hr
</name>
<styleUrl>
#styleMap_TLP_Normal
</styleUrl>
<Point>
<coordinates>
-65.0648041,-10.8821907,169.03
</coordinates>
</Point>
</Placemark>
<Placemark>
<name>
Tue Dec 27 12:42:57 2016 S=1.62 Km/hr
</name>
<styleUrl>
#styleMap_TLP_Normal
</styleUrl>
<Point>
<coordinates>
-65.0648346,-10.8821497,170.05
</coordinates>
</Point>
</Placemark>
<Placemark>
<name>
Tue Dec 27 12:43:07 2016 S=2.02 Km/hr
</name>
<styleUrl>
#styleMap_TLP_Normal
</styleUrl>
<Point>
<coordinates>
-65.0648117,-10.8820887,170.60
</coordinates>
</Point>
</Placemark>
<Placemark>
<name>
Tue Dec 27 12:43:17 2016 S=2.22 Km/hr
</name>
<styleUrl>
#styleMap_TLP_Normal
</styleUrl>
<Point>
<coordinates>
-65.0647430,-10.8819818,170.07
</coordinates>
</Point>
</Placemark>
<Placemark>
<name>
Tue Dec 27 12:43:27 2016 S=2.67 Km/hr
</name>
<styleUrl>
#styleMap_TLP_Normal
</styleUrl>
<Point>
<coordinates>
-65.0646896,-10.8818865,169.94
</coordinates>
</Point>
</Placemark>
<Placemark>
<name>
Tue Dec 27 12:43:37 2016 S=1.50 Km/hr
</name>
<styleUrl>
#styleMap_TLP_Normal
</styleUrl>
<Point>
<coordinates>
-65.0646210,-10.8818293,168.37
</coordinates>
</Point>
</Placemark>
<Placemark>
<name>
Tue Dec 27 12:43:47 2016 S=1.92 Km/hr
</name>
<styleUrl>
#styleMap_TLP_Normal
</styleUrl>
<Point>
<coordinates>
-65.0645752,-10.8817329,168.42
</coordinates>
</Point>
</Placemark>
<Placemark>
<name>
Tue Dec 27 12:43:57 2016 S=1.62 Km/hr
</name>
<styleUrl>
#styleMap_TLP_Normal
</styleUrl>
<Point>
<coordinates>
-65.0645218,-10.8817406,168.52
</coordinates>
</Point>
</Placemark>
<Placemark>
<name>
Tue Dec 27 12:44:07 2016 S=1.09 Km/hr
</name>
<styleUrl>
#styleMap_TLP_Normal
</styleUrl>
<Point>
<coordinates>
-65.0644913,-10.8817530,168.73
</coordinates>
</Point>
</Placemark>
<Placemark>
<name>
Tue Dec 27 12:44:17 2016 S=1.03 Km/hr
</name>
<styleUrl>
#styleMap_TLP_Normal
</styleUrl>
<Point>
<coordinates>
-65.0644913,-10.8817873,168.61
</coordinates>
</Point>
</Placemark>
<Placemark>
<name>
Tue Dec 27 12:44:27 2016 S=1.31 Km/hr
</name>
<styleUrl>
#styleMap_TLP_Normal
</styleUrl>
<Point>
<coordinates>
-65.0644760,-10.8818579,168.38
</coordinates>
</Point>
</Placemark>
<Placemark>
<name>
Tue Dec 27 12:44:37 2016 S=1.04 Km/hr
</name>
<styleUrl>
#styleMap_TLP_Normal
</styleUrl>
<Point>
<coordinates>
-65.0645065,-10.8818474,168.49
</coordinates>
</Point>
</Placemark>
<Placemark>
<name>
Tue Dec 27 12:44:47 2016 S=1.36 Km/hr
</name>
<styleUrl>
#styleMap_TLP_Normal
</styleUrl>
<Point>
<coordinates>
-65.0646210,-10.8817549,168.13
</coordinates>
</Point>
</Placemark>
<Placemark>
<name>
Tue Dec 27 12:44:57 2016 S=1.28 Km/hr
</name>
<styleUrl>
#styleMap_TLP_Normal
</styleUrl>
<Point>
<coordinates>
-65.0646133,-10.8817749,168.05
</coordinates>
</Point>
</Placemark>
<Placemark>
<name>
Tue Dec 27 12:45:07 2016 S=0.67 Km/hr
</name>
<styleUrl>
#styleMap_TLP_Normal
</styleUrl>
<Point>
<coordinates>
-65.0646210,-10.8817997,169.44
</coordinates>
</Point>
</Placemark>
<Placemark>
<name>
Tue Dec 27 12:45:17 2016 S=1.69 Km/hr
</name>
<styleUrl>
#styleMap_TLP_Normal
</styleUrl>
<Point>
<coordinates>
-65.0646362,-10.8818722,166.14
</coordinates>
</Point>
</Placemark>
<Placemark>
<name>
Tue Dec 27 12:45:27 2016 S=2.15 Km/hr
</name>
<styleUrl>
#styleMap_TLP_Normal
</styleUrl>
<Point>
<coordinates>
-65.0646744,-10.8819485,166.99
</coordinates>
</Point>
</Placemark>
<Placemark>
<name>
Tue Dec 27 12:45:37 2016 S=2.12 Km/hr
</name>
<styleUrl>
#styleMap_TLP_Normal
</styleUrl>
<Point>
<coordinates>
-65.0647202,-10.8820353,167.49
</coordinates>
</Point>
</Placemark>
<Placemark>
<name>
Tue Dec 27 12:45:47 2016 S=2.09 Km/hr
</name>
<styleUrl>
#styleMap_TLP_Normal
</styleUrl>
<Point>
<coordinates>
-65.0647659,-10.8821230,167.38
</coordinates>
</Point>
</Placemark>
<Placemark>
<name>
Tue Dec 27 12:45:57 2016 S=2.21 Km/hr
</name>
<styleUrl>
#styleMap_TLP_Normal
</styleUrl>
<Point>
<coordinates>
-65.0647430,-10.8821869,167.96
</coordinates>
</Point>
</Placemark>
<Placemark>
<name>
Tue Dec 27 12:46:07 2016 S=2.35 Km/hr
</name>
<styleUrl>
#styleMap_TLP_Normal
</styleUrl>
<Point>
<coordinates>
-65.0647049,-10.8822536,168.43
</coordinates>
</Point>
</Placemark>
<Placemark>
<name>
Tue Dec 27 12:46:17 2016 S=0.66 Km/hr
</name>
<styleUrl>
#styleMap_TLP_Normal
</styleUrl>
<Point>
<coordinates>
-65.0647888,-10.8822842,168.21
</coordinates>
</Point>
</Placemark>
<Placemark>
<name>
Tue Dec 27 12:46:27 2016 S=0.44 Km/hr
</name>
<styleUrl>
#styleMap_TLP_Normal
</styleUrl>
<Point>
<coordinates>
-65.0647888,-10.8822746,167.95
</coordinates>
</Point>
</Placemark>
<Placemark>
<name>
Tue Dec 27 12:46:37 2016 S=1.66 Km/hr
</name>
<styleUrl>
#styleMap_TLP_Normal
</styleUrl>
<Point>
<coordinates>
-65.0647736,-10.8822422,168.04
</coordinates>
</Point>
</Placemark>
<Placemark>
<name>
Tue Dec 27 12:46:47 2016 S=0.77 Km/hr
</name>
<styleUrl>
#styleMap_TLP_Normal
</styleUrl>
<Point>
<coordinates>
-65.0646973,-10.8822193,167.69
</coordinates>
</Point>
</Placemark>
<Placemark>
<name>
Tue Dec 27 12:46:57 2016 S=0.22 Km/hr
</name>
<styleUrl>
#styleMap_TLP_Normal
</styleUrl>
<Point>
<coordinates>
-65.0646973,-10.8822060,167.71
</coordinates>
</Point>
</Placemark>
<Placemark>
<name>
Tue Dec 27 12:47:07 2016 S=0.39 Km/hr
</name>
<styleUrl>
#styleMap_TLP_Normal
</styleUrl>
<Point>
<coordinates>
-65.0647202,-10.8822126,167.71
</coordinates>
</Point>
</Placemark>
<Placemark>
<name>
Tue Dec 27 12:47:17 2016 S=1.05 Km/hr
</name>
<styleUrl>
#styleMap_TLP_Normal
</styleUrl>
<Point>
<coordinates>
-65.0647278,-10.8822250,167.74
</coordinates>
</Point>
</Placemark>
<Placemark>
<name>
Tue Dec 27 12:47:27 2016 S=1.95 Km/hr
</name>
<styleUrl>
#styleMap_TLP_Normal
</styleUrl>
<Point>
<coordinates>
-65.0647888,-10.8822842,167.89
</coordinates>
</Point>
</Placemark>
<Placemark>
<name>
Tue Dec 27 12:47:37 2016 S=0.23 Km/hr
</name>
<styleUrl>
#styleMap_TLP_Normal
</styleUrl>
<Point>
<coordinates>
-65.0647964,-10.8823032,168.16
</coordinates>
</Point>
</Placemark>
<Placemark>
<name>
Tue Dec 27 12:47:47 2016 S=0.61 Km/hr
</name>
<styleUrl>
#styleMap_TLP_Normal
</styleUrl>
<Point>
<coordinates>
-65.0648041,-10.8823071,168.18
</coordinates>
</Point>
</Placemark>
<Placemark>
<name>
Tue Dec 27 12:47:57 2016 S=0.44 Km/hr
</name>
<styleUrl>
#styleMap_TLP_Normal
</styleUrl>
<Point>
<coordinates>
-65.0647888,-10.8823137,168.18
</coordinates>
</Point>
</Placemark>
<Placemark>
<name>
Tue Dec 27 12:48:07 2016 S=0.48 Km/hr
</name>
<styleUrl>
#styleMap_TLP_Normal
</styleUrl>
<Point>
<coordinates>
-65.0647964,-10.8823137,168.17
</coordinates>
</Point>
</Placemark>
<Placemark>
<name>
Tue Dec 27 12:48:17 2016 S=0.24 Km/hr
</name>
<styleUrl>
#styleMap_TLP_Normal
</styleUrl>
<Point>
<coordinates>
-65.0647964,-10.8823242,168.20
</coordinates>
</Point>
</Placemark>
<Placemark>
<name>
Tue Dec 27 12:48:27 2016 S=2.17 Km/hr
</name>
<styleUrl>
#styleMap_TLP_Normal
</styleUrl>
<Point>
<coordinates>
-65.0647507,-10.8823214,168.11
</coordinates>
</Point>
</Placemark>
<Placemark>
<name>
Tue Dec 27 12:48:37 2016 S=0.87 Km/hr
</name>
<styleUrl>
#styleMap_TLP_Normal
</styleUrl>
<Point>
<coordinates>
-65.0647736,-10.8823519,167.84
</coordinates>
</Point>
</Placemark>
<Placemark>
<name>
Tue Dec 27 12:48:47 2016 S=0.33 Km/hr
</name>
<styleUrl>
#styleMap_TLP_Normal
</styleUrl>
<Point>
<coordinates>
-65.0647736,-10.8823624,167.86
</coordinates>
</Point>
</Placemark>
<Placemark>
<name>
Tue Dec 27 12:48:57 2016 S=0.66 Km/hr
</name>
<styleUrl>
#styleMap_TLP_Normal
</styleUrl>
<Point>
<coordinates>
-65.0647812,-10.8823652,167.83
</coordinates>
</Point>
</Placemark>
<Placemark>
<name>
Tue Dec 27 12:49:07 2016 S=1.24 Km/hr
</name>
<styleUrl>
#styleMap_TLP_Normal
</styleUrl>
<Point>
<coordinates>
-65.0647888,-10.8822994,168.36
</coordinates>
</Point>
</Placemark>
<Placemark>
<name>
Tue Dec 27 12:49:17 2016 S=0.81 Km/hr
</name>
<styleUrl>
#styleMap_TLP_Normal
</styleUrl>
<Point>
<coordinates>
-65.0647583,-10.8822193,169.29
</coordinates>
</Point>
</Placemark>
<Placemark>
<name>
Tue Dec 27 12:49:27 2016 S=0.22 Km/hr
</name>
<styleUrl>
#styleMap_TLP_Normal
</styleUrl>
<Point>
<coordinates>
-65.0647736,-10.8822021,169.48
</coordinates>
</Point>
</Placemark>
<Placemark>
<name>
Tue Dec 27 12:49:37 2016 S=0.29 Km/hr
</name>
<styleUrl>
#styleMap_TLP_Normal
</styleUrl>
<Point>
<coordinates>
-65.0647888,-10.8822107,169.13
</coordinates>
</Point>
</Placemark>
<Placemark>
<name>
Tue Dec 27 12:49:47 2016 S=0.67 Km/hr
</name>
<styleUrl>
#styleMap_TLP_Normal
</styleUrl>
<Point>
<coordinates>
-65.0647888,-10.8822241,169.09
</coordinates>
</Point>
</Placemark>
<Placemark>
<name>
Tue Dec 27 12:49:57 2016 S=0.96 Km/hr
</name>
<styleUrl>
#styleMap_TLP_Normal
</styleUrl>
<Point>
<coordinates>
-65.0647659,-10.8822079,169.29
</coordinates>
</Point>
</Placemark>
<Placemark>
<name>
Tue Dec 27 12:50:07 2016 S=0.29 Km/hr
</name>
<styleUrl>
#styleMap_TLP_Normal
</styleUrl>
<Point>
<coordinates>
-65.0647583,-10.8822012,169.58
</coordinates>
</Point>
</Placemark>
<Placemark>
<name>
Tue Dec 27 12:50:17 2016 S=0.85 Km/hr
</name>
<styleUrl>
#styleMap_TLP_Normal
</styleUrl>
<Point>
<coordinates>
-65.0647354,-10.8821926,169.36
</coordinates>
</Point>
</Placemark>
<Placemark>
<name>
Tue Dec 27 12:50:27 2016 S=0.37 Km/hr
</name>
<styleUrl>
#styleMap_TLP_Normal
</styleUrl>
<Point>
<coordinates>
-65.0647278,-10.8821945,169.39
</coordinates>
</Point>
</Placemark>
<Placemark>
<name>
Tue Dec 27 12:50:37 2016 S=2.20 Km/hr
</name>
<styleUrl>
#styleMap_TLP_Normal
</styleUrl>
<Point>
<coordinates>
-65.0646820,-10.8822556,170.63
</coordinates>
</Point>
</Placemark>
<Placemark>
<name>
Tue Dec 27 12:50:47 2016 S=2.77 Km/hr
</name>
<styleUrl>
#styleMap_TLP_Normal
</styleUrl>
<Point>
<coordinates>
-65.0645981,-10.8822660,171.05
</coordinates>
</Point>
</Placemark>
<Placemark>
<name>
Tue Dec 27 12:50:57 2016 S=0.88 Km/hr
</name>
<styleUrl>
#styleMap_TLP_Normal
</styleUrl>
<Point>
<coordinates>
-65.0645752,-10.8823156,172.10
</coordinates>
</Point>
</Placemark>
<Placemark>
<name>
Tue Dec 27 12:51:07 2016 S=1.34 Km/hr
</name>
<styleUrl>
#styleMap_TLP_Normal
</styleUrl>
<Point>
<coordinates>
-65.0645370,-10.8823299,172.04
</coordinates>
</Point>
</Placemark>
<Placemark>
<name>
Tue Dec 27 12:51:17 2016 S=1.38 Km/hr
</name>
<styleUrl>
#styleMap_TLP_Normal
</styleUrl>
<Point>
<coordinates>
-65.0644760,-10.8823595,172.15
</coordinates>
</Point>
</Placemark>
<Placemark>
<name>
Tue Dec 27 12:51:27 2016 S=1.68 Km/hr
</name>
<styleUrl>
#styleMap_TLP_Normal
</styleUrl>
<Point>
<coordinates>
-65.0643616,-10.8823814,172.86
</coordinates>
</Point>
</Placemark>
<Placemark>
<name>
Tue Dec 27 12:51:37 2016 S=1.29 Km/hr
</name>
<styleUrl>
#styleMap_TLP_Normal
</styleUrl>
<Point>
<coordinates>
-65.0643692,-10.8824720,173.37
</coordinates>
</Point>
</Placemark>
<Placemark>
<name>
Tue Dec 27 12:51:47 2016 S=1.60 Km/hr
</name>
<styleUrl>
#styleMap_TLP_Normal
</styleUrl>
<Point>
<coordinates>
-65.0643311,-10.8824492,173.06
</coordinates>
</Point>
</Placemark>
<Placemark>
<name>
Tue Dec 27 12:51:57 2016 S=2.13 Km/hr
</name>
<styleUrl>
#styleMap_TLP_Normal
</styleUrl>
<Point>
<coordinates>
-65.0642624,-10.8825083,173.14
</coordinates>
</Point>
</Placemark>
<Placemark>
<name>
Tue Dec 27 12:52:07 2016 S=2.59 Km/hr
</name>
<styleUrl>
#styleMap_TLP_Normal
</styleUrl>
<Point>
<coordinates>
-65.0642166,-10.8825474,172.93
</coordinates>
</Point>
</Placemark>
<Placemark>
<name>
Tue Dec 27 12:52:17 2016 S=1.96 Km/hr
</name>
<styleUrl>
#styleMap_TLP_Normal
</styleUrl>
<Point>
<coordinates>
-65.0641937,-10.8826027,173.05
</coordinates>
</Point>
</Placemark>
<Placemark>
<name>
Tue Dec 27 12:52:27 2016 S=1.09 Km/hr
</name>
<styleUrl>
#styleMap_TLP_Normal
</styleUrl>
<Point>
<coordinates>
-65.0641861,-10.8826418,173.70
</coordinates>
</Point>
</Placemark>
<Placemark>
<name>
Tue Dec 27 12:52:37 2016 S=1.12 Km/hr
</name>
<styleUrl>
#styleMap_TLP_Normal
</styleUrl>
<Point>
<coordinates>
-65.0642242,-10.8827114,173.20
</coordinates>
</Point>
</Placemark>
<Placemark>
<name>
Tue Dec 27 12:52:47 2016 S=2.85 Km/hr
</name>
<styleUrl>
#styleMap_TLP_Normal
</styleUrl>
<Point>
<coordinates>
-65.0643005,-10.8828154,172.50
</coordinates>
</Point>
</Placemark>
<Placemark>
<name>
Tue Dec 27 12:52:57 2016 S=0.95 Km/hr
</name>
<styleUrl>
#styleMap_TLP_Normal
</styleUrl>
<Point>
<coordinates>
-65.0643616,-10.8828421,171.43
</coordinates>
</Point>
</Placemark>
<Placemark>
<name>
Tue Dec 27 12:53:07 2016 S=0.60 Km/hr
</name>
<styleUrl>
#styleMap_TLP_Normal
</styleUrl>
<Point>
<coordinates>
-65.0643539,-10.8828411,171.43
</coordinates>
</Point>
</Placemark>
<Placemark>
<name>
Tue Dec 27 12:53:17 2016 S=0.52 Km/hr
</name>
<styleUrl>
#styleMap_TLP_Normal
</styleUrl>
<Point>
<coordinates>
-65.0643539,-10.8828316,171.50
</coordinates>
</Point>
</Placemark>
<Placemark>
<name>
Tue Dec 27 12:53:27 2016 S=0.63 Km/hr
</name>
<styleUrl>
#styleMap_TLP_Normal
</styleUrl>
<Point>
<coordinates>
-65.0643616,-10.8828249,169.79
</coordinates>
</Point>
</Placemark>
<Placemark>
<name>
Tue Dec 27 12:53:37 2016 S=0.60 Km/hr
</name>
<styleUrl>
#styleMap_TLP_Normal
</styleUrl>
<Point>
<coordinates>
-65.0643616,-10.8828325,169.35
</coordinates>
</Point>
</Placemark>
<Placemark>
<name>
Tue Dec 27 12:53:47 2016 S=0.74 Km/hr
</name>
<styleUrl>
#styleMap_TLP_Normal
</styleUrl>
<Point>
<coordinates>
-65.0644226,-10.8828754,169.25
</coordinates>
</Point>
</Placemark>
<Placemark>
<name>
Tue Dec 27 12:53:57 2016 S=1.21 Km/hr
</name>
<styleUrl>
#styleMap_TLP_Normal
</styleUrl>
<Point>
<coordinates>
-65.0644226,-10.8828516,168.95
</coordinates>
</Point>
</Placemark>
<Placemark>
<name>
Tue Dec 27 12:54:07 2016 S=0.50 Km/hr
</name>
<styleUrl>
#styleMap_TLP_Normal
</styleUrl>
<Point>
<coordinates>
-65.0644379,-10.8828278,169.02
</coordinates>
</Point>
</Placemark>
<Placemark>
<name>
Tue Dec 27 12:54:17 2016 S=0.69 Km/hr
</name>
<styleUrl>
#styleMap_TLP_Normal
</styleUrl>
<Point>
<coordinates>
-65.0644455,-10.8828230,169.12
</coordinates>
</Point>
</Placemark>
<Placemark>
<name>
Tue Dec 27 12:54:27 2016 S=0.17 Km/hr
</name>
<styleUrl>
#styleMap_TLP_Normal
</styleUrl>
<Point>
<coordinates>
-65.0644531,-10.8828135,169.14
</coordinates>
</Point>
</Placemark>
<Placemark>
<name>
Tue Dec 27 12:54:37 2016 S=0.96 Km/hr
</name>
<styleUrl>
#styleMap_TLP_Normal
</styleUrl>
<Point>
<coordinates>
-65.0644379,-10.8828154,169.12
</coordinates>
</Point>
</Placemark>
<Placemark>
<name>
Tue Dec 27 12:54:47 2016 S=0.26 Km/hr
</name>
<styleUrl>
#styleMap_TLP_Normal
</styleUrl>
<Point>
<coordinates>
-65.0644226,-10.8828249,169.16
</coordinates>
</Point>
</Placemark>
<Placemark>
<name>
Tue Dec 27 12:54:57 2016 S=1.26 Km/hr
</name>
<styleUrl>
#styleMap_TLP_Normal
</styleUrl>
<Point>
<coordinates>
-65.0643692,-10.8828745,169.55
</coordinates>
</Point>
</Placemark>
<Placemark>
<name>
Tue Dec 27 12:55:07 2016 S=0.38 Km/hr
</name>
<styleUrl>
#styleMap_TLP_Normal
</styleUrl>
<Point>
<coordinates>
-65.0643616,-10.8829079,167.93
</coordinates>
</Point>
</Placemark>
<Placemark>
<name>
Tue Dec 27 12:55:17 2016 S=0.62 Km/hr
</name>
<styleUrl>
#styleMap_TLP_Normal
</styleUrl>
<Point>
<coordinates>
-65.0643539,-10.8829060,167.94
</coordinates>
</Point>
</Placemark>
<Placemark>
<name>
Tue Dec 27 12:55:27 2016 S=0.45 Km/hr
</name>
<styleUrl>
#styleMap_TLP_Normal
</styleUrl>
<Point>
<coordinates>
-65.0643539,-10.8828964,167.93
</coordinates>
</Point>
</Placemark>
<Placemark>
<name>
Tue Dec 27 12:55:37 2016 S=0.90 Km/hr
</name>
<styleUrl>
#styleMap_TLP_Normal
</styleUrl>
<Point>
<coordinates>
-65.0643616,-10.8828983,167.93
</coordinates>
</Point>
</Placemark>
<Placemark>
<name>
Tue Dec 27 12:55:47 2016 S=0.55 Km/hr
</name>
<styleUrl>
#styleMap_TLP_Normal
</styleUrl>
<Point>
<coordinates>
-65.0643692,-10.8828983,167.93
</coordinates>
</Point>
</Placemark>
<Placemark>
<name>
Tue Dec 27 12:55:57 2016 S=1.09 Km/hr
</name>
<styleUrl>
#styleMap_TLP_Normal
</styleUrl>
<Point>
<coordinates>
-65.0643616,-10.8828926,167.94
</coordinates>
</Point>
</Placemark>
<Placemark>
<name>
Tue Dec 27 12:56:07 2016 S=0.27 Km/hr
</name>
<styleUrl>
#styleMap_TLP_Normal
</styleUrl>
<Point>
<coordinates>
-65.0643234,-10.8828421,170.02
</coordinates>
</Point>
</Placemark>
<Placemark>
<name>
Tue Dec 27 12:56:17 2016 S=0.58 Km/hr
</name>
<styleUrl>
#styleMap_TLP_Normal
</styleUrl>
<Point>
<coordinates>
-65.0643234,-10.8828421,170.00
</coordinates>
</Point>
</Placemark>
<Placemark>
<name>
Tue Dec 27 12:56:27 2016 S=1.39 Km/hr
</name>
<styleUrl>
#styleMap_TLP_Normal
</styleUrl>
<Point>
<coordinates>
-65.0643234,-10.8828392,170.23
</coordinates>
</Point>
</Placemark>
<Placemark>
<name>
Tue Dec 27 12:56:37 2016 S=0.49 Km/hr
</name>
<styleUrl>
#styleMap_TLP_Normal
</styleUrl>
<Point>
<coordinates>
-65.0643158,-10.8828497,170.05
</coordinates>
</Point>
</Placemark>
<Placemark>
<name>
Tue Dec 27 12:56:47 2016 S=0.41 Km/hr
</name>
<styleUrl>
#styleMap_TLP_Normal
</styleUrl>
<Point>
<coordinates>
-65.0643082,-10.8828611,170.05
</coordinates>
</Point>
</Placemark>
<Placemark>
<name>
Tue Dec 27 12:56:57 2016 S=0.50 Km/hr
</name>
<styleUrl>
#styleMap_TLP_Normal
</styleUrl>
<Point>
<coordinates>
-65.0643082,-10.8828592,170.09
</coordinates>
</Point>
</Placemark>
<Placemark>
<name>
Tue Dec 27 12:57:07 2016 S=0.23 Km/hr
</name>
<styleUrl>
#styleMap_TLP_Normal
</styleUrl>
<Point>
<coordinates>
-65.0643082,-10.8828497,170.16
</coordinates>
</Point>
</Placemark>
<Placemark>
<name>
Tue Dec 27 12:57:17 2016 S=0.62 Km/hr
</name>
<styleUrl>
#styleMap_TLP_Normal
</styleUrl>
<Point>
<coordinates>
-65.0643005,-10.8828497,170.30
</coordinates>
</Point>
</Placemark>
<Placemark>
<name>
Tue Dec 27 12:57:27 2016 S=1.15 Km/hr
</name>
<styleUrl>
#styleMap_TLP_Normal
</styleUrl>
<Point>
<coordinates>
-65.0643234,-10.8828926,170.44
</coordinates>
</Point>
</Placemark>
<Placemark>
<name>
Tue Dec 27 12:57:37 2016 S=1.28 Km/hr
</name>
<styleUrl>
#styleMap_TLP_Normal
</styleUrl>
<Point>
<coordinates>
-65.0643387,-10.8829184,170.24
</coordinates>
</Point>
</Placemark>
<Placemark>
<name>
Tue Dec 27 12:57:47 2016 S=0.09 Km/hr
</name>
<styleUrl>
#styleMap_TLP_Normal
</styleUrl>
<Point>
<coordinates>
-65.0643616,-10.8829212,170.55
</coordinates>
</Point>
</Placemark>
<Placemark>
<name>
Tue Dec 27 12:57:57 2016 S=0.69 Km/hr
</name>
<styleUrl>
#styleMap_TLP_Normal
</styleUrl>
<Point>
<coordinates>
-65.0643539,-10.8829203,170.57
</coordinates>
</Point>
</Placemark>
<Placemark>
<name>
Tue Dec 27 12:58:07 2016 S=0.36 Km/hr
</name>
<styleUrl>
#styleMap_TLP_Normal
</styleUrl>
<Point>
<coordinates>
-65.0643387,-10.8829212,170.59
</coordinates>
</Point>
</Placemark>
<Placemark>
<name>
Tue Dec 27 12:58:17 2016 S=0.50 Km/hr
</name>
<styleUrl>
#styleMap_TLP_Normal
</styleUrl>
<Point>
<coordinates>
-65.0643311,-10.8829279,170.59
</coordinates>
</Point>
</Placemark>
<Placemark>
<name>
Tue Dec 27 12:58:27 2016 S=0.22 Km/hr
</name>
<styleUrl>
#styleMap_TLP_Normal
</styleUrl>
<Point>
<coordinates>
-65.0643234,-10.8829260,170.64
</coordinates>
</Point>
</Placemark>
<Placemark>
<name>
Tue Dec 27 12:58:37 2016 S=0.32 Km/hr
</name>
<styleUrl>
#styleMap_TLP_Normal
</styleUrl>
<Point>
<coordinates>
-65.0643158,-10.8829193,170.70
</coordinates>
</Point>
</Placemark>
<Placemark>
<name>
Tue Dec 27 12:58:47 2016 S=0.22 Km/hr
</name>
<styleUrl>
#styleMap_TLP_Normal
</styleUrl>
<Point>
<coordinates>
-65.0643234,-10.8829250,170.71
</coordinates>
</Point>
</Placemark>
<Placemark>
<name>
Tue Dec 27 12:58:57 2016 S=0.62 Km/hr
</name>
<styleUrl>
#styleMap_TLP_Normal
</styleUrl>
<Point>
<coordinates>
-65.0643387,-10.8829155,170.69
</coordinates>
</Point>
</Placemark>
<Placemark>
<name>
Tue Dec 27 12:59:07 2016 S=0.23 Km/hr
</name>
<styleUrl>
#styleMap_TLP_Normal
</styleUrl>
<Point>
<coordinates>
-65.0643387,-10.8829117,170.64
</coordinates>
</Point>
</Placemark>
<Placemark>
<name>
Tue Dec 27 12:59:17 2016 S=0.01 Km/hr
</name>
<styleUrl>
#styleMap_TLP_Normal
</styleUrl>
<Point>
<coordinates>
-65.0643463,-10.8829136,170.65
</coordinates>
</Point>
</Placemark>
<Placemark>
<name>
Tue Dec 27 12:59:27 2016 S=0.47 Km/hr
</name>
<styleUrl>
#styleMap_TLP_Normal
</styleUrl>
<Point>
<coordinates>
-65.0643387,-10.8829098,170.66
</coordinates>
</Point>
</Placemark>
<Placemark>
<name>
Tue Dec 27 12:59:37 2016 S=0.53 Km/hr
</name>
<styleUrl>
#styleMap_TLP_Normal
</styleUrl>
<Point>
<coordinates>
-65.0643463,-10.8829193,170.74
</coordinates>
</Point>
</Placemark>
<Placemark>
<name>
Tue Dec 27 12:59:47 2016 S=0.52 Km/hr
</name>
<styleUrl>
#styleMap_TLP_Normal
</styleUrl>
<Point>
<coordinates>
-65.0643463,-10.8829107,170.84
</coordinates>
</Point>
</Placemark>
<Placemark>
<name>
Tue Dec 27 12:59:57 2016 S=0.43 Km/hr
</name>
<styleUrl>
#styleMap_TLP_Normal
</styleUrl>
<Point>
<coordinates>
-65.0643692,-10.8828850,172.41
</coordinates>
</Point>
</Placemark>
<Placemark>
<name>
Tue Dec 27 13:00:07 2016 S=0.24 Km/hr
</name>
<styleUrl>
#styleMap_TLP_Normal
</styleUrl>
<Point>
<coordinates>
-65.0643311,-10.8828602,172.78
</coordinates>
</Point>
</Placemark>
<Placemark>
<name>
Tue Dec 27 13:00:17 2016 S=0.44 Km/hr
</name>
<styleUrl>
#styleMap_TLP_Normal
</styleUrl>
<Point>
<coordinates>
-65.0643234,-10.8828697,172.90
</coordinates>
</Point>
</Placemark>
<Placemark>
<name>
Tue Dec 27 13:00:27 2016 S=0.49 Km/hr
</name>
<styleUrl>
#styleMap_TLP_Normal
</styleUrl>
<Point>
<coordinates>
-65.0643311,-10.8828793,172.93
</coordinates>
</Point>
</Placemark>
<Placemark>
<name>
Tue Dec 27 13:00:37 2016 S=1.03 Km/hr
</name>
<styleUrl>
#styleMap_TLP_Normal
</styleUrl>
<Point>
<coordinates>
-65.0643387,-10.8828859,172.95
</coordinates>
</Point>
</Placemark>
<Placemark>
<name>
Tue Dec 27 13:00:47 2016 S=0.88 Km/hr
</name>
<styleUrl>
#styleMap_TLP_Normal
</styleUrl>
<Point>
<coordinates>
-65.0643616,-10.8829517,172.42
</coordinates>
</Point>
</Placemark>
<Placemark>
<name>
Tue Dec 27 13:00:57 2016 S=0.51 Km/hr
</name>
<styleUrl>
#styleMap_TLP_Normal
</styleUrl>
<Point>
<coordinates>
-65.0643463,-10.8829651,172.42
</coordinates>
</Point>
</Placemark>
<Placemark>
<name>
Tue Dec 27 13:01:07 2016 S=0.59 Km/hr
</name>
<styleUrl>
#styleMap_TLP_Normal
</styleUrl>
<Point>
<coordinates>
-65.0643692,-10.8829384,172.70
</coordinates>
</Point>
</Placemark>
<Placemark>
<name>
Tue Dec 27 13:01:17 2016 S=1.02 Km/hr
</name>
<styleUrl>
#styleMap_TLP_Normal
</styleUrl>
<Point>
<coordinates>
-65.0643692,-10.8829384,172.74
</coordinates>
</Point>
</Placemark>
<Placemark>
<name>
Tue Dec 27 13:01:27 2016 S=0.42 Km/hr
</name>
<styleUrl>
#styleMap_TLP_Normal
</styleUrl>
<Point>
<coordinates>
-65.0643768,-10.8829451,173.61
</coordinates>
</Point>
</Placemark>
<Placemark>
<name>
Tue Dec 27 13:01:37 2016 S=0.96 Km/hr
</name>
<styleUrl>
#styleMap_TLP_Normal
</styleUrl>
<Point>
<coordinates>
-65.0643692,-10.8829336,174.55
</coordinates>
</Point>
</Placemark>
<Placemark>
<name>
Tue Dec 27 13:01:47 2016 S=0.30 Km/hr
</name>
<styleUrl>
#styleMap_TLP_Normal
</styleUrl>
<Point>
<coordinates>
-65.0643692,-10.8829355,174.61
</coordinates>
</Point>
</Placemark>
<Placemark>
<name>
Tue Dec 27 13:01:57 2016 S=0.47 Km/hr
</name>
<styleUrl>
#styleMap_TLP_Normal
</styleUrl>
<Point>
<coordinates>
-65.0643616,-10.8829269,174.70
</coordinates>
</Point>
</Placemark>
<Placemark>
<name>
Tue Dec 27 13:02:07 2016 S=0.67 Km/hr
</name>
<styleUrl>
#styleMap_TLP_Normal
</styleUrl>
<Point>
<coordinates>
-65.0643387,-10.8829184,175.16
</coordinates>
</Point>
</Placemark>
<Placemark>
<name>
Tue Dec 27 13:02:17 2016 S=0.72 Km/hr
</name>
<styleUrl>
#styleMap_TLP_Normal
</styleUrl>
<Point>
<coordinates>
-65.0643311,-10.8829107,175.07
</coordinates>
</Point>
</Placemark>
<Placemark>
<name>
Tue Dec 27 13:02:27 2016 S=0.55 Km/hr
</name>
<styleUrl>
#styleMap_TLP_Normal
</styleUrl>
<Point>
<coordinates>
-65.0643387,-10.8829088,175.11
</coordinates>
</Point>
</Placemark>
<Placemark>
<name>
Tue Dec 27 13:02:37 2016 S=0.64 Km/hr
</name>
<styleUrl>
#styleMap_TLP_Normal
</styleUrl>
<Point>
<coordinates>
-65.0643311,-10.8829021,175.06
</coordinates>
</Point>
</Placemark>
<Placemark>
<name>
Tue Dec 27 13:02:47 2016 S=0.10 Km/hr
</name>
<styleUrl>
#styleMap_TLP_Normal
</styleUrl>
<Point>
<coordinates>
-65.0643387,-10.8829041,174.49
</coordinates>
</Point>
</Placemark>
<Placemark>
<name>
Tue Dec 27 13:02:57 2016 S=0.40 Km/hr
</name>
<styleUrl>
#styleMap_TLP_Normal
</styleUrl>
<Point>
<coordinates>
-65.0643311,-10.8829060,174.47
</coordinates>
</Point>
</Placemark>
<Placemark>
<name>
Tue Dec 27 13:03:07 2016 S=0.29 Km/hr
</name>
<styleUrl>
#styleMap_TLP_Normal
</styleUrl>
<Point>
<coordinates>
-65.0643234,-10.8829060,174.53
</coordinates>
</Point>
</Placemark>
<Placemark>
<name>
Tue Dec 27 13:03:17 2016 S=0.64 Km/hr
</name>
<styleUrl>
#styleMap_TLP_Normal
</styleUrl>
<Point>
<coordinates>
-65.0643234,-10.8829069,174.41
</coordinates>
</Point>
</Placemark>
<Placemark>
<name>
Tue Dec 27 13:03:27 2016 S=0.99 Km/hr
</name>
<styleUrl>
#styleMap_TLP_Normal
</styleUrl>
<Point>
<coordinates>
-65.0643082,-10.8829088,173.78
</coordinates>
</Point>
</Placemark>
<Placemark>
<name>
Tue Dec 27 13:03:37 2016 S=1.57 Km/hr
</name>
<styleUrl>
#styleMap_TLP_Normal
</styleUrl>
<Point>
<coordinates>
-65.0642929,-10.8829212,172.45
</coordinates>
</Point>
</Placemark>
<Placemark>
<name>
Tue Dec 27 13:03:47 2016 S=1.35 Km/hr
</name>
<styleUrl>
#styleMap_TLP_Normal
</styleUrl>
<Point>
<coordinates>
-65.0643082,-10.8829374,171.36
</coordinates>
</Point>
</Placemark>
<Placemark>
<name>
Tue Dec 27 13:03:57 2016 S=0.10 Km/hr
</name>
<styleUrl>
#styleMap_TLP_Normal
</styleUrl>
<Point>
<coordinates>
-65.0643539,-10.8829775,169.23
</coordinates>
</Point>
</Placemark>
<Placemark>
<name>
Tue Dec 27 13:04:07 2016 S=0.52 Km/hr
</name>
<styleUrl>
#styleMap_TLP_Normal
</styleUrl>
<Point>
<coordinates>
-65.0643616,-10.8829441,167.80
</coordinates>
</Point>
</Placemark>
<Placemark>
<name>
Tue Dec 27 13:04:17 2016 S=0.89 Km/hr
</name>
<styleUrl>
#styleMap_TLP_Normal
</styleUrl>
<Point>
<coordinates>
-65.0643539,-10.8829432,167.74
</coordinates>
</Point>
</Placemark>
<Placemark>
<name>
Tue Dec 27 13:04:27 2016 S=0.77 Km/hr
</name>
<styleUrl>
#styleMap_TLP_Normal
</styleUrl>
<Point>
<coordinates>
-65.0643539,-10.8829098,167.51
</coordinates>
</Point>
</Placemark>
<Placemark>
<name>
Tue Dec 27 13:04:37 2016 S=1.38 Km/hr
</name>
<styleUrl>
#styleMap_TLP_Normal
</styleUrl>
<Point>
<coordinates>
-65.0643616,-10.8829069,167.46
</coordinates>
</Point>
</Placemark>
<Placemark>
<name>
Tue Dec 27 13:04:47 2016 S=1.57 Km/hr
</name>
<styleUrl>
#styleMap_TLP_Normal
</styleUrl>
<Point>
<coordinates>
-65.0643921,-10.8829317,167.55
</coordinates>
</Point>
</Placemark>
<Placemark>
<name>
Tue Dec 27 13:04:57 2016 S=0.47 Km/hr
</name>
<styleUrl>
#styleMap_TLP_Normal
</styleUrl>
<Point>
<coordinates>
-65.0643997,-10.8829269,166.81
</coordinates>
</Point>
</Placemark>
<Placemark>
<name>
Tue Dec 27 13:05:07 2016 S=0.96 Km/hr
</name>
<styleUrl>
#styleMap_TLP_Normal
</styleUrl>
<Point>
<coordinates>
-65.0643997,-10.8829212,166.81
</coordinates>
</Point>
</Placemark>
<Placemark>
<name>
Tue Dec 27 13:05:17 2016 S=0.53 Km/hr
</name>
<styleUrl>
#styleMap_TLP_Normal
</styleUrl>
<Point>
<coordinates>
-65.0643845,-10.8828964,165.87
</coordinates>
</Point>
</Placemark>
<Placemark>
<name>
Tue Dec 27 13:05:27 2016 S=0.66 Km/hr
</name>
<styleUrl>
#styleMap_TLP_Normal
</styleUrl>
<Point>
<coordinates>
-65.0643768,-10.8828945,165.89
</coordinates>
</Point>
</Placemark>
<Placemark>
<name>
Tue Dec 27 13:05:37 2016 S=0.27 Km/hr
</name>
<styleUrl>
#styleMap_TLP_Normal
</styleUrl>
<Point>
<coordinates>
-65.0643234,-10.8828888,166.66
</coordinates>
</Point>
</Placemark>
<Placemark>
<name>
Tue Dec 27 13:05:47 2016 S=0.60 Km/hr
</name>
<styleUrl>
#styleMap_TLP_Normal
</styleUrl>
<Point>
<coordinates>
-65.0643158,-10.8828955,166.75
</coordinates>
</Point>
</Placemark>
<Placemark>
<name>
Tue Dec 27 13:05:57 2016 S=0.66 Km/hr
</name>
<styleUrl>
#styleMap_TLP_Normal
</styleUrl>
<Point>
<coordinates>
-65.0643082,-10.8829117,166.82
</coordinates>
</Point>
</Placemark>
<Placemark>
<name>
Tue Dec 27 13:06:07 2016 S=1.77 Km/hr
</name>
<styleUrl>
#styleMap_TLP_Normal
</styleUrl>
<Point>
<coordinates>
-65.0643082,-10.8829489,167.52
</coordinates>
</Point>
</Placemark>
<Placemark>
<name>
Tue Dec 27 13:06:17 2016 S=1.27 Km/hr
</name>
<styleUrl>
#styleMap_TLP_Normal
</styleUrl>
<Point>
<coordinates>
-65.0642624,-10.8829308,168.31
</coordinates>
</Point>
</Placemark>
<Placemark>
<name>
Tue Dec 27 13:06:27 2016 S=0.18 Km/hr
</name>
<styleUrl>
#styleMap_TLP_Normal
</styleUrl>
<Point>
<coordinates>
-65.0642548,-10.8829136,169.32
</coordinates>
</Point>
</Placemark>
<Placemark>
<name>
Tue Dec 27 13:06:37 2016 S=1.73 Km/hr
</name>
<styleUrl>
#styleMap_TLP_Normal
</styleUrl>
<Point>
<coordinates>
-65.0643005,-10.8829327,170.82
</coordinates>
</Point>
</Placemark>
<Placemark>
<name>
Tue Dec 27 13:06:47 2016 S=0.88 Km/hr
</name>
<styleUrl>
#styleMap_TLP_Normal
</styleUrl>
<Point>
<coordinates>
-65.0643005,-10.8829079,171.19
</coordinates>
</Point>
</Placemark>
<Placemark>
<name>
Tue Dec 27 13:06:57 2016 S=0.88 Km/hr
</name>
<styleUrl>
#styleMap_TLP_Normal
</styleUrl>
<Point>
<coordinates>
-65.0642853,-10.8828983,171.47
</coordinates>
</Point>
</Placemark>
<Placemark>
<name>
Tue Dec 27 13:07:07 2016 S=1.77 Km/hr
</name>
<styleUrl>
#styleMap_TLP_Normal
</styleUrl>
<Point>
<coordinates>
-65.0643158,-10.8828840,171.65
</coordinates>
</Point>
</Placemark>
<Placemark>
<name>
Tue Dec 27 13:07:17 2016 S=0.08 Km/hr
</name>
<styleUrl>
#styleMap_TLP_Normal
</styleUrl>
<Point>
<coordinates>
-65.0643082,-10.8828707,171.91
</coordinates>
</Point>
</Placemark>
<Placemark>
<name>
Tue Dec 27 13:07:27 2016 S=0.49 Km/hr
</name>
<styleUrl>
#styleMap_TLP_Normal
</styleUrl>
<Point>
<coordinates>
-65.0643005,-10.8828716,172.32
</coordinates>
</Point>
</Placemark>
<Placemark>
<name>
Tue Dec 27 13:07:37 2016 S=0.42 Km/hr
</name>
<styleUrl>
#styleMap_TLP_Normal
</styleUrl>
<Point>
<coordinates>
-65.0643005,-10.8828783,172.33
</coordinates>
</Point>
</Placemark>
<Placemark>
<name>
Tue Dec 27 13:07:47 2016 S=0.17 Km/hr
</name>
<styleUrl>
#styleMap_TLP_Normal
</styleUrl>
<Point>
<coordinates>
-65.0643005,-10.8828783,172.27
</coordinates>
</Point>
</Placemark>
<Placemark>
<name>
Tue Dec 27 13:07:57 2016 S=1.35 Km/hr
</name>
<styleUrl>
#styleMap_TLP_Normal
</styleUrl>
<Point>
<coordinates>
-65.0643158,-10.8828773,172.08
</coordinates>
</Point>
</Placemark>
<Placemark>
<name>
Tue Dec 27 13:08:07 2016 S=0.51 Km/hr
</name>
<styleUrl>
#styleMap_TLP_Normal
</styleUrl>
<Point>
<coordinates>
-65.0643616,-10.8829012,170.16
</coordinates>
</Point>
</Placemark>
<Placemark>
<name>
Tue Dec 27 13:08:17 2016 S=1.31 Km/hr
</name>
<styleUrl>
#styleMap_TLP_Normal
</styleUrl>
<Point>
<coordinates>
-65.0643921,-10.8829203,169.90
</coordinates>
</Point>
</Placemark>
<Placemark>
<name>
Tue Dec 27 13:08:27 2016 S=0.24 Km/hr
</name>
<styleUrl>
#styleMap_TLP_Normal
</styleUrl>
<Point>
<coordinates>
-65.0643921,-10.8829279,169.66
</coordinates>
</Point>
</Placemark>
<Placemark>
<name>
Tue Dec 27 13:08:37 2016 S=0.34 Km/hr
</name>
<styleUrl>
#styleMap_TLP_Normal
</styleUrl>
<Point>
<coordinates>
-65.0644073,-10.8828449,170.12
</coordinates>
</Point>
</Placemark>
<Placemark>
<name>
Tue Dec 27 13:08:47 2016 S=0.67 Km/hr
</name>
<styleUrl>
#styleMap_TLP_Normal
</styleUrl>
<Point>
<coordinates>
-65.0644226,-10.8828363,170.09
</coordinates>
</Point>
</Placemark>
<Placemark>
<name>
Tue Dec 27 13:08:57 2016 S=0.96 Km/hr
</name>
<styleUrl>
#styleMap_TLP_Normal
</styleUrl>
<Point>
<coordinates>
-65.0644150,-10.8828430,170.02
</coordinates>
</Point>
</Placemark>
<Placemark>
<name>
Tue Dec 27 13:09:07 2016 S=2.48 Km/hr
</name>
<styleUrl>
#styleMap_TLP_Normal
</styleUrl>
<Point>
<coordinates>
-65.0644913,-10.8829174,166.67
</coordinates>
</Point>
</Placemark>
<Placemark>
<name>
Tue Dec 27 13:09:17 2016 S=2.46 Km/hr
</name>
<styleUrl>
#styleMap_TLP_Normal
</styleUrl>
<Point>
<coordinates>
-65.0645370,-10.8829975,163.87
</coordinates>
</Point>
</Placemark>
<Placemark>
<name>
Tue Dec 27 13:09:27 2016 S=1.97 Km/hr
</name>
<styleUrl>
#styleMap_TLP_Normal
</styleUrl>
<Point>
<coordinates>
-65.0645828,-10.8830462,164.09
</coordinates>
</Point>
</Placemark>
<Placemark>
<name>
Tue Dec 27 13:09:37 2016 S=0.89 Km/hr
</name>
<styleUrl>
#styleMap_TLP_Normal
</styleUrl>
<Point>
<coordinates>
-65.0645981,-10.8830605,162.63
</coordinates>
</Point>
</Placemark>
<Placemark>
<name>
Tue Dec 27 13:09:47 2016 S=1.90 Km/hr
</name>
<styleUrl>
#styleMap_TLP_Normal
</styleUrl>
<Point>
<coordinates>
-65.0646286,-10.8831072,162.39
</coordinates>
</Point>
</Placemark>
<Placemark>
<name>
Tue Dec 27 13:09:57 2016 S=1.36 Km/hr
</name>
<styleUrl>
#styleMap_TLP_Normal
</styleUrl>
<Point>
<coordinates>
-65.0646667,-10.8831453,162.11
</coordinates>
</Point>
</Placemark>
<Placemark>
<name>
Tue Dec 27 13:10:07 2016 S=1.48 Km/hr
</name>
<styleUrl>
#styleMap_TLP_Normal
</styleUrl>
<Point>
<coordinates>
-65.0647354,-10.8832121,161.79
</coordinates>
</Point>
</Placemark>
<Placemark>
<name>
Tue Dec 27 13:10:17 2016 S=1.55 Km/hr
</name>
<styleUrl>
#styleMap_TLP_Normal
</styleUrl>
<Point>
<coordinates>
-65.0647659,-10.8832712,161.86
</coordinates>
</Point>
</Placemark>
<Placemark>
<name>
Tue Dec 27 13:10:27 2016 S=2.05 Km/hr
</name>
<styleUrl>
#styleMap_TLP_Normal
</styleUrl>
<Point>
<coordinates>
-65.0647583,-10.8833504,162.73
</coordinates>
</Point>
</Placemark>
<Placemark>
<name>
Tue Dec 27 13:10:37 2016 S=1.94 Km/hr
</name>
<styleUrl>
#styleMap_TLP_Normal
</styleUrl>
<Point>
<coordinates>
-65.0646820,-10.8833990,162.92
</coordinates>
</Point>
</Placemark>
<Placemark>
<name>
Tue Dec 27 13:10:47 2016 S=3.25 Km/hr
</name>
<styleUrl>
#styleMap_TLP_Normal
</styleUrl>
<Point>
<coordinates>
-65.0646133,-10.8834314,163.20
</coordinates>
</Point>
</Placemark>
<Placemark>
<name>
Tue Dec 27 13:10:57 2016 S=1.67 Km/hr
</name>
<styleUrl>
#styleMap_TLP_Normal
</styleUrl>
<Point>
<coordinates>
-65.0645676,-10.8834944,163.01
</coordinates>
</Point>
</Placemark>
<Placemark>
<name>
Tue Dec 27 13:11:07 2016 S=1.93 Km/hr
</name>
<styleUrl>
#styleMap_TLP_Normal
</styleUrl>
<Point>
<coordinates>
-65.0645981,-10.8835506,162.60
</coordinates>
</Point>
</Placemark>
<Placemark>
<name>
Tue Dec 27 13:11:17 2016 S=1.47 Km/hr
</name>
<styleUrl>
#styleMap_TLP_Normal
</styleUrl>
<Point>
<coordinates>
-65.0646515,-10.8835669,160.77
</coordinates>
</Point>
</Placemark>
<Placemark>
<name>
Tue Dec 27 13:11:27 2016 S=1.93 Km/hr
</name>
<styleUrl>
#styleMap_TLP_Normal
</styleUrl>
<Point>
<coordinates>
-65.0646820,-10.8836336,160.66
</coordinates>
</Point>
</Placemark>
<Placemark>
<name>
Tue Dec 27 13:11:37 2016 S=1.75 Km/hr
</name>
<styleUrl>
#styleMap_TLP_Normal
</styleUrl>
<Point>
<coordinates>
-65.0647049,-10.8836918,160.29
</coordinates>
</Point>
</Placemark>
<Placemark>
<name>
Tue Dec 27 13:11:47 2016 S=2.90 Km/hr
</name>
<styleUrl>
#styleMap_TLP_Normal
</styleUrl>
<Point>
<coordinates>
-65.0647659,-10.8837938,159.51
</coordinates>
</Point>
</Placemark>
<Placemark>
<name>
Tue Dec 27 13:11:57 2016 S=1.11 Km/hr
</name>
<styleUrl>
#styleMap_TLP_Normal
</styleUrl>
<Point>
<coordinates>
-65.0648422,-10.8838663,159.58
</coordinates>
</Point>
</Placemark>
<Placemark>
<name>
Tue Dec 27 13:12:07 2016 S=1.52 Km/hr
</name>
<styleUrl>
#styleMap_TLP_Normal
</styleUrl>
<Point>
<coordinates>
-65.0648422,-10.8839169,159.42
</coordinates>
</Point>
</Placemark>
<Placemark>
<name>
Tue Dec 27 13:12:17 2016 S=0.93 Km/hr
</name>
<styleUrl>
#styleMap_TLP_Normal
</styleUrl>
<Point>
<coordinates>
-65.0648575,-10.8839197,159.44
</coordinates>
</Point>
</Placemark>
<Placemark>
<name>
Tue Dec 27 13:12:27 2016 S=1.58 Km/hr
</name>
<styleUrl>
#styleMap_TLP_Normal
</styleUrl>
<Point>
<coordinates>
-65.0649185,-10.8839846,158.45
</coordinates>
</Point>
</Placemark>
<Placemark>
<name>
Tue Dec 27 13:12:37 2016 S=3.60 Km/hr
</name>
<styleUrl>
#styleMap_TLP_Normal
</styleUrl>
<Point>
<coordinates>
-65.0648422,-10.8840551,156.46
</coordinates>
</Point>
</Placemark>
<Placemark>
<name>
Tue Dec 27 13:12:47 2016 S=2.55 Km/hr
</name>
<styleUrl>
#styleMap_TLP_Normal
</styleUrl>
<Point>
<coordinates>
-65.0648651,-10.8841438,155.94
</coordinates>
</Point>
</Placemark>
<Placemark>
<name>
Tue Dec 27 13:12:57 2016 S=4.02 Km/hr
</name>
<styleUrl>
#styleMap_TLP_Normal
</styleUrl>
<Point>
<coordinates>
-65.0648727,-10.8842430,157.20
</coordinates>
</Point>
</Placemark>
<Placemark>
<name>
Tue Dec 27 13:13:07 2016 S=3.69 Km/hr
</name>
<styleUrl>
#styleMap_TLP_Normal
</styleUrl>
<Point>
<coordinates>
-65.0649261,-10.8843451,155.93
</coordinates>
</Point>
</Placemark>
<Placemark>
<name>
Tue Dec 27 13:13:17 2016 S=1.74 Km/hr
</name>
<styleUrl>
#styleMap_TLP_Normal
</styleUrl>
<Point>
<coordinates>
-65.0649719,-10.8844223,157.12
</coordinates>
</Point>
</Placemark>
<Placemark>
<name>
Tue Dec 27 13:13:27 2016 S=0.71 Km/hr
</name>
<styleUrl>
#styleMap_TLP_Normal
</styleUrl>
<Point>
<coordinates>
-65.0650024,-10.8844166,157.70
</coordinates>
</Point>
</Placemark>
<Placemark>
<name>
Tue Dec 27 13:13:37 2016 S=0.56 Km/hr
</name>
<styleUrl>
#styleMap_TLP_Normal
</styleUrl>
<Point>
<coordinates>
-65.0650177,-10.8844233,157.92
</coordinates>
</Point>
</Placemark>
<Placemark>
<name>
Tue Dec 27 13:13:47 2016 S=1.50 Km/hr
</name>
<styleUrl>
#styleMap_TLP_Normal
</styleUrl>
<Point>
<coordinates>
-65.0649948,-10.8844509,157.30
</coordinates>
</Point>
</Placemark>
<Placemark>
<name>
Tue Dec 27 13:13:57 2016 S=0.42 Km/hr
</name>
<styleUrl>
#styleMap_TLP_Normal
</styleUrl>
<Point>
<coordinates>
-65.0650101,-10.8844481,156.04
</coordinates>
</Point>
</Placemark>
<Placemark>
<name>
Tue Dec 27 13:14:07 2016 S=0.73 Km/hr
</name>
<styleUrl>
#styleMap_TLP_Normal
</styleUrl>
<Point>
<coordinates>
-65.0649719,-10.8844519,155.97
</coordinates>
</Point>
</Placemark>
<Placemark>
<name>
Tue Dec 27 13:14:17 2016 S=0.67 Km/hr
</name>
<styleUrl>
#styleMap_TLP_Normal
</styleUrl>
<Point>
<coordinates>
-65.0649719,-10.8844604,155.96
</coordinates>
</Point>
</Placemark>
<Placemark>
<name>
Tue Dec 27 13:14:27 2016 S=3.46 Km/hr
</name>
<styleUrl>
#styleMap_TLP_Normal
</styleUrl>
<Point>
<coordinates>
-65.0650101,-10.8844814,155.77
</coordinates>
</Point>
</Placemark>
<Placemark>
<name>
Tue Dec 27 13:14:37 2016 S=3.37 Km/hr
</name>
<styleUrl>
#styleMap_TLP_Normal
</styleUrl>
<Point>
<coordinates>
-65.0651016,-10.8845091,156.54
</coordinates>
</Point>
</Placemark>
<Placemark>
<name>
Tue Dec 27 13:14:47 2016 S=2.43 Km/hr
</name>
<styleUrl>
#styleMap_TLP_Normal
</styleUrl>
<Point>
<coordinates>
-65.0652008,-10.8845501,157.09
</coordinates>
</Point>
</Placemark>
<Placemark>
<name>
Tue Dec 27 13:14:57 2016 S=2.45 Km/hr
</name>
<styleUrl>
#styleMap_TLP_Normal
</styleUrl>
<Point>
<coordinates>
-65.0652847,-10.8846397,157.11
</coordinates>
</Point>
</Placemark>
<Placemark>
<name>
Tue Dec 27 13:15:07 2016 S=3.50 Km/hr
</name>
<styleUrl>
#styleMap_TLP_Normal
</styleUrl>
<Point>
<coordinates>
-65.0653076,-10.8847399,156.66
</coordinates>
</Point>
</Placemark>
<Placemark>
<name>
Tue Dec 27 13:15:17 2016 S=3.82 Km/hr
</name>
<styleUrl>
#styleMap_TLP_Normal
</styleUrl>
<Point>
<coordinates>
-65.0653763,-10.8848486,158.07
</coordinates>
</Point>
</Placemark>
<Placemark>
<name>
Tue Dec 27 13:15:27 2016 S=4.53 Km/hr
</name>
<styleUrl>
#styleMap_TLP_Normal
</styleUrl>
<Point>
<coordinates>
-65.0654297,-10.8849392,157.79
</coordinates>
</Point>
</Placemark>
<Placemark>
<name>
Tue Dec 27 13:15:37 2016 S=3.25 Km/hr
</name>
<styleUrl>
#styleMap_TLP_Normal
</styleUrl>
<Point>
<coordinates>
-65.0655136,-10.8850021,158.11
</coordinates>
</Point>
</Placemark>
<Placemark>
<name>
Tue Dec 27 13:15:47 2016 S=2.81 Km/hr
</name>
<styleUrl>
#styleMap_TLP_Normal
</styleUrl>
<Point>
<coordinates>
-65.0655823,-10.8850946,156.82
</coordinates>
</Point>
</Placemark>
<Placemark>
<name>
Tue Dec 27 13:15:57 2016 S=0.86 Km/hr
</name>
<styleUrl>
#styleMap_TLP_Normal
</styleUrl>
<Point>
<coordinates>
-65.0656281,-10.8851557,156.58
</coordinates>
</Point>
</Placemark>
<Placemark>
<name>
Tue Dec 27 13:16:07 2016 S=0.69 Km/hr
</name>
<styleUrl>
#styleMap_TLP_Normal
</styleUrl>
<Point>
<coordinates>
-65.0656433,-10.8851585,156.44
</coordinates>
</Point>
</Placemark>
<Placemark>
<name>
Tue Dec 27 13:16:17 2016 S=0.14 Km/hr
</name>
<styleUrl>
#styleMap_TLP_Normal
</styleUrl>
<Point>
<coordinates>
-65.0656433,-10.8851633,156.30
</coordinates>
</Point>
</Placemark>
<Placemark>
<name>
Tue Dec 27 13:16:27 2016 S=0.45 Km/hr
</name>
<styleUrl>
#styleMap_TLP_Normal
</styleUrl>
<Point>
<coordinates>
-65.0656509,-10.8851662,156.01
</coordinates>
</Point>
</Placemark>
<Placemark>
<name>
Tue Dec 27 13:16:37 2016 S=0.19 Km/hr
</name>
<styleUrl>
#styleMap_TLP_Normal
</styleUrl>
<Point>
<coordinates>
-65.0656815,-10.8852024,156.28
</coordinates>
</Point>
</Placemark>
<Placemark>
<name>
Tue Dec 27 13:16:47 2016 S=2.18 Km/hr
</name>
<styleUrl>
#styleMap_TLP_Normal
</styleUrl>
<Point>
<coordinates>
-65.0656967,-10.8851957,157.44
</coordinates>
</Point>
</Placemark>
<Placemark>
<name>
Tue Dec 27 13:16:57 2016 S=3.31 Km/hr
</name>
<styleUrl>
#styleMap_TLP_Normal
</styleUrl>
<Point>
<coordinates>
-65.0657578,-10.8852348,157.91
</coordinates>
</Point>
</Placemark>
<Placemark>
<name>
Tue Dec 27 13:17:07 2016 S=4.33 Km/hr
</name>
<styleUrl>
#styleMap_TLP_Normal
</styleUrl>
<Point>
<coordinates>
-65.0658417,-10.8851690,157.84
</coordinates>
</Point>
</Placemark>
<Placemark>
<name>
Tue Dec 27 13:17:17 2016 S=4.46 Km/hr
</name>
<styleUrl>
#styleMap_TLP_Normal
</styleUrl>
<Point>
<coordinates>
-65.0659485,-10.8851128,157.73
</coordinates>
</Point>
</Placemark>
<Placemark>
<name>
Tue Dec 27 13:17:27 2016 S=3.41 Km/hr
</name>
<styleUrl>
#styleMap_TLP_Normal
</styleUrl>
<Point>
<coordinates>
-65.0660324,-10.8850899,158.55
</coordinates>
</Point>
</Placemark>
<Placemark>
<name>
Tue Dec 27 13:17:37 2016 S=5.86 Km/hr
</name>
<styleUrl>
#styleMap_TLP_Normal
</styleUrl>
<Point>
<coordinates>
-65.0661240,-10.8850183,158.74
</coordinates>
</Point>
</Placemark>
<Placemark>
<name>
Tue Dec 27 13:17:47 2016 S=3.46 Km/hr
</name>
<styleUrl>
#styleMap_TLP_Normal
</styleUrl>
<Point>
<coordinates>
-65.0662231,-10.8849421,159.35
</coordinates>
</Point>
</Placemark>
<Placemark>
<name>
Tue Dec 27 13:17:57 2016 S=4.41 Km/hr
</name>
<styleUrl>
#styleMap_TLP_Normal
</styleUrl>
<Point>
<coordinates>
-65.0663528,-10.8849201,160.45
</coordinates>
</Point>
</Placemark>
<Placemark>
<name>
Tue Dec 27 13:18:07 2016 S=4.32 Km/hr
</name>
<styleUrl>
#styleMap_TLP_Normal
</styleUrl>
<Point>
<coordinates>
-65.0664673,-10.8848495,161.24
</coordinates>
</Point>
</Placemark>
<Placemark>
<name>
Tue Dec 27 13:18:17 2016 S=4.30 Km/hr
</name>
<styleUrl>
#styleMap_TLP_Normal
</styleUrl>
<Point>
<coordinates>
-65.0665665,-10.8847637,162.43
</coordinates>
</Point>
</Placemark>
<Placemark>
<name>
Tue Dec 27 13:18:27 2016 S=4.47 Km/hr
</name>
<styleUrl>
#styleMap_TLP_Normal
</styleUrl>
<Point>
<coordinates>
-65.0666580,-10.8846750,163.48
</coordinates>
</Point>
</Placemark>
<Placemark>
<name>
Tue Dec 27 13:18:37 2016 S=6.71 Km/hr
</name>
<styleUrl>
#styleMap_TLP_Normal
</styleUrl>
<Point>
<coordinates>
-65.0667801,-10.8845987,164.12
</coordinates>
</Point>
</Placemark>
<Placemark>
<name>
Tue Dec 27 13:18:47 2016 S=5.66 Km/hr
</name>
<styleUrl>
#styleMap_TLP_Normal
</styleUrl>
<Point>
<coordinates>
-65.0669022,-10.8845568,164.38
</coordinates>
</Point>
</Placemark>
<Placemark>
<name>
Tue Dec 27 13:18:57 2016 S=4.56 Km/hr
</name>
<styleUrl>
#styleMap_TLP_Normal
</styleUrl>
<Point>
<coordinates>
-65.0670013,-10.8844910,163.07
</coordinates>
</Point>
</Placemark>
<Placemark>
<name>
Tue Dec 27 13:19:07 2016 S=5.39 Km/hr
</name>
<styleUrl>
#styleMap_TLP_Normal
</styleUrl>
<Point>
<coordinates>
-65.0671310,-10.8844328,161.73
</coordinates>
</Point>
</Placemark>
<Placemark>
<name>
Tue Dec 27 13:19:17 2016 S=5.19 Km/hr
</name>
<styleUrl>
#styleMap_TLP_Normal
</styleUrl>
<Point>
<coordinates>
-65.0672226,-10.8843422,161.25
</coordinates>
</Point>
</Placemark>
<Placemark>
<name>
Tue Dec 27 13:19:27 2016 S=3.24 Km/hr
</name>
<styleUrl>
#styleMap_TLP_Normal
</styleUrl>
<Point>
<coordinates>
-65.0673447,-10.8843832,155.44
</coordinates>
</Point>
</Placemark>
<Placemark>
<name>
Tue Dec 27 13:19:37 2016 S=3.27 Km/hr
</name>
<styleUrl>
#styleMap_TLP_Normal
</styleUrl>
<Point>
<coordinates>
-65.0673981,-10.8844690,157.74
</coordinates>
</Point>
</Placemark>
<Placemark>
<name>
Tue Dec 27 13:19:47 2016 S=2.13 Km/hr
</name>
<styleUrl>
#styleMap_TLP_Normal
</styleUrl>
<Point>
<coordinates>
-65.0674438,-10.8845978,159.54
</coordinates>
</Point>
</Placemark>
<Placemark>
<name>
Tue Dec 27 13:19:57 2016 S=3.37 Km/hr
</name>
<styleUrl>
#styleMap_TLP_Normal
</styleUrl>
<Point>
<coordinates>
-65.0675201,-10.8846741,158.04
</coordinates>
</Point>
</Placemark>
<Placemark>
<name>
Tue Dec 27 13:20:07 2016 S=1.54 Km/hr
</name>
<styleUrl>
#styleMap_TLP_Normal
</styleUrl>
<Point>
<coordinates>
-65.0675659,-10.8846951,160.09
</coordinates>
</Point>
</Placemark>
<Placemark>
<name>
Tue Dec 27 13:20:17 2016 S=0.47 Km/hr
</name>
<styleUrl>
#styleMap_TLP_Normal
</styleUrl>
<Point>
<coordinates>
-65.0676193,-10.8847017,161.30
</coordinates>
</Point>
</Placemark>
<Placemark>
<name>
Tue Dec 27 13:20:27 2016 S=0.71 Km/hr
</name>
<styleUrl>
#styleMap_TLP_Normal
</styleUrl>
<Point>
<coordinates>
-65.0676270,-10.8846960,161.49
</coordinates>
</Point>
</Placemark>
<Placemark>
<name>
Tue Dec 27 13:20:37 2016 S=0.71 Km/hr
</name>
<styleUrl>
#styleMap_TLP_Normal
</styleUrl>
<Point>
<coordinates>
-65.0675735,-10.8847132,161.95
</coordinates>
</Point>
</Placemark>
<Placemark>
<name>
Tue Dec 27 13:20:47 2016 S=0.66 Km/hr
</name>
<styleUrl>
#styleMap_TLP_Normal
</styleUrl>
<Point>
<coordinates>
-65.0675583,-10.8847094,162.17
</coordinates>
</Point>
</Placemark>
<Placemark>
<name>
Tue Dec 27 13:21:03 2016 S=0.63 Km/hr
</name>
<styleUrl>
#styleMap_TLP_Normal
</styleUrl>
<Point>
<coordinates>
-65.0675430,-10.8846817,163.99
</coordinates>
</Point>
</Placemark>
<Placemark>
<name>
Tue Dec 27 13:21:13 2016 S=0.10 Km/hr
</name>
<styleUrl>
#styleMap_TLP_Normal
</styleUrl>
<Point>
<coordinates>
-65.0675583,-10.8846855,164.20
</coordinates>
</Point>
</Placemark>
<Placemark>
<name>
Tue Dec 27 13:21:23 2016 S=0.04 Km/hr
</name>
<styleUrl>
#styleMap_TLP_Normal
</styleUrl>
<Point>
<coordinates>
-65.0675430,-10.8846750,165.09
</coordinates>
</Point>
</Placemark>
<Placemark>
<name>
Tue Dec 27 13:21:33 2016 S=0.01 Km/hr
</name>
<styleUrl>
#styleMap_TLP_Normal
</styleUrl>
<Point>
<coordinates>
-65.0675507,-10.8846626,165.14
</coordinates>
</Point>
</Placemark>
<Placemark>
<name>
Tue Dec 27 13:21:43 2016 S=0.00 Km/hr
</name>
<styleUrl>
#styleMap_TLP_Normal
</styleUrl>
<Point>
<coordinates>
-65.0675507,-10.8846817,165.34
</coordinates>
</Point>
</Placemark>
<Placemark>
<name>
Tue Dec 27 13:21:53 2016 S=0.02 Km/hr
</name>
<styleUrl>
#styleMap_TLP_Normal
</styleUrl>
<Point>
<coordinates>
-65.0675507,-10.8846836,165.32
</coordinates>
</Point>
</Placemark>
<Placemark>
<name>
Tue Dec 27 13:22:03 2016 S=0.01 Km/hr
</name>
<styleUrl>
#styleMap_TLP_Normal
</styleUrl>
<Point>
<coordinates>
-65.0675507,-10.8846846,165.34
</coordinates>
</Point>
</Placemark>
<Placemark>
<name>
Tue Dec 27 13:22:13 2016 S=0.02 Km/hr
</name>
<styleUrl>
#styleMap_TLP_Finish
</styleUrl>
<Point>
<coordinates>
-65.0675583,-10.8846855,165.31
</coordinates>
</Point>
</Placemark>
</Folder>
</Document>
</kml>
