# Supplementary material for: Lévy foraging patterns of rural humans
Source: PLoS One. 2018 Jun 18;13(6):e0199099. doi: 10.1371/journal.pone.0199099 (PMC6005560; doi:10.1371/journal.pone.0199099)
Supplement: S4 File — (ZIP) [file pone.0199099.s004.zip › 02Holux_M-241_Start_20161227-102910_Finish_20161227-132213.txt]

-65.0649033	-10.8843784	176.65	Tue Dec 27 12:29:10 2016
-65.0647964	-10.8845654	143.25	Tue Dec 27 12:29:20 2016
-65.0647049	-10.8846006	144.02	Tue Dec 27 12:29:30 2016
-65.0645981	-10.8845959	141.22	Tue Dec 27 12:29:40 2016
-65.0645370	-10.8845787	142.84	Tue Dec 27 12:29:50 2016
-65.0644989	-10.8845644	142.92	Tue Dec 27 12:30:00 2016
-65.0644150	-10.8845634	143.61	Tue Dec 27 12:30:10 2016
-65.0643463	-10.8845215	146.48	Tue Dec 27 12:30:20 2016
-65.0643234	-10.8845339	146.79	Tue Dec 27 12:30:30 2016
-65.0643082	-10.8845282	147.06	Tue Dec 27 12:30:40 2016
-65.0643005	-10.8845320	147.09	Tue Dec 27 12:30:50 2016
-65.0642776	-10.8845482	147.19	Tue Dec 27 12:31:00 2016
-65.0642242	-10.8845129	146.69	Tue Dec 27 12:31:10 2016
-65.0642090	-10.8845148	146.82	Tue Dec 27 12:31:20 2016
-65.0642090	-10.8845119	146.30	Tue Dec 27 12:31:30 2016
-65.0642090	-10.8845024	146.24	Tue Dec 27 12:31:40 2016
-65.0641632	-10.8845234	145.58	Tue Dec 27 12:31:50 2016
-65.0641479	-10.8844948	145.55	Tue Dec 27 12:32:00 2016
-65.0641327	-10.8843870	144.61	Tue Dec 27 12:32:10 2016
-65.0641022	-10.8843966	144.70	Tue Dec 27 12:32:20 2016
-65.0641022	-10.8843975	144.76	Tue Dec 27 12:32:30 2016
-65.0640488	-10.8844709	144.30	Tue Dec 27 12:32:40 2016
-65.0640106	-10.8844509	143.66	Tue Dec 27 12:32:50 2016
-65.0640182	-10.8844566	144.05	Tue Dec 27 12:33:00 2016
-65.0640488	-10.8844748	146.15	Tue Dec 27 12:33:10 2016
-65.0640106	-10.8844423	147.12	Tue Dec 27 12:33:20 2016
-65.0639954	-10.8844366	147.27	Tue Dec 27 12:33:30 2016
-65.0639954	-10.8844404	147.29	Tue Dec 27 12:33:40 2016
-65.0639877	-10.8844252	147.31	Tue Dec 27 12:33:50 2016
-65.0639877	-10.8844213	147.30	Tue Dec 27 12:34:00 2016
-65.0639801	-10.8844137	147.31	Tue Dec 27 12:34:10 2016
-65.0639725	-10.8844013	147.44	Tue Dec 27 12:34:20 2016
-65.0639725	-10.8844223	147.36	Tue Dec 27 12:34:30 2016
-65.0639191	-10.8843985	147.48	Tue Dec 27 12:34:40 2016
-65.0638580	-10.8843489	148.04	Tue Dec 27 12:34:50 2016
-65.0638046	-10.8843756	147.89	Tue Dec 27 12:35:00 2016
-65.0637665	-10.8844147	147.46	Tue Dec 27 12:35:10 2016
-65.0637131	-10.8844509	146.90	Tue Dec 27 12:35:20 2016
-65.0636673	-10.8844538	146.05	Tue Dec 27 12:35:30 2016
-65.0636597	-10.8844671	146.06	Tue Dec 27 12:35:40 2016
-65.0636444	-10.8844709	146.07	Tue Dec 27 12:35:50 2016
-65.0636368	-10.8844786	146.08	Tue Dec 27 12:36:00 2016
-65.0636063	-10.8844452	146.34	Tue Dec 27 12:36:10 2016
-65.0636215	-10.8844452	146.30	Tue Dec 27 12:36:20 2016
-65.0635834	-10.8843908	146.22	Tue Dec 27 12:36:30 2016
-65.0635452	-10.8844118	146.32	Tue Dec 27 12:36:40 2016
-65.0635147	-10.8844519	146.14	Tue Dec 27 12:36:50 2016
-65.0634842	-10.8844852	146.54	Tue Dec 27 12:37:00 2016
-65.0635071	-10.8844566	146.59	Tue Dec 27 12:37:10 2016
-65.0634766	-10.8844757	146.51	Tue Dec 27 12:37:20 2016
-65.0634384	-10.8844786	146.94	Tue Dec 27 12:37:30 2016
-65.0634232	-10.8844576	147.12	Tue Dec 27 12:37:40 2016
-65.0634079	-10.8844128	146.51	Tue Dec 27 12:37:50 2016
-65.0634308	-10.8844175	147.23	Tue Dec 27 12:38:00 2016
-65.0634537	-10.8843842	147.37	Tue Dec 27 12:38:10 2016
-65.0634460	-10.8843994	147.00	Tue Dec 27 12:38:20 2016
-65.0634155	-10.8844137	146.83	Tue Dec 27 12:38:30 2016
-65.0633392	-10.8843746	146.60	Tue Dec 27 12:38:40 2016
-65.0632706	-10.8843460	146.43	Tue Dec 27 12:38:50 2016
-65.0631943	-10.8843193	146.66	Tue Dec 27 12:39:00 2016
-65.0631409	-10.8843851	146.79	Tue Dec 27 12:39:10 2016
-65.0630798	-10.8839369	150.35	Tue Dec 27 12:39:58 2016
-65.0631409	-10.8842802	143.32	Tue Dec 27 12:40:08 2016
-65.0632095	-10.8843250	146.59	Tue Dec 27 12:40:18 2016
-65.0631943	-10.8843279	147.31	Tue Dec 27 12:40:28 2016
-65.0631638	-10.8842850	147.42	Tue Dec 27 12:40:38 2016
-65.0631866	-10.8842888	148.59	Tue Dec 27 12:40:48 2016
-65.0631714	-10.8842793	148.59	Tue Dec 27 12:40:58 2016
-65.0631714	-10.8842621	148.78	Tue Dec 27 12:41:08 2016
-65.0631256	-10.8842926	148.32	Tue Dec 27 12:41:18 2016
-65.0630798	-10.8842535	149.73	Tue Dec 27 12:41:28 2016
-65.0629959	-10.8841591	151.32	Tue Dec 27 12:41:38 2016
-65.0629120	-10.8840914	152.85	Tue Dec 27 12:41:48 2016
-65.0629272	-10.8840656	153.16	Tue Dec 27 12:41:58 2016
-65.0628738	-10.8839769	155.41	Tue Dec 27 12:42:08 2016
-65.0627975	-10.8839788	153.75	Tue Dec 27 12:42:18 2016
-65.0626678	-10.8840179	152.88	Tue Dec 27 12:42:28 2016
-65.0626221	-10.8840189	153.79	Tue Dec 27 12:42:38 2016
-65.0625610	-10.8840885	153.33	Tue Dec 27 12:42:48 2016
-65.0625305	-10.8841038	152.91	Tue Dec 27 12:42:58 2016
-65.0624771	-10.8841200	153.00	Tue Dec 27 12:43:08 2016
-65.0623932	-10.8841019	152.96	Tue Dec 27 12:43:18 2016
-65.0623169	-10.8841543	153.55	Tue Dec 27 12:43:28 2016
-65.0622406	-10.8842335	153.43	Tue Dec 27 12:43:38 2016
-65.0622253	-10.8842716	153.49	Tue Dec 27 12:43:48 2016
-65.0621719	-10.8843374	153.61	Tue Dec 27 12:43:58 2016
-65.0621719	-10.8843536	153.98	Tue Dec 27 12:44:08 2016
-65.0621643	-10.8843670	153.96	Tue Dec 27 12:44:18 2016
-65.0621719	-10.8843775	154.20	Tue Dec 27 12:44:28 2016
-65.0621567	-10.8843813	154.17	Tue Dec 27 12:44:38 2016
-65.0621033	-10.8843737	154.51	Tue Dec 27 12:44:48 2016
-65.0620346	-10.8844042	153.25	Tue Dec 27 12:44:58 2016
-65.0620117	-10.8843937	153.45	Tue Dec 27 12:45:08 2016
-65.0620041	-10.8843842	153.45	Tue Dec 27 12:45:18 2016
-65.0619659	-10.8843746	153.02	Tue Dec 27 12:45:28 2016
-65.0619659	-10.8843813	153.01	Tue Dec 27 12:45:38 2016
-65.0620117	-10.8843374	153.15	Tue Dec 27 12:45:48 2016
-65.0620117	-10.8843164	153.19	Tue Dec 27 12:45:58 2016
-65.0620117	-10.8843117	153.17	Tue Dec 27 12:46:08 2016
-65.0620041	-10.8843012	153.18	Tue Dec 27 12:46:18 2016
-65.0620041	-10.8842983	153.18	Tue Dec 27 12:46:28 2016
-65.0619431	-10.8842974	152.91	Tue Dec 27 12:46:38 2016
-65.0619049	-10.8842916	153.43	Tue Dec 27 12:46:48 2016
-65.0618896	-10.8843136	153.30	Tue Dec 27 12:46:58 2016
-65.0618820	-10.8843718	153.01	Tue Dec 27 12:47:08 2016
-65.0619049	-10.8843880	152.86	Tue Dec 27 12:47:18 2016
-65.0618973	-10.8843927	152.90	Tue Dec 27 12:47:28 2016
-65.0619049	-10.8843918	152.93	Tue Dec 27 12:47:38 2016
-65.0619202	-10.8843813	152.91	Tue Dec 27 12:47:48 2016
-65.0619202	-10.8843794	152.97	Tue Dec 27 12:47:58 2016
-65.0619354	-10.8844271	152.87	Tue Dec 27 12:48:08 2016
-65.0619507	-10.8844252	152.99	Tue Dec 27 12:48:18 2016
-65.0619507	-10.8843870	152.55	Tue Dec 27 12:48:28 2016
-65.0619507	-10.8843822	152.55	Tue Dec 27 12:48:38 2016
-65.0618973	-10.8843346	152.40	Tue Dec 27 12:48:48 2016
-65.0618515	-10.8843298	154.09	Tue Dec 27 12:48:58 2016
-65.0618439	-10.8843508	154.23	Tue Dec 27 12:49:08 2016
-65.0618439	-10.8843517	154.23	Tue Dec 27 12:49:18 2016
-65.0618439	-10.8843508	154.15	Tue Dec 27 12:49:28 2016
-65.0618515	-10.8843498	154.17	Tue Dec 27 12:49:38 2016
-65.0618515	-10.8843746	153.57	Tue Dec 27 12:49:48 2016
-65.0618515	-10.8843727	153.58	Tue Dec 27 12:49:58 2016
-65.0618362	-10.8843803	154.36	Tue Dec 27 12:50:08 2016
-65.0618286	-10.8843670	154.30	Tue Dec 27 12:50:18 2016
-65.0618515	-10.8843575	154.45	Tue Dec 27 12:50:28 2016
-65.0618439	-10.8843479	154.44	Tue Dec 27 12:50:38 2016
-65.0617828	-10.8843527	153.74	Tue Dec 27 12:50:48 2016
-65.0617828	-10.8843603	153.80	Tue Dec 27 12:50:58 2016
-65.0617828	-10.8843803	154.06	Tue Dec 27 12:51:08 2016
-65.0618134	-10.8844528	152.59	Tue Dec 27 12:51:18 2016
-65.0618057	-10.8844423	153.03	Tue Dec 27 12:51:28 2016
-65.0618210	-10.8844490	153.23	Tue Dec 27 12:51:38 2016
-65.0618362	-10.8844471	153.23	Tue Dec 27 12:51:48 2016
-65.0618362	-10.8844585	153.23	Tue Dec 27 12:51:58 2016
-65.0618286	-10.8844519	153.26	Tue Dec 27 12:52:08 2016
-65.0618057	-10.8844395	153.29	Tue Dec 27 12:52:18 2016
-65.0617676	-10.8844547	153.51	Tue Dec 27 12:52:28 2016
-65.0617752	-10.8844604	153.50	Tue Dec 27 12:52:38 2016
-65.0617981	-10.8844700	153.13	Tue Dec 27 12:52:48 2016
-65.0618668	-10.8844805	152.08	Tue Dec 27 12:52:58 2016
-65.0618591	-10.8845358	151.71	Tue Dec 27 12:53:08 2016
-65.0618591	-10.8845396	151.70	Tue Dec 27 12:53:18 2016
-65.0618973	-10.8845234	151.43	Tue Dec 27 12:53:28 2016
-65.0619659	-10.8845062	148.29	Tue Dec 27 12:53:38 2016
-65.0620422	-10.8845015	147.36	Tue Dec 27 12:53:48 2016
-65.0620651	-10.8845119	147.77	Tue Dec 27 12:53:58 2016
-65.0620575	-10.8844719	147.07	Tue Dec 27 12:54:08 2016
-65.0620346	-10.8844271	147.02	Tue Dec 27 12:54:18 2016
-65.0620193	-10.8843975	146.85	Tue Dec 27 12:54:28 2016
-65.0620651	-10.8843699	146.82	Tue Dec 27 12:54:38 2016
-65.0620270	-10.8844023	146.13	Tue Dec 27 12:54:48 2016
-65.0619888	-10.8844528	145.85	Tue Dec 27 12:54:58 2016
-65.0620193	-10.8844671	147.10	Tue Dec 27 12:55:08 2016
-65.0620346	-10.8844719	147.93	Tue Dec 27 12:55:18 2016
-65.0620270	-10.8844633	147.94	Tue Dec 27 12:55:28 2016
-65.0620270	-10.8844709	147.98	Tue Dec 27 12:55:38 2016
-65.0619659	-10.8844700	148.44	Tue Dec 27 12:55:48 2016
-65.0619354	-10.8844728	148.43	Tue Dec 27 12:55:58 2016
-65.0618896	-10.8844910	147.69	Tue Dec 27 12:56:08 2016
-65.0618591	-10.8845167	146.24	Tue Dec 27 12:56:18 2016
-65.0618439	-10.8845263	146.85	Tue Dec 27 12:56:28 2016
-65.0618134	-10.8845453	147.42	Tue Dec 27 12:56:38 2016
-65.0617905	-10.8845501	147.50	Tue Dec 27 12:56:48 2016
-65.0617905	-10.8845501	147.50	Tue Dec 27 12:56:58 2016
-65.0618057	-10.8845549	147.51	Tue Dec 27 12:57:08 2016
-65.0617905	-10.8845501	147.47	Tue Dec 27 12:57:18 2016
-65.0618515	-10.8845329	147.61	Tue Dec 27 12:57:28 2016
-65.0619049	-10.8845243	148.02	Tue Dec 27 12:57:38 2016
-65.0619507	-10.8845081	148.62	Tue Dec 27 12:57:48 2016
-65.0619659	-10.8844948	148.78	Tue Dec 27 12:57:58 2016
-65.0620041	-10.8845034	147.76	Tue Dec 27 12:58:08 2016
-65.0620575	-10.8845272	147.68	Tue Dec 27 12:58:18 2016
-65.0620117	-10.8844767	146.17	Tue Dec 27 12:58:28 2016
-65.0619888	-10.8844700	146.19	Tue Dec 27 12:58:38 2016
-65.0619812	-10.8844614	146.36	Tue Dec 27 12:58:48 2016
-65.0619736	-10.8844261	146.37	Tue Dec 27 12:58:58 2016
-65.0619507	-10.8844070	146.64	Tue Dec 27 12:59:08 2016
-65.0619812	-10.8844557	146.90	Tue Dec 27 12:59:18 2016
-65.0620499	-10.8844776	146.88	Tue Dec 27 12:59:28 2016
-65.0620956	-10.8844881	147.15	Tue Dec 27 12:59:38 2016
-65.0620880	-10.8844938	147.06	Tue Dec 27 12:59:48 2016
-65.0620575	-10.8844490	147.94	Tue Dec 27 12:59:58 2016
-65.0620041	-10.8844261	148.88	Tue Dec 27 13:00:08 2016
-65.0620193	-10.8844824	149.28	Tue Dec 27 13:00:18 2016
-65.0620422	-10.8845177	149.77	Tue Dec 27 13:00:28 2016
-65.0620422	-10.8845310	149.78	Tue Dec 27 13:00:38 2016
-65.0620728	-10.8845739	149.96	Tue Dec 27 13:00:48 2016
-65.0620880	-10.8845816	151.21	Tue Dec 27 13:00:58 2016
-65.0620956	-10.8845863	151.21	Tue Dec 27 13:01:08 2016
-65.0621033	-10.8845797	151.29	Tue Dec 27 13:01:18 2016
-65.0620956	-10.8845797	151.34	Tue Dec 27 13:01:28 2016
-65.0620956	-10.8845921	151.36	Tue Dec 27 13:01:38 2016
-65.0621109	-10.8845978	151.54	Tue Dec 27 13:01:48 2016
-65.0621262	-10.8846054	151.84	Tue Dec 27 13:01:58 2016
-65.0621414	-10.8846178	152.16	Tue Dec 27 13:02:08 2016
-65.0621414	-10.8846264	152.27	Tue Dec 27 13:02:18 2016
-65.0621338	-10.8846254	152.32	Tue Dec 27 13:02:28 2016
-65.0621414	-10.8846245	152.39	Tue Dec 27 13:02:38 2016
-65.0621109	-10.8846188	153.86	Tue Dec 27 13:02:48 2016
-65.0621109	-10.8846302	153.86	Tue Dec 27 13:02:58 2016
-65.0620804	-10.8846245	153.77	Tue Dec 27 13:03:08 2016
-65.0620575	-10.8846254	154.97	Tue Dec 27 13:03:18 2016
-65.0620728	-10.8846235	154.93	Tue Dec 27 13:03:28 2016
-65.0621262	-10.8845854	154.48	Tue Dec 27 13:03:38 2016
-65.0621262	-10.8845854	153.30	Tue Dec 27 13:03:48 2016
-65.0621185	-10.8845959	152.93	Tue Dec 27 13:03:58 2016
-65.0621338	-10.8845949	152.80	Tue Dec 27 13:04:08 2016
-65.0621262	-10.8846064	152.80	Tue Dec 27 13:04:18 2016
-65.0621262	-10.8846111	152.85	Tue Dec 27 13:04:28 2016
-65.0621567	-10.8845816	153.38	Tue Dec 27 13:04:38 2016
-65.0621490	-10.8845606	153.43	Tue Dec 27 13:04:48 2016
-65.0621262	-10.8845644	153.50	Tue Dec 27 13:04:58 2016
-65.0621262	-10.8845787	153.38	Tue Dec 27 13:05:08 2016
-65.0621033	-10.8845921	153.54	Tue Dec 27 13:05:18 2016
-65.0621109	-10.8845978	153.74	Tue Dec 27 13:05:28 2016
-65.0621796	-10.8845682	153.29	Tue Dec 27 13:05:38 2016
-65.0621872	-10.8845692	153.57	Tue Dec 27 13:05:48 2016
-65.0621948	-10.8845673	153.66	Tue Dec 27 13:05:58 2016
-65.0622177	-10.8845711	153.62	Tue Dec 27 13:06:08 2016
-65.0622406	-10.8845577	153.88	Tue Dec 27 13:06:18 2016
-65.0622406	-10.8845530	153.52	Tue Dec 27 13:06:28 2016
-65.0622101	-10.8845682	153.45	Tue Dec 27 13:06:38 2016
-65.0622025	-10.8845711	153.48	Tue Dec 27 13:06:48 2016
-65.0621872	-10.8845739	153.55	Tue Dec 27 13:06:58 2016
-65.0621490	-10.8845615	154.07	Tue Dec 27 13:07:08 2016
-65.0621567	-10.8845453	154.00	Tue Dec 27 13:07:18 2016
-65.0621262	-10.8845224	154.01	Tue Dec 27 13:07:28 2016
-65.0621414	-10.8845291	153.93	Tue Dec 27 13:07:38 2016
-65.0621719	-10.8845615	153.71	Tue Dec 27 13:07:48 2016
-65.0621719	-10.8845730	153.79	Tue Dec 27 13:07:58 2016
-65.0621643	-10.8845730	153.86	Tue Dec 27 13:08:08 2016
-65.0621643	-10.8845739	153.95	Tue Dec 27 13:08:18 2016
-65.0621490	-10.8845797	153.96	Tue Dec 27 13:08:28 2016
-65.0621567	-10.8845787	153.53	Tue Dec 27 13:08:38 2016
-65.0621719	-10.8845701	152.69	Tue Dec 27 13:08:48 2016
-65.0621719	-10.8845673	153.02	Tue Dec 27 13:08:58 2016
-65.0621643	-10.8845625	153.18	Tue Dec 27 13:09:08 2016
-65.0621796	-10.8845596	152.65	Tue Dec 27 13:09:18 2016
-65.0621643	-10.8845491	152.88	Tue Dec 27 13:09:28 2016
-65.0621567	-10.8845453	152.91	Tue Dec 27 13:09:38 2016
-65.0621490	-10.8845434	152.77	Tue Dec 27 13:09:48 2016
-65.0621490	-10.8845568	152.74	Tue Dec 27 13:09:58 2016
-65.0621414	-10.8845663	152.73	Tue Dec 27 13:10:08 2016
-65.0621262	-10.8844995	153.08	Tue Dec 27 13:10:18 2016
-65.0621567	-10.8845110	154.78	Tue Dec 27 13:10:28 2016
-65.0621643	-10.8845110	154.86	Tue Dec 27 13:10:38 2016
-65.0621719	-10.8845100	154.88	Tue Dec 27 13:10:48 2016
-65.0621719	-10.8845205	154.91	Tue Dec 27 13:10:58 2016
-65.0622025	-10.8845558	155.81	Tue Dec 27 13:11:08 2016
-65.0622025	-10.8845282	156.76	Tue Dec 27 13:11:18 2016
-65.0621948	-10.8845425	157.57	Tue Dec 27 13:11:28 2016
-65.0621643	-10.8844824	155.64	Tue Dec 27 13:11:38 2016
-65.0621643	-10.8844786	155.54	Tue Dec 27 13:11:48 2016
-65.0621567	-10.8844852	155.52	Tue Dec 27 13:11:58 2016
-65.0621643	-10.8844814	155.54	Tue Dec 27 13:12:08 2016
-65.0621567	-10.8844738	155.57	Tue Dec 27 13:12:18 2016
-65.0621490	-10.8844633	155.59	Tue Dec 27 13:12:28 2016
-65.0621490	-10.8844614	155.61	Tue Dec 27 13:12:38 2016
-65.0621567	-10.8844643	155.63	Tue Dec 27 13:12:48 2016
-65.0621567	-10.8844624	155.63	Tue Dec 27 13:12:58 2016
-65.0621567	-10.8844624	155.64	Tue Dec 27 13:13:08 2016
-65.0621567	-10.8844643	155.63	Tue Dec 27 13:13:18 2016
-65.0621567	-10.8844624	155.62	Tue Dec 27 13:13:28 2016
-65.0621567	-10.8844690	155.61	Tue Dec 27 13:13:38 2016
-65.0621567	-10.8844690	155.59	Tue Dec 27 13:13:48 2016
-65.0621719	-10.8844748	155.60	Tue Dec 27 13:13:58 2016
-65.0621719	-10.8844843	155.54	Tue Dec 27 13:14:08 2016
-65.0621719	-10.8844862	155.43	Tue Dec 27 13:14:18 2016
-65.0621796	-10.8844814	155.42	Tue Dec 27 13:14:28 2016
-65.0621719	-10.8844929	155.48	Tue Dec 27 13:14:38 2016
-65.0621796	-10.8844872	155.50	Tue Dec 27 13:14:48 2016
-65.0621872	-10.8844900	155.52	Tue Dec 27 13:14:58 2016
-65.0621872	-10.8844938	155.51	Tue Dec 27 13:15:08 2016
-65.0621948	-10.8844843	155.34	Tue Dec 27 13:15:18 2016
-65.0621948	-10.8844900	155.62	Tue Dec 27 13:15:28 2016
-65.0622101	-10.8844957	156.04	Tue Dec 27 13:15:38 2016
-65.0622101	-10.8844995	156.07	Tue Dec 27 13:15:48 2016
-65.0622177	-10.8844891	156.36	Tue Dec 27 13:15:58 2016
-65.0622482	-10.8845015	156.98	Tue Dec 27 13:16:08 2016
-65.0622482	-10.8845072	157.01	Tue Dec 27 13:16:18 2016
-65.0622330	-10.8845224	156.81	Tue Dec 27 13:16:28 2016
-65.0622330	-10.8845301	156.79	Tue Dec 27 13:16:38 2016
-65.0622177	-10.8845348	156.75	Tue Dec 27 13:16:48 2016
-65.0621948	-10.8845501	156.70	Tue Dec 27 13:16:58 2016
-65.0621948	-10.8845501	156.69	Tue Dec 27 13:17:08 2016
-65.0622025	-10.8845453	156.69	Tue Dec 27 13:17:18 2016
-65.0622101	-10.8845205	156.66	Tue Dec 27 13:17:28 2016
-65.0622330	-10.8844976	157.00	Tue Dec 27 13:17:38 2016
-65.0622330	-10.8844862	156.98	Tue Dec 27 13:17:48 2016
-65.0622177	-10.8844938	156.99	Tue Dec 27 13:17:58 2016
-65.0622177	-10.8844976	157.02	Tue Dec 27 13:18:08 2016
-65.0622177	-10.8844481	156.53	Tue Dec 27 13:18:18 2016
-65.0621872	-10.8844595	156.44	Tue Dec 27 13:18:28 2016
-65.0621796	-10.8844481	156.37	Tue Dec 27 13:18:38 2016
-65.0621490	-10.8844805	155.90	Tue Dec 27 13:18:48 2016
-65.0621567	-10.8844709	155.96	Tue Dec 27 13:18:58 2016
-65.0621948	-10.8844337	156.19	Tue Dec 27 13:19:08 2016
-65.0622177	-10.8844557	156.42	Tue Dec 27 13:19:18 2016
-65.0622177	-10.8844652	156.45	Tue Dec 27 13:19:28 2016
-65.0622025	-10.8844233	155.86	Tue Dec 27 13:19:38 2016
-65.0621872	-10.8844337	155.33	Tue Dec 27 13:19:48 2016
-65.0621796	-10.8844233	155.29	Tue Dec 27 13:19:58 2016
-65.0621643	-10.8844185	155.35	Tue Dec 27 13:20:08 2016
-65.0621719	-10.8844233	155.42	Tue Dec 27 13:20:18 2016
-65.0621719	-10.8844490	155.60	Tue Dec 27 13:20:28 2016
-65.0621719	-10.8844872	154.63	Tue Dec 27 13:20:38 2016
-65.0621719	-10.8845186	154.92	Tue Dec 27 13:20:48 2016
-65.0621796	-10.8845367	155.81	Tue Dec 27 13:20:58 2016
-65.0621796	-10.8845263	155.91	Tue Dec 27 13:21:08 2016
-65.0621796	-10.8845253	156.01	Tue Dec 27 13:21:18 2016
-65.0621796	-10.8845272	156.09	Tue Dec 27 13:21:28 2016
-65.0622025	-10.8845139	155.80	Tue Dec 27 13:21:38 2016
-65.0621719	-10.8845053	154.73	Tue Dec 27 13:21:48 2016
-65.0621719	-10.8845034	154.76	Tue Dec 27 13:21:58 2016
-65.0621796	-10.8844995	154.83	Tue Dec 27 13:22:08 2016
-65.0621796	-10.8845119	154.85	Tue Dec 27 13:22:18 2016
-65.0621796	-10.8845177	154.86	Tue Dec 27 13:22:28 2016
-65.0621643	-10.8845596	156.28	Tue Dec 27 13:22:38 2016
-65.0621643	-10.8845644	156.43	Tue Dec 27 13:22:48 2016
-65.0621719	-10.8845510	156.48	Tue Dec 27 13:22:58 2016
-65.0622101	-10.8845119	157.61	Tue Dec 27 13:23:08 2016
-65.0622025	-10.8845081	157.62	Tue Dec 27 13:23:18 2016
-65.0621872	-10.8845196	157.77	Tue Dec 27 13:23:28 2016
-65.0621796	-10.8845282	157.81	Tue Dec 27 13:23:38 2016
-65.0621872	-10.8845472	157.82	Tue Dec 27 13:23:48 2016
-65.0621796	-10.8845587	157.89	Tue Dec 27 13:23:58 2016
-65.0621567	-10.8845682	157.54	Tue Dec 27 13:24:08 2016
-65.0621567	-10.8845720	157.56	Tue Dec 27 13:24:18 2016
-65.0621643	-10.8845749	157.69	Tue Dec 27 13:24:28 2016
-65.0621872	-10.8845530	158.51	Tue Dec 27 13:24:38 2016
-65.0621948	-10.8845415	158.02	Tue Dec 27 13:24:48 2016
-65.0621948	-10.8845377	157.99	Tue Dec 27 13:24:58 2016
-65.0621872	-10.8845425	158.04	Tue Dec 27 13:25:08 2016
-65.0621872	-10.8845444	158.19	Tue Dec 27 13:25:18 2016
-65.0621872	-10.8845425	158.33	Tue Dec 27 13:25:28 2016
-65.0621872	-10.8845463	158.34	Tue Dec 27 13:25:38 2016
-65.0621948	-10.8845453	158.39	Tue Dec 27 13:25:48 2016
-65.0622025	-10.8845453	158.54	Tue Dec 27 13:25:58 2016
-65.0622025	-10.8845577	158.69	Tue Dec 27 13:26:08 2016
-65.0622101	-10.8845577	158.77	Tue Dec 27 13:26:18 2016
-65.0622101	-10.8845482	158.82	Tue Dec 27 13:26:28 2016
-65.0622025	-10.8845568	158.95	Tue Dec 27 13:26:38 2016
-65.0621948	-10.8845587	159.12	Tue Dec 27 13:26:48 2016
-65.0621948	-10.8845539	159.25	Tue Dec 27 13:26:58 2016
-65.0621872	-10.8845520	159.45	Tue Dec 27 13:27:08 2016
-65.0621796	-10.8845425	159.50	Tue Dec 27 13:27:18 2016
-65.0621719	-10.8845387	159.57	Tue Dec 27 13:27:28 2016
-65.0621719	-10.8845291	159.65	Tue Dec 27 13:27:38 2016
-65.0621567	-10.8845272	159.75	Tue Dec 27 13:27:48 2016
-65.0621490	-10.8845482	160.02	Tue Dec 27 13:27:58 2016
-65.0621567	-10.8845739	160.13	Tue Dec 27 13:28:08 2016
-65.0621490	-10.8845758	160.18	Tue Dec 27 13:28:18 2016
-65.0621490	-10.8845301	160.80	Tue Dec 27 13:28:28 2016
-65.0621643	-10.8845205	160.88	Tue Dec 27 13:28:38 2016
-65.0621567	-10.8845129	161.07	Tue Dec 27 13:28:48 2016
-65.0621643	-10.8845263	161.26	Tue Dec 27 13:28:58 2016
-65.0621643	-10.8845196	161.52	Tue Dec 27 13:29:08 2016
-65.0621567	-10.8845215	161.71	Tue Dec 27 13:29:18 2016
-65.0621490	-10.8845243	161.83	Tue Dec 27 13:29:28 2016
-65.0621414	-10.8845329	161.91	Tue Dec 27 13:29:38 2016
-65.0621414	-10.8845253	161.99	Tue Dec 27 13:29:48 2016
-65.0621338	-10.8845377	162.14	Tue Dec 27 13:29:58 2016
-65.0621262	-10.8845472	162.21	Tue Dec 27 13:30:08 2016
-65.0621338	-10.8845530	162.27	Tue Dec 27 13:30:18 2016
-65.0621414	-10.8845463	162.27	Tue Dec 27 13:30:28 2016
-65.0621490	-10.8845348	162.12	Tue Dec 27 13:30:38 2016
-65.0621567	-10.8845234	162.14	Tue Dec 27 13:30:48 2016
-65.0621796	-10.8845301	162.39	Tue Dec 27 13:30:58 2016
-65.0621719	-10.8845272	162.45	Tue Dec 27 13:31:08 2016
-65.0621109	-10.8844528	161.52	Tue Dec 27 13:31:18 2016
-65.0620499	-10.8844395	162.06	Tue Dec 27 13:31:28 2016
-65.0620422	-10.8844452	162.07	Tue Dec 27 13:31:38 2016
-65.0620270	-10.8844547	162.11	Tue Dec 27 13:31:48 2016
-65.0620041	-10.8844767	161.96	Tue Dec 27 13:31:58 2016
-65.0620422	-10.8844967	161.80	Tue Dec 27 13:32:08 2016
-65.0620880	-10.8844299	160.83	Tue Dec 27 13:32:18 2016
-65.0620880	-10.8844252	160.48	Tue Dec 27 13:32:28 2016
-65.0619507	-10.8844328	159.57	Tue Dec 27 13:32:38 2016
-65.0618668	-10.8844442	159.89	Tue Dec 27 13:32:48 2016
-65.0618591	-10.8844299	159.98	Tue Dec 27 13:32:58 2016
-65.0617981	-10.8844662	161.58	Tue Dec 27 13:33:08 2016
-65.0617371	-10.8845015	162.41	Tue Dec 27 13:33:18 2016
-65.0616989	-10.8845243	163.25	Tue Dec 27 13:33:28 2016
-65.0616531	-10.8845301	163.61	Tue Dec 27 13:33:38 2016
-65.0616531	-10.8845177	164.04	Tue Dec 27 13:33:48 2016
-65.0616455	-10.8844633	163.76	Tue Dec 27 13:33:58 2016
-65.0616379	-10.8844223	163.67	Tue Dec 27 13:34:08 2016
-65.0615692	-10.8843861	163.53	Tue Dec 27 13:34:18 2016
-65.0615311	-10.8843861	163.62	Tue Dec 27 13:34:28 2016
-65.0614853	-10.8844175	165.20	Tue Dec 27 13:34:38 2016
-65.0614777	-10.8844042	165.12	Tue Dec 27 13:34:48 2016
-65.0614700	-10.8844090	165.13	Tue Dec 27 13:34:58 2016
-65.0614700	-10.8844118	165.16	Tue Dec 27 13:35:08 2016
-65.0614777	-10.8844070	165.16	Tue Dec 27 13:35:18 2016
-65.0614929	-10.8843365	164.93	Tue Dec 27 13:35:28 2016
-65.0614395	-10.8842688	164.91	Tue Dec 27 13:35:38 2016
-65.0614090	-10.8842726	164.91	Tue Dec 27 13:35:48 2016
-65.0614090	-10.8842726	164.84	Tue Dec 27 13:35:58 2016
-65.0614319	-10.8842545	164.82	Tue Dec 27 13:36:08 2016
-65.0614395	-10.8842478	165.14	Tue Dec 27 13:36:18 2016
-65.0614319	-10.8842506	165.14	Tue Dec 27 13:36:28 2016
-65.0614471	-10.8842525	165.46	Tue Dec 27 13:36:38 2016
-65.0614700	-10.8843517	164.40	Tue Dec 27 13:36:48 2016
-65.0614853	-10.8844032	164.41	Tue Dec 27 13:36:58 2016
-65.0614166	-10.8843822	162.87	Tue Dec 27 13:37:08 2016
-65.0614548	-10.8843994	162.09	Tue Dec 27 13:37:18 2016
-65.0614471	-10.8844013	162.19	Tue Dec 27 13:37:28 2016
-65.0614471	-10.8844252	162.34	Tue Dec 27 13:37:38 2016
-65.0614548	-10.8844213	162.47	Tue Dec 27 13:37:48 2016
-65.0614853	-10.8844080	162.11	Tue Dec 27 13:37:58 2016
-65.0614624	-10.8843927	161.85	Tue Dec 27 13:38:08 2016
-65.0615158	-10.8844128	160.20	Tue Dec 27 13:38:18 2016
-65.0615387	-10.8844604	159.00	Tue Dec 27 13:38:28 2016
-65.0615768	-10.8844957	159.21	Tue Dec 27 13:38:38 2016
-65.0616074	-10.8845015	161.61	Tue Dec 27 13:38:48 2016
-65.0616302	-10.8845129	163.13	Tue Dec 27 13:38:58 2016
-65.0616302	-10.8845062	163.19	Tue Dec 27 13:39:08 2016
-65.0616684	-10.8845034	163.36	Tue Dec 27 13:39:18 2016
-65.0617371	-10.8845367	163.06	Tue Dec 27 13:39:28 2016
-65.0617828	-10.8845463	163.93	Tue Dec 27 13:39:38 2016
-65.0618439	-10.8845377	164.76	Tue Dec 27 13:39:48 2016
-65.0618668	-10.8845272	165.45	Tue Dec 27 13:39:58 2016
-65.0619049	-10.8845148	165.61	Tue Dec 27 13:40:08 2016
-65.0619736	-10.8844728	167.35	Tue Dec 27 13:40:18 2016
-65.0620346	-10.8844891	166.70	Tue Dec 27 13:40:28 2016
-65.0619965	-10.8844976	167.03	Tue Dec 27 13:40:38 2016
-65.0619965	-10.8844948	167.06	Tue Dec 27 13:40:48 2016
-65.0620041	-10.8844948	167.05	Tue Dec 27 13:40:58 2016
-65.0620270	-10.8844833	167.13	Tue Dec 27 13:41:08 2016
-65.0620117	-10.8845301	167.29	Tue Dec 27 13:41:18 2016
-65.0620041	-10.8845711	167.63	Tue Dec 27 13:41:28 2016
-65.0620651	-10.8844500	167.88	Tue Dec 27 13:41:38 2016
-65.0620956	-10.8843870	168.02	Tue Dec 27 13:41:48 2016
-65.0620728	-10.8843851	168.33	Tue Dec 27 13:41:58 2016
-65.0620728	-10.8843851	168.34	Tue Dec 27 13:42:08 2016
-65.0620422	-10.8843756	168.42	Tue Dec 27 13:42:18 2016
-65.0619736	-10.8844233	167.82	Tue Dec 27 13:42:28 2016
-65.0619583	-10.8844166	167.86	Tue Dec 27 13:42:38 2016
-65.0619583	-10.8843632	167.88	Tue Dec 27 13:42:48 2016
-65.0619888	-10.8843384	168.09	Tue Dec 27 13:42:58 2016
-65.0619965	-10.8843517	168.59	Tue Dec 27 13:43:08 2016
-65.0619659	-10.8843699	168.60	Tue Dec 27 13:43:18 2016
-65.0619507	-10.8843670	168.61	Tue Dec 27 13:43:28 2016
-65.0619583	-10.8843708	168.62	Tue Dec 27 13:43:38 2016
-65.0619736	-10.8843937	168.48	Tue Dec 27 13:43:48 2016
-65.0619583	-10.8844767	168.37	Tue Dec 27 13:43:58 2016
-65.0620117	-10.8844604	168.17	Tue Dec 27 13:44:08 2016
-65.0620117	-10.8844595	168.20	Tue Dec 27 13:44:18 2016
-65.0620041	-10.8844900	168.63	Tue Dec 27 13:44:28 2016
-65.0620117	-10.8844995	168.75	Tue Dec 27 13:44:38 2016
-65.0619812	-10.8844948	168.75	Tue Dec 27 13:44:48 2016
-65.0619125	-10.8845272	169.18	Tue Dec 27 13:44:58 2016
-65.0619278	-10.8845453	169.91	Tue Dec 27 13:45:08 2016
-65.0619049	-10.8845367	170.21	Tue Dec 27 13:45:18 2016
-65.0619202	-10.8845444	170.80	Tue Dec 27 13:45:28 2016
-65.0619278	-10.8845377	170.82	Tue Dec 27 13:45:38 2016
-65.0620117	-10.8845100	171.02	Tue Dec 27 13:45:48 2016
-65.0620117	-10.8845034	171.38	Tue Dec 27 13:45:58 2016
-65.0619965	-10.8845148	171.17	Tue Dec 27 13:46:08 2016
-65.0619659	-10.8845139	170.26	Tue Dec 27 13:46:18 2016
-65.0619888	-10.8844900	170.11	Tue Dec 27 13:46:28 2016
-65.0620117	-10.8844709	170.37	Tue Dec 27 13:46:38 2016
-65.0620346	-10.8844204	172.57	Tue Dec 27 13:46:48 2016
-65.0620422	-10.8844147	172.63	Tue Dec 27 13:46:58 2016
-65.0620346	-10.8843899	172.13	Tue Dec 27 13:47:08 2016
-65.0620346	-10.8844137	171.20	Tue Dec 27 13:47:18 2016
-65.0620804	-10.8844051	171.04	Tue Dec 27 13:47:28 2016
-65.0620956	-10.8843861	170.50	Tue Dec 27 13:47:38 2016
-65.0621719	-10.8843422	169.73	Tue Dec 27 13:47:48 2016
-65.0621948	-10.8843145	170.32	Tue Dec 27 13:47:58 2016
-65.0622559	-10.8842831	170.87	Tue Dec 27 13:48:08 2016
-65.0622711	-10.8842468	169.23	Tue Dec 27 13:48:18 2016
-65.0623550	-10.8841543	167.66	Tue Dec 27 13:48:28 2016
-65.0624008	-10.8841066	168.45	Tue Dec 27 13:48:38 2016
-65.0624695	-10.8840523	168.56	Tue Dec 27 13:48:48 2016
-65.0624924	-10.8840303	168.87	Tue Dec 27 13:48:58 2016
-65.0625839	-10.8840170	168.28	Tue Dec 27 13:49:08 2016
-65.0626755	-10.8839989	167.52	Tue Dec 27 13:49:18 2016
-65.0628052	-10.8840075	166.74	Tue Dec 27 13:49:28 2016
-65.0628281	-10.8840170	166.96	Tue Dec 27 13:49:38 2016
-65.0628281	-10.8840132	166.98	Tue Dec 27 13:49:48 2016
-65.0628357	-10.8840265	167.01	Tue Dec 27 13:49:58 2016
-65.0628510	-10.8840532	167.76	Tue Dec 27 13:50:08 2016
-65.0628204	-10.8840370	167.88	Tue Dec 27 13:50:18 2016
-65.0627594	-10.8839502	168.16	Tue Dec 27 13:50:28 2016
-65.0627365	-10.8838625	168.52	Tue Dec 27 13:50:38 2016
-65.0626984	-10.8837767	168.61	Tue Dec 27 13:50:48 2016
-65.0627365	-10.8836737	168.43	Tue Dec 27 13:50:58 2016
-65.0627289	-10.8835812	169.29	Tue Dec 27 13:51:08 2016
-65.0626755	-10.8834972	169.27	Tue Dec 27 13:51:18 2016
-65.0626373	-10.8834085	170.02	Tue Dec 27 13:51:28 2016
-65.0625076	-10.8832998	168.95	Tue Dec 27 13:51:38 2016
-65.0624161	-10.8832293	169.84	Tue Dec 27 13:51:48 2016
-65.0623703	-10.8831778	170.66	Tue Dec 27 13:51:58 2016
-65.0622864	-10.8831358	171.75	Tue Dec 27 13:52:08 2016
-65.0621490	-10.8831644	172.03	Tue Dec 27 13:52:18 2016
-65.0620575	-10.8831787	172.14	Tue Dec 27 13:52:28 2016
-65.0619659	-10.8831758	172.23	Tue Dec 27 13:52:38 2016
-65.0619583	-10.8831339	172.72	Tue Dec 27 13:52:48 2016
-65.0619278	-10.8830566	173.55	Tue Dec 27 13:52:58 2016
-65.0618820	-10.8830347	173.91	Tue Dec 27 13:53:08 2016
-65.0617828	-10.8830137	174.32	Tue Dec 27 13:53:18 2016
-65.0616989	-10.8829784	175.14	Tue Dec 27 13:53:28 2016
-65.0615997	-10.8829803	175.79	Tue Dec 27 13:53:38 2016
-65.0615005	-10.8830280	175.95	Tue Dec 27 13:53:48 2016
-65.0615082	-10.8830662	176.08	Tue Dec 27 13:53:58 2016
-65.0614929	-10.8830795	175.98	Tue Dec 27 13:54:08 2016
-65.0615158	-10.8831434	175.81	Tue Dec 27 13:54:18 2016
-65.0615005	-10.8831511	175.66	Tue Dec 27 13:54:28 2016
-65.0614777	-10.8831301	175.28	Tue Dec 27 13:54:38 2016
-65.0614777	-10.8831244	175.27	Tue Dec 27 13:54:48 2016
-65.0615158	-10.8830833	174.75	Tue Dec 27 13:54:58 2016
-65.0615387	-10.8830252	175.15	Tue Dec 27 13:55:08 2016
-65.0615463	-10.8830223	174.88	Tue Dec 27 13:55:18 2016
-65.0615311	-10.8830204	174.61	Tue Dec 27 13:55:28 2016
-65.0615158	-10.8829823	174.09	Tue Dec 27 13:55:38 2016
-65.0614853	-10.8829603	172.59	Tue Dec 27 13:55:48 2016
-65.0614243	-10.8829222	170.85	Tue Dec 27 13:55:58 2016
-65.0613480	-10.8828707	169.23	Tue Dec 27 13:56:08 2016
-65.0613632	-10.8828554	169.17	Tue Dec 27 13:56:18 2016
-65.0614319	-10.8829002	168.95	Tue Dec 27 13:56:28 2016
-65.0614624	-10.8829260	169.25	Tue Dec 27 13:56:38 2016
-65.0614929	-10.8829374	169.40	Tue Dec 27 13:56:48 2016
-65.0615005	-10.8829441	169.41	Tue Dec 27 13:56:58 2016
-65.0615311	-10.8829536	169.35	Tue Dec 27 13:57:08 2016
-65.0615387	-10.8829813	169.36	Tue Dec 27 13:57:18 2016
-65.0615234	-10.8829775	169.36	Tue Dec 27 13:57:28 2016
-65.0615082	-10.8829002	169.29	Tue Dec 27 13:57:38 2016
-65.0614471	-10.8828411	169.32	Tue Dec 27 13:57:48 2016
-65.0616760	-10.8828926	92.88	Tue Dec 27 13:58:33 2016
-65.0616760	-10.8828735	131.82	Tue Dec 27 13:58:43 2016
-65.0616302	-10.8829422	137.50	Tue Dec 27 13:58:53 2016
-65.0615845	-10.8829832	143.44	Tue Dec 27 13:59:03 2016
-65.0615616	-10.8830404	146.75	Tue Dec 27 13:59:13 2016
-65.0616074	-10.8830929	148.82	Tue Dec 27 13:59:23 2016
-65.0615921	-10.8830719	153.70	Tue Dec 27 13:59:33 2016
-65.0615997	-10.8830853	154.40	Tue Dec 27 13:59:43 2016
-65.0616608	-10.8832254	158.14	Tue Dec 27 14:00:09 2016
-65.0616379	-10.8831186	171.99	Tue Dec 27 14:00:19 2016
-65.0616684	-10.8831081	172.05	Tue Dec 27 14:00:29 2016
-65.0616837	-10.8830967	172.02	Tue Dec 27 14:00:39 2016
-65.0616684	-10.8830881	172.08	Tue Dec 27 14:00:49 2016
-65.0616760	-10.8830757	172.14	Tue Dec 27 14:00:59 2016
-65.0617599	-10.8831711	202.11	Tue Dec 27 14:01:17 2016
-65.0617752	-10.8831406	197.53	Tue Dec 27 14:01:27 2016
-65.0617676	-10.8831301	196.52	Tue Dec 27 14:01:37 2016
-65.0617599	-10.8831091	196.65	Tue Dec 27 14:01:47 2016
-65.0617523	-10.8830853	196.00	Tue Dec 27 14:01:57 2016
-65.0618286	-10.8831148	195.16	Tue Dec 27 14:02:07 2016
-65.0619659	-10.8831921	192.54	Tue Dec 27 14:02:17 2016
-65.0619736	-10.8832569	188.74	Tue Dec 27 14:02:27 2016
-65.0620499	-10.8832455	183.48	Tue Dec 27 14:02:37 2016
-65.0621567	-10.8832388	182.71	Tue Dec 27 14:02:47 2016
-65.0622177	-10.8832331	183.40	Tue Dec 27 14:02:57 2016
-65.0622406	-10.8831978	184.29	Tue Dec 27 14:03:07 2016
-65.0623474	-10.8832140	183.00	Tue Dec 27 14:03:17 2016
-65.0623627	-10.8832397	181.83	Tue Dec 27 14:03:27 2016
-65.0624313	-10.8832388	181.37	Tue Dec 27 14:03:37 2016
-65.0624313	-10.8832226	181.93	Tue Dec 27 14:03:47 2016
-65.0624008	-10.8831768	181.31	Tue Dec 27 14:03:57 2016
-65.0624008	-10.8831730	180.61	Tue Dec 27 14:04:07 2016
-65.0623932	-10.8831587	180.66	Tue Dec 27 14:04:17 2016
-65.0623398	-10.8830862	181.62	Tue Dec 27 14:04:27 2016
-65.0622940	-10.8829632	182.62	Tue Dec 27 14:04:37 2016
-65.0622635	-10.8829031	182.67	Tue Dec 27 14:04:47 2016
-65.0622711	-10.8828793	183.00	Tue Dec 27 14:04:57 2016
-65.0622711	-10.8828812	182.69	Tue Dec 27 14:05:07 2016
-65.0623169	-10.8828621	181.03	Tue Dec 27 14:05:17 2016
-65.0623703	-10.8828812	178.61	Tue Dec 27 14:05:27 2016
-65.0624161	-10.8829031	177.46	Tue Dec 27 14:05:37 2016
-65.0623856	-10.8829546	177.37	Tue Dec 27 14:05:47 2016
-65.0623779	-10.8830109	176.89	Tue Dec 27 14:05:57 2016
-65.0623703	-10.8831072	176.19	Tue Dec 27 14:06:07 2016
-65.0623779	-10.8831844	174.95	Tue Dec 27 14:06:17 2016
-65.0624237	-10.8832312	174.44	Tue Dec 27 14:06:27 2016
-65.0624390	-10.8833160	172.91	Tue Dec 27 14:06:37 2016
-65.0625076	-10.8833780	171.09	Tue Dec 27 14:06:47 2016
-65.0625763	-10.8834553	170.08	Tue Dec 27 14:06:57 2016
-65.0626144	-10.8835135	169.20	Tue Dec 27 14:07:07 2016
-65.0626984	-10.8836079	168.13	Tue Dec 27 14:07:17 2016
-65.0627594	-10.8836880	167.06	Tue Dec 27 14:07:27 2016
-65.0627747	-10.8837881	164.84	Tue Dec 27 14:07:37 2016
-65.0628433	-10.8838634	163.89	Tue Dec 27 14:07:47 2016
-65.0628204	-10.8839321	163.13	Tue Dec 27 14:07:57 2016
-65.0628433	-10.8839102	164.14	Tue Dec 27 14:08:07 2016
-65.0628510	-10.8839340	164.31	Tue Dec 27 14:08:17 2016
-65.0628510	-10.8839798	164.54	Tue Dec 27 14:08:27 2016
-65.0628281	-10.8840055	164.76	Tue Dec 27 14:08:37 2016
-65.0628891	-10.8840046	163.89	Tue Dec 27 14:08:47 2016
-65.0628815	-10.8840084	163.13	Tue Dec 27 14:08:57 2016
-65.0628586	-10.8839979	162.43	Tue Dec 27 14:09:07 2016
-65.0628357	-10.8840046	161.11	Tue Dec 27 14:09:17 2016
-65.0628281	-10.8840046	156.18	Tue Dec 27 14:09:27 2016
-65.0628204	-10.8840075	156.21	Tue Dec 27 14:09:37 2016
-65.0628204	-10.8840160	156.28	Tue Dec 27 14:09:47 2016
-65.0628433	-10.8840656	155.52	Tue Dec 27 14:09:57 2016
-65.0629425	-10.8841085	154.71	Tue Dec 27 14:10:07 2016
-65.0630188	-10.8841648	154.00	Tue Dec 27 14:10:17 2016
-65.0630875	-10.8842068	154.11	Tue Dec 27 14:10:27 2016
-65.0631638	-10.8842287	152.93	Tue Dec 27 14:10:37 2016
-65.0632858	-10.8842793	150.91	Tue Dec 27 14:10:47 2016
-65.0633545	-10.8843088	151.59	Tue Dec 27 14:10:57 2016
-65.0634155	-10.8843393	152.02	Tue Dec 27 14:11:07 2016
-65.0634842	-10.8843641	152.58	Tue Dec 27 14:11:17 2016
-65.0635605	-10.8843899	152.02	Tue Dec 27 14:11:27 2016
-65.0636368	-10.8844242	152.16	Tue Dec 27 14:11:37 2016
-65.0637054	-10.8844061	152.02	Tue Dec 27 14:11:47 2016
-65.0637817	-10.8843422	152.60	Tue Dec 27 14:11:57 2016
-65.0638885	-10.8843002	151.57	Tue Dec 27 14:12:07 2016
-65.0639648	-10.8843336	151.79	Tue Dec 27 14:12:17 2016
-65.0640182	-10.8843594	151.68	Tue Dec 27 14:12:27 2016
-65.0640793	-10.8843937	151.42	Tue Dec 27 14:12:37 2016
-65.0641632	-10.8844624	150.32	Tue Dec 27 14:12:47 2016
-65.0642624	-10.8844709	149.96	Tue Dec 27 14:12:57 2016
-65.0643616	-10.8845291	149.93	Tue Dec 27 14:13:07 2016
-65.0644913	-10.8845711	148.28	Tue Dec 27 14:13:17 2016
-65.0645752	-10.8845692	144.34	Tue Dec 27 14:13:27 2016
-65.0646744	-10.8845701	143.34	Tue Dec 27 14:13:37 2016
-65.0647812	-10.8845901	142.69	Tue Dec 27 14:13:47 2016
-65.0648651	-10.8844948	143.55	Tue Dec 27 14:13:57 2016
-65.0649338	-10.8844118	147.89	Tue Dec 27 14:14:07 2016
-65.0650177	-10.8843718	146.71	Tue Dec 27 14:14:17 2016
-65.0650253	-10.8843746	147.52	Tue Dec 27 14:14:27 2016
-65.0649490	-10.8844023	147.71	Tue Dec 27 14:14:37 2016
-65.0650024	-10.8843861	145.71	Tue Dec 27 14:14:47 2016
-65.0650177	-10.8843908	145.47	Tue Dec 27 14:14:57 2016
-65.0649490	-10.8843451	144.80	Tue Dec 27 14:15:07 2016
-65.0649033	-10.8842621	144.34	Tue Dec 27 14:15:17 2016
-65.0648956	-10.8841991	144.61	Tue Dec 27 14:15:27 2016
-65.0648804	-10.8841038	145.94	Tue Dec 27 14:15:37 2016
-65.0649261	-10.8839903	145.27	Tue Dec 27 14:15:47 2016
-65.0649033	-10.8839245	145.75	Tue Dec 27 14:15:57 2016
-65.0648651	-10.8839083	146.16	Tue Dec 27 14:16:07 2016
-65.0648041	-10.8838634	146.09	Tue Dec 27 14:16:17 2016
-65.0647278	-10.8837614	147.23	Tue Dec 27 14:16:27 2016
-65.0646820	-10.8836832	147.54	Tue Dec 27 14:16:37 2016
-65.0646896	-10.8836088	147.57	Tue Dec 27 14:16:47 2016
-65.0646362	-10.8835211	147.84	Tue Dec 27 14:16:57 2016
-65.0645905	-10.8834400	148.33	Tue Dec 27 14:17:07 2016
-65.0646667	-10.8833961	148.11	Tue Dec 27 14:17:17 2016
-65.0647659	-10.8833351	149.00	Tue Dec 27 14:17:27 2016
-65.0647659	-10.8832531	148.83	Tue Dec 27 14:17:37 2016
-65.0646820	-10.8831596	148.93	Tue Dec 27 14:17:47 2016
-65.0646362	-10.8830719	148.61	Tue Dec 27 14:17:57 2016
-65.0646210	-10.8829870	148.11	Tue Dec 27 14:18:07 2016
-65.0645905	-10.8829308	147.97	Tue Dec 27 14:18:17 2016
-65.0645065	-10.8828802	147.95	Tue Dec 27 14:18:27 2016
-65.0644379	-10.8828068	148.12	Tue Dec 27 14:18:37 2016
-65.0643692	-10.8827438	148.09	Tue Dec 27 14:18:47 2016
-65.0642776	-10.8826904	148.70	Tue Dec 27 14:18:57 2016
-65.0642166	-10.8826675	149.17	Tue Dec 27 14:19:07 2016
-65.0642014	-10.8826313	149.63	Tue Dec 27 14:19:17 2016
-65.0641861	-10.8825922	150.61	Tue Dec 27 14:19:27 2016
-65.0641708	-10.8825979	150.52	Tue Dec 27 14:19:37 2016
-65.0641632	-10.8825998	150.49	Tue Dec 27 14:19:47 2016
-65.0641708	-10.8825903	150.48	Tue Dec 27 14:19:57 2016
-65.0641632	-10.8825865	150.48	Tue Dec 27 14:20:07 2016
-65.0641632	-10.8825750	150.54	Tue Dec 27 14:20:17 2016
-65.0642853	-10.8826046	148.80	Tue Dec 27 14:20:27 2016
-65.0643158	-10.8825550	148.83	Tue Dec 27 14:20:37 2016
-65.0643539	-10.8824997	148.68	Tue Dec 27 14:20:47 2016
-65.0643692	-10.8824234	148.66	Tue Dec 27 14:20:57 2016
-65.0644302	-10.8823938	147.30	Tue Dec 27 14:21:07 2016
-65.0644684	-10.8823843	146.86	Tue Dec 27 14:21:17 2016
-65.0645599	-10.8823452	145.83	Tue Dec 27 14:21:27 2016
-65.0645828	-10.8823347	147.31	Tue Dec 27 14:21:37 2016
-65.0646210	-10.8823032	147.79	Tue Dec 27 14:21:47 2016
-65.0647049	-10.8822632	148.87	Tue Dec 27 14:21:57 2016
-65.0647812	-10.8821907	148.54	Tue Dec 27 14:22:07 2016
-65.0648117	-10.8821039	149.26	Tue Dec 27 14:22:17 2016
-65.0647354	-10.8820620	149.06	Tue Dec 27 14:22:27 2016
-65.0646820	-10.8819637	149.44	Tue Dec 27 14:22:37 2016
-65.0646973	-10.8818884	150.45	Tue Dec 27 14:22:47 2016
-65.0646591	-10.8818102	151.33	Tue Dec 27 14:22:57 2016
-65.0645905	-10.8817625	152.10	Tue Dec 27 14:23:07 2016
-65.0645752	-10.8817263	152.91	Tue Dec 27 14:23:17 2016
-65.0645905	-10.8817120	155.34	Tue Dec 27 14:23:27 2016
-65.0645523	-10.8817139	156.84	Tue Dec 27 14:23:37 2016
-65.0645523	-10.8817015	156.60	Tue Dec 27 14:23:47 2016
-65.0645218	-10.8816814	156.66	Tue Dec 27 14:23:57 2016
-65.0644989	-10.8816910	156.30	Tue Dec 27 14:24:07 2016
-65.0644913	-10.8816900	156.02	Tue Dec 27 14:24:17 2016
-65.0645142	-10.8816614	156.98	Tue Dec 27 14:24:27 2016
-65.0645599	-10.8816395	157.41	Tue Dec 27 14:24:37 2016
-65.0645676	-10.8816462	158.09	Tue Dec 27 14:24:47 2016
-65.0645523	-10.8816452	158.24	Tue Dec 27 14:24:57 2016
-65.0645218	-10.8817186	158.78	Tue Dec 27 14:25:07 2016
-65.0644913	-10.8817310	158.95	Tue Dec 27 14:25:17 2016
-65.0645065	-10.8817501	158.85	Tue Dec 27 14:25:27 2016
-65.0645370	-10.8817205	158.37	Tue Dec 27 14:25:37 2016
-65.0644989	-10.8816719	157.99	Tue Dec 27 14:25:47 2016
-65.0644760	-10.8816614	158.08	Tue Dec 27 14:25:57 2016
-65.0644684	-10.8816261	159.29	Tue Dec 27 14:26:07 2016
-65.0644836	-10.8816309	159.98	Tue Dec 27 14:26:17 2016
-65.0644836	-10.8816385	160.87	Tue Dec 27 14:26:27 2016
-65.0644913	-10.8816452	161.10	Tue Dec 27 14:26:37 2016
-65.0645294	-10.8816280	163.69	Tue Dec 27 14:26:47 2016
-65.0645447	-10.8816299	163.91	Tue Dec 27 14:26:57 2016
-65.0645523	-10.8816319	163.88	Tue Dec 27 14:27:07 2016
-65.0645523	-10.8816376	163.80	Tue Dec 27 14:27:17 2016
-65.0645370	-10.8816481	163.76	Tue Dec 27 14:27:27 2016
-65.0645218	-10.8816433	163.85	Tue Dec 27 14:27:37 2016
-65.0645294	-10.8816586	164.80	Tue Dec 27 14:27:47 2016
-65.0645370	-10.8816643	164.84	Tue Dec 27 14:27:57 2016
-65.0645294	-10.8816624	164.90	Tue Dec 27 14:28:07 2016
-65.0645218	-10.8816776	164.86	Tue Dec 27 14:28:17 2016
-65.0645218	-10.8816900	164.64	Tue Dec 27 14:28:27 2016
-65.0645294	-10.8817024	164.75	Tue Dec 27 14:28:37 2016
-65.0645294	-10.8816967	164.81	Tue Dec 27 14:28:47 2016
-65.0645218	-10.8817034	164.86	Tue Dec 27 14:28:57 2016
-65.0645065	-10.8817196	164.07	Tue Dec 27 14:29:07 2016
-65.0645447	-10.8817425	163.99	Tue Dec 27 14:29:17 2016
-65.0645294	-10.8817635	165.18	Tue Dec 27 14:29:27 2016
-65.0645218	-10.8817978	165.68	Tue Dec 27 14:29:37 2016
-65.0645370	-10.8817968	165.79	Tue Dec 27 14:29:47 2016
-65.0645447	-10.8817911	165.85	Tue Dec 27 14:29:57 2016
-65.0645523	-10.8817778	165.90	Tue Dec 27 14:30:07 2016
-65.0645523	-10.8817472	165.92	Tue Dec 27 14:30:17 2016
-65.0645752	-10.8817263	165.52	Tue Dec 27 14:30:27 2016
-65.0645828	-10.8817072	165.59	Tue Dec 27 14:30:37 2016
-65.0645981	-10.8816776	165.28	Tue Dec 27 14:30:47 2016
-65.0646133	-10.8816748	165.05	Tue Dec 27 14:30:57 2016
-65.0646667	-10.8816996	165.04	Tue Dec 27 14:31:07 2016
-65.0646973	-10.8816910	164.79	Tue Dec 27 14:31:17 2016
-65.0646667	-10.8816395	164.63	Tue Dec 27 14:31:27 2016
-65.0646667	-10.8816261	164.60	Tue Dec 27 14:31:37 2016
-65.0647049	-10.8816166	164.35	Tue Dec 27 14:31:47 2016
-65.0646973	-10.8816357	164.28	Tue Dec 27 14:31:57 2016
-65.0647049	-10.8816385	163.91	Tue Dec 27 14:32:07 2016
-65.0646896	-10.8816338	163.79	Tue Dec 27 14:32:17 2016
-65.0646744	-10.8816137	163.91	Tue Dec 27 14:32:27 2016
-65.0646667	-10.8816023	163.93	Tue Dec 27 14:32:37 2016
-65.0646744	-10.8815784	164.41	Tue Dec 27 14:32:47 2016
-65.0646439	-10.8815784	165.13	Tue Dec 27 14:32:57 2016
-65.0646057	-10.8815956	165.04	Tue Dec 27 14:33:07 2016
-65.0646210	-10.8815861	165.14	Tue Dec 27 14:33:17 2016
-65.0646591	-10.8815765	165.57	Tue Dec 27 14:33:27 2016
-65.0646744	-10.8815851	165.88	Tue Dec 27 14:33:37 2016
-65.0646744	-10.8815784	165.91	Tue Dec 27 14:33:47 2016
-65.0648041	-10.8816500	163.14	Tue Dec 27 14:33:57 2016
-65.0647812	-10.8816547	163.63	Tue Dec 27 14:34:07 2016
-65.0647888	-10.8816662	164.09	Tue Dec 27 14:34:17 2016
-65.0648117	-10.8816729	164.03	Tue Dec 27 14:34:27 2016
-65.0648117	-10.8816805	164.06	Tue Dec 27 14:34:37 2016
-65.0647736	-10.8816862	164.17	Tue Dec 27 14:34:47 2016
-65.0648041	-10.8816929	164.29	Tue Dec 27 14:34:57 2016
-65.0647659	-10.8816738	165.04	Tue Dec 27 14:35:07 2016
-65.0646591	-10.8816719	167.38	Tue Dec 27 14:35:17 2016
-65.0646744	-10.8817034	166.94	Tue Dec 27 14:35:27 2016
-65.0647659	-10.8817034	164.22	Tue Dec 27 14:35:37 2016
-65.0647583	-10.8817196	164.79	Tue Dec 27 14:35:47 2016
-65.0647583	-10.8817291	164.81	Tue Dec 27 14:35:57 2016
-65.0647507	-10.8817225	164.81	Tue Dec 27 14:36:07 2016
-65.0647507	-10.8817091	164.82	Tue Dec 27 14:36:17 2016
-65.0647125	-10.8817024	164.93	Tue Dec 27 14:36:27 2016
-65.0647430	-10.8817081	165.09	Tue Dec 27 14:36:37 2016
-65.0647354	-10.8817053	165.07	Tue Dec 27 14:36:47 2016
-65.0647430	-10.8816843	165.79	Tue Dec 27 14:36:57 2016
-65.0647278	-10.8816862	165.82	Tue Dec 27 14:37:07 2016
-65.0647278	-10.8816757	165.85	Tue Dec 27 14:37:17 2016
-65.0646896	-10.8817043	166.27	Tue Dec 27 14:37:27 2016
-65.0646133	-10.8816900	166.99	Tue Dec 27 14:37:37 2016
-65.0645752	-10.8816662	166.96	Tue Dec 27 14:37:47 2016
-65.0645828	-10.8816605	167.08	Tue Dec 27 14:37:57 2016
-65.0645447	-10.8816471	167.31	Tue Dec 27 14:38:07 2016
-65.0645905	-10.8816900	166.24	Tue Dec 27 14:38:17 2016
-65.0646133	-10.8817072	166.33	Tue Dec 27 14:38:27 2016
-65.0646362	-10.8817444	168.02	Tue Dec 27 14:38:37 2016
-65.0646133	-10.8817434	168.33	Tue Dec 27 14:38:47 2016
-65.0646133	-10.8817329	169.45	Tue Dec 27 14:38:57 2016
-65.0646210	-10.8817091	169.77	Tue Dec 27 14:39:07 2016
-65.0646210	-10.8816977	170.45	Tue Dec 27 14:39:17 2016
-65.0646210	-10.8816910	170.55	Tue Dec 27 14:39:27 2016
-65.0646286	-10.8816967	170.59	Tue Dec 27 14:39:37 2016
-65.0646210	-10.8817272	170.60	Tue Dec 27 14:39:47 2016
-65.0646057	-10.8817329	170.38	Tue Dec 27 14:39:57 2016
-65.0645828	-10.8817396	170.39	Tue Dec 27 14:40:07 2016
-65.0645828	-10.8817329	170.36	Tue Dec 27 14:40:17 2016
-65.0645828	-10.8817425	170.26	Tue Dec 27 14:40:27 2016
-65.0645676	-10.8817406	170.61	Tue Dec 27 14:40:37 2016
-65.0646210	-10.8817492	170.57	Tue Dec 27 14:40:47 2016
-65.0645828	-10.8817644	171.63	Tue Dec 27 14:40:57 2016
-65.0645905	-10.8818035	172.10	Tue Dec 27 14:41:07 2016
-65.0646973	-10.8818760	170.14	Tue Dec 27 14:41:17 2016
-65.0647430	-10.8819342	169.99	Tue Dec 27 14:41:27 2016
-65.0647430	-10.8819914	170.18	Tue Dec 27 14:41:37 2016
-65.0648270	-10.8820419	169.35	Tue Dec 27 14:41:47 2016
-65.0648346	-10.8821239	169.16	Tue Dec 27 14:41:57 2016
-65.0648117	-10.8821602	169.01	Tue Dec 27 14:42:07 2016
-65.0647888	-10.8821745	168.82	Tue Dec 27 14:42:17 2016
-65.0647812	-10.8821745	168.81	Tue Dec 27 14:42:27 2016
-65.0647736	-10.8821745	168.80	Tue Dec 27 14:42:37 2016
-65.0648041	-10.8821907	169.03	Tue Dec 27 14:42:47 2016
-65.0648346	-10.8821497	170.05	Tue Dec 27 14:42:57 2016
-65.0648117	-10.8820887	170.60	Tue Dec 27 14:43:07 2016
-65.0647430	-10.8819818	170.07	Tue Dec 27 14:43:17 2016
-65.0646896	-10.8818865	169.94	Tue Dec 27 14:43:27 2016
-65.0646210	-10.8818293	168.37	Tue Dec 27 14:43:37 2016
-65.0645752	-10.8817329	168.42	Tue Dec 27 14:43:47 2016
-65.0645218	-10.8817406	168.52	Tue Dec 27 14:43:57 2016
-65.0644913	-10.8817530	168.73	Tue Dec 27 14:44:07 2016
-65.0644913	-10.8817873	168.61	Tue Dec 27 14:44:17 2016
-65.0644760	-10.8818579	168.38	Tue Dec 27 14:44:27 2016
-65.0645065	-10.8818474	168.49	Tue Dec 27 14:44:37 2016
-65.0646210	-10.8817549	168.13	Tue Dec 27 14:44:47 2016
-65.0646133	-10.8817749	168.05	Tue Dec 27 14:44:57 2016
-65.0646210	-10.8817997	169.44	Tue Dec 27 14:45:07 2016
-65.0646362	-10.8818722	166.14	Tue Dec 27 14:45:17 2016
-65.0646744	-10.8819485	166.99	Tue Dec 27 14:45:27 2016
-65.0647202	-10.8820353	167.49	Tue Dec 27 14:45:37 2016
-65.0647659	-10.8821230	167.38	Tue Dec 27 14:45:47 2016
-65.0647430	-10.8821869	167.96	Tue Dec 27 14:45:57 2016
-65.0647049	-10.8822536	168.43	Tue Dec 27 14:46:07 2016
-65.0647888	-10.8822842	168.21	Tue Dec 27 14:46:17 2016
-65.0647888	-10.8822746	167.95	Tue Dec 27 14:46:27 2016
-65.0647736	-10.8822422	168.04	Tue Dec 27 14:46:37 2016
-65.0646973	-10.8822193	167.69	Tue Dec 27 14:46:47 2016
-65.0646973	-10.8822060	167.71	Tue Dec 27 14:46:57 2016
-65.0647202	-10.8822126	167.71	Tue Dec 27 14:47:07 2016
-65.0647278	-10.8822250	167.74	Tue Dec 27 14:47:17 2016
-65.0647888	-10.8822842	167.89	Tue Dec 27 14:47:27 2016
-65.0647964	-10.8823032	168.16	Tue Dec 27 14:47:37 2016
-65.0648041	-10.8823071	168.18	Tue Dec 27 14:47:47 2016
-65.0647888	-10.8823137	168.18	Tue Dec 27 14:47:57 2016
-65.0647964	-10.8823137	168.17	Tue Dec 27 14:48:07 2016
-65.0647964	-10.8823242	168.20	Tue Dec 27 14:48:17 2016
-65.0647507	-10.8823214	168.11	Tue Dec 27 14:48:27 2016
-65.0647736	-10.8823519	167.84	Tue Dec 27 14:48:37 2016
-65.0647736	-10.8823624	167.86	Tue Dec 27 14:48:47 2016
-65.0647812	-10.8823652	167.83	Tue Dec 27 14:48:57 2016
-65.0647888	-10.8822994	168.36	Tue Dec 27 14:49:07 2016
-65.0647583	-10.8822193	169.29	Tue Dec 27 14:49:17 2016
-65.0647736	-10.8822021	169.48	Tue Dec 27 14:49:27 2016
-65.0647888	-10.8822107	169.13	Tue Dec 27 14:49:37 2016
-65.0647888	-10.8822241	169.09	Tue Dec 27 14:49:47 2016
-65.0647659	-10.8822079	169.29	Tue Dec 27 14:49:57 2016
-65.0647583	-10.8822012	169.58	Tue Dec 27 14:50:07 2016
-65.0647354	-10.8821926	169.36	Tue Dec 27 14:50:17 2016
-65.0647278	-10.8821945	169.39	Tue Dec 27 14:50:27 2016
-65.0646820	-10.8822556	170.63	Tue Dec 27 14:50:37 2016
-65.0645981	-10.8822660	171.05	Tue Dec 27 14:50:47 2016
-65.0645752	-10.8823156	172.10	Tue Dec 27 14:50:57 2016
-65.0645370	-10.8823299	172.04	Tue Dec 27 14:51:07 2016
-65.0644760	-10.8823595	172.15	Tue Dec 27 14:51:17 2016
-65.0643616	-10.8823814	172.86	Tue Dec 27 14:51:27 2016
-65.0643692	-10.8824720	173.37	Tue Dec 27 14:51:37 2016
-65.0643311	-10.8824492	173.06	Tue Dec 27 14:51:47 2016
-65.0642624	-10.8825083	173.14	Tue Dec 27 14:51:57 2016
-65.0642166	-10.8825474	172.93	Tue Dec 27 14:52:07 2016
-65.0641937	-10.8826027	173.05	Tue Dec 27 14:52:17 2016
-65.0641861	-10.8826418	173.70	Tue Dec 27 14:52:27 2016
-65.0642242	-10.8827114	173.20	Tue Dec 27 14:52:37 2016
-65.0643005	-10.8828154	172.50	Tue Dec 27 14:52:47 2016
-65.0643616	-10.8828421	171.43	Tue Dec 27 14:52:57 2016
-65.0643539	-10.8828411	171.43	Tue Dec 27 14:53:07 2016
-65.0643539	-10.8828316	171.50	Tue Dec 27 14:53:17 2016
-65.0643616	-10.8828249	169.79	Tue Dec 27 14:53:27 2016
-65.0643616	-10.8828325	169.35	Tue Dec 27 14:53:37 2016
-65.0644226	-10.8828754	169.25	Tue Dec 27 14:53:47 2016
-65.0644226	-10.8828516	168.95	Tue Dec 27 14:53:57 2016
-65.0644379	-10.8828278	169.02	Tue Dec 27 14:54:07 2016
-65.0644455	-10.8828230	169.12	Tue Dec 27 14:54:17 2016
-65.0644531	-10.8828135	169.14	Tue Dec 27 14:54:27 2016
-65.0644379	-10.8828154	169.12	Tue Dec 27 14:54:37 2016
-65.0644226	-10.8828249	169.16	Tue Dec 27 14:54:47 2016
-65.0643692	-10.8828745	169.55	Tue Dec 27 14:54:57 2016
-65.0643616	-10.8829079	167.93	Tue Dec 27 14:55:07 2016
-65.0643539	-10.8829060	167.94	Tue Dec 27 14:55:17 2016
-65.0643539	-10.8828964	167.93	Tue Dec 27 14:55:27 2016
-65.0643616	-10.8828983	167.93	Tue Dec 27 14:55:37 2016
-65.0643692	-10.8828983	167.93	Tue Dec 27 14:55:47 2016
-65.0643616	-10.8828926	167.94	Tue Dec 27 14:55:57 2016
-65.0643234	-10.8828421	170.02	Tue Dec 27 14:56:07 2016
-65.0643234	-10.8828421	170.00	Tue Dec 27 14:56:17 2016
-65.0643234	-10.8828392	170.23	Tue Dec 27 14:56:27 2016
-65.0643158	-10.8828497	170.05	Tue Dec 27 14:56:37 2016
-65.0643082	-10.8828611	170.05	Tue Dec 27 14:56:47 2016
-65.0643082	-10.8828592	170.09	Tue Dec 27 14:56:57 2016
-65.0643082	-10.8828497	170.16	Tue Dec 27 14:57:07 2016
-65.0643005	-10.8828497	170.30	Tue Dec 27 14:57:17 2016
-65.0643234	-10.8828926	170.44	Tue Dec 27 14:57:27 2016
-65.0643387	-10.8829184	170.24	Tue Dec 27 14:57:37 2016
-65.0643616	-10.8829212	170.55	Tue Dec 27 14:57:47 2016
-65.0643539	-10.8829203	170.57	Tue Dec 27 14:57:57 2016
-65.0643387	-10.8829212	170.59	Tue Dec 27 14:58:07 2016
-65.0643311	-10.8829279	170.59	Tue Dec 27 14:58:17 2016
-65.0643234	-10.8829260	170.64	Tue Dec 27 14:58:27 2016
-65.0643158	-10.8829193	170.70	Tue Dec 27 14:58:37 2016
-65.0643234	-10.8829250	170.71	Tue Dec 27 14:58:47 2016
-65.0643387	-10.8829155	170.69	Tue Dec 27 14:58:57 2016
-65.0643387	-10.8829117	170.64	Tue Dec 27 14:59:07 2016
-65.0643463	-10.8829136	170.65	Tue Dec 27 14:59:17 2016
-65.0643387	-10.8829098	170.66	Tue Dec 27 14:59:27 2016
-65.0643463	-10.8829193	170.74	Tue Dec 27 14:59:37 2016
-65.0643463	-10.8829107	170.84	Tue Dec 27 14:59:47 2016
-65.0643692	-10.8828850	172.41	Tue Dec 27 14:59:57 2016
-65.0643311	-10.8828602	172.78	Tue Dec 27 15:00:07 2016
-65.0643234	-10.8828697	172.90	Tue Dec 27 15:00:17 2016
-65.0643311	-10.8828793	172.93	Tue Dec 27 15:00:27 2016
-65.0643387	-10.8828859	172.95	Tue Dec 27 15:00:37 2016
-65.0643616	-10.8829517	172.42	Tue Dec 27 15:00:47 2016
-65.0643463	-10.8829651	172.42	Tue Dec 27 15:00:57 2016
-65.0643692	-10.8829384	172.70	Tue Dec 27 15:01:07 2016
-65.0643692	-10.8829384	172.74	Tue Dec 27 15:01:17 2016
-65.0643768	-10.8829451	173.61	Tue Dec 27 15:01:27 2016
-65.0643692	-10.8829336	174.55	Tue Dec 27 15:01:37 2016
-65.0643692	-10.8829355	174.61	Tue Dec 27 15:01:47 2016
-65.0643616	-10.8829269	174.70	Tue Dec 27 15:01:57 2016
-65.0643387	-10.8829184	175.16	Tue Dec 27 15:02:07 2016
-65.0643311	-10.8829107	175.07	Tue Dec 27 15:02:17 2016
-65.0643387	-10.8829088	175.11	Tue Dec 27 15:02:27 2016
-65.0643311	-10.8829021	175.06	Tue Dec 27 15:02:37 2016
-65.0643387	-10.8829041	174.49	Tue Dec 27 15:02:47 2016
-65.0643311	-10.8829060	174.47	Tue Dec 27 15:02:57 2016
-65.0643234	-10.8829060	174.53	Tue Dec 27 15:03:07 2016
-65.0643234	-10.8829069	174.41	Tue Dec 27 15:03:17 2016
-65.0643082	-10.8829088	173.78	Tue Dec 27 15:03:27 2016
-65.0642929	-10.8829212	172.45	Tue Dec 27 15:03:37 2016
-65.0643082	-10.8829374	171.36	Tue Dec 27 15:03:47 2016
-65.0643539	-10.8829775	169.23	Tue Dec 27 15:03:57 2016
-65.0643616	-10.8829441	167.80	Tue Dec 27 15:04:07 2016
-65.0643539	-10.8829432	167.74	Tue Dec 27 15:04:17 2016
-65.0643539	-10.8829098	167.51	Tue Dec 27 15:04:27 2016
-65.0643616	-10.8829069	167.46	Tue Dec 27 15:04:37 2016
-65.0643921	-10.8829317	167.55	Tue Dec 27 15:04:47 2016
-65.0643997	-10.8829269	166.81	Tue Dec 27 15:04:57 2016
-65.0643997	-10.8829212	166.81	Tue Dec 27 15:05:07 2016
-65.0643845	-10.8828964	165.87	Tue Dec 27 15:05:17 2016
-65.0643768	-10.8828945	165.89	Tue Dec 27 15:05:27 2016
-65.0643234	-10.8828888	166.66	Tue Dec 27 15:05:37 2016
-65.0643158	-10.8828955	166.75	Tue Dec 27 15:05:47 2016
-65.0643082	-10.8829117	166.82	Tue Dec 27 15:05:57 2016
-65.0643082	-10.8829489	167.52	Tue Dec 27 15:06:07 2016
-65.0642624	-10.8829308	168.31	Tue Dec 27 15:06:17 2016
-65.0642548	-10.8829136	169.32	Tue Dec 27 15:06:27 2016
-65.0643005	-10.8829327	170.82	Tue Dec 27 15:06:37 2016
-65.0643005	-10.8829079	171.19	Tue Dec 27 15:06:47 2016
-65.0642853	-10.8828983	171.47	Tue Dec 27 15:06:57 2016
-65.0643158	-10.8828840	171.65	Tue Dec 27 15:07:07 2016
-65.0643082	-10.8828707	171.91	Tue Dec 27 15:07:17 2016
-65.0643005	-10.8828716	172.32	Tue Dec 27 15:07:27 2016
-65.0643005	-10.8828783	172.33	Tue Dec 27 15:07:37 2016
-65.0643005	-10.8828783	172.27	Tue Dec 27 15:07:47 2016
-65.0643158	-10.8828773	172.08	Tue Dec 27 15:07:57 2016
-65.0643616	-10.8829012	170.16	Tue Dec 27 15:08:07 2016
-65.0643921	-10.8829203	169.90	Tue Dec 27 15:08:17 2016
-65.0643921	-10.8829279	169.66	Tue Dec 27 15:08:27 2016
-65.0644073	-10.8828449	170.12	Tue Dec 27 15:08:37 2016
-65.0644226	-10.8828363	170.09	Tue Dec 27 15:08:47 2016
-65.0644150	-10.8828430	170.02	Tue Dec 27 15:08:57 2016
-65.0644913	-10.8829174	166.67	Tue Dec 27 15:09:07 2016
-65.0645370	-10.8829975	163.87	Tue Dec 27 15:09:17 2016
-65.0645828	-10.8830462	164.09	Tue Dec 27 15:09:27 2016
-65.0645981	-10.8830605	162.63	Tue Dec 27 15:09:37 2016
-65.0646286	-10.8831072	162.39	Tue Dec 27 15:09:47 2016
-65.0646667	-10.8831453	162.11	Tue Dec 27 15:09:57 2016
-65.0647354	-10.8832121	161.79	Tue Dec 27 15:10:07 2016
-65.0647659	-10.8832712	161.86	Tue Dec 27 15:10:17 2016
-65.0647583	-10.8833504	162.73	Tue Dec 27 15:10:27 2016
-65.0646820	-10.8833990	162.92	Tue Dec 27 15:10:37 2016
-65.0646133	-10.8834314	163.20	Tue Dec 27 15:10:47 2016
-65.0645676	-10.8834944	163.01	Tue Dec 27 15:10:57 2016
-65.0645981	-10.8835506	162.60	Tue Dec 27 15:11:07 2016
-65.0646515	-10.8835669	160.77	Tue Dec 27 15:11:17 2016
-65.0646820	-10.8836336	160.66	Tue Dec 27 15:11:27 2016
-65.0647049	-10.8836918	160.29	Tue Dec 27 15:11:37 2016
-65.0647659	-10.8837938	159.51	Tue Dec 27 15:11:47 2016
-65.0648422	-10.8838663	159.58	Tue Dec 27 15:11:57 2016
-65.0648422	-10.8839169	159.42	Tue Dec 27 15:12:07 2016
-65.0648575	-10.8839197	159.44	Tue Dec 27 15:12:17 2016
-65.0649185	-10.8839846	158.45	Tue Dec 27 15:12:27 2016
-65.0648422	-10.8840551	156.46	Tue Dec 27 15:12:37 2016
-65.0648651	-10.8841438	155.94	Tue Dec 27 15:12:47 2016
-65.0648727	-10.8842430	157.20	Tue Dec 27 15:12:57 2016
-65.0649261	-10.8843451	155.93	Tue Dec 27 15:13:07 2016
-65.0649719	-10.8844223	157.12	Tue Dec 27 15:13:17 2016
-65.0650024	-10.8844166	157.70	Tue Dec 27 15:13:27 2016
-65.0650177	-10.8844233	157.92	Tue Dec 27 15:13:37 2016
-65.0649948	-10.8844509	157.30	Tue Dec 27 15:13:47 2016
-65.0650101	-10.8844481	156.04	Tue Dec 27 15:13:57 2016
-65.0649719	-10.8844519	155.97	Tue Dec 27 15:14:07 2016
-65.0649719	-10.8844604	155.96	Tue Dec 27 15:14:17 2016
-65.0650101	-10.8844814	155.77	Tue Dec 27 15:14:27 2016
-65.0651016	-10.8845091	156.54	Tue Dec 27 15:14:37 2016
-65.0652008	-10.8845501	157.09	Tue Dec 27 15:14:47 2016
-65.0652847	-10.8846397	157.11	Tue Dec 27 15:14:57 2016
-65.0653076	-10.8847399	156.66	Tue Dec 27 15:15:07 2016
-65.0653763	-10.8848486	158.07	Tue Dec 27 15:15:17 2016
-65.0654297	-10.8849392	157.79	Tue Dec 27 15:15:27 2016
-65.0655136	-10.8850021	158.11	Tue Dec 27 15:15:37 2016
-65.0655823	-10.8850946	156.82	Tue Dec 27 15:15:47 2016
-65.0656281	-10.8851557	156.58	Tue Dec 27 15:15:57 2016
-65.0656433	-10.8851585	156.44	Tue Dec 27 15:16:07 2016
-65.0656433	-10.8851633	156.30	Tue Dec 27 15:16:17 2016
-65.0656509	-10.8851662	156.01	Tue Dec 27 15:16:27 2016
-65.0656815	-10.8852024	156.28	Tue Dec 27 15:16:37 2016
-65.0656967	-10.8851957	157.44	Tue Dec 27 15:16:47 2016
-65.0657578	-10.8852348	157.91	Tue Dec 27 15:16:57 2016
-65.0658417	-10.8851690	157.84	Tue Dec 27 15:17:07 2016
-65.0659485	-10.8851128	157.73	Tue Dec 27 15:17:17 2016
-65.0660324	-10.8850899	158.55	Tue Dec 27 15:17:27 2016
-65.0661240	-10.8850183	158.74	Tue Dec 27 15:17:37 2016
-65.0662231	-10.8849421	159.35	Tue Dec 27 15:17:47 2016
-65.0663528	-10.8849201	160.45	Tue Dec 27 15:17:57 2016
-65.0664673	-10.8848495	161.24	Tue Dec 27 15:18:07 2016
-65.0665665	-10.8847637	162.43	Tue Dec 27 15:18:17 2016
-65.0666580	-10.8846750	163.48	Tue Dec 27 15:18:27 2016
-65.0667801	-10.8845987	164.12	Tue Dec 27 15:18:37 2016
-65.0669022	-10.8845568	164.38	Tue Dec 27 15:18:47 2016
-65.0670013	-10.8844910	163.07	Tue Dec 27 15:18:57 2016
-65.0671310	-10.8844328	161.73	Tue Dec 27 15:19:07 2016
-65.0672226	-10.8843422	161.25	Tue Dec 27 15:19:17 2016
-65.0673447	-10.8843832	155.44	Tue Dec 27 15:19:27 2016
-65.0673981	-10.8844690	157.74	Tue Dec 27 15:19:37 2016
-65.0674438	-10.8845978	159.54	Tue Dec 27 15:19:47 2016
-65.0675201	-10.8846741	158.04	Tue Dec 27 15:19:57 2016
-65.0675659	-10.8846951	160.09	Tue Dec 27 15:20:07 2016
-65.0676193	-10.8847017	161.30	Tue Dec 27 15:20:17 2016
-65.0676270	-10.8846960	161.49	Tue Dec 27 15:20:27 2016
-65.0675735	-10.8847132	161.95	Tue Dec 27 15:20:37 2016
-65.0675583	-10.8847094	162.17	Tue Dec 27 15:20:47 2016
-65.0675430	-10.8846817	163.99	Tue Dec 27 15:21:03 2016
-65.0675583	-10.8846855	164.20	Tue Dec 27 15:21:13 2016
-65.0675430	-10.8846750	165.09	Tue Dec 27 15:21:23 2016
-65.0675507	-10.8846626	165.14	Tue Dec 27 15:21:33 2016
-65.0675507	-10.8846817	165.34	Tue Dec 27 15:21:43 2016
-65.0675507	-10.8846836	165.32	Tue Dec 27 15:21:53 2016
-65.0675507	-10.8846846	165.34	Tue Dec 27 15:22:03 2016
-65.0675583	-10.8846855	165.31	Tue Dec 27 15:22:13 2016
