# Supplementary material for: Lévy foraging patterns of rural humans
Source: PLoS One. 2018 Jun 18;13(6):e0199099. doi: 10.1371/journal.pone.0199099 (PMC6005560; doi:10.1371/journal.pone.0199099)
Supplement: S4 File — (ZIP) [file pone.0199099.s004.zip › 02Holux_M-241_Start_20161228-103450_Finish_20161228-132635.kml]

<?xml version="1.0" encoding="UTF-8"?>
<kml xmlns="http://earth.google.com/kml/2.1">
<Document>
<Style id="normalState_TLP_Start">
<IconStyle>
<scale>1.0</scale>
<Icon>
<href>http://maps.google.com/mapfiles/kml/pal4/icon15.png</href>
</Icon>
</IconStyle>
<LabelStyle>
<scale>1.0</scale>
</LabelStyle>
</Style>
<Style id="highlightState_TLP_Start">
<IconStyle>
<scale>1.1</scale>
<Icon>
<href>http://maps.google.com/mapfiles/kml/pal4/icon7.png</href>
</Icon>
</IconStyle>
<LabelStyle>
<scale>1.1</scale>
<color>ff0000ff</color>
</LabelStyle>
</Style>
<StyleMap id="styleMap_TLP_Start">
<Pair>
<key>normal</key>
<styleUrl>#normalState_TLP_Start</styleUrl>
</Pair>
<Pair>
<key>highlight</key>
<styleUrl>#highlightState_TLP_Start</styleUrl>
</Pair>
</StyleMap>
<Style id="normalState_TLP_Finish">
<IconStyle>
<scale>1.0</scale>
<Icon>
<href>http://maps.google.com/mapfiles/kml/pal4/icon15.png</href>
</Icon>
</IconStyle>
<LabelStyle>
<scale>1.0</scale>
</LabelStyle>
</Style>
<Style id="highlightState_TLP_Finish">
<IconStyle>
<scale>1.1</scale>
<Icon>
<href>http://maps.google.com/mapfiles/kml/pal4/icon7.png</href>
</Icon>
</IconStyle>
<LabelStyle>
<scale>1.1</scale>
<color>ff0000ff</color>
</LabelStyle>
</Style>
<StyleMap id="styleMap_TLP_Finish">
<Pair>
<key>normal</key>
<styleUrl>#normalState_TLP_Finish</styleUrl>
</Pair>
<Pair>
<key>highlight</key>
<styleUrl>#highlightState_TLP_Finish</styleUrl>
</Pair>
</StyleMap>
<Style id="normalState_TLP_Normal">
<IconStyle>
<scale>1.0</scale>
<Icon>
<href>http://maps.google.com/mapfiles/kml/pal4/icon31.png</href>
</Icon>
</IconStyle>
<LabelStyle>
<scale>1.0</scale>
</LabelStyle>
</Style>
<Style id="highlightState_TLP_Normal">
<IconStyle>
<scale>1.1</scale>
<Icon>
<href>http://maps.google.com/mapfiles/kml/pal4/icon23.png</href>
</Icon>
</IconStyle>
<LabelStyle>
<scale>1.1</scale>
<color>ff0000ff</color>
</LabelStyle>
</Style>
<StyleMap id="styleMap_TLP_Normal">
<Pair>
<key>normal</key>
<styleUrl>#normalState_TLP_Normal</styleUrl>
</Pair>
<Pair>
<key>highlight</key>
<styleUrl>#highlightState_TLP_Normal</styleUrl>
</Pair>
</StyleMap>
<Style id="normalState_TLP_Photo">
<IconStyle>
<scale>1.0</scale>
<Icon>
<href>http://maps.google.com/mapfiles/kml/pal4/icon46.png</href>
</Icon>
</IconStyle>
<LabelStyle>
<scale>1.0</scale>
</LabelStyle>
</Style>
<Style id="highlightState_TLP_Photo">
<IconStyle>
<scale>1.1</scale>
<Icon>
<href>http://maps.google.com/mapfiles/kml/pal4/icon38.png</href>
</Icon>
</IconStyle>
<LabelStyle>
<scale>1.1</scale>
<color>ff0000ff</color>
</LabelStyle>
</Style>
<StyleMap id="styleMap_TLP_Photo">
<Pair>
<key>normal</key>
<styleUrl>#normalState_TLP_Photo</styleUrl>
</Pair>
<Pair>
<key>highlight</key>
<styleUrl>#highlightState_TLP_Photo</styleUrl>
</Pair>
</StyleMap>
<Style id="roadStyle">
<LineStyle>
<color>ffffff00</color>
<width>6</width>
</LineStyle>
</Style>
<Open>1</Open>
<description>Route</description>
<name>Track Log</name>
<Placemark>
<name>Route</name>
<styleUrl>#roadStyle</styleUrl>
<MultiGeometry>
<LineString>
<coordinates>
-65.0657120,-10.8850183,126.87 -65.0655975,-10.8848476,128.57 -65.0655518,-10.8847990,134.36 -65.0654907,-10.8847418,139.54 -65.0653763,-10.8846865,143.99 -65.0652771,-10.8846550,148.33 -65.0652237,-10.8845873,151.63 -65.0651550,-10.8844995,154.46 -65.0651016,-10.8844051,157.30 -65.0649872,-10.8843222,159.66 -65.0649643,-10.8842230,161.69 -65.0649338,-10.8841333,163.30 -65.0649185,-10.8840542,163.63 -65.0649185,-10.8840084,162.55 -65.0649109,-10.8839655,161.34 -65.0648956,-10.8839417,161.99 -65.0648880,-10.8838749,161.89 -65.0648651,-10.8838291,161.97 -65.0648575,-10.8837719,162.28 -65.0647659,-10.8836975,163.38 -65.0646896,-10.8836603,163.35 -65.0646744,-10.8835802,163.59 -65.0647125,-10.8835354,163.93 -65.0647736,-10.8835011,164.29 -65.0648117,-10.8834362,164.65 -65.0648117,-10.8833761,164.98 -65.0648041,-10.8832912,165.37 -65.0647278,-10.8832016,165.57 -65.0646744,-10.8831825,165.71 -65.0645828,-10.8830938,165.95 -65.0645218,-10.8830309,166.04 -65.0644531,-10.8829737,166.06 -65.0643921,-10.8829155,166.10 -65.0643387,-10.8828726,166.05 -65.0642776,-10.8828411,166.08 -65.0641937,-10.8828392,166.14 -65.0641251,-10.8828125,166.16 -65.0640030,-10.8828297,166.53 -65.0639343,-10.8827963,166.66 -65.0639038,-10.8827143,166.53 -65.0639114,-10.8826609,166.54 -65.0638657,-10.8826408,166.43 -65.0638428,-10.8825865,166.45 -65.0638275,-10.8825455,166.37 -65.0638046,-10.8824615,166.24 -65.0637817,-10.8823881,165.77 -65.0636902,-10.8823786,165.07 -65.0636826,-10.8823195,164.81 -65.0636673,-10.8822384,164.62 -65.0636444,-10.8821678,165.01 -65.0636368,-10.8821106,165.25 -65.0636292,-10.8820257,165.20 -65.0635757,-10.8820009,164.38 -65.0635681,-10.8819246,164.13 -65.0635223,-10.8818398,164.23 -65.0635452,-10.8815699,159.51 -65.0634232,-10.8814487,163.62 -65.0634003,-10.8813648,162.61 -65.0633698,-10.8813410,162.70 -65.0633545,-10.8812513,165.77 -65.0633240,-10.8811827,166.41 -65.0632629,-10.8811340,167.03 -65.0631866,-10.8810339,166.08 -65.0630951,-10.8809977,165.07 -65.0630112,-10.8810186,166.94 -65.0629196,-10.8810244,168.18 -65.0628510,-10.8810310,167.65 -65.0627823,-10.8810148,167.10 -65.0626907,-10.8809690,164.53 -65.0626221,-10.8809137,164.91 -65.0626068,-10.8809061,164.63 -65.0625534,-10.8808651,162.20 -65.0624695,-10.8807306,159.75 -65.0624542,-10.8806839,160.63 -65.0624237,-10.8806639,160.96 -65.0623932,-10.8806610,161.10 -65.0622253,-10.8806791,162.59 -65.0621643,-10.8806581,162.33 -65.0621338,-10.8806286,162.68 -65.0621109,-10.8805580,161.55 -65.0621109,-10.8805094,160.70 -65.0621262,-10.8804379,160.96 -65.0621185,-10.8804302,160.90 -65.0620956,-10.8803930,160.43 -65.0621033,-10.8803825,160.29 -65.0620880,-10.8803101,160.07 -65.0620880,-10.8802118,159.88 -65.0620651,-10.8801718,159.76 -65.0620651,-10.8801737,159.90 -65.0620499,-10.8801594,159.57 -65.0620346,-10.8801565,159.34 -65.0620422,-10.8801622,159.32 -65.0620270,-10.8801785,159.14 -65.0619659,-10.8801918,158.99 -65.0619583,-10.8802547,158.38 -65.0619888,-10.8802547,158.45 -65.0619812,-10.8802481,158.48 -65.0619812,-10.8802519,158.47 -65.0619507,-10.8802519,158.19 -65.0619354,-10.8802662,158.04 -65.0619202,-10.8802500,156.95 -65.0619049,-10.8802691,156.51 -65.0619049,-10.8802881,156.48 -65.0618744,-10.8803120,155.85 -65.0618896,-10.8803310,155.31 -65.0619278,-10.8803158,154.96 -65.0619583,-10.8802919,154.62 -65.0619736,-10.8803101,155.34 -65.0620041,-10.8803101,155.17 -65.0620193,-10.8803425,155.04 -65.0619812,-10.8803892,154.15 -65.0619659,-10.8804045,154.05 -65.0619812,-10.8804131,154.64 -65.0620041,-10.8804502,154.02 -65.0619888,-10.8804665,153.78 -65.0619583,-10.8804188,153.07 -65.0619583,-10.8803625,153.29 -65.0619507,-10.8803606,153.36 -65.0620041,-10.8803167,153.38 -65.0620041,-10.8803101,153.37 -65.0620346,-10.8803024,153.33 -65.0620575,-10.8802691,153.34 -65.0620575,-10.8802938,153.29 -65.0620346,-10.8803186,153.30 -65.0620270,-10.8803301,153.28 -65.0620193,-10.8803225,153.29 -65.0620193,-10.8803043,153.36 -65.0620346,-10.8803053,153.38 -65.0620422,-10.8802805,153.52 -65.0620575,-10.8802681,153.54 -65.0620575,-10.8802700,153.59 -65.0620499,-10.8802691,153.59 -65.0620422,-10.8802900,153.63 -65.0620422,-10.8803091,153.54 -65.0619583,-10.8803530,152.54 -65.0618744,-10.8803730,153.75 -65.0618744,-10.8804016,151.85 -65.0619125,-10.8803892,151.75 -65.0618057,-10.8803644,150.32 -65.0617828,-10.8803835,149.81 -65.0617447,-10.8803940,151.11 -65.0616913,-10.8804140,151.39 -65.0616455,-10.8804054,151.54 -65.0616074,-10.8803930,152.54 -65.0615540,-10.8803377,154.61 -65.0614777,-10.8803596,154.59 -65.0614243,-10.8803730,154.40 -65.0613480,-10.8803558,154.75 -65.0612717,-10.8803530,154.77 -65.0612335,-10.8803625,155.68 -65.0612411,-10.8803778,157.49 -65.0612640,-10.8803864,157.79 -65.0612640,-10.8803940,157.77 -65.0612717,-10.8803873,157.74 -65.0612869,-10.8803759,157.80 -65.0613251,-10.8803425,156.90 -65.0613937,-10.8803463,157.70 -65.0613937,-10.8802795,158.67 -65.0614014,-10.8802652,158.54 -65.0613632,-10.8802137,159.09 -65.0613632,-10.8802462,160.39 -65.0613861,-10.8802471,160.31 -65.0613861,-10.8802471,160.29 -65.0613937,-10.8802538,160.23 -65.0613937,-10.8802748,160.20 -65.0614014,-10.8802643,160.23 -65.0614014,-10.8802662,160.24 -65.0613861,-10.8802729,160.18 -65.0613785,-10.8802662,160.04 -65.0613785,-10.8802691,159.89 -65.0613937,-10.8802719,159.86 -65.0614014,-10.8802691,159.83 -65.0613937,-10.8802757,159.96 -65.0613556,-10.8803406,160.30 -65.0613251,-10.8803596,161.73 -65.0613327,-10.8803568,161.76 -65.0613403,-10.8803673,161.80 -65.0613327,-10.8803473,162.66 -65.0613327,-10.8803396,162.90 -65.0613251,-10.8803387,162.88 -65.0613174,-10.8803349,162.88 -65.0613785,-10.8803558,162.66 -65.0613937,-10.8803663,162.63 -65.0614243,-10.8803968,162.88 -65.0614395,-10.8804159,163.30 -65.0614548,-10.8804035,164.52 -65.0614090,-10.8803148,164.59 -65.0613403,-10.8801174,164.73 -65.0613403,-10.8800983,164.89 -65.0613861,-10.8801794,165.95 -65.0613785,-10.8802443,168.46 -65.0614243,-10.8802834,167.49 -65.0614471,-10.8803101,165.84 -65.0614014,-10.8803034,163.04 -65.0613632,-10.8803530,161.80 -65.0613708,-10.8804083,161.77 -65.0614319,-10.8804407,161.13 -65.0613861,-10.8803701,162.56 -65.0613861,-10.8803616,162.63 -65.0613861,-10.8803539,162.67 -65.0613785,-10.8803501,162.71 -65.0613785,-10.8803406,162.82 -65.0613785,-10.8803244,162.64 -65.0613708,-10.8803167,162.57 -65.0613403,-10.8802519,162.57 -65.0613174,-10.8802223,162.45 -65.0613174,-10.8802118,162.47 -65.0612869,-10.8802357,161.95 -65.0612030,-10.8803215,160.78 -65.0611801,-10.8803177,160.46 -65.0611801,-10.8803148,159.52 -65.0611725,-10.8803062,159.55 -65.0611725,-10.8803091,159.59 -65.0611649,-10.8803205,159.64 -65.0611649,-10.8803177,159.65 -65.0611725,-10.8802958,159.36 -65.0611877,-10.8802919,160.25 -65.0612106,-10.8802719,161.57 -65.0612183,-10.8802652,162.22 -65.0612411,-10.8802328,162.16 -65.0612183,-10.8802023,162.65 -65.0611954,-10.8801937,163.15 -65.0611725,-10.8802004,160.61 -65.0611572,-10.8802042,160.43 -65.0611343,-10.8802204,160.07 -65.0610809,-10.8802595,160.82 -65.0610809,-10.8802691,161.52 -65.0610809,-10.8802652,161.63 -65.0610809,-10.8802643,161.66 -65.0610809,-10.8802643,161.72 -65.0610733,-10.8802652,161.73 -65.0610733,-10.8802662,161.77 -65.0610733,-10.8802662,161.80 -65.0610733,-10.8802662,161.85 -65.0610657,-10.8802681,161.88 -65.0610657,-10.8802700,161.88 -65.0610657,-10.8802719,161.86 -65.0610657,-10.8802738,161.89 -65.0610657,-10.8802757,161.88 -65.0610657,-10.8802757,161.90 -65.0610657,-10.8802776,161.90 -65.0610657,-10.8802795,161.90 -65.0610504,-10.8803301,163.76 -65.0610352,-10.8804026,162.94 -65.0610275,-10.8804245,162.88 -65.0610275,-10.8804398,162.95 -65.0610352,-10.8804474,163.03 -65.0610428,-10.8804436,163.11 -65.0610580,-10.8804293,163.18 -65.0610657,-10.8804188,163.25 -65.0610657,-10.8804150,163.32 -65.0610809,-10.8804264,163.39 -65.0610809,-10.8804703,163.47 -65.0610886,-10.8804903,163.54 -65.0610962,-10.8805027,163.49 -65.0611038,-10.8805027,163.55 -65.0611038,-10.8804874,163.60 -65.0611191,-10.8804436,163.13 -65.0611420,-10.8804417,163.26 -65.0611496,-10.8804245,163.32 -65.0611496,-10.8804140,163.38 -65.0611420,-10.8803978,163.44 -65.0611343,-10.8803921,163.51 -65.0611267,-10.8803797,163.62 -65.0611496,-10.8803558,163.71 -65.0611877,-10.8802910,164.78 -65.0611725,-10.8802652,164.61 -65.0611649,-10.8802662,164.67 -65.0611496,-10.8802595,164.46 -65.0611420,-10.8802547,164.20 -65.0611343,-10.8802509,164.03 -65.0610962,-10.8803034,163.83 -65.0610580,-10.8803644,163.90 -65.0610657,-10.8803806,164.04 -65.0610657,-10.8803825,164.01 -65.0610657,-10.8803520,163.26 -65.0610504,-10.8803425,163.17 -65.0610504,-10.8803482,163.07 -65.0610580,-10.8803587,162.41 -65.0610733,-10.8803186,161.66 -65.0610352,-10.8803234,161.91 -65.0610428,-10.8803673,162.66 -65.0610428,-10.8803625,162.43 -65.0610352,-10.8803730,162.57 -65.0610199,-10.8803854,163.23 -65.0610504,-10.8804045,164.05 -65.0611115,-10.8804274,162.32 -65.0611649,-10.8804178,162.07 -65.0611877,-10.8803835,162.67 -65.0611954,-10.8803558,163.49 -65.0611954,-10.8803453,164.01 -65.0611954,-10.8803272,164.61 -65.0611420,-10.8803139,165.66 -65.0611191,-10.8803177,166.71 -65.0611115,-10.8803043,167.80 -65.0611191,-10.8803062,168.39 -65.0611343,-10.8803062,169.00 -65.0611343,-10.8803482,168.83 -65.0611496,-10.8803673,168.26 -65.0611343,-10.8803453,168.22 -65.0611420,-10.8803453,168.09 -65.0611420,-10.8803453,168.00 -65.0611420,-10.8803453,167.98 -65.0611496,-10.8803463,167.96 -65.0611496,-10.8803463,167.96 -65.0611496,-10.8803463,167.98 -65.0611496,-10.8803453,168.00 -65.0611496,-10.8803453,168.09 -65.0611496,-10.8803453,168.14 -65.0611496,-10.8803453,168.11 -65.0611496,-10.8803453,168.10 -65.0611496,-10.8803453,168.09 -65.0611496,-10.8803444,168.04 -65.0611496,-10.8803444,168.01 -65.0611496,-10.8803453,168.07 -65.0611343,-10.8803406,167.79 -65.0611420,-10.8803339,165.84 -65.0611649,-10.8803520,164.73 -65.0611649,-10.8803596,164.88 -65.0611649,-10.8803778,164.05 -65.0611649,-10.8803787,164.87 -65.0612106,-10.8804073,167.36 -65.0612640,-10.8804092,170.09 -65.0612717,-10.8804121,169.41 -65.0612488,-10.8803921,169.83 -65.0612564,-10.8803892,170.23 -65.0612488,-10.8803787,169.55 -65.0612259,-10.8803473,169.25 -65.0612335,-10.8803644,170.44 -65.0612335,-10.8803740,172.58 -65.0612259,-10.8803558,174.32 -65.0612259,-10.8803568,174.34 -65.0612183,-10.8803616,173.39 -65.0611954,-10.8803663,171.20 -65.0611572,-10.8803902,168.87 -65.0611191,-10.8803701,167.48 -65.0610962,-10.8803453,166.86 -65.0610886,-10.8803415,166.26 -65.0610809,-10.8803453,165.59 -65.0610962,-10.8803492,164.88 -65.0611343,-10.8803167,163.64 -65.0611572,-10.8803120,162.85 -65.0611496,-10.8802919,160.98 -65.0611420,-10.8803310,161.84 -65.0611649,-10.8803730,162.04 -65.0611725,-10.8803368,161.58 -65.0612488,-10.8802700,160.52 -65.0612946,-10.8802843,159.18 -65.0612946,-10.8802948,158.68 -65.0612793,-10.8802977,158.59 -65.0612488,-10.8803110,159.17 -65.0612183,-10.8803368,160.39 -65.0612030,-10.8803463,160.79 -65.0611954,-10.8803654,161.39 -65.0611877,-10.8803835,162.23 -65.0611877,-10.8804464,164.38 -65.0611496,-10.8805113,166.73 -65.0611572,-10.8805180,169.09 -65.0611725,-10.8804798,170.85 -65.0611572,-10.8804131,172.76 -65.0611267,-10.8803558,170.25 -65.0610886,-10.8803072,172.09 -65.0610733,-10.8802509,173.50 -65.0610580,-10.8802023,175.03 -65.0610352,-10.8801470,175.59 -65.0609589,-10.8800097,171.03 -65.0609589,-10.8799524,167.46 -65.0609665,-10.8798695,167.07 -65.0609436,-10.8798189,165.52 -65.0609589,-10.8797722,166.13 -65.0609512,-10.8797588,166.23 -65.0609818,-10.8797064,164.71 -65.0609894,-10.8797026,164.80 -65.0609894,-10.8796396,164.30 -65.0609360,-10.8796530,165.12 -65.0608597,-10.8796043,166.36 -65.0608444,-10.8796148,166.77 -65.0608597,-10.8796415,167.29 -65.0608139,-10.8797293,170.00 -65.0608063,-10.8797293,170.36 -65.0608215,-10.8797235,170.91 -65.0608368,-10.8796940,172.25 -65.0608597,-10.8796864,173.39 -65.0608673,-10.8796892,173.97 -65.0608978,-10.8797045,174.19 -65.0609436,-10.8796978,174.31 -65.0609818,-10.8797331,173.01 -65.0609970,-10.8797331,173.09 -65.0610046,-10.8797426,173.57 -65.0610123,-10.8797417,173.92 -65.0610504,-10.8797398,173.80 -65.0610504,-10.8797045,173.87 -65.0610428,-10.8797026,174.15 -65.0610428,-10.8797369,174.12 -65.0610275,-10.8797894,171.93 -65.0610275,-10.8797598,170.87 -65.0610352,-10.8797169,170.74 -65.0610580,-10.8797035,170.61 -65.0610504,-10.8796892,170.66 -65.0610123,-10.8796911,170.41 -65.0609360,-10.8797398,170.50 -65.0609512,-10.8796377,133.73 -65.0608521,-10.8796463,163.16 -65.0608978,-10.8797035,163.37 -65.0610046,-10.8797560,162.04 -65.0610275,-10.8797283,165.08 -65.0610504,-10.8797121,166.06 -65.0610733,-10.8796644,168.77 -65.0611267,-10.8796072,170.55 -65.0611801,-10.8796167,172.09 -65.0612640,-10.8795910,172.58 -65.0613174,-10.8795729,173.47 -65.0613708,-10.8795414,172.23 -65.0614166,-10.8794880,174.34 -65.0614777,-10.8794622,175.36 -65.0615311,-10.8794260,176.01 -65.0615463,-10.8794146,178.64 -65.0615921,-10.8794279,178.69 -65.0616150,-10.8794403,178.70 -65.0615921,-10.8794737,178.81 -65.0616074,-10.8794117,175.61 -65.0616074,-10.8793373,170.66 -65.0615997,-10.8792658,168.41 -65.0615997,-10.8791952,165.27 -65.0615463,-10.8791170,159.88 -65.0614929,-10.8791094,154.82 -65.0615005,-10.8790770,152.58 -65.0615082,-10.8790464,150.18 -65.0615234,-10.8789749,148.44 -65.0615311,-10.8789082,145.96 -65.0615158,-10.8788214,141.59 -65.0615082,-10.8787527,139.34 -65.0614243,-10.8787317,136.81 -65.0613480,-10.8787422,137.62 -65.0613098,-10.8787060,136.88 -65.0613022,-10.8786955,136.25 -65.0612946,-10.8786535,135.41 -65.0612946,-10.8786154,135.11 -65.0612640,-10.8785534,135.04 -65.0612564,-10.8784676,134.79 -65.0612183,-10.8784533,134.20 -65.0611420,-10.8784246,134.03 -65.0610733,-10.8784246,134.70 -65.0610428,-10.8783989,135.69 -65.0610352,-10.8783922,135.59 -65.0610428,-10.8783722,135.35 -65.0609818,-10.8783484,135.93 -65.0608978,-10.8783751,137.21 -65.0608673,-10.8783398,137.16 -65.0608368,-10.8782606,136.11 -65.0607834,-10.8782034,135.54 -65.0607834,-10.8781471,135.32 -65.0607071,-10.8781300,135.90 -65.0606766,-10.8781481,135.36 -65.0606613,-10.8781528,135.22 -65.0606003,-10.8781557,135.75 -65.0605240,-10.8781538,135.34 -65.0604172,-10.8781652,134.96 -65.0602951,-10.8781805,134.65 -65.0602722,-10.8782454,135.72 -65.0602188,-10.8782263,136.07 -65.0602188,-10.8781996,136.96 -65.0602417,-10.8781586,137.20 -65.0602112,-10.8781233,137.23 -65.0602036,-10.8781090,137.62 -65.0601807,-10.8781605,137.68 -65.0601730,-10.8782425,137.57 -65.0601196,-10.8783054,137.64 -65.0600739,-10.8783531,138.23 -65.0600357,-10.8783178,138.71 -65.0600052,-10.8783092,138.81 -65.0599747,-10.8783760,139.60 -65.0598984,-10.8784199,139.65 -65.0598602,-10.8784027,141.13 -65.0598907,-10.8784256,142.91 -65.0598450,-10.8784037,143.43 -65.0598068,-10.8784199,144.04 -65.0597992,-10.8783998,143.39 -65.0597534,-10.8783722,143.81 -65.0597305,-10.8783693,144.56 -65.0597916,-10.8784628,144.88 -65.0597992,-10.8784685,145.35 -65.0597839,-10.8784752,145.24 -65.0597687,-10.8784027,145.13 -65.0597763,-10.8783760,145.63 -65.0598373,-10.8783531,146.63 -65.0598755,-10.8783579,146.68 -65.0599442,-10.8783035,146.56 -65.0599747,-10.8782501,146.96 -65.0600204,-10.8781805,148.16 -65.0600433,-10.8781204,148.04 -65.0600433,-10.8780479,149.30 -65.0600815,-10.8779955,150.37 -65.0600662,-10.8780088,150.26 -65.0600739,-10.8780165,151.24 -65.0600891,-10.8780260,152.12 -65.0600433,-10.8780451,152.90 -65.0600510,-10.8780622,153.90 -65.0600586,-10.8780661,154.91 -65.0600586,-10.8780985,155.68 -65.0600815,-10.8780785,157.61 -65.0600433,-10.8780546,159.37 -65.0600204,-10.8780422,161.50 -65.0600204,-10.8780375,163.00 -65.0600052,-10.8780184,164.20 -65.0600357,-10.8780022,165.46 -65.0600510,-10.8780041,166.69 -65.0600662,-10.8780174,167.93 -65.0600739,-10.8780146,169.11 -65.0600433,-10.8779964,170.09 -65.0600204,-10.8779907,171.17 -65.0600281,-10.8780489,172.40 -65.0600281,-10.8780584,173.17 -65.0600433,-10.8780651,174.26 -65.0600815,-10.8780756,175.96 -65.0600739,-10.8780651,178.23 -65.0600815,-10.8780737,181.26 -65.0600510,-10.8780985,183.31 -65.0600357,-10.8781004,185.35 -65.0600204,-10.8780928,186.88 -65.0600281,-10.8780870,188.35 -65.0600357,-10.8780851,189.77 -65.0600510,-10.8780766,191.15 -65.0601730,-10.8780899,192.20 -65.0601883,-10.8780994,192.84 -65.0601959,-10.8781137,193.77 -65.0601959,-10.8781147,194.41 -65.0601501,-10.8781042,194.52 -65.0601425,-10.8780899,195.05 -65.0601425,-10.8780842,195.53 -65.0601501,-10.8780794,196.10 -65.0601730,-10.8780832,195.82 -65.0601959,-10.8780680,196.80 -65.0602188,-10.8780527,197.06 -65.0602264,-10.8780546,197.76 -65.0602188,-10.8780546,198.50 -65.0602112,-10.8780298,198.95 -65.0601959,-10.8780031,198.90 -65.0601807,-10.8779984,199.58 -65.0601425,-10.8779755,200.84 -65.0601349,-10.8779678,201.56 -65.0601273,-10.8779678,202.33 -65.0601196,-10.8780298,202.63 -65.0601120,-10.8780222,203.50 -65.0600891,-10.8780231,204.22 -65.0600891,-10.8780298,204.95 -65.0600891,-10.8780394,205.69 -65.0600739,-10.8780489,206.42 -65.0600739,-10.8780403,207.15 -65.0601120,-10.8780317,207.59 -65.0600739,-10.8780165,208.25 -65.0600128,-10.8780107,208.03 -65.0599899,-10.8780060,208.25 -65.0599747,-10.8779898,208.83 -65.0599747,-10.8779879,209.54 -65.0600128,-10.8780127,209.80 -65.0600357,-10.8780184,210.21 -65.0600433,-10.8780375,210.92 -65.0600586,-10.8780479,211.61 -65.0600739,-10.8780546,212.21 -65.0600662,-10.8780499,212.70 -65.0600586,-10.8780432,213.15 -65.0600586,-10.8780165,212.08 -65.0600586,-10.8779964,212.27 -65.0600510,-10.8779869,212.45 -65.0600433,-10.8779869,212.62 -65.0600433,-10.8779898,212.80 -65.0600433,-10.8779898,212.98 -65.0600815,-10.8779917,213.10 -65.0600662,-10.8779898,212.55 -65.0600510,-10.8779917,212.73 -65.0600586,-10.8779898,212.88 -65.0600967,-10.8779640,213.01 -65.0600967,-10.8779278,213.17 -65.0600891,-10.8779154,213.20 -65.0600967,-10.8779221,213.36 -65.0600967,-10.8779278,213.49 -65.0600891,-10.8779259,213.63 -65.0600815,-10.8779078,213.71 -65.0600662,-10.8779078,213.77 -65.0600815,-10.8779593,213.45 -65.0600586,-10.8779688,213.44 -65.0600281,-10.8779974,212.28 -65.0599823,-10.8780022,211.04 -65.0599823,-10.8780088,210.75 -65.0599747,-10.8780298,210.42 -65.0599594,-10.8780603,209.94 -65.0599518,-10.8780708,209.60 -65.0599365,-10.8780775,209.26 -65.0599060,-10.8780766,208.99 -65.0598907,-10.8780727,208.63 -65.0598907,-10.8780766,208.30 -65.0598907,-10.8780727,207.95 -65.0598907,-10.8780584,207.60 -65.0598984,-10.8780489,207.25 -65.0599213,-10.8780441,206.91 -65.0599289,-10.8780537,206.57 -65.0599289,-10.8780651,206.22 -65.0599289,-10.8780670,205.88 -65.0599289,-10.8780537,205.53 -65.0599213,-10.8780508,205.18 -65.0599060,-10.8780851,204.75 -65.0598831,-10.8781004,204.65 -65.0598831,-10.8780985,204.36 -65.0598907,-10.8780460,203.73 -65.0598602,-10.8780470,202.89 -65.0598526,-10.8780365,202.57 -65.0598679,-10.8780460,202.30 -65.0598679,-10.8780632,202.11 -65.0598831,-10.8780708,201.93 -65.0598984,-10.8780708,201.75 -65.0599213,-10.8780642,201.55 -65.0599365,-10.8780661,201.39 -65.0599365,-10.8780689,201.28 -65.0599213,-10.8780613,201.20 -65.0599213,-10.8780470,201.11 -65.0599289,-10.8780603,200.91 -65.0599289,-10.8780842,200.59 -65.0599518,-10.8780928,200.07 -65.0600052,-10.8781023,197.23 -65.0599976,-10.8780909,196.54 -65.0599976,-10.8780937,196.05 -65.0599747,-10.8780756,195.47 -65.0598831,-10.8780956,195.33 -65.0598755,-10.8780918,193.54 -65.0598755,-10.8780937,192.96 -65.0598755,-10.8780890,192.42 -65.0598831,-10.8780851,191.94 -65.0598907,-10.8780842,191.43 -65.0599060,-10.8780823,190.87 -65.0599289,-10.8780890,190.21 -65.0599365,-10.8780823,189.41 -65.0599747,-10.8780565,188.13 -65.0600204,-10.8780336,185.33 -65.0600281,-10.8780603,183.12 -65.0600586,-10.8780546,182.49 -65.0600433,-10.8780613,181.18 -65.0600357,-10.8780632,180.18 -65.0600281,-10.8780584,179.17 -65.0600204,-10.8780451,178.11 -65.0600052,-10.8780279,176.48 -65.0600433,-10.8779955,174.04 -65.0600357,-10.8779955,172.57 -65.0600510,-10.8780117,171.11 -65.0601120,-10.8780508,165.45 -65.0600891,-10.8780499,162.77 -65.0600739,-10.8780212,162.68 -65.0600815,-10.8780079,159.64 -65.0601654,-10.8779812,154.96 -65.0602417,-10.8779325,150.96 -65.0602570,-10.8778505,150.41 -65.0602493,-10.8777666,150.48 -65.0602570,-10.8776827,147.62 -65.0602341,-10.8776283,145.53 -65.0602951,-10.8775740,143.96 -65.0603104,-10.8775063,145.75 -65.0603180,-10.8775282,145.04 -65.0602570,-10.8775530,143.86 -65.0602875,-10.8775511,142.49 -65.0603180,-10.8775148,143.73 -65.0603256,-10.8775043,143.86 -65.0602951,-10.8775291,143.97 -65.0602264,-10.8775148,145.48 -65.0601807,-10.8775444,147.03 -65.0601501,-10.8775549,147.42 -65.0601273,-10.8775339,148.25 -65.0601120,-10.8775377,148.30 -65.0600891,-10.8775492,148.21 -65.0600891,-10.8775558,148.14 -65.0601883,-10.8775892,149.52 -65.0602875,-10.8776016,149.95 -65.0603485,-10.8775158,150.09 -65.0603256,-10.8774920,151.06 -65.0603638,-10.8774042,152.37 -65.0603943,-10.8773203,153.12 -65.0604553,-10.8772945,153.43 -65.0605164,-10.8772793,154.48 -65.0605850,-10.8772707,155.45 -65.0606537,-10.8772631,155.37 -65.0607529,-10.8772421,154.25 -65.0607529,-10.8772058,154.24 -65.0607681,-10.8770790,154.37 -65.0607452,-10.8770361,153.87 -65.0606995,-10.8770189,154.39 -65.0606918,-10.8769979,154.85 -65.0606995,-10.8769951,154.83 -65.0607529,-10.8769550,155.64 -65.0608063,-10.8769665,156.96 -65.0608063,-10.8769588,157.01 -65.0608521,-10.8769855,155.96 -65.0608368,-10.8769922,156.54 -65.0608673,-10.8770351,156.60 -65.0609589,-10.8770695,157.21 -65.0610352,-10.8770847,155.45 -65.0610809,-10.8771048,154.98 -65.0611572,-10.8771400,154.48 -65.0611343,-10.8771191,155.02 -65.0611267,-10.8771181,155.31 -65.0611496,-10.8770914,156.42 -65.0612411,-10.8770685,157.50 -65.0612411,-10.8770676,159.43 -65.0612793,-10.8770866,159.74 -65.0612488,-10.8771420,158.25 -65.0612335,-10.8771009,158.95 -65.0612335,-10.8770552,159.20 -65.0612106,-10.8770285,159.62 -65.0611496,-10.8769808,159.22 -65.0611572,-10.8769541,160.34 -65.0611649,-10.8769484,160.77 -65.0611801,-10.8769627,161.23 -65.0611954,-10.8770046,161.64 -65.0611877,-10.8770628,161.92 -65.0611649,-10.8770838,162.34 -65.0611649,-10.8770866,162.81 -65.0611572,-10.8770466,163.30 -65.0611267,-10.8770113,164.18 -65.0610275,-10.8769913,165.11 -65.0609970,-10.8769732,165.43 -65.0610046,-10.8769407,165.80 -65.0609894,-10.8768988,166.83 -65.0608978,-10.8768997,168.71 -65.0608673,-10.8768244,169.45 -65.0608368,-10.8767691,170.78 -65.0607529,-10.8767529,170.93 -65.0606918,-10.8767815,172.29 -65.0606766,-10.8767509,172.78 -65.0606613,-10.8767414,173.39 -65.0606461,-10.8767519,174.00 -65.0606461,-10.8767538,174.60 -65.0606842,-10.8767977,175.17 -65.0606842,-10.8768663,175.58 -65.0606918,-10.8768864,175.68 -65.0606995,-10.8768940,176.28 -65.0606995,-10.8769007,176.87 -65.0607147,-10.8768969,177.29 -65.0607224,-10.8768415,177.90 -65.0607224,-10.8767729,178.23 -65.0607071,-10.8767452,179.00 -65.0606766,-10.8767767,179.11 -65.0606995,-10.8768063,179.16 -65.0607834,-10.8768063,177.29 -65.0608749,-10.8768148,177.19 -65.0609207,-10.8768206,177.45 -65.0609207,-10.8767452,177.22 -65.0609131,-10.8767490,176.48 -65.0609512,-10.8767433,176.48 -65.0609436,-10.8767118,176.10 -65.0608826,-10.8766661,175.74 -65.0608521,-10.8766832,174.67 -65.0608063,-10.8766909,175.10 -65.0607758,-10.8767242,174.59 -65.0607910,-10.8767719,173.54 -65.0607834,-10.8767786,173.64 -65.0607758,-10.8767567,173.75 -65.0607681,-10.8767347,173.87 -65.0607681,-10.8767118,173.99 -65.0607758,-10.8766947,174.04 -65.0607910,-10.8766899,174.13 -65.0607834,-10.8766727,174.24 -65.0607910,-10.8766775,174.36 -65.0608063,-10.8766823,174.49 -65.0608139,-10.8766737,174.60 -65.0608215,-10.8766766,174.65 -65.0607986,-10.8766670,174.40 -65.0607986,-10.8766994,173.42 -65.0608063,-10.8767090,173.09 -65.0607758,-10.8767262,172.70 -65.0607605,-10.8767014,172.18 -65.0607529,-10.8766956,172.17 -65.0607452,-10.8767357,171.73 -65.0607834,-10.8767586,171.36 -65.0608063,-10.8767824,170.52 -65.0608063,-10.8767586,169.84 -65.0608063,-10.8767481,169.77 -65.0608215,-10.8767595,169.08 -65.0608292,-10.8767538,169.06 -65.0608139,-10.8767405,168.75 -65.0607910,-10.8767424,168.50 -65.0607910,-10.8767080,168.36 -65.0608139,-10.8767443,167.59 -65.0607910,-10.8767471,167.19 -65.0607910,-10.8767385,166.97 -65.0607834,-10.8767252,166.78 -65.0607681,-10.8767309,166.66 -65.0607605,-10.8767405,166.52 -65.0607376,-10.8767433,166.30 -65.0607300,-10.8767347,166.04 -65.0607300,-10.8767328,165.74 -65.0607300,-10.8767242,165.42 -65.0607376,-10.8767223,165.09 -65.0607529,-10.8767347,164.70 -65.0607452,-10.8767529,164.38 -65.0607071,-10.8767376,164.38 -65.0606308,-10.8767738,164.86 -65.0605545,-10.8767853,164.93 -65.0605469,-10.8767719,164.63 -65.0605011,-10.8767281,164.29 -65.0604630,-10.8767338,163.98 -65.0604248,-10.8767748,163.76 -65.0604477,-10.8767691,164.31 -65.0604477,-10.8767490,164.20 -65.0604477,-10.8766918,163.96 -65.0604630,-10.8766842,163.78 -65.0604630,-10.8766756,163.67 -65.0604706,-10.8766823,164.23 -65.0604630,-10.8766584,167.00 -65.0605164,-10.8767014,168.67 -65.0605698,-10.8767805,168.89 -65.0605316,-10.8768435,169.11 -65.0605240,-10.8769169,169.40 -65.0605316,-10.8769369,169.60 -65.0606079,-10.8769579,169.86 -65.0606003,-10.8770647,170.02 -65.0605850,-10.8770857,169.89 -65.0605774,-10.8771343,169.52 -65.0605850,-10.8771219,167.74 -65.0606689,-10.8771276,165.68 -65.0605927,-10.8770704,163.55 -65.0605392,-10.8770227,158.44 -65.0605240,-10.8769331,159.13 -65.0604706,-10.8768549,158.89 -65.0604706,-10.8767004,159.18 -65.0604782,-10.8766890,160.40 -65.0604935,-10.8766956,160.48 -65.0605850,-10.8767080,159.30 -65.0606689,-10.8767796,160.77 -65.0607529,-10.8768158,157.46 -65.0608292,-10.8767977,157.20 -65.0608292,-10.8768206,156.54 -65.0608902,-10.8768692,155.08 -65.0608902,-10.8769369,154.35 -65.0609818,-10.8770552,153.14 -65.0610275,-10.8770962,152.46 -65.0610352,-10.8771086,152.17 -65.0610504,-10.8771086,152.09 -65.0610733,-10.8770971,152.00 -65.0610733,-10.8770494,151.30 -65.0610199,-10.8770380,150.94 -65.0610352,-10.8770266,150.85 -65.0609207,-10.8769903,150.88 -65.0609360,-10.8769341,150.88 -65.0609436,-10.8768873,151.02 -65.0609436,-10.8769016,151.07 -65.0609360,-10.8769140,151.08 -65.0609665,-10.8769732,151.11 -65.0609512,-10.8770304,151.30 -65.0609589,-10.8770256,151.98 -65.0609512,-10.8770285,152.13 -65.0609741,-10.8770199,152.24 -65.0610809,-10.8770199,152.60 -65.0611115,-10.8769941,152.63 -65.0611801,-10.8769760,152.84 -65.0611877,-10.8769836,152.98 -65.0612030,-10.8769903,153.00 -65.0612106,-10.8770008,153.03 -65.0611038,-10.8770523,153.94 -65.0610199,-10.8769884,154.87 -65.0610123,-10.8769808,155.21 -65.0610123,-10.8769741,155.28 -65.0610886,-10.8770819,154.75 -65.0610504,-10.8771677,154.67 -65.0609818,-10.8772144,154.25 -65.0609207,-10.8772392,154.16 -65.0608521,-10.8772554,154.39 -65.0607986,-10.8772459,154.78 -65.0606842,-10.8772402,155.14 -65.0605850,-10.8772640,155.73 -65.0604935,-10.8772907,156.19 -65.0604172,-10.8773041,157.09 -65.0603561,-10.8773384,156.19 -65.0603409,-10.8774166,156.27 -65.0602798,-10.8774691,156.54 -65.0602417,-10.8775234,156.90 -65.0601959,-10.8775301,157.29 -65.0601273,-10.8774939,158.68 -65.0601044,-10.8774786,160.00 -65.0601273,-10.8774891,160.48 -65.0601730,-10.8775024,160.83 -65.0602112,-10.8774920,161.65 -65.0602493,-10.8774748,161.72 -65.0602417,-10.8774691,161.06 -65.0602341,-10.8774586,161.40 -65.0601883,-10.8774109,161.59 -65.0601501,-10.8773623,161.13 -65.0600739,-10.8773184,161.63 -65.0600357,-10.8772755,162.67 -65.0600891,-10.8772707,163.31 -65.0600662,-10.8772202,164.82 -65.0599823,-10.8771734,167.54 -65.0599289,-10.8771353,168.93 -65.0599136,-10.8771305,169.99 -65.0598984,-10.8771200,170.88 -65.0599518,-10.8771744,169.04 -65.0599823,-10.8770952,169.47 -65.0599747,-10.8770552,169.75 -65.0599899,-10.8770199,170.13 -65.0599899,-10.8770046,170.98 -65.0598907,-10.8770075,171.16 -65.0598755,-10.8770037,171.97 -65.0598602,-10.8769989,172.76 -65.0598602,-10.8769836,173.55 -65.0598602,-10.8769617,174.32 -65.0598602,-10.8769474,175.08 -65.0598526,-10.8769464,175.82 -65.0598450,-10.8769550,176.60 -65.0598602,-10.8769970,177.22 -65.0599213,-10.8770113,176.98 -65.0599213,-10.8770018,177.66 -65.0599213,-10.8769855,178.29 -65.0599213,-10.8769751,178.88 -65.0599213,-10.8769789,179.41 -65.0599289,-10.8769922,179.47 -65.0599289,-10.8769999,179.50 -65.0599365,-10.8770037,179.51 -65.0599365,-10.8770037,179.51 -65.0598984,-10.8769941,179.50 -65.0598679,-10.8769779,179.49 -65.0598679,-10.8769817,179.49 -65.0598755,-10.8770008,179.47 -65.0598831,-10.8770409,177.16 -65.0598068,-10.8770733,176.89 -65.0597992,-10.8771019,176.69 -65.0597992,-10.8771000,176.67 -65.0597534,-10.8770275,176.77 -65.0597076,-10.8769407,176.54 -65.0597000,-10.8769140,175.15 -65.0596848,-10.8769093,175.08 -65.0597076,-10.8769855,174.86 -65.0597534,-10.8771057,173.99 -65.0597687,-10.8771334,173.72 -65.0598831,-10.8770981,173.62 -65.0598602,-10.8770685,173.18 -65.0598602,-10.8770647,173.13 -65.0598679,-10.8770695,173.05 -65.0598831,-10.8770723,172.89 -65.0598755,-10.8771334,172.72 -65.0598755,-10.8771353,172.56 -65.0599060,-10.8771038,172.81 -65.0599136,-10.8771210,172.95 -65.0599213,-10.8771267,172.91 -65.0599518,-10.8771601,172.48 -65.0599670,-10.8771648,171.20 -65.0599747,-10.8771696,171.04 -65.0599747,-10.8771734,170.89 -65.0599899,-10.8771677,170.74 -65.0600052,-10.8771162,170.09 -65.0600128,-10.8771000,169.90 -65.0600357,-10.8771143,169.79 -65.0600586,-10.8771629,170.33 -65.0600967,-10.8772049,170.35 -65.0600967,-10.8771963,170.50 -65.0600967,-10.8771954,170.51 -65.0600357,-10.8771572,170.10 -65.0599365,-10.8770714,168.61 -65.0599060,-10.8770695,164.56 -65.0598602,-10.8770800,161.63 -65.0598526,-10.8770895,159.98 -65.0598679,-10.8770952,159.16 -65.0598831,-10.8771029,157.67 -65.0598984,-10.8771086,156.64 -65.0599976,-10.8770924,156.62 -65.0600204,-10.8770800,153.79 -65.0600052,-10.8770628,152.75 -65.0598907,-10.8770618,150.44 -65.0598450,-10.8770752,149.73 -65.0598221,-10.8770418,150.45 -65.0598145,-10.8770380,149.53 -65.0598297,-10.8770399,148.49 -65.0598526,-10.8770695,145.69 -65.0598679,-10.8770952,143.48 -65.0598526,-10.8771009,141.44 -65.0598831,-10.8771038,140.10 -65.0599213,-10.8770771,138.71 -65.0599442,-10.8770647,137.46 -65.0599365,-10.8770571,136.38 -65.0598679,-10.8770504,136.46 -65.0598450,-10.8770447,136.86 -65.0598297,-10.8770523,135.80 -65.0598526,-10.8770456,135.20 -65.0598526,-10.8770409,134.41 -65.0598679,-10.8770475,134.62 -65.0599518,-10.8770475,137.72 -65.0600052,-10.8770094,144.82 -65.0599976,-10.8770189,146.16 -65.0600052,-10.8770123,146.86 -65.0599899,-10.8770084,147.77 -65.0599747,-10.8770018,148.81 -65.0599670,-10.8770113,149.90 -65.0599747,-10.8770161,151.01 -65.0599670,-10.8770132,152.23 -65.0599213,-10.8769636,151.45 -65.0598221,-10.8768749,154.04 -65.0598373,-10.8769503,154.23 -65.0598984,-10.8770161,154.17 -65.0599213,-10.8770628,154.61 -65.0599060,-10.8770294,155.73 -65.0598755,-10.8770266,156.39 -65.0597992,-10.8770514,155.58 -65.0598602,-10.8770704,154.05 -65.0598679,-10.8770752,154.80 -65.0598755,-10.8770847,155.46 -65.0598907,-10.8770876,156.03 -65.0599060,-10.8770723,156.38 -65.0599060,-10.8770704,156.13 -65.0598984,-10.8770771,156.50 -65.0598907,-10.8770828,156.95 -65.0599060,-10.8770809,157.48 -65.0599518,-10.8771257,159.75 -65.0599365,-10.8771553,160.68 -65.0599289,-10.8771534,159.52 -65.0599365,-10.8771420,159.77 -65.0599060,-10.8771181,160.26 -65.0598526,-10.8770742,161.01 -65.0598526,-10.8770580,161.73 -65.0598602,-10.8770552,162.18 -65.0598831,-10.8771515,164.68 -65.0598907,-10.8771849,164.24 -65.0599518,-10.8771772,156.15 -65.0600128,-10.8771849,148.54 -65.0600586,-10.8771849,148.63 -65.0599670,-10.8770885,146.96 -65.0598679,-10.8769884,148.09 -65.0597992,-10.8769007,148.01 -65.0597763,-10.8768129,148.68 -65.0597687,-10.8767595,148.44 -65.0597229,-10.8766708,148.55 -65.0597153,-10.8766193,148.24 -65.0597305,-10.8765106,148.47 -65.0597000,-10.8764505,149.34 </coordinates>
</LineString>
</MultiGeometry>
</Placemark>
<Folder>
<name>waypoints</name>
<Placemark>
<name>
Wed Dec 28 10:34:50 2016 S=3.07 Km/hr
</name>
<styleUrl>
#styleMap_TLP_Start
</styleUrl>
<Point>
<coordinates>
-65.0657120,-10.8850183,126.87
</coordinates>
</Point>
</Placemark>
<Placemark>
<name>
Wed Dec 28 10:35:00 2016 S=2.08 Km/hr
</name>
<styleUrl>
#styleMap_TLP_Normal
</styleUrl>
<Point>
<coordinates>
-65.0655975,-10.8848476,128.57
</coordinates>
</Point>
</Placemark>
<Placemark>
<name>
Wed Dec 28 10:35:10 2016 S=4.14 Km/hr
</name>
<styleUrl>
#styleMap_TLP_Normal
</styleUrl>
<Point>
<coordinates>
-65.0655518,-10.8847990,134.36
</coordinates>
</Point>
</Placemark>
<Placemark>
<name>
Wed Dec 28 10:35:20 2016 S=3.74 Km/hr
</name>
<styleUrl>
#styleMap_TLP_Normal
</styleUrl>
<Point>
<coordinates>
-65.0654907,-10.8847418,139.54
</coordinates>
</Point>
</Placemark>
<Placemark>
<name>
Wed Dec 28 10:35:30 2016 S=3.87 Km/hr
</name>
<styleUrl>
#styleMap_TLP_Normal
</styleUrl>
<Point>
<coordinates>
-65.0653763,-10.8846865,143.99
</coordinates>
</Point>
</Placemark>
<Placemark>
<name>
Wed Dec 28 10:35:40 2016 S=3.90 Km/hr
</name>
<styleUrl>
#styleMap_TLP_Normal
</styleUrl>
<Point>
<coordinates>
-65.0652771,-10.8846550,148.33
</coordinates>
</Point>
</Placemark>
<Placemark>
<name>
Wed Dec 28 10:35:50 2016 S=4.44 Km/hr
</name>
<styleUrl>
#styleMap_TLP_Normal
</styleUrl>
<Point>
<coordinates>
-65.0652237,-10.8845873,151.63
</coordinates>
</Point>
</Placemark>
<Placemark>
<name>
Wed Dec 28 10:36:00 2016 S=4.18 Km/hr
</name>
<styleUrl>
#styleMap_TLP_Normal
</styleUrl>
<Point>
<coordinates>
-65.0651550,-10.8844995,154.46
</coordinates>
</Point>
</Placemark>
<Placemark>
<name>
Wed Dec 28 10:36:10 2016 S=3.92 Km/hr
</name>
<styleUrl>
#styleMap_TLP_Normal
</styleUrl>
<Point>
<coordinates>
-65.0651016,-10.8844051,157.30
</coordinates>
</Point>
</Placemark>
<Placemark>
<name>
Wed Dec 28 10:36:20 2016 S=5.77 Km/hr
</name>
<styleUrl>
#styleMap_TLP_Normal
</styleUrl>
<Point>
<coordinates>
-65.0649872,-10.8843222,159.66
</coordinates>
</Point>
</Placemark>
<Placemark>
<name>
Wed Dec 28 10:36:30 2016 S=5.18 Km/hr
</name>
<styleUrl>
#styleMap_TLP_Normal
</styleUrl>
<Point>
<coordinates>
-65.0649643,-10.8842230,161.69
</coordinates>
</Point>
</Placemark>
<Placemark>
<name>
Wed Dec 28 10:36:40 2016 S=4.72 Km/hr
</name>
<styleUrl>
#styleMap_TLP_Normal
</styleUrl>
<Point>
<coordinates>
-65.0649338,-10.8841333,163.30
</coordinates>
</Point>
</Placemark>
<Placemark>
<name>
Wed Dec 28 10:36:50 2016 S=3.55 Km/hr
</name>
<styleUrl>
#styleMap_TLP_Normal
</styleUrl>
<Point>
<coordinates>
-65.0649185,-10.8840542,163.63
</coordinates>
</Point>
</Placemark>
<Placemark>
<name>
Wed Dec 28 10:37:00 2016 S=2.74 Km/hr
</name>
<styleUrl>
#styleMap_TLP_Normal
</styleUrl>
<Point>
<coordinates>
-65.0649185,-10.8840084,162.55
</coordinates>
</Point>
</Placemark>
<Placemark>
<name>
Wed Dec 28 10:37:10 2016 S=1.35 Km/hr
</name>
<styleUrl>
#styleMap_TLP_Normal
</styleUrl>
<Point>
<coordinates>
-65.0649109,-10.8839655,161.34
</coordinates>
</Point>
</Placemark>
<Placemark>
<name>
Wed Dec 28 10:37:20 2016 S=1.44 Km/hr
</name>
<styleUrl>
#styleMap_TLP_Normal
</styleUrl>
<Point>
<coordinates>
-65.0648956,-10.8839417,161.99
</coordinates>
</Point>
</Placemark>
<Placemark>
<name>
Wed Dec 28 10:37:30 2016 S=2.32 Km/hr
</name>
<styleUrl>
#styleMap_TLP_Normal
</styleUrl>
<Point>
<coordinates>
-65.0648880,-10.8838749,161.89
</coordinates>
</Point>
</Placemark>
<Placemark>
<name>
Wed Dec 28 10:37:40 2016 S=1.29 Km/hr
</name>
<styleUrl>
#styleMap_TLP_Normal
</styleUrl>
<Point>
<coordinates>
-65.0648651,-10.8838291,161.97
</coordinates>
</Point>
</Placemark>
<Placemark>
<name>
Wed Dec 28 10:37:50 2016 S=1.60 Km/hr
</name>
<styleUrl>
#styleMap_TLP_Normal
</styleUrl>
<Point>
<coordinates>
-65.0648575,-10.8837719,162.28
</coordinates>
</Point>
</Placemark>
<Placemark>
<name>
Wed Dec 28 10:38:00 2016 S=1.77 Km/hr
</name>
<styleUrl>
#styleMap_TLP_Normal
</styleUrl>
<Point>
<coordinates>
-65.0647659,-10.8836975,163.38
</coordinates>
</Point>
</Placemark>
<Placemark>
<name>
Wed Dec 28 10:38:10 2016 S=1.77 Km/hr
</name>
<styleUrl>
#styleMap_TLP_Normal
</styleUrl>
<Point>
<coordinates>
-65.0646896,-10.8836603,163.35
</coordinates>
</Point>
</Placemark>
<Placemark>
<name>
Wed Dec 28 10:38:20 2016 S=2.01 Km/hr
</name>
<styleUrl>
#styleMap_TLP_Normal
</styleUrl>
<Point>
<coordinates>
-65.0646744,-10.8835802,163.59
</coordinates>
</Point>
</Placemark>
<Placemark>
<name>
Wed Dec 28 10:38:30 2016 S=2.62 Km/hr
</name>
<styleUrl>
#styleMap_TLP_Normal
</styleUrl>
<Point>
<coordinates>
-65.0647125,-10.8835354,163.93
</coordinates>
</Point>
</Placemark>
<Placemark>
<name>
Wed Dec 28 10:38:40 2016 S=2.49 Km/hr
</name>
<styleUrl>
#styleMap_TLP_Normal
</styleUrl>
<Point>
<coordinates>
-65.0647736,-10.8835011,164.29
</coordinates>
</Point>
</Placemark>
<Placemark>
<name>
Wed Dec 28 10:38:50 2016 S=1.96 Km/hr
</name>
<styleUrl>
#styleMap_TLP_Normal
</styleUrl>
<Point>
<coordinates>
-65.0648117,-10.8834362,164.65
</coordinates>
</Point>
</Placemark>
<Placemark>
<name>
Wed Dec 28 10:39:00 2016 S=1.60 Km/hr
</name>
<styleUrl>
#styleMap_TLP_Normal
</styleUrl>
<Point>
<coordinates>
-65.0648117,-10.8833761,164.98
</coordinates>
</Point>
</Placemark>
<Placemark>
<name>
Wed Dec 28 10:39:10 2016 S=0.49 Km/hr
</name>
<styleUrl>
#styleMap_TLP_Normal
</styleUrl>
<Point>
<coordinates>
-65.0648041,-10.8832912,165.37
</coordinates>
</Point>
</Placemark>
<Placemark>
<name>
Wed Dec 28 10:39:20 2016 S=2.37 Km/hr
</name>
<styleUrl>
#styleMap_TLP_Normal
</styleUrl>
<Point>
<coordinates>
-65.0647278,-10.8832016,165.57
</coordinates>
</Point>
</Placemark>
<Placemark>
<name>
Wed Dec 28 10:39:30 2016 S=1.09 Km/hr
</name>
<styleUrl>
#styleMap_TLP_Normal
</styleUrl>
<Point>
<coordinates>
-65.0646744,-10.8831825,165.71
</coordinates>
</Point>
</Placemark>
<Placemark>
<name>
Wed Dec 28 10:39:40 2016 S=2.58 Km/hr
</name>
<styleUrl>
#styleMap_TLP_Normal
</styleUrl>
<Point>
<coordinates>
-65.0645828,-10.8830938,165.95
</coordinates>
</Point>
</Placemark>
<Placemark>
<name>
Wed Dec 28 10:39:50 2016 S=2.16 Km/hr
</name>
<styleUrl>
#styleMap_TLP_Normal
</styleUrl>
<Point>
<coordinates>
-65.0645218,-10.8830309,166.04
</coordinates>
</Point>
</Placemark>
<Placemark>
<name>
Wed Dec 28 10:40:00 2016 S=2.12 Km/hr
</name>
<styleUrl>
#styleMap_TLP_Normal
</styleUrl>
<Point>
<coordinates>
-65.0644531,-10.8829737,166.06
</coordinates>
</Point>
</Placemark>
<Placemark>
<name>
Wed Dec 28 10:40:10 2016 S=1.97 Km/hr
</name>
<styleUrl>
#styleMap_TLP_Normal
</styleUrl>
<Point>
<coordinates>
-65.0643921,-10.8829155,166.10
</coordinates>
</Point>
</Placemark>
<Placemark>
<name>
Wed Dec 28 10:40:20 2016 S=2.10 Km/hr
</name>
<styleUrl>
#styleMap_TLP_Normal
</styleUrl>
<Point>
<coordinates>
-65.0643387,-10.8828726,166.05
</coordinates>
</Point>
</Placemark>
<Placemark>
<name>
Wed Dec 28 10:40:30 2016 S=1.93 Km/hr
</name>
<styleUrl>
#styleMap_TLP_Normal
</styleUrl>
<Point>
<coordinates>
-65.0642776,-10.8828411,166.08
</coordinates>
</Point>
</Placemark>
<Placemark>
<name>
Wed Dec 28 10:40:40 2016 S=1.64 Km/hr
</name>
<styleUrl>
#styleMap_TLP_Normal
</styleUrl>
<Point>
<coordinates>
-65.0641937,-10.8828392,166.14
</coordinates>
</Point>
</Placemark>
<Placemark>
<name>
Wed Dec 28 10:40:50 2016 S=0.63 Km/hr
</name>
<styleUrl>
#styleMap_TLP_Normal
</styleUrl>
<Point>
<coordinates>
-65.0641251,-10.8828125,166.16
</coordinates>
</Point>
</Placemark>
<Placemark>
<name>
Wed Dec 28 10:41:00 2016 S=1.53 Km/hr
</name>
<styleUrl>
#styleMap_TLP_Normal
</styleUrl>
<Point>
<coordinates>
-65.0640030,-10.8828297,166.53
</coordinates>
</Point>
</Placemark>
<Placemark>
<name>
Wed Dec 28 10:41:10 2016 S=0.88 Km/hr
</name>
<styleUrl>
#styleMap_TLP_Normal
</styleUrl>
<Point>
<coordinates>
-65.0639343,-10.8827963,166.66
</coordinates>
</Point>
</Placemark>
<Placemark>
<name>
Wed Dec 28 10:41:20 2016 S=1.70 Km/hr
</name>
<styleUrl>
#styleMap_TLP_Normal
</styleUrl>
<Point>
<coordinates>
-65.0639038,-10.8827143,166.53
</coordinates>
</Point>
</Placemark>
<Placemark>
<name>
Wed Dec 28 10:41:30 2016 S=1.88 Km/hr
</name>
<styleUrl>
#styleMap_TLP_Normal
</styleUrl>
<Point>
<coordinates>
-65.0639114,-10.8826609,166.54
</coordinates>
</Point>
</Placemark>
<Placemark>
<name>
Wed Dec 28 10:41:40 2016 S=0.85 Km/hr
</name>
<styleUrl>
#styleMap_TLP_Normal
</styleUrl>
<Point>
<coordinates>
-65.0638657,-10.8826408,166.43
</coordinates>
</Point>
</Placemark>
<Placemark>
<name>
Wed Dec 28 10:41:50 2016 S=1.29 Km/hr
</name>
<styleUrl>
#styleMap_TLP_Normal
</styleUrl>
<Point>
<coordinates>
-65.0638428,-10.8825865,166.45
</coordinates>
</Point>
</Placemark>
<Placemark>
<name>
Wed Dec 28 10:42:00 2016 S=1.92 Km/hr
</name>
<styleUrl>
#styleMap_TLP_Normal
</styleUrl>
<Point>
<coordinates>
-65.0638275,-10.8825455,166.37
</coordinates>
</Point>
</Placemark>
<Placemark>
<name>
Wed Dec 28 10:42:10 2016 S=1.98 Km/hr
</name>
<styleUrl>
#styleMap_TLP_Normal
</styleUrl>
<Point>
<coordinates>
-65.0638046,-10.8824615,166.24
</coordinates>
</Point>
</Placemark>
<Placemark>
<name>
Wed Dec 28 10:42:20 2016 S=2.41 Km/hr
</name>
<styleUrl>
#styleMap_TLP_Normal
</styleUrl>
<Point>
<coordinates>
-65.0637817,-10.8823881,165.77
</coordinates>
</Point>
</Placemark>
<Placemark>
<name>
Wed Dec 28 10:42:30 2016 S=1.62 Km/hr
</name>
<styleUrl>
#styleMap_TLP_Normal
</styleUrl>
<Point>
<coordinates>
-65.0636902,-10.8823786,165.07
</coordinates>
</Point>
</Placemark>
<Placemark>
<name>
Wed Dec 28 10:42:40 2016 S=1.35 Km/hr
</name>
<styleUrl>
#styleMap_TLP_Normal
</styleUrl>
<Point>
<coordinates>
-65.0636826,-10.8823195,164.81
</coordinates>
</Point>
</Placemark>
<Placemark>
<name>
Wed Dec 28 10:42:50 2016 S=1.58 Km/hr
</name>
<styleUrl>
#styleMap_TLP_Normal
</styleUrl>
<Point>
<coordinates>
-65.0636673,-10.8822384,164.62
</coordinates>
</Point>
</Placemark>
<Placemark>
<name>
Wed Dec 28 10:43:00 2016 S=1.03 Km/hr
</name>
<styleUrl>
#styleMap_TLP_Normal
</styleUrl>
<Point>
<coordinates>
-65.0636444,-10.8821678,165.01
</coordinates>
</Point>
</Placemark>
<Placemark>
<name>
Wed Dec 28 10:43:10 2016 S=1.73 Km/hr
</name>
<styleUrl>
#styleMap_TLP_Normal
</styleUrl>
<Point>
<coordinates>
-65.0636368,-10.8821106,165.25
</coordinates>
</Point>
</Placemark>
<Placemark>
<name>
Wed Dec 28 10:43:20 2016 S=1.68 Km/hr
</name>
<styleUrl>
#styleMap_TLP_Normal
</styleUrl>
<Point>
<coordinates>
-65.0636292,-10.8820257,165.20
</coordinates>
</Point>
</Placemark>
<Placemark>
<name>
Wed Dec 28 10:43:30 2016 S=1.62 Km/hr
</name>
<styleUrl>
#styleMap_TLP_Normal
</styleUrl>
<Point>
<coordinates>
-65.0635757,-10.8820009,164.38
</coordinates>
</Point>
</Placemark>
<Placemark>
<name>
Wed Dec 28 10:43:40 2016 S=1.66 Km/hr
</name>
<styleUrl>
#styleMap_TLP_Normal
</styleUrl>
<Point>
<coordinates>
-65.0635681,-10.8819246,164.13
</coordinates>
</Point>
</Placemark>
<Placemark>
<name>
Wed Dec 28 10:43:50 2016 S=2.56 Km/hr
</name>
<styleUrl>
#styleMap_TLP_Normal
</styleUrl>
<Point>
<coordinates>
-65.0635223,-10.8818398,164.23
</coordinates>
</Point>
</Placemark>
<Placemark>
<name>
Wed Dec 28 10:44:00 2016 S=2.20 Km/hr
</name>
<styleUrl>
#styleMap_TLP_Normal
</styleUrl>
<Point>
<coordinates>
-65.0635452,-10.8815699,159.51
</coordinates>
</Point>
</Placemark>
<Placemark>
<name>
Wed Dec 28 10:44:10 2016 S=2.48 Km/hr
</name>
<styleUrl>
#styleMap_TLP_Normal
</styleUrl>
<Point>
<coordinates>
-65.0634232,-10.8814487,163.62
</coordinates>
</Point>
</Placemark>
<Placemark>
<name>
Wed Dec 28 10:44:20 2016 S=1.68 Km/hr
</name>
<styleUrl>
#styleMap_TLP_Normal
</styleUrl>
<Point>
<coordinates>
-65.0634003,-10.8813648,162.61
</coordinates>
</Point>
</Placemark>
<Placemark>
<name>
Wed Dec 28 10:44:30 2016 S=1.61 Km/hr
</name>
<styleUrl>
#styleMap_TLP_Normal
</styleUrl>
<Point>
<coordinates>
-65.0633698,-10.8813410,162.70
</coordinates>
</Point>
</Placemark>
<Placemark>
<name>
Wed Dec 28 10:44:40 2016 S=2.37 Km/hr
</name>
<styleUrl>
#styleMap_TLP_Normal
</styleUrl>
<Point>
<coordinates>
-65.0633545,-10.8812513,165.77
</coordinates>
</Point>
</Placemark>
<Placemark>
<name>
Wed Dec 28 10:44:50 2016 S=2.18 Km/hr
</name>
<styleUrl>
#styleMap_TLP_Normal
</styleUrl>
<Point>
<coordinates>
-65.0633240,-10.8811827,166.41
</coordinates>
</Point>
</Placemark>
<Placemark>
<name>
Wed Dec 28 10:45:00 2016 S=2.07 Km/hr
</name>
<styleUrl>
#styleMap_TLP_Normal
</styleUrl>
<Point>
<coordinates>
-65.0632629,-10.8811340,167.03
</coordinates>
</Point>
</Placemark>
<Placemark>
<name>
Wed Dec 28 10:45:10 2016 S=1.89 Km/hr
</name>
<styleUrl>
#styleMap_TLP_Normal
</styleUrl>
<Point>
<coordinates>
-65.0631866,-10.8810339,166.08
</coordinates>
</Point>
</Placemark>
<Placemark>
<name>
Wed Dec 28 10:45:20 2016 S=2.32 Km/hr
</name>
<styleUrl>
#styleMap_TLP_Normal
</styleUrl>
<Point>
<coordinates>
-65.0630951,-10.8809977,165.07
</coordinates>
</Point>
</Placemark>
<Placemark>
<name>
Wed Dec 28 10:45:30 2016 S=2.56 Km/hr
</name>
<styleUrl>
#styleMap_TLP_Normal
</styleUrl>
<Point>
<coordinates>
-65.0630112,-10.8810186,166.94
</coordinates>
</Point>
</Placemark>
<Placemark>
<name>
Wed Dec 28 10:45:40 2016 S=2.25 Km/hr
</name>
<styleUrl>
#styleMap_TLP_Normal
</styleUrl>
<Point>
<coordinates>
-65.0629196,-10.8810244,168.18
</coordinates>
</Point>
</Placemark>
<Placemark>
<name>
Wed Dec 28 10:45:50 2016 S=3.77 Km/hr
</name>
<styleUrl>
#styleMap_TLP_Normal
</styleUrl>
<Point>
<coordinates>
-65.0628510,-10.8810310,167.65
</coordinates>
</Point>
</Placemark>
<Placemark>
<name>
Wed Dec 28 10:46:00 2016 S=2.48 Km/hr
</name>
<styleUrl>
#styleMap_TLP_Normal
</styleUrl>
<Point>
<coordinates>
-65.0627823,-10.8810148,167.10
</coordinates>
</Point>
</Placemark>
<Placemark>
<name>
Wed Dec 28 10:46:10 2016 S=1.25 Km/hr
</name>
<styleUrl>
#styleMap_TLP_Normal
</styleUrl>
<Point>
<coordinates>
-65.0626907,-10.8809690,164.53
</coordinates>
</Point>
</Placemark>
<Placemark>
<name>
Wed Dec 28 10:46:20 2016 S=1.25 Km/hr
</name>
<styleUrl>
#styleMap_TLP_Normal
</styleUrl>
<Point>
<coordinates>
-65.0626221,-10.8809137,164.91
</coordinates>
</Point>
</Placemark>
<Placemark>
<name>
Wed Dec 28 10:46:30 2016 S=0.93 Km/hr
</name>
<styleUrl>
#styleMap_TLP_Normal
</styleUrl>
<Point>
<coordinates>
-65.0626068,-10.8809061,164.63
</coordinates>
</Point>
</Placemark>
<Placemark>
<name>
Wed Dec 28 10:46:40 2016 S=1.97 Km/hr
</name>
<styleUrl>
#styleMap_TLP_Normal
</styleUrl>
<Point>
<coordinates>
-65.0625534,-10.8808651,162.20
</coordinates>
</Point>
</Placemark>
<Placemark>
<name>
Wed Dec 28 10:46:50 2016 S=1.27 Km/hr
</name>
<styleUrl>
#styleMap_TLP_Normal
</styleUrl>
<Point>
<coordinates>
-65.0624695,-10.8807306,159.75
</coordinates>
</Point>
</Placemark>
<Placemark>
<name>
Wed Dec 28 10:47:00 2016 S=1.84 Km/hr
</name>
<styleUrl>
#styleMap_TLP_Normal
</styleUrl>
<Point>
<coordinates>
-65.0624542,-10.8806839,160.63
</coordinates>
</Point>
</Placemark>
<Placemark>
<name>
Wed Dec 28 10:47:10 2016 S=1.01 Km/hr
</name>
<styleUrl>
#styleMap_TLP_Normal
</styleUrl>
<Point>
<coordinates>
-65.0624237,-10.8806639,160.96
</coordinates>
</Point>
</Placemark>
<Placemark>
<name>
Wed Dec 28 10:47:20 2016 S=1.34 Km/hr
</name>
<styleUrl>
#styleMap_TLP_Normal
</styleUrl>
<Point>
<coordinates>
-65.0623932,-10.8806610,161.10
</coordinates>
</Point>
</Placemark>
<Placemark>
<name>
Wed Dec 28 10:47:30 2016 S=1.53 Km/hr
</name>
<styleUrl>
#styleMap_TLP_Normal
</styleUrl>
<Point>
<coordinates>
-65.0622253,-10.8806791,162.59
</coordinates>
</Point>
</Placemark>
<Placemark>
<name>
Wed Dec 28 10:47:40 2016 S=1.63 Km/hr
</name>
<styleUrl>
#styleMap_TLP_Normal
</styleUrl>
<Point>
<coordinates>
-65.0621643,-10.8806581,162.33
</coordinates>
</Point>
</Placemark>
<Placemark>
<name>
Wed Dec 28 10:47:50 2016 S=1.44 Km/hr
</name>
<styleUrl>
#styleMap_TLP_Normal
</styleUrl>
<Point>
<coordinates>
-65.0621338,-10.8806286,162.68
</coordinates>
</Point>
</Placemark>
<Placemark>
<name>
Wed Dec 28 10:48:00 2016 S=1.55 Km/hr
</name>
<styleUrl>
#styleMap_TLP_Normal
</styleUrl>
<Point>
<coordinates>
-65.0621109,-10.8805580,161.55
</coordinates>
</Point>
</Placemark>
<Placemark>
<name>
Wed Dec 28 10:48:10 2016 S=1.94 Km/hr
</name>
<styleUrl>
#styleMap_TLP_Normal
</styleUrl>
<Point>
<coordinates>
-65.0621109,-10.8805094,160.70
</coordinates>
</Point>
</Placemark>
<Placemark>
<name>
Wed Dec 28 10:48:20 2016 S=1.15 Km/hr
</name>
<styleUrl>
#styleMap_TLP_Normal
</styleUrl>
<Point>
<coordinates>
-65.0621262,-10.8804379,160.96
</coordinates>
</Point>
</Placemark>
<Placemark>
<name>
Wed Dec 28 10:48:30 2016 S=0.94 Km/hr
</name>
<styleUrl>
#styleMap_TLP_Normal
</styleUrl>
<Point>
<coordinates>
-65.0621185,-10.8804302,160.90
</coordinates>
</Point>
</Placemark>
<Placemark>
<name>
Wed Dec 28 10:48:40 2016 S=0.78 Km/hr
</name>
<styleUrl>
#styleMap_TLP_Normal
</styleUrl>
<Point>
<coordinates>
-65.0620956,-10.8803930,160.43
</coordinates>
</Point>
</Placemark>
<Placemark>
<name>
Wed Dec 28 10:48:50 2016 S=1.01 Km/hr
</name>
<styleUrl>
#styleMap_TLP_Normal
</styleUrl>
<Point>
<coordinates>
-65.0621033,-10.8803825,160.29
</coordinates>
</Point>
</Placemark>
<Placemark>
<name>
Wed Dec 28 10:49:00 2016 S=1.48 Km/hr
</name>
<styleUrl>
#styleMap_TLP_Normal
</styleUrl>
<Point>
<coordinates>
-65.0620880,-10.8803101,160.07
</coordinates>
</Point>
</Placemark>
<Placemark>
<name>
Wed Dec 28 10:49:10 2016 S=2.93 Km/hr
</name>
<styleUrl>
#styleMap_TLP_Normal
</styleUrl>
<Point>
<coordinates>
-65.0620880,-10.8802118,159.88
</coordinates>
</Point>
</Placemark>
<Placemark>
<name>
Wed Dec 28 10:49:20 2016 S=0.78 Km/hr
</name>
<styleUrl>
#styleMap_TLP_Normal
</styleUrl>
<Point>
<coordinates>
-65.0620651,-10.8801718,159.76
</coordinates>
</Point>
</Placemark>
<Placemark>
<name>
Wed Dec 28 10:49:30 2016 S=0.41 Km/hr
</name>
<styleUrl>
#styleMap_TLP_Normal
</styleUrl>
<Point>
<coordinates>
-65.0620651,-10.8801737,159.90
</coordinates>
</Point>
</Placemark>
<Placemark>
<name>
Wed Dec 28 10:49:40 2016 S=0.92 Km/hr
</name>
<styleUrl>
#styleMap_TLP_Normal
</styleUrl>
<Point>
<coordinates>
-65.0620499,-10.8801594,159.57
</coordinates>
</Point>
</Placemark>
<Placemark>
<name>
Wed Dec 28 10:49:50 2016 S=0.36 Km/hr
</name>
<styleUrl>
#styleMap_TLP_Normal
</styleUrl>
<Point>
<coordinates>
-65.0620346,-10.8801565,159.34
</coordinates>
</Point>
</Placemark>
<Placemark>
<name>
Wed Dec 28 10:50:00 2016 S=1.18 Km/hr
</name>
<styleUrl>
#styleMap_TLP_Normal
</styleUrl>
<Point>
<coordinates>
-65.0620422,-10.8801622,159.32
</coordinates>
</Point>
</Placemark>
<Placemark>
<name>
Wed Dec 28 10:50:10 2016 S=0.48 Km/hr
</name>
<styleUrl>
#styleMap_TLP_Normal
</styleUrl>
<Point>
<coordinates>
-65.0620270,-10.8801785,159.14
</coordinates>
</Point>
</Placemark>
<Placemark>
<name>
Wed Dec 28 10:50:20 2016 S=2.89 Km/hr
</name>
<styleUrl>
#styleMap_TLP_Normal
</styleUrl>
<Point>
<coordinates>
-65.0619659,-10.8801918,158.99
</coordinates>
</Point>
</Placemark>
<Placemark>
<name>
Wed Dec 28 10:50:30 2016 S=0.08 Km/hr
</name>
<styleUrl>
#styleMap_TLP_Normal
</styleUrl>
<Point>
<coordinates>
-65.0619583,-10.8802547,158.38
</coordinates>
</Point>
</Placemark>
<Placemark>
<name>
Wed Dec 28 10:50:40 2016 S=1.92 Km/hr
</name>
<styleUrl>
#styleMap_TLP_Normal
</styleUrl>
<Point>
<coordinates>
-65.0619888,-10.8802547,158.45
</coordinates>
</Point>
</Placemark>
<Placemark>
<name>
Wed Dec 28 10:50:50 2016 S=0.74 Km/hr
</name>
<styleUrl>
#styleMap_TLP_Normal
</styleUrl>
<Point>
<coordinates>
-65.0619812,-10.8802481,158.48
</coordinates>
</Point>
</Placemark>
<Placemark>
<name>
Wed Dec 28 10:51:00 2016 S=0.04 Km/hr
</name>
<styleUrl>
#styleMap_TLP_Normal
</styleUrl>
<Point>
<coordinates>
-65.0619812,-10.8802519,158.47
</coordinates>
</Point>
</Placemark>
<Placemark>
<name>
Wed Dec 28 10:51:10 2016 S=0.77 Km/hr
</name>
<styleUrl>
#styleMap_TLP_Normal
</styleUrl>
<Point>
<coordinates>
-65.0619507,-10.8802519,158.19
</coordinates>
</Point>
</Placemark>
<Placemark>
<name>
Wed Dec 28 10:51:20 2016 S=1.03 Km/hr
</name>
<styleUrl>
#styleMap_TLP_Normal
</styleUrl>
<Point>
<coordinates>
-65.0619354,-10.8802662,158.04
</coordinates>
</Point>
</Placemark>
<Placemark>
<name>
Wed Dec 28 10:51:30 2016 S=0.62 Km/hr
</name>
<styleUrl>
#styleMap_TLP_Normal
</styleUrl>
<Point>
<coordinates>
-65.0619202,-10.8802500,156.95
</coordinates>
</Point>
</Placemark>
<Placemark>
<name>
Wed Dec 28 10:51:40 2016 S=0.38 Km/hr
</name>
<styleUrl>
#styleMap_TLP_Normal
</styleUrl>
<Point>
<coordinates>
-65.0619049,-10.8802691,156.51
</coordinates>
</Point>
</Placemark>
<Placemark>
<name>
Wed Dec 28 10:51:50 2016 S=0.90 Km/hr
</name>
<styleUrl>
#styleMap_TLP_Normal
</styleUrl>
<Point>
<coordinates>
-65.0619049,-10.8802881,156.48
</coordinates>
</Point>
</Placemark>
<Placemark>
<name>
Wed Dec 28 10:52:00 2016 S=1.49 Km/hr
</name>
<styleUrl>
#styleMap_TLP_Normal
</styleUrl>
<Point>
<coordinates>
-65.0618744,-10.8803120,155.85
</coordinates>
</Point>
</Placemark>
<Placemark>
<name>
Wed Dec 28 10:52:10 2016 S=0.46 Km/hr
</name>
<styleUrl>
#styleMap_TLP_Normal
</styleUrl>
<Point>
<coordinates>
-65.0618896,-10.8803310,155.31
</coordinates>
</Point>
</Placemark>
<Placemark>
<name>
Wed Dec 28 10:52:20 2016 S=1.81 Km/hr
</name>
<styleUrl>
#styleMap_TLP_Normal
</styleUrl>
<Point>
<coordinates>
-65.0619278,-10.8803158,154.96
</coordinates>
</Point>
</Placemark>
<Placemark>
<name>
Wed Dec 28 10:52:30 2016 S=0.90 Km/hr
</name>
<styleUrl>
#styleMap_TLP_Normal
</styleUrl>
<Point>
<coordinates>
-65.0619583,-10.8802919,154.62
</coordinates>
</Point>
</Placemark>
<Placemark>
<name>
Wed Dec 28 10:52:40 2016 S=1.58 Km/hr
</name>
<styleUrl>
#styleMap_TLP_Normal
</styleUrl>
<Point>
<coordinates>
-65.0619736,-10.8803101,155.34
</coordinates>
</Point>
</Placemark>
<Placemark>
<name>
Wed Dec 28 10:52:50 2016 S=1.07 Km/hr
</name>
<styleUrl>
#styleMap_TLP_Normal
</styleUrl>
<Point>
<coordinates>
-65.0620041,-10.8803101,155.17
</coordinates>
</Point>
</Placemark>
<Placemark>
<name>
Wed Dec 28 10:53:00 2016 S=2.14 Km/hr
</name>
<styleUrl>
#styleMap_TLP_Normal
</styleUrl>
<Point>
<coordinates>
-65.0620193,-10.8803425,155.04
</coordinates>
</Point>
</Placemark>
<Placemark>
<name>
Wed Dec 28 10:53:10 2016 S=0.68 Km/hr
</name>
<styleUrl>
#styleMap_TLP_Normal
</styleUrl>
<Point>
<coordinates>
-65.0619812,-10.8803892,154.15
</coordinates>
</Point>
</Placemark>
<Placemark>
<name>
Wed Dec 28 10:53:20 2016 S=0.76 Km/hr
</name>
<styleUrl>
#styleMap_TLP_Normal
</styleUrl>
<Point>
<coordinates>
-65.0619659,-10.8804045,154.05
</coordinates>
</Point>
</Placemark>
<Placemark>
<name>
Wed Dec 28 10:53:30 2016 S=1.37 Km/hr
</name>
<styleUrl>
#styleMap_TLP_Normal
</styleUrl>
<Point>
<coordinates>
-65.0619812,-10.8804131,154.64
</coordinates>
</Point>
</Placemark>
<Placemark>
<name>
Wed Dec 28 10:53:40 2016 S=0.50 Km/hr
</name>
<styleUrl>
#styleMap_TLP_Normal
</styleUrl>
<Point>
<coordinates>
-65.0620041,-10.8804502,154.02
</coordinates>
</Point>
</Placemark>
<Placemark>
<name>
Wed Dec 28 10:53:50 2016 S=1.72 Km/hr
</name>
<styleUrl>
#styleMap_TLP_Normal
</styleUrl>
<Point>
<coordinates>
-65.0619888,-10.8804665,153.78
</coordinates>
</Point>
</Placemark>
<Placemark>
<name>
Wed Dec 28 10:54:00 2016 S=1.16 Km/hr
</name>
<styleUrl>
#styleMap_TLP_Normal
</styleUrl>
<Point>
<coordinates>
-65.0619583,-10.8804188,153.07
</coordinates>
</Point>
</Placemark>
<Placemark>
<name>
Wed Dec 28 10:54:10 2016 S=1.19 Km/hr
</name>
<styleUrl>
#styleMap_TLP_Normal
</styleUrl>
<Point>
<coordinates>
-65.0619583,-10.8803625,153.29
</coordinates>
</Point>
</Placemark>
<Placemark>
<name>
Wed Dec 28 10:54:20 2016 S=2.24 Km/hr
</name>
<styleUrl>
#styleMap_TLP_Normal
</styleUrl>
<Point>
<coordinates>
-65.0619507,-10.8803606,153.36
</coordinates>
</Point>
</Placemark>
<Placemark>
<name>
Wed Dec 28 10:54:30 2016 S=1.00 Km/hr
</name>
<styleUrl>
#styleMap_TLP_Normal
</styleUrl>
<Point>
<coordinates>
-65.0620041,-10.8803167,153.38
</coordinates>
</Point>
</Placemark>
<Placemark>
<name>
Wed Dec 28 10:54:40 2016 S=1.57 Km/hr
</name>
<styleUrl>
#styleMap_TLP_Normal
</styleUrl>
<Point>
<coordinates>
-65.0620041,-10.8803101,153.37
</coordinates>
</Point>
</Placemark>
<Placemark>
<name>
Wed Dec 28 10:54:50 2016 S=3.33 Km/hr
</name>
<styleUrl>
#styleMap_TLP_Normal
</styleUrl>
<Point>
<coordinates>
-65.0620346,-10.8803024,153.33
</coordinates>
</Point>
</Placemark>
<Placemark>
<name>
Wed Dec 28 10:55:00 2016 S=1.48 Km/hr
</name>
<styleUrl>
#styleMap_TLP_Normal
</styleUrl>
<Point>
<coordinates>
-65.0620575,-10.8802691,153.34
</coordinates>
</Point>
</Placemark>
<Placemark>
<name>
Wed Dec 28 10:55:10 2016 S=0.71 Km/hr
</name>
<styleUrl>
#styleMap_TLP_Normal
</styleUrl>
<Point>
<coordinates>
-65.0620575,-10.8802938,153.29
</coordinates>
</Point>
</Placemark>
<Placemark>
<name>
Wed Dec 28 10:55:20 2016 S=0.98 Km/hr
</name>
<styleUrl>
#styleMap_TLP_Normal
</styleUrl>
<Point>
<coordinates>
-65.0620346,-10.8803186,153.30
</coordinates>
</Point>
</Placemark>
<Placemark>
<name>
Wed Dec 28 10:55:30 2016 S=0.17 Km/hr
</name>
<styleUrl>
#styleMap_TLP_Normal
</styleUrl>
<Point>
<coordinates>
-65.0620270,-10.8803301,153.28
</coordinates>
</Point>
</Placemark>
<Placemark>
<name>
Wed Dec 28 10:55:40 2016 S=1.17 Km/hr
</name>
<styleUrl>
#styleMap_TLP_Normal
</styleUrl>
<Point>
<coordinates>
-65.0620193,-10.8803225,153.29
</coordinates>
</Point>
</Placemark>
<Placemark>
<name>
Wed Dec 28 10:55:50 2016 S=0.36 Km/hr
</name>
<styleUrl>
#styleMap_TLP_Normal
</styleUrl>
<Point>
<coordinates>
-65.0620193,-10.8803043,153.36
</coordinates>
</Point>
</Placemark>
<Placemark>
<name>
Wed Dec 28 10:56:00 2016 S=1.26 Km/hr
</name>
<styleUrl>
#styleMap_TLP_Normal
</styleUrl>
<Point>
<coordinates>
-65.0620346,-10.8803053,153.38
</coordinates>
</Point>
</Placemark>
<Placemark>
<name>
Wed Dec 28 10:56:10 2016 S=0.77 Km/hr
</name>
<styleUrl>
#styleMap_TLP_Normal
</styleUrl>
<Point>
<coordinates>
-65.0620422,-10.8802805,153.52
</coordinates>
</Point>
</Placemark>
<Placemark>
<name>
Wed Dec 28 10:56:20 2016 S=1.06 Km/hr
</name>
<styleUrl>
#styleMap_TLP_Normal
</styleUrl>
<Point>
<coordinates>
-65.0620575,-10.8802681,153.54
</coordinates>
</Point>
</Placemark>
<Placemark>
<name>
Wed Dec 28 10:56:30 2016 S=0.48 Km/hr
</name>
<styleUrl>
#styleMap_TLP_Normal
</styleUrl>
<Point>
<coordinates>
-65.0620575,-10.8802700,153.59
</coordinates>
</Point>
</Placemark>
<Placemark>
<name>
Wed Dec 28 10:56:40 2016 S=0.58 Km/hr
</name>
<styleUrl>
#styleMap_TLP_Normal
</styleUrl>
<Point>
<coordinates>
-65.0620499,-10.8802691,153.59
</coordinates>
</Point>
</Placemark>
<Placemark>
<name>
Wed Dec 28 10:56:50 2016 S=0.53 Km/hr
</name>
<styleUrl>
#styleMap_TLP_Normal
</styleUrl>
<Point>
<coordinates>
-65.0620422,-10.8802900,153.63
</coordinates>
</Point>
</Placemark>
<Placemark>
<name>
Wed Dec 28 10:57:00 2016 S=0.44 Km/hr
</name>
<styleUrl>
#styleMap_TLP_Normal
</styleUrl>
<Point>
<coordinates>
-65.0620422,-10.8803091,153.54
</coordinates>
</Point>
</Placemark>
<Placemark>
<name>
Wed Dec 28 10:57:10 2016 S=1.66 Km/hr
</name>
<styleUrl>
#styleMap_TLP_Normal
</styleUrl>
<Point>
<coordinates>
-65.0619583,-10.8803530,152.54
</coordinates>
</Point>
</Placemark>
<Placemark>
<name>
Wed Dec 28 10:57:20 2016 S=2.21 Km/hr
</name>
<styleUrl>
#styleMap_TLP_Normal
</styleUrl>
<Point>
<coordinates>
-65.0618744,-10.8803730,153.75
</coordinates>
</Point>
</Placemark>
<Placemark>
<name>
Wed Dec 28 10:57:30 2016 S=0.45 Km/hr
</name>
<styleUrl>
#styleMap_TLP_Normal
</styleUrl>
<Point>
<coordinates>
-65.0618744,-10.8804016,151.85
</coordinates>
</Point>
</Placemark>
<Placemark>
<name>
Wed Dec 28 10:57:40 2016 S=2.51 Km/hr
</name>
<styleUrl>
#styleMap_TLP_Normal
</styleUrl>
<Point>
<coordinates>
-65.0619125,-10.8803892,151.75
</coordinates>
</Point>
</Placemark>
<Placemark>
<name>
Wed Dec 28 10:57:50 2016 S=1.43 Km/hr
</name>
<styleUrl>
#styleMap_TLP_Normal
</styleUrl>
<Point>
<coordinates>
-65.0618057,-10.8803644,150.32
</coordinates>
</Point>
</Placemark>
<Placemark>
<name>
Wed Dec 28 10:58:00 2016 S=1.07 Km/hr
</name>
<styleUrl>
#styleMap_TLP_Normal
</styleUrl>
<Point>
<coordinates>
-65.0617828,-10.8803835,149.81
</coordinates>
</Point>
</Placemark>
<Placemark>
<name>
Wed Dec 28 10:58:10 2016 S=2.17 Km/hr
</name>
<styleUrl>
#styleMap_TLP_Normal
</styleUrl>
<Point>
<coordinates>
-65.0617447,-10.8803940,151.11
</coordinates>
</Point>
</Placemark>
<Placemark>
<name>
Wed Dec 28 10:58:20 2016 S=2.14 Km/hr
</name>
<styleUrl>
#styleMap_TLP_Normal
</styleUrl>
<Point>
<coordinates>
-65.0616913,-10.8804140,151.39
</coordinates>
</Point>
</Placemark>
<Placemark>
<name>
Wed Dec 28 10:58:30 2016 S=1.67 Km/hr
</name>
<styleUrl>
#styleMap_TLP_Normal
</styleUrl>
<Point>
<coordinates>
-65.0616455,-10.8804054,151.54
</coordinates>
</Point>
</Placemark>
<Placemark>
<name>
Wed Dec 28 10:58:40 2016 S=0.88 Km/hr
</name>
<styleUrl>
#styleMap_TLP_Normal
</styleUrl>
<Point>
<coordinates>
-65.0616074,-10.8803930,152.54
</coordinates>
</Point>
</Placemark>
<Placemark>
<name>
Wed Dec 28 10:58:50 2016 S=0.60 Km/hr
</name>
<styleUrl>
#styleMap_TLP_Normal
</styleUrl>
<Point>
<coordinates>
-65.0615540,-10.8803377,154.61
</coordinates>
</Point>
</Placemark>
<Placemark>
<name>
Wed Dec 28 10:59:00 2016 S=0.76 Km/hr
</name>
<styleUrl>
#styleMap_TLP_Normal
</styleUrl>
<Point>
<coordinates>
-65.0614777,-10.8803596,154.59
</coordinates>
</Point>
</Placemark>
<Placemark>
<name>
Wed Dec 28 10:59:10 2016 S=0.57 Km/hr
</name>
<styleUrl>
#styleMap_TLP_Normal
</styleUrl>
<Point>
<coordinates>
-65.0614243,-10.8803730,154.40
</coordinates>
</Point>
</Placemark>
<Placemark>
<name>
Wed Dec 28 10:59:20 2016 S=1.40 Km/hr
</name>
<styleUrl>
#styleMap_TLP_Normal
</styleUrl>
<Point>
<coordinates>
-65.0613480,-10.8803558,154.75
</coordinates>
</Point>
</Placemark>
<Placemark>
<name>
Wed Dec 28 10:59:30 2016 S=1.16 Km/hr
</name>
<styleUrl>
#styleMap_TLP_Normal
</styleUrl>
<Point>
<coordinates>
-65.0612717,-10.8803530,154.77
</coordinates>
</Point>
</Placemark>
<Placemark>
<name>
Wed Dec 28 10:59:40 2016 S=1.02 Km/hr
</name>
<styleUrl>
#styleMap_TLP_Normal
</styleUrl>
<Point>
<coordinates>
-65.0612335,-10.8803625,155.68
</coordinates>
</Point>
</Placemark>
<Placemark>
<name>
Wed Dec 28 10:59:50 2016 S=0.84 Km/hr
</name>
<styleUrl>
#styleMap_TLP_Normal
</styleUrl>
<Point>
<coordinates>
-65.0612411,-10.8803778,157.49
</coordinates>
</Point>
</Placemark>
<Placemark>
<name>
Wed Dec 28 11:00:00 2016 S=1.48 Km/hr
</name>
<styleUrl>
#styleMap_TLP_Normal
</styleUrl>
<Point>
<coordinates>
-65.0612640,-10.8803864,157.79
</coordinates>
</Point>
</Placemark>
<Placemark>
<name>
Wed Dec 28 11:00:10 2016 S=0.10 Km/hr
</name>
<styleUrl>
#styleMap_TLP_Normal
</styleUrl>
<Point>
<coordinates>
-65.0612640,-10.8803940,157.77
</coordinates>
</Point>
</Placemark>
<Placemark>
<name>
Wed Dec 28 11:00:20 2016 S=0.83 Km/hr
</name>
<styleUrl>
#styleMap_TLP_Normal
</styleUrl>
<Point>
<coordinates>
-65.0612717,-10.8803873,157.74
</coordinates>
</Point>
</Placemark>
<Placemark>
<name>
Wed Dec 28 11:00:30 2016 S=0.52 Km/hr
</name>
<styleUrl>
#styleMap_TLP_Normal
</styleUrl>
<Point>
<coordinates>
-65.0612869,-10.8803759,157.80
</coordinates>
</Point>
</Placemark>
<Placemark>
<name>
Wed Dec 28 11:00:40 2016 S=0.44 Km/hr
</name>
<styleUrl>
#styleMap_TLP_Normal
</styleUrl>
<Point>
<coordinates>
-65.0613251,-10.8803425,156.90
</coordinates>
</Point>
</Placemark>
<Placemark>
<name>
Wed Dec 28 11:00:50 2016 S=0.52 Km/hr
</name>
<styleUrl>
#styleMap_TLP_Normal
</styleUrl>
<Point>
<coordinates>
-65.0613937,-10.8803463,157.70
</coordinates>
</Point>
</Placemark>
<Placemark>
<name>
Wed Dec 28 11:01:00 2016 S=1.16 Km/hr
</name>
<styleUrl>
#styleMap_TLP_Normal
</styleUrl>
<Point>
<coordinates>
-65.0613937,-10.8802795,158.67
</coordinates>
</Point>
</Placemark>
<Placemark>
<name>
Wed Dec 28 11:01:10 2016 S=0.61 Km/hr
</name>
<styleUrl>
#styleMap_TLP_Normal
</styleUrl>
<Point>
<coordinates>
-65.0614014,-10.8802652,158.54
</coordinates>
</Point>
</Placemark>
<Placemark>
<name>
Wed Dec 28 11:01:20 2016 S=0.13 Km/hr
</name>
<styleUrl>
#styleMap_TLP_Normal
</styleUrl>
<Point>
<coordinates>
-65.0613632,-10.8802137,159.09
</coordinates>
</Point>
</Placemark>
<Placemark>
<name>
Wed Dec 28 11:01:30 2016 S=0.57 Km/hr
</name>
<styleUrl>
#styleMap_TLP_Normal
</styleUrl>
<Point>
<coordinates>
-65.0613632,-10.8802462,160.39
</coordinates>
</Point>
</Placemark>
<Placemark>
<name>
Wed Dec 28 11:01:40 2016 S=0.12 Km/hr
</name>
<styleUrl>
#styleMap_TLP_Normal
</styleUrl>
<Point>
<coordinates>
-65.0613861,-10.8802471,160.31
</coordinates>
</Point>
</Placemark>
<Placemark>
<name>
Wed Dec 28 11:01:50 2016 S=0.71 Km/hr
</name>
<styleUrl>
#styleMap_TLP_Normal
</styleUrl>
<Point>
<coordinates>
-65.0613861,-10.8802471,160.29
</coordinates>
</Point>
</Placemark>
<Placemark>
<name>
Wed Dec 28 11:02:00 2016 S=0.61 Km/hr
</name>
<styleUrl>
#styleMap_TLP_Normal
</styleUrl>
<Point>
<coordinates>
-65.0613937,-10.8802538,160.23
</coordinates>
</Point>
</Placemark>
<Placemark>
<name>
Wed Dec 28 11:02:10 2016 S=1.04 Km/hr
</name>
<styleUrl>
#styleMap_TLP_Normal
</styleUrl>
<Point>
<coordinates>
-65.0613937,-10.8802748,160.20
</coordinates>
</Point>
</Placemark>
<Placemark>
<name>
Wed Dec 28 11:02:20 2016 S=0.30 Km/hr
</name>
<styleUrl>
#styleMap_TLP_Normal
</styleUrl>
<Point>
<coordinates>
-65.0614014,-10.8802643,160.23
</coordinates>
</Point>
</Placemark>
<Placemark>
<name>
Wed Dec 28 11:02:30 2016 S=0.61 Km/hr
</name>
<styleUrl>
#styleMap_TLP_Normal
</styleUrl>
<Point>
<coordinates>
-65.0614014,-10.8802662,160.24
</coordinates>
</Point>
</Placemark>
<Placemark>
<name>
Wed Dec 28 11:02:40 2016 S=0.45 Km/hr
</name>
<styleUrl>
#styleMap_TLP_Normal
</styleUrl>
<Point>
<coordinates>
-65.0613861,-10.8802729,160.18
</coordinates>
</Point>
</Placemark>
<Placemark>
<name>
Wed Dec 28 11:02:50 2016 S=0.58 Km/hr
</name>
<styleUrl>
#styleMap_TLP_Normal
</styleUrl>
<Point>
<coordinates>
-65.0613785,-10.8802662,160.04
</coordinates>
</Point>
</Placemark>
<Placemark>
<name>
Wed Dec 28 11:03:00 2016 S=0.22 Km/hr
</name>
<styleUrl>
#styleMap_TLP_Normal
</styleUrl>
<Point>
<coordinates>
-65.0613785,-10.8802691,159.89
</coordinates>
</Point>
</Placemark>
<Placemark>
<name>
Wed Dec 28 11:03:10 2016 S=0.28 Km/hr
</name>
<styleUrl>
#styleMap_TLP_Normal
</styleUrl>
<Point>
<coordinates>
-65.0613937,-10.8802719,159.86
</coordinates>
</Point>
</Placemark>
<Placemark>
<name>
Wed Dec 28 11:03:20 2016 S=0.25 Km/hr
</name>
<styleUrl>
#styleMap_TLP_Normal
</styleUrl>
<Point>
<coordinates>
-65.0614014,-10.8802691,159.83
</coordinates>
</Point>
</Placemark>
<Placemark>
<name>
Wed Dec 28 11:03:30 2016 S=0.57 Km/hr
</name>
<styleUrl>
#styleMap_TLP_Normal
</styleUrl>
<Point>
<coordinates>
-65.0613937,-10.8802757,159.96
</coordinates>
</Point>
</Placemark>
<Placemark>
<name>
Wed Dec 28 11:03:40 2016 S=0.55 Km/hr
</name>
<styleUrl>
#styleMap_TLP_Normal
</styleUrl>
<Point>
<coordinates>
-65.0613556,-10.8803406,160.30
</coordinates>
</Point>
</Placemark>
<Placemark>
<name>
Wed Dec 28 11:03:50 2016 S=0.34 Km/hr
</name>
<styleUrl>
#styleMap_TLP_Normal
</styleUrl>
<Point>
<coordinates>
-65.0613251,-10.8803596,161.73
</coordinates>
</Point>
</Placemark>
<Placemark>
<name>
Wed Dec 28 11:04:00 2016 S=1.26 Km/hr
</name>
<styleUrl>
#styleMap_TLP_Normal
</styleUrl>
<Point>
<coordinates>
-65.0613327,-10.8803568,161.76
</coordinates>
</Point>
</Placemark>
<Placemark>
<name>
Wed Dec 28 11:04:10 2016 S=0.45 Km/hr
</name>
<styleUrl>
#styleMap_TLP_Normal
</styleUrl>
<Point>
<coordinates>
-65.0613403,-10.8803673,161.80
</coordinates>
</Point>
</Placemark>
<Placemark>
<name>
Wed Dec 28 11:04:20 2016 S=0.37 Km/hr
</name>
<styleUrl>
#styleMap_TLP_Normal
</styleUrl>
<Point>
<coordinates>
-65.0613327,-10.8803473,162.66
</coordinates>
</Point>
</Placemark>
<Placemark>
<name>
Wed Dec 28 11:04:30 2016 S=0.66 Km/hr
</name>
<styleUrl>
#styleMap_TLP_Normal
</styleUrl>
<Point>
<coordinates>
-65.0613327,-10.8803396,162.90
</coordinates>
</Point>
</Placemark>
<Placemark>
<name>
Wed Dec 28 11:04:40 2016 S=0.63 Km/hr
</name>
<styleUrl>
#styleMap_TLP_Normal
</styleUrl>
<Point>
<coordinates>
-65.0613251,-10.8803387,162.88
</coordinates>
</Point>
</Placemark>
<Placemark>
<name>
Wed Dec 28 11:04:50 2016 S=0.45 Km/hr
</name>
<styleUrl>
#styleMap_TLP_Normal
</styleUrl>
<Point>
<coordinates>
-65.0613174,-10.8803349,162.88
</coordinates>
</Point>
</Placemark>
<Placemark>
<name>
Wed Dec 28 11:05:00 2016 S=1.05 Km/hr
</name>
<styleUrl>
#styleMap_TLP_Normal
</styleUrl>
<Point>
<coordinates>
-65.0613785,-10.8803558,162.66
</coordinates>
</Point>
</Placemark>
<Placemark>
<name>
Wed Dec 28 11:05:10 2016 S=0.60 Km/hr
</name>
<styleUrl>
#styleMap_TLP_Normal
</styleUrl>
<Point>
<coordinates>
-65.0613937,-10.8803663,162.63
</coordinates>
</Point>
</Placemark>
<Placemark>
<name>
Wed Dec 28 11:05:20 2016 S=0.48 Km/hr
</name>
<styleUrl>
#styleMap_TLP_Normal
</styleUrl>
<Point>
<coordinates>
-65.0614243,-10.8803968,162.88
</coordinates>
</Point>
</Placemark>
<Placemark>
<name>
Wed Dec 28 11:05:30 2016 S=0.61 Km/hr
</name>
<styleUrl>
#styleMap_TLP_Normal
</styleUrl>
<Point>
<coordinates>
-65.0614395,-10.8804159,163.30
</coordinates>
</Point>
</Placemark>
<Placemark>
<name>
Wed Dec 28 11:05:40 2016 S=0.36 Km/hr
</name>
<styleUrl>
#styleMap_TLP_Normal
</styleUrl>
<Point>
<coordinates>
-65.0614548,-10.8804035,164.52
</coordinates>
</Point>
</Placemark>
<Placemark>
<name>
Wed Dec 28 11:05:50 2016 S=1.37 Km/hr
</name>
<styleUrl>
#styleMap_TLP_Normal
</styleUrl>
<Point>
<coordinates>
-65.0614090,-10.8803148,164.59
</coordinates>
</Point>
</Placemark>
<Placemark>
<name>
Wed Dec 28 11:06:00 2016 S=0.51 Km/hr
</name>
<styleUrl>
#styleMap_TLP_Normal
</styleUrl>
<Point>
<coordinates>
-65.0613403,-10.8801174,164.73
</coordinates>
</Point>
</Placemark>
<Placemark>
<name>
Wed Dec 28 11:06:10 2016 S=0.13 Km/hr
</name>
<styleUrl>
#styleMap_TLP_Normal
</styleUrl>
<Point>
<coordinates>
-65.0613403,-10.8800983,164.89
</coordinates>
</Point>
</Placemark>
<Placemark>
<name>
Wed Dec 28 11:06:20 2016 S=1.50 Km/hr
</name>
<styleUrl>
#styleMap_TLP_Normal
</styleUrl>
<Point>
<coordinates>
-65.0613861,-10.8801794,165.95
</coordinates>
</Point>
</Placemark>
<Placemark>
<name>
Wed Dec 28 11:06:30 2016 S=1.26 Km/hr
</name>
<styleUrl>
#styleMap_TLP_Normal
</styleUrl>
<Point>
<coordinates>
-65.0613785,-10.8802443,168.46
</coordinates>
</Point>
</Placemark>
<Placemark>
<name>
Wed Dec 28 11:06:40 2016 S=1.62 Km/hr
</name>
<styleUrl>
#styleMap_TLP_Normal
</styleUrl>
<Point>
<coordinates>
-65.0614243,-10.8802834,167.49
</coordinates>
</Point>
</Placemark>
<Placemark>
<name>
Wed Dec 28 11:06:50 2016 S=1.38 Km/hr
</name>
<styleUrl>
#styleMap_TLP_Normal
</styleUrl>
<Point>
<coordinates>
-65.0614471,-10.8803101,165.84
</coordinates>
</Point>
</Placemark>
<Placemark>
<name>
Wed Dec 28 11:07:00 2016 S=1.59 Km/hr
</name>
<styleUrl>
#styleMap_TLP_Normal
</styleUrl>
<Point>
<coordinates>
-65.0614014,-10.8803034,163.04
</coordinates>
</Point>
</Placemark>
<Placemark>
<name>
Wed Dec 28 11:07:10 2016 S=1.67 Km/hr
</name>
<styleUrl>
#styleMap_TLP_Normal
</styleUrl>
<Point>
<coordinates>
-65.0613632,-10.8803530,161.80
</coordinates>
</Point>
</Placemark>
<Placemark>
<name>
Wed Dec 28 11:07:20 2016 S=2.81 Km/hr
</name>
<styleUrl>
#styleMap_TLP_Normal
</styleUrl>
<Point>
<coordinates>
-65.0613708,-10.8804083,161.77
</coordinates>
</Point>
</Placemark>
<Placemark>
<name>
Wed Dec 28 11:07:30 2016 S=1.52 Km/hr
</name>
<styleUrl>
#styleMap_TLP_Normal
</styleUrl>
<Point>
<coordinates>
-65.0614319,-10.8804407,161.13
</coordinates>
</Point>
</Placemark>
<Placemark>
<name>
Wed Dec 28 11:07:40 2016 S=0.10 Km/hr
</name>
<styleUrl>
#styleMap_TLP_Normal
</styleUrl>
<Point>
<coordinates>
-65.0613861,-10.8803701,162.56
</coordinates>
</Point>
</Placemark>
<Placemark>
<name>
Wed Dec 28 11:07:50 2016 S=0.57 Km/hr
</name>
<styleUrl>
#styleMap_TLP_Normal
</styleUrl>
<Point>
<coordinates>
-65.0613861,-10.8803616,162.63
</coordinates>
</Point>
</Placemark>
<Placemark>
<name>
Wed Dec 28 11:08:00 2016 S=0.48 Km/hr
</name>
<styleUrl>
#styleMap_TLP_Normal
</styleUrl>
<Point>
<coordinates>
-65.0613861,-10.8803539,162.67
</coordinates>
</Point>
</Placemark>
<Placemark>
<name>
Wed Dec 28 11:08:10 2016 S=0.23 Km/hr
</name>
<styleUrl>
#styleMap_TLP_Normal
</styleUrl>
<Point>
<coordinates>
-65.0613785,-10.8803501,162.71
</coordinates>
</Point>
</Placemark>
<Placemark>
<name>
Wed Dec 28 11:08:20 2016 S=0.50 Km/hr
</name>
<styleUrl>
#styleMap_TLP_Normal
</styleUrl>
<Point>
<coordinates>
-65.0613785,-10.8803406,162.82
</coordinates>
</Point>
</Placemark>
<Placemark>
<name>
Wed Dec 28 11:08:30 2016 S=0.48 Km/hr
</name>
<styleUrl>
#styleMap_TLP_Normal
</styleUrl>
<Point>
<coordinates>
-65.0613785,-10.8803244,162.64
</coordinates>
</Point>
</Placemark>
<Placemark>
<name>
Wed Dec 28 11:08:40 2016 S=0.19 Km/hr
</name>
<styleUrl>
#styleMap_TLP_Normal
</styleUrl>
<Point>
<coordinates>
-65.0613708,-10.8803167,162.57
</coordinates>
</Point>
</Placemark>
<Placemark>
<name>
Wed Dec 28 11:08:50 2016 S=0.85 Km/hr
</name>
<styleUrl>
#styleMap_TLP_Normal
</styleUrl>
<Point>
<coordinates>
-65.0613403,-10.8802519,162.57
</coordinates>
</Point>
</Placemark>
<Placemark>
<name>
Wed Dec 28 11:09:00 2016 S=1.05 Km/hr
</name>
<styleUrl>
#styleMap_TLP_Normal
</styleUrl>
<Point>
<coordinates>
-65.0613174,-10.8802223,162.45
</coordinates>
</Point>
</Placemark>
<Placemark>
<name>
Wed Dec 28 11:09:10 2016 S=0.69 Km/hr
</name>
<styleUrl>
#styleMap_TLP_Normal
</styleUrl>
<Point>
<coordinates>
-65.0613174,-10.8802118,162.47
</coordinates>
</Point>
</Placemark>
<Placemark>
<name>
Wed Dec 28 11:09:20 2016 S=1.50 Km/hr
</name>
<styleUrl>
#styleMap_TLP_Normal
</styleUrl>
<Point>
<coordinates>
-65.0612869,-10.8802357,161.95
</coordinates>
</Point>
</Placemark>
<Placemark>
<name>
Wed Dec 28 11:09:30 2016 S=1.53 Km/hr
</name>
<styleUrl>
#styleMap_TLP_Normal
</styleUrl>
<Point>
<coordinates>
-65.0612030,-10.8803215,160.78
</coordinates>
</Point>
</Placemark>
<Placemark>
<name>
Wed Dec 28 11:09:40 2016 S=0.12 Km/hr
</name>
<styleUrl>
#styleMap_TLP_Normal
</styleUrl>
<Point>
<coordinates>
-65.0611801,-10.8803177,160.46
</coordinates>
</Point>
</Placemark>
<Placemark>
<name>
Wed Dec 28 11:09:50 2016 S=0.71 Km/hr
</name>
<styleUrl>
#styleMap_TLP_Normal
</styleUrl>
<Point>
<coordinates>
-65.0611801,-10.8803148,159.52
</coordinates>
</Point>
</Placemark>
<Placemark>
<name>
Wed Dec 28 11:10:00 2016 S=0.52 Km/hr
</name>
<styleUrl>
#styleMap_TLP_Normal
</styleUrl>
<Point>
<coordinates>
-65.0611725,-10.8803062,159.55
</coordinates>
</Point>
</Placemark>
<Placemark>
<name>
Wed Dec 28 11:10:10 2016 S=0.63 Km/hr
</name>
<styleUrl>
#styleMap_TLP_Normal
</styleUrl>
<Point>
<coordinates>
-65.0611725,-10.8803091,159.59
</coordinates>
</Point>
</Placemark>
<Placemark>
<name>
Wed Dec 28 11:10:20 2016 S=0.70 Km/hr
</name>
<styleUrl>
#styleMap_TLP_Normal
</styleUrl>
<Point>
<coordinates>
-65.0611649,-10.8803205,159.64
</coordinates>
</Point>
</Placemark>
<Placemark>
<name>
Wed Dec 28 11:10:30 2016 S=0.97 Km/hr
</name>
<styleUrl>
#styleMap_TLP_Normal
</styleUrl>
<Point>
<coordinates>
-65.0611649,-10.8803177,159.65
</coordinates>
</Point>
</Placemark>
<Placemark>
<name>
Wed Dec 28 11:10:40 2016 S=1.24 Km/hr
</name>
<styleUrl>
#styleMap_TLP_Normal
</styleUrl>
<Point>
<coordinates>
-65.0611725,-10.8802958,159.36
</coordinates>
</Point>
</Placemark>
<Placemark>
<name>
Wed Dec 28 11:10:50 2016 S=0.75 Km/hr
</name>
<styleUrl>
#styleMap_TLP_Normal
</styleUrl>
<Point>
<coordinates>
-65.0611877,-10.8802919,160.25
</coordinates>
</Point>
</Placemark>
<Placemark>
<name>
Wed Dec 28 11:11:00 2016 S=0.95 Km/hr
</name>
<styleUrl>
#styleMap_TLP_Normal
</styleUrl>
<Point>
<coordinates>
-65.0612106,-10.8802719,161.57
</coordinates>
</Point>
</Placemark>
<Placemark>
<name>
Wed Dec 28 11:11:10 2016 S=0.67 Km/hr
</name>
<styleUrl>
#styleMap_TLP_Normal
</styleUrl>
<Point>
<coordinates>
-65.0612183,-10.8802652,162.22
</coordinates>
</Point>
</Placemark>
<Placemark>
<name>
Wed Dec 28 11:11:20 2016 S=1.46 Km/hr
</name>
<styleUrl>
#styleMap_TLP_Normal
</styleUrl>
<Point>
<coordinates>
-65.0612411,-10.8802328,162.16
</coordinates>
</Point>
</Placemark>
<Placemark>
<name>
Wed Dec 28 11:11:30 2016 S=0.64 Km/hr
</name>
<styleUrl>
#styleMap_TLP_Normal
</styleUrl>
<Point>
<coordinates>
-65.0612183,-10.8802023,162.65
</coordinates>
</Point>
</Placemark>
<Placemark>
<name>
Wed Dec 28 11:11:40 2016 S=0.93 Km/hr
</name>
<styleUrl>
#styleMap_TLP_Normal
</styleUrl>
<Point>
<coordinates>
-65.0611954,-10.8801937,163.15
</coordinates>
</Point>
</Placemark>
<Placemark>
<name>
Wed Dec 28 11:11:50 2016 S=0.95 Km/hr
</name>
<styleUrl>
#styleMap_TLP_Normal
</styleUrl>
<Point>
<coordinates>
-65.0611725,-10.8802004,160.61
</coordinates>
</Point>
</Placemark>
<Placemark>
<name>
Wed Dec 28 11:12:00 2016 S=0.09 Km/hr
</name>
<styleUrl>
#styleMap_TLP_Normal
</styleUrl>
<Point>
<coordinates>
-65.0611572,-10.8802042,160.43
</coordinates>
</Point>
</Placemark>
<Placemark>
<name>
Wed Dec 28 11:12:10 2016 S=1.68 Km/hr
</name>
<styleUrl>
#styleMap_TLP_Normal
</styleUrl>
<Point>
<coordinates>
-65.0611343,-10.8802204,160.07
</coordinates>
</Point>
</Placemark>
<Placemark>
<name>
Wed Dec 28 11:12:20 2016 S=1.17 Km/hr
</name>
<styleUrl>
#styleMap_TLP_Normal
</styleUrl>
<Point>
<coordinates>
-65.0610809,-10.8802595,160.82
</coordinates>
</Point>
</Placemark>
<Placemark>
<name>
Wed Dec 28 11:12:30 2016 S=0.08 Km/hr
</name>
<styleUrl>
#styleMap_TLP_Normal
</styleUrl>
<Point>
<coordinates>
-65.0610809,-10.8802691,161.52
</coordinates>
</Point>
</Placemark>
<Placemark>
<name>
Wed Dec 28 11:12:40 2016 S=0.04 Km/hr
</name>
<styleUrl>
#styleMap_TLP_Normal
</styleUrl>
<Point>
<coordinates>
-65.0610809,-10.8802652,161.63
</coordinates>
</Point>
</Placemark>
<Placemark>
<name>
Wed Dec 28 11:12:50 2016 S=0.02 Km/hr
</name>
<styleUrl>
#styleMap_TLP_Normal
</styleUrl>
<Point>
<coordinates>
-65.0610809,-10.8802643,161.66
</coordinates>
</Point>
</Placemark>
<Placemark>
<name>
Wed Dec 28 11:13:00 2016 S=0.01 Km/hr
</name>
<styleUrl>
#styleMap_TLP_Normal
</styleUrl>
<Point>
<coordinates>
-65.0610809,-10.8802643,161.72
</coordinates>
</Point>
</Placemark>
<Placemark>
<name>
Wed Dec 28 11:13:10 2016 S=0.02 Km/hr
</name>
<styleUrl>
#styleMap_TLP_Normal
</styleUrl>
<Point>
<coordinates>
-65.0610733,-10.8802652,161.73
</coordinates>
</Point>
</Placemark>
<Placemark>
<name>
Wed Dec 28 11:13:20 2016 S=0.01 Km/hr
</name>
<styleUrl>
#styleMap_TLP_Normal
</styleUrl>
<Point>
<coordinates>
-65.0610733,-10.8802662,161.77
</coordinates>
</Point>
</Placemark>
<Placemark>
<name>
Wed Dec 28 11:13:30 2016 S=0.01 Km/hr
</name>
<styleUrl>
#styleMap_TLP_Normal
</styleUrl>
<Point>
<coordinates>
-65.0610733,-10.8802662,161.80
</coordinates>
</Point>
</Placemark>
<Placemark>
<name>
Wed Dec 28 11:13:40 2016 S=0.01 Km/hr
</name>
<styleUrl>
#styleMap_TLP_Normal
</styleUrl>
<Point>
<coordinates>
-65.0610733,-10.8802662,161.85
</coordinates>
</Point>
</Placemark>
<Placemark>
<name>
Wed Dec 28 11:13:50 2016 S=0.01 Km/hr
</name>
<styleUrl>
#styleMap_TLP_Normal
</styleUrl>
<Point>
<coordinates>
-65.0610657,-10.8802681,161.88
</coordinates>
</Point>
</Placemark>
<Placemark>
<name>
Wed Dec 28 11:14:00 2016 S=0.01 Km/hr
</name>
<styleUrl>
#styleMap_TLP_Normal
</styleUrl>
<Point>
<coordinates>
-65.0610657,-10.8802700,161.88
</coordinates>
</Point>
</Placemark>
<Placemark>
<name>
Wed Dec 28 11:14:10 2016 S=0.03 Km/hr
</name>
<styleUrl>
#styleMap_TLP_Normal
</styleUrl>
<Point>
<coordinates>
-65.0610657,-10.8802719,161.86
</coordinates>
</Point>
</Placemark>
<Placemark>
<name>
Wed Dec 28 11:14:20 2016 S=0.01 Km/hr
</name>
<styleUrl>
#styleMap_TLP_Normal
</styleUrl>
<Point>
<coordinates>
-65.0610657,-10.8802738,161.89
</coordinates>
</Point>
</Placemark>
<Placemark>
<name>
Wed Dec 28 11:14:30 2016 S=0.03 Km/hr
</name>
<styleUrl>
#styleMap_TLP_Normal
</styleUrl>
<Point>
<coordinates>
-65.0610657,-10.8802757,161.88
</coordinates>
</Point>
</Placemark>
<Placemark>
<name>
Wed Dec 28 11:14:40 2016 S=0.01 Km/hr
</name>
<styleUrl>
#styleMap_TLP_Normal
</styleUrl>
<Point>
<coordinates>
-65.0610657,-10.8802757,161.90
</coordinates>
</Point>
</Placemark>
<Placemark>
<name>
Wed Dec 28 11:14:50 2016 S=0.03 Km/hr
</name>
<styleUrl>
#styleMap_TLP_Normal
</styleUrl>
<Point>
<coordinates>
-65.0610657,-10.8802776,161.90
</coordinates>
</Point>
</Placemark>
<Placemark>
<name>
Wed Dec 28 11:15:00 2016 S=0.06 Km/hr
</name>
<styleUrl>
#styleMap_TLP_Normal
</styleUrl>
<Point>
<coordinates>
-65.0610657,-10.8802795,161.90
</coordinates>
</Point>
</Placemark>
<Placemark>
<name>
Wed Dec 28 11:15:10 2016 S=1.46 Km/hr
</name>
<styleUrl>
#styleMap_TLP_Normal
</styleUrl>
<Point>
<coordinates>
-65.0610504,-10.8803301,163.76
</coordinates>
</Point>
</Placemark>
<Placemark>
<name>
Wed Dec 28 11:15:20 2016 S=1.39 Km/hr
</name>
<styleUrl>
#styleMap_TLP_Normal
</styleUrl>
<Point>
<coordinates>
-65.0610352,-10.8804026,162.94
</coordinates>
</Point>
</Placemark>
<Placemark>
<name>
Wed Dec 28 11:15:30 2016 S=0.83 Km/hr
</name>
<styleUrl>
#styleMap_TLP_Normal
</styleUrl>
<Point>
<coordinates>
-65.0610275,-10.8804245,162.88
</coordinates>
</Point>
</Placemark>
<Placemark>
<name>
Wed Dec 28 11:15:40 2016 S=0.48 Km/hr
</name>
<styleUrl>
#styleMap_TLP_Normal
</styleUrl>
<Point>
<coordinates>
-65.0610275,-10.8804398,162.95
</coordinates>
</Point>
</Placemark>
<Placemark>
<name>
Wed Dec 28 11:15:50 2016 S=0.21 Km/hr
</name>
<styleUrl>
#styleMap_TLP_Normal
</styleUrl>
<Point>
<coordinates>
-65.0610352,-10.8804474,163.03
</coordinates>
</Point>
</Placemark>
<Placemark>
<name>
Wed Dec 28 11:16:00 2016 S=0.53 Km/hr
</name>
<styleUrl>
#styleMap_TLP_Normal
</styleUrl>
<Point>
<coordinates>
-65.0610428,-10.8804436,163.11
</coordinates>
</Point>
</Placemark>
<Placemark>
<name>
Wed Dec 28 11:16:10 2016 S=0.78 Km/hr
</name>
<styleUrl>
#styleMap_TLP_Normal
</styleUrl>
<Point>
<coordinates>
-65.0610580,-10.8804293,163.18
</coordinates>
</Point>
</Placemark>
<Placemark>
<name>
Wed Dec 28 11:16:20 2016 S=0.50 Km/hr
</name>
<styleUrl>
#styleMap_TLP_Normal
</styleUrl>
<Point>
<coordinates>
-65.0610657,-10.8804188,163.25
</coordinates>
</Point>
</Placemark>
<Placemark>
<name>
Wed Dec 28 11:16:30 2016 S=0.25 Km/hr
</name>
<styleUrl>
#styleMap_TLP_Normal
</styleUrl>
<Point>
<coordinates>
-65.0610657,-10.8804150,163.32
</coordinates>
</Point>
</Placemark>
<Placemark>
<name>
Wed Dec 28 11:16:40 2016 S=0.97 Km/hr
</name>
<styleUrl>
#styleMap_TLP_Normal
</styleUrl>
<Point>
<coordinates>
-65.0610809,-10.8804264,163.39
</coordinates>
</Point>
</Placemark>
<Placemark>
<name>
Wed Dec 28 11:16:50 2016 S=0.97 Km/hr
</name>
<styleUrl>
#styleMap_TLP_Normal
</styleUrl>
<Point>
<coordinates>
-65.0610809,-10.8804703,163.47
</coordinates>
</Point>
</Placemark>
<Placemark>
<name>
Wed Dec 28 11:17:00 2016 S=1.06 Km/hr
</name>
<styleUrl>
#styleMap_TLP_Normal
</styleUrl>
<Point>
<coordinates>
-65.0610886,-10.8804903,163.54
</coordinates>
</Point>
</Placemark>
<Placemark>
<name>
Wed Dec 28 11:17:10 2016 S=0.70 Km/hr
</name>
<styleUrl>
#styleMap_TLP_Normal
</styleUrl>
<Point>
<coordinates>
-65.0610962,-10.8805027,163.49
</coordinates>
</Point>
</Placemark>
<Placemark>
<name>
Wed Dec 28 11:17:20 2016 S=0.20 Km/hr
</name>
<styleUrl>
#styleMap_TLP_Normal
</styleUrl>
<Point>
<coordinates>
-65.0611038,-10.8805027,163.55
</coordinates>
</Point>
</Placemark>
<Placemark>
<name>
Wed Dec 28 11:17:30 2016 S=1.11 Km/hr
</name>
<styleUrl>
#styleMap_TLP_Normal
</styleUrl>
<Point>
<coordinates>
-65.0611038,-10.8804874,163.60
</coordinates>
</Point>
</Placemark>
<Placemark>
<name>
Wed Dec 28 11:17:40 2016 S=1.14 Km/hr
</name>
<styleUrl>
#styleMap_TLP_Normal
</styleUrl>
<Point>
<coordinates>
-65.0611191,-10.8804436,163.13
</coordinates>
</Point>
</Placemark>
<Placemark>
<name>
Wed Dec 28 11:17:50 2016 S=0.95 Km/hr
</name>
<styleUrl>
#styleMap_TLP_Normal
</styleUrl>
<Point>
<coordinates>
-65.0611420,-10.8804417,163.26
</coordinates>
</Point>
</Placemark>
<Placemark>
<name>
Wed Dec 28 11:18:00 2016 S=0.84 Km/hr
</name>
<styleUrl>
#styleMap_TLP_Normal
</styleUrl>
<Point>
<coordinates>
-65.0611496,-10.8804245,163.32
</coordinates>
</Point>
</Placemark>
<Placemark>
<name>
Wed Dec 28 11:18:10 2016 S=0.57 Km/hr
</name>
<styleUrl>
#styleMap_TLP_Normal
</styleUrl>
<Point>
<coordinates>
-65.0611496,-10.8804140,163.38
</coordinates>
</Point>
</Placemark>
<Placemark>
<name>
Wed Dec 28 11:18:20 2016 S=0.69 Km/hr
</name>
<styleUrl>
#styleMap_TLP_Normal
</styleUrl>
<Point>
<coordinates>
-65.0611420,-10.8803978,163.44
</coordinates>
</Point>
</Placemark>
<Placemark>
<name>
Wed Dec 28 11:18:30 2016 S=0.18 Km/hr
</name>
<styleUrl>
#styleMap_TLP_Normal
</styleUrl>
<Point>
<coordinates>
-65.0611343,-10.8803921,163.51
</coordinates>
</Point>
</Placemark>
<Placemark>
<name>
Wed Dec 28 11:18:40 2016 S=0.58 Km/hr
</name>
<styleUrl>
#styleMap_TLP_Normal
</styleUrl>
<Point>
<coordinates>
-65.0611267,-10.8803797,163.62
</coordinates>
</Point>
</Placemark>
<Placemark>
<name>
Wed Dec 28 11:18:50 2016 S=1.00 Km/hr
</name>
<styleUrl>
#styleMap_TLP_Normal
</styleUrl>
<Point>
<coordinates>
-65.0611496,-10.8803558,163.71
</coordinates>
</Point>
</Placemark>
<Placemark>
<name>
Wed Dec 28 11:19:00 2016 S=1.53 Km/hr
</name>
<styleUrl>
#styleMap_TLP_Normal
</styleUrl>
<Point>
<coordinates>
-65.0611877,-10.8802910,164.78
</coordinates>
</Point>
</Placemark>
<Placemark>
<name>
Wed Dec 28 11:19:10 2016 S=0.37 Km/hr
</name>
<styleUrl>
#styleMap_TLP_Normal
</styleUrl>
<Point>
<coordinates>
-65.0611725,-10.8802652,164.61
</coordinates>
</Point>
</Placemark>
<Placemark>
<name>
Wed Dec 28 11:19:20 2016 S=0.44 Km/hr
</name>
<styleUrl>
#styleMap_TLP_Normal
</styleUrl>
<Point>
<coordinates>
-65.0611649,-10.8802662,164.67
</coordinates>
</Point>
</Placemark>
<Placemark>
<name>
Wed Dec 28 11:19:30 2016 S=0.75 Km/hr
</name>
<styleUrl>
#styleMap_TLP_Normal
</styleUrl>
<Point>
<coordinates>
-65.0611496,-10.8802595,164.46
</coordinates>
</Point>
</Placemark>
<Placemark>
<name>
Wed Dec 28 11:19:40 2016 S=0.40 Km/hr
</name>
<styleUrl>
#styleMap_TLP_Normal
</styleUrl>
<Point>
<coordinates>
-65.0611420,-10.8802547,164.20
</coordinates>
</Point>
</Placemark>
<Placemark>
<name>
Wed Dec 28 11:19:50 2016 S=0.52 Km/hr
</name>
<styleUrl>
#styleMap_TLP_Normal
</styleUrl>
<Point>
<coordinates>
-65.0611343,-10.8802509,164.03
</coordinates>
</Point>
</Placemark>
<Placemark>
<name>
Wed Dec 28 11:20:00 2016 S=1.61 Km/hr
</name>
<styleUrl>
#styleMap_TLP_Normal
</styleUrl>
<Point>
<coordinates>
-65.0610962,-10.8803034,163.83
</coordinates>
</Point>
</Placemark>
<Placemark>
<name>
Wed Dec 28 11:20:10 2016 S=1.52 Km/hr
</name>
<styleUrl>
#styleMap_TLP_Normal
</styleUrl>
<Point>
<coordinates>
-65.0610580,-10.8803644,163.90
</coordinates>
</Point>
</Placemark>
<Placemark>
<name>
Wed Dec 28 11:20:20 2016 S=0.47 Km/hr
</name>
<styleUrl>
#styleMap_TLP_Normal
</styleUrl>
<Point>
<coordinates>
-65.0610657,-10.8803806,164.04
</coordinates>
</Point>
</Placemark>
<Placemark>
<name>
Wed Dec 28 11:20:30 2016 S=1.45 Km/hr
</name>
<styleUrl>
#styleMap_TLP_Normal
</styleUrl>
<Point>
<coordinates>
-65.0610657,-10.8803825,164.01
</coordinates>
</Point>
</Placemark>
<Placemark>
<name>
Wed Dec 28 11:20:40 2016 S=0.53 Km/hr
</name>
<styleUrl>
#styleMap_TLP_Normal
</styleUrl>
<Point>
<coordinates>
-65.0610657,-10.8803520,163.26
</coordinates>
</Point>
</Placemark>
<Placemark>
<name>
Wed Dec 28 11:20:50 2016 S=0.35 Km/hr
</name>
<styleUrl>
#styleMap_TLP_Normal
</styleUrl>
<Point>
<coordinates>
-65.0610504,-10.8803425,163.17
</coordinates>
</Point>
</Placemark>
<Placemark>
<name>
Wed Dec 28 11:21:00 2016 S=0.26 Km/hr
</name>
<styleUrl>
#styleMap_TLP_Normal
</styleUrl>
<Point>
<coordinates>
-65.0610504,-10.8803482,163.07
</coordinates>
</Point>
</Placemark>
<Placemark>
<name>
Wed Dec 28 11:21:10 2016 S=0.42 Km/hr
</name>
<styleUrl>
#styleMap_TLP_Normal
</styleUrl>
<Point>
<coordinates>
-65.0610580,-10.8803587,162.41
</coordinates>
</Point>
</Placemark>
<Placemark>
<name>
Wed Dec 28 11:21:20 2016 S=0.98 Km/hr
</name>
<styleUrl>
#styleMap_TLP_Normal
</styleUrl>
<Point>
<coordinates>
-65.0610733,-10.8803186,161.66
</coordinates>
</Point>
</Placemark>
<Placemark>
<name>
Wed Dec 28 11:21:30 2016 S=0.56 Km/hr
</name>
<styleUrl>
#styleMap_TLP_Normal
</styleUrl>
<Point>
<coordinates>
-65.0610352,-10.8803234,161.91
</coordinates>
</Point>
</Placemark>
<Placemark>
<name>
Wed Dec 28 11:21:40 2016 S=1.17 Km/hr
</name>
<styleUrl>
#styleMap_TLP_Normal
</styleUrl>
<Point>
<coordinates>
-65.0610428,-10.8803673,162.66
</coordinates>
</Point>
</Placemark>
<Placemark>
<name>
Wed Dec 28 11:21:50 2016 S=0.26 Km/hr
</name>
<styleUrl>
#styleMap_TLP_Normal
</styleUrl>
<Point>
<coordinates>
-65.0610428,-10.8803625,162.43
</coordinates>
</Point>
</Placemark>
<Placemark>
<name>
Wed Dec 28 11:22:00 2016 S=0.91 Km/hr
</name>
<styleUrl>
#styleMap_TLP_Normal
</styleUrl>
<Point>
<coordinates>
-65.0610352,-10.8803730,162.57
</coordinates>
</Point>
</Placemark>
<Placemark>
<name>
Wed Dec 28 11:22:10 2016 S=0.56 Km/hr
</name>
<styleUrl>
#styleMap_TLP_Normal
</styleUrl>
<Point>
<coordinates>
-65.0610199,-10.8803854,163.23
</coordinates>
</Point>
</Placemark>
<Placemark>
<name>
Wed Dec 28 11:22:20 2016 S=1.36 Km/hr
</name>
<styleUrl>
#styleMap_TLP_Normal
</styleUrl>
<Point>
<coordinates>
-65.0610504,-10.8804045,164.05
</coordinates>
</Point>
</Placemark>
<Placemark>
<name>
Wed Dec 28 11:22:30 2016 S=1.98 Km/hr
</name>
<styleUrl>
#styleMap_TLP_Normal
</styleUrl>
<Point>
<coordinates>
-65.0611115,-10.8804274,162.32
</coordinates>
</Point>
</Placemark>
<Placemark>
<name>
Wed Dec 28 11:22:40 2016 S=1.37 Km/hr
</name>
<styleUrl>
#styleMap_TLP_Normal
</styleUrl>
<Point>
<coordinates>
-65.0611649,-10.8804178,162.07
</coordinates>
</Point>
</Placemark>
<Placemark>
<name>
Wed Dec 28 11:22:50 2016 S=1.37 Km/hr
</name>
<styleUrl>
#styleMap_TLP_Normal
</styleUrl>
<Point>
<coordinates>
-65.0611877,-10.8803835,162.67
</coordinates>
</Point>
</Placemark>
<Placemark>
<name>
Wed Dec 28 11:23:00 2016 S=0.78 Km/hr
</name>
<styleUrl>
#styleMap_TLP_Normal
</styleUrl>
<Point>
<coordinates>
-65.0611954,-10.8803558,163.49
</coordinates>
</Point>
</Placemark>
<Placemark>
<name>
Wed Dec 28 11:23:10 2016 S=0.68 Km/hr
</name>
<styleUrl>
#styleMap_TLP_Normal
</styleUrl>
<Point>
<coordinates>
-65.0611954,-10.8803453,164.01
</coordinates>
</Point>
</Placemark>
<Placemark>
<name>
Wed Dec 28 11:23:20 2016 S=0.86 Km/hr
</name>
<styleUrl>
#styleMap_TLP_Normal
</styleUrl>
<Point>
<coordinates>
-65.0611954,-10.8803272,164.61
</coordinates>
</Point>
</Placemark>
<Placemark>
<name>
Wed Dec 28 11:23:30 2016 S=1.01 Km/hr
</name>
<styleUrl>
#styleMap_TLP_Normal
</styleUrl>
<Point>
<coordinates>
-65.0611420,-10.8803139,165.66
</coordinates>
</Point>
</Placemark>
<Placemark>
<name>
Wed Dec 28 11:23:40 2016 S=1.08 Km/hr
</name>
<styleUrl>
#styleMap_TLP_Normal
</styleUrl>
<Point>
<coordinates>
-65.0611191,-10.8803177,166.71
</coordinates>
</Point>
</Placemark>
<Placemark>
<name>
Wed Dec 28 11:23:50 2016 S=0.68 Km/hr
</name>
<styleUrl>
#styleMap_TLP_Normal
</styleUrl>
<Point>
<coordinates>
-65.0611115,-10.8803043,167.80
</coordinates>
</Point>
</Placemark>
<Placemark>
<name>
Wed Dec 28 11:24:00 2016 S=0.38 Km/hr
</name>
<styleUrl>
#styleMap_TLP_Normal
</styleUrl>
<Point>
<coordinates>
-65.0611191,-10.8803062,168.39
</coordinates>
</Point>
</Placemark>
<Placemark>
<name>
Wed Dec 28 11:24:10 2016 S=0.47 Km/hr
</name>
<styleUrl>
#styleMap_TLP_Normal
</styleUrl>
<Point>
<coordinates>
-65.0611343,-10.8803062,169.00
</coordinates>
</Point>
</Placemark>
<Placemark>
<name>
Wed Dec 28 11:24:20 2016 S=0.43 Km/hr
</name>
<styleUrl>
#styleMap_TLP_Normal
</styleUrl>
<Point>
<coordinates>
-65.0611343,-10.8803482,168.83
</coordinates>
</Point>
</Placemark>
<Placemark>
<name>
Wed Dec 28 11:24:30 2016 S=0.31 Km/hr
</name>
<styleUrl>
#styleMap_TLP_Normal
</styleUrl>
<Point>
<coordinates>
-65.0611496,-10.8803673,168.26
</coordinates>
</Point>
</Placemark>
<Placemark>
<name>
Wed Dec 28 11:24:40 2016 S=0.22 Km/hr
</name>
<styleUrl>
#styleMap_TLP_Normal
</styleUrl>
<Point>
<coordinates>
-65.0611343,-10.8803453,168.22
</coordinates>
</Point>
</Placemark>
<Placemark>
<name>
Wed Dec 28 11:24:50 2016 S=0.01 Km/hr
</name>
<styleUrl>
#styleMap_TLP_Normal
</styleUrl>
<Point>
<coordinates>
-65.0611420,-10.8803453,168.09
</coordinates>
</Point>
</Placemark>
<Placemark>
<name>
Wed Dec 28 11:25:00 2016 S=0.01 Km/hr
</name>
<styleUrl>
#styleMap_TLP_Normal
</styleUrl>
<Point>
<coordinates>
-65.0611420,-10.8803453,168.00
</coordinates>
</Point>
</Placemark>
<Placemark>
<name>
Wed Dec 28 11:25:10 2016 S=0.00 Km/hr
</name>
<styleUrl>
#styleMap_TLP_Normal
</styleUrl>
<Point>
<coordinates>
-65.0611420,-10.8803453,167.98
</coordinates>
</Point>
</Placemark>
<Placemark>
<name>
Wed Dec 28 11:25:20 2016 S=0.01 Km/hr
</name>
<styleUrl>
#styleMap_TLP_Normal
</styleUrl>
<Point>
<coordinates>
-65.0611496,-10.8803463,167.96
</coordinates>
</Point>
</Placemark>
<Placemark>
<name>
Wed Dec 28 11:25:30 2016 S=0.01 Km/hr
</name>
<styleUrl>
#styleMap_TLP_Normal
</styleUrl>
<Point>
<coordinates>
-65.0611496,-10.8803463,167.96
</coordinates>
</Point>
</Placemark>
<Placemark>
<name>
Wed Dec 28 11:25:40 2016 S=0.00 Km/hr
</name>
<styleUrl>
#styleMap_TLP_Normal
</styleUrl>
<Point>
<coordinates>
-65.0611496,-10.8803463,167.98
</coordinates>
</Point>
</Placemark>
<Placemark>
<name>
Wed Dec 28 11:25:50 2016 S=0.01 Km/hr
</name>
<styleUrl>
#styleMap_TLP_Normal
</styleUrl>
<Point>
<coordinates>
-65.0611496,-10.8803453,168.00
</coordinates>
</Point>
</Placemark>
<Placemark>
<name>
Wed Dec 28 11:26:00 2016 S=0.00 Km/hr
</name>
<styleUrl>
#styleMap_TLP_Normal
</styleUrl>
<Point>
<coordinates>
-65.0611496,-10.8803453,168.09
</coordinates>
</Point>
</Placemark>
<Placemark>
<name>
Wed Dec 28 11:26:10 2016 S=0.00 Km/hr
</name>
<styleUrl>
#styleMap_TLP_Normal
</styleUrl>
<Point>
<coordinates>
-65.0611496,-10.8803453,168.14
</coordinates>
</Point>
</Placemark>
<Placemark>
<name>
Wed Dec 28 11:26:20 2016 S=0.00 Km/hr
</name>
<styleUrl>
#styleMap_TLP_Normal
</styleUrl>
<Point>
<coordinates>
-65.0611496,-10.8803453,168.11
</coordinates>
</Point>
</Placemark>
<Placemark>
<name>
Wed Dec 28 11:26:30 2016 S=0.01 Km/hr
</name>
<styleUrl>
#styleMap_TLP_Normal
</styleUrl>
<Point>
<coordinates>
-65.0611496,-10.8803453,168.10
</coordinates>
</Point>
</Placemark>
<Placemark>
<name>
Wed Dec 28 11:26:40 2016 S=0.00 Km/hr
</name>
<styleUrl>
#styleMap_TLP_Normal
</styleUrl>
<Point>
<coordinates>
-65.0611496,-10.8803453,168.09
</coordinates>
</Point>
</Placemark>
<Placemark>
<name>
Wed Dec 28 11:26:50 2016 S=0.01 Km/hr
</name>
<styleUrl>
#styleMap_TLP_Normal
</styleUrl>
<Point>
<coordinates>
-65.0611496,-10.8803444,168.04
</coordinates>
</Point>
</Placemark>
<Placemark>
<name>
Wed Dec 28 11:27:00 2016 S=0.01 Km/hr
</name>
<styleUrl>
#styleMap_TLP_Normal
</styleUrl>
<Point>
<coordinates>
-65.0611496,-10.8803444,168.01
</coordinates>
</Point>
</Placemark>
<Placemark>
<name>
Wed Dec 28 11:27:10 2016 S=0.02 Km/hr
</name>
<styleUrl>
#styleMap_TLP_Normal
</styleUrl>
<Point>
<coordinates>
-65.0611496,-10.8803453,168.07
</coordinates>
</Point>
</Placemark>
<Placemark>
<name>
Wed Dec 28 11:27:20 2016 S=0.09 Km/hr
</name>
<styleUrl>
#styleMap_TLP_Normal
</styleUrl>
<Point>
<coordinates>
-65.0611343,-10.8803406,167.79
</coordinates>
</Point>
</Placemark>
<Placemark>
<name>
Wed Dec 28 11:27:30 2016 S=0.00 Km/hr
</name>
<styleUrl>
#styleMap_TLP_Normal
</styleUrl>
<Point>
<coordinates>
-65.0611420,-10.8803339,165.84
</coordinates>
</Point>
</Placemark>
<Placemark>
<name>
Wed Dec 28 11:27:40 2016 S=0.00 Km/hr
</name>
<styleUrl>
#styleMap_TLP_Normal
</styleUrl>
<Point>
<coordinates>
-65.0611649,-10.8803520,164.73
</coordinates>
</Point>
</Placemark>
<Placemark>
<name>
Wed Dec 28 11:27:50 2016 S=0.00 Km/hr
</name>
<styleUrl>
#styleMap_TLP_Normal
</styleUrl>
<Point>
<coordinates>
-65.0611649,-10.8803596,164.88
</coordinates>
</Point>
</Placemark>
<Placemark>
<name>
Wed Dec 28 11:28:00 2016 S=0.01 Km/hr
</name>
<styleUrl>
#styleMap_TLP_Normal
</styleUrl>
<Point>
<coordinates>
-65.0611649,-10.8803778,164.05
</coordinates>
</Point>
</Placemark>
<Placemark>
<name>
Wed Dec 28 11:28:10 2016 S=0.06 Km/hr
</name>
<styleUrl>
#styleMap_TLP_Normal
</styleUrl>
<Point>
<coordinates>
-65.0611649,-10.8803787,164.87
</coordinates>
</Point>
</Placemark>
<Placemark>
<name>
Wed Dec 28 11:28:20 2016 S=0.61 Km/hr
</name>
<styleUrl>
#styleMap_TLP_Normal
</styleUrl>
<Point>
<coordinates>
-65.0612106,-10.8804073,167.36
</coordinates>
</Point>
</Placemark>
<Placemark>
<name>
Wed Dec 28 11:28:30 2016 S=0.76 Km/hr
</name>
<styleUrl>
#styleMap_TLP_Normal
</styleUrl>
<Point>
<coordinates>
-65.0612640,-10.8804092,170.09
</coordinates>
</Point>
</Placemark>
<Placemark>
<name>
Wed Dec 28 11:28:40 2016 S=0.59 Km/hr
</name>
<styleUrl>
#styleMap_TLP_Normal
</styleUrl>
<Point>
<coordinates>
-65.0612717,-10.8804121,169.41
</coordinates>
</Point>
</Placemark>
<Placemark>
<name>
Wed Dec 28 11:28:50 2016 S=0.08 Km/hr
</name>
<styleUrl>
#styleMap_TLP_Normal
</styleUrl>
<Point>
<coordinates>
-65.0612488,-10.8803921,169.83
</coordinates>
</Point>
</Placemark>
<Placemark>
<name>
Wed Dec 28 11:29:00 2016 S=0.01 Km/hr
</name>
<styleUrl>
#styleMap_TLP_Normal
</styleUrl>
<Point>
<coordinates>
-65.0612564,-10.8803892,170.23
</coordinates>
</Point>
</Placemark>
<Placemark>
<name>
Wed Dec 28 11:29:10 2016 S=0.17 Km/hr
</name>
<styleUrl>
#styleMap_TLP_Normal
</styleUrl>
<Point>
<coordinates>
-65.0612488,-10.8803787,169.55
</coordinates>
</Point>
</Placemark>
<Placemark>
<name>
Wed Dec 28 11:29:20 2016 S=0.42 Km/hr
</name>
<styleUrl>
#styleMap_TLP_Normal
</styleUrl>
<Point>
<coordinates>
-65.0612259,-10.8803473,169.25
</coordinates>
</Point>
</Placemark>
<Placemark>
<name>
Wed Dec 28 11:29:30 2016 S=0.09 Km/hr
</name>
<styleUrl>
#styleMap_TLP_Normal
</styleUrl>
<Point>
<coordinates>
-65.0612335,-10.8803644,170.44
</coordinates>
</Point>
</Placemark>
<Placemark>
<name>
Wed Dec 28 11:29:40 2016 S=0.01 Km/hr
</name>
<styleUrl>
#styleMap_TLP_Normal
</styleUrl>
<Point>
<coordinates>
-65.0612335,-10.8803740,172.58
</coordinates>
</Point>
</Placemark>
<Placemark>
<name>
Wed Dec 28 11:29:50 2016 S=0.00 Km/hr
</name>
<styleUrl>
#styleMap_TLP_Normal
</styleUrl>
<Point>
<coordinates>
-65.0612259,-10.8803558,174.32
</coordinates>
</Point>
</Placemark>
<Placemark>
<name>
Wed Dec 28 11:30:00 2016 S=0.01 Km/hr
</name>
<styleUrl>
#styleMap_TLP_Normal
</styleUrl>
<Point>
<coordinates>
-65.0612259,-10.8803568,174.34
</coordinates>
</Point>
</Placemark>
<Placemark>
<name>
Wed Dec 28 11:30:10 2016 S=0.15 Km/hr
</name>
<styleUrl>
#styleMap_TLP_Normal
</styleUrl>
<Point>
<coordinates>
-65.0612183,-10.8803616,173.39
</coordinates>
</Point>
</Placemark>
<Placemark>
<name>
Wed Dec 28 11:30:20 2016 S=0.42 Km/hr
</name>
<styleUrl>
#styleMap_TLP_Normal
</styleUrl>
<Point>
<coordinates>
-65.0611954,-10.8803663,171.20
</coordinates>
</Point>
</Placemark>
<Placemark>
<name>
Wed Dec 28 11:30:30 2016 S=0.77 Km/hr
</name>
<styleUrl>
#styleMap_TLP_Normal
</styleUrl>
<Point>
<coordinates>
-65.0611572,-10.8803902,168.87
</coordinates>
</Point>
</Placemark>
<Placemark>
<name>
Wed Dec 28 11:30:40 2016 S=0.72 Km/hr
</name>
<styleUrl>
#styleMap_TLP_Normal
</styleUrl>
<Point>
<coordinates>
-65.0611191,-10.8803701,167.48
</coordinates>
</Point>
</Placemark>
<Placemark>
<name>
Wed Dec 28 11:30:50 2016 S=0.71 Km/hr
</name>
<styleUrl>
#styleMap_TLP_Normal
</styleUrl>
<Point>
<coordinates>
-65.0610962,-10.8803453,166.86
</coordinates>
</Point>
</Placemark>
<Placemark>
<name>
Wed Dec 28 11:31:00 2016 S=0.29 Km/hr
</name>
<styleUrl>
#styleMap_TLP_Normal
</styleUrl>
<Point>
<coordinates>
-65.0610886,-10.8803415,166.26
</coordinates>
</Point>
</Placemark>
<Placemark>
<name>
Wed Dec 28 11:31:10 2016 S=0.18 Km/hr
</name>
<styleUrl>
#styleMap_TLP_Normal
</styleUrl>
<Point>
<coordinates>
-65.0610809,-10.8803453,165.59
</coordinates>
</Point>
</Placemark>
<Placemark>
<name>
Wed Dec 28 11:31:20 2016 S=0.69 Km/hr
</name>
<styleUrl>
#styleMap_TLP_Normal
</styleUrl>
<Point>
<coordinates>
-65.0610962,-10.8803492,164.88
</coordinates>
</Point>
</Placemark>
<Placemark>
<name>
Wed Dec 28 11:31:30 2016 S=1.22 Km/hr
</name>
<styleUrl>
#styleMap_TLP_Normal
</styleUrl>
<Point>
<coordinates>
-65.0611343,-10.8803167,163.64
</coordinates>
</Point>
</Placemark>
<Placemark>
<name>
Wed Dec 28 11:31:40 2016 S=0.94 Km/hr
</name>
<styleUrl>
#styleMap_TLP_Normal
</styleUrl>
<Point>
<coordinates>
-65.0611572,-10.8803120,162.85
</coordinates>
</Point>
</Placemark>
<Placemark>
<name>
Wed Dec 28 11:31:50 2016 S=0.40 Km/hr
</name>
<styleUrl>
#styleMap_TLP_Normal
</styleUrl>
<Point>
<coordinates>
-65.0611496,-10.8802919,160.98
</coordinates>
</Point>
</Placemark>
<Placemark>
<name>
Wed Dec 28 11:32:00 2016 S=0.49 Km/hr
</name>
<styleUrl>
#styleMap_TLP_Normal
</styleUrl>
<Point>
<coordinates>
-65.0611420,-10.8803310,161.84
</coordinates>
</Point>
</Placemark>
<Placemark>
<name>
Wed Dec 28 11:32:10 2016 S=0.36 Km/hr
</name>
<styleUrl>
#styleMap_TLP_Normal
</styleUrl>
<Point>
<coordinates>
-65.0611649,-10.8803730,162.04
</coordinates>
</Point>
</Placemark>
<Placemark>
<name>
Wed Dec 28 11:32:20 2016 S=0.23 Km/hr
</name>
<styleUrl>
#styleMap_TLP_Normal
</styleUrl>
<Point>
<coordinates>
-65.0611725,-10.8803368,161.58
</coordinates>
</Point>
</Placemark>
<Placemark>
<name>
Wed Dec 28 11:32:30 2016 S=1.25 Km/hr
</name>
<styleUrl>
#styleMap_TLP_Normal
</styleUrl>
<Point>
<coordinates>
-65.0612488,-10.8802700,160.52
</coordinates>
</Point>
</Placemark>
<Placemark>
<name>
Wed Dec 28 11:32:40 2016 S=0.88 Km/hr
</name>
<styleUrl>
#styleMap_TLP_Normal
</styleUrl>
<Point>
<coordinates>
-65.0612946,-10.8802843,159.18
</coordinates>
</Point>
</Placemark>
<Placemark>
<name>
Wed Dec 28 11:32:50 2016 S=0.45 Km/hr
</name>
<styleUrl>
#styleMap_TLP_Normal
</styleUrl>
<Point>
<coordinates>
-65.0612946,-10.8802948,158.68
</coordinates>
</Point>
</Placemark>
<Placemark>
<name>
Wed Dec 28 11:33:00 2016 S=0.52 Km/hr
</name>
<styleUrl>
#styleMap_TLP_Normal
</styleUrl>
<Point>
<coordinates>
-65.0612793,-10.8802977,158.59
</coordinates>
</Point>
</Placemark>
<Placemark>
<name>
Wed Dec 28 11:33:10 2016 S=1.16 Km/hr
</name>
<styleUrl>
#styleMap_TLP_Normal
</styleUrl>
<Point>
<coordinates>
-65.0612488,-10.8803110,159.17
</coordinates>
</Point>
</Placemark>
<Placemark>
<name>
Wed Dec 28 11:33:20 2016 S=0.74 Km/hr
</name>
<styleUrl>
#styleMap_TLP_Normal
</styleUrl>
<Point>
<coordinates>
-65.0612183,-10.8803368,160.39
</coordinates>
</Point>
</Placemark>
<Placemark>
<name>
Wed Dec 28 11:33:30 2016 S=0.56 Km/hr
</name>
<styleUrl>
#styleMap_TLP_Normal
</styleUrl>
<Point>
<coordinates>
-65.0612030,-10.8803463,160.79
</coordinates>
</Point>
</Placemark>
<Placemark>
<name>
Wed Dec 28 11:33:40 2016 S=0.89 Km/hr
</name>
<styleUrl>
#styleMap_TLP_Normal
</styleUrl>
<Point>
<coordinates>
-65.0611954,-10.8803654,161.39
</coordinates>
</Point>
</Placemark>
<Placemark>
<name>
Wed Dec 28 11:33:50 2016 S=0.81 Km/hr
</name>
<styleUrl>
#styleMap_TLP_Normal
</styleUrl>
<Point>
<coordinates>
-65.0611877,-10.8803835,162.23
</coordinates>
</Point>
</Placemark>
<Placemark>
<name>
Wed Dec 28 11:34:00 2016 S=1.26 Km/hr
</name>
<styleUrl>
#styleMap_TLP_Normal
</styleUrl>
<Point>
<coordinates>
-65.0611877,-10.8804464,164.38
</coordinates>
</Point>
</Placemark>
<Placemark>
<name>
Wed Dec 28 11:34:10 2016 S=1.19 Km/hr
</name>
<styleUrl>
#styleMap_TLP_Normal
</styleUrl>
<Point>
<coordinates>
-65.0611496,-10.8805113,166.73
</coordinates>
</Point>
</Placemark>
<Placemark>
<name>
Wed Dec 28 11:34:20 2016 S=0.15 Km/hr
</name>
<styleUrl>
#styleMap_TLP_Normal
</styleUrl>
<Point>
<coordinates>
-65.0611572,-10.8805180,169.09
</coordinates>
</Point>
</Placemark>
<Placemark>
<name>
Wed Dec 28 11:34:30 2016 S=1.01 Km/hr
</name>
<styleUrl>
#styleMap_TLP_Normal
</styleUrl>
<Point>
<coordinates>
-65.0611725,-10.8804798,170.85
</coordinates>
</Point>
</Placemark>
<Placemark>
<name>
Wed Dec 28 11:34:40 2016 S=1.56 Km/hr
</name>
<styleUrl>
#styleMap_TLP_Normal
</styleUrl>
<Point>
<coordinates>
-65.0611572,-10.8804131,172.76
</coordinates>
</Point>
</Placemark>
<Placemark>
<name>
Wed Dec 28 11:34:50 2016 S=1.33 Km/hr
</name>
<styleUrl>
#styleMap_TLP_Normal
</styleUrl>
<Point>
<coordinates>
-65.0611267,-10.8803558,170.25
</coordinates>
</Point>
</Placemark>
<Placemark>
<name>
Wed Dec 28 11:35:00 2016 S=1.71 Km/hr
</name>
<styleUrl>
#styleMap_TLP_Normal
</styleUrl>
<Point>
<coordinates>
-65.0610886,-10.8803072,172.09
</coordinates>
</Point>
</Placemark>
<Placemark>
<name>
Wed Dec 28 11:35:10 2016 S=1.69 Km/hr
</name>
<styleUrl>
#styleMap_TLP_Normal
</styleUrl>
<Point>
<coordinates>
-65.0610733,-10.8802509,173.50
</coordinates>
</Point>
</Placemark>
<Placemark>
<name>
Wed Dec 28 11:35:20 2016 S=1.44 Km/hr
</name>
<styleUrl>
#styleMap_TLP_Normal
</styleUrl>
<Point>
<coordinates>
-65.0610580,-10.8802023,175.03
</coordinates>
</Point>
</Placemark>
<Placemark>
<name>
Wed Dec 28 11:35:30 2016 S=1.78 Km/hr
</name>
<styleUrl>
#styleMap_TLP_Normal
</styleUrl>
<Point>
<coordinates>
-65.0610352,-10.8801470,175.59
</coordinates>
</Point>
</Placemark>
<Placemark>
<name>
Wed Dec 28 11:35:40 2016 S=2.04 Km/hr
</name>
<styleUrl>
#styleMap_TLP_Normal
</styleUrl>
<Point>
<coordinates>
-65.0609589,-10.8800097,171.03
</coordinates>
</Point>
</Placemark>
<Placemark>
<name>
Wed Dec 28 11:35:50 2016 S=1.38 Km/hr
</name>
<styleUrl>
#styleMap_TLP_Normal
</styleUrl>
<Point>
<coordinates>
-65.0609589,-10.8799524,167.46
</coordinates>
</Point>
</Placemark>
<Placemark>
<name>
Wed Dec 28 11:36:00 2016 S=1.98 Km/hr
</name>
<styleUrl>
#styleMap_TLP_Normal
</styleUrl>
<Point>
<coordinates>
-65.0609665,-10.8798695,167.07
</coordinates>
</Point>
</Placemark>
<Placemark>
<name>
Wed Dec 28 11:36:10 2016 S=1.81 Km/hr
</name>
<styleUrl>
#styleMap_TLP_Normal
</styleUrl>
<Point>
<coordinates>
-65.0609436,-10.8798189,165.52
</coordinates>
</Point>
</Placemark>
<Placemark>
<name>
Wed Dec 28 11:36:20 2016 S=1.45 Km/hr
</name>
<styleUrl>
#styleMap_TLP_Normal
</styleUrl>
<Point>
<coordinates>
-65.0609589,-10.8797722,166.13
</coordinates>
</Point>
</Placemark>
<Placemark>
<name>
Wed Dec 28 11:36:30 2016 S=0.71 Km/hr
</name>
<styleUrl>
#styleMap_TLP_Normal
</styleUrl>
<Point>
<coordinates>
-65.0609512,-10.8797588,166.23
</coordinates>
</Point>
</Placemark>
<Placemark>
<name>
Wed Dec 28 11:36:40 2016 S=1.38 Km/hr
</name>
<styleUrl>
#styleMap_TLP_Normal
</styleUrl>
<Point>
<coordinates>
-65.0609818,-10.8797064,164.71
</coordinates>
</Point>
</Placemark>
<Placemark>
<name>
Wed Dec 28 11:36:50 2016 S=1.17 Km/hr
</name>
<styleUrl>
#styleMap_TLP_Normal
</styleUrl>
<Point>
<coordinates>
-65.0609894,-10.8797026,164.80
</coordinates>
</Point>
</Placemark>
<Placemark>
<name>
Wed Dec 28 11:37:00 2016 S=1.48 Km/hr
</name>
<styleUrl>
#styleMap_TLP_Normal
</styleUrl>
<Point>
<coordinates>
-65.0609894,-10.8796396,164.30
</coordinates>
</Point>
</Placemark>
<Placemark>
<name>
Wed Dec 28 11:37:10 2016 S=1.11 Km/hr
</name>
<styleUrl>
#styleMap_TLP_Normal
</styleUrl>
<Point>
<coordinates>
-65.0609360,-10.8796530,165.12
</coordinates>
</Point>
</Placemark>
<Placemark>
<name>
Wed Dec 28 11:37:20 2016 S=1.24 Km/hr
</name>
<styleUrl>
#styleMap_TLP_Normal
</styleUrl>
<Point>
<coordinates>
-65.0608597,-10.8796043,166.36
</coordinates>
</Point>
</Placemark>
<Placemark>
<name>
Wed Dec 28 11:37:30 2016 S=0.20 Km/hr
</name>
<styleUrl>
#styleMap_TLP_Normal
</styleUrl>
<Point>
<coordinates>
-65.0608444,-10.8796148,166.77
</coordinates>
</Point>
</Placemark>
<Placemark>
<name>
Wed Dec 28 11:37:40 2016 S=1.28 Km/hr
</name>
<styleUrl>
#styleMap_TLP_Normal
</styleUrl>
<Point>
<coordinates>
-65.0608597,-10.8796415,167.29
</coordinates>
</Point>
</Placemark>
<Placemark>
<name>
Wed Dec 28 11:37:50 2016 S=1.31 Km/hr
</name>
<styleUrl>
#styleMap_TLP_Normal
</styleUrl>
<Point>
<coordinates>
-65.0608139,-10.8797293,170.00
</coordinates>
</Point>
</Placemark>
<Placemark>
<name>
Wed Dec 28 11:38:00 2016 S=0.11 Km/hr
</name>
<styleUrl>
#styleMap_TLP_Normal
</styleUrl>
<Point>
<coordinates>
-65.0608063,-10.8797293,170.36
</coordinates>
</Point>
</Placemark>
<Placemark>
<name>
Wed Dec 28 11:38:10 2016 S=0.85 Km/hr
</name>
<styleUrl>
#styleMap_TLP_Normal
</styleUrl>
<Point>
<coordinates>
-65.0608215,-10.8797235,170.91
</coordinates>
</Point>
</Placemark>
<Placemark>
<name>
Wed Dec 28 11:38:20 2016 S=1.15 Km/hr
</name>
<styleUrl>
#styleMap_TLP_Normal
</styleUrl>
<Point>
<coordinates>
-65.0608368,-10.8796940,172.25
</coordinates>
</Point>
</Placemark>
<Placemark>
<name>
Wed Dec 28 11:38:30 2016 S=0.57 Km/hr
</name>
<styleUrl>
#styleMap_TLP_Normal
</styleUrl>
<Point>
<coordinates>
-65.0608597,-10.8796864,173.39
</coordinates>
</Point>
</Placemark>
<Placemark>
<name>
Wed Dec 28 11:38:40 2016 S=0.80 Km/hr
</name>
<styleUrl>
#styleMap_TLP_Normal
</styleUrl>
<Point>
<coordinates>
-65.0608673,-10.8796892,173.97
</coordinates>
</Point>
</Placemark>
<Placemark>
<name>
Wed Dec 28 11:38:50 2016 S=0.84 Km/hr
</name>
<styleUrl>
#styleMap_TLP_Normal
</styleUrl>
<Point>
<coordinates>
-65.0608978,-10.8797045,174.19
</coordinates>
</Point>
</Placemark>
<Placemark>
<name>
Wed Dec 28 11:39:00 2016 S=1.11 Km/hr
</name>
<styleUrl>
#styleMap_TLP_Normal
</styleUrl>
<Point>
<coordinates>
-65.0609436,-10.8796978,174.31
</coordinates>
</Point>
</Placemark>
<Placemark>
<name>
Wed Dec 28 11:39:10 2016 S=0.88 Km/hr
</name>
<styleUrl>
#styleMap_TLP_Normal
</styleUrl>
<Point>
<coordinates>
-65.0609818,-10.8797331,173.01
</coordinates>
</Point>
</Placemark>
<Placemark>
<name>
Wed Dec 28 11:39:20 2016 S=0.50 Km/hr
</name>
<styleUrl>
#styleMap_TLP_Normal
</styleUrl>
<Point>
<coordinates>
-65.0609970,-10.8797331,173.09
</coordinates>
</Point>
</Placemark>
<Placemark>
<name>
Wed Dec 28 11:39:30 2016 S=0.27 Km/hr
</name>
<styleUrl>
#styleMap_TLP_Normal
</styleUrl>
<Point>
<coordinates>
-65.0610046,-10.8797426,173.57
</coordinates>
</Point>
</Placemark>
<Placemark>
<name>
Wed Dec 28 11:39:40 2016 S=1.16 Km/hr
</name>
<styleUrl>
#styleMap_TLP_Normal
</styleUrl>
<Point>
<coordinates>
-65.0610123,-10.8797417,173.92
</coordinates>
</Point>
</Placemark>
<Placemark>
<name>
Wed Dec 28 11:39:50 2016 S=0.77 Km/hr
</name>
<styleUrl>
#styleMap_TLP_Normal
</styleUrl>
<Point>
<coordinates>
-65.0610504,-10.8797398,173.80
</coordinates>
</Point>
</Placemark>
<Placemark>
<name>
Wed Dec 28 11:40:00 2016 S=1.02 Km/hr
</name>
<styleUrl>
#styleMap_TLP_Normal
</styleUrl>
<Point>
<coordinates>
-65.0610504,-10.8797045,173.87
</coordinates>
</Point>
</Placemark>
<Placemark>
<name>
Wed Dec 28 11:40:10 2016 S=0.71 Km/hr
</name>
<styleUrl>
#styleMap_TLP_Normal
</styleUrl>
<Point>
<coordinates>
-65.0610428,-10.8797026,174.15
</coordinates>
</Point>
</Placemark>
<Placemark>
<name>
Wed Dec 28 11:40:20 2016 S=1.41 Km/hr
</name>
<styleUrl>
#styleMap_TLP_Normal
</styleUrl>
<Point>
<coordinates>
-65.0610428,-10.8797369,174.12
</coordinates>
</Point>
</Placemark>
<Placemark>
<name>
Wed Dec 28 11:40:30 2016 S=1.12 Km/hr
</name>
<styleUrl>
#styleMap_TLP_Normal
</styleUrl>
<Point>
<coordinates>
-65.0610275,-10.8797894,171.93
</coordinates>
</Point>
</Placemark>
<Placemark>
<name>
Wed Dec 28 11:40:40 2016 S=0.89 Km/hr
</name>
<styleUrl>
#styleMap_TLP_Normal
</styleUrl>
<Point>
<coordinates>
-65.0610275,-10.8797598,170.87
</coordinates>
</Point>
</Placemark>
<Placemark>
<name>
Wed Dec 28 11:40:50 2016 S=1.20 Km/hr
</name>
<styleUrl>
#styleMap_TLP_Normal
</styleUrl>
<Point>
<coordinates>
-65.0610352,-10.8797169,170.74
</coordinates>
</Point>
</Placemark>
<Placemark>
<name>
Wed Dec 28 11:41:00 2016 S=0.81 Km/hr
</name>
<styleUrl>
#styleMap_TLP_Normal
</styleUrl>
<Point>
<coordinates>
-65.0610580,-10.8797035,170.61
</coordinates>
</Point>
</Placemark>
<Placemark>
<name>
Wed Dec 28 11:41:10 2016 S=0.81 Km/hr
</name>
<styleUrl>
#styleMap_TLP_Normal
</styleUrl>
<Point>
<coordinates>
-65.0610504,-10.8796892,170.66
</coordinates>
</Point>
</Placemark>
<Placemark>
<name>
Wed Dec 28 11:41:20 2016 S=1.12 Km/hr
</name>
<styleUrl>
#styleMap_TLP_Normal
</styleUrl>
<Point>
<coordinates>
-65.0610123,-10.8796911,170.41
</coordinates>
</Point>
</Placemark>
<Placemark>
<name>
Wed Dec 28 11:41:30 2016 S=1.94 Km/hr
</name>
<styleUrl>
#styleMap_TLP_Normal
</styleUrl>
<Point>
<coordinates>
-65.0609360,-10.8797398,170.50
</coordinates>
</Point>
</Placemark>
<Placemark>
<name>
Wed Dec 28 11:42:05 2016 S=0.57 Km/hr
</name>
<styleUrl>
#styleMap_TLP_Normal
</styleUrl>
<Point>
<coordinates>
-65.0609512,-10.8796377,133.73
</coordinates>
</Point>
</Placemark>
<Placemark>
<name>
Wed Dec 28 11:42:15 2016 S=0.15 Km/hr
</name>
<styleUrl>
#styleMap_TLP_Normal
</styleUrl>
<Point>
<coordinates>
-65.0608521,-10.8796463,163.16
</coordinates>
</Point>
</Placemark>
<Placemark>
<name>
Wed Dec 28 11:42:25 2016 S=2.15 Km/hr
</name>
<styleUrl>
#styleMap_TLP_Normal
</styleUrl>
<Point>
<coordinates>
-65.0608978,-10.8797035,163.37
</coordinates>
</Point>
</Placemark>
<Placemark>
<name>
Wed Dec 28 11:42:35 2016 S=1.33 Km/hr
</name>
<styleUrl>
#styleMap_TLP_Normal
</styleUrl>
<Point>
<coordinates>
-65.0610046,-10.8797560,162.04
</coordinates>
</Point>
</Placemark>
<Placemark>
<name>
Wed Dec 28 11:42:45 2016 S=1.32 Km/hr
</name>
<styleUrl>
#styleMap_TLP_Normal
</styleUrl>
<Point>
<coordinates>
-65.0610275,-10.8797283,165.08
</coordinates>
</Point>
</Placemark>
<Placemark>
<name>
Wed Dec 28 11:42:55 2016 S=1.18 Km/hr
</name>
<styleUrl>
#styleMap_TLP_Normal
</styleUrl>
<Point>
<coordinates>
-65.0610504,-10.8797121,166.06
</coordinates>
</Point>
</Placemark>
<Placemark>
<name>
Wed Dec 28 11:43:05 2016 S=2.01 Km/hr
</name>
<styleUrl>
#styleMap_TLP_Normal
</styleUrl>
<Point>
<coordinates>
-65.0610733,-10.8796644,168.77
</coordinates>
</Point>
</Placemark>
<Placemark>
<name>
Wed Dec 28 11:43:15 2016 S=2.16 Km/hr
</name>
<styleUrl>
#styleMap_TLP_Normal
</styleUrl>
<Point>
<coordinates>
-65.0611267,-10.8796072,170.55
</coordinates>
</Point>
</Placemark>
<Placemark>
<name>
Wed Dec 28 11:43:25 2016 S=1.45 Km/hr
</name>
<styleUrl>
#styleMap_TLP_Normal
</styleUrl>
<Point>
<coordinates>
-65.0611801,-10.8796167,172.09
</coordinates>
</Point>
</Placemark>
<Placemark>
<name>
Wed Dec 28 11:43:35 2016 S=1.89 Km/hr
</name>
<styleUrl>
#styleMap_TLP_Normal
</styleUrl>
<Point>
<coordinates>
-65.0612640,-10.8795910,172.58
</coordinates>
</Point>
</Placemark>
<Placemark>
<name>
Wed Dec 28 11:43:45 2016 S=1.37 Km/hr
</name>
<styleUrl>
#styleMap_TLP_Normal
</styleUrl>
<Point>
<coordinates>
-65.0613174,-10.8795729,173.47
</coordinates>
</Point>
</Placemark>
<Placemark>
<name>
Wed Dec 28 11:43:55 2016 S=1.68 Km/hr
</name>
<styleUrl>
#styleMap_TLP_Normal
</styleUrl>
<Point>
<coordinates>
-65.0613708,-10.8795414,172.23
</coordinates>
</Point>
</Placemark>
<Placemark>
<name>
Wed Dec 28 11:44:05 2016 S=2.05 Km/hr
</name>
<styleUrl>
#styleMap_TLP_Normal
</styleUrl>
<Point>
<coordinates>
-65.0614166,-10.8794880,174.34
</coordinates>
</Point>
</Placemark>
<Placemark>
<name>
Wed Dec 28 11:44:15 2016 S=1.72 Km/hr
</name>
<styleUrl>
#styleMap_TLP_Normal
</styleUrl>
<Point>
<coordinates>
-65.0614777,-10.8794622,175.36
</coordinates>
</Point>
</Placemark>
<Placemark>
<name>
Wed Dec 28 11:44:25 2016 S=1.59 Km/hr
</name>
<styleUrl>
#styleMap_TLP_Normal
</styleUrl>
<Point>
<coordinates>
-65.0615311,-10.8794260,176.01
</coordinates>
</Point>
</Placemark>
<Placemark>
<name>
Wed Dec 28 11:44:35 2016 S=0.95 Km/hr
</name>
<styleUrl>
#styleMap_TLP_Normal
</styleUrl>
<Point>
<coordinates>
-65.0615463,-10.8794146,178.64
</coordinates>
</Point>
</Placemark>
<Placemark>
<name>
Wed Dec 28 11:44:45 2016 S=1.11 Km/hr
</name>
<styleUrl>
#styleMap_TLP_Normal
</styleUrl>
<Point>
<coordinates>
-65.0615921,-10.8794279,178.69
</coordinates>
</Point>
</Placemark>
<Placemark>
<name>
Wed Dec 28 11:44:55 2016 S=0.80 Km/hr
</name>
<styleUrl>
#styleMap_TLP_Normal
</styleUrl>
<Point>
<coordinates>
-65.0616150,-10.8794403,178.70
</coordinates>
</Point>
</Placemark>
<Placemark>
<name>
Wed Dec 28 11:45:05 2016 S=0.36 Km/hr
</name>
<styleUrl>
#styleMap_TLP_Normal
</styleUrl>
<Point>
<coordinates>
-65.0615921,-10.8794737,178.81
</coordinates>
</Point>
</Placemark>
<Placemark>
<name>
Wed Dec 28 11:45:15 2016 S=1.09 Km/hr
</name>
<styleUrl>
#styleMap_TLP_Normal
</styleUrl>
<Point>
<coordinates>
-65.0616074,-10.8794117,175.61
</coordinates>
</Point>
</Placemark>
<Placemark>
<name>
Wed Dec 28 11:45:25 2016 S=1.73 Km/hr
</name>
<styleUrl>
#styleMap_TLP_Normal
</styleUrl>
<Point>
<coordinates>
-65.0616074,-10.8793373,170.66
</coordinates>
</Point>
</Placemark>
<Placemark>
<name>
Wed Dec 28 11:45:35 2016 S=2.40 Km/hr
</name>
<styleUrl>
#styleMap_TLP_Normal
</styleUrl>
<Point>
<coordinates>
-65.0615997,-10.8792658,168.41
</coordinates>
</Point>
</Placemark>
<Placemark>
<name>
Wed Dec 28 11:45:45 2016 S=3.65 Km/hr
</name>
<styleUrl>
#styleMap_TLP_Normal
</styleUrl>
<Point>
<coordinates>
-65.0615997,-10.8791952,165.27
</coordinates>
</Point>
</Placemark>
<Placemark>
<name>
Wed Dec 28 11:45:55 2016 S=2.94 Km/hr
</name>
<styleUrl>
#styleMap_TLP_Normal
</styleUrl>
<Point>
<coordinates>
-65.0615463,-10.8791170,159.88
</coordinates>
</Point>
</Placemark>
<Placemark>
<name>
Wed Dec 28 11:46:05 2016 S=1.08 Km/hr
</name>
<styleUrl>
#styleMap_TLP_Normal
</styleUrl>
<Point>
<coordinates>
-65.0614929,-10.8791094,154.82
</coordinates>
</Point>
</Placemark>
<Placemark>
<name>
Wed Dec 28 11:46:15 2016 S=1.43 Km/hr
</name>
<styleUrl>
#styleMap_TLP_Normal
</styleUrl>
<Point>
<coordinates>
-65.0615005,-10.8790770,152.58
</coordinates>
</Point>
</Placemark>
<Placemark>
<name>
Wed Dec 28 11:46:25 2016 S=1.39 Km/hr
</name>
<styleUrl>
#styleMap_TLP_Normal
</styleUrl>
<Point>
<coordinates>
-65.0615082,-10.8790464,150.18
</coordinates>
</Point>
</Placemark>
<Placemark>
<name>
Wed Dec 28 11:46:35 2016 S=2.31 Km/hr
</name>
<styleUrl>
#styleMap_TLP_Normal
</styleUrl>
<Point>
<coordinates>
-65.0615234,-10.8789749,148.44
</coordinates>
</Point>
</Placemark>
<Placemark>
<name>
Wed Dec 28 11:46:45 2016 S=2.36 Km/hr
</name>
<styleUrl>
#styleMap_TLP_Normal
</styleUrl>
<Point>
<coordinates>
-65.0615311,-10.8789082,145.96
</coordinates>
</Point>
</Placemark>
<Placemark>
<name>
Wed Dec 28 11:46:55 2016 S=1.67 Km/hr
</name>
<styleUrl>
#styleMap_TLP_Normal
</styleUrl>
<Point>
<coordinates>
-65.0615158,-10.8788214,141.59
</coordinates>
</Point>
</Placemark>
<Placemark>
<name>
Wed Dec 28 11:47:05 2016 S=1.92 Km/hr
</name>
<styleUrl>
#styleMap_TLP_Normal
</styleUrl>
<Point>
<coordinates>
-65.0615082,-10.8787527,139.34
</coordinates>
</Point>
</Placemark>
<Placemark>
<name>
Wed Dec 28 11:47:15 2016 S=1.83 Km/hr
</name>
<styleUrl>
#styleMap_TLP_Normal
</styleUrl>
<Point>
<coordinates>
-65.0614243,-10.8787317,136.81
</coordinates>
</Point>
</Placemark>
<Placemark>
<name>
Wed Dec 28 11:47:25 2016 S=1.88 Km/hr
</name>
<styleUrl>
#styleMap_TLP_Normal
</styleUrl>
<Point>
<coordinates>
-65.0613480,-10.8787422,137.62
</coordinates>
</Point>
</Placemark>
<Placemark>
<name>
Wed Dec 28 11:47:35 2016 S=1.52 Km/hr
</name>
<styleUrl>
#styleMap_TLP_Normal
</styleUrl>
<Point>
<coordinates>
-65.0613098,-10.8787060,136.88
</coordinates>
</Point>
</Placemark>
<Placemark>
<name>
Wed Dec 28 11:47:45 2016 S=0.84 Km/hr
</name>
<styleUrl>
#styleMap_TLP_Normal
</styleUrl>
<Point>
<coordinates>
-65.0613022,-10.8786955,136.25
</coordinates>
</Point>
</Placemark>
<Placemark>
<name>
Wed Dec 28 11:47:55 2016 S=1.20 Km/hr
</name>
<styleUrl>
#styleMap_TLP_Normal
</styleUrl>
<Point>
<coordinates>
-65.0612946,-10.8786535,135.41
</coordinates>
</Point>
</Placemark>
<Placemark>
<name>
Wed Dec 28 11:48:05 2016 S=1.84 Km/hr
</name>
<styleUrl>
#styleMap_TLP_Normal
</styleUrl>
<Point>
<coordinates>
-65.0612946,-10.8786154,135.11
</coordinates>
</Point>
</Placemark>
<Placemark>
<name>
Wed Dec 28 11:48:15 2016 S=1.88 Km/hr
</name>
<styleUrl>
#styleMap_TLP_Normal
</styleUrl>
<Point>
<coordinates>
-65.0612640,-10.8785534,135.04
</coordinates>
</Point>
</Placemark>
<Placemark>
<name>
Wed Dec 28 11:48:25 2016 S=1.88 Km/hr
</name>
<styleUrl>
#styleMap_TLP_Normal
</styleUrl>
<Point>
<coordinates>
-65.0612564,-10.8784676,134.79
</coordinates>
</Point>
</Placemark>
<Placemark>
<name>
Wed Dec 28 11:48:35 2016 S=1.19 Km/hr
</name>
<styleUrl>
#styleMap_TLP_Normal
</styleUrl>
<Point>
<coordinates>
-65.0612183,-10.8784533,134.20
</coordinates>
</Point>
</Placemark>
<Placemark>
<name>
Wed Dec 28 11:48:45 2016 S=1.80 Km/hr
</name>
<styleUrl>
#styleMap_TLP_Normal
</styleUrl>
<Point>
<coordinates>
-65.0611420,-10.8784246,134.03
</coordinates>
</Point>
</Placemark>
<Placemark>
<name>
Wed Dec 28 11:48:55 2016 S=1.40 Km/hr
</name>
<styleUrl>
#styleMap_TLP_Normal
</styleUrl>
<Point>
<coordinates>
-65.0610733,-10.8784246,134.70
</coordinates>
</Point>
</Placemark>
<Placemark>
<name>
Wed Dec 28 11:49:05 2016 S=1.23 Km/hr
</name>
<styleUrl>
#styleMap_TLP_Normal
</styleUrl>
<Point>
<coordinates>
-65.0610428,-10.8783989,135.69
</coordinates>
</Point>
</Placemark>
<Placemark>
<name>
Wed Dec 28 11:49:15 2016 S=1.02 Km/hr
</name>
<styleUrl>
#styleMap_TLP_Normal
</styleUrl>
<Point>
<coordinates>
-65.0610352,-10.8783922,135.59
</coordinates>
</Point>
</Placemark>
<Placemark>
<name>
Wed Dec 28 11:49:25 2016 S=1.54 Km/hr
</name>
<styleUrl>
#styleMap_TLP_Normal
</styleUrl>
<Point>
<coordinates>
-65.0610428,-10.8783722,135.35
</coordinates>
</Point>
</Placemark>
<Placemark>
<name>
Wed Dec 28 11:49:35 2016 S=1.73 Km/hr
</name>
<styleUrl>
#styleMap_TLP_Normal
</styleUrl>
<Point>
<coordinates>
-65.0609818,-10.8783484,135.93
</coordinates>
</Point>
</Placemark>
<Placemark>
<name>
Wed Dec 28 11:49:45 2016 S=1.48 Km/hr
</name>
<styleUrl>
#styleMap_TLP_Normal
</styleUrl>
<Point>
<coordinates>
-65.0608978,-10.8783751,137.21
</coordinates>
</Point>
</Placemark>
<Placemark>
<name>
Wed Dec 28 11:49:55 2016 S=1.50 Km/hr
</name>
<styleUrl>
#styleMap_TLP_Normal
</styleUrl>
<Point>
<coordinates>
-65.0608673,-10.8783398,137.16
</coordinates>
</Point>
</Placemark>
<Placemark>
<name>
Wed Dec 28 11:50:05 2016 S=2.06 Km/hr
</name>
<styleUrl>
#styleMap_TLP_Normal
</styleUrl>
<Point>
<coordinates>
-65.0608368,-10.8782606,136.11
</coordinates>
</Point>
</Placemark>
<Placemark>
<name>
Wed Dec 28 11:50:15 2016 S=1.91 Km/hr
</name>
<styleUrl>
#styleMap_TLP_Normal
</styleUrl>
<Point>
<coordinates>
-65.0607834,-10.8782034,135.54
</coordinates>
</Point>
</Placemark>
<Placemark>
<name>
Wed Dec 28 11:50:25 2016 S=1.72 Km/hr
</name>
<styleUrl>
#styleMap_TLP_Normal
</styleUrl>
<Point>
<coordinates>
-65.0607834,-10.8781471,135.32
</coordinates>
</Point>
</Placemark>
<Placemark>
<name>
Wed Dec 28 11:50:35 2016 S=1.52 Km/hr
</name>
<styleUrl>
#styleMap_TLP_Normal
</styleUrl>
<Point>
<coordinates>
-65.0607071,-10.8781300,135.90
</coordinates>
</Point>
</Placemark>
<Placemark>
<name>
Wed Dec 28 11:50:45 2016 S=1.14 Km/hr
</name>
<styleUrl>
#styleMap_TLP_Normal
</styleUrl>
<Point>
<coordinates>
-65.0606766,-10.8781481,135.36
</coordinates>
</Point>
</Placemark>
<Placemark>
<name>
Wed Dec 28 11:50:55 2016 S=1.19 Km/hr
</name>
<styleUrl>
#styleMap_TLP_Normal
</styleUrl>
<Point>
<coordinates>
-65.0606613,-10.8781528,135.22
</coordinates>
</Point>
</Placemark>
<Placemark>
<name>
Wed Dec 28 11:51:05 2016 S=1.61 Km/hr
</name>
<styleUrl>
#styleMap_TLP_Normal
</styleUrl>
<Point>
<coordinates>
-65.0606003,-10.8781557,135.75
</coordinates>
</Point>
</Placemark>
<Placemark>
<name>
Wed Dec 28 11:51:15 2016 S=1.80 Km/hr
</name>
<styleUrl>
#styleMap_TLP_Normal
</styleUrl>
<Point>
<coordinates>
-65.0605240,-10.8781538,135.34
</coordinates>
</Point>
</Placemark>
<Placemark>
<name>
Wed Dec 28 11:51:25 2016 S=2.22 Km/hr
</name>
<styleUrl>
#styleMap_TLP_Normal
</styleUrl>
<Point>
<coordinates>
-65.0604172,-10.8781652,134.96
</coordinates>
</Point>
</Placemark>
<Placemark>
<name>
Wed Dec 28 11:51:35 2016 S=1.97 Km/hr
</name>
<styleUrl>
#styleMap_TLP_Normal
</styleUrl>
<Point>
<coordinates>
-65.0602951,-10.8781805,134.65
</coordinates>
</Point>
</Placemark>
<Placemark>
<name>
Wed Dec 28 11:51:45 2016 S=1.11 Km/hr
</name>
<styleUrl>
#styleMap_TLP_Normal
</styleUrl>
<Point>
<coordinates>
-65.0602722,-10.8782454,135.72
</coordinates>
</Point>
</Placemark>
<Placemark>
<name>
Wed Dec 28 11:51:55 2016 S=1.09 Km/hr
</name>
<styleUrl>
#styleMap_TLP_Normal
</styleUrl>
<Point>
<coordinates>
-65.0602188,-10.8782263,136.07
</coordinates>
</Point>
</Placemark>
<Placemark>
<name>
Wed Dec 28 11:52:05 2016 S=0.61 Km/hr
</name>
<styleUrl>
#styleMap_TLP_Normal
</styleUrl>
<Point>
<coordinates>
-65.0602188,-10.8781996,136.96
</coordinates>
</Point>
</Placemark>
<Placemark>
<name>
Wed Dec 28 11:52:15 2016 S=1.48 Km/hr
</name>
<styleUrl>
#styleMap_TLP_Normal
</styleUrl>
<Point>
<coordinates>
-65.0602417,-10.8781586,137.20
</coordinates>
</Point>
</Placemark>
<Placemark>
<name>
Wed Dec 28 11:52:25 2016 S=1.06 Km/hr
</name>
<styleUrl>
#styleMap_TLP_Normal
</styleUrl>
<Point>
<coordinates>
-65.0602112,-10.8781233,137.23
</coordinates>
</Point>
</Placemark>
<Placemark>
<name>
Wed Dec 28 11:52:35 2016 S=0.36 Km/hr
</name>
<styleUrl>
#styleMap_TLP_Normal
</styleUrl>
<Point>
<coordinates>
-65.0602036,-10.8781090,137.62
</coordinates>
</Point>
</Placemark>
<Placemark>
<name>
Wed Dec 28 11:52:45 2016 S=1.49 Km/hr
</name>
<styleUrl>
#styleMap_TLP_Normal
</styleUrl>
<Point>
<coordinates>
-65.0601807,-10.8781605,137.68
</coordinates>
</Point>
</Placemark>
<Placemark>
<name>
Wed Dec 28 11:52:55 2016 S=1.82 Km/hr
</name>
<styleUrl>
#styleMap_TLP_Normal
</styleUrl>
<Point>
<coordinates>
-65.0601730,-10.8782425,137.57
</coordinates>
</Point>
</Placemark>
<Placemark>
<name>
Wed Dec 28 11:53:05 2016 S=1.73 Km/hr
</name>
<styleUrl>
#styleMap_TLP_Normal
</styleUrl>
<Point>
<coordinates>
-65.0601196,-10.8783054,137.64
</coordinates>
</Point>
</Placemark>
<Placemark>
<name>
Wed Dec 28 11:53:15 2016 S=2.31 Km/hr
</name>
<styleUrl>
#styleMap_TLP_Normal
</styleUrl>
<Point>
<coordinates>
-65.0600739,-10.8783531,138.23
</coordinates>
</Point>
</Placemark>
<Placemark>
<name>
Wed Dec 28 11:53:25 2016 S=1.02 Km/hr
</name>
<styleUrl>
#styleMap_TLP_Normal
</styleUrl>
<Point>
<coordinates>
-65.0600357,-10.8783178,138.71
</coordinates>
</Point>
</Placemark>
<Placemark>
<name>
Wed Dec 28 11:53:35 2016 S=1.16 Km/hr
</name>
<styleUrl>
#styleMap_TLP_Normal
</styleUrl>
<Point>
<coordinates>
-65.0600052,-10.8783092,138.81
</coordinates>
</Point>
</Placemark>
<Placemark>
<name>
Wed Dec 28 11:53:45 2016 S=1.39 Km/hr
</name>
<styleUrl>
#styleMap_TLP_Normal
</styleUrl>
<Point>
<coordinates>
-65.0599747,-10.8783760,139.60
</coordinates>
</Point>
</Placemark>
<Placemark>
<name>
Wed Dec 28 11:53:55 2016 S=1.57 Km/hr
</name>
<styleUrl>
#styleMap_TLP_Normal
</styleUrl>
<Point>
<coordinates>
-65.0598984,-10.8784199,139.65
</coordinates>
</Point>
</Placemark>
<Placemark>
<name>
Wed Dec 28 11:54:05 2016 S=1.58 Km/hr
</name>
<styleUrl>
#styleMap_TLP_Normal
</styleUrl>
<Point>
<coordinates>
-65.0598602,-10.8784027,141.13
</coordinates>
</Point>
</Placemark>
<Placemark>
<name>
Wed Dec 28 11:54:15 2016 S=1.16 Km/hr
</name>
<styleUrl>
#styleMap_TLP_Normal
</styleUrl>
<Point>
<coordinates>
-65.0598907,-10.8784256,142.91
</coordinates>
</Point>
</Placemark>
<Placemark>
<name>
Wed Dec 28 11:54:25 2016 S=1.56 Km/hr
</name>
<styleUrl>
#styleMap_TLP_Normal
</styleUrl>
<Point>
<coordinates>
-65.0598450,-10.8784037,143.43
</coordinates>
</Point>
</Placemark>
<Placemark>
<name>
Wed Dec 28 11:54:35 2016 S=1.70 Km/hr
</name>
<styleUrl>
#styleMap_TLP_Normal
</styleUrl>
<Point>
<coordinates>
-65.0598068,-10.8784199,144.04
</coordinates>
</Point>
</Placemark>
<Placemark>
<name>
Wed Dec 28 11:54:45 2016 S=1.51 Km/hr
</name>
<styleUrl>
#styleMap_TLP_Normal
</styleUrl>
<Point>
<coordinates>
-65.0597992,-10.8783998,143.39
</coordinates>
</Point>
</Placemark>
<Placemark>
<name>
Wed Dec 28 11:54:55 2016 S=1.66 Km/hr
</name>
<styleUrl>
#styleMap_TLP_Normal
</styleUrl>
<Point>
<coordinates>
-65.0597534,-10.8783722,143.81
</coordinates>
</Point>
</Placemark>
<Placemark>
<name>
Wed Dec 28 11:55:05 2016 S=1.23 Km/hr
</name>
<styleUrl>
#styleMap_TLP_Normal
</styleUrl>
<Point>
<coordinates>
-65.0597305,-10.8783693,144.56
</coordinates>
</Point>
</Placemark>
<Placemark>
<name>
Wed Dec 28 11:55:15 2016 S=1.89 Km/hr
</name>
<styleUrl>
#styleMap_TLP_Normal
</styleUrl>
<Point>
<coordinates>
-65.0597916,-10.8784628,144.88
</coordinates>
</Point>
</Placemark>
<Placemark>
<name>
Wed Dec 28 11:55:25 2016 S=1.00 Km/hr
</name>
<styleUrl>
#styleMap_TLP_Normal
</styleUrl>
<Point>
<coordinates>
-65.0597992,-10.8784685,145.35
</coordinates>
</Point>
</Placemark>
<Placemark>
<name>
Wed Dec 28 11:55:35 2016 S=0.74 Km/hr
</name>
<styleUrl>
#styleMap_TLP_Normal
</styleUrl>
<Point>
<coordinates>
-65.0597839,-10.8784752,145.24
</coordinates>
</Point>
</Placemark>
<Placemark>
<name>
Wed Dec 28 11:55:45 2016 S=1.08 Km/hr
</name>
<styleUrl>
#styleMap_TLP_Normal
</styleUrl>
<Point>
<coordinates>
-65.0597687,-10.8784027,145.13
</coordinates>
</Point>
</Placemark>
<Placemark>
<name>
Wed Dec 28 11:55:55 2016 S=1.33 Km/hr
</name>
<styleUrl>
#styleMap_TLP_Normal
</styleUrl>
<Point>
<coordinates>
-65.0597763,-10.8783760,145.63
</coordinates>
</Point>
</Placemark>
<Placemark>
<name>
Wed Dec 28 11:56:05 2016 S=1.26 Km/hr
</name>
<styleUrl>
#styleMap_TLP_Normal
</styleUrl>
<Point>
<coordinates>
-65.0598373,-10.8783531,146.63
</coordinates>
</Point>
</Placemark>
<Placemark>
<name>
Wed Dec 28 11:56:15 2016 S=1.59 Km/hr
</name>
<styleUrl>
#styleMap_TLP_Normal
</styleUrl>
<Point>
<coordinates>
-65.0598755,-10.8783579,146.68
</coordinates>
</Point>
</Placemark>
<Placemark>
<name>
Wed Dec 28 11:56:25 2016 S=3.15 Km/hr
</name>
<styleUrl>
#styleMap_TLP_Normal
</styleUrl>
<Point>
<coordinates>
-65.0599442,-10.8783035,146.56
</coordinates>
</Point>
</Placemark>
<Placemark>
<name>
Wed Dec 28 11:56:35 2016 S=1.46 Km/hr
</name>
<styleUrl>
#styleMap_TLP_Normal
</styleUrl>
<Point>
<coordinates>
-65.0599747,-10.8782501,146.96
</coordinates>
</Point>
</Placemark>
<Placemark>
<name>
Wed Dec 28 11:56:45 2016 S=2.19 Km/hr
</name>
<styleUrl>
#styleMap_TLP_Normal
</styleUrl>
<Point>
<coordinates>
-65.0600204,-10.8781805,148.16
</coordinates>
</Point>
</Placemark>
<Placemark>
<name>
Wed Dec 28 11:56:55 2016 S=2.49 Km/hr
</name>
<styleUrl>
#styleMap_TLP_Normal
</styleUrl>
<Point>
<coordinates>
-65.0600433,-10.8781204,148.04
</coordinates>
</Point>
</Placemark>
<Placemark>
<name>
Wed Dec 28 11:57:05 2016 S=2.24 Km/hr
</name>
<styleUrl>
#styleMap_TLP_Normal
</styleUrl>
<Point>
<coordinates>
-65.0600433,-10.8780479,149.30
</coordinates>
</Point>
</Placemark>
<Placemark>
<name>
Wed Dec 28 11:57:15 2016 S=1.84 Km/hr
</name>
<styleUrl>
#styleMap_TLP_Normal
</styleUrl>
<Point>
<coordinates>
-65.0600815,-10.8779955,150.37
</coordinates>
</Point>
</Placemark>
<Placemark>
<name>
Wed Dec 28 11:57:25 2016 S=0.38 Km/hr
</name>
<styleUrl>
#styleMap_TLP_Normal
</styleUrl>
<Point>
<coordinates>
-65.0600662,-10.8780088,150.26
</coordinates>
</Point>
</Placemark>
<Placemark>
<name>
Wed Dec 28 11:57:35 2016 S=0.91 Km/hr
</name>
<styleUrl>
#styleMap_TLP_Normal
</styleUrl>
<Point>
<coordinates>
-65.0600739,-10.8780165,151.24
</coordinates>
</Point>
</Placemark>
<Placemark>
<name>
Wed Dec 28 11:57:45 2016 S=1.13 Km/hr
</name>
<styleUrl>
#styleMap_TLP_Normal
</styleUrl>
<Point>
<coordinates>
-65.0600891,-10.8780260,152.12
</coordinates>
</Point>
</Placemark>
<Placemark>
<name>
Wed Dec 28 11:57:55 2016 S=0.80 Km/hr
</name>
<styleUrl>
#styleMap_TLP_Normal
</styleUrl>
<Point>
<coordinates>
-65.0600433,-10.8780451,152.90
</coordinates>
</Point>
</Placemark>
<Placemark>
<name>
Wed Dec 28 11:58:05 2016 S=0.85 Km/hr
</name>
<styleUrl>
#styleMap_TLP_Normal
</styleUrl>
<Point>
<coordinates>
-65.0600510,-10.8780622,153.90
</coordinates>
</Point>
</Placemark>
<Placemark>
<name>
Wed Dec 28 11:58:15 2016 S=0.67 Km/hr
</name>
<styleUrl>
#styleMap_TLP_Normal
</styleUrl>
<Point>
<coordinates>
-65.0600586,-10.8780661,154.91
</coordinates>
</Point>
</Placemark>
<Placemark>
<name>
Wed Dec 28 11:58:25 2016 S=1.51 Km/hr
</name>
<styleUrl>
#styleMap_TLP_Normal
</styleUrl>
<Point>
<coordinates>
-65.0600586,-10.8780985,155.68
</coordinates>
</Point>
</Placemark>
<Placemark>
<name>
Wed Dec 28 11:58:35 2016 S=0.41 Km/hr
</name>
<styleUrl>
#styleMap_TLP_Normal
</styleUrl>
<Point>
<coordinates>
-65.0600815,-10.8780785,157.61
</coordinates>
</Point>
</Placemark>
<Placemark>
<name>
Wed Dec 28 11:58:45 2016 S=1.28 Km/hr
</name>
<styleUrl>
#styleMap_TLP_Normal
</styleUrl>
<Point>
<coordinates>
-65.0600433,-10.8780546,159.37
</coordinates>
</Point>
</Placemark>
<Placemark>
<name>
Wed Dec 28 11:58:55 2016 S=1.12 Km/hr
</name>
<styleUrl>
#styleMap_TLP_Normal
</styleUrl>
<Point>
<coordinates>
-65.0600204,-10.8780422,161.50
</coordinates>
</Point>
</Placemark>
<Placemark>
<name>
Wed Dec 28 11:59:05 2016 S=0.82 Km/hr
</name>
<styleUrl>
#styleMap_TLP_Normal
</styleUrl>
<Point>
<coordinates>
-65.0600204,-10.8780375,163.00
</coordinates>
</Point>
</Placemark>
<Placemark>
<name>
Wed Dec 28 11:59:15 2016 S=1.01 Km/hr
</name>
<styleUrl>
#styleMap_TLP_Normal
</styleUrl>
<Point>
<coordinates>
-65.0600052,-10.8780184,164.20
</coordinates>
</Point>
</Placemark>
<Placemark>
<name>
Wed Dec 28 11:59:25 2016 S=1.03 Km/hr
</name>
<styleUrl>
#styleMap_TLP_Normal
</styleUrl>
<Point>
<coordinates>
-65.0600357,-10.8780022,165.46
</coordinates>
</Point>
</Placemark>
<Placemark>
<name>
Wed Dec 28 11:59:35 2016 S=0.98 Km/hr
</name>
<styleUrl>
#styleMap_TLP_Normal
</styleUrl>
<Point>
<coordinates>
-65.0600510,-10.8780041,166.69
</coordinates>
</Point>
</Placemark>
<Placemark>
<name>
Wed Dec 28 11:59:45 2016 S=0.45 Km/hr
</name>
<styleUrl>
#styleMap_TLP_Normal
</styleUrl>
<Point>
<coordinates>
-65.0600662,-10.8780174,167.93
</coordinates>
</Point>
</Placemark>
<Placemark>
<name>
Wed Dec 28 11:59:55 2016 S=0.79 Km/hr
</name>
<styleUrl>
#styleMap_TLP_Normal
</styleUrl>
<Point>
<coordinates>
-65.0600739,-10.8780146,169.11
</coordinates>
</Point>
</Placemark>
<Placemark>
<name>
Wed Dec 28 12:00:05 2016 S=0.83 Km/hr
</name>
<styleUrl>
#styleMap_TLP_Normal
</styleUrl>
<Point>
<coordinates>
-65.0600433,-10.8779964,170.09
</coordinates>
</Point>
</Placemark>
<Placemark>
<name>
Wed Dec 28 12:00:15 2016 S=0.62 Km/hr
</name>
<styleUrl>
#styleMap_TLP_Normal
</styleUrl>
<Point>
<coordinates>
-65.0600204,-10.8779907,171.17
</coordinates>
</Point>
</Placemark>
<Placemark>
<name>
Wed Dec 28 12:00:25 2016 S=1.23 Km/hr
</name>
<styleUrl>
#styleMap_TLP_Normal
</styleUrl>
<Point>
<coordinates>
-65.0600281,-10.8780489,172.40
</coordinates>
</Point>
</Placemark>
<Placemark>
<name>
Wed Dec 28 12:00:35 2016 S=0.25 Km/hr
</name>
<styleUrl>
#styleMap_TLP_Normal
</styleUrl>
<Point>
<coordinates>
-65.0600281,-10.8780584,173.17
</coordinates>
</Point>
</Placemark>
<Placemark>
<name>
Wed Dec 28 12:00:45 2016 S=0.87 Km/hr
</name>
<styleUrl>
#styleMap_TLP_Normal
</styleUrl>
<Point>
<coordinates>
-65.0600433,-10.8780651,174.26
</coordinates>
</Point>
</Placemark>
<Placemark>
<name>
Wed Dec 28 12:00:55 2016 S=1.07 Km/hr
</name>
<styleUrl>
#styleMap_TLP_Normal
</styleUrl>
<Point>
<coordinates>
-65.0600815,-10.8780756,175.96
</coordinates>
</Point>
</Placemark>
<Placemark>
<name>
Wed Dec 28 12:01:05 2016 S=0.33 Km/hr
</name>
<styleUrl>
#styleMap_TLP_Normal
</styleUrl>
<Point>
<coordinates>
-65.0600739,-10.8780651,178.23
</coordinates>
</Point>
</Placemark>
<Placemark>
<name>
Wed Dec 28 12:01:15 2016 S=0.79 Km/hr
</name>
<styleUrl>
#styleMap_TLP_Normal
</styleUrl>
<Point>
<coordinates>
-65.0600815,-10.8780737,181.26
</coordinates>
</Point>
</Placemark>
<Placemark>
<name>
Wed Dec 28 12:01:25 2016 S=0.73 Km/hr
</name>
<styleUrl>
#styleMap_TLP_Normal
</styleUrl>
<Point>
<coordinates>
-65.0600510,-10.8780985,183.31
</coordinates>
</Point>
</Placemark>
<Placemark>
<name>
Wed Dec 28 12:01:35 2016 S=0.52 Km/hr
</name>
<styleUrl>
#styleMap_TLP_Normal
</styleUrl>
<Point>
<coordinates>
-65.0600357,-10.8781004,185.35
</coordinates>
</Point>
</Placemark>
<Placemark>
<name>
Wed Dec 28 12:01:45 2016 S=0.36 Km/hr
</name>
<styleUrl>
#styleMap_TLP_Normal
</styleUrl>
<Point>
<coordinates>
-65.0600204,-10.8780928,186.88
</coordinates>
</Point>
</Placemark>
<Placemark>
<name>
Wed Dec 28 12:01:55 2016 S=0.67 Km/hr
</name>
<styleUrl>
#styleMap_TLP_Normal
</styleUrl>
<Point>
<coordinates>
-65.0600281,-10.8780870,188.35
</coordinates>
</Point>
</Placemark>
<Placemark>
<name>
Wed Dec 28 12:02:05 2016 S=0.77 Km/hr
</name>
<styleUrl>
#styleMap_TLP_Normal
</styleUrl>
<Point>
<coordinates>
-65.0600357,-10.8780851,189.77
</coordinates>
</Point>
</Placemark>
<Placemark>
<name>
Wed Dec 28 12:02:15 2016 S=0.76 Km/hr
</name>
<styleUrl>
#styleMap_TLP_Normal
</styleUrl>
<Point>
<coordinates>
-65.0600510,-10.8780766,191.15
</coordinates>
</Point>
</Placemark>
<Placemark>
<name>
Wed Dec 28 12:02:25 2016 S=1.36 Km/hr
</name>
<styleUrl>
#styleMap_TLP_Normal
</styleUrl>
<Point>
<coordinates>
-65.0601730,-10.8780899,192.20
</coordinates>
</Point>
</Placemark>
<Placemark>
<name>
Wed Dec 28 12:02:35 2016 S=0.37 Km/hr
</name>
<styleUrl>
#styleMap_TLP_Normal
</styleUrl>
<Point>
<coordinates>
-65.0601883,-10.8780994,192.84
</coordinates>
</Point>
</Placemark>
<Placemark>
<name>
Wed Dec 28 12:02:45 2016 S=0.41 Km/hr
</name>
<styleUrl>
#styleMap_TLP_Normal
</styleUrl>
<Point>
<coordinates>
-65.0601959,-10.8781137,193.77
</coordinates>
</Point>
</Placemark>
<Placemark>
<name>
Wed Dec 28 12:02:55 2016 S=0.82 Km/hr
</name>
<styleUrl>
#styleMap_TLP_Normal
</styleUrl>
<Point>
<coordinates>
-65.0601959,-10.8781147,194.41
</coordinates>
</Point>
</Placemark>
<Placemark>
<name>
Wed Dec 28 12:03:05 2016 S=1.03 Km/hr
</name>
<styleUrl>
#styleMap_TLP_Normal
</styleUrl>
<Point>
<coordinates>
-65.0601501,-10.8781042,194.52
</coordinates>
</Point>
</Placemark>
<Placemark>
<name>
Wed Dec 28 12:03:15 2016 S=0.37 Km/hr
</name>
<styleUrl>
#styleMap_TLP_Normal
</styleUrl>
<Point>
<coordinates>
-65.0601425,-10.8780899,195.05
</coordinates>
</Point>
</Placemark>
<Placemark>
<name>
Wed Dec 28 12:03:25 2016 S=0.14 Km/hr
</name>
<styleUrl>
#styleMap_TLP_Normal
</styleUrl>
<Point>
<coordinates>
-65.0601425,-10.8780842,195.53
</coordinates>
</Point>
</Placemark>
<Placemark>
<name>
Wed Dec 28 12:03:35 2016 S=0.75 Km/hr
</name>
<styleUrl>
#styleMap_TLP_Normal
</styleUrl>
<Point>
<coordinates>
-65.0601501,-10.8780794,196.10
</coordinates>
</Point>
</Placemark>
<Placemark>
<name>
Wed Dec 28 12:03:45 2016 S=0.52 Km/hr
</name>
<styleUrl>
#styleMap_TLP_Normal
</styleUrl>
<Point>
<coordinates>
-65.0601730,-10.8780832,195.82
</coordinates>
</Point>
</Placemark>
<Placemark>
<name>
Wed Dec 28 12:03:55 2016 S=0.89 Km/hr
</name>
<styleUrl>
#styleMap_TLP_Normal
</styleUrl>
<Point>
<coordinates>
-65.0601959,-10.8780680,196.80
</coordinates>
</Point>
</Placemark>
<Placemark>
<name>
Wed Dec 28 12:04:05 2016 S=0.70 Km/hr
</name>
<styleUrl>
#styleMap_TLP_Normal
</styleUrl>
<Point>
<coordinates>
-65.0602188,-10.8780527,197.06
</coordinates>
</Point>
</Placemark>
<Placemark>
<name>
Wed Dec 28 12:04:15 2016 S=0.38 Km/hr
</name>
<styleUrl>
#styleMap_TLP_Normal
</styleUrl>
<Point>
<coordinates>
-65.0602264,-10.8780546,197.76
</coordinates>
</Point>
</Placemark>
<Placemark>
<name>
Wed Dec 28 12:04:25 2016 S=0.37 Km/hr
</name>
<styleUrl>
#styleMap_TLP_Normal
</styleUrl>
<Point>
<coordinates>
-65.0602188,-10.8780546,198.50
</coordinates>
</Point>
</Placemark>
<Placemark>
<name>
Wed Dec 28 12:04:35 2016 S=1.14 Km/hr
</name>
<styleUrl>
#styleMap_TLP_Normal
</styleUrl>
<Point>
<coordinates>
-65.0602112,-10.8780298,198.95
</coordinates>
</Point>
</Placemark>
<Placemark>
<name>
Wed Dec 28 12:04:45 2016 S=0.93 Km/hr
</name>
<styleUrl>
#styleMap_TLP_Normal
</styleUrl>
<Point>
<coordinates>
-65.0601959,-10.8780031,198.90
</coordinates>
</Point>
</Placemark>
<Placemark>
<name>
Wed Dec 28 12:04:55 2016 S=0.78 Km/hr
</name>
<styleUrl>
#styleMap_TLP_Normal
</styleUrl>
<Point>
<coordinates>
-65.0601807,-10.8779984,199.58
</coordinates>
</Point>
</Placemark>
<Placemark>
<name>
Wed Dec 28 12:05:05 2016 S=1.04 Km/hr
</name>
<styleUrl>
#styleMap_TLP_Normal
</styleUrl>
<Point>
<coordinates>
-65.0601425,-10.8779755,200.84
</coordinates>
</Point>
</Placemark>
<Placemark>
<name>
Wed Dec 28 12:05:15 2016 S=0.53 Km/hr
</name>
<styleUrl>
#styleMap_TLP_Normal
</styleUrl>
<Point>
<coordinates>
-65.0601349,-10.8779678,201.56
</coordinates>
</Point>
</Placemark>
<Placemark>
<name>
Wed Dec 28 12:05:25 2016 S=0.82 Km/hr
</name>
<styleUrl>
#styleMap_TLP_Normal
</styleUrl>
<Point>
<coordinates>
-65.0601273,-10.8779678,202.33
</coordinates>
</Point>
</Placemark>
<Placemark>
<name>
Wed Dec 28 12:05:35 2016 S=0.96 Km/hr
</name>
<styleUrl>
#styleMap_TLP_Normal
</styleUrl>
<Point>
<coordinates>
-65.0601196,-10.8780298,202.63
</coordinates>
</Point>
</Placemark>
<Placemark>
<name>
Wed Dec 28 12:05:45 2016 S=0.64 Km/hr
</name>
<styleUrl>
#styleMap_TLP_Normal
</styleUrl>
<Point>
<coordinates>
-65.0601120,-10.8780222,203.50
</coordinates>
</Point>
</Placemark>
<Placemark>
<name>
Wed Dec 28 12:05:55 2016 S=0.69 Km/hr
</name>
<styleUrl>
#styleMap_TLP_Normal
</styleUrl>
<Point>
<coordinates>
-65.0600891,-10.8780231,204.22
</coordinates>
</Point>
</Placemark>
<Placemark>
<name>
Wed Dec 28 12:06:05 2016 S=0.78 Km/hr
</name>
<styleUrl>
#styleMap_TLP_Normal
</styleUrl>
<Point>
<coordinates>
-65.0600891,-10.8780298,204.95
</coordinates>
</Point>
</Placemark>
<Placemark>
<name>
Wed Dec 28 12:06:15 2016 S=0.54 Km/hr
</name>
<styleUrl>
#styleMap_TLP_Normal
</styleUrl>
<Point>
<coordinates>
-65.0600891,-10.8780394,205.69
</coordinates>
</Point>
</Placemark>
<Placemark>
<name>
Wed Dec 28 12:06:25 2016 S=0.38 Km/hr
</name>
<styleUrl>
#styleMap_TLP_Normal
</styleUrl>
<Point>
<coordinates>
-65.0600739,-10.8780489,206.42
</coordinates>
</Point>
</Placemark>
<Placemark>
<name>
Wed Dec 28 12:06:35 2016 S=1.08 Km/hr
</name>
<styleUrl>
#styleMap_TLP_Normal
</styleUrl>
<Point>
<coordinates>
-65.0600739,-10.8780403,207.15
</coordinates>
</Point>
</Placemark>
<Placemark>
<name>
Wed Dec 28 12:06:45 2016 S=0.41 Km/hr
</name>
<styleUrl>
#styleMap_TLP_Normal
</styleUrl>
<Point>
<coordinates>
-65.0601120,-10.8780317,207.59
</coordinates>
</Point>
</Placemark>
<Placemark>
<name>
Wed Dec 28 12:06:55 2016 S=1.49 Km/hr
</name>
<styleUrl>
#styleMap_TLP_Normal
</styleUrl>
<Point>
<coordinates>
-65.0600739,-10.8780165,208.25
</coordinates>
</Point>
</Placemark>
<Placemark>
<name>
Wed Dec 28 12:07:05 2016 S=1.41 Km/hr
</name>
<styleUrl>
#styleMap_TLP_Normal
</styleUrl>
<Point>
<coordinates>
-65.0600128,-10.8780107,208.03
</coordinates>
</Point>
</Placemark>
<Placemark>
<name>
Wed Dec 28 12:07:15 2016 S=0.87 Km/hr
</name>
<styleUrl>
#styleMap_TLP_Normal
</styleUrl>
<Point>
<coordinates>
-65.0599899,-10.8780060,208.25
</coordinates>
</Point>
</Placemark>
<Placemark>
<name>
Wed Dec 28 12:07:25 2016 S=0.57 Km/hr
</name>
<styleUrl>
#styleMap_TLP_Normal
</styleUrl>
<Point>
<coordinates>
-65.0599747,-10.8779898,208.83
</coordinates>
</Point>
</Placemark>
<Placemark>
<name>
Wed Dec 28 12:07:35 2016 S=0.37 Km/hr
</name>
<styleUrl>
#styleMap_TLP_Normal
</styleUrl>
<Point>
<coordinates>
-65.0599747,-10.8779879,209.54
</coordinates>
</Point>
</Placemark>
<Placemark>
<name>
Wed Dec 28 12:07:45 2016 S=1.35 Km/hr
</name>
<styleUrl>
#styleMap_TLP_Normal
</styleUrl>
<Point>
<coordinates>
-65.0600128,-10.8780127,209.80
</coordinates>
</Point>
</Placemark>
<Placemark>
<name>
Wed Dec 28 12:07:55 2016 S=0.79 Km/hr
</name>
<styleUrl>
#styleMap_TLP_Normal
</styleUrl>
<Point>
<coordinates>
-65.0600357,-10.8780184,210.21
</coordinates>
</Point>
</Placemark>
<Placemark>
<name>
Wed Dec 28 12:08:05 2016 S=0.73 Km/hr
</name>
<styleUrl>
#styleMap_TLP_Normal
</styleUrl>
<Point>
<coordinates>
-65.0600433,-10.8780375,210.92
</coordinates>
</Point>
</Placemark>
<Placemark>
<name>
Wed Dec 28 12:08:15 2016 S=0.85 Km/hr
</name>
<styleUrl>
#styleMap_TLP_Normal
</styleUrl>
<Point>
<coordinates>
-65.0600586,-10.8780479,211.61
</coordinates>
</Point>
</Placemark>
<Placemark>
<name>
Wed Dec 28 12:08:25 2016 S=0.39 Km/hr
</name>
<styleUrl>
#styleMap_TLP_Normal
</styleUrl>
<Point>
<coordinates>
-65.0600739,-10.8780546,212.21
</coordinates>
</Point>
</Placemark>
<Placemark>
<name>
Wed Dec 28 12:08:35 2016 S=0.73 Km/hr
</name>
<styleUrl>
#styleMap_TLP_Normal
</styleUrl>
<Point>
<coordinates>
-65.0600662,-10.8780499,212.70
</coordinates>
</Point>
</Placemark>
<Placemark>
<name>
Wed Dec 28 12:08:45 2016 S=0.30 Km/hr
</name>
<styleUrl>
#styleMap_TLP_Normal
</styleUrl>
<Point>
<coordinates>
-65.0600586,-10.8780432,213.15
</coordinates>
</Point>
</Placemark>
<Placemark>
<name>
Wed Dec 28 12:08:55 2016 S=0.52 Km/hr
</name>
<styleUrl>
#styleMap_TLP_Normal
</styleUrl>
<Point>
<coordinates>
-65.0600586,-10.8780165,212.08
</coordinates>
</Point>
</Placemark>
<Placemark>
<name>
Wed Dec 28 12:09:05 2016 S=0.50 Km/hr
</name>
<styleUrl>
#styleMap_TLP_Normal
</styleUrl>
<Point>
<coordinates>
-65.0600586,-10.8779964,212.27
</coordinates>
</Point>
</Placemark>
<Placemark>
<name>
Wed Dec 28 12:09:15 2016 S=0.58 Km/hr
</name>
<styleUrl>
#styleMap_TLP_Normal
</styleUrl>
<Point>
<coordinates>
-65.0600510,-10.8779869,212.45
</coordinates>
</Point>
</Placemark>
<Placemark>
<name>
Wed Dec 28 12:09:25 2016 S=0.45 Km/hr
</name>
<styleUrl>
#styleMap_TLP_Normal
</styleUrl>
<Point>
<coordinates>
-65.0600433,-10.8779869,212.62
</coordinates>
</Point>
</Placemark>
<Placemark>
<name>
Wed Dec 28 12:09:35 2016 S=0.09 Km/hr
</name>
<styleUrl>
#styleMap_TLP_Normal
</styleUrl>
<Point>
<coordinates>
-65.0600433,-10.8779898,212.80
</coordinates>
</Point>
</Placemark>
<Placemark>
<name>
Wed Dec 28 12:09:45 2016 S=0.48 Km/hr
</name>
<styleUrl>
#styleMap_TLP_Normal
</styleUrl>
<Point>
<coordinates>
-65.0600433,-10.8779898,212.98
</coordinates>
</Point>
</Placemark>
<Placemark>
<name>
Wed Dec 28 12:09:55 2016 S=1.12 Km/hr
</name>
<styleUrl>
#styleMap_TLP_Normal
</styleUrl>
<Point>
<coordinates>
-65.0600815,-10.8779917,213.10
</coordinates>
</Point>
</Placemark>
<Placemark>
<name>
Wed Dec 28 12:10:05 2016 S=0.55 Km/hr
</name>
<styleUrl>
#styleMap_TLP_Normal
</styleUrl>
<Point>
<coordinates>
-65.0600662,-10.8779898,212.55
</coordinates>
</Point>
</Placemark>
<Placemark>
<name>
Wed Dec 28 12:10:15 2016 S=0.25 Km/hr
</name>
<styleUrl>
#styleMap_TLP_Normal
</styleUrl>
<Point>
<coordinates>
-65.0600510,-10.8779917,212.73
</coordinates>
</Point>
</Placemark>
<Placemark>
<name>
Wed Dec 28 12:10:25 2016 S=1.08 Km/hr
</name>
<styleUrl>
#styleMap_TLP_Normal
</styleUrl>
<Point>
<coordinates>
-65.0600586,-10.8779898,212.88
</coordinates>
</Point>
</Placemark>
<Placemark>
<name>
Wed Dec 28 12:10:35 2016 S=0.78 Km/hr
</name>
<styleUrl>
#styleMap_TLP_Normal
</styleUrl>
<Point>
<coordinates>
-65.0600967,-10.8779640,213.01
</coordinates>
</Point>
</Placemark>
<Placemark>
<name>
Wed Dec 28 12:10:45 2016 S=1.15 Km/hr
</name>
<styleUrl>
#styleMap_TLP_Normal
</styleUrl>
<Point>
<coordinates>
-65.0600967,-10.8779278,213.17
</coordinates>
</Point>
</Placemark>
<Placemark>
<name>
Wed Dec 28 12:10:55 2016 S=0.44 Km/hr
</name>
<styleUrl>
#styleMap_TLP_Normal
</styleUrl>
<Point>
<coordinates>
-65.0600891,-10.8779154,213.20
</coordinates>
</Point>
</Placemark>
<Placemark>
<name>
Wed Dec 28 12:11:05 2016 S=0.23 Km/hr
</name>
<styleUrl>
#styleMap_TLP_Normal
</styleUrl>
<Point>
<coordinates>
-65.0600967,-10.8779221,213.36
</coordinates>
</Point>
</Placemark>
<Placemark>
<name>
Wed Dec 28 12:11:15 2016 S=0.29 Km/hr
</name>
<styleUrl>
#styleMap_TLP_Normal
</styleUrl>
<Point>
<coordinates>
-65.0600967,-10.8779278,213.49
</coordinates>
</Point>
</Placemark>
<Placemark>
<name>
Wed Dec 28 12:11:25 2016 S=0.59 Km/hr
</name>
<styleUrl>
#styleMap_TLP_Normal
</styleUrl>
<Point>
<coordinates>
-65.0600891,-10.8779259,213.63
</coordinates>
</Point>
</Placemark>
<Placemark>
<name>
Wed Dec 28 12:11:35 2016 S=0.54 Km/hr
</name>
<styleUrl>
#styleMap_TLP_Normal
</styleUrl>
<Point>
<coordinates>
-65.0600815,-10.8779078,213.71
</coordinates>
</Point>
</Placemark>
<Placemark>
<name>
Wed Dec 28 12:11:45 2016 S=0.78 Km/hr
</name>
<styleUrl>
#styleMap_TLP_Normal
</styleUrl>
<Point>
<coordinates>
-65.0600662,-10.8779078,213.77
</coordinates>
</Point>
</Placemark>
<Placemark>
<name>
Wed Dec 28 12:11:55 2016 S=1.10 Km/hr
</name>
<styleUrl>
#styleMap_TLP_Normal
</styleUrl>
<Point>
<coordinates>
-65.0600815,-10.8779593,213.45
</coordinates>
</Point>
</Placemark>
<Placemark>
<name>
Wed Dec 28 12:12:05 2016 S=1.00 Km/hr
</name>
<styleUrl>
#styleMap_TLP_Normal
</styleUrl>
<Point>
<coordinates>
-65.0600586,-10.8779688,213.44
</coordinates>
</Point>
</Placemark>
<Placemark>
<name>
Wed Dec 28 12:12:15 2016 S=1.29 Km/hr
</name>
<styleUrl>
#styleMap_TLP_Normal
</styleUrl>
<Point>
<coordinates>
-65.0600281,-10.8779974,212.28
</coordinates>
</Point>
</Placemark>
<Placemark>
<name>
Wed Dec 28 12:12:25 2016 S=0.69 Km/hr
</name>
<styleUrl>
#styleMap_TLP_Normal
</styleUrl>
<Point>
<coordinates>
-65.0599823,-10.8780022,211.04
</coordinates>
</Point>
</Placemark>
<Placemark>
<name>
Wed Dec 28 12:12:35 2016 S=0.63 Km/hr
</name>
<styleUrl>
#styleMap_TLP_Normal
</styleUrl>
<Point>
<coordinates>
-65.0599823,-10.8780088,210.75
</coordinates>
</Point>
</Placemark>
<Placemark>
<name>
Wed Dec 28 12:12:45 2016 S=0.89 Km/hr
</name>
<styleUrl>
#styleMap_TLP_Normal
</styleUrl>
<Point>
<coordinates>
-65.0599747,-10.8780298,210.42
</coordinates>
</Point>
</Placemark>
<Placemark>
<name>
Wed Dec 28 12:12:55 2016 S=0.75 Km/hr
</name>
<styleUrl>
#styleMap_TLP_Normal
</styleUrl>
<Point>
<coordinates>
-65.0599594,-10.8780603,209.94
</coordinates>
</Point>
</Placemark>
<Placemark>
<name>
Wed Dec 28 12:13:05 2016 S=0.36 Km/hr
</name>
<styleUrl>
#styleMap_TLP_Normal
</styleUrl>
<Point>
<coordinates>
-65.0599518,-10.8780708,209.60
</coordinates>
</Point>
</Placemark>
<Placemark>
<name>
Wed Dec 28 12:13:15 2016 S=0.91 Km/hr
</name>
<styleUrl>
#styleMap_TLP_Normal
</styleUrl>
<Point>
<coordinates>
-65.0599365,-10.8780775,209.26
</coordinates>
</Point>
</Placemark>
<Placemark>
<name>
Wed Dec 28 12:13:25 2016 S=0.98 Km/hr
</name>
<styleUrl>
#styleMap_TLP_Normal
</styleUrl>
<Point>
<coordinates>
-65.0599060,-10.8780766,208.99
</coordinates>
</Point>
</Placemark>
<Placemark>
<name>
Wed Dec 28 12:13:35 2016 S=0.38 Km/hr
</name>
<styleUrl>
#styleMap_TLP_Normal
</styleUrl>
<Point>
<coordinates>
-65.0598907,-10.8780727,208.63
</coordinates>
</Point>
</Placemark>
<Placemark>
<name>
Wed Dec 28 12:13:45 2016 S=0.23 Km/hr
</name>
<styleUrl>
#styleMap_TLP_Normal
</styleUrl>
<Point>
<coordinates>
-65.0598907,-10.8780766,208.30
</coordinates>
</Point>
</Placemark>
<Placemark>
<name>
Wed Dec 28 12:13:55 2016 S=0.46 Km/hr
</name>
<styleUrl>
#styleMap_TLP_Normal
</styleUrl>
<Point>
<coordinates>
-65.0598907,-10.8780727,207.95
</coordinates>
</Point>
</Placemark>
<Placemark>
<name>
Wed Dec 28 12:14:05 2016 S=0.44 Km/hr
</name>
<styleUrl>
#styleMap_TLP_Normal
</styleUrl>
<Point>
<coordinates>
-65.0598907,-10.8780584,207.60
</coordinates>
</Point>
</Placemark>
<Placemark>
<name>
Wed Dec 28 12:14:15 2016 S=0.74 Km/hr
</name>
<styleUrl>
#styleMap_TLP_Normal
</styleUrl>
<Point>
<coordinates>
-65.0598984,-10.8780489,207.25
</coordinates>
</Point>
</Placemark>
<Placemark>
<name>
Wed Dec 28 12:14:25 2016 S=0.92 Km/hr
</name>
<styleUrl>
#styleMap_TLP_Normal
</styleUrl>
<Point>
<coordinates>
-65.0599213,-10.8780441,206.91
</coordinates>
</Point>
</Placemark>
<Placemark>
<name>
Wed Dec 28 12:14:35 2016 S=0.64 Km/hr
</name>
<styleUrl>
#styleMap_TLP_Normal
</styleUrl>
<Point>
<coordinates>
-65.0599289,-10.8780537,206.57
</coordinates>
</Point>
</Placemark>
<Placemark>
<name>
Wed Dec 28 12:14:45 2016 S=0.30 Km/hr
</name>
<styleUrl>
#styleMap_TLP_Normal
</styleUrl>
<Point>
<coordinates>
-65.0599289,-10.8780651,206.22
</coordinates>
</Point>
</Placemark>
<Placemark>
<name>
Wed Dec 28 12:14:55 2016 S=0.42 Km/hr
</name>
<styleUrl>
#styleMap_TLP_Normal
</styleUrl>
<Point>
<coordinates>
-65.0599289,-10.8780670,205.88
</coordinates>
</Point>
</Placemark>
<Placemark>
<name>
Wed Dec 28 12:15:05 2016 S=0.66 Km/hr
</name>
<styleUrl>
#styleMap_TLP_Normal
</styleUrl>
<Point>
<coordinates>
-65.0599289,-10.8780537,205.53
</coordinates>
</Point>
</Placemark>
<Placemark>
<name>
Wed Dec 28 12:15:15 2016 S=0.36 Km/hr
</name>
<styleUrl>
#styleMap_TLP_Normal
</styleUrl>
<Point>
<coordinates>
-65.0599213,-10.8780508,205.18
</coordinates>
</Point>
</Placemark>
<Placemark>
<name>
Wed Dec 28 12:15:25 2016 S=1.62 Km/hr
</name>
<styleUrl>
#styleMap_TLP_Normal
</styleUrl>
<Point>
<coordinates>
-65.0599060,-10.8780851,204.75
</coordinates>
</Point>
</Placemark>
<Placemark>
<name>
Wed Dec 28 12:15:35 2016 S=0.49 Km/hr
</name>
<styleUrl>
#styleMap_TLP_Normal
</styleUrl>
<Point>
<coordinates>
-65.0598831,-10.8781004,204.65
</coordinates>
</Point>
</Placemark>
<Placemark>
<name>
Wed Dec 28 12:15:45 2016 S=0.55 Km/hr
</name>
<styleUrl>
#styleMap_TLP_Normal
</styleUrl>
<Point>
<coordinates>
-65.0598831,-10.8780985,204.36
</coordinates>
</Point>
</Placemark>
<Placemark>
<name>
Wed Dec 28 12:15:55 2016 S=1.48 Km/hr
</name>
<styleUrl>
#styleMap_TLP_Normal
</styleUrl>
<Point>
<coordinates>
-65.0598907,-10.8780460,203.73
</coordinates>
</Point>
</Placemark>
<Placemark>
<name>
Wed Dec 28 12:16:05 2016 S=0.68 Km/hr
</name>
<styleUrl>
#styleMap_TLP_Normal
</styleUrl>
<Point>
<coordinates>
-65.0598602,-10.8780470,202.89
</coordinates>
</Point>
</Placemark>
<Placemark>
<name>
Wed Dec 28 12:16:15 2016 S=0.21 Km/hr
</name>
<styleUrl>
#styleMap_TLP_Normal
</styleUrl>
<Point>
<coordinates>
-65.0598526,-10.8780365,202.57
</coordinates>
</Point>
</Placemark>
<Placemark>
<name>
Wed Dec 28 12:16:25 2016 S=0.85 Km/hr
</name>
<styleUrl>
#styleMap_TLP_Normal
</styleUrl>
<Point>
<coordinates>
-65.0598679,-10.8780460,202.30
</coordinates>
</Point>
</Placemark>
<Placemark>
<name>
Wed Dec 28 12:16:35 2016 S=0.51 Km/hr
</name>
<styleUrl>
#styleMap_TLP_Normal
</styleUrl>
<Point>
<coordinates>
-65.0598679,-10.8780632,202.11
</coordinates>
</Point>
</Placemark>
<Placemark>
<name>
Wed Dec 28 12:16:45 2016 S=0.75 Km/hr
</name>
<styleUrl>
#styleMap_TLP_Normal
</styleUrl>
<Point>
<coordinates>
-65.0598831,-10.8780708,201.93
</coordinates>
</Point>
</Placemark>
<Placemark>
<name>
Wed Dec 28 12:16:55 2016 S=0.74 Km/hr
</name>
<styleUrl>
#styleMap_TLP_Normal
</styleUrl>
<Point>
<coordinates>
-65.0598984,-10.8780708,201.75
</coordinates>
</Point>
</Placemark>
<Placemark>
<name>
Wed Dec 28 12:17:05 2016 S=1.02 Km/hr
</name>
<styleUrl>
#styleMap_TLP_Normal
</styleUrl>
<Point>
<coordinates>
-65.0599213,-10.8780642,201.55
</coordinates>
</Point>
</Placemark>
<Placemark>
<name>
Wed Dec 28 12:17:15 2016 S=0.37 Km/hr
</name>
<styleUrl>
#styleMap_TLP_Normal
</styleUrl>
<Point>
<coordinates>
-65.0599365,-10.8780661,201.39
</coordinates>
</Point>
</Placemark>
<Placemark>
<name>
Wed Dec 28 12:17:25 2016 S=0.48 Km/hr
</name>
<styleUrl>
#styleMap_TLP_Normal
</styleUrl>
<Point>
<coordinates>
-65.0599365,-10.8780689,201.28
</coordinates>
</Point>
</Placemark>
<Placemark>
<name>
Wed Dec 28 12:17:35 2016 S=0.50 Km/hr
</name>
<styleUrl>
#styleMap_TLP_Normal
</styleUrl>
<Point>
<coordinates>
-65.0599213,-10.8780613,201.20
</coordinates>
</Point>
</Placemark>
<Placemark>
<name>
Wed Dec 28 12:17:45 2016 S=0.51 Km/hr
</name>
<styleUrl>
#styleMap_TLP_Normal
</styleUrl>
<Point>
<coordinates>
-65.0599213,-10.8780470,201.11
</coordinates>
</Point>
</Placemark>
<Placemark>
<name>
Wed Dec 28 12:17:55 2016 S=0.97 Km/hr
</name>
<styleUrl>
#styleMap_TLP_Normal
</styleUrl>
<Point>
<coordinates>
-65.0599289,-10.8780603,200.91
</coordinates>
</Point>
</Placemark>
<Placemark>
<name>
Wed Dec 28 12:18:05 2016 S=0.63 Km/hr
</name>
<styleUrl>
#styleMap_TLP_Normal
</styleUrl>
<Point>
<coordinates>
-65.0599289,-10.8780842,200.59
</coordinates>
</Point>
</Placemark>
<Placemark>
<name>
Wed Dec 28 12:18:15 2016 S=1.21 Km/hr
</name>
<styleUrl>
#styleMap_TLP_Normal
</styleUrl>
<Point>
<coordinates>
-65.0599518,-10.8780928,200.07
</coordinates>
</Point>
</Placemark>
<Placemark>
<name>
Wed Dec 28 12:18:25 2016 S=1.13 Km/hr
</name>
<styleUrl>
#styleMap_TLP_Normal
</styleUrl>
<Point>
<coordinates>
-65.0600052,-10.8781023,197.23
</coordinates>
</Point>
</Placemark>
<Placemark>
<name>
Wed Dec 28 12:18:35 2016 S=0.63 Km/hr
</name>
<styleUrl>
#styleMap_TLP_Normal
</styleUrl>
<Point>
<coordinates>
-65.0599976,-10.8780909,196.54
</coordinates>
</Point>
</Placemark>
<Placemark>
<name>
Wed Dec 28 12:18:45 2016 S=0.49 Km/hr
</name>
<styleUrl>
#styleMap_TLP_Normal
</styleUrl>
<Point>
<coordinates>
-65.0599976,-10.8780937,196.05
</coordinates>
</Point>
</Placemark>
<Placemark>
<name>
Wed Dec 28 12:18:55 2016 S=0.99 Km/hr
</name>
<styleUrl>
#styleMap_TLP_Normal
</styleUrl>
<Point>
<coordinates>
-65.0599747,-10.8780756,195.47
</coordinates>
</Point>
</Placemark>
<Placemark>
<name>
Wed Dec 28 12:19:05 2016 S=1.29 Km/hr
</name>
<styleUrl>
#styleMap_TLP_Normal
</styleUrl>
<Point>
<coordinates>
-65.0598831,-10.8780956,195.33
</coordinates>
</Point>
</Placemark>
<Placemark>
<name>
Wed Dec 28 12:19:15 2016 S=0.58 Km/hr
</name>
<styleUrl>
#styleMap_TLP_Normal
</styleUrl>
<Point>
<coordinates>
-65.0598755,-10.8780918,193.54
</coordinates>
</Point>
</Placemark>
<Placemark>
<name>
Wed Dec 28 12:19:25 2016 S=0.22 Km/hr
</name>
<styleUrl>
#styleMap_TLP_Normal
</styleUrl>
<Point>
<coordinates>
-65.0598755,-10.8780937,192.96
</coordinates>
</Point>
</Placemark>
<Placemark>
<name>
Wed Dec 28 12:19:35 2016 S=0.37 Km/hr
</name>
<styleUrl>
#styleMap_TLP_Normal
</styleUrl>
<Point>
<coordinates>
-65.0598755,-10.8780890,192.42
</coordinates>
</Point>
</Placemark>
<Placemark>
<name>
Wed Dec 28 12:19:45 2016 S=0.27 Km/hr
</name>
<styleUrl>
#styleMap_TLP_Normal
</styleUrl>
<Point>
<coordinates>
-65.0598831,-10.8780851,191.94
</coordinates>
</Point>
</Placemark>
<Placemark>
<name>
Wed Dec 28 12:19:55 2016 S=0.18 Km/hr
</name>
<styleUrl>
#styleMap_TLP_Normal
</styleUrl>
<Point>
<coordinates>
-65.0598907,-10.8780842,191.43
</coordinates>
</Point>
</Placemark>
<Placemark>
<name>
Wed Dec 28 12:20:05 2016 S=0.93 Km/hr
</name>
<styleUrl>
#styleMap_TLP_Normal
</styleUrl>
<Point>
<coordinates>
-65.0599060,-10.8780823,190.87
</coordinates>
</Point>
</Placemark>
<Placemark>
<name>
Wed Dec 28 12:20:15 2016 S=0.65 Km/hr
</name>
<styleUrl>
#styleMap_TLP_Normal
</styleUrl>
<Point>
<coordinates>
-65.0599289,-10.8780890,190.21
</coordinates>
</Point>
</Placemark>
<Placemark>
<name>
Wed Dec 28 12:20:25 2016 S=0.79 Km/hr
</name>
<styleUrl>
#styleMap_TLP_Normal
</styleUrl>
<Point>
<coordinates>
-65.0599365,-10.8780823,189.41
</coordinates>
</Point>
</Placemark>
<Placemark>
<name>
Wed Dec 28 12:20:35 2016 S=1.62 Km/hr
</name>
<styleUrl>
#styleMap_TLP_Normal
</styleUrl>
<Point>
<coordinates>
-65.0599747,-10.8780565,188.13
</coordinates>
</Point>
</Placemark>
<Placemark>
<name>
Wed Dec 28 12:20:45 2016 S=1.56 Km/hr
</name>
<styleUrl>
#styleMap_TLP_Normal
</styleUrl>
<Point>
<coordinates>
-65.0600204,-10.8780336,185.33
</coordinates>
</Point>
</Placemark>
<Placemark>
<name>
Wed Dec 28 12:20:55 2016 S=0.89 Km/hr
</name>
<styleUrl>
#styleMap_TLP_Normal
</styleUrl>
<Point>
<coordinates>
-65.0600281,-10.8780603,183.12
</coordinates>
</Point>
</Placemark>
<Placemark>
<name>
Wed Dec 28 12:21:05 2016 S=1.28 Km/hr
</name>
<styleUrl>
#styleMap_TLP_Normal
</styleUrl>
<Point>
<coordinates>
-65.0600586,-10.8780546,182.49
</coordinates>
</Point>
</Placemark>
<Placemark>
<name>
Wed Dec 28 12:21:15 2016 S=0.27 Km/hr
</name>
<styleUrl>
#styleMap_TLP_Normal
</styleUrl>
<Point>
<coordinates>
-65.0600433,-10.8780613,181.18
</coordinates>
</Point>
</Placemark>
<Placemark>
<name>
Wed Dec 28 12:21:25 2016 S=0.29 Km/hr
</name>
<styleUrl>
#styleMap_TLP_Normal
</styleUrl>
<Point>
<coordinates>
-65.0600357,-10.8780632,180.18
</coordinates>
</Point>
</Placemark>
<Placemark>
<name>
Wed Dec 28 12:21:35 2016 S=0.65 Km/hr
</name>
<styleUrl>
#styleMap_TLP_Normal
</styleUrl>
<Point>
<coordinates>
-65.0600281,-10.8780584,179.17
</coordinates>
</Point>
</Placemark>
<Placemark>
<name>
Wed Dec 28 12:21:45 2016 S=0.38 Km/hr
</name>
<styleUrl>
#styleMap_TLP_Normal
</styleUrl>
<Point>
<coordinates>
-65.0600204,-10.8780451,178.11
</coordinates>
</Point>
</Placemark>
<Placemark>
<name>
Wed Dec 28 12:21:55 2016 S=0.96 Km/hr
</name>
<styleUrl>
#styleMap_TLP_Normal
</styleUrl>
<Point>
<coordinates>
-65.0600052,-10.8780279,176.48
</coordinates>
</Point>
</Placemark>
<Placemark>
<name>
Wed Dec 28 12:22:05 2016 S=0.79 Km/hr
</name>
<styleUrl>
#styleMap_TLP_Normal
</styleUrl>
<Point>
<coordinates>
-65.0600433,-10.8779955,174.04
</coordinates>
</Point>
</Placemark>
<Placemark>
<name>
Wed Dec 28 12:22:15 2016 S=0.75 Km/hr
</name>
<styleUrl>
#styleMap_TLP_Normal
</styleUrl>
<Point>
<coordinates>
-65.0600357,-10.8779955,172.57
</coordinates>
</Point>
</Placemark>
<Placemark>
<name>
Wed Dec 28 12:22:25 2016 S=0.90 Km/hr
</name>
<styleUrl>
#styleMap_TLP_Normal
</styleUrl>
<Point>
<coordinates>
-65.0600510,-10.8780117,171.11
</coordinates>
</Point>
</Placemark>
<Placemark>
<name>
Wed Dec 28 12:22:35 2016 S=0.97 Km/hr
</name>
<styleUrl>
#styleMap_TLP_Normal
</styleUrl>
<Point>
<coordinates>
-65.0601120,-10.8780508,165.45
</coordinates>
</Point>
</Placemark>
<Placemark>
<name>
Wed Dec 28 12:22:45 2016 S=0.96 Km/hr
</name>
<styleUrl>
#styleMap_TLP_Normal
</styleUrl>
<Point>
<coordinates>
-65.0600891,-10.8780499,162.77
</coordinates>
</Point>
</Placemark>
<Placemark>
<name>
Wed Dec 28 12:22:55 2016 S=0.85 Km/hr
</name>
<styleUrl>
#styleMap_TLP_Normal
</styleUrl>
<Point>
<coordinates>
-65.0600739,-10.8780212,162.68
</coordinates>
</Point>
</Placemark>
<Placemark>
<name>
Wed Dec 28 12:23:05 2016 S=1.18 Km/hr
</name>
<styleUrl>
#styleMap_TLP_Normal
</styleUrl>
<Point>
<coordinates>
-65.0600815,-10.8780079,159.64
</coordinates>
</Point>
</Placemark>
<Placemark>
<name>
Wed Dec 28 12:23:15 2016 S=2.17 Km/hr
</name>
<styleUrl>
#styleMap_TLP_Normal
</styleUrl>
<Point>
<coordinates>
-65.0601654,-10.8779812,154.96
</coordinates>
</Point>
</Placemark>
<Placemark>
<name>
Wed Dec 28 12:23:25 2016 S=2.63 Km/hr
</name>
<styleUrl>
#styleMap_TLP_Normal
</styleUrl>
<Point>
<coordinates>
-65.0602417,-10.8779325,150.96
</coordinates>
</Point>
</Placemark>
<Placemark>
<name>
Wed Dec 28 12:23:35 2016 S=2.97 Km/hr
</name>
<styleUrl>
#styleMap_TLP_Normal
</styleUrl>
<Point>
<coordinates>
-65.0602570,-10.8778505,150.41
</coordinates>
</Point>
</Placemark>
<Placemark>
<name>
Wed Dec 28 12:23:45 2016 S=2.35 Km/hr
</name>
<styleUrl>
#styleMap_TLP_Normal
</styleUrl>
<Point>
<coordinates>
-65.0602493,-10.8777666,150.48
</coordinates>
</Point>
</Placemark>
<Placemark>
<name>
Wed Dec 28 12:23:55 2016 S=1.89 Km/hr
</name>
<styleUrl>
#styleMap_TLP_Normal
</styleUrl>
<Point>
<coordinates>
-65.0602570,-10.8776827,147.62
</coordinates>
</Point>
</Placemark>
<Placemark>
<name>
Wed Dec 28 12:24:05 2016 S=0.81 Km/hr
</name>
<styleUrl>
#styleMap_TLP_Normal
</styleUrl>
<Point>
<coordinates>
-65.0602341,-10.8776283,145.53
</coordinates>
</Point>
</Placemark>
<Placemark>
<name>
Wed Dec 28 12:24:15 2016 S=1.97 Km/hr
</name>
<styleUrl>
#styleMap_TLP_Normal
</styleUrl>
<Point>
<coordinates>
-65.0602951,-10.8775740,143.96
</coordinates>
</Point>
</Placemark>
<Placemark>
<name>
Wed Dec 28 12:24:25 2016 S=1.20 Km/hr
</name>
<styleUrl>
#styleMap_TLP_Normal
</styleUrl>
<Point>
<coordinates>
-65.0603104,-10.8775063,145.75
</coordinates>
</Point>
</Placemark>
<Placemark>
<name>
Wed Dec 28 12:24:35 2016 S=0.77 Km/hr
</name>
<styleUrl>
#styleMap_TLP_Normal
</styleUrl>
<Point>
<coordinates>
-65.0603180,-10.8775282,145.04
</coordinates>
</Point>
</Placemark>
<Placemark>
<name>
Wed Dec 28 12:24:45 2016 S=0.66 Km/hr
</name>
<styleUrl>
#styleMap_TLP_Normal
</styleUrl>
<Point>
<coordinates>
-65.0602570,-10.8775530,143.86
</coordinates>
</Point>
</Placemark>
<Placemark>
<name>
Wed Dec 28 12:24:55 2016 S=0.25 Km/hr
</name>
<styleUrl>
#styleMap_TLP_Normal
</styleUrl>
<Point>
<coordinates>
-65.0602875,-10.8775511,142.49
</coordinates>
</Point>
</Placemark>
<Placemark>
<name>
Wed Dec 28 12:25:05 2016 S=0.70 Km/hr
</name>
<styleUrl>
#styleMap_TLP_Normal
</styleUrl>
<Point>
<coordinates>
-65.0603180,-10.8775148,143.73
</coordinates>
</Point>
</Placemark>
<Placemark>
<name>
Wed Dec 28 12:25:15 2016 S=0.22 Km/hr
</name>
<styleUrl>
#styleMap_TLP_Normal
</styleUrl>
<Point>
<coordinates>
-65.0603256,-10.8775043,143.86
</coordinates>
</Point>
</Placemark>
<Placemark>
<name>
Wed Dec 28 12:25:25 2016 S=0.78 Km/hr
</name>
<styleUrl>
#styleMap_TLP_Normal
</styleUrl>
<Point>
<coordinates>
-65.0602951,-10.8775291,143.97
</coordinates>
</Point>
</Placemark>
<Placemark>
<name>
Wed Dec 28 12:25:35 2016 S=1.60 Km/hr
</name>
<styleUrl>
#styleMap_TLP_Normal
</styleUrl>
<Point>
<coordinates>
-65.0602264,-10.8775148,145.48
</coordinates>
</Point>
</Placemark>
<Placemark>
<name>
Wed Dec 28 12:25:45 2016 S=1.41 Km/hr
</name>
<styleUrl>
#styleMap_TLP_Normal
</styleUrl>
<Point>
<coordinates>
-65.0601807,-10.8775444,147.03
</coordinates>
</Point>
</Placemark>
<Placemark>
<name>
Wed Dec 28 12:25:55 2016 S=0.83 Km/hr
</name>
<styleUrl>
#styleMap_TLP_Normal
</styleUrl>
<Point>
<coordinates>
-65.0601501,-10.8775549,147.42
</coordinates>
</Point>
</Placemark>
<Placemark>
<name>
Wed Dec 28 12:26:05 2016 S=1.04 Km/hr
</name>
<styleUrl>
#styleMap_TLP_Normal
</styleUrl>
<Point>
<coordinates>
-65.0601273,-10.8775339,148.25
</coordinates>
</Point>
</Placemark>
<Placemark>
<name>
Wed Dec 28 12:26:15 2016 S=0.79 Km/hr
</name>
<styleUrl>
#styleMap_TLP_Normal
</styleUrl>
<Point>
<coordinates>
-65.0601120,-10.8775377,148.30
</coordinates>
</Point>
</Placemark>
<Placemark>
<name>
Wed Dec 28 12:26:25 2016 S=0.82 Km/hr
</name>
<styleUrl>
#styleMap_TLP_Normal
</styleUrl>
<Point>
<coordinates>
-65.0600891,-10.8775492,148.21
</coordinates>
</Point>
</Placemark>
<Placemark>
<name>
Wed Dec 28 12:26:35 2016 S=0.91 Km/hr
</name>
<styleUrl>
#styleMap_TLP_Normal
</styleUrl>
<Point>
<coordinates>
-65.0600891,-10.8775558,148.14
</coordinates>
</Point>
</Placemark>
<Placemark>
<name>
Wed Dec 28 12:26:45 2016 S=1.22 Km/hr
</name>
<styleUrl>
#styleMap_TLP_Normal
</styleUrl>
<Point>
<coordinates>
-65.0601883,-10.8775892,149.52
</coordinates>
</Point>
</Placemark>
<Placemark>
<name>
Wed Dec 28 12:26:55 2016 S=2.24 Km/hr
</name>
<styleUrl>
#styleMap_TLP_Normal
</styleUrl>
<Point>
<coordinates>
-65.0602875,-10.8776016,149.95
</coordinates>
</Point>
</Placemark>
<Placemark>
<name>
Wed Dec 28 12:27:05 2016 S=2.87 Km/hr
</name>
<styleUrl>
#styleMap_TLP_Normal
</styleUrl>
<Point>
<coordinates>
-65.0603485,-10.8775158,150.09
</coordinates>
</Point>
</Placemark>
<Placemark>
<name>
Wed Dec 28 12:27:15 2016 S=1.21 Km/hr
</name>
<styleUrl>
#styleMap_TLP_Normal
</styleUrl>
<Point>
<coordinates>
-65.0603256,-10.8774920,151.06
</coordinates>
</Point>
</Placemark>
<Placemark>
<name>
Wed Dec 28 12:27:25 2016 S=1.99 Km/hr
</name>
<styleUrl>
#styleMap_TLP_Normal
</styleUrl>
<Point>
<coordinates>
-65.0603638,-10.8774042,152.37
</coordinates>
</Point>
</Placemark>
<Placemark>
<name>
Wed Dec 28 12:27:35 2016 S=2.64 Km/hr
</name>
<styleUrl>
#styleMap_TLP_Normal
</styleUrl>
<Point>
<coordinates>
-65.0603943,-10.8773203,153.12
</coordinates>
</Point>
</Placemark>
<Placemark>
<name>
Wed Dec 28 12:27:45 2016 S=1.67 Km/hr
</name>
<styleUrl>
#styleMap_TLP_Normal
</styleUrl>
<Point>
<coordinates>
-65.0604553,-10.8772945,153.43
</coordinates>
</Point>
</Placemark>
<Placemark>
<name>
Wed Dec 28 12:27:55 2016 S=1.89 Km/hr
</name>
<styleUrl>
#styleMap_TLP_Normal
</styleUrl>
<Point>
<coordinates>
-65.0605164,-10.8772793,154.48
</coordinates>
</Point>
</Placemark>
<Placemark>
<name>
Wed Dec 28 12:28:05 2016 S=2.11 Km/hr
</name>
<styleUrl>
#styleMap_TLP_Normal
</styleUrl>
<Point>
<coordinates>
-65.0605850,-10.8772707,155.45
</coordinates>
</Point>
</Placemark>
<Placemark>
<name>
Wed Dec 28 12:28:15 2016 S=2.05 Km/hr
</name>
<styleUrl>
#styleMap_TLP_Normal
</styleUrl>
<Point>
<coordinates>
-65.0606537,-10.8772631,155.37
</coordinates>
</Point>
</Placemark>
<Placemark>
<name>
Wed Dec 28 12:28:25 2016 S=1.68 Km/hr
</name>
<styleUrl>
#styleMap_TLP_Normal
</styleUrl>
<Point>
<coordinates>
-65.0607529,-10.8772421,154.25
</coordinates>
</Point>
</Placemark>
<Placemark>
<name>
Wed Dec 28 12:28:35 2016 S=1.66 Km/hr
</name>
<styleUrl>
#styleMap_TLP_Normal
</styleUrl>
<Point>
<coordinates>
-65.0607529,-10.8772058,154.24
</coordinates>
</Point>
</Placemark>
<Placemark>
<name>
Wed Dec 28 12:28:45 2016 S=2.80 Km/hr
</name>
<styleUrl>
#styleMap_TLP_Normal
</styleUrl>
<Point>
<coordinates>
-65.0607681,-10.8770790,154.37
</coordinates>
</Point>
</Placemark>
<Placemark>
<name>
Wed Dec 28 12:28:55 2016 S=0.51 Km/hr
</name>
<styleUrl>
#styleMap_TLP_Normal
</styleUrl>
<Point>
<coordinates>
-65.0607452,-10.8770361,153.87
</coordinates>
</Point>
</Placemark>
<Placemark>
<name>
Wed Dec 28 12:29:05 2016 S=1.60 Km/hr
</name>
<styleUrl>
#styleMap_TLP_Normal
</styleUrl>
<Point>
<coordinates>
-65.0606995,-10.8770189,154.39
</coordinates>
</Point>
</Placemark>
<Placemark>
<name>
Wed Dec 28 12:29:15 2016 S=0.44 Km/hr
</name>
<styleUrl>
#styleMap_TLP_Normal
</styleUrl>
<Point>
<coordinates>
-65.0606918,-10.8769979,154.85
</coordinates>
</Point>
</Placemark>
<Placemark>
<name>
Wed Dec 28 12:29:25 2016 S=1.01 Km/hr
</name>
<styleUrl>
#styleMap_TLP_Normal
</styleUrl>
<Point>
<coordinates>
-65.0606995,-10.8769951,154.83
</coordinates>
</Point>
</Placemark>
<Placemark>
<name>
Wed Dec 28 12:29:35 2016 S=1.56 Km/hr
</name>
<styleUrl>
#styleMap_TLP_Normal
</styleUrl>
<Point>
<coordinates>
-65.0607529,-10.8769550,155.64
</coordinates>
</Point>
</Placemark>
<Placemark>
<name>
Wed Dec 28 12:29:45 2016 S=1.16 Km/hr
</name>
<styleUrl>
#styleMap_TLP_Normal
</styleUrl>
<Point>
<coordinates>
-65.0608063,-10.8769665,156.96
</coordinates>
</Point>
</Placemark>
<Placemark>
<name>
Wed Dec 28 12:29:55 2016 S=0.49 Km/hr
</name>
<styleUrl>
#styleMap_TLP_Normal
</styleUrl>
<Point>
<coordinates>
-65.0608063,-10.8769588,157.01
</coordinates>
</Point>
</Placemark>
<Placemark>
<name>
Wed Dec 28 12:30:05 2016 S=0.71 Km/hr
</name>
<styleUrl>
#styleMap_TLP_Normal
</styleUrl>
<Point>
<coordinates>
-65.0608521,-10.8769855,155.96
</coordinates>
</Point>
</Placemark>
<Placemark>
<name>
Wed Dec 28 12:30:15 2016 S=0.92 Km/hr
</name>
<styleUrl>
#styleMap_TLP_Normal
</styleUrl>
<Point>
<coordinates>
-65.0608368,-10.8769922,156.54
</coordinates>
</Point>
</Placemark>
<Placemark>
<name>
Wed Dec 28 12:30:25 2016 S=1.73 Km/hr
</name>
<styleUrl>
#styleMap_TLP_Normal
</styleUrl>
<Point>
<coordinates>
-65.0608673,-10.8770351,156.60
</coordinates>
</Point>
</Placemark>
<Placemark>
<name>
Wed Dec 28 12:30:35 2016 S=2.14 Km/hr
</name>
<styleUrl>
#styleMap_TLP_Normal
</styleUrl>
<Point>
<coordinates>
-65.0609589,-10.8770695,157.21
</coordinates>
</Point>
</Placemark>
<Placemark>
<name>
Wed Dec 28 12:30:45 2016 S=2.06 Km/hr
</name>
<styleUrl>
#styleMap_TLP_Normal
</styleUrl>
<Point>
<coordinates>
-65.0610352,-10.8770847,155.45
</coordinates>
</Point>
</Placemark>
<Placemark>
<name>
Wed Dec 28 12:30:55 2016 S=1.35 Km/hr
</name>
<styleUrl>
#styleMap_TLP_Normal
</styleUrl>
<Point>
<coordinates>
-65.0610809,-10.8771048,154.98
</coordinates>
</Point>
</Placemark>
<Placemark>
<name>
Wed Dec 28 12:31:05 2016 S=1.50 Km/hr
</name>
<styleUrl>
#styleMap_TLP_Normal
</styleUrl>
<Point>
<coordinates>
-65.0611572,-10.8771400,154.48
</coordinates>
</Point>
</Placemark>
<Placemark>
<name>
Wed Dec 28 12:31:15 2016 S=0.34 Km/hr
</name>
<styleUrl>
#styleMap_TLP_Normal
</styleUrl>
<Point>
<coordinates>
-65.0611343,-10.8771191,155.02
</coordinates>
</Point>
</Placemark>
<Placemark>
<name>
Wed Dec 28 12:31:25 2016 S=0.66 Km/hr
</name>
<styleUrl>
#styleMap_TLP_Normal
</styleUrl>
<Point>
<coordinates>
-65.0611267,-10.8771181,155.31
</coordinates>
</Point>
</Placemark>
<Placemark>
<name>
Wed Dec 28 12:31:35 2016 S=1.41 Km/hr
</name>
<styleUrl>
#styleMap_TLP_Normal
</styleUrl>
<Point>
<coordinates>
-65.0611496,-10.8770914,156.42
</coordinates>
</Point>
</Placemark>
<Placemark>
<name>
Wed Dec 28 12:31:45 2016 S=1.59 Km/hr
</name>
<styleUrl>
#styleMap_TLP_Normal
</styleUrl>
<Point>
<coordinates>
-65.0612411,-10.8770685,157.50
</coordinates>
</Point>
</Placemark>
<Placemark>
<name>
Wed Dec 28 12:31:55 2016 S=0.70 Km/hr
</name>
<styleUrl>
#styleMap_TLP_Normal
</styleUrl>
<Point>
<coordinates>
-65.0612411,-10.8770676,159.43
</coordinates>
</Point>
</Placemark>
<Placemark>
<name>
Wed Dec 28 12:32:05 2016 S=1.00 Km/hr
</name>
<styleUrl>
#styleMap_TLP_Normal
</styleUrl>
<Point>
<coordinates>
-65.0612793,-10.8770866,159.74
</coordinates>
</Point>
</Placemark>
<Placemark>
<name>
Wed Dec 28 12:32:15 2016 S=0.92 Km/hr
</name>
<styleUrl>
#styleMap_TLP_Normal
</styleUrl>
<Point>
<coordinates>
-65.0612488,-10.8771420,158.25
</coordinates>
</Point>
</Placemark>
<Placemark>
<name>
Wed Dec 28 12:32:25 2016 S=0.68 Km/hr
</name>
<styleUrl>
#styleMap_TLP_Normal
</styleUrl>
<Point>
<coordinates>
-65.0612335,-10.8771009,158.95
</coordinates>
</Point>
</Placemark>
<Placemark>
<name>
Wed Dec 28 12:32:35 2016 S=1.15 Km/hr
</name>
<styleUrl>
#styleMap_TLP_Normal
</styleUrl>
<Point>
<coordinates>
-65.0612335,-10.8770552,159.20
</coordinates>
</Point>
</Placemark>
<Placemark>
<name>
Wed Dec 28 12:32:45 2016 S=1.01 Km/hr
</name>
<styleUrl>
#styleMap_TLP_Normal
</styleUrl>
<Point>
<coordinates>
-65.0612106,-10.8770285,159.62
</coordinates>
</Point>
</Placemark>
<Placemark>
<name>
Wed Dec 28 12:32:55 2016 S=1.23 Km/hr
</name>
<styleUrl>
#styleMap_TLP_Normal
</styleUrl>
<Point>
<coordinates>
-65.0611496,-10.8769808,159.22
</coordinates>
</Point>
</Placemark>
<Placemark>
<name>
Wed Dec 28 12:33:05 2016 S=0.43 Km/hr
</name>
<styleUrl>
#styleMap_TLP_Normal
</styleUrl>
<Point>
<coordinates>
-65.0611572,-10.8769541,160.34
</coordinates>
</Point>
</Placemark>
<Placemark>
<name>
Wed Dec 28 12:33:15 2016 S=0.66 Km/hr
</name>
<styleUrl>
#styleMap_TLP_Normal
</styleUrl>
<Point>
<coordinates>
-65.0611649,-10.8769484,160.77
</coordinates>
</Point>
</Placemark>
<Placemark>
<name>
Wed Dec 28 12:33:25 2016 S=1.41 Km/hr
</name>
<styleUrl>
#styleMap_TLP_Normal
</styleUrl>
<Point>
<coordinates>
-65.0611801,-10.8769627,161.23
</coordinates>
</Point>
</Placemark>
<Placemark>
<name>
Wed Dec 28 12:33:35 2016 S=1.33 Km/hr
</name>
<styleUrl>
#styleMap_TLP_Normal
</styleUrl>
<Point>
<coordinates>
-65.0611954,-10.8770046,161.64
</coordinates>
</Point>
</Placemark>
<Placemark>
<name>
Wed Dec 28 12:33:45 2016 S=1.36 Km/hr
</name>
<styleUrl>
#styleMap_TLP_Normal
</styleUrl>
<Point>
<coordinates>
-65.0611877,-10.8770628,161.92
</coordinates>
</Point>
</Placemark>
<Placemark>
<name>
Wed Dec 28 12:33:55 2016 S=0.46 Km/hr
</name>
<styleUrl>
#styleMap_TLP_Normal
</styleUrl>
<Point>
<coordinates>
-65.0611649,-10.8770838,162.34
</coordinates>
</Point>
</Placemark>
<Placemark>
<name>
Wed Dec 28 12:34:05 2016 S=0.39 Km/hr
</name>
<styleUrl>
#styleMap_TLP_Normal
</styleUrl>
<Point>
<coordinates>
-65.0611649,-10.8770866,162.81
</coordinates>
</Point>
</Placemark>
<Placemark>
<name>
Wed Dec 28 12:34:15 2016 S=1.17 Km/hr
</name>
<styleUrl>
#styleMap_TLP_Normal
</styleUrl>
<Point>
<coordinates>
-65.0611572,-10.8770466,163.30
</coordinates>
</Point>
</Placemark>
<Placemark>
<name>
Wed Dec 28 12:34:25 2016 S=1.56 Km/hr
</name>
<styleUrl>
#styleMap_TLP_Normal
</styleUrl>
<Point>
<coordinates>
-65.0611267,-10.8770113,164.18
</coordinates>
</Point>
</Placemark>
<Placemark>
<name>
Wed Dec 28 12:34:35 2016 S=2.17 Km/hr
</name>
<styleUrl>
#styleMap_TLP_Normal
</styleUrl>
<Point>
<coordinates>
-65.0610275,-10.8769913,165.11
</coordinates>
</Point>
</Placemark>
<Placemark>
<name>
Wed Dec 28 12:34:45 2016 S=1.18 Km/hr
</name>
<styleUrl>
#styleMap_TLP_Normal
</styleUrl>
<Point>
<coordinates>
-65.0609970,-10.8769732,165.43
</coordinates>
</Point>
</Placemark>
<Placemark>
<name>
Wed Dec 28 12:34:55 2016 S=1.53 Km/hr
</name>
<styleUrl>
#styleMap_TLP_Normal
</styleUrl>
<Point>
<coordinates>
-65.0610046,-10.8769407,165.80
</coordinates>
</Point>
</Placemark>
<Placemark>
<name>
Wed Dec 28 12:35:05 2016 S=1.23 Km/hr
</name>
<styleUrl>
#styleMap_TLP_Normal
</styleUrl>
<Point>
<coordinates>
-65.0609894,-10.8768988,166.83
</coordinates>
</Point>
</Placemark>
<Placemark>
<name>
Wed Dec 28 12:35:15 2016 S=1.75 Km/hr
</name>
<styleUrl>
#styleMap_TLP_Normal
</styleUrl>
<Point>
<coordinates>
-65.0608978,-10.8768997,168.71
</coordinates>
</Point>
</Placemark>
<Placemark>
<name>
Wed Dec 28 12:35:25 2016 S=1.84 Km/hr
</name>
<styleUrl>
#styleMap_TLP_Normal
</styleUrl>
<Point>
<coordinates>
-65.0608673,-10.8768244,169.45
</coordinates>
</Point>
</Placemark>
<Placemark>
<name>
Wed Dec 28 12:35:35 2016 S=1.52 Km/hr
</name>
<styleUrl>
#styleMap_TLP_Normal
</styleUrl>
<Point>
<coordinates>
-65.0608368,-10.8767691,170.78
</coordinates>
</Point>
</Placemark>
<Placemark>
<name>
Wed Dec 28 12:35:45 2016 S=1.49 Km/hr
</name>
<styleUrl>
#styleMap_TLP_Normal
</styleUrl>
<Point>
<coordinates>
-65.0607529,-10.8767529,170.93
</coordinates>
</Point>
</Placemark>
<Placemark>
<name>
Wed Dec 28 12:35:55 2016 S=1.79 Km/hr
</name>
<styleUrl>
#styleMap_TLP_Normal
</styleUrl>
<Point>
<coordinates>
-65.0606918,-10.8767815,172.29
</coordinates>
</Point>
</Placemark>
<Placemark>
<name>
Wed Dec 28 12:36:05 2016 S=0.98 Km/hr
</name>
<styleUrl>
#styleMap_TLP_Normal
</styleUrl>
<Point>
<coordinates>
-65.0606766,-10.8767509,172.78
</coordinates>
</Point>
</Placemark>
<Placemark>
<name>
Wed Dec 28 12:36:15 2016 S=0.82 Km/hr
</name>
<styleUrl>
#styleMap_TLP_Normal
</styleUrl>
<Point>
<coordinates>
-65.0606613,-10.8767414,173.39
</coordinates>
</Point>
</Placemark>
<Placemark>
<name>
Wed Dec 28 12:36:25 2016 S=0.44 Km/hr
</name>
<styleUrl>
#styleMap_TLP_Normal
</styleUrl>
<Point>
<coordinates>
-65.0606461,-10.8767519,174.00
</coordinates>
</Point>
</Placemark>
<Placemark>
<name>
Wed Dec 28 12:36:35 2016 S=0.49 Km/hr
</name>
<styleUrl>
#styleMap_TLP_Normal
</styleUrl>
<Point>
<coordinates>
-65.0606461,-10.8767538,174.60
</coordinates>
</Point>
</Placemark>
<Placemark>
<name>
Wed Dec 28 12:36:45 2016 S=1.47 Km/hr
</name>
<styleUrl>
#styleMap_TLP_Normal
</styleUrl>
<Point>
<coordinates>
-65.0606842,-10.8767977,175.17
</coordinates>
</Point>
</Placemark>
<Placemark>
<name>
Wed Dec 28 12:36:55 2016 S=1.37 Km/hr
</name>
<styleUrl>
#styleMap_TLP_Normal
</styleUrl>
<Point>
<coordinates>
-65.0606842,-10.8768663,175.58
</coordinates>
</Point>
</Placemark>
<Placemark>
<name>
Wed Dec 28 12:37:05 2016 S=0.58 Km/hr
</name>
<styleUrl>
#styleMap_TLP_Normal
</styleUrl>
<Point>
<coordinates>
-65.0606918,-10.8768864,175.68
</coordinates>
</Point>
</Placemark>
<Placemark>
<name>
Wed Dec 28 12:37:15 2016 S=0.61 Km/hr
</name>
<styleUrl>
#styleMap_TLP_Normal
</styleUrl>
<Point>
<coordinates>
-65.0606995,-10.8768940,176.28
</coordinates>
</Point>
</Placemark>
<Placemark>
<name>
Wed Dec 28 12:37:25 2016 S=0.11 Km/hr
</name>
<styleUrl>
#styleMap_TLP_Normal
</styleUrl>
<Point>
<coordinates>
-65.0606995,-10.8769007,176.87
</coordinates>
</Point>
</Placemark>
<Placemark>
<name>
Wed Dec 28 12:37:35 2016 S=1.31 Km/hr
</name>
<styleUrl>
#styleMap_TLP_Normal
</styleUrl>
<Point>
<coordinates>
-65.0607147,-10.8768969,177.29
</coordinates>
</Point>
</Placemark>
<Placemark>
<name>
Wed Dec 28 12:37:45 2016 S=0.96 Km/hr
</name>
<styleUrl>
#styleMap_TLP_Normal
</styleUrl>
<Point>
<coordinates>
-65.0607224,-10.8768415,177.90
</coordinates>
</Point>
</Placemark>
<Placemark>
<name>
Wed Dec 28 12:37:55 2016 S=1.17 Km/hr
</name>
<styleUrl>
#styleMap_TLP_Normal
</styleUrl>
<Point>
<coordinates>
-65.0607224,-10.8767729,178.23
</coordinates>
</Point>
</Placemark>
<Placemark>
<name>
Wed Dec 28 12:38:05 2016 S=1.20 Km/hr
</name>
<styleUrl>
#styleMap_TLP_Normal
</styleUrl>
<Point>
<coordinates>
-65.0607071,-10.8767452,179.00
</coordinates>
</Point>
</Placemark>
<Placemark>
<name>
Wed Dec 28 12:38:15 2016 S=0.48 Km/hr
</name>
<styleUrl>
#styleMap_TLP_Normal
</styleUrl>
<Point>
<coordinates>
-65.0606766,-10.8767767,179.11
</coordinates>
</Point>
</Placemark>
<Placemark>
<name>
Wed Dec 28 12:38:25 2016 S=1.82 Km/hr
</name>
<styleUrl>
#styleMap_TLP_Normal
</styleUrl>
<Point>
<coordinates>
-65.0606995,-10.8768063,179.16
</coordinates>
</Point>
</Placemark>
<Placemark>
<name>
Wed Dec 28 12:38:35 2016 S=2.00 Km/hr
</name>
<styleUrl>
#styleMap_TLP_Normal
</styleUrl>
<Point>
<coordinates>
-65.0607834,-10.8768063,177.29
</coordinates>
</Point>
</Placemark>
<Placemark>
<name>
Wed Dec 28 12:38:45 2016 S=2.71 Km/hr
</name>
<styleUrl>
#styleMap_TLP_Normal
</styleUrl>
<Point>
<coordinates>
-65.0608749,-10.8768148,177.19
</coordinates>
</Point>
</Placemark>
<Placemark>
<name>
Wed Dec 28 12:38:55 2016 S=1.19 Km/hr
</name>
<styleUrl>
#styleMap_TLP_Normal
</styleUrl>
<Point>
<coordinates>
-65.0609207,-10.8768206,177.45
</coordinates>
</Point>
</Placemark>
<Placemark>
<name>
Wed Dec 28 12:39:05 2016 S=1.31 Km/hr
</name>
<styleUrl>
#styleMap_TLP_Normal
</styleUrl>
<Point>
<coordinates>
-65.0609207,-10.8767452,177.22
</coordinates>
</Point>
</Placemark>
<Placemark>
<name>
Wed Dec 28 12:39:15 2016 S=1.11 Km/hr
</name>
<styleUrl>
#styleMap_TLP_Normal
</styleUrl>
<Point>
<coordinates>
-65.0609131,-10.8767490,176.48
</coordinates>
</Point>
</Placemark>
<Placemark>
<name>
Wed Dec 28 12:39:25 2016 S=1.29 Km/hr
</name>
<styleUrl>
#styleMap_TLP_Normal
</styleUrl>
<Point>
<coordinates>
-65.0609512,-10.8767433,176.48
</coordinates>
</Point>
</Placemark>
<Placemark>
<name>
Wed Dec 28 12:39:35 2016 S=1.18 Km/hr
</name>
<styleUrl>
#styleMap_TLP_Normal
</styleUrl>
<Point>
<coordinates>
-65.0609436,-10.8767118,176.10
</coordinates>
</Point>
</Placemark>
<Placemark>
<name>
Wed Dec 28 12:39:45 2016 S=1.83 Km/hr
</name>
<styleUrl>
#styleMap_TLP_Normal
</styleUrl>
<Point>
<coordinates>
-65.0608826,-10.8766661,175.74
</coordinates>
</Point>
</Placemark>
<Placemark>
<name>
Wed Dec 28 12:39:55 2016 S=1.00 Km/hr
</name>
<styleUrl>
#styleMap_TLP_Normal
</styleUrl>
<Point>
<coordinates>
-65.0608521,-10.8766832,174.67
</coordinates>
</Point>
</Placemark>
<Placemark>
<name>
Wed Dec 28 12:40:05 2016 S=1.06 Km/hr
</name>
<styleUrl>
#styleMap_TLP_Normal
</styleUrl>
<Point>
<coordinates>
-65.0608063,-10.8766909,175.10
</coordinates>
</Point>
</Placemark>
<Placemark>
<name>
Wed Dec 28 12:40:15 2016 S=1.54 Km/hr
</name>
<styleUrl>
#styleMap_TLP_Normal
</styleUrl>
<Point>
<coordinates>
-65.0607758,-10.8767242,174.59
</coordinates>
</Point>
</Placemark>
<Placemark>
<name>
Wed Dec 28 12:40:25 2016 S=1.07 Km/hr
</name>
<styleUrl>
#styleMap_TLP_Normal
</styleUrl>
<Point>
<coordinates>
-65.0607910,-10.8767719,173.54
</coordinates>
</Point>
</Placemark>
<Placemark>
<name>
Wed Dec 28 12:40:35 2016 S=0.82 Km/hr
</name>
<styleUrl>
#styleMap_TLP_Normal
</styleUrl>
<Point>
<coordinates>
-65.0607834,-10.8767786,173.64
</coordinates>
</Point>
</Placemark>
<Placemark>
<name>
Wed Dec 28 12:40:45 2016 S=1.04 Km/hr
</name>
<styleUrl>
#styleMap_TLP_Normal
</styleUrl>
<Point>
<coordinates>
-65.0607758,-10.8767567,173.75
</coordinates>
</Point>
</Placemark>
<Placemark>
<name>
Wed Dec 28 12:40:55 2016 S=0.92 Km/hr
</name>
<styleUrl>
#styleMap_TLP_Normal
</styleUrl>
<Point>
<coordinates>
-65.0607681,-10.8767347,173.87
</coordinates>
</Point>
</Placemark>
<Placemark>
<name>
Wed Dec 28 12:41:05 2016 S=0.90 Km/hr
</name>
<styleUrl>
#styleMap_TLP_Normal
</styleUrl>
<Point>
<coordinates>
-65.0607681,-10.8767118,173.99
</coordinates>
</Point>
</Placemark>
<Placemark>
<name>
Wed Dec 28 12:41:15 2016 S=0.86 Km/hr
</name>
<styleUrl>
#styleMap_TLP_Normal
</styleUrl>
<Point>
<coordinates>
-65.0607758,-10.8766947,174.04
</coordinates>
</Point>
</Placemark>
<Placemark>
<name>
Wed Dec 28 12:41:25 2016 S=0.75 Km/hr
</name>
<styleUrl>
#styleMap_TLP_Normal
</styleUrl>
<Point>
<coordinates>
-65.0607910,-10.8766899,174.13
</coordinates>
</Point>
</Placemark>
<Placemark>
<name>
Wed Dec 28 12:41:35 2016 S=0.36 Km/hr
</name>
<styleUrl>
#styleMap_TLP_Normal
</styleUrl>
<Point>
<coordinates>
-65.0607834,-10.8766727,174.24
</coordinates>
</Point>
</Placemark>
<Placemark>
<name>
Wed Dec 28 12:41:45 2016 S=0.79 Km/hr
</name>
<styleUrl>
#styleMap_TLP_Normal
</styleUrl>
<Point>
<coordinates>
-65.0607910,-10.8766775,174.36
</coordinates>
</Point>
</Placemark>
<Placemark>
<name>
Wed Dec 28 12:41:55 2016 S=0.27 Km/hr
</name>
<styleUrl>
#styleMap_TLP_Normal
</styleUrl>
<Point>
<coordinates>
-65.0608063,-10.8766823,174.49
</coordinates>
</Point>
</Placemark>
<Placemark>
<name>
Wed Dec 28 12:42:05 2016 S=0.37 Km/hr
</name>
<styleUrl>
#styleMap_TLP_Normal
</styleUrl>
<Point>
<coordinates>
-65.0608139,-10.8766737,174.60
</coordinates>
</Point>
</Placemark>
<Placemark>
<name>
Wed Dec 28 12:42:15 2016 S=0.39 Km/hr
</name>
<styleUrl>
#styleMap_TLP_Normal
</styleUrl>
<Point>
<coordinates>
-65.0608215,-10.8766766,174.65
</coordinates>
</Point>
</Placemark>
<Placemark>
<name>
Wed Dec 28 12:42:25 2016 S=0.44 Km/hr
</name>
<styleUrl>
#styleMap_TLP_Normal
</styleUrl>
<Point>
<coordinates>
-65.0607986,-10.8766670,174.40
</coordinates>
</Point>
</Placemark>
<Placemark>
<name>
Wed Dec 28 12:42:35 2016 S=0.91 Km/hr
</name>
<styleUrl>
#styleMap_TLP_Normal
</styleUrl>
<Point>
<coordinates>
-65.0607986,-10.8766994,173.42
</coordinates>
</Point>
</Placemark>
<Placemark>
<name>
Wed Dec 28 12:42:45 2016 S=0.20 Km/hr
</name>
<styleUrl>
#styleMap_TLP_Normal
</styleUrl>
<Point>
<coordinates>
-65.0608063,-10.8767090,173.09
</coordinates>
</Point>
</Placemark>
<Placemark>
<name>
Wed Dec 28 12:42:55 2016 S=0.68 Km/hr
</name>
<styleUrl>
#styleMap_TLP_Normal
</styleUrl>
<Point>
<coordinates>
-65.0607758,-10.8767262,172.70
</coordinates>
</Point>
</Placemark>
<Placemark>
<name>
Wed Dec 28 12:43:05 2016 S=0.58 Km/hr
</name>
<styleUrl>
#styleMap_TLP_Normal
</styleUrl>
<Point>
<coordinates>
-65.0607605,-10.8767014,172.18
</coordinates>
</Point>
</Placemark>
<Placemark>
<name>
Wed Dec 28 12:43:15 2016 S=0.22 Km/hr
</name>
<styleUrl>
#styleMap_TLP_Normal
</styleUrl>
<Point>
<coordinates>
-65.0607529,-10.8766956,172.17
</coordinates>
</Point>
</Placemark>
<Placemark>
<name>
Wed Dec 28 12:43:25 2016 S=1.24 Km/hr
</name>
<styleUrl>
#styleMap_TLP_Normal
</styleUrl>
<Point>
<coordinates>
-65.0607452,-10.8767357,171.73
</coordinates>
</Point>
</Placemark>
<Placemark>
<name>
Wed Dec 28 12:43:35 2016 S=1.29 Km/hr
</name>
<styleUrl>
#styleMap_TLP_Normal
</styleUrl>
<Point>
<coordinates>
-65.0607834,-10.8767586,171.36
</coordinates>
</Point>
</Placemark>
<Placemark>
<name>
Wed Dec 28 12:43:45 2016 S=0.43 Km/hr
</name>
<styleUrl>
#styleMap_TLP_Normal
</styleUrl>
<Point>
<coordinates>
-65.0608063,-10.8767824,170.52
</coordinates>
</Point>
</Placemark>
<Placemark>
<name>
Wed Dec 28 12:43:55 2016 S=0.40 Km/hr
</name>
<styleUrl>
#styleMap_TLP_Normal
</styleUrl>
<Point>
<coordinates>
-65.0608063,-10.8767586,169.84
</coordinates>
</Point>
</Placemark>
<Placemark>
<name>
Wed Dec 28 12:44:05 2016 S=0.35 Km/hr
</name>
<styleUrl>
#styleMap_TLP_Normal
</styleUrl>
<Point>
<coordinates>
-65.0608063,-10.8767481,169.77
</coordinates>
</Point>
</Placemark>
<Placemark>
<name>
Wed Dec 28 12:44:15 2016 S=0.35 Km/hr
</name>
<styleUrl>
#styleMap_TLP_Normal
</styleUrl>
<Point>
<coordinates>
-65.0608215,-10.8767595,169.08
</coordinates>
</Point>
</Placemark>
<Placemark>
<name>
Wed Dec 28 12:44:25 2016 S=0.28 Km/hr
</name>
<styleUrl>
#styleMap_TLP_Normal
</styleUrl>
<Point>
<coordinates>
-65.0608292,-10.8767538,169.06
</coordinates>
</Point>
</Placemark>
<Placemark>
<name>
Wed Dec 28 12:44:35 2016 S=0.44 Km/hr
</name>
<styleUrl>
#styleMap_TLP_Normal
</styleUrl>
<Point>
<coordinates>
-65.0608139,-10.8767405,168.75
</coordinates>
</Point>
</Placemark>
<Placemark>
<name>
Wed Dec 28 12:44:45 2016 S=0.42 Km/hr
</name>
<styleUrl>
#styleMap_TLP_Normal
</styleUrl>
<Point>
<coordinates>
-65.0607910,-10.8767424,168.50
</coordinates>
</Point>
</Placemark>
<Placemark>
<name>
Wed Dec 28 12:44:55 2016 S=0.67 Km/hr
</name>
<styleUrl>
#styleMap_TLP_Normal
</styleUrl>
<Point>
<coordinates>
-65.0607910,-10.8767080,168.36
</coordinates>
</Point>
</Placemark>
<Placemark>
<name>
Wed Dec 28 12:45:05 2016 S=0.17 Km/hr
</name>
<styleUrl>
#styleMap_TLP_Normal
</styleUrl>
<Point>
<coordinates>
-65.0608139,-10.8767443,167.59
</coordinates>
</Point>
</Placemark>
<Placemark>
<name>
Wed Dec 28 12:45:15 2016 S=0.35 Km/hr
</name>
<styleUrl>
#styleMap_TLP_Normal
</styleUrl>
<Point>
<coordinates>
-65.0607910,-10.8767471,167.19
</coordinates>
</Point>
</Placemark>
<Placemark>
<name>
Wed Dec 28 12:45:25 2016 S=0.11 Km/hr
</name>
<styleUrl>
#styleMap_TLP_Normal
</styleUrl>
<Point>
<coordinates>
-65.0607910,-10.8767385,166.97
</coordinates>
</Point>
</Placemark>
<Placemark>
<name>
Wed Dec 28 12:45:35 2016 S=0.45 Km/hr
</name>
<styleUrl>
#styleMap_TLP_Normal
</styleUrl>
<Point>
<coordinates>
-65.0607834,-10.8767252,166.78
</coordinates>
</Point>
</Placemark>
<Placemark>
<name>
Wed Dec 28 12:45:45 2016 S=0.64 Km/hr
</name>
<styleUrl>
#styleMap_TLP_Normal
</styleUrl>
<Point>
<coordinates>
-65.0607681,-10.8767309,166.66
</coordinates>
</Point>
</Placemark>
<Placemark>
<name>
Wed Dec 28 12:45:55 2016 S=0.60 Km/hr
</name>
<styleUrl>
#styleMap_TLP_Normal
</styleUrl>
<Point>
<coordinates>
-65.0607605,-10.8767405,166.52
</coordinates>
</Point>
</Placemark>
<Placemark>
<name>
Wed Dec 28 12:46:05 2016 S=0.77 Km/hr
</name>
<styleUrl>
#styleMap_TLP_Normal
</styleUrl>
<Point>
<coordinates>
-65.0607376,-10.8767433,166.30
</coordinates>
</Point>
</Placemark>
<Placemark>
<name>
Wed Dec 28 12:46:15 2016 S=0.50 Km/hr
</name>
<styleUrl>
#styleMap_TLP_Normal
</styleUrl>
<Point>
<coordinates>
-65.0607300,-10.8767347,166.04
</coordinates>
</Point>
</Placemark>
<Placemark>
<name>
Wed Dec 28 12:46:25 2016 S=0.45 Km/hr
</name>
<styleUrl>
#styleMap_TLP_Normal
</styleUrl>
<Point>
<coordinates>
-65.0607300,-10.8767328,165.74
</coordinates>
</Point>
</Placemark>
<Placemark>
<name>
Wed Dec 28 12:46:35 2016 S=0.60 Km/hr
</name>
<styleUrl>
#styleMap_TLP_Normal
</styleUrl>
<Point>
<coordinates>
-65.0607300,-10.8767242,165.42
</coordinates>
</Point>
</Placemark>
<Placemark>
<name>
Wed Dec 28 12:46:45 2016 S=0.53 Km/hr
</name>
<styleUrl>
#styleMap_TLP_Normal
</styleUrl>
<Point>
<coordinates>
-65.0607376,-10.8767223,165.09
</coordinates>
</Point>
</Placemark>
<Placemark>
<name>
Wed Dec 28 12:46:55 2016 S=0.79 Km/hr
</name>
<styleUrl>
#styleMap_TLP_Normal
</styleUrl>
<Point>
<coordinates>
-65.0607529,-10.8767347,164.70
</coordinates>
</Point>
</Placemark>
<Placemark>
<name>
Wed Dec 28 12:47:05 2016 S=0.99 Km/hr
</name>
<styleUrl>
#styleMap_TLP_Normal
</styleUrl>
<Point>
<coordinates>
-65.0607452,-10.8767529,164.38
</coordinates>
</Point>
</Placemark>
<Placemark>
<name>
Wed Dec 28 12:47:15 2016 S=1.10 Km/hr
</name>
<styleUrl>
#styleMap_TLP_Normal
</styleUrl>
<Point>
<coordinates>
-65.0607071,-10.8767376,164.38
</coordinates>
</Point>
</Placemark>
<Placemark>
<name>
Wed Dec 28 12:47:25 2016 S=1.32 Km/hr
</name>
<styleUrl>
#styleMap_TLP_Normal
</styleUrl>
<Point>
<coordinates>
-65.0606308,-10.8767738,164.86
</coordinates>
</Point>
</Placemark>
<Placemark>
<name>
Wed Dec 28 12:47:35 2016 S=2.55 Km/hr
</name>
<styleUrl>
#styleMap_TLP_Normal
</styleUrl>
<Point>
<coordinates>
-65.0605545,-10.8767853,164.93
</coordinates>
</Point>
</Placemark>
<Placemark>
<name>
Wed Dec 28 12:47:45 2016 S=1.02 Km/hr
</name>
<styleUrl>
#styleMap_TLP_Normal
</styleUrl>
<Point>
<coordinates>
-65.0605469,-10.8767719,164.63
</coordinates>
</Point>
</Placemark>
<Placemark>
<name>
Wed Dec 28 12:47:55 2016 S=1.60 Km/hr
</name>
<styleUrl>
#styleMap_TLP_Normal
</styleUrl>
<Point>
<coordinates>
-65.0605011,-10.8767281,164.29
</coordinates>
</Point>
</Placemark>
<Placemark>
<name>
Wed Dec 28 12:48:05 2016 S=1.38 Km/hr
</name>
<styleUrl>
#styleMap_TLP_Normal
</styleUrl>
<Point>
<coordinates>
-65.0604630,-10.8767338,163.98
</coordinates>
</Point>
</Placemark>
<Placemark>
<name>
Wed Dec 28 12:48:15 2016 S=1.24 Km/hr
</name>
<styleUrl>
#styleMap_TLP_Normal
</styleUrl>
<Point>
<coordinates>
-65.0604248,-10.8767748,163.76
</coordinates>
</Point>
</Placemark>
<Placemark>
<name>
Wed Dec 28 12:48:25 2016 S=0.70 Km/hr
</name>
<styleUrl>
#styleMap_TLP_Normal
</styleUrl>
<Point>
<coordinates>
-65.0604477,-10.8767691,164.31
</coordinates>
</Point>
</Placemark>
<Placemark>
<name>
Wed Dec 28 12:48:35 2016 S=0.96 Km/hr
</name>
<styleUrl>
#styleMap_TLP_Normal
</styleUrl>
<Point>
<coordinates>
-65.0604477,-10.8767490,164.20
</coordinates>
</Point>
</Placemark>
<Placemark>
<name>
Wed Dec 28 12:48:45 2016 S=1.40 Km/hr
</name>
<styleUrl>
#styleMap_TLP_Normal
</styleUrl>
<Point>
<coordinates>
-65.0604477,-10.8766918,163.96
</coordinates>
</Point>
</Placemark>
<Placemark>
<name>
Wed Dec 28 12:48:55 2016 S=0.84 Km/hr
</name>
<styleUrl>
#styleMap_TLP_Normal
</styleUrl>
<Point>
<coordinates>
-65.0604630,-10.8766842,163.78
</coordinates>
</Point>
</Placemark>
<Placemark>
<name>
Wed Dec 28 12:49:05 2016 S=0.23 Km/hr
</name>
<styleUrl>
#styleMap_TLP_Normal
</styleUrl>
<Point>
<coordinates>
-65.0604630,-10.8766756,163.67
</coordinates>
</Point>
</Placemark>
<Placemark>
<name>
Wed Dec 28 12:49:15 2016 S=1.50 Km/hr
</name>
<styleUrl>
#styleMap_TLP_Normal
</styleUrl>
<Point>
<coordinates>
-65.0604706,-10.8766823,164.23
</coordinates>
</Point>
</Placemark>
<Placemark>
<name>
Wed Dec 28 12:49:25 2016 S=2.42 Km/hr
</name>
<styleUrl>
#styleMap_TLP_Normal
</styleUrl>
<Point>
<coordinates>
-65.0604630,-10.8766584,167.00
</coordinates>
</Point>
</Placemark>
<Placemark>
<name>
Wed Dec 28 12:49:35 2016 S=3.52 Km/hr
</name>
<styleUrl>
#styleMap_TLP_Normal
</styleUrl>
<Point>
<coordinates>
-65.0605164,-10.8767014,168.67
</coordinates>
</Point>
</Placemark>
<Placemark>
<name>
Wed Dec 28 12:49:45 2016 S=3.41 Km/hr
</name>
<styleUrl>
#styleMap_TLP_Normal
</styleUrl>
<Point>
<coordinates>
-65.0605698,-10.8767805,168.89
</coordinates>
</Point>
</Placemark>
<Placemark>
<name>
Wed Dec 28 12:49:55 2016 S=2.06 Km/hr
</name>
<styleUrl>
#styleMap_TLP_Normal
</styleUrl>
<Point>
<coordinates>
-65.0605316,-10.8768435,169.11
</coordinates>
</Point>
</Placemark>
<Placemark>
<name>
Wed Dec 28 12:50:05 2016 S=2.51 Km/hr
</name>
<styleUrl>
#styleMap_TLP_Normal
</styleUrl>
<Point>
<coordinates>
-65.0605240,-10.8769169,169.40
</coordinates>
</Point>
</Placemark>
<Placemark>
<name>
Wed Dec 28 12:50:15 2016 S=1.60 Km/hr
</name>
<styleUrl>
#styleMap_TLP_Normal
</styleUrl>
<Point>
<coordinates>
-65.0605316,-10.8769369,169.60
</coordinates>
</Point>
</Placemark>
<Placemark>
<name>
Wed Dec 28 12:50:25 2016 S=2.56 Km/hr
</name>
<styleUrl>
#styleMap_TLP_Normal
</styleUrl>
<Point>
<coordinates>
-65.0606079,-10.8769579,169.86
</coordinates>
</Point>
</Placemark>
<Placemark>
<name>
Wed Dec 28 12:50:35 2016 S=2.67 Km/hr
</name>
<styleUrl>
#styleMap_TLP_Normal
</styleUrl>
<Point>
<coordinates>
-65.0606003,-10.8770647,170.02
</coordinates>
</Point>
</Placemark>
<Placemark>
<name>
Wed Dec 28 12:50:45 2016 S=1.48 Km/hr
</name>
<styleUrl>
#styleMap_TLP_Normal
</styleUrl>
<Point>
<coordinates>
-65.0605850,-10.8770857,169.89
</coordinates>
</Point>
</Placemark>
<Placemark>
<name>
Wed Dec 28 12:50:55 2016 S=1.68 Km/hr
</name>
<styleUrl>
#styleMap_TLP_Normal
</styleUrl>
<Point>
<coordinates>
-65.0605774,-10.8771343,169.52
</coordinates>
</Point>
</Placemark>
<Placemark>
<name>
Wed Dec 28 12:51:05 2016 S=7.19 Km/hr
</name>
<styleUrl>
#styleMap_TLP_Normal
</styleUrl>
<Point>
<coordinates>
-65.0605850,-10.8771219,167.74
</coordinates>
</Point>
</Placemark>
<Placemark>
<name>
Wed Dec 28 12:51:15 2016 S=1.52 Km/hr
</name>
<styleUrl>
#styleMap_TLP_Normal
</styleUrl>
<Point>
<coordinates>
-65.0606689,-10.8771276,165.68
</coordinates>
</Point>
</Placemark>
<Placemark>
<name>
Wed Dec 28 12:51:25 2016 S=1.48 Km/hr
</name>
<styleUrl>
#styleMap_TLP_Normal
</styleUrl>
<Point>
<coordinates>
-65.0605927,-10.8770704,163.55
</coordinates>
</Point>
</Placemark>
<Placemark>
<name>
Wed Dec 28 12:51:35 2016 S=1.59 Km/hr
</name>
<styleUrl>
#styleMap_TLP_Normal
</styleUrl>
<Point>
<coordinates>
-65.0605392,-10.8770227,158.44
</coordinates>
</Point>
</Placemark>
<Placemark>
<name>
Wed Dec 28 12:51:45 2016 S=0.61 Km/hr
</name>
<styleUrl>
#styleMap_TLP_Normal
</styleUrl>
<Point>
<coordinates>
-65.0605240,-10.8769331,159.13
</coordinates>
</Point>
</Placemark>
<Placemark>
<name>
Wed Dec 28 12:51:55 2016 S=2.15 Km/hr
</name>
<styleUrl>
#styleMap_TLP_Normal
</styleUrl>
<Point>
<coordinates>
-65.0604706,-10.8768549,158.89
</coordinates>
</Point>
</Placemark>
<Placemark>
<name>
Wed Dec 28 12:52:05 2016 S=1.53 Km/hr
</name>
<styleUrl>
#styleMap_TLP_Normal
</styleUrl>
<Point>
<coordinates>
-65.0604706,-10.8767004,159.18
</coordinates>
</Point>
</Placemark>
<Placemark>
<name>
Wed Dec 28 12:52:15 2016 S=0.29 Km/hr
</name>
<styleUrl>
#styleMap_TLP_Normal
</styleUrl>
<Point>
<coordinates>
-65.0604782,-10.8766890,160.40
</coordinates>
</Point>
</Placemark>
<Placemark>
<name>
Wed Dec 28 12:52:25 2016 S=1.08 Km/hr
</name>
<styleUrl>
#styleMap_TLP_Normal
</styleUrl>
<Point>
<coordinates>
-65.0604935,-10.8766956,160.48
</coordinates>
</Point>
</Placemark>
<Placemark>
<name>
Wed Dec 28 12:52:35 2016 S=1.46 Km/hr
</name>
<styleUrl>
#styleMap_TLP_Normal
</styleUrl>
<Point>
<coordinates>
-65.0605850,-10.8767080,159.30
</coordinates>
</Point>
</Placemark>
<Placemark>
<name>
Wed Dec 28 12:52:45 2016 S=0.98 Km/hr
</name>
<styleUrl>
#styleMap_TLP_Normal
</styleUrl>
<Point>
<coordinates>
-65.0606689,-10.8767796,160.77
</coordinates>
</Point>
</Placemark>
<Placemark>
<name>
Wed Dec 28 12:52:55 2016 S=1.59 Km/hr
</name>
<styleUrl>
#styleMap_TLP_Normal
</styleUrl>
<Point>
<coordinates>
-65.0607529,-10.8768158,157.46
</coordinates>
</Point>
</Placemark>
<Placemark>
<name>
Wed Dec 28 12:53:05 2016 S=1.62 Km/hr
</name>
<styleUrl>
#styleMap_TLP_Normal
</styleUrl>
<Point>
<coordinates>
-65.0608292,-10.8767977,157.20
</coordinates>
</Point>
</Placemark>
<Placemark>
<name>
Wed Dec 28 12:53:15 2016 S=1.24 Km/hr
</name>
<styleUrl>
#styleMap_TLP_Normal
</styleUrl>
<Point>
<coordinates>
-65.0608292,-10.8768206,156.54
</coordinates>
</Point>
</Placemark>
<Placemark>
<name>
Wed Dec 28 12:53:25 2016 S=2.16 Km/hr
</name>
<styleUrl>
#styleMap_TLP_Normal
</styleUrl>
<Point>
<coordinates>
-65.0608902,-10.8768692,155.08
</coordinates>
</Point>
</Placemark>
<Placemark>
<name>
Wed Dec 28 12:53:35 2016 S=2.13 Km/hr
</name>
<styleUrl>
#styleMap_TLP_Normal
</styleUrl>
<Point>
<coordinates>
-65.0608902,-10.8769369,154.35
</coordinates>
</Point>
</Placemark>
<Placemark>
<name>
Wed Dec 28 12:53:45 2016 S=2.49 Km/hr
</name>
<styleUrl>
#styleMap_TLP_Normal
</styleUrl>
<Point>
<coordinates>
-65.0609818,-10.8770552,153.14
</coordinates>
</Point>
</Placemark>
<Placemark>
<name>
Wed Dec 28 12:53:55 2016 S=1.23 Km/hr
</name>
<styleUrl>
#styleMap_TLP_Normal
</styleUrl>
<Point>
<coordinates>
-65.0610275,-10.8770962,152.46
</coordinates>
</Point>
</Placemark>
<Placemark>
<name>
Wed Dec 28 12:54:05 2016 S=0.63 Km/hr
</name>
<styleUrl>
#styleMap_TLP_Normal
</styleUrl>
<Point>
<coordinates>
-65.0610352,-10.8771086,152.17
</coordinates>
</Point>
</Placemark>
<Placemark>
<name>
Wed Dec 28 12:54:15 2016 S=0.75 Km/hr
</name>
<styleUrl>
#styleMap_TLP_Normal
</styleUrl>
<Point>
<coordinates>
-65.0610504,-10.8771086,152.09
</coordinates>
</Point>
</Placemark>
<Placemark>
<name>
Wed Dec 28 12:54:25 2016 S=1.07 Km/hr
</name>
<styleUrl>
#styleMap_TLP_Normal
</styleUrl>
<Point>
<coordinates>
-65.0610733,-10.8770971,152.00
</coordinates>
</Point>
</Placemark>
<Placemark>
<name>
Wed Dec 28 12:54:35 2016 S=1.81 Km/hr
</name>
<styleUrl>
#styleMap_TLP_Normal
</styleUrl>
<Point>
<coordinates>
-65.0610733,-10.8770494,151.30
</coordinates>
</Point>
</Placemark>
<Placemark>
<name>
Wed Dec 28 12:54:45 2016 S=1.35 Km/hr
</name>
<styleUrl>
#styleMap_TLP_Normal
</styleUrl>
<Point>
<coordinates>
-65.0610199,-10.8770380,150.94
</coordinates>
</Point>
</Placemark>
<Placemark>
<name>
Wed Dec 28 12:54:55 2016 S=1.14 Km/hr
</name>
<styleUrl>
#styleMap_TLP_Normal
</styleUrl>
<Point>
<coordinates>
-65.0610352,-10.8770266,150.85
</coordinates>
</Point>
</Placemark>
<Placemark>
<name>
Wed Dec 28 12:55:05 2016 S=1.79 Km/hr
</name>
<styleUrl>
#styleMap_TLP_Normal
</styleUrl>
<Point>
<coordinates>
-65.0609207,-10.8769903,150.88
</coordinates>
</Point>
</Placemark>
<Placemark>
<name>
Wed Dec 28 12:55:15 2016 S=1.31 Km/hr
</name>
<styleUrl>
#styleMap_TLP_Normal
</styleUrl>
<Point>
<coordinates>
-65.0609360,-10.8769341,150.88
</coordinates>
</Point>
</Placemark>
<Placemark>
<name>
Wed Dec 28 12:55:25 2016 S=1.54 Km/hr
</name>
<styleUrl>
#styleMap_TLP_Normal
</styleUrl>
<Point>
<coordinates>
-65.0609436,-10.8768873,151.02
</coordinates>
</Point>
</Placemark>
<Placemark>
<name>
Wed Dec 28 12:55:35 2016 S=0.47 Km/hr
</name>
<styleUrl>
#styleMap_TLP_Normal
</styleUrl>
<Point>
<coordinates>
-65.0609436,-10.8769016,151.07
</coordinates>
</Point>
</Placemark>
<Placemark>
<name>
Wed Dec 28 12:55:45 2016 S=0.90 Km/hr
</name>
<styleUrl>
#styleMap_TLP_Normal
</styleUrl>
<Point>
<coordinates>
-65.0609360,-10.8769140,151.08
</coordinates>
</Point>
</Placemark>
<Placemark>
<name>
Wed Dec 28 12:55:55 2016 S=1.20 Km/hr
</name>
<styleUrl>
#styleMap_TLP_Normal
</styleUrl>
<Point>
<coordinates>
-65.0609665,-10.8769732,151.11
</coordinates>
</Point>
</Placemark>
<Placemark>
<name>
Wed Dec 28 12:56:05 2016 S=1.81 Km/hr
</name>
<styleUrl>
#styleMap_TLP_Normal
</styleUrl>
<Point>
<coordinates>
-65.0609512,-10.8770304,151.30
</coordinates>
</Point>
</Placemark>
<Placemark>
<name>
Wed Dec 28 12:56:15 2016 S=0.29 Km/hr
</name>
<styleUrl>
#styleMap_TLP_Normal
</styleUrl>
<Point>
<coordinates>
-65.0609589,-10.8770256,151.98
</coordinates>
</Point>
</Placemark>
<Placemark>
<name>
Wed Dec 28 12:56:25 2016 S=0.49 Km/hr
</name>
<styleUrl>
#styleMap_TLP_Normal
</styleUrl>
<Point>
<coordinates>
-65.0609512,-10.8770285,152.13
</coordinates>
</Point>
</Placemark>
<Placemark>
<name>
Wed Dec 28 12:56:35 2016 S=1.18 Km/hr
</name>
<styleUrl>
#styleMap_TLP_Normal
</styleUrl>
<Point>
<coordinates>
-65.0609741,-10.8770199,152.24
</coordinates>
</Point>
</Placemark>
<Placemark>
<name>
Wed Dec 28 12:56:45 2016 S=1.84 Km/hr
</name>
<styleUrl>
#styleMap_TLP_Normal
</styleUrl>
<Point>
<coordinates>
-65.0610809,-10.8770199,152.60
</coordinates>
</Point>
</Placemark>
<Placemark>
<name>
Wed Dec 28 12:56:55 2016 S=1.28 Km/hr
</name>
<styleUrl>
#styleMap_TLP_Normal
</styleUrl>
<Point>
<coordinates>
-65.0611115,-10.8769941,152.63
</coordinates>
</Point>
</Placemark>
<Placemark>
<name>
Wed Dec 28 12:57:05 2016 S=1.50 Km/hr
</name>
<styleUrl>
#styleMap_TLP_Normal
</styleUrl>
<Point>
<coordinates>
-65.0611801,-10.8769760,152.84
</coordinates>
</Point>
</Placemark>
<Placemark>
<name>
Wed Dec 28 12:57:15 2016 S=0.76 Km/hr
</name>
<styleUrl>
#styleMap_TLP_Normal
</styleUrl>
<Point>
<coordinates>
-65.0611877,-10.8769836,152.98
</coordinates>
</Point>
</Placemark>
<Placemark>
<name>
Wed Dec 28 12:57:25 2016 S=0.69 Km/hr
</name>
<styleUrl>
#styleMap_TLP_Normal
</styleUrl>
<Point>
<coordinates>
-65.0612030,-10.8769903,153.00
</coordinates>
</Point>
</Placemark>
<Placemark>
<name>
Wed Dec 28 12:57:35 2016 S=1.40 Km/hr
</name>
<styleUrl>
#styleMap_TLP_Normal
</styleUrl>
<Point>
<coordinates>
-65.0612106,-10.8770008,153.03
</coordinates>
</Point>
</Placemark>
<Placemark>
<name>
Wed Dec 28 12:57:45 2016 S=1.23 Km/hr
</name>
<styleUrl>
#styleMap_TLP_Normal
</styleUrl>
<Point>
<coordinates>
-65.0611038,-10.8770523,153.94
</coordinates>
</Point>
</Placemark>
<Placemark>
<name>
Wed Dec 28 12:57:55 2016 S=1.17 Km/hr
</name>
<styleUrl>
#styleMap_TLP_Normal
</styleUrl>
<Point>
<coordinates>
-65.0610199,-10.8769884,154.87
</coordinates>
</Point>
</Placemark>
<Placemark>
<name>
Wed Dec 28 12:58:05 2016 S=0.56 Km/hr
</name>
<styleUrl>
#styleMap_TLP_Normal
</styleUrl>
<Point>
<coordinates>
-65.0610123,-10.8769808,155.21
</coordinates>
</Point>
</Placemark>
<Placemark>
<name>
Wed Dec 28 12:58:15 2016 S=0.29 Km/hr
</name>
<styleUrl>
#styleMap_TLP_Normal
</styleUrl>
<Point>
<coordinates>
-65.0610123,-10.8769741,155.28
</coordinates>
</Point>
</Placemark>
<Placemark>
<name>
Wed Dec 28 12:58:25 2016 S=2.83 Km/hr
</name>
<styleUrl>
#styleMap_TLP_Normal
</styleUrl>
<Point>
<coordinates>
-65.0610886,-10.8770819,154.75
</coordinates>
</Point>
</Placemark>
<Placemark>
<name>
Wed Dec 28 12:58:35 2016 S=2.47 Km/hr
</name>
<styleUrl>
#styleMap_TLP_Normal
</styleUrl>
<Point>
<coordinates>
-65.0610504,-10.8771677,154.67
</coordinates>
</Point>
</Placemark>
<Placemark>
<name>
Wed Dec 28 12:58:45 2016 S=1.86 Km/hr
</name>
<styleUrl>
#styleMap_TLP_Normal
</styleUrl>
<Point>
<coordinates>
-65.0609818,-10.8772144,154.25
</coordinates>
</Point>
</Placemark>
<Placemark>
<name>
Wed Dec 28 12:58:55 2016 S=2.01 Km/hr
</name>
<styleUrl>
#styleMap_TLP_Normal
</styleUrl>
<Point>
<coordinates>
-65.0609207,-10.8772392,154.16
</coordinates>
</Point>
</Placemark>
<Placemark>
<name>
Wed Dec 28 12:59:05 2016 S=1.78 Km/hr
</name>
<styleUrl>
#styleMap_TLP_Normal
</styleUrl>
<Point>
<coordinates>
-65.0608521,-10.8772554,154.39
</coordinates>
</Point>
</Placemark>
<Placemark>
<name>
Wed Dec 28 12:59:15 2016 S=1.86 Km/hr
</name>
<styleUrl>
#styleMap_TLP_Normal
</styleUrl>
<Point>
<coordinates>
-65.0607986,-10.8772459,154.78
</coordinates>
</Point>
</Placemark>
<Placemark>
<name>
Wed Dec 28 12:59:25 2016 S=3.33 Km/hr
</name>
<styleUrl>
#styleMap_TLP_Normal
</styleUrl>
<Point>
<coordinates>
-65.0606842,-10.8772402,155.14
</coordinates>
</Point>
</Placemark>
<Placemark>
<name>
Wed Dec 28 12:59:35 2016 S=2.83 Km/hr
</name>
<styleUrl>
#styleMap_TLP_Normal
</styleUrl>
<Point>
<coordinates>
-65.0605850,-10.8772640,155.73
</coordinates>
</Point>
</Placemark>
<Placemark>
<name>
Wed Dec 28 12:59:45 2016 S=2.39 Km/hr
</name>
<styleUrl>
#styleMap_TLP_Normal
</styleUrl>
<Point>
<coordinates>
-65.0604935,-10.8772907,156.19
</coordinates>
</Point>
</Placemark>
<Placemark>
<name>
Wed Dec 28 12:59:55 2016 S=2.83 Km/hr
</name>
<styleUrl>
#styleMap_TLP_Normal
</styleUrl>
<Point>
<coordinates>
-65.0604172,-10.8773041,157.09
</coordinates>
</Point>
</Placemark>
<Placemark>
<name>
Wed Dec 28 13:00:05 2016 S=2.01 Km/hr
</name>
<styleUrl>
#styleMap_TLP_Normal
</styleUrl>
<Point>
<coordinates>
-65.0603561,-10.8773384,156.19
</coordinates>
</Point>
</Placemark>
<Placemark>
<name>
Wed Dec 28 13:00:15 2016 S=2.23 Km/hr
</name>
<styleUrl>
#styleMap_TLP_Normal
</styleUrl>
<Point>
<coordinates>
-65.0603409,-10.8774166,156.27
</coordinates>
</Point>
</Placemark>
<Placemark>
<name>
Wed Dec 28 13:00:25 2016 S=1.58 Km/hr
</name>
<styleUrl>
#styleMap_TLP_Normal
</styleUrl>
<Point>
<coordinates>
-65.0602798,-10.8774691,156.54
</coordinates>
</Point>
</Placemark>
<Placemark>
<name>
Wed Dec 28 13:00:35 2016 S=1.56 Km/hr
</name>
<styleUrl>
#styleMap_TLP_Normal
</styleUrl>
<Point>
<coordinates>
-65.0602417,-10.8775234,156.90
</coordinates>
</Point>
</Placemark>
<Placemark>
<name>
Wed Dec 28 13:00:45 2016 S=1.23 Km/hr
</name>
<styleUrl>
#styleMap_TLP_Normal
</styleUrl>
<Point>
<coordinates>
-65.0601959,-10.8775301,157.29
</coordinates>
</Point>
</Placemark>
<Placemark>
<name>
Wed Dec 28 13:00:55 2016 S=1.42 Km/hr
</name>
<styleUrl>
#styleMap_TLP_Normal
</styleUrl>
<Point>
<coordinates>
-65.0601273,-10.8774939,158.68
</coordinates>
</Point>
</Placemark>
<Placemark>
<name>
Wed Dec 28 13:01:05 2016 S=0.34 Km/hr
</name>
<styleUrl>
#styleMap_TLP_Normal
</styleUrl>
<Point>
<coordinates>
-65.0601044,-10.8774786,160.00
</coordinates>
</Point>
</Placemark>
<Placemark>
<name>
Wed Dec 28 13:01:15 2016 S=0.20 Km/hr
</name>
<styleUrl>
#styleMap_TLP_Normal
</styleUrl>
<Point>
<coordinates>
-65.0601273,-10.8774891,160.48
</coordinates>
</Point>
</Placemark>
<Placemark>
<name>
Wed Dec 28 13:01:25 2016 S=0.31 Km/hr
</name>
<styleUrl>
#styleMap_TLP_Normal
</styleUrl>
<Point>
<coordinates>
-65.0601730,-10.8775024,160.83
</coordinates>
</Point>
</Placemark>
<Placemark>
<name>
Wed Dec 28 13:01:35 2016 S=0.54 Km/hr
</name>
<styleUrl>
#styleMap_TLP_Normal
</styleUrl>
<Point>
<coordinates>
-65.0602112,-10.8774920,161.65
</coordinates>
</Point>
</Placemark>
<Placemark>
<name>
Wed Dec 28 13:01:45 2016 S=1.24 Km/hr
</name>
<styleUrl>
#styleMap_TLP_Normal
</styleUrl>
<Point>
<coordinates>
-65.0602493,-10.8774748,161.72
</coordinates>
</Point>
</Placemark>
<Placemark>
<name>
Wed Dec 28 13:01:55 2016 S=0.50 Km/hr
</name>
<styleUrl>
#styleMap_TLP_Normal
</styleUrl>
<Point>
<coordinates>
-65.0602417,-10.8774691,161.06
</coordinates>
</Point>
</Placemark>
<Placemark>
<name>
Wed Dec 28 13:02:05 2016 S=1.07 Km/hr
</name>
<styleUrl>
#styleMap_TLP_Normal
</styleUrl>
<Point>
<coordinates>
-65.0602341,-10.8774586,161.40
</coordinates>
</Point>
</Placemark>
<Placemark>
<name>
Wed Dec 28 13:02:15 2016 S=1.22 Km/hr
</name>
<styleUrl>
#styleMap_TLP_Normal
</styleUrl>
<Point>
<coordinates>
-65.0601883,-10.8774109,161.59
</coordinates>
</Point>
</Placemark>
<Placemark>
<name>
Wed Dec 28 13:02:25 2016 S=2.05 Km/hr
</name>
<styleUrl>
#styleMap_TLP_Normal
</styleUrl>
<Point>
<coordinates>
-65.0601501,-10.8773623,161.13
</coordinates>
</Point>
</Placemark>
<Placemark>
<name>
Wed Dec 28 13:02:35 2016 S=1.83 Km/hr
</name>
<styleUrl>
#styleMap_TLP_Normal
</styleUrl>
<Point>
<coordinates>
-65.0600739,-10.8773184,161.63
</coordinates>
</Point>
</Placemark>
<Placemark>
<name>
Wed Dec 28 13:02:45 2016 S=1.40 Km/hr
</name>
<styleUrl>
#styleMap_TLP_Normal
</styleUrl>
<Point>
<coordinates>
-65.0600357,-10.8772755,162.67
</coordinates>
</Point>
</Placemark>
<Placemark>
<name>
Wed Dec 28 13:02:55 2016 S=1.38 Km/hr
</name>
<styleUrl>
#styleMap_TLP_Normal
</styleUrl>
<Point>
<coordinates>
-65.0600891,-10.8772707,163.31
</coordinates>
</Point>
</Placemark>
<Placemark>
<name>
Wed Dec 28 13:03:05 2016 S=1.70 Km/hr
</name>
<styleUrl>
#styleMap_TLP_Normal
</styleUrl>
<Point>
<coordinates>
-65.0600662,-10.8772202,164.82
</coordinates>
</Point>
</Placemark>
<Placemark>
<name>
Wed Dec 28 13:03:15 2016 S=2.00 Km/hr
</name>
<styleUrl>
#styleMap_TLP_Normal
</styleUrl>
<Point>
<coordinates>
-65.0599823,-10.8771734,167.54
</coordinates>
</Point>
</Placemark>
<Placemark>
<name>
Wed Dec 28 13:03:25 2016 S=1.44 Km/hr
</name>
<styleUrl>
#styleMap_TLP_Normal
</styleUrl>
<Point>
<coordinates>
-65.0599289,-10.8771353,168.93
</coordinates>
</Point>
</Placemark>
<Placemark>
<name>
Wed Dec 28 13:03:35 2016 S=0.73 Km/hr
</name>
<styleUrl>
#styleMap_TLP_Normal
</styleUrl>
<Point>
<coordinates>
-65.0599136,-10.8771305,169.99
</coordinates>
</Point>
</Placemark>
<Placemark>
<name>
Wed Dec 28 13:03:45 2016 S=0.63 Km/hr
</name>
<styleUrl>
#styleMap_TLP_Normal
</styleUrl>
<Point>
<coordinates>
-65.0598984,-10.8771200,170.88
</coordinates>
</Point>
</Placemark>
<Placemark>
<name>
Wed Dec 28 13:03:55 2016 S=1.53 Km/hr
</name>
<styleUrl>
#styleMap_TLP_Normal
</styleUrl>
<Point>
<coordinates>
-65.0599518,-10.8771744,169.04
</coordinates>
</Point>
</Placemark>
<Placemark>
<name>
Wed Dec 28 13:04:05 2016 S=1.64 Km/hr
</name>
<styleUrl>
#styleMap_TLP_Normal
</styleUrl>
<Point>
<coordinates>
-65.0599823,-10.8770952,169.47
</coordinates>
</Point>
</Placemark>
<Placemark>
<name>
Wed Dec 28 13:04:15 2016 S=1.34 Km/hr
</name>
<styleUrl>
#styleMap_TLP_Normal
</styleUrl>
<Point>
<coordinates>
-65.0599747,-10.8770552,169.75
</coordinates>
</Point>
</Placemark>
<Placemark>
<name>
Wed Dec 28 13:04:25 2016 S=0.93 Km/hr
</name>
<styleUrl>
#styleMap_TLP_Normal
</styleUrl>
<Point>
<coordinates>
-65.0599899,-10.8770199,170.13
</coordinates>
</Point>
</Placemark>
<Placemark>
<name>
Wed Dec 28 13:04:35 2016 S=0.96 Km/hr
</name>
<styleUrl>
#styleMap_TLP_Normal
</styleUrl>
<Point>
<coordinates>
-65.0599899,-10.8770046,170.98
</coordinates>
</Point>
</Placemark>
<Placemark>
<name>
Wed Dec 28 13:04:45 2016 S=0.95 Km/hr
</name>
<styleUrl>
#styleMap_TLP_Normal
</styleUrl>
<Point>
<coordinates>
-65.0598907,-10.8770075,171.16
</coordinates>
</Point>
</Placemark>
<Placemark>
<name>
Wed Dec 28 13:04:55 2016 S=0.77 Km/hr
</name>
<styleUrl>
#styleMap_TLP_Normal
</styleUrl>
<Point>
<coordinates>
-65.0598755,-10.8770037,171.97
</coordinates>
</Point>
</Placemark>
<Placemark>
<name>
Wed Dec 28 13:05:05 2016 S=0.50 Km/hr
</name>
<styleUrl>
#styleMap_TLP_Normal
</styleUrl>
<Point>
<coordinates>
-65.0598602,-10.8769989,172.76
</coordinates>
</Point>
</Placemark>
<Placemark>
<name>
Wed Dec 28 13:05:15 2016 S=0.97 Km/hr
</name>
<styleUrl>
#styleMap_TLP_Normal
</styleUrl>
<Point>
<coordinates>
-65.0598602,-10.8769836,173.55
</coordinates>
</Point>
</Placemark>
<Placemark>
<name>
Wed Dec 28 13:05:25 2016 S=0.61 Km/hr
</name>
<styleUrl>
#styleMap_TLP_Normal
</styleUrl>
<Point>
<coordinates>
-65.0598602,-10.8769617,174.32
</coordinates>
</Point>
</Placemark>
<Placemark>
<name>
Wed Dec 28 13:05:35 2016 S=0.45 Km/hr
</name>
<styleUrl>
#styleMap_TLP_Normal
</styleUrl>
<Point>
<coordinates>
-65.0598602,-10.8769474,175.08
</coordinates>
</Point>
</Placemark>
<Placemark>
<name>
Wed Dec 28 13:05:45 2016 S=0.27 Km/hr
</name>
<styleUrl>
#styleMap_TLP_Normal
</styleUrl>
<Point>
<coordinates>
-65.0598526,-10.8769464,175.82
</coordinates>
</Point>
</Placemark>
<Placemark>
<name>
Wed Dec 28 13:05:55 2016 S=0.62 Km/hr
</name>
<styleUrl>
#styleMap_TLP_Normal
</styleUrl>
<Point>
<coordinates>
-65.0598450,-10.8769550,176.60
</coordinates>
</Point>
</Placemark>
<Placemark>
<name>
Wed Dec 28 13:06:05 2016 S=0.97 Km/hr
</name>
<styleUrl>
#styleMap_TLP_Normal
</styleUrl>
<Point>
<coordinates>
-65.0598602,-10.8769970,177.22
</coordinates>
</Point>
</Placemark>
<Placemark>
<name>
Wed Dec 28 13:06:15 2016 S=0.96 Km/hr
</name>
<styleUrl>
#styleMap_TLP_Normal
</styleUrl>
<Point>
<coordinates>
-65.0599213,-10.8770113,176.98
</coordinates>
</Point>
</Placemark>
<Placemark>
<name>
Wed Dec 28 13:06:25 2016 S=0.37 Km/hr
</name>
<styleUrl>
#styleMap_TLP_Normal
</styleUrl>
<Point>
<coordinates>
-65.0599213,-10.8770018,177.66
</coordinates>
</Point>
</Placemark>
<Placemark>
<name>
Wed Dec 28 13:06:35 2016 S=0.46 Km/hr
</name>
<styleUrl>
#styleMap_TLP_Normal
</styleUrl>
<Point>
<coordinates>
-65.0599213,-10.8769855,178.29
</coordinates>
</Point>
</Placemark>
<Placemark>
<name>
Wed Dec 28 13:06:45 2016 S=0.07 Km/hr
</name>
<styleUrl>
#styleMap_TLP_Normal
</styleUrl>
<Point>
<coordinates>
-65.0599213,-10.8769751,178.88
</coordinates>
</Point>
</Placemark>
<Placemark>
<name>
Wed Dec 28 13:06:55 2016 S=0.10 Km/hr
</name>
<styleUrl>
#styleMap_TLP_Normal
</styleUrl>
<Point>
<coordinates>
-65.0599213,-10.8769789,179.41
</coordinates>
</Point>
</Placemark>
<Placemark>
<name>
Wed Dec 28 13:07:05 2016 S=0.45 Km/hr
</name>
<styleUrl>
#styleMap_TLP_Normal
</styleUrl>
<Point>
<coordinates>
-65.0599289,-10.8769922,179.47
</coordinates>
</Point>
</Placemark>
<Placemark>
<name>
Wed Dec 28 13:07:15 2016 S=0.35 Km/hr
</name>
<styleUrl>
#styleMap_TLP_Normal
</styleUrl>
<Point>
<coordinates>
-65.0599289,-10.8769999,179.50
</coordinates>
</Point>
</Placemark>
<Placemark>
<name>
Wed Dec 28 13:07:25 2016 S=0.31 Km/hr
</name>
<styleUrl>
#styleMap_TLP_Normal
</styleUrl>
<Point>
<coordinates>
-65.0599365,-10.8770037,179.51
</coordinates>
</Point>
</Placemark>
<Placemark>
<name>
Wed Dec 28 13:07:35 2016 S=0.39 Km/hr
</name>
<styleUrl>
#styleMap_TLP_Normal
</styleUrl>
<Point>
<coordinates>
-65.0599365,-10.8770037,179.51
</coordinates>
</Point>
</Placemark>
<Placemark>
<name>
Wed Dec 28 13:07:45 2016 S=1.37 Km/hr
</name>
<styleUrl>
#styleMap_TLP_Normal
</styleUrl>
<Point>
<coordinates>
-65.0598984,-10.8769941,179.50
</coordinates>
</Point>
</Placemark>
<Placemark>
<name>
Wed Dec 28 13:07:55 2016 S=1.00 Km/hr
</name>
<styleUrl>
#styleMap_TLP_Normal
</styleUrl>
<Point>
<coordinates>
-65.0598679,-10.8769779,179.49
</coordinates>
</Point>
</Placemark>
<Placemark>
<name>
Wed Dec 28 13:08:05 2016 S=0.57 Km/hr
</name>
<styleUrl>
#styleMap_TLP_Normal
</styleUrl>
<Point>
<coordinates>
-65.0598679,-10.8769817,179.49
</coordinates>
</Point>
</Placemark>
<Placemark>
<name>
Wed Dec 28 13:08:15 2016 S=0.93 Km/hr
</name>
<styleUrl>
#styleMap_TLP_Normal
</styleUrl>
<Point>
<coordinates>
-65.0598755,-10.8770008,179.47
</coordinates>
</Point>
</Placemark>
<Placemark>
<name>
Wed Dec 28 13:08:25 2016 S=1.53 Km/hr
</name>
<styleUrl>
#styleMap_TLP_Normal
</styleUrl>
<Point>
<coordinates>
-65.0598831,-10.8770409,177.16
</coordinates>
</Point>
</Placemark>
<Placemark>
<name>
Wed Dec 28 13:08:35 2016 S=1.37 Km/hr
</name>
<styleUrl>
#styleMap_TLP_Normal
</styleUrl>
<Point>
<coordinates>
-65.0598068,-10.8770733,176.89
</coordinates>
</Point>
</Placemark>
<Placemark>
<name>
Wed Dec 28 13:08:45 2016 S=1.13 Km/hr
</name>
<styleUrl>
#styleMap_TLP_Normal
</styleUrl>
<Point>
<coordinates>
-65.0597992,-10.8771019,176.69
</coordinates>
</Point>
</Placemark>
<Placemark>
<name>
Wed Dec 28 13:08:55 2016 S=0.97 Km/hr
</name>
<styleUrl>
#styleMap_TLP_Normal
</styleUrl>
<Point>
<coordinates>
-65.0597992,-10.8771000,176.67
</coordinates>
</Point>
</Placemark>
<Placemark>
<name>
Wed Dec 28 13:09:05 2016 S=1.91 Km/hr
</name>
<styleUrl>
#styleMap_TLP_Normal
</styleUrl>
<Point>
<coordinates>
-65.0597534,-10.8770275,176.77
</coordinates>
</Point>
</Placemark>
<Placemark>
<name>
Wed Dec 28 13:09:15 2016 S=2.04 Km/hr
</name>
<styleUrl>
#styleMap_TLP_Normal
</styleUrl>
<Point>
<coordinates>
-65.0597076,-10.8769407,176.54
</coordinates>
</Point>
</Placemark>
<Placemark>
<name>
Wed Dec 28 13:09:25 2016 S=0.79 Km/hr
</name>
<styleUrl>
#styleMap_TLP_Normal
</styleUrl>
<Point>
<coordinates>
-65.0597000,-10.8769140,175.15
</coordinates>
</Point>
</Placemark>
<Placemark>
<name>
Wed Dec 28 13:09:35 2016 S=0.61 Km/hr
</name>
<styleUrl>
#styleMap_TLP_Normal
</styleUrl>
<Point>
<coordinates>
-65.0596848,-10.8769093,175.08
</coordinates>
</Point>
</Placemark>
<Placemark>
<name>
Wed Dec 28 13:09:45 2016 S=1.99 Km/hr
</name>
<styleUrl>
#styleMap_TLP_Normal
</styleUrl>
<Point>
<coordinates>
-65.0597076,-10.8769855,174.86
</coordinates>
</Point>
</Placemark>
<Placemark>
<name>
Wed Dec 28 13:09:55 2016 S=1.78 Km/hr
</name>
<styleUrl>
#styleMap_TLP_Normal
</styleUrl>
<Point>
<coordinates>
-65.0597534,-10.8771057,173.99
</coordinates>
</Point>
</Placemark>
<Placemark>
<name>
Wed Dec 28 13:10:05 2016 S=1.21 Km/hr
</name>
<styleUrl>
#styleMap_TLP_Normal
</styleUrl>
<Point>
<coordinates>
-65.0597687,-10.8771334,173.72
</coordinates>
</Point>
</Placemark>
<Placemark>
<name>
Wed Dec 28 13:10:15 2016 S=1.52 Km/hr
</name>
<styleUrl>
#styleMap_TLP_Normal
</styleUrl>
<Point>
<coordinates>
-65.0598831,-10.8770981,173.62
</coordinates>
</Point>
</Placemark>
<Placemark>
<name>
Wed Dec 28 13:10:25 2016 S=0.38 Km/hr
</name>
<styleUrl>
#styleMap_TLP_Normal
</styleUrl>
<Point>
<coordinates>
-65.0598602,-10.8770685,173.18
</coordinates>
</Point>
</Placemark>
<Placemark>
<name>
Wed Dec 28 13:10:35 2016 S=0.19 Km/hr
</name>
<styleUrl>
#styleMap_TLP_Normal
</styleUrl>
<Point>
<coordinates>
-65.0598602,-10.8770647,173.13
</coordinates>
</Point>
</Placemark>
<Placemark>
<name>
Wed Dec 28 13:10:45 2016 S=0.88 Km/hr
</name>
<styleUrl>
#styleMap_TLP_Normal
</styleUrl>
<Point>
<coordinates>
-65.0598679,-10.8770695,173.05
</coordinates>
</Point>
</Placemark>
<Placemark>
<name>
Wed Dec 28 13:10:55 2016 S=0.66 Km/hr
</name>
<styleUrl>
#styleMap_TLP_Normal
</styleUrl>
<Point>
<coordinates>
-65.0598831,-10.8770723,172.89
</coordinates>
</Point>
</Placemark>
<Placemark>
<name>
Wed Dec 28 13:11:05 2016 S=0.74 Km/hr
</name>
<styleUrl>
#styleMap_TLP_Normal
</styleUrl>
<Point>
<coordinates>
-65.0598755,-10.8771334,172.72
</coordinates>
</Point>
</Placemark>
<Placemark>
<name>
Wed Dec 28 13:11:15 2016 S=0.21 Km/hr
</name>
<styleUrl>
#styleMap_TLP_Normal
</styleUrl>
<Point>
<coordinates>
-65.0598755,-10.8771353,172.56
</coordinates>
</Point>
</Placemark>
<Placemark>
<name>
Wed Dec 28 13:11:25 2016 S=0.85 Km/hr
</name>
<styleUrl>
#styleMap_TLP_Normal
</styleUrl>
<Point>
<coordinates>
-65.0599060,-10.8771038,172.81
</coordinates>
</Point>
</Placemark>
<Placemark>
<name>
Wed Dec 28 13:11:35 2016 S=0.19 Km/hr
</name>
<styleUrl>
#styleMap_TLP_Normal
</styleUrl>
<Point>
<coordinates>
-65.0599136,-10.8771210,172.95
</coordinates>
</Point>
</Placemark>
<Placemark>
<name>
Wed Dec 28 13:11:45 2016 S=0.57 Km/hr
</name>
<styleUrl>
#styleMap_TLP_Normal
</styleUrl>
<Point>
<coordinates>
-65.0599213,-10.8771267,172.91
</coordinates>
</Point>
</Placemark>
<Placemark>
<name>
Wed Dec 28 13:11:55 2016 S=1.42 Km/hr
</name>
<styleUrl>
#styleMap_TLP_Normal
</styleUrl>
<Point>
<coordinates>
-65.0599518,-10.8771601,172.48
</coordinates>
</Point>
</Placemark>
<Placemark>
<name>
Wed Dec 28 13:12:05 2016 S=0.40 Km/hr
</name>
<styleUrl>
#styleMap_TLP_Normal
</styleUrl>
<Point>
<coordinates>
-65.0599670,-10.8771648,171.20
</coordinates>
</Point>
</Placemark>
<Placemark>
<name>
Wed Dec 28 13:12:15 2016 S=0.30 Km/hr
</name>
<styleUrl>
#styleMap_TLP_Normal
</styleUrl>
<Point>
<coordinates>
-65.0599747,-10.8771696,171.04
</coordinates>
</Point>
</Placemark>
<Placemark>
<name>
Wed Dec 28 13:12:25 2016 S=0.54 Km/hr
</name>
<styleUrl>
#styleMap_TLP_Normal
</styleUrl>
<Point>
<coordinates>
-65.0599747,-10.8771734,170.89
</coordinates>
</Point>
</Placemark>
<Placemark>
<name>
Wed Dec 28 13:12:35 2016 S=1.06 Km/hr
</name>
<styleUrl>
#styleMap_TLP_Normal
</styleUrl>
<Point>
<coordinates>
-65.0599899,-10.8771677,170.74
</coordinates>
</Point>
</Placemark>
<Placemark>
<name>
Wed Dec 28 13:12:45 2016 S=0.99 Km/hr
</name>
<styleUrl>
#styleMap_TLP_Normal
</styleUrl>
<Point>
<coordinates>
-65.0600052,-10.8771162,170.09
</coordinates>
</Point>
</Placemark>
<Placemark>
<name>
Wed Dec 28 13:12:55 2016 S=0.08 Km/hr
</name>
<styleUrl>
#styleMap_TLP_Normal
</styleUrl>
<Point>
<coordinates>
-65.0600128,-10.8771000,169.90
</coordinates>
</Point>
</Placemark>
<Placemark>
<name>
Wed Dec 28 13:13:05 2016 S=1.31 Km/hr
</name>
<styleUrl>
#styleMap_TLP_Normal
</styleUrl>
<Point>
<coordinates>
-65.0600357,-10.8771143,169.79
</coordinates>
</Point>
</Placemark>
<Placemark>
<name>
Wed Dec 28 13:13:15 2016 S=1.16 Km/hr
</name>
<styleUrl>
#styleMap_TLP_Normal
</styleUrl>
<Point>
<coordinates>
-65.0600586,-10.8771629,170.33
</coordinates>
</Point>
</Placemark>
<Placemark>
<name>
Wed Dec 28 13:13:25 2016 S=1.12 Km/hr
</name>
<styleUrl>
#styleMap_TLP_Normal
</styleUrl>
<Point>
<coordinates>
-65.0600967,-10.8772049,170.35
</coordinates>
</Point>
</Placemark>
<Placemark>
<name>
Wed Dec 28 13:13:35 2016 S=0.61 Km/hr
</name>
<styleUrl>
#styleMap_TLP_Normal
</styleUrl>
<Point>
<coordinates>
-65.0600967,-10.8771963,170.50
</coordinates>
</Point>
</Placemark>
<Placemark>
<name>
Wed Dec 28 13:13:45 2016 S=0.99 Km/hr
</name>
<styleUrl>
#styleMap_TLP_Normal
</styleUrl>
<Point>
<coordinates>
-65.0600967,-10.8771954,170.51
</coordinates>
</Point>
</Placemark>
<Placemark>
<name>
Wed Dec 28 13:13:55 2016 S=1.38 Km/hr
</name>
<styleUrl>
#styleMap_TLP_Normal
</styleUrl>
<Point>
<coordinates>
-65.0600357,-10.8771572,170.10
</coordinates>
</Point>
</Placemark>
<Placemark>
<name>
Wed Dec 28 13:14:05 2016 S=2.10 Km/hr
</name>
<styleUrl>
#styleMap_TLP_Normal
</styleUrl>
<Point>
<coordinates>
-65.0599365,-10.8770714,168.61
</coordinates>
</Point>
</Placemark>
<Placemark>
<name>
Wed Dec 28 13:14:15 2016 S=1.12 Km/hr
</name>
<styleUrl>
#styleMap_TLP_Normal
</styleUrl>
<Point>
<coordinates>
-65.0599060,-10.8770695,164.56
</coordinates>
</Point>
</Placemark>
<Placemark>
<name>
Wed Dec 28 13:14:25 2016 S=1.19 Km/hr
</name>
<styleUrl>
#styleMap_TLP_Normal
</styleUrl>
<Point>
<coordinates>
-65.0598602,-10.8770800,161.63
</coordinates>
</Point>
</Placemark>
<Placemark>
<name>
Wed Dec 28 13:14:35 2016 S=0.32 Km/hr
</name>
<styleUrl>
#styleMap_TLP_Normal
</styleUrl>
<Point>
<coordinates>
-65.0598526,-10.8770895,159.98
</coordinates>
</Point>
</Placemark>
<Placemark>
<name>
Wed Dec 28 13:14:45 2016 S=0.60 Km/hr
</name>
<styleUrl>
#styleMap_TLP_Normal
</styleUrl>
<Point>
<coordinates>
-65.0598679,-10.8770952,159.16
</coordinates>
</Point>
</Placemark>
<Placemark>
<name>
Wed Dec 28 13:14:55 2016 S=0.92 Km/hr
</name>
<styleUrl>
#styleMap_TLP_Normal
</styleUrl>
<Point>
<coordinates>
-65.0598831,-10.8771029,157.67
</coordinates>
</Point>
</Placemark>
<Placemark>
<name>
Wed Dec 28 13:15:05 2016 S=0.70 Km/hr
</name>
<styleUrl>
#styleMap_TLP_Normal
</styleUrl>
<Point>
<coordinates>
-65.0598984,-10.8771086,156.64
</coordinates>
</Point>
</Placemark>
<Placemark>
<name>
Wed Dec 28 13:15:15 2016 S=1.63 Km/hr
</name>
<styleUrl>
#styleMap_TLP_Normal
</styleUrl>
<Point>
<coordinates>
-65.0599976,-10.8770924,156.62
</coordinates>
</Point>
</Placemark>
<Placemark>
<name>
Wed Dec 28 13:15:25 2016 S=0.95 Km/hr
</name>
<styleUrl>
#styleMap_TLP_Normal
</styleUrl>
<Point>
<coordinates>
-65.0600204,-10.8770800,153.79
</coordinates>
</Point>
</Placemark>
<Placemark>
<name>
Wed Dec 28 13:15:35 2016 S=1.02 Km/hr
</name>
<styleUrl>
#styleMap_TLP_Normal
</styleUrl>
<Point>
<coordinates>
-65.0600052,-10.8770628,152.75
</coordinates>
</Point>
</Placemark>
<Placemark>
<name>
Wed Dec 28 13:15:45 2016 S=1.80 Km/hr
</name>
<styleUrl>
#styleMap_TLP_Normal
</styleUrl>
<Point>
<coordinates>
-65.0598907,-10.8770618,150.44
</coordinates>
</Point>
</Placemark>
<Placemark>
<name>
Wed Dec 28 13:15:55 2016 S=1.29 Km/hr
</name>
<styleUrl>
#styleMap_TLP_Normal
</styleUrl>
<Point>
<coordinates>
-65.0598450,-10.8770752,149.73
</coordinates>
</Point>
</Placemark>
<Placemark>
<name>
Wed Dec 28 13:16:05 2016 S=0.95 Km/hr
</name>
<styleUrl>
#styleMap_TLP_Normal
</styleUrl>
<Point>
<coordinates>
-65.0598221,-10.8770418,150.45
</coordinates>
</Point>
</Placemark>
<Placemark>
<name>
Wed Dec 28 13:16:15 2016 S=0.40 Km/hr
</name>
<styleUrl>
#styleMap_TLP_Normal
</styleUrl>
<Point>
<coordinates>
-65.0598145,-10.8770380,149.53
</coordinates>
</Point>
</Placemark>
<Placemark>
<name>
Wed Dec 28 13:16:25 2016 S=1.15 Km/hr
</name>
<styleUrl>
#styleMap_TLP_Normal
</styleUrl>
<Point>
<coordinates>
-65.0598297,-10.8770399,148.49
</coordinates>
</Point>
</Placemark>
<Placemark>
<name>
Wed Dec 28 13:16:35 2016 S=0.61 Km/hr
</name>
<styleUrl>
#styleMap_TLP_Normal
</styleUrl>
<Point>
<coordinates>
-65.0598526,-10.8770695,145.69
</coordinates>
</Point>
</Placemark>
<Placemark>
<name>
Wed Dec 28 13:16:45 2016 S=1.15 Km/hr
</name>
<styleUrl>
#styleMap_TLP_Normal
</styleUrl>
<Point>
<coordinates>
-65.0598679,-10.8770952,143.48
</coordinates>
</Point>
</Placemark>
<Placemark>
<name>
Wed Dec 28 13:16:55 2016 S=0.54 Km/hr
</name>
<styleUrl>
#styleMap_TLP_Normal
</styleUrl>
<Point>
<coordinates>
-65.0598526,-10.8771009,141.44
</coordinates>
</Point>
</Placemark>
<Placemark>
<name>
Wed Dec 28 13:17:05 2016 S=1.23 Km/hr
</name>
<styleUrl>
#styleMap_TLP_Normal
</styleUrl>
<Point>
<coordinates>
-65.0598831,-10.8771038,140.10
</coordinates>
</Point>
</Placemark>
<Placemark>
<name>
Wed Dec 28 13:17:15 2016 S=1.10 Km/hr
</name>
<styleUrl>
#styleMap_TLP_Normal
</styleUrl>
<Point>
<coordinates>
-65.0599213,-10.8770771,138.71
</coordinates>
</Point>
</Placemark>
<Placemark>
<name>
Wed Dec 28 13:17:25 2016 S=0.24 Km/hr
</name>
<styleUrl>
#styleMap_TLP_Normal
</styleUrl>
<Point>
<coordinates>
-65.0599442,-10.8770647,137.46
</coordinates>
</Point>
</Placemark>
<Placemark>
<name>
Wed Dec 28 13:17:35 2016 S=0.68 Km/hr
</name>
<styleUrl>
#styleMap_TLP_Normal
</styleUrl>
<Point>
<coordinates>
-65.0599365,-10.8770571,136.38
</coordinates>
</Point>
</Placemark>
<Placemark>
<name>
Wed Dec 28 13:17:45 2016 S=1.16 Km/hr
</name>
<styleUrl>
#styleMap_TLP_Normal
</styleUrl>
<Point>
<coordinates>
-65.0598679,-10.8770504,136.46
</coordinates>
</Point>
</Placemark>
<Placemark>
<name>
Wed Dec 28 13:17:55 2016 S=0.92 Km/hr
</name>
<styleUrl>
#styleMap_TLP_Normal
</styleUrl>
<Point>
<coordinates>
-65.0598450,-10.8770447,136.86
</coordinates>
</Point>
</Placemark>
<Placemark>
<name>
Wed Dec 28 13:18:05 2016 S=0.92 Km/hr
</name>
<styleUrl>
#styleMap_TLP_Normal
</styleUrl>
<Point>
<coordinates>
-65.0598297,-10.8770523,135.80
</coordinates>
</Point>
</Placemark>
<Placemark>
<name>
Wed Dec 28 13:18:15 2016 S=0.35 Km/hr
</name>
<styleUrl>
#styleMap_TLP_Normal
</styleUrl>
<Point>
<coordinates>
-65.0598526,-10.8770456,135.20
</coordinates>
</Point>
</Placemark>
<Placemark>
<name>
Wed Dec 28 13:18:25 2016 S=0.51 Km/hr
</name>
<styleUrl>
#styleMap_TLP_Normal
</styleUrl>
<Point>
<coordinates>
-65.0598526,-10.8770409,134.41
</coordinates>
</Point>
</Placemark>
<Placemark>
<name>
Wed Dec 28 13:18:35 2016 S=1.19 Km/hr
</name>
<styleUrl>
#styleMap_TLP_Normal
</styleUrl>
<Point>
<coordinates>
-65.0598679,-10.8770475,134.62
</coordinates>
</Point>
</Placemark>
<Placemark>
<name>
Wed Dec 28 13:18:45 2016 S=1.05 Km/hr
</name>
<styleUrl>
#styleMap_TLP_Normal
</styleUrl>
<Point>
<coordinates>
-65.0599518,-10.8770475,137.72
</coordinates>
</Point>
</Placemark>
<Placemark>
<name>
Wed Dec 28 13:18:55 2016 S=1.26 Km/hr
</name>
<styleUrl>
#styleMap_TLP_Normal
</styleUrl>
<Point>
<coordinates>
-65.0600052,-10.8770094,144.82
</coordinates>
</Point>
</Placemark>
<Placemark>
<name>
Wed Dec 28 13:19:05 2016 S=0.04 Km/hr
</name>
<styleUrl>
#styleMap_TLP_Normal
</styleUrl>
<Point>
<coordinates>
-65.0599976,-10.8770189,146.16
</coordinates>
</Point>
</Placemark>
<Placemark>
<name>
Wed Dec 28 13:19:15 2016 S=0.44 Km/hr
</name>
<styleUrl>
#styleMap_TLP_Normal
</styleUrl>
<Point>
<coordinates>
-65.0600052,-10.8770123,146.86
</coordinates>
</Point>
</Placemark>
<Placemark>
<name>
Wed Dec 28 13:19:25 2016 S=0.80 Km/hr
</name>
<styleUrl>
#styleMap_TLP_Normal
</styleUrl>
<Point>
<coordinates>
-65.0599899,-10.8770084,147.77
</coordinates>
</Point>
</Placemark>
<Placemark>
<name>
Wed Dec 28 13:19:35 2016 S=0.38 Km/hr
</name>
<styleUrl>
#styleMap_TLP_Normal
</styleUrl>
<Point>
<coordinates>
-65.0599747,-10.8770018,148.81
</coordinates>
</Point>
</Placemark>
<Placemark>
<name>
Wed Dec 28 13:19:45 2016 S=0.71 Km/hr
</name>
<styleUrl>
#styleMap_TLP_Normal
</styleUrl>
<Point>
<coordinates>
-65.0599670,-10.8770113,149.90
</coordinates>
</Point>
</Placemark>
<Placemark>
<name>
Wed Dec 28 13:19:55 2016 S=0.14 Km/hr
</name>
<styleUrl>
#styleMap_TLP_Normal
</styleUrl>
<Point>
<coordinates>
-65.0599747,-10.8770161,151.01
</coordinates>
</Point>
</Placemark>
<Placemark>
<name>
Wed Dec 28 13:20:05 2016 S=0.86 Km/hr
</name>
<styleUrl>
#styleMap_TLP_Normal
</styleUrl>
<Point>
<coordinates>
-65.0599670,-10.8770132,152.23
</coordinates>
</Point>
</Placemark>
<Placemark>
<name>
Wed Dec 28 13:20:15 2016 S=1.27 Km/hr
</name>
<styleUrl>
#styleMap_TLP_Normal
</styleUrl>
<Point>
<coordinates>
-65.0599213,-10.8769636,151.45
</coordinates>
</Point>
</Placemark>
<Placemark>
<name>
Wed Dec 28 13:20:25 2016 S=1.69 Km/hr
</name>
<styleUrl>
#styleMap_TLP_Normal
</styleUrl>
<Point>
<coordinates>
-65.0598221,-10.8768749,154.04
</coordinates>
</Point>
</Placemark>
<Placemark>
<name>
Wed Dec 28 13:20:35 2016 S=0.74 Km/hr
</name>
<styleUrl>
#styleMap_TLP_Normal
</styleUrl>
<Point>
<coordinates>
-65.0598373,-10.8769503,154.23
</coordinates>
</Point>
</Placemark>
<Placemark>
<name>
Wed Dec 28 13:20:45 2016 S=1.32 Km/hr
</name>
<styleUrl>
#styleMap_TLP_Normal
</styleUrl>
<Point>
<coordinates>
-65.0598984,-10.8770161,154.17
</coordinates>
</Point>
</Placemark>
<Placemark>
<name>
Wed Dec 28 13:20:55 2016 S=1.30 Km/hr
</name>
<styleUrl>
#styleMap_TLP_Normal
</styleUrl>
<Point>
<coordinates>
-65.0599213,-10.8770628,154.61
</coordinates>
</Point>
</Placemark>
<Placemark>
<name>
Wed Dec 28 13:21:05 2016 S=0.59 Km/hr
</name>
<styleUrl>
#styleMap_TLP_Normal
</styleUrl>
<Point>
<coordinates>
-65.0599060,-10.8770294,155.73
</coordinates>
</Point>
</Placemark>
<Placemark>
<name>
Wed Dec 28 13:21:15 2016 S=1.63 Km/hr
</name>
<styleUrl>
#styleMap_TLP_Normal
</styleUrl>
<Point>
<coordinates>
-65.0598755,-10.8770266,156.39
</coordinates>
</Point>
</Placemark>
<Placemark>
<name>
Wed Dec 28 13:21:25 2016 S=1.63 Km/hr
</name>
<styleUrl>
#styleMap_TLP_Normal
</styleUrl>
<Point>
<coordinates>
-65.0597992,-10.8770514,155.58
</coordinates>
</Point>
</Placemark>
<Placemark>
<name>
Wed Dec 28 13:21:35 2016 S=0.34 Km/hr
</name>
<styleUrl>
#styleMap_TLP_Normal
</styleUrl>
<Point>
<coordinates>
-65.0598602,-10.8770704,154.05
</coordinates>
</Point>
</Placemark>
<Placemark>
<name>
Wed Dec 28 13:21:45 2016 S=0.69 Km/hr
</name>
<styleUrl>
#styleMap_TLP_Normal
</styleUrl>
<Point>
<coordinates>
-65.0598679,-10.8770752,154.80
</coordinates>
</Point>
</Placemark>
<Placemark>
<name>
Wed Dec 28 13:21:55 2016 S=0.25 Km/hr
</name>
<styleUrl>
#styleMap_TLP_Normal
</styleUrl>
<Point>
<coordinates>
-65.0598755,-10.8770847,155.46
</coordinates>
</Point>
</Placemark>
<Placemark>
<name>
Wed Dec 28 13:22:05 2016 S=0.88 Km/hr
</name>
<styleUrl>
#styleMap_TLP_Normal
</styleUrl>
<Point>
<coordinates>
-65.0598907,-10.8770876,156.03
</coordinates>
</Point>
</Placemark>
<Placemark>
<name>
Wed Dec 28 13:22:15 2016 S=0.58 Km/hr
</name>
<styleUrl>
#styleMap_TLP_Normal
</styleUrl>
<Point>
<coordinates>
-65.0599060,-10.8770723,156.38
</coordinates>
</Point>
</Placemark>
<Placemark>
<name>
Wed Dec 28 13:22:25 2016 S=0.31 Km/hr
</name>
<styleUrl>
#styleMap_TLP_Normal
</styleUrl>
<Point>
<coordinates>
-65.0599060,-10.8770704,156.13
</coordinates>
</Point>
</Placemark>
<Placemark>
<name>
Wed Dec 28 13:22:35 2016 S=0.60 Km/hr
</name>
<styleUrl>
#styleMap_TLP_Normal
</styleUrl>
<Point>
<coordinates>
-65.0598984,-10.8770771,156.50
</coordinates>
</Point>
</Placemark>
<Placemark>
<name>
Wed Dec 28 13:22:45 2016 S=0.28 Km/hr
</name>
<styleUrl>
#styleMap_TLP_Normal
</styleUrl>
<Point>
<coordinates>
-65.0598907,-10.8770828,156.95
</coordinates>
</Point>
</Placemark>
<Placemark>
<name>
Wed Dec 28 13:22:55 2016 S=1.20 Km/hr
</name>
<styleUrl>
#styleMap_TLP_Normal
</styleUrl>
<Point>
<coordinates>
-65.0599060,-10.8770809,157.48
</coordinates>
</Point>
</Placemark>
<Placemark>
<name>
Wed Dec 28 13:23:05 2016 S=0.81 Km/hr
</name>
<styleUrl>
#styleMap_TLP_Normal
</styleUrl>
<Point>
<coordinates>
-65.0599518,-10.8771257,159.75
</coordinates>
</Point>
</Placemark>
<Placemark>
<name>
Wed Dec 28 13:23:15 2016 S=3.23 Km/hr
</name>
<styleUrl>
#styleMap_TLP_Normal
</styleUrl>
<Point>
<coordinates>
-65.0599365,-10.8771553,160.68
</coordinates>
</Point>
</Placemark>
<Placemark>
<name>
Wed Dec 28 13:23:25 2016 S=0.39 Km/hr
</name>
<styleUrl>
#styleMap_TLP_Normal
</styleUrl>
<Point>
<coordinates>
-65.0599289,-10.8771534,159.52
</coordinates>
</Point>
</Placemark>
<Placemark>
<name>
Wed Dec 28 13:23:35 2016 S=0.81 Km/hr
</name>
<styleUrl>
#styleMap_TLP_Normal
</styleUrl>
<Point>
<coordinates>
-65.0599365,-10.8771420,159.77
</coordinates>
</Point>
</Placemark>
<Placemark>
<name>
Wed Dec 28 13:23:45 2016 S=1.40 Km/hr
</name>
<styleUrl>
#styleMap_TLP_Normal
</styleUrl>
<Point>
<coordinates>
-65.0599060,-10.8771181,160.26
</coordinates>
</Point>
</Placemark>
<Placemark>
<name>
Wed Dec 28 13:23:55 2016 S=1.16 Km/hr
</name>
<styleUrl>
#styleMap_TLP_Normal
</styleUrl>
<Point>
<coordinates>
-65.0598526,-10.8770742,161.01
</coordinates>
</Point>
</Placemark>
<Placemark>
<name>
Wed Dec 28 13:24:05 2016 S=0.19 Km/hr
</name>
<styleUrl>
#styleMap_TLP_Normal
</styleUrl>
<Point>
<coordinates>
-65.0598526,-10.8770580,161.73
</coordinates>
</Point>
</Placemark>
<Placemark>
<name>
Wed Dec 28 13:24:15 2016 S=0.79 Km/hr
</name>
<styleUrl>
#styleMap_TLP_Normal
</styleUrl>
<Point>
<coordinates>
-65.0598602,-10.8770552,162.18
</coordinates>
</Point>
</Placemark>
<Placemark>
<name>
Wed Dec 28 13:24:25 2016 S=1.11 Km/hr
</name>
<styleUrl>
#styleMap_TLP_Normal
</styleUrl>
<Point>
<coordinates>
-65.0598831,-10.8771515,164.68
</coordinates>
</Point>
</Placemark>
<Placemark>
<name>
Wed Dec 28 13:24:35 2016 S=0.70 Km/hr
</name>
<styleUrl>
#styleMap_TLP_Normal
</styleUrl>
<Point>
<coordinates>
-65.0598907,-10.8771849,164.24
</coordinates>
</Point>
</Placemark>
<Placemark>
<name>
Wed Dec 28 13:24:45 2016 S=1.12 Km/hr
</name>
<styleUrl>
#styleMap_TLP_Normal
</styleUrl>
<Point>
<coordinates>
-65.0599518,-10.8771772,156.15
</coordinates>
</Point>
</Placemark>
<Placemark>
<name>
Wed Dec 28 13:24:55 2016 S=1.54 Km/hr
</name>
<styleUrl>
#styleMap_TLP_Normal
</styleUrl>
<Point>
<coordinates>
-65.0600128,-10.8771849,148.54
</coordinates>
</Point>
</Placemark>
<Placemark>
<name>
Wed Dec 28 13:25:05 2016 S=1.10 Km/hr
</name>
<styleUrl>
#styleMap_TLP_Normal
</styleUrl>
<Point>
<coordinates>
-65.0600586,-10.8771849,148.63
</coordinates>
</Point>
</Placemark>
<Placemark>
<name>
Wed Dec 28 13:25:15 2016 S=1.71 Km/hr
</name>
<styleUrl>
#styleMap_TLP_Normal
</styleUrl>
<Point>
<coordinates>
-65.0599670,-10.8770885,146.96
</coordinates>
</Point>
</Placemark>
<Placemark>
<name>
Wed Dec 28 13:25:25 2016 S=2.87 Km/hr
</name>
<styleUrl>
#styleMap_TLP_Normal
</styleUrl>
<Point>
<coordinates>
-65.0598679,-10.8769884,148.09
</coordinates>
</Point>
</Placemark>
<Placemark>
<name>
Wed Dec 28 13:25:35 2016 S=1.65 Km/hr
</name>
<styleUrl>
#styleMap_TLP_Normal
</styleUrl>
<Point>
<coordinates>
-65.0597992,-10.8769007,148.01
</coordinates>
</Point>
</Placemark>
<Placemark>
<name>
Wed Dec 28 13:25:45 2016 S=2.31 Km/hr
</name>
<styleUrl>
#styleMap_TLP_Normal
</styleUrl>
<Point>
<coordinates>
-65.0597763,-10.8768129,148.68
</coordinates>
</Point>
</Placemark>
<Placemark>
<name>
Wed Dec 28 13:25:55 2016 S=1.86 Km/hr
</name>
<styleUrl>
#styleMap_TLP_Normal
</styleUrl>
<Point>
<coordinates>
-65.0597687,-10.8767595,148.44
</coordinates>
</Point>
</Placemark>
<Placemark>
<name>
Wed Dec 28 13:26:05 2016 S=2.22 Km/hr
</name>
<styleUrl>
#styleMap_TLP_Normal
</styleUrl>
<Point>
<coordinates>
-65.0597229,-10.8766708,148.55
</coordinates>
</Point>
</Placemark>
<Placemark>
<name>
Wed Dec 28 13:26:15 2016 S=1.15 Km/hr
</name>
<styleUrl>
#styleMap_TLP_Normal
</styleUrl>
<Point>
<coordinates>
-65.0597153,-10.8766193,148.24
</coordinates>
</Point>
</Placemark>
<Placemark>
<name>
Wed Dec 28 13:26:25 2016 S=2.05 Km/hr
</name>
<styleUrl>
#styleMap_TLP_Normal
</styleUrl>
<Point>
<coordinates>
-65.0597305,-10.8765106,148.47
</coordinates>
</Point>
</Placemark>
<Placemark>
<name>
Wed Dec 28 13:26:35 2016 S=0.31 Km/hr
</name>
<styleUrl>
#styleMap_TLP_Finish
</styleUrl>
<Point>
<coordinates>
-65.0597000,-10.8764505,149.34
</coordinates>
</Point>
</Placemark>
</Folder>
</Document>
</kml>
