# Supplementary material for: Lévy foraging patterns of rural humans
Source: PLoS One. 2018 Jun 18;13(6):e0199099. doi: 10.1371/journal.pone.0199099 (PMC6005560; doi:10.1371/journal.pone.0199099)
Supplement: S4 File — (ZIP) [file pone.0199099.s004.zip › 02Holux_M-241_Start_20161228-103450_Finish_20161228-132635.txt]

-65.0657120	-10.8850183	126.87	Wed Dec 28 12:34:50 2016
-65.0655975	-10.8848476	128.57	Wed Dec 28 12:35:00 2016
-65.0655518	-10.8847990	134.36	Wed Dec 28 12:35:10 2016
-65.0654907	-10.8847418	139.54	Wed Dec 28 12:35:20 2016
-65.0653763	-10.8846865	143.99	Wed Dec 28 12:35:30 2016
-65.0652771	-10.8846550	148.33	Wed Dec 28 12:35:40 2016
-65.0652237	-10.8845873	151.63	Wed Dec 28 12:35:50 2016
-65.0651550	-10.8844995	154.46	Wed Dec 28 12:36:00 2016
-65.0651016	-10.8844051	157.30	Wed Dec 28 12:36:10 2016
-65.0649872	-10.8843222	159.66	Wed Dec 28 12:36:20 2016
-65.0649643	-10.8842230	161.69	Wed Dec 28 12:36:30 2016
-65.0649338	-10.8841333	163.30	Wed Dec 28 12:36:40 2016
-65.0649185	-10.8840542	163.63	Wed Dec 28 12:36:50 2016
-65.0649185	-10.8840084	162.55	Wed Dec 28 12:37:00 2016
-65.0649109	-10.8839655	161.34	Wed Dec 28 12:37:10 2016
-65.0648956	-10.8839417	161.99	Wed Dec 28 12:37:20 2016
-65.0648880	-10.8838749	161.89	Wed Dec 28 12:37:30 2016
-65.0648651	-10.8838291	161.97	Wed Dec 28 12:37:40 2016
-65.0648575	-10.8837719	162.28	Wed Dec 28 12:37:50 2016
-65.0647659	-10.8836975	163.38	Wed Dec 28 12:38:00 2016
-65.0646896	-10.8836603	163.35	Wed Dec 28 12:38:10 2016
-65.0646744	-10.8835802	163.59	Wed Dec 28 12:38:20 2016
-65.0647125	-10.8835354	163.93	Wed Dec 28 12:38:30 2016
-65.0647736	-10.8835011	164.29	Wed Dec 28 12:38:40 2016
-65.0648117	-10.8834362	164.65	Wed Dec 28 12:38:50 2016
-65.0648117	-10.8833761	164.98	Wed Dec 28 12:39:00 2016
-65.0648041	-10.8832912	165.37	Wed Dec 28 12:39:10 2016
-65.0647278	-10.8832016	165.57	Wed Dec 28 12:39:20 2016
-65.0646744	-10.8831825	165.71	Wed Dec 28 12:39:30 2016
-65.0645828	-10.8830938	165.95	Wed Dec 28 12:39:40 2016
-65.0645218	-10.8830309	166.04	Wed Dec 28 12:39:50 2016
-65.0644531	-10.8829737	166.06	Wed Dec 28 12:40:00 2016
-65.0643921	-10.8829155	166.10	Wed Dec 28 12:40:10 2016
-65.0643387	-10.8828726	166.05	Wed Dec 28 12:40:20 2016
-65.0642776	-10.8828411	166.08	Wed Dec 28 12:40:30 2016
-65.0641937	-10.8828392	166.14	Wed Dec 28 12:40:40 2016
-65.0641251	-10.8828125	166.16	Wed Dec 28 12:40:50 2016
-65.0640030	-10.8828297	166.53	Wed Dec 28 12:41:00 2016
-65.0639343	-10.8827963	166.66	Wed Dec 28 12:41:10 2016
-65.0639038	-10.8827143	166.53	Wed Dec 28 12:41:20 2016
-65.0639114	-10.8826609	166.54	Wed Dec 28 12:41:30 2016
-65.0638657	-10.8826408	166.43	Wed Dec 28 12:41:40 2016
-65.0638428	-10.8825865	166.45	Wed Dec 28 12:41:50 2016
-65.0638275	-10.8825455	166.37	Wed Dec 28 12:42:00 2016
-65.0638046	-10.8824615	166.24	Wed Dec 28 12:42:10 2016
-65.0637817	-10.8823881	165.77	Wed Dec 28 12:42:20 2016
-65.0636902	-10.8823786	165.07	Wed Dec 28 12:42:30 2016
-65.0636826	-10.8823195	164.81	Wed Dec 28 12:42:40 2016
-65.0636673	-10.8822384	164.62	Wed Dec 28 12:42:50 2016
-65.0636444	-10.8821678	165.01	Wed Dec 28 12:43:00 2016
-65.0636368	-10.8821106	165.25	Wed Dec 28 12:43:10 2016
-65.0636292	-10.8820257	165.20	Wed Dec 28 12:43:20 2016
-65.0635757	-10.8820009	164.38	Wed Dec 28 12:43:30 2016
-65.0635681	-10.8819246	164.13	Wed Dec 28 12:43:40 2016
-65.0635223	-10.8818398	164.23	Wed Dec 28 12:43:50 2016
-65.0635452	-10.8815699	159.51	Wed Dec 28 12:44:00 2016
-65.0634232	-10.8814487	163.62	Wed Dec 28 12:44:10 2016
-65.0634003	-10.8813648	162.61	Wed Dec 28 12:44:20 2016
-65.0633698	-10.8813410	162.70	Wed Dec 28 12:44:30 2016
-65.0633545	-10.8812513	165.77	Wed Dec 28 12:44:40 2016
-65.0633240	-10.8811827	166.41	Wed Dec 28 12:44:50 2016
-65.0632629	-10.8811340	167.03	Wed Dec 28 12:45:00 2016
-65.0631866	-10.8810339	166.08	Wed Dec 28 12:45:10 2016
-65.0630951	-10.8809977	165.07	Wed Dec 28 12:45:20 2016
-65.0630112	-10.8810186	166.94	Wed Dec 28 12:45:30 2016
-65.0629196	-10.8810244	168.18	Wed Dec 28 12:45:40 2016
-65.0628510	-10.8810310	167.65	Wed Dec 28 12:45:50 2016
-65.0627823	-10.8810148	167.10	Wed Dec 28 12:46:00 2016
-65.0626907	-10.8809690	164.53	Wed Dec 28 12:46:10 2016
-65.0626221	-10.8809137	164.91	Wed Dec 28 12:46:20 2016
-65.0626068	-10.8809061	164.63	Wed Dec 28 12:46:30 2016
-65.0625534	-10.8808651	162.20	Wed Dec 28 12:46:40 2016
-65.0624695	-10.8807306	159.75	Wed Dec 28 12:46:50 2016
-65.0624542	-10.8806839	160.63	Wed Dec 28 12:47:00 2016
-65.0624237	-10.8806639	160.96	Wed Dec 28 12:47:10 2016
-65.0623932	-10.8806610	161.10	Wed Dec 28 12:47:20 2016
-65.0622253	-10.8806791	162.59	Wed Dec 28 12:47:30 2016
-65.0621643	-10.8806581	162.33	Wed Dec 28 12:47:40 2016
-65.0621338	-10.8806286	162.68	Wed Dec 28 12:47:50 2016
-65.0621109	-10.8805580	161.55	Wed Dec 28 12:48:00 2016
-65.0621109	-10.8805094	160.70	Wed Dec 28 12:48:10 2016
-65.0621262	-10.8804379	160.96	Wed Dec 28 12:48:20 2016
-65.0621185	-10.8804302	160.90	Wed Dec 28 12:48:30 2016
-65.0620956	-10.8803930	160.43	Wed Dec 28 12:48:40 2016
-65.0621033	-10.8803825	160.29	Wed Dec 28 12:48:50 2016
-65.0620880	-10.8803101	160.07	Wed Dec 28 12:49:00 2016
-65.0620880	-10.8802118	159.88	Wed Dec 28 12:49:10 2016
-65.0620651	-10.8801718	159.76	Wed Dec 28 12:49:20 2016
-65.0620651	-10.8801737	159.90	Wed Dec 28 12:49:30 2016
-65.0620499	-10.8801594	159.57	Wed Dec 28 12:49:40 2016
-65.0620346	-10.8801565	159.34	Wed Dec 28 12:49:50 2016
-65.0620422	-10.8801622	159.32	Wed Dec 28 12:50:00 2016
-65.0620270	-10.8801785	159.14	Wed Dec 28 12:50:10 2016
-65.0619659	-10.8801918	158.99	Wed Dec 28 12:50:20 2016
-65.0619583	-10.8802547	158.38	Wed Dec 28 12:50:30 2016
-65.0619888	-10.8802547	158.45	Wed Dec 28 12:50:40 2016
-65.0619812	-10.8802481	158.48	Wed Dec 28 12:50:50 2016
-65.0619812	-10.8802519	158.47	Wed Dec 28 12:51:00 2016
-65.0619507	-10.8802519	158.19	Wed Dec 28 12:51:10 2016
-65.0619354	-10.8802662	158.04	Wed Dec 28 12:51:20 2016
-65.0619202	-10.8802500	156.95	Wed Dec 28 12:51:30 2016
-65.0619049	-10.8802691	156.51	Wed Dec 28 12:51:40 2016
-65.0619049	-10.8802881	156.48	Wed Dec 28 12:51:50 2016
-65.0618744	-10.8803120	155.85	Wed Dec 28 12:52:00 2016
-65.0618896	-10.8803310	155.31	Wed Dec 28 12:52:10 2016
-65.0619278	-10.8803158	154.96	Wed Dec 28 12:52:20 2016
-65.0619583	-10.8802919	154.62	Wed Dec 28 12:52:30 2016
-65.0619736	-10.8803101	155.34	Wed Dec 28 12:52:40 2016
-65.0620041	-10.8803101	155.17	Wed Dec 28 12:52:50 2016
-65.0620193	-10.8803425	155.04	Wed Dec 28 12:53:00 2016
-65.0619812	-10.8803892	154.15	Wed Dec 28 12:53:10 2016
-65.0619659	-10.8804045	154.05	Wed Dec 28 12:53:20 2016
-65.0619812	-10.8804131	154.64	Wed Dec 28 12:53:30 2016
-65.0620041	-10.8804502	154.02	Wed Dec 28 12:53:40 2016
-65.0619888	-10.8804665	153.78	Wed Dec 28 12:53:50 2016
-65.0619583	-10.8804188	153.07	Wed Dec 28 12:54:00 2016
-65.0619583	-10.8803625	153.29	Wed Dec 28 12:54:10 2016
-65.0619507	-10.8803606	153.36	Wed Dec 28 12:54:20 2016
-65.0620041	-10.8803167	153.38	Wed Dec 28 12:54:30 2016
-65.0620041	-10.8803101	153.37	Wed Dec 28 12:54:40 2016
-65.0620346	-10.8803024	153.33	Wed Dec 28 12:54:50 2016
-65.0620575	-10.8802691	153.34	Wed Dec 28 12:55:00 2016
-65.0620575	-10.8802938	153.29	Wed Dec 28 12:55:10 2016
-65.0620346	-10.8803186	153.30	Wed Dec 28 12:55:20 2016
-65.0620270	-10.8803301	153.28	Wed Dec 28 12:55:30 2016
-65.0620193	-10.8803225	153.29	Wed Dec 28 12:55:40 2016
-65.0620193	-10.8803043	153.36	Wed Dec 28 12:55:50 2016
-65.0620346	-10.8803053	153.38	Wed Dec 28 12:56:00 2016
-65.0620422	-10.8802805	153.52	Wed Dec 28 12:56:10 2016
-65.0620575	-10.8802681	153.54	Wed Dec 28 12:56:20 2016
-65.0620575	-10.8802700	153.59	Wed Dec 28 12:56:30 2016
-65.0620499	-10.8802691	153.59	Wed Dec 28 12:56:40 2016
-65.0620422	-10.8802900	153.63	Wed Dec 28 12:56:50 2016
-65.0620422	-10.8803091	153.54	Wed Dec 28 12:57:00 2016
-65.0619583	-10.8803530	152.54	Wed Dec 28 12:57:10 2016
-65.0618744	-10.8803730	153.75	Wed Dec 28 12:57:20 2016
-65.0618744	-10.8804016	151.85	Wed Dec 28 12:57:30 2016
-65.0619125	-10.8803892	151.75	Wed Dec 28 12:57:40 2016
-65.0618057	-10.8803644	150.32	Wed Dec 28 12:57:50 2016
-65.0617828	-10.8803835	149.81	Wed Dec 28 12:58:00 2016
-65.0617447	-10.8803940	151.11	Wed Dec 28 12:58:10 2016
-65.0616913	-10.8804140	151.39	Wed Dec 28 12:58:20 2016
-65.0616455	-10.8804054	151.54	Wed Dec 28 12:58:30 2016
-65.0616074	-10.8803930	152.54	Wed Dec 28 12:58:40 2016
-65.0615540	-10.8803377	154.61	Wed Dec 28 12:58:50 2016
-65.0614777	-10.8803596	154.59	Wed Dec 28 12:59:00 2016
-65.0614243	-10.8803730	154.40	Wed Dec 28 12:59:10 2016
-65.0613480	-10.8803558	154.75	Wed Dec 28 12:59:20 2016
-65.0612717	-10.8803530	154.77	Wed Dec 28 12:59:30 2016
-65.0612335	-10.8803625	155.68	Wed Dec 28 12:59:40 2016
-65.0612411	-10.8803778	157.49	Wed Dec 28 12:59:50 2016
-65.0612640	-10.8803864	157.79	Wed Dec 28 13:00:00 2016
-65.0612640	-10.8803940	157.77	Wed Dec 28 13:00:10 2016
-65.0612717	-10.8803873	157.74	Wed Dec 28 13:00:20 2016
-65.0612869	-10.8803759	157.80	Wed Dec 28 13:00:30 2016
-65.0613251	-10.8803425	156.90	Wed Dec 28 13:00:40 2016
-65.0613937	-10.8803463	157.70	Wed Dec 28 13:00:50 2016
-65.0613937	-10.8802795	158.67	Wed Dec 28 13:01:00 2016
-65.0614014	-10.8802652	158.54	Wed Dec 28 13:01:10 2016
-65.0613632	-10.8802137	159.09	Wed Dec 28 13:01:20 2016
-65.0613632	-10.8802462	160.39	Wed Dec 28 13:01:30 2016
-65.0613861	-10.8802471	160.31	Wed Dec 28 13:01:40 2016
-65.0613861	-10.8802471	160.29	Wed Dec 28 13:01:50 2016
-65.0613937	-10.8802538	160.23	Wed Dec 28 13:02:00 2016
-65.0613937	-10.8802748	160.20	Wed Dec 28 13:02:10 2016
-65.0614014	-10.8802643	160.23	Wed Dec 28 13:02:20 2016
-65.0614014	-10.8802662	160.24	Wed Dec 28 13:02:30 2016
-65.0613861	-10.8802729	160.18	Wed Dec 28 13:02:40 2016
-65.0613785	-10.8802662	160.04	Wed Dec 28 13:02:50 2016
-65.0613785	-10.8802691	159.89	Wed Dec 28 13:03:00 2016
-65.0613937	-10.8802719	159.86	Wed Dec 28 13:03:10 2016
-65.0614014	-10.8802691	159.83	Wed Dec 28 13:03:20 2016
-65.0613937	-10.8802757	159.96	Wed Dec 28 13:03:30 2016
-65.0613556	-10.8803406	160.30	Wed Dec 28 13:03:40 2016
-65.0613251	-10.8803596	161.73	Wed Dec 28 13:03:50 2016
-65.0613327	-10.8803568	161.76	Wed Dec 28 13:04:00 2016
-65.0613403	-10.8803673	161.80	Wed Dec 28 13:04:10 2016
-65.0613327	-10.8803473	162.66	Wed Dec 28 13:04:20 2016
-65.0613327	-10.8803396	162.90	Wed Dec 28 13:04:30 2016
-65.0613251	-10.8803387	162.88	Wed Dec 28 13:04:40 2016
-65.0613174	-10.8803349	162.88	Wed Dec 28 13:04:50 2016
-65.0613785	-10.8803558	162.66	Wed Dec 28 13:05:00 2016
-65.0613937	-10.8803663	162.63	Wed Dec 28 13:05:10 2016
-65.0614243	-10.8803968	162.88	Wed Dec 28 13:05:20 2016
-65.0614395	-10.8804159	163.30	Wed Dec 28 13:05:30 2016
-65.0614548	-10.8804035	164.52	Wed Dec 28 13:05:40 2016
-65.0614090	-10.8803148	164.59	Wed Dec 28 13:05:50 2016
-65.0613403	-10.8801174	164.73	Wed Dec 28 13:06:00 2016
-65.0613403	-10.8800983	164.89	Wed Dec 28 13:06:10 2016
-65.0613861	-10.8801794	165.95	Wed Dec 28 13:06:20 2016
-65.0613785	-10.8802443	168.46	Wed Dec 28 13:06:30 2016
-65.0614243	-10.8802834	167.49	Wed Dec 28 13:06:40 2016
-65.0614471	-10.8803101	165.84	Wed Dec 28 13:06:50 2016
-65.0614014	-10.8803034	163.04	Wed Dec 28 13:07:00 2016
-65.0613632	-10.8803530	161.80	Wed Dec 28 13:07:10 2016
-65.0613708	-10.8804083	161.77	Wed Dec 28 13:07:20 2016
-65.0614319	-10.8804407	161.13	Wed Dec 28 13:07:30 2016
-65.0613861	-10.8803701	162.56	Wed Dec 28 13:07:40 2016
-65.0613861	-10.8803616	162.63	Wed Dec 28 13:07:50 2016
-65.0613861	-10.8803539	162.67	Wed Dec 28 13:08:00 2016
-65.0613785	-10.8803501	162.71	Wed Dec 28 13:08:10 2016
-65.0613785	-10.8803406	162.82	Wed Dec 28 13:08:20 2016
-65.0613785	-10.8803244	162.64	Wed Dec 28 13:08:30 2016
-65.0613708	-10.8803167	162.57	Wed Dec 28 13:08:40 2016
-65.0613403	-10.8802519	162.57	Wed Dec 28 13:08:50 2016
-65.0613174	-10.8802223	162.45	Wed Dec 28 13:09:00 2016
-65.0613174	-10.8802118	162.47	Wed Dec 28 13:09:10 2016
-65.0612869	-10.8802357	161.95	Wed Dec 28 13:09:20 2016
-65.0612030	-10.8803215	160.78	Wed Dec 28 13:09:30 2016
-65.0611801	-10.8803177	160.46	Wed Dec 28 13:09:40 2016
-65.0611801	-10.8803148	159.52	Wed Dec 28 13:09:50 2016
-65.0611725	-10.8803062	159.55	Wed Dec 28 13:10:00 2016
-65.0611725	-10.8803091	159.59	Wed Dec 28 13:10:10 2016
-65.0611649	-10.8803205	159.64	Wed Dec 28 13:10:20 2016
-65.0611649	-10.8803177	159.65	Wed Dec 28 13:10:30 2016
-65.0611725	-10.8802958	159.36	Wed Dec 28 13:10:40 2016
-65.0611877	-10.8802919	160.25	Wed Dec 28 13:10:50 2016
-65.0612106	-10.8802719	161.57	Wed Dec 28 13:11:00 2016
-65.0612183	-10.8802652	162.22	Wed Dec 28 13:11:10 2016
-65.0612411	-10.8802328	162.16	Wed Dec 28 13:11:20 2016
-65.0612183	-10.8802023	162.65	Wed Dec 28 13:11:30 2016
-65.0611954	-10.8801937	163.15	Wed Dec 28 13:11:40 2016
-65.0611725	-10.8802004	160.61	Wed Dec 28 13:11:50 2016
-65.0611572	-10.8802042	160.43	Wed Dec 28 13:12:00 2016
-65.0611343	-10.8802204	160.07	Wed Dec 28 13:12:10 2016
-65.0610809	-10.8802595	160.82	Wed Dec 28 13:12:20 2016
-65.0610809	-10.8802691	161.52	Wed Dec 28 13:12:30 2016
-65.0610809	-10.8802652	161.63	Wed Dec 28 13:12:40 2016
-65.0610809	-10.8802643	161.66	Wed Dec 28 13:12:50 2016
-65.0610809	-10.8802643	161.72	Wed Dec 28 13:13:00 2016
-65.0610733	-10.8802652	161.73	Wed Dec 28 13:13:10 2016
-65.0610733	-10.8802662	161.77	Wed Dec 28 13:13:20 2016
-65.0610733	-10.8802662	161.80	Wed Dec 28 13:13:30 2016
-65.0610733	-10.8802662	161.85	Wed Dec 28 13:13:40 2016
-65.0610657	-10.8802681	161.88	Wed Dec 28 13:13:50 2016
-65.0610657	-10.8802700	161.88	Wed Dec 28 13:14:00 2016
-65.0610657	-10.8802719	161.86	Wed Dec 28 13:14:10 2016
-65.0610657	-10.8802738	161.89	Wed Dec 28 13:14:20 2016
-65.0610657	-10.8802757	161.88	Wed Dec 28 13:14:30 2016
-65.0610657	-10.8802757	161.90	Wed Dec 28 13:14:40 2016
-65.0610657	-10.8802776	161.90	Wed Dec 28 13:14:50 2016
-65.0610657	-10.8802795	161.90	Wed Dec 28 13:15:00 2016
-65.0610504	-10.8803301	163.76	Wed Dec 28 13:15:10 2016
-65.0610352	-10.8804026	162.94	Wed Dec 28 13:15:20 2016
-65.0610275	-10.8804245	162.88	Wed Dec 28 13:15:30 2016
-65.0610275	-10.8804398	162.95	Wed Dec 28 13:15:40 2016
-65.0610352	-10.8804474	163.03	Wed Dec 28 13:15:50 2016
-65.0610428	-10.8804436	163.11	Wed Dec 28 13:16:00 2016
-65.0610580	-10.8804293	163.18	Wed Dec 28 13:16:10 2016
-65.0610657	-10.8804188	163.25	Wed Dec 28 13:16:20 2016
-65.0610657	-10.8804150	163.32	Wed Dec 28 13:16:30 2016
-65.0610809	-10.8804264	163.39	Wed Dec 28 13:16:40 2016
-65.0610809	-10.8804703	163.47	Wed Dec 28 13:16:50 2016
-65.0610886	-10.8804903	163.54	Wed Dec 28 13:17:00 2016
-65.0610962	-10.8805027	163.49	Wed Dec 28 13:17:10 2016
-65.0611038	-10.8805027	163.55	Wed Dec 28 13:17:20 2016
-65.0611038	-10.8804874	163.60	Wed Dec 28 13:17:30 2016
-65.0611191	-10.8804436	163.13	Wed Dec 28 13:17:40 2016
-65.0611420	-10.8804417	163.26	Wed Dec 28 13:17:50 2016
-65.0611496	-10.8804245	163.32	Wed Dec 28 13:18:00 2016
-65.0611496	-10.8804140	163.38	Wed Dec 28 13:18:10 2016
-65.0611420	-10.8803978	163.44	Wed Dec 28 13:18:20 2016
-65.0611343	-10.8803921	163.51	Wed Dec 28 13:18:30 2016
-65.0611267	-10.8803797	163.62	Wed Dec 28 13:18:40 2016
-65.0611496	-10.8803558	163.71	Wed Dec 28 13:18:50 2016
-65.0611877	-10.8802910	164.78	Wed Dec 28 13:19:00 2016
-65.0611725	-10.8802652	164.61	Wed Dec 28 13:19:10 2016
-65.0611649	-10.8802662	164.67	Wed Dec 28 13:19:20 2016
-65.0611496	-10.8802595	164.46	Wed Dec 28 13:19:30 2016
-65.0611420	-10.8802547	164.20	Wed Dec 28 13:19:40 2016
-65.0611343	-10.8802509	164.03	Wed Dec 28 13:19:50 2016
-65.0610962	-10.8803034	163.83	Wed Dec 28 13:20:00 2016
-65.0610580	-10.8803644	163.90	Wed Dec 28 13:20:10 2016
-65.0610657	-10.8803806	164.04	Wed Dec 28 13:20:20 2016
-65.0610657	-10.8803825	164.01	Wed Dec 28 13:20:30 2016
-65.0610657	-10.8803520	163.26	Wed Dec 28 13:20:40 2016
-65.0610504	-10.8803425	163.17	Wed Dec 28 13:20:50 2016
-65.0610504	-10.8803482	163.07	Wed Dec 28 13:21:00 2016
-65.0610580	-10.8803587	162.41	Wed Dec 28 13:21:10 2016
-65.0610733	-10.8803186	161.66	Wed Dec 28 13:21:20 2016
-65.0610352	-10.8803234	161.91	Wed Dec 28 13:21:30 2016
-65.0610428	-10.8803673	162.66	Wed Dec 28 13:21:40 2016
-65.0610428	-10.8803625	162.43	Wed Dec 28 13:21:50 2016
-65.0610352	-10.8803730	162.57	Wed Dec 28 13:22:00 2016
-65.0610199	-10.8803854	163.23	Wed Dec 28 13:22:10 2016
-65.0610504	-10.8804045	164.05	Wed Dec 28 13:22:20 2016
-65.0611115	-10.8804274	162.32	Wed Dec 28 13:22:30 2016
-65.0611649	-10.8804178	162.07	Wed Dec 28 13:22:40 2016
-65.0611877	-10.8803835	162.67	Wed Dec 28 13:22:50 2016
-65.0611954	-10.8803558	163.49	Wed Dec 28 13:23:00 2016
-65.0611954	-10.8803453	164.01	Wed Dec 28 13:23:10 2016
-65.0611954	-10.8803272	164.61	Wed Dec 28 13:23:20 2016
-65.0611420	-10.8803139	165.66	Wed Dec 28 13:23:30 2016
-65.0611191	-10.8803177	166.71	Wed Dec 28 13:23:40 2016
-65.0611115	-10.8803043	167.80	Wed Dec 28 13:23:50 2016
-65.0611191	-10.8803062	168.39	Wed Dec 28 13:24:00 2016
-65.0611343	-10.8803062	169.00	Wed Dec 28 13:24:10 2016
-65.0611343	-10.8803482	168.83	Wed Dec 28 13:24:20 2016
-65.0611496	-10.8803673	168.26	Wed Dec 28 13:24:30 2016
-65.0611343	-10.8803453	168.22	Wed Dec 28 13:24:40 2016
-65.0611420	-10.8803453	168.09	Wed Dec 28 13:24:50 2016
-65.0611420	-10.8803453	168.00	Wed Dec 28 13:25:00 2016
-65.0611420	-10.8803453	167.98	Wed Dec 28 13:25:10 2016
-65.0611496	-10.8803463	167.96	Wed Dec 28 13:25:20 2016
-65.0611496	-10.8803463	167.96	Wed Dec 28 13:25:30 2016
-65.0611496	-10.8803463	167.98	Wed Dec 28 13:25:40 2016
-65.0611496	-10.8803453	168.00	Wed Dec 28 13:25:50 2016
-65.0611496	-10.8803453	168.09	Wed Dec 28 13:26:00 2016
-65.0611496	-10.8803453	168.14	Wed Dec 28 13:26:10 2016
-65.0611496	-10.8803453	168.11	Wed Dec 28 13:26:20 2016
-65.0611496	-10.8803453	168.10	Wed Dec 28 13:26:30 2016
-65.0611496	-10.8803453	168.09	Wed Dec 28 13:26:40 2016
-65.0611496	-10.8803444	168.04	Wed Dec 28 13:26:50 2016
-65.0611496	-10.8803444	168.01	Wed Dec 28 13:27:00 2016
-65.0611496	-10.8803453	168.07	Wed Dec 28 13:27:10 2016
-65.0611343	-10.8803406	167.79	Wed Dec 28 13:27:20 2016
-65.0611420	-10.8803339	165.84	Wed Dec 28 13:27:30 2016
-65.0611649	-10.8803520	164.73	Wed Dec 28 13:27:40 2016
-65.0611649	-10.8803596	164.88	Wed Dec 28 13:27:50 2016
-65.0611649	-10.8803778	164.05	Wed Dec 28 13:28:00 2016
-65.0611649	-10.8803787	164.87	Wed Dec 28 13:28:10 2016
-65.0612106	-10.8804073	167.36	Wed Dec 28 13:28:20 2016
-65.0612640	-10.8804092	170.09	Wed Dec 28 13:28:30 2016
-65.0612717	-10.8804121	169.41	Wed Dec 28 13:28:40 2016
-65.0612488	-10.8803921	169.83	Wed Dec 28 13:28:50 2016
-65.0612564	-10.8803892	170.23	Wed Dec 28 13:29:00 2016
-65.0612488	-10.8803787	169.55	Wed Dec 28 13:29:10 2016
-65.0612259	-10.8803473	169.25	Wed Dec 28 13:29:20 2016
-65.0612335	-10.8803644	170.44	Wed Dec 28 13:29:30 2016
-65.0612335	-10.8803740	172.58	Wed Dec 28 13:29:40 2016
-65.0612259	-10.8803558	174.32	Wed Dec 28 13:29:50 2016
-65.0612259	-10.8803568	174.34	Wed Dec 28 13:30:00 2016
-65.0612183	-10.8803616	173.39	Wed Dec 28 13:30:10 2016
-65.0611954	-10.8803663	171.20	Wed Dec 28 13:30:20 2016
-65.0611572	-10.8803902	168.87	Wed Dec 28 13:30:30 2016
-65.0611191	-10.8803701	167.48	Wed Dec 28 13:30:40 2016
-65.0610962	-10.8803453	166.86	Wed Dec 28 13:30:50 2016
-65.0610886	-10.8803415	166.26	Wed Dec 28 13:31:00 2016
-65.0610809	-10.8803453	165.59	Wed Dec 28 13:31:10 2016
-65.0610962	-10.8803492	164.88	Wed Dec 28 13:31:20 2016
-65.0611343	-10.8803167	163.64	Wed Dec 28 13:31:30 2016
-65.0611572	-10.8803120	162.85	Wed Dec 28 13:31:40 2016
-65.0611496	-10.8802919	160.98	Wed Dec 28 13:31:50 2016
-65.0611420	-10.8803310	161.84	Wed Dec 28 13:32:00 2016
-65.0611649	-10.8803730	162.04	Wed Dec 28 13:32:10 2016
-65.0611725	-10.8803368	161.58	Wed Dec 28 13:32:20 2016
-65.0612488	-10.8802700	160.52	Wed Dec 28 13:32:30 2016
-65.0612946	-10.8802843	159.18	Wed Dec 28 13:32:40 2016
-65.0612946	-10.8802948	158.68	Wed Dec 28 13:32:50 2016
-65.0612793	-10.8802977	158.59	Wed Dec 28 13:33:00 2016
-65.0612488	-10.8803110	159.17	Wed Dec 28 13:33:10 2016
-65.0612183	-10.8803368	160.39	Wed Dec 28 13:33:20 2016
-65.0612030	-10.8803463	160.79	Wed Dec 28 13:33:30 2016
-65.0611954	-10.8803654	161.39	Wed Dec 28 13:33:40 2016
-65.0611877	-10.8803835	162.23	Wed Dec 28 13:33:50 2016
-65.0611877	-10.8804464	164.38	Wed Dec 28 13:34:00 2016
-65.0611496	-10.8805113	166.73	Wed Dec 28 13:34:10 2016
-65.0611572	-10.8805180	169.09	Wed Dec 28 13:34:20 2016
-65.0611725	-10.8804798	170.85	Wed Dec 28 13:34:30 2016
-65.0611572	-10.8804131	172.76	Wed Dec 28 13:34:40 2016
-65.0611267	-10.8803558	170.25	Wed Dec 28 13:34:50 2016
-65.0610886	-10.8803072	172.09	Wed Dec 28 13:35:00 2016
-65.0610733	-10.8802509	173.50	Wed Dec 28 13:35:10 2016
-65.0610580	-10.8802023	175.03	Wed Dec 28 13:35:20 2016
-65.0610352	-10.8801470	175.59	Wed Dec 28 13:35:30 2016
-65.0609589	-10.8800097	171.03	Wed Dec 28 13:35:40 2016
-65.0609589	-10.8799524	167.46	Wed Dec 28 13:35:50 2016
-65.0609665	-10.8798695	167.07	Wed Dec 28 13:36:00 2016
-65.0609436	-10.8798189	165.52	Wed Dec 28 13:36:10 2016
-65.0609589	-10.8797722	166.13	Wed Dec 28 13:36:20 2016
-65.0609512	-10.8797588	166.23	Wed Dec 28 13:36:30 2016
-65.0609818	-10.8797064	164.71	Wed Dec 28 13:36:40 2016
-65.0609894	-10.8797026	164.80	Wed Dec 28 13:36:50 2016
-65.0609894	-10.8796396	164.30	Wed Dec 28 13:37:00 2016
-65.0609360	-10.8796530	165.12	Wed Dec 28 13:37:10 2016
-65.0608597	-10.8796043	166.36	Wed Dec 28 13:37:20 2016
-65.0608444	-10.8796148	166.77	Wed Dec 28 13:37:30 2016
-65.0608597	-10.8796415	167.29	Wed Dec 28 13:37:40 2016
-65.0608139	-10.8797293	170.00	Wed Dec 28 13:37:50 2016
-65.0608063	-10.8797293	170.36	Wed Dec 28 13:38:00 2016
-65.0608215	-10.8797235	170.91	Wed Dec 28 13:38:10 2016
-65.0608368	-10.8796940	172.25	Wed Dec 28 13:38:20 2016
-65.0608597	-10.8796864	173.39	Wed Dec 28 13:38:30 2016
-65.0608673	-10.8796892	173.97	Wed Dec 28 13:38:40 2016
-65.0608978	-10.8797045	174.19	Wed Dec 28 13:38:50 2016
-65.0609436	-10.8796978	174.31	Wed Dec 28 13:39:00 2016
-65.0609818	-10.8797331	173.01	Wed Dec 28 13:39:10 2016
-65.0609970	-10.8797331	173.09	Wed Dec 28 13:39:20 2016
-65.0610046	-10.8797426	173.57	Wed Dec 28 13:39:30 2016
-65.0610123	-10.8797417	173.92	Wed Dec 28 13:39:40 2016
-65.0610504	-10.8797398	173.80	Wed Dec 28 13:39:50 2016
-65.0610504	-10.8797045	173.87	Wed Dec 28 13:40:00 2016
-65.0610428	-10.8797026	174.15	Wed Dec 28 13:40:10 2016
-65.0610428	-10.8797369	174.12	Wed Dec 28 13:40:20 2016
-65.0610275	-10.8797894	171.93	Wed Dec 28 13:40:30 2016
-65.0610275	-10.8797598	170.87	Wed Dec 28 13:40:40 2016
-65.0610352	-10.8797169	170.74	Wed Dec 28 13:40:50 2016
-65.0610580	-10.8797035	170.61	Wed Dec 28 13:41:00 2016
-65.0610504	-10.8796892	170.66	Wed Dec 28 13:41:10 2016
-65.0610123	-10.8796911	170.41	Wed Dec 28 13:41:20 2016
-65.0609360	-10.8797398	170.50	Wed Dec 28 13:41:30 2016
-65.0609512	-10.8796377	133.73	Wed Dec 28 13:42:05 2016
-65.0608521	-10.8796463	163.16	Wed Dec 28 13:42:15 2016
-65.0608978	-10.8797035	163.37	Wed Dec 28 13:42:25 2016
-65.0610046	-10.8797560	162.04	Wed Dec 28 13:42:35 2016
-65.0610275	-10.8797283	165.08	Wed Dec 28 13:42:45 2016
-65.0610504	-10.8797121	166.06	Wed Dec 28 13:42:55 2016
-65.0610733	-10.8796644	168.77	Wed Dec 28 13:43:05 2016
-65.0611267	-10.8796072	170.55	Wed Dec 28 13:43:15 2016
-65.0611801	-10.8796167	172.09	Wed Dec 28 13:43:25 2016
-65.0612640	-10.8795910	172.58	Wed Dec 28 13:43:35 2016
-65.0613174	-10.8795729	173.47	Wed Dec 28 13:43:45 2016
-65.0613708	-10.8795414	172.23	Wed Dec 28 13:43:55 2016
-65.0614166	-10.8794880	174.34	Wed Dec 28 13:44:05 2016
-65.0614777	-10.8794622	175.36	Wed Dec 28 13:44:15 2016
-65.0615311	-10.8794260	176.01	Wed Dec 28 13:44:25 2016
-65.0615463	-10.8794146	178.64	Wed Dec 28 13:44:35 2016
-65.0615921	-10.8794279	178.69	Wed Dec 28 13:44:45 2016
-65.0616150	-10.8794403	178.70	Wed Dec 28 13:44:55 2016
-65.0615921	-10.8794737	178.81	Wed Dec 28 13:45:05 2016
-65.0616074	-10.8794117	175.61	Wed Dec 28 13:45:15 2016
-65.0616074	-10.8793373	170.66	Wed Dec 28 13:45:25 2016
-65.0615997	-10.8792658	168.41	Wed Dec 28 13:45:35 2016
-65.0615997	-10.8791952	165.27	Wed Dec 28 13:45:45 2016
-65.0615463	-10.8791170	159.88	Wed Dec 28 13:45:55 2016
-65.0614929	-10.8791094	154.82	Wed Dec 28 13:46:05 2016
-65.0615005	-10.8790770	152.58	Wed Dec 28 13:46:15 2016
-65.0615082	-10.8790464	150.18	Wed Dec 28 13:46:25 2016
-65.0615234	-10.8789749	148.44	Wed Dec 28 13:46:35 2016
-65.0615311	-10.8789082	145.96	Wed Dec 28 13:46:45 2016
-65.0615158	-10.8788214	141.59	Wed Dec 28 13:46:55 2016
-65.0615082	-10.8787527	139.34	Wed Dec 28 13:47:05 2016
-65.0614243	-10.8787317	136.81	Wed Dec 28 13:47:15 2016
-65.0613480	-10.8787422	137.62	Wed Dec 28 13:47:25 2016
-65.0613098	-10.8787060	136.88	Wed Dec 28 13:47:35 2016
-65.0613022	-10.8786955	136.25	Wed Dec 28 13:47:45 2016
-65.0612946	-10.8786535	135.41	Wed Dec 28 13:47:55 2016
-65.0612946	-10.8786154	135.11	Wed Dec 28 13:48:05 2016
-65.0612640	-10.8785534	135.04	Wed Dec 28 13:48:15 2016
-65.0612564	-10.8784676	134.79	Wed Dec 28 13:48:25 2016
-65.0612183	-10.8784533	134.20	Wed Dec 28 13:48:35 2016
-65.0611420	-10.8784246	134.03	Wed Dec 28 13:48:45 2016
-65.0610733	-10.8784246	134.70	Wed Dec 28 13:48:55 2016
-65.0610428	-10.8783989	135.69	Wed Dec 28 13:49:05 2016
-65.0610352	-10.8783922	135.59	Wed Dec 28 13:49:15 2016
-65.0610428	-10.8783722	135.35	Wed Dec 28 13:49:25 2016
-65.0609818	-10.8783484	135.93	Wed Dec 28 13:49:35 2016
-65.0608978	-10.8783751	137.21	Wed Dec 28 13:49:45 2016
-65.0608673	-10.8783398	137.16	Wed Dec 28 13:49:55 2016
-65.0608368	-10.8782606	136.11	Wed Dec 28 13:50:05 2016
-65.0607834	-10.8782034	135.54	Wed Dec 28 13:50:15 2016
-65.0607834	-10.8781471	135.32	Wed Dec 28 13:50:25 2016
-65.0607071	-10.8781300	135.90	Wed Dec 28 13:50:35 2016
-65.0606766	-10.8781481	135.36	Wed Dec 28 13:50:45 2016
-65.0606613	-10.8781528	135.22	Wed Dec 28 13:50:55 2016
-65.0606003	-10.8781557	135.75	Wed Dec 28 13:51:05 2016
-65.0605240	-10.8781538	135.34	Wed Dec 28 13:51:15 2016
-65.0604172	-10.8781652	134.96	Wed Dec 28 13:51:25 2016
-65.0602951	-10.8781805	134.65	Wed Dec 28 13:51:35 2016
-65.0602722	-10.8782454	135.72	Wed Dec 28 13:51:45 2016
-65.0602188	-10.8782263	136.07	Wed Dec 28 13:51:55 2016
-65.0602188	-10.8781996	136.96	Wed Dec 28 13:52:05 2016
-65.0602417	-10.8781586	137.20	Wed Dec 28 13:52:15 2016
-65.0602112	-10.8781233	137.23	Wed Dec 28 13:52:25 2016
-65.0602036	-10.8781090	137.62	Wed Dec 28 13:52:35 2016
-65.0601807	-10.8781605	137.68	Wed Dec 28 13:52:45 2016
-65.0601730	-10.8782425	137.57	Wed Dec 28 13:52:55 2016
-65.0601196	-10.8783054	137.64	Wed Dec 28 13:53:05 2016
-65.0600739	-10.8783531	138.23	Wed Dec 28 13:53:15 2016
-65.0600357	-10.8783178	138.71	Wed Dec 28 13:53:25 2016
-65.0600052	-10.8783092	138.81	Wed Dec 28 13:53:35 2016
-65.0599747	-10.8783760	139.60	Wed Dec 28 13:53:45 2016
-65.0598984	-10.8784199	139.65	Wed Dec 28 13:53:55 2016
-65.0598602	-10.8784027	141.13	Wed Dec 28 13:54:05 2016
-65.0598907	-10.8784256	142.91	Wed Dec 28 13:54:15 2016
-65.0598450	-10.8784037	143.43	Wed Dec 28 13:54:25 2016
-65.0598068	-10.8784199	144.04	Wed Dec 28 13:54:35 2016
-65.0597992	-10.8783998	143.39	Wed Dec 28 13:54:45 2016
-65.0597534	-10.8783722	143.81	Wed Dec 28 13:54:55 2016
-65.0597305	-10.8783693	144.56	Wed Dec 28 13:55:05 2016
-65.0597916	-10.8784628	144.88	Wed Dec 28 13:55:15 2016
-65.0597992	-10.8784685	145.35	Wed Dec 28 13:55:25 2016
-65.0597839	-10.8784752	145.24	Wed Dec 28 13:55:35 2016
-65.0597687	-10.8784027	145.13	Wed Dec 28 13:55:45 2016
-65.0597763	-10.8783760	145.63	Wed Dec 28 13:55:55 2016
-65.0598373	-10.8783531	146.63	Wed Dec 28 13:56:05 2016
-65.0598755	-10.8783579	146.68	Wed Dec 28 13:56:15 2016
-65.0599442	-10.8783035	146.56	Wed Dec 28 13:56:25 2016
-65.0599747	-10.8782501	146.96	Wed Dec 28 13:56:35 2016
-65.0600204	-10.8781805	148.16	Wed Dec 28 13:56:45 2016
-65.0600433	-10.8781204	148.04	Wed Dec 28 13:56:55 2016
-65.0600433	-10.8780479	149.30	Wed Dec 28 13:57:05 2016
-65.0600815	-10.8779955	150.37	Wed Dec 28 13:57:15 2016
-65.0600662	-10.8780088	150.26	Wed Dec 28 13:57:25 2016
-65.0600739	-10.8780165	151.24	Wed Dec 28 13:57:35 2016
-65.0600891	-10.8780260	152.12	Wed Dec 28 13:57:45 2016
-65.0600433	-10.8780451	152.90	Wed Dec 28 13:57:55 2016
-65.0600510	-10.8780622	153.90	Wed Dec 28 13:58:05 2016
-65.0600586	-10.8780661	154.91	Wed Dec 28 13:58:15 2016
-65.0600586	-10.8780985	155.68	Wed Dec 28 13:58:25 2016
-65.0600815	-10.8780785	157.61	Wed Dec 28 13:58:35 2016
-65.0600433	-10.8780546	159.37	Wed Dec 28 13:58:45 2016
-65.0600204	-10.8780422	161.50	Wed Dec 28 13:58:55 2016
-65.0600204	-10.8780375	163.00	Wed Dec 28 13:59:05 2016
-65.0600052	-10.8780184	164.20	Wed Dec 28 13:59:15 2016
-65.0600357	-10.8780022	165.46	Wed Dec 28 13:59:25 2016
-65.0600510	-10.8780041	166.69	Wed Dec 28 13:59:35 2016
-65.0600662	-10.8780174	167.93	Wed Dec 28 13:59:45 2016
-65.0600739	-10.8780146	169.11	Wed Dec 28 13:59:55 2016
-65.0600433	-10.8779964	170.09	Wed Dec 28 14:00:05 2016
-65.0600204	-10.8779907	171.17	Wed Dec 28 14:00:15 2016
-65.0600281	-10.8780489	172.40	Wed Dec 28 14:00:25 2016
-65.0600281	-10.8780584	173.17	Wed Dec 28 14:00:35 2016
-65.0600433	-10.8780651	174.26	Wed Dec 28 14:00:45 2016
-65.0600815	-10.8780756	175.96	Wed Dec 28 14:00:55 2016
-65.0600739	-10.8780651	178.23	Wed Dec 28 14:01:05 2016
-65.0600815	-10.8780737	181.26	Wed Dec 28 14:01:15 2016
-65.0600510	-10.8780985	183.31	Wed Dec 28 14:01:25 2016
-65.0600357	-10.8781004	185.35	Wed Dec 28 14:01:35 2016
-65.0600204	-10.8780928	186.88	Wed Dec 28 14:01:45 2016
-65.0600281	-10.8780870	188.35	Wed Dec 28 14:01:55 2016
-65.0600357	-10.8780851	189.77	Wed Dec 28 14:02:05 2016
-65.0600510	-10.8780766	191.15	Wed Dec 28 14:02:15 2016
-65.0601730	-10.8780899	192.20	Wed Dec 28 14:02:25 2016
-65.0601883	-10.8780994	192.84	Wed Dec 28 14:02:35 2016
-65.0601959	-10.8781137	193.77	Wed Dec 28 14:02:45 2016
-65.0601959	-10.8781147	194.41	Wed Dec 28 14:02:55 2016
-65.0601501	-10.8781042	194.52	Wed Dec 28 14:03:05 2016
-65.0601425	-10.8780899	195.05	Wed Dec 28 14:03:15 2016
-65.0601425	-10.8780842	195.53	Wed Dec 28 14:03:25 2016
-65.0601501	-10.8780794	196.10	Wed Dec 28 14:03:35 2016
-65.0601730	-10.8780832	195.82	Wed Dec 28 14:03:45 2016
-65.0601959	-10.8780680	196.80	Wed Dec 28 14:03:55 2016
-65.0602188	-10.8780527	197.06	Wed Dec 28 14:04:05 2016
-65.0602264	-10.8780546	197.76	Wed Dec 28 14:04:15 2016
-65.0602188	-10.8780546	198.50	Wed Dec 28 14:04:25 2016
-65.0602112	-10.8780298	198.95	Wed Dec 28 14:04:35 2016
-65.0601959	-10.8780031	198.90	Wed Dec 28 14:04:45 2016
-65.0601807	-10.8779984	199.58	Wed Dec 28 14:04:55 2016
-65.0601425	-10.8779755	200.84	Wed Dec 28 14:05:05 2016
-65.0601349	-10.8779678	201.56	Wed Dec 28 14:05:15 2016
-65.0601273	-10.8779678	202.33	Wed Dec 28 14:05:25 2016
-65.0601196	-10.8780298	202.63	Wed Dec 28 14:05:35 2016
-65.0601120	-10.8780222	203.50	Wed Dec 28 14:05:45 2016
-65.0600891	-10.8780231	204.22	Wed Dec 28 14:05:55 2016
-65.0600891	-10.8780298	204.95	Wed Dec 28 14:06:05 2016
-65.0600891	-10.8780394	205.69	Wed Dec 28 14:06:15 2016
-65.0600739	-10.8780489	206.42	Wed Dec 28 14:06:25 2016
-65.0600739	-10.8780403	207.15	Wed Dec 28 14:06:35 2016
-65.0601120	-10.8780317	207.59	Wed Dec 28 14:06:45 2016
-65.0600739	-10.8780165	208.25	Wed Dec 28 14:06:55 2016
-65.0600128	-10.8780107	208.03	Wed Dec 28 14:07:05 2016
-65.0599899	-10.8780060	208.25	Wed Dec 28 14:07:15 2016
-65.0599747	-10.8779898	208.83	Wed Dec 28 14:07:25 2016
-65.0599747	-10.8779879	209.54	Wed Dec 28 14:07:35 2016
-65.0600128	-10.8780127	209.80	Wed Dec 28 14:07:45 2016
-65.0600357	-10.8780184	210.21	Wed Dec 28 14:07:55 2016
-65.0600433	-10.8780375	210.92	Wed Dec 28 14:08:05 2016
-65.0600586	-10.8780479	211.61	Wed Dec 28 14:08:15 2016
-65.0600739	-10.8780546	212.21	Wed Dec 28 14:08:25 2016
-65.0600662	-10.8780499	212.70	Wed Dec 28 14:08:35 2016
-65.0600586	-10.8780432	213.15	Wed Dec 28 14:08:45 2016
-65.0600586	-10.8780165	212.08	Wed Dec 28 14:08:55 2016
-65.0600586	-10.8779964	212.27	Wed Dec 28 14:09:05 2016
-65.0600510	-10.8779869	212.45	Wed Dec 28 14:09:15 2016
-65.0600433	-10.8779869	212.62	Wed Dec 28 14:09:25 2016
-65.0600433	-10.8779898	212.80	Wed Dec 28 14:09:35 2016
-65.0600433	-10.8779898	212.98	Wed Dec 28 14:09:45 2016
-65.0600815	-10.8779917	213.10	Wed Dec 28 14:09:55 2016
-65.0600662	-10.8779898	212.55	Wed Dec 28 14:10:05 2016
-65.0600510	-10.8779917	212.73	Wed Dec 28 14:10:15 2016
-65.0600586	-10.8779898	212.88	Wed Dec 28 14:10:25 2016
-65.0600967	-10.8779640	213.01	Wed Dec 28 14:10:35 2016
-65.0600967	-10.8779278	213.17	Wed Dec 28 14:10:45 2016
-65.0600891	-10.8779154	213.20	Wed Dec 28 14:10:55 2016
-65.0600967	-10.8779221	213.36	Wed Dec 28 14:11:05 2016
-65.0600967	-10.8779278	213.49	Wed Dec 28 14:11:15 2016
-65.0600891	-10.8779259	213.63	Wed Dec 28 14:11:25 2016
-65.0600815	-10.8779078	213.71	Wed Dec 28 14:11:35 2016
-65.0600662	-10.8779078	213.77	Wed Dec 28 14:11:45 2016
-65.0600815	-10.8779593	213.45	Wed Dec 28 14:11:55 2016
-65.0600586	-10.8779688	213.44	Wed Dec 28 14:12:05 2016
-65.0600281	-10.8779974	212.28	Wed Dec 28 14:12:15 2016
-65.0599823	-10.8780022	211.04	Wed Dec 28 14:12:25 2016
-65.0599823	-10.8780088	210.75	Wed Dec 28 14:12:35 2016
-65.0599747	-10.8780298	210.42	Wed Dec 28 14:12:45 2016
-65.0599594	-10.8780603	209.94	Wed Dec 28 14:12:55 2016
-65.0599518	-10.8780708	209.60	Wed Dec 28 14:13:05 2016
-65.0599365	-10.8780775	209.26	Wed Dec 28 14:13:15 2016
-65.0599060	-10.8780766	208.99	Wed Dec 28 14:13:25 2016
-65.0598907	-10.8780727	208.63	Wed Dec 28 14:13:35 2016
-65.0598907	-10.8780766	208.30	Wed Dec 28 14:13:45 2016
-65.0598907	-10.8780727	207.95	Wed Dec 28 14:13:55 2016
-65.0598907	-10.8780584	207.60	Wed Dec 28 14:14:05 2016
-65.0598984	-10.8780489	207.25	Wed Dec 28 14:14:15 2016
-65.0599213	-10.8780441	206.91	Wed Dec 28 14:14:25 2016
-65.0599289	-10.8780537	206.57	Wed Dec 28 14:14:35 2016
-65.0599289	-10.8780651	206.22	Wed Dec 28 14:14:45 2016
-65.0599289	-10.8780670	205.88	Wed Dec 28 14:14:55 2016
-65.0599289	-10.8780537	205.53	Wed Dec 28 14:15:05 2016
-65.0599213	-10.8780508	205.18	Wed Dec 28 14:15:15 2016
-65.0599060	-10.8780851	204.75	Wed Dec 28 14:15:25 2016
-65.0598831	-10.8781004	204.65	Wed Dec 28 14:15:35 2016
-65.0598831	-10.8780985	204.36	Wed Dec 28 14:15:45 2016
-65.0598907	-10.8780460	203.73	Wed Dec 28 14:15:55 2016
-65.0598602	-10.8780470	202.89	Wed Dec 28 14:16:05 2016
-65.0598526	-10.8780365	202.57	Wed Dec 28 14:16:15 2016
-65.0598679	-10.8780460	202.30	Wed Dec 28 14:16:25 2016
-65.0598679	-10.8780632	202.11	Wed Dec 28 14:16:35 2016
-65.0598831	-10.8780708	201.93	Wed Dec 28 14:16:45 2016
-65.0598984	-10.8780708	201.75	Wed Dec 28 14:16:55 2016
-65.0599213	-10.8780642	201.55	Wed Dec 28 14:17:05 2016
-65.0599365	-10.8780661	201.39	Wed Dec 28 14:17:15 2016
-65.0599365	-10.8780689	201.28	Wed Dec 28 14:17:25 2016
-65.0599213	-10.8780613	201.20	Wed Dec 28 14:17:35 2016
-65.0599213	-10.8780470	201.11	Wed Dec 28 14:17:45 2016
-65.0599289	-10.8780603	200.91	Wed Dec 28 14:17:55 2016
-65.0599289	-10.8780842	200.59	Wed Dec 28 14:18:05 2016
-65.0599518	-10.8780928	200.07	Wed Dec 28 14:18:15 2016
-65.0600052	-10.8781023	197.23	Wed Dec 28 14:18:25 2016
-65.0599976	-10.8780909	196.54	Wed Dec 28 14:18:35 2016
-65.0599976	-10.8780937	196.05	Wed Dec 28 14:18:45 2016
-65.0599747	-10.8780756	195.47	Wed Dec 28 14:18:55 2016
-65.0598831	-10.8780956	195.33	Wed Dec 28 14:19:05 2016
-65.0598755	-10.8780918	193.54	Wed Dec 28 14:19:15 2016
-65.0598755	-10.8780937	192.96	Wed Dec 28 14:19:25 2016
-65.0598755	-10.8780890	192.42	Wed Dec 28 14:19:35 2016
-65.0598831	-10.8780851	191.94	Wed Dec 28 14:19:45 2016
-65.0598907	-10.8780842	191.43	Wed Dec 28 14:19:55 2016
-65.0599060	-10.8780823	190.87	Wed Dec 28 14:20:05 2016
-65.0599289	-10.8780890	190.21	Wed Dec 28 14:20:15 2016
-65.0599365	-10.8780823	189.41	Wed Dec 28 14:20:25 2016
-65.0599747	-10.8780565	188.13	Wed Dec 28 14:20:35 2016
-65.0600204	-10.8780336	185.33	Wed Dec 28 14:20:45 2016
-65.0600281	-10.8780603	183.12	Wed Dec 28 14:20:55 2016
-65.0600586	-10.8780546	182.49	Wed Dec 28 14:21:05 2016
-65.0600433	-10.8780613	181.18	Wed Dec 28 14:21:15 2016
-65.0600357	-10.8780632	180.18	Wed Dec 28 14:21:25 2016
-65.0600281	-10.8780584	179.17	Wed Dec 28 14:21:35 2016
-65.0600204	-10.8780451	178.11	Wed Dec 28 14:21:45 2016
-65.0600052	-10.8780279	176.48	Wed Dec 28 14:21:55 2016
-65.0600433	-10.8779955	174.04	Wed Dec 28 14:22:05 2016
-65.0600357	-10.8779955	172.57	Wed Dec 28 14:22:15 2016
-65.0600510	-10.8780117	171.11	Wed Dec 28 14:22:25 2016
-65.0601120	-10.8780508	165.45	Wed Dec 28 14:22:35 2016
-65.0600891	-10.8780499	162.77	Wed Dec 28 14:22:45 2016
-65.0600739	-10.8780212	162.68	Wed Dec 28 14:22:55 2016
-65.0600815	-10.8780079	159.64	Wed Dec 28 14:23:05 2016
-65.0601654	-10.8779812	154.96	Wed Dec 28 14:23:15 2016
-65.0602417	-10.8779325	150.96	Wed Dec 28 14:23:25 2016
-65.0602570	-10.8778505	150.41	Wed Dec 28 14:23:35 2016
-65.0602493	-10.8777666	150.48	Wed Dec 28 14:23:45 2016
-65.0602570	-10.8776827	147.62	Wed Dec 28 14:23:55 2016
-65.0602341	-10.8776283	145.53	Wed Dec 28 14:24:05 2016
-65.0602951	-10.8775740	143.96	Wed Dec 28 14:24:15 2016
-65.0603104	-10.8775063	145.75	Wed Dec 28 14:24:25 2016
-65.0603180	-10.8775282	145.04	Wed Dec 28 14:24:35 2016
-65.0602570	-10.8775530	143.86	Wed Dec 28 14:24:45 2016
-65.0602875	-10.8775511	142.49	Wed Dec 28 14:24:55 2016
-65.0603180	-10.8775148	143.73	Wed Dec 28 14:25:05 2016
-65.0603256	-10.8775043	143.86	Wed Dec 28 14:25:15 2016
-65.0602951	-10.8775291	143.97	Wed Dec 28 14:25:25 2016
-65.0602264	-10.8775148	145.48	Wed Dec 28 14:25:35 2016
-65.0601807	-10.8775444	147.03	Wed Dec 28 14:25:45 2016
-65.0601501	-10.8775549	147.42	Wed Dec 28 14:25:55 2016
-65.0601273	-10.8775339	148.25	Wed Dec 28 14:26:05 2016
-65.0601120	-10.8775377	148.30	Wed Dec 28 14:26:15 2016
-65.0600891	-10.8775492	148.21	Wed Dec 28 14:26:25 2016
-65.0600891	-10.8775558	148.14	Wed Dec 28 14:26:35 2016
-65.0601883	-10.8775892	149.52	Wed Dec 28 14:26:45 2016
-65.0602875	-10.8776016	149.95	Wed Dec 28 14:26:55 2016
-65.0603485	-10.8775158	150.09	Wed Dec 28 14:27:05 2016
-65.0603256	-10.8774920	151.06	Wed Dec 28 14:27:15 2016
-65.0603638	-10.8774042	152.37	Wed Dec 28 14:27:25 2016
-65.0603943	-10.8773203	153.12	Wed Dec 28 14:27:35 2016
-65.0604553	-10.8772945	153.43	Wed Dec 28 14:27:45 2016
-65.0605164	-10.8772793	154.48	Wed Dec 28 14:27:55 2016
-65.0605850	-10.8772707	155.45	Wed Dec 28 14:28:05 2016
-65.0606537	-10.8772631	155.37	Wed Dec 28 14:28:15 2016
-65.0607529	-10.8772421	154.25	Wed Dec 28 14:28:25 2016
-65.0607529	-10.8772058	154.24	Wed Dec 28 14:28:35 2016
-65.0607681	-10.8770790	154.37	Wed Dec 28 14:28:45 2016
-65.0607452	-10.8770361	153.87	Wed Dec 28 14:28:55 2016
-65.0606995	-10.8770189	154.39	Wed Dec 28 14:29:05 2016
-65.0606918	-10.8769979	154.85	Wed Dec 28 14:29:15 2016
-65.0606995	-10.8769951	154.83	Wed Dec 28 14:29:25 2016
-65.0607529	-10.8769550	155.64	Wed Dec 28 14:29:35 2016
-65.0608063	-10.8769665	156.96	Wed Dec 28 14:29:45 2016
-65.0608063	-10.8769588	157.01	Wed Dec 28 14:29:55 2016
-65.0608521	-10.8769855	155.96	Wed Dec 28 14:30:05 2016
-65.0608368	-10.8769922	156.54	Wed Dec 28 14:30:15 2016
-65.0608673	-10.8770351	156.60	Wed Dec 28 14:30:25 2016
-65.0609589	-10.8770695	157.21	Wed Dec 28 14:30:35 2016
-65.0610352	-10.8770847	155.45	Wed Dec 28 14:30:45 2016
-65.0610809	-10.8771048	154.98	Wed Dec 28 14:30:55 2016
-65.0611572	-10.8771400	154.48	Wed Dec 28 14:31:05 2016
-65.0611343	-10.8771191	155.02	Wed Dec 28 14:31:15 2016
-65.0611267	-10.8771181	155.31	Wed Dec 28 14:31:25 2016
-65.0611496	-10.8770914	156.42	Wed Dec 28 14:31:35 2016
-65.0612411	-10.8770685	157.50	Wed Dec 28 14:31:45 2016
-65.0612411	-10.8770676	159.43	Wed Dec 28 14:31:55 2016
-65.0612793	-10.8770866	159.74	Wed Dec 28 14:32:05 2016
-65.0612488	-10.8771420	158.25	Wed Dec 28 14:32:15 2016
-65.0612335	-10.8771009	158.95	Wed Dec 28 14:32:25 2016
-65.0612335	-10.8770552	159.20	Wed Dec 28 14:32:35 2016
-65.0612106	-10.8770285	159.62	Wed Dec 28 14:32:45 2016
-65.0611496	-10.8769808	159.22	Wed Dec 28 14:32:55 2016
-65.0611572	-10.8769541	160.34	Wed Dec 28 14:33:05 2016
-65.0611649	-10.8769484	160.77	Wed Dec 28 14:33:15 2016
-65.0611801	-10.8769627	161.23	Wed Dec 28 14:33:25 2016
-65.0611954	-10.8770046	161.64	Wed Dec 28 14:33:35 2016
-65.0611877	-10.8770628	161.92	Wed Dec 28 14:33:45 2016
-65.0611649	-10.8770838	162.34	Wed Dec 28 14:33:55 2016
-65.0611649	-10.8770866	162.81	Wed Dec 28 14:34:05 2016
-65.0611572	-10.8770466	163.30	Wed Dec 28 14:34:15 2016
-65.0611267	-10.8770113	164.18	Wed Dec 28 14:34:25 2016
-65.0610275	-10.8769913	165.11	Wed Dec 28 14:34:35 2016
-65.0609970	-10.8769732	165.43	Wed Dec 28 14:34:45 2016
-65.0610046	-10.8769407	165.80	Wed Dec 28 14:34:55 2016
-65.0609894	-10.8768988	166.83	Wed Dec 28 14:35:05 2016
-65.0608978	-10.8768997	168.71	Wed Dec 28 14:35:15 2016
-65.0608673	-10.8768244	169.45	Wed Dec 28 14:35:25 2016
-65.0608368	-10.8767691	170.78	Wed Dec 28 14:35:35 2016
-65.0607529	-10.8767529	170.93	Wed Dec 28 14:35:45 2016
-65.0606918	-10.8767815	172.29	Wed Dec 28 14:35:55 2016
-65.0606766	-10.8767509	172.78	Wed Dec 28 14:36:05 2016
-65.0606613	-10.8767414	173.39	Wed Dec 28 14:36:15 2016
-65.0606461	-10.8767519	174.00	Wed Dec 28 14:36:25 2016
-65.0606461	-10.8767538	174.60	Wed Dec 28 14:36:35 2016
-65.0606842	-10.8767977	175.17	Wed Dec 28 14:36:45 2016
-65.0606842	-10.8768663	175.58	Wed Dec 28 14:36:55 2016
-65.0606918	-10.8768864	175.68	Wed Dec 28 14:37:05 2016
-65.0606995	-10.8768940	176.28	Wed Dec 28 14:37:15 2016
-65.0606995	-10.8769007	176.87	Wed Dec 28 14:37:25 2016
-65.0607147	-10.8768969	177.29	Wed Dec 28 14:37:35 2016
-65.0607224	-10.8768415	177.90	Wed Dec 28 14:37:45 2016
-65.0607224	-10.8767729	178.23	Wed Dec 28 14:37:55 2016
-65.0607071	-10.8767452	179.00	Wed Dec 28 14:38:05 2016
-65.0606766	-10.8767767	179.11	Wed Dec 28 14:38:15 2016
-65.0606995	-10.8768063	179.16	Wed Dec 28 14:38:25 2016
-65.0607834	-10.8768063	177.29	Wed Dec 28 14:38:35 2016
-65.0608749	-10.8768148	177.19	Wed Dec 28 14:38:45 2016
-65.0609207	-10.8768206	177.45	Wed Dec 28 14:38:55 2016
-65.0609207	-10.8767452	177.22	Wed Dec 28 14:39:05 2016
-65.0609131	-10.8767490	176.48	Wed Dec 28 14:39:15 2016
-65.0609512	-10.8767433	176.48	Wed Dec 28 14:39:25 2016
-65.0609436	-10.8767118	176.10	Wed Dec 28 14:39:35 2016
-65.0608826	-10.8766661	175.74	Wed Dec 28 14:39:45 2016
-65.0608521	-10.8766832	174.67	Wed Dec 28 14:39:55 2016
-65.0608063	-10.8766909	175.10	Wed Dec 28 14:40:05 2016
-65.0607758	-10.8767242	174.59	Wed Dec 28 14:40:15 2016
-65.0607910	-10.8767719	173.54	Wed Dec 28 14:40:25 2016
-65.0607834	-10.8767786	173.64	Wed Dec 28 14:40:35 2016
-65.0607758	-10.8767567	173.75	Wed Dec 28 14:40:45 2016
-65.0607681	-10.8767347	173.87	Wed Dec 28 14:40:55 2016
-65.0607681	-10.8767118	173.99	Wed Dec 28 14:41:05 2016
-65.0607758	-10.8766947	174.04	Wed Dec 28 14:41:15 2016
-65.0607910	-10.8766899	174.13	Wed Dec 28 14:41:25 2016
-65.0607834	-10.8766727	174.24	Wed Dec 28 14:41:35 2016
-65.0607910	-10.8766775	174.36	Wed Dec 28 14:41:45 2016
-65.0608063	-10.8766823	174.49	Wed Dec 28 14:41:55 2016
-65.0608139	-10.8766737	174.60	Wed Dec 28 14:42:05 2016
-65.0608215	-10.8766766	174.65	Wed Dec 28 14:42:15 2016
-65.0607986	-10.8766670	174.40	Wed Dec 28 14:42:25 2016
-65.0607986	-10.8766994	173.42	Wed Dec 28 14:42:35 2016
-65.0608063	-10.8767090	173.09	Wed Dec 28 14:42:45 2016
-65.0607758	-10.8767262	172.70	Wed Dec 28 14:42:55 2016
-65.0607605	-10.8767014	172.18	Wed Dec 28 14:43:05 2016
-65.0607529	-10.8766956	172.17	Wed Dec 28 14:43:15 2016
-65.0607452	-10.8767357	171.73	Wed Dec 28 14:43:25 2016
-65.0607834	-10.8767586	171.36	Wed Dec 28 14:43:35 2016
-65.0608063	-10.8767824	170.52	Wed Dec 28 14:43:45 2016
-65.0608063	-10.8767586	169.84	Wed Dec 28 14:43:55 2016
-65.0608063	-10.8767481	169.77	Wed Dec 28 14:44:05 2016
-65.0608215	-10.8767595	169.08	Wed Dec 28 14:44:15 2016
-65.0608292	-10.8767538	169.06	Wed Dec 28 14:44:25 2016
-65.0608139	-10.8767405	168.75	Wed Dec 28 14:44:35 2016
-65.0607910	-10.8767424	168.50	Wed Dec 28 14:44:45 2016
-65.0607910	-10.8767080	168.36	Wed Dec 28 14:44:55 2016
-65.0608139	-10.8767443	167.59	Wed Dec 28 14:45:05 2016
-65.0607910	-10.8767471	167.19	Wed Dec 28 14:45:15 2016
-65.0607910	-10.8767385	166.97	Wed Dec 28 14:45:25 2016
-65.0607834	-10.8767252	166.78	Wed Dec 28 14:45:35 2016
-65.0607681	-10.8767309	166.66	Wed Dec 28 14:45:45 2016
-65.0607605	-10.8767405	166.52	Wed Dec 28 14:45:55 2016
-65.0607376	-10.8767433	166.30	Wed Dec 28 14:46:05 2016
-65.0607300	-10.8767347	166.04	Wed Dec 28 14:46:15 2016
-65.0607300	-10.8767328	165.74	Wed Dec 28 14:46:25 2016
-65.0607300	-10.8767242	165.42	Wed Dec 28 14:46:35 2016
-65.0607376	-10.8767223	165.09	Wed Dec 28 14:46:45 2016
-65.0607529	-10.8767347	164.70	Wed Dec 28 14:46:55 2016
-65.0607452	-10.8767529	164.38	Wed Dec 28 14:47:05 2016
-65.0607071	-10.8767376	164.38	Wed Dec 28 14:47:15 2016
-65.0606308	-10.8767738	164.86	Wed Dec 28 14:47:25 2016
-65.0605545	-10.8767853	164.93	Wed Dec 28 14:47:35 2016
-65.0605469	-10.8767719	164.63	Wed Dec 28 14:47:45 2016
-65.0605011	-10.8767281	164.29	Wed Dec 28 14:47:55 2016
-65.0604630	-10.8767338	163.98	Wed Dec 28 14:48:05 2016
-65.0604248	-10.8767748	163.76	Wed Dec 28 14:48:15 2016
-65.0604477	-10.8767691	164.31	Wed Dec 28 14:48:25 2016
-65.0604477	-10.8767490	164.20	Wed Dec 28 14:48:35 2016
-65.0604477	-10.8766918	163.96	Wed Dec 28 14:48:45 2016
-65.0604630	-10.8766842	163.78	Wed Dec 28 14:48:55 2016
-65.0604630	-10.8766756	163.67	Wed Dec 28 14:49:05 2016
-65.0604706	-10.8766823	164.23	Wed Dec 28 14:49:15 2016
-65.0604630	-10.8766584	167.00	Wed Dec 28 14:49:25 2016
-65.0605164	-10.8767014	168.67	Wed Dec 28 14:49:35 2016
-65.0605698	-10.8767805	168.89	Wed Dec 28 14:49:45 2016
-65.0605316	-10.8768435	169.11	Wed Dec 28 14:49:55 2016
-65.0605240	-10.8769169	169.40	Wed Dec 28 14:50:05 2016
-65.0605316	-10.8769369	169.60	Wed Dec 28 14:50:15 2016
-65.0606079	-10.8769579	169.86	Wed Dec 28 14:50:25 2016
-65.0606003	-10.8770647	170.02	Wed Dec 28 14:50:35 2016
-65.0605850	-10.8770857	169.89	Wed Dec 28 14:50:45 2016
-65.0605774	-10.8771343	169.52	Wed Dec 28 14:50:55 2016
-65.0605850	-10.8771219	167.74	Wed Dec 28 14:51:05 2016
-65.0606689	-10.8771276	165.68	Wed Dec 28 14:51:15 2016
-65.0605927	-10.8770704	163.55	Wed Dec 28 14:51:25 2016
-65.0605392	-10.8770227	158.44	Wed Dec 28 14:51:35 2016
-65.0605240	-10.8769331	159.13	Wed Dec 28 14:51:45 2016
-65.0604706	-10.8768549	158.89	Wed Dec 28 14:51:55 2016
-65.0604706	-10.8767004	159.18	Wed Dec 28 14:52:05 2016
-65.0604782	-10.8766890	160.40	Wed Dec 28 14:52:15 2016
-65.0604935	-10.8766956	160.48	Wed Dec 28 14:52:25 2016
-65.0605850	-10.8767080	159.30	Wed Dec 28 14:52:35 2016
-65.0606689	-10.8767796	160.77	Wed Dec 28 14:52:45 2016
-65.0607529	-10.8768158	157.46	Wed Dec 28 14:52:55 2016
-65.0608292	-10.8767977	157.20	Wed Dec 28 14:53:05 2016
-65.0608292	-10.8768206	156.54	Wed Dec 28 14:53:15 2016
-65.0608902	-10.8768692	155.08	Wed Dec 28 14:53:25 2016
-65.0608902	-10.8769369	154.35	Wed Dec 28 14:53:35 2016
-65.0609818	-10.8770552	153.14	Wed Dec 28 14:53:45 2016
-65.0610275	-10.8770962	152.46	Wed Dec 28 14:53:55 2016
-65.0610352	-10.8771086	152.17	Wed Dec 28 14:54:05 2016
-65.0610504	-10.8771086	152.09	Wed Dec 28 14:54:15 2016
-65.0610733	-10.8770971	152.00	Wed Dec 28 14:54:25 2016
-65.0610733	-10.8770494	151.30	Wed Dec 28 14:54:35 2016
-65.0610199	-10.8770380	150.94	Wed Dec 28 14:54:45 2016
-65.0610352	-10.8770266	150.85	Wed Dec 28 14:54:55 2016
-65.0609207	-10.8769903	150.88	Wed Dec 28 14:55:05 2016
-65.0609360	-10.8769341	150.88	Wed Dec 28 14:55:15 2016
-65.0609436	-10.8768873	151.02	Wed Dec 28 14:55:25 2016
-65.0609436	-10.8769016	151.07	Wed Dec 28 14:55:35 2016
-65.0609360	-10.8769140	151.08	Wed Dec 28 14:55:45 2016
-65.0609665	-10.8769732	151.11	Wed Dec 28 14:55:55 2016
-65.0609512	-10.8770304	151.30	Wed Dec 28 14:56:05 2016
-65.0609589	-10.8770256	151.98	Wed Dec 28 14:56:15 2016
-65.0609512	-10.8770285	152.13	Wed Dec 28 14:56:25 2016
-65.0609741	-10.8770199	152.24	Wed Dec 28 14:56:35 2016
-65.0610809	-10.8770199	152.60	Wed Dec 28 14:56:45 2016
-65.0611115	-10.8769941	152.63	Wed Dec 28 14:56:55 2016
-65.0611801	-10.8769760	152.84	Wed Dec 28 14:57:05 2016
-65.0611877	-10.8769836	152.98	Wed Dec 28 14:57:15 2016
-65.0612030	-10.8769903	153.00	Wed Dec 28 14:57:25 2016
-65.0612106	-10.8770008	153.03	Wed Dec 28 14:57:35 2016
-65.0611038	-10.8770523	153.94	Wed Dec 28 14:57:45 2016
-65.0610199	-10.8769884	154.87	Wed Dec 28 14:57:55 2016
-65.0610123	-10.8769808	155.21	Wed Dec 28 14:58:05 2016
-65.0610123	-10.8769741	155.28	Wed Dec 28 14:58:15 2016
-65.0610886	-10.8770819	154.75	Wed Dec 28 14:58:25 2016
-65.0610504	-10.8771677	154.67	Wed Dec 28 14:58:35 2016
-65.0609818	-10.8772144	154.25	Wed Dec 28 14:58:45 2016
-65.0609207	-10.8772392	154.16	Wed Dec 28 14:58:55 2016
-65.0608521	-10.8772554	154.39	Wed Dec 28 14:59:05 2016
-65.0607986	-10.8772459	154.78	Wed Dec 28 14:59:15 2016
-65.0606842	-10.8772402	155.14	Wed Dec 28 14:59:25 2016
-65.0605850	-10.8772640	155.73	Wed Dec 28 14:59:35 2016
-65.0604935	-10.8772907	156.19	Wed Dec 28 14:59:45 2016
-65.0604172	-10.8773041	157.09	Wed Dec 28 14:59:55 2016
-65.0603561	-10.8773384	156.19	Wed Dec 28 15:00:05 2016
-65.0603409	-10.8774166	156.27	Wed Dec 28 15:00:15 2016
-65.0602798	-10.8774691	156.54	Wed Dec 28 15:00:25 2016
-65.0602417	-10.8775234	156.90	Wed Dec 28 15:00:35 2016
-65.0601959	-10.8775301	157.29	Wed Dec 28 15:00:45 2016
-65.0601273	-10.8774939	158.68	Wed Dec 28 15:00:55 2016
-65.0601044	-10.8774786	160.00	Wed Dec 28 15:01:05 2016
-65.0601273	-10.8774891	160.48	Wed Dec 28 15:01:15 2016
-65.0601730	-10.8775024	160.83	Wed Dec 28 15:01:25 2016
-65.0602112	-10.8774920	161.65	Wed Dec 28 15:01:35 2016
-65.0602493	-10.8774748	161.72	Wed Dec 28 15:01:45 2016
-65.0602417	-10.8774691	161.06	Wed Dec 28 15:01:55 2016
-65.0602341	-10.8774586	161.40	Wed Dec 28 15:02:05 2016
-65.0601883	-10.8774109	161.59	Wed Dec 28 15:02:15 2016
-65.0601501	-10.8773623	161.13	Wed Dec 28 15:02:25 2016
-65.0600739	-10.8773184	161.63	Wed Dec 28 15:02:35 2016
-65.0600357	-10.8772755	162.67	Wed Dec 28 15:02:45 2016
-65.0600891	-10.8772707	163.31	Wed Dec 28 15:02:55 2016
-65.0600662	-10.8772202	164.82	Wed Dec 28 15:03:05 2016
-65.0599823	-10.8771734	167.54	Wed Dec 28 15:03:15 2016
-65.0599289	-10.8771353	168.93	Wed Dec 28 15:03:25 2016
-65.0599136	-10.8771305	169.99	Wed Dec 28 15:03:35 2016
-65.0598984	-10.8771200	170.88	Wed Dec 28 15:03:45 2016
-65.0599518	-10.8771744	169.04	Wed Dec 28 15:03:55 2016
-65.0599823	-10.8770952	169.47	Wed Dec 28 15:04:05 2016
-65.0599747	-10.8770552	169.75	Wed Dec 28 15:04:15 2016
-65.0599899	-10.8770199	170.13	Wed Dec 28 15:04:25 2016
-65.0599899	-10.8770046	170.98	Wed Dec 28 15:04:35 2016
-65.0598907	-10.8770075	171.16	Wed Dec 28 15:04:45 2016
-65.0598755	-10.8770037	171.97	Wed Dec 28 15:04:55 2016
-65.0598602	-10.8769989	172.76	Wed Dec 28 15:05:05 2016
-65.0598602	-10.8769836	173.55	Wed Dec 28 15:05:15 2016
-65.0598602	-10.8769617	174.32	Wed Dec 28 15:05:25 2016
-65.0598602	-10.8769474	175.08	Wed Dec 28 15:05:35 2016
-65.0598526	-10.8769464	175.82	Wed Dec 28 15:05:45 2016
-65.0598450	-10.8769550	176.60	Wed Dec 28 15:05:55 2016
-65.0598602	-10.8769970	177.22	Wed Dec 28 15:06:05 2016
-65.0599213	-10.8770113	176.98	Wed Dec 28 15:06:15 2016
-65.0599213	-10.8770018	177.66	Wed Dec 28 15:06:25 2016
-65.0599213	-10.8769855	178.29	Wed Dec 28 15:06:35 2016
-65.0599213	-10.8769751	178.88	Wed Dec 28 15:06:45 2016
-65.0599213	-10.8769789	179.41	Wed Dec 28 15:06:55 2016
-65.0599289	-10.8769922	179.47	Wed Dec 28 15:07:05 2016
-65.0599289	-10.8769999	179.50	Wed Dec 28 15:07:15 2016
-65.0599365	-10.8770037	179.51	Wed Dec 28 15:07:25 2016
-65.0599365	-10.8770037	179.51	Wed Dec 28 15:07:35 2016
-65.0598984	-10.8769941	179.50	Wed Dec 28 15:07:45 2016
-65.0598679	-10.8769779	179.49	Wed Dec 28 15:07:55 2016
-65.0598679	-10.8769817	179.49	Wed Dec 28 15:08:05 2016
-65.0598755	-10.8770008	179.47	Wed Dec 28 15:08:15 2016
-65.0598831	-10.8770409	177.16	Wed Dec 28 15:08:25 2016
-65.0598068	-10.8770733	176.89	Wed Dec 28 15:08:35 2016
-65.0597992	-10.8771019	176.69	Wed Dec 28 15:08:45 2016
-65.0597992	-10.8771000	176.67	Wed Dec 28 15:08:55 2016
-65.0597534	-10.8770275	176.77	Wed Dec 28 15:09:05 2016
-65.0597076	-10.8769407	176.54	Wed Dec 28 15:09:15 2016
-65.0597000	-10.8769140	175.15	Wed Dec 28 15:09:25 2016
-65.0596848	-10.8769093	175.08	Wed Dec 28 15:09:35 2016
-65.0597076	-10.8769855	174.86	Wed Dec 28 15:09:45 2016
-65.0597534	-10.8771057	173.99	Wed Dec 28 15:09:55 2016
-65.0597687	-10.8771334	173.72	Wed Dec 28 15:10:05 2016
-65.0598831	-10.8770981	173.62	Wed Dec 28 15:10:15 2016
-65.0598602	-10.8770685	173.18	Wed Dec 28 15:10:25 2016
-65.0598602	-10.8770647	173.13	Wed Dec 28 15:10:35 2016
-65.0598679	-10.8770695	173.05	Wed Dec 28 15:10:45 2016
-65.0598831	-10.8770723	172.89	Wed Dec 28 15:10:55 2016
-65.0598755	-10.8771334	172.72	Wed Dec 28 15:11:05 2016
-65.0598755	-10.8771353	172.56	Wed Dec 28 15:11:15 2016
-65.0599060	-10.8771038	172.81	Wed Dec 28 15:11:25 2016
-65.0599136	-10.8771210	172.95	Wed Dec 28 15:11:35 2016
-65.0599213	-10.8771267	172.91	Wed Dec 28 15:11:45 2016
-65.0599518	-10.8771601	172.48	Wed Dec 28 15:11:55 2016
-65.0599670	-10.8771648	171.20	Wed Dec 28 15:12:05 2016
-65.0599747	-10.8771696	171.04	Wed Dec 28 15:12:15 2016
-65.0599747	-10.8771734	170.89	Wed Dec 28 15:12:25 2016
-65.0599899	-10.8771677	170.74	Wed Dec 28 15:12:35 2016
-65.0600052	-10.8771162	170.09	Wed Dec 28 15:12:45 2016
-65.0600128	-10.8771000	169.90	Wed Dec 28 15:12:55 2016
-65.0600357	-10.8771143	169.79	Wed Dec 28 15:13:05 2016
-65.0600586	-10.8771629	170.33	Wed Dec 28 15:13:15 2016
-65.0600967	-10.8772049	170.35	Wed Dec 28 15:13:25 2016
-65.0600967	-10.8771963	170.50	Wed Dec 28 15:13:35 2016
-65.0600967	-10.8771954	170.51	Wed Dec 28 15:13:45 2016
-65.0600357	-10.8771572	170.10	Wed Dec 28 15:13:55 2016
-65.0599365	-10.8770714	168.61	Wed Dec 28 15:14:05 2016
-65.0599060	-10.8770695	164.56	Wed Dec 28 15:14:15 2016
-65.0598602	-10.8770800	161.63	Wed Dec 28 15:14:25 2016
-65.0598526	-10.8770895	159.98	Wed Dec 28 15:14:35 2016
-65.0598679	-10.8770952	159.16	Wed Dec 28 15:14:45 2016
-65.0598831	-10.8771029	157.67	Wed Dec 28 15:14:55 2016
-65.0598984	-10.8771086	156.64	Wed Dec 28 15:15:05 2016
-65.0599976	-10.8770924	156.62	Wed Dec 28 15:15:15 2016
-65.0600204	-10.8770800	153.79	Wed Dec 28 15:15:25 2016
-65.0600052	-10.8770628	152.75	Wed Dec 28 15:15:35 2016
-65.0598907	-10.8770618	150.44	Wed Dec 28 15:15:45 2016
-65.0598450	-10.8770752	149.73	Wed Dec 28 15:15:55 2016
-65.0598221	-10.8770418	150.45	Wed Dec 28 15:16:05 2016
-65.0598145	-10.8770380	149.53	Wed Dec 28 15:16:15 2016
-65.0598297	-10.8770399	148.49	Wed Dec 28 15:16:25 2016
-65.0598526	-10.8770695	145.69	Wed Dec 28 15:16:35 2016
-65.0598679	-10.8770952	143.48	Wed Dec 28 15:16:45 2016
-65.0598526	-10.8771009	141.44	Wed Dec 28 15:16:55 2016
-65.0598831	-10.8771038	140.10	Wed Dec 28 15:17:05 2016
-65.0599213	-10.8770771	138.71	Wed Dec 28 15:17:15 2016
-65.0599442	-10.8770647	137.46	Wed Dec 28 15:17:25 2016
-65.0599365	-10.8770571	136.38	Wed Dec 28 15:17:35 2016
-65.0598679	-10.8770504	136.46	Wed Dec 28 15:17:45 2016
-65.0598450	-10.8770447	136.86	Wed Dec 28 15:17:55 2016
-65.0598297	-10.8770523	135.80	Wed Dec 28 15:18:05 2016
-65.0598526	-10.8770456	135.20	Wed Dec 28 15:18:15 2016
-65.0598526	-10.8770409	134.41	Wed Dec 28 15:18:25 2016
-65.0598679	-10.8770475	134.62	Wed Dec 28 15:18:35 2016
-65.0599518	-10.8770475	137.72	Wed Dec 28 15:18:45 2016
-65.0600052	-10.8770094	144.82	Wed Dec 28 15:18:55 2016
-65.0599976	-10.8770189	146.16	Wed Dec 28 15:19:05 2016
-65.0600052	-10.8770123	146.86	Wed Dec 28 15:19:15 2016
-65.0599899	-10.8770084	147.77	Wed Dec 28 15:19:25 2016
-65.0599747	-10.8770018	148.81	Wed Dec 28 15:19:35 2016
-65.0599670	-10.8770113	149.90	Wed Dec 28 15:19:45 2016
-65.0599747	-10.8770161	151.01	Wed Dec 28 15:19:55 2016
-65.0599670	-10.8770132	152.23	Wed Dec 28 15:20:05 2016
-65.0599213	-10.8769636	151.45	Wed Dec 28 15:20:15 2016
-65.0598221	-10.8768749	154.04	Wed Dec 28 15:20:25 2016
-65.0598373	-10.8769503	154.23	Wed Dec 28 15:20:35 2016
-65.0598984	-10.8770161	154.17	Wed Dec 28 15:20:45 2016
-65.0599213	-10.8770628	154.61	Wed Dec 28 15:20:55 2016
-65.0599060	-10.8770294	155.73	Wed Dec 28 15:21:05 2016
-65.0598755	-10.8770266	156.39	Wed Dec 28 15:21:15 2016
-65.0597992	-10.8770514	155.58	Wed Dec 28 15:21:25 2016
-65.0598602	-10.8770704	154.05	Wed Dec 28 15:21:35 2016
-65.0598679	-10.8770752	154.80	Wed Dec 28 15:21:45 2016
-65.0598755	-10.8770847	155.46	Wed Dec 28 15:21:55 2016
-65.0598907	-10.8770876	156.03	Wed Dec 28 15:22:05 2016
-65.0599060	-10.8770723	156.38	Wed Dec 28 15:22:15 2016
-65.0599060	-10.8770704	156.13	Wed Dec 28 15:22:25 2016
-65.0598984	-10.8770771	156.50	Wed Dec 28 15:22:35 2016
-65.0598907	-10.8770828	156.95	Wed Dec 28 15:22:45 2016
-65.0599060	-10.8770809	157.48	Wed Dec 28 15:22:55 2016
-65.0599518	-10.8771257	159.75	Wed Dec 28 15:23:05 2016
-65.0599365	-10.8771553	160.68	Wed Dec 28 15:23:15 2016
-65.0599289	-10.8771534	159.52	Wed Dec 28 15:23:25 2016
-65.0599365	-10.8771420	159.77	Wed Dec 28 15:23:35 2016
-65.0599060	-10.8771181	160.26	Wed Dec 28 15:23:45 2016
-65.0598526	-10.8770742	161.01	Wed Dec 28 15:23:55 2016
-65.0598526	-10.8770580	161.73	Wed Dec 28 15:24:05 2016
-65.0598602	-10.8770552	162.18	Wed Dec 28 15:24:15 2016
-65.0598831	-10.8771515	164.68	Wed Dec 28 15:24:25 2016
-65.0598907	-10.8771849	164.24	Wed Dec 28 15:24:35 2016
-65.0599518	-10.8771772	156.15	Wed Dec 28 15:24:45 2016
-65.0600128	-10.8771849	148.54	Wed Dec 28 15:24:55 2016
-65.0600586	-10.8771849	148.63	Wed Dec 28 15:25:05 2016
-65.0599670	-10.8770885	146.96	Wed Dec 28 15:25:15 2016
-65.0598679	-10.8769884	148.09	Wed Dec 28 15:25:25 2016
-65.0597992	-10.8769007	148.01	Wed Dec 28 15:25:35 2016
-65.0597763	-10.8768129	148.68	Wed Dec 28 15:25:45 2016
-65.0597687	-10.8767595	148.44	Wed Dec 28 15:25:55 2016
-65.0597229	-10.8766708	148.55	Wed Dec 28 15:26:05 2016
-65.0597153	-10.8766193	148.24	Wed Dec 28 15:26:15 2016
-65.0597305	-10.8765106	148.47	Wed Dec 28 15:26:25 2016
-65.0597000	-10.8764505	149.34	Wed Dec 28 15:26:35 2016
