# Supplementary material for: Lévy foraging patterns of rural humans
Source: PLoS One. 2018 Jun 18;13(6):e0199099. doi: 10.1371/journal.pone.0199099 (PMC6005560; doi:10.1371/journal.pone.0199099)
Supplement: S4 File — (ZIP) [file pone.0199099.s004.zip › 03Holux_M-241_Start_20161215-112032_Finish_20161215-135632.kml]

<?xml version="1.0" encoding="UTF-8"?>
<kml xmlns="http://earth.google.com/kml/2.1">
<Document>
<Style id="normalState_TLP_Start">
<IconStyle>
<scale>1.0</scale>
<Icon>
<href>http://maps.google.com/mapfiles/kml/pal4/icon15.png</href>
</Icon>
</IconStyle>
<LabelStyle>
<scale>1.0</scale>
</LabelStyle>
</Style>
<Style id="highlightState_TLP_Start">
<IconStyle>
<scale>1.1</scale>
<Icon>
<href>http://maps.google.com/mapfiles/kml/pal4/icon7.png</href>
</Icon>
</IconStyle>
<LabelStyle>
<scale>1.1</scale>
<color>ff0000ff</color>
</LabelStyle>
</Style>
<StyleMap id="styleMap_TLP_Start">
<Pair>
<key>normal</key>
<styleUrl>#normalState_TLP_Start</styleUrl>
</Pair>
<Pair>
<key>highlight</key>
<styleUrl>#highlightState_TLP_Start</styleUrl>
</Pair>
</StyleMap>
<Style id="normalState_TLP_Finish">
<IconStyle>
<scale>1.0</scale>
<Icon>
<href>http://maps.google.com/mapfiles/kml/pal4/icon15.png</href>
</Icon>
</IconStyle>
<LabelStyle>
<scale>1.0</scale>
</LabelStyle>
</Style>
<Style id="highlightState_TLP_Finish">
<IconStyle>
<scale>1.1</scale>
<Icon>
<href>http://maps.google.com/mapfiles/kml/pal4/icon7.png</href>
</Icon>
</IconStyle>
<LabelStyle>
<scale>1.1</scale>
<color>ff0000ff</color>
</LabelStyle>
</Style>
<StyleMap id="styleMap_TLP_Finish">
<Pair>
<key>normal</key>
<styleUrl>#normalState_TLP_Finish</styleUrl>
</Pair>
<Pair>
<key>highlight</key>
<styleUrl>#highlightState_TLP_Finish</styleUrl>
</Pair>
</StyleMap>
<Style id="normalState_TLP_Normal">
<IconStyle>
<scale>1.0</scale>
<Icon>
<href>http://maps.google.com/mapfiles/kml/pal4/icon31.png</href>
</Icon>
</IconStyle>
<LabelStyle>
<scale>1.0</scale>
</LabelStyle>
</Style>
<Style id="highlightState_TLP_Normal">
<IconStyle>
<scale>1.1</scale>
<Icon>
<href>http://maps.google.com/mapfiles/kml/pal4/icon23.png</href>
</Icon>
</IconStyle>
<LabelStyle>
<scale>1.1</scale>
<color>ff0000ff</color>
</LabelStyle>
</Style>
<StyleMap id="styleMap_TLP_Normal">
<Pair>
<key>normal</key>
<styleUrl>#normalState_TLP_Normal</styleUrl>
</Pair>
<Pair>
<key>highlight</key>
<styleUrl>#highlightState_TLP_Normal</styleUrl>
</Pair>
</StyleMap>
<Style id="normalState_TLP_Photo">
<IconStyle>
<scale>1.0</scale>
<Icon>
<href>http://maps.google.com/mapfiles/kml/pal4/icon46.png</href>
</Icon>
</IconStyle>
<LabelStyle>
<scale>1.0</scale>
</LabelStyle>
</Style>
<Style id="highlightState_TLP_Photo">
<IconStyle>
<scale>1.1</scale>
<Icon>
<href>http://maps.google.com/mapfiles/kml/pal4/icon38.png</href>
</Icon>
</IconStyle>
<LabelStyle>
<scale>1.1</scale>
<color>ff0000ff</color>
</LabelStyle>
</Style>
<StyleMap id="styleMap_TLP_Photo">
<Pair>
<key>normal</key>
<styleUrl>#normalState_TLP_Photo</styleUrl>
</Pair>
<Pair>
<key>highlight</key>
<styleUrl>#highlightState_TLP_Photo</styleUrl>
</Pair>
</StyleMap>
<Style id="roadStyle">
<LineStyle>
<color>ffffff00</color>
<width>6</width>
</LineStyle>
</Style>
<Open>1</Open>
<description>Route</description>
<name>Track Log</name>
<Placemark>
<name>Route</name>
<styleUrl>#roadStyle</styleUrl>
<MultiGeometry>
<LineString>
<coordinates>
-65.0685577,-10.8866138,133.20 -65.0685883,-10.8865271,123.91 -65.0686417,-10.8863916,115.93 -65.0686874,-10.8863993,108.25 -65.0685959,-10.8864899,105.32 -65.0685577,-10.8864946,105.48 -65.0685425,-10.8864107,102.22 -65.0685120,-10.8863363,97.18 -65.0684509,-10.8862734,91.14 -65.0684509,-10.8862448,87.25 -65.0683746,-10.8863277,83.65 -65.0683746,-10.8863325,82.40 -65.0683365,-10.8863506,80.30 -65.0683136,-10.8863163,81.32 -65.0683212,-10.8862715,80.16 -65.0682907,-10.8862486,78.90 -65.0682373,-10.8862667,79.38 -65.0681686,-10.8862839,79.71 -65.0681534,-10.8862562,77.85 -65.0680695,-10.8862247,75.41 -65.0680008,-10.8861914,73.33 -65.0679321,-10.8860788,73.14 -65.0678329,-10.8860388,71.22 -65.0677567,-10.8859568,70.61 -65.0676193,-10.8859673,68.59 -65.0675354,-10.8860073,67.22 -65.0674515,-10.8860846,65.39 -65.0673904,-10.8861475,63.87 -65.0672989,-10.8860540,66.72 -65.0673065,-10.8860159,78.70 -65.0668106,-10.8865376,89.50 -65.0669098,-10.8866997,97.84 -65.0670242,-10.8868504,104.20 -65.0671234,-10.8870382,109.89 -65.0671921,-10.8871727,113.30 -65.0672531,-10.8872337,115.19 -65.0673370,-10.8872738,121.64 -65.0674286,-10.8873091,127.07 -65.0675278,-10.8873224,132.16 -65.0676193,-10.8874073,135.66 -65.0677261,-10.8875027,140.77 -65.0677261,-10.8875332,142.52 -65.0677490,-10.8875580,144.19 -65.0677567,-10.8875694,145.29 -65.0677872,-10.8876028,144.75 -65.0677795,-10.8876228,145.34 -65.0677567,-10.8876266,147.13 -65.0677567,-10.8876314,147.15 -65.0677567,-10.8876247,147.22 -65.0677643,-10.8876314,147.27 -65.0677795,-10.8876476,147.55 -65.0677948,-10.8876381,147.67 -65.0677795,-10.8876619,147.55 -65.0677719,-10.8876791,147.63 -65.0677795,-10.8876810,147.71 -65.0677719,-10.8876705,148.35 -65.0677490,-10.8876371,148.33 -65.0677261,-10.8876266,148.99 -65.0677338,-10.8876162,149.03 -65.0677338,-10.8876152,149.07 -65.0677414,-10.8876123,149.07 -65.0677490,-10.8875742,148.98 -65.0677109,-10.8875456,148.66 -65.0676727,-10.8875561,147.93 -65.0678024,-10.8876171,148.69 -65.0678024,-10.8876305,148.73 -65.0678101,-10.8876467,149.67 -65.0678940,-10.8877115,150.37 -65.0679550,-10.8877468,150.79 -65.0680084,-10.8877621,151.12 -65.0682068,-10.8878384,151.20 -65.0683365,-10.8879461,151.32 -65.0683899,-10.8880587,152.10 -65.0683823,-10.8881321,153.30 -65.0683823,-10.8882465,154.62 -65.0683594,-10.8883743,156.19 -65.0683365,-10.8884974,157.80 -65.0682755,-10.8886242,159.18 -65.0682449,-10.8886890,160.29 -65.0682220,-10.8887606,161.28 -65.0682068,-10.8888054,162.68 -65.0681915,-10.8888588,163.57 -65.0681992,-10.8888865,164.53 -65.0682220,-10.8889780,166.04 -65.0682526,-10.8890390,167.57 -65.0683060,-10.8892069,170.95 -65.0682526,-10.8892813,171.55 -65.0682068,-10.8893232,171.86 -65.0680542,-10.8893805,169.59 -65.0680542,-10.8894005,169.38 -65.0680161,-10.8893328,168.27 -65.0679855,-10.8893280,167.93 -65.0679855,-10.8893623,167.91 -65.0679855,-10.8893538,167.93 -65.0679932,-10.8893681,168.00 -65.0680008,-10.8893909,168.00 -65.0679321,-10.8894310,166.43 -65.0678940,-10.8894939,166.90 -65.0679016,-10.8894863,166.95 -65.0679169,-10.8894796,166.95 -65.0679550,-10.8894596,166.27 -65.0679779,-10.8894014,166.36 -65.0679855,-10.8894024,166.46 -65.0679855,-10.8893976,166.49 -65.0680008,-10.8893824,166.33 -65.0680771,-10.8893518,166.84 -65.0681076,-10.8893404,167.08 -65.0682068,-10.8893795,167.64 -65.0682373,-10.8895025,168.75 -65.0682220,-10.8896036,169.93 -65.0683136,-10.8896799,171.03 -65.0683441,-10.8896837,171.11 -65.0683060,-10.8897572,170.99 -65.0682602,-10.8898277,170.74 -65.0682220,-10.8898735,170.41 -65.0681992,-10.8899050,169.71 -65.0681534,-10.8899736,169.68 -65.0681229,-10.8900557,171.07 -65.0680618,-10.8901005,170.55 -65.0680008,-10.8902178,169.14 -65.0679398,-10.8902512,166.18 -65.0679092,-10.8902397,164.82 -65.0678940,-10.8902311,164.53 -65.0678787,-10.8902550,164.32 -65.0678406,-10.8902521,165.31 -65.0678177,-10.8902521,165.11 -65.0677719,-10.8902349,165.16 -65.0677490,-10.8902216,165.20 -65.0677414,-10.8902102,165.27 -65.0677490,-10.8902054,165.35 -65.0677490,-10.8902102,165.42 -65.0677414,-10.8902063,165.49 -65.0677032,-10.8901863,165.79 -65.0676498,-10.8901844,166.02 -65.0676346,-10.8901901,166.46 -65.0675659,-10.8901720,166.80 -65.0675888,-10.8901920,167.25 -65.0675583,-10.8901796,167.39 -65.0675125,-10.8901596,167.70 -65.0674744,-10.8900862,167.34 -65.0675201,-10.8900623,168.38 -65.0675201,-10.8900642,168.05 -65.0675125,-10.8900480,168.30 -65.0675125,-10.8900166,168.02 -65.0675049,-10.8900146,168.36 -65.0675125,-10.8900299,168.67 -65.0675201,-10.8900204,168.87 -65.0675583,-10.8900051,169.68 -65.0675812,-10.8900013,169.96 -65.0675964,-10.8899918,170.27 -65.0676117,-10.8899889,170.43 -65.0676422,-10.8899689,171.20 -65.0677643,-10.8899622,174.85 -65.0678635,-10.8899574,175.75 -65.0679245,-10.8899422,175.92 -65.0679550,-10.8898525,175.52 -65.0679703,-10.8897867,172.37 -65.0680389,-10.8897457,171.62 -65.0681915,-10.8897419,170.41 -65.0682449,-10.8897877,171.16 -65.0684052,-10.8899288,170.80 -65.0684509,-10.8900461,168.99 -65.0684662,-10.8901377,168.98 -65.0684891,-10.8901968,168.19 -65.0684967,-10.8902903,168.11 -65.0685120,-10.8904114,167.43 -65.0685425,-10.8905277,167.13 -65.0685654,-10.8906260,167.74 -65.0686035,-10.8906794,167.42 -65.0687256,-10.8908195,167.92 -65.0688019,-10.8908615,167.18 -65.0688629,-10.8909531,168.73 -65.0689468,-10.8910255,169.70 -65.0690002,-10.8910742,167.48 -65.0689926,-10.8912086,163.57 -65.0690842,-10.8912592,161.59 -65.0691528,-10.8912888,159.31 -65.0692520,-10.8913660,158.06 -65.0693054,-10.8913708,156.01 -65.0693665,-10.8914204,155.77 -65.0693588,-10.8914862,154.68 -65.0693588,-10.8915358,154.66 -65.0693207,-10.8915987,153.07 -65.0692673,-10.8916578,152.59 -65.0693283,-10.8916883,153.13 -65.0693207,-10.8916683,153.71 -65.0693436,-10.8916445,154.85 -65.0693359,-10.8916225,154.04 -65.0693588,-10.8916540,153.94 -65.0693741,-10.8916988,154.13 -65.0693665,-10.8917904,153.51 -65.0693817,-10.8918018,153.25 -65.0693741,-10.8917894,153.40 -65.0693588,-10.8917894,153.55 -65.0693665,-10.8918028,153.46 -65.0693741,-10.8918467,152.84 -65.0695114,-10.8918591,151.05 -65.0695724,-10.8918753,151.10 -65.0695724,-10.8918600,150.46 -65.0695648,-10.8918571,150.66 -65.0695496,-10.8918676,150.93 -65.0695496,-10.8918743,151.22 -65.0695572,-10.8918743,151.55 -65.0696716,-10.8919067,152.27 -65.0698166,-10.8919582,152.74 -65.0699463,-10.8920097,153.32 -65.0700150,-10.8920765,155.03 -65.0700455,-10.8920984,156.05 -65.0700607,-10.8920994,157.09 -65.0700989,-10.8920860,157.15 -65.0702057,-10.8920746,159.51 -65.0702972,-10.8920689,159.51 -65.0703125,-10.8920832,159.65 -65.0704041,-10.8921089,158.80 -65.0704803,-10.8921337,157.80 -65.0705338,-10.8921766,156.82 -65.0705872,-10.8921766,157.75 -65.0706253,-10.8921404,159.15 -65.0706253,-10.8921709,154.96 -65.0706329,-10.8922052,153.10 -65.0706329,-10.8922319,153.06 -65.0706711,-10.8922138,152.30 -65.0707932,-10.8922653,152.82 -65.0708618,-10.8922682,154.25 -65.0709610,-10.8922987,154.36 -65.0710220,-10.8923349,157.31 -65.0709686,-10.8924246,158.36 -65.0709610,-10.8924637,158.91 -65.0709305,-10.8924685,160.17 -65.0709229,-10.8923912,160.81 -65.0709763,-10.8923435,161.30 -65.0710526,-10.8923063,162.81 -65.0711136,-10.8923178,163.09 -65.0711823,-10.8923111,160.64 -65.0712585,-10.8923111,158.48 -65.0713272,-10.8923578,157.61 -65.0714188,-10.8924341,157.86 -65.0714645,-10.8925285,155.31 -65.0714951,-10.8925285,157.87 -65.0715866,-10.8925543,156.53 -65.0716476,-10.8925934,158.27 -65.0716858,-10.8926239,158.88 -65.0717239,-10.8926802,155.14 -65.0717545,-10.8926897,154.70 -65.0717850,-10.8926811,155.84 -65.0718536,-10.8927116,155.09 -65.0718613,-10.8927469,156.58 -65.0718689,-10.8927603,158.09 -65.0719070,-10.8927975,157.50 -65.0719757,-10.8927679,155.08 -65.0720444,-10.8928146,152.44 -65.0721207,-10.8928070,152.70 -65.0721359,-10.8928070,152.49 -65.0721130,-10.8927889,152.56 -65.0720596,-10.8927670,153.53 -65.0720673,-10.8927402,156.00 -65.0720596,-10.8926821,159.73 -65.0720367,-10.8926353,160.59 -65.0720367,-10.8925753,161.43 -65.0720062,-10.8925600,165.20 -65.0719757,-10.8925257,166.96 -65.0718994,-10.8924685,169.43 -65.0718765,-10.8924322,169.92 -65.0718613,-10.8924284,170.59 -65.0718460,-10.8924179,171.60 -65.0718307,-10.8923922,171.64 -65.0718155,-10.8923817,171.58 -65.0717621,-10.8923531,171.85 -65.0716705,-10.8923101,172.11 -65.0716705,-10.8922853,172.37 -65.0716782,-10.8922777,173.01 -65.0717087,-10.8922577,172.68 -65.0717163,-10.8922491,173.02 -65.0717316,-10.8922110,172.89 -65.0716934,-10.8921986,172.42 -65.0716476,-10.8921585,173.17 -65.0716095,-10.8920698,173.32 -65.0716019,-10.8920994,172.98 -65.0715637,-10.8921309,173.63 -65.0715790,-10.8921127,173.80 -65.0715637,-10.8920345,173.51 -65.0715256,-10.8919706,174.42 -65.0714798,-10.8918724,174.00 -65.0714798,-10.8917789,172.36 -65.0714874,-10.8917122,171.18 -65.0714874,-10.8917036,171.09 -65.0715027,-10.8916464,170.18 -65.0715332,-10.8916550,169.89 -65.0715408,-10.8916645,169.42 -65.0715408,-10.8916607,169.42 -65.0715561,-10.8916302,169.53 -65.0715866,-10.8916073,170.36 -65.0716019,-10.8915424,169.81 -65.0716095,-10.8915014,169.49 -65.0715714,-10.8914938,170.04 -65.0715637,-10.8914928,170.01 -65.0715790,-10.8914824,169.99 -65.0715942,-10.8914814,170.29 -65.0716019,-10.8914423,170.11 -65.0715561,-10.8913975,168.93 -65.0714874,-10.8913946,169.61 -65.0714188,-10.8912868,167.52 -65.0713882,-10.8912649,166.36 -65.0713348,-10.8912067,164.59 -65.0713120,-10.8911848,163.45 -65.0712738,-10.8911476,161.42 -65.0712814,-10.8911142,160.75 -65.0712662,-10.8910494,157.14 -65.0712509,-10.8910866,155.71 -65.0712509,-10.8910961,155.55 -65.0712357,-10.8911047,154.39 -65.0711517,-10.8912077,154.54 -65.0711212,-10.8912058,153.93 -65.0710983,-10.8912296,153.85 -65.0710907,-10.8912439,153.95 -65.0710678,-10.8912439,154.00 -65.0710602,-10.8912420,154.00 -65.0710297,-10.8912029,154.12 -65.0710373,-10.8912039,154.12 -65.0710220,-10.8912096,154.11 -65.0709991,-10.8912296,154.55 -65.0709686,-10.8912306,154.55 -65.0709686,-10.8912077,154.46 -65.0709686,-10.8912020,154.39 -65.0709534,-10.8911924,154.66 -65.0709305,-10.8912258,154.14 -65.0709305,-10.8913088,152.18 -65.0709076,-10.8913765,151.83 -65.0708923,-10.8914518,152.13 -65.0708618,-10.8915110,152.18 -65.0708084,-10.8915396,152.48 -65.0707474,-10.8915710,152.22 -65.0707092,-10.8915825,152.13 -65.0706024,-10.8915796,152.55 -65.0705109,-10.8915310,152.38 -65.0704956,-10.8915186,153.02 -65.0704422,-10.8915377,152.45 -65.0704041,-10.8915634,151.80 -65.0703888,-10.8915663,151.55 -65.0703278,-10.8916006,150.91 -65.0703125,-10.8916178,150.80 -65.0702209,-10.8916321,149.96 -65.0700836,-10.8916245,149.59 -65.0699463,-10.8916569,148.98 -65.0699081,-10.8916607,148.96 -65.0698166,-10.8916254,148.09 -65.0697784,-10.8916121,148.09 -65.0696869,-10.8916016,149.19 -65.0695801,-10.8915615,149.63 -65.0694504,-10.8915434,149.98 -65.0693893,-10.8915405,150.52 -65.0693283,-10.8915071,150.33 -65.0693207,-10.8914928,150.39 -65.0693207,-10.8914890,150.65 -65.0693283,-10.8914814,151.30 -65.0693588,-10.8915081,151.35 -65.0693512,-10.8915663,153.35 -65.0693817,-10.8916101,153.25 -65.0693970,-10.8916264,154.07 -65.0694351,-10.8916473,154.43 -65.0693665,-10.8916693,153.59 -65.0693817,-10.8916855,154.76 -65.0694275,-10.8917418,156.67 -65.0694199,-10.8917999,157.52 -65.0694275,-10.8918104,158.80 -65.0694122,-10.8918209,158.87 -65.0694122,-10.8918238,158.94 -65.0693970,-10.8918610,159.90 -65.0693893,-10.8918543,160.53 -65.0694122,-10.8918324,159.46 -65.0693665,-10.8918123,159.92 -65.0692749,-10.8918381,159.26 -65.0691757,-10.8918610,158.64 -65.0691376,-10.8918495,157.42 -65.0690308,-10.8918581,157.91 -65.0689774,-10.8918276,158.86 -65.0688171,-10.8918180,161.15 -65.0687637,-10.8918285,160.24 -65.0687103,-10.8918505,159.91 -65.0686569,-10.8917980,159.00 -65.0686569,-10.8917799,158.89 -65.0686188,-10.8917961,158.17 -65.0685959,-10.8918219,158.13 -65.0685654,-10.8917961,155.74 -65.0685577,-10.8917999,155.67 -65.0685577,-10.8918085,155.61 -65.0684280,-10.8918657,155.52 -65.0683746,-10.8918810,153.56 -65.0683365,-10.8918867,153.79 -65.0682831,-10.8918648,154.33 -65.0682220,-10.8918676,154.36 -65.0682144,-10.8918648,154.50 -65.0681152,-10.8919153,154.60 -65.0680084,-10.8919430,154.96 -65.0679245,-10.8919268,155.99 -65.0678101,-10.8919783,155.45 -65.0677567,-10.8919792,155.35 -65.0677414,-10.8919716,155.41 -65.0677185,-10.8919735,155.52 -65.0676041,-10.8919992,156.69 -65.0675201,-10.8921137,158.20 -65.0673752,-10.8921862,159.26 -65.0673294,-10.8921795,160.29 -65.0673294,-10.8921986,160.93 -65.0672760,-10.8921957,160.45 -65.0672455,-10.8921766,159.25 -65.0672379,-10.8921566,160.09 -65.0672455,-10.8921547,160.09 -65.0672455,-10.8921824,159.60 -65.0672150,-10.8922167,159.45 -65.0671616,-10.8922777,159.45 -65.0671463,-10.8923006,159.26 -65.0671234,-10.8923464,157.79 -65.0671387,-10.8923836,157.55 -65.0671768,-10.8923960,158.64 -65.0671997,-10.8923950,158.43 -65.0672226,-10.8923874,157.95 -65.0671921,-10.8924189,158.49 -65.0672379,-10.8924427,158.35 -65.0672760,-10.8924408,158.25 -65.0672836,-10.8925037,157.77 -65.0672684,-10.8925314,158.52 -65.0672379,-10.8926134,161.54 -65.0671768,-10.8926048,161.54 -65.0671692,-10.8925791,160.16 -65.0672073,-10.8925934,160.16 -65.0672989,-10.8926029,160.07 -65.0673218,-10.8926134,159.86 -65.0672989,-10.8925915,158.87 -65.0672913,-10.8925838,158.85 -65.0672073,-10.8924742,158.03 -65.0672226,-10.8924522,157.09 -65.0671692,-10.8925123,157.41 -65.0671921,-10.8925753,155.21 -65.0671844,-10.8925867,155.10 -65.0671844,-10.8925982,155.08 -65.0672150,-10.8926163,155.00 -65.0673141,-10.8926182,154.59 -65.0673294,-10.8926792,154.37 -65.0673599,-10.8927755,155.10 -65.0673676,-10.8928013,155.02 -65.0673599,-10.8928108,155.06 -65.0673447,-10.8928175,154.80 -65.0673370,-10.8928919,155.32 -65.0673752,-10.8928385,154.94 -65.0674057,-10.8928919,154.13 -65.0674057,-10.8928299,153.13 -65.0673828,-10.8927898,150.94 -65.0673447,-10.8928738,149.67 -65.0673447,-10.8928690,149.78 -65.0673065,-10.8928699,149.41 -65.0672989,-10.8928604,149.48 -65.0672989,-10.8928690,149.08 -65.0672913,-10.8928776,149.84 -65.0673065,-10.8928852,149.99 -65.0672607,-10.8928757,151.53 -65.0672531,-10.8928747,151.71 -65.0672531,-10.8928738,151.88 -65.0672531,-10.8928928,151.96 -65.0671921,-10.8929605,152.26 -65.0671692,-10.8929605,152.54 -65.0671692,-10.8929739,152.72 -65.0671539,-10.8928862,151.55 -65.0672302,-10.8929453,149.78 -65.0672531,-10.8929605,149.56 -65.0672379,-10.8929605,149.68 -65.0671997,-10.8930035,149.89 -65.0671387,-10.8930140,150.11 -65.0671387,-10.8930120,150.51 -65.0671158,-10.8929958,151.91 -65.0671234,-10.8929930,153.94 -65.0671310,-10.8929825,155.23 -65.0671234,-10.8929729,156.64 -65.0671158,-10.8929720,158.17 -65.0671082,-10.8929863,159.71 -65.0671158,-10.8929749,162.08 -65.0671082,-10.8929653,163.92 -65.0671005,-10.8929749,165.81 -65.0671158,-10.8929834,167.56 -65.0671082,-10.8929844,169.16 -65.0671082,-10.8929853,170.53 -65.0670929,-10.8929825,170.76 -65.0670700,-10.8929520,169.75 -65.0670547,-10.8929367,169.57 -65.0670471,-10.8929300,169.41 -65.0670853,-10.8929405,169.13 -65.0671158,-10.8929958,167.85 -65.0671234,-10.8930073,167.59 -65.0671234,-10.8930178,167.14 -65.0671158,-10.8930368,166.38 -65.0670929,-10.8930397,165.54 -65.0670166,-10.8930855,164.49 -65.0669937,-10.8930998,163.80 -65.0669937,-10.8931017,162.83 -65.0669937,-10.8931026,162.69 -65.0669937,-10.8931017,162.73 -65.0669937,-10.8931017,162.78 -65.0669937,-10.8930998,162.80 -65.0669937,-10.8930979,162.84 -65.0669937,-10.8930988,162.87 -65.0669937,-10.8930969,162.90 -65.0669937,-10.8930969,162.92 -65.0669937,-10.8930969,162.93 -65.0669937,-10.8930960,162.96 -65.0669861,-10.8930960,162.96 -65.0669937,-10.8930950,162.96 -65.0669861,-10.8930950,163.00 -65.0669937,-10.8930969,163.01 -65.0669937,-10.8930969,163.00 -65.0669937,-10.8930969,162.96 -65.0669861,-10.8930960,162.89 -65.0669861,-10.8930969,162.88 -65.0669861,-10.8930969,162.84 -65.0669861,-10.8930988,162.79 -65.0669861,-10.8930988,162.76 -65.0669785,-10.8930988,162.66 -65.0669785,-10.8930988,162.71 -65.0669785,-10.8930998,162.74 -65.0669785,-10.8930998,162.74 -65.0669785,-10.8930998,162.77 -65.0669708,-10.8931103,161.75 -65.0669174,-10.8931189,161.11 -65.0668716,-10.8931170,162.20 -65.0668259,-10.8931227,163.72 -65.0668259,-10.8931217,163.67 -65.0668259,-10.8931208,163.68 -65.0668259,-10.8931208,163.70 -65.0668259,-10.8931208,163.71 -65.0668182,-10.8931198,163.68 -65.0668259,-10.8931189,163.64 -65.0668259,-10.8931179,163.69 -65.0668259,-10.8931170,163.73 -65.0668259,-10.8931170,163.74 -65.0668182,-10.8931150,163.71 -65.0668182,-10.8931150,163.69 -65.0668182,-10.8931141,163.67 -65.0668182,-10.8931141,163.67 -65.0668182,-10.8931141,163.71 -65.0668182,-10.8931141,163.77 -65.0667877,-10.8931112,164.85 -65.0667496,-10.8931007,166.35 -65.0667191,-10.8930712,168.61 -65.0667419,-10.8930817,169.58 -65.0667496,-10.8930902,170.59 -65.0667572,-10.8930759,171.96 -65.0667877,-10.8930025,172.93 -65.0668106,-10.8929911,173.91 -65.0668259,-10.8930206,173.68 -65.0668182,-10.8930693,172.12 -65.0667419,-10.8930988,171.12 -65.0667191,-10.8931417,172.48 -65.0667114,-10.8931599,172.76 -65.0667114,-10.8931704,173.05 -65.0667114,-10.8931599,173.11 -65.0667038,-10.8931408,172.93 -65.0667038,-10.8931189,172.76 -65.0666885,-10.8930836,173.02 -65.0666885,-10.8931036,172.76 -65.0667191,-10.8931160,173.23 -65.0667191,-10.8931179,173.08 -65.0667191,-10.8931179,172.94 -65.0667343,-10.8931255,172.76 -65.0667496,-10.8931322,172.59 -65.0667572,-10.8931332,172.43 -65.0667648,-10.8931456,172.27 -65.0667725,-10.8931551,172.10 -65.0667725,-10.8931675,171.96 -65.0667801,-10.8931637,171.79 -65.0667725,-10.8931484,171.39 -65.0667343,-10.8931789,170.03 -65.0667572,-10.8931580,169.32 -65.0667648,-10.8932037,169.41 -65.0667801,-10.8932028,168.45 -65.0667801,-10.8932037,168.41 -65.0667801,-10.8932037,168.37 -65.0667801,-10.8932037,168.32 -65.0667801,-10.8932037,168.27 -65.0667648,-10.8932009,167.98 -65.0667419,-10.8931961,167.59 -65.0666733,-10.8931770,165.65 -65.0666504,-10.8931684,165.21 -65.0666428,-10.8931751,164.71 -65.0666351,-10.8931780,164.12 -65.0666428,-10.8931732,163.52 -65.0666504,-10.8931694,162.91 -65.0666428,-10.8931608,162.30 -65.0666275,-10.8931608,161.70 -65.0666275,-10.8931580,161.09 -65.0666275,-10.8931646,160.48 -65.0666275,-10.8931828,159.89 -65.0666199,-10.8931990,159.29 -65.0666199,-10.8932095,158.68 -65.0666275,-10.8932171,158.08 -65.0666504,-10.8932266,157.47 -65.0666428,-10.8932524,156.84 -65.0666428,-10.8932600,156.11 -65.0665588,-10.8932896,154.73 -65.0665512,-10.8932972,153.29 -65.0665436,-10.8932953,152.48 -65.0664978,-10.8932219,152.63 -65.0664978,-10.8931961,153.39 -65.0664978,-10.8931999,154.45 -65.0665283,-10.8931494,155.88 -65.0665131,-10.8930941,156.23 -65.0665054,-10.8930702,156.74 -65.0665131,-10.8930511,156.88 -65.0665588,-10.8930674,156.97 -65.0665588,-10.8930674,157.30 -65.0665665,-10.8930588,157.94 -65.0665741,-10.8930492,159.12 -65.0665970,-10.8930454,159.89 -65.0666046,-10.8930521,160.69 -65.0665970,-10.8930569,161.54 -65.0666046,-10.8930578,162.47 -65.0666351,-10.8930693,163.46 -65.0666733,-10.8930855,164.70 -65.0666809,-10.8930931,165.73 -65.0666962,-10.8930941,166.77 -65.0666962,-10.8930922,167.79 -65.0666885,-10.8930883,168.82 -65.0666733,-10.8930874,169.84 -65.0666656,-10.8930922,170.77 -65.0666580,-10.8930817,171.63 -65.0666504,-10.8930788,172.44 -65.0666046,-10.8930082,173.17 -65.0666122,-10.8930168,174.44 -65.0666122,-10.8930159,175.26 -65.0666046,-10.8930101,176.06 -65.0666046,-10.8930016,176.77 -65.0665970,-10.8930025,177.55 -65.0666046,-10.8929892,178.35 -65.0665894,-10.8929768,178.65 -65.0665512,-10.8929090,178.40 -65.0665054,-10.8928843,179.15 -65.0665436,-10.8928432,179.72 -65.0665207,-10.8928566,179.71 -65.0665359,-10.8928785,179.96 -65.0665359,-10.8928986,180.08 -65.0665436,-10.8929014,180.46 -65.0665436,-10.8929062,180.79 -65.0665665,-10.8929014,181.12 -65.0666122,-10.8929062,180.83 -65.0666428,-10.8929281,180.69 -65.0666656,-10.8929501,181.01 -65.0666733,-10.8929701,180.88 -65.0666733,-10.8929739,181.32 -65.0666733,-10.8929739,181.55 -65.0666809,-10.8929701,181.61 -65.0666733,-10.8929691,181.69 -65.0666733,-10.8929749,181.74 -65.0666809,-10.8929834,181.86 -65.0667038,-10.8929939,181.97 -65.0667267,-10.8930254,182.33 -65.0667419,-10.8930292,182.36 -65.0667572,-10.8930445,181.86 -65.0668106,-10.8930721,179.57 -65.0668335,-10.8930645,179.04 -65.0668945,-10.8929806,176.22 -65.0669403,-10.8929501,171.29 -65.0670166,-10.8929586,160.93 -65.0671005,-10.8929834,156.74 -65.0671005,-10.8929939,156.64 -65.0670929,-10.8930025,155.25 -65.0670929,-10.8930073,154.28 -65.0670929,-10.8930140,153.76 -65.0670853,-10.8930120,153.30 -65.0670853,-10.8929968,152.79 -65.0671539,-10.8929605,152.89 -65.0671387,-10.8929348,152.67 -65.0671082,-10.8929586,153.53 -65.0671082,-10.8929663,153.73 -65.0670624,-10.8929443,152.97 -65.0669861,-10.8929224,154.63 -65.0669861,-10.8929424,154.52 -65.0669479,-10.8929491,155.25 -65.0669479,-10.8929586,155.51 -65.0669403,-10.8929691,155.81 -65.0669250,-10.8929653,156.06 -65.0669327,-10.8929529,156.70 -65.0669250,-10.8929491,157.05 -65.0669250,-10.8929415,157.39 -65.0669250,-10.8929453,157.73 -65.0669479,-10.8929482,158.25 -65.0669632,-10.8929148,158.55 -65.0669708,-10.8928823,159.33 -65.0670090,-10.8928375,160.48 -65.0670013,-10.8927631,158.54 -65.0670090,-10.8927622,157.64 -65.0670090,-10.8927612,157.86 -65.0670166,-10.8927488,158.15 -65.0670319,-10.8927174,157.59 -65.0670547,-10.8927088,157.84 -65.0670624,-10.8927240,158.27 -65.0670547,-10.8927612,159.21 -65.0670624,-10.8927555,159.98 -65.0670624,-10.8927641,160.44 -65.0670624,-10.8927612,160.91 -65.0670700,-10.8927593,161.54 -65.0670929,-10.8927689,162.75 -65.0671158,-10.8927546,164.68 -65.0671082,-10.8927526,165.96 -65.0671234,-10.8927612,166.92 -65.0671310,-10.8927898,167.90 -65.0671310,-10.8927803,168.89 -65.0673828,-10.8928194,169.39 -65.0673523,-10.8928251,169.29 -65.0673294,-10.8928242,170.08 -65.0673141,-10.8928099,171.29 -65.0672760,-10.8928156,171.98 -65.0672684,-10.8928089,172.89 -65.0672760,-10.8928032,173.82 -65.0672684,-10.8927946,174.73 -65.0672607,-10.8928089,175.67 -65.0672531,-10.8928213,176.65 -65.0672302,-10.8928213,177.58 -65.0672226,-10.8928165,178.50 -65.0672226,-10.8928270,179.39 -65.0672226,-10.8928404,180.24 -65.0672150,-10.8928490,180.69 -65.0671387,-10.8928871,178.04 -65.0670700,-10.8929176,176.47 -65.0670395,-10.8929615,173.48 -65.0669937,-10.8929605,172.04 -65.0669708,-10.8929663,170.89 -65.0669556,-10.8929548,169.64 -65.0669479,-10.8929348,168.92 -65.0669479,-10.8929253,168.23 -65.0669327,-10.8929281,167.45 -65.0669250,-10.8929205,166.38 -65.0669403,-10.8929148,165.55 -65.0669327,-10.8928986,164.50 -65.0669174,-10.8929052,163.31 -65.0669250,-10.8929319,161.88 -65.0669861,-10.8929186,158.04 -65.0669937,-10.8929148,155.83 -65.0669861,-10.8930016,154.64 -65.0670013,-10.8929453,153.08 -65.0669937,-10.8928967,151.78 -65.0669937,-10.8928661,151.96 -65.0669937,-10.8928900,150.57 -65.0669937,-10.8929033,149.46 -65.0670166,-10.8929358,151.48 -65.0670319,-10.8929462,151.18 -65.0670319,-10.8929520,150.89 -65.0670090,-10.8929281,150.99 -65.0669861,-10.8929338,151.81 -65.0669708,-10.8929367,152.01 -65.0669556,-10.8929291,152.63 -65.0669327,-10.8929243,153.52 -65.0669022,-10.8929310,154.84 -65.0669022,-10.8929300,156.59 -65.0669022,-10.8929167,157.77 -65.0669098,-10.8929081,158.77 -65.0669556,-10.8929033,160.54 -65.0670319,-10.8929291,161.13 -65.0670700,-10.8929186,161.93 -65.0670929,-10.8929167,163.15 -65.0671005,-10.8929262,164.37 -65.0671005,-10.8929367,165.63 -65.0670776,-10.8929386,166.99 -65.0670547,-10.8929405,168.36 -65.0670547,-10.8929358,169.73 -65.0670395,-10.8929358,170.91 -65.0670319,-10.8929424,172.03 -65.0670090,-10.8929358,173.19 -65.0670013,-10.8929424,174.30 -65.0670166,-10.8929615,175.50 -65.0670166,-10.8929806,176.54 -65.0670013,-10.8929920,177.38 -65.0669785,-10.8929911,178.17 -65.0669861,-10.8929853,178.69 -65.0670471,-10.8929892,178.46 -65.0671158,-10.8929796,177.36 -65.0671692,-10.8929176,175.50 -65.0671234,-10.8929596,173.65 -65.0671082,-10.8929405,173.61 -65.0670929,-10.8929262,173.59 -65.0670395,-10.8929510,173.63 -65.0669632,-10.8929510,172.73 -65.0669785,-10.8929472,173.25 -65.0669785,-10.8929358,173.20 -65.0669785,-10.8929081,174.13 -65.0670166,-10.8929071,175.36 -65.0670166,-10.8929014,175.34 -65.0670242,-10.8928938,175.28 -65.0670242,-10.8929052,175.09 -65.0670319,-10.8929033,174.90 -65.0670242,-10.8929043,174.83 -65.0670242,-10.8929033,174.82 -65.0670242,-10.8929024,174.82 -65.0670090,-10.8928804,174.54 -65.0669937,-10.8928547,173.91 -65.0670166,-10.8928375,173.78 -65.0670090,-10.8928270,173.52 -65.0670013,-10.8928337,173.37 -65.0670013,-10.8928480,173.30 -65.0670700,-10.8928766,173.29 -65.0671158,-10.8928270,169.70 -65.0671463,-10.8927946,165.32 -65.0671844,-10.8927755,162.96 -65.0672302,-10.8927431,161.41 -65.0672379,-10.8926868,159.88 -65.0671921,-10.8925619,158.93 -65.0671158,-10.8925190,157.44 -65.0671082,-10.8924685,156.66 -65.0671005,-10.8924141,157.32 -65.0670700,-10.8923044,153.96 -65.0670776,-10.8923101,152.40 -65.0670929,-10.8922596,153.27 -65.0671082,-10.8921986,153.84 -65.0671616,-10.8921719,151.67 -65.0672913,-10.8921595,150.55 -65.0673294,-10.8921194,150.19 -65.0674057,-10.8921585,149.58 -65.0674515,-10.8921404,150.78 -65.0674896,-10.8920698,150.90 -65.0675812,-10.8919954,149.93 -65.0676270,-10.8919592,150.09 -65.0676880,-10.8919544,149.37 -65.0677567,-10.8919630,149.18 -65.0678329,-10.8919601,149.20 -65.0679016,-10.8919230,148.96 -65.0679169,-10.8918886,149.00 -65.0679474,-10.8918896,149.05 -65.0680084,-10.8919592,149.99 -65.0681000,-10.8919706,149.95 -65.0681000,-10.8918877,150.63 -65.0681992,-10.8918686,151.12 -65.0683212,-10.8919106,151.80 -65.0683517,-10.8918982,152.64 -65.0683899,-10.8919048,153.20 -65.0684357,-10.8918953,153.40 -65.0685120,-10.8919096,154.63 -65.0685959,-10.8919106,155.32 -65.0686340,-10.8918762,156.54 -65.0686874,-10.8918571,155.28 -65.0687714,-10.8918390,155.64 -65.0688400,-10.8918276,155.27 -65.0689316,-10.8918839,155.27 -65.0690231,-10.8918600,157.96 -65.0690918,-10.8918571,158.64 -65.0690994,-10.8918571,158.59 -65.0691986,-10.8918600,157.85 -65.0692673,-10.8918428,159.27 -65.0693512,-10.8918276,159.96 -65.0693741,-10.8917685,161.86 -65.0693207,-10.8916693,161.48 -65.0693054,-10.8915854,160.99 -65.0693283,-10.8915434,160.27 -65.0693436,-10.8914833,159.83 -65.0693130,-10.8914623,158.33 -65.0693130,-10.8914433,157.43 -65.0693054,-10.8914299,157.30 -65.0692139,-10.8914404,158.14 -65.0692139,-10.8913984,159.17 -65.0692520,-10.8913574,158.64 -65.0691681,-10.8913012,158.54 -65.0691071,-10.8912544,157.33 -65.0690384,-10.8912144,156.46 -65.0689392,-10.8911419,155.68 -65.0688782,-10.8910732,153.57 -65.0688171,-10.8909950,151.86 -65.0687332,-10.8909254,150.84 -65.0687027,-10.8908567,149.54 -65.0686722,-10.8908062,149.50 -65.0685272,-10.8906889,149.98 -65.0684891,-10.8905926,149.22 -65.0684509,-10.8904982,149.04 -65.0684357,-10.8904047,148.63 -65.0684052,-10.8902864,147.47 -65.0683899,-10.8901854,145.69 -65.0683746,-10.8900957,144.56 -65.0683289,-10.8899879,145.17 -65.0682907,-10.8898840,146.34 -65.0683060,-10.8898172,146.39 -65.0682526,-10.8897095,148.07 -65.0682373,-10.8896046,149.68 -65.0682373,-10.8894920,150.64 -65.0682144,-10.8894100,153.61 -65.0682831,-10.8893318,154.51 -65.0682373,-10.8892288,155.80 -65.0681763,-10.8891401,156.01 -65.0681000,-10.8890629,155.99 -65.0680618,-10.8889303,155.84 -65.0680923,-10.8888474,156.09 -65.0681686,-10.8887682,156.25 -65.0682526,-10.8886967,156.53 -65.0682831,-10.8886166,156.57 -65.0683212,-10.8884869,156.30 -65.0683289,-10.8883924,156.28 -65.0683441,-10.8882895,156.91 -65.0683441,-10.8881874,157.51 -65.0683136,-10.8880758,158.53 -65.0683212,-10.8879700,156.83 -65.0682983,-10.8878918,156.73 -65.0682526,-10.8878374,157.33 -65.0681076,-10.8877497,157.45 -65.0679779,-10.8876791,160.40 -65.0678940,-10.8875999,161.11 -65.0678024,-10.8875389,160.93 -65.0677948,-10.8874865,160.81 -65.0677567,-10.8874063,159.12 -65.0676804,-10.8873291,156.37 -65.0675888,-10.8872557,155.19 -65.0674896,-10.8872280,154.42 -65.0674133,-10.8871803,154.21 -65.0673370,-10.8871136,153.00 -65.0672989,-10.8870392,151.06 -65.0672607,-10.8869467,150.30 -65.0672531,-10.8868580,149.48 -65.0671844,-10.8867674,148.67 -65.0671692,-10.8866796,148.05 -65.0671692,-10.8865747,146.98 -65.0671616,-10.8864784,145.61 -65.0670700,-10.8864222,144.36 -65.0669937,-10.8863335,144.55 -65.0669174,-10.8862562,143.73 -65.0669022,-10.8861694,142.90 -65.0669327,-10.8860779,142.12 -65.0668945,-10.8858776,143.06 -65.0669250,-10.8857555,147.14 -65.0669556,-10.8856440,150.28 -65.0669632,-10.8855619,151.51 -65.0669632,-10.8854628,152.90 -65.0669785,-10.8853607,153.32 -65.0670242,-10.8852634,154.83 -65.0670929,-10.8851709,156.62 -65.0671692,-10.8850899,157.60 -65.0672684,-10.8850393,157.46 -65.0673447,-10.8849926,157.58 -65.0673904,-10.8849392,157.66 -65.0674667,-10.8848753,157.81 -65.0675507,-10.8848457,157.24 -65.0675888,-10.8847723,156.89 -65.0676193,-10.8847351,157.29 -65.0676041,-10.8847227,157.45 -65.0675888,-10.8847103,157.55 </coordinates>
</LineString>
</MultiGeometry>
</Placemark>
<Folder>
<name>waypoints</name>
<Placemark>
<name>
Thu Dec 15 11:20:32 2016 S=1.05 Km/hr
</name>
<styleUrl>
#styleMap_TLP_Start
</styleUrl>
<Point>
<coordinates>
-65.0685577,-10.8866138,133.20
</coordinates>
</Point>
</Placemark>
<Placemark>
<name>
Thu Dec 15 11:20:42 2016 S=1.06 Km/hr
</name>
<styleUrl>
#styleMap_TLP_Normal
</styleUrl>
<Point>
<coordinates>
-65.0685883,-10.8865271,123.91
</coordinates>
</Point>
</Placemark>
<Placemark>
<name>
Thu Dec 15 11:20:52 2016 S=1.76 Km/hr
</name>
<styleUrl>
#styleMap_TLP_Normal
</styleUrl>
<Point>
<coordinates>
-65.0686417,-10.8863916,115.93
</coordinates>
</Point>
</Placemark>
<Placemark>
<name>
Thu Dec 15 11:21:02 2016 S=0.62 Km/hr
</name>
<styleUrl>
#styleMap_TLP_Normal
</styleUrl>
<Point>
<coordinates>
-65.0686874,-10.8863993,108.25
</coordinates>
</Point>
</Placemark>
<Placemark>
<name>
Thu Dec 15 11:21:12 2016 S=0.52 Km/hr
</name>
<styleUrl>
#styleMap_TLP_Normal
</styleUrl>
<Point>
<coordinates>
-65.0685959,-10.8864899,105.32
</coordinates>
</Point>
</Placemark>
<Placemark>
<name>
Thu Dec 15 11:21:22 2016 S=1.09 Km/hr
</name>
<styleUrl>
#styleMap_TLP_Normal
</styleUrl>
<Point>
<coordinates>
-65.0685577,-10.8864946,105.48
</coordinates>
</Point>
</Placemark>
<Placemark>
<name>
Thu Dec 15 11:21:32 2016 S=0.73 Km/hr
</name>
<styleUrl>
#styleMap_TLP_Normal
</styleUrl>
<Point>
<coordinates>
-65.0685425,-10.8864107,102.22
</coordinates>
</Point>
</Placemark>
<Placemark>
<name>
Thu Dec 15 11:21:42 2016 S=1.16 Km/hr
</name>
<styleUrl>
#styleMap_TLP_Normal
</styleUrl>
<Point>
<coordinates>
-65.0685120,-10.8863363,97.18
</coordinates>
</Point>
</Placemark>
<Placemark>
<name>
Thu Dec 15 11:21:52 2016 S=0.70 Km/hr
</name>
<styleUrl>
#styleMap_TLP_Normal
</styleUrl>
<Point>
<coordinates>
-65.0684509,-10.8862734,91.14
</coordinates>
</Point>
</Placemark>
<Placemark>
<name>
Thu Dec 15 11:22:02 2016 S=2.19 Km/hr
</name>
<styleUrl>
#styleMap_TLP_Normal
</styleUrl>
<Point>
<coordinates>
-65.0684509,-10.8862448,87.25
</coordinates>
</Point>
</Placemark>
<Placemark>
<name>
Thu Dec 15 11:22:12 2016 S=0.89 Km/hr
</name>
<styleUrl>
#styleMap_TLP_Normal
</styleUrl>
<Point>
<coordinates>
-65.0683746,-10.8863277,83.65
</coordinates>
</Point>
</Placemark>
<Placemark>
<name>
Thu Dec 15 11:22:22 2016 S=1.23 Km/hr
</name>
<styleUrl>
#styleMap_TLP_Normal
</styleUrl>
<Point>
<coordinates>
-65.0683746,-10.8863325,82.40
</coordinates>
</Point>
</Placemark>
<Placemark>
<name>
Thu Dec 15 11:22:32 2016 S=0.10 Km/hr
</name>
<styleUrl>
#styleMap_TLP_Normal
</styleUrl>
<Point>
<coordinates>
-65.0683365,-10.8863506,80.30
</coordinates>
</Point>
</Placemark>
<Placemark>
<name>
Thu Dec 15 11:22:42 2016 S=0.93 Km/hr
</name>
<styleUrl>
#styleMap_TLP_Normal
</styleUrl>
<Point>
<coordinates>
-65.0683136,-10.8863163,81.32
</coordinates>
</Point>
</Placemark>
<Placemark>
<name>
Thu Dec 15 11:22:52 2016 S=0.76 Km/hr
</name>
<styleUrl>
#styleMap_TLP_Normal
</styleUrl>
<Point>
<coordinates>
-65.0683212,-10.8862715,80.16
</coordinates>
</Point>
</Placemark>
<Placemark>
<name>
Thu Dec 15 11:23:02 2016 S=1.90 Km/hr
</name>
<styleUrl>
#styleMap_TLP_Normal
</styleUrl>
<Point>
<coordinates>
-65.0682907,-10.8862486,78.90
</coordinates>
</Point>
</Placemark>
<Placemark>
<name>
Thu Dec 15 11:23:12 2016 S=0.94 Km/hr
</name>
<styleUrl>
#styleMap_TLP_Normal
</styleUrl>
<Point>
<coordinates>
-65.0682373,-10.8862667,79.38
</coordinates>
</Point>
</Placemark>
<Placemark>
<name>
Thu Dec 15 11:23:22 2016 S=3.74 Km/hr
</name>
<styleUrl>
#styleMap_TLP_Normal
</styleUrl>
<Point>
<coordinates>
-65.0681686,-10.8862839,79.71
</coordinates>
</Point>
</Placemark>
<Placemark>
<name>
Thu Dec 15 11:23:32 2016 S=2.52 Km/hr
</name>
<styleUrl>
#styleMap_TLP_Normal
</styleUrl>
<Point>
<coordinates>
-65.0681534,-10.8862562,77.85
</coordinates>
</Point>
</Placemark>
<Placemark>
<name>
Thu Dec 15 11:23:42 2016 S=3.74 Km/hr
</name>
<styleUrl>
#styleMap_TLP_Normal
</styleUrl>
<Point>
<coordinates>
-65.0680695,-10.8862247,75.41
</coordinates>
</Point>
</Placemark>
<Placemark>
<name>
Thu Dec 15 11:23:52 2016 S=3.43 Km/hr
</name>
<styleUrl>
#styleMap_TLP_Normal
</styleUrl>
<Point>
<coordinates>
-65.0680008,-10.8861914,73.33
</coordinates>
</Point>
</Placemark>
<Placemark>
<name>
Thu Dec 15 11:24:02 2016 S=4.35 Km/hr
</name>
<styleUrl>
#styleMap_TLP_Normal
</styleUrl>
<Point>
<coordinates>
-65.0679321,-10.8860788,73.14
</coordinates>
</Point>
</Placemark>
<Placemark>
<name>
Thu Dec 15 11:24:12 2016 S=3.14 Km/hr
</name>
<styleUrl>
#styleMap_TLP_Normal
</styleUrl>
<Point>
<coordinates>
-65.0678329,-10.8860388,71.22
</coordinates>
</Point>
</Placemark>
<Placemark>
<name>
Thu Dec 15 11:24:22 2016 S=2.36 Km/hr
</name>
<styleUrl>
#styleMap_TLP_Normal
</styleUrl>
<Point>
<coordinates>
-65.0677567,-10.8859568,70.61
</coordinates>
</Point>
</Placemark>
<Placemark>
<name>
Thu Dec 15 11:24:32 2016 S=5.55 Km/hr
</name>
<styleUrl>
#styleMap_TLP_Normal
</styleUrl>
<Point>
<coordinates>
-65.0676193,-10.8859673,68.59
</coordinates>
</Point>
</Placemark>
<Placemark>
<name>
Thu Dec 15 11:24:42 2016 S=4.73 Km/hr
</name>
<styleUrl>
#styleMap_TLP_Normal
</styleUrl>
<Point>
<coordinates>
-65.0675354,-10.8860073,67.22
</coordinates>
</Point>
</Placemark>
<Placemark>
<name>
Thu Dec 15 11:24:52 2016 S=6.93 Km/hr
</name>
<styleUrl>
#styleMap_TLP_Normal
</styleUrl>
<Point>
<coordinates>
-65.0674515,-10.8860846,65.39
</coordinates>
</Point>
</Placemark>
<Placemark>
<name>
Thu Dec 15 11:25:02 2016 S=3.37 Km/hr
</name>
<styleUrl>
#styleMap_TLP_Normal
</styleUrl>
<Point>
<coordinates>
-65.0673904,-10.8861475,63.87
</coordinates>
</Point>
</Placemark>
<Placemark>
<name>
Thu Dec 15 11:25:12 2016 S=2.30 Km/hr
</name>
<styleUrl>
#styleMap_TLP_Normal
</styleUrl>
<Point>
<coordinates>
-65.0672989,-10.8860540,66.72
</coordinates>
</Point>
</Placemark>
<Placemark>
<name>
Thu Dec 15 11:25:22 2016 S=3.33 Km/hr
</name>
<styleUrl>
#styleMap_TLP_Normal
</styleUrl>
<Point>
<coordinates>
-65.0673065,-10.8860159,78.70
</coordinates>
</Point>
</Placemark>
<Placemark>
<name>
Thu Dec 15 11:25:32 2016 S=2.64 Km/hr
</name>
<styleUrl>
#styleMap_TLP_Normal
</styleUrl>
<Point>
<coordinates>
-65.0668106,-10.8865376,89.50
</coordinates>
</Point>
</Placemark>
<Placemark>
<name>
Thu Dec 15 11:25:42 2016 S=3.03 Km/hr
</name>
<styleUrl>
#styleMap_TLP_Normal
</styleUrl>
<Point>
<coordinates>
-65.0669098,-10.8866997,97.84
</coordinates>
</Point>
</Placemark>
<Placemark>
<name>
Thu Dec 15 11:25:52 2016 S=3.45 Km/hr
</name>
<styleUrl>
#styleMap_TLP_Normal
</styleUrl>
<Point>
<coordinates>
-65.0670242,-10.8868504,104.20
</coordinates>
</Point>
</Placemark>
<Placemark>
<name>
Thu Dec 15 11:26:02 2016 S=3.80 Km/hr
</name>
<styleUrl>
#styleMap_TLP_Normal
</styleUrl>
<Point>
<coordinates>
-65.0671234,-10.8870382,109.89
</coordinates>
</Point>
</Placemark>
<Placemark>
<name>
Thu Dec 15 11:26:12 2016 S=3.97 Km/hr
</name>
<styleUrl>
#styleMap_TLP_Normal
</styleUrl>
<Point>
<coordinates>
-65.0671921,-10.8871727,113.30
</coordinates>
</Point>
</Placemark>
<Placemark>
<name>
Thu Dec 15 11:26:22 2016 S=1.81 Km/hr
</name>
<styleUrl>
#styleMap_TLP_Normal
</styleUrl>
<Point>
<coordinates>
-65.0672531,-10.8872337,115.19
</coordinates>
</Point>
</Placemark>
<Placemark>
<name>
Thu Dec 15 11:26:32 2016 S=3.00 Km/hr
</name>
<styleUrl>
#styleMap_TLP_Normal
</styleUrl>
<Point>
<coordinates>
-65.0673370,-10.8872738,121.64
</coordinates>
</Point>
</Placemark>
<Placemark>
<name>
Thu Dec 15 11:26:42 2016 S=2.90 Km/hr
</name>
<styleUrl>
#styleMap_TLP_Normal
</styleUrl>
<Point>
<coordinates>
-65.0674286,-10.8873091,127.07
</coordinates>
</Point>
</Placemark>
<Placemark>
<name>
Thu Dec 15 11:26:52 2016 S=3.13 Km/hr
</name>
<styleUrl>
#styleMap_TLP_Normal
</styleUrl>
<Point>
<coordinates>
-65.0675278,-10.8873224,132.16
</coordinates>
</Point>
</Placemark>
<Placemark>
<name>
Thu Dec 15 11:27:02 2016 S=3.30 Km/hr
</name>
<styleUrl>
#styleMap_TLP_Normal
</styleUrl>
<Point>
<coordinates>
-65.0676193,-10.8874073,135.66
</coordinates>
</Point>
</Placemark>
<Placemark>
<name>
Thu Dec 15 11:27:12 2016 S=2.51 Km/hr
</name>
<styleUrl>
#styleMap_TLP_Normal
</styleUrl>
<Point>
<coordinates>
-65.0677261,-10.8875027,140.77
</coordinates>
</Point>
</Placemark>
<Placemark>
<name>
Thu Dec 15 11:27:22 2016 S=1.11 Km/hr
</name>
<styleUrl>
#styleMap_TLP_Normal
</styleUrl>
<Point>
<coordinates>
-65.0677261,-10.8875332,142.52
</coordinates>
</Point>
</Placemark>
<Placemark>
<name>
Thu Dec 15 11:27:32 2016 S=0.84 Km/hr
</name>
<styleUrl>
#styleMap_TLP_Normal
</styleUrl>
<Point>
<coordinates>
-65.0677490,-10.8875580,144.19
</coordinates>
</Point>
</Placemark>
<Placemark>
<name>
Thu Dec 15 11:27:42 2016 S=0.71 Km/hr
</name>
<styleUrl>
#styleMap_TLP_Normal
</styleUrl>
<Point>
<coordinates>
-65.0677567,-10.8875694,145.29
</coordinates>
</Point>
</Placemark>
<Placemark>
<name>
Thu Dec 15 11:27:52 2016 S=0.95 Km/hr
</name>
<styleUrl>
#styleMap_TLP_Normal
</styleUrl>
<Point>
<coordinates>
-65.0677872,-10.8876028,144.75
</coordinates>
</Point>
</Placemark>
<Placemark>
<name>
Thu Dec 15 11:28:02 2016 S=1.12 Km/hr
</name>
<styleUrl>
#styleMap_TLP_Normal
</styleUrl>
<Point>
<coordinates>
-65.0677795,-10.8876228,145.34
</coordinates>
</Point>
</Placemark>
<Placemark>
<name>
Thu Dec 15 11:28:12 2016 S=0.52 Km/hr
</name>
<styleUrl>
#styleMap_TLP_Normal
</styleUrl>
<Point>
<coordinates>
-65.0677567,-10.8876266,147.13
</coordinates>
</Point>
</Placemark>
<Placemark>
<name>
Thu Dec 15 11:28:22 2016 S=0.89 Km/hr
</name>
<styleUrl>
#styleMap_TLP_Normal
</styleUrl>
<Point>
<coordinates>
-65.0677567,-10.8876314,147.15
</coordinates>
</Point>
</Placemark>
<Placemark>
<name>
Thu Dec 15 11:28:32 2016 S=0.55 Km/hr
</name>
<styleUrl>
#styleMap_TLP_Normal
</styleUrl>
<Point>
<coordinates>
-65.0677567,-10.8876247,147.22
</coordinates>
</Point>
</Placemark>
<Placemark>
<name>
Thu Dec 15 11:28:42 2016 S=1.34 Km/hr
</name>
<styleUrl>
#styleMap_TLP_Normal
</styleUrl>
<Point>
<coordinates>
-65.0677643,-10.8876314,147.27
</coordinates>
</Point>
</Placemark>
<Placemark>
<name>
Thu Dec 15 11:28:52 2016 S=0.87 Km/hr
</name>
<styleUrl>
#styleMap_TLP_Normal
</styleUrl>
<Point>
<coordinates>
-65.0677795,-10.8876476,147.55
</coordinates>
</Point>
</Placemark>
<Placemark>
<name>
Thu Dec 15 11:29:02 2016 S=0.66 Km/hr
</name>
<styleUrl>
#styleMap_TLP_Normal
</styleUrl>
<Point>
<coordinates>
-65.0677948,-10.8876381,147.67
</coordinates>
</Point>
</Placemark>
<Placemark>
<name>
Thu Dec 15 11:29:12 2016 S=1.00 Km/hr
</name>
<styleUrl>
#styleMap_TLP_Normal
</styleUrl>
<Point>
<coordinates>
-65.0677795,-10.8876619,147.55
</coordinates>
</Point>
</Placemark>
<Placemark>
<name>
Thu Dec 15 11:29:22 2016 S=0.33 Km/hr
</name>
<styleUrl>
#styleMap_TLP_Normal
</styleUrl>
<Point>
<coordinates>
-65.0677719,-10.8876791,147.63
</coordinates>
</Point>
</Placemark>
<Placemark>
<name>
Thu Dec 15 11:29:32 2016 S=0.46 Km/hr
</name>
<styleUrl>
#styleMap_TLP_Normal
</styleUrl>
<Point>
<coordinates>
-65.0677795,-10.8876810,147.71
</coordinates>
</Point>
</Placemark>
<Placemark>
<name>
Thu Dec 15 11:29:42 2016 S=0.68 Km/hr
</name>
<styleUrl>
#styleMap_TLP_Normal
</styleUrl>
<Point>
<coordinates>
-65.0677719,-10.8876705,148.35
</coordinates>
</Point>
</Placemark>
<Placemark>
<name>
Thu Dec 15 11:29:52 2016 S=0.49 Km/hr
</name>
<styleUrl>
#styleMap_TLP_Normal
</styleUrl>
<Point>
<coordinates>
-65.0677490,-10.8876371,148.33
</coordinates>
</Point>
</Placemark>
<Placemark>
<name>
Thu Dec 15 11:30:02 2016 S=0.48 Km/hr
</name>
<styleUrl>
#styleMap_TLP_Normal
</styleUrl>
<Point>
<coordinates>
-65.0677261,-10.8876266,148.99
</coordinates>
</Point>
</Placemark>
<Placemark>
<name>
Thu Dec 15 11:30:12 2016 S=0.27 Km/hr
</name>
<styleUrl>
#styleMap_TLP_Normal
</styleUrl>
<Point>
<coordinates>
-65.0677338,-10.8876162,149.03
</coordinates>
</Point>
</Placemark>
<Placemark>
<name>
Thu Dec 15 11:30:22 2016 S=0.30 Km/hr
</name>
<styleUrl>
#styleMap_TLP_Normal
</styleUrl>
<Point>
<coordinates>
-65.0677338,-10.8876152,149.07
</coordinates>
</Point>
</Placemark>
<Placemark>
<name>
Thu Dec 15 11:30:32 2016 S=0.94 Km/hr
</name>
<styleUrl>
#styleMap_TLP_Normal
</styleUrl>
<Point>
<coordinates>
-65.0677414,-10.8876123,149.07
</coordinates>
</Point>
</Placemark>
<Placemark>
<name>
Thu Dec 15 11:30:42 2016 S=0.51 Km/hr
</name>
<styleUrl>
#styleMap_TLP_Normal
</styleUrl>
<Point>
<coordinates>
-65.0677490,-10.8875742,148.98
</coordinates>
</Point>
</Placemark>
<Placemark>
<name>
Thu Dec 15 11:30:52 2016 S=2.26 Km/hr
</name>
<styleUrl>
#styleMap_TLP_Normal
</styleUrl>
<Point>
<coordinates>
-65.0677109,-10.8875456,148.66
</coordinates>
</Point>
</Placemark>
<Placemark>
<name>
Thu Dec 15 11:31:02 2016 S=1.64 Km/hr
</name>
<styleUrl>
#styleMap_TLP_Normal
</styleUrl>
<Point>
<coordinates>
-65.0676727,-10.8875561,147.93
</coordinates>
</Point>
</Placemark>
<Placemark>
<name>
Thu Dec 15 11:31:12 2016 S=0.28 Km/hr
</name>
<styleUrl>
#styleMap_TLP_Normal
</styleUrl>
<Point>
<coordinates>
-65.0678024,-10.8876171,148.69
</coordinates>
</Point>
</Placemark>
<Placemark>
<name>
Thu Dec 15 11:31:22 2016 S=1.05 Km/hr
</name>
<styleUrl>
#styleMap_TLP_Normal
</styleUrl>
<Point>
<coordinates>
-65.0678024,-10.8876305,148.73
</coordinates>
</Point>
</Placemark>
<Placemark>
<name>
Thu Dec 15 11:31:32 2016 S=2.25 Km/hr
</name>
<styleUrl>
#styleMap_TLP_Normal
</styleUrl>
<Point>
<coordinates>
-65.0678101,-10.8876467,149.67
</coordinates>
</Point>
</Placemark>
<Placemark>
<name>
Thu Dec 15 11:31:42 2016 S=2.80 Km/hr
</name>
<styleUrl>
#styleMap_TLP_Normal
</styleUrl>
<Point>
<coordinates>
-65.0678940,-10.8877115,150.37
</coordinates>
</Point>
</Placemark>
<Placemark>
<name>
Thu Dec 15 11:31:52 2016 S=1.56 Km/hr
</name>
<styleUrl>
#styleMap_TLP_Normal
</styleUrl>
<Point>
<coordinates>
-65.0679550,-10.8877468,150.79
</coordinates>
</Point>
</Placemark>
<Placemark>
<name>
Thu Dec 15 11:32:02 2016 S=2.36 Km/hr
</name>
<styleUrl>
#styleMap_TLP_Normal
</styleUrl>
<Point>
<coordinates>
-65.0680084,-10.8877621,151.12
</coordinates>
</Point>
</Placemark>
<Placemark>
<name>
Thu Dec 15 11:32:12 2016 S=3.76 Km/hr
</name>
<styleUrl>
#styleMap_TLP_Normal
</styleUrl>
<Point>
<coordinates>
-65.0682068,-10.8878384,151.20
</coordinates>
</Point>
</Placemark>
<Placemark>
<name>
Thu Dec 15 11:32:22 2016 S=2.89 Km/hr
</name>
<styleUrl>
#styleMap_TLP_Normal
</styleUrl>
<Point>
<coordinates>
-65.0683365,-10.8879461,151.32
</coordinates>
</Point>
</Placemark>
<Placemark>
<name>
Thu Dec 15 11:32:32 2016 S=3.42 Km/hr
</name>
<styleUrl>
#styleMap_TLP_Normal
</styleUrl>
<Point>
<coordinates>
-65.0683899,-10.8880587,152.10
</coordinates>
</Point>
</Placemark>
<Placemark>
<name>
Thu Dec 15 11:32:42 2016 S=2.46 Km/hr
</name>
<styleUrl>
#styleMap_TLP_Normal
</styleUrl>
<Point>
<coordinates>
-65.0683823,-10.8881321,153.30
</coordinates>
</Point>
</Placemark>
<Placemark>
<name>
Thu Dec 15 11:32:52 2016 S=2.55 Km/hr
</name>
<styleUrl>
#styleMap_TLP_Normal
</styleUrl>
<Point>
<coordinates>
-65.0683823,-10.8882465,154.62
</coordinates>
</Point>
</Placemark>
<Placemark>
<name>
Thu Dec 15 11:33:02 2016 S=3.27 Km/hr
</name>
<styleUrl>
#styleMap_TLP_Normal
</styleUrl>
<Point>
<coordinates>
-65.0683594,-10.8883743,156.19
</coordinates>
</Point>
</Placemark>
<Placemark>
<name>
Thu Dec 15 11:33:12 2016 S=3.43 Km/hr
</name>
<styleUrl>
#styleMap_TLP_Normal
</styleUrl>
<Point>
<coordinates>
-65.0683365,-10.8884974,157.80
</coordinates>
</Point>
</Placemark>
<Placemark>
<name>
Thu Dec 15 11:33:22 2016 S=3.77 Km/hr
</name>
<styleUrl>
#styleMap_TLP_Normal
</styleUrl>
<Point>
<coordinates>
-65.0682755,-10.8886242,159.18
</coordinates>
</Point>
</Placemark>
<Placemark>
<name>
Thu Dec 15 11:33:32 2016 S=2.35 Km/hr
</name>
<styleUrl>
#styleMap_TLP_Normal
</styleUrl>
<Point>
<coordinates>
-65.0682449,-10.8886890,160.29
</coordinates>
</Point>
</Placemark>
<Placemark>
<name>
Thu Dec 15 11:33:42 2016 S=2.32 Km/hr
</name>
<styleUrl>
#styleMap_TLP_Normal
</styleUrl>
<Point>
<coordinates>
-65.0682220,-10.8887606,161.28
</coordinates>
</Point>
</Placemark>
<Placemark>
<name>
Thu Dec 15 11:33:52 2016 S=0.90 Km/hr
</name>
<styleUrl>
#styleMap_TLP_Normal
</styleUrl>
<Point>
<coordinates>
-65.0682068,-10.8888054,162.68
</coordinates>
</Point>
</Placemark>
<Placemark>
<name>
Thu Dec 15 11:34:02 2016 S=1.38 Km/hr
</name>
<styleUrl>
#styleMap_TLP_Normal
</styleUrl>
<Point>
<coordinates>
-65.0681915,-10.8888588,163.57
</coordinates>
</Point>
</Placemark>
<Placemark>
<name>
Thu Dec 15 11:34:12 2016 S=2.00 Km/hr
</name>
<styleUrl>
#styleMap_TLP_Normal
</styleUrl>
<Point>
<coordinates>
-65.0681992,-10.8888865,164.53
</coordinates>
</Point>
</Placemark>
<Placemark>
<name>
Thu Dec 15 11:34:22 2016 S=2.58 Km/hr
</name>
<styleUrl>
#styleMap_TLP_Normal
</styleUrl>
<Point>
<coordinates>
-65.0682220,-10.8889780,166.04
</coordinates>
</Point>
</Placemark>
<Placemark>
<name>
Thu Dec 15 11:34:32 2016 S=2.25 Km/hr
</name>
<styleUrl>
#styleMap_TLP_Normal
</styleUrl>
<Point>
<coordinates>
-65.0682526,-10.8890390,167.57
</coordinates>
</Point>
</Placemark>
<Placemark>
<name>
Thu Dec 15 11:34:42 2016 S=1.16 Km/hr
</name>
<styleUrl>
#styleMap_TLP_Normal
</styleUrl>
<Point>
<coordinates>
-65.0683060,-10.8892069,170.95
</coordinates>
</Point>
</Placemark>
<Placemark>
<name>
Thu Dec 15 11:34:52 2016 S=3.14 Km/hr
</name>
<styleUrl>
#styleMap_TLP_Normal
</styleUrl>
<Point>
<coordinates>
-65.0682526,-10.8892813,171.55
</coordinates>
</Point>
</Placemark>
<Placemark>
<name>
Thu Dec 15 11:35:02 2016 S=1.34 Km/hr
</name>
<styleUrl>
#styleMap_TLP_Normal
</styleUrl>
<Point>
<coordinates>
-65.0682068,-10.8893232,171.86
</coordinates>
</Point>
</Placemark>
<Placemark>
<name>
Thu Dec 15 11:35:12 2016 S=1.36 Km/hr
</name>
<styleUrl>
#styleMap_TLP_Normal
</styleUrl>
<Point>
<coordinates>
-65.0680542,-10.8893805,169.59
</coordinates>
</Point>
</Placemark>
<Placemark>
<name>
Thu Dec 15 11:35:22 2016 S=0.35 Km/hr
</name>
<styleUrl>
#styleMap_TLP_Normal
</styleUrl>
<Point>
<coordinates>
-65.0680542,-10.8894005,169.38
</coordinates>
</Point>
</Placemark>
<Placemark>
<name>
Thu Dec 15 11:35:32 2016 S=1.18 Km/hr
</name>
<styleUrl>
#styleMap_TLP_Normal
</styleUrl>
<Point>
<coordinates>
-65.0680161,-10.8893328,168.27
</coordinates>
</Point>
</Placemark>
<Placemark>
<name>
Thu Dec 15 11:35:42 2016 S=0.73 Km/hr
</name>
<styleUrl>
#styleMap_TLP_Normal
</styleUrl>
<Point>
<coordinates>
-65.0679855,-10.8893280,167.93
</coordinates>
</Point>
</Placemark>
<Placemark>
<name>
Thu Dec 15 11:35:52 2016 S=0.89 Km/hr
</name>
<styleUrl>
#styleMap_TLP_Normal
</styleUrl>
<Point>
<coordinates>
-65.0679855,-10.8893623,167.91
</coordinates>
</Point>
</Placemark>
<Placemark>
<name>
Thu Dec 15 11:36:02 2016 S=0.78 Km/hr
</name>
<styleUrl>
#styleMap_TLP_Normal
</styleUrl>
<Point>
<coordinates>
-65.0679855,-10.8893538,167.93
</coordinates>
</Point>
</Placemark>
<Placemark>
<name>
Thu Dec 15 11:36:12 2016 S=0.66 Km/hr
</name>
<styleUrl>
#styleMap_TLP_Normal
</styleUrl>
<Point>
<coordinates>
-65.0679932,-10.8893681,168.00
</coordinates>
</Point>
</Placemark>
<Placemark>
<name>
Thu Dec 15 11:36:22 2016 S=0.72 Km/hr
</name>
<styleUrl>
#styleMap_TLP_Normal
</styleUrl>
<Point>
<coordinates>
-65.0680008,-10.8893909,168.00
</coordinates>
</Point>
</Placemark>
<Placemark>
<name>
Thu Dec 15 11:36:32 2016 S=0.39 Km/hr
</name>
<styleUrl>
#styleMap_TLP_Normal
</styleUrl>
<Point>
<coordinates>
-65.0679321,-10.8894310,166.43
</coordinates>
</Point>
</Placemark>
<Placemark>
<name>
Thu Dec 15 11:36:42 2016 S=0.91 Km/hr
</name>
<styleUrl>
#styleMap_TLP_Normal
</styleUrl>
<Point>
<coordinates>
-65.0678940,-10.8894939,166.90
</coordinates>
</Point>
</Placemark>
<Placemark>
<name>
Thu Dec 15 11:36:52 2016 S=0.83 Km/hr
</name>
<styleUrl>
#styleMap_TLP_Normal
</styleUrl>
<Point>
<coordinates>
-65.0679016,-10.8894863,166.95
</coordinates>
</Point>
</Placemark>
<Placemark>
<name>
Thu Dec 15 11:37:02 2016 S=0.71 Km/hr
</name>
<styleUrl>
#styleMap_TLP_Normal
</styleUrl>
<Point>
<coordinates>
-65.0679169,-10.8894796,166.95
</coordinates>
</Point>
</Placemark>
<Placemark>
<name>
Thu Dec 15 11:37:12 2016 S=0.31 Km/hr
</name>
<styleUrl>
#styleMap_TLP_Normal
</styleUrl>
<Point>
<coordinates>
-65.0679550,-10.8894596,166.27
</coordinates>
</Point>
</Placemark>
<Placemark>
<name>
Thu Dec 15 11:37:22 2016 S=0.78 Km/hr
</name>
<styleUrl>
#styleMap_TLP_Normal
</styleUrl>
<Point>
<coordinates>
-65.0679779,-10.8894014,166.36
</coordinates>
</Point>
</Placemark>
<Placemark>
<name>
Thu Dec 15 11:37:32 2016 S=0.77 Km/hr
</name>
<styleUrl>
#styleMap_TLP_Normal
</styleUrl>
<Point>
<coordinates>
-65.0679855,-10.8894024,166.46
</coordinates>
</Point>
</Placemark>
<Placemark>
<name>
Thu Dec 15 11:37:42 2016 S=0.48 Km/hr
</name>
<styleUrl>
#styleMap_TLP_Normal
</styleUrl>
<Point>
<coordinates>
-65.0679855,-10.8893976,166.49
</coordinates>
</Point>
</Placemark>
<Placemark>
<name>
Thu Dec 15 11:37:52 2016 S=1.21 Km/hr
</name>
<styleUrl>
#styleMap_TLP_Normal
</styleUrl>
<Point>
<coordinates>
-65.0680008,-10.8893824,166.33
</coordinates>
</Point>
</Placemark>
<Placemark>
<name>
Thu Dec 15 11:38:02 2016 S=0.67 Km/hr
</name>
<styleUrl>
#styleMap_TLP_Normal
</styleUrl>
<Point>
<coordinates>
-65.0680771,-10.8893518,166.84
</coordinates>
</Point>
</Placemark>
<Placemark>
<name>
Thu Dec 15 11:38:12 2016 S=1.40 Km/hr
</name>
<styleUrl>
#styleMap_TLP_Normal
</styleUrl>
<Point>
<coordinates>
-65.0681076,-10.8893404,167.08
</coordinates>
</Point>
</Placemark>
<Placemark>
<name>
Thu Dec 15 11:38:22 2016 S=3.52 Km/hr
</name>
<styleUrl>
#styleMap_TLP_Normal
</styleUrl>
<Point>
<coordinates>
-65.0682068,-10.8893795,167.64
</coordinates>
</Point>
</Placemark>
<Placemark>
<name>
Thu Dec 15 11:38:32 2016 S=2.52 Km/hr
</name>
<styleUrl>
#styleMap_TLP_Normal
</styleUrl>
<Point>
<coordinates>
-65.0682373,-10.8895025,168.75
</coordinates>
</Point>
</Placemark>
<Placemark>
<name>
Thu Dec 15 11:38:42 2016 S=2.25 Km/hr
</name>
<styleUrl>
#styleMap_TLP_Normal
</styleUrl>
<Point>
<coordinates>
-65.0682220,-10.8896036,169.93
</coordinates>
</Point>
</Placemark>
<Placemark>
<name>
Thu Dec 15 11:38:52 2016 S=1.15 Km/hr
</name>
<styleUrl>
#styleMap_TLP_Normal
</styleUrl>
<Point>
<coordinates>
-65.0683136,-10.8896799,171.03
</coordinates>
</Point>
</Placemark>
<Placemark>
<name>
Thu Dec 15 11:39:02 2016 S=1.11 Km/hr
</name>
<styleUrl>
#styleMap_TLP_Normal
</styleUrl>
<Point>
<coordinates>
-65.0683441,-10.8896837,171.11
</coordinates>
</Point>
</Placemark>
<Placemark>
<name>
Thu Dec 15 11:39:12 2016 S=1.84 Km/hr
</name>
<styleUrl>
#styleMap_TLP_Normal
</styleUrl>
<Point>
<coordinates>
-65.0683060,-10.8897572,170.99
</coordinates>
</Point>
</Placemark>
<Placemark>
<name>
Thu Dec 15 11:39:22 2016 S=1.10 Km/hr
</name>
<styleUrl>
#styleMap_TLP_Normal
</styleUrl>
<Point>
<coordinates>
-65.0682602,-10.8898277,170.74
</coordinates>
</Point>
</Placemark>
<Placemark>
<name>
Thu Dec 15 11:39:32 2016 S=1.28 Km/hr
</name>
<styleUrl>
#styleMap_TLP_Normal
</styleUrl>
<Point>
<coordinates>
-65.0682220,-10.8898735,170.41
</coordinates>
</Point>
</Placemark>
<Placemark>
<name>
Thu Dec 15 11:39:42 2016 S=1.22 Km/hr
</name>
<styleUrl>
#styleMap_TLP_Normal
</styleUrl>
<Point>
<coordinates>
-65.0681992,-10.8899050,169.71
</coordinates>
</Point>
</Placemark>
<Placemark>
<name>
Thu Dec 15 11:39:52 2016 S=2.01 Km/hr
</name>
<styleUrl>
#styleMap_TLP_Normal
</styleUrl>
<Point>
<coordinates>
-65.0681534,-10.8899736,169.68
</coordinates>
</Point>
</Placemark>
<Placemark>
<name>
Thu Dec 15 11:40:02 2016 S=0.95 Km/hr
</name>
<styleUrl>
#styleMap_TLP_Normal
</styleUrl>
<Point>
<coordinates>
-65.0681229,-10.8900557,171.07
</coordinates>
</Point>
</Placemark>
<Placemark>
<name>
Thu Dec 15 11:40:12 2016 S=2.11 Km/hr
</name>
<styleUrl>
#styleMap_TLP_Normal
</styleUrl>
<Point>
<coordinates>
-65.0680618,-10.8901005,170.55
</coordinates>
</Point>
</Placemark>
<Placemark>
<name>
Thu Dec 15 11:40:22 2016 S=1.56 Km/hr
</name>
<styleUrl>
#styleMap_TLP_Normal
</styleUrl>
<Point>
<coordinates>
-65.0680008,-10.8902178,169.14
</coordinates>
</Point>
</Placemark>
<Placemark>
<name>
Thu Dec 15 11:40:32 2016 S=1.39 Km/hr
</name>
<styleUrl>
#styleMap_TLP_Normal
</styleUrl>
<Point>
<coordinates>
-65.0679398,-10.8902512,166.18
</coordinates>
</Point>
</Placemark>
<Placemark>
<name>
Thu Dec 15 11:40:42 2016 S=0.97 Km/hr
</name>
<styleUrl>
#styleMap_TLP_Normal
</styleUrl>
<Point>
<coordinates>
-65.0679092,-10.8902397,164.82
</coordinates>
</Point>
</Placemark>
<Placemark>
<name>
Thu Dec 15 11:40:52 2016 S=0.54 Km/hr
</name>
<styleUrl>
#styleMap_TLP_Normal
</styleUrl>
<Point>
<coordinates>
-65.0678940,-10.8902311,164.53
</coordinates>
</Point>
</Placemark>
<Placemark>
<name>
Thu Dec 15 11:41:02 2016 S=1.06 Km/hr
</name>
<styleUrl>
#styleMap_TLP_Normal
</styleUrl>
<Point>
<coordinates>
-65.0678787,-10.8902550,164.32
</coordinates>
</Point>
</Placemark>
<Placemark>
<name>
Thu Dec 15 11:41:12 2016 S=1.17 Km/hr
</name>
<styleUrl>
#styleMap_TLP_Normal
</styleUrl>
<Point>
<coordinates>
-65.0678406,-10.8902521,165.31
</coordinates>
</Point>
</Placemark>
<Placemark>
<name>
Thu Dec 15 11:41:22 2016 S=1.10 Km/hr
</name>
<styleUrl>
#styleMap_TLP_Normal
</styleUrl>
<Point>
<coordinates>
-65.0678177,-10.8902521,165.11
</coordinates>
</Point>
</Placemark>
<Placemark>
<name>
Thu Dec 15 11:41:32 2016 S=1.28 Km/hr
</name>
<styleUrl>
#styleMap_TLP_Normal
</styleUrl>
<Point>
<coordinates>
-65.0677719,-10.8902349,165.16
</coordinates>
</Point>
</Placemark>
<Placemark>
<name>
Thu Dec 15 11:41:42 2016 S=0.66 Km/hr
</name>
<styleUrl>
#styleMap_TLP_Normal
</styleUrl>
<Point>
<coordinates>
-65.0677490,-10.8902216,165.20
</coordinates>
</Point>
</Placemark>
<Placemark>
<name>
Thu Dec 15 11:41:52 2016 S=0.42 Km/hr
</name>
<styleUrl>
#styleMap_TLP_Normal
</styleUrl>
<Point>
<coordinates>
-65.0677414,-10.8902102,165.27
</coordinates>
</Point>
</Placemark>
<Placemark>
<name>
Thu Dec 15 11:42:02 2016 S=0.13 Km/hr
</name>
<styleUrl>
#styleMap_TLP_Normal
</styleUrl>
<Point>
<coordinates>
-65.0677490,-10.8902054,165.35
</coordinates>
</Point>
</Placemark>
<Placemark>
<name>
Thu Dec 15 11:42:12 2016 S=0.24 Km/hr
</name>
<styleUrl>
#styleMap_TLP_Normal
</styleUrl>
<Point>
<coordinates>
-65.0677490,-10.8902102,165.42
</coordinates>
</Point>
</Placemark>
<Placemark>
<name>
Thu Dec 15 11:42:22 2016 S=0.76 Km/hr
</name>
<styleUrl>
#styleMap_TLP_Normal
</styleUrl>
<Point>
<coordinates>
-65.0677414,-10.8902063,165.49
</coordinates>
</Point>
</Placemark>
<Placemark>
<name>
Thu Dec 15 11:42:32 2016 S=1.31 Km/hr
</name>
<styleUrl>
#styleMap_TLP_Normal
</styleUrl>
<Point>
<coordinates>
-65.0677032,-10.8901863,165.79
</coordinates>
</Point>
</Placemark>
<Placemark>
<name>
Thu Dec 15 11:42:42 2016 S=1.18 Km/hr
</name>
<styleUrl>
#styleMap_TLP_Normal
</styleUrl>
<Point>
<coordinates>
-65.0676498,-10.8901844,166.02
</coordinates>
</Point>
</Placemark>
<Placemark>
<name>
Thu Dec 15 11:42:52 2016 S=0.97 Km/hr
</name>
<styleUrl>
#styleMap_TLP_Normal
</styleUrl>
<Point>
<coordinates>
-65.0676346,-10.8901901,166.46
</coordinates>
</Point>
</Placemark>
<Placemark>
<name>
Thu Dec 15 11:43:02 2016 S=1.39 Km/hr
</name>
<styleUrl>
#styleMap_TLP_Normal
</styleUrl>
<Point>
<coordinates>
-65.0675659,-10.8901720,166.80
</coordinates>
</Point>
</Placemark>
<Placemark>
<name>
Thu Dec 15 11:43:12 2016 S=0.45 Km/hr
</name>
<styleUrl>
#styleMap_TLP_Normal
</styleUrl>
<Point>
<coordinates>
-65.0675888,-10.8901920,167.25
</coordinates>
</Point>
</Placemark>
<Placemark>
<name>
Thu Dec 15 11:43:22 2016 S=1.25 Km/hr
</name>
<styleUrl>
#styleMap_TLP_Normal
</styleUrl>
<Point>
<coordinates>
-65.0675583,-10.8901796,167.39
</coordinates>
</Point>
</Placemark>
<Placemark>
<name>
Thu Dec 15 11:43:32 2016 S=1.19 Km/hr
</name>
<styleUrl>
#styleMap_TLP_Normal
</styleUrl>
<Point>
<coordinates>
-65.0675125,-10.8901596,167.70
</coordinates>
</Point>
</Placemark>
<Placemark>
<name>
Thu Dec 15 11:43:42 2016 S=1.54 Km/hr
</name>
<styleUrl>
#styleMap_TLP_Normal
</styleUrl>
<Point>
<coordinates>
-65.0674744,-10.8900862,167.34
</coordinates>
</Point>
</Placemark>
<Placemark>
<name>
Thu Dec 15 11:43:52 2016 S=0.34 Km/hr
</name>
<styleUrl>
#styleMap_TLP_Normal
</styleUrl>
<Point>
<coordinates>
-65.0675201,-10.8900623,168.38
</coordinates>
</Point>
</Placemark>
<Placemark>
<name>
Thu Dec 15 11:44:02 2016 S=0.43 Km/hr
</name>
<styleUrl>
#styleMap_TLP_Normal
</styleUrl>
<Point>
<coordinates>
-65.0675201,-10.8900642,168.05
</coordinates>
</Point>
</Placemark>
<Placemark>
<name>
Thu Dec 15 11:44:12 2016 S=1.04 Km/hr
</name>
<styleUrl>
#styleMap_TLP_Normal
</styleUrl>
<Point>
<coordinates>
-65.0675125,-10.8900480,168.30
</coordinates>
</Point>
</Placemark>
<Placemark>
<name>
Thu Dec 15 11:44:22 2016 S=0.66 Km/hr
</name>
<styleUrl>
#styleMap_TLP_Normal
</styleUrl>
<Point>
<coordinates>
-65.0675125,-10.8900166,168.02
</coordinates>
</Point>
</Placemark>
<Placemark>
<name>
Thu Dec 15 11:44:32 2016 S=0.36 Km/hr
</name>
<styleUrl>
#styleMap_TLP_Normal
</styleUrl>
<Point>
<coordinates>
-65.0675049,-10.8900146,168.36
</coordinates>
</Point>
</Placemark>
<Placemark>
<name>
Thu Dec 15 11:44:42 2016 S=0.40 Km/hr
</name>
<styleUrl>
#styleMap_TLP_Normal
</styleUrl>
<Point>
<coordinates>
-65.0675125,-10.8900299,168.67
</coordinates>
</Point>
</Placemark>
<Placemark>
<name>
Thu Dec 15 11:44:52 2016 S=0.81 Km/hr
</name>
<styleUrl>
#styleMap_TLP_Normal
</styleUrl>
<Point>
<coordinates>
-65.0675201,-10.8900204,168.87
</coordinates>
</Point>
</Placemark>
<Placemark>
<name>
Thu Dec 15 11:45:02 2016 S=0.70 Km/hr
</name>
<styleUrl>
#styleMap_TLP_Normal
</styleUrl>
<Point>
<coordinates>
-65.0675583,-10.8900051,169.68
</coordinates>
</Point>
</Placemark>
<Placemark>
<name>
Thu Dec 15 11:45:12 2016 S=0.85 Km/hr
</name>
<styleUrl>
#styleMap_TLP_Normal
</styleUrl>
<Point>
<coordinates>
-65.0675812,-10.8900013,169.96
</coordinates>
</Point>
</Placemark>
<Placemark>
<name>
Thu Dec 15 11:45:22 2016 S=0.50 Km/hr
</name>
<styleUrl>
#styleMap_TLP_Normal
</styleUrl>
<Point>
<coordinates>
-65.0675964,-10.8899918,170.27
</coordinates>
</Point>
</Placemark>
<Placemark>
<name>
Thu Dec 15 11:45:32 2016 S=0.76 Km/hr
</name>
<styleUrl>
#styleMap_TLP_Normal
</styleUrl>
<Point>
<coordinates>
-65.0676117,-10.8899889,170.43
</coordinates>
</Point>
</Placemark>
<Placemark>
<name>
Thu Dec 15 11:45:42 2016 S=1.07 Km/hr
</name>
<styleUrl>
#styleMap_TLP_Normal
</styleUrl>
<Point>
<coordinates>
-65.0676422,-10.8899689,171.20
</coordinates>
</Point>
</Placemark>
<Placemark>
<name>
Thu Dec 15 11:45:52 2016 S=1.83 Km/hr
</name>
<styleUrl>
#styleMap_TLP_Normal
</styleUrl>
<Point>
<coordinates>
-65.0677643,-10.8899622,174.85
</coordinates>
</Point>
</Placemark>
<Placemark>
<name>
Thu Dec 15 11:46:02 2016 S=1.79 Km/hr
</name>
<styleUrl>
#styleMap_TLP_Normal
</styleUrl>
<Point>
<coordinates>
-65.0678635,-10.8899574,175.75
</coordinates>
</Point>
</Placemark>
<Placemark>
<name>
Thu Dec 15 11:46:12 2016 S=1.72 Km/hr
</name>
<styleUrl>
#styleMap_TLP_Normal
</styleUrl>
<Point>
<coordinates>
-65.0679245,-10.8899422,175.92
</coordinates>
</Point>
</Placemark>
<Placemark>
<name>
Thu Dec 15 11:46:22 2016 S=1.86 Km/hr
</name>
<styleUrl>
#styleMap_TLP_Normal
</styleUrl>
<Point>
<coordinates>
-65.0679550,-10.8898525,175.52
</coordinates>
</Point>
</Placemark>
<Placemark>
<name>
Thu Dec 15 11:46:32 2016 S=1.65 Km/hr
</name>
<styleUrl>
#styleMap_TLP_Normal
</styleUrl>
<Point>
<coordinates>
-65.0679703,-10.8897867,172.37
</coordinates>
</Point>
</Placemark>
<Placemark>
<name>
Thu Dec 15 11:46:42 2016 S=1.64 Km/hr
</name>
<styleUrl>
#styleMap_TLP_Normal
</styleUrl>
<Point>
<coordinates>
-65.0680389,-10.8897457,171.62
</coordinates>
</Point>
</Placemark>
<Placemark>
<name>
Thu Dec 15 11:46:52 2016 S=1.76 Km/hr
</name>
<styleUrl>
#styleMap_TLP_Normal
</styleUrl>
<Point>
<coordinates>
-65.0681915,-10.8897419,170.41
</coordinates>
</Point>
</Placemark>
<Placemark>
<name>
Thu Dec 15 11:47:02 2016 S=1.64 Km/hr
</name>
<styleUrl>
#styleMap_TLP_Normal
</styleUrl>
<Point>
<coordinates>
-65.0682449,-10.8897877,171.16
</coordinates>
</Point>
</Placemark>
<Placemark>
<name>
Thu Dec 15 11:47:12 2016 S=1.82 Km/hr
</name>
<styleUrl>
#styleMap_TLP_Normal
</styleUrl>
<Point>
<coordinates>
-65.0684052,-10.8899288,170.80
</coordinates>
</Point>
</Placemark>
<Placemark>
<name>
Thu Dec 15 11:47:22 2016 S=2.06 Km/hr
</name>
<styleUrl>
#styleMap_TLP_Normal
</styleUrl>
<Point>
<coordinates>
-65.0684509,-10.8900461,168.99
</coordinates>
</Point>
</Placemark>
<Placemark>
<name>
Thu Dec 15 11:47:32 2016 S=2.25 Km/hr
</name>
<styleUrl>
#styleMap_TLP_Normal
</styleUrl>
<Point>
<coordinates>
-65.0684662,-10.8901377,168.98
</coordinates>
</Point>
</Placemark>
<Placemark>
<name>
Thu Dec 15 11:47:42 2016 S=1.86 Km/hr
</name>
<styleUrl>
#styleMap_TLP_Normal
</styleUrl>
<Point>
<coordinates>
-65.0684891,-10.8901968,168.19
</coordinates>
</Point>
</Placemark>
<Placemark>
<name>
Thu Dec 15 11:47:52 2016 S=2.49 Km/hr
</name>
<styleUrl>
#styleMap_TLP_Normal
</styleUrl>
<Point>
<coordinates>
-65.0684967,-10.8902903,168.11
</coordinates>
</Point>
</Placemark>
<Placemark>
<name>
Thu Dec 15 11:48:02 2016 S=4.24 Km/hr
</name>
<styleUrl>
#styleMap_TLP_Normal
</styleUrl>
<Point>
<coordinates>
-65.0685120,-10.8904114,167.43
</coordinates>
</Point>
</Placemark>
<Placemark>
<name>
Thu Dec 15 11:48:12 2016 S=2.84 Km/hr
</name>
<styleUrl>
#styleMap_TLP_Normal
</styleUrl>
<Point>
<coordinates>
-65.0685425,-10.8905277,167.13
</coordinates>
</Point>
</Placemark>
<Placemark>
<name>
Thu Dec 15 11:48:22 2016 S=2.45 Km/hr
</name>
<styleUrl>
#styleMap_TLP_Normal
</styleUrl>
<Point>
<coordinates>
-65.0685654,-10.8906260,167.74
</coordinates>
</Point>
</Placemark>
<Placemark>
<name>
Thu Dec 15 11:48:32 2016 S=2.14 Km/hr
</name>
<styleUrl>
#styleMap_TLP_Normal
</styleUrl>
<Point>
<coordinates>
-65.0686035,-10.8906794,167.42
</coordinates>
</Point>
</Placemark>
<Placemark>
<name>
Thu Dec 15 11:48:42 2016 S=2.77 Km/hr
</name>
<styleUrl>
#styleMap_TLP_Normal
</styleUrl>
<Point>
<coordinates>
-65.0687256,-10.8908195,167.92
</coordinates>
</Point>
</Placemark>
<Placemark>
<name>
Thu Dec 15 11:48:52 2016 S=2.57 Km/hr
</name>
<styleUrl>
#styleMap_TLP_Normal
</styleUrl>
<Point>
<coordinates>
-65.0688019,-10.8908615,167.18
</coordinates>
</Point>
</Placemark>
<Placemark>
<name>
Thu Dec 15 11:49:02 2016 S=3.67 Km/hr
</name>
<styleUrl>
#styleMap_TLP_Normal
</styleUrl>
<Point>
<coordinates>
-65.0688629,-10.8909531,168.73
</coordinates>
</Point>
</Placemark>
<Placemark>
<name>
Thu Dec 15 11:49:12 2016 S=3.47 Km/hr
</name>
<styleUrl>
#styleMap_TLP_Normal
</styleUrl>
<Point>
<coordinates>
-65.0689468,-10.8910255,169.70
</coordinates>
</Point>
</Placemark>
<Placemark>
<name>
Thu Dec 15 11:49:22 2016 S=3.04 Km/hr
</name>
<styleUrl>
#styleMap_TLP_Normal
</styleUrl>
<Point>
<coordinates>
-65.0690002,-10.8910742,167.48
</coordinates>
</Point>
</Placemark>
<Placemark>
<name>
Thu Dec 15 11:49:32 2016 S=3.34 Km/hr
</name>
<styleUrl>
#styleMap_TLP_Normal
</styleUrl>
<Point>
<coordinates>
-65.0689926,-10.8912086,163.57
</coordinates>
</Point>
</Placemark>
<Placemark>
<name>
Thu Dec 15 11:49:42 2016 S=3.24 Km/hr
</name>
<styleUrl>
#styleMap_TLP_Normal
</styleUrl>
<Point>
<coordinates>
-65.0690842,-10.8912592,161.59
</coordinates>
</Point>
</Placemark>
<Placemark>
<name>
Thu Dec 15 11:49:52 2016 S=2.03 Km/hr
</name>
<styleUrl>
#styleMap_TLP_Normal
</styleUrl>
<Point>
<coordinates>
-65.0691528,-10.8912888,159.31
</coordinates>
</Point>
</Placemark>
<Placemark>
<name>
Thu Dec 15 11:50:02 2016 S=2.58 Km/hr
</name>
<styleUrl>
#styleMap_TLP_Normal
</styleUrl>
<Point>
<coordinates>
-65.0692520,-10.8913660,158.06
</coordinates>
</Point>
</Placemark>
<Placemark>
<name>
Thu Dec 15 11:50:12 2016 S=1.38 Km/hr
</name>
<styleUrl>
#styleMap_TLP_Normal
</styleUrl>
<Point>
<coordinates>
-65.0693054,-10.8913708,156.01
</coordinates>
</Point>
</Placemark>
<Placemark>
<name>
Thu Dec 15 11:50:22 2016 S=2.05 Km/hr
</name>
<styleUrl>
#styleMap_TLP_Normal
</styleUrl>
<Point>
<coordinates>
-65.0693665,-10.8914204,155.77
</coordinates>
</Point>
</Placemark>
<Placemark>
<name>
Thu Dec 15 11:50:32 2016 S=1.39 Km/hr
</name>
<styleUrl>
#styleMap_TLP_Normal
</styleUrl>
<Point>
<coordinates>
-65.0693588,-10.8914862,154.68
</coordinates>
</Point>
</Placemark>
<Placemark>
<name>
Thu Dec 15 11:50:42 2016 S=1.38 Km/hr
</name>
<styleUrl>
#styleMap_TLP_Normal
</styleUrl>
<Point>
<coordinates>
-65.0693588,-10.8915358,154.66
</coordinates>
</Point>
</Placemark>
<Placemark>
<name>
Thu Dec 15 11:50:52 2016 S=0.84 Km/hr
</name>
<styleUrl>
#styleMap_TLP_Normal
</styleUrl>
<Point>
<coordinates>
-65.0693207,-10.8915987,153.07
</coordinates>
</Point>
</Placemark>
<Placemark>
<name>
Thu Dec 15 11:51:02 2016 S=1.19 Km/hr
</name>
<styleUrl>
#styleMap_TLP_Normal
</styleUrl>
<Point>
<coordinates>
-65.0692673,-10.8916578,152.59
</coordinates>
</Point>
</Placemark>
<Placemark>
<name>
Thu Dec 15 11:51:12 2016 S=0.88 Km/hr
</name>
<styleUrl>
#styleMap_TLP_Normal
</styleUrl>
<Point>
<coordinates>
-65.0693283,-10.8916883,153.13
</coordinates>
</Point>
</Placemark>
<Placemark>
<name>
Thu Dec 15 11:51:22 2016 S=0.22 Km/hr
</name>
<styleUrl>
#styleMap_TLP_Normal
</styleUrl>
<Point>
<coordinates>
-65.0693207,-10.8916683,153.71
</coordinates>
</Point>
</Placemark>
<Placemark>
<name>
Thu Dec 15 11:51:32 2016 S=0.79 Km/hr
</name>
<styleUrl>
#styleMap_TLP_Normal
</styleUrl>
<Point>
<coordinates>
-65.0693436,-10.8916445,154.85
</coordinates>
</Point>
</Placemark>
<Placemark>
<name>
Thu Dec 15 11:51:42 2016 S=1.08 Km/hr
</name>
<styleUrl>
#styleMap_TLP_Normal
</styleUrl>
<Point>
<coordinates>
-65.0693359,-10.8916225,154.04
</coordinates>
</Point>
</Placemark>
<Placemark>
<name>
Thu Dec 15 11:51:52 2016 S=1.66 Km/hr
</name>
<styleUrl>
#styleMap_TLP_Normal
</styleUrl>
<Point>
<coordinates>
-65.0693588,-10.8916540,153.94
</coordinates>
</Point>
</Placemark>
<Placemark>
<name>
Thu Dec 15 11:52:02 2016 S=1.44 Km/hr
</name>
<styleUrl>
#styleMap_TLP_Normal
</styleUrl>
<Point>
<coordinates>
-65.0693741,-10.8916988,154.13
</coordinates>
</Point>
</Placemark>
<Placemark>
<name>
Thu Dec 15 11:52:12 2016 S=1.63 Km/hr
</name>
<styleUrl>
#styleMap_TLP_Normal
</styleUrl>
<Point>
<coordinates>
-65.0693665,-10.8917904,153.51
</coordinates>
</Point>
</Placemark>
<Placemark>
<name>
Thu Dec 15 11:52:22 2016 S=0.12 Km/hr
</name>
<styleUrl>
#styleMap_TLP_Normal
</styleUrl>
<Point>
<coordinates>
-65.0693817,-10.8918018,153.25
</coordinates>
</Point>
</Placemark>
<Placemark>
<name>
Thu Dec 15 11:52:32 2016 S=0.84 Km/hr
</name>
<styleUrl>
#styleMap_TLP_Normal
</styleUrl>
<Point>
<coordinates>
-65.0693741,-10.8917894,153.40
</coordinates>
</Point>
</Placemark>
<Placemark>
<name>
Thu Dec 15 11:52:42 2016 S=0.35 Km/hr
</name>
<styleUrl>
#styleMap_TLP_Normal
</styleUrl>
<Point>
<coordinates>
-65.0693588,-10.8917894,153.55
</coordinates>
</Point>
</Placemark>
<Placemark>
<name>
Thu Dec 15 11:52:52 2016 S=0.92 Km/hr
</name>
<styleUrl>
#styleMap_TLP_Normal
</styleUrl>
<Point>
<coordinates>
-65.0693665,-10.8918028,153.46
</coordinates>
</Point>
</Placemark>
<Placemark>
<name>
Thu Dec 15 11:53:02 2016 S=1.17 Km/hr
</name>
<styleUrl>
#styleMap_TLP_Normal
</styleUrl>
<Point>
<coordinates>
-65.0693741,-10.8918467,152.84
</coordinates>
</Point>
</Placemark>
<Placemark>
<name>
Thu Dec 15 11:53:12 2016 S=1.86 Km/hr
</name>
<styleUrl>
#styleMap_TLP_Normal
</styleUrl>
<Point>
<coordinates>
-65.0695114,-10.8918591,151.05
</coordinates>
</Point>
</Placemark>
<Placemark>
<name>
Thu Dec 15 11:53:22 2016 S=1.10 Km/hr
</name>
<styleUrl>
#styleMap_TLP_Normal
</styleUrl>
<Point>
<coordinates>
-65.0695724,-10.8918753,151.10
</coordinates>
</Point>
</Placemark>
<Placemark>
<name>
Thu Dec 15 11:53:32 2016 S=0.15 Km/hr
</name>
<styleUrl>
#styleMap_TLP_Normal
</styleUrl>
<Point>
<coordinates>
-65.0695724,-10.8918600,150.46
</coordinates>
</Point>
</Placemark>
<Placemark>
<name>
Thu Dec 15 11:53:42 2016 S=0.40 Km/hr
</name>
<styleUrl>
#styleMap_TLP_Normal
</styleUrl>
<Point>
<coordinates>
-65.0695648,-10.8918571,150.66
</coordinates>
</Point>
</Placemark>
<Placemark>
<name>
Thu Dec 15 11:53:52 2016 S=0.79 Km/hr
</name>
<styleUrl>
#styleMap_TLP_Normal
</styleUrl>
<Point>
<coordinates>
-65.0695496,-10.8918676,150.93
</coordinates>
</Point>
</Placemark>
<Placemark>
<name>
Thu Dec 15 11:54:02 2016 S=0.23 Km/hr
</name>
<styleUrl>
#styleMap_TLP_Normal
</styleUrl>
<Point>
<coordinates>
-65.0695496,-10.8918743,151.22
</coordinates>
</Point>
</Placemark>
<Placemark>
<name>
Thu Dec 15 11:54:12 2016 S=0.60 Km/hr
</name>
<styleUrl>
#styleMap_TLP_Normal
</styleUrl>
<Point>
<coordinates>
-65.0695572,-10.8918743,151.55
</coordinates>
</Point>
</Placemark>
<Placemark>
<name>
Thu Dec 15 11:54:22 2016 S=1.83 Km/hr
</name>
<styleUrl>
#styleMap_TLP_Normal
</styleUrl>
<Point>
<coordinates>
-65.0696716,-10.8919067,152.27
</coordinates>
</Point>
</Placemark>
<Placemark>
<name>
Thu Dec 15 11:54:32 2016 S=2.18 Km/hr
</name>
<styleUrl>
#styleMap_TLP_Normal
</styleUrl>
<Point>
<coordinates>
-65.0698166,-10.8919582,152.74
</coordinates>
</Point>
</Placemark>
<Placemark>
<name>
Thu Dec 15 11:54:42 2016 S=2.33 Km/hr
</name>
<styleUrl>
#styleMap_TLP_Normal
</styleUrl>
<Point>
<coordinates>
-65.0699463,-10.8920097,153.32
</coordinates>
</Point>
</Placemark>
<Placemark>
<name>
Thu Dec 15 11:54:52 2016 S=1.54 Km/hr
</name>
<styleUrl>
#styleMap_TLP_Normal
</styleUrl>
<Point>
<coordinates>
-65.0700150,-10.8920765,155.03
</coordinates>
</Point>
</Placemark>
<Placemark>
<name>
Thu Dec 15 11:55:02 2016 S=0.86 Km/hr
</name>
<styleUrl>
#styleMap_TLP_Normal
</styleUrl>
<Point>
<coordinates>
-65.0700455,-10.8920984,156.05
</coordinates>
</Point>
</Placemark>
<Placemark>
<name>
Thu Dec 15 11:55:12 2016 S=0.96 Km/hr
</name>
<styleUrl>
#styleMap_TLP_Normal
</styleUrl>
<Point>
<coordinates>
-65.0700607,-10.8920994,157.09
</coordinates>
</Point>
</Placemark>
<Placemark>
<name>
Thu Dec 15 11:55:22 2016 S=0.78 Km/hr
</name>
<styleUrl>
#styleMap_TLP_Normal
</styleUrl>
<Point>
<coordinates>
-65.0700989,-10.8920860,157.15
</coordinates>
</Point>
</Placemark>
<Placemark>
<name>
Thu Dec 15 11:55:32 2016 S=2.20 Km/hr
</name>
<styleUrl>
#styleMap_TLP_Normal
</styleUrl>
<Point>
<coordinates>
-65.0702057,-10.8920746,159.51
</coordinates>
</Point>
</Placemark>
<Placemark>
<name>
Thu Dec 15 11:55:42 2016 S=1.24 Km/hr
</name>
<styleUrl>
#styleMap_TLP_Normal
</styleUrl>
<Point>
<coordinates>
-65.0702972,-10.8920689,159.51
</coordinates>
</Point>
</Placemark>
<Placemark>
<name>
Thu Dec 15 11:55:52 2016 S=0.68 Km/hr
</name>
<styleUrl>
#styleMap_TLP_Normal
</styleUrl>
<Point>
<coordinates>
-65.0703125,-10.8920832,159.65
</coordinates>
</Point>
</Placemark>
<Placemark>
<name>
Thu Dec 15 11:56:02 2016 S=1.73 Km/hr
</name>
<styleUrl>
#styleMap_TLP_Normal
</styleUrl>
<Point>
<coordinates>
-65.0704041,-10.8921089,158.80
</coordinates>
</Point>
</Placemark>
<Placemark>
<name>
Thu Dec 15 11:56:12 2016 S=1.57 Km/hr
</name>
<styleUrl>
#styleMap_TLP_Normal
</styleUrl>
<Point>
<coordinates>
-65.0704803,-10.8921337,157.80
</coordinates>
</Point>
</Placemark>
<Placemark>
<name>
Thu Dec 15 11:56:22 2016 S=1.03 Km/hr
</name>
<styleUrl>
#styleMap_TLP_Normal
</styleUrl>
<Point>
<coordinates>
-65.0705338,-10.8921766,156.82
</coordinates>
</Point>
</Placemark>
<Placemark>
<name>
Thu Dec 15 11:56:32 2016 S=1.21 Km/hr
</name>
<styleUrl>
#styleMap_TLP_Normal
</styleUrl>
<Point>
<coordinates>
-65.0705872,-10.8921766,157.75
</coordinates>
</Point>
</Placemark>
<Placemark>
<name>
Thu Dec 15 11:56:42 2016 S=0.29 Km/hr
</name>
<styleUrl>
#styleMap_TLP_Normal
</styleUrl>
<Point>
<coordinates>
-65.0706253,-10.8921404,159.15
</coordinates>
</Point>
</Placemark>
<Placemark>
<name>
Thu Dec 15 11:56:52 2016 S=0.56 Km/hr
</name>
<styleUrl>
#styleMap_TLP_Normal
</styleUrl>
<Point>
<coordinates>
-65.0706253,-10.8921709,154.96
</coordinates>
</Point>
</Placemark>
<Placemark>
<name>
Thu Dec 15 11:57:02 2016 S=1.34 Km/hr
</name>
<styleUrl>
#styleMap_TLP_Normal
</styleUrl>
<Point>
<coordinates>
-65.0706329,-10.8922052,153.10
</coordinates>
</Point>
</Placemark>
<Placemark>
<name>
Thu Dec 15 11:57:12 2016 S=0.86 Km/hr
</name>
<styleUrl>
#styleMap_TLP_Normal
</styleUrl>
<Point>
<coordinates>
-65.0706329,-10.8922319,153.06
</coordinates>
</Point>
</Placemark>
<Placemark>
<name>
Thu Dec 15 11:57:22 2016 S=1.39 Km/hr
</name>
<styleUrl>
#styleMap_TLP_Normal
</styleUrl>
<Point>
<coordinates>
-65.0706711,-10.8922138,152.30
</coordinates>
</Point>
</Placemark>
<Placemark>
<name>
Thu Dec 15 11:57:32 2016 S=1.54 Km/hr
</name>
<styleUrl>
#styleMap_TLP_Normal
</styleUrl>
<Point>
<coordinates>
-65.0707932,-10.8922653,152.82
</coordinates>
</Point>
</Placemark>
<Placemark>
<name>
Thu Dec 15 11:57:42 2016 S=1.28 Km/hr
</name>
<styleUrl>
#styleMap_TLP_Normal
</styleUrl>
<Point>
<coordinates>
-65.0708618,-10.8922682,154.25
</coordinates>
</Point>
</Placemark>
<Placemark>
<name>
Thu Dec 15 11:57:52 2016 S=1.60 Km/hr
</name>
<styleUrl>
#styleMap_TLP_Normal
</styleUrl>
<Point>
<coordinates>
-65.0709610,-10.8922987,154.36
</coordinates>
</Point>
</Placemark>
<Placemark>
<name>
Thu Dec 15 11:58:02 2016 S=1.43 Km/hr
</name>
<styleUrl>
#styleMap_TLP_Normal
</styleUrl>
<Point>
<coordinates>
-65.0710220,-10.8923349,157.31
</coordinates>
</Point>
</Placemark>
<Placemark>
<name>
Thu Dec 15 11:58:12 2016 S=1.43 Km/hr
</name>
<styleUrl>
#styleMap_TLP_Normal
</styleUrl>
<Point>
<coordinates>
-65.0709686,-10.8924246,158.36
</coordinates>
</Point>
</Placemark>
<Placemark>
<name>
Thu Dec 15 11:58:22 2016 S=1.22 Km/hr
</name>
<styleUrl>
#styleMap_TLP_Normal
</styleUrl>
<Point>
<coordinates>
-65.0709610,-10.8924637,158.91
</coordinates>
</Point>
</Placemark>
<Placemark>
<name>
Thu Dec 15 11:58:32 2016 S=0.57 Km/hr
</name>
<styleUrl>
#styleMap_TLP_Normal
</styleUrl>
<Point>
<coordinates>
-65.0709305,-10.8924685,160.17
</coordinates>
</Point>
</Placemark>
<Placemark>
<name>
Thu Dec 15 11:58:42 2016 S=1.97 Km/hr
</name>
<styleUrl>
#styleMap_TLP_Normal
</styleUrl>
<Point>
<coordinates>
-65.0709229,-10.8923912,160.81
</coordinates>
</Point>
</Placemark>
<Placemark>
<name>
Thu Dec 15 11:58:52 2016 S=1.70 Km/hr
</name>
<styleUrl>
#styleMap_TLP_Normal
</styleUrl>
<Point>
<coordinates>
-65.0709763,-10.8923435,161.30
</coordinates>
</Point>
</Placemark>
<Placemark>
<name>
Thu Dec 15 11:59:02 2016 S=1.49 Km/hr
</name>
<styleUrl>
#styleMap_TLP_Normal
</styleUrl>
<Point>
<coordinates>
-65.0710526,-10.8923063,162.81
</coordinates>
</Point>
</Placemark>
<Placemark>
<name>
Thu Dec 15 11:59:12 2016 S=1.54 Km/hr
</name>
<styleUrl>
#styleMap_TLP_Normal
</styleUrl>
<Point>
<coordinates>
-65.0711136,-10.8923178,163.09
</coordinates>
</Point>
</Placemark>
<Placemark>
<name>
Thu Dec 15 11:59:22 2016 S=1.60 Km/hr
</name>
<styleUrl>
#styleMap_TLP_Normal
</styleUrl>
<Point>
<coordinates>
-65.0711823,-10.8923111,160.64
</coordinates>
</Point>
</Placemark>
<Placemark>
<name>
Thu Dec 15 11:59:32 2016 S=1.50 Km/hr
</name>
<styleUrl>
#styleMap_TLP_Normal
</styleUrl>
<Point>
<coordinates>
-65.0712585,-10.8923111,158.48
</coordinates>
</Point>
</Placemark>
<Placemark>
<name>
Thu Dec 15 11:59:42 2016 S=1.76 Km/hr
</name>
<styleUrl>
#styleMap_TLP_Normal
</styleUrl>
<Point>
<coordinates>
-65.0713272,-10.8923578,157.61
</coordinates>
</Point>
</Placemark>
<Placemark>
<name>
Thu Dec 15 11:59:52 2016 S=1.89 Km/hr
</name>
<styleUrl>
#styleMap_TLP_Normal
</styleUrl>
<Point>
<coordinates>
-65.0714188,-10.8924341,157.86
</coordinates>
</Point>
</Placemark>
<Placemark>
<name>
Thu Dec 15 12:00:02 2016 S=1.46 Km/hr
</name>
<styleUrl>
#styleMap_TLP_Normal
</styleUrl>
<Point>
<coordinates>
-65.0714645,-10.8925285,155.31
</coordinates>
</Point>
</Placemark>
<Placemark>
<name>
Thu Dec 15 12:00:12 2016 S=0.97 Km/hr
</name>
<styleUrl>
#styleMap_TLP_Normal
</styleUrl>
<Point>
<coordinates>
-65.0714951,-10.8925285,157.87
</coordinates>
</Point>
</Placemark>
<Placemark>
<name>
Thu Dec 15 12:00:22 2016 S=2.14 Km/hr
</name>
<styleUrl>
#styleMap_TLP_Normal
</styleUrl>
<Point>
<coordinates>
-65.0715866,-10.8925543,156.53
</coordinates>
</Point>
</Placemark>
<Placemark>
<name>
Thu Dec 15 12:00:32 2016 S=1.77 Km/hr
</name>
<styleUrl>
#styleMap_TLP_Normal
</styleUrl>
<Point>
<coordinates>
-65.0716476,-10.8925934,158.27
</coordinates>
</Point>
</Placemark>
<Placemark>
<name>
Thu Dec 15 12:00:42 2016 S=1.36 Km/hr
</name>
<styleUrl>
#styleMap_TLP_Normal
</styleUrl>
<Point>
<coordinates>
-65.0716858,-10.8926239,158.88
</coordinates>
</Point>
</Placemark>
<Placemark>
<name>
Thu Dec 15 12:00:52 2016 S=1.07 Km/hr
</name>
<styleUrl>
#styleMap_TLP_Normal
</styleUrl>
<Point>
<coordinates>
-65.0717239,-10.8926802,155.14
</coordinates>
</Point>
</Placemark>
<Placemark>
<name>
Thu Dec 15 12:01:02 2016 S=1.13 Km/hr
</name>
<styleUrl>
#styleMap_TLP_Normal
</styleUrl>
<Point>
<coordinates>
-65.0717545,-10.8926897,154.70
</coordinates>
</Point>
</Placemark>
<Placemark>
<name>
Thu Dec 15 12:01:12 2016 S=1.44 Km/hr
</name>
<styleUrl>
#styleMap_TLP_Normal
</styleUrl>
<Point>
<coordinates>
-65.0717850,-10.8926811,155.84
</coordinates>
</Point>
</Placemark>
<Placemark>
<name>
Thu Dec 15 12:01:22 2016 S=1.45 Km/hr
</name>
<styleUrl>
#styleMap_TLP_Normal
</styleUrl>
<Point>
<coordinates>
-65.0718536,-10.8927116,155.09
</coordinates>
</Point>
</Placemark>
<Placemark>
<name>
Thu Dec 15 12:01:32 2016 S=1.14 Km/hr
</name>
<styleUrl>
#styleMap_TLP_Normal
</styleUrl>
<Point>
<coordinates>
-65.0718613,-10.8927469,156.58
</coordinates>
</Point>
</Placemark>
<Placemark>
<name>
Thu Dec 15 12:01:42 2016 S=0.99 Km/hr
</name>
<styleUrl>
#styleMap_TLP_Normal
</styleUrl>
<Point>
<coordinates>
-65.0718689,-10.8927603,158.09
</coordinates>
</Point>
</Placemark>
<Placemark>
<name>
Thu Dec 15 12:01:52 2016 S=1.18 Km/hr
</name>
<styleUrl>
#styleMap_TLP_Normal
</styleUrl>
<Point>
<coordinates>
-65.0719070,-10.8927975,157.50
</coordinates>
</Point>
</Placemark>
<Placemark>
<name>
Thu Dec 15 12:02:02 2016 S=1.71 Km/hr
</name>
<styleUrl>
#styleMap_TLP_Normal
</styleUrl>
<Point>
<coordinates>
-65.0719757,-10.8927679,155.08
</coordinates>
</Point>
</Placemark>
<Placemark>
<name>
Thu Dec 15 12:02:12 2016 S=1.11 Km/hr
</name>
<styleUrl>
#styleMap_TLP_Normal
</styleUrl>
<Point>
<coordinates>
-65.0720444,-10.8928146,152.44
</coordinates>
</Point>
</Placemark>
<Placemark>
<name>
Thu Dec 15 12:02:22 2016 S=1.45 Km/hr
</name>
<styleUrl>
#styleMap_TLP_Normal
</styleUrl>
<Point>
<coordinates>
-65.0721207,-10.8928070,152.70
</coordinates>
</Point>
</Placemark>
<Placemark>
<name>
Thu Dec 15 12:02:32 2016 S=0.93 Km/hr
</name>
<styleUrl>
#styleMap_TLP_Normal
</styleUrl>
<Point>
<coordinates>
-65.0721359,-10.8928070,152.49
</coordinates>
</Point>
</Placemark>
<Placemark>
<name>
Thu Dec 15 12:02:42 2016 S=1.20 Km/hr
</name>
<styleUrl>
#styleMap_TLP_Normal
</styleUrl>
<Point>
<coordinates>
-65.0721130,-10.8927889,152.56
</coordinates>
</Point>
</Placemark>
<Placemark>
<name>
Thu Dec 15 12:02:52 2016 S=1.37 Km/hr
</name>
<styleUrl>
#styleMap_TLP_Normal
</styleUrl>
<Point>
<coordinates>
-65.0720596,-10.8927670,153.53
</coordinates>
</Point>
</Placemark>
<Placemark>
<name>
Thu Dec 15 12:03:02 2016 S=1.16 Km/hr
</name>
<styleUrl>
#styleMap_TLP_Normal
</styleUrl>
<Point>
<coordinates>
-65.0720673,-10.8927402,156.00
</coordinates>
</Point>
</Placemark>
<Placemark>
<name>
Thu Dec 15 12:03:12 2016 S=1.72 Km/hr
</name>
<styleUrl>
#styleMap_TLP_Normal
</styleUrl>
<Point>
<coordinates>
-65.0720596,-10.8926821,159.73
</coordinates>
</Point>
</Placemark>
<Placemark>
<name>
Thu Dec 15 12:03:22 2016 S=1.72 Km/hr
</name>
<styleUrl>
#styleMap_TLP_Normal
</styleUrl>
<Point>
<coordinates>
-65.0720367,-10.8926353,160.59
</coordinates>
</Point>
</Placemark>
<Placemark>
<name>
Thu Dec 15 12:03:32 2016 S=1.61 Km/hr
</name>
<styleUrl>
#styleMap_TLP_Normal
</styleUrl>
<Point>
<coordinates>
-65.0720367,-10.8925753,161.43
</coordinates>
</Point>
</Placemark>
<Placemark>
<name>
Thu Dec 15 12:03:42 2016 S=1.46 Km/hr
</name>
<styleUrl>
#styleMap_TLP_Normal
</styleUrl>
<Point>
<coordinates>
-65.0720062,-10.8925600,165.20
</coordinates>
</Point>
</Placemark>
<Placemark>
<name>
Thu Dec 15 12:03:52 2016 S=1.06 Km/hr
</name>
<styleUrl>
#styleMap_TLP_Normal
</styleUrl>
<Point>
<coordinates>
-65.0719757,-10.8925257,166.96
</coordinates>
</Point>
</Placemark>
<Placemark>
<name>
Thu Dec 15 12:04:02 2016 S=1.58 Km/hr
</name>
<styleUrl>
#styleMap_TLP_Normal
</styleUrl>
<Point>
<coordinates>
-65.0718994,-10.8924685,169.43
</coordinates>
</Point>
</Placemark>
<Placemark>
<name>
Thu Dec 15 12:04:12 2016 S=1.00 Km/hr
</name>
<styleUrl>
#styleMap_TLP_Normal
</styleUrl>
<Point>
<coordinates>
-65.0718765,-10.8924322,169.92
</coordinates>
</Point>
</Placemark>
<Placemark>
<name>
Thu Dec 15 12:04:22 2016 S=0.47 Km/hr
</name>
<styleUrl>
#styleMap_TLP_Normal
</styleUrl>
<Point>
<coordinates>
-65.0718613,-10.8924284,170.59
</coordinates>
</Point>
</Placemark>
<Placemark>
<name>
Thu Dec 15 12:04:32 2016 S=0.68 Km/hr
</name>
<styleUrl>
#styleMap_TLP_Normal
</styleUrl>
<Point>
<coordinates>
-65.0718460,-10.8924179,171.60
</coordinates>
</Point>
</Placemark>
<Placemark>
<name>
Thu Dec 15 12:04:42 2016 S=1.14 Km/hr
</name>
<styleUrl>
#styleMap_TLP_Normal
</styleUrl>
<Point>
<coordinates>
-65.0718307,-10.8923922,171.64
</coordinates>
</Point>
</Placemark>
<Placemark>
<name>
Thu Dec 15 12:04:52 2016 S=0.66 Km/hr
</name>
<styleUrl>
#styleMap_TLP_Normal
</styleUrl>
<Point>
<coordinates>
-65.0718155,-10.8923817,171.58
</coordinates>
</Point>
</Placemark>
<Placemark>
<name>
Thu Dec 15 12:05:02 2016 S=1.36 Km/hr
</name>
<styleUrl>
#styleMap_TLP_Normal
</styleUrl>
<Point>
<coordinates>
-65.0717621,-10.8923531,171.85
</coordinates>
</Point>
</Placemark>
<Placemark>
<name>
Thu Dec 15 12:05:12 2016 S=1.11 Km/hr
</name>
<styleUrl>
#styleMap_TLP_Normal
</styleUrl>
<Point>
<coordinates>
-65.0716705,-10.8923101,172.11
</coordinates>
</Point>
</Placemark>
<Placemark>
<name>
Thu Dec 15 12:05:22 2016 S=0.74 Km/hr
</name>
<styleUrl>
#styleMap_TLP_Normal
</styleUrl>
<Point>
<coordinates>
-65.0716705,-10.8922853,172.37
</coordinates>
</Point>
</Placemark>
<Placemark>
<name>
Thu Dec 15 12:05:32 2016 S=1.18 Km/hr
</name>
<styleUrl>
#styleMap_TLP_Normal
</styleUrl>
<Point>
<coordinates>
-65.0716782,-10.8922777,173.01
</coordinates>
</Point>
</Placemark>
<Placemark>
<name>
Thu Dec 15 12:05:42 2016 S=0.86 Km/hr
</name>
<styleUrl>
#styleMap_TLP_Normal
</styleUrl>
<Point>
<coordinates>
-65.0717087,-10.8922577,172.68
</coordinates>
</Point>
</Placemark>
<Placemark>
<name>
Thu Dec 15 12:05:52 2016 S=0.61 Km/hr
</name>
<styleUrl>
#styleMap_TLP_Normal
</styleUrl>
<Point>
<coordinates>
-65.0717163,-10.8922491,173.02
</coordinates>
</Point>
</Placemark>
<Placemark>
<name>
Thu Dec 15 12:06:02 2016 S=1.74 Km/hr
</name>
<styleUrl>
#styleMap_TLP_Normal
</styleUrl>
<Point>
<coordinates>
-65.0717316,-10.8922110,172.89
</coordinates>
</Point>
</Placemark>
<Placemark>
<name>
Thu Dec 15 12:06:12 2016 S=1.13 Km/hr
</name>
<styleUrl>
#styleMap_TLP_Normal
</styleUrl>
<Point>
<coordinates>
-65.0716934,-10.8921986,172.42
</coordinates>
</Point>
</Placemark>
<Placemark>
<name>
Thu Dec 15 12:06:22 2016 S=1.28 Km/hr
</name>
<styleUrl>
#styleMap_TLP_Normal
</styleUrl>
<Point>
<coordinates>
-65.0716476,-10.8921585,173.17
</coordinates>
</Point>
</Placemark>
<Placemark>
<name>
Thu Dec 15 12:06:32 2016 S=1.01 Km/hr
</name>
<styleUrl>
#styleMap_TLP_Normal
</styleUrl>
<Point>
<coordinates>
-65.0716095,-10.8920698,173.32
</coordinates>
</Point>
</Placemark>
<Placemark>
<name>
Thu Dec 15 12:06:42 2016 S=2.25 Km/hr
</name>
<styleUrl>
#styleMap_TLP_Normal
</styleUrl>
<Point>
<coordinates>
-65.0716019,-10.8920994,172.98
</coordinates>
</Point>
</Placemark>
<Placemark>
<name>
Thu Dec 15 12:06:52 2016 S=0.92 Km/hr
</name>
<styleUrl>
#styleMap_TLP_Normal
</styleUrl>
<Point>
<coordinates>
-65.0715637,-10.8921309,173.63
</coordinates>
</Point>
</Placemark>
<Placemark>
<name>
Thu Dec 15 12:07:02 2016 S=0.47 Km/hr
</name>
<styleUrl>
#styleMap_TLP_Normal
</styleUrl>
<Point>
<coordinates>
-65.0715790,-10.8921127,173.80
</coordinates>
</Point>
</Placemark>
<Placemark>
<name>
Thu Dec 15 12:07:12 2016 S=1.61 Km/hr
</name>
<styleUrl>
#styleMap_TLP_Normal
</styleUrl>
<Point>
<coordinates>
-65.0715637,-10.8920345,173.51
</coordinates>
</Point>
</Placemark>
<Placemark>
<name>
Thu Dec 15 12:07:22 2016 S=1.66 Km/hr
</name>
<styleUrl>
#styleMap_TLP_Normal
</styleUrl>
<Point>
<coordinates>
-65.0715256,-10.8919706,174.42
</coordinates>
</Point>
</Placemark>
<Placemark>
<name>
Thu Dec 15 12:07:32 2016 S=1.61 Km/hr
</name>
<styleUrl>
#styleMap_TLP_Normal
</styleUrl>
<Point>
<coordinates>
-65.0714798,-10.8918724,174.00
</coordinates>
</Point>
</Placemark>
<Placemark>
<name>
Thu Dec 15 12:07:42 2016 S=1.23 Km/hr
</name>
<styleUrl>
#styleMap_TLP_Normal
</styleUrl>
<Point>
<coordinates>
-65.0714798,-10.8917789,172.36
</coordinates>
</Point>
</Placemark>
<Placemark>
<name>
Thu Dec 15 12:07:52 2016 S=0.43 Km/hr
</name>
<styleUrl>
#styleMap_TLP_Normal
</styleUrl>
<Point>
<coordinates>
-65.0714874,-10.8917122,171.18
</coordinates>
</Point>
</Placemark>
<Placemark>
<name>
Thu Dec 15 12:08:02 2016 S=0.41 Km/hr
</name>
<styleUrl>
#styleMap_TLP_Normal
</styleUrl>
<Point>
<coordinates>
-65.0714874,-10.8917036,171.09
</coordinates>
</Point>
</Placemark>
<Placemark>
<name>
Thu Dec 15 12:08:12 2016 S=1.15 Km/hr
</name>
<styleUrl>
#styleMap_TLP_Normal
</styleUrl>
<Point>
<coordinates>
-65.0715027,-10.8916464,170.18
</coordinates>
</Point>
</Placemark>
<Placemark>
<name>
Thu Dec 15 12:08:22 2016 S=1.05 Km/hr
</name>
<styleUrl>
#styleMap_TLP_Normal
</styleUrl>
<Point>
<coordinates>
-65.0715332,-10.8916550,169.89
</coordinates>
</Point>
</Placemark>
<Placemark>
<name>
Thu Dec 15 12:08:32 2016 S=0.74 Km/hr
</name>
<styleUrl>
#styleMap_TLP_Normal
</styleUrl>
<Point>
<coordinates>
-65.0715408,-10.8916645,169.42
</coordinates>
</Point>
</Placemark>
<Placemark>
<name>
Thu Dec 15 12:08:42 2016 S=0.74 Km/hr
</name>
<styleUrl>
#styleMap_TLP_Normal
</styleUrl>
<Point>
<coordinates>
-65.0715408,-10.8916607,169.42
</coordinates>
</Point>
</Placemark>
<Placemark>
<name>
Thu Dec 15 12:08:52 2016 S=1.58 Km/hr
</name>
<styleUrl>
#styleMap_TLP_Normal
</styleUrl>
<Point>
<coordinates>
-65.0715561,-10.8916302,169.53
</coordinates>
</Point>
</Placemark>
<Placemark>
<name>
Thu Dec 15 12:09:02 2016 S=1.08 Km/hr
</name>
<styleUrl>
#styleMap_TLP_Normal
</styleUrl>
<Point>
<coordinates>
-65.0715866,-10.8916073,170.36
</coordinates>
</Point>
</Placemark>
<Placemark>
<name>
Thu Dec 15 12:09:12 2016 S=1.45 Km/hr
</name>
<styleUrl>
#styleMap_TLP_Normal
</styleUrl>
<Point>
<coordinates>
-65.0716019,-10.8915424,169.81
</coordinates>
</Point>
</Placemark>
<Placemark>
<name>
Thu Dec 15 12:09:22 2016 S=2.41 Km/hr
</name>
<styleUrl>
#styleMap_TLP_Normal
</styleUrl>
<Point>
<coordinates>
-65.0716095,-10.8915014,169.49
</coordinates>
</Point>
</Placemark>
<Placemark>
<name>
Thu Dec 15 12:09:32 2016 S=0.27 Km/hr
</name>
<styleUrl>
#styleMap_TLP_Normal
</styleUrl>
<Point>
<coordinates>
-65.0715714,-10.8914938,170.04
</coordinates>
</Point>
</Placemark>
<Placemark>
<name>
Thu Dec 15 12:09:42 2016 S=0.50 Km/hr
</name>
<styleUrl>
#styleMap_TLP_Normal
</styleUrl>
<Point>
<coordinates>
-65.0715637,-10.8914928,170.01
</coordinates>
</Point>
</Placemark>
<Placemark>
<name>
Thu Dec 15 12:09:52 2016 S=0.42 Km/hr
</name>
<styleUrl>
#styleMap_TLP_Normal
</styleUrl>
<Point>
<coordinates>
-65.0715790,-10.8914824,169.99
</coordinates>
</Point>
</Placemark>
<Placemark>
<name>
Thu Dec 15 12:10:02 2016 S=1.44 Km/hr
</name>
<styleUrl>
#styleMap_TLP_Normal
</styleUrl>
<Point>
<coordinates>
-65.0715942,-10.8914814,170.29
</coordinates>
</Point>
</Placemark>
<Placemark>
<name>
Thu Dec 15 12:10:12 2016 S=0.50 Km/hr
</name>
<styleUrl>
#styleMap_TLP_Normal
</styleUrl>
<Point>
<coordinates>
-65.0716019,-10.8914423,170.11
</coordinates>
</Point>
</Placemark>
<Placemark>
<name>
Thu Dec 15 12:10:22 2016 S=1.17 Km/hr
</name>
<styleUrl>
#styleMap_TLP_Normal
</styleUrl>
<Point>
<coordinates>
-65.0715561,-10.8913975,168.93
</coordinates>
</Point>
</Placemark>
<Placemark>
<name>
Thu Dec 15 12:10:32 2016 S=2.10 Km/hr
</name>
<styleUrl>
#styleMap_TLP_Normal
</styleUrl>
<Point>
<coordinates>
-65.0714874,-10.8913946,169.61
</coordinates>
</Point>
</Placemark>
<Placemark>
<name>
Thu Dec 15 12:10:42 2016 S=1.19 Km/hr
</name>
<styleUrl>
#styleMap_TLP_Normal
</styleUrl>
<Point>
<coordinates>
-65.0714188,-10.8912868,167.52
</coordinates>
</Point>
</Placemark>
<Placemark>
<name>
Thu Dec 15 12:10:52 2016 S=2.36 Km/hr
</name>
<styleUrl>
#styleMap_TLP_Normal
</styleUrl>
<Point>
<coordinates>
-65.0713882,-10.8912649,166.36
</coordinates>
</Point>
</Placemark>
<Placemark>
<name>
Thu Dec 15 12:11:02 2016 S=1.43 Km/hr
</name>
<styleUrl>
#styleMap_TLP_Normal
</styleUrl>
<Point>
<coordinates>
-65.0713348,-10.8912067,164.59
</coordinates>
</Point>
</Placemark>
<Placemark>
<name>
Thu Dec 15 12:11:12 2016 S=1.77 Km/hr
</name>
<styleUrl>
#styleMap_TLP_Normal
</styleUrl>
<Point>
<coordinates>
-65.0713120,-10.8911848,163.45
</coordinates>
</Point>
</Placemark>
<Placemark>
<name>
Thu Dec 15 12:11:22 2016 S=0.76 Km/hr
</name>
<styleUrl>
#styleMap_TLP_Normal
</styleUrl>
<Point>
<coordinates>
-65.0712738,-10.8911476,161.42
</coordinates>
</Point>
</Placemark>
<Placemark>
<name>
Thu Dec 15 12:11:32 2016 S=1.79 Km/hr
</name>
<styleUrl>
#styleMap_TLP_Normal
</styleUrl>
<Point>
<coordinates>
-65.0712814,-10.8911142,160.75
</coordinates>
</Point>
</Placemark>
<Placemark>
<name>
Thu Dec 15 12:11:42 2016 S=1.38 Km/hr
</name>
<styleUrl>
#styleMap_TLP_Normal
</styleUrl>
<Point>
<coordinates>
-65.0712662,-10.8910494,157.14
</coordinates>
</Point>
</Placemark>
<Placemark>
<name>
Thu Dec 15 12:11:52 2016 S=0.87 Km/hr
</name>
<styleUrl>
#styleMap_TLP_Normal
</styleUrl>
<Point>
<coordinates>
-65.0712509,-10.8910866,155.71
</coordinates>
</Point>
</Placemark>
<Placemark>
<name>
Thu Dec 15 12:12:02 2016 S=0.91 Km/hr
</name>
<styleUrl>
#styleMap_TLP_Normal
</styleUrl>
<Point>
<coordinates>
-65.0712509,-10.8910961,155.55
</coordinates>
</Point>
</Placemark>
<Placemark>
<name>
Thu Dec 15 12:12:12 2016 S=2.00 Km/hr
</name>
<styleUrl>
#styleMap_TLP_Normal
</styleUrl>
<Point>
<coordinates>
-65.0712357,-10.8911047,154.39
</coordinates>
</Point>
</Placemark>
<Placemark>
<name>
Thu Dec 15 12:12:22 2016 S=1.42 Km/hr
</name>
<styleUrl>
#styleMap_TLP_Normal
</styleUrl>
<Point>
<coordinates>
-65.0711517,-10.8912077,154.54
</coordinates>
</Point>
</Placemark>
<Placemark>
<name>
Thu Dec 15 12:12:32 2016 S=0.72 Km/hr
</name>
<styleUrl>
#styleMap_TLP_Normal
</styleUrl>
<Point>
<coordinates>
-65.0711212,-10.8912058,153.93
</coordinates>
</Point>
</Placemark>
<Placemark>
<name>
Thu Dec 15 12:12:42 2016 S=0.59 Km/hr
</name>
<styleUrl>
#styleMap_TLP_Normal
</styleUrl>
<Point>
<coordinates>
-65.0710983,-10.8912296,153.85
</coordinates>
</Point>
</Placemark>
<Placemark>
<name>
Thu Dec 15 12:12:52 2016 S=0.78 Km/hr
</name>
<styleUrl>
#styleMap_TLP_Normal
</styleUrl>
<Point>
<coordinates>
-65.0710907,-10.8912439,153.95
</coordinates>
</Point>
</Placemark>
<Placemark>
<name>
Thu Dec 15 12:13:02 2016 S=0.46 Km/hr
</name>
<styleUrl>
#styleMap_TLP_Normal
</styleUrl>
<Point>
<coordinates>
-65.0710678,-10.8912439,154.00
</coordinates>
</Point>
</Placemark>
<Placemark>
<name>
Thu Dec 15 12:13:12 2016 S=0.63 Km/hr
</name>
<styleUrl>
#styleMap_TLP_Normal
</styleUrl>
<Point>
<coordinates>
-65.0710602,-10.8912420,154.00
</coordinates>
</Point>
</Placemark>
<Placemark>
<name>
Thu Dec 15 12:13:22 2016 S=0.70 Km/hr
</name>
<styleUrl>
#styleMap_TLP_Normal
</styleUrl>
<Point>
<coordinates>
-65.0710297,-10.8912029,154.12
</coordinates>
</Point>
</Placemark>
<Placemark>
<name>
Thu Dec 15 12:13:32 2016 S=0.53 Km/hr
</name>
<styleUrl>
#styleMap_TLP_Normal
</styleUrl>
<Point>
<coordinates>
-65.0710373,-10.8912039,154.12
</coordinates>
</Point>
</Placemark>
<Placemark>
<name>
Thu Dec 15 12:13:42 2016 S=0.29 Km/hr
</name>
<styleUrl>
#styleMap_TLP_Normal
</styleUrl>
<Point>
<coordinates>
-65.0710220,-10.8912096,154.11
</coordinates>
</Point>
</Placemark>
<Placemark>
<name>
Thu Dec 15 12:13:52 2016 S=0.47 Km/hr
</name>
<styleUrl>
#styleMap_TLP_Normal
</styleUrl>
<Point>
<coordinates>
-65.0709991,-10.8912296,154.55
</coordinates>
</Point>
</Placemark>
<Placemark>
<name>
Thu Dec 15 12:14:02 2016 S=1.09 Km/hr
</name>
<styleUrl>
#styleMap_TLP_Normal
</styleUrl>
<Point>
<coordinates>
-65.0709686,-10.8912306,154.55
</coordinates>
</Point>
</Placemark>
<Placemark>
<name>
Thu Dec 15 12:14:12 2016 S=0.80 Km/hr
</name>
<styleUrl>
#styleMap_TLP_Normal
</styleUrl>
<Point>
<coordinates>
-65.0709686,-10.8912077,154.46
</coordinates>
</Point>
</Placemark>
<Placemark>
<name>
Thu Dec 15 12:14:22 2016 S=0.93 Km/hr
</name>
<styleUrl>
#styleMap_TLP_Normal
</styleUrl>
<Point>
<coordinates>
-65.0709686,-10.8912020,154.39
</coordinates>
</Point>
</Placemark>
<Placemark>
<name>
Thu Dec 15 12:14:32 2016 S=0.59 Km/hr
</name>
<styleUrl>
#styleMap_TLP_Normal
</styleUrl>
<Point>
<coordinates>
-65.0709534,-10.8911924,154.66
</coordinates>
</Point>
</Placemark>
<Placemark>
<name>
Thu Dec 15 12:14:42 2016 S=1.72 Km/hr
</name>
<styleUrl>
#styleMap_TLP_Normal
</styleUrl>
<Point>
<coordinates>
-65.0709305,-10.8912258,154.14
</coordinates>
</Point>
</Placemark>
<Placemark>
<name>
Thu Dec 15 12:14:52 2016 S=2.41 Km/hr
</name>
<styleUrl>
#styleMap_TLP_Normal
</styleUrl>
<Point>
<coordinates>
-65.0709305,-10.8913088,152.18
</coordinates>
</Point>
</Placemark>
<Placemark>
<name>
Thu Dec 15 12:15:02 2016 S=1.81 Km/hr
</name>
<styleUrl>
#styleMap_TLP_Normal
</styleUrl>
<Point>
<coordinates>
-65.0709076,-10.8913765,151.83
</coordinates>
</Point>
</Placemark>
<Placemark>
<name>
Thu Dec 15 12:15:12 2016 S=1.66 Km/hr
</name>
<styleUrl>
#styleMap_TLP_Normal
</styleUrl>
<Point>
<coordinates>
-65.0708923,-10.8914518,152.13
</coordinates>
</Point>
</Placemark>
<Placemark>
<name>
Thu Dec 15 12:15:22 2016 S=1.30 Km/hr
</name>
<styleUrl>
#styleMap_TLP_Normal
</styleUrl>
<Point>
<coordinates>
-65.0708618,-10.8915110,152.18
</coordinates>
</Point>
</Placemark>
<Placemark>
<name>
Thu Dec 15 12:15:32 2016 S=1.39 Km/hr
</name>
<styleUrl>
#styleMap_TLP_Normal
</styleUrl>
<Point>
<coordinates>
-65.0708084,-10.8915396,152.48
</coordinates>
</Point>
</Placemark>
<Placemark>
<name>
Thu Dec 15 12:15:42 2016 S=1.29 Km/hr
</name>
<styleUrl>
#styleMap_TLP_Normal
</styleUrl>
<Point>
<coordinates>
-65.0707474,-10.8915710,152.22
</coordinates>
</Point>
</Placemark>
<Placemark>
<name>
Thu Dec 15 12:15:52 2016 S=1.43 Km/hr
</name>
<styleUrl>
#styleMap_TLP_Normal
</styleUrl>
<Point>
<coordinates>
-65.0707092,-10.8915825,152.13
</coordinates>
</Point>
</Placemark>
<Placemark>
<name>
Thu Dec 15 12:16:02 2016 S=1.67 Km/hr
</name>
<styleUrl>
#styleMap_TLP_Normal
</styleUrl>
<Point>
<coordinates>
-65.0706024,-10.8915796,152.55
</coordinates>
</Point>
</Placemark>
<Placemark>
<name>
Thu Dec 15 12:16:12 2016 S=1.58 Km/hr
</name>
<styleUrl>
#styleMap_TLP_Normal
</styleUrl>
<Point>
<coordinates>
-65.0705109,-10.8915310,152.38
</coordinates>
</Point>
</Placemark>
<Placemark>
<name>
Thu Dec 15 12:16:22 2016 S=1.27 Km/hr
</name>
<styleUrl>
#styleMap_TLP_Normal
</styleUrl>
<Point>
<coordinates>
-65.0704956,-10.8915186,153.02
</coordinates>
</Point>
</Placemark>
<Placemark>
<name>
Thu Dec 15 12:16:32 2016 S=1.05 Km/hr
</name>
<styleUrl>
#styleMap_TLP_Normal
</styleUrl>
<Point>
<coordinates>
-65.0704422,-10.8915377,152.45
</coordinates>
</Point>
</Placemark>
<Placemark>
<name>
Thu Dec 15 12:16:42 2016 S=0.25 Km/hr
</name>
<styleUrl>
#styleMap_TLP_Normal
</styleUrl>
<Point>
<coordinates>
-65.0704041,-10.8915634,151.80
</coordinates>
</Point>
</Placemark>
<Placemark>
<name>
Thu Dec 15 12:16:52 2016 S=1.35 Km/hr
</name>
<styleUrl>
#styleMap_TLP_Normal
</styleUrl>
<Point>
<coordinates>
-65.0703888,-10.8915663,151.55
</coordinates>
</Point>
</Placemark>
<Placemark>
<name>
Thu Dec 15 12:17:02 2016 S=1.06 Km/hr
</name>
<styleUrl>
#styleMap_TLP_Normal
</styleUrl>
<Point>
<coordinates>
-65.0703278,-10.8916006,150.91
</coordinates>
</Point>
</Placemark>
<Placemark>
<name>
Thu Dec 15 12:17:12 2016 S=1.45 Km/hr
</name>
<styleUrl>
#styleMap_TLP_Normal
</styleUrl>
<Point>
<coordinates>
-65.0703125,-10.8916178,150.80
</coordinates>
</Point>
</Placemark>
<Placemark>
<name>
Thu Dec 15 12:17:22 2016 S=1.90 Km/hr
</name>
<styleUrl>
#styleMap_TLP_Normal
</styleUrl>
<Point>
<coordinates>
-65.0702209,-10.8916321,149.96
</coordinates>
</Point>
</Placemark>
<Placemark>
<name>
Thu Dec 15 12:17:32 2016 S=1.30 Km/hr
</name>
<styleUrl>
#styleMap_TLP_Normal
</styleUrl>
<Point>
<coordinates>
-65.0700836,-10.8916245,149.59
</coordinates>
</Point>
</Placemark>
<Placemark>
<name>
Thu Dec 15 12:17:42 2016 S=1.10 Km/hr
</name>
<styleUrl>
#styleMap_TLP_Normal
</styleUrl>
<Point>
<coordinates>
-65.0699463,-10.8916569,148.98
</coordinates>
</Point>
</Placemark>
<Placemark>
<name>
Thu Dec 15 12:17:52 2016 S=1.14 Km/hr
</name>
<styleUrl>
#styleMap_TLP_Normal
</styleUrl>
<Point>
<coordinates>
-65.0699081,-10.8916607,148.96
</coordinates>
</Point>
</Placemark>
<Placemark>
<name>
Thu Dec 15 12:18:02 2016 S=0.56 Km/hr
</name>
<styleUrl>
#styleMap_TLP_Normal
</styleUrl>
<Point>
<coordinates>
-65.0698166,-10.8916254,148.09
</coordinates>
</Point>
</Placemark>
<Placemark>
<name>
Thu Dec 15 12:18:12 2016 S=1.41 Km/hr
</name>
<styleUrl>
#styleMap_TLP_Normal
</styleUrl>
<Point>
<coordinates>
-65.0697784,-10.8916121,148.09
</coordinates>
</Point>
</Placemark>
<Placemark>
<name>
Thu Dec 15 12:18:22 2016 S=1.46 Km/hr
</name>
<styleUrl>
#styleMap_TLP_Normal
</styleUrl>
<Point>
<coordinates>
-65.0696869,-10.8916016,149.19
</coordinates>
</Point>
</Placemark>
<Placemark>
<name>
Thu Dec 15 12:18:32 2016 S=1.35 Km/hr
</name>
<styleUrl>
#styleMap_TLP_Normal
</styleUrl>
<Point>
<coordinates>
-65.0695801,-10.8915615,149.63
</coordinates>
</Point>
</Placemark>
<Placemark>
<name>
Thu Dec 15 12:18:42 2016 S=2.07 Km/hr
</name>
<styleUrl>
#styleMap_TLP_Normal
</styleUrl>
<Point>
<coordinates>
-65.0694504,-10.8915434,149.98
</coordinates>
</Point>
</Placemark>
<Placemark>
<name>
Thu Dec 15 12:18:52 2016 S=1.10 Km/hr
</name>
<styleUrl>
#styleMap_TLP_Normal
</styleUrl>
<Point>
<coordinates>
-65.0693893,-10.8915405,150.52
</coordinates>
</Point>
</Placemark>
<Placemark>
<name>
Thu Dec 15 12:19:02 2016 S=1.38 Km/hr
</name>
<styleUrl>
#styleMap_TLP_Normal
</styleUrl>
<Point>
<coordinates>
-65.0693283,-10.8915071,150.33
</coordinates>
</Point>
</Placemark>
<Placemark>
<name>
Thu Dec 15 12:19:12 2016 S=0.52 Km/hr
</name>
<styleUrl>
#styleMap_TLP_Normal
</styleUrl>
<Point>
<coordinates>
-65.0693207,-10.8914928,150.39
</coordinates>
</Point>
</Placemark>
<Placemark>
<name>
Thu Dec 15 12:19:22 2016 S=0.99 Km/hr
</name>
<styleUrl>
#styleMap_TLP_Normal
</styleUrl>
<Point>
<coordinates>
-65.0693207,-10.8914890,150.65
</coordinates>
</Point>
</Placemark>
<Placemark>
<name>
Thu Dec 15 12:19:32 2016 S=0.87 Km/hr
</name>
<styleUrl>
#styleMap_TLP_Normal
</styleUrl>
<Point>
<coordinates>
-65.0693283,-10.8914814,151.30
</coordinates>
</Point>
</Placemark>
<Placemark>
<name>
Thu Dec 15 12:19:42 2016 S=0.85 Km/hr
</name>
<styleUrl>
#styleMap_TLP_Normal
</styleUrl>
<Point>
<coordinates>
-65.0693588,-10.8915081,151.35
</coordinates>
</Point>
</Placemark>
<Placemark>
<name>
Thu Dec 15 12:19:52 2016 S=1.54 Km/hr
</name>
<styleUrl>
#styleMap_TLP_Normal
</styleUrl>
<Point>
<coordinates>
-65.0693512,-10.8915663,153.35
</coordinates>
</Point>
</Placemark>
<Placemark>
<name>
Thu Dec 15 12:20:02 2016 S=0.24 Km/hr
</name>
<styleUrl>
#styleMap_TLP_Normal
</styleUrl>
<Point>
<coordinates>
-65.0693817,-10.8916101,153.25
</coordinates>
</Point>
</Placemark>
<Placemark>
<name>
Thu Dec 15 12:20:12 2016 S=0.75 Km/hr
</name>
<styleUrl>
#styleMap_TLP_Normal
</styleUrl>
<Point>
<coordinates>
-65.0693970,-10.8916264,154.07
</coordinates>
</Point>
</Placemark>
<Placemark>
<name>
Thu Dec 15 12:20:22 2016 S=0.61 Km/hr
</name>
<styleUrl>
#styleMap_TLP_Normal
</styleUrl>
<Point>
<coordinates>
-65.0694351,-10.8916473,154.43
</coordinates>
</Point>
</Placemark>
<Placemark>
<name>
Thu Dec 15 12:20:32 2016 S=0.06 Km/hr
</name>
<styleUrl>
#styleMap_TLP_Normal
</styleUrl>
<Point>
<coordinates>
-65.0693665,-10.8916693,153.59
</coordinates>
</Point>
</Placemark>
<Placemark>
<name>
Thu Dec 15 12:20:42 2016 S=1.31 Km/hr
</name>
<styleUrl>
#styleMap_TLP_Normal
</styleUrl>
<Point>
<coordinates>
-65.0693817,-10.8916855,154.76
</coordinates>
</Point>
</Placemark>
<Placemark>
<name>
Thu Dec 15 12:20:52 2016 S=1.74 Km/hr
</name>
<styleUrl>
#styleMap_TLP_Normal
</styleUrl>
<Point>
<coordinates>
-65.0694275,-10.8917418,156.67
</coordinates>
</Point>
</Placemark>
<Placemark>
<name>
Thu Dec 15 12:21:02 2016 S=1.36 Km/hr
</name>
<styleUrl>
#styleMap_TLP_Normal
</styleUrl>
<Point>
<coordinates>
-65.0694199,-10.8917999,157.52
</coordinates>
</Point>
</Placemark>
<Placemark>
<name>
Thu Dec 15 12:21:12 2016 S=0.59 Km/hr
</name>
<styleUrl>
#styleMap_TLP_Normal
</styleUrl>
<Point>
<coordinates>
-65.0694275,-10.8918104,158.80
</coordinates>
</Point>
</Placemark>
<Placemark>
<name>
Thu Dec 15 12:21:22 2016 S=0.21 Km/hr
</name>
<styleUrl>
#styleMap_TLP_Normal
</styleUrl>
<Point>
<coordinates>
-65.0694122,-10.8918209,158.87
</coordinates>
</Point>
</Placemark>
<Placemark>
<name>
Thu Dec 15 12:21:32 2016 S=1.15 Km/hr
</name>
<styleUrl>
#styleMap_TLP_Normal
</styleUrl>
<Point>
<coordinates>
-65.0694122,-10.8918238,158.94
</coordinates>
</Point>
</Placemark>
<Placemark>
<name>
Thu Dec 15 12:21:42 2016 S=1.56 Km/hr
</name>
<styleUrl>
#styleMap_TLP_Normal
</styleUrl>
<Point>
<coordinates>
-65.0693970,-10.8918610,159.90
</coordinates>
</Point>
</Placemark>
<Placemark>
<name>
Thu Dec 15 12:21:52 2016 S=1.07 Km/hr
</name>
<styleUrl>
#styleMap_TLP_Normal
</styleUrl>
<Point>
<coordinates>
-65.0693893,-10.8918543,160.53
</coordinates>
</Point>
</Placemark>
<Placemark>
<name>
Thu Dec 15 12:22:02 2016 S=1.30 Km/hr
</name>
<styleUrl>
#styleMap_TLP_Normal
</styleUrl>
<Point>
<coordinates>
-65.0694122,-10.8918324,159.46
</coordinates>
</Point>
</Placemark>
<Placemark>
<name>
Thu Dec 15 12:22:12 2016 S=1.58 Km/hr
</name>
<styleUrl>
#styleMap_TLP_Normal
</styleUrl>
<Point>
<coordinates>
-65.0693665,-10.8918123,159.92
</coordinates>
</Point>
</Placemark>
<Placemark>
<name>
Thu Dec 15 12:22:22 2016 S=0.95 Km/hr
</name>
<styleUrl>
#styleMap_TLP_Normal
</styleUrl>
<Point>
<coordinates>
-65.0692749,-10.8918381,159.26
</coordinates>
</Point>
</Placemark>
<Placemark>
<name>
Thu Dec 15 12:22:32 2016 S=1.81 Km/hr
</name>
<styleUrl>
#styleMap_TLP_Normal
</styleUrl>
<Point>
<coordinates>
-65.0691757,-10.8918610,158.64
</coordinates>
</Point>
</Placemark>
<Placemark>
<name>
Thu Dec 15 12:22:42 2016 S=1.03 Km/hr
</name>
<styleUrl>
#styleMap_TLP_Normal
</styleUrl>
<Point>
<coordinates>
-65.0691376,-10.8918495,157.42
</coordinates>
</Point>
</Placemark>
<Placemark>
<name>
Thu Dec 15 12:22:52 2016 S=1.75 Km/hr
</name>
<styleUrl>
#styleMap_TLP_Normal
</styleUrl>
<Point>
<coordinates>
-65.0690308,-10.8918581,157.91
</coordinates>
</Point>
</Placemark>
<Placemark>
<name>
Thu Dec 15 12:23:02 2016 S=1.64 Km/hr
</name>
<styleUrl>
#styleMap_TLP_Normal
</styleUrl>
<Point>
<coordinates>
-65.0689774,-10.8918276,158.86
</coordinates>
</Point>
</Placemark>
<Placemark>
<name>
Thu Dec 15 12:23:12 2016 S=1.45 Km/hr
</name>
<styleUrl>
#styleMap_TLP_Normal
</styleUrl>
<Point>
<coordinates>
-65.0688171,-10.8918180,161.15
</coordinates>
</Point>
</Placemark>
<Placemark>
<name>
Thu Dec 15 12:23:22 2016 S=1.07 Km/hr
</name>
<styleUrl>
#styleMap_TLP_Normal
</styleUrl>
<Point>
<coordinates>
-65.0687637,-10.8918285,160.24
</coordinates>
</Point>
</Placemark>
<Placemark>
<name>
Thu Dec 15 12:23:32 2016 S=0.93 Km/hr
</name>
<styleUrl>
#styleMap_TLP_Normal
</styleUrl>
<Point>
<coordinates>
-65.0687103,-10.8918505,159.91
</coordinates>
</Point>
</Placemark>
<Placemark>
<name>
Thu Dec 15 12:23:42 2016 S=0.46 Km/hr
</name>
<styleUrl>
#styleMap_TLP_Normal
</styleUrl>
<Point>
<coordinates>
-65.0686569,-10.8917980,159.00
</coordinates>
</Point>
</Placemark>
<Placemark>
<name>
Thu Dec 15 12:23:52 2016 S=0.46 Km/hr
</name>
<styleUrl>
#styleMap_TLP_Normal
</styleUrl>
<Point>
<coordinates>
-65.0686569,-10.8917799,158.89
</coordinates>
</Point>
</Placemark>
<Placemark>
<name>
Thu Dec 15 12:24:02 2016 S=0.35 Km/hr
</name>
<styleUrl>
#styleMap_TLP_Normal
</styleUrl>
<Point>
<coordinates>
-65.0686188,-10.8917961,158.17
</coordinates>
</Point>
</Placemark>
<Placemark>
<name>
Thu Dec 15 12:24:12 2016 S=1.21 Km/hr
</name>
<styleUrl>
#styleMap_TLP_Normal
</styleUrl>
<Point>
<coordinates>
-65.0685959,-10.8918219,158.13
</coordinates>
</Point>
</Placemark>
<Placemark>
<name>
Thu Dec 15 12:24:22 2016 S=0.30 Km/hr
</name>
<styleUrl>
#styleMap_TLP_Normal
</styleUrl>
<Point>
<coordinates>
-65.0685654,-10.8917961,155.74
</coordinates>
</Point>
</Placemark>
<Placemark>
<name>
Thu Dec 15 12:24:32 2016 S=0.58 Km/hr
</name>
<styleUrl>
#styleMap_TLP_Normal
</styleUrl>
<Point>
<coordinates>
-65.0685577,-10.8917999,155.67
</coordinates>
</Point>
</Placemark>
<Placemark>
<name>
Thu Dec 15 12:24:42 2016 S=0.63 Km/hr
</name>
<styleUrl>
#styleMap_TLP_Normal
</styleUrl>
<Point>
<coordinates>
-65.0685577,-10.8918085,155.61
</coordinates>
</Point>
</Placemark>
<Placemark>
<name>
Thu Dec 15 12:24:52 2016 S=1.05 Km/hr
</name>
<styleUrl>
#styleMap_TLP_Normal
</styleUrl>
<Point>
<coordinates>
-65.0684280,-10.8918657,155.52
</coordinates>
</Point>
</Placemark>
<Placemark>
<name>
Thu Dec 15 12:25:02 2016 S=0.83 Km/hr
</name>
<styleUrl>
#styleMap_TLP_Normal
</styleUrl>
<Point>
<coordinates>
-65.0683746,-10.8918810,153.56
</coordinates>
</Point>
</Placemark>
<Placemark>
<name>
Thu Dec 15 12:25:12 2016 S=1.73 Km/hr
</name>
<styleUrl>
#styleMap_TLP_Normal
</styleUrl>
<Point>
<coordinates>
-65.0683365,-10.8918867,153.79
</coordinates>
</Point>
</Placemark>
<Placemark>
<name>
Thu Dec 15 12:25:22 2016 S=1.68 Km/hr
</name>
<styleUrl>
#styleMap_TLP_Normal
</styleUrl>
<Point>
<coordinates>
-65.0682831,-10.8918648,154.33
</coordinates>
</Point>
</Placemark>
<Placemark>
<name>
Thu Dec 15 12:25:32 2016 S=0.93 Km/hr
</name>
<styleUrl>
#styleMap_TLP_Normal
</styleUrl>
<Point>
<coordinates>
-65.0682220,-10.8918676,154.36
</coordinates>
</Point>
</Placemark>
<Placemark>
<name>
Thu Dec 15 12:25:42 2016 S=0.67 Km/hr
</name>
<styleUrl>
#styleMap_TLP_Normal
</styleUrl>
<Point>
<coordinates>
-65.0682144,-10.8918648,154.50
</coordinates>
</Point>
</Placemark>
<Placemark>
<name>
Thu Dec 15 12:25:52 2016 S=2.42 Km/hr
</name>
<styleUrl>
#styleMap_TLP_Normal
</styleUrl>
<Point>
<coordinates>
-65.0681152,-10.8919153,154.60
</coordinates>
</Point>
</Placemark>
<Placemark>
<name>
Thu Dec 15 12:26:02 2016 S=1.65 Km/hr
</name>
<styleUrl>
#styleMap_TLP_Normal
</styleUrl>
<Point>
<coordinates>
-65.0680084,-10.8919430,154.96
</coordinates>
</Point>
</Placemark>
<Placemark>
<name>
Thu Dec 15 12:26:12 2016 S=1.74 Km/hr
</name>
<styleUrl>
#styleMap_TLP_Normal
</styleUrl>
<Point>
<coordinates>
-65.0679245,-10.8919268,155.99
</coordinates>
</Point>
</Placemark>
<Placemark>
<name>
Thu Dec 15 12:26:22 2016 S=2.09 Km/hr
</name>
<styleUrl>
#styleMap_TLP_Normal
</styleUrl>
<Point>
<coordinates>
-65.0678101,-10.8919783,155.45
</coordinates>
</Point>
</Placemark>
<Placemark>
<name>
Thu Dec 15 12:26:32 2016 S=0.37 Km/hr
</name>
<styleUrl>
#styleMap_TLP_Normal
</styleUrl>
<Point>
<coordinates>
-65.0677567,-10.8919792,155.35
</coordinates>
</Point>
</Placemark>
<Placemark>
<name>
Thu Dec 15 12:26:42 2016 S=0.70 Km/hr
</name>
<styleUrl>
#styleMap_TLP_Normal
</styleUrl>
<Point>
<coordinates>
-65.0677414,-10.8919716,155.41
</coordinates>
</Point>
</Placemark>
<Placemark>
<name>
Thu Dec 15 12:26:52 2016 S=1.20 Km/hr
</name>
<styleUrl>
#styleMap_TLP_Normal
</styleUrl>
<Point>
<coordinates>
-65.0677185,-10.8919735,155.52
</coordinates>
</Point>
</Placemark>
<Placemark>
<name>
Thu Dec 15 12:27:02 2016 S=1.14 Km/hr
</name>
<styleUrl>
#styleMap_TLP_Normal
</styleUrl>
<Point>
<coordinates>
-65.0676041,-10.8919992,156.69
</coordinates>
</Point>
</Placemark>
<Placemark>
<name>
Thu Dec 15 12:27:12 2016 S=1.59 Km/hr
</name>
<styleUrl>
#styleMap_TLP_Normal
</styleUrl>
<Point>
<coordinates>
-65.0675201,-10.8921137,158.20
</coordinates>
</Point>
</Placemark>
<Placemark>
<name>
Thu Dec 15 12:27:22 2016 S=1.50 Km/hr
</name>
<styleUrl>
#styleMap_TLP_Normal
</styleUrl>
<Point>
<coordinates>
-65.0673752,-10.8921862,159.26
</coordinates>
</Point>
</Placemark>
<Placemark>
<name>
Thu Dec 15 12:27:32 2016 S=1.46 Km/hr
</name>
<styleUrl>
#styleMap_TLP_Normal
</styleUrl>
<Point>
<coordinates>
-65.0673294,-10.8921795,160.29
</coordinates>
</Point>
</Placemark>
<Placemark>
<name>
Thu Dec 15 12:27:42 2016 S=0.46 Km/hr
</name>
<styleUrl>
#styleMap_TLP_Normal
</styleUrl>
<Point>
<coordinates>
-65.0673294,-10.8921986,160.93
</coordinates>
</Point>
</Placemark>
<Placemark>
<name>
Thu Dec 15 12:27:52 2016 S=0.65 Km/hr
</name>
<styleUrl>
#styleMap_TLP_Normal
</styleUrl>
<Point>
<coordinates>
-65.0672760,-10.8921957,160.45
</coordinates>
</Point>
</Placemark>
<Placemark>
<name>
Thu Dec 15 12:28:02 2016 S=0.24 Km/hr
</name>
<styleUrl>
#styleMap_TLP_Normal
</styleUrl>
<Point>
<coordinates>
-65.0672455,-10.8921766,159.25
</coordinates>
</Point>
</Placemark>
<Placemark>
<name>
Thu Dec 15 12:28:12 2016 S=0.58 Km/hr
</name>
<styleUrl>
#styleMap_TLP_Normal
</styleUrl>
<Point>
<coordinates>
-65.0672379,-10.8921566,160.09
</coordinates>
</Point>
</Placemark>
<Placemark>
<name>
Thu Dec 15 12:28:22 2016 S=0.44 Km/hr
</name>
<styleUrl>
#styleMap_TLP_Normal
</styleUrl>
<Point>
<coordinates>
-65.0672455,-10.8921547,160.09
</coordinates>
</Point>
</Placemark>
<Placemark>
<name>
Thu Dec 15 12:28:32 2016 S=1.06 Km/hr
</name>
<styleUrl>
#styleMap_TLP_Normal
</styleUrl>
<Point>
<coordinates>
-65.0672455,-10.8921824,159.60
</coordinates>
</Point>
</Placemark>
<Placemark>
<name>
Thu Dec 15 12:28:42 2016 S=1.08 Km/hr
</name>
<styleUrl>
#styleMap_TLP_Normal
</styleUrl>
<Point>
<coordinates>
-65.0672150,-10.8922167,159.45
</coordinates>
</Point>
</Placemark>
<Placemark>
<name>
Thu Dec 15 12:28:52 2016 S=0.81 Km/hr
</name>
<styleUrl>
#styleMap_TLP_Normal
</styleUrl>
<Point>
<coordinates>
-65.0671616,-10.8922777,159.45
</coordinates>
</Point>
</Placemark>
<Placemark>
<name>
Thu Dec 15 12:29:02 2016 S=0.59 Km/hr
</name>
<styleUrl>
#styleMap_TLP_Normal
</styleUrl>
<Point>
<coordinates>
-65.0671463,-10.8923006,159.26
</coordinates>
</Point>
</Placemark>
<Placemark>
<name>
Thu Dec 15 12:29:12 2016 S=1.01 Km/hr
</name>
<styleUrl>
#styleMap_TLP_Normal
</styleUrl>
<Point>
<coordinates>
-65.0671234,-10.8923464,157.79
</coordinates>
</Point>
</Placemark>
<Placemark>
<name>
Thu Dec 15 12:29:22 2016 S=0.84 Km/hr
</name>
<styleUrl>
#styleMap_TLP_Normal
</styleUrl>
<Point>
<coordinates>
-65.0671387,-10.8923836,157.55
</coordinates>
</Point>
</Placemark>
<Placemark>
<name>
Thu Dec 15 12:29:32 2016 S=0.80 Km/hr
</name>
<styleUrl>
#styleMap_TLP_Normal
</styleUrl>
<Point>
<coordinates>
-65.0671768,-10.8923960,158.64
</coordinates>
</Point>
</Placemark>
<Placemark>
<name>
Thu Dec 15 12:29:42 2016 S=0.64 Km/hr
</name>
<styleUrl>
#styleMap_TLP_Normal
</styleUrl>
<Point>
<coordinates>
-65.0671997,-10.8923950,158.43
</coordinates>
</Point>
</Placemark>
<Placemark>
<name>
Thu Dec 15 12:29:52 2016 S=0.86 Km/hr
</name>
<styleUrl>
#styleMap_TLP_Normal
</styleUrl>
<Point>
<coordinates>
-65.0672226,-10.8923874,157.95
</coordinates>
</Point>
</Placemark>
<Placemark>
<name>
Thu Dec 15 12:30:02 2016 S=0.35 Km/hr
</name>
<styleUrl>
#styleMap_TLP_Normal
</styleUrl>
<Point>
<coordinates>
-65.0671921,-10.8924189,158.49
</coordinates>
</Point>
</Placemark>
<Placemark>
<name>
Thu Dec 15 12:30:12 2016 S=0.83 Km/hr
</name>
<styleUrl>
#styleMap_TLP_Normal
</styleUrl>
<Point>
<coordinates>
-65.0672379,-10.8924427,158.35
</coordinates>
</Point>
</Placemark>
<Placemark>
<name>
Thu Dec 15 12:30:22 2016 S=0.54 Km/hr
</name>
<styleUrl>
#styleMap_TLP_Normal
</styleUrl>
<Point>
<coordinates>
-65.0672760,-10.8924408,158.25
</coordinates>
</Point>
</Placemark>
<Placemark>
<name>
Thu Dec 15 12:30:32 2016 S=0.95 Km/hr
</name>
<styleUrl>
#styleMap_TLP_Normal
</styleUrl>
<Point>
<coordinates>
-65.0672836,-10.8925037,157.77
</coordinates>
</Point>
</Placemark>
<Placemark>
<name>
Thu Dec 15 12:30:42 2016 S=0.54 Km/hr
</name>
<styleUrl>
#styleMap_TLP_Normal
</styleUrl>
<Point>
<coordinates>
-65.0672684,-10.8925314,158.52
</coordinates>
</Point>
</Placemark>
<Placemark>
<name>
Thu Dec 15 12:30:52 2016 S=0.86 Km/hr
</name>
<styleUrl>
#styleMap_TLP_Normal
</styleUrl>
<Point>
<coordinates>
-65.0672379,-10.8926134,161.54
</coordinates>
</Point>
</Placemark>
<Placemark>
<name>
Thu Dec 15 12:31:02 2016 S=1.41 Km/hr
</name>
<styleUrl>
#styleMap_TLP_Normal
</styleUrl>
<Point>
<coordinates>
-65.0671768,-10.8926048,161.54
</coordinates>
</Point>
</Placemark>
<Placemark>
<name>
Thu Dec 15 12:31:12 2016 S=0.38 Km/hr
</name>
<styleUrl>
#styleMap_TLP_Normal
</styleUrl>
<Point>
<coordinates>
-65.0671692,-10.8925791,160.16
</coordinates>
</Point>
</Placemark>
<Placemark>
<name>
Thu Dec 15 12:31:22 2016 S=1.49 Km/hr
</name>
<styleUrl>
#styleMap_TLP_Normal
</styleUrl>
<Point>
<coordinates>
-65.0672073,-10.8925934,160.16
</coordinates>
</Point>
</Placemark>
<Placemark>
<name>
Thu Dec 15 12:31:32 2016 S=0.92 Km/hr
</name>
<styleUrl>
#styleMap_TLP_Normal
</styleUrl>
<Point>
<coordinates>
-65.0672989,-10.8926029,160.07
</coordinates>
</Point>
</Placemark>
<Placemark>
<name>
Thu Dec 15 12:31:42 2016 S=1.23 Km/hr
</name>
<styleUrl>
#styleMap_TLP_Normal
</styleUrl>
<Point>
<coordinates>
-65.0673218,-10.8926134,159.86
</coordinates>
</Point>
</Placemark>
<Placemark>
<name>
Thu Dec 15 12:31:52 2016 S=0.31 Km/hr
</name>
<styleUrl>
#styleMap_TLP_Normal
</styleUrl>
<Point>
<coordinates>
-65.0672989,-10.8925915,158.87
</coordinates>
</Point>
</Placemark>
<Placemark>
<name>
Thu Dec 15 12:32:02 2016 S=1.27 Km/hr
</name>
<styleUrl>
#styleMap_TLP_Normal
</styleUrl>
<Point>
<coordinates>
-65.0672913,-10.8925838,158.85
</coordinates>
</Point>
</Placemark>
<Placemark>
<name>
Thu Dec 15 12:32:12 2016 S=1.00 Km/hr
</name>
<styleUrl>
#styleMap_TLP_Normal
</styleUrl>
<Point>
<coordinates>
-65.0672073,-10.8924742,158.03
</coordinates>
</Point>
</Placemark>
<Placemark>
<name>
Thu Dec 15 12:32:22 2016 S=0.20 Km/hr
</name>
<styleUrl>
#styleMap_TLP_Normal
</styleUrl>
<Point>
<coordinates>
-65.0672226,-10.8924522,157.09
</coordinates>
</Point>
</Placemark>
<Placemark>
<name>
Thu Dec 15 12:32:32 2016 S=1.18 Km/hr
</name>
<styleUrl>
#styleMap_TLP_Normal
</styleUrl>
<Point>
<coordinates>
-65.0671692,-10.8925123,157.41
</coordinates>
</Point>
</Placemark>
<Placemark>
<name>
Thu Dec 15 12:32:42 2016 S=0.77 Km/hr
</name>
<styleUrl>
#styleMap_TLP_Normal
</styleUrl>
<Point>
<coordinates>
-65.0671921,-10.8925753,155.21
</coordinates>
</Point>
</Placemark>
<Placemark>
<name>
Thu Dec 15 12:32:52 2016 S=0.45 Km/hr
</name>
<styleUrl>
#styleMap_TLP_Normal
</styleUrl>
<Point>
<coordinates>
-65.0671844,-10.8925867,155.10
</coordinates>
</Point>
</Placemark>
<Placemark>
<name>
Thu Dec 15 12:33:02 2016 S=0.28 Km/hr
</name>
<styleUrl>
#styleMap_TLP_Normal
</styleUrl>
<Point>
<coordinates>
-65.0671844,-10.8925982,155.08
</coordinates>
</Point>
</Placemark>
<Placemark>
<name>
Thu Dec 15 12:33:12 2016 S=1.36 Km/hr
</name>
<styleUrl>
#styleMap_TLP_Normal
</styleUrl>
<Point>
<coordinates>
-65.0672150,-10.8926163,155.00
</coordinates>
</Point>
</Placemark>
<Placemark>
<name>
Thu Dec 15 12:33:22 2016 S=0.60 Km/hr
</name>
<styleUrl>
#styleMap_TLP_Normal
</styleUrl>
<Point>
<coordinates>
-65.0673141,-10.8926182,154.59
</coordinates>
</Point>
</Placemark>
<Placemark>
<name>
Thu Dec 15 12:33:32 2016 S=1.32 Km/hr
</name>
<styleUrl>
#styleMap_TLP_Normal
</styleUrl>
<Point>
<coordinates>
-65.0673294,-10.8926792,154.37
</coordinates>
</Point>
</Placemark>
<Placemark>
<name>
Thu Dec 15 12:33:42 2016 S=1.29 Km/hr
</name>
<styleUrl>
#styleMap_TLP_Normal
</styleUrl>
<Point>
<coordinates>
-65.0673599,-10.8927755,155.10
</coordinates>
</Point>
</Placemark>
<Placemark>
<name>
Thu Dec 15 12:33:52 2016 S=0.15 Km/hr
</name>
<styleUrl>
#styleMap_TLP_Normal
</styleUrl>
<Point>
<coordinates>
-65.0673676,-10.8928013,155.02
</coordinates>
</Point>
</Placemark>
<Placemark>
<name>
Thu Dec 15 12:34:02 2016 S=0.61 Km/hr
</name>
<styleUrl>
#styleMap_TLP_Normal
</styleUrl>
<Point>
<coordinates>
-65.0673599,-10.8928108,155.06
</coordinates>
</Point>
</Placemark>
<Placemark>
<name>
Thu Dec 15 12:34:12 2016 S=1.52 Km/hr
</name>
<styleUrl>
#styleMap_TLP_Normal
</styleUrl>
<Point>
<coordinates>
-65.0673447,-10.8928175,154.80
</coordinates>
</Point>
</Placemark>
<Placemark>
<name>
Thu Dec 15 12:34:22 2016 S=1.34 Km/hr
</name>
<styleUrl>
#styleMap_TLP_Normal
</styleUrl>
<Point>
<coordinates>
-65.0673370,-10.8928919,155.32
</coordinates>
</Point>
</Placemark>
<Placemark>
<name>
Thu Dec 15 12:34:32 2016 S=0.83 Km/hr
</name>
<styleUrl>
#styleMap_TLP_Normal
</styleUrl>
<Point>
<coordinates>
-65.0673752,-10.8928385,154.94
</coordinates>
</Point>
</Placemark>
<Placemark>
<name>
Thu Dec 15 12:34:42 2016 S=0.56 Km/hr
</name>
<styleUrl>
#styleMap_TLP_Normal
</styleUrl>
<Point>
<coordinates>
-65.0674057,-10.8928919,154.13
</coordinates>
</Point>
</Placemark>
<Placemark>
<name>
Thu Dec 15 12:34:52 2016 S=1.56 Km/hr
</name>
<styleUrl>
#styleMap_TLP_Normal
</styleUrl>
<Point>
<coordinates>
-65.0674057,-10.8928299,153.13
</coordinates>
</Point>
</Placemark>
<Placemark>
<name>
Thu Dec 15 12:35:02 2016 S=0.72 Km/hr
</name>
<styleUrl>
#styleMap_TLP_Normal
</styleUrl>
<Point>
<coordinates>
-65.0673828,-10.8927898,150.94
</coordinates>
</Point>
</Placemark>
<Placemark>
<name>
Thu Dec 15 12:35:12 2016 S=0.98 Km/hr
</name>
<styleUrl>
#styleMap_TLP_Normal
</styleUrl>
<Point>
<coordinates>
-65.0673447,-10.8928738,149.67
</coordinates>
</Point>
</Placemark>
<Placemark>
<name>
Thu Dec 15 12:35:22 2016 S=0.99 Km/hr
</name>
<styleUrl>
#styleMap_TLP_Normal
</styleUrl>
<Point>
<coordinates>
-65.0673447,-10.8928690,149.78
</coordinates>
</Point>
</Placemark>
<Placemark>
<name>
Thu Dec 15 12:35:32 2016 S=0.96 Km/hr
</name>
<styleUrl>
#styleMap_TLP_Normal
</styleUrl>
<Point>
<coordinates>
-65.0673065,-10.8928699,149.41
</coordinates>
</Point>
</Placemark>
<Placemark>
<name>
Thu Dec 15 12:35:42 2016 S=0.63 Km/hr
</name>
<styleUrl>
#styleMap_TLP_Normal
</styleUrl>
<Point>
<coordinates>
-65.0672989,-10.8928604,149.48
</coordinates>
</Point>
</Placemark>
<Placemark>
<name>
Thu Dec 15 12:35:52 2016 S=0.59 Km/hr
</name>
<styleUrl>
#styleMap_TLP_Normal
</styleUrl>
<Point>
<coordinates>
-65.0672989,-10.8928690,149.08
</coordinates>
</Point>
</Placemark>
<Placemark>
<name>
Thu Dec 15 12:36:02 2016 S=0.30 Km/hr
</name>
<styleUrl>
#styleMap_TLP_Normal
</styleUrl>
<Point>
<coordinates>
-65.0672913,-10.8928776,149.84
</coordinates>
</Point>
</Placemark>
<Placemark>
<name>
Thu Dec 15 12:36:12 2016 S=0.85 Km/hr
</name>
<styleUrl>
#styleMap_TLP_Normal
</styleUrl>
<Point>
<coordinates>
-65.0673065,-10.8928852,149.99
</coordinates>
</Point>
</Placemark>
<Placemark>
<name>
Thu Dec 15 12:36:22 2016 S=0.57 Km/hr
</name>
<styleUrl>
#styleMap_TLP_Normal
</styleUrl>
<Point>
<coordinates>
-65.0672607,-10.8928757,151.53
</coordinates>
</Point>
</Placemark>
<Placemark>
<name>
Thu Dec 15 12:36:32 2016 S=0.13 Km/hr
</name>
<styleUrl>
#styleMap_TLP_Normal
</styleUrl>
<Point>
<coordinates>
-65.0672531,-10.8928747,151.71
</coordinates>
</Point>
</Placemark>
<Placemark>
<name>
Thu Dec 15 12:36:42 2016 S=0.20 Km/hr
</name>
<styleUrl>
#styleMap_TLP_Normal
</styleUrl>
<Point>
<coordinates>
-65.0672531,-10.8928738,151.88
</coordinates>
</Point>
</Placemark>
<Placemark>
<name>
Thu Dec 15 12:36:52 2016 S=1.69 Km/hr
</name>
<styleUrl>
#styleMap_TLP_Normal
</styleUrl>
<Point>
<coordinates>
-65.0672531,-10.8928928,151.96
</coordinates>
</Point>
</Placemark>
<Placemark>
<name>
Thu Dec 15 12:37:02 2016 S=1.47 Km/hr
</name>
<styleUrl>
#styleMap_TLP_Normal
</styleUrl>
<Point>
<coordinates>
-65.0671921,-10.8929605,152.26
</coordinates>
</Point>
</Placemark>
<Placemark>
<name>
Thu Dec 15 12:37:12 2016 S=0.96 Km/hr
</name>
<styleUrl>
#styleMap_TLP_Normal
</styleUrl>
<Point>
<coordinates>
-65.0671692,-10.8929605,152.54
</coordinates>
</Point>
</Placemark>
<Placemark>
<name>
Thu Dec 15 12:37:22 2016 S=0.10 Km/hr
</name>
<styleUrl>
#styleMap_TLP_Normal
</styleUrl>
<Point>
<coordinates>
-65.0671692,-10.8929739,152.72
</coordinates>
</Point>
</Placemark>
<Placemark>
<name>
Thu Dec 15 12:37:32 2016 S=1.13 Km/hr
</name>
<styleUrl>
#styleMap_TLP_Normal
</styleUrl>
<Point>
<coordinates>
-65.0671539,-10.8928862,151.55
</coordinates>
</Point>
</Placemark>
<Placemark>
<name>
Thu Dec 15 12:37:42 2016 S=1.09 Km/hr
</name>
<styleUrl>
#styleMap_TLP_Normal
</styleUrl>
<Point>
<coordinates>
-65.0672302,-10.8929453,149.78
</coordinates>
</Point>
</Placemark>
<Placemark>
<name>
Thu Dec 15 12:37:52 2016 S=0.38 Km/hr
</name>
<styleUrl>
#styleMap_TLP_Normal
</styleUrl>
<Point>
<coordinates>
-65.0672531,-10.8929605,149.56
</coordinates>
</Point>
</Placemark>
<Placemark>
<name>
Thu Dec 15 12:38:02 2016 S=0.93 Km/hr
</name>
<styleUrl>
#styleMap_TLP_Normal
</styleUrl>
<Point>
<coordinates>
-65.0672379,-10.8929605,149.68
</coordinates>
</Point>
</Placemark>
<Placemark>
<name>
Thu Dec 15 12:38:12 2016 S=1.38 Km/hr
</name>
<styleUrl>
#styleMap_TLP_Normal
</styleUrl>
<Point>
<coordinates>
-65.0671997,-10.8930035,149.89
</coordinates>
</Point>
</Placemark>
<Placemark>
<name>
Thu Dec 15 12:38:22 2016 S=0.83 Km/hr
</name>
<styleUrl>
#styleMap_TLP_Normal
</styleUrl>
<Point>
<coordinates>
-65.0671387,-10.8930140,150.11
</coordinates>
</Point>
</Placemark>
<Placemark>
<name>
Thu Dec 15 12:38:32 2016 S=0.31 Km/hr
</name>
<styleUrl>
#styleMap_TLP_Normal
</styleUrl>
<Point>
<coordinates>
-65.0671387,-10.8930120,150.51
</coordinates>
</Point>
</Placemark>
<Placemark>
<name>
Thu Dec 15 12:38:42 2016 S=1.25 Km/hr
</name>
<styleUrl>
#styleMap_TLP_Normal
</styleUrl>
<Point>
<coordinates>
-65.0671158,-10.8929958,151.91
</coordinates>
</Point>
</Placemark>
<Placemark>
<name>
Thu Dec 15 12:38:52 2016 S=0.21 Km/hr
</name>
<styleUrl>
#styleMap_TLP_Normal
</styleUrl>
<Point>
<coordinates>
-65.0671234,-10.8929930,153.94
</coordinates>
</Point>
</Placemark>
<Placemark>
<name>
Thu Dec 15 12:39:02 2016 S=0.61 Km/hr
</name>
<styleUrl>
#styleMap_TLP_Normal
</styleUrl>
<Point>
<coordinates>
-65.0671310,-10.8929825,155.23
</coordinates>
</Point>
</Placemark>
<Placemark>
<name>
Thu Dec 15 12:39:12 2016 S=0.56 Km/hr
</name>
<styleUrl>
#styleMap_TLP_Normal
</styleUrl>
<Point>
<coordinates>
-65.0671234,-10.8929729,156.64
</coordinates>
</Point>
</Placemark>
<Placemark>
<name>
Thu Dec 15 12:39:22 2016 S=0.46 Km/hr
</name>
<styleUrl>
#styleMap_TLP_Normal
</styleUrl>
<Point>
<coordinates>
-65.0671158,-10.8929720,158.17
</coordinates>
</Point>
</Placemark>
<Placemark>
<name>
Thu Dec 15 12:39:32 2016 S=1.16 Km/hr
</name>
<styleUrl>
#styleMap_TLP_Normal
</styleUrl>
<Point>
<coordinates>
-65.0671082,-10.8929863,159.71
</coordinates>
</Point>
</Placemark>
<Placemark>
<name>
Thu Dec 15 12:39:42 2016 S=0.11 Km/hr
</name>
<styleUrl>
#styleMap_TLP_Normal
</styleUrl>
<Point>
<coordinates>
-65.0671158,-10.8929749,162.08
</coordinates>
</Point>
</Placemark>
<Placemark>
<name>
Thu Dec 15 12:39:52 2016 S=0.52 Km/hr
</name>
<styleUrl>
#styleMap_TLP_Normal
</styleUrl>
<Point>
<coordinates>
-65.0671082,-10.8929653,163.92
</coordinates>
</Point>
</Placemark>
<Placemark>
<name>
Thu Dec 15 12:40:02 2016 S=0.83 Km/hr
</name>
<styleUrl>
#styleMap_TLP_Normal
</styleUrl>
<Point>
<coordinates>
-65.0671005,-10.8929749,165.81
</coordinates>
</Point>
</Placemark>
<Placemark>
<name>
Thu Dec 15 12:40:12 2016 S=0.37 Km/hr
</name>
<styleUrl>
#styleMap_TLP_Normal
</styleUrl>
<Point>
<coordinates>
-65.0671158,-10.8929834,167.56
</coordinates>
</Point>
</Placemark>
<Placemark>
<name>
Thu Dec 15 12:40:22 2016 S=0.35 Km/hr
</name>
<styleUrl>
#styleMap_TLP_Normal
</styleUrl>
<Point>
<coordinates>
-65.0671082,-10.8929844,169.16
</coordinates>
</Point>
</Placemark>
<Placemark>
<name>
Thu Dec 15 12:40:32 2016 S=0.30 Km/hr
</name>
<styleUrl>
#styleMap_TLP_Normal
</styleUrl>
<Point>
<coordinates>
-65.0671082,-10.8929853,170.53
</coordinates>
</Point>
</Placemark>
<Placemark>
<name>
Thu Dec 15 12:40:42 2016 S=1.10 Km/hr
</name>
<styleUrl>
#styleMap_TLP_Normal
</styleUrl>
<Point>
<coordinates>
-65.0670929,-10.8929825,170.76
</coordinates>
</Point>
</Placemark>
<Placemark>
<name>
Thu Dec 15 12:40:52 2016 S=1.20 Km/hr
</name>
<styleUrl>
#styleMap_TLP_Normal
</styleUrl>
<Point>
<coordinates>
-65.0670700,-10.8929520,169.75
</coordinates>
</Point>
</Placemark>
<Placemark>
<name>
Thu Dec 15 12:41:02 2016 S=0.82 Km/hr
</name>
<styleUrl>
#styleMap_TLP_Normal
</styleUrl>
<Point>
<coordinates>
-65.0670547,-10.8929367,169.57
</coordinates>
</Point>
</Placemark>
<Placemark>
<name>
Thu Dec 15 12:41:12 2016 S=0.69 Km/hr
</name>
<styleUrl>
#styleMap_TLP_Normal
</styleUrl>
<Point>
<coordinates>
-65.0670471,-10.8929300,169.41
</coordinates>
</Point>
</Placemark>
<Placemark>
<name>
Thu Dec 15 12:41:22 2016 S=1.16 Km/hr
</name>
<styleUrl>
#styleMap_TLP_Normal
</styleUrl>
<Point>
<coordinates>
-65.0670853,-10.8929405,169.13
</coordinates>
</Point>
</Placemark>
<Placemark>
<name>
Thu Dec 15 12:41:32 2016 S=0.73 Km/hr
</name>
<styleUrl>
#styleMap_TLP_Normal
</styleUrl>
<Point>
<coordinates>
-65.0671158,-10.8929958,167.85
</coordinates>
</Point>
</Placemark>
<Placemark>
<name>
Thu Dec 15 12:41:42 2016 S=0.56 Km/hr
</name>
<styleUrl>
#styleMap_TLP_Normal
</styleUrl>
<Point>
<coordinates>
-65.0671234,-10.8930073,167.59
</coordinates>
</Point>
</Placemark>
<Placemark>
<name>
Thu Dec 15 12:41:52 2016 S=0.57 Km/hr
</name>
<styleUrl>
#styleMap_TLP_Normal
</styleUrl>
<Point>
<coordinates>
-65.0671234,-10.8930178,167.14
</coordinates>
</Point>
</Placemark>
<Placemark>
<name>
Thu Dec 15 12:42:02 2016 S=0.71 Km/hr
</name>
<styleUrl>
#styleMap_TLP_Normal
</styleUrl>
<Point>
<coordinates>
-65.0671158,-10.8930368,166.38
</coordinates>
</Point>
</Placemark>
<Placemark>
<name>
Thu Dec 15 12:42:12 2016 S=0.93 Km/hr
</name>
<styleUrl>
#styleMap_TLP_Normal
</styleUrl>
<Point>
<coordinates>
-65.0670929,-10.8930397,165.54
</coordinates>
</Point>
</Placemark>
<Placemark>
<name>
Thu Dec 15 12:42:22 2016 S=1.15 Km/hr
</name>
<styleUrl>
#styleMap_TLP_Normal
</styleUrl>
<Point>
<coordinates>
-65.0670166,-10.8930855,164.49
</coordinates>
</Point>
</Placemark>
<Placemark>
<name>
Thu Dec 15 12:42:32 2016 S=0.16 Km/hr
</name>
<styleUrl>
#styleMap_TLP_Normal
</styleUrl>
<Point>
<coordinates>
-65.0669937,-10.8930998,163.80
</coordinates>
</Point>
</Placemark>
<Placemark>
<name>
Thu Dec 15 12:42:42 2016 S=0.13 Km/hr
</name>
<styleUrl>
#styleMap_TLP_Normal
</styleUrl>
<Point>
<coordinates>
-65.0669937,-10.8931017,162.83
</coordinates>
</Point>
</Placemark>
<Placemark>
<name>
Thu Dec 15 12:42:52 2016 S=0.02 Km/hr
</name>
<styleUrl>
#styleMap_TLP_Normal
</styleUrl>
<Point>
<coordinates>
-65.0669937,-10.8931026,162.69
</coordinates>
</Point>
</Placemark>
<Placemark>
<name>
Thu Dec 15 12:43:02 2016 S=0.01 Km/hr
</name>
<styleUrl>
#styleMap_TLP_Normal
</styleUrl>
<Point>
<coordinates>
-65.0669937,-10.8931017,162.73
</coordinates>
</Point>
</Placemark>
<Placemark>
<name>
Thu Dec 15 12:43:12 2016 S=0.01 Km/hr
</name>
<styleUrl>
#styleMap_TLP_Normal
</styleUrl>
<Point>
<coordinates>
-65.0669937,-10.8931017,162.78
</coordinates>
</Point>
</Placemark>
<Placemark>
<name>
Thu Dec 15 12:43:22 2016 S=0.01 Km/hr
</name>
<styleUrl>
#styleMap_TLP_Normal
</styleUrl>
<Point>
<coordinates>
-65.0669937,-10.8930998,162.80
</coordinates>
</Point>
</Placemark>
<Placemark>
<name>
Thu Dec 15 12:43:32 2016 S=0.01 Km/hr
</name>
<styleUrl>
#styleMap_TLP_Normal
</styleUrl>
<Point>
<coordinates>
-65.0669937,-10.8930979,162.84
</coordinates>
</Point>
</Placemark>
<Placemark>
<name>
Thu Dec 15 12:43:42 2016 S=0.01 Km/hr
</name>
<styleUrl>
#styleMap_TLP_Normal
</styleUrl>
<Point>
<coordinates>
-65.0669937,-10.8930988,162.87
</coordinates>
</Point>
</Placemark>
<Placemark>
<name>
Thu Dec 15 12:43:52 2016 S=0.00 Km/hr
</name>
<styleUrl>
#styleMap_TLP_Normal
</styleUrl>
<Point>
<coordinates>
-65.0669937,-10.8930969,162.90
</coordinates>
</Point>
</Placemark>
<Placemark>
<name>
Thu Dec 15 12:44:02 2016 S=0.01 Km/hr
</name>
<styleUrl>
#styleMap_TLP_Normal
</styleUrl>
<Point>
<coordinates>
-65.0669937,-10.8930969,162.92
</coordinates>
</Point>
</Placemark>
<Placemark>
<name>
Thu Dec 15 12:44:12 2016 S=0.01 Km/hr
</name>
<styleUrl>
#styleMap_TLP_Normal
</styleUrl>
<Point>
<coordinates>
-65.0669937,-10.8930969,162.93
</coordinates>
</Point>
</Placemark>
<Placemark>
<name>
Thu Dec 15 12:44:22 2016 S=0.02 Km/hr
</name>
<styleUrl>
#styleMap_TLP_Normal
</styleUrl>
<Point>
<coordinates>
-65.0669937,-10.8930960,162.96
</coordinates>
</Point>
</Placemark>
<Placemark>
<name>
Thu Dec 15 12:44:32 2016 S=0.02 Km/hr
</name>
<styleUrl>
#styleMap_TLP_Normal
</styleUrl>
<Point>
<coordinates>
-65.0669861,-10.8930960,162.96
</coordinates>
</Point>
</Placemark>
<Placemark>
<name>
Thu Dec 15 12:44:42 2016 S=0.01 Km/hr
</name>
<styleUrl>
#styleMap_TLP_Normal
</styleUrl>
<Point>
<coordinates>
-65.0669937,-10.8930950,162.96
</coordinates>
</Point>
</Placemark>
<Placemark>
<name>
Thu Dec 15 12:44:52 2016 S=0.12 Km/hr
</name>
<styleUrl>
#styleMap_TLP_Normal
</styleUrl>
<Point>
<coordinates>
-65.0669861,-10.8930950,163.00
</coordinates>
</Point>
</Placemark>
<Placemark>
<name>
Thu Dec 15 12:45:02 2016 S=0.00 Km/hr
</name>
<styleUrl>
#styleMap_TLP_Normal
</styleUrl>
<Point>
<coordinates>
-65.0669937,-10.8930969,163.01
</coordinates>
</Point>
</Placemark>
<Placemark>
<name>
Thu Dec 15 12:45:12 2016 S=0.00 Km/hr
</name>
<styleUrl>
#styleMap_TLP_Normal
</styleUrl>
<Point>
<coordinates>
-65.0669937,-10.8930969,163.00
</coordinates>
</Point>
</Placemark>
<Placemark>
<name>
Thu Dec 15 12:45:22 2016 S=0.01 Km/hr
</name>
<styleUrl>
#styleMap_TLP_Normal
</styleUrl>
<Point>
<coordinates>
-65.0669937,-10.8930969,162.96
</coordinates>
</Point>
</Placemark>
<Placemark>
<name>
Thu Dec 15 12:45:32 2016 S=0.03 Km/hr
</name>
<styleUrl>
#styleMap_TLP_Normal
</styleUrl>
<Point>
<coordinates>
-65.0669861,-10.8930960,162.89
</coordinates>
</Point>
</Placemark>
<Placemark>
<name>
Thu Dec 15 12:45:42 2016 S=0.02 Km/hr
</name>
<styleUrl>
#styleMap_TLP_Normal
</styleUrl>
<Point>
<coordinates>
-65.0669861,-10.8930969,162.88
</coordinates>
</Point>
</Placemark>
<Placemark>
<name>
Thu Dec 15 12:45:52 2016 S=0.03 Km/hr
</name>
<styleUrl>
#styleMap_TLP_Normal
</styleUrl>
<Point>
<coordinates>
-65.0669861,-10.8930969,162.84
</coordinates>
</Point>
</Placemark>
<Placemark>
<name>
Thu Dec 15 12:46:02 2016 S=0.01 Km/hr
</name>
<styleUrl>
#styleMap_TLP_Normal
</styleUrl>
<Point>
<coordinates>
-65.0669861,-10.8930988,162.79
</coordinates>
</Point>
</Placemark>
<Placemark>
<name>
Thu Dec 15 12:46:12 2016 S=0.02 Km/hr
</name>
<styleUrl>
#styleMap_TLP_Normal
</styleUrl>
<Point>
<coordinates>
-65.0669861,-10.8930988,162.76
</coordinates>
</Point>
</Placemark>
<Placemark>
<name>
Thu Dec 15 12:46:22 2016 S=0.01 Km/hr
</name>
<styleUrl>
#styleMap_TLP_Normal
</styleUrl>
<Point>
<coordinates>
-65.0669785,-10.8930988,162.66
</coordinates>
</Point>
</Placemark>
<Placemark>
<name>
Thu Dec 15 12:46:32 2016 S=0.02 Km/hr
</name>
<styleUrl>
#styleMap_TLP_Normal
</styleUrl>
<Point>
<coordinates>
-65.0669785,-10.8930988,162.71
</coordinates>
</Point>
</Placemark>
<Placemark>
<name>
Thu Dec 15 12:46:42 2016 S=0.00 Km/hr
</name>
<styleUrl>
#styleMap_TLP_Normal
</styleUrl>
<Point>
<coordinates>
-65.0669785,-10.8930998,162.74
</coordinates>
</Point>
</Placemark>
<Placemark>
<name>
Thu Dec 15 12:46:52 2016 S=0.00 Km/hr
</name>
<styleUrl>
#styleMap_TLP_Normal
</styleUrl>
<Point>
<coordinates>
-65.0669785,-10.8930998,162.74
</coordinates>
</Point>
</Placemark>
<Placemark>
<name>
Thu Dec 15 12:47:02 2016 S=0.00 Km/hr
</name>
<styleUrl>
#styleMap_TLP_Normal
</styleUrl>
<Point>
<coordinates>
-65.0669785,-10.8930998,162.77
</coordinates>
</Point>
</Placemark>
<Placemark>
<name>
Thu Dec 15 12:47:12 2016 S=0.10 Km/hr
</name>
<styleUrl>
#styleMap_TLP_Normal
</styleUrl>
<Point>
<coordinates>
-65.0669708,-10.8931103,161.75
</coordinates>
</Point>
</Placemark>
<Placemark>
<name>
Thu Dec 15 12:47:22 2016 S=0.02 Km/hr
</name>
<styleUrl>
#styleMap_TLP_Normal
</styleUrl>
<Point>
<coordinates>
-65.0669174,-10.8931189,161.11
</coordinates>
</Point>
</Placemark>
<Placemark>
<name>
Thu Dec 15 12:47:32 2016 S=0.01 Km/hr
</name>
<styleUrl>
#styleMap_TLP_Normal
</styleUrl>
<Point>
<coordinates>
-65.0668716,-10.8931170,162.20
</coordinates>
</Point>
</Placemark>
<Placemark>
<name>
Thu Dec 15 12:47:42 2016 S=0.00 Km/hr
</name>
<styleUrl>
#styleMap_TLP_Normal
</styleUrl>
<Point>
<coordinates>
-65.0668259,-10.8931227,163.72
</coordinates>
</Point>
</Placemark>
<Placemark>
<name>
Thu Dec 15 12:47:52 2016 S=0.00 Km/hr
</name>
<styleUrl>
#styleMap_TLP_Normal
</styleUrl>
<Point>
<coordinates>
-65.0668259,-10.8931217,163.67
</coordinates>
</Point>
</Placemark>
<Placemark>
<name>
Thu Dec 15 12:48:02 2016 S=0.00 Km/hr
</name>
<styleUrl>
#styleMap_TLP_Normal
</styleUrl>
<Point>
<coordinates>
-65.0668259,-10.8931208,163.68
</coordinates>
</Point>
</Placemark>
<Placemark>
<name>
Thu Dec 15 12:48:12 2016 S=0.01 Km/hr
</name>
<styleUrl>
#styleMap_TLP_Normal
</styleUrl>
<Point>
<coordinates>
-65.0668259,-10.8931208,163.70
</coordinates>
</Point>
</Placemark>
<Placemark>
<name>
Thu Dec 15 12:48:22 2016 S=0.04 Km/hr
</name>
<styleUrl>
#styleMap_TLP_Normal
</styleUrl>
<Point>
<coordinates>
-65.0668259,-10.8931208,163.71
</coordinates>
</Point>
</Placemark>
<Placemark>
<name>
Thu Dec 15 12:48:32 2016 S=0.01 Km/hr
</name>
<styleUrl>
#styleMap_TLP_Normal
</styleUrl>
<Point>
<coordinates>
-65.0668182,-10.8931198,163.68
</coordinates>
</Point>
</Placemark>
<Placemark>
<name>
Thu Dec 15 12:48:42 2016 S=0.02 Km/hr
</name>
<styleUrl>
#styleMap_TLP_Normal
</styleUrl>
<Point>
<coordinates>
-65.0668259,-10.8931189,163.64
</coordinates>
</Point>
</Placemark>
<Placemark>
<name>
Thu Dec 15 12:48:52 2016 S=0.02 Km/hr
</name>
<styleUrl>
#styleMap_TLP_Normal
</styleUrl>
<Point>
<coordinates>
-65.0668259,-10.8931179,163.69
</coordinates>
</Point>
</Placemark>
<Placemark>
<name>
Thu Dec 15 12:49:02 2016 S=0.01 Km/hr
</name>
<styleUrl>
#styleMap_TLP_Normal
</styleUrl>
<Point>
<coordinates>
-65.0668259,-10.8931170,163.73
</coordinates>
</Point>
</Placemark>
<Placemark>
<name>
Thu Dec 15 12:49:12 2016 S=0.00 Km/hr
</name>
<styleUrl>
#styleMap_TLP_Normal
</styleUrl>
<Point>
<coordinates>
-65.0668259,-10.8931170,163.74
</coordinates>
</Point>
</Placemark>
<Placemark>
<name>
Thu Dec 15 12:49:22 2016 S=0.01 Km/hr
</name>
<styleUrl>
#styleMap_TLP_Normal
</styleUrl>
<Point>
<coordinates>
-65.0668182,-10.8931150,163.71
</coordinates>
</Point>
</Placemark>
<Placemark>
<name>
Thu Dec 15 12:49:32 2016 S=0.00 Km/hr
</name>
<styleUrl>
#styleMap_TLP_Normal
</styleUrl>
<Point>
<coordinates>
-65.0668182,-10.8931150,163.69
</coordinates>
</Point>
</Placemark>
<Placemark>
<name>
Thu Dec 15 12:49:42 2016 S=0.01 Km/hr
</name>
<styleUrl>
#styleMap_TLP_Normal
</styleUrl>
<Point>
<coordinates>
-65.0668182,-10.8931141,163.67
</coordinates>
</Point>
</Placemark>
<Placemark>
<name>
Thu Dec 15 12:49:52 2016 S=0.01 Km/hr
</name>
<styleUrl>
#styleMap_TLP_Normal
</styleUrl>
<Point>
<coordinates>
-65.0668182,-10.8931141,163.67
</coordinates>
</Point>
</Placemark>
<Placemark>
<name>
Thu Dec 15 12:50:02 2016 S=0.00 Km/hr
</name>
<styleUrl>
#styleMap_TLP_Normal
</styleUrl>
<Point>
<coordinates>
-65.0668182,-10.8931141,163.71
</coordinates>
</Point>
</Placemark>
<Placemark>
<name>
Thu Dec 15 12:50:12 2016 S=0.40 Km/hr
</name>
<styleUrl>
#styleMap_TLP_Normal
</styleUrl>
<Point>
<coordinates>
-65.0668182,-10.8931141,163.77
</coordinates>
</Point>
</Placemark>
<Placemark>
<name>
Thu Dec 15 12:50:22 2016 S=1.04 Km/hr
</name>
<styleUrl>
#styleMap_TLP_Normal
</styleUrl>
<Point>
<coordinates>
-65.0667877,-10.8931112,164.85
</coordinates>
</Point>
</Placemark>
<Placemark>
<name>
Thu Dec 15 12:50:32 2016 S=1.19 Km/hr
</name>
<styleUrl>
#styleMap_TLP_Normal
</styleUrl>
<Point>
<coordinates>
-65.0667496,-10.8931007,166.35
</coordinates>
</Point>
</Placemark>
<Placemark>
<name>
Thu Dec 15 12:50:42 2016 S=0.76 Km/hr
</name>
<styleUrl>
#styleMap_TLP_Normal
</styleUrl>
<Point>
<coordinates>
-65.0667191,-10.8930712,168.61
</coordinates>
</Point>
</Placemark>
<Placemark>
<name>
Thu Dec 15 12:50:52 2016 S=0.42 Km/hr
</name>
<styleUrl>
#styleMap_TLP_Normal
</styleUrl>
<Point>
<coordinates>
-65.0667419,-10.8930817,169.58
</coordinates>
</Point>
</Placemark>
<Placemark>
<name>
Thu Dec 15 12:51:02 2016 S=0.44 Km/hr
</name>
<styleUrl>
#styleMap_TLP_Normal
</styleUrl>
<Point>
<coordinates>
-65.0667496,-10.8930902,170.59
</coordinates>
</Point>
</Placemark>
<Placemark>
<name>
Thu Dec 15 12:51:12 2016 S=1.16 Km/hr
</name>
<styleUrl>
#styleMap_TLP_Normal
</styleUrl>
<Point>
<coordinates>
-65.0667572,-10.8930759,171.96
</coordinates>
</Point>
</Placemark>
<Placemark>
<name>
Thu Dec 15 12:51:22 2016 S=1.47 Km/hr
</name>
<styleUrl>
#styleMap_TLP_Normal
</styleUrl>
<Point>
<coordinates>
-65.0667877,-10.8930025,172.93
</coordinates>
</Point>
</Placemark>
<Placemark>
<name>
Thu Dec 15 12:51:32 2016 S=0.26 Km/hr
</name>
<styleUrl>
#styleMap_TLP_Normal
</styleUrl>
<Point>
<coordinates>
-65.0668106,-10.8929911,173.91
</coordinates>
</Point>
</Placemark>
<Placemark>
<name>
Thu Dec 15 12:51:42 2016 S=0.83 Km/hr
</name>
<styleUrl>
#styleMap_TLP_Normal
</styleUrl>
<Point>
<coordinates>
-65.0668259,-10.8930206,173.68
</coordinates>
</Point>
</Placemark>
<Placemark>
<name>
Thu Dec 15 12:51:52 2016 S=1.22 Km/hr
</name>
<styleUrl>
#styleMap_TLP_Normal
</styleUrl>
<Point>
<coordinates>
-65.0668182,-10.8930693,172.12
</coordinates>
</Point>
</Placemark>
<Placemark>
<name>
Thu Dec 15 12:52:02 2016 S=1.08 Km/hr
</name>
<styleUrl>
#styleMap_TLP_Normal
</styleUrl>
<Point>
<coordinates>
-65.0667419,-10.8930988,171.12
</coordinates>
</Point>
</Placemark>
<Placemark>
<name>
Thu Dec 15 12:52:12 2016 S=0.91 Km/hr
</name>
<styleUrl>
#styleMap_TLP_Normal
</styleUrl>
<Point>
<coordinates>
-65.0667191,-10.8931417,172.48
</coordinates>
</Point>
</Placemark>
<Placemark>
<name>
Thu Dec 15 12:52:22 2016 S=0.73 Km/hr
</name>
<styleUrl>
#styleMap_TLP_Normal
</styleUrl>
<Point>
<coordinates>
-65.0667114,-10.8931599,172.76
</coordinates>
</Point>
</Placemark>
<Placemark>
<name>
Thu Dec 15 12:52:32 2016 S=0.63 Km/hr
</name>
<styleUrl>
#styleMap_TLP_Normal
</styleUrl>
<Point>
<coordinates>
-65.0667114,-10.8931704,173.05
</coordinates>
</Point>
</Placemark>
<Placemark>
<name>
Thu Dec 15 12:52:42 2016 S=0.79 Km/hr
</name>
<styleUrl>
#styleMap_TLP_Normal
</styleUrl>
<Point>
<coordinates>
-65.0667114,-10.8931599,173.11
</coordinates>
</Point>
</Placemark>
<Placemark>
<name>
Thu Dec 15 12:52:52 2016 S=0.60 Km/hr
</name>
<styleUrl>
#styleMap_TLP_Normal
</styleUrl>
<Point>
<coordinates>
-65.0667038,-10.8931408,172.93
</coordinates>
</Point>
</Placemark>
<Placemark>
<name>
Thu Dec 15 12:53:02 2016 S=1.06 Km/hr
</name>
<styleUrl>
#styleMap_TLP_Normal
</styleUrl>
<Point>
<coordinates>
-65.0667038,-10.8931189,172.76
</coordinates>
</Point>
</Placemark>
<Placemark>
<name>
Thu Dec 15 12:53:12 2016 S=0.66 Km/hr
</name>
<styleUrl>
#styleMap_TLP_Normal
</styleUrl>
<Point>
<coordinates>
-65.0666885,-10.8930836,173.02
</coordinates>
</Point>
</Placemark>
<Placemark>
<name>
Thu Dec 15 12:53:22 2016 S=1.39 Km/hr
</name>
<styleUrl>
#styleMap_TLP_Normal
</styleUrl>
<Point>
<coordinates>
-65.0666885,-10.8931036,172.76
</coordinates>
</Point>
</Placemark>
<Placemark>
<name>
Thu Dec 15 12:53:32 2016 S=0.24 Km/hr
</name>
<styleUrl>
#styleMap_TLP_Normal
</styleUrl>
<Point>
<coordinates>
-65.0667191,-10.8931160,173.23
</coordinates>
</Point>
</Placemark>
<Placemark>
<name>
Thu Dec 15 12:53:42 2016 S=0.23 Km/hr
</name>
<styleUrl>
#styleMap_TLP_Normal
</styleUrl>
<Point>
<coordinates>
-65.0667191,-10.8931179,173.08
</coordinates>
</Point>
</Placemark>
<Placemark>
<name>
Thu Dec 15 12:53:52 2016 S=0.20 Km/hr
</name>
<styleUrl>
#styleMap_TLP_Normal
</styleUrl>
<Point>
<coordinates>
-65.0667191,-10.8931179,172.94
</coordinates>
</Point>
</Placemark>
<Placemark>
<name>
Thu Dec 15 12:54:02 2016 S=0.94 Km/hr
</name>
<styleUrl>
#styleMap_TLP_Normal
</styleUrl>
<Point>
<coordinates>
-65.0667343,-10.8931255,172.76
</coordinates>
</Point>
</Placemark>
<Placemark>
<name>
Thu Dec 15 12:54:12 2016 S=0.42 Km/hr
</name>
<styleUrl>
#styleMap_TLP_Normal
</styleUrl>
<Point>
<coordinates>
-65.0667496,-10.8931322,172.59
</coordinates>
</Point>
</Placemark>
<Placemark>
<name>
Thu Dec 15 12:54:22 2016 S=0.20 Km/hr
</name>
<styleUrl>
#styleMap_TLP_Normal
</styleUrl>
<Point>
<coordinates>
-65.0667572,-10.8931332,172.43
</coordinates>
</Point>
</Placemark>
<Placemark>
<name>
Thu Dec 15 12:54:32 2016 S=0.79 Km/hr
</name>
<styleUrl>
#styleMap_TLP_Normal
</styleUrl>
<Point>
<coordinates>
-65.0667648,-10.8931456,172.27
</coordinates>
</Point>
</Placemark>
<Placemark>
<name>
Thu Dec 15 12:54:42 2016 S=0.52 Km/hr
</name>
<styleUrl>
#styleMap_TLP_Normal
</styleUrl>
<Point>
<coordinates>
-65.0667725,-10.8931551,172.10
</coordinates>
</Point>
</Placemark>
<Placemark>
<name>
Thu Dec 15 12:54:52 2016 S=0.22 Km/hr
</name>
<styleUrl>
#styleMap_TLP_Normal
</styleUrl>
<Point>
<coordinates>
-65.0667725,-10.8931675,171.96
</coordinates>
</Point>
</Placemark>
<Placemark>
<name>
Thu Dec 15 12:55:02 2016 S=0.23 Km/hr
</name>
<styleUrl>
#styleMap_TLP_Normal
</styleUrl>
<Point>
<coordinates>
-65.0667801,-10.8931637,171.79
</coordinates>
</Point>
</Placemark>
<Placemark>
<name>
Thu Dec 15 12:55:12 2016 S=0.24 Km/hr
</name>
<styleUrl>
#styleMap_TLP_Normal
</styleUrl>
<Point>
<coordinates>
-65.0667725,-10.8931484,171.39
</coordinates>
</Point>
</Placemark>
<Placemark>
<name>
Thu Dec 15 12:55:22 2016 S=0.60 Km/hr
</name>
<styleUrl>
#styleMap_TLP_Normal
</styleUrl>
<Point>
<coordinates>
-65.0667343,-10.8931789,170.03
</coordinates>
</Point>
</Placemark>
<Placemark>
<name>
Thu Dec 15 12:55:32 2016 S=0.04 Km/hr
</name>
<styleUrl>
#styleMap_TLP_Normal
</styleUrl>
<Point>
<coordinates>
-65.0667572,-10.8931580,169.32
</coordinates>
</Point>
</Placemark>
<Placemark>
<name>
Thu Dec 15 12:55:42 2016 S=0.00 Km/hr
</name>
<styleUrl>
#styleMap_TLP_Normal
</styleUrl>
<Point>
<coordinates>
-65.0667648,-10.8932037,169.41
</coordinates>
</Point>
</Placemark>
<Placemark>
<name>
Thu Dec 15 12:55:52 2016 S=0.00 Km/hr
</name>
<styleUrl>
#styleMap_TLP_Normal
</styleUrl>
<Point>
<coordinates>
-65.0667801,-10.8932028,168.45
</coordinates>
</Point>
</Placemark>
<Placemark>
<name>
Thu Dec 15 12:56:02 2016 S=0.01 Km/hr
</name>
<styleUrl>
#styleMap_TLP_Normal
</styleUrl>
<Point>
<coordinates>
-65.0667801,-10.8932037,168.41
</coordinates>
</Point>
</Placemark>
<Placemark>
<name>
Thu Dec 15 12:56:12 2016 S=0.01 Km/hr
</name>
<styleUrl>
#styleMap_TLP_Normal
</styleUrl>
<Point>
<coordinates>
-65.0667801,-10.8932037,168.37
</coordinates>
</Point>
</Placemark>
<Placemark>
<name>
Thu Dec 15 12:56:22 2016 S=0.00 Km/hr
</name>
<styleUrl>
#styleMap_TLP_Normal
</styleUrl>
<Point>
<coordinates>
-65.0667801,-10.8932037,168.32
</coordinates>
</Point>
</Placemark>
<Placemark>
<name>
Thu Dec 15 12:56:32 2016 S=0.01 Km/hr
</name>
<styleUrl>
#styleMap_TLP_Normal
</styleUrl>
<Point>
<coordinates>
-65.0667801,-10.8932037,168.27
</coordinates>
</Point>
</Placemark>
<Placemark>
<name>
Thu Dec 15 12:56:42 2016 S=0.79 Km/hr
</name>
<styleUrl>
#styleMap_TLP_Normal
</styleUrl>
<Point>
<coordinates>
-65.0667648,-10.8932009,167.98
</coordinates>
</Point>
</Placemark>
<Placemark>
<name>
Thu Dec 15 12:56:52 2016 S=0.91 Km/hr
</name>
<styleUrl>
#styleMap_TLP_Normal
</styleUrl>
<Point>
<coordinates>
-65.0667419,-10.8931961,167.59
</coordinates>
</Point>
</Placemark>
<Placemark>
<name>
Thu Dec 15 12:57:02 2016 S=1.13 Km/hr
</name>
<styleUrl>
#styleMap_TLP_Normal
</styleUrl>
<Point>
<coordinates>
-65.0666733,-10.8931770,165.65
</coordinates>
</Point>
</Placemark>
<Placemark>
<name>
Thu Dec 15 12:57:12 2016 S=0.97 Km/hr
</name>
<styleUrl>
#styleMap_TLP_Normal
</styleUrl>
<Point>
<coordinates>
-65.0666504,-10.8931684,165.21
</coordinates>
</Point>
</Placemark>
<Placemark>
<name>
Thu Dec 15 12:57:22 2016 S=0.61 Km/hr
</name>
<styleUrl>
#styleMap_TLP_Normal
</styleUrl>
<Point>
<coordinates>
-65.0666428,-10.8931751,164.71
</coordinates>
</Point>
</Placemark>
<Placemark>
<name>
Thu Dec 15 12:57:32 2016 S=0.03 Km/hr
</name>
<styleUrl>
#styleMap_TLP_Normal
</styleUrl>
<Point>
<coordinates>
-65.0666351,-10.8931780,164.12
</coordinates>
</Point>
</Placemark>
<Placemark>
<name>
Thu Dec 15 12:57:42 2016 S=0.34 Km/hr
</name>
<styleUrl>
#styleMap_TLP_Normal
</styleUrl>
<Point>
<coordinates>
-65.0666428,-10.8931732,163.52
</coordinates>
</Point>
</Placemark>
<Placemark>
<name>
Thu Dec 15 12:57:52 2016 S=0.44 Km/hr
</name>
<styleUrl>
#styleMap_TLP_Normal
</styleUrl>
<Point>
<coordinates>
-65.0666504,-10.8931694,162.91
</coordinates>
</Point>
</Placemark>
<Placemark>
<name>
Thu Dec 15 12:58:02 2016 S=0.34 Km/hr
</name>
<styleUrl>
#styleMap_TLP_Normal
</styleUrl>
<Point>
<coordinates>
-65.0666428,-10.8931608,162.30
</coordinates>
</Point>
</Placemark>
<Placemark>
<name>
Thu Dec 15 12:58:12 2016 S=0.59 Km/hr
</name>
<styleUrl>
#styleMap_TLP_Normal
</styleUrl>
<Point>
<coordinates>
-65.0666275,-10.8931608,161.70
</coordinates>
</Point>
</Placemark>
<Placemark>
<name>
Thu Dec 15 12:58:22 2016 S=0.12 Km/hr
</name>
<styleUrl>
#styleMap_TLP_Normal
</styleUrl>
<Point>
<coordinates>
-65.0666275,-10.8931580,161.09
</coordinates>
</Point>
</Placemark>
<Placemark>
<name>
Thu Dec 15 12:58:32 2016 S=0.49 Km/hr
</name>
<styleUrl>
#styleMap_TLP_Normal
</styleUrl>
<Point>
<coordinates>
-65.0666275,-10.8931646,160.48
</coordinates>
</Point>
</Placemark>
<Placemark>
<name>
Thu Dec 15 12:58:42 2016 S=0.82 Km/hr
</name>
<styleUrl>
#styleMap_TLP_Normal
</styleUrl>
<Point>
<coordinates>
-65.0666275,-10.8931828,159.89
</coordinates>
</Point>
</Placemark>
<Placemark>
<name>
Thu Dec 15 12:58:52 2016 S=0.51 Km/hr
</name>
<styleUrl>
#styleMap_TLP_Normal
</styleUrl>
<Point>
<coordinates>
-65.0666199,-10.8931990,159.29
</coordinates>
</Point>
</Placemark>
<Placemark>
<name>
Thu Dec 15 12:59:02 2016 S=0.32 Km/hr
</name>
<styleUrl>
#styleMap_TLP_Normal
</styleUrl>
<Point>
<coordinates>
-65.0666199,-10.8932095,158.68
</coordinates>
</Point>
</Placemark>
<Placemark>
<name>
Thu Dec 15 12:59:12 2016 S=0.89 Km/hr
</name>
<styleUrl>
#styleMap_TLP_Normal
</styleUrl>
<Point>
<coordinates>
-65.0666275,-10.8932171,158.08
</coordinates>
</Point>
</Placemark>
<Placemark>
<name>
Thu Dec 15 12:59:22 2016 S=0.94 Km/hr
</name>
<styleUrl>
#styleMap_TLP_Normal
</styleUrl>
<Point>
<coordinates>
-65.0666504,-10.8932266,157.47
</coordinates>
</Point>
</Placemark>
<Placemark>
<name>
Thu Dec 15 12:59:32 2016 S=0.26 Km/hr
</name>
<styleUrl>
#styleMap_TLP_Normal
</styleUrl>
<Point>
<coordinates>
-65.0666428,-10.8932524,156.84
</coordinates>
</Point>
</Placemark>
<Placemark>
<name>
Thu Dec 15 12:59:42 2016 S=0.80 Km/hr
</name>
<styleUrl>
#styleMap_TLP_Normal
</styleUrl>
<Point>
<coordinates>
-65.0666428,-10.8932600,156.11
</coordinates>
</Point>
</Placemark>
<Placemark>
<name>
Thu Dec 15 12:59:52 2016 S=1.35 Km/hr
</name>
<styleUrl>
#styleMap_TLP_Normal
</styleUrl>
<Point>
<coordinates>
-65.0665588,-10.8932896,154.73
</coordinates>
</Point>
</Placemark>
<Placemark>
<name>
Thu Dec 15 13:00:02 2016 S=0.42 Km/hr
</name>
<styleUrl>
#styleMap_TLP_Normal
</styleUrl>
<Point>
<coordinates>
-65.0665512,-10.8932972,153.29
</coordinates>
</Point>
</Placemark>
<Placemark>
<name>
Thu Dec 15 13:00:12 2016 S=0.83 Km/hr
</name>
<styleUrl>
#styleMap_TLP_Normal
</styleUrl>
<Point>
<coordinates>
-65.0665436,-10.8932953,152.48
</coordinates>
</Point>
</Placemark>
<Placemark>
<name>
Thu Dec 15 13:00:22 2016 S=2.16 Km/hr
</name>
<styleUrl>
#styleMap_TLP_Normal
</styleUrl>
<Point>
<coordinates>
-65.0664978,-10.8932219,152.63
</coordinates>
</Point>
</Placemark>
<Placemark>
<name>
Thu Dec 15 13:00:32 2016 S=0.92 Km/hr
</name>
<styleUrl>
#styleMap_TLP_Normal
</styleUrl>
<Point>
<coordinates>
-65.0664978,-10.8931961,153.39
</coordinates>
</Point>
</Placemark>
<Placemark>
<name>
Thu Dec 15 13:00:42 2016 S=1.14 Km/hr
</name>
<styleUrl>
#styleMap_TLP_Normal
</styleUrl>
<Point>
<coordinates>
-65.0664978,-10.8931999,154.45
</coordinates>
</Point>
</Placemark>
<Placemark>
<name>
Thu Dec 15 13:00:52 2016 S=1.19 Km/hr
</name>
<styleUrl>
#styleMap_TLP_Normal
</styleUrl>
<Point>
<coordinates>
-65.0665283,-10.8931494,155.88
</coordinates>
</Point>
</Placemark>
<Placemark>
<name>
Thu Dec 15 13:01:02 2016 S=1.18 Km/hr
</name>
<styleUrl>
#styleMap_TLP_Normal
</styleUrl>
<Point>
<coordinates>
-65.0665131,-10.8930941,156.23
</coordinates>
</Point>
</Placemark>
<Placemark>
<name>
Thu Dec 15 13:01:12 2016 S=0.91 Km/hr
</name>
<styleUrl>
#styleMap_TLP_Normal
</styleUrl>
<Point>
<coordinates>
-65.0665054,-10.8930702,156.74
</coordinates>
</Point>
</Placemark>
<Placemark>
<name>
Thu Dec 15 13:01:22 2016 S=1.33 Km/hr
</name>
<styleUrl>
#styleMap_TLP_Normal
</styleUrl>
<Point>
<coordinates>
-65.0665131,-10.8930511,156.88
</coordinates>
</Point>
</Placemark>
<Placemark>
<name>
Thu Dec 15 13:01:32 2016 S=0.34 Km/hr
</name>
<styleUrl>
#styleMap_TLP_Normal
</styleUrl>
<Point>
<coordinates>
-65.0665588,-10.8930674,156.97
</coordinates>
</Point>
</Placemark>
<Placemark>
<name>
Thu Dec 15 13:01:42 2016 S=0.22 Km/hr
</name>
<styleUrl>
#styleMap_TLP_Normal
</styleUrl>
<Point>
<coordinates>
-65.0665588,-10.8930674,157.30
</coordinates>
</Point>
</Placemark>
<Placemark>
<name>
Thu Dec 15 13:01:52 2016 S=1.03 Km/hr
</name>
<styleUrl>
#styleMap_TLP_Normal
</styleUrl>
<Point>
<coordinates>
-65.0665665,-10.8930588,157.94
</coordinates>
</Point>
</Placemark>
<Placemark>
<name>
Thu Dec 15 13:02:02 2016 S=0.85 Km/hr
</name>
<styleUrl>
#styleMap_TLP_Normal
</styleUrl>
<Point>
<coordinates>
-65.0665741,-10.8930492,159.12
</coordinates>
</Point>
</Placemark>
<Placemark>
<name>
Thu Dec 15 13:02:12 2016 S=0.70 Km/hr
</name>
<styleUrl>
#styleMap_TLP_Normal
</styleUrl>
<Point>
<coordinates>
-65.0665970,-10.8930454,159.89
</coordinates>
</Point>
</Placemark>
<Placemark>
<name>
Thu Dec 15 13:02:22 2016 S=0.25 Km/hr
</name>
<styleUrl>
#styleMap_TLP_Normal
</styleUrl>
<Point>
<coordinates>
-65.0666046,-10.8930521,160.69
</coordinates>
</Point>
</Placemark>
<Placemark>
<name>
Thu Dec 15 13:02:32 2016 S=0.14 Km/hr
</name>
<styleUrl>
#styleMap_TLP_Normal
</styleUrl>
<Point>
<coordinates>
-65.0665970,-10.8930569,161.54
</coordinates>
</Point>
</Placemark>
<Placemark>
<name>
Thu Dec 15 13:02:42 2016 S=0.94 Km/hr
</name>
<styleUrl>
#styleMap_TLP_Normal
</styleUrl>
<Point>
<coordinates>
-65.0666046,-10.8930578,162.47
</coordinates>
</Point>
</Placemark>
<Placemark>
<name>
Thu Dec 15 13:02:52 2016 S=1.14 Km/hr
</name>
<styleUrl>
#styleMap_TLP_Normal
</styleUrl>
<Point>
<coordinates>
-65.0666351,-10.8930693,163.46
</coordinates>
</Point>
</Placemark>
<Placemark>
<name>
Thu Dec 15 13:03:02 2016 S=0.60 Km/hr
</name>
<styleUrl>
#styleMap_TLP_Normal
</styleUrl>
<Point>
<coordinates>
-65.0666733,-10.8930855,164.70
</coordinates>
</Point>
</Placemark>
<Placemark>
<name>
Thu Dec 15 13:03:12 2016 S=0.67 Km/hr
</name>
<styleUrl>
#styleMap_TLP_Normal
</styleUrl>
<Point>
<coordinates>
-65.0666809,-10.8930931,165.73
</coordinates>
</Point>
</Placemark>
<Placemark>
<name>
Thu Dec 15 13:03:22 2016 S=0.52 Km/hr
</name>
<styleUrl>
#styleMap_TLP_Normal
</styleUrl>
<Point>
<coordinates>
-65.0666962,-10.8930941,166.77
</coordinates>
</Point>
</Placemark>
<Placemark>
<name>
Thu Dec 15 13:03:32 2016 S=0.36 Km/hr
</name>
<styleUrl>
#styleMap_TLP_Normal
</styleUrl>
<Point>
<coordinates>
-65.0666962,-10.8930922,167.79
</coordinates>
</Point>
</Placemark>
<Placemark>
<name>
Thu Dec 15 13:03:42 2016 S=0.54 Km/hr
</name>
<styleUrl>
#styleMap_TLP_Normal
</styleUrl>
<Point>
<coordinates>
-65.0666885,-10.8930883,168.82
</coordinates>
</Point>
</Placemark>
<Placemark>
<name>
Thu Dec 15 13:03:52 2016 S=0.44 Km/hr
</name>
<styleUrl>
#styleMap_TLP_Normal
</styleUrl>
<Point>
<coordinates>
-65.0666733,-10.8930874,169.84
</coordinates>
</Point>
</Placemark>
<Placemark>
<name>
Thu Dec 15 13:04:02 2016 S=0.38 Km/hr
</name>
<styleUrl>
#styleMap_TLP_Normal
</styleUrl>
<Point>
<coordinates>
-65.0666656,-10.8930922,170.77
</coordinates>
</Point>
</Placemark>
<Placemark>
<name>
Thu Dec 15 13:04:12 2016 S=0.27 Km/hr
</name>
<styleUrl>
#styleMap_TLP_Normal
</styleUrl>
<Point>
<coordinates>
-65.0666580,-10.8930817,171.63
</coordinates>
</Point>
</Placemark>
<Placemark>
<name>
Thu Dec 15 13:04:22 2016 S=1.03 Km/hr
</name>
<styleUrl>
#styleMap_TLP_Normal
</styleUrl>
<Point>
<coordinates>
-65.0666504,-10.8930788,172.44
</coordinates>
</Point>
</Placemark>
<Placemark>
<name>
Thu Dec 15 13:04:32 2016 S=1.50 Km/hr
</name>
<styleUrl>
#styleMap_TLP_Normal
</styleUrl>
<Point>
<coordinates>
-65.0666046,-10.8930082,173.17
</coordinates>
</Point>
</Placemark>
<Placemark>
<name>
Thu Dec 15 13:04:42 2016 S=0.30 Km/hr
</name>
<styleUrl>
#styleMap_TLP_Normal
</styleUrl>
<Point>
<coordinates>
-65.0666122,-10.8930168,174.44
</coordinates>
</Point>
</Placemark>
<Placemark>
<name>
Thu Dec 15 13:04:52 2016 S=0.32 Km/hr
</name>
<styleUrl>
#styleMap_TLP_Normal
</styleUrl>
<Point>
<coordinates>
-65.0666122,-10.8930159,175.26
</coordinates>
</Point>
</Placemark>
<Placemark>
<name>
Thu Dec 15 13:05:02 2016 S=0.79 Km/hr
</name>
<styleUrl>
#styleMap_TLP_Normal
</styleUrl>
<Point>
<coordinates>
-65.0666046,-10.8930101,176.06
</coordinates>
</Point>
</Placemark>
<Placemark>
<name>
Thu Dec 15 13:05:12 2016 S=0.14 Km/hr
</name>
<styleUrl>
#styleMap_TLP_Normal
</styleUrl>
<Point>
<coordinates>
-65.0666046,-10.8930016,176.77
</coordinates>
</Point>
</Placemark>
<Placemark>
<name>
Thu Dec 15 13:05:22 2016 S=0.48 Km/hr
</name>
<styleUrl>
#styleMap_TLP_Normal
</styleUrl>
<Point>
<coordinates>
-65.0665970,-10.8930025,177.55
</coordinates>
</Point>
</Placemark>
<Placemark>
<name>
Thu Dec 15 13:05:32 2016 S=0.57 Km/hr
</name>
<styleUrl>
#styleMap_TLP_Normal
</styleUrl>
<Point>
<coordinates>
-65.0666046,-10.8929892,178.35
</coordinates>
</Point>
</Placemark>
<Placemark>
<name>
Thu Dec 15 13:05:42 2016 S=1.14 Km/hr
</name>
<styleUrl>
#styleMap_TLP_Normal
</styleUrl>
<Point>
<coordinates>
-65.0665894,-10.8929768,178.65
</coordinates>
</Point>
</Placemark>
<Placemark>
<name>
Thu Dec 15 13:05:52 2016 S=1.29 Km/hr
</name>
<styleUrl>
#styleMap_TLP_Normal
</styleUrl>
<Point>
<coordinates>
-65.0665512,-10.8929090,178.40
</coordinates>
</Point>
</Placemark>
<Placemark>
<name>
Thu Dec 15 13:06:02 2016 S=1.05 Km/hr
</name>
<styleUrl>
#styleMap_TLP_Normal
</styleUrl>
<Point>
<coordinates>
-65.0665054,-10.8928843,179.15
</coordinates>
</Point>
</Placemark>
<Placemark>
<name>
Thu Dec 15 13:06:12 2016 S=0.95 Km/hr
</name>
<styleUrl>
#styleMap_TLP_Normal
</styleUrl>
<Point>
<coordinates>
-65.0665436,-10.8928432,179.72
</coordinates>
</Point>
</Placemark>
<Placemark>
<name>
Thu Dec 15 13:06:22 2016 S=0.41 Km/hr
</name>
<styleUrl>
#styleMap_TLP_Normal
</styleUrl>
<Point>
<coordinates>
-65.0665207,-10.8928566,179.71
</coordinates>
</Point>
</Placemark>
<Placemark>
<name>
Thu Dec 15 13:06:32 2016 S=1.11 Km/hr
</name>
<styleUrl>
#styleMap_TLP_Normal
</styleUrl>
<Point>
<coordinates>
-65.0665359,-10.8928785,179.96
</coordinates>
</Point>
</Placemark>
<Placemark>
<name>
Thu Dec 15 13:06:42 2016 S=0.13 Km/hr
</name>
<styleUrl>
#styleMap_TLP_Normal
</styleUrl>
<Point>
<coordinates>
-65.0665359,-10.8928986,180.08
</coordinates>
</Point>
</Placemark>
<Placemark>
<name>
Thu Dec 15 13:06:52 2016 S=0.19 Km/hr
</name>
<styleUrl>
#styleMap_TLP_Normal
</styleUrl>
<Point>
<coordinates>
-65.0665436,-10.8929014,180.46
</coordinates>
</Point>
</Placemark>
<Placemark>
<name>
Thu Dec 15 13:07:02 2016 S=0.40 Km/hr
</name>
<styleUrl>
#styleMap_TLP_Normal
</styleUrl>
<Point>
<coordinates>
-65.0665436,-10.8929062,180.79
</coordinates>
</Point>
</Placemark>
<Placemark>
<name>
Thu Dec 15 13:07:12 2016 S=1.27 Km/hr
</name>
<styleUrl>
#styleMap_TLP_Normal
</styleUrl>
<Point>
<coordinates>
-65.0665665,-10.8929014,181.12
</coordinates>
</Point>
</Placemark>
<Placemark>
<name>
Thu Dec 15 13:07:22 2016 S=1.20 Km/hr
</name>
<styleUrl>
#styleMap_TLP_Normal
</styleUrl>
<Point>
<coordinates>
-65.0666122,-10.8929062,180.83
</coordinates>
</Point>
</Placemark>
<Placemark>
<name>
Thu Dec 15 13:07:32 2016 S=1.04 Km/hr
</name>
<styleUrl>
#styleMap_TLP_Normal
</styleUrl>
<Point>
<coordinates>
-65.0666428,-10.8929281,180.69
</coordinates>
</Point>
</Placemark>
<Placemark>
<name>
Thu Dec 15 13:07:42 2016 S=0.96 Km/hr
</name>
<styleUrl>
#styleMap_TLP_Normal
</styleUrl>
<Point>
<coordinates>
-65.0666656,-10.8929501,181.01
</coordinates>
</Point>
</Placemark>
<Placemark>
<name>
Thu Dec 15 13:07:52 2016 S=0.28 Km/hr
</name>
<styleUrl>
#styleMap_TLP_Normal
</styleUrl>
<Point>
<coordinates>
-65.0666733,-10.8929701,180.88
</coordinates>
</Point>
</Placemark>
<Placemark>
<name>
Thu Dec 15 13:08:02 2016 S=0.09 Km/hr
</name>
<styleUrl>
#styleMap_TLP_Normal
</styleUrl>
<Point>
<coordinates>
-65.0666733,-10.8929739,181.32
</coordinates>
</Point>
</Placemark>
<Placemark>
<name>
Thu Dec 15 13:08:12 2016 S=0.23 Km/hr
</name>
<styleUrl>
#styleMap_TLP_Normal
</styleUrl>
<Point>
<coordinates>
-65.0666733,-10.8929739,181.55
</coordinates>
</Point>
</Placemark>
<Placemark>
<name>
Thu Dec 15 13:08:22 2016 S=0.09 Km/hr
</name>
<styleUrl>
#styleMap_TLP_Normal
</styleUrl>
<Point>
<coordinates>
-65.0666809,-10.8929701,181.61
</coordinates>
</Point>
</Placemark>
<Placemark>
<name>
Thu Dec 15 13:08:32 2016 S=0.44 Km/hr
</name>
<styleUrl>
#styleMap_TLP_Normal
</styleUrl>
<Point>
<coordinates>
-65.0666733,-10.8929691,181.69
</coordinates>
</Point>
</Placemark>
<Placemark>
<name>
Thu Dec 15 13:08:42 2016 S=0.50 Km/hr
</name>
<styleUrl>
#styleMap_TLP_Normal
</styleUrl>
<Point>
<coordinates>
-65.0666733,-10.8929749,181.74
</coordinates>
</Point>
</Placemark>
<Placemark>
<name>
Thu Dec 15 13:08:52 2016 S=0.72 Km/hr
</name>
<styleUrl>
#styleMap_TLP_Normal
</styleUrl>
<Point>
<coordinates>
-65.0666809,-10.8929834,181.86
</coordinates>
</Point>
</Placemark>
<Placemark>
<name>
Thu Dec 15 13:09:02 2016 S=0.90 Km/hr
</name>
<styleUrl>
#styleMap_TLP_Normal
</styleUrl>
<Point>
<coordinates>
-65.0667038,-10.8929939,181.97
</coordinates>
</Point>
</Placemark>
<Placemark>
<name>
Thu Dec 15 13:09:12 2016 S=0.93 Km/hr
</name>
<styleUrl>
#styleMap_TLP_Normal
</styleUrl>
<Point>
<coordinates>
-65.0667267,-10.8930254,182.33
</coordinates>
</Point>
</Placemark>
<Placemark>
<name>
Thu Dec 15 13:09:22 2016 S=0.73 Km/hr
</name>
<styleUrl>
#styleMap_TLP_Normal
</styleUrl>
<Point>
<coordinates>
-65.0667419,-10.8930292,182.36
</coordinates>
</Point>
</Placemark>
<Placemark>
<name>
Thu Dec 15 13:09:32 2016 S=1.02 Km/hr
</name>
<styleUrl>
#styleMap_TLP_Normal
</styleUrl>
<Point>
<coordinates>
-65.0667572,-10.8930445,181.86
</coordinates>
</Point>
</Placemark>
<Placemark>
<name>
Thu Dec 15 13:09:42 2016 S=0.82 Km/hr
</name>
<styleUrl>
#styleMap_TLP_Normal
</styleUrl>
<Point>
<coordinates>
-65.0668106,-10.8930721,179.57
</coordinates>
</Point>
</Placemark>
<Placemark>
<name>
Thu Dec 15 13:09:52 2016 S=1.91 Km/hr
</name>
<styleUrl>
#styleMap_TLP_Normal
</styleUrl>
<Point>
<coordinates>
-65.0668335,-10.8930645,179.04
</coordinates>
</Point>
</Placemark>
<Placemark>
<name>
Thu Dec 15 13:10:02 2016 S=2.00 Km/hr
</name>
<styleUrl>
#styleMap_TLP_Normal
</styleUrl>
<Point>
<coordinates>
-65.0668945,-10.8929806,176.22
</coordinates>
</Point>
</Placemark>
<Placemark>
<name>
Thu Dec 15 13:10:12 2016 S=1.18 Km/hr
</name>
<styleUrl>
#styleMap_TLP_Normal
</styleUrl>
<Point>
<coordinates>
-65.0669403,-10.8929501,171.29
</coordinates>
</Point>
</Placemark>
<Placemark>
<name>
Thu Dec 15 13:10:22 2016 S=1.06 Km/hr
</name>
<styleUrl>
#styleMap_TLP_Normal
</styleUrl>
<Point>
<coordinates>
-65.0670166,-10.8929586,160.93
</coordinates>
</Point>
</Placemark>
<Placemark>
<name>
Thu Dec 15 13:10:32 2016 S=1.87 Km/hr
</name>
<styleUrl>
#styleMap_TLP_Normal
</styleUrl>
<Point>
<coordinates>
-65.0671005,-10.8929834,156.74
</coordinates>
</Point>
</Placemark>
<Placemark>
<name>
Thu Dec 15 13:10:42 2016 S=0.42 Km/hr
</name>
<styleUrl>
#styleMap_TLP_Normal
</styleUrl>
<Point>
<coordinates>
-65.0671005,-10.8929939,156.64
</coordinates>
</Point>
</Placemark>
<Placemark>
<name>
Thu Dec 15 13:10:52 2016 S=0.23 Km/hr
</name>
<styleUrl>
#styleMap_TLP_Normal
</styleUrl>
<Point>
<coordinates>
-65.0670929,-10.8930025,155.25
</coordinates>
</Point>
</Placemark>
<Placemark>
<name>
Thu Dec 15 13:11:02 2016 S=0.49 Km/hr
</name>
<styleUrl>
#styleMap_TLP_Normal
</styleUrl>
<Point>
<coordinates>
-65.0670929,-10.8930073,154.28
</coordinates>
</Point>
</Placemark>
<Placemark>
<name>
Thu Dec 15 13:11:12 2016 S=0.61 Km/hr
</name>
<styleUrl>
#styleMap_TLP_Normal
</styleUrl>
<Point>
<coordinates>
-65.0670929,-10.8930140,153.76
</coordinates>
</Point>
</Placemark>
<Placemark>
<name>
Thu Dec 15 13:11:22 2016 S=0.33 Km/hr
</name>
<styleUrl>
#styleMap_TLP_Normal
</styleUrl>
<Point>
<coordinates>
-65.0670853,-10.8930120,153.30
</coordinates>
</Point>
</Placemark>
<Placemark>
<name>
Thu Dec 15 13:11:32 2016 S=0.83 Km/hr
</name>
<styleUrl>
#styleMap_TLP_Normal
</styleUrl>
<Point>
<coordinates>
-65.0670853,-10.8929968,152.79
</coordinates>
</Point>
</Placemark>
<Placemark>
<name>
Thu Dec 15 13:11:42 2016 S=0.91 Km/hr
</name>
<styleUrl>
#styleMap_TLP_Normal
</styleUrl>
<Point>
<coordinates>
-65.0671539,-10.8929605,152.89
</coordinates>
</Point>
</Placemark>
<Placemark>
<name>
Thu Dec 15 13:11:52 2016 S=0.94 Km/hr
</name>
<styleUrl>
#styleMap_TLP_Normal
</styleUrl>
<Point>
<coordinates>
-65.0671387,-10.8929348,152.67
</coordinates>
</Point>
</Placemark>
<Placemark>
<name>
Thu Dec 15 13:12:02 2016 S=0.72 Km/hr
</name>
<styleUrl>
#styleMap_TLP_Normal
</styleUrl>
<Point>
<coordinates>
-65.0671082,-10.8929586,153.53
</coordinates>
</Point>
</Placemark>
<Placemark>
<name>
Thu Dec 15 13:12:12 2016 S=0.41 Km/hr
</name>
<styleUrl>
#styleMap_TLP_Normal
</styleUrl>
<Point>
<coordinates>
-65.0671082,-10.8929663,153.73
</coordinates>
</Point>
</Placemark>
<Placemark>
<name>
Thu Dec 15 13:12:22 2016 S=0.79 Km/hr
</name>
<styleUrl>
#styleMap_TLP_Normal
</styleUrl>
<Point>
<coordinates>
-65.0670624,-10.8929443,152.97
</coordinates>
</Point>
</Placemark>
<Placemark>
<name>
Thu Dec 15 13:12:32 2016 S=1.51 Km/hr
</name>
<styleUrl>
#styleMap_TLP_Normal
</styleUrl>
<Point>
<coordinates>
-65.0669861,-10.8929224,154.63
</coordinates>
</Point>
</Placemark>
<Placemark>
<name>
Thu Dec 15 13:12:42 2016 S=1.01 Km/hr
</name>
<styleUrl>
#styleMap_TLP_Normal
</styleUrl>
<Point>
<coordinates>
-65.0669861,-10.8929424,154.52
</coordinates>
</Point>
</Placemark>
<Placemark>
<name>
Thu Dec 15 13:12:52 2016 S=0.84 Km/hr
</name>
<styleUrl>
#styleMap_TLP_Normal
</styleUrl>
<Point>
<coordinates>
-65.0669479,-10.8929491,155.25
</coordinates>
</Point>
</Placemark>
<Placemark>
<name>
Thu Dec 15 13:13:02 2016 S=0.75 Km/hr
</name>
<styleUrl>
#styleMap_TLP_Normal
</styleUrl>
<Point>
<coordinates>
-65.0669479,-10.8929586,155.51
</coordinates>
</Point>
</Placemark>
<Placemark>
<name>
Thu Dec 15 13:13:12 2016 S=1.02 Km/hr
</name>
<styleUrl>
#styleMap_TLP_Normal
</styleUrl>
<Point>
<coordinates>
-65.0669403,-10.8929691,155.81
</coordinates>
</Point>
</Placemark>
<Placemark>
<name>
Thu Dec 15 13:13:22 2016 S=0.79 Km/hr
</name>
<styleUrl>
#styleMap_TLP_Normal
</styleUrl>
<Point>
<coordinates>
-65.0669250,-10.8929653,156.06
</coordinates>
</Point>
</Placemark>
<Placemark>
<name>
Thu Dec 15 13:13:32 2016 S=0.81 Km/hr
</name>
<styleUrl>
#styleMap_TLP_Normal
</styleUrl>
<Point>
<coordinates>
-65.0669327,-10.8929529,156.70
</coordinates>
</Point>
</Placemark>
<Placemark>
<name>
Thu Dec 15 13:13:42 2016 S=0.58 Km/hr
</name>
<styleUrl>
#styleMap_TLP_Normal
</styleUrl>
<Point>
<coordinates>
-65.0669250,-10.8929491,157.05
</coordinates>
</Point>
</Placemark>
<Placemark>
<name>
Thu Dec 15 13:13:52 2016 S=0.45 Km/hr
</name>
<styleUrl>
#styleMap_TLP_Normal
</styleUrl>
<Point>
<coordinates>
-65.0669250,-10.8929415,157.39
</coordinates>
</Point>
</Placemark>
<Placemark>
<name>
Thu Dec 15 13:14:02 2016 S=0.32 Km/hr
</name>
<styleUrl>
#styleMap_TLP_Normal
</styleUrl>
<Point>
<coordinates>
-65.0669250,-10.8929453,157.73
</coordinates>
</Point>
</Placemark>
<Placemark>
<name>
Thu Dec 15 13:14:12 2016 S=0.78 Km/hr
</name>
<styleUrl>
#styleMap_TLP_Normal
</styleUrl>
<Point>
<coordinates>
-65.0669479,-10.8929482,158.25
</coordinates>
</Point>
</Placemark>
<Placemark>
<name>
Thu Dec 15 13:14:22 2016 S=0.52 Km/hr
</name>
<styleUrl>
#styleMap_TLP_Normal
</styleUrl>
<Point>
<coordinates>
-65.0669632,-10.8929148,158.55
</coordinates>
</Point>
</Placemark>
<Placemark>
<name>
Thu Dec 15 13:14:32 2016 S=0.89 Km/hr
</name>
<styleUrl>
#styleMap_TLP_Normal
</styleUrl>
<Point>
<coordinates>
-65.0669708,-10.8928823,159.33
</coordinates>
</Point>
</Placemark>
<Placemark>
<name>
Thu Dec 15 13:14:42 2016 S=1.19 Km/hr
</name>
<styleUrl>
#styleMap_TLP_Normal
</styleUrl>
<Point>
<coordinates>
-65.0670090,-10.8928375,160.48
</coordinates>
</Point>
</Placemark>
<Placemark>
<name>
Thu Dec 15 13:14:52 2016 S=1.49 Km/hr
</name>
<styleUrl>
#styleMap_TLP_Normal
</styleUrl>
<Point>
<coordinates>
-65.0670013,-10.8927631,158.54
</coordinates>
</Point>
</Placemark>
<Placemark>
<name>
Thu Dec 15 13:15:02 2016 S=0.63 Km/hr
</name>
<styleUrl>
#styleMap_TLP_Normal
</styleUrl>
<Point>
<coordinates>
-65.0670090,-10.8927622,157.64
</coordinates>
</Point>
</Placemark>
<Placemark>
<name>
Thu Dec 15 13:15:12 2016 S=0.04 Km/hr
</name>
<styleUrl>
#styleMap_TLP_Normal
</styleUrl>
<Point>
<coordinates>
-65.0670090,-10.8927612,157.86
</coordinates>
</Point>
</Placemark>
<Placemark>
<name>
Thu Dec 15 13:15:22 2016 S=0.74 Km/hr
</name>
<styleUrl>
#styleMap_TLP_Normal
</styleUrl>
<Point>
<coordinates>
-65.0670166,-10.8927488,158.15
</coordinates>
</Point>
</Placemark>
<Placemark>
<name>
Thu Dec 15 13:15:32 2016 S=1.06 Km/hr
</name>
<styleUrl>
#styleMap_TLP_Normal
</styleUrl>
<Point>
<coordinates>
-65.0670319,-10.8927174,157.59
</coordinates>
</Point>
</Placemark>
<Placemark>
<name>
Thu Dec 15 13:15:42 2016 S=0.99 Km/hr
</name>
<styleUrl>
#styleMap_TLP_Normal
</styleUrl>
<Point>
<coordinates>
-65.0670547,-10.8927088,157.84
</coordinates>
</Point>
</Placemark>
<Placemark>
<name>
Thu Dec 15 13:15:52 2016 S=0.72 Km/hr
</name>
<styleUrl>
#styleMap_TLP_Normal
</styleUrl>
<Point>
<coordinates>
-65.0670624,-10.8927240,158.27
</coordinates>
</Point>
</Placemark>
<Placemark>
<name>
Thu Dec 15 13:16:02 2016 S=0.47 Km/hr
</name>
<styleUrl>
#styleMap_TLP_Normal
</styleUrl>
<Point>
<coordinates>
-65.0670547,-10.8927612,159.21
</coordinates>
</Point>
</Placemark>
<Placemark>
<name>
Thu Dec 15 13:16:12 2016 S=0.01 Km/hr
</name>
<styleUrl>
#styleMap_TLP_Normal
</styleUrl>
<Point>
<coordinates>
-65.0670624,-10.8927555,159.98
</coordinates>
</Point>
</Placemark>
<Placemark>
<name>
Thu Dec 15 13:16:22 2016 S=0.21 Km/hr
</name>
<styleUrl>
#styleMap_TLP_Normal
</styleUrl>
<Point>
<coordinates>
-65.0670624,-10.8927641,160.44
</coordinates>
</Point>
</Placemark>
<Placemark>
<name>
Thu Dec 15 13:16:32 2016 S=0.26 Km/hr
</name>
<styleUrl>
#styleMap_TLP_Normal
</styleUrl>
<Point>
<coordinates>
-65.0670624,-10.8927612,160.91
</coordinates>
</Point>
</Placemark>
<Placemark>
<name>
Thu Dec 15 13:16:42 2016 S=0.66 Km/hr
</name>
<styleUrl>
#styleMap_TLP_Normal
</styleUrl>
<Point>
<coordinates>
-65.0670700,-10.8927593,161.54
</coordinates>
</Point>
</Placemark>
<Placemark>
<name>
Thu Dec 15 13:16:52 2016 S=1.11 Km/hr
</name>
<styleUrl>
#styleMap_TLP_Normal
</styleUrl>
<Point>
<coordinates>
-65.0670929,-10.8927689,162.75
</coordinates>
</Point>
</Placemark>
<Placemark>
<name>
Thu Dec 15 13:17:02 2016 S=0.54 Km/hr
</name>
<styleUrl>
#styleMap_TLP_Normal
</styleUrl>
<Point>
<coordinates>
-65.0671158,-10.8927546,164.68
</coordinates>
</Point>
</Placemark>
<Placemark>
<name>
Thu Dec 15 13:17:12 2016 S=0.29 Km/hr
</name>
<styleUrl>
#styleMap_TLP_Normal
</styleUrl>
<Point>
<coordinates>
-65.0671082,-10.8927526,165.96
</coordinates>
</Point>
</Placemark>
<Placemark>
<name>
Thu Dec 15 13:17:22 2016 S=0.76 Km/hr
</name>
<styleUrl>
#styleMap_TLP_Normal
</styleUrl>
<Point>
<coordinates>
-65.0671234,-10.8927612,166.92
</coordinates>
</Point>
</Placemark>
<Placemark>
<name>
Thu Dec 15 13:17:32 2016 S=0.17 Km/hr
</name>
<styleUrl>
#styleMap_TLP_Normal
</styleUrl>
<Point>
<coordinates>
-65.0671310,-10.8927898,167.90
</coordinates>
</Point>
</Placemark>
<Placemark>
<name>
Thu Dec 15 13:17:42 2016 S=0.83 Km/hr
</name>
<styleUrl>
#styleMap_TLP_Normal
</styleUrl>
<Point>
<coordinates>
-65.0671310,-10.8927803,168.89
</coordinates>
</Point>
</Placemark>
<Placemark>
<name>
Thu Dec 15 13:17:52 2016 S=1.25 Km/hr
</name>
<styleUrl>
#styleMap_TLP_Normal
</styleUrl>
<Point>
<coordinates>
-65.0673828,-10.8928194,169.39
</coordinates>
</Point>
</Placemark>
<Placemark>
<name>
Thu Dec 15 13:18:02 2016 S=0.63 Km/hr
</name>
<styleUrl>
#styleMap_TLP_Normal
</styleUrl>
<Point>
<coordinates>
-65.0673523,-10.8928251,169.29
</coordinates>
</Point>
</Placemark>
<Placemark>
<name>
Thu Dec 15 13:18:12 2016 S=0.65 Km/hr
</name>
<styleUrl>
#styleMap_TLP_Normal
</styleUrl>
<Point>
<coordinates>
-65.0673294,-10.8928242,170.08
</coordinates>
</Point>
</Placemark>
<Placemark>
<name>
Thu Dec 15 13:18:22 2016 S=0.99 Km/hr
</name>
<styleUrl>
#styleMap_TLP_Normal
</styleUrl>
<Point>
<coordinates>
-65.0673141,-10.8928099,171.29
</coordinates>
</Point>
</Placemark>
<Placemark>
<name>
Thu Dec 15 13:18:32 2016 S=0.91 Km/hr
</name>
<styleUrl>
#styleMap_TLP_Normal
</styleUrl>
<Point>
<coordinates>
-65.0672760,-10.8928156,171.98
</coordinates>
</Point>
</Placemark>
<Placemark>
<name>
Thu Dec 15 13:18:42 2016 S=0.08 Km/hr
</name>
<styleUrl>
#styleMap_TLP_Normal
</styleUrl>
<Point>
<coordinates>
-65.0672684,-10.8928089,172.89
</coordinates>
</Point>
</Placemark>
<Placemark>
<name>
Thu Dec 15 13:18:52 2016 S=0.59 Km/hr
</name>
<styleUrl>
#styleMap_TLP_Normal
</styleUrl>
<Point>
<coordinates>
-65.0672760,-10.8928032,173.82
</coordinates>
</Point>
</Placemark>
<Placemark>
<name>
Thu Dec 15 13:19:02 2016 S=0.56 Km/hr
</name>
<styleUrl>
#styleMap_TLP_Normal
</styleUrl>
<Point>
<coordinates>
-65.0672684,-10.8927946,174.73
</coordinates>
</Point>
</Placemark>
<Placemark>
<name>
Thu Dec 15 13:19:12 2016 S=0.66 Km/hr
</name>
<styleUrl>
#styleMap_TLP_Normal
</styleUrl>
<Point>
<coordinates>
-65.0672607,-10.8928089,175.67
</coordinates>
</Point>
</Placemark>
<Placemark>
<name>
Thu Dec 15 13:19:22 2016 S=0.91 Km/hr
</name>
<styleUrl>
#styleMap_TLP_Normal
</styleUrl>
<Point>
<coordinates>
-65.0672531,-10.8928213,176.65
</coordinates>
</Point>
</Placemark>
<Placemark>
<name>
Thu Dec 15 13:19:32 2016 S=0.45 Km/hr
</name>
<styleUrl>
#styleMap_TLP_Normal
</styleUrl>
<Point>
<coordinates>
-65.0672302,-10.8928213,177.58
</coordinates>
</Point>
</Placemark>
<Placemark>
<name>
Thu Dec 15 13:19:42 2016 S=0.30 Km/hr
</name>
<styleUrl>
#styleMap_TLP_Normal
</styleUrl>
<Point>
<coordinates>
-65.0672226,-10.8928165,178.50
</coordinates>
</Point>
</Placemark>
<Placemark>
<name>
Thu Dec 15 13:19:52 2016 S=0.74 Km/hr
</name>
<styleUrl>
#styleMap_TLP_Normal
</styleUrl>
<Point>
<coordinates>
-65.0672226,-10.8928270,179.39
</coordinates>
</Point>
</Placemark>
<Placemark>
<name>
Thu Dec 15 13:20:02 2016 S=0.53 Km/hr
</name>
<styleUrl>
#styleMap_TLP_Normal
</styleUrl>
<Point>
<coordinates>
-65.0672226,-10.8928404,180.24
</coordinates>
</Point>
</Placemark>
<Placemark>
<name>
Thu Dec 15 13:20:12 2016 S=0.41 Km/hr
</name>
<styleUrl>
#styleMap_TLP_Normal
</styleUrl>
<Point>
<coordinates>
-65.0672150,-10.8928490,180.69
</coordinates>
</Point>
</Placemark>
<Placemark>
<name>
Thu Dec 15 13:20:22 2016 S=1.73 Km/hr
</name>
<styleUrl>
#styleMap_TLP_Normal
</styleUrl>
<Point>
<coordinates>
-65.0671387,-10.8928871,178.04
</coordinates>
</Point>
</Placemark>
<Placemark>
<name>
Thu Dec 15 13:20:32 2016 S=1.44 Km/hr
</name>
<styleUrl>
#styleMap_TLP_Normal
</styleUrl>
<Point>
<coordinates>
-65.0670700,-10.8929176,176.47
</coordinates>
</Point>
</Placemark>
<Placemark>
<name>
Thu Dec 15 13:20:42 2016 S=1.15 Km/hr
</name>
<styleUrl>
#styleMap_TLP_Normal
</styleUrl>
<Point>
<coordinates>
-65.0670395,-10.8929615,173.48
</coordinates>
</Point>
</Placemark>
<Placemark>
<name>
Thu Dec 15 13:20:52 2016 S=0.74 Km/hr
</name>
<styleUrl>
#styleMap_TLP_Normal
</styleUrl>
<Point>
<coordinates>
-65.0669937,-10.8929605,172.04
</coordinates>
</Point>
</Placemark>
<Placemark>
<name>
Thu Dec 15 13:21:02 2016 S=1.26 Km/hr
</name>
<styleUrl>
#styleMap_TLP_Normal
</styleUrl>
<Point>
<coordinates>
-65.0669708,-10.8929663,170.89
</coordinates>
</Point>
</Placemark>
<Placemark>
<name>
Thu Dec 15 13:21:12 2016 S=0.69 Km/hr
</name>
<styleUrl>
#styleMap_TLP_Normal
</styleUrl>
<Point>
<coordinates>
-65.0669556,-10.8929548,169.64
</coordinates>
</Point>
</Placemark>
<Placemark>
<name>
Thu Dec 15 13:21:22 2016 S=0.68 Km/hr
</name>
<styleUrl>
#styleMap_TLP_Normal
</styleUrl>
<Point>
<coordinates>
-65.0669479,-10.8929348,168.92
</coordinates>
</Point>
</Placemark>
<Placemark>
<name>
Thu Dec 15 13:21:32 2016 S=0.55 Km/hr
</name>
<styleUrl>
#styleMap_TLP_Normal
</styleUrl>
<Point>
<coordinates>
-65.0669479,-10.8929253,168.23
</coordinates>
</Point>
</Placemark>
<Placemark>
<name>
Thu Dec 15 13:21:42 2016 S=0.51 Km/hr
</name>
<styleUrl>
#styleMap_TLP_Normal
</styleUrl>
<Point>
<coordinates>
-65.0669327,-10.8929281,167.45
</coordinates>
</Point>
</Placemark>
<Placemark>
<name>
Thu Dec 15 13:21:52 2016 S=0.93 Km/hr
</name>
<styleUrl>
#styleMap_TLP_Normal
</styleUrl>
<Point>
<coordinates>
-65.0669250,-10.8929205,166.38
</coordinates>
</Point>
</Placemark>
<Placemark>
<name>
Thu Dec 15 13:22:02 2016 S=0.75 Km/hr
</name>
<styleUrl>
#styleMap_TLP_Normal
</styleUrl>
<Point>
<coordinates>
-65.0669403,-10.8929148,165.55
</coordinates>
</Point>
</Placemark>
<Placemark>
<name>
Thu Dec 15 13:22:12 2016 S=0.85 Km/hr
</name>
<styleUrl>
#styleMap_TLP_Normal
</styleUrl>
<Point>
<coordinates>
-65.0669327,-10.8928986,164.50
</coordinates>
</Point>
</Placemark>
<Placemark>
<name>
Thu Dec 15 13:22:22 2016 S=0.83 Km/hr
</name>
<styleUrl>
#styleMap_TLP_Normal
</styleUrl>
<Point>
<coordinates>
-65.0669174,-10.8929052,163.31
</coordinates>
</Point>
</Placemark>
<Placemark>
<name>
Thu Dec 15 13:22:32 2016 S=1.36 Km/hr
</name>
<styleUrl>
#styleMap_TLP_Normal
</styleUrl>
<Point>
<coordinates>
-65.0669250,-10.8929319,161.88
</coordinates>
</Point>
</Placemark>
<Placemark>
<name>
Thu Dec 15 13:22:42 2016 S=0.93 Km/hr
</name>
<styleUrl>
#styleMap_TLP_Normal
</styleUrl>
<Point>
<coordinates>
-65.0669861,-10.8929186,158.04
</coordinates>
</Point>
</Placemark>
<Placemark>
<name>
Thu Dec 15 13:22:52 2016 S=0.35 Km/hr
</name>
<styleUrl>
#styleMap_TLP_Normal
</styleUrl>
<Point>
<coordinates>
-65.0669937,-10.8929148,155.83
</coordinates>
</Point>
</Placemark>
<Placemark>
<name>
Thu Dec 15 13:23:02 2016 S=1.03 Km/hr
</name>
<styleUrl>
#styleMap_TLP_Normal
</styleUrl>
<Point>
<coordinates>
-65.0669861,-10.8930016,154.64
</coordinates>
</Point>
</Placemark>
<Placemark>
<name>
Thu Dec 15 13:23:12 2016 S=0.13 Km/hr
</name>
<styleUrl>
#styleMap_TLP_Normal
</styleUrl>
<Point>
<coordinates>
-65.0670013,-10.8929453,153.08
</coordinates>
</Point>
</Placemark>
<Placemark>
<name>
Thu Dec 15 13:23:22 2016 S=0.72 Km/hr
</name>
<styleUrl>
#styleMap_TLP_Normal
</styleUrl>
<Point>
<coordinates>
-65.0669937,-10.8928967,151.78
</coordinates>
</Point>
</Placemark>
<Placemark>
<name>
Thu Dec 15 13:23:32 2016 S=0.79 Km/hr
</name>
<styleUrl>
#styleMap_TLP_Normal
</styleUrl>
<Point>
<coordinates>
-65.0669937,-10.8928661,151.96
</coordinates>
</Point>
</Placemark>
<Placemark>
<name>
Thu Dec 15 13:23:42 2016 S=0.44 Km/hr
</name>
<styleUrl>
#styleMap_TLP_Normal
</styleUrl>
<Point>
<coordinates>
-65.0669937,-10.8928900,150.57
</coordinates>
</Point>
</Placemark>
<Placemark>
<name>
Thu Dec 15 13:23:52 2016 S=0.89 Km/hr
</name>
<styleUrl>
#styleMap_TLP_Normal
</styleUrl>
<Point>
<coordinates>
-65.0669937,-10.8929033,149.46
</coordinates>
</Point>
</Placemark>
<Placemark>
<name>
Thu Dec 15 13:24:02 2016 S=0.91 Km/hr
</name>
<styleUrl>
#styleMap_TLP_Normal
</styleUrl>
<Point>
<coordinates>
-65.0670166,-10.8929358,151.48
</coordinates>
</Point>
</Placemark>
<Placemark>
<name>
Thu Dec 15 13:24:12 2016 S=0.71 Km/hr
</name>
<styleUrl>
#styleMap_TLP_Normal
</styleUrl>
<Point>
<coordinates>
-65.0670319,-10.8929462,151.18
</coordinates>
</Point>
</Placemark>
<Placemark>
<name>
Thu Dec 15 13:24:22 2016 S=0.29 Km/hr
</name>
<styleUrl>
#styleMap_TLP_Normal
</styleUrl>
<Point>
<coordinates>
-65.0670319,-10.8929520,150.89
</coordinates>
</Point>
</Placemark>
<Placemark>
<name>
Thu Dec 15 13:24:32 2016 S=0.96 Km/hr
</name>
<styleUrl>
#styleMap_TLP_Normal
</styleUrl>
<Point>
<coordinates>
-65.0670090,-10.8929281,150.99
</coordinates>
</Point>
</Placemark>
<Placemark>
<name>
Thu Dec 15 13:24:42 2016 S=0.47 Km/hr
</name>
<styleUrl>
#styleMap_TLP_Normal
</styleUrl>
<Point>
<coordinates>
-65.0669861,-10.8929338,151.81
</coordinates>
</Point>
</Placemark>
<Placemark>
<name>
Thu Dec 15 13:24:52 2016 S=0.64 Km/hr
</name>
<styleUrl>
#styleMap_TLP_Normal
</styleUrl>
<Point>
<coordinates>
-65.0669708,-10.8929367,152.01
</coordinates>
</Point>
</Placemark>
<Placemark>
<name>
Thu Dec 15 13:25:02 2016 S=0.96 Km/hr
</name>
<styleUrl>
#styleMap_TLP_Normal
</styleUrl>
<Point>
<coordinates>
-65.0669556,-10.8929291,152.63
</coordinates>
</Point>
</Placemark>
<Placemark>
<name>
Thu Dec 15 13:25:12 2016 S=0.82 Km/hr
</name>
<styleUrl>
#styleMap_TLP_Normal
</styleUrl>
<Point>
<coordinates>
-65.0669327,-10.8929243,153.52
</coordinates>
</Point>
</Placemark>
<Placemark>
<name>
Thu Dec 15 13:25:22 2016 S=1.25 Km/hr
</name>
<styleUrl>
#styleMap_TLP_Normal
</styleUrl>
<Point>
<coordinates>
-65.0669022,-10.8929310,154.84
</coordinates>
</Point>
</Placemark>
<Placemark>
<name>
Thu Dec 15 13:25:32 2016 S=0.64 Km/hr
</name>
<styleUrl>
#styleMap_TLP_Normal
</styleUrl>
<Point>
<coordinates>
-65.0669022,-10.8929300,156.59
</coordinates>
</Point>
</Placemark>
<Placemark>
<name>
Thu Dec 15 13:25:42 2016 S=0.55 Km/hr
</name>
<styleUrl>
#styleMap_TLP_Normal
</styleUrl>
<Point>
<coordinates>
-65.0669022,-10.8929167,157.77
</coordinates>
</Point>
</Placemark>
<Placemark>
<name>
Thu Dec 15 13:25:52 2016 S=0.55 Km/hr
</name>
<styleUrl>
#styleMap_TLP_Normal
</styleUrl>
<Point>
<coordinates>
-65.0669098,-10.8929081,158.77
</coordinates>
</Point>
</Placemark>
<Placemark>
<name>
Thu Dec 15 13:26:02 2016 S=1.27 Km/hr
</name>
<styleUrl>
#styleMap_TLP_Normal
</styleUrl>
<Point>
<coordinates>
-65.0669556,-10.8929033,160.54
</coordinates>
</Point>
</Placemark>
<Placemark>
<name>
Thu Dec 15 13:26:12 2016 S=1.13 Km/hr
</name>
<styleUrl>
#styleMap_TLP_Normal
</styleUrl>
<Point>
<coordinates>
-65.0670319,-10.8929291,161.13
</coordinates>
</Point>
</Placemark>
<Placemark>
<name>
Thu Dec 15 13:26:22 2016 S=0.77 Km/hr
</name>
<styleUrl>
#styleMap_TLP_Normal
</styleUrl>
<Point>
<coordinates>
-65.0670700,-10.8929186,161.93
</coordinates>
</Point>
</Placemark>
<Placemark>
<name>
Thu Dec 15 13:26:32 2016 S=0.86 Km/hr
</name>
<styleUrl>
#styleMap_TLP_Normal
</styleUrl>
<Point>
<coordinates>
-65.0670929,-10.8929167,163.15
</coordinates>
</Point>
</Placemark>
<Placemark>
<name>
Thu Dec 15 13:26:42 2016 S=0.57 Km/hr
</name>
<styleUrl>
#styleMap_TLP_Normal
</styleUrl>
<Point>
<coordinates>
-65.0671005,-10.8929262,164.37
</coordinates>
</Point>
</Placemark>
<Placemark>
<name>
Thu Dec 15 13:26:52 2016 S=0.39 Km/hr
</name>
<styleUrl>
#styleMap_TLP_Normal
</styleUrl>
<Point>
<coordinates>
-65.0671005,-10.8929367,165.63
</coordinates>
</Point>
</Placemark>
<Placemark>
<name>
Thu Dec 15 13:27:02 2016 S=0.91 Km/hr
</name>
<styleUrl>
#styleMap_TLP_Normal
</styleUrl>
<Point>
<coordinates>
-65.0670776,-10.8929386,166.99
</coordinates>
</Point>
</Placemark>
<Placemark>
<name>
Thu Dec 15 13:27:12 2016 S=0.47 Km/hr
</name>
<styleUrl>
#styleMap_TLP_Normal
</styleUrl>
<Point>
<coordinates>
-65.0670547,-10.8929405,168.36
</coordinates>
</Point>
</Placemark>
<Placemark>
<name>
Thu Dec 15 13:27:22 2016 S=0.39 Km/hr
</name>
<styleUrl>
#styleMap_TLP_Normal
</styleUrl>
<Point>
<coordinates>
-65.0670547,-10.8929358,169.73
</coordinates>
</Point>
</Placemark>
<Placemark>
<name>
Thu Dec 15 13:27:32 2016 S=0.47 Km/hr
</name>
<styleUrl>
#styleMap_TLP_Normal
</styleUrl>
<Point>
<coordinates>
-65.0670395,-10.8929358,170.91
</coordinates>
</Point>
</Placemark>
<Placemark>
<name>
Thu Dec 15 13:27:42 2016 S=0.77 Km/hr
</name>
<styleUrl>
#styleMap_TLP_Normal
</styleUrl>
<Point>
<coordinates>
-65.0670319,-10.8929424,172.03
</coordinates>
</Point>
</Placemark>
<Placemark>
<name>
Thu Dec 15 13:27:52 2016 S=0.22 Km/hr
</name>
<styleUrl>
#styleMap_TLP_Normal
</styleUrl>
<Point>
<coordinates>
-65.0670090,-10.8929358,173.19
</coordinates>
</Point>
</Placemark>
<Placemark>
<name>
Thu Dec 15 13:28:02 2016 S=0.92 Km/hr
</name>
<styleUrl>
#styleMap_TLP_Normal
</styleUrl>
<Point>
<coordinates>
-65.0670013,-10.8929424,174.30
</coordinates>
</Point>
</Placemark>
<Placemark>
<name>
Thu Dec 15 13:28:12 2016 S=0.71 Km/hr
</name>
<styleUrl>
#styleMap_TLP_Normal
</styleUrl>
<Point>
<coordinates>
-65.0670166,-10.8929615,175.50
</coordinates>
</Point>
</Placemark>
<Placemark>
<name>
Thu Dec 15 13:28:22 2016 S=0.92 Km/hr
</name>
<styleUrl>
#styleMap_TLP_Normal
</styleUrl>
<Point>
<coordinates>
-65.0670166,-10.8929806,176.54
</coordinates>
</Point>
</Placemark>
<Placemark>
<name>
Thu Dec 15 13:28:32 2016 S=0.89 Km/hr
</name>
<styleUrl>
#styleMap_TLP_Normal
</styleUrl>
<Point>
<coordinates>
-65.0670013,-10.8929920,177.38
</coordinates>
</Point>
</Placemark>
<Placemark>
<name>
Thu Dec 15 13:28:42 2016 S=0.54 Km/hr
</name>
<styleUrl>
#styleMap_TLP_Normal
</styleUrl>
<Point>
<coordinates>
-65.0669785,-10.8929911,178.17
</coordinates>
</Point>
</Placemark>
<Placemark>
<name>
Thu Dec 15 13:28:52 2016 S=0.93 Km/hr
</name>
<styleUrl>
#styleMap_TLP_Normal
</styleUrl>
<Point>
<coordinates>
-65.0669861,-10.8929853,178.69
</coordinates>
</Point>
</Placemark>
<Placemark>
<name>
Thu Dec 15 13:29:02 2016 S=1.53 Km/hr
</name>
<styleUrl>
#styleMap_TLP_Normal
</styleUrl>
<Point>
<coordinates>
-65.0670471,-10.8929892,178.46
</coordinates>
</Point>
</Placemark>
<Placemark>
<name>
Thu Dec 15 13:29:12 2016 S=1.27 Km/hr
</name>
<styleUrl>
#styleMap_TLP_Normal
</styleUrl>
<Point>
<coordinates>
-65.0671158,-10.8929796,177.36
</coordinates>
</Point>
</Placemark>
<Placemark>
<name>
Thu Dec 15 13:29:22 2016 S=1.12 Km/hr
</name>
<styleUrl>
#styleMap_TLP_Normal
</styleUrl>
<Point>
<coordinates>
-65.0671692,-10.8929176,175.50
</coordinates>
</Point>
</Placemark>
<Placemark>
<name>
Thu Dec 15 13:29:32 2016 S=0.70 Km/hr
</name>
<styleUrl>
#styleMap_TLP_Normal
</styleUrl>
<Point>
<coordinates>
-65.0671234,-10.8929596,173.65
</coordinates>
</Point>
</Placemark>
<Placemark>
<name>
Thu Dec 15 13:29:42 2016 S=0.79 Km/hr
</name>
<styleUrl>
#styleMap_TLP_Normal
</styleUrl>
<Point>
<coordinates>
-65.0671082,-10.8929405,173.61
</coordinates>
</Point>
</Placemark>
<Placemark>
<name>
Thu Dec 15 13:29:52 2016 S=1.28 Km/hr
</name>
<styleUrl>
#styleMap_TLP_Normal
</styleUrl>
<Point>
<coordinates>
-65.0670929,-10.8929262,173.59
</coordinates>
</Point>
</Placemark>
<Placemark>
<name>
Thu Dec 15 13:30:02 2016 S=1.39 Km/hr
</name>
<styleUrl>
#styleMap_TLP_Normal
</styleUrl>
<Point>
<coordinates>
-65.0670395,-10.8929510,173.63
</coordinates>
</Point>
</Placemark>
<Placemark>
<name>
Thu Dec 15 13:30:12 2016 S=1.43 Km/hr
</name>
<styleUrl>
#styleMap_TLP_Normal
</styleUrl>
<Point>
<coordinates>
-65.0669632,-10.8929510,172.73
</coordinates>
</Point>
</Placemark>
<Placemark>
<name>
Thu Dec 15 13:30:22 2016 S=0.19 Km/hr
</name>
<styleUrl>
#styleMap_TLP_Normal
</styleUrl>
<Point>
<coordinates>
-65.0669785,-10.8929472,173.25
</coordinates>
</Point>
</Placemark>
<Placemark>
<name>
Thu Dec 15 13:30:32 2016 S=0.92 Km/hr
</name>
<styleUrl>
#styleMap_TLP_Normal
</styleUrl>
<Point>
<coordinates>
-65.0669785,-10.8929358,173.20
</coordinates>
</Point>
</Placemark>
<Placemark>
<name>
Thu Dec 15 13:30:42 2016 S=1.11 Km/hr
</name>
<styleUrl>
#styleMap_TLP_Normal
</styleUrl>
<Point>
<coordinates>
-65.0669785,-10.8929081,174.13
</coordinates>
</Point>
</Placemark>
<Placemark>
<name>
Thu Dec 15 13:30:52 2016 S=0.59 Km/hr
</name>
<styleUrl>
#styleMap_TLP_Normal
</styleUrl>
<Point>
<coordinates>
-65.0670166,-10.8929071,175.36
</coordinates>
</Point>
</Placemark>
<Placemark>
<name>
Thu Dec 15 13:31:02 2016 S=0.79 Km/hr
</name>
<styleUrl>
#styleMap_TLP_Normal
</styleUrl>
<Point>
<coordinates>
-65.0670166,-10.8929014,175.34
</coordinates>
</Point>
</Placemark>
<Placemark>
<name>
Thu Dec 15 13:31:12 2016 S=0.45 Km/hr
</name>
<styleUrl>
#styleMap_TLP_Normal
</styleUrl>
<Point>
<coordinates>
-65.0670242,-10.8928938,175.28
</coordinates>
</Point>
</Placemark>
<Placemark>
<name>
Thu Dec 15 13:31:22 2016 S=0.27 Km/hr
</name>
<styleUrl>
#styleMap_TLP_Normal
</styleUrl>
<Point>
<coordinates>
-65.0670242,-10.8929052,175.09
</coordinates>
</Point>
</Placemark>
<Placemark>
<name>
Thu Dec 15 13:31:32 2016 S=0.30 Km/hr
</name>
<styleUrl>
#styleMap_TLP_Normal
</styleUrl>
<Point>
<coordinates>
-65.0670319,-10.8929033,174.90
</coordinates>
</Point>
</Placemark>
<Placemark>
<name>
Thu Dec 15 13:31:42 2016 S=0.03 Km/hr
</name>
<styleUrl>
#styleMap_TLP_Normal
</styleUrl>
<Point>
<coordinates>
-65.0670242,-10.8929043,174.83
</coordinates>
</Point>
</Placemark>
<Placemark>
<name>
Thu Dec 15 13:31:52 2016 S=0.01 Km/hr
</name>
<styleUrl>
#styleMap_TLP_Normal
</styleUrl>
<Point>
<coordinates>
-65.0670242,-10.8929033,174.82
</coordinates>
</Point>
</Placemark>
<Placemark>
<name>
Thu Dec 15 13:32:02 2016 S=0.01 Km/hr
</name>
<styleUrl>
#styleMap_TLP_Normal
</styleUrl>
<Point>
<coordinates>
-65.0670242,-10.8929024,174.82
</coordinates>
</Point>
</Placemark>
<Placemark>
<name>
Thu Dec 15 13:32:12 2016 S=1.24 Km/hr
</name>
<styleUrl>
#styleMap_TLP_Normal
</styleUrl>
<Point>
<coordinates>
-65.0670090,-10.8928804,174.54
</coordinates>
</Point>
</Placemark>
<Placemark>
<name>
Thu Dec 15 13:32:22 2016 S=0.95 Km/hr
</name>
<styleUrl>
#styleMap_TLP_Normal
</styleUrl>
<Point>
<coordinates>
-65.0669937,-10.8928547,173.91
</coordinates>
</Point>
</Placemark>
<Placemark>
<name>
Thu Dec 15 13:32:32 2016 S=0.58 Km/hr
</name>
<styleUrl>
#styleMap_TLP_Normal
</styleUrl>
<Point>
<coordinates>
-65.0670166,-10.8928375,173.78
</coordinates>
</Point>
</Placemark>
<Placemark>
<name>
Thu Dec 15 13:32:42 2016 S=0.20 Km/hr
</name>
<styleUrl>
#styleMap_TLP_Normal
</styleUrl>
<Point>
<coordinates>
-65.0670090,-10.8928270,173.52
</coordinates>
</Point>
</Placemark>
<Placemark>
<name>
Thu Dec 15 13:32:52 2016 S=0.73 Km/hr
</name>
<styleUrl>
#styleMap_TLP_Normal
</styleUrl>
<Point>
<coordinates>
-65.0670013,-10.8928337,173.37
</coordinates>
</Point>
</Placemark>
<Placemark>
<name>
Thu Dec 15 13:33:02 2016 S=0.42 Km/hr
</name>
<styleUrl>
#styleMap_TLP_Normal
</styleUrl>
<Point>
<coordinates>
-65.0670013,-10.8928480,173.30
</coordinates>
</Point>
</Placemark>
<Placemark>
<name>
Thu Dec 15 13:33:12 2016 S=1.49 Km/hr
</name>
<styleUrl>
#styleMap_TLP_Normal
</styleUrl>
<Point>
<coordinates>
-65.0670700,-10.8928766,173.29
</coordinates>
</Point>
</Placemark>
<Placemark>
<name>
Thu Dec 15 13:33:22 2016 S=1.18 Km/hr
</name>
<styleUrl>
#styleMap_TLP_Normal
</styleUrl>
<Point>
<coordinates>
-65.0671158,-10.8928270,169.70
</coordinates>
</Point>
</Placemark>
<Placemark>
<name>
Thu Dec 15 13:33:32 2016 S=1.35 Km/hr
</name>
<styleUrl>
#styleMap_TLP_Normal
</styleUrl>
<Point>
<coordinates>
-65.0671463,-10.8927946,165.32
</coordinates>
</Point>
</Placemark>
<Placemark>
<name>
Thu Dec 15 13:33:42 2016 S=1.64 Km/hr
</name>
<styleUrl>
#styleMap_TLP_Normal
</styleUrl>
<Point>
<coordinates>
-65.0671844,-10.8927755,162.96
</coordinates>
</Point>
</Placemark>
<Placemark>
<name>
Thu Dec 15 13:33:52 2016 S=1.36 Km/hr
</name>
<styleUrl>
#styleMap_TLP_Normal
</styleUrl>
<Point>
<coordinates>
-65.0672302,-10.8927431,161.41
</coordinates>
</Point>
</Placemark>
<Placemark>
<name>
Thu Dec 15 13:34:02 2016 S=1.37 Km/hr
</name>
<styleUrl>
#styleMap_TLP_Normal
</styleUrl>
<Point>
<coordinates>
-65.0672379,-10.8926868,159.88
</coordinates>
</Point>
</Placemark>
<Placemark>
<name>
Thu Dec 15 13:34:12 2016 S=1.55 Km/hr
</name>
<styleUrl>
#styleMap_TLP_Normal
</styleUrl>
<Point>
<coordinates>
-65.0671921,-10.8925619,158.93
</coordinates>
</Point>
</Placemark>
<Placemark>
<name>
Thu Dec 15 13:34:22 2016 S=1.77 Km/hr
</name>
<styleUrl>
#styleMap_TLP_Normal
</styleUrl>
<Point>
<coordinates>
-65.0671158,-10.8925190,157.44
</coordinates>
</Point>
</Placemark>
<Placemark>
<name>
Thu Dec 15 13:34:32 2016 S=1.53 Km/hr
</name>
<styleUrl>
#styleMap_TLP_Normal
</styleUrl>
<Point>
<coordinates>
-65.0671082,-10.8924685,156.66
</coordinates>
</Point>
</Placemark>
<Placemark>
<name>
Thu Dec 15 13:34:42 2016 S=1.38 Km/hr
</name>
<styleUrl>
#styleMap_TLP_Normal
</styleUrl>
<Point>
<coordinates>
-65.0671005,-10.8924141,157.32
</coordinates>
</Point>
</Placemark>
<Placemark>
<name>
Thu Dec 15 13:34:52 2016 S=1.97 Km/hr
</name>
<styleUrl>
#styleMap_TLP_Normal
</styleUrl>
<Point>
<coordinates>
-65.0670700,-10.8923044,153.96
</coordinates>
</Point>
</Placemark>
<Placemark>
<name>
Thu Dec 15 13:35:02 2016 S=0.98 Km/hr
</name>
<styleUrl>
#styleMap_TLP_Normal
</styleUrl>
<Point>
<coordinates>
-65.0670776,-10.8923101,152.40
</coordinates>
</Point>
</Placemark>
<Placemark>
<name>
Thu Dec 15 13:35:12 2016 S=1.36 Km/hr
</name>
<styleUrl>
#styleMap_TLP_Normal
</styleUrl>
<Point>
<coordinates>
-65.0670929,-10.8922596,153.27
</coordinates>
</Point>
</Placemark>
<Placemark>
<name>
Thu Dec 15 13:35:22 2016 S=1.33 Km/hr
</name>
<styleUrl>
#styleMap_TLP_Normal
</styleUrl>
<Point>
<coordinates>
-65.0671082,-10.8921986,153.84
</coordinates>
</Point>
</Placemark>
<Placemark>
<name>
Thu Dec 15 13:35:32 2016 S=1.15 Km/hr
</name>
<styleUrl>
#styleMap_TLP_Normal
</styleUrl>
<Point>
<coordinates>
-65.0671616,-10.8921719,151.67
</coordinates>
</Point>
</Placemark>
<Placemark>
<name>
Thu Dec 15 13:35:42 2016 S=2.05 Km/hr
</name>
<styleUrl>
#styleMap_TLP_Normal
</styleUrl>
<Point>
<coordinates>
-65.0672913,-10.8921595,150.55
</coordinates>
</Point>
</Placemark>
<Placemark>
<name>
Thu Dec 15 13:35:52 2016 S=1.36 Km/hr
</name>
<styleUrl>
#styleMap_TLP_Normal
</styleUrl>
<Point>
<coordinates>
-65.0673294,-10.8921194,150.19
</coordinates>
</Point>
</Placemark>
<Placemark>
<name>
Thu Dec 15 13:36:02 2016 S=1.49 Km/hr
</name>
<styleUrl>
#styleMap_TLP_Normal
</styleUrl>
<Point>
<coordinates>
-65.0674057,-10.8921585,149.58
</coordinates>
</Point>
</Placemark>
<Placemark>
<name>
Thu Dec 15 13:36:12 2016 S=1.26 Km/hr
</name>
<styleUrl>
#styleMap_TLP_Normal
</styleUrl>
<Point>
<coordinates>
-65.0674515,-10.8921404,150.78
</coordinates>
</Point>
</Placemark>
<Placemark>
<name>
Thu Dec 15 13:36:22 2016 S=1.99 Km/hr
</name>
<styleUrl>
#styleMap_TLP_Normal
</styleUrl>
<Point>
<coordinates>
-65.0674896,-10.8920698,150.90
</coordinates>
</Point>
</Placemark>
<Placemark>
<name>
Thu Dec 15 13:36:32 2016 S=1.50 Km/hr
</name>
<styleUrl>
#styleMap_TLP_Normal
</styleUrl>
<Point>
<coordinates>
-65.0675812,-10.8919954,149.93
</coordinates>
</Point>
</Placemark>
<Placemark>
<name>
Thu Dec 15 13:36:42 2016 S=1.33 Km/hr
</name>
<styleUrl>
#styleMap_TLP_Normal
</styleUrl>
<Point>
<coordinates>
-65.0676270,-10.8919592,150.09
</coordinates>
</Point>
</Placemark>
<Placemark>
<name>
Thu Dec 15 13:36:52 2016 S=1.81 Km/hr
</name>
<styleUrl>
#styleMap_TLP_Normal
</styleUrl>
<Point>
<coordinates>
-65.0676880,-10.8919544,149.37
</coordinates>
</Point>
</Placemark>
<Placemark>
<name>
Thu Dec 15 13:37:02 2016 S=1.49 Km/hr
</name>
<styleUrl>
#styleMap_TLP_Normal
</styleUrl>
<Point>
<coordinates>
-65.0677567,-10.8919630,149.18
</coordinates>
</Point>
</Placemark>
<Placemark>
<name>
Thu Dec 15 13:37:12 2016 S=1.75 Km/hr
</name>
<styleUrl>
#styleMap_TLP_Normal
</styleUrl>
<Point>
<coordinates>
-65.0678329,-10.8919601,149.20
</coordinates>
</Point>
</Placemark>
<Placemark>
<name>
Thu Dec 15 13:37:22 2016 S=1.62 Km/hr
</name>
<styleUrl>
#styleMap_TLP_Normal
</styleUrl>
<Point>
<coordinates>
-65.0679016,-10.8919230,148.96
</coordinates>
</Point>
</Placemark>
<Placemark>
<name>
Thu Dec 15 13:37:32 2016 S=0.94 Km/hr
</name>
<styleUrl>
#styleMap_TLP_Normal
</styleUrl>
<Point>
<coordinates>
-65.0679169,-10.8918886,149.00
</coordinates>
</Point>
</Placemark>
<Placemark>
<name>
Thu Dec 15 13:37:42 2016 S=1.17 Km/hr
</name>
<styleUrl>
#styleMap_TLP_Normal
</styleUrl>
<Point>
<coordinates>
-65.0679474,-10.8918896,149.05
</coordinates>
</Point>
</Placemark>
<Placemark>
<name>
Thu Dec 15 13:37:52 2016 S=1.73 Km/hr
</name>
<styleUrl>
#styleMap_TLP_Normal
</styleUrl>
<Point>
<coordinates>
-65.0680084,-10.8919592,149.99
</coordinates>
</Point>
</Placemark>
<Placemark>
<name>
Thu Dec 15 13:38:02 2016 S=1.68 Km/hr
</name>
<styleUrl>
#styleMap_TLP_Normal
</styleUrl>
<Point>
<coordinates>
-65.0681000,-10.8919706,149.95
</coordinates>
</Point>
</Placemark>
<Placemark>
<name>
Thu Dec 15 13:38:12 2016 S=1.98 Km/hr
</name>
<styleUrl>
#styleMap_TLP_Normal
</styleUrl>
<Point>
<coordinates>
-65.0681000,-10.8918877,150.63
</coordinates>
</Point>
</Placemark>
<Placemark>
<name>
Thu Dec 15 13:38:22 2016 S=1.97 Km/hr
</name>
<styleUrl>
#styleMap_TLP_Normal
</styleUrl>
<Point>
<coordinates>
-65.0681992,-10.8918686,151.12
</coordinates>
</Point>
</Placemark>
<Placemark>
<name>
Thu Dec 15 13:38:32 2016 S=2.11 Km/hr
</name>
<styleUrl>
#styleMap_TLP_Normal
</styleUrl>
<Point>
<coordinates>
-65.0683212,-10.8919106,151.80
</coordinates>
</Point>
</Placemark>
<Placemark>
<name>
Thu Dec 15 13:38:42 2016 S=1.36 Km/hr
</name>
<styleUrl>
#styleMap_TLP_Normal
</styleUrl>
<Point>
<coordinates>
-65.0683517,-10.8918982,152.64
</coordinates>
</Point>
</Placemark>
<Placemark>
<name>
Thu Dec 15 13:38:52 2016 S=1.10 Km/hr
</name>
<styleUrl>
#styleMap_TLP_Normal
</styleUrl>
<Point>
<coordinates>
-65.0683899,-10.8919048,153.20
</coordinates>
</Point>
</Placemark>
<Placemark>
<name>
Thu Dec 15 13:39:02 2016 S=1.47 Km/hr
</name>
<styleUrl>
#styleMap_TLP_Normal
</styleUrl>
<Point>
<coordinates>
-65.0684357,-10.8918953,153.40
</coordinates>
</Point>
</Placemark>
<Placemark>
<name>
Thu Dec 15 13:39:12 2016 S=1.74 Km/hr
</name>
<styleUrl>
#styleMap_TLP_Normal
</styleUrl>
<Point>
<coordinates>
-65.0685120,-10.8919096,154.63
</coordinates>
</Point>
</Placemark>
<Placemark>
<name>
Thu Dec 15 13:39:22 2016 S=1.82 Km/hr
</name>
<styleUrl>
#styleMap_TLP_Normal
</styleUrl>
<Point>
<coordinates>
-65.0685959,-10.8919106,155.32
</coordinates>
</Point>
</Placemark>
<Placemark>
<name>
Thu Dec 15 13:39:32 2016 S=1.47 Km/hr
</name>
<styleUrl>
#styleMap_TLP_Normal
</styleUrl>
<Point>
<coordinates>
-65.0686340,-10.8918762,156.54
</coordinates>
</Point>
</Placemark>
<Placemark>
<name>
Thu Dec 15 13:39:42 2016 S=1.36 Km/hr
</name>
<styleUrl>
#styleMap_TLP_Normal
</styleUrl>
<Point>
<coordinates>
-65.0686874,-10.8918571,155.28
</coordinates>
</Point>
</Placemark>
<Placemark>
<name>
Thu Dec 15 13:39:52 2016 S=1.65 Km/hr
</name>
<styleUrl>
#styleMap_TLP_Normal
</styleUrl>
<Point>
<coordinates>
-65.0687714,-10.8918390,155.64
</coordinates>
</Point>
</Placemark>
<Placemark>
<name>
Thu Dec 15 13:40:02 2016 S=1.31 Km/hr
</name>
<styleUrl>
#styleMap_TLP_Normal
</styleUrl>
<Point>
<coordinates>
-65.0688400,-10.8918276,155.27
</coordinates>
</Point>
</Placemark>
<Placemark>
<name>
Thu Dec 15 13:40:12 2016 S=1.80 Km/hr
</name>
<styleUrl>
#styleMap_TLP_Normal
</styleUrl>
<Point>
<coordinates>
-65.0689316,-10.8918839,155.27
</coordinates>
</Point>
</Placemark>
<Placemark>
<name>
Thu Dec 15 13:40:22 2016 S=1.81 Km/hr
</name>
<styleUrl>
#styleMap_TLP_Normal
</styleUrl>
<Point>
<coordinates>
-65.0690231,-10.8918600,157.96
</coordinates>
</Point>
</Placemark>
<Placemark>
<name>
Thu Dec 15 13:40:32 2016 S=1.14 Km/hr
</name>
<styleUrl>
#styleMap_TLP_Normal
</styleUrl>
<Point>
<coordinates>
-65.0690918,-10.8918571,158.64
</coordinates>
</Point>
</Placemark>
<Placemark>
<name>
Thu Dec 15 13:40:42 2016 S=0.80 Km/hr
</name>
<styleUrl>
#styleMap_TLP_Normal
</styleUrl>
<Point>
<coordinates>
-65.0690994,-10.8918571,158.59
</coordinates>
</Point>
</Placemark>
<Placemark>
<name>
Thu Dec 15 13:40:52 2016 S=1.82 Km/hr
</name>
<styleUrl>
#styleMap_TLP_Normal
</styleUrl>
<Point>
<coordinates>
-65.0691986,-10.8918600,157.85
</coordinates>
</Point>
</Placemark>
<Placemark>
<name>
Thu Dec 15 13:41:02 2016 S=1.73 Km/hr
</name>
<styleUrl>
#styleMap_TLP_Normal
</styleUrl>
<Point>
<coordinates>
-65.0692673,-10.8918428,159.27
</coordinates>
</Point>
</Placemark>
<Placemark>
<name>
Thu Dec 15 13:41:12 2016 S=1.89 Km/hr
</name>
<styleUrl>
#styleMap_TLP_Normal
</styleUrl>
<Point>
<coordinates>
-65.0693512,-10.8918276,159.96
</coordinates>
</Point>
</Placemark>
<Placemark>
<name>
Thu Dec 15 13:41:22 2016 S=1.63 Km/hr
</name>
<styleUrl>
#styleMap_TLP_Normal
</styleUrl>
<Point>
<coordinates>
-65.0693741,-10.8917685,161.86
</coordinates>
</Point>
</Placemark>
<Placemark>
<name>
Thu Dec 15 13:41:32 2016 S=1.95 Km/hr
</name>
<styleUrl>
#styleMap_TLP_Normal
</styleUrl>
<Point>
<coordinates>
-65.0693207,-10.8916693,161.48
</coordinates>
</Point>
</Placemark>
<Placemark>
<name>
Thu Dec 15 13:41:42 2016 S=1.93 Km/hr
</name>
<styleUrl>
#styleMap_TLP_Normal
</styleUrl>
<Point>
<coordinates>
-65.0693054,-10.8915854,160.99
</coordinates>
</Point>
</Placemark>
<Placemark>
<name>
Thu Dec 15 13:41:52 2016 S=1.35 Km/hr
</name>
<styleUrl>
#styleMap_TLP_Normal
</styleUrl>
<Point>
<coordinates>
-65.0693283,-10.8915434,160.27
</coordinates>
</Point>
</Placemark>
<Placemark>
<name>
Thu Dec 15 13:42:02 2016 S=1.73 Km/hr
</name>
<styleUrl>
#styleMap_TLP_Normal
</styleUrl>
<Point>
<coordinates>
-65.0693436,-10.8914833,159.83
</coordinates>
</Point>
</Placemark>
<Placemark>
<name>
Thu Dec 15 13:42:12 2016 S=1.03 Km/hr
</name>
<styleUrl>
#styleMap_TLP_Normal
</styleUrl>
<Point>
<coordinates>
-65.0693130,-10.8914623,158.33
</coordinates>
</Point>
</Placemark>
<Placemark>
<name>
Thu Dec 15 13:42:22 2016 S=0.70 Km/hr
</name>
<styleUrl>
#styleMap_TLP_Normal
</styleUrl>
<Point>
<coordinates>
-65.0693130,-10.8914433,157.43
</coordinates>
</Point>
</Placemark>
<Placemark>
<name>
Thu Dec 15 13:42:32 2016 S=1.03 Km/hr
</name>
<styleUrl>
#styleMap_TLP_Normal
</styleUrl>
<Point>
<coordinates>
-65.0693054,-10.8914299,157.30
</coordinates>
</Point>
</Placemark>
<Placemark>
<name>
Thu Dec 15 13:42:42 2016 S=1.63 Km/hr
</name>
<styleUrl>
#styleMap_TLP_Normal
</styleUrl>
<Point>
<coordinates>
-65.0692139,-10.8914404,158.14
</coordinates>
</Point>
</Placemark>
<Placemark>
<name>
Thu Dec 15 13:42:52 2016 S=1.37 Km/hr
</name>
<styleUrl>
#styleMap_TLP_Normal
</styleUrl>
<Point>
<coordinates>
-65.0692139,-10.8913984,159.17
</coordinates>
</Point>
</Placemark>
<Placemark>
<name>
Thu Dec 15 13:43:02 2016 S=1.21 Km/hr
</name>
<styleUrl>
#styleMap_TLP_Normal
</styleUrl>
<Point>
<coordinates>
-65.0692520,-10.8913574,158.64
</coordinates>
</Point>
</Placemark>
<Placemark>
<name>
Thu Dec 15 13:43:12 2016 S=2.87 Km/hr
</name>
<styleUrl>
#styleMap_TLP_Normal
</styleUrl>
<Point>
<coordinates>
-65.0691681,-10.8913012,158.54
</coordinates>
</Point>
</Placemark>
<Placemark>
<name>
Thu Dec 15 13:43:22 2016 S=3.27 Km/hr
</name>
<styleUrl>
#styleMap_TLP_Normal
</styleUrl>
<Point>
<coordinates>
-65.0691071,-10.8912544,157.33
</coordinates>
</Point>
</Placemark>
<Placemark>
<name>
Thu Dec 15 13:43:32 2016 S=3.66 Km/hr
</name>
<styleUrl>
#styleMap_TLP_Normal
</styleUrl>
<Point>
<coordinates>
-65.0690384,-10.8912144,156.46
</coordinates>
</Point>
</Placemark>
<Placemark>
<name>
Thu Dec 15 13:43:42 2016 S=3.16 Km/hr
</name>
<styleUrl>
#styleMap_TLP_Normal
</styleUrl>
<Point>
<coordinates>
-65.0689392,-10.8911419,155.68
</coordinates>
</Point>
</Placemark>
<Placemark>
<name>
Thu Dec 15 13:43:52 2016 S=3.16 Km/hr
</name>
<styleUrl>
#styleMap_TLP_Normal
</styleUrl>
<Point>
<coordinates>
-65.0688782,-10.8910732,153.57
</coordinates>
</Point>
</Placemark>
<Placemark>
<name>
Thu Dec 15 13:44:02 2016 S=2.71 Km/hr
</name>
<styleUrl>
#styleMap_TLP_Normal
</styleUrl>
<Point>
<coordinates>
-65.0688171,-10.8909950,151.86
</coordinates>
</Point>
</Placemark>
<Placemark>
<name>
Thu Dec 15 13:44:12 2016 S=3.57 Km/hr
</name>
<styleUrl>
#styleMap_TLP_Normal
</styleUrl>
<Point>
<coordinates>
-65.0687332,-10.8909254,150.84
</coordinates>
</Point>
</Placemark>
<Placemark>
<name>
Thu Dec 15 13:44:22 2016 S=1.46 Km/hr
</name>
<styleUrl>
#styleMap_TLP_Normal
</styleUrl>
<Point>
<coordinates>
-65.0687027,-10.8908567,149.54
</coordinates>
</Point>
</Placemark>
<Placemark>
<name>
Thu Dec 15 13:44:32 2016 S=1.85 Km/hr
</name>
<styleUrl>
#styleMap_TLP_Normal
</styleUrl>
<Point>
<coordinates>
-65.0686722,-10.8908062,149.50
</coordinates>
</Point>
</Placemark>
<Placemark>
<name>
Thu Dec 15 13:44:42 2016 S=1.79 Km/hr
</name>
<styleUrl>
#styleMap_TLP_Normal
</styleUrl>
<Point>
<coordinates>
-65.0685272,-10.8906889,149.98
</coordinates>
</Point>
</Placemark>
<Placemark>
<name>
Thu Dec 15 13:44:52 2016 S=2.32 Km/hr
</name>
<styleUrl>
#styleMap_TLP_Normal
</styleUrl>
<Point>
<coordinates>
-65.0684891,-10.8905926,149.22
</coordinates>
</Point>
</Placemark>
<Placemark>
<name>
Thu Dec 15 13:45:02 2016 S=1.81 Km/hr
</name>
<styleUrl>
#styleMap_TLP_Normal
</styleUrl>
<Point>
<coordinates>
-65.0684509,-10.8904982,149.04
</coordinates>
</Point>
</Placemark>
<Placemark>
<name>
Thu Dec 15 13:45:12 2016 S=2.54 Km/hr
</name>
<styleUrl>
#styleMap_TLP_Normal
</styleUrl>
<Point>
<coordinates>
-65.0684357,-10.8904047,148.63
</coordinates>
</Point>
</Placemark>
<Placemark>
<name>
Thu Dec 15 13:45:22 2016 S=2.89 Km/hr
</name>
<styleUrl>
#styleMap_TLP_Normal
</styleUrl>
<Point>
<coordinates>
-65.0684052,-10.8902864,147.47
</coordinates>
</Point>
</Placemark>
<Placemark>
<name>
Thu Dec 15 13:45:32 2016 S=1.72 Km/hr
</name>
<styleUrl>
#styleMap_TLP_Normal
</styleUrl>
<Point>
<coordinates>
-65.0683899,-10.8901854,145.69
</coordinates>
</Point>
</Placemark>
<Placemark>
<name>
Thu Dec 15 13:45:42 2016 S=1.10 Km/hr
</name>
<styleUrl>
#styleMap_TLP_Normal
</styleUrl>
<Point>
<coordinates>
-65.0683746,-10.8900957,144.56
</coordinates>
</Point>
</Placemark>
<Placemark>
<name>
Thu Dec 15 13:45:52 2016 S=1.13 Km/hr
</name>
<styleUrl>
#styleMap_TLP_Normal
</styleUrl>
<Point>
<coordinates>
-65.0683289,-10.8899879,145.17
</coordinates>
</Point>
</Placemark>
<Placemark>
<name>
Thu Dec 15 13:46:02 2016 S=2.16 Km/hr
</name>
<styleUrl>
#styleMap_TLP_Normal
</styleUrl>
<Point>
<coordinates>
-65.0682907,-10.8898840,146.34
</coordinates>
</Point>
</Placemark>
<Placemark>
<name>
Thu Dec 15 13:46:12 2016 S=0.90 Km/hr
</name>
<styleUrl>
#styleMap_TLP_Normal
</styleUrl>
<Point>
<coordinates>
-65.0683060,-10.8898172,146.39
</coordinates>
</Point>
</Placemark>
<Placemark>
<name>
Thu Dec 15 13:46:22 2016 S=1.98 Km/hr
</name>
<styleUrl>
#styleMap_TLP_Normal
</styleUrl>
<Point>
<coordinates>
-65.0682526,-10.8897095,148.07
</coordinates>
</Point>
</Placemark>
<Placemark>
<name>
Thu Dec 15 13:46:32 2016 S=1.67 Km/hr
</name>
<styleUrl>
#styleMap_TLP_Normal
</styleUrl>
<Point>
<coordinates>
-65.0682373,-10.8896046,149.68
</coordinates>
</Point>
</Placemark>
<Placemark>
<name>
Thu Dec 15 13:46:42 2016 S=1.64 Km/hr
</name>
<styleUrl>
#styleMap_TLP_Normal
</styleUrl>
<Point>
<coordinates>
-65.0682373,-10.8894920,150.64
</coordinates>
</Point>
</Placemark>
<Placemark>
<name>
Thu Dec 15 13:46:52 2016 S=1.40 Km/hr
</name>
<styleUrl>
#styleMap_TLP_Normal
</styleUrl>
<Point>
<coordinates>
-65.0682144,-10.8894100,153.61
</coordinates>
</Point>
</Placemark>
<Placemark>
<name>
Thu Dec 15 13:47:02 2016 S=1.86 Km/hr
</name>
<styleUrl>
#styleMap_TLP_Normal
</styleUrl>
<Point>
<coordinates>
-65.0682831,-10.8893318,154.51
</coordinates>
</Point>
</Placemark>
<Placemark>
<name>
Thu Dec 15 13:47:12 2016 S=1.60 Km/hr
</name>
<styleUrl>
#styleMap_TLP_Normal
</styleUrl>
<Point>
<coordinates>
-65.0682373,-10.8892288,155.80
</coordinates>
</Point>
</Placemark>
<Placemark>
<name>
Thu Dec 15 13:47:22 2016 S=3.09 Km/hr
</name>
<styleUrl>
#styleMap_TLP_Normal
</styleUrl>
<Point>
<coordinates>
-65.0681763,-10.8891401,156.01
</coordinates>
</Point>
</Placemark>
<Placemark>
<name>
Thu Dec 15 13:47:32 2016 S=2.72 Km/hr
</name>
<styleUrl>
#styleMap_TLP_Normal
</styleUrl>
<Point>
<coordinates>
-65.0681000,-10.8890629,155.99
</coordinates>
</Point>
</Placemark>
<Placemark>
<name>
Thu Dec 15 13:47:42 2016 S=2.80 Km/hr
</name>
<styleUrl>
#styleMap_TLP_Normal
</styleUrl>
<Point>
<coordinates>
-65.0680618,-10.8889303,155.84
</coordinates>
</Point>
</Placemark>
<Placemark>
<name>
Thu Dec 15 13:47:52 2016 S=2.44 Km/hr
</name>
<styleUrl>
#styleMap_TLP_Normal
</styleUrl>
<Point>
<coordinates>
-65.0680923,-10.8888474,156.09
</coordinates>
</Point>
</Placemark>
<Placemark>
<name>
Thu Dec 15 13:48:02 2016 S=1.95 Km/hr
</name>
<styleUrl>
#styleMap_TLP_Normal
</styleUrl>
<Point>
<coordinates>
-65.0681686,-10.8887682,156.25
</coordinates>
</Point>
</Placemark>
<Placemark>
<name>
Thu Dec 15 13:48:12 2016 S=2.26 Km/hr
</name>
<styleUrl>
#styleMap_TLP_Normal
</styleUrl>
<Point>
<coordinates>
-65.0682526,-10.8886967,156.53
</coordinates>
</Point>
</Placemark>
<Placemark>
<name>
Thu Dec 15 13:48:22 2016 S=1.94 Km/hr
</name>
<styleUrl>
#styleMap_TLP_Normal
</styleUrl>
<Point>
<coordinates>
-65.0682831,-10.8886166,156.57
</coordinates>
</Point>
</Placemark>
<Placemark>
<name>
Thu Dec 15 13:48:32 2016 S=1.88 Km/hr
</name>
<styleUrl>
#styleMap_TLP_Normal
</styleUrl>
<Point>
<coordinates>
-65.0683212,-10.8884869,156.30
</coordinates>
</Point>
</Placemark>
<Placemark>
<name>
Thu Dec 15 13:48:42 2016 S=2.42 Km/hr
</name>
<styleUrl>
#styleMap_TLP_Normal
</styleUrl>
<Point>
<coordinates>
-65.0683289,-10.8883924,156.28
</coordinates>
</Point>
</Placemark>
<Placemark>
<name>
Thu Dec 15 13:48:52 2016 S=2.81 Km/hr
</name>
<styleUrl>
#styleMap_TLP_Normal
</styleUrl>
<Point>
<coordinates>
-65.0683441,-10.8882895,156.91
</coordinates>
</Point>
</Placemark>
<Placemark>
<name>
Thu Dec 15 13:49:02 2016 S=2.39 Km/hr
</name>
<styleUrl>
#styleMap_TLP_Normal
</styleUrl>
<Point>
<coordinates>
-65.0683441,-10.8881874,157.51
</coordinates>
</Point>
</Placemark>
<Placemark>
<name>
Thu Dec 15 13:49:12 2016 S=2.04 Km/hr
</name>
<styleUrl>
#styleMap_TLP_Normal
</styleUrl>
<Point>
<coordinates>
-65.0683136,-10.8880758,158.53
</coordinates>
</Point>
</Placemark>
<Placemark>
<name>
Thu Dec 15 13:49:22 2016 S=1.85 Km/hr
</name>
<styleUrl>
#styleMap_TLP_Normal
</styleUrl>
<Point>
<coordinates>
-65.0683212,-10.8879700,156.83
</coordinates>
</Point>
</Placemark>
<Placemark>
<name>
Thu Dec 15 13:49:32 2016 S=1.61 Km/hr
</name>
<styleUrl>
#styleMap_TLP_Normal
</styleUrl>
<Point>
<coordinates>
-65.0682983,-10.8878918,156.73
</coordinates>
</Point>
</Placemark>
<Placemark>
<name>
Thu Dec 15 13:49:42 2016 S=1.77 Km/hr
</name>
<styleUrl>
#styleMap_TLP_Normal
</styleUrl>
<Point>
<coordinates>
-65.0682526,-10.8878374,157.33
</coordinates>
</Point>
</Placemark>
<Placemark>
<name>
Thu Dec 15 13:49:52 2016 S=3.03 Km/hr
</name>
<styleUrl>
#styleMap_TLP_Normal
</styleUrl>
<Point>
<coordinates>
-65.0681076,-10.8877497,157.45
</coordinates>
</Point>
</Placemark>
<Placemark>
<name>
Thu Dec 15 13:50:02 2016 S=2.16 Km/hr
</name>
<styleUrl>
#styleMap_TLP_Normal
</styleUrl>
<Point>
<coordinates>
-65.0679779,-10.8876791,160.40
</coordinates>
</Point>
</Placemark>
<Placemark>
<name>
Thu Dec 15 13:50:12 2016 S=2.58 Km/hr
</name>
<styleUrl>
#styleMap_TLP_Normal
</styleUrl>
<Point>
<coordinates>
-65.0678940,-10.8875999,161.11
</coordinates>
</Point>
</Placemark>
<Placemark>
<name>
Thu Dec 15 13:50:22 2016 S=2.66 Km/hr
</name>
<styleUrl>
#styleMap_TLP_Normal
</styleUrl>
<Point>
<coordinates>
-65.0678024,-10.8875389,160.93
</coordinates>
</Point>
</Placemark>
<Placemark>
<name>
Thu Dec 15 13:50:32 2016 S=1.98 Km/hr
</name>
<styleUrl>
#styleMap_TLP_Normal
</styleUrl>
<Point>
<coordinates>
-65.0677948,-10.8874865,160.81
</coordinates>
</Point>
</Placemark>
<Placemark>
<name>
Thu Dec 15 13:50:42 2016 S=3.70 Km/hr
</name>
<styleUrl>
#styleMap_TLP_Normal
</styleUrl>
<Point>
<coordinates>
-65.0677567,-10.8874063,159.12
</coordinates>
</Point>
</Placemark>
<Placemark>
<name>
Thu Dec 15 13:50:52 2016 S=3.47 Km/hr
</name>
<styleUrl>
#styleMap_TLP_Normal
</styleUrl>
<Point>
<coordinates>
-65.0676804,-10.8873291,156.37
</coordinates>
</Point>
</Placemark>
<Placemark>
<name>
Thu Dec 15 13:51:02 2016 S=3.16 Km/hr
</name>
<styleUrl>
#styleMap_TLP_Normal
</styleUrl>
<Point>
<coordinates>
-65.0675888,-10.8872557,155.19
</coordinates>
</Point>
</Placemark>
<Placemark>
<name>
Thu Dec 15 13:51:12 2016 S=4.71 Km/hr
</name>
<styleUrl>
#styleMap_TLP_Normal
</styleUrl>
<Point>
<coordinates>
-65.0674896,-10.8872280,154.42
</coordinates>
</Point>
</Placemark>
<Placemark>
<name>
Thu Dec 15 13:51:22 2016 S=2.84 Km/hr
</name>
<styleUrl>
#styleMap_TLP_Normal
</styleUrl>
<Point>
<coordinates>
-65.0674133,-10.8871803,154.21
</coordinates>
</Point>
</Placemark>
<Placemark>
<name>
Thu Dec 15 13:51:32 2016 S=3.77 Km/hr
</name>
<styleUrl>
#styleMap_TLP_Normal
</styleUrl>
<Point>
<coordinates>
-65.0673370,-10.8871136,153.00
</coordinates>
</Point>
</Placemark>
<Placemark>
<name>
Thu Dec 15 13:51:42 2016 S=3.20 Km/hr
</name>
<styleUrl>
#styleMap_TLP_Normal
</styleUrl>
<Point>
<coordinates>
-65.0672989,-10.8870392,151.06
</coordinates>
</Point>
</Placemark>
<Placemark>
<name>
Thu Dec 15 13:51:52 2016 S=2.44 Km/hr
</name>
<styleUrl>
#styleMap_TLP_Normal
</styleUrl>
<Point>
<coordinates>
-65.0672607,-10.8869467,150.30
</coordinates>
</Point>
</Placemark>
<Placemark>
<name>
Thu Dec 15 13:52:02 2016 S=2.06 Km/hr
</name>
<styleUrl>
#styleMap_TLP_Normal
</styleUrl>
<Point>
<coordinates>
-65.0672531,-10.8868580,149.48
</coordinates>
</Point>
</Placemark>
<Placemark>
<name>
Thu Dec 15 13:52:12 2016 S=2.56 Km/hr
</name>
<styleUrl>
#styleMap_TLP_Normal
</styleUrl>
<Point>
<coordinates>
-65.0671844,-10.8867674,148.67
</coordinates>
</Point>
</Placemark>
<Placemark>
<name>
Thu Dec 15 13:52:22 2016 S=2.07 Km/hr
</name>
<styleUrl>
#styleMap_TLP_Normal
</styleUrl>
<Point>
<coordinates>
-65.0671692,-10.8866796,148.05
</coordinates>
</Point>
</Placemark>
<Placemark>
<name>
Thu Dec 15 13:52:32 2016 S=1.93 Km/hr
</name>
<styleUrl>
#styleMap_TLP_Normal
</styleUrl>
<Point>
<coordinates>
-65.0671692,-10.8865747,146.98
</coordinates>
</Point>
</Placemark>
<Placemark>
<name>
Thu Dec 15 13:52:42 2016 S=1.82 Km/hr
</name>
<styleUrl>
#styleMap_TLP_Normal
</styleUrl>
<Point>
<coordinates>
-65.0671616,-10.8864784,145.61
</coordinates>
</Point>
</Placemark>
<Placemark>
<name>
Thu Dec 15 13:52:52 2016 S=2.04 Km/hr
</name>
<styleUrl>
#styleMap_TLP_Normal
</styleUrl>
<Point>
<coordinates>
-65.0670700,-10.8864222,144.36
</coordinates>
</Point>
</Placemark>
<Placemark>
<name>
Thu Dec 15 13:53:02 2016 S=2.13 Km/hr
</name>
<styleUrl>
#styleMap_TLP_Normal
</styleUrl>
<Point>
<coordinates>
-65.0669937,-10.8863335,144.55
</coordinates>
</Point>
</Placemark>
<Placemark>
<name>
Thu Dec 15 13:53:12 2016 S=2.33 Km/hr
</name>
<styleUrl>
#styleMap_TLP_Normal
</styleUrl>
<Point>
<coordinates>
-65.0669174,-10.8862562,143.73
</coordinates>
</Point>
</Placemark>
<Placemark>
<name>
Thu Dec 15 13:53:22 2016 S=2.05 Km/hr
</name>
<styleUrl>
#styleMap_TLP_Normal
</styleUrl>
<Point>
<coordinates>
-65.0669022,-10.8861694,142.90
</coordinates>
</Point>
</Placemark>
<Placemark>
<name>
Thu Dec 15 13:53:32 2016 S=1.08 Km/hr
</name>
<styleUrl>
#styleMap_TLP_Normal
</styleUrl>
<Point>
<coordinates>
-65.0669327,-10.8860779,142.12
</coordinates>
</Point>
</Placemark>
<Placemark>
<name>
Thu Dec 15 13:53:42 2016 S=1.80 Km/hr
</name>
<styleUrl>
#styleMap_TLP_Normal
</styleUrl>
<Point>
<coordinates>
-65.0668945,-10.8858776,143.06
</coordinates>
</Point>
</Placemark>
<Placemark>
<name>
Thu Dec 15 13:53:52 2016 S=2.17 Km/hr
</name>
<styleUrl>
#styleMap_TLP_Normal
</styleUrl>
<Point>
<coordinates>
-65.0669250,-10.8857555,147.14
</coordinates>
</Point>
</Placemark>
<Placemark>
<name>
Thu Dec 15 13:54:02 2016 S=2.45 Km/hr
</name>
<styleUrl>
#styleMap_TLP_Normal
</styleUrl>
<Point>
<coordinates>
-65.0669556,-10.8856440,150.28
</coordinates>
</Point>
</Placemark>
<Placemark>
<name>
Thu Dec 15 13:54:12 2016 S=2.40 Km/hr
</name>
<styleUrl>
#styleMap_TLP_Normal
</styleUrl>
<Point>
<coordinates>
-65.0669632,-10.8855619,151.51
</coordinates>
</Point>
</Placemark>
<Placemark>
<name>
Thu Dec 15 13:54:22 2016 S=2.88 Km/hr
</name>
<styleUrl>
#styleMap_TLP_Normal
</styleUrl>
<Point>
<coordinates>
-65.0669632,-10.8854628,152.90
</coordinates>
</Point>
</Placemark>
<Placemark>
<name>
Thu Dec 15 13:54:32 2016 S=2.37 Km/hr
</name>
<styleUrl>
#styleMap_TLP_Normal
</styleUrl>
<Point>
<coordinates>
-65.0669785,-10.8853607,153.32
</coordinates>
</Point>
</Placemark>
<Placemark>
<name>
Thu Dec 15 13:54:42 2016 S=2.49 Km/hr
</name>
<styleUrl>
#styleMap_TLP_Normal
</styleUrl>
<Point>
<coordinates>
-65.0670242,-10.8852634,154.83
</coordinates>
</Point>
</Placemark>
<Placemark>
<name>
Thu Dec 15 13:54:52 2016 S=2.46 Km/hr
</name>
<styleUrl>
#styleMap_TLP_Normal
</styleUrl>
<Point>
<coordinates>
-65.0670929,-10.8851709,156.62
</coordinates>
</Point>
</Placemark>
<Placemark>
<name>
Thu Dec 15 13:55:02 2016 S=3.08 Km/hr
</name>
<styleUrl>
#styleMap_TLP_Normal
</styleUrl>
<Point>
<coordinates>
-65.0671692,-10.8850899,157.60
</coordinates>
</Point>
</Placemark>
<Placemark>
<name>
Thu Dec 15 13:55:12 2016 S=3.20 Km/hr
</name>
<styleUrl>
#styleMap_TLP_Normal
</styleUrl>
<Point>
<coordinates>
-65.0672684,-10.8850393,157.46
</coordinates>
</Point>
</Placemark>
<Placemark>
<name>
Thu Dec 15 13:55:22 2016 S=2.50 Km/hr
</name>
<styleUrl>
#styleMap_TLP_Normal
</styleUrl>
<Point>
<coordinates>
-65.0673447,-10.8849926,157.58
</coordinates>
</Point>
</Placemark>
<Placemark>
<name>
Thu Dec 15 13:55:32 2016 S=2.39 Km/hr
</name>
<styleUrl>
#styleMap_TLP_Normal
</styleUrl>
<Point>
<coordinates>
-65.0673904,-10.8849392,157.66
</coordinates>
</Point>
</Placemark>
<Placemark>
<name>
Thu Dec 15 13:55:42 2016 S=2.21 Km/hr
</name>
<styleUrl>
#styleMap_TLP_Normal
</styleUrl>
<Point>
<coordinates>
-65.0674667,-10.8848753,157.81
</coordinates>
</Point>
</Placemark>
<Placemark>
<name>
Thu Dec 15 13:55:52 2016 S=2.44 Km/hr
</name>
<styleUrl>
#styleMap_TLP_Normal
</styleUrl>
<Point>
<coordinates>
-65.0675507,-10.8848457,157.24
</coordinates>
</Point>
</Placemark>
<Placemark>
<name>
Thu Dec 15 13:56:02 2016 S=1.76 Km/hr
</name>
<styleUrl>
#styleMap_TLP_Normal
</styleUrl>
<Point>
<coordinates>
-65.0675888,-10.8847723,156.89
</coordinates>
</Point>
</Placemark>
<Placemark>
<name>
Thu Dec 15 13:56:12 2016 S=0.60 Km/hr
</name>
<styleUrl>
#styleMap_TLP_Normal
</styleUrl>
<Point>
<coordinates>
-65.0676193,-10.8847351,157.29
</coordinates>
</Point>
</Placemark>
<Placemark>
<name>
Thu Dec 15 13:56:22 2016 S=1.43 Km/hr
</name>
<styleUrl>
#styleMap_TLP_Normal
</styleUrl>
<Point>
<coordinates>
-65.0676041,-10.8847227,157.45
</coordinates>
</Point>
</Placemark>
<Placemark>
<name>
Thu Dec 15 13:56:32 2016 S=0.87 Km/hr
</name>
<styleUrl>
#styleMap_TLP_Finish
</styleUrl>
<Point>
<coordinates>
-65.0675888,-10.8847103,157.55
</coordinates>
</Point>
</Placemark>
</Folder>
</Document>
</kml>
