# Supplementary material for: Lévy foraging patterns of rural humans
Source: PLoS One. 2018 Jun 18;13(6):e0199099. doi: 10.1371/journal.pone.0199099 (PMC6005560; doi:10.1371/journal.pone.0199099)
Supplement: S4 File — (ZIP) [file pone.0199099.s004.zip › 03Holux_M-241_Start_20161215-112032_Finish_20161215-135632.txt]

-65.0685577	-10.8866138	133.20	Thu Dec 15 13:20:32 2016
-65.0685883	-10.8865271	123.91	Thu Dec 15 13:20:42 2016
-65.0686417	-10.8863916	115.93	Thu Dec 15 13:20:52 2016
-65.0686874	-10.8863993	108.25	Thu Dec 15 13:21:02 2016
-65.0685959	-10.8864899	105.32	Thu Dec 15 13:21:12 2016
-65.0685577	-10.8864946	105.48	Thu Dec 15 13:21:22 2016
-65.0685425	-10.8864107	102.22	Thu Dec 15 13:21:32 2016
-65.0685120	-10.8863363	97.18	Thu Dec 15 13:21:42 2016
-65.0684509	-10.8862734	91.14	Thu Dec 15 13:21:52 2016
-65.0684509	-10.8862448	87.25	Thu Dec 15 13:22:02 2016
-65.0683746	-10.8863277	83.65	Thu Dec 15 13:22:12 2016
-65.0683746	-10.8863325	82.40	Thu Dec 15 13:22:22 2016
-65.0683365	-10.8863506	80.30	Thu Dec 15 13:22:32 2016
-65.0683136	-10.8863163	81.32	Thu Dec 15 13:22:42 2016
-65.0683212	-10.8862715	80.16	Thu Dec 15 13:22:52 2016
-65.0682907	-10.8862486	78.90	Thu Dec 15 13:23:02 2016
-65.0682373	-10.8862667	79.38	Thu Dec 15 13:23:12 2016
-65.0681686	-10.8862839	79.71	Thu Dec 15 13:23:22 2016
-65.0681534	-10.8862562	77.85	Thu Dec 15 13:23:32 2016
-65.0680695	-10.8862247	75.41	Thu Dec 15 13:23:42 2016
-65.0680008	-10.8861914	73.33	Thu Dec 15 13:23:52 2016
-65.0679321	-10.8860788	73.14	Thu Dec 15 13:24:02 2016
-65.0678329	-10.8860388	71.22	Thu Dec 15 13:24:12 2016
-65.0677567	-10.8859568	70.61	Thu Dec 15 13:24:22 2016
-65.0676193	-10.8859673	68.59	Thu Dec 15 13:24:32 2016
-65.0675354	-10.8860073	67.22	Thu Dec 15 13:24:42 2016
-65.0674515	-10.8860846	65.39	Thu Dec 15 13:24:52 2016
-65.0673904	-10.8861475	63.87	Thu Dec 15 13:25:02 2016
-65.0672989	-10.8860540	66.72	Thu Dec 15 13:25:12 2016
-65.0673065	-10.8860159	78.70	Thu Dec 15 13:25:22 2016
-65.0668106	-10.8865376	89.50	Thu Dec 15 13:25:32 2016
-65.0669098	-10.8866997	97.84	Thu Dec 15 13:25:42 2016
-65.0670242	-10.8868504	104.20	Thu Dec 15 13:25:52 2016
-65.0671234	-10.8870382	109.89	Thu Dec 15 13:26:02 2016
-65.0671921	-10.8871727	113.30	Thu Dec 15 13:26:12 2016
-65.0672531	-10.8872337	115.19	Thu Dec 15 13:26:22 2016
-65.0673370	-10.8872738	121.64	Thu Dec 15 13:26:32 2016
-65.0674286	-10.8873091	127.07	Thu Dec 15 13:26:42 2016
-65.0675278	-10.8873224	132.16	Thu Dec 15 13:26:52 2016
-65.0676193	-10.8874073	135.66	Thu Dec 15 13:27:02 2016
-65.0677261	-10.8875027	140.77	Thu Dec 15 13:27:12 2016
-65.0677261	-10.8875332	142.52	Thu Dec 15 13:27:22 2016
-65.0677490	-10.8875580	144.19	Thu Dec 15 13:27:32 2016
-65.0677567	-10.8875694	145.29	Thu Dec 15 13:27:42 2016
-65.0677872	-10.8876028	144.75	Thu Dec 15 13:27:52 2016
-65.0677795	-10.8876228	145.34	Thu Dec 15 13:28:02 2016
-65.0677567	-10.8876266	147.13	Thu Dec 15 13:28:12 2016
-65.0677567	-10.8876314	147.15	Thu Dec 15 13:28:22 2016
-65.0677567	-10.8876247	147.22	Thu Dec 15 13:28:32 2016
-65.0677643	-10.8876314	147.27	Thu Dec 15 13:28:42 2016
-65.0677795	-10.8876476	147.55	Thu Dec 15 13:28:52 2016
-65.0677948	-10.8876381	147.67	Thu Dec 15 13:29:02 2016
-65.0677795	-10.8876619	147.55	Thu Dec 15 13:29:12 2016
-65.0677719	-10.8876791	147.63	Thu Dec 15 13:29:22 2016
-65.0677795	-10.8876810	147.71	Thu Dec 15 13:29:32 2016
-65.0677719	-10.8876705	148.35	Thu Dec 15 13:29:42 2016
-65.0677490	-10.8876371	148.33	Thu Dec 15 13:29:52 2016
-65.0677261	-10.8876266	148.99	Thu Dec 15 13:30:02 2016
-65.0677338	-10.8876162	149.03	Thu Dec 15 13:30:12 2016
-65.0677338	-10.8876152	149.07	Thu Dec 15 13:30:22 2016
-65.0677414	-10.8876123	149.07	Thu Dec 15 13:30:32 2016
-65.0677490	-10.8875742	148.98	Thu Dec 15 13:30:42 2016
-65.0677109	-10.8875456	148.66	Thu Dec 15 13:30:52 2016
-65.0676727	-10.8875561	147.93	Thu Dec 15 13:31:02 2016
-65.0678024	-10.8876171	148.69	Thu Dec 15 13:31:12 2016
-65.0678024	-10.8876305	148.73	Thu Dec 15 13:31:22 2016
-65.0678101	-10.8876467	149.67	Thu Dec 15 13:31:32 2016
-65.0678940	-10.8877115	150.37	Thu Dec 15 13:31:42 2016
-65.0679550	-10.8877468	150.79	Thu Dec 15 13:31:52 2016
-65.0680084	-10.8877621	151.12	Thu Dec 15 13:32:02 2016
-65.0682068	-10.8878384	151.20	Thu Dec 15 13:32:12 2016
-65.0683365	-10.8879461	151.32	Thu Dec 15 13:32:22 2016
-65.0683899	-10.8880587	152.10	Thu Dec 15 13:32:32 2016
-65.0683823	-10.8881321	153.30	Thu Dec 15 13:32:42 2016
-65.0683823	-10.8882465	154.62	Thu Dec 15 13:32:52 2016
-65.0683594	-10.8883743	156.19	Thu Dec 15 13:33:02 2016
-65.0683365	-10.8884974	157.80	Thu Dec 15 13:33:12 2016
-65.0682755	-10.8886242	159.18	Thu Dec 15 13:33:22 2016
-65.0682449	-10.8886890	160.29	Thu Dec 15 13:33:32 2016
-65.0682220	-10.8887606	161.28	Thu Dec 15 13:33:42 2016
-65.0682068	-10.8888054	162.68	Thu Dec 15 13:33:52 2016
-65.0681915	-10.8888588	163.57	Thu Dec 15 13:34:02 2016
-65.0681992	-10.8888865	164.53	Thu Dec 15 13:34:12 2016
-65.0682220	-10.8889780	166.04	Thu Dec 15 13:34:22 2016
-65.0682526	-10.8890390	167.57	Thu Dec 15 13:34:32 2016
-65.0683060	-10.8892069	170.95	Thu Dec 15 13:34:42 2016
-65.0682526	-10.8892813	171.55	Thu Dec 15 13:34:52 2016
-65.0682068	-10.8893232	171.86	Thu Dec 15 13:35:02 2016
-65.0680542	-10.8893805	169.59	Thu Dec 15 13:35:12 2016
-65.0680542	-10.8894005	169.38	Thu Dec 15 13:35:22 2016
-65.0680161	-10.8893328	168.27	Thu Dec 15 13:35:32 2016
-65.0679855	-10.8893280	167.93	Thu Dec 15 13:35:42 2016
-65.0679855	-10.8893623	167.91	Thu Dec 15 13:35:52 2016
-65.0679855	-10.8893538	167.93	Thu Dec 15 13:36:02 2016
-65.0679932	-10.8893681	168.00	Thu Dec 15 13:36:12 2016
-65.0680008	-10.8893909	168.00	Thu Dec 15 13:36:22 2016
-65.0679321	-10.8894310	166.43	Thu Dec 15 13:36:32 2016
-65.0678940	-10.8894939	166.90	Thu Dec 15 13:36:42 2016
-65.0679016	-10.8894863	166.95	Thu Dec 15 13:36:52 2016
-65.0679169	-10.8894796	166.95	Thu Dec 15 13:37:02 2016
-65.0679550	-10.8894596	166.27	Thu Dec 15 13:37:12 2016
-65.0679779	-10.8894014	166.36	Thu Dec 15 13:37:22 2016
-65.0679855	-10.8894024	166.46	Thu Dec 15 13:37:32 2016
-65.0679855	-10.8893976	166.49	Thu Dec 15 13:37:42 2016
-65.0680008	-10.8893824	166.33	Thu Dec 15 13:37:52 2016
-65.0680771	-10.8893518	166.84	Thu Dec 15 13:38:02 2016
-65.0681076	-10.8893404	167.08	Thu Dec 15 13:38:12 2016
-65.0682068	-10.8893795	167.64	Thu Dec 15 13:38:22 2016
-65.0682373	-10.8895025	168.75	Thu Dec 15 13:38:32 2016
-65.0682220	-10.8896036	169.93	Thu Dec 15 13:38:42 2016
-65.0683136	-10.8896799	171.03	Thu Dec 15 13:38:52 2016
-65.0683441	-10.8896837	171.11	Thu Dec 15 13:39:02 2016
-65.0683060	-10.8897572	170.99	Thu Dec 15 13:39:12 2016
-65.0682602	-10.8898277	170.74	Thu Dec 15 13:39:22 2016
-65.0682220	-10.8898735	170.41	Thu Dec 15 13:39:32 2016
-65.0681992	-10.8899050	169.71	Thu Dec 15 13:39:42 2016
-65.0681534	-10.8899736	169.68	Thu Dec 15 13:39:52 2016
-65.0681229	-10.8900557	171.07	Thu Dec 15 13:40:02 2016
-65.0680618	-10.8901005	170.55	Thu Dec 15 13:40:12 2016
-65.0680008	-10.8902178	169.14	Thu Dec 15 13:40:22 2016
-65.0679398	-10.8902512	166.18	Thu Dec 15 13:40:32 2016
-65.0679092	-10.8902397	164.82	Thu Dec 15 13:40:42 2016
-65.0678940	-10.8902311	164.53	Thu Dec 15 13:40:52 2016
-65.0678787	-10.8902550	164.32	Thu Dec 15 13:41:02 2016
-65.0678406	-10.8902521	165.31	Thu Dec 15 13:41:12 2016
-65.0678177	-10.8902521	165.11	Thu Dec 15 13:41:22 2016
-65.0677719	-10.8902349	165.16	Thu Dec 15 13:41:32 2016
-65.0677490	-10.8902216	165.20	Thu Dec 15 13:41:42 2016
-65.0677414	-10.8902102	165.27	Thu Dec 15 13:41:52 2016
-65.0677490	-10.8902054	165.35	Thu Dec 15 13:42:02 2016
-65.0677490	-10.8902102	165.42	Thu Dec 15 13:42:12 2016
-65.0677414	-10.8902063	165.49	Thu Dec 15 13:42:22 2016
-65.0677032	-10.8901863	165.79	Thu Dec 15 13:42:32 2016
-65.0676498	-10.8901844	166.02	Thu Dec 15 13:42:42 2016
-65.0676346	-10.8901901	166.46	Thu Dec 15 13:42:52 2016
-65.0675659	-10.8901720	166.80	Thu Dec 15 13:43:02 2016
-65.0675888	-10.8901920	167.25	Thu Dec 15 13:43:12 2016
-65.0675583	-10.8901796	167.39	Thu Dec 15 13:43:22 2016
-65.0675125	-10.8901596	167.70	Thu Dec 15 13:43:32 2016
-65.0674744	-10.8900862	167.34	Thu Dec 15 13:43:42 2016
-65.0675201	-10.8900623	168.38	Thu Dec 15 13:43:52 2016
-65.0675201	-10.8900642	168.05	Thu Dec 15 13:44:02 2016
-65.0675125	-10.8900480	168.30	Thu Dec 15 13:44:12 2016
-65.0675125	-10.8900166	168.02	Thu Dec 15 13:44:22 2016
-65.0675049	-10.8900146	168.36	Thu Dec 15 13:44:32 2016
-65.0675125	-10.8900299	168.67	Thu Dec 15 13:44:42 2016
-65.0675201	-10.8900204	168.87	Thu Dec 15 13:44:52 2016
-65.0675583	-10.8900051	169.68	Thu Dec 15 13:45:02 2016
-65.0675812	-10.8900013	169.96	Thu Dec 15 13:45:12 2016
-65.0675964	-10.8899918	170.27	Thu Dec 15 13:45:22 2016
-65.0676117	-10.8899889	170.43	Thu Dec 15 13:45:32 2016
-65.0676422	-10.8899689	171.20	Thu Dec 15 13:45:42 2016
-65.0677643	-10.8899622	174.85	Thu Dec 15 13:45:52 2016
-65.0678635	-10.8899574	175.75	Thu Dec 15 13:46:02 2016
-65.0679245	-10.8899422	175.92	Thu Dec 15 13:46:12 2016
-65.0679550	-10.8898525	175.52	Thu Dec 15 13:46:22 2016
-65.0679703	-10.8897867	172.37	Thu Dec 15 13:46:32 2016
-65.0680389	-10.8897457	171.62	Thu Dec 15 13:46:42 2016
-65.0681915	-10.8897419	170.41	Thu Dec 15 13:46:52 2016
-65.0682449	-10.8897877	171.16	Thu Dec 15 13:47:02 2016
-65.0684052	-10.8899288	170.80	Thu Dec 15 13:47:12 2016
-65.0684509	-10.8900461	168.99	Thu Dec 15 13:47:22 2016
-65.0684662	-10.8901377	168.98	Thu Dec 15 13:47:32 2016
-65.0684891	-10.8901968	168.19	Thu Dec 15 13:47:42 2016
-65.0684967	-10.8902903	168.11	Thu Dec 15 13:47:52 2016
-65.0685120	-10.8904114	167.43	Thu Dec 15 13:48:02 2016
-65.0685425	-10.8905277	167.13	Thu Dec 15 13:48:12 2016
-65.0685654	-10.8906260	167.74	Thu Dec 15 13:48:22 2016
-65.0686035	-10.8906794	167.42	Thu Dec 15 13:48:32 2016
-65.0687256	-10.8908195	167.92	Thu Dec 15 13:48:42 2016
-65.0688019	-10.8908615	167.18	Thu Dec 15 13:48:52 2016
-65.0688629	-10.8909531	168.73	Thu Dec 15 13:49:02 2016
-65.0689468	-10.8910255	169.70	Thu Dec 15 13:49:12 2016
-65.0690002	-10.8910742	167.48	Thu Dec 15 13:49:22 2016
-65.0689926	-10.8912086	163.57	Thu Dec 15 13:49:32 2016
-65.0690842	-10.8912592	161.59	Thu Dec 15 13:49:42 2016
-65.0691528	-10.8912888	159.31	Thu Dec 15 13:49:52 2016
-65.0692520	-10.8913660	158.06	Thu Dec 15 13:50:02 2016
-65.0693054	-10.8913708	156.01	Thu Dec 15 13:50:12 2016
-65.0693665	-10.8914204	155.77	Thu Dec 15 13:50:22 2016
-65.0693588	-10.8914862	154.68	Thu Dec 15 13:50:32 2016
-65.0693588	-10.8915358	154.66	Thu Dec 15 13:50:42 2016
-65.0693207	-10.8915987	153.07	Thu Dec 15 13:50:52 2016
-65.0692673	-10.8916578	152.59	Thu Dec 15 13:51:02 2016
-65.0693283	-10.8916883	153.13	Thu Dec 15 13:51:12 2016
-65.0693207	-10.8916683	153.71	Thu Dec 15 13:51:22 2016
-65.0693436	-10.8916445	154.85	Thu Dec 15 13:51:32 2016
-65.0693359	-10.8916225	154.04	Thu Dec 15 13:51:42 2016
-65.0693588	-10.8916540	153.94	Thu Dec 15 13:51:52 2016
-65.0693741	-10.8916988	154.13	Thu Dec 15 13:52:02 2016
-65.0693665	-10.8917904	153.51	Thu Dec 15 13:52:12 2016
-65.0693817	-10.8918018	153.25	Thu Dec 15 13:52:22 2016
-65.0693741	-10.8917894	153.40	Thu Dec 15 13:52:32 2016
-65.0693588	-10.8917894	153.55	Thu Dec 15 13:52:42 2016
-65.0693665	-10.8918028	153.46	Thu Dec 15 13:52:52 2016
-65.0693741	-10.8918467	152.84	Thu Dec 15 13:53:02 2016
-65.0695114	-10.8918591	151.05	Thu Dec 15 13:53:12 2016
-65.0695724	-10.8918753	151.10	Thu Dec 15 13:53:22 2016
-65.0695724	-10.8918600	150.46	Thu Dec 15 13:53:32 2016
-65.0695648	-10.8918571	150.66	Thu Dec 15 13:53:42 2016
-65.0695496	-10.8918676	150.93	Thu Dec 15 13:53:52 2016
-65.0695496	-10.8918743	151.22	Thu Dec 15 13:54:02 2016
-65.0695572	-10.8918743	151.55	Thu Dec 15 13:54:12 2016
-65.0696716	-10.8919067	152.27	Thu Dec 15 13:54:22 2016
-65.0698166	-10.8919582	152.74	Thu Dec 15 13:54:32 2016
-65.0699463	-10.8920097	153.32	Thu Dec 15 13:54:42 2016
-65.0700150	-10.8920765	155.03	Thu Dec 15 13:54:52 2016
-65.0700455	-10.8920984	156.05	Thu Dec 15 13:55:02 2016
-65.0700607	-10.8920994	157.09	Thu Dec 15 13:55:12 2016
-65.0700989	-10.8920860	157.15	Thu Dec 15 13:55:22 2016
-65.0702057	-10.8920746	159.51	Thu Dec 15 13:55:32 2016
-65.0702972	-10.8920689	159.51	Thu Dec 15 13:55:42 2016
-65.0703125	-10.8920832	159.65	Thu Dec 15 13:55:52 2016
-65.0704041	-10.8921089	158.80	Thu Dec 15 13:56:02 2016
-65.0704803	-10.8921337	157.80	Thu Dec 15 13:56:12 2016
-65.0705338	-10.8921766	156.82	Thu Dec 15 13:56:22 2016
-65.0705872	-10.8921766	157.75	Thu Dec 15 13:56:32 2016
-65.0706253	-10.8921404	159.15	Thu Dec 15 13:56:42 2016
-65.0706253	-10.8921709	154.96	Thu Dec 15 13:56:52 2016
-65.0706329	-10.8922052	153.10	Thu Dec 15 13:57:02 2016
-65.0706329	-10.8922319	153.06	Thu Dec 15 13:57:12 2016
-65.0706711	-10.8922138	152.30	Thu Dec 15 13:57:22 2016
-65.0707932	-10.8922653	152.82	Thu Dec 15 13:57:32 2016
-65.0708618	-10.8922682	154.25	Thu Dec 15 13:57:42 2016
-65.0709610	-10.8922987	154.36	Thu Dec 15 13:57:52 2016
-65.0710220	-10.8923349	157.31	Thu Dec 15 13:58:02 2016
-65.0709686	-10.8924246	158.36	Thu Dec 15 13:58:12 2016
-65.0709610	-10.8924637	158.91	Thu Dec 15 13:58:22 2016
-65.0709305	-10.8924685	160.17	Thu Dec 15 13:58:32 2016
-65.0709229	-10.8923912	160.81	Thu Dec 15 13:58:42 2016
-65.0709763	-10.8923435	161.30	Thu Dec 15 13:58:52 2016
-65.0710526	-10.8923063	162.81	Thu Dec 15 13:59:02 2016
-65.0711136	-10.8923178	163.09	Thu Dec 15 13:59:12 2016
-65.0711823	-10.8923111	160.64	Thu Dec 15 13:59:22 2016
-65.0712585	-10.8923111	158.48	Thu Dec 15 13:59:32 2016
-65.0713272	-10.8923578	157.61	Thu Dec 15 13:59:42 2016
-65.0714188	-10.8924341	157.86	Thu Dec 15 13:59:52 2016
-65.0714645	-10.8925285	155.31	Thu Dec 15 14:00:02 2016
-65.0714951	-10.8925285	157.87	Thu Dec 15 14:00:12 2016
-65.0715866	-10.8925543	156.53	Thu Dec 15 14:00:22 2016
-65.0716476	-10.8925934	158.27	Thu Dec 15 14:00:32 2016
-65.0716858	-10.8926239	158.88	Thu Dec 15 14:00:42 2016
-65.0717239	-10.8926802	155.14	Thu Dec 15 14:00:52 2016
-65.0717545	-10.8926897	154.70	Thu Dec 15 14:01:02 2016
-65.0717850	-10.8926811	155.84	Thu Dec 15 14:01:12 2016
-65.0718536	-10.8927116	155.09	Thu Dec 15 14:01:22 2016
-65.0718613	-10.8927469	156.58	Thu Dec 15 14:01:32 2016
-65.0718689	-10.8927603	158.09	Thu Dec 15 14:01:42 2016
-65.0719070	-10.8927975	157.50	Thu Dec 15 14:01:52 2016
-65.0719757	-10.8927679	155.08	Thu Dec 15 14:02:02 2016
-65.0720444	-10.8928146	152.44	Thu Dec 15 14:02:12 2016
-65.0721207	-10.8928070	152.70	Thu Dec 15 14:02:22 2016
-65.0721359	-10.8928070	152.49	Thu Dec 15 14:02:32 2016
-65.0721130	-10.8927889	152.56	Thu Dec 15 14:02:42 2016
-65.0720596	-10.8927670	153.53	Thu Dec 15 14:02:52 2016
-65.0720673	-10.8927402	156.00	Thu Dec 15 14:03:02 2016
-65.0720596	-10.8926821	159.73	Thu Dec 15 14:03:12 2016
-65.0720367	-10.8926353	160.59	Thu Dec 15 14:03:22 2016
-65.0720367	-10.8925753	161.43	Thu Dec 15 14:03:32 2016
-65.0720062	-10.8925600	165.20	Thu Dec 15 14:03:42 2016
-65.0719757	-10.8925257	166.96	Thu Dec 15 14:03:52 2016
-65.0718994	-10.8924685	169.43	Thu Dec 15 14:04:02 2016
-65.0718765	-10.8924322	169.92	Thu Dec 15 14:04:12 2016
-65.0718613	-10.8924284	170.59	Thu Dec 15 14:04:22 2016
-65.0718460	-10.8924179	171.60	Thu Dec 15 14:04:32 2016
-65.0718307	-10.8923922	171.64	Thu Dec 15 14:04:42 2016
-65.0718155	-10.8923817	171.58	Thu Dec 15 14:04:52 2016
-65.0717621	-10.8923531	171.85	Thu Dec 15 14:05:02 2016
-65.0716705	-10.8923101	172.11	Thu Dec 15 14:05:12 2016
-65.0716705	-10.8922853	172.37	Thu Dec 15 14:05:22 2016
-65.0716782	-10.8922777	173.01	Thu Dec 15 14:05:32 2016
-65.0717087	-10.8922577	172.68	Thu Dec 15 14:05:42 2016
-65.0717163	-10.8922491	173.02	Thu Dec 15 14:05:52 2016
-65.0717316	-10.8922110	172.89	Thu Dec 15 14:06:02 2016
-65.0716934	-10.8921986	172.42	Thu Dec 15 14:06:12 2016
-65.0716476	-10.8921585	173.17	Thu Dec 15 14:06:22 2016
-65.0716095	-10.8920698	173.32	Thu Dec 15 14:06:32 2016
-65.0716019	-10.8920994	172.98	Thu Dec 15 14:06:42 2016
-65.0715637	-10.8921309	173.63	Thu Dec 15 14:06:52 2016
-65.0715790	-10.8921127	173.80	Thu Dec 15 14:07:02 2016
-65.0715637	-10.8920345	173.51	Thu Dec 15 14:07:12 2016
-65.0715256	-10.8919706	174.42	Thu Dec 15 14:07:22 2016
-65.0714798	-10.8918724	174.00	Thu Dec 15 14:07:32 2016
-65.0714798	-10.8917789	172.36	Thu Dec 15 14:07:42 2016
-65.0714874	-10.8917122	171.18	Thu Dec 15 14:07:52 2016
-65.0714874	-10.8917036	171.09	Thu Dec 15 14:08:02 2016
-65.0715027	-10.8916464	170.18	Thu Dec 15 14:08:12 2016
-65.0715332	-10.8916550	169.89	Thu Dec 15 14:08:22 2016
-65.0715408	-10.8916645	169.42	Thu Dec 15 14:08:32 2016
-65.0715408	-10.8916607	169.42	Thu Dec 15 14:08:42 2016
-65.0715561	-10.8916302	169.53	Thu Dec 15 14:08:52 2016
-65.0715866	-10.8916073	170.36	Thu Dec 15 14:09:02 2016
-65.0716019	-10.8915424	169.81	Thu Dec 15 14:09:12 2016
-65.0716095	-10.8915014	169.49	Thu Dec 15 14:09:22 2016
-65.0715714	-10.8914938	170.04	Thu Dec 15 14:09:32 2016
-65.0715637	-10.8914928	170.01	Thu Dec 15 14:09:42 2016
-65.0715790	-10.8914824	169.99	Thu Dec 15 14:09:52 2016
-65.0715942	-10.8914814	170.29	Thu Dec 15 14:10:02 2016
-65.0716019	-10.8914423	170.11	Thu Dec 15 14:10:12 2016
-65.0715561	-10.8913975	168.93	Thu Dec 15 14:10:22 2016
-65.0714874	-10.8913946	169.61	Thu Dec 15 14:10:32 2016
-65.0714188	-10.8912868	167.52	Thu Dec 15 14:10:42 2016
-65.0713882	-10.8912649	166.36	Thu Dec 15 14:10:52 2016
-65.0713348	-10.8912067	164.59	Thu Dec 15 14:11:02 2016
-65.0713120	-10.8911848	163.45	Thu Dec 15 14:11:12 2016
-65.0712738	-10.8911476	161.42	Thu Dec 15 14:11:22 2016
-65.0712814	-10.8911142	160.75	Thu Dec 15 14:11:32 2016
-65.0712662	-10.8910494	157.14	Thu Dec 15 14:11:42 2016
-65.0712509	-10.8910866	155.71	Thu Dec 15 14:11:52 2016
-65.0712509	-10.8910961	155.55	Thu Dec 15 14:12:02 2016
-65.0712357	-10.8911047	154.39	Thu Dec 15 14:12:12 2016
-65.0711517	-10.8912077	154.54	Thu Dec 15 14:12:22 2016
-65.0711212	-10.8912058	153.93	Thu Dec 15 14:12:32 2016
-65.0710983	-10.8912296	153.85	Thu Dec 15 14:12:42 2016
-65.0710907	-10.8912439	153.95	Thu Dec 15 14:12:52 2016
-65.0710678	-10.8912439	154.00	Thu Dec 15 14:13:02 2016
-65.0710602	-10.8912420	154.00	Thu Dec 15 14:13:12 2016
-65.0710297	-10.8912029	154.12	Thu Dec 15 14:13:22 2016
-65.0710373	-10.8912039	154.12	Thu Dec 15 14:13:32 2016
-65.0710220	-10.8912096	154.11	Thu Dec 15 14:13:42 2016
-65.0709991	-10.8912296	154.55	Thu Dec 15 14:13:52 2016
-65.0709686	-10.8912306	154.55	Thu Dec 15 14:14:02 2016
-65.0709686	-10.8912077	154.46	Thu Dec 15 14:14:12 2016
-65.0709686	-10.8912020	154.39	Thu Dec 15 14:14:22 2016
-65.0709534	-10.8911924	154.66	Thu Dec 15 14:14:32 2016
-65.0709305	-10.8912258	154.14	Thu Dec 15 14:14:42 2016
-65.0709305	-10.8913088	152.18	Thu Dec 15 14:14:52 2016
-65.0709076	-10.8913765	151.83	Thu Dec 15 14:15:02 2016
-65.0708923	-10.8914518	152.13	Thu Dec 15 14:15:12 2016
-65.0708618	-10.8915110	152.18	Thu Dec 15 14:15:22 2016
-65.0708084	-10.8915396	152.48	Thu Dec 15 14:15:32 2016
-65.0707474	-10.8915710	152.22	Thu Dec 15 14:15:42 2016
-65.0707092	-10.8915825	152.13	Thu Dec 15 14:15:52 2016
-65.0706024	-10.8915796	152.55	Thu Dec 15 14:16:02 2016
-65.0705109	-10.8915310	152.38	Thu Dec 15 14:16:12 2016
-65.0704956	-10.8915186	153.02	Thu Dec 15 14:16:22 2016
-65.0704422	-10.8915377	152.45	Thu Dec 15 14:16:32 2016
-65.0704041	-10.8915634	151.80	Thu Dec 15 14:16:42 2016
-65.0703888	-10.8915663	151.55	Thu Dec 15 14:16:52 2016
-65.0703278	-10.8916006	150.91	Thu Dec 15 14:17:02 2016
-65.0703125	-10.8916178	150.80	Thu Dec 15 14:17:12 2016
-65.0702209	-10.8916321	149.96	Thu Dec 15 14:17:22 2016
-65.0700836	-10.8916245	149.59	Thu Dec 15 14:17:32 2016
-65.0699463	-10.8916569	148.98	Thu Dec 15 14:17:42 2016
-65.0699081	-10.8916607	148.96	Thu Dec 15 14:17:52 2016
-65.0698166	-10.8916254	148.09	Thu Dec 15 14:18:02 2016
-65.0697784	-10.8916121	148.09	Thu Dec 15 14:18:12 2016
-65.0696869	-10.8916016	149.19	Thu Dec 15 14:18:22 2016
-65.0695801	-10.8915615	149.63	Thu Dec 15 14:18:32 2016
-65.0694504	-10.8915434	149.98	Thu Dec 15 14:18:42 2016
-65.0693893	-10.8915405	150.52	Thu Dec 15 14:18:52 2016
-65.0693283	-10.8915071	150.33	Thu Dec 15 14:19:02 2016
-65.0693207	-10.8914928	150.39	Thu Dec 15 14:19:12 2016
-65.0693207	-10.8914890	150.65	Thu Dec 15 14:19:22 2016
-65.0693283	-10.8914814	151.30	Thu Dec 15 14:19:32 2016
-65.0693588	-10.8915081	151.35	Thu Dec 15 14:19:42 2016
-65.0693512	-10.8915663	153.35	Thu Dec 15 14:19:52 2016
-65.0693817	-10.8916101	153.25	Thu Dec 15 14:20:02 2016
-65.0693970	-10.8916264	154.07	Thu Dec 15 14:20:12 2016
-65.0694351	-10.8916473	154.43	Thu Dec 15 14:20:22 2016
-65.0693665	-10.8916693	153.59	Thu Dec 15 14:20:32 2016
-65.0693817	-10.8916855	154.76	Thu Dec 15 14:20:42 2016
-65.0694275	-10.8917418	156.67	Thu Dec 15 14:20:52 2016
-65.0694199	-10.8917999	157.52	Thu Dec 15 14:21:02 2016
-65.0694275	-10.8918104	158.80	Thu Dec 15 14:21:12 2016
-65.0694122	-10.8918209	158.87	Thu Dec 15 14:21:22 2016
-65.0694122	-10.8918238	158.94	Thu Dec 15 14:21:32 2016
-65.0693970	-10.8918610	159.90	Thu Dec 15 14:21:42 2016
-65.0693893	-10.8918543	160.53	Thu Dec 15 14:21:52 2016
-65.0694122	-10.8918324	159.46	Thu Dec 15 14:22:02 2016
-65.0693665	-10.8918123	159.92	Thu Dec 15 14:22:12 2016
-65.0692749	-10.8918381	159.26	Thu Dec 15 14:22:22 2016
-65.0691757	-10.8918610	158.64	Thu Dec 15 14:22:32 2016
-65.0691376	-10.8918495	157.42	Thu Dec 15 14:22:42 2016
-65.0690308	-10.8918581	157.91	Thu Dec 15 14:22:52 2016
-65.0689774	-10.8918276	158.86	Thu Dec 15 14:23:02 2016
-65.0688171	-10.8918180	161.15	Thu Dec 15 14:23:12 2016
-65.0687637	-10.8918285	160.24	Thu Dec 15 14:23:22 2016
-65.0687103	-10.8918505	159.91	Thu Dec 15 14:23:32 2016
-65.0686569	-10.8917980	159.00	Thu Dec 15 14:23:42 2016
-65.0686569	-10.8917799	158.89	Thu Dec 15 14:23:52 2016
-65.0686188	-10.8917961	158.17	Thu Dec 15 14:24:02 2016
-65.0685959	-10.8918219	158.13	Thu Dec 15 14:24:12 2016
-65.0685654	-10.8917961	155.74	Thu Dec 15 14:24:22 2016
-65.0685577	-10.8917999	155.67	Thu Dec 15 14:24:32 2016
-65.0685577	-10.8918085	155.61	Thu Dec 15 14:24:42 2016
-65.0684280	-10.8918657	155.52	Thu Dec 15 14:24:52 2016
-65.0683746	-10.8918810	153.56	Thu Dec 15 14:25:02 2016
-65.0683365	-10.8918867	153.79	Thu Dec 15 14:25:12 2016
-65.0682831	-10.8918648	154.33	Thu Dec 15 14:25:22 2016
-65.0682220	-10.8918676	154.36	Thu Dec 15 14:25:32 2016
-65.0682144	-10.8918648	154.50	Thu Dec 15 14:25:42 2016
-65.0681152	-10.8919153	154.60	Thu Dec 15 14:25:52 2016
-65.0680084	-10.8919430	154.96	Thu Dec 15 14:26:02 2016
-65.0679245	-10.8919268	155.99	Thu Dec 15 14:26:12 2016
-65.0678101	-10.8919783	155.45	Thu Dec 15 14:26:22 2016
-65.0677567	-10.8919792	155.35	Thu Dec 15 14:26:32 2016
-65.0677414	-10.8919716	155.41	Thu Dec 15 14:26:42 2016
-65.0677185	-10.8919735	155.52	Thu Dec 15 14:26:52 2016
-65.0676041	-10.8919992	156.69	Thu Dec 15 14:27:02 2016
-65.0675201	-10.8921137	158.20	Thu Dec 15 14:27:12 2016
-65.0673752	-10.8921862	159.26	Thu Dec 15 14:27:22 2016
-65.0673294	-10.8921795	160.29	Thu Dec 15 14:27:32 2016
-65.0673294	-10.8921986	160.93	Thu Dec 15 14:27:42 2016
-65.0672760	-10.8921957	160.45	Thu Dec 15 14:27:52 2016
-65.0672455	-10.8921766	159.25	Thu Dec 15 14:28:02 2016
-65.0672379	-10.8921566	160.09	Thu Dec 15 14:28:12 2016
-65.0672455	-10.8921547	160.09	Thu Dec 15 14:28:22 2016
-65.0672455	-10.8921824	159.60	Thu Dec 15 14:28:32 2016
-65.0672150	-10.8922167	159.45	Thu Dec 15 14:28:42 2016
-65.0671616	-10.8922777	159.45	Thu Dec 15 14:28:52 2016
-65.0671463	-10.8923006	159.26	Thu Dec 15 14:29:02 2016
-65.0671234	-10.8923464	157.79	Thu Dec 15 14:29:12 2016
-65.0671387	-10.8923836	157.55	Thu Dec 15 14:29:22 2016
-65.0671768	-10.8923960	158.64	Thu Dec 15 14:29:32 2016
-65.0671997	-10.8923950	158.43	Thu Dec 15 14:29:42 2016
-65.0672226	-10.8923874	157.95	Thu Dec 15 14:29:52 2016
-65.0671921	-10.8924189	158.49	Thu Dec 15 14:30:02 2016
-65.0672379	-10.8924427	158.35	Thu Dec 15 14:30:12 2016
-65.0672760	-10.8924408	158.25	Thu Dec 15 14:30:22 2016
-65.0672836	-10.8925037	157.77	Thu Dec 15 14:30:32 2016
-65.0672684	-10.8925314	158.52	Thu Dec 15 14:30:42 2016
-65.0672379	-10.8926134	161.54	Thu Dec 15 14:30:52 2016
-65.0671768	-10.8926048	161.54	Thu Dec 15 14:31:02 2016
-65.0671692	-10.8925791	160.16	Thu Dec 15 14:31:12 2016
-65.0672073	-10.8925934	160.16	Thu Dec 15 14:31:22 2016
-65.0672989	-10.8926029	160.07	Thu Dec 15 14:31:32 2016
-65.0673218	-10.8926134	159.86	Thu Dec 15 14:31:42 2016
-65.0672989	-10.8925915	158.87	Thu Dec 15 14:31:52 2016
-65.0672913	-10.8925838	158.85	Thu Dec 15 14:32:02 2016
-65.0672073	-10.8924742	158.03	Thu Dec 15 14:32:12 2016
-65.0672226	-10.8924522	157.09	Thu Dec 15 14:32:22 2016
-65.0671692	-10.8925123	157.41	Thu Dec 15 14:32:32 2016
-65.0671921	-10.8925753	155.21	Thu Dec 15 14:32:42 2016
-65.0671844	-10.8925867	155.10	Thu Dec 15 14:32:52 2016
-65.0671844	-10.8925982	155.08	Thu Dec 15 14:33:02 2016
-65.0672150	-10.8926163	155.00	Thu Dec 15 14:33:12 2016
-65.0673141	-10.8926182	154.59	Thu Dec 15 14:33:22 2016
-65.0673294	-10.8926792	154.37	Thu Dec 15 14:33:32 2016
-65.0673599	-10.8927755	155.10	Thu Dec 15 14:33:42 2016
-65.0673676	-10.8928013	155.02	Thu Dec 15 14:33:52 2016
-65.0673599	-10.8928108	155.06	Thu Dec 15 14:34:02 2016
-65.0673447	-10.8928175	154.80	Thu Dec 15 14:34:12 2016
-65.0673370	-10.8928919	155.32	Thu Dec 15 14:34:22 2016
-65.0673752	-10.8928385	154.94	Thu Dec 15 14:34:32 2016
-65.0674057	-10.8928919	154.13	Thu Dec 15 14:34:42 2016
-65.0674057	-10.8928299	153.13	Thu Dec 15 14:34:52 2016
-65.0673828	-10.8927898	150.94	Thu Dec 15 14:35:02 2016
-65.0673447	-10.8928738	149.67	Thu Dec 15 14:35:12 2016
-65.0673447	-10.8928690	149.78	Thu Dec 15 14:35:22 2016
-65.0673065	-10.8928699	149.41	Thu Dec 15 14:35:32 2016
-65.0672989	-10.8928604	149.48	Thu Dec 15 14:35:42 2016
-65.0672989	-10.8928690	149.08	Thu Dec 15 14:35:52 2016
-65.0672913	-10.8928776	149.84	Thu Dec 15 14:36:02 2016
-65.0673065	-10.8928852	149.99	Thu Dec 15 14:36:12 2016
-65.0672607	-10.8928757	151.53	Thu Dec 15 14:36:22 2016
-65.0672531	-10.8928747	151.71	Thu Dec 15 14:36:32 2016
-65.0672531	-10.8928738	151.88	Thu Dec 15 14:36:42 2016
-65.0672531	-10.8928928	151.96	Thu Dec 15 14:36:52 2016
-65.0671921	-10.8929605	152.26	Thu Dec 15 14:37:02 2016
-65.0671692	-10.8929605	152.54	Thu Dec 15 14:37:12 2016
-65.0671692	-10.8929739	152.72	Thu Dec 15 14:37:22 2016
-65.0671539	-10.8928862	151.55	Thu Dec 15 14:37:32 2016
-65.0672302	-10.8929453	149.78	Thu Dec 15 14:37:42 2016
-65.0672531	-10.8929605	149.56	Thu Dec 15 14:37:52 2016
-65.0672379	-10.8929605	149.68	Thu Dec 15 14:38:02 2016
-65.0671997	-10.8930035	149.89	Thu Dec 15 14:38:12 2016
-65.0671387	-10.8930140	150.11	Thu Dec 15 14:38:22 2016
-65.0671387	-10.8930120	150.51	Thu Dec 15 14:38:32 2016
-65.0671158	-10.8929958	151.91	Thu Dec 15 14:38:42 2016
-65.0671234	-10.8929930	153.94	Thu Dec 15 14:38:52 2016
-65.0671310	-10.8929825	155.23	Thu Dec 15 14:39:02 2016
-65.0671234	-10.8929729	156.64	Thu Dec 15 14:39:12 2016
-65.0671158	-10.8929720	158.17	Thu Dec 15 14:39:22 2016
-65.0671082	-10.8929863	159.71	Thu Dec 15 14:39:32 2016
-65.0671158	-10.8929749	162.08	Thu Dec 15 14:39:42 2016
-65.0671082	-10.8929653	163.92	Thu Dec 15 14:39:52 2016
-65.0671005	-10.8929749	165.81	Thu Dec 15 14:40:02 2016
-65.0671158	-10.8929834	167.56	Thu Dec 15 14:40:12 2016
-65.0671082	-10.8929844	169.16	Thu Dec 15 14:40:22 2016
-65.0671082	-10.8929853	170.53	Thu Dec 15 14:40:32 2016
-65.0670929	-10.8929825	170.76	Thu Dec 15 14:40:42 2016
-65.0670700	-10.8929520	169.75	Thu Dec 15 14:40:52 2016
-65.0670547	-10.8929367	169.57	Thu Dec 15 14:41:02 2016
-65.0670471	-10.8929300	169.41	Thu Dec 15 14:41:12 2016
-65.0670853	-10.8929405	169.13	Thu Dec 15 14:41:22 2016
-65.0671158	-10.8929958	167.85	Thu Dec 15 14:41:32 2016
-65.0671234	-10.8930073	167.59	Thu Dec 15 14:41:42 2016
-65.0671234	-10.8930178	167.14	Thu Dec 15 14:41:52 2016
-65.0671158	-10.8930368	166.38	Thu Dec 15 14:42:02 2016
-65.0670929	-10.8930397	165.54	Thu Dec 15 14:42:12 2016
-65.0670166	-10.8930855	164.49	Thu Dec 15 14:42:22 2016
-65.0669937	-10.8930998	163.80	Thu Dec 15 14:42:32 2016
-65.0669937	-10.8931017	162.83	Thu Dec 15 14:42:42 2016
-65.0669937	-10.8931026	162.69	Thu Dec 15 14:42:52 2016
-65.0669937	-10.8931017	162.73	Thu Dec 15 14:43:02 2016
-65.0669937	-10.8931017	162.78	Thu Dec 15 14:43:12 2016
-65.0669937	-10.8930998	162.80	Thu Dec 15 14:43:22 2016
-65.0669937	-10.8930979	162.84	Thu Dec 15 14:43:32 2016
-65.0669937	-10.8930988	162.87	Thu Dec 15 14:43:42 2016
-65.0669937	-10.8930969	162.90	Thu Dec 15 14:43:52 2016
-65.0669937	-10.8930969	162.92	Thu Dec 15 14:44:02 2016
-65.0669937	-10.8930969	162.93	Thu Dec 15 14:44:12 2016
-65.0669937	-10.8930960	162.96	Thu Dec 15 14:44:22 2016
-65.0669861	-10.8930960	162.96	Thu Dec 15 14:44:32 2016
-65.0669937	-10.8930950	162.96	Thu Dec 15 14:44:42 2016
-65.0669861	-10.8930950	163.00	Thu Dec 15 14:44:52 2016
-65.0669937	-10.8930969	163.01	Thu Dec 15 14:45:02 2016
-65.0669937	-10.8930969	163.00	Thu Dec 15 14:45:12 2016
-65.0669937	-10.8930969	162.96	Thu Dec 15 14:45:22 2016
-65.0669861	-10.8930960	162.89	Thu Dec 15 14:45:32 2016
-65.0669861	-10.8930969	162.88	Thu Dec 15 14:45:42 2016
-65.0669861	-10.8930969	162.84	Thu Dec 15 14:45:52 2016
-65.0669861	-10.8930988	162.79	Thu Dec 15 14:46:02 2016
-65.0669861	-10.8930988	162.76	Thu Dec 15 14:46:12 2016
-65.0669785	-10.8930988	162.66	Thu Dec 15 14:46:22 2016
-65.0669785	-10.8930988	162.71	Thu Dec 15 14:46:32 2016
-65.0669785	-10.8930998	162.74	Thu Dec 15 14:46:42 2016
-65.0669785	-10.8930998	162.74	Thu Dec 15 14:46:52 2016
-65.0669785	-10.8930998	162.77	Thu Dec 15 14:47:02 2016
-65.0669708	-10.8931103	161.75	Thu Dec 15 14:47:12 2016
-65.0669174	-10.8931189	161.11	Thu Dec 15 14:47:22 2016
-65.0668716	-10.8931170	162.20	Thu Dec 15 14:47:32 2016
-65.0668259	-10.8931227	163.72	Thu Dec 15 14:47:42 2016
-65.0668259	-10.8931217	163.67	Thu Dec 15 14:47:52 2016
-65.0668259	-10.8931208	163.68	Thu Dec 15 14:48:02 2016
-65.0668259	-10.8931208	163.70	Thu Dec 15 14:48:12 2016
-65.0668259	-10.8931208	163.71	Thu Dec 15 14:48:22 2016
-65.0668182	-10.8931198	163.68	Thu Dec 15 14:48:32 2016
-65.0668259	-10.8931189	163.64	Thu Dec 15 14:48:42 2016
-65.0668259	-10.8931179	163.69	Thu Dec 15 14:48:52 2016
-65.0668259	-10.8931170	163.73	Thu Dec 15 14:49:02 2016
-65.0668259	-10.8931170	163.74	Thu Dec 15 14:49:12 2016
-65.0668182	-10.8931150	163.71	Thu Dec 15 14:49:22 2016
-65.0668182	-10.8931150	163.69	Thu Dec 15 14:49:32 2016
-65.0668182	-10.8931141	163.67	Thu Dec 15 14:49:42 2016
-65.0668182	-10.8931141	163.67	Thu Dec 15 14:49:52 2016
-65.0668182	-10.8931141	163.71	Thu Dec 15 14:50:02 2016
-65.0668182	-10.8931141	163.77	Thu Dec 15 14:50:12 2016
-65.0667877	-10.8931112	164.85	Thu Dec 15 14:50:22 2016
-65.0667496	-10.8931007	166.35	Thu Dec 15 14:50:32 2016
-65.0667191	-10.8930712	168.61	Thu Dec 15 14:50:42 2016
-65.0667419	-10.8930817	169.58	Thu Dec 15 14:50:52 2016
-65.0667496	-10.8930902	170.59	Thu Dec 15 14:51:02 2016
-65.0667572	-10.8930759	171.96	Thu Dec 15 14:51:12 2016
-65.0667877	-10.8930025	172.93	Thu Dec 15 14:51:22 2016
-65.0668106	-10.8929911	173.91	Thu Dec 15 14:51:32 2016
-65.0668259	-10.8930206	173.68	Thu Dec 15 14:51:42 2016
-65.0668182	-10.8930693	172.12	Thu Dec 15 14:51:52 2016
-65.0667419	-10.8930988	171.12	Thu Dec 15 14:52:02 2016
-65.0667191	-10.8931417	172.48	Thu Dec 15 14:52:12 2016
-65.0667114	-10.8931599	172.76	Thu Dec 15 14:52:22 2016
-65.0667114	-10.8931704	173.05	Thu Dec 15 14:52:32 2016
-65.0667114	-10.8931599	173.11	Thu Dec 15 14:52:42 2016
-65.0667038	-10.8931408	172.93	Thu Dec 15 14:52:52 2016
-65.0667038	-10.8931189	172.76	Thu Dec 15 14:53:02 2016
-65.0666885	-10.8930836	173.02	Thu Dec 15 14:53:12 2016
-65.0666885	-10.8931036	172.76	Thu Dec 15 14:53:22 2016
-65.0667191	-10.8931160	173.23	Thu Dec 15 14:53:32 2016
-65.0667191	-10.8931179	173.08	Thu Dec 15 14:53:42 2016
-65.0667191	-10.8931179	172.94	Thu Dec 15 14:53:52 2016
-65.0667343	-10.8931255	172.76	Thu Dec 15 14:54:02 2016
-65.0667496	-10.8931322	172.59	Thu Dec 15 14:54:12 2016
-65.0667572	-10.8931332	172.43	Thu Dec 15 14:54:22 2016
-65.0667648	-10.8931456	172.27	Thu Dec 15 14:54:32 2016
-65.0667725	-10.8931551	172.10	Thu Dec 15 14:54:42 2016
-65.0667725	-10.8931675	171.96	Thu Dec 15 14:54:52 2016
-65.0667801	-10.8931637	171.79	Thu Dec 15 14:55:02 2016
-65.0667725	-10.8931484	171.39	Thu Dec 15 14:55:12 2016
-65.0667343	-10.8931789	170.03	Thu Dec 15 14:55:22 2016
-65.0667572	-10.8931580	169.32	Thu Dec 15 14:55:32 2016
-65.0667648	-10.8932037	169.41	Thu Dec 15 14:55:42 2016
-65.0667801	-10.8932028	168.45	Thu Dec 15 14:55:52 2016
-65.0667801	-10.8932037	168.41	Thu Dec 15 14:56:02 2016
-65.0667801	-10.8932037	168.37	Thu Dec 15 14:56:12 2016
-65.0667801	-10.8932037	168.32	Thu Dec 15 14:56:22 2016
-65.0667801	-10.8932037	168.27	Thu Dec 15 14:56:32 2016
-65.0667648	-10.8932009	167.98	Thu Dec 15 14:56:42 2016
-65.0667419	-10.8931961	167.59	Thu Dec 15 14:56:52 2016
-65.0666733	-10.8931770	165.65	Thu Dec 15 14:57:02 2016
-65.0666504	-10.8931684	165.21	Thu Dec 15 14:57:12 2016
-65.0666428	-10.8931751	164.71	Thu Dec 15 14:57:22 2016
-65.0666351	-10.8931780	164.12	Thu Dec 15 14:57:32 2016
-65.0666428	-10.8931732	163.52	Thu Dec 15 14:57:42 2016
-65.0666504	-10.8931694	162.91	Thu Dec 15 14:57:52 2016
-65.0666428	-10.8931608	162.30	Thu Dec 15 14:58:02 2016
-65.0666275	-10.8931608	161.70	Thu Dec 15 14:58:12 2016
-65.0666275	-10.8931580	161.09	Thu Dec 15 14:58:22 2016
-65.0666275	-10.8931646	160.48	Thu Dec 15 14:58:32 2016
-65.0666275	-10.8931828	159.89	Thu Dec 15 14:58:42 2016
-65.0666199	-10.8931990	159.29	Thu Dec 15 14:58:52 2016
-65.0666199	-10.8932095	158.68	Thu Dec 15 14:59:02 2016
-65.0666275	-10.8932171	158.08	Thu Dec 15 14:59:12 2016
-65.0666504	-10.8932266	157.47	Thu Dec 15 14:59:22 2016
-65.0666428	-10.8932524	156.84	Thu Dec 15 14:59:32 2016
-65.0666428	-10.8932600	156.11	Thu Dec 15 14:59:42 2016
-65.0665588	-10.8932896	154.73	Thu Dec 15 14:59:52 2016
-65.0665512	-10.8932972	153.29	Thu Dec 15 15:00:02 2016
-65.0665436	-10.8932953	152.48	Thu Dec 15 15:00:12 2016
-65.0664978	-10.8932219	152.63	Thu Dec 15 15:00:22 2016
-65.0664978	-10.8931961	153.39	Thu Dec 15 15:00:32 2016
-65.0664978	-10.8931999	154.45	Thu Dec 15 15:00:42 2016
-65.0665283	-10.8931494	155.88	Thu Dec 15 15:00:52 2016
-65.0665131	-10.8930941	156.23	Thu Dec 15 15:01:02 2016
-65.0665054	-10.8930702	156.74	Thu Dec 15 15:01:12 2016
-65.0665131	-10.8930511	156.88	Thu Dec 15 15:01:22 2016
-65.0665588	-10.8930674	156.97	Thu Dec 15 15:01:32 2016
-65.0665588	-10.8930674	157.30	Thu Dec 15 15:01:42 2016
-65.0665665	-10.8930588	157.94	Thu Dec 15 15:01:52 2016
-65.0665741	-10.8930492	159.12	Thu Dec 15 15:02:02 2016
-65.0665970	-10.8930454	159.89	Thu Dec 15 15:02:12 2016
-65.0666046	-10.8930521	160.69	Thu Dec 15 15:02:22 2016
-65.0665970	-10.8930569	161.54	Thu Dec 15 15:02:32 2016
-65.0666046	-10.8930578	162.47	Thu Dec 15 15:02:42 2016
-65.0666351	-10.8930693	163.46	Thu Dec 15 15:02:52 2016
-65.0666733	-10.8930855	164.70	Thu Dec 15 15:03:02 2016
-65.0666809	-10.8930931	165.73	Thu Dec 15 15:03:12 2016
-65.0666962	-10.8930941	166.77	Thu Dec 15 15:03:22 2016
-65.0666962	-10.8930922	167.79	Thu Dec 15 15:03:32 2016
-65.0666885	-10.8930883	168.82	Thu Dec 15 15:03:42 2016
-65.0666733	-10.8930874	169.84	Thu Dec 15 15:03:52 2016
-65.0666656	-10.8930922	170.77	Thu Dec 15 15:04:02 2016
-65.0666580	-10.8930817	171.63	Thu Dec 15 15:04:12 2016
-65.0666504	-10.8930788	172.44	Thu Dec 15 15:04:22 2016
-65.0666046	-10.8930082	173.17	Thu Dec 15 15:04:32 2016
-65.0666122	-10.8930168	174.44	Thu Dec 15 15:04:42 2016
-65.0666122	-10.8930159	175.26	Thu Dec 15 15:04:52 2016
-65.0666046	-10.8930101	176.06	Thu Dec 15 15:05:02 2016
-65.0666046	-10.8930016	176.77	Thu Dec 15 15:05:12 2016
-65.0665970	-10.8930025	177.55	Thu Dec 15 15:05:22 2016
-65.0666046	-10.8929892	178.35	Thu Dec 15 15:05:32 2016
-65.0665894	-10.8929768	178.65	Thu Dec 15 15:05:42 2016
-65.0665512	-10.8929090	178.40	Thu Dec 15 15:05:52 2016
-65.0665054	-10.8928843	179.15	Thu Dec 15 15:06:02 2016
-65.0665436	-10.8928432	179.72	Thu Dec 15 15:06:12 2016
-65.0665207	-10.8928566	179.71	Thu Dec 15 15:06:22 2016
-65.0665359	-10.8928785	179.96	Thu Dec 15 15:06:32 2016
-65.0665359	-10.8928986	180.08	Thu Dec 15 15:06:42 2016
-65.0665436	-10.8929014	180.46	Thu Dec 15 15:06:52 2016
-65.0665436	-10.8929062	180.79	Thu Dec 15 15:07:02 2016
-65.0665665	-10.8929014	181.12	Thu Dec 15 15:07:12 2016
-65.0666122	-10.8929062	180.83	Thu Dec 15 15:07:22 2016
-65.0666428	-10.8929281	180.69	Thu Dec 15 15:07:32 2016
-65.0666656	-10.8929501	181.01	Thu Dec 15 15:07:42 2016
-65.0666733	-10.8929701	180.88	Thu Dec 15 15:07:52 2016
-65.0666733	-10.8929739	181.32	Thu Dec 15 15:08:02 2016
-65.0666733	-10.8929739	181.55	Thu Dec 15 15:08:12 2016
-65.0666809	-10.8929701	181.61	Thu Dec 15 15:08:22 2016
-65.0666733	-10.8929691	181.69	Thu Dec 15 15:08:32 2016
-65.0666733	-10.8929749	181.74	Thu Dec 15 15:08:42 2016
-65.0666809	-10.8929834	181.86	Thu Dec 15 15:08:52 2016
-65.0667038	-10.8929939	181.97	Thu Dec 15 15:09:02 2016
-65.0667267	-10.8930254	182.33	Thu Dec 15 15:09:12 2016
-65.0667419	-10.8930292	182.36	Thu Dec 15 15:09:22 2016
-65.0667572	-10.8930445	181.86	Thu Dec 15 15:09:32 2016
-65.0668106	-10.8930721	179.57	Thu Dec 15 15:09:42 2016
-65.0668335	-10.8930645	179.04	Thu Dec 15 15:09:52 2016
-65.0668945	-10.8929806	176.22	Thu Dec 15 15:10:02 2016
-65.0669403	-10.8929501	171.29	Thu Dec 15 15:10:12 2016
-65.0670166	-10.8929586	160.93	Thu Dec 15 15:10:22 2016
-65.0671005	-10.8929834	156.74	Thu Dec 15 15:10:32 2016
-65.0671005	-10.8929939	156.64	Thu Dec 15 15:10:42 2016
-65.0670929	-10.8930025	155.25	Thu Dec 15 15:10:52 2016
-65.0670929	-10.8930073	154.28	Thu Dec 15 15:11:02 2016
-65.0670929	-10.8930140	153.76	Thu Dec 15 15:11:12 2016
-65.0670853	-10.8930120	153.30	Thu Dec 15 15:11:22 2016
-65.0670853	-10.8929968	152.79	Thu Dec 15 15:11:32 2016
-65.0671539	-10.8929605	152.89	Thu Dec 15 15:11:42 2016
-65.0671387	-10.8929348	152.67	Thu Dec 15 15:11:52 2016
-65.0671082	-10.8929586	153.53	Thu Dec 15 15:12:02 2016
-65.0671082	-10.8929663	153.73	Thu Dec 15 15:12:12 2016
-65.0670624	-10.8929443	152.97	Thu Dec 15 15:12:22 2016
-65.0669861	-10.8929224	154.63	Thu Dec 15 15:12:32 2016
-65.0669861	-10.8929424	154.52	Thu Dec 15 15:12:42 2016
-65.0669479	-10.8929491	155.25	Thu Dec 15 15:12:52 2016
-65.0669479	-10.8929586	155.51	Thu Dec 15 15:13:02 2016
-65.0669403	-10.8929691	155.81	Thu Dec 15 15:13:12 2016
-65.0669250	-10.8929653	156.06	Thu Dec 15 15:13:22 2016
-65.0669327	-10.8929529	156.70	Thu Dec 15 15:13:32 2016
-65.0669250	-10.8929491	157.05	Thu Dec 15 15:13:42 2016
-65.0669250	-10.8929415	157.39	Thu Dec 15 15:13:52 2016
-65.0669250	-10.8929453	157.73	Thu Dec 15 15:14:02 2016
-65.0669479	-10.8929482	158.25	Thu Dec 15 15:14:12 2016
-65.0669632	-10.8929148	158.55	Thu Dec 15 15:14:22 2016
-65.0669708	-10.8928823	159.33	Thu Dec 15 15:14:32 2016
-65.0670090	-10.8928375	160.48	Thu Dec 15 15:14:42 2016
-65.0670013	-10.8927631	158.54	Thu Dec 15 15:14:52 2016
-65.0670090	-10.8927622	157.64	Thu Dec 15 15:15:02 2016
-65.0670090	-10.8927612	157.86	Thu Dec 15 15:15:12 2016
-65.0670166	-10.8927488	158.15	Thu Dec 15 15:15:22 2016
-65.0670319	-10.8927174	157.59	Thu Dec 15 15:15:32 2016
-65.0670547	-10.8927088	157.84	Thu Dec 15 15:15:42 2016
-65.0670624	-10.8927240	158.27	Thu Dec 15 15:15:52 2016
-65.0670547	-10.8927612	159.21	Thu Dec 15 15:16:02 2016
-65.0670624	-10.8927555	159.98	Thu Dec 15 15:16:12 2016
-65.0670624	-10.8927641	160.44	Thu Dec 15 15:16:22 2016
-65.0670624	-10.8927612	160.91	Thu Dec 15 15:16:32 2016
-65.0670700	-10.8927593	161.54	Thu Dec 15 15:16:42 2016
-65.0670929	-10.8927689	162.75	Thu Dec 15 15:16:52 2016
-65.0671158	-10.8927546	164.68	Thu Dec 15 15:17:02 2016
-65.0671082	-10.8927526	165.96	Thu Dec 15 15:17:12 2016
-65.0671234	-10.8927612	166.92	Thu Dec 15 15:17:22 2016
-65.0671310	-10.8927898	167.90	Thu Dec 15 15:17:32 2016
-65.0671310	-10.8927803	168.89	Thu Dec 15 15:17:42 2016
-65.0673828	-10.8928194	169.39	Thu Dec 15 15:17:52 2016
-65.0673523	-10.8928251	169.29	Thu Dec 15 15:18:02 2016
-65.0673294	-10.8928242	170.08	Thu Dec 15 15:18:12 2016
-65.0673141	-10.8928099	171.29	Thu Dec 15 15:18:22 2016
-65.0672760	-10.8928156	171.98	Thu Dec 15 15:18:32 2016
-65.0672684	-10.8928089	172.89	Thu Dec 15 15:18:42 2016
-65.0672760	-10.8928032	173.82	Thu Dec 15 15:18:52 2016
-65.0672684	-10.8927946	174.73	Thu Dec 15 15:19:02 2016
-65.0672607	-10.8928089	175.67	Thu Dec 15 15:19:12 2016
-65.0672531	-10.8928213	176.65	Thu Dec 15 15:19:22 2016
-65.0672302	-10.8928213	177.58	Thu Dec 15 15:19:32 2016
-65.0672226	-10.8928165	178.50	Thu Dec 15 15:19:42 2016
-65.0672226	-10.8928270	179.39	Thu Dec 15 15:19:52 2016
-65.0672226	-10.8928404	180.24	Thu Dec 15 15:20:02 2016
-65.0672150	-10.8928490	180.69	Thu Dec 15 15:20:12 2016
-65.0671387	-10.8928871	178.04	Thu Dec 15 15:20:22 2016
-65.0670700	-10.8929176	176.47	Thu Dec 15 15:20:32 2016
-65.0670395	-10.8929615	173.48	Thu Dec 15 15:20:42 2016
-65.0669937	-10.8929605	172.04	Thu Dec 15 15:20:52 2016
-65.0669708	-10.8929663	170.89	Thu Dec 15 15:21:02 2016
-65.0669556	-10.8929548	169.64	Thu Dec 15 15:21:12 2016
-65.0669479	-10.8929348	168.92	Thu Dec 15 15:21:22 2016
-65.0669479	-10.8929253	168.23	Thu Dec 15 15:21:32 2016
-65.0669327	-10.8929281	167.45	Thu Dec 15 15:21:42 2016
-65.0669250	-10.8929205	166.38	Thu Dec 15 15:21:52 2016
-65.0669403	-10.8929148	165.55	Thu Dec 15 15:22:02 2016
-65.0669327	-10.8928986	164.50	Thu Dec 15 15:22:12 2016
-65.0669174	-10.8929052	163.31	Thu Dec 15 15:22:22 2016
-65.0669250	-10.8929319	161.88	Thu Dec 15 15:22:32 2016
-65.0669861	-10.8929186	158.04	Thu Dec 15 15:22:42 2016
-65.0669937	-10.8929148	155.83	Thu Dec 15 15:22:52 2016
-65.0669861	-10.8930016	154.64	Thu Dec 15 15:23:02 2016
-65.0670013	-10.8929453	153.08	Thu Dec 15 15:23:12 2016
-65.0669937	-10.8928967	151.78	Thu Dec 15 15:23:22 2016
-65.0669937	-10.8928661	151.96	Thu Dec 15 15:23:32 2016
-65.0669937	-10.8928900	150.57	Thu Dec 15 15:23:42 2016
-65.0669937	-10.8929033	149.46	Thu Dec 15 15:23:52 2016
-65.0670166	-10.8929358	151.48	Thu Dec 15 15:24:02 2016
-65.0670319	-10.8929462	151.18	Thu Dec 15 15:24:12 2016
-65.0670319	-10.8929520	150.89	Thu Dec 15 15:24:22 2016
-65.0670090	-10.8929281	150.99	Thu Dec 15 15:24:32 2016
-65.0669861	-10.8929338	151.81	Thu Dec 15 15:24:42 2016
-65.0669708	-10.8929367	152.01	Thu Dec 15 15:24:52 2016
-65.0669556	-10.8929291	152.63	Thu Dec 15 15:25:02 2016
-65.0669327	-10.8929243	153.52	Thu Dec 15 15:25:12 2016
-65.0669022	-10.8929310	154.84	Thu Dec 15 15:25:22 2016
-65.0669022	-10.8929300	156.59	Thu Dec 15 15:25:32 2016
-65.0669022	-10.8929167	157.77	Thu Dec 15 15:25:42 2016
-65.0669098	-10.8929081	158.77	Thu Dec 15 15:25:52 2016
-65.0669556	-10.8929033	160.54	Thu Dec 15 15:26:02 2016
-65.0670319	-10.8929291	161.13	Thu Dec 15 15:26:12 2016
-65.0670700	-10.8929186	161.93	Thu Dec 15 15:26:22 2016
-65.0670929	-10.8929167	163.15	Thu Dec 15 15:26:32 2016
-65.0671005	-10.8929262	164.37	Thu Dec 15 15:26:42 2016
-65.0671005	-10.8929367	165.63	Thu Dec 15 15:26:52 2016
-65.0670776	-10.8929386	166.99	Thu Dec 15 15:27:02 2016
-65.0670547	-10.8929405	168.36	Thu Dec 15 15:27:12 2016
-65.0670547	-10.8929358	169.73	Thu Dec 15 15:27:22 2016
-65.0670395	-10.8929358	170.91	Thu Dec 15 15:27:32 2016
-65.0670319	-10.8929424	172.03	Thu Dec 15 15:27:42 2016
-65.0670090	-10.8929358	173.19	Thu Dec 15 15:27:52 2016
-65.0670013	-10.8929424	174.30	Thu Dec 15 15:28:02 2016
-65.0670166	-10.8929615	175.50	Thu Dec 15 15:28:12 2016
-65.0670166	-10.8929806	176.54	Thu Dec 15 15:28:22 2016
-65.0670013	-10.8929920	177.38	Thu Dec 15 15:28:32 2016
-65.0669785	-10.8929911	178.17	Thu Dec 15 15:28:42 2016
-65.0669861	-10.8929853	178.69	Thu Dec 15 15:28:52 2016
-65.0670471	-10.8929892	178.46	Thu Dec 15 15:29:02 2016
-65.0671158	-10.8929796	177.36	Thu Dec 15 15:29:12 2016
-65.0671692	-10.8929176	175.50	Thu Dec 15 15:29:22 2016
-65.0671234	-10.8929596	173.65	Thu Dec 15 15:29:32 2016
-65.0671082	-10.8929405	173.61	Thu Dec 15 15:29:42 2016
-65.0670929	-10.8929262	173.59	Thu Dec 15 15:29:52 2016
-65.0670395	-10.8929510	173.63	Thu Dec 15 15:30:02 2016
-65.0669632	-10.8929510	172.73	Thu Dec 15 15:30:12 2016
-65.0669785	-10.8929472	173.25	Thu Dec 15 15:30:22 2016
-65.0669785	-10.8929358	173.20	Thu Dec 15 15:30:32 2016
-65.0669785	-10.8929081	174.13	Thu Dec 15 15:30:42 2016
-65.0670166	-10.8929071	175.36	Thu Dec 15 15:30:52 2016
-65.0670166	-10.8929014	175.34	Thu Dec 15 15:31:02 2016
-65.0670242	-10.8928938	175.28	Thu Dec 15 15:31:12 2016
-65.0670242	-10.8929052	175.09	Thu Dec 15 15:31:22 2016
-65.0670319	-10.8929033	174.90	Thu Dec 15 15:31:32 2016
-65.0670242	-10.8929043	174.83	Thu Dec 15 15:31:42 2016
-65.0670242	-10.8929033	174.82	Thu Dec 15 15:31:52 2016
-65.0670242	-10.8929024	174.82	Thu Dec 15 15:32:02 2016
-65.0670090	-10.8928804	174.54	Thu Dec 15 15:32:12 2016
-65.0669937	-10.8928547	173.91	Thu Dec 15 15:32:22 2016
-65.0670166	-10.8928375	173.78	Thu Dec 15 15:32:32 2016
-65.0670090	-10.8928270	173.52	Thu Dec 15 15:32:42 2016
-65.0670013	-10.8928337	173.37	Thu Dec 15 15:32:52 2016
-65.0670013	-10.8928480	173.30	Thu Dec 15 15:33:02 2016
-65.0670700	-10.8928766	173.29	Thu Dec 15 15:33:12 2016
-65.0671158	-10.8928270	169.70	Thu Dec 15 15:33:22 2016
-65.0671463	-10.8927946	165.32	Thu Dec 15 15:33:32 2016
-65.0671844	-10.8927755	162.96	Thu Dec 15 15:33:42 2016
-65.0672302	-10.8927431	161.41	Thu Dec 15 15:33:52 2016
-65.0672379	-10.8926868	159.88	Thu Dec 15 15:34:02 2016
-65.0671921	-10.8925619	158.93	Thu Dec 15 15:34:12 2016
-65.0671158	-10.8925190	157.44	Thu Dec 15 15:34:22 2016
-65.0671082	-10.8924685	156.66	Thu Dec 15 15:34:32 2016
-65.0671005	-10.8924141	157.32	Thu Dec 15 15:34:42 2016
-65.0670700	-10.8923044	153.96	Thu Dec 15 15:34:52 2016
-65.0670776	-10.8923101	152.40	Thu Dec 15 15:35:02 2016
-65.0670929	-10.8922596	153.27	Thu Dec 15 15:35:12 2016
-65.0671082	-10.8921986	153.84	Thu Dec 15 15:35:22 2016
-65.0671616	-10.8921719	151.67	Thu Dec 15 15:35:32 2016
-65.0672913	-10.8921595	150.55	Thu Dec 15 15:35:42 2016
-65.0673294	-10.8921194	150.19	Thu Dec 15 15:35:52 2016
-65.0674057	-10.8921585	149.58	Thu Dec 15 15:36:02 2016
-65.0674515	-10.8921404	150.78	Thu Dec 15 15:36:12 2016
-65.0674896	-10.8920698	150.90	Thu Dec 15 15:36:22 2016
-65.0675812	-10.8919954	149.93	Thu Dec 15 15:36:32 2016
-65.0676270	-10.8919592	150.09	Thu Dec 15 15:36:42 2016
-65.0676880	-10.8919544	149.37	Thu Dec 15 15:36:52 2016
-65.0677567	-10.8919630	149.18	Thu Dec 15 15:37:02 2016
-65.0678329	-10.8919601	149.20	Thu Dec 15 15:37:12 2016
-65.0679016	-10.8919230	148.96	Thu Dec 15 15:37:22 2016
-65.0679169	-10.8918886	149.00	Thu Dec 15 15:37:32 2016
-65.0679474	-10.8918896	149.05	Thu Dec 15 15:37:42 2016
-65.0680084	-10.8919592	149.99	Thu Dec 15 15:37:52 2016
-65.0681000	-10.8919706	149.95	Thu Dec 15 15:38:02 2016
-65.0681000	-10.8918877	150.63	Thu Dec 15 15:38:12 2016
-65.0681992	-10.8918686	151.12	Thu Dec 15 15:38:22 2016
-65.0683212	-10.8919106	151.80	Thu Dec 15 15:38:32 2016
-65.0683517	-10.8918982	152.64	Thu Dec 15 15:38:42 2016
-65.0683899	-10.8919048	153.20	Thu Dec 15 15:38:52 2016
-65.0684357	-10.8918953	153.40	Thu Dec 15 15:39:02 2016
-65.0685120	-10.8919096	154.63	Thu Dec 15 15:39:12 2016
-65.0685959	-10.8919106	155.32	Thu Dec 15 15:39:22 2016
-65.0686340	-10.8918762	156.54	Thu Dec 15 15:39:32 2016
-65.0686874	-10.8918571	155.28	Thu Dec 15 15:39:42 2016
-65.0687714	-10.8918390	155.64	Thu Dec 15 15:39:52 2016
-65.0688400	-10.8918276	155.27	Thu Dec 15 15:40:02 2016
-65.0689316	-10.8918839	155.27	Thu Dec 15 15:40:12 2016
-65.0690231	-10.8918600	157.96	Thu Dec 15 15:40:22 2016
-65.0690918	-10.8918571	158.64	Thu Dec 15 15:40:32 2016
-65.0690994	-10.8918571	158.59	Thu Dec 15 15:40:42 2016
-65.0691986	-10.8918600	157.85	Thu Dec 15 15:40:52 2016
-65.0692673	-10.8918428	159.27	Thu Dec 15 15:41:02 2016
-65.0693512	-10.8918276	159.96	Thu Dec 15 15:41:12 2016
-65.0693741	-10.8917685	161.86	Thu Dec 15 15:41:22 2016
-65.0693207	-10.8916693	161.48	Thu Dec 15 15:41:32 2016
-65.0693054	-10.8915854	160.99	Thu Dec 15 15:41:42 2016
-65.0693283	-10.8915434	160.27	Thu Dec 15 15:41:52 2016
-65.0693436	-10.8914833	159.83	Thu Dec 15 15:42:02 2016
-65.0693130	-10.8914623	158.33	Thu Dec 15 15:42:12 2016
-65.0693130	-10.8914433	157.43	Thu Dec 15 15:42:22 2016
-65.0693054	-10.8914299	157.30	Thu Dec 15 15:42:32 2016
-65.0692139	-10.8914404	158.14	Thu Dec 15 15:42:42 2016
-65.0692139	-10.8913984	159.17	Thu Dec 15 15:42:52 2016
-65.0692520	-10.8913574	158.64	Thu Dec 15 15:43:02 2016
-65.0691681	-10.8913012	158.54	Thu Dec 15 15:43:12 2016
-65.0691071	-10.8912544	157.33	Thu Dec 15 15:43:22 2016
-65.0690384	-10.8912144	156.46	Thu Dec 15 15:43:32 2016
-65.0689392	-10.8911419	155.68	Thu Dec 15 15:43:42 2016
-65.0688782	-10.8910732	153.57	Thu Dec 15 15:43:52 2016
-65.0688171	-10.8909950	151.86	Thu Dec 15 15:44:02 2016
-65.0687332	-10.8909254	150.84	Thu Dec 15 15:44:12 2016
-65.0687027	-10.8908567	149.54	Thu Dec 15 15:44:22 2016
-65.0686722	-10.8908062	149.50	Thu Dec 15 15:44:32 2016
-65.0685272	-10.8906889	149.98	Thu Dec 15 15:44:42 2016
-65.0684891	-10.8905926	149.22	Thu Dec 15 15:44:52 2016
-65.0684509	-10.8904982	149.04	Thu Dec 15 15:45:02 2016
-65.0684357	-10.8904047	148.63	Thu Dec 15 15:45:12 2016
-65.0684052	-10.8902864	147.47	Thu Dec 15 15:45:22 2016
-65.0683899	-10.8901854	145.69	Thu Dec 15 15:45:32 2016
-65.0683746	-10.8900957	144.56	Thu Dec 15 15:45:42 2016
-65.0683289	-10.8899879	145.17	Thu Dec 15 15:45:52 2016
-65.0682907	-10.8898840	146.34	Thu Dec 15 15:46:02 2016
-65.0683060	-10.8898172	146.39	Thu Dec 15 15:46:12 2016
-65.0682526	-10.8897095	148.07	Thu Dec 15 15:46:22 2016
-65.0682373	-10.8896046	149.68	Thu Dec 15 15:46:32 2016
-65.0682373	-10.8894920	150.64	Thu Dec 15 15:46:42 2016
-65.0682144	-10.8894100	153.61	Thu Dec 15 15:46:52 2016
-65.0682831	-10.8893318	154.51	Thu Dec 15 15:47:02 2016
-65.0682373	-10.8892288	155.80	Thu Dec 15 15:47:12 2016
-65.0681763	-10.8891401	156.01	Thu Dec 15 15:47:22 2016
-65.0681000	-10.8890629	155.99	Thu Dec 15 15:47:32 2016
-65.0680618	-10.8889303	155.84	Thu Dec 15 15:47:42 2016
-65.0680923	-10.8888474	156.09	Thu Dec 15 15:47:52 2016
-65.0681686	-10.8887682	156.25	Thu Dec 15 15:48:02 2016
-65.0682526	-10.8886967	156.53	Thu Dec 15 15:48:12 2016
-65.0682831	-10.8886166	156.57	Thu Dec 15 15:48:22 2016
-65.0683212	-10.8884869	156.30	Thu Dec 15 15:48:32 2016
-65.0683289	-10.8883924	156.28	Thu Dec 15 15:48:42 2016
-65.0683441	-10.8882895	156.91	Thu Dec 15 15:48:52 2016
-65.0683441	-10.8881874	157.51	Thu Dec 15 15:49:02 2016
-65.0683136	-10.8880758	158.53	Thu Dec 15 15:49:12 2016
-65.0683212	-10.8879700	156.83	Thu Dec 15 15:49:22 2016
-65.0682983	-10.8878918	156.73	Thu Dec 15 15:49:32 2016
-65.0682526	-10.8878374	157.33	Thu Dec 15 15:49:42 2016
-65.0681076	-10.8877497	157.45	Thu Dec 15 15:49:52 2016
-65.0679779	-10.8876791	160.40	Thu Dec 15 15:50:02 2016
-65.0678940	-10.8875999	161.11	Thu Dec 15 15:50:12 2016
-65.0678024	-10.8875389	160.93	Thu Dec 15 15:50:22 2016
-65.0677948	-10.8874865	160.81	Thu Dec 15 15:50:32 2016
-65.0677567	-10.8874063	159.12	Thu Dec 15 15:50:42 2016
-65.0676804	-10.8873291	156.37	Thu Dec 15 15:50:52 2016
-65.0675888	-10.8872557	155.19	Thu Dec 15 15:51:02 2016
-65.0674896	-10.8872280	154.42	Thu Dec 15 15:51:12 2016
-65.0674133	-10.8871803	154.21	Thu Dec 15 15:51:22 2016
-65.0673370	-10.8871136	153.00	Thu Dec 15 15:51:32 2016
-65.0672989	-10.8870392	151.06	Thu Dec 15 15:51:42 2016
-65.0672607	-10.8869467	150.30	Thu Dec 15 15:51:52 2016
-65.0672531	-10.8868580	149.48	Thu Dec 15 15:52:02 2016
-65.0671844	-10.8867674	148.67	Thu Dec 15 15:52:12 2016
-65.0671692	-10.8866796	148.05	Thu Dec 15 15:52:22 2016
-65.0671692	-10.8865747	146.98	Thu Dec 15 15:52:32 2016
-65.0671616	-10.8864784	145.61	Thu Dec 15 15:52:42 2016
-65.0670700	-10.8864222	144.36	Thu Dec 15 15:52:52 2016
-65.0669937	-10.8863335	144.55	Thu Dec 15 15:53:02 2016
-65.0669174	-10.8862562	143.73	Thu Dec 15 15:53:12 2016
-65.0669022	-10.8861694	142.90	Thu Dec 15 15:53:22 2016
-65.0669327	-10.8860779	142.12	Thu Dec 15 15:53:32 2016
-65.0668945	-10.8858776	143.06	Thu Dec 15 15:53:42 2016
-65.0669250	-10.8857555	147.14	Thu Dec 15 15:53:52 2016
-65.0669556	-10.8856440	150.28	Thu Dec 15 15:54:02 2016
-65.0669632	-10.8855619	151.51	Thu Dec 15 15:54:12 2016
-65.0669632	-10.8854628	152.90	Thu Dec 15 15:54:22 2016
-65.0669785	-10.8853607	153.32	Thu Dec 15 15:54:32 2016
-65.0670242	-10.8852634	154.83	Thu Dec 15 15:54:42 2016
-65.0670929	-10.8851709	156.62	Thu Dec 15 15:54:52 2016
-65.0671692	-10.8850899	157.60	Thu Dec 15 15:55:02 2016
-65.0672684	-10.8850393	157.46	Thu Dec 15 15:55:12 2016
-65.0673447	-10.8849926	157.58	Thu Dec 15 15:55:22 2016
-65.0673904	-10.8849392	157.66	Thu Dec 15 15:55:32 2016
-65.0674667	-10.8848753	157.81	Thu Dec 15 15:55:42 2016
-65.0675507	-10.8848457	157.24	Thu Dec 15 15:55:52 2016
-65.0675888	-10.8847723	156.89	Thu Dec 15 15:56:02 2016
-65.0676193	-10.8847351	157.29	Thu Dec 15 15:56:12 2016
-65.0676041	-10.8847227	157.45	Thu Dec 15 15:56:22 2016
-65.0675888	-10.8847103	157.55	Thu Dec 15 15:56:32 2016
