# Supplementary material for: Lévy foraging patterns of rural humans
Source: PLoS One. 2018 Jun 18;13(6):e0199099. doi: 10.1371/journal.pone.0199099 (PMC6005560; doi:10.1371/journal.pone.0199099)
Supplement: S4 File — (ZIP) [file pone.0199099.s004.zip › 03Holux_M-241_Start_20161216-092704_Finish_20161216-125804.kml]

<?xml version="1.0" encoding="UTF-8"?>
<kml xmlns="http://earth.google.com/kml/2.1">
<Document>
<Style id="normalState_TLP_Start">
<IconStyle>
<scale>1.0</scale>
<Icon>
<href>http://maps.google.com/mapfiles/kml/pal4/icon15.png</href>
</Icon>
</IconStyle>
<LabelStyle>
<scale>1.0</scale>
</LabelStyle>
</Style>
<Style id="highlightState_TLP_Start">
<IconStyle>
<scale>1.1</scale>
<Icon>
<href>http://maps.google.com/mapfiles/kml/pal4/icon7.png</href>
</Icon>
</IconStyle>
<LabelStyle>
<scale>1.1</scale>
<color>ff0000ff</color>
</LabelStyle>
</Style>
<StyleMap id="styleMap_TLP_Start">
<Pair>
<key>normal</key>
<styleUrl>#normalState_TLP_Start</styleUrl>
</Pair>
<Pair>
<key>highlight</key>
<styleUrl>#highlightState_TLP_Start</styleUrl>
</Pair>
</StyleMap>
<Style id="normalState_TLP_Finish">
<IconStyle>
<scale>1.0</scale>
<Icon>
<href>http://maps.google.com/mapfiles/kml/pal4/icon15.png</href>
</Icon>
</IconStyle>
<LabelStyle>
<scale>1.0</scale>
</LabelStyle>
</Style>
<Style id="highlightState_TLP_Finish">
<IconStyle>
<scale>1.1</scale>
<Icon>
<href>http://maps.google.com/mapfiles/kml/pal4/icon7.png</href>
</Icon>
</IconStyle>
<LabelStyle>
<scale>1.1</scale>
<color>ff0000ff</color>
</LabelStyle>
</Style>
<StyleMap id="styleMap_TLP_Finish">
<Pair>
<key>normal</key>
<styleUrl>#normalState_TLP_Finish</styleUrl>
</Pair>
<Pair>
<key>highlight</key>
<styleUrl>#highlightState_TLP_Finish</styleUrl>
</Pair>
</StyleMap>
<Style id="normalState_TLP_Normal">
<IconStyle>
<scale>1.0</scale>
<Icon>
<href>http://maps.google.com/mapfiles/kml/pal4/icon31.png</href>
</Icon>
</IconStyle>
<LabelStyle>
<scale>1.0</scale>
</LabelStyle>
</Style>
<Style id="highlightState_TLP_Normal">
<IconStyle>
<scale>1.1</scale>
<Icon>
<href>http://maps.google.com/mapfiles/kml/pal4/icon23.png</href>
</Icon>
</IconStyle>
<LabelStyle>
<scale>1.1</scale>
<color>ff0000ff</color>
</LabelStyle>
</Style>
<StyleMap id="styleMap_TLP_Normal">
<Pair>
<key>normal</key>
<styleUrl>#normalState_TLP_Normal</styleUrl>
</Pair>
<Pair>
<key>highlight</key>
<styleUrl>#highlightState_TLP_Normal</styleUrl>
</Pair>
</StyleMap>
<Style id="normalState_TLP_Photo">
<IconStyle>
<scale>1.0</scale>
<Icon>
<href>http://maps.google.com/mapfiles/kml/pal4/icon46.png</href>
</Icon>
</IconStyle>
<LabelStyle>
<scale>1.0</scale>
</LabelStyle>
</Style>
<Style id="highlightState_TLP_Photo">
<IconStyle>
<scale>1.1</scale>
<Icon>
<href>http://maps.google.com/mapfiles/kml/pal4/icon38.png</href>
</Icon>
</IconStyle>
<LabelStyle>
<scale>1.1</scale>
<color>ff0000ff</color>
</LabelStyle>
</Style>
<StyleMap id="styleMap_TLP_Photo">
<Pair>
<key>normal</key>
<styleUrl>#normalState_TLP_Photo</styleUrl>
</Pair>
<Pair>
<key>highlight</key>
<styleUrl>#highlightState_TLP_Photo</styleUrl>
</Pair>
</StyleMap>
<Style id="roadStyle">
<LineStyle>
<color>ffffff00</color>
<width>6</width>
</LineStyle>
</Style>
<Open>1</Open>
<description>Route</description>
<name>Track Log</name>
<Placemark>
<name>Route</name>
<styleUrl>#roadStyle</styleUrl>
<MultiGeometry>
<LineString>
<coordinates>
-65.0698013,-10.8828297,170.50 -65.0705872,-10.8823528,153.29 -65.0715408,-10.8817530,148.77 -65.0723801,-10.8812466,147.06 -65.0731735,-10.8807268,145.02 -65.0727997,-10.8799763,144.02 -65.0719757,-10.8795071,144.25 -65.0711975,-10.8790464,139.50 -65.0703583,-10.8785286,135.96 -65.0694733,-10.8779764,133.39 -65.0686264,-10.8775778,131.64 -65.0679626,-10.8769951,137.36 -65.0671234,-10.8766489,144.05 -65.0663834,-10.8761749,151.68 -65.0657043,-10.8756924,157.14 -65.0649948,-10.8752747,165.35 -65.0642166,-10.8748226,172.12 -65.0633698,-10.8742809,176.04 -65.0625610,-10.8736925,180.34 -65.0618362,-10.8731899,184.62 -65.0614014,-10.8726454,189.91 -65.0615082,-10.8720455,194.96 -65.0618668,-10.8712273,198.02 -65.0622406,-10.8705330,199.28 -65.0626526,-10.8698463,201.11 -65.0630646,-10.8690996,200.48 -65.0634384,-10.8681555,199.14 -65.0638199,-10.8673887,196.99 -65.0641479,-10.8667479,197.61 -65.0644684,-10.8661013,198.20 -65.0647888,-10.8654881,196.08 -65.0651093,-10.8648090,192.33 -65.0653992,-10.8642960,190.59 -65.0656586,-10.8637991,192.58 -65.0659180,-10.8631601,190.79 -65.0662842,-10.8623857,187.64 -65.0666504,-10.8616104,181.25 -65.0670395,-10.8608093,170.06 -65.0674744,-10.8599863,160.35 -65.0678329,-10.8592558,152.15 -65.0681381,-10.8584871,142.79 -65.0685577,-10.8579283,142.70 -65.0692444,-10.8580713,143.02 -65.0699921,-10.8582411,141.13 -65.0707550,-10.8584490,139.63 -65.0715408,-10.8584862,142.37 -65.0723038,-10.8584557,148.16 -65.0727463,-10.8578825,146.53 -65.0730362,-10.8573275,149.49 -65.0733643,-10.8567371,149.08 -65.0734634,-10.8565598,149.43 -65.0734634,-10.8565588,149.70 -65.0734558,-10.8565655,149.75 -65.0736084,-10.8562574,150.46 -65.0738297,-10.8558407,152.95 -65.0741348,-10.8553238,154.00 -65.0744095,-10.8548641,154.61 -65.0747375,-10.8543053,153.88 -65.0750504,-10.8537645,153.79 -65.0754318,-10.8531923,153.44 -65.0758743,-10.8525076,153.82 -65.0762711,-10.8517485,154.57 -65.0767136,-10.8509741,154.41 -65.0770340,-10.8504734,155.16 -65.0774155,-10.8498001,155.00 -65.0778961,-10.8490667,154.17 -65.0783844,-10.8483744,152.01 -65.0787811,-10.8476543,148.74 -65.0792007,-10.8468914,146.63 -65.0796509,-10.8460474,147.70 -65.0800858,-10.8452940,149.97 -65.0805130,-10.8446255,149.80 -65.0809021,-10.8439112,148.61 -65.0813141,-10.8431740,150.73 -65.0817642,-10.8424282,151.25 -65.0821991,-10.8417044,151.03 -65.0826569,-10.8409271,152.15 -65.0830460,-10.8401384,148.51 -65.0829849,-10.8393869,146.16 -65.0824432,-10.8388557,142.53 -65.0818405,-10.8387690,143.56 -65.0810928,-10.8384781,147.07 -65.0802765,-10.8381071,146.05 -65.0794449,-10.8377028,152.15 -65.0785675,-10.8373194,153.14 -65.0777130,-10.8369303,158.41 -65.0767746,-10.8365421,162.94 -65.0758896,-10.8361626,165.62 -65.0751114,-10.8358059,167.89 -65.0742569,-10.8353796,165.77 -65.0734329,-10.8350201,165.01 -65.0725327,-10.8349714,159.88 -65.0716782,-10.8350058,160.65 -65.0709686,-10.8349638,155.59 -65.0703506,-10.8347483,157.23 -65.0698242,-10.8340950,153.28 -65.0696487,-10.8332996,150.88 -65.0689774,-10.8328514,146.64 -65.0681305,-10.8324499,140.02 -65.0672836,-10.8320646,136.65 -65.0664749,-10.8316975,136.37 -65.0656433,-10.8313036,139.33 -65.0649490,-10.8309927,142.63 -65.0646591,-10.8308582,147.04 -65.0645599,-10.8308258,153.79 -65.0645905,-10.8308859,154.91 -65.0645142,-10.8307838,158.05 -65.0645218,-10.8306494,159.93 -65.0645218,-10.8306112,159.92 -65.0645142,-10.8306274,159.13 -65.0645523,-10.8307428,160.13 -65.0645981,-10.8308439,160.53 -65.0645905,-10.8308411,161.04 -65.0645676,-10.8308582,161.28 -65.0646439,-10.8308954,161.21 -65.0646591,-10.8309221,162.73 -65.0646515,-10.8309202,162.98 -65.0646515,-10.8309183,162.99 -65.0646515,-10.8309183,162.87 -65.0646439,-10.8309164,162.83 -65.0646515,-10.8309174,163.00 -65.0646591,-10.8309002,163.93 -65.0646896,-10.8309174,164.40 -65.0647049,-10.8309011,163.95 -65.0646973,-10.8309069,163.15 -65.0646973,-10.8309078,162.91 -65.0646973,-10.8309069,162.93 -65.0646973,-10.8309059,162.92 -65.0646973,-10.8309069,162.93 -65.0646973,-10.8309059,162.93 -65.0646973,-10.8309059,162.93 -65.0646973,-10.8309097,162.89 -65.0646973,-10.8309059,162.93 -65.0646820,-10.8308926,163.21 -65.0646820,-10.8308840,163.41 -65.0648041,-10.8309774,161.15 -65.0648727,-10.8309994,162.04 -65.0648880,-10.8309994,162.01 -65.0649033,-10.8310070,162.07 -65.0649948,-10.8310184,162.36 -65.0651169,-10.8310003,162.31 -65.0652466,-10.8310604,159.93 -65.0653610,-10.8309555,156.84 -65.0654526,-10.8308802,156.74 -65.0655136,-10.8307791,155.87 -65.0655975,-10.8306789,156.25 -65.0656815,-10.8305721,157.35 -65.0657425,-10.8304796,158.89 -65.0658035,-10.8303728,157.09 -65.0658875,-10.8302622,155.54 -65.0659637,-10.8301554,153.42 -65.0660248,-10.8300591,152.77 -65.0661316,-10.8299503,152.93 -65.0661774,-10.8298445,151.39 -65.0662537,-10.8297329,150.10 -65.0663376,-10.8296251,149.71 -65.0664291,-10.8295450,149.73 -65.0664597,-10.8294477,148.66 -65.0665359,-10.8293505,149.13 -65.0666199,-10.8292570,150.56 -65.0666046,-10.8291512,150.29 -65.0666504,-10.8290272,150.16 -65.0666656,-10.8289862,150.98 -65.0666809,-10.8288641,151.36 -65.0666962,-10.8287477,150.65 -65.0666962,-10.8286781,150.51 -65.0666733,-10.8285761,150.20 -65.0666504,-10.8284893,150.21 -65.0665894,-10.8283253,150.29 -65.0665817,-10.8281584,150.59 -65.0665588,-10.8280077,150.68 -65.0664902,-10.8278847,154.26 -65.0664520,-10.8277321,157.72 -65.0663681,-10.8276606,159.66 -65.0663528,-10.8274946,162.80 -65.0663147,-10.8273935,163.85 -65.0662918,-10.8272934,164.62 -65.0662766,-10.8271570,164.85 -65.0662537,-10.8271151,165.92 -65.0662460,-10.8271122,166.06 -65.0662460,-10.8270826,167.90 -65.0662384,-10.8271217,168.39 -65.0662308,-10.8271141,168.36 -65.0662384,-10.8271141,168.34 -65.0662384,-10.8271027,168.45 -65.0663071,-10.8269739,168.43 -65.0663605,-10.8268995,168.56 -65.0664139,-10.8267431,168.71 -65.0664749,-10.8266354,168.95 -65.0666656,-10.8264427,169.12 -65.0667419,-10.8262835,169.25 -65.0669632,-10.8261118,168.95 -65.0670090,-10.8260136,168.86 -65.0670166,-10.8259907,169.09 -65.0670013,-10.8259840,169.08 -65.0669098,-10.8259583,169.20 -65.0669174,-10.8258972,169.35 -65.0669250,-10.8259039,169.36 -65.0669250,-10.8259058,169.40 -65.0669174,-10.8258991,169.45 -65.0669327,-10.8259115,170.39 -65.0669785,-10.8259201,170.52 -65.0670471,-10.8260145,172.03 -65.0670547,-10.8260174,172.08 -65.0669708,-10.8259869,172.52 -65.0669785,-10.8260126,173.25 -65.0670090,-10.8260441,175.06 -65.0670471,-10.8260193,175.33 -65.0671234,-10.8259583,175.39 -65.0672455,-10.8258848,175.60 -65.0673294,-10.8257990,175.56 -65.0674210,-10.8256893,175.38 -65.0674515,-10.8255901,175.30 -65.0674438,-10.8254967,175.57 -65.0675507,-10.8252878,178.16 -65.0675507,-10.8251076,179.44 -65.0675964,-10.8250847,179.91 -65.0677109,-10.8250341,181.89 -65.0677338,-10.8249874,182.86 -65.0677414,-10.8249588,182.91 -65.0677948,-10.8248358,184.58 -65.0678253,-10.8246927,185.41 -65.0678406,-10.8245592,185.14 -65.0678177,-10.8243923,184.78 -65.0677795,-10.8242569,184.49 -65.0677109,-10.8241158,184.14 -65.0676956,-10.8240337,183.76 -65.0676880,-10.8240242,183.66 -65.0676880,-10.8240185,183.68 -65.0676575,-10.8239012,183.11 -65.0676651,-10.8238630,182.10 -65.0676270,-10.8238115,181.88 -65.0676270,-10.8238163,182.11 -65.0676346,-10.8238220,182.06 -65.0676956,-10.8238449,180.91 -65.0677185,-10.8238611,180.82 -65.0677261,-10.8238630,180.82 -65.0677261,-10.8238659,180.82 -65.0677185,-10.8238668,180.80 -65.0677032,-10.8238640,180.81 -65.0676880,-10.8238573,180.82 -65.0677032,-10.8238544,181.19 -65.0677032,-10.8238573,181.20 -65.0676956,-10.8238535,181.20 -65.0676575,-10.8238888,182.71 -65.0676270,-10.8238897,182.48 -65.0676193,-10.8238888,182.45 -65.0676117,-10.8238878,182.43 -65.0676041,-10.8238878,182.41 -65.0675583,-10.8238783,182.60 -65.0674973,-10.8238964,182.75 -65.0674973,-10.8238945,182.84 -65.0675049,-10.8238964,182.84 -65.0675049,-10.8238964,182.84 -65.0674973,-10.8238935,182.83 -65.0674973,-10.8238945,182.83 -65.0675201,-10.8238974,182.79 -65.0675049,-10.8238869,182.79 -65.0674820,-10.8238831,182.49 -65.0675201,-10.8238573,182.55 -65.0675735,-10.8238430,182.72 -65.0675812,-10.8238430,182.54 -65.0675888,-10.8238354,182.22 -65.0675964,-10.8238678,181.83 -65.0675659,-10.8238678,181.75 -65.0675354,-10.8238678,181.80 -65.0675430,-10.8238745,181.89 -65.0675430,-10.8238745,181.93 -65.0675888,-10.8238840,182.88 -65.0675888,-10.8238745,183.22 -65.0675888,-10.8238325,183.73 -65.0675812,-10.8238239,183.64 -65.0675812,-10.8238153,183.28 -65.0675659,-10.8238115,183.39 -65.0675659,-10.8238096,183.39 -65.0675583,-10.8238020,183.41 -65.0675278,-10.8237343,183.57 -65.0674896,-10.8236685,183.59 -65.0674667,-10.8235798,183.32 -65.0674515,-10.8234882,183.15 -65.0674210,-10.8234062,182.82 -65.0673904,-10.8232431,182.27 -65.0673599,-10.8229618,168.43 -65.0673141,-10.8228836,164.85 -65.0672302,-10.8228292,162.17 -65.0671082,-10.8228025,159.94 -65.0669937,-10.8227596,159.12 -65.0668869,-10.8227110,159.68 -65.0667877,-10.8226681,159.15 -65.0666656,-10.8226080,157.87 -65.0665894,-10.8225279,157.85 -65.0665665,-10.8224373,155.66 -65.0665131,-10.8223352,154.57 -65.0664673,-10.8222570,153.69 -65.0664978,-10.8221169,152.55 -65.0665970,-10.8220406,152.20 -65.0666733,-10.8219452,151.12 -65.0667801,-10.8219109,151.11 -65.0668411,-10.8218746,151.31 -65.0668411,-10.8218594,151.73 -65.0668259,-10.8218508,151.73 -65.0668488,-10.8217926,151.63 -65.0668488,-10.8217878,151.62 -65.0669174,-10.8216181,151.86 -65.0670166,-10.8215847,152.20 -65.0671082,-10.8215990,152.13 -65.0671310,-10.8216543,151.73 -65.0671387,-10.8216581,151.98 -65.0671234,-10.8216534,152.00 -65.0670776,-10.8216181,151.88 -65.0670319,-10.8216114,151.91 -65.0670013,-10.8215590,150.87 -65.0670013,-10.8215733,150.37 -65.0670242,-10.8215990,150.75 -65.0670547,-10.8216133,150.80 -65.0670319,-10.8215914,152.18 -65.0669861,-10.8215237,152.32 -65.0670319,-10.8214884,149.98 -65.0670242,-10.8214893,149.99 -65.0670166,-10.8214750,150.03 -65.0670547,-10.8214788,148.36 -65.0670471,-10.8214760,148.30 -65.0670395,-10.8214703,148.27 -65.0670319,-10.8214703,148.23 -65.0670013,-10.8215342,151.18 -65.0669556,-10.8215971,151.75 -65.0669327,-10.8216534,152.17 -65.0668716,-10.8217564,153.93 -65.0668564,-10.8218660,156.39 -65.0667877,-10.8218966,157.89 -65.0666580,-10.8219995,158.79 -65.0665817,-10.8220692,158.56 -65.0664978,-10.8221416,159.96 -65.0664520,-10.8222151,158.90 -65.0665131,-10.8223286,157.39 -65.0665665,-10.8224306,155.90 -65.0665970,-10.8225355,154.45 -65.0666656,-10.8226376,153.88 -65.0667877,-10.8226757,153.51 -65.0668793,-10.8227148,153.34 -65.0669785,-10.8227682,152.32 -65.0670853,-10.8227825,150.29 -65.0671997,-10.8228312,151.39 -65.0672836,-10.8228922,152.39 -65.0673370,-10.8229713,153.33 -65.0673828,-10.8230639,154.14 -65.0673981,-10.8231602,155.09 -65.0674057,-10.8232718,154.98 -65.0674362,-10.8233690,154.77 -65.0674286,-10.8234711,154.28 -65.0674286,-10.8235569,153.64 -65.0674515,-10.8236265,153.12 -65.0674744,-10.8236370,153.14 -65.0674667,-10.8235655,153.38 -65.0673904,-10.8234968,153.63 -65.0673599,-10.8234692,153.69 -65.0673218,-10.8234911,153.93 -65.0672989,-10.8235092,154.26 -65.0672455,-10.8235340,154.25 -65.0671921,-10.8235998,153.98 -65.0671234,-10.8236113,154.36 -65.0671082,-10.8236523,155.93 -65.0670929,-10.8236599,156.67 -65.0670853,-10.8237371,157.43 -65.0670776,-10.8237782,157.42 -65.0671158,-10.8237772,157.59 -65.0671539,-10.8238049,157.70 -65.0671387,-10.8237934,157.75 -65.0671005,-10.8238134,157.66 -65.0670929,-10.8238268,157.15 -65.0670624,-10.8238049,157.66 -65.0670929,-10.8238478,159.00 -65.0671005,-10.8238411,159.30 -65.0670776,-10.8238516,158.80 -65.0670395,-10.8238583,158.99 -65.0670547,-10.8238449,158.98 -65.0670319,-10.8238087,159.00 -65.0670471,-10.8237677,158.85 -65.0670547,-10.8237686,158.85 -65.0670853,-10.8237944,158.45 -65.0670853,-10.8237696,157.87 -65.0670471,-10.8237419,157.49 -65.0670166,-10.8237362,157.22 -65.0669861,-10.8237162,157.17 -65.0669708,-10.8236980,157.29 -65.0670319,-10.8237295,158.38 -65.0670776,-10.8237190,158.54 -65.0670700,-10.8237162,158.55 -65.0670700,-10.8237133,158.57 -65.0670853,-10.8237019,158.53 -65.0670929,-10.8236980,158.30 -65.0670929,-10.8236980,158.28 -65.0670929,-10.8236961,158.30 -65.0670929,-10.8236961,158.30 -65.0670929,-10.8236923,158.31 -65.0670776,-10.8236599,159.04 -65.0670853,-10.8236628,159.07 -65.0670929,-10.8236647,159.10 -65.0670853,-10.8236589,159.14 -65.0671005,-10.8236637,159.12 -65.0671082,-10.8236637,159.06 -65.0671768,-10.8235693,159.66 -65.0672073,-10.8235531,159.70 -65.0672531,-10.8235083,159.53 -65.0672836,-10.8234978,159.53 -65.0674362,-10.8235168,159.50 -65.0674515,-10.8235207,159.59 -65.0675049,-10.8235903,159.71 -65.0675583,-10.8236818,160.14 -65.0675659,-10.8236790,160.27 -65.0675659,-10.8236818,160.27 -65.0675659,-10.8236809,160.27 -65.0675430,-10.8236990,160.80 -65.0675278,-10.8236952,160.84 -65.0674820,-10.8237190,161.56 -65.0674286,-10.8236895,162.15 -65.0674438,-10.8236895,162.33 -65.0674667,-10.8236971,162.66 -65.0674591,-10.8236933,162.72 -65.0674591,-10.8236895,162.82 -65.0674591,-10.8236799,163.00 -65.0674744,-10.8236494,162.52 -65.0674820,-10.8236513,162.18 -65.0674896,-10.8236542,162.13 -65.0674896,-10.8236580,162.11 -65.0674896,-10.8236561,162.05 -65.0674896,-10.8236551,162.04 -65.0674820,-10.8236532,162.10 -65.0674896,-10.8236551,162.21 -65.0674973,-10.8236570,162.23 -65.0674973,-10.8236589,162.28 -65.0674896,-10.8236561,162.30 -65.0674896,-10.8236561,162.29 -65.0674744,-10.8236418,162.20 -65.0674896,-10.8236399,162.26 -65.0674896,-10.8236399,162.23 -65.0675201,-10.8236418,162.17 -65.0675201,-10.8236389,161.71 -65.0675278,-10.8236399,161.67 -65.0675278,-10.8236437,161.60 -65.0675354,-10.8236494,161.51 -65.0675430,-10.8236532,161.48 -65.0675430,-10.8236542,161.47 -65.0675507,-10.8236580,161.46 -65.0675507,-10.8236570,161.45 -65.0675507,-10.8236561,161.41 -65.0675430,-10.8236542,161.38 -65.0675430,-10.8236542,161.36 -65.0675430,-10.8236685,161.15 -65.0675430,-10.8236704,161.16 -65.0675430,-10.8236694,161.24 -65.0675354,-10.8236685,161.29 -65.0675430,-10.8236694,161.26 -65.0675430,-10.8236713,161.21 -65.0675430,-10.8236675,161.25 -65.0675354,-10.8236647,161.27 -65.0675278,-10.8236599,161.25 -65.0675201,-10.8236561,161.25 -65.0675278,-10.8236427,161.64 -65.0675201,-10.8236322,161.81 -65.0675125,-10.8236303,161.72 -65.0675125,-10.8236303,161.66 -65.0674667,-10.8236332,161.52 -65.0674744,-10.8236361,161.43 -65.0674820,-10.8236399,161.34 -65.0674820,-10.8236418,161.30 -65.0674896,-10.8236427,161.30 -65.0674973,-10.8236485,161.34 -65.0675278,-10.8236494,161.07 -65.0675354,-10.8236341,162.83 -65.0675354,-10.8236322,162.83 -65.0675278,-10.8236303,162.84 -65.0675278,-10.8236294,162.82 -65.0675201,-10.8236294,162.84 -65.0675049,-10.8236217,162.90 -65.0675049,-10.8236217,163.00 -65.0675125,-10.8236227,163.21 -65.0675125,-10.8236237,163.32 -65.0675125,-10.8236256,163.40 -65.0675201,-10.8236265,163.41 -65.0675201,-10.8236294,163.35 -65.0675278,-10.8236303,163.34 -65.0675201,-10.8236265,163.34 -65.0675278,-10.8236284,163.38 -65.0675354,-10.8236294,163.40 -65.0675201,-10.8236246,163.48 -65.0675354,-10.8236284,163.54 -65.0675278,-10.8236256,163.61 -65.0675278,-10.8236246,163.65 -65.0675278,-10.8236237,163.68 -65.0675278,-10.8236246,163.69 -65.0675201,-10.8236208,163.71 -65.0675125,-10.8236189,163.75 -65.0675278,-10.8236132,164.17 -65.0675354,-10.8236151,164.66 -65.0675278,-10.8236103,164.71 -65.0675278,-10.8236113,164.78 -65.0675201,-10.8236113,164.80 -65.0675278,-10.8236151,164.81 -65.0675278,-10.8236170,164.82 -65.0675278,-10.8236170,164.80 -65.0675201,-10.8236132,164.85 -65.0675125,-10.8236132,164.93 -65.0675049,-10.8236084,164.94 -65.0674973,-10.8236036,164.89 -65.0674973,-10.8236027,164.87 -65.0675049,-10.8236046,164.91 -65.0675049,-10.8236036,164.91 -65.0674973,-10.8236036,164.92 -65.0675125,-10.8236074,164.88 -65.0674973,-10.8236141,164.46 -65.0674896,-10.8236084,164.35 -65.0674973,-10.8236141,164.32 -65.0675049,-10.8236179,164.30 -65.0675049,-10.8236189,164.32 -65.0675125,-10.8236208,164.26 -65.0675125,-10.8236208,164.24 -65.0675049,-10.8236217,164.25 -65.0675049,-10.8236208,164.20 -65.0675049,-10.8236418,163.85 -65.0675125,-10.8236504,161.33 -65.0675125,-10.8236494,161.19 -65.0675201,-10.8236532,161.12 -65.0675125,-10.8236494,161.11 -65.0675049,-10.8236475,161.11 -65.0675049,-10.8236485,161.08 -65.0674820,-10.8236589,160.78 -65.0674438,-10.8237085,156.62 -65.0674286,-10.8236990,156.20 -65.0674362,-10.8236980,156.07 -65.0674438,-10.8236980,156.02 -65.0674744,-10.8236866,155.14 -65.0674820,-10.8236895,155.12 -65.0674820,-10.8236904,155.14 -65.0674896,-10.8236923,155.14 -65.0674973,-10.8236961,155.09 -65.0674973,-10.8236980,155.03 -65.0674973,-10.8236866,155.07 -65.0674973,-10.8236790,156.31 -65.0675201,-10.8236876,156.37 -65.0675201,-10.8236856,156.36 -65.0675125,-10.8236847,156.35 -65.0675201,-10.8236856,156.36 -65.0674896,-10.8236790,155.67 -65.0674973,-10.8236799,155.70 -65.0675049,-10.8236809,155.72 -65.0675125,-10.8236866,155.69 -65.0675201,-10.8236904,155.64 -65.0675125,-10.8236780,154.99 -65.0674896,-10.8236675,154.46 -65.0674820,-10.8236666,154.45 -65.0674744,-10.8236561,154.04 -65.0674744,-10.8236551,154.06 -65.0674667,-10.8236532,154.04 -65.0674667,-10.8236523,154.02 -65.0674667,-10.8236551,154.05 -65.0674820,-10.8236618,154.08 -65.0674820,-10.8236637,154.11 -65.0674744,-10.8236628,154.07 -65.0674744,-10.8236599,154.01 -65.0674820,-10.8236637,154.00 -65.0674820,-10.8236647,154.03 -65.0674744,-10.8236609,154.06 -65.0674820,-10.8236628,154.11 -65.0674896,-10.8236828,153.68 -65.0674896,-10.8237028,153.34 -65.0674515,-10.8237267,153.14 -65.0674515,-10.8237181,153.21 -65.0674515,-10.8237162,153.26 -65.0674744,-10.8237333,152.86 -65.0674744,-10.8237362,152.88 -65.0674820,-10.8237410,152.84 -65.0674820,-10.8237438,152.80 -65.0674820,-10.8237429,152.80 -65.0674591,-10.8237181,152.71 -65.0674438,-10.8237104,152.53 -65.0674438,-10.8237104,152.56 -65.0674286,-10.8237066,152.61 -65.0674210,-10.8236895,152.76 -65.0674210,-10.8237076,153.01 -65.0674210,-10.8237219,153.30 -65.0674286,-10.8237257,153.32 -65.0674362,-10.8237247,153.32 -65.0674362,-10.8237238,153.32 -65.0674438,-10.8237286,153.30 -65.0674896,-10.8237267,153.17 -65.0674896,-10.8237200,153.11 -65.0674973,-10.8237190,153.10 -65.0674973,-10.8237209,153.07 -65.0674973,-10.8237200,153.11 -65.0675049,-10.8237133,153.18 -65.0675049,-10.8237219,153.37 -65.0675125,-10.8237267,153.37 -65.0675125,-10.8237276,153.32 -65.0675125,-10.8237286,153.26 -65.0674973,-10.8237314,153.42 -65.0675049,-10.8237371,153.45 -65.0675049,-10.8237400,153.40 -65.0675049,-10.8237381,153.39 -65.0675125,-10.8237419,153.41 -65.0674744,-10.8237343,153.77 -65.0674744,-10.8237352,153.78 -65.0674591,-10.8237295,153.81 -65.0674744,-10.8237038,153.40 -65.0674744,-10.8237038,153.42 -65.0674744,-10.8237076,153.67 -65.0675125,-10.8237400,154.34 -65.0675583,-10.8238125,156.69 -65.0676041,-10.8239307,159.04 -65.0676270,-10.8240261,159.06 -65.0677032,-10.8241882,157.58 -65.0677261,-10.8243017,158.26 -65.0677795,-10.8244104,159.12 -65.0678177,-10.8244772,160.28 -65.0678406,-10.8246260,161.29 -65.0678406,-10.8247204,161.47 -65.0678406,-10.8247957,162.59 -65.0678101,-10.8248453,162.91 -65.0677109,-10.8249569,162.44 -65.0676498,-10.8250504,163.04 -65.0676041,-10.8251629,163.57 -65.0676117,-10.8251715,163.61 -65.0676270,-10.8251839,163.54 -65.0676422,-10.8251896,163.66 -65.0676422,-10.8251934,163.72 -65.0676498,-10.8251972,163.78 -65.0676651,-10.8252211,164.32 -65.0676727,-10.8253050,166.16 -65.0676727,-10.8252831,169.30 -65.0676651,-10.8252678,171.11 -65.0676498,-10.8252640,171.14 -65.0676575,-10.8252573,171.98 -65.0676575,-10.8252573,172.02 -65.0676575,-10.8252583,172.04 -65.0676575,-10.8252592,172.02 -65.0676651,-10.8252602,172.00 -65.0676651,-10.8252592,171.98 -65.0676651,-10.8252583,172.00 -65.0676651,-10.8252573,171.91 -65.0676575,-10.8252563,171.92 -65.0676575,-10.8252544,171.94 -65.0676575,-10.8252544,171.92 -65.0676575,-10.8252563,171.93 -65.0676575,-10.8252707,172.03 -65.0676651,-10.8252811,172.17 -65.0677032,-10.8253136,174.09 -65.0677109,-10.8252926,174.37 -65.0677185,-10.8252821,174.98 -65.0677261,-10.8252926,175.47 -65.0677109,-10.8253050,175.42 -65.0677032,-10.8253050,174.91 -65.0676804,-10.8253202,174.34 -65.0676498,-10.8253632,172.15 -65.0676498,-10.8253813,171.27 -65.0676575,-10.8253813,170.42 -65.0676651,-10.8253746,169.61 -65.0676727,-10.8253822,168.53 -65.0675812,-10.8254032,167.18 -65.0675659,-10.8253565,164.61 -65.0675735,-10.8253641,163.39 -65.0675812,-10.8253670,162.43 -65.0676193,-10.8253403,162.69 -65.0676346,-10.8253307,162.59 -65.0676422,-10.8253155,162.06 -65.0676422,-10.8253212,161.47 -65.0676346,-10.8253298,161.03 -65.0676270,-10.8253298,160.75 -65.0676193,-10.8253288,160.58 -65.0676117,-10.8253202,160.50 -65.0675964,-10.8253078,160.46 -65.0676193,-10.8253098,160.60 -65.0676193,-10.8253231,160.68 -65.0676270,-10.8253326,160.81 -65.0676422,-10.8253431,161.20 -65.0676498,-10.8253698,161.89 -65.0676804,-10.8253412,162.45 -65.0677032,-10.8252392,163.97 -65.0677109,-10.8252192,165.02 -65.0677261,-10.8252058,165.58 -65.0677414,-10.8252172,168.19 -65.0677414,-10.8252144,172.44 -65.0677643,-10.8252115,173.79 -65.0677872,-10.8252134,175.21 -65.0677948,-10.8252182,176.69 -65.0676498,-10.8252888,177.33 -65.0676270,-10.8252773,177.39 -65.0676422,-10.8252707,178.80 -65.0676346,-10.8252811,179.89 -65.0676346,-10.8252707,180.95 -65.0676422,-10.8252487,181.84 -65.0676498,-10.8252211,181.86 -65.0676727,-10.8252182,182.66 -65.0676804,-10.8252163,183.42 -65.0676956,-10.8252144,184.14 -65.0676117,-10.8253098,180.95 -65.0675659,-10.8253927,180.63 -65.0674973,-10.8255062,180.32 -65.0673828,-10.8256226,179.57 -65.0672989,-10.8257198,178.52 -65.0672226,-10.8258228,177.84 -65.0671387,-10.8258762,177.12 -65.0670166,-10.8259802,176.71 -65.0669708,-10.8260183,176.46 -65.0669403,-10.8260384,176.00 -65.0669403,-10.8260736,175.67 -65.0669250,-10.8260946,175.30 -65.0669174,-10.8261061,174.97 -65.0668945,-10.8260984,174.56 -65.0669022,-10.8261127,174.19 -65.0669327,-10.8261108,173.79 -65.0669556,-10.8260803,173.50 -65.0669708,-10.8260794,173.13 -65.0669022,-10.8261499,171.92 -65.0668259,-10.8262205,170.89 -65.0667343,-10.8263254,169.55 -65.0666351,-10.8264103,168.39 -65.0665588,-10.8264894,168.29 -65.0664825,-10.8266134,167.42 -65.0664063,-10.8267345,165.68 -65.0663147,-10.8268185,165.38 -65.0662460,-10.8269081,164.64 -65.0662079,-10.8270559,163.37 -65.0662003,-10.8271532,162.78 -65.0662994,-10.8271799,161.55 -65.0663071,-10.8272076,160.52 -65.0663071,-10.8271866,159.60 -65.0662994,-10.8271561,158.90 -65.0662613,-10.8271503,158.27 -65.0662537,-10.8271570,157.55 -65.0662766,-10.8271360,157.29 -65.0663223,-10.8271246,155.80 -65.0663452,-10.8271351,154.75 -65.0663376,-10.8271856,154.68 -65.0663147,-10.8272133,154.60 -65.0663071,-10.8272305,154.04 -65.0663223,-10.8272467,153.42 -65.0663300,-10.8272591,152.76 -65.0663147,-10.8272600,152.11 -65.0662689,-10.8272905,152.18 -65.0662155,-10.8272820,151.71 -65.0662231,-10.8273287,152.38 -65.0662308,-10.8273439,152.42 -65.0662689,-10.8273287,155.08 -65.0662537,-10.8273211,155.35 -65.0662155,-10.8273067,155.79 -65.0661850,-10.8272972,155.77 -65.0661850,-10.8272715,155.94 -65.0661926,-10.8272524,156.89 -65.0662613,-10.8272009,158.89 -65.0662613,-10.8271589,160.04 -65.0662689,-10.8271666,160.48 -65.0662766,-10.8271675,160.98 -65.0662689,-10.8271542,161.23 -65.0661774,-10.8271103,162.46 -65.0661240,-10.8270664,164.61 -65.0661392,-10.8270493,165.82 -65.0661469,-10.8270359,166.18 -65.0661469,-10.8270330,166.57 -65.0661545,-10.8270664,166.67 -65.0661392,-10.8270578,167.36 -65.0661392,-10.8270626,167.73 -65.0661621,-10.8270588,167.82 -65.0662231,-10.8270416,168.09 -65.0662155,-10.8270721,170.39 -65.0662308,-10.8270741,170.77 -65.0662537,-10.8270893,168.48 -65.0662231,-10.8271799,169.48 -65.0662460,-10.8273058,170.88 -65.0662613,-10.8274012,169.34 -65.0662994,-10.8275318,168.44 -65.0663376,-10.8276434,167.75 -65.0663757,-10.8277454,167.70 -65.0664215,-10.8278036,166.95 -65.0664825,-10.8279171,166.70 -65.0665054,-10.8280430,165.40 -65.0665588,-10.8281488,164.70 -65.0665894,-10.8282900,164.54 -65.0665970,-10.8284521,163.58 -65.0666275,-10.8285341,163.61 -65.0666580,-10.8286533,163.84 -65.0666504,-10.8287525,163.67 -65.0666275,-10.8288984,161.26 -65.0665970,-10.8290710,159.67 -65.0666046,-10.8291960,157.54 -65.0666046,-10.8293457,156.17 -65.0665436,-10.8294296,155.49 -65.0664520,-10.8295517,154.73 -65.0664063,-10.8296499,153.69 -65.0663376,-10.8297071,153.39 -65.0662613,-10.8298044,153.29 -65.0662003,-10.8299112,153.34 -65.0661011,-10.8300171,152.75 -65.0660095,-10.8301153,152.46 -65.0659332,-10.8302231,150.26 -65.0658493,-10.8303137,150.41 -65.0657806,-10.8304005,150.66 -65.0657120,-10.8305120,150.24 -65.0656128,-10.8305998,149.00 -65.0655060,-10.8306837,148.44 -65.0654144,-10.8307667,148.83 -65.0653381,-10.8308382,148.80 -65.0652542,-10.8308992,149.01 -65.0652008,-10.8309793,149.80 -65.0651321,-10.8309803,150.06 -65.0650482,-10.8309813,149.80 -65.0649643,-10.8310089,148.94 -65.0648956,-10.8310394,149.11 -65.0647888,-10.8310108,149.31 -65.0646591,-10.8309708,148.81 -65.0645447,-10.8308592,148.36 -65.0645523,-10.8307867,147.74 -65.0645523,-10.8307076,146.99 -65.0645599,-10.8306465,146.40 -65.0644684,-10.8306847,146.28 -65.0645065,-10.8307142,145.50 -65.0645218,-10.8307219,144.67 -65.0645370,-10.8307667,144.70 -65.0645142,-10.8308697,145.48 -65.0644379,-10.8308840,146.02 -65.0643082,-10.8308172,146.08 -65.0641556,-10.8307915,145.49 -65.0640335,-10.8307467,145.02 -65.0639420,-10.8306808,144.23 -65.0638657,-10.8306103,144.05 -65.0637665,-10.8305368,143.30 -65.0636444,-10.8304739,143.00 -65.0634995,-10.8304148,142.95 -65.0633621,-10.8303909,142.82 -65.0632477,-10.8303595,142.60 -65.0631180,-10.8303204,142.56 -65.0630188,-10.8302422,142.81 -65.0628967,-10.8301754,141.85 -65.0627823,-10.8301220,142.05 -65.0626984,-10.8300552,140.51 -65.0626221,-10.8299894,138.67 -65.0625000,-10.8299675,137.38 -65.0623932,-10.8299284,136.26 -65.0622482,-10.8298845,136.32 -65.0622253,-10.8298120,135.13 -65.0621872,-10.8297749,134.73 -65.0622559,-10.8297424,134.49 -65.0622635,-10.8297367,133.87 -65.0623093,-10.8296900,133.23 -65.0623169,-10.8296499,132.36 -65.0622787,-10.8296022,131.68 -65.0622864,-10.8295908,132.32 -65.0623550,-10.8296318,133.73 -65.0624237,-10.8295956,134.35 -65.0624695,-10.8295774,135.17 -65.0625076,-10.8295460,135.21 -65.0625153,-10.8295326,134.82 -65.0624695,-10.8295488,134.52 -65.0624466,-10.8295765,135.89 -65.0624466,-10.8295469,137.09 -65.0624619,-10.8295135,140.05 -65.0624619,-10.8294954,140.53 -65.0624695,-10.8294926,140.96 -65.0624847,-10.8294783,141.43 -65.0625000,-10.8294668,141.96 -65.0624924,-10.8293896,144.24 -65.0624924,-10.8293638,146.66 -65.0624695,-10.8293896,148.84 -65.0624542,-10.8294344,149.59 -65.0624008,-10.8294315,150.90 -65.0623856,-10.8294649,152.42 -65.0623245,-10.8295355,153.95 -65.0623093,-10.8295679,154.69 -65.0622711,-10.8296309,155.11 -65.0622787,-10.8296928,155.72 -65.0622940,-10.8297157,156.14 -65.0622330,-10.8297377,157.79 -65.0621643,-10.8297548,159.94 -65.0622025,-10.8298063,159.28 -65.0622635,-10.8298569,158.68 -65.0623398,-10.8298988,161.50 -65.0624084,-10.8299618,162.14 -65.0625305,-10.8299866,161.08 -65.0626297,-10.8300409,161.57 -65.0627441,-10.8300276,161.82 -65.0628891,-10.8300085,161.20 -65.0630264,-10.8300285,161.63 -65.0631180,-10.8300695,161.36 -65.0632324,-10.8300762,161.08 -65.0633392,-10.8300943,160.68 -65.0634613,-10.8300638,160.62 -65.0635529,-10.8301077,160.46 -65.0636749,-10.8301325,159.93 -65.0637970,-10.8301153,159.14 -65.0638504,-10.8301668,158.26 -65.0638809,-10.8301811,158.55 -65.0639496,-10.8303175,158.46 -65.0639877,-10.8304558,158.25 -65.0639572,-10.8305759,158.07 -65.0639267,-10.8305998,157.53 -65.0639496,-10.8306246,157.56 -65.0640030,-10.8306341,159.18 -65.0641251,-10.8306541,157.67 -65.0642471,-10.8306894,156.26 -65.0643463,-10.8306952,156.00 -65.0644608,-10.8307495,156.36 -65.0645370,-10.8307686,155.96 -65.0645828,-10.8306742,156.28 -65.0645599,-10.8306818,155.51 -65.0645370,-10.8307877,154.73 -65.0644989,-10.8308201,153.73 -65.0644684,-10.8308067,152.98 -65.0644531,-10.8308172,152.09 -65.0644455,-10.8308029,151.19 -65.0644455,-10.8307791,150.29 -65.0644379,-10.8307056,149.40 -65.0644760,-10.8306828,148.56 -65.0646820,-10.8308210,147.66 -65.0654144,-10.8311996,145.81 -65.0663757,-10.8316936,147.21 -65.0673218,-10.8321609,146.69 -65.0681686,-10.8325596,152.11 -65.0690079,-10.8329182,154.39 -65.0696716,-10.8333797,150.74 -65.0699005,-10.8342400,146.40 -65.0704803,-10.8347712,149.03 -65.0714111,-10.8349304,147.39 -65.0724716,-10.8349237,143.76 -65.0735626,-10.8350210,143.69 -65.0746536,-10.8354731,147.41 -65.0756989,-10.8360109,152.61 -65.0766830,-10.8364878,155.37 -65.0777588,-10.8369923,158.84 -65.0788422,-10.8374891,159.44 -65.0798950,-10.8379679,162.72 -65.0809479,-10.8384962,163.88 -65.0818176,-10.8388720,167.10 -65.0824966,-10.8389769,165.67 -65.0830231,-10.8395185,162.29 -65.0829315,-10.8403139,159.93 -65.0824661,-10.8412075,158.96 -65.0818939,-10.8421755,158.32 -65.0812988,-10.8431997,157.73 -65.0807343,-10.8441877,157.56 -65.0801849,-10.8450899,159.73 -65.0796814,-10.8459682,157.15 -65.0796051,-10.8460484,154.59 -65.0796814,-10.8459206,151.54 -65.0796738,-10.8459492,151.38 -65.0793610,-10.8464975,151.56 -65.0790939,-10.8470612,153.31 -65.0788956,-10.8474522,154.20 -65.0789490,-10.8475027,152.77 -65.0790100,-10.8475103,152.94 -65.0789948,-10.8475027,153.12 -65.0790100,-10.8474693,154.23 -65.0789719,-10.8475199,154.78 -65.0791016,-10.8475761,154.07 -65.0791779,-10.8476343,153.40 -65.0792236,-10.8477173,154.59 -65.0792999,-10.8477697,155.29 -65.0793228,-10.8478088,155.86 -65.0793839,-10.8478489,156.18 -65.0794983,-10.8478956,156.69 -65.0795517,-10.8479557,156.88 -65.0795746,-10.8479681,156.98 -65.0795746,-10.8479710,156.98 -65.0796967,-10.8480806,157.44 -65.0797043,-10.8481083,157.65 -65.0797119,-10.8481131,157.67 -65.0797348,-10.8482304,157.73 -65.0798111,-10.8483276,157.36 -65.0799026,-10.8483562,157.55 -65.0799713,-10.8484068,158.55 -65.0800247,-10.8484564,158.82 -65.0800934,-10.8485203,159.71 -65.0801086,-10.8485279,159.36 -65.0801163,-10.8485298,159.37 -65.0801620,-10.8485918,159.59 -65.0801773,-10.8486137,160.09 -65.0801773,-10.8486118,160.09 -65.0801620,-10.8486090,160.09 -65.0800858,-10.8486309,159.93 -65.0800934,-10.8486223,160.09 -65.0800858,-10.8486252,160.06 -65.0800705,-10.8486252,160.05 -65.0800705,-10.8486290,160.05 -65.0800934,-10.8486471,159.95 -65.0801163,-10.8488235,158.57 -65.0801620,-10.8489342,158.50 -65.0802536,-10.8490219,158.02 -65.0803223,-10.8490744,157.00 -65.0803604,-10.8491879,156.81 -65.0804291,-10.8492432,157.71 -65.0804520,-10.8493004,158.70 -65.0804596,-10.8493195,158.64 -65.0805206,-10.8493185,158.70 -65.0806580,-10.8492994,158.77 -65.0806580,-10.8493547,159.34 -65.0806656,-10.8493605,159.38 -65.0807800,-10.8494320,159.04 -65.0808029,-10.8494635,159.02 -65.0808411,-10.8493996,158.86 -65.0808411,-10.8493958,158.86 -65.0808563,-10.8493948,158.88 -65.0809479,-10.8493309,158.95 -65.0809479,-10.8493252,158.97 -65.0809708,-10.8492546,159.21 -65.0810089,-10.8490849,158.92 -65.0809860,-10.8490334,158.83 -65.0810013,-10.8489523,159.04 -65.0809937,-10.8488865,159.21 -65.0809860,-10.8488779,159.75 -65.0809937,-10.8488798,159.60 -65.0810623,-10.8488865,160.51 -65.0810547,-10.8489046,161.02 -65.0810623,-10.8489218,161.05 -65.0810699,-10.8489332,161.60 -65.0810776,-10.8489323,161.60 -65.0810852,-10.8489323,161.64 -65.0810852,-10.8489294,161.65 -65.0811691,-10.8488894,162.64 -65.0812225,-10.8488817,163.45 -65.0812302,-10.8488808,163.53 -65.0812149,-10.8488722,163.56 -65.0812073,-10.8487787,164.02 -65.0812225,-10.8486671,164.57 -65.0812378,-10.8486605,164.04 -65.0812607,-10.8486204,164.27 -65.0812836,-10.8485394,165.30 -65.0812988,-10.8485222,166.03 -65.0812912,-10.8485193,166.04 -65.0812988,-10.8485203,166.05 -65.0812912,-10.8485174,166.12 -65.0813065,-10.8484964,166.19 -65.0813065,-10.8484964,166.27 -65.0813141,-10.8484993,166.36 -65.0813217,-10.8485260,167.06 -65.0813599,-10.8485031,167.39 -65.0813751,-10.8485050,167.42 -65.0813751,-10.8485060,167.43 -65.0813751,-10.8485041,167.45 -65.0813904,-10.8485184,167.51 -65.0813751,-10.8485088,167.63 -65.0813446,-10.8484716,168.21 -65.0813293,-10.8484688,168.20 -65.0813522,-10.8484907,168.17 -65.0813751,-10.8485022,168.23 -65.0813293,-10.8484745,167.29 -65.0813141,-10.8484564,166.79 -65.0813065,-10.8484793,167.02 -65.0813141,-10.8484831,167.04 -65.0813141,-10.8485174,166.95 -65.0813217,-10.8485212,166.97 -65.0813141,-10.8485193,166.98 -65.0812988,-10.8485165,167.01 -65.0812912,-10.8485136,167.10 -65.0812531,-10.8485174,167.20 -65.0812302,-10.8485270,167.14 -65.0812378,-10.8485327,167.14 -65.0812531,-10.8485832,166.79 -65.0812912,-10.8487034,165.13 -65.0812836,-10.8487377,164.33 -65.0812836,-10.8487453,164.35 -65.0812454,-10.8488197,163.75 -65.0812454,-10.8488264,163.83 -65.0812683,-10.8490095,163.32 -65.0812683,-10.8490152,163.36 -65.0812759,-10.8490210,163.33 -65.0812378,-10.8491497,163.70 -65.0812454,-10.8491602,163.68 -65.0812073,-10.8492107,164.18 -65.0811157,-10.8493195,165.12 -65.0810776,-10.8493433,165.16 -65.0810471,-10.8493834,165.01 -65.0809860,-10.8493786,164.64 -65.0809250,-10.8493948,164.37 -65.0808640,-10.8493462,164.60 -65.0807953,-10.8493176,164.47 -65.0807114,-10.8492994,164.07 -65.0807266,-10.8492785,164.39 -65.0806885,-10.8492632,164.29 -65.0806122,-10.8492718,164.89 -65.0805359,-10.8492785,165.64 -65.0804367,-10.8492699,166.82 -65.0803452,-10.8492155,168.14 -65.0803146,-10.8491392,169.00 -65.0802307,-10.8490686,169.90 -65.0801544,-10.8490334,168.30 -65.0801392,-10.8490191,168.84 -65.0801468,-10.8489466,168.77 -65.0800705,-10.8488626,168.16 -65.0800476,-10.8487892,168.25 -65.0800247,-10.8487635,168.86 -65.0800247,-10.8487606,168.84 -65.0800095,-10.8487539,168.84 -65.0800095,-10.8487511,168.87 -65.0799561,-10.8486605,169.68 -65.0799179,-10.8486223,169.78 -65.0798798,-10.8485832,169.78 -65.0798111,-10.8484850,169.92 -65.0797501,-10.8483467,169.31 -65.0797119,-10.8482456,168.91 -65.0796967,-10.8482361,168.68 -65.0796738,-10.8481398,168.19 -65.0796204,-10.8480644,168.71 -65.0796051,-10.8480148,167.93 -65.0794983,-10.8479576,165.19 -65.0794373,-10.8478737,164.61 -65.0793381,-10.8477993,164.83 -65.0792007,-10.8477221,164.19 -65.0791473,-10.8476686,163.77 -65.0790558,-10.8476248,163.64 -65.0790024,-10.8475218,162.85 -65.0790176,-10.8474798,162.33 -65.0790176,-10.8474808,162.32 -65.0788956,-10.8473911,159.90 -65.0787811,-10.8473902,155.20 -65.0786667,-10.8473520,154.64 -65.0786209,-10.8472977,154.67 -65.0785904,-10.8473215,154.38 -65.0785828,-10.8473415,154.67 -65.0785828,-10.8473425,154.68 -65.0785217,-10.8473244,154.85 -65.0785065,-10.8472996,155.35 -65.0785294,-10.8472900,155.60 -65.0785446,-10.8472977,155.59 -65.0786057,-10.8473759,154.45 -65.0786133,-10.8473949,154.49 -65.0786133,-10.8473940,154.47 -65.0786057,-10.8473940,154.98 -65.0786209,-10.8473959,155.01 -65.0787506,-10.8474064,156.13 -65.0788193,-10.8474483,156.11 -65.0789261,-10.8475008,156.51 -65.0789566,-10.8475370,156.50 -65.0789719,-10.8475389,156.50 -65.0789490,-10.8475275,156.75 -65.0789413,-10.8475161,156.96 -65.0789185,-10.8475094,157.16 -65.0789108,-10.8474617,158.13 -65.0789108,-10.8474598,158.18 -65.0789185,-10.8474598,158.23 -65.0789185,-10.8474607,158.24 -65.0789261,-10.8474617,158.29 -65.0789261,-10.8474607,158.33 -65.0789261,-10.8474588,158.40 -65.0789261,-10.8474379,158.64 -65.0789185,-10.8474112,159.18 -65.0789185,-10.8474045,159.54 -65.0789261,-10.8474073,159.60 -65.0789261,-10.8474064,159.61 -65.0789261,-10.8474054,159.61 -65.0789337,-10.8474083,159.60 -65.0789413,-10.8474102,159.61 -65.0789490,-10.8474131,159.63 -65.0789490,-10.8474140,159.66 -65.0789566,-10.8474140,159.71 -65.0789566,-10.8474140,159.73 -65.0789566,-10.8474159,159.77 -65.0789642,-10.8474188,159.77 -65.0789642,-10.8474188,159.79 -65.0789719,-10.8474417,160.02 -65.0789795,-10.8474426,160.01 -65.0790100,-10.8474455,159.99 -65.0790558,-10.8474512,159.88 -65.0790482,-10.8474493,159.94 -65.0788574,-10.8474045,158.30 -65.0786743,-10.8479834,153.55 -65.0782242,-10.8486452,150.15 -65.0777206,-10.8493986,146.82 -65.0771942,-10.8502264,145.90 -65.0767593,-10.8508892,146.82 -65.0763855,-10.8515186,147.33 -65.0761108,-10.8519735,146.68 -65.0757294,-10.8526211,144.41 -65.0752640,-10.8533964,150.75 -65.0747986,-10.8541746,150.69 -65.0743027,-10.8549805,151.30 -65.0738754,-10.8557854,150.17 -65.0734329,-10.8565693,150.82 -65.0729828,-10.8573370,149.38 -65.0725937,-10.8580933,146.77 -65.0719452,-10.8585472,146.20 -65.0710144,-10.8584900,144.11 -65.0700684,-10.8583536,142.00 -65.0692978,-10.8580980,138.52 -65.0685577,-10.8578863,136.66 -65.0681610,-10.8584852,137.42 -65.0678558,-10.8592434,137.85 -65.0674667,-10.8601160,137.05 -65.0670242,-10.8609638,138.97 -65.0666504,-10.8617916,141.08 -65.0663147,-10.8624449,142.88 -65.0660172,-10.8631048,144.86 -65.0657120,-10.8636580,145.53 -65.0655136,-10.8639917,146.09 -65.0654678,-10.8640251,145.85 -65.0654678,-10.8640261,145.95 -65.0654755,-10.8640308,145.94 -65.0654678,-10.8640337,145.95 -65.0654678,-10.8640299,145.98 -65.0654678,-10.8640270,146.00 -65.0654755,-10.8640146,146.01 -65.0654144,-10.8640251,146.07 -65.0653839,-10.8640509,146.13 -65.0653610,-10.8640842,146.21 -65.0653534,-10.8640947,146.29 -65.0653458,-10.8640966,146.36 -65.0653381,-10.8640966,146.45 -65.0653381,-10.8640890,146.49 -65.0653458,-10.8640709,146.49 -65.0653610,-10.8640471,146.48 -65.0653381,-10.8640614,146.50 -65.0653458,-10.8640432,146.55 -65.0653534,-10.8640156,146.63 -65.0653534,-10.8640070,146.67 -65.0653610,-10.8640022,146.74 -65.0653534,-10.8640251,146.84 -65.0653610,-10.8640032,146.89 -65.0653610,-10.8640060,146.93 -65.0653687,-10.8640013,146.95 -65.0653763,-10.8640022,146.95 -65.0654144,-10.8640337,147.36 -65.0654144,-10.8640404,147.38 -65.0654144,-10.8640451,147.38 -65.0653839,-10.8642149,146.82 -65.0650711,-10.8649101,146.25 -65.0647278,-10.8656721,148.34 -65.0643082,-10.8664589,151.79 -65.0638885,-10.8672762,157.18 -65.0634842,-10.8681116,162.80 -65.0631332,-10.8689833,165.60 -65.0627060,-10.8698063,161.96 -65.0621948,-10.8707323,156.11 -65.0617294,-10.8716688,150.69 -65.0614166,-10.8726692,147.64 -65.0618744,-10.8733082,144.07 -65.0626755,-10.8737726,139.97 -65.0635452,-10.8743372,136.39 -65.0643311,-10.8747616,133.68 -65.0651245,-10.8752747,132.45 -65.0659332,-10.8757086,129.31 -65.0667038,-10.8761768,124.97 -65.0673447,-10.8765888,125.01 -65.0677414,-10.8767977,123.83 -65.0683899,-10.8772755,121.48 -65.0690002,-10.8776474,119.07 -65.0693436,-10.8778448,118.43 -65.0699997,-10.8783016,117.50 -65.0708389,-10.8787746,117.75 -65.0716705,-10.8792562,115.44 -65.0724564,-10.8797274,113.02 -65.0731354,-10.8802967,113.09 -65.0728149,-10.8809872,113.28 -65.0720825,-10.8814316,114.41 -65.0713272,-10.8818760,112.13 -65.0705109,-10.8823528,110.44 -65.0697556,-10.8828039,111.65 -65.0688782,-10.8832760,122.22 -65.0680847,-10.8838177,139.03 -65.0674820,-10.8842068,139.11 -65.0674667,-10.8844748,130.00 -65.0674973,-10.8845119,124.14 -65.0674896,-10.8845205,123.71 -65.0675430,-10.8845558,123.61 -65.0675735,-10.8845587,124.03 -65.0675735,-10.8845654,124.30 -65.0675659,-10.8845739,124.40 -65.0675583,-10.8845844,124.46 -65.0675583,-10.8845901,124.52 -65.0675507,-10.8845940,124.55 -65.0675354,-10.8846073,124.63 </coordinates>
</LineString>
</MultiGeometry>
</Placemark>
<Folder>
<name>waypoints</name>
<Placemark>
<name>
Fri Dec 16 09:27:04 2016 S=40.15 Km/hr
</name>
<styleUrl>
#styleMap_TLP_Start
</styleUrl>
<Point>
<coordinates>
-65.0698013,-10.8828297,170.50
</coordinates>
</Point>
</Placemark>
<Placemark>
<name>
Fri Dec 16 09:27:14 2016 S=29.69 Km/hr
</name>
<styleUrl>
#styleMap_TLP_Normal
</styleUrl>
<Point>
<coordinates>
-65.0705872,-10.8823528,153.29
</coordinates>
</Point>
</Placemark>
<Placemark>
<name>
Fri Dec 16 09:27:24 2016 S=40.74 Km/hr
</name>
<styleUrl>
#styleMap_TLP_Normal
</styleUrl>
<Point>
<coordinates>
-65.0715408,-10.8817530,148.77
</coordinates>
</Point>
</Placemark>
<Placemark>
<name>
Fri Dec 16 09:27:34 2016 S=39.69 Km/hr
</name>
<styleUrl>
#styleMap_TLP_Normal
</styleUrl>
<Point>
<coordinates>
-65.0723801,-10.8812466,147.06
</coordinates>
</Point>
</Placemark>
<Placemark>
<name>
Fri Dec 16 09:27:44 2016 S=35.71 Km/hr
</name>
<styleUrl>
#styleMap_TLP_Normal
</styleUrl>
<Point>
<coordinates>
-65.0731735,-10.8807268,145.02
</coordinates>
</Point>
</Placemark>
<Placemark>
<name>
Fri Dec 16 09:27:54 2016 S=37.66 Km/hr
</name>
<styleUrl>
#styleMap_TLP_Normal
</styleUrl>
<Point>
<coordinates>
-65.0727997,-10.8799763,144.02
</coordinates>
</Point>
</Placemark>
<Placemark>
<name>
Fri Dec 16 09:28:04 2016 S=38.17 Km/hr
</name>
<styleUrl>
#styleMap_TLP_Normal
</styleUrl>
<Point>
<coordinates>
-65.0719757,-10.8795071,144.25
</coordinates>
</Point>
</Placemark>
<Placemark>
<name>
Fri Dec 16 09:28:14 2016 S=32.95 Km/hr
</name>
<styleUrl>
#styleMap_TLP_Normal
</styleUrl>
<Point>
<coordinates>
-65.0711975,-10.8790464,139.50
</coordinates>
</Point>
</Placemark>
<Placemark>
<name>
Fri Dec 16 09:28:24 2016 S=34.06 Km/hr
</name>
<styleUrl>
#styleMap_TLP_Normal
</styleUrl>
<Point>
<coordinates>
-65.0703583,-10.8785286,135.96
</coordinates>
</Point>
</Placemark>
<Placemark>
<name>
Fri Dec 16 09:28:34 2016 S=39.02 Km/hr
</name>
<styleUrl>
#styleMap_TLP_Normal
</styleUrl>
<Point>
<coordinates>
-65.0694733,-10.8779764,133.39
</coordinates>
</Point>
</Placemark>
<Placemark>
<name>
Fri Dec 16 09:28:44 2016 S=40.16 Km/hr
</name>
<styleUrl>
#styleMap_TLP_Normal
</styleUrl>
<Point>
<coordinates>
-65.0686264,-10.8775778,131.64
</coordinates>
</Point>
</Placemark>
<Placemark>
<name>
Fri Dec 16 09:28:54 2016 S=39.77 Km/hr
</name>
<styleUrl>
#styleMap_TLP_Normal
</styleUrl>
<Point>
<coordinates>
-65.0679626,-10.8769951,137.36
</coordinates>
</Point>
</Placemark>
<Placemark>
<name>
Fri Dec 16 09:29:04 2016 S=39.64 Km/hr
</name>
<styleUrl>
#styleMap_TLP_Normal
</styleUrl>
<Point>
<coordinates>
-65.0671234,-10.8766489,144.05
</coordinates>
</Point>
</Placemark>
<Placemark>
<name>
Fri Dec 16 09:29:14 2016 S=35.77 Km/hr
</name>
<styleUrl>
#styleMap_TLP_Normal
</styleUrl>
<Point>
<coordinates>
-65.0663834,-10.8761749,151.68
</coordinates>
</Point>
</Placemark>
<Placemark>
<name>
Fri Dec 16 09:29:24 2016 S=31.69 Km/hr
</name>
<styleUrl>
#styleMap_TLP_Normal
</styleUrl>
<Point>
<coordinates>
-65.0657043,-10.8756924,157.14
</coordinates>
</Point>
</Placemark>
<Placemark>
<name>
Fri Dec 16 09:29:34 2016 S=34.98 Km/hr
</name>
<styleUrl>
#styleMap_TLP_Normal
</styleUrl>
<Point>
<coordinates>
-65.0649948,-10.8752747,165.35
</coordinates>
</Point>
</Placemark>
<Placemark>
<name>
Fri Dec 16 09:29:44 2016 S=34.77 Km/hr
</name>
<styleUrl>
#styleMap_TLP_Normal
</styleUrl>
<Point>
<coordinates>
-65.0642166,-10.8748226,172.12
</coordinates>
</Point>
</Placemark>
<Placemark>
<name>
Fri Dec 16 09:29:54 2016 S=41.94 Km/hr
</name>
<styleUrl>
#styleMap_TLP_Normal
</styleUrl>
<Point>
<coordinates>
-65.0633698,-10.8742809,176.04
</coordinates>
</Point>
</Placemark>
<Placemark>
<name>
Fri Dec 16 09:30:04 2016 S=36.27 Km/hr
</name>
<styleUrl>
#styleMap_TLP_Normal
</styleUrl>
<Point>
<coordinates>
-65.0625610,-10.8736925,180.34
</coordinates>
</Point>
</Placemark>
<Placemark>
<name>
Fri Dec 16 09:30:14 2016 S=31.67 Km/hr
</name>
<styleUrl>
#styleMap_TLP_Normal
</styleUrl>
<Point>
<coordinates>
-65.0618362,-10.8731899,184.62
</coordinates>
</Point>
</Placemark>
<Placemark>
<name>
Fri Dec 16 09:30:24 2016 S=23.29 Km/hr
</name>
<styleUrl>
#styleMap_TLP_Normal
</styleUrl>
<Point>
<coordinates>
-65.0614014,-10.8726454,189.91
</coordinates>
</Point>
</Placemark>
<Placemark>
<name>
Fri Dec 16 09:30:34 2016 S=24.35 Km/hr
</name>
<styleUrl>
#styleMap_TLP_Normal
</styleUrl>
<Point>
<coordinates>
-65.0615082,-10.8720455,194.96
</coordinates>
</Point>
</Placemark>
<Placemark>
<name>
Fri Dec 16 09:30:44 2016 S=34.07 Km/hr
</name>
<styleUrl>
#styleMap_TLP_Normal
</styleUrl>
<Point>
<coordinates>
-65.0618668,-10.8712273,198.02
</coordinates>
</Point>
</Placemark>
<Placemark>
<name>
Fri Dec 16 09:30:54 2016 S=31.72 Km/hr
</name>
<styleUrl>
#styleMap_TLP_Normal
</styleUrl>
<Point>
<coordinates>
-65.0622406,-10.8705330,199.28
</coordinates>
</Point>
</Placemark>
<Placemark>
<name>
Fri Dec 16 09:31:04 2016 S=28.28 Km/hr
</name>
<styleUrl>
#styleMap_TLP_Normal
</styleUrl>
<Point>
<coordinates>
-65.0626526,-10.8698463,201.11
</coordinates>
</Point>
</Placemark>
<Placemark>
<name>
Fri Dec 16 09:31:14 2016 S=35.55 Km/hr
</name>
<styleUrl>
#styleMap_TLP_Normal
</styleUrl>
<Point>
<coordinates>
-65.0630646,-10.8690996,200.48
</coordinates>
</Point>
</Placemark>
<Placemark>
<name>
Fri Dec 16 09:31:24 2016 S=33.68 Km/hr
</name>
<styleUrl>
#styleMap_TLP_Normal
</styleUrl>
<Point>
<coordinates>
-65.0634384,-10.8681555,199.14
</coordinates>
</Point>
</Placemark>
<Placemark>
<name>
Fri Dec 16 09:31:34 2016 S=29.53 Km/hr
</name>
<styleUrl>
#styleMap_TLP_Normal
</styleUrl>
<Point>
<coordinates>
-65.0638199,-10.8673887,196.99
</coordinates>
</Point>
</Placemark>
<Placemark>
<name>
Fri Dec 16 09:31:44 2016 S=25.72 Km/hr
</name>
<styleUrl>
#styleMap_TLP_Normal
</styleUrl>
<Point>
<coordinates>
-65.0641479,-10.8667479,197.61
</coordinates>
</Point>
</Placemark>
<Placemark>
<name>
Fri Dec 16 09:31:54 2016 S=28.85 Km/hr
</name>
<styleUrl>
#styleMap_TLP_Normal
</styleUrl>
<Point>
<coordinates>
-65.0644684,-10.8661013,198.20
</coordinates>
</Point>
</Placemark>
<Placemark>
<name>
Fri Dec 16 09:32:04 2016 S=29.58 Km/hr
</name>
<styleUrl>
#styleMap_TLP_Normal
</styleUrl>
<Point>
<coordinates>
-65.0647888,-10.8654881,196.08
</coordinates>
</Point>
</Placemark>
<Placemark>
<name>
Fri Dec 16 09:32:14 2016 S=26.55 Km/hr
</name>
<styleUrl>
#styleMap_TLP_Normal
</styleUrl>
<Point>
<coordinates>
-65.0651093,-10.8648090,192.33
</coordinates>
</Point>
</Placemark>
<Placemark>
<name>
Fri Dec 16 09:32:24 2016 S=21.34 Km/hr
</name>
<styleUrl>
#styleMap_TLP_Normal
</styleUrl>
<Point>
<coordinates>
-65.0653992,-10.8642960,190.59
</coordinates>
</Point>
</Placemark>
<Placemark>
<name>
Fri Dec 16 09:32:34 2016 S=19.77 Km/hr
</name>
<styleUrl>
#styleMap_TLP_Normal
</styleUrl>
<Point>
<coordinates>
-65.0656586,-10.8637991,192.58
</coordinates>
</Point>
</Placemark>
<Placemark>
<name>
Fri Dec 16 09:32:44 2016 S=24.64 Km/hr
</name>
<styleUrl>
#styleMap_TLP_Normal
</styleUrl>
<Point>
<coordinates>
-65.0659180,-10.8631601,190.79
</coordinates>
</Point>
</Placemark>
<Placemark>
<name>
Fri Dec 16 09:32:54 2016 S=36.25 Km/hr
</name>
<styleUrl>
#styleMap_TLP_Normal
</styleUrl>
<Point>
<coordinates>
-65.0662842,-10.8623857,187.64
</coordinates>
</Point>
</Placemark>
<Placemark>
<name>
Fri Dec 16 09:33:04 2016 S=31.54 Km/hr
</name>
<styleUrl>
#styleMap_TLP_Normal
</styleUrl>
<Point>
<coordinates>
-65.0666504,-10.8616104,181.25
</coordinates>
</Point>
</Placemark>
<Placemark>
<name>
Fri Dec 16 09:33:14 2016 S=35.28 Km/hr
</name>
<styleUrl>
#styleMap_TLP_Normal
</styleUrl>
<Point>
<coordinates>
-65.0670395,-10.8608093,170.06
</coordinates>
</Point>
</Placemark>
<Placemark>
<name>
Fri Dec 16 09:33:24 2016 S=34.12 Km/hr
</name>
<styleUrl>
#styleMap_TLP_Normal
</styleUrl>
<Point>
<coordinates>
-65.0674744,-10.8599863,160.35
</coordinates>
</Point>
</Placemark>
<Placemark>
<name>
Fri Dec 16 09:33:34 2016 S=32.29 Km/hr
</name>
<styleUrl>
#styleMap_TLP_Normal
</styleUrl>
<Point>
<coordinates>
-65.0678329,-10.8592558,152.15
</coordinates>
</Point>
</Placemark>
<Placemark>
<name>
Fri Dec 16 09:33:44 2016 S=33.05 Km/hr
</name>
<styleUrl>
#styleMap_TLP_Normal
</styleUrl>
<Point>
<coordinates>
-65.0681381,-10.8584871,142.79
</coordinates>
</Point>
</Placemark>
<Placemark>
<name>
Fri Dec 16 09:33:54 2016 S=25.39 Km/hr
</name>
<styleUrl>
#styleMap_TLP_Normal
</styleUrl>
<Point>
<coordinates>
-65.0685577,-10.8579283,142.70
</coordinates>
</Point>
</Placemark>
<Placemark>
<name>
Fri Dec 16 09:34:04 2016 S=27.46 Km/hr
</name>
<styleUrl>
#styleMap_TLP_Normal
</styleUrl>
<Point>
<coordinates>
-65.0692444,-10.8580713,143.02
</coordinates>
</Point>
</Placemark>
<Placemark>
<name>
Fri Dec 16 09:34:14 2016 S=33.77 Km/hr
</name>
<styleUrl>
#styleMap_TLP_Normal
</styleUrl>
<Point>
<coordinates>
-65.0699921,-10.8582411,141.13
</coordinates>
</Point>
</Placemark>
<Placemark>
<name>
Fri Dec 16 09:34:24 2016 S=32.42 Km/hr
</name>
<styleUrl>
#styleMap_TLP_Normal
</styleUrl>
<Point>
<coordinates>
-65.0707550,-10.8584490,139.63
</coordinates>
</Point>
</Placemark>
<Placemark>
<name>
Fri Dec 16 09:34:34 2016 S=30.78 Km/hr
</name>
<styleUrl>
#styleMap_TLP_Normal
</styleUrl>
<Point>
<coordinates>
-65.0715408,-10.8584862,142.37
</coordinates>
</Point>
</Placemark>
<Placemark>
<name>
Fri Dec 16 09:34:44 2016 S=30.19 Km/hr
</name>
<styleUrl>
#styleMap_TLP_Normal
</styleUrl>
<Point>
<coordinates>
-65.0723038,-10.8584557,148.16
</coordinates>
</Point>
</Placemark>
<Placemark>
<name>
Fri Dec 16 09:34:54 2016 S=29.70 Km/hr
</name>
<styleUrl>
#styleMap_TLP_Normal
</styleUrl>
<Point>
<coordinates>
-65.0727463,-10.8578825,146.53
</coordinates>
</Point>
</Placemark>
<Placemark>
<name>
Fri Dec 16 09:35:04 2016 S=27.32 Km/hr
</name>
<styleUrl>
#styleMap_TLP_Normal
</styleUrl>
<Point>
<coordinates>
-65.0730362,-10.8573275,149.49
</coordinates>
</Point>
</Placemark>
<Placemark>
<name>
Fri Dec 16 09:35:14 2016 S=24.28 Km/hr
</name>
<styleUrl>
#styleMap_TLP_Normal
</styleUrl>
<Point>
<coordinates>
-65.0733643,-10.8567371,149.08
</coordinates>
</Point>
</Placemark>
<Placemark>
<name>
Fri Dec 16 09:35:24 2016 S=0.39 Km/hr
</name>
<styleUrl>
#styleMap_TLP_Normal
</styleUrl>
<Point>
<coordinates>
-65.0734634,-10.8565598,149.43
</coordinates>
</Point>
</Placemark>
<Placemark>
<name>
Fri Dec 16 09:35:34 2016 S=0.41 Km/hr
</name>
<styleUrl>
#styleMap_TLP_Normal
</styleUrl>
<Point>
<coordinates>
-65.0734634,-10.8565588,149.70
</coordinates>
</Point>
</Placemark>
<Placemark>
<name>
Fri Dec 16 09:35:44 2016 S=0.54 Km/hr
</name>
<styleUrl>
#styleMap_TLP_Normal
</styleUrl>
<Point>
<coordinates>
-65.0734558,-10.8565655,149.75
</coordinates>
</Point>
</Placemark>
<Placemark>
<name>
Fri Dec 16 09:35:54 2016 S=20.40 Km/hr
</name>
<styleUrl>
#styleMap_TLP_Normal
</styleUrl>
<Point>
<coordinates>
-65.0736084,-10.8562574,150.46
</coordinates>
</Point>
</Placemark>
<Placemark>
<name>
Fri Dec 16 09:36:04 2016 S=21.70 Km/hr
</name>
<styleUrl>
#styleMap_TLP_Normal
</styleUrl>
<Point>
<coordinates>
-65.0738297,-10.8558407,152.95
</coordinates>
</Point>
</Placemark>
<Placemark>
<name>
Fri Dec 16 09:36:14 2016 S=21.13 Km/hr
</name>
<styleUrl>
#styleMap_TLP_Normal
</styleUrl>
<Point>
<coordinates>
-65.0741348,-10.8553238,154.00
</coordinates>
</Point>
</Placemark>
<Placemark>
<name>
Fri Dec 16 09:36:24 2016 S=24.51 Km/hr
</name>
<styleUrl>
#styleMap_TLP_Normal
</styleUrl>
<Point>
<coordinates>
-65.0744095,-10.8548641,154.61
</coordinates>
</Point>
</Placemark>
<Placemark>
<name>
Fri Dec 16 09:36:34 2016 S=24.61 Km/hr
</name>
<styleUrl>
#styleMap_TLP_Normal
</styleUrl>
<Point>
<coordinates>
-65.0747375,-10.8543053,153.88
</coordinates>
</Point>
</Placemark>
<Placemark>
<name>
Fri Dec 16 09:36:44 2016 S=22.35 Km/hr
</name>
<styleUrl>
#styleMap_TLP_Normal
</styleUrl>
<Point>
<coordinates>
-65.0750504,-10.8537645,153.79
</coordinates>
</Point>
</Placemark>
<Placemark>
<name>
Fri Dec 16 09:36:54 2016 S=28.83 Km/hr
</name>
<styleUrl>
#styleMap_TLP_Normal
</styleUrl>
<Point>
<coordinates>
-65.0754318,-10.8531923,153.44
</coordinates>
</Point>
</Placemark>
<Placemark>
<name>
Fri Dec 16 09:37:04 2016 S=34.24 Km/hr
</name>
<styleUrl>
#styleMap_TLP_Normal
</styleUrl>
<Point>
<coordinates>
-65.0758743,-10.8525076,153.82
</coordinates>
</Point>
</Placemark>
<Placemark>
<name>
Fri Dec 16 09:37:14 2016 S=32.47 Km/hr
</name>
<styleUrl>
#styleMap_TLP_Normal
</styleUrl>
<Point>
<coordinates>
-65.0762711,-10.8517485,154.57
</coordinates>
</Point>
</Placemark>
<Placemark>
<name>
Fri Dec 16 09:37:24 2016 S=31.44 Km/hr
</name>
<styleUrl>
#styleMap_TLP_Normal
</styleUrl>
<Point>
<coordinates>
-65.0767136,-10.8509741,154.41
</coordinates>
</Point>
</Placemark>
<Placemark>
<name>
Fri Dec 16 09:37:34 2016 S=25.24 Km/hr
</name>
<styleUrl>
#styleMap_TLP_Normal
</styleUrl>
<Point>
<coordinates>
-65.0770340,-10.8504734,155.16
</coordinates>
</Point>
</Placemark>
<Placemark>
<name>
Fri Dec 16 09:37:44 2016 S=34.45 Km/hr
</name>
<styleUrl>
#styleMap_TLP_Normal
</styleUrl>
<Point>
<coordinates>
-65.0774155,-10.8498001,155.00
</coordinates>
</Point>
</Placemark>
<Placemark>
<name>
Fri Dec 16 09:37:54 2016 S=34.53 Km/hr
</name>
<styleUrl>
#styleMap_TLP_Normal
</styleUrl>
<Point>
<coordinates>
-65.0778961,-10.8490667,154.17
</coordinates>
</Point>
</Placemark>
<Placemark>
<name>
Fri Dec 16 09:38:04 2016 S=31.47 Km/hr
</name>
<styleUrl>
#styleMap_TLP_Normal
</styleUrl>
<Point>
<coordinates>
-65.0783844,-10.8483744,152.01
</coordinates>
</Point>
</Placemark>
<Placemark>
<name>
Fri Dec 16 09:38:14 2016 S=28.01 Km/hr
</name>
<styleUrl>
#styleMap_TLP_Normal
</styleUrl>
<Point>
<coordinates>
-65.0787811,-10.8476543,148.74
</coordinates>
</Point>
</Placemark>
<Placemark>
<name>
Fri Dec 16 09:38:24 2016 S=34.77 Km/hr
</name>
<styleUrl>
#styleMap_TLP_Normal
</styleUrl>
<Point>
<coordinates>
-65.0792007,-10.8468914,146.63
</coordinates>
</Point>
</Placemark>
<Placemark>
<name>
Fri Dec 16 09:38:34 2016 S=34.81 Km/hr
</name>
<styleUrl>
#styleMap_TLP_Normal
</styleUrl>
<Point>
<coordinates>
-65.0796509,-10.8460474,147.70
</coordinates>
</Point>
</Placemark>
<Placemark>
<name>
Fri Dec 16 09:38:44 2016 S=35.29 Km/hr
</name>
<styleUrl>
#styleMap_TLP_Normal
</styleUrl>
<Point>
<coordinates>
-65.0800858,-10.8452940,149.97
</coordinates>
</Point>
</Placemark>
<Placemark>
<name>
Fri Dec 16 09:38:54 2016 S=31.35 Km/hr
</name>
<styleUrl>
#styleMap_TLP_Normal
</styleUrl>
<Point>
<coordinates>
-65.0805130,-10.8446255,149.80
</coordinates>
</Point>
</Placemark>
<Placemark>
<name>
Fri Dec 16 09:39:04 2016 S=32.48 Km/hr
</name>
<styleUrl>
#styleMap_TLP_Normal
</styleUrl>
<Point>
<coordinates>
-65.0809021,-10.8439112,148.61
</coordinates>
</Point>
</Placemark>
<Placemark>
<name>
Fri Dec 16 09:39:14 2016 S=31.36 Km/hr
</name>
<styleUrl>
#styleMap_TLP_Normal
</styleUrl>
<Point>
<coordinates>
-65.0813141,-10.8431740,150.73
</coordinates>
</Point>
</Placemark>
<Placemark>
<name>
Fri Dec 16 09:39:24 2016 S=31.54 Km/hr
</name>
<styleUrl>
#styleMap_TLP_Normal
</styleUrl>
<Point>
<coordinates>
-65.0817642,-10.8424282,151.25
</coordinates>
</Point>
</Placemark>
<Placemark>
<name>
Fri Dec 16 09:39:34 2016 S=34.32 Km/hr
</name>
<styleUrl>
#styleMap_TLP_Normal
</styleUrl>
<Point>
<coordinates>
-65.0821991,-10.8417044,151.03
</coordinates>
</Point>
</Placemark>
<Placemark>
<name>
Fri Dec 16 09:39:44 2016 S=34.46 Km/hr
</name>
<styleUrl>
#styleMap_TLP_Normal
</styleUrl>
<Point>
<coordinates>
-65.0826569,-10.8409271,152.15
</coordinates>
</Point>
</Placemark>
<Placemark>
<name>
Fri Dec 16 09:39:54 2016 S=32.20 Km/hr
</name>
<styleUrl>
#styleMap_TLP_Normal
</styleUrl>
<Point>
<coordinates>
-65.0830460,-10.8401384,148.51
</coordinates>
</Point>
</Placemark>
<Placemark>
<name>
Fri Dec 16 09:40:04 2016 S=33.99 Km/hr
</name>
<styleUrl>
#styleMap_TLP_Normal
</styleUrl>
<Point>
<coordinates>
-65.0829849,-10.8393869,146.16
</coordinates>
</Point>
</Placemark>
<Placemark>
<name>
Fri Dec 16 09:40:14 2016 S=22.19 Km/hr
</name>
<styleUrl>
#styleMap_TLP_Normal
</styleUrl>
<Point>
<coordinates>
-65.0824432,-10.8388557,142.53
</coordinates>
</Point>
</Placemark>
<Placemark>
<name>
Fri Dec 16 09:40:24 2016 S=29.94 Km/hr
</name>
<styleUrl>
#styleMap_TLP_Normal
</styleUrl>
<Point>
<coordinates>
-65.0818405,-10.8387690,143.56
</coordinates>
</Point>
</Placemark>
<Placemark>
<name>
Fri Dec 16 09:40:34 2016 S=34.35 Km/hr
</name>
<styleUrl>
#styleMap_TLP_Normal
</styleUrl>
<Point>
<coordinates>
-65.0810928,-10.8384781,147.07
</coordinates>
</Point>
</Placemark>
<Placemark>
<name>
Fri Dec 16 09:40:44 2016 S=36.83 Km/hr
</name>
<styleUrl>
#styleMap_TLP_Normal
</styleUrl>
<Point>
<coordinates>
-65.0802765,-10.8381071,146.05
</coordinates>
</Point>
</Placemark>
<Placemark>
<name>
Fri Dec 16 09:40:54 2016 S=37.20 Km/hr
</name>
<styleUrl>
#styleMap_TLP_Normal
</styleUrl>
<Point>
<coordinates>
-65.0794449,-10.8377028,152.15
</coordinates>
</Point>
</Placemark>
<Placemark>
<name>
Fri Dec 16 09:41:04 2016 S=37.17 Km/hr
</name>
<styleUrl>
#styleMap_TLP_Normal
</styleUrl>
<Point>
<coordinates>
-65.0785675,-10.8373194,153.14
</coordinates>
</Point>
</Placemark>
<Placemark>
<name>
Fri Dec 16 09:41:14 2016 S=39.17 Km/hr
</name>
<styleUrl>
#styleMap_TLP_Normal
</styleUrl>
<Point>
<coordinates>
-65.0777130,-10.8369303,158.41
</coordinates>
</Point>
</Placemark>
<Placemark>
<name>
Fri Dec 16 09:41:24 2016 S=38.01 Km/hr
</name>
<styleUrl>
#styleMap_TLP_Normal
</styleUrl>
<Point>
<coordinates>
-65.0767746,-10.8365421,162.94
</coordinates>
</Point>
</Placemark>
<Placemark>
<name>
Fri Dec 16 09:41:34 2016 S=32.89 Km/hr
</name>
<styleUrl>
#styleMap_TLP_Normal
</styleUrl>
<Point>
<coordinates>
-65.0758896,-10.8361626,165.62
</coordinates>
</Point>
</Placemark>
<Placemark>
<name>
Fri Dec 16 09:41:44 2016 S=33.58 Km/hr
</name>
<styleUrl>
#styleMap_TLP_Normal
</styleUrl>
<Point>
<coordinates>
-65.0751114,-10.8358059,167.89
</coordinates>
</Point>
</Placemark>
<Placemark>
<name>
Fri Dec 16 09:41:54 2016 S=37.01 Km/hr
</name>
<styleUrl>
#styleMap_TLP_Normal
</styleUrl>
<Point>
<coordinates>
-65.0742569,-10.8353796,165.77
</coordinates>
</Point>
</Placemark>
<Placemark>
<name>
Fri Dec 16 09:42:04 2016 S=33.67 Km/hr
</name>
<styleUrl>
#styleMap_TLP_Normal
</styleUrl>
<Point>
<coordinates>
-65.0734329,-10.8350201,165.01
</coordinates>
</Point>
</Placemark>
<Placemark>
<name>
Fri Dec 16 09:42:14 2016 S=33.78 Km/hr
</name>
<styleUrl>
#styleMap_TLP_Normal
</styleUrl>
<Point>
<coordinates>
-65.0725327,-10.8349714,159.88
</coordinates>
</Point>
</Placemark>
<Placemark>
<name>
Fri Dec 16 09:42:24 2016 S=29.51 Km/hr
</name>
<styleUrl>
#styleMap_TLP_Normal
</styleUrl>
<Point>
<coordinates>
-65.0716782,-10.8350058,160.65
</coordinates>
</Point>
</Placemark>
<Placemark>
<name>
Fri Dec 16 09:42:34 2016 S=26.55 Km/hr
</name>
<styleUrl>
#styleMap_TLP_Normal
</styleUrl>
<Point>
<coordinates>
-65.0709686,-10.8349638,155.59
</coordinates>
</Point>
</Placemark>
<Placemark>
<name>
Fri Dec 16 09:42:44 2016 S=31.23 Km/hr
</name>
<styleUrl>
#styleMap_TLP_Normal
</styleUrl>
<Point>
<coordinates>
-65.0703506,-10.8347483,157.23
</coordinates>
</Point>
</Placemark>
<Placemark>
<name>
Fri Dec 16 09:42:54 2016 S=34.11 Km/hr
</name>
<styleUrl>
#styleMap_TLP_Normal
</styleUrl>
<Point>
<coordinates>
-65.0698242,-10.8340950,153.28
</coordinates>
</Point>
</Placemark>
<Placemark>
<name>
Fri Dec 16 09:43:04 2016 S=27.21 Km/hr
</name>
<styleUrl>
#styleMap_TLP_Normal
</styleUrl>
<Point>
<coordinates>
-65.0696487,-10.8332996,150.88
</coordinates>
</Point>
</Placemark>
<Placemark>
<name>
Fri Dec 16 09:43:14 2016 S=35.60 Km/hr
</name>
<styleUrl>
#styleMap_TLP_Normal
</styleUrl>
<Point>
<coordinates>
-65.0689774,-10.8328514,146.64
</coordinates>
</Point>
</Placemark>
<Placemark>
<name>
Fri Dec 16 09:43:24 2016 S=37.65 Km/hr
</name>
<styleUrl>
#styleMap_TLP_Normal
</styleUrl>
<Point>
<coordinates>
-65.0681305,-10.8324499,140.02
</coordinates>
</Point>
</Placemark>
<Placemark>
<name>
Fri Dec 16 09:43:34 2016 S=34.46 Km/hr
</name>
<styleUrl>
#styleMap_TLP_Normal
</styleUrl>
<Point>
<coordinates>
-65.0672836,-10.8320646,136.65
</coordinates>
</Point>
</Placemark>
<Placemark>
<name>
Fri Dec 16 09:43:44 2016 S=34.35 Km/hr
</name>
<styleUrl>
#styleMap_TLP_Normal
</styleUrl>
<Point>
<coordinates>
-65.0664749,-10.8316975,136.37
</coordinates>
</Point>
</Placemark>
<Placemark>
<name>
Fri Dec 16 09:43:54 2016 S=35.45 Km/hr
</name>
<styleUrl>
#styleMap_TLP_Normal
</styleUrl>
<Point>
<coordinates>
-65.0656433,-10.8313036,139.33
</coordinates>
</Point>
</Placemark>
<Placemark>
<name>
Fri Dec 16 09:44:04 2016 S=24.65 Km/hr
</name>
<styleUrl>
#styleMap_TLP_Normal
</styleUrl>
<Point>
<coordinates>
-65.0649490,-10.8309927,142.63
</coordinates>
</Point>
</Placemark>
<Placemark>
<name>
Fri Dec 16 09:44:14 2016 S=14.95 Km/hr
</name>
<styleUrl>
#styleMap_TLP_Normal
</styleUrl>
<Point>
<coordinates>
-65.0646591,-10.8308582,147.04
</coordinates>
</Point>
</Placemark>
<Placemark>
<name>
Fri Dec 16 09:44:24 2016 S=5.30 Km/hr
</name>
<styleUrl>
#styleMap_TLP_Normal
</styleUrl>
<Point>
<coordinates>
-65.0645599,-10.8308258,153.79
</coordinates>
</Point>
</Placemark>
<Placemark>
<name>
Fri Dec 16 09:44:34 2016 S=3.44 Km/hr
</name>
<styleUrl>
#styleMap_TLP_Normal
</styleUrl>
<Point>
<coordinates>
-65.0645905,-10.8308859,154.91
</coordinates>
</Point>
</Placemark>
<Placemark>
<name>
Fri Dec 16 09:44:44 2016 S=3.63 Km/hr
</name>
<styleUrl>
#styleMap_TLP_Normal
</styleUrl>
<Point>
<coordinates>
-65.0645142,-10.8307838,158.05
</coordinates>
</Point>
</Placemark>
<Placemark>
<name>
Fri Dec 16 09:44:54 2016 S=1.73 Km/hr
</name>
<styleUrl>
#styleMap_TLP_Normal
</styleUrl>
<Point>
<coordinates>
-65.0645218,-10.8306494,159.93
</coordinates>
</Point>
</Placemark>
<Placemark>
<name>
Fri Dec 16 09:45:04 2016 S=0.27 Km/hr
</name>
<styleUrl>
#styleMap_TLP_Normal
</styleUrl>
<Point>
<coordinates>
-65.0645218,-10.8306112,159.92
</coordinates>
</Point>
</Placemark>
<Placemark>
<name>
Fri Dec 16 09:45:14 2016 S=0.85 Km/hr
</name>
<styleUrl>
#styleMap_TLP_Normal
</styleUrl>
<Point>
<coordinates>
-65.0645142,-10.8306274,159.13
</coordinates>
</Point>
</Placemark>
<Placemark>
<name>
Fri Dec 16 09:45:24 2016 S=3.11 Km/hr
</name>
<styleUrl>
#styleMap_TLP_Normal
</styleUrl>
<Point>
<coordinates>
-65.0645523,-10.8307428,160.13
</coordinates>
</Point>
</Placemark>
<Placemark>
<name>
Fri Dec 16 09:45:34 2016 S=3.58 Km/hr
</name>
<styleUrl>
#styleMap_TLP_Normal
</styleUrl>
<Point>
<coordinates>
-65.0645981,-10.8308439,160.53
</coordinates>
</Point>
</Placemark>
<Placemark>
<name>
Fri Dec 16 09:45:44 2016 S=1.48 Km/hr
</name>
<styleUrl>
#styleMap_TLP_Normal
</styleUrl>
<Point>
<coordinates>
-65.0645905,-10.8308411,161.04
</coordinates>
</Point>
</Placemark>
<Placemark>
<name>
Fri Dec 16 09:45:54 2016 S=3.30 Km/hr
</name>
<styleUrl>
#styleMap_TLP_Normal
</styleUrl>
<Point>
<coordinates>
-65.0645676,-10.8308582,161.28
</coordinates>
</Point>
</Placemark>
<Placemark>
<name>
Fri Dec 16 09:46:04 2016 S=1.79 Km/hr
</name>
<styleUrl>
#styleMap_TLP_Normal
</styleUrl>
<Point>
<coordinates>
-65.0646439,-10.8308954,161.21
</coordinates>
</Point>
</Placemark>
<Placemark>
<name>
Fri Dec 16 09:46:14 2016 S=0.12 Km/hr
</name>
<styleUrl>
#styleMap_TLP_Normal
</styleUrl>
<Point>
<coordinates>
-65.0646591,-10.8309221,162.73
</coordinates>
</Point>
</Placemark>
<Placemark>
<name>
Fri Dec 16 09:46:24 2016 S=0.42 Km/hr
</name>
<styleUrl>
#styleMap_TLP_Normal
</styleUrl>
<Point>
<coordinates>
-65.0646515,-10.8309202,162.98
</coordinates>
</Point>
</Placemark>
<Placemark>
<name>
Fri Dec 16 09:46:34 2016 S=0.29 Km/hr
</name>
<styleUrl>
#styleMap_TLP_Normal
</styleUrl>
<Point>
<coordinates>
-65.0646515,-10.8309183,162.99
</coordinates>
</Point>
</Placemark>
<Placemark>
<name>
Fri Dec 16 09:46:44 2016 S=1.35 Km/hr
</name>
<styleUrl>
#styleMap_TLP_Normal
</styleUrl>
<Point>
<coordinates>
-65.0646515,-10.8309183,162.87
</coordinates>
</Point>
</Placemark>
<Placemark>
<name>
Fri Dec 16 09:46:54 2016 S=0.08 Km/hr
</name>
<styleUrl>
#styleMap_TLP_Normal
</styleUrl>
<Point>
<coordinates>
-65.0646439,-10.8309164,162.83
</coordinates>
</Point>
</Placemark>
<Placemark>
<name>
Fri Dec 16 09:47:04 2016 S=0.63 Km/hr
</name>
<styleUrl>
#styleMap_TLP_Normal
</styleUrl>
<Point>
<coordinates>
-65.0646515,-10.8309174,163.00
</coordinates>
</Point>
</Placemark>
<Placemark>
<name>
Fri Dec 16 09:47:14 2016 S=0.20 Km/hr
</name>
<styleUrl>
#styleMap_TLP_Normal
</styleUrl>
<Point>
<coordinates>
-65.0646591,-10.8309002,163.93
</coordinates>
</Point>
</Placemark>
<Placemark>
<name>
Fri Dec 16 09:47:24 2016 S=0.08 Km/hr
</name>
<styleUrl>
#styleMap_TLP_Normal
</styleUrl>
<Point>
<coordinates>
-65.0646896,-10.8309174,164.40
</coordinates>
</Point>
</Placemark>
<Placemark>
<name>
Fri Dec 16 09:47:34 2016 S=0.11 Km/hr
</name>
<styleUrl>
#styleMap_TLP_Normal
</styleUrl>
<Point>
<coordinates>
-65.0647049,-10.8309011,163.95
</coordinates>
</Point>
</Placemark>
<Placemark>
<name>
Fri Dec 16 09:47:44 2016 S=0.04 Km/hr
</name>
<styleUrl>
#styleMap_TLP_Normal
</styleUrl>
<Point>
<coordinates>
-65.0646973,-10.8309069,163.15
</coordinates>
</Point>
</Placemark>
<Placemark>
<name>
Fri Dec 16 09:47:54 2016 S=0.00 Km/hr
</name>
<styleUrl>
#styleMap_TLP_Normal
</styleUrl>
<Point>
<coordinates>
-65.0646973,-10.8309078,162.91
</coordinates>
</Point>
</Placemark>
<Placemark>
<name>
Fri Dec 16 09:48:04 2016 S=0.01 Km/hr
</name>
<styleUrl>
#styleMap_TLP_Normal
</styleUrl>
<Point>
<coordinates>
-65.0646973,-10.8309069,162.93
</coordinates>
</Point>
</Placemark>
<Placemark>
<name>
Fri Dec 16 09:48:14 2016 S=0.01 Km/hr
</name>
<styleUrl>
#styleMap_TLP_Normal
</styleUrl>
<Point>
<coordinates>
-65.0646973,-10.8309059,162.92
</coordinates>
</Point>
</Placemark>
<Placemark>
<name>
Fri Dec 16 09:48:24 2016 S=0.01 Km/hr
</name>
<styleUrl>
#styleMap_TLP_Normal
</styleUrl>
<Point>
<coordinates>
-65.0646973,-10.8309069,162.93
</coordinates>
</Point>
</Placemark>
<Placemark>
<name>
Fri Dec 16 09:48:34 2016 S=0.00 Km/hr
</name>
<styleUrl>
#styleMap_TLP_Normal
</styleUrl>
<Point>
<coordinates>
-65.0646973,-10.8309059,162.93
</coordinates>
</Point>
</Placemark>
<Placemark>
<name>
Fri Dec 16 09:48:44 2016 S=0.12 Km/hr
</name>
<styleUrl>
#styleMap_TLP_Normal
</styleUrl>
<Point>
<coordinates>
-65.0646973,-10.8309059,162.93
</coordinates>
</Point>
</Placemark>
<Placemark>
<name>
Fri Dec 16 09:48:54 2016 S=0.36 Km/hr
</name>
<styleUrl>
#styleMap_TLP_Normal
</styleUrl>
<Point>
<coordinates>
-65.0646973,-10.8309097,162.89
</coordinates>
</Point>
</Placemark>
<Placemark>
<name>
Fri Dec 16 09:49:04 2016 S=0.70 Km/hr
</name>
<styleUrl>
#styleMap_TLP_Normal
</styleUrl>
<Point>
<coordinates>
-65.0646973,-10.8309059,162.93
</coordinates>
</Point>
</Placemark>
<Placemark>
<name>
Fri Dec 16 09:49:14 2016 S=0.85 Km/hr
</name>
<styleUrl>
#styleMap_TLP_Normal
</styleUrl>
<Point>
<coordinates>
-65.0646820,-10.8308926,163.21
</coordinates>
</Point>
</Placemark>
<Placemark>
<name>
Fri Dec 16 09:49:24 2016 S=1.83 Km/hr
</name>
<styleUrl>
#styleMap_TLP_Normal
</styleUrl>
<Point>
<coordinates>
-65.0646820,-10.8308840,163.41
</coordinates>
</Point>
</Placemark>
<Placemark>
<name>
Fri Dec 16 09:49:34 2016 S=5.26 Km/hr
</name>
<styleUrl>
#styleMap_TLP_Normal
</styleUrl>
<Point>
<coordinates>
-65.0648041,-10.8309774,161.15
</coordinates>
</Point>
</Placemark>
<Placemark>
<name>
Fri Dec 16 09:49:44 2016 S=0.37 Km/hr
</name>
<styleUrl>
#styleMap_TLP_Normal
</styleUrl>
<Point>
<coordinates>
-65.0648727,-10.8309994,162.04
</coordinates>
</Point>
</Placemark>
<Placemark>
<name>
Fri Dec 16 09:49:54 2016 S=0.26 Km/hr
</name>
<styleUrl>
#styleMap_TLP_Normal
</styleUrl>
<Point>
<coordinates>
-65.0648880,-10.8309994,162.01
</coordinates>
</Point>
</Placemark>
<Placemark>
<name>
Fri Dec 16 09:50:04 2016 S=2.74 Km/hr
</name>
<styleUrl>
#styleMap_TLP_Normal
</styleUrl>
<Point>
<coordinates>
-65.0649033,-10.8310070,162.07
</coordinates>
</Point>
</Placemark>
<Placemark>
<name>
Fri Dec 16 09:50:14 2016 S=2.61 Km/hr
</name>
<styleUrl>
#styleMap_TLP_Normal
</styleUrl>
<Point>
<coordinates>
-65.0649948,-10.8310184,162.36
</coordinates>
</Point>
</Placemark>
<Placemark>
<name>
Fri Dec 16 09:50:24 2016 S=2.27 Km/hr
</name>
<styleUrl>
#styleMap_TLP_Normal
</styleUrl>
<Point>
<coordinates>
-65.0651169,-10.8310003,162.31
</coordinates>
</Point>
</Placemark>
<Placemark>
<name>
Fri Dec 16 09:50:34 2016 S=4.35 Km/hr
</name>
<styleUrl>
#styleMap_TLP_Normal
</styleUrl>
<Point>
<coordinates>
-65.0652466,-10.8310604,159.93
</coordinates>
</Point>
</Placemark>
<Placemark>
<name>
Fri Dec 16 09:50:44 2016 S=4.45 Km/hr
</name>
<styleUrl>
#styleMap_TLP_Normal
</styleUrl>
<Point>
<coordinates>
-65.0653610,-10.8309555,156.84
</coordinates>
</Point>
</Placemark>
<Placemark>
<name>
Fri Dec 16 09:50:54 2016 S=4.90 Km/hr
</name>
<styleUrl>
#styleMap_TLP_Normal
</styleUrl>
<Point>
<coordinates>
-65.0654526,-10.8308802,156.74
</coordinates>
</Point>
</Placemark>
<Placemark>
<name>
Fri Dec 16 09:51:04 2016 S=4.30 Km/hr
</name>
<styleUrl>
#styleMap_TLP_Normal
</styleUrl>
<Point>
<coordinates>
-65.0655136,-10.8307791,155.87
</coordinates>
</Point>
</Placemark>
<Placemark>
<name>
Fri Dec 16 09:51:14 2016 S=5.39 Km/hr
</name>
<styleUrl>
#styleMap_TLP_Normal
</styleUrl>
<Point>
<coordinates>
-65.0655975,-10.8306789,156.25
</coordinates>
</Point>
</Placemark>
<Placemark>
<name>
Fri Dec 16 09:51:24 2016 S=4.27 Km/hr
</name>
<styleUrl>
#styleMap_TLP_Normal
</styleUrl>
<Point>
<coordinates>
-65.0656815,-10.8305721,157.35
</coordinates>
</Point>
</Placemark>
<Placemark>
<name>
Fri Dec 16 09:51:34 2016 S=4.37 Km/hr
</name>
<styleUrl>
#styleMap_TLP_Normal
</styleUrl>
<Point>
<coordinates>
-65.0657425,-10.8304796,158.89
</coordinates>
</Point>
</Placemark>
<Placemark>
<name>
Fri Dec 16 09:51:44 2016 S=5.72 Km/hr
</name>
<styleUrl>
#styleMap_TLP_Normal
</styleUrl>
<Point>
<coordinates>
-65.0658035,-10.8303728,157.09
</coordinates>
</Point>
</Placemark>
<Placemark>
<name>
Fri Dec 16 09:51:54 2016 S=3.69 Km/hr
</name>
<styleUrl>
#styleMap_TLP_Normal
</styleUrl>
<Point>
<coordinates>
-65.0658875,-10.8302622,155.54
</coordinates>
</Point>
</Placemark>
<Placemark>
<name>
Fri Dec 16 09:52:04 2016 S=4.99 Km/hr
</name>
<styleUrl>
#styleMap_TLP_Normal
</styleUrl>
<Point>
<coordinates>
-65.0659637,-10.8301554,153.42
</coordinates>
</Point>
</Placemark>
<Placemark>
<name>
Fri Dec 16 09:52:14 2016 S=5.02 Km/hr
</name>
<styleUrl>
#styleMap_TLP_Normal
</styleUrl>
<Point>
<coordinates>
-65.0660248,-10.8300591,152.77
</coordinates>
</Point>
</Placemark>
<Placemark>
<name>
Fri Dec 16 09:52:24 2016 S=5.70 Km/hr
</name>
<styleUrl>
#styleMap_TLP_Normal
</styleUrl>
<Point>
<coordinates>
-65.0661316,-10.8299503,152.93
</coordinates>
</Point>
</Placemark>
<Placemark>
<name>
Fri Dec 16 09:52:34 2016 S=4.46 Km/hr
</name>
<styleUrl>
#styleMap_TLP_Normal
</styleUrl>
<Point>
<coordinates>
-65.0661774,-10.8298445,151.39
</coordinates>
</Point>
</Placemark>
<Placemark>
<name>
Fri Dec 16 09:52:44 2016 S=4.27 Km/hr
</name>
<styleUrl>
#styleMap_TLP_Normal
</styleUrl>
<Point>
<coordinates>
-65.0662537,-10.8297329,150.10
</coordinates>
</Point>
</Placemark>
<Placemark>
<name>
Fri Dec 16 09:52:54 2016 S=4.02 Km/hr
</name>
<styleUrl>
#styleMap_TLP_Normal
</styleUrl>
<Point>
<coordinates>
-65.0663376,-10.8296251,149.71
</coordinates>
</Point>
</Placemark>
<Placemark>
<name>
Fri Dec 16 09:53:04 2016 S=4.03 Km/hr
</name>
<styleUrl>
#styleMap_TLP_Normal
</styleUrl>
<Point>
<coordinates>
-65.0664291,-10.8295450,149.73
</coordinates>
</Point>
</Placemark>
<Placemark>
<name>
Fri Dec 16 09:53:14 2016 S=4.48 Km/hr
</name>
<styleUrl>
#styleMap_TLP_Normal
</styleUrl>
<Point>
<coordinates>
-65.0664597,-10.8294477,148.66
</coordinates>
</Point>
</Placemark>
<Placemark>
<name>
Fri Dec 16 09:53:24 2016 S=4.85 Km/hr
</name>
<styleUrl>
#styleMap_TLP_Normal
</styleUrl>
<Point>
<coordinates>
-65.0665359,-10.8293505,149.13
</coordinates>
</Point>
</Placemark>
<Placemark>
<name>
Fri Dec 16 09:53:34 2016 S=4.25 Km/hr
</name>
<styleUrl>
#styleMap_TLP_Normal
</styleUrl>
<Point>
<coordinates>
-65.0666199,-10.8292570,150.56
</coordinates>
</Point>
</Placemark>
<Placemark>
<name>
Fri Dec 16 09:53:44 2016 S=3.35 Km/hr
</name>
<styleUrl>
#styleMap_TLP_Normal
</styleUrl>
<Point>
<coordinates>
-65.0666046,-10.8291512,150.29
</coordinates>
</Point>
</Placemark>
<Placemark>
<name>
Fri Dec 16 09:53:54 2016 S=2.43 Km/hr
</name>
<styleUrl>
#styleMap_TLP_Normal
</styleUrl>
<Point>
<coordinates>
-65.0666504,-10.8290272,150.16
</coordinates>
</Point>
</Placemark>
<Placemark>
<name>
Fri Dec 16 09:54:04 2016 S=1.11 Km/hr
</name>
<styleUrl>
#styleMap_TLP_Normal
</styleUrl>
<Point>
<coordinates>
-65.0666656,-10.8289862,150.98
</coordinates>
</Point>
</Placemark>
<Placemark>
<name>
Fri Dec 16 09:54:14 2016 S=3.06 Km/hr
</name>
<styleUrl>
#styleMap_TLP_Normal
</styleUrl>
<Point>
<coordinates>
-65.0666809,-10.8288641,151.36
</coordinates>
</Point>
</Placemark>
<Placemark>
<name>
Fri Dec 16 09:54:24 2016 S=1.80 Km/hr
</name>
<styleUrl>
#styleMap_TLP_Normal
</styleUrl>
<Point>
<coordinates>
-65.0666962,-10.8287477,150.65
</coordinates>
</Point>
</Placemark>
<Placemark>
<name>
Fri Dec 16 09:54:34 2016 S=0.99 Km/hr
</name>
<styleUrl>
#styleMap_TLP_Normal
</styleUrl>
<Point>
<coordinates>
-65.0666962,-10.8286781,150.51
</coordinates>
</Point>
</Placemark>
<Placemark>
<name>
Fri Dec 16 09:54:44 2016 S=2.55 Km/hr
</name>
<styleUrl>
#styleMap_TLP_Normal
</styleUrl>
<Point>
<coordinates>
-65.0666733,-10.8285761,150.20
</coordinates>
</Point>
</Placemark>
<Placemark>
<name>
Fri Dec 16 09:54:54 2016 S=1.79 Km/hr
</name>
<styleUrl>
#styleMap_TLP_Normal
</styleUrl>
<Point>
<coordinates>
-65.0666504,-10.8284893,150.21
</coordinates>
</Point>
</Placemark>
<Placemark>
<name>
Fri Dec 16 09:55:04 2016 S=2.92 Km/hr
</name>
<styleUrl>
#styleMap_TLP_Normal
</styleUrl>
<Point>
<coordinates>
-65.0665894,-10.8283253,150.29
</coordinates>
</Point>
</Placemark>
<Placemark>
<name>
Fri Dec 16 09:55:14 2016 S=1.57 Km/hr
</name>
<styleUrl>
#styleMap_TLP_Normal
</styleUrl>
<Point>
<coordinates>
-65.0665817,-10.8281584,150.59
</coordinates>
</Point>
</Placemark>
<Placemark>
<name>
Fri Dec 16 09:55:24 2016 S=2.01 Km/hr
</name>
<styleUrl>
#styleMap_TLP_Normal
</styleUrl>
<Point>
<coordinates>
-65.0665588,-10.8280077,150.68
</coordinates>
</Point>
</Placemark>
<Placemark>
<name>
Fri Dec 16 09:55:34 2016 S=1.50 Km/hr
</name>
<styleUrl>
#styleMap_TLP_Normal
</styleUrl>
<Point>
<coordinates>
-65.0664902,-10.8278847,154.26
</coordinates>
</Point>
</Placemark>
<Placemark>
<name>
Fri Dec 16 09:55:44 2016 S=1.68 Km/hr
</name>
<styleUrl>
#styleMap_TLP_Normal
</styleUrl>
<Point>
<coordinates>
-65.0664520,-10.8277321,157.72
</coordinates>
</Point>
</Placemark>
<Placemark>
<name>
Fri Dec 16 09:55:54 2016 S=1.21 Km/hr
</name>
<styleUrl>
#styleMap_TLP_Normal
</styleUrl>
<Point>
<coordinates>
-65.0663681,-10.8276606,159.66
</coordinates>
</Point>
</Placemark>
<Placemark>
<name>
Fri Dec 16 09:56:04 2016 S=1.44 Km/hr
</name>
<styleUrl>
#styleMap_TLP_Normal
</styleUrl>
<Point>
<coordinates>
-65.0663528,-10.8274946,162.80
</coordinates>
</Point>
</Placemark>
<Placemark>
<name>
Fri Dec 16 09:56:14 2016 S=2.24 Km/hr
</name>
<styleUrl>
#styleMap_TLP_Normal
</styleUrl>
<Point>
<coordinates>
-65.0663147,-10.8273935,163.85
</coordinates>
</Point>
</Placemark>
<Placemark>
<name>
Fri Dec 16 09:56:24 2016 S=1.87 Km/hr
</name>
<styleUrl>
#styleMap_TLP_Normal
</styleUrl>
<Point>
<coordinates>
-65.0662918,-10.8272934,164.62
</coordinates>
</Point>
</Placemark>
<Placemark>
<name>
Fri Dec 16 09:56:34 2016 S=1.97 Km/hr
</name>
<styleUrl>
#styleMap_TLP_Normal
</styleUrl>
<Point>
<coordinates>
-65.0662766,-10.8271570,164.85
</coordinates>
</Point>
</Placemark>
<Placemark>
<name>
Fri Dec 16 09:56:44 2016 S=0.44 Km/hr
</name>
<styleUrl>
#styleMap_TLP_Normal
</styleUrl>
<Point>
<coordinates>
-65.0662537,-10.8271151,165.92
</coordinates>
</Point>
</Placemark>
<Placemark>
<name>
Fri Dec 16 09:56:54 2016 S=0.79 Km/hr
</name>
<styleUrl>
#styleMap_TLP_Normal
</styleUrl>
<Point>
<coordinates>
-65.0662460,-10.8271122,166.06
</coordinates>
</Point>
</Placemark>
<Placemark>
<name>
Fri Dec 16 09:57:04 2016 S=0.28 Km/hr
</name>
<styleUrl>
#styleMap_TLP_Normal
</styleUrl>
<Point>
<coordinates>
-65.0662460,-10.8270826,167.90
</coordinates>
</Point>
</Placemark>
<Placemark>
<name>
Fri Dec 16 09:57:14 2016 S=0.24 Km/hr
</name>
<styleUrl>
#styleMap_TLP_Normal
</styleUrl>
<Point>
<coordinates>
-65.0662384,-10.8271217,168.39
</coordinates>
</Point>
</Placemark>
<Placemark>
<name>
Fri Dec 16 09:57:24 2016 S=1.21 Km/hr
</name>
<styleUrl>
#styleMap_TLP_Normal
</styleUrl>
<Point>
<coordinates>
-65.0662308,-10.8271141,168.36
</coordinates>
</Point>
</Placemark>
<Placemark>
<name>
Fri Dec 16 09:57:34 2016 S=0.17 Km/hr
</name>
<styleUrl>
#styleMap_TLP_Normal
</styleUrl>
<Point>
<coordinates>
-65.0662384,-10.8271141,168.34
</coordinates>
</Point>
</Placemark>
<Placemark>
<name>
Fri Dec 16 09:57:44 2016 S=0.83 Km/hr
</name>
<styleUrl>
#styleMap_TLP_Normal
</styleUrl>
<Point>
<coordinates>
-65.0662384,-10.8271027,168.45
</coordinates>
</Point>
</Placemark>
<Placemark>
<name>
Fri Dec 16 09:57:54 2016 S=1.62 Km/hr
</name>
<styleUrl>
#styleMap_TLP_Normal
</styleUrl>
<Point>
<coordinates>
-65.0663071,-10.8269739,168.43
</coordinates>
</Point>
</Placemark>
<Placemark>
<name>
Fri Dec 16 09:58:04 2016 S=2.25 Km/hr
</name>
<styleUrl>
#styleMap_TLP_Normal
</styleUrl>
<Point>
<coordinates>
-65.0663605,-10.8268995,168.56
</coordinates>
</Point>
</Placemark>
<Placemark>
<name>
Fri Dec 16 09:58:14 2016 S=2.41 Km/hr
</name>
<styleUrl>
#styleMap_TLP_Normal
</styleUrl>
<Point>
<coordinates>
-65.0664139,-10.8267431,168.71
</coordinates>
</Point>
</Placemark>
<Placemark>
<name>
Fri Dec 16 09:58:24 2016 S=2.39 Km/hr
</name>
<styleUrl>
#styleMap_TLP_Normal
</styleUrl>
<Point>
<coordinates>
-65.0664749,-10.8266354,168.95
</coordinates>
</Point>
</Placemark>
<Placemark>
<name>
Fri Dec 16 09:58:34 2016 S=2.29 Km/hr
</name>
<styleUrl>
#styleMap_TLP_Normal
</styleUrl>
<Point>
<coordinates>
-65.0666656,-10.8264427,169.12
</coordinates>
</Point>
</Placemark>
<Placemark>
<name>
Fri Dec 16 09:58:44 2016 S=3.33 Km/hr
</name>
<styleUrl>
#styleMap_TLP_Normal
</styleUrl>
<Point>
<coordinates>
-65.0667419,-10.8262835,169.25
</coordinates>
</Point>
</Placemark>
<Placemark>
<name>
Fri Dec 16 09:58:54 2016 S=2.39 Km/hr
</name>
<styleUrl>
#styleMap_TLP_Normal
</styleUrl>
<Point>
<coordinates>
-65.0669632,-10.8261118,168.95
</coordinates>
</Point>
</Placemark>
<Placemark>
<name>
Fri Dec 16 09:59:04 2016 S=1.07 Km/hr
</name>
<styleUrl>
#styleMap_TLP_Normal
</styleUrl>
<Point>
<coordinates>
-65.0670090,-10.8260136,168.86
</coordinates>
</Point>
</Placemark>
<Placemark>
<name>
Fri Dec 16 09:59:14 2016 S=0.84 Km/hr
</name>
<styleUrl>
#styleMap_TLP_Normal
</styleUrl>
<Point>
<coordinates>
-65.0670166,-10.8259907,169.09
</coordinates>
</Point>
</Placemark>
<Placemark>
<name>
Fri Dec 16 09:59:24 2016 S=0.99 Km/hr
</name>
<styleUrl>
#styleMap_TLP_Normal
</styleUrl>
<Point>
<coordinates>
-65.0670013,-10.8259840,169.08
</coordinates>
</Point>
</Placemark>
<Placemark>
<name>
Fri Dec 16 09:59:34 2016 S=2.74 Km/hr
</name>
<styleUrl>
#styleMap_TLP_Normal
</styleUrl>
<Point>
<coordinates>
-65.0669098,-10.8259583,169.20
</coordinates>
</Point>
</Placemark>
<Placemark>
<name>
Fri Dec 16 09:59:44 2016 S=0.51 Km/hr
</name>
<styleUrl>
#styleMap_TLP_Normal
</styleUrl>
<Point>
<coordinates>
-65.0669174,-10.8258972,169.35
</coordinates>
</Point>
</Placemark>
<Placemark>
<name>
Fri Dec 16 09:59:54 2016 S=0.87 Km/hr
</name>
<styleUrl>
#styleMap_TLP_Normal
</styleUrl>
<Point>
<coordinates>
-65.0669250,-10.8259039,169.36
</coordinates>
</Point>
</Placemark>
<Placemark>
<name>
Fri Dec 16 10:00:04 2016 S=0.65 Km/hr
</name>
<styleUrl>
#styleMap_TLP_Normal
</styleUrl>
<Point>
<coordinates>
-65.0669250,-10.8259058,169.40
</coordinates>
</Point>
</Placemark>
<Placemark>
<name>
Fri Dec 16 10:00:14 2016 S=0.67 Km/hr
</name>
<styleUrl>
#styleMap_TLP_Normal
</styleUrl>
<Point>
<coordinates>
-65.0669174,-10.8258991,169.45
</coordinates>
</Point>
</Placemark>
<Placemark>
<name>
Fri Dec 16 10:00:24 2016 S=0.48 Km/hr
</name>
<styleUrl>
#styleMap_TLP_Normal
</styleUrl>
<Point>
<coordinates>
-65.0669327,-10.8259115,170.39
</coordinates>
</Point>
</Placemark>
<Placemark>
<name>
Fri Dec 16 10:00:34 2016 S=1.97 Km/hr
</name>
<styleUrl>
#styleMap_TLP_Normal
</styleUrl>
<Point>
<coordinates>
-65.0669785,-10.8259201,170.52
</coordinates>
</Point>
</Placemark>
<Placemark>
<name>
Fri Dec 16 10:00:44 2016 S=0.78 Km/hr
</name>
<styleUrl>
#styleMap_TLP_Normal
</styleUrl>
<Point>
<coordinates>
-65.0670471,-10.8260145,172.03
</coordinates>
</Point>
</Placemark>
<Placemark>
<name>
Fri Dec 16 10:00:54 2016 S=0.89 Km/hr
</name>
<styleUrl>
#styleMap_TLP_Normal
</styleUrl>
<Point>
<coordinates>
-65.0670547,-10.8260174,172.08
</coordinates>
</Point>
</Placemark>
<Placemark>
<name>
Fri Dec 16 10:01:04 2016 S=1.01 Km/hr
</name>
<styleUrl>
#styleMap_TLP_Normal
</styleUrl>
<Point>
<coordinates>
-65.0669708,-10.8259869,172.52
</coordinates>
</Point>
</Placemark>
<Placemark>
<name>
Fri Dec 16 10:01:14 2016 S=1.69 Km/hr
</name>
<styleUrl>
#styleMap_TLP_Normal
</styleUrl>
<Point>
<coordinates>
-65.0669785,-10.8260126,173.25
</coordinates>
</Point>
</Placemark>
<Placemark>
<name>
Fri Dec 16 10:01:24 2016 S=0.41 Km/hr
</name>
<styleUrl>
#styleMap_TLP_Normal
</styleUrl>
<Point>
<coordinates>
-65.0670090,-10.8260441,175.06
</coordinates>
</Point>
</Placemark>
<Placemark>
<name>
Fri Dec 16 10:01:34 2016 S=2.02 Km/hr
</name>
<styleUrl>
#styleMap_TLP_Normal
</styleUrl>
<Point>
<coordinates>
-65.0670471,-10.8260193,175.33
</coordinates>
</Point>
</Placemark>
<Placemark>
<name>
Fri Dec 16 10:01:44 2016 S=2.27 Km/hr
</name>
<styleUrl>
#styleMap_TLP_Normal
</styleUrl>
<Point>
<coordinates>
-65.0671234,-10.8259583,175.39
</coordinates>
</Point>
</Placemark>
<Placemark>
<name>
Fri Dec 16 10:01:54 2016 S=2.20 Km/hr
</name>
<styleUrl>
#styleMap_TLP_Normal
</styleUrl>
<Point>
<coordinates>
-65.0672455,-10.8258848,175.60
</coordinates>
</Point>
</Placemark>
<Placemark>
<name>
Fri Dec 16 10:02:04 2016 S=2.92 Km/hr
</name>
<styleUrl>
#styleMap_TLP_Normal
</styleUrl>
<Point>
<coordinates>
-65.0673294,-10.8257990,175.56
</coordinates>
</Point>
</Placemark>
<Placemark>
<name>
Fri Dec 16 10:02:14 2016 S=2.73 Km/hr
</name>
<styleUrl>
#styleMap_TLP_Normal
</styleUrl>
<Point>
<coordinates>
-65.0674210,-10.8256893,175.38
</coordinates>
</Point>
</Placemark>
<Placemark>
<name>
Fri Dec 16 10:02:24 2016 S=3.52 Km/hr
</name>
<styleUrl>
#styleMap_TLP_Normal
</styleUrl>
<Point>
<coordinates>
-65.0674515,-10.8255901,175.30
</coordinates>
</Point>
</Placemark>
<Placemark>
<name>
Fri Dec 16 10:02:34 2016 S=2.49 Km/hr
</name>
<styleUrl>
#styleMap_TLP_Normal
</styleUrl>
<Point>
<coordinates>
-65.0674438,-10.8254967,175.57
</coordinates>
</Point>
</Placemark>
<Placemark>
<name>
Fri Dec 16 10:02:44 2016 S=3.35 Km/hr
</name>
<styleUrl>
#styleMap_TLP_Normal
</styleUrl>
<Point>
<coordinates>
-65.0675507,-10.8252878,178.16
</coordinates>
</Point>
</Placemark>
<Placemark>
<name>
Fri Dec 16 10:02:54 2016 S=3.10 Km/hr
</name>
<styleUrl>
#styleMap_TLP_Normal
</styleUrl>
<Point>
<coordinates>
-65.0675507,-10.8251076,179.44
</coordinates>
</Point>
</Placemark>
<Placemark>
<name>
Fri Dec 16 10:03:04 2016 S=2.35 Km/hr
</name>
<styleUrl>
#styleMap_TLP_Normal
</styleUrl>
<Point>
<coordinates>
-65.0675964,-10.8250847,179.91
</coordinates>
</Point>
</Placemark>
<Placemark>
<name>
Fri Dec 16 10:03:14 2016 S=1.61 Km/hr
</name>
<styleUrl>
#styleMap_TLP_Normal
</styleUrl>
<Point>
<coordinates>
-65.0677109,-10.8250341,181.89
</coordinates>
</Point>
</Placemark>
<Placemark>
<name>
Fri Dec 16 10:03:24 2016 S=0.89 Km/hr
</name>
<styleUrl>
#styleMap_TLP_Normal
</styleUrl>
<Point>
<coordinates>
-65.0677338,-10.8249874,182.86
</coordinates>
</Point>
</Placemark>
<Placemark>
<name>
Fri Dec 16 10:03:34 2016 S=2.30 Km/hr
</name>
<styleUrl>
#styleMap_TLP_Normal
</styleUrl>
<Point>
<coordinates>
-65.0677414,-10.8249588,182.91
</coordinates>
</Point>
</Placemark>
<Placemark>
<name>
Fri Dec 16 10:03:44 2016 S=1.19 Km/hr
</name>
<styleUrl>
#styleMap_TLP_Normal
</styleUrl>
<Point>
<coordinates>
-65.0677948,-10.8248358,184.58
</coordinates>
</Point>
</Placemark>
<Placemark>
<name>
Fri Dec 16 10:03:54 2016 S=1.94 Km/hr
</name>
<styleUrl>
#styleMap_TLP_Normal
</styleUrl>
<Point>
<coordinates>
-65.0678253,-10.8246927,185.41
</coordinates>
</Point>
</Placemark>
<Placemark>
<name>
Fri Dec 16 10:04:04 2016 S=1.08 Km/hr
</name>
<styleUrl>
#styleMap_TLP_Normal
</styleUrl>
<Point>
<coordinates>
-65.0678406,-10.8245592,185.14
</coordinates>
</Point>
</Placemark>
<Placemark>
<name>
Fri Dec 16 10:04:14 2016 S=1.26 Km/hr
</name>
<styleUrl>
#styleMap_TLP_Normal
</styleUrl>
<Point>
<coordinates>
-65.0678177,-10.8243923,184.78
</coordinates>
</Point>
</Placemark>
<Placemark>
<name>
Fri Dec 16 10:04:24 2016 S=1.83 Km/hr
</name>
<styleUrl>
#styleMap_TLP_Normal
</styleUrl>
<Point>
<coordinates>
-65.0677795,-10.8242569,184.49
</coordinates>
</Point>
</Placemark>
<Placemark>
<name>
Fri Dec 16 10:04:34 2016 S=2.03 Km/hr
</name>
<styleUrl>
#styleMap_TLP_Normal
</styleUrl>
<Point>
<coordinates>
-65.0677109,-10.8241158,184.14
</coordinates>
</Point>
</Placemark>
<Placemark>
<name>
Fri Dec 16 10:04:44 2016 S=0.43 Km/hr
</name>
<styleUrl>
#styleMap_TLP_Normal
</styleUrl>
<Point>
<coordinates>
-65.0676956,-10.8240337,183.76
</coordinates>
</Point>
</Placemark>
<Placemark>
<name>
Fri Dec 16 10:04:54 2016 S=0.44 Km/hr
</name>
<styleUrl>
#styleMap_TLP_Normal
</styleUrl>
<Point>
<coordinates>
-65.0676880,-10.8240242,183.66
</coordinates>
</Point>
</Placemark>
<Placemark>
<name>
Fri Dec 16 10:05:04 2016 S=1.35 Km/hr
</name>
<styleUrl>
#styleMap_TLP_Normal
</styleUrl>
<Point>
<coordinates>
-65.0676880,-10.8240185,183.68
</coordinates>
</Point>
</Placemark>
<Placemark>
<name>
Fri Dec 16 10:05:14 2016 S=1.07 Km/hr
</name>
<styleUrl>
#styleMap_TLP_Normal
</styleUrl>
<Point>
<coordinates>
-65.0676575,-10.8239012,183.11
</coordinates>
</Point>
</Placemark>
<Placemark>
<name>
Fri Dec 16 10:05:24 2016 S=0.34 Km/hr
</name>
<styleUrl>
#styleMap_TLP_Normal
</styleUrl>
<Point>
<coordinates>
-65.0676651,-10.8238630,182.10
</coordinates>
</Point>
</Placemark>
<Placemark>
<name>
Fri Dec 16 10:05:34 2016 S=0.76 Km/hr
</name>
<styleUrl>
#styleMap_TLP_Normal
</styleUrl>
<Point>
<coordinates>
-65.0676270,-10.8238115,181.88
</coordinates>
</Point>
</Placemark>
<Placemark>
<name>
Fri Dec 16 10:05:44 2016 S=0.71 Km/hr
</name>
<styleUrl>
#styleMap_TLP_Normal
</styleUrl>
<Point>
<coordinates>
-65.0676270,-10.8238163,182.11
</coordinates>
</Point>
</Placemark>
<Placemark>
<name>
Fri Dec 16 10:05:54 2016 S=1.27 Km/hr
</name>
<styleUrl>
#styleMap_TLP_Normal
</styleUrl>
<Point>
<coordinates>
-65.0676346,-10.8238220,182.06
</coordinates>
</Point>
</Placemark>
<Placemark>
<name>
Fri Dec 16 10:06:04 2016 S=1.47 Km/hr
</name>
<styleUrl>
#styleMap_TLP_Normal
</styleUrl>
<Point>
<coordinates>
-65.0676956,-10.8238449,180.91
</coordinates>
</Point>
</Placemark>
<Placemark>
<name>
Fri Dec 16 10:06:14 2016 S=0.20 Km/hr
</name>
<styleUrl>
#styleMap_TLP_Normal
</styleUrl>
<Point>
<coordinates>
-65.0677185,-10.8238611,180.82
</coordinates>
</Point>
</Placemark>
<Placemark>
<name>
Fri Dec 16 10:06:24 2016 S=0.67 Km/hr
</name>
<styleUrl>
#styleMap_TLP_Normal
</styleUrl>
<Point>
<coordinates>
-65.0677261,-10.8238630,180.82
</coordinates>
</Point>
</Placemark>
<Placemark>
<name>
Fri Dec 16 10:06:34 2016 S=0.82 Km/hr
</name>
<styleUrl>
#styleMap_TLP_Normal
</styleUrl>
<Point>
<coordinates>
-65.0677261,-10.8238659,180.82
</coordinates>
</Point>
</Placemark>
<Placemark>
<name>
Fri Dec 16 10:06:44 2016 S=0.50 Km/hr
</name>
<styleUrl>
#styleMap_TLP_Normal
</styleUrl>
<Point>
<coordinates>
-65.0677185,-10.8238668,180.80
</coordinates>
</Point>
</Placemark>
<Placemark>
<name>
Fri Dec 16 10:06:54 2016 S=0.77 Km/hr
</name>
<styleUrl>
#styleMap_TLP_Normal
</styleUrl>
<Point>
<coordinates>
-65.0677032,-10.8238640,180.81
</coordinates>
</Point>
</Placemark>
<Placemark>
<name>
Fri Dec 16 10:07:04 2016 S=1.01 Km/hr
</name>
<styleUrl>
#styleMap_TLP_Normal
</styleUrl>
<Point>
<coordinates>
-65.0676880,-10.8238573,180.82
</coordinates>
</Point>
</Placemark>
<Placemark>
<name>
Fri Dec 16 10:07:14 2016 S=0.71 Km/hr
</name>
<styleUrl>
#styleMap_TLP_Normal
</styleUrl>
<Point>
<coordinates>
-65.0677032,-10.8238544,181.19
</coordinates>
</Point>
</Placemark>
<Placemark>
<name>
Fri Dec 16 10:07:24 2016 S=0.27 Km/hr
</name>
<styleUrl>
#styleMap_TLP_Normal
</styleUrl>
<Point>
<coordinates>
-65.0677032,-10.8238573,181.20
</coordinates>
</Point>
</Placemark>
<Placemark>
<name>
Fri Dec 16 10:07:34 2016 S=1.14 Km/hr
</name>
<styleUrl>
#styleMap_TLP_Normal
</styleUrl>
<Point>
<coordinates>
-65.0676956,-10.8238535,181.20
</coordinates>
</Point>
</Placemark>
<Placemark>
<name>
Fri Dec 16 10:07:44 2016 S=1.22 Km/hr
</name>
<styleUrl>
#styleMap_TLP_Normal
</styleUrl>
<Point>
<coordinates>
-65.0676575,-10.8238888,182.71
</coordinates>
</Point>
</Placemark>
<Placemark>
<name>
Fri Dec 16 10:07:54 2016 S=0.63 Km/hr
</name>
<styleUrl>
#styleMap_TLP_Normal
</styleUrl>
<Point>
<coordinates>
-65.0676270,-10.8238897,182.48
</coordinates>
</Point>
</Placemark>
<Placemark>
<name>
Fri Dec 16 10:08:04 2016 S=0.28 Km/hr
</name>
<styleUrl>
#styleMap_TLP_Normal
</styleUrl>
<Point>
<coordinates>
-65.0676193,-10.8238888,182.45
</coordinates>
</Point>
</Placemark>
<Placemark>
<name>
Fri Dec 16 10:08:14 2016 S=0.50 Km/hr
</name>
<styleUrl>
#styleMap_TLP_Normal
</styleUrl>
<Point>
<coordinates>
-65.0676117,-10.8238878,182.43
</coordinates>
</Point>
</Placemark>
<Placemark>
<name>
Fri Dec 16 10:08:24 2016 S=0.44 Km/hr
</name>
<styleUrl>
#styleMap_TLP_Normal
</styleUrl>
<Point>
<coordinates>
-65.0676041,-10.8238878,182.41
</coordinates>
</Point>
</Placemark>
<Placemark>
<name>
Fri Dec 16 10:08:34 2016 S=1.81 Km/hr
</name>
<styleUrl>
#styleMap_TLP_Normal
</styleUrl>
<Point>
<coordinates>
-65.0675583,-10.8238783,182.60
</coordinates>
</Point>
</Placemark>
<Placemark>
<name>
Fri Dec 16 10:08:44 2016 S=0.98 Km/hr
</name>
<styleUrl>
#styleMap_TLP_Normal
</styleUrl>
<Point>
<coordinates>
-65.0674973,-10.8238964,182.75
</coordinates>
</Point>
</Placemark>
<Placemark>
<name>
Fri Dec 16 10:08:54 2016 S=0.64 Km/hr
</name>
<styleUrl>
#styleMap_TLP_Normal
</styleUrl>
<Point>
<coordinates>
-65.0674973,-10.8238945,182.84
</coordinates>
</Point>
</Placemark>
<Placemark>
<name>
Fri Dec 16 10:09:04 2016 S=0.42 Km/hr
</name>
<styleUrl>
#styleMap_TLP_Normal
</styleUrl>
<Point>
<coordinates>
-65.0675049,-10.8238964,182.84
</coordinates>
</Point>
</Placemark>
<Placemark>
<name>
Fri Dec 16 10:09:14 2016 S=0.42 Km/hr
</name>
<styleUrl>
#styleMap_TLP_Normal
</styleUrl>
<Point>
<coordinates>
-65.0675049,-10.8238964,182.84
</coordinates>
</Point>
</Placemark>
<Placemark>
<name>
Fri Dec 16 10:09:24 2016 S=0.25 Km/hr
</name>
<styleUrl>
#styleMap_TLP_Normal
</styleUrl>
<Point>
<coordinates>
-65.0674973,-10.8238935,182.83
</coordinates>
</Point>
</Placemark>
<Placemark>
<name>
Fri Dec 16 10:09:34 2016 S=1.21 Km/hr
</name>
<styleUrl>
#styleMap_TLP_Normal
</styleUrl>
<Point>
<coordinates>
-65.0674973,-10.8238945,182.83
</coordinates>
</Point>
</Placemark>
<Placemark>
<name>
Fri Dec 16 10:09:44 2016 S=0.74 Km/hr
</name>
<styleUrl>
#styleMap_TLP_Normal
</styleUrl>
<Point>
<coordinates>
-65.0675201,-10.8238974,182.79
</coordinates>
</Point>
</Placemark>
<Placemark>
<name>
Fri Dec 16 10:09:54 2016 S=1.16 Km/hr
</name>
<styleUrl>
#styleMap_TLP_Normal
</styleUrl>
<Point>
<coordinates>
-65.0675049,-10.8238869,182.79
</coordinates>
</Point>
</Placemark>
<Placemark>
<name>
Fri Dec 16 10:10:04 2016 S=0.66 Km/hr
</name>
<styleUrl>
#styleMap_TLP_Normal
</styleUrl>
<Point>
<coordinates>
-65.0674820,-10.8238831,182.49
</coordinates>
</Point>
</Placemark>
<Placemark>
<name>
Fri Dec 16 10:10:14 2016 S=1.00 Km/hr
</name>
<styleUrl>
#styleMap_TLP_Normal
</styleUrl>
<Point>
<coordinates>
-65.0675201,-10.8238573,182.55
</coordinates>
</Point>
</Placemark>
<Placemark>
<name>
Fri Dec 16 10:10:24 2016 S=0.95 Km/hr
</name>
<styleUrl>
#styleMap_TLP_Normal
</styleUrl>
<Point>
<coordinates>
-65.0675735,-10.8238430,182.72
</coordinates>
</Point>
</Placemark>
<Placemark>
<name>
Fri Dec 16 10:10:34 2016 S=0.91 Km/hr
</name>
<styleUrl>
#styleMap_TLP_Normal
</styleUrl>
<Point>
<coordinates>
-65.0675812,-10.8238430,182.54
</coordinates>
</Point>
</Placemark>
<Placemark>
<name>
Fri Dec 16 10:10:44 2016 S=1.14 Km/hr
</name>
<styleUrl>
#styleMap_TLP_Normal
</styleUrl>
<Point>
<coordinates>
-65.0675888,-10.8238354,182.22
</coordinates>
</Point>
</Placemark>
<Placemark>
<name>
Fri Dec 16 10:10:54 2016 S=1.05 Km/hr
</name>
<styleUrl>
#styleMap_TLP_Normal
</styleUrl>
<Point>
<coordinates>
-65.0675964,-10.8238678,181.83
</coordinates>
</Point>
</Placemark>
<Placemark>
<name>
Fri Dec 16 10:11:04 2016 S=0.58 Km/hr
</name>
<styleUrl>
#styleMap_TLP_Normal
</styleUrl>
<Point>
<coordinates>
-65.0675659,-10.8238678,181.75
</coordinates>
</Point>
</Placemark>
<Placemark>
<name>
Fri Dec 16 10:11:14 2016 S=0.82 Km/hr
</name>
<styleUrl>
#styleMap_TLP_Normal
</styleUrl>
<Point>
<coordinates>
-65.0675354,-10.8238678,181.80
</coordinates>
</Point>
</Placemark>
<Placemark>
<name>
Fri Dec 16 10:11:24 2016 S=0.82 Km/hr
</name>
<styleUrl>
#styleMap_TLP_Normal
</styleUrl>
<Point>
<coordinates>
-65.0675430,-10.8238745,181.89
</coordinates>
</Point>
</Placemark>
<Placemark>
<name>
Fri Dec 16 10:11:34 2016 S=0.34 Km/hr
</name>
<styleUrl>
#styleMap_TLP_Normal
</styleUrl>
<Point>
<coordinates>
-65.0675430,-10.8238745,181.93
</coordinates>
</Point>
</Placemark>
<Placemark>
<name>
Fri Dec 16 10:11:44 2016 S=0.92 Km/hr
</name>
<styleUrl>
#styleMap_TLP_Normal
</styleUrl>
<Point>
<coordinates>
-65.0675888,-10.8238840,182.88
</coordinates>
</Point>
</Placemark>
<Placemark>
<name>
Fri Dec 16 10:11:54 2016 S=1.15 Km/hr
</name>
<styleUrl>
#styleMap_TLP_Normal
</styleUrl>
<Point>
<coordinates>
-65.0675888,-10.8238745,183.22
</coordinates>
</Point>
</Placemark>
<Placemark>
<name>
Fri Dec 16 10:12:04 2016 S=0.90 Km/hr
</name>
<styleUrl>
#styleMap_TLP_Normal
</styleUrl>
<Point>
<coordinates>
-65.0675888,-10.8238325,183.73
</coordinates>
</Point>
</Placemark>
<Placemark>
<name>
Fri Dec 16 10:12:14 2016 S=0.82 Km/hr
</name>
<styleUrl>
#styleMap_TLP_Normal
</styleUrl>
<Point>
<coordinates>
-65.0675812,-10.8238239,183.64
</coordinates>
</Point>
</Placemark>
<Placemark>
<name>
Fri Dec 16 10:12:24 2016 S=0.40 Km/hr
</name>
<styleUrl>
#styleMap_TLP_Normal
</styleUrl>
<Point>
<coordinates>
-65.0675812,-10.8238153,183.28
</coordinates>
</Point>
</Placemark>
<Placemark>
<name>
Fri Dec 16 10:12:34 2016 S=0.67 Km/hr
</name>
<styleUrl>
#styleMap_TLP_Normal
</styleUrl>
<Point>
<coordinates>
-65.0675659,-10.8238115,183.39
</coordinates>
</Point>
</Placemark>
<Placemark>
<name>
Fri Dec 16 10:12:44 2016 S=0.76 Km/hr
</name>
<styleUrl>
#styleMap_TLP_Normal
</styleUrl>
<Point>
<coordinates>
-65.0675659,-10.8238096,183.39
</coordinates>
</Point>
</Placemark>
<Placemark>
<name>
Fri Dec 16 10:12:54 2016 S=0.23 Km/hr
</name>
<styleUrl>
#styleMap_TLP_Normal
</styleUrl>
<Point>
<coordinates>
-65.0675583,-10.8238020,183.41
</coordinates>
</Point>
</Placemark>
<Placemark>
<name>
Fri Dec 16 10:13:04 2016 S=2.45 Km/hr
</name>
<styleUrl>
#styleMap_TLP_Normal
</styleUrl>
<Point>
<coordinates>
-65.0675278,-10.8237343,183.57
</coordinates>
</Point>
</Placemark>
<Placemark>
<name>
Fri Dec 16 10:13:14 2016 S=2.22 Km/hr
</name>
<styleUrl>
#styleMap_TLP_Normal
</styleUrl>
<Point>
<coordinates>
-65.0674896,-10.8236685,183.59
</coordinates>
</Point>
</Placemark>
<Placemark>
<name>
Fri Dec 16 10:13:24 2016 S=2.31 Km/hr
</name>
<styleUrl>
#styleMap_TLP_Normal
</styleUrl>
<Point>
<coordinates>
-65.0674667,-10.8235798,183.32
</coordinates>
</Point>
</Placemark>
<Placemark>
<name>
Fri Dec 16 10:13:34 2016 S=2.70 Km/hr
</name>
<styleUrl>
#styleMap_TLP_Normal
</styleUrl>
<Point>
<coordinates>
-65.0674515,-10.8234882,183.15
</coordinates>
</Point>
</Placemark>
<Placemark>
<name>
Fri Dec 16 10:13:44 2016 S=3.21 Km/hr
</name>
<styleUrl>
#styleMap_TLP_Normal
</styleUrl>
<Point>
<coordinates>
-65.0674210,-10.8234062,182.82
</coordinates>
</Point>
</Placemark>
<Placemark>
<name>
Fri Dec 16 10:13:54 2016 S=3.23 Km/hr
</name>
<styleUrl>
#styleMap_TLP_Normal
</styleUrl>
<Point>
<coordinates>
-65.0673904,-10.8232431,182.27
</coordinates>
</Point>
</Placemark>
<Placemark>
<name>
Fri Dec 16 10:14:04 2016 S=2.86 Km/hr
</name>
<styleUrl>
#styleMap_TLP_Normal
</styleUrl>
<Point>
<coordinates>
-65.0673599,-10.8229618,168.43
</coordinates>
</Point>
</Placemark>
<Placemark>
<name>
Fri Dec 16 10:14:14 2016 S=2.99 Km/hr
</name>
<styleUrl>
#styleMap_TLP_Normal
</styleUrl>
<Point>
<coordinates>
-65.0673141,-10.8228836,164.85
</coordinates>
</Point>
</Placemark>
<Placemark>
<name>
Fri Dec 16 10:14:24 2016 S=3.54 Km/hr
</name>
<styleUrl>
#styleMap_TLP_Normal
</styleUrl>
<Point>
<coordinates>
-65.0672302,-10.8228292,162.17
</coordinates>
</Point>
</Placemark>
<Placemark>
<name>
Fri Dec 16 10:14:34 2016 S=3.77 Km/hr
</name>
<styleUrl>
#styleMap_TLP_Normal
</styleUrl>
<Point>
<coordinates>
-65.0671082,-10.8228025,159.94
</coordinates>
</Point>
</Placemark>
<Placemark>
<name>
Fri Dec 16 10:14:44 2016 S=3.75 Km/hr
</name>
<styleUrl>
#styleMap_TLP_Normal
</styleUrl>
<Point>
<coordinates>
-65.0669937,-10.8227596,159.12
</coordinates>
</Point>
</Placemark>
<Placemark>
<name>
Fri Dec 16 10:14:54 2016 S=3.00 Km/hr
</name>
<styleUrl>
#styleMap_TLP_Normal
</styleUrl>
<Point>
<coordinates>
-65.0668869,-10.8227110,159.68
</coordinates>
</Point>
</Placemark>
<Placemark>
<name>
Fri Dec 16 10:15:04 2016 S=3.36 Km/hr
</name>
<styleUrl>
#styleMap_TLP_Normal
</styleUrl>
<Point>
<coordinates>
-65.0667877,-10.8226681,159.15
</coordinates>
</Point>
</Placemark>
<Placemark>
<name>
Fri Dec 16 10:15:14 2016 S=2.50 Km/hr
</name>
<styleUrl>
#styleMap_TLP_Normal
</styleUrl>
<Point>
<coordinates>
-65.0666656,-10.8226080,157.87
</coordinates>
</Point>
</Placemark>
<Placemark>
<name>
Fri Dec 16 10:15:24 2016 S=3.00 Km/hr
</name>
<styleUrl>
#styleMap_TLP_Normal
</styleUrl>
<Point>
<coordinates>
-65.0665894,-10.8225279,157.85
</coordinates>
</Point>
</Placemark>
<Placemark>
<name>
Fri Dec 16 10:15:34 2016 S=2.36 Km/hr
</name>
<styleUrl>
#styleMap_TLP_Normal
</styleUrl>
<Point>
<coordinates>
-65.0665665,-10.8224373,155.66
</coordinates>
</Point>
</Placemark>
<Placemark>
<name>
Fri Dec 16 10:15:44 2016 S=2.97 Km/hr
</name>
<styleUrl>
#styleMap_TLP_Normal
</styleUrl>
<Point>
<coordinates>
-65.0665131,-10.8223352,154.57
</coordinates>
</Point>
</Placemark>
<Placemark>
<name>
Fri Dec 16 10:15:54 2016 S=2.49 Km/hr
</name>
<styleUrl>
#styleMap_TLP_Normal
</styleUrl>
<Point>
<coordinates>
-65.0664673,-10.8222570,153.69
</coordinates>
</Point>
</Placemark>
<Placemark>
<name>
Fri Dec 16 10:16:04 2016 S=2.84 Km/hr
</name>
<styleUrl>
#styleMap_TLP_Normal
</styleUrl>
<Point>
<coordinates>
-65.0664978,-10.8221169,152.55
</coordinates>
</Point>
</Placemark>
<Placemark>
<name>
Fri Dec 16 10:16:14 2016 S=3.15 Km/hr
</name>
<styleUrl>
#styleMap_TLP_Normal
</styleUrl>
<Point>
<coordinates>
-65.0665970,-10.8220406,152.20
</coordinates>
</Point>
</Placemark>
<Placemark>
<name>
Fri Dec 16 10:16:24 2016 S=3.36 Km/hr
</name>
<styleUrl>
#styleMap_TLP_Normal
</styleUrl>
<Point>
<coordinates>
-65.0666733,-10.8219452,151.12
</coordinates>
</Point>
</Placemark>
<Placemark>
<name>
Fri Dec 16 10:16:34 2016 S=3.98 Km/hr
</name>
<styleUrl>
#styleMap_TLP_Normal
</styleUrl>
<Point>
<coordinates>
-65.0667801,-10.8219109,151.11
</coordinates>
</Point>
</Placemark>
<Placemark>
<name>
Fri Dec 16 10:16:44 2016 S=0.72 Km/hr
</name>
<styleUrl>
#styleMap_TLP_Normal
</styleUrl>
<Point>
<coordinates>
-65.0668411,-10.8218746,151.31
</coordinates>
</Point>
</Placemark>
<Placemark>
<name>
Fri Dec 16 10:16:54 2016 S=0.98 Km/hr
</name>
<styleUrl>
#styleMap_TLP_Normal
</styleUrl>
<Point>
<coordinates>
-65.0668411,-10.8218594,151.73
</coordinates>
</Point>
</Placemark>
<Placemark>
<name>
Fri Dec 16 10:17:04 2016 S=0.51 Km/hr
</name>
<styleUrl>
#styleMap_TLP_Normal
</styleUrl>
<Point>
<coordinates>
-65.0668259,-10.8218508,151.73
</coordinates>
</Point>
</Placemark>
<Placemark>
<name>
Fri Dec 16 10:17:14 2016 S=0.53 Km/hr
</name>
<styleUrl>
#styleMap_TLP_Normal
</styleUrl>
<Point>
<coordinates>
-65.0668488,-10.8217926,151.63
</coordinates>
</Point>
</Placemark>
<Placemark>
<name>
Fri Dec 16 10:17:24 2016 S=0.94 Km/hr
</name>
<styleUrl>
#styleMap_TLP_Normal
</styleUrl>
<Point>
<coordinates>
-65.0668488,-10.8217878,151.62
</coordinates>
</Point>
</Placemark>
<Placemark>
<name>
Fri Dec 16 10:17:34 2016 S=0.69 Km/hr
</name>
<styleUrl>
#styleMap_TLP_Normal
</styleUrl>
<Point>
<coordinates>
-65.0669174,-10.8216181,151.86
</coordinates>
</Point>
</Placemark>
<Placemark>
<name>
Fri Dec 16 10:17:44 2016 S=1.33 Km/hr
</name>
<styleUrl>
#styleMap_TLP_Normal
</styleUrl>
<Point>
<coordinates>
-65.0670166,-10.8215847,152.20
</coordinates>
</Point>
</Placemark>
<Placemark>
<name>
Fri Dec 16 10:17:54 2016 S=2.13 Km/hr
</name>
<styleUrl>
#styleMap_TLP_Normal
</styleUrl>
<Point>
<coordinates>
-65.0671082,-10.8215990,152.13
</coordinates>
</Point>
</Placemark>
<Placemark>
<name>
Fri Dec 16 10:18:04 2016 S=1.47 Km/hr
</name>
<styleUrl>
#styleMap_TLP_Normal
</styleUrl>
<Point>
<coordinates>
-65.0671310,-10.8216543,151.73
</coordinates>
</Point>
</Placemark>
<Placemark>
<name>
Fri Dec 16 10:18:14 2016 S=0.78 Km/hr
</name>
<styleUrl>
#styleMap_TLP_Normal
</styleUrl>
<Point>
<coordinates>
-65.0671387,-10.8216581,151.98
</coordinates>
</Point>
</Placemark>
<Placemark>
<name>
Fri Dec 16 10:18:24 2016 S=0.67 Km/hr
</name>
<styleUrl>
#styleMap_TLP_Normal
</styleUrl>
<Point>
<coordinates>
-65.0671234,-10.8216534,152.00
</coordinates>
</Point>
</Placemark>
<Placemark>
<name>
Fri Dec 16 10:18:34 2016 S=2.19 Km/hr
</name>
<styleUrl>
#styleMap_TLP_Normal
</styleUrl>
<Point>
<coordinates>
-65.0670776,-10.8216181,151.88
</coordinates>
</Point>
</Placemark>
<Placemark>
<name>
Fri Dec 16 10:18:44 2016 S=1.65 Km/hr
</name>
<styleUrl>
#styleMap_TLP_Normal
</styleUrl>
<Point>
<coordinates>
-65.0670319,-10.8216114,151.91
</coordinates>
</Point>
</Placemark>
<Placemark>
<name>
Fri Dec 16 10:18:54 2016 S=2.09 Km/hr
</name>
<styleUrl>
#styleMap_TLP_Normal
</styleUrl>
<Point>
<coordinates>
-65.0670013,-10.8215590,150.87
</coordinates>
</Point>
</Placemark>
<Placemark>
<name>
Fri Dec 16 10:19:04 2016 S=0.67 Km/hr
</name>
<styleUrl>
#styleMap_TLP_Normal
</styleUrl>
<Point>
<coordinates>
-65.0670013,-10.8215733,150.37
</coordinates>
</Point>
</Placemark>
<Placemark>
<name>
Fri Dec 16 10:19:14 2016 S=1.15 Km/hr
</name>
<styleUrl>
#styleMap_TLP_Normal
</styleUrl>
<Point>
<coordinates>
-65.0670242,-10.8215990,150.75
</coordinates>
</Point>
</Placemark>
<Placemark>
<name>
Fri Dec 16 10:19:24 2016 S=1.41 Km/hr
</name>
<styleUrl>
#styleMap_TLP_Normal
</styleUrl>
<Point>
<coordinates>
-65.0670547,-10.8216133,150.80
</coordinates>
</Point>
</Placemark>
<Placemark>
<name>
Fri Dec 16 10:19:34 2016 S=1.26 Km/hr
</name>
<styleUrl>
#styleMap_TLP_Normal
</styleUrl>
<Point>
<coordinates>
-65.0670319,-10.8215914,152.18
</coordinates>
</Point>
</Placemark>
<Placemark>
<name>
Fri Dec 16 10:19:44 2016 S=2.65 Km/hr
</name>
<styleUrl>
#styleMap_TLP_Normal
</styleUrl>
<Point>
<coordinates>
-65.0669861,-10.8215237,152.32
</coordinates>
</Point>
</Placemark>
<Placemark>
<name>
Fri Dec 16 10:19:54 2016 S=0.34 Km/hr
</name>
<styleUrl>
#styleMap_TLP_Normal
</styleUrl>
<Point>
<coordinates>
-65.0670319,-10.8214884,149.98
</coordinates>
</Point>
</Placemark>
<Placemark>
<name>
Fri Dec 16 10:20:04 2016 S=0.96 Km/hr
</name>
<styleUrl>
#styleMap_TLP_Normal
</styleUrl>
<Point>
<coordinates>
-65.0670242,-10.8214893,149.99
</coordinates>
</Point>
</Placemark>
<Placemark>
<name>
Fri Dec 16 10:20:14 2016 S=1.70 Km/hr
</name>
<styleUrl>
#styleMap_TLP_Normal
</styleUrl>
<Point>
<coordinates>
-65.0670166,-10.8214750,150.03
</coordinates>
</Point>
</Placemark>
<Placemark>
<name>
Fri Dec 16 10:20:24 2016 S=0.97 Km/hr
</name>
<styleUrl>
#styleMap_TLP_Normal
</styleUrl>
<Point>
<coordinates>
-65.0670547,-10.8214788,148.36
</coordinates>
</Point>
</Placemark>
<Placemark>
<name>
Fri Dec 16 10:20:34 2016 S=0.60 Km/hr
</name>
<styleUrl>
#styleMap_TLP_Normal
</styleUrl>
<Point>
<coordinates>
-65.0670471,-10.8214760,148.30
</coordinates>
</Point>
</Placemark>
<Placemark>
<name>
Fri Dec 16 10:20:44 2016 S=0.46 Km/hr
</name>
<styleUrl>
#styleMap_TLP_Normal
</styleUrl>
<Point>
<coordinates>
-65.0670395,-10.8214703,148.27
</coordinates>
</Point>
</Placemark>
<Placemark>
<name>
Fri Dec 16 10:20:54 2016 S=1.22 Km/hr
</name>
<styleUrl>
#styleMap_TLP_Normal
</styleUrl>
<Point>
<coordinates>
-65.0670319,-10.8214703,148.23
</coordinates>
</Point>
</Placemark>
<Placemark>
<name>
Fri Dec 16 10:21:04 2016 S=0.69 Km/hr
</name>
<styleUrl>
#styleMap_TLP_Normal
</styleUrl>
<Point>
<coordinates>
-65.0670013,-10.8215342,151.18
</coordinates>
</Point>
</Placemark>
<Placemark>
<name>
Fri Dec 16 10:21:14 2016 S=0.75 Km/hr
</name>
<styleUrl>
#styleMap_TLP_Normal
</styleUrl>
<Point>
<coordinates>
-65.0669556,-10.8215971,151.75
</coordinates>
</Point>
</Placemark>
<Placemark>
<name>
Fri Dec 16 10:21:24 2016 S=1.26 Km/hr
</name>
<styleUrl>
#styleMap_TLP_Normal
</styleUrl>
<Point>
<coordinates>
-65.0669327,-10.8216534,152.17
</coordinates>
</Point>
</Placemark>
<Placemark>
<name>
Fri Dec 16 10:21:34 2016 S=2.31 Km/hr
</name>
<styleUrl>
#styleMap_TLP_Normal
</styleUrl>
<Point>
<coordinates>
-65.0668716,-10.8217564,153.93
</coordinates>
</Point>
</Placemark>
<Placemark>
<name>
Fri Dec 16 10:21:44 2016 S=2.09 Km/hr
</name>
<styleUrl>
#styleMap_TLP_Normal
</styleUrl>
<Point>
<coordinates>
-65.0668564,-10.8218660,156.39
</coordinates>
</Point>
</Placemark>
<Placemark>
<name>
Fri Dec 16 10:21:54 2016 S=2.51 Km/hr
</name>
<styleUrl>
#styleMap_TLP_Normal
</styleUrl>
<Point>
<coordinates>
-65.0667877,-10.8218966,157.89
</coordinates>
</Point>
</Placemark>
<Placemark>
<name>
Fri Dec 16 10:22:04 2016 S=4.51 Km/hr
</name>
<styleUrl>
#styleMap_TLP_Normal
</styleUrl>
<Point>
<coordinates>
-65.0666580,-10.8219995,158.79
</coordinates>
</Point>
</Placemark>
<Placemark>
<name>
Fri Dec 16 10:22:14 2016 S=2.85 Km/hr
</name>
<styleUrl>
#styleMap_TLP_Normal
</styleUrl>
<Point>
<coordinates>
-65.0665817,-10.8220692,158.56
</coordinates>
</Point>
</Placemark>
<Placemark>
<name>
Fri Dec 16 10:22:24 2016 S=4.34 Km/hr
</name>
<styleUrl>
#styleMap_TLP_Normal
</styleUrl>
<Point>
<coordinates>
-65.0664978,-10.8221416,159.96
</coordinates>
</Point>
</Placemark>
<Placemark>
<name>
Fri Dec 16 10:22:34 2016 S=2.88 Km/hr
</name>
<styleUrl>
#styleMap_TLP_Normal
</styleUrl>
<Point>
<coordinates>
-65.0664520,-10.8222151,158.90
</coordinates>
</Point>
</Placemark>
<Placemark>
<name>
Fri Dec 16 10:22:44 2016 S=6.12 Km/hr
</name>
<styleUrl>
#styleMap_TLP_Normal
</styleUrl>
<Point>
<coordinates>
-65.0665131,-10.8223286,157.39
</coordinates>
</Point>
</Placemark>
<Placemark>
<name>
Fri Dec 16 10:22:54 2016 S=3.83 Km/hr
</name>
<styleUrl>
#styleMap_TLP_Normal
</styleUrl>
<Point>
<coordinates>
-65.0665665,-10.8224306,155.90
</coordinates>
</Point>
</Placemark>
<Placemark>
<name>
Fri Dec 16 10:23:04 2016 S=3.03 Km/hr
</name>
<styleUrl>
#styleMap_TLP_Normal
</styleUrl>
<Point>
<coordinates>
-65.0665970,-10.8225355,154.45
</coordinates>
</Point>
</Placemark>
<Placemark>
<name>
Fri Dec 16 10:23:14 2016 S=2.86 Km/hr
</name>
<styleUrl>
#styleMap_TLP_Normal
</styleUrl>
<Point>
<coordinates>
-65.0666656,-10.8226376,153.88
</coordinates>
</Point>
</Placemark>
<Placemark>
<name>
Fri Dec 16 10:23:24 2016 S=4.36 Km/hr
</name>
<styleUrl>
#styleMap_TLP_Normal
</styleUrl>
<Point>
<coordinates>
-65.0667877,-10.8226757,153.51
</coordinates>
</Point>
</Placemark>
<Placemark>
<name>
Fri Dec 16 10:23:34 2016 S=3.82 Km/hr
</name>
<styleUrl>
#styleMap_TLP_Normal
</styleUrl>
<Point>
<coordinates>
-65.0668793,-10.8227148,153.34
</coordinates>
</Point>
</Placemark>
<Placemark>
<name>
Fri Dec 16 10:23:44 2016 S=3.42 Km/hr
</name>
<styleUrl>
#styleMap_TLP_Normal
</styleUrl>
<Point>
<coordinates>
-65.0669785,-10.8227682,152.32
</coordinates>
</Point>
</Placemark>
<Placemark>
<name>
Fri Dec 16 10:23:54 2016 S=3.05 Km/hr
</name>
<styleUrl>
#styleMap_TLP_Normal
</styleUrl>
<Point>
<coordinates>
-65.0670853,-10.8227825,150.29
</coordinates>
</Point>
</Placemark>
<Placemark>
<name>
Fri Dec 16 10:24:04 2016 S=2.48 Km/hr
</name>
<styleUrl>
#styleMap_TLP_Normal
</styleUrl>
<Point>
<coordinates>
-65.0671997,-10.8228312,151.39
</coordinates>
</Point>
</Placemark>
<Placemark>
<name>
Fri Dec 16 10:24:14 2016 S=3.03 Km/hr
</name>
<styleUrl>
#styleMap_TLP_Normal
</styleUrl>
<Point>
<coordinates>
-65.0672836,-10.8228922,152.39
</coordinates>
</Point>
</Placemark>
<Placemark>
<name>
Fri Dec 16 10:24:24 2016 S=2.75 Km/hr
</name>
<styleUrl>
#styleMap_TLP_Normal
</styleUrl>
<Point>
<coordinates>
-65.0673370,-10.8229713,153.33
</coordinates>
</Point>
</Placemark>
<Placemark>
<name>
Fri Dec 16 10:24:34 2016 S=3.77 Km/hr
</name>
<styleUrl>
#styleMap_TLP_Normal
</styleUrl>
<Point>
<coordinates>
-65.0673828,-10.8230639,154.14
</coordinates>
</Point>
</Placemark>
<Placemark>
<name>
Fri Dec 16 10:24:44 2016 S=2.37 Km/hr
</name>
<styleUrl>
#styleMap_TLP_Normal
</styleUrl>
<Point>
<coordinates>
-65.0673981,-10.8231602,155.09
</coordinates>
</Point>
</Placemark>
<Placemark>
<name>
Fri Dec 16 10:24:54 2016 S=2.35 Km/hr
</name>
<styleUrl>
#styleMap_TLP_Normal
</styleUrl>
<Point>
<coordinates>
-65.0674057,-10.8232718,154.98
</coordinates>
</Point>
</Placemark>
<Placemark>
<name>
Fri Dec 16 10:25:04 2016 S=2.81 Km/hr
</name>
<styleUrl>
#styleMap_TLP_Normal
</styleUrl>
<Point>
<coordinates>
-65.0674362,-10.8233690,154.77
</coordinates>
</Point>
</Placemark>
<Placemark>
<name>
Fri Dec 16 10:25:14 2016 S=2.00 Km/hr
</name>
<styleUrl>
#styleMap_TLP_Normal
</styleUrl>
<Point>
<coordinates>
-65.0674286,-10.8234711,154.28
</coordinates>
</Point>
</Placemark>
<Placemark>
<name>
Fri Dec 16 10:25:24 2016 S=2.34 Km/hr
</name>
<styleUrl>
#styleMap_TLP_Normal
</styleUrl>
<Point>
<coordinates>
-65.0674286,-10.8235569,153.64
</coordinates>
</Point>
</Placemark>
<Placemark>
<name>
Fri Dec 16 10:25:34 2016 S=0.45 Km/hr
</name>
<styleUrl>
#styleMap_TLP_Normal
</styleUrl>
<Point>
<coordinates>
-65.0674515,-10.8236265,153.12
</coordinates>
</Point>
</Placemark>
<Placemark>
<name>
Fri Dec 16 10:25:44 2016 S=0.42 Km/hr
</name>
<styleUrl>
#styleMap_TLP_Normal
</styleUrl>
<Point>
<coordinates>
-65.0674744,-10.8236370,153.14
</coordinates>
</Point>
</Placemark>
<Placemark>
<name>
Fri Dec 16 10:25:54 2016 S=2.31 Km/hr
</name>
<styleUrl>
#styleMap_TLP_Normal
</styleUrl>
<Point>
<coordinates>
-65.0674667,-10.8235655,153.38
</coordinates>
</Point>
</Placemark>
<Placemark>
<name>
Fri Dec 16 10:26:04 2016 S=2.67 Km/hr
</name>
<styleUrl>
#styleMap_TLP_Normal
</styleUrl>
<Point>
<coordinates>
-65.0673904,-10.8234968,153.63
</coordinates>
</Point>
</Placemark>
<Placemark>
<name>
Fri Dec 16 10:26:14 2016 S=0.53 Km/hr
</name>
<styleUrl>
#styleMap_TLP_Normal
</styleUrl>
<Point>
<coordinates>
-65.0673599,-10.8234692,153.69
</coordinates>
</Point>
</Placemark>
<Placemark>
<name>
Fri Dec 16 10:26:24 2016 S=0.51 Km/hr
</name>
<styleUrl>
#styleMap_TLP_Normal
</styleUrl>
<Point>
<coordinates>
-65.0673218,-10.8234911,153.93
</coordinates>
</Point>
</Placemark>
<Placemark>
<name>
Fri Dec 16 10:26:34 2016 S=0.23 Km/hr
</name>
<styleUrl>
#styleMap_TLP_Normal
</styleUrl>
<Point>
<coordinates>
-65.0672989,-10.8235092,154.26
</coordinates>
</Point>
</Placemark>
<Placemark>
<name>
Fri Dec 16 10:26:44 2016 S=0.58 Km/hr
</name>
<styleUrl>
#styleMap_TLP_Normal
</styleUrl>
<Point>
<coordinates>
-65.0672455,-10.8235340,154.25
</coordinates>
</Point>
</Placemark>
<Placemark>
<name>
Fri Dec 16 10:26:54 2016 S=0.53 Km/hr
</name>
<styleUrl>
#styleMap_TLP_Normal
</styleUrl>
<Point>
<coordinates>
-65.0671921,-10.8235998,153.98
</coordinates>
</Point>
</Placemark>
<Placemark>
<name>
Fri Dec 16 10:27:04 2016 S=0.67 Km/hr
</name>
<styleUrl>
#styleMap_TLP_Normal
</styleUrl>
<Point>
<coordinates>
-65.0671234,-10.8236113,154.36
</coordinates>
</Point>
</Placemark>
<Placemark>
<name>
Fri Dec 16 10:27:14 2016 S=0.27 Km/hr
</name>
<styleUrl>
#styleMap_TLP_Normal
</styleUrl>
<Point>
<coordinates>
-65.0671082,-10.8236523,155.93
</coordinates>
</Point>
</Placemark>
<Placemark>
<name>
Fri Dec 16 10:27:24 2016 S=0.34 Km/hr
</name>
<styleUrl>
#styleMap_TLP_Normal
</styleUrl>
<Point>
<coordinates>
-65.0670929,-10.8236599,156.67
</coordinates>
</Point>
</Placemark>
<Placemark>
<name>
Fri Dec 16 10:27:34 2016 S=0.87 Km/hr
</name>
<styleUrl>
#styleMap_TLP_Normal
</styleUrl>
<Point>
<coordinates>
-65.0670853,-10.8237371,157.43
</coordinates>
</Point>
</Placemark>
<Placemark>
<name>
Fri Dec 16 10:27:44 2016 S=0.98 Km/hr
</name>
<styleUrl>
#styleMap_TLP_Normal
</styleUrl>
<Point>
<coordinates>
-65.0670776,-10.8237782,157.42
</coordinates>
</Point>
</Placemark>
<Placemark>
<name>
Fri Dec 16 10:27:54 2016 S=0.65 Km/hr
</name>
<styleUrl>
#styleMap_TLP_Normal
</styleUrl>
<Point>
<coordinates>
-65.0671158,-10.8237772,157.59
</coordinates>
</Point>
</Placemark>
<Placemark>
<name>
Fri Dec 16 10:28:04 2016 S=0.91 Km/hr
</name>
<styleUrl>
#styleMap_TLP_Normal
</styleUrl>
<Point>
<coordinates>
-65.0671539,-10.8238049,157.70
</coordinates>
</Point>
</Placemark>
<Placemark>
<name>
Fri Dec 16 10:28:14 2016 S=1.12 Km/hr
</name>
<styleUrl>
#styleMap_TLP_Normal
</styleUrl>
<Point>
<coordinates>
-65.0671387,-10.8237934,157.75
</coordinates>
</Point>
</Placemark>
<Placemark>
<name>
Fri Dec 16 10:28:24 2016 S=0.41 Km/hr
</name>
<styleUrl>
#styleMap_TLP_Normal
</styleUrl>
<Point>
<coordinates>
-65.0671005,-10.8238134,157.66
</coordinates>
</Point>
</Placemark>
<Placemark>
<name>
Fri Dec 16 10:28:34 2016 S=0.30 Km/hr
</name>
<styleUrl>
#styleMap_TLP_Normal
</styleUrl>
<Point>
<coordinates>
-65.0670929,-10.8238268,157.15
</coordinates>
</Point>
</Placemark>
<Placemark>
<name>
Fri Dec 16 10:28:44 2016 S=0.84 Km/hr
</name>
<styleUrl>
#styleMap_TLP_Normal
</styleUrl>
<Point>
<coordinates>
-65.0670624,-10.8238049,157.66
</coordinates>
</Point>
</Placemark>
<Placemark>
<name>
Fri Dec 16 10:28:54 2016 S=1.03 Km/hr
</name>
<styleUrl>
#styleMap_TLP_Normal
</styleUrl>
<Point>
<coordinates>
-65.0670929,-10.8238478,159.00
</coordinates>
</Point>
</Placemark>
<Placemark>
<name>
Fri Dec 16 10:29:04 2016 S=0.65 Km/hr
</name>
<styleUrl>
#styleMap_TLP_Normal
</styleUrl>
<Point>
<coordinates>
-65.0671005,-10.8238411,159.30
</coordinates>
</Point>
</Placemark>
<Placemark>
<name>
Fri Dec 16 10:29:14 2016 S=0.31 Km/hr
</name>
<styleUrl>
#styleMap_TLP_Normal
</styleUrl>
<Point>
<coordinates>
-65.0670776,-10.8238516,158.80
</coordinates>
</Point>
</Placemark>
<Placemark>
<name>
Fri Dec 16 10:29:24 2016 S=0.50 Km/hr
</name>
<styleUrl>
#styleMap_TLP_Normal
</styleUrl>
<Point>
<coordinates>
-65.0670395,-10.8238583,158.99
</coordinates>
</Point>
</Placemark>
<Placemark>
<name>
Fri Dec 16 10:29:34 2016 S=0.21 Km/hr
</name>
<styleUrl>
#styleMap_TLP_Normal
</styleUrl>
<Point>
<coordinates>
-65.0670547,-10.8238449,158.98
</coordinates>
</Point>
</Placemark>
<Placemark>
<name>
Fri Dec 16 10:29:44 2016 S=0.25 Km/hr
</name>
<styleUrl>
#styleMap_TLP_Normal
</styleUrl>
<Point>
<coordinates>
-65.0670319,-10.8238087,159.00
</coordinates>
</Point>
</Placemark>
<Placemark>
<name>
Fri Dec 16 10:29:54 2016 S=0.19 Km/hr
</name>
<styleUrl>
#styleMap_TLP_Normal
</styleUrl>
<Point>
<coordinates>
-65.0670471,-10.8237677,158.85
</coordinates>
</Point>
</Placemark>
<Placemark>
<name>
Fri Dec 16 10:30:04 2016 S=1.01 Km/hr
</name>
<styleUrl>
#styleMap_TLP_Normal
</styleUrl>
<Point>
<coordinates>
-65.0670547,-10.8237686,158.85
</coordinates>
</Point>
</Placemark>
<Placemark>
<name>
Fri Dec 16 10:30:14 2016 S=0.53 Km/hr
</name>
<styleUrl>
#styleMap_TLP_Normal
</styleUrl>
<Point>
<coordinates>
-65.0670853,-10.8237944,158.45
</coordinates>
</Point>
</Placemark>
<Placemark>
<name>
Fri Dec 16 10:30:24 2016 S=0.62 Km/hr
</name>
<styleUrl>
#styleMap_TLP_Normal
</styleUrl>
<Point>
<coordinates>
-65.0670853,-10.8237696,157.87
</coordinates>
</Point>
</Placemark>
<Placemark>
<name>
Fri Dec 16 10:30:34 2016 S=0.87 Km/hr
</name>
<styleUrl>
#styleMap_TLP_Normal
</styleUrl>
<Point>
<coordinates>
-65.0670471,-10.8237419,157.49
</coordinates>
</Point>
</Placemark>
<Placemark>
<name>
Fri Dec 16 10:30:44 2016 S=0.47 Km/hr
</name>
<styleUrl>
#styleMap_TLP_Normal
</styleUrl>
<Point>
<coordinates>
-65.0670166,-10.8237362,157.22
</coordinates>
</Point>
</Placemark>
<Placemark>
<name>
Fri Dec 16 10:30:54 2016 S=1.14 Km/hr
</name>
<styleUrl>
#styleMap_TLP_Normal
</styleUrl>
<Point>
<coordinates>
-65.0669861,-10.8237162,157.17
</coordinates>
</Point>
</Placemark>
<Placemark>
<name>
Fri Dec 16 10:31:04 2016 S=0.30 Km/hr
</name>
<styleUrl>
#styleMap_TLP_Normal
</styleUrl>
<Point>
<coordinates>
-65.0669708,-10.8236980,157.29
</coordinates>
</Point>
</Placemark>
<Placemark>
<name>
Fri Dec 16 10:31:14 2016 S=0.91 Km/hr
</name>
<styleUrl>
#styleMap_TLP_Normal
</styleUrl>
<Point>
<coordinates>
-65.0670319,-10.8237295,158.38
</coordinates>
</Point>
</Placemark>
<Placemark>
<name>
Fri Dec 16 10:31:24 2016 S=0.36 Km/hr
</name>
<styleUrl>
#styleMap_TLP_Normal
</styleUrl>
<Point>
<coordinates>
-65.0670776,-10.8237190,158.54
</coordinates>
</Point>
</Placemark>
<Placemark>
<name>
Fri Dec 16 10:31:34 2016 S=0.46 Km/hr
</name>
<styleUrl>
#styleMap_TLP_Normal
</styleUrl>
<Point>
<coordinates>
-65.0670700,-10.8237162,158.55
</coordinates>
</Point>
</Placemark>
<Placemark>
<name>
Fri Dec 16 10:31:44 2016 S=1.11 Km/hr
</name>
<styleUrl>
#styleMap_TLP_Normal
</styleUrl>
<Point>
<coordinates>
-65.0670700,-10.8237133,158.57
</coordinates>
</Point>
</Placemark>
<Placemark>
<name>
Fri Dec 16 10:31:54 2016 S=0.68 Km/hr
</name>
<styleUrl>
#styleMap_TLP_Normal
</styleUrl>
<Point>
<coordinates>
-65.0670853,-10.8237019,158.53
</coordinates>
</Point>
</Placemark>
<Placemark>
<name>
Fri Dec 16 10:32:04 2016 S=0.05 Km/hr
</name>
<styleUrl>
#styleMap_TLP_Normal
</styleUrl>
<Point>
<coordinates>
-65.0670929,-10.8236980,158.30
</coordinates>
</Point>
</Placemark>
<Placemark>
<name>
Fri Dec 16 10:32:14 2016 S=0.33 Km/hr
</name>
<styleUrl>
#styleMap_TLP_Normal
</styleUrl>
<Point>
<coordinates>
-65.0670929,-10.8236980,158.28
</coordinates>
</Point>
</Placemark>
<Placemark>
<name>
Fri Dec 16 10:32:24 2016 S=0.80 Km/hr
</name>
<styleUrl>
#styleMap_TLP_Normal
</styleUrl>
<Point>
<coordinates>
-65.0670929,-10.8236961,158.30
</coordinates>
</Point>
</Placemark>
<Placemark>
<name>
Fri Dec 16 10:32:34 2016 S=0.18 Km/hr
</name>
<styleUrl>
#styleMap_TLP_Normal
</styleUrl>
<Point>
<coordinates>
-65.0670929,-10.8236961,158.30
</coordinates>
</Point>
</Placemark>
<Placemark>
<name>
Fri Dec 16 10:32:44 2016 S=1.54 Km/hr
</name>
<styleUrl>
#styleMap_TLP_Normal
</styleUrl>
<Point>
<coordinates>
-65.0670929,-10.8236923,158.31
</coordinates>
</Point>
</Placemark>
<Placemark>
<name>
Fri Dec 16 10:32:54 2016 S=0.23 Km/hr
</name>
<styleUrl>
#styleMap_TLP_Normal
</styleUrl>
<Point>
<coordinates>
-65.0670776,-10.8236599,159.04
</coordinates>
</Point>
</Placemark>
<Placemark>
<name>
Fri Dec 16 10:33:04 2016 S=0.68 Km/hr
</name>
<styleUrl>
#styleMap_TLP_Normal
</styleUrl>
<Point>
<coordinates>
-65.0670853,-10.8236628,159.07
</coordinates>
</Point>
</Placemark>
<Placemark>
<name>
Fri Dec 16 10:33:14 2016 S=0.55 Km/hr
</name>
<styleUrl>
#styleMap_TLP_Normal
</styleUrl>
<Point>
<coordinates>
-65.0670929,-10.8236647,159.10
</coordinates>
</Point>
</Placemark>
<Placemark>
<name>
Fri Dec 16 10:33:24 2016 S=0.52 Km/hr
</name>
<styleUrl>
#styleMap_TLP_Normal
</styleUrl>
<Point>
<coordinates>
-65.0670853,-10.8236589,159.14
</coordinates>
</Point>
</Placemark>
<Placemark>
<name>
Fri Dec 16 10:33:34 2016 S=0.47 Km/hr
</name>
<styleUrl>
#styleMap_TLP_Normal
</styleUrl>
<Point>
<coordinates>
-65.0671005,-10.8236637,159.12
</coordinates>
</Point>
</Placemark>
<Placemark>
<name>
Fri Dec 16 10:33:44 2016 S=1.10 Km/hr
</name>
<styleUrl>
#styleMap_TLP_Normal
</styleUrl>
<Point>
<coordinates>
-65.0671082,-10.8236637,159.06
</coordinates>
</Point>
</Placemark>
<Placemark>
<name>
Fri Dec 16 10:33:54 2016 S=0.84 Km/hr
</name>
<styleUrl>
#styleMap_TLP_Normal
</styleUrl>
<Point>
<coordinates>
-65.0671768,-10.8235693,159.66
</coordinates>
</Point>
</Placemark>
<Placemark>
<name>
Fri Dec 16 10:34:04 2016 S=0.91 Km/hr
</name>
<styleUrl>
#styleMap_TLP_Normal
</styleUrl>
<Point>
<coordinates>
-65.0672073,-10.8235531,159.70
</coordinates>
</Point>
</Placemark>
<Placemark>
<name>
Fri Dec 16 10:34:14 2016 S=1.88 Km/hr
</name>
<styleUrl>
#styleMap_TLP_Normal
</styleUrl>
<Point>
<coordinates>
-65.0672531,-10.8235083,159.53
</coordinates>
</Point>
</Placemark>
<Placemark>
<name>
Fri Dec 16 10:34:24 2016 S=1.31 Km/hr
</name>
<styleUrl>
#styleMap_TLP_Normal
</styleUrl>
<Point>
<coordinates>
-65.0672836,-10.8234978,159.53
</coordinates>
</Point>
</Placemark>
<Placemark>
<name>
Fri Dec 16 10:34:34 2016 S=0.78 Km/hr
</name>
<styleUrl>
#styleMap_TLP_Normal
</styleUrl>
<Point>
<coordinates>
-65.0674362,-10.8235168,159.50
</coordinates>
</Point>
</Placemark>
<Placemark>
<name>
Fri Dec 16 10:34:44 2016 S=1.92 Km/hr
</name>
<styleUrl>
#styleMap_TLP_Normal
</styleUrl>
<Point>
<coordinates>
-65.0674515,-10.8235207,159.59
</coordinates>
</Point>
</Placemark>
<Placemark>
<name>
Fri Dec 16 10:34:54 2016 S=1.65 Km/hr
</name>
<styleUrl>
#styleMap_TLP_Normal
</styleUrl>
<Point>
<coordinates>
-65.0675049,-10.8235903,159.71
</coordinates>
</Point>
</Placemark>
<Placemark>
<name>
Fri Dec 16 10:35:04 2016 S=0.42 Km/hr
</name>
<styleUrl>
#styleMap_TLP_Normal
</styleUrl>
<Point>
<coordinates>
-65.0675583,-10.8236818,160.14
</coordinates>
</Point>
</Placemark>
<Placemark>
<name>
Fri Dec 16 10:35:14 2016 S=0.69 Km/hr
</name>
<styleUrl>
#styleMap_TLP_Normal
</styleUrl>
<Point>
<coordinates>
-65.0675659,-10.8236790,160.27
</coordinates>
</Point>
</Placemark>
<Placemark>
<name>
Fri Dec 16 10:35:24 2016 S=0.36 Km/hr
</name>
<styleUrl>
#styleMap_TLP_Normal
</styleUrl>
<Point>
<coordinates>
-65.0675659,-10.8236818,160.27
</coordinates>
</Point>
</Placemark>
<Placemark>
<name>
Fri Dec 16 10:35:34 2016 S=0.85 Km/hr
</name>
<styleUrl>
#styleMap_TLP_Normal
</styleUrl>
<Point>
<coordinates>
-65.0675659,-10.8236809,160.27
</coordinates>
</Point>
</Placemark>
<Placemark>
<name>
Fri Dec 16 10:35:44 2016 S=0.90 Km/hr
</name>
<styleUrl>
#styleMap_TLP_Normal
</styleUrl>
<Point>
<coordinates>
-65.0675430,-10.8236990,160.80
</coordinates>
</Point>
</Placemark>
<Placemark>
<name>
Fri Dec 16 10:35:54 2016 S=0.43 Km/hr
</name>
<styleUrl>
#styleMap_TLP_Normal
</styleUrl>
<Point>
<coordinates>
-65.0675278,-10.8236952,160.84
</coordinates>
</Point>
</Placemark>
<Placemark>
<name>
Fri Dec 16 10:36:04 2016 S=1.08 Km/hr
</name>
<styleUrl>
#styleMap_TLP_Normal
</styleUrl>
<Point>
<coordinates>
-65.0674820,-10.8237190,161.56
</coordinates>
</Point>
</Placemark>
<Placemark>
<name>
Fri Dec 16 10:36:14 2016 S=0.51 Km/hr
</name>
<styleUrl>
#styleMap_TLP_Normal
</styleUrl>
<Point>
<coordinates>
-65.0674286,-10.8236895,162.15
</coordinates>
</Point>
</Placemark>
<Placemark>
<name>
Fri Dec 16 10:36:24 2016 S=1.07 Km/hr
</name>
<styleUrl>
#styleMap_TLP_Normal
</styleUrl>
<Point>
<coordinates>
-65.0674438,-10.8236895,162.33
</coordinates>
</Point>
</Placemark>
<Placemark>
<name>
Fri Dec 16 10:36:34 2016 S=0.15 Km/hr
</name>
<styleUrl>
#styleMap_TLP_Normal
</styleUrl>
<Point>
<coordinates>
-65.0674667,-10.8236971,162.66
</coordinates>
</Point>
</Placemark>
<Placemark>
<name>
Fri Dec 16 10:36:44 2016 S=0.50 Km/hr
</name>
<styleUrl>
#styleMap_TLP_Normal
</styleUrl>
<Point>
<coordinates>
-65.0674591,-10.8236933,162.72
</coordinates>
</Point>
</Placemark>
<Placemark>
<name>
Fri Dec 16 10:36:54 2016 S=1.09 Km/hr
</name>
<styleUrl>
#styleMap_TLP_Normal
</styleUrl>
<Point>
<coordinates>
-65.0674591,-10.8236895,162.82
</coordinates>
</Point>
</Placemark>
<Placemark>
<name>
Fri Dec 16 10:37:04 2016 S=0.53 Km/hr
</name>
<styleUrl>
#styleMap_TLP_Normal
</styleUrl>
<Point>
<coordinates>
-65.0674591,-10.8236799,163.00
</coordinates>
</Point>
</Placemark>
<Placemark>
<name>
Fri Dec 16 10:37:14 2016 S=0.44 Km/hr
</name>
<styleUrl>
#styleMap_TLP_Normal
</styleUrl>
<Point>
<coordinates>
-65.0674744,-10.8236494,162.52
</coordinates>
</Point>
</Placemark>
<Placemark>
<name>
Fri Dec 16 10:37:24 2016 S=0.13 Km/hr
</name>
<styleUrl>
#styleMap_TLP_Normal
</styleUrl>
<Point>
<coordinates>
-65.0674820,-10.8236513,162.18
</coordinates>
</Point>
</Placemark>
<Placemark>
<name>
Fri Dec 16 10:37:34 2016 S=1.10 Km/hr
</name>
<styleUrl>
#styleMap_TLP_Normal
</styleUrl>
<Point>
<coordinates>
-65.0674896,-10.8236542,162.13
</coordinates>
</Point>
</Placemark>
<Placemark>
<name>
Fri Dec 16 10:37:44 2016 S=0.37 Km/hr
</name>
<styleUrl>
#styleMap_TLP_Normal
</styleUrl>
<Point>
<coordinates>
-65.0674896,-10.8236580,162.11
</coordinates>
</Point>
</Placemark>
<Placemark>
<name>
Fri Dec 16 10:37:54 2016 S=0.57 Km/hr
</name>
<styleUrl>
#styleMap_TLP_Normal
</styleUrl>
<Point>
<coordinates>
-65.0674896,-10.8236561,162.05
</coordinates>
</Point>
</Placemark>
<Placemark>
<name>
Fri Dec 16 10:38:04 2016 S=0.54 Km/hr
</name>
<styleUrl>
#styleMap_TLP_Normal
</styleUrl>
<Point>
<coordinates>
-65.0674896,-10.8236551,162.04
</coordinates>
</Point>
</Placemark>
<Placemark>
<name>
Fri Dec 16 10:38:14 2016 S=0.40 Km/hr
</name>
<styleUrl>
#styleMap_TLP_Normal
</styleUrl>
<Point>
<coordinates>
-65.0674820,-10.8236532,162.10
</coordinates>
</Point>
</Placemark>
<Placemark>
<name>
Fri Dec 16 10:38:24 2016 S=0.35 Km/hr
</name>
<styleUrl>
#styleMap_TLP_Normal
</styleUrl>
<Point>
<coordinates>
-65.0674896,-10.8236551,162.21
</coordinates>
</Point>
</Placemark>
<Placemark>
<name>
Fri Dec 16 10:38:34 2016 S=0.23 Km/hr
</name>
<styleUrl>
#styleMap_TLP_Normal
</styleUrl>
<Point>
<coordinates>
-65.0674973,-10.8236570,162.23
</coordinates>
</Point>
</Placemark>
<Placemark>
<name>
Fri Dec 16 10:38:44 2016 S=0.41 Km/hr
</name>
<styleUrl>
#styleMap_TLP_Normal
</styleUrl>
<Point>
<coordinates>
-65.0674973,-10.8236589,162.28
</coordinates>
</Point>
</Placemark>
<Placemark>
<name>
Fri Dec 16 10:38:54 2016 S=0.76 Km/hr
</name>
<styleUrl>
#styleMap_TLP_Normal
</styleUrl>
<Point>
<coordinates>
-65.0674896,-10.8236561,162.30
</coordinates>
</Point>
</Placemark>
<Placemark>
<name>
Fri Dec 16 10:39:04 2016 S=0.53 Km/hr
</name>
<styleUrl>
#styleMap_TLP_Normal
</styleUrl>
<Point>
<coordinates>
-65.0674896,-10.8236561,162.29
</coordinates>
</Point>
</Placemark>
<Placemark>
<name>
Fri Dec 16 10:39:14 2016 S=1.22 Km/hr
</name>
<styleUrl>
#styleMap_TLP_Normal
</styleUrl>
<Point>
<coordinates>
-65.0674744,-10.8236418,162.20
</coordinates>
</Point>
</Placemark>
<Placemark>
<name>
Fri Dec 16 10:39:24 2016 S=0.69 Km/hr
</name>
<styleUrl>
#styleMap_TLP_Normal
</styleUrl>
<Point>
<coordinates>
-65.0674896,-10.8236399,162.26
</coordinates>
</Point>
</Placemark>
<Placemark>
<name>
Fri Dec 16 10:39:34 2016 S=0.34 Km/hr
</name>
<styleUrl>
#styleMap_TLP_Normal
</styleUrl>
<Point>
<coordinates>
-65.0674896,-10.8236399,162.23
</coordinates>
</Point>
</Placemark>
<Placemark>
<name>
Fri Dec 16 10:39:44 2016 S=0.46 Km/hr
</name>
<styleUrl>
#styleMap_TLP_Normal
</styleUrl>
<Point>
<coordinates>
-65.0675201,-10.8236418,162.17
</coordinates>
</Point>
</Placemark>
<Placemark>
<name>
Fri Dec 16 10:39:54 2016 S=0.17 Km/hr
</name>
<styleUrl>
#styleMap_TLP_Normal
</styleUrl>
<Point>
<coordinates>
-65.0675201,-10.8236389,161.71
</coordinates>
</Point>
</Placemark>
<Placemark>
<name>
Fri Dec 16 10:40:04 2016 S=0.13 Km/hr
</name>
<styleUrl>
#styleMap_TLP_Normal
</styleUrl>
<Point>
<coordinates>
-65.0675278,-10.8236399,161.67
</coordinates>
</Point>
</Placemark>
<Placemark>
<name>
Fri Dec 16 10:40:14 2016 S=0.15 Km/hr
</name>
<styleUrl>
#styleMap_TLP_Normal
</styleUrl>
<Point>
<coordinates>
-65.0675278,-10.8236437,161.60
</coordinates>
</Point>
</Placemark>
<Placemark>
<name>
Fri Dec 16 10:40:24 2016 S=0.19 Km/hr
</name>
<styleUrl>
#styleMap_TLP_Normal
</styleUrl>
<Point>
<coordinates>
-65.0675354,-10.8236494,161.51
</coordinates>
</Point>
</Placemark>
<Placemark>
<name>
Fri Dec 16 10:40:34 2016 S=1.01 Km/hr
</name>
<styleUrl>
#styleMap_TLP_Normal
</styleUrl>
<Point>
<coordinates>
-65.0675430,-10.8236532,161.48
</coordinates>
</Point>
</Placemark>
<Placemark>
<name>
Fri Dec 16 10:40:44 2016 S=0.68 Km/hr
</name>
<styleUrl>
#styleMap_TLP_Normal
</styleUrl>
<Point>
<coordinates>
-65.0675430,-10.8236542,161.47
</coordinates>
</Point>
</Placemark>
<Placemark>
<name>
Fri Dec 16 10:40:54 2016 S=0.08 Km/hr
</name>
<styleUrl>
#styleMap_TLP_Normal
</styleUrl>
<Point>
<coordinates>
-65.0675507,-10.8236580,161.46
</coordinates>
</Point>
</Placemark>
<Placemark>
<name>
Fri Dec 16 10:41:04 2016 S=0.49 Km/hr
</name>
<styleUrl>
#styleMap_TLP_Normal
</styleUrl>
<Point>
<coordinates>
-65.0675507,-10.8236570,161.45
</coordinates>
</Point>
</Placemark>
<Placemark>
<name>
Fri Dec 16 10:41:14 2016 S=0.25 Km/hr
</name>
<styleUrl>
#styleMap_TLP_Normal
</styleUrl>
<Point>
<coordinates>
-65.0675507,-10.8236561,161.41
</coordinates>
</Point>
</Placemark>
<Placemark>
<name>
Fri Dec 16 10:41:24 2016 S=0.17 Km/hr
</name>
<styleUrl>
#styleMap_TLP_Normal
</styleUrl>
<Point>
<coordinates>
-65.0675430,-10.8236542,161.38
</coordinates>
</Point>
</Placemark>
<Placemark>
<name>
Fri Dec 16 10:41:34 2016 S=1.28 Km/hr
</name>
<styleUrl>
#styleMap_TLP_Normal
</styleUrl>
<Point>
<coordinates>
-65.0675430,-10.8236542,161.36
</coordinates>
</Point>
</Placemark>
<Placemark>
<name>
Fri Dec 16 10:41:44 2016 S=0.15 Km/hr
</name>
<styleUrl>
#styleMap_TLP_Normal
</styleUrl>
<Point>
<coordinates>
-65.0675430,-10.8236685,161.15
</coordinates>
</Point>
</Placemark>
<Placemark>
<name>
Fri Dec 16 10:41:54 2016 S=0.61 Km/hr
</name>
<styleUrl>
#styleMap_TLP_Normal
</styleUrl>
<Point>
<coordinates>
-65.0675430,-10.8236704,161.16
</coordinates>
</Point>
</Placemark>
<Placemark>
<name>
Fri Dec 16 10:42:04 2016 S=0.43 Km/hr
</name>
<styleUrl>
#styleMap_TLP_Normal
</styleUrl>
<Point>
<coordinates>
-65.0675430,-10.8236694,161.24
</coordinates>
</Point>
</Placemark>
<Placemark>
<name>
Fri Dec 16 10:42:14 2016 S=0.32 Km/hr
</name>
<styleUrl>
#styleMap_TLP_Normal
</styleUrl>
<Point>
<coordinates>
-65.0675354,-10.8236685,161.29
</coordinates>
</Point>
</Placemark>
<Placemark>
<name>
Fri Dec 16 10:42:24 2016 S=0.19 Km/hr
</name>
<styleUrl>
#styleMap_TLP_Normal
</styleUrl>
<Point>
<coordinates>
-65.0675430,-10.8236694,161.26
</coordinates>
</Point>
</Placemark>
<Placemark>
<name>
Fri Dec 16 10:42:34 2016 S=0.57 Km/hr
</name>
<styleUrl>
#styleMap_TLP_Normal
</styleUrl>
<Point>
<coordinates>
-65.0675430,-10.8236713,161.21
</coordinates>
</Point>
</Placemark>
<Placemark>
<name>
Fri Dec 16 10:42:44 2016 S=0.79 Km/hr
</name>
<styleUrl>
#styleMap_TLP_Normal
</styleUrl>
<Point>
<coordinates>
-65.0675430,-10.8236675,161.25
</coordinates>
</Point>
</Placemark>
<Placemark>
<name>
Fri Dec 16 10:42:54 2016 S=0.17 Km/hr
</name>
<styleUrl>
#styleMap_TLP_Normal
</styleUrl>
<Point>
<coordinates>
-65.0675354,-10.8236647,161.27
</coordinates>
</Point>
</Placemark>
<Placemark>
<name>
Fri Dec 16 10:43:04 2016 S=0.72 Km/hr
</name>
<styleUrl>
#styleMap_TLP_Normal
</styleUrl>
<Point>
<coordinates>
-65.0675278,-10.8236599,161.25
</coordinates>
</Point>
</Placemark>
<Placemark>
<name>
Fri Dec 16 10:43:14 2016 S=0.18 Km/hr
</name>
<styleUrl>
#styleMap_TLP_Normal
</styleUrl>
<Point>
<coordinates>
-65.0675201,-10.8236561,161.25
</coordinates>
</Point>
</Placemark>
<Placemark>
<name>
Fri Dec 16 10:43:24 2016 S=0.43 Km/hr
</name>
<styleUrl>
#styleMap_TLP_Normal
</styleUrl>
<Point>
<coordinates>
-65.0675278,-10.8236427,161.64
</coordinates>
</Point>
</Placemark>
<Placemark>
<name>
Fri Dec 16 10:43:34 2016 S=0.44 Km/hr
</name>
<styleUrl>
#styleMap_TLP_Normal
</styleUrl>
<Point>
<coordinates>
-65.0675201,-10.8236322,161.81
</coordinates>
</Point>
</Placemark>
<Placemark>
<name>
Fri Dec 16 10:43:44 2016 S=0.62 Km/hr
</name>
<styleUrl>
#styleMap_TLP_Normal
</styleUrl>
<Point>
<coordinates>
-65.0675125,-10.8236303,161.72
</coordinates>
</Point>
</Placemark>
<Placemark>
<name>
Fri Dec 16 10:43:54 2016 S=0.67 Km/hr
</name>
<styleUrl>
#styleMap_TLP_Normal
</styleUrl>
<Point>
<coordinates>
-65.0675125,-10.8236303,161.66
</coordinates>
</Point>
</Placemark>
<Placemark>
<name>
Fri Dec 16 10:44:04 2016 S=0.50 Km/hr
</name>
<styleUrl>
#styleMap_TLP_Normal
</styleUrl>
<Point>
<coordinates>
-65.0674667,-10.8236332,161.52
</coordinates>
</Point>
</Placemark>
<Placemark>
<name>
Fri Dec 16 10:44:14 2016 S=0.42 Km/hr
</name>
<styleUrl>
#styleMap_TLP_Normal
</styleUrl>
<Point>
<coordinates>
-65.0674744,-10.8236361,161.43
</coordinates>
</Point>
</Placemark>
<Placemark>
<name>
Fri Dec 16 10:44:24 2016 S=0.20 Km/hr
</name>
<styleUrl>
#styleMap_TLP_Normal
</styleUrl>
<Point>
<coordinates>
-65.0674820,-10.8236399,161.34
</coordinates>
</Point>
</Placemark>
<Placemark>
<name>
Fri Dec 16 10:44:34 2016 S=0.35 Km/hr
</name>
<styleUrl>
#styleMap_TLP_Normal
</styleUrl>
<Point>
<coordinates>
-65.0674820,-10.8236418,161.30
</coordinates>
</Point>
</Placemark>
<Placemark>
<name>
Fri Dec 16 10:44:44 2016 S=0.58 Km/hr
</name>
<styleUrl>
#styleMap_TLP_Normal
</styleUrl>
<Point>
<coordinates>
-65.0674896,-10.8236427,161.30
</coordinates>
</Point>
</Placemark>
<Placemark>
<name>
Fri Dec 16 10:44:54 2016 S=0.74 Km/hr
</name>
<styleUrl>
#styleMap_TLP_Normal
</styleUrl>
<Point>
<coordinates>
-65.0674973,-10.8236485,161.34
</coordinates>
</Point>
</Placemark>
<Placemark>
<name>
Fri Dec 16 10:45:04 2016 S=0.30 Km/hr
</name>
<styleUrl>
#styleMap_TLP_Normal
</styleUrl>
<Point>
<coordinates>
-65.0675278,-10.8236494,161.07
</coordinates>
</Point>
</Placemark>
<Placemark>
<name>
Fri Dec 16 10:45:14 2016 S=0.20 Km/hr
</name>
<styleUrl>
#styleMap_TLP_Normal
</styleUrl>
<Point>
<coordinates>
-65.0675354,-10.8236341,162.83
</coordinates>
</Point>
</Placemark>
<Placemark>
<name>
Fri Dec 16 10:45:24 2016 S=0.27 Km/hr
</name>
<styleUrl>
#styleMap_TLP_Normal
</styleUrl>
<Point>
<coordinates>
-65.0675354,-10.8236322,162.83
</coordinates>
</Point>
</Placemark>
<Placemark>
<name>
Fri Dec 16 10:45:34 2016 S=0.17 Km/hr
</name>
<styleUrl>
#styleMap_TLP_Normal
</styleUrl>
<Point>
<coordinates>
-65.0675278,-10.8236303,162.84
</coordinates>
</Point>
</Placemark>
<Placemark>
<name>
Fri Dec 16 10:45:44 2016 S=0.42 Km/hr
</name>
<styleUrl>
#styleMap_TLP_Normal
</styleUrl>
<Point>
<coordinates>
-65.0675278,-10.8236294,162.82
</coordinates>
</Point>
</Placemark>
<Placemark>
<name>
Fri Dec 16 10:45:54 2016 S=1.09 Km/hr
</name>
<styleUrl>
#styleMap_TLP_Normal
</styleUrl>
<Point>
<coordinates>
-65.0675201,-10.8236294,162.84
</coordinates>
</Point>
</Placemark>
<Placemark>
<name>
Fri Dec 16 10:46:04 2016 S=0.28 Km/hr
</name>
<styleUrl>
#styleMap_TLP_Normal
</styleUrl>
<Point>
<coordinates>
-65.0675049,-10.8236217,162.90
</coordinates>
</Point>
</Placemark>
<Placemark>
<name>
Fri Dec 16 10:46:14 2016 S=0.94 Km/hr
</name>
<styleUrl>
#styleMap_TLP_Normal
</styleUrl>
<Point>
<coordinates>
-65.0675049,-10.8236217,163.00
</coordinates>
</Point>
</Placemark>
<Placemark>
<name>
Fri Dec 16 10:46:24 2016 S=0.52 Km/hr
</name>
<styleUrl>
#styleMap_TLP_Normal
</styleUrl>
<Point>
<coordinates>
-65.0675125,-10.8236227,163.21
</coordinates>
</Point>
</Placemark>
<Placemark>
<name>
Fri Dec 16 10:46:34 2016 S=0.29 Km/hr
</name>
<styleUrl>
#styleMap_TLP_Normal
</styleUrl>
<Point>
<coordinates>
-65.0675125,-10.8236237,163.32
</coordinates>
</Point>
</Placemark>
<Placemark>
<name>
Fri Dec 16 10:46:44 2016 S=0.05 Km/hr
</name>
<styleUrl>
#styleMap_TLP_Normal
</styleUrl>
<Point>
<coordinates>
-65.0675125,-10.8236256,163.40
</coordinates>
</Point>
</Placemark>
<Placemark>
<name>
Fri Dec 16 10:46:54 2016 S=0.33 Km/hr
</name>
<styleUrl>
#styleMap_TLP_Normal
</styleUrl>
<Point>
<coordinates>
-65.0675201,-10.8236265,163.41
</coordinates>
</Point>
</Placemark>
<Placemark>
<name>
Fri Dec 16 10:47:04 2016 S=0.15 Km/hr
</name>
<styleUrl>
#styleMap_TLP_Normal
</styleUrl>
<Point>
<coordinates>
-65.0675201,-10.8236294,163.35
</coordinates>
</Point>
</Placemark>
<Placemark>
<name>
Fri Dec 16 10:47:14 2016 S=0.18 Km/hr
</name>
<styleUrl>
#styleMap_TLP_Normal
</styleUrl>
<Point>
<coordinates>
-65.0675278,-10.8236303,163.34
</coordinates>
</Point>
</Placemark>
<Placemark>
<name>
Fri Dec 16 10:47:24 2016 S=0.19 Km/hr
</name>
<styleUrl>
#styleMap_TLP_Normal
</styleUrl>
<Point>
<coordinates>
-65.0675201,-10.8236265,163.34
</coordinates>
</Point>
</Placemark>
<Placemark>
<name>
Fri Dec 16 10:47:34 2016 S=0.26 Km/hr
</name>
<styleUrl>
#styleMap_TLP_Normal
</styleUrl>
<Point>
<coordinates>
-65.0675278,-10.8236284,163.38
</coordinates>
</Point>
</Placemark>
<Placemark>
<name>
Fri Dec 16 10:47:44 2016 S=0.19 Km/hr
</name>
<styleUrl>
#styleMap_TLP_Normal
</styleUrl>
<Point>
<coordinates>
-65.0675354,-10.8236294,163.40
</coordinates>
</Point>
</Placemark>
<Placemark>
<name>
Fri Dec 16 10:47:54 2016 S=1.26 Km/hr
</name>
<styleUrl>
#styleMap_TLP_Normal
</styleUrl>
<Point>
<coordinates>
-65.0675201,-10.8236246,163.48
</coordinates>
</Point>
</Placemark>
<Placemark>
<name>
Fri Dec 16 10:48:04 2016 S=0.17 Km/hr
</name>
<styleUrl>
#styleMap_TLP_Normal
</styleUrl>
<Point>
<coordinates>
-65.0675354,-10.8236284,163.54
</coordinates>
</Point>
</Placemark>
<Placemark>
<name>
Fri Dec 16 10:48:14 2016 S=0.47 Km/hr
</name>
<styleUrl>
#styleMap_TLP_Normal
</styleUrl>
<Point>
<coordinates>
-65.0675278,-10.8236256,163.61
</coordinates>
</Point>
</Placemark>
<Placemark>
<name>
Fri Dec 16 10:48:24 2016 S=0.65 Km/hr
</name>
<styleUrl>
#styleMap_TLP_Normal
</styleUrl>
<Point>
<coordinates>
-65.0675278,-10.8236246,163.65
</coordinates>
</Point>
</Placemark>
<Placemark>
<name>
Fri Dec 16 10:48:34 2016 S=0.38 Km/hr
</name>
<styleUrl>
#styleMap_TLP_Normal
</styleUrl>
<Point>
<coordinates>
-65.0675278,-10.8236237,163.68
</coordinates>
</Point>
</Placemark>
<Placemark>
<name>
Fri Dec 16 10:48:44 2016 S=0.26 Km/hr
</name>
<styleUrl>
#styleMap_TLP_Normal
</styleUrl>
<Point>
<coordinates>
-65.0675278,-10.8236246,163.69
</coordinates>
</Point>
</Placemark>
<Placemark>
<name>
Fri Dec 16 10:48:54 2016 S=0.43 Km/hr
</name>
<styleUrl>
#styleMap_TLP_Normal
</styleUrl>
<Point>
<coordinates>
-65.0675201,-10.8236208,163.71
</coordinates>
</Point>
</Placemark>
<Placemark>
<name>
Fri Dec 16 10:49:04 2016 S=0.37 Km/hr
</name>
<styleUrl>
#styleMap_TLP_Normal
</styleUrl>
<Point>
<coordinates>
-65.0675125,-10.8236189,163.75
</coordinates>
</Point>
</Placemark>
<Placemark>
<name>
Fri Dec 16 10:49:14 2016 S=0.23 Km/hr
</name>
<styleUrl>
#styleMap_TLP_Normal
</styleUrl>
<Point>
<coordinates>
-65.0675278,-10.8236132,164.17
</coordinates>
</Point>
</Placemark>
<Placemark>
<name>
Fri Dec 16 10:49:24 2016 S=0.75 Km/hr
</name>
<styleUrl>
#styleMap_TLP_Normal
</styleUrl>
<Point>
<coordinates>
-65.0675354,-10.8236151,164.66
</coordinates>
</Point>
</Placemark>
<Placemark>
<name>
Fri Dec 16 10:49:34 2016 S=0.72 Km/hr
</name>
<styleUrl>
#styleMap_TLP_Normal
</styleUrl>
<Point>
<coordinates>
-65.0675278,-10.8236103,164.71
</coordinates>
</Point>
</Placemark>
<Placemark>
<name>
Fri Dec 16 10:49:44 2016 S=0.48 Km/hr
</name>
<styleUrl>
#styleMap_TLP_Normal
</styleUrl>
<Point>
<coordinates>
-65.0675278,-10.8236113,164.78
</coordinates>
</Point>
</Placemark>
<Placemark>
<name>
Fri Dec 16 10:49:54 2016 S=0.24 Km/hr
</name>
<styleUrl>
#styleMap_TLP_Normal
</styleUrl>
<Point>
<coordinates>
-65.0675201,-10.8236113,164.80
</coordinates>
</Point>
</Placemark>
<Placemark>
<name>
Fri Dec 16 10:50:04 2016 S=0.50 Km/hr
</name>
<styleUrl>
#styleMap_TLP_Normal
</styleUrl>
<Point>
<coordinates>
-65.0675278,-10.8236151,164.81
</coordinates>
</Point>
</Placemark>
<Placemark>
<name>
Fri Dec 16 10:50:14 2016 S=0.69 Km/hr
</name>
<styleUrl>
#styleMap_TLP_Normal
</styleUrl>
<Point>
<coordinates>
-65.0675278,-10.8236170,164.82
</coordinates>
</Point>
</Placemark>
<Placemark>
<name>
Fri Dec 16 10:50:24 2016 S=0.58 Km/hr
</name>
<styleUrl>
#styleMap_TLP_Normal
</styleUrl>
<Point>
<coordinates>
-65.0675278,-10.8236170,164.80
</coordinates>
</Point>
</Placemark>
<Placemark>
<name>
Fri Dec 16 10:50:34 2016 S=0.37 Km/hr
</name>
<styleUrl>
#styleMap_TLP_Normal
</styleUrl>
<Point>
<coordinates>
-65.0675201,-10.8236132,164.85
</coordinates>
</Point>
</Placemark>
<Placemark>
<name>
Fri Dec 16 10:50:44 2016 S=0.28 Km/hr
</name>
<styleUrl>
#styleMap_TLP_Normal
</styleUrl>
<Point>
<coordinates>
-65.0675125,-10.8236132,164.93
</coordinates>
</Point>
</Placemark>
<Placemark>
<name>
Fri Dec 16 10:50:54 2016 S=0.47 Km/hr
</name>
<styleUrl>
#styleMap_TLP_Normal
</styleUrl>
<Point>
<coordinates>
-65.0675049,-10.8236084,164.94
</coordinates>
</Point>
</Placemark>
<Placemark>
<name>
Fri Dec 16 10:51:04 2016 S=0.31 Km/hr
</name>
<styleUrl>
#styleMap_TLP_Normal
</styleUrl>
<Point>
<coordinates>
-65.0674973,-10.8236036,164.89
</coordinates>
</Point>
</Placemark>
<Placemark>
<name>
Fri Dec 16 10:51:14 2016 S=0.13 Km/hr
</name>
<styleUrl>
#styleMap_TLP_Normal
</styleUrl>
<Point>
<coordinates>
-65.0674973,-10.8236027,164.87
</coordinates>
</Point>
</Placemark>
<Placemark>
<name>
Fri Dec 16 10:51:24 2016 S=0.35 Km/hr
</name>
<styleUrl>
#styleMap_TLP_Normal
</styleUrl>
<Point>
<coordinates>
-65.0675049,-10.8236046,164.91
</coordinates>
</Point>
</Placemark>
<Placemark>
<name>
Fri Dec 16 10:51:34 2016 S=0.64 Km/hr
</name>
<styleUrl>
#styleMap_TLP_Normal
</styleUrl>
<Point>
<coordinates>
-65.0675049,-10.8236036,164.91
</coordinates>
</Point>
</Placemark>
<Placemark>
<name>
Fri Dec 16 10:51:44 2016 S=0.30 Km/hr
</name>
<styleUrl>
#styleMap_TLP_Normal
</styleUrl>
<Point>
<coordinates>
-65.0674973,-10.8236036,164.92
</coordinates>
</Point>
</Placemark>
<Placemark>
<name>
Fri Dec 16 10:51:54 2016 S=0.47 Km/hr
</name>
<styleUrl>
#styleMap_TLP_Normal
</styleUrl>
<Point>
<coordinates>
-65.0675125,-10.8236074,164.88
</coordinates>
</Point>
</Placemark>
<Placemark>
<name>
Fri Dec 16 10:52:04 2016 S=0.69 Km/hr
</name>
<styleUrl>
#styleMap_TLP_Normal
</styleUrl>
<Point>
<coordinates>
-65.0674973,-10.8236141,164.46
</coordinates>
</Point>
</Placemark>
<Placemark>
<name>
Fri Dec 16 10:52:14 2016 S=0.90 Km/hr
</name>
<styleUrl>
#styleMap_TLP_Normal
</styleUrl>
<Point>
<coordinates>
-65.0674896,-10.8236084,164.35
</coordinates>
</Point>
</Placemark>
<Placemark>
<name>
Fri Dec 16 10:52:24 2016 S=0.19 Km/hr
</name>
<styleUrl>
#styleMap_TLP_Normal
</styleUrl>
<Point>
<coordinates>
-65.0674973,-10.8236141,164.32
</coordinates>
</Point>
</Placemark>
<Placemark>
<name>
Fri Dec 16 10:52:34 2016 S=0.28 Km/hr
</name>
<styleUrl>
#styleMap_TLP_Normal
</styleUrl>
<Point>
<coordinates>
-65.0675049,-10.8236179,164.30
</coordinates>
</Point>
</Placemark>
<Placemark>
<name>
Fri Dec 16 10:52:44 2016 S=0.04 Km/hr
</name>
<styleUrl>
#styleMap_TLP_Normal
</styleUrl>
<Point>
<coordinates>
-65.0675049,-10.8236189,164.32
</coordinates>
</Point>
</Placemark>
<Placemark>
<name>
Fri Dec 16 10:52:54 2016 S=0.67 Km/hr
</name>
<styleUrl>
#styleMap_TLP_Normal
</styleUrl>
<Point>
<coordinates>
-65.0675125,-10.8236208,164.26
</coordinates>
</Point>
</Placemark>
<Placemark>
<name>
Fri Dec 16 10:53:04 2016 S=0.30 Km/hr
</name>
<styleUrl>
#styleMap_TLP_Normal
</styleUrl>
<Point>
<coordinates>
-65.0675125,-10.8236208,164.24
</coordinates>
</Point>
</Placemark>
<Placemark>
<name>
Fri Dec 16 10:53:14 2016 S=0.71 Km/hr
</name>
<styleUrl>
#styleMap_TLP_Normal
</styleUrl>
<Point>
<coordinates>
-65.0675049,-10.8236217,164.25
</coordinates>
</Point>
</Placemark>
<Placemark>
<name>
Fri Dec 16 10:53:24 2016 S=0.70 Km/hr
</name>
<styleUrl>
#styleMap_TLP_Normal
</styleUrl>
<Point>
<coordinates>
-65.0675049,-10.8236208,164.20
</coordinates>
</Point>
</Placemark>
<Placemark>
<name>
Fri Dec 16 10:53:34 2016 S=0.93 Km/hr
</name>
<styleUrl>
#styleMap_TLP_Normal
</styleUrl>
<Point>
<coordinates>
-65.0675049,-10.8236418,163.85
</coordinates>
</Point>
</Placemark>
<Placemark>
<name>
Fri Dec 16 10:53:44 2016 S=0.49 Km/hr
</name>
<styleUrl>
#styleMap_TLP_Normal
</styleUrl>
<Point>
<coordinates>
-65.0675125,-10.8236504,161.33
</coordinates>
</Point>
</Placemark>
<Placemark>
<name>
Fri Dec 16 10:53:54 2016 S=0.58 Km/hr
</name>
<styleUrl>
#styleMap_TLP_Normal
</styleUrl>
<Point>
<coordinates>
-65.0675125,-10.8236494,161.19
</coordinates>
</Point>
</Placemark>
<Placemark>
<name>
Fri Dec 16 10:54:04 2016 S=0.23 Km/hr
</name>
<styleUrl>
#styleMap_TLP_Normal
</styleUrl>
<Point>
<coordinates>
-65.0675201,-10.8236532,161.12
</coordinates>
</Point>
</Placemark>
<Placemark>
<name>
Fri Dec 16 10:54:14 2016 S=0.46 Km/hr
</name>
<styleUrl>
#styleMap_TLP_Normal
</styleUrl>
<Point>
<coordinates>
-65.0675125,-10.8236494,161.11
</coordinates>
</Point>
</Placemark>
<Placemark>
<name>
Fri Dec 16 10:54:24 2016 S=0.68 Km/hr
</name>
<styleUrl>
#styleMap_TLP_Normal
</styleUrl>
<Point>
<coordinates>
-65.0675049,-10.8236475,161.11
</coordinates>
</Point>
</Placemark>
<Placemark>
<name>
Fri Dec 16 10:54:34 2016 S=0.63 Km/hr
</name>
<styleUrl>
#styleMap_TLP_Normal
</styleUrl>
<Point>
<coordinates>
-65.0675049,-10.8236485,161.08
</coordinates>
</Point>
</Placemark>
<Placemark>
<name>
Fri Dec 16 10:54:44 2016 S=4.03 Km/hr
</name>
<styleUrl>
#styleMap_TLP_Normal
</styleUrl>
<Point>
<coordinates>
-65.0674820,-10.8236589,160.78
</coordinates>
</Point>
</Placemark>
<Placemark>
<name>
Fri Dec 16 10:54:54 2016 S=0.77 Km/hr
</name>
<styleUrl>
#styleMap_TLP_Normal
</styleUrl>
<Point>
<coordinates>
-65.0674438,-10.8237085,156.62
</coordinates>
</Point>
</Placemark>
<Placemark>
<name>
Fri Dec 16 10:55:04 2016 S=0.89 Km/hr
</name>
<styleUrl>
#styleMap_TLP_Normal
</styleUrl>
<Point>
<coordinates>
-65.0674286,-10.8236990,156.20
</coordinates>
</Point>
</Placemark>
<Placemark>
<name>
Fri Dec 16 10:55:14 2016 S=0.50 Km/hr
</name>
<styleUrl>
#styleMap_TLP_Normal
</styleUrl>
<Point>
<coordinates>
-65.0674362,-10.8236980,156.07
</coordinates>
</Point>
</Placemark>
<Placemark>
<name>
Fri Dec 16 10:55:24 2016 S=0.62 Km/hr
</name>
<styleUrl>
#styleMap_TLP_Normal
</styleUrl>
<Point>
<coordinates>
-65.0674438,-10.8236980,156.02
</coordinates>
</Point>
</Placemark>
<Placemark>
<name>
Fri Dec 16 10:55:34 2016 S=0.75 Km/hr
</name>
<styleUrl>
#styleMap_TLP_Normal
</styleUrl>
<Point>
<coordinates>
-65.0674744,-10.8236866,155.14
</coordinates>
</Point>
</Placemark>
<Placemark>
<name>
Fri Dec 16 10:55:44 2016 S=0.51 Km/hr
</name>
<styleUrl>
#styleMap_TLP_Normal
</styleUrl>
<Point>
<coordinates>
-65.0674820,-10.8236895,155.12
</coordinates>
</Point>
</Placemark>
<Placemark>
<name>
Fri Dec 16 10:55:54 2016 S=0.11 Km/hr
</name>
<styleUrl>
#styleMap_TLP_Normal
</styleUrl>
<Point>
<coordinates>
-65.0674820,-10.8236904,155.14
</coordinates>
</Point>
</Placemark>
<Placemark>
<name>
Fri Dec 16 10:56:04 2016 S=0.22 Km/hr
</name>
<styleUrl>
#styleMap_TLP_Normal
</styleUrl>
<Point>
<coordinates>
-65.0674896,-10.8236923,155.14
</coordinates>
</Point>
</Placemark>
<Placemark>
<name>
Fri Dec 16 10:56:14 2016 S=0.38 Km/hr
</name>
<styleUrl>
#styleMap_TLP_Normal
</styleUrl>
<Point>
<coordinates>
-65.0674973,-10.8236961,155.09
</coordinates>
</Point>
</Placemark>
<Placemark>
<name>
Fri Dec 16 10:56:24 2016 S=0.57 Km/hr
</name>
<styleUrl>
#styleMap_TLP_Normal
</styleUrl>
<Point>
<coordinates>
-65.0674973,-10.8236980,155.03
</coordinates>
</Point>
</Placemark>
<Placemark>
<name>
Fri Dec 16 10:56:34 2016 S=1.35 Km/hr
</name>
<styleUrl>
#styleMap_TLP_Normal
</styleUrl>
<Point>
<coordinates>
-65.0674973,-10.8236866,155.07
</coordinates>
</Point>
</Placemark>
<Placemark>
<name>
Fri Dec 16 10:56:44 2016 S=0.69 Km/hr
</name>
<styleUrl>
#styleMap_TLP_Normal
</styleUrl>
<Point>
<coordinates>
-65.0674973,-10.8236790,156.31
</coordinates>
</Point>
</Placemark>
<Placemark>
<name>
Fri Dec 16 10:56:54 2016 S=0.15 Km/hr
</name>
<styleUrl>
#styleMap_TLP_Normal
</styleUrl>
<Point>
<coordinates>
-65.0675201,-10.8236876,156.37
</coordinates>
</Point>
</Placemark>
<Placemark>
<name>
Fri Dec 16 10:57:04 2016 S=0.44 Km/hr
</name>
<styleUrl>
#styleMap_TLP_Normal
</styleUrl>
<Point>
<coordinates>
-65.0675201,-10.8236856,156.36
</coordinates>
</Point>
</Placemark>
<Placemark>
<name>
Fri Dec 16 10:57:14 2016 S=0.90 Km/hr
</name>
<styleUrl>
#styleMap_TLP_Normal
</styleUrl>
<Point>
<coordinates>
-65.0675125,-10.8236847,156.35
</coordinates>
</Point>
</Placemark>
<Placemark>
<name>
Fri Dec 16 10:57:24 2016 S=1.55 Km/hr
</name>
<styleUrl>
#styleMap_TLP_Normal
</styleUrl>
<Point>
<coordinates>
-65.0675201,-10.8236856,156.36
</coordinates>
</Point>
</Placemark>
<Placemark>
<name>
Fri Dec 16 10:57:34 2016 S=0.15 Km/hr
</name>
<styleUrl>
#styleMap_TLP_Normal
</styleUrl>
<Point>
<coordinates>
-65.0674896,-10.8236790,155.67
</coordinates>
</Point>
</Placemark>
<Placemark>
<name>
Fri Dec 16 10:57:44 2016 S=0.24 Km/hr
</name>
<styleUrl>
#styleMap_TLP_Normal
</styleUrl>
<Point>
<coordinates>
-65.0674973,-10.8236799,155.70
</coordinates>
</Point>
</Placemark>
<Placemark>
<name>
Fri Dec 16 10:57:54 2016 S=0.38 Km/hr
</name>
<styleUrl>
#styleMap_TLP_Normal
</styleUrl>
<Point>
<coordinates>
-65.0675049,-10.8236809,155.72
</coordinates>
</Point>
</Placemark>
<Placemark>
<name>
Fri Dec 16 10:58:04 2016 S=0.17 Km/hr
</name>
<styleUrl>
#styleMap_TLP_Normal
</styleUrl>
<Point>
<coordinates>
-65.0675125,-10.8236866,155.69
</coordinates>
</Point>
</Placemark>
<Placemark>
<name>
Fri Dec 16 10:58:14 2016 S=0.71 Km/hr
</name>
<styleUrl>
#styleMap_TLP_Normal
</styleUrl>
<Point>
<coordinates>
-65.0675201,-10.8236904,155.64
</coordinates>
</Point>
</Placemark>
<Placemark>
<name>
Fri Dec 16 10:58:24 2016 S=0.58 Km/hr
</name>
<styleUrl>
#styleMap_TLP_Normal
</styleUrl>
<Point>
<coordinates>
-65.0675125,-10.8236780,154.99
</coordinates>
</Point>
</Placemark>
<Placemark>
<name>
Fri Dec 16 10:58:34 2016 S=0.94 Km/hr
</name>
<styleUrl>
#styleMap_TLP_Normal
</styleUrl>
<Point>
<coordinates>
-65.0674896,-10.8236675,154.46
</coordinates>
</Point>
</Placemark>
<Placemark>
<name>
Fri Dec 16 10:58:44 2016 S=1.00 Km/hr
</name>
<styleUrl>
#styleMap_TLP_Normal
</styleUrl>
<Point>
<coordinates>
-65.0674820,-10.8236666,154.45
</coordinates>
</Point>
</Placemark>
<Placemark>
<name>
Fri Dec 16 10:58:54 2016 S=0.24 Km/hr
</name>
<styleUrl>
#styleMap_TLP_Normal
</styleUrl>
<Point>
<coordinates>
-65.0674744,-10.8236561,154.04
</coordinates>
</Point>
</Placemark>
<Placemark>
<name>
Fri Dec 16 10:59:04 2016 S=0.25 Km/hr
</name>
<styleUrl>
#styleMap_TLP_Normal
</styleUrl>
<Point>
<coordinates>
-65.0674744,-10.8236551,154.06
</coordinates>
</Point>
</Placemark>
<Placemark>
<name>
Fri Dec 16 10:59:14 2016 S=0.43 Km/hr
</name>
<styleUrl>
#styleMap_TLP_Normal
</styleUrl>
<Point>
<coordinates>
-65.0674667,-10.8236532,154.04
</coordinates>
</Point>
</Placemark>
<Placemark>
<name>
Fri Dec 16 10:59:24 2016 S=0.30 Km/hr
</name>
<styleUrl>
#styleMap_TLP_Normal
</styleUrl>
<Point>
<coordinates>
-65.0674667,-10.8236523,154.02
</coordinates>
</Point>
</Placemark>
<Placemark>
<name>
Fri Dec 16 10:59:34 2016 S=0.70 Km/hr
</name>
<styleUrl>
#styleMap_TLP_Normal
</styleUrl>
<Point>
<coordinates>
-65.0674667,-10.8236551,154.05
</coordinates>
</Point>
</Placemark>
<Placemark>
<name>
Fri Dec 16 10:59:44 2016 S=0.62 Km/hr
</name>
<styleUrl>
#styleMap_TLP_Normal
</styleUrl>
<Point>
<coordinates>
-65.0674820,-10.8236618,154.08
</coordinates>
</Point>
</Placemark>
<Placemark>
<name>
Fri Dec 16 10:59:54 2016 S=0.03 Km/hr
</name>
<styleUrl>
#styleMap_TLP_Normal
</styleUrl>
<Point>
<coordinates>
-65.0674820,-10.8236637,154.11
</coordinates>
</Point>
</Placemark>
<Placemark>
<name>
Fri Dec 16 11:00:04 2016 S=0.44 Km/hr
</name>
<styleUrl>
#styleMap_TLP_Normal
</styleUrl>
<Point>
<coordinates>
-65.0674744,-10.8236628,154.07
</coordinates>
</Point>
</Placemark>
<Placemark>
<name>
Fri Dec 16 11:00:14 2016 S=0.35 Km/hr
</name>
<styleUrl>
#styleMap_TLP_Normal
</styleUrl>
<Point>
<coordinates>
-65.0674744,-10.8236599,154.01
</coordinates>
</Point>
</Placemark>
<Placemark>
<name>
Fri Dec 16 11:00:24 2016 S=0.81 Km/hr
</name>
<styleUrl>
#styleMap_TLP_Normal
</styleUrl>
<Point>
<coordinates>
-65.0674820,-10.8236637,154.00
</coordinates>
</Point>
</Placemark>
<Placemark>
<name>
Fri Dec 16 11:00:34 2016 S=0.51 Km/hr
</name>
<styleUrl>
#styleMap_TLP_Normal
</styleUrl>
<Point>
<coordinates>
-65.0674820,-10.8236647,154.03
</coordinates>
</Point>
</Placemark>
<Placemark>
<name>
Fri Dec 16 11:00:44 2016 S=0.61 Km/hr
</name>
<styleUrl>
#styleMap_TLP_Normal
</styleUrl>
<Point>
<coordinates>
-65.0674744,-10.8236609,154.06
</coordinates>
</Point>
</Placemark>
<Placemark>
<name>
Fri Dec 16 11:00:54 2016 S=0.29 Km/hr
</name>
<styleUrl>
#styleMap_TLP_Normal
</styleUrl>
<Point>
<coordinates>
-65.0674820,-10.8236628,154.11
</coordinates>
</Point>
</Placemark>
<Placemark>
<name>
Fri Dec 16 11:01:04 2016 S=1.07 Km/hr
</name>
<styleUrl>
#styleMap_TLP_Normal
</styleUrl>
<Point>
<coordinates>
-65.0674896,-10.8236828,153.68
</coordinates>
</Point>
</Placemark>
<Placemark>
<name>
Fri Dec 16 11:01:14 2016 S=0.42 Km/hr
</name>
<styleUrl>
#styleMap_TLP_Normal
</styleUrl>
<Point>
<coordinates>
-65.0674896,-10.8237028,153.34
</coordinates>
</Point>
</Placemark>
<Placemark>
<name>
Fri Dec 16 11:01:24 2016 S=1.12 Km/hr
</name>
<styleUrl>
#styleMap_TLP_Normal
</styleUrl>
<Point>
<coordinates>
-65.0674515,-10.8237267,153.14
</coordinates>
</Point>
</Placemark>
<Placemark>
<name>
Fri Dec 16 11:01:34 2016 S=0.17 Km/hr
</name>
<styleUrl>
#styleMap_TLP_Normal
</styleUrl>
<Point>
<coordinates>
-65.0674515,-10.8237181,153.21
</coordinates>
</Point>
</Placemark>
<Placemark>
<name>
Fri Dec 16 11:01:44 2016 S=0.63 Km/hr
</name>
<styleUrl>
#styleMap_TLP_Normal
</styleUrl>
<Point>
<coordinates>
-65.0674515,-10.8237162,153.26
</coordinates>
</Point>
</Placemark>
<Placemark>
<name>
Fri Dec 16 11:01:54 2016 S=0.80 Km/hr
</name>
<styleUrl>
#styleMap_TLP_Normal
</styleUrl>
<Point>
<coordinates>
-65.0674744,-10.8237333,152.86
</coordinates>
</Point>
</Placemark>
<Placemark>
<name>
Fri Dec 16 11:02:04 2016 S=0.58 Km/hr
</name>
<styleUrl>
#styleMap_TLP_Normal
</styleUrl>
<Point>
<coordinates>
-65.0674744,-10.8237362,152.88
</coordinates>
</Point>
</Placemark>
<Placemark>
<name>
Fri Dec 16 11:02:14 2016 S=0.36 Km/hr
</name>
<styleUrl>
#styleMap_TLP_Normal
</styleUrl>
<Point>
<coordinates>
-65.0674820,-10.8237410,152.84
</coordinates>
</Point>
</Placemark>
<Placemark>
<name>
Fri Dec 16 11:02:24 2016 S=0.79 Km/hr
</name>
<styleUrl>
#styleMap_TLP_Normal
</styleUrl>
<Point>
<coordinates>
-65.0674820,-10.8237438,152.80
</coordinates>
</Point>
</Placemark>
<Placemark>
<name>
Fri Dec 16 11:02:34 2016 S=0.15 Km/hr
</name>
<styleUrl>
#styleMap_TLP_Normal
</styleUrl>
<Point>
<coordinates>
-65.0674820,-10.8237429,152.80
</coordinates>
</Point>
</Placemark>
<Placemark>
<name>
Fri Dec 16 11:02:44 2016 S=1.83 Km/hr
</name>
<styleUrl>
#styleMap_TLP_Normal
</styleUrl>
<Point>
<coordinates>
-65.0674591,-10.8237181,152.71
</coordinates>
</Point>
</Placemark>
<Placemark>
<name>
Fri Dec 16 11:02:54 2016 S=0.59 Km/hr
</name>
<styleUrl>
#styleMap_TLP_Normal
</styleUrl>
<Point>
<coordinates>
-65.0674438,-10.8237104,152.53
</coordinates>
</Point>
</Placemark>
<Placemark>
<name>
Fri Dec 16 11:03:04 2016 S=0.44 Km/hr
</name>
<styleUrl>
#styleMap_TLP_Normal
</styleUrl>
<Point>
<coordinates>
-65.0674438,-10.8237104,152.56
</coordinates>
</Point>
</Placemark>
<Placemark>
<name>
Fri Dec 16 11:03:14 2016 S=0.51 Km/hr
</name>
<styleUrl>
#styleMap_TLP_Normal
</styleUrl>
<Point>
<coordinates>
-65.0674286,-10.8237066,152.61
</coordinates>
</Point>
</Placemark>
<Placemark>
<name>
Fri Dec 16 11:03:24 2016 S=1.40 Km/hr
</name>
<styleUrl>
#styleMap_TLP_Normal
</styleUrl>
<Point>
<coordinates>
-65.0674210,-10.8236895,152.76
</coordinates>
</Point>
</Placemark>
<Placemark>
<name>
Fri Dec 16 11:03:34 2016 S=1.76 Km/hr
</name>
<styleUrl>
#styleMap_TLP_Normal
</styleUrl>
<Point>
<coordinates>
-65.0674210,-10.8237076,153.01
</coordinates>
</Point>
</Placemark>
<Placemark>
<name>
Fri Dec 16 11:03:44 2016 S=0.16 Km/hr
</name>
<styleUrl>
#styleMap_TLP_Normal
</styleUrl>
<Point>
<coordinates>
-65.0674210,-10.8237219,153.30
</coordinates>
</Point>
</Placemark>
<Placemark>
<name>
Fri Dec 16 11:03:54 2016 S=0.79 Km/hr
</name>
<styleUrl>
#styleMap_TLP_Normal
</styleUrl>
<Point>
<coordinates>
-65.0674286,-10.8237257,153.32
</coordinates>
</Point>
</Placemark>
<Placemark>
<name>
Fri Dec 16 11:04:04 2016 S=0.70 Km/hr
</name>
<styleUrl>
#styleMap_TLP_Normal
</styleUrl>
<Point>
<coordinates>
-65.0674362,-10.8237247,153.32
</coordinates>
</Point>
</Placemark>
<Placemark>
<name>
Fri Dec 16 11:04:14 2016 S=0.91 Km/hr
</name>
<styleUrl>
#styleMap_TLP_Normal
</styleUrl>
<Point>
<coordinates>
-65.0674362,-10.8237238,153.32
</coordinates>
</Point>
</Placemark>
<Placemark>
<name>
Fri Dec 16 11:04:24 2016 S=0.67 Km/hr
</name>
<styleUrl>
#styleMap_TLP_Normal
</styleUrl>
<Point>
<coordinates>
-65.0674438,-10.8237286,153.30
</coordinates>
</Point>
</Placemark>
<Placemark>
<name>
Fri Dec 16 11:04:34 2016 S=0.73 Km/hr
</name>
<styleUrl>
#styleMap_TLP_Normal
</styleUrl>
<Point>
<coordinates>
-65.0674896,-10.8237267,153.17
</coordinates>
</Point>
</Placemark>
<Placemark>
<name>
Fri Dec 16 11:04:44 2016 S=0.42 Km/hr
</name>
<styleUrl>
#styleMap_TLP_Normal
</styleUrl>
<Point>
<coordinates>
-65.0674896,-10.8237200,153.11
</coordinates>
</Point>
</Placemark>
<Placemark>
<name>
Fri Dec 16 11:04:54 2016 S=0.12 Km/hr
</name>
<styleUrl>
#styleMap_TLP_Normal
</styleUrl>
<Point>
<coordinates>
-65.0674973,-10.8237190,153.10
</coordinates>
</Point>
</Placemark>
<Placemark>
<name>
Fri Dec 16 11:05:04 2016 S=0.21 Km/hr
</name>
<styleUrl>
#styleMap_TLP_Normal
</styleUrl>
<Point>
<coordinates>
-65.0674973,-10.8237209,153.07
</coordinates>
</Point>
</Placemark>
<Placemark>
<name>
Fri Dec 16 11:05:14 2016 S=0.77 Km/hr
</name>
<styleUrl>
#styleMap_TLP_Normal
</styleUrl>
<Point>
<coordinates>
-65.0674973,-10.8237200,153.11
</coordinates>
</Point>
</Placemark>
<Placemark>
<name>
Fri Dec 16 11:05:24 2016 S=1.09 Km/hr
</name>
<styleUrl>
#styleMap_TLP_Normal
</styleUrl>
<Point>
<coordinates>
-65.0675049,-10.8237133,153.18
</coordinates>
</Point>
</Placemark>
<Placemark>
<name>
Fri Dec 16 11:05:34 2016 S=0.27 Km/hr
</name>
<styleUrl>
#styleMap_TLP_Normal
</styleUrl>
<Point>
<coordinates>
-65.0675049,-10.8237219,153.37
</coordinates>
</Point>
</Placemark>
<Placemark>
<name>
Fri Dec 16 11:05:44 2016 S=0.69 Km/hr
</name>
<styleUrl>
#styleMap_TLP_Normal
</styleUrl>
<Point>
<coordinates>
-65.0675125,-10.8237267,153.37
</coordinates>
</Point>
</Placemark>
<Placemark>
<name>
Fri Dec 16 11:05:54 2016 S=0.29 Km/hr
</name>
<styleUrl>
#styleMap_TLP_Normal
</styleUrl>
<Point>
<coordinates>
-65.0675125,-10.8237276,153.32
</coordinates>
</Point>
</Placemark>
<Placemark>
<name>
Fri Dec 16 11:06:04 2016 S=0.22 Km/hr
</name>
<styleUrl>
#styleMap_TLP_Normal
</styleUrl>
<Point>
<coordinates>
-65.0675125,-10.8237286,153.26
</coordinates>
</Point>
</Placemark>
<Placemark>
<name>
Fri Dec 16 11:06:14 2016 S=0.38 Km/hr
</name>
<styleUrl>
#styleMap_TLP_Normal
</styleUrl>
<Point>
<coordinates>
-65.0674973,-10.8237314,153.42
</coordinates>
</Point>
</Placemark>
<Placemark>
<name>
Fri Dec 16 11:06:24 2016 S=0.78 Km/hr
</name>
<styleUrl>
#styleMap_TLP_Normal
</styleUrl>
<Point>
<coordinates>
-65.0675049,-10.8237371,153.45
</coordinates>
</Point>
</Placemark>
<Placemark>
<name>
Fri Dec 16 11:06:34 2016 S=0.43 Km/hr
</name>
<styleUrl>
#styleMap_TLP_Normal
</styleUrl>
<Point>
<coordinates>
-65.0675049,-10.8237400,153.40
</coordinates>
</Point>
</Placemark>
<Placemark>
<name>
Fri Dec 16 11:06:44 2016 S=0.10 Km/hr
</name>
<styleUrl>
#styleMap_TLP_Normal
</styleUrl>
<Point>
<coordinates>
-65.0675049,-10.8237381,153.39
</coordinates>
</Point>
</Placemark>
<Placemark>
<name>
Fri Dec 16 11:06:54 2016 S=0.44 Km/hr
</name>
<styleUrl>
#styleMap_TLP_Normal
</styleUrl>
<Point>
<coordinates>
-65.0675125,-10.8237419,153.41
</coordinates>
</Point>
</Placemark>
<Placemark>
<name>
Fri Dec 16 11:07:04 2016 S=0.31 Km/hr
</name>
<styleUrl>
#styleMap_TLP_Normal
</styleUrl>
<Point>
<coordinates>
-65.0674744,-10.8237343,153.77
</coordinates>
</Point>
</Placemark>
<Placemark>
<name>
Fri Dec 16 11:07:14 2016 S=0.64 Km/hr
</name>
<styleUrl>
#styleMap_TLP_Normal
</styleUrl>
<Point>
<coordinates>
-65.0674744,-10.8237352,153.78
</coordinates>
</Point>
</Placemark>
<Placemark>
<name>
Fri Dec 16 11:07:24 2016 S=1.22 Km/hr
</name>
<styleUrl>
#styleMap_TLP_Normal
</styleUrl>
<Point>
<coordinates>
-65.0674591,-10.8237295,153.81
</coordinates>
</Point>
</Placemark>
<Placemark>
<name>
Fri Dec 16 11:07:34 2016 S=0.71 Km/hr
</name>
<styleUrl>
#styleMap_TLP_Normal
</styleUrl>
<Point>
<coordinates>
-65.0674744,-10.8237038,153.40
</coordinates>
</Point>
</Placemark>
<Placemark>
<name>
Fri Dec 16 11:07:44 2016 S=0.99 Km/hr
</name>
<styleUrl>
#styleMap_TLP_Normal
</styleUrl>
<Point>
<coordinates>
-65.0674744,-10.8237038,153.42
</coordinates>
</Point>
</Placemark>
<Placemark>
<name>
Fri Dec 16 11:07:54 2016 S=0.45 Km/hr
</name>
<styleUrl>
#styleMap_TLP_Normal
</styleUrl>
<Point>
<coordinates>
-65.0674744,-10.8237076,153.67
</coordinates>
</Point>
</Placemark>
<Placemark>
<name>
Fri Dec 16 11:08:04 2016 S=1.22 Km/hr
</name>
<styleUrl>
#styleMap_TLP_Normal
</styleUrl>
<Point>
<coordinates>
-65.0675125,-10.8237400,154.34
</coordinates>
</Point>
</Placemark>
<Placemark>
<name>
Fri Dec 16 11:08:14 2016 S=1.09 Km/hr
</name>
<styleUrl>
#styleMap_TLP_Normal
</styleUrl>
<Point>
<coordinates>
-65.0675583,-10.8238125,156.69
</coordinates>
</Point>
</Placemark>
<Placemark>
<name>
Fri Dec 16 11:08:24 2016 S=2.49 Km/hr
</name>
<styleUrl>
#styleMap_TLP_Normal
</styleUrl>
<Point>
<coordinates>
-65.0676041,-10.8239307,159.04
</coordinates>
</Point>
</Placemark>
<Placemark>
<name>
Fri Dec 16 11:08:34 2016 S=1.48 Km/hr
</name>
<styleUrl>
#styleMap_TLP_Normal
</styleUrl>
<Point>
<coordinates>
-65.0676270,-10.8240261,159.06
</coordinates>
</Point>
</Placemark>
<Placemark>
<name>
Fri Dec 16 11:08:44 2016 S=3.29 Km/hr
</name>
<styleUrl>
#styleMap_TLP_Normal
</styleUrl>
<Point>
<coordinates>
-65.0677032,-10.8241882,157.58
</coordinates>
</Point>
</Placemark>
<Placemark>
<name>
Fri Dec 16 11:08:54 2016 S=3.12 Km/hr
</name>
<styleUrl>
#styleMap_TLP_Normal
</styleUrl>
<Point>
<coordinates>
-65.0677261,-10.8243017,158.26
</coordinates>
</Point>
</Placemark>
<Placemark>
<name>
Fri Dec 16 11:09:04 2016 S=2.63 Km/hr
</name>
<styleUrl>
#styleMap_TLP_Normal
</styleUrl>
<Point>
<coordinates>
-65.0677795,-10.8244104,159.12
</coordinates>
</Point>
</Placemark>
<Placemark>
<name>
Fri Dec 16 11:09:14 2016 S=1.99 Km/hr
</name>
<styleUrl>
#styleMap_TLP_Normal
</styleUrl>
<Point>
<coordinates>
-65.0678177,-10.8244772,160.28
</coordinates>
</Point>
</Placemark>
<Placemark>
<name>
Fri Dec 16 11:09:24 2016 S=1.37 Km/hr
</name>
<styleUrl>
#styleMap_TLP_Normal
</styleUrl>
<Point>
<coordinates>
-65.0678406,-10.8246260,161.29
</coordinates>
</Point>
</Placemark>
<Placemark>
<name>
Fri Dec 16 11:09:34 2016 S=1.38 Km/hr
</name>
<styleUrl>
#styleMap_TLP_Normal
</styleUrl>
<Point>
<coordinates>
-65.0678406,-10.8247204,161.47
</coordinates>
</Point>
</Placemark>
<Placemark>
<name>
Fri Dec 16 11:09:44 2016 S=1.51 Km/hr
</name>
<styleUrl>
#styleMap_TLP_Normal
</styleUrl>
<Point>
<coordinates>
-65.0678406,-10.8247957,162.59
</coordinates>
</Point>
</Placemark>
<Placemark>
<name>
Fri Dec 16 11:09:54 2016 S=1.47 Km/hr
</name>
<styleUrl>
#styleMap_TLP_Normal
</styleUrl>
<Point>
<coordinates>
-65.0678101,-10.8248453,162.91
</coordinates>
</Point>
</Placemark>
<Placemark>
<name>
Fri Dec 16 11:10:04 2016 S=2.84 Km/hr
</name>
<styleUrl>
#styleMap_TLP_Normal
</styleUrl>
<Point>
<coordinates>
-65.0677109,-10.8249569,162.44
</coordinates>
</Point>
</Placemark>
<Placemark>
<name>
Fri Dec 16 11:10:14 2016 S=2.33 Km/hr
</name>
<styleUrl>
#styleMap_TLP_Normal
</styleUrl>
<Point>
<coordinates>
-65.0676498,-10.8250504,163.04
</coordinates>
</Point>
</Placemark>
<Placemark>
<name>
Fri Dec 16 11:10:24 2016 S=0.14 Km/hr
</name>
<styleUrl>
#styleMap_TLP_Normal
</styleUrl>
<Point>
<coordinates>
-65.0676041,-10.8251629,163.57
</coordinates>
</Point>
</Placemark>
<Placemark>
<name>
Fri Dec 16 11:10:34 2016 S=0.90 Km/hr
</name>
<styleUrl>
#styleMap_TLP_Normal
</styleUrl>
<Point>
<coordinates>
-65.0676117,-10.8251715,163.61
</coordinates>
</Point>
</Placemark>
<Placemark>
<name>
Fri Dec 16 11:10:44 2016 S=1.08 Km/hr
</name>
<styleUrl>
#styleMap_TLP_Normal
</styleUrl>
<Point>
<coordinates>
-65.0676270,-10.8251839,163.54
</coordinates>
</Point>
</Placemark>
<Placemark>
<name>
Fri Dec 16 11:10:54 2016 S=0.65 Km/hr
</name>
<styleUrl>
#styleMap_TLP_Normal
</styleUrl>
<Point>
<coordinates>
-65.0676422,-10.8251896,163.66
</coordinates>
</Point>
</Placemark>
<Placemark>
<name>
Fri Dec 16 11:11:04 2016 S=0.36 Km/hr
</name>
<styleUrl>
#styleMap_TLP_Normal
</styleUrl>
<Point>
<coordinates>
-65.0676422,-10.8251934,163.72
</coordinates>
</Point>
</Placemark>
<Placemark>
<name>
Fri Dec 16 11:11:14 2016 S=0.62 Km/hr
</name>
<styleUrl>
#styleMap_TLP_Normal
</styleUrl>
<Point>
<coordinates>
-65.0676498,-10.8251972,163.78
</coordinates>
</Point>
</Placemark>
<Placemark>
<name>
Fri Dec 16 11:11:24 2016 S=0.98 Km/hr
</name>
<styleUrl>
#styleMap_TLP_Normal
</styleUrl>
<Point>
<coordinates>
-65.0676651,-10.8252211,164.32
</coordinates>
</Point>
</Placemark>
<Placemark>
<name>
Fri Dec 16 11:11:34 2016 S=1.18 Km/hr
</name>
<styleUrl>
#styleMap_TLP_Normal
</styleUrl>
<Point>
<coordinates>
-65.0676727,-10.8253050,166.16
</coordinates>
</Point>
</Placemark>
<Placemark>
<name>
Fri Dec 16 11:11:44 2016 S=0.56 Km/hr
</name>
<styleUrl>
#styleMap_TLP_Normal
</styleUrl>
<Point>
<coordinates>
-65.0676727,-10.8252831,169.30
</coordinates>
</Point>
</Placemark>
<Placemark>
<name>
Fri Dec 16 11:11:54 2016 S=0.29 Km/hr
</name>
<styleUrl>
#styleMap_TLP_Normal
</styleUrl>
<Point>
<coordinates>
-65.0676651,-10.8252678,171.11
</coordinates>
</Point>
</Placemark>
<Placemark>
<name>
Fri Dec 16 11:12:04 2016 S=0.00 Km/hr
</name>
<styleUrl>
#styleMap_TLP_Normal
</styleUrl>
<Point>
<coordinates>
-65.0676498,-10.8252640,171.14
</coordinates>
</Point>
</Placemark>
<Placemark>
<name>
Fri Dec 16 11:12:14 2016 S=0.02 Km/hr
</name>
<styleUrl>
#styleMap_TLP_Normal
</styleUrl>
<Point>
<coordinates>
-65.0676575,-10.8252573,171.98
</coordinates>
</Point>
</Placemark>
<Placemark>
<name>
Fri Dec 16 11:12:24 2016 S=0.02 Km/hr
</name>
<styleUrl>
#styleMap_TLP_Normal
</styleUrl>
<Point>
<coordinates>
-65.0676575,-10.8252573,172.02
</coordinates>
</Point>
</Placemark>
<Placemark>
<name>
Fri Dec 16 11:12:34 2016 S=0.00 Km/hr
</name>
<styleUrl>
#styleMap_TLP_Normal
</styleUrl>
<Point>
<coordinates>
-65.0676575,-10.8252583,172.04
</coordinates>
</Point>
</Placemark>
<Placemark>
<name>
Fri Dec 16 11:12:44 2016 S=0.02 Km/hr
</name>
<styleUrl>
#styleMap_TLP_Normal
</styleUrl>
<Point>
<coordinates>
-65.0676575,-10.8252592,172.02
</coordinates>
</Point>
</Placemark>
<Placemark>
<name>
Fri Dec 16 11:12:54 2016 S=0.01 Km/hr
</name>
<styleUrl>
#styleMap_TLP_Normal
</styleUrl>
<Point>
<coordinates>
-65.0676651,-10.8252602,172.00
</coordinates>
</Point>
</Placemark>
<Placemark>
<name>
Fri Dec 16 11:13:04 2016 S=0.00 Km/hr
</name>
<styleUrl>
#styleMap_TLP_Normal
</styleUrl>
<Point>
<coordinates>
-65.0676651,-10.8252592,171.98
</coordinates>
</Point>
</Placemark>
<Placemark>
<name>
Fri Dec 16 11:13:14 2016 S=0.01 Km/hr
</name>
<styleUrl>
#styleMap_TLP_Normal
</styleUrl>
<Point>
<coordinates>
-65.0676651,-10.8252583,172.00
</coordinates>
</Point>
</Placemark>
<Placemark>
<name>
Fri Dec 16 11:13:24 2016 S=0.02 Km/hr
</name>
<styleUrl>
#styleMap_TLP_Normal
</styleUrl>
<Point>
<coordinates>
-65.0676651,-10.8252573,171.91
</coordinates>
</Point>
</Placemark>
<Placemark>
<name>
Fri Dec 16 11:13:34 2016 S=0.02 Km/hr
</name>
<styleUrl>
#styleMap_TLP_Normal
</styleUrl>
<Point>
<coordinates>
-65.0676575,-10.8252563,171.92
</coordinates>
</Point>
</Placemark>
<Placemark>
<name>
Fri Dec 16 11:13:44 2016 S=0.01 Km/hr
</name>
<styleUrl>
#styleMap_TLP_Normal
</styleUrl>
<Point>
<coordinates>
-65.0676575,-10.8252544,171.94
</coordinates>
</Point>
</Placemark>
<Placemark>
<name>
Fri Dec 16 11:13:54 2016 S=0.01 Km/hr
</name>
<styleUrl>
#styleMap_TLP_Normal
</styleUrl>
<Point>
<coordinates>
-65.0676575,-10.8252544,171.92
</coordinates>
</Point>
</Placemark>
<Placemark>
<name>
Fri Dec 16 11:14:04 2016 S=0.32 Km/hr
</name>
<styleUrl>
#styleMap_TLP_Normal
</styleUrl>
<Point>
<coordinates>
-65.0676575,-10.8252563,171.93
</coordinates>
</Point>
</Placemark>
<Placemark>
<name>
Fri Dec 16 11:14:14 2016 S=0.64 Km/hr
</name>
<styleUrl>
#styleMap_TLP_Normal
</styleUrl>
<Point>
<coordinates>
-65.0676575,-10.8252707,172.03
</coordinates>
</Point>
</Placemark>
<Placemark>
<name>
Fri Dec 16 11:14:24 2016 S=1.05 Km/hr
</name>
<styleUrl>
#styleMap_TLP_Normal
</styleUrl>
<Point>
<coordinates>
-65.0676651,-10.8252811,172.17
</coordinates>
</Point>
</Placemark>
<Placemark>
<name>
Fri Dec 16 11:14:34 2016 S=0.89 Km/hr
</name>
<styleUrl>
#styleMap_TLP_Normal
</styleUrl>
<Point>
<coordinates>
-65.0677032,-10.8253136,174.09
</coordinates>
</Point>
</Placemark>
<Placemark>
<name>
Fri Dec 16 11:14:44 2016 S=0.77 Km/hr
</name>
<styleUrl>
#styleMap_TLP_Normal
</styleUrl>
<Point>
<coordinates>
-65.0677109,-10.8252926,174.37
</coordinates>
</Point>
</Placemark>
<Placemark>
<name>
Fri Dec 16 11:14:54 2016 S=0.43 Km/hr
</name>
<styleUrl>
#styleMap_TLP_Normal
</styleUrl>
<Point>
<coordinates>
-65.0677185,-10.8252821,174.98
</coordinates>
</Point>
</Placemark>
<Placemark>
<name>
Fri Dec 16 11:15:04 2016 S=0.86 Km/hr
</name>
<styleUrl>
#styleMap_TLP_Normal
</styleUrl>
<Point>
<coordinates>
-65.0677261,-10.8252926,175.47
</coordinates>
</Point>
</Placemark>
<Placemark>
<name>
Fri Dec 16 11:15:14 2016 S=0.43 Km/hr
</name>
<styleUrl>
#styleMap_TLP_Normal
</styleUrl>
<Point>
<coordinates>
-65.0677109,-10.8253050,175.42
</coordinates>
</Point>
</Placemark>
<Placemark>
<name>
Fri Dec 16 11:15:24 2016 S=0.82 Km/hr
</name>
<styleUrl>
#styleMap_TLP_Normal
</styleUrl>
<Point>
<coordinates>
-65.0677032,-10.8253050,174.91
</coordinates>
</Point>
</Placemark>
<Placemark>
<name>
Fri Dec 16 11:15:34 2016 S=1.25 Km/hr
</name>
<styleUrl>
#styleMap_TLP_Normal
</styleUrl>
<Point>
<coordinates>
-65.0676804,-10.8253202,174.34
</coordinates>
</Point>
</Placemark>
<Placemark>
<name>
Fri Dec 16 11:15:44 2016 S=0.59 Km/hr
</name>
<styleUrl>
#styleMap_TLP_Normal
</styleUrl>
<Point>
<coordinates>
-65.0676498,-10.8253632,172.15
</coordinates>
</Point>
</Placemark>
<Placemark>
<name>
Fri Dec 16 11:15:54 2016 S=0.60 Km/hr
</name>
<styleUrl>
#styleMap_TLP_Normal
</styleUrl>
<Point>
<coordinates>
-65.0676498,-10.8253813,171.27
</coordinates>
</Point>
</Placemark>
<Placemark>
<name>
Fri Dec 16 11:16:04 2016 S=0.77 Km/hr
</name>
<styleUrl>
#styleMap_TLP_Normal
</styleUrl>
<Point>
<coordinates>
-65.0676575,-10.8253813,170.42
</coordinates>
</Point>
</Placemark>
<Placemark>
<name>
Fri Dec 16 11:16:14 2016 S=0.47 Km/hr
</name>
<styleUrl>
#styleMap_TLP_Normal
</styleUrl>
<Point>
<coordinates>
-65.0676651,-10.8253746,169.61
</coordinates>
</Point>
</Placemark>
<Placemark>
<name>
Fri Dec 16 11:16:24 2016 S=1.01 Km/hr
</name>
<styleUrl>
#styleMap_TLP_Normal
</styleUrl>
<Point>
<coordinates>
-65.0676727,-10.8253822,168.53
</coordinates>
</Point>
</Placemark>
<Placemark>
<name>
Fri Dec 16 11:16:34 2016 S=1.15 Km/hr
</name>
<styleUrl>
#styleMap_TLP_Normal
</styleUrl>
<Point>
<coordinates>
-65.0675812,-10.8254032,167.18
</coordinates>
</Point>
</Placemark>
<Placemark>
<name>
Fri Dec 16 11:16:44 2016 S=0.52 Km/hr
</name>
<styleUrl>
#styleMap_TLP_Normal
</styleUrl>
<Point>
<coordinates>
-65.0675659,-10.8253565,164.61
</coordinates>
</Point>
</Placemark>
<Placemark>
<name>
Fri Dec 16 11:16:54 2016 S=0.22 Km/hr
</name>
<styleUrl>
#styleMap_TLP_Normal
</styleUrl>
<Point>
<coordinates>
-65.0675735,-10.8253641,163.39
</coordinates>
</Point>
</Placemark>
<Placemark>
<name>
Fri Dec 16 11:17:04 2016 S=1.03 Km/hr
</name>
<styleUrl>
#styleMap_TLP_Normal
</styleUrl>
<Point>
<coordinates>
-65.0675812,-10.8253670,162.43
</coordinates>
</Point>
</Placemark>
<Placemark>
<name>
Fri Dec 16 11:17:14 2016 S=0.80 Km/hr
</name>
<styleUrl>
#styleMap_TLP_Normal
</styleUrl>
<Point>
<coordinates>
-65.0676193,-10.8253403,162.69
</coordinates>
</Point>
</Placemark>
<Placemark>
<name>
Fri Dec 16 11:17:24 2016 S=0.97 Km/hr
</name>
<styleUrl>
#styleMap_TLP_Normal
</styleUrl>
<Point>
<coordinates>
-65.0676346,-10.8253307,162.59
</coordinates>
</Point>
</Placemark>
<Placemark>
<name>
Fri Dec 16 11:17:34 2016 S=0.77 Km/hr
</name>
<styleUrl>
#styleMap_TLP_Normal
</styleUrl>
<Point>
<coordinates>
-65.0676422,-10.8253155,162.06
</coordinates>
</Point>
</Placemark>
<Placemark>
<name>
Fri Dec 16 11:17:44 2016 S=0.57 Km/hr
</name>
<styleUrl>
#styleMap_TLP_Normal
</styleUrl>
<Point>
<coordinates>
-65.0676422,-10.8253212,161.47
</coordinates>
</Point>
</Placemark>
<Placemark>
<name>
Fri Dec 16 11:17:54 2016 S=0.59 Km/hr
</name>
<styleUrl>
#styleMap_TLP_Normal
</styleUrl>
<Point>
<coordinates>
-65.0676346,-10.8253298,161.03
</coordinates>
</Point>
</Placemark>
<Placemark>
<name>
Fri Dec 16 11:18:04 2016 S=0.20 Km/hr
</name>
<styleUrl>
#styleMap_TLP_Normal
</styleUrl>
<Point>
<coordinates>
-65.0676270,-10.8253298,160.75
</coordinates>
</Point>
</Placemark>
<Placemark>
<name>
Fri Dec 16 11:18:14 2016 S=0.26 Km/hr
</name>
<styleUrl>
#styleMap_TLP_Normal
</styleUrl>
<Point>
<coordinates>
-65.0676193,-10.8253288,160.58
</coordinates>
</Point>
</Placemark>
<Placemark>
<name>
Fri Dec 16 11:18:24 2016 S=1.03 Km/hr
</name>
<styleUrl>
#styleMap_TLP_Normal
</styleUrl>
<Point>
<coordinates>
-65.0676117,-10.8253202,160.50
</coordinates>
</Point>
</Placemark>
<Placemark>
<name>
Fri Dec 16 11:18:34 2016 S=0.91 Km/hr
</name>
<styleUrl>
#styleMap_TLP_Normal
</styleUrl>
<Point>
<coordinates>
-65.0675964,-10.8253078,160.46
</coordinates>
</Point>
</Placemark>
<Placemark>
<name>
Fri Dec 16 11:18:44 2016 S=0.88 Km/hr
</name>
<styleUrl>
#styleMap_TLP_Normal
</styleUrl>
<Point>
<coordinates>
-65.0676193,-10.8253098,160.60
</coordinates>
</Point>
</Placemark>
<Placemark>
<name>
Fri Dec 16 11:18:54 2016 S=0.60 Km/hr
</name>
<styleUrl>
#styleMap_TLP_Normal
</styleUrl>
<Point>
<coordinates>
-65.0676193,-10.8253231,160.68
</coordinates>
</Point>
</Placemark>
<Placemark>
<name>
Fri Dec 16 11:19:04 2016 S=0.69 Km/hr
</name>
<styleUrl>
#styleMap_TLP_Normal
</styleUrl>
<Point>
<coordinates>
-65.0676270,-10.8253326,160.81
</coordinates>
</Point>
</Placemark>
<Placemark>
<name>
Fri Dec 16 11:19:14 2016 S=1.32 Km/hr
</name>
<styleUrl>
#styleMap_TLP_Normal
</styleUrl>
<Point>
<coordinates>
-65.0676422,-10.8253431,161.20
</coordinates>
</Point>
</Placemark>
<Placemark>
<name>
Fri Dec 16 11:19:24 2016 S=0.68 Km/hr
</name>
<styleUrl>
#styleMap_TLP_Normal
</styleUrl>
<Point>
<coordinates>
-65.0676498,-10.8253698,161.89
</coordinates>
</Point>
</Placemark>
<Placemark>
<name>
Fri Dec 16 11:19:34 2016 S=1.30 Km/hr
</name>
<styleUrl>
#styleMap_TLP_Normal
</styleUrl>
<Point>
<coordinates>
-65.0676804,-10.8253412,162.45
</coordinates>
</Point>
</Placemark>
<Placemark>
<name>
Fri Dec 16 11:19:44 2016 S=1.36 Km/hr
</name>
<styleUrl>
#styleMap_TLP_Normal
</styleUrl>
<Point>
<coordinates>
-65.0677032,-10.8252392,163.97
</coordinates>
</Point>
</Placemark>
<Placemark>
<name>
Fri Dec 16 11:19:54 2016 S=0.74 Km/hr
</name>
<styleUrl>
#styleMap_TLP_Normal
</styleUrl>
<Point>
<coordinates>
-65.0677109,-10.8252192,165.02
</coordinates>
</Point>
</Placemark>
<Placemark>
<name>
Fri Dec 16 11:20:04 2016 S=1.12 Km/hr
</name>
<styleUrl>
#styleMap_TLP_Normal
</styleUrl>
<Point>
<coordinates>
-65.0677261,-10.8252058,165.58
</coordinates>
</Point>
</Placemark>
<Placemark>
<name>
Fri Dec 16 11:20:14 2016 S=1.05 Km/hr
</name>
<styleUrl>
#styleMap_TLP_Normal
</styleUrl>
<Point>
<coordinates>
-65.0677414,-10.8252172,168.19
</coordinates>
</Point>
</Placemark>
<Placemark>
<name>
Fri Dec 16 11:20:24 2016 S=0.81 Km/hr
</name>
<styleUrl>
#styleMap_TLP_Normal
</styleUrl>
<Point>
<coordinates>
-65.0677414,-10.8252144,172.44
</coordinates>
</Point>
</Placemark>
<Placemark>
<name>
Fri Dec 16 11:20:34 2016 S=0.84 Km/hr
</name>
<styleUrl>
#styleMap_TLP_Normal
</styleUrl>
<Point>
<coordinates>
-65.0677643,-10.8252115,173.79
</coordinates>
</Point>
</Placemark>
<Placemark>
<name>
Fri Dec 16 11:20:44 2016 S=0.80 Km/hr
</name>
<styleUrl>
#styleMap_TLP_Normal
</styleUrl>
<Point>
<coordinates>
-65.0677872,-10.8252134,175.21
</coordinates>
</Point>
</Placemark>
<Placemark>
<name>
Fri Dec 16 11:20:54 2016 S=0.85 Km/hr
</name>
<styleUrl>
#styleMap_TLP_Normal
</styleUrl>
<Point>
<coordinates>
-65.0677948,-10.8252182,176.69
</coordinates>
</Point>
</Placemark>
<Placemark>
<name>
Fri Dec 16 11:21:04 2016 S=1.71 Km/hr
</name>
<styleUrl>
#styleMap_TLP_Normal
</styleUrl>
<Point>
<coordinates>
-65.0676498,-10.8252888,177.33
</coordinates>
</Point>
</Placemark>
<Placemark>
<name>
Fri Dec 16 11:21:14 2016 S=0.21 Km/hr
</name>
<styleUrl>
#styleMap_TLP_Normal
</styleUrl>
<Point>
<coordinates>
-65.0676270,-10.8252773,177.39
</coordinates>
</Point>
</Placemark>
<Placemark>
<name>
Fri Dec 16 11:21:24 2016 S=0.29 Km/hr
</name>
<styleUrl>
#styleMap_TLP_Normal
</styleUrl>
<Point>
<coordinates>
-65.0676422,-10.8252707,178.80
</coordinates>
</Point>
</Placemark>
<Placemark>
<name>
Fri Dec 16 11:21:34 2016 S=0.43 Km/hr
</name>
<styleUrl>
#styleMap_TLP_Normal
</styleUrl>
<Point>
<coordinates>
-65.0676346,-10.8252811,179.89
</coordinates>
</Point>
</Placemark>
<Placemark>
<name>
Fri Dec 16 11:21:44 2016 S=0.46 Km/hr
</name>
<styleUrl>
#styleMap_TLP_Normal
</styleUrl>
<Point>
<coordinates>
-65.0676346,-10.8252707,180.95
</coordinates>
</Point>
</Placemark>
<Placemark>
<name>
Fri Dec 16 11:21:54 2016 S=1.13 Km/hr
</name>
<styleUrl>
#styleMap_TLP_Normal
</styleUrl>
<Point>
<coordinates>
-65.0676422,-10.8252487,181.84
</coordinates>
</Point>
</Placemark>
<Placemark>
<name>
Fri Dec 16 11:22:04 2016 S=0.60 Km/hr
</name>
<styleUrl>
#styleMap_TLP_Normal
</styleUrl>
<Point>
<coordinates>
-65.0676498,-10.8252211,181.86
</coordinates>
</Point>
</Placemark>
<Placemark>
<name>
Fri Dec 16 11:22:14 2016 S=0.80 Km/hr
</name>
<styleUrl>
#styleMap_TLP_Normal
</styleUrl>
<Point>
<coordinates>
-65.0676727,-10.8252182,182.66
</coordinates>
</Point>
</Placemark>
<Placemark>
<name>
Fri Dec 16 11:22:24 2016 S=0.41 Km/hr
</name>
<styleUrl>
#styleMap_TLP_Normal
</styleUrl>
<Point>
<coordinates>
-65.0676804,-10.8252163,183.42
</coordinates>
</Point>
</Placemark>
<Placemark>
<name>
Fri Dec 16 11:22:34 2016 S=0.42 Km/hr
</name>
<styleUrl>
#styleMap_TLP_Normal
</styleUrl>
<Point>
<coordinates>
-65.0676956,-10.8252144,184.14
</coordinates>
</Point>
</Placemark>
<Placemark>
<name>
Fri Dec 16 11:22:44 2016 S=2.17 Km/hr
</name>
<styleUrl>
#styleMap_TLP_Normal
</styleUrl>
<Point>
<coordinates>
-65.0676117,-10.8253098,180.95
</coordinates>
</Point>
</Placemark>
<Placemark>
<name>
Fri Dec 16 11:22:54 2016 S=1.74 Km/hr
</name>
<styleUrl>
#styleMap_TLP_Normal
</styleUrl>
<Point>
<coordinates>
-65.0675659,-10.8253927,180.63
</coordinates>
</Point>
</Placemark>
<Placemark>
<name>
Fri Dec 16 11:23:04 2016 S=2.71 Km/hr
</name>
<styleUrl>
#styleMap_TLP_Normal
</styleUrl>
<Point>
<coordinates>
-65.0674973,-10.8255062,180.32
</coordinates>
</Point>
</Placemark>
<Placemark>
<name>
Fri Dec 16 11:23:14 2016 S=2.05 Km/hr
</name>
<styleUrl>
#styleMap_TLP_Normal
</styleUrl>
<Point>
<coordinates>
-65.0673828,-10.8256226,179.57
</coordinates>
</Point>
</Placemark>
<Placemark>
<name>
Fri Dec 16 11:23:24 2016 S=1.92 Km/hr
</name>
<styleUrl>
#styleMap_TLP_Normal
</styleUrl>
<Point>
<coordinates>
-65.0672989,-10.8257198,178.52
</coordinates>
</Point>
</Placemark>
<Placemark>
<name>
Fri Dec 16 11:23:34 2016 S=2.58 Km/hr
</name>
<styleUrl>
#styleMap_TLP_Normal
</styleUrl>
<Point>
<coordinates>
-65.0672226,-10.8258228,177.84
</coordinates>
</Point>
</Placemark>
<Placemark>
<name>
Fri Dec 16 11:23:44 2016 S=2.32 Km/hr
</name>
<styleUrl>
#styleMap_TLP_Normal
</styleUrl>
<Point>
<coordinates>
-65.0671387,-10.8258762,177.12
</coordinates>
</Point>
</Placemark>
<Placemark>
<name>
Fri Dec 16 11:23:54 2016 S=2.53 Km/hr
</name>
<styleUrl>
#styleMap_TLP_Normal
</styleUrl>
<Point>
<coordinates>
-65.0670166,-10.8259802,176.71
</coordinates>
</Point>
</Placemark>
<Placemark>
<name>
Fri Dec 16 11:24:04 2016 S=1.22 Km/hr
</name>
<styleUrl>
#styleMap_TLP_Normal
</styleUrl>
<Point>
<coordinates>
-65.0669708,-10.8260183,176.46
</coordinates>
</Point>
</Placemark>
<Placemark>
<name>
Fri Dec 16 11:24:14 2016 S=1.07 Km/hr
</name>
<styleUrl>
#styleMap_TLP_Normal
</styleUrl>
<Point>
<coordinates>
-65.0669403,-10.8260384,176.00
</coordinates>
</Point>
</Placemark>
<Placemark>
<name>
Fri Dec 16 11:24:24 2016 S=1.34 Km/hr
</name>
<styleUrl>
#styleMap_TLP_Normal
</styleUrl>
<Point>
<coordinates>
-65.0669403,-10.8260736,175.67
</coordinates>
</Point>
</Placemark>
<Placemark>
<name>
Fri Dec 16 11:24:34 2016 S=0.95 Km/hr
</name>
<styleUrl>
#styleMap_TLP_Normal
</styleUrl>
<Point>
<coordinates>
-65.0669250,-10.8260946,175.30
</coordinates>
</Point>
</Placemark>
<Placemark>
<name>
Fri Dec 16 11:24:44 2016 S=1.09 Km/hr
</name>
<styleUrl>
#styleMap_TLP_Normal
</styleUrl>
<Point>
<coordinates>
-65.0669174,-10.8261061,174.97
</coordinates>
</Point>
</Placemark>
<Placemark>
<name>
Fri Dec 16 11:24:54 2016 S=0.57 Km/hr
</name>
<styleUrl>
#styleMap_TLP_Normal
</styleUrl>
<Point>
<coordinates>
-65.0668945,-10.8260984,174.56
</coordinates>
</Point>
</Placemark>
<Placemark>
<name>
Fri Dec 16 11:25:04 2016 S=0.89 Km/hr
</name>
<styleUrl>
#styleMap_TLP_Normal
</styleUrl>
<Point>
<coordinates>
-65.0669022,-10.8261127,174.19
</coordinates>
</Point>
</Placemark>
<Placemark>
<name>
Fri Dec 16 11:25:14 2016 S=1.13 Km/hr
</name>
<styleUrl>
#styleMap_TLP_Normal
</styleUrl>
<Point>
<coordinates>
-65.0669327,-10.8261108,173.79
</coordinates>
</Point>
</Placemark>
<Placemark>
<name>
Fri Dec 16 11:25:24 2016 S=0.96 Km/hr
</name>
<styleUrl>
#styleMap_TLP_Normal
</styleUrl>
<Point>
<coordinates>
-65.0669556,-10.8260803,173.50
</coordinates>
</Point>
</Placemark>
<Placemark>
<name>
Fri Dec 16 11:25:34 2016 S=0.67 Km/hr
</name>
<styleUrl>
#styleMap_TLP_Normal
</styleUrl>
<Point>
<coordinates>
-65.0669708,-10.8260794,173.13
</coordinates>
</Point>
</Placemark>
<Placemark>
<name>
Fri Dec 16 11:25:44 2016 S=2.17 Km/hr
</name>
<styleUrl>
#styleMap_TLP_Normal
</styleUrl>
<Point>
<coordinates>
-65.0669022,-10.8261499,171.92
</coordinates>
</Point>
</Placemark>
<Placemark>
<name>
Fri Dec 16 11:25:54 2016 S=2.69 Km/hr
</name>
<styleUrl>
#styleMap_TLP_Normal
</styleUrl>
<Point>
<coordinates>
-65.0668259,-10.8262205,170.89
</coordinates>
</Point>
</Placemark>
<Placemark>
<name>
Fri Dec 16 11:26:04 2016 S=3.03 Km/hr
</name>
<styleUrl>
#styleMap_TLP_Normal
</styleUrl>
<Point>
<coordinates>
-65.0667343,-10.8263254,169.55
</coordinates>
</Point>
</Placemark>
<Placemark>
<name>
Fri Dec 16 11:26:14 2016 S=2.29 Km/hr
</name>
<styleUrl>
#styleMap_TLP_Normal
</styleUrl>
<Point>
<coordinates>
-65.0666351,-10.8264103,168.39
</coordinates>
</Point>
</Placemark>
<Placemark>
<name>
Fri Dec 16 11:26:24 2016 S=1.76 Km/hr
</name>
<styleUrl>
#styleMap_TLP_Normal
</styleUrl>
<Point>
<coordinates>
-65.0665588,-10.8264894,168.29
</coordinates>
</Point>
</Placemark>
<Placemark>
<name>
Fri Dec 16 11:26:34 2016 S=1.74 Km/hr
</name>
<styleUrl>
#styleMap_TLP_Normal
</styleUrl>
<Point>
<coordinates>
-65.0664825,-10.8266134,167.42
</coordinates>
</Point>
</Placemark>
<Placemark>
<name>
Fri Dec 16 11:26:44 2016 S=2.69 Km/hr
</name>
<styleUrl>
#styleMap_TLP_Normal
</styleUrl>
<Point>
<coordinates>
-65.0664063,-10.8267345,165.68
</coordinates>
</Point>
</Placemark>
<Placemark>
<name>
Fri Dec 16 11:26:54 2016 S=1.82 Km/hr
</name>
<styleUrl>
#styleMap_TLP_Normal
</styleUrl>
<Point>
<coordinates>
-65.0663147,-10.8268185,165.38
</coordinates>
</Point>
</Placemark>
<Placemark>
<name>
Fri Dec 16 11:27:04 2016 S=1.90 Km/hr
</name>
<styleUrl>
#styleMap_TLP_Normal
</styleUrl>
<Point>
<coordinates>
-65.0662460,-10.8269081,164.64
</coordinates>
</Point>
</Placemark>
<Placemark>
<name>
Fri Dec 16 11:27:14 2016 S=2.25 Km/hr
</name>
<styleUrl>
#styleMap_TLP_Normal
</styleUrl>
<Point>
<coordinates>
-65.0662079,-10.8270559,163.37
</coordinates>
</Point>
</Placemark>
<Placemark>
<name>
Fri Dec 16 11:27:24 2016 S=2.34 Km/hr
</name>
<styleUrl>
#styleMap_TLP_Normal
</styleUrl>
<Point>
<coordinates>
-65.0662003,-10.8271532,162.78
</coordinates>
</Point>
</Placemark>
<Placemark>
<name>
Fri Dec 16 11:27:34 2016 S=2.56 Km/hr
</name>
<styleUrl>
#styleMap_TLP_Normal
</styleUrl>
<Point>
<coordinates>
-65.0662994,-10.8271799,161.55
</coordinates>
</Point>
</Placemark>
<Placemark>
<name>
Fri Dec 16 11:27:44 2016 S=0.20 Km/hr
</name>
<styleUrl>
#styleMap_TLP_Normal
</styleUrl>
<Point>
<coordinates>
-65.0663071,-10.8272076,160.52
</coordinates>
</Point>
</Placemark>
<Placemark>
<name>
Fri Dec 16 11:27:54 2016 S=1.29 Km/hr
</name>
<styleUrl>
#styleMap_TLP_Normal
</styleUrl>
<Point>
<coordinates>
-65.0663071,-10.8271866,159.60
</coordinates>
</Point>
</Placemark>
<Placemark>
<name>
Fri Dec 16 11:28:04 2016 S=1.05 Km/hr
</name>
<styleUrl>
#styleMap_TLP_Normal
</styleUrl>
<Point>
<coordinates>
-65.0662994,-10.8271561,158.90
</coordinates>
</Point>
</Placemark>
<Placemark>
<name>
Fri Dec 16 11:28:14 2016 S=0.45 Km/hr
</name>
<styleUrl>
#styleMap_TLP_Normal
</styleUrl>
<Point>
<coordinates>
-65.0662613,-10.8271503,158.27
</coordinates>
</Point>
</Placemark>
<Placemark>
<name>
Fri Dec 16 11:28:24 2016 S=0.50 Km/hr
</name>
<styleUrl>
#styleMap_TLP_Normal
</styleUrl>
<Point>
<coordinates>
-65.0662537,-10.8271570,157.55
</coordinates>
</Point>
</Placemark>
<Placemark>
<name>
Fri Dec 16 11:28:34 2016 S=1.19 Km/hr
</name>
<styleUrl>
#styleMap_TLP_Normal
</styleUrl>
<Point>
<coordinates>
-65.0662766,-10.8271360,157.29
</coordinates>
</Point>
</Placemark>
<Placemark>
<name>
Fri Dec 16 11:28:44 2016 S=1.02 Km/hr
</name>
<styleUrl>
#styleMap_TLP_Normal
</styleUrl>
<Point>
<coordinates>
-65.0663223,-10.8271246,155.80
</coordinates>
</Point>
</Placemark>
<Placemark>
<name>
Fri Dec 16 11:28:54 2016 S=1.18 Km/hr
</name>
<styleUrl>
#styleMap_TLP_Normal
</styleUrl>
<Point>
<coordinates>
-65.0663452,-10.8271351,154.75
</coordinates>
</Point>
</Placemark>
<Placemark>
<name>
Fri Dec 16 11:29:04 2016 S=0.98 Km/hr
</name>
<styleUrl>
#styleMap_TLP_Normal
</styleUrl>
<Point>
<coordinates>
-65.0663376,-10.8271856,154.68
</coordinates>
</Point>
</Placemark>
<Placemark>
<name>
Fri Dec 16 11:29:14 2016 S=0.91 Km/hr
</name>
<styleUrl>
#styleMap_TLP_Normal
</styleUrl>
<Point>
<coordinates>
-65.0663147,-10.8272133,154.60
</coordinates>
</Point>
</Placemark>
<Placemark>
<name>
Fri Dec 16 11:29:24 2016 S=0.80 Km/hr
</name>
<styleUrl>
#styleMap_TLP_Normal
</styleUrl>
<Point>
<coordinates>
-65.0663071,-10.8272305,154.04
</coordinates>
</Point>
</Placemark>
<Placemark>
<name>
Fri Dec 16 11:29:34 2016 S=0.66 Km/hr
</name>
<styleUrl>
#styleMap_TLP_Normal
</styleUrl>
<Point>
<coordinates>
-65.0663223,-10.8272467,153.42
</coordinates>
</Point>
</Placemark>
<Placemark>
<name>
Fri Dec 16 11:29:44 2016 S=0.15 Km/hr
</name>
<styleUrl>
#styleMap_TLP_Normal
</styleUrl>
<Point>
<coordinates>
-65.0663300,-10.8272591,152.76
</coordinates>
</Point>
</Placemark>
<Placemark>
<name>
Fri Dec 16 11:29:54 2016 S=0.94 Km/hr
</name>
<styleUrl>
#styleMap_TLP_Normal
</styleUrl>
<Point>
<coordinates>
-65.0663147,-10.8272600,152.11
</coordinates>
</Point>
</Placemark>
<Placemark>
<name>
Fri Dec 16 11:30:04 2016 S=1.39 Km/hr
</name>
<styleUrl>
#styleMap_TLP_Normal
</styleUrl>
<Point>
<coordinates>
-65.0662689,-10.8272905,152.18
</coordinates>
</Point>
</Placemark>
<Placemark>
<name>
Fri Dec 16 11:30:14 2016 S=1.01 Km/hr
</name>
<styleUrl>
#styleMap_TLP_Normal
</styleUrl>
<Point>
<coordinates>
-65.0662155,-10.8272820,151.71
</coordinates>
</Point>
</Placemark>
<Placemark>
<name>
Fri Dec 16 11:30:24 2016 S=0.99 Km/hr
</name>
<styleUrl>
#styleMap_TLP_Normal
</styleUrl>
<Point>
<coordinates>
-65.0662231,-10.8273287,152.38
</coordinates>
</Point>
</Placemark>
<Placemark>
<name>
Fri Dec 16 11:30:34 2016 S=1.59 Km/hr
</name>
<styleUrl>
#styleMap_TLP_Normal
</styleUrl>
<Point>
<coordinates>
-65.0662308,-10.8273439,152.42
</coordinates>
</Point>
</Placemark>
<Placemark>
<name>
Fri Dec 16 11:30:44 2016 S=1.03 Km/hr
</name>
<styleUrl>
#styleMap_TLP_Normal
</styleUrl>
<Point>
<coordinates>
-65.0662689,-10.8273287,155.08
</coordinates>
</Point>
</Placemark>
<Placemark>
<name>
Fri Dec 16 11:30:54 2016 S=1.27 Km/hr
</name>
<styleUrl>
#styleMap_TLP_Normal
</styleUrl>
<Point>
<coordinates>
-65.0662537,-10.8273211,155.35
</coordinates>
</Point>
</Placemark>
<Placemark>
<name>
Fri Dec 16 11:31:04 2016 S=0.84 Km/hr
</name>
<styleUrl>
#styleMap_TLP_Normal
</styleUrl>
<Point>
<coordinates>
-65.0662155,-10.8273067,155.79
</coordinates>
</Point>
</Placemark>
<Placemark>
<name>
Fri Dec 16 11:31:14 2016 S=0.40 Km/hr
</name>
<styleUrl>
#styleMap_TLP_Normal
</styleUrl>
<Point>
<coordinates>
-65.0661850,-10.8272972,155.77
</coordinates>
</Point>
</Placemark>
<Placemark>
<name>
Fri Dec 16 11:31:24 2016 S=1.20 Km/hr
</name>
<styleUrl>
#styleMap_TLP_Normal
</styleUrl>
<Point>
<coordinates>
-65.0661850,-10.8272715,155.94
</coordinates>
</Point>
</Placemark>
<Placemark>
<name>
Fri Dec 16 11:31:34 2016 S=1.13 Km/hr
</name>
<styleUrl>
#styleMap_TLP_Normal
</styleUrl>
<Point>
<coordinates>
-65.0661926,-10.8272524,156.89
</coordinates>
</Point>
</Placemark>
<Placemark>
<name>
Fri Dec 16 11:31:44 2016 S=1.37 Km/hr
</name>
<styleUrl>
#styleMap_TLP_Normal
</styleUrl>
<Point>
<coordinates>
-65.0662613,-10.8272009,158.89
</coordinates>
</Point>
</Placemark>
<Placemark>
<name>
Fri Dec 16 11:31:54 2016 S=0.69 Km/hr
</name>
<styleUrl>
#styleMap_TLP_Normal
</styleUrl>
<Point>
<coordinates>
-65.0662613,-10.8271589,160.04
</coordinates>
</Point>
</Placemark>
<Placemark>
<name>
Fri Dec 16 11:32:04 2016 S=0.52 Km/hr
</name>
<styleUrl>
#styleMap_TLP_Normal
</styleUrl>
<Point>
<coordinates>
-65.0662689,-10.8271666,160.48
</coordinates>
</Point>
</Placemark>
<Placemark>
<name>
Fri Dec 16 11:32:14 2016 S=0.39 Km/hr
</name>
<styleUrl>
#styleMap_TLP_Normal
</styleUrl>
<Point>
<coordinates>
-65.0662766,-10.8271675,160.98
</coordinates>
</Point>
</Placemark>
<Placemark>
<name>
Fri Dec 16 11:32:24 2016 S=1.21 Km/hr
</name>
<styleUrl>
#styleMap_TLP_Normal
</styleUrl>
<Point>
<coordinates>
-65.0662689,-10.8271542,161.23
</coordinates>
</Point>
</Placemark>
<Placemark>
<name>
Fri Dec 16 11:32:34 2016 S=1.35 Km/hr
</name>
<styleUrl>
#styleMap_TLP_Normal
</styleUrl>
<Point>
<coordinates>
-65.0661774,-10.8271103,162.46
</coordinates>
</Point>
</Placemark>
<Placemark>
<name>
Fri Dec 16 11:32:44 2016 S=1.31 Km/hr
</name>
<styleUrl>
#styleMap_TLP_Normal
</styleUrl>
<Point>
<coordinates>
-65.0661240,-10.8270664,164.61
</coordinates>
</Point>
</Placemark>
<Placemark>
<name>
Fri Dec 16 11:32:54 2016 S=0.49 Km/hr
</name>
<styleUrl>
#styleMap_TLP_Normal
</styleUrl>
<Point>
<coordinates>
-65.0661392,-10.8270493,165.82
</coordinates>
</Point>
</Placemark>
<Placemark>
<name>
Fri Dec 16 11:33:04 2016 S=0.66 Km/hr
</name>
<styleUrl>
#styleMap_TLP_Normal
</styleUrl>
<Point>
<coordinates>
-65.0661469,-10.8270359,166.18
</coordinates>
</Point>
</Placemark>
<Placemark>
<name>
Fri Dec 16 11:33:14 2016 S=0.87 Km/hr
</name>
<styleUrl>
#styleMap_TLP_Normal
</styleUrl>
<Point>
<coordinates>
-65.0661469,-10.8270330,166.57
</coordinates>
</Point>
</Placemark>
<Placemark>
<name>
Fri Dec 16 11:33:24 2016 S=1.23 Km/hr
</name>
<styleUrl>
#styleMap_TLP_Normal
</styleUrl>
<Point>
<coordinates>
-65.0661545,-10.8270664,166.67
</coordinates>
</Point>
</Placemark>
<Placemark>
<name>
Fri Dec 16 11:33:34 2016 S=0.62 Km/hr
</name>
<styleUrl>
#styleMap_TLP_Normal
</styleUrl>
<Point>
<coordinates>
-65.0661392,-10.8270578,167.36
</coordinates>
</Point>
</Placemark>
<Placemark>
<name>
Fri Dec 16 11:33:44 2016 S=0.41 Km/hr
</name>
<styleUrl>
#styleMap_TLP_Normal
</styleUrl>
<Point>
<coordinates>
-65.0661392,-10.8270626,167.73
</coordinates>
</Point>
</Placemark>
<Placemark>
<name>
Fri Dec 16 11:33:54 2016 S=1.15 Km/hr
</name>
<styleUrl>
#styleMap_TLP_Normal
</styleUrl>
<Point>
<coordinates>
-65.0661621,-10.8270588,167.82
</coordinates>
</Point>
</Placemark>
<Placemark>
<name>
Fri Dec 16 11:34:04 2016 S=1.09 Km/hr
</name>
<styleUrl>
#styleMap_TLP_Normal
</styleUrl>
<Point>
<coordinates>
-65.0662231,-10.8270416,168.09
</coordinates>
</Point>
</Placemark>
<Placemark>
<name>
Fri Dec 16 11:34:14 2016 S=0.59 Km/hr
</name>
<styleUrl>
#styleMap_TLP_Normal
</styleUrl>
<Point>
<coordinates>
-65.0662155,-10.8270721,170.39
</coordinates>
</Point>
</Placemark>
<Placemark>
<name>
Fri Dec 16 11:34:24 2016 S=0.18 Km/hr
</name>
<styleUrl>
#styleMap_TLP_Normal
</styleUrl>
<Point>
<coordinates>
-65.0662308,-10.8270741,170.77
</coordinates>
</Point>
</Placemark>
<Placemark>
<name>
Fri Dec 16 11:34:34 2016 S=0.86 Km/hr
</name>
<styleUrl>
#styleMap_TLP_Normal
</styleUrl>
<Point>
<coordinates>
-65.0662537,-10.8270893,168.48
</coordinates>
</Point>
</Placemark>
<Placemark>
<name>
Fri Dec 16 11:34:44 2016 S=1.49 Km/hr
</name>
<styleUrl>
#styleMap_TLP_Normal
</styleUrl>
<Point>
<coordinates>
-65.0662231,-10.8271799,169.48
</coordinates>
</Point>
</Placemark>
<Placemark>
<name>
Fri Dec 16 11:34:54 2016 S=2.03 Km/hr
</name>
<styleUrl>
#styleMap_TLP_Normal
</styleUrl>
<Point>
<coordinates>
-65.0662460,-10.8273058,170.88
</coordinates>
</Point>
</Placemark>
<Placemark>
<name>
Fri Dec 16 11:35:04 2016 S=1.38 Km/hr
</name>
<styleUrl>
#styleMap_TLP_Normal
</styleUrl>
<Point>
<coordinates>
-65.0662613,-10.8274012,169.34
</coordinates>
</Point>
</Placemark>
<Placemark>
<name>
Fri Dec 16 11:35:14 2016 S=2.78 Km/hr
</name>
<styleUrl>
#styleMap_TLP_Normal
</styleUrl>
<Point>
<coordinates>
-65.0662994,-10.8275318,168.44
</coordinates>
</Point>
</Placemark>
<Placemark>
<name>
Fri Dec 16 11:35:24 2016 S=1.84 Km/hr
</name>
<styleUrl>
#styleMap_TLP_Normal
</styleUrl>
<Point>
<coordinates>
-65.0663376,-10.8276434,167.75
</coordinates>
</Point>
</Placemark>
<Placemark>
<name>
Fri Dec 16 11:35:34 2016 S=3.15 Km/hr
</name>
<styleUrl>
#styleMap_TLP_Normal
</styleUrl>
<Point>
<coordinates>
-65.0663757,-10.8277454,167.70
</coordinates>
</Point>
</Placemark>
<Placemark>
<name>
Fri Dec 16 11:35:44 2016 S=2.15 Km/hr
</name>
<styleUrl>
#styleMap_TLP_Normal
</styleUrl>
<Point>
<coordinates>
-65.0664215,-10.8278036,166.95
</coordinates>
</Point>
</Placemark>
<Placemark>
<name>
Fri Dec 16 11:35:54 2016 S=2.58 Km/hr
</name>
<styleUrl>
#styleMap_TLP_Normal
</styleUrl>
<Point>
<coordinates>
-65.0664825,-10.8279171,166.70
</coordinates>
</Point>
</Placemark>
<Placemark>
<name>
Fri Dec 16 11:36:04 2016 S=1.80 Km/hr
</name>
<styleUrl>
#styleMap_TLP_Normal
</styleUrl>
<Point>
<coordinates>
-65.0665054,-10.8280430,165.40
</coordinates>
</Point>
</Placemark>
<Placemark>
<name>
Fri Dec 16 11:36:14 2016 S=2.17 Km/hr
</name>
<styleUrl>
#styleMap_TLP_Normal
</styleUrl>
<Point>
<coordinates>
-65.0665588,-10.8281488,164.70
</coordinates>
</Point>
</Placemark>
<Placemark>
<name>
Fri Dec 16 11:36:24 2016 S=1.44 Km/hr
</name>
<styleUrl>
#styleMap_TLP_Normal
</styleUrl>
<Point>
<coordinates>
-65.0665894,-10.8282900,164.54
</coordinates>
</Point>
</Placemark>
<Placemark>
<name>
Fri Dec 16 11:36:34 2016 S=2.20 Km/hr
</name>
<styleUrl>
#styleMap_TLP_Normal
</styleUrl>
<Point>
<coordinates>
-65.0665970,-10.8284521,163.58
</coordinates>
</Point>
</Placemark>
<Placemark>
<name>
Fri Dec 16 11:36:44 2016 S=1.44 Km/hr
</name>
<styleUrl>
#styleMap_TLP_Normal
</styleUrl>
<Point>
<coordinates>
-65.0666275,-10.8285341,163.61
</coordinates>
</Point>
</Placemark>
<Placemark>
<name>
Fri Dec 16 11:36:54 2016 S=2.60 Km/hr
</name>
<styleUrl>
#styleMap_TLP_Normal
</styleUrl>
<Point>
<coordinates>
-65.0666580,-10.8286533,163.84
</coordinates>
</Point>
</Placemark>
<Placemark>
<name>
Fri Dec 16 11:37:04 2016 S=2.40 Km/hr
</name>
<styleUrl>
#styleMap_TLP_Normal
</styleUrl>
<Point>
<coordinates>
-65.0666504,-10.8287525,163.67
</coordinates>
</Point>
</Placemark>
<Placemark>
<name>
Fri Dec 16 11:37:14 2016 S=2.67 Km/hr
</name>
<styleUrl>
#styleMap_TLP_Normal
</styleUrl>
<Point>
<coordinates>
-65.0666275,-10.8288984,161.26
</coordinates>
</Point>
</Placemark>
<Placemark>
<name>
Fri Dec 16 11:37:24 2016 S=3.98 Km/hr
</name>
<styleUrl>
#styleMap_TLP_Normal
</styleUrl>
<Point>
<coordinates>
-65.0665970,-10.8290710,159.67
</coordinates>
</Point>
</Placemark>
<Placemark>
<name>
Fri Dec 16 11:37:34 2016 S=2.80 Km/hr
</name>
<styleUrl>
#styleMap_TLP_Normal
</styleUrl>
<Point>
<coordinates>
-65.0666046,-10.8291960,157.54
</coordinates>
</Point>
</Placemark>
<Placemark>
<name>
Fri Dec 16 11:37:44 2016 S=4.34 Km/hr
</name>
<styleUrl>
#styleMap_TLP_Normal
</styleUrl>
<Point>
<coordinates>
-65.0666046,-10.8293457,156.17
</coordinates>
</Point>
</Placemark>
<Placemark>
<name>
Fri Dec 16 11:37:54 2016 S=4.51 Km/hr
</name>
<styleUrl>
#styleMap_TLP_Normal
</styleUrl>
<Point>
<coordinates>
-65.0665436,-10.8294296,155.49
</coordinates>
</Point>
</Placemark>
<Placemark>
<name>
Fri Dec 16 11:38:04 2016 S=4.90 Km/hr
</name>
<styleUrl>
#styleMap_TLP_Normal
</styleUrl>
<Point>
<coordinates>
-65.0664520,-10.8295517,154.73
</coordinates>
</Point>
</Placemark>
<Placemark>
<name>
Fri Dec 16 11:38:14 2016 S=4.86 Km/hr
</name>
<styleUrl>
#styleMap_TLP_Normal
</styleUrl>
<Point>
<coordinates>
-65.0664063,-10.8296499,153.69
</coordinates>
</Point>
</Placemark>
<Placemark>
<name>
Fri Dec 16 11:38:24 2016 S=3.16 Km/hr
</name>
<styleUrl>
#styleMap_TLP_Normal
</styleUrl>
<Point>
<coordinates>
-65.0663376,-10.8297071,153.39
</coordinates>
</Point>
</Placemark>
<Placemark>
<name>
Fri Dec 16 11:38:34 2016 S=4.48 Km/hr
</name>
<styleUrl>
#styleMap_TLP_Normal
</styleUrl>
<Point>
<coordinates>
-65.0662613,-10.8298044,153.29
</coordinates>
</Point>
</Placemark>
<Placemark>
<name>
Fri Dec 16 11:38:44 2016 S=4.28 Km/hr
</name>
<styleUrl>
#styleMap_TLP_Normal
</styleUrl>
<Point>
<coordinates>
-65.0662003,-10.8299112,153.34
</coordinates>
</Point>
</Placemark>
<Placemark>
<name>
Fri Dec 16 11:38:54 2016 S=4.55 Km/hr
</name>
<styleUrl>
#styleMap_TLP_Normal
</styleUrl>
<Point>
<coordinates>
-65.0661011,-10.8300171,152.75
</coordinates>
</Point>
</Placemark>
<Placemark>
<name>
Fri Dec 16 11:39:04 2016 S=4.38 Km/hr
</name>
<styleUrl>
#styleMap_TLP_Normal
</styleUrl>
<Point>
<coordinates>
-65.0660095,-10.8301153,152.46
</coordinates>
</Point>
</Placemark>
<Placemark>
<name>
Fri Dec 16 11:39:14 2016 S=5.04 Km/hr
</name>
<styleUrl>
#styleMap_TLP_Normal
</styleUrl>
<Point>
<coordinates>
-65.0659332,-10.8302231,150.26
</coordinates>
</Point>
</Placemark>
<Placemark>
<name>
Fri Dec 16 11:39:24 2016 S=3.42 Km/hr
</name>
<styleUrl>
#styleMap_TLP_Normal
</styleUrl>
<Point>
<coordinates>
-65.0658493,-10.8303137,150.41
</coordinates>
</Point>
</Placemark>
<Placemark>
<name>
Fri Dec 16 11:39:34 2016 S=3.93 Km/hr
</name>
<styleUrl>
#styleMap_TLP_Normal
</styleUrl>
<Point>
<coordinates>
-65.0657806,-10.8304005,150.66
</coordinates>
</Point>
</Placemark>
<Placemark>
<name>
Fri Dec 16 11:39:44 2016 S=3.67 Km/hr
</name>
<styleUrl>
#styleMap_TLP_Normal
</styleUrl>
<Point>
<coordinates>
-65.0657120,-10.8305120,150.24
</coordinates>
</Point>
</Placemark>
<Placemark>
<name>
Fri Dec 16 11:39:54 2016 S=3.01 Km/hr
</name>
<styleUrl>
#styleMap_TLP_Normal
</styleUrl>
<Point>
<coordinates>
-65.0656128,-10.8305998,149.00
</coordinates>
</Point>
</Placemark>
<Placemark>
<name>
Fri Dec 16 11:40:04 2016 S=4.20 Km/hr
</name>
<styleUrl>
#styleMap_TLP_Normal
</styleUrl>
<Point>
<coordinates>
-65.0655060,-10.8306837,148.44
</coordinates>
</Point>
</Placemark>
<Placemark>
<name>
Fri Dec 16 11:40:14 2016 S=3.86 Km/hr
</name>
<styleUrl>
#styleMap_TLP_Normal
</styleUrl>
<Point>
<coordinates>
-65.0654144,-10.8307667,148.83
</coordinates>
</Point>
</Placemark>
<Placemark>
<name>
Fri Dec 16 11:40:24 2016 S=2.82 Km/hr
</name>
<styleUrl>
#styleMap_TLP_Normal
</styleUrl>
<Point>
<coordinates>
-65.0653381,-10.8308382,148.80
</coordinates>
</Point>
</Placemark>
<Placemark>
<name>
Fri Dec 16 11:40:34 2016 S=2.10 Km/hr
</name>
<styleUrl>
#styleMap_TLP_Normal
</styleUrl>
<Point>
<coordinates>
-65.0652542,-10.8308992,149.01
</coordinates>
</Point>
</Placemark>
<Placemark>
<name>
Fri Dec 16 11:40:44 2016 S=1.96 Km/hr
</name>
<styleUrl>
#styleMap_TLP_Normal
</styleUrl>
<Point>
<coordinates>
-65.0652008,-10.8309793,149.80
</coordinates>
</Point>
</Placemark>
<Placemark>
<name>
Fri Dec 16 11:40:54 2016 S=1.64 Km/hr
</name>
<styleUrl>
#styleMap_TLP_Normal
</styleUrl>
<Point>
<coordinates>
-65.0651321,-10.8309803,150.06
</coordinates>
</Point>
</Placemark>
<Placemark>
<name>
Fri Dec 16 11:41:04 2016 S=1.83 Km/hr
</name>
<styleUrl>
#styleMap_TLP_Normal
</styleUrl>
<Point>
<coordinates>
-65.0650482,-10.8309813,149.80
</coordinates>
</Point>
</Placemark>
<Placemark>
<name>
Fri Dec 16 11:41:14 2016 S=2.27 Km/hr
</name>
<styleUrl>
#styleMap_TLP_Normal
</styleUrl>
<Point>
<coordinates>
-65.0649643,-10.8310089,148.94
</coordinates>
</Point>
</Placemark>
<Placemark>
<name>
Fri Dec 16 11:41:24 2016 S=1.42 Km/hr
</name>
<styleUrl>
#styleMap_TLP_Normal
</styleUrl>
<Point>
<coordinates>
-65.0648956,-10.8310394,149.11
</coordinates>
</Point>
</Placemark>
<Placemark>
<name>
Fri Dec 16 11:41:34 2016 S=3.51 Km/hr
</name>
<styleUrl>
#styleMap_TLP_Normal
</styleUrl>
<Point>
<coordinates>
-65.0647888,-10.8310108,149.31
</coordinates>
</Point>
</Placemark>
<Placemark>
<name>
Fri Dec 16 11:41:44 2016 S=3.57 Km/hr
</name>
<styleUrl>
#styleMap_TLP_Normal
</styleUrl>
<Point>
<coordinates>
-65.0646591,-10.8309708,148.81
</coordinates>
</Point>
</Placemark>
<Placemark>
<name>
Fri Dec 16 11:41:54 2016 S=3.24 Km/hr
</name>
<styleUrl>
#styleMap_TLP_Normal
</styleUrl>
<Point>
<coordinates>
-65.0645447,-10.8308592,148.36
</coordinates>
</Point>
</Placemark>
<Placemark>
<name>
Fri Dec 16 11:42:04 2016 S=3.14 Km/hr
</name>
<styleUrl>
#styleMap_TLP_Normal
</styleUrl>
<Point>
<coordinates>
-65.0645523,-10.8307867,147.74
</coordinates>
</Point>
</Placemark>
<Placemark>
<name>
Fri Dec 16 11:42:14 2016 S=1.65 Km/hr
</name>
<styleUrl>
#styleMap_TLP_Normal
</styleUrl>
<Point>
<coordinates>
-65.0645523,-10.8307076,146.99
</coordinates>
</Point>
</Placemark>
<Placemark>
<name>
Fri Dec 16 11:42:24 2016 S=1.02 Km/hr
</name>
<styleUrl>
#styleMap_TLP_Normal
</styleUrl>
<Point>
<coordinates>
-65.0645599,-10.8306465,146.40
</coordinates>
</Point>
</Placemark>
<Placemark>
<name>
Fri Dec 16 11:42:34 2016 S=1.29 Km/hr
</name>
<styleUrl>
#styleMap_TLP_Normal
</styleUrl>
<Point>
<coordinates>
-65.0644684,-10.8306847,146.28
</coordinates>
</Point>
</Placemark>
<Placemark>
<name>
Fri Dec 16 11:42:44 2016 S=0.49 Km/hr
</name>
<styleUrl>
#styleMap_TLP_Normal
</styleUrl>
<Point>
<coordinates>
-65.0645065,-10.8307142,145.50
</coordinates>
</Point>
</Placemark>
<Placemark>
<name>
Fri Dec 16 11:42:54 2016 S=0.95 Km/hr
</name>
<styleUrl>
#styleMap_TLP_Normal
</styleUrl>
<Point>
<coordinates>
-65.0645218,-10.8307219,144.67
</coordinates>
</Point>
</Placemark>
<Placemark>
<name>
Fri Dec 16 11:43:04 2016 S=1.16 Km/hr
</name>
<styleUrl>
#styleMap_TLP_Normal
</styleUrl>
<Point>
<coordinates>
-65.0645370,-10.8307667,144.70
</coordinates>
</Point>
</Placemark>
<Placemark>
<name>
Fri Dec 16 11:43:14 2016 S=2.43 Km/hr
</name>
<styleUrl>
#styleMap_TLP_Normal
</styleUrl>
<Point>
<coordinates>
-65.0645142,-10.8308697,145.48
</coordinates>
</Point>
</Placemark>
<Placemark>
<name>
Fri Dec 16 11:43:24 2016 S=3.12 Km/hr
</name>
<styleUrl>
#styleMap_TLP_Normal
</styleUrl>
<Point>
<coordinates>
-65.0644379,-10.8308840,146.02
</coordinates>
</Point>
</Placemark>
<Placemark>
<name>
Fri Dec 16 11:43:34 2016 S=3.54 Km/hr
</name>
<styleUrl>
#styleMap_TLP_Normal
</styleUrl>
<Point>
<coordinates>
-65.0643082,-10.8308172,146.08
</coordinates>
</Point>
</Placemark>
<Placemark>
<name>
Fri Dec 16 11:43:44 2016 S=4.19 Km/hr
</name>
<styleUrl>
#styleMap_TLP_Normal
</styleUrl>
<Point>
<coordinates>
-65.0641556,-10.8307915,145.49
</coordinates>
</Point>
</Placemark>
<Placemark>
<name>
Fri Dec 16 11:43:54 2016 S=4.18 Km/hr
</name>
<styleUrl>
#styleMap_TLP_Normal
</styleUrl>
<Point>
<coordinates>
-65.0640335,-10.8307467,145.02
</coordinates>
</Point>
</Placemark>
<Placemark>
<name>
Fri Dec 16 11:44:04 2016 S=3.65 Km/hr
</name>
<styleUrl>
#styleMap_TLP_Normal
</styleUrl>
<Point>
<coordinates>
-65.0639420,-10.8306808,144.23
</coordinates>
</Point>
</Placemark>
<Placemark>
<name>
Fri Dec 16 11:44:14 2016 S=3.45 Km/hr
</name>
<styleUrl>
#styleMap_TLP_Normal
</styleUrl>
<Point>
<coordinates>
-65.0638657,-10.8306103,144.05
</coordinates>
</Point>
</Placemark>
<Placemark>
<name>
Fri Dec 16 11:44:24 2016 S=4.06 Km/hr
</name>
<styleUrl>
#styleMap_TLP_Normal
</styleUrl>
<Point>
<coordinates>
-65.0637665,-10.8305368,143.30
</coordinates>
</Point>
</Placemark>
<Placemark>
<name>
Fri Dec 16 11:44:34 2016 S=4.43 Km/hr
</name>
<styleUrl>
#styleMap_TLP_Normal
</styleUrl>
<Point>
<coordinates>
-65.0636444,-10.8304739,143.00
</coordinates>
</Point>
</Placemark>
<Placemark>
<name>
Fri Dec 16 11:44:44 2016 S=4.53 Km/hr
</name>
<styleUrl>
#styleMap_TLP_Normal
</styleUrl>
<Point>
<coordinates>
-65.0634995,-10.8304148,142.95
</coordinates>
</Point>
</Placemark>
<Placemark>
<name>
Fri Dec 16 11:44:54 2016 S=4.25 Km/hr
</name>
<styleUrl>
#styleMap_TLP_Normal
</styleUrl>
<Point>
<coordinates>
-65.0633621,-10.8303909,142.82
</coordinates>
</Point>
</Placemark>
<Placemark>
<name>
Fri Dec 16 11:45:04 2016 S=2.44 Km/hr
</name>
<styleUrl>
#styleMap_TLP_Normal
</styleUrl>
<Point>
<coordinates>
-65.0632477,-10.8303595,142.60
</coordinates>
</Point>
</Placemark>
<Placemark>
<name>
Fri Dec 16 11:45:14 2016 S=3.74 Km/hr
</name>
<styleUrl>
#styleMap_TLP_Normal
</styleUrl>
<Point>
<coordinates>
-65.0631180,-10.8303204,142.56
</coordinates>
</Point>
</Placemark>
<Placemark>
<name>
Fri Dec 16 11:45:24 2016 S=3.46 Km/hr
</name>
<styleUrl>
#styleMap_TLP_Normal
</styleUrl>
<Point>
<coordinates>
-65.0630188,-10.8302422,142.81
</coordinates>
</Point>
</Placemark>
<Placemark>
<name>
Fri Dec 16 11:45:34 2016 S=3.75 Km/hr
</name>
<styleUrl>
#styleMap_TLP_Normal
</styleUrl>
<Point>
<coordinates>
-65.0628967,-10.8301754,141.85
</coordinates>
</Point>
</Placemark>
<Placemark>
<name>
Fri Dec 16 11:45:44 2016 S=3.35 Km/hr
</name>
<styleUrl>
#styleMap_TLP_Normal
</styleUrl>
<Point>
<coordinates>
-65.0627823,-10.8301220,142.05
</coordinates>
</Point>
</Placemark>
<Placemark>
<name>
Fri Dec 16 11:45:54 2016 S=4.04 Km/hr
</name>
<styleUrl>
#styleMap_TLP_Normal
</styleUrl>
<Point>
<coordinates>
-65.0626984,-10.8300552,140.51
</coordinates>
</Point>
</Placemark>
<Placemark>
<name>
Fri Dec 16 11:46:04 2016 S=2.76 Km/hr
</name>
<styleUrl>
#styleMap_TLP_Normal
</styleUrl>
<Point>
<coordinates>
-65.0626221,-10.8299894,138.67
</coordinates>
</Point>
</Placemark>
<Placemark>
<name>
Fri Dec 16 11:46:14 2016 S=4.07 Km/hr
</name>
<styleUrl>
#styleMap_TLP_Normal
</styleUrl>
<Point>
<coordinates>
-65.0625000,-10.8299675,137.38
</coordinates>
</Point>
</Placemark>
<Placemark>
<name>
Fri Dec 16 11:46:24 2016 S=2.96 Km/hr
</name>
<styleUrl>
#styleMap_TLP_Normal
</styleUrl>
<Point>
<coordinates>
-65.0623932,-10.8299284,136.26
</coordinates>
</Point>
</Placemark>
<Placemark>
<name>
Fri Dec 16 11:46:34 2016 S=3.86 Km/hr
</name>
<styleUrl>
#styleMap_TLP_Normal
</styleUrl>
<Point>
<coordinates>
-65.0622482,-10.8298845,136.32
</coordinates>
</Point>
</Placemark>
<Placemark>
<name>
Fri Dec 16 11:46:44 2016 S=1.45 Km/hr
</name>
<styleUrl>
#styleMap_TLP_Normal
</styleUrl>
<Point>
<coordinates>
-65.0622253,-10.8298120,135.13
</coordinates>
</Point>
</Placemark>
<Placemark>
<name>
Fri Dec 16 11:46:54 2016 S=1.38 Km/hr
</name>
<styleUrl>
#styleMap_TLP_Normal
</styleUrl>
<Point>
<coordinates>
-65.0621872,-10.8297749,134.73
</coordinates>
</Point>
</Placemark>
<Placemark>
<name>
Fri Dec 16 11:47:04 2016 S=1.70 Km/hr
</name>
<styleUrl>
#styleMap_TLP_Normal
</styleUrl>
<Point>
<coordinates>
-65.0622559,-10.8297424,134.49
</coordinates>
</Point>
</Placemark>
<Placemark>
<name>
Fri Dec 16 11:47:14 2016 S=1.09 Km/hr
</name>
<styleUrl>
#styleMap_TLP_Normal
</styleUrl>
<Point>
<coordinates>
-65.0622635,-10.8297367,133.87
</coordinates>
</Point>
</Placemark>
<Placemark>
<name>
Fri Dec 16 11:47:24 2016 S=1.90 Km/hr
</name>
<styleUrl>
#styleMap_TLP_Normal
</styleUrl>
<Point>
<coordinates>
-65.0623093,-10.8296900,133.23
</coordinates>
</Point>
</Placemark>
<Placemark>
<name>
Fri Dec 16 11:47:34 2016 S=1.82 Km/hr
</name>
<styleUrl>
#styleMap_TLP_Normal
</styleUrl>
<Point>
<coordinates>
-65.0623169,-10.8296499,132.36
</coordinates>
</Point>
</Placemark>
<Placemark>
<name>
Fri Dec 16 11:47:44 2016 S=1.92 Km/hr
</name>
<styleUrl>
#styleMap_TLP_Normal
</styleUrl>
<Point>
<coordinates>
-65.0622787,-10.8296022,131.68
</coordinates>
</Point>
</Placemark>
<Placemark>
<name>
Fri Dec 16 11:47:54 2016 S=1.32 Km/hr
</name>
<styleUrl>
#styleMap_TLP_Normal
</styleUrl>
<Point>
<coordinates>
-65.0622864,-10.8295908,132.32
</coordinates>
</Point>
</Placemark>
<Placemark>
<name>
Fri Dec 16 11:48:04 2016 S=1.30 Km/hr
</name>
<styleUrl>
#styleMap_TLP_Normal
</styleUrl>
<Point>
<coordinates>
-65.0623550,-10.8296318,133.73
</coordinates>
</Point>
</Placemark>
<Placemark>
<name>
Fri Dec 16 11:48:14 2016 S=1.24 Km/hr
</name>
<styleUrl>
#styleMap_TLP_Normal
</styleUrl>
<Point>
<coordinates>
-65.0624237,-10.8295956,134.35
</coordinates>
</Point>
</Placemark>
<Placemark>
<name>
Fri Dec 16 11:48:24 2016 S=1.47 Km/hr
</name>
<styleUrl>
#styleMap_TLP_Normal
</styleUrl>
<Point>
<coordinates>
-65.0624695,-10.8295774,135.17
</coordinates>
</Point>
</Placemark>
<Placemark>
<name>
Fri Dec 16 11:48:34 2016 S=0.88 Km/hr
</name>
<styleUrl>
#styleMap_TLP_Normal
</styleUrl>
<Point>
<coordinates>
-65.0625076,-10.8295460,135.21
</coordinates>
</Point>
</Placemark>
<Placemark>
<name>
Fri Dec 16 11:48:44 2016 S=0.47 Km/hr
</name>
<styleUrl>
#styleMap_TLP_Normal
</styleUrl>
<Point>
<coordinates>
-65.0625153,-10.8295326,134.82
</coordinates>
</Point>
</Placemark>
<Placemark>
<name>
Fri Dec 16 11:48:54 2016 S=0.76 Km/hr
</name>
<styleUrl>
#styleMap_TLP_Normal
</styleUrl>
<Point>
<coordinates>
-65.0624695,-10.8295488,134.52
</coordinates>
</Point>
</Placemark>
<Placemark>
<name>
Fri Dec 16 11:49:04 2016 S=0.60 Km/hr
</name>
<styleUrl>
#styleMap_TLP_Normal
</styleUrl>
<Point>
<coordinates>
-65.0624466,-10.8295765,135.89
</coordinates>
</Point>
</Placemark>
<Placemark>
<name>
Fri Dec 16 11:49:14 2016 S=1.32 Km/hr
</name>
<styleUrl>
#styleMap_TLP_Normal
</styleUrl>
<Point>
<coordinates>
-65.0624466,-10.8295469,137.09
</coordinates>
</Point>
</Placemark>
<Placemark>
<name>
Fri Dec 16 11:49:24 2016 S=0.74 Km/hr
</name>
<styleUrl>
#styleMap_TLP_Normal
</styleUrl>
<Point>
<coordinates>
-65.0624619,-10.8295135,140.05
</coordinates>
</Point>
</Placemark>
<Placemark>
<name>
Fri Dec 16 11:49:34 2016 S=0.49 Km/hr
</name>
<styleUrl>
#styleMap_TLP_Normal
</styleUrl>
<Point>
<coordinates>
-65.0624619,-10.8294954,140.53
</coordinates>
</Point>
</Placemark>
<Placemark>
<name>
Fri Dec 16 11:49:44 2016 S=0.66 Km/hr
</name>
<styleUrl>
#styleMap_TLP_Normal
</styleUrl>
<Point>
<coordinates>
-65.0624695,-10.8294926,140.96
</coordinates>
</Point>
</Placemark>
<Placemark>
<name>
Fri Dec 16 11:49:54 2016 S=0.68 Km/hr
</name>
<styleUrl>
#styleMap_TLP_Normal
</styleUrl>
<Point>
<coordinates>
-65.0624847,-10.8294783,141.43
</coordinates>
</Point>
</Placemark>
<Placemark>
<name>
Fri Dec 16 11:50:04 2016 S=0.55 Km/hr
</name>
<styleUrl>
#styleMap_TLP_Normal
</styleUrl>
<Point>
<coordinates>
-65.0625000,-10.8294668,141.96
</coordinates>
</Point>
</Placemark>
<Placemark>
<name>
Fri Dec 16 11:50:14 2016 S=1.62 Km/hr
</name>
<styleUrl>
#styleMap_TLP_Normal
</styleUrl>
<Point>
<coordinates>
-65.0624924,-10.8293896,144.24
</coordinates>
</Point>
</Placemark>
<Placemark>
<name>
Fri Dec 16 11:50:24 2016 S=0.52 Km/hr
</name>
<styleUrl>
#styleMap_TLP_Normal
</styleUrl>
<Point>
<coordinates>
-65.0624924,-10.8293638,146.66
</coordinates>
</Point>
</Placemark>
<Placemark>
<name>
Fri Dec 16 11:50:34 2016 S=1.07 Km/hr
</name>
<styleUrl>
#styleMap_TLP_Normal
</styleUrl>
<Point>
<coordinates>
-65.0624695,-10.8293896,148.84
</coordinates>
</Point>
</Placemark>
<Placemark>
<name>
Fri Dec 16 11:50:44 2016 S=0.98 Km/hr
</name>
<styleUrl>
#styleMap_TLP_Normal
</styleUrl>
<Point>
<coordinates>
-65.0624542,-10.8294344,149.59
</coordinates>
</Point>
</Placemark>
<Placemark>
<name>
Fri Dec 16 11:50:54 2016 S=1.28 Km/hr
</name>
<styleUrl>
#styleMap_TLP_Normal
</styleUrl>
<Point>
<coordinates>
-65.0624008,-10.8294315,150.90
</coordinates>
</Point>
</Placemark>
<Placemark>
<name>
Fri Dec 16 11:51:04 2016 S=1.29 Km/hr
</name>
<styleUrl>
#styleMap_TLP_Normal
</styleUrl>
<Point>
<coordinates>
-65.0623856,-10.8294649,152.42
</coordinates>
</Point>
</Placemark>
<Placemark>
<name>
Fri Dec 16 11:51:14 2016 S=2.04 Km/hr
</name>
<styleUrl>
#styleMap_TLP_Normal
</styleUrl>
<Point>
<coordinates>
-65.0623245,-10.8295355,153.95
</coordinates>
</Point>
</Placemark>
<Placemark>
<name>
Fri Dec 16 11:51:24 2016 S=0.74 Km/hr
</name>
<styleUrl>
#styleMap_TLP_Normal
</styleUrl>
<Point>
<coordinates>
-65.0623093,-10.8295679,154.69
</coordinates>
</Point>
</Placemark>
<Placemark>
<name>
Fri Dec 16 11:51:34 2016 S=1.44 Km/hr
</name>
<styleUrl>
#styleMap_TLP_Normal
</styleUrl>
<Point>
<coordinates>
-65.0622711,-10.8296309,155.11
</coordinates>
</Point>
</Placemark>
<Placemark>
<name>
Fri Dec 16 11:51:44 2016 S=1.57 Km/hr
</name>
<styleUrl>
#styleMap_TLP_Normal
</styleUrl>
<Point>
<coordinates>
-65.0622787,-10.8296928,155.72
</coordinates>
</Point>
</Placemark>
<Placemark>
<name>
Fri Dec 16 11:51:54 2016 S=1.05 Km/hr
</name>
<styleUrl>
#styleMap_TLP_Normal
</styleUrl>
<Point>
<coordinates>
-65.0622940,-10.8297157,156.14
</coordinates>
</Point>
</Placemark>
<Placemark>
<name>
Fri Dec 16 11:52:04 2016 S=1.44 Km/hr
</name>
<styleUrl>
#styleMap_TLP_Normal
</styleUrl>
<Point>
<coordinates>
-65.0622330,-10.8297377,157.79
</coordinates>
</Point>
</Placemark>
<Placemark>
<name>
Fri Dec 16 11:52:14 2016 S=1.53 Km/hr
</name>
<styleUrl>
#styleMap_TLP_Normal
</styleUrl>
<Point>
<coordinates>
-65.0621643,-10.8297548,159.94
</coordinates>
</Point>
</Placemark>
<Placemark>
<name>
Fri Dec 16 11:52:24 2016 S=2.06 Km/hr
</name>
<styleUrl>
#styleMap_TLP_Normal
</styleUrl>
<Point>
<coordinates>
-65.0622025,-10.8298063,159.28
</coordinates>
</Point>
</Placemark>
<Placemark>
<name>
Fri Dec 16 11:52:34 2016 S=2.09 Km/hr
</name>
<styleUrl>
#styleMap_TLP_Normal
</styleUrl>
<Point>
<coordinates>
-65.0622635,-10.8298569,158.68
</coordinates>
</Point>
</Placemark>
<Placemark>
<name>
Fri Dec 16 11:52:44 2016 S=1.32 Km/hr
</name>
<styleUrl>
#styleMap_TLP_Normal
</styleUrl>
<Point>
<coordinates>
-65.0623398,-10.8298988,161.50
</coordinates>
</Point>
</Placemark>
<Placemark>
<name>
Fri Dec 16 11:52:54 2016 S=1.71 Km/hr
</name>
<styleUrl>
#styleMap_TLP_Normal
</styleUrl>
<Point>
<coordinates>
-65.0624084,-10.8299618,162.14
</coordinates>
</Point>
</Placemark>
<Placemark>
<name>
Fri Dec 16 11:53:04 2016 S=3.06 Km/hr
</name>
<styleUrl>
#styleMap_TLP_Normal
</styleUrl>
<Point>
<coordinates>
-65.0625305,-10.8299866,161.08
</coordinates>
</Point>
</Placemark>
<Placemark>
<name>
Fri Dec 16 11:53:14 2016 S=3.63 Km/hr
</name>
<styleUrl>
#styleMap_TLP_Normal
</styleUrl>
<Point>
<coordinates>
-65.0626297,-10.8300409,161.57
</coordinates>
</Point>
</Placemark>
<Placemark>
<name>
Fri Dec 16 11:53:24 2016 S=3.46 Km/hr
</name>
<styleUrl>
#styleMap_TLP_Normal
</styleUrl>
<Point>
<coordinates>
-65.0627441,-10.8300276,161.82
</coordinates>
</Point>
</Placemark>
<Placemark>
<name>
Fri Dec 16 11:53:34 2016 S=2.71 Km/hr
</name>
<styleUrl>
#styleMap_TLP_Normal
</styleUrl>
<Point>
<coordinates>
-65.0628891,-10.8300085,161.20
</coordinates>
</Point>
</Placemark>
<Placemark>
<name>
Fri Dec 16 11:53:44 2016 S=2.84 Km/hr
</name>
<styleUrl>
#styleMap_TLP_Normal
</styleUrl>
<Point>
<coordinates>
-65.0630264,-10.8300285,161.63
</coordinates>
</Point>
</Placemark>
<Placemark>
<name>
Fri Dec 16 11:53:54 2016 S=3.10 Km/hr
</name>
<styleUrl>
#styleMap_TLP_Normal
</styleUrl>
<Point>
<coordinates>
-65.0631180,-10.8300695,161.36
</coordinates>
</Point>
</Placemark>
<Placemark>
<name>
Fri Dec 16 11:54:04 2016 S=3.79 Km/hr
</name>
<styleUrl>
#styleMap_TLP_Normal
</styleUrl>
<Point>
<coordinates>
-65.0632324,-10.8300762,161.08
</coordinates>
</Point>
</Placemark>
<Placemark>
<name>
Fri Dec 16 11:54:14 2016 S=2.94 Km/hr
</name>
<styleUrl>
#styleMap_TLP_Normal
</styleUrl>
<Point>
<coordinates>
-65.0633392,-10.8300943,160.68
</coordinates>
</Point>
</Placemark>
<Placemark>
<name>
Fri Dec 16 11:54:24 2016 S=4.00 Km/hr
</name>
<styleUrl>
#styleMap_TLP_Normal
</styleUrl>
<Point>
<coordinates>
-65.0634613,-10.8300638,160.62
</coordinates>
</Point>
</Placemark>
<Placemark>
<name>
Fri Dec 16 11:54:34 2016 S=2.35 Km/hr
</name>
<styleUrl>
#styleMap_TLP_Normal
</styleUrl>
<Point>
<coordinates>
-65.0635529,-10.8301077,160.46
</coordinates>
</Point>
</Placemark>
<Placemark>
<name>
Fri Dec 16 11:54:44 2016 S=3.21 Km/hr
</name>
<styleUrl>
#styleMap_TLP_Normal
</styleUrl>
<Point>
<coordinates>
-65.0636749,-10.8301325,159.93
</coordinates>
</Point>
</Placemark>
<Placemark>
<name>
Fri Dec 16 11:54:54 2016 S=3.20 Km/hr
</name>
<styleUrl>
#styleMap_TLP_Normal
</styleUrl>
<Point>
<coordinates>
-65.0637970,-10.8301153,159.14
</coordinates>
</Point>
</Placemark>
<Placemark>
<name>
Fri Dec 16 11:55:04 2016 S=0.28 Km/hr
</name>
<styleUrl>
#styleMap_TLP_Normal
</styleUrl>
<Point>
<coordinates>
-65.0638504,-10.8301668,158.26
</coordinates>
</Point>
</Placemark>
<Placemark>
<name>
Fri Dec 16 11:55:14 2016 S=0.93 Km/hr
</name>
<styleUrl>
#styleMap_TLP_Normal
</styleUrl>
<Point>
<coordinates>
-65.0638809,-10.8301811,158.55
</coordinates>
</Point>
</Placemark>
<Placemark>
<name>
Fri Dec 16 11:55:24 2016 S=1.62 Km/hr
</name>
<styleUrl>
#styleMap_TLP_Normal
</styleUrl>
<Point>
<coordinates>
-65.0639496,-10.8303175,158.46
</coordinates>
</Point>
</Placemark>
<Placemark>
<name>
Fri Dec 16 11:55:34 2016 S=2.01 Km/hr
</name>
<styleUrl>
#styleMap_TLP_Normal
</styleUrl>
<Point>
<coordinates>
-65.0639877,-10.8304558,158.25
</coordinates>
</Point>
</Placemark>
<Placemark>
<name>
Fri Dec 16 11:55:44 2016 S=1.75 Km/hr
</name>
<styleUrl>
#styleMap_TLP_Normal
</styleUrl>
<Point>
<coordinates>
-65.0639572,-10.8305759,158.07
</coordinates>
</Point>
</Placemark>
<Placemark>
<name>
Fri Dec 16 11:55:54 2016 S=1.26 Km/hr
</name>
<styleUrl>
#styleMap_TLP_Normal
</styleUrl>
<Point>
<coordinates>
-65.0639267,-10.8305998,157.53
</coordinates>
</Point>
</Placemark>
<Placemark>
<name>
Fri Dec 16 11:56:04 2016 S=1.57 Km/hr
</name>
<styleUrl>
#styleMap_TLP_Normal
</styleUrl>
<Point>
<coordinates>
-65.0639496,-10.8306246,157.56
</coordinates>
</Point>
</Placemark>
<Placemark>
<name>
Fri Dec 16 11:56:14 2016 S=2.24 Km/hr
</name>
<styleUrl>
#styleMap_TLP_Normal
</styleUrl>
<Point>
<coordinates>
-65.0640030,-10.8306341,159.18
</coordinates>
</Point>
</Placemark>
<Placemark>
<name>
Fri Dec 16 11:56:24 2016 S=3.63 Km/hr
</name>
<styleUrl>
#styleMap_TLP_Normal
</styleUrl>
<Point>
<coordinates>
-65.0641251,-10.8306541,157.67
</coordinates>
</Point>
</Placemark>
<Placemark>
<name>
Fri Dec 16 11:56:34 2016 S=3.88 Km/hr
</name>
<styleUrl>
#styleMap_TLP_Normal
</styleUrl>
<Point>
<coordinates>
-65.0642471,-10.8306894,156.26
</coordinates>
</Point>
</Placemark>
<Placemark>
<name>
Fri Dec 16 11:56:44 2016 S=3.53 Km/hr
</name>
<styleUrl>
#styleMap_TLP_Normal
</styleUrl>
<Point>
<coordinates>
-65.0643463,-10.8306952,156.00
</coordinates>
</Point>
</Placemark>
<Placemark>
<name>
Fri Dec 16 11:56:54 2016 S=1.65 Km/hr
</name>
<styleUrl>
#styleMap_TLP_Normal
</styleUrl>
<Point>
<coordinates>
-65.0644608,-10.8307495,156.36
</coordinates>
</Point>
</Placemark>
<Placemark>
<name>
Fri Dec 16 11:57:04 2016 S=1.43 Km/hr
</name>
<styleUrl>
#styleMap_TLP_Normal
</styleUrl>
<Point>
<coordinates>
-65.0645370,-10.8307686,155.96
</coordinates>
</Point>
</Placemark>
<Placemark>
<name>
Fri Dec 16 11:57:14 2016 S=1.05 Km/hr
</name>
<styleUrl>
#styleMap_TLP_Normal
</styleUrl>
<Point>
<coordinates>
-65.0645828,-10.8306742,156.28
</coordinates>
</Point>
</Placemark>
<Placemark>
<name>
Fri Dec 16 11:57:24 2016 S=1.46 Km/hr
</name>
<styleUrl>
#styleMap_TLP_Normal
</styleUrl>
<Point>
<coordinates>
-65.0645599,-10.8306818,155.51
</coordinates>
</Point>
</Placemark>
<Placemark>
<name>
Fri Dec 16 11:57:34 2016 S=2.18 Km/hr
</name>
<styleUrl>
#styleMap_TLP_Normal
</styleUrl>
<Point>
<coordinates>
-65.0645370,-10.8307877,154.73
</coordinates>
</Point>
</Placemark>
<Placemark>
<name>
Fri Dec 16 11:57:44 2016 S=1.57 Km/hr
</name>
<styleUrl>
#styleMap_TLP_Normal
</styleUrl>
<Point>
<coordinates>
-65.0644989,-10.8308201,153.73
</coordinates>
</Point>
</Placemark>
<Placemark>
<name>
Fri Dec 16 11:57:54 2016 S=0.87 Km/hr
</name>
<styleUrl>
#styleMap_TLP_Normal
</styleUrl>
<Point>
<coordinates>
-65.0644684,-10.8308067,152.98
</coordinates>
</Point>
</Placemark>
<Placemark>
<name>
Fri Dec 16 11:58:04 2016 S=0.94 Km/hr
</name>
<styleUrl>
#styleMap_TLP_Normal
</styleUrl>
<Point>
<coordinates>
-65.0644531,-10.8308172,152.09
</coordinates>
</Point>
</Placemark>
<Placemark>
<name>
Fri Dec 16 11:58:14 2016 S=1.03 Km/hr
</name>
<styleUrl>
#styleMap_TLP_Normal
</styleUrl>
<Point>
<coordinates>
-65.0644455,-10.8308029,151.19
</coordinates>
</Point>
</Placemark>
<Placemark>
<name>
Fri Dec 16 11:58:24 2016 S=1.01 Km/hr
</name>
<styleUrl>
#styleMap_TLP_Normal
</styleUrl>
<Point>
<coordinates>
-65.0644455,-10.8307791,150.29
</coordinates>
</Point>
</Placemark>
<Placemark>
<name>
Fri Dec 16 11:58:34 2016 S=1.41 Km/hr
</name>
<styleUrl>
#styleMap_TLP_Normal
</styleUrl>
<Point>
<coordinates>
-65.0644379,-10.8307056,149.40
</coordinates>
</Point>
</Placemark>
<Placemark>
<name>
Fri Dec 16 11:58:44 2016 S=0.80 Km/hr
</name>
<styleUrl>
#styleMap_TLP_Normal
</styleUrl>
<Point>
<coordinates>
-65.0644760,-10.8306828,148.56
</coordinates>
</Point>
</Placemark>
<Placemark>
<name>
Fri Dec 16 11:58:54 2016 S=18.96 Km/hr
</name>
<styleUrl>
#styleMap_TLP_Normal
</styleUrl>
<Point>
<coordinates>
-65.0646820,-10.8308210,147.66
</coordinates>
</Point>
</Placemark>
<Placemark>
<name>
Fri Dec 16 11:59:04 2016 S=39.44 Km/hr
</name>
<styleUrl>
#styleMap_TLP_Normal
</styleUrl>
<Point>
<coordinates>
-65.0654144,-10.8311996,145.81
</coordinates>
</Point>
</Placemark>
<Placemark>
<name>
Fri Dec 16 11:59:14 2016 S=40.58 Km/hr
</name>
<styleUrl>
#styleMap_TLP_Normal
</styleUrl>
<Point>
<coordinates>
-65.0663757,-10.8316936,147.21
</coordinates>
</Point>
</Placemark>
<Placemark>
<name>
Fri Dec 16 11:59:24 2016 S=35.94 Km/hr
</name>
<styleUrl>
#styleMap_TLP_Normal
</styleUrl>
<Point>
<coordinates>
-65.0673218,-10.8321609,146.69
</coordinates>
</Point>
</Placemark>
<Placemark>
<name>
Fri Dec 16 11:59:34 2016 S=36.03 Km/hr
</name>
<styleUrl>
#styleMap_TLP_Normal
</styleUrl>
<Point>
<coordinates>
-65.0681686,-10.8325596,152.11
</coordinates>
</Point>
</Placemark>
<Placemark>
<name>
Fri Dec 16 11:59:44 2016 S=34.57 Km/hr
</name>
<styleUrl>
#styleMap_TLP_Normal
</styleUrl>
<Point>
<coordinates>
-65.0690079,-10.8329182,154.39
</coordinates>
</Point>
</Placemark>
<Placemark>
<name>
Fri Dec 16 11:59:54 2016 S=27.95 Km/hr
</name>
<styleUrl>
#styleMap_TLP_Normal
</styleUrl>
<Point>
<coordinates>
-65.0696716,-10.8333797,150.74
</coordinates>
</Point>
</Placemark>
<Placemark>
<name>
Fri Dec 16 12:00:04 2016 S=34.09 Km/hr
</name>
<styleUrl>
#styleMap_TLP_Normal
</styleUrl>
<Point>
<coordinates>
-65.0699005,-10.8342400,146.40
</coordinates>
</Point>
</Placemark>
<Placemark>
<name>
Fri Dec 16 12:00:14 2016 S=34.76 Km/hr
</name>
<styleUrl>
#styleMap_TLP_Normal
</styleUrl>
<Point>
<coordinates>
-65.0704803,-10.8347712,149.03
</coordinates>
</Point>
</Placemark>
<Placemark>
<name>
Fri Dec 16 12:00:24 2016 S=41.58 Km/hr
</name>
<styleUrl>
#styleMap_TLP_Normal
</styleUrl>
<Point>
<coordinates>
-65.0714111,-10.8349304,147.39
</coordinates>
</Point>
</Placemark>
<Placemark>
<name>
Fri Dec 16 12:00:34 2016 S=41.48 Km/hr
</name>
<styleUrl>
#styleMap_TLP_Normal
</styleUrl>
<Point>
<coordinates>
-65.0724716,-10.8349237,143.76
</coordinates>
</Point>
</Placemark>
<Placemark>
<name>
Fri Dec 16 12:00:44 2016 S=45.70 Km/hr
</name>
<styleUrl>
#styleMap_TLP_Normal
</styleUrl>
<Point>
<coordinates>
-65.0735626,-10.8350210,143.69
</coordinates>
</Point>
</Placemark>
<Placemark>
<name>
Fri Dec 16 12:00:54 2016 S=45.41 Km/hr
</name>
<styleUrl>
#styleMap_TLP_Normal
</styleUrl>
<Point>
<coordinates>
-65.0746536,-10.8354731,147.41
</coordinates>
</Point>
</Placemark>
<Placemark>
<name>
Fri Dec 16 12:01:04 2016 S=46.92 Km/hr
</name>
<styleUrl>
#styleMap_TLP_Normal
</styleUrl>
<Point>
<coordinates>
-65.0756989,-10.8360109,152.61
</coordinates>
</Point>
</Placemark>
<Placemark>
<name>
Fri Dec 16 12:01:14 2016 S=43.66 Km/hr
</name>
<styleUrl>
#styleMap_TLP_Normal
</styleUrl>
<Point>
<coordinates>
-65.0766830,-10.8364878,155.37
</coordinates>
</Point>
</Placemark>
<Placemark>
<name>
Fri Dec 16 12:01:24 2016 S=47.03 Km/hr
</name>
<styleUrl>
#styleMap_TLP_Normal
</styleUrl>
<Point>
<coordinates>
-65.0777588,-10.8369923,158.84
</coordinates>
</Point>
</Placemark>
<Placemark>
<name>
Fri Dec 16 12:01:34 2016 S=47.99 Km/hr
</name>
<styleUrl>
#styleMap_TLP_Normal
</styleUrl>
<Point>
<coordinates>
-65.0788422,-10.8374891,159.44
</coordinates>
</Point>
</Placemark>
<Placemark>
<name>
Fri Dec 16 12:01:44 2016 S=45.77 Km/hr
</name>
<styleUrl>
#styleMap_TLP_Normal
</styleUrl>
<Point>
<coordinates>
-65.0798950,-10.8379679,162.72
</coordinates>
</Point>
</Placemark>
<Placemark>
<name>
Fri Dec 16 12:01:54 2016 S=44.34 Km/hr
</name>
<styleUrl>
#styleMap_TLP_Normal
</styleUrl>
<Point>
<coordinates>
-65.0809479,-10.8384962,163.88
</coordinates>
</Point>
</Placemark>
<Placemark>
<name>
Fri Dec 16 12:02:04 2016 S=31.25 Km/hr
</name>
<styleUrl>
#styleMap_TLP_Normal
</styleUrl>
<Point>
<coordinates>
-65.0818176,-10.8388720,167.10
</coordinates>
</Point>
</Placemark>
<Placemark>
<name>
Fri Dec 16 12:02:14 2016 S=23.29 Km/hr
</name>
<styleUrl>
#styleMap_TLP_Normal
</styleUrl>
<Point>
<coordinates>
-65.0824966,-10.8389769,165.67
</coordinates>
</Point>
</Placemark>
<Placemark>
<name>
Fri Dec 16 12:02:24 2016 S=33.27 Km/hr
</name>
<styleUrl>
#styleMap_TLP_Normal
</styleUrl>
<Point>
<coordinates>
-65.0830231,-10.8395185,162.29
</coordinates>
</Point>
</Placemark>
<Placemark>
<name>
Fri Dec 16 12:02:34 2016 S=36.69 Km/hr
</name>
<styleUrl>
#styleMap_TLP_Normal
</styleUrl>
<Point>
<coordinates>
-65.0829315,-10.8403139,159.93
</coordinates>
</Point>
</Placemark>
<Placemark>
<name>
Fri Dec 16 12:02:44 2016 S=41.77 Km/hr
</name>
<styleUrl>
#styleMap_TLP_Normal
</styleUrl>
<Point>
<coordinates>
-65.0824661,-10.8412075,158.96
</coordinates>
</Point>
</Placemark>
<Placemark>
<name>
Fri Dec 16 12:02:54 2016 S=46.57 Km/hr
</name>
<styleUrl>
#styleMap_TLP_Normal
</styleUrl>
<Point>
<coordinates>
-65.0818939,-10.8421755,158.32
</coordinates>
</Point>
</Placemark>
<Placemark>
<name>
Fri Dec 16 12:03:04 2016 S=45.57 Km/hr
</name>
<styleUrl>
#styleMap_TLP_Normal
</styleUrl>
<Point>
<coordinates>
-65.0812988,-10.8431997,157.73
</coordinates>
</Point>
</Placemark>
<Placemark>
<name>
Fri Dec 16 12:03:14 2016 S=44.57 Km/hr
</name>
<styleUrl>
#styleMap_TLP_Normal
</styleUrl>
<Point>
<coordinates>
-65.0807343,-10.8441877,157.56
</coordinates>
</Point>
</Placemark>
<Placemark>
<name>
Fri Dec 16 12:03:24 2016 S=38.31 Km/hr
</name>
<styleUrl>
#styleMap_TLP_Normal
</styleUrl>
<Point>
<coordinates>
-65.0801849,-10.8450899,159.73
</coordinates>
</Point>
</Placemark>
<Placemark>
<name>
Fri Dec 16 12:03:34 2016 S=37.97 Km/hr
</name>
<styleUrl>
#styleMap_TLP_Normal
</styleUrl>
<Point>
<coordinates>
-65.0796814,-10.8459682,157.15
</coordinates>
</Point>
</Placemark>
<Placemark>
<name>
Fri Dec 16 12:03:44 2016 S=14.92 Km/hr
</name>
<styleUrl>
#styleMap_TLP_Normal
</styleUrl>
<Point>
<coordinates>
-65.0796051,-10.8460484,154.59
</coordinates>
</Point>
</Placemark>
<Placemark>
<name>
Fri Dec 16 12:03:54 2016 S=0.73 Km/hr
</name>
<styleUrl>
#styleMap_TLP_Normal
</styleUrl>
<Point>
<coordinates>
-65.0796814,-10.8459206,151.54
</coordinates>
</Point>
</Placemark>
<Placemark>
<name>
Fri Dec 16 12:04:04 2016 S=12.89 Km/hr
</name>
<styleUrl>
#styleMap_TLP_Normal
</styleUrl>
<Point>
<coordinates>
-65.0796738,-10.8459492,151.38
</coordinates>
</Point>
</Placemark>
<Placemark>
<name>
Fri Dec 16 12:04:14 2016 S=24.27 Km/hr
</name>
<styleUrl>
#styleMap_TLP_Normal
</styleUrl>
<Point>
<coordinates>
-65.0793610,-10.8464975,151.56
</coordinates>
</Point>
</Placemark>
<Placemark>
<name>
Fri Dec 16 12:04:24 2016 S=21.63 Km/hr
</name>
<styleUrl>
#styleMap_TLP_Normal
</styleUrl>
<Point>
<coordinates>
-65.0790939,-10.8470612,153.31
</coordinates>
</Point>
</Placemark>
<Placemark>
<name>
Fri Dec 16 12:04:34 2016 S=7.17 Km/hr
</name>
<styleUrl>
#styleMap_TLP_Normal
</styleUrl>
<Point>
<coordinates>
-65.0788956,-10.8474522,154.20
</coordinates>
</Point>
</Placemark>
<Placemark>
<name>
Fri Dec 16 12:04:44 2016 S=0.74 Km/hr
</name>
<styleUrl>
#styleMap_TLP_Normal
</styleUrl>
<Point>
<coordinates>
-65.0789490,-10.8475027,152.77
</coordinates>
</Point>
</Placemark>
<Placemark>
<name>
Fri Dec 16 12:04:54 2016 S=1.36 Km/hr
</name>
<styleUrl>
#styleMap_TLP_Normal
</styleUrl>
<Point>
<coordinates>
-65.0790100,-10.8475103,152.94
</coordinates>
</Point>
</Placemark>
<Placemark>
<name>
Fri Dec 16 12:05:04 2016 S=0.23 Km/hr
</name>
<styleUrl>
#styleMap_TLP_Normal
</styleUrl>
<Point>
<coordinates>
-65.0789948,-10.8475027,153.12
</coordinates>
</Point>
</Placemark>
<Placemark>
<name>
Fri Dec 16 12:05:14 2016 S=0.15 Km/hr
</name>
<styleUrl>
#styleMap_TLP_Normal
</styleUrl>
<Point>
<coordinates>
-65.0790100,-10.8474693,154.23
</coordinates>
</Point>
</Placemark>
<Placemark>
<name>
Fri Dec 16 12:05:24 2016 S=0.65 Km/hr
</name>
<styleUrl>
#styleMap_TLP_Normal
</styleUrl>
<Point>
<coordinates>
-65.0789719,-10.8475199,154.78
</coordinates>
</Point>
</Placemark>
<Placemark>
<name>
Fri Dec 16 12:05:34 2016 S=2.91 Km/hr
</name>
<styleUrl>
#styleMap_TLP_Normal
</styleUrl>
<Point>
<coordinates>
-65.0791016,-10.8475761,154.07
</coordinates>
</Point>
</Placemark>
<Placemark>
<name>
Fri Dec 16 12:05:44 2016 S=1.68 Km/hr
</name>
<styleUrl>
#styleMap_TLP_Normal
</styleUrl>
<Point>
<coordinates>
-65.0791779,-10.8476343,153.40
</coordinates>
</Point>
</Placemark>
<Placemark>
<name>
Fri Dec 16 12:05:54 2016 S=1.46 Km/hr
</name>
<styleUrl>
#styleMap_TLP_Normal
</styleUrl>
<Point>
<coordinates>
-65.0792236,-10.8477173,154.59
</coordinates>
</Point>
</Placemark>
<Placemark>
<name>
Fri Dec 16 12:06:04 2016 S=1.83 Km/hr
</name>
<styleUrl>
#styleMap_TLP_Normal
</styleUrl>
<Point>
<coordinates>
-65.0792999,-10.8477697,155.29
</coordinates>
</Point>
</Placemark>
<Placemark>
<name>
Fri Dec 16 12:06:14 2016 S=0.77 Km/hr
</name>
<styleUrl>
#styleMap_TLP_Normal
</styleUrl>
<Point>
<coordinates>
-65.0793228,-10.8478088,155.86
</coordinates>
</Point>
</Placemark>
<Placemark>
<name>
Fri Dec 16 12:06:24 2016 S=2.06 Km/hr
</name>
<styleUrl>
#styleMap_TLP_Normal
</styleUrl>
<Point>
<coordinates>
-65.0793839,-10.8478489,156.18
</coordinates>
</Point>
</Placemark>
<Placemark>
<name>
Fri Dec 16 12:06:34 2016 S=1.97 Km/hr
</name>
<styleUrl>
#styleMap_TLP_Normal
</styleUrl>
<Point>
<coordinates>
-65.0794983,-10.8478956,156.69
</coordinates>
</Point>
</Placemark>
<Placemark>
<name>
Fri Dec 16 12:06:44 2016 S=1.15 Km/hr
</name>
<styleUrl>
#styleMap_TLP_Normal
</styleUrl>
<Point>
<coordinates>
-65.0795517,-10.8479557,156.88
</coordinates>
</Point>
</Placemark>
<Placemark>
<name>
Fri Dec 16 12:06:54 2016 S=0.33 Km/hr
</name>
<styleUrl>
#styleMap_TLP_Normal
</styleUrl>
<Point>
<coordinates>
-65.0795746,-10.8479681,156.98
</coordinates>
</Point>
</Placemark>
<Placemark>
<name>
Fri Dec 16 12:07:04 2016 S=1.27 Km/hr
</name>
<styleUrl>
#styleMap_TLP_Normal
</styleUrl>
<Point>
<coordinates>
-65.0795746,-10.8479710,156.98
</coordinates>
</Point>
</Placemark>
<Placemark>
<name>
Fri Dec 16 12:07:14 2016 S=0.83 Km/hr
</name>
<styleUrl>
#styleMap_TLP_Normal
</styleUrl>
<Point>
<coordinates>
-65.0796967,-10.8480806,157.44
</coordinates>
</Point>
</Placemark>
<Placemark>
<name>
Fri Dec 16 12:07:24 2016 S=0.60 Km/hr
</name>
<styleUrl>
#styleMap_TLP_Normal
</styleUrl>
<Point>
<coordinates>
-65.0797043,-10.8481083,157.65
</coordinates>
</Point>
</Placemark>
<Placemark>
<name>
Fri Dec 16 12:07:34 2016 S=1.50 Km/hr
</name>
<styleUrl>
#styleMap_TLP_Normal
</styleUrl>
<Point>
<coordinates>
-65.0797119,-10.8481131,157.67
</coordinates>
</Point>
</Placemark>
<Placemark>
<name>
Fri Dec 16 12:07:44 2016 S=1.25 Km/hr
</name>
<styleUrl>
#styleMap_TLP_Normal
</styleUrl>
<Point>
<coordinates>
-65.0797348,-10.8482304,157.73
</coordinates>
</Point>
</Placemark>
<Placemark>
<name>
Fri Dec 16 12:07:54 2016 S=1.84 Km/hr
</name>
<styleUrl>
#styleMap_TLP_Normal
</styleUrl>
<Point>
<coordinates>
-65.0798111,-10.8483276,157.36
</coordinates>
</Point>
</Placemark>
<Placemark>
<name>
Fri Dec 16 12:08:04 2016 S=1.53 Km/hr
</name>
<styleUrl>
#styleMap_TLP_Normal
</styleUrl>
<Point>
<coordinates>
-65.0799026,-10.8483562,157.55
</coordinates>
</Point>
</Placemark>
<Placemark>
<name>
Fri Dec 16 12:08:14 2016 S=1.65 Km/hr
</name>
<styleUrl>
#styleMap_TLP_Normal
</styleUrl>
<Point>
<coordinates>
-65.0799713,-10.8484068,158.55
</coordinates>
</Point>
</Placemark>
<Placemark>
<name>
Fri Dec 16 12:08:24 2016 S=1.19 Km/hr
</name>
<styleUrl>
#styleMap_TLP_Normal
</styleUrl>
<Point>
<coordinates>
-65.0800247,-10.8484564,158.82
</coordinates>
</Point>
</Placemark>
<Placemark>
<name>
Fri Dec 16 12:08:34 2016 S=0.69 Km/hr
</name>
<styleUrl>
#styleMap_TLP_Normal
</styleUrl>
<Point>
<coordinates>
-65.0800934,-10.8485203,159.71
</coordinates>
</Point>
</Placemark>
<Placemark>
<name>
Fri Dec 16 12:08:44 2016 S=0.83 Km/hr
</name>
<styleUrl>
#styleMap_TLP_Normal
</styleUrl>
<Point>
<coordinates>
-65.0801086,-10.8485279,159.36
</coordinates>
</Point>
</Placemark>
<Placemark>
<name>
Fri Dec 16 12:08:54 2016 S=0.78 Km/hr
</name>
<styleUrl>
#styleMap_TLP_Normal
</styleUrl>
<Point>
<coordinates>
-65.0801163,-10.8485298,159.37
</coordinates>
</Point>
</Placemark>
<Placemark>
<name>
Fri Dec 16 12:09:04 2016 S=1.68 Km/hr
</name>
<styleUrl>
#styleMap_TLP_Normal
</styleUrl>
<Point>
<coordinates>
-65.0801620,-10.8485918,159.59
</coordinates>
</Point>
</Placemark>
<Placemark>
<name>
Fri Dec 16 12:09:14 2016 S=0.20 Km/hr
</name>
<styleUrl>
#styleMap_TLP_Normal
</styleUrl>
<Point>
<coordinates>
-65.0801773,-10.8486137,160.09
</coordinates>
</Point>
</Placemark>
<Placemark>
<name>
Fri Dec 16 12:09:24 2016 S=0.10 Km/hr
</name>
<styleUrl>
#styleMap_TLP_Normal
</styleUrl>
<Point>
<coordinates>
-65.0801773,-10.8486118,160.09
</coordinates>
</Point>
</Placemark>
<Placemark>
<name>
Fri Dec 16 12:09:34 2016 S=0.46 Km/hr
</name>
<styleUrl>
#styleMap_TLP_Normal
</styleUrl>
<Point>
<coordinates>
-65.0801620,-10.8486090,160.09
</coordinates>
</Point>
</Placemark>
<Placemark>
<name>
Fri Dec 16 12:09:44 2016 S=0.18 Km/hr
</name>
<styleUrl>
#styleMap_TLP_Normal
</styleUrl>
<Point>
<coordinates>
-65.0800858,-10.8486309,159.93
</coordinates>
</Point>
</Placemark>
<Placemark>
<name>
Fri Dec 16 12:09:54 2016 S=0.26 Km/hr
</name>
<styleUrl>
#styleMap_TLP_Normal
</styleUrl>
<Point>
<coordinates>
-65.0800934,-10.8486223,160.09
</coordinates>
</Point>
</Placemark>
<Placemark>
<name>
Fri Dec 16 12:10:04 2016 S=0.83 Km/hr
</name>
<styleUrl>
#styleMap_TLP_Normal
</styleUrl>
<Point>
<coordinates>
-65.0800858,-10.8486252,160.06
</coordinates>
</Point>
</Placemark>
<Placemark>
<name>
Fri Dec 16 12:10:14 2016 S=0.41 Km/hr
</name>
<styleUrl>
#styleMap_TLP_Normal
</styleUrl>
<Point>
<coordinates>
-65.0800705,-10.8486252,160.05
</coordinates>
</Point>
</Placemark>
<Placemark>
<name>
Fri Dec 16 12:10:24 2016 S=0.84 Km/hr
</name>
<styleUrl>
#styleMap_TLP_Normal
</styleUrl>
<Point>
<coordinates>
-65.0800705,-10.8486290,160.05
</coordinates>
</Point>
</Placemark>
<Placemark>
<name>
Fri Dec 16 12:10:34 2016 S=1.76 Km/hr
</name>
<styleUrl>
#styleMap_TLP_Normal
</styleUrl>
<Point>
<coordinates>
-65.0800934,-10.8486471,159.95
</coordinates>
</Point>
</Placemark>
<Placemark>
<name>
Fri Dec 16 12:10:44 2016 S=2.14 Km/hr
</name>
<styleUrl>
#styleMap_TLP_Normal
</styleUrl>
<Point>
<coordinates>
-65.0801163,-10.8488235,158.57
</coordinates>
</Point>
</Placemark>
<Placemark>
<name>
Fri Dec 16 12:10:54 2016 S=2.50 Km/hr
</name>
<styleUrl>
#styleMap_TLP_Normal
</styleUrl>
<Point>
<coordinates>
-65.0801620,-10.8489342,158.50
</coordinates>
</Point>
</Placemark>
<Placemark>
<name>
Fri Dec 16 12:11:04 2016 S=1.85 Km/hr
</name>
<styleUrl>
#styleMap_TLP_Normal
</styleUrl>
<Point>
<coordinates>
-65.0802536,-10.8490219,158.02
</coordinates>
</Point>
</Placemark>
<Placemark>
<name>
Fri Dec 16 12:11:14 2016 S=2.11 Km/hr
</name>
<styleUrl>
#styleMap_TLP_Normal
</styleUrl>
<Point>
<coordinates>
-65.0803223,-10.8490744,157.00
</coordinates>
</Point>
</Placemark>
<Placemark>
<name>
Fri Dec 16 12:11:24 2016 S=2.32 Km/hr
</name>
<styleUrl>
#styleMap_TLP_Normal
</styleUrl>
<Point>
<coordinates>
-65.0803604,-10.8491879,156.81
</coordinates>
</Point>
</Placemark>
<Placemark>
<name>
Fri Dec 16 12:11:34 2016 S=1.77 Km/hr
</name>
<styleUrl>
#styleMap_TLP_Normal
</styleUrl>
<Point>
<coordinates>
-65.0804291,-10.8492432,157.71
</coordinates>
</Point>
</Placemark>
<Placemark>
<name>
Fri Dec 16 12:11:44 2016 S=0.54 Km/hr
</name>
<styleUrl>
#styleMap_TLP_Normal
</styleUrl>
<Point>
<coordinates>
-65.0804520,-10.8493004,158.70
</coordinates>
</Point>
</Placemark>
<Placemark>
<name>
Fri Dec 16 12:11:54 2016 S=0.41 Km/hr
</name>
<styleUrl>
#styleMap_TLP_Normal
</styleUrl>
<Point>
<coordinates>
-65.0804596,-10.8493195,158.64
</coordinates>
</Point>
</Placemark>
<Placemark>
<name>
Fri Dec 16 12:12:04 2016 S=2.29 Km/hr
</name>
<styleUrl>
#styleMap_TLP_Normal
</styleUrl>
<Point>
<coordinates>
-65.0805206,-10.8493185,158.70
</coordinates>
</Point>
</Placemark>
<Placemark>
<name>
Fri Dec 16 12:12:14 2016 S=2.75 Km/hr
</name>
<styleUrl>
#styleMap_TLP_Normal
</styleUrl>
<Point>
<coordinates>
-65.0806580,-10.8492994,158.77
</coordinates>
</Point>
</Placemark>
<Placemark>
<name>
Fri Dec 16 12:12:24 2016 S=0.97 Km/hr
</name>
<styleUrl>
#styleMap_TLP_Normal
</styleUrl>
<Point>
<coordinates>
-65.0806580,-10.8493547,159.34
</coordinates>
</Point>
</Placemark>
<Placemark>
<name>
Fri Dec 16 12:12:34 2016 S=1.12 Km/hr
</name>
<styleUrl>
#styleMap_TLP_Normal
</styleUrl>
<Point>
<coordinates>
-65.0806656,-10.8493605,159.38
</coordinates>
</Point>
</Placemark>
<Placemark>
<name>
Fri Dec 16 12:12:44 2016 S=2.19 Km/hr
</name>
<styleUrl>
#styleMap_TLP_Normal
</styleUrl>
<Point>
<coordinates>
-65.0807800,-10.8494320,159.04
</coordinates>
</Point>
</Placemark>
<Placemark>
<name>
Fri Dec 16 12:12:54 2016 S=0.57 Km/hr
</name>
<styleUrl>
#styleMap_TLP_Normal
</styleUrl>
<Point>
<coordinates>
-65.0808029,-10.8494635,159.02
</coordinates>
</Point>
</Placemark>
<Placemark>
<name>
Fri Dec 16 12:13:04 2016 S=0.94 Km/hr
</name>
<styleUrl>
#styleMap_TLP_Normal
</styleUrl>
<Point>
<coordinates>
-65.0808411,-10.8493996,158.86
</coordinates>
</Point>
</Placemark>
<Placemark>
<name>
Fri Dec 16 12:13:14 2016 S=0.35 Km/hr
</name>
<styleUrl>
#styleMap_TLP_Normal
</styleUrl>
<Point>
<coordinates>
-65.0808411,-10.8493958,158.86
</coordinates>
</Point>
</Placemark>
<Placemark>
<name>
Fri Dec 16 12:13:24 2016 S=0.96 Km/hr
</name>
<styleUrl>
#styleMap_TLP_Normal
</styleUrl>
<Point>
<coordinates>
-65.0808563,-10.8493948,158.88
</coordinates>
</Point>
</Placemark>
<Placemark>
<name>
Fri Dec 16 12:13:34 2016 S=0.25 Km/hr
</name>
<styleUrl>
#styleMap_TLP_Normal
</styleUrl>
<Point>
<coordinates>
-65.0809479,-10.8493309,158.95
</coordinates>
</Point>
</Placemark>
<Placemark>
<name>
Fri Dec 16 12:13:44 2016 S=0.35 Km/hr
</name>
<styleUrl>
#styleMap_TLP_Normal
</styleUrl>
<Point>
<coordinates>
-65.0809479,-10.8493252,158.97
</coordinates>
</Point>
</Placemark>
<Placemark>
<name>
Fri Dec 16 12:13:54 2016 S=2.26 Km/hr
</name>
<styleUrl>
#styleMap_TLP_Normal
</styleUrl>
<Point>
<coordinates>
-65.0809708,-10.8492546,159.21
</coordinates>
</Point>
</Placemark>
<Placemark>
<name>
Fri Dec 16 12:14:04 2016 S=0.70 Km/hr
</name>
<styleUrl>
#styleMap_TLP_Normal
</styleUrl>
<Point>
<coordinates>
-65.0810089,-10.8490849,158.92
</coordinates>
</Point>
</Placemark>
<Placemark>
<name>
Fri Dec 16 12:14:14 2016 S=2.25 Km/hr
</name>
<styleUrl>
#styleMap_TLP_Normal
</styleUrl>
<Point>
<coordinates>
-65.0809860,-10.8490334,158.83
</coordinates>
</Point>
</Placemark>
<Placemark>
<name>
Fri Dec 16 12:14:24 2016 S=1.43 Km/hr
</name>
<styleUrl>
#styleMap_TLP_Normal
</styleUrl>
<Point>
<coordinates>
-65.0810013,-10.8489523,159.04
</coordinates>
</Point>
</Placemark>
<Placemark>
<name>
Fri Dec 16 12:14:34 2016 S=0.68 Km/hr
</name>
<styleUrl>
#styleMap_TLP_Normal
</styleUrl>
<Point>
<coordinates>
-65.0809937,-10.8488865,159.21
</coordinates>
</Point>
</Placemark>
<Placemark>
<name>
Fri Dec 16 12:14:44 2016 S=1.14 Km/hr
</name>
<styleUrl>
#styleMap_TLP_Normal
</styleUrl>
<Point>
<coordinates>
-65.0809860,-10.8488779,159.75
</coordinates>
</Point>
</Placemark>
<Placemark>
<name>
Fri Dec 16 12:14:54 2016 S=0.43 Km/hr
</name>
<styleUrl>
#styleMap_TLP_Normal
</styleUrl>
<Point>
<coordinates>
-65.0809937,-10.8488798,159.60
</coordinates>
</Point>
</Placemark>
<Placemark>
<name>
Fri Dec 16 12:15:04 2016 S=1.30 Km/hr
</name>
<styleUrl>
#styleMap_TLP_Normal
</styleUrl>
<Point>
<coordinates>
-65.0810623,-10.8488865,160.51
</coordinates>
</Point>
</Placemark>
<Placemark>
<name>
Fri Dec 16 12:15:14 2016 S=1.23 Km/hr
</name>
<styleUrl>
#styleMap_TLP_Normal
</styleUrl>
<Point>
<coordinates>
-65.0810547,-10.8489046,161.02
</coordinates>
</Point>
</Placemark>
<Placemark>
<name>
Fri Dec 16 12:15:24 2016 S=0.55 Km/hr
</name>
<styleUrl>
#styleMap_TLP_Normal
</styleUrl>
<Point>
<coordinates>
-65.0810623,-10.8489218,161.05
</coordinates>
</Point>
</Placemark>
<Placemark>
<name>
Fri Dec 16 12:15:34 2016 S=1.94 Km/hr
</name>
<styleUrl>
#styleMap_TLP_Normal
</styleUrl>
<Point>
<coordinates>
-65.0810699,-10.8489332,161.60
</coordinates>
</Point>
</Placemark>
<Placemark>
<name>
Fri Dec 16 12:15:44 2016 S=0.97 Km/hr
</name>
<styleUrl>
#styleMap_TLP_Normal
</styleUrl>
<Point>
<coordinates>
-65.0810776,-10.8489323,161.60
</coordinates>
</Point>
</Placemark>
<Placemark>
<name>
Fri Dec 16 12:15:54 2016 S=0.60 Km/hr
</name>
<styleUrl>
#styleMap_TLP_Normal
</styleUrl>
<Point>
<coordinates>
-65.0810852,-10.8489323,161.64
</coordinates>
</Point>
</Placemark>
<Placemark>
<name>
Fri Dec 16 12:16:04 2016 S=1.24 Km/hr
</name>
<styleUrl>
#styleMap_TLP_Normal
</styleUrl>
<Point>
<coordinates>
-65.0810852,-10.8489294,161.65
</coordinates>
</Point>
</Placemark>
<Placemark>
<name>
Fri Dec 16 12:16:14 2016 S=1.17 Km/hr
</name>
<styleUrl>
#styleMap_TLP_Normal
</styleUrl>
<Point>
<coordinates>
-65.0811691,-10.8488894,162.64
</coordinates>
</Point>
</Placemark>
<Placemark>
<name>
Fri Dec 16 12:16:24 2016 S=0.42 Km/hr
</name>
<styleUrl>
#styleMap_TLP_Normal
</styleUrl>
<Point>
<coordinates>
-65.0812225,-10.8488817,163.45
</coordinates>
</Point>
</Placemark>
<Placemark>
<name>
Fri Dec 16 12:16:34 2016 S=1.09 Km/hr
</name>
<styleUrl>
#styleMap_TLP_Normal
</styleUrl>
<Point>
<coordinates>
-65.0812302,-10.8488808,163.53
</coordinates>
</Point>
</Placemark>
<Placemark>
<name>
Fri Dec 16 12:16:44 2016 S=1.68 Km/hr
</name>
<styleUrl>
#styleMap_TLP_Normal
</styleUrl>
<Point>
<coordinates>
-65.0812149,-10.8488722,163.56
</coordinates>
</Point>
</Placemark>
<Placemark>
<name>
Fri Dec 16 12:16:54 2016 S=0.71 Km/hr
</name>
<styleUrl>
#styleMap_TLP_Normal
</styleUrl>
<Point>
<coordinates>
-65.0812073,-10.8487787,164.02
</coordinates>
</Point>
</Placemark>
<Placemark>
<name>
Fri Dec 16 12:17:04 2016 S=0.71 Km/hr
</name>
<styleUrl>
#styleMap_TLP_Normal
</styleUrl>
<Point>
<coordinates>
-65.0812225,-10.8486671,164.57
</coordinates>
</Point>
</Placemark>
<Placemark>
<name>
Fri Dec 16 12:17:14 2016 S=0.49 Km/hr
</name>
<styleUrl>
#styleMap_TLP_Normal
</styleUrl>
<Point>
<coordinates>
-65.0812378,-10.8486605,164.04
</coordinates>
</Point>
</Placemark>
<Placemark>
<name>
Fri Dec 16 12:17:24 2016 S=1.67 Km/hr
</name>
<styleUrl>
#styleMap_TLP_Normal
</styleUrl>
<Point>
<coordinates>
-65.0812607,-10.8486204,164.27
</coordinates>
</Point>
</Placemark>
<Placemark>
<name>
Fri Dec 16 12:17:34 2016 S=0.31 Km/hr
</name>
<styleUrl>
#styleMap_TLP_Normal
</styleUrl>
<Point>
<coordinates>
-65.0812836,-10.8485394,165.30
</coordinates>
</Point>
</Placemark>
<Placemark>
<name>
Fri Dec 16 12:17:44 2016 S=0.30 Km/hr
</name>
<styleUrl>
#styleMap_TLP_Normal
</styleUrl>
<Point>
<coordinates>
-65.0812988,-10.8485222,166.03
</coordinates>
</Point>
</Placemark>
<Placemark>
<name>
Fri Dec 16 12:17:54 2016 S=0.19 Km/hr
</name>
<styleUrl>
#styleMap_TLP_Normal
</styleUrl>
<Point>
<coordinates>
-65.0812912,-10.8485193,166.04
</coordinates>
</Point>
</Placemark>
<Placemark>
<name>
Fri Dec 16 12:18:04 2016 S=0.14 Km/hr
</name>
<styleUrl>
#styleMap_TLP_Normal
</styleUrl>
<Point>
<coordinates>
-65.0812988,-10.8485203,166.05
</coordinates>
</Point>
</Placemark>
<Placemark>
<name>
Fri Dec 16 12:18:14 2016 S=1.13 Km/hr
</name>
<styleUrl>
#styleMap_TLP_Normal
</styleUrl>
<Point>
<coordinates>
-65.0812912,-10.8485174,166.12
</coordinates>
</Point>
</Placemark>
<Placemark>
<name>
Fri Dec 16 12:18:24 2016 S=0.36 Km/hr
</name>
<styleUrl>
#styleMap_TLP_Normal
</styleUrl>
<Point>
<coordinates>
-65.0813065,-10.8484964,166.19
</coordinates>
</Point>
</Placemark>
<Placemark>
<name>
Fri Dec 16 12:18:34 2016 S=0.12 Km/hr
</name>
<styleUrl>
#styleMap_TLP_Normal
</styleUrl>
<Point>
<coordinates>
-65.0813065,-10.8484964,166.27
</coordinates>
</Point>
</Placemark>
<Placemark>
<name>
Fri Dec 16 12:18:44 2016 S=0.24 Km/hr
</name>
<styleUrl>
#styleMap_TLP_Normal
</styleUrl>
<Point>
<coordinates>
-65.0813141,-10.8484993,166.36
</coordinates>
</Point>
</Placemark>
<Placemark>
<name>
Fri Dec 16 12:18:54 2016 S=0.33 Km/hr
</name>
<styleUrl>
#styleMap_TLP_Normal
</styleUrl>
<Point>
<coordinates>
-65.0813217,-10.8485260,167.06
</coordinates>
</Point>
</Placemark>
<Placemark>
<name>
Fri Dec 16 12:19:04 2016 S=0.94 Km/hr
</name>
<styleUrl>
#styleMap_TLP_Normal
</styleUrl>
<Point>
<coordinates>
-65.0813599,-10.8485031,167.39
</coordinates>
</Point>
</Placemark>
<Placemark>
<name>
Fri Dec 16 12:19:14 2016 S=0.91 Km/hr
</name>
<styleUrl>
#styleMap_TLP_Normal
</styleUrl>
<Point>
<coordinates>
-65.0813751,-10.8485050,167.42
</coordinates>
</Point>
</Placemark>
<Placemark>
<name>
Fri Dec 16 12:19:24 2016 S=0.20 Km/hr
</name>
<styleUrl>
#styleMap_TLP_Normal
</styleUrl>
<Point>
<coordinates>
-65.0813751,-10.8485060,167.43
</coordinates>
</Point>
</Placemark>
<Placemark>
<name>
Fri Dec 16 12:19:34 2016 S=0.39 Km/hr
</name>
<styleUrl>
#styleMap_TLP_Normal
</styleUrl>
<Point>
<coordinates>
-65.0813751,-10.8485041,167.45
</coordinates>
</Point>
</Placemark>
<Placemark>
<name>
Fri Dec 16 12:19:44 2016 S=1.52 Km/hr
</name>
<styleUrl>
#styleMap_TLP_Normal
</styleUrl>
<Point>
<coordinates>
-65.0813904,-10.8485184,167.51
</coordinates>
</Point>
</Placemark>
<Placemark>
<name>
Fri Dec 16 12:19:54 2016 S=1.37 Km/hr
</name>
<styleUrl>
#styleMap_TLP_Normal
</styleUrl>
<Point>
<coordinates>
-65.0813751,-10.8485088,167.63
</coordinates>
</Point>
</Placemark>
<Placemark>
<name>
Fri Dec 16 12:20:04 2016 S=0.44 Km/hr
</name>
<styleUrl>
#styleMap_TLP_Normal
</styleUrl>
<Point>
<coordinates>
-65.0813446,-10.8484716,168.21
</coordinates>
</Point>
</Placemark>
<Placemark>
<name>
Fri Dec 16 12:20:14 2016 S=0.69 Km/hr
</name>
<styleUrl>
#styleMap_TLP_Normal
</styleUrl>
<Point>
<coordinates>
-65.0813293,-10.8484688,168.20
</coordinates>
</Point>
</Placemark>
<Placemark>
<name>
Fri Dec 16 12:20:24 2016 S=1.64 Km/hr
</name>
<styleUrl>
#styleMap_TLP_Normal
</styleUrl>
<Point>
<coordinates>
-65.0813522,-10.8484907,168.17
</coordinates>
</Point>
</Placemark>
<Placemark>
<name>
Fri Dec 16 12:20:34 2016 S=0.36 Km/hr
</name>
<styleUrl>
#styleMap_TLP_Normal
</styleUrl>
<Point>
<coordinates>
-65.0813751,-10.8485022,168.23
</coordinates>
</Point>
</Placemark>
<Placemark>
<name>
Fri Dec 16 12:20:44 2016 S=1.22 Km/hr
</name>
<styleUrl>
#styleMap_TLP_Normal
</styleUrl>
<Point>
<coordinates>
-65.0813293,-10.8484745,167.29
</coordinates>
</Point>
</Placemark>
<Placemark>
<name>
Fri Dec 16 12:20:54 2016 S=0.44 Km/hr
</name>
<styleUrl>
#styleMap_TLP_Normal
</styleUrl>
<Point>
<coordinates>
-65.0813141,-10.8484564,166.79
</coordinates>
</Point>
</Placemark>
<Placemark>
<name>
Fri Dec 16 12:21:04 2016 S=0.08 Km/hr
</name>
<styleUrl>
#styleMap_TLP_Normal
</styleUrl>
<Point>
<coordinates>
-65.0813065,-10.8484793,167.02
</coordinates>
</Point>
</Placemark>
<Placemark>
<name>
Fri Dec 16 12:21:14 2016 S=0.92 Km/hr
</name>
<styleUrl>
#styleMap_TLP_Normal
</styleUrl>
<Point>
<coordinates>
-65.0813141,-10.8484831,167.04
</coordinates>
</Point>
</Placemark>
<Placemark>
<name>
Fri Dec 16 12:21:24 2016 S=0.66 Km/hr
</name>
<styleUrl>
#styleMap_TLP_Normal
</styleUrl>
<Point>
<coordinates>
-65.0813141,-10.8485174,166.95
</coordinates>
</Point>
</Placemark>
<Placemark>
<name>
Fri Dec 16 12:21:34 2016 S=0.60 Km/hr
</name>
<styleUrl>
#styleMap_TLP_Normal
</styleUrl>
<Point>
<coordinates>
-65.0813217,-10.8485212,166.97
</coordinates>
</Point>
</Placemark>
<Placemark>
<name>
Fri Dec 16 12:21:44 2016 S=0.84 Km/hr
</name>
<styleUrl>
#styleMap_TLP_Normal
</styleUrl>
<Point>
<coordinates>
-65.0813141,-10.8485193,166.98
</coordinates>
</Point>
</Placemark>
<Placemark>
<name>
Fri Dec 16 12:21:54 2016 S=0.76 Km/hr
</name>
<styleUrl>
#styleMap_TLP_Normal
</styleUrl>
<Point>
<coordinates>
-65.0812988,-10.8485165,167.01
</coordinates>
</Point>
</Placemark>
<Placemark>
<name>
Fri Dec 16 12:22:04 2016 S=1.46 Km/hr
</name>
<styleUrl>
#styleMap_TLP_Normal
</styleUrl>
<Point>
<coordinates>
-65.0812912,-10.8485136,167.10
</coordinates>
</Point>
</Placemark>
<Placemark>
<name>
Fri Dec 16 12:22:14 2016 S=1.04 Km/hr
</name>
<styleUrl>
#styleMap_TLP_Normal
</styleUrl>
<Point>
<coordinates>
-65.0812531,-10.8485174,167.20
</coordinates>
</Point>
</Placemark>
<Placemark>
<name>
Fri Dec 16 12:22:24 2016 S=0.67 Km/hr
</name>
<styleUrl>
#styleMap_TLP_Normal
</styleUrl>
<Point>
<coordinates>
-65.0812302,-10.8485270,167.14
</coordinates>
</Point>
</Placemark>
<Placemark>
<name>
Fri Dec 16 12:22:34 2016 S=1.02 Km/hr
</name>
<styleUrl>
#styleMap_TLP_Normal
</styleUrl>
<Point>
<coordinates>
-65.0812378,-10.8485327,167.14
</coordinates>
</Point>
</Placemark>
<Placemark>
<name>
Fri Dec 16 12:22:44 2016 S=0.18 Km/hr
</name>
<styleUrl>
#styleMap_TLP_Normal
</styleUrl>
<Point>
<coordinates>
-65.0812531,-10.8485832,166.79
</coordinates>
</Point>
</Placemark>
<Placemark>
<name>
Fri Dec 16 12:22:54 2016 S=0.99 Km/hr
</name>
<styleUrl>
#styleMap_TLP_Normal
</styleUrl>
<Point>
<coordinates>
-65.0812912,-10.8487034,165.13
</coordinates>
</Point>
</Placemark>
<Placemark>
<name>
Fri Dec 16 12:23:04 2016 S=0.77 Km/hr
</name>
<styleUrl>
#styleMap_TLP_Normal
</styleUrl>
<Point>
<coordinates>
-65.0812836,-10.8487377,164.33
</coordinates>
</Point>
</Placemark>
<Placemark>
<name>
Fri Dec 16 12:23:14 2016 S=0.76 Km/hr
</name>
<styleUrl>
#styleMap_TLP_Normal
</styleUrl>
<Point>
<coordinates>
-65.0812836,-10.8487453,164.35
</coordinates>
</Point>
</Placemark>
<Placemark>
<name>
Fri Dec 16 12:23:24 2016 S=0.87 Km/hr
</name>
<styleUrl>
#styleMap_TLP_Normal
</styleUrl>
<Point>
<coordinates>
-65.0812454,-10.8488197,163.75
</coordinates>
</Point>
</Placemark>
<Placemark>
<name>
Fri Dec 16 12:23:34 2016 S=1.97 Km/hr
</name>
<styleUrl>
#styleMap_TLP_Normal
</styleUrl>
<Point>
<coordinates>
-65.0812454,-10.8488264,163.83
</coordinates>
</Point>
</Placemark>
<Placemark>
<name>
Fri Dec 16 12:23:44 2016 S=1.09 Km/hr
</name>
<styleUrl>
#styleMap_TLP_Normal
</styleUrl>
<Point>
<coordinates>
-65.0812683,-10.8490095,163.32
</coordinates>
</Point>
</Placemark>
<Placemark>
<name>
Fri Dec 16 12:23:54 2016 S=0.94 Km/hr
</name>
<styleUrl>
#styleMap_TLP_Normal
</styleUrl>
<Point>
<coordinates>
-65.0812683,-10.8490152,163.36
</coordinates>
</Point>
</Placemark>
<Placemark>
<name>
Fri Dec 16 12:24:04 2016 S=0.53 Km/hr
</name>
<styleUrl>
#styleMap_TLP_Normal
</styleUrl>
<Point>
<coordinates>
-65.0812759,-10.8490210,163.33
</coordinates>
</Point>
</Placemark>
<Placemark>
<name>
Fri Dec 16 12:24:14 2016 S=0.73 Km/hr
</name>
<styleUrl>
#styleMap_TLP_Normal
</styleUrl>
<Point>
<coordinates>
-65.0812378,-10.8491497,163.70
</coordinates>
</Point>
</Placemark>
<Placemark>
<name>
Fri Dec 16 12:24:24 2016 S=1.47 Km/hr
</name>
<styleUrl>
#styleMap_TLP_Normal
</styleUrl>
<Point>
<coordinates>
-65.0812454,-10.8491602,163.68
</coordinates>
</Point>
</Placemark>
<Placemark>
<name>
Fri Dec 16 12:24:34 2016 S=1.07 Km/hr
</name>
<styleUrl>
#styleMap_TLP_Normal
</styleUrl>
<Point>
<coordinates>
-65.0812073,-10.8492107,164.18
</coordinates>
</Point>
</Placemark>
<Placemark>
<name>
Fri Dec 16 12:24:44 2016 S=1.16 Km/hr
</name>
<styleUrl>
#styleMap_TLP_Normal
</styleUrl>
<Point>
<coordinates>
-65.0811157,-10.8493195,165.12
</coordinates>
</Point>
</Placemark>
<Placemark>
<name>
Fri Dec 16 12:24:54 2016 S=0.81 Km/hr
</name>
<styleUrl>
#styleMap_TLP_Normal
</styleUrl>
<Point>
<coordinates>
-65.0810776,-10.8493433,165.16
</coordinates>
</Point>
</Placemark>
<Placemark>
<name>
Fri Dec 16 12:25:04 2016 S=0.78 Km/hr
</name>
<styleUrl>
#styleMap_TLP_Normal
</styleUrl>
<Point>
<coordinates>
-65.0810471,-10.8493834,165.01
</coordinates>
</Point>
</Placemark>
<Placemark>
<name>
Fri Dec 16 12:25:14 2016 S=1.56 Km/hr
</name>
<styleUrl>
#styleMap_TLP_Normal
</styleUrl>
<Point>
<coordinates>
-65.0809860,-10.8493786,164.64
</coordinates>
</Point>
</Placemark>
<Placemark>
<name>
Fri Dec 16 12:25:24 2016 S=0.72 Km/hr
</name>
<styleUrl>
#styleMap_TLP_Normal
</styleUrl>
<Point>
<coordinates>
-65.0809250,-10.8493948,164.37
</coordinates>
</Point>
</Placemark>
<Placemark>
<name>
Fri Dec 16 12:25:34 2016 S=1.77 Km/hr
</name>
<styleUrl>
#styleMap_TLP_Normal
</styleUrl>
<Point>
<coordinates>
-65.0808640,-10.8493462,164.60
</coordinates>
</Point>
</Placemark>
<Placemark>
<name>
Fri Dec 16 12:25:44 2016 S=1.51 Km/hr
</name>
<styleUrl>
#styleMap_TLP_Normal
</styleUrl>
<Point>
<coordinates>
-65.0807953,-10.8493176,164.47
</coordinates>
</Point>
</Placemark>
<Placemark>
<name>
Fri Dec 16 12:25:54 2016 S=1.98 Km/hr
</name>
<styleUrl>
#styleMap_TLP_Normal
</styleUrl>
<Point>
<coordinates>
-65.0807114,-10.8492994,164.07
</coordinates>
</Point>
</Placemark>
<Placemark>
<name>
Fri Dec 16 12:26:04 2016 S=0.75 Km/hr
</name>
<styleUrl>
#styleMap_TLP_Normal
</styleUrl>
<Point>
<coordinates>
-65.0807266,-10.8492785,164.39
</coordinates>
</Point>
</Placemark>
<Placemark>
<name>
Fri Dec 16 12:26:14 2016 S=1.82 Km/hr
</name>
<styleUrl>
#styleMap_TLP_Normal
</styleUrl>
<Point>
<coordinates>
-65.0806885,-10.8492632,164.29
</coordinates>
</Point>
</Placemark>
<Placemark>
<name>
Fri Dec 16 12:26:24 2016 S=0.56 Km/hr
</name>
<styleUrl>
#styleMap_TLP_Normal
</styleUrl>
<Point>
<coordinates>
-65.0806122,-10.8492718,164.89
</coordinates>
</Point>
</Placemark>
<Placemark>
<name>
Fri Dec 16 12:26:34 2016 S=2.50 Km/hr
</name>
<styleUrl>
#styleMap_TLP_Normal
</styleUrl>
<Point>
<coordinates>
-65.0805359,-10.8492785,165.64
</coordinates>
</Point>
</Placemark>
<Placemark>
<name>
Fri Dec 16 12:26:44 2016 S=2.40 Km/hr
</name>
<styleUrl>
#styleMap_TLP_Normal
</styleUrl>
<Point>
<coordinates>
-65.0804367,-10.8492699,166.82
</coordinates>
</Point>
</Placemark>
<Placemark>
<name>
Fri Dec 16 12:26:54 2016 S=1.87 Km/hr
</name>
<styleUrl>
#styleMap_TLP_Normal
</styleUrl>
<Point>
<coordinates>
-65.0803452,-10.8492155,168.14
</coordinates>
</Point>
</Placemark>
<Placemark>
<name>
Fri Dec 16 12:27:04 2016 S=1.67 Km/hr
</name>
<styleUrl>
#styleMap_TLP_Normal
</styleUrl>
<Point>
<coordinates>
-65.0803146,-10.8491392,169.00
</coordinates>
</Point>
</Placemark>
<Placemark>
<name>
Fri Dec 16 12:27:14 2016 S=1.93 Km/hr
</name>
<styleUrl>
#styleMap_TLP_Normal
</styleUrl>
<Point>
<coordinates>
-65.0802307,-10.8490686,169.90
</coordinates>
</Point>
</Placemark>
<Placemark>
<name>
Fri Dec 16 12:27:24 2016 S=0.73 Km/hr
</name>
<styleUrl>
#styleMap_TLP_Normal
</styleUrl>
<Point>
<coordinates>
-65.0801544,-10.8490334,168.30
</coordinates>
</Point>
</Placemark>
<Placemark>
<name>
Fri Dec 16 12:27:34 2016 S=0.93 Km/hr
</name>
<styleUrl>
#styleMap_TLP_Normal
</styleUrl>
<Point>
<coordinates>
-65.0801392,-10.8490191,168.84
</coordinates>
</Point>
</Placemark>
<Placemark>
<name>
Fri Dec 16 12:27:44 2016 S=1.46 Km/hr
</name>
<styleUrl>
#styleMap_TLP_Normal
</styleUrl>
<Point>
<coordinates>
-65.0801468,-10.8489466,168.77
</coordinates>
</Point>
</Placemark>
<Placemark>
<name>
Fri Dec 16 12:27:54 2016 S=1.40 Km/hr
</name>
<styleUrl>
#styleMap_TLP_Normal
</styleUrl>
<Point>
<coordinates>
-65.0800705,-10.8488626,168.16
</coordinates>
</Point>
</Placemark>
<Placemark>
<name>
Fri Dec 16 12:28:04 2016 S=0.84 Km/hr
</name>
<styleUrl>
#styleMap_TLP_Normal
</styleUrl>
<Point>
<coordinates>
-65.0800476,-10.8487892,168.25
</coordinates>
</Point>
</Placemark>
<Placemark>
<name>
Fri Dec 16 12:28:14 2016 S=0.27 Km/hr
</name>
<styleUrl>
#styleMap_TLP_Normal
</styleUrl>
<Point>
<coordinates>
-65.0800247,-10.8487635,168.86
</coordinates>
</Point>
</Placemark>
<Placemark>
<name>
Fri Dec 16 12:28:24 2016 S=0.70 Km/hr
</name>
<styleUrl>
#styleMap_TLP_Normal
</styleUrl>
<Point>
<coordinates>
-65.0800247,-10.8487606,168.84
</coordinates>
</Point>
</Placemark>
<Placemark>
<name>
Fri Dec 16 12:28:34 2016 S=0.55 Km/hr
</name>
<styleUrl>
#styleMap_TLP_Normal
</styleUrl>
<Point>
<coordinates>
-65.0800095,-10.8487539,168.84
</coordinates>
</Point>
</Placemark>
<Placemark>
<name>
Fri Dec 16 12:28:44 2016 S=0.97 Km/hr
</name>
<styleUrl>
#styleMap_TLP_Normal
</styleUrl>
<Point>
<coordinates>
-65.0800095,-10.8487511,168.87
</coordinates>
</Point>
</Placemark>
<Placemark>
<name>
Fri Dec 16 12:28:54 2016 S=0.68 Km/hr
</name>
<styleUrl>
#styleMap_TLP_Normal
</styleUrl>
<Point>
<coordinates>
-65.0799561,-10.8486605,169.68
</coordinates>
</Point>
</Placemark>
<Placemark>
<name>
Fri Dec 16 12:29:04 2016 S=0.41 Km/hr
</name>
<styleUrl>
#styleMap_TLP_Normal
</styleUrl>
<Point>
<coordinates>
-65.0799179,-10.8486223,169.78
</coordinates>
</Point>
</Placemark>
<Placemark>
<name>
Fri Dec 16 12:29:14 2016 S=2.14 Km/hr
</name>
<styleUrl>
#styleMap_TLP_Normal
</styleUrl>
<Point>
<coordinates>
-65.0798798,-10.8485832,169.78
</coordinates>
</Point>
</Placemark>
<Placemark>
<name>
Fri Dec 16 12:29:24 2016 S=2.34 Km/hr
</name>
<styleUrl>
#styleMap_TLP_Normal
</styleUrl>
<Point>
<coordinates>
-65.0798111,-10.8484850,169.92
</coordinates>
</Point>
</Placemark>
<Placemark>
<name>
Fri Dec 16 12:29:34 2016 S=2.10 Km/hr
</name>
<styleUrl>
#styleMap_TLP_Normal
</styleUrl>
<Point>
<coordinates>
-65.0797501,-10.8483467,169.31
</coordinates>
</Point>
</Placemark>
<Placemark>
<name>
Fri Dec 16 12:29:44 2016 S=0.63 Km/hr
</name>
<styleUrl>
#styleMap_TLP_Normal
</styleUrl>
<Point>
<coordinates>
-65.0797119,-10.8482456,168.91
</coordinates>
</Point>
</Placemark>
<Placemark>
<name>
Fri Dec 16 12:29:54 2016 S=0.41 Km/hr
</name>
<styleUrl>
#styleMap_TLP_Normal
</styleUrl>
<Point>
<coordinates>
-65.0796967,-10.8482361,168.68
</coordinates>
</Point>
</Placemark>
<Placemark>
<name>
Fri Dec 16 12:30:04 2016 S=2.06 Km/hr
</name>
<styleUrl>
#styleMap_TLP_Normal
</styleUrl>
<Point>
<coordinates>
-65.0796738,-10.8481398,168.19
</coordinates>
</Point>
</Placemark>
<Placemark>
<name>
Fri Dec 16 12:30:14 2016 S=1.49 Km/hr
</name>
<styleUrl>
#styleMap_TLP_Normal
</styleUrl>
<Point>
<coordinates>
-65.0796204,-10.8480644,168.71
</coordinates>
</Point>
</Placemark>
<Placemark>
<name>
Fri Dec 16 12:30:24 2016 S=2.25 Km/hr
</name>
<styleUrl>
#styleMap_TLP_Normal
</styleUrl>
<Point>
<coordinates>
-65.0796051,-10.8480148,167.93
</coordinates>
</Point>
</Placemark>
<Placemark>
<name>
Fri Dec 16 12:30:34 2016 S=3.65 Km/hr
</name>
<styleUrl>
#styleMap_TLP_Normal
</styleUrl>
<Point>
<coordinates>
-65.0794983,-10.8479576,165.19
</coordinates>
</Point>
</Placemark>
<Placemark>
<name>
Fri Dec 16 12:30:44 2016 S=2.23 Km/hr
</name>
<styleUrl>
#styleMap_TLP_Normal
</styleUrl>
<Point>
<coordinates>
-65.0794373,-10.8478737,164.61
</coordinates>
</Point>
</Placemark>
<Placemark>
<name>
Fri Dec 16 12:30:54 2016 S=2.35 Km/hr
</name>
<styleUrl>
#styleMap_TLP_Normal
</styleUrl>
<Point>
<coordinates>
-65.0793381,-10.8477993,164.83
</coordinates>
</Point>
</Placemark>
<Placemark>
<name>
Fri Dec 16 12:31:04 2016 S=2.96 Km/hr
</name>
<styleUrl>
#styleMap_TLP_Normal
</styleUrl>
<Point>
<coordinates>
-65.0792007,-10.8477221,164.19
</coordinates>
</Point>
</Placemark>
<Placemark>
<name>
Fri Dec 16 12:31:14 2016 S=1.55 Km/hr
</name>
<styleUrl>
#styleMap_TLP_Normal
</styleUrl>
<Point>
<coordinates>
-65.0791473,-10.8476686,163.77
</coordinates>
</Point>
</Placemark>
<Placemark>
<name>
Fri Dec 16 12:31:24 2016 S=1.37 Km/hr
</name>
<styleUrl>
#styleMap_TLP_Normal
</styleUrl>
<Point>
<coordinates>
-65.0790558,-10.8476248,163.64
</coordinates>
</Point>
</Placemark>
<Placemark>
<name>
Fri Dec 16 12:31:34 2016 S=1.63 Km/hr
</name>
<styleUrl>
#styleMap_TLP_Normal
</styleUrl>
<Point>
<coordinates>
-65.0790024,-10.8475218,162.85
</coordinates>
</Point>
</Placemark>
<Placemark>
<name>
Fri Dec 16 12:31:44 2016 S=0.14 Km/hr
</name>
<styleUrl>
#styleMap_TLP_Normal
</styleUrl>
<Point>
<coordinates>
-65.0790176,-10.8474798,162.33
</coordinates>
</Point>
</Placemark>
<Placemark>
<name>
Fri Dec 16 12:31:54 2016 S=1.16 Km/hr
</name>
<styleUrl>
#styleMap_TLP_Normal
</styleUrl>
<Point>
<coordinates>
-65.0790176,-10.8474808,162.32
</coordinates>
</Point>
</Placemark>
<Placemark>
<name>
Fri Dec 16 12:32:04 2016 S=4.12 Km/hr
</name>
<styleUrl>
#styleMap_TLP_Normal
</styleUrl>
<Point>
<coordinates>
-65.0788956,-10.8473911,159.90
</coordinates>
</Point>
</Placemark>
<Placemark>
<name>
Fri Dec 16 12:32:14 2016 S=4.33 Km/hr
</name>
<styleUrl>
#styleMap_TLP_Normal
</styleUrl>
<Point>
<coordinates>
-65.0787811,-10.8473902,155.20
</coordinates>
</Point>
</Placemark>
<Placemark>
<name>
Fri Dec 16 12:32:24 2016 S=3.86 Km/hr
</name>
<styleUrl>
#styleMap_TLP_Normal
</styleUrl>
<Point>
<coordinates>
-65.0786667,-10.8473520,154.64
</coordinates>
</Point>
</Placemark>
<Placemark>
<name>
Fri Dec 16 12:32:34 2016 S=2.89 Km/hr
</name>
<styleUrl>
#styleMap_TLP_Normal
</styleUrl>
<Point>
<coordinates>
-65.0786209,-10.8472977,154.67
</coordinates>
</Point>
</Placemark>
<Placemark>
<name>
Fri Dec 16 12:32:44 2016 S=1.26 Km/hr
</name>
<styleUrl>
#styleMap_TLP_Normal
</styleUrl>
<Point>
<coordinates>
-65.0785904,-10.8473215,154.38
</coordinates>
</Point>
</Placemark>
<Placemark>
<name>
Fri Dec 16 12:32:54 2016 S=0.27 Km/hr
</name>
<styleUrl>
#styleMap_TLP_Normal
</styleUrl>
<Point>
<coordinates>
-65.0785828,-10.8473415,154.67
</coordinates>
</Point>
</Placemark>
<Placemark>
<name>
Fri Dec 16 12:33:04 2016 S=0.94 Km/hr
</name>
<styleUrl>
#styleMap_TLP_Normal
</styleUrl>
<Point>
<coordinates>
-65.0785828,-10.8473425,154.68
</coordinates>
</Point>
</Placemark>
<Placemark>
<name>
Fri Dec 16 12:33:14 2016 S=1.36 Km/hr
</name>
<styleUrl>
#styleMap_TLP_Normal
</styleUrl>
<Point>
<coordinates>
-65.0785217,-10.8473244,154.85
</coordinates>
</Point>
</Placemark>
<Placemark>
<name>
Fri Dec 16 12:33:24 2016 S=0.63 Km/hr
</name>
<styleUrl>
#styleMap_TLP_Normal
</styleUrl>
<Point>
<coordinates>
-65.0785065,-10.8472996,155.35
</coordinates>
</Point>
</Placemark>
<Placemark>
<name>
Fri Dec 16 12:33:34 2016 S=0.93 Km/hr
</name>
<styleUrl>
#styleMap_TLP_Normal
</styleUrl>
<Point>
<coordinates>
-65.0785294,-10.8472900,155.60
</coordinates>
</Point>
</Placemark>
<Placemark>
<name>
Fri Dec 16 12:33:44 2016 S=0.68 Km/hr
</name>
<styleUrl>
#styleMap_TLP_Normal
</styleUrl>
<Point>
<coordinates>
-65.0785446,-10.8472977,155.59
</coordinates>
</Point>
</Placemark>
<Placemark>
<name>
Fri Dec 16 12:33:54 2016 S=1.60 Km/hr
</name>
<styleUrl>
#styleMap_TLP_Normal
</styleUrl>
<Point>
<coordinates>
-65.0786057,-10.8473759,154.45
</coordinates>
</Point>
</Placemark>
<Placemark>
<name>
Fri Dec 16 12:34:04 2016 S=0.13 Km/hr
</name>
<styleUrl>
#styleMap_TLP_Normal
</styleUrl>
<Point>
<coordinates>
-65.0786133,-10.8473949,154.49
</coordinates>
</Point>
</Placemark>
<Placemark>
<name>
Fri Dec 16 12:34:14 2016 S=0.77 Km/hr
</name>
<styleUrl>
#styleMap_TLP_Normal
</styleUrl>
<Point>
<coordinates>
-65.0786133,-10.8473940,154.47
</coordinates>
</Point>
</Placemark>
<Placemark>
<name>
Fri Dec 16 12:34:24 2016 S=0.85 Km/hr
</name>
<styleUrl>
#styleMap_TLP_Normal
</styleUrl>
<Point>
<coordinates>
-65.0786057,-10.8473940,154.98
</coordinates>
</Point>
</Placemark>
<Placemark>
<name>
Fri Dec 16 12:34:34 2016 S=1.31 Km/hr
</name>
<styleUrl>
#styleMap_TLP_Normal
</styleUrl>
<Point>
<coordinates>
-65.0786209,-10.8473959,155.01
</coordinates>
</Point>
</Placemark>
<Placemark>
<name>
Fri Dec 16 12:34:44 2016 S=2.88 Km/hr
</name>
<styleUrl>
#styleMap_TLP_Normal
</styleUrl>
<Point>
<coordinates>
-65.0787506,-10.8474064,156.13
</coordinates>
</Point>
</Placemark>
<Placemark>
<name>
Fri Dec 16 12:34:54 2016 S=0.38 Km/hr
</name>
<styleUrl>
#styleMap_TLP_Normal
</styleUrl>
<Point>
<coordinates>
-65.0788193,-10.8474483,156.11
</coordinates>
</Point>
</Placemark>
<Placemark>
<name>
Fri Dec 16 12:35:04 2016 S=3.12 Km/hr
</name>
<styleUrl>
#styleMap_TLP_Normal
</styleUrl>
<Point>
<coordinates>
-65.0789261,-10.8475008,156.51
</coordinates>
</Point>
</Placemark>
<Placemark>
<name>
Fri Dec 16 12:35:14 2016 S=0.50 Km/hr
</name>
<styleUrl>
#styleMap_TLP_Normal
</styleUrl>
<Point>
<coordinates>
-65.0789566,-10.8475370,156.50
</coordinates>
</Point>
</Placemark>
<Placemark>
<name>
Fri Dec 16 12:35:24 2016 S=0.45 Km/hr
</name>
<styleUrl>
#styleMap_TLP_Normal
</styleUrl>
<Point>
<coordinates>
-65.0789719,-10.8475389,156.50
</coordinates>
</Point>
</Placemark>
<Placemark>
<name>
Fri Dec 16 12:35:34 2016 S=1.41 Km/hr
</name>
<styleUrl>
#styleMap_TLP_Normal
</styleUrl>
<Point>
<coordinates>
-65.0789490,-10.8475275,156.75
</coordinates>
</Point>
</Placemark>
<Placemark>
<name>
Fri Dec 16 12:35:44 2016 S=0.15 Km/hr
</name>
<styleUrl>
#styleMap_TLP_Normal
</styleUrl>
<Point>
<coordinates>
-65.0789413,-10.8475161,156.96
</coordinates>
</Point>
</Placemark>
<Placemark>
<name>
Fri Dec 16 12:35:54 2016 S=1.32 Km/hr
</name>
<styleUrl>
#styleMap_TLP_Normal
</styleUrl>
<Point>
<coordinates>
-65.0789185,-10.8475094,157.16
</coordinates>
</Point>
</Placemark>
<Placemark>
<name>
Fri Dec 16 12:36:04 2016 S=0.19 Km/hr
</name>
<styleUrl>
#styleMap_TLP_Normal
</styleUrl>
<Point>
<coordinates>
-65.0789108,-10.8474617,158.13
</coordinates>
</Point>
</Placemark>
<Placemark>
<name>
Fri Dec 16 12:36:14 2016 S=0.41 Km/hr
</name>
<styleUrl>
#styleMap_TLP_Normal
</styleUrl>
<Point>
<coordinates>
-65.0789108,-10.8474598,158.18
</coordinates>
</Point>
</Placemark>
<Placemark>
<name>
Fri Dec 16 12:36:24 2016 S=0.69 Km/hr
</name>
<styleUrl>
#styleMap_TLP_Normal
</styleUrl>
<Point>
<coordinates>
-65.0789185,-10.8474598,158.23
</coordinates>
</Point>
</Placemark>
<Placemark>
<name>
Fri Dec 16 12:36:34 2016 S=0.12 Km/hr
</name>
<styleUrl>
#styleMap_TLP_Normal
</styleUrl>
<Point>
<coordinates>
-65.0789185,-10.8474607,158.24
</coordinates>
</Point>
</Placemark>
<Placemark>
<name>
Fri Dec 16 12:36:44 2016 S=0.13 Km/hr
</name>
<styleUrl>
#styleMap_TLP_Normal
</styleUrl>
<Point>
<coordinates>
-65.0789261,-10.8474617,158.29
</coordinates>
</Point>
</Placemark>
<Placemark>
<name>
Fri Dec 16 12:36:54 2016 S=0.30 Km/hr
</name>
<styleUrl>
#styleMap_TLP_Normal
</styleUrl>
<Point>
<coordinates>
-65.0789261,-10.8474607,158.33
</coordinates>
</Point>
</Placemark>
<Placemark>
<name>
Fri Dec 16 12:37:04 2016 S=0.26 Km/hr
</name>
<styleUrl>
#styleMap_TLP_Normal
</styleUrl>
<Point>
<coordinates>
-65.0789261,-10.8474588,158.40
</coordinates>
</Point>
</Placemark>
<Placemark>
<name>
Fri Dec 16 12:37:14 2016 S=0.35 Km/hr
</name>
<styleUrl>
#styleMap_TLP_Normal
</styleUrl>
<Point>
<coordinates>
-65.0789261,-10.8474379,158.64
</coordinates>
</Point>
</Placemark>
<Placemark>
<name>
Fri Dec 16 12:37:24 2016 S=1.15 Km/hr
</name>
<styleUrl>
#styleMap_TLP_Normal
</styleUrl>
<Point>
<coordinates>
-65.0789185,-10.8474112,159.18
</coordinates>
</Point>
</Placemark>
<Placemark>
<name>
Fri Dec 16 12:37:34 2016 S=0.30 Km/hr
</name>
<styleUrl>
#styleMap_TLP_Normal
</styleUrl>
<Point>
<coordinates>
-65.0789185,-10.8474045,159.54
</coordinates>
</Point>
</Placemark>
<Placemark>
<name>
Fri Dec 16 12:37:44 2016 S=0.45 Km/hr
</name>
<styleUrl>
#styleMap_TLP_Normal
</styleUrl>
<Point>
<coordinates>
-65.0789261,-10.8474073,159.60
</coordinates>
</Point>
</Placemark>
<Placemark>
<name>
Fri Dec 16 12:37:54 2016 S=0.21 Km/hr
</name>
<styleUrl>
#styleMap_TLP_Normal
</styleUrl>
<Point>
<coordinates>
-65.0789261,-10.8474064,159.61
</coordinates>
</Point>
</Placemark>
<Placemark>
<name>
Fri Dec 16 12:38:04 2016 S=0.39 Km/hr
</name>
<styleUrl>
#styleMap_TLP_Normal
</styleUrl>
<Point>
<coordinates>
-65.0789261,-10.8474054,159.61
</coordinates>
</Point>
</Placemark>
<Placemark>
<name>
Fri Dec 16 12:38:14 2016 S=0.67 Km/hr
</name>
<styleUrl>
#styleMap_TLP_Normal
</styleUrl>
<Point>
<coordinates>
-65.0789337,-10.8474083,159.60
</coordinates>
</Point>
</Placemark>
<Placemark>
<name>
Fri Dec 16 12:38:24 2016 S=0.20 Km/hr
</name>
<styleUrl>
#styleMap_TLP_Normal
</styleUrl>
<Point>
<coordinates>
-65.0789413,-10.8474102,159.61
</coordinates>
</Point>
</Placemark>
<Placemark>
<name>
Fri Dec 16 12:38:34 2016 S=0.37 Km/hr
</name>
<styleUrl>
#styleMap_TLP_Normal
</styleUrl>
<Point>
<coordinates>
-65.0789490,-10.8474131,159.63
</coordinates>
</Point>
</Placemark>
<Placemark>
<name>
Fri Dec 16 12:38:44 2016 S=0.31 Km/hr
</name>
<styleUrl>
#styleMap_TLP_Normal
</styleUrl>
<Point>
<coordinates>
-65.0789490,-10.8474140,159.66
</coordinates>
</Point>
</Placemark>
<Placemark>
<name>
Fri Dec 16 12:38:54 2016 S=1.01 Km/hr
</name>
<styleUrl>
#styleMap_TLP_Normal
</styleUrl>
<Point>
<coordinates>
-65.0789566,-10.8474140,159.71
</coordinates>
</Point>
</Placemark>
<Placemark>
<name>
Fri Dec 16 12:39:04 2016 S=0.65 Km/hr
</name>
<styleUrl>
#styleMap_TLP_Normal
</styleUrl>
<Point>
<coordinates>
-65.0789566,-10.8474140,159.73
</coordinates>
</Point>
</Placemark>
<Placemark>
<name>
Fri Dec 16 12:39:14 2016 S=0.65 Km/hr
</name>
<styleUrl>
#styleMap_TLP_Normal
</styleUrl>
<Point>
<coordinates>
-65.0789566,-10.8474159,159.77
</coordinates>
</Point>
</Placemark>
<Placemark>
<name>
Fri Dec 16 12:39:24 2016 S=0.52 Km/hr
</name>
<styleUrl>
#styleMap_TLP_Normal
</styleUrl>
<Point>
<coordinates>
-65.0789642,-10.8474188,159.77
</coordinates>
</Point>
</Placemark>
<Placemark>
<name>
Fri Dec 16 12:39:34 2016 S=1.39 Km/hr
</name>
<styleUrl>
#styleMap_TLP_Normal
</styleUrl>
<Point>
<coordinates>
-65.0789642,-10.8474188,159.79
</coordinates>
</Point>
</Placemark>
<Placemark>
<name>
Fri Dec 16 12:39:44 2016 S=0.63 Km/hr
</name>
<styleUrl>
#styleMap_TLP_Normal
</styleUrl>
<Point>
<coordinates>
-65.0789719,-10.8474417,160.02
</coordinates>
</Point>
</Placemark>
<Placemark>
<name>
Fri Dec 16 12:39:54 2016 S=1.06 Km/hr
</name>
<styleUrl>
#styleMap_TLP_Normal
</styleUrl>
<Point>
<coordinates>
-65.0789795,-10.8474426,160.01
</coordinates>
</Point>
</Placemark>
<Placemark>
<name>
Fri Dec 16 12:40:04 2016 S=1.39 Km/hr
</name>
<styleUrl>
#styleMap_TLP_Normal
</styleUrl>
<Point>
<coordinates>
-65.0790100,-10.8474455,159.99
</coordinates>
</Point>
</Placemark>
<Placemark>
<name>
Fri Dec 16 12:40:14 2016 S=0.95 Km/hr
</name>
<styleUrl>
#styleMap_TLP_Normal
</styleUrl>
<Point>
<coordinates>
-65.0790558,-10.8474512,159.88
</coordinates>
</Point>
</Placemark>
<Placemark>
<name>
Fri Dec 16 12:40:24 2016 S=1.06 Km/hr
</name>
<styleUrl>
#styleMap_TLP_Normal
</styleUrl>
<Point>
<coordinates>
-65.0790482,-10.8474493,159.94
</coordinates>
</Point>
</Placemark>
<Placemark>
<name>
Fri Dec 16 12:40:34 2016 S=9.16 Km/hr
</name>
<styleUrl>
#styleMap_TLP_Normal
</styleUrl>
<Point>
<coordinates>
-65.0788574,-10.8474045,158.30
</coordinates>
</Point>
</Placemark>
<Placemark>
<name>
Fri Dec 16 12:40:44 2016 S=27.54 Km/hr
</name>
<styleUrl>
#styleMap_TLP_Normal
</styleUrl>
<Point>
<coordinates>
-65.0786743,-10.8479834,153.55
</coordinates>
</Point>
</Placemark>
<Placemark>
<name>
Fri Dec 16 12:40:54 2016 S=32.30 Km/hr
</name>
<styleUrl>
#styleMap_TLP_Normal
</styleUrl>
<Point>
<coordinates>
-65.0782242,-10.8486452,150.15
</coordinates>
</Point>
</Placemark>
<Placemark>
<name>
Fri Dec 16 12:41:04 2016 S=35.12 Km/hr
</name>
<styleUrl>
#styleMap_TLP_Normal
</styleUrl>
<Point>
<coordinates>
-65.0777206,-10.8493986,146.82
</coordinates>
</Point>
</Placemark>
<Placemark>
<name>
Fri Dec 16 12:41:14 2016 S=39.59 Km/hr
</name>
<styleUrl>
#styleMap_TLP_Normal
</styleUrl>
<Point>
<coordinates>
-65.0771942,-10.8502264,145.90
</coordinates>
</Point>
</Placemark>
<Placemark>
<name>
Fri Dec 16 12:41:24 2016 S=28.45 Km/hr
</name>
<styleUrl>
#styleMap_TLP_Normal
</styleUrl>
<Point>
<coordinates>
-65.0767593,-10.8508892,146.82
</coordinates>
</Point>
</Placemark>
<Placemark>
<name>
Fri Dec 16 12:41:34 2016 S=23.99 Km/hr
</name>
<styleUrl>
#styleMap_TLP_Normal
</styleUrl>
<Point>
<coordinates>
-65.0763855,-10.8515186,147.33
</coordinates>
</Point>
</Placemark>
<Placemark>
<name>
Fri Dec 16 12:41:44 2016 S=22.21 Km/hr
</name>
<styleUrl>
#styleMap_TLP_Normal
</styleUrl>
<Point>
<coordinates>
-65.0761108,-10.8519735,146.68
</coordinates>
</Point>
</Placemark>
<Placemark>
<name>
Fri Dec 16 12:41:54 2016 S=32.27 Km/hr
</name>
<styleUrl>
#styleMap_TLP_Normal
</styleUrl>
<Point>
<coordinates>
-65.0757294,-10.8526211,144.41
</coordinates>
</Point>
</Placemark>
<Placemark>
<name>
Fri Dec 16 12:42:04 2016 S=35.23 Km/hr
</name>
<styleUrl>
#styleMap_TLP_Normal
</styleUrl>
<Point>
<coordinates>
-65.0752640,-10.8533964,150.75
</coordinates>
</Point>
</Placemark>
<Placemark>
<name>
Fri Dec 16 12:42:14 2016 S=38.63 Km/hr
</name>
<styleUrl>
#styleMap_TLP_Normal
</styleUrl>
<Point>
<coordinates>
-65.0747986,-10.8541746,150.69
</coordinates>
</Point>
</Placemark>
<Placemark>
<name>
Fri Dec 16 12:42:24 2016 S=37.25 Km/hr
</name>
<styleUrl>
#styleMap_TLP_Normal
</styleUrl>
<Point>
<coordinates>
-65.0743027,-10.8549805,151.30
</coordinates>
</Point>
</Placemark>
<Placemark>
<name>
Fri Dec 16 12:42:34 2016 S=35.42 Km/hr
</name>
<styleUrl>
#styleMap_TLP_Normal
</styleUrl>
<Point>
<coordinates>
-65.0738754,-10.8557854,150.17
</coordinates>
</Point>
</Placemark>
<Placemark>
<name>
Fri Dec 16 12:42:44 2016 S=34.71 Km/hr
</name>
<styleUrl>
#styleMap_TLP_Normal
</styleUrl>
<Point>
<coordinates>
-65.0734329,-10.8565693,150.82
</coordinates>
</Point>
</Placemark>
<Placemark>
<name>
Fri Dec 16 12:42:54 2016 S=33.49 Km/hr
</name>
<styleUrl>
#styleMap_TLP_Normal
</styleUrl>
<Point>
<coordinates>
-65.0729828,-10.8573370,149.38
</coordinates>
</Point>
</Placemark>
<Placemark>
<name>
Fri Dec 16 12:43:04 2016 S=34.34 Km/hr
</name>
<styleUrl>
#styleMap_TLP_Normal
</styleUrl>
<Point>
<coordinates>
-65.0725937,-10.8580933,146.77
</coordinates>
</Point>
</Placemark>
<Placemark>
<name>
Fri Dec 16 12:43:14 2016 S=34.84 Km/hr
</name>
<styleUrl>
#styleMap_TLP_Normal
</styleUrl>
<Point>
<coordinates>
-65.0719452,-10.8585472,146.20
</coordinates>
</Point>
</Placemark>
<Placemark>
<name>
Fri Dec 16 12:43:24 2016 S=34.59 Km/hr
</name>
<styleUrl>
#styleMap_TLP_Normal
</styleUrl>
<Point>
<coordinates>
-65.0710144,-10.8584900,144.11
</coordinates>
</Point>
</Placemark>
<Placemark>
<name>
Fri Dec 16 12:43:34 2016 S=34.35 Km/hr
</name>
<styleUrl>
#styleMap_TLP_Normal
</styleUrl>
<Point>
<coordinates>
-65.0700684,-10.8583536,142.00
</coordinates>
</Point>
</Placemark>
<Placemark>
<name>
Fri Dec 16 12:43:44 2016 S=30.58 Km/hr
</name>
<styleUrl>
#styleMap_TLP_Normal
</styleUrl>
<Point>
<coordinates>
-65.0692978,-10.8580980,138.52
</coordinates>
</Point>
</Placemark>
<Placemark>
<name>
Fri Dec 16 12:43:54 2016 S=24.07 Km/hr
</name>
<styleUrl>
#styleMap_TLP_Normal
</styleUrl>
<Point>
<coordinates>
-65.0685577,-10.8578863,136.66
</coordinates>
</Point>
</Placemark>
<Placemark>
<name>
Fri Dec 16 12:44:04 2016 S=29.96 Km/hr
</name>
<styleUrl>
#styleMap_TLP_Normal
</styleUrl>
<Point>
<coordinates>
-65.0681610,-10.8584852,137.42
</coordinates>
</Point>
</Placemark>
<Placemark>
<name>
Fri Dec 16 12:44:14 2016 S=34.79 Km/hr
</name>
<styleUrl>
#styleMap_TLP_Normal
</styleUrl>
<Point>
<coordinates>
-65.0678558,-10.8592434,137.85
</coordinates>
</Point>
</Placemark>
<Placemark>
<name>
Fri Dec 16 12:44:24 2016 S=39.08 Km/hr
</name>
<styleUrl>
#styleMap_TLP_Normal
</styleUrl>
<Point>
<coordinates>
-65.0674667,-10.8601160,137.05
</coordinates>
</Point>
</Placemark>
<Placemark>
<name>
Fri Dec 16 12:44:34 2016 S=37.88 Km/hr
</name>
<styleUrl>
#styleMap_TLP_Normal
</styleUrl>
<Point>
<coordinates>
-65.0670242,-10.8609638,138.97
</coordinates>
</Point>
</Placemark>
<Placemark>
<name>
Fri Dec 16 12:44:44 2016 S=28.83 Km/hr
</name>
<styleUrl>
#styleMap_TLP_Normal
</styleUrl>
<Point>
<coordinates>
-65.0666504,-10.8617916,141.08
</coordinates>
</Point>
</Placemark>
<Placemark>
<name>
Fri Dec 16 12:44:54 2016 S=28.56 Km/hr
</name>
<styleUrl>
#styleMap_TLP_Normal
</styleUrl>
<Point>
<coordinates>
-65.0663147,-10.8624449,142.88
</coordinates>
</Point>
</Placemark>
<Placemark>
<name>
Fri Dec 16 12:45:04 2016 S=26.19 Km/hr
</name>
<styleUrl>
#styleMap_TLP_Normal
</styleUrl>
<Point>
<coordinates>
-65.0660172,-10.8631048,144.86
</coordinates>
</Point>
</Placemark>
<Placemark>
<name>
Fri Dec 16 12:45:14 2016 S=19.55 Km/hr
</name>
<styleUrl>
#styleMap_TLP_Normal
</styleUrl>
<Point>
<coordinates>
-65.0657120,-10.8636580,145.53
</coordinates>
</Point>
</Placemark>
<Placemark>
<name>
Fri Dec 16 12:45:24 2016 S=9.89 Km/hr
</name>
<styleUrl>
#styleMap_TLP_Normal
</styleUrl>
<Point>
<coordinates>
-65.0655136,-10.8639917,146.09
</coordinates>
</Point>
</Placemark>
<Placemark>
<name>
Fri Dec 16 12:45:34 2016 S=0.37 Km/hr
</name>
<styleUrl>
#styleMap_TLP_Normal
</styleUrl>
<Point>
<coordinates>
-65.0654678,-10.8640251,145.85
</coordinates>
</Point>
</Placemark>
<Placemark>
<name>
Fri Dec 16 12:45:44 2016 S=0.60 Km/hr
</name>
<styleUrl>
#styleMap_TLP_Normal
</styleUrl>
<Point>
<coordinates>
-65.0654678,-10.8640261,145.95
</coordinates>
</Point>
</Placemark>
<Placemark>
<name>
Fri Dec 16 12:45:54 2016 S=0.33 Km/hr
</name>
<styleUrl>
#styleMap_TLP_Normal
</styleUrl>
<Point>
<coordinates>
-65.0654755,-10.8640308,145.94
</coordinates>
</Point>
</Placemark>
<Placemark>
<name>
Fri Dec 16 12:46:04 2016 S=0.26 Km/hr
</name>
<styleUrl>
#styleMap_TLP_Normal
</styleUrl>
<Point>
<coordinates>
-65.0654678,-10.8640337,145.95
</coordinates>
</Point>
</Placemark>
<Placemark>
<name>
Fri Dec 16 12:46:14 2016 S=0.70 Km/hr
</name>
<styleUrl>
#styleMap_TLP_Normal
</styleUrl>
<Point>
<coordinates>
-65.0654678,-10.8640299,145.98
</coordinates>
</Point>
</Placemark>
<Placemark>
<name>
Fri Dec 16 12:46:24 2016 S=1.08 Km/hr
</name>
<styleUrl>
#styleMap_TLP_Normal
</styleUrl>
<Point>
<coordinates>
-65.0654678,-10.8640270,146.00
</coordinates>
</Point>
</Placemark>
<Placemark>
<name>
Fri Dec 16 12:46:34 2016 S=1.51 Km/hr
</name>
<styleUrl>
#styleMap_TLP_Normal
</styleUrl>
<Point>
<coordinates>
-65.0654755,-10.8640146,146.01
</coordinates>
</Point>
</Placemark>
<Placemark>
<name>
Fri Dec 16 12:46:44 2016 S=2.25 Km/hr
</name>
<styleUrl>
#styleMap_TLP_Normal
</styleUrl>
<Point>
<coordinates>
-65.0654144,-10.8640251,146.07
</coordinates>
</Point>
</Placemark>
<Placemark>
<name>
Fri Dec 16 12:46:54 2016 S=2.19 Km/hr
</name>
<styleUrl>
#styleMap_TLP_Normal
</styleUrl>
<Point>
<coordinates>
-65.0653839,-10.8640509,146.13
</coordinates>
</Point>
</Placemark>
<Placemark>
<name>
Fri Dec 16 12:47:04 2016 S=1.42 Km/hr
</name>
<styleUrl>
#styleMap_TLP_Normal
</styleUrl>
<Point>
<coordinates>
-65.0653610,-10.8640842,146.21
</coordinates>
</Point>
</Placemark>
<Placemark>
<name>
Fri Dec 16 12:47:14 2016 S=0.62 Km/hr
</name>
<styleUrl>
#styleMap_TLP_Normal
</styleUrl>
<Point>
<coordinates>
-65.0653534,-10.8640947,146.29
</coordinates>
</Point>
</Placemark>
<Placemark>
<name>
Fri Dec 16 12:47:24 2016 S=0.31 Km/hr
</name>
<styleUrl>
#styleMap_TLP_Normal
</styleUrl>
<Point>
<coordinates>
-65.0653458,-10.8640966,146.36
</coordinates>
</Point>
</Placemark>
<Placemark>
<name>
Fri Dec 16 12:47:34 2016 S=0.45 Km/hr
</name>
<styleUrl>
#styleMap_TLP_Normal
</styleUrl>
<Point>
<coordinates>
-65.0653381,-10.8640966,146.45
</coordinates>
</Point>
</Placemark>
<Placemark>
<name>
Fri Dec 16 12:47:44 2016 S=0.57 Km/hr
</name>
<styleUrl>
#styleMap_TLP_Normal
</styleUrl>
<Point>
<coordinates>
-65.0653381,-10.8640890,146.49
</coordinates>
</Point>
</Placemark>
<Placemark>
<name>
Fri Dec 16 12:47:54 2016 S=0.97 Km/hr
</name>
<styleUrl>
#styleMap_TLP_Normal
</styleUrl>
<Point>
<coordinates>
-65.0653458,-10.8640709,146.49
</coordinates>
</Point>
</Placemark>
<Placemark>
<name>
Fri Dec 16 12:48:04 2016 S=0.93 Km/hr
</name>
<styleUrl>
#styleMap_TLP_Normal
</styleUrl>
<Point>
<coordinates>
-65.0653610,-10.8640471,146.48
</coordinates>
</Point>
</Placemark>
<Placemark>
<name>
Fri Dec 16 12:48:14 2016 S=0.42 Km/hr
</name>
<styleUrl>
#styleMap_TLP_Normal
</styleUrl>
<Point>
<coordinates>
-65.0653381,-10.8640614,146.50
</coordinates>
</Point>
</Placemark>
<Placemark>
<name>
Fri Dec 16 12:48:24 2016 S=0.97 Km/hr
</name>
<styleUrl>
#styleMap_TLP_Normal
</styleUrl>
<Point>
<coordinates>
-65.0653458,-10.8640432,146.55
</coordinates>
</Point>
</Placemark>
<Placemark>
<name>
Fri Dec 16 12:48:34 2016 S=0.48 Km/hr
</name>
<styleUrl>
#styleMap_TLP_Normal
</styleUrl>
<Point>
<coordinates>
-65.0653534,-10.8640156,146.63
</coordinates>
</Point>
</Placemark>
<Placemark>
<name>
Fri Dec 16 12:48:44 2016 S=0.65 Km/hr
</name>
<styleUrl>
#styleMap_TLP_Normal
</styleUrl>
<Point>
<coordinates>
-65.0653534,-10.8640070,146.67
</coordinates>
</Point>
</Placemark>
<Placemark>
<name>
Fri Dec 16 12:48:54 2016 S=1.15 Km/hr
</name>
<styleUrl>
#styleMap_TLP_Normal
</styleUrl>
<Point>
<coordinates>
-65.0653610,-10.8640022,146.74
</coordinates>
</Point>
</Placemark>
<Placemark>
<name>
Fri Dec 16 12:49:04 2016 S=1.34 Km/hr
</name>
<styleUrl>
#styleMap_TLP_Normal
</styleUrl>
<Point>
<coordinates>
-65.0653534,-10.8640251,146.84
</coordinates>
</Point>
</Placemark>
<Placemark>
<name>
Fri Dec 16 12:49:14 2016 S=0.57 Km/hr
</name>
<styleUrl>
#styleMap_TLP_Normal
</styleUrl>
<Point>
<coordinates>
-65.0653610,-10.8640032,146.89
</coordinates>
</Point>
</Placemark>
<Placemark>
<name>
Fri Dec 16 12:49:24 2016 S=0.78 Km/hr
</name>
<styleUrl>
#styleMap_TLP_Normal
</styleUrl>
<Point>
<coordinates>
-65.0653610,-10.8640060,146.93
</coordinates>
</Point>
</Placemark>
<Placemark>
<name>
Fri Dec 16 12:49:34 2016 S=0.57 Km/hr
</name>
<styleUrl>
#styleMap_TLP_Normal
</styleUrl>
<Point>
<coordinates>
-65.0653687,-10.8640013,146.95
</coordinates>
</Point>
</Placemark>
<Placemark>
<name>
Fri Dec 16 12:49:44 2016 S=0.51 Km/hr
</name>
<styleUrl>
#styleMap_TLP_Normal
</styleUrl>
<Point>
<coordinates>
-65.0653763,-10.8640022,146.95
</coordinates>
</Point>
</Placemark>
<Placemark>
<name>
Fri Dec 16 12:49:54 2016 S=0.96 Km/hr
</name>
<styleUrl>
#styleMap_TLP_Normal
</styleUrl>
<Point>
<coordinates>
-65.0654144,-10.8640337,147.36
</coordinates>
</Point>
</Placemark>
<Placemark>
<name>
Fri Dec 16 12:50:04 2016 S=0.11 Km/hr
</name>
<styleUrl>
#styleMap_TLP_Normal
</styleUrl>
<Point>
<coordinates>
-65.0654144,-10.8640404,147.38
</coordinates>
</Point>
</Placemark>
<Placemark>
<name>
Fri Dec 16 12:50:14 2016 S=0.63 Km/hr
</name>
<styleUrl>
#styleMap_TLP_Normal
</styleUrl>
<Point>
<coordinates>
-65.0654144,-10.8640451,147.38
</coordinates>
</Point>
</Placemark>
<Placemark>
<name>
Fri Dec 16 12:50:24 2016 S=21.42 Km/hr
</name>
<styleUrl>
#styleMap_TLP_Normal
</styleUrl>
<Point>
<coordinates>
-65.0653839,-10.8642149,146.82
</coordinates>
</Point>
</Placemark>
<Placemark>
<name>
Fri Dec 16 12:50:34 2016 S=30.61 Km/hr
</name>
<styleUrl>
#styleMap_TLP_Normal
</styleUrl>
<Point>
<coordinates>
-65.0650711,-10.8649101,146.25
</coordinates>
</Point>
</Placemark>
<Placemark>
<name>
Fri Dec 16 12:50:44 2016 S=34.51 Km/hr
</name>
<styleUrl>
#styleMap_TLP_Normal
</styleUrl>
<Point>
<coordinates>
-65.0647278,-10.8656721,148.34
</coordinates>
</Point>
</Placemark>
<Placemark>
<name>
Fri Dec 16 12:50:54 2016 S=36.81 Km/hr
</name>
<styleUrl>
#styleMap_TLP_Normal
</styleUrl>
<Point>
<coordinates>
-65.0643082,-10.8664589,151.79
</coordinates>
</Point>
</Placemark>
<Placemark>
<name>
Fri Dec 16 12:51:04 2016 S=35.76 Km/hr
</name>
<styleUrl>
#styleMap_TLP_Normal
</styleUrl>
<Point>
<coordinates>
-65.0638885,-10.8672762,157.18
</coordinates>
</Point>
</Placemark>
<Placemark>
<name>
Fri Dec 16 12:51:14 2016 S=34.94 Km/hr
</name>
<styleUrl>
#styleMap_TLP_Normal
</styleUrl>
<Point>
<coordinates>
-65.0634842,-10.8681116,162.80
</coordinates>
</Point>
</Placemark>
<Placemark>
<name>
Fri Dec 16 12:51:24 2016 S=35.11 Km/hr
</name>
<styleUrl>
#styleMap_TLP_Normal
</styleUrl>
<Point>
<coordinates>
-65.0631332,-10.8689833,165.60
</coordinates>
</Point>
</Placemark>
<Placemark>
<name>
Fri Dec 16 12:51:34 2016 S=40.53 Km/hr
</name>
<styleUrl>
#styleMap_TLP_Normal
</styleUrl>
<Point>
<coordinates>
-65.0627060,-10.8698063,161.96
</coordinates>
</Point>
</Placemark>
<Placemark>
<name>
Fri Dec 16 12:51:44 2016 S=42.11 Km/hr
</name>
<styleUrl>
#styleMap_TLP_Normal
</styleUrl>
<Point>
<coordinates>
-65.0621948,-10.8707323,156.11
</coordinates>
</Point>
</Placemark>
<Placemark>
<name>
Fri Dec 16 12:51:54 2016 S=39.11 Km/hr
</name>
<styleUrl>
#styleMap_TLP_Normal
</styleUrl>
<Point>
<coordinates>
-65.0617294,-10.8716688,150.69
</coordinates>
</Point>
</Placemark>
<Placemark>
<name>
Fri Dec 16 12:52:04 2016 S=35.93 Km/hr
</name>
<styleUrl>
#styleMap_TLP_Normal
</styleUrl>
<Point>
<coordinates>
-65.0614166,-10.8726692,147.64
</coordinates>
</Point>
</Placemark>
<Placemark>
<name>
Fri Dec 16 12:52:14 2016 S=35.68 Km/hr
</name>
<styleUrl>
#styleMap_TLP_Normal
</styleUrl>
<Point>
<coordinates>
-65.0618744,-10.8733082,144.07
</coordinates>
</Point>
</Placemark>
<Placemark>
<name>
Fri Dec 16 12:52:24 2016 S=35.56 Km/hr
</name>
<styleUrl>
#styleMap_TLP_Normal
</styleUrl>
<Point>
<coordinates>
-65.0626755,-10.8737726,139.97
</coordinates>
</Point>
</Placemark>
<Placemark>
<name>
Fri Dec 16 12:52:34 2016 S=37.00 Km/hr
</name>
<styleUrl>
#styleMap_TLP_Normal
</styleUrl>
<Point>
<coordinates>
-65.0635452,-10.8743372,136.39
</coordinates>
</Point>
</Placemark>
<Placemark>
<name>
Fri Dec 16 12:52:44 2016 S=35.47 Km/hr
</name>
<styleUrl>
#styleMap_TLP_Normal
</styleUrl>
<Point>
<coordinates>
-65.0643311,-10.8747616,133.68
</coordinates>
</Point>
</Placemark>
<Placemark>
<name>
Fri Dec 16 12:52:54 2016 S=33.79 Km/hr
</name>
<styleUrl>
#styleMap_TLP_Normal
</styleUrl>
<Point>
<coordinates>
-65.0651245,-10.8752747,132.45
</coordinates>
</Point>
</Placemark>
<Placemark>
<name>
Fri Dec 16 12:53:04 2016 S=32.89 Km/hr
</name>
<styleUrl>
#styleMap_TLP_Normal
</styleUrl>
<Point>
<coordinates>
-65.0659332,-10.8757086,129.31
</coordinates>
</Point>
</Placemark>
<Placemark>
<name>
Fri Dec 16 12:53:14 2016 S=32.83 Km/hr
</name>
<styleUrl>
#styleMap_TLP_Normal
</styleUrl>
<Point>
<coordinates>
-65.0667038,-10.8761768,124.97
</coordinates>
</Point>
</Placemark>
<Placemark>
<name>
Fri Dec 16 12:53:24 2016 S=18.52 Km/hr
</name>
<styleUrl>
#styleMap_TLP_Normal
</styleUrl>
<Point>
<coordinates>
-65.0673447,-10.8765888,125.01
</coordinates>
</Point>
</Placemark>
<Placemark>
<name>
Fri Dec 16 12:53:34 2016 S=24.14 Km/hr
</name>
<styleUrl>
#styleMap_TLP_Normal
</styleUrl>
<Point>
<coordinates>
-65.0677414,-10.8767977,123.83
</coordinates>
</Point>
</Placemark>
<Placemark>
<name>
Fri Dec 16 12:53:44 2016 S=32.13 Km/hr
</name>
<styleUrl>
#styleMap_TLP_Normal
</styleUrl>
<Point>
<coordinates>
-65.0683899,-10.8772755,121.48
</coordinates>
</Point>
</Placemark>
<Placemark>
<name>
Fri Dec 16 12:53:54 2016 S=19.19 Km/hr
</name>
<styleUrl>
#styleMap_TLP_Normal
</styleUrl>
<Point>
<coordinates>
-65.0690002,-10.8776474,119.07
</coordinates>
</Point>
</Placemark>
<Placemark>
<name>
Fri Dec 16 12:54:04 2016 S=19.10 Km/hr
</name>
<styleUrl>
#styleMap_TLP_Normal
</styleUrl>
<Point>
<coordinates>
-65.0693436,-10.8778448,118.43
</coordinates>
</Point>
</Placemark>
<Placemark>
<name>
Fri Dec 16 12:54:14 2016 S=32.47 Km/hr
</name>
<styleUrl>
#styleMap_TLP_Normal
</styleUrl>
<Point>
<coordinates>
-65.0699997,-10.8783016,117.50
</coordinates>
</Point>
</Placemark>
<Placemark>
<name>
Fri Dec 16 12:54:24 2016 S=36.63 Km/hr
</name>
<styleUrl>
#styleMap_TLP_Normal
</styleUrl>
<Point>
<coordinates>
-65.0708389,-10.8787746,117.75
</coordinates>
</Point>
</Placemark>
<Placemark>
<name>
Fri Dec 16 12:54:34 2016 S=33.17 Km/hr
</name>
<styleUrl>
#styleMap_TLP_Normal
</styleUrl>
<Point>
<coordinates>
-65.0716705,-10.8792562,115.44
</coordinates>
</Point>
</Placemark>
<Placemark>
<name>
Fri Dec 16 12:54:44 2016 S=37.67 Km/hr
</name>
<styleUrl>
#styleMap_TLP_Normal
</styleUrl>
<Point>
<coordinates>
-65.0724564,-10.8797274,113.02
</coordinates>
</Point>
</Placemark>
<Placemark>
<name>
Fri Dec 16 12:54:54 2016 S=33.09 Km/hr
</name>
<styleUrl>
#styleMap_TLP_Normal
</styleUrl>
<Point>
<coordinates>
-65.0731354,-10.8802967,113.09
</coordinates>
</Point>
</Placemark>
<Placemark>
<name>
Fri Dec 16 12:55:04 2016 S=34.86 Km/hr
</name>
<styleUrl>
#styleMap_TLP_Normal
</styleUrl>
<Point>
<coordinates>
-65.0728149,-10.8809872,113.28
</coordinates>
</Point>
</Placemark>
<Placemark>
<name>
Fri Dec 16 12:55:14 2016 S=34.07 Km/hr
</name>
<styleUrl>
#styleMap_TLP_Normal
</styleUrl>
<Point>
<coordinates>
-65.0720825,-10.8814316,114.41
</coordinates>
</Point>
</Placemark>
<Placemark>
<name>
Fri Dec 16 12:55:24 2016 S=35.45 Km/hr
</name>
<styleUrl>
#styleMap_TLP_Normal
</styleUrl>
<Point>
<coordinates>
-65.0713272,-10.8818760,112.13
</coordinates>
</Point>
</Placemark>
<Placemark>
<name>
Fri Dec 16 12:55:34 2016 S=37.05 Km/hr
</name>
<styleUrl>
#styleMap_TLP_Normal
</styleUrl>
<Point>
<coordinates>
-65.0705109,-10.8823528,110.44
</coordinates>
</Point>
</Placemark>
<Placemark>
<name>
Fri Dec 16 12:55:44 2016 S=34.73 Km/hr
</name>
<styleUrl>
#styleMap_TLP_Normal
</styleUrl>
<Point>
<coordinates>
-65.0697556,-10.8828039,111.65
</coordinates>
</Point>
</Placemark>
<Placemark>
<name>
Fri Dec 16 12:55:54 2016 S=38.23 Km/hr
</name>
<styleUrl>
#styleMap_TLP_Normal
</styleUrl>
<Point>
<coordinates>
-65.0688782,-10.8832760,122.22
</coordinates>
</Point>
</Placemark>
<Placemark>
<name>
Fri Dec 16 12:56:04 2016 S=34.65 Km/hr
</name>
<styleUrl>
#styleMap_TLP_Normal
</styleUrl>
<Point>
<coordinates>
-65.0680847,-10.8838177,139.03
</coordinates>
</Point>
</Placemark>
<Placemark>
<name>
Fri Dec 16 12:56:14 2016 S=18.55 Km/hr
</name>
<styleUrl>
#styleMap_TLP_Normal
</styleUrl>
<Point>
<coordinates>
-65.0674820,-10.8842068,139.11
</coordinates>
</Point>
</Placemark>
<Placemark>
<name>
Fri Dec 16 12:56:24 2016 S=9.33 Km/hr
</name>
<styleUrl>
#styleMap_TLP_Normal
</styleUrl>
<Point>
<coordinates>
-65.0674667,-10.8844748,130.00
</coordinates>
</Point>
</Placemark>
<Placemark>
<name>
Fri Dec 16 12:56:34 2016 S=0.42 Km/hr
</name>
<styleUrl>
#styleMap_TLP_Normal
</styleUrl>
<Point>
<coordinates>
-65.0674973,-10.8845119,124.14
</coordinates>
</Point>
</Placemark>
<Placemark>
<name>
Fri Dec 16 12:56:44 2016 S=1.21 Km/hr
</name>
<styleUrl>
#styleMap_TLP_Normal
</styleUrl>
<Point>
<coordinates>
-65.0674896,-10.8845205,123.71
</coordinates>
</Point>
</Placemark>
<Placemark>
<name>
Fri Dec 16 12:56:54 2016 S=2.30 Km/hr
</name>
<styleUrl>
#styleMap_TLP_Normal
</styleUrl>
<Point>
<coordinates>
-65.0675430,-10.8845558,123.61
</coordinates>
</Point>
</Placemark>
<Placemark>
<name>
Fri Dec 16 12:57:04 2016 S=0.41 Km/hr
</name>
<styleUrl>
#styleMap_TLP_Normal
</styleUrl>
<Point>
<coordinates>
-65.0675735,-10.8845587,124.03
</coordinates>
</Point>
</Placemark>
<Placemark>
<name>
Fri Dec 16 12:57:14 2016 S=0.61 Km/hr
</name>
<styleUrl>
#styleMap_TLP_Normal
</styleUrl>
<Point>
<coordinates>
-65.0675735,-10.8845654,124.30
</coordinates>
</Point>
</Placemark>
<Placemark>
<name>
Fri Dec 16 12:57:24 2016 S=1.41 Km/hr
</name>
<styleUrl>
#styleMap_TLP_Normal
</styleUrl>
<Point>
<coordinates>
-65.0675659,-10.8845739,124.40
</coordinates>
</Point>
</Placemark>
<Placemark>
<name>
Fri Dec 16 12:57:34 2016 S=0.50 Km/hr
</name>
<styleUrl>
#styleMap_TLP_Normal
</styleUrl>
<Point>
<coordinates>
-65.0675583,-10.8845844,124.46
</coordinates>
</Point>
</Placemark>
<Placemark>
<name>
Fri Dec 16 12:57:44 2016 S=0.16 Km/hr
</name>
<styleUrl>
#styleMap_TLP_Normal
</styleUrl>
<Point>
<coordinates>
-65.0675583,-10.8845901,124.52
</coordinates>
</Point>
</Placemark>
<Placemark>
<name>
Fri Dec 16 12:57:54 2016 S=1.02 Km/hr
</name>
<styleUrl>
#styleMap_TLP_Normal
</styleUrl>
<Point>
<coordinates>
-65.0675507,-10.8845940,124.55
</coordinates>
</Point>
</Placemark>
<Placemark>
<name>
Fri Dec 16 12:58:04 2016 S=0.53 Km/hr
</name>
<styleUrl>
#styleMap_TLP_Finish
</styleUrl>
<Point>
<coordinates>
-65.0675354,-10.8846073,124.63
</coordinates>
</Point>
</Placemark>
</Folder>
</Document>
</kml>
