# Supplementary material for: Lévy foraging patterns of rural humans
Source: PLoS One. 2018 Jun 18;13(6):e0199099. doi: 10.1371/journal.pone.0199099 (PMC6005560; doi:10.1371/journal.pone.0199099)
Supplement: S4 File — (ZIP) [file pone.0199099.s004.zip › 03Holux_M-241_Start_20161216-092704_Finish_20161216-125804.txt]

-65.0698013	-10.8828297	170.50	Fri Dec 16 11:27:04 2016
-65.0705872	-10.8823528	153.29	Fri Dec 16 11:27:14 2016
-65.0715408	-10.8817530	148.77	Fri Dec 16 11:27:24 2016
-65.0723801	-10.8812466	147.06	Fri Dec 16 11:27:34 2016
-65.0731735	-10.8807268	145.02	Fri Dec 16 11:27:44 2016
-65.0727997	-10.8799763	144.02	Fri Dec 16 11:27:54 2016
-65.0719757	-10.8795071	144.25	Fri Dec 16 11:28:04 2016
-65.0711975	-10.8790464	139.50	Fri Dec 16 11:28:14 2016
-65.0703583	-10.8785286	135.96	Fri Dec 16 11:28:24 2016
-65.0694733	-10.8779764	133.39	Fri Dec 16 11:28:34 2016
-65.0686264	-10.8775778	131.64	Fri Dec 16 11:28:44 2016
-65.0679626	-10.8769951	137.36	Fri Dec 16 11:28:54 2016
-65.0671234	-10.8766489	144.05	Fri Dec 16 11:29:04 2016
-65.0663834	-10.8761749	151.68	Fri Dec 16 11:29:14 2016
-65.0657043	-10.8756924	157.14	Fri Dec 16 11:29:24 2016
-65.0649948	-10.8752747	165.35	Fri Dec 16 11:29:34 2016
-65.0642166	-10.8748226	172.12	Fri Dec 16 11:29:44 2016
-65.0633698	-10.8742809	176.04	Fri Dec 16 11:29:54 2016
-65.0625610	-10.8736925	180.34	Fri Dec 16 11:30:04 2016
-65.0618362	-10.8731899	184.62	Fri Dec 16 11:30:14 2016
-65.0614014	-10.8726454	189.91	Fri Dec 16 11:30:24 2016
-65.0615082	-10.8720455	194.96	Fri Dec 16 11:30:34 2016
-65.0618668	-10.8712273	198.02	Fri Dec 16 11:30:44 2016
-65.0622406	-10.8705330	199.28	Fri Dec 16 11:30:54 2016
-65.0626526	-10.8698463	201.11	Fri Dec 16 11:31:04 2016
-65.0630646	-10.8690996	200.48	Fri Dec 16 11:31:14 2016
-65.0634384	-10.8681555	199.14	Fri Dec 16 11:31:24 2016
-65.0638199	-10.8673887	196.99	Fri Dec 16 11:31:34 2016
-65.0641479	-10.8667479	197.61	Fri Dec 16 11:31:44 2016
-65.0644684	-10.8661013	198.20	Fri Dec 16 11:31:54 2016
-65.0647888	-10.8654881	196.08	Fri Dec 16 11:32:04 2016
-65.0651093	-10.8648090	192.33	Fri Dec 16 11:32:14 2016
-65.0653992	-10.8642960	190.59	Fri Dec 16 11:32:24 2016
-65.0656586	-10.8637991	192.58	Fri Dec 16 11:32:34 2016
-65.0659180	-10.8631601	190.79	Fri Dec 16 11:32:44 2016
-65.0662842	-10.8623857	187.64	Fri Dec 16 11:32:54 2016
-65.0666504	-10.8616104	181.25	Fri Dec 16 11:33:04 2016
-65.0670395	-10.8608093	170.06	Fri Dec 16 11:33:14 2016
-65.0674744	-10.8599863	160.35	Fri Dec 16 11:33:24 2016
-65.0678329	-10.8592558	152.15	Fri Dec 16 11:33:34 2016
-65.0681381	-10.8584871	142.79	Fri Dec 16 11:33:44 2016
-65.0685577	-10.8579283	142.70	Fri Dec 16 11:33:54 2016
-65.0692444	-10.8580713	143.02	Fri Dec 16 11:34:04 2016
-65.0699921	-10.8582411	141.13	Fri Dec 16 11:34:14 2016
-65.0707550	-10.8584490	139.63	Fri Dec 16 11:34:24 2016
-65.0715408	-10.8584862	142.37	Fri Dec 16 11:34:34 2016
-65.0723038	-10.8584557	148.16	Fri Dec 16 11:34:44 2016
-65.0727463	-10.8578825	146.53	Fri Dec 16 11:34:54 2016
-65.0730362	-10.8573275	149.49	Fri Dec 16 11:35:04 2016
-65.0733643	-10.8567371	149.08	Fri Dec 16 11:35:14 2016
-65.0734634	-10.8565598	149.43	Fri Dec 16 11:35:24 2016
-65.0734634	-10.8565588	149.70	Fri Dec 16 11:35:34 2016
-65.0734558	-10.8565655	149.75	Fri Dec 16 11:35:44 2016
-65.0736084	-10.8562574	150.46	Fri Dec 16 11:35:54 2016
-65.0738297	-10.8558407	152.95	Fri Dec 16 11:36:04 2016
-65.0741348	-10.8553238	154.00	Fri Dec 16 11:36:14 2016
-65.0744095	-10.8548641	154.61	Fri Dec 16 11:36:24 2016
-65.0747375	-10.8543053	153.88	Fri Dec 16 11:36:34 2016
-65.0750504	-10.8537645	153.79	Fri Dec 16 11:36:44 2016
-65.0754318	-10.8531923	153.44	Fri Dec 16 11:36:54 2016
-65.0758743	-10.8525076	153.82	Fri Dec 16 11:37:04 2016
-65.0762711	-10.8517485	154.57	Fri Dec 16 11:37:14 2016
-65.0767136	-10.8509741	154.41	Fri Dec 16 11:37:24 2016
-65.0770340	-10.8504734	155.16	Fri Dec 16 11:37:34 2016
-65.0774155	-10.8498001	155.00	Fri Dec 16 11:37:44 2016
-65.0778961	-10.8490667	154.17	Fri Dec 16 11:37:54 2016
-65.0783844	-10.8483744	152.01	Fri Dec 16 11:38:04 2016
-65.0787811	-10.8476543	148.74	Fri Dec 16 11:38:14 2016
-65.0792007	-10.8468914	146.63	Fri Dec 16 11:38:24 2016
-65.0796509	-10.8460474	147.70	Fri Dec 16 11:38:34 2016
-65.0800858	-10.8452940	149.97	Fri Dec 16 11:38:44 2016
-65.0805130	-10.8446255	149.80	Fri Dec 16 11:38:54 2016
-65.0809021	-10.8439112	148.61	Fri Dec 16 11:39:04 2016
-65.0813141	-10.8431740	150.73	Fri Dec 16 11:39:14 2016
-65.0817642	-10.8424282	151.25	Fri Dec 16 11:39:24 2016
-65.0821991	-10.8417044	151.03	Fri Dec 16 11:39:34 2016
-65.0826569	-10.8409271	152.15	Fri Dec 16 11:39:44 2016
-65.0830460	-10.8401384	148.51	Fri Dec 16 11:39:54 2016
-65.0829849	-10.8393869	146.16	Fri Dec 16 11:40:04 2016
-65.0824432	-10.8388557	142.53	Fri Dec 16 11:40:14 2016
-65.0818405	-10.8387690	143.56	Fri Dec 16 11:40:24 2016
-65.0810928	-10.8384781	147.07	Fri Dec 16 11:40:34 2016
-65.0802765	-10.8381071	146.05	Fri Dec 16 11:40:44 2016
-65.0794449	-10.8377028	152.15	Fri Dec 16 11:40:54 2016
-65.0785675	-10.8373194	153.14	Fri Dec 16 11:41:04 2016
-65.0777130	-10.8369303	158.41	Fri Dec 16 11:41:14 2016
-65.0767746	-10.8365421	162.94	Fri Dec 16 11:41:24 2016
-65.0758896	-10.8361626	165.62	Fri Dec 16 11:41:34 2016
-65.0751114	-10.8358059	167.89	Fri Dec 16 11:41:44 2016
-65.0742569	-10.8353796	165.77	Fri Dec 16 11:41:54 2016
-65.0734329	-10.8350201	165.01	Fri Dec 16 11:42:04 2016
-65.0725327	-10.8349714	159.88	Fri Dec 16 11:42:14 2016
-65.0716782	-10.8350058	160.65	Fri Dec 16 11:42:24 2016
-65.0709686	-10.8349638	155.59	Fri Dec 16 11:42:34 2016
-65.0703506	-10.8347483	157.23	Fri Dec 16 11:42:44 2016
-65.0698242	-10.8340950	153.28	Fri Dec 16 11:42:54 2016
-65.0696487	-10.8332996	150.88	Fri Dec 16 11:43:04 2016
-65.0689774	-10.8328514	146.64	Fri Dec 16 11:43:14 2016
-65.0681305	-10.8324499	140.02	Fri Dec 16 11:43:24 2016
-65.0672836	-10.8320646	136.65	Fri Dec 16 11:43:34 2016
-65.0664749	-10.8316975	136.37	Fri Dec 16 11:43:44 2016
-65.0656433	-10.8313036	139.33	Fri Dec 16 11:43:54 2016
-65.0649490	-10.8309927	142.63	Fri Dec 16 11:44:04 2016
-65.0646591	-10.8308582	147.04	Fri Dec 16 11:44:14 2016
-65.0645599	-10.8308258	153.79	Fri Dec 16 11:44:24 2016
-65.0645905	-10.8308859	154.91	Fri Dec 16 11:44:34 2016
-65.0645142	-10.8307838	158.05	Fri Dec 16 11:44:44 2016
-65.0645218	-10.8306494	159.93	Fri Dec 16 11:44:54 2016
-65.0645218	-10.8306112	159.92	Fri Dec 16 11:45:04 2016
-65.0645142	-10.8306274	159.13	Fri Dec 16 11:45:14 2016
-65.0645523	-10.8307428	160.13	Fri Dec 16 11:45:24 2016
-65.0645981	-10.8308439	160.53	Fri Dec 16 11:45:34 2016
-65.0645905	-10.8308411	161.04	Fri Dec 16 11:45:44 2016
-65.0645676	-10.8308582	161.28	Fri Dec 16 11:45:54 2016
-65.0646439	-10.8308954	161.21	Fri Dec 16 11:46:04 2016
-65.0646591	-10.8309221	162.73	Fri Dec 16 11:46:14 2016
-65.0646515	-10.8309202	162.98	Fri Dec 16 11:46:24 2016
-65.0646515	-10.8309183	162.99	Fri Dec 16 11:46:34 2016
-65.0646515	-10.8309183	162.87	Fri Dec 16 11:46:44 2016
-65.0646439	-10.8309164	162.83	Fri Dec 16 11:46:54 2016
-65.0646515	-10.8309174	163.00	Fri Dec 16 11:47:04 2016
-65.0646591	-10.8309002	163.93	Fri Dec 16 11:47:14 2016
-65.0646896	-10.8309174	164.40	Fri Dec 16 11:47:24 2016
-65.0647049	-10.8309011	163.95	Fri Dec 16 11:47:34 2016
-65.0646973	-10.8309069	163.15	Fri Dec 16 11:47:44 2016
-65.0646973	-10.8309078	162.91	Fri Dec 16 11:47:54 2016
-65.0646973	-10.8309069	162.93	Fri Dec 16 11:48:04 2016
-65.0646973	-10.8309059	162.92	Fri Dec 16 11:48:14 2016
-65.0646973	-10.8309069	162.93	Fri Dec 16 11:48:24 2016
-65.0646973	-10.8309059	162.93	Fri Dec 16 11:48:34 2016
-65.0646973	-10.8309059	162.93	Fri Dec 16 11:48:44 2016
-65.0646973	-10.8309097	162.89	Fri Dec 16 11:48:54 2016
-65.0646973	-10.8309059	162.93	Fri Dec 16 11:49:04 2016
-65.0646820	-10.8308926	163.21	Fri Dec 16 11:49:14 2016
-65.0646820	-10.8308840	163.41	Fri Dec 16 11:49:24 2016
-65.0648041	-10.8309774	161.15	Fri Dec 16 11:49:34 2016
-65.0648727	-10.8309994	162.04	Fri Dec 16 11:49:44 2016
-65.0648880	-10.8309994	162.01	Fri Dec 16 11:49:54 2016
-65.0649033	-10.8310070	162.07	Fri Dec 16 11:50:04 2016
-65.0649948	-10.8310184	162.36	Fri Dec 16 11:50:14 2016
-65.0651169	-10.8310003	162.31	Fri Dec 16 11:50:24 2016
-65.0652466	-10.8310604	159.93	Fri Dec 16 11:50:34 2016
-65.0653610	-10.8309555	156.84	Fri Dec 16 11:50:44 2016
-65.0654526	-10.8308802	156.74	Fri Dec 16 11:50:54 2016
-65.0655136	-10.8307791	155.87	Fri Dec 16 11:51:04 2016
-65.0655975	-10.8306789	156.25	Fri Dec 16 11:51:14 2016
-65.0656815	-10.8305721	157.35	Fri Dec 16 11:51:24 2016
-65.0657425	-10.8304796	158.89	Fri Dec 16 11:51:34 2016
-65.0658035	-10.8303728	157.09	Fri Dec 16 11:51:44 2016
-65.0658875	-10.8302622	155.54	Fri Dec 16 11:51:54 2016
-65.0659637	-10.8301554	153.42	Fri Dec 16 11:52:04 2016
-65.0660248	-10.8300591	152.77	Fri Dec 16 11:52:14 2016
-65.0661316	-10.8299503	152.93	Fri Dec 16 11:52:24 2016
-65.0661774	-10.8298445	151.39	Fri Dec 16 11:52:34 2016
-65.0662537	-10.8297329	150.10	Fri Dec 16 11:52:44 2016
-65.0663376	-10.8296251	149.71	Fri Dec 16 11:52:54 2016
-65.0664291	-10.8295450	149.73	Fri Dec 16 11:53:04 2016
-65.0664597	-10.8294477	148.66	Fri Dec 16 11:53:14 2016
-65.0665359	-10.8293505	149.13	Fri Dec 16 11:53:24 2016
-65.0666199	-10.8292570	150.56	Fri Dec 16 11:53:34 2016
-65.0666046	-10.8291512	150.29	Fri Dec 16 11:53:44 2016
-65.0666504	-10.8290272	150.16	Fri Dec 16 11:53:54 2016
-65.0666656	-10.8289862	150.98	Fri Dec 16 11:54:04 2016
-65.0666809	-10.8288641	151.36	Fri Dec 16 11:54:14 2016
-65.0666962	-10.8287477	150.65	Fri Dec 16 11:54:24 2016
-65.0666962	-10.8286781	150.51	Fri Dec 16 11:54:34 2016
-65.0666733	-10.8285761	150.20	Fri Dec 16 11:54:44 2016
-65.0666504	-10.8284893	150.21	Fri Dec 16 11:54:54 2016
-65.0665894	-10.8283253	150.29	Fri Dec 16 11:55:04 2016
-65.0665817	-10.8281584	150.59	Fri Dec 16 11:55:14 2016
-65.0665588	-10.8280077	150.68	Fri Dec 16 11:55:24 2016
-65.0664902	-10.8278847	154.26	Fri Dec 16 11:55:34 2016
-65.0664520	-10.8277321	157.72	Fri Dec 16 11:55:44 2016
-65.0663681	-10.8276606	159.66	Fri Dec 16 11:55:54 2016
-65.0663528	-10.8274946	162.80	Fri Dec 16 11:56:04 2016
-65.0663147	-10.8273935	163.85	Fri Dec 16 11:56:14 2016
-65.0662918	-10.8272934	164.62	Fri Dec 16 11:56:24 2016
-65.0662766	-10.8271570	164.85	Fri Dec 16 11:56:34 2016
-65.0662537	-10.8271151	165.92	Fri Dec 16 11:56:44 2016
-65.0662460	-10.8271122	166.06	Fri Dec 16 11:56:54 2016
-65.0662460	-10.8270826	167.90	Fri Dec 16 11:57:04 2016
-65.0662384	-10.8271217	168.39	Fri Dec 16 11:57:14 2016
-65.0662308	-10.8271141	168.36	Fri Dec 16 11:57:24 2016
-65.0662384	-10.8271141	168.34	Fri Dec 16 11:57:34 2016
-65.0662384	-10.8271027	168.45	Fri Dec 16 11:57:44 2016
-65.0663071	-10.8269739	168.43	Fri Dec 16 11:57:54 2016
-65.0663605	-10.8268995	168.56	Fri Dec 16 11:58:04 2016
-65.0664139	-10.8267431	168.71	Fri Dec 16 11:58:14 2016
-65.0664749	-10.8266354	168.95	Fri Dec 16 11:58:24 2016
-65.0666656	-10.8264427	169.12	Fri Dec 16 11:58:34 2016
-65.0667419	-10.8262835	169.25	Fri Dec 16 11:58:44 2016
-65.0669632	-10.8261118	168.95	Fri Dec 16 11:58:54 2016
-65.0670090	-10.8260136	168.86	Fri Dec 16 11:59:04 2016
-65.0670166	-10.8259907	169.09	Fri Dec 16 11:59:14 2016
-65.0670013	-10.8259840	169.08	Fri Dec 16 11:59:24 2016
-65.0669098	-10.8259583	169.20	Fri Dec 16 11:59:34 2016
-65.0669174	-10.8258972	169.35	Fri Dec 16 11:59:44 2016
-65.0669250	-10.8259039	169.36	Fri Dec 16 11:59:54 2016
-65.0669250	-10.8259058	169.40	Fri Dec 16 12:00:04 2016
-65.0669174	-10.8258991	169.45	Fri Dec 16 12:00:14 2016
-65.0669327	-10.8259115	170.39	Fri Dec 16 12:00:24 2016
-65.0669785	-10.8259201	170.52	Fri Dec 16 12:00:34 2016
-65.0670471	-10.8260145	172.03	Fri Dec 16 12:00:44 2016
-65.0670547	-10.8260174	172.08	Fri Dec 16 12:00:54 2016
-65.0669708	-10.8259869	172.52	Fri Dec 16 12:01:04 2016
-65.0669785	-10.8260126	173.25	Fri Dec 16 12:01:14 2016
-65.0670090	-10.8260441	175.06	Fri Dec 16 12:01:24 2016
-65.0670471	-10.8260193	175.33	Fri Dec 16 12:01:34 2016
-65.0671234	-10.8259583	175.39	Fri Dec 16 12:01:44 2016
-65.0672455	-10.8258848	175.60	Fri Dec 16 12:01:54 2016
-65.0673294	-10.8257990	175.56	Fri Dec 16 12:02:04 2016
-65.0674210	-10.8256893	175.38	Fri Dec 16 12:02:14 2016
-65.0674515	-10.8255901	175.30	Fri Dec 16 12:02:24 2016
-65.0674438	-10.8254967	175.57	Fri Dec 16 12:02:34 2016
-65.0675507	-10.8252878	178.16	Fri Dec 16 12:02:44 2016
-65.0675507	-10.8251076	179.44	Fri Dec 16 12:02:54 2016
-65.0675964	-10.8250847	179.91	Fri Dec 16 12:03:04 2016
-65.0677109	-10.8250341	181.89	Fri Dec 16 12:03:14 2016
-65.0677338	-10.8249874	182.86	Fri Dec 16 12:03:24 2016
-65.0677414	-10.8249588	182.91	Fri Dec 16 12:03:34 2016
-65.0677948	-10.8248358	184.58	Fri Dec 16 12:03:44 2016
-65.0678253	-10.8246927	185.41	Fri Dec 16 12:03:54 2016
-65.0678406	-10.8245592	185.14	Fri Dec 16 12:04:04 2016
-65.0678177	-10.8243923	184.78	Fri Dec 16 12:04:14 2016
-65.0677795	-10.8242569	184.49	Fri Dec 16 12:04:24 2016
-65.0677109	-10.8241158	184.14	Fri Dec 16 12:04:34 2016
-65.0676956	-10.8240337	183.76	Fri Dec 16 12:04:44 2016
-65.0676880	-10.8240242	183.66	Fri Dec 16 12:04:54 2016
-65.0676880	-10.8240185	183.68	Fri Dec 16 12:05:04 2016
-65.0676575	-10.8239012	183.11	Fri Dec 16 12:05:14 2016
-65.0676651	-10.8238630	182.10	Fri Dec 16 12:05:24 2016
-65.0676270	-10.8238115	181.88	Fri Dec 16 12:05:34 2016
-65.0676270	-10.8238163	182.11	Fri Dec 16 12:05:44 2016
-65.0676346	-10.8238220	182.06	Fri Dec 16 12:05:54 2016
-65.0676956	-10.8238449	180.91	Fri Dec 16 12:06:04 2016
-65.0677185	-10.8238611	180.82	Fri Dec 16 12:06:14 2016
-65.0677261	-10.8238630	180.82	Fri Dec 16 12:06:24 2016
-65.0677261	-10.8238659	180.82	Fri Dec 16 12:06:34 2016
-65.0677185	-10.8238668	180.80	Fri Dec 16 12:06:44 2016
-65.0677032	-10.8238640	180.81	Fri Dec 16 12:06:54 2016
-65.0676880	-10.8238573	180.82	Fri Dec 16 12:07:04 2016
-65.0677032	-10.8238544	181.19	Fri Dec 16 12:07:14 2016
-65.0677032	-10.8238573	181.20	Fri Dec 16 12:07:24 2016
-65.0676956	-10.8238535	181.20	Fri Dec 16 12:07:34 2016
-65.0676575	-10.8238888	182.71	Fri Dec 16 12:07:44 2016
-65.0676270	-10.8238897	182.48	Fri Dec 16 12:07:54 2016
-65.0676193	-10.8238888	182.45	Fri Dec 16 12:08:04 2016
-65.0676117	-10.8238878	182.43	Fri Dec 16 12:08:14 2016
-65.0676041	-10.8238878	182.41	Fri Dec 16 12:08:24 2016
-65.0675583	-10.8238783	182.60	Fri Dec 16 12:08:34 2016
-65.0674973	-10.8238964	182.75	Fri Dec 16 12:08:44 2016
-65.0674973	-10.8238945	182.84	Fri Dec 16 12:08:54 2016
-65.0675049	-10.8238964	182.84	Fri Dec 16 12:09:04 2016
-65.0675049	-10.8238964	182.84	Fri Dec 16 12:09:14 2016
-65.0674973	-10.8238935	182.83	Fri Dec 16 12:09:24 2016
-65.0674973	-10.8238945	182.83	Fri Dec 16 12:09:34 2016
-65.0675201	-10.8238974	182.79	Fri Dec 16 12:09:44 2016
-65.0675049	-10.8238869	182.79	Fri Dec 16 12:09:54 2016
-65.0674820	-10.8238831	182.49	Fri Dec 16 12:10:04 2016
-65.0675201	-10.8238573	182.55	Fri Dec 16 12:10:14 2016
-65.0675735	-10.8238430	182.72	Fri Dec 16 12:10:24 2016
-65.0675812	-10.8238430	182.54	Fri Dec 16 12:10:34 2016
-65.0675888	-10.8238354	182.22	Fri Dec 16 12:10:44 2016
-65.0675964	-10.8238678	181.83	Fri Dec 16 12:10:54 2016
-65.0675659	-10.8238678	181.75	Fri Dec 16 12:11:04 2016
-65.0675354	-10.8238678	181.80	Fri Dec 16 12:11:14 2016
-65.0675430	-10.8238745	181.89	Fri Dec 16 12:11:24 2016
-65.0675430	-10.8238745	181.93	Fri Dec 16 12:11:34 2016
-65.0675888	-10.8238840	182.88	Fri Dec 16 12:11:44 2016
-65.0675888	-10.8238745	183.22	Fri Dec 16 12:11:54 2016
-65.0675888	-10.8238325	183.73	Fri Dec 16 12:12:04 2016
-65.0675812	-10.8238239	183.64	Fri Dec 16 12:12:14 2016
-65.0675812	-10.8238153	183.28	Fri Dec 16 12:12:24 2016
-65.0675659	-10.8238115	183.39	Fri Dec 16 12:12:34 2016
-65.0675659	-10.8238096	183.39	Fri Dec 16 12:12:44 2016
-65.0675583	-10.8238020	183.41	Fri Dec 16 12:12:54 2016
-65.0675278	-10.8237343	183.57	Fri Dec 16 12:13:04 2016
-65.0674896	-10.8236685	183.59	Fri Dec 16 12:13:14 2016
-65.0674667	-10.8235798	183.32	Fri Dec 16 12:13:24 2016
-65.0674515	-10.8234882	183.15	Fri Dec 16 12:13:34 2016
-65.0674210	-10.8234062	182.82	Fri Dec 16 12:13:44 2016
-65.0673904	-10.8232431	182.27	Fri Dec 16 12:13:54 2016
-65.0673599	-10.8229618	168.43	Fri Dec 16 12:14:04 2016
-65.0673141	-10.8228836	164.85	Fri Dec 16 12:14:14 2016
-65.0672302	-10.8228292	162.17	Fri Dec 16 12:14:24 2016
-65.0671082	-10.8228025	159.94	Fri Dec 16 12:14:34 2016
-65.0669937	-10.8227596	159.12	Fri Dec 16 12:14:44 2016
-65.0668869	-10.8227110	159.68	Fri Dec 16 12:14:54 2016
-65.0667877	-10.8226681	159.15	Fri Dec 16 12:15:04 2016
-65.0666656	-10.8226080	157.87	Fri Dec 16 12:15:14 2016
-65.0665894	-10.8225279	157.85	Fri Dec 16 12:15:24 2016
-65.0665665	-10.8224373	155.66	Fri Dec 16 12:15:34 2016
-65.0665131	-10.8223352	154.57	Fri Dec 16 12:15:44 2016
-65.0664673	-10.8222570	153.69	Fri Dec 16 12:15:54 2016
-65.0664978	-10.8221169	152.55	Fri Dec 16 12:16:04 2016
-65.0665970	-10.8220406	152.20	Fri Dec 16 12:16:14 2016
-65.0666733	-10.8219452	151.12	Fri Dec 16 12:16:24 2016
-65.0667801	-10.8219109	151.11	Fri Dec 16 12:16:34 2016
-65.0668411	-10.8218746	151.31	Fri Dec 16 12:16:44 2016
-65.0668411	-10.8218594	151.73	Fri Dec 16 12:16:54 2016
-65.0668259	-10.8218508	151.73	Fri Dec 16 12:17:04 2016
-65.0668488	-10.8217926	151.63	Fri Dec 16 12:17:14 2016
-65.0668488	-10.8217878	151.62	Fri Dec 16 12:17:24 2016
-65.0669174	-10.8216181	151.86	Fri Dec 16 12:17:34 2016
-65.0670166	-10.8215847	152.20	Fri Dec 16 12:17:44 2016
-65.0671082	-10.8215990	152.13	Fri Dec 16 12:17:54 2016
-65.0671310	-10.8216543	151.73	Fri Dec 16 12:18:04 2016
-65.0671387	-10.8216581	151.98	Fri Dec 16 12:18:14 2016
-65.0671234	-10.8216534	152.00	Fri Dec 16 12:18:24 2016
-65.0670776	-10.8216181	151.88	Fri Dec 16 12:18:34 2016
-65.0670319	-10.8216114	151.91	Fri Dec 16 12:18:44 2016
-65.0670013	-10.8215590	150.87	Fri Dec 16 12:18:54 2016
-65.0670013	-10.8215733	150.37	Fri Dec 16 12:19:04 2016
-65.0670242	-10.8215990	150.75	Fri Dec 16 12:19:14 2016
-65.0670547	-10.8216133	150.80	Fri Dec 16 12:19:24 2016
-65.0670319	-10.8215914	152.18	Fri Dec 16 12:19:34 2016
-65.0669861	-10.8215237	152.32	Fri Dec 16 12:19:44 2016
-65.0670319	-10.8214884	149.98	Fri Dec 16 12:19:54 2016
-65.0670242	-10.8214893	149.99	Fri Dec 16 12:20:04 2016
-65.0670166	-10.8214750	150.03	Fri Dec 16 12:20:14 2016
-65.0670547	-10.8214788	148.36	Fri Dec 16 12:20:24 2016
-65.0670471	-10.8214760	148.30	Fri Dec 16 12:20:34 2016
-65.0670395	-10.8214703	148.27	Fri Dec 16 12:20:44 2016
-65.0670319	-10.8214703	148.23	Fri Dec 16 12:20:54 2016
-65.0670013	-10.8215342	151.18	Fri Dec 16 12:21:04 2016
-65.0669556	-10.8215971	151.75	Fri Dec 16 12:21:14 2016
-65.0669327	-10.8216534	152.17	Fri Dec 16 12:21:24 2016
-65.0668716	-10.8217564	153.93	Fri Dec 16 12:21:34 2016
-65.0668564	-10.8218660	156.39	Fri Dec 16 12:21:44 2016
-65.0667877	-10.8218966	157.89	Fri Dec 16 12:21:54 2016
-65.0666580	-10.8219995	158.79	Fri Dec 16 12:22:04 2016
-65.0665817	-10.8220692	158.56	Fri Dec 16 12:22:14 2016
-65.0664978	-10.8221416	159.96	Fri Dec 16 12:22:24 2016
-65.0664520	-10.8222151	158.90	Fri Dec 16 12:22:34 2016
-65.0665131	-10.8223286	157.39	Fri Dec 16 12:22:44 2016
-65.0665665	-10.8224306	155.90	Fri Dec 16 12:22:54 2016
-65.0665970	-10.8225355	154.45	Fri Dec 16 12:23:04 2016
-65.0666656	-10.8226376	153.88	Fri Dec 16 12:23:14 2016
-65.0667877	-10.8226757	153.51	Fri Dec 16 12:23:24 2016
-65.0668793	-10.8227148	153.34	Fri Dec 16 12:23:34 2016
-65.0669785	-10.8227682	152.32	Fri Dec 16 12:23:44 2016
-65.0670853	-10.8227825	150.29	Fri Dec 16 12:23:54 2016
-65.0671997	-10.8228312	151.39	Fri Dec 16 12:24:04 2016
-65.0672836	-10.8228922	152.39	Fri Dec 16 12:24:14 2016
-65.0673370	-10.8229713	153.33	Fri Dec 16 12:24:24 2016
-65.0673828	-10.8230639	154.14	Fri Dec 16 12:24:34 2016
-65.0673981	-10.8231602	155.09	Fri Dec 16 12:24:44 2016
-65.0674057	-10.8232718	154.98	Fri Dec 16 12:24:54 2016
-65.0674362	-10.8233690	154.77	Fri Dec 16 12:25:04 2016
-65.0674286	-10.8234711	154.28	Fri Dec 16 12:25:14 2016
-65.0674286	-10.8235569	153.64	Fri Dec 16 12:25:24 2016
-65.0674515	-10.8236265	153.12	Fri Dec 16 12:25:34 2016
-65.0674744	-10.8236370	153.14	Fri Dec 16 12:25:44 2016
-65.0674667	-10.8235655	153.38	Fri Dec 16 12:25:54 2016
-65.0673904	-10.8234968	153.63	Fri Dec 16 12:26:04 2016
-65.0673599	-10.8234692	153.69	Fri Dec 16 12:26:14 2016
-65.0673218	-10.8234911	153.93	Fri Dec 16 12:26:24 2016
-65.0672989	-10.8235092	154.26	Fri Dec 16 12:26:34 2016
-65.0672455	-10.8235340	154.25	Fri Dec 16 12:26:44 2016
-65.0671921	-10.8235998	153.98	Fri Dec 16 12:26:54 2016
-65.0671234	-10.8236113	154.36	Fri Dec 16 12:27:04 2016
-65.0671082	-10.8236523	155.93	Fri Dec 16 12:27:14 2016
-65.0670929	-10.8236599	156.67	Fri Dec 16 12:27:24 2016
-65.0670853	-10.8237371	157.43	Fri Dec 16 12:27:34 2016
-65.0670776	-10.8237782	157.42	Fri Dec 16 12:27:44 2016
-65.0671158	-10.8237772	157.59	Fri Dec 16 12:27:54 2016
-65.0671539	-10.8238049	157.70	Fri Dec 16 12:28:04 2016
-65.0671387	-10.8237934	157.75	Fri Dec 16 12:28:14 2016
-65.0671005	-10.8238134	157.66	Fri Dec 16 12:28:24 2016
-65.0670929	-10.8238268	157.15	Fri Dec 16 12:28:34 2016
-65.0670624	-10.8238049	157.66	Fri Dec 16 12:28:44 2016
-65.0670929	-10.8238478	159.00	Fri Dec 16 12:28:54 2016
-65.0671005	-10.8238411	159.30	Fri Dec 16 12:29:04 2016
-65.0670776	-10.8238516	158.80	Fri Dec 16 12:29:14 2016
-65.0670395	-10.8238583	158.99	Fri Dec 16 12:29:24 2016
-65.0670547	-10.8238449	158.98	Fri Dec 16 12:29:34 2016
-65.0670319	-10.8238087	159.00	Fri Dec 16 12:29:44 2016
-65.0670471	-10.8237677	158.85	Fri Dec 16 12:29:54 2016
-65.0670547	-10.8237686	158.85	Fri Dec 16 12:30:04 2016
-65.0670853	-10.8237944	158.45	Fri Dec 16 12:30:14 2016
-65.0670853	-10.8237696	157.87	Fri Dec 16 12:30:24 2016
-65.0670471	-10.8237419	157.49	Fri Dec 16 12:30:34 2016
-65.0670166	-10.8237362	157.22	Fri Dec 16 12:30:44 2016
-65.0669861	-10.8237162	157.17	Fri Dec 16 12:30:54 2016
-65.0669708	-10.8236980	157.29	Fri Dec 16 12:31:04 2016
-65.0670319	-10.8237295	158.38	Fri Dec 16 12:31:14 2016
-65.0670776	-10.8237190	158.54	Fri Dec 16 12:31:24 2016
-65.0670700	-10.8237162	158.55	Fri Dec 16 12:31:34 2016
-65.0670700	-10.8237133	158.57	Fri Dec 16 12:31:44 2016
-65.0670853	-10.8237019	158.53	Fri Dec 16 12:31:54 2016
-65.0670929	-10.8236980	158.30	Fri Dec 16 12:32:04 2016
-65.0670929	-10.8236980	158.28	Fri Dec 16 12:32:14 2016
-65.0670929	-10.8236961	158.30	Fri Dec 16 12:32:24 2016
-65.0670929	-10.8236961	158.30	Fri Dec 16 12:32:34 2016
-65.0670929	-10.8236923	158.31	Fri Dec 16 12:32:44 2016
-65.0670776	-10.8236599	159.04	Fri Dec 16 12:32:54 2016
-65.0670853	-10.8236628	159.07	Fri Dec 16 12:33:04 2016
-65.0670929	-10.8236647	159.10	Fri Dec 16 12:33:14 2016
-65.0670853	-10.8236589	159.14	Fri Dec 16 12:33:24 2016
-65.0671005	-10.8236637	159.12	Fri Dec 16 12:33:34 2016
-65.0671082	-10.8236637	159.06	Fri Dec 16 12:33:44 2016
-65.0671768	-10.8235693	159.66	Fri Dec 16 12:33:54 2016
-65.0672073	-10.8235531	159.70	Fri Dec 16 12:34:04 2016
-65.0672531	-10.8235083	159.53	Fri Dec 16 12:34:14 2016
-65.0672836	-10.8234978	159.53	Fri Dec 16 12:34:24 2016
-65.0674362	-10.8235168	159.50	Fri Dec 16 12:34:34 2016
-65.0674515	-10.8235207	159.59	Fri Dec 16 12:34:44 2016
-65.0675049	-10.8235903	159.71	Fri Dec 16 12:34:54 2016
-65.0675583	-10.8236818	160.14	Fri Dec 16 12:35:04 2016
-65.0675659	-10.8236790	160.27	Fri Dec 16 12:35:14 2016
-65.0675659	-10.8236818	160.27	Fri Dec 16 12:35:24 2016
-65.0675659	-10.8236809	160.27	Fri Dec 16 12:35:34 2016
-65.0675430	-10.8236990	160.80	Fri Dec 16 12:35:44 2016
-65.0675278	-10.8236952	160.84	Fri Dec 16 12:35:54 2016
-65.0674820	-10.8237190	161.56	Fri Dec 16 12:36:04 2016
-65.0674286	-10.8236895	162.15	Fri Dec 16 12:36:14 2016
-65.0674438	-10.8236895	162.33	Fri Dec 16 12:36:24 2016
-65.0674667	-10.8236971	162.66	Fri Dec 16 12:36:34 2016
-65.0674591	-10.8236933	162.72	Fri Dec 16 12:36:44 2016
-65.0674591	-10.8236895	162.82	Fri Dec 16 12:36:54 2016
-65.0674591	-10.8236799	163.00	Fri Dec 16 12:37:04 2016
-65.0674744	-10.8236494	162.52	Fri Dec 16 12:37:14 2016
-65.0674820	-10.8236513	162.18	Fri Dec 16 12:37:24 2016
-65.0674896	-10.8236542	162.13	Fri Dec 16 12:37:34 2016
-65.0674896	-10.8236580	162.11	Fri Dec 16 12:37:44 2016
-65.0674896	-10.8236561	162.05	Fri Dec 16 12:37:54 2016
-65.0674896	-10.8236551	162.04	Fri Dec 16 12:38:04 2016
-65.0674820	-10.8236532	162.10	Fri Dec 16 12:38:14 2016
-65.0674896	-10.8236551	162.21	Fri Dec 16 12:38:24 2016
-65.0674973	-10.8236570	162.23	Fri Dec 16 12:38:34 2016
-65.0674973	-10.8236589	162.28	Fri Dec 16 12:38:44 2016
-65.0674896	-10.8236561	162.30	Fri Dec 16 12:38:54 2016
-65.0674896	-10.8236561	162.29	Fri Dec 16 12:39:04 2016
-65.0674744	-10.8236418	162.20	Fri Dec 16 12:39:14 2016
-65.0674896	-10.8236399	162.26	Fri Dec 16 12:39:24 2016
-65.0674896	-10.8236399	162.23	Fri Dec 16 12:39:34 2016
-65.0675201	-10.8236418	162.17	Fri Dec 16 12:39:44 2016
-65.0675201	-10.8236389	161.71	Fri Dec 16 12:39:54 2016
-65.0675278	-10.8236399	161.67	Fri Dec 16 12:40:04 2016
-65.0675278	-10.8236437	161.60	Fri Dec 16 12:40:14 2016
-65.0675354	-10.8236494	161.51	Fri Dec 16 12:40:24 2016
-65.0675430	-10.8236532	161.48	Fri Dec 16 12:40:34 2016
-65.0675430	-10.8236542	161.47	Fri Dec 16 12:40:44 2016
-65.0675507	-10.8236580	161.46	Fri Dec 16 12:40:54 2016
-65.0675507	-10.8236570	161.45	Fri Dec 16 12:41:04 2016
-65.0675507	-10.8236561	161.41	Fri Dec 16 12:41:14 2016
-65.0675430	-10.8236542	161.38	Fri Dec 16 12:41:24 2016
-65.0675430	-10.8236542	161.36	Fri Dec 16 12:41:34 2016
-65.0675430	-10.8236685	161.15	Fri Dec 16 12:41:44 2016
-65.0675430	-10.8236704	161.16	Fri Dec 16 12:41:54 2016
-65.0675430	-10.8236694	161.24	Fri Dec 16 12:42:04 2016
-65.0675354	-10.8236685	161.29	Fri Dec 16 12:42:14 2016
-65.0675430	-10.8236694	161.26	Fri Dec 16 12:42:24 2016
-65.0675430	-10.8236713	161.21	Fri Dec 16 12:42:34 2016
-65.0675430	-10.8236675	161.25	Fri Dec 16 12:42:44 2016
-65.0675354	-10.8236647	161.27	Fri Dec 16 12:42:54 2016
-65.0675278	-10.8236599	161.25	Fri Dec 16 12:43:04 2016
-65.0675201	-10.8236561	161.25	Fri Dec 16 12:43:14 2016
-65.0675278	-10.8236427	161.64	Fri Dec 16 12:43:24 2016
-65.0675201	-10.8236322	161.81	Fri Dec 16 12:43:34 2016
-65.0675125	-10.8236303	161.72	Fri Dec 16 12:43:44 2016
-65.0675125	-10.8236303	161.66	Fri Dec 16 12:43:54 2016
-65.0674667	-10.8236332	161.52	Fri Dec 16 12:44:04 2016
-65.0674744	-10.8236361	161.43	Fri Dec 16 12:44:14 2016
-65.0674820	-10.8236399	161.34	Fri Dec 16 12:44:24 2016
-65.0674820	-10.8236418	161.30	Fri Dec 16 12:44:34 2016
-65.0674896	-10.8236427	161.30	Fri Dec 16 12:44:44 2016
-65.0674973	-10.8236485	161.34	Fri Dec 16 12:44:54 2016
-65.0675278	-10.8236494	161.07	Fri Dec 16 12:45:04 2016
-65.0675354	-10.8236341	162.83	Fri Dec 16 12:45:14 2016
-65.0675354	-10.8236322	162.83	Fri Dec 16 12:45:24 2016
-65.0675278	-10.8236303	162.84	Fri Dec 16 12:45:34 2016
-65.0675278	-10.8236294	162.82	Fri Dec 16 12:45:44 2016
-65.0675201	-10.8236294	162.84	Fri Dec 16 12:45:54 2016
-65.0675049	-10.8236217	162.90	Fri Dec 16 12:46:04 2016
-65.0675049	-10.8236217	163.00	Fri Dec 16 12:46:14 2016
-65.0675125	-10.8236227	163.21	Fri Dec 16 12:46:24 2016
-65.0675125	-10.8236237	163.32	Fri Dec 16 12:46:34 2016
-65.0675125	-10.8236256	163.40	Fri Dec 16 12:46:44 2016
-65.0675201	-10.8236265	163.41	Fri Dec 16 12:46:54 2016
-65.0675201	-10.8236294	163.35	Fri Dec 16 12:47:04 2016
-65.0675278	-10.8236303	163.34	Fri Dec 16 12:47:14 2016
-65.0675201	-10.8236265	163.34	Fri Dec 16 12:47:24 2016
-65.0675278	-10.8236284	163.38	Fri Dec 16 12:47:34 2016
-65.0675354	-10.8236294	163.40	Fri Dec 16 12:47:44 2016
-65.0675201	-10.8236246	163.48	Fri Dec 16 12:47:54 2016
-65.0675354	-10.8236284	163.54	Fri Dec 16 12:48:04 2016
-65.0675278	-10.8236256	163.61	Fri Dec 16 12:48:14 2016
-65.0675278	-10.8236246	163.65	Fri Dec 16 12:48:24 2016
-65.0675278	-10.8236237	163.68	Fri Dec 16 12:48:34 2016
-65.0675278	-10.8236246	163.69	Fri Dec 16 12:48:44 2016
-65.0675201	-10.8236208	163.71	Fri Dec 16 12:48:54 2016
-65.0675125	-10.8236189	163.75	Fri Dec 16 12:49:04 2016
-65.0675278	-10.8236132	164.17	Fri Dec 16 12:49:14 2016
-65.0675354	-10.8236151	164.66	Fri Dec 16 12:49:24 2016
-65.0675278	-10.8236103	164.71	Fri Dec 16 12:49:34 2016
-65.0675278	-10.8236113	164.78	Fri Dec 16 12:49:44 2016
-65.0675201	-10.8236113	164.80	Fri Dec 16 12:49:54 2016
-65.0675278	-10.8236151	164.81	Fri Dec 16 12:50:04 2016
-65.0675278	-10.8236170	164.82	Fri Dec 16 12:50:14 2016
-65.0675278	-10.8236170	164.80	Fri Dec 16 12:50:24 2016
-65.0675201	-10.8236132	164.85	Fri Dec 16 12:50:34 2016
-65.0675125	-10.8236132	164.93	Fri Dec 16 12:50:44 2016
-65.0675049	-10.8236084	164.94	Fri Dec 16 12:50:54 2016
-65.0674973	-10.8236036	164.89	Fri Dec 16 12:51:04 2016
-65.0674973	-10.8236027	164.87	Fri Dec 16 12:51:14 2016
-65.0675049	-10.8236046	164.91	Fri Dec 16 12:51:24 2016
-65.0675049	-10.8236036	164.91	Fri Dec 16 12:51:34 2016
-65.0674973	-10.8236036	164.92	Fri Dec 16 12:51:44 2016
-65.0675125	-10.8236074	164.88	Fri Dec 16 12:51:54 2016
-65.0674973	-10.8236141	164.46	Fri Dec 16 12:52:04 2016
-65.0674896	-10.8236084	164.35	Fri Dec 16 12:52:14 2016
-65.0674973	-10.8236141	164.32	Fri Dec 16 12:52:24 2016
-65.0675049	-10.8236179	164.30	Fri Dec 16 12:52:34 2016
-65.0675049	-10.8236189	164.32	Fri Dec 16 12:52:44 2016
-65.0675125	-10.8236208	164.26	Fri Dec 16 12:52:54 2016
-65.0675125	-10.8236208	164.24	Fri Dec 16 12:53:04 2016
-65.0675049	-10.8236217	164.25	Fri Dec 16 12:53:14 2016
-65.0675049	-10.8236208	164.20	Fri Dec 16 12:53:24 2016
-65.0675049	-10.8236418	163.85	Fri Dec 16 12:53:34 2016
-65.0675125	-10.8236504	161.33	Fri Dec 16 12:53:44 2016
-65.0675125	-10.8236494	161.19	Fri Dec 16 12:53:54 2016
-65.0675201	-10.8236532	161.12	Fri Dec 16 12:54:04 2016
-65.0675125	-10.8236494	161.11	Fri Dec 16 12:54:14 2016
-65.0675049	-10.8236475	161.11	Fri Dec 16 12:54:24 2016
-65.0675049	-10.8236485	161.08	Fri Dec 16 12:54:34 2016
-65.0674820	-10.8236589	160.78	Fri Dec 16 12:54:44 2016
-65.0674438	-10.8237085	156.62	Fri Dec 16 12:54:54 2016
-65.0674286	-10.8236990	156.20	Fri Dec 16 12:55:04 2016
-65.0674362	-10.8236980	156.07	Fri Dec 16 12:55:14 2016
-65.0674438	-10.8236980	156.02	Fri Dec 16 12:55:24 2016
-65.0674744	-10.8236866	155.14	Fri Dec 16 12:55:34 2016
-65.0674820	-10.8236895	155.12	Fri Dec 16 12:55:44 2016
-65.0674820	-10.8236904	155.14	Fri Dec 16 12:55:54 2016
-65.0674896	-10.8236923	155.14	Fri Dec 16 12:56:04 2016
-65.0674973	-10.8236961	155.09	Fri Dec 16 12:56:14 2016
-65.0674973	-10.8236980	155.03	Fri Dec 16 12:56:24 2016
-65.0674973	-10.8236866	155.07	Fri Dec 16 12:56:34 2016
-65.0674973	-10.8236790	156.31	Fri Dec 16 12:56:44 2016
-65.0675201	-10.8236876	156.37	Fri Dec 16 12:56:54 2016
-65.0675201	-10.8236856	156.36	Fri Dec 16 12:57:04 2016
-65.0675125	-10.8236847	156.35	Fri Dec 16 12:57:14 2016
-65.0675201	-10.8236856	156.36	Fri Dec 16 12:57:24 2016
-65.0674896	-10.8236790	155.67	Fri Dec 16 12:57:34 2016
-65.0674973	-10.8236799	155.70	Fri Dec 16 12:57:44 2016
-65.0675049	-10.8236809	155.72	Fri Dec 16 12:57:54 2016
-65.0675125	-10.8236866	155.69	Fri Dec 16 12:58:04 2016
-65.0675201	-10.8236904	155.64	Fri Dec 16 12:58:14 2016
-65.0675125	-10.8236780	154.99	Fri Dec 16 12:58:24 2016
-65.0674896	-10.8236675	154.46	Fri Dec 16 12:58:34 2016
-65.0674820	-10.8236666	154.45	Fri Dec 16 12:58:44 2016
-65.0674744	-10.8236561	154.04	Fri Dec 16 12:58:54 2016
-65.0674744	-10.8236551	154.06	Fri Dec 16 12:59:04 2016
-65.0674667	-10.8236532	154.04	Fri Dec 16 12:59:14 2016
-65.0674667	-10.8236523	154.02	Fri Dec 16 12:59:24 2016
-65.0674667	-10.8236551	154.05	Fri Dec 16 12:59:34 2016
-65.0674820	-10.8236618	154.08	Fri Dec 16 12:59:44 2016
-65.0674820	-10.8236637	154.11	Fri Dec 16 12:59:54 2016
-65.0674744	-10.8236628	154.07	Fri Dec 16 13:00:04 2016
-65.0674744	-10.8236599	154.01	Fri Dec 16 13:00:14 2016
-65.0674820	-10.8236637	154.00	Fri Dec 16 13:00:24 2016
-65.0674820	-10.8236647	154.03	Fri Dec 16 13:00:34 2016
-65.0674744	-10.8236609	154.06	Fri Dec 16 13:00:44 2016
-65.0674820	-10.8236628	154.11	Fri Dec 16 13:00:54 2016
-65.0674896	-10.8236828	153.68	Fri Dec 16 13:01:04 2016
-65.0674896	-10.8237028	153.34	Fri Dec 16 13:01:14 2016
-65.0674515	-10.8237267	153.14	Fri Dec 16 13:01:24 2016
-65.0674515	-10.8237181	153.21	Fri Dec 16 13:01:34 2016
-65.0674515	-10.8237162	153.26	Fri Dec 16 13:01:44 2016
-65.0674744	-10.8237333	152.86	Fri Dec 16 13:01:54 2016
-65.0674744	-10.8237362	152.88	Fri Dec 16 13:02:04 2016
-65.0674820	-10.8237410	152.84	Fri Dec 16 13:02:14 2016
-65.0674820	-10.8237438	152.80	Fri Dec 16 13:02:24 2016
-65.0674820	-10.8237429	152.80	Fri Dec 16 13:02:34 2016
-65.0674591	-10.8237181	152.71	Fri Dec 16 13:02:44 2016
-65.0674438	-10.8237104	152.53	Fri Dec 16 13:02:54 2016
-65.0674438	-10.8237104	152.56	Fri Dec 16 13:03:04 2016
-65.0674286	-10.8237066	152.61	Fri Dec 16 13:03:14 2016
-65.0674210	-10.8236895	152.76	Fri Dec 16 13:03:24 2016
-65.0674210	-10.8237076	153.01	Fri Dec 16 13:03:34 2016
-65.0674210	-10.8237219	153.30	Fri Dec 16 13:03:44 2016
-65.0674286	-10.8237257	153.32	Fri Dec 16 13:03:54 2016
-65.0674362	-10.8237247	153.32	Fri Dec 16 13:04:04 2016
-65.0674362	-10.8237238	153.32	Fri Dec 16 13:04:14 2016
-65.0674438	-10.8237286	153.30	Fri Dec 16 13:04:24 2016
-65.0674896	-10.8237267	153.17	Fri Dec 16 13:04:34 2016
-65.0674896	-10.8237200	153.11	Fri Dec 16 13:04:44 2016
-65.0674973	-10.8237190	153.10	Fri Dec 16 13:04:54 2016
-65.0674973	-10.8237209	153.07	Fri Dec 16 13:05:04 2016
-65.0674973	-10.8237200	153.11	Fri Dec 16 13:05:14 2016
-65.0675049	-10.8237133	153.18	Fri Dec 16 13:05:24 2016
-65.0675049	-10.8237219	153.37	Fri Dec 16 13:05:34 2016
-65.0675125	-10.8237267	153.37	Fri Dec 16 13:05:44 2016
-65.0675125	-10.8237276	153.32	Fri Dec 16 13:05:54 2016
-65.0675125	-10.8237286	153.26	Fri Dec 16 13:06:04 2016
-65.0674973	-10.8237314	153.42	Fri Dec 16 13:06:14 2016
-65.0675049	-10.8237371	153.45	Fri Dec 16 13:06:24 2016
-65.0675049	-10.8237400	153.40	Fri Dec 16 13:06:34 2016
-65.0675049	-10.8237381	153.39	Fri Dec 16 13:06:44 2016
-65.0675125	-10.8237419	153.41	Fri Dec 16 13:06:54 2016
-65.0674744	-10.8237343	153.77	Fri Dec 16 13:07:04 2016
-65.0674744	-10.8237352	153.78	Fri Dec 16 13:07:14 2016
-65.0674591	-10.8237295	153.81	Fri Dec 16 13:07:24 2016
-65.0674744	-10.8237038	153.40	Fri Dec 16 13:07:34 2016
-65.0674744	-10.8237038	153.42	Fri Dec 16 13:07:44 2016
-65.0674744	-10.8237076	153.67	Fri Dec 16 13:07:54 2016
-65.0675125	-10.8237400	154.34	Fri Dec 16 13:08:04 2016
-65.0675583	-10.8238125	156.69	Fri Dec 16 13:08:14 2016
-65.0676041	-10.8239307	159.04	Fri Dec 16 13:08:24 2016
-65.0676270	-10.8240261	159.06	Fri Dec 16 13:08:34 2016
-65.0677032	-10.8241882	157.58	Fri Dec 16 13:08:44 2016
-65.0677261	-10.8243017	158.26	Fri Dec 16 13:08:54 2016
-65.0677795	-10.8244104	159.12	Fri Dec 16 13:09:04 2016
-65.0678177	-10.8244772	160.28	Fri Dec 16 13:09:14 2016
-65.0678406	-10.8246260	161.29	Fri Dec 16 13:09:24 2016
-65.0678406	-10.8247204	161.47	Fri Dec 16 13:09:34 2016
-65.0678406	-10.8247957	162.59	Fri Dec 16 13:09:44 2016
-65.0678101	-10.8248453	162.91	Fri Dec 16 13:09:54 2016
-65.0677109	-10.8249569	162.44	Fri Dec 16 13:10:04 2016
-65.0676498	-10.8250504	163.04	Fri Dec 16 13:10:14 2016
-65.0676041	-10.8251629	163.57	Fri Dec 16 13:10:24 2016
-65.0676117	-10.8251715	163.61	Fri Dec 16 13:10:34 2016
-65.0676270	-10.8251839	163.54	Fri Dec 16 13:10:44 2016
-65.0676422	-10.8251896	163.66	Fri Dec 16 13:10:54 2016
-65.0676422	-10.8251934	163.72	Fri Dec 16 13:11:04 2016
-65.0676498	-10.8251972	163.78	Fri Dec 16 13:11:14 2016
-65.0676651	-10.8252211	164.32	Fri Dec 16 13:11:24 2016
-65.0676727	-10.8253050	166.16	Fri Dec 16 13:11:34 2016
-65.0676727	-10.8252831	169.30	Fri Dec 16 13:11:44 2016
-65.0676651	-10.8252678	171.11	Fri Dec 16 13:11:54 2016
-65.0676498	-10.8252640	171.14	Fri Dec 16 13:12:04 2016
-65.0676575	-10.8252573	171.98	Fri Dec 16 13:12:14 2016
-65.0676575	-10.8252573	172.02	Fri Dec 16 13:12:24 2016
-65.0676575	-10.8252583	172.04	Fri Dec 16 13:12:34 2016
-65.0676575	-10.8252592	172.02	Fri Dec 16 13:12:44 2016
-65.0676651	-10.8252602	172.00	Fri Dec 16 13:12:54 2016
-65.0676651	-10.8252592	171.98	Fri Dec 16 13:13:04 2016
-65.0676651	-10.8252583	172.00	Fri Dec 16 13:13:14 2016
-65.0676651	-10.8252573	171.91	Fri Dec 16 13:13:24 2016
-65.0676575	-10.8252563	171.92	Fri Dec 16 13:13:34 2016
-65.0676575	-10.8252544	171.94	Fri Dec 16 13:13:44 2016
-65.0676575	-10.8252544	171.92	Fri Dec 16 13:13:54 2016
-65.0676575	-10.8252563	171.93	Fri Dec 16 13:14:04 2016
-65.0676575	-10.8252707	172.03	Fri Dec 16 13:14:14 2016
-65.0676651	-10.8252811	172.17	Fri Dec 16 13:14:24 2016
-65.0677032	-10.8253136	174.09	Fri Dec 16 13:14:34 2016
-65.0677109	-10.8252926	174.37	Fri Dec 16 13:14:44 2016
-65.0677185	-10.8252821	174.98	Fri Dec 16 13:14:54 2016
-65.0677261	-10.8252926	175.47	Fri Dec 16 13:15:04 2016
-65.0677109	-10.8253050	175.42	Fri Dec 16 13:15:14 2016
-65.0677032	-10.8253050	174.91	Fri Dec 16 13:15:24 2016
-65.0676804	-10.8253202	174.34	Fri Dec 16 13:15:34 2016
-65.0676498	-10.8253632	172.15	Fri Dec 16 13:15:44 2016
-65.0676498	-10.8253813	171.27	Fri Dec 16 13:15:54 2016
-65.0676575	-10.8253813	170.42	Fri Dec 16 13:16:04 2016
-65.0676651	-10.8253746	169.61	Fri Dec 16 13:16:14 2016
-65.0676727	-10.8253822	168.53	Fri Dec 16 13:16:24 2016
-65.0675812	-10.8254032	167.18	Fri Dec 16 13:16:34 2016
-65.0675659	-10.8253565	164.61	Fri Dec 16 13:16:44 2016
-65.0675735	-10.8253641	163.39	Fri Dec 16 13:16:54 2016
-65.0675812	-10.8253670	162.43	Fri Dec 16 13:17:04 2016
-65.0676193	-10.8253403	162.69	Fri Dec 16 13:17:14 2016
-65.0676346	-10.8253307	162.59	Fri Dec 16 13:17:24 2016
-65.0676422	-10.8253155	162.06	Fri Dec 16 13:17:34 2016
-65.0676422	-10.8253212	161.47	Fri Dec 16 13:17:44 2016
-65.0676346	-10.8253298	161.03	Fri Dec 16 13:17:54 2016
-65.0676270	-10.8253298	160.75	Fri Dec 16 13:18:04 2016
-65.0676193	-10.8253288	160.58	Fri Dec 16 13:18:14 2016
-65.0676117	-10.8253202	160.50	Fri Dec 16 13:18:24 2016
-65.0675964	-10.8253078	160.46	Fri Dec 16 13:18:34 2016
-65.0676193	-10.8253098	160.60	Fri Dec 16 13:18:44 2016
-65.0676193	-10.8253231	160.68	Fri Dec 16 13:18:54 2016
-65.0676270	-10.8253326	160.81	Fri Dec 16 13:19:04 2016
-65.0676422	-10.8253431	161.20	Fri Dec 16 13:19:14 2016
-65.0676498	-10.8253698	161.89	Fri Dec 16 13:19:24 2016
-65.0676804	-10.8253412	162.45	Fri Dec 16 13:19:34 2016
-65.0677032	-10.8252392	163.97	Fri Dec 16 13:19:44 2016
-65.0677109	-10.8252192	165.02	Fri Dec 16 13:19:54 2016
-65.0677261	-10.8252058	165.58	Fri Dec 16 13:20:04 2016
-65.0677414	-10.8252172	168.19	Fri Dec 16 13:20:14 2016
-65.0677414	-10.8252144	172.44	Fri Dec 16 13:20:24 2016
-65.0677643	-10.8252115	173.79	Fri Dec 16 13:20:34 2016
-65.0677872	-10.8252134	175.21	Fri Dec 16 13:20:44 2016
-65.0677948	-10.8252182	176.69	Fri Dec 16 13:20:54 2016
-65.0676498	-10.8252888	177.33	Fri Dec 16 13:21:04 2016
-65.0676270	-10.8252773	177.39	Fri Dec 16 13:21:14 2016
-65.0676422	-10.8252707	178.80	Fri Dec 16 13:21:24 2016
-65.0676346	-10.8252811	179.89	Fri Dec 16 13:21:34 2016
-65.0676346	-10.8252707	180.95	Fri Dec 16 13:21:44 2016
-65.0676422	-10.8252487	181.84	Fri Dec 16 13:21:54 2016
-65.0676498	-10.8252211	181.86	Fri Dec 16 13:22:04 2016
-65.0676727	-10.8252182	182.66	Fri Dec 16 13:22:14 2016
-65.0676804	-10.8252163	183.42	Fri Dec 16 13:22:24 2016
-65.0676956	-10.8252144	184.14	Fri Dec 16 13:22:34 2016
-65.0676117	-10.8253098	180.95	Fri Dec 16 13:22:44 2016
-65.0675659	-10.8253927	180.63	Fri Dec 16 13:22:54 2016
-65.0674973	-10.8255062	180.32	Fri Dec 16 13:23:04 2016
-65.0673828	-10.8256226	179.57	Fri Dec 16 13:23:14 2016
-65.0672989	-10.8257198	178.52	Fri Dec 16 13:23:24 2016
-65.0672226	-10.8258228	177.84	Fri Dec 16 13:23:34 2016
-65.0671387	-10.8258762	177.12	Fri Dec 16 13:23:44 2016
-65.0670166	-10.8259802	176.71	Fri Dec 16 13:23:54 2016
-65.0669708	-10.8260183	176.46	Fri Dec 16 13:24:04 2016
-65.0669403	-10.8260384	176.00	Fri Dec 16 13:24:14 2016
-65.0669403	-10.8260736	175.67	Fri Dec 16 13:24:24 2016
-65.0669250	-10.8260946	175.30	Fri Dec 16 13:24:34 2016
-65.0669174	-10.8261061	174.97	Fri Dec 16 13:24:44 2016
-65.0668945	-10.8260984	174.56	Fri Dec 16 13:24:54 2016
-65.0669022	-10.8261127	174.19	Fri Dec 16 13:25:04 2016
-65.0669327	-10.8261108	173.79	Fri Dec 16 13:25:14 2016
-65.0669556	-10.8260803	173.50	Fri Dec 16 13:25:24 2016
-65.0669708	-10.8260794	173.13	Fri Dec 16 13:25:34 2016
-65.0669022	-10.8261499	171.92	Fri Dec 16 13:25:44 2016
-65.0668259	-10.8262205	170.89	Fri Dec 16 13:25:54 2016
-65.0667343	-10.8263254	169.55	Fri Dec 16 13:26:04 2016
-65.0666351	-10.8264103	168.39	Fri Dec 16 13:26:14 2016
-65.0665588	-10.8264894	168.29	Fri Dec 16 13:26:24 2016
-65.0664825	-10.8266134	167.42	Fri Dec 16 13:26:34 2016
-65.0664063	-10.8267345	165.68	Fri Dec 16 13:26:44 2016
-65.0663147	-10.8268185	165.38	Fri Dec 16 13:26:54 2016
-65.0662460	-10.8269081	164.64	Fri Dec 16 13:27:04 2016
-65.0662079	-10.8270559	163.37	Fri Dec 16 13:27:14 2016
-65.0662003	-10.8271532	162.78	Fri Dec 16 13:27:24 2016
-65.0662994	-10.8271799	161.55	Fri Dec 16 13:27:34 2016
-65.0663071	-10.8272076	160.52	Fri Dec 16 13:27:44 2016
-65.0663071	-10.8271866	159.60	Fri Dec 16 13:27:54 2016
-65.0662994	-10.8271561	158.90	Fri Dec 16 13:28:04 2016
-65.0662613	-10.8271503	158.27	Fri Dec 16 13:28:14 2016
-65.0662537	-10.8271570	157.55	Fri Dec 16 13:28:24 2016
-65.0662766	-10.8271360	157.29	Fri Dec 16 13:28:34 2016
-65.0663223	-10.8271246	155.80	Fri Dec 16 13:28:44 2016
-65.0663452	-10.8271351	154.75	Fri Dec 16 13:28:54 2016
-65.0663376	-10.8271856	154.68	Fri Dec 16 13:29:04 2016
-65.0663147	-10.8272133	154.60	Fri Dec 16 13:29:14 2016
-65.0663071	-10.8272305	154.04	Fri Dec 16 13:29:24 2016
-65.0663223	-10.8272467	153.42	Fri Dec 16 13:29:34 2016
-65.0663300	-10.8272591	152.76	Fri Dec 16 13:29:44 2016
-65.0663147	-10.8272600	152.11	Fri Dec 16 13:29:54 2016
-65.0662689	-10.8272905	152.18	Fri Dec 16 13:30:04 2016
-65.0662155	-10.8272820	151.71	Fri Dec 16 13:30:14 2016
-65.0662231	-10.8273287	152.38	Fri Dec 16 13:30:24 2016
-65.0662308	-10.8273439	152.42	Fri Dec 16 13:30:34 2016
-65.0662689	-10.8273287	155.08	Fri Dec 16 13:30:44 2016
-65.0662537	-10.8273211	155.35	Fri Dec 16 13:30:54 2016
-65.0662155	-10.8273067	155.79	Fri Dec 16 13:31:04 2016
-65.0661850	-10.8272972	155.77	Fri Dec 16 13:31:14 2016
-65.0661850	-10.8272715	155.94	Fri Dec 16 13:31:24 2016
-65.0661926	-10.8272524	156.89	Fri Dec 16 13:31:34 2016
-65.0662613	-10.8272009	158.89	Fri Dec 16 13:31:44 2016
-65.0662613	-10.8271589	160.04	Fri Dec 16 13:31:54 2016
-65.0662689	-10.8271666	160.48	Fri Dec 16 13:32:04 2016
-65.0662766	-10.8271675	160.98	Fri Dec 16 13:32:14 2016
-65.0662689	-10.8271542	161.23	Fri Dec 16 13:32:24 2016
-65.0661774	-10.8271103	162.46	Fri Dec 16 13:32:34 2016
-65.0661240	-10.8270664	164.61	Fri Dec 16 13:32:44 2016
-65.0661392	-10.8270493	165.82	Fri Dec 16 13:32:54 2016
-65.0661469	-10.8270359	166.18	Fri Dec 16 13:33:04 2016
-65.0661469	-10.8270330	166.57	Fri Dec 16 13:33:14 2016
-65.0661545	-10.8270664	166.67	Fri Dec 16 13:33:24 2016
-65.0661392	-10.8270578	167.36	Fri Dec 16 13:33:34 2016
-65.0661392	-10.8270626	167.73	Fri Dec 16 13:33:44 2016
-65.0661621	-10.8270588	167.82	Fri Dec 16 13:33:54 2016
-65.0662231	-10.8270416	168.09	Fri Dec 16 13:34:04 2016
-65.0662155	-10.8270721	170.39	Fri Dec 16 13:34:14 2016
-65.0662308	-10.8270741	170.77	Fri Dec 16 13:34:24 2016
-65.0662537	-10.8270893	168.48	Fri Dec 16 13:34:34 2016
-65.0662231	-10.8271799	169.48	Fri Dec 16 13:34:44 2016
-65.0662460	-10.8273058	170.88	Fri Dec 16 13:34:54 2016
-65.0662613	-10.8274012	169.34	Fri Dec 16 13:35:04 2016
-65.0662994	-10.8275318	168.44	Fri Dec 16 13:35:14 2016
-65.0663376	-10.8276434	167.75	Fri Dec 16 13:35:24 2016
-65.0663757	-10.8277454	167.70	Fri Dec 16 13:35:34 2016
-65.0664215	-10.8278036	166.95	Fri Dec 16 13:35:44 2016
-65.0664825	-10.8279171	166.70	Fri Dec 16 13:35:54 2016
-65.0665054	-10.8280430	165.40	Fri Dec 16 13:36:04 2016
-65.0665588	-10.8281488	164.70	Fri Dec 16 13:36:14 2016
-65.0665894	-10.8282900	164.54	Fri Dec 16 13:36:24 2016
-65.0665970	-10.8284521	163.58	Fri Dec 16 13:36:34 2016
-65.0666275	-10.8285341	163.61	Fri Dec 16 13:36:44 2016
-65.0666580	-10.8286533	163.84	Fri Dec 16 13:36:54 2016
-65.0666504	-10.8287525	163.67	Fri Dec 16 13:37:04 2016
-65.0666275	-10.8288984	161.26	Fri Dec 16 13:37:14 2016
-65.0665970	-10.8290710	159.67	Fri Dec 16 13:37:24 2016
-65.0666046	-10.8291960	157.54	Fri Dec 16 13:37:34 2016
-65.0666046	-10.8293457	156.17	Fri Dec 16 13:37:44 2016
-65.0665436	-10.8294296	155.49	Fri Dec 16 13:37:54 2016
-65.0664520	-10.8295517	154.73	Fri Dec 16 13:38:04 2016
-65.0664063	-10.8296499	153.69	Fri Dec 16 13:38:14 2016
-65.0663376	-10.8297071	153.39	Fri Dec 16 13:38:24 2016
-65.0662613	-10.8298044	153.29	Fri Dec 16 13:38:34 2016
-65.0662003	-10.8299112	153.34	Fri Dec 16 13:38:44 2016
-65.0661011	-10.8300171	152.75	Fri Dec 16 13:38:54 2016
-65.0660095	-10.8301153	152.46	Fri Dec 16 13:39:04 2016
-65.0659332	-10.8302231	150.26	Fri Dec 16 13:39:14 2016
-65.0658493	-10.8303137	150.41	Fri Dec 16 13:39:24 2016
-65.0657806	-10.8304005	150.66	Fri Dec 16 13:39:34 2016
-65.0657120	-10.8305120	150.24	Fri Dec 16 13:39:44 2016
-65.0656128	-10.8305998	149.00	Fri Dec 16 13:39:54 2016
-65.0655060	-10.8306837	148.44	Fri Dec 16 13:40:04 2016
-65.0654144	-10.8307667	148.83	Fri Dec 16 13:40:14 2016
-65.0653381	-10.8308382	148.80	Fri Dec 16 13:40:24 2016
-65.0652542	-10.8308992	149.01	Fri Dec 16 13:40:34 2016
-65.0652008	-10.8309793	149.80	Fri Dec 16 13:40:44 2016
-65.0651321	-10.8309803	150.06	Fri Dec 16 13:40:54 2016
-65.0650482	-10.8309813	149.80	Fri Dec 16 13:41:04 2016
-65.0649643	-10.8310089	148.94	Fri Dec 16 13:41:14 2016
-65.0648956	-10.8310394	149.11	Fri Dec 16 13:41:24 2016
-65.0647888	-10.8310108	149.31	Fri Dec 16 13:41:34 2016
-65.0646591	-10.8309708	148.81	Fri Dec 16 13:41:44 2016
-65.0645447	-10.8308592	148.36	Fri Dec 16 13:41:54 2016
-65.0645523	-10.8307867	147.74	Fri Dec 16 13:42:04 2016
-65.0645523	-10.8307076	146.99	Fri Dec 16 13:42:14 2016
-65.0645599	-10.8306465	146.40	Fri Dec 16 13:42:24 2016
-65.0644684	-10.8306847	146.28	Fri Dec 16 13:42:34 2016
-65.0645065	-10.8307142	145.50	Fri Dec 16 13:42:44 2016
-65.0645218	-10.8307219	144.67	Fri Dec 16 13:42:54 2016
-65.0645370	-10.8307667	144.70	Fri Dec 16 13:43:04 2016
-65.0645142	-10.8308697	145.48	Fri Dec 16 13:43:14 2016
-65.0644379	-10.8308840	146.02	Fri Dec 16 13:43:24 2016
-65.0643082	-10.8308172	146.08	Fri Dec 16 13:43:34 2016
-65.0641556	-10.8307915	145.49	Fri Dec 16 13:43:44 2016
-65.0640335	-10.8307467	145.02	Fri Dec 16 13:43:54 2016
-65.0639420	-10.8306808	144.23	Fri Dec 16 13:44:04 2016
-65.0638657	-10.8306103	144.05	Fri Dec 16 13:44:14 2016
-65.0637665	-10.8305368	143.30	Fri Dec 16 13:44:24 2016
-65.0636444	-10.8304739	143.00	Fri Dec 16 13:44:34 2016
-65.0634995	-10.8304148	142.95	Fri Dec 16 13:44:44 2016
-65.0633621	-10.8303909	142.82	Fri Dec 16 13:44:54 2016
-65.0632477	-10.8303595	142.60	Fri Dec 16 13:45:04 2016
-65.0631180	-10.8303204	142.56	Fri Dec 16 13:45:14 2016
-65.0630188	-10.8302422	142.81	Fri Dec 16 13:45:24 2016
-65.0628967	-10.8301754	141.85	Fri Dec 16 13:45:34 2016
-65.0627823	-10.8301220	142.05	Fri Dec 16 13:45:44 2016
-65.0626984	-10.8300552	140.51	Fri Dec 16 13:45:54 2016
-65.0626221	-10.8299894	138.67	Fri Dec 16 13:46:04 2016
-65.0625000	-10.8299675	137.38	Fri Dec 16 13:46:14 2016
-65.0623932	-10.8299284	136.26	Fri Dec 16 13:46:24 2016
-65.0622482	-10.8298845	136.32	Fri Dec 16 13:46:34 2016
-65.0622253	-10.8298120	135.13	Fri Dec 16 13:46:44 2016
-65.0621872	-10.8297749	134.73	Fri Dec 16 13:46:54 2016
-65.0622559	-10.8297424	134.49	Fri Dec 16 13:47:04 2016
-65.0622635	-10.8297367	133.87	Fri Dec 16 13:47:14 2016
-65.0623093	-10.8296900	133.23	Fri Dec 16 13:47:24 2016
-65.0623169	-10.8296499	132.36	Fri Dec 16 13:47:34 2016
-65.0622787	-10.8296022	131.68	Fri Dec 16 13:47:44 2016
-65.0622864	-10.8295908	132.32	Fri Dec 16 13:47:54 2016
-65.0623550	-10.8296318	133.73	Fri Dec 16 13:48:04 2016
-65.0624237	-10.8295956	134.35	Fri Dec 16 13:48:14 2016
-65.0624695	-10.8295774	135.17	Fri Dec 16 13:48:24 2016
-65.0625076	-10.8295460	135.21	Fri Dec 16 13:48:34 2016
-65.0625153	-10.8295326	134.82	Fri Dec 16 13:48:44 2016
-65.0624695	-10.8295488	134.52	Fri Dec 16 13:48:54 2016
-65.0624466	-10.8295765	135.89	Fri Dec 16 13:49:04 2016
-65.0624466	-10.8295469	137.09	Fri Dec 16 13:49:14 2016
-65.0624619	-10.8295135	140.05	Fri Dec 16 13:49:24 2016
-65.0624619	-10.8294954	140.53	Fri Dec 16 13:49:34 2016
-65.0624695	-10.8294926	140.96	Fri Dec 16 13:49:44 2016
-65.0624847	-10.8294783	141.43	Fri Dec 16 13:49:54 2016
-65.0625000	-10.8294668	141.96	Fri Dec 16 13:50:04 2016
-65.0624924	-10.8293896	144.24	Fri Dec 16 13:50:14 2016
-65.0624924	-10.8293638	146.66	Fri Dec 16 13:50:24 2016
-65.0624695	-10.8293896	148.84	Fri Dec 16 13:50:34 2016
-65.0624542	-10.8294344	149.59	Fri Dec 16 13:50:44 2016
-65.0624008	-10.8294315	150.90	Fri Dec 16 13:50:54 2016
-65.0623856	-10.8294649	152.42	Fri Dec 16 13:51:04 2016
-65.0623245	-10.8295355	153.95	Fri Dec 16 13:51:14 2016
-65.0623093	-10.8295679	154.69	Fri Dec 16 13:51:24 2016
-65.0622711	-10.8296309	155.11	Fri Dec 16 13:51:34 2016
-65.0622787	-10.8296928	155.72	Fri Dec 16 13:51:44 2016
-65.0622940	-10.8297157	156.14	Fri Dec 16 13:51:54 2016
-65.0622330	-10.8297377	157.79	Fri Dec 16 13:52:04 2016
-65.0621643	-10.8297548	159.94	Fri Dec 16 13:52:14 2016
-65.0622025	-10.8298063	159.28	Fri Dec 16 13:52:24 2016
-65.0622635	-10.8298569	158.68	Fri Dec 16 13:52:34 2016
-65.0623398	-10.8298988	161.50	Fri Dec 16 13:52:44 2016
-65.0624084	-10.8299618	162.14	Fri Dec 16 13:52:54 2016
-65.0625305	-10.8299866	161.08	Fri Dec 16 13:53:04 2016
-65.0626297	-10.8300409	161.57	Fri Dec 16 13:53:14 2016
-65.0627441	-10.8300276	161.82	Fri Dec 16 13:53:24 2016
-65.0628891	-10.8300085	161.20	Fri Dec 16 13:53:34 2016
-65.0630264	-10.8300285	161.63	Fri Dec 16 13:53:44 2016
-65.0631180	-10.8300695	161.36	Fri Dec 16 13:53:54 2016
-65.0632324	-10.8300762	161.08	Fri Dec 16 13:54:04 2016
-65.0633392	-10.8300943	160.68	Fri Dec 16 13:54:14 2016
-65.0634613	-10.8300638	160.62	Fri Dec 16 13:54:24 2016
-65.0635529	-10.8301077	160.46	Fri Dec 16 13:54:34 2016
-65.0636749	-10.8301325	159.93	Fri Dec 16 13:54:44 2016
-65.0637970	-10.8301153	159.14	Fri Dec 16 13:54:54 2016
-65.0638504	-10.8301668	158.26	Fri Dec 16 13:55:04 2016
-65.0638809	-10.8301811	158.55	Fri Dec 16 13:55:14 2016
-65.0639496	-10.8303175	158.46	Fri Dec 16 13:55:24 2016
-65.0639877	-10.8304558	158.25	Fri Dec 16 13:55:34 2016
-65.0639572	-10.8305759	158.07	Fri Dec 16 13:55:44 2016
-65.0639267	-10.8305998	157.53	Fri Dec 16 13:55:54 2016
-65.0639496	-10.8306246	157.56	Fri Dec 16 13:56:04 2016
-65.0640030	-10.8306341	159.18	Fri Dec 16 13:56:14 2016
-65.0641251	-10.8306541	157.67	Fri Dec 16 13:56:24 2016
-65.0642471	-10.8306894	156.26	Fri Dec 16 13:56:34 2016
-65.0643463	-10.8306952	156.00	Fri Dec 16 13:56:44 2016
-65.0644608	-10.8307495	156.36	Fri Dec 16 13:56:54 2016
-65.0645370	-10.8307686	155.96	Fri Dec 16 13:57:04 2016
-65.0645828	-10.8306742	156.28	Fri Dec 16 13:57:14 2016
-65.0645599	-10.8306818	155.51	Fri Dec 16 13:57:24 2016
-65.0645370	-10.8307877	154.73	Fri Dec 16 13:57:34 2016
-65.0644989	-10.8308201	153.73	Fri Dec 16 13:57:44 2016
-65.0644684	-10.8308067	152.98	Fri Dec 16 13:57:54 2016
-65.0644531	-10.8308172	152.09	Fri Dec 16 13:58:04 2016
-65.0644455	-10.8308029	151.19	Fri Dec 16 13:58:14 2016
-65.0644455	-10.8307791	150.29	Fri Dec 16 13:58:24 2016
-65.0644379	-10.8307056	149.40	Fri Dec 16 13:58:34 2016
-65.0644760	-10.8306828	148.56	Fri Dec 16 13:58:44 2016
-65.0646820	-10.8308210	147.66	Fri Dec 16 13:58:54 2016
-65.0654144	-10.8311996	145.81	Fri Dec 16 13:59:04 2016
-65.0663757	-10.8316936	147.21	Fri Dec 16 13:59:14 2016
-65.0673218	-10.8321609	146.69	Fri Dec 16 13:59:24 2016
-65.0681686	-10.8325596	152.11	Fri Dec 16 13:59:34 2016
-65.0690079	-10.8329182	154.39	Fri Dec 16 13:59:44 2016
-65.0696716	-10.8333797	150.74	Fri Dec 16 13:59:54 2016
-65.0699005	-10.8342400	146.40	Fri Dec 16 14:00:04 2016
-65.0704803	-10.8347712	149.03	Fri Dec 16 14:00:14 2016
-65.0714111	-10.8349304	147.39	Fri Dec 16 14:00:24 2016
-65.0724716	-10.8349237	143.76	Fri Dec 16 14:00:34 2016
-65.0735626	-10.8350210	143.69	Fri Dec 16 14:00:44 2016
-65.0746536	-10.8354731	147.41	Fri Dec 16 14:00:54 2016
-65.0756989	-10.8360109	152.61	Fri Dec 16 14:01:04 2016
-65.0766830	-10.8364878	155.37	Fri Dec 16 14:01:14 2016
-65.0777588	-10.8369923	158.84	Fri Dec 16 14:01:24 2016
-65.0788422	-10.8374891	159.44	Fri Dec 16 14:01:34 2016
-65.0798950	-10.8379679	162.72	Fri Dec 16 14:01:44 2016
-65.0809479	-10.8384962	163.88	Fri Dec 16 14:01:54 2016
-65.0818176	-10.8388720	167.10	Fri Dec 16 14:02:04 2016
-65.0824966	-10.8389769	165.67	Fri Dec 16 14:02:14 2016
-65.0830231	-10.8395185	162.29	Fri Dec 16 14:02:24 2016
-65.0829315	-10.8403139	159.93	Fri Dec 16 14:02:34 2016
-65.0824661	-10.8412075	158.96	Fri Dec 16 14:02:44 2016
-65.0818939	-10.8421755	158.32	Fri Dec 16 14:02:54 2016
-65.0812988	-10.8431997	157.73	Fri Dec 16 14:03:04 2016
-65.0807343	-10.8441877	157.56	Fri Dec 16 14:03:14 2016
-65.0801849	-10.8450899	159.73	Fri Dec 16 14:03:24 2016
-65.0796814	-10.8459682	157.15	Fri Dec 16 14:03:34 2016
-65.0796051	-10.8460484	154.59	Fri Dec 16 14:03:44 2016
-65.0796814	-10.8459206	151.54	Fri Dec 16 14:03:54 2016
-65.0796738	-10.8459492	151.38	Fri Dec 16 14:04:04 2016
-65.0793610	-10.8464975	151.56	Fri Dec 16 14:04:14 2016
-65.0790939	-10.8470612	153.31	Fri Dec 16 14:04:24 2016
-65.0788956	-10.8474522	154.20	Fri Dec 16 14:04:34 2016
-65.0789490	-10.8475027	152.77	Fri Dec 16 14:04:44 2016
-65.0790100	-10.8475103	152.94	Fri Dec 16 14:04:54 2016
-65.0789948	-10.8475027	153.12	Fri Dec 16 14:05:04 2016
-65.0790100	-10.8474693	154.23	Fri Dec 16 14:05:14 2016
-65.0789719	-10.8475199	154.78	Fri Dec 16 14:05:24 2016
-65.0791016	-10.8475761	154.07	Fri Dec 16 14:05:34 2016
-65.0791779	-10.8476343	153.40	Fri Dec 16 14:05:44 2016
-65.0792236	-10.8477173	154.59	Fri Dec 16 14:05:54 2016
-65.0792999	-10.8477697	155.29	Fri Dec 16 14:06:04 2016
-65.0793228	-10.8478088	155.86	Fri Dec 16 14:06:14 2016
-65.0793839	-10.8478489	156.18	Fri Dec 16 14:06:24 2016
-65.0794983	-10.8478956	156.69	Fri Dec 16 14:06:34 2016
-65.0795517	-10.8479557	156.88	Fri Dec 16 14:06:44 2016
-65.0795746	-10.8479681	156.98	Fri Dec 16 14:06:54 2016
-65.0795746	-10.8479710	156.98	Fri Dec 16 14:07:04 2016
-65.0796967	-10.8480806	157.44	Fri Dec 16 14:07:14 2016
-65.0797043	-10.8481083	157.65	Fri Dec 16 14:07:24 2016
-65.0797119	-10.8481131	157.67	Fri Dec 16 14:07:34 2016
-65.0797348	-10.8482304	157.73	Fri Dec 16 14:07:44 2016
-65.0798111	-10.8483276	157.36	Fri Dec 16 14:07:54 2016
-65.0799026	-10.8483562	157.55	Fri Dec 16 14:08:04 2016
-65.0799713	-10.8484068	158.55	Fri Dec 16 14:08:14 2016
-65.0800247	-10.8484564	158.82	Fri Dec 16 14:08:24 2016
-65.0800934	-10.8485203	159.71	Fri Dec 16 14:08:34 2016
-65.0801086	-10.8485279	159.36	Fri Dec 16 14:08:44 2016
-65.0801163	-10.8485298	159.37	Fri Dec 16 14:08:54 2016
-65.0801620	-10.8485918	159.59	Fri Dec 16 14:09:04 2016
-65.0801773	-10.8486137	160.09	Fri Dec 16 14:09:14 2016
-65.0801773	-10.8486118	160.09	Fri Dec 16 14:09:24 2016
-65.0801620	-10.8486090	160.09	Fri Dec 16 14:09:34 2016
-65.0800858	-10.8486309	159.93	Fri Dec 16 14:09:44 2016
-65.0800934	-10.8486223	160.09	Fri Dec 16 14:09:54 2016
-65.0800858	-10.8486252	160.06	Fri Dec 16 14:10:04 2016
-65.0800705	-10.8486252	160.05	Fri Dec 16 14:10:14 2016
-65.0800705	-10.8486290	160.05	Fri Dec 16 14:10:24 2016
-65.0800934	-10.8486471	159.95	Fri Dec 16 14:10:34 2016
-65.0801163	-10.8488235	158.57	Fri Dec 16 14:10:44 2016
-65.0801620	-10.8489342	158.50	Fri Dec 16 14:10:54 2016
-65.0802536	-10.8490219	158.02	Fri Dec 16 14:11:04 2016
-65.0803223	-10.8490744	157.00	Fri Dec 16 14:11:14 2016
-65.0803604	-10.8491879	156.81	Fri Dec 16 14:11:24 2016
-65.0804291	-10.8492432	157.71	Fri Dec 16 14:11:34 2016
-65.0804520	-10.8493004	158.70	Fri Dec 16 14:11:44 2016
-65.0804596	-10.8493195	158.64	Fri Dec 16 14:11:54 2016
-65.0805206	-10.8493185	158.70	Fri Dec 16 14:12:04 2016
-65.0806580	-10.8492994	158.77	Fri Dec 16 14:12:14 2016
-65.0806580	-10.8493547	159.34	Fri Dec 16 14:12:24 2016
-65.0806656	-10.8493605	159.38	Fri Dec 16 14:12:34 2016
-65.0807800	-10.8494320	159.04	Fri Dec 16 14:12:44 2016
-65.0808029	-10.8494635	159.02	Fri Dec 16 14:12:54 2016
-65.0808411	-10.8493996	158.86	Fri Dec 16 14:13:04 2016
-65.0808411	-10.8493958	158.86	Fri Dec 16 14:13:14 2016
-65.0808563	-10.8493948	158.88	Fri Dec 16 14:13:24 2016
-65.0809479	-10.8493309	158.95	Fri Dec 16 14:13:34 2016
-65.0809479	-10.8493252	158.97	Fri Dec 16 14:13:44 2016
-65.0809708	-10.8492546	159.21	Fri Dec 16 14:13:54 2016
-65.0810089	-10.8490849	158.92	Fri Dec 16 14:14:04 2016
-65.0809860	-10.8490334	158.83	Fri Dec 16 14:14:14 2016
-65.0810013	-10.8489523	159.04	Fri Dec 16 14:14:24 2016
-65.0809937	-10.8488865	159.21	Fri Dec 16 14:14:34 2016
-65.0809860	-10.8488779	159.75	Fri Dec 16 14:14:44 2016
-65.0809937	-10.8488798	159.60	Fri Dec 16 14:14:54 2016
-65.0810623	-10.8488865	160.51	Fri Dec 16 14:15:04 2016
-65.0810547	-10.8489046	161.02	Fri Dec 16 14:15:14 2016
-65.0810623	-10.8489218	161.05	Fri Dec 16 14:15:24 2016
-65.0810699	-10.8489332	161.60	Fri Dec 16 14:15:34 2016
-65.0810776	-10.8489323	161.60	Fri Dec 16 14:15:44 2016
-65.0810852	-10.8489323	161.64	Fri Dec 16 14:15:54 2016
-65.0810852	-10.8489294	161.65	Fri Dec 16 14:16:04 2016
-65.0811691	-10.8488894	162.64	Fri Dec 16 14:16:14 2016
-65.0812225	-10.8488817	163.45	Fri Dec 16 14:16:24 2016
-65.0812302	-10.8488808	163.53	Fri Dec 16 14:16:34 2016
-65.0812149	-10.8488722	163.56	Fri Dec 16 14:16:44 2016
-65.0812073	-10.8487787	164.02	Fri Dec 16 14:16:54 2016
-65.0812225	-10.8486671	164.57	Fri Dec 16 14:17:04 2016
-65.0812378	-10.8486605	164.04	Fri Dec 16 14:17:14 2016
-65.0812607	-10.8486204	164.27	Fri Dec 16 14:17:24 2016
-65.0812836	-10.8485394	165.30	Fri Dec 16 14:17:34 2016
-65.0812988	-10.8485222	166.03	Fri Dec 16 14:17:44 2016
-65.0812912	-10.8485193	166.04	Fri Dec 16 14:17:54 2016
-65.0812988	-10.8485203	166.05	Fri Dec 16 14:18:04 2016
-65.0812912	-10.8485174	166.12	Fri Dec 16 14:18:14 2016
-65.0813065	-10.8484964	166.19	Fri Dec 16 14:18:24 2016
-65.0813065	-10.8484964	166.27	Fri Dec 16 14:18:34 2016
-65.0813141	-10.8484993	166.36	Fri Dec 16 14:18:44 2016
-65.0813217	-10.8485260	167.06	Fri Dec 16 14:18:54 2016
-65.0813599	-10.8485031	167.39	Fri Dec 16 14:19:04 2016
-65.0813751	-10.8485050	167.42	Fri Dec 16 14:19:14 2016
-65.0813751	-10.8485060	167.43	Fri Dec 16 14:19:24 2016
-65.0813751	-10.8485041	167.45	Fri Dec 16 14:19:34 2016
-65.0813904	-10.8485184	167.51	Fri Dec 16 14:19:44 2016
-65.0813751	-10.8485088	167.63	Fri Dec 16 14:19:54 2016
-65.0813446	-10.8484716	168.21	Fri Dec 16 14:20:04 2016
-65.0813293	-10.8484688	168.20	Fri Dec 16 14:20:14 2016
-65.0813522	-10.8484907	168.17	Fri Dec 16 14:20:24 2016
-65.0813751	-10.8485022	168.23	Fri Dec 16 14:20:34 2016
-65.0813293	-10.8484745	167.29	Fri Dec 16 14:20:44 2016
-65.0813141	-10.8484564	166.79	Fri Dec 16 14:20:54 2016
-65.0813065	-10.8484793	167.02	Fri Dec 16 14:21:04 2016
-65.0813141	-10.8484831	167.04	Fri Dec 16 14:21:14 2016
-65.0813141	-10.8485174	166.95	Fri Dec 16 14:21:24 2016
-65.0813217	-10.8485212	166.97	Fri Dec 16 14:21:34 2016
-65.0813141	-10.8485193	166.98	Fri Dec 16 14:21:44 2016
-65.0812988	-10.8485165	167.01	Fri Dec 16 14:21:54 2016
-65.0812912	-10.8485136	167.10	Fri Dec 16 14:22:04 2016
-65.0812531	-10.8485174	167.20	Fri Dec 16 14:22:14 2016
-65.0812302	-10.8485270	167.14	Fri Dec 16 14:22:24 2016
-65.0812378	-10.8485327	167.14	Fri Dec 16 14:22:34 2016
-65.0812531	-10.8485832	166.79	Fri Dec 16 14:22:44 2016
-65.0812912	-10.8487034	165.13	Fri Dec 16 14:22:54 2016
-65.0812836	-10.8487377	164.33	Fri Dec 16 14:23:04 2016
-65.0812836	-10.8487453	164.35	Fri Dec 16 14:23:14 2016
-65.0812454	-10.8488197	163.75	Fri Dec 16 14:23:24 2016
-65.0812454	-10.8488264	163.83	Fri Dec 16 14:23:34 2016
-65.0812683	-10.8490095	163.32	Fri Dec 16 14:23:44 2016
-65.0812683	-10.8490152	163.36	Fri Dec 16 14:23:54 2016
-65.0812759	-10.8490210	163.33	Fri Dec 16 14:24:04 2016
-65.0812378	-10.8491497	163.70	Fri Dec 16 14:24:14 2016
-65.0812454	-10.8491602	163.68	Fri Dec 16 14:24:24 2016
-65.0812073	-10.8492107	164.18	Fri Dec 16 14:24:34 2016
-65.0811157	-10.8493195	165.12	Fri Dec 16 14:24:44 2016
-65.0810776	-10.8493433	165.16	Fri Dec 16 14:24:54 2016
-65.0810471	-10.8493834	165.01	Fri Dec 16 14:25:04 2016
-65.0809860	-10.8493786	164.64	Fri Dec 16 14:25:14 2016
-65.0809250	-10.8493948	164.37	Fri Dec 16 14:25:24 2016
-65.0808640	-10.8493462	164.60	Fri Dec 16 14:25:34 2016
-65.0807953	-10.8493176	164.47	Fri Dec 16 14:25:44 2016
-65.0807114	-10.8492994	164.07	Fri Dec 16 14:25:54 2016
-65.0807266	-10.8492785	164.39	Fri Dec 16 14:26:04 2016
-65.0806885	-10.8492632	164.29	Fri Dec 16 14:26:14 2016
-65.0806122	-10.8492718	164.89	Fri Dec 16 14:26:24 2016
-65.0805359	-10.8492785	165.64	Fri Dec 16 14:26:34 2016
-65.0804367	-10.8492699	166.82	Fri Dec 16 14:26:44 2016
-65.0803452	-10.8492155	168.14	Fri Dec 16 14:26:54 2016
-65.0803146	-10.8491392	169.00	Fri Dec 16 14:27:04 2016
-65.0802307	-10.8490686	169.90	Fri Dec 16 14:27:14 2016
-65.0801544	-10.8490334	168.30	Fri Dec 16 14:27:24 2016
-65.0801392	-10.8490191	168.84	Fri Dec 16 14:27:34 2016
-65.0801468	-10.8489466	168.77	Fri Dec 16 14:27:44 2016
-65.0800705	-10.8488626	168.16	Fri Dec 16 14:27:54 2016
-65.0800476	-10.8487892	168.25	Fri Dec 16 14:28:04 2016
-65.0800247	-10.8487635	168.86	Fri Dec 16 14:28:14 2016
-65.0800247	-10.8487606	168.84	Fri Dec 16 14:28:24 2016
-65.0800095	-10.8487539	168.84	Fri Dec 16 14:28:34 2016
-65.0800095	-10.8487511	168.87	Fri Dec 16 14:28:44 2016
-65.0799561	-10.8486605	169.68	Fri Dec 16 14:28:54 2016
-65.0799179	-10.8486223	169.78	Fri Dec 16 14:29:04 2016
-65.0798798	-10.8485832	169.78	Fri Dec 16 14:29:14 2016
-65.0798111	-10.8484850	169.92	Fri Dec 16 14:29:24 2016
-65.0797501	-10.8483467	169.31	Fri Dec 16 14:29:34 2016
-65.0797119	-10.8482456	168.91	Fri Dec 16 14:29:44 2016
-65.0796967	-10.8482361	168.68	Fri Dec 16 14:29:54 2016
-65.0796738	-10.8481398	168.19	Fri Dec 16 14:30:04 2016
-65.0796204	-10.8480644	168.71	Fri Dec 16 14:30:14 2016
-65.0796051	-10.8480148	167.93	Fri Dec 16 14:30:24 2016
-65.0794983	-10.8479576	165.19	Fri Dec 16 14:30:34 2016
-65.0794373	-10.8478737	164.61	Fri Dec 16 14:30:44 2016
-65.0793381	-10.8477993	164.83	Fri Dec 16 14:30:54 2016
-65.0792007	-10.8477221	164.19	Fri Dec 16 14:31:04 2016
-65.0791473	-10.8476686	163.77	Fri Dec 16 14:31:14 2016
-65.0790558	-10.8476248	163.64	Fri Dec 16 14:31:24 2016
-65.0790024	-10.8475218	162.85	Fri Dec 16 14:31:34 2016
-65.0790176	-10.8474798	162.33	Fri Dec 16 14:31:44 2016
-65.0790176	-10.8474808	162.32	Fri Dec 16 14:31:54 2016
-65.0788956	-10.8473911	159.90	Fri Dec 16 14:32:04 2016
-65.0787811	-10.8473902	155.20	Fri Dec 16 14:32:14 2016
-65.0786667	-10.8473520	154.64	Fri Dec 16 14:32:24 2016
-65.0786209	-10.8472977	154.67	Fri Dec 16 14:32:34 2016
-65.0785904	-10.8473215	154.38	Fri Dec 16 14:32:44 2016
-65.0785828	-10.8473415	154.67	Fri Dec 16 14:32:54 2016
-65.0785828	-10.8473425	154.68	Fri Dec 16 14:33:04 2016
-65.0785217	-10.8473244	154.85	Fri Dec 16 14:33:14 2016
-65.0785065	-10.8472996	155.35	Fri Dec 16 14:33:24 2016
-65.0785294	-10.8472900	155.60	Fri Dec 16 14:33:34 2016
-65.0785446	-10.8472977	155.59	Fri Dec 16 14:33:44 2016
-65.0786057	-10.8473759	154.45	Fri Dec 16 14:33:54 2016
-65.0786133	-10.8473949	154.49	Fri Dec 16 14:34:04 2016
-65.0786133	-10.8473940	154.47	Fri Dec 16 14:34:14 2016
-65.0786057	-10.8473940	154.98	Fri Dec 16 14:34:24 2016
-65.0786209	-10.8473959	155.01	Fri Dec 16 14:34:34 2016
-65.0787506	-10.8474064	156.13	Fri Dec 16 14:34:44 2016
-65.0788193	-10.8474483	156.11	Fri Dec 16 14:34:54 2016
-65.0789261	-10.8475008	156.51	Fri Dec 16 14:35:04 2016
-65.0789566	-10.8475370	156.50	Fri Dec 16 14:35:14 2016
-65.0789719	-10.8475389	156.50	Fri Dec 16 14:35:24 2016
-65.0789490	-10.8475275	156.75	Fri Dec 16 14:35:34 2016
-65.0789413	-10.8475161	156.96	Fri Dec 16 14:35:44 2016
-65.0789185	-10.8475094	157.16	Fri Dec 16 14:35:54 2016
-65.0789108	-10.8474617	158.13	Fri Dec 16 14:36:04 2016
-65.0789108	-10.8474598	158.18	Fri Dec 16 14:36:14 2016
-65.0789185	-10.8474598	158.23	Fri Dec 16 14:36:24 2016
-65.0789185	-10.8474607	158.24	Fri Dec 16 14:36:34 2016
-65.0789261	-10.8474617	158.29	Fri Dec 16 14:36:44 2016
-65.0789261	-10.8474607	158.33	Fri Dec 16 14:36:54 2016
-65.0789261	-10.8474588	158.40	Fri Dec 16 14:37:04 2016
-65.0789261	-10.8474379	158.64	Fri Dec 16 14:37:14 2016
-65.0789185	-10.8474112	159.18	Fri Dec 16 14:37:24 2016
-65.0789185	-10.8474045	159.54	Fri Dec 16 14:37:34 2016
-65.0789261	-10.8474073	159.60	Fri Dec 16 14:37:44 2016
-65.0789261	-10.8474064	159.61	Fri Dec 16 14:37:54 2016
-65.0789261	-10.8474054	159.61	Fri Dec 16 14:38:04 2016
-65.0789337	-10.8474083	159.60	Fri Dec 16 14:38:14 2016
-65.0789413	-10.8474102	159.61	Fri Dec 16 14:38:24 2016
-65.0789490	-10.8474131	159.63	Fri Dec 16 14:38:34 2016
-65.0789490	-10.8474140	159.66	Fri Dec 16 14:38:44 2016
-65.0789566	-10.8474140	159.71	Fri Dec 16 14:38:54 2016
-65.0789566	-10.8474140	159.73	Fri Dec 16 14:39:04 2016
-65.0789566	-10.8474159	159.77	Fri Dec 16 14:39:14 2016
-65.0789642	-10.8474188	159.77	Fri Dec 16 14:39:24 2016
-65.0789642	-10.8474188	159.79	Fri Dec 16 14:39:34 2016
-65.0789719	-10.8474417	160.02	Fri Dec 16 14:39:44 2016
-65.0789795	-10.8474426	160.01	Fri Dec 16 14:39:54 2016
-65.0790100	-10.8474455	159.99	Fri Dec 16 14:40:04 2016
-65.0790558	-10.8474512	159.88	Fri Dec 16 14:40:14 2016
-65.0790482	-10.8474493	159.94	Fri Dec 16 14:40:24 2016
-65.0788574	-10.8474045	158.30	Fri Dec 16 14:40:34 2016
-65.0786743	-10.8479834	153.55	Fri Dec 16 14:40:44 2016
-65.0782242	-10.8486452	150.15	Fri Dec 16 14:40:54 2016
-65.0777206	-10.8493986	146.82	Fri Dec 16 14:41:04 2016
-65.0771942	-10.8502264	145.90	Fri Dec 16 14:41:14 2016
-65.0767593	-10.8508892	146.82	Fri Dec 16 14:41:24 2016
-65.0763855	-10.8515186	147.33	Fri Dec 16 14:41:34 2016
-65.0761108	-10.8519735	146.68	Fri Dec 16 14:41:44 2016
-65.0757294	-10.8526211	144.41	Fri Dec 16 14:41:54 2016
-65.0752640	-10.8533964	150.75	Fri Dec 16 14:42:04 2016
-65.0747986	-10.8541746	150.69	Fri Dec 16 14:42:14 2016
-65.0743027	-10.8549805	151.30	Fri Dec 16 14:42:24 2016
-65.0738754	-10.8557854	150.17	Fri Dec 16 14:42:34 2016
-65.0734329	-10.8565693	150.82	Fri Dec 16 14:42:44 2016
-65.0729828	-10.8573370	149.38	Fri Dec 16 14:42:54 2016
-65.0725937	-10.8580933	146.77	Fri Dec 16 14:43:04 2016
-65.0719452	-10.8585472	146.20	Fri Dec 16 14:43:14 2016
-65.0710144	-10.8584900	144.11	Fri Dec 16 14:43:24 2016
-65.0700684	-10.8583536	142.00	Fri Dec 16 14:43:34 2016
-65.0692978	-10.8580980	138.52	Fri Dec 16 14:43:44 2016
-65.0685577	-10.8578863	136.66	Fri Dec 16 14:43:54 2016
-65.0681610	-10.8584852	137.42	Fri Dec 16 14:44:04 2016
-65.0678558	-10.8592434	137.85	Fri Dec 16 14:44:14 2016
-65.0674667	-10.8601160	137.05	Fri Dec 16 14:44:24 2016
-65.0670242	-10.8609638	138.97	Fri Dec 16 14:44:34 2016
-65.0666504	-10.8617916	141.08	Fri Dec 16 14:44:44 2016
-65.0663147	-10.8624449	142.88	Fri Dec 16 14:44:54 2016
-65.0660172	-10.8631048	144.86	Fri Dec 16 14:45:04 2016
-65.0657120	-10.8636580	145.53	Fri Dec 16 14:45:14 2016
-65.0655136	-10.8639917	146.09	Fri Dec 16 14:45:24 2016
-65.0654678	-10.8640251	145.85	Fri Dec 16 14:45:34 2016
-65.0654678	-10.8640261	145.95	Fri Dec 16 14:45:44 2016
-65.0654755	-10.8640308	145.94	Fri Dec 16 14:45:54 2016
-65.0654678	-10.8640337	145.95	Fri Dec 16 14:46:04 2016
-65.0654678	-10.8640299	145.98	Fri Dec 16 14:46:14 2016
-65.0654678	-10.8640270	146.00	Fri Dec 16 14:46:24 2016
-65.0654755	-10.8640146	146.01	Fri Dec 16 14:46:34 2016
-65.0654144	-10.8640251	146.07	Fri Dec 16 14:46:44 2016
-65.0653839	-10.8640509	146.13	Fri Dec 16 14:46:54 2016
-65.0653610	-10.8640842	146.21	Fri Dec 16 14:47:04 2016
-65.0653534	-10.8640947	146.29	Fri Dec 16 14:47:14 2016
-65.0653458	-10.8640966	146.36	Fri Dec 16 14:47:24 2016
-65.0653381	-10.8640966	146.45	Fri Dec 16 14:47:34 2016
-65.0653381	-10.8640890	146.49	Fri Dec 16 14:47:44 2016
-65.0653458	-10.8640709	146.49	Fri Dec 16 14:47:54 2016
-65.0653610	-10.8640471	146.48	Fri Dec 16 14:48:04 2016
-65.0653381	-10.8640614	146.50	Fri Dec 16 14:48:14 2016
-65.0653458	-10.8640432	146.55	Fri Dec 16 14:48:24 2016
-65.0653534	-10.8640156	146.63	Fri Dec 16 14:48:34 2016
-65.0653534	-10.8640070	146.67	Fri Dec 16 14:48:44 2016
-65.0653610	-10.8640022	146.74	Fri Dec 16 14:48:54 2016
-65.0653534	-10.8640251	146.84	Fri Dec 16 14:49:04 2016
-65.0653610	-10.8640032	146.89	Fri Dec 16 14:49:14 2016
-65.0653610	-10.8640060	146.93	Fri Dec 16 14:49:24 2016
-65.0653687	-10.8640013	146.95	Fri Dec 16 14:49:34 2016
-65.0653763	-10.8640022	146.95	Fri Dec 16 14:49:44 2016
-65.0654144	-10.8640337	147.36	Fri Dec 16 14:49:54 2016
-65.0654144	-10.8640404	147.38	Fri Dec 16 14:50:04 2016
-65.0654144	-10.8640451	147.38	Fri Dec 16 14:50:14 2016
-65.0653839	-10.8642149	146.82	Fri Dec 16 14:50:24 2016
-65.0650711	-10.8649101	146.25	Fri Dec 16 14:50:34 2016
-65.0647278	-10.8656721	148.34	Fri Dec 16 14:50:44 2016
-65.0643082	-10.8664589	151.79	Fri Dec 16 14:50:54 2016
-65.0638885	-10.8672762	157.18	Fri Dec 16 14:51:04 2016
-65.0634842	-10.8681116	162.80	Fri Dec 16 14:51:14 2016
-65.0631332	-10.8689833	165.60	Fri Dec 16 14:51:24 2016
-65.0627060	-10.8698063	161.96	Fri Dec 16 14:51:34 2016
-65.0621948	-10.8707323	156.11	Fri Dec 16 14:51:44 2016
-65.0617294	-10.8716688	150.69	Fri Dec 16 14:51:54 2016
-65.0614166	-10.8726692	147.64	Fri Dec 16 14:52:04 2016
-65.0618744	-10.8733082	144.07	Fri Dec 16 14:52:14 2016
-65.0626755	-10.8737726	139.97	Fri Dec 16 14:52:24 2016
-65.0635452	-10.8743372	136.39	Fri Dec 16 14:52:34 2016
-65.0643311	-10.8747616	133.68	Fri Dec 16 14:52:44 2016
-65.0651245	-10.8752747	132.45	Fri Dec 16 14:52:54 2016
-65.0659332	-10.8757086	129.31	Fri Dec 16 14:53:04 2016
-65.0667038	-10.8761768	124.97	Fri Dec 16 14:53:14 2016
-65.0673447	-10.8765888	125.01	Fri Dec 16 14:53:24 2016
-65.0677414	-10.8767977	123.83	Fri Dec 16 14:53:34 2016
-65.0683899	-10.8772755	121.48	Fri Dec 16 14:53:44 2016
-65.0690002	-10.8776474	119.07	Fri Dec 16 14:53:54 2016
-65.0693436	-10.8778448	118.43	Fri Dec 16 14:54:04 2016
-65.0699997	-10.8783016	117.50	Fri Dec 16 14:54:14 2016
-65.0708389	-10.8787746	117.75	Fri Dec 16 14:54:24 2016
-65.0716705	-10.8792562	115.44	Fri Dec 16 14:54:34 2016
-65.0724564	-10.8797274	113.02	Fri Dec 16 14:54:44 2016
-65.0731354	-10.8802967	113.09	Fri Dec 16 14:54:54 2016
-65.0728149	-10.8809872	113.28	Fri Dec 16 14:55:04 2016
-65.0720825	-10.8814316	114.41	Fri Dec 16 14:55:14 2016
-65.0713272	-10.8818760	112.13	Fri Dec 16 14:55:24 2016
-65.0705109	-10.8823528	110.44	Fri Dec 16 14:55:34 2016
-65.0697556	-10.8828039	111.65	Fri Dec 16 14:55:44 2016
-65.0688782	-10.8832760	122.22	Fri Dec 16 14:55:54 2016
-65.0680847	-10.8838177	139.03	Fri Dec 16 14:56:04 2016
-65.0674820	-10.8842068	139.11	Fri Dec 16 14:56:14 2016
-65.0674667	-10.8844748	130.00	Fri Dec 16 14:56:24 2016
-65.0674973	-10.8845119	124.14	Fri Dec 16 14:56:34 2016
-65.0674896	-10.8845205	123.71	Fri Dec 16 14:56:44 2016
-65.0675430	-10.8845558	123.61	Fri Dec 16 14:56:54 2016
-65.0675735	-10.8845587	124.03	Fri Dec 16 14:57:04 2016
-65.0675735	-10.8845654	124.30	Fri Dec 16 14:57:14 2016
-65.0675659	-10.8845739	124.40	Fri Dec 16 14:57:24 2016
-65.0675583	-10.8845844	124.46	Fri Dec 16 14:57:34 2016
-65.0675583	-10.8845901	124.52	Fri Dec 16 14:57:44 2016
-65.0675507	-10.8845940	124.55	Fri Dec 16 14:57:54 2016
-65.0675354	-10.8846073	124.63	Fri Dec 16 14:58:04 2016
