# Supplementary material for: Lévy foraging patterns of rural humans
Source: PLoS One. 2018 Jun 18;13(6):e0199099. doi: 10.1371/journal.pone.0199099 (PMC6005560; doi:10.1371/journal.pone.0199099)
Supplement: S4 File — (ZIP) [file pone.0199099.s004.zip › 03Holux_M-241_Start_20161217-094920_Finish_20161217-132921.kml]

<?xml version="1.0" encoding="UTF-8"?>
<kml xmlns="http://earth.google.com/kml/2.1">
<Document>
<Style id="normalState_TLP_Start">
<IconStyle>
<scale>1.0</scale>
<Icon>
<href>http://maps.google.com/mapfiles/kml/pal4/icon15.png</href>
</Icon>
</IconStyle>
<LabelStyle>
<scale>1.0</scale>
</LabelStyle>
</Style>
<Style id="highlightState_TLP_Start">
<IconStyle>
<scale>1.1</scale>
<Icon>
<href>http://maps.google.com/mapfiles/kml/pal4/icon7.png</href>
</Icon>
</IconStyle>
<LabelStyle>
<scale>1.1</scale>
<color>ff0000ff</color>
</LabelStyle>
</Style>
<StyleMap id="styleMap_TLP_Start">
<Pair>
<key>normal</key>
<styleUrl>#normalState_TLP_Start</styleUrl>
</Pair>
<Pair>
<key>highlight</key>
<styleUrl>#highlightState_TLP_Start</styleUrl>
</Pair>
</StyleMap>
<Style id="normalState_TLP_Finish">
<IconStyle>
<scale>1.0</scale>
<Icon>
<href>http://maps.google.com/mapfiles/kml/pal4/icon15.png</href>
</Icon>
</IconStyle>
<LabelStyle>
<scale>1.0</scale>
</LabelStyle>
</Style>
<Style id="highlightState_TLP_Finish">
<IconStyle>
<scale>1.1</scale>
<Icon>
<href>http://maps.google.com/mapfiles/kml/pal4/icon7.png</href>
</Icon>
</IconStyle>
<LabelStyle>
<scale>1.1</scale>
<color>ff0000ff</color>
</LabelStyle>
</Style>
<StyleMap id="styleMap_TLP_Finish">
<Pair>
<key>normal</key>
<styleUrl>#normalState_TLP_Finish</styleUrl>
</Pair>
<Pair>
<key>highlight</key>
<styleUrl>#highlightState_TLP_Finish</styleUrl>
</Pair>
</StyleMap>
<Style id="normalState_TLP_Normal">
<IconStyle>
<scale>1.0</scale>
<Icon>
<href>http://maps.google.com/mapfiles/kml/pal4/icon31.png</href>
</Icon>
</IconStyle>
<LabelStyle>
<scale>1.0</scale>
</LabelStyle>
</Style>
<Style id="highlightState_TLP_Normal">
<IconStyle>
<scale>1.1</scale>
<Icon>
<href>http://maps.google.com/mapfiles/kml/pal4/icon23.png</href>
</Icon>
</IconStyle>
<LabelStyle>
<scale>1.1</scale>
<color>ff0000ff</color>
</LabelStyle>
</Style>
<StyleMap id="styleMap_TLP_Normal">
<Pair>
<key>normal</key>
<styleUrl>#normalState_TLP_Normal</styleUrl>
</Pair>
<Pair>
<key>highlight</key>
<styleUrl>#highlightState_TLP_Normal</styleUrl>
</Pair>
</StyleMap>
<Style id="normalState_TLP_Photo">
<IconStyle>
<scale>1.0</scale>
<Icon>
<href>http://maps.google.com/mapfiles/kml/pal4/icon46.png</href>
</Icon>
</IconStyle>
<LabelStyle>
<scale>1.0</scale>
</LabelStyle>
</Style>
<Style id="highlightState_TLP_Photo">
<IconStyle>
<scale>1.1</scale>
<Icon>
<href>http://maps.google.com/mapfiles/kml/pal4/icon38.png</href>
</Icon>
</IconStyle>
<LabelStyle>
<scale>1.1</scale>
<color>ff0000ff</color>
</LabelStyle>
</Style>
<StyleMap id="styleMap_TLP_Photo">
<Pair>
<key>normal</key>
<styleUrl>#normalState_TLP_Photo</styleUrl>
</Pair>
<Pair>
<key>highlight</key>
<styleUrl>#highlightState_TLP_Photo</styleUrl>
</Pair>
</StyleMap>
<Style id="roadStyle">
<LineStyle>
<color>ffffff00</color>
<width>6</width>
</LineStyle>
</Style>
<Open>1</Open>
<description>Route</description>
<name>Track Log</name>
<Placemark>
<name>Route</name>
<styleUrl>#roadStyle</styleUrl>
<MultiGeometry>
<LineString>
<coordinates>
-65.0732574,-10.8569164,131.61 -65.0732574,-10.8568621,130.24 -65.0732498,-10.8568592,130.38 -65.0732422,-10.8568554,130.19 -65.0732651,-10.8568573,130.05 -65.0732498,-10.8568449,130.34 -65.0733719,-10.8565407,131.00 -65.0737000,-10.8558846,128.52 -65.0740509,-10.8552780,127.88 -65.0745239,-10.8544903,130.38 -65.0749283,-10.8537560,129.79 -65.0753555,-10.8530817,130.43 -65.0757294,-10.8525677,132.17 -65.0760193,-10.8520594,130.54 -65.0762863,-10.8515644,127.36 -65.0766296,-10.8510923,123.51 -65.0768661,-10.8507032,117.80 -65.0771866,-10.8500891,117.37 -65.0776291,-10.8494225,119.10 -65.0781250,-10.8487787,120.96 -65.0786591,-10.8478575,127.27 -65.0789871,-10.8471727,129.56 -65.0795441,-10.8463612,131.19 -65.0800476,-10.8454752,132.14 -65.0805588,-10.8447580,132.80 -65.0809326,-10.8440018,132.45 -65.0813293,-10.8431997,132.08 -65.0818176,-10.8423996,131.83 -65.0823059,-10.8415670,130.95 -65.0826340,-10.8407831,131.66 -65.0830612,-10.8400145,132.82 -65.0828400,-10.8393602,134.64 -65.0824509,-10.8387861,138.06 -65.0829849,-10.8383312,141.19 -65.0836716,-10.8378515,137.14 -65.0848160,-10.8373394,133.16 -65.0858917,-10.8366480,128.85 -65.0868912,-10.8359804,130.96 -65.0877304,-10.8354530,139.03 -65.0885773,-10.8350229,142.93 -65.0894928,-10.8344421,149.11 -65.0904160,-10.8338537,151.95 -65.0913544,-10.8332882,152.61 -65.0922546,-10.8327227,153.46 -65.0932007,-10.8321619,155.60 -65.0941162,-10.8315916,156.79 -65.0951309,-10.8309364,157.72 -65.0960846,-10.8303099,159.41 -65.0970764,-10.8296871,157.46 -65.0981522,-10.8290634,155.20 -65.0991592,-10.8285046,155.66 -65.1000977,-10.8280230,155.86 -65.1010513,-10.8276997,157.13 -65.1020432,-10.8280926,158.54 -65.1030197,-10.8285484,160.27 -65.1040344,-10.8290262,159.85 -65.1050797,-10.8295345,158.34 -65.1061325,-10.8300104,158.79 -65.1071854,-10.8305178,161.30 -65.1082077,-10.8310270,158.35 -65.1092606,-10.8314762,163.56 -65.1103439,-10.8319664,164.31 -65.1113586,-10.8324461,165.47 -65.1120148,-10.8327379,165.77 -65.1127014,-10.8330469,168.18 -65.1134720,-10.8334026,169.48 -65.1142120,-10.8338099,163.73 -65.1149292,-10.8341179,162.73 -65.1155930,-10.8344421,157.58 -65.1162643,-10.8347712,156.98 -65.1166611,-10.8349152,165.90 -65.1170578,-10.8351240,172.30 -65.1172409,-10.8352480,175.42 -65.1172104,-10.8352633,173.91 -65.1172333,-10.8353157,172.67 -65.1172638,-10.8353367,173.62 -65.1172562,-10.8353338,173.76 -65.1172104,-10.8353052,174.02 -65.1172028,-10.8352451,174.67 -65.1172028,-10.8352451,174.89 -65.1172104,-10.8352451,174.89 -65.1172180,-10.8352499,174.94 -65.1172333,-10.8352976,174.35 -65.1172104,-10.8353300,174.41 -65.1172562,-10.8353920,174.57 -65.1172562,-10.8354959,175.47 -65.1172485,-10.8356152,176.05 -65.1172409,-10.8357210,174.93 -65.1172485,-10.8358183,174.16 -65.1172714,-10.8359528,175.07 -65.1173248,-10.8360329,174.61 -65.1173935,-10.8361130,172.21 -65.1174774,-10.8361921,170.94 -65.1174774,-10.8362970,171.74 -65.1175461,-10.8363514,173.76 -65.1175995,-10.8364429,173.13 -65.1176376,-10.8365545,173.77 -65.1176758,-10.8366241,174.79 -65.1177063,-10.8366957,175.24 -65.1177139,-10.8367310,175.63 -65.1177063,-10.8367701,175.79 -65.1176834,-10.8367710,175.75 -65.1176682,-10.8367863,175.61 -65.1176605,-10.8368006,175.60 -65.1176453,-10.8367968,175.66 -65.1176376,-10.8367939,175.68 -65.1176682,-10.8367844,175.79 -65.1176682,-10.8367863,175.78 -65.1176834,-10.8367958,175.78 -65.1176834,-10.8367729,175.79 -65.1176682,-10.8367701,175.74 -65.1176605,-10.8367682,175.75 -65.1176529,-10.8367662,175.75 -65.1176453,-10.8367634,175.73 -65.1176605,-10.8367682,175.74 -65.1176682,-10.8367720,175.76 -65.1176758,-10.8367739,175.78 -65.1178513,-10.8367567,176.27 -65.1179352,-10.8368320,176.13 -65.1179810,-10.8369703,174.69 -65.1180725,-10.8370667,173.88 -65.1181641,-10.8371429,173.63 -65.1182404,-10.8372440,173.10 -65.1183548,-10.8372803,171.58 -65.1184311,-10.8373690,171.27 -65.1184998,-10.8374805,170.11 -65.1185150,-10.8375912,171.59 -65.1185455,-10.8377323,172.34 -65.1185837,-10.8378716,169.63 -65.1186371,-10.8379641,169.09 -65.1186752,-10.8380785,169.39 -65.1186600,-10.8382177,172.51 -65.1186371,-10.8383503,172.63 -65.1186600,-10.8384552,175.08 -65.1186447,-10.8385696,174.64 -65.1186371,-10.8386698,173.60 -65.1186142,-10.8387718,171.91 -65.1186295,-10.8388042,172.05 -65.1186295,-10.8388042,171.95 -65.1186447,-10.8388052,171.41 -65.1186676,-10.8388109,170.45 -65.1186752,-10.8388271,169.65 -65.1186905,-10.8388910,168.61 -65.1186295,-10.8389168,168.46 -65.1186218,-10.8389587,168.71 -65.1185303,-10.8389473,170.96 -65.1185379,-10.8388910,169.46 -65.1185455,-10.8388519,170.80 -65.1185837,-10.8388281,173.78 -65.1186218,-10.8388405,174.68 -65.1186523,-10.8388243,173.89 -65.1186600,-10.8387718,174.37 -65.1186981,-10.8388262,173.88 -65.1187363,-10.8389359,173.24 -65.1187668,-10.8389759,173.44 -65.1187897,-10.8389750,173.61 -65.1188889,-10.8389702,173.45 -65.1189804,-10.8389711,173.26 -65.1190720,-10.8390303,173.63 -65.1191254,-10.8391266,173.34 -65.1191254,-10.8392363,172.62 -65.1191788,-10.8393517,173.49 -65.1191177,-10.8395033,175.46 -65.1190491,-10.8396177,174.07 -65.1190033,-10.8397398,174.56 -65.1188965,-10.8398209,173.72 -65.1187897,-10.8398895,173.34 -65.1186829,-10.8399925,173.46 -65.1186142,-10.8401060,173.84 -65.1184692,-10.8401728,178.48 -65.1183777,-10.8402805,180.59 -65.1182709,-10.8403540,180.22 -65.1182098,-10.8405008,182.09 -65.1181259,-10.8405895,180.84 -65.1180267,-10.8406811,181.74 -65.1179123,-10.8407822,182.50 -65.1177979,-10.8408842,183.84 -65.1177063,-10.8409662,182.00 -65.1175766,-10.8410425,179.64 -65.1174393,-10.8411226,180.39 -65.1173859,-10.8412399,181.92 -65.1173172,-10.8413401,181.57 -65.1172256,-10.8414307,178.76 -65.1171112,-10.8415194,180.52 -65.1169815,-10.8415985,181.11 -65.1169052,-10.8417015,177.87 -65.1167755,-10.8417950,178.10 -65.1166611,-10.8418894,175.29 -65.1165543,-10.8419609,174.83 -65.1164474,-10.8420458,175.16 -65.1163635,-10.8421602,171.76 -65.1162796,-10.8422384,170.84 -65.1161728,-10.8423033,170.52 -65.1160660,-10.8423567,170.56 -65.1159592,-10.8424110,169.50 -65.1158829,-10.8423872,168.46 -65.1158142,-10.8423653,167.86 -65.1157608,-10.8424253,168.22 -65.1157837,-10.8425159,167.18 -65.1157455,-10.8426132,166.61 -65.1157150,-10.8427353,168.67 -65.1156464,-10.8427982,169.30 -65.1155853,-10.8428907,169.98 -65.1154785,-10.8430052,170.05 -65.1153793,-10.8431005,169.98 -65.1152649,-10.8431644,171.04 -65.1151505,-10.8432255,172.43 -65.1151047,-10.8433104,170.71 -65.1151047,-10.8434191,170.50 -65.1150894,-10.8435163,171.27 -65.1150589,-10.8436232,170.90 -65.1150208,-10.8437395,170.43 -65.1149750,-10.8438215,171.89 -65.1149445,-10.8439169,168.99 -65.1149292,-10.8440256,169.08 -65.1148834,-10.8441458,169.46 -65.1148834,-10.8442507,169.21 -65.1148682,-10.8443737,166.55 -65.1148834,-10.8444462,164.92 -65.1148529,-10.8445807,165.41 -65.1147766,-10.8446560,166.02 -65.1147308,-10.8447466,166.92 -65.1147232,-10.8448000,167.52 -65.1147079,-10.8448515,166.48 -65.1147003,-10.8448563,166.45 -65.1147003,-10.8448610,166.43 -65.1146622,-10.8449888,166.54 -65.1146393,-10.8452015,167.14 -65.1146545,-10.8453550,166.86 -65.1146469,-10.8453560,166.84 -65.1146469,-10.8453569,166.85 -65.1146469,-10.8453903,167.08 -65.1146240,-10.8453941,167.19 -65.1146851,-10.8454409,167.03 -65.1146927,-10.8454332,167.61 -65.1146469,-10.8453798,167.78 -65.1146927,-10.8454266,167.86 -65.1146927,-10.8454542,168.39 -65.1146164,-10.8454456,169.30 -65.1145630,-10.8454323,170.09 -65.1145554,-10.8454304,170.07 -65.1145477,-10.8454285,170.28 -65.1144791,-10.8454046,171.66 -65.1144485,-10.8453617,171.64 -65.1144180,-10.8454199,171.87 -65.1143951,-10.8454943,173.10 -65.1143646,-10.8454895,173.25 -65.1143417,-10.8453970,172.63 -65.1143265,-10.8453207,172.02 -65.1142960,-10.8453131,172.12 -65.1143112,-10.8452959,172.83 -65.1143112,-10.8452816,172.97 -65.1143341,-10.8452816,173.28 -65.1143417,-10.8452835,173.29 -65.1144409,-10.8453207,173.20 -65.1144485,-10.8453197,173.16 -65.1144409,-10.8453169,173.15 -65.1144333,-10.8453083,173.14 -65.1144714,-10.8453064,173.08 -65.1145020,-10.8452921,173.16 -65.1144943,-10.8452911,173.14 -65.1145096,-10.8452930,173.25 -65.1145935,-10.8452759,173.53 -65.1146393,-10.8452921,175.56 -65.1146393,-10.8452997,176.29 -65.1145859,-10.8453417,176.41 -65.1145248,-10.8453436,176.38 -65.1145401,-10.8453503,176.67 -65.1145935,-10.8453875,177.48 -65.1145782,-10.8453894,177.61 -65.1144791,-10.8454103,176.96 -65.1143875,-10.8454323,177.08 -65.1143494,-10.8454609,176.66 -65.1143112,-10.8454103,175.73 -65.1142197,-10.8453951,174.97 -65.1141586,-10.8454266,173.50 -65.1141434,-10.8454361,173.73 -65.1141205,-10.8454819,173.71 -65.1140518,-10.8455763,173.95 -65.1139832,-10.8456392,172.79 -65.1139755,-10.8456392,172.65 -65.1138992,-10.8456278,172.11 -65.1138611,-10.8456526,172.16 -65.1138611,-10.8456535,172.06 -65.1138611,-10.8456545,172.12 -65.1138306,-10.8456678,172.19 -65.1138077,-10.8457041,171.71 -65.1138153,-10.8457088,171.73 -65.1138153,-10.8457098,171.73 -65.1138153,-10.8457098,171.70 -65.1138153,-10.8457108,171.66 -65.1138306,-10.8457241,171.47 -65.1138229,-10.8457260,171.39 -65.1138077,-10.8457575,171.74 -65.1137543,-10.8458118,171.96 -65.1138153,-10.8458071,172.32 -65.1138306,-10.8458033,172.21 -65.1138382,-10.8458052,172.17 -65.1138382,-10.8457890,171.56 -65.1138382,-10.8457718,171.30 -65.1138763,-10.8457623,171.19 -65.1138535,-10.8457851,171.14 -65.1138153,-10.8458109,171.92 -65.1137848,-10.8457737,171.54 -65.1137848,-10.8457518,171.14 -65.1138077,-10.8457308,172.02 -65.1137619,-10.8457355,170.92 -65.1137772,-10.8457565,170.88 -65.1137848,-10.8457928,170.61 -65.1137848,-10.8458500,169.38 -65.1137619,-10.8458652,169.90 -65.1137619,-10.8458853,169.97 -65.1137466,-10.8459358,169.89 -65.1137466,-10.8459396,169.91 -65.1137390,-10.8459415,169.91 -65.1136322,-10.8460588,169.27 -65.1135864,-10.8461189,168.23 -65.1135406,-10.8462057,166.23 -65.1135254,-10.8462429,165.70 -65.1135254,-10.8462439,165.64 -65.1135178,-10.8462868,166.10 -65.1134796,-10.8463774,165.77 -65.1134949,-10.8463984,165.75 -65.1135406,-10.8464184,165.83 -65.1135559,-10.8464146,165.94 -65.1135559,-10.8464174,165.99 -65.1135178,-10.8464441,166.00 -65.1134415,-10.8464985,166.90 -65.1134415,-10.8465109,167.05 -65.1134415,-10.8465147,167.10 -65.1133957,-10.8465166,167.14 -65.1133957,-10.8465157,167.16 -65.1134109,-10.8465204,167.17 -65.1134033,-10.8465223,167.19 -65.1134338,-10.8465786,168.19 -65.1134491,-10.8466387,168.40 -65.1134033,-10.8466740,168.52 -65.1132736,-10.8467426,168.82 -65.1132431,-10.8467741,168.26 -65.1132584,-10.8468542,167.93 -65.1131973,-10.8468304,168.21 -65.1131592,-10.8468380,168.45 -65.1131592,-10.8468370,168.58 -65.1132660,-10.8468533,168.91 -65.1133423,-10.8468571,169.52 -65.1133118,-10.8468552,169.59 -65.1132889,-10.8468809,169.96 -65.1132660,-10.8468981,173.26 -65.1132584,-10.8469067,173.67 -65.1132660,-10.8469076,173.71 -65.1131897,-10.8468828,173.58 -65.1131134,-10.8468122,174.34 -65.1130905,-10.8468018,175.06 -65.1130219,-10.8467970,175.76 -65.1129761,-10.8467779,176.10 -65.1129456,-10.8467188,176.55 -65.1129456,-10.8467159,176.59 -65.1129227,-10.8465090,174.89 -65.1129074,-10.8463402,173.44 -65.1128387,-10.8462734,173.95 -65.1128769,-10.8461676,172.64 -65.1128693,-10.8460722,171.86 -65.1129074,-10.8459902,169.72 -65.1128540,-10.8459473,167.99 -65.1128387,-10.8458424,167.89 -65.1128769,-10.8457537,166.56 -65.1128540,-10.8457108,166.21 -65.1128006,-10.8456497,167.08 -65.1127625,-10.8456564,167.94 -65.1127319,-10.8455858,168.15 -65.1127472,-10.8455877,168.07 -65.1128464,-10.8456287,167.50 -65.1129227,-10.8456907,167.46 -65.1130219,-10.8457193,166.57 -65.1131058,-10.8457756,164.68 -65.1131973,-10.8458452,161.74 -65.1132507,-10.8459330,159.84 -65.1133194,-10.8460131,158.04 -65.1133957,-10.8460617,156.62 -65.1134567,-10.8461075,154.90 -65.1135025,-10.8461876,153.88 -65.1135559,-10.8462334,152.56 -65.1135559,-10.8462934,151.42 -65.1135941,-10.8463583,150.91 -65.1136093,-10.8463707,150.50 -65.1136322,-10.8463926,149.46 -65.1136398,-10.8464365,149.61 -65.1136398,-10.8464918,149.72 -65.1136017,-10.8465471,149.78 -65.1135941,-10.8465805,149.52 -65.1135712,-10.8466244,150.45 -65.1135559,-10.8466492,150.19 -65.1135330,-10.8466883,151.65 -65.1135406,-10.8467131,152.42 -65.1135864,-10.8467464,153.65 -65.1136017,-10.8467550,154.27 -65.1135712,-10.8468285,155.81 -65.1136093,-10.8468199,158.76 -65.1136551,-10.8468275,160.33 -65.1136246,-10.8468533,161.48 -65.1135788,-10.8468418,162.64 -65.1135025,-10.8468447,165.56 -65.1134567,-10.8468504,167.86 -65.1134567,-10.8467617,170.64 -65.1134567,-10.8466797,172.11 -65.1134720,-10.8465881,174.79 -65.1134949,-10.8465166,177.04 -65.1135406,-10.8464394,178.49 -65.1135788,-10.8463688,179.85 -65.1136322,-10.8463392,182.17 -65.1136398,-10.8463192,183.02 -65.1136017,-10.8462782,184.69 -65.1135635,-10.8462296,186.10 -65.1135559,-10.8461933,187.08 -65.1134796,-10.8461599,185.12 -65.1134262,-10.8461046,183.84 -65.1133499,-10.8460388,182.82 -65.1133194,-10.8459263,180.64 -65.1133728,-10.8458405,179.09 -65.1134567,-10.8457689,177.62 -65.1135559,-10.8456860,173.74 -65.1136703,-10.8456469,171.24 -65.1137466,-10.8456411,170.36 -65.1137466,-10.8456354,170.35 -65.1137543,-10.8456030,169.72 -65.1137848,-10.8455868,169.40 -65.1138611,-10.8456602,169.10 -65.1139145,-10.8456774,169.15 -65.1139603,-10.8456192,169.57 -65.1139297,-10.8456039,170.24 -65.1139374,-10.8455896,170.54 -65.1139984,-10.8454790,171.07 -65.1140366,-10.8453760,171.36 -65.1141129,-10.8452740,171.22 -65.1142349,-10.8452377,171.79 -65.1143417,-10.8452301,172.59 -65.1144028,-10.8452520,172.54 -65.1144333,-10.8453150,172.67 -65.1144409,-10.8453436,172.63 -65.1144409,-10.8453560,173.07 -65.1144485,-10.8453712,173.61 -65.1144409,-10.8453751,174.07 -65.1144409,-10.8453817,174.55 -65.1144485,-10.8453903,175.10 -65.1144562,-10.8453932,175.69 -65.1144638,-10.8454018,176.37 -65.1144485,-10.8454113,176.78 -65.1144180,-10.8454142,176.32 -65.1144333,-10.8453999,175.80 -65.1144333,-10.8454056,175.98 -65.1144409,-10.8454084,176.22 -65.1144409,-10.8454094,176.23 -65.1144409,-10.8454094,176.19 -65.1144333,-10.8454103,176.14 -65.1144333,-10.8454113,176.04 -65.1144333,-10.8454123,176.02 -65.1144333,-10.8454123,176.09 -65.1144333,-10.8454123,176.11 -65.1144333,-10.8454132,176.18 -65.1144409,-10.8454170,176.23 -65.1144409,-10.8454294,176.30 -65.1144409,-10.8454437,176.02 -65.1144409,-10.8454618,175.77 -65.1144409,-10.8454752,175.77 -65.1144485,-10.8454828,175.97 -65.1144485,-10.8454847,176.19 -65.1144409,-10.8454914,176.31 -65.1144257,-10.8454895,176.35 -65.1144257,-10.8454514,177.49 -65.1144257,-10.8454151,178.66 -65.1144485,-10.8454189,176.58 -65.1144485,-10.8454170,176.00 -65.1144485,-10.8454199,176.20 -65.1144257,-10.8454437,176.34 -65.1144180,-10.8454523,175.68 -65.1144180,-10.8454599,175.65 -65.1144333,-10.8454714,175.64 -65.1144409,-10.8454752,175.60 -65.1144485,-10.8454733,175.47 -65.1144562,-10.8454771,175.03 -65.1144562,-10.8454762,174.77 -65.1144562,-10.8454742,174.77 -65.1144562,-10.8454723,174.81 -65.1144562,-10.8454638,174.94 -65.1144485,-10.8454456,175.14 -65.1144562,-10.8454285,175.61 -65.1144562,-10.8454170,176.19 -65.1144714,-10.8454113,176.96 -65.1144867,-10.8454065,178.05 -65.1145020,-10.8453932,179.50 -65.1145096,-10.8453960,180.45 -65.1145020,-10.8454094,181.63 -65.1145096,-10.8454180,183.05 -65.1145020,-10.8454399,184.25 -65.1144867,-10.8454332,185.43 -65.1144867,-10.8454418,186.59 -65.1144867,-10.8454409,187.80 -65.1144867,-10.8454390,188.16 -65.1144867,-10.8454256,188.19 -65.1144714,-10.8453655,191.52 -65.1144638,-10.8453484,191.76 -65.1144638,-10.8453474,192.30 -65.1144638,-10.8453302,192.91 -65.1144485,-10.8453283,193.49 -65.1144409,-10.8453407,193.76 -65.1144485,-10.8453522,193.55 -65.1144485,-10.8453712,193.11 -65.1144485,-10.8453789,192.71 -65.1144485,-10.8453913,192.28 -65.1144409,-10.8454075,189.30 -65.1144333,-10.8454103,188.52 -65.1144409,-10.8453999,187.54 -65.1144714,-10.8453903,185.86 -65.1144714,-10.8453760,184.89 -65.1144791,-10.8453770,183.91 -65.1144791,-10.8453760,183.38 -65.1144791,-10.8453770,183.35 -65.1144791,-10.8453779,183.35 -65.1144791,-10.8453770,183.31 -65.1144791,-10.8453760,183.30 -65.1144791,-10.8453770,183.30 -65.1144791,-10.8453751,183.27 -65.1145020,-10.8453789,183.45 -65.1145325,-10.8453989,181.38 -65.1145554,-10.8454075,180.70 -65.1146317,-10.8454075,177.74 -65.1146851,-10.8454018,175.07 -65.1147003,-10.8453264,176.82 -65.1146851,-10.8453026,177.70 -65.1146927,-10.8453016,177.32 -65.1147003,-10.8453159,176.96 -65.1147156,-10.8453321,176.67 -65.1147690,-10.8454008,176.34 -65.1147919,-10.8454390,176.95 -65.1147919,-10.8454475,177.04 -65.1147919,-10.8454466,178.05 -65.1147842,-10.8454447,178.13 -65.1147690,-10.8454466,178.24 -65.1147537,-10.8454475,178.38 -65.1148300,-10.8454866,177.50 -65.1148453,-10.8455544,177.68 -65.1148529,-10.8456755,174.76 -65.1148758,-10.8457527,176.10 -65.1149445,-10.8458691,177.17 -65.1149673,-10.8459730,176.77 -65.1150055,-10.8460245,176.17 -65.1149826,-10.8461151,175.61 -65.1149826,-10.8461952,175.20 -65.1149826,-10.8462667,175.54 -65.1149292,-10.8463259,176.67 -65.1150055,-10.8463707,176.69 -65.1150436,-10.8464499,176.48 -65.1149826,-10.8464880,176.55 -65.1150208,-10.8464899,177.61 -65.1150970,-10.8464031,179.93 -65.1151352,-10.8464088,182.20 -65.1151733,-10.8464670,183.50 -65.1152344,-10.8465214,183.87 -65.1152496,-10.8465986,184.28 -65.1152802,-10.8466940,184.61 -65.1153183,-10.8467779,185.63 -65.1153488,-10.8468618,187.61 -65.1153717,-10.8469305,188.68 -65.1153793,-10.8469725,190.06 -65.1153717,-10.8470554,191.69 -65.1154175,-10.8471508,192.84 -65.1153793,-10.8471661,192.85 -65.1153793,-10.8471832,191.55 -65.1153870,-10.8471851,191.50 -65.1153641,-10.8471956,191.41 -65.1153336,-10.8472509,190.68 -65.1153336,-10.8472719,190.54 -65.1153488,-10.8472538,190.40 -65.1154022,-10.8472691,189.84 -65.1154404,-10.8472958,189.20 -65.1154556,-10.8472862,190.15 -65.1154633,-10.8473129,190.43 -65.1155014,-10.8473587,190.11 -65.1155243,-10.8473225,190.60 -65.1155396,-10.8472071,191.81 -65.1155396,-10.8471651,191.53 -65.1155243,-10.8471336,191.72 -65.1155548,-10.8471212,192.50 -65.1155853,-10.8470726,193.20 -65.1157227,-10.8470535,191.24 -65.1157837,-10.8470860,191.16 -65.1158676,-10.8471251,188.90 -65.1158676,-10.8471985,184.54 -65.1158676,-10.8472910,183.89 -65.1158905,-10.8473673,183.15 -65.1159286,-10.8473921,182.98 -65.1160049,-10.8474236,184.25 -65.1160355,-10.8475056,186.39 -65.1160736,-10.8475246,187.84 -65.1160889,-10.8475475,189.35 -65.1161118,-10.8476000,191.25 -65.1161728,-10.8477659,195.12 -65.1162491,-10.8478117,197.09 -65.1162720,-10.8478727,196.26 -65.1162033,-10.8479900,197.15 -65.1162186,-10.8480330,196.69 -65.1162109,-10.8480482,197.27 -65.1162186,-10.8480530,197.80 -65.1162796,-10.8480759,198.11 -65.1163254,-10.8481312,198.66 -65.1163406,-10.8481970,198.57 -65.1163635,-10.8482580,197.93 -65.1163940,-10.8482800,197.24 -65.1164322,-10.8483505,195.29 -65.1164474,-10.8483782,194.29 -65.1164551,-10.8483810,193.16 -65.1164932,-10.8484106,192.13 -65.1164780,-10.8485231,189.80 -65.1165085,-10.8485537,189.63 -65.1164932,-10.8485584,189.50 -65.1165009,-10.8485727,189.41 -65.1164398,-10.8486109,189.31 -65.1163483,-10.8485889,188.77 -65.1162720,-10.8485422,188.52 -65.1162186,-10.8485088,186.85 -65.1161880,-10.8485270,187.64 -65.1161041,-10.8485374,185.95 -65.1160049,-10.8485537,185.91 -65.1159744,-10.8485613,185.31 -65.1159744,-10.8485603,185.31 -65.1160126,-10.8485785,185.13 -65.1160812,-10.8486271,183.77 -65.1160812,-10.8486519,183.10 -65.1160812,-10.8486519,182.87 -65.1160278,-10.8485212,182.64 -65.1159592,-10.8484964,182.64 -65.1159515,-10.8484077,182.47 -65.1159286,-10.8483877,182.38 -65.1159821,-10.8483524,181.69 -65.1160202,-10.8483410,177.94 -65.1160355,-10.8483582,177.77 -65.1160431,-10.8483486,177.13 -65.1160431,-10.8483372,176.41 -65.1160812,-10.8484116,176.39 -65.1161194,-10.8484507,173.77 -65.1161270,-10.8484621,172.04 -65.1160812,-10.8484640,170.59 -65.1160660,-10.8484859,169.75 -65.1161346,-10.8485403,170.43 -65.1161423,-10.8485670,169.64 -65.1161652,-10.8486004,169.89 -65.1162186,-10.8486567,171.34 -65.1162720,-10.8487015,172.03 -65.1162872,-10.8487358,172.59 -65.1162338,-10.8487959,172.69 -65.1162109,-10.8487883,173.11 -65.1161423,-10.8487158,173.73 -65.1161118,-10.8487272,173.80 -65.1160736,-10.8487425,174.23 -65.1160431,-10.8487339,174.94 -65.1159973,-10.8487606,175.68 -65.1160126,-10.8488083,176.66 -65.1160355,-10.8488541,177.06 -65.1160660,-10.8489103,178.03 -65.1161041,-10.8489285,176.97 -65.1161041,-10.8489695,175.32 -65.1160889,-10.8489656,174.93 -65.1160049,-10.8489323,175.58 -65.1159668,-10.8488569,175.73 -65.1160355,-10.8486881,173.92 -65.1160507,-10.8486176,173.45 -65.1159897,-10.8486500,172.58 -65.1159515,-10.8486776,172.97 -65.1159439,-10.8486738,172.95 -65.1159439,-10.8485374,171.50 -65.1159744,-10.8484545,170.48 -65.1159973,-10.8483858,169.57 -65.1160126,-10.8483486,169.64 -65.1160126,-10.8483334,169.24 -65.1159744,-10.8482676,167.98 -65.1159592,-10.8482447,167.02 -65.1159668,-10.8482437,166.51 -65.1159592,-10.8481903,164.71 -65.1159515,-10.8481750,162.55 -65.1159439,-10.8481169,160.73 -65.1159363,-10.8480177,157.38 -65.1159286,-10.8480015,155.13 -65.1159058,-10.8479109,153.23 -65.1158752,-10.8478441,153.72 -65.1157761,-10.8477507,154.77 -65.1157379,-10.8476706,154.12 -65.1157303,-10.8476334,153.28 -65.1157303,-10.8475933,152.86 -65.1156769,-10.8475084,155.30 -65.1156311,-10.8474140,155.36 -65.1155853,-10.8473864,153.06 -65.1155777,-10.8473549,155.28 -65.1155472,-10.8473482,155.27 -65.1154785,-10.8473492,158.53 -65.1154633,-10.8473339,158.98 -65.1154404,-10.8473244,159.68 -65.1153412,-10.8473816,163.14 -65.1153107,-10.8473701,165.78 -65.1152039,-10.8473320,167.50 -65.1151352,-10.8473358,169.64 -65.1151199,-10.8472996,171.59 -65.1151123,-10.8472662,172.58 -65.1151810,-10.8472157,173.18 -65.1152191,-10.8471432,174.81 -65.1152191,-10.8470879,175.54 -65.1152191,-10.8470469,175.71 -65.1152420,-10.8469992,174.75 -65.1152344,-10.8468933,175.32 -65.1151962,-10.8467903,175.79 -65.1151581,-10.8466816,177.41 -65.1150589,-10.8466167,178.27 -65.1150284,-10.8465672,179.30 -65.1149979,-10.8465366,180.07 -65.1149979,-10.8464785,180.39 -65.1149368,-10.8464222,181.43 -65.1148682,-10.8463659,182.36 -65.1148071,-10.8462715,183.11 -65.1146927,-10.8462229,184.00 -65.1146774,-10.8461361,185.56 -65.1146317,-10.8460569,186.63 -65.1146240,-10.8459663,187.20 -65.1146317,-10.8459215,186.97 -65.1146317,-10.8458290,186.89 -65.1145782,-10.8457499,186.58 -65.1145401,-10.8456917,186.10 -65.1144943,-10.8455877,185.60 -65.1145248,-10.8454885,184.20 -65.1145325,-10.8453875,183.15 -65.1145782,-10.8452902,182.32 -65.1146240,-10.8452463,181.11 -65.1146164,-10.8452215,181.02 -65.1146240,-10.8452272,180.95 -65.1146393,-10.8452740,180.12 -65.1146774,-10.8453131,180.04 -65.1147385,-10.8453712,177.97 -65.1147690,-10.8454456,176.43 -65.1147842,-10.8454485,175.75 -65.1147156,-10.8453703,175.46 -65.1146393,-10.8453341,175.57 -65.1146469,-10.8452864,173.58 -65.1146698,-10.8452673,172.85 -65.1146927,-10.8452206,172.34 -65.1146851,-10.8452120,171.88 -65.1146774,-10.8451929,171.80 -65.1146927,-10.8452005,172.13 -65.1147003,-10.8452015,171.66 -65.1146927,-10.8452082,171.27 -65.1146851,-10.8452082,170.88 -65.1146927,-10.8451920,170.52 -65.1147614,-10.8451643,170.84 -65.1147461,-10.8451920,172.25 -65.1147766,-10.8451729,172.34 -65.1147614,-10.8451872,171.73 -65.1147614,-10.8451958,171.51 -65.1147614,-10.8451948,171.34 -65.1147614,-10.8451939,171.29 -65.1147766,-10.8451929,171.20 -65.1147842,-10.8451920,171.09 -65.1147842,-10.8451920,171.10 -65.1147766,-10.8451920,171.10 -65.1147766,-10.8451920,171.11 -65.1147690,-10.8451939,171.13 -65.1146545,-10.8452415,171.90 -65.1145935,-10.8452549,171.13 -65.1145935,-10.8452835,170.36 -65.1146011,-10.8452835,170.19 -65.1146240,-10.8452492,170.17 -65.1146393,-10.8452349,169.98 -65.1146469,-10.8452253,169.71 -65.1146469,-10.8452187,169.30 -65.1146164,-10.8452387,168.98 -65.1145706,-10.8452435,167.28 -65.1145706,-10.8452501,167.57 -65.1145630,-10.8452539,167.23 -65.1145706,-10.8452597,166.95 -65.1145782,-10.8452568,166.70 -65.1146011,-10.8452063,166.53 -65.1145859,-10.8452158,166.58 -65.1145706,-10.8452225,166.55 -65.1145401,-10.8452263,164.13 -65.1145935,-10.8451681,164.95 -65.1146622,-10.8450775,166.38 -65.1147003,-10.8449888,165.81 -65.1147079,-10.8448915,165.47 -65.1147156,-10.8447819,164.75 -65.1148071,-10.8447065,164.89 -65.1149139,-10.8446293,164.25 -65.1150208,-10.8445473,164.81 -65.1151047,-10.8445253,164.21 -65.1152039,-10.8444891,163.04 -65.1152954,-10.8444405,162.35 -65.1154175,-10.8444118,162.33 -65.1155167,-10.8444290,161.04 -65.1155930,-10.8444481,159.86 -65.1157227,-10.8444529,157.97 -65.1157913,-10.8444567,156.69 -65.1158218,-10.8444395,156.05 -65.1158981,-10.8444176,155.35 -65.1160278,-10.8444157,155.42 -65.1161270,-10.8444452,155.20 -65.1162491,-10.8444691,155.95 -65.1163483,-10.8444405,156.79 -65.1164627,-10.8444481,157.17 -65.1165619,-10.8444843,157.39 -65.1166458,-10.8444796,157.96 -65.1167450,-10.8444796,158.14 -65.1167984,-10.8444300,159.70 -65.1168900,-10.8443766,159.97 -65.1169815,-10.8443394,160.25 -65.1170731,-10.8442774,161.12 -65.1171341,-10.8441925,162.16 -65.1171875,-10.8440924,163.13 -65.1172638,-10.8440065,164.99 -65.1173401,-10.8439722,166.02 -65.1174316,-10.8438845,167.27 -65.1175156,-10.8438025,168.14 -65.1175919,-10.8437080,168.66 -65.1176224,-10.8436165,170.61 -65.1176682,-10.8435612,171.98 -65.1177139,-10.8434505,172.67 -65.1177597,-10.8433561,173.59 -65.1178284,-10.8432808,174.88 -65.1179047,-10.8431816,175.65 -65.1179810,-10.8431139,175.73 -65.1180725,-10.8429766,178.23 -65.1181335,-10.8429184,180.88 -65.1181717,-10.8428259,182.37 -65.1182404,-10.8427553,183.14 -65.1183472,-10.8426361,184.49 -65.1184158,-10.8425655,184.53 -65.1184998,-10.8425074,183.99 -65.1185608,-10.8424101,185.89 -65.1186295,-10.8423090,187.45 -65.1186829,-10.8422413,187.63 -65.1187515,-10.8421822,186.66 -65.1188202,-10.8421192,185.54 -65.1188660,-10.8420286,185.06 -65.1189423,-10.8419666,184.59 -65.1190338,-10.8418903,184.36 -65.1190872,-10.8418579,183.80 -65.1191635,-10.8418036,182.95 -65.1192322,-10.8417044,183.11 -65.1192856,-10.8415937,183.29 -65.1193390,-10.8414974,183.49 -65.1193390,-10.8414049,182.30 -65.1192780,-10.8413496,181.34 -65.1192474,-10.8412561,180.78 -65.1192551,-10.8411350,182.70 -65.1192322,-10.8410425,181.75 -65.1192093,-10.8409510,182.99 -65.1191711,-10.8408537,183.64 -65.1191788,-10.8407421,181.79 -65.1192474,-10.8406792,179.73 -65.1192322,-10.8406467,178.34 -65.1192322,-10.8405628,177.79 -65.1192093,-10.8404722,177.04 -65.1191559,-10.8403578,175.42 -65.1190872,-10.8402462,174.66 -65.1191025,-10.8401308,174.40 -65.1190720,-10.8400135,175.78 -65.1190567,-10.8399506,175.86 -65.1190872,-10.8398161,176.05 -65.1191330,-10.8396826,175.34 -65.1191788,-10.8395786,174.18 -65.1191788,-10.8394737,175.39 -65.1191330,-10.8393831,176.98 -65.1191711,-10.8393049,176.94 -65.1191711,-10.8392038,176.07 -65.1191406,-10.8391237,176.11 -65.1190796,-10.8390713,174.84 -65.1189804,-10.8390226,174.83 -65.1188812,-10.8390179,172.87 -65.1187592,-10.8390112,172.33 -65.1187515,-10.8390083,171.86 -65.1187439,-10.8390036,171.43 -65.1187515,-10.8389921,171.05 -65.1187592,-10.8389816,170.66 -65.1187744,-10.8389921,170.23 -65.1187820,-10.8389826,169.57 -65.1187744,-10.8390055,167.92 -65.1187744,-10.8390083,167.39 -65.1187744,-10.8390093,167.12 -65.1187744,-10.8390093,167.17 -65.1187744,-10.8390093,167.21 -65.1187744,-10.8390093,167.23 -65.1187744,-10.8390093,167.27 -65.1187668,-10.8390083,167.31 -65.1187668,-10.8390083,167.41 -65.1187668,-10.8390083,167.45 -65.1187668,-10.8390083,167.48 -65.1187668,-10.8390074,167.48 -65.1187668,-10.8390074,167.49 -65.1187668,-10.8390074,167.54 -65.1187668,-10.8390074,167.55 -65.1187668,-10.8390064,167.54 -65.1187668,-10.8390045,167.52 -65.1187363,-10.8389654,168.52 -65.1186600,-10.8388872,170.41 -65.1186218,-10.8387766,169.88 -65.1185760,-10.8386459,172.18 -65.1185760,-10.8385592,173.75 -65.1185226,-10.8384476,176.09 -65.1185379,-10.8383303,177.72 -65.1185150,-10.8382063,178.88 -65.1185074,-10.8381224,180.10 -65.1184921,-10.8380194,179.18 -65.1184769,-10.8379440,181.27 -65.1184616,-10.8378487,182.53 -65.1184311,-10.8377333,183.21 -65.1184311,-10.8376427,182.04 -65.1184540,-10.8375311,180.77 -65.1184311,-10.8374491,180.62 -65.1183777,-10.8373756,181.77 -65.1183167,-10.8372746,182.23 -65.1182175,-10.8372078,180.98 -65.1181717,-10.8371048,181.90 -65.1180954,-10.8370142,182.31 -65.1180267,-10.8369064,183.53 -65.1180115,-10.8367958,185.20 -65.1179123,-10.8367081,185.86 -65.1178207,-10.8366327,188.70 -65.1177750,-10.8365746,189.39 -65.1176910,-10.8365040,189.22 -65.1175995,-10.8364305,189.79 -65.1175079,-10.8363714,188.93 -65.1174240,-10.8362989,191.73 -65.1173935,-10.8361807,189.63 -65.1173248,-10.8361158,187.92 -65.1172943,-10.8360157,185.35 -65.1172562,-10.8359251,181.46 -65.1171646,-10.8358431,179.92 -65.1172104,-10.8357363,179.75 -65.1172333,-10.8356171,180.02 -65.1172485,-10.8355036,177.58 -65.1172638,-10.8353920,180.77 -65.1172485,-10.8353386,177.60 -65.1172638,-10.8353415,179.62 -65.1173019,-10.8353672,177.63 -65.1173019,-10.8353672,177.50 -65.1173019,-10.8353662,177.46 -65.1173019,-10.8353653,177.40 -65.1173019,-10.8353643,177.34 -65.1173019,-10.8353643,177.32 -65.1173019,-10.8353634,177.32 -65.1173019,-10.8353634,177.33 -65.1173019,-10.8353634,177.32 -65.1173019,-10.8353634,177.31 -65.1172943,-10.8353634,177.30 -65.1172943,-10.8353634,177.29 -65.1172943,-10.8353634,177.29 -65.1172943,-10.8353634,177.30 -65.1172943,-10.8353624,177.29 -65.1172943,-10.8353624,177.28 -65.1172791,-10.8353119,177.32 -65.1169968,-10.8351364,174.72 -65.1163177,-10.8347664,173.19 -65.1155243,-10.8343744,172.70 -65.1146851,-10.8339739,171.99 -65.1139145,-10.8336058,171.32 -65.1130600,-10.8331957,174.52 -65.1122971,-10.8328600,171.66 -65.1118774,-10.8326607,163.29 -65.1111450,-10.8323040,159.27 -65.1101837,-10.8318644,151.96 -65.1090622,-10.8313627,155.38 -65.1081161,-10.8309059,159.92 -65.1073074,-10.8305311,158.74 -65.1063461,-10.8300657,161.20 -65.1054077,-10.8296347,155.64 -65.1045151,-10.8292303,155.84 -65.1038818,-10.8289280,154.55 -65.1029663,-10.8285275,149.25 -65.1020432,-10.8280973,146.89 -65.1011200,-10.8277302,145.62 -65.1001663,-10.8279905,144.00 -65.0991058,-10.8285332,138.83 -65.0980988,-10.8290377,136.43 -65.0970459,-10.8296862,137.90 -65.0960312,-10.8303289,146.33 -65.0950012,-10.8309689,150.14 -65.0939789,-10.8316116,154.52 -65.0930099,-10.8322916,156.20 -65.0919800,-10.8329325,159.17 -65.0909882,-10.8335466,157.30 -65.0899734,-10.8342342,156.54 -65.0889511,-10.8348274,158.33 -65.0879898,-10.8354082,160.20 -65.0869522,-10.8360262,160.00 -65.0859985,-10.8365927,157.93 -65.0850372,-10.8371296,154.33 -65.0841675,-10.8376436,147.86 -65.0832977,-10.8381748,140.63 -65.0824966,-10.8387823,140.74 -65.0823288,-10.8388395,144.88 -65.0817566,-10.8387804,144.69 -65.0817032,-10.8387060,144.19 -65.0816879,-10.8387032,144.20 -65.0816803,-10.8386850,143.88 -65.0816803,-10.8386707,144.14 -65.0816803,-10.8386698,144.14 -65.0816803,-10.8386688,144.18 -65.0816803,-10.8386564,145.64 -65.0816803,-10.8386574,145.69 -65.0816803,-10.8386583,145.82 -65.0816574,-10.8386774,145.92 -65.0816727,-10.8386831,147.94 -65.0816650,-10.8386755,148.20 -65.0816498,-10.8386602,148.36 -65.0816574,-10.8386641,148.78 -65.0816574,-10.8386660,148.84 -65.0816574,-10.8386660,148.86 -65.0816574,-10.8386660,148.87 -65.0816574,-10.8386660,148.92 -65.0816574,-10.8386650,148.90 -65.0816650,-10.8386650,148.91 -65.0816574,-10.8386660,148.93 -65.0816650,-10.8386698,148.98 -65.0816727,-10.8386803,149.35 -65.0816803,-10.8386869,149.92 -65.0816803,-10.8386917,150.88 -65.0817261,-10.8386517,151.79 -65.0817719,-10.8386049,152.29 -65.0817795,-10.8386097,152.52 -65.0817871,-10.8386126,152.52 -65.0817947,-10.8386126,152.52 -65.0817947,-10.8386126,152.46 -65.0817871,-10.8386106,152.44 -65.0817642,-10.8385954,152.00 -65.0817719,-10.8385973,151.91 -65.0817642,-10.8385820,152.41 -65.0817566,-10.8385801,152.47 -65.0817642,-10.8385792,152.46 -65.0817947,-10.8385878,150.66 -65.0818024,-10.8385954,150.39 -65.0818176,-10.8386087,150.15 -65.0818100,-10.8385983,149.97 -65.0817871,-10.8385992,150.00 -65.0817566,-10.8385391,148.61 -65.0818100,-10.8385515,147.60 -65.0817947,-10.8385515,147.74 -65.0817642,-10.8385506,148.95 -65.0817566,-10.8385477,149.05 -65.0817566,-10.8385477,149.09 -65.0817719,-10.8385515,149.16 -65.0817871,-10.8385582,149.18 -65.0817871,-10.8385592,149.21 -65.0817947,-10.8385611,149.13 -65.0817490,-10.8386192,148.55 -65.0817032,-10.8386555,146.60 -65.0817184,-10.8386574,146.59 -65.0817184,-10.8386574,146.57 -65.0817261,-10.8386574,146.55 -65.0817032,-10.8387165,145.35 -65.0816956,-10.8387270,145.20 -65.0817108,-10.8387136,146.28 -65.0817108,-10.8387127,146.43 -65.0817108,-10.8387127,146.46 -65.0817108,-10.8387136,146.44 -65.0817108,-10.8387136,146.48 -65.0817108,-10.8387146,146.50 -65.0817108,-10.8387146,146.50 -65.0817108,-10.8387146,146.49 -65.0817108,-10.8387165,146.60 -65.0817108,-10.8387165,146.63 -65.0817032,-10.8387165,146.55 -65.0816956,-10.8387156,146.54 -65.0816727,-10.8386574,149.71 -65.0817337,-10.8385715,150.10 -65.0817490,-10.8385706,150.30 -65.0817413,-10.8385725,150.39 -65.0817337,-10.8385706,150.37 -65.0817413,-10.8385715,150.27 -65.0817413,-10.8385715,150.22 -65.0817337,-10.8385706,150.19 -65.0817337,-10.8385706,150.16 -65.0817337,-10.8385696,150.16 -65.0817337,-10.8385706,150.16 -65.0817337,-10.8385706,150.15 -65.0817261,-10.8385639,150.18 -65.0816956,-10.8385334,149.92 -65.0816956,-10.8385344,149.78 -65.0817413,-10.8386106,144.68 -65.0817032,-10.8386126,143.87 -65.0817032,-10.8386097,143.82 -65.0817032,-10.8386078,143.72 -65.0817032,-10.8386068,143.77 -65.0817032,-10.8386078,143.77 -65.0816803,-10.8386240,143.58 -65.0816727,-10.8386555,143.96 -65.0816727,-10.8386593,143.93 -65.0816803,-10.8386621,143.89 -65.0816803,-10.8386621,143.86 -65.0816727,-10.8386602,143.89 -65.0816574,-10.8386583,143.88 -65.0816498,-10.8386555,143.86 -65.0816422,-10.8386545,143.84 -65.0816574,-10.8386965,143.92 -65.0816574,-10.8386955,144.88 -65.0816650,-10.8386974,144.82 -65.0816574,-10.8386965,144.78 -65.0816574,-10.8386965,144.81 -65.0816879,-10.8387098,144.85 -65.0816803,-10.8387070,144.90 -65.0816727,-10.8387051,145.00 -65.0816803,-10.8387070,145.03 -65.0816879,-10.8387079,144.99 -65.0816803,-10.8387060,145.04 -65.0816803,-10.8387051,145.08 -65.0817261,-10.8387375,145.31 -65.0822983,-10.8388147,146.63 -65.0827866,-10.8392677,143.65 -65.0830688,-10.8399744,141.15 -65.0826263,-10.8409233,138.75 -65.0820313,-10.8420162,140.72 -65.0813522,-10.8430748,150.70 -65.0808029,-10.8440332,150.59 -65.0802307,-10.8450289,153.95 -65.0796890,-10.8460197,155.77 -65.0791779,-10.8470020,157.09 -65.0787735,-10.8477983,158.38 -65.0782166,-10.8486938,159.00 -65.0775604,-10.8495922,161.05 -65.0770035,-10.8505459,164.34 -65.0766373,-10.8511934,168.94 -65.0761566,-10.8520765,172.58 -65.0755463,-10.8530092,176.89 -65.0750732,-10.8539009,179.68 -65.0745544,-10.8548059,185.45 -65.0740585,-10.8556433,191.81 -65.0736160,-10.8563919,191.70 -65.0733566,-10.8569326,184.36 -65.0733566,-10.8569422,179.01 -65.0733719,-10.8569374,178.52 -65.0733566,-10.8569326,178.13 -65.0733643,-10.8569365,177.62 -65.0733643,-10.8569336,177.40 -65.0735321,-10.8569632,176.98 -65.0740891,-10.8571501,173.36 -65.0746155,-10.8572865,168.55 -65.0751572,-10.8574953,161.39 -65.0756378,-10.8576813,167.15 -65.0757065,-10.8576784,164.09 -65.0757294,-10.8576870,163.88 -65.0757217,-10.8576860,163.83 -65.0757370,-10.8576918,163.65 -65.0757446,-10.8577061,163.40 -65.0759811,-10.8577881,162.20 -65.0765610,-10.8579931,163.02 -65.0769348,-10.8581362,160.74 -65.0772781,-10.8582411,158.38 -65.0776062,-10.8583164,162.13 -65.0778656,-10.8584375,160.81 -65.0778961,-10.8584919,157.86 -65.0779495,-10.8585062,157.54 -65.0780411,-10.8585577,156.23 -65.0781250,-10.8586254,153.19 -65.0782089,-10.8586578,150.68 -65.0782471,-10.8586864,149.18 -65.0782013,-10.8586559,149.29 -65.0783005,-10.8587008,148.40 -65.0783615,-10.8587065,148.32 -65.0783386,-10.8586779,147.02 -65.0783386,-10.8586693,147.55 -65.0783005,-10.8586769,147.85 -65.0783005,-10.8586845,147.75 -65.0782928,-10.8586836,147.75 -65.0782852,-10.8586836,147.76 -65.0782776,-10.8586826,147.82 -65.0782700,-10.8586817,147.87 -65.0782776,-10.8586826,147.86 -65.0782852,-10.8586855,147.84 -65.0782852,-10.8586836,147.84 -65.0782852,-10.8586864,147.84 -65.0783005,-10.8586969,147.70 -65.0783081,-10.8586998,147.72 -65.0783157,-10.8587570,147.01 -65.0783081,-10.8587608,147.02 -65.0783081,-10.8587618,147.00 -65.0782928,-10.8587570,146.92 -65.0782776,-10.8587532,146.94 -65.0782776,-10.8587484,147.04 -65.0782852,-10.8587475,146.83 -65.0782776,-10.8587427,146.94 -65.0782547,-10.8586874,148.04 -65.0782471,-10.8586836,148.11 -65.0782471,-10.8586321,150.39 -65.0782623,-10.8585892,150.59 -65.0782700,-10.8586330,150.54 -65.0781555,-10.8586578,149.82 -65.0780411,-10.8586254,149.25 -65.0779343,-10.8585587,147.71 -65.0778656,-10.8585234,145.27 -65.0778275,-10.8585186,144.31 -65.0776978,-10.8586187,144.71 -65.0773926,-10.8586903,145.15 -65.0772934,-10.8586693,145.41 -65.0772934,-10.8586712,145.26 -65.0772858,-10.8587780,142.01 -65.0773163,-10.8589277,140.97 -65.0773239,-10.8589678,142.20 -65.0773087,-10.8589783,142.83 -65.0773010,-10.8589811,143.12 -65.0773087,-10.8589811,143.08 -65.0773010,-10.8588686,142.72 -65.0772781,-10.8587074,144.02 -65.0772705,-10.8587856,148.34 -65.0772781,-10.8589115,148.61 -65.0772781,-10.8589411,148.04 -65.0772781,-10.8589392,147.95 -65.0772934,-10.8587999,149.16 -65.0773010,-10.8586836,148.98 -65.0773010,-10.8586979,148.73 -65.0773010,-10.8586979,148.60 -65.0773087,-10.8587017,148.43 -65.0773163,-10.8587055,148.37 -65.0773163,-10.8587055,148.33 -65.0773087,-10.8587027,148.22 -65.0773010,-10.8587132,148.03 -65.0773163,-10.8587065,148.07 -65.0773163,-10.8587065,148.08 -65.0773087,-10.8587017,148.03 -65.0773010,-10.8587027,148.01 -65.0773087,-10.8587046,148.04 -65.0773087,-10.8587055,148.07 -65.0773087,-10.8587055,148.10 -65.0773087,-10.8587055,148.12 -65.0773087,-10.8587055,148.21 -65.0773087,-10.8587055,148.29 -65.0773087,-10.8587055,148.27 -65.0773087,-10.8587093,148.14 -65.0773163,-10.8587227,147.72 -65.0773163,-10.8587418,147.11 -65.0772858,-10.8586426,148.09 -65.0771637,-10.8582678,148.34 -65.0768280,-10.8581467,154.96 -65.0765076,-10.8580141,154.74 -65.0760727,-10.8578882,159.61 -65.0756683,-10.8577509,164.11 -65.0756989,-10.8577385,162.31 -65.0756836,-10.8577375,162.19 -65.0756836,-10.8577442,162.00 -65.0755920,-10.8577251,160.95 -65.0751190,-10.8575764,160.18 -65.0746460,-10.8574209,158.96 -65.0740814,-10.8572645,157.96 -65.0736084,-10.8570776,156.44 -65.0733337,-10.8569613,155.39 -65.0732727,-10.8569489,153.75 -65.0732574,-10.8569317,151.56 -65.0733185,-10.8569260,146.48 -65.0732574,-10.8569422,149.00 -65.0731888,-10.8570843,149.56 -65.0728836,-10.8576117,146.64 -65.0725021,-10.8582582,143.86 -65.0718231,-10.8585854,142.87 -65.0709381,-10.8585310,140.96 -65.0700302,-10.8583727,142.50 -65.0692902,-10.8581495,145.29 -65.0685883,-10.8579874,144.41 -65.0681381,-10.8584814,133.09 -65.0678177,-10.8592701,132.03 -65.0675735,-10.8597908,133.12 -65.0672607,-10.8605051,138.02 -65.0668945,-10.8613596,139.39 -65.0665741,-10.8620176,137.78 -65.0662460,-10.8626537,136.94 -65.0658951,-10.8635206,143.27 -65.0655136,-10.8643808,149.94 -65.0651321,-10.8652906,156.94 -65.0646362,-10.8662109,169.06 -65.0641251,-10.8670444,173.75 -65.0637360,-10.8679504,176.78 -65.0634308,-10.8688040,180.09 -65.0629654,-10.8696527,183.63 -65.0625153,-10.8705387,188.68 -65.0620880,-10.8715353,193.20 -65.0617828,-10.8725224,200.50 -65.0618057,-10.8731670,200.00 -65.0622406,-10.8736458,195.46 -65.0629578,-10.8742456,181.29 -65.0638351,-10.8747454,168.74 -65.0649261,-10.8752413,157.05 -65.0654526,-10.8756094,148.01 -65.0664444,-10.8761568,141.25 -65.0671005,-10.8765841,133.68 -65.0679092,-10.8769684,122.03 -65.0684967,-10.8775063,116.75 -65.0694427,-10.8780079,123.12 -65.0703735,-10.8785677,132.61 -65.0712967,-10.8791199,130.91 -65.0721588,-10.8796091,126.31 -65.0729065,-10.8802185,126.23 -65.0728531,-10.8810139,137.18 -65.0721054,-10.8814631,145.71 -65.0712357,-10.8819361,145.45 -65.0703812,-10.8824024,141.50 -65.0695114,-10.8828955,135.20 -65.0685806,-10.8835096,139.04 -65.0677567,-10.8840790,140.77 -65.0673981,-10.8843727,141.45 -65.0673904,-10.8843975,141.51 -65.0673828,-10.8844023,141.45 -65.0673828,-10.8844042,141.53 -65.0674438,-10.8844824,142.48 -65.0675278,-10.8846102,144.59 -65.0675812,-10.8846512,146.05 -65.0675888,-10.8846817,146.90 -65.0675888,-10.8846807,147.05 -65.0675888,-10.8846817,147.09 -65.0675812,-10.8846855,147.10 -65.0675812,-10.8846846,147.11 -65.0675812,-10.8846836,147.13 -65.0675735,-10.8846884,147.15 -65.0675735,-10.8846893,147.19 -65.0675659,-10.8846931,147.21 -65.0675507,-10.8846827,147.64 -65.0675583,-10.8846827,147.66 -65.0675507,-10.8846874,147.68 -65.0675507,-10.8846846,147.71 -65.0675583,-10.8846846,147.70 -65.0675812,-10.8847179,147.37 </coordinates>
</LineString>
</MultiGeometry>
</Placemark>
<Folder>
<name>waypoints</name>
<Placemark>
<name>
Sat Dec 17 09:49:20 2016 S=0.68 Km/hr
</name>
<styleUrl>
#styleMap_TLP_Start
</styleUrl>
<Point>
<coordinates>
-65.0732574,-10.8569164,131.61
</coordinates>
</Point>
</Placemark>
<Placemark>
<name>
Sat Dec 17 09:49:30 2016 S=0.44 Km/hr
</name>
<styleUrl>
#styleMap_TLP_Normal
</styleUrl>
<Point>
<coordinates>
-65.0732574,-10.8568621,130.24
</coordinates>
</Point>
</Placemark>
<Placemark>
<name>
Sat Dec 17 09:49:40 2016 S=0.45 Km/hr
</name>
<styleUrl>
#styleMap_TLP_Normal
</styleUrl>
<Point>
<coordinates>
-65.0732498,-10.8568592,130.38
</coordinates>
</Point>
</Placemark>
<Placemark>
<name>
Sat Dec 17 09:49:50 2016 S=0.09 Km/hr
</name>
<styleUrl>
#styleMap_TLP_Normal
</styleUrl>
<Point>
<coordinates>
-65.0732422,-10.8568554,130.19
</coordinates>
</Point>
</Placemark>
<Placemark>
<name>
Sat Dec 17 09:50:00 2016 S=0.97 Km/hr
</name>
<styleUrl>
#styleMap_TLP_Normal
</styleUrl>
<Point>
<coordinates>
-65.0732651,-10.8568573,130.05
</coordinates>
</Point>
</Placemark>
<Placemark>
<name>
Sat Dec 17 09:50:10 2016 S=0.24 Km/hr
</name>
<styleUrl>
#styleMap_TLP_Normal
</styleUrl>
<Point>
<coordinates>
-65.0732498,-10.8568449,130.34
</coordinates>
</Point>
</Placemark>
<Placemark>
<name>
Sat Dec 17 09:50:20 2016 S=23.51 Km/hr
</name>
<styleUrl>
#styleMap_TLP_Normal
</styleUrl>
<Point>
<coordinates>
-65.0733719,-10.8565407,131.00
</coordinates>
</Point>
</Placemark>
<Placemark>
<name>
Sat Dec 17 09:50:30 2016 S=29.10 Km/hr
</name>
<styleUrl>
#styleMap_TLP_Normal
</styleUrl>
<Point>
<coordinates>
-65.0737000,-10.8558846,128.52
</coordinates>
</Point>
</Placemark>
<Placemark>
<name>
Sat Dec 17 09:50:40 2016 S=31.00 Km/hr
</name>
<styleUrl>
#styleMap_TLP_Normal
</styleUrl>
<Point>
<coordinates>
-65.0740509,-10.8552780,127.88
</coordinates>
</Point>
</Placemark>
<Placemark>
<name>
Sat Dec 17 09:50:50 2016 S=32.40 Km/hr
</name>
<styleUrl>
#styleMap_TLP_Normal
</styleUrl>
<Point>
<coordinates>
-65.0745239,-10.8544903,130.38
</coordinates>
</Point>
</Placemark>
<Placemark>
<name>
Sat Dec 17 09:51:00 2016 S=33.44 Km/hr
</name>
<styleUrl>
#styleMap_TLP_Normal
</styleUrl>
<Point>
<coordinates>
-65.0749283,-10.8537560,129.79
</coordinates>
</Point>
</Placemark>
<Placemark>
<name>
Sat Dec 17 09:51:10 2016 S=25.94 Km/hr
</name>
<styleUrl>
#styleMap_TLP_Normal
</styleUrl>
<Point>
<coordinates>
-65.0753555,-10.8530817,130.43
</coordinates>
</Point>
</Placemark>
<Placemark>
<name>
Sat Dec 17 09:51:20 2016 S=23.60 Km/hr
</name>
<styleUrl>
#styleMap_TLP_Normal
</styleUrl>
<Point>
<coordinates>
-65.0757294,-10.8525677,132.17
</coordinates>
</Point>
</Placemark>
<Placemark>
<name>
Sat Dec 17 09:51:30 2016 S=21.68 Km/hr
</name>
<styleUrl>
#styleMap_TLP_Normal
</styleUrl>
<Point>
<coordinates>
-65.0760193,-10.8520594,130.54
</coordinates>
</Point>
</Placemark>
<Placemark>
<name>
Sat Dec 17 09:51:40 2016 S=21.94 Km/hr
</name>
<styleUrl>
#styleMap_TLP_Normal
</styleUrl>
<Point>
<coordinates>
-65.0762863,-10.8515644,127.36
</coordinates>
</Point>
</Placemark>
<Placemark>
<name>
Sat Dec 17 09:51:50 2016 S=15.49 Km/hr
</name>
<styleUrl>
#styleMap_TLP_Normal
</styleUrl>
<Point>
<coordinates>
-65.0766296,-10.8510923,123.51
</coordinates>
</Point>
</Placemark>
<Placemark>
<name>
Sat Dec 17 09:52:00 2016 S=18.45 Km/hr
</name>
<styleUrl>
#styleMap_TLP_Normal
</styleUrl>
<Point>
<coordinates>
-65.0768661,-10.8507032,117.80
</coordinates>
</Point>
</Placemark>
<Placemark>
<name>
Sat Dec 17 09:52:10 2016 S=30.44 Km/hr
</name>
<styleUrl>
#styleMap_TLP_Normal
</styleUrl>
<Point>
<coordinates>
-65.0771866,-10.8500891,117.37
</coordinates>
</Point>
</Placemark>
<Placemark>
<name>
Sat Dec 17 09:52:20 2016 S=30.05 Km/hr
</name>
<styleUrl>
#styleMap_TLP_Normal
</styleUrl>
<Point>
<coordinates>
-65.0776291,-10.8494225,119.10
</coordinates>
</Point>
</Placemark>
<Placemark>
<name>
Sat Dec 17 09:52:30 2016 S=30.84 Km/hr
</name>
<styleUrl>
#styleMap_TLP_Normal
</styleUrl>
<Point>
<coordinates>
-65.0781250,-10.8487787,120.96
</coordinates>
</Point>
</Placemark>
<Placemark>
<name>
Sat Dec 17 09:52:40 2016 S=30.38 Km/hr
</name>
<styleUrl>
#styleMap_TLP_Normal
</styleUrl>
<Point>
<coordinates>
-65.0786591,-10.8478575,127.27
</coordinates>
</Point>
</Placemark>
<Placemark>
<name>
Sat Dec 17 09:52:50 2016 S=34.58 Km/hr
</name>
<styleUrl>
#styleMap_TLP_Normal
</styleUrl>
<Point>
<coordinates>
-65.0789871,-10.8471727,129.56
</coordinates>
</Point>
</Placemark>
<Placemark>
<name>
Sat Dec 17 09:53:00 2016 S=36.18 Km/hr
</name>
<styleUrl>
#styleMap_TLP_Normal
</styleUrl>
<Point>
<coordinates>
-65.0795441,-10.8463612,131.19
</coordinates>
</Point>
</Placemark>
<Placemark>
<name>
Sat Dec 17 09:53:10 2016 S=35.43 Km/hr
</name>
<styleUrl>
#styleMap_TLP_Normal
</styleUrl>
<Point>
<coordinates>
-65.0800476,-10.8454752,132.14
</coordinates>
</Point>
</Placemark>
<Placemark>
<name>
Sat Dec 17 09:53:20 2016 S=32.83 Km/hr
</name>
<styleUrl>
#styleMap_TLP_Normal
</styleUrl>
<Point>
<coordinates>
-65.0805588,-10.8447580,132.80
</coordinates>
</Point>
</Placemark>
<Placemark>
<name>
Sat Dec 17 09:53:30 2016 S=34.69 Km/hr
</name>
<styleUrl>
#styleMap_TLP_Normal
</styleUrl>
<Point>
<coordinates>
-65.0809326,-10.8440018,132.45
</coordinates>
</Point>
</Placemark>
<Placemark>
<name>
Sat Dec 17 09:53:40 2016 S=34.33 Km/hr
</name>
<styleUrl>
#styleMap_TLP_Normal
</styleUrl>
<Point>
<coordinates>
-65.0813293,-10.8431997,132.08
</coordinates>
</Point>
</Placemark>
<Placemark>
<name>
Sat Dec 17 09:53:50 2016 S=36.05 Km/hr
</name>
<styleUrl>
#styleMap_TLP_Normal
</styleUrl>
<Point>
<coordinates>
-65.0818176,-10.8423996,131.83
</coordinates>
</Point>
</Placemark>
<Placemark>
<name>
Sat Dec 17 09:54:00 2016 S=39.35 Km/hr
</name>
<styleUrl>
#styleMap_TLP_Normal
</styleUrl>
<Point>
<coordinates>
-65.0823059,-10.8415670,130.95
</coordinates>
</Point>
</Placemark>
<Placemark>
<name>
Sat Dec 17 09:54:10 2016 S=38.64 Km/hr
</name>
<styleUrl>
#styleMap_TLP_Normal
</styleUrl>
<Point>
<coordinates>
-65.0826340,-10.8407831,131.66
</coordinates>
</Point>
</Placemark>
<Placemark>
<name>
Sat Dec 17 09:54:20 2016 S=33.17 Km/hr
</name>
<styleUrl>
#styleMap_TLP_Normal
</styleUrl>
<Point>
<coordinates>
-65.0830612,-10.8400145,132.82
</coordinates>
</Point>
</Placemark>
<Placemark>
<name>
Sat Dec 17 09:54:30 2016 S=29.42 Km/hr
</name>
<styleUrl>
#styleMap_TLP_Normal
</styleUrl>
<Point>
<coordinates>
-65.0828400,-10.8393602,134.64
</coordinates>
</Point>
</Placemark>
<Placemark>
<name>
Sat Dec 17 09:54:40 2016 S=15.84 Km/hr
</name>
<styleUrl>
#styleMap_TLP_Normal
</styleUrl>
<Point>
<coordinates>
-65.0824509,-10.8387861,138.06
</coordinates>
</Point>
</Placemark>
<Placemark>
<name>
Sat Dec 17 09:54:50 2016 S=28.65 Km/hr
</name>
<styleUrl>
#styleMap_TLP_Normal
</styleUrl>
<Point>
<coordinates>
-65.0829849,-10.8383312,141.19
</coordinates>
</Point>
</Placemark>
<Placemark>
<name>
Sat Dec 17 09:55:00 2016 S=30.00 Km/hr
</name>
<styleUrl>
#styleMap_TLP_Normal
</styleUrl>
<Point>
<coordinates>
-65.0836716,-10.8378515,137.14
</coordinates>
</Point>
</Placemark>
<Placemark>
<name>
Sat Dec 17 09:55:10 2016 S=44.43 Km/hr
</name>
<styleUrl>
#styleMap_TLP_Normal
</styleUrl>
<Point>
<coordinates>
-65.0848160,-10.8373394,133.16
</coordinates>
</Point>
</Placemark>
<Placemark>
<name>
Sat Dec 17 09:55:20 2016 S=43.86 Km/hr
</name>
<styleUrl>
#styleMap_TLP_Normal
</styleUrl>
<Point>
<coordinates>
-65.0858917,-10.8366480,128.85
</coordinates>
</Point>
</Placemark>
<Placemark>
<name>
Sat Dec 17 09:55:30 2016 S=36.72 Km/hr
</name>
<styleUrl>
#styleMap_TLP_Normal
</styleUrl>
<Point>
<coordinates>
-65.0868912,-10.8359804,130.96
</coordinates>
</Point>
</Placemark>
<Placemark>
<name>
Sat Dec 17 09:55:40 2016 S=36.79 Km/hr
</name>
<styleUrl>
#styleMap_TLP_Normal
</styleUrl>
<Point>
<coordinates>
-65.0877304,-10.8354530,139.03
</coordinates>
</Point>
</Placemark>
<Placemark>
<name>
Sat Dec 17 09:55:50 2016 S=35.92 Km/hr
</name>
<styleUrl>
#styleMap_TLP_Normal
</styleUrl>
<Point>
<coordinates>
-65.0885773,-10.8350229,142.93
</coordinates>
</Point>
</Placemark>
<Placemark>
<name>
Sat Dec 17 09:56:00 2016 S=40.56 Km/hr
</name>
<styleUrl>
#styleMap_TLP_Normal
</styleUrl>
<Point>
<coordinates>
-65.0894928,-10.8344421,149.11
</coordinates>
</Point>
</Placemark>
<Placemark>
<name>
Sat Dec 17 09:56:10 2016 S=46.89 Km/hr
</name>
<styleUrl>
#styleMap_TLP_Normal
</styleUrl>
<Point>
<coordinates>
-65.0904160,-10.8338537,151.95
</coordinates>
</Point>
</Placemark>
<Placemark>
<name>
Sat Dec 17 09:56:20 2016 S=40.79 Km/hr
</name>
<styleUrl>
#styleMap_TLP_Normal
</styleUrl>
<Point>
<coordinates>
-65.0913544,-10.8332882,152.61
</coordinates>
</Point>
</Placemark>
<Placemark>
<name>
Sat Dec 17 09:56:30 2016 S=38.16 Km/hr
</name>
<styleUrl>
#styleMap_TLP_Normal
</styleUrl>
<Point>
<coordinates>
-65.0922546,-10.8327227,153.46
</coordinates>
</Point>
</Placemark>
<Placemark>
<name>
Sat Dec 17 09:56:40 2016 S=42.95 Km/hr
</name>
<styleUrl>
#styleMap_TLP_Normal
</styleUrl>
<Point>
<coordinates>
-65.0932007,-10.8321619,155.60
</coordinates>
</Point>
</Placemark>
<Placemark>
<name>
Sat Dec 17 09:56:50 2016 S=45.62 Km/hr
</name>
<styleUrl>
#styleMap_TLP_Normal
</styleUrl>
<Point>
<coordinates>
-65.0941162,-10.8315916,156.79
</coordinates>
</Point>
</Placemark>
<Placemark>
<name>
Sat Dec 17 09:57:00 2016 S=46.62 Km/hr
</name>
<styleUrl>
#styleMap_TLP_Normal
</styleUrl>
<Point>
<coordinates>
-65.0951309,-10.8309364,157.72
</coordinates>
</Point>
</Placemark>
<Placemark>
<name>
Sat Dec 17 09:57:10 2016 S=45.56 Km/hr
</name>
<styleUrl>
#styleMap_TLP_Normal
</styleUrl>
<Point>
<coordinates>
-65.0960846,-10.8303099,159.41
</coordinates>
</Point>
</Placemark>
<Placemark>
<name>
Sat Dec 17 09:57:20 2016 S=46.33 Km/hr
</name>
<styleUrl>
#styleMap_TLP_Normal
</styleUrl>
<Point>
<coordinates>
-65.0970764,-10.8296871,157.46
</coordinates>
</Point>
</Placemark>
<Placemark>
<name>
Sat Dec 17 09:57:30 2016 S=49.57 Km/hr
</name>
<styleUrl>
#styleMap_TLP_Normal
</styleUrl>
<Point>
<coordinates>
-65.0981522,-10.8290634,155.20
</coordinates>
</Point>
</Placemark>
<Placemark>
<name>
Sat Dec 17 09:57:40 2016 S=44.02 Km/hr
</name>
<styleUrl>
#styleMap_TLP_Normal
</styleUrl>
<Point>
<coordinates>
-65.0991592,-10.8285046,155.66
</coordinates>
</Point>
</Placemark>
<Placemark>
<name>
Sat Dec 17 09:57:50 2016 S=41.86 Km/hr
</name>
<styleUrl>
#styleMap_TLP_Normal
</styleUrl>
<Point>
<coordinates>
-65.1000977,-10.8280230,155.86
</coordinates>
</Point>
</Placemark>
<Placemark>
<name>
Sat Dec 17 09:58:00 2016 S=36.34 Km/hr
</name>
<styleUrl>
#styleMap_TLP_Normal
</styleUrl>
<Point>
<coordinates>
-65.1010513,-10.8276997,157.13
</coordinates>
</Point>
</Placemark>
<Placemark>
<name>
Sat Dec 17 09:58:10 2016 S=42.66 Km/hr
</name>
<styleUrl>
#styleMap_TLP_Normal
</styleUrl>
<Point>
<coordinates>
-65.1020432,-10.8280926,158.54
</coordinates>
</Point>
</Placemark>
<Placemark>
<name>
Sat Dec 17 09:58:20 2016 S=41.46 Km/hr
</name>
<styleUrl>
#styleMap_TLP_Normal
</styleUrl>
<Point>
<coordinates>
-65.1030197,-10.8285484,160.27
</coordinates>
</Point>
</Placemark>
<Placemark>
<name>
Sat Dec 17 09:58:30 2016 S=45.59 Km/hr
</name>
<styleUrl>
#styleMap_TLP_Normal
</styleUrl>
<Point>
<coordinates>
-65.1040344,-10.8290262,159.85
</coordinates>
</Point>
</Placemark>
<Placemark>
<name>
Sat Dec 17 09:58:40 2016 S=46.84 Km/hr
</name>
<styleUrl>
#styleMap_TLP_Normal
</styleUrl>
<Point>
<coordinates>
-65.1050797,-10.8295345,158.34
</coordinates>
</Point>
</Placemark>
<Placemark>
<name>
Sat Dec 17 09:58:50 2016 S=48.02 Km/hr
</name>
<styleUrl>
#styleMap_TLP_Normal
</styleUrl>
<Point>
<coordinates>
-65.1061325,-10.8300104,158.79
</coordinates>
</Point>
</Placemark>
<Placemark>
<name>
Sat Dec 17 09:59:00 2016 S=45.53 Km/hr
</name>
<styleUrl>
#styleMap_TLP_Normal
</styleUrl>
<Point>
<coordinates>
-65.1071854,-10.8305178,161.30
</coordinates>
</Point>
</Placemark>
<Placemark>
<name>
Sat Dec 17 09:59:10 2016 S=45.74 Km/hr
</name>
<styleUrl>
#styleMap_TLP_Normal
</styleUrl>
<Point>
<coordinates>
-65.1082077,-10.8310270,158.35
</coordinates>
</Point>
</Placemark>
<Placemark>
<name>
Sat Dec 17 09:59:20 2016 S=47.99 Km/hr
</name>
<styleUrl>
#styleMap_TLP_Normal
</styleUrl>
<Point>
<coordinates>
-65.1092606,-10.8314762,163.56
</coordinates>
</Point>
</Placemark>
<Placemark>
<name>
Sat Dec 17 09:59:30 2016 S=44.56 Km/hr
</name>
<styleUrl>
#styleMap_TLP_Normal
</styleUrl>
<Point>
<coordinates>
-65.1103439,-10.8319664,164.31
</coordinates>
</Point>
</Placemark>
<Placemark>
<name>
Sat Dec 17 09:59:40 2016 S=41.31 Km/hr
</name>
<styleUrl>
#styleMap_TLP_Normal
</styleUrl>
<Point>
<coordinates>
-65.1113586,-10.8324461,165.47
</coordinates>
</Point>
</Placemark>
<Placemark>
<name>
Sat Dec 17 09:59:50 2016 S=18.82 Km/hr
</name>
<styleUrl>
#styleMap_TLP_Normal
</styleUrl>
<Point>
<coordinates>
-65.1120148,-10.8327379,165.77
</coordinates>
</Point>
</Placemark>
<Placemark>
<name>
Sat Dec 17 10:00:00 2016 S=35.40 Km/hr
</name>
<styleUrl>
#styleMap_TLP_Normal
</styleUrl>
<Point>
<coordinates>
-65.1127014,-10.8330469,168.18
</coordinates>
</Point>
</Placemark>
<Placemark>
<name>
Sat Dec 17 10:00:10 2016 S=32.16 Km/hr
</name>
<styleUrl>
#styleMap_TLP_Normal
</styleUrl>
<Point>
<coordinates>
-65.1134720,-10.8334026,169.48
</coordinates>
</Point>
</Placemark>
<Placemark>
<name>
Sat Dec 17 10:00:20 2016 S=33.41 Km/hr
</name>
<styleUrl>
#styleMap_TLP_Normal
</styleUrl>
<Point>
<coordinates>
-65.1142120,-10.8338099,163.73
</coordinates>
</Point>
</Placemark>
<Placemark>
<name>
Sat Dec 17 10:00:30 2016 S=29.95 Km/hr
</name>
<styleUrl>
#styleMap_TLP_Normal
</styleUrl>
<Point>
<coordinates>
-65.1149292,-10.8341179,162.73
</coordinates>
</Point>
</Placemark>
<Placemark>
<name>
Sat Dec 17 10:00:40 2016 S=29.28 Km/hr
</name>
<styleUrl>
#styleMap_TLP_Normal
</styleUrl>
<Point>
<coordinates>
-65.1155930,-10.8344421,157.58
</coordinates>
</Point>
</Placemark>
<Placemark>
<name>
Sat Dec 17 10:00:50 2016 S=28.71 Km/hr
</name>
<styleUrl>
#styleMap_TLP_Normal
</styleUrl>
<Point>
<coordinates>
-65.1162643,-10.8347712,156.98
</coordinates>
</Point>
</Placemark>
<Placemark>
<name>
Sat Dec 17 10:01:00 2016 S=13.63 Km/hr
</name>
<styleUrl>
#styleMap_TLP_Normal
</styleUrl>
<Point>
<coordinates>
-65.1166611,-10.8349152,165.90
</coordinates>
</Point>
</Placemark>
<Placemark>
<name>
Sat Dec 17 10:01:10 2016 S=18.93 Km/hr
</name>
<styleUrl>
#styleMap_TLP_Normal
</styleUrl>
<Point>
<coordinates>
-65.1170578,-10.8351240,172.30
</coordinates>
</Point>
</Placemark>
<Placemark>
<name>
Sat Dec 17 10:01:20 2016 S=1.79 Km/hr
</name>
<styleUrl>
#styleMap_TLP_Normal
</styleUrl>
<Point>
<coordinates>
-65.1172409,-10.8352480,175.42
</coordinates>
</Point>
</Placemark>
<Placemark>
<name>
Sat Dec 17 10:01:30 2016 S=2.94 Km/hr
</name>
<styleUrl>
#styleMap_TLP_Normal
</styleUrl>
<Point>
<coordinates>
-65.1172104,-10.8352633,173.91
</coordinates>
</Point>
</Placemark>
<Placemark>
<name>
Sat Dec 17 10:01:40 2016 S=4.85 Km/hr
</name>
<styleUrl>
#styleMap_TLP_Normal
</styleUrl>
<Point>
<coordinates>
-65.1172333,-10.8353157,172.67
</coordinates>
</Point>
</Placemark>
<Placemark>
<name>
Sat Dec 17 10:01:50 2016 S=0.08 Km/hr
</name>
<styleUrl>
#styleMap_TLP_Normal
</styleUrl>
<Point>
<coordinates>
-65.1172638,-10.8353367,173.62
</coordinates>
</Point>
</Placemark>
<Placemark>
<name>
Sat Dec 17 10:02:00 2016 S=1.54 Km/hr
</name>
<styleUrl>
#styleMap_TLP_Normal
</styleUrl>
<Point>
<coordinates>
-65.1172562,-10.8353338,173.76
</coordinates>
</Point>
</Placemark>
<Placemark>
<name>
Sat Dec 17 10:02:10 2016 S=2.69 Km/hr
</name>
<styleUrl>
#styleMap_TLP_Normal
</styleUrl>
<Point>
<coordinates>
-65.1172104,-10.8353052,174.02
</coordinates>
</Point>
</Placemark>
<Placemark>
<name>
Sat Dec 17 10:02:20 2016 S=0.20 Km/hr
</name>
<styleUrl>
#styleMap_TLP_Normal
</styleUrl>
<Point>
<coordinates>
-65.1172028,-10.8352451,174.67
</coordinates>
</Point>
</Placemark>
<Placemark>
<name>
Sat Dec 17 10:02:30 2016 S=0.29 Km/hr
</name>
<styleUrl>
#styleMap_TLP_Normal
</styleUrl>
<Point>
<coordinates>
-65.1172028,-10.8352451,174.89
</coordinates>
</Point>
</Placemark>
<Placemark>
<name>
Sat Dec 17 10:02:40 2016 S=0.68 Km/hr
</name>
<styleUrl>
#styleMap_TLP_Normal
</styleUrl>
<Point>
<coordinates>
-65.1172104,-10.8352451,174.89
</coordinates>
</Point>
</Placemark>
<Placemark>
<name>
Sat Dec 17 10:02:50 2016 S=1.03 Km/hr
</name>
<styleUrl>
#styleMap_TLP_Normal
</styleUrl>
<Point>
<coordinates>
-65.1172180,-10.8352499,174.94
</coordinates>
</Point>
</Placemark>
<Placemark>
<name>
Sat Dec 17 10:03:00 2016 S=1.99 Km/hr
</name>
<styleUrl>
#styleMap_TLP_Normal
</styleUrl>
<Point>
<coordinates>
-65.1172333,-10.8352976,174.35
</coordinates>
</Point>
</Placemark>
<Placemark>
<name>
Sat Dec 17 10:03:10 2016 S=1.73 Km/hr
</name>
<styleUrl>
#styleMap_TLP_Normal
</styleUrl>
<Point>
<coordinates>
-65.1172104,-10.8353300,174.41
</coordinates>
</Point>
</Placemark>
<Placemark>
<name>
Sat Dec 17 10:03:20 2016 S=4.42 Km/hr
</name>
<styleUrl>
#styleMap_TLP_Normal
</styleUrl>
<Point>
<coordinates>
-65.1172562,-10.8353920,174.57
</coordinates>
</Point>
</Placemark>
<Placemark>
<name>
Sat Dec 17 10:03:30 2016 S=2.37 Km/hr
</name>
<styleUrl>
#styleMap_TLP_Normal
</styleUrl>
<Point>
<coordinates>
-65.1172562,-10.8354959,175.47
</coordinates>
</Point>
</Placemark>
<Placemark>
<name>
Sat Dec 17 10:03:40 2016 S=4.74 Km/hr
</name>
<styleUrl>
#styleMap_TLP_Normal
</styleUrl>
<Point>
<coordinates>
-65.1172485,-10.8356152,176.05
</coordinates>
</Point>
</Placemark>
<Placemark>
<name>
Sat Dec 17 10:03:50 2016 S=3.03 Km/hr
</name>
<styleUrl>
#styleMap_TLP_Normal
</styleUrl>
<Point>
<coordinates>
-65.1172409,-10.8357210,174.93
</coordinates>
</Point>
</Placemark>
<Placemark>
<name>
Sat Dec 17 10:04:00 2016 S=3.23 Km/hr
</name>
<styleUrl>
#styleMap_TLP_Normal
</styleUrl>
<Point>
<coordinates>
-65.1172485,-10.8358183,174.16
</coordinates>
</Point>
</Placemark>
<Placemark>
<name>
Sat Dec 17 10:04:10 2016 S=4.33 Km/hr
</name>
<styleUrl>
#styleMap_TLP_Normal
</styleUrl>
<Point>
<coordinates>
-65.1172714,-10.8359528,175.07
</coordinates>
</Point>
</Placemark>
<Placemark>
<name>
Sat Dec 17 10:04:20 2016 S=5.46 Km/hr
</name>
<styleUrl>
#styleMap_TLP_Normal
</styleUrl>
<Point>
<coordinates>
-65.1173248,-10.8360329,174.61
</coordinates>
</Point>
</Placemark>
<Placemark>
<name>
Sat Dec 17 10:04:30 2016 S=4.74 Km/hr
</name>
<styleUrl>
#styleMap_TLP_Normal
</styleUrl>
<Point>
<coordinates>
-65.1173935,-10.8361130,172.21
</coordinates>
</Point>
</Placemark>
<Placemark>
<name>
Sat Dec 17 10:04:40 2016 S=4.06 Km/hr
</name>
<styleUrl>
#styleMap_TLP_Normal
</styleUrl>
<Point>
<coordinates>
-65.1174774,-10.8361921,170.94
</coordinates>
</Point>
</Placemark>
<Placemark>
<name>
Sat Dec 17 10:04:50 2016 S=3.39 Km/hr
</name>
<styleUrl>
#styleMap_TLP_Normal
</styleUrl>
<Point>
<coordinates>
-65.1174774,-10.8362970,171.74
</coordinates>
</Point>
</Placemark>
<Placemark>
<name>
Sat Dec 17 10:05:00 2016 S=2.91 Km/hr
</name>
<styleUrl>
#styleMap_TLP_Normal
</styleUrl>
<Point>
<coordinates>
-65.1175461,-10.8363514,173.76
</coordinates>
</Point>
</Placemark>
<Placemark>
<name>
Sat Dec 17 10:05:10 2016 S=3.60 Km/hr
</name>
<styleUrl>
#styleMap_TLP_Normal
</styleUrl>
<Point>
<coordinates>
-65.1175995,-10.8364429,173.13
</coordinates>
</Point>
</Placemark>
<Placemark>
<name>
Sat Dec 17 10:05:20 2016 S=2.90 Km/hr
</name>
<styleUrl>
#styleMap_TLP_Normal
</styleUrl>
<Point>
<coordinates>
-65.1176376,-10.8365545,173.77
</coordinates>
</Point>
</Placemark>
<Placemark>
<name>
Sat Dec 17 10:05:30 2016 S=2.34 Km/hr
</name>
<styleUrl>
#styleMap_TLP_Normal
</styleUrl>
<Point>
<coordinates>
-65.1176758,-10.8366241,174.79
</coordinates>
</Point>
</Placemark>
<Placemark>
<name>
Sat Dec 17 10:05:40 2016 S=2.01 Km/hr
</name>
<styleUrl>
#styleMap_TLP_Normal
</styleUrl>
<Point>
<coordinates>
-65.1177063,-10.8366957,175.24
</coordinates>
</Point>
</Placemark>
<Placemark>
<name>
Sat Dec 17 10:05:50 2016 S=1.93 Km/hr
</name>
<styleUrl>
#styleMap_TLP_Normal
</styleUrl>
<Point>
<coordinates>
-65.1177139,-10.8367310,175.63
</coordinates>
</Point>
</Placemark>
<Placemark>
<name>
Sat Dec 17 10:06:00 2016 S=0.06 Km/hr
</name>
<styleUrl>
#styleMap_TLP_Normal
</styleUrl>
<Point>
<coordinates>
-65.1177063,-10.8367701,175.79
</coordinates>
</Point>
</Placemark>
<Placemark>
<name>
Sat Dec 17 10:06:10 2016 S=1.22 Km/hr
</name>
<styleUrl>
#styleMap_TLP_Normal
</styleUrl>
<Point>
<coordinates>
-65.1176834,-10.8367710,175.75
</coordinates>
</Point>
</Placemark>
<Placemark>
<name>
Sat Dec 17 10:06:20 2016 S=0.50 Km/hr
</name>
<styleUrl>
#styleMap_TLP_Normal
</styleUrl>
<Point>
<coordinates>
-65.1176682,-10.8367863,175.61
</coordinates>
</Point>
</Placemark>
<Placemark>
<name>
Sat Dec 17 10:06:30 2016 S=0.72 Km/hr
</name>
<styleUrl>
#styleMap_TLP_Normal
</styleUrl>
<Point>
<coordinates>
-65.1176605,-10.8368006,175.60
</coordinates>
</Point>
</Placemark>
<Placemark>
<name>
Sat Dec 17 10:06:40 2016 S=0.19 Km/hr
</name>
<styleUrl>
#styleMap_TLP_Normal
</styleUrl>
<Point>
<coordinates>
-65.1176453,-10.8367968,175.66
</coordinates>
</Point>
</Placemark>
<Placemark>
<name>
Sat Dec 17 10:06:50 2016 S=0.60 Km/hr
</name>
<styleUrl>
#styleMap_TLP_Normal
</styleUrl>
<Point>
<coordinates>
-65.1176376,-10.8367939,175.68
</coordinates>
</Point>
</Placemark>
<Placemark>
<name>
Sat Dec 17 10:07:00 2016 S=0.65 Km/hr
</name>
<styleUrl>
#styleMap_TLP_Normal
</styleUrl>
<Point>
<coordinates>
-65.1176682,-10.8367844,175.79
</coordinates>
</Point>
</Placemark>
<Placemark>
<name>
Sat Dec 17 10:07:10 2016 S=0.58 Km/hr
</name>
<styleUrl>
#styleMap_TLP_Normal
</styleUrl>
<Point>
<coordinates>
-65.1176682,-10.8367863,175.78
</coordinates>
</Point>
</Placemark>
<Placemark>
<name>
Sat Dec 17 10:07:20 2016 S=1.45 Km/hr
</name>
<styleUrl>
#styleMap_TLP_Normal
</styleUrl>
<Point>
<coordinates>
-65.1176834,-10.8367958,175.78
</coordinates>
</Point>
</Placemark>
<Placemark>
<name>
Sat Dec 17 10:07:30 2016 S=1.13 Km/hr
</name>
<styleUrl>
#styleMap_TLP_Normal
</styleUrl>
<Point>
<coordinates>
-65.1176834,-10.8367729,175.79
</coordinates>
</Point>
</Placemark>
<Placemark>
<name>
Sat Dec 17 10:07:40 2016 S=0.69 Km/hr
</name>
<styleUrl>
#styleMap_TLP_Normal
</styleUrl>
<Point>
<coordinates>
-65.1176682,-10.8367701,175.74
</coordinates>
</Point>
</Placemark>
<Placemark>
<name>
Sat Dec 17 10:07:50 2016 S=0.49 Km/hr
</name>
<styleUrl>
#styleMap_TLP_Normal
</styleUrl>
<Point>
<coordinates>
-65.1176605,-10.8367682,175.75
</coordinates>
</Point>
</Placemark>
<Placemark>
<name>
Sat Dec 17 10:08:00 2016 S=0.66 Km/hr
</name>
<styleUrl>
#styleMap_TLP_Normal
</styleUrl>
<Point>
<coordinates>
-65.1176529,-10.8367662,175.75
</coordinates>
</Point>
</Placemark>
<Placemark>
<name>
Sat Dec 17 10:08:10 2016 S=0.48 Km/hr
</name>
<styleUrl>
#styleMap_TLP_Normal
</styleUrl>
<Point>
<coordinates>
-65.1176453,-10.8367634,175.73
</coordinates>
</Point>
</Placemark>
<Placemark>
<name>
Sat Dec 17 10:08:20 2016 S=0.43 Km/hr
</name>
<styleUrl>
#styleMap_TLP_Normal
</styleUrl>
<Point>
<coordinates>
-65.1176605,-10.8367682,175.74
</coordinates>
</Point>
</Placemark>
<Placemark>
<name>
Sat Dec 17 10:08:30 2016 S=0.64 Km/hr
</name>
<styleUrl>
#styleMap_TLP_Normal
</styleUrl>
<Point>
<coordinates>
-65.1176682,-10.8367720,175.76
</coordinates>
</Point>
</Placemark>
<Placemark>
<name>
Sat Dec 17 10:08:40 2016 S=1.83 Km/hr
</name>
<styleUrl>
#styleMap_TLP_Normal
</styleUrl>
<Point>
<coordinates>
-65.1176758,-10.8367739,175.78
</coordinates>
</Point>
</Placemark>
<Placemark>
<name>
Sat Dec 17 10:08:50 2016 S=3.81 Km/hr
</name>
<styleUrl>
#styleMap_TLP_Normal
</styleUrl>
<Point>
<coordinates>
-65.1178513,-10.8367567,176.27
</coordinates>
</Point>
</Placemark>
<Placemark>
<name>
Sat Dec 17 10:09:00 2016 S=3.11 Km/hr
</name>
<styleUrl>
#styleMap_TLP_Normal
</styleUrl>
<Point>
<coordinates>
-65.1179352,-10.8368320,176.13
</coordinates>
</Point>
</Placemark>
<Placemark>
<name>
Sat Dec 17 10:09:10 2016 S=5.46 Km/hr
</name>
<styleUrl>
#styleMap_TLP_Normal
</styleUrl>
<Point>
<coordinates>
-65.1179810,-10.8369703,174.69
</coordinates>
</Point>
</Placemark>
<Placemark>
<name>
Sat Dec 17 10:09:20 2016 S=3.88 Km/hr
</name>
<styleUrl>
#styleMap_TLP_Normal
</styleUrl>
<Point>
<coordinates>
-65.1180725,-10.8370667,173.88
</coordinates>
</Point>
</Placemark>
<Placemark>
<name>
Sat Dec 17 10:09:30 2016 S=5.01 Km/hr
</name>
<styleUrl>
#styleMap_TLP_Normal
</styleUrl>
<Point>
<coordinates>
-65.1181641,-10.8371429,173.63
</coordinates>
</Point>
</Placemark>
<Placemark>
<name>
Sat Dec 17 10:09:40 2016 S=3.72 Km/hr
</name>
<styleUrl>
#styleMap_TLP_Normal
</styleUrl>
<Point>
<coordinates>
-65.1182404,-10.8372440,173.10
</coordinates>
</Point>
</Placemark>
<Placemark>
<name>
Sat Dec 17 10:09:50 2016 S=4.24 Km/hr
</name>
<styleUrl>
#styleMap_TLP_Normal
</styleUrl>
<Point>
<coordinates>
-65.1183548,-10.8372803,171.58
</coordinates>
</Point>
</Placemark>
<Placemark>
<name>
Sat Dec 17 10:10:00 2016 S=3.94 Km/hr
</name>
<styleUrl>
#styleMap_TLP_Normal
</styleUrl>
<Point>
<coordinates>
-65.1184311,-10.8373690,171.27
</coordinates>
</Point>
</Placemark>
<Placemark>
<name>
Sat Dec 17 10:10:10 2016 S=4.87 Km/hr
</name>
<styleUrl>
#styleMap_TLP_Normal
</styleUrl>
<Point>
<coordinates>
-65.1184998,-10.8374805,170.11
</coordinates>
</Point>
</Placemark>
<Placemark>
<name>
Sat Dec 17 10:10:20 2016 S=3.48 Km/hr
</name>
<styleUrl>
#styleMap_TLP_Normal
</styleUrl>
<Point>
<coordinates>
-65.1185150,-10.8375912,171.59
</coordinates>
</Point>
</Placemark>
<Placemark>
<name>
Sat Dec 17 10:10:30 2016 S=3.89 Km/hr
</name>
<styleUrl>
#styleMap_TLP_Normal
</styleUrl>
<Point>
<coordinates>
-65.1185455,-10.8377323,172.34
</coordinates>
</Point>
</Placemark>
<Placemark>
<name>
Sat Dec 17 10:10:40 2016 S=4.62 Km/hr
</name>
<styleUrl>
#styleMap_TLP_Normal
</styleUrl>
<Point>
<coordinates>
-65.1185837,-10.8378716,169.63
</coordinates>
</Point>
</Placemark>
<Placemark>
<name>
Sat Dec 17 10:10:50 2016 S=4.54 Km/hr
</name>
<styleUrl>
#styleMap_TLP_Normal
</styleUrl>
<Point>
<coordinates>
-65.1186371,-10.8379641,169.09
</coordinates>
</Point>
</Placemark>
<Placemark>
<name>
Sat Dec 17 10:11:00 2016 S=4.50 Km/hr
</name>
<styleUrl>
#styleMap_TLP_Normal
</styleUrl>
<Point>
<coordinates>
-65.1186752,-10.8380785,169.39
</coordinates>
</Point>
</Placemark>
<Placemark>
<name>
Sat Dec 17 10:11:10 2016 S=4.45 Km/hr
</name>
<styleUrl>
#styleMap_TLP_Normal
</styleUrl>
<Point>
<coordinates>
-65.1186600,-10.8382177,172.51
</coordinates>
</Point>
</Placemark>
<Placemark>
<name>
Sat Dec 17 10:11:20 2016 S=4.30 Km/hr
</name>
<styleUrl>
#styleMap_TLP_Normal
</styleUrl>
<Point>
<coordinates>
-65.1186371,-10.8383503,172.63
</coordinates>
</Point>
</Placemark>
<Placemark>
<name>
Sat Dec 17 10:11:30 2016 S=5.02 Km/hr
</name>
<styleUrl>
#styleMap_TLP_Normal
</styleUrl>
<Point>
<coordinates>
-65.1186600,-10.8384552,175.08
</coordinates>
</Point>
</Placemark>
<Placemark>
<name>
Sat Dec 17 10:11:40 2016 S=4.13 Km/hr
</name>
<styleUrl>
#styleMap_TLP_Normal
</styleUrl>
<Point>
<coordinates>
-65.1186447,-10.8385696,174.64
</coordinates>
</Point>
</Placemark>
<Placemark>
<name>
Sat Dec 17 10:11:50 2016 S=2.83 Km/hr
</name>
<styleUrl>
#styleMap_TLP_Normal
</styleUrl>
<Point>
<coordinates>
-65.1186371,-10.8386698,173.60
</coordinates>
</Point>
</Placemark>
<Placemark>
<name>
Sat Dec 17 10:12:00 2016 S=2.79 Km/hr
</name>
<styleUrl>
#styleMap_TLP_Normal
</styleUrl>
<Point>
<coordinates>
-65.1186142,-10.8387718,171.91
</coordinates>
</Point>
</Placemark>
<Placemark>
<name>
Sat Dec 17 10:12:10 2016 S=0.33 Km/hr
</name>
<styleUrl>
#styleMap_TLP_Normal
</styleUrl>
<Point>
<coordinates>
-65.1186295,-10.8388042,172.05
</coordinates>
</Point>
</Placemark>
<Placemark>
<name>
Sat Dec 17 10:12:20 2016 S=0.06 Km/hr
</name>
<styleUrl>
#styleMap_TLP_Normal
</styleUrl>
<Point>
<coordinates>
-65.1186295,-10.8388042,171.95
</coordinates>
</Point>
</Placemark>
<Placemark>
<name>
Sat Dec 17 10:12:30 2016 S=1.67 Km/hr
</name>
<styleUrl>
#styleMap_TLP_Normal
</styleUrl>
<Point>
<coordinates>
-65.1186447,-10.8388052,171.41
</coordinates>
</Point>
</Placemark>
<Placemark>
<name>
Sat Dec 17 10:12:40 2016 S=0.96 Km/hr
</name>
<styleUrl>
#styleMap_TLP_Normal
</styleUrl>
<Point>
<coordinates>
-65.1186676,-10.8388109,170.45
</coordinates>
</Point>
</Placemark>
<Placemark>
<name>
Sat Dec 17 10:12:50 2016 S=1.33 Km/hr
</name>
<styleUrl>
#styleMap_TLP_Normal
</styleUrl>
<Point>
<coordinates>
-65.1186752,-10.8388271,169.65
</coordinates>
</Point>
</Placemark>
<Placemark>
<name>
Sat Dec 17 10:13:00 2016 S=1.28 Km/hr
</name>
<styleUrl>
#styleMap_TLP_Normal
</styleUrl>
<Point>
<coordinates>
-65.1186905,-10.8388910,168.61
</coordinates>
</Point>
</Placemark>
<Placemark>
<name>
Sat Dec 17 10:13:10 2016 S=1.98 Km/hr
</name>
<styleUrl>
#styleMap_TLP_Normal
</styleUrl>
<Point>
<coordinates>
-65.1186295,-10.8389168,168.46
</coordinates>
</Point>
</Placemark>
<Placemark>
<name>
Sat Dec 17 10:13:20 2016 S=1.04 Km/hr
</name>
<styleUrl>
#styleMap_TLP_Normal
</styleUrl>
<Point>
<coordinates>
-65.1186218,-10.8389587,168.71
</coordinates>
</Point>
</Placemark>
<Placemark>
<name>
Sat Dec 17 10:13:30 2016 S=1.87 Km/hr
</name>
<styleUrl>
#styleMap_TLP_Normal
</styleUrl>
<Point>
<coordinates>
-65.1185303,-10.8389473,170.96
</coordinates>
</Point>
</Placemark>
<Placemark>
<name>
Sat Dec 17 10:13:40 2016 S=0.72 Km/hr
</name>
<styleUrl>
#styleMap_TLP_Normal
</styleUrl>
<Point>
<coordinates>
-65.1185379,-10.8388910,169.46
</coordinates>
</Point>
</Placemark>
<Placemark>
<name>
Sat Dec 17 10:13:50 2016 S=0.50 Km/hr
</name>
<styleUrl>
#styleMap_TLP_Normal
</styleUrl>
<Point>
<coordinates>
-65.1185455,-10.8388519,170.80
</coordinates>
</Point>
</Placemark>
<Placemark>
<name>
Sat Dec 17 10:14:00 2016 S=1.87 Km/hr
</name>
<styleUrl>
#styleMap_TLP_Normal
</styleUrl>
<Point>
<coordinates>
-65.1185837,-10.8388281,173.78
</coordinates>
</Point>
</Placemark>
<Placemark>
<name>
Sat Dec 17 10:14:10 2016 S=0.93 Km/hr
</name>
<styleUrl>
#styleMap_TLP_Normal
</styleUrl>
<Point>
<coordinates>
-65.1186218,-10.8388405,174.68
</coordinates>
</Point>
</Placemark>
<Placemark>
<name>
Sat Dec 17 10:14:20 2016 S=1.79 Km/hr
</name>
<styleUrl>
#styleMap_TLP_Normal
</styleUrl>
<Point>
<coordinates>
-65.1186523,-10.8388243,173.89
</coordinates>
</Point>
</Placemark>
<Placemark>
<name>
Sat Dec 17 10:14:30 2016 S=1.62 Km/hr
</name>
<styleUrl>
#styleMap_TLP_Normal
</styleUrl>
<Point>
<coordinates>
-65.1186600,-10.8387718,174.37
</coordinates>
</Point>
</Placemark>
<Placemark>
<name>
Sat Dec 17 10:14:40 2016 S=1.23 Km/hr
</name>
<styleUrl>
#styleMap_TLP_Normal
</styleUrl>
<Point>
<coordinates>
-65.1186981,-10.8388262,173.88
</coordinates>
</Point>
</Placemark>
<Placemark>
<name>
Sat Dec 17 10:14:50 2016 S=4.24 Km/hr
</name>
<styleUrl>
#styleMap_TLP_Normal
</styleUrl>
<Point>
<coordinates>
-65.1187363,-10.8389359,173.24
</coordinates>
</Point>
</Placemark>
<Placemark>
<name>
Sat Dec 17 10:15:00 2016 S=0.32 Km/hr
</name>
<styleUrl>
#styleMap_TLP_Normal
</styleUrl>
<Point>
<coordinates>
-65.1187668,-10.8389759,173.44
</coordinates>
</Point>
</Placemark>
<Placemark>
<name>
Sat Dec 17 10:15:10 2016 S=3.07 Km/hr
</name>
<styleUrl>
#styleMap_TLP_Normal
</styleUrl>
<Point>
<coordinates>
-65.1187897,-10.8389750,173.61
</coordinates>
</Point>
</Placemark>
<Placemark>
<name>
Sat Dec 17 10:15:20 2016 S=3.27 Km/hr
</name>
<styleUrl>
#styleMap_TLP_Normal
</styleUrl>
<Point>
<coordinates>
-65.1188889,-10.8389702,173.45
</coordinates>
</Point>
</Placemark>
<Placemark>
<name>
Sat Dec 17 10:15:30 2016 S=4.04 Km/hr
</name>
<styleUrl>
#styleMap_TLP_Normal
</styleUrl>
<Point>
<coordinates>
-65.1189804,-10.8389711,173.26
</coordinates>
</Point>
</Placemark>
<Placemark>
<name>
Sat Dec 17 10:15:40 2016 S=4.21 Km/hr
</name>
<styleUrl>
#styleMap_TLP_Normal
</styleUrl>
<Point>
<coordinates>
-65.1190720,-10.8390303,173.63
</coordinates>
</Point>
</Placemark>
<Placemark>
<name>
Sat Dec 17 10:15:50 2016 S=3.32 Km/hr
</name>
<styleUrl>
#styleMap_TLP_Normal
</styleUrl>
<Point>
<coordinates>
-65.1191254,-10.8391266,173.34
</coordinates>
</Point>
</Placemark>
<Placemark>
<name>
Sat Dec 17 10:16:00 2016 S=3.96 Km/hr
</name>
<styleUrl>
#styleMap_TLP_Normal
</styleUrl>
<Point>
<coordinates>
-65.1191254,-10.8392363,172.62
</coordinates>
</Point>
</Placemark>
<Placemark>
<name>
Sat Dec 17 10:16:10 2016 S=4.80 Km/hr
</name>
<styleUrl>
#styleMap_TLP_Normal
</styleUrl>
<Point>
<coordinates>
-65.1191788,-10.8393517,173.49
</coordinates>
</Point>
</Placemark>
<Placemark>
<name>
Sat Dec 17 10:16:20 2016 S=5.08 Km/hr
</name>
<styleUrl>
#styleMap_TLP_Normal
</styleUrl>
<Point>
<coordinates>
-65.1191177,-10.8395033,175.46
</coordinates>
</Point>
</Placemark>
<Placemark>
<name>
Sat Dec 17 10:16:30 2016 S=4.17 Km/hr
</name>
<styleUrl>
#styleMap_TLP_Normal
</styleUrl>
<Point>
<coordinates>
-65.1190491,-10.8396177,174.07
</coordinates>
</Point>
</Placemark>
<Placemark>
<name>
Sat Dec 17 10:16:40 2016 S=3.89 Km/hr
</name>
<styleUrl>
#styleMap_TLP_Normal
</styleUrl>
<Point>
<coordinates>
-65.1190033,-10.8397398,174.56
</coordinates>
</Point>
</Placemark>
<Placemark>
<name>
Sat Dec 17 10:16:50 2016 S=3.91 Km/hr
</name>
<styleUrl>
#styleMap_TLP_Normal
</styleUrl>
<Point>
<coordinates>
-65.1188965,-10.8398209,173.72
</coordinates>
</Point>
</Placemark>
<Placemark>
<name>
Sat Dec 17 10:17:00 2016 S=3.86 Km/hr
</name>
<styleUrl>
#styleMap_TLP_Normal
</styleUrl>
<Point>
<coordinates>
-65.1187897,-10.8398895,173.34
</coordinates>
</Point>
</Placemark>
<Placemark>
<name>
Sat Dec 17 10:17:10 2016 S=3.28 Km/hr
</name>
<styleUrl>
#styleMap_TLP_Normal
</styleUrl>
<Point>
<coordinates>
-65.1186829,-10.8399925,173.46
</coordinates>
</Point>
</Placemark>
<Placemark>
<name>
Sat Dec 17 10:17:20 2016 S=5.02 Km/hr
</name>
<styleUrl>
#styleMap_TLP_Normal
</styleUrl>
<Point>
<coordinates>
-65.1186142,-10.8401060,173.84
</coordinates>
</Point>
</Placemark>
<Placemark>
<name>
Sat Dec 17 10:17:30 2016 S=5.09 Km/hr
</name>
<styleUrl>
#styleMap_TLP_Normal
</styleUrl>
<Point>
<coordinates>
-65.1184692,-10.8401728,178.48
</coordinates>
</Point>
</Placemark>
<Placemark>
<name>
Sat Dec 17 10:17:40 2016 S=5.30 Km/hr
</name>
<styleUrl>
#styleMap_TLP_Normal
</styleUrl>
<Point>
<coordinates>
-65.1183777,-10.8402805,180.59
</coordinates>
</Point>
</Placemark>
<Placemark>
<name>
Sat Dec 17 10:17:50 2016 S=4.67 Km/hr
</name>
<styleUrl>
#styleMap_TLP_Normal
</styleUrl>
<Point>
<coordinates>
-65.1182709,-10.8403540,180.22
</coordinates>
</Point>
</Placemark>
<Placemark>
<name>
Sat Dec 17 10:18:00 2016 S=6.03 Km/hr
</name>
<styleUrl>
#styleMap_TLP_Normal
</styleUrl>
<Point>
<coordinates>
-65.1182098,-10.8405008,182.09
</coordinates>
</Point>
</Placemark>
<Placemark>
<name>
Sat Dec 17 10:18:10 2016 S=5.80 Km/hr
</name>
<styleUrl>
#styleMap_TLP_Normal
</styleUrl>
<Point>
<coordinates>
-65.1181259,-10.8405895,180.84
</coordinates>
</Point>
</Placemark>
<Placemark>
<name>
Sat Dec 17 10:18:20 2016 S=4.85 Km/hr
</name>
<styleUrl>
#styleMap_TLP_Normal
</styleUrl>
<Point>
<coordinates>
-65.1180267,-10.8406811,181.74
</coordinates>
</Point>
</Placemark>
<Placemark>
<name>
Sat Dec 17 10:18:30 2016 S=5.44 Km/hr
</name>
<styleUrl>
#styleMap_TLP_Normal
</styleUrl>
<Point>
<coordinates>
-65.1179123,-10.8407822,182.50
</coordinates>
</Point>
</Placemark>
<Placemark>
<name>
Sat Dec 17 10:18:40 2016 S=4.54 Km/hr
</name>
<styleUrl>
#styleMap_TLP_Normal
</styleUrl>
<Point>
<coordinates>
-65.1177979,-10.8408842,183.84
</coordinates>
</Point>
</Placemark>
<Placemark>
<name>
Sat Dec 17 10:18:50 2016 S=4.90 Km/hr
</name>
<styleUrl>
#styleMap_TLP_Normal
</styleUrl>
<Point>
<coordinates>
-65.1177063,-10.8409662,182.00
</coordinates>
</Point>
</Placemark>
<Placemark>
<name>
Sat Dec 17 10:19:00 2016 S=4.85 Km/hr
</name>
<styleUrl>
#styleMap_TLP_Normal
</styleUrl>
<Point>
<coordinates>
-65.1175766,-10.8410425,179.64
</coordinates>
</Point>
</Placemark>
<Placemark>
<name>
Sat Dec 17 10:19:10 2016 S=5.20 Km/hr
</name>
<styleUrl>
#styleMap_TLP_Normal
</styleUrl>
<Point>
<coordinates>
-65.1174393,-10.8411226,180.39
</coordinates>
</Point>
</Placemark>
<Placemark>
<name>
Sat Dec 17 10:19:20 2016 S=5.76 Km/hr
</name>
<styleUrl>
#styleMap_TLP_Normal
</styleUrl>
<Point>
<coordinates>
-65.1173859,-10.8412399,181.92
</coordinates>
</Point>
</Placemark>
<Placemark>
<name>
Sat Dec 17 10:19:30 2016 S=5.59 Km/hr
</name>
<styleUrl>
#styleMap_TLP_Normal
</styleUrl>
<Point>
<coordinates>
-65.1173172,-10.8413401,181.57
</coordinates>
</Point>
</Placemark>
<Placemark>
<name>
Sat Dec 17 10:19:40 2016 S=3.00 Km/hr
</name>
<styleUrl>
#styleMap_TLP_Normal
</styleUrl>
<Point>
<coordinates>
-65.1172256,-10.8414307,178.76
</coordinates>
</Point>
</Placemark>
<Placemark>
<name>
Sat Dec 17 10:19:50 2016 S=5.62 Km/hr
</name>
<styleUrl>
#styleMap_TLP_Normal
</styleUrl>
<Point>
<coordinates>
-65.1171112,-10.8415194,180.52
</coordinates>
</Point>
</Placemark>
<Placemark>
<name>
Sat Dec 17 10:20:00 2016 S=5.24 Km/hr
</name>
<styleUrl>
#styleMap_TLP_Normal
</styleUrl>
<Point>
<coordinates>
-65.1169815,-10.8415985,181.11
</coordinates>
</Point>
</Placemark>
<Placemark>
<name>
Sat Dec 17 10:20:10 2016 S=5.11 Km/hr
</name>
<styleUrl>
#styleMap_TLP_Normal
</styleUrl>
<Point>
<coordinates>
-65.1169052,-10.8417015,177.87
</coordinates>
</Point>
</Placemark>
<Placemark>
<name>
Sat Dec 17 10:20:20 2016 S=4.93 Km/hr
</name>
<styleUrl>
#styleMap_TLP_Normal
</styleUrl>
<Point>
<coordinates>
-65.1167755,-10.8417950,178.10
</coordinates>
</Point>
</Placemark>
<Placemark>
<name>
Sat Dec 17 10:20:30 2016 S=4.85 Km/hr
</name>
<styleUrl>
#styleMap_TLP_Normal
</styleUrl>
<Point>
<coordinates>
-65.1166611,-10.8418894,175.29
</coordinates>
</Point>
</Placemark>
<Placemark>
<name>
Sat Dec 17 10:20:40 2016 S=4.70 Km/hr
</name>
<styleUrl>
#styleMap_TLP_Normal
</styleUrl>
<Point>
<coordinates>
-65.1165543,-10.8419609,174.83
</coordinates>
</Point>
</Placemark>
<Placemark>
<name>
Sat Dec 17 10:20:50 2016 S=3.86 Km/hr
</name>
<styleUrl>
#styleMap_TLP_Normal
</styleUrl>
<Point>
<coordinates>
-65.1164474,-10.8420458,175.16
</coordinates>
</Point>
</Placemark>
<Placemark>
<name>
Sat Dec 17 10:21:00 2016 S=4.89 Km/hr
</name>
<styleUrl>
#styleMap_TLP_Normal
</styleUrl>
<Point>
<coordinates>
-65.1163635,-10.8421602,171.76
</coordinates>
</Point>
</Placemark>
<Placemark>
<name>
Sat Dec 17 10:21:10 2016 S=4.15 Km/hr
</name>
<styleUrl>
#styleMap_TLP_Normal
</styleUrl>
<Point>
<coordinates>
-65.1162796,-10.8422384,170.84
</coordinates>
</Point>
</Placemark>
<Placemark>
<name>
Sat Dec 17 10:21:20 2016 S=4.34 Km/hr
</name>
<styleUrl>
#styleMap_TLP_Normal
</styleUrl>
<Point>
<coordinates>
-65.1161728,-10.8423033,170.52
</coordinates>
</Point>
</Placemark>
<Placemark>
<name>
Sat Dec 17 10:21:30 2016 S=3.83 Km/hr
</name>
<styleUrl>
#styleMap_TLP_Normal
</styleUrl>
<Point>
<coordinates>
-65.1160660,-10.8423567,170.56
</coordinates>
</Point>
</Placemark>
<Placemark>
<name>
Sat Dec 17 10:21:40 2016 S=2.97 Km/hr
</name>
<styleUrl>
#styleMap_TLP_Normal
</styleUrl>
<Point>
<coordinates>
-65.1159592,-10.8424110,169.50
</coordinates>
</Point>
</Placemark>
<Placemark>
<name>
Sat Dec 17 10:21:50 2016 S=2.58 Km/hr
</name>
<styleUrl>
#styleMap_TLP_Normal
</styleUrl>
<Point>
<coordinates>
-65.1158829,-10.8423872,168.46
</coordinates>
</Point>
</Placemark>
<Placemark>
<name>
Sat Dec 17 10:22:00 2016 S=3.22 Km/hr
</name>
<styleUrl>
#styleMap_TLP_Normal
</styleUrl>
<Point>
<coordinates>
-65.1158142,-10.8423653,167.86
</coordinates>
</Point>
</Placemark>
<Placemark>
<name>
Sat Dec 17 10:22:10 2016 S=2.46 Km/hr
</name>
<styleUrl>
#styleMap_TLP_Normal
</styleUrl>
<Point>
<coordinates>
-65.1157608,-10.8424253,168.22
</coordinates>
</Point>
</Placemark>
<Placemark>
<name>
Sat Dec 17 10:22:20 2016 S=4.12 Km/hr
</name>
<styleUrl>
#styleMap_TLP_Normal
</styleUrl>
<Point>
<coordinates>
-65.1157837,-10.8425159,167.18
</coordinates>
</Point>
</Placemark>
<Placemark>
<name>
Sat Dec 17 10:22:30 2016 S=3.25 Km/hr
</name>
<styleUrl>
#styleMap_TLP_Normal
</styleUrl>
<Point>
<coordinates>
-65.1157455,-10.8426132,166.61
</coordinates>
</Point>
</Placemark>
<Placemark>
<name>
Sat Dec 17 10:22:40 2016 S=4.11 Km/hr
</name>
<styleUrl>
#styleMap_TLP_Normal
</styleUrl>
<Point>
<coordinates>
-65.1157150,-10.8427353,168.67
</coordinates>
</Point>
</Placemark>
<Placemark>
<name>
Sat Dec 17 10:22:50 2016 S=4.04 Km/hr
</name>
<styleUrl>
#styleMap_TLP_Normal
</styleUrl>
<Point>
<coordinates>
-65.1156464,-10.8427982,169.30
</coordinates>
</Point>
</Placemark>
<Placemark>
<name>
Sat Dec 17 10:23:00 2016 S=5.13 Km/hr
</name>
<styleUrl>
#styleMap_TLP_Normal
</styleUrl>
<Point>
<coordinates>
-65.1155853,-10.8428907,169.98
</coordinates>
</Point>
</Placemark>
<Placemark>
<name>
Sat Dec 17 10:23:10 2016 S=4.93 Km/hr
</name>
<styleUrl>
#styleMap_TLP_Normal
</styleUrl>
<Point>
<coordinates>
-65.1154785,-10.8430052,170.05
</coordinates>
</Point>
</Placemark>
<Placemark>
<name>
Sat Dec 17 10:23:20 2016 S=4.82 Km/hr
</name>
<styleUrl>
#styleMap_TLP_Normal
</styleUrl>
<Point>
<coordinates>
-65.1153793,-10.8431005,169.98
</coordinates>
</Point>
</Placemark>
<Placemark>
<name>
Sat Dec 17 10:23:30 2016 S=4.72 Km/hr
</name>
<styleUrl>
#styleMap_TLP_Normal
</styleUrl>
<Point>
<coordinates>
-65.1152649,-10.8431644,171.04
</coordinates>
</Point>
</Placemark>
<Placemark>
<name>
Sat Dec 17 10:23:40 2016 S=4.57 Km/hr
</name>
<styleUrl>
#styleMap_TLP_Normal
</styleUrl>
<Point>
<coordinates>
-65.1151505,-10.8432255,172.43
</coordinates>
</Point>
</Placemark>
<Placemark>
<name>
Sat Dec 17 10:23:50 2016 S=3.59 Km/hr
</name>
<styleUrl>
#styleMap_TLP_Normal
</styleUrl>
<Point>
<coordinates>
-65.1151047,-10.8433104,170.71
</coordinates>
</Point>
</Placemark>
<Placemark>
<name>
Sat Dec 17 10:24:00 2016 S=3.67 Km/hr
</name>
<styleUrl>
#styleMap_TLP_Normal
</styleUrl>
<Point>
<coordinates>
-65.1151047,-10.8434191,170.50
</coordinates>
</Point>
</Placemark>
<Placemark>
<name>
Sat Dec 17 10:24:10 2016 S=3.76 Km/hr
</name>
<styleUrl>
#styleMap_TLP_Normal
</styleUrl>
<Point>
<coordinates>
-65.1150894,-10.8435163,171.27
</coordinates>
</Point>
</Placemark>
<Placemark>
<name>
Sat Dec 17 10:24:20 2016 S=3.32 Km/hr
</name>
<styleUrl>
#styleMap_TLP_Normal
</styleUrl>
<Point>
<coordinates>
-65.1150589,-10.8436232,170.90
</coordinates>
</Point>
</Placemark>
<Placemark>
<name>
Sat Dec 17 10:24:30 2016 S=4.24 Km/hr
</name>
<styleUrl>
#styleMap_TLP_Normal
</styleUrl>
<Point>
<coordinates>
-65.1150208,-10.8437395,170.43
</coordinates>
</Point>
</Placemark>
<Placemark>
<name>
Sat Dec 17 10:24:40 2016 S=2.82 Km/hr
</name>
<styleUrl>
#styleMap_TLP_Normal
</styleUrl>
<Point>
<coordinates>
-65.1149750,-10.8438215,171.89
</coordinates>
</Point>
</Placemark>
<Placemark>
<name>
Sat Dec 17 10:24:50 2016 S=4.76 Km/hr
</name>
<styleUrl>
#styleMap_TLP_Normal
</styleUrl>
<Point>
<coordinates>
-65.1149445,-10.8439169,168.99
</coordinates>
</Point>
</Placemark>
<Placemark>
<name>
Sat Dec 17 10:25:00 2016 S=4.22 Km/hr
</name>
<styleUrl>
#styleMap_TLP_Normal
</styleUrl>
<Point>
<coordinates>
-65.1149292,-10.8440256,169.08
</coordinates>
</Point>
</Placemark>
<Placemark>
<name>
Sat Dec 17 10:25:10 2016 S=3.40 Km/hr
</name>
<styleUrl>
#styleMap_TLP_Normal
</styleUrl>
<Point>
<coordinates>
-65.1148834,-10.8441458,169.46
</coordinates>
</Point>
</Placemark>
<Placemark>
<name>
Sat Dec 17 10:25:20 2016 S=3.35 Km/hr
</name>
<styleUrl>
#styleMap_TLP_Normal
</styleUrl>
<Point>
<coordinates>
-65.1148834,-10.8442507,169.21
</coordinates>
</Point>
</Placemark>
<Placemark>
<name>
Sat Dec 17 10:25:30 2016 S=4.12 Km/hr
</name>
<styleUrl>
#styleMap_TLP_Normal
</styleUrl>
<Point>
<coordinates>
-65.1148682,-10.8443737,166.55
</coordinates>
</Point>
</Placemark>
<Placemark>
<name>
Sat Dec 17 10:25:40 2016 S=4.09 Km/hr
</name>
<styleUrl>
#styleMap_TLP_Normal
</styleUrl>
<Point>
<coordinates>
-65.1148834,-10.8444462,164.92
</coordinates>
</Point>
</Placemark>
<Placemark>
<name>
Sat Dec 17 10:25:50 2016 S=2.54 Km/hr
</name>
<styleUrl>
#styleMap_TLP_Normal
</styleUrl>
<Point>
<coordinates>
-65.1148529,-10.8445807,165.41
</coordinates>
</Point>
</Placemark>
<Placemark>
<name>
Sat Dec 17 10:26:00 2016 S=3.11 Km/hr
</name>
<styleUrl>
#styleMap_TLP_Normal
</styleUrl>
<Point>
<coordinates>
-65.1147766,-10.8446560,166.02
</coordinates>
</Point>
</Placemark>
<Placemark>
<name>
Sat Dec 17 10:26:10 2016 S=1.91 Km/hr
</name>
<styleUrl>
#styleMap_TLP_Normal
</styleUrl>
<Point>
<coordinates>
-65.1147308,-10.8447466,166.92
</coordinates>
</Point>
</Placemark>
<Placemark>
<name>
Sat Dec 17 10:26:20 2016 S=1.05 Km/hr
</name>
<styleUrl>
#styleMap_TLP_Normal
</styleUrl>
<Point>
<coordinates>
-65.1147232,-10.8448000,167.52
</coordinates>
</Point>
</Placemark>
<Placemark>
<name>
Sat Dec 17 10:26:30 2016 S=0.81 Km/hr
</name>
<styleUrl>
#styleMap_TLP_Normal
</styleUrl>
<Point>
<coordinates>
-65.1147079,-10.8448515,166.48
</coordinates>
</Point>
</Placemark>
<Placemark>
<name>
Sat Dec 17 10:26:40 2016 S=1.80 Km/hr
</name>
<styleUrl>
#styleMap_TLP_Normal
</styleUrl>
<Point>
<coordinates>
-65.1147003,-10.8448563,166.45
</coordinates>
</Point>
</Placemark>
<Placemark>
<name>
Sat Dec 17 10:26:50 2016 S=0.82 Km/hr
</name>
<styleUrl>
#styleMap_TLP_Normal
</styleUrl>
<Point>
<coordinates>
-65.1147003,-10.8448610,166.43
</coordinates>
</Point>
</Placemark>
<Placemark>
<name>
Sat Dec 17 10:27:00 2016 S=3.20 Km/hr
</name>
<styleUrl>
#styleMap_TLP_Normal
</styleUrl>
<Point>
<coordinates>
-65.1146622,-10.8449888,166.54
</coordinates>
</Point>
</Placemark>
<Placemark>
<name>
Sat Dec 17 10:27:10 2016 S=2.35 Km/hr
</name>
<styleUrl>
#styleMap_TLP_Normal
</styleUrl>
<Point>
<coordinates>
-65.1146393,-10.8452015,167.14
</coordinates>
</Point>
</Placemark>
<Placemark>
<name>
Sat Dec 17 10:27:20 2016 S=0.41 Km/hr
</name>
<styleUrl>
#styleMap_TLP_Normal
</styleUrl>
<Point>
<coordinates>
-65.1146545,-10.8453550,166.86
</coordinates>
</Point>
</Placemark>
<Placemark>
<name>
Sat Dec 17 10:27:30 2016 S=0.51 Km/hr
</name>
<styleUrl>
#styleMap_TLP_Normal
</styleUrl>
<Point>
<coordinates>
-65.1146469,-10.8453560,166.84
</coordinates>
</Point>
</Placemark>
<Placemark>
<name>
Sat Dec 17 10:27:40 2016 S=0.63 Km/hr
</name>
<styleUrl>
#styleMap_TLP_Normal
</styleUrl>
<Point>
<coordinates>
-65.1146469,-10.8453569,166.85
</coordinates>
</Point>
</Placemark>
<Placemark>
<name>
Sat Dec 17 10:27:50 2016 S=0.14 Km/hr
</name>
<styleUrl>
#styleMap_TLP_Normal
</styleUrl>
<Point>
<coordinates>
-65.1146469,-10.8453903,167.08
</coordinates>
</Point>
</Placemark>
<Placemark>
<name>
Sat Dec 17 10:28:00 2016 S=1.96 Km/hr
</name>
<styleUrl>
#styleMap_TLP_Normal
</styleUrl>
<Point>
<coordinates>
-65.1146240,-10.8453941,167.19
</coordinates>
</Point>
</Placemark>
<Placemark>
<name>
Sat Dec 17 10:28:10 2016 S=0.42 Km/hr
</name>
<styleUrl>
#styleMap_TLP_Normal
</styleUrl>
<Point>
<coordinates>
-65.1146851,-10.8454409,167.03
</coordinates>
</Point>
</Placemark>
<Placemark>
<name>
Sat Dec 17 10:28:20 2016 S=0.79 Km/hr
</name>
<styleUrl>
#styleMap_TLP_Normal
</styleUrl>
<Point>
<coordinates>
-65.1146927,-10.8454332,167.61
</coordinates>
</Point>
</Placemark>
<Placemark>
<name>
Sat Dec 17 10:28:30 2016 S=2.88 Km/hr
</name>
<styleUrl>
#styleMap_TLP_Normal
</styleUrl>
<Point>
<coordinates>
-65.1146469,-10.8453798,167.78
</coordinates>
</Point>
</Placemark>
<Placemark>
<name>
Sat Dec 17 10:28:40 2016 S=1.48 Km/hr
</name>
<styleUrl>
#styleMap_TLP_Normal
</styleUrl>
<Point>
<coordinates>
-65.1146927,-10.8454266,167.86
</coordinates>
</Point>
</Placemark>
<Placemark>
<name>
Sat Dec 17 10:28:50 2016 S=0.75 Km/hr
</name>
<styleUrl>
#styleMap_TLP_Normal
</styleUrl>
<Point>
<coordinates>
-65.1146927,-10.8454542,168.39
</coordinates>
</Point>
</Placemark>
<Placemark>
<name>
Sat Dec 17 10:29:00 2016 S=2.30 Km/hr
</name>
<styleUrl>
#styleMap_TLP_Normal
</styleUrl>
<Point>
<coordinates>
-65.1146164,-10.8454456,169.30
</coordinates>
</Point>
</Placemark>
<Placemark>
<name>
Sat Dec 17 10:29:10 2016 S=0.51 Km/hr
</name>
<styleUrl>
#styleMap_TLP_Normal
</styleUrl>
<Point>
<coordinates>
-65.1145630,-10.8454323,170.09
</coordinates>
</Point>
</Placemark>
<Placemark>
<name>
Sat Dec 17 10:29:20 2016 S=1.20 Km/hr
</name>
<styleUrl>
#styleMap_TLP_Normal
</styleUrl>
<Point>
<coordinates>
-65.1145554,-10.8454304,170.07
</coordinates>
</Point>
</Placemark>
<Placemark>
<name>
Sat Dec 17 10:29:30 2016 S=1.40 Km/hr
</name>
<styleUrl>
#styleMap_TLP_Normal
</styleUrl>
<Point>
<coordinates>
-65.1145477,-10.8454285,170.28
</coordinates>
</Point>
</Placemark>
<Placemark>
<name>
Sat Dec 17 10:29:40 2016 S=0.72 Km/hr
</name>
<styleUrl>
#styleMap_TLP_Normal
</styleUrl>
<Point>
<coordinates>
-65.1144791,-10.8454046,171.66
</coordinates>
</Point>
</Placemark>
<Placemark>
<name>
Sat Dec 17 10:29:50 2016 S=3.53 Km/hr
</name>
<styleUrl>
#styleMap_TLP_Normal
</styleUrl>
<Point>
<coordinates>
-65.1144485,-10.8453617,171.64
</coordinates>
</Point>
</Placemark>
<Placemark>
<name>
Sat Dec 17 10:30:00 2016 S=1.13 Km/hr
</name>
<styleUrl>
#styleMap_TLP_Normal
</styleUrl>
<Point>
<coordinates>
-65.1144180,-10.8454199,171.87
</coordinates>
</Point>
</Placemark>
<Placemark>
<name>
Sat Dec 17 10:30:10 2016 S=0.54 Km/hr
</name>
<styleUrl>
#styleMap_TLP_Normal
</styleUrl>
<Point>
<coordinates>
-65.1143951,-10.8454943,173.10
</coordinates>
</Point>
</Placemark>
<Placemark>
<name>
Sat Dec 17 10:30:20 2016 S=2.19 Km/hr
</name>
<styleUrl>
#styleMap_TLP_Normal
</styleUrl>
<Point>
<coordinates>
-65.1143646,-10.8454895,173.25
</coordinates>
</Point>
</Placemark>
<Placemark>
<name>
Sat Dec 17 10:30:30 2016 S=2.27 Km/hr
</name>
<styleUrl>
#styleMap_TLP_Normal
</styleUrl>
<Point>
<coordinates>
-65.1143417,-10.8453970,172.63
</coordinates>
</Point>
</Placemark>
<Placemark>
<name>
Sat Dec 17 10:30:40 2016 S=1.77 Km/hr
</name>
<styleUrl>
#styleMap_TLP_Normal
</styleUrl>
<Point>
<coordinates>
-65.1143265,-10.8453207,172.02
</coordinates>
</Point>
</Placemark>
<Placemark>
<name>
Sat Dec 17 10:30:50 2016 S=2.39 Km/hr
</name>
<styleUrl>
#styleMap_TLP_Normal
</styleUrl>
<Point>
<coordinates>
-65.1142960,-10.8453131,172.12
</coordinates>
</Point>
</Placemark>
<Placemark>
<name>
Sat Dec 17 10:31:00 2016 S=1.13 Km/hr
</name>
<styleUrl>
#styleMap_TLP_Normal
</styleUrl>
<Point>
<coordinates>
-65.1143112,-10.8452959,172.83
</coordinates>
</Point>
</Placemark>
<Placemark>
<name>
Sat Dec 17 10:31:10 2016 S=0.35 Km/hr
</name>
<styleUrl>
#styleMap_TLP_Normal
</styleUrl>
<Point>
<coordinates>
-65.1143112,-10.8452816,172.97
</coordinates>
</Point>
</Placemark>
<Placemark>
<name>
Sat Dec 17 10:31:20 2016 S=0.93 Km/hr
</name>
<styleUrl>
#styleMap_TLP_Normal
</styleUrl>
<Point>
<coordinates>
-65.1143341,-10.8452816,173.28
</coordinates>
</Point>
</Placemark>
<Placemark>
<name>
Sat Dec 17 10:31:30 2016 S=0.72 Km/hr
</name>
<styleUrl>
#styleMap_TLP_Normal
</styleUrl>
<Point>
<coordinates>
-65.1143417,-10.8452835,173.29
</coordinates>
</Point>
</Placemark>
<Placemark>
<name>
Sat Dec 17 10:31:40 2016 S=1.12 Km/hr
</name>
<styleUrl>
#styleMap_TLP_Normal
</styleUrl>
<Point>
<coordinates>
-65.1144409,-10.8453207,173.20
</coordinates>
</Point>
</Placemark>
<Placemark>
<name>
Sat Dec 17 10:31:50 2016 S=0.51 Km/hr
</name>
<styleUrl>
#styleMap_TLP_Normal
</styleUrl>
<Point>
<coordinates>
-65.1144485,-10.8453197,173.16
</coordinates>
</Point>
</Placemark>
<Placemark>
<name>
Sat Dec 17 10:32:00 2016 S=0.49 Km/hr
</name>
<styleUrl>
#styleMap_TLP_Normal
</styleUrl>
<Point>
<coordinates>
-65.1144409,-10.8453169,173.15
</coordinates>
</Point>
</Placemark>
<Placemark>
<name>
Sat Dec 17 10:32:10 2016 S=1.56 Km/hr
</name>
<styleUrl>
#styleMap_TLP_Normal
</styleUrl>
<Point>
<coordinates>
-65.1144333,-10.8453083,173.14
</coordinates>
</Point>
</Placemark>
<Placemark>
<name>
Sat Dec 17 10:32:20 2016 S=0.99 Km/hr
</name>
<styleUrl>
#styleMap_TLP_Normal
</styleUrl>
<Point>
<coordinates>
-65.1144714,-10.8453064,173.08
</coordinates>
</Point>
</Placemark>
<Placemark>
<name>
Sat Dec 17 10:32:30 2016 S=0.18 Km/hr
</name>
<styleUrl>
#styleMap_TLP_Normal
</styleUrl>
<Point>
<coordinates>
-65.1145020,-10.8452921,173.16
</coordinates>
</Point>
</Placemark>
<Placemark>
<name>
Sat Dec 17 10:32:40 2016 S=0.65 Km/hr
</name>
<styleUrl>
#styleMap_TLP_Normal
</styleUrl>
<Point>
<coordinates>
-65.1144943,-10.8452911,173.14
</coordinates>
</Point>
</Placemark>
<Placemark>
<name>
Sat Dec 17 10:32:50 2016 S=1.68 Km/hr
</name>
<styleUrl>
#styleMap_TLP_Normal
</styleUrl>
<Point>
<coordinates>
-65.1145096,-10.8452930,173.25
</coordinates>
</Point>
</Placemark>
<Placemark>
<name>
Sat Dec 17 10:33:00 2016 S=3.13 Km/hr
</name>
<styleUrl>
#styleMap_TLP_Normal
</styleUrl>
<Point>
<coordinates>
-65.1145935,-10.8452759,173.53
</coordinates>
</Point>
</Placemark>
<Placemark>
<name>
Sat Dec 17 10:33:10 2016 S=1.32 Km/hr
</name>
<styleUrl>
#styleMap_TLP_Normal
</styleUrl>
<Point>
<coordinates>
-65.1146393,-10.8452921,175.56
</coordinates>
</Point>
</Placemark>
<Placemark>
<name>
Sat Dec 17 10:33:20 2016 S=0.87 Km/hr
</name>
<styleUrl>
#styleMap_TLP_Normal
</styleUrl>
<Point>
<coordinates>
-65.1146393,-10.8452997,176.29
</coordinates>
</Point>
</Placemark>
<Placemark>
<name>
Sat Dec 17 10:33:30 2016 S=1.32 Km/hr
</name>
<styleUrl>
#styleMap_TLP_Normal
</styleUrl>
<Point>
<coordinates>
-65.1145859,-10.8453417,176.41
</coordinates>
</Point>
</Placemark>
<Placemark>
<name>
Sat Dec 17 10:33:40 2016 S=0.19 Km/hr
</name>
<styleUrl>
#styleMap_TLP_Normal
</styleUrl>
<Point>
<coordinates>
-65.1145248,-10.8453436,176.38
</coordinates>
</Point>
</Placemark>
<Placemark>
<name>
Sat Dec 17 10:33:50 2016 S=1.08 Km/hr
</name>
<styleUrl>
#styleMap_TLP_Normal
</styleUrl>
<Point>
<coordinates>
-65.1145401,-10.8453503,176.67
</coordinates>
</Point>
</Placemark>
<Placemark>
<name>
Sat Dec 17 10:34:00 2016 S=1.50 Km/hr
</name>
<styleUrl>
#styleMap_TLP_Normal
</styleUrl>
<Point>
<coordinates>
-65.1145935,-10.8453875,177.48
</coordinates>
</Point>
</Placemark>
<Placemark>
<name>
Sat Dec 17 10:34:10 2016 S=0.63 Km/hr
</name>
<styleUrl>
#styleMap_TLP_Normal
</styleUrl>
<Point>
<coordinates>
-65.1145782,-10.8453894,177.61
</coordinates>
</Point>
</Placemark>
<Placemark>
<name>
Sat Dec 17 10:34:20 2016 S=1.83 Km/hr
</name>
<styleUrl>
#styleMap_TLP_Normal
</styleUrl>
<Point>
<coordinates>
-65.1144791,-10.8454103,176.96
</coordinates>
</Point>
</Placemark>
<Placemark>
<name>
Sat Dec 17 10:34:30 2016 S=3.30 Km/hr
</name>
<styleUrl>
#styleMap_TLP_Normal
</styleUrl>
<Point>
<coordinates>
-65.1143875,-10.8454323,177.08
</coordinates>
</Point>
</Placemark>
<Placemark>
<name>
Sat Dec 17 10:34:40 2016 S=1.67 Km/hr
</name>
<styleUrl>
#styleMap_TLP_Normal
</styleUrl>
<Point>
<coordinates>
-65.1143494,-10.8454609,176.66
</coordinates>
</Point>
</Placemark>
<Placemark>
<name>
Sat Dec 17 10:34:50 2016 S=1.85 Km/hr
</name>
<styleUrl>
#styleMap_TLP_Normal
</styleUrl>
<Point>
<coordinates>
-65.1143112,-10.8454103,175.73
</coordinates>
</Point>
</Placemark>
<Placemark>
<name>
Sat Dec 17 10:35:00 2016 S=0.48 Km/hr
</name>
<styleUrl>
#styleMap_TLP_Normal
</styleUrl>
<Point>
<coordinates>
-65.1142197,-10.8453951,174.97
</coordinates>
</Point>
</Placemark>
<Placemark>
<name>
Sat Dec 17 10:35:10 2016 S=1.06 Km/hr
</name>
<styleUrl>
#styleMap_TLP_Normal
</styleUrl>
<Point>
<coordinates>
-65.1141586,-10.8454266,173.50
</coordinates>
</Point>
</Placemark>
<Placemark>
<name>
Sat Dec 17 10:35:20 2016 S=0.92 Km/hr
</name>
<styleUrl>
#styleMap_TLP_Normal
</styleUrl>
<Point>
<coordinates>
-65.1141434,-10.8454361,173.73
</coordinates>
</Point>
</Placemark>
<Placemark>
<name>
Sat Dec 17 10:35:30 2016 S=1.37 Km/hr
</name>
<styleUrl>
#styleMap_TLP_Normal
</styleUrl>
<Point>
<coordinates>
-65.1141205,-10.8454819,173.71
</coordinates>
</Point>
</Placemark>
<Placemark>
<name>
Sat Dec 17 10:35:40 2016 S=2.91 Km/hr
</name>
<styleUrl>
#styleMap_TLP_Normal
</styleUrl>
<Point>
<coordinates>
-65.1140518,-10.8455763,173.95
</coordinates>
</Point>
</Placemark>
<Placemark>
<name>
Sat Dec 17 10:35:50 2016 S=0.87 Km/hr
</name>
<styleUrl>
#styleMap_TLP_Normal
</styleUrl>
<Point>
<coordinates>
-65.1139832,-10.8456392,172.79
</coordinates>
</Point>
</Placemark>
<Placemark>
<name>
Sat Dec 17 10:36:00 2016 S=0.99 Km/hr
</name>
<styleUrl>
#styleMap_TLP_Normal
</styleUrl>
<Point>
<coordinates>
-65.1139755,-10.8456392,172.65
</coordinates>
</Point>
</Placemark>
<Placemark>
<name>
Sat Dec 17 10:36:10 2016 S=1.93 Km/hr
</name>
<styleUrl>
#styleMap_TLP_Normal
</styleUrl>
<Point>
<coordinates>
-65.1138992,-10.8456278,172.11
</coordinates>
</Point>
</Placemark>
<Placemark>
<name>
Sat Dec 17 10:36:20 2016 S=1.24 Km/hr
</name>
<styleUrl>
#styleMap_TLP_Normal
</styleUrl>
<Point>
<coordinates>
-65.1138611,-10.8456526,172.16
</coordinates>
</Point>
</Placemark>
<Placemark>
<name>
Sat Dec 17 10:36:30 2016 S=0.66 Km/hr
</name>
<styleUrl>
#styleMap_TLP_Normal
</styleUrl>
<Point>
<coordinates>
-65.1138611,-10.8456535,172.06
</coordinates>
</Point>
</Placemark>
<Placemark>
<name>
Sat Dec 17 10:36:40 2016 S=0.31 Km/hr
</name>
<styleUrl>
#styleMap_TLP_Normal
</styleUrl>
<Point>
<coordinates>
-65.1138611,-10.8456545,172.12
</coordinates>
</Point>
</Placemark>
<Placemark>
<name>
Sat Dec 17 10:36:50 2016 S=2.11 Km/hr
</name>
<styleUrl>
#styleMap_TLP_Normal
</styleUrl>
<Point>
<coordinates>
-65.1138306,-10.8456678,172.19
</coordinates>
</Point>
</Placemark>
<Placemark>
<name>
Sat Dec 17 10:37:00 2016 S=0.33 Km/hr
</name>
<styleUrl>
#styleMap_TLP_Normal
</styleUrl>
<Point>
<coordinates>
-65.1138077,-10.8457041,171.71
</coordinates>
</Point>
</Placemark>
<Placemark>
<name>
Sat Dec 17 10:37:10 2016 S=0.66 Km/hr
</name>
<styleUrl>
#styleMap_TLP_Normal
</styleUrl>
<Point>
<coordinates>
-65.1138153,-10.8457088,171.73
</coordinates>
</Point>
</Placemark>
<Placemark>
<name>
Sat Dec 17 10:37:20 2016 S=0.52 Km/hr
</name>
<styleUrl>
#styleMap_TLP_Normal
</styleUrl>
<Point>
<coordinates>
-65.1138153,-10.8457098,171.73
</coordinates>
</Point>
</Placemark>
<Placemark>
<name>
Sat Dec 17 10:37:30 2016 S=0.61 Km/hr
</name>
<styleUrl>
#styleMap_TLP_Normal
</styleUrl>
<Point>
<coordinates>
-65.1138153,-10.8457098,171.70
</coordinates>
</Point>
</Placemark>
<Placemark>
<name>
Sat Dec 17 10:37:40 2016 S=1.12 Km/hr
</name>
<styleUrl>
#styleMap_TLP_Normal
</styleUrl>
<Point>
<coordinates>
-65.1138153,-10.8457108,171.66
</coordinates>
</Point>
</Placemark>
<Placemark>
<name>
Sat Dec 17 10:37:50 2016 S=0.48 Km/hr
</name>
<styleUrl>
#styleMap_TLP_Normal
</styleUrl>
<Point>
<coordinates>
-65.1138306,-10.8457241,171.47
</coordinates>
</Point>
</Placemark>
<Placemark>
<name>
Sat Dec 17 10:38:00 2016 S=0.53 Km/hr
</name>
<styleUrl>
#styleMap_TLP_Normal
</styleUrl>
<Point>
<coordinates>
-65.1138229,-10.8457260,171.39
</coordinates>
</Point>
</Placemark>
<Placemark>
<name>
Sat Dec 17 10:38:10 2016 S=1.60 Km/hr
</name>
<styleUrl>
#styleMap_TLP_Normal
</styleUrl>
<Point>
<coordinates>
-65.1138077,-10.8457575,171.74
</coordinates>
</Point>
</Placemark>
<Placemark>
<name>
Sat Dec 17 10:38:20 2016 S=0.82 Km/hr
</name>
<styleUrl>
#styleMap_TLP_Normal
</styleUrl>
<Point>
<coordinates>
-65.1137543,-10.8458118,171.96
</coordinates>
</Point>
</Placemark>
<Placemark>
<name>
Sat Dec 17 10:38:30 2016 S=0.82 Km/hr
</name>
<styleUrl>
#styleMap_TLP_Normal
</styleUrl>
<Point>
<coordinates>
-65.1138153,-10.8458071,172.32
</coordinates>
</Point>
</Placemark>
<Placemark>
<name>
Sat Dec 17 10:38:40 2016 S=0.82 Km/hr
</name>
<styleUrl>
#styleMap_TLP_Normal
</styleUrl>
<Point>
<coordinates>
-65.1138306,-10.8458033,172.21
</coordinates>
</Point>
</Placemark>
<Placemark>
<name>
Sat Dec 17 10:38:50 2016 S=0.91 Km/hr
</name>
<styleUrl>
#styleMap_TLP_Normal
</styleUrl>
<Point>
<coordinates>
-65.1138382,-10.8458052,172.17
</coordinates>
</Point>
</Placemark>
<Placemark>
<name>
Sat Dec 17 10:39:00 2016 S=0.43 Km/hr
</name>
<styleUrl>
#styleMap_TLP_Normal
</styleUrl>
<Point>
<coordinates>
-65.1138382,-10.8457890,171.56
</coordinates>
</Point>
</Placemark>
<Placemark>
<name>
Sat Dec 17 10:39:10 2016 S=0.41 Km/hr
</name>
<styleUrl>
#styleMap_TLP_Normal
</styleUrl>
<Point>
<coordinates>
-65.1138382,-10.8457718,171.30
</coordinates>
</Point>
</Placemark>
<Placemark>
<name>
Sat Dec 17 10:39:20 2016 S=0.73 Km/hr
</name>
<styleUrl>
#styleMap_TLP_Normal
</styleUrl>
<Point>
<coordinates>
-65.1138763,-10.8457623,171.19
</coordinates>
</Point>
</Placemark>
<Placemark>
<name>
Sat Dec 17 10:39:30 2016 S=1.17 Km/hr
</name>
<styleUrl>
#styleMap_TLP_Normal
</styleUrl>
<Point>
<coordinates>
-65.1138535,-10.8457851,171.14
</coordinates>
</Point>
</Placemark>
<Placemark>
<name>
Sat Dec 17 10:39:40 2016 S=0.49 Km/hr
</name>
<styleUrl>
#styleMap_TLP_Normal
</styleUrl>
<Point>
<coordinates>
-65.1138153,-10.8458109,171.92
</coordinates>
</Point>
</Placemark>
<Placemark>
<name>
Sat Dec 17 10:39:50 2016 S=0.78 Km/hr
</name>
<styleUrl>
#styleMap_TLP_Normal
</styleUrl>
<Point>
<coordinates>
-65.1137848,-10.8457737,171.54
</coordinates>
</Point>
</Placemark>
<Placemark>
<name>
Sat Dec 17 10:40:00 2016 S=1.31 Km/hr
</name>
<styleUrl>
#styleMap_TLP_Normal
</styleUrl>
<Point>
<coordinates>
-65.1137848,-10.8457518,171.14
</coordinates>
</Point>
</Placemark>
<Placemark>
<name>
Sat Dec 17 10:40:10 2016 S=0.90 Km/hr
</name>
<styleUrl>
#styleMap_TLP_Normal
</styleUrl>
<Point>
<coordinates>
-65.1138077,-10.8457308,172.02
</coordinates>
</Point>
</Placemark>
<Placemark>
<name>
Sat Dec 17 10:40:20 2016 S=1.51 Km/hr
</name>
<styleUrl>
#styleMap_TLP_Normal
</styleUrl>
<Point>
<coordinates>
-65.1137619,-10.8457355,170.92
</coordinates>
</Point>
</Placemark>
<Placemark>
<name>
Sat Dec 17 10:40:30 2016 S=0.74 Km/hr
</name>
<styleUrl>
#styleMap_TLP_Normal
</styleUrl>
<Point>
<coordinates>
-65.1137772,-10.8457565,170.88
</coordinates>
</Point>
</Placemark>
<Placemark>
<name>
Sat Dec 17 10:40:40 2016 S=1.58 Km/hr
</name>
<styleUrl>
#styleMap_TLP_Normal
</styleUrl>
<Point>
<coordinates>
-65.1137848,-10.8457928,170.61
</coordinates>
</Point>
</Placemark>
<Placemark>
<name>
Sat Dec 17 10:40:50 2016 S=1.37 Km/hr
</name>
<styleUrl>
#styleMap_TLP_Normal
</styleUrl>
<Point>
<coordinates>
-65.1137848,-10.8458500,169.38
</coordinates>
</Point>
</Placemark>
<Placemark>
<name>
Sat Dec 17 10:41:00 2016 S=0.62 Km/hr
</name>
<styleUrl>
#styleMap_TLP_Normal
</styleUrl>
<Point>
<coordinates>
-65.1137619,-10.8458652,169.90
</coordinates>
</Point>
</Placemark>
<Placemark>
<name>
Sat Dec 17 10:41:10 2016 S=1.59 Km/hr
</name>
<styleUrl>
#styleMap_TLP_Normal
</styleUrl>
<Point>
<coordinates>
-65.1137619,-10.8458853,169.97
</coordinates>
</Point>
</Placemark>
<Placemark>
<name>
Sat Dec 17 10:41:20 2016 S=0.31 Km/hr
</name>
<styleUrl>
#styleMap_TLP_Normal
</styleUrl>
<Point>
<coordinates>
-65.1137466,-10.8459358,169.89
</coordinates>
</Point>
</Placemark>
<Placemark>
<name>
Sat Dec 17 10:41:30 2016 S=0.46 Km/hr
</name>
<styleUrl>
#styleMap_TLP_Normal
</styleUrl>
<Point>
<coordinates>
-65.1137466,-10.8459396,169.91
</coordinates>
</Point>
</Placemark>
<Placemark>
<name>
Sat Dec 17 10:41:40 2016 S=1.18 Km/hr
</name>
<styleUrl>
#styleMap_TLP_Normal
</styleUrl>
<Point>
<coordinates>
-65.1137390,-10.8459415,169.91
</coordinates>
</Point>
</Placemark>
<Placemark>
<name>
Sat Dec 17 10:41:50 2016 S=1.95 Km/hr
</name>
<styleUrl>
#styleMap_TLP_Normal
</styleUrl>
<Point>
<coordinates>
-65.1136322,-10.8460588,169.27
</coordinates>
</Point>
</Placemark>
<Placemark>
<name>
Sat Dec 17 10:42:00 2016 S=2.17 Km/hr
</name>
<styleUrl>
#styleMap_TLP_Normal
</styleUrl>
<Point>
<coordinates>
-65.1135864,-10.8461189,168.23
</coordinates>
</Point>
</Placemark>
<Placemark>
<name>
Sat Dec 17 10:42:10 2016 S=3.03 Km/hr
</name>
<styleUrl>
#styleMap_TLP_Normal
</styleUrl>
<Point>
<coordinates>
-65.1135406,-10.8462057,166.23
</coordinates>
</Point>
</Placemark>
<Placemark>
<name>
Sat Dec 17 10:42:20 2016 S=0.19 Km/hr
</name>
<styleUrl>
#styleMap_TLP_Normal
</styleUrl>
<Point>
<coordinates>
-65.1135254,-10.8462429,165.70
</coordinates>
</Point>
</Placemark>
<Placemark>
<name>
Sat Dec 17 10:42:30 2016 S=0.78 Km/hr
</name>
<styleUrl>
#styleMap_TLP_Normal
</styleUrl>
<Point>
<coordinates>
-65.1135254,-10.8462439,165.64
</coordinates>
</Point>
</Placemark>
<Placemark>
<name>
Sat Dec 17 10:42:40 2016 S=1.33 Km/hr
</name>
<styleUrl>
#styleMap_TLP_Normal
</styleUrl>
<Point>
<coordinates>
-65.1135178,-10.8462868,166.10
</coordinates>
</Point>
</Placemark>
<Placemark>
<name>
Sat Dec 17 10:42:50 2016 S=0.70 Km/hr
</name>
<styleUrl>
#styleMap_TLP_Normal
</styleUrl>
<Point>
<coordinates>
-65.1134796,-10.8463774,165.77
</coordinates>
</Point>
</Placemark>
<Placemark>
<name>
Sat Dec 17 10:43:00 2016 S=1.14 Km/hr
</name>
<styleUrl>
#styleMap_TLP_Normal
</styleUrl>
<Point>
<coordinates>
-65.1134949,-10.8463984,165.75
</coordinates>
</Point>
</Placemark>
<Placemark>
<name>
Sat Dec 17 10:43:10 2016 S=0.59 Km/hr
</name>
<styleUrl>
#styleMap_TLP_Normal
</styleUrl>
<Point>
<coordinates>
-65.1135406,-10.8464184,165.83
</coordinates>
</Point>
</Placemark>
<Placemark>
<name>
Sat Dec 17 10:43:20 2016 S=0.63 Km/hr
</name>
<styleUrl>
#styleMap_TLP_Normal
</styleUrl>
<Point>
<coordinates>
-65.1135559,-10.8464146,165.94
</coordinates>
</Point>
</Placemark>
<Placemark>
<name>
Sat Dec 17 10:43:30 2016 S=0.84 Km/hr
</name>
<styleUrl>
#styleMap_TLP_Normal
</styleUrl>
<Point>
<coordinates>
-65.1135559,-10.8464174,165.99
</coordinates>
</Point>
</Placemark>
<Placemark>
<name>
Sat Dec 17 10:43:40 2016 S=1.87 Km/hr
</name>
<styleUrl>
#styleMap_TLP_Normal
</styleUrl>
<Point>
<coordinates>
-65.1135178,-10.8464441,166.00
</coordinates>
</Point>
</Placemark>
<Placemark>
<name>
Sat Dec 17 10:43:50 2016 S=0.67 Km/hr
</name>
<styleUrl>
#styleMap_TLP_Normal
</styleUrl>
<Point>
<coordinates>
-65.1134415,-10.8464985,166.90
</coordinates>
</Point>
</Placemark>
<Placemark>
<name>
Sat Dec 17 10:44:00 2016 S=0.25 Km/hr
</name>
<styleUrl>
#styleMap_TLP_Normal
</styleUrl>
<Point>
<coordinates>
-65.1134415,-10.8465109,167.05
</coordinates>
</Point>
</Placemark>
<Placemark>
<name>
Sat Dec 17 10:44:10 2016 S=0.18 Km/hr
</name>
<styleUrl>
#styleMap_TLP_Normal
</styleUrl>
<Point>
<coordinates>
-65.1134415,-10.8465147,167.10
</coordinates>
</Point>
</Placemark>
<Placemark>
<name>
Sat Dec 17 10:44:20 2016 S=1.07 Km/hr
</name>
<styleUrl>
#styleMap_TLP_Normal
</styleUrl>
<Point>
<coordinates>
-65.1133957,-10.8465166,167.14
</coordinates>
</Point>
</Placemark>
<Placemark>
<name>
Sat Dec 17 10:44:30 2016 S=0.24 Km/hr
</name>
<styleUrl>
#styleMap_TLP_Normal
</styleUrl>
<Point>
<coordinates>
-65.1133957,-10.8465157,167.16
</coordinates>
</Point>
</Placemark>
<Placemark>
<name>
Sat Dec 17 10:44:40 2016 S=0.38 Km/hr
</name>
<styleUrl>
#styleMap_TLP_Normal
</styleUrl>
<Point>
<coordinates>
-65.1134109,-10.8465204,167.17
</coordinates>
</Point>
</Placemark>
<Placemark>
<name>
Sat Dec 17 10:44:50 2016 S=0.69 Km/hr
</name>
<styleUrl>
#styleMap_TLP_Normal
</styleUrl>
<Point>
<coordinates>
-65.1134033,-10.8465223,167.19
</coordinates>
</Point>
</Placemark>
<Placemark>
<name>
Sat Dec 17 10:45:00 2016 S=1.52 Km/hr
</name>
<styleUrl>
#styleMap_TLP_Normal
</styleUrl>
<Point>
<coordinates>
-65.1134338,-10.8465786,168.19
</coordinates>
</Point>
</Placemark>
<Placemark>
<name>
Sat Dec 17 10:45:10 2016 S=0.65 Km/hr
</name>
<styleUrl>
#styleMap_TLP_Normal
</styleUrl>
<Point>
<coordinates>
-65.1134491,-10.8466387,168.40
</coordinates>
</Point>
</Placemark>
<Placemark>
<name>
Sat Dec 17 10:45:20 2016 S=1.24 Km/hr
</name>
<styleUrl>
#styleMap_TLP_Normal
</styleUrl>
<Point>
<coordinates>
-65.1134033,-10.8466740,168.52
</coordinates>
</Point>
</Placemark>
<Placemark>
<name>
Sat Dec 17 10:45:30 2016 S=0.68 Km/hr
</name>
<styleUrl>
#styleMap_TLP_Normal
</styleUrl>
<Point>
<coordinates>
-65.1132736,-10.8467426,168.82
</coordinates>
</Point>
</Placemark>
<Placemark>
<name>
Sat Dec 17 10:45:40 2016 S=0.58 Km/hr
</name>
<styleUrl>
#styleMap_TLP_Normal
</styleUrl>
<Point>
<coordinates>
-65.1132431,-10.8467741,168.26
</coordinates>
</Point>
</Placemark>
<Placemark>
<name>
Sat Dec 17 10:45:50 2016 S=0.61 Km/hr
</name>
<styleUrl>
#styleMap_TLP_Normal
</styleUrl>
<Point>
<coordinates>
-65.1132584,-10.8468542,167.93
</coordinates>
</Point>
</Placemark>
<Placemark>
<name>
Sat Dec 17 10:46:00 2016 S=1.43 Km/hr
</name>
<styleUrl>
#styleMap_TLP_Normal
</styleUrl>
<Point>
<coordinates>
-65.1131973,-10.8468304,168.21
</coordinates>
</Point>
</Placemark>
<Placemark>
<name>
Sat Dec 17 10:46:10 2016 S=0.75 Km/hr
</name>
<styleUrl>
#styleMap_TLP_Normal
</styleUrl>
<Point>
<coordinates>
-65.1131592,-10.8468380,168.45
</coordinates>
</Point>
</Placemark>
<Placemark>
<name>
Sat Dec 17 10:46:20 2016 S=0.69 Km/hr
</name>
<styleUrl>
#styleMap_TLP_Normal
</styleUrl>
<Point>
<coordinates>
-65.1131592,-10.8468370,168.58
</coordinates>
</Point>
</Placemark>
<Placemark>
<name>
Sat Dec 17 10:46:30 2016 S=2.54 Km/hr
</name>
<styleUrl>
#styleMap_TLP_Normal
</styleUrl>
<Point>
<coordinates>
-65.1132660,-10.8468533,168.91
</coordinates>
</Point>
</Placemark>
<Placemark>
<name>
Sat Dec 17 10:46:40 2016 S=1.24 Km/hr
</name>
<styleUrl>
#styleMap_TLP_Normal
</styleUrl>
<Point>
<coordinates>
-65.1133423,-10.8468571,169.52
</coordinates>
</Point>
</Placemark>
<Placemark>
<name>
Sat Dec 17 10:46:50 2016 S=0.42 Km/hr
</name>
<styleUrl>
#styleMap_TLP_Normal
</styleUrl>
<Point>
<coordinates>
-65.1133118,-10.8468552,169.59
</coordinates>
</Point>
</Placemark>
<Placemark>
<name>
Sat Dec 17 10:47:00 2016 S=0.50 Km/hr
</name>
<styleUrl>
#styleMap_TLP_Normal
</styleUrl>
<Point>
<coordinates>
-65.1132889,-10.8468809,169.96
</coordinates>
</Point>
</Placemark>
<Placemark>
<name>
Sat Dec 17 10:47:10 2016 S=0.41 Km/hr
</name>
<styleUrl>
#styleMap_TLP_Normal
</styleUrl>
<Point>
<coordinates>
-65.1132660,-10.8468981,173.26
</coordinates>
</Point>
</Placemark>
<Placemark>
<name>
Sat Dec 17 10:47:20 2016 S=0.10 Km/hr
</name>
<styleUrl>
#styleMap_TLP_Normal
</styleUrl>
<Point>
<coordinates>
-65.1132584,-10.8469067,173.67
</coordinates>
</Point>
</Placemark>
<Placemark>
<name>
Sat Dec 17 10:47:30 2016 S=1.10 Km/hr
</name>
<styleUrl>
#styleMap_TLP_Normal
</styleUrl>
<Point>
<coordinates>
-65.1132660,-10.8469076,173.71
</coordinates>
</Point>
</Placemark>
<Placemark>
<name>
Sat Dec 17 10:47:40 2016 S=1.33 Km/hr
</name>
<styleUrl>
#styleMap_TLP_Normal
</styleUrl>
<Point>
<coordinates>
-65.1131897,-10.8468828,173.58
</coordinates>
</Point>
</Placemark>
<Placemark>
<name>
Sat Dec 17 10:47:50 2016 S=0.32 Km/hr
</name>
<styleUrl>
#styleMap_TLP_Normal
</styleUrl>
<Point>
<coordinates>
-65.1131134,-10.8468122,174.34
</coordinates>
</Point>
</Placemark>
<Placemark>
<name>
Sat Dec 17 10:48:00 2016 S=0.76 Km/hr
</name>
<styleUrl>
#styleMap_TLP_Normal
</styleUrl>
<Point>
<coordinates>
-65.1130905,-10.8468018,175.06
</coordinates>
</Point>
</Placemark>
<Placemark>
<name>
Sat Dec 17 10:48:10 2016 S=0.72 Km/hr
</name>
<styleUrl>
#styleMap_TLP_Normal
</styleUrl>
<Point>
<coordinates>
-65.1130219,-10.8467970,175.76
</coordinates>
</Point>
</Placemark>
<Placemark>
<name>
Sat Dec 17 10:48:20 2016 S=2.45 Km/hr
</name>
<styleUrl>
#styleMap_TLP_Normal
</styleUrl>
<Point>
<coordinates>
-65.1129761,-10.8467779,176.10
</coordinates>
</Point>
</Placemark>
<Placemark>
<name>
Sat Dec 17 10:48:30 2016 S=0.61 Km/hr
</name>
<styleUrl>
#styleMap_TLP_Normal
</styleUrl>
<Point>
<coordinates>
-65.1129456,-10.8467188,176.55
</coordinates>
</Point>
</Placemark>
<Placemark>
<name>
Sat Dec 17 10:48:40 2016 S=0.92 Km/hr
</name>
<styleUrl>
#styleMap_TLP_Normal
</styleUrl>
<Point>
<coordinates>
-65.1129456,-10.8467159,176.59
</coordinates>
</Point>
</Placemark>
<Placemark>
<name>
Sat Dec 17 10:48:50 2016 S=3.19 Km/hr
</name>
<styleUrl>
#styleMap_TLP_Normal
</styleUrl>
<Point>
<coordinates>
-65.1129227,-10.8465090,174.89
</coordinates>
</Point>
</Placemark>
<Placemark>
<name>
Sat Dec 17 10:49:00 2016 S=3.76 Km/hr
</name>
<styleUrl>
#styleMap_TLP_Normal
</styleUrl>
<Point>
<coordinates>
-65.1129074,-10.8463402,173.44
</coordinates>
</Point>
</Placemark>
<Placemark>
<name>
Sat Dec 17 10:49:10 2016 S=3.33 Km/hr
</name>
<styleUrl>
#styleMap_TLP_Normal
</styleUrl>
<Point>
<coordinates>
-65.1128387,-10.8462734,173.95
</coordinates>
</Point>
</Placemark>
<Placemark>
<name>
Sat Dec 17 10:49:20 2016 S=2.60 Km/hr
</name>
<styleUrl>
#styleMap_TLP_Normal
</styleUrl>
<Point>
<coordinates>
-65.1128769,-10.8461676,172.64
</coordinates>
</Point>
</Placemark>
<Placemark>
<name>
Sat Dec 17 10:49:30 2016 S=3.69 Km/hr
</name>
<styleUrl>
#styleMap_TLP_Normal
</styleUrl>
<Point>
<coordinates>
-65.1128693,-10.8460722,171.86
</coordinates>
</Point>
</Placemark>
<Placemark>
<name>
Sat Dec 17 10:49:40 2016 S=3.62 Km/hr
</name>
<styleUrl>
#styleMap_TLP_Normal
</styleUrl>
<Point>
<coordinates>
-65.1129074,-10.8459902,169.72
</coordinates>
</Point>
</Placemark>
<Placemark>
<name>
Sat Dec 17 10:49:50 2016 S=1.90 Km/hr
</name>
<styleUrl>
#styleMap_TLP_Normal
</styleUrl>
<Point>
<coordinates>
-65.1128540,-10.8459473,167.99
</coordinates>
</Point>
</Placemark>
<Placemark>
<name>
Sat Dec 17 10:50:00 2016 S=3.18 Km/hr
</name>
<styleUrl>
#styleMap_TLP_Normal
</styleUrl>
<Point>
<coordinates>
-65.1128387,-10.8458424,167.89
</coordinates>
</Point>
</Placemark>
<Placemark>
<name>
Sat Dec 17 10:50:10 2016 S=2.47 Km/hr
</name>
<styleUrl>
#styleMap_TLP_Normal
</styleUrl>
<Point>
<coordinates>
-65.1128769,-10.8457537,166.56
</coordinates>
</Point>
</Placemark>
<Placemark>
<name>
Sat Dec 17 10:50:20 2016 S=2.12 Km/hr
</name>
<styleUrl>
#styleMap_TLP_Normal
</styleUrl>
<Point>
<coordinates>
-65.1128540,-10.8457108,166.21
</coordinates>
</Point>
</Placemark>
<Placemark>
<name>
Sat Dec 17 10:50:30 2016 S=2.44 Km/hr
</name>
<styleUrl>
#styleMap_TLP_Normal
</styleUrl>
<Point>
<coordinates>
-65.1128006,-10.8456497,167.08
</coordinates>
</Point>
</Placemark>
<Placemark>
<name>
Sat Dec 17 10:50:40 2016 S=1.59 Km/hr
</name>
<styleUrl>
#styleMap_TLP_Normal
</styleUrl>
<Point>
<coordinates>
-65.1127625,-10.8456564,167.94
</coordinates>
</Point>
</Placemark>
<Placemark>
<name>
Sat Dec 17 10:50:50 2016 S=1.44 Km/hr
</name>
<styleUrl>
#styleMap_TLP_Normal
</styleUrl>
<Point>
<coordinates>
-65.1127319,-10.8455858,168.15
</coordinates>
</Point>
</Placemark>
<Placemark>
<name>
Sat Dec 17 10:51:00 2016 S=3.11 Km/hr
</name>
<styleUrl>
#styleMap_TLP_Normal
</styleUrl>
<Point>
<coordinates>
-65.1127472,-10.8455877,168.07
</coordinates>
</Point>
</Placemark>
<Placemark>
<name>
Sat Dec 17 10:51:10 2016 S=3.83 Km/hr
</name>
<styleUrl>
#styleMap_TLP_Normal
</styleUrl>
<Point>
<coordinates>
-65.1128464,-10.8456287,167.50
</coordinates>
</Point>
</Placemark>
<Placemark>
<name>
Sat Dec 17 10:51:20 2016 S=4.85 Km/hr
</name>
<styleUrl>
#styleMap_TLP_Normal
</styleUrl>
<Point>
<coordinates>
-65.1129227,-10.8456907,167.46
</coordinates>
</Point>
</Placemark>
<Placemark>
<name>
Sat Dec 17 10:51:30 2016 S=2.48 Km/hr
</name>
<styleUrl>
#styleMap_TLP_Normal
</styleUrl>
<Point>
<coordinates>
-65.1130219,-10.8457193,166.57
</coordinates>
</Point>
</Placemark>
<Placemark>
<name>
Sat Dec 17 10:51:40 2016 S=2.53 Km/hr
</name>
<styleUrl>
#styleMap_TLP_Normal
</styleUrl>
<Point>
<coordinates>
-65.1131058,-10.8457756,164.68
</coordinates>
</Point>
</Placemark>
<Placemark>
<name>
Sat Dec 17 10:51:50 2016 S=2.57 Km/hr
</name>
<styleUrl>
#styleMap_TLP_Normal
</styleUrl>
<Point>
<coordinates>
-65.1131973,-10.8458452,161.74
</coordinates>
</Point>
</Placemark>
<Placemark>
<name>
Sat Dec 17 10:52:00 2016 S=3.68 Km/hr
</name>
<styleUrl>
#styleMap_TLP_Normal
</styleUrl>
<Point>
<coordinates>
-65.1132507,-10.8459330,159.84
</coordinates>
</Point>
</Placemark>
<Placemark>
<name>
Sat Dec 17 10:52:10 2016 S=3.56 Km/hr
</name>
<styleUrl>
#styleMap_TLP_Normal
</styleUrl>
<Point>
<coordinates>
-65.1133194,-10.8460131,158.04
</coordinates>
</Point>
</Placemark>
<Placemark>
<name>
Sat Dec 17 10:52:20 2016 S=2.46 Km/hr
</name>
<styleUrl>
#styleMap_TLP_Normal
</styleUrl>
<Point>
<coordinates>
-65.1133957,-10.8460617,156.62
</coordinates>
</Point>
</Placemark>
<Placemark>
<name>
Sat Dec 17 10:52:30 2016 S=1.70 Km/hr
</name>
<styleUrl>
#styleMap_TLP_Normal
</styleUrl>
<Point>
<coordinates>
-65.1134567,-10.8461075,154.90
</coordinates>
</Point>
</Placemark>
<Placemark>
<name>
Sat Dec 17 10:52:40 2016 S=1.96 Km/hr
</name>
<styleUrl>
#styleMap_TLP_Normal
</styleUrl>
<Point>
<coordinates>
-65.1135025,-10.8461876,153.88
</coordinates>
</Point>
</Placemark>
<Placemark>
<name>
Sat Dec 17 10:52:50 2016 S=2.13 Km/hr
</name>
<styleUrl>
#styleMap_TLP_Normal
</styleUrl>
<Point>
<coordinates>
-65.1135559,-10.8462334,152.56
</coordinates>
</Point>
</Placemark>
<Placemark>
<name>
Sat Dec 17 10:53:00 2016 S=1.28 Km/hr
</name>
<styleUrl>
#styleMap_TLP_Normal
</styleUrl>
<Point>
<coordinates>
-65.1135559,-10.8462934,151.42
</coordinates>
</Point>
</Placemark>
<Placemark>
<name>
Sat Dec 17 10:53:10 2016 S=1.06 Km/hr
</name>
<styleUrl>
#styleMap_TLP_Normal
</styleUrl>
<Point>
<coordinates>
-65.1135941,-10.8463583,150.91
</coordinates>
</Point>
</Placemark>
<Placemark>
<name>
Sat Dec 17 10:53:20 2016 S=0.74 Km/hr
</name>
<styleUrl>
#styleMap_TLP_Normal
</styleUrl>
<Point>
<coordinates>
-65.1136093,-10.8463707,150.50
</coordinates>
</Point>
</Placemark>
<Placemark>
<name>
Sat Dec 17 10:53:30 2016 S=1.18 Km/hr
</name>
<styleUrl>
#styleMap_TLP_Normal
</styleUrl>
<Point>
<coordinates>
-65.1136322,-10.8463926,149.46
</coordinates>
</Point>
</Placemark>
<Placemark>
<name>
Sat Dec 17 10:53:40 2016 S=0.89 Km/hr
</name>
<styleUrl>
#styleMap_TLP_Normal
</styleUrl>
<Point>
<coordinates>
-65.1136398,-10.8464365,149.61
</coordinates>
</Point>
</Placemark>
<Placemark>
<name>
Sat Dec 17 10:53:50 2016 S=1.39 Km/hr
</name>
<styleUrl>
#styleMap_TLP_Normal
</styleUrl>
<Point>
<coordinates>
-65.1136398,-10.8464918,149.72
</coordinates>
</Point>
</Placemark>
<Placemark>
<name>
Sat Dec 17 10:54:00 2016 S=0.94 Km/hr
</name>
<styleUrl>
#styleMap_TLP_Normal
</styleUrl>
<Point>
<coordinates>
-65.1136017,-10.8465471,149.78
</coordinates>
</Point>
</Placemark>
<Placemark>
<name>
Sat Dec 17 10:54:10 2016 S=1.12 Km/hr
</name>
<styleUrl>
#styleMap_TLP_Normal
</styleUrl>
<Point>
<coordinates>
-65.1135941,-10.8465805,149.52
</coordinates>
</Point>
</Placemark>
<Placemark>
<name>
Sat Dec 17 10:54:20 2016 S=0.92 Km/hr
</name>
<styleUrl>
#styleMap_TLP_Normal
</styleUrl>
<Point>
<coordinates>
-65.1135712,-10.8466244,150.45
</coordinates>
</Point>
</Placemark>
<Placemark>
<name>
Sat Dec 17 10:54:30 2016 S=0.97 Km/hr
</name>
<styleUrl>
#styleMap_TLP_Normal
</styleUrl>
<Point>
<coordinates>
-65.1135559,-10.8466492,150.19
</coordinates>
</Point>
</Placemark>
<Placemark>
<name>
Sat Dec 17 10:54:40 2016 S=1.09 Km/hr
</name>
<styleUrl>
#styleMap_TLP_Normal
</styleUrl>
<Point>
<coordinates>
-65.1135330,-10.8466883,151.65
</coordinates>
</Point>
</Placemark>
<Placemark>
<name>
Sat Dec 17 10:54:50 2016 S=1.06 Km/hr
</name>
<styleUrl>
#styleMap_TLP_Normal
</styleUrl>
<Point>
<coordinates>
-65.1135406,-10.8467131,152.42
</coordinates>
</Point>
</Placemark>
<Placemark>
<name>
Sat Dec 17 10:55:00 2016 S=1.11 Km/hr
</name>
<styleUrl>
#styleMap_TLP_Normal
</styleUrl>
<Point>
<coordinates>
-65.1135864,-10.8467464,153.65
</coordinates>
</Point>
</Placemark>
<Placemark>
<name>
Sat Dec 17 10:55:10 2016 S=1.15 Km/hr
</name>
<styleUrl>
#styleMap_TLP_Normal
</styleUrl>
<Point>
<coordinates>
-65.1136017,-10.8467550,154.27
</coordinates>
</Point>
</Placemark>
<Placemark>
<name>
Sat Dec 17 10:55:20 2016 S=1.45 Km/hr
</name>
<styleUrl>
#styleMap_TLP_Normal
</styleUrl>
<Point>
<coordinates>
-65.1135712,-10.8468285,155.81
</coordinates>
</Point>
</Placemark>
<Placemark>
<name>
Sat Dec 17 10:55:30 2016 S=0.98 Km/hr
</name>
<styleUrl>
#styleMap_TLP_Normal
</styleUrl>
<Point>
<coordinates>
-65.1136093,-10.8468199,158.76
</coordinates>
</Point>
</Placemark>
<Placemark>
<name>
Sat Dec 17 10:55:40 2016 S=0.80 Km/hr
</name>
<styleUrl>
#styleMap_TLP_Normal
</styleUrl>
<Point>
<coordinates>
-65.1136551,-10.8468275,160.33
</coordinates>
</Point>
</Placemark>
<Placemark>
<name>
Sat Dec 17 10:55:50 2016 S=0.82 Km/hr
</name>
<styleUrl>
#styleMap_TLP_Normal
</styleUrl>
<Point>
<coordinates>
-65.1136246,-10.8468533,161.48
</coordinates>
</Point>
</Placemark>
<Placemark>
<name>
Sat Dec 17 10:56:00 2016 S=1.65 Km/hr
</name>
<styleUrl>
#styleMap_TLP_Normal
</styleUrl>
<Point>
<coordinates>
-65.1135788,-10.8468418,162.64
</coordinates>
</Point>
</Placemark>
<Placemark>
<name>
Sat Dec 17 10:56:10 2016 S=1.16 Km/hr
</name>
<styleUrl>
#styleMap_TLP_Normal
</styleUrl>
<Point>
<coordinates>
-65.1135025,-10.8468447,165.56
</coordinates>
</Point>
</Placemark>
<Placemark>
<name>
Sat Dec 17 10:56:20 2016 S=0.53 Km/hr
</name>
<styleUrl>
#styleMap_TLP_Normal
</styleUrl>
<Point>
<coordinates>
-65.1134567,-10.8468504,167.86
</coordinates>
</Point>
</Placemark>
<Placemark>
<name>
Sat Dec 17 10:56:30 2016 S=1.74 Km/hr
</name>
<styleUrl>
#styleMap_TLP_Normal
</styleUrl>
<Point>
<coordinates>
-65.1134567,-10.8467617,170.64
</coordinates>
</Point>
</Placemark>
<Placemark>
<name>
Sat Dec 17 10:56:40 2016 S=1.28 Km/hr
</name>
<styleUrl>
#styleMap_TLP_Normal
</styleUrl>
<Point>
<coordinates>
-65.1134567,-10.8466797,172.11
</coordinates>
</Point>
</Placemark>
<Placemark>
<name>
Sat Dec 17 10:56:50 2016 S=2.03 Km/hr
</name>
<styleUrl>
#styleMap_TLP_Normal
</styleUrl>
<Point>
<coordinates>
-65.1134720,-10.8465881,174.79
</coordinates>
</Point>
</Placemark>
<Placemark>
<name>
Sat Dec 17 10:57:00 2016 S=1.05 Km/hr
</name>
<styleUrl>
#styleMap_TLP_Normal
</styleUrl>
<Point>
<coordinates>
-65.1134949,-10.8465166,177.04
</coordinates>
</Point>
</Placemark>
<Placemark>
<name>
Sat Dec 17 10:57:10 2016 S=1.70 Km/hr
</name>
<styleUrl>
#styleMap_TLP_Normal
</styleUrl>
<Point>
<coordinates>
-65.1135406,-10.8464394,178.49
</coordinates>
</Point>
</Placemark>
<Placemark>
<name>
Sat Dec 17 10:57:20 2016 S=1.84 Km/hr
</name>
<styleUrl>
#styleMap_TLP_Normal
</styleUrl>
<Point>
<coordinates>
-65.1135788,-10.8463688,179.85
</coordinates>
</Point>
</Placemark>
<Placemark>
<name>
Sat Dec 17 10:57:30 2016 S=1.73 Km/hr
</name>
<styleUrl>
#styleMap_TLP_Normal
</styleUrl>
<Point>
<coordinates>
-65.1136322,-10.8463392,182.17
</coordinates>
</Point>
</Placemark>
<Placemark>
<name>
Sat Dec 17 10:57:40 2016 S=0.88 Km/hr
</name>
<styleUrl>
#styleMap_TLP_Normal
</styleUrl>
<Point>
<coordinates>
-65.1136398,-10.8463192,183.02
</coordinates>
</Point>
</Placemark>
<Placemark>
<name>
Sat Dec 17 10:57:50 2016 S=1.68 Km/hr
</name>
<styleUrl>
#styleMap_TLP_Normal
</styleUrl>
<Point>
<coordinates>
-65.1136017,-10.8462782,184.69
</coordinates>
</Point>
</Placemark>
<Placemark>
<name>
Sat Dec 17 10:58:00 2016 S=1.66 Km/hr
</name>
<styleUrl>
#styleMap_TLP_Normal
</styleUrl>
<Point>
<coordinates>
-65.1135635,-10.8462296,186.10
</coordinates>
</Point>
</Placemark>
<Placemark>
<name>
Sat Dec 17 10:58:10 2016 S=1.30 Km/hr
</name>
<styleUrl>
#styleMap_TLP_Normal
</styleUrl>
<Point>
<coordinates>
-65.1135559,-10.8461933,187.08
</coordinates>
</Point>
</Placemark>
<Placemark>
<name>
Sat Dec 17 10:58:20 2016 S=1.66 Km/hr
</name>
<styleUrl>
#styleMap_TLP_Normal
</styleUrl>
<Point>
<coordinates>
-65.1134796,-10.8461599,185.12
</coordinates>
</Point>
</Placemark>
<Placemark>
<name>
Sat Dec 17 10:58:30 2016 S=1.50 Km/hr
</name>
<styleUrl>
#styleMap_TLP_Normal
</styleUrl>
<Point>
<coordinates>
-65.1134262,-10.8461046,183.84
</coordinates>
</Point>
</Placemark>
<Placemark>
<name>
Sat Dec 17 10:58:40 2016 S=2.24 Km/hr
</name>
<styleUrl>
#styleMap_TLP_Normal
</styleUrl>
<Point>
<coordinates>
-65.1133499,-10.8460388,182.82
</coordinates>
</Point>
</Placemark>
<Placemark>
<name>
Sat Dec 17 10:58:50 2016 S=2.90 Km/hr
</name>
<styleUrl>
#styleMap_TLP_Normal
</styleUrl>
<Point>
<coordinates>
-65.1133194,-10.8459263,180.64
</coordinates>
</Point>
</Placemark>
<Placemark>
<name>
Sat Dec 17 10:59:00 2016 S=3.82 Km/hr
</name>
<styleUrl>
#styleMap_TLP_Normal
</styleUrl>
<Point>
<coordinates>
-65.1133728,-10.8458405,179.09
</coordinates>
</Point>
</Placemark>
<Placemark>
<name>
Sat Dec 17 10:59:10 2016 S=2.34 Km/hr
</name>
<styleUrl>
#styleMap_TLP_Normal
</styleUrl>
<Point>
<coordinates>
-65.1134567,-10.8457689,177.62
</coordinates>
</Point>
</Placemark>
<Placemark>
<name>
Sat Dec 17 10:59:20 2016 S=4.68 Km/hr
</name>
<styleUrl>
#styleMap_TLP_Normal
</styleUrl>
<Point>
<coordinates>
-65.1135559,-10.8456860,173.74
</coordinates>
</Point>
</Placemark>
<Placemark>
<name>
Sat Dec 17 10:59:30 2016 S=4.34 Km/hr
</name>
<styleUrl>
#styleMap_TLP_Normal
</styleUrl>
<Point>
<coordinates>
-65.1136703,-10.8456469,171.24
</coordinates>
</Point>
</Placemark>
<Placemark>
<name>
Sat Dec 17 10:59:40 2016 S=1.62 Km/hr
</name>
<styleUrl>
#styleMap_TLP_Normal
</styleUrl>
<Point>
<coordinates>
-65.1137466,-10.8456411,170.36
</coordinates>
</Point>
</Placemark>
<Placemark>
<name>
Sat Dec 17 10:59:50 2016 S=0.45 Km/hr
</name>
<styleUrl>
#styleMap_TLP_Normal
</styleUrl>
<Point>
<coordinates>
-65.1137466,-10.8456354,170.35
</coordinates>
</Point>
</Placemark>
<Placemark>
<name>
Sat Dec 17 11:00:00 2016 S=1.36 Km/hr
</name>
<styleUrl>
#styleMap_TLP_Normal
</styleUrl>
<Point>
<coordinates>
-65.1137543,-10.8456030,169.72
</coordinates>
</Point>
</Placemark>
<Placemark>
<name>
Sat Dec 17 11:00:10 2016 S=0.97 Km/hr
</name>
<styleUrl>
#styleMap_TLP_Normal
</styleUrl>
<Point>
<coordinates>
-65.1137848,-10.8455868,169.40
</coordinates>
</Point>
</Placemark>
<Placemark>
<name>
Sat Dec 17 11:00:20 2016 S=2.26 Km/hr
</name>
<styleUrl>
#styleMap_TLP_Normal
</styleUrl>
<Point>
<coordinates>
-65.1138611,-10.8456602,169.10
</coordinates>
</Point>
</Placemark>
<Placemark>
<name>
Sat Dec 17 11:00:30 2016 S=1.08 Km/hr
</name>
<styleUrl>
#styleMap_TLP_Normal
</styleUrl>
<Point>
<coordinates>
-65.1139145,-10.8456774,169.15
</coordinates>
</Point>
</Placemark>
<Placemark>
<name>
Sat Dec 17 11:00:40 2016 S=1.83 Km/hr
</name>
<styleUrl>
#styleMap_TLP_Normal
</styleUrl>
<Point>
<coordinates>
-65.1139603,-10.8456192,169.57
</coordinates>
</Point>
</Placemark>
<Placemark>
<name>
Sat Dec 17 11:00:50 2016 S=0.74 Km/hr
</name>
<styleUrl>
#styleMap_TLP_Normal
</styleUrl>
<Point>
<coordinates>
-65.1139297,-10.8456039,170.24
</coordinates>
</Point>
</Placemark>
<Placemark>
<name>
Sat Dec 17 11:01:00 2016 S=0.96 Km/hr
</name>
<styleUrl>
#styleMap_TLP_Normal
</styleUrl>
<Point>
<coordinates>
-65.1139374,-10.8455896,170.54
</coordinates>
</Point>
</Placemark>
<Placemark>
<name>
Sat Dec 17 11:01:10 2016 S=2.43 Km/hr
</name>
<styleUrl>
#styleMap_TLP_Normal
</styleUrl>
<Point>
<coordinates>
-65.1139984,-10.8454790,171.07
</coordinates>
</Point>
</Placemark>
<Placemark>
<name>
Sat Dec 17 11:01:20 2016 S=2.41 Km/hr
</name>
<styleUrl>
#styleMap_TLP_Normal
</styleUrl>
<Point>
<coordinates>
-65.1140366,-10.8453760,171.36
</coordinates>
</Point>
</Placemark>
<Placemark>
<name>
Sat Dec 17 11:01:30 2016 S=2.84 Km/hr
</name>
<styleUrl>
#styleMap_TLP_Normal
</styleUrl>
<Point>
<coordinates>
-65.1141129,-10.8452740,171.22
</coordinates>
</Point>
</Placemark>
<Placemark>
<name>
Sat Dec 17 11:01:40 2016 S=3.06 Km/hr
</name>
<styleUrl>
#styleMap_TLP_Normal
</styleUrl>
<Point>
<coordinates>
-65.1142349,-10.8452377,171.79
</coordinates>
</Point>
</Placemark>
<Placemark>
<name>
Sat Dec 17 11:01:50 2016 S=2.42 Km/hr
</name>
<styleUrl>
#styleMap_TLP_Normal
</styleUrl>
<Point>
<coordinates>
-65.1143417,-10.8452301,172.59
</coordinates>
</Point>
</Placemark>
<Placemark>
<name>
Sat Dec 17 11:02:00 2016 S=1.08 Km/hr
</name>
<styleUrl>
#styleMap_TLP_Normal
</styleUrl>
<Point>
<coordinates>
-65.1144028,-10.8452520,172.54
</coordinates>
</Point>
</Placemark>
<Placemark>
<name>
Sat Dec 17 11:02:10 2016 S=1.71 Km/hr
</name>
<styleUrl>
#styleMap_TLP_Normal
</styleUrl>
<Point>
<coordinates>
-65.1144333,-10.8453150,172.67
</coordinates>
</Point>
</Placemark>
<Placemark>
<name>
Sat Dec 17 11:02:20 2016 S=0.77 Km/hr
</name>
<styleUrl>
#styleMap_TLP_Normal
</styleUrl>
<Point>
<coordinates>
-65.1144409,-10.8453436,172.63
</coordinates>
</Point>
</Placemark>
<Placemark>
<name>
Sat Dec 17 11:02:30 2016 S=0.54 Km/hr
</name>
<styleUrl>
#styleMap_TLP_Normal
</styleUrl>
<Point>
<coordinates>
-65.1144409,-10.8453560,173.07
</coordinates>
</Point>
</Placemark>
<Placemark>
<name>
Sat Dec 17 11:02:40 2016 S=0.52 Km/hr
</name>
<styleUrl>
#styleMap_TLP_Normal
</styleUrl>
<Point>
<coordinates>
-65.1144485,-10.8453712,173.61
</coordinates>
</Point>
</Placemark>
<Placemark>
<name>
Sat Dec 17 11:02:50 2016 S=0.44 Km/hr
</name>
<styleUrl>
#styleMap_TLP_Normal
</styleUrl>
<Point>
<coordinates>
-65.1144409,-10.8453751,174.07
</coordinates>
</Point>
</Placemark>
<Placemark>
<name>
Sat Dec 17 11:03:00 2016 S=0.68 Km/hr
</name>
<styleUrl>
#styleMap_TLP_Normal
</styleUrl>
<Point>
<coordinates>
-65.1144409,-10.8453817,174.55
</coordinates>
</Point>
</Placemark>
<Placemark>
<name>
Sat Dec 17 11:03:10 2016 S=0.42 Km/hr
</name>
<styleUrl>
#styleMap_TLP_Normal
</styleUrl>
<Point>
<coordinates>
-65.1144485,-10.8453903,175.10
</coordinates>
</Point>
</Placemark>
<Placemark>
<name>
Sat Dec 17 11:03:20 2016 S=0.37 Km/hr
</name>
<styleUrl>
#styleMap_TLP_Normal
</styleUrl>
<Point>
<coordinates>
-65.1144562,-10.8453932,175.69
</coordinates>
</Point>
</Placemark>
<Placemark>
<name>
Sat Dec 17 11:03:30 2016 S=0.13 Km/hr
</name>
<styleUrl>
#styleMap_TLP_Normal
</styleUrl>
<Point>
<coordinates>
-65.1144638,-10.8454018,176.37
</coordinates>
</Point>
</Placemark>
<Placemark>
<name>
Sat Dec 17 11:03:40 2016 S=0.75 Km/hr
</name>
<styleUrl>
#styleMap_TLP_Normal
</styleUrl>
<Point>
<coordinates>
-65.1144485,-10.8454113,176.78
</coordinates>
</Point>
</Placemark>
<Placemark>
<name>
Sat Dec 17 11:03:50 2016 S=1.84 Km/hr
</name>
<styleUrl>
#styleMap_TLP_Normal
</styleUrl>
<Point>
<coordinates>
-65.1144180,-10.8454142,176.32
</coordinates>
</Point>
</Placemark>
<Placemark>
<name>
Sat Dec 17 11:04:00 2016 S=0.24 Km/hr
</name>
<styleUrl>
#styleMap_TLP_Normal
</styleUrl>
<Point>
<coordinates>
-65.1144333,-10.8453999,175.80
</coordinates>
</Point>
</Placemark>
<Placemark>
<name>
Sat Dec 17 11:04:10 2016 S=0.35 Km/hr
</name>
<styleUrl>
#styleMap_TLP_Normal
</styleUrl>
<Point>
<coordinates>
-65.1144333,-10.8454056,175.98
</coordinates>
</Point>
</Placemark>
<Placemark>
<name>
Sat Dec 17 11:04:20 2016 S=0.01 Km/hr
</name>
<styleUrl>
#styleMap_TLP_Normal
</styleUrl>
<Point>
<coordinates>
-65.1144409,-10.8454084,176.22
</coordinates>
</Point>
</Placemark>
<Placemark>
<name>
Sat Dec 17 11:04:30 2016 S=0.01 Km/hr
</name>
<styleUrl>
#styleMap_TLP_Normal
</styleUrl>
<Point>
<coordinates>
-65.1144409,-10.8454094,176.23
</coordinates>
</Point>
</Placemark>
<Placemark>
<name>
Sat Dec 17 11:04:40 2016 S=0.02 Km/hr
</name>
<styleUrl>
#styleMap_TLP_Normal
</styleUrl>
<Point>
<coordinates>
-65.1144409,-10.8454094,176.19
</coordinates>
</Point>
</Placemark>
<Placemark>
<name>
Sat Dec 17 11:04:50 2016 S=0.01 Km/hr
</name>
<styleUrl>
#styleMap_TLP_Normal
</styleUrl>
<Point>
<coordinates>
-65.1144333,-10.8454103,176.14
</coordinates>
</Point>
</Placemark>
<Placemark>
<name>
Sat Dec 17 11:05:00 2016 S=0.02 Km/hr
</name>
<styleUrl>
#styleMap_TLP_Normal
</styleUrl>
<Point>
<coordinates>
-65.1144333,-10.8454113,176.04
</coordinates>
</Point>
</Placemark>
<Placemark>
<name>
Sat Dec 17 11:05:10 2016 S=0.01 Km/hr
</name>
<styleUrl>
#styleMap_TLP_Normal
</styleUrl>
<Point>
<coordinates>
-65.1144333,-10.8454123,176.02
</coordinates>
</Point>
</Placemark>
<Placemark>
<name>
Sat Dec 17 11:05:20 2016 S=0.01 Km/hr
</name>
<styleUrl>
#styleMap_TLP_Normal
</styleUrl>
<Point>
<coordinates>
-65.1144333,-10.8454123,176.09
</coordinates>
</Point>
</Placemark>
<Placemark>
<name>
Sat Dec 17 11:05:30 2016 S=0.00 Km/hr
</name>
<styleUrl>
#styleMap_TLP_Normal
</styleUrl>
<Point>
<coordinates>
-65.1144333,-10.8454123,176.11
</coordinates>
</Point>
</Placemark>
<Placemark>
<name>
Sat Dec 17 11:05:40 2016 S=0.00 Km/hr
</name>
<styleUrl>
#styleMap_TLP_Normal
</styleUrl>
<Point>
<coordinates>
-65.1144333,-10.8454132,176.18
</coordinates>
</Point>
</Placemark>
<Placemark>
<name>
Sat Dec 17 11:05:50 2016 S=0.53 Km/hr
</name>
<styleUrl>
#styleMap_TLP_Normal
</styleUrl>
<Point>
<coordinates>
-65.1144409,-10.8454170,176.23
</coordinates>
</Point>
</Placemark>
<Placemark>
<name>
Sat Dec 17 11:06:00 2016 S=0.57 Km/hr
</name>
<styleUrl>
#styleMap_TLP_Normal
</styleUrl>
<Point>
<coordinates>
-65.1144409,-10.8454294,176.30
</coordinates>
</Point>
</Placemark>
<Placemark>
<name>
Sat Dec 17 11:06:10 2016 S=0.68 Km/hr
</name>
<styleUrl>
#styleMap_TLP_Normal
</styleUrl>
<Point>
<coordinates>
-65.1144409,-10.8454437,176.02
</coordinates>
</Point>
</Placemark>
<Placemark>
<name>
Sat Dec 17 11:06:20 2016 S=0.81 Km/hr
</name>
<styleUrl>
#styleMap_TLP_Normal
</styleUrl>
<Point>
<coordinates>
-65.1144409,-10.8454618,175.77
</coordinates>
</Point>
</Placemark>
<Placemark>
<name>
Sat Dec 17 11:06:30 2016 S=0.29 Km/hr
</name>
<styleUrl>
#styleMap_TLP_Normal
</styleUrl>
<Point>
<coordinates>
-65.1144409,-10.8454752,175.77
</coordinates>
</Point>
</Placemark>
<Placemark>
<name>
Sat Dec 17 11:06:40 2016 S=0.21 Km/hr
</name>
<styleUrl>
#styleMap_TLP_Normal
</styleUrl>
<Point>
<coordinates>
-65.1144485,-10.8454828,175.97
</coordinates>
</Point>
</Placemark>
<Placemark>
<name>
Sat Dec 17 11:06:50 2016 S=0.08 Km/hr
</name>
<styleUrl>
#styleMap_TLP_Normal
</styleUrl>
<Point>
<coordinates>
-65.1144485,-10.8454847,176.19
</coordinates>
</Point>
</Placemark>
<Placemark>
<name>
Sat Dec 17 11:07:00 2016 S=0.77 Km/hr
</name>
<styleUrl>
#styleMap_TLP_Normal
</styleUrl>
<Point>
<coordinates>
-65.1144409,-10.8454914,176.31
</coordinates>
</Point>
</Placemark>
<Placemark>
<name>
Sat Dec 17 11:07:10 2016 S=0.77 Km/hr
</name>
<styleUrl>
#styleMap_TLP_Normal
</styleUrl>
<Point>
<coordinates>
-65.1144257,-10.8454895,176.35
</coordinates>
</Point>
</Placemark>
<Placemark>
<name>
Sat Dec 17 11:07:20 2016 S=1.00 Km/hr
</name>
<styleUrl>
#styleMap_TLP_Normal
</styleUrl>
<Point>
<coordinates>
-65.1144257,-10.8454514,177.49
</coordinates>
</Point>
</Placemark>
<Placemark>
<name>
Sat Dec 17 11:07:30 2016 S=0.73 Km/hr
</name>
<styleUrl>
#styleMap_TLP_Normal
</styleUrl>
<Point>
<coordinates>
-65.1144257,-10.8454151,178.66
</coordinates>
</Point>
</Placemark>
<Placemark>
<name>
Sat Dec 17 11:07:40 2016 S=0.80 Km/hr
</name>
<styleUrl>
#styleMap_TLP_Normal
</styleUrl>
<Point>
<coordinates>
-65.1144485,-10.8454189,176.58
</coordinates>
</Point>
</Placemark>
<Placemark>
<name>
Sat Dec 17 11:07:50 2016 S=0.06 Km/hr
</name>
<styleUrl>
#styleMap_TLP_Normal
</styleUrl>
<Point>
<coordinates>
-65.1144485,-10.8454170,176.00
</coordinates>
</Point>
</Placemark>
<Placemark>
<name>
Sat Dec 17 11:08:00 2016 S=0.56 Km/hr
</name>
<styleUrl>
#styleMap_TLP_Normal
</styleUrl>
<Point>
<coordinates>
-65.1144485,-10.8454199,176.20
</coordinates>
</Point>
</Placemark>
<Placemark>
<name>
Sat Dec 17 11:08:10 2016 S=1.20 Km/hr
</name>
<styleUrl>
#styleMap_TLP_Normal
</styleUrl>
<Point>
<coordinates>
-65.1144257,-10.8454437,176.34
</coordinates>
</Point>
</Placemark>
<Placemark>
<name>
Sat Dec 17 11:08:20 2016 S=0.47 Km/hr
</name>
<styleUrl>
#styleMap_TLP_Normal
</styleUrl>
<Point>
<coordinates>
-65.1144180,-10.8454523,175.68
</coordinates>
</Point>
</Placemark>
<Placemark>
<name>
Sat Dec 17 11:08:30 2016 S=0.33 Km/hr
</name>
<styleUrl>
#styleMap_TLP_Normal
</styleUrl>
<Point>
<coordinates>
-65.1144180,-10.8454599,175.65
</coordinates>
</Point>
</Placemark>
<Placemark>
<name>
Sat Dec 17 11:08:40 2016 S=0.51 Km/hr
</name>
<styleUrl>
#styleMap_TLP_Normal
</styleUrl>
<Point>
<coordinates>
-65.1144333,-10.8454714,175.64
</coordinates>
</Point>
</Placemark>
<Placemark>
<name>
Sat Dec 17 11:08:50 2016 S=0.47 Km/hr
</name>
<styleUrl>
#styleMap_TLP_Normal
</styleUrl>
<Point>
<coordinates>
-65.1144409,-10.8454752,175.60
</coordinates>
</Point>
</Placemark>
<Placemark>
<name>
Sat Dec 17 11:09:00 2016 S=0.19 Km/hr
</name>
<styleUrl>
#styleMap_TLP_Normal
</styleUrl>
<Point>
<coordinates>
-65.1144485,-10.8454733,175.47
</coordinates>
</Point>
</Placemark>
<Placemark>
<name>
Sat Dec 17 11:09:10 2016 S=0.22 Km/hr
</name>
<styleUrl>
#styleMap_TLP_Normal
</styleUrl>
<Point>
<coordinates>
-65.1144562,-10.8454771,175.03
</coordinates>
</Point>
</Placemark>
<Placemark>
<name>
Sat Dec 17 11:09:20 2016 S=0.02 Km/hr
</name>
<styleUrl>
#styleMap_TLP_Normal
</styleUrl>
<Point>
<coordinates>
-65.1144562,-10.8454762,174.77
</coordinates>
</Point>
</Placemark>
<Placemark>
<name>
Sat Dec 17 11:09:30 2016 S=0.01 Km/hr
</name>
<styleUrl>
#styleMap_TLP_Normal
</styleUrl>
<Point>
<coordinates>
-65.1144562,-10.8454742,174.77
</coordinates>
</Point>
</Placemark>
<Placemark>
<name>
Sat Dec 17 11:09:40 2016 S=0.01 Km/hr
</name>
<styleUrl>
#styleMap_TLP_Normal
</styleUrl>
<Point>
<coordinates>
-65.1144562,-10.8454723,174.81
</coordinates>
</Point>
</Placemark>
<Placemark>
<name>
Sat Dec 17 11:09:50 2016 S=0.79 Km/hr
</name>
<styleUrl>
#styleMap_TLP_Normal
</styleUrl>
<Point>
<coordinates>
-65.1144562,-10.8454638,174.94
</coordinates>
</Point>
</Placemark>
<Placemark>
<name>
Sat Dec 17 11:10:00 2016 S=0.63 Km/hr
</name>
<styleUrl>
#styleMap_TLP_Normal
</styleUrl>
<Point>
<coordinates>
-65.1144485,-10.8454456,175.14
</coordinates>
</Point>
</Placemark>
<Placemark>
<name>
Sat Dec 17 11:10:10 2016 S=0.63 Km/hr
</name>
<styleUrl>
#styleMap_TLP_Normal
</styleUrl>
<Point>
<coordinates>
-65.1144562,-10.8454285,175.61
</coordinates>
</Point>
</Placemark>
<Placemark>
<name>
Sat Dec 17 11:10:20 2016 S=0.49 Km/hr
</name>
<styleUrl>
#styleMap_TLP_Normal
</styleUrl>
<Point>
<coordinates>
-65.1144562,-10.8454170,176.19
</coordinates>
</Point>
</Placemark>
<Placemark>
<name>
Sat Dec 17 11:10:30 2016 S=0.49 Km/hr
</name>
<styleUrl>
#styleMap_TLP_Normal
</styleUrl>
<Point>
<coordinates>
-65.1144714,-10.8454113,176.96
</coordinates>
</Point>
</Placemark>
<Placemark>
<name>
Sat Dec 17 11:10:40 2016 S=0.86 Km/hr
</name>
<styleUrl>
#styleMap_TLP_Normal
</styleUrl>
<Point>
<coordinates>
-65.1144867,-10.8454065,178.05
</coordinates>
</Point>
</Placemark>
<Placemark>
<name>
Sat Dec 17 11:10:50 2016 S=0.65 Km/hr
</name>
<styleUrl>
#styleMap_TLP_Normal
</styleUrl>
<Point>
<coordinates>
-65.1145020,-10.8453932,179.50
</coordinates>
</Point>
</Placemark>
<Placemark>
<name>
Sat Dec 17 11:11:00 2016 S=0.25 Km/hr
</name>
<styleUrl>
#styleMap_TLP_Normal
</styleUrl>
<Point>
<coordinates>
-65.1145096,-10.8453960,180.45
</coordinates>
</Point>
</Placemark>
<Placemark>
<name>
Sat Dec 17 11:11:10 2016 S=0.65 Km/hr
</name>
<styleUrl>
#styleMap_TLP_Normal
</styleUrl>
<Point>
<coordinates>
-65.1145020,-10.8454094,181.63
</coordinates>
</Point>
</Placemark>
<Placemark>
<name>
Sat Dec 17 11:11:20 2016 S=0.83 Km/hr
</name>
<styleUrl>
#styleMap_TLP_Normal
</styleUrl>
<Point>
<coordinates>
-65.1145096,-10.8454180,183.05
</coordinates>
</Point>
</Placemark>
<Placemark>
<name>
Sat Dec 17 11:11:30 2016 S=1.00 Km/hr
</name>
<styleUrl>
#styleMap_TLP_Normal
</styleUrl>
<Point>
<coordinates>
-65.1145020,-10.8454399,184.25
</coordinates>
</Point>
</Placemark>
<Placemark>
<name>
Sat Dec 17 11:11:40 2016 S=0.56 Km/hr
</name>
<styleUrl>
#styleMap_TLP_Normal
</styleUrl>
<Point>
<coordinates>
-65.1144867,-10.8454332,185.43
</coordinates>
</Point>
</Placemark>
<Placemark>
<name>
Sat Dec 17 11:11:50 2016 S=0.34 Km/hr
</name>
<styleUrl>
#styleMap_TLP_Normal
</styleUrl>
<Point>
<coordinates>
-65.1144867,-10.8454418,186.59
</coordinates>
</Point>
</Placemark>
<Placemark>
<name>
Sat Dec 17 11:12:00 2016 S=0.17 Km/hr
</name>
<styleUrl>
#styleMap_TLP_Normal
</styleUrl>
<Point>
<coordinates>
-65.1144867,-10.8454409,187.80
</coordinates>
</Point>
</Placemark>
<Placemark>
<name>
Sat Dec 17 11:12:10 2016 S=0.02 Km/hr
</name>
<styleUrl>
#styleMap_TLP_Normal
</styleUrl>
<Point>
<coordinates>
-65.1144867,-10.8454390,188.16
</coordinates>
</Point>
</Placemark>
<Placemark>
<name>
Sat Dec 17 11:12:20 2016 S=1.09 Km/hr
</name>
<styleUrl>
#styleMap_TLP_Normal
</styleUrl>
<Point>
<coordinates>
-65.1144867,-10.8454256,188.19
</coordinates>
</Point>
</Placemark>
<Placemark>
<name>
Sat Dec 17 11:12:30 2016 S=1.18 Km/hr
</name>
<styleUrl>
#styleMap_TLP_Normal
</styleUrl>
<Point>
<coordinates>
-65.1144714,-10.8453655,191.52
</coordinates>
</Point>
</Placemark>
<Placemark>
<name>
Sat Dec 17 11:12:40 2016 S=0.27 Km/hr
</name>
<styleUrl>
#styleMap_TLP_Normal
</styleUrl>
<Point>
<coordinates>
-65.1144638,-10.8453484,191.76
</coordinates>
</Point>
</Placemark>
<Placemark>
<name>
Sat Dec 17 11:12:50 2016 S=0.40 Km/hr
</name>
<styleUrl>
#styleMap_TLP_Normal
</styleUrl>
<Point>
<coordinates>
-65.1144638,-10.8453474,192.30
</coordinates>
</Point>
</Placemark>
<Placemark>
<name>
Sat Dec 17 11:13:00 2016 S=0.95 Km/hr
</name>
<styleUrl>
#styleMap_TLP_Normal
</styleUrl>
<Point>
<coordinates>
-65.1144638,-10.8453302,192.91
</coordinates>
</Point>
</Placemark>
<Placemark>
<name>
Sat Dec 17 11:13:10 2016 S=0.55 Km/hr
</name>
<styleUrl>
#styleMap_TLP_Normal
</styleUrl>
<Point>
<coordinates>
-65.1144485,-10.8453283,193.49
</coordinates>
</Point>
</Placemark>
<Placemark>
<name>
Sat Dec 17 11:13:20 2016 S=0.55 Km/hr
</name>
<styleUrl>
#styleMap_TLP_Normal
</styleUrl>
<Point>
<coordinates>
-65.1144409,-10.8453407,193.76
</coordinates>
</Point>
</Placemark>
<Placemark>
<name>
Sat Dec 17 11:13:30 2016 S=0.73 Km/hr
</name>
<styleUrl>
#styleMap_TLP_Normal
</styleUrl>
<Point>
<coordinates>
-65.1144485,-10.8453522,193.55
</coordinates>
</Point>
</Placemark>
<Placemark>
<name>
Sat Dec 17 11:13:40 2016 S=0.61 Km/hr
</name>
<styleUrl>
#styleMap_TLP_Normal
</styleUrl>
<Point>
<coordinates>
-65.1144485,-10.8453712,193.11
</coordinates>
</Point>
</Placemark>
<Placemark>
<name>
Sat Dec 17 11:13:50 2016 S=0.13 Km/hr
</name>
<styleUrl>
#styleMap_TLP_Normal
</styleUrl>
<Point>
<coordinates>
-65.1144485,-10.8453789,192.71
</coordinates>
</Point>
</Placemark>
<Placemark>
<name>
Sat Dec 17 11:14:00 2016 S=0.81 Km/hr
</name>
<styleUrl>
#styleMap_TLP_Normal
</styleUrl>
<Point>
<coordinates>
-65.1144485,-10.8453913,192.28
</coordinates>
</Point>
</Placemark>
<Placemark>
<name>
Sat Dec 17 11:14:10 2016 S=0.28 Km/hr
</name>
<styleUrl>
#styleMap_TLP_Normal
</styleUrl>
<Point>
<coordinates>
-65.1144409,-10.8454075,189.30
</coordinates>
</Point>
</Placemark>
<Placemark>
<name>
Sat Dec 17 11:14:20 2016 S=0.19 Km/hr
</name>
<styleUrl>
#styleMap_TLP_Normal
</styleUrl>
<Point>
<coordinates>
-65.1144333,-10.8454103,188.52
</coordinates>
</Point>
</Placemark>
<Placemark>
<name>
Sat Dec 17 11:14:30 2016 S=0.34 Km/hr
</name>
<styleUrl>
#styleMap_TLP_Normal
</styleUrl>
<Point>
<coordinates>
-65.1144409,-10.8453999,187.54
</coordinates>
</Point>
</Placemark>
<Placemark>
<name>
Sat Dec 17 11:14:40 2016 S=1.14 Km/hr
</name>
<styleUrl>
#styleMap_TLP_Normal
</styleUrl>
<Point>
<coordinates>
-65.1144714,-10.8453903,185.86
</coordinates>
</Point>
</Placemark>
<Placemark>
<name>
Sat Dec 17 11:14:50 2016 S=0.38 Km/hr
</name>
<styleUrl>
#styleMap_TLP_Normal
</styleUrl>
<Point>
<coordinates>
-65.1144714,-10.8453760,184.89
</coordinates>
</Point>
</Placemark>
<Placemark>
<name>
Sat Dec 17 11:15:00 2016 S=0.31 Km/hr
</name>
<styleUrl>
#styleMap_TLP_Normal
</styleUrl>
<Point>
<coordinates>
-65.1144791,-10.8453770,183.91
</coordinates>
</Point>
</Placemark>
<Placemark>
<name>
Sat Dec 17 11:15:10 2016 S=0.02 Km/hr
</name>
<styleUrl>
#styleMap_TLP_Normal
</styleUrl>
<Point>
<coordinates>
-65.1144791,-10.8453760,183.38
</coordinates>
</Point>
</Placemark>
<Placemark>
<name>
Sat Dec 17 11:15:20 2016 S=0.00 Km/hr
</name>
<styleUrl>
#styleMap_TLP_Normal
</styleUrl>
<Point>
<coordinates>
-65.1144791,-10.8453770,183.35
</coordinates>
</Point>
</Placemark>
<Placemark>
<name>
Sat Dec 17 11:15:30 2016 S=0.01 Km/hr
</name>
<styleUrl>
#styleMap_TLP_Normal
</styleUrl>
<Point>
<coordinates>
-65.1144791,-10.8453779,183.35
</coordinates>
</Point>
</Placemark>
<Placemark>
<name>
Sat Dec 17 11:15:40 2016 S=0.01 Km/hr
</name>
<styleUrl>
#styleMap_TLP_Normal
</styleUrl>
<Point>
<coordinates>
-65.1144791,-10.8453770,183.31
</coordinates>
</Point>
</Placemark>
<Placemark>
<name>
Sat Dec 17 11:15:50 2016 S=0.01 Km/hr
</name>
<styleUrl>
#styleMap_TLP_Normal
</styleUrl>
<Point>
<coordinates>
-65.1144791,-10.8453760,183.30
</coordinates>
</Point>
</Placemark>
<Placemark>
<name>
Sat Dec 17 11:16:00 2016 S=0.01 Km/hr
</name>
<styleUrl>
#styleMap_TLP_Normal
</styleUrl>
<Point>
<coordinates>
-65.1144791,-10.8453770,183.30
</coordinates>
</Point>
</Placemark>
<Placemark>
<name>
Sat Dec 17 11:16:10 2016 S=0.27 Km/hr
</name>
<styleUrl>
#styleMap_TLP_Normal
</styleUrl>
<Point>
<coordinates>
-65.1144791,-10.8453751,183.27
</coordinates>
</Point>
</Placemark>
<Placemark>
<name>
Sat Dec 17 11:16:20 2016 S=1.18 Km/hr
</name>
<styleUrl>
#styleMap_TLP_Normal
</styleUrl>
<Point>
<coordinates>
-65.1145020,-10.8453789,183.45
</coordinates>
</Point>
</Placemark>
<Placemark>
<name>
Sat Dec 17 11:16:30 2016 S=0.82 Km/hr
</name>
<styleUrl>
#styleMap_TLP_Normal
</styleUrl>
<Point>
<coordinates>
-65.1145325,-10.8453989,181.38
</coordinates>
</Point>
</Placemark>
<Placemark>
<name>
Sat Dec 17 11:16:40 2016 S=1.10 Km/hr
</name>
<styleUrl>
#styleMap_TLP_Normal
</styleUrl>
<Point>
<coordinates>
-65.1145554,-10.8454075,180.70
</coordinates>
</Point>
</Placemark>
<Placemark>
<name>
Sat Dec 17 11:16:50 2016 S=1.25 Km/hr
</name>
<styleUrl>
#styleMap_TLP_Normal
</styleUrl>
<Point>
<coordinates>
-65.1146317,-10.8454075,177.74
</coordinates>
</Point>
</Placemark>
<Placemark>
<name>
Sat Dec 17 11:17:00 2016 S=1.06 Km/hr
</name>
<styleUrl>
#styleMap_TLP_Normal
</styleUrl>
<Point>
<coordinates>
-65.1146851,-10.8454018,175.07
</coordinates>
</Point>
</Placemark>
<Placemark>
<name>
Sat Dec 17 11:17:10 2016 S=1.08 Km/hr
</name>
<styleUrl>
#styleMap_TLP_Normal
</styleUrl>
<Point>
<coordinates>
-65.1147003,-10.8453264,176.82
</coordinates>
</Point>
</Placemark>
<Placemark>
<name>
Sat Dec 17 11:17:20 2016 S=0.24 Km/hr
</name>
<styleUrl>
#styleMap_TLP_Normal
</styleUrl>
<Point>
<coordinates>
-65.1146851,-10.8453026,177.70
</coordinates>
</Point>
</Placemark>
<Placemark>
<name>
Sat Dec 17 11:17:30 2016 S=0.52 Km/hr
</name>
<styleUrl>
#styleMap_TLP_Normal
</styleUrl>
<Point>
<coordinates>
-65.1146927,-10.8453016,177.32
</coordinates>
</Point>
</Placemark>
<Placemark>
<name>
Sat Dec 17 11:17:40 2016 S=0.91 Km/hr
</name>
<styleUrl>
#styleMap_TLP_Normal
</styleUrl>
<Point>
<coordinates>
-65.1147003,-10.8453159,176.96
</coordinates>
</Point>
</Placemark>
<Placemark>
<name>
Sat Dec 17 11:17:50 2016 S=0.91 Km/hr
</name>
<styleUrl>
#styleMap_TLP_Normal
</styleUrl>
<Point>
<coordinates>
-65.1147156,-10.8453321,176.67
</coordinates>
</Point>
</Placemark>
<Placemark>
<name>
Sat Dec 17 11:18:00 2016 S=2.32 Km/hr
</name>
<styleUrl>
#styleMap_TLP_Normal
</styleUrl>
<Point>
<coordinates>
-65.1147690,-10.8454008,176.34
</coordinates>
</Point>
</Placemark>
<Placemark>
<name>
Sat Dec 17 11:18:10 2016 S=0.95 Km/hr
</name>
<styleUrl>
#styleMap_TLP_Normal
</styleUrl>
<Point>
<coordinates>
-65.1147919,-10.8454390,176.95
</coordinates>
</Point>
</Placemark>
<Placemark>
<name>
Sat Dec 17 11:18:20 2016 S=1.16 Km/hr
</name>
<styleUrl>
#styleMap_TLP_Normal
</styleUrl>
<Point>
<coordinates>
-65.1147919,-10.8454475,177.04
</coordinates>
</Point>
</Placemark>
<Placemark>
<name>
Sat Dec 17 11:18:30 2016 S=0.27 Km/hr
</name>
<styleUrl>
#styleMap_TLP_Normal
</styleUrl>
<Point>
<coordinates>
-65.1147919,-10.8454466,178.05
</coordinates>
</Point>
</Placemark>
<Placemark>
<name>
Sat Dec 17 11:18:40 2016 S=0.04 Km/hr
</name>
<styleUrl>
#styleMap_TLP_Normal
</styleUrl>
<Point>
<coordinates>
-65.1147842,-10.8454447,178.13
</coordinates>
</Point>
</Placemark>
<Placemark>
<name>
Sat Dec 17 11:18:50 2016 S=0.87 Km/hr
</name>
<styleUrl>
#styleMap_TLP_Normal
</styleUrl>
<Point>
<coordinates>
-65.1147690,-10.8454466,178.24
</coordinates>
</Point>
</Placemark>
<Placemark>
<name>
Sat Dec 17 11:19:00 2016 S=0.49 Km/hr
</name>
<styleUrl>
#styleMap_TLP_Normal
</styleUrl>
<Point>
<coordinates>
-65.1147537,-10.8454475,178.38
</coordinates>
</Point>
</Placemark>
<Placemark>
<name>
Sat Dec 17 11:19:10 2016 S=1.91 Km/hr
</name>
<styleUrl>
#styleMap_TLP_Normal
</styleUrl>
<Point>
<coordinates>
-65.1148300,-10.8454866,177.50
</coordinates>
</Point>
</Placemark>
<Placemark>
<name>
Sat Dec 17 11:19:20 2016 S=1.92 Km/hr
</name>
<styleUrl>
#styleMap_TLP_Normal
</styleUrl>
<Point>
<coordinates>
-65.1148453,-10.8455544,177.68
</coordinates>
</Point>
</Placemark>
<Placemark>
<name>
Sat Dec 17 11:19:30 2016 S=1.75 Km/hr
</name>
<styleUrl>
#styleMap_TLP_Normal
</styleUrl>
<Point>
<coordinates>
-65.1148529,-10.8456755,174.76
</coordinates>
</Point>
</Placemark>
<Placemark>
<name>
Sat Dec 17 11:19:40 2016 S=1.68 Km/hr
</name>
<styleUrl>
#styleMap_TLP_Normal
</styleUrl>
<Point>
<coordinates>
-65.1148758,-10.8457527,176.10
</coordinates>
</Point>
</Placemark>
<Placemark>
<name>
Sat Dec 17 11:19:50 2016 S=2.70 Km/hr
</name>
<styleUrl>
#styleMap_TLP_Normal
</styleUrl>
<Point>
<coordinates>
-65.1149445,-10.8458691,177.17
</coordinates>
</Point>
</Placemark>
<Placemark>
<name>
Sat Dec 17 11:20:00 2016 S=2.28 Km/hr
</name>
<styleUrl>
#styleMap_TLP_Normal
</styleUrl>
<Point>
<coordinates>
-65.1149673,-10.8459730,176.77
</coordinates>
</Point>
</Placemark>
<Placemark>
<name>
Sat Dec 17 11:20:10 2016 S=1.31 Km/hr
</name>
<styleUrl>
#styleMap_TLP_Normal
</styleUrl>
<Point>
<coordinates>
-65.1150055,-10.8460245,176.17
</coordinates>
</Point>
</Placemark>
<Placemark>
<name>
Sat Dec 17 11:20:20 2016 S=1.80 Km/hr
</name>
<styleUrl>
#styleMap_TLP_Normal
</styleUrl>
<Point>
<coordinates>
-65.1149826,-10.8461151,175.61
</coordinates>
</Point>
</Placemark>
<Placemark>
<name>
Sat Dec 17 11:20:30 2016 S=1.24 Km/hr
</name>
<styleUrl>
#styleMap_TLP_Normal
</styleUrl>
<Point>
<coordinates>
-65.1149826,-10.8461952,175.20
</coordinates>
</Point>
</Placemark>
<Placemark>
<name>
Sat Dec 17 11:20:40 2016 S=1.46 Km/hr
</name>
<styleUrl>
#styleMap_TLP_Normal
</styleUrl>
<Point>
<coordinates>
-65.1149826,-10.8462667,175.54
</coordinates>
</Point>
</Placemark>
<Placemark>
<name>
Sat Dec 17 11:20:50 2016 S=1.44 Km/hr
</name>
<styleUrl>
#styleMap_TLP_Normal
</styleUrl>
<Point>
<coordinates>
-65.1149292,-10.8463259,176.67
</coordinates>
</Point>
</Placemark>
<Placemark>
<name>
Sat Dec 17 11:21:00 2016 S=1.66 Km/hr
</name>
<styleUrl>
#styleMap_TLP_Normal
</styleUrl>
<Point>
<coordinates>
-65.1150055,-10.8463707,176.69
</coordinates>
</Point>
</Placemark>
<Placemark>
<name>
Sat Dec 17 11:21:10 2016 S=2.92 Km/hr
</name>
<styleUrl>
#styleMap_TLP_Normal
</styleUrl>
<Point>
<coordinates>
-65.1150436,-10.8464499,176.48
</coordinates>
</Point>
</Placemark>
<Placemark>
<name>
Sat Dec 17 11:21:20 2016 S=1.24 Km/hr
</name>
<styleUrl>
#styleMap_TLP_Normal
</styleUrl>
<Point>
<coordinates>
-65.1149826,-10.8464880,176.55
</coordinates>
</Point>
</Placemark>
<Placemark>
<name>
Sat Dec 17 11:21:30 2016 S=0.72 Km/hr
</name>
<styleUrl>
#styleMap_TLP_Normal
</styleUrl>
<Point>
<coordinates>
-65.1150208,-10.8464899,177.61
</coordinates>
</Point>
</Placemark>
<Placemark>
<name>
Sat Dec 17 11:21:40 2016 S=1.51 Km/hr
</name>
<styleUrl>
#styleMap_TLP_Normal
</styleUrl>
<Point>
<coordinates>
-65.1150970,-10.8464031,179.93
</coordinates>
</Point>
</Placemark>
<Placemark>
<name>
Sat Dec 17 11:21:50 2016 S=1.39 Km/hr
</name>
<styleUrl>
#styleMap_TLP_Normal
</styleUrl>
<Point>
<coordinates>
-65.1151352,-10.8464088,182.20
</coordinates>
</Point>
</Placemark>
<Placemark>
<name>
Sat Dec 17 11:22:00 2016 S=1.86 Km/hr
</name>
<styleUrl>
#styleMap_TLP_Normal
</styleUrl>
<Point>
<coordinates>
-65.1151733,-10.8464670,183.50
</coordinates>
</Point>
</Placemark>
<Placemark>
<name>
Sat Dec 17 11:22:10 2016 S=1.82 Km/hr
</name>
<styleUrl>
#styleMap_TLP_Normal
</styleUrl>
<Point>
<coordinates>
-65.1152344,-10.8465214,183.87
</coordinates>
</Point>
</Placemark>
<Placemark>
<name>
Sat Dec 17 11:22:20 2016 S=1.97 Km/hr
</name>
<styleUrl>
#styleMap_TLP_Normal
</styleUrl>
<Point>
<coordinates>
-65.1152496,-10.8465986,184.28
</coordinates>
</Point>
</Placemark>
<Placemark>
<name>
Sat Dec 17 11:22:30 2016 S=1.94 Km/hr
</name>
<styleUrl>
#styleMap_TLP_Normal
</styleUrl>
<Point>
<coordinates>
-65.1152802,-10.8466940,184.61
</coordinates>
</Point>
</Placemark>
<Placemark>
<name>
Sat Dec 17 11:22:40 2016 S=1.76 Km/hr
</name>
<styleUrl>
#styleMap_TLP_Normal
</styleUrl>
<Point>
<coordinates>
-65.1153183,-10.8467779,185.63
</coordinates>
</Point>
</Placemark>
<Placemark>
<name>
Sat Dec 17 11:22:50 2016 S=1.88 Km/hr
</name>
<styleUrl>
#styleMap_TLP_Normal
</styleUrl>
<Point>
<coordinates>
-65.1153488,-10.8468618,187.61
</coordinates>
</Point>
</Placemark>
<Placemark>
<name>
Sat Dec 17 11:23:00 2016 S=1.81 Km/hr
</name>
<styleUrl>
#styleMap_TLP_Normal
</styleUrl>
<Point>
<coordinates>
-65.1153717,-10.8469305,188.68
</coordinates>
</Point>
</Placemark>
<Placemark>
<name>
Sat Dec 17 11:23:10 2016 S=1.32 Km/hr
</name>
<styleUrl>
#styleMap_TLP_Normal
</styleUrl>
<Point>
<coordinates>
-65.1153793,-10.8469725,190.06
</coordinates>
</Point>
</Placemark>
<Placemark>
<name>
Sat Dec 17 11:23:20 2016 S=2.04 Km/hr
</name>
<styleUrl>
#styleMap_TLP_Normal
</styleUrl>
<Point>
<coordinates>
-65.1153717,-10.8470554,191.69
</coordinates>
</Point>
</Placemark>
<Placemark>
<name>
Sat Dec 17 11:23:30 2016 S=2.64 Km/hr
</name>
<styleUrl>
#styleMap_TLP_Normal
</styleUrl>
<Point>
<coordinates>
-65.1154175,-10.8471508,192.84
</coordinates>
</Point>
</Placemark>
<Placemark>
<name>
Sat Dec 17 11:23:40 2016 S=1.54 Km/hr
</name>
<styleUrl>
#styleMap_TLP_Normal
</styleUrl>
<Point>
<coordinates>
-65.1153793,-10.8471661,192.85
</coordinates>
</Point>
</Placemark>
<Placemark>
<name>
Sat Dec 17 11:23:50 2016 S=0.58 Km/hr
</name>
<styleUrl>
#styleMap_TLP_Normal
</styleUrl>
<Point>
<coordinates>
-65.1153793,-10.8471832,191.55
</coordinates>
</Point>
</Placemark>
<Placemark>
<name>
Sat Dec 17 11:24:00 2016 S=0.48 Km/hr
</name>
<styleUrl>
#styleMap_TLP_Normal
</styleUrl>
<Point>
<coordinates>
-65.1153870,-10.8471851,191.50
</coordinates>
</Point>
</Placemark>
<Placemark>
<name>
Sat Dec 17 11:24:10 2016 S=1.00 Km/hr
</name>
<styleUrl>
#styleMap_TLP_Normal
</styleUrl>
<Point>
<coordinates>
-65.1153641,-10.8471956,191.41
</coordinates>
</Point>
</Placemark>
<Placemark>
<name>
Sat Dec 17 11:24:20 2016 S=0.97 Km/hr
</name>
<styleUrl>
#styleMap_TLP_Normal
</styleUrl>
<Point>
<coordinates>
-65.1153336,-10.8472509,190.68
</coordinates>
</Point>
</Placemark>
<Placemark>
<name>
Sat Dec 17 11:24:30 2016 S=0.64 Km/hr
</name>
<styleUrl>
#styleMap_TLP_Normal
</styleUrl>
<Point>
<coordinates>
-65.1153336,-10.8472719,190.54
</coordinates>
</Point>
</Placemark>
<Placemark>
<name>
Sat Dec 17 11:24:40 2016 S=1.47 Km/hr
</name>
<styleUrl>
#styleMap_TLP_Normal
</styleUrl>
<Point>
<coordinates>
-65.1153488,-10.8472538,190.40
</coordinates>
</Point>
</Placemark>
<Placemark>
<name>
Sat Dec 17 11:24:50 2016 S=1.23 Km/hr
</name>
<styleUrl>
#styleMap_TLP_Normal
</styleUrl>
<Point>
<coordinates>
-65.1154022,-10.8472691,189.84
</coordinates>
</Point>
</Placemark>
<Placemark>
<name>
Sat Dec 17 11:25:00 2016 S=1.25 Km/hr
</name>
<styleUrl>
#styleMap_TLP_Normal
</styleUrl>
<Point>
<coordinates>
-65.1154404,-10.8472958,189.20
</coordinates>
</Point>
</Placemark>
<Placemark>
<name>
Sat Dec 17 11:25:10 2016 S=0.31 Km/hr
</name>
<styleUrl>
#styleMap_TLP_Normal
</styleUrl>
<Point>
<coordinates>
-65.1154556,-10.8472862,190.15
</coordinates>
</Point>
</Placemark>
<Placemark>
<name>
Sat Dec 17 11:25:20 2016 S=1.26 Km/hr
</name>
<styleUrl>
#styleMap_TLP_Normal
</styleUrl>
<Point>
<coordinates>
-65.1154633,-10.8473129,190.43
</coordinates>
</Point>
</Placemark>
<Placemark>
<name>
Sat Dec 17 11:25:30 2016 S=1.37 Km/hr
</name>
<styleUrl>
#styleMap_TLP_Normal
</styleUrl>
<Point>
<coordinates>
-65.1155014,-10.8473587,190.11
</coordinates>
</Point>
</Placemark>
<Placemark>
<name>
Sat Dec 17 11:25:40 2016 S=1.05 Km/hr
</name>
<styleUrl>
#styleMap_TLP_Normal
</styleUrl>
<Point>
<coordinates>
-65.1155243,-10.8473225,190.60
</coordinates>
</Point>
</Placemark>
<Placemark>
<name>
Sat Dec 17 11:25:50 2016 S=1.50 Km/hr
</name>
<styleUrl>
#styleMap_TLP_Normal
</styleUrl>
<Point>
<coordinates>
-65.1155396,-10.8472071,191.81
</coordinates>
</Point>
</Placemark>
<Placemark>
<name>
Sat Dec 17 11:26:00 2016 S=1.22 Km/hr
</name>
<styleUrl>
#styleMap_TLP_Normal
</styleUrl>
<Point>
<coordinates>
-65.1155396,-10.8471651,191.53
</coordinates>
</Point>
</Placemark>
<Placemark>
<name>
Sat Dec 17 11:26:10 2016 S=0.70 Km/hr
</name>
<styleUrl>
#styleMap_TLP_Normal
</styleUrl>
<Point>
<coordinates>
-65.1155243,-10.8471336,191.72
</coordinates>
</Point>
</Placemark>
<Placemark>
<name>
Sat Dec 17 11:26:20 2016 S=1.48 Km/hr
</name>
<styleUrl>
#styleMap_TLP_Normal
</styleUrl>
<Point>
<coordinates>
-65.1155548,-10.8471212,192.50
</coordinates>
</Point>
</Placemark>
<Placemark>
<name>
Sat Dec 17 11:26:30 2016 S=1.09 Km/hr
</name>
<styleUrl>
#styleMap_TLP_Normal
</styleUrl>
<Point>
<coordinates>
-65.1155853,-10.8470726,193.20
</coordinates>
</Point>
</Placemark>
<Placemark>
<name>
Sat Dec 17 11:26:40 2016 S=2.20 Km/hr
</name>
<styleUrl>
#styleMap_TLP_Normal
</styleUrl>
<Point>
<coordinates>
-65.1157227,-10.8470535,191.24
</coordinates>
</Point>
</Placemark>
<Placemark>
<name>
Sat Dec 17 11:26:50 2016 S=1.33 Km/hr
</name>
<styleUrl>
#styleMap_TLP_Normal
</styleUrl>
<Point>
<coordinates>
-65.1157837,-10.8470860,191.16
</coordinates>
</Point>
</Placemark>
<Placemark>
<name>
Sat Dec 17 11:27:00 2016 S=1.33 Km/hr
</name>
<styleUrl>
#styleMap_TLP_Normal
</styleUrl>
<Point>
<coordinates>
-65.1158676,-10.8471251,188.90
</coordinates>
</Point>
</Placemark>
<Placemark>
<name>
Sat Dec 17 11:27:10 2016 S=0.77 Km/hr
</name>
<styleUrl>
#styleMap_TLP_Normal
</styleUrl>
<Point>
<coordinates>
-65.1158676,-10.8471985,184.54
</coordinates>
</Point>
</Placemark>
<Placemark>
<name>
Sat Dec 17 11:27:20 2016 S=1.45 Km/hr
</name>
<styleUrl>
#styleMap_TLP_Normal
</styleUrl>
<Point>
<coordinates>
-65.1158676,-10.8472910,183.89
</coordinates>
</Point>
</Placemark>
<Placemark>
<name>
Sat Dec 17 11:27:30 2016 S=1.96 Km/hr
</name>
<styleUrl>
#styleMap_TLP_Normal
</styleUrl>
<Point>
<coordinates>
-65.1158905,-10.8473673,183.15
</coordinates>
</Point>
</Placemark>
<Placemark>
<name>
Sat Dec 17 11:27:40 2016 S=1.14 Km/hr
</name>
<styleUrl>
#styleMap_TLP_Normal
</styleUrl>
<Point>
<coordinates>
-65.1159286,-10.8473921,182.98
</coordinates>
</Point>
</Placemark>
<Placemark>
<name>
Sat Dec 17 11:27:50 2016 S=1.84 Km/hr
</name>
<styleUrl>
#styleMap_TLP_Normal
</styleUrl>
<Point>
<coordinates>
-65.1160049,-10.8474236,184.25
</coordinates>
</Point>
</Placemark>
<Placemark>
<name>
Sat Dec 17 11:28:00 2016 S=1.73 Km/hr
</name>
<styleUrl>
#styleMap_TLP_Normal
</styleUrl>
<Point>
<coordinates>
-65.1160355,-10.8475056,186.39
</coordinates>
</Point>
</Placemark>
<Placemark>
<name>
Sat Dec 17 11:28:10 2016 S=0.98 Km/hr
</name>
<styleUrl>
#styleMap_TLP_Normal
</styleUrl>
<Point>
<coordinates>
-65.1160736,-10.8475246,187.84
</coordinates>
</Point>
</Placemark>
<Placemark>
<name>
Sat Dec 17 11:28:20 2016 S=0.91 Km/hr
</name>
<styleUrl>
#styleMap_TLP_Normal
</styleUrl>
<Point>
<coordinates>
-65.1160889,-10.8475475,189.35
</coordinates>
</Point>
</Placemark>
<Placemark>
<name>
Sat Dec 17 11:28:30 2016 S=1.63 Km/hr
</name>
<styleUrl>
#styleMap_TLP_Normal
</styleUrl>
<Point>
<coordinates>
-65.1161118,-10.8476000,191.25
</coordinates>
</Point>
</Placemark>
<Placemark>
<name>
Sat Dec 17 11:28:40 2016 S=1.91 Km/hr
</name>
<styleUrl>
#styleMap_TLP_Normal
</styleUrl>
<Point>
<coordinates>
-65.1161728,-10.8477659,195.12
</coordinates>
</Point>
</Placemark>
<Placemark>
<name>
Sat Dec 17 11:28:50 2016 S=1.24 Km/hr
</name>
<styleUrl>
#styleMap_TLP_Normal
</styleUrl>
<Point>
<coordinates>
-65.1162491,-10.8478117,197.09
</coordinates>
</Point>
</Placemark>
<Placemark>
<name>
Sat Dec 17 11:29:00 2016 S=0.95 Km/hr
</name>
<styleUrl>
#styleMap_TLP_Normal
</styleUrl>
<Point>
<coordinates>
-65.1162720,-10.8478727,196.26
</coordinates>
</Point>
</Placemark>
<Placemark>
<name>
Sat Dec 17 11:29:10 2016 S=1.75 Km/hr
</name>
<styleUrl>
#styleMap_TLP_Normal
</styleUrl>
<Point>
<coordinates>
-65.1162033,-10.8479900,197.15
</coordinates>
</Point>
</Placemark>
<Placemark>
<name>
Sat Dec 17 11:29:20 2016 S=0.50 Km/hr
</name>
<styleUrl>
#styleMap_TLP_Normal
</styleUrl>
<Point>
<coordinates>
-65.1162186,-10.8480330,196.69
</coordinates>
</Point>
</Placemark>
<Placemark>
<name>
Sat Dec 17 11:29:30 2016 S=0.43 Km/hr
</name>
<styleUrl>
#styleMap_TLP_Normal
</styleUrl>
<Point>
<coordinates>
-65.1162109,-10.8480482,197.27
</coordinates>
</Point>
</Placemark>
<Placemark>
<name>
Sat Dec 17 11:29:40 2016 S=0.87 Km/hr
</name>
<styleUrl>
#styleMap_TLP_Normal
</styleUrl>
<Point>
<coordinates>
-65.1162186,-10.8480530,197.80
</coordinates>
</Point>
</Placemark>
<Placemark>
<name>
Sat Dec 17 11:29:50 2016 S=1.27 Km/hr
</name>
<styleUrl>
#styleMap_TLP_Normal
</styleUrl>
<Point>
<coordinates>
-65.1162796,-10.8480759,198.11
</coordinates>
</Point>
</Placemark>
<Placemark>
<name>
Sat Dec 17 11:30:00 2016 S=1.50 Km/hr
</name>
<styleUrl>
#styleMap_TLP_Normal
</styleUrl>
<Point>
<coordinates>
-65.1163254,-10.8481312,198.66
</coordinates>
</Point>
</Placemark>
<Placemark>
<name>
Sat Dec 17 11:30:10 2016 S=1.52 Km/hr
</name>
<styleUrl>
#styleMap_TLP_Normal
</styleUrl>
<Point>
<coordinates>
-65.1163406,-10.8481970,198.57
</coordinates>
</Point>
</Placemark>
<Placemark>
<name>
Sat Dec 17 11:30:20 2016 S=1.55 Km/hr
</name>
<styleUrl>
#styleMap_TLP_Normal
</styleUrl>
<Point>
<coordinates>
-65.1163635,-10.8482580,197.93
</coordinates>
</Point>
</Placemark>
<Placemark>
<name>
Sat Dec 17 11:30:30 2016 S=1.09 Km/hr
</name>
<styleUrl>
#styleMap_TLP_Normal
</styleUrl>
<Point>
<coordinates>
-65.1163940,-10.8482800,197.24
</coordinates>
</Point>
</Placemark>
<Placemark>
<name>
Sat Dec 17 11:30:40 2016 S=1.61 Km/hr
</name>
<styleUrl>
#styleMap_TLP_Normal
</styleUrl>
<Point>
<coordinates>
-65.1164322,-10.8483505,195.29
</coordinates>
</Point>
</Placemark>
<Placemark>
<name>
Sat Dec 17 11:30:50 2016 S=1.09 Km/hr
</name>
<styleUrl>
#styleMap_TLP_Normal
</styleUrl>
<Point>
<coordinates>
-65.1164474,-10.8483782,194.29
</coordinates>
</Point>
</Placemark>
<Placemark>
<name>
Sat Dec 17 11:31:00 2016 S=0.80 Km/hr
</name>
<styleUrl>
#styleMap_TLP_Normal
</styleUrl>
<Point>
<coordinates>
-65.1164551,-10.8483810,193.16
</coordinates>
</Point>
</Placemark>
<Placemark>
<name>
Sat Dec 17 11:31:10 2016 S=1.22 Km/hr
</name>
<styleUrl>
#styleMap_TLP_Normal
</styleUrl>
<Point>
<coordinates>
-65.1164932,-10.8484106,192.13
</coordinates>
</Point>
</Placemark>
<Placemark>
<name>
Sat Dec 17 11:31:20 2016 S=1.95 Km/hr
</name>
<styleUrl>
#styleMap_TLP_Normal
</styleUrl>
<Point>
<coordinates>
-65.1164780,-10.8485231,189.80
</coordinates>
</Point>
</Placemark>
<Placemark>
<name>
Sat Dec 17 11:31:30 2016 S=1.40 Km/hr
</name>
<styleUrl>
#styleMap_TLP_Normal
</styleUrl>
<Point>
<coordinates>
-65.1165085,-10.8485537,189.63
</coordinates>
</Point>
</Placemark>
<Placemark>
<name>
Sat Dec 17 11:31:40 2016 S=0.49 Km/hr
</name>
<styleUrl>
#styleMap_TLP_Normal
</styleUrl>
<Point>
<coordinates>
-65.1164932,-10.8485584,189.50
</coordinates>
</Point>
</Placemark>
<Placemark>
<name>
Sat Dec 17 11:31:50 2016 S=0.91 Km/hr
</name>
<styleUrl>
#styleMap_TLP_Normal
</styleUrl>
<Point>
<coordinates>
-65.1165009,-10.8485727,189.41
</coordinates>
</Point>
</Placemark>
<Placemark>
<name>
Sat Dec 17 11:32:00 2016 S=1.15 Km/hr
</name>
<styleUrl>
#styleMap_TLP_Normal
</styleUrl>
<Point>
<coordinates>
-65.1164398,-10.8486109,189.31
</coordinates>
</Point>
</Placemark>
<Placemark>
<name>
Sat Dec 17 11:32:10 2016 S=1.39 Km/hr
</name>
<styleUrl>
#styleMap_TLP_Normal
</styleUrl>
<Point>
<coordinates>
-65.1163483,-10.8485889,188.77
</coordinates>
</Point>
</Placemark>
<Placemark>
<name>
Sat Dec 17 11:32:20 2016 S=1.60 Km/hr
</name>
<styleUrl>
#styleMap_TLP_Normal
</styleUrl>
<Point>
<coordinates>
-65.1162720,-10.8485422,188.52
</coordinates>
</Point>
</Placemark>
<Placemark>
<name>
Sat Dec 17 11:32:30 2016 S=0.92 Km/hr
</name>
<styleUrl>
#styleMap_TLP_Normal
</styleUrl>
<Point>
<coordinates>
-65.1162186,-10.8485088,186.85
</coordinates>
</Point>
</Placemark>
<Placemark>
<name>
Sat Dec 17 11:32:40 2016 S=1.46 Km/hr
</name>
<styleUrl>
#styleMap_TLP_Normal
</styleUrl>
<Point>
<coordinates>
-65.1161880,-10.8485270,187.64
</coordinates>
</Point>
</Placemark>
<Placemark>
<name>
Sat Dec 17 11:32:50 2016 S=2.25 Km/hr
</name>
<styleUrl>
#styleMap_TLP_Normal
</styleUrl>
<Point>
<coordinates>
-65.1161041,-10.8485374,185.95
</coordinates>
</Point>
</Placemark>
<Placemark>
<name>
Sat Dec 17 11:33:00 2016 S=3.47 Km/hr
</name>
<styleUrl>
#styleMap_TLP_Normal
</styleUrl>
<Point>
<coordinates>
-65.1160049,-10.8485537,185.91
</coordinates>
</Point>
</Placemark>
<Placemark>
<name>
Sat Dec 17 11:33:10 2016 S=1.19 Km/hr
</name>
<styleUrl>
#styleMap_TLP_Normal
</styleUrl>
<Point>
<coordinates>
-65.1159744,-10.8485613,185.31
</coordinates>
</Point>
</Placemark>
<Placemark>
<name>
Sat Dec 17 11:33:20 2016 S=0.12 Km/hr
</name>
<styleUrl>
#styleMap_TLP_Normal
</styleUrl>
<Point>
<coordinates>
-65.1159744,-10.8485603,185.31
</coordinates>
</Point>
</Placemark>
<Placemark>
<name>
Sat Dec 17 11:33:30 2016 S=1.20 Km/hr
</name>
<styleUrl>
#styleMap_TLP_Normal
</styleUrl>
<Point>
<coordinates>
-65.1160126,-10.8485785,185.13
</coordinates>
</Point>
</Placemark>
<Placemark>
<name>
Sat Dec 17 11:33:40 2016 S=1.40 Km/hr
</name>
<styleUrl>
#styleMap_TLP_Normal
</styleUrl>
<Point>
<coordinates>
-65.1160812,-10.8486271,183.77
</coordinates>
</Point>
</Placemark>
<Placemark>
<name>
Sat Dec 17 11:33:50 2016 S=0.65 Km/hr
</name>
<styleUrl>
#styleMap_TLP_Normal
</styleUrl>
<Point>
<coordinates>
-65.1160812,-10.8486519,183.10
</coordinates>
</Point>
</Placemark>
<Placemark>
<name>
Sat Dec 17 11:34:00 2016 S=1.12 Km/hr
</name>
<styleUrl>
#styleMap_TLP_Normal
</styleUrl>
<Point>
<coordinates>
-65.1160812,-10.8486519,182.87
</coordinates>
</Point>
</Placemark>
<Placemark>
<name>
Sat Dec 17 11:34:10 2016 S=2.05 Km/hr
</name>
<styleUrl>
#styleMap_TLP_Normal
</styleUrl>
<Point>
<coordinates>
-65.1160278,-10.8485212,182.64
</coordinates>
</Point>
</Placemark>
<Placemark>
<name>
Sat Dec 17 11:34:20 2016 S=1.43 Km/hr
</name>
<styleUrl>
#styleMap_TLP_Normal
</styleUrl>
<Point>
<coordinates>
-65.1159592,-10.8484964,182.64
</coordinates>
</Point>
</Placemark>
<Placemark>
<name>
Sat Dec 17 11:34:30 2016 S=1.83 Km/hr
</name>
<styleUrl>
#styleMap_TLP_Normal
</styleUrl>
<Point>
<coordinates>
-65.1159515,-10.8484077,182.47
</coordinates>
</Point>
</Placemark>
<Placemark>
<name>
Sat Dec 17 11:34:40 2016 S=0.85 Km/hr
</name>
<styleUrl>
#styleMap_TLP_Normal
</styleUrl>
<Point>
<coordinates>
-65.1159286,-10.8483877,182.38
</coordinates>
</Point>
</Placemark>
<Placemark>
<name>
Sat Dec 17 11:34:50 2016 S=1.26 Km/hr
</name>
<styleUrl>
#styleMap_TLP_Normal
</styleUrl>
<Point>
<coordinates>
-65.1159821,-10.8483524,181.69
</coordinates>
</Point>
</Placemark>
<Placemark>
<name>
Sat Dec 17 11:35:00 2016 S=0.92 Km/hr
</name>
<styleUrl>
#styleMap_TLP_Normal
</styleUrl>
<Point>
<coordinates>
-65.1160202,-10.8483410,177.94
</coordinates>
</Point>
</Placemark>
<Placemark>
<name>
Sat Dec 17 11:35:10 2016 S=0.62 Km/hr
</name>
<styleUrl>
#styleMap_TLP_Normal
</styleUrl>
<Point>
<coordinates>
-65.1160355,-10.8483582,177.77
</coordinates>
</Point>
</Placemark>
<Placemark>
<name>
Sat Dec 17 11:35:20 2016 S=0.74 Km/hr
</name>
<styleUrl>
#styleMap_TLP_Normal
</styleUrl>
<Point>
<coordinates>
-65.1160431,-10.8483486,177.13
</coordinates>
</Point>
</Placemark>
<Placemark>
<name>
Sat Dec 17 11:35:30 2016 S=0.32 Km/hr
</name>
<styleUrl>
#styleMap_TLP_Normal
</styleUrl>
<Point>
<coordinates>
-65.1160431,-10.8483372,176.41
</coordinates>
</Point>
</Placemark>
<Placemark>
<name>
Sat Dec 17 11:35:40 2016 S=2.05 Km/hr
</name>
<styleUrl>
#styleMap_TLP_Normal
</styleUrl>
<Point>
<coordinates>
-65.1160812,-10.8484116,176.39
</coordinates>
</Point>
</Placemark>
<Placemark>
<name>
Sat Dec 17 11:35:50 2016 S=0.90 Km/hr
</name>
<styleUrl>
#styleMap_TLP_Normal
</styleUrl>
<Point>
<coordinates>
-65.1161194,-10.8484507,173.77
</coordinates>
</Point>
</Placemark>
<Placemark>
<name>
Sat Dec 17 11:36:00 2016 S=0.33 Km/hr
</name>
<styleUrl>
#styleMap_TLP_Normal
</styleUrl>
<Point>
<coordinates>
-65.1161270,-10.8484621,172.04
</coordinates>
</Point>
</Placemark>
<Placemark>
<name>
Sat Dec 17 11:36:10 2016 S=1.44 Km/hr
</name>
<styleUrl>
#styleMap_TLP_Normal
</styleUrl>
<Point>
<coordinates>
-65.1160812,-10.8484640,170.59
</coordinates>
</Point>
</Placemark>
<Placemark>
<name>
Sat Dec 17 11:36:20 2016 S=1.12 Km/hr
</name>
<styleUrl>
#styleMap_TLP_Normal
</styleUrl>
<Point>
<coordinates>
-65.1160660,-10.8484859,169.75
</coordinates>
</Point>
</Placemark>
<Placemark>
<name>
Sat Dec 17 11:36:30 2016 S=1.07 Km/hr
</name>
<styleUrl>
#styleMap_TLP_Normal
</styleUrl>
<Point>
<coordinates>
-65.1161346,-10.8485403,170.43
</coordinates>
</Point>
</Placemark>
<Placemark>
<name>
Sat Dec 17 11:36:40 2016 S=0.71 Km/hr
</name>
<styleUrl>
#styleMap_TLP_Normal
</styleUrl>
<Point>
<coordinates>
-65.1161423,-10.8485670,169.64
</coordinates>
</Point>
</Placemark>
<Placemark>
<name>
Sat Dec 17 11:36:50 2016 S=1.30 Km/hr
</name>
<styleUrl>
#styleMap_TLP_Normal
</styleUrl>
<Point>
<coordinates>
-65.1161652,-10.8486004,169.89
</coordinates>
</Point>
</Placemark>
<Placemark>
<name>
Sat Dec 17 11:37:00 2016 S=1.74 Km/hr
</name>
<styleUrl>
#styleMap_TLP_Normal
</styleUrl>
<Point>
<coordinates>
-65.1162186,-10.8486567,171.34
</coordinates>
</Point>
</Placemark>
<Placemark>
<name>
Sat Dec 17 11:37:10 2016 S=1.58 Km/hr
</name>
<styleUrl>
#styleMap_TLP_Normal
</styleUrl>
<Point>
<coordinates>
-65.1162720,-10.8487015,172.03
</coordinates>
</Point>
</Placemark>
<Placemark>
<name>
Sat Dec 17 11:37:20 2016 S=1.28 Km/hr
</name>
<styleUrl>
#styleMap_TLP_Normal
</styleUrl>
<Point>
<coordinates>
-65.1162872,-10.8487358,172.59
</coordinates>
</Point>
</Placemark>
<Placemark>
<name>
Sat Dec 17 11:37:30 2016 S=0.76 Km/hr
</name>
<styleUrl>
#styleMap_TLP_Normal
</styleUrl>
<Point>
<coordinates>
-65.1162338,-10.8487959,172.69
</coordinates>
</Point>
</Placemark>
<Placemark>
<name>
Sat Dec 17 11:37:40 2016 S=1.23 Km/hr
</name>
<styleUrl>
#styleMap_TLP_Normal
</styleUrl>
<Point>
<coordinates>
-65.1162109,-10.8487883,173.11
</coordinates>
</Point>
</Placemark>
<Placemark>
<name>
Sat Dec 17 11:37:50 2016 S=2.02 Km/hr
</name>
<styleUrl>
#styleMap_TLP_Normal
</styleUrl>
<Point>
<coordinates>
-65.1161423,-10.8487158,173.73
</coordinates>
</Point>
</Placemark>
<Placemark>
<name>
Sat Dec 17 11:38:00 2016 S=1.09 Km/hr
</name>
<styleUrl>
#styleMap_TLP_Normal
</styleUrl>
<Point>
<coordinates>
-65.1161118,-10.8487272,173.80
</coordinates>
</Point>
</Placemark>
<Placemark>
<name>
Sat Dec 17 11:38:10 2016 S=0.94 Km/hr
</name>
<styleUrl>
#styleMap_TLP_Normal
</styleUrl>
<Point>
<coordinates>
-65.1160736,-10.8487425,174.23
</coordinates>
</Point>
</Placemark>
<Placemark>
<name>
Sat Dec 17 11:38:20 2016 S=1.37 Km/hr
</name>
<styleUrl>
#styleMap_TLP_Normal
</styleUrl>
<Point>
<coordinates>
-65.1160431,-10.8487339,174.94
</coordinates>
</Point>
</Placemark>
<Placemark>
<name>
Sat Dec 17 11:38:30 2016 S=1.32 Km/hr
</name>
<styleUrl>
#styleMap_TLP_Normal
</styleUrl>
<Point>
<coordinates>
-65.1159973,-10.8487606,175.68
</coordinates>
</Point>
</Placemark>
<Placemark>
<name>
Sat Dec 17 11:38:40 2016 S=0.62 Km/hr
</name>
<styleUrl>
#styleMap_TLP_Normal
</styleUrl>
<Point>
<coordinates>
-65.1160126,-10.8488083,176.66
</coordinates>
</Point>
</Placemark>
<Placemark>
<name>
Sat Dec 17 11:38:50 2016 S=1.43 Km/hr
</name>
<styleUrl>
#styleMap_TLP_Normal
</styleUrl>
<Point>
<coordinates>
-65.1160355,-10.8488541,177.06
</coordinates>
</Point>
</Placemark>
<Placemark>
<name>
Sat Dec 17 11:39:00 2016 S=1.35 Km/hr
</name>
<styleUrl>
#styleMap_TLP_Normal
</styleUrl>
<Point>
<coordinates>
-65.1160660,-10.8489103,178.03
</coordinates>
</Point>
</Placemark>
<Placemark>
<name>
Sat Dec 17 11:39:10 2016 S=1.18 Km/hr
</name>
<styleUrl>
#styleMap_TLP_Normal
</styleUrl>
<Point>
<coordinates>
-65.1161041,-10.8489285,176.97
</coordinates>
</Point>
</Placemark>
<Placemark>
<name>
Sat Dec 17 11:39:20 2016 S=1.16 Km/hr
</name>
<styleUrl>
#styleMap_TLP_Normal
</styleUrl>
<Point>
<coordinates>
-65.1161041,-10.8489695,175.32
</coordinates>
</Point>
</Placemark>
<Placemark>
<name>
Sat Dec 17 11:39:30 2016 S=1.00 Km/hr
</name>
<styleUrl>
#styleMap_TLP_Normal
</styleUrl>
<Point>
<coordinates>
-65.1160889,-10.8489656,174.93
</coordinates>
</Point>
</Placemark>
<Placemark>
<name>
Sat Dec 17 11:39:40 2016 S=1.95 Km/hr
</name>
<styleUrl>
#styleMap_TLP_Normal
</styleUrl>
<Point>
<coordinates>
-65.1160049,-10.8489323,175.58
</coordinates>
</Point>
</Placemark>
<Placemark>
<name>
Sat Dec 17 11:39:50 2016 S=1.28 Km/hr
</name>
<styleUrl>
#styleMap_TLP_Normal
</styleUrl>
<Point>
<coordinates>
-65.1159668,-10.8488569,175.73
</coordinates>
</Point>
</Placemark>
<Placemark>
<name>
Sat Dec 17 11:40:00 2016 S=2.30 Km/hr
</name>
<styleUrl>
#styleMap_TLP_Normal
</styleUrl>
<Point>
<coordinates>
-65.1160355,-10.8486881,173.92
</coordinates>
</Point>
</Placemark>
<Placemark>
<name>
Sat Dec 17 11:40:10 2016 S=1.09 Km/hr
</name>
<styleUrl>
#styleMap_TLP_Normal
</styleUrl>
<Point>
<coordinates>
-65.1160507,-10.8486176,173.45
</coordinates>
</Point>
</Placemark>
<Placemark>
<name>
Sat Dec 17 11:40:20 2016 S=1.21 Km/hr
</name>
<styleUrl>
#styleMap_TLP_Normal
</styleUrl>
<Point>
<coordinates>
-65.1159897,-10.8486500,172.58
</coordinates>
</Point>
</Placemark>
<Placemark>
<name>
Sat Dec 17 11:40:30 2016 S=0.95 Km/hr
</name>
<styleUrl>
#styleMap_TLP_Normal
</styleUrl>
<Point>
<coordinates>
-65.1159515,-10.8486776,172.97
</coordinates>
</Point>
</Placemark>
<Placemark>
<name>
Sat Dec 17 11:40:40 2016 S=0.96 Km/hr
</name>
<styleUrl>
#styleMap_TLP_Normal
</styleUrl>
<Point>
<coordinates>
-65.1159439,-10.8486738,172.95
</coordinates>
</Point>
</Placemark>
<Placemark>
<name>
Sat Dec 17 11:40:50 2016 S=1.79 Km/hr
</name>
<styleUrl>
#styleMap_TLP_Normal
</styleUrl>
<Point>
<coordinates>
-65.1159439,-10.8485374,171.50
</coordinates>
</Point>
</Placemark>
<Placemark>
<name>
Sat Dec 17 11:41:00 2016 S=1.42 Km/hr
</name>
<styleUrl>
#styleMap_TLP_Normal
</styleUrl>
<Point>
<coordinates>
-65.1159744,-10.8484545,170.48
</coordinates>
</Point>
</Placemark>
<Placemark>
<name>
Sat Dec 17 11:41:10 2016 S=1.18 Km/hr
</name>
<styleUrl>
#styleMap_TLP_Normal
</styleUrl>
<Point>
<coordinates>
-65.1159973,-10.8483858,169.57
</coordinates>
</Point>
</Placemark>
<Placemark>
<name>
Sat Dec 17 11:41:20 2016 S=0.46 Km/hr
</name>
<styleUrl>
#styleMap_TLP_Normal
</styleUrl>
<Point>
<coordinates>
-65.1160126,-10.8483486,169.64
</coordinates>
</Point>
</Placemark>
<Placemark>
<name>
Sat Dec 17 11:41:30 2016 S=1.12 Km/hr
</name>
<styleUrl>
#styleMap_TLP_Normal
</styleUrl>
<Point>
<coordinates>
-65.1160126,-10.8483334,169.24
</coordinates>
</Point>
</Placemark>
<Placemark>
<name>
Sat Dec 17 11:41:40 2016 S=1.57 Km/hr
</name>
<styleUrl>
#styleMap_TLP_Normal
</styleUrl>
<Point>
<coordinates>
-65.1159744,-10.8482676,167.98
</coordinates>
</Point>
</Placemark>
<Placemark>
<name>
Sat Dec 17 11:41:50 2016 S=0.27 Km/hr
</name>
<styleUrl>
#styleMap_TLP_Normal
</styleUrl>
<Point>
<coordinates>
-65.1159592,-10.8482447,167.02
</coordinates>
</Point>
</Placemark>
<Placemark>
<name>
Sat Dec 17 11:42:00 2016 S=0.64 Km/hr
</name>
<styleUrl>
#styleMap_TLP_Normal
</styleUrl>
<Point>
<coordinates>
-65.1159668,-10.8482437,166.51
</coordinates>
</Point>
</Placemark>
<Placemark>
<name>
Sat Dec 17 11:42:10 2016 S=1.36 Km/hr
</name>
<styleUrl>
#styleMap_TLP_Normal
</styleUrl>
<Point>
<coordinates>
-65.1159592,-10.8481903,164.71
</coordinates>
</Point>
</Placemark>
<Placemark>
<name>
Sat Dec 17 11:42:20 2016 S=0.30 Km/hr
</name>
<styleUrl>
#styleMap_TLP_Normal
</styleUrl>
<Point>
<coordinates>
-65.1159515,-10.8481750,162.55
</coordinates>
</Point>
</Placemark>
<Placemark>
<name>
Sat Dec 17 11:42:30 2016 S=1.24 Km/hr
</name>
<styleUrl>
#styleMap_TLP_Normal
</styleUrl>
<Point>
<coordinates>
-65.1159439,-10.8481169,160.73
</coordinates>
</Point>
</Placemark>
<Placemark>
<name>
Sat Dec 17 11:42:40 2016 S=0.90 Km/hr
</name>
<styleUrl>
#styleMap_TLP_Normal
</styleUrl>
<Point>
<coordinates>
-65.1159363,-10.8480177,157.38
</coordinates>
</Point>
</Placemark>
<Placemark>
<name>
Sat Dec 17 11:42:50 2016 S=0.71 Km/hr
</name>
<styleUrl>
#styleMap_TLP_Normal
</styleUrl>
<Point>
<coordinates>
-65.1159286,-10.8480015,155.13
</coordinates>
</Point>
</Placemark>
<Placemark>
<name>
Sat Dec 17 11:43:00 2016 S=1.57 Km/hr
</name>
<styleUrl>
#styleMap_TLP_Normal
</styleUrl>
<Point>
<coordinates>
-65.1159058,-10.8479109,153.23
</coordinates>
</Point>
</Placemark>
<Placemark>
<name>
Sat Dec 17 11:43:10 2016 S=1.17 Km/hr
</name>
<styleUrl>
#styleMap_TLP_Normal
</styleUrl>
<Point>
<coordinates>
-65.1158752,-10.8478441,153.72
</coordinates>
</Point>
</Placemark>
<Placemark>
<name>
Sat Dec 17 11:43:20 2016 S=2.33 Km/hr
</name>
<styleUrl>
#styleMap_TLP_Normal
</styleUrl>
<Point>
<coordinates>
-65.1157761,-10.8477507,154.77
</coordinates>
</Point>
</Placemark>
<Placemark>
<name>
Sat Dec 17 11:43:30 2016 S=1.63 Km/hr
</name>
<styleUrl>
#styleMap_TLP_Normal
</styleUrl>
<Point>
<coordinates>
-65.1157379,-10.8476706,154.12
</coordinates>
</Point>
</Placemark>
<Placemark>
<name>
Sat Dec 17 11:43:40 2016 S=0.84 Km/hr
</name>
<styleUrl>
#styleMap_TLP_Normal
</styleUrl>
<Point>
<coordinates>
-65.1157303,-10.8476334,153.28
</coordinates>
</Point>
</Placemark>
<Placemark>
<name>
Sat Dec 17 11:43:50 2016 S=1.13 Km/hr
</name>
<styleUrl>
#styleMap_TLP_Normal
</styleUrl>
<Point>
<coordinates>
-65.1157303,-10.8475933,152.86
</coordinates>
</Point>
</Placemark>
<Placemark>
<name>
Sat Dec 17 11:44:00 2016 S=1.38 Km/hr
</name>
<styleUrl>
#styleMap_TLP_Normal
</styleUrl>
<Point>
<coordinates>
-65.1156769,-10.8475084,155.30
</coordinates>
</Point>
</Placemark>
<Placemark>
<name>
Sat Dec 17 11:44:10 2016 S=1.80 Km/hr
</name>
<styleUrl>
#styleMap_TLP_Normal
</styleUrl>
<Point>
<coordinates>
-65.1156311,-10.8474140,155.36
</coordinates>
</Point>
</Placemark>
<Placemark>
<name>
Sat Dec 17 11:44:20 2016 S=1.02 Km/hr
</name>
<styleUrl>
#styleMap_TLP_Normal
</styleUrl>
<Point>
<coordinates>
-65.1155853,-10.8473864,153.06
</coordinates>
</Point>
</Placemark>
<Placemark>
<name>
Sat Dec 17 11:44:30 2016 S=0.47 Km/hr
</name>
<styleUrl>
#styleMap_TLP_Normal
</styleUrl>
<Point>
<coordinates>
-65.1155777,-10.8473549,155.28
</coordinates>
</Point>
</Placemark>
<Placemark>
<name>
Sat Dec 17 11:44:40 2016 S=1.34 Km/hr
</name>
<styleUrl>
#styleMap_TLP_Normal
</styleUrl>
<Point>
<coordinates>
-65.1155472,-10.8473482,155.27
</coordinates>
</Point>
</Placemark>
<Placemark>
<name>
Sat Dec 17 11:44:50 2016 S=1.05 Km/hr
</name>
<styleUrl>
#styleMap_TLP_Normal
</styleUrl>
<Point>
<coordinates>
-65.1154785,-10.8473492,158.53
</coordinates>
</Point>
</Placemark>
<Placemark>
<name>
Sat Dec 17 11:45:00 2016 S=1.03 Km/hr
</name>
<styleUrl>
#styleMap_TLP_Normal
</styleUrl>
<Point>
<coordinates>
-65.1154633,-10.8473339,158.98
</coordinates>
</Point>
</Placemark>
<Placemark>
<name>
Sat Dec 17 11:45:10 2016 S=1.06 Km/hr
</name>
<styleUrl>
#styleMap_TLP_Normal
</styleUrl>
<Point>
<coordinates>
-65.1154404,-10.8473244,159.68
</coordinates>
</Point>
</Placemark>
<Placemark>
<name>
Sat Dec 17 11:45:20 2016 S=0.86 Km/hr
</name>
<styleUrl>
#styleMap_TLP_Normal
</styleUrl>
<Point>
<coordinates>
-65.1153412,-10.8473816,163.14
</coordinates>
</Point>
</Placemark>
<Placemark>
<name>
Sat Dec 17 11:45:30 2016 S=1.14 Km/hr
</name>
<styleUrl>
#styleMap_TLP_Normal
</styleUrl>
<Point>
<coordinates>
-65.1153107,-10.8473701,165.78
</coordinates>
</Point>
</Placemark>
<Placemark>
<name>
Sat Dec 17 11:45:40 2016 S=1.95 Km/hr
</name>
<styleUrl>
#styleMap_TLP_Normal
</styleUrl>
<Point>
<coordinates>
-65.1152039,-10.8473320,167.50
</coordinates>
</Point>
</Placemark>
<Placemark>
<name>
Sat Dec 17 11:45:50 2016 S=1.48 Km/hr
</name>
<styleUrl>
#styleMap_TLP_Normal
</styleUrl>
<Point>
<coordinates>
-65.1151352,-10.8473358,169.64
</coordinates>
</Point>
</Placemark>
<Placemark>
<name>
Sat Dec 17 11:46:00 2016 S=0.72 Km/hr
</name>
<styleUrl>
#styleMap_TLP_Normal
</styleUrl>
<Point>
<coordinates>
-65.1151199,-10.8472996,171.59
</coordinates>
</Point>
</Placemark>
<Placemark>
<name>
Sat Dec 17 11:46:10 2016 S=0.74 Km/hr
</name>
<styleUrl>
#styleMap_TLP_Normal
</styleUrl>
<Point>
<coordinates>
-65.1151123,-10.8472662,172.58
</coordinates>
</Point>
</Placemark>
<Placemark>
<name>
Sat Dec 17 11:46:20 2016 S=1.84 Km/hr
</name>
<styleUrl>
#styleMap_TLP_Normal
</styleUrl>
<Point>
<coordinates>
-65.1151810,-10.8472157,173.18
</coordinates>
</Point>
</Placemark>
<Placemark>
<name>
Sat Dec 17 11:46:30 2016 S=1.41 Km/hr
</name>
<styleUrl>
#styleMap_TLP_Normal
</styleUrl>
<Point>
<coordinates>
-65.1152191,-10.8471432,174.81
</coordinates>
</Point>
</Placemark>
<Placemark>
<name>
Sat Dec 17 11:46:40 2016 S=1.50 Km/hr
</name>
<styleUrl>
#styleMap_TLP_Normal
</styleUrl>
<Point>
<coordinates>
-65.1152191,-10.8470879,175.54
</coordinates>
</Point>
</Placemark>
<Placemark>
<name>
Sat Dec 17 11:46:50 2016 S=1.00 Km/hr
</name>
<styleUrl>
#styleMap_TLP_Normal
</styleUrl>
<Point>
<coordinates>
-65.1152191,-10.8470469,175.71
</coordinates>
</Point>
</Placemark>
<Placemark>
<name>
Sat Dec 17 11:47:00 2016 S=0.97 Km/hr
</name>
<styleUrl>
#styleMap_TLP_Normal
</styleUrl>
<Point>
<coordinates>
-65.1152420,-10.8469992,174.75
</coordinates>
</Point>
</Placemark>
<Placemark>
<name>
Sat Dec 17 11:47:10 2016 S=1.89 Km/hr
</name>
<styleUrl>
#styleMap_TLP_Normal
</styleUrl>
<Point>
<coordinates>
-65.1152344,-10.8468933,175.32
</coordinates>
</Point>
</Placemark>
<Placemark>
<name>
Sat Dec 17 11:47:20 2016 S=2.25 Km/hr
</name>
<styleUrl>
#styleMap_TLP_Normal
</styleUrl>
<Point>
<coordinates>
-65.1151962,-10.8467903,175.79
</coordinates>
</Point>
</Placemark>
<Placemark>
<name>
Sat Dec 17 11:47:30 2016 S=2.29 Km/hr
</name>
<styleUrl>
#styleMap_TLP_Normal
</styleUrl>
<Point>
<coordinates>
-65.1151581,-10.8466816,177.41
</coordinates>
</Point>
</Placemark>
<Placemark>
<name>
Sat Dec 17 11:47:40 2016 S=2.70 Km/hr
</name>
<styleUrl>
#styleMap_TLP_Normal
</styleUrl>
<Point>
<coordinates>
-65.1150589,-10.8466167,178.27
</coordinates>
</Point>
</Placemark>
<Placemark>
<name>
Sat Dec 17 11:47:50 2016 S=1.63 Km/hr
</name>
<styleUrl>
#styleMap_TLP_Normal
</styleUrl>
<Point>
<coordinates>
-65.1150284,-10.8465672,179.30
</coordinates>
</Point>
</Placemark>
<Placemark>
<name>
Sat Dec 17 11:48:00 2016 S=1.56 Km/hr
</name>
<styleUrl>
#styleMap_TLP_Normal
</styleUrl>
<Point>
<coordinates>
-65.1149979,-10.8465366,180.07
</coordinates>
</Point>
</Placemark>
<Placemark>
<name>
Sat Dec 17 11:48:10 2016 S=1.64 Km/hr
</name>
<styleUrl>
#styleMap_TLP_Normal
</styleUrl>
<Point>
<coordinates>
-65.1149979,-10.8464785,180.39
</coordinates>
</Point>
</Placemark>
<Placemark>
<name>
Sat Dec 17 11:48:20 2016 S=2.14 Km/hr
</name>
<styleUrl>
#styleMap_TLP_Normal
</styleUrl>
<Point>
<coordinates>
-65.1149368,-10.8464222,181.43
</coordinates>
</Point>
</Placemark>
<Placemark>
<name>
Sat Dec 17 11:48:30 2016 S=1.97 Km/hr
</name>
<styleUrl>
#styleMap_TLP_Normal
</styleUrl>
<Point>
<coordinates>
-65.1148682,-10.8463659,182.36
</coordinates>
</Point>
</Placemark>
<Placemark>
<name>
Sat Dec 17 11:48:40 2016 S=2.18 Km/hr
</name>
<styleUrl>
#styleMap_TLP_Normal
</styleUrl>
<Point>
<coordinates>
-65.1148071,-10.8462715,183.11
</coordinates>
</Point>
</Placemark>
<Placemark>
<name>
Sat Dec 17 11:48:50 2016 S=1.32 Km/hr
</name>
<styleUrl>
#styleMap_TLP_Normal
</styleUrl>
<Point>
<coordinates>
-65.1146927,-10.8462229,184.00
</coordinates>
</Point>
</Placemark>
<Placemark>
<name>
Sat Dec 17 11:49:00 2016 S=1.77 Km/hr
</name>
<styleUrl>
#styleMap_TLP_Normal
</styleUrl>
<Point>
<coordinates>
-65.1146774,-10.8461361,185.56
</coordinates>
</Point>
</Placemark>
<Placemark>
<name>
Sat Dec 17 11:49:10 2016 S=2.11 Km/hr
</name>
<styleUrl>
#styleMap_TLP_Normal
</styleUrl>
<Point>
<coordinates>
-65.1146317,-10.8460569,186.63
</coordinates>
</Point>
</Placemark>
<Placemark>
<name>
Sat Dec 17 11:49:20 2016 S=1.74 Km/hr
</name>
<styleUrl>
#styleMap_TLP_Normal
</styleUrl>
<Point>
<coordinates>
-65.1146240,-10.8459663,187.20
</coordinates>
</Point>
</Placemark>
<Placemark>
<name>
Sat Dec 17 11:49:30 2016 S=1.16 Km/hr
</name>
<styleUrl>
#styleMap_TLP_Normal
</styleUrl>
<Point>
<coordinates>
-65.1146317,-10.8459215,186.97
</coordinates>
</Point>
</Placemark>
<Placemark>
<name>
Sat Dec 17 11:49:40 2016 S=2.05 Km/hr
</name>
<styleUrl>
#styleMap_TLP_Normal
</styleUrl>
<Point>
<coordinates>
-65.1146317,-10.8458290,186.89
</coordinates>
</Point>
</Placemark>
<Placemark>
<name>
Sat Dec 17 11:49:50 2016 S=1.66 Km/hr
</name>
<styleUrl>
#styleMap_TLP_Normal
</styleUrl>
<Point>
<coordinates>
-65.1145782,-10.8457499,186.58
</coordinates>
</Point>
</Placemark>
<Placemark>
<name>
Sat Dec 17 11:50:00 2016 S=1.65 Km/hr
</name>
<styleUrl>
#styleMap_TLP_Normal
</styleUrl>
<Point>
<coordinates>
-65.1145401,-10.8456917,186.10
</coordinates>
</Point>
</Placemark>
<Placemark>
<name>
Sat Dec 17 11:50:10 2016 S=2.25 Km/hr
</name>
<styleUrl>
#styleMap_TLP_Normal
</styleUrl>
<Point>
<coordinates>
-65.1144943,-10.8455877,185.60
</coordinates>
</Point>
</Placemark>
<Placemark>
<name>
Sat Dec 17 11:50:20 2016 S=1.80 Km/hr
</name>
<styleUrl>
#styleMap_TLP_Normal
</styleUrl>
<Point>
<coordinates>
-65.1145248,-10.8454885,184.20
</coordinates>
</Point>
</Placemark>
<Placemark>
<name>
Sat Dec 17 11:50:30 2016 S=1.55 Km/hr
</name>
<styleUrl>
#styleMap_TLP_Normal
</styleUrl>
<Point>
<coordinates>
-65.1145325,-10.8453875,183.15
</coordinates>
</Point>
</Placemark>
<Placemark>
<name>
Sat Dec 17 11:50:40 2016 S=1.47 Km/hr
</name>
<styleUrl>
#styleMap_TLP_Normal
</styleUrl>
<Point>
<coordinates>
-65.1145782,-10.8452902,182.32
</coordinates>
</Point>
</Placemark>
<Placemark>
<name>
Sat Dec 17 11:50:50 2016 S=1.08 Km/hr
</name>
<styleUrl>
#styleMap_TLP_Normal
</styleUrl>
<Point>
<coordinates>
-65.1146240,-10.8452463,181.11
</coordinates>
</Point>
</Placemark>
<Placemark>
<name>
Sat Dec 17 11:51:00 2016 S=0.50 Km/hr
</name>
<styleUrl>
#styleMap_TLP_Normal
</styleUrl>
<Point>
<coordinates>
-65.1146164,-10.8452215,181.02
</coordinates>
</Point>
</Placemark>
<Placemark>
<name>
Sat Dec 17 11:51:10 2016 S=1.18 Km/hr
</name>
<styleUrl>
#styleMap_TLP_Normal
</styleUrl>
<Point>
<coordinates>
-65.1146240,-10.8452272,180.95
</coordinates>
</Point>
</Placemark>
<Placemark>
<name>
Sat Dec 17 11:51:20 2016 S=1.36 Km/hr
</name>
<styleUrl>
#styleMap_TLP_Normal
</styleUrl>
<Point>
<coordinates>
-65.1146393,-10.8452740,180.12
</coordinates>
</Point>
</Placemark>
<Placemark>
<name>
Sat Dec 17 11:51:30 2016 S=0.98 Km/hr
</name>
<styleUrl>
#styleMap_TLP_Normal
</styleUrl>
<Point>
<coordinates>
-65.1146774,-10.8453131,180.04
</coordinates>
</Point>
</Placemark>
<Placemark>
<name>
Sat Dec 17 11:51:40 2016 S=2.02 Km/hr
</name>
<styleUrl>
#styleMap_TLP_Normal
</styleUrl>
<Point>
<coordinates>
-65.1147385,-10.8453712,177.97
</coordinates>
</Point>
</Placemark>
<Placemark>
<name>
Sat Dec 17 11:51:50 2016 S=0.98 Km/hr
</name>
<styleUrl>
#styleMap_TLP_Normal
</styleUrl>
<Point>
<coordinates>
-65.1147690,-10.8454456,176.43
</coordinates>
</Point>
</Placemark>
<Placemark>
<name>
Sat Dec 17 11:52:00 2016 S=0.97 Km/hr
</name>
<styleUrl>
#styleMap_TLP_Normal
</styleUrl>
<Point>
<coordinates>
-65.1147842,-10.8454485,175.75
</coordinates>
</Point>
</Placemark>
<Placemark>
<name>
Sat Dec 17 11:52:10 2016 S=1.65 Km/hr
</name>
<styleUrl>
#styleMap_TLP_Normal
</styleUrl>
<Point>
<coordinates>
-65.1147156,-10.8453703,175.46
</coordinates>
</Point>
</Placemark>
<Placemark>
<name>
Sat Dec 17 11:52:20 2016 S=1.15 Km/hr
</name>
<styleUrl>
#styleMap_TLP_Normal
</styleUrl>
<Point>
<coordinates>
-65.1146393,-10.8453341,175.57
</coordinates>
</Point>
</Placemark>
<Placemark>
<name>
Sat Dec 17 11:52:30 2016 S=1.27 Km/hr
</name>
<styleUrl>
#styleMap_TLP_Normal
</styleUrl>
<Point>
<coordinates>
-65.1146469,-10.8452864,173.58
</coordinates>
</Point>
</Placemark>
<Placemark>
<name>
Sat Dec 17 11:52:40 2016 S=0.83 Km/hr
</name>
<styleUrl>
#styleMap_TLP_Normal
</styleUrl>
<Point>
<coordinates>
-65.1146698,-10.8452673,172.85
</coordinates>
</Point>
</Placemark>
<Placemark>
<name>
Sat Dec 17 11:52:50 2016 S=1.50 Km/hr
</name>
<styleUrl>
#styleMap_TLP_Normal
</styleUrl>
<Point>
<coordinates>
-65.1146927,-10.8452206,172.34
</coordinates>
</Point>
</Placemark>
<Placemark>
<name>
Sat Dec 17 11:53:00 2016 S=0.66 Km/hr
</name>
<styleUrl>
#styleMap_TLP_Normal
</styleUrl>
<Point>
<coordinates>
-65.1146851,-10.8452120,171.88
</coordinates>
</Point>
</Placemark>
<Placemark>
<name>
Sat Dec 17 11:53:10 2016 S=1.29 Km/hr
</name>
<styleUrl>
#styleMap_TLP_Normal
</styleUrl>
<Point>
<coordinates>
-65.1146774,-10.8451929,171.80
</coordinates>
</Point>
</Placemark>
<Placemark>
<name>
Sat Dec 17 11:53:20 2016 S=0.16 Km/hr
</name>
<styleUrl>
#styleMap_TLP_Normal
</styleUrl>
<Point>
<coordinates>
-65.1146927,-10.8452005,172.13
</coordinates>
</Point>
</Placemark>
<Placemark>
<name>
Sat Dec 17 11:53:30 2016 S=0.50 Km/hr
</name>
<styleUrl>
#styleMap_TLP_Normal
</styleUrl>
<Point>
<coordinates>
-65.1147003,-10.8452015,171.66
</coordinates>
</Point>
</Placemark>
<Placemark>
<name>
Sat Dec 17 11:53:40 2016 S=0.35 Km/hr
</name>
<styleUrl>
#styleMap_TLP_Normal
</styleUrl>
<Point>
<coordinates>
-65.1146927,-10.8452082,171.27
</coordinates>
</Point>
</Placemark>
<Placemark>
<name>
Sat Dec 17 11:53:50 2016 S=0.22 Km/hr
</name>
<styleUrl>
#styleMap_TLP_Normal
</styleUrl>
<Point>
<coordinates>
-65.1146851,-10.8452082,170.88
</coordinates>
</Point>
</Placemark>
<Placemark>
<name>
Sat Dec 17 11:54:00 2016 S=1.18 Km/hr
</name>
<styleUrl>
#styleMap_TLP_Normal
</styleUrl>
<Point>
<coordinates>
-65.1146927,-10.8451920,170.52
</coordinates>
</Point>
</Placemark>
<Placemark>
<name>
Sat Dec 17 11:54:10 2016 S=1.25 Km/hr
</name>
<styleUrl>
#styleMap_TLP_Normal
</styleUrl>
<Point>
<coordinates>
-65.1147614,-10.8451643,170.84
</coordinates>
</Point>
</Placemark>
<Placemark>
<name>
Sat Dec 17 11:54:20 2016 S=1.16 Km/hr
</name>
<styleUrl>
#styleMap_TLP_Normal
</styleUrl>
<Point>
<coordinates>
-65.1147461,-10.8451920,172.25
</coordinates>
</Point>
</Placemark>
<Placemark>
<name>
Sat Dec 17 11:54:30 2016 S=1.37 Km/hr
</name>
<styleUrl>
#styleMap_TLP_Normal
</styleUrl>
<Point>
<coordinates>
-65.1147766,-10.8451729,172.34
</coordinates>
</Point>
</Placemark>
<Placemark>
<name>
Sat Dec 17 11:54:40 2016 S=0.19 Km/hr
</name>
<styleUrl>
#styleMap_TLP_Normal
</styleUrl>
<Point>
<coordinates>
-65.1147614,-10.8451872,171.73
</coordinates>
</Point>
</Placemark>
<Placemark>
<name>
Sat Dec 17 11:54:50 2016 S=0.30 Km/hr
</name>
<styleUrl>
#styleMap_TLP_Normal
</styleUrl>
<Point>
<coordinates>
-65.1147614,-10.8451958,171.51
</coordinates>
</Point>
</Placemark>
<Placemark>
<name>
Sat Dec 17 11:55:00 2016 S=0.03 Km/hr
</name>
<styleUrl>
#styleMap_TLP_Normal
</styleUrl>
<Point>
<coordinates>
-65.1147614,-10.8451948,171.34
</coordinates>
</Point>
</Placemark>
<Placemark>
<name>
Sat Dec 17 11:55:10 2016 S=0.02 Km/hr
</name>
<styleUrl>
#styleMap_TLP_Normal
</styleUrl>
<Point>
<coordinates>
-65.1147614,-10.8451939,171.29
</coordinates>
</Point>
</Placemark>
<Placemark>
<name>
Sat Dec 17 11:55:20 2016 S=0.42 Km/hr
</name>
<styleUrl>
#styleMap_TLP_Normal
</styleUrl>
<Point>
<coordinates>
-65.1147766,-10.8451929,171.20
</coordinates>
</Point>
</Placemark>
<Placemark>
<name>
Sat Dec 17 11:55:30 2016 S=0.30 Km/hr
</name>
<styleUrl>
#styleMap_TLP_Normal
</styleUrl>
<Point>
<coordinates>
-65.1147842,-10.8451920,171.09
</coordinates>
</Point>
</Placemark>
<Placemark>
<name>
Sat Dec 17 11:55:40 2016 S=0.03 Km/hr
</name>
<styleUrl>
#styleMap_TLP_Normal
</styleUrl>
<Point>
<coordinates>
-65.1147842,-10.8451920,171.10
</coordinates>
</Point>
</Placemark>
<Placemark>
<name>
Sat Dec 17 11:55:50 2016 S=0.01 Km/hr
</name>
<styleUrl>
#styleMap_TLP_Normal
</styleUrl>
<Point>
<coordinates>
-65.1147766,-10.8451920,171.10
</coordinates>
</Point>
</Placemark>
<Placemark>
<name>
Sat Dec 17 11:56:00 2016 S=0.01 Km/hr
</name>
<styleUrl>
#styleMap_TLP_Normal
</styleUrl>
<Point>
<coordinates>
-65.1147766,-10.8451920,171.11
</coordinates>
</Point>
</Placemark>
<Placemark>
<name>
Sat Dec 17 11:56:10 2016 S=0.78 Km/hr
</name>
<styleUrl>
#styleMap_TLP_Normal
</styleUrl>
<Point>
<coordinates>
-65.1147690,-10.8451939,171.13
</coordinates>
</Point>
</Placemark>
<Placemark>
<name>
Sat Dec 17 11:56:20 2016 S=1.92 Km/hr
</name>
<styleUrl>
#styleMap_TLP_Normal
</styleUrl>
<Point>
<coordinates>
-65.1146545,-10.8452415,171.90
</coordinates>
</Point>
</Placemark>
<Placemark>
<name>
Sat Dec 17 11:56:30 2016 S=1.57 Km/hr
</name>
<styleUrl>
#styleMap_TLP_Normal
</styleUrl>
<Point>
<coordinates>
-65.1145935,-10.8452549,171.13
</coordinates>
</Point>
</Placemark>
<Placemark>
<name>
Sat Dec 17 11:56:40 2016 S=0.68 Km/hr
</name>
<styleUrl>
#styleMap_TLP_Normal
</styleUrl>
<Point>
<coordinates>
-65.1145935,-10.8452835,170.36
</coordinates>
</Point>
</Placemark>
<Placemark>
<name>
Sat Dec 17 11:56:50 2016 S=1.14 Km/hr
</name>
<styleUrl>
#styleMap_TLP_Normal
</styleUrl>
<Point>
<coordinates>
-65.1146011,-10.8452835,170.19
</coordinates>
</Point>
</Placemark>
<Placemark>
<name>
Sat Dec 17 11:57:00 2016 S=0.89 Km/hr
</name>
<styleUrl>
#styleMap_TLP_Normal
</styleUrl>
<Point>
<coordinates>
-65.1146240,-10.8452492,170.17
</coordinates>
</Point>
</Placemark>
<Placemark>
<name>
Sat Dec 17 11:57:10 2016 S=0.81 Km/hr
</name>
<styleUrl>
#styleMap_TLP_Normal
</styleUrl>
<Point>
<coordinates>
-65.1146393,-10.8452349,169.98
</coordinates>
</Point>
</Placemark>
<Placemark>
<name>
Sat Dec 17 11:57:20 2016 S=0.19 Km/hr
</name>
<styleUrl>
#styleMap_TLP_Normal
</styleUrl>
<Point>
<coordinates>
-65.1146469,-10.8452253,169.71
</coordinates>
</Point>
</Placemark>
<Placemark>
<name>
Sat Dec 17 11:57:30 2016 S=0.65 Km/hr
</name>
<styleUrl>
#styleMap_TLP_Normal
</styleUrl>
<Point>
<coordinates>
-65.1146469,-10.8452187,169.30
</coordinates>
</Point>
</Placemark>
<Placemark>
<name>
Sat Dec 17 11:57:40 2016 S=1.08 Km/hr
</name>
<styleUrl>
#styleMap_TLP_Normal
</styleUrl>
<Point>
<coordinates>
-65.1146164,-10.8452387,168.98
</coordinates>
</Point>
</Placemark>
<Placemark>
<name>
Sat Dec 17 11:57:50 2016 S=1.17 Km/hr
</name>
<styleUrl>
#styleMap_TLP_Normal
</styleUrl>
<Point>
<coordinates>
-65.1145706,-10.8452435,167.28
</coordinates>
</Point>
</Placemark>
<Placemark>
<name>
Sat Dec 17 11:58:00 2016 S=0.60 Km/hr
</name>
<styleUrl>
#styleMap_TLP_Normal
</styleUrl>
<Point>
<coordinates>
-65.1145706,-10.8452501,167.57
</coordinates>
</Point>
</Placemark>
<Placemark>
<name>
Sat Dec 17 11:58:10 2016 S=0.45 Km/hr
</name>
<styleUrl>
#styleMap_TLP_Normal
</styleUrl>
<Point>
<coordinates>
-65.1145630,-10.8452539,167.23
</coordinates>
</Point>
</Placemark>
<Placemark>
<name>
Sat Dec 17 11:58:20 2016 S=0.65 Km/hr
</name>
<styleUrl>
#styleMap_TLP_Normal
</styleUrl>
<Point>
<coordinates>
-65.1145706,-10.8452597,166.95
</coordinates>
</Point>
</Placemark>
<Placemark>
<name>
Sat Dec 17 11:58:30 2016 S=0.90 Km/hr
</name>
<styleUrl>
#styleMap_TLP_Normal
</styleUrl>
<Point>
<coordinates>
-65.1145782,-10.8452568,166.70
</coordinates>
</Point>
</Placemark>
<Placemark>
<name>
Sat Dec 17 11:58:40 2016 S=1.22 Km/hr
</name>
<styleUrl>
#styleMap_TLP_Normal
</styleUrl>
<Point>
<coordinates>
-65.1146011,-10.8452063,166.53
</coordinates>
</Point>
</Placemark>
<Placemark>
<name>
Sat Dec 17 11:58:50 2016 S=0.56 Km/hr
</name>
<styleUrl>
#styleMap_TLP_Normal
</styleUrl>
<Point>
<coordinates>
-65.1145859,-10.8452158,166.58
</coordinates>
</Point>
</Placemark>
<Placemark>
<name>
Sat Dec 17 11:59:00 2016 S=1.05 Km/hr
</name>
<styleUrl>
#styleMap_TLP_Normal
</styleUrl>
<Point>
<coordinates>
-65.1145706,-10.8452225,166.55
</coordinates>
</Point>
</Placemark>
<Placemark>
<name>
Sat Dec 17 11:59:10 2016 S=1.35 Km/hr
</name>
<styleUrl>
#styleMap_TLP_Normal
</styleUrl>
<Point>
<coordinates>
-65.1145401,-10.8452263,164.13
</coordinates>
</Point>
</Placemark>
<Placemark>
<name>
Sat Dec 17 11:59:20 2016 S=1.56 Km/hr
</name>
<styleUrl>
#styleMap_TLP_Normal
</styleUrl>
<Point>
<coordinates>
-65.1145935,-10.8451681,164.95
</coordinates>
</Point>
</Placemark>
<Placemark>
<name>
Sat Dec 17 11:59:30 2016 S=2.18 Km/hr
</name>
<styleUrl>
#styleMap_TLP_Normal
</styleUrl>
<Point>
<coordinates>
-65.1146622,-10.8450775,166.38
</coordinates>
</Point>
</Placemark>
<Placemark>
<name>
Sat Dec 17 11:59:40 2016 S=1.63 Km/hr
</name>
<styleUrl>
#styleMap_TLP_Normal
</styleUrl>
<Point>
<coordinates>
-65.1147003,-10.8449888,165.81
</coordinates>
</Point>
</Placemark>
<Placemark>
<name>
Sat Dec 17 11:59:50 2016 S=2.46 Km/hr
</name>
<styleUrl>
#styleMap_TLP_Normal
</styleUrl>
<Point>
<coordinates>
-65.1147079,-10.8448915,165.47
</coordinates>
</Point>
</Placemark>
<Placemark>
<name>
Sat Dec 17 12:00:00 2016 S=3.48 Km/hr
</name>
<styleUrl>
#styleMap_TLP_Normal
</styleUrl>
<Point>
<coordinates>
-65.1147156,-10.8447819,164.75
</coordinates>
</Point>
</Placemark>
<Placemark>
<name>
Sat Dec 17 12:00:10 2016 S=3.46 Km/hr
</name>
<styleUrl>
#styleMap_TLP_Normal
</styleUrl>
<Point>
<coordinates>
-65.1148071,-10.8447065,164.89
</coordinates>
</Point>
</Placemark>
<Placemark>
<name>
Sat Dec 17 12:00:20 2016 S=4.10 Km/hr
</name>
<styleUrl>
#styleMap_TLP_Normal
</styleUrl>
<Point>
<coordinates>
-65.1149139,-10.8446293,164.25
</coordinates>
</Point>
</Placemark>
<Placemark>
<name>
Sat Dec 17 12:00:30 2016 S=5.04 Km/hr
</name>
<styleUrl>
#styleMap_TLP_Normal
</styleUrl>
<Point>
<coordinates>
-65.1150208,-10.8445473,164.81
</coordinates>
</Point>
</Placemark>
<Placemark>
<name>
Sat Dec 17 12:00:40 2016 S=3.38 Km/hr
</name>
<styleUrl>
#styleMap_TLP_Normal
</styleUrl>
<Point>
<coordinates>
-65.1151047,-10.8445253,164.21
</coordinates>
</Point>
</Placemark>
<Placemark>
<name>
Sat Dec 17 12:00:50 2016 S=3.53 Km/hr
</name>
<styleUrl>
#styleMap_TLP_Normal
</styleUrl>
<Point>
<coordinates>
-65.1152039,-10.8444891,163.04
</coordinates>
</Point>
</Placemark>
<Placemark>
<name>
Sat Dec 17 12:01:00 2016 S=3.07 Km/hr
</name>
<styleUrl>
#styleMap_TLP_Normal
</styleUrl>
<Point>
<coordinates>
-65.1152954,-10.8444405,162.35
</coordinates>
</Point>
</Placemark>
<Placemark>
<name>
Sat Dec 17 12:01:10 2016 S=3.20 Km/hr
</name>
<styleUrl>
#styleMap_TLP_Normal
</styleUrl>
<Point>
<coordinates>
-65.1154175,-10.8444118,162.33
</coordinates>
</Point>
</Placemark>
<Placemark>
<name>
Sat Dec 17 12:01:20 2016 S=3.08 Km/hr
</name>
<styleUrl>
#styleMap_TLP_Normal
</styleUrl>
<Point>
<coordinates>
-65.1155167,-10.8444290,161.04
</coordinates>
</Point>
</Placemark>
<Placemark>
<name>
Sat Dec 17 12:01:30 2016 S=2.28 Km/hr
</name>
<styleUrl>
#styleMap_TLP_Normal
</styleUrl>
<Point>
<coordinates>
-65.1155930,-10.8444481,159.86
</coordinates>
</Point>
</Placemark>
<Placemark>
<name>
Sat Dec 17 12:01:40 2016 S=3.17 Km/hr
</name>
<styleUrl>
#styleMap_TLP_Normal
</styleUrl>
<Point>
<coordinates>
-65.1157227,-10.8444529,157.97
</coordinates>
</Point>
</Placemark>
<Placemark>
<name>
Sat Dec 17 12:01:50 2016 S=1.47 Km/hr
</name>
<styleUrl>
#styleMap_TLP_Normal
</styleUrl>
<Point>
<coordinates>
-65.1157913,-10.8444567,156.69
</coordinates>
</Point>
</Placemark>
<Placemark>
<name>
Sat Dec 17 12:02:00 2016 S=2.12 Km/hr
</name>
<styleUrl>
#styleMap_TLP_Normal
</styleUrl>
<Point>
<coordinates>
-65.1158218,-10.8444395,156.05
</coordinates>
</Point>
</Placemark>
<Placemark>
<name>
Sat Dec 17 12:02:10 2016 S=3.44 Km/hr
</name>
<styleUrl>
#styleMap_TLP_Normal
</styleUrl>
<Point>
<coordinates>
-65.1158981,-10.8444176,155.35
</coordinates>
</Point>
</Placemark>
<Placemark>
<name>
Sat Dec 17 12:02:20 2016 S=4.43 Km/hr
</name>
<styleUrl>
#styleMap_TLP_Normal
</styleUrl>
<Point>
<coordinates>
-65.1160278,-10.8444157,155.42
</coordinates>
</Point>
</Placemark>
<Placemark>
<name>
Sat Dec 17 12:02:30 2016 S=3.42 Km/hr
</name>
<styleUrl>
#styleMap_TLP_Normal
</styleUrl>
<Point>
<coordinates>
-65.1161270,-10.8444452,155.20
</coordinates>
</Point>
</Placemark>
<Placemark>
<name>
Sat Dec 17 12:02:40 2016 S=3.26 Km/hr
</name>
<styleUrl>
#styleMap_TLP_Normal
</styleUrl>
<Point>
<coordinates>
-65.1162491,-10.8444691,155.95
</coordinates>
</Point>
</Placemark>
<Placemark>
<name>
Sat Dec 17 12:02:50 2016 S=3.39 Km/hr
</name>
<styleUrl>
#styleMap_TLP_Normal
</styleUrl>
<Point>
<coordinates>
-65.1163483,-10.8444405,156.79
</coordinates>
</Point>
</Placemark>
<Placemark>
<name>
Sat Dec 17 12:03:00 2016 S=3.63 Km/hr
</name>
<styleUrl>
#styleMap_TLP_Normal
</styleUrl>
<Point>
<coordinates>
-65.1164627,-10.8444481,157.17
</coordinates>
</Point>
</Placemark>
<Placemark>
<name>
Sat Dec 17 12:03:10 2016 S=3.64 Km/hr
</name>
<styleUrl>
#styleMap_TLP_Normal
</styleUrl>
<Point>
<coordinates>
-65.1165619,-10.8444843,157.39
</coordinates>
</Point>
</Placemark>
<Placemark>
<name>
Sat Dec 17 12:03:20 2016 S=2.98 Km/hr
</name>
<styleUrl>
#styleMap_TLP_Normal
</styleUrl>
<Point>
<coordinates>
-65.1166458,-10.8444796,157.96
</coordinates>
</Point>
</Placemark>
<Placemark>
<name>
Sat Dec 17 12:03:30 2016 S=3.24 Km/hr
</name>
<styleUrl>
#styleMap_TLP_Normal
</styleUrl>
<Point>
<coordinates>
-65.1167450,-10.8444796,158.14
</coordinates>
</Point>
</Placemark>
<Placemark>
<name>
Sat Dec 17 12:03:40 2016 S=2.54 Km/hr
</name>
<styleUrl>
#styleMap_TLP_Normal
</styleUrl>
<Point>
<coordinates>
-65.1167984,-10.8444300,159.70
</coordinates>
</Point>
</Placemark>
<Placemark>
<name>
Sat Dec 17 12:03:50 2016 S=3.67 Km/hr
</name>
<styleUrl>
#styleMap_TLP_Normal
</styleUrl>
<Point>
<coordinates>
-65.1168900,-10.8443766,159.97
</coordinates>
</Point>
</Placemark>
<Placemark>
<name>
Sat Dec 17 12:04:00 2016 S=3.47 Km/hr
</name>
<styleUrl>
#styleMap_TLP_Normal
</styleUrl>
<Point>
<coordinates>
-65.1169815,-10.8443394,160.25
</coordinates>
</Point>
</Placemark>
<Placemark>
<name>
Sat Dec 17 12:04:10 2016 S=2.96 Km/hr
</name>
<styleUrl>
#styleMap_TLP_Normal
</styleUrl>
<Point>
<coordinates>
-65.1170731,-10.8442774,161.12
</coordinates>
</Point>
</Placemark>
<Placemark>
<name>
Sat Dec 17 12:04:20 2016 S=2.98 Km/hr
</name>
<styleUrl>
#styleMap_TLP_Normal
</styleUrl>
<Point>
<coordinates>
-65.1171341,-10.8441925,162.16
</coordinates>
</Point>
</Placemark>
<Placemark>
<name>
Sat Dec 17 12:04:30 2016 S=3.17 Km/hr
</name>
<styleUrl>
#styleMap_TLP_Normal
</styleUrl>
<Point>
<coordinates>
-65.1171875,-10.8440924,163.13
</coordinates>
</Point>
</Placemark>
<Placemark>
<name>
Sat Dec 17 12:04:40 2016 S=2.68 Km/hr
</name>
<styleUrl>
#styleMap_TLP_Normal
</styleUrl>
<Point>
<coordinates>
-65.1172638,-10.8440065,164.99
</coordinates>
</Point>
</Placemark>
<Placemark>
<name>
Sat Dec 17 12:04:50 2016 S=3.81 Km/hr
</name>
<styleUrl>
#styleMap_TLP_Normal
</styleUrl>
<Point>
<coordinates>
-65.1173401,-10.8439722,166.02
</coordinates>
</Point>
</Placemark>
<Placemark>
<name>
Sat Dec 17 12:05:00 2016 S=3.64 Km/hr
</name>
<styleUrl>
#styleMap_TLP_Normal
</styleUrl>
<Point>
<coordinates>
-65.1174316,-10.8438845,167.27
</coordinates>
</Point>
</Placemark>
<Placemark>
<name>
Sat Dec 17 12:05:10 2016 S=4.00 Km/hr
</name>
<styleUrl>
#styleMap_TLP_Normal
</styleUrl>
<Point>
<coordinates>
-65.1175156,-10.8438025,168.14
</coordinates>
</Point>
</Placemark>
<Placemark>
<name>
Sat Dec 17 12:05:20 2016 S=3.59 Km/hr
</name>
<styleUrl>
#styleMap_TLP_Normal
</styleUrl>
<Point>
<coordinates>
-65.1175919,-10.8437080,168.66
</coordinates>
</Point>
</Placemark>
<Placemark>
<name>
Sat Dec 17 12:05:30 2016 S=1.53 Km/hr
</name>
<styleUrl>
#styleMap_TLP_Normal
</styleUrl>
<Point>
<coordinates>
-65.1176224,-10.8436165,170.61
</coordinates>
</Point>
</Placemark>
<Placemark>
<name>
Sat Dec 17 12:05:40 2016 S=4.01 Km/hr
</name>
<styleUrl>
#styleMap_TLP_Normal
</styleUrl>
<Point>
<coordinates>
-65.1176682,-10.8435612,171.98
</coordinates>
</Point>
</Placemark>
<Placemark>
<name>
Sat Dec 17 12:05:50 2016 S=3.91 Km/hr
</name>
<styleUrl>
#styleMap_TLP_Normal
</styleUrl>
<Point>
<coordinates>
-65.1177139,-10.8434505,172.67
</coordinates>
</Point>
</Placemark>
<Placemark>
<name>
Sat Dec 17 12:06:00 2016 S=3.30 Km/hr
</name>
<styleUrl>
#styleMap_TLP_Normal
</styleUrl>
<Point>
<coordinates>
-65.1177597,-10.8433561,173.59
</coordinates>
</Point>
</Placemark>
<Placemark>
<name>
Sat Dec 17 12:06:10 2016 S=3.65 Km/hr
</name>
<styleUrl>
#styleMap_TLP_Normal
</styleUrl>
<Point>
<coordinates>
-65.1178284,-10.8432808,174.88
</coordinates>
</Point>
</Placemark>
<Placemark>
<name>
Sat Dec 17 12:06:20 2016 S=4.33 Km/hr
</name>
<styleUrl>
#styleMap_TLP_Normal
</styleUrl>
<Point>
<coordinates>
-65.1179047,-10.8431816,175.65
</coordinates>
</Point>
</Placemark>
<Placemark>
<name>
Sat Dec 17 12:06:30 2016 S=4.84 Km/hr
</name>
<styleUrl>
#styleMap_TLP_Normal
</styleUrl>
<Point>
<coordinates>
-65.1179810,-10.8431139,175.73
</coordinates>
</Point>
</Placemark>
<Placemark>
<name>
Sat Dec 17 12:06:40 2016 S=4.12 Km/hr
</name>
<styleUrl>
#styleMap_TLP_Normal
</styleUrl>
<Point>
<coordinates>
-65.1180725,-10.8429766,178.23
</coordinates>
</Point>
</Placemark>
<Placemark>
<name>
Sat Dec 17 12:06:50 2016 S=2.64 Km/hr
</name>
<styleUrl>
#styleMap_TLP_Normal
</styleUrl>
<Point>
<coordinates>
-65.1181335,-10.8429184,180.88
</coordinates>
</Point>
</Placemark>
<Placemark>
<name>
Sat Dec 17 12:07:00 2016 S=3.97 Km/hr
</name>
<styleUrl>
#styleMap_TLP_Normal
</styleUrl>
<Point>
<coordinates>
-65.1181717,-10.8428259,182.37
</coordinates>
</Point>
</Placemark>
<Placemark>
<name>
Sat Dec 17 12:07:10 2016 S=4.01 Km/hr
</name>
<styleUrl>
#styleMap_TLP_Normal
</styleUrl>
<Point>
<coordinates>
-65.1182404,-10.8427553,183.14
</coordinates>
</Point>
</Placemark>
<Placemark>
<name>
Sat Dec 17 12:07:20 2016 S=3.83 Km/hr
</name>
<styleUrl>
#styleMap_TLP_Normal
</styleUrl>
<Point>
<coordinates>
-65.1183472,-10.8426361,184.49
</coordinates>
</Point>
</Placemark>
<Placemark>
<name>
Sat Dec 17 12:07:30 2016 S=4.10 Km/hr
</name>
<styleUrl>
#styleMap_TLP_Normal
</styleUrl>
<Point>
<coordinates>
-65.1184158,-10.8425655,184.53
</coordinates>
</Point>
</Placemark>
<Placemark>
<name>
Sat Dec 17 12:07:40 2016 S=4.30 Km/hr
</name>
<styleUrl>
#styleMap_TLP_Normal
</styleUrl>
<Point>
<coordinates>
-65.1184998,-10.8425074,183.99
</coordinates>
</Point>
</Placemark>
<Placemark>
<name>
Sat Dec 17 12:07:50 2016 S=4.38 Km/hr
</name>
<styleUrl>
#styleMap_TLP_Normal
</styleUrl>
<Point>
<coordinates>
-65.1185608,-10.8424101,185.89
</coordinates>
</Point>
</Placemark>
<Placemark>
<name>
Sat Dec 17 12:08:00 2016 S=2.73 Km/hr
</name>
<styleUrl>
#styleMap_TLP_Normal
</styleUrl>
<Point>
<coordinates>
-65.1186295,-10.8423090,187.45
</coordinates>
</Point>
</Placemark>
<Placemark>
<name>
Sat Dec 17 12:08:10 2016 S=3.90 Km/hr
</name>
<styleUrl>
#styleMap_TLP_Normal
</styleUrl>
<Point>
<coordinates>
-65.1186829,-10.8422413,187.63
</coordinates>
</Point>
</Placemark>
<Placemark>
<name>
Sat Dec 17 12:08:20 2016 S=3.58 Km/hr
</name>
<styleUrl>
#styleMap_TLP_Normal
</styleUrl>
<Point>
<coordinates>
-65.1187515,-10.8421822,186.66
</coordinates>
</Point>
</Placemark>
<Placemark>
<name>
Sat Dec 17 12:08:30 2016 S=3.07 Km/hr
</name>
<styleUrl>
#styleMap_TLP_Normal
</styleUrl>
<Point>
<coordinates>
-65.1188202,-10.8421192,185.54
</coordinates>
</Point>
</Placemark>
<Placemark>
<name>
Sat Dec 17 12:08:40 2016 S=4.20 Km/hr
</name>
<styleUrl>
#styleMap_TLP_Normal
</styleUrl>
<Point>
<coordinates>
-65.1188660,-10.8420286,185.06
</coordinates>
</Point>
</Placemark>
<Placemark>
<name>
Sat Dec 17 12:08:50 2016 S=3.97 Km/hr
</name>
<styleUrl>
#styleMap_TLP_Normal
</styleUrl>
<Point>
<coordinates>
-65.1189423,-10.8419666,184.59
</coordinates>
</Point>
</Placemark>
<Placemark>
<name>
Sat Dec 17 12:09:00 2016 S=3.86 Km/hr
</name>
<styleUrl>
#styleMap_TLP_Normal
</styleUrl>
<Point>
<coordinates>
-65.1190338,-10.8418903,184.36
</coordinates>
</Point>
</Placemark>
<Placemark>
<name>
Sat Dec 17 12:09:10 2016 S=2.19 Km/hr
</name>
<styleUrl>
#styleMap_TLP_Normal
</styleUrl>
<Point>
<coordinates>
-65.1190872,-10.8418579,183.80
</coordinates>
</Point>
</Placemark>
<Placemark>
<name>
Sat Dec 17 12:09:20 2016 S=3.42 Km/hr
</name>
<styleUrl>
#styleMap_TLP_Normal
</styleUrl>
<Point>
<coordinates>
-65.1191635,-10.8418036,182.95
</coordinates>
</Point>
</Placemark>
<Placemark>
<name>
Sat Dec 17 12:09:30 2016 S=4.06 Km/hr
</name>
<styleUrl>
#styleMap_TLP_Normal
</styleUrl>
<Point>
<coordinates>
-65.1192322,-10.8417044,183.11
</coordinates>
</Point>
</Placemark>
<Placemark>
<name>
Sat Dec 17 12:09:40 2016 S=3.83 Km/hr
</name>
<styleUrl>
#styleMap_TLP_Normal
</styleUrl>
<Point>
<coordinates>
-65.1192856,-10.8415937,183.29
</coordinates>
</Point>
</Placemark>
<Placemark>
<name>
Sat Dec 17 12:09:50 2016 S=3.69 Km/hr
</name>
<styleUrl>
#styleMap_TLP_Normal
</styleUrl>
<Point>
<coordinates>
-65.1193390,-10.8414974,183.49
</coordinates>
</Point>
</Placemark>
<Placemark>
<name>
Sat Dec 17 12:10:00 2016 S=2.90 Km/hr
</name>
<styleUrl>
#styleMap_TLP_Normal
</styleUrl>
<Point>
<coordinates>
-65.1193390,-10.8414049,182.30
</coordinates>
</Point>
</Placemark>
<Placemark>
<name>
Sat Dec 17 12:10:10 2016 S=4.31 Km/hr
</name>
<styleUrl>
#styleMap_TLP_Normal
</styleUrl>
<Point>
<coordinates>
-65.1192780,-10.8413496,181.34
</coordinates>
</Point>
</Placemark>
<Placemark>
<name>
Sat Dec 17 12:10:20 2016 S=4.06 Km/hr
</name>
<styleUrl>
#styleMap_TLP_Normal
</styleUrl>
<Point>
<coordinates>
-65.1192474,-10.8412561,180.78
</coordinates>
</Point>
</Placemark>
<Placemark>
<name>
Sat Dec 17 12:10:30 2016 S=2.75 Km/hr
</name>
<styleUrl>
#styleMap_TLP_Normal
</styleUrl>
<Point>
<coordinates>
-65.1192551,-10.8411350,182.70
</coordinates>
</Point>
</Placemark>
<Placemark>
<name>
Sat Dec 17 12:10:40 2016 S=2.96 Km/hr
</name>
<styleUrl>
#styleMap_TLP_Normal
</styleUrl>
<Point>
<coordinates>
-65.1192322,-10.8410425,181.75
</coordinates>
</Point>
</Placemark>
<Placemark>
<name>
Sat Dec 17 12:10:50 2016 S=3.88 Km/hr
</name>
<styleUrl>
#styleMap_TLP_Normal
</styleUrl>
<Point>
<coordinates>
-65.1192093,-10.8409510,182.99
</coordinates>
</Point>
</Placemark>
<Placemark>
<name>
Sat Dec 17 12:11:00 2016 S=3.89 Km/hr
</name>
<styleUrl>
#styleMap_TLP_Normal
</styleUrl>
<Point>
<coordinates>
-65.1191711,-10.8408537,183.64
</coordinates>
</Point>
</Placemark>
<Placemark>
<name>
Sat Dec 17 12:11:10 2016 S=2.91 Km/hr
</name>
<styleUrl>
#styleMap_TLP_Normal
</styleUrl>
<Point>
<coordinates>
-65.1191788,-10.8407421,181.79
</coordinates>
</Point>
</Placemark>
<Placemark>
<name>
Sat Dec 17 12:11:20 2016 S=0.62 Km/hr
</name>
<styleUrl>
#styleMap_TLP_Normal
</styleUrl>
<Point>
<coordinates>
-65.1192474,-10.8406792,179.73
</coordinates>
</Point>
</Placemark>
<Placemark>
<name>
Sat Dec 17 12:11:30 2016 S=2.38 Km/hr
</name>
<styleUrl>
#styleMap_TLP_Normal
</styleUrl>
<Point>
<coordinates>
-65.1192322,-10.8406467,178.34
</coordinates>
</Point>
</Placemark>
<Placemark>
<name>
Sat Dec 17 12:11:40 2016 S=3.89 Km/hr
</name>
<styleUrl>
#styleMap_TLP_Normal
</styleUrl>
<Point>
<coordinates>
-65.1192322,-10.8405628,177.79
</coordinates>
</Point>
</Placemark>
<Placemark>
<name>
Sat Dec 17 12:11:50 2016 S=3.31 Km/hr
</name>
<styleUrl>
#styleMap_TLP_Normal
</styleUrl>
<Point>
<coordinates>
-65.1192093,-10.8404722,177.04
</coordinates>
</Point>
</Placemark>
<Placemark>
<name>
Sat Dec 17 12:12:00 2016 S=4.34 Km/hr
</name>
<styleUrl>
#styleMap_TLP_Normal
</styleUrl>
<Point>
<coordinates>
-65.1191559,-10.8403578,175.42
</coordinates>
</Point>
</Placemark>
<Placemark>
<name>
Sat Dec 17 12:12:10 2016 S=3.73 Km/hr
</name>
<styleUrl>
#styleMap_TLP_Normal
</styleUrl>
<Point>
<coordinates>
-65.1190872,-10.8402462,174.66
</coordinates>
</Point>
</Placemark>
<Placemark>
<name>
Sat Dec 17 12:12:20 2016 S=3.46 Km/hr
</name>
<styleUrl>
#styleMap_TLP_Normal
</styleUrl>
<Point>
<coordinates>
-65.1191025,-10.8401308,174.40
</coordinates>
</Point>
</Placemark>
<Placemark>
<name>
Sat Dec 17 12:12:30 2016 S=3.31 Km/hr
</name>
<styleUrl>
#styleMap_TLP_Normal
</styleUrl>
<Point>
<coordinates>
-65.1190720,-10.8400135,175.78
</coordinates>
</Point>
</Placemark>
<Placemark>
<name>
Sat Dec 17 12:12:40 2016 S=1.64 Km/hr
</name>
<styleUrl>
#styleMap_TLP_Normal
</styleUrl>
<Point>
<coordinates>
-65.1190567,-10.8399506,175.86
</coordinates>
</Point>
</Placemark>
<Placemark>
<name>
Sat Dec 17 12:12:50 2016 S=3.34 Km/hr
</name>
<styleUrl>
#styleMap_TLP_Normal
</styleUrl>
<Point>
<coordinates>
-65.1190872,-10.8398161,176.05
</coordinates>
</Point>
</Placemark>
<Placemark>
<name>
Sat Dec 17 12:13:00 2016 S=3.74 Km/hr
</name>
<styleUrl>
#styleMap_TLP_Normal
</styleUrl>
<Point>
<coordinates>
-65.1191330,-10.8396826,175.34
</coordinates>
</Point>
</Placemark>
<Placemark>
<name>
Sat Dec 17 12:13:10 2016 S=2.95 Km/hr
</name>
<styleUrl>
#styleMap_TLP_Normal
</styleUrl>
<Point>
<coordinates>
-65.1191788,-10.8395786,174.18
</coordinates>
</Point>
</Placemark>
<Placemark>
<name>
Sat Dec 17 12:13:20 2016 S=2.71 Km/hr
</name>
<styleUrl>
#styleMap_TLP_Normal
</styleUrl>
<Point>
<coordinates>
-65.1191788,-10.8394737,175.39
</coordinates>
</Point>
</Placemark>
<Placemark>
<name>
Sat Dec 17 12:13:30 2016 S=3.10 Km/hr
</name>
<styleUrl>
#styleMap_TLP_Normal
</styleUrl>
<Point>
<coordinates>
-65.1191330,-10.8393831,176.98
</coordinates>
</Point>
</Placemark>
<Placemark>
<name>
Sat Dec 17 12:13:40 2016 S=3.13 Km/hr
</name>
<styleUrl>
#styleMap_TLP_Normal
</styleUrl>
<Point>
<coordinates>
-65.1191711,-10.8393049,176.94
</coordinates>
</Point>
</Placemark>
<Placemark>
<name>
Sat Dec 17 12:13:50 2016 S=2.13 Km/hr
</name>
<styleUrl>
#styleMap_TLP_Normal
</styleUrl>
<Point>
<coordinates>
-65.1191711,-10.8392038,176.07
</coordinates>
</Point>
</Placemark>
<Placemark>
<name>
Sat Dec 17 12:14:00 2016 S=2.07 Km/hr
</name>
<styleUrl>
#styleMap_TLP_Normal
</styleUrl>
<Point>
<coordinates>
-65.1191406,-10.8391237,176.11
</coordinates>
</Point>
</Placemark>
<Placemark>
<name>
Sat Dec 17 12:14:10 2016 S=1.73 Km/hr
</name>
<styleUrl>
#styleMap_TLP_Normal
</styleUrl>
<Point>
<coordinates>
-65.1190796,-10.8390713,174.84
</coordinates>
</Point>
</Placemark>
<Placemark>
<name>
Sat Dec 17 12:14:20 2016 S=2.15 Km/hr
</name>
<styleUrl>
#styleMap_TLP_Normal
</styleUrl>
<Point>
<coordinates>
-65.1189804,-10.8390226,174.83
</coordinates>
</Point>
</Placemark>
<Placemark>
<name>
Sat Dec 17 12:14:30 2016 S=1.88 Km/hr
</name>
<styleUrl>
#styleMap_TLP_Normal
</styleUrl>
<Point>
<coordinates>
-65.1188812,-10.8390179,172.87
</coordinates>
</Point>
</Placemark>
<Placemark>
<name>
Sat Dec 17 12:14:40 2016 S=0.62 Km/hr
</name>
<styleUrl>
#styleMap_TLP_Normal
</styleUrl>
<Point>
<coordinates>
-65.1187592,-10.8390112,172.33
</coordinates>
</Point>
</Placemark>
<Placemark>
<name>
Sat Dec 17 12:14:50 2016 S=0.54 Km/hr
</name>
<styleUrl>
#styleMap_TLP_Normal
</styleUrl>
<Point>
<coordinates>
-65.1187515,-10.8390083,171.86
</coordinates>
</Point>
</Placemark>
<Placemark>
<name>
Sat Dec 17 12:15:00 2016 S=0.47 Km/hr
</name>
<styleUrl>
#styleMap_TLP_Normal
</styleUrl>
<Point>
<coordinates>
-65.1187439,-10.8390036,171.43
</coordinates>
</Point>
</Placemark>
<Placemark>
<name>
Sat Dec 17 12:15:10 2016 S=0.65 Km/hr
</name>
<styleUrl>
#styleMap_TLP_Normal
</styleUrl>
<Point>
<coordinates>
-65.1187515,-10.8389921,171.05
</coordinates>
</Point>
</Placemark>
<Placemark>
<name>
Sat Dec 17 12:15:20 2016 S=1.02 Km/hr
</name>
<styleUrl>
#styleMap_TLP_Normal
</styleUrl>
<Point>
<coordinates>
-65.1187592,-10.8389816,170.66
</coordinates>
</Point>
</Placemark>
<Placemark>
<name>
Sat Dec 17 12:15:30 2016 S=1.45 Km/hr
</name>
<styleUrl>
#styleMap_TLP_Normal
</styleUrl>
<Point>
<coordinates>
-65.1187744,-10.8389921,170.23
</coordinates>
</Point>
</Placemark>
<Placemark>
<name>
Sat Dec 17 12:15:40 2016 S=1.14 Km/hr
</name>
<styleUrl>
#styleMap_TLP_Normal
</styleUrl>
<Point>
<coordinates>
-65.1187820,-10.8389826,169.57
</coordinates>
</Point>
</Placemark>
<Placemark>
<name>
Sat Dec 17 12:15:50 2016 S=0.14 Km/hr
</name>
<styleUrl>
#styleMap_TLP_Normal
</styleUrl>
<Point>
<coordinates>
-65.1187744,-10.8390055,167.92
</coordinates>
</Point>
</Placemark>
<Placemark>
<name>
Sat Dec 17 12:16:00 2016 S=0.10 Km/hr
</name>
<styleUrl>
#styleMap_TLP_Normal
</styleUrl>
<Point>
<coordinates>
-65.1187744,-10.8390083,167.39
</coordinates>
</Point>
</Placemark>
<Placemark>
<name>
Sat Dec 17 12:16:10 2016 S=0.01 Km/hr
</name>
<styleUrl>
#styleMap_TLP_Normal
</styleUrl>
<Point>
<coordinates>
-65.1187744,-10.8390093,167.12
</coordinates>
</Point>
</Placemark>
<Placemark>
<name>
Sat Dec 17 12:16:20 2016 S=0.01 Km/hr
</name>
<styleUrl>
#styleMap_TLP_Normal
</styleUrl>
<Point>
<coordinates>
-65.1187744,-10.8390093,167.17
</coordinates>
</Point>
</Placemark>
<Placemark>
<name>
Sat Dec 17 12:16:30 2016 S=0.01 Km/hr
</name>
<styleUrl>
#styleMap_TLP_Normal
</styleUrl>
<Point>
<coordinates>
-65.1187744,-10.8390093,167.21
</coordinates>
</Point>
</Placemark>
<Placemark>
<name>
Sat Dec 17 12:16:40 2016 S=0.01 Km/hr
</name>
<styleUrl>
#styleMap_TLP_Normal
</styleUrl>
<Point>
<coordinates>
-65.1187744,-10.8390093,167.23
</coordinates>
</Point>
</Placemark>
<Placemark>
<name>
Sat Dec 17 12:16:50 2016 S=0.01 Km/hr
</name>
<styleUrl>
#styleMap_TLP_Normal
</styleUrl>
<Point>
<coordinates>
-65.1187744,-10.8390093,167.27
</coordinates>
</Point>
</Placemark>
<Placemark>
<name>
Sat Dec 17 12:17:00 2016 S=0.02 Km/hr
</name>
<styleUrl>
#styleMap_TLP_Normal
</styleUrl>
<Point>
<coordinates>
-65.1187668,-10.8390083,167.31
</coordinates>
</Point>
</Placemark>
<Placemark>
<name>
Sat Dec 17 12:17:10 2016 S=0.01 Km/hr
</name>
<styleUrl>
#styleMap_TLP_Normal
</styleUrl>
<Point>
<coordinates>
-65.1187668,-10.8390083,167.41
</coordinates>
</Point>
</Placemark>
<Placemark>
<name>
Sat Dec 17 12:17:20 2016 S=0.01 Km/hr
</name>
<styleUrl>
#styleMap_TLP_Normal
</styleUrl>
<Point>
<coordinates>
-65.1187668,-10.8390083,167.45
</coordinates>
</Point>
</Placemark>
<Placemark>
<name>
Sat Dec 17 12:17:30 2016 S=0.01 Km/hr
</name>
<styleUrl>
#styleMap_TLP_Normal
</styleUrl>
<Point>
<coordinates>
-65.1187668,-10.8390083,167.48
</coordinates>
</Point>
</Placemark>
<Placemark>
<name>
Sat Dec 17 12:17:40 2016 S=0.01 Km/hr
</name>
<styleUrl>
#styleMap_TLP_Normal
</styleUrl>
<Point>
<coordinates>
-65.1187668,-10.8390074,167.48
</coordinates>
</Point>
</Placemark>
<Placemark>
<name>
Sat Dec 17 12:17:50 2016 S=0.01 Km/hr
</name>
<styleUrl>
#styleMap_TLP_Normal
</styleUrl>
<Point>
<coordinates>
-65.1187668,-10.8390074,167.49
</coordinates>
</Point>
</Placemark>
<Placemark>
<name>
Sat Dec 17 12:18:00 2016 S=0.02 Km/hr
</name>
<styleUrl>
#styleMap_TLP_Normal
</styleUrl>
<Point>
<coordinates>
-65.1187668,-10.8390074,167.54
</coordinates>
</Point>
</Placemark>
<Placemark>
<name>
Sat Dec 17 12:18:10 2016 S=0.01 Km/hr
</name>
<styleUrl>
#styleMap_TLP_Normal
</styleUrl>
<Point>
<coordinates>
-65.1187668,-10.8390074,167.55
</coordinates>
</Point>
</Placemark>
<Placemark>
<name>
Sat Dec 17 12:18:20 2016 S=0.01 Km/hr
</name>
<styleUrl>
#styleMap_TLP_Normal
</styleUrl>
<Point>
<coordinates>
-65.1187668,-10.8390064,167.54
</coordinates>
</Point>
</Placemark>
<Placemark>
<name>
Sat Dec 17 12:18:30 2016 S=0.03 Km/hr
</name>
<styleUrl>
#styleMap_TLP_Normal
</styleUrl>
<Point>
<coordinates>
-65.1187668,-10.8390045,167.52
</coordinates>
</Point>
</Placemark>
<Placemark>
<name>
Sat Dec 17 12:18:40 2016 S=1.52 Km/hr
</name>
<styleUrl>
#styleMap_TLP_Normal
</styleUrl>
<Point>
<coordinates>
-65.1187363,-10.8389654,168.52
</coordinates>
</Point>
</Placemark>
<Placemark>
<name>
Sat Dec 17 12:18:50 2016 S=2.05 Km/hr
</name>
<styleUrl>
#styleMap_TLP_Normal
</styleUrl>
<Point>
<coordinates>
-65.1186600,-10.8388872,170.41
</coordinates>
</Point>
</Placemark>
<Placemark>
<name>
Sat Dec 17 12:19:00 2016 S=3.30 Km/hr
</name>
<styleUrl>
#styleMap_TLP_Normal
</styleUrl>
<Point>
<coordinates>
-65.1186218,-10.8387766,169.88
</coordinates>
</Point>
</Placemark>
<Placemark>
<name>
Sat Dec 17 12:19:10 2016 S=3.25 Km/hr
</name>
<styleUrl>
#styleMap_TLP_Normal
</styleUrl>
<Point>
<coordinates>
-65.1185760,-10.8386459,172.18
</coordinates>
</Point>
</Placemark>
<Placemark>
<name>
Sat Dec 17 12:19:20 2016 S=3.08 Km/hr
</name>
<styleUrl>
#styleMap_TLP_Normal
</styleUrl>
<Point>
<coordinates>
-65.1185760,-10.8385592,173.75
</coordinates>
</Point>
</Placemark>
<Placemark>
<name>
Sat Dec 17 12:19:30 2016 S=2.55 Km/hr
</name>
<styleUrl>
#styleMap_TLP_Normal
</styleUrl>
<Point>
<coordinates>
-65.1185226,-10.8384476,176.09
</coordinates>
</Point>
</Placemark>
<Placemark>
<name>
Sat Dec 17 12:19:40 2016 S=3.38 Km/hr
</name>
<styleUrl>
#styleMap_TLP_Normal
</styleUrl>
<Point>
<coordinates>
-65.1185379,-10.8383303,177.72
</coordinates>
</Point>
</Placemark>
<Placemark>
<name>
Sat Dec 17 12:19:50 2016 S=2.88 Km/hr
</name>
<styleUrl>
#styleMap_TLP_Normal
</styleUrl>
<Point>
<coordinates>
-65.1185150,-10.8382063,178.88
</coordinates>
</Point>
</Placemark>
<Placemark>
<name>
Sat Dec 17 12:20:00 2016 S=4.06 Km/hr
</name>
<styleUrl>
#styleMap_TLP_Normal
</styleUrl>
<Point>
<coordinates>
-65.1185074,-10.8381224,180.10
</coordinates>
</Point>
</Placemark>
<Placemark>
<name>
Sat Dec 17 12:20:10 2016 S=3.10 Km/hr
</name>
<styleUrl>
#styleMap_TLP_Normal
</styleUrl>
<Point>
<coordinates>
-65.1184921,-10.8380194,179.18
</coordinates>
</Point>
</Placemark>
<Placemark>
<name>
Sat Dec 17 12:20:20 2016 S=2.85 Km/hr
</name>
<styleUrl>
#styleMap_TLP_Normal
</styleUrl>
<Point>
<coordinates>
-65.1184769,-10.8379440,181.27
</coordinates>
</Point>
</Placemark>
<Placemark>
<name>
Sat Dec 17 12:20:30 2016 S=3.23 Km/hr
</name>
<styleUrl>
#styleMap_TLP_Normal
</styleUrl>
<Point>
<coordinates>
-65.1184616,-10.8378487,182.53
</coordinates>
</Point>
</Placemark>
<Placemark>
<name>
Sat Dec 17 12:20:40 2016 S=3.13 Km/hr
</name>
<styleUrl>
#styleMap_TLP_Normal
</styleUrl>
<Point>
<coordinates>
-65.1184311,-10.8377333,183.21
</coordinates>
</Point>
</Placemark>
<Placemark>
<name>
Sat Dec 17 12:20:50 2016 S=3.11 Km/hr
</name>
<styleUrl>
#styleMap_TLP_Normal
</styleUrl>
<Point>
<coordinates>
-65.1184311,-10.8376427,182.04
</coordinates>
</Point>
</Placemark>
<Placemark>
<name>
Sat Dec 17 12:21:00 2016 S=3.50 Km/hr
</name>
<styleUrl>
#styleMap_TLP_Normal
</styleUrl>
<Point>
<coordinates>
-65.1184540,-10.8375311,180.77
</coordinates>
</Point>
</Placemark>
<Placemark>
<name>
Sat Dec 17 12:21:10 2016 S=3.15 Km/hr
</name>
<styleUrl>
#styleMap_TLP_Normal
</styleUrl>
<Point>
<coordinates>
-65.1184311,-10.8374491,180.62
</coordinates>
</Point>
</Placemark>
<Placemark>
<name>
Sat Dec 17 12:21:20 2016 S=2.54 Km/hr
</name>
<styleUrl>
#styleMap_TLP_Normal
</styleUrl>
<Point>
<coordinates>
-65.1183777,-10.8373756,181.77
</coordinates>
</Point>
</Placemark>
<Placemark>
<name>
Sat Dec 17 12:21:30 2016 S=2.93 Km/hr
</name>
<styleUrl>
#styleMap_TLP_Normal
</styleUrl>
<Point>
<coordinates>
-65.1183167,-10.8372746,182.23
</coordinates>
</Point>
</Placemark>
<Placemark>
<name>
Sat Dec 17 12:21:40 2016 S=2.94 Km/hr
</name>
<styleUrl>
#styleMap_TLP_Normal
</styleUrl>
<Point>
<coordinates>
-65.1182175,-10.8372078,180.98
</coordinates>
</Point>
</Placemark>
<Placemark>
<name>
Sat Dec 17 12:21:50 2016 S=3.17 Km/hr
</name>
<styleUrl>
#styleMap_TLP_Normal
</styleUrl>
<Point>
<coordinates>
-65.1181717,-10.8371048,181.90
</coordinates>
</Point>
</Placemark>
<Placemark>
<name>
Sat Dec 17 12:22:00 2016 S=3.70 Km/hr
</name>
<styleUrl>
#styleMap_TLP_Normal
</styleUrl>
<Point>
<coordinates>
-65.1180954,-10.8370142,182.31
</coordinates>
</Point>
</Placemark>
<Placemark>
<name>
Sat Dec 17 12:22:10 2016 S=4.72 Km/hr
</name>
<styleUrl>
#styleMap_TLP_Normal
</styleUrl>
<Point>
<coordinates>
-65.1180267,-10.8369064,183.53
</coordinates>
</Point>
</Placemark>
<Placemark>
<name>
Sat Dec 17 12:22:20 2016 S=3.40 Km/hr
</name>
<styleUrl>
#styleMap_TLP_Normal
</styleUrl>
<Point>
<coordinates>
-65.1180115,-10.8367958,185.20
</coordinates>
</Point>
</Placemark>
<Placemark>
<name>
Sat Dec 17 12:22:30 2016 S=4.87 Km/hr
</name>
<styleUrl>
#styleMap_TLP_Normal
</styleUrl>
<Point>
<coordinates>
-65.1179123,-10.8367081,185.86
</coordinates>
</Point>
</Placemark>
<Placemark>
<name>
Sat Dec 17 12:22:40 2016 S=4.42 Km/hr
</name>
<styleUrl>
#styleMap_TLP_Normal
</styleUrl>
<Point>
<coordinates>
-65.1178207,-10.8366327,188.70
</coordinates>
</Point>
</Placemark>
<Placemark>
<name>
Sat Dec 17 12:22:50 2016 S=3.40 Km/hr
</name>
<styleUrl>
#styleMap_TLP_Normal
</styleUrl>
<Point>
<coordinates>
-65.1177750,-10.8365746,189.39
</coordinates>
</Point>
</Placemark>
<Placemark>
<name>
Sat Dec 17 12:23:00 2016 S=3.99 Km/hr
</name>
<styleUrl>
#styleMap_TLP_Normal
</styleUrl>
<Point>
<coordinates>
-65.1176910,-10.8365040,189.22
</coordinates>
</Point>
</Placemark>
<Placemark>
<name>
Sat Dec 17 12:23:10 2016 S=4.88 Km/hr
</name>
<styleUrl>
#styleMap_TLP_Normal
</styleUrl>
<Point>
<coordinates>
-65.1175995,-10.8364305,189.79
</coordinates>
</Point>
</Placemark>
<Placemark>
<name>
Sat Dec 17 12:23:20 2016 S=3.55 Km/hr
</name>
<styleUrl>
#styleMap_TLP_Normal
</styleUrl>
<Point>
<coordinates>
-65.1175079,-10.8363714,188.93
</coordinates>
</Point>
</Placemark>
<Placemark>
<name>
Sat Dec 17 12:23:30 2016 S=3.58 Km/hr
</name>
<styleUrl>
#styleMap_TLP_Normal
</styleUrl>
<Point>
<coordinates>
-65.1174240,-10.8362989,191.73
</coordinates>
</Point>
</Placemark>
<Placemark>
<name>
Sat Dec 17 12:23:40 2016 S=4.57 Km/hr
</name>
<styleUrl>
#styleMap_TLP_Normal
</styleUrl>
<Point>
<coordinates>
-65.1173935,-10.8361807,189.63
</coordinates>
</Point>
</Placemark>
<Placemark>
<name>
Sat Dec 17 12:23:50 2016 S=4.02 Km/hr
</name>
<styleUrl>
#styleMap_TLP_Normal
</styleUrl>
<Point>
<coordinates>
-65.1173248,-10.8361158,187.92
</coordinates>
</Point>
</Placemark>
<Placemark>
<name>
Sat Dec 17 12:24:00 2016 S=4.21 Km/hr
</name>
<styleUrl>
#styleMap_TLP_Normal
</styleUrl>
<Point>
<coordinates>
-65.1172943,-10.8360157,185.35
</coordinates>
</Point>
</Placemark>
<Placemark>
<name>
Sat Dec 17 12:24:10 2016 S=3.27 Km/hr
</name>
<styleUrl>
#styleMap_TLP_Normal
</styleUrl>
<Point>
<coordinates>
-65.1172562,-10.8359251,181.46
</coordinates>
</Point>
</Placemark>
<Placemark>
<name>
Sat Dec 17 12:24:20 2016 S=3.05 Km/hr
</name>
<styleUrl>
#styleMap_TLP_Normal
</styleUrl>
<Point>
<coordinates>
-65.1171646,-10.8358431,179.92
</coordinates>
</Point>
</Placemark>
<Placemark>
<name>
Sat Dec 17 12:24:30 2016 S=4.14 Km/hr
</name>
<styleUrl>
#styleMap_TLP_Normal
</styleUrl>
<Point>
<coordinates>
-65.1172104,-10.8357363,179.75
</coordinates>
</Point>
</Placemark>
<Placemark>
<name>
Sat Dec 17 12:24:40 2016 S=3.41 Km/hr
</name>
<styleUrl>
#styleMap_TLP_Normal
</styleUrl>
<Point>
<coordinates>
-65.1172333,-10.8356171,180.02
</coordinates>
</Point>
</Placemark>
<Placemark>
<name>
Sat Dec 17 12:24:50 2016 S=4.30 Km/hr
</name>
<styleUrl>
#styleMap_TLP_Normal
</styleUrl>
<Point>
<coordinates>
-65.1172485,-10.8355036,177.58
</coordinates>
</Point>
</Placemark>
<Placemark>
<name>
Sat Dec 17 12:25:00 2016 S=4.06 Km/hr
</name>
<styleUrl>
#styleMap_TLP_Normal
</styleUrl>
<Point>
<coordinates>
-65.1172638,-10.8353920,180.77
</coordinates>
</Point>
</Placemark>
<Placemark>
<name>
Sat Dec 17 12:25:10 2016 S=1.33 Km/hr
</name>
<styleUrl>
#styleMap_TLP_Normal
</styleUrl>
<Point>
<coordinates>
-65.1172485,-10.8353386,177.60
</coordinates>
</Point>
</Placemark>
<Placemark>
<name>
Sat Dec 17 12:25:20 2016 S=0.31 Km/hr
</name>
<styleUrl>
#styleMap_TLP_Normal
</styleUrl>
<Point>
<coordinates>
-65.1172638,-10.8353415,179.62
</coordinates>
</Point>
</Placemark>
<Placemark>
<name>
Sat Dec 17 12:25:30 2016 S=0.46 Km/hr
</name>
<styleUrl>
#styleMap_TLP_Normal
</styleUrl>
<Point>
<coordinates>
-65.1173019,-10.8353672,177.63
</coordinates>
</Point>
</Placemark>
<Placemark>
<name>
Sat Dec 17 12:25:40 2016 S=0.31 Km/hr
</name>
<styleUrl>
#styleMap_TLP_Normal
</styleUrl>
<Point>
<coordinates>
-65.1173019,-10.8353672,177.50
</coordinates>
</Point>
</Placemark>
<Placemark>
<name>
Sat Dec 17 12:25:50 2016 S=0.21 Km/hr
</name>
<styleUrl>
#styleMap_TLP_Normal
</styleUrl>
<Point>
<coordinates>
-65.1173019,-10.8353662,177.46
</coordinates>
</Point>
</Placemark>
<Placemark>
<name>
Sat Dec 17 12:26:00 2016 S=0.02 Km/hr
</name>
<styleUrl>
#styleMap_TLP_Normal
</styleUrl>
<Point>
<coordinates>
-65.1173019,-10.8353653,177.40
</coordinates>
</Point>
</Placemark>
<Placemark>
<name>
Sat Dec 17 12:26:10 2016 S=0.02 Km/hr
</name>
<styleUrl>
#styleMap_TLP_Normal
</styleUrl>
<Point>
<coordinates>
-65.1173019,-10.8353643,177.34
</coordinates>
</Point>
</Placemark>
<Placemark>
<name>
Sat Dec 17 12:26:20 2016 S=0.00 Km/hr
</name>
<styleUrl>
#styleMap_TLP_Normal
</styleUrl>
<Point>
<coordinates>
-65.1173019,-10.8353643,177.32
</coordinates>
</Point>
</Placemark>
<Placemark>
<name>
Sat Dec 17 12:26:30 2016 S=0.01 Km/hr
</name>
<styleUrl>
#styleMap_TLP_Normal
</styleUrl>
<Point>
<coordinates>
-65.1173019,-10.8353634,177.32
</coordinates>
</Point>
</Placemark>
<Placemark>
<name>
Sat Dec 17 12:26:40 2016 S=0.01 Km/hr
</name>
<styleUrl>
#styleMap_TLP_Normal
</styleUrl>
<Point>
<coordinates>
-65.1173019,-10.8353634,177.33
</coordinates>
</Point>
</Placemark>
<Placemark>
<name>
Sat Dec 17 12:26:50 2016 S=0.00 Km/hr
</name>
<styleUrl>
#styleMap_TLP_Normal
</styleUrl>
<Point>
<coordinates>
-65.1173019,-10.8353634,177.32
</coordinates>
</Point>
</Placemark>
<Placemark>
<name>
Sat Dec 17 12:27:00 2016 S=0.01 Km/hr
</name>
<styleUrl>
#styleMap_TLP_Normal
</styleUrl>
<Point>
<coordinates>
-65.1173019,-10.8353634,177.31
</coordinates>
</Point>
</Placemark>
<Placemark>
<name>
Sat Dec 17 12:27:10 2016 S=0.01 Km/hr
</name>
<styleUrl>
#styleMap_TLP_Normal
</styleUrl>
<Point>
<coordinates>
-65.1172943,-10.8353634,177.30
</coordinates>
</Point>
</Placemark>
<Placemark>
<name>
Sat Dec 17 12:27:20 2016 S=0.01 Km/hr
</name>
<styleUrl>
#styleMap_TLP_Normal
</styleUrl>
<Point>
<coordinates>
-65.1172943,-10.8353634,177.29
</coordinates>
</Point>
</Placemark>
<Placemark>
<name>
Sat Dec 17 12:27:30 2016 S=0.00 Km/hr
</name>
<styleUrl>
#styleMap_TLP_Normal
</styleUrl>
<Point>
<coordinates>
-65.1172943,-10.8353634,177.29
</coordinates>
</Point>
</Placemark>
<Placemark>
<name>
Sat Dec 17 12:27:40 2016 S=0.00 Km/hr
</name>
<styleUrl>
#styleMap_TLP_Normal
</styleUrl>
<Point>
<coordinates>
-65.1172943,-10.8353634,177.30
</coordinates>
</Point>
</Placemark>
<Placemark>
<name>
Sat Dec 17 12:27:50 2016 S=0.02 Km/hr
</name>
<styleUrl>
#styleMap_TLP_Normal
</styleUrl>
<Point>
<coordinates>
-65.1172943,-10.8353624,177.29
</coordinates>
</Point>
</Placemark>
<Placemark>
<name>
Sat Dec 17 12:28:00 2016 S=0.19 Km/hr
</name>
<styleUrl>
#styleMap_TLP_Normal
</styleUrl>
<Point>
<coordinates>
-65.1172943,-10.8353624,177.28
</coordinates>
</Point>
</Placemark>
<Placemark>
<name>
Sat Dec 17 12:28:10 2016 S=1.83 Km/hr
</name>
<styleUrl>
#styleMap_TLP_Normal
</styleUrl>
<Point>
<coordinates>
-65.1172791,-10.8353119,177.32
</coordinates>
</Point>
</Placemark>
<Placemark>
<name>
Sat Dec 17 12:28:20 2016 S=21.63 Km/hr
</name>
<styleUrl>
#styleMap_TLP_Normal
</styleUrl>
<Point>
<coordinates>
-65.1169968,-10.8351364,174.72
</coordinates>
</Point>
</Placemark>
<Placemark>
<name>
Sat Dec 17 12:28:30 2016 S=31.94 Km/hr
</name>
<styleUrl>
#styleMap_TLP_Normal
</styleUrl>
<Point>
<coordinates>
-65.1163177,-10.8347664,173.19
</coordinates>
</Point>
</Placemark>
<Placemark>
<name>
Sat Dec 17 12:28:40 2016 S=34.13 Km/hr
</name>
<styleUrl>
#styleMap_TLP_Normal
</styleUrl>
<Point>
<coordinates>
-65.1155243,-10.8343744,172.70
</coordinates>
</Point>
</Placemark>
<Placemark>
<name>
Sat Dec 17 12:28:50 2016 S=34.48 Km/hr
</name>
<styleUrl>
#styleMap_TLP_Normal
</styleUrl>
<Point>
<coordinates>
-65.1146851,-10.8339739,171.99
</coordinates>
</Point>
</Placemark>
<Placemark>
<name>
Sat Dec 17 12:29:00 2016 S=31.84 Km/hr
</name>
<styleUrl>
#styleMap_TLP_Normal
</styleUrl>
<Point>
<coordinates>
-65.1139145,-10.8336058,171.32
</coordinates>
</Point>
</Placemark>
<Placemark>
<name>
Sat Dec 17 12:29:10 2016 S=36.52 Km/hr
</name>
<styleUrl>
#styleMap_TLP_Normal
</styleUrl>
<Point>
<coordinates>
-65.1130600,-10.8331957,174.52
</coordinates>
</Point>
</Placemark>
<Placemark>
<name>
Sat Dec 17 12:29:20 2016 S=31.35 Km/hr
</name>
<styleUrl>
#styleMap_TLP_Normal
</styleUrl>
<Point>
<coordinates>
-65.1122971,-10.8328600,171.66
</coordinates>
</Point>
</Placemark>
<Placemark>
<name>
Sat Dec 17 12:29:30 2016 S=21.21 Km/hr
</name>
<styleUrl>
#styleMap_TLP_Normal
</styleUrl>
<Point>
<coordinates>
-65.1118774,-10.8326607,163.29
</coordinates>
</Point>
</Placemark>
<Placemark>
<name>
Sat Dec 17 12:29:40 2016 S=38.34 Km/hr
</name>
<styleUrl>
#styleMap_TLP_Normal
</styleUrl>
<Point>
<coordinates>
-65.1111450,-10.8323040,159.27
</coordinates>
</Point>
</Placemark>
<Placemark>
<name>
Sat Dec 17 12:29:50 2016 S=44.36 Km/hr
</name>
<styleUrl>
#styleMap_TLP_Normal
</styleUrl>
<Point>
<coordinates>
-65.1101837,-10.8318644,151.96
</coordinates>
</Point>
</Placemark>
<Placemark>
<name>
Sat Dec 17 12:30:00 2016 S=44.60 Km/hr
</name>
<styleUrl>
#styleMap_TLP_Normal
</styleUrl>
<Point>
<coordinates>
-65.1090622,-10.8313627,155.38
</coordinates>
</Point>
</Placemark>
<Placemark>
<name>
Sat Dec 17 12:30:10 2016 S=35.84 Km/hr
</name>
<styleUrl>
#styleMap_TLP_Normal
</styleUrl>
<Point>
<coordinates>
-65.1081161,-10.8309059,159.92
</coordinates>
</Point>
</Placemark>
<Placemark>
<name>
Sat Dec 17 12:30:20 2016 S=41.45 Km/hr
</name>
<styleUrl>
#styleMap_TLP_Normal
</styleUrl>
<Point>
<coordinates>
-65.1073074,-10.8305311,158.74
</coordinates>
</Point>
</Placemark>
<Placemark>
<name>
Sat Dec 17 12:30:30 2016 S=42.07 Km/hr
</name>
<styleUrl>
#styleMap_TLP_Normal
</styleUrl>
<Point>
<coordinates>
-65.1063461,-10.8300657,161.20
</coordinates>
</Point>
</Placemark>
<Placemark>
<name>
Sat Dec 17 12:30:40 2016 S=41.87 Km/hr
</name>
<styleUrl>
#styleMap_TLP_Normal
</styleUrl>
<Point>
<coordinates>
-65.1054077,-10.8296347,155.64
</coordinates>
</Point>
</Placemark>
<Placemark>
<name>
Sat Dec 17 12:30:50 2016 S=35.28 Km/hr
</name>
<styleUrl>
#styleMap_TLP_Normal
</styleUrl>
<Point>
<coordinates>
-65.1045151,-10.8292303,155.84
</coordinates>
</Point>
</Placemark>
<Placemark>
<name>
Sat Dec 17 12:31:00 2016 S=35.62 Km/hr
</name>
<styleUrl>
#styleMap_TLP_Normal
</styleUrl>
<Point>
<coordinates>
-65.1038818,-10.8289280,154.55
</coordinates>
</Point>
</Placemark>
<Placemark>
<name>
Sat Dec 17 12:31:10 2016 S=38.20 Km/hr
</name>
<styleUrl>
#styleMap_TLP_Normal
</styleUrl>
<Point>
<coordinates>
-65.1029663,-10.8285275,149.25
</coordinates>
</Point>
</Placemark>
<Placemark>
<name>
Sat Dec 17 12:31:20 2016 S=41.49 Km/hr
</name>
<styleUrl>
#styleMap_TLP_Normal
</styleUrl>
<Point>
<coordinates>
-65.1020432,-10.8280973,146.89
</coordinates>
</Point>
</Placemark>
<Placemark>
<name>
Sat Dec 17 12:31:30 2016 S=34.13 Km/hr
</name>
<styleUrl>
#styleMap_TLP_Normal
</styleUrl>
<Point>
<coordinates>
-65.1011200,-10.8277302,145.62
</coordinates>
</Point>
</Placemark>
<Placemark>
<name>
Sat Dec 17 12:31:40 2016 S=41.00 Km/hr
</name>
<styleUrl>
#styleMap_TLP_Normal
</styleUrl>
<Point>
<coordinates>
-65.1001663,-10.8279905,144.00
</coordinates>
</Point>
</Placemark>
<Placemark>
<name>
Sat Dec 17 12:31:50 2016 S=44.72 Km/hr
</name>
<styleUrl>
#styleMap_TLP_Normal
</styleUrl>
<Point>
<coordinates>
-65.0991058,-10.8285332,138.83
</coordinates>
</Point>
</Placemark>
<Placemark>
<name>
Sat Dec 17 12:32:00 2016 S=46.35 Km/hr
</name>
<styleUrl>
#styleMap_TLP_Normal
</styleUrl>
<Point>
<coordinates>
-65.0980988,-10.8290377,136.43
</coordinates>
</Point>
</Placemark>
<Placemark>
<name>
Sat Dec 17 12:32:10 2016 S=47.83 Km/hr
</name>
<styleUrl>
#styleMap_TLP_Normal
</styleUrl>
<Point>
<coordinates>
-65.0970459,-10.8296862,137.90
</coordinates>
</Point>
</Placemark>
<Placemark>
<name>
Sat Dec 17 12:32:20 2016 S=46.92 Km/hr
</name>
<styleUrl>
#styleMap_TLP_Normal
</styleUrl>
<Point>
<coordinates>
-65.0960312,-10.8303289,146.33
</coordinates>
</Point>
</Placemark>
<Placemark>
<name>
Sat Dec 17 12:32:30 2016 S=47.21 Km/hr
</name>
<styleUrl>
#styleMap_TLP_Normal
</styleUrl>
<Point>
<coordinates>
-65.0950012,-10.8309689,150.14
</coordinates>
</Point>
</Placemark>
<Placemark>
<name>
Sat Dec 17 12:32:40 2016 S=46.31 Km/hr
</name>
<styleUrl>
#styleMap_TLP_Normal
</styleUrl>
<Point>
<coordinates>
-65.0939789,-10.8316116,154.52
</coordinates>
</Point>
</Placemark>
<Placemark>
<name>
Sat Dec 17 12:32:50 2016 S=51.25 Km/hr
</name>
<styleUrl>
#styleMap_TLP_Normal
</styleUrl>
<Point>
<coordinates>
-65.0930099,-10.8322916,156.20
</coordinates>
</Point>
</Placemark>
<Placemark>
<name>
Sat Dec 17 12:33:00 2016 S=46.53 Km/hr
</name>
<styleUrl>
#styleMap_TLP_Normal
</styleUrl>
<Point>
<coordinates>
-65.0919800,-10.8329325,159.17
</coordinates>
</Point>
</Placemark>
<Placemark>
<name>
Sat Dec 17 12:33:10 2016 S=45.74 Km/hr
</name>
<styleUrl>
#styleMap_TLP_Normal
</styleUrl>
<Point>
<coordinates>
-65.0909882,-10.8335466,157.30
</coordinates>
</Point>
</Placemark>
<Placemark>
<name>
Sat Dec 17 12:33:20 2016 S=48.28 Km/hr
</name>
<styleUrl>
#styleMap_TLP_Normal
</styleUrl>
<Point>
<coordinates>
-65.0899734,-10.8342342,156.54
</coordinates>
</Point>
</Placemark>
<Placemark>
<name>
Sat Dec 17 12:33:30 2016 S=48.69 Km/hr
</name>
<styleUrl>
#styleMap_TLP_Normal
</styleUrl>
<Point>
<coordinates>
-65.0889511,-10.8348274,158.33
</coordinates>
</Point>
</Placemark>
<Placemark>
<name>
Sat Dec 17 12:33:40 2016 S=43.75 Km/hr
</name>
<styleUrl>
#styleMap_TLP_Normal
</styleUrl>
<Point>
<coordinates>
-65.0879898,-10.8354082,160.20
</coordinates>
</Point>
</Placemark>
<Placemark>
<name>
Sat Dec 17 12:33:50 2016 S=45.85 Km/hr
</name>
<styleUrl>
#styleMap_TLP_Normal
</styleUrl>
<Point>
<coordinates>
-65.0869522,-10.8360262,160.00
</coordinates>
</Point>
</Placemark>
<Placemark>
<name>
Sat Dec 17 12:34:00 2016 S=44.91 Km/hr
</name>
<styleUrl>
#styleMap_TLP_Normal
</styleUrl>
<Point>
<coordinates>
-65.0859985,-10.8365927,157.93
</coordinates>
</Point>
</Placemark>
<Placemark>
<name>
Sat Dec 17 12:34:10 2016 S=39.71 Km/hr
</name>
<styleUrl>
#styleMap_TLP_Normal
</styleUrl>
<Point>
<coordinates>
-65.0850372,-10.8371296,154.33
</coordinates>
</Point>
</Placemark>
<Placemark>
<name>
Sat Dec 17 12:34:20 2016 S=38.08 Km/hr
</name>
<styleUrl>
#styleMap_TLP_Normal
</styleUrl>
<Point>
<coordinates>
-65.0841675,-10.8376436,147.86
</coordinates>
</Point>
</Placemark>
<Placemark>
<name>
Sat Dec 17 12:34:30 2016 S=43.37 Km/hr
</name>
<styleUrl>
#styleMap_TLP_Normal
</styleUrl>
<Point>
<coordinates>
-65.0832977,-10.8381748,140.63
</coordinates>
</Point>
</Placemark>
<Placemark>
<name>
Sat Dec 17 12:34:40 2016 S=24.56 Km/hr
</name>
<styleUrl>
#styleMap_TLP_Normal
</styleUrl>
<Point>
<coordinates>
-65.0824966,-10.8387823,140.74
</coordinates>
</Point>
</Placemark>
<Placemark>
<name>
Sat Dec 17 12:34:50 2016 S=18.59 Km/hr
</name>
<styleUrl>
#styleMap_TLP_Normal
</styleUrl>
<Point>
<coordinates>
-65.0823288,-10.8388395,144.88
</coordinates>
</Point>
</Placemark>
<Placemark>
<name>
Sat Dec 17 12:35:00 2016 S=15.08 Km/hr
</name>
<styleUrl>
#styleMap_TLP_Normal
</styleUrl>
<Point>
<coordinates>
-65.0817566,-10.8387804,144.69
</coordinates>
</Point>
</Placemark>
<Placemark>
<name>
Sat Dec 17 12:35:10 2016 S=0.32 Km/hr
</name>
<styleUrl>
#styleMap_TLP_Normal
</styleUrl>
<Point>
<coordinates>
-65.0817032,-10.8387060,144.19
</coordinates>
</Point>
</Placemark>
<Placemark>
<name>
Sat Dec 17 12:35:20 2016 S=0.57 Km/hr
</name>
<styleUrl>
#styleMap_TLP_Normal
</styleUrl>
<Point>
<coordinates>
-65.0816879,-10.8387032,144.20
</coordinates>
</Point>
</Placemark>
<Placemark>
<name>
Sat Dec 17 12:35:31 2016 S=0.26 Km/hr
</name>
<styleUrl>
#styleMap_TLP_Normal
</styleUrl>
<Point>
<coordinates>
-65.0816803,-10.8386850,143.88
</coordinates>
</Point>
</Placemark>
<Placemark>
<name>
Sat Dec 17 12:35:41 2016 S=0.07 Km/hr
</name>
<styleUrl>
#styleMap_TLP_Normal
</styleUrl>
<Point>
<coordinates>
-65.0816803,-10.8386707,144.14
</coordinates>
</Point>
</Placemark>
<Placemark>
<name>
Sat Dec 17 12:35:51 2016 S=0.39 Km/hr
</name>
<styleUrl>
#styleMap_TLP_Normal
</styleUrl>
<Point>
<coordinates>
-65.0816803,-10.8386698,144.14
</coordinates>
</Point>
</Placemark>
<Placemark>
<name>
Sat Dec 17 12:36:01 2016 S=0.13 Km/hr
</name>
<styleUrl>
#styleMap_TLP_Normal
</styleUrl>
<Point>
<coordinates>
-65.0816803,-10.8386688,144.18
</coordinates>
</Point>
</Placemark>
<Placemark>
<name>
Sat Dec 17 12:36:11 2016 S=0.16 Km/hr
</name>
<styleUrl>
#styleMap_TLP_Normal
</styleUrl>
<Point>
<coordinates>
-65.0816803,-10.8386564,145.64
</coordinates>
</Point>
</Placemark>
<Placemark>
<name>
Sat Dec 17 12:36:21 2016 S=0.22 Km/hr
</name>
<styleUrl>
#styleMap_TLP_Normal
</styleUrl>
<Point>
<coordinates>
-65.0816803,-10.8386574,145.69
</coordinates>
</Point>
</Placemark>
<Placemark>
<name>
Sat Dec 17 12:36:31 2016 S=0.42 Km/hr
</name>
<styleUrl>
#styleMap_TLP_Normal
</styleUrl>
<Point>
<coordinates>
-65.0816803,-10.8386583,145.82
</coordinates>
</Point>
</Placemark>
<Placemark>
<name>
Sat Dec 17 12:36:41 2016 S=0.32 Km/hr
</name>
<styleUrl>
#styleMap_TLP_Normal
</styleUrl>
<Point>
<coordinates>
-65.0816574,-10.8386774,145.92
</coordinates>
</Point>
</Placemark>
<Placemark>
<name>
Sat Dec 17 12:36:51 2016 S=0.09 Km/hr
</name>
<styleUrl>
#styleMap_TLP_Normal
</styleUrl>
<Point>
<coordinates>
-65.0816727,-10.8386831,147.94
</coordinates>
</Point>
</Placemark>
<Placemark>
<name>
Sat Dec 17 12:37:01 2016 S=0.00 Km/hr
</name>
<styleUrl>
#styleMap_TLP_Normal
</styleUrl>
<Point>
<coordinates>
-65.0816650,-10.8386755,148.20
</coordinates>
</Point>
</Placemark>
<Placemark>
<name>
Sat Dec 17 12:37:11 2016 S=0.00 Km/hr
</name>
<styleUrl>
#styleMap_TLP_Normal
</styleUrl>
<Point>
<coordinates>
-65.0816498,-10.8386602,148.36
</coordinates>
</Point>
</Placemark>
<Placemark>
<name>
Sat Dec 17 12:37:21 2016 S=0.00 Km/hr
</name>
<styleUrl>
#styleMap_TLP_Normal
</styleUrl>
<Point>
<coordinates>
-65.0816574,-10.8386641,148.78
</coordinates>
</Point>
</Placemark>
<Placemark>
<name>
Sat Dec 17 12:37:31 2016 S=0.01 Km/hr
</name>
<styleUrl>
#styleMap_TLP_Normal
</styleUrl>
<Point>
<coordinates>
-65.0816574,-10.8386660,148.84
</coordinates>
</Point>
</Placemark>
<Placemark>
<name>
Sat Dec 17 12:37:41 2016 S=0.01 Km/hr
</name>
<styleUrl>
#styleMap_TLP_Normal
</styleUrl>
<Point>
<coordinates>
-65.0816574,-10.8386660,148.86
</coordinates>
</Point>
</Placemark>
<Placemark>
<name>
Sat Dec 17 12:37:51 2016 S=0.01 Km/hr
</name>
<styleUrl>
#styleMap_TLP_Normal
</styleUrl>
<Point>
<coordinates>
-65.0816574,-10.8386660,148.87
</coordinates>
</Point>
</Placemark>
<Placemark>
<name>
Sat Dec 17 12:38:01 2016 S=0.03 Km/hr
</name>
<styleUrl>
#styleMap_TLP_Normal
</styleUrl>
<Point>
<coordinates>
-65.0816574,-10.8386660,148.92
</coordinates>
</Point>
</Placemark>
<Placemark>
<name>
Sat Dec 17 12:38:11 2016 S=0.03 Km/hr
</name>
<styleUrl>
#styleMap_TLP_Normal
</styleUrl>
<Point>
<coordinates>
-65.0816574,-10.8386650,148.90
</coordinates>
</Point>
</Placemark>
<Placemark>
<name>
Sat Dec 17 12:38:21 2016 S=0.00 Km/hr
</name>
<styleUrl>
#styleMap_TLP_Normal
</styleUrl>
<Point>
<coordinates>
-65.0816650,-10.8386650,148.91
</coordinates>
</Point>
</Placemark>
<Placemark>
<name>
Sat Dec 17 12:38:31 2016 S=0.01 Km/hr
</name>
<styleUrl>
#styleMap_TLP_Normal
</styleUrl>
<Point>
<coordinates>
-65.0816574,-10.8386660,148.93
</coordinates>
</Point>
</Placemark>
<Placemark>
<name>
Sat Dec 17 12:38:41 2016 S=0.58 Km/hr
</name>
<styleUrl>
#styleMap_TLP_Normal
</styleUrl>
<Point>
<coordinates>
-65.0816650,-10.8386698,148.98
</coordinates>
</Point>
</Placemark>
<Placemark>
<name>
Sat Dec 17 12:38:51 2016 S=0.61 Km/hr
</name>
<styleUrl>
#styleMap_TLP_Normal
</styleUrl>
<Point>
<coordinates>
-65.0816727,-10.8386803,149.35
</coordinates>
</Point>
</Placemark>
<Placemark>
<name>
Sat Dec 17 12:39:01 2016 S=0.28 Km/hr
</name>
<styleUrl>
#styleMap_TLP_Normal
</styleUrl>
<Point>
<coordinates>
-65.0816803,-10.8386869,149.92
</coordinates>
</Point>
</Placemark>
<Placemark>
<name>
Sat Dec 17 12:39:11 2016 S=0.28 Km/hr
</name>
<styleUrl>
#styleMap_TLP_Normal
</styleUrl>
<Point>
<coordinates>
-65.0816803,-10.8386917,150.88
</coordinates>
</Point>
</Placemark>
<Placemark>
<name>
Sat Dec 17 12:39:21 2016 S=3.85 Km/hr
</name>
<styleUrl>
#styleMap_TLP_Normal
</styleUrl>
<Point>
<coordinates>
-65.0817261,-10.8386517,151.79
</coordinates>
</Point>
</Placemark>
<Placemark>
<name>
Sat Dec 17 12:39:31 2016 S=1.04 Km/hr
</name>
<styleUrl>
#styleMap_TLP_Normal
</styleUrl>
<Point>
<coordinates>
-65.0817719,-10.8386049,152.29
</coordinates>
</Point>
</Placemark>
<Placemark>
<name>
Sat Dec 17 12:39:41 2016 S=0.49 Km/hr
</name>
<styleUrl>
#styleMap_TLP_Normal
</styleUrl>
<Point>
<coordinates>
-65.0817795,-10.8386097,152.52
</coordinates>
</Point>
</Placemark>
<Placemark>
<name>
Sat Dec 17 12:39:51 2016 S=0.13 Km/hr
</name>
<styleUrl>
#styleMap_TLP_Normal
</styleUrl>
<Point>
<coordinates>
-65.0817871,-10.8386126,152.52
</coordinates>
</Point>
</Placemark>
<Placemark>
<name>
Sat Dec 17 12:40:01 2016 S=0.20 Km/hr
</name>
<styleUrl>
#styleMap_TLP_Normal
</styleUrl>
<Point>
<coordinates>
-65.0817947,-10.8386126,152.52
</coordinates>
</Point>
</Placemark>
<Placemark>
<name>
Sat Dec 17 12:40:11 2016 S=0.61 Km/hr
</name>
<styleUrl>
#styleMap_TLP_Normal
</styleUrl>
<Point>
<coordinates>
-65.0817947,-10.8386126,152.46
</coordinates>
</Point>
</Placemark>
<Placemark>
<name>
Sat Dec 17 12:40:21 2016 S=1.93 Km/hr
</name>
<styleUrl>
#styleMap_TLP_Normal
</styleUrl>
<Point>
<coordinates>
-65.0817871,-10.8386106,152.44
</coordinates>
</Point>
</Placemark>
<Placemark>
<name>
Sat Dec 17 12:40:31 2016 S=0.78 Km/hr
</name>
<styleUrl>
#styleMap_TLP_Normal
</styleUrl>
<Point>
<coordinates>
-65.0817642,-10.8385954,152.00
</coordinates>
</Point>
</Placemark>
<Placemark>
<name>
Sat Dec 17 12:40:41 2016 S=1.44 Km/hr
</name>
<styleUrl>
#styleMap_TLP_Normal
</styleUrl>
<Point>
<coordinates>
-65.0817719,-10.8385973,151.91
</coordinates>
</Point>
</Placemark>
<Placemark>
<name>
Sat Dec 17 12:40:51 2016 S=0.68 Km/hr
</name>
<styleUrl>
#styleMap_TLP_Normal
</styleUrl>
<Point>
<coordinates>
-65.0817642,-10.8385820,152.41
</coordinates>
</Point>
</Placemark>
<Placemark>
<name>
Sat Dec 17 12:41:01 2016 S=0.22 Km/hr
</name>
<styleUrl>
#styleMap_TLP_Normal
</styleUrl>
<Point>
<coordinates>
-65.0817566,-10.8385801,152.47
</coordinates>
</Point>
</Placemark>
<Placemark>
<name>
Sat Dec 17 12:41:11 2016 S=0.15 Km/hr
</name>
<styleUrl>
#styleMap_TLP_Normal
</styleUrl>
<Point>
<coordinates>
-65.0817642,-10.8385792,152.46
</coordinates>
</Point>
</Placemark>
<Placemark>
<name>
Sat Dec 17 12:41:21 2016 S=0.84 Km/hr
</name>
<styleUrl>
#styleMap_TLP_Normal
</styleUrl>
<Point>
<coordinates>
-65.0817947,-10.8385878,150.66
</coordinates>
</Point>
</Placemark>
<Placemark>
<name>
Sat Dec 17 12:41:31 2016 S=1.06 Km/hr
</name>
<styleUrl>
#styleMap_TLP_Normal
</styleUrl>
<Point>
<coordinates>
-65.0818024,-10.8385954,150.39
</coordinates>
</Point>
</Placemark>
<Placemark>
<name>
Sat Dec 17 12:41:41 2016 S=0.48 Km/hr
</name>
<styleUrl>
#styleMap_TLP_Normal
</styleUrl>
<Point>
<coordinates>
-65.0818176,-10.8386087,150.15
</coordinates>
</Point>
</Placemark>
<Placemark>
<name>
Sat Dec 17 12:41:51 2016 S=0.75 Km/hr
</name>
<styleUrl>
#styleMap_TLP_Normal
</styleUrl>
<Point>
<coordinates>
-65.0818100,-10.8385983,149.97
</coordinates>
</Point>
</Placemark>
<Placemark>
<name>
Sat Dec 17 12:42:01 2016 S=0.91 Km/hr
</name>
<styleUrl>
#styleMap_TLP_Normal
</styleUrl>
<Point>
<coordinates>
-65.0817871,-10.8385992,150.00
</coordinates>
</Point>
</Placemark>
<Placemark>
<name>
Sat Dec 17 12:42:11 2016 S=1.06 Km/hr
</name>
<styleUrl>
#styleMap_TLP_Normal
</styleUrl>
<Point>
<coordinates>
-65.0817566,-10.8385391,148.61
</coordinates>
</Point>
</Placemark>
<Placemark>
<name>
Sat Dec 17 12:42:21 2016 S=1.10 Km/hr
</name>
<styleUrl>
#styleMap_TLP_Normal
</styleUrl>
<Point>
<coordinates>
-65.0818100,-10.8385515,147.60
</coordinates>
</Point>
</Placemark>
<Placemark>
<name>
Sat Dec 17 12:42:31 2016 S=1.59 Km/hr
</name>
<styleUrl>
#styleMap_TLP_Normal
</styleUrl>
<Point>
<coordinates>
-65.0817947,-10.8385515,147.74
</coordinates>
</Point>
</Placemark>
<Placemark>
<name>
Sat Dec 17 12:42:41 2016 S=1.10 Km/hr
</name>
<styleUrl>
#styleMap_TLP_Normal
</styleUrl>
<Point>
<coordinates>
-65.0817642,-10.8385506,148.95
</coordinates>
</Point>
</Placemark>
<Placemark>
<name>
Sat Dec 17 12:42:51 2016 S=0.49 Km/hr
</name>
<styleUrl>
#styleMap_TLP_Normal
</styleUrl>
<Point>
<coordinates>
-65.0817566,-10.8385477,149.05
</coordinates>
</Point>
</Placemark>
<Placemark>
<name>
Sat Dec 17 12:43:01 2016 S=0.42 Km/hr
</name>
<styleUrl>
#styleMap_TLP_Normal
</styleUrl>
<Point>
<coordinates>
-65.0817566,-10.8385477,149.09
</coordinates>
</Point>
</Placemark>
<Placemark>
<name>
Sat Dec 17 12:43:11 2016 S=0.60 Km/hr
</name>
<styleUrl>
#styleMap_TLP_Normal
</styleUrl>
<Point>
<coordinates>
-65.0817719,-10.8385515,149.16
</coordinates>
</Point>
</Placemark>
<Placemark>
<name>
Sat Dec 17 12:43:21 2016 S=1.20 Km/hr
</name>
<styleUrl>
#styleMap_TLP_Normal
</styleUrl>
<Point>
<coordinates>
-65.0817871,-10.8385582,149.18
</coordinates>
</Point>
</Placemark>
<Placemark>
<name>
Sat Dec 17 12:43:31 2016 S=0.22 Km/hr
</name>
<styleUrl>
#styleMap_TLP_Normal
</styleUrl>
<Point>
<coordinates>
-65.0817871,-10.8385592,149.21
</coordinates>
</Point>
</Placemark>
<Placemark>
<name>
Sat Dec 17 12:43:41 2016 S=0.92 Km/hr
</name>
<styleUrl>
#styleMap_TLP_Normal
</styleUrl>
<Point>
<coordinates>
-65.0817947,-10.8385611,149.13
</coordinates>
</Point>
</Placemark>
<Placemark>
<name>
Sat Dec 17 12:43:51 2016 S=2.20 Km/hr
</name>
<styleUrl>
#styleMap_TLP_Normal
</styleUrl>
<Point>
<coordinates>
-65.0817490,-10.8386192,148.55
</coordinates>
</Point>
</Placemark>
<Placemark>
<name>
Sat Dec 17 12:44:01 2016 S=0.77 Km/hr
</name>
<styleUrl>
#styleMap_TLP_Normal
</styleUrl>
<Point>
<coordinates>
-65.0817032,-10.8386555,146.60
</coordinates>
</Point>
</Placemark>
<Placemark>
<name>
Sat Dec 17 12:44:11 2016 S=0.40 Km/hr
</name>
<styleUrl>
#styleMap_TLP_Normal
</styleUrl>
<Point>
<coordinates>
-65.0817184,-10.8386574,146.59
</coordinates>
</Point>
</Placemark>
<Placemark>
<name>
Sat Dec 17 12:44:21 2016 S=0.38 Km/hr
</name>
<styleUrl>
#styleMap_TLP_Normal
</styleUrl>
<Point>
<coordinates>
-65.0817184,-10.8386574,146.57
</coordinates>
</Point>
</Placemark>
<Placemark>
<name>
Sat Dec 17 12:44:31 2016 S=0.27 Km/hr
</name>
<styleUrl>
#styleMap_TLP_Normal
</styleUrl>
<Point>
<coordinates>
-65.0817261,-10.8386574,146.55
</coordinates>
</Point>
</Placemark>
<Placemark>
<name>
Sat Dec 17 12:44:41 2016 S=2.69 Km/hr
</name>
<styleUrl>
#styleMap_TLP_Normal
</styleUrl>
<Point>
<coordinates>
-65.0817032,-10.8387165,145.35
</coordinates>
</Point>
</Placemark>
<Placemark>
<name>
Sat Dec 17 12:44:51 2016 S=0.47 Km/hr
</name>
<styleUrl>
#styleMap_TLP_Normal
</styleUrl>
<Point>
<coordinates>
-65.0816956,-10.8387270,145.20
</coordinates>
</Point>
</Placemark>
<Placemark>
<name>
Sat Dec 17 12:45:01 2016 S=0.15 Km/hr
</name>
<styleUrl>
#styleMap_TLP_Normal
</styleUrl>
<Point>
<coordinates>
-65.0817108,-10.8387136,146.28
</coordinates>
</Point>
</Placemark>
<Placemark>
<name>
Sat Dec 17 12:45:11 2016 S=0.16 Km/hr
</name>
<styleUrl>
#styleMap_TLP_Normal
</styleUrl>
<Point>
<coordinates>
-65.0817108,-10.8387127,146.43
</coordinates>
</Point>
</Placemark>
<Placemark>
<name>
Sat Dec 17 12:45:21 2016 S=0.00 Km/hr
</name>
<styleUrl>
#styleMap_TLP_Normal
</styleUrl>
<Point>
<coordinates>
-65.0817108,-10.8387127,146.46
</coordinates>
</Point>
</Placemark>
<Placemark>
<name>
Sat Dec 17 12:45:31 2016 S=0.01 Km/hr
</name>
<styleUrl>
#styleMap_TLP_Normal
</styleUrl>
<Point>
<coordinates>
-65.0817108,-10.8387136,146.44
</coordinates>
</Point>
</Placemark>
<Placemark>
<name>
Sat Dec 17 12:45:41 2016 S=0.02 Km/hr
</name>
<styleUrl>
#styleMap_TLP_Normal
</styleUrl>
<Point>
<coordinates>
-65.0817108,-10.8387136,146.48
</coordinates>
</Point>
</Placemark>
<Placemark>
<name>
Sat Dec 17 12:45:51 2016 S=0.02 Km/hr
</name>
<styleUrl>
#styleMap_TLP_Normal
</styleUrl>
<Point>
<coordinates>
-65.0817108,-10.8387146,146.50
</coordinates>
</Point>
</Placemark>
<Placemark>
<name>
Sat Dec 17 12:46:01 2016 S=0.01 Km/hr
</name>
<styleUrl>
#styleMap_TLP_Normal
</styleUrl>
<Point>
<coordinates>
-65.0817108,-10.8387146,146.50
</coordinates>
</Point>
</Placemark>
<Placemark>
<name>
Sat Dec 17 12:46:11 2016 S=0.01 Km/hr
</name>
<styleUrl>
#styleMap_TLP_Normal
</styleUrl>
<Point>
<coordinates>
-65.0817108,-10.8387146,146.49
</coordinates>
</Point>
</Placemark>
<Placemark>
<name>
Sat Dec 17 12:46:21 2016 S=0.01 Km/hr
</name>
<styleUrl>
#styleMap_TLP_Normal
</styleUrl>
<Point>
<coordinates>
-65.0817108,-10.8387165,146.60
</coordinates>
</Point>
</Placemark>
<Placemark>
<name>
Sat Dec 17 12:46:31 2016 S=0.01 Km/hr
</name>
<styleUrl>
#styleMap_TLP_Normal
</styleUrl>
<Point>
<coordinates>
-65.0817108,-10.8387165,146.63
</coordinates>
</Point>
</Placemark>
<Placemark>
<name>
Sat Dec 17 12:46:41 2016 S=0.01 Km/hr
</name>
<styleUrl>
#styleMap_TLP_Normal
</styleUrl>
<Point>
<coordinates>
-65.0817032,-10.8387165,146.55
</coordinates>
</Point>
</Placemark>
<Placemark>
<name>
Sat Dec 17 12:46:51 2016 S=0.52 Km/hr
</name>
<styleUrl>
#styleMap_TLP_Normal
</styleUrl>
<Point>
<coordinates>
-65.0816956,-10.8387156,146.54
</coordinates>
</Point>
</Placemark>
<Placemark>
<name>
Sat Dec 17 12:47:01 2016 S=2.11 Km/hr
</name>
<styleUrl>
#styleMap_TLP_Normal
</styleUrl>
<Point>
<coordinates>
-65.0816727,-10.8386574,149.71
</coordinates>
</Point>
</Placemark>
<Placemark>
<name>
Sat Dec 17 12:47:11 2016 S=2.04 Km/hr
</name>
<styleUrl>
#styleMap_TLP_Normal
</styleUrl>
<Point>
<coordinates>
-65.0817337,-10.8385715,150.10
</coordinates>
</Point>
</Placemark>
<Placemark>
<name>
Sat Dec 17 12:47:21 2016 S=0.32 Km/hr
</name>
<styleUrl>
#styleMap_TLP_Normal
</styleUrl>
<Point>
<coordinates>
-65.0817490,-10.8385706,150.30
</coordinates>
</Point>
</Placemark>
<Placemark>
<name>
Sat Dec 17 12:47:31 2016 S=0.23 Km/hr
</name>
<styleUrl>
#styleMap_TLP_Normal
</styleUrl>
<Point>
<coordinates>
-65.0817413,-10.8385725,150.39
</coordinates>
</Point>
</Placemark>
<Placemark>
<name>
Sat Dec 17 12:47:41 2016 S=0.11 Km/hr
</name>
<styleUrl>
#styleMap_TLP_Normal
</styleUrl>
<Point>
<coordinates>
-65.0817337,-10.8385706,150.37
</coordinates>
</Point>
</Placemark>
<Placemark>
<name>
Sat Dec 17 12:47:51 2016 S=0.01 Km/hr
</name>
<styleUrl>
#styleMap_TLP_Normal
</styleUrl>
<Point>
<coordinates>
-65.0817413,-10.8385715,150.27
</coordinates>
</Point>
</Placemark>
<Placemark>
<name>
Sat Dec 17 12:48:01 2016 S=0.01 Km/hr
</name>
<styleUrl>
#styleMap_TLP_Normal
</styleUrl>
<Point>
<coordinates>
-65.0817413,-10.8385715,150.22
</coordinates>
</Point>
</Placemark>
<Placemark>
<name>
Sat Dec 17 12:48:11 2016 S=0.01 Km/hr
</name>
<styleUrl>
#styleMap_TLP_Normal
</styleUrl>
<Point>
<coordinates>
-65.0817337,-10.8385706,150.19
</coordinates>
</Point>
</Placemark>
<Placemark>
<name>
Sat Dec 17 12:48:21 2016 S=0.01 Km/hr
</name>
<styleUrl>
#styleMap_TLP_Normal
</styleUrl>
<Point>
<coordinates>
-65.0817337,-10.8385706,150.16
</coordinates>
</Point>
</Placemark>
<Placemark>
<name>
Sat Dec 17 12:48:31 2016 S=0.00 Km/hr
</name>
<styleUrl>
#styleMap_TLP_Normal
</styleUrl>
<Point>
<coordinates>
-65.0817337,-10.8385696,150.16
</coordinates>
</Point>
</Placemark>
<Placemark>
<name>
Sat Dec 17 12:48:41 2016 S=0.02 Km/hr
</name>
<styleUrl>
#styleMap_TLP_Normal
</styleUrl>
<Point>
<coordinates>
-65.0817337,-10.8385706,150.16
</coordinates>
</Point>
</Placemark>
<Placemark>
<name>
Sat Dec 17 12:48:51 2016 S=0.01 Km/hr
</name>
<styleUrl>
#styleMap_TLP_Normal
</styleUrl>
<Point>
<coordinates>
-65.0817337,-10.8385706,150.15
</coordinates>
</Point>
</Placemark>
<Placemark>
<name>
Sat Dec 17 12:49:01 2016 S=0.87 Km/hr
</name>
<styleUrl>
#styleMap_TLP_Normal
</styleUrl>
<Point>
<coordinates>
-65.0817261,-10.8385639,150.18
</coordinates>
</Point>
</Placemark>
<Placemark>
<name>
Sat Dec 17 12:49:11 2016 S=0.79 Km/hr
</name>
<styleUrl>
#styleMap_TLP_Normal
</styleUrl>
<Point>
<coordinates>
-65.0816956,-10.8385334,149.92
</coordinates>
</Point>
</Placemark>
<Placemark>
<name>
Sat Dec 17 12:49:21 2016 S=0.85 Km/hr
</name>
<styleUrl>
#styleMap_TLP_Normal
</styleUrl>
<Point>
<coordinates>
-65.0816956,-10.8385344,149.78
</coordinates>
</Point>
</Placemark>
<Placemark>
<name>
Sat Dec 17 12:49:31 2016 S=2.04 Km/hr
</name>
<styleUrl>
#styleMap_TLP_Normal
</styleUrl>
<Point>
<coordinates>
-65.0817413,-10.8386106,144.68
</coordinates>
</Point>
</Placemark>
<Placemark>
<name>
Sat Dec 17 12:49:41 2016 S=0.40 Km/hr
</name>
<styleUrl>
#styleMap_TLP_Normal
</styleUrl>
<Point>
<coordinates>
-65.0817032,-10.8386126,143.87
</coordinates>
</Point>
</Placemark>
<Placemark>
<name>
Sat Dec 17 12:49:51 2016 S=0.65 Km/hr
</name>
<styleUrl>
#styleMap_TLP_Normal
</styleUrl>
<Point>
<coordinates>
-65.0817032,-10.8386097,143.82
</coordinates>
</Point>
</Placemark>
<Placemark>
<name>
Sat Dec 17 12:50:01 2016 S=0.13 Km/hr
</name>
<styleUrl>
#styleMap_TLP_Normal
</styleUrl>
<Point>
<coordinates>
-65.0817032,-10.8386078,143.72
</coordinates>
</Point>
</Placemark>
<Placemark>
<name>
Sat Dec 17 12:50:11 2016 S=0.01 Km/hr
</name>
<styleUrl>
#styleMap_TLP_Normal
</styleUrl>
<Point>
<coordinates>
-65.0817032,-10.8386068,143.77
</coordinates>
</Point>
</Placemark>
<Placemark>
<name>
Sat Dec 17 12:50:21 2016 S=0.02 Km/hr
</name>
<styleUrl>
#styleMap_TLP_Normal
</styleUrl>
<Point>
<coordinates>
-65.0817032,-10.8386078,143.77
</coordinates>
</Point>
</Placemark>
<Placemark>
<name>
Sat Dec 17 12:50:31 2016 S=1.07 Km/hr
</name>
<styleUrl>
#styleMap_TLP_Normal
</styleUrl>
<Point>
<coordinates>
-65.0816803,-10.8386240,143.58
</coordinates>
</Point>
</Placemark>
<Placemark>
<name>
Sat Dec 17 12:50:41 2016 S=0.26 Km/hr
</name>
<styleUrl>
#styleMap_TLP_Normal
</styleUrl>
<Point>
<coordinates>
-65.0816727,-10.8386555,143.96
</coordinates>
</Point>
</Placemark>
<Placemark>
<name>
Sat Dec 17 12:50:51 2016 S=0.30 Km/hr
</name>
<styleUrl>
#styleMap_TLP_Normal
</styleUrl>
<Point>
<coordinates>
-65.0816727,-10.8386593,143.93
</coordinates>
</Point>
</Placemark>
<Placemark>
<name>
Sat Dec 17 12:51:01 2016 S=0.30 Km/hr
</name>
<styleUrl>
#styleMap_TLP_Normal
</styleUrl>
<Point>
<coordinates>
-65.0816803,-10.8386621,143.89
</coordinates>
</Point>
</Placemark>
<Placemark>
<name>
Sat Dec 17 12:51:11 2016 S=0.21 Km/hr
</name>
<styleUrl>
#styleMap_TLP_Normal
</styleUrl>
<Point>
<coordinates>
-65.0816803,-10.8386621,143.86
</coordinates>
</Point>
</Placemark>
<Placemark>
<name>
Sat Dec 17 12:51:21 2016 S=0.28 Km/hr
</name>
<styleUrl>
#styleMap_TLP_Normal
</styleUrl>
<Point>
<coordinates>
-65.0816727,-10.8386602,143.89
</coordinates>
</Point>
</Placemark>
<Placemark>
<name>
Sat Dec 17 12:51:31 2016 S=0.17 Km/hr
</name>
<styleUrl>
#styleMap_TLP_Normal
</styleUrl>
<Point>
<coordinates>
-65.0816574,-10.8386583,143.88
</coordinates>
</Point>
</Placemark>
<Placemark>
<name>
Sat Dec 17 12:51:41 2016 S=0.25 Km/hr
</name>
<styleUrl>
#styleMap_TLP_Normal
</styleUrl>
<Point>
<coordinates>
-65.0816498,-10.8386555,143.86
</coordinates>
</Point>
</Placemark>
<Placemark>
<name>
Sat Dec 17 12:51:51 2016 S=0.18 Km/hr
</name>
<styleUrl>
#styleMap_TLP_Normal
</styleUrl>
<Point>
<coordinates>
-65.0816422,-10.8386545,143.84
</coordinates>
</Point>
</Placemark>
<Placemark>
<name>
Sat Dec 17 12:52:01 2016 S=2.23 Km/hr
</name>
<styleUrl>
#styleMap_TLP_Normal
</styleUrl>
<Point>
<coordinates>
-65.0816574,-10.8386965,143.92
</coordinates>
</Point>
</Placemark>
<Placemark>
<name>
Sat Dec 17 12:52:11 2016 S=0.36 Km/hr
</name>
<styleUrl>
#styleMap_TLP_Normal
</styleUrl>
<Point>
<coordinates>
-65.0816574,-10.8386955,144.88
</coordinates>
</Point>
</Placemark>
<Placemark>
<name>
Sat Dec 17 12:52:21 2016 S=0.34 Km/hr
</name>
<styleUrl>
#styleMap_TLP_Normal
</styleUrl>
<Point>
<coordinates>
-65.0816650,-10.8386974,144.82
</coordinates>
</Point>
</Placemark>
<Placemark>
<name>
Sat Dec 17 12:52:31 2016 S=0.45 Km/hr
</name>
<styleUrl>
#styleMap_TLP_Normal
</styleUrl>
<Point>
<coordinates>
-65.0816574,-10.8386965,144.78
</coordinates>
</Point>
</Placemark>
<Placemark>
<name>
Sat Dec 17 12:52:41 2016 S=0.13 Km/hr
</name>
<styleUrl>
#styleMap_TLP_Normal
</styleUrl>
<Point>
<coordinates>
-65.0816574,-10.8386965,144.81
</coordinates>
</Point>
</Placemark>
<Placemark>
<name>
Sat Dec 17 12:52:51 2016 S=0.20 Km/hr
</name>
<styleUrl>
#styleMap_TLP_Normal
</styleUrl>
<Point>
<coordinates>
-65.0816879,-10.8387098,144.85
</coordinates>
</Point>
</Placemark>
<Placemark>
<name>
Sat Dec 17 12:53:01 2016 S=1.02 Km/hr
</name>
<styleUrl>
#styleMap_TLP_Normal
</styleUrl>
<Point>
<coordinates>
-65.0816803,-10.8387070,144.90
</coordinates>
</Point>
</Placemark>
<Placemark>
<name>
Sat Dec 17 12:53:11 2016 S=0.33 Km/hr
</name>
<styleUrl>
#styleMap_TLP_Normal
</styleUrl>
<Point>
<coordinates>
-65.0816727,-10.8387051,145.00
</coordinates>
</Point>
</Placemark>
<Placemark>
<name>
Sat Dec 17 12:53:21 2016 S=1.04 Km/hr
</name>
<styleUrl>
#styleMap_TLP_Normal
</styleUrl>
<Point>
<coordinates>
-65.0816803,-10.8387070,145.03
</coordinates>
</Point>
</Placemark>
<Placemark>
<name>
Sat Dec 17 12:53:31 2016 S=0.09 Km/hr
</name>
<styleUrl>
#styleMap_TLP_Normal
</styleUrl>
<Point>
<coordinates>
-65.0816879,-10.8387079,144.99
</coordinates>
</Point>
</Placemark>
<Placemark>
<name>
Sat Dec 17 12:53:41 2016 S=0.45 Km/hr
</name>
<styleUrl>
#styleMap_TLP_Normal
</styleUrl>
<Point>
<coordinates>
-65.0816803,-10.8387060,145.04
</coordinates>
</Point>
</Placemark>
<Placemark>
<name>
Sat Dec 17 12:53:51 2016 S=0.38 Km/hr
</name>
<styleUrl>
#styleMap_TLP_Normal
</styleUrl>
<Point>
<coordinates>
-65.0816803,-10.8387051,145.08
</coordinates>
</Point>
</Placemark>
<Placemark>
<name>
Sat Dec 17 12:54:01 2016 S=12.11 Km/hr
</name>
<styleUrl>
#styleMap_TLP_Normal
</styleUrl>
<Point>
<coordinates>
-65.0817261,-10.8387375,145.31
</coordinates>
</Point>
</Placemark>
<Placemark>
<name>
Sat Dec 17 12:54:11 2016 S=19.72 Km/hr
</name>
<styleUrl>
#styleMap_TLP_Normal
</styleUrl>
<Point>
<coordinates>
-65.0822983,-10.8388147,146.63
</coordinates>
</Point>
</Placemark>
<Placemark>
<name>
Sat Dec 17 12:54:21 2016 S=33.97 Km/hr
</name>
<styleUrl>
#styleMap_TLP_Normal
</styleUrl>
<Point>
<coordinates>
-65.0827866,-10.8392677,143.65
</coordinates>
</Point>
</Placemark>
<Placemark>
<name>
Sat Dec 17 12:54:31 2016 S=35.16 Km/hr
</name>
<styleUrl>
#styleMap_TLP_Normal
</styleUrl>
<Point>
<coordinates>
-65.0830688,-10.8399744,141.15
</coordinates>
</Point>
</Placemark>
<Placemark>
<name>
Sat Dec 17 12:54:41 2016 S=43.42 Km/hr
</name>
<styleUrl>
#styleMap_TLP_Normal
</styleUrl>
<Point>
<coordinates>
-65.0826263,-10.8409233,138.75
</coordinates>
</Point>
</Placemark>
<Placemark>
<name>
Sat Dec 17 12:54:51 2016 S=48.55 Km/hr
</name>
<styleUrl>
#styleMap_TLP_Normal
</styleUrl>
<Point>
<coordinates>
-65.0820313,-10.8420162,140.72
</coordinates>
</Point>
</Placemark>
<Placemark>
<name>
Sat Dec 17 12:55:01 2016 S=47.28 Km/hr
</name>
<styleUrl>
#styleMap_TLP_Normal
</styleUrl>
<Point>
<coordinates>
-65.0813522,-10.8430748,150.70
</coordinates>
</Point>
</Placemark>
<Placemark>
<name>
Sat Dec 17 12:55:11 2016 S=44.35 Km/hr
</name>
<styleUrl>
#styleMap_TLP_Normal
</styleUrl>
<Point>
<coordinates>
-65.0808029,-10.8440332,150.59
</coordinates>
</Point>
</Placemark>
<Placemark>
<name>
Sat Dec 17 12:55:21 2016 S=46.82 Km/hr
</name>
<styleUrl>
#styleMap_TLP_Normal
</styleUrl>
<Point>
<coordinates>
-65.0802307,-10.8450289,153.95
</coordinates>
</Point>
</Placemark>
<Placemark>
<name>
Sat Dec 17 12:55:31 2016 S=46.40 Km/hr
</name>
<styleUrl>
#styleMap_TLP_Normal
</styleUrl>
<Point>
<coordinates>
-65.0796890,-10.8460197,155.77
</coordinates>
</Point>
</Placemark>
<Placemark>
<name>
Sat Dec 17 12:55:41 2016 S=42.78 Km/hr
</name>
<styleUrl>
#styleMap_TLP_Normal
</styleUrl>
<Point>
<coordinates>
-65.0791779,-10.8470020,157.09
</coordinates>
</Point>
</Placemark>
<Placemark>
<name>
Sat Dec 17 12:55:51 2016 S=36.33 Km/hr
</name>
<styleUrl>
#styleMap_TLP_Normal
</styleUrl>
<Point>
<coordinates>
-65.0787735,-10.8477983,158.38
</coordinates>
</Point>
</Placemark>
<Placemark>
<name>
Sat Dec 17 12:56:01 2016 S=36.87 Km/hr
</name>
<styleUrl>
#styleMap_TLP_Normal
</styleUrl>
<Point>
<coordinates>
-65.0782166,-10.8486938,159.00
</coordinates>
</Point>
</Placemark>
<Placemark>
<name>
Sat Dec 17 12:56:11 2016 S=44.10 Km/hr
</name>
<styleUrl>
#styleMap_TLP_Normal
</styleUrl>
<Point>
<coordinates>
-65.0775604,-10.8495922,161.05
</coordinates>
</Point>
</Placemark>
<Placemark>
<name>
Sat Dec 17 12:56:21 2016 S=35.72 Km/hr
</name>
<styleUrl>
#styleMap_TLP_Normal
</styleUrl>
<Point>
<coordinates>
-65.0770035,-10.8505459,164.34
</coordinates>
</Point>
</Placemark>
<Placemark>
<name>
Sat Dec 17 12:56:31 2016 S=32.03 Km/hr
</name>
<styleUrl>
#styleMap_TLP_Normal
</styleUrl>
<Point>
<coordinates>
-65.0766373,-10.8511934,168.94
</coordinates>
</Point>
</Placemark>
<Placemark>
<name>
Sat Dec 17 12:56:41 2016 S=42.87 Km/hr
</name>
<styleUrl>
#styleMap_TLP_Normal
</styleUrl>
<Point>
<coordinates>
-65.0761566,-10.8520765,172.58
</coordinates>
</Point>
</Placemark>
<Placemark>
<name>
Sat Dec 17 12:56:51 2016 S=38.56 Km/hr
</name>
<styleUrl>
#styleMap_TLP_Normal
</styleUrl>
<Point>
<coordinates>
-65.0755463,-10.8530092,176.89
</coordinates>
</Point>
</Placemark>
<Placemark>
<name>
Sat Dec 17 12:57:01 2016 S=37.83 Km/hr
</name>
<styleUrl>
#styleMap_TLP_Normal
</styleUrl>
<Point>
<coordinates>
-65.0750732,-10.8539009,179.68
</coordinates>
</Point>
</Placemark>
<Placemark>
<name>
Sat Dec 17 12:57:11 2016 S=40.37 Km/hr
</name>
<styleUrl>
#styleMap_TLP_Normal
</styleUrl>
<Point>
<coordinates>
-65.0745544,-10.8548059,185.45
</coordinates>
</Point>
</Placemark>
<Placemark>
<name>
Sat Dec 17 12:57:21 2016 S=34.68 Km/hr
</name>
<styleUrl>
#styleMap_TLP_Normal
</styleUrl>
<Point>
<coordinates>
-65.0740585,-10.8556433,191.81
</coordinates>
</Point>
</Placemark>
<Placemark>
<name>
Sat Dec 17 12:57:31 2016 S=35.12 Km/hr
</name>
<styleUrl>
#styleMap_TLP_Normal
</styleUrl>
<Point>
<coordinates>
-65.0736160,-10.8563919,191.70
</coordinates>
</Point>
</Placemark>
<Placemark>
<name>
Sat Dec 17 12:57:41 2016 S=8.77 Km/hr
</name>
<styleUrl>
#styleMap_TLP_Normal
</styleUrl>
<Point>
<coordinates>
-65.0733566,-10.8569326,184.36
</coordinates>
</Point>
</Placemark>
<Placemark>
<name>
Sat Dec 17 12:57:51 2016 S=1.21 Km/hr
</name>
<styleUrl>
#styleMap_TLP_Normal
</styleUrl>
<Point>
<coordinates>
-65.0733566,-10.8569422,179.01
</coordinates>
</Point>
</Placemark>
<Placemark>
<name>
Sat Dec 17 12:58:01 2016 S=0.74 Km/hr
</name>
<styleUrl>
#styleMap_TLP_Normal
</styleUrl>
<Point>
<coordinates>
-65.0733719,-10.8569374,178.52
</coordinates>
</Point>
</Placemark>
<Placemark>
<name>
Sat Dec 17 12:58:11 2016 S=1.57 Km/hr
</name>
<styleUrl>
#styleMap_TLP_Normal
</styleUrl>
<Point>
<coordinates>
-65.0733566,-10.8569326,178.13
</coordinates>
</Point>
</Placemark>
<Placemark>
<name>
Sat Dec 17 12:58:21 2016 S=0.17 Km/hr
</name>
<styleUrl>
#styleMap_TLP_Normal
</styleUrl>
<Point>
<coordinates>
-65.0733643,-10.8569365,177.62
</coordinates>
</Point>
</Placemark>
<Placemark>
<name>
Sat Dec 17 12:58:31 2016 S=0.51 Km/hr
</name>
<styleUrl>
#styleMap_TLP_Normal
</styleUrl>
<Point>
<coordinates>
-65.0733643,-10.8569336,177.40
</coordinates>
</Point>
</Placemark>
<Placemark>
<name>
Sat Dec 17 12:58:41 2016 S=18.05 Km/hr
</name>
<styleUrl>
#styleMap_TLP_Normal
</styleUrl>
<Point>
<coordinates>
-65.0735321,-10.8569632,176.98
</coordinates>
</Point>
</Placemark>
<Placemark>
<name>
Sat Dec 17 12:58:51 2016 S=22.30 Km/hr
</name>
<styleUrl>
#styleMap_TLP_Normal
</styleUrl>
<Point>
<coordinates>
-65.0740891,-10.8571501,173.36
</coordinates>
</Point>
</Placemark>
<Placemark>
<name>
Sat Dec 17 12:59:01 2016 S=15.82 Km/hr
</name>
<styleUrl>
#styleMap_TLP_Normal
</styleUrl>
<Point>
<coordinates>
-65.0746155,-10.8572865,168.55
</coordinates>
</Point>
</Placemark>
<Placemark>
<name>
Sat Dec 17 12:59:11 2016 S=17.78 Km/hr
</name>
<styleUrl>
#styleMap_TLP_Normal
</styleUrl>
<Point>
<coordinates>
-65.0751572,-10.8574953,161.39
</coordinates>
</Point>
</Placemark>
<Placemark>
<name>
Sat Dec 17 12:59:21 2016 S=13.98 Km/hr
</name>
<styleUrl>
#styleMap_TLP_Normal
</styleUrl>
<Point>
<coordinates>
-65.0756378,-10.8576813,167.15
</coordinates>
</Point>
</Placemark>
<Placemark>
<name>
Sat Dec 17 12:59:31 2016 S=1.69 Km/hr
</name>
<styleUrl>
#styleMap_TLP_Normal
</styleUrl>
<Point>
<coordinates>
-65.0757065,-10.8576784,164.09
</coordinates>
</Point>
</Placemark>
<Placemark>
<name>
Sat Dec 17 12:59:41 2016 S=1.47 Km/hr
</name>
<styleUrl>
#styleMap_TLP_Normal
</styleUrl>
<Point>
<coordinates>
-65.0757294,-10.8576870,163.88
</coordinates>
</Point>
</Placemark>
<Placemark>
<name>
Sat Dec 17 12:59:51 2016 S=2.77 Km/hr
</name>
<styleUrl>
#styleMap_TLP_Normal
</styleUrl>
<Point>
<coordinates>
-65.0757217,-10.8576860,163.83
</coordinates>
</Point>
</Placemark>
<Placemark>
<name>
Sat Dec 17 13:00:01 2016 S=1.24 Km/hr
</name>
<styleUrl>
#styleMap_TLP_Normal
</styleUrl>
<Point>
<coordinates>
-65.0757370,-10.8576918,163.65
</coordinates>
</Point>
</Placemark>
<Placemark>
<name>
Sat Dec 17 13:00:11 2016 S=0.16 Km/hr
</name>
<styleUrl>
#styleMap_TLP_Normal
</styleUrl>
<Point>
<coordinates>
-65.0757446,-10.8577061,163.40
</coordinates>
</Point>
</Placemark>
<Placemark>
<name>
Sat Dec 17 13:00:21 2016 S=19.49 Km/hr
</name>
<styleUrl>
#styleMap_TLP_Normal
</styleUrl>
<Point>
<coordinates>
-65.0759811,-10.8577881,162.20
</coordinates>
</Point>
</Placemark>
<Placemark>
<name>
Sat Dec 17 13:00:31 2016 S=22.56 Km/hr
</name>
<styleUrl>
#styleMap_TLP_Normal
</styleUrl>
<Point>
<coordinates>
-65.0765610,-10.8579931,163.02
</coordinates>
</Point>
</Placemark>
<Placemark>
<name>
Sat Dec 17 13:00:41 2016 S=11.24 Km/hr
</name>
<styleUrl>
#styleMap_TLP_Normal
</styleUrl>
<Point>
<coordinates>
-65.0769348,-10.8581362,160.74
</coordinates>
</Point>
</Placemark>
<Placemark>
<name>
Sat Dec 17 13:00:51 2016 S=13.23 Km/hr
</name>
<styleUrl>
#styleMap_TLP_Normal
</styleUrl>
<Point>
<coordinates>
-65.0772781,-10.8582411,158.38
</coordinates>
</Point>
</Placemark>
<Placemark>
<name>
Sat Dec 17 13:01:01 2016 S=13.94 Km/hr
</name>
<styleUrl>
#styleMap_TLP_Normal
</styleUrl>
<Point>
<coordinates>
-65.0776062,-10.8583164,162.13
</coordinates>
</Point>
</Placemark>
<Placemark>
<name>
Sat Dec 17 13:01:11 2016 S=4.60 Km/hr
</name>
<styleUrl>
#styleMap_TLP_Normal
</styleUrl>
<Point>
<coordinates>
-65.0778656,-10.8584375,160.81
</coordinates>
</Point>
</Placemark>
<Placemark>
<name>
Sat Dec 17 13:01:21 2016 S=1.76 Km/hr
</name>
<styleUrl>
#styleMap_TLP_Normal
</styleUrl>
<Point>
<coordinates>
-65.0778961,-10.8584919,157.86
</coordinates>
</Point>
</Placemark>
<Placemark>
<name>
Sat Dec 17 13:01:31 2016 S=3.11 Km/hr
</name>
<styleUrl>
#styleMap_TLP_Normal
</styleUrl>
<Point>
<coordinates>
-65.0779495,-10.8585062,157.54
</coordinates>
</Point>
</Placemark>
<Placemark>
<name>
Sat Dec 17 13:01:41 2016 S=2.67 Km/hr
</name>
<styleUrl>
#styleMap_TLP_Normal
</styleUrl>
<Point>
<coordinates>
-65.0780411,-10.8585577,156.23
</coordinates>
</Point>
</Placemark>
<Placemark>
<name>
Sat Dec 17 13:01:51 2016 S=3.63 Km/hr
</name>
<styleUrl>
#styleMap_TLP_Normal
</styleUrl>
<Point>
<coordinates>
-65.0781250,-10.8586254,153.19
</coordinates>
</Point>
</Placemark>
<Placemark>
<name>
Sat Dec 17 13:02:01 2016 S=2.73 Km/hr
</name>
<styleUrl>
#styleMap_TLP_Normal
</styleUrl>
<Point>
<coordinates>
-65.0782089,-10.8586578,150.68
</coordinates>
</Point>
</Placemark>
<Placemark>
<name>
Sat Dec 17 13:02:11 2016 S=0.21 Km/hr
</name>
<styleUrl>
#styleMap_TLP_Normal
</styleUrl>
<Point>
<coordinates>
-65.0782471,-10.8586864,149.18
</coordinates>
</Point>
</Placemark>
<Placemark>
<name>
Sat Dec 17 13:02:21 2016 S=0.38 Km/hr
</name>
<styleUrl>
#styleMap_TLP_Normal
</styleUrl>
<Point>
<coordinates>
-65.0782013,-10.8586559,149.29
</coordinates>
</Point>
</Placemark>
<Placemark>
<name>
Sat Dec 17 13:02:31 2016 S=2.53 Km/hr
</name>
<styleUrl>
#styleMap_TLP_Normal
</styleUrl>
<Point>
<coordinates>
-65.0783005,-10.8587008,148.40
</coordinates>
</Point>
</Placemark>
<Placemark>
<name>
Sat Dec 17 13:02:41 2016 S=0.34 Km/hr
</name>
<styleUrl>
#styleMap_TLP_Normal
</styleUrl>
<Point>
<coordinates>
-65.0783615,-10.8587065,148.32
</coordinates>
</Point>
</Placemark>
<Placemark>
<name>
Sat Dec 17 13:02:51 2016 S=1.99 Km/hr
</name>
<styleUrl>
#styleMap_TLP_Normal
</styleUrl>
<Point>
<coordinates>
-65.0783386,-10.8586779,147.02
</coordinates>
</Point>
</Placemark>
<Placemark>
<name>
Sat Dec 17 13:03:01 2016 S=0.18 Km/hr
</name>
<styleUrl>
#styleMap_TLP_Normal
</styleUrl>
<Point>
<coordinates>
-65.0783386,-10.8586693,147.55
</coordinates>
</Point>
</Placemark>
<Placemark>
<name>
Sat Dec 17 13:03:11 2016 S=0.51 Km/hr
</name>
<styleUrl>
#styleMap_TLP_Normal
</styleUrl>
<Point>
<coordinates>
-65.0783005,-10.8586769,147.85
</coordinates>
</Point>
</Placemark>
<Placemark>
<name>
Sat Dec 17 13:03:21 2016 S=0.05 Km/hr
</name>
<styleUrl>
#styleMap_TLP_Normal
</styleUrl>
<Point>
<coordinates>
-65.0783005,-10.8586845,147.75
</coordinates>
</Point>
</Placemark>
<Placemark>
<name>
Sat Dec 17 13:03:31 2016 S=0.30 Km/hr
</name>
<styleUrl>
#styleMap_TLP_Normal
</styleUrl>
<Point>
<coordinates>
-65.0782928,-10.8586836,147.75
</coordinates>
</Point>
</Placemark>
<Placemark>
<name>
Sat Dec 17 13:03:41 2016 S=0.82 Km/hr
</name>
<styleUrl>
#styleMap_TLP_Normal
</styleUrl>
<Point>
<coordinates>
-65.0782852,-10.8586836,147.76
</coordinates>
</Point>
</Placemark>
<Placemark>
<name>
Sat Dec 17 13:03:51 2016 S=0.63 Km/hr
</name>
<styleUrl>
#styleMap_TLP_Normal
</styleUrl>
<Point>
<coordinates>
-65.0782776,-10.8586826,147.82
</coordinates>
</Point>
</Placemark>
<Placemark>
<name>
Sat Dec 17 13:04:01 2016 S=0.18 Km/hr
</name>
<styleUrl>
#styleMap_TLP_Normal
</styleUrl>
<Point>
<coordinates>
-65.0782700,-10.8586817,147.87
</coordinates>
</Point>
</Placemark>
<Placemark>
<name>
Sat Dec 17 13:04:11 2016 S=0.25 Km/hr
</name>
<styleUrl>
#styleMap_TLP_Normal
</styleUrl>
<Point>
<coordinates>
-65.0782776,-10.8586826,147.86
</coordinates>
</Point>
</Placemark>
<Placemark>
<name>
Sat Dec 17 13:04:21 2016 S=0.59 Km/hr
</name>
<styleUrl>
#styleMap_TLP_Normal
</styleUrl>
<Point>
<coordinates>
-65.0782852,-10.8586855,147.84
</coordinates>
</Point>
</Placemark>
<Placemark>
<name>
Sat Dec 17 13:04:31 2016 S=0.36 Km/hr
</name>
<styleUrl>
#styleMap_TLP_Normal
</styleUrl>
<Point>
<coordinates>
-65.0782852,-10.8586836,147.84
</coordinates>
</Point>
</Placemark>
<Placemark>
<name>
Sat Dec 17 13:04:41 2016 S=0.57 Km/hr
</name>
<styleUrl>
#styleMap_TLP_Normal
</styleUrl>
<Point>
<coordinates>
-65.0782852,-10.8586864,147.84
</coordinates>
</Point>
</Placemark>
<Placemark>
<name>
Sat Dec 17 13:04:51 2016 S=0.32 Km/hr
</name>
<styleUrl>
#styleMap_TLP_Normal
</styleUrl>
<Point>
<coordinates>
-65.0783005,-10.8586969,147.70
</coordinates>
</Point>
</Placemark>
<Placemark>
<name>
Sat Dec 17 13:05:01 2016 S=0.75 Km/hr
</name>
<styleUrl>
#styleMap_TLP_Normal
</styleUrl>
<Point>
<coordinates>
-65.0783081,-10.8586998,147.72
</coordinates>
</Point>
</Placemark>
<Placemark>
<name>
Sat Dec 17 13:05:11 2016 S=0.28 Km/hr
</name>
<styleUrl>
#styleMap_TLP_Normal
</styleUrl>
<Point>
<coordinates>
-65.0783157,-10.8587570,147.01
</coordinates>
</Point>
</Placemark>
<Placemark>
<name>
Sat Dec 17 13:05:21 2016 S=0.41 Km/hr
</name>
<styleUrl>
#styleMap_TLP_Normal
</styleUrl>
<Point>
<coordinates>
-65.0783081,-10.8587608,147.02
</coordinates>
</Point>
</Placemark>
<Placemark>
<name>
Sat Dec 17 13:05:31 2016 S=0.52 Km/hr
</name>
<styleUrl>
#styleMap_TLP_Normal
</styleUrl>
<Point>
<coordinates>
-65.0783081,-10.8587618,147.00
</coordinates>
</Point>
</Placemark>
<Placemark>
<name>
Sat Dec 17 13:05:41 2016 S=0.67 Km/hr
</name>
<styleUrl>
#styleMap_TLP_Normal
</styleUrl>
<Point>
<coordinates>
-65.0782928,-10.8587570,146.92
</coordinates>
</Point>
</Placemark>
<Placemark>
<name>
Sat Dec 17 13:05:51 2016 S=0.73 Km/hr
</name>
<styleUrl>
#styleMap_TLP_Normal
</styleUrl>
<Point>
<coordinates>
-65.0782776,-10.8587532,146.94
</coordinates>
</Point>
</Placemark>
<Placemark>
<name>
Sat Dec 17 13:06:01 2016 S=0.33 Km/hr
</name>
<styleUrl>
#styleMap_TLP_Normal
</styleUrl>
<Point>
<coordinates>
-65.0782776,-10.8587484,147.04
</coordinates>
</Point>
</Placemark>
<Placemark>
<name>
Sat Dec 17 13:06:11 2016 S=0.79 Km/hr
</name>
<styleUrl>
#styleMap_TLP_Normal
</styleUrl>
<Point>
<coordinates>
-65.0782852,-10.8587475,146.83
</coordinates>
</Point>
</Placemark>
<Placemark>
<name>
Sat Dec 17 13:06:21 2016 S=0.67 Km/hr
</name>
<styleUrl>
#styleMap_TLP_Normal
</styleUrl>
<Point>
<coordinates>
-65.0782776,-10.8587427,146.94
</coordinates>
</Point>
</Placemark>
<Placemark>
<name>
Sat Dec 17 13:06:31 2016 S=0.24 Km/hr
</name>
<styleUrl>
#styleMap_TLP_Normal
</styleUrl>
<Point>
<coordinates>
-65.0782547,-10.8586874,148.04
</coordinates>
</Point>
</Placemark>
<Placemark>
<name>
Sat Dec 17 13:06:41 2016 S=0.20 Km/hr
</name>
<styleUrl>
#styleMap_TLP_Normal
</styleUrl>
<Point>
<coordinates>
-65.0782471,-10.8586836,148.11
</coordinates>
</Point>
</Placemark>
<Placemark>
<name>
Sat Dec 17 13:06:51 2016 S=0.24 Km/hr
</name>
<styleUrl>
#styleMap_TLP_Normal
</styleUrl>
<Point>
<coordinates>
-65.0782471,-10.8586321,150.39
</coordinates>
</Point>
</Placemark>
<Placemark>
<name>
Sat Dec 17 13:07:01 2016 S=0.29 Km/hr
</name>
<styleUrl>
#styleMap_TLP_Normal
</styleUrl>
<Point>
<coordinates>
-65.0782623,-10.8585892,150.59
</coordinates>
</Point>
</Placemark>
<Placemark>
<name>
Sat Dec 17 13:07:11 2016 S=1.85 Km/hr
</name>
<styleUrl>
#styleMap_TLP_Normal
</styleUrl>
<Point>
<coordinates>
-65.0782700,-10.8586330,150.54
</coordinates>
</Point>
</Placemark>
<Placemark>
<name>
Sat Dec 17 13:07:21 2016 S=4.73 Km/hr
</name>
<styleUrl>
#styleMap_TLP_Normal
</styleUrl>
<Point>
<coordinates>
-65.0781555,-10.8586578,149.82
</coordinates>
</Point>
</Placemark>
<Placemark>
<name>
Sat Dec 17 13:07:31 2016 S=3.02 Km/hr
</name>
<styleUrl>
#styleMap_TLP_Normal
</styleUrl>
<Point>
<coordinates>
-65.0780411,-10.8586254,149.25
</coordinates>
</Point>
</Placemark>
<Placemark>
<name>
Sat Dec 17 13:07:41 2016 S=3.84 Km/hr
</name>
<styleUrl>
#styleMap_TLP_Normal
</styleUrl>
<Point>
<coordinates>
-65.0779343,-10.8585587,147.71
</coordinates>
</Point>
</Placemark>
<Placemark>
<name>
Sat Dec 17 13:07:51 2016 S=4.40 Km/hr
</name>
<styleUrl>
#styleMap_TLP_Normal
</styleUrl>
<Point>
<coordinates>
-65.0778656,-10.8585234,145.27
</coordinates>
</Point>
</Placemark>
<Placemark>
<name>
Sat Dec 17 13:08:01 2016 S=0.40 Km/hr
</name>
<styleUrl>
#styleMap_TLP_Normal
</styleUrl>
<Point>
<coordinates>
-65.0778275,-10.8585186,144.31
</coordinates>
</Point>
</Placemark>
<Placemark>
<name>
Sat Dec 17 13:08:11 2016 S=10.69 Km/hr
</name>
<styleUrl>
#styleMap_TLP_Normal
</styleUrl>
<Point>
<coordinates>
-65.0776978,-10.8586187,144.71
</coordinates>
</Point>
</Placemark>
<Placemark>
<name>
Sat Dec 17 13:08:21 2016 S=13.71 Km/hr
</name>
<styleUrl>
#styleMap_TLP_Normal
</styleUrl>
<Point>
<coordinates>
-65.0773926,-10.8586903,145.15
</coordinates>
</Point>
</Placemark>
<Placemark>
<name>
Sat Dec 17 13:08:31 2016 S=1.05 Km/hr
</name>
<styleUrl>
#styleMap_TLP_Normal
</styleUrl>
<Point>
<coordinates>
-65.0772934,-10.8586693,145.41
</coordinates>
</Point>
</Placemark>
<Placemark>
<name>
Sat Dec 17 13:08:41 2016 S=0.35 Km/hr
</name>
<styleUrl>
#styleMap_TLP_Normal
</styleUrl>
<Point>
<coordinates>
-65.0772934,-10.8586712,145.26
</coordinates>
</Point>
</Placemark>
<Placemark>
<name>
Sat Dec 17 13:08:51 2016 S=2.76 Km/hr
</name>
<styleUrl>
#styleMap_TLP_Normal
</styleUrl>
<Point>
<coordinates>
-65.0772858,-10.8587780,142.01
</coordinates>
</Point>
</Placemark>
<Placemark>
<name>
Sat Dec 17 13:09:01 2016 S=2.88 Km/hr
</name>
<styleUrl>
#styleMap_TLP_Normal
</styleUrl>
<Point>
<coordinates>
-65.0773163,-10.8589277,140.97
</coordinates>
</Point>
</Placemark>
<Placemark>
<name>
Sat Dec 17 13:09:11 2016 S=0.54 Km/hr
</name>
<styleUrl>
#styleMap_TLP_Normal
</styleUrl>
<Point>
<coordinates>
-65.0773239,-10.8589678,142.20
</coordinates>
</Point>
</Placemark>
<Placemark>
<name>
Sat Dec 17 13:09:21 2016 S=0.48 Km/hr
</name>
<styleUrl>
#styleMap_TLP_Normal
</styleUrl>
<Point>
<coordinates>
-65.0773087,-10.8589783,142.83
</coordinates>
</Point>
</Placemark>
<Placemark>
<name>
Sat Dec 17 13:09:31 2016 S=0.11 Km/hr
</name>
<styleUrl>
#styleMap_TLP_Normal
</styleUrl>
<Point>
<coordinates>
-65.0773010,-10.8589811,143.12
</coordinates>
</Point>
</Placemark>
<Placemark>
<name>
Sat Dec 17 13:09:41 2016 S=1.46 Km/hr
</name>
<styleUrl>
#styleMap_TLP_Normal
</styleUrl>
<Point>
<coordinates>
-65.0773087,-10.8589811,143.08
</coordinates>
</Point>
</Placemark>
<Placemark>
<name>
Sat Dec 17 13:09:51 2016 S=5.03 Km/hr
</name>
<styleUrl>
#styleMap_TLP_Normal
</styleUrl>
<Point>
<coordinates>
-65.0773010,-10.8588686,142.72
</coordinates>
</Point>
</Placemark>
<Placemark>
<name>
Sat Dec 17 13:10:01 2016 S=3.12 Km/hr
</name>
<styleUrl>
#styleMap_TLP_Normal
</styleUrl>
<Point>
<coordinates>
-65.0772781,-10.8587074,144.02
</coordinates>
</Point>
</Placemark>
<Placemark>
<name>
Sat Dec 17 13:10:11 2016 S=4.99 Km/hr
</name>
<styleUrl>
#styleMap_TLP_Normal
</styleUrl>
<Point>
<coordinates>
-65.0772705,-10.8587856,148.34
</coordinates>
</Point>
</Placemark>
<Placemark>
<name>
Sat Dec 17 13:10:21 2016 S=3.45 Km/hr
</name>
<styleUrl>
#styleMap_TLP_Normal
</styleUrl>
<Point>
<coordinates>
-65.0772781,-10.8589115,148.61
</coordinates>
</Point>
</Placemark>
<Placemark>
<name>
Sat Dec 17 13:10:31 2016 S=0.43 Km/hr
</name>
<styleUrl>
#styleMap_TLP_Normal
</styleUrl>
<Point>
<coordinates>
-65.0772781,-10.8589411,148.04
</coordinates>
</Point>
</Placemark>
<Placemark>
<name>
Sat Dec 17 13:10:41 2016 S=1.20 Km/hr
</name>
<styleUrl>
#styleMap_TLP_Normal
</styleUrl>
<Point>
<coordinates>
-65.0772781,-10.8589392,147.95
</coordinates>
</Point>
</Placemark>
<Placemark>
<name>
Sat Dec 17 13:10:51 2016 S=5.83 Km/hr
</name>
<styleUrl>
#styleMap_TLP_Normal
</styleUrl>
<Point>
<coordinates>
-65.0772934,-10.8587999,149.16
</coordinates>
</Point>
</Placemark>
<Placemark>
<name>
Sat Dec 17 13:11:01 2016 S=0.84 Km/hr
</name>
<styleUrl>
#styleMap_TLP_Normal
</styleUrl>
<Point>
<coordinates>
-65.0773010,-10.8586836,148.98
</coordinates>
</Point>
</Placemark>
<Placemark>
<name>
Sat Dec 17 13:11:11 2016 S=0.79 Km/hr
</name>
<styleUrl>
#styleMap_TLP_Normal
</styleUrl>
<Point>
<coordinates>
-65.0773010,-10.8586979,148.73
</coordinates>
</Point>
</Placemark>
<Placemark>
<name>
Sat Dec 17 13:11:21 2016 S=0.21 Km/hr
</name>
<styleUrl>
#styleMap_TLP_Normal
</styleUrl>
<Point>
<coordinates>
-65.0773010,-10.8586979,148.60
</coordinates>
</Point>
</Placemark>
<Placemark>
<name>
Sat Dec 17 13:11:31 2016 S=0.22 Km/hr
</name>
<styleUrl>
#styleMap_TLP_Normal
</styleUrl>
<Point>
<coordinates>
-65.0773087,-10.8587017,148.43
</coordinates>
</Point>
</Placemark>
<Placemark>
<name>
Sat Dec 17 13:11:41 2016 S=0.21 Km/hr
</name>
<styleUrl>
#styleMap_TLP_Normal
</styleUrl>
<Point>
<coordinates>
-65.0773163,-10.8587055,148.37
</coordinates>
</Point>
</Placemark>
<Placemark>
<name>
Sat Dec 17 13:11:51 2016 S=0.36 Km/hr
</name>
<styleUrl>
#styleMap_TLP_Normal
</styleUrl>
<Point>
<coordinates>
-65.0773163,-10.8587055,148.33
</coordinates>
</Point>
</Placemark>
<Placemark>
<name>
Sat Dec 17 13:12:01 2016 S=1.19 Km/hr
</name>
<styleUrl>
#styleMap_TLP_Normal
</styleUrl>
<Point>
<coordinates>
-65.0773087,-10.8587027,148.22
</coordinates>
</Point>
</Placemark>
<Placemark>
<name>
Sat Dec 17 13:12:11 2016 S=0.73 Km/hr
</name>
<styleUrl>
#styleMap_TLP_Normal
</styleUrl>
<Point>
<coordinates>
-65.0773010,-10.8587132,148.03
</coordinates>
</Point>
</Placemark>
<Placemark>
<name>
Sat Dec 17 13:12:21 2016 S=0.14 Km/hr
</name>
<styleUrl>
#styleMap_TLP_Normal
</styleUrl>
<Point>
<coordinates>
-65.0773163,-10.8587065,148.07
</coordinates>
</Point>
</Placemark>
<Placemark>
<name>
Sat Dec 17 13:12:31 2016 S=0.50 Km/hr
</name>
<styleUrl>
#styleMap_TLP_Normal
</styleUrl>
<Point>
<coordinates>
-65.0773163,-10.8587065,148.08
</coordinates>
</Point>
</Placemark>
<Placemark>
<name>
Sat Dec 17 13:12:41 2016 S=0.47 Km/hr
</name>
<styleUrl>
#styleMap_TLP_Normal
</styleUrl>
<Point>
<coordinates>
-65.0773087,-10.8587017,148.03
</coordinates>
</Point>
</Placemark>
<Placemark>
<name>
Sat Dec 17 13:12:51 2016 S=1.07 Km/hr
</name>
<styleUrl>
#styleMap_TLP_Normal
</styleUrl>
<Point>
<coordinates>
-65.0773010,-10.8587027,148.01
</coordinates>
</Point>
</Placemark>
<Placemark>
<name>
Sat Dec 17 13:13:01 2016 S=0.02 Km/hr
</name>
<styleUrl>
#styleMap_TLP_Normal
</styleUrl>
<Point>
<coordinates>
-65.0773087,-10.8587046,148.04
</coordinates>
</Point>
</Placemark>
<Placemark>
<name>
Sat Dec 17 13:13:11 2016 S=0.02 Km/hr
</name>
<styleUrl>
#styleMap_TLP_Normal
</styleUrl>
<Point>
<coordinates>
-65.0773087,-10.8587055,148.07
</coordinates>
</Point>
</Placemark>
<Placemark>
<name>
Sat Dec 17 13:13:21 2016 S=0.01 Km/hr
</name>
<styleUrl>
#styleMap_TLP_Normal
</styleUrl>
<Point>
<coordinates>
-65.0773087,-10.8587055,148.10
</coordinates>
</Point>
</Placemark>
<Placemark>
<name>
Sat Dec 17 13:13:31 2016 S=0.00 Km/hr
</name>
<styleUrl>
#styleMap_TLP_Normal
</styleUrl>
<Point>
<coordinates>
-65.0773087,-10.8587055,148.12
</coordinates>
</Point>
</Placemark>
<Placemark>
<name>
Sat Dec 17 13:13:41 2016 S=0.03 Km/hr
</name>
<styleUrl>
#styleMap_TLP_Normal
</styleUrl>
<Point>
<coordinates>
-65.0773087,-10.8587055,148.21
</coordinates>
</Point>
</Placemark>
<Placemark>
<name>
Sat Dec 17 13:13:51 2016 S=0.01 Km/hr
</name>
<styleUrl>
#styleMap_TLP_Normal
</styleUrl>
<Point>
<coordinates>
-65.0773087,-10.8587055,148.29
</coordinates>
</Point>
</Placemark>
<Placemark>
<name>
Sat Dec 17 13:14:01 2016 S=0.01 Km/hr
</name>
<styleUrl>
#styleMap_TLP_Normal
</styleUrl>
<Point>
<coordinates>
-65.0773087,-10.8587055,148.27
</coordinates>
</Point>
</Placemark>
<Placemark>
<name>
Sat Dec 17 13:14:11 2016 S=0.42 Km/hr
</name>
<styleUrl>
#styleMap_TLP_Normal
</styleUrl>
<Point>
<coordinates>
-65.0773087,-10.8587093,148.14
</coordinates>
</Point>
</Placemark>
<Placemark>
<name>
Sat Dec 17 13:14:21 2016 S=0.84 Km/hr
</name>
<styleUrl>
#styleMap_TLP_Normal
</styleUrl>
<Point>
<coordinates>
-65.0773163,-10.8587227,147.72
</coordinates>
</Point>
</Placemark>
<Placemark>
<name>
Sat Dec 17 13:14:31 2016 S=0.48 Km/hr
</name>
<styleUrl>
#styleMap_TLP_Normal
</styleUrl>
<Point>
<coordinates>
-65.0773163,-10.8587418,147.11
</coordinates>
</Point>
</Placemark>
<Placemark>
<name>
Sat Dec 17 13:14:41 2016 S=12.19 Km/hr
</name>
<styleUrl>
#styleMap_TLP_Normal
</styleUrl>
<Point>
<coordinates>
-65.0772858,-10.8586426,148.09
</coordinates>
</Point>
</Placemark>
<Placemark>
<name>
Sat Dec 17 13:14:51 2016 S=11.62 Km/hr
</name>
<styleUrl>
#styleMap_TLP_Normal
</styleUrl>
<Point>
<coordinates>
-65.0771637,-10.8582678,148.34
</coordinates>
</Point>
</Placemark>
<Placemark>
<name>
Sat Dec 17 13:15:01 2016 S=9.92 Km/hr
</name>
<styleUrl>
#styleMap_TLP_Normal
</styleUrl>
<Point>
<coordinates>
-65.0768280,-10.8581467,154.96
</coordinates>
</Point>
</Placemark>
<Placemark>
<name>
Sat Dec 17 13:15:11 2016 S=15.43 Km/hr
</name>
<styleUrl>
#styleMap_TLP_Normal
</styleUrl>
<Point>
<coordinates>
-65.0765076,-10.8580141,154.74
</coordinates>
</Point>
</Placemark>
<Placemark>
<name>
Sat Dec 17 13:15:21 2016 S=19.15 Km/hr
</name>
<styleUrl>
#styleMap_TLP_Normal
</styleUrl>
<Point>
<coordinates>
-65.0760727,-10.8578882,159.61
</coordinates>
</Point>
</Placemark>
<Placemark>
<name>
Sat Dec 17 13:15:31 2016 S=1.84 Km/hr
</name>
<styleUrl>
#styleMap_TLP_Normal
</styleUrl>
<Point>
<coordinates>
-65.0756683,-10.8577509,164.11
</coordinates>
</Point>
</Placemark>
<Placemark>
<name>
Sat Dec 17 13:15:41 2016 S=1.31 Km/hr
</name>
<styleUrl>
#styleMap_TLP_Normal
</styleUrl>
<Point>
<coordinates>
-65.0756989,-10.8577385,162.31
</coordinates>
</Point>
</Placemark>
<Placemark>
<name>
Sat Dec 17 13:15:51 2016 S=1.16 Km/hr
</name>
<styleUrl>
#styleMap_TLP_Normal
</styleUrl>
<Point>
<coordinates>
-65.0756836,-10.8577375,162.19
</coordinates>
</Point>
</Placemark>
<Placemark>
<name>
Sat Dec 17 13:16:01 2016 S=2.27 Km/hr
</name>
<styleUrl>
#styleMap_TLP_Normal
</styleUrl>
<Point>
<coordinates>
-65.0756836,-10.8577442,162.00
</coordinates>
</Point>
</Placemark>
<Placemark>
<name>
Sat Dec 17 13:16:11 2016 S=16.96 Km/hr
</name>
<styleUrl>
#styleMap_TLP_Normal
</styleUrl>
<Point>
<coordinates>
-65.0755920,-10.8577251,160.95
</coordinates>
</Point>
</Placemark>
<Placemark>
<name>
Sat Dec 17 13:16:21 2016 S=18.10 Km/hr
</name>
<styleUrl>
#styleMap_TLP_Normal
</styleUrl>
<Point>
<coordinates>
-65.0751190,-10.8575764,160.18
</coordinates>
</Point>
</Placemark>
<Placemark>
<name>
Sat Dec 17 13:16:31 2016 S=19.62 Km/hr
</name>
<styleUrl>
#styleMap_TLP_Normal
</styleUrl>
<Point>
<coordinates>
-65.0746460,-10.8574209,158.96
</coordinates>
</Point>
</Placemark>
<Placemark>
<name>
Sat Dec 17 13:16:41 2016 S=19.53 Km/hr
</name>
<styleUrl>
#styleMap_TLP_Normal
</styleUrl>
<Point>
<coordinates>
-65.0740814,-10.8572645,157.96
</coordinates>
</Point>
</Placemark>
<Placemark>
<name>
Sat Dec 17 13:16:51 2016 S=17.13 Km/hr
</name>
<styleUrl>
#styleMap_TLP_Normal
</styleUrl>
<Point>
<coordinates>
-65.0736084,-10.8570776,156.44
</coordinates>
</Point>
</Placemark>
<Placemark>
<name>
Sat Dec 17 13:17:01 2016 S=1.76 Km/hr
</name>
<styleUrl>
#styleMap_TLP_Normal
</styleUrl>
<Point>
<coordinates>
-65.0733337,-10.8569613,155.39
</coordinates>
</Point>
</Placemark>
<Placemark>
<name>
Sat Dec 17 13:17:11 2016 S=2.65 Km/hr
</name>
<styleUrl>
#styleMap_TLP_Normal
</styleUrl>
<Point>
<coordinates>
-65.0732727,-10.8569489,153.75
</coordinates>
</Point>
</Placemark>
<Placemark>
<name>
Sat Dec 17 13:17:21 2016 S=3.23 Km/hr
</name>
<styleUrl>
#styleMap_TLP_Normal
</styleUrl>
<Point>
<coordinates>
-65.0732574,-10.8569317,151.56
</coordinates>
</Point>
</Placemark>
<Placemark>
<name>
Sat Dec 17 13:17:31 2016 S=1.04 Km/hr
</name>
<styleUrl>
#styleMap_TLP_Normal
</styleUrl>
<Point>
<coordinates>
-65.0733185,-10.8569260,146.48
</coordinates>
</Point>
</Placemark>
<Placemark>
<name>
Sat Dec 17 13:17:41 2016 S=0.40 Km/hr
</name>
<styleUrl>
#styleMap_TLP_Normal
</styleUrl>
<Point>
<coordinates>
-65.0732574,-10.8569422,149.00
</coordinates>
</Point>
</Placemark>
<Placemark>
<name>
Sat Dec 17 13:17:51 2016 S=18.06 Km/hr
</name>
<styleUrl>
#styleMap_TLP_Normal
</styleUrl>
<Point>
<coordinates>
-65.0731888,-10.8570843,149.56
</coordinates>
</Point>
</Placemark>
<Placemark>
<name>
Sat Dec 17 13:18:01 2016 S=22.82 Km/hr
</name>
<styleUrl>
#styleMap_TLP_Normal
</styleUrl>
<Point>
<coordinates>
-65.0728836,-10.8576117,146.64
</coordinates>
</Point>
</Placemark>
<Placemark>
<name>
Sat Dec 17 13:18:11 2016 S=33.76 Km/hr
</name>
<styleUrl>
#styleMap_TLP_Normal
</styleUrl>
<Point>
<coordinates>
-65.0725021,-10.8582582,143.86
</coordinates>
</Point>
</Placemark>
<Placemark>
<name>
Sat Dec 17 13:18:21 2016 S=34.28 Km/hr
</name>
<styleUrl>
#styleMap_TLP_Normal
</styleUrl>
<Point>
<coordinates>
-65.0718231,-10.8585854,142.87
</coordinates>
</Point>
</Placemark>
<Placemark>
<name>
Sat Dec 17 13:18:31 2016 S=34.34 Km/hr
</name>
<styleUrl>
#styleMap_TLP_Normal
</styleUrl>
<Point>
<coordinates>
-65.0709381,-10.8585310,140.96
</coordinates>
</Point>
</Placemark>
<Placemark>
<name>
Sat Dec 17 13:18:41 2016 S=35.02 Km/hr
</name>
<styleUrl>
#styleMap_TLP_Normal
</styleUrl>
<Point>
<coordinates>
-65.0700302,-10.8583727,142.50
</coordinates>
</Point>
</Placemark>
<Placemark>
<name>
Sat Dec 17 13:18:51 2016 S=27.02 Km/hr
</name>
<styleUrl>
#styleMap_TLP_Normal
</styleUrl>
<Point>
<coordinates>
-65.0692902,-10.8581495,145.29
</coordinates>
</Point>
</Placemark>
<Placemark>
<name>
Sat Dec 17 13:19:01 2016 S=26.65 Km/hr
</name>
<styleUrl>
#styleMap_TLP_Normal
</styleUrl>
<Point>
<coordinates>
-65.0685883,-10.8579874,144.41
</coordinates>
</Point>
</Placemark>
<Placemark>
<name>
Sat Dec 17 13:19:11 2016 S=32.21 Km/hr
</name>
<styleUrl>
#styleMap_TLP_Normal
</styleUrl>
<Point>
<coordinates>
-65.0681381,-10.8584814,133.09
</coordinates>
</Point>
</Placemark>
<Placemark>
<name>
Sat Dec 17 13:19:21 2016 S=28.05 Km/hr
</name>
<styleUrl>
#styleMap_TLP_Normal
</styleUrl>
<Point>
<coordinates>
-65.0678177,-10.8592701,132.03
</coordinates>
</Point>
</Placemark>
<Placemark>
<name>
Sat Dec 17 13:19:31 2016 S=25.57 Km/hr
</name>
<styleUrl>
#styleMap_TLP_Normal
</styleUrl>
<Point>
<coordinates>
-65.0675735,-10.8597908,133.12
</coordinates>
</Point>
</Placemark>
<Placemark>
<name>
Sat Dec 17 13:19:41 2016 S=34.26 Km/hr
</name>
<styleUrl>
#styleMap_TLP_Normal
</styleUrl>
<Point>
<coordinates>
-65.0672607,-10.8605051,138.02
</coordinates>
</Point>
</Placemark>
<Placemark>
<name>
Sat Dec 17 13:19:51 2016 S=40.55 Km/hr
</name>
<styleUrl>
#styleMap_TLP_Normal
</styleUrl>
<Point>
<coordinates>
-65.0668945,-10.8613596,139.39
</coordinates>
</Point>
</Placemark>
<Placemark>
<name>
Sat Dec 17 13:20:01 2016 S=23.36 Km/hr
</name>
<styleUrl>
#styleMap_TLP_Normal
</styleUrl>
<Point>
<coordinates>
-65.0665741,-10.8620176,137.78
</coordinates>
</Point>
</Placemark>
<Placemark>
<name>
Sat Dec 17 13:20:11 2016 S=33.61 Km/hr
</name>
<styleUrl>
#styleMap_TLP_Normal
</styleUrl>
<Point>
<coordinates>
-65.0662460,-10.8626537,136.94
</coordinates>
</Point>
</Placemark>
<Placemark>
<name>
Sat Dec 17 13:20:21 2016 S=37.33 Km/hr
</name>
<styleUrl>
#styleMap_TLP_Normal
</styleUrl>
<Point>
<coordinates>
-65.0658951,-10.8635206,143.27
</coordinates>
</Point>
</Placemark>
<Placemark>
<name>
Sat Dec 17 13:20:31 2016 S=36.74 Km/hr
</name>
<styleUrl>
#styleMap_TLP_Normal
</styleUrl>
<Point>
<coordinates>
-65.0655136,-10.8643808,149.94
</coordinates>
</Point>
</Placemark>
<Placemark>
<name>
Sat Dec 17 13:20:41 2016 S=40.79 Km/hr
</name>
<styleUrl>
#styleMap_TLP_Normal
</styleUrl>
<Point>
<coordinates>
-65.0651321,-10.8652906,156.94
</coordinates>
</Point>
</Placemark>
<Placemark>
<name>
Sat Dec 17 13:20:51 2016 S=37.39 Km/hr
</name>
<styleUrl>
#styleMap_TLP_Normal
</styleUrl>
<Point>
<coordinates>
-65.0646362,-10.8662109,169.06
</coordinates>
</Point>
</Placemark>
<Placemark>
<name>
Sat Dec 17 13:21:01 2016 S=36.24 Km/hr
</name>
<styleUrl>
#styleMap_TLP_Normal
</styleUrl>
<Point>
<coordinates>
-65.0641251,-10.8670444,173.75
</coordinates>
</Point>
</Placemark>
<Placemark>
<name>
Sat Dec 17 13:21:11 2016 S=38.40 Km/hr
</name>
<styleUrl>
#styleMap_TLP_Normal
</styleUrl>
<Point>
<coordinates>
-65.0637360,-10.8679504,176.78
</coordinates>
</Point>
</Placemark>
<Placemark>
<name>
Sat Dec 17 13:21:21 2016 S=35.82 Km/hr
</name>
<styleUrl>
#styleMap_TLP_Normal
</styleUrl>
<Point>
<coordinates>
-65.0634308,-10.8688040,180.09
</coordinates>
</Point>
</Placemark>
<Placemark>
<name>
Sat Dec 17 13:21:31 2016 S=39.28 Km/hr
</name>
<styleUrl>
#styleMap_TLP_Normal
</styleUrl>
<Point>
<coordinates>
-65.0629654,-10.8696527,183.63
</coordinates>
</Point>
</Placemark>
<Placemark>
<name>
Sat Dec 17 13:21:41 2016 S=40.07 Km/hr
</name>
<styleUrl>
#styleMap_TLP_Normal
</styleUrl>
<Point>
<coordinates>
-65.0625153,-10.8705387,188.68
</coordinates>
</Point>
</Placemark>
<Placemark>
<name>
Sat Dec 17 13:21:51 2016 S=42.26 Km/hr
</name>
<styleUrl>
#styleMap_TLP_Normal
</styleUrl>
<Point>
<coordinates>
-65.0620880,-10.8715353,193.20
</coordinates>
</Point>
</Placemark>
<Placemark>
<name>
Sat Dec 17 13:22:01 2016 S=32.55 Km/hr
</name>
<styleUrl>
#styleMap_TLP_Normal
</styleUrl>
<Point>
<coordinates>
-65.0617828,-10.8725224,200.50
</coordinates>
</Point>
</Placemark>
<Placemark>
<name>
Sat Dec 17 13:22:11 2016 S=24.00 Km/hr
</name>
<styleUrl>
#styleMap_TLP_Normal
</styleUrl>
<Point>
<coordinates>
-65.0618057,-10.8731670,200.00
</coordinates>
</Point>
</Placemark>
<Placemark>
<name>
Sat Dec 17 13:22:21 2016 S=28.64 Km/hr
</name>
<styleUrl>
#styleMap_TLP_Normal
</styleUrl>
<Point>
<coordinates>
-65.0622406,-10.8736458,195.46
</coordinates>
</Point>
</Placemark>
<Placemark>
<name>
Sat Dec 17 13:22:31 2016 S=34.73 Km/hr
</name>
<styleUrl>
#styleMap_TLP_Normal
</styleUrl>
<Point>
<coordinates>
-65.0629578,-10.8742456,181.29
</coordinates>
</Point>
</Placemark>
<Placemark>
<name>
Sat Dec 17 13:22:41 2016 S=38.21 Km/hr
</name>
<styleUrl>
#styleMap_TLP_Normal
</styleUrl>
<Point>
<coordinates>
-65.0638351,-10.8747454,168.74
</coordinates>
</Point>
</Placemark>
<Placemark>
<name>
Sat Dec 17 13:22:51 2016 S=32.07 Km/hr
</name>
<styleUrl>
#styleMap_TLP_Normal
</styleUrl>
<Point>
<coordinates>
-65.0649261,-10.8752413,157.05
</coordinates>
</Point>
</Placemark>
<Placemark>
<name>
Sat Dec 17 13:23:01 2016 S=29.63 Km/hr
</name>
<styleUrl>
#styleMap_TLP_Normal
</styleUrl>
<Point>
<coordinates>
-65.0654526,-10.8756094,148.01
</coordinates>
</Point>
</Placemark>
<Placemark>
<name>
Sat Dec 17 13:23:11 2016 S=32.89 Km/hr
</name>
<styleUrl>
#styleMap_TLP_Normal
</styleUrl>
<Point>
<coordinates>
-65.0664444,-10.8761568,141.25
</coordinates>
</Point>
</Placemark>
<Placemark>
<name>
Sat Dec 17 13:23:21 2016 S=26.88 Km/hr
</name>
<styleUrl>
#styleMap_TLP_Normal
</styleUrl>
<Point>
<coordinates>
-65.0671005,-10.8765841,133.68
</coordinates>
</Point>
</Placemark>
<Placemark>
<name>
Sat Dec 17 13:23:31 2016 S=26.06 Km/hr
</name>
<styleUrl>
#styleMap_TLP_Normal
</styleUrl>
<Point>
<coordinates>
-65.0679092,-10.8769684,122.03
</coordinates>
</Point>
</Placemark>
<Placemark>
<name>
Sat Dec 17 13:23:41 2016 S=27.60 Km/hr
</name>
<styleUrl>
#styleMap_TLP_Normal
</styleUrl>
<Point>
<coordinates>
-65.0684967,-10.8775063,116.75
</coordinates>
</Point>
</Placemark>
<Placemark>
<name>
Sat Dec 17 13:23:51 2016 S=37.49 Km/hr
</name>
<styleUrl>
#styleMap_TLP_Normal
</styleUrl>
<Point>
<coordinates>
-65.0694427,-10.8780079,123.12
</coordinates>
</Point>
</Placemark>
<Placemark>
<name>
Sat Dec 17 13:24:01 2016 S=42.23 Km/hr
</name>
<styleUrl>
#styleMap_TLP_Normal
</styleUrl>
<Point>
<coordinates>
-65.0703735,-10.8785677,132.61
</coordinates>
</Point>
</Placemark>
<Placemark>
<name>
Sat Dec 17 13:24:11 2016 S=37.58 Km/hr
</name>
<styleUrl>
#styleMap_TLP_Normal
</styleUrl>
<Point>
<coordinates>
-65.0712967,-10.8791199,130.91
</coordinates>
</Point>
</Placemark>
<Placemark>
<name>
Sat Dec 17 13:24:21 2016 S=37.07 Km/hr
</name>
<styleUrl>
#styleMap_TLP_Normal
</styleUrl>
<Point>
<coordinates>
-65.0721588,-10.8796091,126.31
</coordinates>
</Point>
</Placemark>
<Placemark>
<name>
Sat Dec 17 13:24:31 2016 S=36.08 Km/hr
</name>
<styleUrl>
#styleMap_TLP_Normal
</styleUrl>
<Point>
<coordinates>
-65.0729065,-10.8802185,126.23
</coordinates>
</Point>
</Placemark>
<Placemark>
<name>
Sat Dec 17 13:24:41 2016 S=34.30 Km/hr
</name>
<styleUrl>
#styleMap_TLP_Normal
</styleUrl>
<Point>
<coordinates>
-65.0728531,-10.8810139,137.18
</coordinates>
</Point>
</Placemark>
<Placemark>
<name>
Sat Dec 17 13:24:51 2016 S=36.48 Km/hr
</name>
<styleUrl>
#styleMap_TLP_Normal
</styleUrl>
<Point>
<coordinates>
-65.0721054,-10.8814631,145.71
</coordinates>
</Point>
</Placemark>
<Placemark>
<name>
Sat Dec 17 13:25:01 2016 S=40.60 Km/hr
</name>
<styleUrl>
#styleMap_TLP_Normal
</styleUrl>
<Point>
<coordinates>
-65.0712357,-10.8819361,145.45
</coordinates>
</Point>
</Placemark>
<Placemark>
<name>
Sat Dec 17 13:25:11 2016 S=34.38 Km/hr
</name>
<styleUrl>
#styleMap_TLP_Normal
</styleUrl>
<Point>
<coordinates>
-65.0703812,-10.8824024,141.50
</coordinates>
</Point>
</Placemark>
<Placemark>
<name>
Sat Dec 17 13:25:21 2016 S=38.16 Km/hr
</name>
<styleUrl>
#styleMap_TLP_Normal
</styleUrl>
<Point>
<coordinates>
-65.0695114,-10.8828955,135.20
</coordinates>
</Point>
</Placemark>
<Placemark>
<name>
Sat Dec 17 13:25:31 2016 S=42.68 Km/hr
</name>
<styleUrl>
#styleMap_TLP_Normal
</styleUrl>
<Point>
<coordinates>
-65.0685806,-10.8835096,139.04
</coordinates>
</Point>
</Placemark>
<Placemark>
<name>
Sat Dec 17 13:25:41 2016 S=34.76 Km/hr
</name>
<styleUrl>
#styleMap_TLP_Normal
</styleUrl>
<Point>
<coordinates>
-65.0677567,-10.8840790,140.77
</coordinates>
</Point>
</Placemark>
<Placemark>
<name>
Sat Dec 17 13:25:51 2016 S=3.19 Km/hr
</name>
<styleUrl>
#styleMap_TLP_Normal
</styleUrl>
<Point>
<coordinates>
-65.0673981,-10.8843727,141.45
</coordinates>
</Point>
</Placemark>
<Placemark>
<name>
Sat Dec 17 13:26:01 2016 S=0.18 Km/hr
</name>
<styleUrl>
#styleMap_TLP_Normal
</styleUrl>
<Point>
<coordinates>
-65.0673904,-10.8843975,141.51
</coordinates>
</Point>
</Placemark>
<Placemark>
<name>
Sat Dec 17 13:26:11 2016 S=0.15 Km/hr
</name>
<styleUrl>
#styleMap_TLP_Normal
</styleUrl>
<Point>
<coordinates>
-65.0673828,-10.8844023,141.45
</coordinates>
</Point>
</Placemark>
<Placemark>
<name>
Sat Dec 17 13:26:21 2016 S=0.18 Km/hr
</name>
<styleUrl>
#styleMap_TLP_Normal
</styleUrl>
<Point>
<coordinates>
-65.0673828,-10.8844042,141.53
</coordinates>
</Point>
</Placemark>
<Placemark>
<name>
Sat Dec 17 13:26:31 2016 S=4.55 Km/hr
</name>
<styleUrl>
#styleMap_TLP_Normal
</styleUrl>
<Point>
<coordinates>
-65.0674438,-10.8844824,142.48
</coordinates>
</Point>
</Placemark>
<Placemark>
<name>
Sat Dec 17 13:26:41 2016 S=2.86 Km/hr
</name>
<styleUrl>
#styleMap_TLP_Normal
</styleUrl>
<Point>
<coordinates>
-65.0675278,-10.8846102,144.59
</coordinates>
</Point>
</Placemark>
<Placemark>
<name>
Sat Dec 17 13:26:51 2016 S=2.60 Km/hr
</name>
<styleUrl>
#styleMap_TLP_Normal
</styleUrl>
<Point>
<coordinates>
-65.0675812,-10.8846512,146.05
</coordinates>
</Point>
</Placemark>
<Placemark>
<name>
Sat Dec 17 13:27:01 2016 S=0.11 Km/hr
</name>
<styleUrl>
#styleMap_TLP_Normal
</styleUrl>
<Point>
<coordinates>
-65.0675888,-10.8846817,146.90
</coordinates>
</Point>
</Placemark>
<Placemark>
<name>
Sat Dec 17 13:27:11 2016 S=0.39 Km/hr
</name>
<styleUrl>
#styleMap_TLP_Normal
</styleUrl>
<Point>
<coordinates>
-65.0675888,-10.8846807,147.05
</coordinates>
</Point>
</Placemark>
<Placemark>
<name>
Sat Dec 17 13:27:21 2016 S=0.09 Km/hr
</name>
<styleUrl>
#styleMap_TLP_Normal
</styleUrl>
<Point>
<coordinates>
-65.0675888,-10.8846817,147.09
</coordinates>
</Point>
</Placemark>
<Placemark>
<name>
Sat Dec 17 13:27:31 2016 S=0.35 Km/hr
</name>
<styleUrl>
#styleMap_TLP_Normal
</styleUrl>
<Point>
<coordinates>
-65.0675812,-10.8846855,147.10
</coordinates>
</Point>
</Placemark>
<Placemark>
<name>
Sat Dec 17 13:27:41 2016 S=0.36 Km/hr
</name>
<styleUrl>
#styleMap_TLP_Normal
</styleUrl>
<Point>
<coordinates>
-65.0675812,-10.8846846,147.11
</coordinates>
</Point>
</Placemark>
<Placemark>
<name>
Sat Dec 17 13:27:51 2016 S=0.12 Km/hr
</name>
<styleUrl>
#styleMap_TLP_Normal
</styleUrl>
<Point>
<coordinates>
-65.0675812,-10.8846836,147.13
</coordinates>
</Point>
</Placemark>
<Placemark>
<name>
Sat Dec 17 13:28:01 2016 S=0.52 Km/hr
</name>
<styleUrl>
#styleMap_TLP_Normal
</styleUrl>
<Point>
<coordinates>
-65.0675735,-10.8846884,147.15
</coordinates>
</Point>
</Placemark>
<Placemark>
<name>
Sat Dec 17 13:28:11 2016 S=0.21 Km/hr
</name>
<styleUrl>
#styleMap_TLP_Normal
</styleUrl>
<Point>
<coordinates>
-65.0675735,-10.8846893,147.19
</coordinates>
</Point>
</Placemark>
<Placemark>
<name>
Sat Dec 17 13:28:21 2016 S=1.43 Km/hr
</name>
<styleUrl>
#styleMap_TLP_Normal
</styleUrl>
<Point>
<coordinates>
-65.0675659,-10.8846931,147.21
</coordinates>
</Point>
</Placemark>
<Placemark>
<name>
Sat Dec 17 13:28:31 2016 S=0.26 Km/hr
</name>
<styleUrl>
#styleMap_TLP_Normal
</styleUrl>
<Point>
<coordinates>
-65.0675507,-10.8846827,147.64
</coordinates>
</Point>
</Placemark>
<Placemark>
<name>
Sat Dec 17 13:28:41 2016 S=0.36 Km/hr
</name>
<styleUrl>
#styleMap_TLP_Normal
</styleUrl>
<Point>
<coordinates>
-65.0675583,-10.8846827,147.66
</coordinates>
</Point>
</Placemark>
<Placemark>
<name>
Sat Dec 17 13:28:51 2016 S=0.16 Km/hr
</name>
<styleUrl>
#styleMap_TLP_Normal
</styleUrl>
<Point>
<coordinates>
-65.0675507,-10.8846874,147.68
</coordinates>
</Point>
</Placemark>
<Placemark>
<name>
Sat Dec 17 13:29:01 2016 S=0.31 Km/hr
</name>
<styleUrl>
#styleMap_TLP_Normal
</styleUrl>
<Point>
<coordinates>
-65.0675507,-10.8846846,147.71
</coordinates>
</Point>
</Placemark>
<Placemark>
<name>
Sat Dec 17 13:29:11 2016 S=0.38 Km/hr
</name>
<styleUrl>
#styleMap_TLP_Normal
</styleUrl>
<Point>
<coordinates>
-65.0675583,-10.8846846,147.70
</coordinates>
</Point>
</Placemark>
<Placemark>
<name>
Sat Dec 17 13:29:21 2016 S=0.14 Km/hr
</name>
<styleUrl>
#styleMap_TLP_Finish
</styleUrl>
<Point>
<coordinates>
-65.0675812,-10.8847179,147.37
</coordinates>
</Point>
</Placemark>
</Folder>
</Document>
</kml>
