# Supplementary material for: Lévy foraging patterns of rural humans
Source: PLoS One. 2018 Jun 18;13(6):e0199099. doi: 10.1371/journal.pone.0199099 (PMC6005560; doi:10.1371/journal.pone.0199099)
Supplement: S4 File — (ZIP) [file pone.0199099.s004.zip › 03Holux_M-241_Start_20161217-094920_Finish_20161217-132921.txt]

-65.0732574	-10.8569164	131.61	Sat Dec 17 11:49:20 2016
-65.0732574	-10.8568621	130.24	Sat Dec 17 11:49:30 2016
-65.0732498	-10.8568592	130.38	Sat Dec 17 11:49:40 2016
-65.0732422	-10.8568554	130.19	Sat Dec 17 11:49:50 2016
-65.0732651	-10.8568573	130.05	Sat Dec 17 11:50:00 2016
-65.0732498	-10.8568449	130.34	Sat Dec 17 11:50:10 2016
-65.0733719	-10.8565407	131.00	Sat Dec 17 11:50:20 2016
-65.0737000	-10.8558846	128.52	Sat Dec 17 11:50:30 2016
-65.0740509	-10.8552780	127.88	Sat Dec 17 11:50:40 2016
-65.0745239	-10.8544903	130.38	Sat Dec 17 11:50:50 2016
-65.0749283	-10.8537560	129.79	Sat Dec 17 11:51:00 2016
-65.0753555	-10.8530817	130.43	Sat Dec 17 11:51:10 2016
-65.0757294	-10.8525677	132.17	Sat Dec 17 11:51:20 2016
-65.0760193	-10.8520594	130.54	Sat Dec 17 11:51:30 2016
-65.0762863	-10.8515644	127.36	Sat Dec 17 11:51:40 2016
-65.0766296	-10.8510923	123.51	Sat Dec 17 11:51:50 2016
-65.0768661	-10.8507032	117.80	Sat Dec 17 11:52:00 2016
-65.0771866	-10.8500891	117.37	Sat Dec 17 11:52:10 2016
-65.0776291	-10.8494225	119.10	Sat Dec 17 11:52:20 2016
-65.0781250	-10.8487787	120.96	Sat Dec 17 11:52:30 2016
-65.0786591	-10.8478575	127.27	Sat Dec 17 11:52:40 2016
-65.0789871	-10.8471727	129.56	Sat Dec 17 11:52:50 2016
-65.0795441	-10.8463612	131.19	Sat Dec 17 11:53:00 2016
-65.0800476	-10.8454752	132.14	Sat Dec 17 11:53:10 2016
-65.0805588	-10.8447580	132.80	Sat Dec 17 11:53:20 2016
-65.0809326	-10.8440018	132.45	Sat Dec 17 11:53:30 2016
-65.0813293	-10.8431997	132.08	Sat Dec 17 11:53:40 2016
-65.0818176	-10.8423996	131.83	Sat Dec 17 11:53:50 2016
-65.0823059	-10.8415670	130.95	Sat Dec 17 11:54:00 2016
-65.0826340	-10.8407831	131.66	Sat Dec 17 11:54:10 2016
-65.0830612	-10.8400145	132.82	Sat Dec 17 11:54:20 2016
-65.0828400	-10.8393602	134.64	Sat Dec 17 11:54:30 2016
-65.0824509	-10.8387861	138.06	Sat Dec 17 11:54:40 2016
-65.0829849	-10.8383312	141.19	Sat Dec 17 11:54:50 2016
-65.0836716	-10.8378515	137.14	Sat Dec 17 11:55:00 2016
-65.0848160	-10.8373394	133.16	Sat Dec 17 11:55:10 2016
-65.0858917	-10.8366480	128.85	Sat Dec 17 11:55:20 2016
-65.0868912	-10.8359804	130.96	Sat Dec 17 11:55:30 2016
-65.0877304	-10.8354530	139.03	Sat Dec 17 11:55:40 2016
-65.0885773	-10.8350229	142.93	Sat Dec 17 11:55:50 2016
-65.0894928	-10.8344421	149.11	Sat Dec 17 11:56:00 2016
-65.0904160	-10.8338537	151.95	Sat Dec 17 11:56:10 2016
-65.0913544	-10.8332882	152.61	Sat Dec 17 11:56:20 2016
-65.0922546	-10.8327227	153.46	Sat Dec 17 11:56:30 2016
-65.0932007	-10.8321619	155.60	Sat Dec 17 11:56:40 2016
-65.0941162	-10.8315916	156.79	Sat Dec 17 11:56:50 2016
-65.0951309	-10.8309364	157.72	Sat Dec 17 11:57:00 2016
-65.0960846	-10.8303099	159.41	Sat Dec 17 11:57:10 2016
-65.0970764	-10.8296871	157.46	Sat Dec 17 11:57:20 2016
-65.0981522	-10.8290634	155.20	Sat Dec 17 11:57:30 2016
-65.0991592	-10.8285046	155.66	Sat Dec 17 11:57:40 2016
-65.1000977	-10.8280230	155.86	Sat Dec 17 11:57:50 2016
-65.1010513	-10.8276997	157.13	Sat Dec 17 11:58:00 2016
-65.1020432	-10.8280926	158.54	Sat Dec 17 11:58:10 2016
-65.1030197	-10.8285484	160.27	Sat Dec 17 11:58:20 2016
-65.1040344	-10.8290262	159.85	Sat Dec 17 11:58:30 2016
-65.1050797	-10.8295345	158.34	Sat Dec 17 11:58:40 2016
-65.1061325	-10.8300104	158.79	Sat Dec 17 11:58:50 2016
-65.1071854	-10.8305178	161.30	Sat Dec 17 11:59:00 2016
-65.1082077	-10.8310270	158.35	Sat Dec 17 11:59:10 2016
-65.1092606	-10.8314762	163.56	Sat Dec 17 11:59:20 2016
-65.1103439	-10.8319664	164.31	Sat Dec 17 11:59:30 2016
-65.1113586	-10.8324461	165.47	Sat Dec 17 11:59:40 2016
-65.1120148	-10.8327379	165.77	Sat Dec 17 11:59:50 2016
-65.1127014	-10.8330469	168.18	Sat Dec 17 12:00:00 2016
-65.1134720	-10.8334026	169.48	Sat Dec 17 12:00:10 2016
-65.1142120	-10.8338099	163.73	Sat Dec 17 12:00:20 2016
-65.1149292	-10.8341179	162.73	Sat Dec 17 12:00:30 2016
-65.1155930	-10.8344421	157.58	Sat Dec 17 12:00:40 2016
-65.1162643	-10.8347712	156.98	Sat Dec 17 12:00:50 2016
-65.1166611	-10.8349152	165.90	Sat Dec 17 12:01:00 2016
-65.1170578	-10.8351240	172.30	Sat Dec 17 12:01:10 2016
-65.1172409	-10.8352480	175.42	Sat Dec 17 12:01:20 2016
-65.1172104	-10.8352633	173.91	Sat Dec 17 12:01:30 2016
-65.1172333	-10.8353157	172.67	Sat Dec 17 12:01:40 2016
-65.1172638	-10.8353367	173.62	Sat Dec 17 12:01:50 2016
-65.1172562	-10.8353338	173.76	Sat Dec 17 12:02:00 2016
-65.1172104	-10.8353052	174.02	Sat Dec 17 12:02:10 2016
-65.1172028	-10.8352451	174.67	Sat Dec 17 12:02:20 2016
-65.1172028	-10.8352451	174.89	Sat Dec 17 12:02:30 2016
-65.1172104	-10.8352451	174.89	Sat Dec 17 12:02:40 2016
-65.1172180	-10.8352499	174.94	Sat Dec 17 12:02:50 2016
-65.1172333	-10.8352976	174.35	Sat Dec 17 12:03:00 2016
-65.1172104	-10.8353300	174.41	Sat Dec 17 12:03:10 2016
-65.1172562	-10.8353920	174.57	Sat Dec 17 12:03:20 2016
-65.1172562	-10.8354959	175.47	Sat Dec 17 12:03:30 2016
-65.1172485	-10.8356152	176.05	Sat Dec 17 12:03:40 2016
-65.1172409	-10.8357210	174.93	Sat Dec 17 12:03:50 2016
-65.1172485	-10.8358183	174.16	Sat Dec 17 12:04:00 2016
-65.1172714	-10.8359528	175.07	Sat Dec 17 12:04:10 2016
-65.1173248	-10.8360329	174.61	Sat Dec 17 12:04:20 2016
-65.1173935	-10.8361130	172.21	Sat Dec 17 12:04:30 2016
-65.1174774	-10.8361921	170.94	Sat Dec 17 12:04:40 2016
-65.1174774	-10.8362970	171.74	Sat Dec 17 12:04:50 2016
-65.1175461	-10.8363514	173.76	Sat Dec 17 12:05:00 2016
-65.1175995	-10.8364429	173.13	Sat Dec 17 12:05:10 2016
-65.1176376	-10.8365545	173.77	Sat Dec 17 12:05:20 2016
-65.1176758	-10.8366241	174.79	Sat Dec 17 12:05:30 2016
-65.1177063	-10.8366957	175.24	Sat Dec 17 12:05:40 2016
-65.1177139	-10.8367310	175.63	Sat Dec 17 12:05:50 2016
-65.1177063	-10.8367701	175.79	Sat Dec 17 12:06:00 2016
-65.1176834	-10.8367710	175.75	Sat Dec 17 12:06:10 2016
-65.1176682	-10.8367863	175.61	Sat Dec 17 12:06:20 2016
-65.1176605	-10.8368006	175.60	Sat Dec 17 12:06:30 2016
-65.1176453	-10.8367968	175.66	Sat Dec 17 12:06:40 2016
-65.1176376	-10.8367939	175.68	Sat Dec 17 12:06:50 2016
-65.1176682	-10.8367844	175.79	Sat Dec 17 12:07:00 2016
-65.1176682	-10.8367863	175.78	Sat Dec 17 12:07:10 2016
-65.1176834	-10.8367958	175.78	Sat Dec 17 12:07:20 2016
-65.1176834	-10.8367729	175.79	Sat Dec 17 12:07:30 2016
-65.1176682	-10.8367701	175.74	Sat Dec 17 12:07:40 2016
-65.1176605	-10.8367682	175.75	Sat Dec 17 12:07:50 2016
-65.1176529	-10.8367662	175.75	Sat Dec 17 12:08:00 2016
-65.1176453	-10.8367634	175.73	Sat Dec 17 12:08:10 2016
-65.1176605	-10.8367682	175.74	Sat Dec 17 12:08:20 2016
-65.1176682	-10.8367720	175.76	Sat Dec 17 12:08:30 2016
-65.1176758	-10.8367739	175.78	Sat Dec 17 12:08:40 2016
-65.1178513	-10.8367567	176.27	Sat Dec 17 12:08:50 2016
-65.1179352	-10.8368320	176.13	Sat Dec 17 12:09:00 2016
-65.1179810	-10.8369703	174.69	Sat Dec 17 12:09:10 2016
-65.1180725	-10.8370667	173.88	Sat Dec 17 12:09:20 2016
-65.1181641	-10.8371429	173.63	Sat Dec 17 12:09:30 2016
-65.1182404	-10.8372440	173.10	Sat Dec 17 12:09:40 2016
-65.1183548	-10.8372803	171.58	Sat Dec 17 12:09:50 2016
-65.1184311	-10.8373690	171.27	Sat Dec 17 12:10:00 2016
-65.1184998	-10.8374805	170.11	Sat Dec 17 12:10:10 2016
-65.1185150	-10.8375912	171.59	Sat Dec 17 12:10:20 2016
-65.1185455	-10.8377323	172.34	Sat Dec 17 12:10:30 2016
-65.1185837	-10.8378716	169.63	Sat Dec 17 12:10:40 2016
-65.1186371	-10.8379641	169.09	Sat Dec 17 12:10:50 2016
-65.1186752	-10.8380785	169.39	Sat Dec 17 12:11:00 2016
-65.1186600	-10.8382177	172.51	Sat Dec 17 12:11:10 2016
-65.1186371	-10.8383503	172.63	Sat Dec 17 12:11:20 2016
-65.1186600	-10.8384552	175.08	Sat Dec 17 12:11:30 2016
-65.1186447	-10.8385696	174.64	Sat Dec 17 12:11:40 2016
-65.1186371	-10.8386698	173.60	Sat Dec 17 12:11:50 2016
-65.1186142	-10.8387718	171.91	Sat Dec 17 12:12:00 2016
-65.1186295	-10.8388042	172.05	Sat Dec 17 12:12:10 2016
-65.1186295	-10.8388042	171.95	Sat Dec 17 12:12:20 2016
-65.1186447	-10.8388052	171.41	Sat Dec 17 12:12:30 2016
-65.1186676	-10.8388109	170.45	Sat Dec 17 12:12:40 2016
-65.1186752	-10.8388271	169.65	Sat Dec 17 12:12:50 2016
-65.1186905	-10.8388910	168.61	Sat Dec 17 12:13:00 2016
-65.1186295	-10.8389168	168.46	Sat Dec 17 12:13:10 2016
-65.1186218	-10.8389587	168.71	Sat Dec 17 12:13:20 2016
-65.1185303	-10.8389473	170.96	Sat Dec 17 12:13:30 2016
-65.1185379	-10.8388910	169.46	Sat Dec 17 12:13:40 2016
-65.1185455	-10.8388519	170.80	Sat Dec 17 12:13:50 2016
-65.1185837	-10.8388281	173.78	Sat Dec 17 12:14:00 2016
-65.1186218	-10.8388405	174.68	Sat Dec 17 12:14:10 2016
-65.1186523	-10.8388243	173.89	Sat Dec 17 12:14:20 2016
-65.1186600	-10.8387718	174.37	Sat Dec 17 12:14:30 2016
-65.1186981	-10.8388262	173.88	Sat Dec 17 12:14:40 2016
-65.1187363	-10.8389359	173.24	Sat Dec 17 12:14:50 2016
-65.1187668	-10.8389759	173.44	Sat Dec 17 12:15:00 2016
-65.1187897	-10.8389750	173.61	Sat Dec 17 12:15:10 2016
-65.1188889	-10.8389702	173.45	Sat Dec 17 12:15:20 2016
-65.1189804	-10.8389711	173.26	Sat Dec 17 12:15:30 2016
-65.1190720	-10.8390303	173.63	Sat Dec 17 12:15:40 2016
-65.1191254	-10.8391266	173.34	Sat Dec 17 12:15:50 2016
-65.1191254	-10.8392363	172.62	Sat Dec 17 12:16:00 2016
-65.1191788	-10.8393517	173.49	Sat Dec 17 12:16:10 2016
-65.1191177	-10.8395033	175.46	Sat Dec 17 12:16:20 2016
-65.1190491	-10.8396177	174.07	Sat Dec 17 12:16:30 2016
-65.1190033	-10.8397398	174.56	Sat Dec 17 12:16:40 2016
-65.1188965	-10.8398209	173.72	Sat Dec 17 12:16:50 2016
-65.1187897	-10.8398895	173.34	Sat Dec 17 12:17:00 2016
-65.1186829	-10.8399925	173.46	Sat Dec 17 12:17:10 2016
-65.1186142	-10.8401060	173.84	Sat Dec 17 12:17:20 2016
-65.1184692	-10.8401728	178.48	Sat Dec 17 12:17:30 2016
-65.1183777	-10.8402805	180.59	Sat Dec 17 12:17:40 2016
-65.1182709	-10.8403540	180.22	Sat Dec 17 12:17:50 2016
-65.1182098	-10.8405008	182.09	Sat Dec 17 12:18:00 2016
-65.1181259	-10.8405895	180.84	Sat Dec 17 12:18:10 2016
-65.1180267	-10.8406811	181.74	Sat Dec 17 12:18:20 2016
-65.1179123	-10.8407822	182.50	Sat Dec 17 12:18:30 2016
-65.1177979	-10.8408842	183.84	Sat Dec 17 12:18:40 2016
-65.1177063	-10.8409662	182.00	Sat Dec 17 12:18:50 2016
-65.1175766	-10.8410425	179.64	Sat Dec 17 12:19:00 2016
-65.1174393	-10.8411226	180.39	Sat Dec 17 12:19:10 2016
-65.1173859	-10.8412399	181.92	Sat Dec 17 12:19:20 2016
-65.1173172	-10.8413401	181.57	Sat Dec 17 12:19:30 2016
-65.1172256	-10.8414307	178.76	Sat Dec 17 12:19:40 2016
-65.1171112	-10.8415194	180.52	Sat Dec 17 12:19:50 2016
-65.1169815	-10.8415985	181.11	Sat Dec 17 12:20:00 2016
-65.1169052	-10.8417015	177.87	Sat Dec 17 12:20:10 2016
-65.1167755	-10.8417950	178.10	Sat Dec 17 12:20:20 2016
-65.1166611	-10.8418894	175.29	Sat Dec 17 12:20:30 2016
-65.1165543	-10.8419609	174.83	Sat Dec 17 12:20:40 2016
-65.1164474	-10.8420458	175.16	Sat Dec 17 12:20:50 2016
-65.1163635	-10.8421602	171.76	Sat Dec 17 12:21:00 2016
-65.1162796	-10.8422384	170.84	Sat Dec 17 12:21:10 2016
-65.1161728	-10.8423033	170.52	Sat Dec 17 12:21:20 2016
-65.1160660	-10.8423567	170.56	Sat Dec 17 12:21:30 2016
-65.1159592	-10.8424110	169.50	Sat Dec 17 12:21:40 2016
-65.1158829	-10.8423872	168.46	Sat Dec 17 12:21:50 2016
-65.1158142	-10.8423653	167.86	Sat Dec 17 12:22:00 2016
-65.1157608	-10.8424253	168.22	Sat Dec 17 12:22:10 2016
-65.1157837	-10.8425159	167.18	Sat Dec 17 12:22:20 2016
-65.1157455	-10.8426132	166.61	Sat Dec 17 12:22:30 2016
-65.1157150	-10.8427353	168.67	Sat Dec 17 12:22:40 2016
-65.1156464	-10.8427982	169.30	Sat Dec 17 12:22:50 2016
-65.1155853	-10.8428907	169.98	Sat Dec 17 12:23:00 2016
-65.1154785	-10.8430052	170.05	Sat Dec 17 12:23:10 2016
-65.1153793	-10.8431005	169.98	Sat Dec 17 12:23:20 2016
-65.1152649	-10.8431644	171.04	Sat Dec 17 12:23:30 2016
-65.1151505	-10.8432255	172.43	Sat Dec 17 12:23:40 2016
-65.1151047	-10.8433104	170.71	Sat Dec 17 12:23:50 2016
-65.1151047	-10.8434191	170.50	Sat Dec 17 12:24:00 2016
-65.1150894	-10.8435163	171.27	Sat Dec 17 12:24:10 2016
-65.1150589	-10.8436232	170.90	Sat Dec 17 12:24:20 2016
-65.1150208	-10.8437395	170.43	Sat Dec 17 12:24:30 2016
-65.1149750	-10.8438215	171.89	Sat Dec 17 12:24:40 2016
-65.1149445	-10.8439169	168.99	Sat Dec 17 12:24:50 2016
-65.1149292	-10.8440256	169.08	Sat Dec 17 12:25:00 2016
-65.1148834	-10.8441458	169.46	Sat Dec 17 12:25:10 2016
-65.1148834	-10.8442507	169.21	Sat Dec 17 12:25:20 2016
-65.1148682	-10.8443737	166.55	Sat Dec 17 12:25:30 2016
-65.1148834	-10.8444462	164.92	Sat Dec 17 12:25:40 2016
-65.1148529	-10.8445807	165.41	Sat Dec 17 12:25:50 2016
-65.1147766	-10.8446560	166.02	Sat Dec 17 12:26:00 2016
-65.1147308	-10.8447466	166.92	Sat Dec 17 12:26:10 2016
-65.1147232	-10.8448000	167.52	Sat Dec 17 12:26:20 2016
-65.1147079	-10.8448515	166.48	Sat Dec 17 12:26:30 2016
-65.1147003	-10.8448563	166.45	Sat Dec 17 12:26:40 2016
-65.1147003	-10.8448610	166.43	Sat Dec 17 12:26:50 2016
-65.1146622	-10.8449888	166.54	Sat Dec 17 12:27:00 2016
-65.1146393	-10.8452015	167.14	Sat Dec 17 12:27:10 2016
-65.1146545	-10.8453550	166.86	Sat Dec 17 12:27:20 2016
-65.1146469	-10.8453560	166.84	Sat Dec 17 12:27:30 2016
-65.1146469	-10.8453569	166.85	Sat Dec 17 12:27:40 2016
-65.1146469	-10.8453903	167.08	Sat Dec 17 12:27:50 2016
-65.1146240	-10.8453941	167.19	Sat Dec 17 12:28:00 2016
-65.1146851	-10.8454409	167.03	Sat Dec 17 12:28:10 2016
-65.1146927	-10.8454332	167.61	Sat Dec 17 12:28:20 2016
-65.1146469	-10.8453798	167.78	Sat Dec 17 12:28:30 2016
-65.1146927	-10.8454266	167.86	Sat Dec 17 12:28:40 2016
-65.1146927	-10.8454542	168.39	Sat Dec 17 12:28:50 2016
-65.1146164	-10.8454456	169.30	Sat Dec 17 12:29:00 2016
-65.1145630	-10.8454323	170.09	Sat Dec 17 12:29:10 2016
-65.1145554	-10.8454304	170.07	Sat Dec 17 12:29:20 2016
-65.1145477	-10.8454285	170.28	Sat Dec 17 12:29:30 2016
-65.1144791	-10.8454046	171.66	Sat Dec 17 12:29:40 2016
-65.1144485	-10.8453617	171.64	Sat Dec 17 12:29:50 2016
-65.1144180	-10.8454199	171.87	Sat Dec 17 12:30:00 2016
-65.1143951	-10.8454943	173.10	Sat Dec 17 12:30:10 2016
-65.1143646	-10.8454895	173.25	Sat Dec 17 12:30:20 2016
-65.1143417	-10.8453970	172.63	Sat Dec 17 12:30:30 2016
-65.1143265	-10.8453207	172.02	Sat Dec 17 12:30:40 2016
-65.1142960	-10.8453131	172.12	Sat Dec 17 12:30:50 2016
-65.1143112	-10.8452959	172.83	Sat Dec 17 12:31:00 2016
-65.1143112	-10.8452816	172.97	Sat Dec 17 12:31:10 2016
-65.1143341	-10.8452816	173.28	Sat Dec 17 12:31:20 2016
-65.1143417	-10.8452835	173.29	Sat Dec 17 12:31:30 2016
-65.1144409	-10.8453207	173.20	Sat Dec 17 12:31:40 2016
-65.1144485	-10.8453197	173.16	Sat Dec 17 12:31:50 2016
-65.1144409	-10.8453169	173.15	Sat Dec 17 12:32:00 2016
-65.1144333	-10.8453083	173.14	Sat Dec 17 12:32:10 2016
-65.1144714	-10.8453064	173.08	Sat Dec 17 12:32:20 2016
-65.1145020	-10.8452921	173.16	Sat Dec 17 12:32:30 2016
-65.1144943	-10.8452911	173.14	Sat Dec 17 12:32:40 2016
-65.1145096	-10.8452930	173.25	Sat Dec 17 12:32:50 2016
-65.1145935	-10.8452759	173.53	Sat Dec 17 12:33:00 2016
-65.1146393	-10.8452921	175.56	Sat Dec 17 12:33:10 2016
-65.1146393	-10.8452997	176.29	Sat Dec 17 12:33:20 2016
-65.1145859	-10.8453417	176.41	Sat Dec 17 12:33:30 2016
-65.1145248	-10.8453436	176.38	Sat Dec 17 12:33:40 2016
-65.1145401	-10.8453503	176.67	Sat Dec 17 12:33:50 2016
-65.1145935	-10.8453875	177.48	Sat Dec 17 12:34:00 2016
-65.1145782	-10.8453894	177.61	Sat Dec 17 12:34:10 2016
-65.1144791	-10.8454103	176.96	Sat Dec 17 12:34:20 2016
-65.1143875	-10.8454323	177.08	Sat Dec 17 12:34:30 2016
-65.1143494	-10.8454609	176.66	Sat Dec 17 12:34:40 2016
-65.1143112	-10.8454103	175.73	Sat Dec 17 12:34:50 2016
-65.1142197	-10.8453951	174.97	Sat Dec 17 12:35:00 2016
-65.1141586	-10.8454266	173.50	Sat Dec 17 12:35:10 2016
-65.1141434	-10.8454361	173.73	Sat Dec 17 12:35:20 2016
-65.1141205	-10.8454819	173.71	Sat Dec 17 12:35:30 2016
-65.1140518	-10.8455763	173.95	Sat Dec 17 12:35:40 2016
-65.1139832	-10.8456392	172.79	Sat Dec 17 12:35:50 2016
-65.1139755	-10.8456392	172.65	Sat Dec 17 12:36:00 2016
-65.1138992	-10.8456278	172.11	Sat Dec 17 12:36:10 2016
-65.1138611	-10.8456526	172.16	Sat Dec 17 12:36:20 2016
-65.1138611	-10.8456535	172.06	Sat Dec 17 12:36:30 2016
-65.1138611	-10.8456545	172.12	Sat Dec 17 12:36:40 2016
-65.1138306	-10.8456678	172.19	Sat Dec 17 12:36:50 2016
-65.1138077	-10.8457041	171.71	Sat Dec 17 12:37:00 2016
-65.1138153	-10.8457088	171.73	Sat Dec 17 12:37:10 2016
-65.1138153	-10.8457098	171.73	Sat Dec 17 12:37:20 2016
-65.1138153	-10.8457098	171.70	Sat Dec 17 12:37:30 2016
-65.1138153	-10.8457108	171.66	Sat Dec 17 12:37:40 2016
-65.1138306	-10.8457241	171.47	Sat Dec 17 12:37:50 2016
-65.1138229	-10.8457260	171.39	Sat Dec 17 12:38:00 2016
-65.1138077	-10.8457575	171.74	Sat Dec 17 12:38:10 2016
-65.1137543	-10.8458118	171.96	Sat Dec 17 12:38:20 2016
-65.1138153	-10.8458071	172.32	Sat Dec 17 12:38:30 2016
-65.1138306	-10.8458033	172.21	Sat Dec 17 12:38:40 2016
-65.1138382	-10.8458052	172.17	Sat Dec 17 12:38:50 2016
-65.1138382	-10.8457890	171.56	Sat Dec 17 12:39:00 2016
-65.1138382	-10.8457718	171.30	Sat Dec 17 12:39:10 2016
-65.1138763	-10.8457623	171.19	Sat Dec 17 12:39:20 2016
-65.1138535	-10.8457851	171.14	Sat Dec 17 12:39:30 2016
-65.1138153	-10.8458109	171.92	Sat Dec 17 12:39:40 2016
-65.1137848	-10.8457737	171.54	Sat Dec 17 12:39:50 2016
-65.1137848	-10.8457518	171.14	Sat Dec 17 12:40:00 2016
-65.1138077	-10.8457308	172.02	Sat Dec 17 12:40:10 2016
-65.1137619	-10.8457355	170.92	Sat Dec 17 12:40:20 2016
-65.1137772	-10.8457565	170.88	Sat Dec 17 12:40:30 2016
-65.1137848	-10.8457928	170.61	Sat Dec 17 12:40:40 2016
-65.1137848	-10.8458500	169.38	Sat Dec 17 12:40:50 2016
-65.1137619	-10.8458652	169.90	Sat Dec 17 12:41:00 2016
-65.1137619	-10.8458853	169.97	Sat Dec 17 12:41:10 2016
-65.1137466	-10.8459358	169.89	Sat Dec 17 12:41:20 2016
-65.1137466	-10.8459396	169.91	Sat Dec 17 12:41:30 2016
-65.1137390	-10.8459415	169.91	Sat Dec 17 12:41:40 2016
-65.1136322	-10.8460588	169.27	Sat Dec 17 12:41:50 2016
-65.1135864	-10.8461189	168.23	Sat Dec 17 12:42:00 2016
-65.1135406	-10.8462057	166.23	Sat Dec 17 12:42:10 2016
-65.1135254	-10.8462429	165.70	Sat Dec 17 12:42:20 2016
-65.1135254	-10.8462439	165.64	Sat Dec 17 12:42:30 2016
-65.1135178	-10.8462868	166.10	Sat Dec 17 12:42:40 2016
-65.1134796	-10.8463774	165.77	Sat Dec 17 12:42:50 2016
-65.1134949	-10.8463984	165.75	Sat Dec 17 12:43:00 2016
-65.1135406	-10.8464184	165.83	Sat Dec 17 12:43:10 2016
-65.1135559	-10.8464146	165.94	Sat Dec 17 12:43:20 2016
-65.1135559	-10.8464174	165.99	Sat Dec 17 12:43:30 2016
-65.1135178	-10.8464441	166.00	Sat Dec 17 12:43:40 2016
-65.1134415	-10.8464985	166.90	Sat Dec 17 12:43:50 2016
-65.1134415	-10.8465109	167.05	Sat Dec 17 12:44:00 2016
-65.1134415	-10.8465147	167.10	Sat Dec 17 12:44:10 2016
-65.1133957	-10.8465166	167.14	Sat Dec 17 12:44:20 2016
-65.1133957	-10.8465157	167.16	Sat Dec 17 12:44:30 2016
-65.1134109	-10.8465204	167.17	Sat Dec 17 12:44:40 2016
-65.1134033	-10.8465223	167.19	Sat Dec 17 12:44:50 2016
-65.1134338	-10.8465786	168.19	Sat Dec 17 12:45:00 2016
-65.1134491	-10.8466387	168.40	Sat Dec 17 12:45:10 2016
-65.1134033	-10.8466740	168.52	Sat Dec 17 12:45:20 2016
-65.1132736	-10.8467426	168.82	Sat Dec 17 12:45:30 2016
-65.1132431	-10.8467741	168.26	Sat Dec 17 12:45:40 2016
-65.1132584	-10.8468542	167.93	Sat Dec 17 12:45:50 2016
-65.1131973	-10.8468304	168.21	Sat Dec 17 12:46:00 2016
-65.1131592	-10.8468380	168.45	Sat Dec 17 12:46:10 2016
-65.1131592	-10.8468370	168.58	Sat Dec 17 12:46:20 2016
-65.1132660	-10.8468533	168.91	Sat Dec 17 12:46:30 2016
-65.1133423	-10.8468571	169.52	Sat Dec 17 12:46:40 2016
-65.1133118	-10.8468552	169.59	Sat Dec 17 12:46:50 2016
-65.1132889	-10.8468809	169.96	Sat Dec 17 12:47:00 2016
-65.1132660	-10.8468981	173.26	Sat Dec 17 12:47:10 2016
-65.1132584	-10.8469067	173.67	Sat Dec 17 12:47:20 2016
-65.1132660	-10.8469076	173.71	Sat Dec 17 12:47:30 2016
-65.1131897	-10.8468828	173.58	Sat Dec 17 12:47:40 2016
-65.1131134	-10.8468122	174.34	Sat Dec 17 12:47:50 2016
-65.1130905	-10.8468018	175.06	Sat Dec 17 12:48:00 2016
-65.1130219	-10.8467970	175.76	Sat Dec 17 12:48:10 2016
-65.1129761	-10.8467779	176.10	Sat Dec 17 12:48:20 2016
-65.1129456	-10.8467188	176.55	Sat Dec 17 12:48:30 2016
-65.1129456	-10.8467159	176.59	Sat Dec 17 12:48:40 2016
-65.1129227	-10.8465090	174.89	Sat Dec 17 12:48:50 2016
-65.1129074	-10.8463402	173.44	Sat Dec 17 12:49:00 2016
-65.1128387	-10.8462734	173.95	Sat Dec 17 12:49:10 2016
-65.1128769	-10.8461676	172.64	Sat Dec 17 12:49:20 2016
-65.1128693	-10.8460722	171.86	Sat Dec 17 12:49:30 2016
-65.1129074	-10.8459902	169.72	Sat Dec 17 12:49:40 2016
-65.1128540	-10.8459473	167.99	Sat Dec 17 12:49:50 2016
-65.1128387	-10.8458424	167.89	Sat Dec 17 12:50:00 2016
-65.1128769	-10.8457537	166.56	Sat Dec 17 12:50:10 2016
-65.1128540	-10.8457108	166.21	Sat Dec 17 12:50:20 2016
-65.1128006	-10.8456497	167.08	Sat Dec 17 12:50:30 2016
-65.1127625	-10.8456564	167.94	Sat Dec 17 12:50:40 2016
-65.1127319	-10.8455858	168.15	Sat Dec 17 12:50:50 2016
-65.1127472	-10.8455877	168.07	Sat Dec 17 12:51:00 2016
-65.1128464	-10.8456287	167.50	Sat Dec 17 12:51:10 2016
-65.1129227	-10.8456907	167.46	Sat Dec 17 12:51:20 2016
-65.1130219	-10.8457193	166.57	Sat Dec 17 12:51:30 2016
-65.1131058	-10.8457756	164.68	Sat Dec 17 12:51:40 2016
-65.1131973	-10.8458452	161.74	Sat Dec 17 12:51:50 2016
-65.1132507	-10.8459330	159.84	Sat Dec 17 12:52:00 2016
-65.1133194	-10.8460131	158.04	Sat Dec 17 12:52:10 2016
-65.1133957	-10.8460617	156.62	Sat Dec 17 12:52:20 2016
-65.1134567	-10.8461075	154.90	Sat Dec 17 12:52:30 2016
-65.1135025	-10.8461876	153.88	Sat Dec 17 12:52:40 2016
-65.1135559	-10.8462334	152.56	Sat Dec 17 12:52:50 2016
-65.1135559	-10.8462934	151.42	Sat Dec 17 12:53:00 2016
-65.1135941	-10.8463583	150.91	Sat Dec 17 12:53:10 2016
-65.1136093	-10.8463707	150.50	Sat Dec 17 12:53:20 2016
-65.1136322	-10.8463926	149.46	Sat Dec 17 12:53:30 2016
-65.1136398	-10.8464365	149.61	Sat Dec 17 12:53:40 2016
-65.1136398	-10.8464918	149.72	Sat Dec 17 12:53:50 2016
-65.1136017	-10.8465471	149.78	Sat Dec 17 12:54:00 2016
-65.1135941	-10.8465805	149.52	Sat Dec 17 12:54:10 2016
-65.1135712	-10.8466244	150.45	Sat Dec 17 12:54:20 2016
-65.1135559	-10.8466492	150.19	Sat Dec 17 12:54:30 2016
-65.1135330	-10.8466883	151.65	Sat Dec 17 12:54:40 2016
-65.1135406	-10.8467131	152.42	Sat Dec 17 12:54:50 2016
-65.1135864	-10.8467464	153.65	Sat Dec 17 12:55:00 2016
-65.1136017	-10.8467550	154.27	Sat Dec 17 12:55:10 2016
-65.1135712	-10.8468285	155.81	Sat Dec 17 12:55:20 2016
-65.1136093	-10.8468199	158.76	Sat Dec 17 12:55:30 2016
-65.1136551	-10.8468275	160.33	Sat Dec 17 12:55:40 2016
-65.1136246	-10.8468533	161.48	Sat Dec 17 12:55:50 2016
-65.1135788	-10.8468418	162.64	Sat Dec 17 12:56:00 2016
-65.1135025	-10.8468447	165.56	Sat Dec 17 12:56:10 2016
-65.1134567	-10.8468504	167.86	Sat Dec 17 12:56:20 2016
-65.1134567	-10.8467617	170.64	Sat Dec 17 12:56:30 2016
-65.1134567	-10.8466797	172.11	Sat Dec 17 12:56:40 2016
-65.1134720	-10.8465881	174.79	Sat Dec 17 12:56:50 2016
-65.1134949	-10.8465166	177.04	Sat Dec 17 12:57:00 2016
-65.1135406	-10.8464394	178.49	Sat Dec 17 12:57:10 2016
-65.1135788	-10.8463688	179.85	Sat Dec 17 12:57:20 2016
-65.1136322	-10.8463392	182.17	Sat Dec 17 12:57:30 2016
-65.1136398	-10.8463192	183.02	Sat Dec 17 12:57:40 2016
-65.1136017	-10.8462782	184.69	Sat Dec 17 12:57:50 2016
-65.1135635	-10.8462296	186.10	Sat Dec 17 12:58:00 2016
-65.1135559	-10.8461933	187.08	Sat Dec 17 12:58:10 2016
-65.1134796	-10.8461599	185.12	Sat Dec 17 12:58:20 2016
-65.1134262	-10.8461046	183.84	Sat Dec 17 12:58:30 2016
-65.1133499	-10.8460388	182.82	Sat Dec 17 12:58:40 2016
-65.1133194	-10.8459263	180.64	Sat Dec 17 12:58:50 2016
-65.1133728	-10.8458405	179.09	Sat Dec 17 12:59:00 2016
-65.1134567	-10.8457689	177.62	Sat Dec 17 12:59:10 2016
-65.1135559	-10.8456860	173.74	Sat Dec 17 12:59:20 2016
-65.1136703	-10.8456469	171.24	Sat Dec 17 12:59:30 2016
-65.1137466	-10.8456411	170.36	Sat Dec 17 12:59:40 2016
-65.1137466	-10.8456354	170.35	Sat Dec 17 12:59:50 2016
-65.1137543	-10.8456030	169.72	Sat Dec 17 13:00:00 2016
-65.1137848	-10.8455868	169.40	Sat Dec 17 13:00:10 2016
-65.1138611	-10.8456602	169.10	Sat Dec 17 13:00:20 2016
-65.1139145	-10.8456774	169.15	Sat Dec 17 13:00:30 2016
-65.1139603	-10.8456192	169.57	Sat Dec 17 13:00:40 2016
-65.1139297	-10.8456039	170.24	Sat Dec 17 13:00:50 2016
-65.1139374	-10.8455896	170.54	Sat Dec 17 13:01:00 2016
-65.1139984	-10.8454790	171.07	Sat Dec 17 13:01:10 2016
-65.1140366	-10.8453760	171.36	Sat Dec 17 13:01:20 2016
-65.1141129	-10.8452740	171.22	Sat Dec 17 13:01:30 2016
-65.1142349	-10.8452377	171.79	Sat Dec 17 13:01:40 2016
-65.1143417	-10.8452301	172.59	Sat Dec 17 13:01:50 2016
-65.1144028	-10.8452520	172.54	Sat Dec 17 13:02:00 2016
-65.1144333	-10.8453150	172.67	Sat Dec 17 13:02:10 2016
-65.1144409	-10.8453436	172.63	Sat Dec 17 13:02:20 2016
-65.1144409	-10.8453560	173.07	Sat Dec 17 13:02:30 2016
-65.1144485	-10.8453712	173.61	Sat Dec 17 13:02:40 2016
-65.1144409	-10.8453751	174.07	Sat Dec 17 13:02:50 2016
-65.1144409	-10.8453817	174.55	Sat Dec 17 13:03:00 2016
-65.1144485	-10.8453903	175.10	Sat Dec 17 13:03:10 2016
-65.1144562	-10.8453932	175.69	Sat Dec 17 13:03:20 2016
-65.1144638	-10.8454018	176.37	Sat Dec 17 13:03:30 2016
-65.1144485	-10.8454113	176.78	Sat Dec 17 13:03:40 2016
-65.1144180	-10.8454142	176.32	Sat Dec 17 13:03:50 2016
-65.1144333	-10.8453999	175.80	Sat Dec 17 13:04:00 2016
-65.1144333	-10.8454056	175.98	Sat Dec 17 13:04:10 2016
-65.1144409	-10.8454084	176.22	Sat Dec 17 13:04:20 2016
-65.1144409	-10.8454094	176.23	Sat Dec 17 13:04:30 2016
-65.1144409	-10.8454094	176.19	Sat Dec 17 13:04:40 2016
-65.1144333	-10.8454103	176.14	Sat Dec 17 13:04:50 2016
-65.1144333	-10.8454113	176.04	Sat Dec 17 13:05:00 2016
-65.1144333	-10.8454123	176.02	Sat Dec 17 13:05:10 2016
-65.1144333	-10.8454123	176.09	Sat Dec 17 13:05:20 2016
-65.1144333	-10.8454123	176.11	Sat Dec 17 13:05:30 2016
-65.1144333	-10.8454132	176.18	Sat Dec 17 13:05:40 2016
-65.1144409	-10.8454170	176.23	Sat Dec 17 13:05:50 2016
-65.1144409	-10.8454294	176.30	Sat Dec 17 13:06:00 2016
-65.1144409	-10.8454437	176.02	Sat Dec 17 13:06:10 2016
-65.1144409	-10.8454618	175.77	Sat Dec 17 13:06:20 2016
-65.1144409	-10.8454752	175.77	Sat Dec 17 13:06:30 2016
-65.1144485	-10.8454828	175.97	Sat Dec 17 13:06:40 2016
-65.1144485	-10.8454847	176.19	Sat Dec 17 13:06:50 2016
-65.1144409	-10.8454914	176.31	Sat Dec 17 13:07:00 2016
-65.1144257	-10.8454895	176.35	Sat Dec 17 13:07:10 2016
-65.1144257	-10.8454514	177.49	Sat Dec 17 13:07:20 2016
-65.1144257	-10.8454151	178.66	Sat Dec 17 13:07:30 2016
-65.1144485	-10.8454189	176.58	Sat Dec 17 13:07:40 2016
-65.1144485	-10.8454170	176.00	Sat Dec 17 13:07:50 2016
-65.1144485	-10.8454199	176.20	Sat Dec 17 13:08:00 2016
-65.1144257	-10.8454437	176.34	Sat Dec 17 13:08:10 2016
-65.1144180	-10.8454523	175.68	Sat Dec 17 13:08:20 2016
-65.1144180	-10.8454599	175.65	Sat Dec 17 13:08:30 2016
-65.1144333	-10.8454714	175.64	Sat Dec 17 13:08:40 2016
-65.1144409	-10.8454752	175.60	Sat Dec 17 13:08:50 2016
-65.1144485	-10.8454733	175.47	Sat Dec 17 13:09:00 2016
-65.1144562	-10.8454771	175.03	Sat Dec 17 13:09:10 2016
-65.1144562	-10.8454762	174.77	Sat Dec 17 13:09:20 2016
-65.1144562	-10.8454742	174.77	Sat Dec 17 13:09:30 2016
-65.1144562	-10.8454723	174.81	Sat Dec 17 13:09:40 2016
-65.1144562	-10.8454638	174.94	Sat Dec 17 13:09:50 2016
-65.1144485	-10.8454456	175.14	Sat Dec 17 13:10:00 2016
-65.1144562	-10.8454285	175.61	Sat Dec 17 13:10:10 2016
-65.1144562	-10.8454170	176.19	Sat Dec 17 13:10:20 2016
-65.1144714	-10.8454113	176.96	Sat Dec 17 13:10:30 2016
-65.1144867	-10.8454065	178.05	Sat Dec 17 13:10:40 2016
-65.1145020	-10.8453932	179.50	Sat Dec 17 13:10:50 2016
-65.1145096	-10.8453960	180.45	Sat Dec 17 13:11:00 2016
-65.1145020	-10.8454094	181.63	Sat Dec 17 13:11:10 2016
-65.1145096	-10.8454180	183.05	Sat Dec 17 13:11:20 2016
-65.1145020	-10.8454399	184.25	Sat Dec 17 13:11:30 2016
-65.1144867	-10.8454332	185.43	Sat Dec 17 13:11:40 2016
-65.1144867	-10.8454418	186.59	Sat Dec 17 13:11:50 2016
-65.1144867	-10.8454409	187.80	Sat Dec 17 13:12:00 2016
-65.1144867	-10.8454390	188.16	Sat Dec 17 13:12:10 2016
-65.1144867	-10.8454256	188.19	Sat Dec 17 13:12:20 2016
-65.1144714	-10.8453655	191.52	Sat Dec 17 13:12:30 2016
-65.1144638	-10.8453484	191.76	Sat Dec 17 13:12:40 2016
-65.1144638	-10.8453474	192.30	Sat Dec 17 13:12:50 2016
-65.1144638	-10.8453302	192.91	Sat Dec 17 13:13:00 2016
-65.1144485	-10.8453283	193.49	Sat Dec 17 13:13:10 2016
-65.1144409	-10.8453407	193.76	Sat Dec 17 13:13:20 2016
-65.1144485	-10.8453522	193.55	Sat Dec 17 13:13:30 2016
-65.1144485	-10.8453712	193.11	Sat Dec 17 13:13:40 2016
-65.1144485	-10.8453789	192.71	Sat Dec 17 13:13:50 2016
-65.1144485	-10.8453913	192.28	Sat Dec 17 13:14:00 2016
-65.1144409	-10.8454075	189.30	Sat Dec 17 13:14:10 2016
-65.1144333	-10.8454103	188.52	Sat Dec 17 13:14:20 2016
-65.1144409	-10.8453999	187.54	Sat Dec 17 13:14:30 2016
-65.1144714	-10.8453903	185.86	Sat Dec 17 13:14:40 2016
-65.1144714	-10.8453760	184.89	Sat Dec 17 13:14:50 2016
-65.1144791	-10.8453770	183.91	Sat Dec 17 13:15:00 2016
-65.1144791	-10.8453760	183.38	Sat Dec 17 13:15:10 2016
-65.1144791	-10.8453770	183.35	Sat Dec 17 13:15:20 2016
-65.1144791	-10.8453779	183.35	Sat Dec 17 13:15:30 2016
-65.1144791	-10.8453770	183.31	Sat Dec 17 13:15:40 2016
-65.1144791	-10.8453760	183.30	Sat Dec 17 13:15:50 2016
-65.1144791	-10.8453770	183.30	Sat Dec 17 13:16:00 2016
-65.1144791	-10.8453751	183.27	Sat Dec 17 13:16:10 2016
-65.1145020	-10.8453789	183.45	Sat Dec 17 13:16:20 2016
-65.1145325	-10.8453989	181.38	Sat Dec 17 13:16:30 2016
-65.1145554	-10.8454075	180.70	Sat Dec 17 13:16:40 2016
-65.1146317	-10.8454075	177.74	Sat Dec 17 13:16:50 2016
-65.1146851	-10.8454018	175.07	Sat Dec 17 13:17:00 2016
-65.1147003	-10.8453264	176.82	Sat Dec 17 13:17:10 2016
-65.1146851	-10.8453026	177.70	Sat Dec 17 13:17:20 2016
-65.1146927	-10.8453016	177.32	Sat Dec 17 13:17:30 2016
-65.1147003	-10.8453159	176.96	Sat Dec 17 13:17:40 2016
-65.1147156	-10.8453321	176.67	Sat Dec 17 13:17:50 2016
-65.1147690	-10.8454008	176.34	Sat Dec 17 13:18:00 2016
-65.1147919	-10.8454390	176.95	Sat Dec 17 13:18:10 2016
-65.1147919	-10.8454475	177.04	Sat Dec 17 13:18:20 2016
-65.1147919	-10.8454466	178.05	Sat Dec 17 13:18:30 2016
-65.1147842	-10.8454447	178.13	Sat Dec 17 13:18:40 2016
-65.1147690	-10.8454466	178.24	Sat Dec 17 13:18:50 2016
-65.1147537	-10.8454475	178.38	Sat Dec 17 13:19:00 2016
-65.1148300	-10.8454866	177.50	Sat Dec 17 13:19:10 2016
-65.1148453	-10.8455544	177.68	Sat Dec 17 13:19:20 2016
-65.1148529	-10.8456755	174.76	Sat Dec 17 13:19:30 2016
-65.1148758	-10.8457527	176.10	Sat Dec 17 13:19:40 2016
-65.1149445	-10.8458691	177.17	Sat Dec 17 13:19:50 2016
-65.1149673	-10.8459730	176.77	Sat Dec 17 13:20:00 2016
-65.1150055	-10.8460245	176.17	Sat Dec 17 13:20:10 2016
-65.1149826	-10.8461151	175.61	Sat Dec 17 13:20:20 2016
-65.1149826	-10.8461952	175.20	Sat Dec 17 13:20:30 2016
-65.1149826	-10.8462667	175.54	Sat Dec 17 13:20:40 2016
-65.1149292	-10.8463259	176.67	Sat Dec 17 13:20:50 2016
-65.1150055	-10.8463707	176.69	Sat Dec 17 13:21:00 2016
-65.1150436	-10.8464499	176.48	Sat Dec 17 13:21:10 2016
-65.1149826	-10.8464880	176.55	Sat Dec 17 13:21:20 2016
-65.1150208	-10.8464899	177.61	Sat Dec 17 13:21:30 2016
-65.1150970	-10.8464031	179.93	Sat Dec 17 13:21:40 2016
-65.1151352	-10.8464088	182.20	Sat Dec 17 13:21:50 2016
-65.1151733	-10.8464670	183.50	Sat Dec 17 13:22:00 2016
-65.1152344	-10.8465214	183.87	Sat Dec 17 13:22:10 2016
-65.1152496	-10.8465986	184.28	Sat Dec 17 13:22:20 2016
-65.1152802	-10.8466940	184.61	Sat Dec 17 13:22:30 2016
-65.1153183	-10.8467779	185.63	Sat Dec 17 13:22:40 2016
-65.1153488	-10.8468618	187.61	Sat Dec 17 13:22:50 2016
-65.1153717	-10.8469305	188.68	Sat Dec 17 13:23:00 2016
-65.1153793	-10.8469725	190.06	Sat Dec 17 13:23:10 2016
-65.1153717	-10.8470554	191.69	Sat Dec 17 13:23:20 2016
-65.1154175	-10.8471508	192.84	Sat Dec 17 13:23:30 2016
-65.1153793	-10.8471661	192.85	Sat Dec 17 13:23:40 2016
-65.1153793	-10.8471832	191.55	Sat Dec 17 13:23:50 2016
-65.1153870	-10.8471851	191.50	Sat Dec 17 13:24:00 2016
-65.1153641	-10.8471956	191.41	Sat Dec 17 13:24:10 2016
-65.1153336	-10.8472509	190.68	Sat Dec 17 13:24:20 2016
-65.1153336	-10.8472719	190.54	Sat Dec 17 13:24:30 2016
-65.1153488	-10.8472538	190.40	Sat Dec 17 13:24:40 2016
-65.1154022	-10.8472691	189.84	Sat Dec 17 13:24:50 2016
-65.1154404	-10.8472958	189.20	Sat Dec 17 13:25:00 2016
-65.1154556	-10.8472862	190.15	Sat Dec 17 13:25:10 2016
-65.1154633	-10.8473129	190.43	Sat Dec 17 13:25:20 2016
-65.1155014	-10.8473587	190.11	Sat Dec 17 13:25:30 2016
-65.1155243	-10.8473225	190.60	Sat Dec 17 13:25:40 2016
-65.1155396	-10.8472071	191.81	Sat Dec 17 13:25:50 2016
-65.1155396	-10.8471651	191.53	Sat Dec 17 13:26:00 2016
-65.1155243	-10.8471336	191.72	Sat Dec 17 13:26:10 2016
-65.1155548	-10.8471212	192.50	Sat Dec 17 13:26:20 2016
-65.1155853	-10.8470726	193.20	Sat Dec 17 13:26:30 2016
-65.1157227	-10.8470535	191.24	Sat Dec 17 13:26:40 2016
-65.1157837	-10.8470860	191.16	Sat Dec 17 13:26:50 2016
-65.1158676	-10.8471251	188.90	Sat Dec 17 13:27:00 2016
-65.1158676	-10.8471985	184.54	Sat Dec 17 13:27:10 2016
-65.1158676	-10.8472910	183.89	Sat Dec 17 13:27:20 2016
-65.1158905	-10.8473673	183.15	Sat Dec 17 13:27:30 2016
-65.1159286	-10.8473921	182.98	Sat Dec 17 13:27:40 2016
-65.1160049	-10.8474236	184.25	Sat Dec 17 13:27:50 2016
-65.1160355	-10.8475056	186.39	Sat Dec 17 13:28:00 2016
-65.1160736	-10.8475246	187.84	Sat Dec 17 13:28:10 2016
-65.1160889	-10.8475475	189.35	Sat Dec 17 13:28:20 2016
-65.1161118	-10.8476000	191.25	Sat Dec 17 13:28:30 2016
-65.1161728	-10.8477659	195.12	Sat Dec 17 13:28:40 2016
-65.1162491	-10.8478117	197.09	Sat Dec 17 13:28:50 2016
-65.1162720	-10.8478727	196.26	Sat Dec 17 13:29:00 2016
-65.1162033	-10.8479900	197.15	Sat Dec 17 13:29:10 2016
-65.1162186	-10.8480330	196.69	Sat Dec 17 13:29:20 2016
-65.1162109	-10.8480482	197.27	Sat Dec 17 13:29:30 2016
-65.1162186	-10.8480530	197.80	Sat Dec 17 13:29:40 2016
-65.1162796	-10.8480759	198.11	Sat Dec 17 13:29:50 2016
-65.1163254	-10.8481312	198.66	Sat Dec 17 13:30:00 2016
-65.1163406	-10.8481970	198.57	Sat Dec 17 13:30:10 2016
-65.1163635	-10.8482580	197.93	Sat Dec 17 13:30:20 2016
-65.1163940	-10.8482800	197.24	Sat Dec 17 13:30:30 2016
-65.1164322	-10.8483505	195.29	Sat Dec 17 13:30:40 2016
-65.1164474	-10.8483782	194.29	Sat Dec 17 13:30:50 2016
-65.1164551	-10.8483810	193.16	Sat Dec 17 13:31:00 2016
-65.1164932	-10.8484106	192.13	Sat Dec 17 13:31:10 2016
-65.1164780	-10.8485231	189.80	Sat Dec 17 13:31:20 2016
-65.1165085	-10.8485537	189.63	Sat Dec 17 13:31:30 2016
-65.1164932	-10.8485584	189.50	Sat Dec 17 13:31:40 2016
-65.1165009	-10.8485727	189.41	Sat Dec 17 13:31:50 2016
-65.1164398	-10.8486109	189.31	Sat Dec 17 13:32:00 2016
-65.1163483	-10.8485889	188.77	Sat Dec 17 13:32:10 2016
-65.1162720	-10.8485422	188.52	Sat Dec 17 13:32:20 2016
-65.1162186	-10.8485088	186.85	Sat Dec 17 13:32:30 2016
-65.1161880	-10.8485270	187.64	Sat Dec 17 13:32:40 2016
-65.1161041	-10.8485374	185.95	Sat Dec 17 13:32:50 2016
-65.1160049	-10.8485537	185.91	Sat Dec 17 13:33:00 2016
-65.1159744	-10.8485613	185.31	Sat Dec 17 13:33:10 2016
-65.1159744	-10.8485603	185.31	Sat Dec 17 13:33:20 2016
-65.1160126	-10.8485785	185.13	Sat Dec 17 13:33:30 2016
-65.1160812	-10.8486271	183.77	Sat Dec 17 13:33:40 2016
-65.1160812	-10.8486519	183.10	Sat Dec 17 13:33:50 2016
-65.1160812	-10.8486519	182.87	Sat Dec 17 13:34:00 2016
-65.1160278	-10.8485212	182.64	Sat Dec 17 13:34:10 2016
-65.1159592	-10.8484964	182.64	Sat Dec 17 13:34:20 2016
-65.1159515	-10.8484077	182.47	Sat Dec 17 13:34:30 2016
-65.1159286	-10.8483877	182.38	Sat Dec 17 13:34:40 2016
-65.1159821	-10.8483524	181.69	Sat Dec 17 13:34:50 2016
-65.1160202	-10.8483410	177.94	Sat Dec 17 13:35:00 2016
-65.1160355	-10.8483582	177.77	Sat Dec 17 13:35:10 2016
-65.1160431	-10.8483486	177.13	Sat Dec 17 13:35:20 2016
-65.1160431	-10.8483372	176.41	Sat Dec 17 13:35:30 2016
-65.1160812	-10.8484116	176.39	Sat Dec 17 13:35:40 2016
-65.1161194	-10.8484507	173.77	Sat Dec 17 13:35:50 2016
-65.1161270	-10.8484621	172.04	Sat Dec 17 13:36:00 2016
-65.1160812	-10.8484640	170.59	Sat Dec 17 13:36:10 2016
-65.1160660	-10.8484859	169.75	Sat Dec 17 13:36:20 2016
-65.1161346	-10.8485403	170.43	Sat Dec 17 13:36:30 2016
-65.1161423	-10.8485670	169.64	Sat Dec 17 13:36:40 2016
-65.1161652	-10.8486004	169.89	Sat Dec 17 13:36:50 2016
-65.1162186	-10.8486567	171.34	Sat Dec 17 13:37:00 2016
-65.1162720	-10.8487015	172.03	Sat Dec 17 13:37:10 2016
-65.1162872	-10.8487358	172.59	Sat Dec 17 13:37:20 2016
-65.1162338	-10.8487959	172.69	Sat Dec 17 13:37:30 2016
-65.1162109	-10.8487883	173.11	Sat Dec 17 13:37:40 2016
-65.1161423	-10.8487158	173.73	Sat Dec 17 13:37:50 2016
-65.1161118	-10.8487272	173.80	Sat Dec 17 13:38:00 2016
-65.1160736	-10.8487425	174.23	Sat Dec 17 13:38:10 2016
-65.1160431	-10.8487339	174.94	Sat Dec 17 13:38:20 2016
-65.1159973	-10.8487606	175.68	Sat Dec 17 13:38:30 2016
-65.1160126	-10.8488083	176.66	Sat Dec 17 13:38:40 2016
-65.1160355	-10.8488541	177.06	Sat Dec 17 13:38:50 2016
-65.1160660	-10.8489103	178.03	Sat Dec 17 13:39:00 2016
-65.1161041	-10.8489285	176.97	Sat Dec 17 13:39:10 2016
-65.1161041	-10.8489695	175.32	Sat Dec 17 13:39:20 2016
-65.1160889	-10.8489656	174.93	Sat Dec 17 13:39:30 2016
-65.1160049	-10.8489323	175.58	Sat Dec 17 13:39:40 2016
-65.1159668	-10.8488569	175.73	Sat Dec 17 13:39:50 2016
-65.1160355	-10.8486881	173.92	Sat Dec 17 13:40:00 2016
-65.1160507	-10.8486176	173.45	Sat Dec 17 13:40:10 2016
-65.1159897	-10.8486500	172.58	Sat Dec 17 13:40:20 2016
-65.1159515	-10.8486776	172.97	Sat Dec 17 13:40:30 2016
-65.1159439	-10.8486738	172.95	Sat Dec 17 13:40:40 2016
-65.1159439	-10.8485374	171.50	Sat Dec 17 13:40:50 2016
-65.1159744	-10.8484545	170.48	Sat Dec 17 13:41:00 2016
-65.1159973	-10.8483858	169.57	Sat Dec 17 13:41:10 2016
-65.1160126	-10.8483486	169.64	Sat Dec 17 13:41:20 2016
-65.1160126	-10.8483334	169.24	Sat Dec 17 13:41:30 2016
-65.1159744	-10.8482676	167.98	Sat Dec 17 13:41:40 2016
-65.1159592	-10.8482447	167.02	Sat Dec 17 13:41:50 2016
-65.1159668	-10.8482437	166.51	Sat Dec 17 13:42:00 2016
-65.1159592	-10.8481903	164.71	Sat Dec 17 13:42:10 2016
-65.1159515	-10.8481750	162.55	Sat Dec 17 13:42:20 2016
-65.1159439	-10.8481169	160.73	Sat Dec 17 13:42:30 2016
-65.1159363	-10.8480177	157.38	Sat Dec 17 13:42:40 2016
-65.1159286	-10.8480015	155.13	Sat Dec 17 13:42:50 2016
-65.1159058	-10.8479109	153.23	Sat Dec 17 13:43:00 2016
-65.1158752	-10.8478441	153.72	Sat Dec 17 13:43:10 2016
-65.1157761	-10.8477507	154.77	Sat Dec 17 13:43:20 2016
-65.1157379	-10.8476706	154.12	Sat Dec 17 13:43:30 2016
-65.1157303	-10.8476334	153.28	Sat Dec 17 13:43:40 2016
-65.1157303	-10.8475933	152.86	Sat Dec 17 13:43:50 2016
-65.1156769	-10.8475084	155.30	Sat Dec 17 13:44:00 2016
-65.1156311	-10.8474140	155.36	Sat Dec 17 13:44:10 2016
-65.1155853	-10.8473864	153.06	Sat Dec 17 13:44:20 2016
-65.1155777	-10.8473549	155.28	Sat Dec 17 13:44:30 2016
-65.1155472	-10.8473482	155.27	Sat Dec 17 13:44:40 2016
-65.1154785	-10.8473492	158.53	Sat Dec 17 13:44:50 2016
-65.1154633	-10.8473339	158.98	Sat Dec 17 13:45:00 2016
-65.1154404	-10.8473244	159.68	Sat Dec 17 13:45:10 2016
-65.1153412	-10.8473816	163.14	Sat Dec 17 13:45:20 2016
-65.1153107	-10.8473701	165.78	Sat Dec 17 13:45:30 2016
-65.1152039	-10.8473320	167.50	Sat Dec 17 13:45:40 2016
-65.1151352	-10.8473358	169.64	Sat Dec 17 13:45:50 2016
-65.1151199	-10.8472996	171.59	Sat Dec 17 13:46:00 2016
-65.1151123	-10.8472662	172.58	Sat Dec 17 13:46:10 2016
-65.1151810	-10.8472157	173.18	Sat Dec 17 13:46:20 2016
-65.1152191	-10.8471432	174.81	Sat Dec 17 13:46:30 2016
-65.1152191	-10.8470879	175.54	Sat Dec 17 13:46:40 2016
-65.1152191	-10.8470469	175.71	Sat Dec 17 13:46:50 2016
-65.1152420	-10.8469992	174.75	Sat Dec 17 13:47:00 2016
-65.1152344	-10.8468933	175.32	Sat Dec 17 13:47:10 2016
-65.1151962	-10.8467903	175.79	Sat Dec 17 13:47:20 2016
-65.1151581	-10.8466816	177.41	Sat Dec 17 13:47:30 2016
-65.1150589	-10.8466167	178.27	Sat Dec 17 13:47:40 2016
-65.1150284	-10.8465672	179.30	Sat Dec 17 13:47:50 2016
-65.1149979	-10.8465366	180.07	Sat Dec 17 13:48:00 2016
-65.1149979	-10.8464785	180.39	Sat Dec 17 13:48:10 2016
-65.1149368	-10.8464222	181.43	Sat Dec 17 13:48:20 2016
-65.1148682	-10.8463659	182.36	Sat Dec 17 13:48:30 2016
-65.1148071	-10.8462715	183.11	Sat Dec 17 13:48:40 2016
-65.1146927	-10.8462229	184.00	Sat Dec 17 13:48:50 2016
-65.1146774	-10.8461361	185.56	Sat Dec 17 13:49:00 2016
-65.1146317	-10.8460569	186.63	Sat Dec 17 13:49:10 2016
-65.1146240	-10.8459663	187.20	Sat Dec 17 13:49:20 2016
-65.1146317	-10.8459215	186.97	Sat Dec 17 13:49:30 2016
-65.1146317	-10.8458290	186.89	Sat Dec 17 13:49:40 2016
-65.1145782	-10.8457499	186.58	Sat Dec 17 13:49:50 2016
-65.1145401	-10.8456917	186.10	Sat Dec 17 13:50:00 2016
-65.1144943	-10.8455877	185.60	Sat Dec 17 13:50:10 2016
-65.1145248	-10.8454885	184.20	Sat Dec 17 13:50:20 2016
-65.1145325	-10.8453875	183.15	Sat Dec 17 13:50:30 2016
-65.1145782	-10.8452902	182.32	Sat Dec 17 13:50:40 2016
-65.1146240	-10.8452463	181.11	Sat Dec 17 13:50:50 2016
-65.1146164	-10.8452215	181.02	Sat Dec 17 13:51:00 2016
-65.1146240	-10.8452272	180.95	Sat Dec 17 13:51:10 2016
-65.1146393	-10.8452740	180.12	Sat Dec 17 13:51:20 2016
-65.1146774	-10.8453131	180.04	Sat Dec 17 13:51:30 2016
-65.1147385	-10.8453712	177.97	Sat Dec 17 13:51:40 2016
-65.1147690	-10.8454456	176.43	Sat Dec 17 13:51:50 2016
-65.1147842	-10.8454485	175.75	Sat Dec 17 13:52:00 2016
-65.1147156	-10.8453703	175.46	Sat Dec 17 13:52:10 2016
-65.1146393	-10.8453341	175.57	Sat Dec 17 13:52:20 2016
-65.1146469	-10.8452864	173.58	Sat Dec 17 13:52:30 2016
-65.1146698	-10.8452673	172.85	Sat Dec 17 13:52:40 2016
-65.1146927	-10.8452206	172.34	Sat Dec 17 13:52:50 2016
-65.1146851	-10.8452120	171.88	Sat Dec 17 13:53:00 2016
-65.1146774	-10.8451929	171.80	Sat Dec 17 13:53:10 2016
-65.1146927	-10.8452005	172.13	Sat Dec 17 13:53:20 2016
-65.1147003	-10.8452015	171.66	Sat Dec 17 13:53:30 2016
-65.1146927	-10.8452082	171.27	Sat Dec 17 13:53:40 2016
-65.1146851	-10.8452082	170.88	Sat Dec 17 13:53:50 2016
-65.1146927	-10.8451920	170.52	Sat Dec 17 13:54:00 2016
-65.1147614	-10.8451643	170.84	Sat Dec 17 13:54:10 2016
-65.1147461	-10.8451920	172.25	Sat Dec 17 13:54:20 2016
-65.1147766	-10.8451729	172.34	Sat Dec 17 13:54:30 2016
-65.1147614	-10.8451872	171.73	Sat Dec 17 13:54:40 2016
-65.1147614	-10.8451958	171.51	Sat Dec 17 13:54:50 2016
-65.1147614	-10.8451948	171.34	Sat Dec 17 13:55:00 2016
-65.1147614	-10.8451939	171.29	Sat Dec 17 13:55:10 2016
-65.1147766	-10.8451929	171.20	Sat Dec 17 13:55:20 2016
-65.1147842	-10.8451920	171.09	Sat Dec 17 13:55:30 2016
-65.1147842	-10.8451920	171.10	Sat Dec 17 13:55:40 2016
-65.1147766	-10.8451920	171.10	Sat Dec 17 13:55:50 2016
-65.1147766	-10.8451920	171.11	Sat Dec 17 13:56:00 2016
-65.1147690	-10.8451939	171.13	Sat Dec 17 13:56:10 2016
-65.1146545	-10.8452415	171.90	Sat Dec 17 13:56:20 2016
-65.1145935	-10.8452549	171.13	Sat Dec 17 13:56:30 2016
-65.1145935	-10.8452835	170.36	Sat Dec 17 13:56:40 2016
-65.1146011	-10.8452835	170.19	Sat Dec 17 13:56:50 2016
-65.1146240	-10.8452492	170.17	Sat Dec 17 13:57:00 2016
-65.1146393	-10.8452349	169.98	Sat Dec 17 13:57:10 2016
-65.1146469	-10.8452253	169.71	Sat Dec 17 13:57:20 2016
-65.1146469	-10.8452187	169.30	Sat Dec 17 13:57:30 2016
-65.1146164	-10.8452387	168.98	Sat Dec 17 13:57:40 2016
-65.1145706	-10.8452435	167.28	Sat Dec 17 13:57:50 2016
-65.1145706	-10.8452501	167.57	Sat Dec 17 13:58:00 2016
-65.1145630	-10.8452539	167.23	Sat Dec 17 13:58:10 2016
-65.1145706	-10.8452597	166.95	Sat Dec 17 13:58:20 2016
-65.1145782	-10.8452568	166.70	Sat Dec 17 13:58:30 2016
-65.1146011	-10.8452063	166.53	Sat Dec 17 13:58:40 2016
-65.1145859	-10.8452158	166.58	Sat Dec 17 13:58:50 2016
-65.1145706	-10.8452225	166.55	Sat Dec 17 13:59:00 2016
-65.1145401	-10.8452263	164.13	Sat Dec 17 13:59:10 2016
-65.1145935	-10.8451681	164.95	Sat Dec 17 13:59:20 2016
-65.1146622	-10.8450775	166.38	Sat Dec 17 13:59:30 2016
-65.1147003	-10.8449888	165.81	Sat Dec 17 13:59:40 2016
-65.1147079	-10.8448915	165.47	Sat Dec 17 13:59:50 2016
-65.1147156	-10.8447819	164.75	Sat Dec 17 14:00:00 2016
-65.1148071	-10.8447065	164.89	Sat Dec 17 14:00:10 2016
-65.1149139	-10.8446293	164.25	Sat Dec 17 14:00:20 2016
-65.1150208	-10.8445473	164.81	Sat Dec 17 14:00:30 2016
-65.1151047	-10.8445253	164.21	Sat Dec 17 14:00:40 2016
-65.1152039	-10.8444891	163.04	Sat Dec 17 14:00:50 2016
-65.1152954	-10.8444405	162.35	Sat Dec 17 14:01:00 2016
-65.1154175	-10.8444118	162.33	Sat Dec 17 14:01:10 2016
-65.1155167	-10.8444290	161.04	Sat Dec 17 14:01:20 2016
-65.1155930	-10.8444481	159.86	Sat Dec 17 14:01:30 2016
-65.1157227	-10.8444529	157.97	Sat Dec 17 14:01:40 2016
-65.1157913	-10.8444567	156.69	Sat Dec 17 14:01:50 2016
-65.1158218	-10.8444395	156.05	Sat Dec 17 14:02:00 2016
-65.1158981	-10.8444176	155.35	Sat Dec 17 14:02:10 2016
-65.1160278	-10.8444157	155.42	Sat Dec 17 14:02:20 2016
-65.1161270	-10.8444452	155.20	Sat Dec 17 14:02:30 2016
-65.1162491	-10.8444691	155.95	Sat Dec 17 14:02:40 2016
-65.1163483	-10.8444405	156.79	Sat Dec 17 14:02:50 2016
-65.1164627	-10.8444481	157.17	Sat Dec 17 14:03:00 2016
-65.1165619	-10.8444843	157.39	Sat Dec 17 14:03:10 2016
-65.1166458	-10.8444796	157.96	Sat Dec 17 14:03:20 2016
-65.1167450	-10.8444796	158.14	Sat Dec 17 14:03:30 2016
-65.1167984	-10.8444300	159.70	Sat Dec 17 14:03:40 2016
-65.1168900	-10.8443766	159.97	Sat Dec 17 14:03:50 2016
-65.1169815	-10.8443394	160.25	Sat Dec 17 14:04:00 2016
-65.1170731	-10.8442774	161.12	Sat Dec 17 14:04:10 2016
-65.1171341	-10.8441925	162.16	Sat Dec 17 14:04:20 2016
-65.1171875	-10.8440924	163.13	Sat Dec 17 14:04:30 2016
-65.1172638	-10.8440065	164.99	Sat Dec 17 14:04:40 2016
-65.1173401	-10.8439722	166.02	Sat Dec 17 14:04:50 2016
-65.1174316	-10.8438845	167.27	Sat Dec 17 14:05:00 2016
-65.1175156	-10.8438025	168.14	Sat Dec 17 14:05:10 2016
-65.1175919	-10.8437080	168.66	Sat Dec 17 14:05:20 2016
-65.1176224	-10.8436165	170.61	Sat Dec 17 14:05:30 2016
-65.1176682	-10.8435612	171.98	Sat Dec 17 14:05:40 2016
-65.1177139	-10.8434505	172.67	Sat Dec 17 14:05:50 2016
-65.1177597	-10.8433561	173.59	Sat Dec 17 14:06:00 2016
-65.1178284	-10.8432808	174.88	Sat Dec 17 14:06:10 2016
-65.1179047	-10.8431816	175.65	Sat Dec 17 14:06:20 2016
-65.1179810	-10.8431139	175.73	Sat Dec 17 14:06:30 2016
-65.1180725	-10.8429766	178.23	Sat Dec 17 14:06:40 2016
-65.1181335	-10.8429184	180.88	Sat Dec 17 14:06:50 2016
-65.1181717	-10.8428259	182.37	Sat Dec 17 14:07:00 2016
-65.1182404	-10.8427553	183.14	Sat Dec 17 14:07:10 2016
-65.1183472	-10.8426361	184.49	Sat Dec 17 14:07:20 2016
-65.1184158	-10.8425655	184.53	Sat Dec 17 14:07:30 2016
-65.1184998	-10.8425074	183.99	Sat Dec 17 14:07:40 2016
-65.1185608	-10.8424101	185.89	Sat Dec 17 14:07:50 2016
-65.1186295	-10.8423090	187.45	Sat Dec 17 14:08:00 2016
-65.1186829	-10.8422413	187.63	Sat Dec 17 14:08:10 2016
-65.1187515	-10.8421822	186.66	Sat Dec 17 14:08:20 2016
-65.1188202	-10.8421192	185.54	Sat Dec 17 14:08:30 2016
-65.1188660	-10.8420286	185.06	Sat Dec 17 14:08:40 2016
-65.1189423	-10.8419666	184.59	Sat Dec 17 14:08:50 2016
-65.1190338	-10.8418903	184.36	Sat Dec 17 14:09:00 2016
-65.1190872	-10.8418579	183.80	Sat Dec 17 14:09:10 2016
-65.1191635	-10.8418036	182.95	Sat Dec 17 14:09:20 2016
-65.1192322	-10.8417044	183.11	Sat Dec 17 14:09:30 2016
-65.1192856	-10.8415937	183.29	Sat Dec 17 14:09:40 2016
-65.1193390	-10.8414974	183.49	Sat Dec 17 14:09:50 2016
-65.1193390	-10.8414049	182.30	Sat Dec 17 14:10:00 2016
-65.1192780	-10.8413496	181.34	Sat Dec 17 14:10:10 2016
-65.1192474	-10.8412561	180.78	Sat Dec 17 14:10:20 2016
-65.1192551	-10.8411350	182.70	Sat Dec 17 14:10:30 2016
-65.1192322	-10.8410425	181.75	Sat Dec 17 14:10:40 2016
-65.1192093	-10.8409510	182.99	Sat Dec 17 14:10:50 2016
-65.1191711	-10.8408537	183.64	Sat Dec 17 14:11:00 2016
-65.1191788	-10.8407421	181.79	Sat Dec 17 14:11:10 2016
-65.1192474	-10.8406792	179.73	Sat Dec 17 14:11:20 2016
-65.1192322	-10.8406467	178.34	Sat Dec 17 14:11:30 2016
-65.1192322	-10.8405628	177.79	Sat Dec 17 14:11:40 2016
-65.1192093	-10.8404722	177.04	Sat Dec 17 14:11:50 2016
-65.1191559	-10.8403578	175.42	Sat Dec 17 14:12:00 2016
-65.1190872	-10.8402462	174.66	Sat Dec 17 14:12:10 2016
-65.1191025	-10.8401308	174.40	Sat Dec 17 14:12:20 2016
-65.1190720	-10.8400135	175.78	Sat Dec 17 14:12:30 2016
-65.1190567	-10.8399506	175.86	Sat Dec 17 14:12:40 2016
-65.1190872	-10.8398161	176.05	Sat Dec 17 14:12:50 2016
-65.1191330	-10.8396826	175.34	Sat Dec 17 14:13:00 2016
-65.1191788	-10.8395786	174.18	Sat Dec 17 14:13:10 2016
-65.1191788	-10.8394737	175.39	Sat Dec 17 14:13:20 2016
-65.1191330	-10.8393831	176.98	Sat Dec 17 14:13:30 2016
-65.1191711	-10.8393049	176.94	Sat Dec 17 14:13:40 2016
-65.1191711	-10.8392038	176.07	Sat Dec 17 14:13:50 2016
-65.1191406	-10.8391237	176.11	Sat Dec 17 14:14:00 2016
-65.1190796	-10.8390713	174.84	Sat Dec 17 14:14:10 2016
-65.1189804	-10.8390226	174.83	Sat Dec 17 14:14:20 2016
-65.1188812	-10.8390179	172.87	Sat Dec 17 14:14:30 2016
-65.1187592	-10.8390112	172.33	Sat Dec 17 14:14:40 2016
-65.1187515	-10.8390083	171.86	Sat Dec 17 14:14:50 2016
-65.1187439	-10.8390036	171.43	Sat Dec 17 14:15:00 2016
-65.1187515	-10.8389921	171.05	Sat Dec 17 14:15:10 2016
-65.1187592	-10.8389816	170.66	Sat Dec 17 14:15:20 2016
-65.1187744	-10.8389921	170.23	Sat Dec 17 14:15:30 2016
-65.1187820	-10.8389826	169.57	Sat Dec 17 14:15:40 2016
-65.1187744	-10.8390055	167.92	Sat Dec 17 14:15:50 2016
-65.1187744	-10.8390083	167.39	Sat Dec 17 14:16:00 2016
-65.1187744	-10.8390093	167.12	Sat Dec 17 14:16:10 2016
-65.1187744	-10.8390093	167.17	Sat Dec 17 14:16:20 2016
-65.1187744	-10.8390093	167.21	Sat Dec 17 14:16:30 2016
-65.1187744	-10.8390093	167.23	Sat Dec 17 14:16:40 2016
-65.1187744	-10.8390093	167.27	Sat Dec 17 14:16:50 2016
-65.1187668	-10.8390083	167.31	Sat Dec 17 14:17:00 2016
-65.1187668	-10.8390083	167.41	Sat Dec 17 14:17:10 2016
-65.1187668	-10.8390083	167.45	Sat Dec 17 14:17:20 2016
-65.1187668	-10.8390083	167.48	Sat Dec 17 14:17:30 2016
-65.1187668	-10.8390074	167.48	Sat Dec 17 14:17:40 2016
-65.1187668	-10.8390074	167.49	Sat Dec 17 14:17:50 2016
-65.1187668	-10.8390074	167.54	Sat Dec 17 14:18:00 2016
-65.1187668	-10.8390074	167.55	Sat Dec 17 14:18:10 2016
-65.1187668	-10.8390064	167.54	Sat Dec 17 14:18:20 2016
-65.1187668	-10.8390045	167.52	Sat Dec 17 14:18:30 2016
-65.1187363	-10.8389654	168.52	Sat Dec 17 14:18:40 2016
-65.1186600	-10.8388872	170.41	Sat Dec 17 14:18:50 2016
-65.1186218	-10.8387766	169.88	Sat Dec 17 14:19:00 2016
-65.1185760	-10.8386459	172.18	Sat Dec 17 14:19:10 2016
-65.1185760	-10.8385592	173.75	Sat Dec 17 14:19:20 2016
-65.1185226	-10.8384476	176.09	Sat Dec 17 14:19:30 2016
-65.1185379	-10.8383303	177.72	Sat Dec 17 14:19:40 2016
-65.1185150	-10.8382063	178.88	Sat Dec 17 14:19:50 2016
-65.1185074	-10.8381224	180.10	Sat Dec 17 14:20:00 2016
-65.1184921	-10.8380194	179.18	Sat Dec 17 14:20:10 2016
-65.1184769	-10.8379440	181.27	Sat Dec 17 14:20:20 2016
-65.1184616	-10.8378487	182.53	Sat Dec 17 14:20:30 2016
-65.1184311	-10.8377333	183.21	Sat Dec 17 14:20:40 2016
-65.1184311	-10.8376427	182.04	Sat Dec 17 14:20:50 2016
-65.1184540	-10.8375311	180.77	Sat Dec 17 14:21:00 2016
-65.1184311	-10.8374491	180.62	Sat Dec 17 14:21:10 2016
-65.1183777	-10.8373756	181.77	Sat Dec 17 14:21:20 2016
-65.1183167	-10.8372746	182.23	Sat Dec 17 14:21:30 2016
-65.1182175	-10.8372078	180.98	Sat Dec 17 14:21:40 2016
-65.1181717	-10.8371048	181.90	Sat Dec 17 14:21:50 2016
-65.1180954	-10.8370142	182.31	Sat Dec 17 14:22:00 2016
-65.1180267	-10.8369064	183.53	Sat Dec 17 14:22:10 2016
-65.1180115	-10.8367958	185.20	Sat Dec 17 14:22:20 2016
-65.1179123	-10.8367081	185.86	Sat Dec 17 14:22:30 2016
-65.1178207	-10.8366327	188.70	Sat Dec 17 14:22:40 2016
-65.1177750	-10.8365746	189.39	Sat Dec 17 14:22:50 2016
-65.1176910	-10.8365040	189.22	Sat Dec 17 14:23:00 2016
-65.1175995	-10.8364305	189.79	Sat Dec 17 14:23:10 2016
-65.1175079	-10.8363714	188.93	Sat Dec 17 14:23:20 2016
-65.1174240	-10.8362989	191.73	Sat Dec 17 14:23:30 2016
-65.1173935	-10.8361807	189.63	Sat Dec 17 14:23:40 2016
-65.1173248	-10.8361158	187.92	Sat Dec 17 14:23:50 2016
-65.1172943	-10.8360157	185.35	Sat Dec 17 14:24:00 2016
-65.1172562	-10.8359251	181.46	Sat Dec 17 14:24:10 2016
-65.1171646	-10.8358431	179.92	Sat Dec 17 14:24:20 2016
-65.1172104	-10.8357363	179.75	Sat Dec 17 14:24:30 2016
-65.1172333	-10.8356171	180.02	Sat Dec 17 14:24:40 2016
-65.1172485	-10.8355036	177.58	Sat Dec 17 14:24:50 2016
-65.1172638	-10.8353920	180.77	Sat Dec 17 14:25:00 2016
-65.1172485	-10.8353386	177.60	Sat Dec 17 14:25:10 2016
-65.1172638	-10.8353415	179.62	Sat Dec 17 14:25:20 2016
-65.1173019	-10.8353672	177.63	Sat Dec 17 14:25:30 2016
-65.1173019	-10.8353672	177.50	Sat Dec 17 14:25:40 2016
-65.1173019	-10.8353662	177.46	Sat Dec 17 14:25:50 2016
-65.1173019	-10.8353653	177.40	Sat Dec 17 14:26:00 2016
-65.1173019	-10.8353643	177.34	Sat Dec 17 14:26:10 2016
-65.1173019	-10.8353643	177.32	Sat Dec 17 14:26:20 2016
-65.1173019	-10.8353634	177.32	Sat Dec 17 14:26:30 2016
-65.1173019	-10.8353634	177.33	Sat Dec 17 14:26:40 2016
-65.1173019	-10.8353634	177.32	Sat Dec 17 14:26:50 2016
-65.1173019	-10.8353634	177.31	Sat Dec 17 14:27:00 2016
-65.1172943	-10.8353634	177.30	Sat Dec 17 14:27:10 2016
-65.1172943	-10.8353634	177.29	Sat Dec 17 14:27:20 2016
-65.1172943	-10.8353634	177.29	Sat Dec 17 14:27:30 2016
-65.1172943	-10.8353634	177.30	Sat Dec 17 14:27:40 2016
-65.1172943	-10.8353624	177.29	Sat Dec 17 14:27:50 2016
-65.1172943	-10.8353624	177.28	Sat Dec 17 14:28:00 2016
-65.1172791	-10.8353119	177.32	Sat Dec 17 14:28:10 2016
-65.1169968	-10.8351364	174.72	Sat Dec 17 14:28:20 2016
-65.1163177	-10.8347664	173.19	Sat Dec 17 14:28:30 2016
-65.1155243	-10.8343744	172.70	Sat Dec 17 14:28:40 2016
-65.1146851	-10.8339739	171.99	Sat Dec 17 14:28:50 2016
-65.1139145	-10.8336058	171.32	Sat Dec 17 14:29:00 2016
-65.1130600	-10.8331957	174.52	Sat Dec 17 14:29:10 2016
-65.1122971	-10.8328600	171.66	Sat Dec 17 14:29:20 2016
-65.1118774	-10.8326607	163.29	Sat Dec 17 14:29:30 2016
-65.1111450	-10.8323040	159.27	Sat Dec 17 14:29:40 2016
-65.1101837	-10.8318644	151.96	Sat Dec 17 14:29:50 2016
-65.1090622	-10.8313627	155.38	Sat Dec 17 14:30:00 2016
-65.1081161	-10.8309059	159.92	Sat Dec 17 14:30:10 2016
-65.1073074	-10.8305311	158.74	Sat Dec 17 14:30:20 2016
-65.1063461	-10.8300657	161.20	Sat Dec 17 14:30:30 2016
-65.1054077	-10.8296347	155.64	Sat Dec 17 14:30:40 2016
-65.1045151	-10.8292303	155.84	Sat Dec 17 14:30:50 2016
-65.1038818	-10.8289280	154.55	Sat Dec 17 14:31:00 2016
-65.1029663	-10.8285275	149.25	Sat Dec 17 14:31:10 2016
-65.1020432	-10.8280973	146.89	Sat Dec 17 14:31:20 2016
-65.1011200	-10.8277302	145.62	Sat Dec 17 14:31:30 2016
-65.1001663	-10.8279905	144.00	Sat Dec 17 14:31:40 2016
-65.0991058	-10.8285332	138.83	Sat Dec 17 14:31:50 2016
-65.0980988	-10.8290377	136.43	Sat Dec 17 14:32:00 2016
-65.0970459	-10.8296862	137.90	Sat Dec 17 14:32:10 2016
-65.0960312	-10.8303289	146.33	Sat Dec 17 14:32:20 2016
-65.0950012	-10.8309689	150.14	Sat Dec 17 14:32:30 2016
-65.0939789	-10.8316116	154.52	Sat Dec 17 14:32:40 2016
-65.0930099	-10.8322916	156.20	Sat Dec 17 14:32:50 2016
-65.0919800	-10.8329325	159.17	Sat Dec 17 14:33:00 2016
-65.0909882	-10.8335466	157.30	Sat Dec 17 14:33:10 2016
-65.0899734	-10.8342342	156.54	Sat Dec 17 14:33:20 2016
-65.0889511	-10.8348274	158.33	Sat Dec 17 14:33:30 2016
-65.0879898	-10.8354082	160.20	Sat Dec 17 14:33:40 2016
-65.0869522	-10.8360262	160.00	Sat Dec 17 14:33:50 2016
-65.0859985	-10.8365927	157.93	Sat Dec 17 14:34:00 2016
-65.0850372	-10.8371296	154.33	Sat Dec 17 14:34:10 2016
-65.0841675	-10.8376436	147.86	Sat Dec 17 14:34:20 2016
-65.0832977	-10.8381748	140.63	Sat Dec 17 14:34:30 2016
-65.0824966	-10.8387823	140.74	Sat Dec 17 14:34:40 2016
-65.0823288	-10.8388395	144.88	Sat Dec 17 14:34:50 2016
-65.0817566	-10.8387804	144.69	Sat Dec 17 14:35:00 2016
-65.0817032	-10.8387060	144.19	Sat Dec 17 14:35:10 2016
-65.0816879	-10.8387032	144.20	Sat Dec 17 14:35:20 2016
-65.0816803	-10.8386850	143.88	Sat Dec 17 14:35:31 2016
-65.0816803	-10.8386707	144.14	Sat Dec 17 14:35:41 2016
-65.0816803	-10.8386698	144.14	Sat Dec 17 14:35:51 2016
-65.0816803	-10.8386688	144.18	Sat Dec 17 14:36:01 2016
-65.0816803	-10.8386564	145.64	Sat Dec 17 14:36:11 2016
-65.0816803	-10.8386574	145.69	Sat Dec 17 14:36:21 2016
-65.0816803	-10.8386583	145.82	Sat Dec 17 14:36:31 2016
-65.0816574	-10.8386774	145.92	Sat Dec 17 14:36:41 2016
-65.0816727	-10.8386831	147.94	Sat Dec 17 14:36:51 2016
-65.0816650	-10.8386755	148.20	Sat Dec 17 14:37:01 2016
-65.0816498	-10.8386602	148.36	Sat Dec 17 14:37:11 2016
-65.0816574	-10.8386641	148.78	Sat Dec 17 14:37:21 2016
-65.0816574	-10.8386660	148.84	Sat Dec 17 14:37:31 2016
-65.0816574	-10.8386660	148.86	Sat Dec 17 14:37:41 2016
-65.0816574	-10.8386660	148.87	Sat Dec 17 14:37:51 2016
-65.0816574	-10.8386660	148.92	Sat Dec 17 14:38:01 2016
-65.0816574	-10.8386650	148.90	Sat Dec 17 14:38:11 2016
-65.0816650	-10.8386650	148.91	Sat Dec 17 14:38:21 2016
-65.0816574	-10.8386660	148.93	Sat Dec 17 14:38:31 2016
-65.0816650	-10.8386698	148.98	Sat Dec 17 14:38:41 2016
-65.0816727	-10.8386803	149.35	Sat Dec 17 14:38:51 2016
-65.0816803	-10.8386869	149.92	Sat Dec 17 14:39:01 2016
-65.0816803	-10.8386917	150.88	Sat Dec 17 14:39:11 2016
-65.0817261	-10.8386517	151.79	Sat Dec 17 14:39:21 2016
-65.0817719	-10.8386049	152.29	Sat Dec 17 14:39:31 2016
-65.0817795	-10.8386097	152.52	Sat Dec 17 14:39:41 2016
-65.0817871	-10.8386126	152.52	Sat Dec 17 14:39:51 2016
-65.0817947	-10.8386126	152.52	Sat Dec 17 14:40:01 2016
-65.0817947	-10.8386126	152.46	Sat Dec 17 14:40:11 2016
-65.0817871	-10.8386106	152.44	Sat Dec 17 14:40:21 2016
-65.0817642	-10.8385954	152.00	Sat Dec 17 14:40:31 2016
-65.0817719	-10.8385973	151.91	Sat Dec 17 14:40:41 2016
-65.0817642	-10.8385820	152.41	Sat Dec 17 14:40:51 2016
-65.0817566	-10.8385801	152.47	Sat Dec 17 14:41:01 2016
-65.0817642	-10.8385792	152.46	Sat Dec 17 14:41:11 2016
-65.0817947	-10.8385878	150.66	Sat Dec 17 14:41:21 2016
-65.0818024	-10.8385954	150.39	Sat Dec 17 14:41:31 2016
-65.0818176	-10.8386087	150.15	Sat Dec 17 14:41:41 2016
-65.0818100	-10.8385983	149.97	Sat Dec 17 14:41:51 2016
-65.0817871	-10.8385992	150.00	Sat Dec 17 14:42:01 2016
-65.0817566	-10.8385391	148.61	Sat Dec 17 14:42:11 2016
-65.0818100	-10.8385515	147.60	Sat Dec 17 14:42:21 2016
-65.0817947	-10.8385515	147.74	Sat Dec 17 14:42:31 2016
-65.0817642	-10.8385506	148.95	Sat Dec 17 14:42:41 2016
-65.0817566	-10.8385477	149.05	Sat Dec 17 14:42:51 2016
-65.0817566	-10.8385477	149.09	Sat Dec 17 14:43:01 2016
-65.0817719	-10.8385515	149.16	Sat Dec 17 14:43:11 2016
-65.0817871	-10.8385582	149.18	Sat Dec 17 14:43:21 2016
-65.0817871	-10.8385592	149.21	Sat Dec 17 14:43:31 2016
-65.0817947	-10.8385611	149.13	Sat Dec 17 14:43:41 2016
-65.0817490	-10.8386192	148.55	Sat Dec 17 14:43:51 2016
-65.0817032	-10.8386555	146.60	Sat Dec 17 14:44:01 2016
-65.0817184	-10.8386574	146.59	Sat Dec 17 14:44:11 2016
-65.0817184	-10.8386574	146.57	Sat Dec 17 14:44:21 2016
-65.0817261	-10.8386574	146.55	Sat Dec 17 14:44:31 2016
-65.0817032	-10.8387165	145.35	Sat Dec 17 14:44:41 2016
-65.0816956	-10.8387270	145.20	Sat Dec 17 14:44:51 2016
-65.0817108	-10.8387136	146.28	Sat Dec 17 14:45:01 2016
-65.0817108	-10.8387127	146.43	Sat Dec 17 14:45:11 2016
-65.0817108	-10.8387127	146.46	Sat Dec 17 14:45:21 2016
-65.0817108	-10.8387136	146.44	Sat Dec 17 14:45:31 2016
-65.0817108	-10.8387136	146.48	Sat Dec 17 14:45:41 2016
-65.0817108	-10.8387146	146.50	Sat Dec 17 14:45:51 2016
-65.0817108	-10.8387146	146.50	Sat Dec 17 14:46:01 2016
-65.0817108	-10.8387146	146.49	Sat Dec 17 14:46:11 2016
-65.0817108	-10.8387165	146.60	Sat Dec 17 14:46:21 2016
-65.0817108	-10.8387165	146.63	Sat Dec 17 14:46:31 2016
-65.0817032	-10.8387165	146.55	Sat Dec 17 14:46:41 2016
-65.0816956	-10.8387156	146.54	Sat Dec 17 14:46:51 2016
-65.0816727	-10.8386574	149.71	Sat Dec 17 14:47:01 2016
-65.0817337	-10.8385715	150.10	Sat Dec 17 14:47:11 2016
-65.0817490	-10.8385706	150.30	Sat Dec 17 14:47:21 2016
-65.0817413	-10.8385725	150.39	Sat Dec 17 14:47:31 2016
-65.0817337	-10.8385706	150.37	Sat Dec 17 14:47:41 2016
-65.0817413	-10.8385715	150.27	Sat Dec 17 14:47:51 2016
-65.0817413	-10.8385715	150.22	Sat Dec 17 14:48:01 2016
-65.0817337	-10.8385706	150.19	Sat Dec 17 14:48:11 2016
-65.0817337	-10.8385706	150.16	Sat Dec 17 14:48:21 2016
-65.0817337	-10.8385696	150.16	Sat Dec 17 14:48:31 2016
-65.0817337	-10.8385706	150.16	Sat Dec 17 14:48:41 2016
-65.0817337	-10.8385706	150.15	Sat Dec 17 14:48:51 2016
-65.0817261	-10.8385639	150.18	Sat Dec 17 14:49:01 2016
-65.0816956	-10.8385334	149.92	Sat Dec 17 14:49:11 2016
-65.0816956	-10.8385344	149.78	Sat Dec 17 14:49:21 2016
-65.0817413	-10.8386106	144.68	Sat Dec 17 14:49:31 2016
-65.0817032	-10.8386126	143.87	Sat Dec 17 14:49:41 2016
-65.0817032	-10.8386097	143.82	Sat Dec 17 14:49:51 2016
-65.0817032	-10.8386078	143.72	Sat Dec 17 14:50:01 2016
-65.0817032	-10.8386068	143.77	Sat Dec 17 14:50:11 2016
-65.0817032	-10.8386078	143.77	Sat Dec 17 14:50:21 2016
-65.0816803	-10.8386240	143.58	Sat Dec 17 14:50:31 2016
-65.0816727	-10.8386555	143.96	Sat Dec 17 14:50:41 2016
-65.0816727	-10.8386593	143.93	Sat Dec 17 14:50:51 2016
-65.0816803	-10.8386621	143.89	Sat Dec 17 14:51:01 2016
-65.0816803	-10.8386621	143.86	Sat Dec 17 14:51:11 2016
-65.0816727	-10.8386602	143.89	Sat Dec 17 14:51:21 2016
-65.0816574	-10.8386583	143.88	Sat Dec 17 14:51:31 2016
-65.0816498	-10.8386555	143.86	Sat Dec 17 14:51:41 2016
-65.0816422	-10.8386545	143.84	Sat Dec 17 14:51:51 2016
-65.0816574	-10.8386965	143.92	Sat Dec 17 14:52:01 2016
-65.0816574	-10.8386955	144.88	Sat Dec 17 14:52:11 2016
-65.0816650	-10.8386974	144.82	Sat Dec 17 14:52:21 2016
-65.0816574	-10.8386965	144.78	Sat Dec 17 14:52:31 2016
-65.0816574	-10.8386965	144.81	Sat Dec 17 14:52:41 2016
-65.0816879	-10.8387098	144.85	Sat Dec 17 14:52:51 2016
-65.0816803	-10.8387070	144.90	Sat Dec 17 14:53:01 2016
-65.0816727	-10.8387051	145.00	Sat Dec 17 14:53:11 2016
-65.0816803	-10.8387070	145.03	Sat Dec 17 14:53:21 2016
-65.0816879	-10.8387079	144.99	Sat Dec 17 14:53:31 2016
-65.0816803	-10.8387060	145.04	Sat Dec 17 14:53:41 2016
-65.0816803	-10.8387051	145.08	Sat Dec 17 14:53:51 2016
-65.0817261	-10.8387375	145.31	Sat Dec 17 14:54:01 2016
-65.0822983	-10.8388147	146.63	Sat Dec 17 14:54:11 2016
-65.0827866	-10.8392677	143.65	Sat Dec 17 14:54:21 2016
-65.0830688	-10.8399744	141.15	Sat Dec 17 14:54:31 2016
-65.0826263	-10.8409233	138.75	Sat Dec 17 14:54:41 2016
-65.0820313	-10.8420162	140.72	Sat Dec 17 14:54:51 2016
-65.0813522	-10.8430748	150.70	Sat Dec 17 14:55:01 2016
-65.0808029	-10.8440332	150.59	Sat Dec 17 14:55:11 2016
-65.0802307	-10.8450289	153.95	Sat Dec 17 14:55:21 2016
-65.0796890	-10.8460197	155.77	Sat Dec 17 14:55:31 2016
-65.0791779	-10.8470020	157.09	Sat Dec 17 14:55:41 2016
-65.0787735	-10.8477983	158.38	Sat Dec 17 14:55:51 2016
-65.0782166	-10.8486938	159.00	Sat Dec 17 14:56:01 2016
-65.0775604	-10.8495922	161.05	Sat Dec 17 14:56:11 2016
-65.0770035	-10.8505459	164.34	Sat Dec 17 14:56:21 2016
-65.0766373	-10.8511934	168.94	Sat Dec 17 14:56:31 2016
-65.0761566	-10.8520765	172.58	Sat Dec 17 14:56:41 2016
-65.0755463	-10.8530092	176.89	Sat Dec 17 14:56:51 2016
-65.0750732	-10.8539009	179.68	Sat Dec 17 14:57:01 2016
-65.0745544	-10.8548059	185.45	Sat Dec 17 14:57:11 2016
-65.0740585	-10.8556433	191.81	Sat Dec 17 14:57:21 2016
-65.0736160	-10.8563919	191.70	Sat Dec 17 14:57:31 2016
-65.0733566	-10.8569326	184.36	Sat Dec 17 14:57:41 2016
-65.0733566	-10.8569422	179.01	Sat Dec 17 14:57:51 2016
-65.0733719	-10.8569374	178.52	Sat Dec 17 14:58:01 2016
-65.0733566	-10.8569326	178.13	Sat Dec 17 14:58:11 2016
-65.0733643	-10.8569365	177.62	Sat Dec 17 14:58:21 2016
-65.0733643	-10.8569336	177.40	Sat Dec 17 14:58:31 2016
-65.0735321	-10.8569632	176.98	Sat Dec 17 14:58:41 2016
-65.0740891	-10.8571501	173.36	Sat Dec 17 14:58:51 2016
-65.0746155	-10.8572865	168.55	Sat Dec 17 14:59:01 2016
-65.0751572	-10.8574953	161.39	Sat Dec 17 14:59:11 2016
-65.0756378	-10.8576813	167.15	Sat Dec 17 14:59:21 2016
-65.0757065	-10.8576784	164.09	Sat Dec 17 14:59:31 2016
-65.0757294	-10.8576870	163.88	Sat Dec 17 14:59:41 2016
-65.0757217	-10.8576860	163.83	Sat Dec 17 14:59:51 2016
-65.0757370	-10.8576918	163.65	Sat Dec 17 15:00:01 2016
-65.0757446	-10.8577061	163.40	Sat Dec 17 15:00:11 2016
-65.0759811	-10.8577881	162.20	Sat Dec 17 15:00:21 2016
-65.0765610	-10.8579931	163.02	Sat Dec 17 15:00:31 2016
-65.0769348	-10.8581362	160.74	Sat Dec 17 15:00:41 2016
-65.0772781	-10.8582411	158.38	Sat Dec 17 15:00:51 2016
-65.0776062	-10.8583164	162.13	Sat Dec 17 15:01:01 2016
-65.0778656	-10.8584375	160.81	Sat Dec 17 15:01:11 2016
-65.0778961	-10.8584919	157.86	Sat Dec 17 15:01:21 2016
-65.0779495	-10.8585062	157.54	Sat Dec 17 15:01:31 2016
-65.0780411	-10.8585577	156.23	Sat Dec 17 15:01:41 2016
-65.0781250	-10.8586254	153.19	Sat Dec 17 15:01:51 2016
-65.0782089	-10.8586578	150.68	Sat Dec 17 15:02:01 2016
-65.0782471	-10.8586864	149.18	Sat Dec 17 15:02:11 2016
-65.0782013	-10.8586559	149.29	Sat Dec 17 15:02:21 2016
-65.0783005	-10.8587008	148.40	Sat Dec 17 15:02:31 2016
-65.0783615	-10.8587065	148.32	Sat Dec 17 15:02:41 2016
-65.0783386	-10.8586779	147.02	Sat Dec 17 15:02:51 2016
-65.0783386	-10.8586693	147.55	Sat Dec 17 15:03:01 2016
-65.0783005	-10.8586769	147.85	Sat Dec 17 15:03:11 2016
-65.0783005	-10.8586845	147.75	Sat Dec 17 15:03:21 2016
-65.0782928	-10.8586836	147.75	Sat Dec 17 15:03:31 2016
-65.0782852	-10.8586836	147.76	Sat Dec 17 15:03:41 2016
-65.0782776	-10.8586826	147.82	Sat Dec 17 15:03:51 2016
-65.0782700	-10.8586817	147.87	Sat Dec 17 15:04:01 2016
-65.0782776	-10.8586826	147.86	Sat Dec 17 15:04:11 2016
-65.0782852	-10.8586855	147.84	Sat Dec 17 15:04:21 2016
-65.0782852	-10.8586836	147.84	Sat Dec 17 15:04:31 2016
-65.0782852	-10.8586864	147.84	Sat Dec 17 15:04:41 2016
-65.0783005	-10.8586969	147.70	Sat Dec 17 15:04:51 2016
-65.0783081	-10.8586998	147.72	Sat Dec 17 15:05:01 2016
-65.0783157	-10.8587570	147.01	Sat Dec 17 15:05:11 2016
-65.0783081	-10.8587608	147.02	Sat Dec 17 15:05:21 2016
-65.0783081	-10.8587618	147.00	Sat Dec 17 15:05:31 2016
-65.0782928	-10.8587570	146.92	Sat Dec 17 15:05:41 2016
-65.0782776	-10.8587532	146.94	Sat Dec 17 15:05:51 2016
-65.0782776	-10.8587484	147.04	Sat Dec 17 15:06:01 2016
-65.0782852	-10.8587475	146.83	Sat Dec 17 15:06:11 2016
-65.0782776	-10.8587427	146.94	Sat Dec 17 15:06:21 2016
-65.0782547	-10.8586874	148.04	Sat Dec 17 15:06:31 2016
-65.0782471	-10.8586836	148.11	Sat Dec 17 15:06:41 2016
-65.0782471	-10.8586321	150.39	Sat Dec 17 15:06:51 2016
-65.0782623	-10.8585892	150.59	Sat Dec 17 15:07:01 2016
-65.0782700	-10.8586330	150.54	Sat Dec 17 15:07:11 2016
-65.0781555	-10.8586578	149.82	Sat Dec 17 15:07:21 2016
-65.0780411	-10.8586254	149.25	Sat Dec 17 15:07:31 2016
-65.0779343	-10.8585587	147.71	Sat Dec 17 15:07:41 2016
-65.0778656	-10.8585234	145.27	Sat Dec 17 15:07:51 2016
-65.0778275	-10.8585186	144.31	Sat Dec 17 15:08:01 2016
-65.0776978	-10.8586187	144.71	Sat Dec 17 15:08:11 2016
-65.0773926	-10.8586903	145.15	Sat Dec 17 15:08:21 2016
-65.0772934	-10.8586693	145.41	Sat Dec 17 15:08:31 2016
-65.0772934	-10.8586712	145.26	Sat Dec 17 15:08:41 2016
-65.0772858	-10.8587780	142.01	Sat Dec 17 15:08:51 2016
-65.0773163	-10.8589277	140.97	Sat Dec 17 15:09:01 2016
-65.0773239	-10.8589678	142.20	Sat Dec 17 15:09:11 2016
-65.0773087	-10.8589783	142.83	Sat Dec 17 15:09:21 2016
-65.0773010	-10.8589811	143.12	Sat Dec 17 15:09:31 2016
-65.0773087	-10.8589811	143.08	Sat Dec 17 15:09:41 2016
-65.0773010	-10.8588686	142.72	Sat Dec 17 15:09:51 2016
-65.0772781	-10.8587074	144.02	Sat Dec 17 15:10:01 2016
-65.0772705	-10.8587856	148.34	Sat Dec 17 15:10:11 2016
-65.0772781	-10.8589115	148.61	Sat Dec 17 15:10:21 2016
-65.0772781	-10.8589411	148.04	Sat Dec 17 15:10:31 2016
-65.0772781	-10.8589392	147.95	Sat Dec 17 15:10:41 2016
-65.0772934	-10.8587999	149.16	Sat Dec 17 15:10:51 2016
-65.0773010	-10.8586836	148.98	Sat Dec 17 15:11:01 2016
-65.0773010	-10.8586979	148.73	Sat Dec 17 15:11:11 2016
-65.0773010	-10.8586979	148.60	Sat Dec 17 15:11:21 2016
-65.0773087	-10.8587017	148.43	Sat Dec 17 15:11:31 2016
-65.0773163	-10.8587055	148.37	Sat Dec 17 15:11:41 2016
-65.0773163	-10.8587055	148.33	Sat Dec 17 15:11:51 2016
-65.0773087	-10.8587027	148.22	Sat Dec 17 15:12:01 2016
-65.0773010	-10.8587132	148.03	Sat Dec 17 15:12:11 2016
-65.0773163	-10.8587065	148.07	Sat Dec 17 15:12:21 2016
-65.0773163	-10.8587065	148.08	Sat Dec 17 15:12:31 2016
-65.0773087	-10.8587017	148.03	Sat Dec 17 15:12:41 2016
-65.0773010	-10.8587027	148.01	Sat Dec 17 15:12:51 2016
-65.0773087	-10.8587046	148.04	Sat Dec 17 15:13:01 2016
-65.0773087	-10.8587055	148.07	Sat Dec 17 15:13:11 2016
-65.0773087	-10.8587055	148.10	Sat Dec 17 15:13:21 2016
-65.0773087	-10.8587055	148.12	Sat Dec 17 15:13:31 2016
-65.0773087	-10.8587055	148.21	Sat Dec 17 15:13:41 2016
-65.0773087	-10.8587055	148.29	Sat Dec 17 15:13:51 2016
-65.0773087	-10.8587055	148.27	Sat Dec 17 15:14:01 2016
-65.0773087	-10.8587093	148.14	Sat Dec 17 15:14:11 2016
-65.0773163	-10.8587227	147.72	Sat Dec 17 15:14:21 2016
-65.0773163	-10.8587418	147.11	Sat Dec 17 15:14:31 2016
-65.0772858	-10.8586426	148.09	Sat Dec 17 15:14:41 2016
-65.0771637	-10.8582678	148.34	Sat Dec 17 15:14:51 2016
-65.0768280	-10.8581467	154.96	Sat Dec 17 15:15:01 2016
-65.0765076	-10.8580141	154.74	Sat Dec 17 15:15:11 2016
-65.0760727	-10.8578882	159.61	Sat Dec 17 15:15:21 2016
-65.0756683	-10.8577509	164.11	Sat Dec 17 15:15:31 2016
-65.0756989	-10.8577385	162.31	Sat Dec 17 15:15:41 2016
-65.0756836	-10.8577375	162.19	Sat Dec 17 15:15:51 2016
-65.0756836	-10.8577442	162.00	Sat Dec 17 15:16:01 2016
-65.0755920	-10.8577251	160.95	Sat Dec 17 15:16:11 2016
-65.0751190	-10.8575764	160.18	Sat Dec 17 15:16:21 2016
-65.0746460	-10.8574209	158.96	Sat Dec 17 15:16:31 2016
-65.0740814	-10.8572645	157.96	Sat Dec 17 15:16:41 2016
-65.0736084	-10.8570776	156.44	Sat Dec 17 15:16:51 2016
-65.0733337	-10.8569613	155.39	Sat Dec 17 15:17:01 2016
-65.0732727	-10.8569489	153.75	Sat Dec 17 15:17:11 2016
-65.0732574	-10.8569317	151.56	Sat Dec 17 15:17:21 2016
-65.0733185	-10.8569260	146.48	Sat Dec 17 15:17:31 2016
-65.0732574	-10.8569422	149.00	Sat Dec 17 15:17:41 2016
-65.0731888	-10.8570843	149.56	Sat Dec 17 15:17:51 2016
-65.0728836	-10.8576117	146.64	Sat Dec 17 15:18:01 2016
-65.0725021	-10.8582582	143.86	Sat Dec 17 15:18:11 2016
-65.0718231	-10.8585854	142.87	Sat Dec 17 15:18:21 2016
-65.0709381	-10.8585310	140.96	Sat Dec 17 15:18:31 2016
-65.0700302	-10.8583727	142.50	Sat Dec 17 15:18:41 2016
-65.0692902	-10.8581495	145.29	Sat Dec 17 15:18:51 2016
-65.0685883	-10.8579874	144.41	Sat Dec 17 15:19:01 2016
-65.0681381	-10.8584814	133.09	Sat Dec 17 15:19:11 2016
-65.0678177	-10.8592701	132.03	Sat Dec 17 15:19:21 2016
-65.0675735	-10.8597908	133.12	Sat Dec 17 15:19:31 2016
-65.0672607	-10.8605051	138.02	Sat Dec 17 15:19:41 2016
-65.0668945	-10.8613596	139.39	Sat Dec 17 15:19:51 2016
-65.0665741	-10.8620176	137.78	Sat Dec 17 15:20:01 2016
-65.0662460	-10.8626537	136.94	Sat Dec 17 15:20:11 2016
-65.0658951	-10.8635206	143.27	Sat Dec 17 15:20:21 2016
-65.0655136	-10.8643808	149.94	Sat Dec 17 15:20:31 2016
-65.0651321	-10.8652906	156.94	Sat Dec 17 15:20:41 2016
-65.0646362	-10.8662109	169.06	Sat Dec 17 15:20:51 2016
-65.0641251	-10.8670444	173.75	Sat Dec 17 15:21:01 2016
-65.0637360	-10.8679504	176.78	Sat Dec 17 15:21:11 2016
-65.0634308	-10.8688040	180.09	Sat Dec 17 15:21:21 2016
-65.0629654	-10.8696527	183.63	Sat Dec 17 15:21:31 2016
-65.0625153	-10.8705387	188.68	Sat Dec 17 15:21:41 2016
-65.0620880	-10.8715353	193.20	Sat Dec 17 15:21:51 2016
-65.0617828	-10.8725224	200.50	Sat Dec 17 15:22:01 2016
-65.0618057	-10.8731670	200.00	Sat Dec 17 15:22:11 2016
-65.0622406	-10.8736458	195.46	Sat Dec 17 15:22:21 2016
-65.0629578	-10.8742456	181.29	Sat Dec 17 15:22:31 2016
-65.0638351	-10.8747454	168.74	Sat Dec 17 15:22:41 2016
-65.0649261	-10.8752413	157.05	Sat Dec 17 15:22:51 2016
-65.0654526	-10.8756094	148.01	Sat Dec 17 15:23:01 2016
-65.0664444	-10.8761568	141.25	Sat Dec 17 15:23:11 2016
-65.0671005	-10.8765841	133.68	Sat Dec 17 15:23:21 2016
-65.0679092	-10.8769684	122.03	Sat Dec 17 15:23:31 2016
-65.0684967	-10.8775063	116.75	Sat Dec 17 15:23:41 2016
-65.0694427	-10.8780079	123.12	Sat Dec 17 15:23:51 2016
-65.0703735	-10.8785677	132.61	Sat Dec 17 15:24:01 2016
-65.0712967	-10.8791199	130.91	Sat Dec 17 15:24:11 2016
-65.0721588	-10.8796091	126.31	Sat Dec 17 15:24:21 2016
-65.0729065	-10.8802185	126.23	Sat Dec 17 15:24:31 2016
-65.0728531	-10.8810139	137.18	Sat Dec 17 15:24:41 2016
-65.0721054	-10.8814631	145.71	Sat Dec 17 15:24:51 2016
-65.0712357	-10.8819361	145.45	Sat Dec 17 15:25:01 2016
-65.0703812	-10.8824024	141.50	Sat Dec 17 15:25:11 2016
-65.0695114	-10.8828955	135.20	Sat Dec 17 15:25:21 2016
-65.0685806	-10.8835096	139.04	Sat Dec 17 15:25:31 2016
-65.0677567	-10.8840790	140.77	Sat Dec 17 15:25:41 2016
-65.0673981	-10.8843727	141.45	Sat Dec 17 15:25:51 2016
-65.0673904	-10.8843975	141.51	Sat Dec 17 15:26:01 2016
-65.0673828	-10.8844023	141.45	Sat Dec 17 15:26:11 2016
-65.0673828	-10.8844042	141.53	Sat Dec 17 15:26:21 2016
-65.0674438	-10.8844824	142.48	Sat Dec 17 15:26:31 2016
-65.0675278	-10.8846102	144.59	Sat Dec 17 15:26:41 2016
-65.0675812	-10.8846512	146.05	Sat Dec 17 15:26:51 2016
-65.0675888	-10.8846817	146.90	Sat Dec 17 15:27:01 2016
-65.0675888	-10.8846807	147.05	Sat Dec 17 15:27:11 2016
-65.0675888	-10.8846817	147.09	Sat Dec 17 15:27:21 2016
-65.0675812	-10.8846855	147.10	Sat Dec 17 15:27:31 2016
-65.0675812	-10.8846846	147.11	Sat Dec 17 15:27:41 2016
-65.0675812	-10.8846836	147.13	Sat Dec 17 15:27:51 2016
-65.0675735	-10.8846884	147.15	Sat Dec 17 15:28:01 2016
-65.0675735	-10.8846893	147.19	Sat Dec 17 15:28:11 2016
-65.0675659	-10.8846931	147.21	Sat Dec 17 15:28:21 2016
-65.0675507	-10.8846827	147.64	Sat Dec 17 15:28:31 2016
-65.0675583	-10.8846827	147.66	Sat Dec 17 15:28:41 2016
-65.0675507	-10.8846874	147.68	Sat Dec 17 15:28:51 2016
-65.0675507	-10.8846846	147.71	Sat Dec 17 15:29:01 2016
-65.0675583	-10.8846846	147.70	Sat Dec 17 15:29:11 2016
-65.0675812	-10.8847179	147.37	Sat Dec 17 15:29:21 2016
