# Supplementary material for: Lévy foraging patterns of rural humans
Source: PLoS One. 2018 Jun 18;13(6):e0199099. doi: 10.1371/journal.pone.0199099 (PMC6005560; doi:10.1371/journal.pone.0199099)
Supplement: S4 File — (ZIP) [file pone.0199099.s004.zip › 06Holux_M-241_Start_20161222-083235_Finish_20161222-111805.kml]

<?xml version="1.0" encoding="UTF-8"?>
<kml xmlns="http://earth.google.com/kml/2.1">
<Document>
<Style id="normalState_TLP_Start">
<IconStyle>
<scale>1.0</scale>
<Icon>
<href>http://maps.google.com/mapfiles/kml/pal4/icon15.png</href>
</Icon>
</IconStyle>
<LabelStyle>
<scale>1.0</scale>
</LabelStyle>
</Style>
<Style id="highlightState_TLP_Start">
<IconStyle>
<scale>1.1</scale>
<Icon>
<href>http://maps.google.com/mapfiles/kml/pal4/icon7.png</href>
</Icon>
</IconStyle>
<LabelStyle>
<scale>1.1</scale>
<color>ff0000ff</color>
</LabelStyle>
</Style>
<StyleMap id="styleMap_TLP_Start">
<Pair>
<key>normal</key>
<styleUrl>#normalState_TLP_Start</styleUrl>
</Pair>
<Pair>
<key>highlight</key>
<styleUrl>#highlightState_TLP_Start</styleUrl>
</Pair>
</StyleMap>
<Style id="normalState_TLP_Finish">
<IconStyle>
<scale>1.0</scale>
<Icon>
<href>http://maps.google.com/mapfiles/kml/pal4/icon15.png</href>
</Icon>
</IconStyle>
<LabelStyle>
<scale>1.0</scale>
</LabelStyle>
</Style>
<Style id="highlightState_TLP_Finish">
<IconStyle>
<scale>1.1</scale>
<Icon>
<href>http://maps.google.com/mapfiles/kml/pal4/icon7.png</href>
</Icon>
</IconStyle>
<LabelStyle>
<scale>1.1</scale>
<color>ff0000ff</color>
</LabelStyle>
</Style>
<StyleMap id="styleMap_TLP_Finish">
<Pair>
<key>normal</key>
<styleUrl>#normalState_TLP_Finish</styleUrl>
</Pair>
<Pair>
<key>highlight</key>
<styleUrl>#highlightState_TLP_Finish</styleUrl>
</Pair>
</StyleMap>
<Style id="normalState_TLP_Normal">
<IconStyle>
<scale>1.0</scale>
<Icon>
<href>http://maps.google.com/mapfiles/kml/pal4/icon31.png</href>
</Icon>
</IconStyle>
<LabelStyle>
<scale>1.0</scale>
</LabelStyle>
</Style>
<Style id="highlightState_TLP_Normal">
<IconStyle>
<scale>1.1</scale>
<Icon>
<href>http://maps.google.com/mapfiles/kml/pal4/icon23.png</href>
</Icon>
</IconStyle>
<LabelStyle>
<scale>1.1</scale>
<color>ff0000ff</color>
</LabelStyle>
</Style>
<StyleMap id="styleMap_TLP_Normal">
<Pair>
<key>normal</key>
<styleUrl>#normalState_TLP_Normal</styleUrl>
</Pair>
<Pair>
<key>highlight</key>
<styleUrl>#highlightState_TLP_Normal</styleUrl>
</Pair>
</StyleMap>
<Style id="normalState_TLP_Photo">
<IconStyle>
<scale>1.0</scale>
<Icon>
<href>http://maps.google.com/mapfiles/kml/pal4/icon46.png</href>
</Icon>
</IconStyle>
<LabelStyle>
<scale>1.0</scale>
</LabelStyle>
</Style>
<Style id="highlightState_TLP_Photo">
<IconStyle>
<scale>1.1</scale>
<Icon>
<href>http://maps.google.com/mapfiles/kml/pal4/icon38.png</href>
</Icon>
</IconStyle>
<LabelStyle>
<scale>1.1</scale>
<color>ff0000ff</color>
</LabelStyle>
</Style>
<StyleMap id="styleMap_TLP_Photo">
<Pair>
<key>normal</key>
<styleUrl>#normalState_TLP_Photo</styleUrl>
</Pair>
<Pair>
<key>highlight</key>
<styleUrl>#highlightState_TLP_Photo</styleUrl>
</Pair>
</StyleMap>
<Style id="roadStyle">
<LineStyle>
<color>ffffff00</color>
<width>6</width>
</LineStyle>
</Style>
<Open>1</Open>
<description>Route</description>
<name>Track Log</name>
<Placemark>
<name>Route</name>
<styleUrl>#roadStyle</styleUrl>
<MultiGeometry>
<LineString>
<coordinates>
-64.9662704,-10.8525620,138.04 -64.9660034,-10.8526039,143.75 -64.9658508,-10.8525963,146.71 -64.9658203,-10.8525934,149.98 -64.9658203,-10.8525925,150.47 -64.9657974,-10.8526211,150.34 -64.9657440,-10.8526230,149.84 -64.9656067,-10.8526449,149.35 -64.9655228,-10.8526669,147.79 -64.9654770,-10.8526659,148.07 -64.9654160,-10.8526764,147.79 -64.9653473,-10.8527031,147.30 -64.9653015,-10.8527031,147.39 -64.9652634,-10.8527088,146.80 -64.9652252,-10.8527155,147.10 -64.9651260,-10.8527412,146.40 -64.9649582,-10.8527489,147.43 -64.9648514,-10.8527908,148.79 -64.9647827,-10.8528318,149.46 -64.9647064,-10.8528500,149.47 -64.9645081,-10.8528366,150.64 -64.9643326,-10.8528633,150.43 -64.9642868,-10.8528652,150.20 -64.9643250,-10.8528872,150.91 -64.9643784,-10.8529701,151.69 -64.9644318,-10.8530016,150.83 -64.9644318,-10.8530674,150.34 -64.9644012,-10.8531294,149.46 -64.9644470,-10.8531065,148.48 -64.9644394,-10.8531599,146.82 -64.9644775,-10.8531628,146.59 -64.9645996,-10.8531475,144.07 -64.9645920,-10.8531399,143.19 -64.9645920,-10.8531227,143.20 -64.9645920,-10.8530970,143.14 -64.9644699,-10.8530807,141.08 -64.9644775,-10.8530722,140.98 -64.9645081,-10.8530750,139.45 -64.9644775,-10.8530874,137.46 -64.9644775,-10.8531322,137.50 -64.9645233,-10.8531389,137.23 -64.9645157,-10.8530970,137.02 -64.9644775,-10.8530359,136.52 -64.9643555,-10.8529692,136.93 -64.9643097,-10.8528957,136.81 -64.9642944,-10.8528872,136.91 -64.9642487,-10.8528728,137.58 -64.9643097,-10.8528719,138.26 -64.9643326,-10.8528652,137.08 -64.9642868,-10.8529053,137.29 -64.9641495,-10.8529358,137.05 -64.9641266,-10.8529606,137.81 -64.9640503,-10.8529778,136.02 -64.9640427,-10.8529444,136.23 -64.9638977,-10.8529224,137.36 -64.9638290,-10.8529720,138.00 -64.9637527,-10.8529730,138.16 -64.9637451,-10.8529358,136.22 -64.9637451,-10.8528748,134.39 -64.9637451,-10.8528166,130.25 -64.9637833,-10.8527231,126.95 -64.9637985,-10.8526525,124.69 -64.9637299,-10.8526478,121.34 -64.9637070,-10.8526287,118.22 -64.9636612,-10.8525982,118.16 -64.9636383,-10.8525848,117.75 -64.9636230,-10.8525562,117.23 -64.9637375,-10.8525038,115.87 -64.9638519,-10.8524628,112.28 -64.9639359,-10.8524113,110.17 -64.9639816,-10.8524008,109.28 -64.9639816,-10.8523426,108.99 -64.9640656,-10.8523235,107.39 -64.9640427,-10.8522606,104.94 -64.9639282,-10.8522339,106.32 -64.9639053,-10.8522196,104.19 -64.9638748,-10.8522253,103.66 -64.9638519,-10.8522339,103.59 -64.9637527,-10.8522272,101.18 -64.9636688,-10.8522177,98.25 -64.9636307,-10.8522968,97.49 -64.9636536,-10.8523054,97.70 -64.9636612,-10.8523436,98.08 -64.9636688,-10.8523769,99.40 -64.9636612,-10.8523798,105.17 -64.9636612,-10.8523798,105.23 -64.9636230,-10.8523941,110.23 -64.9636002,-10.8523760,111.95 -64.9636002,-10.8523397,114.17 -64.9636078,-10.8523340,114.19 -64.9636154,-10.8523121,114.39 -64.9636154,-10.8523197,114.62 -64.9636078,-10.8523035,115.62 -64.9635620,-10.8523102,116.20 -64.9635315,-10.8523197,116.80 -64.9635544,-10.8523407,117.16 -64.9635468,-10.8523998,119.03 -64.9635696,-10.8523712,120.89 -64.9635925,-10.8523560,121.31 -64.9636002,-10.8522806,122.81 -64.9636002,-10.8522444,123.94 -64.9636154,-10.8522501,123.97 -64.9636078,-10.8522511,123.99 -64.9636154,-10.8522730,124.06 -64.9635696,-10.8523388,125.12 -64.9635696,-10.8523884,131.53 -64.9635696,-10.8524752,133.58 -64.9635696,-10.8524952,136.09 -64.9636078,-10.8525858,139.10 -64.9635925,-10.8527040,142.00 -64.9636002,-10.8527689,144.52 -64.9636536,-10.8528051,146.89 -64.9637299,-10.8528433,150.73 -64.9637527,-10.8528605,151.69 -64.9637833,-10.8528938,151.91 -64.9637909,-10.8529406,152.12 -64.9638214,-10.8529911,154.16 -64.9638138,-10.8530188,154.63 -64.9638214,-10.8530245,155.16 -64.9638290,-10.8530407,155.37 -64.9638214,-10.8530312,155.47 -64.9638062,-10.8530331,155.40 -64.9637146,-10.8530397,155.47 -64.9636002,-10.8530521,155.52 -64.9634705,-10.8530388,155.62 -64.9633636,-10.8530331,155.65 -64.9632797,-10.8530836,155.61 -64.9631653,-10.8531170,155.48 -64.9631348,-10.8530903,156.37 -64.9630966,-10.8531208,156.86 -64.9630356,-10.8531017,157.48 -64.9629593,-10.8531361,157.96 -64.9628754,-10.8531256,157.95 -64.9627533,-10.8531151,157.42 -64.9626846,-10.8531761,157.72 -64.9626160,-10.8531780,158.25 -64.9625778,-10.8532028,158.28 -64.9624939,-10.8532572,158.57 -64.9623718,-10.8532515,158.95 -64.9622498,-10.8532372,159.05 -64.9621582,-10.8532600,158.04 -64.9620743,-10.8532982,157.85 -64.9619751,-10.8532648,158.47 -64.9618225,-10.8533106,158.90 -64.9617615,-10.8533211,159.28 -64.9616470,-10.8533077,160.05 -64.9615479,-10.8533001,160.81 -64.9614334,-10.8533344,161.14 -64.9613266,-10.8533649,160.96 -64.9612350,-10.8534088,160.84 -64.9611282,-10.8534098,160.74 -64.9610748,-10.8534288,161.43 -64.9609833,-10.8534365,162.22 -64.9609070,-10.8534374,162.84 -64.9608383,-10.8534536,162.79 -64.9607773,-10.8534517,162.95 -64.9607391,-10.8534660,163.54 -64.9607010,-10.8535252,163.63 -64.9606781,-10.8535213,163.83 -64.9607010,-10.8535261,164.18 -64.9606628,-10.8536043,164.17 -64.9605331,-10.8536720,163.85 -64.9603806,-10.8537197,164.73 -64.9602890,-10.8538151,165.49 -64.9601898,-10.8538952,165.98 -64.9602127,-10.8539400,166.13 -64.9601898,-10.8539858,165.53 -64.9601746,-10.8540583,166.44 -64.9601746,-10.8541346,165.66 -64.9601212,-10.8541918,165.57 -64.9601288,-10.8542271,165.76 -64.9601212,-10.8543558,165.66 -64.9601135,-10.8543968,165.78 -64.9600983,-10.8544254,166.74 -64.9601059,-10.8544521,167.40 -64.9600296,-10.8545666,167.42 -64.9599152,-10.8545942,166.89 -64.9599152,-10.8545980,167.38 -64.9598923,-10.8546371,167.91 -64.9599380,-10.8546743,167.64 -64.9599838,-10.8546562,168.13 -64.9599838,-10.8547230,168.40 -64.9599304,-10.8548098,166.65 -64.9599380,-10.8548288,165.62 -64.9599304,-10.8547935,165.95 -64.9598923,-10.8547411,166.49 -64.9598694,-10.8547182,166.90 -64.9598923,-10.8546581,167.71 -64.9598618,-10.8545809,169.07 -64.9597778,-10.8547230,169.07 -64.9598007,-10.8548117,167.01 -64.9598389,-10.8547983,168.21 -64.9598312,-10.8548212,168.18 -64.9598389,-10.8548527,168.21 -64.9599380,-10.8548460,168.36 -64.9599304,-10.8547840,168.79 -64.9598923,-10.8547153,169.09 -64.9598999,-10.8546658,169.43 -64.9598770,-10.8546200,170.01 -64.9598465,-10.8546352,170.24 -64.9598465,-10.8546648,170.38 -64.9598312,-10.8546877,170.96 -64.9597855,-10.8547230,171.25 -64.9597855,-10.8547449,170.92 -64.9598312,-10.8547525,171.03 -64.9598770,-10.8548079,170.73 -64.9598770,-10.8548164,171.02 -64.9599228,-10.8548412,170.74 -64.9600220,-10.8548307,170.60 -64.9600830,-10.8547783,170.51 -64.9601593,-10.8548250,170.79 -64.9602356,-10.8548775,171.00 -64.9602890,-10.8549328,170.95 -64.9602509,-10.8549347,170.60 -64.9602890,-10.8549280,170.71 -64.9603119,-10.8549166,170.74 -64.9603424,-10.8548260,170.83 -64.9603806,-10.8548088,170.87 -64.9603729,-10.8547745,170.60 -64.9603882,-10.8547649,170.61 -64.9603806,-10.8548098,170.29 -64.9603806,-10.8548460,170.22 -64.9603958,-10.8548403,170.23 -64.9604034,-10.8548470,170.46 -64.9604416,-10.8548470,170.47 -64.9604416,-10.8548164,171.01 -64.9604721,-10.8547773,171.72 -64.9604721,-10.8547411,172.74 -64.9604645,-10.8547487,172.77 -64.9604340,-10.8548374,173.29 -64.9604416,-10.8548994,173.63 -64.9604416,-10.8549194,173.36 -64.9604416,-10.8549118,173.39 -64.9604263,-10.8549385,173.45 -64.9603882,-10.8549309,173.18 -64.9603882,-10.8549414,173.21 -64.9603348,-10.8549395,172.02 -64.9603119,-10.8549280,172.12 -64.9603271,-10.8549280,172.11 -64.9603348,-10.8549089,172.02 -64.9603424,-10.8548956,172.05 -64.9603271,-10.8548822,172.19 -64.9603195,-10.8548622,172.07 -64.9603271,-10.8548594,172.10 -64.9603195,-10.8548470,172.26 -64.9603195,-10.8548422,172.29 -64.9603348,-10.8548393,172.14 -64.9603500,-10.8548851,172.08 -64.9603882,-10.8548880,172.02 -64.9603729,-10.8549051,172.50 -64.9603729,-10.8549042,172.52 -64.9603653,-10.8549080,172.51 -64.9603958,-10.8549099,172.53 -64.9604492,-10.8549280,172.79 -64.9604416,-10.8549099,172.32 -64.9604416,-10.8549061,172.34 -64.9604645,-10.8548708,172.62 -64.9604950,-10.8548708,173.05 -64.9604874,-10.8548784,173.04 -64.9604950,-10.8548765,172.98 -64.9604874,-10.8548717,172.93 -64.9604950,-10.8548765,172.95 -64.9604950,-10.8548765,173.04 -64.9605026,-10.8548956,173.67 -64.9604340,-10.8549042,175.64 -64.9604492,-10.8549185,176.40 -64.9604797,-10.8549166,178.38 -64.9604874,-10.8549242,179.07 -64.9604874,-10.8549232,179.12 -64.9604797,-10.8549213,179.03 -64.9604874,-10.8549213,178.60 -64.9604950,-10.8549261,177.58 -64.9604950,-10.8549318,176.89 -64.9604950,-10.8549328,176.52 -64.9605026,-10.8549232,176.01 -64.9605103,-10.8549128,175.57 -64.9605103,-10.8549109,174.79 -64.9604874,-10.8549128,173.87 -64.9604721,-10.8549194,173.11 -64.9604721,-10.8549204,172.58 -64.9604797,-10.8549156,172.26 -64.9604797,-10.8549137,172.21 -64.9604874,-10.8549204,172.35 -64.9605179,-10.8549242,172.32 -64.9605179,-10.8549299,172.26 -64.9605103,-10.8549433,171.95 -64.9605179,-10.8549643,171.63 -64.9605255,-10.8549795,171.38 -64.9605179,-10.8549709,171.25 -64.9605026,-10.8549080,170.36 -64.9604950,-10.8548603,168.85 -64.9604950,-10.8548574,168.53 -64.9605026,-10.8548584,168.21 -64.9605179,-10.8548536,168.04 -64.9605331,-10.8548527,168.10 -64.9605408,-10.8548574,168.08 -64.9605331,-10.8548641,167.66 -64.9605331,-10.8548746,166.80 -64.9605255,-10.8548737,165.46 -64.9605255,-10.8548679,163.87 -64.9605331,-10.8548756,161.98 -64.9605484,-10.8548832,159.91 -64.9605484,-10.8548870,157.90 -64.9605484,-10.8548689,155.93 -64.9605408,-10.8548508,154.24 -64.9605255,-10.8548508,153.16 -64.9605103,-10.8548546,152.38 -64.9604950,-10.8548641,151.69 -64.9604416,-10.8548784,151.87 -64.9604111,-10.8548832,151.58 -64.9603195,-10.8549004,151.57 -64.9602509,-10.8548336,152.43 -64.9601974,-10.8547983,155.34 -64.9601288,-10.8547726,157.51 -64.9600754,-10.8548212,159.56 -64.9600143,-10.8548269,160.05 -64.9599609,-10.8548374,161.79 -64.9599304,-10.8548479,163.84 -64.9599228,-10.8548651,164.42 -64.9599152,-10.8548803,165.13 -64.9599228,-10.8548956,166.02 -64.9599533,-10.8549089,168.43 -64.9599533,-10.8549089,171.29 -64.9599609,-10.8548985,173.41 -64.9599609,-10.8548975,175.73 -64.9599686,-10.8549061,178.29 -64.9599686,-10.8549099,181.48 -64.9599762,-10.8549013,184.68 -64.9599762,-10.8549004,186.70 -64.9599609,-10.8549013,188.47 -64.9599609,-10.8549023,190.46 -64.9599533,-10.8548994,192.40 -64.9599228,-10.8548832,193.89 -64.9599228,-10.8548555,196.10 -64.9599152,-10.8548527,198.05 -64.9599152,-10.8548574,199.63 -64.9599152,-10.8548536,200.56 -64.9599304,-10.8548508,201.21 -64.9599457,-10.8548450,201.92 -64.9599304,-10.8548059,202.24 -64.9598999,-10.8547421,201.94 -64.9599380,-10.8546495,201.79 -64.9599686,-10.8545666,201.77 -64.9600449,-10.8545151,201.23 -64.9600601,-10.8544683,201.23 -64.9600830,-10.8544178,200.80 -64.9601059,-10.8543310,200.57 -64.9601288,-10.8542614,199.74 -64.9601440,-10.8542194,199.55 -64.9601593,-10.8541155,199.23 -64.9601669,-10.8540173,199.36 -64.9602127,-10.8539400,199.31 -64.9602509,-10.8538742,199.25 -64.9603195,-10.8537827,199.96 -64.9603424,-10.8537731,200.48 -64.9603882,-10.8537416,200.82 -64.9603882,-10.8536739,200.90 -64.9604111,-10.8536587,200.91 -64.9604263,-10.8536491,201.39 -64.9604416,-10.8536501,201.88 -64.9604492,-10.8536539,202.35 -64.9603577,-10.8536682,202.37 -64.9602661,-10.8536892,202.25 -64.9601822,-10.8537273,202.11 -64.9600372,-10.8537703,201.75 -64.9598618,-10.8537607,200.77 -64.9598007,-10.8537483,200.42 -64.9597321,-10.8537903,199.27 -64.9596634,-10.8538780,198.61 -64.9595413,-10.8538656,197.50 -64.9593658,-10.8538904,195.66 -64.9593124,-10.8539228,195.26 -64.9592209,-10.8539333,195.18 -64.9591446,-10.8539305,195.19 -64.9590988,-10.8539133,194.82 -64.9590302,-10.8539104,193.66 -64.9589462,-10.8538990,192.42 -64.9588928,-10.8538542,190.83 -64.9588470,-10.8538961,190.25 -64.9587860,-10.8539219,189.66 -64.9587326,-10.8539581,189.37 -64.9586563,-10.8539572,188.32 -64.9585953,-10.8539762,188.32 -64.9585953,-10.8540134,188.30 -64.9586029,-10.8540335,188.13 -64.9586029,-10.8540230,187.75 -64.9585876,-10.8540001,186.90 -64.9585571,-10.8540201,186.24 -64.9585419,-10.8540068,186.39 -64.9585419,-10.8540163,186.36 -64.9585571,-10.8540382,185.93 -64.9585571,-10.8540497,185.88 -64.9585724,-10.8540745,185.87 -64.9585342,-10.8540344,185.66 -64.9585648,-10.8539543,184.72 -64.9585419,-10.8539124,184.50 -64.9585114,-10.8539181,183.78 -64.9584503,-10.8539534,183.88 -64.9584503,-10.8539715,183.23 -64.9584503,-10.8539171,183.30 -64.9583817,-10.8539000,182.25 -64.9582748,-10.8539572,180.92 -64.9582138,-10.8539667,180.46 -64.9581528,-10.8539238,180.28 -64.9580460,-10.8539228,180.02 -64.9579315,-10.8539619,178.94 -64.9578552,-10.8539228,177.80 -64.9578171,-10.8539190,177.84 -64.9577713,-10.8539467,177.57 -64.9577637,-10.8539381,177.53 -64.9576416,-10.8539467,175.13 -64.9575577,-10.8539944,175.50 -64.9574127,-10.8540030,173.96 -64.9573135,-10.8539782,171.77 -64.9571991,-10.8539762,170.47 -64.9571762,-10.8539190,171.04 -64.9571381,-10.8538389,171.03 -64.9570541,-10.8538113,170.96 -64.9569626,-10.8537769,170.06 -64.9569168,-10.8537693,170.49 -64.9569168,-10.8538246,170.68 -64.9568405,-10.8538809,170.90 -64.9567413,-10.8539362,170.51 -64.9566650,-10.8539600,170.59 -64.9565735,-10.8539600,170.88 -64.9565430,-10.8539906,170.79 -64.9565353,-10.8540030,171.11 -64.9565353,-10.8540049,171.11 -64.9564972,-10.8540077,170.76 -64.9563980,-10.8539953,169.01 -64.9563522,-10.8539667,169.09 -64.9563293,-10.8539238,169.30 -64.9563370,-10.8538780,169.06 -64.9563370,-10.8538208,168.98 -64.9563675,-10.8537388,169.00 -64.9564514,-10.8537502,168.14 -64.9564590,-10.8537388,168.10 -64.9564972,-10.8536367,167.25 -64.9565277,-10.8534803,166.39 -64.9565125,-10.8534670,165.85 -64.9565353,-10.8534431,166.26 -64.9565735,-10.8534327,165.85 -64.9566040,-10.8533745,165.73 -64.9565887,-10.8533516,165.43 -64.9564514,-10.8532972,165.21 -64.9564362,-10.8532343,164.99 -64.9564133,-10.8532181,165.03 -64.9564362,-10.8531342,165.23 -64.9564819,-10.8530703,165.54 -64.9564590,-10.8530045,165.44 -64.9564972,-10.8529797,167.78 -64.9564896,-10.8529644,168.96 -64.9564590,-10.8529158,171.21 -64.9564743,-10.8528862,171.68 -64.9564667,-10.8528166,172.40 -64.9564362,-10.8528128,172.54 -64.9564667,-10.8527975,172.88 -64.9564819,-10.8527813,174.29 -64.9564896,-10.8527269,173.97 -64.9565582,-10.8527098,174.32 -64.9566650,-10.8526897,173.86 -64.9567184,-10.8526754,174.22 -64.9567490,-10.8527117,173.02 -64.9567184,-10.8526611,172.40 -64.9566040,-10.8525772,172.01 -64.9565353,-10.8526268,171.17 -64.9564743,-10.8527212,169.69 -64.9563904,-10.8527288,170.36 -64.9563065,-10.8526964,170.35 -64.9562302,-10.8527193,168.42 -64.9561996,-10.8527508,168.30 -64.9561615,-10.8527031,169.08 -64.9561539,-10.8526773,169.42 -64.9560699,-10.8526649,169.65 -64.9560547,-10.8526621,169.89 -64.9560089,-10.8526440,170.16 -64.9559860,-10.8526077,170.20 -64.9559860,-10.8526001,170.61 -64.9559784,-10.8525925,170.64 -64.9559784,-10.8525848,170.70 -64.9559708,-10.8525715,170.75 -64.9559631,-10.8525515,170.76 -64.9559708,-10.8525801,170.79 -64.9560165,-10.8525915,171.51 -64.9560318,-10.8526087,171.49 -64.9560776,-10.8526011,171.50 -64.9560623,-10.8525801,171.38 -64.9560547,-10.8525715,171.23 -64.9560394,-10.8524981,171.19 -64.9560165,-10.8524351,171.33 -64.9559860,-10.8524513,169.98 -64.9560318,-10.8524351,170.64 -64.9560394,-10.8524313,170.52 -64.9559708,-10.8524752,169.42 -64.9560318,-10.8524637,168.36 -64.9560776,-10.8524857,167.79 -64.9561386,-10.8524933,168.10 -64.9561462,-10.8525000,167.98 -64.9561539,-10.8524866,167.97 -64.9561615,-10.8524704,168.04 -64.9561462,-10.8524675,168.15 -64.9561386,-10.8524771,168.26 -64.9561310,-10.8524771,168.33 -64.9561234,-10.8524656,168.39 -64.9561081,-10.8524666,168.55 -64.9561005,-10.8524628,168.65 -64.9561005,-10.8524532,168.79 -64.9560928,-10.8524475,168.59 -64.9560242,-10.8524132,166.72 -64.9560242,-10.8524323,165.84 -64.9560699,-10.8524027,166.28 -64.9560547,-10.8524036,166.75 -64.9560776,-10.8524389,169.78 -64.9560776,-10.8524418,169.82 -64.9560928,-10.8524303,169.94 -64.9560852,-10.8524303,169.95 -64.9561005,-10.8524351,170.01 -64.9560928,-10.8524399,170.11 -64.9560852,-10.8524370,170.14 -64.9560852,-10.8524513,170.06 -64.9560699,-10.8524828,170.83 -64.9560394,-10.8525257,171.52 -64.9560013,-10.8525791,171.57 -64.9560013,-10.8525877,171.73 -64.9560394,-10.8524971,172.65 -64.9560471,-10.8523750,172.60 -64.9560394,-10.8523741,172.72 -64.9560394,-10.8524370,173.16 -64.9560699,-10.8524761,176.01 -64.9560928,-10.8524809,177.17 -64.9561005,-10.8524837,177.85 -64.9561005,-10.8524847,178.75 -64.9560928,-10.8524923,179.65 -64.9561005,-10.8524904,180.17 -64.9561005,-10.8524857,180.47 -64.9561157,-10.8524847,180.68 -64.9561157,-10.8524704,180.77 -64.9560928,-10.8524752,180.31 -64.9560699,-10.8525391,179.57 -64.9560852,-10.8525581,178.45 -64.9560928,-10.8525887,176.11 -64.9560852,-10.8525906,174.67 -64.9560776,-10.8525743,173.05 -64.9561081,-10.8525105,168.76 -64.9561081,-10.8524599,161.72 -64.9560928,-10.8524532,158.75 -64.9561081,-10.8524580,156.25 -64.9561157,-10.8524771,154.04 -64.9561005,-10.8525047,152.73 -64.9560852,-10.8525038,152.59 -64.9560699,-10.8524837,152.78 -64.9560318,-10.8524485,160.70 -64.9560471,-10.8524885,162.66 -64.9560471,-10.8524847,164.07 -64.9560547,-10.8524847,164.20 -64.9560699,-10.8524771,164.53 -64.9561234,-10.8524256,172.84 -64.9561386,-10.8523684,182.07 -64.9561615,-10.8523550,185.21 -64.9561615,-10.8523512,187.74 -64.9561768,-10.8523626,190.05 -64.9561768,-10.8524246,190.01 -64.9561691,-10.8524494,192.03 -64.9561539,-10.8524427,194.13 -64.9561386,-10.8524313,195.76 -64.9561386,-10.8524332,197.16 -64.9561462,-10.8524504,198.38 -64.9561386,-10.8524494,199.86 -64.9561081,-10.8524160,198.75 -64.9560928,-10.8524141,199.77 -64.9560928,-10.8524208,200.16 -64.9561005,-10.8524332,199.44 -64.9561081,-10.8524532,197.27 -64.9561234,-10.8524647,193.45 -64.9561234,-10.8524666,189.68 -64.9561157,-10.8524675,186.73 -64.9561005,-10.8524551,183.96 -64.9560699,-10.8524246,180.46 -64.9560394,-10.8524275,180.10 -64.9560394,-10.8524933,177.27 -64.9559555,-10.8525229,174.35 -64.9559402,-10.8524990,170.10 -64.9559326,-10.8525019,168.47 -64.9559555,-10.8524237,167.57 -64.9559784,-10.8523359,167.13 -64.9559937,-10.8522577,166.30 -64.9560089,-10.8522005,165.45 -64.9559860,-10.8521194,164.63 -64.9559631,-10.8520575,163.23 -64.9559326,-10.8519831,161.82 -64.9559555,-10.8519039,160.68 -64.9560013,-10.8518314,159.52 -64.9560623,-10.8517704,158.18 -64.9561157,-10.8517647,156.92 -64.9562454,-10.8517504,155.64 -64.9562759,-10.8517504,154.74 -64.9563217,-10.8516464,154.03 -64.9563751,-10.8516130,153.63 -64.9564362,-10.8515730,152.75 -64.9564514,-10.8515606,152.14 -64.9564590,-10.8515673,151.33 -64.9564667,-10.8515654,150.16 -64.9564743,-10.8515615,149.02 -64.9564667,-10.8515482,147.91 -64.9564590,-10.8514891,147.13 -64.9564056,-10.8514938,147.00 -64.9563446,-10.8515110,146.29 -64.9563293,-10.8515339,145.53 -64.9563065,-10.8515902,144.95 -64.9562759,-10.8515625,144.11 -64.9562607,-10.8515682,143.10 -64.9562302,-10.8515806,142.54 -64.9562225,-10.8515625,141.72 -64.9562378,-10.8515444,140.76 -64.9562378,-10.8515320,139.88 -64.9562302,-10.8514643,140.63 -64.9562225,-10.8514528,141.14 -64.9562302,-10.8514452,140.85 -64.9562531,-10.8514423,140.66 -64.9562759,-10.8514147,140.91 -64.9562988,-10.8513746,142.27 -64.9562683,-10.8513880,142.80 -64.9562759,-10.8514776,144.75 -64.9563065,-10.8514509,145.85 -64.9563370,-10.8514538,147.07 -64.9563751,-10.8514767,146.99 -64.9563904,-10.8515072,147.22 -64.9563828,-10.8515491,147.54 -64.9563293,-10.8515568,147.17 -64.9563065,-10.8515959,148.22 -64.9562912,-10.8516054,148.62 -64.9562759,-10.8516026,148.95 -64.9562912,-10.8516083,149.24 -64.9562988,-10.8516006,149.36 -64.9562607,-10.8516235,150.10 -64.9562607,-10.8516188,150.42 -64.9562759,-10.8516264,150.52 -64.9562836,-10.8515930,151.18 -64.9562759,-10.8515911,151.21 -64.9562531,-10.8515987,151.41 -64.9562454,-10.8516026,152.09 -64.9562454,-10.8515940,152.26 -64.9562302,-10.8515921,152.38 -64.9562225,-10.8515959,152.40 -64.9562225,-10.8515949,152.45 -64.9562225,-10.8515959,152.50 -64.9562225,-10.8515902,152.79 -64.9562225,-10.8515759,153.18 -64.9562225,-10.8515711,153.70 -64.9562225,-10.8515749,153.90 -64.9562149,-10.8515778,154.09 -64.9562149,-10.8515825,154.22 -64.9562225,-10.8515797,154.32 -64.9562302,-10.8515873,154.33 -64.9561920,-10.8516188,154.69 -64.9561768,-10.8515987,156.36 -64.9561691,-10.8515997,156.40 -64.9561768,-10.8516016,156.50 -64.9561844,-10.8515940,156.57 -64.9561920,-10.8515921,156.65 -64.9561920,-10.8515911,156.79 -64.9561844,-10.8515997,156.90 -64.9561768,-10.8516283,157.53 -64.9561691,-10.8516483,157.65 -64.9561768,-10.8516426,158.06 -64.9561768,-10.8516226,158.03 -64.9561768,-10.8516035,157.96 -64.9561691,-10.8514671,158.05 -64.9561691,-10.8514462,158.55 -64.9561768,-10.8514452,158.61 -64.9561920,-10.8514481,158.69 -64.9561920,-10.8514605,158.85 -64.9561844,-10.8514709,158.95 -64.9561920,-10.8514786,159.00 -64.9561768,-10.8515234,159.05 -64.9561844,-10.8515224,159.11 -64.9561844,-10.8515015,158.79 -64.9561920,-10.8515053,158.84 -64.9561920,-10.8515100,158.94 -64.9561996,-10.8515129,158.99 -64.9562073,-10.8515158,159.13 -64.9562149,-10.8514996,159.66 -64.9562225,-10.8514872,160.54 -64.9561996,-10.8515711,162.48 -64.9561920,-10.8515759,164.70 -64.9562149,-10.8515816,165.04 -64.9562454,-10.8515692,166.80 -64.9562149,-10.8515615,167.82 -64.9562225,-10.8515482,168.04 -64.9562454,-10.8515205,168.91 -64.9562378,-10.8515186,169.04 -64.9562302,-10.8515339,169.15 -64.9562302,-10.8515425,169.20 -64.9562225,-10.8515530,169.14 -64.9562454,-10.8515396,169.20 -64.9562759,-10.8515139,169.95 -64.9562912,-10.8514977,170.39 -64.9562836,-10.8514938,170.54 -64.9562378,-10.8515081,169.55 -64.9562073,-10.8515406,169.34 -64.9561539,-10.8516397,169.88 -64.9560394,-10.8517094,168.49 -64.9559937,-10.8517771,168.50 -64.9559326,-10.8518572,168.60 -64.9558868,-10.8518629,168.29 -64.9558640,-10.8518829,167.98 -64.9558029,-10.8518944,167.64 -64.9557877,-10.8519306,167.65 -64.9558029,-10.8519592,167.27 -64.9558563,-10.8519917,168.04 -64.9559555,-10.8519897,168.38 -64.9559631,-10.8520708,166.89 -64.9559708,-10.8521280,166.76 -64.9560394,-10.8522530,166.69 -64.9559860,-10.8523293,166.30 -64.9559479,-10.8524361,166.89 -64.9559555,-10.8524933,167.02 -64.9560394,-10.8524494,168.29 -64.9560776,-10.8524437,169.35 -64.9560776,-10.8524160,170.73 -64.9560623,-10.8524046,170.62 -64.9560623,-10.8524256,170.39 -64.9560928,-10.8524561,166.99 -64.9561539,-10.8525229,167.15 -64.9561462,-10.8525457,167.16 -64.9561844,-10.8525639,167.25 -64.9562454,-10.8525391,165.07 -64.9562073,-10.8524914,166.41 -64.9562149,-10.8525171,164.75 -64.9562454,-10.8525009,165.51 -64.9562454,-10.8524723,166.55 -64.9561996,-10.8524885,166.24 -64.9561996,-10.8524761,166.25 -64.9561996,-10.8524685,165.91 -64.9561539,-10.8524208,165.99 -64.9560928,-10.8524199,166.01 -64.9560699,-10.8524055,166.27 -64.9560623,-10.8524208,166.30 -64.9560547,-10.8524332,166.55 -64.9560547,-10.8524456,166.57 -64.9560547,-10.8524551,166.61 -64.9560623,-10.8524637,167.39 -64.9560623,-10.8524666,167.39 -64.9560547,-10.8524704,166.75 -64.9560471,-10.8524837,166.12 -64.9560394,-10.8524828,164.65 -64.9559708,-10.8524733,165.46 -64.9559860,-10.8523865,166.72 -64.9560547,-10.8523149,167.41 -64.9560471,-10.8523188,167.46 -64.9560547,-10.8523273,167.51 -64.9560242,-10.8523808,168.70 -64.9559860,-10.8524275,169.90 -64.9559708,-10.8524494,170.30 -64.9560165,-10.8523722,172.02 -64.9560242,-10.8523178,172.25 -64.9560318,-10.8523083,172.36 -64.9560089,-10.8523493,172.88 -64.9560013,-10.8523664,173.27 -64.9559937,-10.8523664,173.17 -64.9560013,-10.8523607,172.99 -64.9560013,-10.8523502,172.74 -64.9560165,-10.8523417,172.55 -64.9560089,-10.8523521,172.52 -64.9560013,-10.8523531,172.40 -64.9560013,-10.8523598,172.28 -64.9560013,-10.8523521,172.36 -64.9560089,-10.8523569,172.43 -64.9560165,-10.8523569,172.32 -64.9560242,-10.8523464,171.98 -64.9560394,-10.8523417,171.49 -64.9560547,-10.8523092,170.81 -64.9560547,-10.8523026,170.58 -64.9560089,-10.8522739,170.20 -64.9559555,-10.8521805,171.07 -64.9560013,-10.8521957,172.48 -64.9560242,-10.8522673,172.82 -64.9561157,-10.8523703,171.11 -64.9561462,-10.8523865,172.40 -64.9561615,-10.8523912,172.64 -64.9561615,-10.8523893,170.58 -64.9561462,-10.8523979,167.88 -64.9561310,-10.8524094,165.16 -64.9561310,-10.8524218,162.68 -64.9561157,-10.8524294,160.53 -64.9561081,-10.8524265,158.25 -64.9561157,-10.8524303,155.44 -64.9561081,-10.8524351,153.02 -64.9561005,-10.8524361,151.01 -64.9561005,-10.8524513,148.64 -64.9560776,-10.8524208,148.65 -64.9560776,-10.8524208,146.87 -64.9560547,-10.8524523,147.29 -64.9560623,-10.8524923,146.59 -64.9560623,-10.8525095,145.85 -64.9560623,-10.8525047,145.93 -64.9560623,-10.8525028,146.01 -64.9560623,-10.8525028,146.12 -64.9560623,-10.8525038,146.27 -64.9560623,-10.8525038,146.46 -64.9560623,-10.8525038,146.62 -64.9560623,-10.8525047,146.64 -64.9560623,-10.8525028,146.77 -64.9560623,-10.8524990,146.97 -64.9560394,-10.8524876,147.43 -64.9560165,-10.8524437,149.62 -64.9560242,-10.8524075,150.50 -64.9560242,-10.8523912,148.09 -64.9560318,-10.8524237,150.40 -64.9560165,-10.8524895,156.45 -64.9560242,-10.8524933,155.91 -64.9560318,-10.8524866,155.46 -64.9560394,-10.8524790,154.42 -64.9560394,-10.8524761,153.43 -64.9560394,-10.8524752,152.83 -64.9560394,-10.8524752,152.86 -64.9560394,-10.8524742,153.04 -64.9560394,-10.8524742,153.13 -64.9560394,-10.8524733,153.18 -64.9560394,-10.8524723,153.28 -64.9560394,-10.8524714,153.30 -64.9560394,-10.8524723,153.38 -64.9560394,-10.8524733,153.51 -64.9560394,-10.8524733,153.53 -64.9560394,-10.8524733,153.58 -64.9560394,-10.8524733,153.64 -64.9560394,-10.8524742,153.57 -64.9560394,-10.8524761,153.47 -64.9560394,-10.8524780,153.48 -64.9560394,-10.8524780,153.59 -64.9560394,-10.8524761,153.66 -64.9560394,-10.8524752,153.70 -64.9560394,-10.8524752,153.75 -64.9560394,-10.8524752,153.86 -64.9560394,-10.8524618,154.27 -64.9560471,-10.8524399,154.76 -64.9560394,-10.8524380,154.88 -64.9560394,-10.8525391,153.62 -64.9560471,-10.8525953,155.62 -64.9560471,-10.8526001,156.10 -64.9560471,-10.8525906,156.44 -64.9560394,-10.8525791,156.71 -64.9560471,-10.8525753,156.55 -64.9560623,-10.8525667,156.61 -64.9560699,-10.8525543,157.16 -64.9560699,-10.8525505,157.30 -64.9560699,-10.8525496,156.91 -64.9560699,-10.8525496,156.80 -64.9560699,-10.8525486,156.69 -64.9560699,-10.8525457,156.54 -64.9560699,-10.8525448,156.50 -64.9560699,-10.8525429,156.42 -64.9560699,-10.8525438,156.32 -64.9560699,-10.8525438,156.22 -64.9560699,-10.8525438,156.21 -64.9560699,-10.8525429,156.22 -64.9560699,-10.8525429,156.19 -64.9560699,-10.8525419,156.23 -64.9560699,-10.8525410,156.28 -64.9560699,-10.8525419,156.32 -64.9560699,-10.8525429,156.34 -64.9560699,-10.8525429,156.36 -64.9560852,-10.8525372,156.44 -64.9561005,-10.8525200,156.67 -64.9561005,-10.8525047,158.64 -64.9561081,-10.8525105,158.34 -64.9561157,-10.8525038,157.41 -64.9561234,-10.8525047,155.63 -64.9561386,-10.8525085,153.79 -64.9561386,-10.8525057,151.81 -64.9561157,-10.8525314,149.27 -64.9561005,-10.8526096,146.00 -64.9560699,-10.8526592,140.27 -64.9560776,-10.8526535,139.04 -64.9560623,-10.8526430,137.13 -64.9560623,-10.8526239,135.97 -64.9560623,-10.8526030,135.26 -64.9560547,-10.8525810,134.70 -64.9560394,-10.8525677,134.35 -64.9560318,-10.8525553,134.54 -64.9560318,-10.8525448,135.54 -64.9560394,-10.8525333,137.36 -64.9560547,-10.8525238,139.32 -64.9560928,-10.8525019,142.78 -64.9561844,-10.8524542,148.41 -64.9562073,-10.8524418,152.34 -64.9562149,-10.8524351,155.20 -64.9562225,-10.8524303,158.07 -64.9562225,-10.8524227,160.79 -64.9561996,-10.8524132,163.40 -64.9561844,-10.8523998,165.97 -64.9561844,-10.8523932,168.78 -64.9561920,-10.8523874,171.14 -64.9561768,-10.8523836,173.11 -64.9561539,-10.8523865,174.92 -64.9561005,-10.8524094,175.30 -64.9559174,-10.8524599,180.85 -64.9559174,-10.8524675,182.52 -64.9559174,-10.8524666,184.03 -64.9559708,-10.8524780,176.84 -64.9560242,-10.8525047,169.88 -64.9560318,-10.8525085,168.46 -64.9560471,-10.8525047,166.24 -64.9561081,-10.8524990,163.36 -64.9561462,-10.8524771,160.91 -64.9561539,-10.8524809,157.77 -64.9561615,-10.8524828,155.34 -64.9561539,-10.8524981,153.47 -64.9561539,-10.8525171,151.68 -64.9561539,-10.8525534,149.30 -64.9561462,-10.8525448,147.35 -64.9561386,-10.8525257,145.70 -64.9561386,-10.8525028,144.82 -64.9561691,-10.8524523,146.36 -64.9561691,-10.8524370,147.26 -64.9561691,-10.8524342,149.43 -64.9561539,-10.8524494,152.23 -64.9561462,-10.8524504,154.95 -64.9561462,-10.8524227,158.20 -64.9561234,-10.8523903,159.67 -64.9561081,-10.8523779,162.32 -64.9560699,-10.8523407,164.86 -64.9560623,-10.8523426,168.76 -64.9560699,-10.8523521,171.42 -64.9560852,-10.8523560,173.92 -64.9560928,-10.8523493,175.94 -64.9560776,-10.8523264,175.54 -64.9560471,-10.8523493,176.47 -64.9561234,-10.8523760,175.83 -64.9561691,-10.8524218,177.21 -64.9561844,-10.8524323,177.06 -64.9561691,-10.8524342,175.74 -64.9561539,-10.8524227,172.93 -64.9561386,-10.8524227,170.15 -64.9561081,-10.8524389,167.13 -64.9560699,-10.8524027,164.79 -64.9560699,-10.8524036,162.88 -64.9560776,-10.8524084,161.24 -64.9560699,-10.8524084,159.92 -64.9560623,-10.8524094,158.97 -64.9560547,-10.8524160,157.92 -64.9561005,-10.8524017,158.64 -64.9561005,-10.8523865,160.38 -64.9561005,-10.8523760,161.26 -64.9561005,-10.8523655,162.95 -64.9561005,-10.8523512,164.84 -64.9561081,-10.8523474,167.13 -64.9561157,-10.8523512,168.92 -64.9561310,-10.8524237,168.64 -64.9561081,-10.8524370,168.32 -64.9560776,-10.8523874,167.20 -64.9560547,-10.8523693,165.20 -64.9560318,-10.8523674,164.45 -64.9560318,-10.8523836,163.59 -64.9560165,-10.8523884,162.62 -64.9560089,-10.8523817,161.72 -64.9560394,-10.8523779,160.84 -64.9560547,-10.8523769,159.54 -64.9560623,-10.8523903,158.26 -64.9560699,-10.8523970,156.27 -64.9560242,-10.8524342,153.00 -64.9560089,-10.8524523,151.54 -64.9560165,-10.8524666,149.27 -64.9560242,-10.8524752,147.37 -64.9560318,-10.8524723,146.06 -64.9560776,-10.8524933,145.15 -64.9560776,-10.8525581,144.33 -64.9560471,-10.8526144,143.65 -64.9560394,-10.8526669,142.89 -64.9561081,-10.8527298,141.71 -64.9561691,-10.8527956,140.65 -64.9561691,-10.8528404,139.74 -64.9561691,-10.8528938,139.10 -64.9561462,-10.8529491,138.88 -64.9561005,-10.8530188,139.52 -64.9560852,-10.8531017,139.16 -64.9561005,-10.8532019,138.86 -64.9561157,-10.8532810,138.41 -64.9560776,-10.8533573,139.23 -64.9560318,-10.8534279,139.43 -64.9560165,-10.8534946,140.05 -64.9560089,-10.8535585,140.03 -64.9559937,-10.8535910,140.04 -64.9559784,-10.8535700,139.75 -64.9559784,-10.8535929,139.48 -64.9560013,-10.8536148,139.51 -64.9560013,-10.8536339,139.25 -64.9560089,-10.8536654,139.31 -64.9559937,-10.8537207,140.61 -64.9560165,-10.8538208,141.97 -64.9560089,-10.8538914,143.22 -64.9560165,-10.8539829,144.24 -64.9559937,-10.8540049,144.91 -64.9559784,-10.8540306,145.35 </coordinates>
</LineString>
</MultiGeometry>
</Placemark>
<Folder>
<name>waypoints</name>
<Placemark>
<name>
Thu Dec 22 08:32:35 2016 S=2.91 Km/hr
</name>
<styleUrl>
#styleMap_TLP_Start
</styleUrl>
<Point>
<coordinates>
-64.9662704,-10.8525620,138.04
</coordinates>
</Point>
</Placemark>
<Placemark>
<name>
Thu Dec 22 08:32:45 2016 S=2.51 Km/hr
</name>
<styleUrl>
#styleMap_TLP_Normal
</styleUrl>
<Point>
<coordinates>
-64.9660034,-10.8526039,143.75
</coordinates>
</Point>
</Placemark>
<Placemark>
<name>
Thu Dec 22 08:32:55 2016 S=3.82 Km/hr
</name>
<styleUrl>
#styleMap_TLP_Normal
</styleUrl>
<Point>
<coordinates>
-64.9658508,-10.8525963,146.71
</coordinates>
</Point>
</Placemark>
<Placemark>
<name>
Thu Dec 22 08:33:05 2016 S=0.32 Km/hr
</name>
<styleUrl>
#styleMap_TLP_Normal
</styleUrl>
<Point>
<coordinates>
-64.9658203,-10.8525934,149.98
</coordinates>
</Point>
</Placemark>
<Placemark>
<name>
Thu Dec 22 08:33:15 2016 S=1.21 Km/hr
</name>
<styleUrl>
#styleMap_TLP_Normal
</styleUrl>
<Point>
<coordinates>
-64.9658203,-10.8525925,150.47
</coordinates>
</Point>
</Placemark>
<Placemark>
<name>
Thu Dec 22 08:33:25 2016 S=1.01 Km/hr
</name>
<styleUrl>
#styleMap_TLP_Normal
</styleUrl>
<Point>
<coordinates>
-64.9657974,-10.8526211,150.34
</coordinates>
</Point>
</Placemark>
<Placemark>
<name>
Thu Dec 22 08:33:35 2016 S=1.54 Km/hr
</name>
<styleUrl>
#styleMap_TLP_Normal
</styleUrl>
<Point>
<coordinates>
-64.9657440,-10.8526230,149.84
</coordinates>
</Point>
</Placemark>
<Placemark>
<name>
Thu Dec 22 08:33:45 2016 S=2.22 Km/hr
</name>
<styleUrl>
#styleMap_TLP_Normal
</styleUrl>
<Point>
<coordinates>
-64.9656067,-10.8526449,149.35
</coordinates>
</Point>
</Placemark>
<Placemark>
<name>
Thu Dec 22 08:33:55 2016 S=1.99 Km/hr
</name>
<styleUrl>
#styleMap_TLP_Normal
</styleUrl>
<Point>
<coordinates>
-64.9655228,-10.8526669,147.79
</coordinates>
</Point>
</Placemark>
<Placemark>
<name>
Thu Dec 22 08:34:05 2016 S=2.32 Km/hr
</name>
<styleUrl>
#styleMap_TLP_Normal
</styleUrl>
<Point>
<coordinates>
-64.9654770,-10.8526659,148.07
</coordinates>
</Point>
</Placemark>
<Placemark>
<name>
Thu Dec 22 08:34:15 2016 S=1.25 Km/hr
</name>
<styleUrl>
#styleMap_TLP_Normal
</styleUrl>
<Point>
<coordinates>
-64.9654160,-10.8526764,147.79
</coordinates>
</Point>
</Placemark>
<Placemark>
<name>
Thu Dec 22 08:34:25 2016 S=1.75 Km/hr
</name>
<styleUrl>
#styleMap_TLP_Normal
</styleUrl>
<Point>
<coordinates>
-64.9653473,-10.8527031,147.30
</coordinates>
</Point>
</Placemark>
<Placemark>
<name>
Thu Dec 22 08:34:35 2016 S=1.57 Km/hr
</name>
<styleUrl>
#styleMap_TLP_Normal
</styleUrl>
<Point>
<coordinates>
-64.9653015,-10.8527031,147.39
</coordinates>
</Point>
</Placemark>
<Placemark>
<name>
Thu Dec 22 08:34:45 2016 S=1.06 Km/hr
</name>
<styleUrl>
#styleMap_TLP_Normal
</styleUrl>
<Point>
<coordinates>
-64.9652634,-10.8527088,146.80
</coordinates>
</Point>
</Placemark>
<Placemark>
<name>
Thu Dec 22 08:34:55 2016 S=1.82 Km/hr
</name>
<styleUrl>
#styleMap_TLP_Normal
</styleUrl>
<Point>
<coordinates>
-64.9652252,-10.8527155,147.10
</coordinates>
</Point>
</Placemark>
<Placemark>
<name>
Thu Dec 22 08:35:05 2016 S=1.93 Km/hr
</name>
<styleUrl>
#styleMap_TLP_Normal
</styleUrl>
<Point>
<coordinates>
-64.9651260,-10.8527412,146.40
</coordinates>
</Point>
</Placemark>
<Placemark>
<name>
Thu Dec 22 08:35:15 2016 S=3.17 Km/hr
</name>
<styleUrl>
#styleMap_TLP_Normal
</styleUrl>
<Point>
<coordinates>
-64.9649582,-10.8527489,147.43
</coordinates>
</Point>
</Placemark>
<Placemark>
<name>
Thu Dec 22 08:35:25 2016 S=2.13 Km/hr
</name>
<styleUrl>
#styleMap_TLP_Normal
</styleUrl>
<Point>
<coordinates>
-64.9648514,-10.8527908,148.79
</coordinates>
</Point>
</Placemark>
<Placemark>
<name>
Thu Dec 22 08:35:35 2016 S=2.16 Km/hr
</name>
<styleUrl>
#styleMap_TLP_Normal
</styleUrl>
<Point>
<coordinates>
-64.9647827,-10.8528318,149.46
</coordinates>
</Point>
</Placemark>
<Placemark>
<name>
Thu Dec 22 08:35:45 2016 S=1.83 Km/hr
</name>
<styleUrl>
#styleMap_TLP_Normal
</styleUrl>
<Point>
<coordinates>
-64.9647064,-10.8528500,149.47
</coordinates>
</Point>
</Placemark>
<Placemark>
<name>
Thu Dec 22 08:35:55 2016 S=3.19 Km/hr
</name>
<styleUrl>
#styleMap_TLP_Normal
</styleUrl>
<Point>
<coordinates>
-64.9645081,-10.8528366,150.64
</coordinates>
</Point>
</Placemark>
<Placemark>
<name>
Thu Dec 22 08:36:05 2016 S=2.61 Km/hr
</name>
<styleUrl>
#styleMap_TLP_Normal
</styleUrl>
<Point>
<coordinates>
-64.9643326,-10.8528633,150.43
</coordinates>
</Point>
</Placemark>
<Placemark>
<name>
Thu Dec 22 08:36:15 2016 S=1.00 Km/hr
</name>
<styleUrl>
#styleMap_TLP_Normal
</styleUrl>
<Point>
<coordinates>
-64.9642868,-10.8528652,150.20
</coordinates>
</Point>
</Placemark>
<Placemark>
<name>
Thu Dec 22 08:36:25 2016 S=1.72 Km/hr
</name>
<styleUrl>
#styleMap_TLP_Normal
</styleUrl>
<Point>
<coordinates>
-64.9643250,-10.8528872,150.91
</coordinates>
</Point>
</Placemark>
<Placemark>
<name>
Thu Dec 22 08:36:35 2016 S=2.26 Km/hr
</name>
<styleUrl>
#styleMap_TLP_Normal
</styleUrl>
<Point>
<coordinates>
-64.9643784,-10.8529701,151.69
</coordinates>
</Point>
</Placemark>
<Placemark>
<name>
Thu Dec 22 08:36:45 2016 S=0.85 Km/hr
</name>
<styleUrl>
#styleMap_TLP_Normal
</styleUrl>
<Point>
<coordinates>
-64.9644318,-10.8530016,150.83
</coordinates>
</Point>
</Placemark>
<Placemark>
<name>
Thu Dec 22 08:36:55 2016 S=1.21 Km/hr
</name>
<styleUrl>
#styleMap_TLP_Normal
</styleUrl>
<Point>
<coordinates>
-64.9644318,-10.8530674,150.34
</coordinates>
</Point>
</Placemark>
<Placemark>
<name>
Thu Dec 22 08:37:05 2016 S=0.93 Km/hr
</name>
<styleUrl>
#styleMap_TLP_Normal
</styleUrl>
<Point>
<coordinates>
-64.9644012,-10.8531294,149.46
</coordinates>
</Point>
</Placemark>
<Placemark>
<name>
Thu Dec 22 08:37:15 2016 S=0.99 Km/hr
</name>
<styleUrl>
#styleMap_TLP_Normal
</styleUrl>
<Point>
<coordinates>
-64.9644470,-10.8531065,148.48
</coordinates>
</Point>
</Placemark>
<Placemark>
<name>
Thu Dec 22 08:37:25 2016 S=0.79 Km/hr
</name>
<styleUrl>
#styleMap_TLP_Normal
</styleUrl>
<Point>
<coordinates>
-64.9644394,-10.8531599,146.82
</coordinates>
</Point>
</Placemark>
<Placemark>
<name>
Thu Dec 22 08:37:35 2016 S=1.34 Km/hr
</name>
<styleUrl>
#styleMap_TLP_Normal
</styleUrl>
<Point>
<coordinates>
-64.9644775,-10.8531628,146.59
</coordinates>
</Point>
</Placemark>
<Placemark>
<name>
Thu Dec 22 08:37:45 2016 S=2.19 Km/hr
</name>
<styleUrl>
#styleMap_TLP_Normal
</styleUrl>
<Point>
<coordinates>
-64.9645996,-10.8531475,144.07
</coordinates>
</Point>
</Placemark>
<Placemark>
<name>
Thu Dec 22 08:37:55 2016 S=0.36 Km/hr
</name>
<styleUrl>
#styleMap_TLP_Normal
</styleUrl>
<Point>
<coordinates>
-64.9645920,-10.8531399,143.19
</coordinates>
</Point>
</Placemark>
<Placemark>
<name>
Thu Dec 22 08:38:05 2016 S=0.52 Km/hr
</name>
<styleUrl>
#styleMap_TLP_Normal
</styleUrl>
<Point>
<coordinates>
-64.9645920,-10.8531227,143.20
</coordinates>
</Point>
</Placemark>
<Placemark>
<name>
Thu Dec 22 08:38:15 2016 S=1.85 Km/hr
</name>
<styleUrl>
#styleMap_TLP_Normal
</styleUrl>
<Point>
<coordinates>
-64.9645920,-10.8530970,143.14
</coordinates>
</Point>
</Placemark>
<Placemark>
<name>
Thu Dec 22 08:38:25 2016 S=1.59 Km/hr
</name>
<styleUrl>
#styleMap_TLP_Normal
</styleUrl>
<Point>
<coordinates>
-64.9644699,-10.8530807,141.08
</coordinates>
</Point>
</Placemark>
<Placemark>
<name>
Thu Dec 22 08:38:35 2016 S=0.50 Km/hr
</name>
<styleUrl>
#styleMap_TLP_Normal
</styleUrl>
<Point>
<coordinates>
-64.9644775,-10.8530722,140.98
</coordinates>
</Point>
</Placemark>
<Placemark>
<name>
Thu Dec 22 08:38:45 2016 S=0.67 Km/hr
</name>
<styleUrl>
#styleMap_TLP_Normal
</styleUrl>
<Point>
<coordinates>
-64.9645081,-10.8530750,139.45
</coordinates>
</Point>
</Placemark>
<Placemark>
<name>
Thu Dec 22 08:38:55 2016 S=0.62 Km/hr
</name>
<styleUrl>
#styleMap_TLP_Normal
</styleUrl>
<Point>
<coordinates>
-64.9644775,-10.8530874,137.46
</coordinates>
</Point>
</Placemark>
<Placemark>
<name>
Thu Dec 22 08:39:05 2016 S=1.55 Km/hr
</name>
<styleUrl>
#styleMap_TLP_Normal
</styleUrl>
<Point>
<coordinates>
-64.9644775,-10.8531322,137.50
</coordinates>
</Point>
</Placemark>
<Placemark>
<name>
Thu Dec 22 08:39:15 2016 S=0.41 Km/hr
</name>
<styleUrl>
#styleMap_TLP_Normal
</styleUrl>
<Point>
<coordinates>
-64.9645233,-10.8531389,137.23
</coordinates>
</Point>
</Placemark>
<Placemark>
<name>
Thu Dec 22 08:39:25 2016 S=1.22 Km/hr
</name>
<styleUrl>
#styleMap_TLP_Normal
</styleUrl>
<Point>
<coordinates>
-64.9645157,-10.8530970,137.02
</coordinates>
</Point>
</Placemark>
<Placemark>
<name>
Thu Dec 22 08:39:35 2016 S=1.30 Km/hr
</name>
<styleUrl>
#styleMap_TLP_Normal
</styleUrl>
<Point>
<coordinates>
-64.9644775,-10.8530359,136.52
</coordinates>
</Point>
</Placemark>
<Placemark>
<name>
Thu Dec 22 08:39:45 2016 S=1.74 Km/hr
</name>
<styleUrl>
#styleMap_TLP_Normal
</styleUrl>
<Point>
<coordinates>
-64.9643555,-10.8529692,136.93
</coordinates>
</Point>
</Placemark>
<Placemark>
<name>
Thu Dec 22 08:39:55 2016 S=1.57 Km/hr
</name>
<styleUrl>
#styleMap_TLP_Normal
</styleUrl>
<Point>
<coordinates>
-64.9643097,-10.8528957,136.81
</coordinates>
</Point>
</Placemark>
<Placemark>
<name>
Thu Dec 22 08:40:05 2016 S=0.55 Km/hr
</name>
<styleUrl>
#styleMap_TLP_Normal
</styleUrl>
<Point>
<coordinates>
-64.9642944,-10.8528872,136.91
</coordinates>
</Point>
</Placemark>
<Placemark>
<name>
Thu Dec 22 08:40:15 2016 S=2.24 Km/hr
</name>
<styleUrl>
#styleMap_TLP_Normal
</styleUrl>
<Point>
<coordinates>
-64.9642487,-10.8528728,137.58
</coordinates>
</Point>
</Placemark>
<Placemark>
<name>
Thu Dec 22 08:40:25 2016 S=1.01 Km/hr
</name>
<styleUrl>
#styleMap_TLP_Normal
</styleUrl>
<Point>
<coordinates>
-64.9643097,-10.8528719,138.26
</coordinates>
</Point>
</Placemark>
<Placemark>
<name>
Thu Dec 22 08:40:35 2016 S=1.24 Km/hr
</name>
<styleUrl>
#styleMap_TLP_Normal
</styleUrl>
<Point>
<coordinates>
-64.9643326,-10.8528652,137.08
</coordinates>
</Point>
</Placemark>
<Placemark>
<name>
Thu Dec 22 08:40:45 2016 S=1.75 Km/hr
</name>
<styleUrl>
#styleMap_TLP_Normal
</styleUrl>
<Point>
<coordinates>
-64.9642868,-10.8529053,137.29
</coordinates>
</Point>
</Placemark>
<Placemark>
<name>
Thu Dec 22 08:40:55 2016 S=3.12 Km/hr
</name>
<styleUrl>
#styleMap_TLP_Normal
</styleUrl>
<Point>
<coordinates>
-64.9641495,-10.8529358,137.05
</coordinates>
</Point>
</Placemark>
<Placemark>
<name>
Thu Dec 22 08:41:05 2016 S=1.75 Km/hr
</name>
<styleUrl>
#styleMap_TLP_Normal
</styleUrl>
<Point>
<coordinates>
-64.9641266,-10.8529606,137.81
</coordinates>
</Point>
</Placemark>
<Placemark>
<name>
Thu Dec 22 08:41:15 2016 S=2.71 Km/hr
</name>
<styleUrl>
#styleMap_TLP_Normal
</styleUrl>
<Point>
<coordinates>
-64.9640503,-10.8529778,136.02
</coordinates>
</Point>
</Placemark>
<Placemark>
<name>
Thu Dec 22 08:41:25 2016 S=1.17 Km/hr
</name>
<styleUrl>
#styleMap_TLP_Normal
</styleUrl>
<Point>
<coordinates>
-64.9640427,-10.8529444,136.23
</coordinates>
</Point>
</Placemark>
<Placemark>
<name>
Thu Dec 22 08:41:35 2016 S=2.82 Km/hr
</name>
<styleUrl>
#styleMap_TLP_Normal
</styleUrl>
<Point>
<coordinates>
-64.9638977,-10.8529224,137.36
</coordinates>
</Point>
</Placemark>
<Placemark>
<name>
Thu Dec 22 08:41:45 2016 S=2.48 Km/hr
</name>
<styleUrl>
#styleMap_TLP_Normal
</styleUrl>
<Point>
<coordinates>
-64.9638290,-10.8529720,138.00
</coordinates>
</Point>
</Placemark>
<Placemark>
<name>
Thu Dec 22 08:41:55 2016 S=2.32 Km/hr
</name>
<styleUrl>
#styleMap_TLP_Normal
</styleUrl>
<Point>
<coordinates>
-64.9637527,-10.8529730,138.16
</coordinates>
</Point>
</Placemark>
<Placemark>
<name>
Thu Dec 22 08:42:05 2016 S=1.58 Km/hr
</name>
<styleUrl>
#styleMap_TLP_Normal
</styleUrl>
<Point>
<coordinates>
-64.9637451,-10.8529358,136.22
</coordinates>
</Point>
</Placemark>
<Placemark>
<name>
Thu Dec 22 08:42:15 2016 S=1.05 Km/hr
</name>
<styleUrl>
#styleMap_TLP_Normal
</styleUrl>
<Point>
<coordinates>
-64.9637451,-10.8528748,134.39
</coordinates>
</Point>
</Placemark>
<Placemark>
<name>
Thu Dec 22 08:42:25 2016 S=1.91 Km/hr
</name>
<styleUrl>
#styleMap_TLP_Normal
</styleUrl>
<Point>
<coordinates>
-64.9637451,-10.8528166,130.25
</coordinates>
</Point>
</Placemark>
<Placemark>
<name>
Thu Dec 22 08:42:35 2016 S=1.14 Km/hr
</name>
<styleUrl>
#styleMap_TLP_Normal
</styleUrl>
<Point>
<coordinates>
-64.9637833,-10.8527231,126.95
</coordinates>
</Point>
</Placemark>
<Placemark>
<name>
Thu Dec 22 08:42:45 2016 S=0.87 Km/hr
</name>
<styleUrl>
#styleMap_TLP_Normal
</styleUrl>
<Point>
<coordinates>
-64.9637985,-10.8526525,124.69
</coordinates>
</Point>
</Placemark>
<Placemark>
<name>
Thu Dec 22 08:42:55 2016 S=0.64 Km/hr
</name>
<styleUrl>
#styleMap_TLP_Normal
</styleUrl>
<Point>
<coordinates>
-64.9637299,-10.8526478,121.34
</coordinates>
</Point>
</Placemark>
<Placemark>
<name>
Thu Dec 22 08:43:05 2016 S=1.51 Km/hr
</name>
<styleUrl>
#styleMap_TLP_Normal
</styleUrl>
<Point>
<coordinates>
-64.9637070,-10.8526287,118.22
</coordinates>
</Point>
</Placemark>
<Placemark>
<name>
Thu Dec 22 08:43:15 2016 S=1.21 Km/hr
</name>
<styleUrl>
#styleMap_TLP_Normal
</styleUrl>
<Point>
<coordinates>
-64.9636612,-10.8525982,118.16
</coordinates>
</Point>
</Placemark>
<Placemark>
<name>
Thu Dec 22 08:43:25 2016 S=0.71 Km/hr
</name>
<styleUrl>
#styleMap_TLP_Normal
</styleUrl>
<Point>
<coordinates>
-64.9636383,-10.8525848,117.75
</coordinates>
</Point>
</Placemark>
<Placemark>
<name>
Thu Dec 22 08:43:35 2016 S=1.38 Km/hr
</name>
<styleUrl>
#styleMap_TLP_Normal
</styleUrl>
<Point>
<coordinates>
-64.9636230,-10.8525562,117.23
</coordinates>
</Point>
</Placemark>
<Placemark>
<name>
Thu Dec 22 08:43:45 2016 S=1.72 Km/hr
</name>
<styleUrl>
#styleMap_TLP_Normal
</styleUrl>
<Point>
<coordinates>
-64.9637375,-10.8525038,115.87
</coordinates>
</Point>
</Placemark>
<Placemark>
<name>
Thu Dec 22 08:43:55 2016 S=2.11 Km/hr
</name>
<styleUrl>
#styleMap_TLP_Normal
</styleUrl>
<Point>
<coordinates>
-64.9638519,-10.8524628,112.28
</coordinates>
</Point>
</Placemark>
<Placemark>
<name>
Thu Dec 22 08:44:05 2016 S=2.58 Km/hr
</name>
<styleUrl>
#styleMap_TLP_Normal
</styleUrl>
<Point>
<coordinates>
-64.9639359,-10.8524113,110.17
</coordinates>
</Point>
</Placemark>
<Placemark>
<name>
Thu Dec 22 08:44:15 2016 S=1.62 Km/hr
</name>
<styleUrl>
#styleMap_TLP_Normal
</styleUrl>
<Point>
<coordinates>
-64.9639816,-10.8524008,109.28
</coordinates>
</Point>
</Placemark>
<Placemark>
<name>
Thu Dec 22 08:44:25 2016 S=1.23 Km/hr
</name>
<styleUrl>
#styleMap_TLP_Normal
</styleUrl>
<Point>
<coordinates>
-64.9639816,-10.8523426,108.99
</coordinates>
</Point>
</Placemark>
<Placemark>
<name>
Thu Dec 22 08:44:35 2016 S=2.52 Km/hr
</name>
<styleUrl>
#styleMap_TLP_Normal
</styleUrl>
<Point>
<coordinates>
-64.9640656,-10.8523235,107.39
</coordinates>
</Point>
</Placemark>
<Placemark>
<name>
Thu Dec 22 08:44:45 2016 S=1.61 Km/hr
</name>
<styleUrl>
#styleMap_TLP_Normal
</styleUrl>
<Point>
<coordinates>
-64.9640427,-10.8522606,104.94
</coordinates>
</Point>
</Placemark>
<Placemark>
<name>
Thu Dec 22 08:44:55 2016 S=0.48 Km/hr
</name>
<styleUrl>
#styleMap_TLP_Normal
</styleUrl>
<Point>
<coordinates>
-64.9639282,-10.8522339,106.32
</coordinates>
</Point>
</Placemark>
<Placemark>
<name>
Thu Dec 22 08:45:05 2016 S=0.32 Km/hr
</name>
<styleUrl>
#styleMap_TLP_Normal
</styleUrl>
<Point>
<coordinates>
-64.9639053,-10.8522196,104.19
</coordinates>
</Point>
</Placemark>
<Placemark>
<name>
Thu Dec 22 08:45:15 2016 S=0.99 Km/hr
</name>
<styleUrl>
#styleMap_TLP_Normal
</styleUrl>
<Point>
<coordinates>
-64.9638748,-10.8522253,103.66
</coordinates>
</Point>
</Placemark>
<Placemark>
<name>
Thu Dec 22 08:45:25 2016 S=1.30 Km/hr
</name>
<styleUrl>
#styleMap_TLP_Normal
</styleUrl>
<Point>
<coordinates>
-64.9638519,-10.8522339,103.59
</coordinates>
</Point>
</Placemark>
<Placemark>
<name>
Thu Dec 22 08:45:35 2016 S=1.70 Km/hr
</name>
<styleUrl>
#styleMap_TLP_Normal
</styleUrl>
<Point>
<coordinates>
-64.9637527,-10.8522272,101.18
</coordinates>
</Point>
</Placemark>
<Placemark>
<name>
Thu Dec 22 08:45:45 2016 S=2.44 Km/hr
</name>
<styleUrl>
#styleMap_TLP_Normal
</styleUrl>
<Point>
<coordinates>
-64.9636688,-10.8522177,98.25
</coordinates>
</Point>
</Placemark>
<Placemark>
<name>
Thu Dec 22 08:45:55 2016 S=0.72 Km/hr
</name>
<styleUrl>
#styleMap_TLP_Normal
</styleUrl>
<Point>
<coordinates>
-64.9636307,-10.8522968,97.49
</coordinates>
</Point>
</Placemark>
<Placemark>
<name>
Thu Dec 22 08:46:05 2016 S=1.32 Km/hr
</name>
<styleUrl>
#styleMap_TLP_Normal
</styleUrl>
<Point>
<coordinates>
-64.9636536,-10.8523054,97.70
</coordinates>
</Point>
</Placemark>
<Placemark>
<name>
Thu Dec 22 08:46:15 2016 S=1.67 Km/hr
</name>
<styleUrl>
#styleMap_TLP_Normal
</styleUrl>
<Point>
<coordinates>
-64.9636612,-10.8523436,98.08
</coordinates>
</Point>
</Placemark>
<Placemark>
<name>
Thu Dec 22 08:46:25 2016 S=1.26 Km/hr
</name>
<styleUrl>
#styleMap_TLP_Normal
</styleUrl>
<Point>
<coordinates>
-64.9636688,-10.8523769,99.40
</coordinates>
</Point>
</Placemark>
<Placemark>
<name>
Thu Dec 22 08:46:35 2016 S=0.41 Km/hr
</name>
<styleUrl>
#styleMap_TLP_Normal
</styleUrl>
<Point>
<coordinates>
-64.9636612,-10.8523798,105.17
</coordinates>
</Point>
</Placemark>
<Placemark>
<name>
Thu Dec 22 08:46:45 2016 S=0.32 Km/hr
</name>
<styleUrl>
#styleMap_TLP_Normal
</styleUrl>
<Point>
<coordinates>
-64.9636612,-10.8523798,105.23
</coordinates>
</Point>
</Placemark>
<Placemark>
<name>
Thu Dec 22 08:46:55 2016 S=0.70 Km/hr
</name>
<styleUrl>
#styleMap_TLP_Normal
</styleUrl>
<Point>
<coordinates>
-64.9636230,-10.8523941,110.23
</coordinates>
</Point>
</Placemark>
<Placemark>
<name>
Thu Dec 22 08:47:05 2016 S=1.28 Km/hr
</name>
<styleUrl>
#styleMap_TLP_Normal
</styleUrl>
<Point>
<coordinates>
-64.9636002,-10.8523760,111.95
</coordinates>
</Point>
</Placemark>
<Placemark>
<name>
Thu Dec 22 08:47:15 2016 S=0.46 Km/hr
</name>
<styleUrl>
#styleMap_TLP_Normal
</styleUrl>
<Point>
<coordinates>
-64.9636002,-10.8523397,114.17
</coordinates>
</Point>
</Placemark>
<Placemark>
<name>
Thu Dec 22 08:47:25 2016 S=0.60 Km/hr
</name>
<styleUrl>
#styleMap_TLP_Normal
</styleUrl>
<Point>
<coordinates>
-64.9636078,-10.8523340,114.19
</coordinates>
</Point>
</Placemark>
<Placemark>
<name>
Thu Dec 22 08:47:35 2016 S=1.16 Km/hr
</name>
<styleUrl>
#styleMap_TLP_Normal
</styleUrl>
<Point>
<coordinates>
-64.9636154,-10.8523121,114.39
</coordinates>
</Point>
</Placemark>
<Placemark>
<name>
Thu Dec 22 08:47:45 2016 S=0.83 Km/hr
</name>
<styleUrl>
#styleMap_TLP_Normal
</styleUrl>
<Point>
<coordinates>
-64.9636154,-10.8523197,114.62
</coordinates>
</Point>
</Placemark>
<Placemark>
<name>
Thu Dec 22 08:47:55 2016 S=0.76 Km/hr
</name>
<styleUrl>
#styleMap_TLP_Normal
</styleUrl>
<Point>
<coordinates>
-64.9636078,-10.8523035,115.62
</coordinates>
</Point>
</Placemark>
<Placemark>
<name>
Thu Dec 22 08:48:05 2016 S=0.56 Km/hr
</name>
<styleUrl>
#styleMap_TLP_Normal
</styleUrl>
<Point>
<coordinates>
-64.9635620,-10.8523102,116.20
</coordinates>
</Point>
</Placemark>
<Placemark>
<name>
Thu Dec 22 08:48:15 2016 S=0.15 Km/hr
</name>
<styleUrl>
#styleMap_TLP_Normal
</styleUrl>
<Point>
<coordinates>
-64.9635315,-10.8523197,116.80
</coordinates>
</Point>
</Placemark>
<Placemark>
<name>
Thu Dec 22 08:48:25 2016 S=1.18 Km/hr
</name>
<styleUrl>
#styleMap_TLP_Normal
</styleUrl>
<Point>
<coordinates>
-64.9635544,-10.8523407,117.16
</coordinates>
</Point>
</Placemark>
<Placemark>
<name>
Thu Dec 22 08:48:35 2016 S=1.99 Km/hr
</name>
<styleUrl>
#styleMap_TLP_Normal
</styleUrl>
<Point>
<coordinates>
-64.9635468,-10.8523998,119.03
</coordinates>
</Point>
</Placemark>
<Placemark>
<name>
Thu Dec 22 08:48:45 2016 S=1.15 Km/hr
</name>
<styleUrl>
#styleMap_TLP_Normal
</styleUrl>
<Point>
<coordinates>
-64.9635696,-10.8523712,120.89
</coordinates>
</Point>
</Placemark>
<Placemark>
<name>
Thu Dec 22 08:48:55 2016 S=1.71 Km/hr
</name>
<styleUrl>
#styleMap_TLP_Normal
</styleUrl>
<Point>
<coordinates>
-64.9635925,-10.8523560,121.31
</coordinates>
</Point>
</Placemark>
<Placemark>
<name>
Thu Dec 22 08:49:05 2016 S=0.77 Km/hr
</name>
<styleUrl>
#styleMap_TLP_Normal
</styleUrl>
<Point>
<coordinates>
-64.9636002,-10.8522806,122.81
</coordinates>
</Point>
</Placemark>
<Placemark>
<name>
Thu Dec 22 08:49:15 2016 S=0.62 Km/hr
</name>
<styleUrl>
#styleMap_TLP_Normal
</styleUrl>
<Point>
<coordinates>
-64.9636002,-10.8522444,123.94
</coordinates>
</Point>
</Placemark>
<Placemark>
<name>
Thu Dec 22 08:49:25 2016 S=0.59 Km/hr
</name>
<styleUrl>
#styleMap_TLP_Normal
</styleUrl>
<Point>
<coordinates>
-64.9636154,-10.8522501,123.97
</coordinates>
</Point>
</Placemark>
<Placemark>
<name>
Thu Dec 22 08:49:35 2016 S=0.22 Km/hr
</name>
<styleUrl>
#styleMap_TLP_Normal
</styleUrl>
<Point>
<coordinates>
-64.9636078,-10.8522511,123.99
</coordinates>
</Point>
</Placemark>
<Placemark>
<name>
Thu Dec 22 08:49:45 2016 S=1.37 Km/hr
</name>
<styleUrl>
#styleMap_TLP_Normal
</styleUrl>
<Point>
<coordinates>
-64.9636154,-10.8522730,124.06
</coordinates>
</Point>
</Placemark>
<Placemark>
<name>
Thu Dec 22 08:49:55 2016 S=2.24 Km/hr
</name>
<styleUrl>
#styleMap_TLP_Normal
</styleUrl>
<Point>
<coordinates>
-64.9635696,-10.8523388,125.12
</coordinates>
</Point>
</Placemark>
<Placemark>
<name>
Thu Dec 22 08:50:05 2016 S=0.62 Km/hr
</name>
<styleUrl>
#styleMap_TLP_Normal
</styleUrl>
<Point>
<coordinates>
-64.9635696,-10.8523884,131.53
</coordinates>
</Point>
</Placemark>
<Placemark>
<name>
Thu Dec 22 08:50:15 2016 S=1.17 Km/hr
</name>
<styleUrl>
#styleMap_TLP_Normal
</styleUrl>
<Point>
<coordinates>
-64.9635696,-10.8524752,133.58
</coordinates>
</Point>
</Placemark>
<Placemark>
<name>
Thu Dec 22 08:50:25 2016 S=1.39 Km/hr
</name>
<styleUrl>
#styleMap_TLP_Normal
</styleUrl>
<Point>
<coordinates>
-64.9635696,-10.8524952,136.09
</coordinates>
</Point>
</Placemark>
<Placemark>
<name>
Thu Dec 22 08:50:35 2016 S=1.58 Km/hr
</name>
<styleUrl>
#styleMap_TLP_Normal
</styleUrl>
<Point>
<coordinates>
-64.9636078,-10.8525858,139.10
</coordinates>
</Point>
</Placemark>
<Placemark>
<name>
Thu Dec 22 08:50:45 2016 S=2.42 Km/hr
</name>
<styleUrl>
#styleMap_TLP_Normal
</styleUrl>
<Point>
<coordinates>
-64.9635925,-10.8527040,142.00
</coordinates>
</Point>
</Placemark>
<Placemark>
<name>
Thu Dec 22 08:50:55 2016 S=1.48 Km/hr
</name>
<styleUrl>
#styleMap_TLP_Normal
</styleUrl>
<Point>
<coordinates>
-64.9636002,-10.8527689,144.52
</coordinates>
</Point>
</Placemark>
<Placemark>
<name>
Thu Dec 22 08:51:05 2016 S=0.85 Km/hr
</name>
<styleUrl>
#styleMap_TLP_Normal
</styleUrl>
<Point>
<coordinates>
-64.9636536,-10.8528051,146.89
</coordinates>
</Point>
</Placemark>
<Placemark>
<name>
Thu Dec 22 08:51:15 2016 S=1.35 Km/hr
</name>
<styleUrl>
#styleMap_TLP_Normal
</styleUrl>
<Point>
<coordinates>
-64.9637299,-10.8528433,150.73
</coordinates>
</Point>
</Placemark>
<Placemark>
<name>
Thu Dec 22 08:51:25 2016 S=0.66 Km/hr
</name>
<styleUrl>
#styleMap_TLP_Normal
</styleUrl>
<Point>
<coordinates>
-64.9637527,-10.8528605,151.69
</coordinates>
</Point>
</Placemark>
<Placemark>
<name>
Thu Dec 22 08:51:35 2016 S=1.05 Km/hr
</name>
<styleUrl>
#styleMap_TLP_Normal
</styleUrl>
<Point>
<coordinates>
-64.9637833,-10.8528938,151.91
</coordinates>
</Point>
</Placemark>
<Placemark>
<name>
Thu Dec 22 08:51:45 2016 S=1.26 Km/hr
</name>
<styleUrl>
#styleMap_TLP_Normal
</styleUrl>
<Point>
<coordinates>
-64.9637909,-10.8529406,152.12
</coordinates>
</Point>
</Placemark>
<Placemark>
<name>
Thu Dec 22 08:51:55 2016 S=1.37 Km/hr
</name>
<styleUrl>
#styleMap_TLP_Normal
</styleUrl>
<Point>
<coordinates>
-64.9638214,-10.8529911,154.16
</coordinates>
</Point>
</Placemark>
<Placemark>
<name>
Thu Dec 22 08:52:05 2016 S=1.19 Km/hr
</name>
<styleUrl>
#styleMap_TLP_Normal
</styleUrl>
<Point>
<coordinates>
-64.9638138,-10.8530188,154.63
</coordinates>
</Point>
</Placemark>
<Placemark>
<name>
Thu Dec 22 08:52:15 2016 S=0.34 Km/hr
</name>
<styleUrl>
#styleMap_TLP_Normal
</styleUrl>
<Point>
<coordinates>
-64.9638214,-10.8530245,155.16
</coordinates>
</Point>
</Placemark>
<Placemark>
<name>
Thu Dec 22 08:52:25 2016 S=1.00 Km/hr
</name>
<styleUrl>
#styleMap_TLP_Normal
</styleUrl>
<Point>
<coordinates>
-64.9638290,-10.8530407,155.37
</coordinates>
</Point>
</Placemark>
<Placemark>
<name>
Thu Dec 22 08:52:35 2016 S=1.18 Km/hr
</name>
<styleUrl>
#styleMap_TLP_Normal
</styleUrl>
<Point>
<coordinates>
-64.9638214,-10.8530312,155.47
</coordinates>
</Point>
</Placemark>
<Placemark>
<name>
Thu Dec 22 08:52:45 2016 S=2.10 Km/hr
</name>
<styleUrl>
#styleMap_TLP_Normal
</styleUrl>
<Point>
<coordinates>
-64.9638062,-10.8530331,155.40
</coordinates>
</Point>
</Placemark>
<Placemark>
<name>
Thu Dec 22 08:52:55 2016 S=3.30 Km/hr
</name>
<styleUrl>
#styleMap_TLP_Normal
</styleUrl>
<Point>
<coordinates>
-64.9637146,-10.8530397,155.47
</coordinates>
</Point>
</Placemark>
<Placemark>
<name>
Thu Dec 22 08:53:05 2016 S=3.59 Km/hr
</name>
<styleUrl>
#styleMap_TLP_Normal
</styleUrl>
<Point>
<coordinates>
-64.9636002,-10.8530521,155.52
</coordinates>
</Point>
</Placemark>
<Placemark>
<name>
Thu Dec 22 08:53:15 2016 S=3.56 Km/hr
</name>
<styleUrl>
#styleMap_TLP_Normal
</styleUrl>
<Point>
<coordinates>
-64.9634705,-10.8530388,155.62
</coordinates>
</Point>
</Placemark>
<Placemark>
<name>
Thu Dec 22 08:53:25 2016 S=2.87 Km/hr
</name>
<styleUrl>
#styleMap_TLP_Normal
</styleUrl>
<Point>
<coordinates>
-64.9633636,-10.8530331,155.65
</coordinates>
</Point>
</Placemark>
<Placemark>
<name>
Thu Dec 22 08:53:35 2016 S=2.03 Km/hr
</name>
<styleUrl>
#styleMap_TLP_Normal
</styleUrl>
<Point>
<coordinates>
-64.9632797,-10.8530836,155.61
</coordinates>
</Point>
</Placemark>
<Placemark>
<name>
Thu Dec 22 08:53:45 2016 S=2.83 Km/hr
</name>
<styleUrl>
#styleMap_TLP_Normal
</styleUrl>
<Point>
<coordinates>
-64.9631653,-10.8531170,155.48
</coordinates>
</Point>
</Placemark>
<Placemark>
<name>
Thu Dec 22 08:53:55 2016 S=1.86 Km/hr
</name>
<styleUrl>
#styleMap_TLP_Normal
</styleUrl>
<Point>
<coordinates>
-64.9631348,-10.8530903,156.37
</coordinates>
</Point>
</Placemark>
<Placemark>
<name>
Thu Dec 22 08:54:05 2016 S=2.40 Km/hr
</name>
<styleUrl>
#styleMap_TLP_Normal
</styleUrl>
<Point>
<coordinates>
-64.9630966,-10.8531208,156.86
</coordinates>
</Point>
</Placemark>
<Placemark>
<name>
Thu Dec 22 08:54:15 2016 S=2.35 Km/hr
</name>
<styleUrl>
#styleMap_TLP_Normal
</styleUrl>
<Point>
<coordinates>
-64.9630356,-10.8531017,157.48
</coordinates>
</Point>
</Placemark>
<Placemark>
<name>
Thu Dec 22 08:54:25 2016 S=2.35 Km/hr
</name>
<styleUrl>
#styleMap_TLP_Normal
</styleUrl>
<Point>
<coordinates>
-64.9629593,-10.8531361,157.96
</coordinates>
</Point>
</Placemark>
<Placemark>
<name>
Thu Dec 22 08:54:35 2016 S=1.81 Km/hr
</name>
<styleUrl>
#styleMap_TLP_Normal
</styleUrl>
<Point>
<coordinates>
-64.9628754,-10.8531256,157.95
</coordinates>
</Point>
</Placemark>
<Placemark>
<name>
Thu Dec 22 08:54:45 2016 S=2.39 Km/hr
</name>
<styleUrl>
#styleMap_TLP_Normal
</styleUrl>
<Point>
<coordinates>
-64.9627533,-10.8531151,157.42
</coordinates>
</Point>
</Placemark>
<Placemark>
<name>
Thu Dec 22 08:54:55 2016 S=3.35 Km/hr
</name>
<styleUrl>
#styleMap_TLP_Normal
</styleUrl>
<Point>
<coordinates>
-64.9626846,-10.8531761,157.72
</coordinates>
</Point>
</Placemark>
<Placemark>
<name>
Thu Dec 22 08:55:05 2016 S=1.61 Km/hr
</name>
<styleUrl>
#styleMap_TLP_Normal
</styleUrl>
<Point>
<coordinates>
-64.9626160,-10.8531780,158.25
</coordinates>
</Point>
</Placemark>
<Placemark>
<name>
Thu Dec 22 08:55:15 2016 S=1.05 Km/hr
</name>
<styleUrl>
#styleMap_TLP_Normal
</styleUrl>
<Point>
<coordinates>
-64.9625778,-10.8532028,158.28
</coordinates>
</Point>
</Placemark>
<Placemark>
<name>
Thu Dec 22 08:55:25 2016 S=1.61 Km/hr
</name>
<styleUrl>
#styleMap_TLP_Normal
</styleUrl>
<Point>
<coordinates>
-64.9624939,-10.8532572,158.57
</coordinates>
</Point>
</Placemark>
<Placemark>
<name>
Thu Dec 22 08:55:35 2016 S=1.81 Km/hr
</name>
<styleUrl>
#styleMap_TLP_Normal
</styleUrl>
<Point>
<coordinates>
-64.9623718,-10.8532515,158.95
</coordinates>
</Point>
</Placemark>
<Placemark>
<name>
Thu Dec 22 08:55:45 2016 S=1.05 Km/hr
</name>
<styleUrl>
#styleMap_TLP_Normal
</styleUrl>
<Point>
<coordinates>
-64.9622498,-10.8532372,159.05
</coordinates>
</Point>
</Placemark>
<Placemark>
<name>
Thu Dec 22 08:55:55 2016 S=2.24 Km/hr
</name>
<styleUrl>
#styleMap_TLP_Normal
</styleUrl>
<Point>
<coordinates>
-64.9621582,-10.8532600,158.04
</coordinates>
</Point>
</Placemark>
<Placemark>
<name>
Thu Dec 22 08:56:05 2016 S=2.62 Km/hr
</name>
<styleUrl>
#styleMap_TLP_Normal
</styleUrl>
<Point>
<coordinates>
-64.9620743,-10.8532982,157.85
</coordinates>
</Point>
</Placemark>
<Placemark>
<name>
Thu Dec 22 08:56:15 2016 S=2.19 Km/hr
</name>
<styleUrl>
#styleMap_TLP_Normal
</styleUrl>
<Point>
<coordinates>
-64.9619751,-10.8532648,158.47
</coordinates>
</Point>
</Placemark>
<Placemark>
<name>
Thu Dec 22 08:56:25 2016 S=2.25 Km/hr
</name>
<styleUrl>
#styleMap_TLP_Normal
</styleUrl>
<Point>
<coordinates>
-64.9618225,-10.8533106,158.90
</coordinates>
</Point>
</Placemark>
<Placemark>
<name>
Thu Dec 22 08:56:35 2016 S=2.57 Km/hr
</name>
<styleUrl>
#styleMap_TLP_Normal
</styleUrl>
<Point>
<coordinates>
-64.9617615,-10.8533211,159.28
</coordinates>
</Point>
</Placemark>
<Placemark>
<name>
Thu Dec 22 08:56:45 2016 S=1.97 Km/hr
</name>
<styleUrl>
#styleMap_TLP_Normal
</styleUrl>
<Point>
<coordinates>
-64.9616470,-10.8533077,160.05
</coordinates>
</Point>
</Placemark>
<Placemark>
<name>
Thu Dec 22 08:56:55 2016 S=2.47 Km/hr
</name>
<styleUrl>
#styleMap_TLP_Normal
</styleUrl>
<Point>
<coordinates>
-64.9615479,-10.8533001,160.81
</coordinates>
</Point>
</Placemark>
<Placemark>
<name>
Thu Dec 22 08:57:05 2016 S=3.28 Km/hr
</name>
<styleUrl>
#styleMap_TLP_Normal
</styleUrl>
<Point>
<coordinates>
-64.9614334,-10.8533344,161.14
</coordinates>
</Point>
</Placemark>
<Placemark>
<name>
Thu Dec 22 08:57:15 2016 S=2.28 Km/hr
</name>
<styleUrl>
#styleMap_TLP_Normal
</styleUrl>
<Point>
<coordinates>
-64.9613266,-10.8533649,160.96
</coordinates>
</Point>
</Placemark>
<Placemark>
<name>
Thu Dec 22 08:57:25 2016 S=2.75 Km/hr
</name>
<styleUrl>
#styleMap_TLP_Normal
</styleUrl>
<Point>
<coordinates>
-64.9612350,-10.8534088,160.84
</coordinates>
</Point>
</Placemark>
<Placemark>
<name>
Thu Dec 22 08:57:35 2016 S=3.36 Km/hr
</name>
<styleUrl>
#styleMap_TLP_Normal
</styleUrl>
<Point>
<coordinates>
-64.9611282,-10.8534098,160.74
</coordinates>
</Point>
</Placemark>
<Placemark>
<name>
Thu Dec 22 08:57:45 2016 S=1.89 Km/hr
</name>
<styleUrl>
#styleMap_TLP_Normal
</styleUrl>
<Point>
<coordinates>
-64.9610748,-10.8534288,161.43
</coordinates>
</Point>
</Placemark>
<Placemark>
<name>
Thu Dec 22 08:57:55 2016 S=2.11 Km/hr
</name>
<styleUrl>
#styleMap_TLP_Normal
</styleUrl>
<Point>
<coordinates>
-64.9609833,-10.8534365,162.22
</coordinates>
</Point>
</Placemark>
<Placemark>
<name>
Thu Dec 22 08:58:05 2016 S=1.71 Km/hr
</name>
<styleUrl>
#styleMap_TLP_Normal
</styleUrl>
<Point>
<coordinates>
-64.9609070,-10.8534374,162.84
</coordinates>
</Point>
</Placemark>
<Placemark>
<name>
Thu Dec 22 08:58:15 2016 S=2.03 Km/hr
</name>
<styleUrl>
#styleMap_TLP_Normal
</styleUrl>
<Point>
<coordinates>
-64.9608383,-10.8534536,162.79
</coordinates>
</Point>
</Placemark>
<Placemark>
<name>
Thu Dec 22 08:58:25 2016 S=0.97 Km/hr
</name>
<styleUrl>
#styleMap_TLP_Normal
</styleUrl>
<Point>
<coordinates>
-64.9607773,-10.8534517,162.95
</coordinates>
</Point>
</Placemark>
<Placemark>
<name>
Thu Dec 22 08:58:35 2016 S=0.72 Km/hr
</name>
<styleUrl>
#styleMap_TLP_Normal
</styleUrl>
<Point>
<coordinates>
-64.9607391,-10.8534660,163.54
</coordinates>
</Point>
</Placemark>
<Placemark>
<name>
Thu Dec 22 08:58:45 2016 S=0.86 Km/hr
</name>
<styleUrl>
#styleMap_TLP_Normal
</styleUrl>
<Point>
<coordinates>
-64.9607010,-10.8535252,163.63
</coordinates>
</Point>
</Placemark>
<Placemark>
<name>
Thu Dec 22 08:58:55 2016 S=1.18 Km/hr
</name>
<styleUrl>
#styleMap_TLP_Normal
</styleUrl>
<Point>
<coordinates>
-64.9606781,-10.8535213,163.83
</coordinates>
</Point>
</Placemark>
<Placemark>
<name>
Thu Dec 22 08:59:05 2016 S=0.94 Km/hr
</name>
<styleUrl>
#styleMap_TLP_Normal
</styleUrl>
<Point>
<coordinates>
-64.9607010,-10.8535261,164.18
</coordinates>
</Point>
</Placemark>
<Placemark>
<name>
Thu Dec 22 08:59:15 2016 S=1.95 Km/hr
</name>
<styleUrl>
#styleMap_TLP_Normal
</styleUrl>
<Point>
<coordinates>
-64.9606628,-10.8536043,164.17
</coordinates>
</Point>
</Placemark>
<Placemark>
<name>
Thu Dec 22 08:59:25 2016 S=2.64 Km/hr
</name>
<styleUrl>
#styleMap_TLP_Normal
</styleUrl>
<Point>
<coordinates>
-64.9605331,-10.8536720,163.85
</coordinates>
</Point>
</Placemark>
<Placemark>
<name>
Thu Dec 22 08:59:35 2016 S=1.71 Km/hr
</name>
<styleUrl>
#styleMap_TLP_Normal
</styleUrl>
<Point>
<coordinates>
-64.9603806,-10.8537197,164.73
</coordinates>
</Point>
</Placemark>
<Placemark>
<name>
Thu Dec 22 08:59:45 2016 S=2.70 Km/hr
</name>
<styleUrl>
#styleMap_TLP_Normal
</styleUrl>
<Point>
<coordinates>
-64.9602890,-10.8538151,165.49
</coordinates>
</Point>
</Placemark>
<Placemark>
<name>
Thu Dec 22 08:59:55 2016 S=2.03 Km/hr
</name>
<styleUrl>
#styleMap_TLP_Normal
</styleUrl>
<Point>
<coordinates>
-64.9601898,-10.8538952,165.98
</coordinates>
</Point>
</Placemark>
<Placemark>
<name>
Thu Dec 22 09:00:05 2016 S=0.89 Km/hr
</name>
<styleUrl>
#styleMap_TLP_Normal
</styleUrl>
<Point>
<coordinates>
-64.9602127,-10.8539400,166.13
</coordinates>
</Point>
</Placemark>
<Placemark>
<name>
Thu Dec 22 09:00:15 2016 S=0.75 Km/hr
</name>
<styleUrl>
#styleMap_TLP_Normal
</styleUrl>
<Point>
<coordinates>
-64.9601898,-10.8539858,165.53
</coordinates>
</Point>
</Placemark>
<Placemark>
<name>
Thu Dec 22 09:00:25 2016 S=1.62 Km/hr
</name>
<styleUrl>
#styleMap_TLP_Normal
</styleUrl>
<Point>
<coordinates>
-64.9601746,-10.8540583,166.44
</coordinates>
</Point>
</Placemark>
<Placemark>
<name>
Thu Dec 22 09:00:35 2016 S=1.35 Km/hr
</name>
<styleUrl>
#styleMap_TLP_Normal
</styleUrl>
<Point>
<coordinates>
-64.9601746,-10.8541346,165.66
</coordinates>
</Point>
</Placemark>
<Placemark>
<name>
Thu Dec 22 09:00:45 2016 S=0.56 Km/hr
</name>
<styleUrl>
#styleMap_TLP_Normal
</styleUrl>
<Point>
<coordinates>
-64.9601212,-10.8541918,165.57
</coordinates>
</Point>
</Placemark>
<Placemark>
<name>
Thu Dec 22 09:00:55 2016 S=0.53 Km/hr
</name>
<styleUrl>
#styleMap_TLP_Normal
</styleUrl>
<Point>
<coordinates>
-64.9601288,-10.8542271,165.76
</coordinates>
</Point>
</Placemark>
<Placemark>
<name>
Thu Dec 22 09:01:05 2016 S=2.19 Km/hr
</name>
<styleUrl>
#styleMap_TLP_Normal
</styleUrl>
<Point>
<coordinates>
-64.9601212,-10.8543558,165.66
</coordinates>
</Point>
</Placemark>
<Placemark>
<name>
Thu Dec 22 09:01:15 2016 S=0.87 Km/hr
</name>
<styleUrl>
#styleMap_TLP_Normal
</styleUrl>
<Point>
<coordinates>
-64.9601135,-10.8543968,165.78
</coordinates>
</Point>
</Placemark>
<Placemark>
<name>
Thu Dec 22 09:01:25 2016 S=1.05 Km/hr
</name>
<styleUrl>
#styleMap_TLP_Normal
</styleUrl>
<Point>
<coordinates>
-64.9600983,-10.8544254,166.74
</coordinates>
</Point>
</Placemark>
<Placemark>
<name>
Thu Dec 22 09:01:35 2016 S=1.66 Km/hr
</name>
<styleUrl>
#styleMap_TLP_Normal
</styleUrl>
<Point>
<coordinates>
-64.9601059,-10.8544521,167.40
</coordinates>
</Point>
</Placemark>
<Placemark>
<name>
Thu Dec 22 09:01:45 2016 S=2.44 Km/hr
</name>
<styleUrl>
#styleMap_TLP_Normal
</styleUrl>
<Point>
<coordinates>
-64.9600296,-10.8545666,167.42
</coordinates>
</Point>
</Placemark>
<Placemark>
<name>
Thu Dec 22 09:01:55 2016 S=1.29 Km/hr
</name>
<styleUrl>
#styleMap_TLP_Normal
</styleUrl>
<Point>
<coordinates>
-64.9599152,-10.8545942,166.89
</coordinates>
</Point>
</Placemark>
<Placemark>
<name>
Thu Dec 22 09:02:05 2016 S=0.93 Km/hr
</name>
<styleUrl>
#styleMap_TLP_Normal
</styleUrl>
<Point>
<coordinates>
-64.9599152,-10.8545980,167.38
</coordinates>
</Point>
</Placemark>
<Placemark>
<name>
Thu Dec 22 09:02:15 2016 S=0.95 Km/hr
</name>
<styleUrl>
#styleMap_TLP_Normal
</styleUrl>
<Point>
<coordinates>
-64.9598923,-10.8546371,167.91
</coordinates>
</Point>
</Placemark>
<Placemark>
<name>
Thu Dec 22 09:02:25 2016 S=2.12 Km/hr
</name>
<styleUrl>
#styleMap_TLP_Normal
</styleUrl>
<Point>
<coordinates>
-64.9599380,-10.8546743,167.64
</coordinates>
</Point>
</Placemark>
<Placemark>
<name>
Thu Dec 22 09:02:35 2016 S=3.15 Km/hr
</name>
<styleUrl>
#styleMap_TLP_Normal
</styleUrl>
<Point>
<coordinates>
-64.9599838,-10.8546562,168.13
</coordinates>
</Point>
</Placemark>
<Placemark>
<name>
Thu Dec 22 09:02:45 2016 S=1.61 Km/hr
</name>
<styleUrl>
#styleMap_TLP_Normal
</styleUrl>
<Point>
<coordinates>
-64.9599838,-10.8547230,168.40
</coordinates>
</Point>
</Placemark>
<Placemark>
<name>
Thu Dec 22 09:02:55 2016 S=1.49 Km/hr
</name>
<styleUrl>
#styleMap_TLP_Normal
</styleUrl>
<Point>
<coordinates>
-64.9599304,-10.8548098,166.65
</coordinates>
</Point>
</Placemark>
<Placemark>
<name>
Thu Dec 22 09:03:05 2016 S=0.43 Km/hr
</name>
<styleUrl>
#styleMap_TLP_Normal
</styleUrl>
<Point>
<coordinates>
-64.9599380,-10.8548288,165.62
</coordinates>
</Point>
</Placemark>
<Placemark>
<name>
Thu Dec 22 09:03:15 2016 S=2.13 Km/hr
</name>
<styleUrl>
#styleMap_TLP_Normal
</styleUrl>
<Point>
<coordinates>
-64.9599304,-10.8547935,165.95
</coordinates>
</Point>
</Placemark>
<Placemark>
<name>
Thu Dec 22 09:03:25 2016 S=1.05 Km/hr
</name>
<styleUrl>
#styleMap_TLP_Normal
</styleUrl>
<Point>
<coordinates>
-64.9598923,-10.8547411,166.49
</coordinates>
</Point>
</Placemark>
<Placemark>
<name>
Thu Dec 22 09:03:35 2016 S=2.14 Km/hr
</name>
<styleUrl>
#styleMap_TLP_Normal
</styleUrl>
<Point>
<coordinates>
-64.9598694,-10.8547182,166.90
</coordinates>
</Point>
</Placemark>
<Placemark>
<name>
Thu Dec 22 09:03:45 2016 S=2.40 Km/hr
</name>
<styleUrl>
#styleMap_TLP_Normal
</styleUrl>
<Point>
<coordinates>
-64.9598923,-10.8546581,167.71
</coordinates>
</Point>
</Placemark>
<Placemark>
<name>
Thu Dec 22 09:03:55 2016 S=1.30 Km/hr
</name>
<styleUrl>
#styleMap_TLP_Normal
</styleUrl>
<Point>
<coordinates>
-64.9598618,-10.8545809,169.07
</coordinates>
</Point>
</Placemark>
<Placemark>
<name>
Thu Dec 22 09:04:05 2016 S=2.64 Km/hr
</name>
<styleUrl>
#styleMap_TLP_Normal
</styleUrl>
<Point>
<coordinates>
-64.9597778,-10.8547230,169.07
</coordinates>
</Point>
</Placemark>
<Placemark>
<name>
Thu Dec 22 09:04:15 2016 S=2.09 Km/hr
</name>
<styleUrl>
#styleMap_TLP_Normal
</styleUrl>
<Point>
<coordinates>
-64.9598007,-10.8548117,167.01
</coordinates>
</Point>
</Placemark>
<Placemark>
<name>
Thu Dec 22 09:04:25 2016 S=0.16 Km/hr
</name>
<styleUrl>
#styleMap_TLP_Normal
</styleUrl>
<Point>
<coordinates>
-64.9598389,-10.8547983,168.21
</coordinates>
</Point>
</Placemark>
<Placemark>
<name>
Thu Dec 22 09:04:35 2016 S=1.83 Km/hr
</name>
<styleUrl>
#styleMap_TLP_Normal
</styleUrl>
<Point>
<coordinates>
-64.9598312,-10.8548212,168.18
</coordinates>
</Point>
</Placemark>
<Placemark>
<name>
Thu Dec 22 09:04:45 2016 S=1.42 Km/hr
</name>
<styleUrl>
#styleMap_TLP_Normal
</styleUrl>
<Point>
<coordinates>
-64.9598389,-10.8548527,168.21
</coordinates>
</Point>
</Placemark>
<Placemark>
<name>
Thu Dec 22 09:04:55 2016 S=0.58 Km/hr
</name>
<styleUrl>
#styleMap_TLP_Normal
</styleUrl>
<Point>
<coordinates>
-64.9599380,-10.8548460,168.36
</coordinates>
</Point>
</Placemark>
<Placemark>
<name>
Thu Dec 22 09:05:05 2016 S=2.32 Km/hr
</name>
<styleUrl>
#styleMap_TLP_Normal
</styleUrl>
<Point>
<coordinates>
-64.9599304,-10.8547840,168.79
</coordinates>
</Point>
</Placemark>
<Placemark>
<name>
Thu Dec 22 09:05:15 2016 S=0.88 Km/hr
</name>
<styleUrl>
#styleMap_TLP_Normal
</styleUrl>
<Point>
<coordinates>
-64.9598923,-10.8547153,169.09
</coordinates>
</Point>
</Placemark>
<Placemark>
<name>
Thu Dec 22 09:05:25 2016 S=1.33 Km/hr
</name>
<styleUrl>
#styleMap_TLP_Normal
</styleUrl>
<Point>
<coordinates>
-64.9598999,-10.8546658,169.43
</coordinates>
</Point>
</Placemark>
<Placemark>
<name>
Thu Dec 22 09:05:35 2016 S=1.30 Km/hr
</name>
<styleUrl>
#styleMap_TLP_Normal
</styleUrl>
<Point>
<coordinates>
-64.9598770,-10.8546200,170.01
</coordinates>
</Point>
</Placemark>
<Placemark>
<name>
Thu Dec 22 09:05:45 2016 S=0.34 Km/hr
</name>
<styleUrl>
#styleMap_TLP_Normal
</styleUrl>
<Point>
<coordinates>
-64.9598465,-10.8546352,170.24
</coordinates>
</Point>
</Placemark>
<Placemark>
<name>
Thu Dec 22 09:05:55 2016 S=1.42 Km/hr
</name>
<styleUrl>
#styleMap_TLP_Normal
</styleUrl>
<Point>
<coordinates>
-64.9598465,-10.8546648,170.38
</coordinates>
</Point>
</Placemark>
<Placemark>
<name>
Thu Dec 22 09:06:05 2016 S=0.66 Km/hr
</name>
<styleUrl>
#styleMap_TLP_Normal
</styleUrl>
<Point>
<coordinates>
-64.9598312,-10.8546877,170.96
</coordinates>
</Point>
</Placemark>
<Placemark>
<name>
Thu Dec 22 09:06:15 2016 S=0.51 Km/hr
</name>
<styleUrl>
#styleMap_TLP_Normal
</styleUrl>
<Point>
<coordinates>
-64.9597855,-10.8547230,171.25
</coordinates>
</Point>
</Placemark>
<Placemark>
<name>
Thu Dec 22 09:06:25 2016 S=0.79 Km/hr
</name>
<styleUrl>
#styleMap_TLP_Normal
</styleUrl>
<Point>
<coordinates>
-64.9597855,-10.8547449,170.92
</coordinates>
</Point>
</Placemark>
<Placemark>
<name>
Thu Dec 22 09:06:35 2016 S=2.69 Km/hr
</name>
<styleUrl>
#styleMap_TLP_Normal
</styleUrl>
<Point>
<coordinates>
-64.9598312,-10.8547525,171.03
</coordinates>
</Point>
</Placemark>
<Placemark>
<name>
Thu Dec 22 09:06:45 2016 S=0.75 Km/hr
</name>
<styleUrl>
#styleMap_TLP_Normal
</styleUrl>
<Point>
<coordinates>
-64.9598770,-10.8548079,170.73
</coordinates>
</Point>
</Placemark>
<Placemark>
<name>
Thu Dec 22 09:06:55 2016 S=0.58 Km/hr
</name>
<styleUrl>
#styleMap_TLP_Normal
</styleUrl>
<Point>
<coordinates>
-64.9598770,-10.8548164,171.02
</coordinates>
</Point>
</Placemark>
<Placemark>
<name>
Thu Dec 22 09:07:05 2016 S=2.16 Km/hr
</name>
<styleUrl>
#styleMap_TLP_Normal
</styleUrl>
<Point>
<coordinates>
-64.9599228,-10.8548412,170.74
</coordinates>
</Point>
</Placemark>
<Placemark>
<name>
Thu Dec 22 09:07:15 2016 S=2.67 Km/hr
</name>
<styleUrl>
#styleMap_TLP_Normal
</styleUrl>
<Point>
<coordinates>
-64.9600220,-10.8548307,170.60
</coordinates>
</Point>
</Placemark>
<Placemark>
<name>
Thu Dec 22 09:07:25 2016 S=2.14 Km/hr
</name>
<styleUrl>
#styleMap_TLP_Normal
</styleUrl>
<Point>
<coordinates>
-64.9600830,-10.8547783,170.51
</coordinates>
</Point>
</Placemark>
<Placemark>
<name>
Thu Dec 22 09:07:35 2016 S=1.66 Km/hr
</name>
<styleUrl>
#styleMap_TLP_Normal
</styleUrl>
<Point>
<coordinates>
-64.9601593,-10.8548250,170.79
</coordinates>
</Point>
</Placemark>
<Placemark>
<name>
Thu Dec 22 09:07:45 2016 S=1.98 Km/hr
</name>
<styleUrl>
#styleMap_TLP_Normal
</styleUrl>
<Point>
<coordinates>
-64.9602356,-10.8548775,171.00
</coordinates>
</Point>
</Placemark>
<Placemark>
<name>
Thu Dec 22 09:07:55 2016 S=2.01 Km/hr
</name>
<styleUrl>
#styleMap_TLP_Normal
</styleUrl>
<Point>
<coordinates>
-64.9602890,-10.8549328,170.95
</coordinates>
</Point>
</Placemark>
<Placemark>
<name>
Thu Dec 22 09:08:05 2016 S=0.64 Km/hr
</name>
<styleUrl>
#styleMap_TLP_Normal
</styleUrl>
<Point>
<coordinates>
-64.9602509,-10.8549347,170.60
</coordinates>
</Point>
</Placemark>
<Placemark>
<name>
Thu Dec 22 09:08:15 2016 S=0.66 Km/hr
</name>
<styleUrl>
#styleMap_TLP_Normal
</styleUrl>
<Point>
<coordinates>
-64.9602890,-10.8549280,170.71
</coordinates>
</Point>
</Placemark>
<Placemark>
<name>
Thu Dec 22 09:08:25 2016 S=1.44 Km/hr
</name>
<styleUrl>
#styleMap_TLP_Normal
</styleUrl>
<Point>
<coordinates>
-64.9603119,-10.8549166,170.74
</coordinates>
</Point>
</Placemark>
<Placemark>
<name>
Thu Dec 22 09:08:35 2016 S=1.58 Km/hr
</name>
<styleUrl>
#styleMap_TLP_Normal
</styleUrl>
<Point>
<coordinates>
-64.9603424,-10.8548260,170.83
</coordinates>
</Point>
</Placemark>
<Placemark>
<name>
Thu Dec 22 09:08:45 2016 S=1.12 Km/hr
</name>
<styleUrl>
#styleMap_TLP_Normal
</styleUrl>
<Point>
<coordinates>
-64.9603806,-10.8548088,170.87
</coordinates>
</Point>
</Placemark>
<Placemark>
<name>
Thu Dec 22 09:08:55 2016 S=0.66 Km/hr
</name>
<styleUrl>
#styleMap_TLP_Normal
</styleUrl>
<Point>
<coordinates>
-64.9603729,-10.8547745,170.60
</coordinates>
</Point>
</Placemark>
<Placemark>
<name>
Thu Dec 22 09:09:05 2016 S=0.70 Km/hr
</name>
<styleUrl>
#styleMap_TLP_Normal
</styleUrl>
<Point>
<coordinates>
-64.9603882,-10.8547649,170.61
</coordinates>
</Point>
</Placemark>
<Placemark>
<name>
Thu Dec 22 09:09:15 2016 S=1.75 Km/hr
</name>
<styleUrl>
#styleMap_TLP_Normal
</styleUrl>
<Point>
<coordinates>
-64.9603806,-10.8548098,170.29
</coordinates>
</Point>
</Placemark>
<Placemark>
<name>
Thu Dec 22 09:09:25 2016 S=0.40 Km/hr
</name>
<styleUrl>
#styleMap_TLP_Normal
</styleUrl>
<Point>
<coordinates>
-64.9603806,-10.8548460,170.22
</coordinates>
</Point>
</Placemark>
<Placemark>
<name>
Thu Dec 22 09:09:35 2016 S=0.83 Km/hr
</name>
<styleUrl>
#styleMap_TLP_Normal
</styleUrl>
<Point>
<coordinates>
-64.9603958,-10.8548403,170.23
</coordinates>
</Point>
</Placemark>
<Placemark>
<name>
Thu Dec 22 09:09:45 2016 S=0.38 Km/hr
</name>
<styleUrl>
#styleMap_TLP_Normal
</styleUrl>
<Point>
<coordinates>
-64.9604034,-10.8548470,170.46
</coordinates>
</Point>
</Placemark>
<Placemark>
<name>
Thu Dec 22 09:09:55 2016 S=1.12 Km/hr
</name>
<styleUrl>
#styleMap_TLP_Normal
</styleUrl>
<Point>
<coordinates>
-64.9604416,-10.8548470,170.47
</coordinates>
</Point>
</Placemark>
<Placemark>
<name>
Thu Dec 22 09:10:05 2016 S=1.77 Km/hr
</name>
<styleUrl>
#styleMap_TLP_Normal
</styleUrl>
<Point>
<coordinates>
-64.9604416,-10.8548164,171.01
</coordinates>
</Point>
</Placemark>
<Placemark>
<name>
Thu Dec 22 09:10:15 2016 S=1.57 Km/hr
</name>
<styleUrl>
#styleMap_TLP_Normal
</styleUrl>
<Point>
<coordinates>
-64.9604721,-10.8547773,171.72
</coordinates>
</Point>
</Placemark>
<Placemark>
<name>
Thu Dec 22 09:10:25 2016 S=0.49 Km/hr
</name>
<styleUrl>
#styleMap_TLP_Normal
</styleUrl>
<Point>
<coordinates>
-64.9604721,-10.8547411,172.74
</coordinates>
</Point>
</Placemark>
<Placemark>
<name>
Thu Dec 22 09:10:35 2016 S=0.96 Km/hr
</name>
<styleUrl>
#styleMap_TLP_Normal
</styleUrl>
<Point>
<coordinates>
-64.9604645,-10.8547487,172.77
</coordinates>
</Point>
</Placemark>
<Placemark>
<name>
Thu Dec 22 09:10:45 2016 S=1.61 Km/hr
</name>
<styleUrl>
#styleMap_TLP_Normal
</styleUrl>
<Point>
<coordinates>
-64.9604340,-10.8548374,173.29
</coordinates>
</Point>
</Placemark>
<Placemark>
<name>
Thu Dec 22 09:10:55 2016 S=1.93 Km/hr
</name>
<styleUrl>
#styleMap_TLP_Normal
</styleUrl>
<Point>
<coordinates>
-64.9604416,-10.8548994,173.63
</coordinates>
</Point>
</Placemark>
<Placemark>
<name>
Thu Dec 22 09:11:05 2016 S=0.23 Km/hr
</name>
<styleUrl>
#styleMap_TLP_Normal
</styleUrl>
<Point>
<coordinates>
-64.9604416,-10.8549194,173.36
</coordinates>
</Point>
</Placemark>
<Placemark>
<name>
Thu Dec 22 09:11:15 2016 S=1.13 Km/hr
</name>
<styleUrl>
#styleMap_TLP_Normal
</styleUrl>
<Point>
<coordinates>
-64.9604416,-10.8549118,173.39
</coordinates>
</Point>
</Placemark>
<Placemark>
<name>
Thu Dec 22 09:11:25 2016 S=0.45 Km/hr
</name>
<styleUrl>
#styleMap_TLP_Normal
</styleUrl>
<Point>
<coordinates>
-64.9604263,-10.8549385,173.45
</coordinates>
</Point>
</Placemark>
<Placemark>
<name>
Thu Dec 22 09:11:35 2016 S=0.95 Km/hr
</name>
<styleUrl>
#styleMap_TLP_Normal
</styleUrl>
<Point>
<coordinates>
-64.9603882,-10.8549309,173.18
</coordinates>
</Point>
</Placemark>
<Placemark>
<name>
Thu Dec 22 09:11:45 2016 S=0.53 Km/hr
</name>
<styleUrl>
#styleMap_TLP_Normal
</styleUrl>
<Point>
<coordinates>
-64.9603882,-10.8549414,173.21
</coordinates>
</Point>
</Placemark>
<Placemark>
<name>
Thu Dec 22 09:11:55 2016 S=0.77 Km/hr
</name>
<styleUrl>
#styleMap_TLP_Normal
</styleUrl>
<Point>
<coordinates>
-64.9603348,-10.8549395,172.02
</coordinates>
</Point>
</Placemark>
<Placemark>
<name>
Thu Dec 22 09:12:05 2016 S=0.97 Km/hr
</name>
<styleUrl>
#styleMap_TLP_Normal
</styleUrl>
<Point>
<coordinates>
-64.9603119,-10.8549280,172.12
</coordinates>
</Point>
</Placemark>
<Placemark>
<name>
Thu Dec 22 09:12:15 2016 S=1.08 Km/hr
</name>
<styleUrl>
#styleMap_TLP_Normal
</styleUrl>
<Point>
<coordinates>
-64.9603271,-10.8549280,172.11
</coordinates>
</Point>
</Placemark>
<Placemark>
<name>
Thu Dec 22 09:12:25 2016 S=0.53 Km/hr
</name>
<styleUrl>
#styleMap_TLP_Normal
</styleUrl>
<Point>
<coordinates>
-64.9603348,-10.8549089,172.02
</coordinates>
</Point>
</Placemark>
<Placemark>
<name>
Thu Dec 22 09:12:35 2016 S=1.01 Km/hr
</name>
<styleUrl>
#styleMap_TLP_Normal
</styleUrl>
<Point>
<coordinates>
-64.9603424,-10.8548956,172.05
</coordinates>
</Point>
</Placemark>
<Placemark>
<name>
Thu Dec 22 09:12:45 2016 S=1.17 Km/hr
</name>
<styleUrl>
#styleMap_TLP_Normal
</styleUrl>
<Point>
<coordinates>
-64.9603271,-10.8548822,172.19
</coordinates>
</Point>
</Placemark>
<Placemark>
<name>
Thu Dec 22 09:12:55 2016 S=0.12 Km/hr
</name>
<styleUrl>
#styleMap_TLP_Normal
</styleUrl>
<Point>
<coordinates>
-64.9603195,-10.8548622,172.07
</coordinates>
</Point>
</Placemark>
<Placemark>
<name>
Thu Dec 22 09:13:05 2016 S=0.31 Km/hr
</name>
<styleUrl>
#styleMap_TLP_Normal
</styleUrl>
<Point>
<coordinates>
-64.9603271,-10.8548594,172.10
</coordinates>
</Point>
</Placemark>
<Placemark>
<name>
Thu Dec 22 09:13:15 2016 S=0.27 Km/hr
</name>
<styleUrl>
#styleMap_TLP_Normal
</styleUrl>
<Point>
<coordinates>
-64.9603195,-10.8548470,172.26
</coordinates>
</Point>
</Placemark>
<Placemark>
<name>
Thu Dec 22 09:13:25 2016 S=0.90 Km/hr
</name>
<styleUrl>
#styleMap_TLP_Normal
</styleUrl>
<Point>
<coordinates>
-64.9603195,-10.8548422,172.29
</coordinates>
</Point>
</Placemark>
<Placemark>
<name>
Thu Dec 22 09:13:35 2016 S=0.89 Km/hr
</name>
<styleUrl>
#styleMap_TLP_Normal
</styleUrl>
<Point>
<coordinates>
-64.9603348,-10.8548393,172.14
</coordinates>
</Point>
</Placemark>
<Placemark>
<name>
Thu Dec 22 09:13:45 2016 S=1.15 Km/hr
</name>
<styleUrl>
#styleMap_TLP_Normal
</styleUrl>
<Point>
<coordinates>
-64.9603500,-10.8548851,172.08
</coordinates>
</Point>
</Placemark>
<Placemark>
<name>
Thu Dec 22 09:13:55 2016 S=1.04 Km/hr
</name>
<styleUrl>
#styleMap_TLP_Normal
</styleUrl>
<Point>
<coordinates>
-64.9603882,-10.8548880,172.02
</coordinates>
</Point>
</Placemark>
<Placemark>
<name>
Thu Dec 22 09:14:05 2016 S=0.57 Km/hr
</name>
<styleUrl>
#styleMap_TLP_Normal
</styleUrl>
<Point>
<coordinates>
-64.9603729,-10.8549051,172.50
</coordinates>
</Point>
</Placemark>
<Placemark>
<name>
Thu Dec 22 09:14:15 2016 S=0.27 Km/hr
</name>
<styleUrl>
#styleMap_TLP_Normal
</styleUrl>
<Point>
<coordinates>
-64.9603729,-10.8549042,172.52
</coordinates>
</Point>
</Placemark>
<Placemark>
<name>
Thu Dec 22 09:14:25 2016 S=0.46 Km/hr
</name>
<styleUrl>
#styleMap_TLP_Normal
</styleUrl>
<Point>
<coordinates>
-64.9603653,-10.8549080,172.51
</coordinates>
</Point>
</Placemark>
<Placemark>
<name>
Thu Dec 22 09:14:35 2016 S=1.66 Km/hr
</name>
<styleUrl>
#styleMap_TLP_Normal
</styleUrl>
<Point>
<coordinates>
-64.9603958,-10.8549099,172.53
</coordinates>
</Point>
</Placemark>
<Placemark>
<name>
Thu Dec 22 09:14:45 2016 S=1.09 Km/hr
</name>
<styleUrl>
#styleMap_TLP_Normal
</styleUrl>
<Point>
<coordinates>
-64.9604492,-10.8549280,172.79
</coordinates>
</Point>
</Placemark>
<Placemark>
<name>
Thu Dec 22 09:14:55 2016 S=0.60 Km/hr
</name>
<styleUrl>
#styleMap_TLP_Normal
</styleUrl>
<Point>
<coordinates>
-64.9604416,-10.8549099,172.32
</coordinates>
</Point>
</Placemark>
<Placemark>
<name>
Thu Dec 22 09:15:05 2016 S=0.95 Km/hr
</name>
<styleUrl>
#styleMap_TLP_Normal
</styleUrl>
<Point>
<coordinates>
-64.9604416,-10.8549061,172.34
</coordinates>
</Point>
</Placemark>
<Placemark>
<name>
Thu Dec 22 09:15:15 2016 S=0.82 Km/hr
</name>
<styleUrl>
#styleMap_TLP_Normal
</styleUrl>
<Point>
<coordinates>
-64.9604645,-10.8548708,172.62
</coordinates>
</Point>
</Placemark>
<Placemark>
<name>
Thu Dec 22 09:15:25 2016 S=0.71 Km/hr
</name>
<styleUrl>
#styleMap_TLP_Normal
</styleUrl>
<Point>
<coordinates>
-64.9604950,-10.8548708,173.05
</coordinates>
</Point>
</Placemark>
<Placemark>
<name>
Thu Dec 22 09:15:35 2016 S=0.35 Km/hr
</name>
<styleUrl>
#styleMap_TLP_Normal
</styleUrl>
<Point>
<coordinates>
-64.9604874,-10.8548784,173.04
</coordinates>
</Point>
</Placemark>
<Placemark>
<name>
Thu Dec 22 09:15:45 2016 S=0.47 Km/hr
</name>
<styleUrl>
#styleMap_TLP_Normal
</styleUrl>
<Point>
<coordinates>
-64.9604950,-10.8548765,172.98
</coordinates>
</Point>
</Placemark>
<Placemark>
<name>
Thu Dec 22 09:15:55 2016 S=0.23 Km/hr
</name>
<styleUrl>
#styleMap_TLP_Normal
</styleUrl>
<Point>
<coordinates>
-64.9604874,-10.8548717,172.93
</coordinates>
</Point>
</Placemark>
<Placemark>
<name>
Thu Dec 22 09:16:05 2016 S=0.37 Km/hr
</name>
<styleUrl>
#styleMap_TLP_Normal
</styleUrl>
<Point>
<coordinates>
-64.9604950,-10.8548765,172.95
</coordinates>
</Point>
</Placemark>
<Placemark>
<name>
Thu Dec 22 09:16:15 2016 S=0.29 Km/hr
</name>
<styleUrl>
#styleMap_TLP_Normal
</styleUrl>
<Point>
<coordinates>
-64.9604950,-10.8548765,173.04
</coordinates>
</Point>
</Placemark>
<Placemark>
<name>
Thu Dec 22 09:16:25 2016 S=0.16 Km/hr
</name>
<styleUrl>
#styleMap_TLP_Normal
</styleUrl>
<Point>
<coordinates>
-64.9605026,-10.8548956,173.67
</coordinates>
</Point>
</Placemark>
<Placemark>
<name>
Thu Dec 22 09:16:35 2016 S=0.30 Km/hr
</name>
<styleUrl>
#styleMap_TLP_Normal
</styleUrl>
<Point>
<coordinates>
-64.9604340,-10.8549042,175.64
</coordinates>
</Point>
</Placemark>
<Placemark>
<name>
Thu Dec 22 09:16:45 2016 S=0.33 Km/hr
</name>
<styleUrl>
#styleMap_TLP_Normal
</styleUrl>
<Point>
<coordinates>
-64.9604492,-10.8549185,176.40
</coordinates>
</Point>
</Placemark>
<Placemark>
<name>
Thu Dec 22 09:16:55 2016 S=0.10 Km/hr
</name>
<styleUrl>
#styleMap_TLP_Normal
</styleUrl>
<Point>
<coordinates>
-64.9604797,-10.8549166,178.38
</coordinates>
</Point>
</Placemark>
<Placemark>
<name>
Thu Dec 22 09:17:05 2016 S=0.01 Km/hr
</name>
<styleUrl>
#styleMap_TLP_Normal
</styleUrl>
<Point>
<coordinates>
-64.9604874,-10.8549242,179.07
</coordinates>
</Point>
</Placemark>
<Placemark>
<name>
Thu Dec 22 09:17:15 2016 S=0.01 Km/hr
</name>
<styleUrl>
#styleMap_TLP_Normal
</styleUrl>
<Point>
<coordinates>
-64.9604874,-10.8549232,179.12
</coordinates>
</Point>
</Placemark>
<Placemark>
<name>
Thu Dec 22 09:17:25 2016 S=0.00 Km/hr
</name>
<styleUrl>
#styleMap_TLP_Normal
</styleUrl>
<Point>
<coordinates>
-64.9604797,-10.8549213,179.03
</coordinates>
</Point>
</Placemark>
<Placemark>
<name>
Thu Dec 22 09:17:35 2016 S=0.40 Km/hr
</name>
<styleUrl>
#styleMap_TLP_Normal
</styleUrl>
<Point>
<coordinates>
-64.9604874,-10.8549213,178.60
</coordinates>
</Point>
</Placemark>
<Placemark>
<name>
Thu Dec 22 09:17:45 2016 S=0.24 Km/hr
</name>
<styleUrl>
#styleMap_TLP_Normal
</styleUrl>
<Point>
<coordinates>
-64.9604950,-10.8549261,177.58
</coordinates>
</Point>
</Placemark>
<Placemark>
<name>
Thu Dec 22 09:17:55 2016 S=0.24 Km/hr
</name>
<styleUrl>
#styleMap_TLP_Normal
</styleUrl>
<Point>
<coordinates>
-64.9604950,-10.8549318,176.89
</coordinates>
</Point>
</Placemark>
<Placemark>
<name>
Thu Dec 22 09:18:05 2016 S=0.37 Km/hr
</name>
<styleUrl>
#styleMap_TLP_Normal
</styleUrl>
<Point>
<coordinates>
-64.9604950,-10.8549328,176.52
</coordinates>
</Point>
</Placemark>
<Placemark>
<name>
Thu Dec 22 09:18:15 2016 S=0.56 Km/hr
</name>
<styleUrl>
#styleMap_TLP_Normal
</styleUrl>
<Point>
<coordinates>
-64.9605026,-10.8549232,176.01
</coordinates>
</Point>
</Placemark>
<Placemark>
<name>
Thu Dec 22 09:18:25 2016 S=0.40 Km/hr
</name>
<styleUrl>
#styleMap_TLP_Normal
</styleUrl>
<Point>
<coordinates>
-64.9605103,-10.8549128,175.57
</coordinates>
</Point>
</Placemark>
<Placemark>
<name>
Thu Dec 22 09:18:35 2016 S=0.29 Km/hr
</name>
<styleUrl>
#styleMap_TLP_Normal
</styleUrl>
<Point>
<coordinates>
-64.9605103,-10.8549109,174.79
</coordinates>
</Point>
</Placemark>
<Placemark>
<name>
Thu Dec 22 09:18:45 2016 S=0.91 Km/hr
</name>
<styleUrl>
#styleMap_TLP_Normal
</styleUrl>
<Point>
<coordinates>
-64.9604874,-10.8549128,173.87
</coordinates>
</Point>
</Placemark>
<Placemark>
<name>
Thu Dec 22 09:18:55 2016 S=0.37 Km/hr
</name>
<styleUrl>
#styleMap_TLP_Normal
</styleUrl>
<Point>
<coordinates>
-64.9604721,-10.8549194,173.11
</coordinates>
</Point>
</Placemark>
<Placemark>
<name>
Thu Dec 22 09:19:05 2016 S=0.34 Km/hr
</name>
<styleUrl>
#styleMap_TLP_Normal
</styleUrl>
<Point>
<coordinates>
-64.9604721,-10.8549204,172.58
</coordinates>
</Point>
</Placemark>
<Placemark>
<name>
Thu Dec 22 09:19:15 2016 S=0.29 Km/hr
</name>
<styleUrl>
#styleMap_TLP_Normal
</styleUrl>
<Point>
<coordinates>
-64.9604797,-10.8549156,172.26
</coordinates>
</Point>
</Placemark>
<Placemark>
<name>
Thu Dec 22 09:19:25 2016 S=0.42 Km/hr
</name>
<styleUrl>
#styleMap_TLP_Normal
</styleUrl>
<Point>
<coordinates>
-64.9604797,-10.8549137,172.21
</coordinates>
</Point>
</Placemark>
<Placemark>
<name>
Thu Dec 22 09:19:35 2016 S=0.96 Km/hr
</name>
<styleUrl>
#styleMap_TLP_Normal
</styleUrl>
<Point>
<coordinates>
-64.9604874,-10.8549204,172.35
</coordinates>
</Point>
</Placemark>
<Placemark>
<name>
Thu Dec 22 09:19:45 2016 S=0.42 Km/hr
</name>
<styleUrl>
#styleMap_TLP_Normal
</styleUrl>
<Point>
<coordinates>
-64.9605179,-10.8549242,172.32
</coordinates>
</Point>
</Placemark>
<Placemark>
<name>
Thu Dec 22 09:19:55 2016 S=0.39 Km/hr
</name>
<styleUrl>
#styleMap_TLP_Normal
</styleUrl>
<Point>
<coordinates>
-64.9605179,-10.8549299,172.26
</coordinates>
</Point>
</Placemark>
<Placemark>
<name>
Thu Dec 22 09:20:05 2016 S=0.60 Km/hr
</name>
<styleUrl>
#styleMap_TLP_Normal
</styleUrl>
<Point>
<coordinates>
-64.9605103,-10.8549433,171.95
</coordinates>
</Point>
</Placemark>
<Placemark>
<name>
Thu Dec 22 09:20:15 2016 S=0.76 Km/hr
</name>
<styleUrl>
#styleMap_TLP_Normal
</styleUrl>
<Point>
<coordinates>
-64.9605179,-10.8549643,171.63
</coordinates>
</Point>
</Placemark>
<Placemark>
<name>
Thu Dec 22 09:20:25 2016 S=0.30 Km/hr
</name>
<styleUrl>
#styleMap_TLP_Normal
</styleUrl>
<Point>
<coordinates>
-64.9605255,-10.8549795,171.38
</coordinates>
</Point>
</Placemark>
<Placemark>
<name>
Thu Dec 22 09:20:35 2016 S=1.12 Km/hr
</name>
<styleUrl>
#styleMap_TLP_Normal
</styleUrl>
<Point>
<coordinates>
-64.9605179,-10.8549709,171.25
</coordinates>
</Point>
</Placemark>
<Placemark>
<name>
Thu Dec 22 09:20:45 2016 S=1.06 Km/hr
</name>
<styleUrl>
#styleMap_TLP_Normal
</styleUrl>
<Point>
<coordinates>
-64.9605026,-10.8549080,170.36
</coordinates>
</Point>
</Placemark>
<Placemark>
<name>
Thu Dec 22 09:20:55 2016 S=0.52 Km/hr
</name>
<styleUrl>
#styleMap_TLP_Normal
</styleUrl>
<Point>
<coordinates>
-64.9604950,-10.8548603,168.85
</coordinates>
</Point>
</Placemark>
<Placemark>
<name>
Thu Dec 22 09:21:05 2016 S=0.46 Km/hr
</name>
<styleUrl>
#styleMap_TLP_Normal
</styleUrl>
<Point>
<coordinates>
-64.9604950,-10.8548574,168.53
</coordinates>
</Point>
</Placemark>
<Placemark>
<name>
Thu Dec 22 09:21:15 2016 S=0.19 Km/hr
</name>
<styleUrl>
#styleMap_TLP_Normal
</styleUrl>
<Point>
<coordinates>
-64.9605026,-10.8548584,168.21
</coordinates>
</Point>
</Placemark>
<Placemark>
<name>
Thu Dec 22 09:21:25 2016 S=0.70 Km/hr
</name>
<styleUrl>
#styleMap_TLP_Normal
</styleUrl>
<Point>
<coordinates>
-64.9605179,-10.8548536,168.04
</coordinates>
</Point>
</Placemark>
<Placemark>
<name>
Thu Dec 22 09:21:35 2016 S=0.60 Km/hr
</name>
<styleUrl>
#styleMap_TLP_Normal
</styleUrl>
<Point>
<coordinates>
-64.9605331,-10.8548527,168.10
</coordinates>
</Point>
</Placemark>
<Placemark>
<name>
Thu Dec 22 09:21:45 2016 S=0.24 Km/hr
</name>
<styleUrl>
#styleMap_TLP_Normal
</styleUrl>
<Point>
<coordinates>
-64.9605408,-10.8548574,168.08
</coordinates>
</Point>
</Placemark>
<Placemark>
<name>
Thu Dec 22 09:21:55 2016 S=0.46 Km/hr
</name>
<styleUrl>
#styleMap_TLP_Normal
</styleUrl>
<Point>
<coordinates>
-64.9605331,-10.8548641,167.66
</coordinates>
</Point>
</Placemark>
<Placemark>
<name>
Thu Dec 22 09:22:05 2016 S=0.34 Km/hr
</name>
<styleUrl>
#styleMap_TLP_Normal
</styleUrl>
<Point>
<coordinates>
-64.9605331,-10.8548746,166.80
</coordinates>
</Point>
</Placemark>
<Placemark>
<name>
Thu Dec 22 09:22:15 2016 S=0.26 Km/hr
</name>
<styleUrl>
#styleMap_TLP_Normal
</styleUrl>
<Point>
<coordinates>
-64.9605255,-10.8548737,165.46
</coordinates>
</Point>
</Placemark>
<Placemark>
<name>
Thu Dec 22 09:22:25 2016 S=0.17 Km/hr
</name>
<styleUrl>
#styleMap_TLP_Normal
</styleUrl>
<Point>
<coordinates>
-64.9605255,-10.8548679,163.87
</coordinates>
</Point>
</Placemark>
<Placemark>
<name>
Thu Dec 22 09:22:35 2016 S=0.69 Km/hr
</name>
<styleUrl>
#styleMap_TLP_Normal
</styleUrl>
<Point>
<coordinates>
-64.9605331,-10.8548756,161.98
</coordinates>
</Point>
</Placemark>
<Placemark>
<name>
Thu Dec 22 09:22:45 2016 S=0.39 Km/hr
</name>
<styleUrl>
#styleMap_TLP_Normal
</styleUrl>
<Point>
<coordinates>
-64.9605484,-10.8548832,159.91
</coordinates>
</Point>
</Placemark>
<Placemark>
<name>
Thu Dec 22 09:22:55 2016 S=0.31 Km/hr
</name>
<styleUrl>
#styleMap_TLP_Normal
</styleUrl>
<Point>
<coordinates>
-64.9605484,-10.8548870,157.90
</coordinates>
</Point>
</Placemark>
<Placemark>
<name>
Thu Dec 22 09:23:05 2016 S=0.99 Km/hr
</name>
<styleUrl>
#styleMap_TLP_Normal
</styleUrl>
<Point>
<coordinates>
-64.9605484,-10.8548689,155.93
</coordinates>
</Point>
</Placemark>
<Placemark>
<name>
Thu Dec 22 09:23:15 2016 S=0.97 Km/hr
</name>
<styleUrl>
#styleMap_TLP_Normal
</styleUrl>
<Point>
<coordinates>
-64.9605408,-10.8548508,154.24
</coordinates>
</Point>
</Placemark>
<Placemark>
<name>
Thu Dec 22 09:23:25 2016 S=0.74 Km/hr
</name>
<styleUrl>
#styleMap_TLP_Normal
</styleUrl>
<Point>
<coordinates>
-64.9605255,-10.8548508,153.16
</coordinates>
</Point>
</Placemark>
<Placemark>
<name>
Thu Dec 22 09:23:35 2016 S=0.54 Km/hr
</name>
<styleUrl>
#styleMap_TLP_Normal
</styleUrl>
<Point>
<coordinates>
-64.9605103,-10.8548546,152.38
</coordinates>
</Point>
</Placemark>
<Placemark>
<name>
Thu Dec 22 09:23:45 2016 S=1.01 Km/hr
</name>
<styleUrl>
#styleMap_TLP_Normal
</styleUrl>
<Point>
<coordinates>
-64.9604950,-10.8548641,151.69
</coordinates>
</Point>
</Placemark>
<Placemark>
<name>
Thu Dec 22 09:23:55 2016 S=1.43 Km/hr
</name>
<styleUrl>
#styleMap_TLP_Normal
</styleUrl>
<Point>
<coordinates>
-64.9604416,-10.8548784,151.87
</coordinates>
</Point>
</Placemark>
<Placemark>
<name>
Thu Dec 22 09:24:05 2016 S=1.55 Km/hr
</name>
<styleUrl>
#styleMap_TLP_Normal
</styleUrl>
<Point>
<coordinates>
-64.9604111,-10.8548832,151.58
</coordinates>
</Point>
</Placemark>
<Placemark>
<name>
Thu Dec 22 09:24:15 2016 S=1.78 Km/hr
</name>
<styleUrl>
#styleMap_TLP_Normal
</styleUrl>
<Point>
<coordinates>
-64.9603195,-10.8549004,151.57
</coordinates>
</Point>
</Placemark>
<Placemark>
<name>
Thu Dec 22 09:24:25 2016 S=1.61 Km/hr
</name>
<styleUrl>
#styleMap_TLP_Normal
</styleUrl>
<Point>
<coordinates>
-64.9602509,-10.8548336,152.43
</coordinates>
</Point>
</Placemark>
<Placemark>
<name>
Thu Dec 22 09:24:35 2016 S=1.64 Km/hr
</name>
<styleUrl>
#styleMap_TLP_Normal
</styleUrl>
<Point>
<coordinates>
-64.9601974,-10.8547983,155.34
</coordinates>
</Point>
</Placemark>
<Placemark>
<name>
Thu Dec 22 09:24:45 2016 S=1.56 Km/hr
</name>
<styleUrl>
#styleMap_TLP_Normal
</styleUrl>
<Point>
<coordinates>
-64.9601288,-10.8547726,157.51
</coordinates>
</Point>
</Placemark>
<Placemark>
<name>
Thu Dec 22 09:24:55 2016 S=1.21 Km/hr
</name>
<styleUrl>
#styleMap_TLP_Normal
</styleUrl>
<Point>
<coordinates>
-64.9600754,-10.8548212,159.56
</coordinates>
</Point>
</Placemark>
<Placemark>
<name>
Thu Dec 22 09:25:05 2016 S=1.61 Km/hr
</name>
<styleUrl>
#styleMap_TLP_Normal
</styleUrl>
<Point>
<coordinates>
-64.9600143,-10.8548269,160.05
</coordinates>
</Point>
</Placemark>
<Placemark>
<name>
Thu Dec 22 09:25:15 2016 S=1.39 Km/hr
</name>
<styleUrl>
#styleMap_TLP_Normal
</styleUrl>
<Point>
<coordinates>
-64.9599609,-10.8548374,161.79
</coordinates>
</Point>
</Placemark>
<Placemark>
<name>
Thu Dec 22 09:25:25 2016 S=1.13 Km/hr
</name>
<styleUrl>
#styleMap_TLP_Normal
</styleUrl>
<Point>
<coordinates>
-64.9599304,-10.8548479,163.84
</coordinates>
</Point>
</Placemark>
<Placemark>
<name>
Thu Dec 22 09:25:35 2016 S=0.78 Km/hr
</name>
<styleUrl>
#styleMap_TLP_Normal
</styleUrl>
<Point>
<coordinates>
-64.9599228,-10.8548651,164.42
</coordinates>
</Point>
</Placemark>
<Placemark>
<name>
Thu Dec 22 09:25:45 2016 S=0.50 Km/hr
</name>
<styleUrl>
#styleMap_TLP_Normal
</styleUrl>
<Point>
<coordinates>
-64.9599152,-10.8548803,165.13
</coordinates>
</Point>
</Placemark>
<Placemark>
<name>
Thu Dec 22 09:25:55 2016 S=0.68 Km/hr
</name>
<styleUrl>
#styleMap_TLP_Normal
</styleUrl>
<Point>
<coordinates>
-64.9599228,-10.8548956,166.02
</coordinates>
</Point>
</Placemark>
<Placemark>
<name>
Thu Dec 22 09:26:05 2016 S=1.06 Km/hr
</name>
<styleUrl>
#styleMap_TLP_Normal
</styleUrl>
<Point>
<coordinates>
-64.9599533,-10.8549089,168.43
</coordinates>
</Point>
</Placemark>
<Placemark>
<name>
Thu Dec 22 09:26:15 2016 S=0.23 Km/hr
</name>
<styleUrl>
#styleMap_TLP_Normal
</styleUrl>
<Point>
<coordinates>
-64.9599533,-10.8549089,171.29
</coordinates>
</Point>
</Placemark>
<Placemark>
<name>
Thu Dec 22 09:26:25 2016 S=0.40 Km/hr
</name>
<styleUrl>
#styleMap_TLP_Normal
</styleUrl>
<Point>
<coordinates>
-64.9599609,-10.8548985,173.41
</coordinates>
</Point>
</Placemark>
<Placemark>
<name>
Thu Dec 22 09:26:35 2016 S=0.21 Km/hr
</name>
<styleUrl>
#styleMap_TLP_Normal
</styleUrl>
<Point>
<coordinates>
-64.9599609,-10.8548975,175.73
</coordinates>
</Point>
</Placemark>
<Placemark>
<name>
Thu Dec 22 09:26:45 2016 S=0.40 Km/hr
</name>
<styleUrl>
#styleMap_TLP_Normal
</styleUrl>
<Point>
<coordinates>
-64.9599686,-10.8549061,178.29
</coordinates>
</Point>
</Placemark>
<Placemark>
<name>
Thu Dec 22 09:26:55 2016 S=0.34 Km/hr
</name>
<styleUrl>
#styleMap_TLP_Normal
</styleUrl>
<Point>
<coordinates>
-64.9599686,-10.8549099,181.48
</coordinates>
</Point>
</Placemark>
<Placemark>
<name>
Thu Dec 22 09:27:05 2016 S=0.32 Km/hr
</name>
<styleUrl>
#styleMap_TLP_Normal
</styleUrl>
<Point>
<coordinates>
-64.9599762,-10.8549013,184.68
</coordinates>
</Point>
</Placemark>
<Placemark>
<name>
Thu Dec 22 09:27:15 2016 S=0.41 Km/hr
</name>
<styleUrl>
#styleMap_TLP_Normal
</styleUrl>
<Point>
<coordinates>
-64.9599762,-10.8549004,186.70
</coordinates>
</Point>
</Placemark>
<Placemark>
<name>
Thu Dec 22 09:27:25 2016 S=0.20 Km/hr
</name>
<styleUrl>
#styleMap_TLP_Normal
</styleUrl>
<Point>
<coordinates>
-64.9599609,-10.8549013,188.47
</coordinates>
</Point>
</Placemark>
<Placemark>
<name>
Thu Dec 22 09:27:35 2016 S=0.01 Km/hr
</name>
<styleUrl>
#styleMap_TLP_Normal
</styleUrl>
<Point>
<coordinates>
-64.9599609,-10.8549023,190.46
</coordinates>
</Point>
</Placemark>
<Placemark>
<name>
Thu Dec 22 09:27:45 2016 S=0.54 Km/hr
</name>
<styleUrl>
#styleMap_TLP_Normal
</styleUrl>
<Point>
<coordinates>
-64.9599533,-10.8548994,192.40
</coordinates>
</Point>
</Placemark>
<Placemark>
<name>
Thu Dec 22 09:27:55 2016 S=1.06 Km/hr
</name>
<styleUrl>
#styleMap_TLP_Normal
</styleUrl>
<Point>
<coordinates>
-64.9599228,-10.8548832,193.89
</coordinates>
</Point>
</Placemark>
<Placemark>
<name>
Thu Dec 22 09:28:05 2016 S=0.34 Km/hr
</name>
<styleUrl>
#styleMap_TLP_Normal
</styleUrl>
<Point>
<coordinates>
-64.9599228,-10.8548555,196.10
</coordinates>
</Point>
</Placemark>
<Placemark>
<name>
Thu Dec 22 09:28:15 2016 S=0.12 Km/hr
</name>
<styleUrl>
#styleMap_TLP_Normal
</styleUrl>
<Point>
<coordinates>
-64.9599152,-10.8548527,198.05
</coordinates>
</Point>
</Placemark>
<Placemark>
<name>
Thu Dec 22 09:28:25 2016 S=0.02 Km/hr
</name>
<styleUrl>
#styleMap_TLP_Normal
</styleUrl>
<Point>
<coordinates>
-64.9599152,-10.8548574,199.63
</coordinates>
</Point>
</Placemark>
<Placemark>
<name>
Thu Dec 22 09:28:35 2016 S=0.70 Km/hr
</name>
<styleUrl>
#styleMap_TLP_Normal
</styleUrl>
<Point>
<coordinates>
-64.9599152,-10.8548536,200.56
</coordinates>
</Point>
</Placemark>
<Placemark>
<name>
Thu Dec 22 09:28:45 2016 S=0.75 Km/hr
</name>
<styleUrl>
#styleMap_TLP_Normal
</styleUrl>
<Point>
<coordinates>
-64.9599304,-10.8548508,201.21
</coordinates>
</Point>
</Placemark>
<Placemark>
<name>
Thu Dec 22 09:28:55 2016 S=0.80 Km/hr
</name>
<styleUrl>
#styleMap_TLP_Normal
</styleUrl>
<Point>
<coordinates>
-64.9599457,-10.8548450,201.92
</coordinates>
</Point>
</Placemark>
<Placemark>
<name>
Thu Dec 22 09:29:05 2016 S=1.44 Km/hr
</name>
<styleUrl>
#styleMap_TLP_Normal
</styleUrl>
<Point>
<coordinates>
-64.9599304,-10.8548059,202.24
</coordinates>
</Point>
</Placemark>
<Placemark>
<name>
Thu Dec 22 09:29:15 2016 S=1.42 Km/hr
</name>
<styleUrl>
#styleMap_TLP_Normal
</styleUrl>
<Point>
<coordinates>
-64.9598999,-10.8547421,201.94
</coordinates>
</Point>
</Placemark>
<Placemark>
<name>
Thu Dec 22 09:29:25 2016 S=1.86 Km/hr
</name>
<styleUrl>
#styleMap_TLP_Normal
</styleUrl>
<Point>
<coordinates>
-64.9599380,-10.8546495,201.79
</coordinates>
</Point>
</Placemark>
<Placemark>
<name>
Thu Dec 22 09:29:35 2016 S=1.36 Km/hr
</name>
<styleUrl>
#styleMap_TLP_Normal
</styleUrl>
<Point>
<coordinates>
-64.9599686,-10.8545666,201.77
</coordinates>
</Point>
</Placemark>
<Placemark>
<name>
Thu Dec 22 09:29:45 2016 S=2.03 Km/hr
</name>
<styleUrl>
#styleMap_TLP_Normal
</styleUrl>
<Point>
<coordinates>
-64.9600449,-10.8545151,201.23
</coordinates>
</Point>
</Placemark>
<Placemark>
<name>
Thu Dec 22 09:29:55 2016 S=1.22 Km/hr
</name>
<styleUrl>
#styleMap_TLP_Normal
</styleUrl>
<Point>
<coordinates>
-64.9600601,-10.8544683,201.23
</coordinates>
</Point>
</Placemark>
<Placemark>
<name>
Thu Dec 22 09:30:05 2016 S=1.36 Km/hr
</name>
<styleUrl>
#styleMap_TLP_Normal
</styleUrl>
<Point>
<coordinates>
-64.9600830,-10.8544178,200.80
</coordinates>
</Point>
</Placemark>
<Placemark>
<name>
Thu Dec 22 09:30:15 2016 S=1.71 Km/hr
</name>
<styleUrl>
#styleMap_TLP_Normal
</styleUrl>
<Point>
<coordinates>
-64.9601059,-10.8543310,200.57
</coordinates>
</Point>
</Placemark>
<Placemark>
<name>
Thu Dec 22 09:30:25 2016 S=1.57 Km/hr
</name>
<styleUrl>
#styleMap_TLP_Normal
</styleUrl>
<Point>
<coordinates>
-64.9601288,-10.8542614,199.74
</coordinates>
</Point>
</Placemark>
<Placemark>
<name>
Thu Dec 22 09:30:35 2016 S=1.30 Km/hr
</name>
<styleUrl>
#styleMap_TLP_Normal
</styleUrl>
<Point>
<coordinates>
-64.9601440,-10.8542194,199.55
</coordinates>
</Point>
</Placemark>
<Placemark>
<name>
Thu Dec 22 09:30:45 2016 S=1.95 Km/hr
</name>
<styleUrl>
#styleMap_TLP_Normal
</styleUrl>
<Point>
<coordinates>
-64.9601593,-10.8541155,199.23
</coordinates>
</Point>
</Placemark>
<Placemark>
<name>
Thu Dec 22 09:30:55 2016 S=2.00 Km/hr
</name>
<styleUrl>
#styleMap_TLP_Normal
</styleUrl>
<Point>
<coordinates>
-64.9601669,-10.8540173,199.36
</coordinates>
</Point>
</Placemark>
<Placemark>
<name>
Thu Dec 22 09:31:05 2016 S=2.07 Km/hr
</name>
<styleUrl>
#styleMap_TLP_Normal
</styleUrl>
<Point>
<coordinates>
-64.9602127,-10.8539400,199.31
</coordinates>
</Point>
</Placemark>
<Placemark>
<name>
Thu Dec 22 09:31:15 2016 S=1.46 Km/hr
</name>
<styleUrl>
#styleMap_TLP_Normal
</styleUrl>
<Point>
<coordinates>
-64.9602509,-10.8538742,199.25
</coordinates>
</Point>
</Placemark>
<Placemark>
<name>
Thu Dec 22 09:31:25 2016 S=1.80 Km/hr
</name>
<styleUrl>
#styleMap_TLP_Normal
</styleUrl>
<Point>
<coordinates>
-64.9603195,-10.8537827,199.96
</coordinates>
</Point>
</Placemark>
<Placemark>
<name>
Thu Dec 22 09:31:35 2016 S=1.26 Km/hr
</name>
<styleUrl>
#styleMap_TLP_Normal
</styleUrl>
<Point>
<coordinates>
-64.9603424,-10.8537731,200.48
</coordinates>
</Point>
</Placemark>
<Placemark>
<name>
Thu Dec 22 09:31:45 2016 S=1.59 Km/hr
</name>
<styleUrl>
#styleMap_TLP_Normal
</styleUrl>
<Point>
<coordinates>
-64.9603882,-10.8537416,200.82
</coordinates>
</Point>
</Placemark>
<Placemark>
<name>
Thu Dec 22 09:31:55 2016 S=1.60 Km/hr
</name>
<styleUrl>
#styleMap_TLP_Normal
</styleUrl>
<Point>
<coordinates>
-64.9603882,-10.8536739,200.90
</coordinates>
</Point>
</Placemark>
<Placemark>
<name>
Thu Dec 22 09:32:05 2016 S=0.98 Km/hr
</name>
<styleUrl>
#styleMap_TLP_Normal
</styleUrl>
<Point>
<coordinates>
-64.9604111,-10.8536587,200.91
</coordinates>
</Point>
</Placemark>
<Placemark>
<name>
Thu Dec 22 09:32:15 2016 S=0.61 Km/hr
</name>
<styleUrl>
#styleMap_TLP_Normal
</styleUrl>
<Point>
<coordinates>
-64.9604263,-10.8536491,201.39
</coordinates>
</Point>
</Placemark>
<Placemark>
<name>
Thu Dec 22 09:32:25 2016 S=0.61 Km/hr
</name>
<styleUrl>
#styleMap_TLP_Normal
</styleUrl>
<Point>
<coordinates>
-64.9604416,-10.8536501,201.88
</coordinates>
</Point>
</Placemark>
<Placemark>
<name>
Thu Dec 22 09:32:35 2016 S=1.15 Km/hr
</name>
<styleUrl>
#styleMap_TLP_Normal
</styleUrl>
<Point>
<coordinates>
-64.9604492,-10.8536539,202.35
</coordinates>
</Point>
</Placemark>
<Placemark>
<name>
Thu Dec 22 09:32:45 2016 S=1.53 Km/hr
</name>
<styleUrl>
#styleMap_TLP_Normal
</styleUrl>
<Point>
<coordinates>
-64.9603577,-10.8536682,202.37
</coordinates>
</Point>
</Placemark>
<Placemark>
<name>
Thu Dec 22 09:32:55 2016 S=2.12 Km/hr
</name>
<styleUrl>
#styleMap_TLP_Normal
</styleUrl>
<Point>
<coordinates>
-64.9602661,-10.8536892,202.25
</coordinates>
</Point>
</Placemark>
<Placemark>
<name>
Thu Dec 22 09:33:05 2016 S=1.73 Km/hr
</name>
<styleUrl>
#styleMap_TLP_Normal
</styleUrl>
<Point>
<coordinates>
-64.9601822,-10.8537273,202.11
</coordinates>
</Point>
</Placemark>
<Placemark>
<name>
Thu Dec 22 09:33:15 2016 S=2.34 Km/hr
</name>
<styleUrl>
#styleMap_TLP_Normal
</styleUrl>
<Point>
<coordinates>
-64.9600372,-10.8537703,201.75
</coordinates>
</Point>
</Placemark>
<Placemark>
<name>
Thu Dec 22 09:33:25 2016 S=3.31 Km/hr
</name>
<styleUrl>
#styleMap_TLP_Normal
</styleUrl>
<Point>
<coordinates>
-64.9598618,-10.8537607,200.77
</coordinates>
</Point>
</Placemark>
<Placemark>
<name>
Thu Dec 22 09:33:35 2016 S=2.53 Km/hr
</name>
<styleUrl>
#styleMap_TLP_Normal
</styleUrl>
<Point>
<coordinates>
-64.9598007,-10.8537483,200.42
</coordinates>
</Point>
</Placemark>
<Placemark>
<name>
Thu Dec 22 09:33:45 2016 S=1.61 Km/hr
</name>
<styleUrl>
#styleMap_TLP_Normal
</styleUrl>
<Point>
<coordinates>
-64.9597321,-10.8537903,199.27
</coordinates>
</Point>
</Placemark>
<Placemark>
<name>
Thu Dec 22 09:33:55 2016 S=2.77 Km/hr
</name>
<styleUrl>
#styleMap_TLP_Normal
</styleUrl>
<Point>
<coordinates>
-64.9596634,-10.8538780,198.61
</coordinates>
</Point>
</Placemark>
<Placemark>
<name>
Thu Dec 22 09:34:05 2016 S=3.42 Km/hr
</name>
<styleUrl>
#styleMap_TLP_Normal
</styleUrl>
<Point>
<coordinates>
-64.9595413,-10.8538656,197.50
</coordinates>
</Point>
</Placemark>
<Placemark>
<name>
Thu Dec 22 09:34:15 2016 S=3.02 Km/hr
</name>
<styleUrl>
#styleMap_TLP_Normal
</styleUrl>
<Point>
<coordinates>
-64.9593658,-10.8538904,195.66
</coordinates>
</Point>
</Placemark>
<Placemark>
<name>
Thu Dec 22 09:34:25 2016 S=1.60 Km/hr
</name>
<styleUrl>
#styleMap_TLP_Normal
</styleUrl>
<Point>
<coordinates>
-64.9593124,-10.8539228,195.26
</coordinates>
</Point>
</Placemark>
<Placemark>
<name>
Thu Dec 22 09:34:35 2016 S=1.95 Km/hr
</name>
<styleUrl>
#styleMap_TLP_Normal
</styleUrl>
<Point>
<coordinates>
-64.9592209,-10.8539333,195.18
</coordinates>
</Point>
</Placemark>
<Placemark>
<name>
Thu Dec 22 09:34:45 2016 S=1.92 Km/hr
</name>
<styleUrl>
#styleMap_TLP_Normal
</styleUrl>
<Point>
<coordinates>
-64.9591446,-10.8539305,195.19
</coordinates>
</Point>
</Placemark>
<Placemark>
<name>
Thu Dec 22 09:34:55 2016 S=1.09 Km/hr
</name>
<styleUrl>
#styleMap_TLP_Normal
</styleUrl>
<Point>
<coordinates>
-64.9590988,-10.8539133,194.82
</coordinates>
</Point>
</Placemark>
<Placemark>
<name>
Thu Dec 22 09:35:05 2016 S=2.54 Km/hr
</name>
<styleUrl>
#styleMap_TLP_Normal
</styleUrl>
<Point>
<coordinates>
-64.9590302,-10.8539104,193.66
</coordinates>
</Point>
</Placemark>
<Placemark>
<name>
Thu Dec 22 09:35:15 2016 S=1.96 Km/hr
</name>
<styleUrl>
#styleMap_TLP_Normal
</styleUrl>
<Point>
<coordinates>
-64.9589462,-10.8538990,192.42
</coordinates>
</Point>
</Placemark>
<Placemark>
<name>
Thu Dec 22 09:35:25 2016 S=0.57 Km/hr
</name>
<styleUrl>
#styleMap_TLP_Normal
</styleUrl>
<Point>
<coordinates>
-64.9588928,-10.8538542,190.83
</coordinates>
</Point>
</Placemark>
<Placemark>
<name>
Thu Dec 22 09:35:35 2016 S=1.33 Km/hr
</name>
<styleUrl>
#styleMap_TLP_Normal
</styleUrl>
<Point>
<coordinates>
-64.9588470,-10.8538961,190.25
</coordinates>
</Point>
</Placemark>
<Placemark>
<name>
Thu Dec 22 09:35:45 2016 S=1.18 Km/hr
</name>
<styleUrl>
#styleMap_TLP_Normal
</styleUrl>
<Point>
<coordinates>
-64.9587860,-10.8539219,189.66
</coordinates>
</Point>
</Placemark>
<Placemark>
<name>
Thu Dec 22 09:35:55 2016 S=1.31 Km/hr
</name>
<styleUrl>
#styleMap_TLP_Normal
</styleUrl>
<Point>
<coordinates>
-64.9587326,-10.8539581,189.37
</coordinates>
</Point>
</Placemark>
<Placemark>
<name>
Thu Dec 22 09:36:05 2016 S=0.52 Km/hr
</name>
<styleUrl>
#styleMap_TLP_Normal
</styleUrl>
<Point>
<coordinates>
-64.9586563,-10.8539572,188.32
</coordinates>
</Point>
</Placemark>
<Placemark>
<name>
Thu Dec 22 09:36:15 2016 S=1.28 Km/hr
</name>
<styleUrl>
#styleMap_TLP_Normal
</styleUrl>
<Point>
<coordinates>
-64.9585953,-10.8539762,188.32
</coordinates>
</Point>
</Placemark>
<Placemark>
<name>
Thu Dec 22 09:36:25 2016 S=0.39 Km/hr
</name>
<styleUrl>
#styleMap_TLP_Normal
</styleUrl>
<Point>
<coordinates>
-64.9585953,-10.8540134,188.30
</coordinates>
</Point>
</Placemark>
<Placemark>
<name>
Thu Dec 22 09:36:35 2016 S=0.87 Km/hr
</name>
<styleUrl>
#styleMap_TLP_Normal
</styleUrl>
<Point>
<coordinates>
-64.9586029,-10.8540335,188.13
</coordinates>
</Point>
</Placemark>
<Placemark>
<name>
Thu Dec 22 09:36:45 2016 S=1.17 Km/hr
</name>
<styleUrl>
#styleMap_TLP_Normal
</styleUrl>
<Point>
<coordinates>
-64.9586029,-10.8540230,187.75
</coordinates>
</Point>
</Placemark>
<Placemark>
<name>
Thu Dec 22 09:36:55 2016 S=1.13 Km/hr
</name>
<styleUrl>
#styleMap_TLP_Normal
</styleUrl>
<Point>
<coordinates>
-64.9585876,-10.8540001,186.90
</coordinates>
</Point>
</Placemark>
<Placemark>
<name>
Thu Dec 22 09:37:05 2016 S=0.92 Km/hr
</name>
<styleUrl>
#styleMap_TLP_Normal
</styleUrl>
<Point>
<coordinates>
-64.9585571,-10.8540201,186.24
</coordinates>
</Point>
</Placemark>
<Placemark>
<name>
Thu Dec 22 09:37:15 2016 S=0.76 Km/hr
</name>
<styleUrl>
#styleMap_TLP_Normal
</styleUrl>
<Point>
<coordinates>
-64.9585419,-10.8540068,186.39
</coordinates>
</Point>
</Placemark>
<Placemark>
<name>
Thu Dec 22 09:37:25 2016 S=0.80 Km/hr
</name>
<styleUrl>
#styleMap_TLP_Normal
</styleUrl>
<Point>
<coordinates>
-64.9585419,-10.8540163,186.36
</coordinates>
</Point>
</Placemark>
<Placemark>
<name>
Thu Dec 22 09:37:35 2016 S=0.96 Km/hr
</name>
<styleUrl>
#styleMap_TLP_Normal
</styleUrl>
<Point>
<coordinates>
-64.9585571,-10.8540382,185.93
</coordinates>
</Point>
</Placemark>
<Placemark>
<name>
Thu Dec 22 09:37:45 2016 S=0.43 Km/hr
</name>
<styleUrl>
#styleMap_TLP_Normal
</styleUrl>
<Point>
<coordinates>
-64.9585571,-10.8540497,185.88
</coordinates>
</Point>
</Placemark>
<Placemark>
<name>
Thu Dec 22 09:37:55 2016 S=0.09 Km/hr
</name>
<styleUrl>
#styleMap_TLP_Normal
</styleUrl>
<Point>
<coordinates>
-64.9585724,-10.8540745,185.87
</coordinates>
</Point>
</Placemark>
<Placemark>
<name>
Thu Dec 22 09:38:05 2016 S=1.72 Km/hr
</name>
<styleUrl>
#styleMap_TLP_Normal
</styleUrl>
<Point>
<coordinates>
-64.9585342,-10.8540344,185.66
</coordinates>
</Point>
</Placemark>
<Placemark>
<name>
Thu Dec 22 09:38:15 2016 S=1.37 Km/hr
</name>
<styleUrl>
#styleMap_TLP_Normal
</styleUrl>
<Point>
<coordinates>
-64.9585648,-10.8539543,184.72
</coordinates>
</Point>
</Placemark>
<Placemark>
<name>
Thu Dec 22 09:38:25 2016 S=0.40 Km/hr
</name>
<styleUrl>
#styleMap_TLP_Normal
</styleUrl>
<Point>
<coordinates>
-64.9585419,-10.8539124,184.50
</coordinates>
</Point>
</Placemark>
<Placemark>
<name>
Thu Dec 22 09:38:35 2016 S=0.86 Km/hr
</name>
<styleUrl>
#styleMap_TLP_Normal
</styleUrl>
<Point>
<coordinates>
-64.9585114,-10.8539181,183.78
</coordinates>
</Point>
</Placemark>
<Placemark>
<name>
Thu Dec 22 09:38:45 2016 S=1.02 Km/hr
</name>
<styleUrl>
#styleMap_TLP_Normal
</styleUrl>
<Point>
<coordinates>
-64.9584503,-10.8539534,183.88
</coordinates>
</Point>
</Placemark>
<Placemark>
<name>
Thu Dec 22 09:38:55 2016 S=0.95 Km/hr
</name>
<styleUrl>
#styleMap_TLP_Normal
</styleUrl>
<Point>
<coordinates>
-64.9584503,-10.8539715,183.23
</coordinates>
</Point>
</Placemark>
<Placemark>
<name>
Thu Dec 22 09:39:05 2016 S=0.35 Km/hr
</name>
<styleUrl>
#styleMap_TLP_Normal
</styleUrl>
<Point>
<coordinates>
-64.9584503,-10.8539171,183.30
</coordinates>
</Point>
</Placemark>
<Placemark>
<name>
Thu Dec 22 09:39:15 2016 S=2.05 Km/hr
</name>
<styleUrl>
#styleMap_TLP_Normal
</styleUrl>
<Point>
<coordinates>
-64.9583817,-10.8539000,182.25
</coordinates>
</Point>
</Placemark>
<Placemark>
<name>
Thu Dec 22 09:39:25 2016 S=1.98 Km/hr
</name>
<styleUrl>
#styleMap_TLP_Normal
</styleUrl>
<Point>
<coordinates>
-64.9582748,-10.8539572,180.92
</coordinates>
</Point>
</Placemark>
<Placemark>
<name>
Thu Dec 22 09:39:35 2016 S=2.14 Km/hr
</name>
<styleUrl>
#styleMap_TLP_Normal
</styleUrl>
<Point>
<coordinates>
-64.9582138,-10.8539667,180.46
</coordinates>
</Point>
</Placemark>
<Placemark>
<name>
Thu Dec 22 09:39:45 2016 S=1.80 Km/hr
</name>
<styleUrl>
#styleMap_TLP_Normal
</styleUrl>
<Point>
<coordinates>
-64.9581528,-10.8539238,180.28
</coordinates>
</Point>
</Placemark>
<Placemark>
<name>
Thu Dec 22 09:39:55 2016 S=1.15 Km/hr
</name>
<styleUrl>
#styleMap_TLP_Normal
</styleUrl>
<Point>
<coordinates>
-64.9580460,-10.8539228,180.02
</coordinates>
</Point>
</Placemark>
<Placemark>
<name>
Thu Dec 22 09:40:05 2016 S=1.84 Km/hr
</name>
<styleUrl>
#styleMap_TLP_Normal
</styleUrl>
<Point>
<coordinates>
-64.9579315,-10.8539619,178.94
</coordinates>
</Point>
</Placemark>
<Placemark>
<name>
Thu Dec 22 09:40:15 2016 S=1.58 Km/hr
</name>
<styleUrl>
#styleMap_TLP_Normal
</styleUrl>
<Point>
<coordinates>
-64.9578552,-10.8539228,177.80
</coordinates>
</Point>
</Placemark>
<Placemark>
<name>
Thu Dec 22 09:40:25 2016 S=0.82 Km/hr
</name>
<styleUrl>
#styleMap_TLP_Normal
</styleUrl>
<Point>
<coordinates>
-64.9578171,-10.8539190,177.84
</coordinates>
</Point>
</Placemark>
<Placemark>
<name>
Thu Dec 22 09:40:35 2016 S=1.04 Km/hr
</name>
<styleUrl>
#styleMap_TLP_Normal
</styleUrl>
<Point>
<coordinates>
-64.9577713,-10.8539467,177.57
</coordinates>
</Point>
</Placemark>
<Placemark>
<name>
Thu Dec 22 09:40:45 2016 S=1.05 Km/hr
</name>
<styleUrl>
#styleMap_TLP_Normal
</styleUrl>
<Point>
<coordinates>
-64.9577637,-10.8539381,177.53
</coordinates>
</Point>
</Placemark>
<Placemark>
<name>
Thu Dec 22 09:40:55 2016 S=2.03 Km/hr
</name>
<styleUrl>
#styleMap_TLP_Normal
</styleUrl>
<Point>
<coordinates>
-64.9576416,-10.8539467,175.13
</coordinates>
</Point>
</Placemark>
<Placemark>
<name>
Thu Dec 22 09:41:05 2016 S=1.21 Km/hr
</name>
<styleUrl>
#styleMap_TLP_Normal
</styleUrl>
<Point>
<coordinates>
-64.9575577,-10.8539944,175.50
</coordinates>
</Point>
</Placemark>
<Placemark>
<name>
Thu Dec 22 09:41:15 2016 S=2.12 Km/hr
</name>
<styleUrl>
#styleMap_TLP_Normal
</styleUrl>
<Point>
<coordinates>
-64.9574127,-10.8540030,173.96
</coordinates>
</Point>
</Placemark>
<Placemark>
<name>
Thu Dec 22 09:41:25 2016 S=1.99 Km/hr
</name>
<styleUrl>
#styleMap_TLP_Normal
</styleUrl>
<Point>
<coordinates>
-64.9573135,-10.8539782,171.77
</coordinates>
</Point>
</Placemark>
<Placemark>
<name>
Thu Dec 22 09:41:35 2016 S=2.46 Km/hr
</name>
<styleUrl>
#styleMap_TLP_Normal
</styleUrl>
<Point>
<coordinates>
-64.9571991,-10.8539762,170.47
</coordinates>
</Point>
</Placemark>
<Placemark>
<name>
Thu Dec 22 09:41:45 2016 S=1.53 Km/hr
</name>
<styleUrl>
#styleMap_TLP_Normal
</styleUrl>
<Point>
<coordinates>
-64.9571762,-10.8539190,171.04
</coordinates>
</Point>
</Placemark>
<Placemark>
<name>
Thu Dec 22 09:41:55 2016 S=2.55 Km/hr
</name>
<styleUrl>
#styleMap_TLP_Normal
</styleUrl>
<Point>
<coordinates>
-64.9571381,-10.8538389,171.03
</coordinates>
</Point>
</Placemark>
<Placemark>
<name>
Thu Dec 22 09:42:05 2016 S=1.95 Km/hr
</name>
<styleUrl>
#styleMap_TLP_Normal
</styleUrl>
<Point>
<coordinates>
-64.9570541,-10.8538113,170.96
</coordinates>
</Point>
</Placemark>
<Placemark>
<name>
Thu Dec 22 09:42:15 2016 S=1.74 Km/hr
</name>
<styleUrl>
#styleMap_TLP_Normal
</styleUrl>
<Point>
<coordinates>
-64.9569626,-10.8537769,170.06
</coordinates>
</Point>
</Placemark>
<Placemark>
<name>
Thu Dec 22 09:42:25 2016 S=0.75 Km/hr
</name>
<styleUrl>
#styleMap_TLP_Normal
</styleUrl>
<Point>
<coordinates>
-64.9569168,-10.8537693,170.49
</coordinates>
</Point>
</Placemark>
<Placemark>
<name>
Thu Dec 22 09:42:35 2016 S=2.15 Km/hr
</name>
<styleUrl>
#styleMap_TLP_Normal
</styleUrl>
<Point>
<coordinates>
-64.9569168,-10.8538246,170.68
</coordinates>
</Point>
</Placemark>
<Placemark>
<name>
Thu Dec 22 09:42:45 2016 S=1.02 Km/hr
</name>
<styleUrl>
#styleMap_TLP_Normal
</styleUrl>
<Point>
<coordinates>
-64.9568405,-10.8538809,170.90
</coordinates>
</Point>
</Placemark>
<Placemark>
<name>
Thu Dec 22 09:42:55 2016 S=1.75 Km/hr
</name>
<styleUrl>
#styleMap_TLP_Normal
</styleUrl>
<Point>
<coordinates>
-64.9567413,-10.8539362,170.51
</coordinates>
</Point>
</Placemark>
<Placemark>
<name>
Thu Dec 22 09:43:05 2016 S=1.70 Km/hr
</name>
<styleUrl>
#styleMap_TLP_Normal
</styleUrl>
<Point>
<coordinates>
-64.9566650,-10.8539600,170.59
</coordinates>
</Point>
</Placemark>
<Placemark>
<name>
Thu Dec 22 09:43:15 2016 S=1.22 Km/hr
</name>
<styleUrl>
#styleMap_TLP_Normal
</styleUrl>
<Point>
<coordinates>
-64.9565735,-10.8539600,170.88
</coordinates>
</Point>
</Placemark>
<Placemark>
<name>
Thu Dec 22 09:43:25 2016 S=1.06 Km/hr
</name>
<styleUrl>
#styleMap_TLP_Normal
</styleUrl>
<Point>
<coordinates>
-64.9565430,-10.8539906,170.79
</coordinates>
</Point>
</Placemark>
<Placemark>
<name>
Thu Dec 22 09:43:35 2016 S=0.31 Km/hr
</name>
<styleUrl>
#styleMap_TLP_Normal
</styleUrl>
<Point>
<coordinates>
-64.9565353,-10.8540030,171.11
</coordinates>
</Point>
</Placemark>
<Placemark>
<name>
Thu Dec 22 09:43:45 2016 S=0.27 Km/hr
</name>
<styleUrl>
#styleMap_TLP_Normal
</styleUrl>
<Point>
<coordinates>
-64.9565353,-10.8540049,171.11
</coordinates>
</Point>
</Placemark>
<Placemark>
<name>
Thu Dec 22 09:43:55 2016 S=1.24 Km/hr
</name>
<styleUrl>
#styleMap_TLP_Normal
</styleUrl>
<Point>
<coordinates>
-64.9564972,-10.8540077,170.76
</coordinates>
</Point>
</Placemark>
<Placemark>
<name>
Thu Dec 22 09:44:05 2016 S=2.12 Km/hr
</name>
<styleUrl>
#styleMap_TLP_Normal
</styleUrl>
<Point>
<coordinates>
-64.9563980,-10.8539953,169.01
</coordinates>
</Point>
</Placemark>
<Placemark>
<name>
Thu Dec 22 09:44:15 2016 S=1.57 Km/hr
</name>
<styleUrl>
#styleMap_TLP_Normal
</styleUrl>
<Point>
<coordinates>
-64.9563522,-10.8539667,169.09
</coordinates>
</Point>
</Placemark>
<Placemark>
<name>
Thu Dec 22 09:44:25 2016 S=0.85 Km/hr
</name>
<styleUrl>
#styleMap_TLP_Normal
</styleUrl>
<Point>
<coordinates>
-64.9563293,-10.8539238,169.30
</coordinates>
</Point>
</Placemark>
<Placemark>
<name>
Thu Dec 22 09:44:35 2016 S=1.61 Km/hr
</name>
<styleUrl>
#styleMap_TLP_Normal
</styleUrl>
<Point>
<coordinates>
-64.9563370,-10.8538780,169.06
</coordinates>
</Point>
</Placemark>
<Placemark>
<name>
Thu Dec 22 09:44:45 2016 S=0.99 Km/hr
</name>
<styleUrl>
#styleMap_TLP_Normal
</styleUrl>
<Point>
<coordinates>
-64.9563370,-10.8538208,168.98
</coordinates>
</Point>
</Placemark>
<Placemark>
<name>
Thu Dec 22 09:44:55 2016 S=1.74 Km/hr
</name>
<styleUrl>
#styleMap_TLP_Normal
</styleUrl>
<Point>
<coordinates>
-64.9563675,-10.8537388,169.00
</coordinates>
</Point>
</Placemark>
<Placemark>
<name>
Thu Dec 22 09:45:05 2016 S=0.57 Km/hr
</name>
<styleUrl>
#styleMap_TLP_Normal
</styleUrl>
<Point>
<coordinates>
-64.9564514,-10.8537502,168.14
</coordinates>
</Point>
</Placemark>
<Placemark>
<name>
Thu Dec 22 09:45:15 2016 S=0.94 Km/hr
</name>
<styleUrl>
#styleMap_TLP_Normal
</styleUrl>
<Point>
<coordinates>
-64.9564590,-10.8537388,168.10
</coordinates>
</Point>
</Placemark>
<Placemark>
<name>
Thu Dec 22 09:45:25 2016 S=1.95 Km/hr
</name>
<styleUrl>
#styleMap_TLP_Normal
</styleUrl>
<Point>
<coordinates>
-64.9564972,-10.8536367,167.25
</coordinates>
</Point>
</Placemark>
<Placemark>
<name>
Thu Dec 22 09:45:35 2016 S=0.89 Km/hr
</name>
<styleUrl>
#styleMap_TLP_Normal
</styleUrl>
<Point>
<coordinates>
-64.9565277,-10.8534803,166.39
</coordinates>
</Point>
</Placemark>
<Placemark>
<name>
Thu Dec 22 09:45:45 2016 S=0.83 Km/hr
</name>
<styleUrl>
#styleMap_TLP_Normal
</styleUrl>
<Point>
<coordinates>
-64.9565125,-10.8534670,165.85
</coordinates>
</Point>
</Placemark>
<Placemark>
<name>
Thu Dec 22 09:45:55 2016 S=0.66 Km/hr
</name>
<styleUrl>
#styleMap_TLP_Normal
</styleUrl>
<Point>
<coordinates>
-64.9565353,-10.8534431,166.26
</coordinates>
</Point>
</Placemark>
<Placemark>
<name>
Thu Dec 22 09:46:05 2016 S=1.46 Km/hr
</name>
<styleUrl>
#styleMap_TLP_Normal
</styleUrl>
<Point>
<coordinates>
-64.9565735,-10.8534327,165.85
</coordinates>
</Point>
</Placemark>
<Placemark>
<name>
Thu Dec 22 09:46:15 2016 S=0.96 Km/hr
</name>
<styleUrl>
#styleMap_TLP_Normal
</styleUrl>
<Point>
<coordinates>
-64.9566040,-10.8533745,165.73
</coordinates>
</Point>
</Placemark>
<Placemark>
<name>
Thu Dec 22 09:46:25 2016 S=0.42 Km/hr
</name>
<styleUrl>
#styleMap_TLP_Normal
</styleUrl>
<Point>
<coordinates>
-64.9565887,-10.8533516,165.43
</coordinates>
</Point>
</Placemark>
<Placemark>
<name>
Thu Dec 22 09:46:35 2016 S=2.28 Km/hr
</name>
<styleUrl>
#styleMap_TLP_Normal
</styleUrl>
<Point>
<coordinates>
-64.9564514,-10.8532972,165.21
</coordinates>
</Point>
</Placemark>
<Placemark>
<name>
Thu Dec 22 09:46:45 2016 S=0.92 Km/hr
</name>
<styleUrl>
#styleMap_TLP_Normal
</styleUrl>
<Point>
<coordinates>
-64.9564362,-10.8532343,164.99
</coordinates>
</Point>
</Placemark>
<Placemark>
<name>
Thu Dec 22 09:46:55 2016 S=0.58 Km/hr
</name>
<styleUrl>
#styleMap_TLP_Normal
</styleUrl>
<Point>
<coordinates>
-64.9564133,-10.8532181,165.03
</coordinates>
</Point>
</Placemark>
<Placemark>
<name>
Thu Dec 22 09:47:05 2016 S=0.94 Km/hr
</name>
<styleUrl>
#styleMap_TLP_Normal
</styleUrl>
<Point>
<coordinates>
-64.9564362,-10.8531342,165.23
</coordinates>
</Point>
</Placemark>
<Placemark>
<name>
Thu Dec 22 09:47:15 2016 S=0.57 Km/hr
</name>
<styleUrl>
#styleMap_TLP_Normal
</styleUrl>
<Point>
<coordinates>
-64.9564819,-10.8530703,165.54
</coordinates>
</Point>
</Placemark>
<Placemark>
<name>
Thu Dec 22 09:47:25 2016 S=0.61 Km/hr
</name>
<styleUrl>
#styleMap_TLP_Normal
</styleUrl>
<Point>
<coordinates>
-64.9564590,-10.8530045,165.44
</coordinates>
</Point>
</Placemark>
<Placemark>
<name>
Thu Dec 22 09:47:35 2016 S=1.07 Km/hr
</name>
<styleUrl>
#styleMap_TLP_Normal
</styleUrl>
<Point>
<coordinates>
-64.9564972,-10.8529797,167.78
</coordinates>
</Point>
</Placemark>
<Placemark>
<name>
Thu Dec 22 09:47:45 2016 S=0.50 Km/hr
</name>
<styleUrl>
#styleMap_TLP_Normal
</styleUrl>
<Point>
<coordinates>
-64.9564896,-10.8529644,168.96
</coordinates>
</Point>
</Placemark>
<Placemark>
<name>
Thu Dec 22 09:47:55 2016 S=1.21 Km/hr
</name>
<styleUrl>
#styleMap_TLP_Normal
</styleUrl>
<Point>
<coordinates>
-64.9564590,-10.8529158,171.21
</coordinates>
</Point>
</Placemark>
<Placemark>
<name>
Thu Dec 22 09:48:05 2016 S=1.33 Km/hr
</name>
<styleUrl>
#styleMap_TLP_Normal
</styleUrl>
<Point>
<coordinates>
-64.9564743,-10.8528862,171.68
</coordinates>
</Point>
</Placemark>
<Placemark>
<name>
Thu Dec 22 09:48:15 2016 S=1.29 Km/hr
</name>
<styleUrl>
#styleMap_TLP_Normal
</styleUrl>
<Point>
<coordinates>
-64.9564667,-10.8528166,172.40
</coordinates>
</Point>
</Placemark>
<Placemark>
<name>
Thu Dec 22 09:48:25 2016 S=0.87 Km/hr
</name>
<styleUrl>
#styleMap_TLP_Normal
</styleUrl>
<Point>
<coordinates>
-64.9564362,-10.8528128,172.54
</coordinates>
</Point>
</Placemark>
<Placemark>
<name>
Thu Dec 22 09:48:35 2016 S=1.04 Km/hr
</name>
<styleUrl>
#styleMap_TLP_Normal
</styleUrl>
<Point>
<coordinates>
-64.9564667,-10.8527975,172.88
</coordinates>
</Point>
</Placemark>
<Placemark>
<name>
Thu Dec 22 09:48:45 2016 S=1.45 Km/hr
</name>
<styleUrl>
#styleMap_TLP_Normal
</styleUrl>
<Point>
<coordinates>
-64.9564819,-10.8527813,174.29
</coordinates>
</Point>
</Placemark>
<Placemark>
<name>
Thu Dec 22 09:48:55 2016 S=1.08 Km/hr
</name>
<styleUrl>
#styleMap_TLP_Normal
</styleUrl>
<Point>
<coordinates>
-64.9564896,-10.8527269,173.97
</coordinates>
</Point>
</Placemark>
<Placemark>
<name>
Thu Dec 22 09:49:05 2016 S=1.89 Km/hr
</name>
<styleUrl>
#styleMap_TLP_Normal
</styleUrl>
<Point>
<coordinates>
-64.9565582,-10.8527098,174.32
</coordinates>
</Point>
</Placemark>
<Placemark>
<name>
Thu Dec 22 09:49:15 2016 S=2.05 Km/hr
</name>
<styleUrl>
#styleMap_TLP_Normal
</styleUrl>
<Point>
<coordinates>
-64.9566650,-10.8526897,173.86
</coordinates>
</Point>
</Placemark>
<Placemark>
<name>
Thu Dec 22 09:49:25 2016 S=1.50 Km/hr
</name>
<styleUrl>
#styleMap_TLP_Normal
</styleUrl>
<Point>
<coordinates>
-64.9567184,-10.8526754,174.22
</coordinates>
</Point>
</Placemark>
<Placemark>
<name>
Thu Dec 22 09:49:35 2016 S=0.82 Km/hr
</name>
<styleUrl>
#styleMap_TLP_Normal
</styleUrl>
<Point>
<coordinates>
-64.9567490,-10.8527117,173.02
</coordinates>
</Point>
</Placemark>
<Placemark>
<name>
Thu Dec 22 09:49:45 2016 S=1.02 Km/hr
</name>
<styleUrl>
#styleMap_TLP_Normal
</styleUrl>
<Point>
<coordinates>
-64.9567184,-10.8526611,172.40
</coordinates>
</Point>
</Placemark>
<Placemark>
<name>
Thu Dec 22 09:49:55 2016 S=1.12 Km/hr
</name>
<styleUrl>
#styleMap_TLP_Normal
</styleUrl>
<Point>
<coordinates>
-64.9566040,-10.8525772,172.01
</coordinates>
</Point>
</Placemark>
<Placemark>
<name>
Thu Dec 22 09:50:05 2016 S=1.38 Km/hr
</name>
<styleUrl>
#styleMap_TLP_Normal
</styleUrl>
<Point>
<coordinates>
-64.9565353,-10.8526268,171.17
</coordinates>
</Point>
</Placemark>
<Placemark>
<name>
Thu Dec 22 09:50:15 2016 S=1.94 Km/hr
</name>
<styleUrl>
#styleMap_TLP_Normal
</styleUrl>
<Point>
<coordinates>
-64.9564743,-10.8527212,169.69
</coordinates>
</Point>
</Placemark>
<Placemark>
<name>
Thu Dec 22 09:50:25 2016 S=2.24 Km/hr
</name>
<styleUrl>
#styleMap_TLP_Normal
</styleUrl>
<Point>
<coordinates>
-64.9563904,-10.8527288,170.36
</coordinates>
</Point>
</Placemark>
<Placemark>
<name>
Thu Dec 22 09:50:35 2016 S=1.16 Km/hr
</name>
<styleUrl>
#styleMap_TLP_Normal
</styleUrl>
<Point>
<coordinates>
-64.9563065,-10.8526964,170.35
</coordinates>
</Point>
</Placemark>
<Placemark>
<name>
Thu Dec 22 09:50:45 2016 S=1.65 Km/hr
</name>
<styleUrl>
#styleMap_TLP_Normal
</styleUrl>
<Point>
<coordinates>
-64.9562302,-10.8527193,168.42
</coordinates>
</Point>
</Placemark>
<Placemark>
<name>
Thu Dec 22 09:50:55 2016 S=1.34 Km/hr
</name>
<styleUrl>
#styleMap_TLP_Normal
</styleUrl>
<Point>
<coordinates>
-64.9561996,-10.8527508,168.30
</coordinates>
</Point>
</Placemark>
<Placemark>
<name>
Thu Dec 22 09:51:05 2016 S=1.93 Km/hr
</name>
<styleUrl>
#styleMap_TLP_Normal
</styleUrl>
<Point>
<coordinates>
-64.9561615,-10.8527031,169.08
</coordinates>
</Point>
</Placemark>
<Placemark>
<name>
Thu Dec 22 09:51:15 2016 S=0.96 Km/hr
</name>
<styleUrl>
#styleMap_TLP_Normal
</styleUrl>
<Point>
<coordinates>
-64.9561539,-10.8526773,169.42
</coordinates>
</Point>
</Placemark>
<Placemark>
<name>
Thu Dec 22 09:51:25 2016 S=1.34 Km/hr
</name>
<styleUrl>
#styleMap_TLP_Normal
</styleUrl>
<Point>
<coordinates>
-64.9560699,-10.8526649,169.65
</coordinates>
</Point>
</Placemark>
<Placemark>
<name>
Thu Dec 22 09:51:35 2016 S=0.96 Km/hr
</name>
<styleUrl>
#styleMap_TLP_Normal
</styleUrl>
<Point>
<coordinates>
-64.9560547,-10.8526621,169.89
</coordinates>
</Point>
</Placemark>
<Placemark>
<name>
Thu Dec 22 09:51:45 2016 S=1.65 Km/hr
</name>
<styleUrl>
#styleMap_TLP_Normal
</styleUrl>
<Point>
<coordinates>
-64.9560089,-10.8526440,170.16
</coordinates>
</Point>
</Placemark>
<Placemark>
<name>
Thu Dec 22 09:51:55 2016 S=1.12 Km/hr
</name>
<styleUrl>
#styleMap_TLP_Normal
</styleUrl>
<Point>
<coordinates>
-64.9559860,-10.8526077,170.20
</coordinates>
</Point>
</Placemark>
<Placemark>
<name>
Thu Dec 22 09:52:05 2016 S=0.52 Km/hr
</name>
<styleUrl>
#styleMap_TLP_Normal
</styleUrl>
<Point>
<coordinates>
-64.9559860,-10.8526001,170.61
</coordinates>
</Point>
</Placemark>
<Placemark>
<name>
Thu Dec 22 09:52:15 2016 S=0.18 Km/hr
</name>
<styleUrl>
#styleMap_TLP_Normal
</styleUrl>
<Point>
<coordinates>
-64.9559784,-10.8525925,170.64
</coordinates>
</Point>
</Placemark>
<Placemark>
<name>
Thu Dec 22 09:52:25 2016 S=0.80 Km/hr
</name>
<styleUrl>
#styleMap_TLP_Normal
</styleUrl>
<Point>
<coordinates>
-64.9559784,-10.8525848,170.70
</coordinates>
</Point>
</Placemark>
<Placemark>
<name>
Thu Dec 22 09:52:35 2016 S=0.63 Km/hr
</name>
<styleUrl>
#styleMap_TLP_Normal
</styleUrl>
<Point>
<coordinates>
-64.9559708,-10.8525715,170.75
</coordinates>
</Point>
</Placemark>
<Placemark>
<name>
Thu Dec 22 09:52:45 2016 S=0.06 Km/hr
</name>
<styleUrl>
#styleMap_TLP_Normal
</styleUrl>
<Point>
<coordinates>
-64.9559631,-10.8525515,170.76
</coordinates>
</Point>
</Placemark>
<Placemark>
<name>
Thu Dec 22 09:52:55 2016 S=0.88 Km/hr
</name>
<styleUrl>
#styleMap_TLP_Normal
</styleUrl>
<Point>
<coordinates>
-64.9559708,-10.8525801,170.79
</coordinates>
</Point>
</Placemark>
<Placemark>
<name>
Thu Dec 22 09:53:05 2016 S=1.06 Km/hr
</name>
<styleUrl>
#styleMap_TLP_Normal
</styleUrl>
<Point>
<coordinates>
-64.9560165,-10.8525915,171.51
</coordinates>
</Point>
</Placemark>
<Placemark>
<name>
Thu Dec 22 09:53:15 2016 S=1.14 Km/hr
</name>
<styleUrl>
#styleMap_TLP_Normal
</styleUrl>
<Point>
<coordinates>
-64.9560318,-10.8526087,171.49
</coordinates>
</Point>
</Placemark>
<Placemark>
<name>
Thu Dec 22 09:53:25 2016 S=0.63 Km/hr
</name>
<styleUrl>
#styleMap_TLP_Normal
</styleUrl>
<Point>
<coordinates>
-64.9560776,-10.8526011,171.50
</coordinates>
</Point>
</Placemark>
<Placemark>
<name>
Thu Dec 22 09:53:35 2016 S=0.73 Km/hr
</name>
<styleUrl>
#styleMap_TLP_Normal
</styleUrl>
<Point>
<coordinates>
-64.9560623,-10.8525801,171.38
</coordinates>
</Point>
</Placemark>
<Placemark>
<name>
Thu Dec 22 09:53:45 2016 S=0.13 Km/hr
</name>
<styleUrl>
#styleMap_TLP_Normal
</styleUrl>
<Point>
<coordinates>
-64.9560547,-10.8525715,171.23
</coordinates>
</Point>
</Placemark>
<Placemark>
<name>
Thu Dec 22 09:53:55 2016 S=1.89 Km/hr
</name>
<styleUrl>
#styleMap_TLP_Normal
</styleUrl>
<Point>
<coordinates>
-64.9560394,-10.8524981,171.19
</coordinates>
</Point>
</Placemark>
<Placemark>
<name>
Thu Dec 22 09:54:05 2016 S=0.26 Km/hr
</name>
<styleUrl>
#styleMap_TLP_Normal
</styleUrl>
<Point>
<coordinates>
-64.9560165,-10.8524351,171.33
</coordinates>
</Point>
</Placemark>
<Placemark>
<name>
Thu Dec 22 09:54:15 2016 S=1.19 Km/hr
</name>
<styleUrl>
#styleMap_TLP_Normal
</styleUrl>
<Point>
<coordinates>
-64.9559860,-10.8524513,169.98
</coordinates>
</Point>
</Placemark>
<Placemark>
<name>
Thu Dec 22 09:54:25 2016 S=0.74 Km/hr
</name>
<styleUrl>
#styleMap_TLP_Normal
</styleUrl>
<Point>
<coordinates>
-64.9560318,-10.8524351,170.64
</coordinates>
</Point>
</Placemark>
<Placemark>
<name>
Thu Dec 22 09:54:35 2016 S=0.21 Km/hr
</name>
<styleUrl>
#styleMap_TLP_Normal
</styleUrl>
<Point>
<coordinates>
-64.9560394,-10.8524313,170.52
</coordinates>
</Point>
</Placemark>
<Placemark>
<name>
Thu Dec 22 09:54:45 2016 S=1.47 Km/hr
</name>
<styleUrl>
#styleMap_TLP_Normal
</styleUrl>
<Point>
<coordinates>
-64.9559708,-10.8524752,169.42
</coordinates>
</Point>
</Placemark>
<Placemark>
<name>
Thu Dec 22 09:54:55 2016 S=1.45 Km/hr
</name>
<styleUrl>
#styleMap_TLP_Normal
</styleUrl>
<Point>
<coordinates>
-64.9560318,-10.8524637,168.36
</coordinates>
</Point>
</Placemark>
<Placemark>
<name>
Thu Dec 22 09:55:05 2016 S=0.78 Km/hr
</name>
<styleUrl>
#styleMap_TLP_Normal
</styleUrl>
<Point>
<coordinates>
-64.9560776,-10.8524857,167.79
</coordinates>
</Point>
</Placemark>
<Placemark>
<name>
Thu Dec 22 09:55:15 2016 S=0.40 Km/hr
</name>
<styleUrl>
#styleMap_TLP_Normal
</styleUrl>
<Point>
<coordinates>
-64.9561386,-10.8524933,168.10
</coordinates>
</Point>
</Placemark>
<Placemark>
<name>
Thu Dec 22 09:55:25 2016 S=0.14 Km/hr
</name>
<styleUrl>
#styleMap_TLP_Normal
</styleUrl>
<Point>
<coordinates>
-64.9561462,-10.8525000,167.98
</coordinates>
</Point>
</Placemark>
<Placemark>
<name>
Thu Dec 22 09:55:35 2016 S=0.96 Km/hr
</name>
<styleUrl>
#styleMap_TLP_Normal
</styleUrl>
<Point>
<coordinates>
-64.9561539,-10.8524866,167.97
</coordinates>
</Point>
</Placemark>
<Placemark>
<name>
Thu Dec 22 09:55:45 2016 S=0.64 Km/hr
</name>
<styleUrl>
#styleMap_TLP_Normal
</styleUrl>
<Point>
<coordinates>
-64.9561615,-10.8524704,168.04
</coordinates>
</Point>
</Placemark>
<Placemark>
<name>
Thu Dec 22 09:55:55 2016 S=0.76 Km/hr
</name>
<styleUrl>
#styleMap_TLP_Normal
</styleUrl>
<Point>
<coordinates>
-64.9561462,-10.8524675,168.15
</coordinates>
</Point>
</Placemark>
<Placemark>
<name>
Thu Dec 22 09:56:05 2016 S=0.32 Km/hr
</name>
<styleUrl>
#styleMap_TLP_Normal
</styleUrl>
<Point>
<coordinates>
-64.9561386,-10.8524771,168.26
</coordinates>
</Point>
</Placemark>
<Placemark>
<name>
Thu Dec 22 09:56:15 2016 S=0.85 Km/hr
</name>
<styleUrl>
#styleMap_TLP_Normal
</styleUrl>
<Point>
<coordinates>
-64.9561310,-10.8524771,168.33
</coordinates>
</Point>
</Placemark>
<Placemark>
<name>
Thu Dec 22 09:56:25 2016 S=0.37 Km/hr
</name>
<styleUrl>
#styleMap_TLP_Normal
</styleUrl>
<Point>
<coordinates>
-64.9561234,-10.8524656,168.39
</coordinates>
</Point>
</Placemark>
<Placemark>
<name>
Thu Dec 22 09:56:35 2016 S=0.36 Km/hr
</name>
<styleUrl>
#styleMap_TLP_Normal
</styleUrl>
<Point>
<coordinates>
-64.9561081,-10.8524666,168.55
</coordinates>
</Point>
</Placemark>
<Placemark>
<name>
Thu Dec 22 09:56:45 2016 S=0.48 Km/hr
</name>
<styleUrl>
#styleMap_TLP_Normal
</styleUrl>
<Point>
<coordinates>
-64.9561005,-10.8524628,168.65
</coordinates>
</Point>
</Placemark>
<Placemark>
<name>
Thu Dec 22 09:56:55 2016 S=0.35 Km/hr
</name>
<styleUrl>
#styleMap_TLP_Normal
</styleUrl>
<Point>
<coordinates>
-64.9561005,-10.8524532,168.79
</coordinates>
</Point>
</Placemark>
<Placemark>
<name>
Thu Dec 22 09:57:05 2016 S=1.13 Km/hr
</name>
<styleUrl>
#styleMap_TLP_Normal
</styleUrl>
<Point>
<coordinates>
-64.9560928,-10.8524475,168.59
</coordinates>
</Point>
</Placemark>
<Placemark>
<name>
Thu Dec 22 09:57:15 2016 S=0.90 Km/hr
</name>
<styleUrl>
#styleMap_TLP_Normal
</styleUrl>
<Point>
<coordinates>
-64.9560242,-10.8524132,166.72
</coordinates>
</Point>
</Placemark>
<Placemark>
<name>
Thu Dec 22 09:57:25 2016 S=1.20 Km/hr
</name>
<styleUrl>
#styleMap_TLP_Normal
</styleUrl>
<Point>
<coordinates>
-64.9560242,-10.8524323,165.84
</coordinates>
</Point>
</Placemark>
<Placemark>
<name>
Thu Dec 22 09:57:35 2016 S=0.09 Km/hr
</name>
<styleUrl>
#styleMap_TLP_Normal
</styleUrl>
<Point>
<coordinates>
-64.9560699,-10.8524027,166.28
</coordinates>
</Point>
</Placemark>
<Placemark>
<name>
Thu Dec 22 09:57:45 2016 S=0.36 Km/hr
</name>
<styleUrl>
#styleMap_TLP_Normal
</styleUrl>
<Point>
<coordinates>
-64.9560547,-10.8524036,166.75
</coordinates>
</Point>
</Placemark>
<Placemark>
<name>
Thu Dec 22 09:57:55 2016 S=0.23 Km/hr
</name>
<styleUrl>
#styleMap_TLP_Normal
</styleUrl>
<Point>
<coordinates>
-64.9560776,-10.8524389,169.78
</coordinates>
</Point>
</Placemark>
<Placemark>
<name>
Thu Dec 22 09:58:05 2016 S=0.44 Km/hr
</name>
<styleUrl>
#styleMap_TLP_Normal
</styleUrl>
<Point>
<coordinates>
-64.9560776,-10.8524418,169.82
</coordinates>
</Point>
</Placemark>
<Placemark>
<name>
Thu Dec 22 09:58:15 2016 S=0.42 Km/hr
</name>
<styleUrl>
#styleMap_TLP_Normal
</styleUrl>
<Point>
<coordinates>
-64.9560928,-10.8524303,169.94
</coordinates>
</Point>
</Placemark>
<Placemark>
<name>
Thu Dec 22 09:58:25 2016 S=0.24 Km/hr
</name>
<styleUrl>
#styleMap_TLP_Normal
</styleUrl>
<Point>
<coordinates>
-64.9560852,-10.8524303,169.95
</coordinates>
</Point>
</Placemark>
<Placemark>
<name>
Thu Dec 22 09:58:35 2016 S=0.20 Km/hr
</name>
<styleUrl>
#styleMap_TLP_Normal
</styleUrl>
<Point>
<coordinates>
-64.9561005,-10.8524351,170.01
</coordinates>
</Point>
</Placemark>
<Placemark>
<name>
Thu Dec 22 09:58:45 2016 S=0.24 Km/hr
</name>
<styleUrl>
#styleMap_TLP_Normal
</styleUrl>
<Point>
<coordinates>
-64.9560928,-10.8524399,170.11
</coordinates>
</Point>
</Placemark>
<Placemark>
<name>
Thu Dec 22 09:58:55 2016 S=0.46 Km/hr
</name>
<styleUrl>
#styleMap_TLP_Normal
</styleUrl>
<Point>
<coordinates>
-64.9560852,-10.8524370,170.14
</coordinates>
</Point>
</Placemark>
<Placemark>
<name>
Thu Dec 22 09:59:05 2016 S=0.20 Km/hr
</name>
<styleUrl>
#styleMap_TLP_Normal
</styleUrl>
<Point>
<coordinates>
-64.9560852,-10.8524513,170.06
</coordinates>
</Point>
</Placemark>
<Placemark>
<name>
Thu Dec 22 09:59:15 2016 S=0.79 Km/hr
</name>
<styleUrl>
#styleMap_TLP_Normal
</styleUrl>
<Point>
<coordinates>
-64.9560699,-10.8524828,170.83
</coordinates>
</Point>
</Placemark>
<Placemark>
<name>
Thu Dec 22 09:59:25 2016 S=0.58 Km/hr
</name>
<styleUrl>
#styleMap_TLP_Normal
</styleUrl>
<Point>
<coordinates>
-64.9560394,-10.8525257,171.52
</coordinates>
</Point>
</Placemark>
<Placemark>
<name>
Thu Dec 22 09:59:35 2016 S=0.47 Km/hr
</name>
<styleUrl>
#styleMap_TLP_Normal
</styleUrl>
<Point>
<coordinates>
-64.9560013,-10.8525791,171.57
</coordinates>
</Point>
</Placemark>
<Placemark>
<name>
Thu Dec 22 09:59:45 2016 S=0.37 Km/hr
</name>
<styleUrl>
#styleMap_TLP_Normal
</styleUrl>
<Point>
<coordinates>
-64.9560013,-10.8525877,171.73
</coordinates>
</Point>
</Placemark>
<Placemark>
<name>
Thu Dec 22 09:59:55 2016 S=1.87 Km/hr
</name>
<styleUrl>
#styleMap_TLP_Normal
</styleUrl>
<Point>
<coordinates>
-64.9560394,-10.8524971,172.65
</coordinates>
</Point>
</Placemark>
<Placemark>
<name>
Thu Dec 22 10:00:05 2016 S=1.71 Km/hr
</name>
<styleUrl>
#styleMap_TLP_Normal
</styleUrl>
<Point>
<coordinates>
-64.9560471,-10.8523750,172.60
</coordinates>
</Point>
</Placemark>
<Placemark>
<name>
Thu Dec 22 10:00:15 2016 S=0.17 Km/hr
</name>
<styleUrl>
#styleMap_TLP_Normal
</styleUrl>
<Point>
<coordinates>
-64.9560394,-10.8523741,172.72
</coordinates>
</Point>
</Placemark>
<Placemark>
<name>
Thu Dec 22 10:00:25 2016 S=1.35 Km/hr
</name>
<styleUrl>
#styleMap_TLP_Normal
</styleUrl>
<Point>
<coordinates>
-64.9560394,-10.8524370,173.16
</coordinates>
</Point>
</Placemark>
<Placemark>
<name>
Thu Dec 22 10:00:35 2016 S=1.08 Km/hr
</name>
<styleUrl>
#styleMap_TLP_Normal
</styleUrl>
<Point>
<coordinates>
-64.9560699,-10.8524761,176.01
</coordinates>
</Point>
</Placemark>
<Placemark>
<name>
Thu Dec 22 10:00:45 2016 S=0.47 Km/hr
</name>
<styleUrl>
#styleMap_TLP_Normal
</styleUrl>
<Point>
<coordinates>
-64.9560928,-10.8524809,177.17
</coordinates>
</Point>
</Placemark>
<Placemark>
<name>
Thu Dec 22 10:00:55 2016 S=0.44 Km/hr
</name>
<styleUrl>
#styleMap_TLP_Normal
</styleUrl>
<Point>
<coordinates>
-64.9561005,-10.8524837,177.85
</coordinates>
</Point>
</Placemark>
<Placemark>
<name>
Thu Dec 22 10:01:05 2016 S=0.44 Km/hr
</name>
<styleUrl>
#styleMap_TLP_Normal
</styleUrl>
<Point>
<coordinates>
-64.9561005,-10.8524847,178.75
</coordinates>
</Point>
</Placemark>
<Placemark>
<name>
Thu Dec 22 10:01:15 2016 S=0.35 Km/hr
</name>
<styleUrl>
#styleMap_TLP_Normal
</styleUrl>
<Point>
<coordinates>
-64.9560928,-10.8524923,179.65
</coordinates>
</Point>
</Placemark>
<Placemark>
<name>
Thu Dec 22 10:01:25 2016 S=0.30 Km/hr
</name>
<styleUrl>
#styleMap_TLP_Normal
</styleUrl>
<Point>
<coordinates>
-64.9561005,-10.8524904,180.17
</coordinates>
</Point>
</Placemark>
<Placemark>
<name>
Thu Dec 22 10:01:35 2016 S=0.27 Km/hr
</name>
<styleUrl>
#styleMap_TLP_Normal
</styleUrl>
<Point>
<coordinates>
-64.9561005,-10.8524857,180.47
</coordinates>
</Point>
</Placemark>
<Placemark>
<name>
Thu Dec 22 10:01:45 2016 S=0.65 Km/hr
</name>
<styleUrl>
#styleMap_TLP_Normal
</styleUrl>
<Point>
<coordinates>
-64.9561157,-10.8524847,180.68
</coordinates>
</Point>
</Placemark>
<Placemark>
<name>
Thu Dec 22 10:01:55 2016 S=1.04 Km/hr
</name>
<styleUrl>
#styleMap_TLP_Normal
</styleUrl>
<Point>
<coordinates>
-64.9561157,-10.8524704,180.77
</coordinates>
</Point>
</Placemark>
<Placemark>
<name>
Thu Dec 22 10:02:05 2016 S=0.99 Km/hr
</name>
<styleUrl>
#styleMap_TLP_Normal
</styleUrl>
<Point>
<coordinates>
-64.9560928,-10.8524752,180.31
</coordinates>
</Point>
</Placemark>
<Placemark>
<name>
Thu Dec 22 10:02:15 2016 S=0.89 Km/hr
</name>
<styleUrl>
#styleMap_TLP_Normal
</styleUrl>
<Point>
<coordinates>
-64.9560699,-10.8525391,179.57
</coordinates>
</Point>
</Placemark>
<Placemark>
<name>
Thu Dec 22 10:02:25 2016 S=1.06 Km/hr
</name>
<styleUrl>
#styleMap_TLP_Normal
</styleUrl>
<Point>
<coordinates>
-64.9560852,-10.8525581,178.45
</coordinates>
</Point>
</Placemark>
<Placemark>
<name>
Thu Dec 22 10:02:35 2016 S=0.70 Km/hr
</name>
<styleUrl>
#styleMap_TLP_Normal
</styleUrl>
<Point>
<coordinates>
-64.9560928,-10.8525887,176.11
</coordinates>
</Point>
</Placemark>
<Placemark>
<name>
Thu Dec 22 10:02:45 2016 S=0.61 Km/hr
</name>
<styleUrl>
#styleMap_TLP_Normal
</styleUrl>
<Point>
<coordinates>
-64.9560852,-10.8525906,174.67
</coordinates>
</Point>
</Placemark>
<Placemark>
<name>
Thu Dec 22 10:02:55 2016 S=0.50 Km/hr
</name>
<styleUrl>
#styleMap_TLP_Normal
</styleUrl>
<Point>
<coordinates>
-64.9560776,-10.8525743,173.05
</coordinates>
</Point>
</Placemark>
<Placemark>
<name>
Thu Dec 22 10:03:05 2016 S=1.35 Km/hr
</name>
<styleUrl>
#styleMap_TLP_Normal
</styleUrl>
<Point>
<coordinates>
-64.9561081,-10.8525105,168.76
</coordinates>
</Point>
</Placemark>
<Placemark>
<name>
Thu Dec 22 10:03:15 2016 S=0.59 Km/hr
</name>
<styleUrl>
#styleMap_TLP_Normal
</styleUrl>
<Point>
<coordinates>
-64.9561081,-10.8524599,161.72
</coordinates>
</Point>
</Placemark>
<Placemark>
<name>
Thu Dec 22 10:03:25 2016 S=0.13 Km/hr
</name>
<styleUrl>
#styleMap_TLP_Normal
</styleUrl>
<Point>
<coordinates>
-64.9560928,-10.8524532,158.75
</coordinates>
</Point>
</Placemark>
<Placemark>
<name>
Thu Dec 22 10:03:35 2016 S=0.77 Km/hr
</name>
<styleUrl>
#styleMap_TLP_Normal
</styleUrl>
<Point>
<coordinates>
-64.9561081,-10.8524580,156.25
</coordinates>
</Point>
</Placemark>
<Placemark>
<name>
Thu Dec 22 10:03:45 2016 S=0.98 Km/hr
</name>
<styleUrl>
#styleMap_TLP_Normal
</styleUrl>
<Point>
<coordinates>
-64.9561157,-10.8524771,154.04
</coordinates>
</Point>
</Placemark>
<Placemark>
<name>
Thu Dec 22 10:03:55 2016 S=1.06 Km/hr
</name>
<styleUrl>
#styleMap_TLP_Normal
</styleUrl>
<Point>
<coordinates>
-64.9561005,-10.8525047,152.73
</coordinates>
</Point>
</Placemark>
<Placemark>
<name>
Thu Dec 22 10:04:05 2016 S=0.25 Km/hr
</name>
<styleUrl>
#styleMap_TLP_Normal
</styleUrl>
<Point>
<coordinates>
-64.9560852,-10.8525038,152.59
</coordinates>
</Point>
</Placemark>
<Placemark>
<name>
Thu Dec 22 10:04:15 2016 S=1.57 Km/hr
</name>
<styleUrl>
#styleMap_TLP_Normal
</styleUrl>
<Point>
<coordinates>
-64.9560699,-10.8524837,152.78
</coordinates>
</Point>
</Placemark>
<Placemark>
<name>
Thu Dec 22 10:04:25 2016 S=0.98 Km/hr
</name>
<styleUrl>
#styleMap_TLP_Normal
</styleUrl>
<Point>
<coordinates>
-64.9560318,-10.8524485,160.70
</coordinates>
</Point>
</Placemark>
<Placemark>
<name>
Thu Dec 22 10:04:35 2016 S=0.11 Km/hr
</name>
<styleUrl>
#styleMap_TLP_Normal
</styleUrl>
<Point>
<coordinates>
-64.9560471,-10.8524885,162.66
</coordinates>
</Point>
</Placemark>
<Placemark>
<name>
Thu Dec 22 10:04:45 2016 S=0.14 Km/hr
</name>
<styleUrl>
#styleMap_TLP_Normal
</styleUrl>
<Point>
<coordinates>
-64.9560471,-10.8524847,164.07
</coordinates>
</Point>
</Placemark>
<Placemark>
<name>
Thu Dec 22 10:04:55 2016 S=0.02 Km/hr
</name>
<styleUrl>
#styleMap_TLP_Normal
</styleUrl>
<Point>
<coordinates>
-64.9560547,-10.8524847,164.20
</coordinates>
</Point>
</Placemark>
<Placemark>
<name>
Thu Dec 22 10:05:05 2016 S=1.13 Km/hr
</name>
<styleUrl>
#styleMap_TLP_Normal
</styleUrl>
<Point>
<coordinates>
-64.9560699,-10.8524771,164.53
</coordinates>
</Point>
</Placemark>
<Placemark>
<name>
Thu Dec 22 10:05:15 2016 S=1.07 Km/hr
</name>
<styleUrl>
#styleMap_TLP_Normal
</styleUrl>
<Point>
<coordinates>
-64.9561234,-10.8524256,172.84
</coordinates>
</Point>
</Placemark>
<Placemark>
<name>
Thu Dec 22 10:05:25 2016 S=1.00 Km/hr
</name>
<styleUrl>
#styleMap_TLP_Normal
</styleUrl>
<Point>
<coordinates>
-64.9561386,-10.8523684,182.07
</coordinates>
</Point>
</Placemark>
<Placemark>
<name>
Thu Dec 22 10:05:35 2016 S=0.47 Km/hr
</name>
<styleUrl>
#styleMap_TLP_Normal
</styleUrl>
<Point>
<coordinates>
-64.9561615,-10.8523550,185.21
</coordinates>
</Point>
</Placemark>
<Placemark>
<name>
Thu Dec 22 10:05:45 2016 S=0.36 Km/hr
</name>
<styleUrl>
#styleMap_TLP_Normal
</styleUrl>
<Point>
<coordinates>
-64.9561615,-10.8523512,187.74
</coordinates>
</Point>
</Placemark>
<Placemark>
<name>
Thu Dec 22 10:05:55 2016 S=1.22 Km/hr
</name>
<styleUrl>
#styleMap_TLP_Normal
</styleUrl>
<Point>
<coordinates>
-64.9561768,-10.8523626,190.05
</coordinates>
</Point>
</Placemark>
<Placemark>
<name>
Thu Dec 22 10:06:05 2016 S=1.07 Km/hr
</name>
<styleUrl>
#styleMap_TLP_Normal
</styleUrl>
<Point>
<coordinates>
-64.9561768,-10.8524246,190.01
</coordinates>
</Point>
</Placemark>
<Placemark>
<name>
Thu Dec 22 10:06:15 2016 S=0.52 Km/hr
</name>
<styleUrl>
#styleMap_TLP_Normal
</styleUrl>
<Point>
<coordinates>
-64.9561691,-10.8524494,192.03
</coordinates>
</Point>
</Placemark>
<Placemark>
<name>
Thu Dec 22 10:06:25 2016 S=0.66 Km/hr
</name>
<styleUrl>
#styleMap_TLP_Normal
</styleUrl>
<Point>
<coordinates>
-64.9561539,-10.8524427,194.13
</coordinates>
</Point>
</Placemark>
<Placemark>
<name>
Thu Dec 22 10:06:35 2016 S=0.58 Km/hr
</name>
<styleUrl>
#styleMap_TLP_Normal
</styleUrl>
<Point>
<coordinates>
-64.9561386,-10.8524313,195.76
</coordinates>
</Point>
</Placemark>
<Placemark>
<name>
Thu Dec 22 10:06:45 2016 S=0.48 Km/hr
</name>
<styleUrl>
#styleMap_TLP_Normal
</styleUrl>
<Point>
<coordinates>
-64.9561386,-10.8524332,197.16
</coordinates>
</Point>
</Placemark>
<Placemark>
<name>
Thu Dec 22 10:06:55 2016 S=0.40 Km/hr
</name>
<styleUrl>
#styleMap_TLP_Normal
</styleUrl>
<Point>
<coordinates>
-64.9561462,-10.8524504,198.38
</coordinates>
</Point>
</Placemark>
<Placemark>
<name>
Thu Dec 22 10:07:05 2016 S=0.90 Km/hr
</name>
<styleUrl>
#styleMap_TLP_Normal
</styleUrl>
<Point>
<coordinates>
-64.9561386,-10.8524494,199.86
</coordinates>
</Point>
</Placemark>
<Placemark>
<name>
Thu Dec 22 10:07:15 2016 S=0.84 Km/hr
</name>
<styleUrl>
#styleMap_TLP_Normal
</styleUrl>
<Point>
<coordinates>
-64.9561081,-10.8524160,198.75
</coordinates>
</Point>
</Placemark>
<Placemark>
<name>
Thu Dec 22 10:07:25 2016 S=0.65 Km/hr
</name>
<styleUrl>
#styleMap_TLP_Normal
</styleUrl>
<Point>
<coordinates>
-64.9560928,-10.8524141,199.77
</coordinates>
</Point>
</Placemark>
<Placemark>
<name>
Thu Dec 22 10:07:35 2016 S=0.55 Km/hr
</name>
<styleUrl>
#styleMap_TLP_Normal
</styleUrl>
<Point>
<coordinates>
-64.9560928,-10.8524208,200.16
</coordinates>
</Point>
</Placemark>
<Placemark>
<name>
Thu Dec 22 10:07:45 2016 S=0.75 Km/hr
</name>
<styleUrl>
#styleMap_TLP_Normal
</styleUrl>
<Point>
<coordinates>
-64.9561005,-10.8524332,199.44
</coordinates>
</Point>
</Placemark>
<Placemark>
<name>
Thu Dec 22 10:07:55 2016 S=0.69 Km/hr
</name>
<styleUrl>
#styleMap_TLP_Normal
</styleUrl>
<Point>
<coordinates>
-64.9561081,-10.8524532,197.27
</coordinates>
</Point>
</Placemark>
<Placemark>
<name>
Thu Dec 22 10:08:05 2016 S=0.68 Km/hr
</name>
<styleUrl>
#styleMap_TLP_Normal
</styleUrl>
<Point>
<coordinates>
-64.9561234,-10.8524647,193.45
</coordinates>
</Point>
</Placemark>
<Placemark>
<name>
Thu Dec 22 10:08:15 2016 S=0.31 Km/hr
</name>
<styleUrl>
#styleMap_TLP_Normal
</styleUrl>
<Point>
<coordinates>
-64.9561234,-10.8524666,189.68
</coordinates>
</Point>
</Placemark>
<Placemark>
<name>
Thu Dec 22 10:08:25 2016 S=0.47 Km/hr
</name>
<styleUrl>
#styleMap_TLP_Normal
</styleUrl>
<Point>
<coordinates>
-64.9561157,-10.8524675,186.73
</coordinates>
</Point>
</Placemark>
<Placemark>
<name>
Thu Dec 22 10:08:35 2016 S=0.54 Km/hr
</name>
<styleUrl>
#styleMap_TLP_Normal
</styleUrl>
<Point>
<coordinates>
-64.9561005,-10.8524551,183.96
</coordinates>
</Point>
</Placemark>
<Placemark>
<name>
Thu Dec 22 10:08:45 2016 S=1.09 Km/hr
</name>
<styleUrl>
#styleMap_TLP_Normal
</styleUrl>
<Point>
<coordinates>
-64.9560699,-10.8524246,180.46
</coordinates>
</Point>
</Placemark>
<Placemark>
<name>
Thu Dec 22 10:08:55 2016 S=1.26 Km/hr
</name>
<styleUrl>
#styleMap_TLP_Normal
</styleUrl>
<Point>
<coordinates>
-64.9560394,-10.8524275,180.10
</coordinates>
</Point>
</Placemark>
<Placemark>
<name>
Thu Dec 22 10:09:05 2016 S=2.09 Km/hr
</name>
<styleUrl>
#styleMap_TLP_Normal
</styleUrl>
<Point>
<coordinates>
-64.9560394,-10.8524933,177.27
</coordinates>
</Point>
</Placemark>
<Placemark>
<name>
Thu Dec 22 10:09:15 2016 S=1.69 Km/hr
</name>
<styleUrl>
#styleMap_TLP_Normal
</styleUrl>
<Point>
<coordinates>
-64.9559555,-10.8525229,174.35
</coordinates>
</Point>
</Placemark>
<Placemark>
<name>
Thu Dec 22 10:09:25 2016 S=0.68 Km/hr
</name>
<styleUrl>
#styleMap_TLP_Normal
</styleUrl>
<Point>
<coordinates>
-64.9559402,-10.8524990,170.10
</coordinates>
</Point>
</Placemark>
<Placemark>
<name>
Thu Dec 22 10:09:35 2016 S=0.79 Km/hr
</name>
<styleUrl>
#styleMap_TLP_Normal
</styleUrl>
<Point>
<coordinates>
-64.9559326,-10.8525019,168.47
</coordinates>
</Point>
</Placemark>
<Placemark>
<name>
Thu Dec 22 10:09:45 2016 S=1.72 Km/hr
</name>
<styleUrl>
#styleMap_TLP_Normal
</styleUrl>
<Point>
<coordinates>
-64.9559555,-10.8524237,167.57
</coordinates>
</Point>
</Placemark>
<Placemark>
<name>
Thu Dec 22 10:09:55 2016 S=1.14 Km/hr
</name>
<styleUrl>
#styleMap_TLP_Normal
</styleUrl>
<Point>
<coordinates>
-64.9559784,-10.8523359,167.13
</coordinates>
</Point>
</Placemark>
<Placemark>
<name>
Thu Dec 22 10:10:05 2016 S=1.33 Km/hr
</name>
<styleUrl>
#styleMap_TLP_Normal
</styleUrl>
<Point>
<coordinates>
-64.9559937,-10.8522577,166.30
</coordinates>
</Point>
</Placemark>
<Placemark>
<name>
Thu Dec 22 10:10:15 2016 S=1.00 Km/hr
</name>
<styleUrl>
#styleMap_TLP_Normal
</styleUrl>
<Point>
<coordinates>
-64.9560089,-10.8522005,165.45
</coordinates>
</Point>
</Placemark>
<Placemark>
<name>
Thu Dec 22 10:10:25 2016 S=1.38 Km/hr
</name>
<styleUrl>
#styleMap_TLP_Normal
</styleUrl>
<Point>
<coordinates>
-64.9559860,-10.8521194,164.63
</coordinates>
</Point>
</Placemark>
<Placemark>
<name>
Thu Dec 22 10:10:35 2016 S=1.00 Km/hr
</name>
<styleUrl>
#styleMap_TLP_Normal
</styleUrl>
<Point>
<coordinates>
-64.9559631,-10.8520575,163.23
</coordinates>
</Point>
</Placemark>
<Placemark>
<name>
Thu Dec 22 10:10:45 2016 S=1.18 Km/hr
</name>
<styleUrl>
#styleMap_TLP_Normal
</styleUrl>
<Point>
<coordinates>
-64.9559326,-10.8519831,161.82
</coordinates>
</Point>
</Placemark>
<Placemark>
<name>
Thu Dec 22 10:10:55 2016 S=1.36 Km/hr
</name>
<styleUrl>
#styleMap_TLP_Normal
</styleUrl>
<Point>
<coordinates>
-64.9559555,-10.8519039,160.68
</coordinates>
</Point>
</Placemark>
<Placemark>
<name>
Thu Dec 22 10:11:05 2016 S=2.15 Km/hr
</name>
<styleUrl>
#styleMap_TLP_Normal
</styleUrl>
<Point>
<coordinates>
-64.9560013,-10.8518314,159.52
</coordinates>
</Point>
</Placemark>
<Placemark>
<name>
Thu Dec 22 10:11:15 2016 S=1.12 Km/hr
</name>
<styleUrl>
#styleMap_TLP_Normal
</styleUrl>
<Point>
<coordinates>
-64.9560623,-10.8517704,158.18
</coordinates>
</Point>
</Placemark>
<Placemark>
<name>
Thu Dec 22 10:11:25 2016 S=2.00 Km/hr
</name>
<styleUrl>
#styleMap_TLP_Normal
</styleUrl>
<Point>
<coordinates>
-64.9561157,-10.8517647,156.92
</coordinates>
</Point>
</Placemark>
<Placemark>
<name>
Thu Dec 22 10:11:35 2016 S=3.51 Km/hr
</name>
<styleUrl>
#styleMap_TLP_Normal
</styleUrl>
<Point>
<coordinates>
-64.9562454,-10.8517504,155.64
</coordinates>
</Point>
</Placemark>
<Placemark>
<name>
Thu Dec 22 10:11:45 2016 S=1.03 Km/hr
</name>
<styleUrl>
#styleMap_TLP_Normal
</styleUrl>
<Point>
<coordinates>
-64.9562759,-10.8517504,154.74
</coordinates>
</Point>
</Placemark>
<Placemark>
<name>
Thu Dec 22 10:11:55 2016 S=1.69 Km/hr
</name>
<styleUrl>
#styleMap_TLP_Normal
</styleUrl>
<Point>
<coordinates>
-64.9563217,-10.8516464,154.03
</coordinates>
</Point>
</Placemark>
<Placemark>
<name>
Thu Dec 22 10:12:05 2016 S=1.41 Km/hr
</name>
<styleUrl>
#styleMap_TLP_Normal
</styleUrl>
<Point>
<coordinates>
-64.9563751,-10.8516130,153.63
</coordinates>
</Point>
</Placemark>
<Placemark>
<name>
Thu Dec 22 10:12:15 2016 S=1.70 Km/hr
</name>
<styleUrl>
#styleMap_TLP_Normal
</styleUrl>
<Point>
<coordinates>
-64.9564362,-10.8515730,152.75
</coordinates>
</Point>
</Placemark>
<Placemark>
<name>
Thu Dec 22 10:12:25 2016 S=0.44 Km/hr
</name>
<styleUrl>
#styleMap_TLP_Normal
</styleUrl>
<Point>
<coordinates>
-64.9564514,-10.8515606,152.14
</coordinates>
</Point>
</Placemark>
<Placemark>
<name>
Thu Dec 22 10:12:35 2016 S=0.26 Km/hr
</name>
<styleUrl>
#styleMap_TLP_Normal
</styleUrl>
<Point>
<coordinates>
-64.9564590,-10.8515673,151.33
</coordinates>
</Point>
</Placemark>
<Placemark>
<name>
Thu Dec 22 10:12:45 2016 S=0.61 Km/hr
</name>
<styleUrl>
#styleMap_TLP_Normal
</styleUrl>
<Point>
<coordinates>
-64.9564667,-10.8515654,150.16
</coordinates>
</Point>
</Placemark>
<Placemark>
<name>
Thu Dec 22 10:12:55 2016 S=0.30 Km/hr
</name>
<styleUrl>
#styleMap_TLP_Normal
</styleUrl>
<Point>
<coordinates>
-64.9564743,-10.8515615,149.02
</coordinates>
</Point>
</Placemark>
<Placemark>
<name>
Thu Dec 22 10:13:05 2016 S=0.96 Km/hr
</name>
<styleUrl>
#styleMap_TLP_Normal
</styleUrl>
<Point>
<coordinates>
-64.9564667,-10.8515482,147.91
</coordinates>
</Point>
</Placemark>
<Placemark>
<name>
Thu Dec 22 10:13:15 2016 S=1.20 Km/hr
</name>
<styleUrl>
#styleMap_TLP_Normal
</styleUrl>
<Point>
<coordinates>
-64.9564590,-10.8514891,147.13
</coordinates>
</Point>
</Placemark>
<Placemark>
<name>
Thu Dec 22 10:13:25 2016 S=1.41 Km/hr
</name>
<styleUrl>
#styleMap_TLP_Normal
</styleUrl>
<Point>
<coordinates>
-64.9564056,-10.8514938,147.00
</coordinates>
</Point>
</Placemark>
<Placemark>
<name>
Thu Dec 22 10:13:35 2016 S=1.17 Km/hr
</name>
<styleUrl>
#styleMap_TLP_Normal
</styleUrl>
<Point>
<coordinates>
-64.9563446,-10.8515110,146.29
</coordinates>
</Point>
</Placemark>
<Placemark>
<name>
Thu Dec 22 10:13:45 2016 S=1.17 Km/hr
</name>
<styleUrl>
#styleMap_TLP_Normal
</styleUrl>
<Point>
<coordinates>
-64.9563293,-10.8515339,145.53
</coordinates>
</Point>
</Placemark>
<Placemark>
<name>
Thu Dec 22 10:13:55 2016 S=1.49 Km/hr
</name>
<styleUrl>
#styleMap_TLP_Normal
</styleUrl>
<Point>
<coordinates>
-64.9563065,-10.8515902,144.95
</coordinates>
</Point>
</Placemark>
<Placemark>
<name>
Thu Dec 22 10:14:05 2016 S=0.71 Km/hr
</name>
<styleUrl>
#styleMap_TLP_Normal
</styleUrl>
<Point>
<coordinates>
-64.9562759,-10.8515625,144.11
</coordinates>
</Point>
</Placemark>
<Placemark>
<name>
Thu Dec 22 10:14:15 2016 S=0.90 Km/hr
</name>
<styleUrl>
#styleMap_TLP_Normal
</styleUrl>
<Point>
<coordinates>
-64.9562607,-10.8515682,143.10
</coordinates>
</Point>
</Placemark>
<Placemark>
<name>
Thu Dec 22 10:14:25 2016 S=0.76 Km/hr
</name>
<styleUrl>
#styleMap_TLP_Normal
</styleUrl>
<Point>
<coordinates>
-64.9562302,-10.8515806,142.54
</coordinates>
</Point>
</Placemark>
<Placemark>
<name>
Thu Dec 22 10:14:35 2016 S=0.76 Km/hr
</name>
<styleUrl>
#styleMap_TLP_Normal
</styleUrl>
<Point>
<coordinates>
-64.9562225,-10.8515625,141.72
</coordinates>
</Point>
</Placemark>
<Placemark>
<name>
Thu Dec 22 10:14:45 2016 S=0.63 Km/hr
</name>
<styleUrl>
#styleMap_TLP_Normal
</styleUrl>
<Point>
<coordinates>
-64.9562378,-10.8515444,140.76
</coordinates>
</Point>
</Placemark>
<Placemark>
<name>
Thu Dec 22 10:14:55 2016 S=0.76 Km/hr
</name>
<styleUrl>
#styleMap_TLP_Normal
</styleUrl>
<Point>
<coordinates>
-64.9562378,-10.8515320,139.88
</coordinates>
</Point>
</Placemark>
<Placemark>
<name>
Thu Dec 22 10:15:05 2016 S=1.21 Km/hr
</name>
<styleUrl>
#styleMap_TLP_Normal
</styleUrl>
<Point>
<coordinates>
-64.9562302,-10.8514643,140.63
</coordinates>
</Point>
</Placemark>
<Placemark>
<name>
Thu Dec 22 10:15:15 2016 S=0.76 Km/hr
</name>
<styleUrl>
#styleMap_TLP_Normal
</styleUrl>
<Point>
<coordinates>
-64.9562225,-10.8514528,141.14
</coordinates>
</Point>
</Placemark>
<Placemark>
<name>
Thu Dec 22 10:15:25 2016 S=0.40 Km/hr
</name>
<styleUrl>
#styleMap_TLP_Normal
</styleUrl>
<Point>
<coordinates>
-64.9562302,-10.8514452,140.85
</coordinates>
</Point>
</Placemark>
<Placemark>
<name>
Thu Dec 22 10:15:35 2016 S=0.97 Km/hr
</name>
<styleUrl>
#styleMap_TLP_Normal
</styleUrl>
<Point>
<coordinates>
-64.9562531,-10.8514423,140.66
</coordinates>
</Point>
</Placemark>
<Placemark>
<name>
Thu Dec 22 10:15:45 2016 S=1.30 Km/hr
</name>
<styleUrl>
#styleMap_TLP_Normal
</styleUrl>
<Point>
<coordinates>
-64.9562759,-10.8514147,140.91
</coordinates>
</Point>
</Placemark>
<Placemark>
<name>
Thu Dec 22 10:15:55 2016 S=0.91 Km/hr
</name>
<styleUrl>
#styleMap_TLP_Normal
</styleUrl>
<Point>
<coordinates>
-64.9562988,-10.8513746,142.27
</coordinates>
</Point>
</Placemark>
<Placemark>
<name>
Thu Dec 22 10:16:05 2016 S=1.10 Km/hr
</name>
<styleUrl>
#styleMap_TLP_Normal
</styleUrl>
<Point>
<coordinates>
-64.9562683,-10.8513880,142.80
</coordinates>
</Point>
</Placemark>
<Placemark>
<name>
Thu Dec 22 10:16:15 2016 S=1.65 Km/hr
</name>
<styleUrl>
#styleMap_TLP_Normal
</styleUrl>
<Point>
<coordinates>
-64.9562759,-10.8514776,144.75
</coordinates>
</Point>
</Placemark>
<Placemark>
<name>
Thu Dec 22 10:16:25 2016 S=1.34 Km/hr
</name>
<styleUrl>
#styleMap_TLP_Normal
</styleUrl>
<Point>
<coordinates>
-64.9563065,-10.8514509,145.85
</coordinates>
</Point>
</Placemark>
<Placemark>
<name>
Thu Dec 22 10:16:35 2016 S=1.01 Km/hr
</name>
<styleUrl>
#styleMap_TLP_Normal
</styleUrl>
<Point>
<coordinates>
-64.9563370,-10.8514538,147.07
</coordinates>
</Point>
</Placemark>
<Placemark>
<name>
Thu Dec 22 10:16:45 2016 S=1.02 Km/hr
</name>
<styleUrl>
#styleMap_TLP_Normal
</styleUrl>
<Point>
<coordinates>
-64.9563751,-10.8514767,146.99
</coordinates>
</Point>
</Placemark>
<Placemark>
<name>
Thu Dec 22 10:16:55 2016 S=1.38 Km/hr
</name>
<styleUrl>
#styleMap_TLP_Normal
</styleUrl>
<Point>
<coordinates>
-64.9563904,-10.8515072,147.22
</coordinates>
</Point>
</Placemark>
<Placemark>
<name>
Thu Dec 22 10:17:05 2016 S=1.26 Km/hr
</name>
<styleUrl>
#styleMap_TLP_Normal
</styleUrl>
<Point>
<coordinates>
-64.9563828,-10.8515491,147.54
</coordinates>
</Point>
</Placemark>
<Placemark>
<name>
Thu Dec 22 10:17:15 2016 S=1.43 Km/hr
</name>
<styleUrl>
#styleMap_TLP_Normal
</styleUrl>
<Point>
<coordinates>
-64.9563293,-10.8515568,147.17
</coordinates>
</Point>
</Placemark>
<Placemark>
<name>
Thu Dec 22 10:17:25 2016 S=1.42 Km/hr
</name>
<styleUrl>
#styleMap_TLP_Normal
</styleUrl>
<Point>
<coordinates>
-64.9563065,-10.8515959,148.22
</coordinates>
</Point>
</Placemark>
<Placemark>
<name>
Thu Dec 22 10:17:35 2016 S=0.33 Km/hr
</name>
<styleUrl>
#styleMap_TLP_Normal
</styleUrl>
<Point>
<coordinates>
-64.9562912,-10.8516054,148.62
</coordinates>
</Point>
</Placemark>
<Placemark>
<name>
Thu Dec 22 10:17:45 2016 S=0.88 Km/hr
</name>
<styleUrl>
#styleMap_TLP_Normal
</styleUrl>
<Point>
<coordinates>
-64.9562759,-10.8516026,148.95
</coordinates>
</Point>
</Placemark>
<Placemark>
<name>
Thu Dec 22 10:17:55 2016 S=0.29 Km/hr
</name>
<styleUrl>
#styleMap_TLP_Normal
</styleUrl>
<Point>
<coordinates>
-64.9562912,-10.8516083,149.24
</coordinates>
</Point>
</Placemark>
<Placemark>
<name>
Thu Dec 22 10:18:05 2016 S=1.19 Km/hr
</name>
<styleUrl>
#styleMap_TLP_Normal
</styleUrl>
<Point>
<coordinates>
-64.9562988,-10.8516006,149.36
</coordinates>
</Point>
</Placemark>
<Placemark>
<name>
Thu Dec 22 10:18:15 2016 S=0.40 Km/hr
</name>
<styleUrl>
#styleMap_TLP_Normal
</styleUrl>
<Point>
<coordinates>
-64.9562607,-10.8516235,150.10
</coordinates>
</Point>
</Placemark>
<Placemark>
<name>
Thu Dec 22 10:18:25 2016 S=1.31 Km/hr
</name>
<styleUrl>
#styleMap_TLP_Normal
</styleUrl>
<Point>
<coordinates>
-64.9562607,-10.8516188,150.42
</coordinates>
</Point>
</Placemark>
<Placemark>
<name>
Thu Dec 22 10:18:35 2016 S=0.88 Km/hr
</name>
<styleUrl>
#styleMap_TLP_Normal
</styleUrl>
<Point>
<coordinates>
-64.9562759,-10.8516264,150.52
</coordinates>
</Point>
</Placemark>
<Placemark>
<name>
Thu Dec 22 10:18:45 2016 S=0.36 Km/hr
</name>
<styleUrl>
#styleMap_TLP_Normal
</styleUrl>
<Point>
<coordinates>
-64.9562836,-10.8515930,151.18
</coordinates>
</Point>
</Placemark>
<Placemark>
<name>
Thu Dec 22 10:18:55 2016 S=0.22 Km/hr
</name>
<styleUrl>
#styleMap_TLP_Normal
</styleUrl>
<Point>
<coordinates>
-64.9562759,-10.8515911,151.21
</coordinates>
</Point>
</Placemark>
<Placemark>
<name>
Thu Dec 22 10:19:05 2016 S=1.30 Km/hr
</name>
<styleUrl>
#styleMap_TLP_Normal
</styleUrl>
<Point>
<coordinates>
-64.9562531,-10.8515987,151.41
</coordinates>
</Point>
</Placemark>
<Placemark>
<name>
Thu Dec 22 10:19:15 2016 S=0.12 Km/hr
</name>
<styleUrl>
#styleMap_TLP_Normal
</styleUrl>
<Point>
<coordinates>
-64.9562454,-10.8516026,152.09
</coordinates>
</Point>
</Placemark>
<Placemark>
<name>
Thu Dec 22 10:19:25 2016 S=0.31 Km/hr
</name>
<styleUrl>
#styleMap_TLP_Normal
</styleUrl>
<Point>
<coordinates>
-64.9562454,-10.8515940,152.26
</coordinates>
</Point>
</Placemark>
<Placemark>
<name>
Thu Dec 22 10:19:35 2016 S=0.32 Km/hr
</name>
<styleUrl>
#styleMap_TLP_Normal
</styleUrl>
<Point>
<coordinates>
-64.9562302,-10.8515921,152.38
</coordinates>
</Point>
</Placemark>
<Placemark>
<name>
Thu Dec 22 10:19:45 2016 S=0.46 Km/hr
</name>
<styleUrl>
#styleMap_TLP_Normal
</styleUrl>
<Point>
<coordinates>
-64.9562225,-10.8515959,152.40
</coordinates>
</Point>
</Placemark>
<Placemark>
<name>
Thu Dec 22 10:19:55 2016 S=0.21 Km/hr
</name>
<styleUrl>
#styleMap_TLP_Normal
</styleUrl>
<Point>
<coordinates>
-64.9562225,-10.8515949,152.45
</coordinates>
</Point>
</Placemark>
<Placemark>
<name>
Thu Dec 22 10:20:05 2016 S=0.27 Km/hr
</name>
<styleUrl>
#styleMap_TLP_Normal
</styleUrl>
<Point>
<coordinates>
-64.9562225,-10.8515959,152.50
</coordinates>
</Point>
</Placemark>
<Placemark>
<name>
Thu Dec 22 10:20:15 2016 S=0.16 Km/hr
</name>
<styleUrl>
#styleMap_TLP_Normal
</styleUrl>
<Point>
<coordinates>
-64.9562225,-10.8515902,152.79
</coordinates>
</Point>
</Placemark>
<Placemark>
<name>
Thu Dec 22 10:20:25 2016 S=0.99 Km/hr
</name>
<styleUrl>
#styleMap_TLP_Normal
</styleUrl>
<Point>
<coordinates>
-64.9562225,-10.8515759,153.18
</coordinates>
</Point>
</Placemark>
<Placemark>
<name>
Thu Dec 22 10:20:35 2016 S=0.33 Km/hr
</name>
<styleUrl>
#styleMap_TLP_Normal
</styleUrl>
<Point>
<coordinates>
-64.9562225,-10.8515711,153.70
</coordinates>
</Point>
</Placemark>
<Placemark>
<name>
Thu Dec 22 10:20:45 2016 S=0.29 Km/hr
</name>
<styleUrl>
#styleMap_TLP_Normal
</styleUrl>
<Point>
<coordinates>
-64.9562225,-10.8515749,153.90
</coordinates>
</Point>
</Placemark>
<Placemark>
<name>
Thu Dec 22 10:20:55 2016 S=0.42 Km/hr
</name>
<styleUrl>
#styleMap_TLP_Normal
</styleUrl>
<Point>
<coordinates>
-64.9562149,-10.8515778,154.09
</coordinates>
</Point>
</Placemark>
<Placemark>
<name>
Thu Dec 22 10:21:05 2016 S=0.29 Km/hr
</name>
<styleUrl>
#styleMap_TLP_Normal
</styleUrl>
<Point>
<coordinates>
-64.9562149,-10.8515825,154.22
</coordinates>
</Point>
</Placemark>
<Placemark>
<name>
Thu Dec 22 10:21:15 2016 S=0.60 Km/hr
</name>
<styleUrl>
#styleMap_TLP_Normal
</styleUrl>
<Point>
<coordinates>
-64.9562225,-10.8515797,154.32
</coordinates>
</Point>
</Placemark>
<Placemark>
<name>
Thu Dec 22 10:21:25 2016 S=1.02 Km/hr
</name>
<styleUrl>
#styleMap_TLP_Normal
</styleUrl>
<Point>
<coordinates>
-64.9562302,-10.8515873,154.33
</coordinates>
</Point>
</Placemark>
<Placemark>
<name>
Thu Dec 22 10:21:35 2016 S=1.51 Km/hr
</name>
<styleUrl>
#styleMap_TLP_Normal
</styleUrl>
<Point>
<coordinates>
-64.9561920,-10.8516188,154.69
</coordinates>
</Point>
</Placemark>
<Placemark>
<name>
Thu Dec 22 10:21:45 2016 S=0.17 Km/hr
</name>
<styleUrl>
#styleMap_TLP_Normal
</styleUrl>
<Point>
<coordinates>
-64.9561768,-10.8515987,156.36
</coordinates>
</Point>
</Placemark>
<Placemark>
<name>
Thu Dec 22 10:21:55 2016 S=0.04 Km/hr
</name>
<styleUrl>
#styleMap_TLP_Normal
</styleUrl>
<Point>
<coordinates>
-64.9561691,-10.8515997,156.40
</coordinates>
</Point>
</Placemark>
<Placemark>
<name>
Thu Dec 22 10:22:05 2016 S=0.50 Km/hr
</name>
<styleUrl>
#styleMap_TLP_Normal
</styleUrl>
<Point>
<coordinates>
-64.9561768,-10.8516016,156.50
</coordinates>
</Point>
</Placemark>
<Placemark>
<name>
Thu Dec 22 10:22:15 2016 S=0.40 Km/hr
</name>
<styleUrl>
#styleMap_TLP_Normal
</styleUrl>
<Point>
<coordinates>
-64.9561844,-10.8515940,156.57
</coordinates>
</Point>
</Placemark>
<Placemark>
<name>
Thu Dec 22 10:22:25 2016 S=0.67 Km/hr
</name>
<styleUrl>
#styleMap_TLP_Normal
</styleUrl>
<Point>
<coordinates>
-64.9561920,-10.8515921,156.65
</coordinates>
</Point>
</Placemark>
<Placemark>
<name>
Thu Dec 22 10:22:35 2016 S=0.63 Km/hr
</name>
<styleUrl>
#styleMap_TLP_Normal
</styleUrl>
<Point>
<coordinates>
-64.9561920,-10.8515911,156.79
</coordinates>
</Point>
</Placemark>
<Placemark>
<name>
Thu Dec 22 10:22:45 2016 S=0.68 Km/hr
</name>
<styleUrl>
#styleMap_TLP_Normal
</styleUrl>
<Point>
<coordinates>
-64.9561844,-10.8515997,156.90
</coordinates>
</Point>
</Placemark>
<Placemark>
<name>
Thu Dec 22 10:22:55 2016 S=0.56 Km/hr
</name>
<styleUrl>
#styleMap_TLP_Normal
</styleUrl>
<Point>
<coordinates>
-64.9561768,-10.8516283,157.53
</coordinates>
</Point>
</Placemark>
<Placemark>
<name>
Thu Dec 22 10:23:05 2016 S=0.43 Km/hr
</name>
<styleUrl>
#styleMap_TLP_Normal
</styleUrl>
<Point>
<coordinates>
-64.9561691,-10.8516483,157.65
</coordinates>
</Point>
</Placemark>
<Placemark>
<name>
Thu Dec 22 10:23:15 2016 S=0.93 Km/hr
</name>
<styleUrl>
#styleMap_TLP_Normal
</styleUrl>
<Point>
<coordinates>
-64.9561768,-10.8516426,158.06
</coordinates>
</Point>
</Placemark>
<Placemark>
<name>
Thu Dec 22 10:23:25 2016 S=0.68 Km/hr
</name>
<styleUrl>
#styleMap_TLP_Normal
</styleUrl>
<Point>
<coordinates>
-64.9561768,-10.8516226,158.03
</coordinates>
</Point>
</Placemark>
<Placemark>
<name>
Thu Dec 22 10:23:35 2016 S=0.99 Km/hr
</name>
<styleUrl>
#styleMap_TLP_Normal
</styleUrl>
<Point>
<coordinates>
-64.9561768,-10.8516035,157.96
</coordinates>
</Point>
</Placemark>
<Placemark>
<name>
Thu Dec 22 10:23:45 2016 S=1.41 Km/hr
</name>
<styleUrl>
#styleMap_TLP_Normal
</styleUrl>
<Point>
<coordinates>
-64.9561691,-10.8514671,158.05
</coordinates>
</Point>
</Placemark>
<Placemark>
<name>
Thu Dec 22 10:23:55 2016 S=0.35 Km/hr
</name>
<styleUrl>
#styleMap_TLP_Normal
</styleUrl>
<Point>
<coordinates>
-64.9561691,-10.8514462,158.55
</coordinates>
</Point>
</Placemark>
<Placemark>
<name>
Thu Dec 22 10:24:05 2016 S=0.71 Km/hr
</name>
<styleUrl>
#styleMap_TLP_Normal
</styleUrl>
<Point>
<coordinates>
-64.9561768,-10.8514452,158.61
</coordinates>
</Point>
</Placemark>
<Placemark>
<name>
Thu Dec 22 10:24:15 2016 S=0.27 Km/hr
</name>
<styleUrl>
#styleMap_TLP_Normal
</styleUrl>
<Point>
<coordinates>
-64.9561920,-10.8514481,158.69
</coordinates>
</Point>
</Placemark>
<Placemark>
<name>
Thu Dec 22 10:24:25 2016 S=0.38 Km/hr
</name>
<styleUrl>
#styleMap_TLP_Normal
</styleUrl>
<Point>
<coordinates>
-64.9561920,-10.8514605,158.85
</coordinates>
</Point>
</Placemark>
<Placemark>
<name>
Thu Dec 22 10:24:35 2016 S=0.65 Km/hr
</name>
<styleUrl>
#styleMap_TLP_Normal
</styleUrl>
<Point>
<coordinates>
-64.9561844,-10.8514709,158.95
</coordinates>
</Point>
</Placemark>
<Placemark>
<name>
Thu Dec 22 10:24:45 2016 S=0.02 Km/hr
</name>
<styleUrl>
#styleMap_TLP_Normal
</styleUrl>
<Point>
<coordinates>
-64.9561920,-10.8514786,159.00
</coordinates>
</Point>
</Placemark>
<Placemark>
<name>
Thu Dec 22 10:24:55 2016 S=0.30 Km/hr
</name>
<styleUrl>
#styleMap_TLP_Normal
</styleUrl>
<Point>
<coordinates>
-64.9561768,-10.8515234,159.05
</coordinates>
</Point>
</Placemark>
<Placemark>
<name>
Thu Dec 22 10:25:05 2016 S=0.54 Km/hr
</name>
<styleUrl>
#styleMap_TLP_Normal
</styleUrl>
<Point>
<coordinates>
-64.9561844,-10.8515224,159.11
</coordinates>
</Point>
</Placemark>
<Placemark>
<name>
Thu Dec 22 10:25:15 2016 S=0.64 Km/hr
</name>
<styleUrl>
#styleMap_TLP_Normal
</styleUrl>
<Point>
<coordinates>
-64.9561844,-10.8515015,158.79
</coordinates>
</Point>
</Placemark>
<Placemark>
<name>
Thu Dec 22 10:25:25 2016 S=0.20 Km/hr
</name>
<styleUrl>
#styleMap_TLP_Normal
</styleUrl>
<Point>
<coordinates>
-64.9561920,-10.8515053,158.84
</coordinates>
</Point>
</Placemark>
<Placemark>
<name>
Thu Dec 22 10:25:35 2016 S=0.27 Km/hr
</name>
<styleUrl>
#styleMap_TLP_Normal
</styleUrl>
<Point>
<coordinates>
-64.9561920,-10.8515100,158.94
</coordinates>
</Point>
</Placemark>
<Placemark>
<name>
Thu Dec 22 10:25:45 2016 S=1.01 Km/hr
</name>
<styleUrl>
#styleMap_TLP_Normal
</styleUrl>
<Point>
<coordinates>
-64.9561996,-10.8515129,158.99
</coordinates>
</Point>
</Placemark>
<Placemark>
<name>
Thu Dec 22 10:25:55 2016 S=0.21 Km/hr
</name>
<styleUrl>
#styleMap_TLP_Normal
</styleUrl>
<Point>
<coordinates>
-64.9562073,-10.8515158,159.13
</coordinates>
</Point>
</Placemark>
<Placemark>
<name>
Thu Dec 22 10:26:05 2016 S=0.70 Km/hr
</name>
<styleUrl>
#styleMap_TLP_Normal
</styleUrl>
<Point>
<coordinates>
-64.9562149,-10.8514996,159.66
</coordinates>
</Point>
</Placemark>
<Placemark>
<name>
Thu Dec 22 10:26:15 2016 S=1.22 Km/hr
</name>
<styleUrl>
#styleMap_TLP_Normal
</styleUrl>
<Point>
<coordinates>
-64.9562225,-10.8514872,160.54
</coordinates>
</Point>
</Placemark>
<Placemark>
<name>
Thu Dec 22 10:26:25 2016 S=1.11 Km/hr
</name>
<styleUrl>
#styleMap_TLP_Normal
</styleUrl>
<Point>
<coordinates>
-64.9561996,-10.8515711,162.48
</coordinates>
</Point>
</Placemark>
<Placemark>
<name>
Thu Dec 22 10:26:35 2016 S=0.57 Km/hr
</name>
<styleUrl>
#styleMap_TLP_Normal
</styleUrl>
<Point>
<coordinates>
-64.9561920,-10.8515759,164.70
</coordinates>
</Point>
</Placemark>
<Placemark>
<name>
Thu Dec 22 10:26:45 2016 S=1.44 Km/hr
</name>
<styleUrl>
#styleMap_TLP_Normal
</styleUrl>
<Point>
<coordinates>
-64.9562149,-10.8515816,165.04
</coordinates>
</Point>
</Placemark>
<Placemark>
<name>
Thu Dec 22 10:26:55 2016 S=0.36 Km/hr
</name>
<styleUrl>
#styleMap_TLP_Normal
</styleUrl>
<Point>
<coordinates>
-64.9562454,-10.8515692,166.80
</coordinates>
</Point>
</Placemark>
<Placemark>
<name>
Thu Dec 22 10:27:05 2016 S=0.38 Km/hr
</name>
<styleUrl>
#styleMap_TLP_Normal
</styleUrl>
<Point>
<coordinates>
-64.9562149,-10.8515615,167.82
</coordinates>
</Point>
</Placemark>
<Placemark>
<name>
Thu Dec 22 10:27:15 2016 S=0.47 Km/hr
</name>
<styleUrl>
#styleMap_TLP_Normal
</styleUrl>
<Point>
<coordinates>
-64.9562225,-10.8515482,168.04
</coordinates>
</Point>
</Placemark>
<Placemark>
<name>
Thu Dec 22 10:27:25 2016 S=0.29 Km/hr
</name>
<styleUrl>
#styleMap_TLP_Normal
</styleUrl>
<Point>
<coordinates>
-64.9562454,-10.8515205,168.91
</coordinates>
</Point>
</Placemark>
<Placemark>
<name>
Thu Dec 22 10:27:35 2016 S=0.32 Km/hr
</name>
<styleUrl>
#styleMap_TLP_Normal
</styleUrl>
<Point>
<coordinates>
-64.9562378,-10.8515186,169.04
</coordinates>
</Point>
</Placemark>
<Placemark>
<name>
Thu Dec 22 10:27:45 2016 S=0.57 Km/hr
</name>
<styleUrl>
#styleMap_TLP_Normal
</styleUrl>
<Point>
<coordinates>
-64.9562302,-10.8515339,169.15
</coordinates>
</Point>
</Placemark>
<Placemark>
<name>
Thu Dec 22 10:27:55 2016 S=0.42 Km/hr
</name>
<styleUrl>
#styleMap_TLP_Normal
</styleUrl>
<Point>
<coordinates>
-64.9562302,-10.8515425,169.20
</coordinates>
</Point>
</Placemark>
<Placemark>
<name>
Thu Dec 22 10:28:05 2016 S=0.57 Km/hr
</name>
<styleUrl>
#styleMap_TLP_Normal
</styleUrl>
<Point>
<coordinates>
-64.9562225,-10.8515530,169.14
</coordinates>
</Point>
</Placemark>
<Placemark>
<name>
Thu Dec 22 10:28:15 2016 S=0.60 Km/hr
</name>
<styleUrl>
#styleMap_TLP_Normal
</styleUrl>
<Point>
<coordinates>
-64.9562454,-10.8515396,169.20
</coordinates>
</Point>
</Placemark>
<Placemark>
<name>
Thu Dec 22 10:28:25 2016 S=0.32 Km/hr
</name>
<styleUrl>
#styleMap_TLP_Normal
</styleUrl>
<Point>
<coordinates>
-64.9562759,-10.8515139,169.95
</coordinates>
</Point>
</Placemark>
<Placemark>
<name>
Thu Dec 22 10:28:35 2016 S=0.44 Km/hr
</name>
<styleUrl>
#styleMap_TLP_Normal
</styleUrl>
<Point>
<coordinates>
-64.9562912,-10.8514977,170.39
</coordinates>
</Point>
</Placemark>
<Placemark>
<name>
Thu Dec 22 10:28:45 2016 S=0.64 Km/hr
</name>
<styleUrl>
#styleMap_TLP_Normal
</styleUrl>
<Point>
<coordinates>
-64.9562836,-10.8514938,170.54
</coordinates>
</Point>
</Placemark>
<Placemark>
<name>
Thu Dec 22 10:28:55 2016 S=2.41 Km/hr
</name>
<styleUrl>
#styleMap_TLP_Normal
</styleUrl>
<Point>
<coordinates>
-64.9562378,-10.8515081,169.55
</coordinates>
</Point>
</Placemark>
<Placemark>
<name>
Thu Dec 22 10:29:05 2016 S=1.44 Km/hr
</name>
<styleUrl>
#styleMap_TLP_Normal
</styleUrl>
<Point>
<coordinates>
-64.9562073,-10.8515406,169.34
</coordinates>
</Point>
</Placemark>
<Placemark>
<name>
Thu Dec 22 10:29:15 2016 S=3.14 Km/hr
</name>
<styleUrl>
#styleMap_TLP_Normal
</styleUrl>
<Point>
<coordinates>
-64.9561539,-10.8516397,169.88
</coordinates>
</Point>
</Placemark>
<Placemark>
<name>
Thu Dec 22 10:29:25 2016 S=3.26 Km/hr
</name>
<styleUrl>
#styleMap_TLP_Normal
</styleUrl>
<Point>
<coordinates>
-64.9560394,-10.8517094,168.49
</coordinates>
</Point>
</Placemark>
<Placemark>
<name>
Thu Dec 22 10:29:35 2016 S=1.43 Km/hr
</name>
<styleUrl>
#styleMap_TLP_Normal
</styleUrl>
<Point>
<coordinates>
-64.9559937,-10.8517771,168.50
</coordinates>
</Point>
</Placemark>
<Placemark>
<name>
Thu Dec 22 10:29:45 2016 S=1.66 Km/hr
</name>
<styleUrl>
#styleMap_TLP_Normal
</styleUrl>
<Point>
<coordinates>
-64.9559326,-10.8518572,168.60
</coordinates>
</Point>
</Placemark>
<Placemark>
<name>
Thu Dec 22 10:29:55 2016 S=0.40 Km/hr
</name>
<styleUrl>
#styleMap_TLP_Normal
</styleUrl>
<Point>
<coordinates>
-64.9558868,-10.8518629,168.29
</coordinates>
</Point>
</Placemark>
<Placemark>
<name>
Thu Dec 22 10:30:05 2016 S=1.51 Km/hr
</name>
<styleUrl>
#styleMap_TLP_Normal
</styleUrl>
<Point>
<coordinates>
-64.9558640,-10.8518829,167.98
</coordinates>
</Point>
</Placemark>
<Placemark>
<name>
Thu Dec 22 10:30:15 2016 S=1.58 Km/hr
</name>
<styleUrl>
#styleMap_TLP_Normal
</styleUrl>
<Point>
<coordinates>
-64.9558029,-10.8518944,167.64
</coordinates>
</Point>
</Placemark>
<Placemark>
<name>
Thu Dec 22 10:30:25 2016 S=0.84 Km/hr
</name>
<styleUrl>
#styleMap_TLP_Normal
</styleUrl>
<Point>
<coordinates>
-64.9557877,-10.8519306,167.65
</coordinates>
</Point>
</Placemark>
<Placemark>
<name>
Thu Dec 22 10:30:35 2016 S=1.11 Km/hr
</name>
<styleUrl>
#styleMap_TLP_Normal
</styleUrl>
<Point>
<coordinates>
-64.9558029,-10.8519592,167.27
</coordinates>
</Point>
</Placemark>
<Placemark>
<name>
Thu Dec 22 10:30:45 2016 S=2.15 Km/hr
</name>
<styleUrl>
#styleMap_TLP_Normal
</styleUrl>
<Point>
<coordinates>
-64.9558563,-10.8519917,168.04
</coordinates>
</Point>
</Placemark>
<Placemark>
<name>
Thu Dec 22 10:30:55 2016 S=1.57 Km/hr
</name>
<styleUrl>
#styleMap_TLP_Normal
</styleUrl>
<Point>
<coordinates>
-64.9559555,-10.8519897,168.38
</coordinates>
</Point>
</Placemark>
<Placemark>
<name>
Thu Dec 22 10:31:05 2016 S=0.61 Km/hr
</name>
<styleUrl>
#styleMap_TLP_Normal
</styleUrl>
<Point>
<coordinates>
-64.9559631,-10.8520708,166.89
</coordinates>
</Point>
</Placemark>
<Placemark>
<name>
Thu Dec 22 10:31:15 2016 S=1.76 Km/hr
</name>
<styleUrl>
#styleMap_TLP_Normal
</styleUrl>
<Point>
<coordinates>
-64.9559708,-10.8521280,166.76
</coordinates>
</Point>
</Placemark>
<Placemark>
<name>
Thu Dec 22 10:31:25 2016 S=2.36 Km/hr
</name>
<styleUrl>
#styleMap_TLP_Normal
</styleUrl>
<Point>
<coordinates>
-64.9560394,-10.8522530,166.69
</coordinates>
</Point>
</Placemark>
<Placemark>
<name>
Thu Dec 22 10:31:35 2016 S=1.91 Km/hr
</name>
<styleUrl>
#styleMap_TLP_Normal
</styleUrl>
<Point>
<coordinates>
-64.9559860,-10.8523293,166.30
</coordinates>
</Point>
</Placemark>
<Placemark>
<name>
Thu Dec 22 10:31:45 2016 S=1.82 Km/hr
</name>
<styleUrl>
#styleMap_TLP_Normal
</styleUrl>
<Point>
<coordinates>
-64.9559479,-10.8524361,166.89
</coordinates>
</Point>
</Placemark>
<Placemark>
<name>
Thu Dec 22 10:31:55 2016 S=1.34 Km/hr
</name>
<styleUrl>
#styleMap_TLP_Normal
</styleUrl>
<Point>
<coordinates>
-64.9559555,-10.8524933,167.02
</coordinates>
</Point>
</Placemark>
<Placemark>
<name>
Thu Dec 22 10:32:05 2016 S=1.83 Km/hr
</name>
<styleUrl>
#styleMap_TLP_Normal
</styleUrl>
<Point>
<coordinates>
-64.9560394,-10.8524494,168.29
</coordinates>
</Point>
</Placemark>
<Placemark>
<name>
Thu Dec 22 10:32:15 2016 S=0.91 Km/hr
</name>
<styleUrl>
#styleMap_TLP_Normal
</styleUrl>
<Point>
<coordinates>
-64.9560776,-10.8524437,169.35
</coordinates>
</Point>
</Placemark>
<Placemark>
<name>
Thu Dec 22 10:32:25 2016 S=0.83 Km/hr
</name>
<styleUrl>
#styleMap_TLP_Normal
</styleUrl>
<Point>
<coordinates>
-64.9560776,-10.8524160,170.73
</coordinates>
</Point>
</Placemark>
<Placemark>
<name>
Thu Dec 22 10:32:35 2016 S=0.29 Km/hr
</name>
<styleUrl>
#styleMap_TLP_Normal
</styleUrl>
<Point>
<coordinates>
-64.9560623,-10.8524046,170.62
</coordinates>
</Point>
</Placemark>
<Placemark>
<name>
Thu Dec 22 10:32:45 2016 S=0.42 Km/hr
</name>
<styleUrl>
#styleMap_TLP_Normal
</styleUrl>
<Point>
<coordinates>
-64.9560623,-10.8524256,170.39
</coordinates>
</Point>
</Placemark>
<Placemark>
<name>
Thu Dec 22 10:32:55 2016 S=1.05 Km/hr
</name>
<styleUrl>
#styleMap_TLP_Normal
</styleUrl>
<Point>
<coordinates>
-64.9560928,-10.8524561,166.99
</coordinates>
</Point>
</Placemark>
<Placemark>
<name>
Thu Dec 22 10:33:05 2016 S=2.06 Km/hr
</name>
<styleUrl>
#styleMap_TLP_Normal
</styleUrl>
<Point>
<coordinates>
-64.9561539,-10.8525229,167.15
</coordinates>
</Point>
</Placemark>
<Placemark>
<name>
Thu Dec 22 10:33:15 2016 S=0.49 Km/hr
</name>
<styleUrl>
#styleMap_TLP_Normal
</styleUrl>
<Point>
<coordinates>
-64.9561462,-10.8525457,167.16
</coordinates>
</Point>
</Placemark>
<Placemark>
<name>
Thu Dec 22 10:33:25 2016 S=0.97 Km/hr
</name>
<styleUrl>
#styleMap_TLP_Normal
</styleUrl>
<Point>
<coordinates>
-64.9561844,-10.8525639,167.25
</coordinates>
</Point>
</Placemark>
<Placemark>
<name>
Thu Dec 22 10:33:35 2016 S=1.17 Km/hr
</name>
<styleUrl>
#styleMap_TLP_Normal
</styleUrl>
<Point>
<coordinates>
-64.9562454,-10.8525391,165.07
</coordinates>
</Point>
</Placemark>
<Placemark>
<name>
Thu Dec 22 10:33:45 2016 S=0.42 Km/hr
</name>
<styleUrl>
#styleMap_TLP_Normal
</styleUrl>
<Point>
<coordinates>
-64.9562073,-10.8524914,166.41
</coordinates>
</Point>
</Placemark>
<Placemark>
<name>
Thu Dec 22 10:33:55 2016 S=0.27 Km/hr
</name>
<styleUrl>
#styleMap_TLP_Normal
</styleUrl>
<Point>
<coordinates>
-64.9562149,-10.8525171,164.75
</coordinates>
</Point>
</Placemark>
<Placemark>
<name>
Thu Dec 22 10:34:05 2016 S=0.60 Km/hr
</name>
<styleUrl>
#styleMap_TLP_Normal
</styleUrl>
<Point>
<coordinates>
-64.9562454,-10.8525009,165.51
</coordinates>
</Point>
</Placemark>
<Placemark>
<name>
Thu Dec 22 10:34:15 2016 S=0.58 Km/hr
</name>
<styleUrl>
#styleMap_TLP_Normal
</styleUrl>
<Point>
<coordinates>
-64.9562454,-10.8524723,166.55
</coordinates>
</Point>
</Placemark>
<Placemark>
<name>
Thu Dec 22 10:34:25 2016 S=0.86 Km/hr
</name>
<styleUrl>
#styleMap_TLP_Normal
</styleUrl>
<Point>
<coordinates>
-64.9561996,-10.8524885,166.24
</coordinates>
</Point>
</Placemark>
<Placemark>
<name>
Thu Dec 22 10:34:35 2016 S=1.14 Km/hr
</name>
<styleUrl>
#styleMap_TLP_Normal
</styleUrl>
<Point>
<coordinates>
-64.9561996,-10.8524761,166.25
</coordinates>
</Point>
</Placemark>
<Placemark>
<name>
Thu Dec 22 10:34:45 2016 S=1.21 Km/hr
</name>
<styleUrl>
#styleMap_TLP_Normal
</styleUrl>
<Point>
<coordinates>
-64.9561996,-10.8524685,165.91
</coordinates>
</Point>
</Placemark>
<Placemark>
<name>
Thu Dec 22 10:34:55 2016 S=1.09 Km/hr
</name>
<styleUrl>
#styleMap_TLP_Normal
</styleUrl>
<Point>
<coordinates>
-64.9561539,-10.8524208,165.99
</coordinates>
</Point>
</Placemark>
<Placemark>
<name>
Thu Dec 22 10:35:05 2016 S=0.43 Km/hr
</name>
<styleUrl>
#styleMap_TLP_Normal
</styleUrl>
<Point>
<coordinates>
-64.9560928,-10.8524199,166.01
</coordinates>
</Point>
</Placemark>
<Placemark>
<name>
Thu Dec 22 10:35:15 2016 S=0.59 Km/hr
</name>
<styleUrl>
#styleMap_TLP_Normal
</styleUrl>
<Point>
<coordinates>
-64.9560699,-10.8524055,166.27
</coordinates>
</Point>
</Placemark>
<Placemark>
<name>
Thu Dec 22 10:35:25 2016 S=1.45 Km/hr
</name>
<styleUrl>
#styleMap_TLP_Normal
</styleUrl>
<Point>
<coordinates>
-64.9560623,-10.8524208,166.30
</coordinates>
</Point>
</Placemark>
<Placemark>
<name>
Thu Dec 22 10:35:35 2016 S=0.03 Km/hr
</name>
<styleUrl>
#styleMap_TLP_Normal
</styleUrl>
<Point>
<coordinates>
-64.9560547,-10.8524332,166.55
</coordinates>
</Point>
</Placemark>
<Placemark>
<name>
Thu Dec 22 10:35:45 2016 S=0.66 Km/hr
</name>
<styleUrl>
#styleMap_TLP_Normal
</styleUrl>
<Point>
<coordinates>
-64.9560547,-10.8524456,166.57
</coordinates>
</Point>
</Placemark>
<Placemark>
<name>
Thu Dec 22 10:35:55 2016 S=1.23 Km/hr
</name>
<styleUrl>
#styleMap_TLP_Normal
</styleUrl>
<Point>
<coordinates>
-64.9560547,-10.8524551,166.61
</coordinates>
</Point>
</Placemark>
<Placemark>
<name>
Thu Dec 22 10:36:05 2016 S=0.20 Km/hr
</name>
<styleUrl>
#styleMap_TLP_Normal
</styleUrl>
<Point>
<coordinates>
-64.9560623,-10.8524637,167.39
</coordinates>
</Point>
</Placemark>
<Placemark>
<name>
Thu Dec 22 10:36:15 2016 S=0.33 Km/hr
</name>
<styleUrl>
#styleMap_TLP_Normal
</styleUrl>
<Point>
<coordinates>
-64.9560623,-10.8524666,167.39
</coordinates>
</Point>
</Placemark>
<Placemark>
<name>
Thu Dec 22 10:36:25 2016 S=0.09 Km/hr
</name>
<styleUrl>
#styleMap_TLP_Normal
</styleUrl>
<Point>
<coordinates>
-64.9560547,-10.8524704,166.75
</coordinates>
</Point>
</Placemark>
<Placemark>
<name>
Thu Dec 22 10:36:35 2016 S=0.18 Km/hr
</name>
<styleUrl>
#styleMap_TLP_Normal
</styleUrl>
<Point>
<coordinates>
-64.9560471,-10.8524837,166.12
</coordinates>
</Point>
</Placemark>
<Placemark>
<name>
Thu Dec 22 10:36:45 2016 S=0.09 Km/hr
</name>
<styleUrl>
#styleMap_TLP_Normal
</styleUrl>
<Point>
<coordinates>
-64.9560394,-10.8524828,164.65
</coordinates>
</Point>
</Placemark>
<Placemark>
<name>
Thu Dec 22 10:36:55 2016 S=0.98 Km/hr
</name>
<styleUrl>
#styleMap_TLP_Normal
</styleUrl>
<Point>
<coordinates>
-64.9559708,-10.8524733,165.46
</coordinates>
</Point>
</Placemark>
<Placemark>
<name>
Thu Dec 22 10:37:05 2016 S=1.66 Km/hr
</name>
<styleUrl>
#styleMap_TLP_Normal
</styleUrl>
<Point>
<coordinates>
-64.9559860,-10.8523865,166.72
</coordinates>
</Point>
</Placemark>
<Placemark>
<name>
Thu Dec 22 10:37:15 2016 S=0.39 Km/hr
</name>
<styleUrl>
#styleMap_TLP_Normal
</styleUrl>
<Point>
<coordinates>
-64.9560547,-10.8523149,167.41
</coordinates>
</Point>
</Placemark>
<Placemark>
<name>
Thu Dec 22 10:37:25 2016 S=0.37 Km/hr
</name>
<styleUrl>
#styleMap_TLP_Normal
</styleUrl>
<Point>
<coordinates>
-64.9560471,-10.8523188,167.46
</coordinates>
</Point>
</Placemark>
<Placemark>
<name>
Thu Dec 22 10:37:35 2016 S=0.70 Km/hr
</name>
<styleUrl>
#styleMap_TLP_Normal
</styleUrl>
<Point>
<coordinates>
-64.9560547,-10.8523273,167.51
</coordinates>
</Point>
</Placemark>
<Placemark>
<name>
Thu Dec 22 10:37:45 2016 S=0.98 Km/hr
</name>
<styleUrl>
#styleMap_TLP_Normal
</styleUrl>
<Point>
<coordinates>
-64.9560242,-10.8523808,168.70
</coordinates>
</Point>
</Placemark>
<Placemark>
<name>
Thu Dec 22 10:37:55 2016 S=1.30 Km/hr
</name>
<styleUrl>
#styleMap_TLP_Normal
</styleUrl>
<Point>
<coordinates>
-64.9559860,-10.8524275,169.90
</coordinates>
</Point>
</Placemark>
<Placemark>
<name>
Thu Dec 22 10:38:05 2016 S=0.54 Km/hr
</name>
<styleUrl>
#styleMap_TLP_Normal
</styleUrl>
<Point>
<coordinates>
-64.9559708,-10.8524494,170.30
</coordinates>
</Point>
</Placemark>
<Placemark>
<name>
Thu Dec 22 10:38:15 2016 S=1.10 Km/hr
</name>
<styleUrl>
#styleMap_TLP_Normal
</styleUrl>
<Point>
<coordinates>
-64.9560165,-10.8523722,172.02
</coordinates>
</Point>
</Placemark>
<Placemark>
<name>
Thu Dec 22 10:38:25 2016 S=0.52 Km/hr
</name>
<styleUrl>
#styleMap_TLP_Normal
</styleUrl>
<Point>
<coordinates>
-64.9560242,-10.8523178,172.25
</coordinates>
</Point>
</Placemark>
<Placemark>
<name>
Thu Dec 22 10:38:35 2016 S=0.38 Km/hr
</name>
<styleUrl>
#styleMap_TLP_Normal
</styleUrl>
<Point>
<coordinates>
-64.9560318,-10.8523083,172.36
</coordinates>
</Point>
</Placemark>
<Placemark>
<name>
Thu Dec 22 10:38:45 2016 S=0.81 Km/hr
</name>
<styleUrl>
#styleMap_TLP_Normal
</styleUrl>
<Point>
<coordinates>
-64.9560089,-10.8523493,172.88
</coordinates>
</Point>
</Placemark>
<Placemark>
<name>
Thu Dec 22 10:38:55 2016 S=0.52 Km/hr
</name>
<styleUrl>
#styleMap_TLP_Normal
</styleUrl>
<Point>
<coordinates>
-64.9560013,-10.8523664,173.27
</coordinates>
</Point>
</Placemark>
<Placemark>
<name>
Thu Dec 22 10:39:05 2016 S=0.78 Km/hr
</name>
<styleUrl>
#styleMap_TLP_Normal
</styleUrl>
<Point>
<coordinates>
-64.9559937,-10.8523664,173.17
</coordinates>
</Point>
</Placemark>
<Placemark>
<name>
Thu Dec 22 10:39:15 2016 S=0.36 Km/hr
</name>
<styleUrl>
#styleMap_TLP_Normal
</styleUrl>
<Point>
<coordinates>
-64.9560013,-10.8523607,172.99
</coordinates>
</Point>
</Placemark>
<Placemark>
<name>
Thu Dec 22 10:39:25 2016 S=0.77 Km/hr
</name>
<styleUrl>
#styleMap_TLP_Normal
</styleUrl>
<Point>
<coordinates>
-64.9560013,-10.8523502,172.74
</coordinates>
</Point>
</Placemark>
<Placemark>
<name>
Thu Dec 22 10:39:35 2016 S=0.20 Km/hr
</name>
<styleUrl>
#styleMap_TLP_Normal
</styleUrl>
<Point>
<coordinates>
-64.9560165,-10.8523417,172.55
</coordinates>
</Point>
</Placemark>
<Placemark>
<name>
Thu Dec 22 10:39:45 2016 S=0.11 Km/hr
</name>
<styleUrl>
#styleMap_TLP_Normal
</styleUrl>
<Point>
<coordinates>
-64.9560089,-10.8523521,172.52
</coordinates>
</Point>
</Placemark>
<Placemark>
<name>
Thu Dec 22 10:39:55 2016 S=0.45 Km/hr
</name>
<styleUrl>
#styleMap_TLP_Normal
</styleUrl>
<Point>
<coordinates>
-64.9560013,-10.8523531,172.40
</coordinates>
</Point>
</Placemark>
<Placemark>
<name>
Thu Dec 22 10:40:05 2016 S=0.48 Km/hr
</name>
<styleUrl>
#styleMap_TLP_Normal
</styleUrl>
<Point>
<coordinates>
-64.9560013,-10.8523598,172.28
</coordinates>
</Point>
</Placemark>
<Placemark>
<name>
Thu Dec 22 10:40:15 2016 S=0.56 Km/hr
</name>
<styleUrl>
#styleMap_TLP_Normal
</styleUrl>
<Point>
<coordinates>
-64.9560013,-10.8523521,172.36
</coordinates>
</Point>
</Placemark>
<Placemark>
<name>
Thu Dec 22 10:40:25 2016 S=0.52 Km/hr
</name>
<styleUrl>
#styleMap_TLP_Normal
</styleUrl>
<Point>
<coordinates>
-64.9560089,-10.8523569,172.43
</coordinates>
</Point>
</Placemark>
<Placemark>
<name>
Thu Dec 22 10:40:35 2016 S=0.14 Km/hr
</name>
<styleUrl>
#styleMap_TLP_Normal
</styleUrl>
<Point>
<coordinates>
-64.9560165,-10.8523569,172.32
</coordinates>
</Point>
</Placemark>
<Placemark>
<name>
Thu Dec 22 10:40:45 2016 S=0.54 Km/hr
</name>
<styleUrl>
#styleMap_TLP_Normal
</styleUrl>
<Point>
<coordinates>
-64.9560242,-10.8523464,171.98
</coordinates>
</Point>
</Placemark>
<Placemark>
<name>
Thu Dec 22 10:40:55 2016 S=1.13 Km/hr
</name>
<styleUrl>
#styleMap_TLP_Normal
</styleUrl>
<Point>
<coordinates>
-64.9560394,-10.8523417,171.49
</coordinates>
</Point>
</Placemark>
<Placemark>
<name>
Thu Dec 22 10:41:05 2016 S=0.51 Km/hr
</name>
<styleUrl>
#styleMap_TLP_Normal
</styleUrl>
<Point>
<coordinates>
-64.9560547,-10.8523092,170.81
</coordinates>
</Point>
</Placemark>
<Placemark>
<name>
Thu Dec 22 10:41:15 2016 S=0.59 Km/hr
</name>
<styleUrl>
#styleMap_TLP_Normal
</styleUrl>
<Point>
<coordinates>
-64.9560547,-10.8523026,170.58
</coordinates>
</Point>
</Placemark>
<Placemark>
<name>
Thu Dec 22 10:41:25 2016 S=1.36 Km/hr
</name>
<styleUrl>
#styleMap_TLP_Normal
</styleUrl>
<Point>
<coordinates>
-64.9560089,-10.8522739,170.20
</coordinates>
</Point>
</Placemark>
<Placemark>
<name>
Thu Dec 22 10:41:35 2016 S=1.51 Km/hr
</name>
<styleUrl>
#styleMap_TLP_Normal
</styleUrl>
<Point>
<coordinates>
-64.9559555,-10.8521805,171.07
</coordinates>
</Point>
</Placemark>
<Placemark>
<name>
Thu Dec 22 10:41:45 2016 S=0.97 Km/hr
</name>
<styleUrl>
#styleMap_TLP_Normal
</styleUrl>
<Point>
<coordinates>
-64.9560013,-10.8521957,172.48
</coordinates>
</Point>
</Placemark>
<Placemark>
<name>
Thu Dec 22 10:41:55 2016 S=1.10 Km/hr
</name>
<styleUrl>
#styleMap_TLP_Normal
</styleUrl>
<Point>
<coordinates>
-64.9560242,-10.8522673,172.82
</coordinates>
</Point>
</Placemark>
<Placemark>
<name>
Thu Dec 22 10:42:05 2016 S=1.39 Km/hr
</name>
<styleUrl>
#styleMap_TLP_Normal
</styleUrl>
<Point>
<coordinates>
-64.9561157,-10.8523703,171.11
</coordinates>
</Point>
</Placemark>
<Placemark>
<name>
Thu Dec 22 10:42:15 2016 S=0.84 Km/hr
</name>
<styleUrl>
#styleMap_TLP_Normal
</styleUrl>
<Point>
<coordinates>
-64.9561462,-10.8523865,172.40
</coordinates>
</Point>
</Placemark>
<Placemark>
<name>
Thu Dec 22 10:42:25 2016 S=0.22 Km/hr
</name>
<styleUrl>
#styleMap_TLP_Normal
</styleUrl>
<Point>
<coordinates>
-64.9561615,-10.8523912,172.64
</coordinates>
</Point>
</Placemark>
<Placemark>
<name>
Thu Dec 22 10:42:35 2016 S=0.27 Km/hr
</name>
<styleUrl>
#styleMap_TLP_Normal
</styleUrl>
<Point>
<coordinates>
-64.9561615,-10.8523893,170.58
</coordinates>
</Point>
</Placemark>
<Placemark>
<name>
Thu Dec 22 10:42:45 2016 S=0.49 Km/hr
</name>
<styleUrl>
#styleMap_TLP_Normal
</styleUrl>
<Point>
<coordinates>
-64.9561462,-10.8523979,167.88
</coordinates>
</Point>
</Placemark>
<Placemark>
<name>
Thu Dec 22 10:42:55 2016 S=0.76 Km/hr
</name>
<styleUrl>
#styleMap_TLP_Normal
</styleUrl>
<Point>
<coordinates>
-64.9561310,-10.8524094,165.16
</coordinates>
</Point>
</Placemark>
<Placemark>
<name>
Thu Dec 22 10:43:05 2016 S=0.43 Km/hr
</name>
<styleUrl>
#styleMap_TLP_Normal
</styleUrl>
<Point>
<coordinates>
-64.9561310,-10.8524218,162.68
</coordinates>
</Point>
</Placemark>
<Placemark>
<name>
Thu Dec 22 10:43:15 2016 S=0.75 Km/hr
</name>
<styleUrl>
#styleMap_TLP_Normal
</styleUrl>
<Point>
<coordinates>
-64.9561157,-10.8524294,160.53
</coordinates>
</Point>
</Placemark>
<Placemark>
<name>
Thu Dec 22 10:43:25 2016 S=0.45 Km/hr
</name>
<styleUrl>
#styleMap_TLP_Normal
</styleUrl>
<Point>
<coordinates>
-64.9561081,-10.8524265,158.25
</coordinates>
</Point>
</Placemark>
<Placemark>
<name>
Thu Dec 22 10:43:35 2016 S=0.83 Km/hr
</name>
<styleUrl>
#styleMap_TLP_Normal
</styleUrl>
<Point>
<coordinates>
-64.9561157,-10.8524303,155.44
</coordinates>
</Point>
</Placemark>
<Placemark>
<name>
Thu Dec 22 10:43:45 2016 S=0.59 Km/hr
</name>
<styleUrl>
#styleMap_TLP_Normal
</styleUrl>
<Point>
<coordinates>
-64.9561081,-10.8524351,153.02
</coordinates>
</Point>
</Placemark>
<Placemark>
<name>
Thu Dec 22 10:43:55 2016 S=0.50 Km/hr
</name>
<styleUrl>
#styleMap_TLP_Normal
</styleUrl>
<Point>
<coordinates>
-64.9561005,-10.8524361,151.01
</coordinates>
</Point>
</Placemark>
<Placemark>
<name>
Thu Dec 22 10:44:05 2016 S=1.03 Km/hr
</name>
<styleUrl>
#styleMap_TLP_Normal
</styleUrl>
<Point>
<coordinates>
-64.9561005,-10.8524513,148.64
</coordinates>
</Point>
</Placemark>
<Placemark>
<name>
Thu Dec 22 10:44:15 2016 S=0.32 Km/hr
</name>
<styleUrl>
#styleMap_TLP_Normal
</styleUrl>
<Point>
<coordinates>
-64.9560776,-10.8524208,148.65
</coordinates>
</Point>
</Placemark>
<Placemark>
<name>
Thu Dec 22 10:44:25 2016 S=0.42 Km/hr
</name>
<styleUrl>
#styleMap_TLP_Normal
</styleUrl>
<Point>
<coordinates>
-64.9560776,-10.8524208,146.87
</coordinates>
</Point>
</Placemark>
<Placemark>
<name>
Thu Dec 22 10:44:35 2016 S=0.88 Km/hr
</name>
<styleUrl>
#styleMap_TLP_Normal
</styleUrl>
<Point>
<coordinates>
-64.9560547,-10.8524523,147.29
</coordinates>
</Point>
</Placemark>
<Placemark>
<name>
Thu Dec 22 10:44:45 2016 S=1.27 Km/hr
</name>
<styleUrl>
#styleMap_TLP_Normal
</styleUrl>
<Point>
<coordinates>
-64.9560623,-10.8524923,146.59
</coordinates>
</Point>
</Placemark>
<Placemark>
<name>
Thu Dec 22 10:44:55 2016 S=0.26 Km/hr
</name>
<styleUrl>
#styleMap_TLP_Normal
</styleUrl>
<Point>
<coordinates>
-64.9560623,-10.8525095,145.85
</coordinates>
</Point>
</Placemark>
<Placemark>
<name>
Thu Dec 22 10:45:05 2016 S=0.17 Km/hr
</name>
<styleUrl>
#styleMap_TLP_Normal
</styleUrl>
<Point>
<coordinates>
-64.9560623,-10.8525047,145.93
</coordinates>
</Point>
</Placemark>
<Placemark>
<name>
Thu Dec 22 10:45:15 2016 S=0.01 Km/hr
</name>
<styleUrl>
#styleMap_TLP_Normal
</styleUrl>
<Point>
<coordinates>
-64.9560623,-10.8525028,146.01
</coordinates>
</Point>
</Placemark>
<Placemark>
<name>
Thu Dec 22 10:45:25 2016 S=0.01 Km/hr
</name>
<styleUrl>
#styleMap_TLP_Normal
</styleUrl>
<Point>
<coordinates>
-64.9560623,-10.8525028,146.12
</coordinates>
</Point>
</Placemark>
<Placemark>
<name>
Thu Dec 22 10:45:35 2016 S=0.02 Km/hr
</name>
<styleUrl>
#styleMap_TLP_Normal
</styleUrl>
<Point>
<coordinates>
-64.9560623,-10.8525038,146.27
</coordinates>
</Point>
</Placemark>
<Placemark>
<name>
Thu Dec 22 10:45:45 2016 S=0.01 Km/hr
</name>
<styleUrl>
#styleMap_TLP_Normal
</styleUrl>
<Point>
<coordinates>
-64.9560623,-10.8525038,146.46
</coordinates>
</Point>
</Placemark>
<Placemark>
<name>
Thu Dec 22 10:45:55 2016 S=0.01 Km/hr
</name>
<styleUrl>
#styleMap_TLP_Normal
</styleUrl>
<Point>
<coordinates>
-64.9560623,-10.8525038,146.62
</coordinates>
</Point>
</Placemark>
<Placemark>
<name>
Thu Dec 22 10:46:05 2016 S=0.01 Km/hr
</name>
<styleUrl>
#styleMap_TLP_Normal
</styleUrl>
<Point>
<coordinates>
-64.9560623,-10.8525047,146.64
</coordinates>
</Point>
</Placemark>
<Placemark>
<name>
Thu Dec 22 10:46:15 2016 S=0.01 Km/hr
</name>
<styleUrl>
#styleMap_TLP_Normal
</styleUrl>
<Point>
<coordinates>
-64.9560623,-10.8525028,146.77
</coordinates>
</Point>
</Placemark>
<Placemark>
<name>
Thu Dec 22 10:46:25 2016 S=0.41 Km/hr
</name>
<styleUrl>
#styleMap_TLP_Normal
</styleUrl>
<Point>
<coordinates>
-64.9560623,-10.8524990,146.97
</coordinates>
</Point>
</Placemark>
<Placemark>
<name>
Thu Dec 22 10:46:35 2016 S=1.16 Km/hr
</name>
<styleUrl>
#styleMap_TLP_Normal
</styleUrl>
<Point>
<coordinates>
-64.9560394,-10.8524876,147.43
</coordinates>
</Point>
</Placemark>
<Placemark>
<name>
Thu Dec 22 10:46:45 2016 S=0.82 Km/hr
</name>
<styleUrl>
#styleMap_TLP_Normal
</styleUrl>
<Point>
<coordinates>
-64.9560165,-10.8524437,149.62
</coordinates>
</Point>
</Placemark>
<Placemark>
<name>
Thu Dec 22 10:46:55 2016 S=1.10 Km/hr
</name>
<styleUrl>
#styleMap_TLP_Normal
</styleUrl>
<Point>
<coordinates>
-64.9560242,-10.8524075,150.50
</coordinates>
</Point>
</Placemark>
<Placemark>
<name>
Thu Dec 22 10:47:05 2016 S=0.36 Km/hr
</name>
<styleUrl>
#styleMap_TLP_Normal
</styleUrl>
<Point>
<coordinates>
-64.9560242,-10.8523912,148.09
</coordinates>
</Point>
</Placemark>
<Placemark>
<name>
Thu Dec 22 10:47:15 2016 S=1.29 Km/hr
</name>
<styleUrl>
#styleMap_TLP_Normal
</styleUrl>
<Point>
<coordinates>
-64.9560318,-10.8524237,150.40
</coordinates>
</Point>
</Placemark>
<Placemark>
<name>
Thu Dec 22 10:47:25 2016 S=1.17 Km/hr
</name>
<styleUrl>
#styleMap_TLP_Normal
</styleUrl>
<Point>
<coordinates>
-64.9560165,-10.8524895,156.45
</coordinates>
</Point>
</Placemark>
<Placemark>
<name>
Thu Dec 22 10:47:35 2016 S=0.40 Km/hr
</name>
<styleUrl>
#styleMap_TLP_Normal
</styleUrl>
<Point>
<coordinates>
-64.9560242,-10.8524933,155.91
</coordinates>
</Point>
</Placemark>
<Placemark>
<name>
Thu Dec 22 10:47:45 2016 S=0.33 Km/hr
</name>
<styleUrl>
#styleMap_TLP_Normal
</styleUrl>
<Point>
<coordinates>
-64.9560318,-10.8524866,155.46
</coordinates>
</Point>
</Placemark>
<Placemark>
<name>
Thu Dec 22 10:47:55 2016 S=0.25 Km/hr
</name>
<styleUrl>
#styleMap_TLP_Normal
</styleUrl>
<Point>
<coordinates>
-64.9560394,-10.8524790,154.42
</coordinates>
</Point>
</Placemark>
<Placemark>
<name>
Thu Dec 22 10:48:05 2016 S=0.07 Km/hr
</name>
<styleUrl>
#styleMap_TLP_Normal
</styleUrl>
<Point>
<coordinates>
-64.9560394,-10.8524761,153.43
</coordinates>
</Point>
</Placemark>
<Placemark>
<name>
Thu Dec 22 10:48:15 2016 S=0.00 Km/hr
</name>
<styleUrl>
#styleMap_TLP_Normal
</styleUrl>
<Point>
<coordinates>
-64.9560394,-10.8524752,152.83
</coordinates>
</Point>
</Placemark>
<Placemark>
<name>
Thu Dec 22 10:48:25 2016 S=0.01 Km/hr
</name>
<styleUrl>
#styleMap_TLP_Normal
</styleUrl>
<Point>
<coordinates>
-64.9560394,-10.8524752,152.86
</coordinates>
</Point>
</Placemark>
<Placemark>
<name>
Thu Dec 22 10:48:35 2016 S=0.01 Km/hr
</name>
<styleUrl>
#styleMap_TLP_Normal
</styleUrl>
<Point>
<coordinates>
-64.9560394,-10.8524742,153.04
</coordinates>
</Point>
</Placemark>
<Placemark>
<name>
Thu Dec 22 10:48:45 2016 S=0.00 Km/hr
</name>
<styleUrl>
#styleMap_TLP_Normal
</styleUrl>
<Point>
<coordinates>
-64.9560394,-10.8524742,153.13
</coordinates>
</Point>
</Placemark>
<Placemark>
<name>
Thu Dec 22 10:48:55 2016 S=0.02 Km/hr
</name>
<styleUrl>
#styleMap_TLP_Normal
</styleUrl>
<Point>
<coordinates>
-64.9560394,-10.8524733,153.18
</coordinates>
</Point>
</Placemark>
<Placemark>
<name>
Thu Dec 22 10:49:05 2016 S=0.01 Km/hr
</name>
<styleUrl>
#styleMap_TLP_Normal
</styleUrl>
<Point>
<coordinates>
-64.9560394,-10.8524723,153.28
</coordinates>
</Point>
</Placemark>
<Placemark>
<name>
Thu Dec 22 10:49:15 2016 S=0.01 Km/hr
</name>
<styleUrl>
#styleMap_TLP_Normal
</styleUrl>
<Point>
<coordinates>
-64.9560394,-10.8524714,153.30
</coordinates>
</Point>
</Placemark>
<Placemark>
<name>
Thu Dec 22 10:49:25 2016 S=0.03 Km/hr
</name>
<styleUrl>
#styleMap_TLP_Normal
</styleUrl>
<Point>
<coordinates>
-64.9560394,-10.8524723,153.38
</coordinates>
</Point>
</Placemark>
<Placemark>
<name>
Thu Dec 22 10:49:35 2016 S=0.01 Km/hr
</name>
<styleUrl>
#styleMap_TLP_Normal
</styleUrl>
<Point>
<coordinates>
-64.9560394,-10.8524733,153.51
</coordinates>
</Point>
</Placemark>
<Placemark>
<name>
Thu Dec 22 10:49:45 2016 S=0.00 Km/hr
</name>
<styleUrl>
#styleMap_TLP_Normal
</styleUrl>
<Point>
<coordinates>
-64.9560394,-10.8524733,153.53
</coordinates>
</Point>
</Placemark>
<Placemark>
<name>
Thu Dec 22 10:49:55 2016 S=0.01 Km/hr
</name>
<styleUrl>
#styleMap_TLP_Normal
</styleUrl>
<Point>
<coordinates>
-64.9560394,-10.8524733,153.58
</coordinates>
</Point>
</Placemark>
<Placemark>
<name>
Thu Dec 22 10:50:05 2016 S=0.01 Km/hr
</name>
<styleUrl>
#styleMap_TLP_Normal
</styleUrl>
<Point>
<coordinates>
-64.9560394,-10.8524733,153.64
</coordinates>
</Point>
</Placemark>
<Placemark>
<name>
Thu Dec 22 10:50:15 2016 S=0.02 Km/hr
</name>
<styleUrl>
#styleMap_TLP_Normal
</styleUrl>
<Point>
<coordinates>
-64.9560394,-10.8524742,153.57
</coordinates>
</Point>
</Placemark>
<Placemark>
<name>
Thu Dec 22 10:50:25 2016 S=0.02 Km/hr
</name>
<styleUrl>
#styleMap_TLP_Normal
</styleUrl>
<Point>
<coordinates>
-64.9560394,-10.8524761,153.47
</coordinates>
</Point>
</Placemark>
<Placemark>
<name>
Thu Dec 22 10:50:35 2016 S=0.01 Km/hr
</name>
<styleUrl>
#styleMap_TLP_Normal
</styleUrl>
<Point>
<coordinates>
-64.9560394,-10.8524780,153.48
</coordinates>
</Point>
</Placemark>
<Placemark>
<name>
Thu Dec 22 10:50:45 2016 S=0.00 Km/hr
</name>
<styleUrl>
#styleMap_TLP_Normal
</styleUrl>
<Point>
<coordinates>
-64.9560394,-10.8524780,153.59
</coordinates>
</Point>
</Placemark>
<Placemark>
<name>
Thu Dec 22 10:50:55 2016 S=0.01 Km/hr
</name>
<styleUrl>
#styleMap_TLP_Normal
</styleUrl>
<Point>
<coordinates>
-64.9560394,-10.8524761,153.66
</coordinates>
</Point>
</Placemark>
<Placemark>
<name>
Thu Dec 22 10:51:05 2016 S=0.01 Km/hr
</name>
<styleUrl>
#styleMap_TLP_Normal
</styleUrl>
<Point>
<coordinates>
-64.9560394,-10.8524752,153.70
</coordinates>
</Point>
</Placemark>
<Placemark>
<name>
Thu Dec 22 10:51:15 2016 S=0.01 Km/hr
</name>
<styleUrl>
#styleMap_TLP_Normal
</styleUrl>
<Point>
<coordinates>
-64.9560394,-10.8524752,153.75
</coordinates>
</Point>
</Placemark>
<Placemark>
<name>
Thu Dec 22 10:51:25 2016 S=0.27 Km/hr
</name>
<styleUrl>
#styleMap_TLP_Normal
</styleUrl>
<Point>
<coordinates>
-64.9560394,-10.8524752,153.86
</coordinates>
</Point>
</Placemark>
<Placemark>
<name>
Thu Dec 22 10:51:35 2016 S=0.80 Km/hr
</name>
<styleUrl>
#styleMap_TLP_Normal
</styleUrl>
<Point>
<coordinates>
-64.9560394,-10.8524618,154.27
</coordinates>
</Point>
</Placemark>
<Placemark>
<name>
Thu Dec 22 10:51:45 2016 S=0.54 Km/hr
</name>
<styleUrl>
#styleMap_TLP_Normal
</styleUrl>
<Point>
<coordinates>
-64.9560471,-10.8524399,154.76
</coordinates>
</Point>
</Placemark>
<Placemark>
<name>
Thu Dec 22 10:51:55 2016 S=0.48 Km/hr
</name>
<styleUrl>
#styleMap_TLP_Normal
</styleUrl>
<Point>
<coordinates>
-64.9560394,-10.8524380,154.88
</coordinates>
</Point>
</Placemark>
<Placemark>
<name>
Thu Dec 22 10:52:05 2016 S=1.43 Km/hr
</name>
<styleUrl>
#styleMap_TLP_Normal
</styleUrl>
<Point>
<coordinates>
-64.9560394,-10.8525391,153.62
</coordinates>
</Point>
</Placemark>
<Placemark>
<name>
Thu Dec 22 10:52:15 2016 S=0.59 Km/hr
</name>
<styleUrl>
#styleMap_TLP_Normal
</styleUrl>
<Point>
<coordinates>
-64.9560471,-10.8525953,155.62
</coordinates>
</Point>
</Placemark>
<Placemark>
<name>
Thu Dec 22 10:52:25 2016 S=0.28 Km/hr
</name>
<styleUrl>
#styleMap_TLP_Normal
</styleUrl>
<Point>
<coordinates>
-64.9560471,-10.8526001,156.10
</coordinates>
</Point>
</Placemark>
<Placemark>
<name>
Thu Dec 22 10:52:35 2016 S=0.59 Km/hr
</name>
<styleUrl>
#styleMap_TLP_Normal
</styleUrl>
<Point>
<coordinates>
-64.9560471,-10.8525906,156.44
</coordinates>
</Point>
</Placemark>
<Placemark>
<name>
Thu Dec 22 10:52:45 2016 S=0.15 Km/hr
</name>
<styleUrl>
#styleMap_TLP_Normal
</styleUrl>
<Point>
<coordinates>
-64.9560394,-10.8525791,156.71
</coordinates>
</Point>
</Placemark>
<Placemark>
<name>
Thu Dec 22 10:52:55 2016 S=0.49 Km/hr
</name>
<styleUrl>
#styleMap_TLP_Normal
</styleUrl>
<Point>
<coordinates>
-64.9560471,-10.8525753,156.55
</coordinates>
</Point>
</Placemark>
<Placemark>
<name>
Thu Dec 22 10:53:05 2016 S=0.75 Km/hr
</name>
<styleUrl>
#styleMap_TLP_Normal
</styleUrl>
<Point>
<coordinates>
-64.9560623,-10.8525667,156.61
</coordinates>
</Point>
</Placemark>
<Placemark>
<name>
Thu Dec 22 10:53:15 2016 S=0.38 Km/hr
</name>
<styleUrl>
#styleMap_TLP_Normal
</styleUrl>
<Point>
<coordinates>
-64.9560699,-10.8525543,157.16
</coordinates>
</Point>
</Placemark>
<Placemark>
<name>
Thu Dec 22 10:53:25 2016 S=0.15 Km/hr
</name>
<styleUrl>
#styleMap_TLP_Normal
</styleUrl>
<Point>
<coordinates>
-64.9560699,-10.8525505,157.30
</coordinates>
</Point>
</Placemark>
<Placemark>
<name>
Thu Dec 22 10:53:35 2016 S=0.01 Km/hr
</name>
<styleUrl>
#styleMap_TLP_Normal
</styleUrl>
<Point>
<coordinates>
-64.9560699,-10.8525496,156.91
</coordinates>
</Point>
</Placemark>
<Placemark>
<name>
Thu Dec 22 10:53:45 2016 S=0.02 Km/hr
</name>
<styleUrl>
#styleMap_TLP_Normal
</styleUrl>
<Point>
<coordinates>
-64.9560699,-10.8525496,156.80
</coordinates>
</Point>
</Placemark>
<Placemark>
<name>
Thu Dec 22 10:53:55 2016 S=0.01 Km/hr
</name>
<styleUrl>
#styleMap_TLP_Normal
</styleUrl>
<Point>
<coordinates>
-64.9560699,-10.8525486,156.69
</coordinates>
</Point>
</Placemark>
<Placemark>
<name>
Thu Dec 22 10:54:05 2016 S=0.01 Km/hr
</name>
<styleUrl>
#styleMap_TLP_Normal
</styleUrl>
<Point>
<coordinates>
-64.9560699,-10.8525457,156.54
</coordinates>
</Point>
</Placemark>
<Placemark>
<name>
Thu Dec 22 10:54:15 2016 S=0.02 Km/hr
</name>
<styleUrl>
#styleMap_TLP_Normal
</styleUrl>
<Point>
<coordinates>
-64.9560699,-10.8525448,156.50
</coordinates>
</Point>
</Placemark>
<Placemark>
<name>
Thu Dec 22 10:54:25 2016 S=0.01 Km/hr
</name>
<styleUrl>
#styleMap_TLP_Normal
</styleUrl>
<Point>
<coordinates>
-64.9560699,-10.8525429,156.42
</coordinates>
</Point>
</Placemark>
<Placemark>
<name>
Thu Dec 22 10:54:35 2016 S=0.01 Km/hr
</name>
<styleUrl>
#styleMap_TLP_Normal
</styleUrl>
<Point>
<coordinates>
-64.9560699,-10.8525438,156.32
</coordinates>
</Point>
</Placemark>
<Placemark>
<name>
Thu Dec 22 10:54:45 2016 S=0.01 Km/hr
</name>
<styleUrl>
#styleMap_TLP_Normal
</styleUrl>
<Point>
<coordinates>
-64.9560699,-10.8525438,156.22
</coordinates>
</Point>
</Placemark>
<Placemark>
<name>
Thu Dec 22 10:54:55 2016 S=0.01 Km/hr
</name>
<styleUrl>
#styleMap_TLP_Normal
</styleUrl>
<Point>
<coordinates>
-64.9560699,-10.8525438,156.21
</coordinates>
</Point>
</Placemark>
<Placemark>
<name>
Thu Dec 22 10:55:05 2016 S=0.01 Km/hr
</name>
<styleUrl>
#styleMap_TLP_Normal
</styleUrl>
<Point>
<coordinates>
-64.9560699,-10.8525429,156.22
</coordinates>
</Point>
</Placemark>
<Placemark>
<name>
Thu Dec 22 10:55:15 2016 S=0.01 Km/hr
</name>
<styleUrl>
#styleMap_TLP_Normal
</styleUrl>
<Point>
<coordinates>
-64.9560699,-10.8525429,156.19
</coordinates>
</Point>
</Placemark>
<Placemark>
<name>
Thu Dec 22 10:55:25 2016 S=0.01 Km/hr
</name>
<styleUrl>
#styleMap_TLP_Normal
</styleUrl>
<Point>
<coordinates>
-64.9560699,-10.8525419,156.23
</coordinates>
</Point>
</Placemark>
<Placemark>
<name>
Thu Dec 22 10:55:35 2016 S=0.01 Km/hr
</name>
<styleUrl>
#styleMap_TLP_Normal
</styleUrl>
<Point>
<coordinates>
-64.9560699,-10.8525410,156.28
</coordinates>
</Point>
</Placemark>
<Placemark>
<name>
Thu Dec 22 10:55:45 2016 S=0.01 Km/hr
</name>
<styleUrl>
#styleMap_TLP_Normal
</styleUrl>
<Point>
<coordinates>
-64.9560699,-10.8525419,156.32
</coordinates>
</Point>
</Placemark>
<Placemark>
<name>
Thu Dec 22 10:55:55 2016 S=0.01 Km/hr
</name>
<styleUrl>
#styleMap_TLP_Normal
</styleUrl>
<Point>
<coordinates>
-64.9560699,-10.8525429,156.34
</coordinates>
</Point>
</Placemark>
<Placemark>
<name>
Thu Dec 22 10:56:05 2016 S=0.01 Km/hr
</name>
<styleUrl>
#styleMap_TLP_Normal
</styleUrl>
<Point>
<coordinates>
-64.9560699,-10.8525429,156.36
</coordinates>
</Point>
</Placemark>
<Placemark>
<name>
Thu Dec 22 10:56:15 2016 S=0.77 Km/hr
</name>
<styleUrl>
#styleMap_TLP_Normal
</styleUrl>
<Point>
<coordinates>
-64.9560852,-10.8525372,156.44
</coordinates>
</Point>
</Placemark>
<Placemark>
<name>
Thu Dec 22 10:56:25 2016 S=1.08 Km/hr
</name>
<styleUrl>
#styleMap_TLP_Normal
</styleUrl>
<Point>
<coordinates>
-64.9561005,-10.8525200,156.67
</coordinates>
</Point>
</Placemark>
<Placemark>
<name>
Thu Dec 22 10:56:35 2016 S=0.16 Km/hr
</name>
<styleUrl>
#styleMap_TLP_Normal
</styleUrl>
<Point>
<coordinates>
-64.9561005,-10.8525047,158.64
</coordinates>
</Point>
</Placemark>
<Placemark>
<name>
Thu Dec 22 10:56:45 2016 S=0.70 Km/hr
</name>
<styleUrl>
#styleMap_TLP_Normal
</styleUrl>
<Point>
<coordinates>
-64.9561081,-10.8525105,158.34
</coordinates>
</Point>
</Placemark>
<Placemark>
<name>
Thu Dec 22 10:56:55 2016 S=0.34 Km/hr
</name>
<styleUrl>
#styleMap_TLP_Normal
</styleUrl>
<Point>
<coordinates>
-64.9561157,-10.8525038,157.41
</coordinates>
</Point>
</Placemark>
<Placemark>
<name>
Thu Dec 22 10:57:05 2016 S=0.48 Km/hr
</name>
<styleUrl>
#styleMap_TLP_Normal
</styleUrl>
<Point>
<coordinates>
-64.9561234,-10.8525047,155.63
</coordinates>
</Point>
</Placemark>
<Placemark>
<name>
Thu Dec 22 10:57:15 2016 S=0.27 Km/hr
</name>
<styleUrl>
#styleMap_TLP_Normal
</styleUrl>
<Point>
<coordinates>
-64.9561386,-10.8525085,153.79
</coordinates>
</Point>
</Placemark>
<Placemark>
<name>
Thu Dec 22 10:57:25 2016 S=0.27 Km/hr
</name>
<styleUrl>
#styleMap_TLP_Normal
</styleUrl>
<Point>
<coordinates>
-64.9561386,-10.8525057,151.81
</coordinates>
</Point>
</Placemark>
<Placemark>
<name>
Thu Dec 22 10:57:35 2016 S=1.39 Km/hr
</name>
<styleUrl>
#styleMap_TLP_Normal
</styleUrl>
<Point>
<coordinates>
-64.9561157,-10.8525314,149.27
</coordinates>
</Point>
</Placemark>
<Placemark>
<name>
Thu Dec 22 10:57:45 2016 S=1.31 Km/hr
</name>
<styleUrl>
#styleMap_TLP_Normal
</styleUrl>
<Point>
<coordinates>
-64.9561005,-10.8526096,146.00
</coordinates>
</Point>
</Placemark>
<Placemark>
<name>
Thu Dec 22 10:57:55 2016 S=0.77 Km/hr
</name>
<styleUrl>
#styleMap_TLP_Normal
</styleUrl>
<Point>
<coordinates>
-64.9560699,-10.8526592,140.27
</coordinates>
</Point>
</Placemark>
<Placemark>
<name>
Thu Dec 22 10:58:05 2016 S=0.43 Km/hr
</name>
<styleUrl>
#styleMap_TLP_Normal
</styleUrl>
<Point>
<coordinates>
-64.9560776,-10.8526535,139.04
</coordinates>
</Point>
</Placemark>
<Placemark>
<name>
Thu Dec 22 10:58:15 2016 S=0.54 Km/hr
</name>
<styleUrl>
#styleMap_TLP_Normal
</styleUrl>
<Point>
<coordinates>
-64.9560623,-10.8526430,137.13
</coordinates>
</Point>
</Placemark>
<Placemark>
<name>
Thu Dec 22 10:58:25 2016 S=0.67 Km/hr
</name>
<styleUrl>
#styleMap_TLP_Normal
</styleUrl>
<Point>
<coordinates>
-64.9560623,-10.8526239,135.97
</coordinates>
</Point>
</Placemark>
<Placemark>
<name>
Thu Dec 22 10:58:35 2016 S=0.93 Km/hr
</name>
<styleUrl>
#styleMap_TLP_Normal
</styleUrl>
<Point>
<coordinates>
-64.9560623,-10.8526030,135.26
</coordinates>
</Point>
</Placemark>
<Placemark>
<name>
Thu Dec 22 10:58:45 2016 S=0.99 Km/hr
</name>
<styleUrl>
#styleMap_TLP_Normal
</styleUrl>
<Point>
<coordinates>
-64.9560547,-10.8525810,134.70
</coordinates>
</Point>
</Placemark>
<Placemark>
<name>
Thu Dec 22 10:58:55 2016 S=0.47 Km/hr
</name>
<styleUrl>
#styleMap_TLP_Normal
</styleUrl>
<Point>
<coordinates>
-64.9560394,-10.8525677,134.35
</coordinates>
</Point>
</Placemark>
<Placemark>
<name>
Thu Dec 22 10:59:05 2016 S=0.65 Km/hr
</name>
<styleUrl>
#styleMap_TLP_Normal
</styleUrl>
<Point>
<coordinates>
-64.9560318,-10.8525553,134.54
</coordinates>
</Point>
</Placemark>
<Placemark>
<name>
Thu Dec 22 10:59:15 2016 S=0.48 Km/hr
</name>
<styleUrl>
#styleMap_TLP_Normal
</styleUrl>
<Point>
<coordinates>
-64.9560318,-10.8525448,135.54
</coordinates>
</Point>
</Placemark>
<Placemark>
<name>
Thu Dec 22 10:59:25 2016 S=0.75 Km/hr
</name>
<styleUrl>
#styleMap_TLP_Normal
</styleUrl>
<Point>
<coordinates>
-64.9560394,-10.8525333,137.36
</coordinates>
</Point>
</Placemark>
<Placemark>
<name>
Thu Dec 22 10:59:35 2016 S=0.67 Km/hr
</name>
<styleUrl>
#styleMap_TLP_Normal
</styleUrl>
<Point>
<coordinates>
-64.9560547,-10.8525238,139.32
</coordinates>
</Point>
</Placemark>
<Placemark>
<name>
Thu Dec 22 10:59:45 2016 S=1.01 Km/hr
</name>
<styleUrl>
#styleMap_TLP_Normal
</styleUrl>
<Point>
<coordinates>
-64.9560928,-10.8525019,142.78
</coordinates>
</Point>
</Placemark>
<Placemark>
<name>
Thu Dec 22 10:59:55 2016 S=1.44 Km/hr
</name>
<styleUrl>
#styleMap_TLP_Normal
</styleUrl>
<Point>
<coordinates>
-64.9561844,-10.8524542,148.41
</coordinates>
</Point>
</Placemark>
<Placemark>
<name>
Thu Dec 22 11:00:05 2016 S=0.54 Km/hr
</name>
<styleUrl>
#styleMap_TLP_Normal
</styleUrl>
<Point>
<coordinates>
-64.9562073,-10.8524418,152.34
</coordinates>
</Point>
</Placemark>
<Placemark>
<name>
Thu Dec 22 11:00:15 2016 S=0.34 Km/hr
</name>
<styleUrl>
#styleMap_TLP_Normal
</styleUrl>
<Point>
<coordinates>
-64.9562149,-10.8524351,155.20
</coordinates>
</Point>
</Placemark>
<Placemark>
<name>
Thu Dec 22 11:00:25 2016 S=0.37 Km/hr
</name>
<styleUrl>
#styleMap_TLP_Normal
</styleUrl>
<Point>
<coordinates>
-64.9562225,-10.8524303,158.07
</coordinates>
</Point>
</Placemark>
<Placemark>
<name>
Thu Dec 22 11:00:35 2016 S=0.74 Km/hr
</name>
<styleUrl>
#styleMap_TLP_Normal
</styleUrl>
<Point>
<coordinates>
-64.9562225,-10.8524227,160.79
</coordinates>
</Point>
</Placemark>
<Placemark>
<name>
Thu Dec 22 11:00:45 2016 S=1.00 Km/hr
</name>
<styleUrl>
#styleMap_TLP_Normal
</styleUrl>
<Point>
<coordinates>
-64.9561996,-10.8524132,163.40
</coordinates>
</Point>
</Placemark>
<Placemark>
<name>
Thu Dec 22 11:00:55 2016 S=0.62 Km/hr
</name>
<styleUrl>
#styleMap_TLP_Normal
</styleUrl>
<Point>
<coordinates>
-64.9561844,-10.8523998,165.97
</coordinates>
</Point>
</Placemark>
<Placemark>
<name>
Thu Dec 22 11:01:05 2016 S=0.46 Km/hr
</name>
<styleUrl>
#styleMap_TLP_Normal
</styleUrl>
<Point>
<coordinates>
-64.9561844,-10.8523932,168.78
</coordinates>
</Point>
</Placemark>
<Placemark>
<name>
Thu Dec 22 11:01:15 2016 S=0.09 Km/hr
</name>
<styleUrl>
#styleMap_TLP_Normal
</styleUrl>
<Point>
<coordinates>
-64.9561920,-10.8523874,171.14
</coordinates>
</Point>
</Placemark>
<Placemark>
<name>
Thu Dec 22 11:01:25 2016 S=0.85 Km/hr
</name>
<styleUrl>
#styleMap_TLP_Normal
</styleUrl>
<Point>
<coordinates>
-64.9561768,-10.8523836,173.11
</coordinates>
</Point>
</Placemark>
<Placemark>
<name>
Thu Dec 22 11:01:35 2016 S=0.93 Km/hr
</name>
<styleUrl>
#styleMap_TLP_Normal
</styleUrl>
<Point>
<coordinates>
-64.9561539,-10.8523865,174.92
</coordinates>
</Point>
</Placemark>
<Placemark>
<name>
Thu Dec 22 11:01:45 2016 S=1.36 Km/hr
</name>
<styleUrl>
#styleMap_TLP_Normal
</styleUrl>
<Point>
<coordinates>
-64.9561005,-10.8524094,175.30
</coordinates>
</Point>
</Placemark>
<Placemark>
<name>
Thu Dec 22 11:01:55 2016 S=1.34 Km/hr
</name>
<styleUrl>
#styleMap_TLP_Normal
</styleUrl>
<Point>
<coordinates>
-64.9559174,-10.8524599,180.85
</coordinates>
</Point>
</Placemark>
<Placemark>
<name>
Thu Dec 22 11:02:05 2016 S=0.52 Km/hr
</name>
<styleUrl>
#styleMap_TLP_Normal
</styleUrl>
<Point>
<coordinates>
-64.9559174,-10.8524675,182.52
</coordinates>
</Point>
</Placemark>
<Placemark>
<name>
Thu Dec 22 11:02:15 2016 S=0.37 Km/hr
</name>
<styleUrl>
#styleMap_TLP_Normal
</styleUrl>
<Point>
<coordinates>
-64.9559174,-10.8524666,184.03
</coordinates>
</Point>
</Placemark>
<Placemark>
<name>
Thu Dec 22 11:02:25 2016 S=1.10 Km/hr
</name>
<styleUrl>
#styleMap_TLP_Normal
</styleUrl>
<Point>
<coordinates>
-64.9559708,-10.8524780,176.84
</coordinates>
</Point>
</Placemark>
<Placemark>
<name>
Thu Dec 22 11:02:35 2016 S=0.38 Km/hr
</name>
<styleUrl>
#styleMap_TLP_Normal
</styleUrl>
<Point>
<coordinates>
-64.9560242,-10.8525047,169.88
</coordinates>
</Point>
</Placemark>
<Placemark>
<name>
Thu Dec 22 11:02:45 2016 S=0.51 Km/hr
</name>
<styleUrl>
#styleMap_TLP_Normal
</styleUrl>
<Point>
<coordinates>
-64.9560318,-10.8525085,168.46
</coordinates>
</Point>
</Placemark>
<Placemark>
<name>
Thu Dec 22 11:02:55 2016 S=0.55 Km/hr
</name>
<styleUrl>
#styleMap_TLP_Normal
</styleUrl>
<Point>
<coordinates>
-64.9560471,-10.8525047,166.24
</coordinates>
</Point>
</Placemark>
<Placemark>
<name>
Thu Dec 22 11:03:05 2016 S=1.25 Km/hr
</name>
<styleUrl>
#styleMap_TLP_Normal
</styleUrl>
<Point>
<coordinates>
-64.9561081,-10.8524990,163.36
</coordinates>
</Point>
</Placemark>
<Placemark>
<name>
Thu Dec 22 11:03:15 2016 S=0.72 Km/hr
</name>
<styleUrl>
#styleMap_TLP_Normal
</styleUrl>
<Point>
<coordinates>
-64.9561462,-10.8524771,160.91
</coordinates>
</Point>
</Placemark>
<Placemark>
<name>
Thu Dec 22 11:03:25 2016 S=0.24 Km/hr
</name>
<styleUrl>
#styleMap_TLP_Normal
</styleUrl>
<Point>
<coordinates>
-64.9561539,-10.8524809,157.77
</coordinates>
</Point>
</Placemark>
<Placemark>
<name>
Thu Dec 22 11:03:35 2016 S=0.36 Km/hr
</name>
<styleUrl>
#styleMap_TLP_Normal
</styleUrl>
<Point>
<coordinates>
-64.9561615,-10.8524828,155.34
</coordinates>
</Point>
</Placemark>
<Placemark>
<name>
Thu Dec 22 11:03:45 2016 S=0.45 Km/hr
</name>
<styleUrl>
#styleMap_TLP_Normal
</styleUrl>
<Point>
<coordinates>
-64.9561539,-10.8524981,153.47
</coordinates>
</Point>
</Placemark>
<Placemark>
<name>
Thu Dec 22 11:03:55 2016 S=1.10 Km/hr
</name>
<styleUrl>
#styleMap_TLP_Normal
</styleUrl>
<Point>
<coordinates>
-64.9561539,-10.8525171,151.68
</coordinates>
</Point>
</Placemark>
<Placemark>
<name>
Thu Dec 22 11:04:05 2016 S=0.30 Km/hr
</name>
<styleUrl>
#styleMap_TLP_Normal
</styleUrl>
<Point>
<coordinates>
-64.9561539,-10.8525534,149.30
</coordinates>
</Point>
</Placemark>
<Placemark>
<name>
Thu Dec 22 11:04:15 2016 S=0.72 Km/hr
</name>
<styleUrl>
#styleMap_TLP_Normal
</styleUrl>
<Point>
<coordinates>
-64.9561462,-10.8525448,147.35
</coordinates>
</Point>
</Placemark>
<Placemark>
<name>
Thu Dec 22 11:04:25 2016 S=0.59 Km/hr
</name>
<styleUrl>
#styleMap_TLP_Normal
</styleUrl>
<Point>
<coordinates>
-64.9561386,-10.8525257,145.70
</coordinates>
</Point>
</Placemark>
<Placemark>
<name>
Thu Dec 22 11:04:35 2016 S=1.26 Km/hr
</name>
<styleUrl>
#styleMap_TLP_Normal
</styleUrl>
<Point>
<coordinates>
-64.9561386,-10.8525028,144.82
</coordinates>
</Point>
</Placemark>
<Placemark>
<name>
Thu Dec 22 11:04:45 2016 S=0.78 Km/hr
</name>
<styleUrl>
#styleMap_TLP_Normal
</styleUrl>
<Point>
<coordinates>
-64.9561691,-10.8524523,146.36
</coordinates>
</Point>
</Placemark>
<Placemark>
<name>
Thu Dec 22 11:04:55 2016 S=0.55 Km/hr
</name>
<styleUrl>
#styleMap_TLP_Normal
</styleUrl>
<Point>
<coordinates>
-64.9561691,-10.8524370,147.26
</coordinates>
</Point>
</Placemark>
<Placemark>
<name>
Thu Dec 22 11:05:05 2016 S=0.86 Km/hr
</name>
<styleUrl>
#styleMap_TLP_Normal
</styleUrl>
<Point>
<coordinates>
-64.9561691,-10.8524342,149.43
</coordinates>
</Point>
</Placemark>
<Placemark>
<name>
Thu Dec 22 11:05:15 2016 S=0.70 Km/hr
</name>
<styleUrl>
#styleMap_TLP_Normal
</styleUrl>
<Point>
<coordinates>
-64.9561539,-10.8524494,152.23
</coordinates>
</Point>
</Placemark>
<Placemark>
<name>
Thu Dec 22 11:05:25 2016 S=0.18 Km/hr
</name>
<styleUrl>
#styleMap_TLP_Normal
</styleUrl>
<Point>
<coordinates>
-64.9561462,-10.8524504,154.95
</coordinates>
</Point>
</Placemark>
<Placemark>
<name>
Thu Dec 22 11:05:35 2016 S=1.27 Km/hr
</name>
<styleUrl>
#styleMap_TLP_Normal
</styleUrl>
<Point>
<coordinates>
-64.9561462,-10.8524227,158.20
</coordinates>
</Point>
</Placemark>
<Placemark>
<name>
Thu Dec 22 11:05:45 2016 S=0.67 Km/hr
</name>
<styleUrl>
#styleMap_TLP_Normal
</styleUrl>
<Point>
<coordinates>
-64.9561234,-10.8523903,159.67
</coordinates>
</Point>
</Placemark>
<Placemark>
<name>
Thu Dec 22 11:05:55 2016 S=0.93 Km/hr
</name>
<styleUrl>
#styleMap_TLP_Normal
</styleUrl>
<Point>
<coordinates>
-64.9561081,-10.8523779,162.32
</coordinates>
</Point>
</Placemark>
<Placemark>
<name>
Thu Dec 22 11:06:05 2016 S=1.16 Km/hr
</name>
<styleUrl>
#styleMap_TLP_Normal
</styleUrl>
<Point>
<coordinates>
-64.9560699,-10.8523407,164.86
</coordinates>
</Point>
</Placemark>
<Placemark>
<name>
Thu Dec 22 11:06:15 2016 S=0.40 Km/hr
</name>
<styleUrl>
#styleMap_TLP_Normal
</styleUrl>
<Point>
<coordinates>
-64.9560623,-10.8523426,168.76
</coordinates>
</Point>
</Placemark>
<Placemark>
<name>
Thu Dec 22 11:06:25 2016 S=0.41 Km/hr
</name>
<styleUrl>
#styleMap_TLP_Normal
</styleUrl>
<Point>
<coordinates>
-64.9560699,-10.8523521,171.42
</coordinates>
</Point>
</Placemark>
<Placemark>
<name>
Thu Dec 22 11:06:35 2016 S=0.49 Km/hr
</name>
<styleUrl>
#styleMap_TLP_Normal
</styleUrl>
<Point>
<coordinates>
-64.9560852,-10.8523560,173.92
</coordinates>
</Point>
</Placemark>
<Placemark>
<name>
Thu Dec 22 11:06:45 2016 S=0.75 Km/hr
</name>
<styleUrl>
#styleMap_TLP_Normal
</styleUrl>
<Point>
<coordinates>
-64.9560928,-10.8523493,175.94
</coordinates>
</Point>
</Placemark>
<Placemark>
<name>
Thu Dec 22 11:06:55 2016 S=0.96 Km/hr
</name>
<styleUrl>
#styleMap_TLP_Normal
</styleUrl>
<Point>
<coordinates>
-64.9560776,-10.8523264,175.54
</coordinates>
</Point>
</Placemark>
<Placemark>
<name>
Thu Dec 22 11:07:05 2016 S=0.57 Km/hr
</name>
<styleUrl>
#styleMap_TLP_Normal
</styleUrl>
<Point>
<coordinates>
-64.9560471,-10.8523493,176.47
</coordinates>
</Point>
</Placemark>
<Placemark>
<name>
Thu Dec 22 11:07:15 2016 S=1.49 Km/hr
</name>
<styleUrl>
#styleMap_TLP_Normal
</styleUrl>
<Point>
<coordinates>
-64.9561234,-10.8523760,175.83
</coordinates>
</Point>
</Placemark>
<Placemark>
<name>
Thu Dec 22 11:07:25 2016 S=0.88 Km/hr
</name>
<styleUrl>
#styleMap_TLP_Normal
</styleUrl>
<Point>
<coordinates>
-64.9561691,-10.8524218,177.21
</coordinates>
</Point>
</Placemark>
<Placemark>
<name>
Thu Dec 22 11:07:35 2016 S=0.35 Km/hr
</name>
<styleUrl>
#styleMap_TLP_Normal
</styleUrl>
<Point>
<coordinates>
-64.9561844,-10.8524323,177.06
</coordinates>
</Point>
</Placemark>
<Placemark>
<name>
Thu Dec 22 11:07:45 2016 S=0.74 Km/hr
</name>
<styleUrl>
#styleMap_TLP_Normal
</styleUrl>
<Point>
<coordinates>
-64.9561691,-10.8524342,175.74
</coordinates>
</Point>
</Placemark>
<Placemark>
<name>
Thu Dec 22 11:07:55 2016 S=0.34 Km/hr
</name>
<styleUrl>
#styleMap_TLP_Normal
</styleUrl>
<Point>
<coordinates>
-64.9561539,-10.8524227,172.93
</coordinates>
</Point>
</Placemark>
<Placemark>
<name>
Thu Dec 22 11:08:05 2016 S=1.02 Km/hr
</name>
<styleUrl>
#styleMap_TLP_Normal
</styleUrl>
<Point>
<coordinates>
-64.9561386,-10.8524227,170.15
</coordinates>
</Point>
</Placemark>
<Placemark>
<name>
Thu Dec 22 11:08:15 2016 S=1.23 Km/hr
</name>
<styleUrl>
#styleMap_TLP_Normal
</styleUrl>
<Point>
<coordinates>
-64.9561081,-10.8524389,167.13
</coordinates>
</Point>
</Placemark>
<Placemark>
<name>
Thu Dec 22 11:08:25 2016 S=0.44 Km/hr
</name>
<styleUrl>
#styleMap_TLP_Normal
</styleUrl>
<Point>
<coordinates>
-64.9560699,-10.8524027,164.79
</coordinates>
</Point>
</Placemark>
<Placemark>
<name>
Thu Dec 22 11:08:35 2016 S=0.48 Km/hr
</name>
<styleUrl>
#styleMap_TLP_Normal
</styleUrl>
<Point>
<coordinates>
-64.9560699,-10.8524036,162.88
</coordinates>
</Point>
</Placemark>
<Placemark>
<name>
Thu Dec 22 11:08:45 2016 S=0.35 Km/hr
</name>
<styleUrl>
#styleMap_TLP_Normal
</styleUrl>
<Point>
<coordinates>
-64.9560776,-10.8524084,161.24
</coordinates>
</Point>
</Placemark>
<Placemark>
<name>
Thu Dec 22 11:08:55 2016 S=0.21 Km/hr
</name>
<styleUrl>
#styleMap_TLP_Normal
</styleUrl>
<Point>
<coordinates>
-64.9560699,-10.8524084,159.92
</coordinates>
</Point>
</Placemark>
<Placemark>
<name>
Thu Dec 22 11:09:05 2016 S=0.75 Km/hr
</name>
<styleUrl>
#styleMap_TLP_Normal
</styleUrl>
<Point>
<coordinates>
-64.9560623,-10.8524094,158.97
</coordinates>
</Point>
</Placemark>
<Placemark>
<name>
Thu Dec 22 11:09:15 2016 S=0.10 Km/hr
</name>
<styleUrl>
#styleMap_TLP_Normal
</styleUrl>
<Point>
<coordinates>
-64.9560547,-10.8524160,157.92
</coordinates>
</Point>
</Placemark>
<Placemark>
<name>
Thu Dec 22 11:09:25 2016 S=1.29 Km/hr
</name>
<styleUrl>
#styleMap_TLP_Normal
</styleUrl>
<Point>
<coordinates>
-64.9561005,-10.8524017,158.64
</coordinates>
</Point>
</Placemark>
<Placemark>
<name>
Thu Dec 22 11:09:35 2016 S=0.37 Km/hr
</name>
<styleUrl>
#styleMap_TLP_Normal
</styleUrl>
<Point>
<coordinates>
-64.9561005,-10.8523865,160.38
</coordinates>
</Point>
</Placemark>
<Placemark>
<name>
Thu Dec 22 11:09:45 2016 S=0.39 Km/hr
</name>
<styleUrl>
#styleMap_TLP_Normal
</styleUrl>
<Point>
<coordinates>
-64.9561005,-10.8523760,161.26
</coordinates>
</Point>
</Placemark>
<Placemark>
<name>
Thu Dec 22 11:09:55 2016 S=0.59 Km/hr
</name>
<styleUrl>
#styleMap_TLP_Normal
</styleUrl>
<Point>
<coordinates>
-64.9561005,-10.8523655,162.95
</coordinates>
</Point>
</Placemark>
<Placemark>
<name>
Thu Dec 22 11:10:05 2016 S=0.57 Km/hr
</name>
<styleUrl>
#styleMap_TLP_Normal
</styleUrl>
<Point>
<coordinates>
-64.9561005,-10.8523512,164.84
</coordinates>
</Point>
</Placemark>
<Placemark>
<name>
Thu Dec 22 11:10:15 2016 S=0.12 Km/hr
</name>
<styleUrl>
#styleMap_TLP_Normal
</styleUrl>
<Point>
<coordinates>
-64.9561081,-10.8523474,167.13
</coordinates>
</Point>
</Placemark>
<Placemark>
<name>
Thu Dec 22 11:10:25 2016 S=0.43 Km/hr
</name>
<styleUrl>
#styleMap_TLP_Normal
</styleUrl>
<Point>
<coordinates>
-64.9561157,-10.8523512,168.92
</coordinates>
</Point>
</Placemark>
<Placemark>
<name>
Thu Dec 22 11:10:35 2016 S=1.24 Km/hr
</name>
<styleUrl>
#styleMap_TLP_Normal
</styleUrl>
<Point>
<coordinates>
-64.9561310,-10.8524237,168.64
</coordinates>
</Point>
</Placemark>
<Placemark>
<name>
Thu Dec 22 11:10:45 2016 S=0.45 Km/hr
</name>
<styleUrl>
#styleMap_TLP_Normal
</styleUrl>
<Point>
<coordinates>
-64.9561081,-10.8524370,168.32
</coordinates>
</Point>
</Placemark>
<Placemark>
<name>
Thu Dec 22 11:10:55 2016 S=1.06 Km/hr
</name>
<styleUrl>
#styleMap_TLP_Normal
</styleUrl>
<Point>
<coordinates>
-64.9560776,-10.8523874,167.20
</coordinates>
</Point>
</Placemark>
<Placemark>
<name>
Thu Dec 22 11:11:05 2016 S=1.02 Km/hr
</name>
<styleUrl>
#styleMap_TLP_Normal
</styleUrl>
<Point>
<coordinates>
-64.9560547,-10.8523693,165.20
</coordinates>
</Point>
</Placemark>
<Placemark>
<name>
Thu Dec 22 11:11:15 2016 S=0.60 Km/hr
</name>
<styleUrl>
#styleMap_TLP_Normal
</styleUrl>
<Point>
<coordinates>
-64.9560318,-10.8523674,164.45
</coordinates>
</Point>
</Placemark>
<Placemark>
<name>
Thu Dec 22 11:11:25 2016 S=0.59 Km/hr
</name>
<styleUrl>
#styleMap_TLP_Normal
</styleUrl>
<Point>
<coordinates>
-64.9560318,-10.8523836,163.59
</coordinates>
</Point>
</Placemark>
<Placemark>
<name>
Thu Dec 22 11:11:35 2016 S=0.84 Km/hr
</name>
<styleUrl>
#styleMap_TLP_Normal
</styleUrl>
<Point>
<coordinates>
-64.9560165,-10.8523884,162.62
</coordinates>
</Point>
</Placemark>
<Placemark>
<name>
Thu Dec 22 11:11:45 2016 S=0.68 Km/hr
</name>
<styleUrl>
#styleMap_TLP_Normal
</styleUrl>
<Point>
<coordinates>
-64.9560089,-10.8523817,161.72
</coordinates>
</Point>
</Placemark>
<Placemark>
<name>
Thu Dec 22 11:11:55 2016 S=0.90 Km/hr
</name>
<styleUrl>
#styleMap_TLP_Normal
</styleUrl>
<Point>
<coordinates>
-64.9560394,-10.8523779,160.84
</coordinates>
</Point>
</Placemark>
<Placemark>
<name>
Thu Dec 22 11:12:05 2016 S=0.65 Km/hr
</name>
<styleUrl>
#styleMap_TLP_Normal
</styleUrl>
<Point>
<coordinates>
-64.9560547,-10.8523769,159.54
</coordinates>
</Point>
</Placemark>
<Placemark>
<name>
Thu Dec 22 11:12:15 2016 S=0.72 Km/hr
</name>
<styleUrl>
#styleMap_TLP_Normal
</styleUrl>
<Point>
<coordinates>
-64.9560623,-10.8523903,158.26
</coordinates>
</Point>
</Placemark>
<Placemark>
<name>
Thu Dec 22 11:12:25 2016 S=0.37 Km/hr
</name>
<styleUrl>
#styleMap_TLP_Normal
</styleUrl>
<Point>
<coordinates>
-64.9560699,-10.8523970,156.27
</coordinates>
</Point>
</Placemark>
<Placemark>
<name>
Thu Dec 22 11:12:35 2016 S=1.53 Km/hr
</name>
<styleUrl>
#styleMap_TLP_Normal
</styleUrl>
<Point>
<coordinates>
-64.9560242,-10.8524342,153.00
</coordinates>
</Point>
</Placemark>
<Placemark>
<name>
Thu Dec 22 11:12:45 2016 S=0.92 Km/hr
</name>
<styleUrl>
#styleMap_TLP_Normal
</styleUrl>
<Point>
<coordinates>
-64.9560089,-10.8524523,151.54
</coordinates>
</Point>
</Placemark>
<Placemark>
<name>
Thu Dec 22 11:12:55 2016 S=0.54 Km/hr
</name>
<styleUrl>
#styleMap_TLP_Normal
</styleUrl>
<Point>
<coordinates>
-64.9560165,-10.8524666,149.27
</coordinates>
</Point>
</Placemark>
<Placemark>
<name>
Thu Dec 22 11:13:05 2016 S=0.15 Km/hr
</name>
<styleUrl>
#styleMap_TLP_Normal
</styleUrl>
<Point>
<coordinates>
-64.9560242,-10.8524752,147.37
</coordinates>
</Point>
</Placemark>
<Placemark>
<name>
Thu Dec 22 11:13:15 2016 S=0.68 Km/hr
</name>
<styleUrl>
#styleMap_TLP_Normal
</styleUrl>
<Point>
<coordinates>
-64.9560318,-10.8524723,146.06
</coordinates>
</Point>
</Placemark>
<Placemark>
<name>
Thu Dec 22 11:13:25 2016 S=1.21 Km/hr
</name>
<styleUrl>
#styleMap_TLP_Normal
</styleUrl>
<Point>
<coordinates>
-64.9560776,-10.8524933,145.15
</coordinates>
</Point>
</Placemark>
<Placemark>
<name>
Thu Dec 22 11:13:35 2016 S=1.75 Km/hr
</name>
<styleUrl>
#styleMap_TLP_Normal
</styleUrl>
<Point>
<coordinates>
-64.9560776,-10.8525581,144.33
</coordinates>
</Point>
</Placemark>
<Placemark>
<name>
Thu Dec 22 11:13:45 2016 S=1.70 Km/hr
</name>
<styleUrl>
#styleMap_TLP_Normal
</styleUrl>
<Point>
<coordinates>
-64.9560471,-10.8526144,143.65
</coordinates>
</Point>
</Placemark>
<Placemark>
<name>
Thu Dec 22 11:13:55 2016 S=1.48 Km/hr
</name>
<styleUrl>
#styleMap_TLP_Normal
</styleUrl>
<Point>
<coordinates>
-64.9560394,-10.8526669,142.89
</coordinates>
</Point>
</Placemark>
<Placemark>
<name>
Thu Dec 22 11:14:05 2016 S=1.89 Km/hr
</name>
<styleUrl>
#styleMap_TLP_Normal
</styleUrl>
<Point>
<coordinates>
-64.9561081,-10.8527298,141.71
</coordinates>
</Point>
</Placemark>
<Placemark>
<name>
Thu Dec 22 11:14:15 2016 S=2.17 Km/hr
</name>
<styleUrl>
#styleMap_TLP_Normal
</styleUrl>
<Point>
<coordinates>
-64.9561691,-10.8527956,140.65
</coordinates>
</Point>
</Placemark>
<Placemark>
<name>
Thu Dec 22 11:14:25 2016 S=1.22 Km/hr
</name>
<styleUrl>
#styleMap_TLP_Normal
</styleUrl>
<Point>
<coordinates>
-64.9561691,-10.8528404,139.74
</coordinates>
</Point>
</Placemark>
<Placemark>
<name>
Thu Dec 22 11:14:35 2016 S=1.53 Km/hr
</name>
<styleUrl>
#styleMap_TLP_Normal
</styleUrl>
<Point>
<coordinates>
-64.9561691,-10.8528938,139.10
</coordinates>
</Point>
</Placemark>
<Placemark>
<name>
Thu Dec 22 11:14:45 2016 S=1.59 Km/hr
</name>
<styleUrl>
#styleMap_TLP_Normal
</styleUrl>
<Point>
<coordinates>
-64.9561462,-10.8529491,138.88
</coordinates>
</Point>
</Placemark>
<Placemark>
<name>
Thu Dec 22 11:14:55 2016 S=2.18 Km/hr
</name>
<styleUrl>
#styleMap_TLP_Normal
</styleUrl>
<Point>
<coordinates>
-64.9561005,-10.8530188,139.52
</coordinates>
</Point>
</Placemark>
<Placemark>
<name>
Thu Dec 22 11:15:05 2016 S=2.07 Km/hr
</name>
<styleUrl>
#styleMap_TLP_Normal
</styleUrl>
<Point>
<coordinates>
-64.9560852,-10.8531017,139.16
</coordinates>
</Point>
</Placemark>
<Placemark>
<name>
Thu Dec 22 11:15:15 2016 S=2.13 Km/hr
</name>
<styleUrl>
#styleMap_TLP_Normal
</styleUrl>
<Point>
<coordinates>
-64.9561005,-10.8532019,138.86
</coordinates>
</Point>
</Placemark>
<Placemark>
<name>
Thu Dec 22 11:15:25 2016 S=1.80 Km/hr
</name>
<styleUrl>
#styleMap_TLP_Normal
</styleUrl>
<Point>
<coordinates>
-64.9561157,-10.8532810,138.41
</coordinates>
</Point>
</Placemark>
<Placemark>
<name>
Thu Dec 22 11:15:35 2016 S=2.41 Km/hr
</name>
<styleUrl>
#styleMap_TLP_Normal
</styleUrl>
<Point>
<coordinates>
-64.9560776,-10.8533573,139.23
</coordinates>
</Point>
</Placemark>
<Placemark>
<name>
Thu Dec 22 11:15:45 2016 S=1.87 Km/hr
</name>
<styleUrl>
#styleMap_TLP_Normal
</styleUrl>
<Point>
<coordinates>
-64.9560318,-10.8534279,139.43
</coordinates>
</Point>
</Placemark>
<Placemark>
<name>
Thu Dec 22 11:15:55 2016 S=1.57 Km/hr
</name>
<styleUrl>
#styleMap_TLP_Normal
</styleUrl>
<Point>
<coordinates>
-64.9560165,-10.8534946,140.05
</coordinates>
</Point>
</Placemark>
<Placemark>
<name>
Thu Dec 22 11:16:05 2016 S=1.68 Km/hr
</name>
<styleUrl>
#styleMap_TLP_Normal
</styleUrl>
<Point>
<coordinates>
-64.9560089,-10.8535585,140.03
</coordinates>
</Point>
</Placemark>
<Placemark>
<name>
Thu Dec 22 11:16:15 2016 S=1.45 Km/hr
</name>
<styleUrl>
#styleMap_TLP_Normal
</styleUrl>
<Point>
<coordinates>
-64.9559937,-10.8535910,140.04
</coordinates>
</Point>
</Placemark>
<Placemark>
<name>
Thu Dec 22 11:16:25 2016 S=0.75 Km/hr
</name>
<styleUrl>
#styleMap_TLP_Normal
</styleUrl>
<Point>
<coordinates>
-64.9559784,-10.8535700,139.75
</coordinates>
</Point>
</Placemark>
<Placemark>
<name>
Thu Dec 22 11:16:35 2016 S=1.20 Km/hr
</name>
<styleUrl>
#styleMap_TLP_Normal
</styleUrl>
<Point>
<coordinates>
-64.9559784,-10.8535929,139.48
</coordinates>
</Point>
</Placemark>
<Placemark>
<name>
Thu Dec 22 11:16:45 2016 S=1.01 Km/hr
</name>
<styleUrl>
#styleMap_TLP_Normal
</styleUrl>
<Point>
<coordinates>
-64.9560013,-10.8536148,139.51
</coordinates>
</Point>
</Placemark>
<Placemark>
<name>
Thu Dec 22 11:16:55 2016 S=1.01 Km/hr
</name>
<styleUrl>
#styleMap_TLP_Normal
</styleUrl>
<Point>
<coordinates>
-64.9560013,-10.8536339,139.25
</coordinates>
</Point>
</Placemark>
<Placemark>
<name>
Thu Dec 22 11:17:05 2016 S=1.02 Km/hr
</name>
<styleUrl>
#styleMap_TLP_Normal
</styleUrl>
<Point>
<coordinates>
-64.9560089,-10.8536654,139.31
</coordinates>
</Point>
</Placemark>
<Placemark>
<name>
Thu Dec 22 11:17:15 2016 S=1.87 Km/hr
</name>
<styleUrl>
#styleMap_TLP_Normal
</styleUrl>
<Point>
<coordinates>
-64.9559937,-10.8537207,140.61
</coordinates>
</Point>
</Placemark>
<Placemark>
<name>
Thu Dec 22 11:17:25 2016 S=1.42 Km/hr
</name>
<styleUrl>
#styleMap_TLP_Normal
</styleUrl>
<Point>
<coordinates>
-64.9560165,-10.8538208,141.97
</coordinates>
</Point>
</Placemark>
<Placemark>
<name>
Thu Dec 22 11:17:35 2016 S=1.81 Km/hr
</name>
<styleUrl>
#styleMap_TLP_Normal
</styleUrl>
<Point>
<coordinates>
-64.9560089,-10.8538914,143.22
</coordinates>
</Point>
</Placemark>
<Placemark>
<name>
Thu Dec 22 11:17:45 2016 S=2.17 Km/hr
</name>
<styleUrl>
#styleMap_TLP_Normal
</styleUrl>
<Point>
<coordinates>
-64.9560165,-10.8539829,144.24
</coordinates>
</Point>
</Placemark>
<Placemark>
<name>
Thu Dec 22 11:17:55 2016 S=1.56 Km/hr
</name>
<styleUrl>
#styleMap_TLP_Normal
</styleUrl>
<Point>
<coordinates>
-64.9559937,-10.8540049,144.91
</coordinates>
</Point>
</Placemark>
<Placemark>
<name>
Thu Dec 22 11:18:05 2016 S=0.94 Km/hr
</name>
<styleUrl>
#styleMap_TLP_Finish
</styleUrl>
<Point>
<coordinates>
-64.9559784,-10.8540306,145.35
</coordinates>
</Point>
</Placemark>
</Folder>
</Document>
</kml>
