# Supplementary material for: Lévy foraging patterns of rural humans
Source: PLoS One. 2018 Jun 18;13(6):e0199099. doi: 10.1371/journal.pone.0199099 (PMC6005560; doi:10.1371/journal.pone.0199099)
Supplement: S4 File — (ZIP) [file pone.0199099.s004.zip › 06Holux_M-241_Start_20161222-083235_Finish_20161222-111805.txt]

-64.9662704	-10.8525620	138.04	Thu Dec 22 10:32:35 2016
-64.9660034	-10.8526039	143.75	Thu Dec 22 10:32:45 2016
-64.9658508	-10.8525963	146.71	Thu Dec 22 10:32:55 2016
-64.9658203	-10.8525934	149.98	Thu Dec 22 10:33:05 2016
-64.9658203	-10.8525925	150.47	Thu Dec 22 10:33:15 2016
-64.9657974	-10.8526211	150.34	Thu Dec 22 10:33:25 2016
-64.9657440	-10.8526230	149.84	Thu Dec 22 10:33:35 2016
-64.9656067	-10.8526449	149.35	Thu Dec 22 10:33:45 2016
-64.9655228	-10.8526669	147.79	Thu Dec 22 10:33:55 2016
-64.9654770	-10.8526659	148.07	Thu Dec 22 10:34:05 2016
-64.9654160	-10.8526764	147.79	Thu Dec 22 10:34:15 2016
-64.9653473	-10.8527031	147.30	Thu Dec 22 10:34:25 2016
-64.9653015	-10.8527031	147.39	Thu Dec 22 10:34:35 2016
-64.9652634	-10.8527088	146.80	Thu Dec 22 10:34:45 2016
-64.9652252	-10.8527155	147.10	Thu Dec 22 10:34:55 2016
-64.9651260	-10.8527412	146.40	Thu Dec 22 10:35:05 2016
-64.9649582	-10.8527489	147.43	Thu Dec 22 10:35:15 2016
-64.9648514	-10.8527908	148.79	Thu Dec 22 10:35:25 2016
-64.9647827	-10.8528318	149.46	Thu Dec 22 10:35:35 2016
-64.9647064	-10.8528500	149.47	Thu Dec 22 10:35:45 2016
-64.9645081	-10.8528366	150.64	Thu Dec 22 10:35:55 2016
-64.9643326	-10.8528633	150.43	Thu Dec 22 10:36:05 2016
-64.9642868	-10.8528652	150.20	Thu Dec 22 10:36:15 2016
-64.9643250	-10.8528872	150.91	Thu Dec 22 10:36:25 2016
-64.9643784	-10.8529701	151.69	Thu Dec 22 10:36:35 2016
-64.9644318	-10.8530016	150.83	Thu Dec 22 10:36:45 2016
-64.9644318	-10.8530674	150.34	Thu Dec 22 10:36:55 2016
-64.9644012	-10.8531294	149.46	Thu Dec 22 10:37:05 2016
-64.9644470	-10.8531065	148.48	Thu Dec 22 10:37:15 2016
-64.9644394	-10.8531599	146.82	Thu Dec 22 10:37:25 2016
-64.9644775	-10.8531628	146.59	Thu Dec 22 10:37:35 2016
-64.9645996	-10.8531475	144.07	Thu Dec 22 10:37:45 2016
-64.9645920	-10.8531399	143.19	Thu Dec 22 10:37:55 2016
-64.9645920	-10.8531227	143.20	Thu Dec 22 10:38:05 2016
-64.9645920	-10.8530970	143.14	Thu Dec 22 10:38:15 2016
-64.9644699	-10.8530807	141.08	Thu Dec 22 10:38:25 2016
-64.9644775	-10.8530722	140.98	Thu Dec 22 10:38:35 2016
-64.9645081	-10.8530750	139.45	Thu Dec 22 10:38:45 2016
-64.9644775	-10.8530874	137.46	Thu Dec 22 10:38:55 2016
-64.9644775	-10.8531322	137.50	Thu Dec 22 10:39:05 2016
-64.9645233	-10.8531389	137.23	Thu Dec 22 10:39:15 2016
-64.9645157	-10.8530970	137.02	Thu Dec 22 10:39:25 2016
-64.9644775	-10.8530359	136.52	Thu Dec 22 10:39:35 2016
-64.9643555	-10.8529692	136.93	Thu Dec 22 10:39:45 2016
-64.9643097	-10.8528957	136.81	Thu Dec 22 10:39:55 2016
-64.9642944	-10.8528872	136.91	Thu Dec 22 10:40:05 2016
-64.9642487	-10.8528728	137.58	Thu Dec 22 10:40:15 2016
-64.9643097	-10.8528719	138.26	Thu Dec 22 10:40:25 2016
-64.9643326	-10.8528652	137.08	Thu Dec 22 10:40:35 2016
-64.9642868	-10.8529053	137.29	Thu Dec 22 10:40:45 2016
-64.9641495	-10.8529358	137.05	Thu Dec 22 10:40:55 2016
-64.9641266	-10.8529606	137.81	Thu Dec 22 10:41:05 2016
-64.9640503	-10.8529778	136.02	Thu Dec 22 10:41:15 2016
-64.9640427	-10.8529444	136.23	Thu Dec 22 10:41:25 2016
-64.9638977	-10.8529224	137.36	Thu Dec 22 10:41:35 2016
-64.9638290	-10.8529720	138.00	Thu Dec 22 10:41:45 2016
-64.9637527	-10.8529730	138.16	Thu Dec 22 10:41:55 2016
-64.9637451	-10.8529358	136.22	Thu Dec 22 10:42:05 2016
-64.9637451	-10.8528748	134.39	Thu Dec 22 10:42:15 2016
-64.9637451	-10.8528166	130.25	Thu Dec 22 10:42:25 2016
-64.9637833	-10.8527231	126.95	Thu Dec 22 10:42:35 2016
-64.9637985	-10.8526525	124.69	Thu Dec 22 10:42:45 2016
-64.9637299	-10.8526478	121.34	Thu Dec 22 10:42:55 2016
-64.9637070	-10.8526287	118.22	Thu Dec 22 10:43:05 2016
-64.9636612	-10.8525982	118.16	Thu Dec 22 10:43:15 2016
-64.9636383	-10.8525848	117.75	Thu Dec 22 10:43:25 2016
-64.9636230	-10.8525562	117.23	Thu Dec 22 10:43:35 2016
-64.9637375	-10.8525038	115.87	Thu Dec 22 10:43:45 2016
-64.9638519	-10.8524628	112.28	Thu Dec 22 10:43:55 2016
-64.9639359	-10.8524113	110.17	Thu Dec 22 10:44:05 2016
-64.9639816	-10.8524008	109.28	Thu Dec 22 10:44:15 2016
-64.9639816	-10.8523426	108.99	Thu Dec 22 10:44:25 2016
-64.9640656	-10.8523235	107.39	Thu Dec 22 10:44:35 2016
-64.9640427	-10.8522606	104.94	Thu Dec 22 10:44:45 2016
-64.9639282	-10.8522339	106.32	Thu Dec 22 10:44:55 2016
-64.9639053	-10.8522196	104.19	Thu Dec 22 10:45:05 2016
-64.9638748	-10.8522253	103.66	Thu Dec 22 10:45:15 2016
-64.9638519	-10.8522339	103.59	Thu Dec 22 10:45:25 2016
-64.9637527	-10.8522272	101.18	Thu Dec 22 10:45:35 2016
-64.9636688	-10.8522177	98.25	Thu Dec 22 10:45:45 2016
-64.9636307	-10.8522968	97.49	Thu Dec 22 10:45:55 2016
-64.9636536	-10.8523054	97.70	Thu Dec 22 10:46:05 2016
-64.9636612	-10.8523436	98.08	Thu Dec 22 10:46:15 2016
-64.9636688	-10.8523769	99.40	Thu Dec 22 10:46:25 2016
-64.9636612	-10.8523798	105.17	Thu Dec 22 10:46:35 2016
-64.9636612	-10.8523798	105.23	Thu Dec 22 10:46:45 2016
-64.9636230	-10.8523941	110.23	Thu Dec 22 10:46:55 2016
-64.9636002	-10.8523760	111.95	Thu Dec 22 10:47:05 2016
-64.9636002	-10.8523397	114.17	Thu Dec 22 10:47:15 2016
-64.9636078	-10.8523340	114.19	Thu Dec 22 10:47:25 2016
-64.9636154	-10.8523121	114.39	Thu Dec 22 10:47:35 2016
-64.9636154	-10.8523197	114.62	Thu Dec 22 10:47:45 2016
-64.9636078	-10.8523035	115.62	Thu Dec 22 10:47:55 2016
-64.9635620	-10.8523102	116.20	Thu Dec 22 10:48:05 2016
-64.9635315	-10.8523197	116.80	Thu Dec 22 10:48:15 2016
-64.9635544	-10.8523407	117.16	Thu Dec 22 10:48:25 2016
-64.9635468	-10.8523998	119.03	Thu Dec 22 10:48:35 2016
-64.9635696	-10.8523712	120.89	Thu Dec 22 10:48:45 2016
-64.9635925	-10.8523560	121.31	Thu Dec 22 10:48:55 2016
-64.9636002	-10.8522806	122.81	Thu Dec 22 10:49:05 2016
-64.9636002	-10.8522444	123.94	Thu Dec 22 10:49:15 2016
-64.9636154	-10.8522501	123.97	Thu Dec 22 10:49:25 2016
-64.9636078	-10.8522511	123.99	Thu Dec 22 10:49:35 2016
-64.9636154	-10.8522730	124.06	Thu Dec 22 10:49:45 2016
-64.9635696	-10.8523388	125.12	Thu Dec 22 10:49:55 2016
-64.9635696	-10.8523884	131.53	Thu Dec 22 10:50:05 2016
-64.9635696	-10.8524752	133.58	Thu Dec 22 10:50:15 2016
-64.9635696	-10.8524952	136.09	Thu Dec 22 10:50:25 2016
-64.9636078	-10.8525858	139.10	Thu Dec 22 10:50:35 2016
-64.9635925	-10.8527040	142.00	Thu Dec 22 10:50:45 2016
-64.9636002	-10.8527689	144.52	Thu Dec 22 10:50:55 2016
-64.9636536	-10.8528051	146.89	Thu Dec 22 10:51:05 2016
-64.9637299	-10.8528433	150.73	Thu Dec 22 10:51:15 2016
-64.9637527	-10.8528605	151.69	Thu Dec 22 10:51:25 2016
-64.9637833	-10.8528938	151.91	Thu Dec 22 10:51:35 2016
-64.9637909	-10.8529406	152.12	Thu Dec 22 10:51:45 2016
-64.9638214	-10.8529911	154.16	Thu Dec 22 10:51:55 2016
-64.9638138	-10.8530188	154.63	Thu Dec 22 10:52:05 2016
-64.9638214	-10.8530245	155.16	Thu Dec 22 10:52:15 2016
-64.9638290	-10.8530407	155.37	Thu Dec 22 10:52:25 2016
-64.9638214	-10.8530312	155.47	Thu Dec 22 10:52:35 2016
-64.9638062	-10.8530331	155.40	Thu Dec 22 10:52:45 2016
-64.9637146	-10.8530397	155.47	Thu Dec 22 10:52:55 2016
-64.9636002	-10.8530521	155.52	Thu Dec 22 10:53:05 2016
-64.9634705	-10.8530388	155.62	Thu Dec 22 10:53:15 2016
-64.9633636	-10.8530331	155.65	Thu Dec 22 10:53:25 2016
-64.9632797	-10.8530836	155.61	Thu Dec 22 10:53:35 2016
-64.9631653	-10.8531170	155.48	Thu Dec 22 10:53:45 2016
-64.9631348	-10.8530903	156.37	Thu Dec 22 10:53:55 2016
-64.9630966	-10.8531208	156.86	Thu Dec 22 10:54:05 2016
-64.9630356	-10.8531017	157.48	Thu Dec 22 10:54:15 2016
-64.9629593	-10.8531361	157.96	Thu Dec 22 10:54:25 2016
-64.9628754	-10.8531256	157.95	Thu Dec 22 10:54:35 2016
-64.9627533	-10.8531151	157.42	Thu Dec 22 10:54:45 2016
-64.9626846	-10.8531761	157.72	Thu Dec 22 10:54:55 2016
-64.9626160	-10.8531780	158.25	Thu Dec 22 10:55:05 2016
-64.9625778	-10.8532028	158.28	Thu Dec 22 10:55:15 2016
-64.9624939	-10.8532572	158.57	Thu Dec 22 10:55:25 2016
-64.9623718	-10.8532515	158.95	Thu Dec 22 10:55:35 2016
-64.9622498	-10.8532372	159.05	Thu Dec 22 10:55:45 2016
-64.9621582	-10.8532600	158.04	Thu Dec 22 10:55:55 2016
-64.9620743	-10.8532982	157.85	Thu Dec 22 10:56:05 2016
-64.9619751	-10.8532648	158.47	Thu Dec 22 10:56:15 2016
-64.9618225	-10.8533106	158.90	Thu Dec 22 10:56:25 2016
-64.9617615	-10.8533211	159.28	Thu Dec 22 10:56:35 2016
-64.9616470	-10.8533077	160.05	Thu Dec 22 10:56:45 2016
-64.9615479	-10.8533001	160.81	Thu Dec 22 10:56:55 2016
-64.9614334	-10.8533344	161.14	Thu Dec 22 10:57:05 2016
-64.9613266	-10.8533649	160.96	Thu Dec 22 10:57:15 2016
-64.9612350	-10.8534088	160.84	Thu Dec 22 10:57:25 2016
-64.9611282	-10.8534098	160.74	Thu Dec 22 10:57:35 2016
-64.9610748	-10.8534288	161.43	Thu Dec 22 10:57:45 2016
-64.9609833	-10.8534365	162.22	Thu Dec 22 10:57:55 2016
-64.9609070	-10.8534374	162.84	Thu Dec 22 10:58:05 2016
-64.9608383	-10.8534536	162.79	Thu Dec 22 10:58:15 2016
-64.9607773	-10.8534517	162.95	Thu Dec 22 10:58:25 2016
-64.9607391	-10.8534660	163.54	Thu Dec 22 10:58:35 2016
-64.9607010	-10.8535252	163.63	Thu Dec 22 10:58:45 2016
-64.9606781	-10.8535213	163.83	Thu Dec 22 10:58:55 2016
-64.9607010	-10.8535261	164.18	Thu Dec 22 10:59:05 2016
-64.9606628	-10.8536043	164.17	Thu Dec 22 10:59:15 2016
-64.9605331	-10.8536720	163.85	Thu Dec 22 10:59:25 2016
-64.9603806	-10.8537197	164.73	Thu Dec 22 10:59:35 2016
-64.9602890	-10.8538151	165.49	Thu Dec 22 10:59:45 2016
-64.9601898	-10.8538952	165.98	Thu Dec 22 10:59:55 2016
-64.9602127	-10.8539400	166.13	Thu Dec 22 11:00:05 2016
-64.9601898	-10.8539858	165.53	Thu Dec 22 11:00:15 2016
-64.9601746	-10.8540583	166.44	Thu Dec 22 11:00:25 2016
-64.9601746	-10.8541346	165.66	Thu Dec 22 11:00:35 2016
-64.9601212	-10.8541918	165.57	Thu Dec 22 11:00:45 2016
-64.9601288	-10.8542271	165.76	Thu Dec 22 11:00:55 2016
-64.9601212	-10.8543558	165.66	Thu Dec 22 11:01:05 2016
-64.9601135	-10.8543968	165.78	Thu Dec 22 11:01:15 2016
-64.9600983	-10.8544254	166.74	Thu Dec 22 11:01:25 2016
-64.9601059	-10.8544521	167.40	Thu Dec 22 11:01:35 2016
-64.9600296	-10.8545666	167.42	Thu Dec 22 11:01:45 2016
-64.9599152	-10.8545942	166.89	Thu Dec 22 11:01:55 2016
-64.9599152	-10.8545980	167.38	Thu Dec 22 11:02:05 2016
-64.9598923	-10.8546371	167.91	Thu Dec 22 11:02:15 2016
-64.9599380	-10.8546743	167.64	Thu Dec 22 11:02:25 2016
-64.9599838	-10.8546562	168.13	Thu Dec 22 11:02:35 2016
-64.9599838	-10.8547230	168.40	Thu Dec 22 11:02:45 2016
-64.9599304	-10.8548098	166.65	Thu Dec 22 11:02:55 2016
-64.9599380	-10.8548288	165.62	Thu Dec 22 11:03:05 2016
-64.9599304	-10.8547935	165.95	Thu Dec 22 11:03:15 2016
-64.9598923	-10.8547411	166.49	Thu Dec 22 11:03:25 2016
-64.9598694	-10.8547182	166.90	Thu Dec 22 11:03:35 2016
-64.9598923	-10.8546581	167.71	Thu Dec 22 11:03:45 2016
-64.9598618	-10.8545809	169.07	Thu Dec 22 11:03:55 2016
-64.9597778	-10.8547230	169.07	Thu Dec 22 11:04:05 2016
-64.9598007	-10.8548117	167.01	Thu Dec 22 11:04:15 2016
-64.9598389	-10.8547983	168.21	Thu Dec 22 11:04:25 2016
-64.9598312	-10.8548212	168.18	Thu Dec 22 11:04:35 2016
-64.9598389	-10.8548527	168.21	Thu Dec 22 11:04:45 2016
-64.9599380	-10.8548460	168.36	Thu Dec 22 11:04:55 2016
-64.9599304	-10.8547840	168.79	Thu Dec 22 11:05:05 2016
-64.9598923	-10.8547153	169.09	Thu Dec 22 11:05:15 2016
-64.9598999	-10.8546658	169.43	Thu Dec 22 11:05:25 2016
-64.9598770	-10.8546200	170.01	Thu Dec 22 11:05:35 2016
-64.9598465	-10.8546352	170.24	Thu Dec 22 11:05:45 2016
-64.9598465	-10.8546648	170.38	Thu Dec 22 11:05:55 2016
-64.9598312	-10.8546877	170.96	Thu Dec 22 11:06:05 2016
-64.9597855	-10.8547230	171.25	Thu Dec 22 11:06:15 2016
-64.9597855	-10.8547449	170.92	Thu Dec 22 11:06:25 2016
-64.9598312	-10.8547525	171.03	Thu Dec 22 11:06:35 2016
-64.9598770	-10.8548079	170.73	Thu Dec 22 11:06:45 2016
-64.9598770	-10.8548164	171.02	Thu Dec 22 11:06:55 2016
-64.9599228	-10.8548412	170.74	Thu Dec 22 11:07:05 2016
-64.9600220	-10.8548307	170.60	Thu Dec 22 11:07:15 2016
-64.9600830	-10.8547783	170.51	Thu Dec 22 11:07:25 2016
-64.9601593	-10.8548250	170.79	Thu Dec 22 11:07:35 2016
-64.9602356	-10.8548775	171.00	Thu Dec 22 11:07:45 2016
-64.9602890	-10.8549328	170.95	Thu Dec 22 11:07:55 2016
-64.9602509	-10.8549347	170.60	Thu Dec 22 11:08:05 2016
-64.9602890	-10.8549280	170.71	Thu Dec 22 11:08:15 2016
-64.9603119	-10.8549166	170.74	Thu Dec 22 11:08:25 2016
-64.9603424	-10.8548260	170.83	Thu Dec 22 11:08:35 2016
-64.9603806	-10.8548088	170.87	Thu Dec 22 11:08:45 2016
-64.9603729	-10.8547745	170.60	Thu Dec 22 11:08:55 2016
-64.9603882	-10.8547649	170.61	Thu Dec 22 11:09:05 2016
-64.9603806	-10.8548098	170.29	Thu Dec 22 11:09:15 2016
-64.9603806	-10.8548460	170.22	Thu Dec 22 11:09:25 2016
-64.9603958	-10.8548403	170.23	Thu Dec 22 11:09:35 2016
-64.9604034	-10.8548470	170.46	Thu Dec 22 11:09:45 2016
-64.9604416	-10.8548470	170.47	Thu Dec 22 11:09:55 2016
-64.9604416	-10.8548164	171.01	Thu Dec 22 11:10:05 2016
-64.9604721	-10.8547773	171.72	Thu Dec 22 11:10:15 2016
-64.9604721	-10.8547411	172.74	Thu Dec 22 11:10:25 2016
-64.9604645	-10.8547487	172.77	Thu Dec 22 11:10:35 2016
-64.9604340	-10.8548374	173.29	Thu Dec 22 11:10:45 2016
-64.9604416	-10.8548994	173.63	Thu Dec 22 11:10:55 2016
-64.9604416	-10.8549194	173.36	Thu Dec 22 11:11:05 2016
-64.9604416	-10.8549118	173.39	Thu Dec 22 11:11:15 2016
-64.9604263	-10.8549385	173.45	Thu Dec 22 11:11:25 2016
-64.9603882	-10.8549309	173.18	Thu Dec 22 11:11:35 2016
-64.9603882	-10.8549414	173.21	Thu Dec 22 11:11:45 2016
-64.9603348	-10.8549395	172.02	Thu Dec 22 11:11:55 2016
-64.9603119	-10.8549280	172.12	Thu Dec 22 11:12:05 2016
-64.9603271	-10.8549280	172.11	Thu Dec 22 11:12:15 2016
-64.9603348	-10.8549089	172.02	Thu Dec 22 11:12:25 2016
-64.9603424	-10.8548956	172.05	Thu Dec 22 11:12:35 2016
-64.9603271	-10.8548822	172.19	Thu Dec 22 11:12:45 2016
-64.9603195	-10.8548622	172.07	Thu Dec 22 11:12:55 2016
-64.9603271	-10.8548594	172.10	Thu Dec 22 11:13:05 2016
-64.9603195	-10.8548470	172.26	Thu Dec 22 11:13:15 2016
-64.9603195	-10.8548422	172.29	Thu Dec 22 11:13:25 2016
-64.9603348	-10.8548393	172.14	Thu Dec 22 11:13:35 2016
-64.9603500	-10.8548851	172.08	Thu Dec 22 11:13:45 2016
-64.9603882	-10.8548880	172.02	Thu Dec 22 11:13:55 2016
-64.9603729	-10.8549051	172.50	Thu Dec 22 11:14:05 2016
-64.9603729	-10.8549042	172.52	Thu Dec 22 11:14:15 2016
-64.9603653	-10.8549080	172.51	Thu Dec 22 11:14:25 2016
-64.9603958	-10.8549099	172.53	Thu Dec 22 11:14:35 2016
-64.9604492	-10.8549280	172.79	Thu Dec 22 11:14:45 2016
-64.9604416	-10.8549099	172.32	Thu Dec 22 11:14:55 2016
-64.9604416	-10.8549061	172.34	Thu Dec 22 11:15:05 2016
-64.9604645	-10.8548708	172.62	Thu Dec 22 11:15:15 2016
-64.9604950	-10.8548708	173.05	Thu Dec 22 11:15:25 2016
-64.9604874	-10.8548784	173.04	Thu Dec 22 11:15:35 2016
-64.9604950	-10.8548765	172.98	Thu Dec 22 11:15:45 2016
-64.9604874	-10.8548717	172.93	Thu Dec 22 11:15:55 2016
-64.9604950	-10.8548765	172.95	Thu Dec 22 11:16:05 2016
-64.9604950	-10.8548765	173.04	Thu Dec 22 11:16:15 2016
-64.9605026	-10.8548956	173.67	Thu Dec 22 11:16:25 2016
-64.9604340	-10.8549042	175.64	Thu Dec 22 11:16:35 2016
-64.9604492	-10.8549185	176.40	Thu Dec 22 11:16:45 2016
-64.9604797	-10.8549166	178.38	Thu Dec 22 11:16:55 2016
-64.9604874	-10.8549242	179.07	Thu Dec 22 11:17:05 2016
-64.9604874	-10.8549232	179.12	Thu Dec 22 11:17:15 2016
-64.9604797	-10.8549213	179.03	Thu Dec 22 11:17:25 2016
-64.9604874	-10.8549213	178.60	Thu Dec 22 11:17:35 2016
-64.9604950	-10.8549261	177.58	Thu Dec 22 11:17:45 2016
-64.9604950	-10.8549318	176.89	Thu Dec 22 11:17:55 2016
-64.9604950	-10.8549328	176.52	Thu Dec 22 11:18:05 2016
-64.9605026	-10.8549232	176.01	Thu Dec 22 11:18:15 2016
-64.9605103	-10.8549128	175.57	Thu Dec 22 11:18:25 2016
-64.9605103	-10.8549109	174.79	Thu Dec 22 11:18:35 2016
-64.9604874	-10.8549128	173.87	Thu Dec 22 11:18:45 2016
-64.9604721	-10.8549194	173.11	Thu Dec 22 11:18:55 2016
-64.9604721	-10.8549204	172.58	Thu Dec 22 11:19:05 2016
-64.9604797	-10.8549156	172.26	Thu Dec 22 11:19:15 2016
-64.9604797	-10.8549137	172.21	Thu Dec 22 11:19:25 2016
-64.9604874	-10.8549204	172.35	Thu Dec 22 11:19:35 2016
-64.9605179	-10.8549242	172.32	Thu Dec 22 11:19:45 2016
-64.9605179	-10.8549299	172.26	Thu Dec 22 11:19:55 2016
-64.9605103	-10.8549433	171.95	Thu Dec 22 11:20:05 2016
-64.9605179	-10.8549643	171.63	Thu Dec 22 11:20:15 2016
-64.9605255	-10.8549795	171.38	Thu Dec 22 11:20:25 2016
-64.9605179	-10.8549709	171.25	Thu Dec 22 11:20:35 2016
-64.9605026	-10.8549080	170.36	Thu Dec 22 11:20:45 2016
-64.9604950	-10.8548603	168.85	Thu Dec 22 11:20:55 2016
-64.9604950	-10.8548574	168.53	Thu Dec 22 11:21:05 2016
-64.9605026	-10.8548584	168.21	Thu Dec 22 11:21:15 2016
-64.9605179	-10.8548536	168.04	Thu Dec 22 11:21:25 2016
-64.9605331	-10.8548527	168.10	Thu Dec 22 11:21:35 2016
-64.9605408	-10.8548574	168.08	Thu Dec 22 11:21:45 2016
-64.9605331	-10.8548641	167.66	Thu Dec 22 11:21:55 2016
-64.9605331	-10.8548746	166.80	Thu Dec 22 11:22:05 2016
-64.9605255	-10.8548737	165.46	Thu Dec 22 11:22:15 2016
-64.9605255	-10.8548679	163.87	Thu Dec 22 11:22:25 2016
-64.9605331	-10.8548756	161.98	Thu Dec 22 11:22:35 2016
-64.9605484	-10.8548832	159.91	Thu Dec 22 11:22:45 2016
-64.9605484	-10.8548870	157.90	Thu Dec 22 11:22:55 2016
-64.9605484	-10.8548689	155.93	Thu Dec 22 11:23:05 2016
-64.9605408	-10.8548508	154.24	Thu Dec 22 11:23:15 2016
-64.9605255	-10.8548508	153.16	Thu Dec 22 11:23:25 2016
-64.9605103	-10.8548546	152.38	Thu Dec 22 11:23:35 2016
-64.9604950	-10.8548641	151.69	Thu Dec 22 11:23:45 2016
-64.9604416	-10.8548784	151.87	Thu Dec 22 11:23:55 2016
-64.9604111	-10.8548832	151.58	Thu Dec 22 11:24:05 2016
-64.9603195	-10.8549004	151.57	Thu Dec 22 11:24:15 2016
-64.9602509	-10.8548336	152.43	Thu Dec 22 11:24:25 2016
-64.9601974	-10.8547983	155.34	Thu Dec 22 11:24:35 2016
-64.9601288	-10.8547726	157.51	Thu Dec 22 11:24:45 2016
-64.9600754	-10.8548212	159.56	Thu Dec 22 11:24:55 2016
-64.9600143	-10.8548269	160.05	Thu Dec 22 11:25:05 2016
-64.9599609	-10.8548374	161.79	Thu Dec 22 11:25:15 2016
-64.9599304	-10.8548479	163.84	Thu Dec 22 11:25:25 2016
-64.9599228	-10.8548651	164.42	Thu Dec 22 11:25:35 2016
-64.9599152	-10.8548803	165.13	Thu Dec 22 11:25:45 2016
-64.9599228	-10.8548956	166.02	Thu Dec 22 11:25:55 2016
-64.9599533	-10.8549089	168.43	Thu Dec 22 11:26:05 2016
-64.9599533	-10.8549089	171.29	Thu Dec 22 11:26:15 2016
-64.9599609	-10.8548985	173.41	Thu Dec 22 11:26:25 2016
-64.9599609	-10.8548975	175.73	Thu Dec 22 11:26:35 2016
-64.9599686	-10.8549061	178.29	Thu Dec 22 11:26:45 2016
-64.9599686	-10.8549099	181.48	Thu Dec 22 11:26:55 2016
-64.9599762	-10.8549013	184.68	Thu Dec 22 11:27:05 2016
-64.9599762	-10.8549004	186.70	Thu Dec 22 11:27:15 2016
-64.9599609	-10.8549013	188.47	Thu Dec 22 11:27:25 2016
-64.9599609	-10.8549023	190.46	Thu Dec 22 11:27:35 2016
-64.9599533	-10.8548994	192.40	Thu Dec 22 11:27:45 2016
-64.9599228	-10.8548832	193.89	Thu Dec 22 11:27:55 2016
-64.9599228	-10.8548555	196.10	Thu Dec 22 11:28:05 2016
-64.9599152	-10.8548527	198.05	Thu Dec 22 11:28:15 2016
-64.9599152	-10.8548574	199.63	Thu Dec 22 11:28:25 2016
-64.9599152	-10.8548536	200.56	Thu Dec 22 11:28:35 2016
-64.9599304	-10.8548508	201.21	Thu Dec 22 11:28:45 2016
-64.9599457	-10.8548450	201.92	Thu Dec 22 11:28:55 2016
-64.9599304	-10.8548059	202.24	Thu Dec 22 11:29:05 2016
-64.9598999	-10.8547421	201.94	Thu Dec 22 11:29:15 2016
-64.9599380	-10.8546495	201.79	Thu Dec 22 11:29:25 2016
-64.9599686	-10.8545666	201.77	Thu Dec 22 11:29:35 2016
-64.9600449	-10.8545151	201.23	Thu Dec 22 11:29:45 2016
-64.9600601	-10.8544683	201.23	Thu Dec 22 11:29:55 2016
-64.9600830	-10.8544178	200.80	Thu Dec 22 11:30:05 2016
-64.9601059	-10.8543310	200.57	Thu Dec 22 11:30:15 2016
-64.9601288	-10.8542614	199.74	Thu Dec 22 11:30:25 2016
-64.9601440	-10.8542194	199.55	Thu Dec 22 11:30:35 2016
-64.9601593	-10.8541155	199.23	Thu Dec 22 11:30:45 2016
-64.9601669	-10.8540173	199.36	Thu Dec 22 11:30:55 2016
-64.9602127	-10.8539400	199.31	Thu Dec 22 11:31:05 2016
-64.9602509	-10.8538742	199.25	Thu Dec 22 11:31:15 2016
-64.9603195	-10.8537827	199.96	Thu Dec 22 11:31:25 2016
-64.9603424	-10.8537731	200.48	Thu Dec 22 11:31:35 2016
-64.9603882	-10.8537416	200.82	Thu Dec 22 11:31:45 2016
-64.9603882	-10.8536739	200.90	Thu Dec 22 11:31:55 2016
-64.9604111	-10.8536587	200.91	Thu Dec 22 11:32:05 2016
-64.9604263	-10.8536491	201.39	Thu Dec 22 11:32:15 2016
-64.9604416	-10.8536501	201.88	Thu Dec 22 11:32:25 2016
-64.9604492	-10.8536539	202.35	Thu Dec 22 11:32:35 2016
-64.9603577	-10.8536682	202.37	Thu Dec 22 11:32:45 2016
-64.9602661	-10.8536892	202.25	Thu Dec 22 11:32:55 2016
-64.9601822	-10.8537273	202.11	Thu Dec 22 11:33:05 2016
-64.9600372	-10.8537703	201.75	Thu Dec 22 11:33:15 2016
-64.9598618	-10.8537607	200.77	Thu Dec 22 11:33:25 2016
-64.9598007	-10.8537483	200.42	Thu Dec 22 11:33:35 2016
-64.9597321	-10.8537903	199.27	Thu Dec 22 11:33:45 2016
-64.9596634	-10.8538780	198.61	Thu Dec 22 11:33:55 2016
-64.9595413	-10.8538656	197.50	Thu Dec 22 11:34:05 2016
-64.9593658	-10.8538904	195.66	Thu Dec 22 11:34:15 2016
-64.9593124	-10.8539228	195.26	Thu Dec 22 11:34:25 2016
-64.9592209	-10.8539333	195.18	Thu Dec 22 11:34:35 2016
-64.9591446	-10.8539305	195.19	Thu Dec 22 11:34:45 2016
-64.9590988	-10.8539133	194.82	Thu Dec 22 11:34:55 2016
-64.9590302	-10.8539104	193.66	Thu Dec 22 11:35:05 2016
-64.9589462	-10.8538990	192.42	Thu Dec 22 11:35:15 2016
-64.9588928	-10.8538542	190.83	Thu Dec 22 11:35:25 2016
-64.9588470	-10.8538961	190.25	Thu Dec 22 11:35:35 2016
-64.9587860	-10.8539219	189.66	Thu Dec 22 11:35:45 2016
-64.9587326	-10.8539581	189.37	Thu Dec 22 11:35:55 2016
-64.9586563	-10.8539572	188.32	Thu Dec 22 11:36:05 2016
-64.9585953	-10.8539762	188.32	Thu Dec 22 11:36:15 2016
-64.9585953	-10.8540134	188.30	Thu Dec 22 11:36:25 2016
-64.9586029	-10.8540335	188.13	Thu Dec 22 11:36:35 2016
-64.9586029	-10.8540230	187.75	Thu Dec 22 11:36:45 2016
-64.9585876	-10.8540001	186.90	Thu Dec 22 11:36:55 2016
-64.9585571	-10.8540201	186.24	Thu Dec 22 11:37:05 2016
-64.9585419	-10.8540068	186.39	Thu Dec 22 11:37:15 2016
-64.9585419	-10.8540163	186.36	Thu Dec 22 11:37:25 2016
-64.9585571	-10.8540382	185.93	Thu Dec 22 11:37:35 2016
-64.9585571	-10.8540497	185.88	Thu Dec 22 11:37:45 2016
-64.9585724	-10.8540745	185.87	Thu Dec 22 11:37:55 2016
-64.9585342	-10.8540344	185.66	Thu Dec 22 11:38:05 2016
-64.9585648	-10.8539543	184.72	Thu Dec 22 11:38:15 2016
-64.9585419	-10.8539124	184.50	Thu Dec 22 11:38:25 2016
-64.9585114	-10.8539181	183.78	Thu Dec 22 11:38:35 2016
-64.9584503	-10.8539534	183.88	Thu Dec 22 11:38:45 2016
-64.9584503	-10.8539715	183.23	Thu Dec 22 11:38:55 2016
-64.9584503	-10.8539171	183.30	Thu Dec 22 11:39:05 2016
-64.9583817	-10.8539000	182.25	Thu Dec 22 11:39:15 2016
-64.9582748	-10.8539572	180.92	Thu Dec 22 11:39:25 2016
-64.9582138	-10.8539667	180.46	Thu Dec 22 11:39:35 2016
-64.9581528	-10.8539238	180.28	Thu Dec 22 11:39:45 2016
-64.9580460	-10.8539228	180.02	Thu Dec 22 11:39:55 2016
-64.9579315	-10.8539619	178.94	Thu Dec 22 11:40:05 2016
-64.9578552	-10.8539228	177.80	Thu Dec 22 11:40:15 2016
-64.9578171	-10.8539190	177.84	Thu Dec 22 11:40:25 2016
-64.9577713	-10.8539467	177.57	Thu Dec 22 11:40:35 2016
-64.9577637	-10.8539381	177.53	Thu Dec 22 11:40:45 2016
-64.9576416	-10.8539467	175.13	Thu Dec 22 11:40:55 2016
-64.9575577	-10.8539944	175.50	Thu Dec 22 11:41:05 2016
-64.9574127	-10.8540030	173.96	Thu Dec 22 11:41:15 2016
-64.9573135	-10.8539782	171.77	Thu Dec 22 11:41:25 2016
-64.9571991	-10.8539762	170.47	Thu Dec 22 11:41:35 2016
-64.9571762	-10.8539190	171.04	Thu Dec 22 11:41:45 2016
-64.9571381	-10.8538389	171.03	Thu Dec 22 11:41:55 2016
-64.9570541	-10.8538113	170.96	Thu Dec 22 11:42:05 2016
-64.9569626	-10.8537769	170.06	Thu Dec 22 11:42:15 2016
-64.9569168	-10.8537693	170.49	Thu Dec 22 11:42:25 2016
-64.9569168	-10.8538246	170.68	Thu Dec 22 11:42:35 2016
-64.9568405	-10.8538809	170.90	Thu Dec 22 11:42:45 2016
-64.9567413	-10.8539362	170.51	Thu Dec 22 11:42:55 2016
-64.9566650	-10.8539600	170.59	Thu Dec 22 11:43:05 2016
-64.9565735	-10.8539600	170.88	Thu Dec 22 11:43:15 2016
-64.9565430	-10.8539906	170.79	Thu Dec 22 11:43:25 2016
-64.9565353	-10.8540030	171.11	Thu Dec 22 11:43:35 2016
-64.9565353	-10.8540049	171.11	Thu Dec 22 11:43:45 2016
-64.9564972	-10.8540077	170.76	Thu Dec 22 11:43:55 2016
-64.9563980	-10.8539953	169.01	Thu Dec 22 11:44:05 2016
-64.9563522	-10.8539667	169.09	Thu Dec 22 11:44:15 2016
-64.9563293	-10.8539238	169.30	Thu Dec 22 11:44:25 2016
-64.9563370	-10.8538780	169.06	Thu Dec 22 11:44:35 2016
-64.9563370	-10.8538208	168.98	Thu Dec 22 11:44:45 2016
-64.9563675	-10.8537388	169.00	Thu Dec 22 11:44:55 2016
-64.9564514	-10.8537502	168.14	Thu Dec 22 11:45:05 2016
-64.9564590	-10.8537388	168.10	Thu Dec 22 11:45:15 2016
-64.9564972	-10.8536367	167.25	Thu Dec 22 11:45:25 2016
-64.9565277	-10.8534803	166.39	Thu Dec 22 11:45:35 2016
-64.9565125	-10.8534670	165.85	Thu Dec 22 11:45:45 2016
-64.9565353	-10.8534431	166.26	Thu Dec 22 11:45:55 2016
-64.9565735	-10.8534327	165.85	Thu Dec 22 11:46:05 2016
-64.9566040	-10.8533745	165.73	Thu Dec 22 11:46:15 2016
-64.9565887	-10.8533516	165.43	Thu Dec 22 11:46:25 2016
-64.9564514	-10.8532972	165.21	Thu Dec 22 11:46:35 2016
-64.9564362	-10.8532343	164.99	Thu Dec 22 11:46:45 2016
-64.9564133	-10.8532181	165.03	Thu Dec 22 11:46:55 2016
-64.9564362	-10.8531342	165.23	Thu Dec 22 11:47:05 2016
-64.9564819	-10.8530703	165.54	Thu Dec 22 11:47:15 2016
-64.9564590	-10.8530045	165.44	Thu Dec 22 11:47:25 2016
-64.9564972	-10.8529797	167.78	Thu Dec 22 11:47:35 2016
-64.9564896	-10.8529644	168.96	Thu Dec 22 11:47:45 2016
-64.9564590	-10.8529158	171.21	Thu Dec 22 11:47:55 2016
-64.9564743	-10.8528862	171.68	Thu Dec 22 11:48:05 2016
-64.9564667	-10.8528166	172.40	Thu Dec 22 11:48:15 2016
-64.9564362	-10.8528128	172.54	Thu Dec 22 11:48:25 2016
-64.9564667	-10.8527975	172.88	Thu Dec 22 11:48:35 2016
-64.9564819	-10.8527813	174.29	Thu Dec 22 11:48:45 2016
-64.9564896	-10.8527269	173.97	Thu Dec 22 11:48:55 2016
-64.9565582	-10.8527098	174.32	Thu Dec 22 11:49:05 2016
-64.9566650	-10.8526897	173.86	Thu Dec 22 11:49:15 2016
-64.9567184	-10.8526754	174.22	Thu Dec 22 11:49:25 2016
-64.9567490	-10.8527117	173.02	Thu Dec 22 11:49:35 2016
-64.9567184	-10.8526611	172.40	Thu Dec 22 11:49:45 2016
-64.9566040	-10.8525772	172.01	Thu Dec 22 11:49:55 2016
-64.9565353	-10.8526268	171.17	Thu Dec 22 11:50:05 2016
-64.9564743	-10.8527212	169.69	Thu Dec 22 11:50:15 2016
-64.9563904	-10.8527288	170.36	Thu Dec 22 11:50:25 2016
-64.9563065	-10.8526964	170.35	Thu Dec 22 11:50:35 2016
-64.9562302	-10.8527193	168.42	Thu Dec 22 11:50:45 2016
-64.9561996	-10.8527508	168.30	Thu Dec 22 11:50:55 2016
-64.9561615	-10.8527031	169.08	Thu Dec 22 11:51:05 2016
-64.9561539	-10.8526773	169.42	Thu Dec 22 11:51:15 2016
-64.9560699	-10.8526649	169.65	Thu Dec 22 11:51:25 2016
-64.9560547	-10.8526621	169.89	Thu Dec 22 11:51:35 2016
-64.9560089	-10.8526440	170.16	Thu Dec 22 11:51:45 2016
-64.9559860	-10.8526077	170.20	Thu Dec 22 11:51:55 2016
-64.9559860	-10.8526001	170.61	Thu Dec 22 11:52:05 2016
-64.9559784	-10.8525925	170.64	Thu Dec 22 11:52:15 2016
-64.9559784	-10.8525848	170.70	Thu Dec 22 11:52:25 2016
-64.9559708	-10.8525715	170.75	Thu Dec 22 11:52:35 2016
-64.9559631	-10.8525515	170.76	Thu Dec 22 11:52:45 2016
-64.9559708	-10.8525801	170.79	Thu Dec 22 11:52:55 2016
-64.9560165	-10.8525915	171.51	Thu Dec 22 11:53:05 2016
-64.9560318	-10.8526087	171.49	Thu Dec 22 11:53:15 2016
-64.9560776	-10.8526011	171.50	Thu Dec 22 11:53:25 2016
-64.9560623	-10.8525801	171.38	Thu Dec 22 11:53:35 2016
-64.9560547	-10.8525715	171.23	Thu Dec 22 11:53:45 2016
-64.9560394	-10.8524981	171.19	Thu Dec 22 11:53:55 2016
-64.9560165	-10.8524351	171.33	Thu Dec 22 11:54:05 2016
-64.9559860	-10.8524513	169.98	Thu Dec 22 11:54:15 2016
-64.9560318	-10.8524351	170.64	Thu Dec 22 11:54:25 2016
-64.9560394	-10.8524313	170.52	Thu Dec 22 11:54:35 2016
-64.9559708	-10.8524752	169.42	Thu Dec 22 11:54:45 2016
-64.9560318	-10.8524637	168.36	Thu Dec 22 11:54:55 2016
-64.9560776	-10.8524857	167.79	Thu Dec 22 11:55:05 2016
-64.9561386	-10.8524933	168.10	Thu Dec 22 11:55:15 2016
-64.9561462	-10.8525000	167.98	Thu Dec 22 11:55:25 2016
-64.9561539	-10.8524866	167.97	Thu Dec 22 11:55:35 2016
-64.9561615	-10.8524704	168.04	Thu Dec 22 11:55:45 2016
-64.9561462	-10.8524675	168.15	Thu Dec 22 11:55:55 2016
-64.9561386	-10.8524771	168.26	Thu Dec 22 11:56:05 2016
-64.9561310	-10.8524771	168.33	Thu Dec 22 11:56:15 2016
-64.9561234	-10.8524656	168.39	Thu Dec 22 11:56:25 2016
-64.9561081	-10.8524666	168.55	Thu Dec 22 11:56:35 2016
-64.9561005	-10.8524628	168.65	Thu Dec 22 11:56:45 2016
-64.9561005	-10.8524532	168.79	Thu Dec 22 11:56:55 2016
-64.9560928	-10.8524475	168.59	Thu Dec 22 11:57:05 2016
-64.9560242	-10.8524132	166.72	Thu Dec 22 11:57:15 2016
-64.9560242	-10.8524323	165.84	Thu Dec 22 11:57:25 2016
-64.9560699	-10.8524027	166.28	Thu Dec 22 11:57:35 2016
-64.9560547	-10.8524036	166.75	Thu Dec 22 11:57:45 2016
-64.9560776	-10.8524389	169.78	Thu Dec 22 11:57:55 2016
-64.9560776	-10.8524418	169.82	Thu Dec 22 11:58:05 2016
-64.9560928	-10.8524303	169.94	Thu Dec 22 11:58:15 2016
-64.9560852	-10.8524303	169.95	Thu Dec 22 11:58:25 2016
-64.9561005	-10.8524351	170.01	Thu Dec 22 11:58:35 2016
-64.9560928	-10.8524399	170.11	Thu Dec 22 11:58:45 2016
-64.9560852	-10.8524370	170.14	Thu Dec 22 11:58:55 2016
-64.9560852	-10.8524513	170.06	Thu Dec 22 11:59:05 2016
-64.9560699	-10.8524828	170.83	Thu Dec 22 11:59:15 2016
-64.9560394	-10.8525257	171.52	Thu Dec 22 11:59:25 2016
-64.9560013	-10.8525791	171.57	Thu Dec 22 11:59:35 2016
-64.9560013	-10.8525877	171.73	Thu Dec 22 11:59:45 2016
-64.9560394	-10.8524971	172.65	Thu Dec 22 11:59:55 2016
-64.9560471	-10.8523750	172.60	Thu Dec 22 12:00:05 2016
-64.9560394	-10.8523741	172.72	Thu Dec 22 12:00:15 2016
-64.9560394	-10.8524370	173.16	Thu Dec 22 12:00:25 2016
-64.9560699	-10.8524761	176.01	Thu Dec 22 12:00:35 2016
-64.9560928	-10.8524809	177.17	Thu Dec 22 12:00:45 2016
-64.9561005	-10.8524837	177.85	Thu Dec 22 12:00:55 2016
-64.9561005	-10.8524847	178.75	Thu Dec 22 12:01:05 2016
-64.9560928	-10.8524923	179.65	Thu Dec 22 12:01:15 2016
-64.9561005	-10.8524904	180.17	Thu Dec 22 12:01:25 2016
-64.9561005	-10.8524857	180.47	Thu Dec 22 12:01:35 2016
-64.9561157	-10.8524847	180.68	Thu Dec 22 12:01:45 2016
-64.9561157	-10.8524704	180.77	Thu Dec 22 12:01:55 2016
-64.9560928	-10.8524752	180.31	Thu Dec 22 12:02:05 2016
-64.9560699	-10.8525391	179.57	Thu Dec 22 12:02:15 2016
-64.9560852	-10.8525581	178.45	Thu Dec 22 12:02:25 2016
-64.9560928	-10.8525887	176.11	Thu Dec 22 12:02:35 2016
-64.9560852	-10.8525906	174.67	Thu Dec 22 12:02:45 2016
-64.9560776	-10.8525743	173.05	Thu Dec 22 12:02:55 2016
-64.9561081	-10.8525105	168.76	Thu Dec 22 12:03:05 2016
-64.9561081	-10.8524599	161.72	Thu Dec 22 12:03:15 2016
-64.9560928	-10.8524532	158.75	Thu Dec 22 12:03:25 2016
-64.9561081	-10.8524580	156.25	Thu Dec 22 12:03:35 2016
-64.9561157	-10.8524771	154.04	Thu Dec 22 12:03:45 2016
-64.9561005	-10.8525047	152.73	Thu Dec 22 12:03:55 2016
-64.9560852	-10.8525038	152.59	Thu Dec 22 12:04:05 2016
-64.9560699	-10.8524837	152.78	Thu Dec 22 12:04:15 2016
-64.9560318	-10.8524485	160.70	Thu Dec 22 12:04:25 2016
-64.9560471	-10.8524885	162.66	Thu Dec 22 12:04:35 2016
-64.9560471	-10.8524847	164.07	Thu Dec 22 12:04:45 2016
-64.9560547	-10.8524847	164.20	Thu Dec 22 12:04:55 2016
-64.9560699	-10.8524771	164.53	Thu Dec 22 12:05:05 2016
-64.9561234	-10.8524256	172.84	Thu Dec 22 12:05:15 2016
-64.9561386	-10.8523684	182.07	Thu Dec 22 12:05:25 2016
-64.9561615	-10.8523550	185.21	Thu Dec 22 12:05:35 2016
-64.9561615	-10.8523512	187.74	Thu Dec 22 12:05:45 2016
-64.9561768	-10.8523626	190.05	Thu Dec 22 12:05:55 2016
-64.9561768	-10.8524246	190.01	Thu Dec 22 12:06:05 2016
-64.9561691	-10.8524494	192.03	Thu Dec 22 12:06:15 2016
-64.9561539	-10.8524427	194.13	Thu Dec 22 12:06:25 2016
-64.9561386	-10.8524313	195.76	Thu Dec 22 12:06:35 2016
-64.9561386	-10.8524332	197.16	Thu Dec 22 12:06:45 2016
-64.9561462	-10.8524504	198.38	Thu Dec 22 12:06:55 2016
-64.9561386	-10.8524494	199.86	Thu Dec 22 12:07:05 2016
-64.9561081	-10.8524160	198.75	Thu Dec 22 12:07:15 2016
-64.9560928	-10.8524141	199.77	Thu Dec 22 12:07:25 2016
-64.9560928	-10.8524208	200.16	Thu Dec 22 12:07:35 2016
-64.9561005	-10.8524332	199.44	Thu Dec 22 12:07:45 2016
-64.9561081	-10.8524532	197.27	Thu Dec 22 12:07:55 2016
-64.9561234	-10.8524647	193.45	Thu Dec 22 12:08:05 2016
-64.9561234	-10.8524666	189.68	Thu Dec 22 12:08:15 2016
-64.9561157	-10.8524675	186.73	Thu Dec 22 12:08:25 2016
-64.9561005	-10.8524551	183.96	Thu Dec 22 12:08:35 2016
-64.9560699	-10.8524246	180.46	Thu Dec 22 12:08:45 2016
-64.9560394	-10.8524275	180.10	Thu Dec 22 12:08:55 2016
-64.9560394	-10.8524933	177.27	Thu Dec 22 12:09:05 2016
-64.9559555	-10.8525229	174.35	Thu Dec 22 12:09:15 2016
-64.9559402	-10.8524990	170.10	Thu Dec 22 12:09:25 2016
-64.9559326	-10.8525019	168.47	Thu Dec 22 12:09:35 2016
-64.9559555	-10.8524237	167.57	Thu Dec 22 12:09:45 2016
-64.9559784	-10.8523359	167.13	Thu Dec 22 12:09:55 2016
-64.9559937	-10.8522577	166.30	Thu Dec 22 12:10:05 2016
-64.9560089	-10.8522005	165.45	Thu Dec 22 12:10:15 2016
-64.9559860	-10.8521194	164.63	Thu Dec 22 12:10:25 2016
-64.9559631	-10.8520575	163.23	Thu Dec 22 12:10:35 2016
-64.9559326	-10.8519831	161.82	Thu Dec 22 12:10:45 2016
-64.9559555	-10.8519039	160.68	Thu Dec 22 12:10:55 2016
-64.9560013	-10.8518314	159.52	Thu Dec 22 12:11:05 2016
-64.9560623	-10.8517704	158.18	Thu Dec 22 12:11:15 2016
-64.9561157	-10.8517647	156.92	Thu Dec 22 12:11:25 2016
-64.9562454	-10.8517504	155.64	Thu Dec 22 12:11:35 2016
-64.9562759	-10.8517504	154.74	Thu Dec 22 12:11:45 2016
-64.9563217	-10.8516464	154.03	Thu Dec 22 12:11:55 2016
-64.9563751	-10.8516130	153.63	Thu Dec 22 12:12:05 2016
-64.9564362	-10.8515730	152.75	Thu Dec 22 12:12:15 2016
-64.9564514	-10.8515606	152.14	Thu Dec 22 12:12:25 2016
-64.9564590	-10.8515673	151.33	Thu Dec 22 12:12:35 2016
-64.9564667	-10.8515654	150.16	Thu Dec 22 12:12:45 2016
-64.9564743	-10.8515615	149.02	Thu Dec 22 12:12:55 2016
-64.9564667	-10.8515482	147.91	Thu Dec 22 12:13:05 2016
-64.9564590	-10.8514891	147.13	Thu Dec 22 12:13:15 2016
-64.9564056	-10.8514938	147.00	Thu Dec 22 12:13:25 2016
-64.9563446	-10.8515110	146.29	Thu Dec 22 12:13:35 2016
-64.9563293	-10.8515339	145.53	Thu Dec 22 12:13:45 2016
-64.9563065	-10.8515902	144.95	Thu Dec 22 12:13:55 2016
-64.9562759	-10.8515625	144.11	Thu Dec 22 12:14:05 2016
-64.9562607	-10.8515682	143.10	Thu Dec 22 12:14:15 2016
-64.9562302	-10.8515806	142.54	Thu Dec 22 12:14:25 2016
-64.9562225	-10.8515625	141.72	Thu Dec 22 12:14:35 2016
-64.9562378	-10.8515444	140.76	Thu Dec 22 12:14:45 2016
-64.9562378	-10.8515320	139.88	Thu Dec 22 12:14:55 2016
-64.9562302	-10.8514643	140.63	Thu Dec 22 12:15:05 2016
-64.9562225	-10.8514528	141.14	Thu Dec 22 12:15:15 2016
-64.9562302	-10.8514452	140.85	Thu Dec 22 12:15:25 2016
-64.9562531	-10.8514423	140.66	Thu Dec 22 12:15:35 2016
-64.9562759	-10.8514147	140.91	Thu Dec 22 12:15:45 2016
-64.9562988	-10.8513746	142.27	Thu Dec 22 12:15:55 2016
-64.9562683	-10.8513880	142.80	Thu Dec 22 12:16:05 2016
-64.9562759	-10.8514776	144.75	Thu Dec 22 12:16:15 2016
-64.9563065	-10.8514509	145.85	Thu Dec 22 12:16:25 2016
-64.9563370	-10.8514538	147.07	Thu Dec 22 12:16:35 2016
-64.9563751	-10.8514767	146.99	Thu Dec 22 12:16:45 2016
-64.9563904	-10.8515072	147.22	Thu Dec 22 12:16:55 2016
-64.9563828	-10.8515491	147.54	Thu Dec 22 12:17:05 2016
-64.9563293	-10.8515568	147.17	Thu Dec 22 12:17:15 2016
-64.9563065	-10.8515959	148.22	Thu Dec 22 12:17:25 2016
-64.9562912	-10.8516054	148.62	Thu Dec 22 12:17:35 2016
-64.9562759	-10.8516026	148.95	Thu Dec 22 12:17:45 2016
-64.9562912	-10.8516083	149.24	Thu Dec 22 12:17:55 2016
-64.9562988	-10.8516006	149.36	Thu Dec 22 12:18:05 2016
-64.9562607	-10.8516235	150.10	Thu Dec 22 12:18:15 2016
-64.9562607	-10.8516188	150.42	Thu Dec 22 12:18:25 2016
-64.9562759	-10.8516264	150.52	Thu Dec 22 12:18:35 2016
-64.9562836	-10.8515930	151.18	Thu Dec 22 12:18:45 2016
-64.9562759	-10.8515911	151.21	Thu Dec 22 12:18:55 2016
-64.9562531	-10.8515987	151.41	Thu Dec 22 12:19:05 2016
-64.9562454	-10.8516026	152.09	Thu Dec 22 12:19:15 2016
-64.9562454	-10.8515940	152.26	Thu Dec 22 12:19:25 2016
-64.9562302	-10.8515921	152.38	Thu Dec 22 12:19:35 2016
-64.9562225	-10.8515959	152.40	Thu Dec 22 12:19:45 2016
-64.9562225	-10.8515949	152.45	Thu Dec 22 12:19:55 2016
-64.9562225	-10.8515959	152.50	Thu Dec 22 12:20:05 2016
-64.9562225	-10.8515902	152.79	Thu Dec 22 12:20:15 2016
-64.9562225	-10.8515759	153.18	Thu Dec 22 12:20:25 2016
-64.9562225	-10.8515711	153.70	Thu Dec 22 12:20:35 2016
-64.9562225	-10.8515749	153.90	Thu Dec 22 12:20:45 2016
-64.9562149	-10.8515778	154.09	Thu Dec 22 12:20:55 2016
-64.9562149	-10.8515825	154.22	Thu Dec 22 12:21:05 2016
-64.9562225	-10.8515797	154.32	Thu Dec 22 12:21:15 2016
-64.9562302	-10.8515873	154.33	Thu Dec 22 12:21:25 2016
-64.9561920	-10.8516188	154.69	Thu Dec 22 12:21:35 2016
-64.9561768	-10.8515987	156.36	Thu Dec 22 12:21:45 2016
-64.9561691	-10.8515997	156.40	Thu Dec 22 12:21:55 2016
-64.9561768	-10.8516016	156.50	Thu Dec 22 12:22:05 2016
-64.9561844	-10.8515940	156.57	Thu Dec 22 12:22:15 2016
-64.9561920	-10.8515921	156.65	Thu Dec 22 12:22:25 2016
-64.9561920	-10.8515911	156.79	Thu Dec 22 12:22:35 2016
-64.9561844	-10.8515997	156.90	Thu Dec 22 12:22:45 2016
-64.9561768	-10.8516283	157.53	Thu Dec 22 12:22:55 2016
-64.9561691	-10.8516483	157.65	Thu Dec 22 12:23:05 2016
-64.9561768	-10.8516426	158.06	Thu Dec 22 12:23:15 2016
-64.9561768	-10.8516226	158.03	Thu Dec 22 12:23:25 2016
-64.9561768	-10.8516035	157.96	Thu Dec 22 12:23:35 2016
-64.9561691	-10.8514671	158.05	Thu Dec 22 12:23:45 2016
-64.9561691	-10.8514462	158.55	Thu Dec 22 12:23:55 2016
-64.9561768	-10.8514452	158.61	Thu Dec 22 12:24:05 2016
-64.9561920	-10.8514481	158.69	Thu Dec 22 12:24:15 2016
-64.9561920	-10.8514605	158.85	Thu Dec 22 12:24:25 2016
-64.9561844	-10.8514709	158.95	Thu Dec 22 12:24:35 2016
-64.9561920	-10.8514786	159.00	Thu Dec 22 12:24:45 2016
-64.9561768	-10.8515234	159.05	Thu Dec 22 12:24:55 2016
-64.9561844	-10.8515224	159.11	Thu Dec 22 12:25:05 2016
-64.9561844	-10.8515015	158.79	Thu Dec 22 12:25:15 2016
-64.9561920	-10.8515053	158.84	Thu Dec 22 12:25:25 2016
-64.9561920	-10.8515100	158.94	Thu Dec 22 12:25:35 2016
-64.9561996	-10.8515129	158.99	Thu Dec 22 12:25:45 2016
-64.9562073	-10.8515158	159.13	Thu Dec 22 12:25:55 2016
-64.9562149	-10.8514996	159.66	Thu Dec 22 12:26:05 2016
-64.9562225	-10.8514872	160.54	Thu Dec 22 12:26:15 2016
-64.9561996	-10.8515711	162.48	Thu Dec 22 12:26:25 2016
-64.9561920	-10.8515759	164.70	Thu Dec 22 12:26:35 2016
-64.9562149	-10.8515816	165.04	Thu Dec 22 12:26:45 2016
-64.9562454	-10.8515692	166.80	Thu Dec 22 12:26:55 2016
-64.9562149	-10.8515615	167.82	Thu Dec 22 12:27:05 2016
-64.9562225	-10.8515482	168.04	Thu Dec 22 12:27:15 2016
-64.9562454	-10.8515205	168.91	Thu Dec 22 12:27:25 2016
-64.9562378	-10.8515186	169.04	Thu Dec 22 12:27:35 2016
-64.9562302	-10.8515339	169.15	Thu Dec 22 12:27:45 2016
-64.9562302	-10.8515425	169.20	Thu Dec 22 12:27:55 2016
-64.9562225	-10.8515530	169.14	Thu Dec 22 12:28:05 2016
-64.9562454	-10.8515396	169.20	Thu Dec 22 12:28:15 2016
-64.9562759	-10.8515139	169.95	Thu Dec 22 12:28:25 2016
-64.9562912	-10.8514977	170.39	Thu Dec 22 12:28:35 2016
-64.9562836	-10.8514938	170.54	Thu Dec 22 12:28:45 2016
-64.9562378	-10.8515081	169.55	Thu Dec 22 12:28:55 2016
-64.9562073	-10.8515406	169.34	Thu Dec 22 12:29:05 2016
-64.9561539	-10.8516397	169.88	Thu Dec 22 12:29:15 2016
-64.9560394	-10.8517094	168.49	Thu Dec 22 12:29:25 2016
-64.9559937	-10.8517771	168.50	Thu Dec 22 12:29:35 2016
-64.9559326	-10.8518572	168.60	Thu Dec 22 12:29:45 2016
-64.9558868	-10.8518629	168.29	Thu Dec 22 12:29:55 2016
-64.9558640	-10.8518829	167.98	Thu Dec 22 12:30:05 2016
-64.9558029	-10.8518944	167.64	Thu Dec 22 12:30:15 2016
-64.9557877	-10.8519306	167.65	Thu Dec 22 12:30:25 2016
-64.9558029	-10.8519592	167.27	Thu Dec 22 12:30:35 2016
-64.9558563	-10.8519917	168.04	Thu Dec 22 12:30:45 2016
-64.9559555	-10.8519897	168.38	Thu Dec 22 12:30:55 2016
-64.9559631	-10.8520708	166.89	Thu Dec 22 12:31:05 2016
-64.9559708	-10.8521280	166.76	Thu Dec 22 12:31:15 2016
-64.9560394	-10.8522530	166.69	Thu Dec 22 12:31:25 2016
-64.9559860	-10.8523293	166.30	Thu Dec 22 12:31:35 2016
-64.9559479	-10.8524361	166.89	Thu Dec 22 12:31:45 2016
-64.9559555	-10.8524933	167.02	Thu Dec 22 12:31:55 2016
-64.9560394	-10.8524494	168.29	Thu Dec 22 12:32:05 2016
-64.9560776	-10.8524437	169.35	Thu Dec 22 12:32:15 2016
-64.9560776	-10.8524160	170.73	Thu Dec 22 12:32:25 2016
-64.9560623	-10.8524046	170.62	Thu Dec 22 12:32:35 2016
-64.9560623	-10.8524256	170.39	Thu Dec 22 12:32:45 2016
-64.9560928	-10.8524561	166.99	Thu Dec 22 12:32:55 2016
-64.9561539	-10.8525229	167.15	Thu Dec 22 12:33:05 2016
-64.9561462	-10.8525457	167.16	Thu Dec 22 12:33:15 2016
-64.9561844	-10.8525639	167.25	Thu Dec 22 12:33:25 2016
-64.9562454	-10.8525391	165.07	Thu Dec 22 12:33:35 2016
-64.9562073	-10.8524914	166.41	Thu Dec 22 12:33:45 2016
-64.9562149	-10.8525171	164.75	Thu Dec 22 12:33:55 2016
-64.9562454	-10.8525009	165.51	Thu Dec 22 12:34:05 2016
-64.9562454	-10.8524723	166.55	Thu Dec 22 12:34:15 2016
-64.9561996	-10.8524885	166.24	Thu Dec 22 12:34:25 2016
-64.9561996	-10.8524761	166.25	Thu Dec 22 12:34:35 2016
-64.9561996	-10.8524685	165.91	Thu Dec 22 12:34:45 2016
-64.9561539	-10.8524208	165.99	Thu Dec 22 12:34:55 2016
-64.9560928	-10.8524199	166.01	Thu Dec 22 12:35:05 2016
-64.9560699	-10.8524055	166.27	Thu Dec 22 12:35:15 2016
-64.9560623	-10.8524208	166.30	Thu Dec 22 12:35:25 2016
-64.9560547	-10.8524332	166.55	Thu Dec 22 12:35:35 2016
-64.9560547	-10.8524456	166.57	Thu Dec 22 12:35:45 2016
-64.9560547	-10.8524551	166.61	Thu Dec 22 12:35:55 2016
-64.9560623	-10.8524637	167.39	Thu Dec 22 12:36:05 2016
-64.9560623	-10.8524666	167.39	Thu Dec 22 12:36:15 2016
-64.9560547	-10.8524704	166.75	Thu Dec 22 12:36:25 2016
-64.9560471	-10.8524837	166.12	Thu Dec 22 12:36:35 2016
-64.9560394	-10.8524828	164.65	Thu Dec 22 12:36:45 2016
-64.9559708	-10.8524733	165.46	Thu Dec 22 12:36:55 2016
-64.9559860	-10.8523865	166.72	Thu Dec 22 12:37:05 2016
-64.9560547	-10.8523149	167.41	Thu Dec 22 12:37:15 2016
-64.9560471	-10.8523188	167.46	Thu Dec 22 12:37:25 2016
-64.9560547	-10.8523273	167.51	Thu Dec 22 12:37:35 2016
-64.9560242	-10.8523808	168.70	Thu Dec 22 12:37:45 2016
-64.9559860	-10.8524275	169.90	Thu Dec 22 12:37:55 2016
-64.9559708	-10.8524494	170.30	Thu Dec 22 12:38:05 2016
-64.9560165	-10.8523722	172.02	Thu Dec 22 12:38:15 2016
-64.9560242	-10.8523178	172.25	Thu Dec 22 12:38:25 2016
-64.9560318	-10.8523083	172.36	Thu Dec 22 12:38:35 2016
-64.9560089	-10.8523493	172.88	Thu Dec 22 12:38:45 2016
-64.9560013	-10.8523664	173.27	Thu Dec 22 12:38:55 2016
-64.9559937	-10.8523664	173.17	Thu Dec 22 12:39:05 2016
-64.9560013	-10.8523607	172.99	Thu Dec 22 12:39:15 2016
-64.9560013	-10.8523502	172.74	Thu Dec 22 12:39:25 2016
-64.9560165	-10.8523417	172.55	Thu Dec 22 12:39:35 2016
-64.9560089	-10.8523521	172.52	Thu Dec 22 12:39:45 2016
-64.9560013	-10.8523531	172.40	Thu Dec 22 12:39:55 2016
-64.9560013	-10.8523598	172.28	Thu Dec 22 12:40:05 2016
-64.9560013	-10.8523521	172.36	Thu Dec 22 12:40:15 2016
-64.9560089	-10.8523569	172.43	Thu Dec 22 12:40:25 2016
-64.9560165	-10.8523569	172.32	Thu Dec 22 12:40:35 2016
-64.9560242	-10.8523464	171.98	Thu Dec 22 12:40:45 2016
-64.9560394	-10.8523417	171.49	Thu Dec 22 12:40:55 2016
-64.9560547	-10.8523092	170.81	Thu Dec 22 12:41:05 2016
-64.9560547	-10.8523026	170.58	Thu Dec 22 12:41:15 2016
-64.9560089	-10.8522739	170.20	Thu Dec 22 12:41:25 2016
-64.9559555	-10.8521805	171.07	Thu Dec 22 12:41:35 2016
-64.9560013	-10.8521957	172.48	Thu Dec 22 12:41:45 2016
-64.9560242	-10.8522673	172.82	Thu Dec 22 12:41:55 2016
-64.9561157	-10.8523703	171.11	Thu Dec 22 12:42:05 2016
-64.9561462	-10.8523865	172.40	Thu Dec 22 12:42:15 2016
-64.9561615	-10.8523912	172.64	Thu Dec 22 12:42:25 2016
-64.9561615	-10.8523893	170.58	Thu Dec 22 12:42:35 2016
-64.9561462	-10.8523979	167.88	Thu Dec 22 12:42:45 2016
-64.9561310	-10.8524094	165.16	Thu Dec 22 12:42:55 2016
-64.9561310	-10.8524218	162.68	Thu Dec 22 12:43:05 2016
-64.9561157	-10.8524294	160.53	Thu Dec 22 12:43:15 2016
-64.9561081	-10.8524265	158.25	Thu Dec 22 12:43:25 2016
-64.9561157	-10.8524303	155.44	Thu Dec 22 12:43:35 2016
-64.9561081	-10.8524351	153.02	Thu Dec 22 12:43:45 2016
-64.9561005	-10.8524361	151.01	Thu Dec 22 12:43:55 2016
-64.9561005	-10.8524513	148.64	Thu Dec 22 12:44:05 2016
-64.9560776	-10.8524208	148.65	Thu Dec 22 12:44:15 2016
-64.9560776	-10.8524208	146.87	Thu Dec 22 12:44:25 2016
-64.9560547	-10.8524523	147.29	Thu Dec 22 12:44:35 2016
-64.9560623	-10.8524923	146.59	Thu Dec 22 12:44:45 2016
-64.9560623	-10.8525095	145.85	Thu Dec 22 12:44:55 2016
-64.9560623	-10.8525047	145.93	Thu Dec 22 12:45:05 2016
-64.9560623	-10.8525028	146.01	Thu Dec 22 12:45:15 2016
-64.9560623	-10.8525028	146.12	Thu Dec 22 12:45:25 2016
-64.9560623	-10.8525038	146.27	Thu Dec 22 12:45:35 2016
-64.9560623	-10.8525038	146.46	Thu Dec 22 12:45:45 2016
-64.9560623	-10.8525038	146.62	Thu Dec 22 12:45:55 2016
-64.9560623	-10.8525047	146.64	Thu Dec 22 12:46:05 2016
-64.9560623	-10.8525028	146.77	Thu Dec 22 12:46:15 2016
-64.9560623	-10.8524990	146.97	Thu Dec 22 12:46:25 2016
-64.9560394	-10.8524876	147.43	Thu Dec 22 12:46:35 2016
-64.9560165	-10.8524437	149.62	Thu Dec 22 12:46:45 2016
-64.9560242	-10.8524075	150.50	Thu Dec 22 12:46:55 2016
-64.9560242	-10.8523912	148.09	Thu Dec 22 12:47:05 2016
-64.9560318	-10.8524237	150.40	Thu Dec 22 12:47:15 2016
-64.9560165	-10.8524895	156.45	Thu Dec 22 12:47:25 2016
-64.9560242	-10.8524933	155.91	Thu Dec 22 12:47:35 2016
-64.9560318	-10.8524866	155.46	Thu Dec 22 12:47:45 2016
-64.9560394	-10.8524790	154.42	Thu Dec 22 12:47:55 2016
-64.9560394	-10.8524761	153.43	Thu Dec 22 12:48:05 2016
-64.9560394	-10.8524752	152.83	Thu Dec 22 12:48:15 2016
-64.9560394	-10.8524752	152.86	Thu Dec 22 12:48:25 2016
-64.9560394	-10.8524742	153.04	Thu Dec 22 12:48:35 2016
-64.9560394	-10.8524742	153.13	Thu Dec 22 12:48:45 2016
-64.9560394	-10.8524733	153.18	Thu Dec 22 12:48:55 2016
-64.9560394	-10.8524723	153.28	Thu Dec 22 12:49:05 2016
-64.9560394	-10.8524714	153.30	Thu Dec 22 12:49:15 2016
-64.9560394	-10.8524723	153.38	Thu Dec 22 12:49:25 2016
-64.9560394	-10.8524733	153.51	Thu Dec 22 12:49:35 2016
-64.9560394	-10.8524733	153.53	Thu Dec 22 12:49:45 2016
-64.9560394	-10.8524733	153.58	Thu Dec 22 12:49:55 2016
-64.9560394	-10.8524733	153.64	Thu Dec 22 12:50:05 2016
-64.9560394	-10.8524742	153.57	Thu Dec 22 12:50:15 2016
-64.9560394	-10.8524761	153.47	Thu Dec 22 12:50:25 2016
-64.9560394	-10.8524780	153.48	Thu Dec 22 12:50:35 2016
-64.9560394	-10.8524780	153.59	Thu Dec 22 12:50:45 2016
-64.9560394	-10.8524761	153.66	Thu Dec 22 12:50:55 2016
-64.9560394	-10.8524752	153.70	Thu Dec 22 12:51:05 2016
-64.9560394	-10.8524752	153.75	Thu Dec 22 12:51:15 2016
-64.9560394	-10.8524752	153.86	Thu Dec 22 12:51:25 2016
-64.9560394	-10.8524618	154.27	Thu Dec 22 12:51:35 2016
-64.9560471	-10.8524399	154.76	Thu Dec 22 12:51:45 2016
-64.9560394	-10.8524380	154.88	Thu Dec 22 12:51:55 2016
-64.9560394	-10.8525391	153.62	Thu Dec 22 12:52:05 2016
-64.9560471	-10.8525953	155.62	Thu Dec 22 12:52:15 2016
-64.9560471	-10.8526001	156.10	Thu Dec 22 12:52:25 2016
-64.9560471	-10.8525906	156.44	Thu Dec 22 12:52:35 2016
-64.9560394	-10.8525791	156.71	Thu Dec 22 12:52:45 2016
-64.9560471	-10.8525753	156.55	Thu Dec 22 12:52:55 2016
-64.9560623	-10.8525667	156.61	Thu Dec 22 12:53:05 2016
-64.9560699	-10.8525543	157.16	Thu Dec 22 12:53:15 2016
-64.9560699	-10.8525505	157.30	Thu Dec 22 12:53:25 2016
-64.9560699	-10.8525496	156.91	Thu Dec 22 12:53:35 2016
-64.9560699	-10.8525496	156.80	Thu Dec 22 12:53:45 2016
-64.9560699	-10.8525486	156.69	Thu Dec 22 12:53:55 2016
-64.9560699	-10.8525457	156.54	Thu Dec 22 12:54:05 2016
-64.9560699	-10.8525448	156.50	Thu Dec 22 12:54:15 2016
-64.9560699	-10.8525429	156.42	Thu Dec 22 12:54:25 2016
-64.9560699	-10.8525438	156.32	Thu Dec 22 12:54:35 2016
-64.9560699	-10.8525438	156.22	Thu Dec 22 12:54:45 2016
-64.9560699	-10.8525438	156.21	Thu Dec 22 12:54:55 2016
-64.9560699	-10.8525429	156.22	Thu Dec 22 12:55:05 2016
-64.9560699	-10.8525429	156.19	Thu Dec 22 12:55:15 2016
-64.9560699	-10.8525419	156.23	Thu Dec 22 12:55:25 2016
-64.9560699	-10.8525410	156.28	Thu Dec 22 12:55:35 2016
-64.9560699	-10.8525419	156.32	Thu Dec 22 12:55:45 2016
-64.9560699	-10.8525429	156.34	Thu Dec 22 12:55:55 2016
-64.9560699	-10.8525429	156.36	Thu Dec 22 12:56:05 2016
-64.9560852	-10.8525372	156.44	Thu Dec 22 12:56:15 2016
-64.9561005	-10.8525200	156.67	Thu Dec 22 12:56:25 2016
-64.9561005	-10.8525047	158.64	Thu Dec 22 12:56:35 2016
-64.9561081	-10.8525105	158.34	Thu Dec 22 12:56:45 2016
-64.9561157	-10.8525038	157.41	Thu Dec 22 12:56:55 2016
-64.9561234	-10.8525047	155.63	Thu Dec 22 12:57:05 2016
-64.9561386	-10.8525085	153.79	Thu Dec 22 12:57:15 2016
-64.9561386	-10.8525057	151.81	Thu Dec 22 12:57:25 2016
-64.9561157	-10.8525314	149.27	Thu Dec 22 12:57:35 2016
-64.9561005	-10.8526096	146.00	Thu Dec 22 12:57:45 2016
-64.9560699	-10.8526592	140.27	Thu Dec 22 12:57:55 2016
-64.9560776	-10.8526535	139.04	Thu Dec 22 12:58:05 2016
-64.9560623	-10.8526430	137.13	Thu Dec 22 12:58:15 2016
-64.9560623	-10.8526239	135.97	Thu Dec 22 12:58:25 2016
-64.9560623	-10.8526030	135.26	Thu Dec 22 12:58:35 2016
-64.9560547	-10.8525810	134.70	Thu Dec 22 12:58:45 2016
-64.9560394	-10.8525677	134.35	Thu Dec 22 12:58:55 2016
-64.9560318	-10.8525553	134.54	Thu Dec 22 12:59:05 2016
-64.9560318	-10.8525448	135.54	Thu Dec 22 12:59:15 2016
-64.9560394	-10.8525333	137.36	Thu Dec 22 12:59:25 2016
-64.9560547	-10.8525238	139.32	Thu Dec 22 12:59:35 2016
-64.9560928	-10.8525019	142.78	Thu Dec 22 12:59:45 2016
-64.9561844	-10.8524542	148.41	Thu Dec 22 12:59:55 2016
-64.9562073	-10.8524418	152.34	Thu Dec 22 13:00:05 2016
-64.9562149	-10.8524351	155.20	Thu Dec 22 13:00:15 2016
-64.9562225	-10.8524303	158.07	Thu Dec 22 13:00:25 2016
-64.9562225	-10.8524227	160.79	Thu Dec 22 13:00:35 2016
-64.9561996	-10.8524132	163.40	Thu Dec 22 13:00:45 2016
-64.9561844	-10.8523998	165.97	Thu Dec 22 13:00:55 2016
-64.9561844	-10.8523932	168.78	Thu Dec 22 13:01:05 2016
-64.9561920	-10.8523874	171.14	Thu Dec 22 13:01:15 2016
-64.9561768	-10.8523836	173.11	Thu Dec 22 13:01:25 2016
-64.9561539	-10.8523865	174.92	Thu Dec 22 13:01:35 2016
-64.9561005	-10.8524094	175.30	Thu Dec 22 13:01:45 2016
-64.9559174	-10.8524599	180.85	Thu Dec 22 13:01:55 2016
-64.9559174	-10.8524675	182.52	Thu Dec 22 13:02:05 2016
-64.9559174	-10.8524666	184.03	Thu Dec 22 13:02:15 2016
-64.9559708	-10.8524780	176.84	Thu Dec 22 13:02:25 2016
-64.9560242	-10.8525047	169.88	Thu Dec 22 13:02:35 2016
-64.9560318	-10.8525085	168.46	Thu Dec 22 13:02:45 2016
-64.9560471	-10.8525047	166.24	Thu Dec 22 13:02:55 2016
-64.9561081	-10.8524990	163.36	Thu Dec 22 13:03:05 2016
-64.9561462	-10.8524771	160.91	Thu Dec 22 13:03:15 2016
-64.9561539	-10.8524809	157.77	Thu Dec 22 13:03:25 2016
-64.9561615	-10.8524828	155.34	Thu Dec 22 13:03:35 2016
-64.9561539	-10.8524981	153.47	Thu Dec 22 13:03:45 2016
-64.9561539	-10.8525171	151.68	Thu Dec 22 13:03:55 2016
-64.9561539	-10.8525534	149.30	Thu Dec 22 13:04:05 2016
-64.9561462	-10.8525448	147.35	Thu Dec 22 13:04:15 2016
-64.9561386	-10.8525257	145.70	Thu Dec 22 13:04:25 2016
-64.9561386	-10.8525028	144.82	Thu Dec 22 13:04:35 2016
-64.9561691	-10.8524523	146.36	Thu Dec 22 13:04:45 2016
-64.9561691	-10.8524370	147.26	Thu Dec 22 13:04:55 2016
-64.9561691	-10.8524342	149.43	Thu Dec 22 13:05:05 2016
-64.9561539	-10.8524494	152.23	Thu Dec 22 13:05:15 2016
-64.9561462	-10.8524504	154.95	Thu Dec 22 13:05:25 2016
-64.9561462	-10.8524227	158.20	Thu Dec 22 13:05:35 2016
-64.9561234	-10.8523903	159.67	Thu Dec 22 13:05:45 2016
-64.9561081	-10.8523779	162.32	Thu Dec 22 13:05:55 2016
-64.9560699	-10.8523407	164.86	Thu Dec 22 13:06:05 2016
-64.9560623	-10.8523426	168.76	Thu Dec 22 13:06:15 2016
-64.9560699	-10.8523521	171.42	Thu Dec 22 13:06:25 2016
-64.9560852	-10.8523560	173.92	Thu Dec 22 13:06:35 2016
-64.9560928	-10.8523493	175.94	Thu Dec 22 13:06:45 2016
-64.9560776	-10.8523264	175.54	Thu Dec 22 13:06:55 2016
-64.9560471	-10.8523493	176.47	Thu Dec 22 13:07:05 2016
-64.9561234	-10.8523760	175.83	Thu Dec 22 13:07:15 2016
-64.9561691	-10.8524218	177.21	Thu Dec 22 13:07:25 2016
-64.9561844	-10.8524323	177.06	Thu Dec 22 13:07:35 2016
-64.9561691	-10.8524342	175.74	Thu Dec 22 13:07:45 2016
-64.9561539	-10.8524227	172.93	Thu Dec 22 13:07:55 2016
-64.9561386	-10.8524227	170.15	Thu Dec 22 13:08:05 2016
-64.9561081	-10.8524389	167.13	Thu Dec 22 13:08:15 2016
-64.9560699	-10.8524027	164.79	Thu Dec 22 13:08:25 2016
-64.9560699	-10.8524036	162.88	Thu Dec 22 13:08:35 2016
-64.9560776	-10.8524084	161.24	Thu Dec 22 13:08:45 2016
-64.9560699	-10.8524084	159.92	Thu Dec 22 13:08:55 2016
-64.9560623	-10.8524094	158.97	Thu Dec 22 13:09:05 2016
-64.9560547	-10.8524160	157.92	Thu Dec 22 13:09:15 2016
-64.9561005	-10.8524017	158.64	Thu Dec 22 13:09:25 2016
-64.9561005	-10.8523865	160.38	Thu Dec 22 13:09:35 2016
-64.9561005	-10.8523760	161.26	Thu Dec 22 13:09:45 2016
-64.9561005	-10.8523655	162.95	Thu Dec 22 13:09:55 2016
-64.9561005	-10.8523512	164.84	Thu Dec 22 13:10:05 2016
-64.9561081	-10.8523474	167.13	Thu Dec 22 13:10:15 2016
-64.9561157	-10.8523512	168.92	Thu Dec 22 13:10:25 2016
-64.9561310	-10.8524237	168.64	Thu Dec 22 13:10:35 2016
-64.9561081	-10.8524370	168.32	Thu Dec 22 13:10:45 2016
-64.9560776	-10.8523874	167.20	Thu Dec 22 13:10:55 2016
-64.9560547	-10.8523693	165.20	Thu Dec 22 13:11:05 2016
-64.9560318	-10.8523674	164.45	Thu Dec 22 13:11:15 2016
-64.9560318	-10.8523836	163.59	Thu Dec 22 13:11:25 2016
-64.9560165	-10.8523884	162.62	Thu Dec 22 13:11:35 2016
-64.9560089	-10.8523817	161.72	Thu Dec 22 13:11:45 2016
-64.9560394	-10.8523779	160.84	Thu Dec 22 13:11:55 2016
-64.9560547	-10.8523769	159.54	Thu Dec 22 13:12:05 2016
-64.9560623	-10.8523903	158.26	Thu Dec 22 13:12:15 2016
-64.9560699	-10.8523970	156.27	Thu Dec 22 13:12:25 2016
-64.9560242	-10.8524342	153.00	Thu Dec 22 13:12:35 2016
-64.9560089	-10.8524523	151.54	Thu Dec 22 13:12:45 2016
-64.9560165	-10.8524666	149.27	Thu Dec 22 13:12:55 2016
-64.9560242	-10.8524752	147.37	Thu Dec 22 13:13:05 2016
-64.9560318	-10.8524723	146.06	Thu Dec 22 13:13:15 2016
-64.9560776	-10.8524933	145.15	Thu Dec 22 13:13:25 2016
-64.9560776	-10.8525581	144.33	Thu Dec 22 13:13:35 2016
-64.9560471	-10.8526144	143.65	Thu Dec 22 13:13:45 2016
-64.9560394	-10.8526669	142.89	Thu Dec 22 13:13:55 2016
-64.9561081	-10.8527298	141.71	Thu Dec 22 13:14:05 2016
-64.9561691	-10.8527956	140.65	Thu Dec 22 13:14:15 2016
-64.9561691	-10.8528404	139.74	Thu Dec 22 13:14:25 2016
-64.9561691	-10.8528938	139.10	Thu Dec 22 13:14:35 2016
-64.9561462	-10.8529491	138.88	Thu Dec 22 13:14:45 2016
-64.9561005	-10.8530188	139.52	Thu Dec 22 13:14:55 2016
-64.9560852	-10.8531017	139.16	Thu Dec 22 13:15:05 2016
-64.9561005	-10.8532019	138.86	Thu Dec 22 13:15:15 2016
-64.9561157	-10.8532810	138.41	Thu Dec 22 13:15:25 2016
-64.9560776	-10.8533573	139.23	Thu Dec 22 13:15:35 2016
-64.9560318	-10.8534279	139.43	Thu Dec 22 13:15:45 2016
-64.9560165	-10.8534946	140.05	Thu Dec 22 13:15:55 2016
-64.9560089	-10.8535585	140.03	Thu Dec 22 13:16:05 2016
-64.9559937	-10.8535910	140.04	Thu Dec 22 13:16:15 2016
-64.9559784	-10.8535700	139.75	Thu Dec 22 13:16:25 2016
-64.9559784	-10.8535929	139.48	Thu Dec 22 13:16:35 2016
-64.9560013	-10.8536148	139.51	Thu Dec 22 13:16:45 2016
-64.9560013	-10.8536339	139.25	Thu Dec 22 13:16:55 2016
-64.9560089	-10.8536654	139.31	Thu Dec 22 13:17:05 2016
-64.9559937	-10.8537207	140.61	Thu Dec 22 13:17:15 2016
-64.9560165	-10.8538208	141.97	Thu Dec 22 13:17:25 2016
-64.9560089	-10.8538914	143.22	Thu Dec 22 13:17:35 2016
-64.9560165	-10.8539829	144.24	Thu Dec 22 13:17:45 2016
-64.9559937	-10.8540049	144.91	Thu Dec 22 13:17:55 2016
-64.9559784	-10.8540306	145.35	Thu Dec 22 13:18:05 2016
