# Supplementary material for: Lévy foraging patterns of rural humans
Source: PLoS One. 2018 Jun 18;13(6):e0199099. doi: 10.1371/journal.pone.0199099 (PMC6005560; doi:10.1371/journal.pone.0199099)
Supplement: S4 File — (ZIP) [file pone.0199099.s004.zip › 06Holux_M-241_Start_20161223-082857_Finish_20161223-092447.kml]

<?xml version="1.0" encoding="UTF-8"?>
<kml xmlns="http://earth.google.com/kml/2.1">
<Document>
<Style id="normalState_TLP_Start">
<IconStyle>
<scale>1.0</scale>
<Icon>
<href>http://maps.google.com/mapfiles/kml/pal4/icon15.png</href>
</Icon>
</IconStyle>
<LabelStyle>
<scale>1.0</scale>
</LabelStyle>
</Style>
<Style id="highlightState_TLP_Start">
<IconStyle>
<scale>1.1</scale>
<Icon>
<href>http://maps.google.com/mapfiles/kml/pal4/icon7.png</href>
</Icon>
</IconStyle>
<LabelStyle>
<scale>1.1</scale>
<color>ff0000ff</color>
</LabelStyle>
</Style>
<StyleMap id="styleMap_TLP_Start">
<Pair>
<key>normal</key>
<styleUrl>#normalState_TLP_Start</styleUrl>
</Pair>
<Pair>
<key>highlight</key>
<styleUrl>#highlightState_TLP_Start</styleUrl>
</Pair>
</StyleMap>
<Style id="normalState_TLP_Finish">
<IconStyle>
<scale>1.0</scale>
<Icon>
<href>http://maps.google.com/mapfiles/kml/pal4/icon15.png</href>
</Icon>
</IconStyle>
<LabelStyle>
<scale>1.0</scale>
</LabelStyle>
</Style>
<Style id="highlightState_TLP_Finish">
<IconStyle>
<scale>1.1</scale>
<Icon>
<href>http://maps.google.com/mapfiles/kml/pal4/icon7.png</href>
</Icon>
</IconStyle>
<LabelStyle>
<scale>1.1</scale>
<color>ff0000ff</color>
</LabelStyle>
</Style>
<StyleMap id="styleMap_TLP_Finish">
<Pair>
<key>normal</key>
<styleUrl>#normalState_TLP_Finish</styleUrl>
</Pair>
<Pair>
<key>highlight</key>
<styleUrl>#highlightState_TLP_Finish</styleUrl>
</Pair>
</StyleMap>
<Style id="normalState_TLP_Normal">
<IconStyle>
<scale>1.0</scale>
<Icon>
<href>http://maps.google.com/mapfiles/kml/pal4/icon31.png</href>
</Icon>
</IconStyle>
<LabelStyle>
<scale>1.0</scale>
</LabelStyle>
</Style>
<Style id="highlightState_TLP_Normal">
<IconStyle>
<scale>1.1</scale>
<Icon>
<href>http://maps.google.com/mapfiles/kml/pal4/icon23.png</href>
</Icon>
</IconStyle>
<LabelStyle>
<scale>1.1</scale>
<color>ff0000ff</color>
</LabelStyle>
</Style>
<StyleMap id="styleMap_TLP_Normal">
<Pair>
<key>normal</key>
<styleUrl>#normalState_TLP_Normal</styleUrl>
</Pair>
<Pair>
<key>highlight</key>
<styleUrl>#highlightState_TLP_Normal</styleUrl>
</Pair>
</StyleMap>
<Style id="normalState_TLP_Photo">
<IconStyle>
<scale>1.0</scale>
<Icon>
<href>http://maps.google.com/mapfiles/kml/pal4/icon46.png</href>
</Icon>
</IconStyle>
<LabelStyle>
<scale>1.0</scale>
</LabelStyle>
</Style>
<Style id="highlightState_TLP_Photo">
<IconStyle>
<scale>1.1</scale>
<Icon>
<href>http://maps.google.com/mapfiles/kml/pal4/icon38.png</href>
</Icon>
</IconStyle>
<LabelStyle>
<scale>1.1</scale>
<color>ff0000ff</color>
</LabelStyle>
</Style>
<StyleMap id="styleMap_TLP_Photo">
<Pair>
<key>normal</key>
<styleUrl>#normalState_TLP_Photo</styleUrl>
</Pair>
<Pair>
<key>highlight</key>
<styleUrl>#highlightState_TLP_Photo</styleUrl>
</Pair>
</StyleMap>
<Style id="roadStyle">
<LineStyle>
<color>ffffff00</color>
<width>6</width>
</LineStyle>
</Style>
<Open>1</Open>
<description>Route</description>
<name>Track Log</name>
<Placemark>
<name>Route</name>
<styleUrl>#roadStyle</styleUrl>
<MultiGeometry>
<LineString>
<coordinates>
-64.9674072,-10.8523674,132.00 -64.9672165,-10.8524055,136.22 -64.9671402,-10.8524523,138.75 -64.9670715,-10.8524504,139.44 -64.9670105,-10.8525028,139.45 -64.9669571,-10.8524895,138.72 -64.9669037,-10.8524780,139.45 -64.9667511,-10.8525105,141.05 -64.9666824,-10.8525400,140.51 -64.9664612,-10.8525686,144.38 -64.9662933,-10.8525772,145.41 -64.9662323,-10.8525515,145.56 -64.9661255,-10.8525620,146.65 -64.9660263,-10.8526220,148.67 -64.9659119,-10.8526001,151.98 -64.9658966,-10.8525991,152.32 -64.9658356,-10.8526173,152.84 -64.9656677,-10.8526564,153.48 -64.9654846,-10.8526850,154.36 -64.9653778,-10.8527269,153.78 -64.9653091,-10.8526926,153.22 -64.9652863,-10.8527279,152.71 -64.9652252,-10.8527365,153.42 -64.9651718,-10.8527393,153.49 -64.9650955,-10.8527594,153.82 -64.9649658,-10.8528137,153.09 -64.9649200,-10.8528242,152.53 -64.9648819,-10.8528252,150.26 -64.9648590,-10.8528414,149.90 -64.9647903,-10.8528614,150.12 -64.9646683,-10.8528843,149.09 -64.9645615,-10.8529005,148.68 -64.9645157,-10.8528833,148.62 -64.9644928,-10.8528690,148.81 -64.9644241,-10.8528805,148.52 -64.9643707,-10.8529062,149.70 -64.9643097,-10.8528957,150.91 -64.9642181,-10.8529119,152.11 -64.9640884,-10.8529568,151.63 -64.9639740,-10.8529606,152.34 -64.9638748,-10.8529654,152.82 -64.9637985,-10.8529634,152.96 -64.9637451,-10.8529701,153.43 -64.9636765,-10.8529825,154.38 -64.9634323,-10.8530149,155.39 -64.9633026,-10.8530073,156.08 -64.9632111,-10.8530455,156.88 -64.9630737,-10.8530636,156.96 -64.9629211,-10.8530731,158.42 -64.9628906,-10.8530760,158.80 -64.9628372,-10.8530970,159.20 -64.9628067,-10.8531094,159.21 -64.9627914,-10.8531160,159.23 -64.9627609,-10.8531580,158.82 -64.9626923,-10.8531332,156.58 -64.9626160,-10.8531523,156.72 -64.9625473,-10.8531523,156.96 -64.9624481,-10.8531609,156.04 -64.9623947,-10.8531866,156.06 -64.9623260,-10.8532019,156.20 -64.9623413,-10.8532181,155.81 -64.9621964,-10.8531971,154.94 -64.9619904,-10.8532410,155.00 -64.9619217,-10.8532686,155.34 -64.9617233,-10.8532887,156.47 -64.9616547,-10.8532820,156.84 -64.9616165,-10.8532944,155.19 -64.9615250,-10.8533735,152.84 -64.9615250,-10.8533945,152.77 -64.9615326,-10.8534250,152.29 -64.9615326,-10.8534241,152.30 -64.9612961,-10.8533926,152.38 -64.9612274,-10.8534107,152.23 -64.9611282,-10.8534298,152.71 -64.9610367,-10.8534470,153.34 -64.9609604,-10.8534861,152.71 -64.9608688,-10.8534937,151.90 -64.9608002,-10.8535204,152.10 -64.9606781,-10.8535252,152.62 -64.9606094,-10.8535452,152.15 -64.9604263,-10.8536081,151.20 -64.9602356,-10.8536577,151.21 -64.9601212,-10.8536415,151.80 -64.9600601,-10.8536644,151.75 -64.9599915,-10.8536749,151.53 -64.9598236,-10.8537359,150.54 -64.9597244,-10.8537588,150.33 -64.9595871,-10.8537521,151.23 -64.9595795,-10.8537731,151.40 -64.9593735,-10.8538284,150.09 -64.9592056,-10.8538361,150.97 -64.9590378,-10.8538723,152.87 -64.9590530,-10.8539305,152.68 -64.9590378,-10.8539648,152.46 -64.9590454,-10.8539696,152.43 -64.9590836,-10.8540268,152.50 -64.9590607,-10.8540268,152.36 -64.9590683,-10.8540239,152.32 -64.9590683,-10.8540306,152.32 -64.9590454,-10.8540688,153.82 -64.9590454,-10.8540821,154.01 -64.9590302,-10.8541489,153.92 -64.9589920,-10.8542347,153.87 -64.9589615,-10.8543186,154.30 -64.9589310,-10.8543711,154.63 -64.9588242,-10.8544722,155.86 -64.9588242,-10.8545713,156.34 -64.9587631,-10.8547144,155.80 -64.9587402,-10.8547535,155.81 -64.9587097,-10.8548126,155.96 -64.9586029,-10.8548508,155.41 -64.9585800,-10.8549280,155.76 -64.9585648,-10.8549557,156.10 -64.9585571,-10.8549757,156.79 -64.9585114,-10.8550072,156.91 -64.9584732,-10.8550549,157.66 -64.9584122,-10.8550644,157.92 -64.9583435,-10.8550787,157.40 -64.9582596,-10.8551044,156.06 -64.9582214,-10.8551149,155.84 -64.9581757,-10.8551559,155.67 -64.9580688,-10.8552151,154.25 -64.9580307,-10.8553076,154.57 -64.9579773,-10.8553305,153.30 -64.9579391,-10.8553972,152.89 -64.9578934,-10.8554296,152.29 -64.9578934,-10.8554153,152.06 -64.9578934,-10.8553553,152.63 -64.9578857,-10.8553572,152.64 -64.9578705,-10.8553495,152.81 -64.9577866,-10.8553734,153.27 -64.9577789,-10.8553753,153.16 -64.9577789,-10.8553753,153.25 -64.9577637,-10.8553801,153.32 -64.9577026,-10.8553743,153.38 -64.9576187,-10.8553925,153.38 -64.9574661,-10.8554268,152.96 -64.9574509,-10.8554535,152.69 -64.9574051,-10.8554688,152.34 -64.9573517,-10.8554716,152.41 -64.9573059,-10.8554325,153.13 -64.9572906,-10.8553877,153.06 -64.9572449,-10.8553610,152.87 -64.9572296,-10.8552485,153.00 -64.9571381,-10.8552065,153.25 -64.9571304,-10.8551140,152.88 -64.9570389,-10.8551016,151.55 -64.9570084,-10.8551188,152.05 -64.9569473,-10.8551750,152.65 -64.9568710,-10.8551931,153.09 -64.9567795,-10.8552198,153.21 -64.9566727,-10.8552294,153.30 -64.9565811,-10.8552570,153.62 -64.9565582,-10.8552723,153.02 -64.9565201,-10.8552713,153.63 -64.9564819,-10.8552074,153.94 -64.9564743,-10.8552237,153.98 -64.9563980,-10.8553391,154.17 -64.9563828,-10.8553944,152.88 -64.9562302,-10.8554173,152.05 -64.9562073,-10.8553915,150.88 -64.9561691,-10.8554106,150.82 -64.9561310,-10.8554249,150.20 -64.9561234,-10.8554230,150.18 -64.9560165,-10.8554869,149.11 -64.9558105,-10.8554983,151.82 -64.9558258,-10.8554974,152.18 -64.9557419,-10.8555527,152.05 -64.9556503,-10.8556328,151.64 -64.9556046,-10.8556929,152.43 -64.9555893,-10.8557005,152.81 -64.9555740,-10.8557262,153.76 -64.9555130,-10.8557320,153.74 -64.9554443,-10.8558035,154.36 -64.9553986,-10.8558540,154.54 -64.9553909,-10.8558416,154.81 -64.9553528,-10.8557959,154.46 -64.9552841,-10.8558121,154.55 -64.9553986,-10.8558044,155.02 -64.9553986,-10.8557501,154.90 -64.9553452,-10.8556995,155.68 -64.9553146,-10.8557062,155.07 -64.9552841,-10.8557405,155.55 -64.9552536,-10.8557568,155.09 -64.9552307,-10.8557749,155.16 -64.9552155,-10.8557854,155.23 -64.9551468,-10.8558578,155.93 -64.9551773,-10.8558626,157.12 -64.9551697,-10.8558769,157.54 -64.9550934,-10.8559132,159.01 -64.9549942,-10.8559799,160.42 -64.9549408,-10.8560448,160.95 -64.9548874,-10.8561153,162.29 -64.9548645,-10.8561907,162.15 -64.9547958,-10.8563023,163.07 -64.9547272,-10.8563499,162.89 -64.9546738,-10.8563747,163.13 -64.9545975,-10.8564310,163.29 -64.9544678,-10.8564100,163.11 -64.9544601,-10.8564253,162.71 -64.9544067,-10.8564262,163.66 -64.9543610,-10.8564644,163.54 -64.9543610,-10.8564987,162.92 -64.9543686,-10.8565702,162.39 -64.9544296,-10.8566456,162.98 -64.9544983,-10.8567438,163.61 -64.9545822,-10.8567991,164.43 -64.9546890,-10.8568363,164.43 -64.9547501,-10.8568735,164.18 -64.9547882,-10.8569460,164.48 -64.9548187,-10.8569984,165.33 -64.9548721,-10.8570614,165.20 -64.9549255,-10.8570738,165.11 -64.9549713,-10.8571386,165.01 -64.9549866,-10.8571339,165.21 -64.9549332,-10.8571072,165.15 -64.9549713,-10.8571453,164.67 -64.9549713,-10.8571539,164.64 -64.9549408,-10.8571186,163.38 -64.9549332,-10.8571320,163.34 -64.9549179,-10.8571587,163.88 -64.9549103,-10.8571901,163.36 -64.9549103,-10.8572321,162.66 -64.9549026,-10.8572645,162.46 -64.9549255,-10.8573027,161.93 -64.9549179,-10.8572865,161.85 -64.9549103,-10.8573208,161.87 -64.9549866,-10.8572111,162.27 -64.9549408,-10.8572578,161.38 -64.9548950,-10.8572807,160.72 -64.9548340,-10.8573484,160.10 -64.9548492,-10.8573837,159.96 -64.9548569,-10.8574009,160.16 -64.9548721,-10.8574066,160.16 -64.9548569,-10.8574743,160.89 -64.9549255,-10.8574791,161.11 -64.9549484,-10.8575077,160.96 -64.9550018,-10.8575506,159.76 -64.9549561,-10.8575430,159.22 -64.9549103,-10.8574896,159.61 -64.9548645,-10.8574944,160.54 -64.9548416,-10.8575430,160.65 -64.9548492,-10.8575668,161.07 -64.9548950,-10.8576050,161.42 -64.9549484,-10.8576679,161.47 -64.9550629,-10.8576727,161.62 -64.9550781,-10.8577070,161.59 -64.9550705,-10.8576736,161.60 -64.9550781,-10.8576651,162.27 -64.9551468,-10.8576603,163.35 -64.9551849,-10.8576269,163.72 -64.9552307,-10.8576298,163.80 -64.9552689,-10.8575964,164.36 -64.9552994,-10.8575354,165.59 -64.9553375,-10.8575354,165.83 -64.9554062,-10.8574877,165.91 -64.9554138,-10.8574686,166.02 -64.9553986,-10.8574848,166.63 -64.9554214,-10.8575220,166.84 -64.9554443,-10.8576193,165.62 -64.9554520,-10.8576365,166.16 -64.9554596,-10.8576660,165.09 -64.9554825,-10.8577127,164.21 -64.9555054,-10.8577375,163.70 -64.9555206,-10.8577909,163.59 -64.9555206,-10.8578167,163.30 -64.9555283,-10.8578234,163.32 -64.9555130,-10.8578711,163.39 -64.9554977,-10.8578730,163.69 -64.9554749,-10.8579044,163.85 -64.9554596,-10.8579187,163.35 -64.9555054,-10.8579254,163.54 -64.9555740,-10.8580189,164.32 -64.9555969,-10.8580837,163.74 -64.9555817,-10.8581266,163.71 -64.9555969,-10.8581448,163.75 -64.9556351,-10.8581419,163.86 -64.9556732,-10.8581991,164.24 -64.9555817,-10.8582973,164.68 -64.9555283,-10.8583670,164.98 -64.9555817,-10.8583851,165.25 -64.9555817,-10.8583841,165.28 -64.9556122,-10.8583345,165.69 -64.9556503,-10.8582535,165.77 -64.9556274,-10.8582506,165.65 -64.9556580,-10.8582687,165.72 -64.9556656,-10.8582735,165.73 -64.9557190,-10.8582850,166.10 -64.9557495,-10.8582859,166.52 -64.9558258,-10.8583326,166.90 -64.9558640,-10.8583269,167.21 -64.9559097,-10.8583431,168.36 -64.9559097,-10.8583641,168.97 -64.9558716,-10.8583231,169.07 -64.9558487,-10.8582697,167.94 -64.9558334,-10.8582783,167.91 -64.9558105,-10.8582993,168.11 -64.9558640,-10.8583174,168.49 -64.9558792,-10.8583374,169.78 -64.9558716,-10.8583794,169.78 -64.9558792,-10.8583813,169.90 -64.9558868,-10.8583975,169.97 -64.9558716,-10.8584328,169.72 -64.9559021,-10.8584433,169.74 -64.9559250,-10.8584547,169.94 -64.9559708,-10.8584299,170.36 -64.9560013,-10.8583889,170.86 -64.9559555,-10.8583794,171.67 -64.9559174,-10.8583431,172.37 -64.9558945,-10.8583431,172.16 -64.9558640,-10.8583708,172.57 -64.9558716,-10.8583241,173.59 -64.9558334,-10.8583012,173.53 -64.9558411,-10.8583040,173.59 -64.9558487,-10.8583117,173.67 -64.9558258,-10.8583078,173.92 -64.9558029,-10.8583002,174.22 -64.9557953,-10.8583069,174.25 -64.9557877,-10.8583078,174.27 -64.9557877,-10.8583107,174.29 -64.9558029,-10.8583202,174.31 -64.9557953,-10.8583307,174.31 -64.9557877,-10.8583412,174.34 -64.9556961,-10.8583822,174.36 -64.9556427,-10.8583851,174.48 -64.9556732,-10.8583860,174.13 -64.9557266,-10.8583384,174.14 -64.9557266,-10.8583374,174.11 -64.9557190,-10.8583212,174.09 -64.9557343,-10.8583250,174.07 -64.9557495,-10.8583260,174.09 -64.9557648,-10.8583269,174.27 -64.9557724,-10.8583374,174.30 -64.9557571,-10.8583603,174.66 -64.9557571,-10.8583670,175.19 -64.9558029,-10.8583269,174.33 </coordinates>
</LineString>
</MultiGeometry>
</Placemark>
<Folder>
<name>waypoints</name>
<Placemark>
<name>
Fri Dec 23 08:28:57 2016 S=4.36 Km/hr
</name>
<styleUrl>
#styleMap_TLP_Start
</styleUrl>
<Point>
<coordinates>
-64.9674072,-10.8523674,132.00
</coordinates>
</Point>
</Placemark>
<Placemark>
<name>
Fri Dec 23 08:29:07 2016 S=2.02 Km/hr
</name>
<styleUrl>
#styleMap_TLP_Normal
</styleUrl>
<Point>
<coordinates>
-64.9672165,-10.8524055,136.22
</coordinates>
</Point>
</Placemark>
<Placemark>
<name>
Fri Dec 23 08:29:17 2016 S=2.12 Km/hr
</name>
<styleUrl>
#styleMap_TLP_Normal
</styleUrl>
<Point>
<coordinates>
-64.9671402,-10.8524523,138.75
</coordinates>
</Point>
</Placemark>
<Placemark>
<name>
Fri Dec 23 08:29:27 2016 S=1.78 Km/hr
</name>
<styleUrl>
#styleMap_TLP_Normal
</styleUrl>
<Point>
<coordinates>
-64.9670715,-10.8524504,139.44
</coordinates>
</Point>
</Placemark>
<Placemark>
<name>
Fri Dec 23 08:29:37 2016 S=1.95 Km/hr
</name>
<styleUrl>
#styleMap_TLP_Normal
</styleUrl>
<Point>
<coordinates>
-64.9670105,-10.8525028,139.45
</coordinates>
</Point>
</Placemark>
<Placemark>
<name>
Fri Dec 23 08:29:47 2016 S=1.39 Km/hr
</name>
<styleUrl>
#styleMap_TLP_Normal
</styleUrl>
<Point>
<coordinates>
-64.9669571,-10.8524895,138.72
</coordinates>
</Point>
</Placemark>
<Placemark>
<name>
Fri Dec 23 08:29:57 2016 S=1.36 Km/hr
</name>
<styleUrl>
#styleMap_TLP_Normal
</styleUrl>
<Point>
<coordinates>
-64.9669037,-10.8524780,139.45
</coordinates>
</Point>
</Placemark>
<Placemark>
<name>
Fri Dec 23 08:30:07 2016 S=1.60 Km/hr
</name>
<styleUrl>
#styleMap_TLP_Normal
</styleUrl>
<Point>
<coordinates>
-64.9667511,-10.8525105,141.05
</coordinates>
</Point>
</Placemark>
<Placemark>
<name>
Fri Dec 23 08:30:17 2016 S=1.22 Km/hr
</name>
<styleUrl>
#styleMap_TLP_Normal
</styleUrl>
<Point>
<coordinates>
-64.9666824,-10.8525400,140.51
</coordinates>
</Point>
</Placemark>
<Placemark>
<name>
Fri Dec 23 08:30:27 2016 S=1.37 Km/hr
</name>
<styleUrl>
#styleMap_TLP_Normal
</styleUrl>
<Point>
<coordinates>
-64.9664612,-10.8525686,144.38
</coordinates>
</Point>
</Placemark>
<Placemark>
<name>
Fri Dec 23 08:30:37 2016 S=2.36 Km/hr
</name>
<styleUrl>
#styleMap_TLP_Normal
</styleUrl>
<Point>
<coordinates>
-64.9662933,-10.8525772,145.41
</coordinates>
</Point>
</Placemark>
<Placemark>
<name>
Fri Dec 23 08:30:47 2016 S=2.96 Km/hr
</name>
<styleUrl>
#styleMap_TLP_Normal
</styleUrl>
<Point>
<coordinates>
-64.9662323,-10.8525515,145.56
</coordinates>
</Point>
</Placemark>
<Placemark>
<name>
Fri Dec 23 08:30:57 2016 S=1.79 Km/hr
</name>
<styleUrl>
#styleMap_TLP_Normal
</styleUrl>
<Point>
<coordinates>
-64.9661255,-10.8525620,146.65
</coordinates>
</Point>
</Placemark>
<Placemark>
<name>
Fri Dec 23 08:31:07 2016 S=1.96 Km/hr
</name>
<styleUrl>
#styleMap_TLP_Normal
</styleUrl>
<Point>
<coordinates>
-64.9660263,-10.8526220,148.67
</coordinates>
</Point>
</Placemark>
<Placemark>
<name>
Fri Dec 23 08:31:17 2016 S=1.79 Km/hr
</name>
<styleUrl>
#styleMap_TLP_Normal
</styleUrl>
<Point>
<coordinates>
-64.9659119,-10.8526001,151.98
</coordinates>
</Point>
</Placemark>
<Placemark>
<name>
Fri Dec 23 08:31:27 2016 S=0.77 Km/hr
</name>
<styleUrl>
#styleMap_TLP_Normal
</styleUrl>
<Point>
<coordinates>
-64.9658966,-10.8525991,152.32
</coordinates>
</Point>
</Placemark>
<Placemark>
<name>
Fri Dec 23 08:31:37 2016 S=2.99 Km/hr
</name>
<styleUrl>
#styleMap_TLP_Normal
</styleUrl>
<Point>
<coordinates>
-64.9658356,-10.8526173,152.84
</coordinates>
</Point>
</Placemark>
<Placemark>
<name>
Fri Dec 23 08:31:47 2016 S=3.12 Km/hr
</name>
<styleUrl>
#styleMap_TLP_Normal
</styleUrl>
<Point>
<coordinates>
-64.9656677,-10.8526564,153.48
</coordinates>
</Point>
</Placemark>
<Placemark>
<name>
Fri Dec 23 08:31:57 2016 S=1.33 Km/hr
</name>
<styleUrl>
#styleMap_TLP_Normal
</styleUrl>
<Point>
<coordinates>
-64.9654846,-10.8526850,154.36
</coordinates>
</Point>
</Placemark>
<Placemark>
<name>
Fri Dec 23 08:32:07 2016 S=3.51 Km/hr
</name>
<styleUrl>
#styleMap_TLP_Normal
</styleUrl>
<Point>
<coordinates>
-64.9653778,-10.8527269,153.78
</coordinates>
</Point>
</Placemark>
<Placemark>
<name>
Fri Dec 23 08:32:17 2016 S=1.40 Km/hr
</name>
<styleUrl>
#styleMap_TLP_Normal
</styleUrl>
<Point>
<coordinates>
-64.9653091,-10.8526926,153.22
</coordinates>
</Point>
</Placemark>
<Placemark>
<name>
Fri Dec 23 08:32:27 2016 S=3.23 Km/hr
</name>
<styleUrl>
#styleMap_TLP_Normal
</styleUrl>
<Point>
<coordinates>
-64.9652863,-10.8527279,152.71
</coordinates>
</Point>
</Placemark>
<Placemark>
<name>
Fri Dec 23 08:32:37 2016 S=2.16 Km/hr
</name>
<styleUrl>
#styleMap_TLP_Normal
</styleUrl>
<Point>
<coordinates>
-64.9652252,-10.8527365,153.42
</coordinates>
</Point>
</Placemark>
<Placemark>
<name>
Fri Dec 23 08:32:47 2016 S=1.00 Km/hr
</name>
<styleUrl>
#styleMap_TLP_Normal
</styleUrl>
<Point>
<coordinates>
-64.9651718,-10.8527393,153.49
</coordinates>
</Point>
</Placemark>
<Placemark>
<name>
Fri Dec 23 08:32:57 2016 S=2.24 Km/hr
</name>
<styleUrl>
#styleMap_TLP_Normal
</styleUrl>
<Point>
<coordinates>
-64.9650955,-10.8527594,153.82
</coordinates>
</Point>
</Placemark>
<Placemark>
<name>
Fri Dec 23 08:33:07 2016 S=0.99 Km/hr
</name>
<styleUrl>
#styleMap_TLP_Normal
</styleUrl>
<Point>
<coordinates>
-64.9649658,-10.8528137,153.09
</coordinates>
</Point>
</Placemark>
<Placemark>
<name>
Fri Dec 23 08:33:17 2016 S=1.22 Km/hr
</name>
<styleUrl>
#styleMap_TLP_Normal
</styleUrl>
<Point>
<coordinates>
-64.9649200,-10.8528242,152.53
</coordinates>
</Point>
</Placemark>
<Placemark>
<name>
Fri Dec 23 08:33:27 2016 S=2.47 Km/hr
</name>
<styleUrl>
#styleMap_TLP_Normal
</styleUrl>
<Point>
<coordinates>
-64.9648819,-10.8528252,150.26
</coordinates>
</Point>
</Placemark>
<Placemark>
<name>
Fri Dec 23 08:33:37 2016 S=3.19 Km/hr
</name>
<styleUrl>
#styleMap_TLP_Normal
</styleUrl>
<Point>
<coordinates>
-64.9648590,-10.8528414,149.90
</coordinates>
</Point>
</Placemark>
<Placemark>
<name>
Fri Dec 23 08:33:47 2016 S=0.76 Km/hr
</name>
<styleUrl>
#styleMap_TLP_Normal
</styleUrl>
<Point>
<coordinates>
-64.9647903,-10.8528614,150.12
</coordinates>
</Point>
</Placemark>
<Placemark>
<name>
Fri Dec 23 08:33:57 2016 S=3.70 Km/hr
</name>
<styleUrl>
#styleMap_TLP_Normal
</styleUrl>
<Point>
<coordinates>
-64.9646683,-10.8528843,149.09
</coordinates>
</Point>
</Placemark>
<Placemark>
<name>
Fri Dec 23 08:34:07 2016 S=1.93 Km/hr
</name>
<styleUrl>
#styleMap_TLP_Normal
</styleUrl>
<Point>
<coordinates>
-64.9645615,-10.8529005,148.68
</coordinates>
</Point>
</Placemark>
<Placemark>
<name>
Fri Dec 23 08:34:17 2016 S=1.44 Km/hr
</name>
<styleUrl>
#styleMap_TLP_Normal
</styleUrl>
<Point>
<coordinates>
-64.9645157,-10.8528833,148.62
</coordinates>
</Point>
</Placemark>
<Placemark>
<name>
Fri Dec 23 08:34:27 2016 S=0.77 Km/hr
</name>
<styleUrl>
#styleMap_TLP_Normal
</styleUrl>
<Point>
<coordinates>
-64.9644928,-10.8528690,148.81
</coordinates>
</Point>
</Placemark>
<Placemark>
<name>
Fri Dec 23 08:34:37 2016 S=2.79 Km/hr
</name>
<styleUrl>
#styleMap_TLP_Normal
</styleUrl>
<Point>
<coordinates>
-64.9644241,-10.8528805,148.52
</coordinates>
</Point>
</Placemark>
<Placemark>
<name>
Fri Dec 23 08:34:47 2016 S=3.11 Km/hr
</name>
<styleUrl>
#styleMap_TLP_Normal
</styleUrl>
<Point>
<coordinates>
-64.9643707,-10.8529062,149.70
</coordinates>
</Point>
</Placemark>
<Placemark>
<name>
Fri Dec 23 08:34:57 2016 S=2.13 Km/hr
</name>
<styleUrl>
#styleMap_TLP_Normal
</styleUrl>
<Point>
<coordinates>
-64.9643097,-10.8528957,150.91
</coordinates>
</Point>
</Placemark>
<Placemark>
<name>
Fri Dec 23 08:35:07 2016 S=1.32 Km/hr
</name>
<styleUrl>
#styleMap_TLP_Normal
</styleUrl>
<Point>
<coordinates>
-64.9642181,-10.8529119,152.11
</coordinates>
</Point>
</Placemark>
<Placemark>
<name>
Fri Dec 23 08:35:17 2016 S=0.90 Km/hr
</name>
<styleUrl>
#styleMap_TLP_Normal
</styleUrl>
<Point>
<coordinates>
-64.9640884,-10.8529568,151.63
</coordinates>
</Point>
</Placemark>
<Placemark>
<name>
Fri Dec 23 08:35:27 2016 S=2.04 Km/hr
</name>
<styleUrl>
#styleMap_TLP_Normal
</styleUrl>
<Point>
<coordinates>
-64.9639740,-10.8529606,152.34
</coordinates>
</Point>
</Placemark>
<Placemark>
<name>
Fri Dec 23 08:35:37 2016 S=2.13 Km/hr
</name>
<styleUrl>
#styleMap_TLP_Normal
</styleUrl>
<Point>
<coordinates>
-64.9638748,-10.8529654,152.82
</coordinates>
</Point>
</Placemark>
<Placemark>
<name>
Fri Dec 23 08:35:47 2016 S=1.56 Km/hr
</name>
<styleUrl>
#styleMap_TLP_Normal
</styleUrl>
<Point>
<coordinates>
-64.9637985,-10.8529634,152.96
</coordinates>
</Point>
</Placemark>
<Placemark>
<name>
Fri Dec 23 08:35:57 2016 S=3.66 Km/hr
</name>
<styleUrl>
#styleMap_TLP_Normal
</styleUrl>
<Point>
<coordinates>
-64.9637451,-10.8529701,153.43
</coordinates>
</Point>
</Placemark>
<Placemark>
<name>
Fri Dec 23 08:36:07 2016 S=1.18 Km/hr
</name>
<styleUrl>
#styleMap_TLP_Normal
</styleUrl>
<Point>
<coordinates>
-64.9636765,-10.8529825,154.38
</coordinates>
</Point>
</Placemark>
<Placemark>
<name>
Fri Dec 23 08:36:17 2016 S=3.30 Km/hr
</name>
<styleUrl>
#styleMap_TLP_Normal
</styleUrl>
<Point>
<coordinates>
-64.9634323,-10.8530149,155.39
</coordinates>
</Point>
</Placemark>
<Placemark>
<name>
Fri Dec 23 08:36:27 2016 S=2.60 Km/hr
</name>
<styleUrl>
#styleMap_TLP_Normal
</styleUrl>
<Point>
<coordinates>
-64.9633026,-10.8530073,156.08
</coordinates>
</Point>
</Placemark>
<Placemark>
<name>
Fri Dec 23 08:36:37 2016 S=2.05 Km/hr
</name>
<styleUrl>
#styleMap_TLP_Normal
</styleUrl>
<Point>
<coordinates>
-64.9632111,-10.8530455,156.88
</coordinates>
</Point>
</Placemark>
<Placemark>
<name>
Fri Dec 23 08:36:47 2016 S=3.46 Km/hr
</name>
<styleUrl>
#styleMap_TLP_Normal
</styleUrl>
<Point>
<coordinates>
-64.9630737,-10.8530636,156.96
</coordinates>
</Point>
</Placemark>
<Placemark>
<name>
Fri Dec 23 08:36:57 2016 S=1.12 Km/hr
</name>
<styleUrl>
#styleMap_TLP_Normal
</styleUrl>
<Point>
<coordinates>
-64.9629211,-10.8530731,158.42
</coordinates>
</Point>
</Placemark>
<Placemark>
<name>
Fri Dec 23 08:37:07 2016 S=1.97 Km/hr
</name>
<styleUrl>
#styleMap_TLP_Normal
</styleUrl>
<Point>
<coordinates>
-64.9628906,-10.8530760,158.80
</coordinates>
</Point>
</Placemark>
<Placemark>
<name>
Fri Dec 23 08:37:17 2016 S=2.17 Km/hr
</name>
<styleUrl>
#styleMap_TLP_Normal
</styleUrl>
<Point>
<coordinates>
-64.9628372,-10.8530970,159.20
</coordinates>
</Point>
</Placemark>
<Placemark>
<name>
Fri Dec 23 08:37:27 2016 S=1.55 Km/hr
</name>
<styleUrl>
#styleMap_TLP_Normal
</styleUrl>
<Point>
<coordinates>
-64.9628067,-10.8531094,159.21
</coordinates>
</Point>
</Placemark>
<Placemark>
<name>
Fri Dec 23 08:37:37 2016 S=0.69 Km/hr
</name>
<styleUrl>
#styleMap_TLP_Normal
</styleUrl>
<Point>
<coordinates>
-64.9627914,-10.8531160,159.23
</coordinates>
</Point>
</Placemark>
<Placemark>
<name>
Fri Dec 23 08:37:47 2016 S=0.63 Km/hr
</name>
<styleUrl>
#styleMap_TLP_Normal
</styleUrl>
<Point>
<coordinates>
-64.9627609,-10.8531580,158.82
</coordinates>
</Point>
</Placemark>
<Placemark>
<name>
Fri Dec 23 08:37:57 2016 S=1.70 Km/hr
</name>
<styleUrl>
#styleMap_TLP_Normal
</styleUrl>
<Point>
<coordinates>
-64.9626923,-10.8531332,156.58
</coordinates>
</Point>
</Placemark>
<Placemark>
<name>
Fri Dec 23 08:38:07 2016 S=2.15 Km/hr
</name>
<styleUrl>
#styleMap_TLP_Normal
</styleUrl>
<Point>
<coordinates>
-64.9626160,-10.8531523,156.72
</coordinates>
</Point>
</Placemark>
<Placemark>
<name>
Fri Dec 23 08:38:17 2016 S=1.95 Km/hr
</name>
<styleUrl>
#styleMap_TLP_Normal
</styleUrl>
<Point>
<coordinates>
-64.9625473,-10.8531523,156.96
</coordinates>
</Point>
</Placemark>
<Placemark>
<name>
Fri Dec 23 08:38:27 2016 S=1.52 Km/hr
</name>
<styleUrl>
#styleMap_TLP_Normal
</styleUrl>
<Point>
<coordinates>
-64.9624481,-10.8531609,156.04
</coordinates>
</Point>
</Placemark>
<Placemark>
<name>
Fri Dec 23 08:38:37 2016 S=1.64 Km/hr
</name>
<styleUrl>
#styleMap_TLP_Normal
</styleUrl>
<Point>
<coordinates>
-64.9623947,-10.8531866,156.06
</coordinates>
</Point>
</Placemark>
<Placemark>
<name>
Fri Dec 23 08:38:47 2016 S=1.13 Km/hr
</name>
<styleUrl>
#styleMap_TLP_Normal
</styleUrl>
<Point>
<coordinates>
-64.9623260,-10.8532019,156.20
</coordinates>
</Point>
</Placemark>
<Placemark>
<name>
Fri Dec 23 08:38:57 2016 S=2.42 Km/hr
</name>
<styleUrl>
#styleMap_TLP_Normal
</styleUrl>
<Point>
<coordinates>
-64.9623413,-10.8532181,155.81
</coordinates>
</Point>
</Placemark>
<Placemark>
<name>
Fri Dec 23 08:39:07 2016 S=4.79 Km/hr
</name>
<styleUrl>
#styleMap_TLP_Normal
</styleUrl>
<Point>
<coordinates>
-64.9621964,-10.8531971,154.94
</coordinates>
</Point>
</Placemark>
<Placemark>
<name>
Fri Dec 23 08:39:17 2016 S=2.23 Km/hr
</name>
<styleUrl>
#styleMap_TLP_Normal
</styleUrl>
<Point>
<coordinates>
-64.9619904,-10.8532410,155.00
</coordinates>
</Point>
</Placemark>
<Placemark>
<name>
Fri Dec 23 08:39:27 2016 S=2.03 Km/hr
</name>
<styleUrl>
#styleMap_TLP_Normal
</styleUrl>
<Point>
<coordinates>
-64.9619217,-10.8532686,155.34
</coordinates>
</Point>
</Placemark>
<Placemark>
<name>
Fri Dec 23 08:39:37 2016 S=3.19 Km/hr
</name>
<styleUrl>
#styleMap_TLP_Normal
</styleUrl>
<Point>
<coordinates>
-64.9617233,-10.8532887,156.47
</coordinates>
</Point>
</Placemark>
<Placemark>
<name>
Fri Dec 23 08:39:47 2016 S=1.64 Km/hr
</name>
<styleUrl>
#styleMap_TLP_Normal
</styleUrl>
<Point>
<coordinates>
-64.9616547,-10.8532820,156.84
</coordinates>
</Point>
</Placemark>
<Placemark>
<name>
Fri Dec 23 08:39:57 2016 S=1.38 Km/hr
</name>
<styleUrl>
#styleMap_TLP_Normal
</styleUrl>
<Point>
<coordinates>
-64.9616165,-10.8532944,155.19
</coordinates>
</Point>
</Placemark>
<Placemark>
<name>
Fri Dec 23 08:40:07 2016 S=2.37 Km/hr
</name>
<styleUrl>
#styleMap_TLP_Normal
</styleUrl>
<Point>
<coordinates>
-64.9615250,-10.8533735,152.84
</coordinates>
</Point>
</Placemark>
<Placemark>
<name>
Fri Dec 23 08:40:17 2016 S=1.32 Km/hr
</name>
<styleUrl>
#styleMap_TLP_Normal
</styleUrl>
<Point>
<coordinates>
-64.9615250,-10.8533945,152.77
</coordinates>
</Point>
</Placemark>
<Placemark>
<name>
Fri Dec 23 08:40:27 2016 S=0.86 Km/hr
</name>
<styleUrl>
#styleMap_TLP_Normal
</styleUrl>
<Point>
<coordinates>
-64.9615326,-10.8534250,152.29
</coordinates>
</Point>
</Placemark>
<Placemark>
<name>
Fri Dec 23 08:40:37 2016 S=0.72 Km/hr
</name>
<styleUrl>
#styleMap_TLP_Normal
</styleUrl>
<Point>
<coordinates>
-64.9615326,-10.8534241,152.30
</coordinates>
</Point>
</Placemark>
<Placemark>
<name>
Fri Dec 23 08:40:47 2016 S=2.98 Km/hr
</name>
<styleUrl>
#styleMap_TLP_Normal
</styleUrl>
<Point>
<coordinates>
-64.9612961,-10.8533926,152.38
</coordinates>
</Point>
</Placemark>
<Placemark>
<name>
Fri Dec 23 08:40:57 2016 S=2.15 Km/hr
</name>
<styleUrl>
#styleMap_TLP_Normal
</styleUrl>
<Point>
<coordinates>
-64.9612274,-10.8534107,152.23
</coordinates>
</Point>
</Placemark>
<Placemark>
<name>
Fri Dec 23 08:41:07 2016 S=1.42 Km/hr
</name>
<styleUrl>
#styleMap_TLP_Normal
</styleUrl>
<Point>
<coordinates>
-64.9611282,-10.8534298,152.71
</coordinates>
</Point>
</Placemark>
<Placemark>
<name>
Fri Dec 23 08:41:17 2016 S=1.86 Km/hr
</name>
<styleUrl>
#styleMap_TLP_Normal
</styleUrl>
<Point>
<coordinates>
-64.9610367,-10.8534470,153.34
</coordinates>
</Point>
</Placemark>
<Placemark>
<name>
Fri Dec 23 08:41:27 2016 S=2.14 Km/hr
</name>
<styleUrl>
#styleMap_TLP_Normal
</styleUrl>
<Point>
<coordinates>
-64.9609604,-10.8534861,152.71
</coordinates>
</Point>
</Placemark>
<Placemark>
<name>
Fri Dec 23 08:41:37 2016 S=2.56 Km/hr
</name>
<styleUrl>
#styleMap_TLP_Normal
</styleUrl>
<Point>
<coordinates>
-64.9608688,-10.8534937,151.90
</coordinates>
</Point>
</Placemark>
<Placemark>
<name>
Fri Dec 23 08:41:47 2016 S=1.72 Km/hr
</name>
<styleUrl>
#styleMap_TLP_Normal
</styleUrl>
<Point>
<coordinates>
-64.9608002,-10.8535204,152.10
</coordinates>
</Point>
</Placemark>
<Placemark>
<name>
Fri Dec 23 08:41:57 2016 S=1.56 Km/hr
</name>
<styleUrl>
#styleMap_TLP_Normal
</styleUrl>
<Point>
<coordinates>
-64.9606781,-10.8535252,152.62
</coordinates>
</Point>
</Placemark>
<Placemark>
<name>
Fri Dec 23 08:42:07 2016 S=1.39 Km/hr
</name>
<styleUrl>
#styleMap_TLP_Normal
</styleUrl>
<Point>
<coordinates>
-64.9606094,-10.8535452,152.15
</coordinates>
</Point>
</Placemark>
<Placemark>
<name>
Fri Dec 23 08:42:17 2016 S=2.12 Km/hr
</name>
<styleUrl>
#styleMap_TLP_Normal
</styleUrl>
<Point>
<coordinates>
-64.9604263,-10.8536081,151.20
</coordinates>
</Point>
</Placemark>
<Placemark>
<name>
Fri Dec 23 08:42:27 2016 S=1.98 Km/hr
</name>
<styleUrl>
#styleMap_TLP_Normal
</styleUrl>
<Point>
<coordinates>
-64.9602356,-10.8536577,151.21
</coordinates>
</Point>
</Placemark>
<Placemark>
<name>
Fri Dec 23 08:42:37 2016 S=1.85 Km/hr
</name>
<styleUrl>
#styleMap_TLP_Normal
</styleUrl>
<Point>
<coordinates>
-64.9601212,-10.8536415,151.80
</coordinates>
</Point>
</Placemark>
<Placemark>
<name>
Fri Dec 23 08:42:47 2016 S=1.16 Km/hr
</name>
<styleUrl>
#styleMap_TLP_Normal
</styleUrl>
<Point>
<coordinates>
-64.9600601,-10.8536644,151.75
</coordinates>
</Point>
</Placemark>
<Placemark>
<name>
Fri Dec 23 08:42:57 2016 S=0.77 Km/hr
</name>
<styleUrl>
#styleMap_TLP_Normal
</styleUrl>
<Point>
<coordinates>
-64.9599915,-10.8536749,151.53
</coordinates>
</Point>
</Placemark>
<Placemark>
<name>
Fri Dec 23 08:43:07 2016 S=3.15 Km/hr
</name>
<styleUrl>
#styleMap_TLP_Normal
</styleUrl>
<Point>
<coordinates>
-64.9598236,-10.8537359,150.54
</coordinates>
</Point>
</Placemark>
<Placemark>
<name>
Fri Dec 23 08:43:17 2016 S=2.66 Km/hr
</name>
<styleUrl>
#styleMap_TLP_Normal
</styleUrl>
<Point>
<coordinates>
-64.9597244,-10.8537588,150.33
</coordinates>
</Point>
</Placemark>
<Placemark>
<name>
Fri Dec 23 08:43:27 2016 S=1.87 Km/hr
</name>
<styleUrl>
#styleMap_TLP_Normal
</styleUrl>
<Point>
<coordinates>
-64.9595871,-10.8537521,151.23
</coordinates>
</Point>
</Placemark>
<Placemark>
<name>
Fri Dec 23 08:43:37 2016 S=0.70 Km/hr
</name>
<styleUrl>
#styleMap_TLP_Normal
</styleUrl>
<Point>
<coordinates>
-64.9595795,-10.8537731,151.40
</coordinates>
</Point>
</Placemark>
<Placemark>
<name>
Fri Dec 23 08:43:47 2016 S=2.04 Km/hr
</name>
<styleUrl>
#styleMap_TLP_Normal
</styleUrl>
<Point>
<coordinates>
-64.9593735,-10.8538284,150.09
</coordinates>
</Point>
</Placemark>
<Placemark>
<name>
Fri Dec 23 08:43:57 2016 S=1.21 Km/hr
</name>
<styleUrl>
#styleMap_TLP_Normal
</styleUrl>
<Point>
<coordinates>
-64.9592056,-10.8538361,150.97
</coordinates>
</Point>
</Placemark>
<Placemark>
<name>
Fri Dec 23 08:44:07 2016 S=1.35 Km/hr
</name>
<styleUrl>
#styleMap_TLP_Normal
</styleUrl>
<Point>
<coordinates>
-64.9590378,-10.8538723,152.87
</coordinates>
</Point>
</Placemark>
<Placemark>
<name>
Fri Dec 23 08:44:17 2016 S=1.83 Km/hr
</name>
<styleUrl>
#styleMap_TLP_Normal
</styleUrl>
<Point>
<coordinates>
-64.9590530,-10.8539305,152.68
</coordinates>
</Point>
</Placemark>
<Placemark>
<name>
Fri Dec 23 08:44:27 2016 S=0.48 Km/hr
</name>
<styleUrl>
#styleMap_TLP_Normal
</styleUrl>
<Point>
<coordinates>
-64.9590378,-10.8539648,152.46
</coordinates>
</Point>
</Placemark>
<Placemark>
<name>
Fri Dec 23 08:44:37 2016 S=1.48 Km/hr
</name>
<styleUrl>
#styleMap_TLP_Normal
</styleUrl>
<Point>
<coordinates>
-64.9590454,-10.8539696,152.43
</coordinates>
</Point>
</Placemark>
<Placemark>
<name>
Fri Dec 23 08:44:47 2016 S=1.56 Km/hr
</name>
<styleUrl>
#styleMap_TLP_Normal
</styleUrl>
<Point>
<coordinates>
-64.9590836,-10.8540268,152.50
</coordinates>
</Point>
</Placemark>
<Placemark>
<name>
Fri Dec 23 08:44:57 2016 S=0.50 Km/hr
</name>
<styleUrl>
#styleMap_TLP_Normal
</styleUrl>
<Point>
<coordinates>
-64.9590607,-10.8540268,152.36
</coordinates>
</Point>
</Placemark>
<Placemark>
<name>
Fri Dec 23 08:45:07 2016 S=0.51 Km/hr
</name>
<styleUrl>
#styleMap_TLP_Normal
</styleUrl>
<Point>
<coordinates>
-64.9590683,-10.8540239,152.32
</coordinates>
</Point>
</Placemark>
<Placemark>
<name>
Fri Dec 23 08:45:17 2016 S=2.13 Km/hr
</name>
<styleUrl>
#styleMap_TLP_Normal
</styleUrl>
<Point>
<coordinates>
-64.9590683,-10.8540306,152.32
</coordinates>
</Point>
</Placemark>
<Placemark>
<name>
Fri Dec 23 08:45:27 2016 S=1.23 Km/hr
</name>
<styleUrl>
#styleMap_TLP_Normal
</styleUrl>
<Point>
<coordinates>
-64.9590454,-10.8540688,153.82
</coordinates>
</Point>
</Placemark>
<Placemark>
<name>
Fri Dec 23 08:45:37 2016 S=1.05 Km/hr
</name>
<styleUrl>
#styleMap_TLP_Normal
</styleUrl>
<Point>
<coordinates>
-64.9590454,-10.8540821,154.01
</coordinates>
</Point>
</Placemark>
<Placemark>
<name>
Fri Dec 23 08:45:47 2016 S=1.54 Km/hr
</name>
<styleUrl>
#styleMap_TLP_Normal
</styleUrl>
<Point>
<coordinates>
-64.9590302,-10.8541489,153.92
</coordinates>
</Point>
</Placemark>
<Placemark>
<name>
Fri Dec 23 08:45:57 2016 S=2.61 Km/hr
</name>
<styleUrl>
#styleMap_TLP_Normal
</styleUrl>
<Point>
<coordinates>
-64.9589920,-10.8542347,153.87
</coordinates>
</Point>
</Placemark>
<Placemark>
<name>
Fri Dec 23 08:46:07 2016 S=2.54 Km/hr
</name>
<styleUrl>
#styleMap_TLP_Normal
</styleUrl>
<Point>
<coordinates>
-64.9589615,-10.8543186,154.30
</coordinates>
</Point>
</Placemark>
<Placemark>
<name>
Fri Dec 23 08:46:17 2016 S=1.82 Km/hr
</name>
<styleUrl>
#styleMap_TLP_Normal
</styleUrl>
<Point>
<coordinates>
-64.9589310,-10.8543711,154.63
</coordinates>
</Point>
</Placemark>
<Placemark>
<name>
Fri Dec 23 08:46:27 2016 S=2.85 Km/hr
</name>
<styleUrl>
#styleMap_TLP_Normal
</styleUrl>
<Point>
<coordinates>
-64.9588242,-10.8544722,155.86
</coordinates>
</Point>
</Placemark>
<Placemark>
<name>
Fri Dec 23 08:46:37 2016 S=1.75 Km/hr
</name>
<styleUrl>
#styleMap_TLP_Normal
</styleUrl>
<Point>
<coordinates>
-64.9588242,-10.8545713,156.34
</coordinates>
</Point>
</Placemark>
<Placemark>
<name>
Fri Dec 23 08:46:47 2016 S=2.00 Km/hr
</name>
<styleUrl>
#styleMap_TLP_Normal
</styleUrl>
<Point>
<coordinates>
-64.9587631,-10.8547144,155.80
</coordinates>
</Point>
</Placemark>
<Placemark>
<name>
Fri Dec 23 08:46:57 2016 S=1.98 Km/hr
</name>
<styleUrl>
#styleMap_TLP_Normal
</styleUrl>
<Point>
<coordinates>
-64.9587402,-10.8547535,155.81
</coordinates>
</Point>
</Placemark>
<Placemark>
<name>
Fri Dec 23 08:47:07 2016 S=2.17 Km/hr
</name>
<styleUrl>
#styleMap_TLP_Normal
</styleUrl>
<Point>
<coordinates>
-64.9587097,-10.8548126,155.96
</coordinates>
</Point>
</Placemark>
<Placemark>
<name>
Fri Dec 23 08:47:17 2016 S=1.36 Km/hr
</name>
<styleUrl>
#styleMap_TLP_Normal
</styleUrl>
<Point>
<coordinates>
-64.9586029,-10.8548508,155.41
</coordinates>
</Point>
</Placemark>
<Placemark>
<name>
Fri Dec 23 08:47:27 2016 S=2.07 Km/hr
</name>
<styleUrl>
#styleMap_TLP_Normal
</styleUrl>
<Point>
<coordinates>
-64.9585800,-10.8549280,155.76
</coordinates>
</Point>
</Placemark>
<Placemark>
<name>
Fri Dec 23 08:47:37 2016 S=1.10 Km/hr
</name>
<styleUrl>
#styleMap_TLP_Normal
</styleUrl>
<Point>
<coordinates>
-64.9585648,-10.8549557,156.10
</coordinates>
</Point>
</Placemark>
<Placemark>
<name>
Fri Dec 23 08:47:47 2016 S=0.90 Km/hr
</name>
<styleUrl>
#styleMap_TLP_Normal
</styleUrl>
<Point>
<coordinates>
-64.9585571,-10.8549757,156.79
</coordinates>
</Point>
</Placemark>
<Placemark>
<name>
Fri Dec 23 08:47:57 2016 S=1.74 Km/hr
</name>
<styleUrl>
#styleMap_TLP_Normal
</styleUrl>
<Point>
<coordinates>
-64.9585114,-10.8550072,156.91
</coordinates>
</Point>
</Placemark>
<Placemark>
<name>
Fri Dec 23 08:48:07 2016 S=0.46 Km/hr
</name>
<styleUrl>
#styleMap_TLP_Normal
</styleUrl>
<Point>
<coordinates>
-64.9584732,-10.8550549,157.66
</coordinates>
</Point>
</Placemark>
<Placemark>
<name>
Fri Dec 23 08:48:17 2016 S=2.63 Km/hr
</name>
<styleUrl>
#styleMap_TLP_Normal
</styleUrl>
<Point>
<coordinates>
-64.9584122,-10.8550644,157.92
</coordinates>
</Point>
</Placemark>
<Placemark>
<name>
Fri Dec 23 08:48:27 2016 S=1.86 Km/hr
</name>
<styleUrl>
#styleMap_TLP_Normal
</styleUrl>
<Point>
<coordinates>
-64.9583435,-10.8550787,157.40
</coordinates>
</Point>
</Placemark>
<Placemark>
<name>
Fri Dec 23 08:48:37 2016 S=1.91 Km/hr
</name>
<styleUrl>
#styleMap_TLP_Normal
</styleUrl>
<Point>
<coordinates>
-64.9582596,-10.8551044,156.06
</coordinates>
</Point>
</Placemark>
<Placemark>
<name>
Fri Dec 23 08:48:47 2016 S=1.41 Km/hr
</name>
<styleUrl>
#styleMap_TLP_Normal
</styleUrl>
<Point>
<coordinates>
-64.9582214,-10.8551149,155.84
</coordinates>
</Point>
</Placemark>
<Placemark>
<name>
Fri Dec 23 08:48:57 2016 S=2.69 Km/hr
</name>
<styleUrl>
#styleMap_TLP_Normal
</styleUrl>
<Point>
<coordinates>
-64.9581757,-10.8551559,155.67
</coordinates>
</Point>
</Placemark>
<Placemark>
<name>
Fri Dec 23 08:49:07 2016 S=2.96 Km/hr
</name>
<styleUrl>
#styleMap_TLP_Normal
</styleUrl>
<Point>
<coordinates>
-64.9580688,-10.8552151,154.25
</coordinates>
</Point>
</Placemark>
<Placemark>
<name>
Fri Dec 23 08:49:17 2016 S=3.08 Km/hr
</name>
<styleUrl>
#styleMap_TLP_Normal
</styleUrl>
<Point>
<coordinates>
-64.9580307,-10.8553076,154.57
</coordinates>
</Point>
</Placemark>
<Placemark>
<name>
Fri Dec 23 08:49:27 2016 S=2.10 Km/hr
</name>
<styleUrl>
#styleMap_TLP_Normal
</styleUrl>
<Point>
<coordinates>
-64.9579773,-10.8553305,153.30
</coordinates>
</Point>
</Placemark>
<Placemark>
<name>
Fri Dec 23 08:49:37 2016 S=3.17 Km/hr
</name>
<styleUrl>
#styleMap_TLP_Normal
</styleUrl>
<Point>
<coordinates>
-64.9579391,-10.8553972,152.89
</coordinates>
</Point>
</Placemark>
<Placemark>
<name>
Fri Dec 23 08:49:47 2016 S=1.92 Km/hr
</name>
<styleUrl>
#styleMap_TLP_Normal
</styleUrl>
<Point>
<coordinates>
-64.9578934,-10.8554296,152.29
</coordinates>
</Point>
</Placemark>
<Placemark>
<name>
Fri Dec 23 08:49:57 2016 S=0.77 Km/hr
</name>
<styleUrl>
#styleMap_TLP_Normal
</styleUrl>
<Point>
<coordinates>
-64.9578934,-10.8554153,152.06
</coordinates>
</Point>
</Placemark>
<Placemark>
<name>
Fri Dec 23 08:50:07 2016 S=0.25 Km/hr
</name>
<styleUrl>
#styleMap_TLP_Normal
</styleUrl>
<Point>
<coordinates>
-64.9578934,-10.8553553,152.63
</coordinates>
</Point>
</Placemark>
<Placemark>
<name>
Fri Dec 23 08:50:17 2016 S=0.48 Km/hr
</name>
<styleUrl>
#styleMap_TLP_Normal
</styleUrl>
<Point>
<coordinates>
-64.9578857,-10.8553572,152.64
</coordinates>
</Point>
</Placemark>
<Placemark>
<name>
Fri Dec 23 08:50:27 2016 S=1.87 Km/hr
</name>
<styleUrl>
#styleMap_TLP_Normal
</styleUrl>
<Point>
<coordinates>
-64.9578705,-10.8553495,152.81
</coordinates>
</Point>
</Placemark>
<Placemark>
<name>
Fri Dec 23 08:50:37 2016 S=1.17 Km/hr
</name>
<styleUrl>
#styleMap_TLP_Normal
</styleUrl>
<Point>
<coordinates>
-64.9577866,-10.8553734,153.27
</coordinates>
</Point>
</Placemark>
<Placemark>
<name>
Fri Dec 23 08:50:47 2016 S=0.83 Km/hr
</name>
<styleUrl>
#styleMap_TLP_Normal
</styleUrl>
<Point>
<coordinates>
-64.9577789,-10.8553753,153.16
</coordinates>
</Point>
</Placemark>
<Placemark>
<name>
Fri Dec 23 08:50:57 2016 S=0.42 Km/hr
</name>
<styleUrl>
#styleMap_TLP_Normal
</styleUrl>
<Point>
<coordinates>
-64.9577789,-10.8553753,153.25
</coordinates>
</Point>
</Placemark>
<Placemark>
<name>
Fri Dec 23 08:51:07 2016 S=1.93 Km/hr
</name>
<styleUrl>
#styleMap_TLP_Normal
</styleUrl>
<Point>
<coordinates>
-64.9577637,-10.8553801,153.32
</coordinates>
</Point>
</Placemark>
<Placemark>
<name>
Fri Dec 23 08:51:17 2016 S=0.63 Km/hr
</name>
<styleUrl>
#styleMap_TLP_Normal
</styleUrl>
<Point>
<coordinates>
-64.9577026,-10.8553743,153.38
</coordinates>
</Point>
</Placemark>
<Placemark>
<name>
Fri Dec 23 08:51:27 2016 S=2.20 Km/hr
</name>
<styleUrl>
#styleMap_TLP_Normal
</styleUrl>
<Point>
<coordinates>
-64.9576187,-10.8553925,153.38
</coordinates>
</Point>
</Placemark>
<Placemark>
<name>
Fri Dec 23 08:51:37 2016 S=1.07 Km/hr
</name>
<styleUrl>
#styleMap_TLP_Normal
</styleUrl>
<Point>
<coordinates>
-64.9574661,-10.8554268,152.96
</coordinates>
</Point>
</Placemark>
<Placemark>
<name>
Fri Dec 23 08:51:47 2016 S=1.06 Km/hr
</name>
<styleUrl>
#styleMap_TLP_Normal
</styleUrl>
<Point>
<coordinates>
-64.9574509,-10.8554535,152.69
</coordinates>
</Point>
</Placemark>
<Placemark>
<name>
Fri Dec 23 08:51:57 2016 S=0.71 Km/hr
</name>
<styleUrl>
#styleMap_TLP_Normal
</styleUrl>
<Point>
<coordinates>
-64.9574051,-10.8554688,152.34
</coordinates>
</Point>
</Placemark>
<Placemark>
<name>
Fri Dec 23 08:52:07 2016 S=1.95 Km/hr
</name>
<styleUrl>
#styleMap_TLP_Normal
</styleUrl>
<Point>
<coordinates>
-64.9573517,-10.8554716,152.41
</coordinates>
</Point>
</Placemark>
<Placemark>
<name>
Fri Dec 23 08:52:17 2016 S=0.82 Km/hr
</name>
<styleUrl>
#styleMap_TLP_Normal
</styleUrl>
<Point>
<coordinates>
-64.9573059,-10.8554325,153.13
</coordinates>
</Point>
</Placemark>
<Placemark>
<name>
Fri Dec 23 08:52:27 2016 S=0.61 Km/hr
</name>
<styleUrl>
#styleMap_TLP_Normal
</styleUrl>
<Point>
<coordinates>
-64.9572906,-10.8553877,153.06
</coordinates>
</Point>
</Placemark>
<Placemark>
<name>
Fri Dec 23 08:52:37 2016 S=1.78 Km/hr
</name>
<styleUrl>
#styleMap_TLP_Normal
</styleUrl>
<Point>
<coordinates>
-64.9572449,-10.8553610,152.87
</coordinates>
</Point>
</Placemark>
<Placemark>
<name>
Fri Dec 23 08:52:47 2016 S=2.23 Km/hr
</name>
<styleUrl>
#styleMap_TLP_Normal
</styleUrl>
<Point>
<coordinates>
-64.9572296,-10.8552485,153.00
</coordinates>
</Point>
</Placemark>
<Placemark>
<name>
Fri Dec 23 08:52:57 2016 S=2.18 Km/hr
</name>
<styleUrl>
#styleMap_TLP_Normal
</styleUrl>
<Point>
<coordinates>
-64.9571381,-10.8552065,153.25
</coordinates>
</Point>
</Placemark>
<Placemark>
<name>
Fri Dec 23 08:53:07 2016 S=1.67 Km/hr
</name>
<styleUrl>
#styleMap_TLP_Normal
</styleUrl>
<Point>
<coordinates>
-64.9571304,-10.8551140,152.88
</coordinates>
</Point>
</Placemark>
<Placemark>
<name>
Fri Dec 23 08:53:17 2016 S=1.74 Km/hr
</name>
<styleUrl>
#styleMap_TLP_Normal
</styleUrl>
<Point>
<coordinates>
-64.9570389,-10.8551016,151.55
</coordinates>
</Point>
</Placemark>
<Placemark>
<name>
Fri Dec 23 08:53:27 2016 S=1.63 Km/hr
</name>
<styleUrl>
#styleMap_TLP_Normal
</styleUrl>
<Point>
<coordinates>
-64.9570084,-10.8551188,152.05
</coordinates>
</Point>
</Placemark>
<Placemark>
<name>
Fri Dec 23 08:53:37 2016 S=1.98 Km/hr
</name>
<styleUrl>
#styleMap_TLP_Normal
</styleUrl>
<Point>
<coordinates>
-64.9569473,-10.8551750,152.65
</coordinates>
</Point>
</Placemark>
<Placemark>
<name>
Fri Dec 23 08:53:47 2016 S=1.47 Km/hr
</name>
<styleUrl>
#styleMap_TLP_Normal
</styleUrl>
<Point>
<coordinates>
-64.9568710,-10.8551931,153.09
</coordinates>
</Point>
</Placemark>
<Placemark>
<name>
Fri Dec 23 08:53:57 2016 S=1.14 Km/hr
</name>
<styleUrl>
#styleMap_TLP_Normal
</styleUrl>
<Point>
<coordinates>
-64.9567795,-10.8552198,153.21
</coordinates>
</Point>
</Placemark>
<Placemark>
<name>
Fri Dec 23 08:54:07 2016 S=1.61 Km/hr
</name>
<styleUrl>
#styleMap_TLP_Normal
</styleUrl>
<Point>
<coordinates>
-64.9566727,-10.8552294,153.30
</coordinates>
</Point>
</Placemark>
<Placemark>
<name>
Fri Dec 23 08:54:17 2016 S=2.57 Km/hr
</name>
<styleUrl>
#styleMap_TLP_Normal
</styleUrl>
<Point>
<coordinates>
-64.9565811,-10.8552570,153.62
</coordinates>
</Point>
</Placemark>
<Placemark>
<name>
Fri Dec 23 08:54:27 2016 S=1.54 Km/hr
</name>
<styleUrl>
#styleMap_TLP_Normal
</styleUrl>
<Point>
<coordinates>
-64.9565582,-10.8552723,153.02
</coordinates>
</Point>
</Placemark>
<Placemark>
<name>
Fri Dec 23 08:54:37 2016 S=2.01 Km/hr
</name>
<styleUrl>
#styleMap_TLP_Normal
</styleUrl>
<Point>
<coordinates>
-64.9565201,-10.8552713,153.63
</coordinates>
</Point>
</Placemark>
<Placemark>
<name>
Fri Dec 23 08:54:47 2016 S=0.89 Km/hr
</name>
<styleUrl>
#styleMap_TLP_Normal
</styleUrl>
<Point>
<coordinates>
-64.9564819,-10.8552074,153.94
</coordinates>
</Point>
</Placemark>
<Placemark>
<name>
Fri Dec 23 08:54:57 2016 S=1.81 Km/hr
</name>
<styleUrl>
#styleMap_TLP_Normal
</styleUrl>
<Point>
<coordinates>
-64.9564743,-10.8552237,153.98
</coordinates>
</Point>
</Placemark>
<Placemark>
<name>
Fri Dec 23 08:55:07 2016 S=1.80 Km/hr
</name>
<styleUrl>
#styleMap_TLP_Normal
</styleUrl>
<Point>
<coordinates>
-64.9563980,-10.8553391,154.17
</coordinates>
</Point>
</Placemark>
<Placemark>
<name>
Fri Dec 23 08:55:17 2016 S=1.78 Km/hr
</name>
<styleUrl>
#styleMap_TLP_Normal
</styleUrl>
<Point>
<coordinates>
-64.9563828,-10.8553944,152.88
</coordinates>
</Point>
</Placemark>
<Placemark>
<name>
Fri Dec 23 08:55:27 2016 S=2.14 Km/hr
</name>
<styleUrl>
#styleMap_TLP_Normal
</styleUrl>
<Point>
<coordinates>
-64.9562302,-10.8554173,152.05
</coordinates>
</Point>
</Placemark>
<Placemark>
<name>
Fri Dec 23 08:55:37 2016 S=0.32 Km/hr
</name>
<styleUrl>
#styleMap_TLP_Normal
</styleUrl>
<Point>
<coordinates>
-64.9562073,-10.8553915,150.88
</coordinates>
</Point>
</Placemark>
<Placemark>
<name>
Fri Dec 23 08:55:47 2016 S=0.99 Km/hr
</name>
<styleUrl>
#styleMap_TLP_Normal
</styleUrl>
<Point>
<coordinates>
-64.9561691,-10.8554106,150.82
</coordinates>
</Point>
</Placemark>
<Placemark>
<name>
Fri Dec 23 08:55:57 2016 S=0.44 Km/hr
</name>
<styleUrl>
#styleMap_TLP_Normal
</styleUrl>
<Point>
<coordinates>
-64.9561310,-10.8554249,150.20
</coordinates>
</Point>
</Placemark>
<Placemark>
<name>
Fri Dec 23 08:56:07 2016 S=0.97 Km/hr
</name>
<styleUrl>
#styleMap_TLP_Normal
</styleUrl>
<Point>
<coordinates>
-64.9561234,-10.8554230,150.18
</coordinates>
</Point>
</Placemark>
<Placemark>
<name>
Fri Dec 23 08:56:17 2016 S=1.67 Km/hr
</name>
<styleUrl>
#styleMap_TLP_Normal
</styleUrl>
<Point>
<coordinates>
-64.9560165,-10.8554869,149.11
</coordinates>
</Point>
</Placemark>
<Placemark>
<name>
Fri Dec 23 08:56:27 2016 S=0.66 Km/hr
</name>
<styleUrl>
#styleMap_TLP_Normal
</styleUrl>
<Point>
<coordinates>
-64.9558105,-10.8554983,151.82
</coordinates>
</Point>
</Placemark>
<Placemark>
<name>
Fri Dec 23 08:56:37 2016 S=0.65 Km/hr
</name>
<styleUrl>
#styleMap_TLP_Normal
</styleUrl>
<Point>
<coordinates>
-64.9558258,-10.8554974,152.18
</coordinates>
</Point>
</Placemark>
<Placemark>
<name>
Fri Dec 23 08:56:47 2016 S=2.52 Km/hr
</name>
<styleUrl>
#styleMap_TLP_Normal
</styleUrl>
<Point>
<coordinates>
-64.9557419,-10.8555527,152.05
</coordinates>
</Point>
</Placemark>
<Placemark>
<name>
Fri Dec 23 08:56:57 2016 S=2.65 Km/hr
</name>
<styleUrl>
#styleMap_TLP_Normal
</styleUrl>
<Point>
<coordinates>
-64.9556503,-10.8556328,151.64
</coordinates>
</Point>
</Placemark>
<Placemark>
<name>
Fri Dec 23 08:57:07 2016 S=1.65 Km/hr
</name>
<styleUrl>
#styleMap_TLP_Normal
</styleUrl>
<Point>
<coordinates>
-64.9556046,-10.8556929,152.43
</coordinates>
</Point>
</Placemark>
<Placemark>
<name>
Fri Dec 23 08:57:17 2016 S=1.58 Km/hr
</name>
<styleUrl>
#styleMap_TLP_Normal
</styleUrl>
<Point>
<coordinates>
-64.9555893,-10.8557005,152.81
</coordinates>
</Point>
</Placemark>
<Placemark>
<name>
Fri Dec 23 08:57:27 2016 S=1.21 Km/hr
</name>
<styleUrl>
#styleMap_TLP_Normal
</styleUrl>
<Point>
<coordinates>
-64.9555740,-10.8557262,153.76
</coordinates>
</Point>
</Placemark>
<Placemark>
<name>
Fri Dec 23 08:57:37 2016 S=0.69 Km/hr
</name>
<styleUrl>
#styleMap_TLP_Normal
</styleUrl>
<Point>
<coordinates>
-64.9555130,-10.8557320,153.74
</coordinates>
</Point>
</Placemark>
<Placemark>
<name>
Fri Dec 23 08:57:47 2016 S=2.32 Km/hr
</name>
<styleUrl>
#styleMap_TLP_Normal
</styleUrl>
<Point>
<coordinates>
-64.9554443,-10.8558035,154.36
</coordinates>
</Point>
</Placemark>
<Placemark>
<name>
Fri Dec 23 08:57:57 2016 S=2.15 Km/hr
</name>
<styleUrl>
#styleMap_TLP_Normal
</styleUrl>
<Point>
<coordinates>
-64.9553986,-10.8558540,154.54
</coordinates>
</Point>
</Placemark>
<Placemark>
<name>
Fri Dec 23 08:58:07 2016 S=1.54 Km/hr
</name>
<styleUrl>
#styleMap_TLP_Normal
</styleUrl>
<Point>
<coordinates>
-64.9553909,-10.8558416,154.81
</coordinates>
</Point>
</Placemark>
<Placemark>
<name>
Fri Dec 23 08:58:17 2016 S=1.36 Km/hr
</name>
<styleUrl>
#styleMap_TLP_Normal
</styleUrl>
<Point>
<coordinates>
-64.9553528,-10.8557959,154.46
</coordinates>
</Point>
</Placemark>
<Placemark>
<name>
Fri Dec 23 08:58:27 2016 S=1.40 Km/hr
</name>
<styleUrl>
#styleMap_TLP_Normal
</styleUrl>
<Point>
<coordinates>
-64.9552841,-10.8558121,154.55
</coordinates>
</Point>
</Placemark>
<Placemark>
<name>
Fri Dec 23 08:58:37 2016 S=0.71 Km/hr
</name>
<styleUrl>
#styleMap_TLP_Normal
</styleUrl>
<Point>
<coordinates>
-64.9553986,-10.8558044,155.02
</coordinates>
</Point>
</Placemark>
<Placemark>
<name>
Fri Dec 23 08:58:47 2016 S=1.15 Km/hr
</name>
<styleUrl>
#styleMap_TLP_Normal
</styleUrl>
<Point>
<coordinates>
-64.9553986,-10.8557501,154.90
</coordinates>
</Point>
</Placemark>
<Placemark>
<name>
Fri Dec 23 08:58:57 2016 S=1.03 Km/hr
</name>
<styleUrl>
#styleMap_TLP_Normal
</styleUrl>
<Point>
<coordinates>
-64.9553452,-10.8556995,155.68
</coordinates>
</Point>
</Placemark>
<Placemark>
<name>
Fri Dec 23 08:59:07 2016 S=2.41 Km/hr
</name>
<styleUrl>
#styleMap_TLP_Normal
</styleUrl>
<Point>
<coordinates>
-64.9553146,-10.8557062,155.07
</coordinates>
</Point>
</Placemark>
<Placemark>
<name>
Fri Dec 23 08:59:17 2016 S=0.80 Km/hr
</name>
<styleUrl>
#styleMap_TLP_Normal
</styleUrl>
<Point>
<coordinates>
-64.9552841,-10.8557405,155.55
</coordinates>
</Point>
</Placemark>
<Placemark>
<name>
Fri Dec 23 08:59:27 2016 S=0.61 Km/hr
</name>
<styleUrl>
#styleMap_TLP_Normal
</styleUrl>
<Point>
<coordinates>
-64.9552536,-10.8557568,155.09
</coordinates>
</Point>
</Placemark>
<Placemark>
<name>
Fri Dec 23 08:59:37 2016 S=1.30 Km/hr
</name>
<styleUrl>
#styleMap_TLP_Normal
</styleUrl>
<Point>
<coordinates>
-64.9552307,-10.8557749,155.16
</coordinates>
</Point>
</Placemark>
<Placemark>
<name>
Fri Dec 23 08:59:47 2016 S=1.49 Km/hr
</name>
<styleUrl>
#styleMap_TLP_Normal
</styleUrl>
<Point>
<coordinates>
-64.9552155,-10.8557854,155.23
</coordinates>
</Point>
</Placemark>
<Placemark>
<name>
Fri Dec 23 08:59:57 2016 S=1.20 Km/hr
</name>
<styleUrl>
#styleMap_TLP_Normal
</styleUrl>
<Point>
<coordinates>
-64.9551468,-10.8558578,155.93
</coordinates>
</Point>
</Placemark>
<Placemark>
<name>
Fri Dec 23 09:00:07 2016 S=0.31 Km/hr
</name>
<styleUrl>
#styleMap_TLP_Normal
</styleUrl>
<Point>
<coordinates>
-64.9551773,-10.8558626,157.12
</coordinates>
</Point>
</Placemark>
<Placemark>
<name>
Fri Dec 23 09:00:17 2016 S=1.95 Km/hr
</name>
<styleUrl>
#styleMap_TLP_Normal
</styleUrl>
<Point>
<coordinates>
-64.9551697,-10.8558769,157.54
</coordinates>
</Point>
</Placemark>
<Placemark>
<name>
Fri Dec 23 09:00:27 2016 S=1.33 Km/hr
</name>
<styleUrl>
#styleMap_TLP_Normal
</styleUrl>
<Point>
<coordinates>
-64.9550934,-10.8559132,159.01
</coordinates>
</Point>
</Placemark>
<Placemark>
<name>
Fri Dec 23 09:00:37 2016 S=1.90 Km/hr
</name>
<styleUrl>
#styleMap_TLP_Normal
</styleUrl>
<Point>
<coordinates>
-64.9549942,-10.8559799,160.42
</coordinates>
</Point>
</Placemark>
<Placemark>
<name>
Fri Dec 23 09:00:47 2016 S=1.69 Km/hr
</name>
<styleUrl>
#styleMap_TLP_Normal
</styleUrl>
<Point>
<coordinates>
-64.9549408,-10.8560448,160.95
</coordinates>
</Point>
</Placemark>
<Placemark>
<name>
Fri Dec 23 09:00:57 2016 S=1.41 Km/hr
</name>
<styleUrl>
#styleMap_TLP_Normal
</styleUrl>
<Point>
<coordinates>
-64.9548874,-10.8561153,162.29
</coordinates>
</Point>
</Placemark>
<Placemark>
<name>
Fri Dec 23 09:01:07 2016 S=1.71 Km/hr
</name>
<styleUrl>
#styleMap_TLP_Normal
</styleUrl>
<Point>
<coordinates>
-64.9548645,-10.8561907,162.15
</coordinates>
</Point>
</Placemark>
<Placemark>
<name>
Fri Dec 23 09:01:17 2016 S=2.11 Km/hr
</name>
<styleUrl>
#styleMap_TLP_Normal
</styleUrl>
<Point>
<coordinates>
-64.9547958,-10.8563023,163.07
</coordinates>
</Point>
</Placemark>
<Placemark>
<name>
Fri Dec 23 09:01:27 2016 S=1.77 Km/hr
</name>
<styleUrl>
#styleMap_TLP_Normal
</styleUrl>
<Point>
<coordinates>
-64.9547272,-10.8563499,162.89
</coordinates>
</Point>
</Placemark>
<Placemark>
<name>
Fri Dec 23 09:01:37 2016 S=1.57 Km/hr
</name>
<styleUrl>
#styleMap_TLP_Normal
</styleUrl>
<Point>
<coordinates>
-64.9546738,-10.8563747,163.13
</coordinates>
</Point>
</Placemark>
<Placemark>
<name>
Fri Dec 23 09:01:47 2016 S=2.00 Km/hr
</name>
<styleUrl>
#styleMap_TLP_Normal
</styleUrl>
<Point>
<coordinates>
-64.9545975,-10.8564310,163.29
</coordinates>
</Point>
</Placemark>
<Placemark>
<name>
Fri Dec 23 09:01:57 2016 S=1.42 Km/hr
</name>
<styleUrl>
#styleMap_TLP_Normal
</styleUrl>
<Point>
<coordinates>
-64.9544678,-10.8564100,163.11
</coordinates>
</Point>
</Placemark>
<Placemark>
<name>
Fri Dec 23 09:02:07 2016 S=0.99 Km/hr
</name>
<styleUrl>
#styleMap_TLP_Normal
</styleUrl>
<Point>
<coordinates>
-64.9544601,-10.8564253,162.71
</coordinates>
</Point>
</Placemark>
<Placemark>
<name>
Fri Dec 23 09:02:17 2016 S=1.33 Km/hr
</name>
<styleUrl>
#styleMap_TLP_Normal
</styleUrl>
<Point>
<coordinates>
-64.9544067,-10.8564262,163.66
</coordinates>
</Point>
</Placemark>
<Placemark>
<name>
Fri Dec 23 09:02:27 2016 S=1.98 Km/hr
</name>
<styleUrl>
#styleMap_TLP_Normal
</styleUrl>
<Point>
<coordinates>
-64.9543610,-10.8564644,163.54
</coordinates>
</Point>
</Placemark>
<Placemark>
<name>
Fri Dec 23 09:02:37 2016 S=1.21 Km/hr
</name>
<styleUrl>
#styleMap_TLP_Normal
</styleUrl>
<Point>
<coordinates>
-64.9543610,-10.8564987,162.92
</coordinates>
</Point>
</Placemark>
<Placemark>
<name>
Fri Dec 23 09:02:47 2016 S=2.31 Km/hr
</name>
<styleUrl>
#styleMap_TLP_Normal
</styleUrl>
<Point>
<coordinates>
-64.9543686,-10.8565702,162.39
</coordinates>
</Point>
</Placemark>
<Placemark>
<name>
Fri Dec 23 09:02:57 2016 S=2.41 Km/hr
</name>
<styleUrl>
#styleMap_TLP_Normal
</styleUrl>
<Point>
<coordinates>
-64.9544296,-10.8566456,162.98
</coordinates>
</Point>
</Placemark>
<Placemark>
<name>
Fri Dec 23 09:03:07 2016 S=2.28 Km/hr
</name>
<styleUrl>
#styleMap_TLP_Normal
</styleUrl>
<Point>
<coordinates>
-64.9544983,-10.8567438,163.61
</coordinates>
</Point>
</Placemark>
<Placemark>
<name>
Fri Dec 23 09:03:17 2016 S=1.35 Km/hr
</name>
<styleUrl>
#styleMap_TLP_Normal
</styleUrl>
<Point>
<coordinates>
-64.9545822,-10.8567991,164.43
</coordinates>
</Point>
</Placemark>
<Placemark>
<name>
Fri Dec 23 09:03:27 2016 S=2.44 Km/hr
</name>
<styleUrl>
#styleMap_TLP_Normal
</styleUrl>
<Point>
<coordinates>
-64.9546890,-10.8568363,164.43
</coordinates>
</Point>
</Placemark>
<Placemark>
<name>
Fri Dec 23 09:03:37 2016 S=0.93 Km/hr
</name>
<styleUrl>
#styleMap_TLP_Normal
</styleUrl>
<Point>
<coordinates>
-64.9547501,-10.8568735,164.18
</coordinates>
</Point>
</Placemark>
<Placemark>
<name>
Fri Dec 23 09:03:47 2016 S=1.25 Km/hr
</name>
<styleUrl>
#styleMap_TLP_Normal
</styleUrl>
<Point>
<coordinates>
-64.9547882,-10.8569460,164.48
</coordinates>
</Point>
</Placemark>
<Placemark>
<name>
Fri Dec 23 09:03:57 2016 S=0.25 Km/hr
</name>
<styleUrl>
#styleMap_TLP_Normal
</styleUrl>
<Point>
<coordinates>
-64.9548187,-10.8569984,165.33
</coordinates>
</Point>
</Placemark>
<Placemark>
<name>
Fri Dec 23 09:04:07 2016 S=1.71 Km/hr
</name>
<styleUrl>
#styleMap_TLP_Normal
</styleUrl>
<Point>
<coordinates>
-64.9548721,-10.8570614,165.20
</coordinates>
</Point>
</Placemark>
<Placemark>
<name>
Fri Dec 23 09:04:17 2016 S=1.79 Km/hr
</name>
<styleUrl>
#styleMap_TLP_Normal
</styleUrl>
<Point>
<coordinates>
-64.9549255,-10.8570738,165.11
</coordinates>
</Point>
</Placemark>
<Placemark>
<name>
Fri Dec 23 09:04:27 2016 S=1.03 Km/hr
</name>
<styleUrl>
#styleMap_TLP_Normal
</styleUrl>
<Point>
<coordinates>
-64.9549713,-10.8571386,165.01
</coordinates>
</Point>
</Placemark>
<Placemark>
<name>
Fri Dec 23 09:04:37 2016 S=0.27 Km/hr
</name>
<styleUrl>
#styleMap_TLP_Normal
</styleUrl>
<Point>
<coordinates>
-64.9549866,-10.8571339,165.21
</coordinates>
</Point>
</Placemark>
<Placemark>
<name>
Fri Dec 23 09:04:47 2016 S=0.94 Km/hr
</name>
<styleUrl>
#styleMap_TLP_Normal
</styleUrl>
<Point>
<coordinates>
-64.9549332,-10.8571072,165.15
</coordinates>
</Point>
</Placemark>
<Placemark>
<name>
Fri Dec 23 09:04:57 2016 S=0.47 Km/hr
</name>
<styleUrl>
#styleMap_TLP_Normal
</styleUrl>
<Point>
<coordinates>
-64.9549713,-10.8571453,164.67
</coordinates>
</Point>
</Placemark>
<Placemark>
<name>
Fri Dec 23 09:05:07 2016 S=0.95 Km/hr
</name>
<styleUrl>
#styleMap_TLP_Normal
</styleUrl>
<Point>
<coordinates>
-64.9549713,-10.8571539,164.64
</coordinates>
</Point>
</Placemark>
<Placemark>
<name>
Fri Dec 23 09:05:17 2016 S=0.75 Km/hr
</name>
<styleUrl>
#styleMap_TLP_Normal
</styleUrl>
<Point>
<coordinates>
-64.9549408,-10.8571186,163.38
</coordinates>
</Point>
</Placemark>
<Placemark>
<name>
Fri Dec 23 09:05:27 2016 S=0.88 Km/hr
</name>
<styleUrl>
#styleMap_TLP_Normal
</styleUrl>
<Point>
<coordinates>
-64.9549332,-10.8571320,163.34
</coordinates>
</Point>
</Placemark>
<Placemark>
<name>
Fri Dec 23 09:05:37 2016 S=0.65 Km/hr
</name>
<styleUrl>
#styleMap_TLP_Normal
</styleUrl>
<Point>
<coordinates>
-64.9549179,-10.8571587,163.88
</coordinates>
</Point>
</Placemark>
<Placemark>
<name>
Fri Dec 23 09:05:47 2016 S=0.48 Km/hr
</name>
<styleUrl>
#styleMap_TLP_Normal
</styleUrl>
<Point>
<coordinates>
-64.9549103,-10.8571901,163.36
</coordinates>
</Point>
</Placemark>
<Placemark>
<name>
Fri Dec 23 09:05:57 2016 S=1.27 Km/hr
</name>
<styleUrl>
#styleMap_TLP_Normal
</styleUrl>
<Point>
<coordinates>
-64.9549103,-10.8572321,162.66
</coordinates>
</Point>
</Placemark>
<Placemark>
<name>
Fri Dec 23 09:06:07 2016 S=0.95 Km/hr
</name>
<styleUrl>
#styleMap_TLP_Normal
</styleUrl>
<Point>
<coordinates>
-64.9549026,-10.8572645,162.46
</coordinates>
</Point>
</Placemark>
<Placemark>
<name>
Fri Dec 23 09:06:17 2016 S=2.06 Km/hr
</name>
<styleUrl>
#styleMap_TLP_Normal
</styleUrl>
<Point>
<coordinates>
-64.9549255,-10.8573027,161.93
</coordinates>
</Point>
</Placemark>
<Placemark>
<name>
Fri Dec 23 09:06:27 2016 S=0.40 Km/hr
</name>
<styleUrl>
#styleMap_TLP_Normal
</styleUrl>
<Point>
<coordinates>
-64.9549179,-10.8572865,161.85
</coordinates>
</Point>
</Placemark>
<Placemark>
<name>
Fri Dec 23 09:06:37 2016 S=1.19 Km/hr
</name>
<styleUrl>
#styleMap_TLP_Normal
</styleUrl>
<Point>
<coordinates>
-64.9549103,-10.8573208,161.87
</coordinates>
</Point>
</Placemark>
<Placemark>
<name>
Fri Dec 23 09:06:47 2016 S=0.60 Km/hr
</name>
<styleUrl>
#styleMap_TLP_Normal
</styleUrl>
<Point>
<coordinates>
-64.9549866,-10.8572111,162.27
</coordinates>
</Point>
</Placemark>
<Placemark>
<name>
Fri Dec 23 09:06:57 2016 S=1.23 Km/hr
</name>
<styleUrl>
#styleMap_TLP_Normal
</styleUrl>
<Point>
<coordinates>
-64.9549408,-10.8572578,161.38
</coordinates>
</Point>
</Placemark>
<Placemark>
<name>
Fri Dec 23 09:07:07 2016 S=1.29 Km/hr
</name>
<styleUrl>
#styleMap_TLP_Normal
</styleUrl>
<Point>
<coordinates>
-64.9548950,-10.8572807,160.72
</coordinates>
</Point>
</Placemark>
<Placemark>
<name>
Fri Dec 23 09:07:17 2016 S=0.81 Km/hr
</name>
<styleUrl>
#styleMap_TLP_Normal
</styleUrl>
<Point>
<coordinates>
-64.9548340,-10.8573484,160.10
</coordinates>
</Point>
</Placemark>
<Placemark>
<name>
Fri Dec 23 09:07:27 2016 S=1.59 Km/hr
</name>
<styleUrl>
#styleMap_TLP_Normal
</styleUrl>
<Point>
<coordinates>
-64.9548492,-10.8573837,159.96
</coordinates>
</Point>
</Placemark>
<Placemark>
<name>
Fri Dec 23 09:07:37 2016 S=0.56 Km/hr
</name>
<styleUrl>
#styleMap_TLP_Normal
</styleUrl>
<Point>
<coordinates>
-64.9548569,-10.8574009,160.16
</coordinates>
</Point>
</Placemark>
<Placemark>
<name>
Fri Dec 23 09:07:47 2016 S=1.15 Km/hr
</name>
<styleUrl>
#styleMap_TLP_Normal
</styleUrl>
<Point>
<coordinates>
-64.9548721,-10.8574066,160.16
</coordinates>
</Point>
</Placemark>
<Placemark>
<name>
Fri Dec 23 09:07:57 2016 S=2.25 Km/hr
</name>
<styleUrl>
#styleMap_TLP_Normal
</styleUrl>
<Point>
<coordinates>
-64.9548569,-10.8574743,160.89
</coordinates>
</Point>
</Placemark>
<Placemark>
<name>
Fri Dec 23 09:08:07 2016 S=1.84 Km/hr
</name>
<styleUrl>
#styleMap_TLP_Normal
</styleUrl>
<Point>
<coordinates>
-64.9549255,-10.8574791,161.11
</coordinates>
</Point>
</Placemark>
<Placemark>
<name>
Fri Dec 23 09:08:17 2016 S=1.66 Km/hr
</name>
<styleUrl>
#styleMap_TLP_Normal
</styleUrl>
<Point>
<coordinates>
-64.9549484,-10.8575077,160.96
</coordinates>
</Point>
</Placemark>
<Placemark>
<name>
Fri Dec 23 09:08:27 2016 S=1.73 Km/hr
</name>
<styleUrl>
#styleMap_TLP_Normal
</styleUrl>
<Point>
<coordinates>
-64.9550018,-10.8575506,159.76
</coordinates>
</Point>
</Placemark>
<Placemark>
<name>
Fri Dec 23 09:08:37 2016 S=1.72 Km/hr
</name>
<styleUrl>
#styleMap_TLP_Normal
</styleUrl>
<Point>
<coordinates>
-64.9549561,-10.8575430,159.22
</coordinates>
</Point>
</Placemark>
<Placemark>
<name>
Fri Dec 23 09:08:47 2016 S=2.39 Km/hr
</name>
<styleUrl>
#styleMap_TLP_Normal
</styleUrl>
<Point>
<coordinates>
-64.9549103,-10.8574896,159.61
</coordinates>
</Point>
</Placemark>
<Placemark>
<name>
Fri Dec 23 09:08:57 2016 S=1.20 Km/hr
</name>
<styleUrl>
#styleMap_TLP_Normal
</styleUrl>
<Point>
<coordinates>
-64.9548645,-10.8574944,160.54
</coordinates>
</Point>
</Placemark>
<Placemark>
<name>
Fri Dec 23 09:09:07 2016 S=0.83 Km/hr
</name>
<styleUrl>
#styleMap_TLP_Normal
</styleUrl>
<Point>
<coordinates>
-64.9548416,-10.8575430,160.65
</coordinates>
</Point>
</Placemark>
<Placemark>
<name>
Fri Dec 23 09:09:17 2016 S=0.66 Km/hr
</name>
<styleUrl>
#styleMap_TLP_Normal
</styleUrl>
<Point>
<coordinates>
-64.9548492,-10.8575668,161.07
</coordinates>
</Point>
</Placemark>
<Placemark>
<name>
Fri Dec 23 09:09:27 2016 S=1.59 Km/hr
</name>
<styleUrl>
#styleMap_TLP_Normal
</styleUrl>
<Point>
<coordinates>
-64.9548950,-10.8576050,161.42
</coordinates>
</Point>
</Placemark>
<Placemark>
<name>
Fri Dec 23 09:09:37 2016 S=1.89 Km/hr
</name>
<styleUrl>
#styleMap_TLP_Normal
</styleUrl>
<Point>
<coordinates>
-64.9549484,-10.8576679,161.47
</coordinates>
</Point>
</Placemark>
<Placemark>
<name>
Fri Dec 23 09:09:47 2016 S=2.46 Km/hr
</name>
<styleUrl>
#styleMap_TLP_Normal
</styleUrl>
<Point>
<coordinates>
-64.9550629,-10.8576727,161.62
</coordinates>
</Point>
</Placemark>
<Placemark>
<name>
Fri Dec 23 09:09:57 2016 S=1.54 Km/hr
</name>
<styleUrl>
#styleMap_TLP_Normal
</styleUrl>
<Point>
<coordinates>
-64.9550781,-10.8577070,161.59
</coordinates>
</Point>
</Placemark>
<Placemark>
<name>
Fri Dec 23 09:10:07 2016 S=0.73 Km/hr
</name>
<styleUrl>
#styleMap_TLP_Normal
</styleUrl>
<Point>
<coordinates>
-64.9550705,-10.8576736,161.60
</coordinates>
</Point>
</Placemark>
<Placemark>
<name>
Fri Dec 23 09:10:17 2016 S=0.77 Km/hr
</name>
<styleUrl>
#styleMap_TLP_Normal
</styleUrl>
<Point>
<coordinates>
-64.9550781,-10.8576651,162.27
</coordinates>
</Point>
</Placemark>
<Placemark>
<name>
Fri Dec 23 09:10:27 2016 S=0.86 Km/hr
</name>
<styleUrl>
#styleMap_TLP_Normal
</styleUrl>
<Point>
<coordinates>
-64.9551468,-10.8576603,163.35
</coordinates>
</Point>
</Placemark>
<Placemark>
<name>
Fri Dec 23 09:10:37 2016 S=0.75 Km/hr
</name>
<styleUrl>
#styleMap_TLP_Normal
</styleUrl>
<Point>
<coordinates>
-64.9551849,-10.8576269,163.72
</coordinates>
</Point>
</Placemark>
<Placemark>
<name>
Fri Dec 23 09:10:47 2016 S=1.79 Km/hr
</name>
<styleUrl>
#styleMap_TLP_Normal
</styleUrl>
<Point>
<coordinates>
-64.9552307,-10.8576298,163.80
</coordinates>
</Point>
</Placemark>
<Placemark>
<name>
Fri Dec 23 09:10:57 2016 S=0.89 Km/hr
</name>
<styleUrl>
#styleMap_TLP_Normal
</styleUrl>
<Point>
<coordinates>
-64.9552689,-10.8575964,164.36
</coordinates>
</Point>
</Placemark>
<Placemark>
<name>
Fri Dec 23 09:11:07 2016 S=1.57 Km/hr
</name>
<styleUrl>
#styleMap_TLP_Normal
</styleUrl>
<Point>
<coordinates>
-64.9552994,-10.8575354,165.59
</coordinates>
</Point>
</Placemark>
<Placemark>
<name>
Fri Dec 23 09:11:17 2016 S=1.33 Km/hr
</name>
<styleUrl>
#styleMap_TLP_Normal
</styleUrl>
<Point>
<coordinates>
-64.9553375,-10.8575354,165.83
</coordinates>
</Point>
</Placemark>
<Placemark>
<name>
Fri Dec 23 09:11:27 2016 S=2.38 Km/hr
</name>
<styleUrl>
#styleMap_TLP_Normal
</styleUrl>
<Point>
<coordinates>
-64.9554062,-10.8574877,165.91
</coordinates>
</Point>
</Placemark>
<Placemark>
<name>
Fri Dec 23 09:11:37 2016 S=0.65 Km/hr
</name>
<styleUrl>
#styleMap_TLP_Normal
</styleUrl>
<Point>
<coordinates>
-64.9554138,-10.8574686,166.02
</coordinates>
</Point>
</Placemark>
<Placemark>
<name>
Fri Dec 23 09:11:47 2016 S=0.34 Km/hr
</name>
<styleUrl>
#styleMap_TLP_Normal
</styleUrl>
<Point>
<coordinates>
-64.9553986,-10.8574848,166.63
</coordinates>
</Point>
</Placemark>
<Placemark>
<name>
Fri Dec 23 09:11:57 2016 S=1.70 Km/hr
</name>
<styleUrl>
#styleMap_TLP_Normal
</styleUrl>
<Point>
<coordinates>
-64.9554214,-10.8575220,166.84
</coordinates>
</Point>
</Placemark>
<Placemark>
<name>
Fri Dec 23 09:12:07 2016 S=0.87 Km/hr
</name>
<styleUrl>
#styleMap_TLP_Normal
</styleUrl>
<Point>
<coordinates>
-64.9554443,-10.8576193,165.62
</coordinates>
</Point>
</Placemark>
<Placemark>
<name>
Fri Dec 23 09:12:17 2016 S=0.56 Km/hr
</name>
<styleUrl>
#styleMap_TLP_Normal
</styleUrl>
<Point>
<coordinates>
-64.9554520,-10.8576365,166.16
</coordinates>
</Point>
</Placemark>
<Placemark>
<name>
Fri Dec 23 09:12:27 2016 S=1.76 Km/hr
</name>
<styleUrl>
#styleMap_TLP_Normal
</styleUrl>
<Point>
<coordinates>
-64.9554596,-10.8576660,165.09
</coordinates>
</Point>
</Placemark>
<Placemark>
<name>
Fri Dec 23 09:12:37 2016 S=1.20 Km/hr
</name>
<styleUrl>
#styleMap_TLP_Normal
</styleUrl>
<Point>
<coordinates>
-64.9554825,-10.8577127,164.21
</coordinates>
</Point>
</Placemark>
<Placemark>
<name>
Fri Dec 23 09:12:47 2016 S=2.40 Km/hr
</name>
<styleUrl>
#styleMap_TLP_Normal
</styleUrl>
<Point>
<coordinates>
-64.9555054,-10.8577375,163.70
</coordinates>
</Point>
</Placemark>
<Placemark>
<name>
Fri Dec 23 09:12:57 2016 S=1.43 Km/hr
</name>
<styleUrl>
#styleMap_TLP_Normal
</styleUrl>
<Point>
<coordinates>
-64.9555206,-10.8577909,163.59
</coordinates>
</Point>
</Placemark>
<Placemark>
<name>
Fri Dec 23 09:13:07 2016 S=0.16 Km/hr
</name>
<styleUrl>
#styleMap_TLP_Normal
</styleUrl>
<Point>
<coordinates>
-64.9555206,-10.8578167,163.30
</coordinates>
</Point>
</Placemark>
<Placemark>
<name>
Fri Dec 23 09:13:17 2016 S=1.12 Km/hr
</name>
<styleUrl>
#styleMap_TLP_Normal
</styleUrl>
<Point>
<coordinates>
-64.9555283,-10.8578234,163.32
</coordinates>
</Point>
</Placemark>
<Placemark>
<name>
Fri Dec 23 09:13:27 2016 S=0.69 Km/hr
</name>
<styleUrl>
#styleMap_TLP_Normal
</styleUrl>
<Point>
<coordinates>
-64.9555130,-10.8578711,163.39
</coordinates>
</Point>
</Placemark>
<Placemark>
<name>
Fri Dec 23 09:13:37 2016 S=1.75 Km/hr
</name>
<styleUrl>
#styleMap_TLP_Normal
</styleUrl>
<Point>
<coordinates>
-64.9554977,-10.8578730,163.69
</coordinates>
</Point>
</Placemark>
<Placemark>
<name>
Fri Dec 23 09:13:47 2016 S=0.96 Km/hr
</name>
<styleUrl>
#styleMap_TLP_Normal
</styleUrl>
<Point>
<coordinates>
-64.9554749,-10.8579044,163.85
</coordinates>
</Point>
</Placemark>
<Placemark>
<name>
Fri Dec 23 09:13:57 2016 S=0.45 Km/hr
</name>
<styleUrl>
#styleMap_TLP_Normal
</styleUrl>
<Point>
<coordinates>
-64.9554596,-10.8579187,163.35
</coordinates>
</Point>
</Placemark>
<Placemark>
<name>
Fri Dec 23 09:14:07 2016 S=0.98 Km/hr
</name>
<styleUrl>
#styleMap_TLP_Normal
</styleUrl>
<Point>
<coordinates>
-64.9555054,-10.8579254,163.54
</coordinates>
</Point>
</Placemark>
<Placemark>
<name>
Fri Dec 23 09:14:17 2016 S=1.99 Km/hr
</name>
<styleUrl>
#styleMap_TLP_Normal
</styleUrl>
<Point>
<coordinates>
-64.9555740,-10.8580189,164.32
</coordinates>
</Point>
</Placemark>
<Placemark>
<name>
Fri Dec 23 09:14:27 2016 S=2.13 Km/hr
</name>
<styleUrl>
#styleMap_TLP_Normal
</styleUrl>
<Point>
<coordinates>
-64.9555969,-10.8580837,163.74
</coordinates>
</Point>
</Placemark>
<Placemark>
<name>
Fri Dec 23 09:14:37 2016 S=1.07 Km/hr
</name>
<styleUrl>
#styleMap_TLP_Normal
</styleUrl>
<Point>
<coordinates>
-64.9555817,-10.8581266,163.71
</coordinates>
</Point>
</Placemark>
<Placemark>
<name>
Fri Dec 23 09:14:47 2016 S=1.07 Km/hr
</name>
<styleUrl>
#styleMap_TLP_Normal
</styleUrl>
<Point>
<coordinates>
-64.9555969,-10.8581448,163.75
</coordinates>
</Point>
</Placemark>
<Placemark>
<name>
Fri Dec 23 09:14:57 2016 S=2.18 Km/hr
</name>
<styleUrl>
#styleMap_TLP_Normal
</styleUrl>
<Point>
<coordinates>
-64.9556351,-10.8581419,163.86
</coordinates>
</Point>
</Placemark>
<Placemark>
<name>
Fri Dec 23 09:15:07 2016 S=1.82 Km/hr
</name>
<styleUrl>
#styleMap_TLP_Normal
</styleUrl>
<Point>
<coordinates>
-64.9556732,-10.8581991,164.24
</coordinates>
</Point>
</Placemark>
<Placemark>
<name>
Fri Dec 23 09:15:17 2016 S=2.78 Km/hr
</name>
<styleUrl>
#styleMap_TLP_Normal
</styleUrl>
<Point>
<coordinates>
-64.9555817,-10.8582973,164.68
</coordinates>
</Point>
</Placemark>
<Placemark>
<name>
Fri Dec 23 09:15:27 2016 S=1.08 Km/hr
</name>
<styleUrl>
#styleMap_TLP_Normal
</styleUrl>
<Point>
<coordinates>
-64.9555283,-10.8583670,164.98
</coordinates>
</Point>
</Placemark>
<Placemark>
<name>
Fri Dec 23 09:15:37 2016 S=1.23 Km/hr
</name>
<styleUrl>
#styleMap_TLP_Normal
</styleUrl>
<Point>
<coordinates>
-64.9555817,-10.8583851,165.25
</coordinates>
</Point>
</Placemark>
<Placemark>
<name>
Fri Dec 23 09:15:47 2016 S=0.24 Km/hr
</name>
<styleUrl>
#styleMap_TLP_Normal
</styleUrl>
<Point>
<coordinates>
-64.9555817,-10.8583841,165.28
</coordinates>
</Point>
</Placemark>
<Placemark>
<name>
Fri Dec 23 09:15:57 2016 S=1.23 Km/hr
</name>
<styleUrl>
#styleMap_TLP_Normal
</styleUrl>
<Point>
<coordinates>
-64.9556122,-10.8583345,165.69
</coordinates>
</Point>
</Placemark>
<Placemark>
<name>
Fri Dec 23 09:16:07 2016 S=1.13 Km/hr
</name>
<styleUrl>
#styleMap_TLP_Normal
</styleUrl>
<Point>
<coordinates>
-64.9556503,-10.8582535,165.77
</coordinates>
</Point>
</Placemark>
<Placemark>
<name>
Fri Dec 23 09:16:17 2016 S=0.63 Km/hr
</name>
<styleUrl>
#styleMap_TLP_Normal
</styleUrl>
<Point>
<coordinates>
-64.9556274,-10.8582506,165.65
</coordinates>
</Point>
</Placemark>
<Placemark>
<name>
Fri Dec 23 09:16:27 2016 S=0.99 Km/hr
</name>
<styleUrl>
#styleMap_TLP_Normal
</styleUrl>
<Point>
<coordinates>
-64.9556580,-10.8582687,165.72
</coordinates>
</Point>
</Placemark>
<Placemark>
<name>
Fri Dec 23 09:16:37 2016 S=0.51 Km/hr
</name>
<styleUrl>
#styleMap_TLP_Normal
</styleUrl>
<Point>
<coordinates>
-64.9556656,-10.8582735,165.73
</coordinates>
</Point>
</Placemark>
<Placemark>
<name>
Fri Dec 23 09:16:47 2016 S=0.82 Km/hr
</name>
<styleUrl>
#styleMap_TLP_Normal
</styleUrl>
<Point>
<coordinates>
-64.9557190,-10.8582850,166.10
</coordinates>
</Point>
</Placemark>
<Placemark>
<name>
Fri Dec 23 09:16:57 2016 S=1.46 Km/hr
</name>
<styleUrl>
#styleMap_TLP_Normal
</styleUrl>
<Point>
<coordinates>
-64.9557495,-10.8582859,166.52
</coordinates>
</Point>
</Placemark>
<Placemark>
<name>
Fri Dec 23 09:17:07 2016 S=2.33 Km/hr
</name>
<styleUrl>
#styleMap_TLP_Normal
</styleUrl>
<Point>
<coordinates>
-64.9558258,-10.8583326,166.90
</coordinates>
</Point>
</Placemark>
<Placemark>
<name>
Fri Dec 23 09:17:17 2016 S=1.66 Km/hr
</name>
<styleUrl>
#styleMap_TLP_Normal
</styleUrl>
<Point>
<coordinates>
-64.9558640,-10.8583269,167.21
</coordinates>
</Point>
</Placemark>
<Placemark>
<name>
Fri Dec 23 09:17:27 2016 S=0.56 Km/hr
</name>
<styleUrl>
#styleMap_TLP_Normal
</styleUrl>
<Point>
<coordinates>
-64.9559097,-10.8583431,168.36
</coordinates>
</Point>
</Placemark>
<Placemark>
<name>
Fri Dec 23 09:17:37 2016 S=0.98 Km/hr
</name>
<styleUrl>
#styleMap_TLP_Normal
</styleUrl>
<Point>
<coordinates>
-64.9559097,-10.8583641,168.97
</coordinates>
</Point>
</Placemark>
<Placemark>
<name>
Fri Dec 23 09:17:47 2016 S=0.65 Km/hr
</name>
<styleUrl>
#styleMap_TLP_Normal
</styleUrl>
<Point>
<coordinates>
-64.9558716,-10.8583231,169.07
</coordinates>
</Point>
</Placemark>
<Placemark>
<name>
Fri Dec 23 09:17:57 2016 S=0.75 Km/hr
</name>
<styleUrl>
#styleMap_TLP_Normal
</styleUrl>
<Point>
<coordinates>
-64.9558487,-10.8582697,167.94
</coordinates>
</Point>
</Placemark>
<Placemark>
<name>
Fri Dec 23 09:18:07 2016 S=0.71 Km/hr
</name>
<styleUrl>
#styleMap_TLP_Normal
</styleUrl>
<Point>
<coordinates>
-64.9558334,-10.8582783,167.91
</coordinates>
</Point>
</Placemark>
<Placemark>
<name>
Fri Dec 23 09:18:17 2016 S=1.39 Km/hr
</name>
<styleUrl>
#styleMap_TLP_Normal
</styleUrl>
<Point>
<coordinates>
-64.9558105,-10.8582993,168.11
</coordinates>
</Point>
</Placemark>
<Placemark>
<name>
Fri Dec 23 09:18:27 2016 S=1.47 Km/hr
</name>
<styleUrl>
#styleMap_TLP_Normal
</styleUrl>
<Point>
<coordinates>
-64.9558640,-10.8583174,168.49
</coordinates>
</Point>
</Placemark>
<Placemark>
<name>
Fri Dec 23 09:18:37 2016 S=0.84 Km/hr
</name>
<styleUrl>
#styleMap_TLP_Normal
</styleUrl>
<Point>
<coordinates>
-64.9558792,-10.8583374,169.78
</coordinates>
</Point>
</Placemark>
<Placemark>
<name>
Fri Dec 23 09:18:47 2016 S=0.98 Km/hr
</name>
<styleUrl>
#styleMap_TLP_Normal
</styleUrl>
<Point>
<coordinates>
-64.9558716,-10.8583794,169.78
</coordinates>
</Point>
</Placemark>
<Placemark>
<name>
Fri Dec 23 09:18:57 2016 S=0.68 Km/hr
</name>
<styleUrl>
#styleMap_TLP_Normal
</styleUrl>
<Point>
<coordinates>
-64.9558792,-10.8583813,169.90
</coordinates>
</Point>
</Placemark>
<Placemark>
<name>
Fri Dec 23 09:19:07 2016 S=1.11 Km/hr
</name>
<styleUrl>
#styleMap_TLP_Normal
</styleUrl>
<Point>
<coordinates>
-64.9558868,-10.8583975,169.97
</coordinates>
</Point>
</Placemark>
<Placemark>
<name>
Fri Dec 23 09:19:17 2016 S=0.59 Km/hr
</name>
<styleUrl>
#styleMap_TLP_Normal
</styleUrl>
<Point>
<coordinates>
-64.9558716,-10.8584328,169.72
</coordinates>
</Point>
</Placemark>
<Placemark>
<name>
Fri Dec 23 09:19:27 2016 S=1.01 Km/hr
</name>
<styleUrl>
#styleMap_TLP_Normal
</styleUrl>
<Point>
<coordinates>
-64.9559021,-10.8584433,169.74
</coordinates>
</Point>
</Placemark>
<Placemark>
<name>
Fri Dec 23 09:19:37 2016 S=1.51 Km/hr
</name>
<styleUrl>
#styleMap_TLP_Normal
</styleUrl>
<Point>
<coordinates>
-64.9559250,-10.8584547,169.94
</coordinates>
</Point>
</Placemark>
<Placemark>
<name>
Fri Dec 23 09:19:47 2016 S=1.58 Km/hr
</name>
<styleUrl>
#styleMap_TLP_Normal
</styleUrl>
<Point>
<coordinates>
-64.9559708,-10.8584299,170.36
</coordinates>
</Point>
</Placemark>
<Placemark>
<name>
Fri Dec 23 09:19:57 2016 S=0.50 Km/hr
</name>
<styleUrl>
#styleMap_TLP_Normal
</styleUrl>
<Point>
<coordinates>
-64.9560013,-10.8583889,170.86
</coordinates>
</Point>
</Placemark>
<Placemark>
<name>
Fri Dec 23 09:20:07 2016 S=1.64 Km/hr
</name>
<styleUrl>
#styleMap_TLP_Normal
</styleUrl>
<Point>
<coordinates>
-64.9559555,-10.8583794,171.67
</coordinates>
</Point>
</Placemark>
<Placemark>
<name>
Fri Dec 23 09:20:17 2016 S=0.42 Km/hr
</name>
<styleUrl>
#styleMap_TLP_Normal
</styleUrl>
<Point>
<coordinates>
-64.9559174,-10.8583431,172.37
</coordinates>
</Point>
</Placemark>
<Placemark>
<name>
Fri Dec 23 09:20:27 2016 S=1.35 Km/hr
</name>
<styleUrl>
#styleMap_TLP_Normal
</styleUrl>
<Point>
<coordinates>
-64.9558945,-10.8583431,172.16
</coordinates>
</Point>
</Placemark>
<Placemark>
<name>
Fri Dec 23 09:20:37 2016 S=0.98 Km/hr
</name>
<styleUrl>
#styleMap_TLP_Normal
</styleUrl>
<Point>
<coordinates>
-64.9558640,-10.8583708,172.57
</coordinates>
</Point>
</Placemark>
<Placemark>
<name>
Fri Dec 23 09:20:47 2016 S=2.10 Km/hr
</name>
<styleUrl>
#styleMap_TLP_Normal
</styleUrl>
<Point>
<coordinates>
-64.9558716,-10.8583241,173.59
</coordinates>
</Point>
</Placemark>
<Placemark>
<name>
Fri Dec 23 09:20:57 2016 S=0.33 Km/hr
</name>
<styleUrl>
#styleMap_TLP_Normal
</styleUrl>
<Point>
<coordinates>
-64.9558334,-10.8583012,173.53
</coordinates>
</Point>
</Placemark>
<Placemark>
<name>
Fri Dec 23 09:21:07 2016 S=0.56 Km/hr
</name>
<styleUrl>
#styleMap_TLP_Normal
</styleUrl>
<Point>
<coordinates>
-64.9558411,-10.8583040,173.59
</coordinates>
</Point>
</Placemark>
<Placemark>
<name>
Fri Dec 23 09:21:17 2016 S=0.65 Km/hr
</name>
<styleUrl>
#styleMap_TLP_Normal
</styleUrl>
<Point>
<coordinates>
-64.9558487,-10.8583117,173.67
</coordinates>
</Point>
</Placemark>
<Placemark>
<name>
Fri Dec 23 09:21:27 2016 S=1.20 Km/hr
</name>
<styleUrl>
#styleMap_TLP_Normal
</styleUrl>
<Point>
<coordinates>
-64.9558258,-10.8583078,173.92
</coordinates>
</Point>
</Placemark>
<Placemark>
<name>
Fri Dec 23 09:21:37 2016 S=0.37 Km/hr
</name>
<styleUrl>
#styleMap_TLP_Normal
</styleUrl>
<Point>
<coordinates>
-64.9558029,-10.8583002,174.22
</coordinates>
</Point>
</Placemark>
<Placemark>
<name>
Fri Dec 23 09:21:47 2016 S=0.47 Km/hr
</name>
<styleUrl>
#styleMap_TLP_Normal
</styleUrl>
<Point>
<coordinates>
-64.9557953,-10.8583069,174.25
</coordinates>
</Point>
</Placemark>
<Placemark>
<name>
Fri Dec 23 09:21:57 2016 S=0.26 Km/hr
</name>
<styleUrl>
#styleMap_TLP_Normal
</styleUrl>
<Point>
<coordinates>
-64.9557877,-10.8583078,174.27
</coordinates>
</Point>
</Placemark>
<Placemark>
<name>
Fri Dec 23 09:22:07 2016 S=0.88 Km/hr
</name>
<styleUrl>
#styleMap_TLP_Normal
</styleUrl>
<Point>
<coordinates>
-64.9557877,-10.8583107,174.29
</coordinates>
</Point>
</Placemark>
<Placemark>
<name>
Fri Dec 23 09:22:17 2016 S=0.79 Km/hr
</name>
<styleUrl>
#styleMap_TLP_Normal
</styleUrl>
<Point>
<coordinates>
-64.9558029,-10.8583202,174.31
</coordinates>
</Point>
</Placemark>
<Placemark>
<name>
Fri Dec 23 09:22:27 2016 S=0.24 Km/hr
</name>
<styleUrl>
#styleMap_TLP_Normal
</styleUrl>
<Point>
<coordinates>
-64.9557953,-10.8583307,174.31
</coordinates>
</Point>
</Placemark>
<Placemark>
<name>
Fri Dec 23 09:22:37 2016 S=0.72 Km/hr
</name>
<styleUrl>
#styleMap_TLP_Normal
</styleUrl>
<Point>
<coordinates>
-64.9557877,-10.8583412,174.34
</coordinates>
</Point>
</Placemark>
<Placemark>
<name>
Fri Dec 23 09:22:47 2016 S=1.12 Km/hr
</name>
<styleUrl>
#styleMap_TLP_Normal
</styleUrl>
<Point>
<coordinates>
-64.9556961,-10.8583822,174.36
</coordinates>
</Point>
</Placemark>
<Placemark>
<name>
Fri Dec 23 09:22:57 2016 S=0.28 Km/hr
</name>
<styleUrl>
#styleMap_TLP_Normal
</styleUrl>
<Point>
<coordinates>
-64.9556427,-10.8583851,174.48
</coordinates>
</Point>
</Placemark>
<Placemark>
<name>
Fri Dec 23 09:23:07 2016 S=1.29 Km/hr
</name>
<styleUrl>
#styleMap_TLP_Normal
</styleUrl>
<Point>
<coordinates>
-64.9556732,-10.8583860,174.13
</coordinates>
</Point>
</Placemark>
<Placemark>
<name>
Fri Dec 23 09:23:17 2016 S=0.71 Km/hr
</name>
<styleUrl>
#styleMap_TLP_Normal
</styleUrl>
<Point>
<coordinates>
-64.9557266,-10.8583384,174.14
</coordinates>
</Point>
</Placemark>
<Placemark>
<name>
Fri Dec 23 09:23:27 2016 S=0.51 Km/hr
</name>
<styleUrl>
#styleMap_TLP_Normal
</styleUrl>
<Point>
<coordinates>
-64.9557266,-10.8583374,174.11
</coordinates>
</Point>
</Placemark>
<Placemark>
<name>
Fri Dec 23 09:23:37 2016 S=0.65 Km/hr
</name>
<styleUrl>
#styleMap_TLP_Normal
</styleUrl>
<Point>
<coordinates>
-64.9557190,-10.8583212,174.09
</coordinates>
</Point>
</Placemark>
<Placemark>
<name>
Fri Dec 23 09:23:47 2016 S=0.43 Km/hr
</name>
<styleUrl>
#styleMap_TLP_Normal
</styleUrl>
<Point>
<coordinates>
-64.9557343,-10.8583250,174.07
</coordinates>
</Point>
</Placemark>
<Placemark>
<name>
Fri Dec 23 09:23:57 2016 S=1.29 Km/hr
</name>
<styleUrl>
#styleMap_TLP_Normal
</styleUrl>
<Point>
<coordinates>
-64.9557495,-10.8583260,174.09
</coordinates>
</Point>
</Placemark>
<Placemark>
<name>
Fri Dec 23 09:24:07 2016 S=0.65 Km/hr
</name>
<styleUrl>
#styleMap_TLP_Normal
</styleUrl>
<Point>
<coordinates>
-64.9557648,-10.8583269,174.27
</coordinates>
</Point>
</Placemark>
<Placemark>
<name>
Fri Dec 23 09:24:17 2016 S=0.80 Km/hr
</name>
<styleUrl>
#styleMap_TLP_Normal
</styleUrl>
<Point>
<coordinates>
-64.9557724,-10.8583374,174.30
</coordinates>
</Point>
</Placemark>
<Placemark>
<name>
Fri Dec 23 09:24:27 2016 S=1.39 Km/hr
</name>
<styleUrl>
#styleMap_TLP_Normal
</styleUrl>
<Point>
<coordinates>
-64.9557571,-10.8583603,174.66
</coordinates>
</Point>
</Placemark>
<Placemark>
<name>
Fri Dec 23 09:24:37 2016 S=0.92 Km/hr
</name>
<styleUrl>
#styleMap_TLP_Normal
</styleUrl>
<Point>
<coordinates>
-64.9557571,-10.8583670,175.19
</coordinates>
</Point>
</Placemark>
<Placemark>
<name>
Fri Dec 23 09:24:47 2016 S=0.57 Km/hr
</name>
<styleUrl>
#styleMap_TLP_Finish
</styleUrl>
<Point>
<coordinates>
-64.9558029,-10.8583269,174.33
</coordinates>
</Point>
</Placemark>
</Folder>
</Document>
</kml>
