# Supplementary material for: Lévy foraging patterns of rural humans
Source: PLoS One. 2018 Jun 18;13(6):e0199099. doi: 10.1371/journal.pone.0199099 (PMC6005560; doi:10.1371/journal.pone.0199099)
Supplement: S4 File — (ZIP) [file pone.0199099.s004.zip › 06Holux_M-241_Start_20161223-082857_Finish_20161223-092447.txt]

-64.9674072	-10.8523674	132.00	Fri Dec 23 10:28:57 2016
-64.9672165	-10.8524055	136.22	Fri Dec 23 10:29:07 2016
-64.9671402	-10.8524523	138.75	Fri Dec 23 10:29:17 2016
-64.9670715	-10.8524504	139.44	Fri Dec 23 10:29:27 2016
-64.9670105	-10.8525028	139.45	Fri Dec 23 10:29:37 2016
-64.9669571	-10.8524895	138.72	Fri Dec 23 10:29:47 2016
-64.9669037	-10.8524780	139.45	Fri Dec 23 10:29:57 2016
-64.9667511	-10.8525105	141.05	Fri Dec 23 10:30:07 2016
-64.9666824	-10.8525400	140.51	Fri Dec 23 10:30:17 2016
-64.9664612	-10.8525686	144.38	Fri Dec 23 10:30:27 2016
-64.9662933	-10.8525772	145.41	Fri Dec 23 10:30:37 2016
-64.9662323	-10.8525515	145.56	Fri Dec 23 10:30:47 2016
-64.9661255	-10.8525620	146.65	Fri Dec 23 10:30:57 2016
-64.9660263	-10.8526220	148.67	Fri Dec 23 10:31:07 2016
-64.9659119	-10.8526001	151.98	Fri Dec 23 10:31:17 2016
-64.9658966	-10.8525991	152.32	Fri Dec 23 10:31:27 2016
-64.9658356	-10.8526173	152.84	Fri Dec 23 10:31:37 2016
-64.9656677	-10.8526564	153.48	Fri Dec 23 10:31:47 2016
-64.9654846	-10.8526850	154.36	Fri Dec 23 10:31:57 2016
-64.9653778	-10.8527269	153.78	Fri Dec 23 10:32:07 2016
-64.9653091	-10.8526926	153.22	Fri Dec 23 10:32:17 2016
-64.9652863	-10.8527279	152.71	Fri Dec 23 10:32:27 2016
-64.9652252	-10.8527365	153.42	Fri Dec 23 10:32:37 2016
-64.9651718	-10.8527393	153.49	Fri Dec 23 10:32:47 2016
-64.9650955	-10.8527594	153.82	Fri Dec 23 10:32:57 2016
-64.9649658	-10.8528137	153.09	Fri Dec 23 10:33:07 2016
-64.9649200	-10.8528242	152.53	Fri Dec 23 10:33:17 2016
-64.9648819	-10.8528252	150.26	Fri Dec 23 10:33:27 2016
-64.9648590	-10.8528414	149.90	Fri Dec 23 10:33:37 2016
-64.9647903	-10.8528614	150.12	Fri Dec 23 10:33:47 2016
-64.9646683	-10.8528843	149.09	Fri Dec 23 10:33:57 2016
-64.9645615	-10.8529005	148.68	Fri Dec 23 10:34:07 2016
-64.9645157	-10.8528833	148.62	Fri Dec 23 10:34:17 2016
-64.9644928	-10.8528690	148.81	Fri Dec 23 10:34:27 2016
-64.9644241	-10.8528805	148.52	Fri Dec 23 10:34:37 2016
-64.9643707	-10.8529062	149.70	Fri Dec 23 10:34:47 2016
-64.9643097	-10.8528957	150.91	Fri Dec 23 10:34:57 2016
-64.9642181	-10.8529119	152.11	Fri Dec 23 10:35:07 2016
-64.9640884	-10.8529568	151.63	Fri Dec 23 10:35:17 2016
-64.9639740	-10.8529606	152.34	Fri Dec 23 10:35:27 2016
-64.9638748	-10.8529654	152.82	Fri Dec 23 10:35:37 2016
-64.9637985	-10.8529634	152.96	Fri Dec 23 10:35:47 2016
-64.9637451	-10.8529701	153.43	Fri Dec 23 10:35:57 2016
-64.9636765	-10.8529825	154.38	Fri Dec 23 10:36:07 2016
-64.9634323	-10.8530149	155.39	Fri Dec 23 10:36:17 2016
-64.9633026	-10.8530073	156.08	Fri Dec 23 10:36:27 2016
-64.9632111	-10.8530455	156.88	Fri Dec 23 10:36:37 2016
-64.9630737	-10.8530636	156.96	Fri Dec 23 10:36:47 2016
-64.9629211	-10.8530731	158.42	Fri Dec 23 10:36:57 2016
-64.9628906	-10.8530760	158.80	Fri Dec 23 10:37:07 2016
-64.9628372	-10.8530970	159.20	Fri Dec 23 10:37:17 2016
-64.9628067	-10.8531094	159.21	Fri Dec 23 10:37:27 2016
-64.9627914	-10.8531160	159.23	Fri Dec 23 10:37:37 2016
-64.9627609	-10.8531580	158.82	Fri Dec 23 10:37:47 2016
-64.9626923	-10.8531332	156.58	Fri Dec 23 10:37:57 2016
-64.9626160	-10.8531523	156.72	Fri Dec 23 10:38:07 2016
-64.9625473	-10.8531523	156.96	Fri Dec 23 10:38:17 2016
-64.9624481	-10.8531609	156.04	Fri Dec 23 10:38:27 2016
-64.9623947	-10.8531866	156.06	Fri Dec 23 10:38:37 2016
-64.9623260	-10.8532019	156.20	Fri Dec 23 10:38:47 2016
-64.9623413	-10.8532181	155.81	Fri Dec 23 10:38:57 2016
-64.9621964	-10.8531971	154.94	Fri Dec 23 10:39:07 2016
-64.9619904	-10.8532410	155.00	Fri Dec 23 10:39:17 2016
-64.9619217	-10.8532686	155.34	Fri Dec 23 10:39:27 2016
-64.9617233	-10.8532887	156.47	Fri Dec 23 10:39:37 2016
-64.9616547	-10.8532820	156.84	Fri Dec 23 10:39:47 2016
-64.9616165	-10.8532944	155.19	Fri Dec 23 10:39:57 2016
-64.9615250	-10.8533735	152.84	Fri Dec 23 10:40:07 2016
-64.9615250	-10.8533945	152.77	Fri Dec 23 10:40:17 2016
-64.9615326	-10.8534250	152.29	Fri Dec 23 10:40:27 2016
-64.9615326	-10.8534241	152.30	Fri Dec 23 10:40:37 2016
-64.9612961	-10.8533926	152.38	Fri Dec 23 10:40:47 2016
-64.9612274	-10.8534107	152.23	Fri Dec 23 10:40:57 2016
-64.9611282	-10.8534298	152.71	Fri Dec 23 10:41:07 2016
-64.9610367	-10.8534470	153.34	Fri Dec 23 10:41:17 2016
-64.9609604	-10.8534861	152.71	Fri Dec 23 10:41:27 2016
-64.9608688	-10.8534937	151.90	Fri Dec 23 10:41:37 2016
-64.9608002	-10.8535204	152.10	Fri Dec 23 10:41:47 2016
-64.9606781	-10.8535252	152.62	Fri Dec 23 10:41:57 2016
-64.9606094	-10.8535452	152.15	Fri Dec 23 10:42:07 2016
-64.9604263	-10.8536081	151.20	Fri Dec 23 10:42:17 2016
-64.9602356	-10.8536577	151.21	Fri Dec 23 10:42:27 2016
-64.9601212	-10.8536415	151.80	Fri Dec 23 10:42:37 2016
-64.9600601	-10.8536644	151.75	Fri Dec 23 10:42:47 2016
-64.9599915	-10.8536749	151.53	Fri Dec 23 10:42:57 2016
-64.9598236	-10.8537359	150.54	Fri Dec 23 10:43:07 2016
-64.9597244	-10.8537588	150.33	Fri Dec 23 10:43:17 2016
-64.9595871	-10.8537521	151.23	Fri Dec 23 10:43:27 2016
-64.9595795	-10.8537731	151.40	Fri Dec 23 10:43:37 2016
-64.9593735	-10.8538284	150.09	Fri Dec 23 10:43:47 2016
-64.9592056	-10.8538361	150.97	Fri Dec 23 10:43:57 2016
-64.9590378	-10.8538723	152.87	Fri Dec 23 10:44:07 2016
-64.9590530	-10.8539305	152.68	Fri Dec 23 10:44:17 2016
-64.9590378	-10.8539648	152.46	Fri Dec 23 10:44:27 2016
-64.9590454	-10.8539696	152.43	Fri Dec 23 10:44:37 2016
-64.9590836	-10.8540268	152.50	Fri Dec 23 10:44:47 2016
-64.9590607	-10.8540268	152.36	Fri Dec 23 10:44:57 2016
-64.9590683	-10.8540239	152.32	Fri Dec 23 10:45:07 2016
-64.9590683	-10.8540306	152.32	Fri Dec 23 10:45:17 2016
-64.9590454	-10.8540688	153.82	Fri Dec 23 10:45:27 2016
-64.9590454	-10.8540821	154.01	Fri Dec 23 10:45:37 2016
-64.9590302	-10.8541489	153.92	Fri Dec 23 10:45:47 2016
-64.9589920	-10.8542347	153.87	Fri Dec 23 10:45:57 2016
-64.9589615	-10.8543186	154.30	Fri Dec 23 10:46:07 2016
-64.9589310	-10.8543711	154.63	Fri Dec 23 10:46:17 2016
-64.9588242	-10.8544722	155.86	Fri Dec 23 10:46:27 2016
-64.9588242	-10.8545713	156.34	Fri Dec 23 10:46:37 2016
-64.9587631	-10.8547144	155.80	Fri Dec 23 10:46:47 2016
-64.9587402	-10.8547535	155.81	Fri Dec 23 10:46:57 2016
-64.9587097	-10.8548126	155.96	Fri Dec 23 10:47:07 2016
-64.9586029	-10.8548508	155.41	Fri Dec 23 10:47:17 2016
-64.9585800	-10.8549280	155.76	Fri Dec 23 10:47:27 2016
-64.9585648	-10.8549557	156.10	Fri Dec 23 10:47:37 2016
-64.9585571	-10.8549757	156.79	Fri Dec 23 10:47:47 2016
-64.9585114	-10.8550072	156.91	Fri Dec 23 10:47:57 2016
-64.9584732	-10.8550549	157.66	Fri Dec 23 10:48:07 2016
-64.9584122	-10.8550644	157.92	Fri Dec 23 10:48:17 2016
-64.9583435	-10.8550787	157.40	Fri Dec 23 10:48:27 2016
-64.9582596	-10.8551044	156.06	Fri Dec 23 10:48:37 2016
-64.9582214	-10.8551149	155.84	Fri Dec 23 10:48:47 2016
-64.9581757	-10.8551559	155.67	Fri Dec 23 10:48:57 2016
-64.9580688	-10.8552151	154.25	Fri Dec 23 10:49:07 2016
-64.9580307	-10.8553076	154.57	Fri Dec 23 10:49:17 2016
-64.9579773	-10.8553305	153.30	Fri Dec 23 10:49:27 2016
-64.9579391	-10.8553972	152.89	Fri Dec 23 10:49:37 2016
-64.9578934	-10.8554296	152.29	Fri Dec 23 10:49:47 2016
-64.9578934	-10.8554153	152.06	Fri Dec 23 10:49:57 2016
-64.9578934	-10.8553553	152.63	Fri Dec 23 10:50:07 2016
-64.9578857	-10.8553572	152.64	Fri Dec 23 10:50:17 2016
-64.9578705	-10.8553495	152.81	Fri Dec 23 10:50:27 2016
-64.9577866	-10.8553734	153.27	Fri Dec 23 10:50:37 2016
-64.9577789	-10.8553753	153.16	Fri Dec 23 10:50:47 2016
-64.9577789	-10.8553753	153.25	Fri Dec 23 10:50:57 2016
-64.9577637	-10.8553801	153.32	Fri Dec 23 10:51:07 2016
-64.9577026	-10.8553743	153.38	Fri Dec 23 10:51:17 2016
-64.9576187	-10.8553925	153.38	Fri Dec 23 10:51:27 2016
-64.9574661	-10.8554268	152.96	Fri Dec 23 10:51:37 2016
-64.9574509	-10.8554535	152.69	Fri Dec 23 10:51:47 2016
-64.9574051	-10.8554688	152.34	Fri Dec 23 10:51:57 2016
-64.9573517	-10.8554716	152.41	Fri Dec 23 10:52:07 2016
-64.9573059	-10.8554325	153.13	Fri Dec 23 10:52:17 2016
-64.9572906	-10.8553877	153.06	Fri Dec 23 10:52:27 2016
-64.9572449	-10.8553610	152.87	Fri Dec 23 10:52:37 2016
-64.9572296	-10.8552485	153.00	Fri Dec 23 10:52:47 2016
-64.9571381	-10.8552065	153.25	Fri Dec 23 10:52:57 2016
-64.9571304	-10.8551140	152.88	Fri Dec 23 10:53:07 2016
-64.9570389	-10.8551016	151.55	Fri Dec 23 10:53:17 2016
-64.9570084	-10.8551188	152.05	Fri Dec 23 10:53:27 2016
-64.9569473	-10.8551750	152.65	Fri Dec 23 10:53:37 2016
-64.9568710	-10.8551931	153.09	Fri Dec 23 10:53:47 2016
-64.9567795	-10.8552198	153.21	Fri Dec 23 10:53:57 2016
-64.9566727	-10.8552294	153.30	Fri Dec 23 10:54:07 2016
-64.9565811	-10.8552570	153.62	Fri Dec 23 10:54:17 2016
-64.9565582	-10.8552723	153.02	Fri Dec 23 10:54:27 2016
-64.9565201	-10.8552713	153.63	Fri Dec 23 10:54:37 2016
-64.9564819	-10.8552074	153.94	Fri Dec 23 10:54:47 2016
-64.9564743	-10.8552237	153.98	Fri Dec 23 10:54:57 2016
-64.9563980	-10.8553391	154.17	Fri Dec 23 10:55:07 2016
-64.9563828	-10.8553944	152.88	Fri Dec 23 10:55:17 2016
-64.9562302	-10.8554173	152.05	Fri Dec 23 10:55:27 2016
-64.9562073	-10.8553915	150.88	Fri Dec 23 10:55:37 2016
-64.9561691	-10.8554106	150.82	Fri Dec 23 10:55:47 2016
-64.9561310	-10.8554249	150.20	Fri Dec 23 10:55:57 2016
-64.9561234	-10.8554230	150.18	Fri Dec 23 10:56:07 2016
-64.9560165	-10.8554869	149.11	Fri Dec 23 10:56:17 2016
-64.9558105	-10.8554983	151.82	Fri Dec 23 10:56:27 2016
-64.9558258	-10.8554974	152.18	Fri Dec 23 10:56:37 2016
-64.9557419	-10.8555527	152.05	Fri Dec 23 10:56:47 2016
-64.9556503	-10.8556328	151.64	Fri Dec 23 10:56:57 2016
-64.9556046	-10.8556929	152.43	Fri Dec 23 10:57:07 2016
-64.9555893	-10.8557005	152.81	Fri Dec 23 10:57:17 2016
-64.9555740	-10.8557262	153.76	Fri Dec 23 10:57:27 2016
-64.9555130	-10.8557320	153.74	Fri Dec 23 10:57:37 2016
-64.9554443	-10.8558035	154.36	Fri Dec 23 10:57:47 2016
-64.9553986	-10.8558540	154.54	Fri Dec 23 10:57:57 2016
-64.9553909	-10.8558416	154.81	Fri Dec 23 10:58:07 2016
-64.9553528	-10.8557959	154.46	Fri Dec 23 10:58:17 2016
-64.9552841	-10.8558121	154.55	Fri Dec 23 10:58:27 2016
-64.9553986	-10.8558044	155.02	Fri Dec 23 10:58:37 2016
-64.9553986	-10.8557501	154.90	Fri Dec 23 10:58:47 2016
-64.9553452	-10.8556995	155.68	Fri Dec 23 10:58:57 2016
-64.9553146	-10.8557062	155.07	Fri Dec 23 10:59:07 2016
-64.9552841	-10.8557405	155.55	Fri Dec 23 10:59:17 2016
-64.9552536	-10.8557568	155.09	Fri Dec 23 10:59:27 2016
-64.9552307	-10.8557749	155.16	Fri Dec 23 10:59:37 2016
-64.9552155	-10.8557854	155.23	Fri Dec 23 10:59:47 2016
-64.9551468	-10.8558578	155.93	Fri Dec 23 10:59:57 2016
-64.9551773	-10.8558626	157.12	Fri Dec 23 11:00:07 2016
-64.9551697	-10.8558769	157.54	Fri Dec 23 11:00:17 2016
-64.9550934	-10.8559132	159.01	Fri Dec 23 11:00:27 2016
-64.9549942	-10.8559799	160.42	Fri Dec 23 11:00:37 2016
-64.9549408	-10.8560448	160.95	Fri Dec 23 11:00:47 2016
-64.9548874	-10.8561153	162.29	Fri Dec 23 11:00:57 2016
-64.9548645	-10.8561907	162.15	Fri Dec 23 11:01:07 2016
-64.9547958	-10.8563023	163.07	Fri Dec 23 11:01:17 2016
-64.9547272	-10.8563499	162.89	Fri Dec 23 11:01:27 2016
-64.9546738	-10.8563747	163.13	Fri Dec 23 11:01:37 2016
-64.9545975	-10.8564310	163.29	Fri Dec 23 11:01:47 2016
-64.9544678	-10.8564100	163.11	Fri Dec 23 11:01:57 2016
-64.9544601	-10.8564253	162.71	Fri Dec 23 11:02:07 2016
-64.9544067	-10.8564262	163.66	Fri Dec 23 11:02:17 2016
-64.9543610	-10.8564644	163.54	Fri Dec 23 11:02:27 2016
-64.9543610	-10.8564987	162.92	Fri Dec 23 11:02:37 2016
-64.9543686	-10.8565702	162.39	Fri Dec 23 11:02:47 2016
-64.9544296	-10.8566456	162.98	Fri Dec 23 11:02:57 2016
-64.9544983	-10.8567438	163.61	Fri Dec 23 11:03:07 2016
-64.9545822	-10.8567991	164.43	Fri Dec 23 11:03:17 2016
-64.9546890	-10.8568363	164.43	Fri Dec 23 11:03:27 2016
-64.9547501	-10.8568735	164.18	Fri Dec 23 11:03:37 2016
-64.9547882	-10.8569460	164.48	Fri Dec 23 11:03:47 2016
-64.9548187	-10.8569984	165.33	Fri Dec 23 11:03:57 2016
-64.9548721	-10.8570614	165.20	Fri Dec 23 11:04:07 2016
-64.9549255	-10.8570738	165.11	Fri Dec 23 11:04:17 2016
-64.9549713	-10.8571386	165.01	Fri Dec 23 11:04:27 2016
-64.9549866	-10.8571339	165.21	Fri Dec 23 11:04:37 2016
-64.9549332	-10.8571072	165.15	Fri Dec 23 11:04:47 2016
-64.9549713	-10.8571453	164.67	Fri Dec 23 11:04:57 2016
-64.9549713	-10.8571539	164.64	Fri Dec 23 11:05:07 2016
-64.9549408	-10.8571186	163.38	Fri Dec 23 11:05:17 2016
-64.9549332	-10.8571320	163.34	Fri Dec 23 11:05:27 2016
-64.9549179	-10.8571587	163.88	Fri Dec 23 11:05:37 2016
-64.9549103	-10.8571901	163.36	Fri Dec 23 11:05:47 2016
-64.9549103	-10.8572321	162.66	Fri Dec 23 11:05:57 2016
-64.9549026	-10.8572645	162.46	Fri Dec 23 11:06:07 2016
-64.9549255	-10.8573027	161.93	Fri Dec 23 11:06:17 2016
-64.9549179	-10.8572865	161.85	Fri Dec 23 11:06:27 2016
-64.9549103	-10.8573208	161.87	Fri Dec 23 11:06:37 2016
-64.9549866	-10.8572111	162.27	Fri Dec 23 11:06:47 2016
-64.9549408	-10.8572578	161.38	Fri Dec 23 11:06:57 2016
-64.9548950	-10.8572807	160.72	Fri Dec 23 11:07:07 2016
-64.9548340	-10.8573484	160.10	Fri Dec 23 11:07:17 2016
-64.9548492	-10.8573837	159.96	Fri Dec 23 11:07:27 2016
-64.9548569	-10.8574009	160.16	Fri Dec 23 11:07:37 2016
-64.9548721	-10.8574066	160.16	Fri Dec 23 11:07:47 2016
-64.9548569	-10.8574743	160.89	Fri Dec 23 11:07:57 2016
-64.9549255	-10.8574791	161.11	Fri Dec 23 11:08:07 2016
-64.9549484	-10.8575077	160.96	Fri Dec 23 11:08:17 2016
-64.9550018	-10.8575506	159.76	Fri Dec 23 11:08:27 2016
-64.9549561	-10.8575430	159.22	Fri Dec 23 11:08:37 2016
-64.9549103	-10.8574896	159.61	Fri Dec 23 11:08:47 2016
-64.9548645	-10.8574944	160.54	Fri Dec 23 11:08:57 2016
-64.9548416	-10.8575430	160.65	Fri Dec 23 11:09:07 2016
-64.9548492	-10.8575668	161.07	Fri Dec 23 11:09:17 2016
-64.9548950	-10.8576050	161.42	Fri Dec 23 11:09:27 2016
-64.9549484	-10.8576679	161.47	Fri Dec 23 11:09:37 2016
-64.9550629	-10.8576727	161.62	Fri Dec 23 11:09:47 2016
-64.9550781	-10.8577070	161.59	Fri Dec 23 11:09:57 2016
-64.9550705	-10.8576736	161.60	Fri Dec 23 11:10:07 2016
-64.9550781	-10.8576651	162.27	Fri Dec 23 11:10:17 2016
-64.9551468	-10.8576603	163.35	Fri Dec 23 11:10:27 2016
-64.9551849	-10.8576269	163.72	Fri Dec 23 11:10:37 2016
-64.9552307	-10.8576298	163.80	Fri Dec 23 11:10:47 2016
-64.9552689	-10.8575964	164.36	Fri Dec 23 11:10:57 2016
-64.9552994	-10.8575354	165.59	Fri Dec 23 11:11:07 2016
-64.9553375	-10.8575354	165.83	Fri Dec 23 11:11:17 2016
-64.9554062	-10.8574877	165.91	Fri Dec 23 11:11:27 2016
-64.9554138	-10.8574686	166.02	Fri Dec 23 11:11:37 2016
-64.9553986	-10.8574848	166.63	Fri Dec 23 11:11:47 2016
-64.9554214	-10.8575220	166.84	Fri Dec 23 11:11:57 2016
-64.9554443	-10.8576193	165.62	Fri Dec 23 11:12:07 2016
-64.9554520	-10.8576365	166.16	Fri Dec 23 11:12:17 2016
-64.9554596	-10.8576660	165.09	Fri Dec 23 11:12:27 2016
-64.9554825	-10.8577127	164.21	Fri Dec 23 11:12:37 2016
-64.9555054	-10.8577375	163.70	Fri Dec 23 11:12:47 2016
-64.9555206	-10.8577909	163.59	Fri Dec 23 11:12:57 2016
-64.9555206	-10.8578167	163.30	Fri Dec 23 11:13:07 2016
-64.9555283	-10.8578234	163.32	Fri Dec 23 11:13:17 2016
-64.9555130	-10.8578711	163.39	Fri Dec 23 11:13:27 2016
-64.9554977	-10.8578730	163.69	Fri Dec 23 11:13:37 2016
-64.9554749	-10.8579044	163.85	Fri Dec 23 11:13:47 2016
-64.9554596	-10.8579187	163.35	Fri Dec 23 11:13:57 2016
-64.9555054	-10.8579254	163.54	Fri Dec 23 11:14:07 2016
-64.9555740	-10.8580189	164.32	Fri Dec 23 11:14:17 2016
-64.9555969	-10.8580837	163.74	Fri Dec 23 11:14:27 2016
-64.9555817	-10.8581266	163.71	Fri Dec 23 11:14:37 2016
-64.9555969	-10.8581448	163.75	Fri Dec 23 11:14:47 2016
-64.9556351	-10.8581419	163.86	Fri Dec 23 11:14:57 2016
-64.9556732	-10.8581991	164.24	Fri Dec 23 11:15:07 2016
-64.9555817	-10.8582973	164.68	Fri Dec 23 11:15:17 2016
-64.9555283	-10.8583670	164.98	Fri Dec 23 11:15:27 2016
-64.9555817	-10.8583851	165.25	Fri Dec 23 11:15:37 2016
-64.9555817	-10.8583841	165.28	Fri Dec 23 11:15:47 2016
-64.9556122	-10.8583345	165.69	Fri Dec 23 11:15:57 2016
-64.9556503	-10.8582535	165.77	Fri Dec 23 11:16:07 2016
-64.9556274	-10.8582506	165.65	Fri Dec 23 11:16:17 2016
-64.9556580	-10.8582687	165.72	Fri Dec 23 11:16:27 2016
-64.9556656	-10.8582735	165.73	Fri Dec 23 11:16:37 2016
-64.9557190	-10.8582850	166.10	Fri Dec 23 11:16:47 2016
-64.9557495	-10.8582859	166.52	Fri Dec 23 11:16:57 2016
-64.9558258	-10.8583326	166.90	Fri Dec 23 11:17:07 2016
-64.9558640	-10.8583269	167.21	Fri Dec 23 11:17:17 2016
-64.9559097	-10.8583431	168.36	Fri Dec 23 11:17:27 2016
-64.9559097	-10.8583641	168.97	Fri Dec 23 11:17:37 2016
-64.9558716	-10.8583231	169.07	Fri Dec 23 11:17:47 2016
-64.9558487	-10.8582697	167.94	Fri Dec 23 11:17:57 2016
-64.9558334	-10.8582783	167.91	Fri Dec 23 11:18:07 2016
-64.9558105	-10.8582993	168.11	Fri Dec 23 11:18:17 2016
-64.9558640	-10.8583174	168.49	Fri Dec 23 11:18:27 2016
-64.9558792	-10.8583374	169.78	Fri Dec 23 11:18:37 2016
-64.9558716	-10.8583794	169.78	Fri Dec 23 11:18:47 2016
-64.9558792	-10.8583813	169.90	Fri Dec 23 11:18:57 2016
-64.9558868	-10.8583975	169.97	Fri Dec 23 11:19:07 2016
-64.9558716	-10.8584328	169.72	Fri Dec 23 11:19:17 2016
-64.9559021	-10.8584433	169.74	Fri Dec 23 11:19:27 2016
-64.9559250	-10.8584547	169.94	Fri Dec 23 11:19:37 2016
-64.9559708	-10.8584299	170.36	Fri Dec 23 11:19:47 2016
-64.9560013	-10.8583889	170.86	Fri Dec 23 11:19:57 2016
-64.9559555	-10.8583794	171.67	Fri Dec 23 11:20:07 2016
-64.9559174	-10.8583431	172.37	Fri Dec 23 11:20:17 2016
-64.9558945	-10.8583431	172.16	Fri Dec 23 11:20:27 2016
-64.9558640	-10.8583708	172.57	Fri Dec 23 11:20:37 2016
-64.9558716	-10.8583241	173.59	Fri Dec 23 11:20:47 2016
-64.9558334	-10.8583012	173.53	Fri Dec 23 11:20:57 2016
-64.9558411	-10.8583040	173.59	Fri Dec 23 11:21:07 2016
-64.9558487	-10.8583117	173.67	Fri Dec 23 11:21:17 2016
-64.9558258	-10.8583078	173.92	Fri Dec 23 11:21:27 2016
-64.9558029	-10.8583002	174.22	Fri Dec 23 11:21:37 2016
-64.9557953	-10.8583069	174.25	Fri Dec 23 11:21:47 2016
-64.9557877	-10.8583078	174.27	Fri Dec 23 11:21:57 2016
-64.9557877	-10.8583107	174.29	Fri Dec 23 11:22:07 2016
-64.9558029	-10.8583202	174.31	Fri Dec 23 11:22:17 2016
-64.9557953	-10.8583307	174.31	Fri Dec 23 11:22:27 2016
-64.9557877	-10.8583412	174.34	Fri Dec 23 11:22:37 2016
-64.9556961	-10.8583822	174.36	Fri Dec 23 11:22:47 2016
-64.9556427	-10.8583851	174.48	Fri Dec 23 11:22:57 2016
-64.9556732	-10.8583860	174.13	Fri Dec 23 11:23:07 2016
-64.9557266	-10.8583384	174.14	Fri Dec 23 11:23:17 2016
-64.9557266	-10.8583374	174.11	Fri Dec 23 11:23:27 2016
-64.9557190	-10.8583212	174.09	Fri Dec 23 11:23:37 2016
-64.9557343	-10.8583250	174.07	Fri Dec 23 11:23:47 2016
-64.9557495	-10.8583260	174.09	Fri Dec 23 11:23:57 2016
-64.9557648	-10.8583269	174.27	Fri Dec 23 11:24:07 2016
-64.9557724	-10.8583374	174.30	Fri Dec 23 11:24:17 2016
-64.9557571	-10.8583603	174.66	Fri Dec 23 11:24:27 2016
-64.9557571	-10.8583670	175.19	Fri Dec 23 11:24:37 2016
-64.9558029	-10.8583269	174.33	Fri Dec 23 11:24:47 2016
