# Supplementary material for: Lévy foraging patterns of rural humans
Source: PLoS One. 2018 Jun 18;13(6):e0199099. doi: 10.1371/journal.pone.0199099 (PMC6005560; doi:10.1371/journal.pone.0199099)
Supplement: S4 File — (ZIP) [file pone.0199099.s004.zip › 06Holux_M-241_Start_20161223-092505_Finish_20161223-124916.kml]

<?xml version="1.0" encoding="UTF-8"?>
<kml xmlns="http://earth.google.com/kml/2.1">
<Document>
<Style id="normalState_TLP_Start">
<IconStyle>
<scale>1.0</scale>
<Icon>
<href>http://maps.google.com/mapfiles/kml/pal4/icon15.png</href>
</Icon>
</IconStyle>
<LabelStyle>
<scale>1.0</scale>
</LabelStyle>
</Style>
<Style id="highlightState_TLP_Start">
<IconStyle>
<scale>1.1</scale>
<Icon>
<href>http://maps.google.com/mapfiles/kml/pal4/icon7.png</href>
</Icon>
</IconStyle>
<LabelStyle>
<scale>1.1</scale>
<color>ff0000ff</color>
</LabelStyle>
</Style>
<StyleMap id="styleMap_TLP_Start">
<Pair>
<key>normal</key>
<styleUrl>#normalState_TLP_Start</styleUrl>
</Pair>
<Pair>
<key>highlight</key>
<styleUrl>#highlightState_TLP_Start</styleUrl>
</Pair>
</StyleMap>
<Style id="normalState_TLP_Finish">
<IconStyle>
<scale>1.0</scale>
<Icon>
<href>http://maps.google.com/mapfiles/kml/pal4/icon15.png</href>
</Icon>
</IconStyle>
<LabelStyle>
<scale>1.0</scale>
</LabelStyle>
</Style>
<Style id="highlightState_TLP_Finish">
<IconStyle>
<scale>1.1</scale>
<Icon>
<href>http://maps.google.com/mapfiles/kml/pal4/icon7.png</href>
</Icon>
</IconStyle>
<LabelStyle>
<scale>1.1</scale>
<color>ff0000ff</color>
</LabelStyle>
</Style>
<StyleMap id="styleMap_TLP_Finish">
<Pair>
<key>normal</key>
<styleUrl>#normalState_TLP_Finish</styleUrl>
</Pair>
<Pair>
<key>highlight</key>
<styleUrl>#highlightState_TLP_Finish</styleUrl>
</Pair>
</StyleMap>
<Style id="normalState_TLP_Normal">
<IconStyle>
<scale>1.0</scale>
<Icon>
<href>http://maps.google.com/mapfiles/kml/pal4/icon31.png</href>
</Icon>
</IconStyle>
<LabelStyle>
<scale>1.0</scale>
</LabelStyle>
</Style>
<Style id="highlightState_TLP_Normal">
<IconStyle>
<scale>1.1</scale>
<Icon>
<href>http://maps.google.com/mapfiles/kml/pal4/icon23.png</href>
</Icon>
</IconStyle>
<LabelStyle>
<scale>1.1</scale>
<color>ff0000ff</color>
</LabelStyle>
</Style>
<StyleMap id="styleMap_TLP_Normal">
<Pair>
<key>normal</key>
<styleUrl>#normalState_TLP_Normal</styleUrl>
</Pair>
<Pair>
<key>highlight</key>
<styleUrl>#highlightState_TLP_Normal</styleUrl>
</Pair>
</StyleMap>
<Style id="normalState_TLP_Photo">
<IconStyle>
<scale>1.0</scale>
<Icon>
<href>http://maps.google.com/mapfiles/kml/pal4/icon46.png</href>
</Icon>
</IconStyle>
<LabelStyle>
<scale>1.0</scale>
</LabelStyle>
</Style>
<Style id="highlightState_TLP_Photo">
<IconStyle>
<scale>1.1</scale>
<Icon>
<href>http://maps.google.com/mapfiles/kml/pal4/icon38.png</href>
</Icon>
</IconStyle>
<LabelStyle>
<scale>1.1</scale>
<color>ff0000ff</color>
</LabelStyle>
</Style>
<StyleMap id="styleMap_TLP_Photo">
<Pair>
<key>normal</key>
<styleUrl>#normalState_TLP_Photo</styleUrl>
</Pair>
<Pair>
<key>highlight</key>
<styleUrl>#highlightState_TLP_Photo</styleUrl>
</Pair>
</StyleMap>
<Style id="roadStyle">
<LineStyle>
<color>ffffff00</color>
<width>6</width>
</LineStyle>
</Style>
<Open>1</Open>
<description>Route</description>
<name>Track Log</name>
<Placemark>
<name>Route</name>
<styleUrl>#roadStyle</styleUrl>
<MultiGeometry>
<LineString>
<coordinates>
-64.9558640,-10.8584347,176.90 -64.9557724,-10.8583660,157.95 -64.9557571,-10.8583708,156.34 -64.9557724,-10.8584023,170.28 -64.9558487,-10.8583946,163.04 -64.9558334,-10.8583775,161.82 -64.9558334,-10.8583813,161.92 -64.9558716,-10.8583527,161.01 -64.9559250,-10.8583765,162.46 -64.9559631,-10.8583879,166.43 -64.9559708,-10.8584127,166.08 -64.9559784,-10.8584185,166.07 -64.9559555,-10.8584623,167.10 -64.9559479,-10.8584566,166.43 -64.9559479,-10.8584290,166.52 -64.9559784,-10.8584375,168.64 -64.9560089,-10.8584528,170.84 -64.9560242,-10.8584538,173.33 -64.9560394,-10.8584433,173.44 -64.9560623,-10.8584156,173.08 -64.9560852,-10.8584414,172.95 -64.9560928,-10.8584785,172.95 -64.9560852,-10.8584938,172.97 -64.9560699,-10.8585253,173.50 -64.9560852,-10.8585339,172.51 -64.9560928,-10.8585453,172.50 -64.9561768,-10.8585854,172.41 -64.9562225,-10.8586245,173.76 -64.9562683,-10.8586178,176.23 -64.9562988,-10.8586454,176.71 -64.9562912,-10.8586845,176.72 -64.9562836,-10.8586779,176.73 -64.9562607,-10.8586969,177.17 -64.9562531,-10.8587132,176.71 -64.9562683,-10.8587198,176.73 -64.9562836,-10.8587255,177.22 -64.9563065,-10.8587255,177.27 -64.9563293,-10.8586798,179.17 -64.9563293,-10.8587646,179.40 -64.9563751,-10.8588085,179.37 -64.9564133,-10.8587818,178.66 -64.9564514,-10.8587847,178.78 -64.9564667,-10.8588200,178.92 -64.9564819,-10.8588810,178.36 -64.9564667,-10.8589163,178.77 -64.9564362,-10.8589592,177.96 -64.9564056,-10.8589888,176.66 -64.9563904,-10.8590097,176.01 -64.9563904,-10.8590326,175.91 -64.9564133,-10.8590498,175.92 -64.9564819,-10.8590603,175.58 -64.9565811,-10.8589973,174.98 -64.9566193,-10.8589506,175.42 -64.9566345,-10.8589325,175.79 -64.9566345,-10.8589067,176.17 -64.9567108,-10.8587790,176.82 -64.9567184,-10.8587551,177.36 -64.9567184,-10.8587465,177.38 -64.9567795,-10.8586950,177.82 -64.9568176,-10.8586626,178.54 -64.9568100,-10.8586292,178.39 -64.9568024,-10.8586054,178.10 -64.9567719,-10.8585901,177.73 -64.9567566,-10.8585415,177.46 -64.9567261,-10.8585205,177.41 -64.9567566,-10.8585100,177.40 -64.9567490,-10.8584948,177.44 -64.9567413,-10.8584576,176.50 -64.9566650,-10.8584270,176.03 -64.9566650,-10.8584137,176.21 -64.9567184,-10.8583736,175.75 -64.9567490,-10.8583088,176.28 -64.9567871,-10.8582506,176.58 -64.9568176,-10.8581724,176.52 -64.9568100,-10.8581028,176.87 -64.9568176,-10.8580704,177.08 -64.9568100,-10.8580570,176.78 -64.9568100,-10.8580599,176.69 -64.9568329,-10.8580952,175.95 -64.9568634,-10.8580923,175.72 -64.9568787,-10.8580580,175.53 -64.9569016,-10.8579826,175.05 -64.9569244,-10.8579254,175.28 -64.9569550,-10.8578653,175.62 -64.9570007,-10.8578176,175.79 -64.9570236,-10.8578005,175.72 -64.9570923,-10.8577881,175.46 -64.9570847,-10.8577824,175.44 -64.9570847,-10.8577738,176.40 -64.9570847,-10.8577547,176.47 -64.9571228,-10.8577108,177.13 -64.9571075,-10.8576078,177.74 -64.9570541,-10.8575583,177.75 -64.9570236,-10.8575354,177.57 -64.9570084,-10.8574696,176.83 -64.9570313,-10.8574038,176.13 -64.9570389,-10.8573971,175.69 -64.9570541,-10.8573875,175.94 -64.9570618,-10.8573580,175.58 -64.9570236,-10.8572960,175.60 -64.9570236,-10.8572731,175.68 -64.9570236,-10.8572493,175.65 -64.9570313,-10.8572388,175.71 -64.9570236,-10.8572292,175.70 -64.9570160,-10.8572235,175.67 -64.9570541,-10.8571682,175.39 -64.9570770,-10.8571730,175.15 -64.9570847,-10.8571749,174.35 -64.9571228,-10.8571587,174.02 -64.9572067,-10.8571110,173.44 -64.9573212,-10.8571310,173.58 -64.9573288,-10.8571072,173.52 -64.9573975,-10.8570776,173.60 -64.9574890,-10.8571129,173.37 -64.9574890,-10.8571930,171.80 -64.9575500,-10.8571873,171.49 -64.9575577,-10.8571672,171.36 -64.9575653,-10.8571701,171.25 -64.9575729,-10.8571701,171.19 -64.9576416,-10.8571129,170.75 -64.9576797,-10.8570557,171.59 -64.9577332,-10.8569803,173.00 -64.9577789,-10.8569279,174.32 -64.9578171,-10.8568964,175.01 -64.9578171,-10.8568344,175.22 -64.9578018,-10.8568230,174.67 -64.9577942,-10.8568192,175.27 -64.9577789,-10.8568106,175.41 -64.9578094,-10.8567772,175.64 -64.9577866,-10.8567572,175.66 -64.9577179,-10.8567095,175.01 -64.9577255,-10.8566685,174.68 -64.9577103,-10.8566465,174.13 -64.9576950,-10.8566160,174.04 -64.9576721,-10.8566961,173.16 -64.9576187,-10.8566885,171.47 -64.9574814,-10.8566895,166.66 -64.9574127,-10.8567219,166.23 -64.9574127,-10.8567085,166.29 -64.9574738,-10.8566952,165.80 -64.9574966,-10.8566694,165.82 -64.9575577,-10.8566437,167.08 -64.9576111,-10.8566284,167.49 -64.9576950,-10.8566628,166.83 -64.9577026,-10.8567381,164.92 -64.9576950,-10.8567457,163.99 -64.9576950,-10.8567619,163.90 -64.9576874,-10.8567953,163.93 -64.9576569,-10.8568230,164.14 -64.9576416,-10.8568554,164.16 -64.9576569,-10.8569117,164.17 -64.9576111,-10.8570194,164.42 -64.9575348,-10.8570700,163.76 -64.9575195,-10.8570976,163.41 -64.9574585,-10.8571091,163.47 -64.9573746,-10.8570976,163.69 -64.9572678,-10.8571577,163.55 -64.9571533,-10.8571444,163.34 -64.9570923,-10.8572035,162.58 -64.9570770,-10.8572168,162.36 -64.9569550,-10.8572388,160.95 -64.9569016,-10.8572206,160.79 -64.9568405,-10.8572140,159.62 -64.9568253,-10.8572044,159.72 -64.9567108,-10.8572121,159.80 -64.9566116,-10.8571873,159.71 -64.9565811,-10.8572073,159.08 -64.9565506,-10.8572216,158.14 -64.9564896,-10.8572655,155.88 -64.9565125,-10.8572979,155.81 -64.9564972,-10.8573217,155.77 -64.9564819,-10.8573351,155.72 -64.9564209,-10.8573656,155.83 -64.9563522,-10.8574877,154.50 -64.9562912,-10.8575401,154.98 -64.9562607,-10.8575430,154.95 -64.9563141,-10.8575125,155.20 -64.9563675,-10.8574629,155.90 -64.9563675,-10.8574352,156.07 -64.9563370,-10.8573647,156.32 -64.9562836,-10.8572845,157.10 -64.9562683,-10.8572397,157.59 -64.9562454,-10.8572359,157.70 -64.9561768,-10.8572407,157.10 -64.9561539,-10.8572569,156.52 -64.9561005,-10.8572559,157.42 -64.9560547,-10.8572493,157.45 -64.9560318,-10.8572359,157.47 -64.9560242,-10.8571854,157.65 -64.9560165,-10.8571844,157.75 -64.9560242,-10.8571825,157.76 -64.9560928,-10.8570824,157.77 -64.9561310,-10.8570070,157.91 -64.9561386,-10.8570070,157.91 -64.9561691,-10.8569622,157.97 -64.9561691,-10.8569536,157.94 -64.9561615,-10.8569460,157.97 -64.9561462,-10.8569403,158.00 -64.9561157,-10.8569155,157.78 -64.9561310,-10.8569136,157.77 -64.9561234,-10.8568869,157.72 -64.9560852,-10.8568153,158.30 -64.9561157,-10.8567362,157.99 -64.9561081,-10.8567228,158.11 -64.9561310,-10.8566570,158.52 -64.9561462,-10.8565931,158.44 -64.9561615,-10.8565369,159.45 -64.9561691,-10.8564539,159.25 -64.9561920,-10.8563852,158.96 -64.9562836,-10.8564205,159.15 -64.9563599,-10.8564577,159.02 -64.9564514,-10.8565006,158.33 -64.9565353,-10.8565197,157.56 -64.9565735,-10.8565407,157.46 -64.9566116,-10.8565655,157.64 -64.9566193,-10.8565569,157.63 -64.9566116,-10.8565559,157.96 -64.9566040,-10.8565493,158.00 -64.9565964,-10.8565359,157.94 -64.9565735,-10.8565302,157.89 -64.9565659,-10.8565273,157.86 -64.9565811,-10.8565435,157.85 -64.9565887,-10.8565540,157.82 -64.9565964,-10.8565855,158.12 -64.9565887,-10.8565893,158.21 -64.9565811,-10.8566017,158.20 -64.9565811,-10.8566446,158.40 -64.9565887,-10.8566904,158.14 -64.9566193,-10.8567266,158.16 -64.9566116,-10.8567238,158.39 -64.9566803,-10.8567219,158.34 -64.9567108,-10.8567257,159.16 -64.9567032,-10.8567314,159.18 -64.9566956,-10.8567333,159.75 -64.9566422,-10.8567057,160.70 -64.9566727,-10.8567123,161.05 -64.9566422,-10.8567057,161.56 -64.9566193,-10.8566866,162.13 -64.9565964,-10.8566675,162.80 -64.9566040,-10.8566427,163.29 -64.9566956,-10.8566618,163.77 -64.9566650,-10.8566313,163.99 -64.9565811,-10.8566427,164.43 -64.9565964,-10.8565998,163.69 -64.9566345,-10.8565903,163.73 -64.9566574,-10.8566093,163.73 -64.9566498,-10.8565645,163.74 -64.9566498,-10.8565779,163.75 -64.9566574,-10.8565950,163.75 -64.9566650,-10.8565979,163.64 -64.9566879,-10.8566027,163.59 -64.9566803,-10.8566151,163.55 -64.9566650,-10.8566399,162.88 -64.9566422,-10.8566656,162.84 -64.9566574,-10.8566732,163.04 -64.9566727,-10.8566895,162.98 -64.9566727,-10.8566742,163.23 -64.9566879,-10.8566723,163.18 -64.9566956,-10.8566761,163.19 -64.9567337,-10.8566647,163.83 -64.9567642,-10.8566084,163.66 -64.9567490,-10.8565674,164.03 -64.9567413,-10.8565531,164.13 -64.9567337,-10.8565531,164.18 -64.9566879,-10.8565588,162.89 -64.9566879,-10.8565693,162.55 -64.9566803,-10.8565683,160.70 -64.9566879,-10.8565550,160.54 -64.9566422,-10.8565483,159.54 -64.9566116,-10.8565378,157.54 -64.9566116,-10.8565540,157.27 -64.9566040,-10.8565645,156.69 -64.9566116,-10.8565483,156.59 -64.9566040,-10.8565445,156.61 -64.9566040,-10.8565617,156.63 -64.9565430,-10.8565712,155.97 -64.9565506,-10.8565626,156.10 -64.9565201,-10.8565569,156.26 -64.9564743,-10.8565817,156.50 -64.9564819,-10.8565922,156.40 -64.9564667,-10.8566027,156.43 -64.9564972,-10.8566065,156.36 -64.9564972,-10.8566093,156.37 -64.9565048,-10.8566236,156.47 -64.9565125,-10.8566275,156.59 -64.9565430,-10.8566341,156.71 -64.9565430,-10.8566332,156.77 -64.9565582,-10.8566284,156.79 -64.9565582,-10.8566332,156.79 -64.9565659,-10.8566284,156.75 -64.9565887,-10.8566332,156.52 -64.9566040,-10.8566351,156.52 -64.9566040,-10.8566484,155.68 -64.9566269,-10.8566418,155.48 -64.9566422,-10.8566265,155.27 -64.9566574,-10.8566351,155.24 -64.9566650,-10.8566322,155.24 -64.9566727,-10.8566198,155.30 -64.9566803,-10.8566141,155.28 -64.9566956,-10.8566265,155.02 -64.9566956,-10.8566389,155.00 -64.9566574,-10.8566217,155.62 -64.9566650,-10.8565874,155.88 -64.9566422,-10.8565655,155.99 -64.9566116,-10.8565588,156.21 -64.9565964,-10.8565130,156.96 -64.9566040,-10.8564978,156.99 -64.9566040,-10.8565130,156.97 -64.9566040,-10.8565254,156.17 -64.9566040,-10.8565388,156.15 -64.9566040,-10.8565512,156.13 -64.9566040,-10.8565578,156.11 -64.9565811,-10.8565836,155.92 -64.9565582,-10.8566027,155.70 -64.9565659,-10.8566189,155.78 -64.9565506,-10.8566275,155.79 -64.9565506,-10.8566351,155.76 -64.9565582,-10.8566513,156.16 -64.9565506,-10.8566561,157.77 -64.9565811,-10.8566532,157.68 -64.9565659,-10.8566561,157.53 -64.9565811,-10.8566303,158.02 -64.9566040,-10.8566227,159.46 -64.9566040,-10.8566523,159.62 -64.9565430,-10.8567076,160.07 -64.9565353,-10.8566837,160.20 -64.9565506,-10.8566713,160.29 -64.9565506,-10.8566589,160.29 -64.9565811,-10.8566389,160.87 -64.9566116,-10.8566504,162.12 -64.9566040,-10.8566542,162.19 -64.9566040,-10.8566656,162.19 -64.9566040,-10.8566542,162.22 -64.9566040,-10.8566465,162.23 -64.9566040,-10.8566465,162.20 -64.9566116,-10.8566504,162.20 -64.9566040,-10.8566599,162.24 -64.9566116,-10.8566685,162.32 -64.9566040,-10.8566570,162.31 -64.9565964,-10.8566570,162.36 -64.9565964,-10.8566484,162.46 -64.9565964,-10.8566427,162.53 -64.9565964,-10.8566504,162.58 -64.9565964,-10.8566561,162.66 -64.9566040,-10.8566637,162.69 -64.9566040,-10.8566647,162.74 -64.9566040,-10.8566628,162.77 -64.9565582,-10.8565855,162.21 -64.9565659,-10.8565807,161.91 -64.9565735,-10.8565903,161.64 -64.9566116,-10.8565865,161.47 -64.9566193,-10.8565931,161.78 -64.9566269,-10.8565950,162.02 -64.9566116,-10.8566036,162.03 -64.9565887,-10.8565998,162.91 -64.9565964,-10.8565912,163.05 -64.9566422,-10.8565435,163.91 -64.9566345,-10.8565331,164.03 -64.9565811,-10.8565073,164.20 -64.9565506,-10.8564968,164.78 -64.9565430,-10.8565216,165.70 -64.9565201,-10.8565350,166.39 -64.9565201,-10.8565359,166.46 -64.9565582,-10.8565865,166.49 -64.9565887,-10.8566408,166.81 -64.9566193,-10.8566332,167.03 -64.9566193,-10.8566303,166.99 -64.9566040,-10.8566227,166.98 -64.9565964,-10.8566151,167.05 -64.9565887,-10.8566198,167.07 -64.9565887,-10.8566341,167.63 -64.9565887,-10.8566189,168.22 -64.9565964,-10.8566208,168.26 -64.9565964,-10.8566246,168.25 -64.9566116,-10.8566103,168.24 -64.9566193,-10.8566141,168.25 -64.9566193,-10.8566103,168.28 -64.9566269,-10.8566084,168.33 -64.9566269,-10.8566065,168.34 -64.9566345,-10.8566046,168.34 -64.9566422,-10.8566008,168.37 -64.9566422,-10.8566103,168.41 -64.9566040,-10.8566761,168.26 -64.9565964,-10.8566971,168.20 -64.9566116,-10.8567228,167.98 -64.9566269,-10.8567343,167.09 -64.9566345,-10.8567295,166.92 -64.9566422,-10.8567152,166.79 -64.9566498,-10.8567104,166.72 -64.9566422,-10.8567057,166.62 -64.9566422,-10.8566999,166.58 -64.9566498,-10.8566999,166.58 -64.9566574,-10.8566618,166.61 -64.9566574,-10.8566513,166.61 -64.9566650,-10.8566351,166.62 -64.9566650,-10.8566189,166.55 -64.9566574,-10.8566065,166.38 -64.9566574,-10.8566065,166.29 -64.9566727,-10.8565989,166.28 -64.9566803,-10.8565989,166.19 -64.9566956,-10.8566008,166.03 -64.9567184,-10.8566113,165.90 -64.9568024,-10.8566580,161.73 -64.9568481,-10.8566647,160.55 -64.9568329,-10.8566608,160.46 -64.9567490,-10.8566351,159.87 -64.9567490,-10.8566265,159.89 -64.9567413,-10.8566227,159.89 -64.9567337,-10.8566227,159.88 -64.9567337,-10.8566246,159.88 -64.9567184,-10.8566179,159.87 -64.9566116,-10.8566275,159.23 -64.9565735,-10.8566151,158.70 -64.9565659,-10.8566093,158.73 -64.9565353,-10.8565407,158.83 -64.9564743,-10.8565283,158.10 -64.9563904,-10.8564396,157.39 -64.9563828,-10.8564196,157.55 -64.9563446,-10.8563080,157.99 -64.9563675,-10.8562746,157.82 -64.9563980,-10.8562784,157.64 -64.9563675,-10.8562613,157.34 -64.9563599,-10.8562632,157.32 -64.9564285,-10.8561888,157.58 -64.9564362,-10.8561754,157.68 -64.9564209,-10.8561058,157.77 -64.9563828,-10.8560648,157.84 -64.9562302,-10.8559866,158.17 -64.9561844,-10.8559370,158.08 -64.9561234,-10.8558674,158.19 -64.9561462,-10.8558216,158.52 -64.9561081,-10.8558102,158.47 -64.9560928,-10.8557901,158.64 -64.9560699,-10.8556509,159.26 -64.9560852,-10.8556271,159.35 -64.9560852,-10.8555965,159.43 -64.9561005,-10.8554802,159.47 -64.9560623,-10.8554945,159.43 -64.9558868,-10.8554630,159.44 -64.9558411,-10.8554897,159.86 -64.9558105,-10.8554859,160.29 -64.9557877,-10.8554840,160.45 -64.9557724,-10.8554668,160.53 -64.9557571,-10.8553638,160.75 -64.9557419,-10.8553858,160.82 -64.9556808,-10.8554192,161.02 -64.9557114,-10.8554850,160.05 -64.9556961,-10.8555260,159.98 -64.9557495,-10.8555231,159.91 -64.9558105,-10.8555088,160.05 -64.9558563,-10.8555002,160.27 -64.9559097,-10.8555021,160.26 -64.9559021,-10.8555202,159.63 -64.9558945,-10.8555384,159.70 -64.9557953,-10.8555889,159.56 -64.9557724,-10.8556709,159.25 -64.9557877,-10.8556776,160.53 -64.9557877,-10.8556633,160.62 -64.9557877,-10.8556595,160.69 -64.9558029,-10.8556480,160.76 -64.9558258,-10.8556023,161.13 -64.9558487,-10.8556166,161.36 -64.9559250,-10.8555269,161.47 -64.9560013,-10.8553839,161.57 -64.9559860,-10.8553534,161.77 -64.9560928,-10.8553963,161.94 -64.9562073,-10.8554258,162.14 -64.9563217,-10.8553667,162.31 -64.9563828,-10.8552895,162.50 -64.9564133,-10.8552551,162.58 -64.9564285,-10.8552694,162.52 -64.9564285,-10.8552809,162.68 -64.9564209,-10.8552866,162.86 -64.9563751,-10.8552313,163.29 -64.9563370,-10.8550968,163.11 -64.9563293,-10.8549709,163.51 -64.9563065,-10.8549051,164.05 -64.9563065,-10.8548775,164.41 -64.9563065,-10.8548651,164.81 -64.9563217,-10.8548269,165.24 -64.9563293,-10.8547277,165.36 -64.9563370,-10.8547144,165.47 -64.9562759,-10.8546906,165.78 -64.9561996,-10.8546495,165.52 -64.9562149,-10.8546381,167.61 -64.9562225,-10.8546152,168.43 -64.9562302,-10.8546076,169.06 -64.9563141,-10.8546553,167.01 -64.9563370,-10.8547096,166.89 -64.9562683,-10.8547735,164.39 -64.9562531,-10.8547382,164.34 -64.9562454,-10.8547182,164.38 -64.9562912,-10.8546066,164.02 -64.9563599,-10.8545408,163.74 -64.9563828,-10.8544989,163.70 -64.9564056,-10.8544884,163.79 -64.9564133,-10.8544674,163.97 -64.9564133,-10.8544073,164.06 -64.9564438,-10.8542356,164.34 -64.9564743,-10.8541441,164.25 -64.9565506,-10.8540773,164.11 -64.9565430,-10.8540277,164.16 -64.9565506,-10.8539419,164.56 -64.9565430,-10.8539047,164.79 -64.9565277,-10.8539000,164.96 -64.9565277,-10.8539286,165.05 -64.9565201,-10.8539410,164.76 -64.9565277,-10.8538532,164.04 -64.9565201,-10.8538485,163.81 -64.9565277,-10.8537560,163.64 -64.9564743,-10.8537140,160.85 -64.9565048,-10.8536911,160.42 -64.9565353,-10.8536530,159.91 -64.9565582,-10.8535728,159.77 -64.9565811,-10.8535337,159.58 -64.9565811,-10.8534756,159.29 -64.9566422,-10.8534431,158.97 -64.9566422,-10.8534193,159.11 -64.9567032,-10.8534212,159.09 -64.9566803,-10.8534489,160.16 -64.9566650,-10.8534641,162.29 -64.9567108,-10.8534822,162.11 -64.9568024,-10.8534727,158.97 -64.9568405,-10.8534784,156.93 -64.9568329,-10.8535070,156.16 -64.9568558,-10.8535099,156.00 -64.9568787,-10.8534632,155.86 -64.9568787,-10.8534670,155.96 -64.9568939,-10.8534641,155.73 -64.9569168,-10.8534756,155.59 -64.9569321,-10.8534880,155.38 -64.9569473,-10.8535166,154.53 -64.9569855,-10.8535337,154.32 -64.9570541,-10.8535728,154.24 -64.9571152,-10.8534584,153.56 -64.9571991,-10.8533659,152.90 -64.9572983,-10.8533316,152.36 -64.9573517,-10.8532677,152.72 -64.9573441,-10.8532410,152.16 -64.9574051,-10.8532143,152.32 -64.9573822,-10.8531742,151.84 -64.9573441,-10.8531666,151.29 -64.9572983,-10.8531551,151.01 -64.9572296,-10.8530874,150.91 -64.9571533,-10.8530178,150.77 -64.9571381,-10.8529930,150.66 -64.9571457,-10.8529806,150.46 -64.9571304,-10.8530035,150.42 -64.9570313,-10.8530512,149.70 -64.9569473,-10.8530912,149.39 -64.9568787,-10.8531485,149.29 -64.9568405,-10.8531933,149.57 -64.9568100,-10.8532124,149.85 -64.9567947,-10.8532200,149.59 -64.9567795,-10.8532305,149.33 -64.9567719,-10.8532677,149.14 -64.9567337,-10.8533039,149.22 -64.9566879,-10.8532972,149.20 -64.9566650,-10.8533020,148.81 -64.9566422,-10.8533373,148.72 -64.9565735,-10.8533278,148.45 -64.9565506,-10.8533840,148.01 -64.9565277,-10.8534431,147.65 -64.9565353,-10.8534689,147.90 -64.9565430,-10.8534889,147.75 -64.9565506,-10.8535042,147.49 -64.9565353,-10.8534946,147.23 -64.9565048,-10.8534737,146.98 -64.9564819,-10.8534117,146.47 -64.9564743,-10.8533363,146.86 -64.9564590,-10.8532791,147.65 -64.9564743,-10.8532610,147.50 -64.9564743,-10.8531790,147.17 -64.9564590,-10.8530436,147.25 -64.9564056,-10.8529816,147.22 -64.9563370,-10.8529100,146.96 -64.9562073,-10.8527946,145.82 -64.9561386,-10.8527231,146.11 -64.9560547,-10.8526611,146.47 -64.9560242,-10.8525944,146.79 -64.9560394,-10.8525209,147.43 -64.9560471,-10.8525162,146.51 -64.9560394,-10.8525162,146.33 -64.9560165,-10.8525162,146.21 -64.9560089,-10.8525076,146.11 -64.9560471,-10.8525085,147.29 -64.9560928,-10.8525524,149.98 -64.9561691,-10.8525362,151.72 -64.9561691,-10.8525543,152.34 -64.9561920,-10.8525467,152.52 -64.9562149,-10.8524628,153.59 -64.9562149,-10.8524866,155.34 -64.9561081,-10.8524332,157.03 -64.9560699,-10.8524466,156.56 -64.9559937,-10.8524332,156.33 -64.9559708,-10.8524437,156.25 -64.9559479,-10.8525171,155.51 -64.9558868,-10.8525801,155.14 -64.9558334,-10.8526211,153.73 -64.9557648,-10.8526564,150.90 -64.9557571,-10.8526316,155.54 -64.9557114,-10.8525763,153.47 -64.9556503,-10.8525877,150.63 -64.9556122,-10.8526373,151.61 -64.9555511,-10.8526316,150.99 -64.9554901,-10.8525925,151.73 -64.9554062,-10.8525743,151.13 -64.9553375,-10.8525543,150.43 -64.9552536,-10.8524981,148.20 -64.9551926,-10.8525047,148.28 -64.9551239,-10.8525362,148.64 -64.9550934,-10.8525867,148.63 -64.9550781,-10.8525810,148.16 -64.9550629,-10.8525772,147.70 -64.9550552,-10.8525677,147.23 -64.9550400,-10.8525591,146.78 -64.9550247,-10.8525686,146.35 -64.9549637,-10.8526449,146.55 -64.9549332,-10.8527603,147.24 -64.9548798,-10.8528194,148.05 -64.9548264,-10.8528347,148.09 -64.9548035,-10.8528862,147.82 -64.9547958,-10.8528376,148.70 -64.9547501,-10.8528099,148.17 -64.9547272,-10.8527994,147.77 -64.9547043,-10.8527985,147.33 -64.9546814,-10.8527880,146.88 -64.9544830,-10.8526487,148.09 -64.9544449,-10.8526011,148.49 -64.9544067,-10.8525686,148.16 -64.9543762,-10.8525391,148.07 -64.9543533,-10.8525276,147.70 -64.9543381,-10.8525295,147.31 -64.9543381,-10.8525276,146.89 -64.9543381,-10.8525343,146.49 -64.9543762,-10.8525810,146.37 -64.9544296,-10.8526516,146.30 -64.9544296,-10.8526649,146.20 -64.9544067,-10.8526354,145.77 -64.9543991,-10.8526344,145.93 -64.9544067,-10.8526411,145.66 -64.9544067,-10.8526554,145.42 -64.9544067,-10.8526669,145.19 -64.9543991,-10.8526716,144.99 -64.9543610,-10.8526373,145.99 -64.9543610,-10.8526287,145.86 -64.9543686,-10.8526316,145.74 -64.9543686,-10.8526564,145.67 -64.9543228,-10.8526926,145.75 -64.9543228,-10.8526793,145.74 -64.9543304,-10.8526802,145.63 -64.9543381,-10.8526907,145.54 -64.9543610,-10.8526993,145.47 -64.9543839,-10.8526964,145.40 -64.9543991,-10.8526983,145.36 -64.9544067,-10.8527098,145.37 -64.9544144,-10.8527098,146.74 -64.9544144,-10.8527079,147.19 -64.9543991,-10.8526564,147.55 -64.9543381,-10.8525562,148.47 -64.9543839,-10.8524637,148.70 -64.9543533,-10.8524599,149.81 -64.9543304,-10.8523521,152.10 -64.9543304,-10.8522387,153.04 -64.9543686,-10.8521328,154.98 -64.9544220,-10.8520794,156.95 -64.9544144,-10.8520298,158.57 -64.9544296,-10.8519154,157.73 -64.9544144,-10.8518295,158.95 -64.9544220,-10.8517494,159.93 -64.9544907,-10.8516798,160.66 -64.9544525,-10.8516502,159.45 -64.9544678,-10.8515739,159.57 -64.9544830,-10.8515654,160.76 -64.9545059,-10.8515434,161.26 -64.9545441,-10.8515301,163.14 -64.9545670,-10.8515301,163.75 -64.9545975,-10.8515186,164.03 -64.9546051,-10.8514795,165.08 -64.9546204,-10.8514605,165.62 -64.9545670,-10.8514519,166.00 -64.9545517,-10.8514500,166.52 -64.9544983,-10.8514175,167.18 -64.9545441,-10.8513975,166.69 -64.9545670,-10.8513737,167.36 -64.9545288,-10.8513842,166.98 -64.9544907,-10.8514061,166.82 -64.9545135,-10.8514385,166.85 -64.9544830,-10.8515072,166.51 -64.9544678,-10.8515558,166.61 -64.9544601,-10.8515568,166.45 -64.9544449,-10.8515596,166.59 -64.9543991,-10.8514509,166.73 -64.9543915,-10.8514643,166.16 -64.9544067,-10.8514671,166.19 -64.9544296,-10.8514662,166.32 -64.9544754,-10.8514996,166.49 -64.9545288,-10.8515339,166.98 -64.9545441,-10.8515358,167.33 -64.9545517,-10.8515549,167.47 -64.9545441,-10.8515701,167.62 -64.9545364,-10.8515730,167.75 -64.9545212,-10.8515759,167.88 -64.9545212,-10.8515701,168.01 -64.9545059,-10.8515491,168.18 -64.9545059,-10.8515320,168.29 -64.9544983,-10.8515234,168.40 -64.9544907,-10.8515081,168.50 -64.9544830,-10.8514957,168.64 -64.9544830,-10.8514881,168.78 -64.9544907,-10.8514795,168.80 -64.9544907,-10.8514872,168.85 -64.9544907,-10.8514957,168.89 -64.9544907,-10.8515120,168.94 -64.9544830,-10.8515310,168.47 -64.9544830,-10.8515062,168.37 -64.9544830,-10.8515062,168.26 -64.9544830,-10.8514919,168.28 -64.9545135,-10.8514614,168.30 -64.9545517,-10.8514471,167.30 -64.9545517,-10.8514414,167.04 -64.9545593,-10.8514271,166.42 -64.9545898,-10.8514328,165.50 -64.9544830,-10.8515282,158.63 -64.9544067,-10.8515291,153.02 -64.9542999,-10.8515177,153.10 -64.9542847,-10.8515139,149.86 -64.9542770,-10.8515110,148.61 -64.9542236,-10.8514929,148.68 -64.9541245,-10.8514614,146.59 -64.9540634,-10.8514671,145.62 -64.9539490,-10.8514385,145.98 -64.9538651,-10.8514185,144.79 -64.9538269,-10.8514071,144.27 -64.9538040,-10.8513975,143.53 -64.9537506,-10.8513870,142.14 -64.9537201,-10.8513556,142.56 -64.9536972,-10.8513165,142.00 -64.9536743,-10.8512602,144.66 -64.9536438,-10.8512468,145.46 -64.9535675,-10.8512592,145.05 -64.9535141,-10.8512630,146.09 -64.9533844,-10.8512650,146.84 -64.9533310,-10.8512497,146.95 -64.9533081,-10.8511324,147.30 -64.9533081,-10.8510599,150.26 -64.9533081,-10.8510447,150.18 -64.9533005,-10.8510265,150.67 -64.9532852,-10.8510094,151.07 -64.9532547,-10.8509731,151.82 -64.9532166,-10.8509436,151.18 -64.9531784,-10.8508778,150.69 -64.9531631,-10.8508043,150.38 -64.9531479,-10.8507566,151.38 -64.9531174,-10.8507109,152.54 -64.9530640,-10.8505945,148.77 -64.9530640,-10.8505783,149.66 -64.9530563,-10.8505640,150.07 -64.9531555,-10.8505640,151.88 -64.9532394,-10.8505354,152.42 -64.9532547,-10.8504934,152.75 -64.9533157,-10.8504467,153.05 -64.9533539,-10.8504620,153.41 -64.9533615,-10.8504305,153.66 -64.9533463,-10.8503761,154.27 -64.9532700,-10.8503056,155.04 -64.9531784,-10.8502989,155.79 -64.9530869,-10.8502769,156.38 -64.9529877,-10.8502588,157.16 -64.9528961,-10.8502884,157.93 -64.9528351,-10.8503170,158.27 -64.9528427,-10.8503809,158.75 -64.9528427,-10.8504200,158.85 -64.9528580,-10.8504391,159.30 -64.9528427,-10.8504505,159.78 -64.9527359,-10.8504486,160.57 -64.9527130,-10.8504848,160.73 -64.9526901,-10.8505001,161.17 -64.9527283,-10.8505573,162.14 -64.9527130,-10.8505516,162.19 -64.9528046,-10.8505497,160.57 -64.9528809,-10.8505802,160.99 -64.9529724,-10.8505793,161.39 -64.9529724,-10.8506546,161.74 -64.9529800,-10.8506937,162.89 -64.9529648,-10.8507519,163.31 -64.9529648,-10.8507767,163.99 -64.9529724,-10.8507957,164.43 -64.9530029,-10.8508987,164.07 -64.9529953,-10.8509445,163.77 -64.9530945,-10.8509960,163.25 -64.9530640,-10.8510151,162.78 -64.9530640,-10.8510523,163.31 -64.9530945,-10.8510885,163.65 -64.9531555,-10.8511086,164.07 -64.9531860,-10.8511381,163.67 -64.9532318,-10.8511810,163.56 -64.9532547,-10.8512163,164.10 -64.9533081,-10.8512373,164.38 -64.9533463,-10.8512573,164.32 -64.9533310,-10.8513012,164.68 -64.9533920,-10.8514090,164.07 -64.9533539,-10.8514805,163.74 -64.9533310,-10.8515224,163.82 -64.9533234,-10.8515787,164.20 -64.9533310,-10.8516617,162.68 -64.9533539,-10.8516779,161.91 -64.9533768,-10.8516769,162.14 -64.9534073,-10.8516808,161.03 -64.9534073,-10.8517227,160.81 -64.9534302,-10.8517866,160.83 -64.9534988,-10.8518448,158.71 -64.9535065,-10.8519115,157.72 -64.9534912,-10.8518467,157.27 -64.9535217,-10.8518620,157.23 -64.9535141,-10.8518534,155.87 -64.9534836,-10.8518505,156.31 -64.9534531,-10.8518925,156.80 -64.9534454,-10.8519764,157.48 -64.9534988,-10.8520432,157.39 -64.9535370,-10.8520880,158.65 -64.9535370,-10.8521461,160.32 -64.9535980,-10.8522043,161.85 -64.9536057,-10.8522549,163.39 -64.9536133,-10.8523054,164.02 -64.9536057,-10.8523178,165.91 -64.9536285,-10.8523455,167.32 -64.9536591,-10.8523540,167.45 -64.9536819,-10.8523645,165.40 -64.9537277,-10.8523550,165.41 -64.9537506,-10.8523617,165.29 -64.9537354,-10.8523884,165.57 -64.9537354,-10.8524017,165.70 -64.9537735,-10.8524189,165.69 -64.9538269,-10.8524094,165.05 -64.9539108,-10.8523932,163.11 -64.9539490,-10.8524132,161.22 -64.9539871,-10.8524714,159.05 -64.9539795,-10.8524981,157.26 -64.9539261,-10.8525410,154.27 -64.9539032,-10.8526068,152.39 -64.9539795,-10.8526173,153.34 -64.9539948,-10.8526354,153.91 -64.9540100,-10.8526516,154.18 -64.9540939,-10.8526907,153.18 -64.9541397,-10.8527060,154.12 -64.9541626,-10.8527336,155.10 -64.9541702,-10.8527575,155.68 -64.9541779,-10.8527851,156.46 -64.9541779,-10.8528786,157.43 -64.9541931,-10.8529024,157.38 -64.9542389,-10.8529148,157.13 -64.9542084,-10.8529291,154.21 -64.9542389,-10.8529444,153.44 -64.9542999,-10.8529339,153.93 -64.9542999,-10.8529196,153.76 -64.9543228,-10.8529034,153.86 -64.9543381,-10.8529224,153.88 -64.9543762,-10.8529587,154.75 -64.9544067,-10.8529930,155.15 -64.9544754,-10.8529940,155.59 -64.9544983,-10.8529873,156.45 -64.9544907,-10.8529339,156.63 -64.9545593,-10.8529148,157.17 -64.9545822,-10.8529282,157.34 -64.9546204,-10.8530006,157.10 -64.9546127,-10.8530807,157.80 -64.9546127,-10.8531427,158.62 -64.9545898,-10.8532019,158.89 -64.9545975,-10.8532572,158.47 -64.9545898,-10.8533430,158.82 -64.9545898,-10.8533716,158.42 -64.9546356,-10.8534155,158.93 -64.9546814,-10.8534794,159.18 -64.9547043,-10.8534870,159.12 -64.9547424,-10.8536253,158.61 -64.9547348,-10.8536434,158.99 -64.9547043,-10.8537378,160.13 -64.9546967,-10.8537626,160.23 -64.9546432,-10.8537817,160.54 -64.9545441,-10.8538237,160.89 -64.9544525,-10.8538485,161.15 -64.9543839,-10.8539124,161.40 -64.9543304,-10.8539257,160.62 -64.9543457,-10.8540010,160.89 -64.9543457,-10.8540220,161.14 -64.9543457,-10.8541155,161.52 -64.9543076,-10.8541679,161.45 -64.9542923,-10.8542156,161.78 -64.9543915,-10.8542595,161.64 -64.9544601,-10.8542747,161.67 -64.9545517,-10.8542442,161.46 -64.9546509,-10.8541870,163.05 -64.9546738,-10.8541946,164.13 -64.9547577,-10.8541594,162.37 -64.9548416,-10.8541670,162.39 -64.9548492,-10.8542023,163.16 -64.9548340,-10.8542519,163.39 -64.9548340,-10.8542824,163.17 -64.9548340,-10.8543081,162.50 -64.9548416,-10.8543262,163.26 -64.9549026,-10.8542776,163.16 -64.9549637,-10.8542862,163.38 -64.9549942,-10.8543043,162.99 -64.9549637,-10.8542728,162.21 -64.9549026,-10.8541918,160.64 -64.9548492,-10.8542089,160.34 -64.9548721,-10.8541594,161.11 -64.9548416,-10.8541613,161.20 -64.9549103,-10.8541508,160.73 -64.9550171,-10.8541403,160.62 -64.9551086,-10.8540907,160.61 -64.9551392,-10.8541136,160.99 -64.9551239,-10.8541451,160.97 -64.9551010,-10.8541727,160.84 -64.9550934,-10.8542070,160.41 -64.9550934,-10.8541985,160.29 -64.9551010,-10.8541985,160.30 -64.9550858,-10.8542042,160.33 -64.9550858,-10.8542070,160.35 -64.9550858,-10.8542166,160.35 -64.9550476,-10.8542471,160.36 -64.9550476,-10.8542442,160.36 -64.9550552,-10.8542414,160.57 -64.9550629,-10.8542500,160.61 -64.9550552,-10.8542433,160.62 -64.9550781,-10.8542213,160.54 -64.9550629,-10.8541927,161.56 -64.9550629,-10.8541946,161.65 -64.9550629,-10.8542032,161.68 -64.9550705,-10.8542061,161.70 -64.9550781,-10.8542013,161.71 -64.9550858,-10.8542242,162.39 -64.9551163,-10.8542347,162.57 -64.9551086,-10.8542328,162.57 -64.9550934,-10.8542089,162.81 -64.9551239,-10.8542166,162.73 -64.9552078,-10.8542118,162.89 -64.9552612,-10.8542299,163.03 -64.9553146,-10.8541727,163.32 -64.9553452,-10.8541574,162.88 -64.9554825,-10.8541384,162.14 -64.9555588,-10.8541269,161.82 -64.9556122,-10.8540878,162.09 -64.9556961,-10.8540583,162.25 -64.9557724,-10.8540230,161.71 -64.9558640,-10.8540192,161.79 -64.9558029,-10.8539743,161.44 -64.9559479,-10.8540249,160.73 -64.9560013,-10.8539877,160.08 -64.9561157,-10.8539324,160.15 -64.9561996,-10.8539267,160.11 -64.9562988,-10.8539333,160.14 -64.9564056,-10.8539600,159.86 -64.9565048,-10.8540096,159.12 -64.9565125,-10.8540049,159.36 -64.9565048,-10.8539972,159.34 -64.9565048,-10.8540068,159.35 -64.9564896,-10.8539944,159.58 -64.9564819,-10.8540106,160.29 -64.9564743,-10.8540134,160.21 -64.9564209,-10.8540058,161.02 -64.9564514,-10.8540001,161.62 -64.9564590,-10.8539925,161.75 -64.9564743,-10.8539839,161.98 -64.9565887,-10.8540478,161.79 -64.9566574,-10.8540287,161.61 -64.9567795,-10.8539581,163.56 -64.9568253,-10.8538818,162.92 -64.9568176,-10.8538332,162.54 -64.9568481,-10.8538189,161.98 -64.9568405,-10.8538523,161.73 -64.9568787,-10.8538895,160.77 -64.9570007,-10.8538208,160.22 -64.9570770,-10.8537464,159.66 -64.9571152,-10.8538113,160.37 -64.9571304,-10.8538342,160.50 -64.9571609,-10.8539066,160.94 -64.9572678,-10.8539495,160.14 -64.9573441,-10.8539448,159.78 -64.9573898,-10.8539534,159.97 -64.9574738,-10.8539743,160.09 -64.9575272,-10.8539820,161.15 -64.9576187,-10.8539658,161.69 -64.9576874,-10.8539515,162.37 -64.9577255,-10.8539305,162.85 -64.9577942,-10.8539286,163.13 -64.9579163,-10.8539591,162.94 -64.9579773,-10.8539619,162.99 -64.9580460,-10.8539658,163.05 -64.9581909,-10.8539705,161.18 -64.9583054,-10.8539457,158.76 -64.9583511,-10.8539047,156.75 -64.9584045,-10.8539219,156.38 -64.9584351,-10.8539486,156.46 -64.9584961,-10.8539686,156.30 -64.9585800,-10.8539600,156.13 -64.9586334,-10.8539476,155.68 -64.9586639,-10.8539114,155.46 -64.9587250,-10.8539085,155.26 -64.9588013,-10.8538942,154.77 -64.9588394,-10.8538694,154.61 -64.9588623,-10.8538818,154.19 -64.9589157,-10.8538828,154.09 -64.9590454,-10.8539057,154.08 -64.9591827,-10.8538876,153.71 -64.9592361,-10.8538761,152.80 -64.9592514,-10.8539028,152.95 -64.9592667,-10.8539143,153.05 -64.9593735,-10.8538752,153.13 -64.9594421,-10.8538389,154.77 -64.9595184,-10.8538370,155.84 -64.9596558,-10.8537865,157.55 -64.9597473,-10.8537865,157.71 -64.9598694,-10.8537292,156.91 -64.9599457,-10.8537083,157.18 -64.9599686,-10.8537083,156.93 -64.9600677,-10.8537149,158.18 -64.9601364,-10.8537045,158.22 -64.9602280,-10.8536882,158.69 -64.9603424,-10.8536577,159.13 -64.9604263,-10.8536148,159.01 -64.9605560,-10.8536015,158.65 -64.9606552,-10.8535795,158.20 -64.9607010,-10.8535252,157.94 -64.9608078,-10.8535061,158.21 -64.9608841,-10.8535013,158.04 -64.9609604,-10.8534698,158.57 -64.9610519,-10.8534441,159.13 -64.9611435,-10.8534193,159.39 -64.9611969,-10.8534241,159.62 -64.9612885,-10.8534079,159.93 -64.9614334,-10.8533916,159.13 -64.9615097,-10.8533888,158.01 -64.9615860,-10.8533554,157.53 -64.9617004,-10.8533659,156.88 -64.9617844,-10.8533316,157.30 -64.9618683,-10.8533220,157.20 -64.9619522,-10.8532944,157.08 -64.9620438,-10.8532743,157.40 -64.9621964,-10.8532639,157.21 -64.9622726,-10.8532934,157.52 -64.9622650,-10.8533087,157.10 -64.9622726,-10.8532810,157.00 -64.9622650,-10.8532848,156.77 -64.9622726,-10.8532829,156.73 -64.9622803,-10.8532763,156.71 -64.9622726,-10.8532610,156.40 -64.9622803,-10.8532047,156.34 -64.9623260,-10.8531742,155.68 -64.9623108,-10.8531752,155.30 -64.9623032,-10.8531742,154.88 -64.9622955,-10.8531818,154.88 -64.9622803,-10.8532009,155.08 -64.9622345,-10.8532486,155.97 -64.9622345,-10.8532610,155.05 -64.9622421,-10.8532667,155.13 -64.9622421,-10.8532724,155.22 -64.9622421,-10.8532677,155.30 -64.9622498,-10.8532629,155.30 -64.9622421,-10.8532553,155.31 -64.9622345,-10.8532515,155.28 -64.9622421,-10.8532534,155.24 -64.9622498,-10.8532467,155.22 -64.9622879,-10.8532333,154.41 -64.9622726,-10.8532352,154.24 -64.9622574,-10.8532305,154.18 -64.9622421,-10.8532228,154.22 -64.9622421,-10.8532114,154.34 -64.9622498,-10.8532095,154.41 -64.9622498,-10.8532114,154.47 -64.9622421,-10.8532057,154.47 -64.9622421,-10.8531895,154.63 -64.9622421,-10.8531761,155.26 -64.9622498,-10.8531733,155.32 -64.9622574,-10.8531685,155.39 -64.9622345,-10.8531666,155.79 -64.9622421,-10.8531456,157.06 -64.9622040,-10.8531208,157.71 -64.9621964,-10.8531313,158.52 -64.9621964,-10.8531237,158.56 -64.9621964,-10.8531094,158.69 -64.9622040,-10.8531160,158.92 -64.9621964,-10.8531189,159.02 -64.9621964,-10.8531313,159.05 -64.9621964,-10.8531370,159.05 -64.9622421,-10.8531618,158.51 -64.9623032,-10.8531446,158.15 -64.9622879,-10.8531799,157.44 -64.9622726,-10.8531857,157.39 -64.9622803,-10.8532028,157.39 -64.9622879,-10.8531914,157.53 -64.9622803,-10.8531857,157.61 -64.9622803,-10.8531895,157.64 -64.9622574,-10.8532238,157.06 -64.9622498,-10.8532352,157.07 -64.9622421,-10.8532438,157.13 -64.9622726,-10.8532801,158.06 -64.9623566,-10.8532476,158.30 -64.9624634,-10.8532352,158.59 -64.9625549,-10.8532000,159.72 -64.9626236,-10.8531628,160.55 -64.9627533,-10.8531723,159.47 -64.9628143,-10.8531561,160.54 -64.9628906,-10.8531542,160.93 -64.9630127,-10.8531227,161.61 -64.9630661,-10.8530884,162.47 -64.9631424,-10.8530674,163.73 -64.9631500,-10.8530693,164.07 -64.9632492,-10.8530626,164.43 -64.9633484,-10.8530493,164.02 -64.9634781,-10.8530331,163.24 -64.9636230,-10.8530359,162.12 -64.9637070,-10.8529892,162.44 -64.9637909,-10.8529606,162.58 -64.9638214,-10.8529491,162.91 -64.9638901,-10.8529596,164.09 -64.9639740,-10.8529358,163.90 -64.9640961,-10.8529882,163.44 -64.9642105,-10.8529406,163.68 -64.9643173,-10.8529310,163.32 -64.9644165,-10.8529243,162.68 -64.9644928,-10.8529520,162.65 -64.9645462,-10.8528872,160.88 -64.9646378,-10.8528776,158.34 -64.9646454,-10.8528833,158.22 -64.9647141,-10.8528481,157.89 -64.9648361,-10.8528357,157.15 -64.9648514,-10.8528185,157.22 -64.9649048,-10.8527966,156.56 -64.9650040,-10.8527813,157.36 -64.9651337,-10.8527575,154.62 -64.9652100,-10.8527584,153.69 -64.9653091,-10.8527164,152.18 -64.9653625,-10.8527222,151.66 -64.9654312,-10.8527346,152.11 -64.9655228,-10.8527164,152.86 -64.9656830,-10.8526754,150.37 -64.9657745,-10.8526497,150.75 -64.9658356,-10.8526497,151.14 -64.9659195,-10.8526478,151.11 -64.9659729,-10.8526182,151.68 -64.9660568,-10.8526096,151.23 -64.9661636,-10.8525953,151.14 -64.9662628,-10.8525848,151.11 -64.9664001,-10.8526201,151.52 -64.9664612,-10.8525906,150.82 -64.9664993,-10.8525476,151.21 -64.9665756,-10.8525572,151.72 -64.9666824,-10.8525200,152.07 -64.9668121,-10.8525124,152.19 -64.9669189,-10.8525076,152.30 -64.9669952,-10.8524904,153.18 -64.9670868,-10.8524342,151.99 -64.9671555,-10.8524313,151.77 -64.9672241,-10.8524427,150.89 -64.9673157,-10.8524504,149.85 -64.9673996,-10.8524265,149.65 -64.9675217,-10.8524065,148.17 -64.9676208,-10.8523827,147.33 -64.9677200,-10.8523769,146.23 -64.9678040,-10.8523817,145.63 -64.9677658,-10.8523874,146.20 -64.9677658,-10.8523912,146.21 -64.9678192,-10.8523779,146.37 -64.9678574,-10.8523846,146.74 -64.9678574,-10.8523798,146.74 -64.9678879,-10.8523808,145.62 -64.9679031,-10.8523827,144.96 -64.9680023,-10.8523722,143.37 -64.9680710,-10.8523426,143.43 -64.9681702,-10.8523235,143.49 -64.9682388,-10.8522511,143.24 -64.9683304,-10.8521881,143.66 -64.9683990,-10.8521299,143.32 -64.9684677,-10.8520622,142.93 -64.9686050,-10.8520126,141.37 -64.9686890,-10.8519621,140.24 -64.9686813,-10.8519411,139.30 -64.9686584,-10.8519278,137.80 -64.9686737,-10.8519058,138.13 -64.9686890,-10.8519020,138.15 -64.9687805,-10.8518724,139.83 -64.9688644,-10.8518305,140.50 -64.9689331,-10.8517828,141.13 -64.9689484,-10.8517828,142.86 -64.9690399,-10.8517427,144.41 -64.9691544,-10.8517027,145.45 -64.9692230,-10.8516436,147.03 -64.9693069,-10.8515882,148.32 -64.9693527,-10.8515177,149.13 -64.9694138,-10.8514500,149.47 -64.9694748,-10.8513985,150.45 -64.9695435,-10.8513355,150.74 -64.9695816,-10.8512993,151.21 -64.9696579,-10.8512373,151.86 -64.9697418,-10.8511677,152.39 -64.9697952,-10.8511019,152.90 -64.9698257,-10.8510962,153.36 -64.9698944,-10.8510666,153.27 -64.9699860,-10.8510056,153.76 -64.9701080,-10.8509617,154.18 -64.9701843,-10.8509226,153.82 -64.9702301,-10.8508339,153.86 -64.9702759,-10.8507156,154.18 -64.9703445,-10.8506374,154.03 -64.9703674,-10.8505602,153.54 -64.9704285,-10.8504496,153.23 -64.9704514,-10.8504353,152.86 -64.9705811,-10.8503990,152.27 -64.9706879,-10.8503590,150.18 -64.9707260,-10.8503122,149.93 -64.9707413,-10.8503103,149.81 -64.9707108,-10.8502245,148.70 -64.9706726,-10.8501797,147.86 -64.9706650,-10.8501911,147.75 -64.9706650,-10.8502045,147.75 -64.9706573,-10.8501987,147.73 -64.9706726,-10.8502064,147.69 -64.9707413,-10.8502522,145.34 -64.9707718,-10.8503170,143.96 -64.9707794,-10.8503475,143.14 -64.9707794,-10.8503561,143.07 -64.9707642,-10.8503513,143.05 -64.9707565,-10.8503485,143.02 -64.9707413,-10.8503475,143.05 </coordinates>
</LineString>
</MultiGeometry>
</Placemark>
<Folder>
<name>waypoints</name>
<Placemark>
<name>
Fri Dec 23 09:25:05 2016 S=0.90 Km/hr
</name>
<styleUrl>
#styleMap_TLP_Start
</styleUrl>
<Point>
<coordinates>
-64.9558640,-10.8584347,176.90
</coordinates>
</Point>
</Placemark>
<Placemark>
<name>
Fri Dec 23 09:25:16 2016 S=0.37 Km/hr
</name>
<styleUrl>
#styleMap_TLP_Normal
</styleUrl>
<Point>
<coordinates>
-64.9557724,-10.8583660,157.95
</coordinates>
</Point>
</Placemark>
<Placemark>
<name>
Fri Dec 23 09:25:26 2016 S=0.44 Km/hr
</name>
<styleUrl>
#styleMap_TLP_Normal
</styleUrl>
<Point>
<coordinates>
-64.9557571,-10.8583708,156.34
</coordinates>
</Point>
</Placemark>
<Placemark>
<name>
Fri Dec 23 09:25:36 2016 S=0.52 Km/hr
</name>
<styleUrl>
#styleMap_TLP_Normal
</styleUrl>
<Point>
<coordinates>
-64.9557724,-10.8584023,170.28
</coordinates>
</Point>
</Placemark>
<Placemark>
<name>
Fri Dec 23 09:25:46 2016 S=0.65 Km/hr
</name>
<styleUrl>
#styleMap_TLP_Normal
</styleUrl>
<Point>
<coordinates>
-64.9558487,-10.8583946,163.04
</coordinates>
</Point>
</Placemark>
<Placemark>
<name>
Fri Dec 23 09:25:56 2016 S=0.18 Km/hr
</name>
<styleUrl>
#styleMap_TLP_Normal
</styleUrl>
<Point>
<coordinates>
-64.9558334,-10.8583775,161.82
</coordinates>
</Point>
</Placemark>
<Placemark>
<name>
Fri Dec 23 09:26:06 2016 S=0.47 Km/hr
</name>
<styleUrl>
#styleMap_TLP_Normal
</styleUrl>
<Point>
<coordinates>
-64.9558334,-10.8583813,161.92
</coordinates>
</Point>
</Placemark>
<Placemark>
<name>
Fri Dec 23 09:26:16 2016 S=0.57 Km/hr
</name>
<styleUrl>
#styleMap_TLP_Normal
</styleUrl>
<Point>
<coordinates>
-64.9558716,-10.8583527,161.01
</coordinates>
</Point>
</Placemark>
<Placemark>
<name>
Fri Dec 23 09:26:26 2016 S=0.99 Km/hr
</name>
<styleUrl>
#styleMap_TLP_Normal
</styleUrl>
<Point>
<coordinates>
-64.9559250,-10.8583765,162.46
</coordinates>
</Point>
</Placemark>
<Placemark>
<name>
Fri Dec 23 09:26:36 2016 S=0.82 Km/hr
</name>
<styleUrl>
#styleMap_TLP_Normal
</styleUrl>
<Point>
<coordinates>
-64.9559631,-10.8583879,166.43
</coordinates>
</Point>
</Placemark>
<Placemark>
<name>
Fri Dec 23 09:26:46 2016 S=0.81 Km/hr
</name>
<styleUrl>
#styleMap_TLP_Normal
</styleUrl>
<Point>
<coordinates>
-64.9559708,-10.8584127,166.08
</coordinates>
</Point>
</Placemark>
<Placemark>
<name>
Fri Dec 23 09:26:56 2016 S=0.60 Km/hr
</name>
<styleUrl>
#styleMap_TLP_Normal
</styleUrl>
<Point>
<coordinates>
-64.9559784,-10.8584185,166.07
</coordinates>
</Point>
</Placemark>
<Placemark>
<name>
Fri Dec 23 09:27:06 2016 S=1.52 Km/hr
</name>
<styleUrl>
#styleMap_TLP_Normal
</styleUrl>
<Point>
<coordinates>
-64.9559555,-10.8584623,167.10
</coordinates>
</Point>
</Placemark>
<Placemark>
<name>
Fri Dec 23 09:27:16 2016 S=0.66 Km/hr
</name>
<styleUrl>
#styleMap_TLP_Normal
</styleUrl>
<Point>
<coordinates>
-64.9559479,-10.8584566,166.43
</coordinates>
</Point>
</Placemark>
<Placemark>
<name>
Fri Dec 23 09:27:26 2016 S=1.12 Km/hr
</name>
<styleUrl>
#styleMap_TLP_Normal
</styleUrl>
<Point>
<coordinates>
-64.9559479,-10.8584290,166.52
</coordinates>
</Point>
</Placemark>
<Placemark>
<name>
Fri Dec 23 09:27:36 2016 S=0.61 Km/hr
</name>
<styleUrl>
#styleMap_TLP_Normal
</styleUrl>
<Point>
<coordinates>
-64.9559784,-10.8584375,168.64
</coordinates>
</Point>
</Placemark>
<Placemark>
<name>
Fri Dec 23 09:27:46 2016 S=0.67 Km/hr
</name>
<styleUrl>
#styleMap_TLP_Normal
</styleUrl>
<Point>
<coordinates>
-64.9560089,-10.8584528,170.84
</coordinates>
</Point>
</Placemark>
<Placemark>
<name>
Fri Dec 23 09:27:56 2016 S=0.15 Km/hr
</name>
<styleUrl>
#styleMap_TLP_Normal
</styleUrl>
<Point>
<coordinates>
-64.9560242,-10.8584538,173.33
</coordinates>
</Point>
</Placemark>
<Placemark>
<name>
Fri Dec 23 09:28:06 2016 S=1.22 Km/hr
</name>
<styleUrl>
#styleMap_TLP_Normal
</styleUrl>
<Point>
<coordinates>
-64.9560394,-10.8584433,173.44
</coordinates>
</Point>
</Placemark>
<Placemark>
<name>
Fri Dec 23 09:28:16 2016 S=0.15 Km/hr
</name>
<styleUrl>
#styleMap_TLP_Normal
</styleUrl>
<Point>
<coordinates>
-64.9560623,-10.8584156,173.08
</coordinates>
</Point>
</Placemark>
<Placemark>
<name>
Fri Dec 23 09:28:26 2016 S=1.61 Km/hr
</name>
<styleUrl>
#styleMap_TLP_Normal
</styleUrl>
<Point>
<coordinates>
-64.9560852,-10.8584414,172.95
</coordinates>
</Point>
</Placemark>
<Placemark>
<name>
Fri Dec 23 09:28:36 2016 S=0.25 Km/hr
</name>
<styleUrl>
#styleMap_TLP_Normal
</styleUrl>
<Point>
<coordinates>
-64.9560928,-10.8584785,172.95
</coordinates>
</Point>
</Placemark>
<Placemark>
<name>
Fri Dec 23 09:28:46 2016 S=1.56 Km/hr
</name>
<styleUrl>
#styleMap_TLP_Normal
</styleUrl>
<Point>
<coordinates>
-64.9560852,-10.8584938,172.97
</coordinates>
</Point>
</Placemark>
<Placemark>
<name>
Fri Dec 23 09:28:56 2016 S=1.38 Km/hr
</name>
<styleUrl>
#styleMap_TLP_Normal
</styleUrl>
<Point>
<coordinates>
-64.9560699,-10.8585253,173.50
</coordinates>
</Point>
</Placemark>
<Placemark>
<name>
Fri Dec 23 09:29:06 2016 S=0.44 Km/hr
</name>
<styleUrl>
#styleMap_TLP_Normal
</styleUrl>
<Point>
<coordinates>
-64.9560852,-10.8585339,172.51
</coordinates>
</Point>
</Placemark>
<Placemark>
<name>
Fri Dec 23 09:29:16 2016 S=0.89 Km/hr
</name>
<styleUrl>
#styleMap_TLP_Normal
</styleUrl>
<Point>
<coordinates>
-64.9560928,-10.8585453,172.50
</coordinates>
</Point>
</Placemark>
<Placemark>
<name>
Fri Dec 23 09:29:26 2016 S=1.63 Km/hr
</name>
<styleUrl>
#styleMap_TLP_Normal
</styleUrl>
<Point>
<coordinates>
-64.9561768,-10.8585854,172.41
</coordinates>
</Point>
</Placemark>
<Placemark>
<name>
Fri Dec 23 09:29:36 2016 S=1.97 Km/hr
</name>
<styleUrl>
#styleMap_TLP_Normal
</styleUrl>
<Point>
<coordinates>
-64.9562225,-10.8586245,173.76
</coordinates>
</Point>
</Placemark>
<Placemark>
<name>
Fri Dec 23 09:29:46 2016 S=1.85 Km/hr
</name>
<styleUrl>
#styleMap_TLP_Normal
</styleUrl>
<Point>
<coordinates>
-64.9562683,-10.8586178,176.23
</coordinates>
</Point>
</Placemark>
<Placemark>
<name>
Fri Dec 23 09:29:56 2016 S=0.90 Km/hr
</name>
<styleUrl>
#styleMap_TLP_Normal
</styleUrl>
<Point>
<coordinates>
-64.9562988,-10.8586454,176.71
</coordinates>
</Point>
</Placemark>
<Placemark>
<name>
Fri Dec 23 09:30:06 2016 S=0.33 Km/hr
</name>
<styleUrl>
#styleMap_TLP_Normal
</styleUrl>
<Point>
<coordinates>
-64.9562912,-10.8586845,176.72
</coordinates>
</Point>
</Placemark>
<Placemark>
<name>
Fri Dec 23 09:30:16 2016 S=0.56 Km/hr
</name>
<styleUrl>
#styleMap_TLP_Normal
</styleUrl>
<Point>
<coordinates>
-64.9562836,-10.8586779,176.73
</coordinates>
</Point>
</Placemark>
<Placemark>
<name>
Fri Dec 23 09:30:26 2016 S=1.12 Km/hr
</name>
<styleUrl>
#styleMap_TLP_Normal
</styleUrl>
<Point>
<coordinates>
-64.9562607,-10.8586969,177.17
</coordinates>
</Point>
</Placemark>
<Placemark>
<name>
Fri Dec 23 09:30:36 2016 S=0.79 Km/hr
</name>
<styleUrl>
#styleMap_TLP_Normal
</styleUrl>
<Point>
<coordinates>
-64.9562531,-10.8587132,176.71
</coordinates>
</Point>
</Placemark>
<Placemark>
<name>
Fri Dec 23 09:30:46 2016 S=0.51 Km/hr
</name>
<styleUrl>
#styleMap_TLP_Normal
</styleUrl>
<Point>
<coordinates>
-64.9562683,-10.8587198,176.73
</coordinates>
</Point>
</Placemark>
<Placemark>
<name>
Fri Dec 23 09:30:56 2016 S=0.92 Km/hr
</name>
<styleUrl>
#styleMap_TLP_Normal
</styleUrl>
<Point>
<coordinates>
-64.9562836,-10.8587255,177.22
</coordinates>
</Point>
</Placemark>
<Placemark>
<name>
Fri Dec 23 09:31:06 2016 S=0.96 Km/hr
</name>
<styleUrl>
#styleMap_TLP_Normal
</styleUrl>
<Point>
<coordinates>
-64.9563065,-10.8587255,177.27
</coordinates>
</Point>
</Placemark>
<Placemark>
<name>
Fri Dec 23 09:31:16 2016 S=0.25 Km/hr
</name>
<styleUrl>
#styleMap_TLP_Normal
</styleUrl>
<Point>
<coordinates>
-64.9563293,-10.8586798,179.17
</coordinates>
</Point>
</Placemark>
<Placemark>
<name>
Fri Dec 23 09:31:26 2016 S=1.83 Km/hr
</name>
<styleUrl>
#styleMap_TLP_Normal
</styleUrl>
<Point>
<coordinates>
-64.9563293,-10.8587646,179.40
</coordinates>
</Point>
</Placemark>
<Placemark>
<name>
Fri Dec 23 09:31:36 2016 S=0.28 Km/hr
</name>
<styleUrl>
#styleMap_TLP_Normal
</styleUrl>
<Point>
<coordinates>
-64.9563751,-10.8588085,179.37
</coordinates>
</Point>
</Placemark>
<Placemark>
<name>
Fri Dec 23 09:31:46 2016 S=0.98 Km/hr
</name>
<styleUrl>
#styleMap_TLP_Normal
</styleUrl>
<Point>
<coordinates>
-64.9564133,-10.8587818,178.66
</coordinates>
</Point>
</Placemark>
<Placemark>
<name>
Fri Dec 23 09:31:56 2016 S=1.30 Km/hr
</name>
<styleUrl>
#styleMap_TLP_Normal
</styleUrl>
<Point>
<coordinates>
-64.9564514,-10.8587847,178.78
</coordinates>
</Point>
</Placemark>
<Placemark>
<name>
Fri Dec 23 09:32:06 2016 S=0.84 Km/hr
</name>
<styleUrl>
#styleMap_TLP_Normal
</styleUrl>
<Point>
<coordinates>
-64.9564667,-10.8588200,178.92
</coordinates>
</Point>
</Placemark>
<Placemark>
<name>
Fri Dec 23 09:32:16 2016 S=0.97 Km/hr
</name>
<styleUrl>
#styleMap_TLP_Normal
</styleUrl>
<Point>
<coordinates>
-64.9564819,-10.8588810,178.36
</coordinates>
</Point>
</Placemark>
<Placemark>
<name>
Fri Dec 23 09:32:26 2016 S=1.89 Km/hr
</name>
<styleUrl>
#styleMap_TLP_Normal
</styleUrl>
<Point>
<coordinates>
-64.9564667,-10.8589163,178.77
</coordinates>
</Point>
</Placemark>
<Placemark>
<name>
Fri Dec 23 09:32:36 2016 S=0.34 Km/hr
</name>
<styleUrl>
#styleMap_TLP_Normal
</styleUrl>
<Point>
<coordinates>
-64.9564362,-10.8589592,177.96
</coordinates>
</Point>
</Placemark>
<Placemark>
<name>
Fri Dec 23 09:32:46 2016 S=0.79 Km/hr
</name>
<styleUrl>
#styleMap_TLP_Normal
</styleUrl>
<Point>
<coordinates>
-64.9564056,-10.8589888,176.66
</coordinates>
</Point>
</Placemark>
<Placemark>
<name>
Fri Dec 23 09:32:56 2016 S=0.42 Km/hr
</name>
<styleUrl>
#styleMap_TLP_Normal
</styleUrl>
<Point>
<coordinates>
-64.9563904,-10.8590097,176.01
</coordinates>
</Point>
</Placemark>
<Placemark>
<name>
Fri Dec 23 09:33:06 2016 S=0.79 Km/hr
</name>
<styleUrl>
#styleMap_TLP_Normal
</styleUrl>
<Point>
<coordinates>
-64.9563904,-10.8590326,175.91
</coordinates>
</Point>
</Placemark>
<Placemark>
<name>
Fri Dec 23 09:33:16 2016 S=0.36 Km/hr
</name>
<styleUrl>
#styleMap_TLP_Normal
</styleUrl>
<Point>
<coordinates>
-64.9564133,-10.8590498,175.92
</coordinates>
</Point>
</Placemark>
<Placemark>
<name>
Fri Dec 23 09:33:26 2016 S=1.22 Km/hr
</name>
<styleUrl>
#styleMap_TLP_Normal
</styleUrl>
<Point>
<coordinates>
-64.9564819,-10.8590603,175.58
</coordinates>
</Point>
</Placemark>
<Placemark>
<name>
Fri Dec 23 09:33:36 2016 S=1.62 Km/hr
</name>
<styleUrl>
#styleMap_TLP_Normal
</styleUrl>
<Point>
<coordinates>
-64.9565811,-10.8589973,174.98
</coordinates>
</Point>
</Placemark>
<Placemark>
<name>
Fri Dec 23 09:33:46 2016 S=1.41 Km/hr
</name>
<styleUrl>
#styleMap_TLP_Normal
</styleUrl>
<Point>
<coordinates>
-64.9566193,-10.8589506,175.42
</coordinates>
</Point>
</Placemark>
<Placemark>
<name>
Fri Dec 23 09:33:56 2016 S=1.30 Km/hr
</name>
<styleUrl>
#styleMap_TLP_Normal
</styleUrl>
<Point>
<coordinates>
-64.9566345,-10.8589325,175.79
</coordinates>
</Point>
</Placemark>
<Placemark>
<name>
Fri Dec 23 09:34:06 2016 S=0.61 Km/hr
</name>
<styleUrl>
#styleMap_TLP_Normal
</styleUrl>
<Point>
<coordinates>
-64.9566345,-10.8589067,176.17
</coordinates>
</Point>
</Placemark>
<Placemark>
<name>
Fri Dec 23 09:34:16 2016 S=1.26 Km/hr
</name>
<styleUrl>
#styleMap_TLP_Normal
</styleUrl>
<Point>
<coordinates>
-64.9567108,-10.8587790,176.82
</coordinates>
</Point>
</Placemark>
<Placemark>
<name>
Fri Dec 23 09:34:26 2016 S=0.73 Km/hr
</name>
<styleUrl>
#styleMap_TLP_Normal
</styleUrl>
<Point>
<coordinates>
-64.9567184,-10.8587551,177.36
</coordinates>
</Point>
</Placemark>
<Placemark>
<name>
Fri Dec 23 09:34:36 2016 S=1.30 Km/hr
</name>
<styleUrl>
#styleMap_TLP_Normal
</styleUrl>
<Point>
<coordinates>
-64.9567184,-10.8587465,177.38
</coordinates>
</Point>
</Placemark>
<Placemark>
<name>
Fri Dec 23 09:34:46 2016 S=0.79 Km/hr
</name>
<styleUrl>
#styleMap_TLP_Normal
</styleUrl>
<Point>
<coordinates>
-64.9567795,-10.8586950,177.82
</coordinates>
</Point>
</Placemark>
<Placemark>
<name>
Fri Dec 23 09:34:56 2016 S=0.29 Km/hr
</name>
<styleUrl>
#styleMap_TLP_Normal
</styleUrl>
<Point>
<coordinates>
-64.9568176,-10.8586626,178.54
</coordinates>
</Point>
</Placemark>
<Placemark>
<name>
Fri Dec 23 09:35:06 2016 S=1.08 Km/hr
</name>
<styleUrl>
#styleMap_TLP_Normal
</styleUrl>
<Point>
<coordinates>
-64.9568100,-10.8586292,178.39
</coordinates>
</Point>
</Placemark>
<Placemark>
<name>
Fri Dec 23 09:35:16 2016 S=0.43 Km/hr
</name>
<styleUrl>
#styleMap_TLP_Normal
</styleUrl>
<Point>
<coordinates>
-64.9568024,-10.8586054,178.10
</coordinates>
</Point>
</Placemark>
<Placemark>
<name>
Fri Dec 23 09:35:26 2016 S=0.80 Km/hr
</name>
<styleUrl>
#styleMap_TLP_Normal
</styleUrl>
<Point>
<coordinates>
-64.9567719,-10.8585901,177.73
</coordinates>
</Point>
</Placemark>
<Placemark>
<name>
Fri Dec 23 09:35:36 2016 S=0.45 Km/hr
</name>
<styleUrl>
#styleMap_TLP_Normal
</styleUrl>
<Point>
<coordinates>
-64.9567566,-10.8585415,177.46
</coordinates>
</Point>
</Placemark>
<Placemark>
<name>
Fri Dec 23 09:35:46 2016 S=0.29 Km/hr
</name>
<styleUrl>
#styleMap_TLP_Normal
</styleUrl>
<Point>
<coordinates>
-64.9567261,-10.8585205,177.41
</coordinates>
</Point>
</Placemark>
<Placemark>
<name>
Fri Dec 23 09:35:56 2016 S=0.59 Km/hr
</name>
<styleUrl>
#styleMap_TLP_Normal
</styleUrl>
<Point>
<coordinates>
-64.9567566,-10.8585100,177.40
</coordinates>
</Point>
</Placemark>
<Placemark>
<name>
Fri Dec 23 09:36:06 2016 S=0.58 Km/hr
</name>
<styleUrl>
#styleMap_TLP_Normal
</styleUrl>
<Point>
<coordinates>
-64.9567490,-10.8584948,177.44
</coordinates>
</Point>
</Placemark>
<Placemark>
<name>
Fri Dec 23 09:36:16 2016 S=1.94 Km/hr
</name>
<styleUrl>
#styleMap_TLP_Normal
</styleUrl>
<Point>
<coordinates>
-64.9567413,-10.8584576,176.50
</coordinates>
</Point>
</Placemark>
<Placemark>
<name>
Fri Dec 23 09:36:26 2016 S=1.12 Km/hr
</name>
<styleUrl>
#styleMap_TLP_Normal
</styleUrl>
<Point>
<coordinates>
-64.9566650,-10.8584270,176.03
</coordinates>
</Point>
</Placemark>
<Placemark>
<name>
Fri Dec 23 09:36:36 2016 S=0.69 Km/hr
</name>
<styleUrl>
#styleMap_TLP_Normal
</styleUrl>
<Point>
<coordinates>
-64.9566650,-10.8584137,176.21
</coordinates>
</Point>
</Placemark>
<Placemark>
<name>
Fri Dec 23 09:36:46 2016 S=1.46 Km/hr
</name>
<styleUrl>
#styleMap_TLP_Normal
</styleUrl>
<Point>
<coordinates>
-64.9567184,-10.8583736,175.75
</coordinates>
</Point>
</Placemark>
<Placemark>
<name>
Fri Dec 23 09:36:56 2016 S=1.43 Km/hr
</name>
<styleUrl>
#styleMap_TLP_Normal
</styleUrl>
<Point>
<coordinates>
-64.9567490,-10.8583088,176.28
</coordinates>
</Point>
</Placemark>
<Placemark>
<name>
Fri Dec 23 09:37:06 2016 S=0.97 Km/hr
</name>
<styleUrl>
#styleMap_TLP_Normal
</styleUrl>
<Point>
<coordinates>
-64.9567871,-10.8582506,176.58
</coordinates>
</Point>
</Placemark>
<Placemark>
<name>
Fri Dec 23 09:37:16 2016 S=1.44 Km/hr
</name>
<styleUrl>
#styleMap_TLP_Normal
</styleUrl>
<Point>
<coordinates>
-64.9568176,-10.8581724,176.52
</coordinates>
</Point>
</Placemark>
<Placemark>
<name>
Fri Dec 23 09:37:26 2016 S=1.54 Km/hr
</name>
<styleUrl>
#styleMap_TLP_Normal
</styleUrl>
<Point>
<coordinates>
-64.9568100,-10.8581028,176.87
</coordinates>
</Point>
</Placemark>
<Placemark>
<name>
Fri Dec 23 09:37:36 2016 S=0.60 Km/hr
</name>
<styleUrl>
#styleMap_TLP_Normal
</styleUrl>
<Point>
<coordinates>
-64.9568176,-10.8580704,177.08
</coordinates>
</Point>
</Placemark>
<Placemark>
<name>
Fri Dec 23 09:37:46 2016 S=0.23 Km/hr
</name>
<styleUrl>
#styleMap_TLP_Normal
</styleUrl>
<Point>
<coordinates>
-64.9568100,-10.8580570,176.78
</coordinates>
</Point>
</Placemark>
<Placemark>
<name>
Fri Dec 23 09:37:56 2016 S=1.23 Km/hr
</name>
<styleUrl>
#styleMap_TLP_Normal
</styleUrl>
<Point>
<coordinates>
-64.9568100,-10.8580599,176.69
</coordinates>
</Point>
</Placemark>
<Placemark>
<name>
Fri Dec 23 09:38:06 2016 S=0.91 Km/hr
</name>
<styleUrl>
#styleMap_TLP_Normal
</styleUrl>
<Point>
<coordinates>
-64.9568329,-10.8580952,175.95
</coordinates>
</Point>
</Placemark>
<Placemark>
<name>
Fri Dec 23 09:38:16 2016 S=1.30 Km/hr
</name>
<styleUrl>
#styleMap_TLP_Normal
</styleUrl>
<Point>
<coordinates>
-64.9568634,-10.8580923,175.72
</coordinates>
</Point>
</Placemark>
<Placemark>
<name>
Fri Dec 23 09:38:26 2016 S=0.76 Km/hr
</name>
<styleUrl>
#styleMap_TLP_Normal
</styleUrl>
<Point>
<coordinates>
-64.9568787,-10.8580580,175.53
</coordinates>
</Point>
</Placemark>
<Placemark>
<name>
Fri Dec 23 09:38:36 2016 S=0.83 Km/hr
</name>
<styleUrl>
#styleMap_TLP_Normal
</styleUrl>
<Point>
<coordinates>
-64.9569016,-10.8579826,175.05
</coordinates>
</Point>
</Placemark>
<Placemark>
<name>
Fri Dec 23 09:38:46 2016 S=2.21 Km/hr
</name>
<styleUrl>
#styleMap_TLP_Normal
</styleUrl>
<Point>
<coordinates>
-64.9569244,-10.8579254,175.28
</coordinates>
</Point>
</Placemark>
<Placemark>
<name>
Fri Dec 23 09:38:56 2016 S=1.16 Km/hr
</name>
<styleUrl>
#styleMap_TLP_Normal
</styleUrl>
<Point>
<coordinates>
-64.9569550,-10.8578653,175.62
</coordinates>
</Point>
</Placemark>
<Placemark>
<name>
Fri Dec 23 09:39:06 2016 S=0.45 Km/hr
</name>
<styleUrl>
#styleMap_TLP_Normal
</styleUrl>
<Point>
<coordinates>
-64.9570007,-10.8578176,175.79
</coordinates>
</Point>
</Placemark>
<Placemark>
<name>
Fri Dec 23 09:39:16 2016 S=0.84 Km/hr
</name>
<styleUrl>
#styleMap_TLP_Normal
</styleUrl>
<Point>
<coordinates>
-64.9570236,-10.8578005,175.72
</coordinates>
</Point>
</Placemark>
<Placemark>
<name>
Fri Dec 23 09:39:26 2016 S=0.65 Km/hr
</name>
<styleUrl>
#styleMap_TLP_Normal
</styleUrl>
<Point>
<coordinates>
-64.9570923,-10.8577881,175.46
</coordinates>
</Point>
</Placemark>
<Placemark>
<name>
Fri Dec 23 09:39:36 2016 S=0.69 Km/hr
</name>
<styleUrl>
#styleMap_TLP_Normal
</styleUrl>
<Point>
<coordinates>
-64.9570847,-10.8577824,175.44
</coordinates>
</Point>
</Placemark>
<Placemark>
<name>
Fri Dec 23 09:39:46 2016 S=0.44 Km/hr
</name>
<styleUrl>
#styleMap_TLP_Normal
</styleUrl>
<Point>
<coordinates>
-64.9570847,-10.8577738,176.40
</coordinates>
</Point>
</Placemark>
<Placemark>
<name>
Fri Dec 23 09:39:56 2016 S=1.01 Km/hr
</name>
<styleUrl>
#styleMap_TLP_Normal
</styleUrl>
<Point>
<coordinates>
-64.9570847,-10.8577547,176.47
</coordinates>
</Point>
</Placemark>
<Placemark>
<name>
Fri Dec 23 09:40:06 2016 S=1.35 Km/hr
</name>
<styleUrl>
#styleMap_TLP_Normal
</styleUrl>
<Point>
<coordinates>
-64.9571228,-10.8577108,177.13
</coordinates>
</Point>
</Placemark>
<Placemark>
<name>
Fri Dec 23 09:40:16 2016 S=1.62 Km/hr
</name>
<styleUrl>
#styleMap_TLP_Normal
</styleUrl>
<Point>
<coordinates>
-64.9571075,-10.8576078,177.74
</coordinates>
</Point>
</Placemark>
<Placemark>
<name>
Fri Dec 23 09:40:26 2016 S=1.32 Km/hr
</name>
<styleUrl>
#styleMap_TLP_Normal
</styleUrl>
<Point>
<coordinates>
-64.9570541,-10.8575583,177.75
</coordinates>
</Point>
</Placemark>
<Placemark>
<name>
Fri Dec 23 09:40:36 2016 S=1.28 Km/hr
</name>
<styleUrl>
#styleMap_TLP_Normal
</styleUrl>
<Point>
<coordinates>
-64.9570236,-10.8575354,177.57
</coordinates>
</Point>
</Placemark>
<Placemark>
<name>
Fri Dec 23 09:40:46 2016 S=0.96 Km/hr
</name>
<styleUrl>
#styleMap_TLP_Normal
</styleUrl>
<Point>
<coordinates>
-64.9570084,-10.8574696,176.83
</coordinates>
</Point>
</Placemark>
<Placemark>
<name>
Fri Dec 23 09:40:56 2016 S=1.43 Km/hr
</name>
<styleUrl>
#styleMap_TLP_Normal
</styleUrl>
<Point>
<coordinates>
-64.9570313,-10.8574038,176.13
</coordinates>
</Point>
</Placemark>
<Placemark>
<name>
Fri Dec 23 09:41:06 2016 S=0.37 Km/hr
</name>
<styleUrl>
#styleMap_TLP_Normal
</styleUrl>
<Point>
<coordinates>
-64.9570389,-10.8573971,175.69
</coordinates>
</Point>
</Placemark>
<Placemark>
<name>
Fri Dec 23 09:41:16 2016 S=1.23 Km/hr
</name>
<styleUrl>
#styleMap_TLP_Normal
</styleUrl>
<Point>
<coordinates>
-64.9570541,-10.8573875,175.94
</coordinates>
</Point>
</Placemark>
<Placemark>
<name>
Fri Dec 23 09:41:26 2016 S=1.84 Km/hr
</name>
<styleUrl>
#styleMap_TLP_Normal
</styleUrl>
<Point>
<coordinates>
-64.9570618,-10.8573580,175.58
</coordinates>
</Point>
</Placemark>
<Placemark>
<name>
Fri Dec 23 09:41:36 2016 S=1.72 Km/hr
</name>
<styleUrl>
#styleMap_TLP_Normal
</styleUrl>
<Point>
<coordinates>
-64.9570236,-10.8572960,175.60
</coordinates>
</Point>
</Placemark>
<Placemark>
<name>
Fri Dec 23 09:41:46 2016 S=0.42 Km/hr
</name>
<styleUrl>
#styleMap_TLP_Normal
</styleUrl>
<Point>
<coordinates>
-64.9570236,-10.8572731,175.68
</coordinates>
</Point>
</Placemark>
<Placemark>
<name>
Fri Dec 23 09:41:56 2016 S=1.04 Km/hr
</name>
<styleUrl>
#styleMap_TLP_Normal
</styleUrl>
<Point>
<coordinates>
-64.9570236,-10.8572493,175.65
</coordinates>
</Point>
</Placemark>
<Placemark>
<name>
Fri Dec 23 09:42:06 2016 S=0.30 Km/hr
</name>
<styleUrl>
#styleMap_TLP_Normal
</styleUrl>
<Point>
<coordinates>
-64.9570313,-10.8572388,175.71
</coordinates>
</Point>
</Placemark>
<Placemark>
<name>
Fri Dec 23 09:42:16 2016 S=0.21 Km/hr
</name>
<styleUrl>
#styleMap_TLP_Normal
</styleUrl>
<Point>
<coordinates>
-64.9570236,-10.8572292,175.70
</coordinates>
</Point>
</Placemark>
<Placemark>
<name>
Fri Dec 23 09:42:26 2016 S=0.48 Km/hr
</name>
<styleUrl>
#styleMap_TLP_Normal
</styleUrl>
<Point>
<coordinates>
-64.9570160,-10.8572235,175.67
</coordinates>
</Point>
</Placemark>
<Placemark>
<name>
Fri Dec 23 09:42:36 2016 S=0.48 Km/hr
</name>
<styleUrl>
#styleMap_TLP_Normal
</styleUrl>
<Point>
<coordinates>
-64.9570541,-10.8571682,175.39
</coordinates>
</Point>
</Placemark>
<Placemark>
<name>
Fri Dec 23 09:42:46 2016 S=1.22 Km/hr
</name>
<styleUrl>
#styleMap_TLP_Normal
</styleUrl>
<Point>
<coordinates>
-64.9570770,-10.8571730,175.15
</coordinates>
</Point>
</Placemark>
<Placemark>
<name>
Fri Dec 23 09:42:56 2016 S=0.11 Km/hr
</name>
<styleUrl>
#styleMap_TLP_Normal
</styleUrl>
<Point>
<coordinates>
-64.9570847,-10.8571749,174.35
</coordinates>
</Point>
</Placemark>
<Placemark>
<name>
Fri Dec 23 09:43:06 2016 S=1.41 Km/hr
</name>
<styleUrl>
#styleMap_TLP_Normal
</styleUrl>
<Point>
<coordinates>
-64.9571228,-10.8571587,174.02
</coordinates>
</Point>
</Placemark>
<Placemark>
<name>
Fri Dec 23 09:43:16 2016 S=1.30 Km/hr
</name>
<styleUrl>
#styleMap_TLP_Normal
</styleUrl>
<Point>
<coordinates>
-64.9572067,-10.8571110,173.44
</coordinates>
</Point>
</Placemark>
<Placemark>
<name>
Fri Dec 23 09:43:26 2016 S=2.33 Km/hr
</name>
<styleUrl>
#styleMap_TLP_Normal
</styleUrl>
<Point>
<coordinates>
-64.9573212,-10.8571310,173.58
</coordinates>
</Point>
</Placemark>
<Placemark>
<name>
Fri Dec 23 09:43:36 2016 S=1.75 Km/hr
</name>
<styleUrl>
#styleMap_TLP_Normal
</styleUrl>
<Point>
<coordinates>
-64.9573288,-10.8571072,173.52
</coordinates>
</Point>
</Placemark>
<Placemark>
<name>
Fri Dec 23 09:43:46 2016 S=3.12 Km/hr
</name>
<styleUrl>
#styleMap_TLP_Normal
</styleUrl>
<Point>
<coordinates>
-64.9573975,-10.8570776,173.60
</coordinates>
</Point>
</Placemark>
<Placemark>
<name>
Fri Dec 23 09:43:56 2016 S=1.89 Km/hr
</name>
<styleUrl>
#styleMap_TLP_Normal
</styleUrl>
<Point>
<coordinates>
-64.9574890,-10.8571129,173.37
</coordinates>
</Point>
</Placemark>
<Placemark>
<name>
Fri Dec 23 09:44:06 2016 S=1.20 Km/hr
</name>
<styleUrl>
#styleMap_TLP_Normal
</styleUrl>
<Point>
<coordinates>
-64.9574890,-10.8571930,171.80
</coordinates>
</Point>
</Placemark>
<Placemark>
<name>
Fri Dec 23 09:44:16 2016 S=1.62 Km/hr
</name>
<styleUrl>
#styleMap_TLP_Normal
</styleUrl>
<Point>
<coordinates>
-64.9575500,-10.8571873,171.49
</coordinates>
</Point>
</Placemark>
<Placemark>
<name>
Fri Dec 23 09:44:26 2016 S=0.41 Km/hr
</name>
<styleUrl>
#styleMap_TLP_Normal
</styleUrl>
<Point>
<coordinates>
-64.9575577,-10.8571672,171.36
</coordinates>
</Point>
</Placemark>
<Placemark>
<name>
Fri Dec 23 09:44:36 2016 S=0.18 Km/hr
</name>
<styleUrl>
#styleMap_TLP_Normal
</styleUrl>
<Point>
<coordinates>
-64.9575653,-10.8571701,171.25
</coordinates>
</Point>
</Placemark>
<Placemark>
<name>
Fri Dec 23 09:44:46 2016 S=0.85 Km/hr
</name>
<styleUrl>
#styleMap_TLP_Normal
</styleUrl>
<Point>
<coordinates>
-64.9575729,-10.8571701,171.19
</coordinates>
</Point>
</Placemark>
<Placemark>
<name>
Fri Dec 23 09:44:56 2016 S=2.19 Km/hr
</name>
<styleUrl>
#styleMap_TLP_Normal
</styleUrl>
<Point>
<coordinates>
-64.9576416,-10.8571129,170.75
</coordinates>
</Point>
</Placemark>
<Placemark>
<name>
Fri Dec 23 09:45:06 2016 S=1.25 Km/hr
</name>
<styleUrl>
#styleMap_TLP_Normal
</styleUrl>
<Point>
<coordinates>
-64.9576797,-10.8570557,171.59
</coordinates>
</Point>
</Placemark>
<Placemark>
<name>
Fri Dec 23 09:45:16 2016 S=1.66 Km/hr
</name>
<styleUrl>
#styleMap_TLP_Normal
</styleUrl>
<Point>
<coordinates>
-64.9577332,-10.8569803,173.00
</coordinates>
</Point>
</Placemark>
<Placemark>
<name>
Fri Dec 23 09:45:26 2016 S=1.93 Km/hr
</name>
<styleUrl>
#styleMap_TLP_Normal
</styleUrl>
<Point>
<coordinates>
-64.9577789,-10.8569279,174.32
</coordinates>
</Point>
</Placemark>
<Placemark>
<name>
Fri Dec 23 09:45:36 2016 S=1.14 Km/hr
</name>
<styleUrl>
#styleMap_TLP_Normal
</styleUrl>
<Point>
<coordinates>
-64.9578171,-10.8568964,175.01
</coordinates>
</Point>
</Placemark>
<Placemark>
<name>
Fri Dec 23 09:45:46 2016 S=0.06 Km/hr
</name>
<styleUrl>
#styleMap_TLP_Normal
</styleUrl>
<Point>
<coordinates>
-64.9578171,-10.8568344,175.22
</coordinates>
</Point>
</Placemark>
<Placemark>
<name>
Fri Dec 23 09:45:56 2016 S=0.63 Km/hr
</name>
<styleUrl>
#styleMap_TLP_Normal
</styleUrl>
<Point>
<coordinates>
-64.9578018,-10.8568230,174.67
</coordinates>
</Point>
</Placemark>
<Placemark>
<name>
Fri Dec 23 09:46:06 2016 S=0.23 Km/hr
</name>
<styleUrl>
#styleMap_TLP_Normal
</styleUrl>
<Point>
<coordinates>
-64.9577942,-10.8568192,175.27
</coordinates>
</Point>
</Placemark>
<Placemark>
<name>
Fri Dec 23 09:46:16 2016 S=1.43 Km/hr
</name>
<styleUrl>
#styleMap_TLP_Normal
</styleUrl>
<Point>
<coordinates>
-64.9577789,-10.8568106,175.41
</coordinates>
</Point>
</Placemark>
<Placemark>
<name>
Fri Dec 23 09:46:26 2016 S=1.29 Km/hr
</name>
<styleUrl>
#styleMap_TLP_Normal
</styleUrl>
<Point>
<coordinates>
-64.9578094,-10.8567772,175.64
</coordinates>
</Point>
</Placemark>
<Placemark>
<name>
Fri Dec 23 09:46:36 2016 S=0.57 Km/hr
</name>
<styleUrl>
#styleMap_TLP_Normal
</styleUrl>
<Point>
<coordinates>
-64.9577866,-10.8567572,175.66
</coordinates>
</Point>
</Placemark>
<Placemark>
<name>
Fri Dec 23 09:46:46 2016 S=1.16 Km/hr
</name>
<styleUrl>
#styleMap_TLP_Normal
</styleUrl>
<Point>
<coordinates>
-64.9577179,-10.8567095,175.01
</coordinates>
</Point>
</Placemark>
<Placemark>
<name>
Fri Dec 23 09:46:56 2016 S=0.79 Km/hr
</name>
<styleUrl>
#styleMap_TLP_Normal
</styleUrl>
<Point>
<coordinates>
-64.9577255,-10.8566685,174.68
</coordinates>
</Point>
</Placemark>
<Placemark>
<name>
Fri Dec 23 09:47:06 2016 S=0.80 Km/hr
</name>
<styleUrl>
#styleMap_TLP_Normal
</styleUrl>
<Point>
<coordinates>
-64.9577103,-10.8566465,174.13
</coordinates>
</Point>
</Placemark>
<Placemark>
<name>
Fri Dec 23 09:47:16 2016 S=0.97 Km/hr
</name>
<styleUrl>
#styleMap_TLP_Normal
</styleUrl>
<Point>
<coordinates>
-64.9576950,-10.8566160,174.04
</coordinates>
</Point>
</Placemark>
<Placemark>
<name>
Fri Dec 23 09:47:26 2016 S=1.66 Km/hr
</name>
<styleUrl>
#styleMap_TLP_Normal
</styleUrl>
<Point>
<coordinates>
-64.9576721,-10.8566961,173.16
</coordinates>
</Point>
</Placemark>
<Placemark>
<name>
Fri Dec 23 09:47:36 2016 S=1.24 Km/hr
</name>
<styleUrl>
#styleMap_TLP_Normal
</styleUrl>
<Point>
<coordinates>
-64.9576187,-10.8566885,171.47
</coordinates>
</Point>
</Placemark>
<Placemark>
<name>
Fri Dec 23 09:47:46 2016 S=1.41 Km/hr
</name>
<styleUrl>
#styleMap_TLP_Normal
</styleUrl>
<Point>
<coordinates>
-64.9574814,-10.8566895,166.66
</coordinates>
</Point>
</Placemark>
<Placemark>
<name>
Fri Dec 23 09:47:56 2016 S=1.27 Km/hr
</name>
<styleUrl>
#styleMap_TLP_Normal
</styleUrl>
<Point>
<coordinates>
-64.9574127,-10.8567219,166.23
</coordinates>
</Point>
</Placemark>
<Placemark>
<name>
Fri Dec 23 09:48:06 2016 S=1.11 Km/hr
</name>
<styleUrl>
#styleMap_TLP_Normal
</styleUrl>
<Point>
<coordinates>
-64.9574127,-10.8567085,166.29
</coordinates>
</Point>
</Placemark>
<Placemark>
<name>
Fri Dec 23 09:48:16 2016 S=0.77 Km/hr
</name>
<styleUrl>
#styleMap_TLP_Normal
</styleUrl>
<Point>
<coordinates>
-64.9574738,-10.8566952,165.80
</coordinates>
</Point>
</Placemark>
<Placemark>
<name>
Fri Dec 23 09:48:26 2016 S=0.13 Km/hr
</name>
<styleUrl>
#styleMap_TLP_Normal
</styleUrl>
<Point>
<coordinates>
-64.9574966,-10.8566694,165.82
</coordinates>
</Point>
</Placemark>
<Placemark>
<name>
Fri Dec 23 09:48:36 2016 S=1.55 Km/hr
</name>
<styleUrl>
#styleMap_TLP_Normal
</styleUrl>
<Point>
<coordinates>
-64.9575577,-10.8566437,167.08
</coordinates>
</Point>
</Placemark>
<Placemark>
<name>
Fri Dec 23 09:48:46 2016 S=1.39 Km/hr
</name>
<styleUrl>
#styleMap_TLP_Normal
</styleUrl>
<Point>
<coordinates>
-64.9576111,-10.8566284,167.49
</coordinates>
</Point>
</Placemark>
<Placemark>
<name>
Fri Dec 23 09:48:56 2016 S=1.79 Km/hr
</name>
<styleUrl>
#styleMap_TLP_Normal
</styleUrl>
<Point>
<coordinates>
-64.9576950,-10.8566628,166.83
</coordinates>
</Point>
</Placemark>
<Placemark>
<name>
Fri Dec 23 09:49:06 2016 S=1.83 Km/hr
</name>
<styleUrl>
#styleMap_TLP_Normal
</styleUrl>
<Point>
<coordinates>
-64.9577026,-10.8567381,164.92
</coordinates>
</Point>
</Placemark>
<Placemark>
<name>
Fri Dec 23 09:49:16 2016 S=1.16 Km/hr
</name>
<styleUrl>
#styleMap_TLP_Normal
</styleUrl>
<Point>
<coordinates>
-64.9576950,-10.8567457,163.99
</coordinates>
</Point>
</Placemark>
<Placemark>
<name>
Fri Dec 23 09:49:26 2016 S=1.02 Km/hr
</name>
<styleUrl>
#styleMap_TLP_Normal
</styleUrl>
<Point>
<coordinates>
-64.9576950,-10.8567619,163.90
</coordinates>
</Point>
</Placemark>
<Placemark>
<name>
Fri Dec 23 09:49:36 2016 S=1.77 Km/hr
</name>
<styleUrl>
#styleMap_TLP_Normal
</styleUrl>
<Point>
<coordinates>
-64.9576874,-10.8567953,163.93
</coordinates>
</Point>
</Placemark>
<Placemark>
<name>
Fri Dec 23 09:49:46 2016 S=0.69 Km/hr
</name>
<styleUrl>
#styleMap_TLP_Normal
</styleUrl>
<Point>
<coordinates>
-64.9576569,-10.8568230,164.14
</coordinates>
</Point>
</Placemark>
<Placemark>
<name>
Fri Dec 23 09:49:56 2016 S=0.90 Km/hr
</name>
<styleUrl>
#styleMap_TLP_Normal
</styleUrl>
<Point>
<coordinates>
-64.9576416,-10.8568554,164.16
</coordinates>
</Point>
</Placemark>
<Placemark>
<name>
Fri Dec 23 09:50:06 2016 S=0.78 Km/hr
</name>
<styleUrl>
#styleMap_TLP_Normal
</styleUrl>
<Point>
<coordinates>
-64.9576569,-10.8569117,164.17
</coordinates>
</Point>
</Placemark>
<Placemark>
<name>
Fri Dec 23 09:50:16 2016 S=1.89 Km/hr
</name>
<styleUrl>
#styleMap_TLP_Normal
</styleUrl>
<Point>
<coordinates>
-64.9576111,-10.8570194,164.42
</coordinates>
</Point>
</Placemark>
<Placemark>
<name>
Fri Dec 23 09:50:26 2016 S=1.38 Km/hr
</name>
<styleUrl>
#styleMap_TLP_Normal
</styleUrl>
<Point>
<coordinates>
-64.9575348,-10.8570700,163.76
</coordinates>
</Point>
</Placemark>
<Placemark>
<name>
Fri Dec 23 09:50:36 2016 S=0.85 Km/hr
</name>
<styleUrl>
#styleMap_TLP_Normal
</styleUrl>
<Point>
<coordinates>
-64.9575195,-10.8570976,163.41
</coordinates>
</Point>
</Placemark>
<Placemark>
<name>
Fri Dec 23 09:50:46 2016 S=1.62 Km/hr
</name>
<styleUrl>
#styleMap_TLP_Normal
</styleUrl>
<Point>
<coordinates>
-64.9574585,-10.8571091,163.47
</coordinates>
</Point>
</Placemark>
<Placemark>
<name>
Fri Dec 23 09:50:56 2016 S=1.72 Km/hr
</name>
<styleUrl>
#styleMap_TLP_Normal
</styleUrl>
<Point>
<coordinates>
-64.9573746,-10.8570976,163.69
</coordinates>
</Point>
</Placemark>
<Placemark>
<name>
Fri Dec 23 09:51:06 2016 S=2.48 Km/hr
</name>
<styleUrl>
#styleMap_TLP_Normal
</styleUrl>
<Point>
<coordinates>
-64.9572678,-10.8571577,163.55
</coordinates>
</Point>
</Placemark>
<Placemark>
<name>
Fri Dec 23 09:51:16 2016 S=1.73 Km/hr
</name>
<styleUrl>
#styleMap_TLP_Normal
</styleUrl>
<Point>
<coordinates>
-64.9571533,-10.8571444,163.34
</coordinates>
</Point>
</Placemark>
<Placemark>
<name>
Fri Dec 23 09:51:26 2016 S=0.67 Km/hr
</name>
<styleUrl>
#styleMap_TLP_Normal
</styleUrl>
<Point>
<coordinates>
-64.9570923,-10.8572035,162.58
</coordinates>
</Point>
</Placemark>
<Placemark>
<name>
Fri Dec 23 09:51:36 2016 S=1.52 Km/hr
</name>
<styleUrl>
#styleMap_TLP_Normal
</styleUrl>
<Point>
<coordinates>
-64.9570770,-10.8572168,162.36
</coordinates>
</Point>
</Placemark>
<Placemark>
<name>
Fri Dec 23 09:51:46 2016 S=1.86 Km/hr
</name>
<styleUrl>
#styleMap_TLP_Normal
</styleUrl>
<Point>
<coordinates>
-64.9569550,-10.8572388,160.95
</coordinates>
</Point>
</Placemark>
<Placemark>
<name>
Fri Dec 23 09:51:56 2016 S=1.19 Km/hr
</name>
<styleUrl>
#styleMap_TLP_Normal
</styleUrl>
<Point>
<coordinates>
-64.9569016,-10.8572206,160.79
</coordinates>
</Point>
</Placemark>
<Placemark>
<name>
Fri Dec 23 09:52:06 2016 S=0.62 Km/hr
</name>
<styleUrl>
#styleMap_TLP_Normal
</styleUrl>
<Point>
<coordinates>
-64.9568405,-10.8572140,159.62
</coordinates>
</Point>
</Placemark>
<Placemark>
<name>
Fri Dec 23 09:52:16 2016 S=1.04 Km/hr
</name>
<styleUrl>
#styleMap_TLP_Normal
</styleUrl>
<Point>
<coordinates>
-64.9568253,-10.8572044,159.72
</coordinates>
</Point>
</Placemark>
<Placemark>
<name>
Fri Dec 23 09:52:26 2016 S=0.61 Km/hr
</name>
<styleUrl>
#styleMap_TLP_Normal
</styleUrl>
<Point>
<coordinates>
-64.9567108,-10.8572121,159.80
</coordinates>
</Point>
</Placemark>
<Placemark>
<name>
Fri Dec 23 09:52:36 2016 S=1.79 Km/hr
</name>
<styleUrl>
#styleMap_TLP_Normal
</styleUrl>
<Point>
<coordinates>
-64.9566116,-10.8571873,159.71
</coordinates>
</Point>
</Placemark>
<Placemark>
<name>
Fri Dec 23 09:52:46 2016 S=1.47 Km/hr
</name>
<styleUrl>
#styleMap_TLP_Normal
</styleUrl>
<Point>
<coordinates>
-64.9565811,-10.8572073,159.08
</coordinates>
</Point>
</Placemark>
<Placemark>
<name>
Fri Dec 23 09:52:56 2016 S=1.19 Km/hr
</name>
<styleUrl>
#styleMap_TLP_Normal
</styleUrl>
<Point>
<coordinates>
-64.9565506,-10.8572216,158.14
</coordinates>
</Point>
</Placemark>
<Placemark>
<name>
Fri Dec 23 09:53:06 2016 S=1.66 Km/hr
</name>
<styleUrl>
#styleMap_TLP_Normal
</styleUrl>
<Point>
<coordinates>
-64.9564896,-10.8572655,155.88
</coordinates>
</Point>
</Placemark>
<Placemark>
<name>
Fri Dec 23 09:53:16 2016 S=0.56 Km/hr
</name>
<styleUrl>
#styleMap_TLP_Normal
</styleUrl>
<Point>
<coordinates>
-64.9565125,-10.8572979,155.81
</coordinates>
</Point>
</Placemark>
<Placemark>
<name>
Fri Dec 23 09:53:26 2016 S=0.46 Km/hr
</name>
<styleUrl>
#styleMap_TLP_Normal
</styleUrl>
<Point>
<coordinates>
-64.9564972,-10.8573217,155.77
</coordinates>
</Point>
</Placemark>
<Placemark>
<name>
Fri Dec 23 09:53:36 2016 S=1.41 Km/hr
</name>
<styleUrl>
#styleMap_TLP_Normal
</styleUrl>
<Point>
<coordinates>
-64.9564819,-10.8573351,155.72
</coordinates>
</Point>
</Placemark>
<Placemark>
<name>
Fri Dec 23 09:53:46 2016 S=1.28 Km/hr
</name>
<styleUrl>
#styleMap_TLP_Normal
</styleUrl>
<Point>
<coordinates>
-64.9564209,-10.8573656,155.83
</coordinates>
</Point>
</Placemark>
<Placemark>
<name>
Fri Dec 23 09:53:56 2016 S=1.23 Km/hr
</name>
<styleUrl>
#styleMap_TLP_Normal
</styleUrl>
<Point>
<coordinates>
-64.9563522,-10.8574877,154.50
</coordinates>
</Point>
</Placemark>
<Placemark>
<name>
Fri Dec 23 09:54:06 2016 S=1.51 Km/hr
</name>
<styleUrl>
#styleMap_TLP_Normal
</styleUrl>
<Point>
<coordinates>
-64.9562912,-10.8575401,154.98
</coordinates>
</Point>
</Placemark>
<Placemark>
<name>
Fri Dec 23 09:54:16 2016 S=0.24 Km/hr
</name>
<styleUrl>
#styleMap_TLP_Normal
</styleUrl>
<Point>
<coordinates>
-64.9562607,-10.8575430,154.95
</coordinates>
</Point>
</Placemark>
<Placemark>
<name>
Fri Dec 23 09:54:26 2016 S=2.38 Km/hr
</name>
<styleUrl>
#styleMap_TLP_Normal
</styleUrl>
<Point>
<coordinates>
-64.9563141,-10.8575125,155.20
</coordinates>
</Point>
</Placemark>
<Placemark>
<name>
Fri Dec 23 09:54:36 2016 S=1.94 Km/hr
</name>
<styleUrl>
#styleMap_TLP_Normal
</styleUrl>
<Point>
<coordinates>
-64.9563675,-10.8574629,155.90
</coordinates>
</Point>
</Placemark>
<Placemark>
<name>
Fri Dec 23 09:54:46 2016 S=1.40 Km/hr
</name>
<styleUrl>
#styleMap_TLP_Normal
</styleUrl>
<Point>
<coordinates>
-64.9563675,-10.8574352,156.07
</coordinates>
</Point>
</Placemark>
<Placemark>
<name>
Fri Dec 23 09:54:56 2016 S=1.00 Km/hr
</name>
<styleUrl>
#styleMap_TLP_Normal
</styleUrl>
<Point>
<coordinates>
-64.9563370,-10.8573647,156.32
</coordinates>
</Point>
</Placemark>
<Placemark>
<name>
Fri Dec 23 09:55:06 2016 S=1.61 Km/hr
</name>
<styleUrl>
#styleMap_TLP_Normal
</styleUrl>
<Point>
<coordinates>
-64.9562836,-10.8572845,157.10
</coordinates>
</Point>
</Placemark>
<Placemark>
<name>
Fri Dec 23 09:55:16 2016 S=0.79 Km/hr
</name>
<styleUrl>
#styleMap_TLP_Normal
</styleUrl>
<Point>
<coordinates>
-64.9562683,-10.8572397,157.59
</coordinates>
</Point>
</Placemark>
<Placemark>
<name>
Fri Dec 23 09:55:26 2016 S=0.99 Km/hr
</name>
<styleUrl>
#styleMap_TLP_Normal
</styleUrl>
<Point>
<coordinates>
-64.9562454,-10.8572359,157.70
</coordinates>
</Point>
</Placemark>
<Placemark>
<name>
Fri Dec 23 09:55:36 2016 S=1.09 Km/hr
</name>
<styleUrl>
#styleMap_TLP_Normal
</styleUrl>
<Point>
<coordinates>
-64.9561768,-10.8572407,157.10
</coordinates>
</Point>
</Placemark>
<Placemark>
<name>
Fri Dec 23 09:55:46 2016 S=0.94 Km/hr
</name>
<styleUrl>
#styleMap_TLP_Normal
</styleUrl>
<Point>
<coordinates>
-64.9561539,-10.8572569,156.52
</coordinates>
</Point>
</Placemark>
<Placemark>
<name>
Fri Dec 23 09:55:56 2016 S=1.26 Km/hr
</name>
<styleUrl>
#styleMap_TLP_Normal
</styleUrl>
<Point>
<coordinates>
-64.9561005,-10.8572559,157.42
</coordinates>
</Point>
</Placemark>
<Placemark>
<name>
Fri Dec 23 09:56:06 2016 S=0.98 Km/hr
</name>
<styleUrl>
#styleMap_TLP_Normal
</styleUrl>
<Point>
<coordinates>
-64.9560547,-10.8572493,157.45
</coordinates>
</Point>
</Placemark>
<Placemark>
<name>
Fri Dec 23 09:56:16 2016 S=0.78 Km/hr
</name>
<styleUrl>
#styleMap_TLP_Normal
</styleUrl>
<Point>
<coordinates>
-64.9560318,-10.8572359,157.47
</coordinates>
</Point>
</Placemark>
<Placemark>
<name>
Fri Dec 23 09:56:26 2016 S=0.98 Km/hr
</name>
<styleUrl>
#styleMap_TLP_Normal
</styleUrl>
<Point>
<coordinates>
-64.9560242,-10.8571854,157.65
</coordinates>
</Point>
</Placemark>
<Placemark>
<name>
Fri Dec 23 09:56:36 2016 S=0.50 Km/hr
</name>
<styleUrl>
#styleMap_TLP_Normal
</styleUrl>
<Point>
<coordinates>
-64.9560165,-10.8571844,157.75
</coordinates>
</Point>
</Placemark>
<Placemark>
<name>
Fri Dec 23 09:56:46 2016 S=0.64 Km/hr
</name>
<styleUrl>
#styleMap_TLP_Normal
</styleUrl>
<Point>
<coordinates>
-64.9560242,-10.8571825,157.76
</coordinates>
</Point>
</Placemark>
<Placemark>
<name>
Fri Dec 23 09:56:56 2016 S=1.37 Km/hr
</name>
<styleUrl>
#styleMap_TLP_Normal
</styleUrl>
<Point>
<coordinates>
-64.9560928,-10.8570824,157.77
</coordinates>
</Point>
</Placemark>
<Placemark>
<name>
Fri Dec 23 09:57:06 2016 S=0.77 Km/hr
</name>
<styleUrl>
#styleMap_TLP_Normal
</styleUrl>
<Point>
<coordinates>
-64.9561310,-10.8570070,157.91
</coordinates>
</Point>
</Placemark>
<Placemark>
<name>
Fri Dec 23 09:57:16 2016 S=0.75 Km/hr
</name>
<styleUrl>
#styleMap_TLP_Normal
</styleUrl>
<Point>
<coordinates>
-64.9561386,-10.8570070,157.91
</coordinates>
</Point>
</Placemark>
<Placemark>
<name>
Fri Dec 23 09:57:26 2016 S=1.40 Km/hr
</name>
<styleUrl>
#styleMap_TLP_Normal
</styleUrl>
<Point>
<coordinates>
-64.9561691,-10.8569622,157.97
</coordinates>
</Point>
</Placemark>
<Placemark>
<name>
Fri Dec 23 09:57:36 2016 S=0.96 Km/hr
</name>
<styleUrl>
#styleMap_TLP_Normal
</styleUrl>
<Point>
<coordinates>
-64.9561691,-10.8569536,157.94
</coordinates>
</Point>
</Placemark>
<Placemark>
<name>
Fri Dec 23 09:57:46 2016 S=0.79 Km/hr
</name>
<styleUrl>
#styleMap_TLP_Normal
</styleUrl>
<Point>
<coordinates>
-64.9561615,-10.8569460,157.97
</coordinates>
</Point>
</Placemark>
<Placemark>
<name>
Fri Dec 23 09:57:56 2016 S=0.44 Km/hr
</name>
<styleUrl>
#styleMap_TLP_Normal
</styleUrl>
<Point>
<coordinates>
-64.9561462,-10.8569403,158.00
</coordinates>
</Point>
</Placemark>
<Placemark>
<name>
Fri Dec 23 09:58:06 2016 S=0.36 Km/hr
</name>
<styleUrl>
#styleMap_TLP_Normal
</styleUrl>
<Point>
<coordinates>
-64.9561157,-10.8569155,157.78
</coordinates>
</Point>
</Placemark>
<Placemark>
<name>
Fri Dec 23 09:58:16 2016 S=0.86 Km/hr
</name>
<styleUrl>
#styleMap_TLP_Normal
</styleUrl>
<Point>
<coordinates>
-64.9561310,-10.8569136,157.77
</coordinates>
</Point>
</Placemark>
<Placemark>
<name>
Fri Dec 23 09:58:26 2016 S=1.37 Km/hr
</name>
<styleUrl>
#styleMap_TLP_Normal
</styleUrl>
<Point>
<coordinates>
-64.9561234,-10.8568869,157.72
</coordinates>
</Point>
</Placemark>
<Placemark>
<name>
Fri Dec 23 09:58:36 2016 S=0.50 Km/hr
</name>
<styleUrl>
#styleMap_TLP_Normal
</styleUrl>
<Point>
<coordinates>
-64.9560852,-10.8568153,158.30
</coordinates>
</Point>
</Placemark>
<Placemark>
<name>
Fri Dec 23 09:58:46 2016 S=1.05 Km/hr
</name>
<styleUrl>
#styleMap_TLP_Normal
</styleUrl>
<Point>
<coordinates>
-64.9561157,-10.8567362,157.99
</coordinates>
</Point>
</Placemark>
<Placemark>
<name>
Fri Dec 23 09:58:56 2016 S=1.10 Km/hr
</name>
<styleUrl>
#styleMap_TLP_Normal
</styleUrl>
<Point>
<coordinates>
-64.9561081,-10.8567228,158.11
</coordinates>
</Point>
</Placemark>
<Placemark>
<name>
Fri Dec 23 09:59:06 2016 S=1.20 Km/hr
</name>
<styleUrl>
#styleMap_TLP_Normal
</styleUrl>
<Point>
<coordinates>
-64.9561310,-10.8566570,158.52
</coordinates>
</Point>
</Placemark>
<Placemark>
<name>
Fri Dec 23 09:59:16 2016 S=0.62 Km/hr
</name>
<styleUrl>
#styleMap_TLP_Normal
</styleUrl>
<Point>
<coordinates>
-64.9561462,-10.8565931,158.44
</coordinates>
</Point>
</Placemark>
<Placemark>
<name>
Fri Dec 23 09:59:26 2016 S=1.30 Km/hr
</name>
<styleUrl>
#styleMap_TLP_Normal
</styleUrl>
<Point>
<coordinates>
-64.9561615,-10.8565369,159.45
</coordinates>
</Point>
</Placemark>
<Placemark>
<name>
Fri Dec 23 09:59:36 2016 S=1.89 Km/hr
</name>
<styleUrl>
#styleMap_TLP_Normal
</styleUrl>
<Point>
<coordinates>
-64.9561691,-10.8564539,159.25
</coordinates>
</Point>
</Placemark>
<Placemark>
<name>
Fri Dec 23 09:59:46 2016 S=2.60 Km/hr
</name>
<styleUrl>
#styleMap_TLP_Normal
</styleUrl>
<Point>
<coordinates>
-64.9561920,-10.8563852,158.96
</coordinates>
</Point>
</Placemark>
<Placemark>
<name>
Fri Dec 23 09:59:56 2016 S=1.35 Km/hr
</name>
<styleUrl>
#styleMap_TLP_Normal
</styleUrl>
<Point>
<coordinates>
-64.9562836,-10.8564205,159.15
</coordinates>
</Point>
</Placemark>
<Placemark>
<name>
Fri Dec 23 10:00:06 2016 S=1.37 Km/hr
</name>
<styleUrl>
#styleMap_TLP_Normal
</styleUrl>
<Point>
<coordinates>
-64.9563599,-10.8564577,159.02
</coordinates>
</Point>
</Placemark>
<Placemark>
<name>
Fri Dec 23 10:00:16 2016 S=1.76 Km/hr
</name>
<styleUrl>
#styleMap_TLP_Normal
</styleUrl>
<Point>
<coordinates>
-64.9564514,-10.8565006,158.33
</coordinates>
</Point>
</Placemark>
<Placemark>
<name>
Fri Dec 23 10:00:26 2016 S=1.17 Km/hr
</name>
<styleUrl>
#styleMap_TLP_Normal
</styleUrl>
<Point>
<coordinates>
-64.9565353,-10.8565197,157.56
</coordinates>
</Point>
</Placemark>
<Placemark>
<name>
Fri Dec 23 10:00:36 2016 S=1.23 Km/hr
</name>
<styleUrl>
#styleMap_TLP_Normal
</styleUrl>
<Point>
<coordinates>
-64.9565735,-10.8565407,157.46
</coordinates>
</Point>
</Placemark>
<Placemark>
<name>
Fri Dec 23 10:00:46 2016 S=0.81 Km/hr
</name>
<styleUrl>
#styleMap_TLP_Normal
</styleUrl>
<Point>
<coordinates>
-64.9566116,-10.8565655,157.64
</coordinates>
</Point>
</Placemark>
<Placemark>
<name>
Fri Dec 23 10:00:56 2016 S=0.26 Km/hr
</name>
<styleUrl>
#styleMap_TLP_Normal
</styleUrl>
<Point>
<coordinates>
-64.9566193,-10.8565569,157.63
</coordinates>
</Point>
</Placemark>
<Placemark>
<name>
Fri Dec 23 10:01:06 2016 S=0.33 Km/hr
</name>
<styleUrl>
#styleMap_TLP_Normal
</styleUrl>
<Point>
<coordinates>
-64.9566116,-10.8565559,157.96
</coordinates>
</Point>
</Placemark>
<Placemark>
<name>
Fri Dec 23 10:01:16 2016 S=0.56 Km/hr
</name>
<styleUrl>
#styleMap_TLP_Normal
</styleUrl>
<Point>
<coordinates>
-64.9566040,-10.8565493,158.00
</coordinates>
</Point>
</Placemark>
<Placemark>
<name>
Fri Dec 23 10:01:26 2016 S=0.66 Km/hr
</name>
<styleUrl>
#styleMap_TLP_Normal
</styleUrl>
<Point>
<coordinates>
-64.9565964,-10.8565359,157.94
</coordinates>
</Point>
</Placemark>
<Placemark>
<name>
Fri Dec 23 10:01:36 2016 S=1.16 Km/hr
</name>
<styleUrl>
#styleMap_TLP_Normal
</styleUrl>
<Point>
<coordinates>
-64.9565735,-10.8565302,157.89
</coordinates>
</Point>
</Placemark>
<Placemark>
<name>
Fri Dec 23 10:01:46 2016 S=0.42 Km/hr
</name>
<styleUrl>
#styleMap_TLP_Normal
</styleUrl>
<Point>
<coordinates>
-64.9565659,-10.8565273,157.86
</coordinates>
</Point>
</Placemark>
<Placemark>
<name>
Fri Dec 23 10:01:56 2016 S=0.72 Km/hr
</name>
<styleUrl>
#styleMap_TLP_Normal
</styleUrl>
<Point>
<coordinates>
-64.9565811,-10.8565435,157.85
</coordinates>
</Point>
</Placemark>
<Placemark>
<name>
Fri Dec 23 10:02:06 2016 S=0.59 Km/hr
</name>
<styleUrl>
#styleMap_TLP_Normal
</styleUrl>
<Point>
<coordinates>
-64.9565887,-10.8565540,157.82
</coordinates>
</Point>
</Placemark>
<Placemark>
<name>
Fri Dec 23 10:02:16 2016 S=1.32 Km/hr
</name>
<styleUrl>
#styleMap_TLP_Normal
</styleUrl>
<Point>
<coordinates>
-64.9565964,-10.8565855,158.12
</coordinates>
</Point>
</Placemark>
<Placemark>
<name>
Fri Dec 23 10:02:26 2016 S=0.92 Km/hr
</name>
<styleUrl>
#styleMap_TLP_Normal
</styleUrl>
<Point>
<coordinates>
-64.9565887,-10.8565893,158.21
</coordinates>
</Point>
</Placemark>
<Placemark>
<name>
Fri Dec 23 10:02:36 2016 S=0.72 Km/hr
</name>
<styleUrl>
#styleMap_TLP_Normal
</styleUrl>
<Point>
<coordinates>
-64.9565811,-10.8566017,158.20
</coordinates>
</Point>
</Placemark>
<Placemark>
<name>
Fri Dec 23 10:02:46 2016 S=1.99 Km/hr
</name>
<styleUrl>
#styleMap_TLP_Normal
</styleUrl>
<Point>
<coordinates>
-64.9565811,-10.8566446,158.40
</coordinates>
</Point>
</Placemark>
<Placemark>
<name>
Fri Dec 23 10:02:56 2016 S=1.27 Km/hr
</name>
<styleUrl>
#styleMap_TLP_Normal
</styleUrl>
<Point>
<coordinates>
-64.9565887,-10.8566904,158.14
</coordinates>
</Point>
</Placemark>
<Placemark>
<name>
Fri Dec 23 10:03:06 2016 S=0.71 Km/hr
</name>
<styleUrl>
#styleMap_TLP_Normal
</styleUrl>
<Point>
<coordinates>
-64.9566193,-10.8567266,158.16
</coordinates>
</Point>
</Placemark>
<Placemark>
<name>
Fri Dec 23 10:03:16 2016 S=0.66 Km/hr
</name>
<styleUrl>
#styleMap_TLP_Normal
</styleUrl>
<Point>
<coordinates>
-64.9566116,-10.8567238,158.39
</coordinates>
</Point>
</Placemark>
<Placemark>
<name>
Fri Dec 23 10:03:26 2016 S=1.87 Km/hr
</name>
<styleUrl>
#styleMap_TLP_Normal
</styleUrl>
<Point>
<coordinates>
-64.9566803,-10.8567219,158.34
</coordinates>
</Point>
</Placemark>
<Placemark>
<name>
Fri Dec 23 10:03:36 2016 S=0.85 Km/hr
</name>
<styleUrl>
#styleMap_TLP_Normal
</styleUrl>
<Point>
<coordinates>
-64.9567108,-10.8567257,159.16
</coordinates>
</Point>
</Placemark>
<Placemark>
<name>
Fri Dec 23 10:03:46 2016 S=0.81 Km/hr
</name>
<styleUrl>
#styleMap_TLP_Normal
</styleUrl>
<Point>
<coordinates>
-64.9567032,-10.8567314,159.18
</coordinates>
</Point>
</Placemark>
<Placemark>
<name>
Fri Dec 23 10:03:56 2016 S=1.06 Km/hr
</name>
<styleUrl>
#styleMap_TLP_Normal
</styleUrl>
<Point>
<coordinates>
-64.9566956,-10.8567333,159.75
</coordinates>
</Point>
</Placemark>
<Placemark>
<name>
Fri Dec 23 10:04:06 2016 S=0.49 Km/hr
</name>
<styleUrl>
#styleMap_TLP_Normal
</styleUrl>
<Point>
<coordinates>
-64.9566422,-10.8567057,160.70
</coordinates>
</Point>
</Placemark>
<Placemark>
<name>
Fri Dec 23 10:04:16 2016 S=1.79 Km/hr
</name>
<styleUrl>
#styleMap_TLP_Normal
</styleUrl>
<Point>
<coordinates>
-64.9566727,-10.8567123,161.05
</coordinates>
</Point>
</Placemark>
<Placemark>
<name>
Fri Dec 23 10:04:26 2016 S=1.33 Km/hr
</name>
<styleUrl>
#styleMap_TLP_Normal
</styleUrl>
<Point>
<coordinates>
-64.9566422,-10.8567057,161.56
</coordinates>
</Point>
</Placemark>
<Placemark>
<name>
Fri Dec 23 10:04:36 2016 S=0.81 Km/hr
</name>
<styleUrl>
#styleMap_TLP_Normal
</styleUrl>
<Point>
<coordinates>
-64.9566193,-10.8566866,162.13
</coordinates>
</Point>
</Placemark>
<Placemark>
<name>
Fri Dec 23 10:04:46 2016 S=0.49 Km/hr
</name>
<styleUrl>
#styleMap_TLP_Normal
</styleUrl>
<Point>
<coordinates>
-64.9565964,-10.8566675,162.80
</coordinates>
</Point>
</Placemark>
<Placemark>
<name>
Fri Dec 23 10:04:56 2016 S=1.23 Km/hr
</name>
<styleUrl>
#styleMap_TLP_Normal
</styleUrl>
<Point>
<coordinates>
-64.9566040,-10.8566427,163.29
</coordinates>
</Point>
</Placemark>
<Placemark>
<name>
Fri Dec 23 10:05:06 2016 S=2.91 Km/hr
</name>
<styleUrl>
#styleMap_TLP_Normal
</styleUrl>
<Point>
<coordinates>
-64.9566956,-10.8566618,163.77
</coordinates>
</Point>
</Placemark>
<Placemark>
<name>
Fri Dec 23 10:05:16 2016 S=1.46 Km/hr
</name>
<styleUrl>
#styleMap_TLP_Normal
</styleUrl>
<Point>
<coordinates>
-64.9566650,-10.8566313,163.99
</coordinates>
</Point>
</Placemark>
<Placemark>
<name>
Fri Dec 23 10:05:26 2016 S=0.98 Km/hr
</name>
<styleUrl>
#styleMap_TLP_Normal
</styleUrl>
<Point>
<coordinates>
-64.9565811,-10.8566427,164.43
</coordinates>
</Point>
</Placemark>
<Placemark>
<name>
Fri Dec 23 10:05:36 2016 S=1.21 Km/hr
</name>
<styleUrl>
#styleMap_TLP_Normal
</styleUrl>
<Point>
<coordinates>
-64.9565964,-10.8565998,163.69
</coordinates>
</Point>
</Placemark>
<Placemark>
<name>
Fri Dec 23 10:05:46 2016 S=0.84 Km/hr
</name>
<styleUrl>
#styleMap_TLP_Normal
</styleUrl>
<Point>
<coordinates>
-64.9566345,-10.8565903,163.73
</coordinates>
</Point>
</Placemark>
<Placemark>
<name>
Fri Dec 23 10:05:56 2016 S=1.80 Km/hr
</name>
<styleUrl>
#styleMap_TLP_Normal
</styleUrl>
<Point>
<coordinates>
-64.9566574,-10.8566093,163.73
</coordinates>
</Point>
</Placemark>
<Placemark>
<name>
Fri Dec 23 10:06:06 2016 S=0.56 Km/hr
</name>
<styleUrl>
#styleMap_TLP_Normal
</styleUrl>
<Point>
<coordinates>
-64.9566498,-10.8565645,163.74
</coordinates>
</Point>
</Placemark>
<Placemark>
<name>
Fri Dec 23 10:06:16 2016 S=0.17 Km/hr
</name>
<styleUrl>
#styleMap_TLP_Normal
</styleUrl>
<Point>
<coordinates>
-64.9566498,-10.8565779,163.75
</coordinates>
</Point>
</Placemark>
<Placemark>
<name>
Fri Dec 23 10:06:26 2016 S=1.43 Km/hr
</name>
<styleUrl>
#styleMap_TLP_Normal
</styleUrl>
<Point>
<coordinates>
-64.9566574,-10.8565950,163.75
</coordinates>
</Point>
</Placemark>
<Placemark>
<name>
Fri Dec 23 10:06:36 2016 S=1.14 Km/hr
</name>
<styleUrl>
#styleMap_TLP_Normal
</styleUrl>
<Point>
<coordinates>
-64.9566650,-10.8565979,163.64
</coordinates>
</Point>
</Placemark>
<Placemark>
<name>
Fri Dec 23 10:06:46 2016 S=0.51 Km/hr
</name>
<styleUrl>
#styleMap_TLP_Normal
</styleUrl>
<Point>
<coordinates>
-64.9566879,-10.8566027,163.59
</coordinates>
</Point>
</Placemark>
<Placemark>
<name>
Fri Dec 23 10:06:56 2016 S=1.32 Km/hr
</name>
<styleUrl>
#styleMap_TLP_Normal
</styleUrl>
<Point>
<coordinates>
-64.9566803,-10.8566151,163.55
</coordinates>
</Point>
</Placemark>
<Placemark>
<name>
Fri Dec 23 10:07:06 2016 S=0.70 Km/hr
</name>
<styleUrl>
#styleMap_TLP_Normal
</styleUrl>
<Point>
<coordinates>
-64.9566650,-10.8566399,162.88
</coordinates>
</Point>
</Placemark>
<Placemark>
<name>
Fri Dec 23 10:07:16 2016 S=0.65 Km/hr
</name>
<styleUrl>
#styleMap_TLP_Normal
</styleUrl>
<Point>
<coordinates>
-64.9566422,-10.8566656,162.84
</coordinates>
</Point>
</Placemark>
<Placemark>
<name>
Fri Dec 23 10:07:26 2016 S=0.80 Km/hr
</name>
<styleUrl>
#styleMap_TLP_Normal
</styleUrl>
<Point>
<coordinates>
-64.9566574,-10.8566732,163.04
</coordinates>
</Point>
</Placemark>
<Placemark>
<name>
Fri Dec 23 10:07:36 2016 S=0.79 Km/hr
</name>
<styleUrl>
#styleMap_TLP_Normal
</styleUrl>
<Point>
<coordinates>
-64.9566727,-10.8566895,162.98
</coordinates>
</Point>
</Placemark>
<Placemark>
<name>
Fri Dec 23 10:07:46 2016 S=1.12 Km/hr
</name>
<styleUrl>
#styleMap_TLP_Normal
</styleUrl>
<Point>
<coordinates>
-64.9566727,-10.8566742,163.23
</coordinates>
</Point>
</Placemark>
<Placemark>
<name>
Fri Dec 23 10:07:56 2016 S=0.63 Km/hr
</name>
<styleUrl>
#styleMap_TLP_Normal
</styleUrl>
<Point>
<coordinates>
-64.9566879,-10.8566723,163.18
</coordinates>
</Point>
</Placemark>
<Placemark>
<name>
Fri Dec 23 10:08:06 2016 S=1.56 Km/hr
</name>
<styleUrl>
#styleMap_TLP_Normal
</styleUrl>
<Point>
<coordinates>
-64.9566956,-10.8566761,163.19
</coordinates>
</Point>
</Placemark>
<Placemark>
<name>
Fri Dec 23 10:08:16 2016 S=0.80 Km/hr
</name>
<styleUrl>
#styleMap_TLP_Normal
</styleUrl>
<Point>
<coordinates>
-64.9567337,-10.8566647,163.83
</coordinates>
</Point>
</Placemark>
<Placemark>
<name>
Fri Dec 23 10:08:26 2016 S=1.19 Km/hr
</name>
<styleUrl>
#styleMap_TLP_Normal
</styleUrl>
<Point>
<coordinates>
-64.9567642,-10.8566084,163.66
</coordinates>
</Point>
</Placemark>
<Placemark>
<name>
Fri Dec 23 10:08:36 2016 S=0.17 Km/hr
</name>
<styleUrl>
#styleMap_TLP_Normal
</styleUrl>
<Point>
<coordinates>
-64.9567490,-10.8565674,164.03
</coordinates>
</Point>
</Placemark>
<Placemark>
<name>
Fri Dec 23 10:08:46 2016 S=0.79 Km/hr
</name>
<styleUrl>
#styleMap_TLP_Normal
</styleUrl>
<Point>
<coordinates>
-64.9567413,-10.8565531,164.13
</coordinates>
</Point>
</Placemark>
<Placemark>
<name>
Fri Dec 23 10:08:56 2016 S=0.91 Km/hr
</name>
<styleUrl>
#styleMap_TLP_Normal
</styleUrl>
<Point>
<coordinates>
-64.9567337,-10.8565531,164.18
</coordinates>
</Point>
</Placemark>
<Placemark>
<name>
Fri Dec 23 10:09:06 2016 S=0.69 Km/hr
</name>
<styleUrl>
#styleMap_TLP_Normal
</styleUrl>
<Point>
<coordinates>
-64.9566879,-10.8565588,162.89
</coordinates>
</Point>
</Placemark>
<Placemark>
<name>
Fri Dec 23 10:09:16 2016 S=0.59 Km/hr
</name>
<styleUrl>
#styleMap_TLP_Normal
</styleUrl>
<Point>
<coordinates>
-64.9566879,-10.8565693,162.55
</coordinates>
</Point>
</Placemark>
<Placemark>
<name>
Fri Dec 23 10:09:26 2016 S=0.89 Km/hr
</name>
<styleUrl>
#styleMap_TLP_Normal
</styleUrl>
<Point>
<coordinates>
-64.9566803,-10.8565683,160.70
</coordinates>
</Point>
</Placemark>
<Placemark>
<name>
Fri Dec 23 10:09:36 2016 S=0.65 Km/hr
</name>
<styleUrl>
#styleMap_TLP_Normal
</styleUrl>
<Point>
<coordinates>
-64.9566879,-10.8565550,160.54
</coordinates>
</Point>
</Placemark>
<Placemark>
<name>
Fri Dec 23 10:09:46 2016 S=1.18 Km/hr
</name>
<styleUrl>
#styleMap_TLP_Normal
</styleUrl>
<Point>
<coordinates>
-64.9566422,-10.8565483,159.54
</coordinates>
</Point>
</Placemark>
<Placemark>
<name>
Fri Dec 23 10:09:56 2016 S=0.12 Km/hr
</name>
<styleUrl>
#styleMap_TLP_Normal
</styleUrl>
<Point>
<coordinates>
-64.9566116,-10.8565378,157.54
</coordinates>
</Point>
</Placemark>
<Placemark>
<name>
Fri Dec 23 10:10:06 2016 S=0.64 Km/hr
</name>
<styleUrl>
#styleMap_TLP_Normal
</styleUrl>
<Point>
<coordinates>
-64.9566116,-10.8565540,157.27
</coordinates>
</Point>
</Placemark>
<Placemark>
<name>
Fri Dec 23 10:10:16 2016 S=0.14 Km/hr
</name>
<styleUrl>
#styleMap_TLP_Normal
</styleUrl>
<Point>
<coordinates>
-64.9566040,-10.8565645,156.69
</coordinates>
</Point>
</Placemark>
<Placemark>
<name>
Fri Dec 23 10:10:26 2016 S=0.27 Km/hr
</name>
<styleUrl>
#styleMap_TLP_Normal
</styleUrl>
<Point>
<coordinates>
-64.9566116,-10.8565483,156.59
</coordinates>
</Point>
</Placemark>
<Placemark>
<name>
Fri Dec 23 10:10:36 2016 S=0.59 Km/hr
</name>
<styleUrl>
#styleMap_TLP_Normal
</styleUrl>
<Point>
<coordinates>
-64.9566040,-10.8565445,156.61
</coordinates>
</Point>
</Placemark>
<Placemark>
<name>
Fri Dec 23 10:10:46 2016 S=1.03 Km/hr
</name>
<styleUrl>
#styleMap_TLP_Normal
</styleUrl>
<Point>
<coordinates>
-64.9566040,-10.8565617,156.63
</coordinates>
</Point>
</Placemark>
<Placemark>
<name>
Fri Dec 23 10:10:56 2016 S=0.14 Km/hr
</name>
<styleUrl>
#styleMap_TLP_Normal
</styleUrl>
<Point>
<coordinates>
-64.9565430,-10.8565712,155.97
</coordinates>
</Point>
</Placemark>
<Placemark>
<name>
Fri Dec 23 10:11:06 2016 S=0.37 Km/hr
</name>
<styleUrl>
#styleMap_TLP_Normal
</styleUrl>
<Point>
<coordinates>
-64.9565506,-10.8565626,156.10
</coordinates>
</Point>
</Placemark>
<Placemark>
<name>
Fri Dec 23 10:11:16 2016 S=1.52 Km/hr
</name>
<styleUrl>
#styleMap_TLP_Normal
</styleUrl>
<Point>
<coordinates>
-64.9565201,-10.8565569,156.26
</coordinates>
</Point>
</Placemark>
<Placemark>
<name>
Fri Dec 23 10:11:26 2016 S=1.17 Km/hr
</name>
<styleUrl>
#styleMap_TLP_Normal
</styleUrl>
<Point>
<coordinates>
-64.9564743,-10.8565817,156.50
</coordinates>
</Point>
</Placemark>
<Placemark>
<name>
Fri Dec 23 10:11:36 2016 S=0.42 Km/hr
</name>
<styleUrl>
#styleMap_TLP_Normal
</styleUrl>
<Point>
<coordinates>
-64.9564819,-10.8565922,156.40
</coordinates>
</Point>
</Placemark>
<Placemark>
<name>
Fri Dec 23 10:11:46 2016 S=0.67 Km/hr
</name>
<styleUrl>
#styleMap_TLP_Normal
</styleUrl>
<Point>
<coordinates>
-64.9564667,-10.8566027,156.43
</coordinates>
</Point>
</Placemark>
<Placemark>
<name>
Fri Dec 23 10:11:56 2016 S=0.29 Km/hr
</name>
<styleUrl>
#styleMap_TLP_Normal
</styleUrl>
<Point>
<coordinates>
-64.9564972,-10.8566065,156.36
</coordinates>
</Point>
</Placemark>
<Placemark>
<name>
Fri Dec 23 10:12:06 2016 S=0.72 Km/hr
</name>
<styleUrl>
#styleMap_TLP_Normal
</styleUrl>
<Point>
<coordinates>
-64.9564972,-10.8566093,156.37
</coordinates>
</Point>
</Placemark>
<Placemark>
<name>
Fri Dec 23 10:12:16 2016 S=0.86 Km/hr
</name>
<styleUrl>
#styleMap_TLP_Normal
</styleUrl>
<Point>
<coordinates>
-64.9565048,-10.8566236,156.47
</coordinates>
</Point>
</Placemark>
<Placemark>
<name>
Fri Dec 23 10:12:26 2016 S=0.86 Km/hr
</name>
<styleUrl>
#styleMap_TLP_Normal
</styleUrl>
<Point>
<coordinates>
-64.9565125,-10.8566275,156.59
</coordinates>
</Point>
</Placemark>
<Placemark>
<name>
Fri Dec 23 10:12:36 2016 S=0.21 Km/hr
</name>
<styleUrl>
#styleMap_TLP_Normal
</styleUrl>
<Point>
<coordinates>
-64.9565430,-10.8566341,156.71
</coordinates>
</Point>
</Placemark>
<Placemark>
<name>
Fri Dec 23 10:12:46 2016 S=0.70 Km/hr
</name>
<styleUrl>
#styleMap_TLP_Normal
</styleUrl>
<Point>
<coordinates>
-64.9565430,-10.8566332,156.77
</coordinates>
</Point>
</Placemark>
<Placemark>
<name>
Fri Dec 23 10:12:56 2016 S=0.35 Km/hr
</name>
<styleUrl>
#styleMap_TLP_Normal
</styleUrl>
<Point>
<coordinates>
-64.9565582,-10.8566284,156.79
</coordinates>
</Point>
</Placemark>
<Placemark>
<name>
Fri Dec 23 10:13:06 2016 S=0.74 Km/hr
</name>
<styleUrl>
#styleMap_TLP_Normal
</styleUrl>
<Point>
<coordinates>
-64.9565582,-10.8566332,156.79
</coordinates>
</Point>
</Placemark>
<Placemark>
<name>
Fri Dec 23 10:13:16 2016 S=1.00 Km/hr
</name>
<styleUrl>
#styleMap_TLP_Normal
</styleUrl>
<Point>
<coordinates>
-64.9565659,-10.8566284,156.75
</coordinates>
</Point>
</Placemark>
<Placemark>
<name>
Fri Dec 23 10:13:26 2016 S=0.04 Km/hr
</name>
<styleUrl>
#styleMap_TLP_Normal
</styleUrl>
<Point>
<coordinates>
-64.9565887,-10.8566332,156.52
</coordinates>
</Point>
</Placemark>
<Placemark>
<name>
Fri Dec 23 10:13:36 2016 S=1.17 Km/hr
</name>
<styleUrl>
#styleMap_TLP_Normal
</styleUrl>
<Point>
<coordinates>
-64.9566040,-10.8566351,156.52
</coordinates>
</Point>
</Placemark>
<Placemark>
<name>
Fri Dec 23 10:13:46 2016 S=0.81 Km/hr
</name>
<styleUrl>
#styleMap_TLP_Normal
</styleUrl>
<Point>
<coordinates>
-64.9566040,-10.8566484,155.68
</coordinates>
</Point>
</Placemark>
<Placemark>
<name>
Fri Dec 23 10:13:56 2016 S=0.85 Km/hr
</name>
<styleUrl>
#styleMap_TLP_Normal
</styleUrl>
<Point>
<coordinates>
-64.9566269,-10.8566418,155.48
</coordinates>
</Point>
</Placemark>
<Placemark>
<name>
Fri Dec 23 10:14:06 2016 S=0.75 Km/hr
</name>
<styleUrl>
#styleMap_TLP_Normal
</styleUrl>
<Point>
<coordinates>
-64.9566422,-10.8566265,155.27
</coordinates>
</Point>
</Placemark>
<Placemark>
<name>
Fri Dec 23 10:14:16 2016 S=0.24 Km/hr
</name>
<styleUrl>
#styleMap_TLP_Normal
</styleUrl>
<Point>
<coordinates>
-64.9566574,-10.8566351,155.24
</coordinates>
</Point>
</Placemark>
<Placemark>
<name>
Fri Dec 23 10:14:26 2016 S=0.65 Km/hr
</name>
<styleUrl>
#styleMap_TLP_Normal
</styleUrl>
<Point>
<coordinates>
-64.9566650,-10.8566322,155.24
</coordinates>
</Point>
</Placemark>
<Placemark>
<name>
Fri Dec 23 10:14:36 2016 S=0.27 Km/hr
</name>
<styleUrl>
#styleMap_TLP_Normal
</styleUrl>
<Point>
<coordinates>
-64.9566727,-10.8566198,155.30
</coordinates>
</Point>
</Placemark>
<Placemark>
<name>
Fri Dec 23 10:14:46 2016 S=1.18 Km/hr
</name>
<styleUrl>
#styleMap_TLP_Normal
</styleUrl>
<Point>
<coordinates>
-64.9566803,-10.8566141,155.28
</coordinates>
</Point>
</Placemark>
<Placemark>
<name>
Fri Dec 23 10:14:56 2016 S=0.18 Km/hr
</name>
<styleUrl>
#styleMap_TLP_Normal
</styleUrl>
<Point>
<coordinates>
-64.9566956,-10.8566265,155.02
</coordinates>
</Point>
</Placemark>
<Placemark>
<name>
Fri Dec 23 10:15:06 2016 S=0.74 Km/hr
</name>
<styleUrl>
#styleMap_TLP_Normal
</styleUrl>
<Point>
<coordinates>
-64.9566956,-10.8566389,155.00
</coordinates>
</Point>
</Placemark>
<Placemark>
<name>
Fri Dec 23 10:15:16 2016 S=1.00 Km/hr
</name>
<styleUrl>
#styleMap_TLP_Normal
</styleUrl>
<Point>
<coordinates>
-64.9566574,-10.8566217,155.62
</coordinates>
</Point>
</Placemark>
<Placemark>
<name>
Fri Dec 23 10:15:26 2016 S=0.42 Km/hr
</name>
<styleUrl>
#styleMap_TLP_Normal
</styleUrl>
<Point>
<coordinates>
-64.9566650,-10.8565874,155.88
</coordinates>
</Point>
</Placemark>
<Placemark>
<name>
Fri Dec 23 10:15:36 2016 S=0.11 Km/hr
</name>
<styleUrl>
#styleMap_TLP_Normal
</styleUrl>
<Point>
<coordinates>
-64.9566422,-10.8565655,155.99
</coordinates>
</Point>
</Placemark>
<Placemark>
<name>
Fri Dec 23 10:15:46 2016 S=0.86 Km/hr
</name>
<styleUrl>
#styleMap_TLP_Normal
</styleUrl>
<Point>
<coordinates>
-64.9566116,-10.8565588,156.21
</coordinates>
</Point>
</Placemark>
<Placemark>
<name>
Fri Dec 23 10:15:56 2016 S=0.77 Km/hr
</name>
<styleUrl>
#styleMap_TLP_Normal
</styleUrl>
<Point>
<coordinates>
-64.9565964,-10.8565130,156.96
</coordinates>
</Point>
</Placemark>
<Placemark>
<name>
Fri Dec 23 10:16:06 2016 S=0.32 Km/hr
</name>
<styleUrl>
#styleMap_TLP_Normal
</styleUrl>
<Point>
<coordinates>
-64.9566040,-10.8564978,156.99
</coordinates>
</Point>
</Placemark>
<Placemark>
<name>
Fri Dec 23 10:16:16 2016 S=1.03 Km/hr
</name>
<styleUrl>
#styleMap_TLP_Normal
</styleUrl>
<Point>
<coordinates>
-64.9566040,-10.8565130,156.97
</coordinates>
</Point>
</Placemark>
<Placemark>
<name>
Fri Dec 23 10:16:26 2016 S=0.49 Km/hr
</name>
<styleUrl>
#styleMap_TLP_Normal
</styleUrl>
<Point>
<coordinates>
-64.9566040,-10.8565254,156.17
</coordinates>
</Point>
</Placemark>
<Placemark>
<name>
Fri Dec 23 10:16:36 2016 S=0.38 Km/hr
</name>
<styleUrl>
#styleMap_TLP_Normal
</styleUrl>
<Point>
<coordinates>
-64.9566040,-10.8565388,156.15
</coordinates>
</Point>
</Placemark>
<Placemark>
<name>
Fri Dec 23 10:16:46 2016 S=0.58 Km/hr
</name>
<styleUrl>
#styleMap_TLP_Normal
</styleUrl>
<Point>
<coordinates>
-64.9566040,-10.8565512,156.13
</coordinates>
</Point>
</Placemark>
<Placemark>
<name>
Fri Dec 23 10:16:56 2016 S=0.09 Km/hr
</name>
<styleUrl>
#styleMap_TLP_Normal
</styleUrl>
<Point>
<coordinates>
-64.9566040,-10.8565578,156.11
</coordinates>
</Point>
</Placemark>
<Placemark>
<name>
Fri Dec 23 10:17:06 2016 S=1.44 Km/hr
</name>
<styleUrl>
#styleMap_TLP_Normal
</styleUrl>
<Point>
<coordinates>
-64.9565811,-10.8565836,155.92
</coordinates>
</Point>
</Placemark>
<Placemark>
<name>
Fri Dec 23 10:17:16 2016 S=0.70 Km/hr
</name>
<styleUrl>
#styleMap_TLP_Normal
</styleUrl>
<Point>
<coordinates>
-64.9565582,-10.8566027,155.70
</coordinates>
</Point>
</Placemark>
<Placemark>
<name>
Fri Dec 23 10:17:26 2016 S=1.01 Km/hr
</name>
<styleUrl>
#styleMap_TLP_Normal
</styleUrl>
<Point>
<coordinates>
-64.9565659,-10.8566189,155.78
</coordinates>
</Point>
</Placemark>
<Placemark>
<name>
Fri Dec 23 10:17:36 2016 S=0.86 Km/hr
</name>
<styleUrl>
#styleMap_TLP_Normal
</styleUrl>
<Point>
<coordinates>
-64.9565506,-10.8566275,155.79
</coordinates>
</Point>
</Placemark>
<Placemark>
<name>
Fri Dec 23 10:17:46 2016 S=0.31 Km/hr
</name>
<styleUrl>
#styleMap_TLP_Normal
</styleUrl>
<Point>
<coordinates>
-64.9565506,-10.8566351,155.76
</coordinates>
</Point>
</Placemark>
<Placemark>
<name>
Fri Dec 23 10:17:56 2016 S=1.50 Km/hr
</name>
<styleUrl>
#styleMap_TLP_Normal
</styleUrl>
<Point>
<coordinates>
-64.9565582,-10.8566513,156.16
</coordinates>
</Point>
</Placemark>
<Placemark>
<name>
Fri Dec 23 10:18:06 2016 S=0.42 Km/hr
</name>
<styleUrl>
#styleMap_TLP_Normal
</styleUrl>
<Point>
<coordinates>
-64.9565506,-10.8566561,157.77
</coordinates>
</Point>
</Placemark>
<Placemark>
<name>
Fri Dec 23 10:18:16 2016 S=1.50 Km/hr
</name>
<styleUrl>
#styleMap_TLP_Normal
</styleUrl>
<Point>
<coordinates>
-64.9565811,-10.8566532,157.68
</coordinates>
</Point>
</Placemark>
<Placemark>
<name>
Fri Dec 23 10:18:26 2016 S=0.70 Km/hr
</name>
<styleUrl>
#styleMap_TLP_Normal
</styleUrl>
<Point>
<coordinates>
-64.9565659,-10.8566561,157.53
</coordinates>
</Point>
</Placemark>
<Placemark>
<name>
Fri Dec 23 10:18:36 2016 S=1.22 Km/hr
</name>
<styleUrl>
#styleMap_TLP_Normal
</styleUrl>
<Point>
<coordinates>
-64.9565811,-10.8566303,158.02
</coordinates>
</Point>
</Placemark>
<Placemark>
<name>
Fri Dec 23 10:18:46 2016 S=0.40 Km/hr
</name>
<styleUrl>
#styleMap_TLP_Normal
</styleUrl>
<Point>
<coordinates>
-64.9566040,-10.8566227,159.46
</coordinates>
</Point>
</Placemark>
<Placemark>
<name>
Fri Dec 23 10:18:56 2016 S=3.87 Km/hr
</name>
<styleUrl>
#styleMap_TLP_Normal
</styleUrl>
<Point>
<coordinates>
-64.9566040,-10.8566523,159.62
</coordinates>
</Point>
</Placemark>
<Placemark>
<name>
Fri Dec 23 10:19:06 2016 S=1.39 Km/hr
</name>
<styleUrl>
#styleMap_TLP_Normal
</styleUrl>
<Point>
<coordinates>
-64.9565430,-10.8567076,160.07
</coordinates>
</Point>
</Placemark>
<Placemark>
<name>
Fri Dec 23 10:19:16 2016 S=0.63 Km/hr
</name>
<styleUrl>
#styleMap_TLP_Normal
</styleUrl>
<Point>
<coordinates>
-64.9565353,-10.8566837,160.20
</coordinates>
</Point>
</Placemark>
<Placemark>
<name>
Fri Dec 23 10:19:26 2016 S=0.75 Km/hr
</name>
<styleUrl>
#styleMap_TLP_Normal
</styleUrl>
<Point>
<coordinates>
-64.9565506,-10.8566713,160.29
</coordinates>
</Point>
</Placemark>
<Placemark>
<name>
Fri Dec 23 10:19:36 2016 S=0.36 Km/hr
</name>
<styleUrl>
#styleMap_TLP_Normal
</styleUrl>
<Point>
<coordinates>
-64.9565506,-10.8566589,160.29
</coordinates>
</Point>
</Placemark>
<Placemark>
<name>
Fri Dec 23 10:19:46 2016 S=1.38 Km/hr
</name>
<styleUrl>
#styleMap_TLP_Normal
</styleUrl>
<Point>
<coordinates>
-64.9565811,-10.8566389,160.87
</coordinates>
</Point>
</Placemark>
<Placemark>
<name>
Fri Dec 23 10:19:56 2016 S=0.43 Km/hr
</name>
<styleUrl>
#styleMap_TLP_Normal
</styleUrl>
<Point>
<coordinates>
-64.9566116,-10.8566504,162.12
</coordinates>
</Point>
</Placemark>
<Placemark>
<name>
Fri Dec 23 10:20:06 2016 S=0.42 Km/hr
</name>
<styleUrl>
#styleMap_TLP_Normal
</styleUrl>
<Point>
<coordinates>
-64.9566040,-10.8566542,162.19
</coordinates>
</Point>
</Placemark>
<Placemark>
<name>
Fri Dec 23 10:20:16 2016 S=0.78 Km/hr
</name>
<styleUrl>
#styleMap_TLP_Normal
</styleUrl>
<Point>
<coordinates>
-64.9566040,-10.8566656,162.19
</coordinates>
</Point>
</Placemark>
<Placemark>
<name>
Fri Dec 23 10:20:26 2016 S=0.15 Km/hr
</name>
<styleUrl>
#styleMap_TLP_Normal
</styleUrl>
<Point>
<coordinates>
-64.9566040,-10.8566542,162.22
</coordinates>
</Point>
</Placemark>
<Placemark>
<name>
Fri Dec 23 10:20:36 2016 S=0.16 Km/hr
</name>
<styleUrl>
#styleMap_TLP_Normal
</styleUrl>
<Point>
<coordinates>
-64.9566040,-10.8566465,162.23
</coordinates>
</Point>
</Placemark>
<Placemark>
<name>
Fri Dec 23 10:20:46 2016 S=0.03 Km/hr
</name>
<styleUrl>
#styleMap_TLP_Normal
</styleUrl>
<Point>
<coordinates>
-64.9566040,-10.8566465,162.20
</coordinates>
</Point>
</Placemark>
<Placemark>
<name>
Fri Dec 23 10:20:56 2016 S=0.59 Km/hr
</name>
<styleUrl>
#styleMap_TLP_Normal
</styleUrl>
<Point>
<coordinates>
-64.9566116,-10.8566504,162.20
</coordinates>
</Point>
</Placemark>
<Placemark>
<name>
Fri Dec 23 10:21:06 2016 S=0.78 Km/hr
</name>
<styleUrl>
#styleMap_TLP_Normal
</styleUrl>
<Point>
<coordinates>
-64.9566040,-10.8566599,162.24
</coordinates>
</Point>
</Placemark>
<Placemark>
<name>
Fri Dec 23 10:21:16 2016 S=0.31 Km/hr
</name>
<styleUrl>
#styleMap_TLP_Normal
</styleUrl>
<Point>
<coordinates>
-64.9566116,-10.8566685,162.32
</coordinates>
</Point>
</Placemark>
<Placemark>
<name>
Fri Dec 23 10:21:26 2016 S=0.84 Km/hr
</name>
<styleUrl>
#styleMap_TLP_Normal
</styleUrl>
<Point>
<coordinates>
-64.9566040,-10.8566570,162.31
</coordinates>
</Point>
</Placemark>
<Placemark>
<name>
Fri Dec 23 10:21:36 2016 S=0.63 Km/hr
</name>
<styleUrl>
#styleMap_TLP_Normal
</styleUrl>
<Point>
<coordinates>
-64.9565964,-10.8566570,162.36
</coordinates>
</Point>
</Placemark>
<Placemark>
<name>
Fri Dec 23 10:21:46 2016 S=0.03 Km/hr
</name>
<styleUrl>
#styleMap_TLP_Normal
</styleUrl>
<Point>
<coordinates>
-64.9565964,-10.8566484,162.46
</coordinates>
</Point>
</Placemark>
<Placemark>
<name>
Fri Dec 23 10:21:56 2016 S=0.85 Km/hr
</name>
<styleUrl>
#styleMap_TLP_Normal
</styleUrl>
<Point>
<coordinates>
-64.9565964,-10.8566427,162.53
</coordinates>
</Point>
</Placemark>
<Placemark>
<name>
Fri Dec 23 10:22:06 2016 S=0.15 Km/hr
</name>
<styleUrl>
#styleMap_TLP_Normal
</styleUrl>
<Point>
<coordinates>
-64.9565964,-10.8566504,162.58
</coordinates>
</Point>
</Placemark>
<Placemark>
<name>
Fri Dec 23 10:22:16 2016 S=0.30 Km/hr
</name>
<styleUrl>
#styleMap_TLP_Normal
</styleUrl>
<Point>
<coordinates>
-64.9565964,-10.8566561,162.66
</coordinates>
</Point>
</Placemark>
<Placemark>
<name>
Fri Dec 23 10:22:26 2016 S=0.41 Km/hr
</name>
<styleUrl>
#styleMap_TLP_Normal
</styleUrl>
<Point>
<coordinates>
-64.9566040,-10.8566637,162.69
</coordinates>
</Point>
</Placemark>
<Placemark>
<name>
Fri Dec 23 10:22:36 2016 S=0.63 Km/hr
</name>
<styleUrl>
#styleMap_TLP_Normal
</styleUrl>
<Point>
<coordinates>
-64.9566040,-10.8566647,162.74
</coordinates>
</Point>
</Placemark>
<Placemark>
<name>
Fri Dec 23 10:22:46 2016 S=0.99 Km/hr
</name>
<styleUrl>
#styleMap_TLP_Normal
</styleUrl>
<Point>
<coordinates>
-64.9566040,-10.8566628,162.77
</coordinates>
</Point>
</Placemark>
<Placemark>
<name>
Fri Dec 23 10:22:56 2016 S=0.38 Km/hr
</name>
<styleUrl>
#styleMap_TLP_Normal
</styleUrl>
<Point>
<coordinates>
-64.9565582,-10.8565855,162.21
</coordinates>
</Point>
</Placemark>
<Placemark>
<name>
Fri Dec 23 10:23:06 2016 S=0.37 Km/hr
</name>
<styleUrl>
#styleMap_TLP_Normal
</styleUrl>
<Point>
<coordinates>
-64.9565659,-10.8565807,161.91
</coordinates>
</Point>
</Placemark>
<Placemark>
<name>
Fri Dec 23 10:23:16 2016 S=0.66 Km/hr
</name>
<styleUrl>
#styleMap_TLP_Normal
</styleUrl>
<Point>
<coordinates>
-64.9565735,-10.8565903,161.64
</coordinates>
</Point>
</Placemark>
<Placemark>
<name>
Fri Dec 23 10:23:26 2016 S=0.60 Km/hr
</name>
<styleUrl>
#styleMap_TLP_Normal
</styleUrl>
<Point>
<coordinates>
-64.9566116,-10.8565865,161.47
</coordinates>
</Point>
</Placemark>
<Placemark>
<name>
Fri Dec 23 10:23:36 2016 S=2.10 Km/hr
</name>
<styleUrl>
#styleMap_TLP_Normal
</styleUrl>
<Point>
<coordinates>
-64.9566193,-10.8565931,161.78
</coordinates>
</Point>
</Placemark>
<Placemark>
<name>
Fri Dec 23 10:23:46 2016 S=0.37 Km/hr
</name>
<styleUrl>
#styleMap_TLP_Normal
</styleUrl>
<Point>
<coordinates>
-64.9566269,-10.8565950,162.02
</coordinates>
</Point>
</Placemark>
<Placemark>
<name>
Fri Dec 23 10:23:56 2016 S=1.17 Km/hr
</name>
<styleUrl>
#styleMap_TLP_Normal
</styleUrl>
<Point>
<coordinates>
-64.9566116,-10.8566036,162.03
</coordinates>
</Point>
</Placemark>
<Placemark>
<name>
Fri Dec 23 10:24:06 2016 S=0.14 Km/hr
</name>
<styleUrl>
#styleMap_TLP_Normal
</styleUrl>
<Point>
<coordinates>
-64.9565887,-10.8565998,162.91
</coordinates>
</Point>
</Placemark>
<Placemark>
<name>
Fri Dec 23 10:24:16 2016 S=0.79 Km/hr
</name>
<styleUrl>
#styleMap_TLP_Normal
</styleUrl>
<Point>
<coordinates>
-64.9565964,-10.8565912,163.05
</coordinates>
</Point>
</Placemark>
<Placemark>
<name>
Fri Dec 23 10:24:26 2016 S=0.88 Km/hr
</name>
<styleUrl>
#styleMap_TLP_Normal
</styleUrl>
<Point>
<coordinates>
-64.9566422,-10.8565435,163.91
</coordinates>
</Point>
</Placemark>
<Placemark>
<name>
Fri Dec 23 10:24:36 2016 S=0.51 Km/hr
</name>
<styleUrl>
#styleMap_TLP_Normal
</styleUrl>
<Point>
<coordinates>
-64.9566345,-10.8565331,164.03
</coordinates>
</Point>
</Placemark>
<Placemark>
<name>
Fri Dec 23 10:24:46 2016 S=1.61 Km/hr
</name>
<styleUrl>
#styleMap_TLP_Normal
</styleUrl>
<Point>
<coordinates>
-64.9565811,-10.8565073,164.20
</coordinates>
</Point>
</Placemark>
<Placemark>
<name>
Fri Dec 23 10:24:56 2016 S=1.88 Km/hr
</name>
<styleUrl>
#styleMap_TLP_Normal
</styleUrl>
<Point>
<coordinates>
-64.9565506,-10.8564968,164.78
</coordinates>
</Point>
</Placemark>
<Placemark>
<name>
Fri Dec 23 10:25:06 2016 S=1.62 Km/hr
</name>
<styleUrl>
#styleMap_TLP_Normal
</styleUrl>
<Point>
<coordinates>
-64.9565430,-10.8565216,165.70
</coordinates>
</Point>
</Placemark>
<Placemark>
<name>
Fri Dec 23 10:25:16 2016 S=0.37 Km/hr
</name>
<styleUrl>
#styleMap_TLP_Normal
</styleUrl>
<Point>
<coordinates>
-64.9565201,-10.8565350,166.39
</coordinates>
</Point>
</Placemark>
<Placemark>
<name>
Fri Dec 23 10:25:26 2016 S=0.56 Km/hr
</name>
<styleUrl>
#styleMap_TLP_Normal
</styleUrl>
<Point>
<coordinates>
-64.9565201,-10.8565359,166.46
</coordinates>
</Point>
</Placemark>
<Placemark>
<name>
Fri Dec 23 10:25:36 2016 S=1.19 Km/hr
</name>
<styleUrl>
#styleMap_TLP_Normal
</styleUrl>
<Point>
<coordinates>
-64.9565582,-10.8565865,166.49
</coordinates>
</Point>
</Placemark>
<Placemark>
<name>
Fri Dec 23 10:25:46 2016 S=0.48 Km/hr
</name>
<styleUrl>
#styleMap_TLP_Normal
</styleUrl>
<Point>
<coordinates>
-64.9565887,-10.8566408,166.81
</coordinates>
</Point>
</Placemark>
<Placemark>
<name>
Fri Dec 23 10:25:56 2016 S=0.06 Km/hr
</name>
<styleUrl>
#styleMap_TLP_Normal
</styleUrl>
<Point>
<coordinates>
-64.9566193,-10.8566332,167.03
</coordinates>
</Point>
</Placemark>
<Placemark>
<name>
Fri Dec 23 10:26:06 2016 S=0.19 Km/hr
</name>
<styleUrl>
#styleMap_TLP_Normal
</styleUrl>
<Point>
<coordinates>
-64.9566193,-10.8566303,166.99
</coordinates>
</Point>
</Placemark>
<Placemark>
<name>
Fri Dec 23 10:26:16 2016 S=0.49 Km/hr
</name>
<styleUrl>
#styleMap_TLP_Normal
</styleUrl>
<Point>
<coordinates>
-64.9566040,-10.8566227,166.98
</coordinates>
</Point>
</Placemark>
<Placemark>
<name>
Fri Dec 23 10:26:26 2016 S=0.05 Km/hr
</name>
<styleUrl>
#styleMap_TLP_Normal
</styleUrl>
<Point>
<coordinates>
-64.9565964,-10.8566151,167.05
</coordinates>
</Point>
</Placemark>
<Placemark>
<name>
Fri Dec 23 10:26:36 2016 S=1.24 Km/hr
</name>
<styleUrl>
#styleMap_TLP_Normal
</styleUrl>
<Point>
<coordinates>
-64.9565887,-10.8566198,167.07
</coordinates>
</Point>
</Placemark>
<Placemark>
<name>
Fri Dec 23 10:26:46 2016 S=0.36 Km/hr
</name>
<styleUrl>
#styleMap_TLP_Normal
</styleUrl>
<Point>
<coordinates>
-64.9565887,-10.8566341,167.63
</coordinates>
</Point>
</Placemark>
<Placemark>
<name>
Fri Dec 23 10:26:56 2016 S=0.91 Km/hr
</name>
<styleUrl>
#styleMap_TLP_Normal
</styleUrl>
<Point>
<coordinates>
-64.9565887,-10.8566189,168.22
</coordinates>
</Point>
</Placemark>
<Placemark>
<name>
Fri Dec 23 10:27:06 2016 S=0.27 Km/hr
</name>
<styleUrl>
#styleMap_TLP_Normal
</styleUrl>
<Point>
<coordinates>
-64.9565964,-10.8566208,168.26
</coordinates>
</Point>
</Placemark>
<Placemark>
<name>
Fri Dec 23 10:27:16 2016 S=0.83 Km/hr
</name>
<styleUrl>
#styleMap_TLP_Normal
</styleUrl>
<Point>
<coordinates>
-64.9565964,-10.8566246,168.25
</coordinates>
</Point>
</Placemark>
<Placemark>
<name>
Fri Dec 23 10:27:26 2016 S=0.36 Km/hr
</name>
<styleUrl>
#styleMap_TLP_Normal
</styleUrl>
<Point>
<coordinates>
-64.9566116,-10.8566103,168.24
</coordinates>
</Point>
</Placemark>
<Placemark>
<name>
Fri Dec 23 10:27:36 2016 S=0.23 Km/hr
</name>
<styleUrl>
#styleMap_TLP_Normal
</styleUrl>
<Point>
<coordinates>
-64.9566193,-10.8566141,168.25
</coordinates>
</Point>
</Placemark>
<Placemark>
<name>
Fri Dec 23 10:27:46 2016 S=0.06 Km/hr
</name>
<styleUrl>
#styleMap_TLP_Normal
</styleUrl>
<Point>
<coordinates>
-64.9566193,-10.8566103,168.28
</coordinates>
</Point>
</Placemark>
<Placemark>
<name>
Fri Dec 23 10:27:56 2016 S=0.09 Km/hr
</name>
<styleUrl>
#styleMap_TLP_Normal
</styleUrl>
<Point>
<coordinates>
-64.9566269,-10.8566084,168.33
</coordinates>
</Point>
</Placemark>
<Placemark>
<name>
Fri Dec 23 10:28:06 2016 S=0.26 Km/hr
</name>
<styleUrl>
#styleMap_TLP_Normal
</styleUrl>
<Point>
<coordinates>
-64.9566269,-10.8566065,168.34
</coordinates>
</Point>
</Placemark>
<Placemark>
<name>
Fri Dec 23 10:28:16 2016 S=0.30 Km/hr
</name>
<styleUrl>
#styleMap_TLP_Normal
</styleUrl>
<Point>
<coordinates>
-64.9566345,-10.8566046,168.34
</coordinates>
</Point>
</Placemark>
<Placemark>
<name>
Fri Dec 23 10:28:26 2016 S=0.14 Km/hr
</name>
<styleUrl>
#styleMap_TLP_Normal
</styleUrl>
<Point>
<coordinates>
-64.9566422,-10.8566008,168.37
</coordinates>
</Point>
</Placemark>
<Placemark>
<name>
Fri Dec 23 10:28:36 2016 S=0.69 Km/hr
</name>
<styleUrl>
#styleMap_TLP_Normal
</styleUrl>
<Point>
<coordinates>
-64.9566422,-10.8566103,168.41
</coordinates>
</Point>
</Placemark>
<Placemark>
<name>
Fri Dec 23 10:28:46 2016 S=0.90 Km/hr
</name>
<styleUrl>
#styleMap_TLP_Normal
</styleUrl>
<Point>
<coordinates>
-64.9566040,-10.8566761,168.26
</coordinates>
</Point>
</Placemark>
<Placemark>
<name>
Fri Dec 23 10:28:56 2016 S=0.69 Km/hr
</name>
<styleUrl>
#styleMap_TLP_Normal
</styleUrl>
<Point>
<coordinates>
-64.9565964,-10.8566971,168.20
</coordinates>
</Point>
</Placemark>
<Placemark>
<name>
Fri Dec 23 10:29:06 2016 S=1.11 Km/hr
</name>
<styleUrl>
#styleMap_TLP_Normal
</styleUrl>
<Point>
<coordinates>
-64.9566116,-10.8567228,167.98
</coordinates>
</Point>
</Placemark>
<Placemark>
<name>
Fri Dec 23 10:29:16 2016 S=0.49 Km/hr
</name>
<styleUrl>
#styleMap_TLP_Normal
</styleUrl>
<Point>
<coordinates>
-64.9566269,-10.8567343,167.09
</coordinates>
</Point>
</Placemark>
<Placemark>
<name>
Fri Dec 23 10:29:26 2016 S=0.59 Km/hr
</name>
<styleUrl>
#styleMap_TLP_Normal
</styleUrl>
<Point>
<coordinates>
-64.9566345,-10.8567295,166.92
</coordinates>
</Point>
</Placemark>
<Placemark>
<name>
Fri Dec 23 10:29:36 2016 S=1.01 Km/hr
</name>
<styleUrl>
#styleMap_TLP_Normal
</styleUrl>
<Point>
<coordinates>
-64.9566422,-10.8567152,166.79
</coordinates>
</Point>
</Placemark>
<Placemark>
<name>
Fri Dec 23 10:29:46 2016 S=0.34 Km/hr
</name>
<styleUrl>
#styleMap_TLP_Normal
</styleUrl>
<Point>
<coordinates>
-64.9566498,-10.8567104,166.72
</coordinates>
</Point>
</Placemark>
<Placemark>
<name>
Fri Dec 23 10:29:56 2016 S=0.32 Km/hr
</name>
<styleUrl>
#styleMap_TLP_Normal
</styleUrl>
<Point>
<coordinates>
-64.9566422,-10.8567057,166.62
</coordinates>
</Point>
</Placemark>
<Placemark>
<name>
Fri Dec 23 10:30:06 2016 S=0.13 Km/hr
</name>
<styleUrl>
#styleMap_TLP_Normal
</styleUrl>
<Point>
<coordinates>
-64.9566422,-10.8566999,166.58
</coordinates>
</Point>
</Placemark>
<Placemark>
<name>
Fri Dec 23 10:30:16 2016 S=0.31 Km/hr
</name>
<styleUrl>
#styleMap_TLP_Normal
</styleUrl>
<Point>
<coordinates>
-64.9566498,-10.8566999,166.58
</coordinates>
</Point>
</Placemark>
<Placemark>
<name>
Fri Dec 23 10:30:26 2016 S=0.64 Km/hr
</name>
<styleUrl>
#styleMap_TLP_Normal
</styleUrl>
<Point>
<coordinates>
-64.9566574,-10.8566618,166.61
</coordinates>
</Point>
</Placemark>
<Placemark>
<name>
Fri Dec 23 10:30:36 2016 S=0.84 Km/hr
</name>
<styleUrl>
#styleMap_TLP_Normal
</styleUrl>
<Point>
<coordinates>
-64.9566574,-10.8566513,166.61
</coordinates>
</Point>
</Placemark>
<Placemark>
<name>
Fri Dec 23 10:30:46 2016 S=0.38 Km/hr
</name>
<styleUrl>
#styleMap_TLP_Normal
</styleUrl>
<Point>
<coordinates>
-64.9566650,-10.8566351,166.62
</coordinates>
</Point>
</Placemark>
<Placemark>
<name>
Fri Dec 23 10:30:56 2016 S=0.19 Km/hr
</name>
<styleUrl>
#styleMap_TLP_Normal
</styleUrl>
<Point>
<coordinates>
-64.9566650,-10.8566189,166.55
</coordinates>
</Point>
</Placemark>
<Placemark>
<name>
Fri Dec 23 10:31:06 2016 S=0.06 Km/hr
</name>
<styleUrl>
#styleMap_TLP_Normal
</styleUrl>
<Point>
<coordinates>
-64.9566574,-10.8566065,166.38
</coordinates>
</Point>
</Placemark>
<Placemark>
<name>
Fri Dec 23 10:31:16 2016 S=0.51 Km/hr
</name>
<styleUrl>
#styleMap_TLP_Normal
</styleUrl>
<Point>
<coordinates>
-64.9566574,-10.8566065,166.29
</coordinates>
</Point>
</Placemark>
<Placemark>
<name>
Fri Dec 23 10:31:26 2016 S=0.71 Km/hr
</name>
<styleUrl>
#styleMap_TLP_Normal
</styleUrl>
<Point>
<coordinates>
-64.9566727,-10.8565989,166.28
</coordinates>
</Point>
</Placemark>
<Placemark>
<name>
Fri Dec 23 10:31:36 2016 S=0.88 Km/hr
</name>
<styleUrl>
#styleMap_TLP_Normal
</styleUrl>
<Point>
<coordinates>
-64.9566803,-10.8565989,166.19
</coordinates>
</Point>
</Placemark>
<Placemark>
<name>
Fri Dec 23 10:31:46 2016 S=0.98 Km/hr
</name>
<styleUrl>
#styleMap_TLP_Normal
</styleUrl>
<Point>
<coordinates>
-64.9566956,-10.8566008,166.03
</coordinates>
</Point>
</Placemark>
<Placemark>
<name>
Fri Dec 23 10:31:56 2016 S=1.01 Km/hr
</name>
<styleUrl>
#styleMap_TLP_Normal
</styleUrl>
<Point>
<coordinates>
-64.9567184,-10.8566113,165.90
</coordinates>
</Point>
</Placemark>
<Placemark>
<name>
Fri Dec 23 10:32:06 2016 S=1.47 Km/hr
</name>
<styleUrl>
#styleMap_TLP_Normal
</styleUrl>
<Point>
<coordinates>
-64.9568024,-10.8566580,161.73
</coordinates>
</Point>
</Placemark>
<Placemark>
<name>
Fri Dec 23 10:32:16 2016 S=0.47 Km/hr
</name>
<styleUrl>
#styleMap_TLP_Normal
</styleUrl>
<Point>
<coordinates>
-64.9568481,-10.8566647,160.55
</coordinates>
</Point>
</Placemark>
<Placemark>
<name>
Fri Dec 23 10:32:26 2016 S=0.91 Km/hr
</name>
<styleUrl>
#styleMap_TLP_Normal
</styleUrl>
<Point>
<coordinates>
-64.9568329,-10.8566608,160.46
</coordinates>
</Point>
</Placemark>
<Placemark>
<name>
Fri Dec 23 10:32:36 2016 S=0.39 Km/hr
</name>
<styleUrl>
#styleMap_TLP_Normal
</styleUrl>
<Point>
<coordinates>
-64.9567490,-10.8566351,159.87
</coordinates>
</Point>
</Placemark>
<Placemark>
<name>
Fri Dec 23 10:32:46 2016 S=0.27 Km/hr
</name>
<styleUrl>
#styleMap_TLP_Normal
</styleUrl>
<Point>
<coordinates>
-64.9567490,-10.8566265,159.89
</coordinates>
</Point>
</Placemark>
<Placemark>
<name>
Fri Dec 23 10:32:56 2016 S=0.50 Km/hr
</name>
<styleUrl>
#styleMap_TLP_Normal
</styleUrl>
<Point>
<coordinates>
-64.9567413,-10.8566227,159.89
</coordinates>
</Point>
</Placemark>
<Placemark>
<name>
Fri Dec 23 10:33:06 2016 S=0.10 Km/hr
</name>
<styleUrl>
#styleMap_TLP_Normal
</styleUrl>
<Point>
<coordinates>
-64.9567337,-10.8566227,159.88
</coordinates>
</Point>
</Placemark>
<Placemark>
<name>
Fri Dec 23 10:33:16 2016 S=0.03 Km/hr
</name>
<styleUrl>
#styleMap_TLP_Normal
</styleUrl>
<Point>
<coordinates>
-64.9567337,-10.8566246,159.88
</coordinates>
</Point>
</Placemark>
<Placemark>
<name>
Fri Dec 23 10:33:26 2016 S=1.41 Km/hr
</name>
<styleUrl>
#styleMap_TLP_Normal
</styleUrl>
<Point>
<coordinates>
-64.9567184,-10.8566179,159.87
</coordinates>
</Point>
</Placemark>
<Placemark>
<name>
Fri Dec 23 10:33:36 2016 S=0.93 Km/hr
</name>
<styleUrl>
#styleMap_TLP_Normal
</styleUrl>
<Point>
<coordinates>
-64.9566116,-10.8566275,159.23
</coordinates>
</Point>
</Placemark>
<Placemark>
<name>
Fri Dec 23 10:33:46 2016 S=0.61 Km/hr
</name>
<styleUrl>
#styleMap_TLP_Normal
</styleUrl>
<Point>
<coordinates>
-64.9565735,-10.8566151,158.70
</coordinates>
</Point>
</Placemark>
<Placemark>
<name>
Fri Dec 23 10:33:56 2016 S=1.25 Km/hr
</name>
<styleUrl>
#styleMap_TLP_Normal
</styleUrl>
<Point>
<coordinates>
-64.9565659,-10.8566093,158.73
</coordinates>
</Point>
</Placemark>
<Placemark>
<name>
Fri Dec 23 10:34:06 2016 S=2.22 Km/hr
</name>
<styleUrl>
#styleMap_TLP_Normal
</styleUrl>
<Point>
<coordinates>
-64.9565353,-10.8565407,158.83
</coordinates>
</Point>
</Placemark>
<Placemark>
<name>
Fri Dec 23 10:34:16 2016 S=0.71 Km/hr
</name>
<styleUrl>
#styleMap_TLP_Normal
</styleUrl>
<Point>
<coordinates>
-64.9564743,-10.8565283,158.10
</coordinates>
</Point>
</Placemark>
<Placemark>
<name>
Fri Dec 23 10:34:26 2016 S=1.44 Km/hr
</name>
<styleUrl>
#styleMap_TLP_Normal
</styleUrl>
<Point>
<coordinates>
-64.9563904,-10.8564396,157.39
</coordinates>
</Point>
</Placemark>
<Placemark>
<name>
Fri Dec 23 10:34:36 2016 S=0.98 Km/hr
</name>
<styleUrl>
#styleMap_TLP_Normal
</styleUrl>
<Point>
<coordinates>
-64.9563828,-10.8564196,157.55
</coordinates>
</Point>
</Placemark>
<Placemark>
<name>
Fri Dec 23 10:34:46 2016 S=2.18 Km/hr
</name>
<styleUrl>
#styleMap_TLP_Normal
</styleUrl>
<Point>
<coordinates>
-64.9563446,-10.8563080,157.99
</coordinates>
</Point>
</Placemark>
<Placemark>
<name>
Fri Dec 23 10:34:56 2016 S=0.79 Km/hr
</name>
<styleUrl>
#styleMap_TLP_Normal
</styleUrl>
<Point>
<coordinates>
-64.9563675,-10.8562746,157.82
</coordinates>
</Point>
</Placemark>
<Placemark>
<name>
Fri Dec 23 10:35:06 2016 S=0.33 Km/hr
</name>
<styleUrl>
#styleMap_TLP_Normal
</styleUrl>
<Point>
<coordinates>
-64.9563980,-10.8562784,157.64
</coordinates>
</Point>
</Placemark>
<Placemark>
<name>
Fri Dec 23 10:35:16 2016 S=0.29 Km/hr
</name>
<styleUrl>
#styleMap_TLP_Normal
</styleUrl>
<Point>
<coordinates>
-64.9563675,-10.8562613,157.34
</coordinates>
</Point>
</Placemark>
<Placemark>
<name>
Fri Dec 23 10:35:26 2016 S=0.08 Km/hr
</name>
<styleUrl>
#styleMap_TLP_Normal
</styleUrl>
<Point>
<coordinates>
-64.9563599,-10.8562632,157.32
</coordinates>
</Point>
</Placemark>
<Placemark>
<name>
Fri Dec 23 10:35:36 2016 S=1.27 Km/hr
</name>
<styleUrl>
#styleMap_TLP_Normal
</styleUrl>
<Point>
<coordinates>
-64.9564285,-10.8561888,157.58
</coordinates>
</Point>
</Placemark>
<Placemark>
<name>
Fri Dec 23 10:35:46 2016 S=0.96 Km/hr
</name>
<styleUrl>
#styleMap_TLP_Normal
</styleUrl>
<Point>
<coordinates>
-64.9564362,-10.8561754,157.68
</coordinates>
</Point>
</Placemark>
<Placemark>
<name>
Fri Dec 23 10:35:56 2016 S=1.30 Km/hr
</name>
<styleUrl>
#styleMap_TLP_Normal
</styleUrl>
<Point>
<coordinates>
-64.9564209,-10.8561058,157.77
</coordinates>
</Point>
</Placemark>
<Placemark>
<name>
Fri Dec 23 10:36:06 2016 S=1.19 Km/hr
</name>
<styleUrl>
#styleMap_TLP_Normal
</styleUrl>
<Point>
<coordinates>
-64.9563828,-10.8560648,157.84
</coordinates>
</Point>
</Placemark>
<Placemark>
<name>
Fri Dec 23 10:36:16 2016 S=1.95 Km/hr
</name>
<styleUrl>
#styleMap_TLP_Normal
</styleUrl>
<Point>
<coordinates>
-64.9562302,-10.8559866,158.17
</coordinates>
</Point>
</Placemark>
<Placemark>
<name>
Fri Dec 23 10:36:26 2016 S=1.55 Km/hr
</name>
<styleUrl>
#styleMap_TLP_Normal
</styleUrl>
<Point>
<coordinates>
-64.9561844,-10.8559370,158.08
</coordinates>
</Point>
</Placemark>
<Placemark>
<name>
Fri Dec 23 10:36:36 2016 S=1.13 Km/hr
</name>
<styleUrl>
#styleMap_TLP_Normal
</styleUrl>
<Point>
<coordinates>
-64.9561234,-10.8558674,158.19
</coordinates>
</Point>
</Placemark>
<Placemark>
<name>
Fri Dec 23 10:36:46 2016 S=1.54 Km/hr
</name>
<styleUrl>
#styleMap_TLP_Normal
</styleUrl>
<Point>
<coordinates>
-64.9561462,-10.8558216,158.52
</coordinates>
</Point>
</Placemark>
<Placemark>
<name>
Fri Dec 23 10:36:56 2016 S=1.14 Km/hr
</name>
<styleUrl>
#styleMap_TLP_Normal
</styleUrl>
<Point>
<coordinates>
-64.9561081,-10.8558102,158.47
</coordinates>
</Point>
</Placemark>
<Placemark>
<name>
Fri Dec 23 10:37:06 2016 S=1.14 Km/hr
</name>
<styleUrl>
#styleMap_TLP_Normal
</styleUrl>
<Point>
<coordinates>
-64.9560928,-10.8557901,158.64
</coordinates>
</Point>
</Placemark>
<Placemark>
<name>
Fri Dec 23 10:37:16 2016 S=1.47 Km/hr
</name>
<styleUrl>
#styleMap_TLP_Normal
</styleUrl>
<Point>
<coordinates>
-64.9560699,-10.8556509,159.26
</coordinates>
</Point>
</Placemark>
<Placemark>
<name>
Fri Dec 23 10:37:26 2016 S=1.10 Km/hr
</name>
<styleUrl>
#styleMap_TLP_Normal
</styleUrl>
<Point>
<coordinates>
-64.9560852,-10.8556271,159.35
</coordinates>
</Point>
</Placemark>
<Placemark>
<name>
Fri Dec 23 10:37:36 2016 S=0.93 Km/hr
</name>
<styleUrl>
#styleMap_TLP_Normal
</styleUrl>
<Point>
<coordinates>
-64.9560852,-10.8555965,159.43
</coordinates>
</Point>
</Placemark>
<Placemark>
<name>
Fri Dec 23 10:37:46 2016 S=2.06 Km/hr
</name>
<styleUrl>
#styleMap_TLP_Normal
</styleUrl>
<Point>
<coordinates>
-64.9561005,-10.8554802,159.47
</coordinates>
</Point>
</Placemark>
<Placemark>
<name>
Fri Dec 23 10:37:56 2016 S=1.31 Km/hr
</name>
<styleUrl>
#styleMap_TLP_Normal
</styleUrl>
<Point>
<coordinates>
-64.9560623,-10.8554945,159.43
</coordinates>
</Point>
</Placemark>
<Placemark>
<name>
Fri Dec 23 10:38:06 2016 S=1.77 Km/hr
</name>
<styleUrl>
#styleMap_TLP_Normal
</styleUrl>
<Point>
<coordinates>
-64.9558868,-10.8554630,159.44
</coordinates>
</Point>
</Placemark>
<Placemark>
<name>
Fri Dec 23 10:38:16 2016 S=1.48 Km/hr
</name>
<styleUrl>
#styleMap_TLP_Normal
</styleUrl>
<Point>
<coordinates>
-64.9558411,-10.8554897,159.86
</coordinates>
</Point>
</Placemark>
<Placemark>
<name>
Fri Dec 23 10:38:26 2016 S=0.93 Km/hr
</name>
<styleUrl>
#styleMap_TLP_Normal
</styleUrl>
<Point>
<coordinates>
-64.9558105,-10.8554859,160.29
</coordinates>
</Point>
</Placemark>
<Placemark>
<name>
Fri Dec 23 10:38:36 2016 S=1.03 Km/hr
</name>
<styleUrl>
#styleMap_TLP_Normal
</styleUrl>
<Point>
<coordinates>
-64.9557877,-10.8554840,160.45
</coordinates>
</Point>
</Placemark>
<Placemark>
<name>
Fri Dec 23 10:38:46 2016 S=0.99 Km/hr
</name>
<styleUrl>
#styleMap_TLP_Normal
</styleUrl>
<Point>
<coordinates>
-64.9557724,-10.8554668,160.53
</coordinates>
</Point>
</Placemark>
<Placemark>
<name>
Fri Dec 23 10:38:56 2016 S=2.01 Km/hr
</name>
<styleUrl>
#styleMap_TLP_Normal
</styleUrl>
<Point>
<coordinates>
-64.9557571,-10.8553638,160.75
</coordinates>
</Point>
</Placemark>
<Placemark>
<name>
Fri Dec 23 10:39:06 2016 S=0.78 Km/hr
</name>
<styleUrl>
#styleMap_TLP_Normal
</styleUrl>
<Point>
<coordinates>
-64.9557419,-10.8553858,160.82
</coordinates>
</Point>
</Placemark>
<Placemark>
<name>
Fri Dec 23 10:39:16 2016 S=1.66 Km/hr
</name>
<styleUrl>
#styleMap_TLP_Normal
</styleUrl>
<Point>
<coordinates>
-64.9556808,-10.8554192,161.02
</coordinates>
</Point>
</Placemark>
<Placemark>
<name>
Fri Dec 23 10:39:26 2016 S=1.24 Km/hr
</name>
<styleUrl>
#styleMap_TLP_Normal
</styleUrl>
<Point>
<coordinates>
-64.9557114,-10.8554850,160.05
</coordinates>
</Point>
</Placemark>
<Placemark>
<name>
Fri Dec 23 10:39:36 2016 S=1.35 Km/hr
</name>
<styleUrl>
#styleMap_TLP_Normal
</styleUrl>
<Point>
<coordinates>
-64.9556961,-10.8555260,159.98
</coordinates>
</Point>
</Placemark>
<Placemark>
<name>
Fri Dec 23 10:39:46 2016 S=0.96 Km/hr
</name>
<styleUrl>
#styleMap_TLP_Normal
</styleUrl>
<Point>
<coordinates>
-64.9557495,-10.8555231,159.91
</coordinates>
</Point>
</Placemark>
<Placemark>
<name>
Fri Dec 23 10:39:56 2016 S=1.89 Km/hr
</name>
<styleUrl>
#styleMap_TLP_Normal
</styleUrl>
<Point>
<coordinates>
-64.9558105,-10.8555088,160.05
</coordinates>
</Point>
</Placemark>
<Placemark>
<name>
Fri Dec 23 10:40:06 2016 S=1.35 Km/hr
</name>
<styleUrl>
#styleMap_TLP_Normal
</styleUrl>
<Point>
<coordinates>
-64.9558563,-10.8555002,160.27
</coordinates>
</Point>
</Placemark>
<Placemark>
<name>
Fri Dec 23 10:40:16 2016 S=1.42 Km/hr
</name>
<styleUrl>
#styleMap_TLP_Normal
</styleUrl>
<Point>
<coordinates>
-64.9559097,-10.8555021,160.26
</coordinates>
</Point>
</Placemark>
<Placemark>
<name>
Fri Dec 23 10:40:26 2016 S=0.53 Km/hr
</name>
<styleUrl>
#styleMap_TLP_Normal
</styleUrl>
<Point>
<coordinates>
-64.9559021,-10.8555202,159.63
</coordinates>
</Point>
</Placemark>
<Placemark>
<name>
Fri Dec 23 10:40:36 2016 S=0.86 Km/hr
</name>
<styleUrl>
#styleMap_TLP_Normal
</styleUrl>
<Point>
<coordinates>
-64.9558945,-10.8555384,159.70
</coordinates>
</Point>
</Placemark>
<Placemark>
<name>
Fri Dec 23 10:40:46 2016 S=1.79 Km/hr
</name>
<styleUrl>
#styleMap_TLP_Normal
</styleUrl>
<Point>
<coordinates>
-64.9557953,-10.8555889,159.56
</coordinates>
</Point>
</Placemark>
<Placemark>
<name>
Fri Dec 23 10:40:56 2016 S=1.52 Km/hr
</name>
<styleUrl>
#styleMap_TLP_Normal
</styleUrl>
<Point>
<coordinates>
-64.9557724,-10.8556709,159.25
</coordinates>
</Point>
</Placemark>
<Placemark>
<name>
Fri Dec 23 10:41:06 2016 S=0.17 Km/hr
</name>
<styleUrl>
#styleMap_TLP_Normal
</styleUrl>
<Point>
<coordinates>
-64.9557877,-10.8556776,160.53
</coordinates>
</Point>
</Placemark>
<Placemark>
<name>
Fri Dec 23 10:41:16 2016 S=0.07 Km/hr
</name>
<styleUrl>
#styleMap_TLP_Normal
</styleUrl>
<Point>
<coordinates>
-64.9557877,-10.8556633,160.62
</coordinates>
</Point>
</Placemark>
<Placemark>
<name>
Fri Dec 23 10:41:26 2016 S=0.67 Km/hr
</name>
<styleUrl>
#styleMap_TLP_Normal
</styleUrl>
<Point>
<coordinates>
-64.9557877,-10.8556595,160.69
</coordinates>
</Point>
</Placemark>
<Placemark>
<name>
Fri Dec 23 10:41:36 2016 S=0.62 Km/hr
</name>
<styleUrl>
#styleMap_TLP_Normal
</styleUrl>
<Point>
<coordinates>
-64.9558029,-10.8556480,160.76
</coordinates>
</Point>
</Placemark>
<Placemark>
<name>
Fri Dec 23 10:41:46 2016 S=1.01 Km/hr
</name>
<styleUrl>
#styleMap_TLP_Normal
</styleUrl>
<Point>
<coordinates>
-64.9558258,-10.8556023,161.13
</coordinates>
</Point>
</Placemark>
<Placemark>
<name>
Fri Dec 23 10:41:56 2016 S=0.87 Km/hr
</name>
<styleUrl>
#styleMap_TLP_Normal
</styleUrl>
<Point>
<coordinates>
-64.9558487,-10.8556166,161.36
</coordinates>
</Point>
</Placemark>
<Placemark>
<name>
Fri Dec 23 10:42:06 2016 S=2.87 Km/hr
</name>
<styleUrl>
#styleMap_TLP_Normal
</styleUrl>
<Point>
<coordinates>
-64.9559250,-10.8555269,161.47
</coordinates>
</Point>
</Placemark>
<Placemark>
<name>
Fri Dec 23 10:42:16 2016 S=2.47 Km/hr
</name>
<styleUrl>
#styleMap_TLP_Normal
</styleUrl>
<Point>
<coordinates>
-64.9560013,-10.8553839,161.57
</coordinates>
</Point>
</Placemark>
<Placemark>
<name>
Fri Dec 23 10:42:26 2016 S=0.51 Km/hr
</name>
<styleUrl>
#styleMap_TLP_Normal
</styleUrl>
<Point>
<coordinates>
-64.9559860,-10.8553534,161.77
</coordinates>
</Point>
</Placemark>
<Placemark>
<name>
Fri Dec 23 10:42:36 2016 S=2.09 Km/hr
</name>
<styleUrl>
#styleMap_TLP_Normal
</styleUrl>
<Point>
<coordinates>
-64.9560928,-10.8553963,161.94
</coordinates>
</Point>
</Placemark>
<Placemark>
<name>
Fri Dec 23 10:42:46 2016 S=2.48 Km/hr
</name>
<styleUrl>
#styleMap_TLP_Normal
</styleUrl>
<Point>
<coordinates>
-64.9562073,-10.8554258,162.14
</coordinates>
</Point>
</Placemark>
<Placemark>
<name>
Fri Dec 23 10:42:56 2016 S=2.59 Km/hr
</name>
<styleUrl>
#styleMap_TLP_Normal
</styleUrl>
<Point>
<coordinates>
-64.9563217,-10.8553667,162.31
</coordinates>
</Point>
</Placemark>
<Placemark>
<name>
Fri Dec 23 10:43:06 2016 S=2.55 Km/hr
</name>
<styleUrl>
#styleMap_TLP_Normal
</styleUrl>
<Point>
<coordinates>
-64.9563828,-10.8552895,162.50
</coordinates>
</Point>
</Placemark>
<Placemark>
<name>
Fri Dec 23 10:43:16 2016 S=1.88 Km/hr
</name>
<styleUrl>
#styleMap_TLP_Normal
</styleUrl>
<Point>
<coordinates>
-64.9564133,-10.8552551,162.58
</coordinates>
</Point>
</Placemark>
<Placemark>
<name>
Fri Dec 23 10:43:26 2016 S=0.62 Km/hr
</name>
<styleUrl>
#styleMap_TLP_Normal
</styleUrl>
<Point>
<coordinates>
-64.9564285,-10.8552694,162.52
</coordinates>
</Point>
</Placemark>
<Placemark>
<name>
Fri Dec 23 10:43:36 2016 S=0.93 Km/hr
</name>
<styleUrl>
#styleMap_TLP_Normal
</styleUrl>
<Point>
<coordinates>
-64.9564285,-10.8552809,162.68
</coordinates>
</Point>
</Placemark>
<Placemark>
<name>
Fri Dec 23 10:43:46 2016 S=1.10 Km/hr
</name>
<styleUrl>
#styleMap_TLP_Normal
</styleUrl>
<Point>
<coordinates>
-64.9564209,-10.8552866,162.86
</coordinates>
</Point>
</Placemark>
<Placemark>
<name>
Fri Dec 23 10:43:56 2016 S=1.58 Km/hr
</name>
<styleUrl>
#styleMap_TLP_Normal
</styleUrl>
<Point>
<coordinates>
-64.9563751,-10.8552313,163.29
</coordinates>
</Point>
</Placemark>
<Placemark>
<name>
Fri Dec 23 10:44:06 2016 S=3.57 Km/hr
</name>
<styleUrl>
#styleMap_TLP_Normal
</styleUrl>
<Point>
<coordinates>
-64.9563370,-10.8550968,163.11
</coordinates>
</Point>
</Placemark>
<Placemark>
<name>
Fri Dec 23 10:44:16 2016 S=3.06 Km/hr
</name>
<styleUrl>
#styleMap_TLP_Normal
</styleUrl>
<Point>
<coordinates>
-64.9563293,-10.8549709,163.51
</coordinates>
</Point>
</Placemark>
<Placemark>
<name>
Fri Dec 23 10:44:26 2016 S=1.15 Km/hr
</name>
<styleUrl>
#styleMap_TLP_Normal
</styleUrl>
<Point>
<coordinates>
-64.9563065,-10.8549051,164.05
</coordinates>
</Point>
</Placemark>
<Placemark>
<name>
Fri Dec 23 10:44:36 2016 S=0.81 Km/hr
</name>
<styleUrl>
#styleMap_TLP_Normal
</styleUrl>
<Point>
<coordinates>
-64.9563065,-10.8548775,164.41
</coordinates>
</Point>
</Placemark>
<Placemark>
<name>
Fri Dec 23 10:44:46 2016 S=1.02 Km/hr
</name>
<styleUrl>
#styleMap_TLP_Normal
</styleUrl>
<Point>
<coordinates>
-64.9563065,-10.8548651,164.81
</coordinates>
</Point>
</Placemark>
<Placemark>
<name>
Fri Dec 23 10:44:56 2016 S=1.07 Km/hr
</name>
<styleUrl>
#styleMap_TLP_Normal
</styleUrl>
<Point>
<coordinates>
-64.9563217,-10.8548269,165.24
</coordinates>
</Point>
</Placemark>
<Placemark>
<name>
Fri Dec 23 10:45:06 2016 S=0.96 Km/hr
</name>
<styleUrl>
#styleMap_TLP_Normal
</styleUrl>
<Point>
<coordinates>
-64.9563293,-10.8547277,165.36
</coordinates>
</Point>
</Placemark>
<Placemark>
<name>
Fri Dec 23 10:45:16 2016 S=0.61 Km/hr
</name>
<styleUrl>
#styleMap_TLP_Normal
</styleUrl>
<Point>
<coordinates>
-64.9563370,-10.8547144,165.47
</coordinates>
</Point>
</Placemark>
<Placemark>
<name>
Fri Dec 23 10:45:26 2016 S=1.46 Km/hr
</name>
<styleUrl>
#styleMap_TLP_Normal
</styleUrl>
<Point>
<coordinates>
-64.9562759,-10.8546906,165.78
</coordinates>
</Point>
</Placemark>
<Placemark>
<name>
Fri Dec 23 10:45:36 2016 S=1.97 Km/hr
</name>
<styleUrl>
#styleMap_TLP_Normal
</styleUrl>
<Point>
<coordinates>
-64.9561996,-10.8546495,165.52
</coordinates>
</Point>
</Placemark>
<Placemark>
<name>
Fri Dec 23 10:45:46 2016 S=0.76 Km/hr
</name>
<styleUrl>
#styleMap_TLP_Normal
</styleUrl>
<Point>
<coordinates>
-64.9562149,-10.8546381,167.61
</coordinates>
</Point>
</Placemark>
<Placemark>
<name>
Fri Dec 23 10:45:56 2016 S=1.05 Km/hr
</name>
<styleUrl>
#styleMap_TLP_Normal
</styleUrl>
<Point>
<coordinates>
-64.9562225,-10.8546152,168.43
</coordinates>
</Point>
</Placemark>
<Placemark>
<name>
Fri Dec 23 10:46:06 2016 S=0.24 Km/hr
</name>
<styleUrl>
#styleMap_TLP_Normal
</styleUrl>
<Point>
<coordinates>
-64.9562302,-10.8546076,169.06
</coordinates>
</Point>
</Placemark>
<Placemark>
<name>
Fri Dec 23 10:46:16 2016 S=1.00 Km/hr
</name>
<styleUrl>
#styleMap_TLP_Normal
</styleUrl>
<Point>
<coordinates>
-64.9563141,-10.8546553,167.01
</coordinates>
</Point>
</Placemark>
<Placemark>
<name>
Fri Dec 23 10:46:26 2016 S=1.02 Km/hr
</name>
<styleUrl>
#styleMap_TLP_Normal
</styleUrl>
<Point>
<coordinates>
-64.9563370,-10.8547096,166.89
</coordinates>
</Point>
</Placemark>
<Placemark>
<name>
Fri Dec 23 10:46:36 2016 S=1.32 Km/hr
</name>
<styleUrl>
#styleMap_TLP_Normal
</styleUrl>
<Point>
<coordinates>
-64.9562683,-10.8547735,164.39
</coordinates>
</Point>
</Placemark>
<Placemark>
<name>
Fri Dec 23 10:46:46 2016 S=0.81 Km/hr
</name>
<styleUrl>
#styleMap_TLP_Normal
</styleUrl>
<Point>
<coordinates>
-64.9562531,-10.8547382,164.34
</coordinates>
</Point>
</Placemark>
<Placemark>
<name>
Fri Dec 23 10:46:56 2016 S=0.93 Km/hr
</name>
<styleUrl>
#styleMap_TLP_Normal
</styleUrl>
<Point>
<coordinates>
-64.9562454,-10.8547182,164.38
</coordinates>
</Point>
</Placemark>
<Placemark>
<name>
Fri Dec 23 10:47:06 2016 S=2.22 Km/hr
</name>
<styleUrl>
#styleMap_TLP_Normal
</styleUrl>
<Point>
<coordinates>
-64.9562912,-10.8546066,164.02
</coordinates>
</Point>
</Placemark>
<Placemark>
<name>
Fri Dec 23 10:47:16 2016 S=2.58 Km/hr
</name>
<styleUrl>
#styleMap_TLP_Normal
</styleUrl>
<Point>
<coordinates>
-64.9563599,-10.8545408,163.74
</coordinates>
</Point>
</Placemark>
<Placemark>
<name>
Fri Dec 23 10:47:26 2016 S=0.96 Km/hr
</name>
<styleUrl>
#styleMap_TLP_Normal
</styleUrl>
<Point>
<coordinates>
-64.9563828,-10.8544989,163.70
</coordinates>
</Point>
</Placemark>
<Placemark>
<name>
Fri Dec 23 10:47:36 2016 S=0.91 Km/hr
</name>
<styleUrl>
#styleMap_TLP_Normal
</styleUrl>
<Point>
<coordinates>
-64.9564056,-10.8544884,163.79
</coordinates>
</Point>
</Placemark>
<Placemark>
<name>
Fri Dec 23 10:47:46 2016 S=1.02 Km/hr
</name>
<styleUrl>
#styleMap_TLP_Normal
</styleUrl>
<Point>
<coordinates>
-64.9564133,-10.8544674,163.97
</coordinates>
</Point>
</Placemark>
<Placemark>
<name>
Fri Dec 23 10:47:56 2016 S=1.72 Km/hr
</name>
<styleUrl>
#styleMap_TLP_Normal
</styleUrl>
<Point>
<coordinates>
-64.9564133,-10.8544073,164.06
</coordinates>
</Point>
</Placemark>
<Placemark>
<name>
Fri Dec 23 10:48:06 2016 S=3.48 Km/hr
</name>
<styleUrl>
#styleMap_TLP_Normal
</styleUrl>
<Point>
<coordinates>
-64.9564438,-10.8542356,164.34
</coordinates>
</Point>
</Placemark>
<Placemark>
<name>
Fri Dec 23 10:48:16 2016 S=2.20 Km/hr
</name>
<styleUrl>
#styleMap_TLP_Normal
</styleUrl>
<Point>
<coordinates>
-64.9564743,-10.8541441,164.25
</coordinates>
</Point>
</Placemark>
<Placemark>
<name>
Fri Dec 23 10:48:26 2016 S=2.51 Km/hr
</name>
<styleUrl>
#styleMap_TLP_Normal
</styleUrl>
<Point>
<coordinates>
-64.9565506,-10.8540773,164.11
</coordinates>
</Point>
</Placemark>
<Placemark>
<name>
Fri Dec 23 10:48:36 2016 S=1.62 Km/hr
</name>
<styleUrl>
#styleMap_TLP_Normal
</styleUrl>
<Point>
<coordinates>
-64.9565430,-10.8540277,164.16
</coordinates>
</Point>
</Placemark>
<Placemark>
<name>
Fri Dec 23 10:48:46 2016 S=1.53 Km/hr
</name>
<styleUrl>
#styleMap_TLP_Normal
</styleUrl>
<Point>
<coordinates>
-64.9565506,-10.8539419,164.56
</coordinates>
</Point>
</Placemark>
<Placemark>
<name>
Fri Dec 23 10:48:56 2016 S=0.60 Km/hr
</name>
<styleUrl>
#styleMap_TLP_Normal
</styleUrl>
<Point>
<coordinates>
-64.9565430,-10.8539047,164.79
</coordinates>
</Point>
</Placemark>
<Placemark>
<name>
Fri Dec 23 10:49:06 2016 S=0.62 Km/hr
</name>
<styleUrl>
#styleMap_TLP_Normal
</styleUrl>
<Point>
<coordinates>
-64.9565277,-10.8539000,164.96
</coordinates>
</Point>
</Placemark>
<Placemark>
<name>
Fri Dec 23 10:49:16 2016 S=1.13 Km/hr
</name>
<styleUrl>
#styleMap_TLP_Normal
</styleUrl>
<Point>
<coordinates>
-64.9565277,-10.8539286,165.05
</coordinates>
</Point>
</Placemark>
<Placemark>
<name>
Fri Dec 23 10:49:26 2016 S=0.40 Km/hr
</name>
<styleUrl>
#styleMap_TLP_Normal
</styleUrl>
<Point>
<coordinates>
-64.9565201,-10.8539410,164.76
</coordinates>
</Point>
</Placemark>
<Placemark>
<name>
Fri Dec 23 10:49:36 2016 S=1.77 Km/hr
</name>
<styleUrl>
#styleMap_TLP_Normal
</styleUrl>
<Point>
<coordinates>
-64.9565277,-10.8538532,164.04
</coordinates>
</Point>
</Placemark>
<Placemark>
<name>
Fri Dec 23 10:49:46 2016 S=0.54 Km/hr
</name>
<styleUrl>
#styleMap_TLP_Normal
</styleUrl>
<Point>
<coordinates>
-64.9565201,-10.8538485,163.81
</coordinates>
</Point>
</Placemark>
<Placemark>
<name>
Fri Dec 23 10:49:56 2016 S=2.04 Km/hr
</name>
<styleUrl>
#styleMap_TLP_Normal
</styleUrl>
<Point>
<coordinates>
-64.9565277,-10.8537560,163.64
</coordinates>
</Point>
</Placemark>
<Placemark>
<name>
Fri Dec 23 10:50:06 2016 S=0.51 Km/hr
</name>
<styleUrl>
#styleMap_TLP_Normal
</styleUrl>
<Point>
<coordinates>
-64.9564743,-10.8537140,160.85
</coordinates>
</Point>
</Placemark>
<Placemark>
<name>
Fri Dec 23 10:50:16 2016 S=0.88 Km/hr
</name>
<styleUrl>
#styleMap_TLP_Normal
</styleUrl>
<Point>
<coordinates>
-64.9565048,-10.8536911,160.42
</coordinates>
</Point>
</Placemark>
<Placemark>
<name>
Fri Dec 23 10:50:26 2016 S=1.53 Km/hr
</name>
<styleUrl>
#styleMap_TLP_Normal
</styleUrl>
<Point>
<coordinates>
-64.9565353,-10.8536530,159.91
</coordinates>
</Point>
</Placemark>
<Placemark>
<name>
Fri Dec 23 10:50:36 2016 S=2.36 Km/hr
</name>
<styleUrl>
#styleMap_TLP_Normal
</styleUrl>
<Point>
<coordinates>
-64.9565582,-10.8535728,159.77
</coordinates>
</Point>
</Placemark>
<Placemark>
<name>
Fri Dec 23 10:50:46 2016 S=0.85 Km/hr
</name>
<styleUrl>
#styleMap_TLP_Normal
</styleUrl>
<Point>
<coordinates>
-64.9565811,-10.8535337,159.58
</coordinates>
</Point>
</Placemark>
<Placemark>
<name>
Fri Dec 23 10:50:56 2016 S=1.54 Km/hr
</name>
<styleUrl>
#styleMap_TLP_Normal
</styleUrl>
<Point>
<coordinates>
-64.9565811,-10.8534756,159.29
</coordinates>
</Point>
</Placemark>
<Placemark>
<name>
Fri Dec 23 10:51:06 2016 S=1.40 Km/hr
</name>
<styleUrl>
#styleMap_TLP_Normal
</styleUrl>
<Point>
<coordinates>
-64.9566422,-10.8534431,158.97
</coordinates>
</Point>
</Placemark>
<Placemark>
<name>
Fri Dec 23 10:51:16 2016 S=1.22 Km/hr
</name>
<styleUrl>
#styleMap_TLP_Normal
</styleUrl>
<Point>
<coordinates>
-64.9566422,-10.8534193,159.11
</coordinates>
</Point>
</Placemark>
<Placemark>
<name>
Fri Dec 23 10:51:26 2016 S=0.68 Km/hr
</name>
<styleUrl>
#styleMap_TLP_Normal
</styleUrl>
<Point>
<coordinates>
-64.9567032,-10.8534212,159.09
</coordinates>
</Point>
</Placemark>
<Placemark>
<name>
Fri Dec 23 10:51:36 2016 S=0.30 Km/hr
</name>
<styleUrl>
#styleMap_TLP_Normal
</styleUrl>
<Point>
<coordinates>
-64.9566803,-10.8534489,160.16
</coordinates>
</Point>
</Placemark>
<Placemark>
<name>
Fri Dec 23 10:51:46 2016 S=0.92 Km/hr
</name>
<styleUrl>
#styleMap_TLP_Normal
</styleUrl>
<Point>
<coordinates>
-64.9566650,-10.8534641,162.29
</coordinates>
</Point>
</Placemark>
<Placemark>
<name>
Fri Dec 23 10:51:56 2016 S=1.17 Km/hr
</name>
<styleUrl>
#styleMap_TLP_Normal
</styleUrl>
<Point>
<coordinates>
-64.9567108,-10.8534822,162.11
</coordinates>
</Point>
</Placemark>
<Placemark>
<name>
Fri Dec 23 10:52:06 2016 S=1.56 Km/hr
</name>
<styleUrl>
#styleMap_TLP_Normal
</styleUrl>
<Point>
<coordinates>
-64.9568024,-10.8534727,158.97
</coordinates>
</Point>
</Placemark>
<Placemark>
<name>
Fri Dec 23 10:52:16 2016 S=1.15 Km/hr
</name>
<styleUrl>
#styleMap_TLP_Normal
</styleUrl>
<Point>
<coordinates>
-64.9568405,-10.8534784,156.93
</coordinates>
</Point>
</Placemark>
<Placemark>
<name>
Fri Dec 23 10:52:26 2016 S=0.90 Km/hr
</name>
<styleUrl>
#styleMap_TLP_Normal
</styleUrl>
<Point>
<coordinates>
-64.9568329,-10.8535070,156.16
</coordinates>
</Point>
</Placemark>
<Placemark>
<name>
Fri Dec 23 10:52:36 2016 S=1.02 Km/hr
</name>
<styleUrl>
#styleMap_TLP_Normal
</styleUrl>
<Point>
<coordinates>
-64.9568558,-10.8535099,156.00
</coordinates>
</Point>
</Placemark>
<Placemark>
<name>
Fri Dec 23 10:52:46 2016 S=1.26 Km/hr
</name>
<styleUrl>
#styleMap_TLP_Normal
</styleUrl>
<Point>
<coordinates>
-64.9568787,-10.8534632,155.86
</coordinates>
</Point>
</Placemark>
<Placemark>
<name>
Fri Dec 23 10:52:56 2016 S=0.20 Km/hr
</name>
<styleUrl>
#styleMap_TLP_Normal
</styleUrl>
<Point>
<coordinates>
-64.9568787,-10.8534670,155.96
</coordinates>
</Point>
</Placemark>
<Placemark>
<name>
Fri Dec 23 10:53:06 2016 S=1.10 Km/hr
</name>
<styleUrl>
#styleMap_TLP_Normal
</styleUrl>
<Point>
<coordinates>
-64.9568939,-10.8534641,155.73
</coordinates>
</Point>
</Placemark>
<Placemark>
<name>
Fri Dec 23 10:53:16 2016 S=0.79 Km/hr
</name>
<styleUrl>
#styleMap_TLP_Normal
</styleUrl>
<Point>
<coordinates>
-64.9569168,-10.8534756,155.59
</coordinates>
</Point>
</Placemark>
<Placemark>
<name>
Fri Dec 23 10:53:26 2016 S=1.12 Km/hr
</name>
<styleUrl>
#styleMap_TLP_Normal
</styleUrl>
<Point>
<coordinates>
-64.9569321,-10.8534880,155.38
</coordinates>
</Point>
</Placemark>
<Placemark>
<name>
Fri Dec 23 10:53:36 2016 S=0.87 Km/hr
</name>
<styleUrl>
#styleMap_TLP_Normal
</styleUrl>
<Point>
<coordinates>
-64.9569473,-10.8535166,154.53
</coordinates>
</Point>
</Placemark>
<Placemark>
<name>
Fri Dec 23 10:53:46 2016 S=1.37 Km/hr
</name>
<styleUrl>
#styleMap_TLP_Normal
</styleUrl>
<Point>
<coordinates>
-64.9569855,-10.8535337,154.32
</coordinates>
</Point>
</Placemark>
<Placemark>
<name>
Fri Dec 23 10:53:56 2016 S=1.74 Km/hr
</name>
<styleUrl>
#styleMap_TLP_Normal
</styleUrl>
<Point>
<coordinates>
-64.9570541,-10.8535728,154.24
</coordinates>
</Point>
</Placemark>
<Placemark>
<name>
Fri Dec 23 10:54:06 2016 S=2.57 Km/hr
</name>
<styleUrl>
#styleMap_TLP_Normal
</styleUrl>
<Point>
<coordinates>
-64.9571152,-10.8534584,153.56
</coordinates>
</Point>
</Placemark>
<Placemark>
<name>
Fri Dec 23 10:54:16 2016 S=2.56 Km/hr
</name>
<styleUrl>
#styleMap_TLP_Normal
</styleUrl>
<Point>
<coordinates>
-64.9571991,-10.8533659,152.90
</coordinates>
</Point>
</Placemark>
<Placemark>
<name>
Fri Dec 23 10:54:26 2016 S=2.60 Km/hr
</name>
<styleUrl>
#styleMap_TLP_Normal
</styleUrl>
<Point>
<coordinates>
-64.9572983,-10.8533316,152.36
</coordinates>
</Point>
</Placemark>
<Placemark>
<name>
Fri Dec 23 10:54:36 2016 S=1.73 Km/hr
</name>
<styleUrl>
#styleMap_TLP_Normal
</styleUrl>
<Point>
<coordinates>
-64.9573517,-10.8532677,152.72
</coordinates>
</Point>
</Placemark>
<Placemark>
<name>
Fri Dec 23 10:54:46 2016 S=0.83 Km/hr
</name>
<styleUrl>
#styleMap_TLP_Normal
</styleUrl>
<Point>
<coordinates>
-64.9573441,-10.8532410,152.16
</coordinates>
</Point>
</Placemark>
<Placemark>
<name>
Fri Dec 23 10:54:56 2016 S=1.36 Km/hr
</name>
<styleUrl>
#styleMap_TLP_Normal
</styleUrl>
<Point>
<coordinates>
-64.9574051,-10.8532143,152.32
</coordinates>
</Point>
</Placemark>
<Placemark>
<name>
Fri Dec 23 10:55:06 2016 S=0.48 Km/hr
</name>
<styleUrl>
#styleMap_TLP_Normal
</styleUrl>
<Point>
<coordinates>
-64.9573822,-10.8531742,151.84
</coordinates>
</Point>
</Placemark>
<Placemark>
<name>
Fri Dec 23 10:55:16 2016 S=1.46 Km/hr
</name>
<styleUrl>
#styleMap_TLP_Normal
</styleUrl>
<Point>
<coordinates>
-64.9573441,-10.8531666,151.29
</coordinates>
</Point>
</Placemark>
<Placemark>
<name>
Fri Dec 23 10:55:26 2016 S=1.39 Km/hr
</name>
<styleUrl>
#styleMap_TLP_Normal
</styleUrl>
<Point>
<coordinates>
-64.9572983,-10.8531551,151.01
</coordinates>
</Point>
</Placemark>
<Placemark>
<name>
Fri Dec 23 10:55:36 2016 S=1.97 Km/hr
</name>
<styleUrl>
#styleMap_TLP_Normal
</styleUrl>
<Point>
<coordinates>
-64.9572296,-10.8530874,150.91
</coordinates>
</Point>
</Placemark>
<Placemark>
<name>
Fri Dec 23 10:55:46 2016 S=1.50 Km/hr
</name>
<styleUrl>
#styleMap_TLP_Normal
</styleUrl>
<Point>
<coordinates>
-64.9571533,-10.8530178,150.77
</coordinates>
</Point>
</Placemark>
<Placemark>
<name>
Fri Dec 23 10:55:56 2016 S=0.42 Km/hr
</name>
<styleUrl>
#styleMap_TLP_Normal
</styleUrl>
<Point>
<coordinates>
-64.9571381,-10.8529930,150.66
</coordinates>
</Point>
</Placemark>
<Placemark>
<name>
Fri Dec 23 10:56:06 2016 S=0.47 Km/hr
</name>
<styleUrl>
#styleMap_TLP_Normal
</styleUrl>
<Point>
<coordinates>
-64.9571457,-10.8529806,150.46
</coordinates>
</Point>
</Placemark>
<Placemark>
<name>
Fri Dec 23 10:56:16 2016 S=0.97 Km/hr
</name>
<styleUrl>
#styleMap_TLP_Normal
</styleUrl>
<Point>
<coordinates>
-64.9571304,-10.8530035,150.42
</coordinates>
</Point>
</Placemark>
<Placemark>
<name>
Fri Dec 23 10:56:26 2016 S=2.19 Km/hr
</name>
<styleUrl>
#styleMap_TLP_Normal
</styleUrl>
<Point>
<coordinates>
-64.9570313,-10.8530512,149.70
</coordinates>
</Point>
</Placemark>
<Placemark>
<name>
Fri Dec 23 10:56:36 2016 S=2.64 Km/hr
</name>
<styleUrl>
#styleMap_TLP_Normal
</styleUrl>
<Point>
<coordinates>
-64.9569473,-10.8530912,149.39
</coordinates>
</Point>
</Placemark>
<Placemark>
<name>
Fri Dec 23 10:56:46 2016 S=1.79 Km/hr
</name>
<styleUrl>
#styleMap_TLP_Normal
</styleUrl>
<Point>
<coordinates>
-64.9568787,-10.8531485,149.29
</coordinates>
</Point>
</Placemark>
<Placemark>
<name>
Fri Dec 23 10:56:56 2016 S=1.21 Km/hr
</name>
<styleUrl>
#styleMap_TLP_Normal
</styleUrl>
<Point>
<coordinates>
-64.9568405,-10.8531933,149.57
</coordinates>
</Point>
</Placemark>
<Placemark>
<name>
Fri Dec 23 10:57:06 2016 S=0.73 Km/hr
</name>
<styleUrl>
#styleMap_TLP_Normal
</styleUrl>
<Point>
<coordinates>
-64.9568100,-10.8532124,149.85
</coordinates>
</Point>
</Placemark>
<Placemark>
<name>
Fri Dec 23 10:57:16 2016 S=0.72 Km/hr
</name>
<styleUrl>
#styleMap_TLP_Normal
</styleUrl>
<Point>
<coordinates>
-64.9567947,-10.8532200,149.59
</coordinates>
</Point>
</Placemark>
<Placemark>
<name>
Fri Dec 23 10:57:26 2016 S=0.80 Km/hr
</name>
<styleUrl>
#styleMap_TLP_Normal
</styleUrl>
<Point>
<coordinates>
-64.9567795,-10.8532305,149.33
</coordinates>
</Point>
</Placemark>
<Placemark>
<name>
Fri Dec 23 10:57:36 2016 S=1.25 Km/hr
</name>
<styleUrl>
#styleMap_TLP_Normal
</styleUrl>
<Point>
<coordinates>
-64.9567719,-10.8532677,149.14
</coordinates>
</Point>
</Placemark>
<Placemark>
<name>
Fri Dec 23 10:57:46 2016 S=1.29 Km/hr
</name>
<styleUrl>
#styleMap_TLP_Normal
</styleUrl>
<Point>
<coordinates>
-64.9567337,-10.8533039,149.22
</coordinates>
</Point>
</Placemark>
<Placemark>
<name>
Fri Dec 23 10:57:56 2016 S=0.90 Km/hr
</name>
<styleUrl>
#styleMap_TLP_Normal
</styleUrl>
<Point>
<coordinates>
-64.9566879,-10.8532972,149.20
</coordinates>
</Point>
</Placemark>
<Placemark>
<name>
Fri Dec 23 10:58:06 2016 S=0.86 Km/hr
</name>
<styleUrl>
#styleMap_TLP_Normal
</styleUrl>
<Point>
<coordinates>
-64.9566650,-10.8533020,148.81
</coordinates>
</Point>
</Placemark>
<Placemark>
<name>
Fri Dec 23 10:58:16 2016 S=1.38 Km/hr
</name>
<styleUrl>
#styleMap_TLP_Normal
</styleUrl>
<Point>
<coordinates>
-64.9566422,-10.8533373,148.72
</coordinates>
</Point>
</Placemark>
<Placemark>
<name>
Fri Dec 23 10:58:26 2016 S=1.07 Km/hr
</name>
<styleUrl>
#styleMap_TLP_Normal
</styleUrl>
<Point>
<coordinates>
-64.9565735,-10.8533278,148.45
</coordinates>
</Point>
</Placemark>
<Placemark>
<name>
Fri Dec 23 10:58:36 2016 S=1.27 Km/hr
</name>
<styleUrl>
#styleMap_TLP_Normal
</styleUrl>
<Point>
<coordinates>
-64.9565506,-10.8533840,148.01
</coordinates>
</Point>
</Placemark>
<Placemark>
<name>
Fri Dec 23 10:58:46 2016 S=1.56 Km/hr
</name>
<styleUrl>
#styleMap_TLP_Normal
</styleUrl>
<Point>
<coordinates>
-64.9565277,-10.8534431,147.65
</coordinates>
</Point>
</Placemark>
<Placemark>
<name>
Fri Dec 23 10:58:56 2016 S=0.92 Km/hr
</name>
<styleUrl>
#styleMap_TLP_Normal
</styleUrl>
<Point>
<coordinates>
-64.9565353,-10.8534689,147.90
</coordinates>
</Point>
</Placemark>
<Placemark>
<name>
Fri Dec 23 10:59:06 2016 S=0.84 Km/hr
</name>
<styleUrl>
#styleMap_TLP_Normal
</styleUrl>
<Point>
<coordinates>
-64.9565430,-10.8534889,147.75
</coordinates>
</Point>
</Placemark>
<Placemark>
<name>
Fri Dec 23 10:59:16 2016 S=0.37 Km/hr
</name>
<styleUrl>
#styleMap_TLP_Normal
</styleUrl>
<Point>
<coordinates>
-64.9565506,-10.8535042,147.49
</coordinates>
</Point>
</Placemark>
<Placemark>
<name>
Fri Dec 23 10:59:26 2016 S=0.90 Km/hr
</name>
<styleUrl>
#styleMap_TLP_Normal
</styleUrl>
<Point>
<coordinates>
-64.9565353,-10.8534946,147.23
</coordinates>
</Point>
</Placemark>
<Placemark>
<name>
Fri Dec 23 10:59:36 2016 S=0.75 Km/hr
</name>
<styleUrl>
#styleMap_TLP_Normal
</styleUrl>
<Point>
<coordinates>
-64.9565048,-10.8534737,146.98
</coordinates>
</Point>
</Placemark>
<Placemark>
<name>
Fri Dec 23 10:59:46 2016 S=1.29 Km/hr
</name>
<styleUrl>
#styleMap_TLP_Normal
</styleUrl>
<Point>
<coordinates>
-64.9564819,-10.8534117,146.47
</coordinates>
</Point>
</Placemark>
<Placemark>
<name>
Fri Dec 23 10:59:56 2016 S=1.08 Km/hr
</name>
<styleUrl>
#styleMap_TLP_Normal
</styleUrl>
<Point>
<coordinates>
-64.9564743,-10.8533363,146.86
</coordinates>
</Point>
</Placemark>
<Placemark>
<name>
Fri Dec 23 11:00:06 2016 S=0.67 Km/hr
</name>
<styleUrl>
#styleMap_TLP_Normal
</styleUrl>
<Point>
<coordinates>
-64.9564590,-10.8532791,147.65
</coordinates>
</Point>
</Placemark>
<Placemark>
<name>
Fri Dec 23 11:00:16 2016 S=0.79 Km/hr
</name>
<styleUrl>
#styleMap_TLP_Normal
</styleUrl>
<Point>
<coordinates>
-64.9564743,-10.8532610,147.50
</coordinates>
</Point>
</Placemark>
<Placemark>
<name>
Fri Dec 23 11:00:26 2016 S=2.07 Km/hr
</name>
<styleUrl>
#styleMap_TLP_Normal
</styleUrl>
<Point>
<coordinates>
-64.9564743,-10.8531790,147.17
</coordinates>
</Point>
</Placemark>
<Placemark>
<name>
Fri Dec 23 11:00:36 2016 S=1.59 Km/hr
</name>
<styleUrl>
#styleMap_TLP_Normal
</styleUrl>
<Point>
<coordinates>
-64.9564590,-10.8530436,147.25
</coordinates>
</Point>
</Placemark>
<Placemark>
<name>
Fri Dec 23 11:00:46 2016 S=1.63 Km/hr
</name>
<styleUrl>
#styleMap_TLP_Normal
</styleUrl>
<Point>
<coordinates>
-64.9564056,-10.8529816,147.22
</coordinates>
</Point>
</Placemark>
<Placemark>
<name>
Fri Dec 23 11:00:56 2016 S=1.25 Km/hr
</name>
<styleUrl>
#styleMap_TLP_Normal
</styleUrl>
<Point>
<coordinates>
-64.9563370,-10.8529100,146.96
</coordinates>
</Point>
</Placemark>
<Placemark>
<name>
Fri Dec 23 11:01:06 2016 S=2.02 Km/hr
</name>
<styleUrl>
#styleMap_TLP_Normal
</styleUrl>
<Point>
<coordinates>
-64.9562073,-10.8527946,145.82
</coordinates>
</Point>
</Placemark>
<Placemark>
<name>
Fri Dec 23 11:01:16 2016 S=1.29 Km/hr
</name>
<styleUrl>
#styleMap_TLP_Normal
</styleUrl>
<Point>
<coordinates>
-64.9561386,-10.8527231,146.11
</coordinates>
</Point>
</Placemark>
<Placemark>
<name>
Fri Dec 23 11:01:26 2016 S=2.16 Km/hr
</name>
<styleUrl>
#styleMap_TLP_Normal
</styleUrl>
<Point>
<coordinates>
-64.9560547,-10.8526611,146.47
</coordinates>
</Point>
</Placemark>
<Placemark>
<name>
Fri Dec 23 11:01:36 2016 S=2.23 Km/hr
</name>
<styleUrl>
#styleMap_TLP_Normal
</styleUrl>
<Point>
<coordinates>
-64.9560242,-10.8525944,146.79
</coordinates>
</Point>
</Placemark>
<Placemark>
<name>
Fri Dec 23 11:01:46 2016 S=1.61 Km/hr
</name>
<styleUrl>
#styleMap_TLP_Normal
</styleUrl>
<Point>
<coordinates>
-64.9560394,-10.8525209,147.43
</coordinates>
</Point>
</Placemark>
<Placemark>
<name>
Fri Dec 23 11:01:56 2016 S=0.34 Km/hr
</name>
<styleUrl>
#styleMap_TLP_Normal
</styleUrl>
<Point>
<coordinates>
-64.9560471,-10.8525162,146.51
</coordinates>
</Point>
</Placemark>
<Placemark>
<name>
Fri Dec 23 11:02:06 2016 S=0.79 Km/hr
</name>
<styleUrl>
#styleMap_TLP_Normal
</styleUrl>
<Point>
<coordinates>
-64.9560394,-10.8525162,146.33
</coordinates>
</Point>
</Placemark>
<Placemark>
<name>
Fri Dec 23 11:02:16 2016 S=0.81 Km/hr
</name>
<styleUrl>
#styleMap_TLP_Normal
</styleUrl>
<Point>
<coordinates>
-64.9560165,-10.8525162,146.21
</coordinates>
</Point>
</Placemark>
<Placemark>
<name>
Fri Dec 23 11:02:26 2016 S=0.96 Km/hr
</name>
<styleUrl>
#styleMap_TLP_Normal
</styleUrl>
<Point>
<coordinates>
-64.9560089,-10.8525076,146.11
</coordinates>
</Point>
</Placemark>
<Placemark>
<name>
Fri Dec 23 11:02:36 2016 S=1.29 Km/hr
</name>
<styleUrl>
#styleMap_TLP_Normal
</styleUrl>
<Point>
<coordinates>
-64.9560471,-10.8525085,147.29
</coordinates>
</Point>
</Placemark>
<Placemark>
<name>
Fri Dec 23 11:02:46 2016 S=1.51 Km/hr
</name>
<styleUrl>
#styleMap_TLP_Normal
</styleUrl>
<Point>
<coordinates>
-64.9560928,-10.8525524,149.98
</coordinates>
</Point>
</Placemark>
<Placemark>
<name>
Fri Dec 23 11:02:56 2016 S=1.66 Km/hr
</name>
<styleUrl>
#styleMap_TLP_Normal
</styleUrl>
<Point>
<coordinates>
-64.9561691,-10.8525362,151.72
</coordinates>
</Point>
</Placemark>
<Placemark>
<name>
Fri Dec 23 11:03:06 2016 S=0.97 Km/hr
</name>
<styleUrl>
#styleMap_TLP_Normal
</styleUrl>
<Point>
<coordinates>
-64.9561691,-10.8525543,152.34
</coordinates>
</Point>
</Placemark>
<Placemark>
<name>
Fri Dec 23 11:03:16 2016 S=1.15 Km/hr
</name>
<styleUrl>
#styleMap_TLP_Normal
</styleUrl>
<Point>
<coordinates>
-64.9561920,-10.8525467,152.52
</coordinates>
</Point>
</Placemark>
<Placemark>
<name>
Fri Dec 23 11:03:26 2016 S=2.01 Km/hr
</name>
<styleUrl>
#styleMap_TLP_Normal
</styleUrl>
<Point>
<coordinates>
-64.9562149,-10.8524628,153.59
</coordinates>
</Point>
</Placemark>
<Placemark>
<name>
Fri Dec 23 11:03:36 2016 S=1.85 Km/hr
</name>
<styleUrl>
#styleMap_TLP_Normal
</styleUrl>
<Point>
<coordinates>
-64.9562149,-10.8524866,155.34
</coordinates>
</Point>
</Placemark>
<Placemark>
<name>
Fri Dec 23 11:03:46 2016 S=0.16 Km/hr
</name>
<styleUrl>
#styleMap_TLP_Normal
</styleUrl>
<Point>
<coordinates>
-64.9561081,-10.8524332,157.03
</coordinates>
</Point>
</Placemark>
<Placemark>
<name>
Fri Dec 23 11:03:56 2016 S=1.16 Km/hr
</name>
<styleUrl>
#styleMap_TLP_Normal
</styleUrl>
<Point>
<coordinates>
-64.9560699,-10.8524466,156.56
</coordinates>
</Point>
</Placemark>
<Placemark>
<name>
Fri Dec 23 11:04:06 2016 S=0.90 Km/hr
</name>
<styleUrl>
#styleMap_TLP_Normal
</styleUrl>
<Point>
<coordinates>
-64.9559937,-10.8524332,156.33
</coordinates>
</Point>
</Placemark>
<Placemark>
<name>
Fri Dec 23 11:04:16 2016 S=1.07 Km/hr
</name>
<styleUrl>
#styleMap_TLP_Normal
</styleUrl>
<Point>
<coordinates>
-64.9559708,-10.8524437,156.25
</coordinates>
</Point>
</Placemark>
<Placemark>
<name>
Fri Dec 23 11:04:26 2016 S=0.90 Km/hr
</name>
<styleUrl>
#styleMap_TLP_Normal
</styleUrl>
<Point>
<coordinates>
-64.9559479,-10.8525171,155.51
</coordinates>
</Point>
</Placemark>
<Placemark>
<name>
Fri Dec 23 11:04:36 2016 S=1.99 Km/hr
</name>
<styleUrl>
#styleMap_TLP_Normal
</styleUrl>
<Point>
<coordinates>
-64.9558868,-10.8525801,155.14
</coordinates>
</Point>
</Placemark>
<Placemark>
<name>
Fri Dec 23 11:04:46 2016 S=2.20 Km/hr
</name>
<styleUrl>
#styleMap_TLP_Normal
</styleUrl>
<Point>
<coordinates>
-64.9558334,-10.8526211,153.73
</coordinates>
</Point>
</Placemark>
<Placemark>
<name>
Fri Dec 23 11:04:56 2016 S=1.65 Km/hr
</name>
<styleUrl>
#styleMap_TLP_Normal
</styleUrl>
<Point>
<coordinates>
-64.9557648,-10.8526564,150.90
</coordinates>
</Point>
</Placemark>
<Placemark>
<name>
Fri Dec 23 11:05:06 2016 S=0.42 Km/hr
</name>
<styleUrl>
#styleMap_TLP_Normal
</styleUrl>
<Point>
<coordinates>
-64.9557571,-10.8526316,155.54
</coordinates>
</Point>
</Placemark>
<Placemark>
<name>
Fri Dec 23 11:05:16 2016 S=1.50 Km/hr
</name>
<styleUrl>
#styleMap_TLP_Normal
</styleUrl>
<Point>
<coordinates>
-64.9557114,-10.8525763,153.47
</coordinates>
</Point>
</Placemark>
<Placemark>
<name>
Fri Dec 23 11:05:26 2016 S=1.54 Km/hr
</name>
<styleUrl>
#styleMap_TLP_Normal
</styleUrl>
<Point>
<coordinates>
-64.9556503,-10.8525877,150.63
</coordinates>
</Point>
</Placemark>
<Placemark>
<name>
Fri Dec 23 11:05:36 2016 S=1.87 Km/hr
</name>
<styleUrl>
#styleMap_TLP_Normal
</styleUrl>
<Point>
<coordinates>
-64.9556122,-10.8526373,151.61
</coordinates>
</Point>
</Placemark>
<Placemark>
<name>
Fri Dec 23 11:05:46 2016 S=1.27 Km/hr
</name>
<styleUrl>
#styleMap_TLP_Normal
</styleUrl>
<Point>
<coordinates>
-64.9555511,-10.8526316,150.99
</coordinates>
</Point>
</Placemark>
<Placemark>
<name>
Fri Dec 23 11:05:56 2016 S=1.45 Km/hr
</name>
<styleUrl>
#styleMap_TLP_Normal
</styleUrl>
<Point>
<coordinates>
-64.9554901,-10.8525925,151.73
</coordinates>
</Point>
</Placemark>
<Placemark>
<name>
Fri Dec 23 11:06:06 2016 S=1.99 Km/hr
</name>
<styleUrl>
#styleMap_TLP_Normal
</styleUrl>
<Point>
<coordinates>
-64.9554062,-10.8525743,151.13
</coordinates>
</Point>
</Placemark>
<Placemark>
<name>
Fri Dec 23 11:06:16 2016 S=1.77 Km/hr
</name>
<styleUrl>
#styleMap_TLP_Normal
</styleUrl>
<Point>
<coordinates>
-64.9553375,-10.8525543,150.43
</coordinates>
</Point>
</Placemark>
<Placemark>
<name>
Fri Dec 23 11:06:26 2016 S=1.66 Km/hr
</name>
<styleUrl>
#styleMap_TLP_Normal
</styleUrl>
<Point>
<coordinates>
-64.9552536,-10.8524981,148.20
</coordinates>
</Point>
</Placemark>
<Placemark>
<name>
Fri Dec 23 11:06:36 2016 S=1.83 Km/hr
</name>
<styleUrl>
#styleMap_TLP_Normal
</styleUrl>
<Point>
<coordinates>
-64.9551926,-10.8525047,148.28
</coordinates>
</Point>
</Placemark>
<Placemark>
<name>
Fri Dec 23 11:06:46 2016 S=1.69 Km/hr
</name>
<styleUrl>
#styleMap_TLP_Normal
</styleUrl>
<Point>
<coordinates>
-64.9551239,-10.8525362,148.64
</coordinates>
</Point>
</Placemark>
<Placemark>
<name>
Fri Dec 23 11:06:56 2016 S=1.25 Km/hr
</name>
<styleUrl>
#styleMap_TLP_Normal
</styleUrl>
<Point>
<coordinates>
-64.9550934,-10.8525867,148.63
</coordinates>
</Point>
</Placemark>
<Placemark>
<name>
Fri Dec 23 11:07:06 2016 S=0.63 Km/hr
</name>
<styleUrl>
#styleMap_TLP_Normal
</styleUrl>
<Point>
<coordinates>
-64.9550781,-10.8525810,148.16
</coordinates>
</Point>
</Placemark>
<Placemark>
<name>
Fri Dec 23 11:07:16 2016 S=0.57 Km/hr
</name>
<styleUrl>
#styleMap_TLP_Normal
</styleUrl>
<Point>
<coordinates>
-64.9550629,-10.8525772,147.70
</coordinates>
</Point>
</Placemark>
<Placemark>
<name>
Fri Dec 23 11:07:26 2016 S=0.81 Km/hr
</name>
<styleUrl>
#styleMap_TLP_Normal
</styleUrl>
<Point>
<coordinates>
-64.9550552,-10.8525677,147.23
</coordinates>
</Point>
</Placemark>
<Placemark>
<name>
Fri Dec 23 11:07:36 2016 S=0.96 Km/hr
</name>
<styleUrl>
#styleMap_TLP_Normal
</styleUrl>
<Point>
<coordinates>
-64.9550400,-10.8525591,146.78
</coordinates>
</Point>
</Placemark>
<Placemark>
<name>
Fri Dec 23 11:07:46 2016 S=1.08 Km/hr
</name>
<styleUrl>
#styleMap_TLP_Normal
</styleUrl>
<Point>
<coordinates>
-64.9550247,-10.8525686,146.35
</coordinates>
</Point>
</Placemark>
<Placemark>
<name>
Fri Dec 23 11:07:56 2016 S=1.84 Km/hr
</name>
<styleUrl>
#styleMap_TLP_Normal
</styleUrl>
<Point>
<coordinates>
-64.9549637,-10.8526449,146.55
</coordinates>
</Point>
</Placemark>
<Placemark>
<name>
Fri Dec 23 11:08:06 2016 S=1.88 Km/hr
</name>
<styleUrl>
#styleMap_TLP_Normal
</styleUrl>
<Point>
<coordinates>
-64.9549332,-10.8527603,147.24
</coordinates>
</Point>
</Placemark>
<Placemark>
<name>
Fri Dec 23 11:08:16 2016 S=1.22 Km/hr
</name>
<styleUrl>
#styleMap_TLP_Normal
</styleUrl>
<Point>
<coordinates>
-64.9548798,-10.8528194,148.05
</coordinates>
</Point>
</Placemark>
<Placemark>
<name>
Fri Dec 23 11:08:26 2016 S=1.57 Km/hr
</name>
<styleUrl>
#styleMap_TLP_Normal
</styleUrl>
<Point>
<coordinates>
-64.9548264,-10.8528347,148.09
</coordinates>
</Point>
</Placemark>
<Placemark>
<name>
Fri Dec 23 11:08:36 2016 S=1.36 Km/hr
</name>
<styleUrl>
#styleMap_TLP_Normal
</styleUrl>
<Point>
<coordinates>
-64.9548035,-10.8528862,147.82
</coordinates>
</Point>
</Placemark>
<Placemark>
<name>
Fri Dec 23 11:08:46 2016 S=0.79 Km/hr
</name>
<styleUrl>
#styleMap_TLP_Normal
</styleUrl>
<Point>
<coordinates>
-64.9547958,-10.8528376,148.70
</coordinates>
</Point>
</Placemark>
<Placemark>
<name>
Fri Dec 23 11:08:56 2016 S=0.99 Km/hr
</name>
<styleUrl>
#styleMap_TLP_Normal
</styleUrl>
<Point>
<coordinates>
-64.9547501,-10.8528099,148.17
</coordinates>
</Point>
</Placemark>
<Placemark>
<name>
Fri Dec 23 11:09:06 2016 S=0.63 Km/hr
</name>
<styleUrl>
#styleMap_TLP_Normal
</styleUrl>
<Point>
<coordinates>
-64.9547272,-10.8527994,147.77
</coordinates>
</Point>
</Placemark>
<Placemark>
<name>
Fri Dec 23 11:09:16 2016 S=0.75 Km/hr
</name>
<styleUrl>
#styleMap_TLP_Normal
</styleUrl>
<Point>
<coordinates>
-64.9547043,-10.8527985,147.33
</coordinates>
</Point>
</Placemark>
<Placemark>
<name>
Fri Dec 23 11:09:26 2016 S=1.07 Km/hr
</name>
<styleUrl>
#styleMap_TLP_Normal
</styleUrl>
<Point>
<coordinates>
-64.9546814,-10.8527880,146.88
</coordinates>
</Point>
</Placemark>
<Placemark>
<name>
Fri Dec 23 11:09:36 2016 S=1.99 Km/hr
</name>
<styleUrl>
#styleMap_TLP_Normal
</styleUrl>
<Point>
<coordinates>
-64.9544830,-10.8526487,148.09
</coordinates>
</Point>
</Placemark>
<Placemark>
<name>
Fri Dec 23 11:09:46 2016 S=1.44 Km/hr
</name>
<styleUrl>
#styleMap_TLP_Normal
</styleUrl>
<Point>
<coordinates>
-64.9544449,-10.8526011,148.49
</coordinates>
</Point>
</Placemark>
<Placemark>
<name>
Fri Dec 23 11:09:56 2016 S=1.46 Km/hr
</name>
<styleUrl>
#styleMap_TLP_Normal
</styleUrl>
<Point>
<coordinates>
-64.9544067,-10.8525686,148.16
</coordinates>
</Point>
</Placemark>
<Placemark>
<name>
Fri Dec 23 11:10:06 2016 S=1.07 Km/hr
</name>
<styleUrl>
#styleMap_TLP_Normal
</styleUrl>
<Point>
<coordinates>
-64.9543762,-10.8525391,148.07
</coordinates>
</Point>
</Placemark>
<Placemark>
<name>
Fri Dec 23 11:10:16 2016 S=0.65 Km/hr
</name>
<styleUrl>
#styleMap_TLP_Normal
</styleUrl>
<Point>
<coordinates>
-64.9543533,-10.8525276,147.70
</coordinates>
</Point>
</Placemark>
<Placemark>
<name>
Fri Dec 23 11:10:26 2016 S=0.30 Km/hr
</name>
<styleUrl>
#styleMap_TLP_Normal
</styleUrl>
<Point>
<coordinates>
-64.9543381,-10.8525295,147.31
</coordinates>
</Point>
</Placemark>
<Placemark>
<name>
Fri Dec 23 11:10:36 2016 S=0.25 Km/hr
</name>
<styleUrl>
#styleMap_TLP_Normal
</styleUrl>
<Point>
<coordinates>
-64.9543381,-10.8525276,146.89
</coordinates>
</Point>
</Placemark>
<Placemark>
<name>
Fri Dec 23 11:10:46 2016 S=0.41 Km/hr
</name>
<styleUrl>
#styleMap_TLP_Normal
</styleUrl>
<Point>
<coordinates>
-64.9543381,-10.8525343,146.49
</coordinates>
</Point>
</Placemark>
<Placemark>
<name>
Fri Dec 23 11:10:56 2016 S=0.88 Km/hr
</name>
<styleUrl>
#styleMap_TLP_Normal
</styleUrl>
<Point>
<coordinates>
-64.9543762,-10.8525810,146.37
</coordinates>
</Point>
</Placemark>
<Placemark>
<name>
Fri Dec 23 11:11:06 2016 S=1.28 Km/hr
</name>
<styleUrl>
#styleMap_TLP_Normal
</styleUrl>
<Point>
<coordinates>
-64.9544296,-10.8526516,146.30
</coordinates>
</Point>
</Placemark>
<Placemark>
<name>
Fri Dec 23 11:11:16 2016 S=0.69 Km/hr
</name>
<styleUrl>
#styleMap_TLP_Normal
</styleUrl>
<Point>
<coordinates>
-64.9544296,-10.8526649,146.20
</coordinates>
</Point>
</Placemark>
<Placemark>
<name>
Fri Dec 23 11:11:26 2016 S=0.15 Km/hr
</name>
<styleUrl>
#styleMap_TLP_Normal
</styleUrl>
<Point>
<coordinates>
-64.9544067,-10.8526354,145.77
</coordinates>
</Point>
</Placemark>
<Placemark>
<name>
Fri Dec 23 11:11:36 2016 S=0.18 Km/hr
</name>
<styleUrl>
#styleMap_TLP_Normal
</styleUrl>
<Point>
<coordinates>
-64.9543991,-10.8526344,145.93
</coordinates>
</Point>
</Placemark>
<Placemark>
<name>
Fri Dec 23 11:11:46 2016 S=0.70 Km/hr
</name>
<styleUrl>
#styleMap_TLP_Normal
</styleUrl>
<Point>
<coordinates>
-64.9544067,-10.8526411,145.66
</coordinates>
</Point>
</Placemark>
<Placemark>
<name>
Fri Dec 23 11:11:56 2016 S=0.45 Km/hr
</name>
<styleUrl>
#styleMap_TLP_Normal
</styleUrl>
<Point>
<coordinates>
-64.9544067,-10.8526554,145.42
</coordinates>
</Point>
</Placemark>
<Placemark>
<name>
Fri Dec 23 11:12:06 2016 S=0.53 Km/hr
</name>
<styleUrl>
#styleMap_TLP_Normal
</styleUrl>
<Point>
<coordinates>
-64.9544067,-10.8526669,145.19
</coordinates>
</Point>
</Placemark>
<Placemark>
<name>
Fri Dec 23 11:12:16 2016 S=0.89 Km/hr
</name>
<styleUrl>
#styleMap_TLP_Normal
</styleUrl>
<Point>
<coordinates>
-64.9543991,-10.8526716,144.99
</coordinates>
</Point>
</Placemark>
<Placemark>
<name>
Fri Dec 23 11:12:26 2016 S=0.63 Km/hr
</name>
<styleUrl>
#styleMap_TLP_Normal
</styleUrl>
<Point>
<coordinates>
-64.9543610,-10.8526373,145.99
</coordinates>
</Point>
</Placemark>
<Placemark>
<name>
Fri Dec 23 11:12:36 2016 S=0.34 Km/hr
</name>
<styleUrl>
#styleMap_TLP_Normal
</styleUrl>
<Point>
<coordinates>
-64.9543610,-10.8526287,145.86
</coordinates>
</Point>
</Placemark>
<Placemark>
<name>
Fri Dec 23 11:12:46 2016 S=0.52 Km/hr
</name>
<styleUrl>
#styleMap_TLP_Normal
</styleUrl>
<Point>
<coordinates>
-64.9543686,-10.8526316,145.74
</coordinates>
</Point>
</Placemark>
<Placemark>
<name>
Fri Dec 23 11:12:56 2016 S=1.21 Km/hr
</name>
<styleUrl>
#styleMap_TLP_Normal
</styleUrl>
<Point>
<coordinates>
-64.9543686,-10.8526564,145.67
</coordinates>
</Point>
</Placemark>
<Placemark>
<name>
Fri Dec 23 11:13:06 2016 S=1.10 Km/hr
</name>
<styleUrl>
#styleMap_TLP_Normal
</styleUrl>
<Point>
<coordinates>
-64.9543228,-10.8526926,145.75
</coordinates>
</Point>
</Placemark>
<Placemark>
<name>
Fri Dec 23 11:13:16 2016 S=0.08 Km/hr
</name>
<styleUrl>
#styleMap_TLP_Normal
</styleUrl>
<Point>
<coordinates>
-64.9543228,-10.8526793,145.74
</coordinates>
</Point>
</Placemark>
<Placemark>
<name>
Fri Dec 23 11:13:26 2016 S=0.53 Km/hr
</name>
<styleUrl>
#styleMap_TLP_Normal
</styleUrl>
<Point>
<coordinates>
-64.9543304,-10.8526802,145.63
</coordinates>
</Point>
</Placemark>
<Placemark>
<name>
Fri Dec 23 11:13:36 2016 S=0.76 Km/hr
</name>
<styleUrl>
#styleMap_TLP_Normal
</styleUrl>
<Point>
<coordinates>
-64.9543381,-10.8526907,145.54
</coordinates>
</Point>
</Placemark>
<Placemark>
<name>
Fri Dec 23 11:13:46 2016 S=0.70 Km/hr
</name>
<styleUrl>
#styleMap_TLP_Normal
</styleUrl>
<Point>
<coordinates>
-64.9543610,-10.8526993,145.47
</coordinates>
</Point>
</Placemark>
<Placemark>
<name>
Fri Dec 23 11:13:56 2016 S=0.96 Km/hr
</name>
<styleUrl>
#styleMap_TLP_Normal
</styleUrl>
<Point>
<coordinates>
-64.9543839,-10.8526964,145.40
</coordinates>
</Point>
</Placemark>
<Placemark>
<name>
Fri Dec 23 11:14:06 2016 S=0.59 Km/hr
</name>
<styleUrl>
#styleMap_TLP_Normal
</styleUrl>
<Point>
<coordinates>
-64.9543991,-10.8526983,145.36
</coordinates>
</Point>
</Placemark>
<Placemark>
<name>
Fri Dec 23 11:14:16 2016 S=0.55 Km/hr
</name>
<styleUrl>
#styleMap_TLP_Normal
</styleUrl>
<Point>
<coordinates>
-64.9544067,-10.8527098,145.37
</coordinates>
</Point>
</Placemark>
<Placemark>
<name>
Fri Dec 23 11:14:26 2016 S=0.58 Km/hr
</name>
<styleUrl>
#styleMap_TLP_Normal
</styleUrl>
<Point>
<coordinates>
-64.9544144,-10.8527098,146.74
</coordinates>
</Point>
</Placemark>
<Placemark>
<name>
Fri Dec 23 11:14:36 2016 S=0.46 Km/hr
</name>
<styleUrl>
#styleMap_TLP_Normal
</styleUrl>
<Point>
<coordinates>
-64.9544144,-10.8527079,147.19
</coordinates>
</Point>
</Placemark>
<Placemark>
<name>
Fri Dec 23 11:14:46 2016 S=1.30 Km/hr
</name>
<styleUrl>
#styleMap_TLP_Normal
</styleUrl>
<Point>
<coordinates>
-64.9543991,-10.8526564,147.55
</coordinates>
</Point>
</Placemark>
<Placemark>
<name>
Fri Dec 23 11:14:56 2016 S=1.52 Km/hr
</name>
<styleUrl>
#styleMap_TLP_Normal
</styleUrl>
<Point>
<coordinates>
-64.9543381,-10.8525562,148.47
</coordinates>
</Point>
</Placemark>
<Placemark>
<name>
Fri Dec 23 11:15:06 2016 S=1.87 Km/hr
</name>
<styleUrl>
#styleMap_TLP_Normal
</styleUrl>
<Point>
<coordinates>
-64.9543839,-10.8524637,148.70
</coordinates>
</Point>
</Placemark>
<Placemark>
<name>
Fri Dec 23 11:15:16 2016 S=0.99 Km/hr
</name>
<styleUrl>
#styleMap_TLP_Normal
</styleUrl>
<Point>
<coordinates>
-64.9543533,-10.8524599,149.81
</coordinates>
</Point>
</Placemark>
<Placemark>
<name>
Fri Dec 23 11:15:26 2016 S=1.29 Km/hr
</name>
<styleUrl>
#styleMap_TLP_Normal
</styleUrl>
<Point>
<coordinates>
-64.9543304,-10.8523521,152.10
</coordinates>
</Point>
</Placemark>
<Placemark>
<name>
Fri Dec 23 11:15:36 2016 S=1.76 Km/hr
</name>
<styleUrl>
#styleMap_TLP_Normal
</styleUrl>
<Point>
<coordinates>
-64.9543304,-10.8522387,153.04
</coordinates>
</Point>
</Placemark>
<Placemark>
<name>
Fri Dec 23 11:15:46 2016 S=2.06 Km/hr
</name>
<styleUrl>
#styleMap_TLP_Normal
</styleUrl>
<Point>
<coordinates>
-64.9543686,-10.8521328,154.98
</coordinates>
</Point>
</Placemark>
<Placemark>
<name>
Fri Dec 23 11:15:56 2016 S=1.29 Km/hr
</name>
<styleUrl>
#styleMap_TLP_Normal
</styleUrl>
<Point>
<coordinates>
-64.9544220,-10.8520794,156.95
</coordinates>
</Point>
</Placemark>
<Placemark>
<name>
Fri Dec 23 11:16:06 2016 S=1.08 Km/hr
</name>
<styleUrl>
#styleMap_TLP_Normal
</styleUrl>
<Point>
<coordinates>
-64.9544144,-10.8520298,158.57
</coordinates>
</Point>
</Placemark>
<Placemark>
<name>
Fri Dec 23 11:16:16 2016 S=2.17 Km/hr
</name>
<styleUrl>
#styleMap_TLP_Normal
</styleUrl>
<Point>
<coordinates>
-64.9544296,-10.8519154,157.73
</coordinates>
</Point>
</Placemark>
<Placemark>
<name>
Fri Dec 23 11:16:26 2016 S=2.01 Km/hr
</name>
<styleUrl>
#styleMap_TLP_Normal
</styleUrl>
<Point>
<coordinates>
-64.9544144,-10.8518295,158.95
</coordinates>
</Point>
</Placemark>
<Placemark>
<name>
Fri Dec 23 11:16:36 2016 S=1.78 Km/hr
</name>
<styleUrl>
#styleMap_TLP_Normal
</styleUrl>
<Point>
<coordinates>
-64.9544220,-10.8517494,159.93
</coordinates>
</Point>
</Placemark>
<Placemark>
<name>
Fri Dec 23 11:16:46 2016 S=1.70 Km/hr
</name>
<styleUrl>
#styleMap_TLP_Normal
</styleUrl>
<Point>
<coordinates>
-64.9544907,-10.8516798,160.66
</coordinates>
</Point>
</Placemark>
<Placemark>
<name>
Fri Dec 23 11:16:56 2016 S=1.09 Km/hr
</name>
<styleUrl>
#styleMap_TLP_Normal
</styleUrl>
<Point>
<coordinates>
-64.9544525,-10.8516502,159.45
</coordinates>
</Point>
</Placemark>
<Placemark>
<name>
Fri Dec 23 11:17:06 2016 S=1.82 Km/hr
</name>
<styleUrl>
#styleMap_TLP_Normal
</styleUrl>
<Point>
<coordinates>
-64.9544678,-10.8515739,159.57
</coordinates>
</Point>
</Placemark>
<Placemark>
<name>
Fri Dec 23 11:17:16 2016 S=0.78 Km/hr
</name>
<styleUrl>
#styleMap_TLP_Normal
</styleUrl>
<Point>
<coordinates>
-64.9544830,-10.8515654,160.76
</coordinates>
</Point>
</Placemark>
<Placemark>
<name>
Fri Dec 23 11:17:26 2016 S=1.26 Km/hr
</name>
<styleUrl>
#styleMap_TLP_Normal
</styleUrl>
<Point>
<coordinates>
-64.9545059,-10.8515434,161.26
</coordinates>
</Point>
</Placemark>
<Placemark>
<name>
Fri Dec 23 11:17:36 2016 S=0.79 Km/hr
</name>
<styleUrl>
#styleMap_TLP_Normal
</styleUrl>
<Point>
<coordinates>
-64.9545441,-10.8515301,163.14
</coordinates>
</Point>
</Placemark>
<Placemark>
<name>
Fri Dec 23 11:17:46 2016 S=0.99 Km/hr
</name>
<styleUrl>
#styleMap_TLP_Normal
</styleUrl>
<Point>
<coordinates>
-64.9545670,-10.8515301,163.75
</coordinates>
</Point>
</Placemark>
<Placemark>
<name>
Fri Dec 23 11:17:56 2016 S=1.23 Km/hr
</name>
<styleUrl>
#styleMap_TLP_Normal
</styleUrl>
<Point>
<coordinates>
-64.9545975,-10.8515186,164.03
</coordinates>
</Point>
</Placemark>
<Placemark>
<name>
Fri Dec 23 11:18:06 2016 S=0.98 Km/hr
</name>
<styleUrl>
#styleMap_TLP_Normal
</styleUrl>
<Point>
<coordinates>
-64.9546051,-10.8514795,165.08
</coordinates>
</Point>
</Placemark>
<Placemark>
<name>
Fri Dec 23 11:18:16 2016 S=1.03 Km/hr
</name>
<styleUrl>
#styleMap_TLP_Normal
</styleUrl>
<Point>
<coordinates>
-64.9546204,-10.8514605,165.62
</coordinates>
</Point>
</Placemark>
<Placemark>
<name>
Fri Dec 23 11:18:26 2016 S=0.80 Km/hr
</name>
<styleUrl>
#styleMap_TLP_Normal
</styleUrl>
<Point>
<coordinates>
-64.9545670,-10.8514519,166.00
</coordinates>
</Point>
</Placemark>
<Placemark>
<name>
Fri Dec 23 11:18:36 2016 S=0.16 Km/hr
</name>
<styleUrl>
#styleMap_TLP_Normal
</styleUrl>
<Point>
<coordinates>
-64.9545517,-10.8514500,166.52
</coordinates>
</Point>
</Placemark>
<Placemark>
<name>
Fri Dec 23 11:18:46 2016 S=1.54 Km/hr
</name>
<styleUrl>
#styleMap_TLP_Normal
</styleUrl>
<Point>
<coordinates>
-64.9544983,-10.8514175,167.18
</coordinates>
</Point>
</Placemark>
<Placemark>
<name>
Fri Dec 23 11:18:56 2016 S=1.06 Km/hr
</name>
<styleUrl>
#styleMap_TLP_Normal
</styleUrl>
<Point>
<coordinates>
-64.9545441,-10.8513975,166.69
</coordinates>
</Point>
</Placemark>
<Placemark>
<name>
Fri Dec 23 11:19:06 2016 S=0.74 Km/hr
</name>
<styleUrl>
#styleMap_TLP_Normal
</styleUrl>
<Point>
<coordinates>
-64.9545670,-10.8513737,167.36
</coordinates>
</Point>
</Placemark>
<Placemark>
<name>
Fri Dec 23 11:19:16 2016 S=1.23 Km/hr
</name>
<styleUrl>
#styleMap_TLP_Normal
</styleUrl>
<Point>
<coordinates>
-64.9545288,-10.8513842,166.98
</coordinates>
</Point>
</Placemark>
<Placemark>
<name>
Fri Dec 23 11:19:26 2016 S=0.43 Km/hr
</name>
<styleUrl>
#styleMap_TLP_Normal
</styleUrl>
<Point>
<coordinates>
-64.9544907,-10.8514061,166.82
</coordinates>
</Point>
</Placemark>
<Placemark>
<name>
Fri Dec 23 11:19:36 2016 S=1.40 Km/hr
</name>
<styleUrl>
#styleMap_TLP_Normal
</styleUrl>
<Point>
<coordinates>
-64.9545135,-10.8514385,166.85
</coordinates>
</Point>
</Placemark>
<Placemark>
<name>
Fri Dec 23 11:19:46 2016 S=1.49 Km/hr
</name>
<styleUrl>
#styleMap_TLP_Normal
</styleUrl>
<Point>
<coordinates>
-64.9544830,-10.8515072,166.51
</coordinates>
</Point>
</Placemark>
<Placemark>
<name>
Fri Dec 23 11:19:56 2016 S=1.29 Km/hr
</name>
<styleUrl>
#styleMap_TLP_Normal
</styleUrl>
<Point>
<coordinates>
-64.9544678,-10.8515558,166.61
</coordinates>
</Point>
</Placemark>
<Placemark>
<name>
Fri Dec 23 11:20:06 2016 S=0.51 Km/hr
</name>
<styleUrl>
#styleMap_TLP_Normal
</styleUrl>
<Point>
<coordinates>
-64.9544601,-10.8515568,166.45
</coordinates>
</Point>
</Placemark>
<Placemark>
<name>
Fri Dec 23 11:20:16 2016 S=0.90 Km/hr
</name>
<styleUrl>
#styleMap_TLP_Normal
</styleUrl>
<Point>
<coordinates>
-64.9544449,-10.8515596,166.59
</coordinates>
</Point>
</Placemark>
<Placemark>
<name>
Fri Dec 23 11:20:26 2016 S=1.62 Km/hr
</name>
<styleUrl>
#styleMap_TLP_Normal
</styleUrl>
<Point>
<coordinates>
-64.9543991,-10.8514509,166.73
</coordinates>
</Point>
</Placemark>
<Placemark>
<name>
Fri Dec 23 11:20:36 2016 S=0.30 Km/hr
</name>
<styleUrl>
#styleMap_TLP_Normal
</styleUrl>
<Point>
<coordinates>
-64.9543915,-10.8514643,166.16
</coordinates>
</Point>
</Placemark>
<Placemark>
<name>
Fri Dec 23 11:20:46 2016 S=0.55 Km/hr
</name>
<styleUrl>
#styleMap_TLP_Normal
</styleUrl>
<Point>
<coordinates>
-64.9544067,-10.8514671,166.19
</coordinates>
</Point>
</Placemark>
<Placemark>
<name>
Fri Dec 23 11:20:56 2016 S=1.26 Km/hr
</name>
<styleUrl>
#styleMap_TLP_Normal
</styleUrl>
<Point>
<coordinates>
-64.9544296,-10.8514662,166.32
</coordinates>
</Point>
</Placemark>
<Placemark>
<name>
Fri Dec 23 11:21:06 2016 S=1.35 Km/hr
</name>
<styleUrl>
#styleMap_TLP_Normal
</styleUrl>
<Point>
<coordinates>
-64.9544754,-10.8514996,166.49
</coordinates>
</Point>
</Placemark>
<Placemark>
<name>
Fri Dec 23 11:21:16 2016 S=1.57 Km/hr
</name>
<styleUrl>
#styleMap_TLP_Normal
</styleUrl>
<Point>
<coordinates>
-64.9545288,-10.8515339,166.98
</coordinates>
</Point>
</Placemark>
<Placemark>
<name>
Fri Dec 23 11:21:26 2016 S=0.86 Km/hr
</name>
<styleUrl>
#styleMap_TLP_Normal
</styleUrl>
<Point>
<coordinates>
-64.9545441,-10.8515358,167.33
</coordinates>
</Point>
</Placemark>
<Placemark>
<name>
Fri Dec 23 11:21:36 2016 S=0.82 Km/hr
</name>
<styleUrl>
#styleMap_TLP_Normal
</styleUrl>
<Point>
<coordinates>
-64.9545517,-10.8515549,167.47
</coordinates>
</Point>
</Placemark>
<Placemark>
<name>
Fri Dec 23 11:21:46 2016 S=0.68 Km/hr
</name>
<styleUrl>
#styleMap_TLP_Normal
</styleUrl>
<Point>
<coordinates>
-64.9545441,-10.8515701,167.62
</coordinates>
</Point>
</Placemark>
<Placemark>
<name>
Fri Dec 23 11:21:56 2016 S=0.40 Km/hr
</name>
<styleUrl>
#styleMap_TLP_Normal
</styleUrl>
<Point>
<coordinates>
-64.9545364,-10.8515730,167.75
</coordinates>
</Point>
</Placemark>
<Placemark>
<name>
Fri Dec 23 11:22:06 2016 S=0.43 Km/hr
</name>
<styleUrl>
#styleMap_TLP_Normal
</styleUrl>
<Point>
<coordinates>
-64.9545212,-10.8515759,167.88
</coordinates>
</Point>
</Placemark>
<Placemark>
<name>
Fri Dec 23 11:22:16 2016 S=0.78 Km/hr
</name>
<styleUrl>
#styleMap_TLP_Normal
</styleUrl>
<Point>
<coordinates>
-64.9545212,-10.8515701,168.01
</coordinates>
</Point>
</Placemark>
<Placemark>
<name>
Fri Dec 23 11:22:26 2016 S=1.00 Km/hr
</name>
<styleUrl>
#styleMap_TLP_Normal
</styleUrl>
<Point>
<coordinates>
-64.9545059,-10.8515491,168.18
</coordinates>
</Point>
</Placemark>
<Placemark>
<name>
Fri Dec 23 11:22:36 2016 S=0.72 Km/hr
</name>
<styleUrl>
#styleMap_TLP_Normal
</styleUrl>
<Point>
<coordinates>
-64.9545059,-10.8515320,168.29
</coordinates>
</Point>
</Placemark>
<Placemark>
<name>
Fri Dec 23 11:22:46 2016 S=0.37 Km/hr
</name>
<styleUrl>
#styleMap_TLP_Normal
</styleUrl>
<Point>
<coordinates>
-64.9544983,-10.8515234,168.40
</coordinates>
</Point>
</Placemark>
<Placemark>
<name>
Fri Dec 23 11:22:56 2016 S=0.84 Km/hr
</name>
<styleUrl>
#styleMap_TLP_Normal
</styleUrl>
<Point>
<coordinates>
-64.9544907,-10.8515081,168.50
</coordinates>
</Point>
</Placemark>
<Placemark>
<name>
Fri Dec 23 11:23:06 2016 S=0.21 Km/hr
</name>
<styleUrl>
#styleMap_TLP_Normal
</styleUrl>
<Point>
<coordinates>
-64.9544830,-10.8514957,168.64
</coordinates>
</Point>
</Placemark>
<Placemark>
<name>
Fri Dec 23 11:23:16 2016 S=0.41 Km/hr
</name>
<styleUrl>
#styleMap_TLP_Normal
</styleUrl>
<Point>
<coordinates>
-64.9544830,-10.8514881,168.78
</coordinates>
</Point>
</Placemark>
<Placemark>
<name>
Fri Dec 23 11:23:26 2016 S=0.02 Km/hr
</name>
<styleUrl>
#styleMap_TLP_Normal
</styleUrl>
<Point>
<coordinates>
-64.9544907,-10.8514795,168.80
</coordinates>
</Point>
</Placemark>
<Placemark>
<name>
Fri Dec 23 11:23:36 2016 S=0.46 Km/hr
</name>
<styleUrl>
#styleMap_TLP_Normal
</styleUrl>
<Point>
<coordinates>
-64.9544907,-10.8514872,168.85
</coordinates>
</Point>
</Placemark>
<Placemark>
<name>
Fri Dec 23 11:23:46 2016 S=0.54 Km/hr
</name>
<styleUrl>
#styleMap_TLP_Normal
</styleUrl>
<Point>
<coordinates>
-64.9544907,-10.8514957,168.89
</coordinates>
</Point>
</Placemark>
<Placemark>
<name>
Fri Dec 23 11:23:56 2016 S=0.78 Km/hr
</name>
<styleUrl>
#styleMap_TLP_Normal
</styleUrl>
<Point>
<coordinates>
-64.9544907,-10.8515120,168.94
</coordinates>
</Point>
</Placemark>
<Placemark>
<name>
Fri Dec 23 11:24:06 2016 S=0.83 Km/hr
</name>
<styleUrl>
#styleMap_TLP_Normal
</styleUrl>
<Point>
<coordinates>
-64.9544830,-10.8515310,168.47
</coordinates>
</Point>
</Placemark>
<Placemark>
<name>
Fri Dec 23 11:24:16 2016 S=0.19 Km/hr
</name>
<styleUrl>
#styleMap_TLP_Normal
</styleUrl>
<Point>
<coordinates>
-64.9544830,-10.8515062,168.37
</coordinates>
</Point>
</Placemark>
<Placemark>
<name>
Fri Dec 23 11:24:26 2016 S=0.30 Km/hr
</name>
<styleUrl>
#styleMap_TLP_Normal
</styleUrl>
<Point>
<coordinates>
-64.9544830,-10.8515062,168.26
</coordinates>
</Point>
</Placemark>
<Placemark>
<name>
Fri Dec 23 11:24:36 2016 S=0.67 Km/hr
</name>
<styleUrl>
#styleMap_TLP_Normal
</styleUrl>
<Point>
<coordinates>
-64.9544830,-10.8514919,168.28
</coordinates>
</Point>
</Placemark>
<Placemark>
<name>
Fri Dec 23 11:24:46 2016 S=1.13 Km/hr
</name>
<styleUrl>
#styleMap_TLP_Normal
</styleUrl>
<Point>
<coordinates>
-64.9545135,-10.8514614,168.30
</coordinates>
</Point>
</Placemark>
<Placemark>
<name>
Fri Dec 23 11:24:56 2016 S=0.72 Km/hr
</name>
<styleUrl>
#styleMap_TLP_Normal
</styleUrl>
<Point>
<coordinates>
-64.9545517,-10.8514471,167.30
</coordinates>
</Point>
</Placemark>
<Placemark>
<name>
Fri Dec 23 11:25:06 2016 S=0.45 Km/hr
</name>
<styleUrl>
#styleMap_TLP_Normal
</styleUrl>
<Point>
<coordinates>
-64.9545517,-10.8514414,167.04
</coordinates>
</Point>
</Placemark>
<Placemark>
<name>
Fri Dec 23 11:25:16 2016 S=0.72 Km/hr
</name>
<styleUrl>
#styleMap_TLP_Normal
</styleUrl>
<Point>
<coordinates>
-64.9545593,-10.8514271,166.42
</coordinates>
</Point>
</Placemark>
<Placemark>
<name>
Fri Dec 23 11:25:26 2016 S=0.53 Km/hr
</name>
<styleUrl>
#styleMap_TLP_Normal
</styleUrl>
<Point>
<coordinates>
-64.9545898,-10.8514328,165.50
</coordinates>
</Point>
</Placemark>
<Placemark>
<name>
Fri Dec 23 11:25:36 2016 S=1.09 Km/hr
</name>
<styleUrl>
#styleMap_TLP_Normal
</styleUrl>
<Point>
<coordinates>
-64.9544830,-10.8515282,158.63
</coordinates>
</Point>
</Placemark>
<Placemark>
<name>
Fri Dec 23 11:25:46 2016 S=0.71 Km/hr
</name>
<styleUrl>
#styleMap_TLP_Normal
</styleUrl>
<Point>
<coordinates>
-64.9544067,-10.8515291,153.02
</coordinates>
</Point>
</Placemark>
<Placemark>
<name>
Fri Dec 23 11:25:56 2016 S=1.33 Km/hr
</name>
<styleUrl>
#styleMap_TLP_Normal
</styleUrl>
<Point>
<coordinates>
-64.9542999,-10.8515177,153.10
</coordinates>
</Point>
</Placemark>
<Placemark>
<name>
Fri Dec 23 11:26:06 2016 S=0.72 Km/hr
</name>
<styleUrl>
#styleMap_TLP_Normal
</styleUrl>
<Point>
<coordinates>
-64.9542847,-10.8515139,149.86
</coordinates>
</Point>
</Placemark>
<Placemark>
<name>
Fri Dec 23 11:26:16 2016 S=0.96 Km/hr
</name>
<styleUrl>
#styleMap_TLP_Normal
</styleUrl>
<Point>
<coordinates>
-64.9542770,-10.8515110,148.61
</coordinates>
</Point>
</Placemark>
<Placemark>
<name>
Fri Dec 23 11:26:26 2016 S=1.36 Km/hr
</name>
<styleUrl>
#styleMap_TLP_Normal
</styleUrl>
<Point>
<coordinates>
-64.9542236,-10.8514929,148.68
</coordinates>
</Point>
</Placemark>
<Placemark>
<name>
Fri Dec 23 11:26:36 2016 S=1.86 Km/hr
</name>
<styleUrl>
#styleMap_TLP_Normal
</styleUrl>
<Point>
<coordinates>
-64.9541245,-10.8514614,146.59
</coordinates>
</Point>
</Placemark>
<Placemark>
<name>
Fri Dec 23 11:26:46 2016 S=1.98 Km/hr
</name>
<styleUrl>
#styleMap_TLP_Normal
</styleUrl>
<Point>
<coordinates>
-64.9540634,-10.8514671,145.62
</coordinates>
</Point>
</Placemark>
<Placemark>
<name>
Fri Dec 23 11:26:56 2016 S=2.23 Km/hr
</name>
<styleUrl>
#styleMap_TLP_Normal
</styleUrl>
<Point>
<coordinates>
-64.9539490,-10.8514385,145.98
</coordinates>
</Point>
</Placemark>
<Placemark>
<name>
Fri Dec 23 11:27:06 2016 S=1.15 Km/hr
</name>
<styleUrl>
#styleMap_TLP_Normal
</styleUrl>
<Point>
<coordinates>
-64.9538651,-10.8514185,144.79
</coordinates>
</Point>
</Placemark>
<Placemark>
<name>
Fri Dec 23 11:27:16 2016 S=0.87 Km/hr
</name>
<styleUrl>
#styleMap_TLP_Normal
</styleUrl>
<Point>
<coordinates>
-64.9538269,-10.8514071,144.27
</coordinates>
</Point>
</Placemark>
<Placemark>
<name>
Fri Dec 23 11:27:26 2016 S=0.48 Km/hr
</name>
<styleUrl>
#styleMap_TLP_Normal
</styleUrl>
<Point>
<coordinates>
-64.9538040,-10.8513975,143.53
</coordinates>
</Point>
</Placemark>
<Placemark>
<name>
Fri Dec 23 11:27:36 2016 S=1.16 Km/hr
</name>
<styleUrl>
#styleMap_TLP_Normal
</styleUrl>
<Point>
<coordinates>
-64.9537506,-10.8513870,142.14
</coordinates>
</Point>
</Placemark>
<Placemark>
<name>
Fri Dec 23 11:27:46 2016 S=0.78 Km/hr
</name>
<styleUrl>
#styleMap_TLP_Normal
</styleUrl>
<Point>
<coordinates>
-64.9537201,-10.8513556,142.56
</coordinates>
</Point>
</Placemark>
<Placemark>
<name>
Fri Dec 23 11:27:56 2016 S=1.18 Km/hr
</name>
<styleUrl>
#styleMap_TLP_Normal
</styleUrl>
<Point>
<coordinates>
-64.9536972,-10.8513165,142.00
</coordinates>
</Point>
</Placemark>
<Placemark>
<name>
Fri Dec 23 11:28:06 2016 S=0.93 Km/hr
</name>
<styleUrl>
#styleMap_TLP_Normal
</styleUrl>
<Point>
<coordinates>
-64.9536743,-10.8512602,144.66
</coordinates>
</Point>
</Placemark>
<Placemark>
<name>
Fri Dec 23 11:28:16 2016 S=1.07 Km/hr
</name>
<styleUrl>
#styleMap_TLP_Normal
</styleUrl>
<Point>
<coordinates>
-64.9536438,-10.8512468,145.46
</coordinates>
</Point>
</Placemark>
<Placemark>
<name>
Fri Dec 23 11:28:26 2016 S=1.38 Km/hr
</name>
<styleUrl>
#styleMap_TLP_Normal
</styleUrl>
<Point>
<coordinates>
-64.9535675,-10.8512592,145.05
</coordinates>
</Point>
</Placemark>
<Placemark>
<name>
Fri Dec 23 11:28:36 2016 S=1.01 Km/hr
</name>
<styleUrl>
#styleMap_TLP_Normal
</styleUrl>
<Point>
<coordinates>
-64.9535141,-10.8512630,146.09
</coordinates>
</Point>
</Placemark>
<Placemark>
<name>
Fri Dec 23 11:28:46 2016 S=1.98 Km/hr
</name>
<styleUrl>
#styleMap_TLP_Normal
</styleUrl>
<Point>
<coordinates>
-64.9533844,-10.8512650,146.84
</coordinates>
</Point>
</Placemark>
<Placemark>
<name>
Fri Dec 23 11:28:56 2016 S=0.92 Km/hr
</name>
<styleUrl>
#styleMap_TLP_Normal
</styleUrl>
<Point>
<coordinates>
-64.9533310,-10.8512497,146.95
</coordinates>
</Point>
</Placemark>
<Placemark>
<name>
Fri Dec 23 11:29:06 2016 S=1.50 Km/hr
</name>
<styleUrl>
#styleMap_TLP_Normal
</styleUrl>
<Point>
<coordinates>
-64.9533081,-10.8511324,147.30
</coordinates>
</Point>
</Placemark>
<Placemark>
<name>
Fri Dec 23 11:29:16 2016 S=1.03 Km/hr
</name>
<styleUrl>
#styleMap_TLP_Normal
</styleUrl>
<Point>
<coordinates>
-64.9533081,-10.8510599,150.26
</coordinates>
</Point>
</Placemark>
<Placemark>
<name>
Fri Dec 23 11:29:26 2016 S=0.79 Km/hr
</name>
<styleUrl>
#styleMap_TLP_Normal
</styleUrl>
<Point>
<coordinates>
-64.9533081,-10.8510447,150.18
</coordinates>
</Point>
</Placemark>
<Placemark>
<name>
Fri Dec 23 11:29:36 2016 S=0.99 Km/hr
</name>
<styleUrl>
#styleMap_TLP_Normal
</styleUrl>
<Point>
<coordinates>
-64.9533005,-10.8510265,150.67
</coordinates>
</Point>
</Placemark>
<Placemark>
<name>
Fri Dec 23 11:29:46 2016 S=0.84 Km/hr
</name>
<styleUrl>
#styleMap_TLP_Normal
</styleUrl>
<Point>
<coordinates>
-64.9532852,-10.8510094,151.07
</coordinates>
</Point>
</Placemark>
<Placemark>
<name>
Fri Dec 23 11:29:56 2016 S=0.92 Km/hr
</name>
<styleUrl>
#styleMap_TLP_Normal
</styleUrl>
<Point>
<coordinates>
-64.9532547,-10.8509731,151.82
</coordinates>
</Point>
</Placemark>
<Placemark>
<name>
Fri Dec 23 11:30:06 2016 S=1.31 Km/hr
</name>
<styleUrl>
#styleMap_TLP_Normal
</styleUrl>
<Point>
<coordinates>
-64.9532166,-10.8509436,151.18
</coordinates>
</Point>
</Placemark>
<Placemark>
<name>
Fri Dec 23 11:30:16 2016 S=0.74 Km/hr
</name>
<styleUrl>
#styleMap_TLP_Normal
</styleUrl>
<Point>
<coordinates>
-64.9531784,-10.8508778,150.69
</coordinates>
</Point>
</Placemark>
<Placemark>
<name>
Fri Dec 23 11:30:26 2016 S=1.28 Km/hr
</name>
<styleUrl>
#styleMap_TLP_Normal
</styleUrl>
<Point>
<coordinates>
-64.9531631,-10.8508043,150.38
</coordinates>
</Point>
</Placemark>
<Placemark>
<name>
Fri Dec 23 11:30:36 2016 S=1.52 Km/hr
</name>
<styleUrl>
#styleMap_TLP_Normal
</styleUrl>
<Point>
<coordinates>
-64.9531479,-10.8507566,151.38
</coordinates>
</Point>
</Placemark>
<Placemark>
<name>
Fri Dec 23 11:30:46 2016 S=1.51 Km/hr
</name>
<styleUrl>
#styleMap_TLP_Normal
</styleUrl>
<Point>
<coordinates>
-64.9531174,-10.8507109,152.54
</coordinates>
</Point>
</Placemark>
<Placemark>
<name>
Fri Dec 23 11:30:56 2016 S=1.32 Km/hr
</name>
<styleUrl>
#styleMap_TLP_Normal
</styleUrl>
<Point>
<coordinates>
-64.9530640,-10.8505945,148.77
</coordinates>
</Point>
</Placemark>
<Placemark>
<name>
Fri Dec 23 11:31:06 2016 S=0.66 Km/hr
</name>
<styleUrl>
#styleMap_TLP_Normal
</styleUrl>
<Point>
<coordinates>
-64.9530640,-10.8505783,149.66
</coordinates>
</Point>
</Placemark>
<Placemark>
<name>
Fri Dec 23 11:31:16 2016 S=0.92 Km/hr
</name>
<styleUrl>
#styleMap_TLP_Normal
</styleUrl>
<Point>
<coordinates>
-64.9530563,-10.8505640,150.07
</coordinates>
</Point>
</Placemark>
<Placemark>
<name>
Fri Dec 23 11:31:26 2016 S=1.63 Km/hr
</name>
<styleUrl>
#styleMap_TLP_Normal
</styleUrl>
<Point>
<coordinates>
-64.9531555,-10.8505640,151.88
</coordinates>
</Point>
</Placemark>
<Placemark>
<name>
Fri Dec 23 11:31:36 2016 S=1.82 Km/hr
</name>
<styleUrl>
#styleMap_TLP_Normal
</styleUrl>
<Point>
<coordinates>
-64.9532394,-10.8505354,152.42
</coordinates>
</Point>
</Placemark>
<Placemark>
<name>
Fri Dec 23 11:31:46 2016 S=1.20 Km/hr
</name>
<styleUrl>
#styleMap_TLP_Normal
</styleUrl>
<Point>
<coordinates>
-64.9532547,-10.8504934,152.75
</coordinates>
</Point>
</Placemark>
<Placemark>
<name>
Fri Dec 23 11:31:56 2016 S=1.90 Km/hr
</name>
<styleUrl>
#styleMap_TLP_Normal
</styleUrl>
<Point>
<coordinates>
-64.9533157,-10.8504467,153.05
</coordinates>
</Point>
</Placemark>
<Placemark>
<name>
Fri Dec 23 11:32:06 2016 S=0.93 Km/hr
</name>
<styleUrl>
#styleMap_TLP_Normal
</styleUrl>
<Point>
<coordinates>
-64.9533539,-10.8504620,153.41
</coordinates>
</Point>
</Placemark>
<Placemark>
<name>
Fri Dec 23 11:32:16 2016 S=0.50 Km/hr
</name>
<styleUrl>
#styleMap_TLP_Normal
</styleUrl>
<Point>
<coordinates>
-64.9533615,-10.8504305,153.66
</coordinates>
</Point>
</Placemark>
<Placemark>
<name>
Fri Dec 23 11:32:26 2016 S=1.57 Km/hr
</name>
<styleUrl>
#styleMap_TLP_Normal
</styleUrl>
<Point>
<coordinates>
-64.9533463,-10.8503761,154.27
</coordinates>
</Point>
</Placemark>
<Placemark>
<name>
Fri Dec 23 11:32:36 2016 S=1.81 Km/hr
</name>
<styleUrl>
#styleMap_TLP_Normal
</styleUrl>
<Point>
<coordinates>
-64.9532700,-10.8503056,155.04
</coordinates>
</Point>
</Placemark>
<Placemark>
<name>
Fri Dec 23 11:32:46 2016 S=1.55 Km/hr
</name>
<styleUrl>
#styleMap_TLP_Normal
</styleUrl>
<Point>
<coordinates>
-64.9531784,-10.8502989,155.79
</coordinates>
</Point>
</Placemark>
<Placemark>
<name>
Fri Dec 23 11:32:56 2016 S=1.93 Km/hr
</name>
<styleUrl>
#styleMap_TLP_Normal
</styleUrl>
<Point>
<coordinates>
-64.9530869,-10.8502769,156.38
</coordinates>
</Point>
</Placemark>
<Placemark>
<name>
Fri Dec 23 11:33:06 2016 S=2.31 Km/hr
</name>
<styleUrl>
#styleMap_TLP_Normal
</styleUrl>
<Point>
<coordinates>
-64.9529877,-10.8502588,157.16
</coordinates>
</Point>
</Placemark>
<Placemark>
<name>
Fri Dec 23 11:33:16 2016 S=2.12 Km/hr
</name>
<styleUrl>
#styleMap_TLP_Normal
</styleUrl>
<Point>
<coordinates>
-64.9528961,-10.8502884,157.93
</coordinates>
</Point>
</Placemark>
<Placemark>
<name>
Fri Dec 23 11:33:26 2016 S=1.47 Km/hr
</name>
<styleUrl>
#styleMap_TLP_Normal
</styleUrl>
<Point>
<coordinates>
-64.9528351,-10.8503170,158.27
</coordinates>
</Point>
</Placemark>
<Placemark>
<name>
Fri Dec 23 11:33:36 2016 S=1.10 Km/hr
</name>
<styleUrl>
#styleMap_TLP_Normal
</styleUrl>
<Point>
<coordinates>
-64.9528427,-10.8503809,158.75
</coordinates>
</Point>
</Placemark>
<Placemark>
<name>
Fri Dec 23 11:33:46 2016 S=1.37 Km/hr
</name>
<styleUrl>
#styleMap_TLP_Normal
</styleUrl>
<Point>
<coordinates>
-64.9528427,-10.8504200,158.85
</coordinates>
</Point>
</Placemark>
<Placemark>
<name>
Fri Dec 23 11:33:56 2016 S=0.61 Km/hr
</name>
<styleUrl>
#styleMap_TLP_Normal
</styleUrl>
<Point>
<coordinates>
-64.9528580,-10.8504391,159.30
</coordinates>
</Point>
</Placemark>
<Placemark>
<name>
Fri Dec 23 11:34:06 2016 S=1.21 Km/hr
</name>
<styleUrl>
#styleMap_TLP_Normal
</styleUrl>
<Point>
<coordinates>
-64.9528427,-10.8504505,159.78
</coordinates>
</Point>
</Placemark>
<Placemark>
<name>
Fri Dec 23 11:34:16 2016 S=1.81 Km/hr
</name>
<styleUrl>
#styleMap_TLP_Normal
</styleUrl>
<Point>
<coordinates>
-64.9527359,-10.8504486,160.57
</coordinates>
</Point>
</Placemark>
<Placemark>
<name>
Fri Dec 23 11:34:26 2016 S=1.02 Km/hr
</name>
<styleUrl>
#styleMap_TLP_Normal
</styleUrl>
<Point>
<coordinates>
-64.9527130,-10.8504848,160.73
</coordinates>
</Point>
</Placemark>
<Placemark>
<name>
Fri Dec 23 11:34:36 2016 S=0.86 Km/hr
</name>
<styleUrl>
#styleMap_TLP_Normal
</styleUrl>
<Point>
<coordinates>
-64.9526901,-10.8505001,161.17
</coordinates>
</Point>
</Placemark>
<Placemark>
<name>
Fri Dec 23 11:34:46 2016 S=1.46 Km/hr
</name>
<styleUrl>
#styleMap_TLP_Normal
</styleUrl>
<Point>
<coordinates>
-64.9527283,-10.8505573,162.14
</coordinates>
</Point>
</Placemark>
<Placemark>
<name>
Fri Dec 23 11:34:56 2016 S=0.36 Km/hr
</name>
<styleUrl>
#styleMap_TLP_Normal
</styleUrl>
<Point>
<coordinates>
-64.9527130,-10.8505516,162.19
</coordinates>
</Point>
</Placemark>
<Placemark>
<name>
Fri Dec 23 11:35:06 2016 S=1.92 Km/hr
</name>
<styleUrl>
#styleMap_TLP_Normal
</styleUrl>
<Point>
<coordinates>
-64.9528046,-10.8505497,160.57
</coordinates>
</Point>
</Placemark>
<Placemark>
<name>
Fri Dec 23 11:35:16 2016 S=2.20 Km/hr
</name>
<styleUrl>
#styleMap_TLP_Normal
</styleUrl>
<Point>
<coordinates>
-64.9528809,-10.8505802,160.99
</coordinates>
</Point>
</Placemark>
<Placemark>
<name>
Fri Dec 23 11:35:26 2016 S=1.17 Km/hr
</name>
<styleUrl>
#styleMap_TLP_Normal
</styleUrl>
<Point>
<coordinates>
-64.9529724,-10.8505793,161.39
</coordinates>
</Point>
</Placemark>
<Placemark>
<name>
Fri Dec 23 11:35:36 2016 S=1.82 Km/hr
</name>
<styleUrl>
#styleMap_TLP_Normal
</styleUrl>
<Point>
<coordinates>
-64.9529724,-10.8506546,161.74
</coordinates>
</Point>
</Placemark>
<Placemark>
<name>
Fri Dec 23 11:35:46 2016 S=1.27 Km/hr
</name>
<styleUrl>
#styleMap_TLP_Normal
</styleUrl>
<Point>
<coordinates>
-64.9529800,-10.8506937,162.89
</coordinates>
</Point>
</Placemark>
<Placemark>
<name>
Fri Dec 23 11:35:56 2016 S=1.05 Km/hr
</name>
<styleUrl>
#styleMap_TLP_Normal
</styleUrl>
<Point>
<coordinates>
-64.9529648,-10.8507519,163.31
</coordinates>
</Point>
</Placemark>
<Placemark>
<name>
Fri Dec 23 11:36:06 2016 S=0.74 Km/hr
</name>
<styleUrl>
#styleMap_TLP_Normal
</styleUrl>
<Point>
<coordinates>
-64.9529648,-10.8507767,163.99
</coordinates>
</Point>
</Placemark>
<Placemark>
<name>
Fri Dec 23 11:36:16 2016 S=0.75 Km/hr
</name>
<styleUrl>
#styleMap_TLP_Normal
</styleUrl>
<Point>
<coordinates>
-64.9529724,-10.8507957,164.43
</coordinates>
</Point>
</Placemark>
<Placemark>
<name>
Fri Dec 23 11:36:26 2016 S=1.83 Km/hr
</name>
<styleUrl>
#styleMap_TLP_Normal
</styleUrl>
<Point>
<coordinates>
-64.9530029,-10.8508987,164.07
</coordinates>
</Point>
</Placemark>
<Placemark>
<name>
Fri Dec 23 11:36:36 2016 S=1.54 Km/hr
</name>
<styleUrl>
#styleMap_TLP_Normal
</styleUrl>
<Point>
<coordinates>
-64.9529953,-10.8509445,163.77
</coordinates>
</Point>
</Placemark>
<Placemark>
<name>
Fri Dec 23 11:36:46 2016 S=1.90 Km/hr
</name>
<styleUrl>
#styleMap_TLP_Normal
</styleUrl>
<Point>
<coordinates>
-64.9530945,-10.8509960,163.25
</coordinates>
</Point>
</Placemark>
<Placemark>
<name>
Fri Dec 23 11:36:56 2016 S=1.19 Km/hr
</name>
<styleUrl>
#styleMap_TLP_Normal
</styleUrl>
<Point>
<coordinates>
-64.9530640,-10.8510151,162.78
</coordinates>
</Point>
</Placemark>
<Placemark>
<name>
Fri Dec 23 11:37:06 2016 S=0.84 Km/hr
</name>
<styleUrl>
#styleMap_TLP_Normal
</styleUrl>
<Point>
<coordinates>
-64.9530640,-10.8510523,163.31
</coordinates>
</Point>
</Placemark>
<Placemark>
<name>
Fri Dec 23 11:37:16 2016 S=1.39 Km/hr
</name>
<styleUrl>
#styleMap_TLP_Normal
</styleUrl>
<Point>
<coordinates>
-64.9530945,-10.8510885,163.65
</coordinates>
</Point>
</Placemark>
<Placemark>
<name>
Fri Dec 23 11:37:26 2016 S=1.34 Km/hr
</name>
<styleUrl>
#styleMap_TLP_Normal
</styleUrl>
<Point>
<coordinates>
-64.9531555,-10.8511086,164.07
</coordinates>
</Point>
</Placemark>
<Placemark>
<name>
Fri Dec 23 11:37:36 2016 S=1.23 Km/hr
</name>
<styleUrl>
#styleMap_TLP_Normal
</styleUrl>
<Point>
<coordinates>
-64.9531860,-10.8511381,163.67
</coordinates>
</Point>
</Placemark>
<Placemark>
<name>
Fri Dec 23 11:37:46 2016 S=1.47 Km/hr
</name>
<styleUrl>
#styleMap_TLP_Normal
</styleUrl>
<Point>
<coordinates>
-64.9532318,-10.8511810,163.56
</coordinates>
</Point>
</Placemark>
<Placemark>
<name>
Fri Dec 23 11:37:56 2016 S=1.24 Km/hr
</name>
<styleUrl>
#styleMap_TLP_Normal
</styleUrl>
<Point>
<coordinates>
-64.9532547,-10.8512163,164.10
</coordinates>
</Point>
</Placemark>
<Placemark>
<name>
Fri Dec 23 11:38:06 2016 S=1.47 Km/hr
</name>
<styleUrl>
#styleMap_TLP_Normal
</styleUrl>
<Point>
<coordinates>
-64.9533081,-10.8512373,164.38
</coordinates>
</Point>
</Placemark>
<Placemark>
<name>
Fri Dec 23 11:38:16 2016 S=0.96 Km/hr
</name>
<styleUrl>
#styleMap_TLP_Normal
</styleUrl>
<Point>
<coordinates>
-64.9533463,-10.8512573,164.32
</coordinates>
</Point>
</Placemark>
<Placemark>
<name>
Fri Dec 23 11:38:26 2016 S=1.86 Km/hr
</name>
<styleUrl>
#styleMap_TLP_Normal
</styleUrl>
<Point>
<coordinates>
-64.9533310,-10.8513012,164.68
</coordinates>
</Point>
</Placemark>
<Placemark>
<name>
Fri Dec 23 11:38:36 2016 S=2.23 Km/hr
</name>
<styleUrl>
#styleMap_TLP_Normal
</styleUrl>
<Point>
<coordinates>
-64.9533920,-10.8514090,164.07
</coordinates>
</Point>
</Placemark>
<Placemark>
<name>
Fri Dec 23 11:38:46 2016 S=1.56 Km/hr
</name>
<styleUrl>
#styleMap_TLP_Normal
</styleUrl>
<Point>
<coordinates>
-64.9533539,-10.8514805,163.74
</coordinates>
</Point>
</Placemark>
<Placemark>
<name>
Fri Dec 23 11:38:56 2016 S=1.42 Km/hr
</name>
<styleUrl>
#styleMap_TLP_Normal
</styleUrl>
<Point>
<coordinates>
-64.9533310,-10.8515224,163.82
</coordinates>
</Point>
</Placemark>
<Placemark>
<name>
Fri Dec 23 11:39:06 2016 S=1.32 Km/hr
</name>
<styleUrl>
#styleMap_TLP_Normal
</styleUrl>
<Point>
<coordinates>
-64.9533234,-10.8515787,164.20
</coordinates>
</Point>
</Placemark>
<Placemark>
<name>
Fri Dec 23 11:39:16 2016 S=1.25 Km/hr
</name>
<styleUrl>
#styleMap_TLP_Normal
</styleUrl>
<Point>
<coordinates>
-64.9533310,-10.8516617,162.68
</coordinates>
</Point>
</Placemark>
<Placemark>
<name>
Fri Dec 23 11:39:26 2016 S=0.59 Km/hr
</name>
<styleUrl>
#styleMap_TLP_Normal
</styleUrl>
<Point>
<coordinates>
-64.9533539,-10.8516779,161.91
</coordinates>
</Point>
</Placemark>
<Placemark>
<name>
Fri Dec 23 11:39:36 2016 S=1.77 Km/hr
</name>
<styleUrl>
#styleMap_TLP_Normal
</styleUrl>
<Point>
<coordinates>
-64.9533768,-10.8516769,162.14
</coordinates>
</Point>
</Placemark>
<Placemark>
<name>
Fri Dec 23 11:39:46 2016 S=0.81 Km/hr
</name>
<styleUrl>
#styleMap_TLP_Normal
</styleUrl>
<Point>
<coordinates>
-64.9534073,-10.8516808,161.03
</coordinates>
</Point>
</Placemark>
<Placemark>
<name>
Fri Dec 23 11:39:56 2016 S=1.78 Km/hr
</name>
<styleUrl>
#styleMap_TLP_Normal
</styleUrl>
<Point>
<coordinates>
-64.9534073,-10.8517227,160.81
</coordinates>
</Point>
</Placemark>
<Placemark>
<name>
Fri Dec 23 11:40:06 2016 S=1.77 Km/hr
</name>
<styleUrl>
#styleMap_TLP_Normal
</styleUrl>
<Point>
<coordinates>
-64.9534302,-10.8517866,160.83
</coordinates>
</Point>
</Placemark>
<Placemark>
<name>
Fri Dec 23 11:40:16 2016 S=1.69 Km/hr
</name>
<styleUrl>
#styleMap_TLP_Normal
</styleUrl>
<Point>
<coordinates>
-64.9534988,-10.8518448,158.71
</coordinates>
</Point>
</Placemark>
<Placemark>
<name>
Fri Dec 23 11:40:26 2016 S=2.00 Km/hr
</name>
<styleUrl>
#styleMap_TLP_Normal
</styleUrl>
<Point>
<coordinates>
-64.9535065,-10.8519115,157.72
</coordinates>
</Point>
</Placemark>
<Placemark>
<name>
Fri Dec 23 11:40:36 2016 S=0.19 Km/hr
</name>
<styleUrl>
#styleMap_TLP_Normal
</styleUrl>
<Point>
<coordinates>
-64.9534912,-10.8518467,157.27
</coordinates>
</Point>
</Placemark>
<Placemark>
<name>
Fri Dec 23 11:40:46 2016 S=1.46 Km/hr
</name>
<styleUrl>
#styleMap_TLP_Normal
</styleUrl>
<Point>
<coordinates>
-64.9535217,-10.8518620,157.23
</coordinates>
</Point>
</Placemark>
<Placemark>
<name>
Fri Dec 23 11:40:56 2016 S=0.16 Km/hr
</name>
<styleUrl>
#styleMap_TLP_Normal
</styleUrl>
<Point>
<coordinates>
-64.9535141,-10.8518534,155.87
</coordinates>
</Point>
</Placemark>
<Placemark>
<name>
Fri Dec 23 11:41:06 2016 S=1.20 Km/hr
</name>
<styleUrl>
#styleMap_TLP_Normal
</styleUrl>
<Point>
<coordinates>
-64.9534836,-10.8518505,156.31
</coordinates>
</Point>
</Placemark>
<Placemark>
<name>
Fri Dec 23 11:41:16 2016 S=1.22 Km/hr
</name>
<styleUrl>
#styleMap_TLP_Normal
</styleUrl>
<Point>
<coordinates>
-64.9534531,-10.8518925,156.80
</coordinates>
</Point>
</Placemark>
<Placemark>
<name>
Fri Dec 23 11:41:26 2016 S=1.93 Km/hr
</name>
<styleUrl>
#styleMap_TLP_Normal
</styleUrl>
<Point>
<coordinates>
-64.9534454,-10.8519764,157.48
</coordinates>
</Point>
</Placemark>
<Placemark>
<name>
Fri Dec 23 11:41:36 2016 S=1.75 Km/hr
</name>
<styleUrl>
#styleMap_TLP_Normal
</styleUrl>
<Point>
<coordinates>
-64.9534988,-10.8520432,157.39
</coordinates>
</Point>
</Placemark>
<Placemark>
<name>
Fri Dec 23 11:41:46 2016 S=1.48 Km/hr
</name>
<styleUrl>
#styleMap_TLP_Normal
</styleUrl>
<Point>
<coordinates>
-64.9535370,-10.8520880,158.65
</coordinates>
</Point>
</Placemark>
<Placemark>
<name>
Fri Dec 23 11:41:56 2016 S=1.39 Km/hr
</name>
<styleUrl>
#styleMap_TLP_Normal
</styleUrl>
<Point>
<coordinates>
-64.9535370,-10.8521461,160.32
</coordinates>
</Point>
</Placemark>
<Placemark>
<name>
Fri Dec 23 11:42:06 2016 S=1.88 Km/hr
</name>
<styleUrl>
#styleMap_TLP_Normal
</styleUrl>
<Point>
<coordinates>
-64.9535980,-10.8522043,161.85
</coordinates>
</Point>
</Placemark>
<Placemark>
<name>
Fri Dec 23 11:42:16 2016 S=1.51 Km/hr
</name>
<styleUrl>
#styleMap_TLP_Normal
</styleUrl>
<Point>
<coordinates>
-64.9536057,-10.8522549,163.39
</coordinates>
</Point>
</Placemark>
<Placemark>
<name>
Fri Dec 23 11:42:26 2016 S=1.58 Km/hr
</name>
<styleUrl>
#styleMap_TLP_Normal
</styleUrl>
<Point>
<coordinates>
-64.9536133,-10.8523054,164.02
</coordinates>
</Point>
</Placemark>
<Placemark>
<name>
Fri Dec 23 11:42:36 2016 S=0.95 Km/hr
</name>
<styleUrl>
#styleMap_TLP_Normal
</styleUrl>
<Point>
<coordinates>
-64.9536057,-10.8523178,165.91
</coordinates>
</Point>
</Placemark>
<Placemark>
<name>
Fri Dec 23 11:42:46 2016 S=0.76 Km/hr
</name>
<styleUrl>
#styleMap_TLP_Normal
</styleUrl>
<Point>
<coordinates>
-64.9536285,-10.8523455,167.32
</coordinates>
</Point>
</Placemark>
<Placemark>
<name>
Fri Dec 23 11:42:56 2016 S=0.92 Km/hr
</name>
<styleUrl>
#styleMap_TLP_Normal
</styleUrl>
<Point>
<coordinates>
-64.9536591,-10.8523540,167.45
</coordinates>
</Point>
</Placemark>
<Placemark>
<name>
Fri Dec 23 11:43:06 2016 S=0.88 Km/hr
</name>
<styleUrl>
#styleMap_TLP_Normal
</styleUrl>
<Point>
<coordinates>
-64.9536819,-10.8523645,165.40
</coordinates>
</Point>
</Placemark>
<Placemark>
<name>
Fri Dec 23 11:43:16 2016 S=0.93 Km/hr
</name>
<styleUrl>
#styleMap_TLP_Normal
</styleUrl>
<Point>
<coordinates>
-64.9537277,-10.8523550,165.41
</coordinates>
</Point>
</Placemark>
<Placemark>
<name>
Fri Dec 23 11:43:26 2016 S=0.83 Km/hr
</name>
<styleUrl>
#styleMap_TLP_Normal
</styleUrl>
<Point>
<coordinates>
-64.9537506,-10.8523617,165.29
</coordinates>
</Point>
</Placemark>
<Placemark>
<name>
Fri Dec 23 11:43:36 2016 S=0.43 Km/hr
</name>
<styleUrl>
#styleMap_TLP_Normal
</styleUrl>
<Point>
<coordinates>
-64.9537354,-10.8523884,165.57
</coordinates>
</Point>
</Placemark>
<Placemark>
<name>
Fri Dec 23 11:43:46 2016 S=0.66 Km/hr
</name>
<styleUrl>
#styleMap_TLP_Normal
</styleUrl>
<Point>
<coordinates>
-64.9537354,-10.8524017,165.70
</coordinates>
</Point>
</Placemark>
<Placemark>
<name>
Fri Dec 23 11:43:56 2016 S=1.21 Km/hr
</name>
<styleUrl>
#styleMap_TLP_Normal
</styleUrl>
<Point>
<coordinates>
-64.9537735,-10.8524189,165.69
</coordinates>
</Point>
</Placemark>
<Placemark>
<name>
Fri Dec 23 11:44:06 2016 S=1.10 Km/hr
</name>
<styleUrl>
#styleMap_TLP_Normal
</styleUrl>
<Point>
<coordinates>
-64.9538269,-10.8524094,165.05
</coordinates>
</Point>
</Placemark>
<Placemark>
<name>
Fri Dec 23 11:44:16 2016 S=0.97 Km/hr
</name>
<styleUrl>
#styleMap_TLP_Normal
</styleUrl>
<Point>
<coordinates>
-64.9539108,-10.8523932,163.11
</coordinates>
</Point>
</Placemark>
<Placemark>
<name>
Fri Dec 23 11:44:26 2016 S=1.53 Km/hr
</name>
<styleUrl>
#styleMap_TLP_Normal
</styleUrl>
<Point>
<coordinates>
-64.9539490,-10.8524132,161.22
</coordinates>
</Point>
</Placemark>
<Placemark>
<name>
Fri Dec 23 11:44:36 2016 S=1.37 Km/hr
</name>
<styleUrl>
#styleMap_TLP_Normal
</styleUrl>
<Point>
<coordinates>
-64.9539871,-10.8524714,159.05
</coordinates>
</Point>
</Placemark>
<Placemark>
<name>
Fri Dec 23 11:44:46 2016 S=1.03 Km/hr
</name>
<styleUrl>
#styleMap_TLP_Normal
</styleUrl>
<Point>
<coordinates>
-64.9539795,-10.8524981,157.26
</coordinates>
</Point>
</Placemark>
<Placemark>
<name>
Fri Dec 23 11:44:56 2016 S=2.05 Km/hr
</name>
<styleUrl>
#styleMap_TLP_Normal
</styleUrl>
<Point>
<coordinates>
-64.9539261,-10.8525410,154.27
</coordinates>
</Point>
</Placemark>
<Placemark>
<name>
Fri Dec 23 11:45:06 2016 S=0.90 Km/hr
</name>
<styleUrl>
#styleMap_TLP_Normal
</styleUrl>
<Point>
<coordinates>
-64.9539032,-10.8526068,152.39
</coordinates>
</Point>
</Placemark>
<Placemark>
<name>
Fri Dec 23 11:45:16 2016 S=1.84 Km/hr
</name>
<styleUrl>
#styleMap_TLP_Normal
</styleUrl>
<Point>
<coordinates>
-64.9539795,-10.8526173,153.34
</coordinates>
</Point>
</Placemark>
<Placemark>
<name>
Fri Dec 23 11:45:26 2016 S=0.97 Km/hr
</name>
<styleUrl>
#styleMap_TLP_Normal
</styleUrl>
<Point>
<coordinates>
-64.9539948,-10.8526354,153.91
</coordinates>
</Point>
</Placemark>
<Placemark>
<name>
Fri Dec 23 11:45:36 2016 S=1.45 Km/hr
</name>
<styleUrl>
#styleMap_TLP_Normal
</styleUrl>
<Point>
<coordinates>
-64.9540100,-10.8526516,154.18
</coordinates>
</Point>
</Placemark>
<Placemark>
<name>
Fri Dec 23 11:45:46 2016 S=1.08 Km/hr
</name>
<styleUrl>
#styleMap_TLP_Normal
</styleUrl>
<Point>
<coordinates>
-64.9540939,-10.8526907,153.18
</coordinates>
</Point>
</Placemark>
<Placemark>
<name>
Fri Dec 23 11:45:56 2016 S=0.95 Km/hr
</name>
<styleUrl>
#styleMap_TLP_Normal
</styleUrl>
<Point>
<coordinates>
-64.9541397,-10.8527060,154.12
</coordinates>
</Point>
</Placemark>
<Placemark>
<name>
Fri Dec 23 11:46:06 2016 S=0.54 Km/hr
</name>
<styleUrl>
#styleMap_TLP_Normal
</styleUrl>
<Point>
<coordinates>
-64.9541626,-10.8527336,155.10
</coordinates>
</Point>
</Placemark>
<Placemark>
<name>
Fri Dec 23 11:46:16 2016 S=1.23 Km/hr
</name>
<styleUrl>
#styleMap_TLP_Normal
</styleUrl>
<Point>
<coordinates>
-64.9541702,-10.8527575,155.68
</coordinates>
</Point>
</Placemark>
<Placemark>
<name>
Fri Dec 23 11:46:26 2016 S=1.29 Km/hr
</name>
<styleUrl>
#styleMap_TLP_Normal
</styleUrl>
<Point>
<coordinates>
-64.9541779,-10.8527851,156.46
</coordinates>
</Point>
</Placemark>
<Placemark>
<name>
Fri Dec 23 11:46:36 2016 S=1.80 Km/hr
</name>
<styleUrl>
#styleMap_TLP_Normal
</styleUrl>
<Point>
<coordinates>
-64.9541779,-10.8528786,157.43
</coordinates>
</Point>
</Placemark>
<Placemark>
<name>
Fri Dec 23 11:46:46 2016 S=1.27 Km/hr
</name>
<styleUrl>
#styleMap_TLP_Normal
</styleUrl>
<Point>
<coordinates>
-64.9541931,-10.8529024,157.38
</coordinates>
</Point>
</Placemark>
<Placemark>
<name>
Fri Dec 23 11:46:56 2016 S=0.36 Km/hr
</name>
<styleUrl>
#styleMap_TLP_Normal
</styleUrl>
<Point>
<coordinates>
-64.9542389,-10.8529148,157.13
</coordinates>
</Point>
</Placemark>
<Placemark>
<name>
Fri Dec 23 11:47:06 2016 S=0.90 Km/hr
</name>
<styleUrl>
#styleMap_TLP_Normal
</styleUrl>
<Point>
<coordinates>
-64.9542084,-10.8529291,154.21
</coordinates>
</Point>
</Placemark>
<Placemark>
<name>
Fri Dec 23 11:47:16 2016 S=1.44 Km/hr
</name>
<styleUrl>
#styleMap_TLP_Normal
</styleUrl>
<Point>
<coordinates>
-64.9542389,-10.8529444,153.44
</coordinates>
</Point>
</Placemark>
<Placemark>
<name>
Fri Dec 23 11:47:26 2016 S=0.50 Km/hr
</name>
<styleUrl>
#styleMap_TLP_Normal
</styleUrl>
<Point>
<coordinates>
-64.9542999,-10.8529339,153.93
</coordinates>
</Point>
</Placemark>
<Placemark>
<name>
Fri Dec 23 11:47:36 2016 S=0.18 Km/hr
</name>
<styleUrl>
#styleMap_TLP_Normal
</styleUrl>
<Point>
<coordinates>
-64.9542999,-10.8529196,153.76
</coordinates>
</Point>
</Placemark>
<Placemark>
<name>
Fri Dec 23 11:47:46 2016 S=0.09 Km/hr
</name>
<styleUrl>
#styleMap_TLP_Normal
</styleUrl>
<Point>
<coordinates>
-64.9543228,-10.8529034,153.86
</coordinates>
</Point>
</Placemark>
<Placemark>
<name>
Fri Dec 23 11:47:56 2016 S=1.12 Km/hr
</name>
<styleUrl>
#styleMap_TLP_Normal
</styleUrl>
<Point>
<coordinates>
-64.9543381,-10.8529224,153.88
</coordinates>
</Point>
</Placemark>
<Placemark>
<name>
Fri Dec 23 11:48:06 2016 S=0.89 Km/hr
</name>
<styleUrl>
#styleMap_TLP_Normal
</styleUrl>
<Point>
<coordinates>
-64.9543762,-10.8529587,154.75
</coordinates>
</Point>
</Placemark>
<Placemark>
<name>
Fri Dec 23 11:48:16 2016 S=1.52 Km/hr
</name>
<styleUrl>
#styleMap_TLP_Normal
</styleUrl>
<Point>
<coordinates>
-64.9544067,-10.8529930,155.15
</coordinates>
</Point>
</Placemark>
<Placemark>
<name>
Fri Dec 23 11:48:26 2016 S=1.33 Km/hr
</name>
<styleUrl>
#styleMap_TLP_Normal
</styleUrl>
<Point>
<coordinates>
-64.9544754,-10.8529940,155.59
</coordinates>
</Point>
</Placemark>
<Placemark>
<name>
Fri Dec 23 11:48:36 2016 S=0.69 Km/hr
</name>
<styleUrl>
#styleMap_TLP_Normal
</styleUrl>
<Point>
<coordinates>
-64.9544983,-10.8529873,156.45
</coordinates>
</Point>
</Placemark>
<Placemark>
<name>
Fri Dec 23 11:48:46 2016 S=0.93 Km/hr
</name>
<styleUrl>
#styleMap_TLP_Normal
</styleUrl>
<Point>
<coordinates>
-64.9544907,-10.8529339,156.63
</coordinates>
</Point>
</Placemark>
<Placemark>
<name>
Fri Dec 23 11:48:56 2016 S=0.72 Km/hr
</name>
<styleUrl>
#styleMap_TLP_Normal
</styleUrl>
<Point>
<coordinates>
-64.9545593,-10.8529148,157.17
</coordinates>
</Point>
</Placemark>
<Placemark>
<name>
Fri Dec 23 11:49:06 2016 S=1.29 Km/hr
</name>
<styleUrl>
#styleMap_TLP_Normal
</styleUrl>
<Point>
<coordinates>
-64.9545822,-10.8529282,157.34
</coordinates>
</Point>
</Placemark>
<Placemark>
<name>
Fri Dec 23 11:49:16 2016 S=0.78 Km/hr
</name>
<styleUrl>
#styleMap_TLP_Normal
</styleUrl>
<Point>
<coordinates>
-64.9546204,-10.8530006,157.10
</coordinates>
</Point>
</Placemark>
<Placemark>
<name>
Fri Dec 23 11:49:26 2016 S=1.97 Km/hr
</name>
<styleUrl>
#styleMap_TLP_Normal
</styleUrl>
<Point>
<coordinates>
-64.9546127,-10.8530807,157.80
</coordinates>
</Point>
</Placemark>
<Placemark>
<name>
Fri Dec 23 11:49:36 2016 S=1.21 Km/hr
</name>
<styleUrl>
#styleMap_TLP_Normal
</styleUrl>
<Point>
<coordinates>
-64.9546127,-10.8531427,158.62
</coordinates>
</Point>
</Placemark>
<Placemark>
<name>
Fri Dec 23 11:49:46 2016 S=1.88 Km/hr
</name>
<styleUrl>
#styleMap_TLP_Normal
</styleUrl>
<Point>
<coordinates>
-64.9545898,-10.8532019,158.89
</coordinates>
</Point>
</Placemark>
<Placemark>
<name>
Fri Dec 23 11:49:56 2016 S=1.22 Km/hr
</name>
<styleUrl>
#styleMap_TLP_Normal
</styleUrl>
<Point>
<coordinates>
-64.9545975,-10.8532572,158.47
</coordinates>
</Point>
</Placemark>
<Placemark>
<name>
Fri Dec 23 11:50:06 2016 S=1.35 Km/hr
</name>
<styleUrl>
#styleMap_TLP_Normal
</styleUrl>
<Point>
<coordinates>
-64.9545898,-10.8533430,158.82
</coordinates>
</Point>
</Placemark>
<Placemark>
<name>
Fri Dec 23 11:50:16 2016 S=0.52 Km/hr
</name>
<styleUrl>
#styleMap_TLP_Normal
</styleUrl>
<Point>
<coordinates>
-64.9545898,-10.8533716,158.42
</coordinates>
</Point>
</Placemark>
<Placemark>
<name>
Fri Dec 23 11:50:26 2016 S=1.62 Km/hr
</name>
<styleUrl>
#styleMap_TLP_Normal
</styleUrl>
<Point>
<coordinates>
-64.9546356,-10.8534155,158.93
</coordinates>
</Point>
</Placemark>
<Placemark>
<name>
Fri Dec 23 11:50:36 2016 S=0.69 Km/hr
</name>
<styleUrl>
#styleMap_TLP_Normal
</styleUrl>
<Point>
<coordinates>
-64.9546814,-10.8534794,159.18
</coordinates>
</Point>
</Placemark>
<Placemark>
<name>
Fri Dec 23 11:50:46 2016 S=1.34 Km/hr
</name>
<styleUrl>
#styleMap_TLP_Normal
</styleUrl>
<Point>
<coordinates>
-64.9547043,-10.8534870,159.12
</coordinates>
</Point>
</Placemark>
<Placemark>
<name>
Fri Dec 23 11:50:56 2016 S=1.87 Km/hr
</name>
<styleUrl>
#styleMap_TLP_Normal
</styleUrl>
<Point>
<coordinates>
-64.9547424,-10.8536253,158.61
</coordinates>
</Point>
</Placemark>
<Placemark>
<name>
Fri Dec 23 11:51:06 2016 S=1.16 Km/hr
</name>
<styleUrl>
#styleMap_TLP_Normal
</styleUrl>
<Point>
<coordinates>
-64.9547348,-10.8536434,158.99
</coordinates>
</Point>
</Placemark>
<Placemark>
<name>
Fri Dec 23 11:51:16 2016 S=1.36 Km/hr
</name>
<styleUrl>
#styleMap_TLP_Normal
</styleUrl>
<Point>
<coordinates>
-64.9547043,-10.8537378,160.13
</coordinates>
</Point>
</Placemark>
<Placemark>
<name>
Fri Dec 23 11:51:26 2016 S=0.52 Km/hr
</name>
<styleUrl>
#styleMap_TLP_Normal
</styleUrl>
<Point>
<coordinates>
-64.9546967,-10.8537626,160.23
</coordinates>
</Point>
</Placemark>
<Placemark>
<name>
Fri Dec 23 11:51:36 2016 S=0.86 Km/hr
</name>
<styleUrl>
#styleMap_TLP_Normal
</styleUrl>
<Point>
<coordinates>
-64.9546432,-10.8537817,160.54
</coordinates>
</Point>
</Placemark>
<Placemark>
<name>
Fri Dec 23 11:51:46 2016 S=2.08 Km/hr
</name>
<styleUrl>
#styleMap_TLP_Normal
</styleUrl>
<Point>
<coordinates>
-64.9545441,-10.8538237,160.89
</coordinates>
</Point>
</Placemark>
<Placemark>
<name>
Fri Dec 23 11:51:56 2016 S=1.52 Km/hr
</name>
<styleUrl>
#styleMap_TLP_Normal
</styleUrl>
<Point>
<coordinates>
-64.9544525,-10.8538485,161.15
</coordinates>
</Point>
</Placemark>
<Placemark>
<name>
Fri Dec 23 11:52:06 2016 S=1.27 Km/hr
</name>
<styleUrl>
#styleMap_TLP_Normal
</styleUrl>
<Point>
<coordinates>
-64.9543839,-10.8539124,161.40
</coordinates>
</Point>
</Placemark>
<Placemark>
<name>
Fri Dec 23 11:52:16 2016 S=0.85 Km/hr
</name>
<styleUrl>
#styleMap_TLP_Normal
</styleUrl>
<Point>
<coordinates>
-64.9543304,-10.8539257,160.62
</coordinates>
</Point>
</Placemark>
<Placemark>
<name>
Fri Dec 23 11:52:26 2016 S=1.77 Km/hr
</name>
<styleUrl>
#styleMap_TLP_Normal
</styleUrl>
<Point>
<coordinates>
-64.9543457,-10.8540010,160.89
</coordinates>
</Point>
</Placemark>
<Placemark>
<name>
Fri Dec 23 11:52:36 2016 S=1.04 Km/hr
</name>
<styleUrl>
#styleMap_TLP_Normal
</styleUrl>
<Point>
<coordinates>
-64.9543457,-10.8540220,161.14
</coordinates>
</Point>
</Placemark>
<Placemark>
<name>
Fri Dec 23 11:52:46 2016 S=2.06 Km/hr
</name>
<styleUrl>
#styleMap_TLP_Normal
</styleUrl>
<Point>
<coordinates>
-64.9543457,-10.8541155,161.52
</coordinates>
</Point>
</Placemark>
<Placemark>
<name>
Fri Dec 23 11:52:56 2016 S=0.79 Km/hr
</name>
<styleUrl>
#styleMap_TLP_Normal
</styleUrl>
<Point>
<coordinates>
-64.9543076,-10.8541679,161.45
</coordinates>
</Point>
</Placemark>
<Placemark>
<name>
Fri Dec 23 11:53:06 2016 S=0.45 Km/hr
</name>
<styleUrl>
#styleMap_TLP_Normal
</styleUrl>
<Point>
<coordinates>
-64.9542923,-10.8542156,161.78
</coordinates>
</Point>
</Placemark>
<Placemark>
<name>
Fri Dec 23 11:53:16 2016 S=2.49 Km/hr
</name>
<styleUrl>
#styleMap_TLP_Normal
</styleUrl>
<Point>
<coordinates>
-64.9543915,-10.8542595,161.64
</coordinates>
</Point>
</Placemark>
<Placemark>
<name>
Fri Dec 23 11:53:26 2016 S=1.74 Km/hr
</name>
<styleUrl>
#styleMap_TLP_Normal
</styleUrl>
<Point>
<coordinates>
-64.9544601,-10.8542747,161.67
</coordinates>
</Point>
</Placemark>
<Placemark>
<name>
Fri Dec 23 11:53:36 2016 S=1.65 Km/hr
</name>
<styleUrl>
#styleMap_TLP_Normal
</styleUrl>
<Point>
<coordinates>
-64.9545517,-10.8542442,161.46
</coordinates>
</Point>
</Placemark>
<Placemark>
<name>
Fri Dec 23 11:53:46 2016 S=0.99 Km/hr
</name>
<styleUrl>
#styleMap_TLP_Normal
</styleUrl>
<Point>
<coordinates>
-64.9546509,-10.8541870,163.05
</coordinates>
</Point>
</Placemark>
<Placemark>
<name>
Fri Dec 23 11:53:56 2016 S=1.20 Km/hr
</name>
<styleUrl>
#styleMap_TLP_Normal
</styleUrl>
<Point>
<coordinates>
-64.9546738,-10.8541946,164.13
</coordinates>
</Point>
</Placemark>
<Placemark>
<name>
Fri Dec 23 11:54:06 2016 S=2.11 Km/hr
</name>
<styleUrl>
#styleMap_TLP_Normal
</styleUrl>
<Point>
<coordinates>
-64.9547577,-10.8541594,162.37
</coordinates>
</Point>
</Placemark>
<Placemark>
<name>
Fri Dec 23 11:54:16 2016 S=0.94 Km/hr
</name>
<styleUrl>
#styleMap_TLP_Normal
</styleUrl>
<Point>
<coordinates>
-64.9548416,-10.8541670,162.39
</coordinates>
</Point>
</Placemark>
<Placemark>
<name>
Fri Dec 23 11:54:26 2016 S=1.32 Km/hr
</name>
<styleUrl>
#styleMap_TLP_Normal
</styleUrl>
<Point>
<coordinates>
-64.9548492,-10.8542023,163.16
</coordinates>
</Point>
</Placemark>
<Placemark>
<name>
Fri Dec 23 11:54:36 2016 S=0.50 Km/hr
</name>
<styleUrl>
#styleMap_TLP_Normal
</styleUrl>
<Point>
<coordinates>
-64.9548340,-10.8542519,163.39
</coordinates>
</Point>
</Placemark>
<Placemark>
<name>
Fri Dec 23 11:54:46 2016 S=1.28 Km/hr
</name>
<styleUrl>
#styleMap_TLP_Normal
</styleUrl>
<Point>
<coordinates>
-64.9548340,-10.8542824,163.17
</coordinates>
</Point>
</Placemark>
<Placemark>
<name>
Fri Dec 23 11:54:56 2016 S=1.25 Km/hr
</name>
<styleUrl>
#styleMap_TLP_Normal
</styleUrl>
<Point>
<coordinates>
-64.9548340,-10.8543081,162.50
</coordinates>
</Point>
</Placemark>
<Placemark>
<name>
Fri Dec 23 11:55:06 2016 S=0.42 Km/hr
</name>
<styleUrl>
#styleMap_TLP_Normal
</styleUrl>
<Point>
<coordinates>
-64.9548416,-10.8543262,163.26
</coordinates>
</Point>
</Placemark>
<Placemark>
<name>
Fri Dec 23 11:55:16 2016 S=1.81 Km/hr
</name>
<styleUrl>
#styleMap_TLP_Normal
</styleUrl>
<Point>
<coordinates>
-64.9549026,-10.8542776,163.16
</coordinates>
</Point>
</Placemark>
<Placemark>
<name>
Fri Dec 23 11:55:26 2016 S=1.29 Km/hr
</name>
<styleUrl>
#styleMap_TLP_Normal
</styleUrl>
<Point>
<coordinates>
-64.9549637,-10.8542862,163.38
</coordinates>
</Point>
</Placemark>
<Placemark>
<name>
Fri Dec 23 11:55:36 2016 S=0.43 Km/hr
</name>
<styleUrl>
#styleMap_TLP_Normal
</styleUrl>
<Point>
<coordinates>
-64.9549942,-10.8543043,162.99
</coordinates>
</Point>
</Placemark>
<Placemark>
<name>
Fri Dec 23 11:55:46 2016 S=1.61 Km/hr
</name>
<styleUrl>
#styleMap_TLP_Normal
</styleUrl>
<Point>
<coordinates>
-64.9549637,-10.8542728,162.21
</coordinates>
</Point>
</Placemark>
<Placemark>
<name>
Fri Dec 23 11:55:56 2016 S=0.88 Km/hr
</name>
<styleUrl>
#styleMap_TLP_Normal
</styleUrl>
<Point>
<coordinates>
-64.9549026,-10.8541918,160.64
</coordinates>
</Point>
</Placemark>
<Placemark>
<name>
Fri Dec 23 11:56:06 2016 S=0.83 Km/hr
</name>
<styleUrl>
#styleMap_TLP_Normal
</styleUrl>
<Point>
<coordinates>
-64.9548492,-10.8542089,160.34
</coordinates>
</Point>
</Placemark>
<Placemark>
<name>
Fri Dec 23 11:56:16 2016 S=0.99 Km/hr
</name>
<styleUrl>
#styleMap_TLP_Normal
</styleUrl>
<Point>
<coordinates>
-64.9548721,-10.8541594,161.11
</coordinates>
</Point>
</Placemark>
<Placemark>
<name>
Fri Dec 23 11:56:26 2016 S=0.22 Km/hr
</name>
<styleUrl>
#styleMap_TLP_Normal
</styleUrl>
<Point>
<coordinates>
-64.9548416,-10.8541613,161.20
</coordinates>
</Point>
</Placemark>
<Placemark>
<name>
Fri Dec 23 11:56:36 2016 S=1.34 Km/hr
</name>
<styleUrl>
#styleMap_TLP_Normal
</styleUrl>
<Point>
<coordinates>
-64.9549103,-10.8541508,160.73
</coordinates>
</Point>
</Placemark>
<Placemark>
<name>
Fri Dec 23 11:56:46 2016 S=1.50 Km/hr
</name>
<styleUrl>
#styleMap_TLP_Normal
</styleUrl>
<Point>
<coordinates>
-64.9550171,-10.8541403,160.62
</coordinates>
</Point>
</Placemark>
<Placemark>
<name>
Fri Dec 23 11:56:56 2016 S=2.17 Km/hr
</name>
<styleUrl>
#styleMap_TLP_Normal
</styleUrl>
<Point>
<coordinates>
-64.9551086,-10.8540907,160.61
</coordinates>
</Point>
</Placemark>
<Placemark>
<name>
Fri Dec 23 11:57:06 2016 S=1.15 Km/hr
</name>
<styleUrl>
#styleMap_TLP_Normal
</styleUrl>
<Point>
<coordinates>
-64.9551392,-10.8541136,160.99
</coordinates>
</Point>
</Placemark>
<Placemark>
<name>
Fri Dec 23 11:57:16 2016 S=0.67 Km/hr
</name>
<styleUrl>
#styleMap_TLP_Normal
</styleUrl>
<Point>
<coordinates>
-64.9551239,-10.8541451,160.97
</coordinates>
</Point>
</Placemark>
<Placemark>
<name>
Fri Dec 23 11:57:26 2016 S=1.20 Km/hr
</name>
<styleUrl>
#styleMap_TLP_Normal
</styleUrl>
<Point>
<coordinates>
-64.9551010,-10.8541727,160.84
</coordinates>
</Point>
</Placemark>
<Placemark>
<name>
Fri Dec 23 11:57:36 2016 S=0.85 Km/hr
</name>
<styleUrl>
#styleMap_TLP_Normal
</styleUrl>
<Point>
<coordinates>
-64.9550934,-10.8542070,160.41
</coordinates>
</Point>
</Placemark>
<Placemark>
<name>
Fri Dec 23 11:57:46 2016 S=0.04 Km/hr
</name>
<styleUrl>
#styleMap_TLP_Normal
</styleUrl>
<Point>
<coordinates>
-64.9550934,-10.8541985,160.29
</coordinates>
</Point>
</Placemark>
<Placemark>
<name>
Fri Dec 23 11:57:56 2016 S=0.26 Km/hr
</name>
<styleUrl>
#styleMap_TLP_Normal
</styleUrl>
<Point>
<coordinates>
-64.9551010,-10.8541985,160.30
</coordinates>
</Point>
</Placemark>
<Placemark>
<name>
Fri Dec 23 11:58:06 2016 S=0.63 Km/hr
</name>
<styleUrl>
#styleMap_TLP_Normal
</styleUrl>
<Point>
<coordinates>
-64.9550858,-10.8542042,160.33
</coordinates>
</Point>
</Placemark>
<Placemark>
<name>
Fri Dec 23 11:58:16 2016 S=0.18 Km/hr
</name>
<styleUrl>
#styleMap_TLP_Normal
</styleUrl>
<Point>
<coordinates>
-64.9550858,-10.8542070,160.35
</coordinates>
</Point>
</Placemark>
<Placemark>
<name>
Fri Dec 23 11:58:26 2016 S=1.08 Km/hr
</name>
<styleUrl>
#styleMap_TLP_Normal
</styleUrl>
<Point>
<coordinates>
-64.9550858,-10.8542166,160.35
</coordinates>
</Point>
</Placemark>
<Placemark>
<name>
Fri Dec 23 11:58:36 2016 S=0.78 Km/hr
</name>
<styleUrl>
#styleMap_TLP_Normal
</styleUrl>
<Point>
<coordinates>
-64.9550476,-10.8542471,160.36
</coordinates>
</Point>
</Placemark>
<Placemark>
<name>
Fri Dec 23 11:58:46 2016 S=0.17 Km/hr
</name>
<styleUrl>
#styleMap_TLP_Normal
</styleUrl>
<Point>
<coordinates>
-64.9550476,-10.8542442,160.36
</coordinates>
</Point>
</Placemark>
<Placemark>
<name>
Fri Dec 23 11:58:56 2016 S=0.48 Km/hr
</name>
<styleUrl>
#styleMap_TLP_Normal
</styleUrl>
<Point>
<coordinates>
-64.9550552,-10.8542414,160.57
</coordinates>
</Point>
</Placemark>
<Placemark>
<name>
Fri Dec 23 11:59:06 2016 S=0.17 Km/hr
</name>
<styleUrl>
#styleMap_TLP_Normal
</styleUrl>
<Point>
<coordinates>
-64.9550629,-10.8542500,160.61
</coordinates>
</Point>
</Placemark>
<Placemark>
<name>
Fri Dec 23 11:59:16 2016 S=0.58 Km/hr
</name>
<styleUrl>
#styleMap_TLP_Normal
</styleUrl>
<Point>
<coordinates>
-64.9550552,-10.8542433,160.62
</coordinates>
</Point>
</Placemark>
<Placemark>
<name>
Fri Dec 23 11:59:26 2016 S=0.55 Km/hr
</name>
<styleUrl>
#styleMap_TLP_Normal
</styleUrl>
<Point>
<coordinates>
-64.9550781,-10.8542213,160.54
</coordinates>
</Point>
</Placemark>
<Placemark>
<name>
Fri Dec 23 11:59:36 2016 S=0.48 Km/hr
</name>
<styleUrl>
#styleMap_TLP_Normal
</styleUrl>
<Point>
<coordinates>
-64.9550629,-10.8541927,161.56
</coordinates>
</Point>
</Placemark>
<Placemark>
<name>
Fri Dec 23 11:59:46 2016 S=0.89 Km/hr
</name>
<styleUrl>
#styleMap_TLP_Normal
</styleUrl>
<Point>
<coordinates>
-64.9550629,-10.8541946,161.65
</coordinates>
</Point>
</Placemark>
<Placemark>
<name>
Fri Dec 23 11:59:56 2016 S=0.76 Km/hr
</name>
<styleUrl>
#styleMap_TLP_Normal
</styleUrl>
<Point>
<coordinates>
-64.9550629,-10.8542032,161.68
</coordinates>
</Point>
</Placemark>
<Placemark>
<name>
Fri Dec 23 12:00:06 2016 S=0.93 Km/hr
</name>
<styleUrl>
#styleMap_TLP_Normal
</styleUrl>
<Point>
<coordinates>
-64.9550705,-10.8542061,161.70
</coordinates>
</Point>
</Placemark>
<Placemark>
<name>
Fri Dec 23 12:00:16 2016 S=0.49 Km/hr
</name>
<styleUrl>
#styleMap_TLP_Normal
</styleUrl>
<Point>
<coordinates>
-64.9550781,-10.8542013,161.71
</coordinates>
</Point>
</Placemark>
<Placemark>
<name>
Fri Dec 23 12:00:26 2016 S=1.42 Km/hr
</name>
<styleUrl>
#styleMap_TLP_Normal
</styleUrl>
<Point>
<coordinates>
-64.9550858,-10.8542242,162.39
</coordinates>
</Point>
</Placemark>
<Placemark>
<name>
Fri Dec 23 12:00:36 2016 S=0.16 Km/hr
</name>
<styleUrl>
#styleMap_TLP_Normal
</styleUrl>
<Point>
<coordinates>
-64.9551163,-10.8542347,162.57
</coordinates>
</Point>
</Placemark>
<Placemark>
<name>
Fri Dec 23 12:00:46 2016 S=0.84 Km/hr
</name>
<styleUrl>
#styleMap_TLP_Normal
</styleUrl>
<Point>
<coordinates>
-64.9551086,-10.8542328,162.57
</coordinates>
</Point>
</Placemark>
<Placemark>
<name>
Fri Dec 23 12:00:56 2016 S=0.15 Km/hr
</name>
<styleUrl>
#styleMap_TLP_Normal
</styleUrl>
<Point>
<coordinates>
-64.9550934,-10.8542089,162.81
</coordinates>
</Point>
</Placemark>
<Placemark>
<name>
Fri Dec 23 12:01:06 2016 S=1.26 Km/hr
</name>
<styleUrl>
#styleMap_TLP_Normal
</styleUrl>
<Point>
<coordinates>
-64.9551239,-10.8542166,162.73
</coordinates>
</Point>
</Placemark>
<Placemark>
<name>
Fri Dec 23 12:01:16 2016 S=1.42 Km/hr
</name>
<styleUrl>
#styleMap_TLP_Normal
</styleUrl>
<Point>
<coordinates>
-64.9552078,-10.8542118,162.89
</coordinates>
</Point>
</Placemark>
<Placemark>
<name>
Fri Dec 23 12:01:26 2016 S=1.14 Km/hr
</name>
<styleUrl>
#styleMap_TLP_Normal
</styleUrl>
<Point>
<coordinates>
-64.9552612,-10.8542299,163.03
</coordinates>
</Point>
</Placemark>
<Placemark>
<name>
Fri Dec 23 12:01:36 2016 S=0.99 Km/hr
</name>
<styleUrl>
#styleMap_TLP_Normal
</styleUrl>
<Point>
<coordinates>
-64.9553146,-10.8541727,163.32
</coordinates>
</Point>
</Placemark>
<Placemark>
<name>
Fri Dec 23 12:01:46 2016 S=1.39 Km/hr
</name>
<styleUrl>
#styleMap_TLP_Normal
</styleUrl>
<Point>
<coordinates>
-64.9553452,-10.8541574,162.88
</coordinates>
</Point>
</Placemark>
<Placemark>
<name>
Fri Dec 23 12:01:56 2016 S=2.09 Km/hr
</name>
<styleUrl>
#styleMap_TLP_Normal
</styleUrl>
<Point>
<coordinates>
-64.9554825,-10.8541384,162.14
</coordinates>
</Point>
</Placemark>
<Placemark>
<name>
Fri Dec 23 12:02:06 2016 S=1.91 Km/hr
</name>
<styleUrl>
#styleMap_TLP_Normal
</styleUrl>
<Point>
<coordinates>
-64.9555588,-10.8541269,161.82
</coordinates>
</Point>
</Placemark>
<Placemark>
<name>
Fri Dec 23 12:02:16 2016 S=0.66 Km/hr
</name>
<styleUrl>
#styleMap_TLP_Normal
</styleUrl>
<Point>
<coordinates>
-64.9556122,-10.8540878,162.09
</coordinates>
</Point>
</Placemark>
<Placemark>
<name>
Fri Dec 23 12:02:26 2016 S=2.38 Km/hr
</name>
<styleUrl>
#styleMap_TLP_Normal
</styleUrl>
<Point>
<coordinates>
-64.9556961,-10.8540583,162.25
</coordinates>
</Point>
</Placemark>
<Placemark>
<name>
Fri Dec 23 12:02:36 2016 S=1.39 Km/hr
</name>
<styleUrl>
#styleMap_TLP_Normal
</styleUrl>
<Point>
<coordinates>
-64.9557724,-10.8540230,161.71
</coordinates>
</Point>
</Placemark>
<Placemark>
<name>
Fri Dec 23 12:02:46 2016 S=1.71 Km/hr
</name>
<styleUrl>
#styleMap_TLP_Normal
</styleUrl>
<Point>
<coordinates>
-64.9558640,-10.8540192,161.79
</coordinates>
</Point>
</Placemark>
<Placemark>
<name>
Fri Dec 23 12:02:56 2016 S=0.75 Km/hr
</name>
<styleUrl>
#styleMap_TLP_Normal
</styleUrl>
<Point>
<coordinates>
-64.9558029,-10.8539743,161.44
</coordinates>
</Point>
</Placemark>
<Placemark>
<name>
Fri Dec 23 12:03:06 2016 S=3.25 Km/hr
</name>
<styleUrl>
#styleMap_TLP_Normal
</styleUrl>
<Point>
<coordinates>
-64.9559479,-10.8540249,160.73
</coordinates>
</Point>
</Placemark>
<Placemark>
<name>
Fri Dec 23 12:03:16 2016 S=1.13 Km/hr
</name>
<styleUrl>
#styleMap_TLP_Normal
</styleUrl>
<Point>
<coordinates>
-64.9560013,-10.8539877,160.08
</coordinates>
</Point>
</Placemark>
<Placemark>
<name>
Fri Dec 23 12:03:26 2016 S=2.60 Km/hr
</name>
<styleUrl>
#styleMap_TLP_Normal
</styleUrl>
<Point>
<coordinates>
-64.9561157,-10.8539324,160.15
</coordinates>
</Point>
</Placemark>
<Placemark>
<name>
Fri Dec 23 12:03:36 2016 S=1.42 Km/hr
</name>
<styleUrl>
#styleMap_TLP_Normal
</styleUrl>
<Point>
<coordinates>
-64.9561996,-10.8539267,160.11
</coordinates>
</Point>
</Placemark>
<Placemark>
<name>
Fri Dec 23 12:03:46 2016 S=1.89 Km/hr
</name>
<styleUrl>
#styleMap_TLP_Normal
</styleUrl>
<Point>
<coordinates>
-64.9562988,-10.8539333,160.14
</coordinates>
</Point>
</Placemark>
<Placemark>
<name>
Fri Dec 23 12:03:56 2016 S=2.03 Km/hr
</name>
<styleUrl>
#styleMap_TLP_Normal
</styleUrl>
<Point>
<coordinates>
-64.9564056,-10.8539600,159.86
</coordinates>
</Point>
</Placemark>
<Placemark>
<name>
Fri Dec 23 12:04:06 2016 S=0.55 Km/hr
</name>
<styleUrl>
#styleMap_TLP_Normal
</styleUrl>
<Point>
<coordinates>
-64.9565048,-10.8540096,159.12
</coordinates>
</Point>
</Placemark>
<Placemark>
<name>
Fri Dec 23 12:04:16 2016 S=0.36 Km/hr
</name>
<styleUrl>
#styleMap_TLP_Normal
</styleUrl>
<Point>
<coordinates>
-64.9565125,-10.8540049,159.36
</coordinates>
</Point>
</Placemark>
<Placemark>
<name>
Fri Dec 23 12:04:26 2016 S=0.07 Km/hr
</name>
<styleUrl>
#styleMap_TLP_Normal
</styleUrl>
<Point>
<coordinates>
-64.9565048,-10.8539972,159.34
</coordinates>
</Point>
</Placemark>
<Placemark>
<name>
Fri Dec 23 12:04:36 2016 S=0.22 Km/hr
</name>
<styleUrl>
#styleMap_TLP_Normal
</styleUrl>
<Point>
<coordinates>
-64.9565048,-10.8540068,159.35
</coordinates>
</Point>
</Placemark>
<Placemark>
<name>
Fri Dec 23 12:04:46 2016 S=1.97 Km/hr
</name>
<styleUrl>
#styleMap_TLP_Normal
</styleUrl>
<Point>
<coordinates>
-64.9564896,-10.8539944,159.58
</coordinates>
</Point>
</Placemark>
<Placemark>
<name>
Fri Dec 23 12:04:56 2016 S=0.50 Km/hr
</name>
<styleUrl>
#styleMap_TLP_Normal
</styleUrl>
<Point>
<coordinates>
-64.9564819,-10.8540106,160.29
</coordinates>
</Point>
</Placemark>
<Placemark>
<name>
Fri Dec 23 12:05:06 2016 S=0.54 Km/hr
</name>
<styleUrl>
#styleMap_TLP_Normal
</styleUrl>
<Point>
<coordinates>
-64.9564743,-10.8540134,160.21
</coordinates>
</Point>
</Placemark>
<Placemark>
<name>
Fri Dec 23 12:05:16 2016 S=1.21 Km/hr
</name>
<styleUrl>
#styleMap_TLP_Normal
</styleUrl>
<Point>
<coordinates>
-64.9564209,-10.8540058,161.02
</coordinates>
</Point>
</Placemark>
<Placemark>
<name>
Fri Dec 23 12:05:26 2016 S=0.46 Km/hr
</name>
<styleUrl>
#styleMap_TLP_Normal
</styleUrl>
<Point>
<coordinates>
-64.9564514,-10.8540001,161.62
</coordinates>
</Point>
</Placemark>
<Placemark>
<name>
Fri Dec 23 12:05:36 2016 S=0.18 Km/hr
</name>
<styleUrl>
#styleMap_TLP_Normal
</styleUrl>
<Point>
<coordinates>
-64.9564590,-10.8539925,161.75
</coordinates>
</Point>
</Placemark>
<Placemark>
<name>
Fri Dec 23 12:05:46 2016 S=1.26 Km/hr
</name>
<styleUrl>
#styleMap_TLP_Normal
</styleUrl>
<Point>
<coordinates>
-64.9564743,-10.8539839,161.98
</coordinates>
</Point>
</Placemark>
<Placemark>
<name>
Fri Dec 23 12:05:56 2016 S=2.14 Km/hr
</name>
<styleUrl>
#styleMap_TLP_Normal
</styleUrl>
<Point>
<coordinates>
-64.9565887,-10.8540478,161.79
</coordinates>
</Point>
</Placemark>
<Placemark>
<name>
Fri Dec 23 12:06:06 2016 S=1.53 Km/hr
</name>
<styleUrl>
#styleMap_TLP_Normal
</styleUrl>
<Point>
<coordinates>
-64.9566574,-10.8540287,161.61
</coordinates>
</Point>
</Placemark>
<Placemark>
<name>
Fri Dec 23 12:06:16 2016 S=1.71 Km/hr
</name>
<styleUrl>
#styleMap_TLP_Normal
</styleUrl>
<Point>
<coordinates>
-64.9567795,-10.8539581,163.56
</coordinates>
</Point>
</Placemark>
<Placemark>
<name>
Fri Dec 23 12:06:26 2016 S=2.06 Km/hr
</name>
<styleUrl>
#styleMap_TLP_Normal
</styleUrl>
<Point>
<coordinates>
-64.9568253,-10.8538818,162.92
</coordinates>
</Point>
</Placemark>
<Placemark>
<name>
Fri Dec 23 12:06:36 2016 S=1.69 Km/hr
</name>
<styleUrl>
#styleMap_TLP_Normal
</styleUrl>
<Point>
<coordinates>
-64.9568176,-10.8538332,162.54
</coordinates>
</Point>
</Placemark>
<Placemark>
<name>
Fri Dec 23 12:06:46 2016 S=1.18 Km/hr
</name>
<styleUrl>
#styleMap_TLP_Normal
</styleUrl>
<Point>
<coordinates>
-64.9568481,-10.8538189,161.98
</coordinates>
</Point>
</Placemark>
<Placemark>
<name>
Fri Dec 23 12:06:56 2016 S=0.99 Km/hr
</name>
<styleUrl>
#styleMap_TLP_Normal
</styleUrl>
<Point>
<coordinates>
-64.9568405,-10.8538523,161.73
</coordinates>
</Point>
</Placemark>
<Placemark>
<name>
Fri Dec 23 12:07:06 2016 S=0.97 Km/hr
</name>
<styleUrl>
#styleMap_TLP_Normal
</styleUrl>
<Point>
<coordinates>
-64.9568787,-10.8538895,160.77
</coordinates>
</Point>
</Placemark>
<Placemark>
<name>
Fri Dec 23 12:07:16 2016 S=2.92 Km/hr
</name>
<styleUrl>
#styleMap_TLP_Normal
</styleUrl>
<Point>
<coordinates>
-64.9570007,-10.8538208,160.22
</coordinates>
</Point>
</Placemark>
<Placemark>
<name>
Fri Dec 23 12:07:26 2016 S=1.63 Km/hr
</name>
<styleUrl>
#styleMap_TLP_Normal
</styleUrl>
<Point>
<coordinates>
-64.9570770,-10.8537464,159.66
</coordinates>
</Point>
</Placemark>
<Placemark>
<name>
Fri Dec 23 12:07:36 2016 S=1.70 Km/hr
</name>
<styleUrl>
#styleMap_TLP_Normal
</styleUrl>
<Point>
<coordinates>
-64.9571152,-10.8538113,160.37
</coordinates>
</Point>
</Placemark>
<Placemark>
<name>
Fri Dec 23 12:07:46 2016 S=1.23 Km/hr
</name>
<styleUrl>
#styleMap_TLP_Normal
</styleUrl>
<Point>
<coordinates>
-64.9571304,-10.8538342,160.50
</coordinates>
</Point>
</Placemark>
<Placemark>
<name>
Fri Dec 23 12:07:56 2016 S=2.31 Km/hr
</name>
<styleUrl>
#styleMap_TLP_Normal
</styleUrl>
<Point>
<coordinates>
-64.9571609,-10.8539066,160.94
</coordinates>
</Point>
</Placemark>
<Placemark>
<name>
Fri Dec 23 12:08:06 2016 S=2.11 Km/hr
</name>
<styleUrl>
#styleMap_TLP_Normal
</styleUrl>
<Point>
<coordinates>
-64.9572678,-10.8539495,160.14
</coordinates>
</Point>
</Placemark>
<Placemark>
<name>
Fri Dec 23 12:08:16 2016 S=1.58 Km/hr
</name>
<styleUrl>
#styleMap_TLP_Normal
</styleUrl>
<Point>
<coordinates>
-64.9573441,-10.8539448,159.78
</coordinates>
</Point>
</Placemark>
<Placemark>
<name>
Fri Dec 23 12:08:26 2016 S=1.31 Km/hr
</name>
<styleUrl>
#styleMap_TLP_Normal
</styleUrl>
<Point>
<coordinates>
-64.9573898,-10.8539534,159.97
</coordinates>
</Point>
</Placemark>
<Placemark>
<name>
Fri Dec 23 12:08:36 2016 S=2.18 Km/hr
</name>
<styleUrl>
#styleMap_TLP_Normal
</styleUrl>
<Point>
<coordinates>
-64.9574738,-10.8539743,160.09
</coordinates>
</Point>
</Placemark>
<Placemark>
<name>
Fri Dec 23 12:08:46 2016 S=1.56 Km/hr
</name>
<styleUrl>
#styleMap_TLP_Normal
</styleUrl>
<Point>
<coordinates>
-64.9575272,-10.8539820,161.15
</coordinates>
</Point>
</Placemark>
<Placemark>
<name>
Fri Dec 23 12:08:56 2016 S=2.20 Km/hr
</name>
<styleUrl>
#styleMap_TLP_Normal
</styleUrl>
<Point>
<coordinates>
-64.9576187,-10.8539658,161.69
</coordinates>
</Point>
</Placemark>
<Placemark>
<name>
Fri Dec 23 12:09:06 2016 S=1.75 Km/hr
</name>
<styleUrl>
#styleMap_TLP_Normal
</styleUrl>
<Point>
<coordinates>
-64.9576874,-10.8539515,162.37
</coordinates>
</Point>
</Placemark>
<Placemark>
<name>
Fri Dec 23 12:09:16 2016 S=1.33 Km/hr
</name>
<styleUrl>
#styleMap_TLP_Normal
</styleUrl>
<Point>
<coordinates>
-64.9577255,-10.8539305,162.85
</coordinates>
</Point>
</Placemark>
<Placemark>
<name>
Fri Dec 23 12:09:26 2016 S=1.59 Km/hr
</name>
<styleUrl>
#styleMap_TLP_Normal
</styleUrl>
<Point>
<coordinates>
-64.9577942,-10.8539286,163.13
</coordinates>
</Point>
</Placemark>
<Placemark>
<name>
Fri Dec 23 12:09:36 2016 S=2.39 Km/hr
</name>
<styleUrl>
#styleMap_TLP_Normal
</styleUrl>
<Point>
<coordinates>
-64.9579163,-10.8539591,162.94
</coordinates>
</Point>
</Placemark>
<Placemark>
<name>
Fri Dec 23 12:09:46 2016 S=1.45 Km/hr
</name>
<styleUrl>
#styleMap_TLP_Normal
</styleUrl>
<Point>
<coordinates>
-64.9579773,-10.8539619,162.99
</coordinates>
</Point>
</Placemark>
<Placemark>
<name>
Fri Dec 23 12:09:56 2016 S=1.58 Km/hr
</name>
<styleUrl>
#styleMap_TLP_Normal
</styleUrl>
<Point>
<coordinates>
-64.9580460,-10.8539658,163.05
</coordinates>
</Point>
</Placemark>
<Placemark>
<name>
Fri Dec 23 12:10:06 2016 S=2.29 Km/hr
</name>
<styleUrl>
#styleMap_TLP_Normal
</styleUrl>
<Point>
<coordinates>
-64.9581909,-10.8539705,161.18
</coordinates>
</Point>
</Placemark>
<Placemark>
<name>
Fri Dec 23 12:10:16 2016 S=1.72 Km/hr
</name>
<styleUrl>
#styleMap_TLP_Normal
</styleUrl>
<Point>
<coordinates>
-64.9583054,-10.8539457,158.76
</coordinates>
</Point>
</Placemark>
<Placemark>
<name>
Fri Dec 23 12:10:26 2016 S=1.62 Km/hr
</name>
<styleUrl>
#styleMap_TLP_Normal
</styleUrl>
<Point>
<coordinates>
-64.9583511,-10.8539047,156.75
</coordinates>
</Point>
</Placemark>
<Placemark>
<name>
Fri Dec 23 12:10:36 2016 S=1.66 Km/hr
</name>
<styleUrl>
#styleMap_TLP_Normal
</styleUrl>
<Point>
<coordinates>
-64.9584045,-10.8539219,156.38
</coordinates>
</Point>
</Placemark>
<Placemark>
<name>
Fri Dec 23 12:10:46 2016 S=1.44 Km/hr
</name>
<styleUrl>
#styleMap_TLP_Normal
</styleUrl>
<Point>
<coordinates>
-64.9584351,-10.8539486,156.46
</coordinates>
</Point>
</Placemark>
<Placemark>
<name>
Fri Dec 23 12:10:56 2016 S=1.81 Km/hr
</name>
<styleUrl>
#styleMap_TLP_Normal
</styleUrl>
<Point>
<coordinates>
-64.9584961,-10.8539686,156.30
</coordinates>
</Point>
</Placemark>
<Placemark>
<name>
Fri Dec 23 12:11:06 2016 S=1.80 Km/hr
</name>
<styleUrl>
#styleMap_TLP_Normal
</styleUrl>
<Point>
<coordinates>
-64.9585800,-10.8539600,156.13
</coordinates>
</Point>
</Placemark>
<Placemark>
<name>
Fri Dec 23 12:11:16 2016 S=1.21 Km/hr
</name>
<styleUrl>
#styleMap_TLP_Normal
</styleUrl>
<Point>
<coordinates>
-64.9586334,-10.8539476,155.68
</coordinates>
</Point>
</Placemark>
<Placemark>
<name>
Fri Dec 23 12:11:26 2016 S=1.05 Km/hr
</name>
<styleUrl>
#styleMap_TLP_Normal
</styleUrl>
<Point>
<coordinates>
-64.9586639,-10.8539114,155.46
</coordinates>
</Point>
</Placemark>
<Placemark>
<name>
Fri Dec 23 12:11:36 2016 S=1.15 Km/hr
</name>
<styleUrl>
#styleMap_TLP_Normal
</styleUrl>
<Point>
<coordinates>
-64.9587250,-10.8539085,155.26
</coordinates>
</Point>
</Placemark>
<Placemark>
<name>
Fri Dec 23 12:11:46 2016 S=1.11 Km/hr
</name>
<styleUrl>
#styleMap_TLP_Normal
</styleUrl>
<Point>
<coordinates>
-64.9588013,-10.8538942,154.77
</coordinates>
</Point>
</Placemark>
<Placemark>
<name>
Fri Dec 23 12:11:56 2016 S=1.26 Km/hr
</name>
<styleUrl>
#styleMap_TLP_Normal
</styleUrl>
<Point>
<coordinates>
-64.9588394,-10.8538694,154.61
</coordinates>
</Point>
</Placemark>
<Placemark>
<name>
Fri Dec 23 12:12:06 2016 S=1.05 Km/hr
</name>
<styleUrl>
#styleMap_TLP_Normal
</styleUrl>
<Point>
<coordinates>
-64.9588623,-10.8538818,154.19
</coordinates>
</Point>
</Placemark>
<Placemark>
<name>
Fri Dec 23 12:12:16 2016 S=1.41 Km/hr
</name>
<styleUrl>
#styleMap_TLP_Normal
</styleUrl>
<Point>
<coordinates>
-64.9589157,-10.8538828,154.09
</coordinates>
</Point>
</Placemark>
<Placemark>
<name>
Fri Dec 23 12:12:26 2016 S=2.45 Km/hr
</name>
<styleUrl>
#styleMap_TLP_Normal
</styleUrl>
<Point>
<coordinates>
-64.9590454,-10.8539057,154.08
</coordinates>
</Point>
</Placemark>
<Placemark>
<name>
Fri Dec 23 12:12:36 2016 S=2.10 Km/hr
</name>
<styleUrl>
#styleMap_TLP_Normal
</styleUrl>
<Point>
<coordinates>
-64.9591827,-10.8538876,153.71
</coordinates>
</Point>
</Placemark>
<Placemark>
<name>
Fri Dec 23 12:12:46 2016 S=0.65 Km/hr
</name>
<styleUrl>
#styleMap_TLP_Normal
</styleUrl>
<Point>
<coordinates>
-64.9592361,-10.8538761,152.80
</coordinates>
</Point>
</Placemark>
<Placemark>
<name>
Fri Dec 23 12:12:56 2016 S=0.95 Km/hr
</name>
<styleUrl>
#styleMap_TLP_Normal
</styleUrl>
<Point>
<coordinates>
-64.9592514,-10.8539028,152.95
</coordinates>
</Point>
</Placemark>
<Placemark>
<name>
Fri Dec 23 12:13:06 2016 S=1.22 Km/hr
</name>
<styleUrl>
#styleMap_TLP_Normal
</styleUrl>
<Point>
<coordinates>
-64.9592667,-10.8539143,153.05
</coordinates>
</Point>
</Placemark>
<Placemark>
<name>
Fri Dec 23 12:13:16 2016 S=2.30 Km/hr
</name>
<styleUrl>
#styleMap_TLP_Normal
</styleUrl>
<Point>
<coordinates>
-64.9593735,-10.8538752,153.13
</coordinates>
</Point>
</Placemark>
<Placemark>
<name>
Fri Dec 23 12:13:26 2016 S=1.82 Km/hr
</name>
<styleUrl>
#styleMap_TLP_Normal
</styleUrl>
<Point>
<coordinates>
-64.9594421,-10.8538389,154.77
</coordinates>
</Point>
</Placemark>
<Placemark>
<name>
Fri Dec 23 12:13:36 2016 S=1.51 Km/hr
</name>
<styleUrl>
#styleMap_TLP_Normal
</styleUrl>
<Point>
<coordinates>
-64.9595184,-10.8538370,155.84
</coordinates>
</Point>
</Placemark>
<Placemark>
<name>
Fri Dec 23 12:13:46 2016 S=1.76 Km/hr
</name>
<styleUrl>
#styleMap_TLP_Normal
</styleUrl>
<Point>
<coordinates>
-64.9596558,-10.8537865,157.55
</coordinates>
</Point>
</Placemark>
<Placemark>
<name>
Fri Dec 23 12:13:56 2016 S=1.66 Km/hr
</name>
<styleUrl>
#styleMap_TLP_Normal
</styleUrl>
<Point>
<coordinates>
-64.9597473,-10.8537865,157.71
</coordinates>
</Point>
</Placemark>
<Placemark>
<name>
Fri Dec 23 12:14:06 2016 S=2.48 Km/hr
</name>
<styleUrl>
#styleMap_TLP_Normal
</styleUrl>
<Point>
<coordinates>
-64.9598694,-10.8537292,156.91
</coordinates>
</Point>
</Placemark>
<Placemark>
<name>
Fri Dec 23 12:14:16 2016 S=1.31 Km/hr
</name>
<styleUrl>
#styleMap_TLP_Normal
</styleUrl>
<Point>
<coordinates>
-64.9599457,-10.8537083,157.18
</coordinates>
</Point>
</Placemark>
<Placemark>
<name>
Fri Dec 23 12:14:26 2016 S=1.11 Km/hr
</name>
<styleUrl>
#styleMap_TLP_Normal
</styleUrl>
<Point>
<coordinates>
-64.9599686,-10.8537083,156.93
</coordinates>
</Point>
</Placemark>
<Placemark>
<name>
Fri Dec 23 12:14:36 2016 S=2.20 Km/hr
</name>
<styleUrl>
#styleMap_TLP_Normal
</styleUrl>
<Point>
<coordinates>
-64.9600677,-10.8537149,158.18
</coordinates>
</Point>
</Placemark>
<Placemark>
<name>
Fri Dec 23 12:14:46 2016 S=2.06 Km/hr
</name>
<styleUrl>
#styleMap_TLP_Normal
</styleUrl>
<Point>
<coordinates>
-64.9601364,-10.8537045,158.22
</coordinates>
</Point>
</Placemark>
<Placemark>
<name>
Fri Dec 23 12:14:56 2016 S=1.98 Km/hr
</name>
<styleUrl>
#styleMap_TLP_Normal
</styleUrl>
<Point>
<coordinates>
-64.9602280,-10.8536882,158.69
</coordinates>
</Point>
</Placemark>
<Placemark>
<name>
Fri Dec 23 12:15:06 2016 S=1.90 Km/hr
</name>
<styleUrl>
#styleMap_TLP_Normal
</styleUrl>
<Point>
<coordinates>
-64.9603424,-10.8536577,159.13
</coordinates>
</Point>
</Placemark>
<Placemark>
<name>
Fri Dec 23 12:15:16 2016 S=1.85 Km/hr
</name>
<styleUrl>
#styleMap_TLP_Normal
</styleUrl>
<Point>
<coordinates>
-64.9604263,-10.8536148,159.01
</coordinates>
</Point>
</Placemark>
<Placemark>
<name>
Fri Dec 23 12:15:26 2016 S=2.05 Km/hr
</name>
<styleUrl>
#styleMap_TLP_Normal
</styleUrl>
<Point>
<coordinates>
-64.9605560,-10.8536015,158.65
</coordinates>
</Point>
</Placemark>
<Placemark>
<name>
Fri Dec 23 12:15:36 2016 S=1.84 Km/hr
</name>
<styleUrl>
#styleMap_TLP_Normal
</styleUrl>
<Point>
<coordinates>
-64.9606552,-10.8535795,158.20
</coordinates>
</Point>
</Placemark>
<Placemark>
<name>
Fri Dec 23 12:15:46 2016 S=0.77 Km/hr
</name>
<styleUrl>
#styleMap_TLP_Normal
</styleUrl>
<Point>
<coordinates>
-64.9607010,-10.8535252,157.94
</coordinates>
</Point>
</Placemark>
<Placemark>
<name>
Fri Dec 23 12:15:56 2016 S=2.26 Km/hr
</name>
<styleUrl>
#styleMap_TLP_Normal
</styleUrl>
<Point>
<coordinates>
-64.9608078,-10.8535061,158.21
</coordinates>
</Point>
</Placemark>
<Placemark>
<name>
Fri Dec 23 12:16:06 2016 S=2.22 Km/hr
</name>
<styleUrl>
#styleMap_TLP_Normal
</styleUrl>
<Point>
<coordinates>
-64.9608841,-10.8535013,158.04
</coordinates>
</Point>
</Placemark>
<Placemark>
<name>
Fri Dec 23 12:16:16 2016 S=0.77 Km/hr
</name>
<styleUrl>
#styleMap_TLP_Normal
</styleUrl>
<Point>
<coordinates>
-64.9609604,-10.8534698,158.57
</coordinates>
</Point>
</Placemark>
<Placemark>
<name>
Fri Dec 23 12:16:26 2016 S=1.71 Km/hr
</name>
<styleUrl>
#styleMap_TLP_Normal
</styleUrl>
<Point>
<coordinates>
-64.9610519,-10.8534441,159.13
</coordinates>
</Point>
</Placemark>
<Placemark>
<name>
Fri Dec 23 12:16:36 2016 S=1.52 Km/hr
</name>
<styleUrl>
#styleMap_TLP_Normal
</styleUrl>
<Point>
<coordinates>
-64.9611435,-10.8534193,159.39
</coordinates>
</Point>
</Placemark>
<Placemark>
<name>
Fri Dec 23 12:16:46 2016 S=0.98 Km/hr
</name>
<styleUrl>
#styleMap_TLP_Normal
</styleUrl>
<Point>
<coordinates>
-64.9611969,-10.8534241,159.62
</coordinates>
</Point>
</Placemark>
<Placemark>
<name>
Fri Dec 23 12:16:56 2016 S=1.46 Km/hr
</name>
<styleUrl>
#styleMap_TLP_Normal
</styleUrl>
<Point>
<coordinates>
-64.9612885,-10.8534079,159.93
</coordinates>
</Point>
</Placemark>
<Placemark>
<name>
Fri Dec 23 12:17:06 2016 S=2.22 Km/hr
</name>
<styleUrl>
#styleMap_TLP_Normal
</styleUrl>
<Point>
<coordinates>
-64.9614334,-10.8533916,159.13
</coordinates>
</Point>
</Placemark>
<Placemark>
<name>
Fri Dec 23 12:17:16 2016 S=2.09 Km/hr
</name>
<styleUrl>
#styleMap_TLP_Normal
</styleUrl>
<Point>
<coordinates>
-64.9615097,-10.8533888,158.01
</coordinates>
</Point>
</Placemark>
<Placemark>
<name>
Fri Dec 23 12:17:26 2016 S=1.60 Km/hr
</name>
<styleUrl>
#styleMap_TLP_Normal
</styleUrl>
<Point>
<coordinates>
-64.9615860,-10.8533554,157.53
</coordinates>
</Point>
</Placemark>
<Placemark>
<name>
Fri Dec 23 12:17:36 2016 S=1.24 Km/hr
</name>
<styleUrl>
#styleMap_TLP_Normal
</styleUrl>
<Point>
<coordinates>
-64.9617004,-10.8533659,156.88
</coordinates>
</Point>
</Placemark>
<Placemark>
<name>
Fri Dec 23 12:17:46 2016 S=1.13 Km/hr
</name>
<styleUrl>
#styleMap_TLP_Normal
</styleUrl>
<Point>
<coordinates>
-64.9617844,-10.8533316,157.30
</coordinates>
</Point>
</Placemark>
<Placemark>
<name>
Fri Dec 23 12:17:56 2016 S=1.80 Km/hr
</name>
<styleUrl>
#styleMap_TLP_Normal
</styleUrl>
<Point>
<coordinates>
-64.9618683,-10.8533220,157.20
</coordinates>
</Point>
</Placemark>
<Placemark>
<name>
Fri Dec 23 12:18:06 2016 S=1.68 Km/hr
</name>
<styleUrl>
#styleMap_TLP_Normal
</styleUrl>
<Point>
<coordinates>
-64.9619522,-10.8532944,157.08
</coordinates>
</Point>
</Placemark>
<Placemark>
<name>
Fri Dec 23 12:18:16 2016 S=1.66 Km/hr
</name>
<styleUrl>
#styleMap_TLP_Normal
</styleUrl>
<Point>
<coordinates>
-64.9620438,-10.8532743,157.40
</coordinates>
</Point>
</Placemark>
<Placemark>
<name>
Fri Dec 23 12:18:26 2016 S=3.22 Km/hr
</name>
<styleUrl>
#styleMap_TLP_Normal
</styleUrl>
<Point>
<coordinates>
-64.9621964,-10.8532639,157.21
</coordinates>
</Point>
</Placemark>
<Placemark>
<name>
Fri Dec 23 12:18:36 2016 S=0.38 Km/hr
</name>
<styleUrl>
#styleMap_TLP_Normal
</styleUrl>
<Point>
<coordinates>
-64.9622726,-10.8532934,157.52
</coordinates>
</Point>
</Placemark>
<Placemark>
<name>
Fri Dec 23 12:18:46 2016 S=0.50 Km/hr
</name>
<styleUrl>
#styleMap_TLP_Normal
</styleUrl>
<Point>
<coordinates>
-64.9622650,-10.8533087,157.10
</coordinates>
</Point>
</Placemark>
<Placemark>
<name>
Fri Dec 23 12:18:56 2016 S=0.26 Km/hr
</name>
<styleUrl>
#styleMap_TLP_Normal
</styleUrl>
<Point>
<coordinates>
-64.9622726,-10.8532810,157.00
</coordinates>
</Point>
</Placemark>
<Placemark>
<name>
Fri Dec 23 12:19:06 2016 S=0.58 Km/hr
</name>
<styleUrl>
#styleMap_TLP_Normal
</styleUrl>
<Point>
<coordinates>
-64.9622650,-10.8532848,156.77
</coordinates>
</Point>
</Placemark>
<Placemark>
<name>
Fri Dec 23 12:19:16 2016 S=0.54 Km/hr
</name>
<styleUrl>
#styleMap_TLP_Normal
</styleUrl>
<Point>
<coordinates>
-64.9622726,-10.8532829,156.73
</coordinates>
</Point>
</Placemark>
<Placemark>
<name>
Fri Dec 23 12:19:26 2016 S=0.78 Km/hr
</name>
<styleUrl>
#styleMap_TLP_Normal
</styleUrl>
<Point>
<coordinates>
-64.9622803,-10.8532763,156.71
</coordinates>
</Point>
</Placemark>
<Placemark>
<name>
Fri Dec 23 12:19:36 2016 S=0.72 Km/hr
</name>
<styleUrl>
#styleMap_TLP_Normal
</styleUrl>
<Point>
<coordinates>
-64.9622726,-10.8532610,156.40
</coordinates>
</Point>
</Placemark>
<Placemark>
<name>
Fri Dec 23 12:19:46 2016 S=0.40 Km/hr
</name>
<styleUrl>
#styleMap_TLP_Normal
</styleUrl>
<Point>
<coordinates>
-64.9622803,-10.8532047,156.34
</coordinates>
</Point>
</Placemark>
<Placemark>
<name>
Fri Dec 23 12:19:56 2016 S=0.24 Km/hr
</name>
<styleUrl>
#styleMap_TLP_Normal
</styleUrl>
<Point>
<coordinates>
-64.9623260,-10.8531742,155.68
</coordinates>
</Point>
</Placemark>
<Placemark>
<name>
Fri Dec 23 12:20:06 2016 S=0.31 Km/hr
</name>
<styleUrl>
#styleMap_TLP_Normal
</styleUrl>
<Point>
<coordinates>
-64.9623108,-10.8531752,155.30
</coordinates>
</Point>
</Placemark>
<Placemark>
<name>
Fri Dec 23 12:20:16 2016 S=0.15 Km/hr
</name>
<styleUrl>
#styleMap_TLP_Normal
</styleUrl>
<Point>
<coordinates>
-64.9623032,-10.8531742,154.88
</coordinates>
</Point>
</Placemark>
<Placemark>
<name>
Fri Dec 23 12:20:26 2016 S=1.05 Km/hr
</name>
<styleUrl>
#styleMap_TLP_Normal
</styleUrl>
<Point>
<coordinates>
-64.9622955,-10.8531818,154.88
</coordinates>
</Point>
</Placemark>
<Placemark>
<name>
Fri Dec 23 12:20:36 2016 S=0.92 Km/hr
</name>
<styleUrl>
#styleMap_TLP_Normal
</styleUrl>
<Point>
<coordinates>
-64.9622803,-10.8532009,155.08
</coordinates>
</Point>
</Placemark>
<Placemark>
<name>
Fri Dec 23 12:20:46 2016 S=1.26 Km/hr
</name>
<styleUrl>
#styleMap_TLP_Normal
</styleUrl>
<Point>
<coordinates>
-64.9622345,-10.8532486,155.97
</coordinates>
</Point>
</Placemark>
<Placemark>
<name>
Fri Dec 23 12:20:56 2016 S=0.67 Km/hr
</name>
<styleUrl>
#styleMap_TLP_Normal
</styleUrl>
<Point>
<coordinates>
-64.9622345,-10.8532610,155.05
</coordinates>
</Point>
</Placemark>
<Placemark>
<name>
Fri Dec 23 12:21:06 2016 S=0.57 Km/hr
</name>
<styleUrl>
#styleMap_TLP_Normal
</styleUrl>
<Point>
<coordinates>
-64.9622421,-10.8532667,155.13
</coordinates>
</Point>
</Placemark>
<Placemark>
<name>
Fri Dec 23 12:21:16 2016 S=0.65 Km/hr
</name>
<styleUrl>
#styleMap_TLP_Normal
</styleUrl>
<Point>
<coordinates>
-64.9622421,-10.8532724,155.22
</coordinates>
</Point>
</Placemark>
<Placemark>
<name>
Fri Dec 23 12:21:26 2016 S=0.17 Km/hr
</name>
<styleUrl>
#styleMap_TLP_Normal
</styleUrl>
<Point>
<coordinates>
-64.9622421,-10.8532677,155.30
</coordinates>
</Point>
</Placemark>
<Placemark>
<name>
Fri Dec 23 12:21:36 2016 S=0.16 Km/hr
</name>
<styleUrl>
#styleMap_TLP_Normal
</styleUrl>
<Point>
<coordinates>
-64.9622498,-10.8532629,155.30
</coordinates>
</Point>
</Placemark>
<Placemark>
<name>
Fri Dec 23 12:21:46 2016 S=0.76 Km/hr
</name>
<styleUrl>
#styleMap_TLP_Normal
</styleUrl>
<Point>
<coordinates>
-64.9622421,-10.8532553,155.31
</coordinates>
</Point>
</Placemark>
<Placemark>
<name>
Fri Dec 23 12:21:56 2016 S=0.44 Km/hr
</name>
<styleUrl>
#styleMap_TLP_Normal
</styleUrl>
<Point>
<coordinates>
-64.9622345,-10.8532515,155.28
</coordinates>
</Point>
</Placemark>
<Placemark>
<name>
Fri Dec 23 12:22:06 2016 S=0.35 Km/hr
</name>
<styleUrl>
#styleMap_TLP_Normal
</styleUrl>
<Point>
<coordinates>
-64.9622421,-10.8532534,155.24
</coordinates>
</Point>
</Placemark>
<Placemark>
<name>
Fri Dec 23 12:22:16 2016 S=0.08 Km/hr
</name>
<styleUrl>
#styleMap_TLP_Normal
</styleUrl>
<Point>
<coordinates>
-64.9622498,-10.8532467,155.22
</coordinates>
</Point>
</Placemark>
<Placemark>
<name>
Fri Dec 23 12:22:26 2016 S=0.54 Km/hr
</name>
<styleUrl>
#styleMap_TLP_Normal
</styleUrl>
<Point>
<coordinates>
-64.9622879,-10.8532333,154.41
</coordinates>
</Point>
</Placemark>
<Placemark>
<name>
Fri Dec 23 12:22:36 2016 S=0.11 Km/hr
</name>
<styleUrl>
#styleMap_TLP_Normal
</styleUrl>
<Point>
<coordinates>
-64.9622726,-10.8532352,154.24
</coordinates>
</Point>
</Placemark>
<Placemark>
<name>
Fri Dec 23 12:22:46 2016 S=1.03 Km/hr
</name>
<styleUrl>
#styleMap_TLP_Normal
</styleUrl>
<Point>
<coordinates>
-64.9622574,-10.8532305,154.18
</coordinates>
</Point>
</Placemark>
<Placemark>
<name>
Fri Dec 23 12:22:56 2016 S=0.54 Km/hr
</name>
<styleUrl>
#styleMap_TLP_Normal
</styleUrl>
<Point>
<coordinates>
-64.9622421,-10.8532228,154.22
</coordinates>
</Point>
</Placemark>
<Placemark>
<name>
Fri Dec 23 12:23:06 2016 S=0.43 Km/hr
</name>
<styleUrl>
#styleMap_TLP_Normal
</styleUrl>
<Point>
<coordinates>
-64.9622421,-10.8532114,154.34
</coordinates>
</Point>
</Placemark>
<Placemark>
<name>
Fri Dec 23 12:23:16 2016 S=0.89 Km/hr
</name>
<styleUrl>
#styleMap_TLP_Normal
</styleUrl>
<Point>
<coordinates>
-64.9622498,-10.8532095,154.41
</coordinates>
</Point>
</Placemark>
<Placemark>
<name>
Fri Dec 23 12:23:26 2016 S=1.10 Km/hr
</name>
<styleUrl>
#styleMap_TLP_Normal
</styleUrl>
<Point>
<coordinates>
-64.9622498,-10.8532114,154.47
</coordinates>
</Point>
</Placemark>
<Placemark>
<name>
Fri Dec 23 12:23:36 2016 S=0.90 Km/hr
</name>
<styleUrl>
#styleMap_TLP_Normal
</styleUrl>
<Point>
<coordinates>
-64.9622421,-10.8532057,154.47
</coordinates>
</Point>
</Placemark>
<Placemark>
<name>
Fri Dec 23 12:23:46 2016 S=1.21 Km/hr
</name>
<styleUrl>
#styleMap_TLP_Normal
</styleUrl>
<Point>
<coordinates>
-64.9622421,-10.8531895,154.63
</coordinates>
</Point>
</Placemark>
<Placemark>
<name>
Fri Dec 23 12:23:56 2016 S=0.22 Km/hr
</name>
<styleUrl>
#styleMap_TLP_Normal
</styleUrl>
<Point>
<coordinates>
-64.9622421,-10.8531761,155.26
</coordinates>
</Point>
</Placemark>
<Placemark>
<name>
Fri Dec 23 12:24:06 2016 S=0.67 Km/hr
</name>
<styleUrl>
#styleMap_TLP_Normal
</styleUrl>
<Point>
<coordinates>
-64.9622498,-10.8531733,155.32
</coordinates>
</Point>
</Placemark>
<Placemark>
<name>
Fri Dec 23 12:24:16 2016 S=0.64 Km/hr
</name>
<styleUrl>
#styleMap_TLP_Normal
</styleUrl>
<Point>
<coordinates>
-64.9622574,-10.8531685,155.39
</coordinates>
</Point>
</Placemark>
<Placemark>
<name>
Fri Dec 23 12:24:26 2016 S=0.93 Km/hr
</name>
<styleUrl>
#styleMap_TLP_Normal
</styleUrl>
<Point>
<coordinates>
-64.9622345,-10.8531666,155.79
</coordinates>
</Point>
</Placemark>
<Placemark>
<name>
Fri Dec 23 12:24:36 2016 S=0.76 Km/hr
</name>
<styleUrl>
#styleMap_TLP_Normal
</styleUrl>
<Point>
<coordinates>
-64.9622421,-10.8531456,157.06
</coordinates>
</Point>
</Placemark>
<Placemark>
<name>
Fri Dec 23 12:24:46 2016 S=1.10 Km/hr
</name>
<styleUrl>
#styleMap_TLP_Normal
</styleUrl>
<Point>
<coordinates>
-64.9622040,-10.8531208,157.71
</coordinates>
</Point>
</Placemark>
<Placemark>
<name>
Fri Dec 23 12:24:56 2016 S=0.60 Km/hr
</name>
<styleUrl>
#styleMap_TLP_Normal
</styleUrl>
<Point>
<coordinates>
-64.9621964,-10.8531313,158.52
</coordinates>
</Point>
</Placemark>
<Placemark>
<name>
Fri Dec 23 12:25:06 2016 S=0.18 Km/hr
</name>
<styleUrl>
#styleMap_TLP_Normal
</styleUrl>
<Point>
<coordinates>
-64.9621964,-10.8531237,158.56
</coordinates>
</Point>
</Placemark>
<Placemark>
<name>
Fri Dec 23 12:25:16 2016 S=1.04 Km/hr
</name>
<styleUrl>
#styleMap_TLP_Normal
</styleUrl>
<Point>
<coordinates>
-64.9621964,-10.8531094,158.69
</coordinates>
</Point>
</Placemark>
<Placemark>
<name>
Fri Dec 23 12:25:26 2016 S=0.32 Km/hr
</name>
<styleUrl>
#styleMap_TLP_Normal
</styleUrl>
<Point>
<coordinates>
-64.9622040,-10.8531160,158.92
</coordinates>
</Point>
</Placemark>
<Placemark>
<name>
Fri Dec 23 12:25:36 2016 S=0.47 Km/hr
</name>
<styleUrl>
#styleMap_TLP_Normal
</styleUrl>
<Point>
<coordinates>
-64.9621964,-10.8531189,159.02
</coordinates>
</Point>
</Placemark>
<Placemark>
<name>
Fri Dec 23 12:25:46 2016 S=0.63 Km/hr
</name>
<styleUrl>
#styleMap_TLP_Normal
</styleUrl>
<Point>
<coordinates>
-64.9621964,-10.8531313,159.05
</coordinates>
</Point>
</Placemark>
<Placemark>
<name>
Fri Dec 23 12:25:56 2016 S=0.64 Km/hr
</name>
<styleUrl>
#styleMap_TLP_Normal
</styleUrl>
<Point>
<coordinates>
-64.9621964,-10.8531370,159.05
</coordinates>
</Point>
</Placemark>
<Placemark>
<name>
Fri Dec 23 12:26:06 2016 S=1.76 Km/hr
</name>
<styleUrl>
#styleMap_TLP_Normal
</styleUrl>
<Point>
<coordinates>
-64.9622421,-10.8531618,158.51
</coordinates>
</Point>
</Placemark>
<Placemark>
<name>
Fri Dec 23 12:26:16 2016 S=1.12 Km/hr
</name>
<styleUrl>
#styleMap_TLP_Normal
</styleUrl>
<Point>
<coordinates>
-64.9623032,-10.8531446,158.15
</coordinates>
</Point>
</Placemark>
<Placemark>
<name>
Fri Dec 23 12:26:26 2016 S=0.62 Km/hr
</name>
<styleUrl>
#styleMap_TLP_Normal
</styleUrl>
<Point>
<coordinates>
-64.9622879,-10.8531799,157.44
</coordinates>
</Point>
</Placemark>
<Placemark>
<name>
Fri Dec 23 12:26:36 2016 S=0.48 Km/hr
</name>
<styleUrl>
#styleMap_TLP_Normal
</styleUrl>
<Point>
<coordinates>
-64.9622726,-10.8531857,157.39
</coordinates>
</Point>
</Placemark>
<Placemark>
<name>
Fri Dec 23 12:26:46 2016 S=0.23 Km/hr
</name>
<styleUrl>
#styleMap_TLP_Normal
</styleUrl>
<Point>
<coordinates>
-64.9622803,-10.8532028,157.39
</coordinates>
</Point>
</Placemark>
<Placemark>
<name>
Fri Dec 23 12:26:56 2016 S=0.31 Km/hr
</name>
<styleUrl>
#styleMap_TLP_Normal
</styleUrl>
<Point>
<coordinates>
-64.9622879,-10.8531914,157.53
</coordinates>
</Point>
</Placemark>
<Placemark>
<name>
Fri Dec 23 12:27:06 2016 S=0.61 Km/hr
</name>
<styleUrl>
#styleMap_TLP_Normal
</styleUrl>
<Point>
<coordinates>
-64.9622803,-10.8531857,157.61
</coordinates>
</Point>
</Placemark>
<Placemark>
<name>
Fri Dec 23 12:27:16 2016 S=0.33 Km/hr
</name>
<styleUrl>
#styleMap_TLP_Normal
</styleUrl>
<Point>
<coordinates>
-64.9622803,-10.8531895,157.64
</coordinates>
</Point>
</Placemark>
<Placemark>
<name>
Fri Dec 23 12:27:26 2016 S=0.40 Km/hr
</name>
<styleUrl>
#styleMap_TLP_Normal
</styleUrl>
<Point>
<coordinates>
-64.9622574,-10.8532238,157.06
</coordinates>
</Point>
</Placemark>
<Placemark>
<name>
Fri Dec 23 12:27:36 2016 S=0.68 Km/hr
</name>
<styleUrl>
#styleMap_TLP_Normal
</styleUrl>
<Point>
<coordinates>
-64.9622498,-10.8532352,157.07
</coordinates>
</Point>
</Placemark>
<Placemark>
<name>
Fri Dec 23 12:27:46 2016 S=0.72 Km/hr
</name>
<styleUrl>
#styleMap_TLP_Normal
</styleUrl>
<Point>
<coordinates>
-64.9622421,-10.8532438,157.13
</coordinates>
</Point>
</Placemark>
<Placemark>
<name>
Fri Dec 23 12:27:56 2016 S=2.06 Km/hr
</name>
<styleUrl>
#styleMap_TLP_Normal
</styleUrl>
<Point>
<coordinates>
-64.9622726,-10.8532801,158.06
</coordinates>
</Point>
</Placemark>
<Placemark>
<name>
Fri Dec 23 12:28:06 2016 S=2.80 Km/hr
</name>
<styleUrl>
#styleMap_TLP_Normal
</styleUrl>
<Point>
<coordinates>
-64.9623566,-10.8532476,158.30
</coordinates>
</Point>
</Placemark>
<Placemark>
<name>
Fri Dec 23 12:28:16 2016 S=1.87 Km/hr
</name>
<styleUrl>
#styleMap_TLP_Normal
</styleUrl>
<Point>
<coordinates>
-64.9624634,-10.8532352,158.59
</coordinates>
</Point>
</Placemark>
<Placemark>
<name>
Fri Dec 23 12:28:26 2016 S=1.41 Km/hr
</name>
<styleUrl>
#styleMap_TLP_Normal
</styleUrl>
<Point>
<coordinates>
-64.9625549,-10.8532000,159.72
</coordinates>
</Point>
</Placemark>
<Placemark>
<name>
Fri Dec 23 12:28:36 2016 S=1.47 Km/hr
</name>
<styleUrl>
#styleMap_TLP_Normal
</styleUrl>
<Point>
<coordinates>
-64.9626236,-10.8531628,160.55
</coordinates>
</Point>
</Placemark>
<Placemark>
<name>
Fri Dec 23 12:28:46 2016 S=2.75 Km/hr
</name>
<styleUrl>
#styleMap_TLP_Normal
</styleUrl>
<Point>
<coordinates>
-64.9627533,-10.8531723,159.47
</coordinates>
</Point>
</Placemark>
<Placemark>
<name>
Fri Dec 23 12:28:56 2016 S=1.37 Km/hr
</name>
<styleUrl>
#styleMap_TLP_Normal
</styleUrl>
<Point>
<coordinates>
-64.9628143,-10.8531561,160.54
</coordinates>
</Point>
</Placemark>
<Placemark>
<name>
Fri Dec 23 12:29:06 2016 S=1.28 Km/hr
</name>
<styleUrl>
#styleMap_TLP_Normal
</styleUrl>
<Point>
<coordinates>
-64.9628906,-10.8531542,160.93
</coordinates>
</Point>
</Placemark>
<Placemark>
<name>
Fri Dec 23 12:29:16 2016 S=2.74 Km/hr
</name>
<styleUrl>
#styleMap_TLP_Normal
</styleUrl>
<Point>
<coordinates>
-64.9630127,-10.8531227,161.61
</coordinates>
</Point>
</Placemark>
<Placemark>
<name>
Fri Dec 23 12:29:26 2016 S=1.78 Km/hr
</name>
<styleUrl>
#styleMap_TLP_Normal
</styleUrl>
<Point>
<coordinates>
-64.9630661,-10.8530884,162.47
</coordinates>
</Point>
</Placemark>
<Placemark>
<name>
Fri Dec 23 12:29:36 2016 S=0.38 Km/hr
</name>
<styleUrl>
#styleMap_TLP_Normal
</styleUrl>
<Point>
<coordinates>
-64.9631424,-10.8530674,163.73
</coordinates>
</Point>
</Placemark>
<Placemark>
<name>
Fri Dec 23 12:29:46 2016 S=1.15 Km/hr
</name>
<styleUrl>
#styleMap_TLP_Normal
</styleUrl>
<Point>
<coordinates>
-64.9631500,-10.8530693,164.07
</coordinates>
</Point>
</Placemark>
<Placemark>
<name>
Fri Dec 23 12:29:56 2016 S=2.13 Km/hr
</name>
<styleUrl>
#styleMap_TLP_Normal
</styleUrl>
<Point>
<coordinates>
-64.9632492,-10.8530626,164.43
</coordinates>
</Point>
</Placemark>
<Placemark>
<name>
Fri Dec 23 12:30:06 2016 S=1.43 Km/hr
</name>
<styleUrl>
#styleMap_TLP_Normal
</styleUrl>
<Point>
<coordinates>
-64.9633484,-10.8530493,164.02
</coordinates>
</Point>
</Placemark>
<Placemark>
<name>
Fri Dec 23 12:30:16 2016 S=2.93 Km/hr
</name>
<styleUrl>
#styleMap_TLP_Normal
</styleUrl>
<Point>
<coordinates>
-64.9634781,-10.8530331,163.24
</coordinates>
</Point>
</Placemark>
<Placemark>
<name>
Fri Dec 23 12:30:26 2016 S=2.13 Km/hr
</name>
<styleUrl>
#styleMap_TLP_Normal
</styleUrl>
<Point>
<coordinates>
-64.9636230,-10.8530359,162.12
</coordinates>
</Point>
</Placemark>
<Placemark>
<name>
Fri Dec 23 12:30:36 2016 S=2.22 Km/hr
</name>
<styleUrl>
#styleMap_TLP_Normal
</styleUrl>
<Point>
<coordinates>
-64.9637070,-10.8529892,162.44
</coordinates>
</Point>
</Placemark>
<Placemark>
<name>
Fri Dec 23 12:30:46 2016 S=1.96 Km/hr
</name>
<styleUrl>
#styleMap_TLP_Normal
</styleUrl>
<Point>
<coordinates>
-64.9637909,-10.8529606,162.58
</coordinates>
</Point>
</Placemark>
<Placemark>
<name>
Fri Dec 23 12:30:56 2016 S=0.16 Km/hr
</name>
<styleUrl>
#styleMap_TLP_Normal
</styleUrl>
<Point>
<coordinates>
-64.9638214,-10.8529491,162.91
</coordinates>
</Point>
</Placemark>
<Placemark>
<name>
Fri Dec 23 12:31:06 2016 S=1.92 Km/hr
</name>
<styleUrl>
#styleMap_TLP_Normal
</styleUrl>
<Point>
<coordinates>
-64.9638901,-10.8529596,164.09
</coordinates>
</Point>
</Placemark>
<Placemark>
<name>
Fri Dec 23 12:31:16 2016 S=2.39 Km/hr
</name>
<styleUrl>
#styleMap_TLP_Normal
</styleUrl>
<Point>
<coordinates>
-64.9639740,-10.8529358,163.90
</coordinates>
</Point>
</Placemark>
<Placemark>
<name>
Fri Dec 23 12:31:26 2016 S=2.50 Km/hr
</name>
<styleUrl>
#styleMap_TLP_Normal
</styleUrl>
<Point>
<coordinates>
-64.9640961,-10.8529882,163.44
</coordinates>
</Point>
</Placemark>
<Placemark>
<name>
Fri Dec 23 12:31:36 2016 S=1.87 Km/hr
</name>
<styleUrl>
#styleMap_TLP_Normal
</styleUrl>
<Point>
<coordinates>
-64.9642105,-10.8529406,163.68
</coordinates>
</Point>
</Placemark>
<Placemark>
<name>
Fri Dec 23 12:31:46 2016 S=1.52 Km/hr
</name>
<styleUrl>
#styleMap_TLP_Normal
</styleUrl>
<Point>
<coordinates>
-64.9643173,-10.8529310,163.32
</coordinates>
</Point>
</Placemark>
<Placemark>
<name>
Fri Dec 23 12:31:56 2016 S=1.51 Km/hr
</name>
<styleUrl>
#styleMap_TLP_Normal
</styleUrl>
<Point>
<coordinates>
-64.9644165,-10.8529243,162.68
</coordinates>
</Point>
</Placemark>
<Placemark>
<name>
Fri Dec 23 12:32:06 2016 S=0.96 Km/hr
</name>
<styleUrl>
#styleMap_TLP_Normal
</styleUrl>
<Point>
<coordinates>
-64.9644928,-10.8529520,162.65
</coordinates>
</Point>
</Placemark>
<Placemark>
<name>
Fri Dec 23 12:32:16 2016 S=1.49 Km/hr
</name>
<styleUrl>
#styleMap_TLP_Normal
</styleUrl>
<Point>
<coordinates>
-64.9645462,-10.8528872,160.88
</coordinates>
</Point>
</Placemark>
<Placemark>
<name>
Fri Dec 23 12:32:26 2016 S=1.97 Km/hr
</name>
<styleUrl>
#styleMap_TLP_Normal
</styleUrl>
<Point>
<coordinates>
-64.9646378,-10.8528776,158.34
</coordinates>
</Point>
</Placemark>
<Placemark>
<name>
Fri Dec 23 12:32:36 2016 S=0.73 Km/hr
</name>
<styleUrl>
#styleMap_TLP_Normal
</styleUrl>
<Point>
<coordinates>
-64.9646454,-10.8528833,158.22
</coordinates>
</Point>
</Placemark>
<Placemark>
<name>
Fri Dec 23 12:32:46 2016 S=2.11 Km/hr
</name>
<styleUrl>
#styleMap_TLP_Normal
</styleUrl>
<Point>
<coordinates>
-64.9647141,-10.8528481,157.89
</coordinates>
</Point>
</Placemark>
<Placemark>
<name>
Fri Dec 23 12:32:56 2016 S=0.93 Km/hr
</name>
<styleUrl>
#styleMap_TLP_Normal
</styleUrl>
<Point>
<coordinates>
-64.9648361,-10.8528357,157.15
</coordinates>
</Point>
</Placemark>
<Placemark>
<name>
Fri Dec 23 12:33:06 2016 S=1.55 Km/hr
</name>
<styleUrl>
#styleMap_TLP_Normal
</styleUrl>
<Point>
<coordinates>
-64.9648514,-10.8528185,157.22
</coordinates>
</Point>
</Placemark>
<Placemark>
<name>
Fri Dec 23 12:33:16 2016 S=1.03 Km/hr
</name>
<styleUrl>
#styleMap_TLP_Normal
</styleUrl>
<Point>
<coordinates>
-64.9649048,-10.8527966,156.56
</coordinates>
</Point>
</Placemark>
<Placemark>
<name>
Fri Dec 23 12:33:26 2016 S=2.31 Km/hr
</name>
<styleUrl>
#styleMap_TLP_Normal
</styleUrl>
<Point>
<coordinates>
-64.9650040,-10.8527813,157.36
</coordinates>
</Point>
</Placemark>
<Placemark>
<name>
Fri Dec 23 12:33:36 2016 S=2.74 Km/hr
</name>
<styleUrl>
#styleMap_TLP_Normal
</styleUrl>
<Point>
<coordinates>
-64.9651337,-10.8527575,154.62
</coordinates>
</Point>
</Placemark>
<Placemark>
<name>
Fri Dec 23 12:33:46 2016 S=2.60 Km/hr
</name>
<styleUrl>
#styleMap_TLP_Normal
</styleUrl>
<Point>
<coordinates>
-64.9652100,-10.8527584,153.69
</coordinates>
</Point>
</Placemark>
<Placemark>
<name>
Fri Dec 23 12:33:56 2016 S=3.14 Km/hr
</name>
<styleUrl>
#styleMap_TLP_Normal
</styleUrl>
<Point>
<coordinates>
-64.9653091,-10.8527164,152.18
</coordinates>
</Point>
</Placemark>
<Placemark>
<name>
Fri Dec 23 12:34:06 2016 S=1.11 Km/hr
</name>
<styleUrl>
#styleMap_TLP_Normal
</styleUrl>
<Point>
<coordinates>
-64.9653625,-10.8527222,151.66
</coordinates>
</Point>
</Placemark>
<Placemark>
<name>
Fri Dec 23 12:34:16 2016 S=2.16 Km/hr
</name>
<styleUrl>
#styleMap_TLP_Normal
</styleUrl>
<Point>
<coordinates>
-64.9654312,-10.8527346,152.11
</coordinates>
</Point>
</Placemark>
<Placemark>
<name>
Fri Dec 23 12:34:26 2016 S=1.89 Km/hr
</name>
<styleUrl>
#styleMap_TLP_Normal
</styleUrl>
<Point>
<coordinates>
-64.9655228,-10.8527164,152.86
</coordinates>
</Point>
</Placemark>
<Placemark>
<name>
Fri Dec 23 12:34:36 2016 S=2.39 Km/hr
</name>
<styleUrl>
#styleMap_TLP_Normal
</styleUrl>
<Point>
<coordinates>
-64.9656830,-10.8526754,150.37
</coordinates>
</Point>
</Placemark>
<Placemark>
<name>
Fri Dec 23 12:34:46 2016 S=2.30 Km/hr
</name>
<styleUrl>
#styleMap_TLP_Normal
</styleUrl>
<Point>
<coordinates>
-64.9657745,-10.8526497,150.75
</coordinates>
</Point>
</Placemark>
<Placemark>
<name>
Fri Dec 23 12:34:56 2016 S=2.14 Km/hr
</name>
<styleUrl>
#styleMap_TLP_Normal
</styleUrl>
<Point>
<coordinates>
-64.9658356,-10.8526497,151.14
</coordinates>
</Point>
</Placemark>
<Placemark>
<name>
Fri Dec 23 12:35:06 2016 S=2.05 Km/hr
</name>
<styleUrl>
#styleMap_TLP_Normal
</styleUrl>
<Point>
<coordinates>
-64.9659195,-10.8526478,151.11
</coordinates>
</Point>
</Placemark>
<Placemark>
<name>
Fri Dec 23 12:35:16 2016 S=1.78 Km/hr
</name>
<styleUrl>
#styleMap_TLP_Normal
</styleUrl>
<Point>
<coordinates>
-64.9659729,-10.8526182,151.68
</coordinates>
</Point>
</Placemark>
<Placemark>
<name>
Fri Dec 23 12:35:26 2016 S=2.80 Km/hr
</name>
<styleUrl>
#styleMap_TLP_Normal
</styleUrl>
<Point>
<coordinates>
-64.9660568,-10.8526096,151.23
</coordinates>
</Point>
</Placemark>
<Placemark>
<name>
Fri Dec 23 12:35:36 2016 S=2.78 Km/hr
</name>
<styleUrl>
#styleMap_TLP_Normal
</styleUrl>
<Point>
<coordinates>
-64.9661636,-10.8525953,151.14
</coordinates>
</Point>
</Placemark>
<Placemark>
<name>
Fri Dec 23 12:35:46 2016 S=2.56 Km/hr
</name>
<styleUrl>
#styleMap_TLP_Normal
</styleUrl>
<Point>
<coordinates>
-64.9662628,-10.8525848,151.11
</coordinates>
</Point>
</Placemark>
<Placemark>
<name>
Fri Dec 23 12:35:56 2016 S=2.28 Km/hr
</name>
<styleUrl>
#styleMap_TLP_Normal
</styleUrl>
<Point>
<coordinates>
-64.9664001,-10.8526201,151.52
</coordinates>
</Point>
</Placemark>
<Placemark>
<name>
Fri Dec 23 12:36:06 2016 S=1.92 Km/hr
</name>
<styleUrl>
#styleMap_TLP_Normal
</styleUrl>
<Point>
<coordinates>
-64.9664612,-10.8525906,150.82
</coordinates>
</Point>
</Placemark>
<Placemark>
<name>
Fri Dec 23 12:36:16 2016 S=2.78 Km/hr
</name>
<styleUrl>
#styleMap_TLP_Normal
</styleUrl>
<Point>
<coordinates>
-64.9664993,-10.8525476,151.21
</coordinates>
</Point>
</Placemark>
<Placemark>
<name>
Fri Dec 23 12:36:26 2016 S=2.40 Km/hr
</name>
<styleUrl>
#styleMap_TLP_Normal
</styleUrl>
<Point>
<coordinates>
-64.9665756,-10.8525572,151.72
</coordinates>
</Point>
</Placemark>
<Placemark>
<name>
Fri Dec 23 12:36:36 2016 S=1.63 Km/hr
</name>
<styleUrl>
#styleMap_TLP_Normal
</styleUrl>
<Point>
<coordinates>
-64.9666824,-10.8525200,152.07
</coordinates>
</Point>
</Placemark>
<Placemark>
<name>
Fri Dec 23 12:36:46 2016 S=2.96 Km/hr
</name>
<styleUrl>
#styleMap_TLP_Normal
</styleUrl>
<Point>
<coordinates>
-64.9668121,-10.8525124,152.19
</coordinates>
</Point>
</Placemark>
<Placemark>
<name>
Fri Dec 23 12:36:56 2016 S=2.51 Km/hr
</name>
<styleUrl>
#styleMap_TLP_Normal
</styleUrl>
<Point>
<coordinates>
-64.9669189,-10.8525076,152.30
</coordinates>
</Point>
</Placemark>
<Placemark>
<name>
Fri Dec 23 12:37:06 2016 S=2.41 Km/hr
</name>
<styleUrl>
#styleMap_TLP_Normal
</styleUrl>
<Point>
<coordinates>
-64.9669952,-10.8524904,153.18
</coordinates>
</Point>
</Placemark>
<Placemark>
<name>
Fri Dec 23 12:37:16 2016 S=1.03 Km/hr
</name>
<styleUrl>
#styleMap_TLP_Normal
</styleUrl>
<Point>
<coordinates>
-64.9670868,-10.8524342,151.99
</coordinates>
</Point>
</Placemark>
<Placemark>
<name>
Fri Dec 23 12:37:26 2016 S=2.93 Km/hr
</name>
<styleUrl>
#styleMap_TLP_Normal
</styleUrl>
<Point>
<coordinates>
-64.9671555,-10.8524313,151.77
</coordinates>
</Point>
</Placemark>
<Placemark>
<name>
Fri Dec 23 12:37:36 2016 S=1.97 Km/hr
</name>
<styleUrl>
#styleMap_TLP_Normal
</styleUrl>
<Point>
<coordinates>
-64.9672241,-10.8524427,150.89
</coordinates>
</Point>
</Placemark>
<Placemark>
<name>
Fri Dec 23 12:37:46 2016 S=3.53 Km/hr
</name>
<styleUrl>
#styleMap_TLP_Normal
</styleUrl>
<Point>
<coordinates>
-64.9673157,-10.8524504,149.85
</coordinates>
</Point>
</Placemark>
<Placemark>
<name>
Fri Dec 23 12:37:56 2016 S=2.15 Km/hr
</name>
<styleUrl>
#styleMap_TLP_Normal
</styleUrl>
<Point>
<coordinates>
-64.9673996,-10.8524265,149.65
</coordinates>
</Point>
</Placemark>
<Placemark>
<name>
Fri Dec 23 12:38:06 2016 S=2.84 Km/hr
</name>
<styleUrl>
#styleMap_TLP_Normal
</styleUrl>
<Point>
<coordinates>
-64.9675217,-10.8524065,148.17
</coordinates>
</Point>
</Placemark>
<Placemark>
<name>
Fri Dec 23 12:38:16 2016 S=2.48 Km/hr
</name>
<styleUrl>
#styleMap_TLP_Normal
</styleUrl>
<Point>
<coordinates>
-64.9676208,-10.8523827,147.33
</coordinates>
</Point>
</Placemark>
<Placemark>
<name>
Fri Dec 23 12:38:26 2016 S=2.44 Km/hr
</name>
<styleUrl>
#styleMap_TLP_Normal
</styleUrl>
<Point>
<coordinates>
-64.9677200,-10.8523769,146.23
</coordinates>
</Point>
</Placemark>
<Placemark>
<name>
Fri Dec 23 12:38:36 2016 S=0.72 Km/hr
</name>
<styleUrl>
#styleMap_TLP_Normal
</styleUrl>
<Point>
<coordinates>
-64.9678040,-10.8523817,145.63
</coordinates>
</Point>
</Placemark>
<Placemark>
<name>
Fri Dec 23 12:38:46 2016 S=0.42 Km/hr
</name>
<styleUrl>
#styleMap_TLP_Normal
</styleUrl>
<Point>
<coordinates>
-64.9677658,-10.8523874,146.20
</coordinates>
</Point>
</Placemark>
<Placemark>
<name>
Fri Dec 23 12:38:56 2016 S=0.97 Km/hr
</name>
<styleUrl>
#styleMap_TLP_Normal
</styleUrl>
<Point>
<coordinates>
-64.9677658,-10.8523912,146.21
</coordinates>
</Point>
</Placemark>
<Placemark>
<name>
Fri Dec 23 12:39:06 2016 S=1.67 Km/hr
</name>
<styleUrl>
#styleMap_TLP_Normal
</styleUrl>
<Point>
<coordinates>
-64.9678192,-10.8523779,146.37
</coordinates>
</Point>
</Placemark>
<Placemark>
<name>
Fri Dec 23 12:39:16 2016 S=0.41 Km/hr
</name>
<styleUrl>
#styleMap_TLP_Normal
</styleUrl>
<Point>
<coordinates>
-64.9678574,-10.8523846,146.74
</coordinates>
</Point>
</Placemark>
<Placemark>
<name>
Fri Dec 23 12:39:26 2016 S=0.66 Km/hr
</name>
<styleUrl>
#styleMap_TLP_Normal
</styleUrl>
<Point>
<coordinates>
-64.9678574,-10.8523798,146.74
</coordinates>
</Point>
</Placemark>
<Placemark>
<name>
Fri Dec 23 12:39:36 2016 S=0.96 Km/hr
</name>
<styleUrl>
#styleMap_TLP_Normal
</styleUrl>
<Point>
<coordinates>
-64.9678879,-10.8523808,145.62
</coordinates>
</Point>
</Placemark>
<Placemark>
<name>
Fri Dec 23 12:39:46 2016 S=0.27 Km/hr
</name>
<styleUrl>
#styleMap_TLP_Normal
</styleUrl>
<Point>
<coordinates>
-64.9679031,-10.8523827,144.96
</coordinates>
</Point>
</Placemark>
<Placemark>
<name>
Fri Dec 23 12:39:56 2016 S=2.00 Km/hr
</name>
<styleUrl>
#styleMap_TLP_Normal
</styleUrl>
<Point>
<coordinates>
-64.9680023,-10.8523722,143.37
</coordinates>
</Point>
</Placemark>
<Placemark>
<name>
Fri Dec 23 12:40:06 2016 S=2.02 Km/hr
</name>
<styleUrl>
#styleMap_TLP_Normal
</styleUrl>
<Point>
<coordinates>
-64.9680710,-10.8523426,143.43
</coordinates>
</Point>
</Placemark>
<Placemark>
<name>
Fri Dec 23 12:40:16 2016 S=2.11 Km/hr
</name>
<styleUrl>
#styleMap_TLP_Normal
</styleUrl>
<Point>
<coordinates>
-64.9681702,-10.8523235,143.49
</coordinates>
</Point>
</Placemark>
<Placemark>
<name>
Fri Dec 23 12:40:26 2016 S=2.25 Km/hr
</name>
<styleUrl>
#styleMap_TLP_Normal
</styleUrl>
<Point>
<coordinates>
-64.9682388,-10.8522511,143.24
</coordinates>
</Point>
</Placemark>
<Placemark>
<name>
Fri Dec 23 12:40:36 2016 S=2.85 Km/hr
</name>
<styleUrl>
#styleMap_TLP_Normal
</styleUrl>
<Point>
<coordinates>
-64.9683304,-10.8521881,143.66
</coordinates>
</Point>
</Placemark>
<Placemark>
<name>
Fri Dec 23 12:40:46 2016 S=2.29 Km/hr
</name>
<styleUrl>
#styleMap_TLP_Normal
</styleUrl>
<Point>
<coordinates>
-64.9683990,-10.8521299,143.32
</coordinates>
</Point>
</Placemark>
<Placemark>
<name>
Fri Dec 23 12:40:56 2016 S=3.08 Km/hr
</name>
<styleUrl>
#styleMap_TLP_Normal
</styleUrl>
<Point>
<coordinates>
-64.9684677,-10.8520622,142.93
</coordinates>
</Point>
</Placemark>
<Placemark>
<name>
Fri Dec 23 12:41:06 2016 S=3.26 Km/hr
</name>
<styleUrl>
#styleMap_TLP_Normal
</styleUrl>
<Point>
<coordinates>
-64.9686050,-10.8520126,141.37
</coordinates>
</Point>
</Placemark>
<Placemark>
<name>
Fri Dec 23 12:41:16 2016 S=3.48 Km/hr
</name>
<styleUrl>
#styleMap_TLP_Normal
</styleUrl>
<Point>
<coordinates>
-64.9686890,-10.8519621,140.24
</coordinates>
</Point>
</Placemark>
<Placemark>
<name>
Fri Dec 23 12:41:26 2016 S=0.37 Km/hr
</name>
<styleUrl>
#styleMap_TLP_Normal
</styleUrl>
<Point>
<coordinates>
-64.9686813,-10.8519411,139.30
</coordinates>
</Point>
</Placemark>
<Placemark>
<name>
Fri Dec 23 12:41:36 2016 S=0.84 Km/hr
</name>
<styleUrl>
#styleMap_TLP_Normal
</styleUrl>
<Point>
<coordinates>
-64.9686584,-10.8519278,137.80
</coordinates>
</Point>
</Placemark>
<Placemark>
<name>
Fri Dec 23 12:41:46 2016 S=1.07 Km/hr
</name>
<styleUrl>
#styleMap_TLP_Normal
</styleUrl>
<Point>
<coordinates>
-64.9686737,-10.8519058,138.13
</coordinates>
</Point>
</Placemark>
<Placemark>
<name>
Fri Dec 23 12:41:56 2016 S=1.52 Km/hr
</name>
<styleUrl>
#styleMap_TLP_Normal
</styleUrl>
<Point>
<coordinates>
-64.9686890,-10.8519020,138.15
</coordinates>
</Point>
</Placemark>
<Placemark>
<name>
Fri Dec 23 12:42:06 2016 S=1.94 Km/hr
</name>
<styleUrl>
#styleMap_TLP_Normal
</styleUrl>
<Point>
<coordinates>
-64.9687805,-10.8518724,139.83
</coordinates>
</Point>
</Placemark>
<Placemark>
<name>
Fri Dec 23 12:42:16 2016 S=3.44 Km/hr
</name>
<styleUrl>
#styleMap_TLP_Normal
</styleUrl>
<Point>
<coordinates>
-64.9688644,-10.8518305,140.50
</coordinates>
</Point>
</Placemark>
<Placemark>
<name>
Fri Dec 23 12:42:26 2016 S=2.74 Km/hr
</name>
<styleUrl>
#styleMap_TLP_Normal
</styleUrl>
<Point>
<coordinates>
-64.9689331,-10.8517828,141.13
</coordinates>
</Point>
</Placemark>
<Placemark>
<name>
Fri Dec 23 12:42:36 2016 S=3.09 Km/hr
</name>
<styleUrl>
#styleMap_TLP_Normal
</styleUrl>
<Point>
<coordinates>
-64.9689484,-10.8517828,142.86
</coordinates>
</Point>
</Placemark>
<Placemark>
<name>
Fri Dec 23 12:42:46 2016 S=3.36 Km/hr
</name>
<styleUrl>
#styleMap_TLP_Normal
</styleUrl>
<Point>
<coordinates>
-64.9690399,-10.8517427,144.41
</coordinates>
</Point>
</Placemark>
<Placemark>
<name>
Fri Dec 23 12:42:56 2016 S=3.35 Km/hr
</name>
<styleUrl>
#styleMap_TLP_Normal
</styleUrl>
<Point>
<coordinates>
-64.9691544,-10.8517027,145.45
</coordinates>
</Point>
</Placemark>
<Placemark>
<name>
Fri Dec 23 12:43:06 2016 S=2.99 Km/hr
</name>
<styleUrl>
#styleMap_TLP_Normal
</styleUrl>
<Point>
<coordinates>
-64.9692230,-10.8516436,147.03
</coordinates>
</Point>
</Placemark>
<Placemark>
<name>
Fri Dec 23 12:43:16 2016 S=2.31 Km/hr
</name>
<styleUrl>
#styleMap_TLP_Normal
</styleUrl>
<Point>
<coordinates>
-64.9693069,-10.8515882,148.32
</coordinates>
</Point>
</Placemark>
<Placemark>
<name>
Fri Dec 23 12:43:26 2016 S=2.44 Km/hr
</name>
<styleUrl>
#styleMap_TLP_Normal
</styleUrl>
<Point>
<coordinates>
-64.9693527,-10.8515177,149.13
</coordinates>
</Point>
</Placemark>
<Placemark>
<name>
Fri Dec 23 12:43:36 2016 S=2.78 Km/hr
</name>
<styleUrl>
#styleMap_TLP_Normal
</styleUrl>
<Point>
<coordinates>
-64.9694138,-10.8514500,149.47
</coordinates>
</Point>
</Placemark>
<Placemark>
<name>
Fri Dec 23 12:43:46 2016 S=2.38 Km/hr
</name>
<styleUrl>
#styleMap_TLP_Normal
</styleUrl>
<Point>
<coordinates>
-64.9694748,-10.8513985,150.45
</coordinates>
</Point>
</Placemark>
<Placemark>
<name>
Fri Dec 23 12:43:56 2016 S=2.73 Km/hr
</name>
<styleUrl>
#styleMap_TLP_Normal
</styleUrl>
<Point>
<coordinates>
-64.9695435,-10.8513355,150.74
</coordinates>
</Point>
</Placemark>
<Placemark>
<name>
Fri Dec 23 12:44:06 2016 S=1.92 Km/hr
</name>
<styleUrl>
#styleMap_TLP_Normal
</styleUrl>
<Point>
<coordinates>
-64.9695816,-10.8512993,151.21
</coordinates>
</Point>
</Placemark>
<Placemark>
<name>
Fri Dec 23 12:44:16 2016 S=2.06 Km/hr
</name>
<styleUrl>
#styleMap_TLP_Normal
</styleUrl>
<Point>
<coordinates>
-64.9696579,-10.8512373,151.86
</coordinates>
</Point>
</Placemark>
<Placemark>
<name>
Fri Dec 23 12:44:26 2016 S=1.99 Km/hr
</name>
<styleUrl>
#styleMap_TLP_Normal
</styleUrl>
<Point>
<coordinates>
-64.9697418,-10.8511677,152.39
</coordinates>
</Point>
</Placemark>
<Placemark>
<name>
Fri Dec 23 12:44:36 2016 S=1.34 Km/hr
</name>
<styleUrl>
#styleMap_TLP_Normal
</styleUrl>
<Point>
<coordinates>
-64.9697952,-10.8511019,152.90
</coordinates>
</Point>
</Placemark>
<Placemark>
<name>
Fri Dec 23 12:44:46 2016 S=1.52 Km/hr
</name>
<styleUrl>
#styleMap_TLP_Normal
</styleUrl>
<Point>
<coordinates>
-64.9698257,-10.8510962,153.36
</coordinates>
</Point>
</Placemark>
<Placemark>
<name>
Fri Dec 23 12:44:56 2016 S=2.32 Km/hr
</name>
<styleUrl>
#styleMap_TLP_Normal
</styleUrl>
<Point>
<coordinates>
-64.9698944,-10.8510666,153.27
</coordinates>
</Point>
</Placemark>
<Placemark>
<name>
Fri Dec 23 12:45:06 2016 S=2.50 Km/hr
</name>
<styleUrl>
#styleMap_TLP_Normal
</styleUrl>
<Point>
<coordinates>
-64.9699860,-10.8510056,153.76
</coordinates>
</Point>
</Placemark>
<Placemark>
<name>
Fri Dec 23 12:45:16 2016 S=2.54 Km/hr
</name>
<styleUrl>
#styleMap_TLP_Normal
</styleUrl>
<Point>
<coordinates>
-64.9701080,-10.8509617,154.18
</coordinates>
</Point>
</Placemark>
<Placemark>
<name>
Fri Dec 23 12:45:26 2016 S=2.20 Km/hr
</name>
<styleUrl>
#styleMap_TLP_Normal
</styleUrl>
<Point>
<coordinates>
-64.9701843,-10.8509226,153.82
</coordinates>
</Point>
</Placemark>
<Placemark>
<name>
Fri Dec 23 12:45:36 2016 S=3.15 Km/hr
</name>
<styleUrl>
#styleMap_TLP_Normal
</styleUrl>
<Point>
<coordinates>
-64.9702301,-10.8508339,153.86
</coordinates>
</Point>
</Placemark>
<Placemark>
<name>
Fri Dec 23 12:45:46 2016 S=2.49 Km/hr
</name>
<styleUrl>
#styleMap_TLP_Normal
</styleUrl>
<Point>
<coordinates>
-64.9702759,-10.8507156,154.18
</coordinates>
</Point>
</Placemark>
<Placemark>
<name>
Fri Dec 23 12:45:56 2016 S=3.10 Km/hr
</name>
<styleUrl>
#styleMap_TLP_Normal
</styleUrl>
<Point>
<coordinates>
-64.9703445,-10.8506374,154.03
</coordinates>
</Point>
</Placemark>
<Placemark>
<name>
Fri Dec 23 12:46:06 2016 S=2.19 Km/hr
</name>
<styleUrl>
#styleMap_TLP_Normal
</styleUrl>
<Point>
<coordinates>
-64.9703674,-10.8505602,153.54
</coordinates>
</Point>
</Placemark>
<Placemark>
<name>
Fri Dec 23 12:46:16 2016 S=3.17 Km/hr
</name>
<styleUrl>
#styleMap_TLP_Normal
</styleUrl>
<Point>
<coordinates>
-64.9704285,-10.8504496,153.23
</coordinates>
</Point>
</Placemark>
<Placemark>
<name>
Fri Dec 23 12:46:26 2016 S=1.80 Km/hr
</name>
<styleUrl>
#styleMap_TLP_Normal
</styleUrl>
<Point>
<coordinates>
-64.9704514,-10.8504353,152.86
</coordinates>
</Point>
</Placemark>
<Placemark>
<name>
Fri Dec 23 12:46:36 2016 S=2.43 Km/hr
</name>
<styleUrl>
#styleMap_TLP_Normal
</styleUrl>
<Point>
<coordinates>
-64.9705811,-10.8503990,152.27
</coordinates>
</Point>
</Placemark>
<Placemark>
<name>
Fri Dec 23 12:46:46 2016 S=2.43 Km/hr
</name>
<styleUrl>
#styleMap_TLP_Normal
</styleUrl>
<Point>
<coordinates>
-64.9706879,-10.8503590,150.18
</coordinates>
</Point>
</Placemark>
<Placemark>
<name>
Fri Dec 23 12:46:56 2016 S=0.38 Km/hr
</name>
<styleUrl>
#styleMap_TLP_Normal
</styleUrl>
<Point>
<coordinates>
-64.9707260,-10.8503122,149.93
</coordinates>
</Point>
</Placemark>
<Placemark>
<name>
Fri Dec 23 12:47:06 2016 S=1.17 Km/hr
</name>
<styleUrl>
#styleMap_TLP_Normal
</styleUrl>
<Point>
<coordinates>
-64.9707413,-10.8503103,149.81
</coordinates>
</Point>
</Placemark>
<Placemark>
<name>
Fri Dec 23 12:47:16 2016 S=3.20 Km/hr
</name>
<styleUrl>
#styleMap_TLP_Normal
</styleUrl>
<Point>
<coordinates>
-64.9707108,-10.8502245,148.70
</coordinates>
</Point>
</Placemark>
<Placemark>
<name>
Fri Dec 23 12:47:26 2016 S=1.27 Km/hr
</name>
<styleUrl>
#styleMap_TLP_Normal
</styleUrl>
<Point>
<coordinates>
-64.9706726,-10.8501797,147.86
</coordinates>
</Point>
</Placemark>
<Placemark>
<name>
Fri Dec 23 12:47:36 2016 S=0.40 Km/hr
</name>
<styleUrl>
#styleMap_TLP_Normal
</styleUrl>
<Point>
<coordinates>
-64.9706650,-10.8501911,147.75
</coordinates>
</Point>
</Placemark>
<Placemark>
<name>
Fri Dec 23 12:47:46 2016 S=0.47 Km/hr
</name>
<styleUrl>
#styleMap_TLP_Normal
</styleUrl>
<Point>
<coordinates>
-64.9706650,-10.8502045,147.75
</coordinates>
</Point>
</Placemark>
<Placemark>
<name>
Fri Dec 23 12:47:56 2016 S=0.89 Km/hr
</name>
<styleUrl>
#styleMap_TLP_Normal
</styleUrl>
<Point>
<coordinates>
-64.9706573,-10.8501987,147.73
</coordinates>
</Point>
</Placemark>
<Placemark>
<name>
Fri Dec 23 12:48:06 2016 S=1.41 Km/hr
</name>
<styleUrl>
#styleMap_TLP_Normal
</styleUrl>
<Point>
<coordinates>
-64.9706726,-10.8502064,147.69
</coordinates>
</Point>
</Placemark>
<Placemark>
<name>
Fri Dec 23 12:48:16 2016 S=2.19 Km/hr
</name>
<styleUrl>
#styleMap_TLP_Normal
</styleUrl>
<Point>
<coordinates>
-64.9707413,-10.8502522,145.34
</coordinates>
</Point>
</Placemark>
<Placemark>
<name>
Fri Dec 23 12:48:26 2016 S=3.28 Km/hr
</name>
<styleUrl>
#styleMap_TLP_Normal
</styleUrl>
<Point>
<coordinates>
-64.9707718,-10.8503170,143.96
</coordinates>
</Point>
</Placemark>
<Placemark>
<name>
Fri Dec 23 12:48:36 2016 S=0.39 Km/hr
</name>
<styleUrl>
#styleMap_TLP_Normal
</styleUrl>
<Point>
<coordinates>
-64.9707794,-10.8503475,143.14
</coordinates>
</Point>
</Placemark>
<Placemark>
<name>
Fri Dec 23 12:48:46 2016 S=0.60 Km/hr
</name>
<styleUrl>
#styleMap_TLP_Normal
</styleUrl>
<Point>
<coordinates>
-64.9707794,-10.8503561,143.07
</coordinates>
</Point>
</Placemark>
<Placemark>
<name>
Fri Dec 23 12:48:56 2016 S=0.46 Km/hr
</name>
<styleUrl>
#styleMap_TLP_Normal
</styleUrl>
<Point>
<coordinates>
-64.9707642,-10.8503513,143.05
</coordinates>
</Point>
</Placemark>
<Placemark>
<name>
Fri Dec 23 12:49:06 2016 S=0.32 Km/hr
</name>
<styleUrl>
#styleMap_TLP_Normal
</styleUrl>
<Point>
<coordinates>
-64.9707565,-10.8503485,143.02
</coordinates>
</Point>
</Placemark>
<Placemark>
<name>
Fri Dec 23 12:49:16 2016 S=1.14 Km/hr
</name>
<styleUrl>
#styleMap_TLP_Finish
</styleUrl>
<Point>
<coordinates>
-64.9707413,-10.8503475,143.05
</coordinates>
</Point>
</Placemark>
</Folder>
</Document>
</kml>
