# Supplementary material for: Lévy foraging patterns of rural humans
Source: PLoS One. 2018 Jun 18;13(6):e0199099. doi: 10.1371/journal.pone.0199099 (PMC6005560; doi:10.1371/journal.pone.0199099)
Supplement: S4 File — (ZIP) [file pone.0199099.s004.zip › 06Holux_M-241_Start_20161223-092505_Finish_20161223-124916.txt]

-64.9558640	-10.8584347	176.90	Fri Dec 23 11:25:05 2016
-64.9557724	-10.8583660	157.95	Fri Dec 23 11:25:16 2016
-64.9557571	-10.8583708	156.34	Fri Dec 23 11:25:26 2016
-64.9557724	-10.8584023	170.28	Fri Dec 23 11:25:36 2016
-64.9558487	-10.8583946	163.04	Fri Dec 23 11:25:46 2016
-64.9558334	-10.8583775	161.82	Fri Dec 23 11:25:56 2016
-64.9558334	-10.8583813	161.92	Fri Dec 23 11:26:06 2016
-64.9558716	-10.8583527	161.01	Fri Dec 23 11:26:16 2016
-64.9559250	-10.8583765	162.46	Fri Dec 23 11:26:26 2016
-64.9559631	-10.8583879	166.43	Fri Dec 23 11:26:36 2016
-64.9559708	-10.8584127	166.08	Fri Dec 23 11:26:46 2016
-64.9559784	-10.8584185	166.07	Fri Dec 23 11:26:56 2016
-64.9559555	-10.8584623	167.10	Fri Dec 23 11:27:06 2016
-64.9559479	-10.8584566	166.43	Fri Dec 23 11:27:16 2016
-64.9559479	-10.8584290	166.52	Fri Dec 23 11:27:26 2016
-64.9559784	-10.8584375	168.64	Fri Dec 23 11:27:36 2016
-64.9560089	-10.8584528	170.84	Fri Dec 23 11:27:46 2016
-64.9560242	-10.8584538	173.33	Fri Dec 23 11:27:56 2016
-64.9560394	-10.8584433	173.44	Fri Dec 23 11:28:06 2016
-64.9560623	-10.8584156	173.08	Fri Dec 23 11:28:16 2016
-64.9560852	-10.8584414	172.95	Fri Dec 23 11:28:26 2016
-64.9560928	-10.8584785	172.95	Fri Dec 23 11:28:36 2016
-64.9560852	-10.8584938	172.97	Fri Dec 23 11:28:46 2016
-64.9560699	-10.8585253	173.50	Fri Dec 23 11:28:56 2016
-64.9560852	-10.8585339	172.51	Fri Dec 23 11:29:06 2016
-64.9560928	-10.8585453	172.50	Fri Dec 23 11:29:16 2016
-64.9561768	-10.8585854	172.41	Fri Dec 23 11:29:26 2016
-64.9562225	-10.8586245	173.76	Fri Dec 23 11:29:36 2016
-64.9562683	-10.8586178	176.23	Fri Dec 23 11:29:46 2016
-64.9562988	-10.8586454	176.71	Fri Dec 23 11:29:56 2016
-64.9562912	-10.8586845	176.72	Fri Dec 23 11:30:06 2016
-64.9562836	-10.8586779	176.73	Fri Dec 23 11:30:16 2016
-64.9562607	-10.8586969	177.17	Fri Dec 23 11:30:26 2016
-64.9562531	-10.8587132	176.71	Fri Dec 23 11:30:36 2016
-64.9562683	-10.8587198	176.73	Fri Dec 23 11:30:46 2016
-64.9562836	-10.8587255	177.22	Fri Dec 23 11:30:56 2016
-64.9563065	-10.8587255	177.27	Fri Dec 23 11:31:06 2016
-64.9563293	-10.8586798	179.17	Fri Dec 23 11:31:16 2016
-64.9563293	-10.8587646	179.40	Fri Dec 23 11:31:26 2016
-64.9563751	-10.8588085	179.37	Fri Dec 23 11:31:36 2016
-64.9564133	-10.8587818	178.66	Fri Dec 23 11:31:46 2016
-64.9564514	-10.8587847	178.78	Fri Dec 23 11:31:56 2016
-64.9564667	-10.8588200	178.92	Fri Dec 23 11:32:06 2016
-64.9564819	-10.8588810	178.36	Fri Dec 23 11:32:16 2016
-64.9564667	-10.8589163	178.77	Fri Dec 23 11:32:26 2016
-64.9564362	-10.8589592	177.96	Fri Dec 23 11:32:36 2016
-64.9564056	-10.8589888	176.66	Fri Dec 23 11:32:46 2016
-64.9563904	-10.8590097	176.01	Fri Dec 23 11:32:56 2016
-64.9563904	-10.8590326	175.91	Fri Dec 23 11:33:06 2016
-64.9564133	-10.8590498	175.92	Fri Dec 23 11:33:16 2016
-64.9564819	-10.8590603	175.58	Fri Dec 23 11:33:26 2016
-64.9565811	-10.8589973	174.98	Fri Dec 23 11:33:36 2016
-64.9566193	-10.8589506	175.42	Fri Dec 23 11:33:46 2016
-64.9566345	-10.8589325	175.79	Fri Dec 23 11:33:56 2016
-64.9566345	-10.8589067	176.17	Fri Dec 23 11:34:06 2016
-64.9567108	-10.8587790	176.82	Fri Dec 23 11:34:16 2016
-64.9567184	-10.8587551	177.36	Fri Dec 23 11:34:26 2016
-64.9567184	-10.8587465	177.38	Fri Dec 23 11:34:36 2016
-64.9567795	-10.8586950	177.82	Fri Dec 23 11:34:46 2016
-64.9568176	-10.8586626	178.54	Fri Dec 23 11:34:56 2016
-64.9568100	-10.8586292	178.39	Fri Dec 23 11:35:06 2016
-64.9568024	-10.8586054	178.10	Fri Dec 23 11:35:16 2016
-64.9567719	-10.8585901	177.73	Fri Dec 23 11:35:26 2016
-64.9567566	-10.8585415	177.46	Fri Dec 23 11:35:36 2016
-64.9567261	-10.8585205	177.41	Fri Dec 23 11:35:46 2016
-64.9567566	-10.8585100	177.40	Fri Dec 23 11:35:56 2016
-64.9567490	-10.8584948	177.44	Fri Dec 23 11:36:06 2016
-64.9567413	-10.8584576	176.50	Fri Dec 23 11:36:16 2016
-64.9566650	-10.8584270	176.03	Fri Dec 23 11:36:26 2016
-64.9566650	-10.8584137	176.21	Fri Dec 23 11:36:36 2016
-64.9567184	-10.8583736	175.75	Fri Dec 23 11:36:46 2016
-64.9567490	-10.8583088	176.28	Fri Dec 23 11:36:56 2016
-64.9567871	-10.8582506	176.58	Fri Dec 23 11:37:06 2016
-64.9568176	-10.8581724	176.52	Fri Dec 23 11:37:16 2016
-64.9568100	-10.8581028	176.87	Fri Dec 23 11:37:26 2016
-64.9568176	-10.8580704	177.08	Fri Dec 23 11:37:36 2016
-64.9568100	-10.8580570	176.78	Fri Dec 23 11:37:46 2016
-64.9568100	-10.8580599	176.69	Fri Dec 23 11:37:56 2016
-64.9568329	-10.8580952	175.95	Fri Dec 23 11:38:06 2016
-64.9568634	-10.8580923	175.72	Fri Dec 23 11:38:16 2016
-64.9568787	-10.8580580	175.53	Fri Dec 23 11:38:26 2016
-64.9569016	-10.8579826	175.05	Fri Dec 23 11:38:36 2016
-64.9569244	-10.8579254	175.28	Fri Dec 23 11:38:46 2016
-64.9569550	-10.8578653	175.62	Fri Dec 23 11:38:56 2016
-64.9570007	-10.8578176	175.79	Fri Dec 23 11:39:06 2016
-64.9570236	-10.8578005	175.72	Fri Dec 23 11:39:16 2016
-64.9570923	-10.8577881	175.46	Fri Dec 23 11:39:26 2016
-64.9570847	-10.8577824	175.44	Fri Dec 23 11:39:36 2016
-64.9570847	-10.8577738	176.40	Fri Dec 23 11:39:46 2016
-64.9570847	-10.8577547	176.47	Fri Dec 23 11:39:56 2016
-64.9571228	-10.8577108	177.13	Fri Dec 23 11:40:06 2016
-64.9571075	-10.8576078	177.74	Fri Dec 23 11:40:16 2016
-64.9570541	-10.8575583	177.75	Fri Dec 23 11:40:26 2016
-64.9570236	-10.8575354	177.57	Fri Dec 23 11:40:36 2016
-64.9570084	-10.8574696	176.83	Fri Dec 23 11:40:46 2016
-64.9570313	-10.8574038	176.13	Fri Dec 23 11:40:56 2016
-64.9570389	-10.8573971	175.69	Fri Dec 23 11:41:06 2016
-64.9570541	-10.8573875	175.94	Fri Dec 23 11:41:16 2016
-64.9570618	-10.8573580	175.58	Fri Dec 23 11:41:26 2016
-64.9570236	-10.8572960	175.60	Fri Dec 23 11:41:36 2016
-64.9570236	-10.8572731	175.68	Fri Dec 23 11:41:46 2016
-64.9570236	-10.8572493	175.65	Fri Dec 23 11:41:56 2016
-64.9570313	-10.8572388	175.71	Fri Dec 23 11:42:06 2016
-64.9570236	-10.8572292	175.70	Fri Dec 23 11:42:16 2016
-64.9570160	-10.8572235	175.67	Fri Dec 23 11:42:26 2016
-64.9570541	-10.8571682	175.39	Fri Dec 23 11:42:36 2016
-64.9570770	-10.8571730	175.15	Fri Dec 23 11:42:46 2016
-64.9570847	-10.8571749	174.35	Fri Dec 23 11:42:56 2016
-64.9571228	-10.8571587	174.02	Fri Dec 23 11:43:06 2016
-64.9572067	-10.8571110	173.44	Fri Dec 23 11:43:16 2016
-64.9573212	-10.8571310	173.58	Fri Dec 23 11:43:26 2016
-64.9573288	-10.8571072	173.52	Fri Dec 23 11:43:36 2016
-64.9573975	-10.8570776	173.60	Fri Dec 23 11:43:46 2016
-64.9574890	-10.8571129	173.37	Fri Dec 23 11:43:56 2016
-64.9574890	-10.8571930	171.80	Fri Dec 23 11:44:06 2016
-64.9575500	-10.8571873	171.49	Fri Dec 23 11:44:16 2016
-64.9575577	-10.8571672	171.36	Fri Dec 23 11:44:26 2016
-64.9575653	-10.8571701	171.25	Fri Dec 23 11:44:36 2016
-64.9575729	-10.8571701	171.19	Fri Dec 23 11:44:46 2016
-64.9576416	-10.8571129	170.75	Fri Dec 23 11:44:56 2016
-64.9576797	-10.8570557	171.59	Fri Dec 23 11:45:06 2016
-64.9577332	-10.8569803	173.00	Fri Dec 23 11:45:16 2016
-64.9577789	-10.8569279	174.32	Fri Dec 23 11:45:26 2016
-64.9578171	-10.8568964	175.01	Fri Dec 23 11:45:36 2016
-64.9578171	-10.8568344	175.22	Fri Dec 23 11:45:46 2016
-64.9578018	-10.8568230	174.67	Fri Dec 23 11:45:56 2016
-64.9577942	-10.8568192	175.27	Fri Dec 23 11:46:06 2016
-64.9577789	-10.8568106	175.41	Fri Dec 23 11:46:16 2016
-64.9578094	-10.8567772	175.64	Fri Dec 23 11:46:26 2016
-64.9577866	-10.8567572	175.66	Fri Dec 23 11:46:36 2016
-64.9577179	-10.8567095	175.01	Fri Dec 23 11:46:46 2016
-64.9577255	-10.8566685	174.68	Fri Dec 23 11:46:56 2016
-64.9577103	-10.8566465	174.13	Fri Dec 23 11:47:06 2016
-64.9576950	-10.8566160	174.04	Fri Dec 23 11:47:16 2016
-64.9576721	-10.8566961	173.16	Fri Dec 23 11:47:26 2016
-64.9576187	-10.8566885	171.47	Fri Dec 23 11:47:36 2016
-64.9574814	-10.8566895	166.66	Fri Dec 23 11:47:46 2016
-64.9574127	-10.8567219	166.23	Fri Dec 23 11:47:56 2016
-64.9574127	-10.8567085	166.29	Fri Dec 23 11:48:06 2016
-64.9574738	-10.8566952	165.80	Fri Dec 23 11:48:16 2016
-64.9574966	-10.8566694	165.82	Fri Dec 23 11:48:26 2016
-64.9575577	-10.8566437	167.08	Fri Dec 23 11:48:36 2016
-64.9576111	-10.8566284	167.49	Fri Dec 23 11:48:46 2016
-64.9576950	-10.8566628	166.83	Fri Dec 23 11:48:56 2016
-64.9577026	-10.8567381	164.92	Fri Dec 23 11:49:06 2016
-64.9576950	-10.8567457	163.99	Fri Dec 23 11:49:16 2016
-64.9576950	-10.8567619	163.90	Fri Dec 23 11:49:26 2016
-64.9576874	-10.8567953	163.93	Fri Dec 23 11:49:36 2016
-64.9576569	-10.8568230	164.14	Fri Dec 23 11:49:46 2016
-64.9576416	-10.8568554	164.16	Fri Dec 23 11:49:56 2016
-64.9576569	-10.8569117	164.17	Fri Dec 23 11:50:06 2016
-64.9576111	-10.8570194	164.42	Fri Dec 23 11:50:16 2016
-64.9575348	-10.8570700	163.76	Fri Dec 23 11:50:26 2016
-64.9575195	-10.8570976	163.41	Fri Dec 23 11:50:36 2016
-64.9574585	-10.8571091	163.47	Fri Dec 23 11:50:46 2016
-64.9573746	-10.8570976	163.69	Fri Dec 23 11:50:56 2016
-64.9572678	-10.8571577	163.55	Fri Dec 23 11:51:06 2016
-64.9571533	-10.8571444	163.34	Fri Dec 23 11:51:16 2016
-64.9570923	-10.8572035	162.58	Fri Dec 23 11:51:26 2016
-64.9570770	-10.8572168	162.36	Fri Dec 23 11:51:36 2016
-64.9569550	-10.8572388	160.95	Fri Dec 23 11:51:46 2016
-64.9569016	-10.8572206	160.79	Fri Dec 23 11:51:56 2016
-64.9568405	-10.8572140	159.62	Fri Dec 23 11:52:06 2016
-64.9568253	-10.8572044	159.72	Fri Dec 23 11:52:16 2016
-64.9567108	-10.8572121	159.80	Fri Dec 23 11:52:26 2016
-64.9566116	-10.8571873	159.71	Fri Dec 23 11:52:36 2016
-64.9565811	-10.8572073	159.08	Fri Dec 23 11:52:46 2016
-64.9565506	-10.8572216	158.14	Fri Dec 23 11:52:56 2016
-64.9564896	-10.8572655	155.88	Fri Dec 23 11:53:06 2016
-64.9565125	-10.8572979	155.81	Fri Dec 23 11:53:16 2016
-64.9564972	-10.8573217	155.77	Fri Dec 23 11:53:26 2016
-64.9564819	-10.8573351	155.72	Fri Dec 23 11:53:36 2016
-64.9564209	-10.8573656	155.83	Fri Dec 23 11:53:46 2016
-64.9563522	-10.8574877	154.50	Fri Dec 23 11:53:56 2016
-64.9562912	-10.8575401	154.98	Fri Dec 23 11:54:06 2016
-64.9562607	-10.8575430	154.95	Fri Dec 23 11:54:16 2016
-64.9563141	-10.8575125	155.20	Fri Dec 23 11:54:26 2016
-64.9563675	-10.8574629	155.90	Fri Dec 23 11:54:36 2016
-64.9563675	-10.8574352	156.07	Fri Dec 23 11:54:46 2016
-64.9563370	-10.8573647	156.32	Fri Dec 23 11:54:56 2016
-64.9562836	-10.8572845	157.10	Fri Dec 23 11:55:06 2016
-64.9562683	-10.8572397	157.59	Fri Dec 23 11:55:16 2016
-64.9562454	-10.8572359	157.70	Fri Dec 23 11:55:26 2016
-64.9561768	-10.8572407	157.10	Fri Dec 23 11:55:36 2016
-64.9561539	-10.8572569	156.52	Fri Dec 23 11:55:46 2016
-64.9561005	-10.8572559	157.42	Fri Dec 23 11:55:56 2016
-64.9560547	-10.8572493	157.45	Fri Dec 23 11:56:06 2016
-64.9560318	-10.8572359	157.47	Fri Dec 23 11:56:16 2016
-64.9560242	-10.8571854	157.65	Fri Dec 23 11:56:26 2016
-64.9560165	-10.8571844	157.75	Fri Dec 23 11:56:36 2016
-64.9560242	-10.8571825	157.76	Fri Dec 23 11:56:46 2016
-64.9560928	-10.8570824	157.77	Fri Dec 23 11:56:56 2016
-64.9561310	-10.8570070	157.91	Fri Dec 23 11:57:06 2016
-64.9561386	-10.8570070	157.91	Fri Dec 23 11:57:16 2016
-64.9561691	-10.8569622	157.97	Fri Dec 23 11:57:26 2016
-64.9561691	-10.8569536	157.94	Fri Dec 23 11:57:36 2016
-64.9561615	-10.8569460	157.97	Fri Dec 23 11:57:46 2016
-64.9561462	-10.8569403	158.00	Fri Dec 23 11:57:56 2016
-64.9561157	-10.8569155	157.78	Fri Dec 23 11:58:06 2016
-64.9561310	-10.8569136	157.77	Fri Dec 23 11:58:16 2016
-64.9561234	-10.8568869	157.72	Fri Dec 23 11:58:26 2016
-64.9560852	-10.8568153	158.30	Fri Dec 23 11:58:36 2016
-64.9561157	-10.8567362	157.99	Fri Dec 23 11:58:46 2016
-64.9561081	-10.8567228	158.11	Fri Dec 23 11:58:56 2016
-64.9561310	-10.8566570	158.52	Fri Dec 23 11:59:06 2016
-64.9561462	-10.8565931	158.44	Fri Dec 23 11:59:16 2016
-64.9561615	-10.8565369	159.45	Fri Dec 23 11:59:26 2016
-64.9561691	-10.8564539	159.25	Fri Dec 23 11:59:36 2016
-64.9561920	-10.8563852	158.96	Fri Dec 23 11:59:46 2016
-64.9562836	-10.8564205	159.15	Fri Dec 23 11:59:56 2016
-64.9563599	-10.8564577	159.02	Fri Dec 23 12:00:06 2016
-64.9564514	-10.8565006	158.33	Fri Dec 23 12:00:16 2016
-64.9565353	-10.8565197	157.56	Fri Dec 23 12:00:26 2016
-64.9565735	-10.8565407	157.46	Fri Dec 23 12:00:36 2016
-64.9566116	-10.8565655	157.64	Fri Dec 23 12:00:46 2016
-64.9566193	-10.8565569	157.63	Fri Dec 23 12:00:56 2016
-64.9566116	-10.8565559	157.96	Fri Dec 23 12:01:06 2016
-64.9566040	-10.8565493	158.00	Fri Dec 23 12:01:16 2016
-64.9565964	-10.8565359	157.94	Fri Dec 23 12:01:26 2016
-64.9565735	-10.8565302	157.89	Fri Dec 23 12:01:36 2016
-64.9565659	-10.8565273	157.86	Fri Dec 23 12:01:46 2016
-64.9565811	-10.8565435	157.85	Fri Dec 23 12:01:56 2016
-64.9565887	-10.8565540	157.82	Fri Dec 23 12:02:06 2016
-64.9565964	-10.8565855	158.12	Fri Dec 23 12:02:16 2016
-64.9565887	-10.8565893	158.21	Fri Dec 23 12:02:26 2016
-64.9565811	-10.8566017	158.20	Fri Dec 23 12:02:36 2016
-64.9565811	-10.8566446	158.40	Fri Dec 23 12:02:46 2016
-64.9565887	-10.8566904	158.14	Fri Dec 23 12:02:56 2016
-64.9566193	-10.8567266	158.16	Fri Dec 23 12:03:06 2016
-64.9566116	-10.8567238	158.39	Fri Dec 23 12:03:16 2016
-64.9566803	-10.8567219	158.34	Fri Dec 23 12:03:26 2016
-64.9567108	-10.8567257	159.16	Fri Dec 23 12:03:36 2016
-64.9567032	-10.8567314	159.18	Fri Dec 23 12:03:46 2016
-64.9566956	-10.8567333	159.75	Fri Dec 23 12:03:56 2016
-64.9566422	-10.8567057	160.70	Fri Dec 23 12:04:06 2016
-64.9566727	-10.8567123	161.05	Fri Dec 23 12:04:16 2016
-64.9566422	-10.8567057	161.56	Fri Dec 23 12:04:26 2016
-64.9566193	-10.8566866	162.13	Fri Dec 23 12:04:36 2016
-64.9565964	-10.8566675	162.80	Fri Dec 23 12:04:46 2016
-64.9566040	-10.8566427	163.29	Fri Dec 23 12:04:56 2016
-64.9566956	-10.8566618	163.77	Fri Dec 23 12:05:06 2016
-64.9566650	-10.8566313	163.99	Fri Dec 23 12:05:16 2016
-64.9565811	-10.8566427	164.43	Fri Dec 23 12:05:26 2016
-64.9565964	-10.8565998	163.69	Fri Dec 23 12:05:36 2016
-64.9566345	-10.8565903	163.73	Fri Dec 23 12:05:46 2016
-64.9566574	-10.8566093	163.73	Fri Dec 23 12:05:56 2016
-64.9566498	-10.8565645	163.74	Fri Dec 23 12:06:06 2016
-64.9566498	-10.8565779	163.75	Fri Dec 23 12:06:16 2016
-64.9566574	-10.8565950	163.75	Fri Dec 23 12:06:26 2016
-64.9566650	-10.8565979	163.64	Fri Dec 23 12:06:36 2016
-64.9566879	-10.8566027	163.59	Fri Dec 23 12:06:46 2016
-64.9566803	-10.8566151	163.55	Fri Dec 23 12:06:56 2016
-64.9566650	-10.8566399	162.88	Fri Dec 23 12:07:06 2016
-64.9566422	-10.8566656	162.84	Fri Dec 23 12:07:16 2016
-64.9566574	-10.8566732	163.04	Fri Dec 23 12:07:26 2016
-64.9566727	-10.8566895	162.98	Fri Dec 23 12:07:36 2016
-64.9566727	-10.8566742	163.23	Fri Dec 23 12:07:46 2016
-64.9566879	-10.8566723	163.18	Fri Dec 23 12:07:56 2016
-64.9566956	-10.8566761	163.19	Fri Dec 23 12:08:06 2016
-64.9567337	-10.8566647	163.83	Fri Dec 23 12:08:16 2016
-64.9567642	-10.8566084	163.66	Fri Dec 23 12:08:26 2016
-64.9567490	-10.8565674	164.03	Fri Dec 23 12:08:36 2016
-64.9567413	-10.8565531	164.13	Fri Dec 23 12:08:46 2016
-64.9567337	-10.8565531	164.18	Fri Dec 23 12:08:56 2016
-64.9566879	-10.8565588	162.89	Fri Dec 23 12:09:06 2016
-64.9566879	-10.8565693	162.55	Fri Dec 23 12:09:16 2016
-64.9566803	-10.8565683	160.70	Fri Dec 23 12:09:26 2016
-64.9566879	-10.8565550	160.54	Fri Dec 23 12:09:36 2016
-64.9566422	-10.8565483	159.54	Fri Dec 23 12:09:46 2016
-64.9566116	-10.8565378	157.54	Fri Dec 23 12:09:56 2016
-64.9566116	-10.8565540	157.27	Fri Dec 23 12:10:06 2016
-64.9566040	-10.8565645	156.69	Fri Dec 23 12:10:16 2016
-64.9566116	-10.8565483	156.59	Fri Dec 23 12:10:26 2016
-64.9566040	-10.8565445	156.61	Fri Dec 23 12:10:36 2016
-64.9566040	-10.8565617	156.63	Fri Dec 23 12:10:46 2016
-64.9565430	-10.8565712	155.97	Fri Dec 23 12:10:56 2016
-64.9565506	-10.8565626	156.10	Fri Dec 23 12:11:06 2016
-64.9565201	-10.8565569	156.26	Fri Dec 23 12:11:16 2016
-64.9564743	-10.8565817	156.50	Fri Dec 23 12:11:26 2016
-64.9564819	-10.8565922	156.40	Fri Dec 23 12:11:36 2016
-64.9564667	-10.8566027	156.43	Fri Dec 23 12:11:46 2016
-64.9564972	-10.8566065	156.36	Fri Dec 23 12:11:56 2016
-64.9564972	-10.8566093	156.37	Fri Dec 23 12:12:06 2016
-64.9565048	-10.8566236	156.47	Fri Dec 23 12:12:16 2016
-64.9565125	-10.8566275	156.59	Fri Dec 23 12:12:26 2016
-64.9565430	-10.8566341	156.71	Fri Dec 23 12:12:36 2016
-64.9565430	-10.8566332	156.77	Fri Dec 23 12:12:46 2016
-64.9565582	-10.8566284	156.79	Fri Dec 23 12:12:56 2016
-64.9565582	-10.8566332	156.79	Fri Dec 23 12:13:06 2016
-64.9565659	-10.8566284	156.75	Fri Dec 23 12:13:16 2016
-64.9565887	-10.8566332	156.52	Fri Dec 23 12:13:26 2016
-64.9566040	-10.8566351	156.52	Fri Dec 23 12:13:36 2016
-64.9566040	-10.8566484	155.68	Fri Dec 23 12:13:46 2016
-64.9566269	-10.8566418	155.48	Fri Dec 23 12:13:56 2016
-64.9566422	-10.8566265	155.27	Fri Dec 23 12:14:06 2016
-64.9566574	-10.8566351	155.24	Fri Dec 23 12:14:16 2016
-64.9566650	-10.8566322	155.24	Fri Dec 23 12:14:26 2016
-64.9566727	-10.8566198	155.30	Fri Dec 23 12:14:36 2016
-64.9566803	-10.8566141	155.28	Fri Dec 23 12:14:46 2016
-64.9566956	-10.8566265	155.02	Fri Dec 23 12:14:56 2016
-64.9566956	-10.8566389	155.00	Fri Dec 23 12:15:06 2016
-64.9566574	-10.8566217	155.62	Fri Dec 23 12:15:16 2016
-64.9566650	-10.8565874	155.88	Fri Dec 23 12:15:26 2016
-64.9566422	-10.8565655	155.99	Fri Dec 23 12:15:36 2016
-64.9566116	-10.8565588	156.21	Fri Dec 23 12:15:46 2016
-64.9565964	-10.8565130	156.96	Fri Dec 23 12:15:56 2016
-64.9566040	-10.8564978	156.99	Fri Dec 23 12:16:06 2016
-64.9566040	-10.8565130	156.97	Fri Dec 23 12:16:16 2016
-64.9566040	-10.8565254	156.17	Fri Dec 23 12:16:26 2016
-64.9566040	-10.8565388	156.15	Fri Dec 23 12:16:36 2016
-64.9566040	-10.8565512	156.13	Fri Dec 23 12:16:46 2016
-64.9566040	-10.8565578	156.11	Fri Dec 23 12:16:56 2016
-64.9565811	-10.8565836	155.92	Fri Dec 23 12:17:06 2016
-64.9565582	-10.8566027	155.70	Fri Dec 23 12:17:16 2016
-64.9565659	-10.8566189	155.78	Fri Dec 23 12:17:26 2016
-64.9565506	-10.8566275	155.79	Fri Dec 23 12:17:36 2016
-64.9565506	-10.8566351	155.76	Fri Dec 23 12:17:46 2016
-64.9565582	-10.8566513	156.16	Fri Dec 23 12:17:56 2016
-64.9565506	-10.8566561	157.77	Fri Dec 23 12:18:06 2016
-64.9565811	-10.8566532	157.68	Fri Dec 23 12:18:16 2016
-64.9565659	-10.8566561	157.53	Fri Dec 23 12:18:26 2016
-64.9565811	-10.8566303	158.02	Fri Dec 23 12:18:36 2016
-64.9566040	-10.8566227	159.46	Fri Dec 23 12:18:46 2016
-64.9566040	-10.8566523	159.62	Fri Dec 23 12:18:56 2016
-64.9565430	-10.8567076	160.07	Fri Dec 23 12:19:06 2016
-64.9565353	-10.8566837	160.20	Fri Dec 23 12:19:16 2016
-64.9565506	-10.8566713	160.29	Fri Dec 23 12:19:26 2016
-64.9565506	-10.8566589	160.29	Fri Dec 23 12:19:36 2016
-64.9565811	-10.8566389	160.87	Fri Dec 23 12:19:46 2016
-64.9566116	-10.8566504	162.12	Fri Dec 23 12:19:56 2016
-64.9566040	-10.8566542	162.19	Fri Dec 23 12:20:06 2016
-64.9566040	-10.8566656	162.19	Fri Dec 23 12:20:16 2016
-64.9566040	-10.8566542	162.22	Fri Dec 23 12:20:26 2016
-64.9566040	-10.8566465	162.23	Fri Dec 23 12:20:36 2016
-64.9566040	-10.8566465	162.20	Fri Dec 23 12:20:46 2016
-64.9566116	-10.8566504	162.20	Fri Dec 23 12:20:56 2016
-64.9566040	-10.8566599	162.24	Fri Dec 23 12:21:06 2016
-64.9566116	-10.8566685	162.32	Fri Dec 23 12:21:16 2016
-64.9566040	-10.8566570	162.31	Fri Dec 23 12:21:26 2016
-64.9565964	-10.8566570	162.36	Fri Dec 23 12:21:36 2016
-64.9565964	-10.8566484	162.46	Fri Dec 23 12:21:46 2016
-64.9565964	-10.8566427	162.53	Fri Dec 23 12:21:56 2016
-64.9565964	-10.8566504	162.58	Fri Dec 23 12:22:06 2016
-64.9565964	-10.8566561	162.66	Fri Dec 23 12:22:16 2016
-64.9566040	-10.8566637	162.69	Fri Dec 23 12:22:26 2016
-64.9566040	-10.8566647	162.74	Fri Dec 23 12:22:36 2016
-64.9566040	-10.8566628	162.77	Fri Dec 23 12:22:46 2016
-64.9565582	-10.8565855	162.21	Fri Dec 23 12:22:56 2016
-64.9565659	-10.8565807	161.91	Fri Dec 23 12:23:06 2016
-64.9565735	-10.8565903	161.64	Fri Dec 23 12:23:16 2016
-64.9566116	-10.8565865	161.47	Fri Dec 23 12:23:26 2016
-64.9566193	-10.8565931	161.78	Fri Dec 23 12:23:36 2016
-64.9566269	-10.8565950	162.02	Fri Dec 23 12:23:46 2016
-64.9566116	-10.8566036	162.03	Fri Dec 23 12:23:56 2016
-64.9565887	-10.8565998	162.91	Fri Dec 23 12:24:06 2016
-64.9565964	-10.8565912	163.05	Fri Dec 23 12:24:16 2016
-64.9566422	-10.8565435	163.91	Fri Dec 23 12:24:26 2016
-64.9566345	-10.8565331	164.03	Fri Dec 23 12:24:36 2016
-64.9565811	-10.8565073	164.20	Fri Dec 23 12:24:46 2016
-64.9565506	-10.8564968	164.78	Fri Dec 23 12:24:56 2016
-64.9565430	-10.8565216	165.70	Fri Dec 23 12:25:06 2016
-64.9565201	-10.8565350	166.39	Fri Dec 23 12:25:16 2016
-64.9565201	-10.8565359	166.46	Fri Dec 23 12:25:26 2016
-64.9565582	-10.8565865	166.49	Fri Dec 23 12:25:36 2016
-64.9565887	-10.8566408	166.81	Fri Dec 23 12:25:46 2016
-64.9566193	-10.8566332	167.03	Fri Dec 23 12:25:56 2016
-64.9566193	-10.8566303	166.99	Fri Dec 23 12:26:06 2016
-64.9566040	-10.8566227	166.98	Fri Dec 23 12:26:16 2016
-64.9565964	-10.8566151	167.05	Fri Dec 23 12:26:26 2016
-64.9565887	-10.8566198	167.07	Fri Dec 23 12:26:36 2016
-64.9565887	-10.8566341	167.63	Fri Dec 23 12:26:46 2016
-64.9565887	-10.8566189	168.22	Fri Dec 23 12:26:56 2016
-64.9565964	-10.8566208	168.26	Fri Dec 23 12:27:06 2016
-64.9565964	-10.8566246	168.25	Fri Dec 23 12:27:16 2016
-64.9566116	-10.8566103	168.24	Fri Dec 23 12:27:26 2016
-64.9566193	-10.8566141	168.25	Fri Dec 23 12:27:36 2016
-64.9566193	-10.8566103	168.28	Fri Dec 23 12:27:46 2016
-64.9566269	-10.8566084	168.33	Fri Dec 23 12:27:56 2016
-64.9566269	-10.8566065	168.34	Fri Dec 23 12:28:06 2016
-64.9566345	-10.8566046	168.34	Fri Dec 23 12:28:16 2016
-64.9566422	-10.8566008	168.37	Fri Dec 23 12:28:26 2016
-64.9566422	-10.8566103	168.41	Fri Dec 23 12:28:36 2016
-64.9566040	-10.8566761	168.26	Fri Dec 23 12:28:46 2016
-64.9565964	-10.8566971	168.20	Fri Dec 23 12:28:56 2016
-64.9566116	-10.8567228	167.98	Fri Dec 23 12:29:06 2016
-64.9566269	-10.8567343	167.09	Fri Dec 23 12:29:16 2016
-64.9566345	-10.8567295	166.92	Fri Dec 23 12:29:26 2016
-64.9566422	-10.8567152	166.79	Fri Dec 23 12:29:36 2016
-64.9566498	-10.8567104	166.72	Fri Dec 23 12:29:46 2016
-64.9566422	-10.8567057	166.62	Fri Dec 23 12:29:56 2016
-64.9566422	-10.8566999	166.58	Fri Dec 23 12:30:06 2016
-64.9566498	-10.8566999	166.58	Fri Dec 23 12:30:16 2016
-64.9566574	-10.8566618	166.61	Fri Dec 23 12:30:26 2016
-64.9566574	-10.8566513	166.61	Fri Dec 23 12:30:36 2016
-64.9566650	-10.8566351	166.62	Fri Dec 23 12:30:46 2016
-64.9566650	-10.8566189	166.55	Fri Dec 23 12:30:56 2016
-64.9566574	-10.8566065	166.38	Fri Dec 23 12:31:06 2016
-64.9566574	-10.8566065	166.29	Fri Dec 23 12:31:16 2016
-64.9566727	-10.8565989	166.28	Fri Dec 23 12:31:26 2016
-64.9566803	-10.8565989	166.19	Fri Dec 23 12:31:36 2016
-64.9566956	-10.8566008	166.03	Fri Dec 23 12:31:46 2016
-64.9567184	-10.8566113	165.90	Fri Dec 23 12:31:56 2016
-64.9568024	-10.8566580	161.73	Fri Dec 23 12:32:06 2016
-64.9568481	-10.8566647	160.55	Fri Dec 23 12:32:16 2016
-64.9568329	-10.8566608	160.46	Fri Dec 23 12:32:26 2016
-64.9567490	-10.8566351	159.87	Fri Dec 23 12:32:36 2016
-64.9567490	-10.8566265	159.89	Fri Dec 23 12:32:46 2016
-64.9567413	-10.8566227	159.89	Fri Dec 23 12:32:56 2016
-64.9567337	-10.8566227	159.88	Fri Dec 23 12:33:06 2016
-64.9567337	-10.8566246	159.88	Fri Dec 23 12:33:16 2016
-64.9567184	-10.8566179	159.87	Fri Dec 23 12:33:26 2016
-64.9566116	-10.8566275	159.23	Fri Dec 23 12:33:36 2016
-64.9565735	-10.8566151	158.70	Fri Dec 23 12:33:46 2016
-64.9565659	-10.8566093	158.73	Fri Dec 23 12:33:56 2016
-64.9565353	-10.8565407	158.83	Fri Dec 23 12:34:06 2016
-64.9564743	-10.8565283	158.10	Fri Dec 23 12:34:16 2016
-64.9563904	-10.8564396	157.39	Fri Dec 23 12:34:26 2016
-64.9563828	-10.8564196	157.55	Fri Dec 23 12:34:36 2016
-64.9563446	-10.8563080	157.99	Fri Dec 23 12:34:46 2016
-64.9563675	-10.8562746	157.82	Fri Dec 23 12:34:56 2016
-64.9563980	-10.8562784	157.64	Fri Dec 23 12:35:06 2016
-64.9563675	-10.8562613	157.34	Fri Dec 23 12:35:16 2016
-64.9563599	-10.8562632	157.32	Fri Dec 23 12:35:26 2016
-64.9564285	-10.8561888	157.58	Fri Dec 23 12:35:36 2016
-64.9564362	-10.8561754	157.68	Fri Dec 23 12:35:46 2016
-64.9564209	-10.8561058	157.77	Fri Dec 23 12:35:56 2016
-64.9563828	-10.8560648	157.84	Fri Dec 23 12:36:06 2016
-64.9562302	-10.8559866	158.17	Fri Dec 23 12:36:16 2016
-64.9561844	-10.8559370	158.08	Fri Dec 23 12:36:26 2016
-64.9561234	-10.8558674	158.19	Fri Dec 23 12:36:36 2016
-64.9561462	-10.8558216	158.52	Fri Dec 23 12:36:46 2016
-64.9561081	-10.8558102	158.47	Fri Dec 23 12:36:56 2016
-64.9560928	-10.8557901	158.64	Fri Dec 23 12:37:06 2016
-64.9560699	-10.8556509	159.26	Fri Dec 23 12:37:16 2016
-64.9560852	-10.8556271	159.35	Fri Dec 23 12:37:26 2016
-64.9560852	-10.8555965	159.43	Fri Dec 23 12:37:36 2016
-64.9561005	-10.8554802	159.47	Fri Dec 23 12:37:46 2016
-64.9560623	-10.8554945	159.43	Fri Dec 23 12:37:56 2016
-64.9558868	-10.8554630	159.44	Fri Dec 23 12:38:06 2016
-64.9558411	-10.8554897	159.86	Fri Dec 23 12:38:16 2016
-64.9558105	-10.8554859	160.29	Fri Dec 23 12:38:26 2016
-64.9557877	-10.8554840	160.45	Fri Dec 23 12:38:36 2016
-64.9557724	-10.8554668	160.53	Fri Dec 23 12:38:46 2016
-64.9557571	-10.8553638	160.75	Fri Dec 23 12:38:56 2016
-64.9557419	-10.8553858	160.82	Fri Dec 23 12:39:06 2016
-64.9556808	-10.8554192	161.02	Fri Dec 23 12:39:16 2016
-64.9557114	-10.8554850	160.05	Fri Dec 23 12:39:26 2016
-64.9556961	-10.8555260	159.98	Fri Dec 23 12:39:36 2016
-64.9557495	-10.8555231	159.91	Fri Dec 23 12:39:46 2016
-64.9558105	-10.8555088	160.05	Fri Dec 23 12:39:56 2016
-64.9558563	-10.8555002	160.27	Fri Dec 23 12:40:06 2016
-64.9559097	-10.8555021	160.26	Fri Dec 23 12:40:16 2016
-64.9559021	-10.8555202	159.63	Fri Dec 23 12:40:26 2016
-64.9558945	-10.8555384	159.70	Fri Dec 23 12:40:36 2016
-64.9557953	-10.8555889	159.56	Fri Dec 23 12:40:46 2016
-64.9557724	-10.8556709	159.25	Fri Dec 23 12:40:56 2016
-64.9557877	-10.8556776	160.53	Fri Dec 23 12:41:06 2016
-64.9557877	-10.8556633	160.62	Fri Dec 23 12:41:16 2016
-64.9557877	-10.8556595	160.69	Fri Dec 23 12:41:26 2016
-64.9558029	-10.8556480	160.76	Fri Dec 23 12:41:36 2016
-64.9558258	-10.8556023	161.13	Fri Dec 23 12:41:46 2016
-64.9558487	-10.8556166	161.36	Fri Dec 23 12:41:56 2016
-64.9559250	-10.8555269	161.47	Fri Dec 23 12:42:06 2016
-64.9560013	-10.8553839	161.57	Fri Dec 23 12:42:16 2016
-64.9559860	-10.8553534	161.77	Fri Dec 23 12:42:26 2016
-64.9560928	-10.8553963	161.94	Fri Dec 23 12:42:36 2016
-64.9562073	-10.8554258	162.14	Fri Dec 23 12:42:46 2016
-64.9563217	-10.8553667	162.31	Fri Dec 23 12:42:56 2016
-64.9563828	-10.8552895	162.50	Fri Dec 23 12:43:06 2016
-64.9564133	-10.8552551	162.58	Fri Dec 23 12:43:16 2016
-64.9564285	-10.8552694	162.52	Fri Dec 23 12:43:26 2016
-64.9564285	-10.8552809	162.68	Fri Dec 23 12:43:36 2016
-64.9564209	-10.8552866	162.86	Fri Dec 23 12:43:46 2016
-64.9563751	-10.8552313	163.29	Fri Dec 23 12:43:56 2016
-64.9563370	-10.8550968	163.11	Fri Dec 23 12:44:06 2016
-64.9563293	-10.8549709	163.51	Fri Dec 23 12:44:16 2016
-64.9563065	-10.8549051	164.05	Fri Dec 23 12:44:26 2016
-64.9563065	-10.8548775	164.41	Fri Dec 23 12:44:36 2016
-64.9563065	-10.8548651	164.81	Fri Dec 23 12:44:46 2016
-64.9563217	-10.8548269	165.24	Fri Dec 23 12:44:56 2016
-64.9563293	-10.8547277	165.36	Fri Dec 23 12:45:06 2016
-64.9563370	-10.8547144	165.47	Fri Dec 23 12:45:16 2016
-64.9562759	-10.8546906	165.78	Fri Dec 23 12:45:26 2016
-64.9561996	-10.8546495	165.52	Fri Dec 23 12:45:36 2016
-64.9562149	-10.8546381	167.61	Fri Dec 23 12:45:46 2016
-64.9562225	-10.8546152	168.43	Fri Dec 23 12:45:56 2016
-64.9562302	-10.8546076	169.06	Fri Dec 23 12:46:06 2016
-64.9563141	-10.8546553	167.01	Fri Dec 23 12:46:16 2016
-64.9563370	-10.8547096	166.89	Fri Dec 23 12:46:26 2016
-64.9562683	-10.8547735	164.39	Fri Dec 23 12:46:36 2016
-64.9562531	-10.8547382	164.34	Fri Dec 23 12:46:46 2016
-64.9562454	-10.8547182	164.38	Fri Dec 23 12:46:56 2016
-64.9562912	-10.8546066	164.02	Fri Dec 23 12:47:06 2016
-64.9563599	-10.8545408	163.74	Fri Dec 23 12:47:16 2016
-64.9563828	-10.8544989	163.70	Fri Dec 23 12:47:26 2016
-64.9564056	-10.8544884	163.79	Fri Dec 23 12:47:36 2016
-64.9564133	-10.8544674	163.97	Fri Dec 23 12:47:46 2016
-64.9564133	-10.8544073	164.06	Fri Dec 23 12:47:56 2016
-64.9564438	-10.8542356	164.34	Fri Dec 23 12:48:06 2016
-64.9564743	-10.8541441	164.25	Fri Dec 23 12:48:16 2016
-64.9565506	-10.8540773	164.11	Fri Dec 23 12:48:26 2016
-64.9565430	-10.8540277	164.16	Fri Dec 23 12:48:36 2016
-64.9565506	-10.8539419	164.56	Fri Dec 23 12:48:46 2016
-64.9565430	-10.8539047	164.79	Fri Dec 23 12:48:56 2016
-64.9565277	-10.8539000	164.96	Fri Dec 23 12:49:06 2016
-64.9565277	-10.8539286	165.05	Fri Dec 23 12:49:16 2016
-64.9565201	-10.8539410	164.76	Fri Dec 23 12:49:26 2016
-64.9565277	-10.8538532	164.04	Fri Dec 23 12:49:36 2016
-64.9565201	-10.8538485	163.81	Fri Dec 23 12:49:46 2016
-64.9565277	-10.8537560	163.64	Fri Dec 23 12:49:56 2016
-64.9564743	-10.8537140	160.85	Fri Dec 23 12:50:06 2016
-64.9565048	-10.8536911	160.42	Fri Dec 23 12:50:16 2016
-64.9565353	-10.8536530	159.91	Fri Dec 23 12:50:26 2016
-64.9565582	-10.8535728	159.77	Fri Dec 23 12:50:36 2016
-64.9565811	-10.8535337	159.58	Fri Dec 23 12:50:46 2016
-64.9565811	-10.8534756	159.29	Fri Dec 23 12:50:56 2016
-64.9566422	-10.8534431	158.97	Fri Dec 23 12:51:06 2016
-64.9566422	-10.8534193	159.11	Fri Dec 23 12:51:16 2016
-64.9567032	-10.8534212	159.09	Fri Dec 23 12:51:26 2016
-64.9566803	-10.8534489	160.16	Fri Dec 23 12:51:36 2016
-64.9566650	-10.8534641	162.29	Fri Dec 23 12:51:46 2016
-64.9567108	-10.8534822	162.11	Fri Dec 23 12:51:56 2016
-64.9568024	-10.8534727	158.97	Fri Dec 23 12:52:06 2016
-64.9568405	-10.8534784	156.93	Fri Dec 23 12:52:16 2016
-64.9568329	-10.8535070	156.16	Fri Dec 23 12:52:26 2016
-64.9568558	-10.8535099	156.00	Fri Dec 23 12:52:36 2016
-64.9568787	-10.8534632	155.86	Fri Dec 23 12:52:46 2016
-64.9568787	-10.8534670	155.96	Fri Dec 23 12:52:56 2016
-64.9568939	-10.8534641	155.73	Fri Dec 23 12:53:06 2016
-64.9569168	-10.8534756	155.59	Fri Dec 23 12:53:16 2016
-64.9569321	-10.8534880	155.38	Fri Dec 23 12:53:26 2016
-64.9569473	-10.8535166	154.53	Fri Dec 23 12:53:36 2016
-64.9569855	-10.8535337	154.32	Fri Dec 23 12:53:46 2016
-64.9570541	-10.8535728	154.24	Fri Dec 23 12:53:56 2016
-64.9571152	-10.8534584	153.56	Fri Dec 23 12:54:06 2016
-64.9571991	-10.8533659	152.90	Fri Dec 23 12:54:16 2016
-64.9572983	-10.8533316	152.36	Fri Dec 23 12:54:26 2016
-64.9573517	-10.8532677	152.72	Fri Dec 23 12:54:36 2016
-64.9573441	-10.8532410	152.16	Fri Dec 23 12:54:46 2016
-64.9574051	-10.8532143	152.32	Fri Dec 23 12:54:56 2016
-64.9573822	-10.8531742	151.84	Fri Dec 23 12:55:06 2016
-64.9573441	-10.8531666	151.29	Fri Dec 23 12:55:16 2016
-64.9572983	-10.8531551	151.01	Fri Dec 23 12:55:26 2016
-64.9572296	-10.8530874	150.91	Fri Dec 23 12:55:36 2016
-64.9571533	-10.8530178	150.77	Fri Dec 23 12:55:46 2016
-64.9571381	-10.8529930	150.66	Fri Dec 23 12:55:56 2016
-64.9571457	-10.8529806	150.46	Fri Dec 23 12:56:06 2016
-64.9571304	-10.8530035	150.42	Fri Dec 23 12:56:16 2016
-64.9570313	-10.8530512	149.70	Fri Dec 23 12:56:26 2016
-64.9569473	-10.8530912	149.39	Fri Dec 23 12:56:36 2016
-64.9568787	-10.8531485	149.29	Fri Dec 23 12:56:46 2016
-64.9568405	-10.8531933	149.57	Fri Dec 23 12:56:56 2016
-64.9568100	-10.8532124	149.85	Fri Dec 23 12:57:06 2016
-64.9567947	-10.8532200	149.59	Fri Dec 23 12:57:16 2016
-64.9567795	-10.8532305	149.33	Fri Dec 23 12:57:26 2016
-64.9567719	-10.8532677	149.14	Fri Dec 23 12:57:36 2016
-64.9567337	-10.8533039	149.22	Fri Dec 23 12:57:46 2016
-64.9566879	-10.8532972	149.20	Fri Dec 23 12:57:56 2016
-64.9566650	-10.8533020	148.81	Fri Dec 23 12:58:06 2016
-64.9566422	-10.8533373	148.72	Fri Dec 23 12:58:16 2016
-64.9565735	-10.8533278	148.45	Fri Dec 23 12:58:26 2016
-64.9565506	-10.8533840	148.01	Fri Dec 23 12:58:36 2016
-64.9565277	-10.8534431	147.65	Fri Dec 23 12:58:46 2016
-64.9565353	-10.8534689	147.90	Fri Dec 23 12:58:56 2016
-64.9565430	-10.8534889	147.75	Fri Dec 23 12:59:06 2016
-64.9565506	-10.8535042	147.49	Fri Dec 23 12:59:16 2016
-64.9565353	-10.8534946	147.23	Fri Dec 23 12:59:26 2016
-64.9565048	-10.8534737	146.98	Fri Dec 23 12:59:36 2016
-64.9564819	-10.8534117	146.47	Fri Dec 23 12:59:46 2016
-64.9564743	-10.8533363	146.86	Fri Dec 23 12:59:56 2016
-64.9564590	-10.8532791	147.65	Fri Dec 23 13:00:06 2016
-64.9564743	-10.8532610	147.50	Fri Dec 23 13:00:16 2016
-64.9564743	-10.8531790	147.17	Fri Dec 23 13:00:26 2016
-64.9564590	-10.8530436	147.25	Fri Dec 23 13:00:36 2016
-64.9564056	-10.8529816	147.22	Fri Dec 23 13:00:46 2016
-64.9563370	-10.8529100	146.96	Fri Dec 23 13:00:56 2016
-64.9562073	-10.8527946	145.82	Fri Dec 23 13:01:06 2016
-64.9561386	-10.8527231	146.11	Fri Dec 23 13:01:16 2016
-64.9560547	-10.8526611	146.47	Fri Dec 23 13:01:26 2016
-64.9560242	-10.8525944	146.79	Fri Dec 23 13:01:36 2016
-64.9560394	-10.8525209	147.43	Fri Dec 23 13:01:46 2016
-64.9560471	-10.8525162	146.51	Fri Dec 23 13:01:56 2016
-64.9560394	-10.8525162	146.33	Fri Dec 23 13:02:06 2016
-64.9560165	-10.8525162	146.21	Fri Dec 23 13:02:16 2016
-64.9560089	-10.8525076	146.11	Fri Dec 23 13:02:26 2016
-64.9560471	-10.8525085	147.29	Fri Dec 23 13:02:36 2016
-64.9560928	-10.8525524	149.98	Fri Dec 23 13:02:46 2016
-64.9561691	-10.8525362	151.72	Fri Dec 23 13:02:56 2016
-64.9561691	-10.8525543	152.34	Fri Dec 23 13:03:06 2016
-64.9561920	-10.8525467	152.52	Fri Dec 23 13:03:16 2016
-64.9562149	-10.8524628	153.59	Fri Dec 23 13:03:26 2016
-64.9562149	-10.8524866	155.34	Fri Dec 23 13:03:36 2016
-64.9561081	-10.8524332	157.03	Fri Dec 23 13:03:46 2016
-64.9560699	-10.8524466	156.56	Fri Dec 23 13:03:56 2016
-64.9559937	-10.8524332	156.33	Fri Dec 23 13:04:06 2016
-64.9559708	-10.8524437	156.25	Fri Dec 23 13:04:16 2016
-64.9559479	-10.8525171	155.51	Fri Dec 23 13:04:26 2016
-64.9558868	-10.8525801	155.14	Fri Dec 23 13:04:36 2016
-64.9558334	-10.8526211	153.73	Fri Dec 23 13:04:46 2016
-64.9557648	-10.8526564	150.90	Fri Dec 23 13:04:56 2016
-64.9557571	-10.8526316	155.54	Fri Dec 23 13:05:06 2016
-64.9557114	-10.8525763	153.47	Fri Dec 23 13:05:16 2016
-64.9556503	-10.8525877	150.63	Fri Dec 23 13:05:26 2016
-64.9556122	-10.8526373	151.61	Fri Dec 23 13:05:36 2016
-64.9555511	-10.8526316	150.99	Fri Dec 23 13:05:46 2016
-64.9554901	-10.8525925	151.73	Fri Dec 23 13:05:56 2016
-64.9554062	-10.8525743	151.13	Fri Dec 23 13:06:06 2016
-64.9553375	-10.8525543	150.43	Fri Dec 23 13:06:16 2016
-64.9552536	-10.8524981	148.20	Fri Dec 23 13:06:26 2016
-64.9551926	-10.8525047	148.28	Fri Dec 23 13:06:36 2016
-64.9551239	-10.8525362	148.64	Fri Dec 23 13:06:46 2016
-64.9550934	-10.8525867	148.63	Fri Dec 23 13:06:56 2016
-64.9550781	-10.8525810	148.16	Fri Dec 23 13:07:06 2016
-64.9550629	-10.8525772	147.70	Fri Dec 23 13:07:16 2016
-64.9550552	-10.8525677	147.23	Fri Dec 23 13:07:26 2016
-64.9550400	-10.8525591	146.78	Fri Dec 23 13:07:36 2016
-64.9550247	-10.8525686	146.35	Fri Dec 23 13:07:46 2016
-64.9549637	-10.8526449	146.55	Fri Dec 23 13:07:56 2016
-64.9549332	-10.8527603	147.24	Fri Dec 23 13:08:06 2016
-64.9548798	-10.8528194	148.05	Fri Dec 23 13:08:16 2016
-64.9548264	-10.8528347	148.09	Fri Dec 23 13:08:26 2016
-64.9548035	-10.8528862	147.82	Fri Dec 23 13:08:36 2016
-64.9547958	-10.8528376	148.70	Fri Dec 23 13:08:46 2016
-64.9547501	-10.8528099	148.17	Fri Dec 23 13:08:56 2016
-64.9547272	-10.8527994	147.77	Fri Dec 23 13:09:06 2016
-64.9547043	-10.8527985	147.33	Fri Dec 23 13:09:16 2016
-64.9546814	-10.8527880	146.88	Fri Dec 23 13:09:26 2016
-64.9544830	-10.8526487	148.09	Fri Dec 23 13:09:36 2016
-64.9544449	-10.8526011	148.49	Fri Dec 23 13:09:46 2016
-64.9544067	-10.8525686	148.16	Fri Dec 23 13:09:56 2016
-64.9543762	-10.8525391	148.07	Fri Dec 23 13:10:06 2016
-64.9543533	-10.8525276	147.70	Fri Dec 23 13:10:16 2016
-64.9543381	-10.8525295	147.31	Fri Dec 23 13:10:26 2016
-64.9543381	-10.8525276	146.89	Fri Dec 23 13:10:36 2016
-64.9543381	-10.8525343	146.49	Fri Dec 23 13:10:46 2016
-64.9543762	-10.8525810	146.37	Fri Dec 23 13:10:56 2016
-64.9544296	-10.8526516	146.30	Fri Dec 23 13:11:06 2016
-64.9544296	-10.8526649	146.20	Fri Dec 23 13:11:16 2016
-64.9544067	-10.8526354	145.77	Fri Dec 23 13:11:26 2016
-64.9543991	-10.8526344	145.93	Fri Dec 23 13:11:36 2016
-64.9544067	-10.8526411	145.66	Fri Dec 23 13:11:46 2016
-64.9544067	-10.8526554	145.42	Fri Dec 23 13:11:56 2016
-64.9544067	-10.8526669	145.19	Fri Dec 23 13:12:06 2016
-64.9543991	-10.8526716	144.99	Fri Dec 23 13:12:16 2016
-64.9543610	-10.8526373	145.99	Fri Dec 23 13:12:26 2016
-64.9543610	-10.8526287	145.86	Fri Dec 23 13:12:36 2016
-64.9543686	-10.8526316	145.74	Fri Dec 23 13:12:46 2016
-64.9543686	-10.8526564	145.67	Fri Dec 23 13:12:56 2016
-64.9543228	-10.8526926	145.75	Fri Dec 23 13:13:06 2016
-64.9543228	-10.8526793	145.74	Fri Dec 23 13:13:16 2016
-64.9543304	-10.8526802	145.63	Fri Dec 23 13:13:26 2016
-64.9543381	-10.8526907	145.54	Fri Dec 23 13:13:36 2016
-64.9543610	-10.8526993	145.47	Fri Dec 23 13:13:46 2016
-64.9543839	-10.8526964	145.40	Fri Dec 23 13:13:56 2016
-64.9543991	-10.8526983	145.36	Fri Dec 23 13:14:06 2016
-64.9544067	-10.8527098	145.37	Fri Dec 23 13:14:16 2016
-64.9544144	-10.8527098	146.74	Fri Dec 23 13:14:26 2016
-64.9544144	-10.8527079	147.19	Fri Dec 23 13:14:36 2016
-64.9543991	-10.8526564	147.55	Fri Dec 23 13:14:46 2016
-64.9543381	-10.8525562	148.47	Fri Dec 23 13:14:56 2016
-64.9543839	-10.8524637	148.70	Fri Dec 23 13:15:06 2016
-64.9543533	-10.8524599	149.81	Fri Dec 23 13:15:16 2016
-64.9543304	-10.8523521	152.10	Fri Dec 23 13:15:26 2016
-64.9543304	-10.8522387	153.04	Fri Dec 23 13:15:36 2016
-64.9543686	-10.8521328	154.98	Fri Dec 23 13:15:46 2016
-64.9544220	-10.8520794	156.95	Fri Dec 23 13:15:56 2016
-64.9544144	-10.8520298	158.57	Fri Dec 23 13:16:06 2016
-64.9544296	-10.8519154	157.73	Fri Dec 23 13:16:16 2016
-64.9544144	-10.8518295	158.95	Fri Dec 23 13:16:26 2016
-64.9544220	-10.8517494	159.93	Fri Dec 23 13:16:36 2016
-64.9544907	-10.8516798	160.66	Fri Dec 23 13:16:46 2016
-64.9544525	-10.8516502	159.45	Fri Dec 23 13:16:56 2016
-64.9544678	-10.8515739	159.57	Fri Dec 23 13:17:06 2016
-64.9544830	-10.8515654	160.76	Fri Dec 23 13:17:16 2016
-64.9545059	-10.8515434	161.26	Fri Dec 23 13:17:26 2016
-64.9545441	-10.8515301	163.14	Fri Dec 23 13:17:36 2016
-64.9545670	-10.8515301	163.75	Fri Dec 23 13:17:46 2016
-64.9545975	-10.8515186	164.03	Fri Dec 23 13:17:56 2016
-64.9546051	-10.8514795	165.08	Fri Dec 23 13:18:06 2016
-64.9546204	-10.8514605	165.62	Fri Dec 23 13:18:16 2016
-64.9545670	-10.8514519	166.00	Fri Dec 23 13:18:26 2016
-64.9545517	-10.8514500	166.52	Fri Dec 23 13:18:36 2016
-64.9544983	-10.8514175	167.18	Fri Dec 23 13:18:46 2016
-64.9545441	-10.8513975	166.69	Fri Dec 23 13:18:56 2016
-64.9545670	-10.8513737	167.36	Fri Dec 23 13:19:06 2016
-64.9545288	-10.8513842	166.98	Fri Dec 23 13:19:16 2016
-64.9544907	-10.8514061	166.82	Fri Dec 23 13:19:26 2016
-64.9545135	-10.8514385	166.85	Fri Dec 23 13:19:36 2016
-64.9544830	-10.8515072	166.51	Fri Dec 23 13:19:46 2016
-64.9544678	-10.8515558	166.61	Fri Dec 23 13:19:56 2016
-64.9544601	-10.8515568	166.45	Fri Dec 23 13:20:06 2016
-64.9544449	-10.8515596	166.59	Fri Dec 23 13:20:16 2016
-64.9543991	-10.8514509	166.73	Fri Dec 23 13:20:26 2016
-64.9543915	-10.8514643	166.16	Fri Dec 23 13:20:36 2016
-64.9544067	-10.8514671	166.19	Fri Dec 23 13:20:46 2016
-64.9544296	-10.8514662	166.32	Fri Dec 23 13:20:56 2016
-64.9544754	-10.8514996	166.49	Fri Dec 23 13:21:06 2016
-64.9545288	-10.8515339	166.98	Fri Dec 23 13:21:16 2016
-64.9545441	-10.8515358	167.33	Fri Dec 23 13:21:26 2016
-64.9545517	-10.8515549	167.47	Fri Dec 23 13:21:36 2016
-64.9545441	-10.8515701	167.62	Fri Dec 23 13:21:46 2016
-64.9545364	-10.8515730	167.75	Fri Dec 23 13:21:56 2016
-64.9545212	-10.8515759	167.88	Fri Dec 23 13:22:06 2016
-64.9545212	-10.8515701	168.01	Fri Dec 23 13:22:16 2016
-64.9545059	-10.8515491	168.18	Fri Dec 23 13:22:26 2016
-64.9545059	-10.8515320	168.29	Fri Dec 23 13:22:36 2016
-64.9544983	-10.8515234	168.40	Fri Dec 23 13:22:46 2016
-64.9544907	-10.8515081	168.50	Fri Dec 23 13:22:56 2016
-64.9544830	-10.8514957	168.64	Fri Dec 23 13:23:06 2016
-64.9544830	-10.8514881	168.78	Fri Dec 23 13:23:16 2016
-64.9544907	-10.8514795	168.80	Fri Dec 23 13:23:26 2016
-64.9544907	-10.8514872	168.85	Fri Dec 23 13:23:36 2016
-64.9544907	-10.8514957	168.89	Fri Dec 23 13:23:46 2016
-64.9544907	-10.8515120	168.94	Fri Dec 23 13:23:56 2016
-64.9544830	-10.8515310	168.47	Fri Dec 23 13:24:06 2016
-64.9544830	-10.8515062	168.37	Fri Dec 23 13:24:16 2016
-64.9544830	-10.8515062	168.26	Fri Dec 23 13:24:26 2016
-64.9544830	-10.8514919	168.28	Fri Dec 23 13:24:36 2016
-64.9545135	-10.8514614	168.30	Fri Dec 23 13:24:46 2016
-64.9545517	-10.8514471	167.30	Fri Dec 23 13:24:56 2016
-64.9545517	-10.8514414	167.04	Fri Dec 23 13:25:06 2016
-64.9545593	-10.8514271	166.42	Fri Dec 23 13:25:16 2016
-64.9545898	-10.8514328	165.50	Fri Dec 23 13:25:26 2016
-64.9544830	-10.8515282	158.63	Fri Dec 23 13:25:36 2016
-64.9544067	-10.8515291	153.02	Fri Dec 23 13:25:46 2016
-64.9542999	-10.8515177	153.10	Fri Dec 23 13:25:56 2016
-64.9542847	-10.8515139	149.86	Fri Dec 23 13:26:06 2016
-64.9542770	-10.8515110	148.61	Fri Dec 23 13:26:16 2016
-64.9542236	-10.8514929	148.68	Fri Dec 23 13:26:26 2016
-64.9541245	-10.8514614	146.59	Fri Dec 23 13:26:36 2016
-64.9540634	-10.8514671	145.62	Fri Dec 23 13:26:46 2016
-64.9539490	-10.8514385	145.98	Fri Dec 23 13:26:56 2016
-64.9538651	-10.8514185	144.79	Fri Dec 23 13:27:06 2016
-64.9538269	-10.8514071	144.27	Fri Dec 23 13:27:16 2016
-64.9538040	-10.8513975	143.53	Fri Dec 23 13:27:26 2016
-64.9537506	-10.8513870	142.14	Fri Dec 23 13:27:36 2016
-64.9537201	-10.8513556	142.56	Fri Dec 23 13:27:46 2016
-64.9536972	-10.8513165	142.00	Fri Dec 23 13:27:56 2016
-64.9536743	-10.8512602	144.66	Fri Dec 23 13:28:06 2016
-64.9536438	-10.8512468	145.46	Fri Dec 23 13:28:16 2016
-64.9535675	-10.8512592	145.05	Fri Dec 23 13:28:26 2016
-64.9535141	-10.8512630	146.09	Fri Dec 23 13:28:36 2016
-64.9533844	-10.8512650	146.84	Fri Dec 23 13:28:46 2016
-64.9533310	-10.8512497	146.95	Fri Dec 23 13:28:56 2016
-64.9533081	-10.8511324	147.30	Fri Dec 23 13:29:06 2016
-64.9533081	-10.8510599	150.26	Fri Dec 23 13:29:16 2016
-64.9533081	-10.8510447	150.18	Fri Dec 23 13:29:26 2016
-64.9533005	-10.8510265	150.67	Fri Dec 23 13:29:36 2016
-64.9532852	-10.8510094	151.07	Fri Dec 23 13:29:46 2016
-64.9532547	-10.8509731	151.82	Fri Dec 23 13:29:56 2016
-64.9532166	-10.8509436	151.18	Fri Dec 23 13:30:06 2016
-64.9531784	-10.8508778	150.69	Fri Dec 23 13:30:16 2016
-64.9531631	-10.8508043	150.38	Fri Dec 23 13:30:26 2016
-64.9531479	-10.8507566	151.38	Fri Dec 23 13:30:36 2016
-64.9531174	-10.8507109	152.54	Fri Dec 23 13:30:46 2016
-64.9530640	-10.8505945	148.77	Fri Dec 23 13:30:56 2016
-64.9530640	-10.8505783	149.66	Fri Dec 23 13:31:06 2016
-64.9530563	-10.8505640	150.07	Fri Dec 23 13:31:16 2016
-64.9531555	-10.8505640	151.88	Fri Dec 23 13:31:26 2016
-64.9532394	-10.8505354	152.42	Fri Dec 23 13:31:36 2016
-64.9532547	-10.8504934	152.75	Fri Dec 23 13:31:46 2016
-64.9533157	-10.8504467	153.05	Fri Dec 23 13:31:56 2016
-64.9533539	-10.8504620	153.41	Fri Dec 23 13:32:06 2016
-64.9533615	-10.8504305	153.66	Fri Dec 23 13:32:16 2016
-64.9533463	-10.8503761	154.27	Fri Dec 23 13:32:26 2016
-64.9532700	-10.8503056	155.04	Fri Dec 23 13:32:36 2016
-64.9531784	-10.8502989	155.79	Fri Dec 23 13:32:46 2016
-64.9530869	-10.8502769	156.38	Fri Dec 23 13:32:56 2016
-64.9529877	-10.8502588	157.16	Fri Dec 23 13:33:06 2016
-64.9528961	-10.8502884	157.93	Fri Dec 23 13:33:16 2016
-64.9528351	-10.8503170	158.27	Fri Dec 23 13:33:26 2016
-64.9528427	-10.8503809	158.75	Fri Dec 23 13:33:36 2016
-64.9528427	-10.8504200	158.85	Fri Dec 23 13:33:46 2016
-64.9528580	-10.8504391	159.30	Fri Dec 23 13:33:56 2016
-64.9528427	-10.8504505	159.78	Fri Dec 23 13:34:06 2016
-64.9527359	-10.8504486	160.57	Fri Dec 23 13:34:16 2016
-64.9527130	-10.8504848	160.73	Fri Dec 23 13:34:26 2016
-64.9526901	-10.8505001	161.17	Fri Dec 23 13:34:36 2016
-64.9527283	-10.8505573	162.14	Fri Dec 23 13:34:46 2016
-64.9527130	-10.8505516	162.19	Fri Dec 23 13:34:56 2016
-64.9528046	-10.8505497	160.57	Fri Dec 23 13:35:06 2016
-64.9528809	-10.8505802	160.99	Fri Dec 23 13:35:16 2016
-64.9529724	-10.8505793	161.39	Fri Dec 23 13:35:26 2016
-64.9529724	-10.8506546	161.74	Fri Dec 23 13:35:36 2016
-64.9529800	-10.8506937	162.89	Fri Dec 23 13:35:46 2016
-64.9529648	-10.8507519	163.31	Fri Dec 23 13:35:56 2016
-64.9529648	-10.8507767	163.99	Fri Dec 23 13:36:06 2016
-64.9529724	-10.8507957	164.43	Fri Dec 23 13:36:16 2016
-64.9530029	-10.8508987	164.07	Fri Dec 23 13:36:26 2016
-64.9529953	-10.8509445	163.77	Fri Dec 23 13:36:36 2016
-64.9530945	-10.8509960	163.25	Fri Dec 23 13:36:46 2016
-64.9530640	-10.8510151	162.78	Fri Dec 23 13:36:56 2016
-64.9530640	-10.8510523	163.31	Fri Dec 23 13:37:06 2016
-64.9530945	-10.8510885	163.65	Fri Dec 23 13:37:16 2016
-64.9531555	-10.8511086	164.07	Fri Dec 23 13:37:26 2016
-64.9531860	-10.8511381	163.67	Fri Dec 23 13:37:36 2016
-64.9532318	-10.8511810	163.56	Fri Dec 23 13:37:46 2016
-64.9532547	-10.8512163	164.10	Fri Dec 23 13:37:56 2016
-64.9533081	-10.8512373	164.38	Fri Dec 23 13:38:06 2016
-64.9533463	-10.8512573	164.32	Fri Dec 23 13:38:16 2016
-64.9533310	-10.8513012	164.68	Fri Dec 23 13:38:26 2016
-64.9533920	-10.8514090	164.07	Fri Dec 23 13:38:36 2016
-64.9533539	-10.8514805	163.74	Fri Dec 23 13:38:46 2016
-64.9533310	-10.8515224	163.82	Fri Dec 23 13:38:56 2016
-64.9533234	-10.8515787	164.20	Fri Dec 23 13:39:06 2016
-64.9533310	-10.8516617	162.68	Fri Dec 23 13:39:16 2016
-64.9533539	-10.8516779	161.91	Fri Dec 23 13:39:26 2016
-64.9533768	-10.8516769	162.14	Fri Dec 23 13:39:36 2016
-64.9534073	-10.8516808	161.03	Fri Dec 23 13:39:46 2016
-64.9534073	-10.8517227	160.81	Fri Dec 23 13:39:56 2016
-64.9534302	-10.8517866	160.83	Fri Dec 23 13:40:06 2016
-64.9534988	-10.8518448	158.71	Fri Dec 23 13:40:16 2016
-64.9535065	-10.8519115	157.72	Fri Dec 23 13:40:26 2016
-64.9534912	-10.8518467	157.27	Fri Dec 23 13:40:36 2016
-64.9535217	-10.8518620	157.23	Fri Dec 23 13:40:46 2016
-64.9535141	-10.8518534	155.87	Fri Dec 23 13:40:56 2016
-64.9534836	-10.8518505	156.31	Fri Dec 23 13:41:06 2016
-64.9534531	-10.8518925	156.80	Fri Dec 23 13:41:16 2016
-64.9534454	-10.8519764	157.48	Fri Dec 23 13:41:26 2016
-64.9534988	-10.8520432	157.39	Fri Dec 23 13:41:36 2016
-64.9535370	-10.8520880	158.65	Fri Dec 23 13:41:46 2016
-64.9535370	-10.8521461	160.32	Fri Dec 23 13:41:56 2016
-64.9535980	-10.8522043	161.85	Fri Dec 23 13:42:06 2016
-64.9536057	-10.8522549	163.39	Fri Dec 23 13:42:16 2016
-64.9536133	-10.8523054	164.02	Fri Dec 23 13:42:26 2016
-64.9536057	-10.8523178	165.91	Fri Dec 23 13:42:36 2016
-64.9536285	-10.8523455	167.32	Fri Dec 23 13:42:46 2016
-64.9536591	-10.8523540	167.45	Fri Dec 23 13:42:56 2016
-64.9536819	-10.8523645	165.40	Fri Dec 23 13:43:06 2016
-64.9537277	-10.8523550	165.41	Fri Dec 23 13:43:16 2016
-64.9537506	-10.8523617	165.29	Fri Dec 23 13:43:26 2016
-64.9537354	-10.8523884	165.57	Fri Dec 23 13:43:36 2016
-64.9537354	-10.8524017	165.70	Fri Dec 23 13:43:46 2016
-64.9537735	-10.8524189	165.69	Fri Dec 23 13:43:56 2016
-64.9538269	-10.8524094	165.05	Fri Dec 23 13:44:06 2016
-64.9539108	-10.8523932	163.11	Fri Dec 23 13:44:16 2016
-64.9539490	-10.8524132	161.22	Fri Dec 23 13:44:26 2016
-64.9539871	-10.8524714	159.05	Fri Dec 23 13:44:36 2016
-64.9539795	-10.8524981	157.26	Fri Dec 23 13:44:46 2016
-64.9539261	-10.8525410	154.27	Fri Dec 23 13:44:56 2016
-64.9539032	-10.8526068	152.39	Fri Dec 23 13:45:06 2016
-64.9539795	-10.8526173	153.34	Fri Dec 23 13:45:16 2016
-64.9539948	-10.8526354	153.91	Fri Dec 23 13:45:26 2016
-64.9540100	-10.8526516	154.18	Fri Dec 23 13:45:36 2016
-64.9540939	-10.8526907	153.18	Fri Dec 23 13:45:46 2016
-64.9541397	-10.8527060	154.12	Fri Dec 23 13:45:56 2016
-64.9541626	-10.8527336	155.10	Fri Dec 23 13:46:06 2016
-64.9541702	-10.8527575	155.68	Fri Dec 23 13:46:16 2016
-64.9541779	-10.8527851	156.46	Fri Dec 23 13:46:26 2016
-64.9541779	-10.8528786	157.43	Fri Dec 23 13:46:36 2016
-64.9541931	-10.8529024	157.38	Fri Dec 23 13:46:46 2016
-64.9542389	-10.8529148	157.13	Fri Dec 23 13:46:56 2016
-64.9542084	-10.8529291	154.21	Fri Dec 23 13:47:06 2016
-64.9542389	-10.8529444	153.44	Fri Dec 23 13:47:16 2016
-64.9542999	-10.8529339	153.93	Fri Dec 23 13:47:26 2016
-64.9542999	-10.8529196	153.76	Fri Dec 23 13:47:36 2016
-64.9543228	-10.8529034	153.86	Fri Dec 23 13:47:46 2016
-64.9543381	-10.8529224	153.88	Fri Dec 23 13:47:56 2016
-64.9543762	-10.8529587	154.75	Fri Dec 23 13:48:06 2016
-64.9544067	-10.8529930	155.15	Fri Dec 23 13:48:16 2016
-64.9544754	-10.8529940	155.59	Fri Dec 23 13:48:26 2016
-64.9544983	-10.8529873	156.45	Fri Dec 23 13:48:36 2016
-64.9544907	-10.8529339	156.63	Fri Dec 23 13:48:46 2016
-64.9545593	-10.8529148	157.17	Fri Dec 23 13:48:56 2016
-64.9545822	-10.8529282	157.34	Fri Dec 23 13:49:06 2016
-64.9546204	-10.8530006	157.10	Fri Dec 23 13:49:16 2016
-64.9546127	-10.8530807	157.80	Fri Dec 23 13:49:26 2016
-64.9546127	-10.8531427	158.62	Fri Dec 23 13:49:36 2016
-64.9545898	-10.8532019	158.89	Fri Dec 23 13:49:46 2016
-64.9545975	-10.8532572	158.47	Fri Dec 23 13:49:56 2016
-64.9545898	-10.8533430	158.82	Fri Dec 23 13:50:06 2016
-64.9545898	-10.8533716	158.42	Fri Dec 23 13:50:16 2016
-64.9546356	-10.8534155	158.93	Fri Dec 23 13:50:26 2016
-64.9546814	-10.8534794	159.18	Fri Dec 23 13:50:36 2016
-64.9547043	-10.8534870	159.12	Fri Dec 23 13:50:46 2016
-64.9547424	-10.8536253	158.61	Fri Dec 23 13:50:56 2016
-64.9547348	-10.8536434	158.99	Fri Dec 23 13:51:06 2016
-64.9547043	-10.8537378	160.13	Fri Dec 23 13:51:16 2016
-64.9546967	-10.8537626	160.23	Fri Dec 23 13:51:26 2016
-64.9546432	-10.8537817	160.54	Fri Dec 23 13:51:36 2016
-64.9545441	-10.8538237	160.89	Fri Dec 23 13:51:46 2016
-64.9544525	-10.8538485	161.15	Fri Dec 23 13:51:56 2016
-64.9543839	-10.8539124	161.40	Fri Dec 23 13:52:06 2016
-64.9543304	-10.8539257	160.62	Fri Dec 23 13:52:16 2016
-64.9543457	-10.8540010	160.89	Fri Dec 23 13:52:26 2016
-64.9543457	-10.8540220	161.14	Fri Dec 23 13:52:36 2016
-64.9543457	-10.8541155	161.52	Fri Dec 23 13:52:46 2016
-64.9543076	-10.8541679	161.45	Fri Dec 23 13:52:56 2016
-64.9542923	-10.8542156	161.78	Fri Dec 23 13:53:06 2016
-64.9543915	-10.8542595	161.64	Fri Dec 23 13:53:16 2016
-64.9544601	-10.8542747	161.67	Fri Dec 23 13:53:26 2016
-64.9545517	-10.8542442	161.46	Fri Dec 23 13:53:36 2016
-64.9546509	-10.8541870	163.05	Fri Dec 23 13:53:46 2016
-64.9546738	-10.8541946	164.13	Fri Dec 23 13:53:56 2016
-64.9547577	-10.8541594	162.37	Fri Dec 23 13:54:06 2016
-64.9548416	-10.8541670	162.39	Fri Dec 23 13:54:16 2016
-64.9548492	-10.8542023	163.16	Fri Dec 23 13:54:26 2016
-64.9548340	-10.8542519	163.39	Fri Dec 23 13:54:36 2016
-64.9548340	-10.8542824	163.17	Fri Dec 23 13:54:46 2016
-64.9548340	-10.8543081	162.50	Fri Dec 23 13:54:56 2016
-64.9548416	-10.8543262	163.26	Fri Dec 23 13:55:06 2016
-64.9549026	-10.8542776	163.16	Fri Dec 23 13:55:16 2016
-64.9549637	-10.8542862	163.38	Fri Dec 23 13:55:26 2016
-64.9549942	-10.8543043	162.99	Fri Dec 23 13:55:36 2016
-64.9549637	-10.8542728	162.21	Fri Dec 23 13:55:46 2016
-64.9549026	-10.8541918	160.64	Fri Dec 23 13:55:56 2016
-64.9548492	-10.8542089	160.34	Fri Dec 23 13:56:06 2016
-64.9548721	-10.8541594	161.11	Fri Dec 23 13:56:16 2016
-64.9548416	-10.8541613	161.20	Fri Dec 23 13:56:26 2016
-64.9549103	-10.8541508	160.73	Fri Dec 23 13:56:36 2016
-64.9550171	-10.8541403	160.62	Fri Dec 23 13:56:46 2016
-64.9551086	-10.8540907	160.61	Fri Dec 23 13:56:56 2016
-64.9551392	-10.8541136	160.99	Fri Dec 23 13:57:06 2016
-64.9551239	-10.8541451	160.97	Fri Dec 23 13:57:16 2016
-64.9551010	-10.8541727	160.84	Fri Dec 23 13:57:26 2016
-64.9550934	-10.8542070	160.41	Fri Dec 23 13:57:36 2016
-64.9550934	-10.8541985	160.29	Fri Dec 23 13:57:46 2016
-64.9551010	-10.8541985	160.30	Fri Dec 23 13:57:56 2016
-64.9550858	-10.8542042	160.33	Fri Dec 23 13:58:06 2016
-64.9550858	-10.8542070	160.35	Fri Dec 23 13:58:16 2016
-64.9550858	-10.8542166	160.35	Fri Dec 23 13:58:26 2016
-64.9550476	-10.8542471	160.36	Fri Dec 23 13:58:36 2016
-64.9550476	-10.8542442	160.36	Fri Dec 23 13:58:46 2016
-64.9550552	-10.8542414	160.57	Fri Dec 23 13:58:56 2016
-64.9550629	-10.8542500	160.61	Fri Dec 23 13:59:06 2016
-64.9550552	-10.8542433	160.62	Fri Dec 23 13:59:16 2016
-64.9550781	-10.8542213	160.54	Fri Dec 23 13:59:26 2016
-64.9550629	-10.8541927	161.56	Fri Dec 23 13:59:36 2016
-64.9550629	-10.8541946	161.65	Fri Dec 23 13:59:46 2016
-64.9550629	-10.8542032	161.68	Fri Dec 23 13:59:56 2016
-64.9550705	-10.8542061	161.70	Fri Dec 23 14:00:06 2016
-64.9550781	-10.8542013	161.71	Fri Dec 23 14:00:16 2016
-64.9550858	-10.8542242	162.39	Fri Dec 23 14:00:26 2016
-64.9551163	-10.8542347	162.57	Fri Dec 23 14:00:36 2016
-64.9551086	-10.8542328	162.57	Fri Dec 23 14:00:46 2016
-64.9550934	-10.8542089	162.81	Fri Dec 23 14:00:56 2016
-64.9551239	-10.8542166	162.73	Fri Dec 23 14:01:06 2016
-64.9552078	-10.8542118	162.89	Fri Dec 23 14:01:16 2016
-64.9552612	-10.8542299	163.03	Fri Dec 23 14:01:26 2016
-64.9553146	-10.8541727	163.32	Fri Dec 23 14:01:36 2016
-64.9553452	-10.8541574	162.88	Fri Dec 23 14:01:46 2016
-64.9554825	-10.8541384	162.14	Fri Dec 23 14:01:56 2016
-64.9555588	-10.8541269	161.82	Fri Dec 23 14:02:06 2016
-64.9556122	-10.8540878	162.09	Fri Dec 23 14:02:16 2016
-64.9556961	-10.8540583	162.25	Fri Dec 23 14:02:26 2016
-64.9557724	-10.8540230	161.71	Fri Dec 23 14:02:36 2016
-64.9558640	-10.8540192	161.79	Fri Dec 23 14:02:46 2016
-64.9558029	-10.8539743	161.44	Fri Dec 23 14:02:56 2016
-64.9559479	-10.8540249	160.73	Fri Dec 23 14:03:06 2016
-64.9560013	-10.8539877	160.08	Fri Dec 23 14:03:16 2016
-64.9561157	-10.8539324	160.15	Fri Dec 23 14:03:26 2016
-64.9561996	-10.8539267	160.11	Fri Dec 23 14:03:36 2016
-64.9562988	-10.8539333	160.14	Fri Dec 23 14:03:46 2016
-64.9564056	-10.8539600	159.86	Fri Dec 23 14:03:56 2016
-64.9565048	-10.8540096	159.12	Fri Dec 23 14:04:06 2016
-64.9565125	-10.8540049	159.36	Fri Dec 23 14:04:16 2016
-64.9565048	-10.8539972	159.34	Fri Dec 23 14:04:26 2016
-64.9565048	-10.8540068	159.35	Fri Dec 23 14:04:36 2016
-64.9564896	-10.8539944	159.58	Fri Dec 23 14:04:46 2016
-64.9564819	-10.8540106	160.29	Fri Dec 23 14:04:56 2016
-64.9564743	-10.8540134	160.21	Fri Dec 23 14:05:06 2016
-64.9564209	-10.8540058	161.02	Fri Dec 23 14:05:16 2016
-64.9564514	-10.8540001	161.62	Fri Dec 23 14:05:26 2016
-64.9564590	-10.8539925	161.75	Fri Dec 23 14:05:36 2016
-64.9564743	-10.8539839	161.98	Fri Dec 23 14:05:46 2016
-64.9565887	-10.8540478	161.79	Fri Dec 23 14:05:56 2016
-64.9566574	-10.8540287	161.61	Fri Dec 23 14:06:06 2016
-64.9567795	-10.8539581	163.56	Fri Dec 23 14:06:16 2016
-64.9568253	-10.8538818	162.92	Fri Dec 23 14:06:26 2016
-64.9568176	-10.8538332	162.54	Fri Dec 23 14:06:36 2016
-64.9568481	-10.8538189	161.98	Fri Dec 23 14:06:46 2016
-64.9568405	-10.8538523	161.73	Fri Dec 23 14:06:56 2016
-64.9568787	-10.8538895	160.77	Fri Dec 23 14:07:06 2016
-64.9570007	-10.8538208	160.22	Fri Dec 23 14:07:16 2016
-64.9570770	-10.8537464	159.66	Fri Dec 23 14:07:26 2016
-64.9571152	-10.8538113	160.37	Fri Dec 23 14:07:36 2016
-64.9571304	-10.8538342	160.50	Fri Dec 23 14:07:46 2016
-64.9571609	-10.8539066	160.94	Fri Dec 23 14:07:56 2016
-64.9572678	-10.8539495	160.14	Fri Dec 23 14:08:06 2016
-64.9573441	-10.8539448	159.78	Fri Dec 23 14:08:16 2016
-64.9573898	-10.8539534	159.97	Fri Dec 23 14:08:26 2016
-64.9574738	-10.8539743	160.09	Fri Dec 23 14:08:36 2016
-64.9575272	-10.8539820	161.15	Fri Dec 23 14:08:46 2016
-64.9576187	-10.8539658	161.69	Fri Dec 23 14:08:56 2016
-64.9576874	-10.8539515	162.37	Fri Dec 23 14:09:06 2016
-64.9577255	-10.8539305	162.85	Fri Dec 23 14:09:16 2016
-64.9577942	-10.8539286	163.13	Fri Dec 23 14:09:26 2016
-64.9579163	-10.8539591	162.94	Fri Dec 23 14:09:36 2016
-64.9579773	-10.8539619	162.99	Fri Dec 23 14:09:46 2016
-64.9580460	-10.8539658	163.05	Fri Dec 23 14:09:56 2016
-64.9581909	-10.8539705	161.18	Fri Dec 23 14:10:06 2016
-64.9583054	-10.8539457	158.76	Fri Dec 23 14:10:16 2016
-64.9583511	-10.8539047	156.75	Fri Dec 23 14:10:26 2016
-64.9584045	-10.8539219	156.38	Fri Dec 23 14:10:36 2016
-64.9584351	-10.8539486	156.46	Fri Dec 23 14:10:46 2016
-64.9584961	-10.8539686	156.30	Fri Dec 23 14:10:56 2016
-64.9585800	-10.8539600	156.13	Fri Dec 23 14:11:06 2016
-64.9586334	-10.8539476	155.68	Fri Dec 23 14:11:16 2016
-64.9586639	-10.8539114	155.46	Fri Dec 23 14:11:26 2016
-64.9587250	-10.8539085	155.26	Fri Dec 23 14:11:36 2016
-64.9588013	-10.8538942	154.77	Fri Dec 23 14:11:46 2016
-64.9588394	-10.8538694	154.61	Fri Dec 23 14:11:56 2016
-64.9588623	-10.8538818	154.19	Fri Dec 23 14:12:06 2016
-64.9589157	-10.8538828	154.09	Fri Dec 23 14:12:16 2016
-64.9590454	-10.8539057	154.08	Fri Dec 23 14:12:26 2016
-64.9591827	-10.8538876	153.71	Fri Dec 23 14:12:36 2016
-64.9592361	-10.8538761	152.80	Fri Dec 23 14:12:46 2016
-64.9592514	-10.8539028	152.95	Fri Dec 23 14:12:56 2016
-64.9592667	-10.8539143	153.05	Fri Dec 23 14:13:06 2016
-64.9593735	-10.8538752	153.13	Fri Dec 23 14:13:16 2016
-64.9594421	-10.8538389	154.77	Fri Dec 23 14:13:26 2016
-64.9595184	-10.8538370	155.84	Fri Dec 23 14:13:36 2016
-64.9596558	-10.8537865	157.55	Fri Dec 23 14:13:46 2016
-64.9597473	-10.8537865	157.71	Fri Dec 23 14:13:56 2016
-64.9598694	-10.8537292	156.91	Fri Dec 23 14:14:06 2016
-64.9599457	-10.8537083	157.18	Fri Dec 23 14:14:16 2016
-64.9599686	-10.8537083	156.93	Fri Dec 23 14:14:26 2016
-64.9600677	-10.8537149	158.18	Fri Dec 23 14:14:36 2016
-64.9601364	-10.8537045	158.22	Fri Dec 23 14:14:46 2016
-64.9602280	-10.8536882	158.69	Fri Dec 23 14:14:56 2016
-64.9603424	-10.8536577	159.13	Fri Dec 23 14:15:06 2016
-64.9604263	-10.8536148	159.01	Fri Dec 23 14:15:16 2016
-64.9605560	-10.8536015	158.65	Fri Dec 23 14:15:26 2016
-64.9606552	-10.8535795	158.20	Fri Dec 23 14:15:36 2016
-64.9607010	-10.8535252	157.94	Fri Dec 23 14:15:46 2016
-64.9608078	-10.8535061	158.21	Fri Dec 23 14:15:56 2016
-64.9608841	-10.8535013	158.04	Fri Dec 23 14:16:06 2016
-64.9609604	-10.8534698	158.57	Fri Dec 23 14:16:16 2016
-64.9610519	-10.8534441	159.13	Fri Dec 23 14:16:26 2016
-64.9611435	-10.8534193	159.39	Fri Dec 23 14:16:36 2016
-64.9611969	-10.8534241	159.62	Fri Dec 23 14:16:46 2016
-64.9612885	-10.8534079	159.93	Fri Dec 23 14:16:56 2016
-64.9614334	-10.8533916	159.13	Fri Dec 23 14:17:06 2016
-64.9615097	-10.8533888	158.01	Fri Dec 23 14:17:16 2016
-64.9615860	-10.8533554	157.53	Fri Dec 23 14:17:26 2016
-64.9617004	-10.8533659	156.88	Fri Dec 23 14:17:36 2016
-64.9617844	-10.8533316	157.30	Fri Dec 23 14:17:46 2016
-64.9618683	-10.8533220	157.20	Fri Dec 23 14:17:56 2016
-64.9619522	-10.8532944	157.08	Fri Dec 23 14:18:06 2016
-64.9620438	-10.8532743	157.40	Fri Dec 23 14:18:16 2016
-64.9621964	-10.8532639	157.21	Fri Dec 23 14:18:26 2016
-64.9622726	-10.8532934	157.52	Fri Dec 23 14:18:36 2016
-64.9622650	-10.8533087	157.10	Fri Dec 23 14:18:46 2016
-64.9622726	-10.8532810	157.00	Fri Dec 23 14:18:56 2016
-64.9622650	-10.8532848	156.77	Fri Dec 23 14:19:06 2016
-64.9622726	-10.8532829	156.73	Fri Dec 23 14:19:16 2016
-64.9622803	-10.8532763	156.71	Fri Dec 23 14:19:26 2016
-64.9622726	-10.8532610	156.40	Fri Dec 23 14:19:36 2016
-64.9622803	-10.8532047	156.34	Fri Dec 23 14:19:46 2016
-64.9623260	-10.8531742	155.68	Fri Dec 23 14:19:56 2016
-64.9623108	-10.8531752	155.30	Fri Dec 23 14:20:06 2016
-64.9623032	-10.8531742	154.88	Fri Dec 23 14:20:16 2016
-64.9622955	-10.8531818	154.88	Fri Dec 23 14:20:26 2016
-64.9622803	-10.8532009	155.08	Fri Dec 23 14:20:36 2016
-64.9622345	-10.8532486	155.97	Fri Dec 23 14:20:46 2016
-64.9622345	-10.8532610	155.05	Fri Dec 23 14:20:56 2016
-64.9622421	-10.8532667	155.13	Fri Dec 23 14:21:06 2016
-64.9622421	-10.8532724	155.22	Fri Dec 23 14:21:16 2016
-64.9622421	-10.8532677	155.30	Fri Dec 23 14:21:26 2016
-64.9622498	-10.8532629	155.30	Fri Dec 23 14:21:36 2016
-64.9622421	-10.8532553	155.31	Fri Dec 23 14:21:46 2016
-64.9622345	-10.8532515	155.28	Fri Dec 23 14:21:56 2016
-64.9622421	-10.8532534	155.24	Fri Dec 23 14:22:06 2016
-64.9622498	-10.8532467	155.22	Fri Dec 23 14:22:16 2016
-64.9622879	-10.8532333	154.41	Fri Dec 23 14:22:26 2016
-64.9622726	-10.8532352	154.24	Fri Dec 23 14:22:36 2016
-64.9622574	-10.8532305	154.18	Fri Dec 23 14:22:46 2016
-64.9622421	-10.8532228	154.22	Fri Dec 23 14:22:56 2016
-64.9622421	-10.8532114	154.34	Fri Dec 23 14:23:06 2016
-64.9622498	-10.8532095	154.41	Fri Dec 23 14:23:16 2016
-64.9622498	-10.8532114	154.47	Fri Dec 23 14:23:26 2016
-64.9622421	-10.8532057	154.47	Fri Dec 23 14:23:36 2016
-64.9622421	-10.8531895	154.63	Fri Dec 23 14:23:46 2016
-64.9622421	-10.8531761	155.26	Fri Dec 23 14:23:56 2016
-64.9622498	-10.8531733	155.32	Fri Dec 23 14:24:06 2016
-64.9622574	-10.8531685	155.39	Fri Dec 23 14:24:16 2016
-64.9622345	-10.8531666	155.79	Fri Dec 23 14:24:26 2016
-64.9622421	-10.8531456	157.06	Fri Dec 23 14:24:36 2016
-64.9622040	-10.8531208	157.71	Fri Dec 23 14:24:46 2016
-64.9621964	-10.8531313	158.52	Fri Dec 23 14:24:56 2016
-64.9621964	-10.8531237	158.56	Fri Dec 23 14:25:06 2016
-64.9621964	-10.8531094	158.69	Fri Dec 23 14:25:16 2016
-64.9622040	-10.8531160	158.92	Fri Dec 23 14:25:26 2016
-64.9621964	-10.8531189	159.02	Fri Dec 23 14:25:36 2016
-64.9621964	-10.8531313	159.05	Fri Dec 23 14:25:46 2016
-64.9621964	-10.8531370	159.05	Fri Dec 23 14:25:56 2016
-64.9622421	-10.8531618	158.51	Fri Dec 23 14:26:06 2016
-64.9623032	-10.8531446	158.15	Fri Dec 23 14:26:16 2016
-64.9622879	-10.8531799	157.44	Fri Dec 23 14:26:26 2016
-64.9622726	-10.8531857	157.39	Fri Dec 23 14:26:36 2016
-64.9622803	-10.8532028	157.39	Fri Dec 23 14:26:46 2016
-64.9622879	-10.8531914	157.53	Fri Dec 23 14:26:56 2016
-64.9622803	-10.8531857	157.61	Fri Dec 23 14:27:06 2016
-64.9622803	-10.8531895	157.64	Fri Dec 23 14:27:16 2016
-64.9622574	-10.8532238	157.06	Fri Dec 23 14:27:26 2016
-64.9622498	-10.8532352	157.07	Fri Dec 23 14:27:36 2016
-64.9622421	-10.8532438	157.13	Fri Dec 23 14:27:46 2016
-64.9622726	-10.8532801	158.06	Fri Dec 23 14:27:56 2016
-64.9623566	-10.8532476	158.30	Fri Dec 23 14:28:06 2016
-64.9624634	-10.8532352	158.59	Fri Dec 23 14:28:16 2016
-64.9625549	-10.8532000	159.72	Fri Dec 23 14:28:26 2016
-64.9626236	-10.8531628	160.55	Fri Dec 23 14:28:36 2016
-64.9627533	-10.8531723	159.47	Fri Dec 23 14:28:46 2016
-64.9628143	-10.8531561	160.54	Fri Dec 23 14:28:56 2016
-64.9628906	-10.8531542	160.93	Fri Dec 23 14:29:06 2016
-64.9630127	-10.8531227	161.61	Fri Dec 23 14:29:16 2016
-64.9630661	-10.8530884	162.47	Fri Dec 23 14:29:26 2016
-64.9631424	-10.8530674	163.73	Fri Dec 23 14:29:36 2016
-64.9631500	-10.8530693	164.07	Fri Dec 23 14:29:46 2016
-64.9632492	-10.8530626	164.43	Fri Dec 23 14:29:56 2016
-64.9633484	-10.8530493	164.02	Fri Dec 23 14:30:06 2016
-64.9634781	-10.8530331	163.24	Fri Dec 23 14:30:16 2016
-64.9636230	-10.8530359	162.12	Fri Dec 23 14:30:26 2016
-64.9637070	-10.8529892	162.44	Fri Dec 23 14:30:36 2016
-64.9637909	-10.8529606	162.58	Fri Dec 23 14:30:46 2016
-64.9638214	-10.8529491	162.91	Fri Dec 23 14:30:56 2016
-64.9638901	-10.8529596	164.09	Fri Dec 23 14:31:06 2016
-64.9639740	-10.8529358	163.90	Fri Dec 23 14:31:16 2016
-64.9640961	-10.8529882	163.44	Fri Dec 23 14:31:26 2016
-64.9642105	-10.8529406	163.68	Fri Dec 23 14:31:36 2016
-64.9643173	-10.8529310	163.32	Fri Dec 23 14:31:46 2016
-64.9644165	-10.8529243	162.68	Fri Dec 23 14:31:56 2016
-64.9644928	-10.8529520	162.65	Fri Dec 23 14:32:06 2016
-64.9645462	-10.8528872	160.88	Fri Dec 23 14:32:16 2016
-64.9646378	-10.8528776	158.34	Fri Dec 23 14:32:26 2016
-64.9646454	-10.8528833	158.22	Fri Dec 23 14:32:36 2016
-64.9647141	-10.8528481	157.89	Fri Dec 23 14:32:46 2016
-64.9648361	-10.8528357	157.15	Fri Dec 23 14:32:56 2016
-64.9648514	-10.8528185	157.22	Fri Dec 23 14:33:06 2016
-64.9649048	-10.8527966	156.56	Fri Dec 23 14:33:16 2016
-64.9650040	-10.8527813	157.36	Fri Dec 23 14:33:26 2016
-64.9651337	-10.8527575	154.62	Fri Dec 23 14:33:36 2016
-64.9652100	-10.8527584	153.69	Fri Dec 23 14:33:46 2016
-64.9653091	-10.8527164	152.18	Fri Dec 23 14:33:56 2016
-64.9653625	-10.8527222	151.66	Fri Dec 23 14:34:06 2016
-64.9654312	-10.8527346	152.11	Fri Dec 23 14:34:16 2016
-64.9655228	-10.8527164	152.86	Fri Dec 23 14:34:26 2016
-64.9656830	-10.8526754	150.37	Fri Dec 23 14:34:36 2016
-64.9657745	-10.8526497	150.75	Fri Dec 23 14:34:46 2016
-64.9658356	-10.8526497	151.14	Fri Dec 23 14:34:56 2016
-64.9659195	-10.8526478	151.11	Fri Dec 23 14:35:06 2016
-64.9659729	-10.8526182	151.68	Fri Dec 23 14:35:16 2016
-64.9660568	-10.8526096	151.23	Fri Dec 23 14:35:26 2016
-64.9661636	-10.8525953	151.14	Fri Dec 23 14:35:36 2016
-64.9662628	-10.8525848	151.11	Fri Dec 23 14:35:46 2016
-64.9664001	-10.8526201	151.52	Fri Dec 23 14:35:56 2016
-64.9664612	-10.8525906	150.82	Fri Dec 23 14:36:06 2016
-64.9664993	-10.8525476	151.21	Fri Dec 23 14:36:16 2016
-64.9665756	-10.8525572	151.72	Fri Dec 23 14:36:26 2016
-64.9666824	-10.8525200	152.07	Fri Dec 23 14:36:36 2016
-64.9668121	-10.8525124	152.19	Fri Dec 23 14:36:46 2016
-64.9669189	-10.8525076	152.30	Fri Dec 23 14:36:56 2016
-64.9669952	-10.8524904	153.18	Fri Dec 23 14:37:06 2016
-64.9670868	-10.8524342	151.99	Fri Dec 23 14:37:16 2016
-64.9671555	-10.8524313	151.77	Fri Dec 23 14:37:26 2016
-64.9672241	-10.8524427	150.89	Fri Dec 23 14:37:36 2016
-64.9673157	-10.8524504	149.85	Fri Dec 23 14:37:46 2016
-64.9673996	-10.8524265	149.65	Fri Dec 23 14:37:56 2016
-64.9675217	-10.8524065	148.17	Fri Dec 23 14:38:06 2016
-64.9676208	-10.8523827	147.33	Fri Dec 23 14:38:16 2016
-64.9677200	-10.8523769	146.23	Fri Dec 23 14:38:26 2016
-64.9678040	-10.8523817	145.63	Fri Dec 23 14:38:36 2016
-64.9677658	-10.8523874	146.20	Fri Dec 23 14:38:46 2016
-64.9677658	-10.8523912	146.21	Fri Dec 23 14:38:56 2016
-64.9678192	-10.8523779	146.37	Fri Dec 23 14:39:06 2016
-64.9678574	-10.8523846	146.74	Fri Dec 23 14:39:16 2016
-64.9678574	-10.8523798	146.74	Fri Dec 23 14:39:26 2016
-64.9678879	-10.8523808	145.62	Fri Dec 23 14:39:36 2016
-64.9679031	-10.8523827	144.96	Fri Dec 23 14:39:46 2016
-64.9680023	-10.8523722	143.37	Fri Dec 23 14:39:56 2016
-64.9680710	-10.8523426	143.43	Fri Dec 23 14:40:06 2016
-64.9681702	-10.8523235	143.49	Fri Dec 23 14:40:16 2016
-64.9682388	-10.8522511	143.24	Fri Dec 23 14:40:26 2016
-64.9683304	-10.8521881	143.66	Fri Dec 23 14:40:36 2016
-64.9683990	-10.8521299	143.32	Fri Dec 23 14:40:46 2016
-64.9684677	-10.8520622	142.93	Fri Dec 23 14:40:56 2016
-64.9686050	-10.8520126	141.37	Fri Dec 23 14:41:06 2016
-64.9686890	-10.8519621	140.24	Fri Dec 23 14:41:16 2016
-64.9686813	-10.8519411	139.30	Fri Dec 23 14:41:26 2016
-64.9686584	-10.8519278	137.80	Fri Dec 23 14:41:36 2016
-64.9686737	-10.8519058	138.13	Fri Dec 23 14:41:46 2016
-64.9686890	-10.8519020	138.15	Fri Dec 23 14:41:56 2016
-64.9687805	-10.8518724	139.83	Fri Dec 23 14:42:06 2016
-64.9688644	-10.8518305	140.50	Fri Dec 23 14:42:16 2016
-64.9689331	-10.8517828	141.13	Fri Dec 23 14:42:26 2016
-64.9689484	-10.8517828	142.86	Fri Dec 23 14:42:36 2016
-64.9690399	-10.8517427	144.41	Fri Dec 23 14:42:46 2016
-64.9691544	-10.8517027	145.45	Fri Dec 23 14:42:56 2016
-64.9692230	-10.8516436	147.03	Fri Dec 23 14:43:06 2016
-64.9693069	-10.8515882	148.32	Fri Dec 23 14:43:16 2016
-64.9693527	-10.8515177	149.13	Fri Dec 23 14:43:26 2016
-64.9694138	-10.8514500	149.47	Fri Dec 23 14:43:36 2016
-64.9694748	-10.8513985	150.45	Fri Dec 23 14:43:46 2016
-64.9695435	-10.8513355	150.74	Fri Dec 23 14:43:56 2016
-64.9695816	-10.8512993	151.21	Fri Dec 23 14:44:06 2016
-64.9696579	-10.8512373	151.86	Fri Dec 23 14:44:16 2016
-64.9697418	-10.8511677	152.39	Fri Dec 23 14:44:26 2016
-64.9697952	-10.8511019	152.90	Fri Dec 23 14:44:36 2016
-64.9698257	-10.8510962	153.36	Fri Dec 23 14:44:46 2016
-64.9698944	-10.8510666	153.27	Fri Dec 23 14:44:56 2016
-64.9699860	-10.8510056	153.76	Fri Dec 23 14:45:06 2016
-64.9701080	-10.8509617	154.18	Fri Dec 23 14:45:16 2016
-64.9701843	-10.8509226	153.82	Fri Dec 23 14:45:26 2016
-64.9702301	-10.8508339	153.86	Fri Dec 23 14:45:36 2016
-64.9702759	-10.8507156	154.18	Fri Dec 23 14:45:46 2016
-64.9703445	-10.8506374	154.03	Fri Dec 23 14:45:56 2016
-64.9703674	-10.8505602	153.54	Fri Dec 23 14:46:06 2016
-64.9704285	-10.8504496	153.23	Fri Dec 23 14:46:16 2016
-64.9704514	-10.8504353	152.86	Fri Dec 23 14:46:26 2016
-64.9705811	-10.8503990	152.27	Fri Dec 23 14:46:36 2016
-64.9706879	-10.8503590	150.18	Fri Dec 23 14:46:46 2016
-64.9707260	-10.8503122	149.93	Fri Dec 23 14:46:56 2016
-64.9707413	-10.8503103	149.81	Fri Dec 23 14:47:06 2016
-64.9707108	-10.8502245	148.70	Fri Dec 23 14:47:16 2016
-64.9706726	-10.8501797	147.86	Fri Dec 23 14:47:26 2016
-64.9706650	-10.8501911	147.75	Fri Dec 23 14:47:36 2016
-64.9706650	-10.8502045	147.75	Fri Dec 23 14:47:46 2016
-64.9706573	-10.8501987	147.73	Fri Dec 23 14:47:56 2016
-64.9706726	-10.8502064	147.69	Fri Dec 23 14:48:06 2016
-64.9707413	-10.8502522	145.34	Fri Dec 23 14:48:16 2016
-64.9707718	-10.8503170	143.96	Fri Dec 23 14:48:26 2016
-64.9707794	-10.8503475	143.14	Fri Dec 23 14:48:36 2016
-64.9707794	-10.8503561	143.07	Fri Dec 23 14:48:46 2016
-64.9707642	-10.8503513	143.05	Fri Dec 23 14:48:56 2016
-64.9707565	-10.8503485	143.02	Fri Dec 23 14:49:06 2016
-64.9707413	-10.8503475	143.05	Fri Dec 23 14:49:16 2016
