# Supplementary material for: Lévy foraging patterns of rural humans
Source: PLoS One. 2018 Jun 18;13(6):e0199099. doi: 10.1371/journal.pone.0199099 (PMC6005560; doi:10.1371/journal.pone.0199099)
Supplement: S4 File — (ZIP) [file pone.0199099.s004.zip › 06Holux_M-241_Start_20161224-082256_Finish_20161224-112647.kml]

<?xml version="1.0" encoding="UTF-8"?>
<kml xmlns="http://earth.google.com/kml/2.1">
<Document>
<Style id="normalState_TLP_Start">
<IconStyle>
<scale>1.0</scale>
<Icon>
<href>http://maps.google.com/mapfiles/kml/pal4/icon15.png</href>
</Icon>
</IconStyle>
<LabelStyle>
<scale>1.0</scale>
</LabelStyle>
</Style>
<Style id="highlightState_TLP_Start">
<IconStyle>
<scale>1.1</scale>
<Icon>
<href>http://maps.google.com/mapfiles/kml/pal4/icon7.png</href>
</Icon>
</IconStyle>
<LabelStyle>
<scale>1.1</scale>
<color>ff0000ff</color>
</LabelStyle>
</Style>
<StyleMap id="styleMap_TLP_Start">
<Pair>
<key>normal</key>
<styleUrl>#normalState_TLP_Start</styleUrl>
</Pair>
<Pair>
<key>highlight</key>
<styleUrl>#highlightState_TLP_Start</styleUrl>
</Pair>
</StyleMap>
<Style id="normalState_TLP_Finish">
<IconStyle>
<scale>1.0</scale>
<Icon>
<href>http://maps.google.com/mapfiles/kml/pal4/icon15.png</href>
</Icon>
</IconStyle>
<LabelStyle>
<scale>1.0</scale>
</LabelStyle>
</Style>
<Style id="highlightState_TLP_Finish">
<IconStyle>
<scale>1.1</scale>
<Icon>
<href>http://maps.google.com/mapfiles/kml/pal4/icon7.png</href>
</Icon>
</IconStyle>
<LabelStyle>
<scale>1.1</scale>
<color>ff0000ff</color>
</LabelStyle>
</Style>
<StyleMap id="styleMap_TLP_Finish">
<Pair>
<key>normal</key>
<styleUrl>#normalState_TLP_Finish</styleUrl>
</Pair>
<Pair>
<key>highlight</key>
<styleUrl>#highlightState_TLP_Finish</styleUrl>
</Pair>
</StyleMap>
<Style id="normalState_TLP_Normal">
<IconStyle>
<scale>1.0</scale>
<Icon>
<href>http://maps.google.com/mapfiles/kml/pal4/icon31.png</href>
</Icon>
</IconStyle>
<LabelStyle>
<scale>1.0</scale>
</LabelStyle>
</Style>
<Style id="highlightState_TLP_Normal">
<IconStyle>
<scale>1.1</scale>
<Icon>
<href>http://maps.google.com/mapfiles/kml/pal4/icon23.png</href>
</Icon>
</IconStyle>
<LabelStyle>
<scale>1.1</scale>
<color>ff0000ff</color>
</LabelStyle>
</Style>
<StyleMap id="styleMap_TLP_Normal">
<Pair>
<key>normal</key>
<styleUrl>#normalState_TLP_Normal</styleUrl>
</Pair>
<Pair>
<key>highlight</key>
<styleUrl>#highlightState_TLP_Normal</styleUrl>
</Pair>
</StyleMap>
<Style id="normalState_TLP_Photo">
<IconStyle>
<scale>1.0</scale>
<Icon>
<href>http://maps.google.com/mapfiles/kml/pal4/icon46.png</href>
</Icon>
</IconStyle>
<LabelStyle>
<scale>1.0</scale>
</LabelStyle>
</Style>
<Style id="highlightState_TLP_Photo">
<IconStyle>
<scale>1.1</scale>
<Icon>
<href>http://maps.google.com/mapfiles/kml/pal4/icon38.png</href>
</Icon>
</IconStyle>
<LabelStyle>
<scale>1.1</scale>
<color>ff0000ff</color>
</LabelStyle>
</Style>
<StyleMap id="styleMap_TLP_Photo">
<Pair>
<key>normal</key>
<styleUrl>#normalState_TLP_Photo</styleUrl>
</Pair>
<Pair>
<key>highlight</key>
<styleUrl>#highlightState_TLP_Photo</styleUrl>
</Pair>
</StyleMap>
<Style id="roadStyle">
<LineStyle>
<color>ffffff00</color>
<width>6</width>
</LineStyle>
</Style>
<Open>1</Open>
<description>Route</description>
<name>Track Log</name>
<Placemark>
<name>Route</name>
<styleUrl>#roadStyle</styleUrl>
<MultiGeometry>
<LineString>
<coordinates>
-64.9672699,-10.8523827,131.55 -64.9671783,-10.8524151,135.23 -64.9671783,-10.8524227,135.25 -64.9671097,-10.8524666,134.98 -64.9670792,-10.8524876,135.63 -64.9670105,-10.8525467,136.72 -64.9669266,-10.8525467,136.94 -64.9668427,-10.8525114,137.72 -64.9667282,-10.8525162,137.83 -64.9666290,-10.8525419,139.43 -64.9665909,-10.8525429,139.83 -64.9663925,-10.8525591,139.59 -64.9662323,-10.8525867,139.54 -64.9661560,-10.8526182,141.56 -64.9660950,-10.8526697,141.50 -64.9659882,-10.8526964,143.43 -64.9658813,-10.8527117,145.12 -64.9657974,-10.8526640,145.71 -64.9657745,-10.8526602,145.50 -64.9656830,-10.8526278,147.07 -64.9655533,-10.8526707,146.52 -64.9654770,-10.8527031,147.68 -64.9654083,-10.8527222,147.48 -64.9653702,-10.8527594,147.63 -64.9652710,-10.8527603,147.81 -64.9652176,-10.8527737,147.85 -64.9651489,-10.8527699,148.17 -64.9650726,-10.8527889,147.70 -64.9649582,-10.8528013,146.41 -64.9647903,-10.8528261,145.59 -64.9647446,-10.8528852,145.25 -64.9646683,-10.8528967,145.37 -64.9645386,-10.8528690,145.04 -64.9644241,-10.8528824,144.18 -64.9644241,-10.8529224,143.81 -64.9644165,-10.8530111,142.63 -64.9644165,-10.8530617,142.49 -64.9644165,-10.8530798,142.42 -64.9644547,-10.8531275,142.13 -64.9644318,-10.8531485,142.07 -64.9643784,-10.8531208,141.73 -64.9643555,-10.8531075,141.68 -64.9643631,-10.8530674,141.98 -64.9643555,-10.8530159,141.93 -64.9643478,-10.8530054,141.87 -64.9642868,-10.8529310,141.70 -64.9642334,-10.8528996,143.69 -64.9641418,-10.8528976,145.05 -64.9640732,-10.8528996,145.54 -64.9639435,-10.8529530,146.36 -64.9638290,-10.8529377,146.77 -64.9638062,-10.8529434,146.67 -64.9637680,-10.8529491,147.24 -64.9636688,-10.8529749,148.02 -64.9634323,-10.8530254,147.70 -64.9633179,-10.8530226,148.88 -64.9632034,-10.8530512,148.88 -64.9631119,-10.8530703,147.80 -64.9630051,-10.8530645,146.08 -64.9628906,-10.8530893,145.97 -64.9628067,-10.8531141,146.09 -64.9627075,-10.8531151,146.53 -64.9626541,-10.8532057,147.64 -64.9625931,-10.8532209,147.01 -64.9624557,-10.8532114,147.23 -64.9624252,-10.8531961,147.35 -64.9622192,-10.8532190,147.51 -64.9621201,-10.8532267,148.34 -64.9620132,-10.8532295,149.18 -64.9620438,-10.8532209,149.40 -64.9620209,-10.8532591,149.13 -64.9620209,-10.8532524,149.10 -64.9619904,-10.8532343,149.29 -64.9619980,-10.8532085,149.39 -64.9619904,-10.8532400,150.23 -64.9619064,-10.8533049,150.38 -64.9617996,-10.8533735,152.79 -64.9617386,-10.8534269,151.67 -64.9616623,-10.8534698,153.46 -64.9616241,-10.8534927,153.97 -64.9615402,-10.8534117,153.56 -64.9614792,-10.8534956,153.05 -64.9612579,-10.8535805,152.68 -64.9612274,-10.8536196,152.61 -64.9611359,-10.8536777,152.61 -64.9610291,-10.8536530,152.27 -64.9608765,-10.8535824,151.49 -64.9607544,-10.8535910,150.93 -64.9606781,-10.8535748,150.54 -64.9606323,-10.8535814,150.29 -64.9605560,-10.8535986,150.44 -64.9605255,-10.8536673,151.18 -64.9605255,-10.8536873,151.22 -64.9605026,-10.8537102,151.29 -64.9604187,-10.8538065,151.80 -64.9603119,-10.8538895,151.27 -64.9602737,-10.8539877,150.97 -64.9601669,-10.8541613,151.30 -64.9601288,-10.8542233,150.63 -64.9601822,-10.8542690,150.67 -64.9601974,-10.8543100,150.96 -64.9601288,-10.8543959,151.92 -64.9600906,-10.8544455,151.61 -64.9600220,-10.8544874,150.31 -64.9599457,-10.8545837,149.86 -64.9599609,-10.8546734,149.28 -64.9600067,-10.8547459,148.02 -64.9600296,-10.8547564,148.36 -64.9600067,-10.8547869,148.21 -64.9599304,-10.8548069,148.96 -64.9598541,-10.8548565,148.80 -64.9597702,-10.8549252,150.07 -64.9597702,-10.8549595,150.43 -64.9597855,-10.8550062,150.25 -64.9597778,-10.8550005,150.56 -64.9596558,-10.8550653,150.62 -64.9595795,-10.8550997,150.95 -64.9595490,-10.8550844,150.99 -64.9595337,-10.8551321,151.00 -64.9595184,-10.8551569,151.16 -64.9594727,-10.8552628,151.11 -64.9594650,-10.8553076,149.98 -64.9594879,-10.8553038,150.20 -64.9595490,-10.8553610,150.50 -64.9594955,-10.8554640,150.93 -64.9594574,-10.8555336,149.83 -64.9594116,-10.8555632,149.88 -64.9594193,-10.8555822,151.34 -64.9594574,-10.8555899,151.08 -64.9594040,-10.8556328,152.16 -64.9593735,-10.8556433,151.85 -64.9593124,-10.8556128,154.97 -64.9593430,-10.8556099,155.25 -64.9593506,-10.8556442,155.21 -64.9593277,-10.8556871,155.29 -64.9593048,-10.8556623,156.65 -64.9592972,-10.8556709,156.73 -64.9591827,-10.8556747,157.74 -64.9591599,-10.8556814,157.49 -64.9591293,-10.8556528,157.89 -64.9591141,-10.8556585,157.73 -64.9591751,-10.8555908,158.89 -64.9591522,-10.8556976,158.77 -64.9591599,-10.8557711,159.39 -64.9591980,-10.8558102,159.55 -64.9592133,-10.8557968,159.41 -64.9591904,-10.8557806,159.27 -64.9592056,-10.8557940,159.82 -64.9591980,-10.8557959,159.80 -64.9592056,-10.8557987,159.79 -64.9591980,-10.8558111,159.82 -64.9591827,-10.8558187,159.73 -64.9591980,-10.8558025,160.38 -64.9592209,-10.8558226,160.89 -64.9592514,-10.8558502,161.42 -64.9592667,-10.8558578,161.39 -64.9593506,-10.8558807,161.16 -64.9594269,-10.8559122,161.55 -64.9595032,-10.8559275,161.82 -64.9595871,-10.8559189,161.68 -64.9596558,-10.8558903,162.55 -64.9596710,-10.8557901,162.19 -64.9596405,-10.8557520,162.12 -64.9595947,-10.8557148,163.02 -64.9595490,-10.8556433,163.54 -64.9595795,-10.8555784,165.85 -64.9595642,-10.8555450,165.62 -64.9594879,-10.8554955,166.08 -64.9594345,-10.8555002,165.30 -64.9594574,-10.8554945,164.53 -64.9595032,-10.8555613,165.93 -64.9595184,-10.8556051,165.22 -64.9594803,-10.8556900,164.53 -64.9594650,-10.8557167,164.72 -64.9594498,-10.8557358,164.58 -64.9594269,-10.8558273,164.69 -64.9594269,-10.8558540,164.54 -64.9594345,-10.8558397,164.86 -64.9594879,-10.8557968,164.47 -64.9595871,-10.8557949,163.91 -64.9596786,-10.8558416,163.93 -64.9597855,-10.8558922,163.80 -64.9598694,-10.8559093,163.44 -64.9599380,-10.8559217,163.29 -64.9599991,-10.8559589,163.14 -64.9599838,-10.8559818,163.07 -64.9599762,-10.8560486,162.25 -64.9599762,-10.8561010,162.51 -64.9599915,-10.8561516,162.33 -64.9600372,-10.8562307,162.20 -64.9600677,-10.8562765,162.51 -64.9600906,-10.8562927,162.38 -64.9600983,-10.8562860,162.38 -64.9601593,-10.8562937,162.32 -64.9601822,-10.8563194,162.46 -64.9601822,-10.8563232,162.48 -64.9601974,-10.8563261,162.50 -64.9601822,-10.8563519,161.97 -64.9601746,-10.8563938,163.21 -64.9601669,-10.8564014,163.30 -64.9602203,-10.8564081,164.26 -64.9602585,-10.8564491,165.61 -64.9602966,-10.8564663,166.07 -64.9603119,-10.8565159,166.29 -64.9603653,-10.8565683,166.43 -64.9603806,-10.8565722,166.38 -64.9604721,-10.8566122,166.63 -64.9604111,-10.8566656,168.46 -64.9603958,-10.8566675,168.77 -64.9604263,-10.8566551,169.16 -64.9605103,-10.8566313,171.61 -64.9605179,-10.8566637,174.84 -64.9605179,-10.8566694,174.88 -64.9605103,-10.8566284,175.92 -64.9605026,-10.8566446,176.05 -64.9605331,-10.8566837,174.39 -64.9605331,-10.8566456,174.07 -64.9605637,-10.8565845,174.93 -64.9605789,-10.8566036,175.54 -64.9605637,-10.8565941,175.45 -64.9604797,-10.8565655,175.24 -64.9604797,-10.8565569,174.48 -64.9605484,-10.8566227,173.30 -64.9605713,-10.8566351,171.79 -64.9605637,-10.8566446,171.74 -64.9605789,-10.8566456,171.74 -64.9605713,-10.8566322,171.86 -64.9605789,-10.8566446,171.85 -64.9605713,-10.8566418,171.88 -64.9606094,-10.8566341,172.29 -64.9606476,-10.8566370,172.64 -64.9606400,-10.8566628,172.87 -64.9606323,-10.8566580,172.88 -64.9606171,-10.8566551,172.86 -64.9606171,-10.8566618,172.85 -64.9606171,-10.8566656,172.86 -64.9605865,-10.8566446,171.98 -64.9605637,-10.8566141,171.46 -64.9606094,-10.8566380,172.33 -64.9606018,-10.8566227,172.99 -64.9605713,-10.8566141,172.99 -64.9605789,-10.8566332,172.95 -64.9605942,-10.8566351,172.96 -64.9606247,-10.8566313,172.94 -64.9606552,-10.8566170,173.66 -64.9607010,-10.8566418,173.62 -64.9607544,-10.8566427,172.65 -64.9608383,-10.8565960,173.34 -64.9609070,-10.8566093,171.98 -64.9609528,-10.8566389,173.14 -64.9609528,-10.8566551,173.56 -64.9609451,-10.8566656,173.59 -64.9609604,-10.8566780,173.66 -64.9609528,-10.8566923,173.68 -64.9610214,-10.8567286,173.23 -64.9610138,-10.8567810,173.08 -64.9610291,-10.8568201,172.69 -64.9610519,-10.8568926,172.25 -64.9610825,-10.8569279,171.67 -64.9610977,-10.8569660,171.39 -64.9610291,-10.8569851,170.72 -64.9610138,-10.8570185,170.89 -64.9610214,-10.8570395,171.87 -64.9610062,-10.8570528,171.94 -64.9610214,-10.8570509,172.03 -64.9610519,-10.8570948,171.76 -64.9611130,-10.8570795,172.10 -64.9611359,-10.8570404,172.33 -64.9611359,-10.8570213,172.39 -64.9611740,-10.8570375,172.35 -64.9612656,-10.8570404,172.50 -64.9612808,-10.8570089,173.30 -64.9613190,-10.8569822,173.04 -64.9613724,-10.8569565,174.24 -64.9614029,-10.8569593,174.39 -64.9614563,-10.8569899,174.71 -64.9615402,-10.8570347,174.43 -64.9615555,-10.8570528,174.79 -64.9615555,-10.8570786,174.93 -64.9615784,-10.8570900,175.01 -64.9615707,-10.8570795,175.01 -64.9616013,-10.8571072,174.95 -64.9615860,-10.8571205,174.74 -64.9615936,-10.8571358,174.73 -64.9616089,-10.8571367,174.71 -64.9616623,-10.8570814,175.09 -64.9616852,-10.8570375,174.92 -64.9617310,-10.8570185,174.86 -64.9617920,-10.8571119,174.07 -64.9618225,-10.8571033,173.89 -64.9618073,-10.8570814,174.16 -64.9617996,-10.8570518,174.34 -64.9617920,-10.8570786,174.60 -64.9617996,-10.8570776,174.65 -64.9617996,-10.8570843,174.66 -64.9617996,-10.8571463,175.82 -64.9617767,-10.8571777,176.41 -64.9617996,-10.8572435,177.16 -64.9618759,-10.8573084,176.95 -64.9618988,-10.8573542,176.14 -64.9618454,-10.8573895,177.52 -64.9618835,-10.8574419,178.62 -64.9618912,-10.8574820,179.42 -64.9618454,-10.8574991,179.08 -64.9616623,-10.8575897,176.47 -64.9616165,-10.8576269,175.63 -64.9616165,-10.8576584,175.09 -64.9616623,-10.8576756,174.35 -64.9616394,-10.8577003,175.09 -64.9616165,-10.8577528,174.31 -64.9615860,-10.8577614,174.79 -64.9615860,-10.8577604,174.78 -64.9615784,-10.8577709,174.82 -64.9615326,-10.8577614,175.33 -64.9615250,-10.8577700,175.41 -64.9615173,-10.8578062,175.12 -64.9614639,-10.8578033,176.60 -64.9614563,-10.8578110,176.84 -64.9614639,-10.8578281,177.00 -64.9614563,-10.8578911,177.71 -64.9614410,-10.8579559,177.60 -64.9615173,-10.8579578,179.91 -64.9615097,-10.8579884,181.03 -64.9614944,-10.8579845,182.48 -64.9614944,-10.8579893,183.59 -64.9614639,-10.8580427,183.62 -64.9614944,-10.8580904,184.01 -64.9615097,-10.8580999,184.47 -64.9615250,-10.8581190,184.54 -64.9615326,-10.8582344,184.42 -64.9615097,-10.8582420,184.68 -64.9614792,-10.8582993,185.18 -64.9614792,-10.8583460,185.41 -64.9614105,-10.8584223,185.59 -64.9613953,-10.8585024,185.66 -64.9613724,-10.8585711,185.47 -64.9613571,-10.8586178,185.45 -64.9612961,-10.8586311,185.58 -64.9612885,-10.8587008,185.08 -64.9612503,-10.8587532,185.36 -64.9611740,-10.8588152,185.07 -64.9611588,-10.8588829,184.53 -64.9611893,-10.8588791,184.46 -64.9611816,-10.8588638,184.46 -64.9611740,-10.8588858,184.06 -64.9610748,-10.8589048,184.49 -64.9610367,-10.8589582,184.59 -64.9610138,-10.8590126,185.35 -64.9610672,-10.8590431,186.47 -64.9611435,-10.8590431,187.59 -64.9610977,-10.8590565,188.52 -64.9610443,-10.8590946,188.34 -64.9609833,-10.8591604,186.66 -64.9610138,-10.8591604,186.77 -64.9610748,-10.8591976,186.28 -64.9610672,-10.8592205,186.22 -64.9610672,-10.8592377,186.22 -64.9610748,-10.8592987,186.34 -64.9610443,-10.8593216,186.54 -64.9610596,-10.8593426,186.62 -64.9610672,-10.8593903,186.58 -64.9610825,-10.8593979,186.57 -64.9611053,-10.8594913,186.35 -64.9610977,-10.8595657,186.35 -64.9611359,-10.8595610,187.36 -64.9611130,-10.8595657,187.13 -64.9610977,-10.8595800,187.13 -64.9610672,-10.8596401,186.91 -64.9610519,-10.8596296,187.08 -64.9609375,-10.8596706,186.71 -64.9608612,-10.8597345,185.80 -64.9608231,-10.8598242,186.11 -64.9608383,-10.8598585,185.19 -64.9608307,-10.8598814,185.05 -64.9607925,-10.8599272,184.42 -64.9607773,-10.8599682,184.55 -64.9607162,-10.8600683,184.11 -64.9607010,-10.8601465,182.58 -64.9607010,-10.8601618,181.66 -64.9607010,-10.8601637,181.51 -64.9606171,-10.8601418,182.00 -64.9606018,-10.8601551,181.75 -64.9606094,-10.8601618,181.74 -64.9606552,-10.8601847,181.44 -64.9606400,-10.8602552,180.94 -64.9606628,-10.8602772,180.47 -64.9607620,-10.8602886,180.55 -64.9608002,-10.8603249,181.10 -64.9607620,-10.8603735,180.17 -64.9607391,-10.8603992,179.27 -64.9607391,-10.8604097,178.78 -64.9607925,-10.8604174,178.06 -64.9608307,-10.8604670,176.91 -64.9608231,-10.8605089,176.44 -64.9607773,-10.8605700,175.82 -64.9607468,-10.8606176,175.51 -64.9607391,-10.8606548,175.47 -64.9607315,-10.8606901,174.86 -64.9607010,-10.8607111,174.80 -64.9606323,-10.8607378,173.57 -64.9605942,-10.8607817,173.08 -64.9605408,-10.8608408,172.55 -64.9605408,-10.8608675,172.51 -64.9605637,-10.8608646,171.44 -64.9605637,-10.8608494,171.04 -64.9605560,-10.8608379,171.04 -64.9605255,-10.8608322,171.30 -64.9604950,-10.8608742,172.25 -64.9604874,-10.8608751,172.25 -64.9604797,-10.8608923,172.28 -64.9604187,-10.8608952,172.53 -64.9603729,-10.8608408,172.71 -64.9603348,-10.8608007,172.10 -64.9603348,-10.8607922,172.31 -64.9603043,-10.8608112,171.72 -64.9603043,-10.8608265,171.83 -64.9602966,-10.8608322,171.83 -64.9602890,-10.8608742,172.46 -64.9603119,-10.8609047,172.68 -64.9603195,-10.8609085,172.69 -64.9603195,-10.8608866,173.04 -64.9602966,-10.8608313,173.52 -64.9602737,-10.8608170,173.69 -64.9602203,-10.8607922,173.77 -64.9602051,-10.8607826,173.75 -64.9601974,-10.8607655,173.76 -64.9601440,-10.8608074,173.86 -64.9601898,-10.8607893,173.91 -64.9602585,-10.8607988,173.90 -64.9602737,-10.8608675,173.20 -64.9602966,-10.8608942,172.99 -64.9603195,-10.8608980,173.03 -64.9603195,-10.8608980,173.09 -64.9603271,-10.8609095,173.05 -64.9603271,-10.8609171,173.07 -64.9603729,-10.8609171,173.20 -64.9604187,-10.8609447,173.91 -64.9604797,-10.8609962,174.53 -64.9604950,-10.8610325,174.29 -64.9605179,-10.8610458,174.27 -64.9605331,-10.8610601,174.27 -64.9605560,-10.8611088,174.46 -64.9605637,-10.8611507,174.20 -64.9605637,-10.8612070,173.89 -64.9605713,-10.8612423,173.04 -64.9605865,-10.8612890,173.29 -64.9605942,-10.8613071,173.53 -64.9606018,-10.8613291,173.34 -64.9606323,-10.8613939,173.81 -64.9606781,-10.8614235,173.40 -64.9606857,-10.8615150,172.38 -64.9606934,-10.8615332,172.49 -64.9607010,-10.8615370,172.52 -64.9607239,-10.8615198,172.39 -64.9607620,-10.8615332,172.32 -64.9607849,-10.8615494,172.45 -64.9608536,-10.8615227,171.41 -64.9608994,-10.8615646,171.26 -64.9609222,-10.8615913,170.98 -64.9610062,-10.8616152,169.83 -64.9610367,-10.8616447,169.59 -64.9610138,-10.8616533,169.21 -64.9610214,-10.8616896,168.80 -64.9610748,-10.8617039,168.78 -64.9610901,-10.8617506,168.77 -64.9611130,-10.8617887,168.47 -64.9611588,-10.8618240,168.67 -64.9611893,-10.8618355,168.75 -64.9611969,-10.8618670,168.68 -64.9612122,-10.8618565,168.91 -64.9612427,-10.8618832,169.11 -64.9612503,-10.8618965,169.06 -64.9613037,-10.8619013,168.97 -64.9613495,-10.8619089,169.06 -64.9613647,-10.8619452,169.25 -64.9614105,-10.8619938,169.64 -64.9614105,-10.8620119,169.70 -64.9614334,-10.8620386,169.76 -64.9615097,-10.8620443,170.05 -64.9615402,-10.8620434,170.03 -64.9615479,-10.8620596,169.89 -64.9615784,-10.8621073,170.13 -64.9616470,-10.8621321,170.49 -64.9616623,-10.8621550,170.20 -64.9617233,-10.8621616,170.31 -64.9617004,-10.8621569,170.66 -64.9616852,-10.8621531,170.70 -64.9616852,-10.8621874,170.89 -64.9616776,-10.8621998,170.90 -64.9616776,-10.8622150,170.92 -64.9616852,-10.8622255,170.89 -64.9616928,-10.8622265,170.89 -64.9617462,-10.8622141,171.22 -64.9617538,-10.8622255,171.26 -64.9617844,-10.8622570,171.13 -64.9617844,-10.8622894,171.51 -64.9617996,-10.8623285,171.23 -64.9618301,-10.8623886,171.21 -64.9618835,-10.8623943,171.17 -64.9619064,-10.8624277,171.42 -64.9619141,-10.8624392,171.43 -64.9619522,-10.8624802,171.52 -64.9619751,-10.8624706,171.58 -64.9620361,-10.8624916,171.50 -64.9621277,-10.8624954,171.82 -64.9621735,-10.8624716,171.80 -64.9621887,-10.8624716,171.71 -64.9622040,-10.8625050,171.97 -64.9621964,-10.8625088,172.01 -64.9621964,-10.8625164,172.07 -64.9622192,-10.8625078,172.92 -64.9622040,-10.8624964,173.28 -64.9621735,-10.8624763,174.51 -64.9621811,-10.8624659,174.55 -64.9621658,-10.8624325,174.45 -64.9622040,-10.8623953,174.82 -64.9622269,-10.8623857,175.47 -64.9622879,-10.8622847,175.28 -64.9623032,-10.8622665,175.34 -64.9623795,-10.8622446,175.58 -64.9624252,-10.8622580,175.26 -64.9624405,-10.8622255,175.57 -64.9624634,-10.8621540,175.80 -64.9624786,-10.8621101,176.52 -64.9625015,-10.8620987,176.34 -64.9625397,-10.8620882,175.87 -64.9625549,-10.8620520,176.65 -64.9625626,-10.8620396,176.95 -64.9625549,-10.8620710,176.62 -64.9625778,-10.8621035,176.51 -64.9626083,-10.8621426,176.18 -64.9626389,-10.8622198,176.08 -64.9626617,-10.8622150,176.15 -64.9627075,-10.8621979,176.31 -64.9626999,-10.8621626,175.96 -64.9627533,-10.8621349,176.48 -64.9628220,-10.8621616,176.92 -64.9628448,-10.8621073,176.93 -64.9628677,-10.8621073,177.01 -64.9628677,-10.8620930,176.99 -64.9629211,-10.8620882,176.77 -64.9629440,-10.8621206,176.45 -64.9629517,-10.8621225,176.48 -64.9629517,-10.8621349,176.48 -64.9629364,-10.8621979,175.93 -64.9629517,-10.8621979,175.39 -64.9629669,-10.8622103,175.51 -64.9630127,-10.8622599,175.13 -64.9630203,-10.8622732,175.19 -64.9630661,-10.8622437,174.98 -64.9631271,-10.8622160,175.50 -64.9632187,-10.8621922,175.83 -64.9632721,-10.8622255,176.35 -64.9632950,-10.8622046,176.46 -64.9633331,-10.8621931,176.73 -64.9633408,-10.8621798,176.75 -64.9633713,-10.8621407,176.77 -64.9634247,-10.8620987,176.93 -64.9635010,-10.8620701,176.88 -64.9635010,-10.8620253,176.77 -64.9635086,-10.8620100,176.95 -64.9635010,-10.8619728,177.43 -64.9635086,-10.8619413,177.79 -64.9634857,-10.8618660,177.81 -64.9635162,-10.8618479,177.85 -64.9635391,-10.8617573,176.52 -64.9635544,-10.8616962,177.16 -64.9635925,-10.8616257,177.46 -64.9636459,-10.8615398,176.93 -64.9636917,-10.8615141,177.33 -64.9637299,-10.8615046,177.73 -64.9636459,-10.8614855,178.74 -64.9636002,-10.8614798,179.02 -64.9636002,-10.8614731,179.10 -64.9635849,-10.8613806,178.12 -64.9635162,-10.8613853,177.61 -64.9634476,-10.8614283,176.73 -64.9634628,-10.8614569,177.22 -64.9634705,-10.8614550,177.23 -64.9634705,-10.8614378,177.36 -64.9634857,-10.8614388,177.37 -64.9635010,-10.8614655,176.11 -64.9635544,-10.8614635,175.81 -64.9635544,-10.8614616,175.76 -64.9635468,-10.8614540,175.74 -64.9636536,-10.8613834,175.60 -64.9637146,-10.8613377,175.25 -64.9637527,-10.8612967,175.06 -64.9637909,-10.8612490,174.99 -64.9638138,-10.8612242,174.26 -64.9638672,-10.8612099,174.46 -64.9639359,-10.8611755,174.91 -64.9639893,-10.8611174,175.04 -64.9640884,-10.8610592,175.41 -64.9641876,-10.8610144,175.69 -64.9642410,-10.8609982,175.66 -64.9643173,-10.8609667,175.78 -64.9643860,-10.8609734,176.21 -64.9644394,-10.8609285,176.28 -64.9644928,-10.8608780,176.00 -64.9645538,-10.8608294,175.97 -64.9645767,-10.8608313,176.70 -64.9645920,-10.8608046,176.85 -64.9646301,-10.8607283,176.25 -64.9646683,-10.8607101,176.20 -64.9646912,-10.8607283,176.18 -64.9646683,-10.8607178,176.10 -64.9646530,-10.8606873,176.00 -64.9646378,-10.8606853,175.97 -64.9646301,-10.8606853,176.00 -64.9646225,-10.8606911,176.02 -64.9646072,-10.8605976,174.70 -64.9645844,-10.8605862,175.10 -64.9645767,-10.8605814,175.16 -64.9645462,-10.8605633,175.56 -64.9645462,-10.8605547,175.59 -64.9645538,-10.8605480,175.56 -64.9645691,-10.8605194,175.69 -64.9645844,-10.8605204,175.68 -64.9646072,-10.8605309,175.39 -64.9646149,-10.8605423,175.06 -64.9646378,-10.8605576,174.63 -64.9646530,-10.8605566,174.65 -64.9646683,-10.8605261,174.93 -64.9646530,-10.8605099,175.27 -64.9646378,-10.8605337,174.85 -64.9646530,-10.8605175,174.98 -64.9646759,-10.8605480,174.55 -64.9646530,-10.8605824,174.29 -64.9646606,-10.8606110,174.49 -64.9646378,-10.8605976,174.34 -64.9646683,-10.8605747,173.89 -64.9646988,-10.8605919,173.91 -64.9647446,-10.8606081,174.25 -64.9647522,-10.8605690,174.20 -64.9647293,-10.8605366,174.54 -64.9647217,-10.8605757,173.63 -64.9647141,-10.8605843,173.63 -64.9647064,-10.8605909,173.70 -64.9646683,-10.8605881,173.04 -64.9646606,-10.8606014,172.92 -64.9646912,-10.8606386,172.85 -64.9647064,-10.8606787,172.78 -64.9646988,-10.8606949,172.88 -64.9646606,-10.8607740,172.67 -64.9646683,-10.8607693,172.68 -64.9646683,-10.8607664,173.02 -64.9647064,-10.8607016,173.52 -64.9647369,-10.8607368,173.79 -64.9647446,-10.8607492,173.65 -64.9647598,-10.8608007,173.09 -64.9648056,-10.8608427,173.05 -64.9648361,-10.8608723,172.98 -64.9648285,-10.8609324,173.05 -64.9648666,-10.8609638,173.15 -64.9649124,-10.8609934,173.80 -64.9649277,-10.8610106,174.61 -64.9649506,-10.8610201,174.75 -64.9649963,-10.8610163,174.62 -64.9650269,-10.8609972,175.17 -64.9650040,-10.8609619,175.48 -64.9650192,-10.8609638,175.33 -64.9650116,-10.8609562,175.59 -64.9650116,-10.8609476,175.70 -64.9650040,-10.8609495,175.64 -64.9649887,-10.8609610,175.58 -64.9649887,-10.8609285,175.67 -64.9649887,-10.8609123,176.20 -64.9649734,-10.8608723,176.62 -64.9649658,-10.8608608,176.62 -64.9649582,-10.8608618,176.63 -64.9649506,-10.8608637,176.66 -64.9649429,-10.8608551,176.68 -64.9649124,-10.8608551,176.31 -64.9648819,-10.8607931,176.53 -64.9648743,-10.8607922,176.68 -64.9648743,-10.8607922,176.96 -64.9648514,-10.8607855,177.49 -64.9648285,-10.8607264,177.30 -64.9648285,-10.8606901,177.17 -64.9648743,-10.8606291,177.59 -64.9648972,-10.8606358,176.82 -64.9648895,-10.8606558,176.91 -64.9648819,-10.8606453,176.86 -64.9648590,-10.8606606,176.58 -64.9648361,-10.8606663,176.75 -64.9648438,-10.8606529,176.80 -64.9648361,-10.8606491,176.83 -64.9648132,-10.8606424,176.74 -64.9647675,-10.8606462,176.47 -64.9647293,-10.8606567,175.61 -64.9646988,-10.8606501,174.73 -64.9646988,-10.8606739,174.16 -64.9646988,-10.8606844,174.11 -64.9646835,-10.8607264,174.06 -64.9646225,-10.8608227,173.78 -64.9645844,-10.8608341,173.94 -64.9645996,-10.8608198,173.95 -64.9646301,-10.8607302,174.87 -64.9646072,-10.8607006,174.89 -64.9646530,-10.8607340,175.11 -64.9646530,-10.8607254,175.49 -64.9646759,-10.8606997,175.25 -64.9647064,-10.8606720,175.66 -64.9647064,-10.8606281,176.08 -64.9647141,-10.8606405,176.53 -64.9647217,-10.8606472,176.60 -64.9647217,-10.8606653,176.64 -64.9646835,-10.8606482,176.25 -64.9646530,-10.8606501,176.27 -64.9646530,-10.8606482,176.29 -64.9646378,-10.8606720,176.76 -64.9646530,-10.8607321,176.75 -64.9646454,-10.8607092,177.00 -64.9646606,-10.8607044,177.05 -64.9646606,-10.8607044,177.07 -64.9646225,-10.8607302,177.37 -64.9646225,-10.8607244,177.29 -64.9646301,-10.8607130,177.12 -64.9645920,-10.8606443,177.48 -64.9645996,-10.8606520,177.52 -64.9646149,-10.8606539,177.79 -64.9646454,-10.8606234,179.68 -64.9646378,-10.8606138,180.05 -64.9646378,-10.8606138,180.08 -64.9646378,-10.8606167,180.06 -64.9646225,-10.8606548,178.83 -64.9646301,-10.8606644,178.38 -64.9646530,-10.8607025,177.47 -64.9646225,-10.8607101,177.12 -64.9646301,-10.8607073,177.08 -64.9646149,-10.8606939,177.19 -64.9646301,-10.8606768,177.31 -64.9646301,-10.8606701,177.19 -64.9646378,-10.8606892,177.16 -64.9646378,-10.8607111,177.10 -64.9646454,-10.8607159,177.12 -64.9646530,-10.8607187,177.11 -64.9646606,-10.8607121,177.13 -64.9646683,-10.8607435,176.79 -64.9646454,-10.8607368,176.86 -64.9646606,-10.8607464,176.84 -64.9646683,-10.8607817,177.24 -64.9646606,-10.8607883,177.26 -64.9646606,-10.8607759,177.07 -64.9646835,-10.8607750,175.66 -64.9647217,-10.8606949,175.63 -64.9647217,-10.8606272,175.14 -64.9647598,-10.8605909,174.46 -64.9647751,-10.8605261,174.79 -64.9648056,-10.8604946,174.19 -64.9648285,-10.8604565,174.05 -64.9648361,-10.8603535,173.99 -64.9648895,-10.8602953,173.41 -64.9648972,-10.8602190,173.53 -64.9649124,-10.8602076,173.57 -64.9649506,-10.8601704,172.75 -64.9649734,-10.8600817,173.23 -64.9650345,-10.8600492,173.80 -64.9650650,-10.8599749,174.43 -64.9650040,-10.8599081,174.76 -64.9649963,-10.8598671,175.60 -64.9650040,-10.8598061,175.98 -64.9650192,-10.8597679,175.42 -64.9650497,-10.8597164,175.15 -64.9650726,-10.8596935,174.75 -64.9651794,-10.8596554,174.37 -64.9652863,-10.8596096,174.27 -64.9653168,-10.8595114,174.63 -64.9653778,-10.8594790,174.41 -64.9654388,-10.8594379,174.22 -64.9654999,-10.8594074,174.23 -64.9655685,-10.8594809,173.57 -64.9656754,-10.8594656,171.96 -64.9657288,-10.8593721,171.38 -64.9657745,-10.8592653,170.65 -64.9657898,-10.8591900,170.05 -64.9658279,-10.8590908,169.72 -64.9657898,-10.8590498,170.10 -64.9657745,-10.8589668,171.69 -64.9658356,-10.8589468,172.24 -64.9658661,-10.8589687,172.82 -64.9658585,-10.8590813,170.40 -64.9658661,-10.8591499,170.23 -64.9658890,-10.8591423,170.20 -64.9659424,-10.8591251,170.20 -64.9659500,-10.8591175,170.39 -64.9659424,-10.8590994,170.82 -64.9659348,-10.8589687,171.41 -64.9659805,-10.8589239,171.97 -64.9660263,-10.8589106,172.30 -64.9660568,-10.8588972,172.32 -64.9659882,-10.8588486,172.55 -64.9659729,-10.8587675,172.61 -64.9659042,-10.8586111,172.43 -64.9658737,-10.8585310,172.59 -64.9658737,-10.8584661,173.48 -64.9659348,-10.8584471,175.38 -64.9660110,-10.8583746,176.59 -64.9660568,-10.8582621,177.88 -64.9661331,-10.8582020,178.25 -64.9662018,-10.8581686,178.05 -64.9663086,-10.8581028,178.80 -64.9663925,-10.8580494,178.22 -64.9664536,-10.8580389,177.32 -64.9664993,-10.8579903,176.89 -64.9665070,-10.8579626,176.56 -64.9665985,-10.8579178,174.80 -64.9666519,-10.8578672,175.03 -64.9666672,-10.8578405,175.12 -64.9667282,-10.8577785,175.53 -64.9667816,-10.8576889,175.88 -64.9668121,-10.8575678,176.77 -64.9668350,-10.8576193,177.90 -64.9668350,-10.8576231,179.09 -64.9668808,-10.8576498,180.49 -64.9668884,-10.8575954,181.90 -64.9669571,-10.8575926,182.12 -64.9670029,-10.8575535,183.30 -64.9670334,-10.8574877,184.28 -64.9670258,-10.8574781,184.50 -64.9670868,-10.8574419,183.78 -64.9670868,-10.8574343,184.07 -64.9670792,-10.8574209,183.41 -64.9670868,-10.8574152,183.43 -64.9670868,-10.8574085,183.41 -64.9670868,-10.8573179,183.30 -64.9670792,-10.8571959,183.67 -64.9670792,-10.8571177,183.75 -64.9671249,-10.8570309,184.44 -64.9671555,-10.8569784,182.22 -64.9671783,-10.8568935,181.98 -64.9672012,-10.8568058,181.17 -64.9672394,-10.8567591,180.21 -64.9672775,-10.8567114,176.96 -64.9673462,-10.8566742,176.55 -64.9673615,-10.8565645,175.63 -64.9673920,-10.8564386,173.00 -64.9673920,-10.8563862,173.19 -64.9674225,-10.8562260,173.74 -64.9674606,-10.8561649,174.32 -64.9675140,-10.8561049,174.50 -64.9675369,-10.8560266,175.13 -64.9675522,-10.8559361,173.22 -64.9675598,-10.8558178,171.21 -64.9675446,-10.8557005,170.42 -64.9675598,-10.8556051,169.25 -64.9675598,-10.8555441,166.60 -64.9675751,-10.8554497,165.30 -64.9675522,-10.8553581,163.69 -64.9674988,-10.8552732,161.36 -64.9674377,-10.8552036,161.76 -64.9674072,-10.8551836,161.76 -64.9673920,-10.8551674,161.63 -64.9673233,-10.8550568,162.86 -64.9672775,-10.8549776,162.86 -64.9672699,-10.8549366,161.57 -64.9672470,-10.8548508,162.68 -64.9672852,-10.8548040,163.11 -64.9673080,-10.8548155,162.79 -64.9673309,-10.8548317,163.34 -64.9673157,-10.8548651,162.66 -64.9673157,-10.8548822,162.20 -64.9672394,-10.8549538,160.70 -64.9672241,-10.8549452,160.76 -64.9671936,-10.8549347,160.57 -64.9672089,-10.8549042,160.47 -64.9672089,-10.8549099,160.40 -64.9672546,-10.8548870,161.09 -64.9672852,-10.8548393,161.30 -64.9672470,-10.8547621,160.68 -64.9672623,-10.8547440,159.04 -64.9672546,-10.8547525,159.01 -64.9672470,-10.8547516,159.04 -64.9672318,-10.8547583,159.07 -64.9672394,-10.8547354,159.18 -64.9672318,-10.8545914,158.03 -64.9672775,-10.8545465,157.31 -64.9672699,-10.8544865,157.26 -64.9672165,-10.8544588,156.69 -64.9671326,-10.8544235,155.92 -64.9670639,-10.8543587,155.05 -64.9670105,-10.8542700,154.30 -64.9670258,-10.8542223,153.82 -64.9669571,-10.8542318,154.32 -64.9669342,-10.8542423,154.36 -64.9669189,-10.8542442,154.30 -64.9668961,-10.8542795,154.46 -64.9668808,-10.8542557,154.38 -64.9668655,-10.8542404,155.06 -64.9668655,-10.8542519,155.09 -64.9668579,-10.8542442,155.04 -64.9668121,-10.8542147,154.59 -64.9667587,-10.8541622,154.88 -64.9667587,-10.8541203,154.63 -64.9667053,-10.8541059,154.50 -64.9667053,-10.8541002,154.50 -64.9667053,-10.8540878,154.60 -64.9666977,-10.8540745,154.64 -64.9666290,-10.8539705,155.10 -64.9666519,-10.8538666,153.27 -64.9666367,-10.8537893,152.98 -64.9666138,-10.8537664,152.59 -64.9665527,-10.8537283,153.37 -64.9664612,-10.8537397,151.86 -64.9664078,-10.8537283,151.91 -64.9663620,-10.8536749,151.77 -64.9663239,-10.8536797,152.41 -64.9662781,-10.8536777,152.84 -64.9662247,-10.8536844,153.87 -64.9661942,-10.8536873,153.67 -64.9661713,-10.8536711,154.71 -64.9662094,-10.8536692,155.38 -64.9662018,-10.8536472,155.48 -64.9662094,-10.8536301,155.54 -64.9661789,-10.8536072,155.52 -64.9661636,-10.8536005,155.13 -64.9661713,-10.8535872,155.12 -64.9661789,-10.8535805,154.92 -64.9661789,-10.8535748,154.89 -64.9661865,-10.8535652,154.88 -64.9661865,-10.8535604,154.89 -64.9662323,-10.8535604,155.50 -64.9662323,-10.8535538,155.37 -64.9662552,-10.8535662,155.42 -64.9662933,-10.8535776,155.68 -64.9662857,-10.8536320,156.01 -64.9662628,-10.8536882,156.83 -64.9662247,-10.8536777,156.50 -64.9662247,-10.8535805,157.04 -64.9662247,-10.8535585,157.49 -64.9662094,-10.8535461,157.67 -64.9661789,-10.8535757,157.70 -64.9661636,-10.8536129,158.50 -64.9661865,-10.8536310,158.48 -64.9661865,-10.8536377,158.37 -64.9661560,-10.8536730,158.14 -64.9661713,-10.8536768,157.94 -64.9661789,-10.8536196,158.09 -64.9661331,-10.8535738,158.98 -64.9661560,-10.8535404,158.66 -64.9661636,-10.8535385,158.59 -64.9661713,-10.8535290,159.32 -64.9662018,-10.8534956,159.79 -64.9662476,-10.8534889,160.46 -64.9662476,-10.8534727,160.81 -64.9662094,-10.8534822,161.63 -64.9661407,-10.8534946,160.90 -64.9661179,-10.8535013,161.11 -64.9661102,-10.8535042,161.15 -64.9661102,-10.8535099,161.20 -64.9661179,-10.8535156,161.24 -64.9661484,-10.8535080,161.27 -64.9661942,-10.8535070,161.40 -64.9662018,-10.8535137,161.46 -64.9662018,-10.8535061,161.51 -64.9661942,-10.8534908,161.55 -64.9661789,-10.8534889,161.60 -64.9661636,-10.8534889,161.69 -64.9661484,-10.8534994,161.86 -64.9661331,-10.8535099,162.09 -64.9661331,-10.8535252,162.31 -64.9661331,-10.8535728,162.33 -64.9661407,-10.8535938,162.61 -64.9661484,-10.8536091,162.84 -64.9661560,-10.8536158,163.07 -64.9661713,-10.8536119,163.29 -64.9661789,-10.8535976,163.50 -64.9661789,-10.8535900,163.73 -64.9661713,-10.8535881,163.95 -64.9661713,-10.8535891,164.16 -64.9661713,-10.8535910,164.39 -64.9661865,-10.8535891,164.63 -64.9661942,-10.8535776,164.79 -64.9662018,-10.8535700,164.85 -64.9662094,-10.8535681,164.89 -64.9662018,-10.8535767,164.93 -64.9661942,-10.8535805,164.95 -64.9661865,-10.8535881,164.97 -64.9661865,-10.8535976,164.98 -64.9661865,-10.8536100,164.97 -64.9661865,-10.8536062,164.95 -64.9662018,-10.8535671,164.82 -64.9661789,-10.8535433,164.25 -64.9661713,-10.8535376,164.21 -64.9661789,-10.8535385,164.13 -64.9661789,-10.8535404,163.96 -64.9662399,-10.8535118,163.71 -64.9661865,-10.8535566,161.75 -64.9661560,-10.8535681,160.04 -64.9661484,-10.8535957,159.25 -64.9661407,-10.8536167,158.51 -64.9661560,-10.8536272,157.73 -64.9661331,-10.8536453,156.76 -64.9661407,-10.8536625,156.12 -64.9661484,-10.8536777,155.71 -64.9661484,-10.8536549,154.88 -64.9661179,-10.8535480,153.52 -64.9661026,-10.8534937,153.05 -64.9660797,-10.8534975,152.13 -64.9660568,-10.8534784,151.58 -64.9660492,-10.8534594,151.05 -64.9660416,-10.8534412,150.61 -64.9660110,-10.8533945,150.12 -64.9659195,-10.8532734,147.98 -64.9659195,-10.8532095,145.79 -64.9659424,-10.8531818,145.98 -64.9659424,-10.8531752,145.43 -64.9659271,-10.8531656,144.95 -64.9659042,-10.8531675,144.52 -64.9658890,-10.8531647,144.36 -64.9658585,-10.8531151,144.79 -64.9658813,-10.8530903,144.92 -64.9658966,-10.8530760,144.91 -64.9659042,-10.8530464,144.79 -64.9659500,-10.8529854,144.61 -64.9660263,-10.8529263,144.39 -64.9660568,-10.8528643,144.73 -64.9661407,-10.8527842,144.28 -64.9662476,-10.8527737,143.78 -64.9663010,-10.8527527,144.07 -64.9663010,-10.8527527,144.09 -64.9663086,-10.8527479,144.04 -64.9663162,-10.8527508,144.01 -64.9663467,-10.8526583,143.68 -64.9663925,-10.8526096,143.64 -64.9664841,-10.8526058,143.27 -64.9666290,-10.8525629,143.48 -64.9667435,-10.8525562,144.74 -64.9668198,-10.8525143,143.42 -64.9669037,-10.8525095,142.60 -64.9669952,-10.8524847,142.16 -64.9670715,-10.8524523,141.58 -64.9671478,-10.8524256,141.53 -64.9672318,-10.8524179,140.86 -64.9673309,-10.8524065,140.89 -64.9674454,-10.8523779,140.39 -64.9675598,-10.8523712,139.47 -64.9676590,-10.8523445,139.41 -64.9677353,-10.8523607,138.84 -64.9677963,-10.8523569,138.01 -64.9678650,-10.8523474,137.88 -64.9678802,-10.8523512,138.01 -64.9678955,-10.8523588,137.43 -64.9678955,-10.8523674,136.88 -64.9678955,-10.8523741,136.33 -64.9679031,-10.8523760,135.80 -64.9679031,-10.8523893,135.31 -64.9679184,-10.8523998,134.88 -64.9679642,-10.8523779,134.50 -64.9680176,-10.8523693,134.44 -64.9680786,-10.8523483,134.32 -64.9681625,-10.8522863,133.75 -64.9682770,-10.8522196,133.34 -64.9683762,-10.8521843,132.91 -64.9684448,-10.8521194,132.77 -64.9685516,-10.8520813,132.27 -64.9686584,-10.8520012,131.03 -64.9686966,-10.8519506,130.42 -64.9687576,-10.8519258,129.97 -64.9688492,-10.8518496,130.98 -64.9689331,-10.8517885,130.36 -64.9690247,-10.8517504,130.23 -64.9691238,-10.8517046,131.36 -64.9692001,-10.8516512,131.74 -64.9692307,-10.8516188,131.89 -64.9692612,-10.8515959,132.09 -64.9693451,-10.8515396,132.66 -64.9694061,-10.8514729,133.51 -64.9694672,-10.8514290,133.75 -64.9695435,-10.8513718,134.34 -64.9696350,-10.8512878,135.23 -64.9696808,-10.8512058,135.04 -64.9697418,-10.8511353,135.66 -64.9698257,-10.8510637,137.45 -64.9699097,-10.8510160,138.02 -64.9700165,-10.8509798,138.08 -64.9701080,-10.8509464,137.60 -64.9701462,-10.8509092,139.33 -64.9701462,-10.8509035,139.45 -64.9702072,-10.8508606,139.73 -64.9702454,-10.8507853,139.55 -64.9702988,-10.8507061,140.22 -64.9703751,-10.8506231,140.74 -64.9704208,-10.8505020,139.75 -64.9704742,-10.8504295,139.55 -64.9705582,-10.8503866,141.44 -64.9706345,-10.8503265,140.78 -64.9706955,-10.8502951,141.05 -64.9706955,-10.8502913,140.96 -64.9706802,-10.8502541,140.45 -64.9706726,-10.8501911,139.49 -64.9706268,-10.8501587,139.22 -64.9706497,-10.8501635,139.68 -64.9706726,-10.8501530,139.85 -64.9706802,-10.8501644,139.88 -64.9706879,-10.8501749,139.91 -64.9706955,-10.8501759,139.94 -64.9706879,-10.8501644,139.93 -64.9706650,-10.8501673,139.80 -64.9706726,-10.8501520,140.51 -64.9707108,-10.8502331,139.93 -64.9706879,-10.8502731,139.83 -64.9706802,-10.8502798,139.70 </coordinates>
</LineString>
</MultiGeometry>
</Placemark>
<Folder>
<name>waypoints</name>
<Placemark>
<name>
Sat Dec 24 08:22:56 2016 S=2.82 Km/hr
</name>
<styleUrl>
#styleMap_TLP_Start
</styleUrl>
<Point>
<coordinates>
-64.9672699,-10.8523827,131.55
</coordinates>
</Point>
</Placemark>
<Placemark>
<name>
Sat Dec 24 08:23:06 2016 S=1.84 Km/hr
</name>
<styleUrl>
#styleMap_TLP_Normal
</styleUrl>
<Point>
<coordinates>
-64.9671783,-10.8524151,135.23
</coordinates>
</Point>
</Placemark>
<Placemark>
<name>
Sat Dec 24 08:23:16 2016 S=0.57 Km/hr
</name>
<styleUrl>
#styleMap_TLP_Normal
</styleUrl>
<Point>
<coordinates>
-64.9671783,-10.8524227,135.25
</coordinates>
</Point>
</Placemark>
<Placemark>
<name>
Sat Dec 24 08:23:26 2016 S=1.50 Km/hr
</name>
<styleUrl>
#styleMap_TLP_Normal
</styleUrl>
<Point>
<coordinates>
-64.9671097,-10.8524666,134.98
</coordinates>
</Point>
</Placemark>
<Placemark>
<name>
Sat Dec 24 08:23:36 2016 S=2.07 Km/hr
</name>
<styleUrl>
#styleMap_TLP_Normal
</styleUrl>
<Point>
<coordinates>
-64.9670792,-10.8524876,135.63
</coordinates>
</Point>
</Placemark>
<Placemark>
<name>
Sat Dec 24 08:23:46 2016 S=1.79 Km/hr
</name>
<styleUrl>
#styleMap_TLP_Normal
</styleUrl>
<Point>
<coordinates>
-64.9670105,-10.8525467,136.72
</coordinates>
</Point>
</Placemark>
<Placemark>
<name>
Sat Dec 24 08:23:56 2016 S=3.33 Km/hr
</name>
<styleUrl>
#styleMap_TLP_Normal
</styleUrl>
<Point>
<coordinates>
-64.9669266,-10.8525467,136.94
</coordinates>
</Point>
</Placemark>
<Placemark>
<name>
Sat Dec 24 08:24:06 2016 S=2.39 Km/hr
</name>
<styleUrl>
#styleMap_TLP_Normal
</styleUrl>
<Point>
<coordinates>
-64.9668427,-10.8525114,137.72
</coordinates>
</Point>
</Placemark>
<Placemark>
<name>
Sat Dec 24 08:24:16 2016 S=2.48 Km/hr
</name>
<styleUrl>
#styleMap_TLP_Normal
</styleUrl>
<Point>
<coordinates>
-64.9667282,-10.8525162,137.83
</coordinates>
</Point>
</Placemark>
<Placemark>
<name>
Sat Dec 24 08:24:26 2016 S=1.33 Km/hr
</name>
<styleUrl>
#styleMap_TLP_Normal
</styleUrl>
<Point>
<coordinates>
-64.9666290,-10.8525419,139.43
</coordinates>
</Point>
</Placemark>
<Placemark>
<name>
Sat Dec 24 08:24:36 2016 S=0.53 Km/hr
</name>
<styleUrl>
#styleMap_TLP_Normal
</styleUrl>
<Point>
<coordinates>
-64.9665909,-10.8525429,139.83
</coordinates>
</Point>
</Placemark>
<Placemark>
<name>
Sat Dec 24 08:24:46 2016 S=2.77 Km/hr
</name>
<styleUrl>
#styleMap_TLP_Normal
</styleUrl>
<Point>
<coordinates>
-64.9663925,-10.8525591,139.59
</coordinates>
</Point>
</Placemark>
<Placemark>
<name>
Sat Dec 24 08:24:56 2016 S=2.59 Km/hr
</name>
<styleUrl>
#styleMap_TLP_Normal
</styleUrl>
<Point>
<coordinates>
-64.9662323,-10.8525867,139.54
</coordinates>
</Point>
</Placemark>
<Placemark>
<name>
Sat Dec 24 08:25:06 2016 S=3.68 Km/hr
</name>
<styleUrl>
#styleMap_TLP_Normal
</styleUrl>
<Point>
<coordinates>
-64.9661560,-10.8526182,141.56
</coordinates>
</Point>
</Placemark>
<Placemark>
<name>
Sat Dec 24 08:25:16 2016 S=1.04 Km/hr
</name>
<styleUrl>
#styleMap_TLP_Normal
</styleUrl>
<Point>
<coordinates>
-64.9660950,-10.8526697,141.50
</coordinates>
</Point>
</Placemark>
<Placemark>
<name>
Sat Dec 24 08:25:26 2016 S=3.20 Km/hr
</name>
<styleUrl>
#styleMap_TLP_Normal
</styleUrl>
<Point>
<coordinates>
-64.9659882,-10.8526964,143.43
</coordinates>
</Point>
</Placemark>
<Placemark>
<name>
Sat Dec 24 08:25:36 2016 S=2.44 Km/hr
</name>
<styleUrl>
#styleMap_TLP_Normal
</styleUrl>
<Point>
<coordinates>
-64.9658813,-10.8527117,145.12
</coordinates>
</Point>
</Placemark>
<Placemark>
<name>
Sat Dec 24 08:25:46 2016 S=1.49 Km/hr
</name>
<styleUrl>
#styleMap_TLP_Normal
</styleUrl>
<Point>
<coordinates>
-64.9657974,-10.8526640,145.71
</coordinates>
</Point>
</Placemark>
<Placemark>
<name>
Sat Dec 24 08:25:56 2016 S=0.34 Km/hr
</name>
<styleUrl>
#styleMap_TLP_Normal
</styleUrl>
<Point>
<coordinates>
-64.9657745,-10.8526602,145.50
</coordinates>
</Point>
</Placemark>
<Placemark>
<name>
Sat Dec 24 08:26:06 2016 S=2.14 Km/hr
</name>
<styleUrl>
#styleMap_TLP_Normal
</styleUrl>
<Point>
<coordinates>
-64.9656830,-10.8526278,147.07
</coordinates>
</Point>
</Placemark>
<Placemark>
<name>
Sat Dec 24 08:26:16 2016 S=3.44 Km/hr
</name>
<styleUrl>
#styleMap_TLP_Normal
</styleUrl>
<Point>
<coordinates>
-64.9655533,-10.8526707,146.52
</coordinates>
</Point>
</Placemark>
<Placemark>
<name>
Sat Dec 24 08:26:26 2016 S=2.51 Km/hr
</name>
<styleUrl>
#styleMap_TLP_Normal
</styleUrl>
<Point>
<coordinates>
-64.9654770,-10.8527031,147.68
</coordinates>
</Point>
</Placemark>
<Placemark>
<name>
Sat Dec 24 08:26:36 2016 S=2.29 Km/hr
</name>
<styleUrl>
#styleMap_TLP_Normal
</styleUrl>
<Point>
<coordinates>
-64.9654083,-10.8527222,147.48
</coordinates>
</Point>
</Placemark>
<Placemark>
<name>
Sat Dec 24 08:26:46 2016 S=1.74 Km/hr
</name>
<styleUrl>
#styleMap_TLP_Normal
</styleUrl>
<Point>
<coordinates>
-64.9653702,-10.8527594,147.63
</coordinates>
</Point>
</Placemark>
<Placemark>
<name>
Sat Dec 24 08:26:56 2016 S=2.60 Km/hr
</name>
<styleUrl>
#styleMap_TLP_Normal
</styleUrl>
<Point>
<coordinates>
-64.9652710,-10.8527603,147.81
</coordinates>
</Point>
</Placemark>
<Placemark>
<name>
Sat Dec 24 08:27:06 2016 S=0.90 Km/hr
</name>
<styleUrl>
#styleMap_TLP_Normal
</styleUrl>
<Point>
<coordinates>
-64.9652176,-10.8527737,147.85
</coordinates>
</Point>
</Placemark>
<Placemark>
<name>
Sat Dec 24 08:27:16 2016 S=2.46 Km/hr
</name>
<styleUrl>
#styleMap_TLP_Normal
</styleUrl>
<Point>
<coordinates>
-64.9651489,-10.8527699,148.17
</coordinates>
</Point>
</Placemark>
<Placemark>
<name>
Sat Dec 24 08:27:26 2016 S=2.59 Km/hr
</name>
<styleUrl>
#styleMap_TLP_Normal
</styleUrl>
<Point>
<coordinates>
-64.9650726,-10.8527889,147.70
</coordinates>
</Point>
</Placemark>
<Placemark>
<name>
Sat Dec 24 08:27:36 2016 S=1.52 Km/hr
</name>
<styleUrl>
#styleMap_TLP_Normal
</styleUrl>
<Point>
<coordinates>
-64.9649582,-10.8528013,146.41
</coordinates>
</Point>
</Placemark>
<Placemark>
<name>
Sat Dec 24 08:27:46 2016 S=1.91 Km/hr
</name>
<styleUrl>
#styleMap_TLP_Normal
</styleUrl>
<Point>
<coordinates>
-64.9647903,-10.8528261,145.59
</coordinates>
</Point>
</Placemark>
<Placemark>
<name>
Sat Dec 24 08:27:56 2016 S=1.38 Km/hr
</name>
<styleUrl>
#styleMap_TLP_Normal
</styleUrl>
<Point>
<coordinates>
-64.9647446,-10.8528852,145.25
</coordinates>
</Point>
</Placemark>
<Placemark>
<name>
Sat Dec 24 08:28:06 2016 S=2.03 Km/hr
</name>
<styleUrl>
#styleMap_TLP_Normal
</styleUrl>
<Point>
<coordinates>
-64.9646683,-10.8528967,145.37
</coordinates>
</Point>
</Placemark>
<Placemark>
<name>
Sat Dec 24 08:28:16 2016 S=1.96 Km/hr
</name>
<styleUrl>
#styleMap_TLP_Normal
</styleUrl>
<Point>
<coordinates>
-64.9645386,-10.8528690,145.04
</coordinates>
</Point>
</Placemark>
<Placemark>
<name>
Sat Dec 24 08:28:26 2016 S=2.22 Km/hr
</name>
<styleUrl>
#styleMap_TLP_Normal
</styleUrl>
<Point>
<coordinates>
-64.9644241,-10.8528824,144.18
</coordinates>
</Point>
</Placemark>
<Placemark>
<name>
Sat Dec 24 08:28:36 2016 S=0.91 Km/hr
</name>
<styleUrl>
#styleMap_TLP_Normal
</styleUrl>
<Point>
<coordinates>
-64.9644241,-10.8529224,143.81
</coordinates>
</Point>
</Placemark>
<Placemark>
<name>
Sat Dec 24 08:28:46 2016 S=1.27 Km/hr
</name>
<styleUrl>
#styleMap_TLP_Normal
</styleUrl>
<Point>
<coordinates>
-64.9644165,-10.8530111,142.63
</coordinates>
</Point>
</Placemark>
<Placemark>
<name>
Sat Dec 24 08:28:56 2016 S=1.91 Km/hr
</name>
<styleUrl>
#styleMap_TLP_Normal
</styleUrl>
<Point>
<coordinates>
-64.9644165,-10.8530617,142.49
</coordinates>
</Point>
</Placemark>
<Placemark>
<name>
Sat Dec 24 08:29:06 2016 S=1.08 Km/hr
</name>
<styleUrl>
#styleMap_TLP_Normal
</styleUrl>
<Point>
<coordinates>
-64.9644165,-10.8530798,142.42
</coordinates>
</Point>
</Placemark>
<Placemark>
<name>
Sat Dec 24 08:29:16 2016 S=1.68 Km/hr
</name>
<styleUrl>
#styleMap_TLP_Normal
</styleUrl>
<Point>
<coordinates>
-64.9644547,-10.8531275,142.13
</coordinates>
</Point>
</Placemark>
<Placemark>
<name>
Sat Dec 24 08:29:26 2016 S=0.43 Km/hr
</name>
<styleUrl>
#styleMap_TLP_Normal
</styleUrl>
<Point>
<coordinates>
-64.9644318,-10.8531485,142.07
</coordinates>
</Point>
</Placemark>
<Placemark>
<name>
Sat Dec 24 08:29:36 2016 S=0.45 Km/hr
</name>
<styleUrl>
#styleMap_TLP_Normal
</styleUrl>
<Point>
<coordinates>
-64.9643784,-10.8531208,141.73
</coordinates>
</Point>
</Placemark>
<Placemark>
<name>
Sat Dec 24 08:29:46 2016 S=0.24 Km/hr
</name>
<styleUrl>
#styleMap_TLP_Normal
</styleUrl>
<Point>
<coordinates>
-64.9643555,-10.8531075,141.68
</coordinates>
</Point>
</Placemark>
<Placemark>
<name>
Sat Dec 24 08:29:56 2016 S=0.85 Km/hr
</name>
<styleUrl>
#styleMap_TLP_Normal
</styleUrl>
<Point>
<coordinates>
-64.9643631,-10.8530674,141.98
</coordinates>
</Point>
</Placemark>
<Placemark>
<name>
Sat Dec 24 08:30:06 2016 S=0.48 Km/hr
</name>
<styleUrl>
#styleMap_TLP_Normal
</styleUrl>
<Point>
<coordinates>
-64.9643555,-10.8530159,141.93
</coordinates>
</Point>
</Placemark>
<Placemark>
<name>
Sat Dec 24 08:30:16 2016 S=1.15 Km/hr
</name>
<styleUrl>
#styleMap_TLP_Normal
</styleUrl>
<Point>
<coordinates>
-64.9643478,-10.8530054,141.87
</coordinates>
</Point>
</Placemark>
<Placemark>
<name>
Sat Dec 24 08:30:26 2016 S=1.77 Km/hr
</name>
<styleUrl>
#styleMap_TLP_Normal
</styleUrl>
<Point>
<coordinates>
-64.9642868,-10.8529310,141.70
</coordinates>
</Point>
</Placemark>
<Placemark>
<name>
Sat Dec 24 08:30:36 2016 S=1.07 Km/hr
</name>
<styleUrl>
#styleMap_TLP_Normal
</styleUrl>
<Point>
<coordinates>
-64.9642334,-10.8528996,143.69
</coordinates>
</Point>
</Placemark>
<Placemark>
<name>
Sat Dec 24 08:30:46 2016 S=1.43 Km/hr
</name>
<styleUrl>
#styleMap_TLP_Normal
</styleUrl>
<Point>
<coordinates>
-64.9641418,-10.8528976,145.05
</coordinates>
</Point>
</Placemark>
<Placemark>
<name>
Sat Dec 24 08:30:56 2016 S=2.09 Km/hr
</name>
<styleUrl>
#styleMap_TLP_Normal
</styleUrl>
<Point>
<coordinates>
-64.9640732,-10.8528996,145.54
</coordinates>
</Point>
</Placemark>
<Placemark>
<name>
Sat Dec 24 08:31:06 2016 S=2.05 Km/hr
</name>
<styleUrl>
#styleMap_TLP_Normal
</styleUrl>
<Point>
<coordinates>
-64.9639435,-10.8529530,146.36
</coordinates>
</Point>
</Placemark>
<Placemark>
<name>
Sat Dec 24 08:31:16 2016 S=1.65 Km/hr
</name>
<styleUrl>
#styleMap_TLP_Normal
</styleUrl>
<Point>
<coordinates>
-64.9638290,-10.8529377,146.77
</coordinates>
</Point>
</Placemark>
<Placemark>
<name>
Sat Dec 24 08:31:26 2016 S=1.01 Km/hr
</name>
<styleUrl>
#styleMap_TLP_Normal
</styleUrl>
<Point>
<coordinates>
-64.9638062,-10.8529434,146.67
</coordinates>
</Point>
</Placemark>
<Placemark>
<name>
Sat Dec 24 08:31:36 2016 S=1.63 Km/hr
</name>
<styleUrl>
#styleMap_TLP_Normal
</styleUrl>
<Point>
<coordinates>
-64.9637680,-10.8529491,147.24
</coordinates>
</Point>
</Placemark>
<Placemark>
<name>
Sat Dec 24 08:31:46 2016 S=1.85 Km/hr
</name>
<styleUrl>
#styleMap_TLP_Normal
</styleUrl>
<Point>
<coordinates>
-64.9636688,-10.8529749,148.02
</coordinates>
</Point>
</Placemark>
<Placemark>
<name>
Sat Dec 24 08:31:56 2016 S=3.84 Km/hr
</name>
<styleUrl>
#styleMap_TLP_Normal
</styleUrl>
<Point>
<coordinates>
-64.9634323,-10.8530254,147.70
</coordinates>
</Point>
</Placemark>
<Placemark>
<name>
Sat Dec 24 08:32:06 2016 S=1.36 Km/hr
</name>
<styleUrl>
#styleMap_TLP_Normal
</styleUrl>
<Point>
<coordinates>
-64.9633179,-10.8530226,148.88
</coordinates>
</Point>
</Placemark>
<Placemark>
<name>
Sat Dec 24 08:32:16 2016 S=2.14 Km/hr
</name>
<styleUrl>
#styleMap_TLP_Normal
</styleUrl>
<Point>
<coordinates>
-64.9632034,-10.8530512,148.88
</coordinates>
</Point>
</Placemark>
<Placemark>
<name>
Sat Dec 24 08:32:26 2016 S=1.91 Km/hr
</name>
<styleUrl>
#styleMap_TLP_Normal
</styleUrl>
<Point>
<coordinates>
-64.9631119,-10.8530703,147.80
</coordinates>
</Point>
</Placemark>
<Placemark>
<name>
Sat Dec 24 08:32:36 2016 S=1.38 Km/hr
</name>
<styleUrl>
#styleMap_TLP_Normal
</styleUrl>
<Point>
<coordinates>
-64.9630051,-10.8530645,146.08
</coordinates>
</Point>
</Placemark>
<Placemark>
<name>
Sat Dec 24 08:32:46 2016 S=1.99 Km/hr
</name>
<styleUrl>
#styleMap_TLP_Normal
</styleUrl>
<Point>
<coordinates>
-64.9628906,-10.8530893,145.97
</coordinates>
</Point>
</Placemark>
<Placemark>
<name>
Sat Dec 24 08:32:56 2016 S=2.34 Km/hr
</name>
<styleUrl>
#styleMap_TLP_Normal
</styleUrl>
<Point>
<coordinates>
-64.9628067,-10.8531141,146.09
</coordinates>
</Point>
</Placemark>
<Placemark>
<name>
Sat Dec 24 08:33:06 2016 S=1.71 Km/hr
</name>
<styleUrl>
#styleMap_TLP_Normal
</styleUrl>
<Point>
<coordinates>
-64.9627075,-10.8531151,146.53
</coordinates>
</Point>
</Placemark>
<Placemark>
<name>
Sat Dec 24 08:33:16 2016 S=2.03 Km/hr
</name>
<styleUrl>
#styleMap_TLP_Normal
</styleUrl>
<Point>
<coordinates>
-64.9626541,-10.8532057,147.64
</coordinates>
</Point>
</Placemark>
<Placemark>
<name>
Sat Dec 24 08:33:26 2016 S=2.04 Km/hr
</name>
<styleUrl>
#styleMap_TLP_Normal
</styleUrl>
<Point>
<coordinates>
-64.9625931,-10.8532209,147.01
</coordinates>
</Point>
</Placemark>
<Placemark>
<name>
Sat Dec 24 08:33:36 2016 S=2.47 Km/hr
</name>
<styleUrl>
#styleMap_TLP_Normal
</styleUrl>
<Point>
<coordinates>
-64.9624557,-10.8532114,147.23
</coordinates>
</Point>
</Placemark>
<Placemark>
<name>
Sat Dec 24 08:33:46 2016 S=1.56 Km/hr
</name>
<styleUrl>
#styleMap_TLP_Normal
</styleUrl>
<Point>
<coordinates>
-64.9624252,-10.8531961,147.35
</coordinates>
</Point>
</Placemark>
<Placemark>
<name>
Sat Dec 24 08:33:56 2016 S=2.44 Km/hr
</name>
<styleUrl>
#styleMap_TLP_Normal
</styleUrl>
<Point>
<coordinates>
-64.9622192,-10.8532190,147.51
</coordinates>
</Point>
</Placemark>
<Placemark>
<name>
Sat Dec 24 08:34:06 2016 S=1.93 Km/hr
</name>
<styleUrl>
#styleMap_TLP_Normal
</styleUrl>
<Point>
<coordinates>
-64.9621201,-10.8532267,148.34
</coordinates>
</Point>
</Placemark>
<Placemark>
<name>
Sat Dec 24 08:34:16 2016 S=0.85 Km/hr
</name>
<styleUrl>
#styleMap_TLP_Normal
</styleUrl>
<Point>
<coordinates>
-64.9620132,-10.8532295,149.18
</coordinates>
</Point>
</Placemark>
<Placemark>
<name>
Sat Dec 24 08:34:26 2016 S=0.53 Km/hr
</name>
<styleUrl>
#styleMap_TLP_Normal
</styleUrl>
<Point>
<coordinates>
-64.9620438,-10.8532209,149.40
</coordinates>
</Point>
</Placemark>
<Placemark>
<name>
Sat Dec 24 08:34:36 2016 S=2.40 Km/hr
</name>
<styleUrl>
#styleMap_TLP_Normal
</styleUrl>
<Point>
<coordinates>
-64.9620209,-10.8532591,149.13
</coordinates>
</Point>
</Placemark>
<Placemark>
<name>
Sat Dec 24 08:34:46 2016 S=1.15 Km/hr
</name>
<styleUrl>
#styleMap_TLP_Normal
</styleUrl>
<Point>
<coordinates>
-64.9620209,-10.8532524,149.10
</coordinates>
</Point>
</Placemark>
<Placemark>
<name>
Sat Dec 24 08:34:56 2016 S=0.31 Km/hr
</name>
<styleUrl>
#styleMap_TLP_Normal
</styleUrl>
<Point>
<coordinates>
-64.9619904,-10.8532343,149.29
</coordinates>
</Point>
</Placemark>
<Placemark>
<name>
Sat Dec 24 08:35:06 2016 S=0.67 Km/hr
</name>
<styleUrl>
#styleMap_TLP_Normal
</styleUrl>
<Point>
<coordinates>
-64.9619980,-10.8532085,149.39
</coordinates>
</Point>
</Placemark>
<Placemark>
<name>
Sat Dec 24 08:35:16 2016 S=1.49 Km/hr
</name>
<styleUrl>
#styleMap_TLP_Normal
</styleUrl>
<Point>
<coordinates>
-64.9619904,-10.8532400,150.23
</coordinates>
</Point>
</Placemark>
<Placemark>
<name>
Sat Dec 24 08:35:26 2016 S=3.43 Km/hr
</name>
<styleUrl>
#styleMap_TLP_Normal
</styleUrl>
<Point>
<coordinates>
-64.9619064,-10.8533049,150.38
</coordinates>
</Point>
</Placemark>
<Placemark>
<name>
Sat Dec 24 08:35:36 2016 S=4.76 Km/hr
</name>
<styleUrl>
#styleMap_TLP_Normal
</styleUrl>
<Point>
<coordinates>
-64.9617996,-10.8533735,152.79
</coordinates>
</Point>
</Placemark>
<Placemark>
<name>
Sat Dec 24 08:35:46 2016 S=3.11 Km/hr
</name>
<styleUrl>
#styleMap_TLP_Normal
</styleUrl>
<Point>
<coordinates>
-64.9617386,-10.8534269,151.67
</coordinates>
</Point>
</Placemark>
<Placemark>
<name>
Sat Dec 24 08:35:56 2016 S=3.28 Km/hr
</name>
<styleUrl>
#styleMap_TLP_Normal
</styleUrl>
<Point>
<coordinates>
-64.9616623,-10.8534698,153.46
</coordinates>
</Point>
</Placemark>
<Placemark>
<name>
Sat Dec 24 08:36:06 2016 S=1.58 Km/hr
</name>
<styleUrl>
#styleMap_TLP_Normal
</styleUrl>
<Point>
<coordinates>
-64.9616241,-10.8534927,153.97
</coordinates>
</Point>
</Placemark>
<Placemark>
<name>
Sat Dec 24 08:36:16 2016 S=2.93 Km/hr
</name>
<styleUrl>
#styleMap_TLP_Normal
</styleUrl>
<Point>
<coordinates>
-64.9615402,-10.8534117,153.56
</coordinates>
</Point>
</Placemark>
<Placemark>
<name>
Sat Dec 24 08:36:26 2016 S=3.21 Km/hr
</name>
<styleUrl>
#styleMap_TLP_Normal
</styleUrl>
<Point>
<coordinates>
-64.9614792,-10.8534956,153.05
</coordinates>
</Point>
</Placemark>
<Placemark>
<name>
Sat Dec 24 08:36:36 2016 S=4.47 Km/hr
</name>
<styleUrl>
#styleMap_TLP_Normal
</styleUrl>
<Point>
<coordinates>
-64.9612579,-10.8535805,152.68
</coordinates>
</Point>
</Placemark>
<Placemark>
<name>
Sat Dec 24 08:36:46 2016 S=1.97 Km/hr
</name>
<styleUrl>
#styleMap_TLP_Normal
</styleUrl>
<Point>
<coordinates>
-64.9612274,-10.8536196,152.61
</coordinates>
</Point>
</Placemark>
<Placemark>
<name>
Sat Dec 24 08:36:56 2016 S=2.02 Km/hr
</name>
<styleUrl>
#styleMap_TLP_Normal
</styleUrl>
<Point>
<coordinates>
-64.9611359,-10.8536777,152.61
</coordinates>
</Point>
</Placemark>
<Placemark>
<name>
Sat Dec 24 08:37:06 2016 S=2.20 Km/hr
</name>
<styleUrl>
#styleMap_TLP_Normal
</styleUrl>
<Point>
<coordinates>
-64.9610291,-10.8536530,152.27
</coordinates>
</Point>
</Placemark>
<Placemark>
<name>
Sat Dec 24 08:37:16 2016 S=2.85 Km/hr
</name>
<styleUrl>
#styleMap_TLP_Normal
</styleUrl>
<Point>
<coordinates>
-64.9608765,-10.8535824,151.49
</coordinates>
</Point>
</Placemark>
<Placemark>
<name>
Sat Dec 24 08:37:26 2016 S=2.77 Km/hr
</name>
<styleUrl>
#styleMap_TLP_Normal
</styleUrl>
<Point>
<coordinates>
-64.9607544,-10.8535910,150.93
</coordinates>
</Point>
</Placemark>
<Placemark>
<name>
Sat Dec 24 08:37:36 2016 S=1.83 Km/hr
</name>
<styleUrl>
#styleMap_TLP_Normal
</styleUrl>
<Point>
<coordinates>
-64.9606781,-10.8535748,150.54
</coordinates>
</Point>
</Placemark>
<Placemark>
<name>
Sat Dec 24 08:37:46 2016 S=1.66 Km/hr
</name>
<styleUrl>
#styleMap_TLP_Normal
</styleUrl>
<Point>
<coordinates>
-64.9606323,-10.8535814,150.29
</coordinates>
</Point>
</Placemark>
<Placemark>
<name>
Sat Dec 24 08:37:56 2016 S=1.52 Km/hr
</name>
<styleUrl>
#styleMap_TLP_Normal
</styleUrl>
<Point>
<coordinates>
-64.9605560,-10.8535986,150.44
</coordinates>
</Point>
</Placemark>
<Placemark>
<name>
Sat Dec 24 08:38:06 2016 S=0.96 Km/hr
</name>
<styleUrl>
#styleMap_TLP_Normal
</styleUrl>
<Point>
<coordinates>
-64.9605255,-10.8536673,151.18
</coordinates>
</Point>
</Placemark>
<Placemark>
<name>
Sat Dec 24 08:38:16 2016 S=0.84 Km/hr
</name>
<styleUrl>
#styleMap_TLP_Normal
</styleUrl>
<Point>
<coordinates>
-64.9605255,-10.8536873,151.22
</coordinates>
</Point>
</Placemark>
<Placemark>
<name>
Sat Dec 24 08:38:26 2016 S=1.54 Km/hr
</name>
<styleUrl>
#styleMap_TLP_Normal
</styleUrl>
<Point>
<coordinates>
-64.9605026,-10.8537102,151.29
</coordinates>
</Point>
</Placemark>
<Placemark>
<name>
Sat Dec 24 08:38:36 2016 S=2.00 Km/hr
</name>
<styleUrl>
#styleMap_TLP_Normal
</styleUrl>
<Point>
<coordinates>
-64.9604187,-10.8538065,151.80
</coordinates>
</Point>
</Placemark>
<Placemark>
<name>
Sat Dec 24 08:38:46 2016 S=1.99 Km/hr
</name>
<styleUrl>
#styleMap_TLP_Normal
</styleUrl>
<Point>
<coordinates>
-64.9603119,-10.8538895,151.27
</coordinates>
</Point>
</Placemark>
<Placemark>
<name>
Sat Dec 24 08:38:56 2016 S=1.92 Km/hr
</name>
<styleUrl>
#styleMap_TLP_Normal
</styleUrl>
<Point>
<coordinates>
-64.9602737,-10.8539877,150.97
</coordinates>
</Point>
</Placemark>
<Placemark>
<name>
Sat Dec 24 08:39:06 2016 S=2.55 Km/hr
</name>
<styleUrl>
#styleMap_TLP_Normal
</styleUrl>
<Point>
<coordinates>
-64.9601669,-10.8541613,151.30
</coordinates>
</Point>
</Placemark>
<Placemark>
<name>
Sat Dec 24 08:39:16 2016 S=1.79 Km/hr
</name>
<styleUrl>
#styleMap_TLP_Normal
</styleUrl>
<Point>
<coordinates>
-64.9601288,-10.8542233,150.63
</coordinates>
</Point>
</Placemark>
<Placemark>
<name>
Sat Dec 24 08:39:26 2016 S=1.70 Km/hr
</name>
<styleUrl>
#styleMap_TLP_Normal
</styleUrl>
<Point>
<coordinates>
-64.9601822,-10.8542690,150.67
</coordinates>
</Point>
</Placemark>
<Placemark>
<name>
Sat Dec 24 08:39:36 2016 S=1.32 Km/hr
</name>
<styleUrl>
#styleMap_TLP_Normal
</styleUrl>
<Point>
<coordinates>
-64.9601974,-10.8543100,150.96
</coordinates>
</Point>
</Placemark>
<Placemark>
<name>
Sat Dec 24 08:39:46 2016 S=1.45 Km/hr
</name>
<styleUrl>
#styleMap_TLP_Normal
</styleUrl>
<Point>
<coordinates>
-64.9601288,-10.8543959,151.92
</coordinates>
</Point>
</Placemark>
<Placemark>
<name>
Sat Dec 24 08:39:56 2016 S=1.60 Km/hr
</name>
<styleUrl>
#styleMap_TLP_Normal
</styleUrl>
<Point>
<coordinates>
-64.9600906,-10.8544455,151.61
</coordinates>
</Point>
</Placemark>
<Placemark>
<name>
Sat Dec 24 08:40:06 2016 S=1.06 Km/hr
</name>
<styleUrl>
#styleMap_TLP_Normal
</styleUrl>
<Point>
<coordinates>
-64.9600220,-10.8544874,150.31
</coordinates>
</Point>
</Placemark>
<Placemark>
<name>
Sat Dec 24 08:40:16 2016 S=1.68 Km/hr
</name>
<styleUrl>
#styleMap_TLP_Normal
</styleUrl>
<Point>
<coordinates>
-64.9599457,-10.8545837,149.86
</coordinates>
</Point>
</Placemark>
<Placemark>
<name>
Sat Dec 24 08:40:26 2016 S=0.93 Km/hr
</name>
<styleUrl>
#styleMap_TLP_Normal
</styleUrl>
<Point>
<coordinates>
-64.9599609,-10.8546734,149.28
</coordinates>
</Point>
</Placemark>
<Placemark>
<name>
Sat Dec 24 08:40:36 2016 S=1.47 Km/hr
</name>
<styleUrl>
#styleMap_TLP_Normal
</styleUrl>
<Point>
<coordinates>
-64.9600067,-10.8547459,148.02
</coordinates>
</Point>
</Placemark>
<Placemark>
<name>
Sat Dec 24 08:40:46 2016 S=0.75 Km/hr
</name>
<styleUrl>
#styleMap_TLP_Normal
</styleUrl>
<Point>
<coordinates>
-64.9600296,-10.8547564,148.36
</coordinates>
</Point>
</Placemark>
<Placemark>
<name>
Sat Dec 24 08:40:56 2016 S=1.46 Km/hr
</name>
<styleUrl>
#styleMap_TLP_Normal
</styleUrl>
<Point>
<coordinates>
-64.9600067,-10.8547869,148.21
</coordinates>
</Point>
</Placemark>
<Placemark>
<name>
Sat Dec 24 08:41:06 2016 S=1.83 Km/hr
</name>
<styleUrl>
#styleMap_TLP_Normal
</styleUrl>
<Point>
<coordinates>
-64.9599304,-10.8548069,148.96
</coordinates>
</Point>
</Placemark>
<Placemark>
<name>
Sat Dec 24 08:41:16 2016 S=2.48 Km/hr
</name>
<styleUrl>
#styleMap_TLP_Normal
</styleUrl>
<Point>
<coordinates>
-64.9598541,-10.8548565,148.80
</coordinates>
</Point>
</Placemark>
<Placemark>
<name>
Sat Dec 24 08:41:26 2016 S=0.94 Km/hr
</name>
<styleUrl>
#styleMap_TLP_Normal
</styleUrl>
<Point>
<coordinates>
-64.9597702,-10.8549252,150.07
</coordinates>
</Point>
</Placemark>
<Placemark>
<name>
Sat Dec 24 08:41:36 2016 S=1.63 Km/hr
</name>
<styleUrl>
#styleMap_TLP_Normal
</styleUrl>
<Point>
<coordinates>
-64.9597702,-10.8549595,150.43
</coordinates>
</Point>
</Placemark>
<Placemark>
<name>
Sat Dec 24 08:41:46 2016 S=1.23 Km/hr
</name>
<styleUrl>
#styleMap_TLP_Normal
</styleUrl>
<Point>
<coordinates>
-64.9597855,-10.8550062,150.25
</coordinates>
</Point>
</Placemark>
<Placemark>
<name>
Sat Dec 24 08:41:56 2016 S=0.42 Km/hr
</name>
<styleUrl>
#styleMap_TLP_Normal
</styleUrl>
<Point>
<coordinates>
-64.9597778,-10.8550005,150.56
</coordinates>
</Point>
</Placemark>
<Placemark>
<name>
Sat Dec 24 08:42:06 2016 S=2.54 Km/hr
</name>
<styleUrl>
#styleMap_TLP_Normal
</styleUrl>
<Point>
<coordinates>
-64.9596558,-10.8550653,150.62
</coordinates>
</Point>
</Placemark>
<Placemark>
<name>
Sat Dec 24 08:42:16 2016 S=1.74 Km/hr
</name>
<styleUrl>
#styleMap_TLP_Normal
</styleUrl>
<Point>
<coordinates>
-64.9595795,-10.8550997,150.95
</coordinates>
</Point>
</Placemark>
<Placemark>
<name>
Sat Dec 24 08:42:26 2016 S=1.55 Km/hr
</name>
<styleUrl>
#styleMap_TLP_Normal
</styleUrl>
<Point>
<coordinates>
-64.9595490,-10.8550844,150.99
</coordinates>
</Point>
</Placemark>
<Placemark>
<name>
Sat Dec 24 08:42:36 2016 S=0.87 Km/hr
</name>
<styleUrl>
#styleMap_TLP_Normal
</styleUrl>
<Point>
<coordinates>
-64.9595337,-10.8551321,151.00
</coordinates>
</Point>
</Placemark>
<Placemark>
<name>
Sat Dec 24 08:42:46 2016 S=1.08 Km/hr
</name>
<styleUrl>
#styleMap_TLP_Normal
</styleUrl>
<Point>
<coordinates>
-64.9595184,-10.8551569,151.16
</coordinates>
</Point>
</Placemark>
<Placemark>
<name>
Sat Dec 24 08:42:56 2016 S=1.94 Km/hr
</name>
<styleUrl>
#styleMap_TLP_Normal
</styleUrl>
<Point>
<coordinates>
-64.9594727,-10.8552628,151.11
</coordinates>
</Point>
</Placemark>
<Placemark>
<name>
Sat Dec 24 08:43:06 2016 S=0.61 Km/hr
</name>
<styleUrl>
#styleMap_TLP_Normal
</styleUrl>
<Point>
<coordinates>
-64.9594650,-10.8553076,149.98
</coordinates>
</Point>
</Placemark>
<Placemark>
<name>
Sat Dec 24 08:43:16 2016 S=1.59 Km/hr
</name>
<styleUrl>
#styleMap_TLP_Normal
</styleUrl>
<Point>
<coordinates>
-64.9594879,-10.8553038,150.20
</coordinates>
</Point>
</Placemark>
<Placemark>
<name>
Sat Dec 24 08:43:26 2016 S=1.54 Km/hr
</name>
<styleUrl>
#styleMap_TLP_Normal
</styleUrl>
<Point>
<coordinates>
-64.9595490,-10.8553610,150.50
</coordinates>
</Point>
</Placemark>
<Placemark>
<name>
Sat Dec 24 08:43:36 2016 S=1.33 Km/hr
</name>
<styleUrl>
#styleMap_TLP_Normal
</styleUrl>
<Point>
<coordinates>
-64.9594955,-10.8554640,150.93
</coordinates>
</Point>
</Placemark>
<Placemark>
<name>
Sat Dec 24 08:43:46 2016 S=1.24 Km/hr
</name>
<styleUrl>
#styleMap_TLP_Normal
</styleUrl>
<Point>
<coordinates>
-64.9594574,-10.8555336,149.83
</coordinates>
</Point>
</Placemark>
<Placemark>
<name>
Sat Dec 24 08:43:56 2016 S=0.81 Km/hr
</name>
<styleUrl>
#styleMap_TLP_Normal
</styleUrl>
<Point>
<coordinates>
-64.9594116,-10.8555632,149.88
</coordinates>
</Point>
</Placemark>
<Placemark>
<name>
Sat Dec 24 08:44:06 2016 S=1.23 Km/hr
</name>
<styleUrl>
#styleMap_TLP_Normal
</styleUrl>
<Point>
<coordinates>
-64.9594193,-10.8555822,151.34
</coordinates>
</Point>
</Placemark>
<Placemark>
<name>
Sat Dec 24 08:44:16 2016 S=0.58 Km/hr
</name>
<styleUrl>
#styleMap_TLP_Normal
</styleUrl>
<Point>
<coordinates>
-64.9594574,-10.8555899,151.08
</coordinates>
</Point>
</Placemark>
<Placemark>
<name>
Sat Dec 24 08:44:26 2016 S=1.48 Km/hr
</name>
<styleUrl>
#styleMap_TLP_Normal
</styleUrl>
<Point>
<coordinates>
-64.9594040,-10.8556328,152.16
</coordinates>
</Point>
</Placemark>
<Placemark>
<name>
Sat Dec 24 08:44:36 2016 S=1.07 Km/hr
</name>
<styleUrl>
#styleMap_TLP_Normal
</styleUrl>
<Point>
<coordinates>
-64.9593735,-10.8556433,151.85
</coordinates>
</Point>
</Placemark>
<Placemark>
<name>
Sat Dec 24 08:44:46 2016 S=1.04 Km/hr
</name>
<styleUrl>
#styleMap_TLP_Normal
</styleUrl>
<Point>
<coordinates>
-64.9593124,-10.8556128,154.97
</coordinates>
</Point>
</Placemark>
<Placemark>
<name>
Sat Dec 24 08:44:56 2016 S=1.71 Km/hr
</name>
<styleUrl>
#styleMap_TLP_Normal
</styleUrl>
<Point>
<coordinates>
-64.9593430,-10.8556099,155.25
</coordinates>
</Point>
</Placemark>
<Placemark>
<name>
Sat Dec 24 08:45:06 2016 S=0.75 Km/hr
</name>
<styleUrl>
#styleMap_TLP_Normal
</styleUrl>
<Point>
<coordinates>
-64.9593506,-10.8556442,155.21
</coordinates>
</Point>
</Placemark>
<Placemark>
<name>
Sat Dec 24 08:45:16 2016 S=1.35 Km/hr
</name>
<styleUrl>
#styleMap_TLP_Normal
</styleUrl>
<Point>
<coordinates>
-64.9593277,-10.8556871,155.29
</coordinates>
</Point>
</Placemark>
<Placemark>
<name>
Sat Dec 24 08:45:26 2016 S=0.75 Km/hr
</name>
<styleUrl>
#styleMap_TLP_Normal
</styleUrl>
<Point>
<coordinates>
-64.9593048,-10.8556623,156.65
</coordinates>
</Point>
</Placemark>
<Placemark>
<name>
Sat Dec 24 08:45:36 2016 S=1.38 Km/hr
</name>
<styleUrl>
#styleMap_TLP_Normal
</styleUrl>
<Point>
<coordinates>
-64.9592972,-10.8556709,156.73
</coordinates>
</Point>
</Placemark>
<Placemark>
<name>
Sat Dec 24 08:45:46 2016 S=0.65 Km/hr
</name>
<styleUrl>
#styleMap_TLP_Normal
</styleUrl>
<Point>
<coordinates>
-64.9591827,-10.8556747,157.74
</coordinates>
</Point>
</Placemark>
<Placemark>
<name>
Sat Dec 24 08:45:56 2016 S=1.08 Km/hr
</name>
<styleUrl>
#styleMap_TLP_Normal
</styleUrl>
<Point>
<coordinates>
-64.9591599,-10.8556814,157.49
</coordinates>
</Point>
</Placemark>
<Placemark>
<name>
Sat Dec 24 08:46:06 2016 S=0.85 Km/hr
</name>
<styleUrl>
#styleMap_TLP_Normal
</styleUrl>
<Point>
<coordinates>
-64.9591293,-10.8556528,157.89
</coordinates>
</Point>
</Placemark>
<Placemark>
<name>
Sat Dec 24 08:46:16 2016 S=0.75 Km/hr
</name>
<styleUrl>
#styleMap_TLP_Normal
</styleUrl>
<Point>
<coordinates>
-64.9591141,-10.8556585,157.73
</coordinates>
</Point>
</Placemark>
<Placemark>
<name>
Sat Dec 24 08:46:26 2016 S=1.10 Km/hr
</name>
<styleUrl>
#styleMap_TLP_Normal
</styleUrl>
<Point>
<coordinates>
-64.9591751,-10.8555908,158.89
</coordinates>
</Point>
</Placemark>
<Placemark>
<name>
Sat Dec 24 08:46:36 2016 S=1.60 Km/hr
</name>
<styleUrl>
#styleMap_TLP_Normal
</styleUrl>
<Point>
<coordinates>
-64.9591522,-10.8556976,158.77
</coordinates>
</Point>
</Placemark>
<Placemark>
<name>
Sat Dec 24 08:46:46 2016 S=1.27 Km/hr
</name>
<styleUrl>
#styleMap_TLP_Normal
</styleUrl>
<Point>
<coordinates>
-64.9591599,-10.8557711,159.39
</coordinates>
</Point>
</Placemark>
<Placemark>
<name>
Sat Dec 24 08:46:56 2016 S=0.60 Km/hr
</name>
<styleUrl>
#styleMap_TLP_Normal
</styleUrl>
<Point>
<coordinates>
-64.9591980,-10.8558102,159.55
</coordinates>
</Point>
</Placemark>
<Placemark>
<name>
Sat Dec 24 08:47:06 2016 S=1.16 Km/hr
</name>
<styleUrl>
#styleMap_TLP_Normal
</styleUrl>
<Point>
<coordinates>
-64.9592133,-10.8557968,159.41
</coordinates>
</Point>
</Placemark>
<Placemark>
<name>
Sat Dec 24 08:47:16 2016 S=1.11 Km/hr
</name>
<styleUrl>
#styleMap_TLP_Normal
</styleUrl>
<Point>
<coordinates>
-64.9591904,-10.8557806,159.27
</coordinates>
</Point>
</Placemark>
<Placemark>
<name>
Sat Dec 24 08:47:26 2016 S=0.56 Km/hr
</name>
<styleUrl>
#styleMap_TLP_Normal
</styleUrl>
<Point>
<coordinates>
-64.9592056,-10.8557940,159.82
</coordinates>
</Point>
</Placemark>
<Placemark>
<name>
Sat Dec 24 08:47:36 2016 S=0.09 Km/hr
</name>
<styleUrl>
#styleMap_TLP_Normal
</styleUrl>
<Point>
<coordinates>
-64.9591980,-10.8557959,159.80
</coordinates>
</Point>
</Placemark>
<Placemark>
<name>
Sat Dec 24 08:47:46 2016 S=0.10 Km/hr
</name>
<styleUrl>
#styleMap_TLP_Normal
</styleUrl>
<Point>
<coordinates>
-64.9592056,-10.8557987,159.79
</coordinates>
</Point>
</Placemark>
<Placemark>
<name>
Sat Dec 24 08:47:56 2016 S=0.41 Km/hr
</name>
<styleUrl>
#styleMap_TLP_Normal
</styleUrl>
<Point>
<coordinates>
-64.9591980,-10.8558111,159.82
</coordinates>
</Point>
</Placemark>
<Placemark>
<name>
Sat Dec 24 08:48:06 2016 S=0.89 Km/hr
</name>
<styleUrl>
#styleMap_TLP_Normal
</styleUrl>
<Point>
<coordinates>
-64.9591827,-10.8558187,159.73
</coordinates>
</Point>
</Placemark>
<Placemark>
<name>
Sat Dec 24 08:48:16 2016 S=0.24 Km/hr
</name>
<styleUrl>
#styleMap_TLP_Normal
</styleUrl>
<Point>
<coordinates>
-64.9591980,-10.8558025,160.38
</coordinates>
</Point>
</Placemark>
<Placemark>
<name>
Sat Dec 24 08:48:26 2016 S=0.73 Km/hr
</name>
<styleUrl>
#styleMap_TLP_Normal
</styleUrl>
<Point>
<coordinates>
-64.9592209,-10.8558226,160.89
</coordinates>
</Point>
</Placemark>
<Placemark>
<name>
Sat Dec 24 08:48:36 2016 S=1.08 Km/hr
</name>
<styleUrl>
#styleMap_TLP_Normal
</styleUrl>
<Point>
<coordinates>
-64.9592514,-10.8558502,161.42
</coordinates>
</Point>
</Placemark>
<Placemark>
<name>
Sat Dec 24 08:48:46 2016 S=1.09 Km/hr
</name>
<styleUrl>
#styleMap_TLP_Normal
</styleUrl>
<Point>
<coordinates>
-64.9592667,-10.8558578,161.39
</coordinates>
</Point>
</Placemark>
<Placemark>
<name>
Sat Dec 24 08:48:56 2016 S=1.90 Km/hr
</name>
<styleUrl>
#styleMap_TLP_Normal
</styleUrl>
<Point>
<coordinates>
-64.9593506,-10.8558807,161.16
</coordinates>
</Point>
</Placemark>
<Placemark>
<name>
Sat Dec 24 08:49:06 2016 S=2.23 Km/hr
</name>
<styleUrl>
#styleMap_TLP_Normal
</styleUrl>
<Point>
<coordinates>
-64.9594269,-10.8559122,161.55
</coordinates>
</Point>
</Placemark>
<Placemark>
<name>
Sat Dec 24 08:49:16 2016 S=1.83 Km/hr
</name>
<styleUrl>
#styleMap_TLP_Normal
</styleUrl>
<Point>
<coordinates>
-64.9595032,-10.8559275,161.82
</coordinates>
</Point>
</Placemark>
<Placemark>
<name>
Sat Dec 24 08:49:26 2016 S=3.01 Km/hr
</name>
<styleUrl>
#styleMap_TLP_Normal
</styleUrl>
<Point>
<coordinates>
-64.9595871,-10.8559189,161.68
</coordinates>
</Point>
</Placemark>
<Placemark>
<name>
Sat Dec 24 08:49:36 2016 S=3.26 Km/hr
</name>
<styleUrl>
#styleMap_TLP_Normal
</styleUrl>
<Point>
<coordinates>
-64.9596558,-10.8558903,162.55
</coordinates>
</Point>
</Placemark>
<Placemark>
<name>
Sat Dec 24 08:49:46 2016 S=2.78 Km/hr
</name>
<styleUrl>
#styleMap_TLP_Normal
</styleUrl>
<Point>
<coordinates>
-64.9596710,-10.8557901,162.19
</coordinates>
</Point>
</Placemark>
<Placemark>
<name>
Sat Dec 24 08:49:56 2016 S=1.09 Km/hr
</name>
<styleUrl>
#styleMap_TLP_Normal
</styleUrl>
<Point>
<coordinates>
-64.9596405,-10.8557520,162.12
</coordinates>
</Point>
</Placemark>
<Placemark>
<name>
Sat Dec 24 08:50:06 2016 S=1.01 Km/hr
</name>
<styleUrl>
#styleMap_TLP_Normal
</styleUrl>
<Point>
<coordinates>
-64.9595947,-10.8557148,163.02
</coordinates>
</Point>
</Placemark>
<Placemark>
<name>
Sat Dec 24 08:50:16 2016 S=1.25 Km/hr
</name>
<styleUrl>
#styleMap_TLP_Normal
</styleUrl>
<Point>
<coordinates>
-64.9595490,-10.8556433,163.54
</coordinates>
</Point>
</Placemark>
<Placemark>
<name>
Sat Dec 24 08:50:26 2016 S=0.53 Km/hr
</name>
<styleUrl>
#styleMap_TLP_Normal
</styleUrl>
<Point>
<coordinates>
-64.9595795,-10.8555784,165.85
</coordinates>
</Point>
</Placemark>
<Placemark>
<name>
Sat Dec 24 08:50:36 2016 S=1.22 Km/hr
</name>
<styleUrl>
#styleMap_TLP_Normal
</styleUrl>
<Point>
<coordinates>
-64.9595642,-10.8555450,165.62
</coordinates>
</Point>
</Placemark>
<Placemark>
<name>
Sat Dec 24 08:50:46 2016 S=0.91 Km/hr
</name>
<styleUrl>
#styleMap_TLP_Normal
</styleUrl>
<Point>
<coordinates>
-64.9594879,-10.8554955,166.08
</coordinates>
</Point>
</Placemark>
<Placemark>
<name>
Sat Dec 24 08:50:56 2016 S=1.32 Km/hr
</name>
<styleUrl>
#styleMap_TLP_Normal
</styleUrl>
<Point>
<coordinates>
-64.9594345,-10.8555002,165.30
</coordinates>
</Point>
</Placemark>
<Placemark>
<name>
Sat Dec 24 08:51:06 2016 S=0.47 Km/hr
</name>
<styleUrl>
#styleMap_TLP_Normal
</styleUrl>
<Point>
<coordinates>
-64.9594574,-10.8554945,164.53
</coordinates>
</Point>
</Placemark>
<Placemark>
<name>
Sat Dec 24 08:51:16 2016 S=1.00 Km/hr
</name>
<styleUrl>
#styleMap_TLP_Normal
</styleUrl>
<Point>
<coordinates>
-64.9595032,-10.8555613,165.93
</coordinates>
</Point>
</Placemark>
<Placemark>
<name>
Sat Dec 24 08:51:26 2016 S=1.45 Km/hr
</name>
<styleUrl>
#styleMap_TLP_Normal
</styleUrl>
<Point>
<coordinates>
-64.9595184,-10.8556051,165.22
</coordinates>
</Point>
</Placemark>
<Placemark>
<name>
Sat Dec 24 08:51:36 2016 S=2.04 Km/hr
</name>
<styleUrl>
#styleMap_TLP_Normal
</styleUrl>
<Point>
<coordinates>
-64.9594803,-10.8556900,164.53
</coordinates>
</Point>
</Placemark>
<Placemark>
<name>
Sat Dec 24 08:51:46 2016 S=0.87 Km/hr
</name>
<styleUrl>
#styleMap_TLP_Normal
</styleUrl>
<Point>
<coordinates>
-64.9594650,-10.8557167,164.72
</coordinates>
</Point>
</Placemark>
<Placemark>
<name>
Sat Dec 24 08:51:56 2016 S=1.42 Km/hr
</name>
<styleUrl>
#styleMap_TLP_Normal
</styleUrl>
<Point>
<coordinates>
-64.9594498,-10.8557358,164.58
</coordinates>
</Point>
</Placemark>
<Placemark>
<name>
Sat Dec 24 08:52:06 2016 S=1.35 Km/hr
</name>
<styleUrl>
#styleMap_TLP_Normal
</styleUrl>
<Point>
<coordinates>
-64.9594269,-10.8558273,164.69
</coordinates>
</Point>
</Placemark>
<Placemark>
<name>
Sat Dec 24 08:52:16 2016 S=1.39 Km/hr
</name>
<styleUrl>
#styleMap_TLP_Normal
</styleUrl>
<Point>
<coordinates>
-64.9594269,-10.8558540,164.54
</coordinates>
</Point>
</Placemark>
<Placemark>
<name>
Sat Dec 24 08:52:26 2016 S=1.32 Km/hr
</name>
<styleUrl>
#styleMap_TLP_Normal
</styleUrl>
<Point>
<coordinates>
-64.9594345,-10.8558397,164.86
</coordinates>
</Point>
</Placemark>
<Placemark>
<name>
Sat Dec 24 08:52:36 2016 S=1.54 Km/hr
</name>
<styleUrl>
#styleMap_TLP_Normal
</styleUrl>
<Point>
<coordinates>
-64.9594879,-10.8557968,164.47
</coordinates>
</Point>
</Placemark>
<Placemark>
<name>
Sat Dec 24 08:52:46 2016 S=0.72 Km/hr
</name>
<styleUrl>
#styleMap_TLP_Normal
</styleUrl>
<Point>
<coordinates>
-64.9595871,-10.8557949,163.91
</coordinates>
</Point>
</Placemark>
<Placemark>
<name>
Sat Dec 24 08:52:56 2016 S=1.41 Km/hr
</name>
<styleUrl>
#styleMap_TLP_Normal
</styleUrl>
<Point>
<coordinates>
-64.9596786,-10.8558416,163.93
</coordinates>
</Point>
</Placemark>
<Placemark>
<name>
Sat Dec 24 08:53:06 2016 S=1.50 Km/hr
</name>
<styleUrl>
#styleMap_TLP_Normal
</styleUrl>
<Point>
<coordinates>
-64.9597855,-10.8558922,163.80
</coordinates>
</Point>
</Placemark>
<Placemark>
<name>
Sat Dec 24 08:53:16 2016 S=1.35 Km/hr
</name>
<styleUrl>
#styleMap_TLP_Normal
</styleUrl>
<Point>
<coordinates>
-64.9598694,-10.8559093,163.44
</coordinates>
</Point>
</Placemark>
<Placemark>
<name>
Sat Dec 24 08:53:26 2016 S=1.90 Km/hr
</name>
<styleUrl>
#styleMap_TLP_Normal
</styleUrl>
<Point>
<coordinates>
-64.9599380,-10.8559217,163.29
</coordinates>
</Point>
</Placemark>
<Placemark>
<name>
Sat Dec 24 08:53:36 2016 S=1.52 Km/hr
</name>
<styleUrl>
#styleMap_TLP_Normal
</styleUrl>
<Point>
<coordinates>
-64.9599991,-10.8559589,163.14
</coordinates>
</Point>
</Placemark>
<Placemark>
<name>
Sat Dec 24 08:53:46 2016 S=0.79 Km/hr
</name>
<styleUrl>
#styleMap_TLP_Normal
</styleUrl>
<Point>
<coordinates>
-64.9599838,-10.8559818,163.07
</coordinates>
</Point>
</Placemark>
<Placemark>
<name>
Sat Dec 24 08:53:56 2016 S=1.47 Km/hr
</name>
<styleUrl>
#styleMap_TLP_Normal
</styleUrl>
<Point>
<coordinates>
-64.9599762,-10.8560486,162.25
</coordinates>
</Point>
</Placemark>
<Placemark>
<name>
Sat Dec 24 08:54:06 2016 S=1.42 Km/hr
</name>
<styleUrl>
#styleMap_TLP_Normal
</styleUrl>
<Point>
<coordinates>
-64.9599762,-10.8561010,162.51
</coordinates>
</Point>
</Placemark>
<Placemark>
<name>
Sat Dec 24 08:54:16 2016 S=1.28 Km/hr
</name>
<styleUrl>
#styleMap_TLP_Normal
</styleUrl>
<Point>
<coordinates>
-64.9599915,-10.8561516,162.33
</coordinates>
</Point>
</Placemark>
<Placemark>
<name>
Sat Dec 24 08:54:26 2016 S=1.41 Km/hr
</name>
<styleUrl>
#styleMap_TLP_Normal
</styleUrl>
<Point>
<coordinates>
-64.9600372,-10.8562307,162.20
</coordinates>
</Point>
</Placemark>
<Placemark>
<name>
Sat Dec 24 08:54:36 2016 S=0.71 Km/hr
</name>
<styleUrl>
#styleMap_TLP_Normal
</styleUrl>
<Point>
<coordinates>
-64.9600677,-10.8562765,162.51
</coordinates>
</Point>
</Placemark>
<Placemark>
<name>
Sat Dec 24 08:54:46 2016 S=0.51 Km/hr
</name>
<styleUrl>
#styleMap_TLP_Normal
</styleUrl>
<Point>
<coordinates>
-64.9600906,-10.8562927,162.38
</coordinates>
</Point>
</Placemark>
<Placemark>
<name>
Sat Dec 24 08:54:56 2016 S=0.42 Km/hr
</name>
<styleUrl>
#styleMap_TLP_Normal
</styleUrl>
<Point>
<coordinates>
-64.9600983,-10.8562860,162.38
</coordinates>
</Point>
</Placemark>
<Placemark>
<name>
Sat Dec 24 08:55:06 2016 S=1.08 Km/hr
</name>
<styleUrl>
#styleMap_TLP_Normal
</styleUrl>
<Point>
<coordinates>
-64.9601593,-10.8562937,162.32
</coordinates>
</Point>
</Placemark>
<Placemark>
<name>
Sat Dec 24 08:55:16 2016 S=0.20 Km/hr
</name>
<styleUrl>
#styleMap_TLP_Normal
</styleUrl>
<Point>
<coordinates>
-64.9601822,-10.8563194,162.46
</coordinates>
</Point>
</Placemark>
<Placemark>
<name>
Sat Dec 24 08:55:26 2016 S=0.34 Km/hr
</name>
<styleUrl>
#styleMap_TLP_Normal
</styleUrl>
<Point>
<coordinates>
-64.9601822,-10.8563232,162.48
</coordinates>
</Point>
</Placemark>
<Placemark>
<name>
Sat Dec 24 08:55:36 2016 S=0.91 Km/hr
</name>
<styleUrl>
#styleMap_TLP_Normal
</styleUrl>
<Point>
<coordinates>
-64.9601974,-10.8563261,162.50
</coordinates>
</Point>
</Placemark>
<Placemark>
<name>
Sat Dec 24 08:55:46 2016 S=0.33 Km/hr
</name>
<styleUrl>
#styleMap_TLP_Normal
</styleUrl>
<Point>
<coordinates>
-64.9601822,-10.8563519,161.97
</coordinates>
</Point>
</Placemark>
<Placemark>
<name>
Sat Dec 24 08:55:56 2016 S=0.39 Km/hr
</name>
<styleUrl>
#styleMap_TLP_Normal
</styleUrl>
<Point>
<coordinates>
-64.9601746,-10.8563938,163.21
</coordinates>
</Point>
</Placemark>
<Placemark>
<name>
Sat Dec 24 08:56:06 2016 S=0.20 Km/hr
</name>
<styleUrl>
#styleMap_TLP_Normal
</styleUrl>
<Point>
<coordinates>
-64.9601669,-10.8564014,163.30
</coordinates>
</Point>
</Placemark>
<Placemark>
<name>
Sat Dec 24 08:56:16 2016 S=1.57 Km/hr
</name>
<styleUrl>
#styleMap_TLP_Normal
</styleUrl>
<Point>
<coordinates>
-64.9602203,-10.8564081,164.26
</coordinates>
</Point>
</Placemark>
<Placemark>
<name>
Sat Dec 24 08:56:26 2016 S=1.00 Km/hr
</name>
<styleUrl>
#styleMap_TLP_Normal
</styleUrl>
<Point>
<coordinates>
-64.9602585,-10.8564491,165.61
</coordinates>
</Point>
</Placemark>
<Placemark>
<name>
Sat Dec 24 08:56:36 2016 S=0.43 Km/hr
</name>
<styleUrl>
#styleMap_TLP_Normal
</styleUrl>
<Point>
<coordinates>
-64.9602966,-10.8564663,166.07
</coordinates>
</Point>
</Placemark>
<Placemark>
<name>
Sat Dec 24 08:56:46 2016 S=0.98 Km/hr
</name>
<styleUrl>
#styleMap_TLP_Normal
</styleUrl>
<Point>
<coordinates>
-64.9603119,-10.8565159,166.29
</coordinates>
</Point>
</Placemark>
<Placemark>
<name>
Sat Dec 24 08:56:56 2016 S=0.68 Km/hr
</name>
<styleUrl>
#styleMap_TLP_Normal
</styleUrl>
<Point>
<coordinates>
-64.9603653,-10.8565683,166.43
</coordinates>
</Point>
</Placemark>
<Placemark>
<name>
Sat Dec 24 08:57:06 2016 S=1.20 Km/hr
</name>
<styleUrl>
#styleMap_TLP_Normal
</styleUrl>
<Point>
<coordinates>
-64.9603806,-10.8565722,166.38
</coordinates>
</Point>
</Placemark>
<Placemark>
<name>
Sat Dec 24 08:57:16 2016 S=1.40 Km/hr
</name>
<styleUrl>
#styleMap_TLP_Normal
</styleUrl>
<Point>
<coordinates>
-64.9604721,-10.8566122,166.63
</coordinates>
</Point>
</Placemark>
<Placemark>
<name>
Sat Dec 24 08:57:26 2016 S=1.06 Km/hr
</name>
<styleUrl>
#styleMap_TLP_Normal
</styleUrl>
<Point>
<coordinates>
-64.9604111,-10.8566656,168.46
</coordinates>
</Point>
</Placemark>
<Placemark>
<name>
Sat Dec 24 08:57:36 2016 S=0.41 Km/hr
</name>
<styleUrl>
#styleMap_TLP_Normal
</styleUrl>
<Point>
<coordinates>
-64.9603958,-10.8566675,168.77
</coordinates>
</Point>
</Placemark>
<Placemark>
<name>
Sat Dec 24 08:57:46 2016 S=1.14 Km/hr
</name>
<styleUrl>
#styleMap_TLP_Normal
</styleUrl>
<Point>
<coordinates>
-64.9604263,-10.8566551,169.16
</coordinates>
</Point>
</Placemark>
<Placemark>
<name>
Sat Dec 24 08:57:56 2016 S=1.10 Km/hr
</name>
<styleUrl>
#styleMap_TLP_Normal
</styleUrl>
<Point>
<coordinates>
-64.9605103,-10.8566313,171.61
</coordinates>
</Point>
</Placemark>
<Placemark>
<name>
Sat Dec 24 08:58:06 2016 S=0.64 Km/hr
</name>
<styleUrl>
#styleMap_TLP_Normal
</styleUrl>
<Point>
<coordinates>
-64.9605179,-10.8566637,174.84
</coordinates>
</Point>
</Placemark>
<Placemark>
<name>
Sat Dec 24 08:58:16 2016 S=0.52 Km/hr
</name>
<styleUrl>
#styleMap_TLP_Normal
</styleUrl>
<Point>
<coordinates>
-64.9605179,-10.8566694,174.88
</coordinates>
</Point>
</Placemark>
<Placemark>
<name>
Sat Dec 24 08:58:26 2016 S=0.67 Km/hr
</name>
<styleUrl>
#styleMap_TLP_Normal
</styleUrl>
<Point>
<coordinates>
-64.9605103,-10.8566284,175.92
</coordinates>
</Point>
</Placemark>
<Placemark>
<name>
Sat Dec 24 08:58:36 2016 S=0.65 Km/hr
</name>
<styleUrl>
#styleMap_TLP_Normal
</styleUrl>
<Point>
<coordinates>
-64.9605026,-10.8566446,176.05
</coordinates>
</Point>
</Placemark>
<Placemark>
<name>
Sat Dec 24 08:58:46 2016 S=0.85 Km/hr
</name>
<styleUrl>
#styleMap_TLP_Normal
</styleUrl>
<Point>
<coordinates>
-64.9605331,-10.8566837,174.39
</coordinates>
</Point>
</Placemark>
<Placemark>
<name>
Sat Dec 24 08:58:56 2016 S=1.33 Km/hr
</name>
<styleUrl>
#styleMap_TLP_Normal
</styleUrl>
<Point>
<coordinates>
-64.9605331,-10.8566456,174.07
</coordinates>
</Point>
</Placemark>
<Placemark>
<name>
Sat Dec 24 08:59:06 2016 S=1.23 Km/hr
</name>
<styleUrl>
#styleMap_TLP_Normal
</styleUrl>
<Point>
<coordinates>
-64.9605637,-10.8565845,174.93
</coordinates>
</Point>
</Placemark>
<Placemark>
<name>
Sat Dec 24 08:59:16 2016 S=0.29 Km/hr
</name>
<styleUrl>
#styleMap_TLP_Normal
</styleUrl>
<Point>
<coordinates>
-64.9605789,-10.8566036,175.54
</coordinates>
</Point>
</Placemark>
<Placemark>
<name>
Sat Dec 24 08:59:26 2016 S=0.86 Km/hr
</name>
<styleUrl>
#styleMap_TLP_Normal
</styleUrl>
<Point>
<coordinates>
-64.9605637,-10.8565941,175.45
</coordinates>
</Point>
</Placemark>
<Placemark>
<name>
Sat Dec 24 08:59:36 2016 S=1.56 Km/hr
</name>
<styleUrl>
#styleMap_TLP_Normal
</styleUrl>
<Point>
<coordinates>
-64.9604797,-10.8565655,175.24
</coordinates>
</Point>
</Placemark>
<Placemark>
<name>
Sat Dec 24 08:59:46 2016 S=0.78 Km/hr
</name>
<styleUrl>
#styleMap_TLP_Normal
</styleUrl>
<Point>
<coordinates>
-64.9604797,-10.8565569,174.48
</coordinates>
</Point>
</Placemark>
<Placemark>
<name>
Sat Dec 24 08:59:56 2016 S=1.45 Km/hr
</name>
<styleUrl>
#styleMap_TLP_Normal
</styleUrl>
<Point>
<coordinates>
-64.9605484,-10.8566227,173.30
</coordinates>
</Point>
</Placemark>
<Placemark>
<name>
Sat Dec 24 09:00:06 2016 S=0.75 Km/hr
</name>
<styleUrl>
#styleMap_TLP_Normal
</styleUrl>
<Point>
<coordinates>
-64.9605713,-10.8566351,171.79
</coordinates>
</Point>
</Placemark>
<Placemark>
<name>
Sat Dec 24 09:00:16 2016 S=0.48 Km/hr
</name>
<styleUrl>
#styleMap_TLP_Normal
</styleUrl>
<Point>
<coordinates>
-64.9605637,-10.8566446,171.74
</coordinates>
</Point>
</Placemark>
<Placemark>
<name>
Sat Dec 24 09:00:26 2016 S=1.08 Km/hr
</name>
<styleUrl>
#styleMap_TLP_Normal
</styleUrl>
<Point>
<coordinates>
-64.9605789,-10.8566456,171.74
</coordinates>
</Point>
</Placemark>
<Placemark>
<name>
Sat Dec 24 09:00:36 2016 S=0.30 Km/hr
</name>
<styleUrl>
#styleMap_TLP_Normal
</styleUrl>
<Point>
<coordinates>
-64.9605713,-10.8566322,171.86
</coordinates>
</Point>
</Placemark>
<Placemark>
<name>
Sat Dec 24 09:00:46 2016 S=0.25 Km/hr
</name>
<styleUrl>
#styleMap_TLP_Normal
</styleUrl>
<Point>
<coordinates>
-64.9605789,-10.8566446,171.85
</coordinates>
</Point>
</Placemark>
<Placemark>
<name>
Sat Dec 24 09:00:56 2016 S=0.38 Km/hr
</name>
<styleUrl>
#styleMap_TLP_Normal
</styleUrl>
<Point>
<coordinates>
-64.9605713,-10.8566418,171.88
</coordinates>
</Point>
</Placemark>
<Placemark>
<name>
Sat Dec 24 09:01:06 2016 S=1.35 Km/hr
</name>
<styleUrl>
#styleMap_TLP_Normal
</styleUrl>
<Point>
<coordinates>
-64.9606094,-10.8566341,172.29
</coordinates>
</Point>
</Placemark>
<Placemark>
<name>
Sat Dec 24 09:01:16 2016 S=1.74 Km/hr
</name>
<styleUrl>
#styleMap_TLP_Normal
</styleUrl>
<Point>
<coordinates>
-64.9606476,-10.8566370,172.64
</coordinates>
</Point>
</Placemark>
<Placemark>
<name>
Sat Dec 24 09:01:26 2016 S=0.27 Km/hr
</name>
<styleUrl>
#styleMap_TLP_Normal
</styleUrl>
<Point>
<coordinates>
-64.9606400,-10.8566628,172.87
</coordinates>
</Point>
</Placemark>
<Placemark>
<name>
Sat Dec 24 09:01:36 2016 S=0.99 Km/hr
</name>
<styleUrl>
#styleMap_TLP_Normal
</styleUrl>
<Point>
<coordinates>
-64.9606323,-10.8566580,172.88
</coordinates>
</Point>
</Placemark>
<Placemark>
<name>
Sat Dec 24 09:01:46 2016 S=0.21 Km/hr
</name>
<styleUrl>
#styleMap_TLP_Normal
</styleUrl>
<Point>
<coordinates>
-64.9606171,-10.8566551,172.86
</coordinates>
</Point>
</Placemark>
<Placemark>
<name>
Sat Dec 24 09:01:56 2016 S=0.71 Km/hr
</name>
<styleUrl>
#styleMap_TLP_Normal
</styleUrl>
<Point>
<coordinates>
-64.9606171,-10.8566618,172.85
</coordinates>
</Point>
</Placemark>
<Placemark>
<name>
Sat Dec 24 09:02:06 2016 S=0.79 Km/hr
</name>
<styleUrl>
#styleMap_TLP_Normal
</styleUrl>
<Point>
<coordinates>
-64.9606171,-10.8566656,172.86
</coordinates>
</Point>
</Placemark>
<Placemark>
<name>
Sat Dec 24 09:02:16 2016 S=0.64 Km/hr
</name>
<styleUrl>
#styleMap_TLP_Normal
</styleUrl>
<Point>
<coordinates>
-64.9605865,-10.8566446,171.98
</coordinates>
</Point>
</Placemark>
<Placemark>
<name>
Sat Dec 24 09:02:26 2016 S=0.97 Km/hr
</name>
<styleUrl>
#styleMap_TLP_Normal
</styleUrl>
<Point>
<coordinates>
-64.9605637,-10.8566141,171.46
</coordinates>
</Point>
</Placemark>
<Placemark>
<name>
Sat Dec 24 09:02:36 2016 S=0.41 Km/hr
</name>
<styleUrl>
#styleMap_TLP_Normal
</styleUrl>
<Point>
<coordinates>
-64.9606094,-10.8566380,172.33
</coordinates>
</Point>
</Placemark>
<Placemark>
<name>
Sat Dec 24 09:02:46 2016 S=0.75 Km/hr
</name>
<styleUrl>
#styleMap_TLP_Normal
</styleUrl>
<Point>
<coordinates>
-64.9606018,-10.8566227,172.99
</coordinates>
</Point>
</Placemark>
<Placemark>
<name>
Sat Dec 24 09:02:56 2016 S=0.58 Km/hr
</name>
<styleUrl>
#styleMap_TLP_Normal
</styleUrl>
<Point>
<coordinates>
-64.9605713,-10.8566141,172.99
</coordinates>
</Point>
</Placemark>
<Placemark>
<name>
Sat Dec 24 09:03:06 2016 S=0.46 Km/hr
</name>
<styleUrl>
#styleMap_TLP_Normal
</styleUrl>
<Point>
<coordinates>
-64.9605789,-10.8566332,172.95
</coordinates>
</Point>
</Placemark>
<Placemark>
<name>
Sat Dec 24 09:03:16 2016 S=0.60 Km/hr
</name>
<styleUrl>
#styleMap_TLP_Normal
</styleUrl>
<Point>
<coordinates>
-64.9605942,-10.8566351,172.96
</coordinates>
</Point>
</Placemark>
<Placemark>
<name>
Sat Dec 24 09:03:26 2016 S=0.75 Km/hr
</name>
<styleUrl>
#styleMap_TLP_Normal
</styleUrl>
<Point>
<coordinates>
-64.9606247,-10.8566313,172.94
</coordinates>
</Point>
</Placemark>
<Placemark>
<name>
Sat Dec 24 09:03:36 2016 S=0.98 Km/hr
</name>
<styleUrl>
#styleMap_TLP_Normal
</styleUrl>
<Point>
<coordinates>
-64.9606552,-10.8566170,173.66
</coordinates>
</Point>
</Placemark>
<Placemark>
<name>
Sat Dec 24 09:03:46 2016 S=1.61 Km/hr
</name>
<styleUrl>
#styleMap_TLP_Normal
</styleUrl>
<Point>
<coordinates>
-64.9607010,-10.8566418,173.62
</coordinates>
</Point>
</Placemark>
<Placemark>
<name>
Sat Dec 24 09:03:56 2016 S=1.21 Km/hr
</name>
<styleUrl>
#styleMap_TLP_Normal
</styleUrl>
<Point>
<coordinates>
-64.9607544,-10.8566427,172.65
</coordinates>
</Point>
</Placemark>
<Placemark>
<name>
Sat Dec 24 09:04:06 2016 S=1.51 Km/hr
</name>
<styleUrl>
#styleMap_TLP_Normal
</styleUrl>
<Point>
<coordinates>
-64.9608383,-10.8565960,173.34
</coordinates>
</Point>
</Placemark>
<Placemark>
<name>
Sat Dec 24 09:04:16 2016 S=2.31 Km/hr
</name>
<styleUrl>
#styleMap_TLP_Normal
</styleUrl>
<Point>
<coordinates>
-64.9609070,-10.8566093,171.98
</coordinates>
</Point>
</Placemark>
<Placemark>
<name>
Sat Dec 24 09:04:26 2016 S=0.51 Km/hr
</name>
<styleUrl>
#styleMap_TLP_Normal
</styleUrl>
<Point>
<coordinates>
-64.9609528,-10.8566389,173.14
</coordinates>
</Point>
</Placemark>
<Placemark>
<name>
Sat Dec 24 09:04:36 2016 S=0.68 Km/hr
</name>
<styleUrl>
#styleMap_TLP_Normal
</styleUrl>
<Point>
<coordinates>
-64.9609528,-10.8566551,173.56
</coordinates>
</Point>
</Placemark>
<Placemark>
<name>
Sat Dec 24 09:04:46 2016 S=0.21 Km/hr
</name>
<styleUrl>
#styleMap_TLP_Normal
</styleUrl>
<Point>
<coordinates>
-64.9609451,-10.8566656,173.59
</coordinates>
</Point>
</Placemark>
<Placemark>
<name>
Sat Dec 24 09:04:56 2016 S=0.81 Km/hr
</name>
<styleUrl>
#styleMap_TLP_Normal
</styleUrl>
<Point>
<coordinates>
-64.9609604,-10.8566780,173.66
</coordinates>
</Point>
</Placemark>
<Placemark>
<name>
Sat Dec 24 09:05:06 2016 S=0.56 Km/hr
</name>
<styleUrl>
#styleMap_TLP_Normal
</styleUrl>
<Point>
<coordinates>
-64.9609528,-10.8566923,173.68
</coordinates>
</Point>
</Placemark>
<Placemark>
<name>
Sat Dec 24 09:05:16 2016 S=1.79 Km/hr
</name>
<styleUrl>
#styleMap_TLP_Normal
</styleUrl>
<Point>
<coordinates>
-64.9610214,-10.8567286,173.23
</coordinates>
</Point>
</Placemark>
<Placemark>
<name>
Sat Dec 24 09:05:26 2016 S=1.19 Km/hr
</name>
<styleUrl>
#styleMap_TLP_Normal
</styleUrl>
<Point>
<coordinates>
-64.9610138,-10.8567810,173.08
</coordinates>
</Point>
</Placemark>
<Placemark>
<name>
Sat Dec 24 09:05:36 2016 S=1.29 Km/hr
</name>
<styleUrl>
#styleMap_TLP_Normal
</styleUrl>
<Point>
<coordinates>
-64.9610291,-10.8568201,172.69
</coordinates>
</Point>
</Placemark>
<Placemark>
<name>
Sat Dec 24 09:05:46 2016 S=1.80 Km/hr
</name>
<styleUrl>
#styleMap_TLP_Normal
</styleUrl>
<Point>
<coordinates>
-64.9610519,-10.8568926,172.25
</coordinates>
</Point>
</Placemark>
<Placemark>
<name>
Sat Dec 24 09:05:56 2016 S=0.86 Km/hr
</name>
<styleUrl>
#styleMap_TLP_Normal
</styleUrl>
<Point>
<coordinates>
-64.9610825,-10.8569279,171.67
</coordinates>
</Point>
</Placemark>
<Placemark>
<name>
Sat Dec 24 09:06:06 2016 S=1.31 Km/hr
</name>
<styleUrl>
#styleMap_TLP_Normal
</styleUrl>
<Point>
<coordinates>
-64.9610977,-10.8569660,171.39
</coordinates>
</Point>
</Placemark>
<Placemark>
<name>
Sat Dec 24 09:06:16 2016 S=1.66 Km/hr
</name>
<styleUrl>
#styleMap_TLP_Normal
</styleUrl>
<Point>
<coordinates>
-64.9610291,-10.8569851,170.72
</coordinates>
</Point>
</Placemark>
<Placemark>
<name>
Sat Dec 24 09:06:26 2016 S=1.38 Km/hr
</name>
<styleUrl>
#styleMap_TLP_Normal
</styleUrl>
<Point>
<coordinates>
-64.9610138,-10.8570185,170.89
</coordinates>
</Point>
</Placemark>
<Placemark>
<name>
Sat Dec 24 09:06:36 2016 S=0.33 Km/hr
</name>
<styleUrl>
#styleMap_TLP_Normal
</styleUrl>
<Point>
<coordinates>
-64.9610214,-10.8570395,171.87
</coordinates>
</Point>
</Placemark>
<Placemark>
<name>
Sat Dec 24 09:06:46 2016 S=0.89 Km/hr
</name>
<styleUrl>
#styleMap_TLP_Normal
</styleUrl>
<Point>
<coordinates>
-64.9610062,-10.8570528,171.94
</coordinates>
</Point>
</Placemark>
<Placemark>
<name>
Sat Dec 24 09:06:56 2016 S=0.58 Km/hr
</name>
<styleUrl>
#styleMap_TLP_Normal
</styleUrl>
<Point>
<coordinates>
-64.9610214,-10.8570509,172.03
</coordinates>
</Point>
</Placemark>
<Placemark>
<name>
Sat Dec 24 09:07:06 2016 S=0.79 Km/hr
</name>
<styleUrl>
#styleMap_TLP_Normal
</styleUrl>
<Point>
<coordinates>
-64.9610519,-10.8570948,171.76
</coordinates>
</Point>
</Placemark>
<Placemark>
<name>
Sat Dec 24 09:07:16 2016 S=1.52 Km/hr
</name>
<styleUrl>
#styleMap_TLP_Normal
</styleUrl>
<Point>
<coordinates>
-64.9611130,-10.8570795,172.10
</coordinates>
</Point>
</Placemark>
<Placemark>
<name>
Sat Dec 24 09:07:26 2016 S=0.65 Km/hr
</name>
<styleUrl>
#styleMap_TLP_Normal
</styleUrl>
<Point>
<coordinates>
-64.9611359,-10.8570404,172.33
</coordinates>
</Point>
</Placemark>
<Placemark>
<name>
Sat Dec 24 09:07:36 2016 S=0.83 Km/hr
</name>
<styleUrl>
#styleMap_TLP_Normal
</styleUrl>
<Point>
<coordinates>
-64.9611359,-10.8570213,172.39
</coordinates>
</Point>
</Placemark>
<Placemark>
<name>
Sat Dec 24 09:07:46 2016 S=1.01 Km/hr
</name>
<styleUrl>
#styleMap_TLP_Normal
</styleUrl>
<Point>
<coordinates>
-64.9611740,-10.8570375,172.35
</coordinates>
</Point>
</Placemark>
<Placemark>
<name>
Sat Dec 24 09:07:56 2016 S=2.19 Km/hr
</name>
<styleUrl>
#styleMap_TLP_Normal
</styleUrl>
<Point>
<coordinates>
-64.9612656,-10.8570404,172.50
</coordinates>
</Point>
</Placemark>
<Placemark>
<name>
Sat Dec 24 09:08:06 2016 S=1.02 Km/hr
</name>
<styleUrl>
#styleMap_TLP_Normal
</styleUrl>
<Point>
<coordinates>
-64.9612808,-10.8570089,173.30
</coordinates>
</Point>
</Placemark>
<Placemark>
<name>
Sat Dec 24 09:08:16 2016 S=1.74 Km/hr
</name>
<styleUrl>
#styleMap_TLP_Normal
</styleUrl>
<Point>
<coordinates>
-64.9613190,-10.8569822,173.04
</coordinates>
</Point>
</Placemark>
<Placemark>
<name>
Sat Dec 24 09:08:26 2016 S=1.04 Km/hr
</name>
<styleUrl>
#styleMap_TLP_Normal
</styleUrl>
<Point>
<coordinates>
-64.9613724,-10.8569565,174.24
</coordinates>
</Point>
</Placemark>
<Placemark>
<name>
Sat Dec 24 09:08:36 2016 S=0.64 Km/hr
</name>
<styleUrl>
#styleMap_TLP_Normal
</styleUrl>
<Point>
<coordinates>
-64.9614029,-10.8569593,174.39
</coordinates>
</Point>
</Placemark>
<Placemark>
<name>
Sat Dec 24 09:08:46 2016 S=1.67 Km/hr
</name>
<styleUrl>
#styleMap_TLP_Normal
</styleUrl>
<Point>
<coordinates>
-64.9614563,-10.8569899,174.71
</coordinates>
</Point>
</Placemark>
<Placemark>
<name>
Sat Dec 24 09:08:56 2016 S=1.42 Km/hr
</name>
<styleUrl>
#styleMap_TLP_Normal
</styleUrl>
<Point>
<coordinates>
-64.9615402,-10.8570347,174.43
</coordinates>
</Point>
</Placemark>
<Placemark>
<name>
Sat Dec 24 09:09:06 2016 S=0.92 Km/hr
</name>
<styleUrl>
#styleMap_TLP_Normal
</styleUrl>
<Point>
<coordinates>
-64.9615555,-10.8570528,174.79
</coordinates>
</Point>
</Placemark>
<Placemark>
<name>
Sat Dec 24 09:09:16 2016 S=0.85 Km/hr
</name>
<styleUrl>
#styleMap_TLP_Normal
</styleUrl>
<Point>
<coordinates>
-64.9615555,-10.8570786,174.93
</coordinates>
</Point>
</Placemark>
<Placemark>
<name>
Sat Dec 24 09:09:26 2016 S=0.48 Km/hr
</name>
<styleUrl>
#styleMap_TLP_Normal
</styleUrl>
<Point>
<coordinates>
-64.9615784,-10.8570900,175.01
</coordinates>
</Point>
</Placemark>
<Placemark>
<name>
Sat Dec 24 09:09:36 2016 S=1.30 Km/hr
</name>
<styleUrl>
#styleMap_TLP_Normal
</styleUrl>
<Point>
<coordinates>
-64.9615707,-10.8570795,175.01
</coordinates>
</Point>
</Placemark>
<Placemark>
<name>
Sat Dec 24 09:09:46 2016 S=1.10 Km/hr
</name>
<styleUrl>
#styleMap_TLP_Normal
</styleUrl>
<Point>
<coordinates>
-64.9616013,-10.8571072,174.95
</coordinates>
</Point>
</Placemark>
<Placemark>
<name>
Sat Dec 24 09:09:56 2016 S=0.66 Km/hr
</name>
<styleUrl>
#styleMap_TLP_Normal
</styleUrl>
<Point>
<coordinates>
-64.9615860,-10.8571205,174.74
</coordinates>
</Point>
</Placemark>
<Placemark>
<name>
Sat Dec 24 09:10:06 2016 S=0.58 Km/hr
</name>
<styleUrl>
#styleMap_TLP_Normal
</styleUrl>
<Point>
<coordinates>
-64.9615936,-10.8571358,174.73
</coordinates>
</Point>
</Placemark>
<Placemark>
<name>
Sat Dec 24 09:10:16 2016 S=0.86 Km/hr
</name>
<styleUrl>
#styleMap_TLP_Normal
</styleUrl>
<Point>
<coordinates>
-64.9616089,-10.8571367,174.71
</coordinates>
</Point>
</Placemark>
<Placemark>
<name>
Sat Dec 24 09:10:26 2016 S=0.58 Km/hr
</name>
<styleUrl>
#styleMap_TLP_Normal
</styleUrl>
<Point>
<coordinates>
-64.9616623,-10.8570814,175.09
</coordinates>
</Point>
</Placemark>
<Placemark>
<name>
Sat Dec 24 09:10:36 2016 S=1.15 Km/hr
</name>
<styleUrl>
#styleMap_TLP_Normal
</styleUrl>
<Point>
<coordinates>
-64.9616852,-10.8570375,174.92
</coordinates>
</Point>
</Placemark>
<Placemark>
<name>
Sat Dec 24 09:10:46 2016 S=1.12 Km/hr
</name>
<styleUrl>
#styleMap_TLP_Normal
</styleUrl>
<Point>
<coordinates>
-64.9617310,-10.8570185,174.86
</coordinates>
</Point>
</Placemark>
<Placemark>
<name>
Sat Dec 24 09:10:56 2016 S=1.11 Km/hr
</name>
<styleUrl>
#styleMap_TLP_Normal
</styleUrl>
<Point>
<coordinates>
-64.9617920,-10.8571119,174.07
</coordinates>
</Point>
</Placemark>
<Placemark>
<name>
Sat Dec 24 09:11:06 2016 S=1.44 Km/hr
</name>
<styleUrl>
#styleMap_TLP_Normal
</styleUrl>
<Point>
<coordinates>
-64.9618225,-10.8571033,173.89
</coordinates>
</Point>
</Placemark>
<Placemark>
<name>
Sat Dec 24 09:11:16 2016 S=0.79 Km/hr
</name>
<styleUrl>
#styleMap_TLP_Normal
</styleUrl>
<Point>
<coordinates>
-64.9618073,-10.8570814,174.16
</coordinates>
</Point>
</Placemark>
<Placemark>
<name>
Sat Dec 24 09:11:26 2016 S=0.76 Km/hr
</name>
<styleUrl>
#styleMap_TLP_Normal
</styleUrl>
<Point>
<coordinates>
-64.9617996,-10.8570518,174.34
</coordinates>
</Point>
</Placemark>
<Placemark>
<name>
Sat Dec 24 09:11:36 2016 S=0.66 Km/hr
</name>
<styleUrl>
#styleMap_TLP_Normal
</styleUrl>
<Point>
<coordinates>
-64.9617920,-10.8570786,174.60
</coordinates>
</Point>
</Placemark>
<Placemark>
<name>
Sat Dec 24 09:11:46 2016 S=0.21 Km/hr
</name>
<styleUrl>
#styleMap_TLP_Normal
</styleUrl>
<Point>
<coordinates>
-64.9617996,-10.8570776,174.65
</coordinates>
</Point>
</Placemark>
<Placemark>
<name>
Sat Dec 24 09:11:56 2016 S=0.78 Km/hr
</name>
<styleUrl>
#styleMap_TLP_Normal
</styleUrl>
<Point>
<coordinates>
-64.9617996,-10.8570843,174.66
</coordinates>
</Point>
</Placemark>
<Placemark>
<name>
Sat Dec 24 09:12:06 2016 S=1.17 Km/hr
</name>
<styleUrl>
#styleMap_TLP_Normal
</styleUrl>
<Point>
<coordinates>
-64.9617996,-10.8571463,175.82
</coordinates>
</Point>
</Placemark>
<Placemark>
<name>
Sat Dec 24 09:12:16 2016 S=1.43 Km/hr
</name>
<styleUrl>
#styleMap_TLP_Normal
</styleUrl>
<Point>
<coordinates>
-64.9617767,-10.8571777,176.41
</coordinates>
</Point>
</Placemark>
<Placemark>
<name>
Sat Dec 24 09:12:26 2016 S=1.57 Km/hr
</name>
<styleUrl>
#styleMap_TLP_Normal
</styleUrl>
<Point>
<coordinates>
-64.9617996,-10.8572435,177.16
</coordinates>
</Point>
</Placemark>
<Placemark>
<name>
Sat Dec 24 09:12:36 2016 S=1.41 Km/hr
</name>
<styleUrl>
#styleMap_TLP_Normal
</styleUrl>
<Point>
<coordinates>
-64.9618759,-10.8573084,176.95
</coordinates>
</Point>
</Placemark>
<Placemark>
<name>
Sat Dec 24 09:12:46 2016 S=0.72 Km/hr
</name>
<styleUrl>
#styleMap_TLP_Normal
</styleUrl>
<Point>
<coordinates>
-64.9618988,-10.8573542,176.14
</coordinates>
</Point>
</Placemark>
<Placemark>
<name>
Sat Dec 24 09:12:56 2016 S=1.46 Km/hr
</name>
<styleUrl>
#styleMap_TLP_Normal
</styleUrl>
<Point>
<coordinates>
-64.9618454,-10.8573895,177.52
</coordinates>
</Point>
</Placemark>
<Placemark>
<name>
Sat Dec 24 09:13:06 2016 S=0.82 Km/hr
</name>
<styleUrl>
#styleMap_TLP_Normal
</styleUrl>
<Point>
<coordinates>
-64.9618835,-10.8574419,178.62
</coordinates>
</Point>
</Placemark>
<Placemark>
<name>
Sat Dec 24 09:13:16 2016 S=1.02 Km/hr
</name>
<styleUrl>
#styleMap_TLP_Normal
</styleUrl>
<Point>
<coordinates>
-64.9618912,-10.8574820,179.42
</coordinates>
</Point>
</Placemark>
<Placemark>
<name>
Sat Dec 24 09:13:26 2016 S=2.00 Km/hr
</name>
<styleUrl>
#styleMap_TLP_Normal
</styleUrl>
<Point>
<coordinates>
-64.9618454,-10.8574991,179.08
</coordinates>
</Point>
</Placemark>
<Placemark>
<name>
Sat Dec 24 09:13:36 2016 S=1.41 Km/hr
</name>
<styleUrl>
#styleMap_TLP_Normal
</styleUrl>
<Point>
<coordinates>
-64.9616623,-10.8575897,176.47
</coordinates>
</Point>
</Placemark>
<Placemark>
<name>
Sat Dec 24 09:13:46 2016 S=1.42 Km/hr
</name>
<styleUrl>
#styleMap_TLP_Normal
</styleUrl>
<Point>
<coordinates>
-64.9616165,-10.8576269,175.63
</coordinates>
</Point>
</Placemark>
<Placemark>
<name>
Sat Dec 24 09:13:56 2016 S=1.15 Km/hr
</name>
<styleUrl>
#styleMap_TLP_Normal
</styleUrl>
<Point>
<coordinates>
-64.9616165,-10.8576584,175.09
</coordinates>
</Point>
</Placemark>
<Placemark>
<name>
Sat Dec 24 09:14:06 2016 S=0.74 Km/hr
</name>
<styleUrl>
#styleMap_TLP_Normal
</styleUrl>
<Point>
<coordinates>
-64.9616623,-10.8576756,174.35
</coordinates>
</Point>
</Placemark>
<Placemark>
<name>
Sat Dec 24 09:14:16 2016 S=0.95 Km/hr
</name>
<styleUrl>
#styleMap_TLP_Normal
</styleUrl>
<Point>
<coordinates>
-64.9616394,-10.8577003,175.09
</coordinates>
</Point>
</Placemark>
<Placemark>
<name>
Sat Dec 24 09:14:26 2016 S=1.15 Km/hr
</name>
<styleUrl>
#styleMap_TLP_Normal
</styleUrl>
<Point>
<coordinates>
-64.9616165,-10.8577528,174.31
</coordinates>
</Point>
</Placemark>
<Placemark>
<name>
Sat Dec 24 09:14:36 2016 S=1.07 Km/hr
</name>
<styleUrl>
#styleMap_TLP_Normal
</styleUrl>
<Point>
<coordinates>
-64.9615860,-10.8577614,174.79
</coordinates>
</Point>
</Placemark>
<Placemark>
<name>
Sat Dec 24 09:14:46 2016 S=0.94 Km/hr
</name>
<styleUrl>
#styleMap_TLP_Normal
</styleUrl>
<Point>
<coordinates>
-64.9615860,-10.8577604,174.78
</coordinates>
</Point>
</Placemark>
<Placemark>
<name>
Sat Dec 24 09:14:56 2016 S=0.70 Km/hr
</name>
<styleUrl>
#styleMap_TLP_Normal
</styleUrl>
<Point>
<coordinates>
-64.9615784,-10.8577709,174.82
</coordinates>
</Point>
</Placemark>
<Placemark>
<name>
Sat Dec 24 09:15:06 2016 S=0.73 Km/hr
</name>
<styleUrl>
#styleMap_TLP_Normal
</styleUrl>
<Point>
<coordinates>
-64.9615326,-10.8577614,175.33
</coordinates>
</Point>
</Placemark>
<Placemark>
<name>
Sat Dec 24 09:15:16 2016 S=1.22 Km/hr
</name>
<styleUrl>
#styleMap_TLP_Normal
</styleUrl>
<Point>
<coordinates>
-64.9615250,-10.8577700,175.41
</coordinates>
</Point>
</Placemark>
<Placemark>
<name>
Sat Dec 24 09:15:26 2016 S=0.66 Km/hr
</name>
<styleUrl>
#styleMap_TLP_Normal
</styleUrl>
<Point>
<coordinates>
-64.9615173,-10.8578062,175.12
</coordinates>
</Point>
</Placemark>
<Placemark>
<name>
Sat Dec 24 09:15:36 2016 S=0.99 Km/hr
</name>
<styleUrl>
#styleMap_TLP_Normal
</styleUrl>
<Point>
<coordinates>
-64.9614639,-10.8578033,176.60
</coordinates>
</Point>
</Placemark>
<Placemark>
<name>
Sat Dec 24 09:15:46 2016 S=0.59 Km/hr
</name>
<styleUrl>
#styleMap_TLP_Normal
</styleUrl>
<Point>
<coordinates>
-64.9614563,-10.8578110,176.84
</coordinates>
</Point>
</Placemark>
<Placemark>
<name>
Sat Dec 24 09:15:56 2016 S=0.80 Km/hr
</name>
<styleUrl>
#styleMap_TLP_Normal
</styleUrl>
<Point>
<coordinates>
-64.9614639,-10.8578281,177.00
</coordinates>
</Point>
</Placemark>
<Placemark>
<name>
Sat Dec 24 09:16:06 2016 S=0.86 Km/hr
</name>
<styleUrl>
#styleMap_TLP_Normal
</styleUrl>
<Point>
<coordinates>
-64.9614563,-10.8578911,177.71
</coordinates>
</Point>
</Placemark>
<Placemark>
<name>
Sat Dec 24 09:16:16 2016 S=0.80 Km/hr
</name>
<styleUrl>
#styleMap_TLP_Normal
</styleUrl>
<Point>
<coordinates>
-64.9614410,-10.8579559,177.60
</coordinates>
</Point>
</Placemark>
<Placemark>
<name>
Sat Dec 24 09:16:26 2016 S=1.17 Km/hr
</name>
<styleUrl>
#styleMap_TLP_Normal
</styleUrl>
<Point>
<coordinates>
-64.9615173,-10.8579578,179.91
</coordinates>
</Point>
</Placemark>
<Placemark>
<name>
Sat Dec 24 09:16:36 2016 S=1.76 Km/hr
</name>
<styleUrl>
#styleMap_TLP_Normal
</styleUrl>
<Point>
<coordinates>
-64.9615097,-10.8579884,181.03
</coordinates>
</Point>
</Placemark>
<Placemark>
<name>
Sat Dec 24 09:16:46 2016 S=0.89 Km/hr
</name>
<styleUrl>
#styleMap_TLP_Normal
</styleUrl>
<Point>
<coordinates>
-64.9614944,-10.8579845,182.48
</coordinates>
</Point>
</Placemark>
<Placemark>
<name>
Sat Dec 24 09:16:56 2016 S=0.69 Km/hr
</name>
<styleUrl>
#styleMap_TLP_Normal
</styleUrl>
<Point>
<coordinates>
-64.9614944,-10.8579893,183.59
</coordinates>
</Point>
</Placemark>
<Placemark>
<name>
Sat Dec 24 09:17:06 2016 S=1.41 Km/hr
</name>
<styleUrl>
#styleMap_TLP_Normal
</styleUrl>
<Point>
<coordinates>
-64.9614639,-10.8580427,183.62
</coordinates>
</Point>
</Placemark>
<Placemark>
<name>
Sat Dec 24 09:17:16 2016 S=1.23 Km/hr
</name>
<styleUrl>
#styleMap_TLP_Normal
</styleUrl>
<Point>
<coordinates>
-64.9614944,-10.8580904,184.01
</coordinates>
</Point>
</Placemark>
<Placemark>
<name>
Sat Dec 24 09:17:26 2016 S=1.69 Km/hr
</name>
<styleUrl>
#styleMap_TLP_Normal
</styleUrl>
<Point>
<coordinates>
-64.9615097,-10.8580999,184.47
</coordinates>
</Point>
</Placemark>
<Placemark>
<name>
Sat Dec 24 09:17:36 2016 S=1.28 Km/hr
</name>
<styleUrl>
#styleMap_TLP_Normal
</styleUrl>
<Point>
<coordinates>
-64.9615250,-10.8581190,184.54
</coordinates>
</Point>
</Placemark>
<Placemark>
<name>
Sat Dec 24 09:17:46 2016 S=1.58 Km/hr
</name>
<styleUrl>
#styleMap_TLP_Normal
</styleUrl>
<Point>
<coordinates>
-64.9615326,-10.8582344,184.42
</coordinates>
</Point>
</Placemark>
<Placemark>
<name>
Sat Dec 24 09:17:56 2016 S=0.89 Km/hr
</name>
<styleUrl>
#styleMap_TLP_Normal
</styleUrl>
<Point>
<coordinates>
-64.9615097,-10.8582420,184.68
</coordinates>
</Point>
</Placemark>
<Placemark>
<name>
Sat Dec 24 09:18:06 2016 S=1.32 Km/hr
</name>
<styleUrl>
#styleMap_TLP_Normal
</styleUrl>
<Point>
<coordinates>
-64.9614792,-10.8582993,185.18
</coordinates>
</Point>
</Placemark>
<Placemark>
<name>
Sat Dec 24 09:18:16 2016 S=0.63 Km/hr
</name>
<styleUrl>
#styleMap_TLP_Normal
</styleUrl>
<Point>
<coordinates>
-64.9614792,-10.8583460,185.41
</coordinates>
</Point>
</Placemark>
<Placemark>
<name>
Sat Dec 24 09:18:26 2016 S=2.30 Km/hr
</name>
<styleUrl>
#styleMap_TLP_Normal
</styleUrl>
<Point>
<coordinates>
-64.9614105,-10.8584223,185.59
</coordinates>
</Point>
</Placemark>
<Placemark>
<name>
Sat Dec 24 09:18:36 2016 S=1.90 Km/hr
</name>
<styleUrl>
#styleMap_TLP_Normal
</styleUrl>
<Point>
<coordinates>
-64.9613953,-10.8585024,185.66
</coordinates>
</Point>
</Placemark>
<Placemark>
<name>
Sat Dec 24 09:18:46 2016 S=1.77 Km/hr
</name>
<styleUrl>
#styleMap_TLP_Normal
</styleUrl>
<Point>
<coordinates>
-64.9613724,-10.8585711,185.47
</coordinates>
</Point>
</Placemark>
<Placemark>
<name>
Sat Dec 24 09:18:56 2016 S=0.96 Km/hr
</name>
<styleUrl>
#styleMap_TLP_Normal
</styleUrl>
<Point>
<coordinates>
-64.9613571,-10.8586178,185.45
</coordinates>
</Point>
</Placemark>
<Placemark>
<name>
Sat Dec 24 09:19:06 2016 S=2.08 Km/hr
</name>
<styleUrl>
#styleMap_TLP_Normal
</styleUrl>
<Point>
<coordinates>
-64.9612961,-10.8586311,185.58
</coordinates>
</Point>
</Placemark>
<Placemark>
<name>
Sat Dec 24 09:19:16 2016 S=1.71 Km/hr
</name>
<styleUrl>
#styleMap_TLP_Normal
</styleUrl>
<Point>
<coordinates>
-64.9612885,-10.8587008,185.08
</coordinates>
</Point>
</Placemark>
<Placemark>
<name>
Sat Dec 24 09:19:26 2016 S=1.45 Km/hr
</name>
<styleUrl>
#styleMap_TLP_Normal
</styleUrl>
<Point>
<coordinates>
-64.9612503,-10.8587532,185.36
</coordinates>
</Point>
</Placemark>
<Placemark>
<name>
Sat Dec 24 09:19:36 2016 S=1.95 Km/hr
</name>
<styleUrl>
#styleMap_TLP_Normal
</styleUrl>
<Point>
<coordinates>
-64.9611740,-10.8588152,185.07
</coordinates>
</Point>
</Placemark>
<Placemark>
<name>
Sat Dec 24 09:19:46 2016 S=1.80 Km/hr
</name>
<styleUrl>
#styleMap_TLP_Normal
</styleUrl>
<Point>
<coordinates>
-64.9611588,-10.8588829,184.53
</coordinates>
</Point>
</Placemark>
<Placemark>
<name>
Sat Dec 24 09:19:56 2016 S=0.48 Km/hr
</name>
<styleUrl>
#styleMap_TLP_Normal
</styleUrl>
<Point>
<coordinates>
-64.9611893,-10.8588791,184.46
</coordinates>
</Point>
</Placemark>
<Placemark>
<name>
Sat Dec 24 09:20:06 2016 S=0.40 Km/hr
</name>
<styleUrl>
#styleMap_TLP_Normal
</styleUrl>
<Point>
<coordinates>
-64.9611816,-10.8588638,184.46
</coordinates>
</Point>
</Placemark>
<Placemark>
<name>
Sat Dec 24 09:20:16 2016 S=1.10 Km/hr
</name>
<styleUrl>
#styleMap_TLP_Normal
</styleUrl>
<Point>
<coordinates>
-64.9611740,-10.8588858,184.06
</coordinates>
</Point>
</Placemark>
<Placemark>
<name>
Sat Dec 24 09:20:26 2016 S=1.42 Km/hr
</name>
<styleUrl>
#styleMap_TLP_Normal
</styleUrl>
<Point>
<coordinates>
-64.9610748,-10.8589048,184.49
</coordinates>
</Point>
</Placemark>
<Placemark>
<name>
Sat Dec 24 09:20:36 2016 S=1.29 Km/hr
</name>
<styleUrl>
#styleMap_TLP_Normal
</styleUrl>
<Point>
<coordinates>
-64.9610367,-10.8589582,184.59
</coordinates>
</Point>
</Placemark>
<Placemark>
<name>
Sat Dec 24 09:20:46 2016 S=1.37 Km/hr
</name>
<styleUrl>
#styleMap_TLP_Normal
</styleUrl>
<Point>
<coordinates>
-64.9610138,-10.8590126,185.35
</coordinates>
</Point>
</Placemark>
<Placemark>
<name>
Sat Dec 24 09:20:56 2016 S=1.36 Km/hr
</name>
<styleUrl>
#styleMap_TLP_Normal
</styleUrl>
<Point>
<coordinates>
-64.9610672,-10.8590431,186.47
</coordinates>
</Point>
</Placemark>
<Placemark>
<name>
Sat Dec 24 09:21:06 2016 S=0.93 Km/hr
</name>
<styleUrl>
#styleMap_TLP_Normal
</styleUrl>
<Point>
<coordinates>
-64.9611435,-10.8590431,187.59
</coordinates>
</Point>
</Placemark>
<Placemark>
<name>
Sat Dec 24 09:21:16 2016 S=0.36 Km/hr
</name>
<styleUrl>
#styleMap_TLP_Normal
</styleUrl>
<Point>
<coordinates>
-64.9610977,-10.8590565,188.52
</coordinates>
</Point>
</Placemark>
<Placemark>
<name>
Sat Dec 24 09:21:26 2016 S=1.30 Km/hr
</name>
<styleUrl>
#styleMap_TLP_Normal
</styleUrl>
<Point>
<coordinates>
-64.9610443,-10.8590946,188.34
</coordinates>
</Point>
</Placemark>
<Placemark>
<name>
Sat Dec 24 09:21:36 2016 S=1.06 Km/hr
</name>
<styleUrl>
#styleMap_TLP_Normal
</styleUrl>
<Point>
<coordinates>
-64.9609833,-10.8591604,186.66
</coordinates>
</Point>
</Placemark>
<Placemark>
<name>
Sat Dec 24 09:21:46 2016 S=0.97 Km/hr
</name>
<styleUrl>
#styleMap_TLP_Normal
</styleUrl>
<Point>
<coordinates>
-64.9610138,-10.8591604,186.77
</coordinates>
</Point>
</Placemark>
<Placemark>
<name>
Sat Dec 24 09:21:56 2016 S=0.79 Km/hr
</name>
<styleUrl>
#styleMap_TLP_Normal
</styleUrl>
<Point>
<coordinates>
-64.9610748,-10.8591976,186.28
</coordinates>
</Point>
</Placemark>
<Placemark>
<name>
Sat Dec 24 09:22:06 2016 S=0.79 Km/hr
</name>
<styleUrl>
#styleMap_TLP_Normal
</styleUrl>
<Point>
<coordinates>
-64.9610672,-10.8592205,186.22
</coordinates>
</Point>
</Placemark>
<Placemark>
<name>
Sat Dec 24 09:22:16 2016 S=0.63 Km/hr
</name>
<styleUrl>
#styleMap_TLP_Normal
</styleUrl>
<Point>
<coordinates>
-64.9610672,-10.8592377,186.22
</coordinates>
</Point>
</Placemark>
<Placemark>
<name>
Sat Dec 24 09:22:26 2016 S=1.34 Km/hr
</name>
<styleUrl>
#styleMap_TLP_Normal
</styleUrl>
<Point>
<coordinates>
-64.9610748,-10.8592987,186.34
</coordinates>
</Point>
</Placemark>
<Placemark>
<name>
Sat Dec 24 09:22:36 2016 S=0.80 Km/hr
</name>
<styleUrl>
#styleMap_TLP_Normal
</styleUrl>
<Point>
<coordinates>
-64.9610443,-10.8593216,186.54
</coordinates>
</Point>
</Placemark>
<Placemark>
<name>
Sat Dec 24 09:22:46 2016 S=1.03 Km/hr
</name>
<styleUrl>
#styleMap_TLP_Normal
</styleUrl>
<Point>
<coordinates>
-64.9610596,-10.8593426,186.62
</coordinates>
</Point>
</Placemark>
<Placemark>
<name>
Sat Dec 24 09:22:56 2016 S=0.64 Km/hr
</name>
<styleUrl>
#styleMap_TLP_Normal
</styleUrl>
<Point>
<coordinates>
-64.9610672,-10.8593903,186.58
</coordinates>
</Point>
</Placemark>
<Placemark>
<name>
Sat Dec 24 09:23:06 2016 S=1.15 Km/hr
</name>
<styleUrl>
#styleMap_TLP_Normal
</styleUrl>
<Point>
<coordinates>
-64.9610825,-10.8593979,186.57
</coordinates>
</Point>
</Placemark>
<Placemark>
<name>
Sat Dec 24 09:23:16 2016 S=1.67 Km/hr
</name>
<styleUrl>
#styleMap_TLP_Normal
</styleUrl>
<Point>
<coordinates>
-64.9611053,-10.8594913,186.35
</coordinates>
</Point>
</Placemark>
<Placemark>
<name>
Sat Dec 24 09:23:26 2016 S=1.93 Km/hr
</name>
<styleUrl>
#styleMap_TLP_Normal
</styleUrl>
<Point>
<coordinates>
-64.9610977,-10.8595657,186.35
</coordinates>
</Point>
</Placemark>
<Placemark>
<name>
Sat Dec 24 09:23:36 2016 S=0.39 Km/hr
</name>
<styleUrl>
#styleMap_TLP_Normal
</styleUrl>
<Point>
<coordinates>
-64.9611359,-10.8595610,187.36
</coordinates>
</Point>
</Placemark>
<Placemark>
<name>
Sat Dec 24 09:23:46 2016 S=0.44 Km/hr
</name>
<styleUrl>
#styleMap_TLP_Normal
</styleUrl>
<Point>
<coordinates>
-64.9611130,-10.8595657,187.13
</coordinates>
</Point>
</Placemark>
<Placemark>
<name>
Sat Dec 24 09:23:56 2016 S=0.77 Km/hr
</name>
<styleUrl>
#styleMap_TLP_Normal
</styleUrl>
<Point>
<coordinates>
-64.9610977,-10.8595800,187.13
</coordinates>
</Point>
</Placemark>
<Placemark>
<name>
Sat Dec 24 09:24:06 2016 S=0.75 Km/hr
</name>
<styleUrl>
#styleMap_TLP_Normal
</styleUrl>
<Point>
<coordinates>
-64.9610672,-10.8596401,186.91
</coordinates>
</Point>
</Placemark>
<Placemark>
<name>
Sat Dec 24 09:24:16 2016 S=0.92 Km/hr
</name>
<styleUrl>
#styleMap_TLP_Normal
</styleUrl>
<Point>
<coordinates>
-64.9610519,-10.8596296,187.08
</coordinates>
</Point>
</Placemark>
<Placemark>
<name>
Sat Dec 24 09:24:26 2016 S=1.89 Km/hr
</name>
<styleUrl>
#styleMap_TLP_Normal
</styleUrl>
<Point>
<coordinates>
-64.9609375,-10.8596706,186.71
</coordinates>
</Point>
</Placemark>
<Placemark>
<name>
Sat Dec 24 09:24:36 2016 S=1.65 Km/hr
</name>
<styleUrl>
#styleMap_TLP_Normal
</styleUrl>
<Point>
<coordinates>
-64.9608612,-10.8597345,185.80
</coordinates>
</Point>
</Placemark>
<Placemark>
<name>
Sat Dec 24 09:24:46 2016 S=1.90 Km/hr
</name>
<styleUrl>
#styleMap_TLP_Normal
</styleUrl>
<Point>
<coordinates>
-64.9608231,-10.8598242,186.11
</coordinates>
</Point>
</Placemark>
<Placemark>
<name>
Sat Dec 24 09:24:56 2016 S=0.88 Km/hr
</name>
<styleUrl>
#styleMap_TLP_Normal
</styleUrl>
<Point>
<coordinates>
-64.9608383,-10.8598585,185.19
</coordinates>
</Point>
</Placemark>
<Placemark>
<name>
Sat Dec 24 09:25:06 2016 S=1.52 Km/hr
</name>
<styleUrl>
#styleMap_TLP_Normal
</styleUrl>
<Point>
<coordinates>
-64.9608307,-10.8598814,185.05
</coordinates>
</Point>
</Placemark>
<Placemark>
<name>
Sat Dec 24 09:25:16 2016 S=3.24 Km/hr
</name>
<styleUrl>
#styleMap_TLP_Normal
</styleUrl>
<Point>
<coordinates>
-64.9607925,-10.8599272,184.42
</coordinates>
</Point>
</Placemark>
<Placemark>
<name>
Sat Dec 24 09:25:26 2016 S=2.13 Km/hr
</name>
<styleUrl>
#styleMap_TLP_Normal
</styleUrl>
<Point>
<coordinates>
-64.9607773,-10.8599682,184.55
</coordinates>
</Point>
</Placemark>
<Placemark>
<name>
Sat Dec 24 09:25:36 2016 S=2.39 Km/hr
</name>
<styleUrl>
#styleMap_TLP_Normal
</styleUrl>
<Point>
<coordinates>
-64.9607162,-10.8600683,184.11
</coordinates>
</Point>
</Placemark>
<Placemark>
<name>
Sat Dec 24 09:25:46 2016 S=1.76 Km/hr
</name>
<styleUrl>
#styleMap_TLP_Normal
</styleUrl>
<Point>
<coordinates>
-64.9607010,-10.8601465,182.58
</coordinates>
</Point>
</Placemark>
<Placemark>
<name>
Sat Dec 24 09:25:56 2016 S=0.70 Km/hr
</name>
<styleUrl>
#styleMap_TLP_Normal
</styleUrl>
<Point>
<coordinates>
-64.9607010,-10.8601618,181.66
</coordinates>
</Point>
</Placemark>
<Placemark>
<name>
Sat Dec 24 09:26:06 2016 S=1.22 Km/hr
</name>
<styleUrl>
#styleMap_TLP_Normal
</styleUrl>
<Point>
<coordinates>
-64.9607010,-10.8601637,181.51
</coordinates>
</Point>
</Placemark>
<Placemark>
<name>
Sat Dec 24 09:26:16 2016 S=1.35 Km/hr
</name>
<styleUrl>
#styleMap_TLP_Normal
</styleUrl>
<Point>
<coordinates>
-64.9606171,-10.8601418,182.00
</coordinates>
</Point>
</Placemark>
<Placemark>
<name>
Sat Dec 24 09:26:26 2016 S=0.17 Km/hr
</name>
<styleUrl>
#styleMap_TLP_Normal
</styleUrl>
<Point>
<coordinates>
-64.9606018,-10.8601551,181.75
</coordinates>
</Point>
</Placemark>
<Placemark>
<name>
Sat Dec 24 09:26:36 2016 S=1.55 Km/hr
</name>
<styleUrl>
#styleMap_TLP_Normal
</styleUrl>
<Point>
<coordinates>
-64.9606094,-10.8601618,181.74
</coordinates>
</Point>
</Placemark>
<Placemark>
<name>
Sat Dec 24 09:26:46 2016 S=1.23 Km/hr
</name>
<styleUrl>
#styleMap_TLP_Normal
</styleUrl>
<Point>
<coordinates>
-64.9606552,-10.8601847,181.44
</coordinates>
</Point>
</Placemark>
<Placemark>
<name>
Sat Dec 24 09:26:56 2016 S=0.84 Km/hr
</name>
<styleUrl>
#styleMap_TLP_Normal
</styleUrl>
<Point>
<coordinates>
-64.9606400,-10.8602552,180.94
</coordinates>
</Point>
</Placemark>
<Placemark>
<name>
Sat Dec 24 09:27:06 2016 S=1.18 Km/hr
</name>
<styleUrl>
#styleMap_TLP_Normal
</styleUrl>
<Point>
<coordinates>
-64.9606628,-10.8602772,180.47
</coordinates>
</Point>
</Placemark>
<Placemark>
<name>
Sat Dec 24 09:27:16 2016 S=0.90 Km/hr
</name>
<styleUrl>
#styleMap_TLP_Normal
</styleUrl>
<Point>
<coordinates>
-64.9607620,-10.8602886,180.55
</coordinates>
</Point>
</Placemark>
<Placemark>
<name>
Sat Dec 24 09:27:26 2016 S=0.56 Km/hr
</name>
<styleUrl>
#styleMap_TLP_Normal
</styleUrl>
<Point>
<coordinates>
-64.9608002,-10.8603249,181.10
</coordinates>
</Point>
</Placemark>
<Placemark>
<name>
Sat Dec 24 09:27:36 2016 S=1.40 Km/hr
</name>
<styleUrl>
#styleMap_TLP_Normal
</styleUrl>
<Point>
<coordinates>
-64.9607620,-10.8603735,180.17
</coordinates>
</Point>
</Placemark>
<Placemark>
<name>
Sat Dec 24 09:27:46 2016 S=0.96 Km/hr
</name>
<styleUrl>
#styleMap_TLP_Normal
</styleUrl>
<Point>
<coordinates>
-64.9607391,-10.8603992,179.27
</coordinates>
</Point>
</Placemark>
<Placemark>
<name>
Sat Dec 24 09:27:56 2016 S=0.64 Km/hr
</name>
<styleUrl>
#styleMap_TLP_Normal
</styleUrl>
<Point>
<coordinates>
-64.9607391,-10.8604097,178.78
</coordinates>
</Point>
</Placemark>
<Placemark>
<name>
Sat Dec 24 09:28:06 2016 S=1.41 Km/hr
</name>
<styleUrl>
#styleMap_TLP_Normal
</styleUrl>
<Point>
<coordinates>
-64.9607925,-10.8604174,178.06
</coordinates>
</Point>
</Placemark>
<Placemark>
<name>
Sat Dec 24 09:28:16 2016 S=1.07 Km/hr
</name>
<styleUrl>
#styleMap_TLP_Normal
</styleUrl>
<Point>
<coordinates>
-64.9608307,-10.8604670,176.91
</coordinates>
</Point>
</Placemark>
<Placemark>
<name>
Sat Dec 24 09:28:26 2016 S=1.97 Km/hr
</name>
<styleUrl>
#styleMap_TLP_Normal
</styleUrl>
<Point>
<coordinates>
-64.9608231,-10.8605089,176.44
</coordinates>
</Point>
</Placemark>
<Placemark>
<name>
Sat Dec 24 09:28:36 2016 S=2.21 Km/hr
</name>
<styleUrl>
#styleMap_TLP_Normal
</styleUrl>
<Point>
<coordinates>
-64.9607773,-10.8605700,175.82
</coordinates>
</Point>
</Placemark>
<Placemark>
<name>
Sat Dec 24 09:28:46 2016 S=0.90 Km/hr
</name>
<styleUrl>
#styleMap_TLP_Normal
</styleUrl>
<Point>
<coordinates>
-64.9607468,-10.8606176,175.51
</coordinates>
</Point>
</Placemark>
<Placemark>
<name>
Sat Dec 24 09:28:56 2016 S=1.27 Km/hr
</name>
<styleUrl>
#styleMap_TLP_Normal
</styleUrl>
<Point>
<coordinates>
-64.9607391,-10.8606548,175.47
</coordinates>
</Point>
</Placemark>
<Placemark>
<name>
Sat Dec 24 09:29:06 2016 S=0.72 Km/hr
</name>
<styleUrl>
#styleMap_TLP_Normal
</styleUrl>
<Point>
<coordinates>
-64.9607315,-10.8606901,174.86
</coordinates>
</Point>
</Placemark>
<Placemark>
<name>
Sat Dec 24 09:29:16 2016 S=1.42 Km/hr
</name>
<styleUrl>
#styleMap_TLP_Normal
</styleUrl>
<Point>
<coordinates>
-64.9607010,-10.8607111,174.80
</coordinates>
</Point>
</Placemark>
<Placemark>
<name>
Sat Dec 24 09:29:26 2016 S=2.13 Km/hr
</name>
<styleUrl>
#styleMap_TLP_Normal
</styleUrl>
<Point>
<coordinates>
-64.9606323,-10.8607378,173.57
</coordinates>
</Point>
</Placemark>
<Placemark>
<name>
Sat Dec 24 09:29:36 2016 S=1.47 Km/hr
</name>
<styleUrl>
#styleMap_TLP_Normal
</styleUrl>
<Point>
<coordinates>
-64.9605942,-10.8607817,173.08
</coordinates>
</Point>
</Placemark>
<Placemark>
<name>
Sat Dec 24 09:29:46 2016 S=0.62 Km/hr
</name>
<styleUrl>
#styleMap_TLP_Normal
</styleUrl>
<Point>
<coordinates>
-64.9605408,-10.8608408,172.55
</coordinates>
</Point>
</Placemark>
<Placemark>
<name>
Sat Dec 24 09:29:56 2016 S=1.02 Km/hr
</name>
<styleUrl>
#styleMap_TLP_Normal
</styleUrl>
<Point>
<coordinates>
-64.9605408,-10.8608675,172.51
</coordinates>
</Point>
</Placemark>
<Placemark>
<name>
Sat Dec 24 09:30:06 2016 S=0.34 Km/hr
</name>
<styleUrl>
#styleMap_TLP_Normal
</styleUrl>
<Point>
<coordinates>
-64.9605637,-10.8608646,171.44
</coordinates>
</Point>
</Placemark>
<Placemark>
<name>
Sat Dec 24 09:30:16 2016 S=0.45 Km/hr
</name>
<styleUrl>
#styleMap_TLP_Normal
</styleUrl>
<Point>
<coordinates>
-64.9605637,-10.8608494,171.04
</coordinates>
</Point>
</Placemark>
<Placemark>
<name>
Sat Dec 24 09:30:26 2016 S=0.24 Km/hr
</name>
<styleUrl>
#styleMap_TLP_Normal
</styleUrl>
<Point>
<coordinates>
-64.9605560,-10.8608379,171.04
</coordinates>
</Point>
</Placemark>
<Placemark>
<name>
Sat Dec 24 09:30:36 2016 S=1.39 Km/hr
</name>
<styleUrl>
#styleMap_TLP_Normal
</styleUrl>
<Point>
<coordinates>
-64.9605255,-10.8608322,171.30
</coordinates>
</Point>
</Placemark>
<Placemark>
<name>
Sat Dec 24 09:30:46 2016 S=0.48 Km/hr
</name>
<styleUrl>
#styleMap_TLP_Normal
</styleUrl>
<Point>
<coordinates>
-64.9604950,-10.8608742,172.25
</coordinates>
</Point>
</Placemark>
<Placemark>
<name>
Sat Dec 24 09:30:56 2016 S=0.38 Km/hr
</name>
<styleUrl>
#styleMap_TLP_Normal
</styleUrl>
<Point>
<coordinates>
-64.9604874,-10.8608751,172.25
</coordinates>
</Point>
</Placemark>
<Placemark>
<name>
Sat Dec 24 09:31:06 2016 S=1.00 Km/hr
</name>
<styleUrl>
#styleMap_TLP_Normal
</styleUrl>
<Point>
<coordinates>
-64.9604797,-10.8608923,172.28
</coordinates>
</Point>
</Placemark>
<Placemark>
<name>
Sat Dec 24 09:31:16 2016 S=1.61 Km/hr
</name>
<styleUrl>
#styleMap_TLP_Normal
</styleUrl>
<Point>
<coordinates>
-64.9604187,-10.8608952,172.53
</coordinates>
</Point>
</Placemark>
<Placemark>
<name>
Sat Dec 24 09:31:26 2016 S=1.06 Km/hr
</name>
<styleUrl>
#styleMap_TLP_Normal
</styleUrl>
<Point>
<coordinates>
-64.9603729,-10.8608408,172.71
</coordinates>
</Point>
</Placemark>
<Placemark>
<name>
Sat Dec 24 09:31:36 2016 S=1.37 Km/hr
</name>
<styleUrl>
#styleMap_TLP_Normal
</styleUrl>
<Point>
<coordinates>
-64.9603348,-10.8608007,172.10
</coordinates>
</Point>
</Placemark>
<Placemark>
<name>
Sat Dec 24 09:31:46 2016 S=0.73 Km/hr
</name>
<styleUrl>
#styleMap_TLP_Normal
</styleUrl>
<Point>
<coordinates>
-64.9603348,-10.8607922,172.31
</coordinates>
</Point>
</Placemark>
<Placemark>
<name>
Sat Dec 24 09:31:56 2016 S=1.15 Km/hr
</name>
<styleUrl>
#styleMap_TLP_Normal
</styleUrl>
<Point>
<coordinates>
-64.9603043,-10.8608112,171.72
</coordinates>
</Point>
</Placemark>
<Placemark>
<name>
Sat Dec 24 09:32:06 2016 S=0.65 Km/hr
</name>
<styleUrl>
#styleMap_TLP_Normal
</styleUrl>
<Point>
<coordinates>
-64.9603043,-10.8608265,171.83
</coordinates>
</Point>
</Placemark>
<Placemark>
<name>
Sat Dec 24 09:32:16 2016 S=0.67 Km/hr
</name>
<styleUrl>
#styleMap_TLP_Normal
</styleUrl>
<Point>
<coordinates>
-64.9602966,-10.8608322,171.83
</coordinates>
</Point>
</Placemark>
<Placemark>
<name>
Sat Dec 24 09:32:26 2016 S=0.54 Km/hr
</name>
<styleUrl>
#styleMap_TLP_Normal
</styleUrl>
<Point>
<coordinates>
-64.9602890,-10.8608742,172.46
</coordinates>
</Point>
</Placemark>
<Placemark>
<name>
Sat Dec 24 09:32:36 2016 S=0.53 Km/hr
</name>
<styleUrl>
#styleMap_TLP_Normal
</styleUrl>
<Point>
<coordinates>
-64.9603119,-10.8609047,172.68
</coordinates>
</Point>
</Placemark>
<Placemark>
<name>
Sat Dec 24 09:32:46 2016 S=0.60 Km/hr
</name>
<styleUrl>
#styleMap_TLP_Normal
</styleUrl>
<Point>
<coordinates>
-64.9603195,-10.8609085,172.69
</coordinates>
</Point>
</Placemark>
<Placemark>
<name>
Sat Dec 24 09:32:56 2016 S=0.80 Km/hr
</name>
<styleUrl>
#styleMap_TLP_Normal
</styleUrl>
<Point>
<coordinates>
-64.9603195,-10.8608866,173.04
</coordinates>
</Point>
</Placemark>
<Placemark>
<name>
Sat Dec 24 09:33:06 2016 S=0.70 Km/hr
</name>
<styleUrl>
#styleMap_TLP_Normal
</styleUrl>
<Point>
<coordinates>
-64.9602966,-10.8608313,173.52
</coordinates>
</Point>
</Placemark>
<Placemark>
<name>
Sat Dec 24 09:33:16 2016 S=0.70 Km/hr
</name>
<styleUrl>
#styleMap_TLP_Normal
</styleUrl>
<Point>
<coordinates>
-64.9602737,-10.8608170,173.69
</coordinates>
</Point>
</Placemark>
<Placemark>
<name>
Sat Dec 24 09:33:26 2016 S=1.02 Km/hr
</name>
<styleUrl>
#styleMap_TLP_Normal
</styleUrl>
<Point>
<coordinates>
-64.9602203,-10.8607922,173.77
</coordinates>
</Point>
</Placemark>
<Placemark>
<name>
Sat Dec 24 09:33:36 2016 S=0.80 Km/hr
</name>
<styleUrl>
#styleMap_TLP_Normal
</styleUrl>
<Point>
<coordinates>
-64.9602051,-10.8607826,173.75
</coordinates>
</Point>
</Placemark>
<Placemark>
<name>
Sat Dec 24 09:33:46 2016 S=1.13 Km/hr
</name>
<styleUrl>
#styleMap_TLP_Normal
</styleUrl>
<Point>
<coordinates>
-64.9601974,-10.8607655,173.76
</coordinates>
</Point>
</Placemark>
<Placemark>
<name>
Sat Dec 24 09:33:56 2016 S=0.48 Km/hr
</name>
<styleUrl>
#styleMap_TLP_Normal
</styleUrl>
<Point>
<coordinates>
-64.9601440,-10.8608074,173.86
</coordinates>
</Point>
</Placemark>
<Placemark>
<name>
Sat Dec 24 09:34:06 2016 S=0.85 Km/hr
</name>
<styleUrl>
#styleMap_TLP_Normal
</styleUrl>
<Point>
<coordinates>
-64.9601898,-10.8607893,173.91
</coordinates>
</Point>
</Placemark>
<Placemark>
<name>
Sat Dec 24 09:34:16 2016 S=1.48 Km/hr
</name>
<styleUrl>
#styleMap_TLP_Normal
</styleUrl>
<Point>
<coordinates>
-64.9602585,-10.8607988,173.90
</coordinates>
</Point>
</Placemark>
<Placemark>
<name>
Sat Dec 24 09:34:26 2016 S=1.65 Km/hr
</name>
<styleUrl>
#styleMap_TLP_Normal
</styleUrl>
<Point>
<coordinates>
-64.9602737,-10.8608675,173.20
</coordinates>
</Point>
</Placemark>
<Placemark>
<name>
Sat Dec 24 09:34:36 2016 S=0.23 Km/hr
</name>
<styleUrl>
#styleMap_TLP_Normal
</styleUrl>
<Point>
<coordinates>
-64.9602966,-10.8608942,172.99
</coordinates>
</Point>
</Placemark>
<Placemark>
<name>
Sat Dec 24 09:34:46 2016 S=0.54 Km/hr
</name>
<styleUrl>
#styleMap_TLP_Normal
</styleUrl>
<Point>
<coordinates>
-64.9603195,-10.8608980,173.03
</coordinates>
</Point>
</Placemark>
<Placemark>
<name>
Sat Dec 24 09:34:56 2016 S=0.81 Km/hr
</name>
<styleUrl>
#styleMap_TLP_Normal
</styleUrl>
<Point>
<coordinates>
-64.9603195,-10.8608980,173.09
</coordinates>
</Point>
</Placemark>
<Placemark>
<name>
Sat Dec 24 09:35:06 2016 S=0.95 Km/hr
</name>
<styleUrl>
#styleMap_TLP_Normal
</styleUrl>
<Point>
<coordinates>
-64.9603271,-10.8609095,173.05
</coordinates>
</Point>
</Placemark>
<Placemark>
<name>
Sat Dec 24 09:35:16 2016 S=1.34 Km/hr
</name>
<styleUrl>
#styleMap_TLP_Normal
</styleUrl>
<Point>
<coordinates>
-64.9603271,-10.8609171,173.07
</coordinates>
</Point>
</Placemark>
<Placemark>
<name>
Sat Dec 24 09:35:26 2016 S=0.50 Km/hr
</name>
<styleUrl>
#styleMap_TLP_Normal
</styleUrl>
<Point>
<coordinates>
-64.9603729,-10.8609171,173.20
</coordinates>
</Point>
</Placemark>
<Placemark>
<name>
Sat Dec 24 09:35:36 2016 S=0.71 Km/hr
</name>
<styleUrl>
#styleMap_TLP_Normal
</styleUrl>
<Point>
<coordinates>
-64.9604187,-10.8609447,173.91
</coordinates>
</Point>
</Placemark>
<Placemark>
<name>
Sat Dec 24 09:35:46 2016 S=1.43 Km/hr
</name>
<styleUrl>
#styleMap_TLP_Normal
</styleUrl>
<Point>
<coordinates>
-64.9604797,-10.8609962,174.53
</coordinates>
</Point>
</Placemark>
<Placemark>
<name>
Sat Dec 24 09:35:56 2016 S=0.18 Km/hr
</name>
<styleUrl>
#styleMap_TLP_Normal
</styleUrl>
<Point>
<coordinates>
-64.9604950,-10.8610325,174.29
</coordinates>
</Point>
</Placemark>
<Placemark>
<name>
Sat Dec 24 09:36:06 2016 S=0.62 Km/hr
</name>
<styleUrl>
#styleMap_TLP_Normal
</styleUrl>
<Point>
<coordinates>
-64.9605179,-10.8610458,174.27
</coordinates>
</Point>
</Placemark>
<Placemark>
<name>
Sat Dec 24 09:36:16 2016 S=1.41 Km/hr
</name>
<styleUrl>
#styleMap_TLP_Normal
</styleUrl>
<Point>
<coordinates>
-64.9605331,-10.8610601,174.27
</coordinates>
</Point>
</Placemark>
<Placemark>
<name>
Sat Dec 24 09:36:26 2016 S=0.90 Km/hr
</name>
<styleUrl>
#styleMap_TLP_Normal
</styleUrl>
<Point>
<coordinates>
-64.9605560,-10.8611088,174.46
</coordinates>
</Point>
</Placemark>
<Placemark>
<name>
Sat Dec 24 09:36:36 2016 S=2.14 Km/hr
</name>
<styleUrl>
#styleMap_TLP_Normal
</styleUrl>
<Point>
<coordinates>
-64.9605637,-10.8611507,174.20
</coordinates>
</Point>
</Placemark>
<Placemark>
<name>
Sat Dec 24 09:36:46 2016 S=1.21 Km/hr
</name>
<styleUrl>
#styleMap_TLP_Normal
</styleUrl>
<Point>
<coordinates>
-64.9605637,-10.8612070,173.89
</coordinates>
</Point>
</Placemark>
<Placemark>
<name>
Sat Dec 24 09:36:56 2016 S=1.47 Km/hr
</name>
<styleUrl>
#styleMap_TLP_Normal
</styleUrl>
<Point>
<coordinates>
-64.9605713,-10.8612423,173.04
</coordinates>
</Point>
</Placemark>
<Placemark>
<name>
Sat Dec 24 09:37:06 2016 S=0.35 Km/hr
</name>
<styleUrl>
#styleMap_TLP_Normal
</styleUrl>
<Point>
<coordinates>
-64.9605865,-10.8612890,173.29
</coordinates>
</Point>
</Placemark>
<Placemark>
<name>
Sat Dec 24 09:37:16 2016 S=1.21 Km/hr
</name>
<styleUrl>
#styleMap_TLP_Normal
</styleUrl>
<Point>
<coordinates>
-64.9605942,-10.8613071,173.53
</coordinates>
</Point>
</Placemark>
<Placemark>
<name>
Sat Dec 24 09:37:26 2016 S=1.51 Km/hr
</name>
<styleUrl>
#styleMap_TLP_Normal
</styleUrl>
<Point>
<coordinates>
-64.9606018,-10.8613291,173.34
</coordinates>
</Point>
</Placemark>
<Placemark>
<name>
Sat Dec 24 09:37:36 2016 S=1.64 Km/hr
</name>
<styleUrl>
#styleMap_TLP_Normal
</styleUrl>
<Point>
<coordinates>
-64.9606323,-10.8613939,173.81
</coordinates>
</Point>
</Placemark>
<Placemark>
<name>
Sat Dec 24 09:37:46 2016 S=0.99 Km/hr
</name>
<styleUrl>
#styleMap_TLP_Normal
</styleUrl>
<Point>
<coordinates>
-64.9606781,-10.8614235,173.40
</coordinates>
</Point>
</Placemark>
<Placemark>
<name>
Sat Dec 24 09:37:56 2016 S=2.32 Km/hr
</name>
<styleUrl>
#styleMap_TLP_Normal
</styleUrl>
<Point>
<coordinates>
-64.9606857,-10.8615150,172.38
</coordinates>
</Point>
</Placemark>
<Placemark>
<name>
Sat Dec 24 09:38:06 2016 S=0.50 Km/hr
</name>
<styleUrl>
#styleMap_TLP_Normal
</styleUrl>
<Point>
<coordinates>
-64.9606934,-10.8615332,172.49
</coordinates>
</Point>
</Placemark>
<Placemark>
<name>
Sat Dec 24 09:38:16 2016 S=0.59 Km/hr
</name>
<styleUrl>
#styleMap_TLP_Normal
</styleUrl>
<Point>
<coordinates>
-64.9607010,-10.8615370,172.52
</coordinates>
</Point>
</Placemark>
<Placemark>
<name>
Sat Dec 24 09:38:26 2016 S=1.17 Km/hr
</name>
<styleUrl>
#styleMap_TLP_Normal
</styleUrl>
<Point>
<coordinates>
-64.9607239,-10.8615198,172.39
</coordinates>
</Point>
</Placemark>
<Placemark>
<name>
Sat Dec 24 09:38:36 2016 S=0.79 Km/hr
</name>
<styleUrl>
#styleMap_TLP_Normal
</styleUrl>
<Point>
<coordinates>
-64.9607620,-10.8615332,172.32
</coordinates>
</Point>
</Placemark>
<Placemark>
<name>
Sat Dec 24 09:38:46 2016 S=1.08 Km/hr
</name>
<styleUrl>
#styleMap_TLP_Normal
</styleUrl>
<Point>
<coordinates>
-64.9607849,-10.8615494,172.45
</coordinates>
</Point>
</Placemark>
<Placemark>
<name>
Sat Dec 24 09:38:56 2016 S=1.84 Km/hr
</name>
<styleUrl>
#styleMap_TLP_Normal
</styleUrl>
<Point>
<coordinates>
-64.9608536,-10.8615227,171.41
</coordinates>
</Point>
</Placemark>
<Placemark>
<name>
Sat Dec 24 09:39:06 2016 S=1.21 Km/hr
</name>
<styleUrl>
#styleMap_TLP_Normal
</styleUrl>
<Point>
<coordinates>
-64.9608994,-10.8615646,171.26
</coordinates>
</Point>
</Placemark>
<Placemark>
<name>
Sat Dec 24 09:39:16 2016 S=1.95 Km/hr
</name>
<styleUrl>
#styleMap_TLP_Normal
</styleUrl>
<Point>
<coordinates>
-64.9609222,-10.8615913,170.98
</coordinates>
</Point>
</Placemark>
<Placemark>
<name>
Sat Dec 24 09:39:26 2016 S=1.29 Km/hr
</name>
<styleUrl>
#styleMap_TLP_Normal
</styleUrl>
<Point>
<coordinates>
-64.9610062,-10.8616152,169.83
</coordinates>
</Point>
</Placemark>
<Placemark>
<name>
Sat Dec 24 09:39:36 2016 S=1.00 Km/hr
</name>
<styleUrl>
#styleMap_TLP_Normal
</styleUrl>
<Point>
<coordinates>
-64.9610367,-10.8616447,169.59
</coordinates>
</Point>
</Placemark>
<Placemark>
<name>
Sat Dec 24 09:39:46 2016 S=0.93 Km/hr
</name>
<styleUrl>
#styleMap_TLP_Normal
</styleUrl>
<Point>
<coordinates>
-64.9610138,-10.8616533,169.21
</coordinates>
</Point>
</Placemark>
<Placemark>
<name>
Sat Dec 24 09:39:56 2016 S=1.03 Km/hr
</name>
<styleUrl>
#styleMap_TLP_Normal
</styleUrl>
<Point>
<coordinates>
-64.9610214,-10.8616896,168.80
</coordinates>
</Point>
</Placemark>
<Placemark>
<name>
Sat Dec 24 09:40:06 2016 S=0.70 Km/hr
</name>
<styleUrl>
#styleMap_TLP_Normal
</styleUrl>
<Point>
<coordinates>
-64.9610748,-10.8617039,168.78
</coordinates>
</Point>
</Placemark>
<Placemark>
<name>
Sat Dec 24 09:40:16 2016 S=2.32 Km/hr
</name>
<styleUrl>
#styleMap_TLP_Normal
</styleUrl>
<Point>
<coordinates>
-64.9610901,-10.8617506,168.77
</coordinates>
</Point>
</Placemark>
<Placemark>
<name>
Sat Dec 24 09:40:26 2016 S=1.59 Km/hr
</name>
<styleUrl>
#styleMap_TLP_Normal
</styleUrl>
<Point>
<coordinates>
-64.9611130,-10.8617887,168.47
</coordinates>
</Point>
</Placemark>
<Placemark>
<name>
Sat Dec 24 09:40:36 2016 S=1.65 Km/hr
</name>
<styleUrl>
#styleMap_TLP_Normal
</styleUrl>
<Point>
<coordinates>
-64.9611588,-10.8618240,168.67
</coordinates>
</Point>
</Placemark>
<Placemark>
<name>
Sat Dec 24 09:40:46 2016 S=1.02 Km/hr
</name>
<styleUrl>
#styleMap_TLP_Normal
</styleUrl>
<Point>
<coordinates>
-64.9611893,-10.8618355,168.75
</coordinates>
</Point>
</Placemark>
<Placemark>
<name>
Sat Dec 24 09:40:56 2016 S=1.51 Km/hr
</name>
<styleUrl>
#styleMap_TLP_Normal
</styleUrl>
<Point>
<coordinates>
-64.9611969,-10.8618670,168.68
</coordinates>
</Point>
</Placemark>
<Placemark>
<name>
Sat Dec 24 09:41:06 2016 S=0.89 Km/hr
</name>
<styleUrl>
#styleMap_TLP_Normal
</styleUrl>
<Point>
<coordinates>
-64.9612122,-10.8618565,168.91
</coordinates>
</Point>
</Placemark>
<Placemark>
<name>
Sat Dec 24 09:41:16 2016 S=1.23 Km/hr
</name>
<styleUrl>
#styleMap_TLP_Normal
</styleUrl>
<Point>
<coordinates>
-64.9612427,-10.8618832,169.11
</coordinates>
</Point>
</Placemark>
<Placemark>
<name>
Sat Dec 24 09:41:26 2016 S=1.23 Km/hr
</name>
<styleUrl>
#styleMap_TLP_Normal
</styleUrl>
<Point>
<coordinates>
-64.9612503,-10.8618965,169.06
</coordinates>
</Point>
</Placemark>
<Placemark>
<name>
Sat Dec 24 09:41:36 2016 S=1.56 Km/hr
</name>
<styleUrl>
#styleMap_TLP_Normal
</styleUrl>
<Point>
<coordinates>
-64.9613037,-10.8619013,168.97
</coordinates>
</Point>
</Placemark>
<Placemark>
<name>
Sat Dec 24 09:41:46 2016 S=0.76 Km/hr
</name>
<styleUrl>
#styleMap_TLP_Normal
</styleUrl>
<Point>
<coordinates>
-64.9613495,-10.8619089,169.06
</coordinates>
</Point>
</Placemark>
<Placemark>
<name>
Sat Dec 24 09:41:56 2016 S=1.23 Km/hr
</name>
<styleUrl>
#styleMap_TLP_Normal
</styleUrl>
<Point>
<coordinates>
-64.9613647,-10.8619452,169.25
</coordinates>
</Point>
</Placemark>
<Placemark>
<name>
Sat Dec 24 09:42:06 2016 S=1.52 Km/hr
</name>
<styleUrl>
#styleMap_TLP_Normal
</styleUrl>
<Point>
<coordinates>
-64.9614105,-10.8619938,169.64
</coordinates>
</Point>
</Placemark>
<Placemark>
<name>
Sat Dec 24 09:42:16 2016 S=0.71 Km/hr
</name>
<styleUrl>
#styleMap_TLP_Normal
</styleUrl>
<Point>
<coordinates>
-64.9614105,-10.8620119,169.70
</coordinates>
</Point>
</Placemark>
<Placemark>
<name>
Sat Dec 24 09:42:26 2016 S=1.91 Km/hr
</name>
<styleUrl>
#styleMap_TLP_Normal
</styleUrl>
<Point>
<coordinates>
-64.9614334,-10.8620386,169.76
</coordinates>
</Point>
</Placemark>
<Placemark>
<name>
Sat Dec 24 09:42:36 2016 S=1.41 Km/hr
</name>
<styleUrl>
#styleMap_TLP_Normal
</styleUrl>
<Point>
<coordinates>
-64.9615097,-10.8620443,170.05
</coordinates>
</Point>
</Placemark>
<Placemark>
<name>
Sat Dec 24 09:42:46 2016 S=0.82 Km/hr
</name>
<styleUrl>
#styleMap_TLP_Normal
</styleUrl>
<Point>
<coordinates>
-64.9615402,-10.8620434,170.03
</coordinates>
</Point>
</Placemark>
<Placemark>
<name>
Sat Dec 24 09:42:56 2016 S=1.45 Km/hr
</name>
<styleUrl>
#styleMap_TLP_Normal
</styleUrl>
<Point>
<coordinates>
-64.9615479,-10.8620596,169.89
</coordinates>
</Point>
</Placemark>
<Placemark>
<name>
Sat Dec 24 09:43:06 2016 S=1.37 Km/hr
</name>
<styleUrl>
#styleMap_TLP_Normal
</styleUrl>
<Point>
<coordinates>
-64.9615784,-10.8621073,170.13
</coordinates>
</Point>
</Placemark>
<Placemark>
<name>
Sat Dec 24 09:43:16 2016 S=1.33 Km/hr
</name>
<styleUrl>
#styleMap_TLP_Normal
</styleUrl>
<Point>
<coordinates>
-64.9616470,-10.8621321,170.49
</coordinates>
</Point>
</Placemark>
<Placemark>
<name>
Sat Dec 24 09:43:26 2016 S=0.96 Km/hr
</name>
<styleUrl>
#styleMap_TLP_Normal
</styleUrl>
<Point>
<coordinates>
-64.9616623,-10.8621550,170.20
</coordinates>
</Point>
</Placemark>
<Placemark>
<name>
Sat Dec 24 09:43:36 2016 S=1.11 Km/hr
</name>
<styleUrl>
#styleMap_TLP_Normal
</styleUrl>
<Point>
<coordinates>
-64.9617233,-10.8621616,170.31
</coordinates>
</Point>
</Placemark>
<Placemark>
<name>
Sat Dec 24 09:43:46 2016 S=0.51 Km/hr
</name>
<styleUrl>
#styleMap_TLP_Normal
</styleUrl>
<Point>
<coordinates>
-64.9617004,-10.8621569,170.66
</coordinates>
</Point>
</Placemark>
<Placemark>
<name>
Sat Dec 24 09:43:56 2016 S=0.79 Km/hr
</name>
<styleUrl>
#styleMap_TLP_Normal
</styleUrl>
<Point>
<coordinates>
-64.9616852,-10.8621531,170.70
</coordinates>
</Point>
</Placemark>
<Placemark>
<name>
Sat Dec 24 09:44:06 2016 S=1.05 Km/hr
</name>
<styleUrl>
#styleMap_TLP_Normal
</styleUrl>
<Point>
<coordinates>
-64.9616852,-10.8621874,170.89
</coordinates>
</Point>
</Placemark>
<Placemark>
<name>
Sat Dec 24 09:44:16 2016 S=0.83 Km/hr
</name>
<styleUrl>
#styleMap_TLP_Normal
</styleUrl>
<Point>
<coordinates>
-64.9616776,-10.8621998,170.90
</coordinates>
</Point>
</Placemark>
<Placemark>
<name>
Sat Dec 24 09:44:26 2016 S=0.60 Km/hr
</name>
<styleUrl>
#styleMap_TLP_Normal
</styleUrl>
<Point>
<coordinates>
-64.9616776,-10.8622150,170.92
</coordinates>
</Point>
</Placemark>
<Placemark>
<name>
Sat Dec 24 09:44:36 2016 S=0.34 Km/hr
</name>
<styleUrl>
#styleMap_TLP_Normal
</styleUrl>
<Point>
<coordinates>
-64.9616852,-10.8622255,170.89
</coordinates>
</Point>
</Placemark>
<Placemark>
<name>
Sat Dec 24 09:44:46 2016 S=0.63 Km/hr
</name>
<styleUrl>
#styleMap_TLP_Normal
</styleUrl>
<Point>
<coordinates>
-64.9616928,-10.8622265,170.89
</coordinates>
</Point>
</Placemark>
<Placemark>
<name>
Sat Dec 24 09:44:56 2016 S=0.91 Km/hr
</name>
<styleUrl>
#styleMap_TLP_Normal
</styleUrl>
<Point>
<coordinates>
-64.9617462,-10.8622141,171.22
</coordinates>
</Point>
</Placemark>
<Placemark>
<name>
Sat Dec 24 09:45:06 2016 S=0.53 Km/hr
</name>
<styleUrl>
#styleMap_TLP_Normal
</styleUrl>
<Point>
<coordinates>
-64.9617538,-10.8622255,171.26
</coordinates>
</Point>
</Placemark>
<Placemark>
<name>
Sat Dec 24 09:45:16 2016 S=1.24 Km/hr
</name>
<styleUrl>
#styleMap_TLP_Normal
</styleUrl>
<Point>
<coordinates>
-64.9617844,-10.8622570,171.13
</coordinates>
</Point>
</Placemark>
<Placemark>
<name>
Sat Dec 24 09:45:26 2016 S=1.47 Km/hr
</name>
<styleUrl>
#styleMap_TLP_Normal
</styleUrl>
<Point>
<coordinates>
-64.9617844,-10.8622894,171.51
</coordinates>
</Point>
</Placemark>
<Placemark>
<name>
Sat Dec 24 09:45:36 2016 S=0.68 Km/hr
</name>
<styleUrl>
#styleMap_TLP_Normal
</styleUrl>
<Point>
<coordinates>
-64.9617996,-10.8623285,171.23
</coordinates>
</Point>
</Placemark>
<Placemark>
<name>
Sat Dec 24 09:45:46 2016 S=1.94 Km/hr
</name>
<styleUrl>
#styleMap_TLP_Normal
</styleUrl>
<Point>
<coordinates>
-64.9618301,-10.8623886,171.21
</coordinates>
</Point>
</Placemark>
<Placemark>
<name>
Sat Dec 24 09:45:56 2016 S=0.86 Km/hr
</name>
<styleUrl>
#styleMap_TLP_Normal
</styleUrl>
<Point>
<coordinates>
-64.9618835,-10.8623943,171.17
</coordinates>
</Point>
</Placemark>
<Placemark>
<name>
Sat Dec 24 09:46:06 2016 S=0.95 Km/hr
</name>
<styleUrl>
#styleMap_TLP_Normal
</styleUrl>
<Point>
<coordinates>
-64.9619064,-10.8624277,171.42
</coordinates>
</Point>
</Placemark>
<Placemark>
<name>
Sat Dec 24 09:46:16 2016 S=0.78 Km/hr
</name>
<styleUrl>
#styleMap_TLP_Normal
</styleUrl>
<Point>
<coordinates>
-64.9619141,-10.8624392,171.43
</coordinates>
</Point>
</Placemark>
<Placemark>
<name>
Sat Dec 24 09:46:26 2016 S=1.52 Km/hr
</name>
<styleUrl>
#styleMap_TLP_Normal
</styleUrl>
<Point>
<coordinates>
-64.9619522,-10.8624802,171.52
</coordinates>
</Point>
</Placemark>
<Placemark>
<name>
Sat Dec 24 09:46:36 2016 S=0.72 Km/hr
</name>
<styleUrl>
#styleMap_TLP_Normal
</styleUrl>
<Point>
<coordinates>
-64.9619751,-10.8624706,171.58
</coordinates>
</Point>
</Placemark>
<Placemark>
<name>
Sat Dec 24 09:46:46 2016 S=1.13 Km/hr
</name>
<styleUrl>
#styleMap_TLP_Normal
</styleUrl>
<Point>
<coordinates>
-64.9620361,-10.8624916,171.50
</coordinates>
</Point>
</Placemark>
<Placemark>
<name>
Sat Dec 24 09:46:56 2016 S=1.20 Km/hr
</name>
<styleUrl>
#styleMap_TLP_Normal
</styleUrl>
<Point>
<coordinates>
-64.9621277,-10.8624954,171.82
</coordinates>
</Point>
</Placemark>
<Placemark>
<name>
Sat Dec 24 09:47:06 2016 S=0.91 Km/hr
</name>
<styleUrl>
#styleMap_TLP_Normal
</styleUrl>
<Point>
<coordinates>
-64.9621735,-10.8624716,171.80
</coordinates>
</Point>
</Placemark>
<Placemark>
<name>
Sat Dec 24 09:47:16 2016 S=0.78 Km/hr
</name>
<styleUrl>
#styleMap_TLP_Normal
</styleUrl>
<Point>
<coordinates>
-64.9621887,-10.8624716,171.71
</coordinates>
</Point>
</Placemark>
<Placemark>
<name>
Sat Dec 24 09:47:26 2016 S=0.43 Km/hr
</name>
<styleUrl>
#styleMap_TLP_Normal
</styleUrl>
<Point>
<coordinates>
-64.9622040,-10.8625050,171.97
</coordinates>
</Point>
</Placemark>
<Placemark>
<name>
Sat Dec 24 09:47:36 2016 S=0.63 Km/hr
</name>
<styleUrl>
#styleMap_TLP_Normal
</styleUrl>
<Point>
<coordinates>
-64.9621964,-10.8625088,172.01
</coordinates>
</Point>
</Placemark>
<Placemark>
<name>
Sat Dec 24 09:47:46 2016 S=0.42 Km/hr
</name>
<styleUrl>
#styleMap_TLP_Normal
</styleUrl>
<Point>
<coordinates>
-64.9621964,-10.8625164,172.07
</coordinates>
</Point>
</Placemark>
<Placemark>
<name>
Sat Dec 24 09:47:56 2016 S=0.24 Km/hr
</name>
<styleUrl>
#styleMap_TLP_Normal
</styleUrl>
<Point>
<coordinates>
-64.9622192,-10.8625078,172.92
</coordinates>
</Point>
</Placemark>
<Placemark>
<name>
Sat Dec 24 09:48:06 2016 S=1.33 Km/hr
</name>
<styleUrl>
#styleMap_TLP_Normal
</styleUrl>
<Point>
<coordinates>
-64.9622040,-10.8624964,173.28
</coordinates>
</Point>
</Placemark>
<Placemark>
<name>
Sat Dec 24 09:48:16 2016 S=0.40 Km/hr
</name>
<styleUrl>
#styleMap_TLP_Normal
</styleUrl>
<Point>
<coordinates>
-64.9621735,-10.8624763,174.51
</coordinates>
</Point>
</Placemark>
<Placemark>
<name>
Sat Dec 24 09:48:26 2016 S=0.55 Km/hr
</name>
<styleUrl>
#styleMap_TLP_Normal
</styleUrl>
<Point>
<coordinates>
-64.9621811,-10.8624659,174.55
</coordinates>
</Point>
</Placemark>
<Placemark>
<name>
Sat Dec 24 09:48:36 2016 S=0.28 Km/hr
</name>
<styleUrl>
#styleMap_TLP_Normal
</styleUrl>
<Point>
<coordinates>
-64.9621658,-10.8624325,174.45
</coordinates>
</Point>
</Placemark>
<Placemark>
<name>
Sat Dec 24 09:48:46 2016 S=1.76 Km/hr
</name>
<styleUrl>
#styleMap_TLP_Normal
</styleUrl>
<Point>
<coordinates>
-64.9622040,-10.8623953,174.82
</coordinates>
</Point>
</Placemark>
<Placemark>
<name>
Sat Dec 24 09:48:56 2016 S=0.92 Km/hr
</name>
<styleUrl>
#styleMap_TLP_Normal
</styleUrl>
<Point>
<coordinates>
-64.9622269,-10.8623857,175.47
</coordinates>
</Point>
</Placemark>
<Placemark>
<name>
Sat Dec 24 09:49:06 2016 S=1.50 Km/hr
</name>
<styleUrl>
#styleMap_TLP_Normal
</styleUrl>
<Point>
<coordinates>
-64.9622879,-10.8622847,175.28
</coordinates>
</Point>
</Placemark>
<Placemark>
<name>
Sat Dec 24 09:49:16 2016 S=0.88 Km/hr
</name>
<styleUrl>
#styleMap_TLP_Normal
</styleUrl>
<Point>
<coordinates>
-64.9623032,-10.8622665,175.34
</coordinates>
</Point>
</Placemark>
<Placemark>
<name>
Sat Dec 24 09:49:26 2016 S=1.21 Km/hr
</name>
<styleUrl>
#styleMap_TLP_Normal
</styleUrl>
<Point>
<coordinates>
-64.9623795,-10.8622446,175.58
</coordinates>
</Point>
</Placemark>
<Placemark>
<name>
Sat Dec 24 09:49:36 2016 S=1.45 Km/hr
</name>
<styleUrl>
#styleMap_TLP_Normal
</styleUrl>
<Point>
<coordinates>
-64.9624252,-10.8622580,175.26
</coordinates>
</Point>
</Placemark>
<Placemark>
<name>
Sat Dec 24 09:49:46 2016 S=1.32 Km/hr
</name>
<styleUrl>
#styleMap_TLP_Normal
</styleUrl>
<Point>
<coordinates>
-64.9624405,-10.8622255,175.57
</coordinates>
</Point>
</Placemark>
<Placemark>
<name>
Sat Dec 24 09:49:56 2016 S=1.57 Km/hr
</name>
<styleUrl>
#styleMap_TLP_Normal
</styleUrl>
<Point>
<coordinates>
-64.9624634,-10.8621540,175.80
</coordinates>
</Point>
</Placemark>
<Placemark>
<name>
Sat Dec 24 09:50:06 2016 S=1.92 Km/hr
</name>
<styleUrl>
#styleMap_TLP_Normal
</styleUrl>
<Point>
<coordinates>
-64.9624786,-10.8621101,176.52
</coordinates>
</Point>
</Placemark>
<Placemark>
<name>
Sat Dec 24 09:50:16 2016 S=0.69 Km/hr
</name>
<styleUrl>
#styleMap_TLP_Normal
</styleUrl>
<Point>
<coordinates>
-64.9625015,-10.8620987,176.34
</coordinates>
</Point>
</Placemark>
<Placemark>
<name>
Sat Dec 24 09:50:26 2016 S=1.58 Km/hr
</name>
<styleUrl>
#styleMap_TLP_Normal
</styleUrl>
<Point>
<coordinates>
-64.9625397,-10.8620882,175.87
</coordinates>
</Point>
</Placemark>
<Placemark>
<name>
Sat Dec 24 09:50:36 2016 S=0.77 Km/hr
</name>
<styleUrl>
#styleMap_TLP_Normal
</styleUrl>
<Point>
<coordinates>
-64.9625549,-10.8620520,176.65
</coordinates>
</Point>
</Placemark>
<Placemark>
<name>
Sat Dec 24 09:50:46 2016 S=0.36 Km/hr
</name>
<styleUrl>
#styleMap_TLP_Normal
</styleUrl>
<Point>
<coordinates>
-64.9625626,-10.8620396,176.95
</coordinates>
</Point>
</Placemark>
<Placemark>
<name>
Sat Dec 24 09:50:56 2016 S=1.29 Km/hr
</name>
<styleUrl>
#styleMap_TLP_Normal
</styleUrl>
<Point>
<coordinates>
-64.9625549,-10.8620710,176.62
</coordinates>
</Point>
</Placemark>
<Placemark>
<name>
Sat Dec 24 09:51:06 2016 S=0.97 Km/hr
</name>
<styleUrl>
#styleMap_TLP_Normal
</styleUrl>
<Point>
<coordinates>
-64.9625778,-10.8621035,176.51
</coordinates>
</Point>
</Placemark>
<Placemark>
<name>
Sat Dec 24 09:51:16 2016 S=1.86 Km/hr
</name>
<styleUrl>
#styleMap_TLP_Normal
</styleUrl>
<Point>
<coordinates>
-64.9626083,-10.8621426,176.18
</coordinates>
</Point>
</Placemark>
<Placemark>
<name>
Sat Dec 24 09:51:26 2016 S=1.10 Km/hr
</name>
<styleUrl>
#styleMap_TLP_Normal
</styleUrl>
<Point>
<coordinates>
-64.9626389,-10.8622198,176.08
</coordinates>
</Point>
</Placemark>
<Placemark>
<name>
Sat Dec 24 09:51:36 2016 S=2.10 Km/hr
</name>
<styleUrl>
#styleMap_TLP_Normal
</styleUrl>
<Point>
<coordinates>
-64.9626617,-10.8622150,176.15
</coordinates>
</Point>
</Placemark>
<Placemark>
<name>
Sat Dec 24 09:51:46 2016 S=0.81 Km/hr
</name>
<styleUrl>
#styleMap_TLP_Normal
</styleUrl>
<Point>
<coordinates>
-64.9627075,-10.8621979,176.31
</coordinates>
</Point>
</Placemark>
<Placemark>
<name>
Sat Dec 24 09:51:56 2016 S=0.61 Km/hr
</name>
<styleUrl>
#styleMap_TLP_Normal
</styleUrl>
<Point>
<coordinates>
-64.9626999,-10.8621626,175.96
</coordinates>
</Point>
</Placemark>
<Placemark>
<name>
Sat Dec 24 09:52:06 2016 S=1.10 Km/hr
</name>
<styleUrl>
#styleMap_TLP_Normal
</styleUrl>
<Point>
<coordinates>
-64.9627533,-10.8621349,176.48
</coordinates>
</Point>
</Placemark>
<Placemark>
<name>
Sat Dec 24 09:52:16 2016 S=1.14 Km/hr
</name>
<styleUrl>
#styleMap_TLP_Normal
</styleUrl>
<Point>
<coordinates>
-64.9628220,-10.8621616,176.92
</coordinates>
</Point>
</Placemark>
<Placemark>
<name>
Sat Dec 24 09:52:26 2016 S=0.92 Km/hr
</name>
<styleUrl>
#styleMap_TLP_Normal
</styleUrl>
<Point>
<coordinates>
-64.9628448,-10.8621073,176.93
</coordinates>
</Point>
</Placemark>
<Placemark>
<name>
Sat Dec 24 09:52:36 2016 S=0.35 Km/hr
</name>
<styleUrl>
#styleMap_TLP_Normal
</styleUrl>
<Point>
<coordinates>
-64.9628677,-10.8621073,177.01
</coordinates>
</Point>
</Placemark>
<Placemark>
<name>
Sat Dec 24 09:52:46 2016 S=0.87 Km/hr
</name>
<styleUrl>
#styleMap_TLP_Normal
</styleUrl>
<Point>
<coordinates>
-64.9628677,-10.8620930,176.99
</coordinates>
</Point>
</Placemark>
<Placemark>
<name>
Sat Dec 24 09:52:56 2016 S=1.30 Km/hr
</name>
<styleUrl>
#styleMap_TLP_Normal
</styleUrl>
<Point>
<coordinates>
-64.9629211,-10.8620882,176.77
</coordinates>
</Point>
</Placemark>
<Placemark>
<name>
Sat Dec 24 09:53:06 2016 S=1.09 Km/hr
</name>
<styleUrl>
#styleMap_TLP_Normal
</styleUrl>
<Point>
<coordinates>
-64.9629440,-10.8621206,176.45
</coordinates>
</Point>
</Placemark>
<Placemark>
<name>
Sat Dec 24 09:53:16 2016 S=0.39 Km/hr
</name>
<styleUrl>
#styleMap_TLP_Normal
</styleUrl>
<Point>
<coordinates>
-64.9629517,-10.8621225,176.48
</coordinates>
</Point>
</Placemark>
<Placemark>
<name>
Sat Dec 24 09:53:26 2016 S=0.79 Km/hr
</name>
<styleUrl>
#styleMap_TLP_Normal
</styleUrl>
<Point>
<coordinates>
-64.9629517,-10.8621349,176.48
</coordinates>
</Point>
</Placemark>
<Placemark>
<name>
Sat Dec 24 09:53:36 2016 S=0.30 Km/hr
</name>
<styleUrl>
#styleMap_TLP_Normal
</styleUrl>
<Point>
<coordinates>
-64.9629364,-10.8621979,175.93
</coordinates>
</Point>
</Placemark>
<Placemark>
<name>
Sat Dec 24 09:53:46 2016 S=0.74 Km/hr
</name>
<styleUrl>
#styleMap_TLP_Normal
</styleUrl>
<Point>
<coordinates>
-64.9629517,-10.8621979,175.39
</coordinates>
</Point>
</Placemark>
<Placemark>
<name>
Sat Dec 24 09:53:56 2016 S=0.52 Km/hr
</name>
<styleUrl>
#styleMap_TLP_Normal
</styleUrl>
<Point>
<coordinates>
-64.9629669,-10.8622103,175.51
</coordinates>
</Point>
</Placemark>
<Placemark>
<name>
Sat Dec 24 09:54:06 2016 S=0.49 Km/hr
</name>
<styleUrl>
#styleMap_TLP_Normal
</styleUrl>
<Point>
<coordinates>
-64.9630127,-10.8622599,175.13
</coordinates>
</Point>
</Placemark>
<Placemark>
<name>
Sat Dec 24 09:54:16 2016 S=0.76 Km/hr
</name>
<styleUrl>
#styleMap_TLP_Normal
</styleUrl>
<Point>
<coordinates>
-64.9630203,-10.8622732,175.19
</coordinates>
</Point>
</Placemark>
<Placemark>
<name>
Sat Dec 24 09:54:26 2016 S=1.60 Km/hr
</name>
<styleUrl>
#styleMap_TLP_Normal
</styleUrl>
<Point>
<coordinates>
-64.9630661,-10.8622437,174.98
</coordinates>
</Point>
</Placemark>
<Placemark>
<name>
Sat Dec 24 09:54:36 2016 S=1.13 Km/hr
</name>
<styleUrl>
#styleMap_TLP_Normal
</styleUrl>
<Point>
<coordinates>
-64.9631271,-10.8622160,175.50
</coordinates>
</Point>
</Placemark>
<Placemark>
<name>
Sat Dec 24 09:54:46 2016 S=1.81 Km/hr
</name>
<styleUrl>
#styleMap_TLP_Normal
</styleUrl>
<Point>
<coordinates>
-64.9632187,-10.8621922,175.83
</coordinates>
</Point>
</Placemark>
<Placemark>
<name>
Sat Dec 24 09:54:56 2016 S=1.24 Km/hr
</name>
<styleUrl>
#styleMap_TLP_Normal
</styleUrl>
<Point>
<coordinates>
-64.9632721,-10.8622255,176.35
</coordinates>
</Point>
</Placemark>
<Placemark>
<name>
Sat Dec 24 09:55:06 2016 S=0.55 Km/hr
</name>
<styleUrl>
#styleMap_TLP_Normal
</styleUrl>
<Point>
<coordinates>
-64.9632950,-10.8622046,176.46
</coordinates>
</Point>
</Placemark>
<Placemark>
<name>
Sat Dec 24 09:55:16 2016 S=1.06 Km/hr
</name>
<styleUrl>
#styleMap_TLP_Normal
</styleUrl>
<Point>
<coordinates>
-64.9633331,-10.8621931,176.73
</coordinates>
</Point>
</Placemark>
<Placemark>
<name>
Sat Dec 24 09:55:26 2016 S=0.78 Km/hr
</name>
<styleUrl>
#styleMap_TLP_Normal
</styleUrl>
<Point>
<coordinates>
-64.9633408,-10.8621798,176.75
</coordinates>
</Point>
</Placemark>
<Placemark>
<name>
Sat Dec 24 09:55:36 2016 S=1.75 Km/hr
</name>
<styleUrl>
#styleMap_TLP_Normal
</styleUrl>
<Point>
<coordinates>
-64.9633713,-10.8621407,176.77
</coordinates>
</Point>
</Placemark>
<Placemark>
<name>
Sat Dec 24 09:55:46 2016 S=1.09 Km/hr
</name>
<styleUrl>
#styleMap_TLP_Normal
</styleUrl>
<Point>
<coordinates>
-64.9634247,-10.8620987,176.93
</coordinates>
</Point>
</Placemark>
<Placemark>
<name>
Sat Dec 24 09:55:56 2016 S=0.87 Km/hr
</name>
<styleUrl>
#styleMap_TLP_Normal
</styleUrl>
<Point>
<coordinates>
-64.9635010,-10.8620701,176.88
</coordinates>
</Point>
</Placemark>
<Placemark>
<name>
Sat Dec 24 09:56:06 2016 S=0.88 Km/hr
</name>
<styleUrl>
#styleMap_TLP_Normal
</styleUrl>
<Point>
<coordinates>
-64.9635010,-10.8620253,176.77
</coordinates>
</Point>
</Placemark>
<Placemark>
<name>
Sat Dec 24 09:56:16 2016 S=0.96 Km/hr
</name>
<styleUrl>
#styleMap_TLP_Normal
</styleUrl>
<Point>
<coordinates>
-64.9635086,-10.8620100,176.95
</coordinates>
</Point>
</Placemark>
<Placemark>
<name>
Sat Dec 24 09:56:26 2016 S=0.58 Km/hr
</name>
<styleUrl>
#styleMap_TLP_Normal
</styleUrl>
<Point>
<coordinates>
-64.9635010,-10.8619728,177.43
</coordinates>
</Point>
</Placemark>
<Placemark>
<name>
Sat Dec 24 09:56:36 2016 S=1.83 Km/hr
</name>
<styleUrl>
#styleMap_TLP_Normal
</styleUrl>
<Point>
<coordinates>
-64.9635086,-10.8619413,177.79
</coordinates>
</Point>
</Placemark>
<Placemark>
<name>
Sat Dec 24 09:56:46 2016 S=0.89 Km/hr
</name>
<styleUrl>
#styleMap_TLP_Normal
</styleUrl>
<Point>
<coordinates>
-64.9634857,-10.8618660,177.81
</coordinates>
</Point>
</Placemark>
<Placemark>
<name>
Sat Dec 24 09:56:56 2016 S=2.30 Km/hr
</name>
<styleUrl>
#styleMap_TLP_Normal
</styleUrl>
<Point>
<coordinates>
-64.9635162,-10.8618479,177.85
</coordinates>
</Point>
</Placemark>
<Placemark>
<name>
Sat Dec 24 09:57:06 2016 S=2.09 Km/hr
</name>
<styleUrl>
#styleMap_TLP_Normal
</styleUrl>
<Point>
<coordinates>
-64.9635391,-10.8617573,176.52
</coordinates>
</Point>
</Placemark>
<Placemark>
<name>
Sat Dec 24 09:57:16 2016 S=1.56 Km/hr
</name>
<styleUrl>
#styleMap_TLP_Normal
</styleUrl>
<Point>
<coordinates>
-64.9635544,-10.8616962,177.16
</coordinates>
</Point>
</Placemark>
<Placemark>
<name>
Sat Dec 24 09:57:26 2016 S=1.88 Km/hr
</name>
<styleUrl>
#styleMap_TLP_Normal
</styleUrl>
<Point>
<coordinates>
-64.9635925,-10.8616257,177.46
</coordinates>
</Point>
</Placemark>
<Placemark>
<name>
Sat Dec 24 09:57:36 2016 S=3.09 Km/hr
</name>
<styleUrl>
#styleMap_TLP_Normal
</styleUrl>
<Point>
<coordinates>
-64.9636459,-10.8615398,176.93
</coordinates>
</Point>
</Placemark>
<Placemark>
<name>
Sat Dec 24 09:57:46 2016 S=1.42 Km/hr
</name>
<styleUrl>
#styleMap_TLP_Normal
</styleUrl>
<Point>
<coordinates>
-64.9636917,-10.8615141,177.33
</coordinates>
</Point>
</Placemark>
<Placemark>
<name>
Sat Dec 24 09:57:56 2016 S=2.10 Km/hr
</name>
<styleUrl>
#styleMap_TLP_Normal
</styleUrl>
<Point>
<coordinates>
-64.9637299,-10.8615046,177.73
</coordinates>
</Point>
</Placemark>
<Placemark>
<name>
Sat Dec 24 09:58:06 2016 S=1.06 Km/hr
</name>
<styleUrl>
#styleMap_TLP_Normal
</styleUrl>
<Point>
<coordinates>
-64.9636459,-10.8614855,178.74
</coordinates>
</Point>
</Placemark>
<Placemark>
<name>
Sat Dec 24 09:58:16 2016 S=0.69 Km/hr
</name>
<styleUrl>
#styleMap_TLP_Normal
</styleUrl>
<Point>
<coordinates>
-64.9636002,-10.8614798,179.02
</coordinates>
</Point>
</Placemark>
<Placemark>
<name>
Sat Dec 24 09:58:26 2016 S=1.41 Km/hr
</name>
<styleUrl>
#styleMap_TLP_Normal
</styleUrl>
<Point>
<coordinates>
-64.9636002,-10.8614731,179.10
</coordinates>
</Point>
</Placemark>
<Placemark>
<name>
Sat Dec 24 09:58:36 2016 S=0.32 Km/hr
</name>
<styleUrl>
#styleMap_TLP_Normal
</styleUrl>
<Point>
<coordinates>
-64.9635849,-10.8613806,178.12
</coordinates>
</Point>
</Placemark>
<Placemark>
<name>
Sat Dec 24 09:58:46 2016 S=1.20 Km/hr
</name>
<styleUrl>
#styleMap_TLP_Normal
</styleUrl>
<Point>
<coordinates>
-64.9635162,-10.8613853,177.61
</coordinates>
</Point>
</Placemark>
<Placemark>
<name>
Sat Dec 24 09:58:56 2016 S=1.85 Km/hr
</name>
<styleUrl>
#styleMap_TLP_Normal
</styleUrl>
<Point>
<coordinates>
-64.9634476,-10.8614283,176.73
</coordinates>
</Point>
</Placemark>
<Placemark>
<name>
Sat Dec 24 09:59:06 2016 S=0.53 Km/hr
</name>
<styleUrl>
#styleMap_TLP_Normal
</styleUrl>
<Point>
<coordinates>
-64.9634628,-10.8614569,177.22
</coordinates>
</Point>
</Placemark>
<Placemark>
<name>
Sat Dec 24 09:59:16 2016 S=0.99 Km/hr
</name>
<styleUrl>
#styleMap_TLP_Normal
</styleUrl>
<Point>
<coordinates>
-64.9634705,-10.8614550,177.23
</coordinates>
</Point>
</Placemark>
<Placemark>
<name>
Sat Dec 24 09:59:26 2016 S=0.51 Km/hr
</name>
<styleUrl>
#styleMap_TLP_Normal
</styleUrl>
<Point>
<coordinates>
-64.9634705,-10.8614378,177.36
</coordinates>
</Point>
</Placemark>
<Placemark>
<name>
Sat Dec 24 09:59:36 2016 S=0.56 Km/hr
</name>
<styleUrl>
#styleMap_TLP_Normal
</styleUrl>
<Point>
<coordinates>
-64.9634857,-10.8614388,177.37
</coordinates>
</Point>
</Placemark>
<Placemark>
<name>
Sat Dec 24 09:59:46 2016 S=1.49 Km/hr
</name>
<styleUrl>
#styleMap_TLP_Normal
</styleUrl>
<Point>
<coordinates>
-64.9635010,-10.8614655,176.11
</coordinates>
</Point>
</Placemark>
<Placemark>
<name>
Sat Dec 24 09:59:56 2016 S=0.97 Km/hr
</name>
<styleUrl>
#styleMap_TLP_Normal
</styleUrl>
<Point>
<coordinates>
-64.9635544,-10.8614635,175.81
</coordinates>
</Point>
</Placemark>
<Placemark>
<name>
Sat Dec 24 10:00:06 2016 S=0.37 Km/hr
</name>
<styleUrl>
#styleMap_TLP_Normal
</styleUrl>
<Point>
<coordinates>
-64.9635544,-10.8614616,175.76
</coordinates>
</Point>
</Placemark>
<Placemark>
<name>
Sat Dec 24 10:00:16 2016 S=0.65 Km/hr
</name>
<styleUrl>
#styleMap_TLP_Normal
</styleUrl>
<Point>
<coordinates>
-64.9635468,-10.8614540,175.74
</coordinates>
</Point>
</Placemark>
<Placemark>
<name>
Sat Dec 24 10:00:26 2016 S=2.61 Km/hr
</name>
<styleUrl>
#styleMap_TLP_Normal
</styleUrl>
<Point>
<coordinates>
-64.9636536,-10.8613834,175.60
</coordinates>
</Point>
</Placemark>
<Placemark>
<name>
Sat Dec 24 10:00:36 2016 S=1.81 Km/hr
</name>
<styleUrl>
#styleMap_TLP_Normal
</styleUrl>
<Point>
<coordinates>
-64.9637146,-10.8613377,175.25
</coordinates>
</Point>
</Placemark>
<Placemark>
<name>
Sat Dec 24 10:00:46 2016 S=1.20 Km/hr
</name>
<styleUrl>
#styleMap_TLP_Normal
</styleUrl>
<Point>
<coordinates>
-64.9637527,-10.8612967,175.06
</coordinates>
</Point>
</Placemark>
<Placemark>
<name>
Sat Dec 24 10:00:56 2016 S=1.39 Km/hr
</name>
<styleUrl>
#styleMap_TLP_Normal
</styleUrl>
<Point>
<coordinates>
-64.9637909,-10.8612490,174.99
</coordinates>
</Point>
</Placemark>
<Placemark>
<name>
Sat Dec 24 10:01:06 2016 S=1.16 Km/hr
</name>
<styleUrl>
#styleMap_TLP_Normal
</styleUrl>
<Point>
<coordinates>
-64.9638138,-10.8612242,174.26
</coordinates>
</Point>
</Placemark>
<Placemark>
<name>
Sat Dec 24 10:01:16 2016 S=0.88 Km/hr
</name>
<styleUrl>
#styleMap_TLP_Normal
</styleUrl>
<Point>
<coordinates>
-64.9638672,-10.8612099,174.46
</coordinates>
</Point>
</Placemark>
<Placemark>
<name>
Sat Dec 24 10:01:26 2016 S=1.60 Km/hr
</name>
<styleUrl>
#styleMap_TLP_Normal
</styleUrl>
<Point>
<coordinates>
-64.9639359,-10.8611755,174.91
</coordinates>
</Point>
</Placemark>
<Placemark>
<name>
Sat Dec 24 10:01:36 2016 S=0.95 Km/hr
</name>
<styleUrl>
#styleMap_TLP_Normal
</styleUrl>
<Point>
<coordinates>
-64.9639893,-10.8611174,175.04
</coordinates>
</Point>
</Placemark>
<Placemark>
<name>
Sat Dec 24 10:01:46 2016 S=1.86 Km/hr
</name>
<styleUrl>
#styleMap_TLP_Normal
</styleUrl>
<Point>
<coordinates>
-64.9640884,-10.8610592,175.41
</coordinates>
</Point>
</Placemark>
<Placemark>
<name>
Sat Dec 24 10:01:56 2016 S=1.97 Km/hr
</name>
<styleUrl>
#styleMap_TLP_Normal
</styleUrl>
<Point>
<coordinates>
-64.9641876,-10.8610144,175.69
</coordinates>
</Point>
</Placemark>
<Placemark>
<name>
Sat Dec 24 10:02:06 2016 S=1.63 Km/hr
</name>
<styleUrl>
#styleMap_TLP_Normal
</styleUrl>
<Point>
<coordinates>
-64.9642410,-10.8609982,175.66
</coordinates>
</Point>
</Placemark>
<Placemark>
<name>
Sat Dec 24 10:02:16 2016 S=2.03 Km/hr
</name>
<styleUrl>
#styleMap_TLP_Normal
</styleUrl>
<Point>
<coordinates>
-64.9643173,-10.8609667,175.78
</coordinates>
</Point>
</Placemark>
<Placemark>
<name>
Sat Dec 24 10:02:26 2016 S=1.34 Km/hr
</name>
<styleUrl>
#styleMap_TLP_Normal
</styleUrl>
<Point>
<coordinates>
-64.9643860,-10.8609734,176.21
</coordinates>
</Point>
</Placemark>
<Placemark>
<name>
Sat Dec 24 10:02:36 2016 S=0.92 Km/hr
</name>
<styleUrl>
#styleMap_TLP_Normal
</styleUrl>
<Point>
<coordinates>
-64.9644394,-10.8609285,176.28
</coordinates>
</Point>
</Placemark>
<Placemark>
<name>
Sat Dec 24 10:02:46 2016 S=1.44 Km/hr
</name>
<styleUrl>
#styleMap_TLP_Normal
</styleUrl>
<Point>
<coordinates>
-64.9644928,-10.8608780,176.00
</coordinates>
</Point>
</Placemark>
<Placemark>
<name>
Sat Dec 24 10:02:56 2016 S=2.09 Km/hr
</name>
<styleUrl>
#styleMap_TLP_Normal
</styleUrl>
<Point>
<coordinates>
-64.9645538,-10.8608294,175.97
</coordinates>
</Point>
</Placemark>
<Placemark>
<name>
Sat Dec 24 10:03:06 2016 S=0.31 Km/hr
</name>
<styleUrl>
#styleMap_TLP_Normal
</styleUrl>
<Point>
<coordinates>
-64.9645767,-10.8608313,176.70
</coordinates>
</Point>
</Placemark>
<Placemark>
<name>
Sat Dec 24 10:03:16 2016 S=1.02 Km/hr
</name>
<styleUrl>
#styleMap_TLP_Normal
</styleUrl>
<Point>
<coordinates>
-64.9645920,-10.8608046,176.85
</coordinates>
</Point>
</Placemark>
<Placemark>
<name>
Sat Dec 24 10:03:26 2016 S=1.76 Km/hr
</name>
<styleUrl>
#styleMap_TLP_Normal
</styleUrl>
<Point>
<coordinates>
-64.9646301,-10.8607283,176.25
</coordinates>
</Point>
</Placemark>
<Placemark>
<name>
Sat Dec 24 10:03:36 2016 S=1.24 Km/hr
</name>
<styleUrl>
#styleMap_TLP_Normal
</styleUrl>
<Point>
<coordinates>
-64.9646683,-10.8607101,176.20
</coordinates>
</Point>
</Placemark>
<Placemark>
<name>
Sat Dec 24 10:03:46 2016 S=0.77 Km/hr
</name>
<styleUrl>
#styleMap_TLP_Normal
</styleUrl>
<Point>
<coordinates>
-64.9646912,-10.8607283,176.18
</coordinates>
</Point>
</Placemark>
<Placemark>
<name>
Sat Dec 24 10:03:56 2016 S=1.04 Km/hr
</name>
<styleUrl>
#styleMap_TLP_Normal
</styleUrl>
<Point>
<coordinates>
-64.9646683,-10.8607178,176.10
</coordinates>
</Point>
</Placemark>
<Placemark>
<name>
Sat Dec 24 10:04:06 2016 S=0.47 Km/hr
</name>
<styleUrl>
#styleMap_TLP_Normal
</styleUrl>
<Point>
<coordinates>
-64.9646530,-10.8606873,176.00
</coordinates>
</Point>
</Placemark>
<Placemark>
<name>
Sat Dec 24 10:04:16 2016 S=0.94 Km/hr
</name>
<styleUrl>
#styleMap_TLP_Normal
</styleUrl>
<Point>
<coordinates>
-64.9646378,-10.8606853,175.97
</coordinates>
</Point>
</Placemark>
<Placemark>
<name>
Sat Dec 24 10:04:26 2016 S=0.36 Km/hr
</name>
<styleUrl>
#styleMap_TLP_Normal
</styleUrl>
<Point>
<coordinates>
-64.9646301,-10.8606853,176.00
</coordinates>
</Point>
</Placemark>
<Placemark>
<name>
Sat Dec 24 10:04:36 2016 S=0.62 Km/hr
</name>
<styleUrl>
#styleMap_TLP_Normal
</styleUrl>
<Point>
<coordinates>
-64.9646225,-10.8606911,176.02
</coordinates>
</Point>
</Placemark>
<Placemark>
<name>
Sat Dec 24 10:04:46 2016 S=0.80 Km/hr
</name>
<styleUrl>
#styleMap_TLP_Normal
</styleUrl>
<Point>
<coordinates>
-64.9646072,-10.8605976,174.70
</coordinates>
</Point>
</Placemark>
<Placemark>
<name>
Sat Dec 24 10:04:56 2016 S=0.33 Km/hr
</name>
<styleUrl>
#styleMap_TLP_Normal
</styleUrl>
<Point>
<coordinates>
-64.9645844,-10.8605862,175.10
</coordinates>
</Point>
</Placemark>
<Placemark>
<name>
Sat Dec 24 10:05:06 2016 S=0.80 Km/hr
</name>
<styleUrl>
#styleMap_TLP_Normal
</styleUrl>
<Point>
<coordinates>
-64.9645767,-10.8605814,175.16
</coordinates>
</Point>
</Placemark>
<Placemark>
<name>
Sat Dec 24 10:05:16 2016 S=0.67 Km/hr
</name>
<styleUrl>
#styleMap_TLP_Normal
</styleUrl>
<Point>
<coordinates>
-64.9645462,-10.8605633,175.56
</coordinates>
</Point>
</Placemark>
<Placemark>
<name>
Sat Dec 24 10:05:26 2016 S=0.98 Km/hr
</name>
<styleUrl>
#styleMap_TLP_Normal
</styleUrl>
<Point>
<coordinates>
-64.9645462,-10.8605547,175.59
</coordinates>
</Point>
</Placemark>
<Placemark>
<name>
Sat Dec 24 10:05:36 2016 S=0.45 Km/hr
</name>
<styleUrl>
#styleMap_TLP_Normal
</styleUrl>
<Point>
<coordinates>
-64.9645538,-10.8605480,175.56
</coordinates>
</Point>
</Placemark>
<Placemark>
<name>
Sat Dec 24 10:05:46 2016 S=1.15 Km/hr
</name>
<styleUrl>
#styleMap_TLP_Normal
</styleUrl>
<Point>
<coordinates>
-64.9645691,-10.8605194,175.69
</coordinates>
</Point>
</Placemark>
<Placemark>
<name>
Sat Dec 24 10:05:56 2016 S=1.52 Km/hr
</name>
<styleUrl>
#styleMap_TLP_Normal
</styleUrl>
<Point>
<coordinates>
-64.9645844,-10.8605204,175.68
</coordinates>
</Point>
</Placemark>
<Placemark>
<name>
Sat Dec 24 10:06:06 2016 S=0.99 Km/hr
</name>
<styleUrl>
#styleMap_TLP_Normal
</styleUrl>
<Point>
<coordinates>
-64.9646072,-10.8605309,175.39
</coordinates>
</Point>
</Placemark>
<Placemark>
<name>
Sat Dec 24 10:06:16 2016 S=1.07 Km/hr
</name>
<styleUrl>
#styleMap_TLP_Normal
</styleUrl>
<Point>
<coordinates>
-64.9646149,-10.8605423,175.06
</coordinates>
</Point>
</Placemark>
<Placemark>
<name>
Sat Dec 24 10:06:26 2016 S=0.77 Km/hr
</name>
<styleUrl>
#styleMap_TLP_Normal
</styleUrl>
<Point>
<coordinates>
-64.9646378,-10.8605576,174.63
</coordinates>
</Point>
</Placemark>
<Placemark>
<name>
Sat Dec 24 10:06:36 2016 S=0.52 Km/hr
</name>
<styleUrl>
#styleMap_TLP_Normal
</styleUrl>
<Point>
<coordinates>
-64.9646530,-10.8605566,174.65
</coordinates>
</Point>
</Placemark>
<Placemark>
<name>
Sat Dec 24 10:06:46 2016 S=1.37 Km/hr
</name>
<styleUrl>
#styleMap_TLP_Normal
</styleUrl>
<Point>
<coordinates>
-64.9646683,-10.8605261,174.93
</coordinates>
</Point>
</Placemark>
<Placemark>
<name>
Sat Dec 24 10:06:56 2016 S=1.23 Km/hr
</name>
<styleUrl>
#styleMap_TLP_Normal
</styleUrl>
<Point>
<coordinates>
-64.9646530,-10.8605099,175.27
</coordinates>
</Point>
</Placemark>
<Placemark>
<name>
Sat Dec 24 10:07:06 2016 S=0.12 Km/hr
</name>
<styleUrl>
#styleMap_TLP_Normal
</styleUrl>
<Point>
<coordinates>
-64.9646378,-10.8605337,174.85
</coordinates>
</Point>
</Placemark>
<Placemark>
<name>
Sat Dec 24 10:07:16 2016 S=0.80 Km/hr
</name>
<styleUrl>
#styleMap_TLP_Normal
</styleUrl>
<Point>
<coordinates>
-64.9646530,-10.8605175,174.98
</coordinates>
</Point>
</Placemark>
<Placemark>
<name>
Sat Dec 24 10:07:26 2016 S=1.28 Km/hr
</name>
<styleUrl>
#styleMap_TLP_Normal
</styleUrl>
<Point>
<coordinates>
-64.9646759,-10.8605480,174.55
</coordinates>
</Point>
</Placemark>
<Placemark>
<name>
Sat Dec 24 10:07:36 2016 S=0.64 Km/hr
</name>
<styleUrl>
#styleMap_TLP_Normal
</styleUrl>
<Point>
<coordinates>
-64.9646530,-10.8605824,174.29
</coordinates>
</Point>
</Placemark>
<Placemark>
<name>
Sat Dec 24 10:07:46 2016 S=2.04 Km/hr
</name>
<styleUrl>
#styleMap_TLP_Normal
</styleUrl>
<Point>
<coordinates>
-64.9646606,-10.8606110,174.49
</coordinates>
</Point>
</Placemark>
<Placemark>
<name>
Sat Dec 24 10:07:56 2016 S=0.45 Km/hr
</name>
<styleUrl>
#styleMap_TLP_Normal
</styleUrl>
<Point>
<coordinates>
-64.9646378,-10.8605976,174.34
</coordinates>
</Point>
</Placemark>
<Placemark>
<name>
Sat Dec 24 10:08:06 2016 S=1.17 Km/hr
</name>
<styleUrl>
#styleMap_TLP_Normal
</styleUrl>
<Point>
<coordinates>
-64.9646683,-10.8605747,173.89
</coordinates>
</Point>
</Placemark>
<Placemark>
<name>
Sat Dec 24 10:08:16 2016 S=0.79 Km/hr
</name>
<styleUrl>
#styleMap_TLP_Normal
</styleUrl>
<Point>
<coordinates>
-64.9646988,-10.8605919,173.91
</coordinates>
</Point>
</Placemark>
<Placemark>
<name>
Sat Dec 24 10:08:26 2016 S=1.22 Km/hr
</name>
<styleUrl>
#styleMap_TLP_Normal
</styleUrl>
<Point>
<coordinates>
-64.9647446,-10.8606081,174.25
</coordinates>
</Point>
</Placemark>
<Placemark>
<name>
Sat Dec 24 10:08:36 2016 S=1.47 Km/hr
</name>
<styleUrl>
#styleMap_TLP_Normal
</styleUrl>
<Point>
<coordinates>
-64.9647522,-10.8605690,174.20
</coordinates>
</Point>
</Placemark>
<Placemark>
<name>
Sat Dec 24 10:08:46 2016 S=0.51 Km/hr
</name>
<styleUrl>
#styleMap_TLP_Normal
</styleUrl>
<Point>
<coordinates>
-64.9647293,-10.8605366,174.54
</coordinates>
</Point>
</Placemark>
<Placemark>
<name>
Sat Dec 24 10:08:56 2016 S=0.53 Km/hr
</name>
<styleUrl>
#styleMap_TLP_Normal
</styleUrl>
<Point>
<coordinates>
-64.9647217,-10.8605757,173.63
</coordinates>
</Point>
</Placemark>
<Placemark>
<name>
Sat Dec 24 10:09:06 2016 S=0.40 Km/hr
</name>
<styleUrl>
#styleMap_TLP_Normal
</styleUrl>
<Point>
<coordinates>
-64.9647141,-10.8605843,173.63
</coordinates>
</Point>
</Placemark>
<Placemark>
<name>
Sat Dec 24 10:09:16 2016 S=1.04 Km/hr
</name>
<styleUrl>
#styleMap_TLP_Normal
</styleUrl>
<Point>
<coordinates>
-64.9647064,-10.8605909,173.70
</coordinates>
</Point>
</Placemark>
<Placemark>
<name>
Sat Dec 24 10:09:26 2016 S=0.23 Km/hr
</name>
<styleUrl>
#styleMap_TLP_Normal
</styleUrl>
<Point>
<coordinates>
-64.9646683,-10.8605881,173.04
</coordinates>
</Point>
</Placemark>
<Placemark>
<name>
Sat Dec 24 10:09:36 2016 S=1.10 Km/hr
</name>
<styleUrl>
#styleMap_TLP_Normal
</styleUrl>
<Point>
<coordinates>
-64.9646606,-10.8606014,172.92
</coordinates>
</Point>
</Placemark>
<Placemark>
<name>
Sat Dec 24 10:09:46 2016 S=1.48 Km/hr
</name>
<styleUrl>
#styleMap_TLP_Normal
</styleUrl>
<Point>
<coordinates>
-64.9646912,-10.8606386,172.85
</coordinates>
</Point>
</Placemark>
<Placemark>
<name>
Sat Dec 24 10:09:56 2016 S=1.25 Km/hr
</name>
<styleUrl>
#styleMap_TLP_Normal
</styleUrl>
<Point>
<coordinates>
-64.9647064,-10.8606787,172.78
</coordinates>
</Point>
</Placemark>
<Placemark>
<name>
Sat Dec 24 10:10:06 2016 S=0.74 Km/hr
</name>
<styleUrl>
#styleMap_TLP_Normal
</styleUrl>
<Point>
<coordinates>
-64.9646988,-10.8606949,172.88
</coordinates>
</Point>
</Placemark>
<Placemark>
<name>
Sat Dec 24 10:10:16 2016 S=0.56 Km/hr
</name>
<styleUrl>
#styleMap_TLP_Normal
</styleUrl>
<Point>
<coordinates>
-64.9646606,-10.8607740,172.67
</coordinates>
</Point>
</Placemark>
<Placemark>
<name>
Sat Dec 24 10:10:26 2016 S=1.72 Km/hr
</name>
<styleUrl>
#styleMap_TLP_Normal
</styleUrl>
<Point>
<coordinates>
-64.9646683,-10.8607693,172.68
</coordinates>
</Point>
</Placemark>
<Placemark>
<name>
Sat Dec 24 10:10:36 2016 S=1.89 Km/hr
</name>
<styleUrl>
#styleMap_TLP_Normal
</styleUrl>
<Point>
<coordinates>
-64.9646683,-10.8607664,173.02
</coordinates>
</Point>
</Placemark>
<Placemark>
<name>
Sat Dec 24 10:10:46 2016 S=1.79 Km/hr
</name>
<styleUrl>
#styleMap_TLP_Normal
</styleUrl>
<Point>
<coordinates>
-64.9647064,-10.8607016,173.52
</coordinates>
</Point>
</Placemark>
<Placemark>
<name>
Sat Dec 24 10:10:56 2016 S=0.57 Km/hr
</name>
<styleUrl>
#styleMap_TLP_Normal
</styleUrl>
<Point>
<coordinates>
-64.9647369,-10.8607368,173.79
</coordinates>
</Point>
</Placemark>
<Placemark>
<name>
Sat Dec 24 10:11:06 2016 S=1.02 Km/hr
</name>
<styleUrl>
#styleMap_TLP_Normal
</styleUrl>
<Point>
<coordinates>
-64.9647446,-10.8607492,173.65
</coordinates>
</Point>
</Placemark>
<Placemark>
<name>
Sat Dec 24 10:11:16 2016 S=2.16 Km/hr
</name>
<styleUrl>
#styleMap_TLP_Normal
</styleUrl>
<Point>
<coordinates>
-64.9647598,-10.8608007,173.09
</coordinates>
</Point>
</Placemark>
<Placemark>
<name>
Sat Dec 24 10:11:26 2016 S=2.10 Km/hr
</name>
<styleUrl>
#styleMap_TLP_Normal
</styleUrl>
<Point>
<coordinates>
-64.9648056,-10.8608427,173.05
</coordinates>
</Point>
</Placemark>
<Placemark>
<name>
Sat Dec 24 10:11:36 2016 S=1.34 Km/hr
</name>
<styleUrl>
#styleMap_TLP_Normal
</styleUrl>
<Point>
<coordinates>
-64.9648361,-10.8608723,172.98
</coordinates>
</Point>
</Placemark>
<Placemark>
<name>
Sat Dec 24 10:11:46 2016 S=0.94 Km/hr
</name>
<styleUrl>
#styleMap_TLP_Normal
</styleUrl>
<Point>
<coordinates>
-64.9648285,-10.8609324,173.05
</coordinates>
</Point>
</Placemark>
<Placemark>
<name>
Sat Dec 24 10:11:56 2016 S=2.47 Km/hr
</name>
<styleUrl>
#styleMap_TLP_Normal
</styleUrl>
<Point>
<coordinates>
-64.9648666,-10.8609638,173.15
</coordinates>
</Point>
</Placemark>
<Placemark>
<name>
Sat Dec 24 10:12:06 2016 S=1.06 Km/hr
</name>
<styleUrl>
#styleMap_TLP_Normal
</styleUrl>
<Point>
<coordinates>
-64.9649124,-10.8609934,173.80
</coordinates>
</Point>
</Placemark>
<Placemark>
<name>
Sat Dec 24 10:12:16 2016 S=0.22 Km/hr
</name>
<styleUrl>
#styleMap_TLP_Normal
</styleUrl>
<Point>
<coordinates>
-64.9649277,-10.8610106,174.61
</coordinates>
</Point>
</Placemark>
<Placemark>
<name>
Sat Dec 24 10:12:26 2016 S=1.31 Km/hr
</name>
<styleUrl>
#styleMap_TLP_Normal
</styleUrl>
<Point>
<coordinates>
-64.9649506,-10.8610201,174.75
</coordinates>
</Point>
</Placemark>
<Placemark>
<name>
Sat Dec 24 10:12:36 2016 S=1.34 Km/hr
</name>
<styleUrl>
#styleMap_TLP_Normal
</styleUrl>
<Point>
<coordinates>
-64.9649963,-10.8610163,174.62
</coordinates>
</Point>
</Placemark>
<Placemark>
<name>
Sat Dec 24 10:12:46 2016 S=1.06 Km/hr
</name>
<styleUrl>
#styleMap_TLP_Normal
</styleUrl>
<Point>
<coordinates>
-64.9650269,-10.8609972,175.17
</coordinates>
</Point>
</Placemark>
<Placemark>
<name>
Sat Dec 24 10:12:56 2016 S=1.09 Km/hr
</name>
<styleUrl>
#styleMap_TLP_Normal
</styleUrl>
<Point>
<coordinates>
-64.9650040,-10.8609619,175.48
</coordinates>
</Point>
</Placemark>
<Placemark>
<name>
Sat Dec 24 10:13:06 2016 S=0.20 Km/hr
</name>
<styleUrl>
#styleMap_TLP_Normal
</styleUrl>
<Point>
<coordinates>
-64.9650192,-10.8609638,175.33
</coordinates>
</Point>
</Placemark>
<Placemark>
<name>
Sat Dec 24 10:13:16 2016 S=0.26 Km/hr
</name>
<styleUrl>
#styleMap_TLP_Normal
</styleUrl>
<Point>
<coordinates>
-64.9650116,-10.8609562,175.59
</coordinates>
</Point>
</Placemark>
<Placemark>
<name>
Sat Dec 24 10:13:26 2016 S=0.30 Km/hr
</name>
<styleUrl>
#styleMap_TLP_Normal
</styleUrl>
<Point>
<coordinates>
-64.9650116,-10.8609476,175.70
</coordinates>
</Point>
</Placemark>
<Placemark>
<name>
Sat Dec 24 10:13:36 2016 S=1.29 Km/hr
</name>
<styleUrl>
#styleMap_TLP_Normal
</styleUrl>
<Point>
<coordinates>
-64.9650040,-10.8609495,175.64
</coordinates>
</Point>
</Placemark>
<Placemark>
<name>
Sat Dec 24 10:13:46 2016 S=0.80 Km/hr
</name>
<styleUrl>
#styleMap_TLP_Normal
</styleUrl>
<Point>
<coordinates>
-64.9649887,-10.8609610,175.58
</coordinates>
</Point>
</Placemark>
<Placemark>
<name>
Sat Dec 24 10:13:56 2016 S=0.74 Km/hr
</name>
<styleUrl>
#styleMap_TLP_Normal
</styleUrl>
<Point>
<coordinates>
-64.9649887,-10.8609285,175.67
</coordinates>
</Point>
</Placemark>
<Placemark>
<name>
Sat Dec 24 10:14:06 2016 S=0.66 Km/hr
</name>
<styleUrl>
#styleMap_TLP_Normal
</styleUrl>
<Point>
<coordinates>
-64.9649887,-10.8609123,176.20
</coordinates>
</Point>
</Placemark>
<Placemark>
<name>
Sat Dec 24 10:14:16 2016 S=1.37 Km/hr
</name>
<styleUrl>
#styleMap_TLP_Normal
</styleUrl>
<Point>
<coordinates>
-64.9649734,-10.8608723,176.62
</coordinates>
</Point>
</Placemark>
<Placemark>
<name>
Sat Dec 24 10:14:26 2016 S=0.31 Km/hr
</name>
<styleUrl>
#styleMap_TLP_Normal
</styleUrl>
<Point>
<coordinates>
-64.9649658,-10.8608608,176.62
</coordinates>
</Point>
</Placemark>
<Placemark>
<name>
Sat Dec 24 10:14:36 2016 S=0.19 Km/hr
</name>
<styleUrl>
#styleMap_TLP_Normal
</styleUrl>
<Point>
<coordinates>
-64.9649582,-10.8608618,176.63
</coordinates>
</Point>
</Placemark>
<Placemark>
<name>
Sat Dec 24 10:14:46 2016 S=0.66 Km/hr
</name>
<styleUrl>
#styleMap_TLP_Normal
</styleUrl>
<Point>
<coordinates>
-64.9649506,-10.8608637,176.66
</coordinates>
</Point>
</Placemark>
<Placemark>
<name>
Sat Dec 24 10:14:56 2016 S=0.11 Km/hr
</name>
<styleUrl>
#styleMap_TLP_Normal
</styleUrl>
<Point>
<coordinates>
-64.9649429,-10.8608551,176.68
</coordinates>
</Point>
</Placemark>
<Placemark>
<name>
Sat Dec 24 10:15:06 2016 S=1.10 Km/hr
</name>
<styleUrl>
#styleMap_TLP_Normal
</styleUrl>
<Point>
<coordinates>
-64.9649124,-10.8608551,176.31
</coordinates>
</Point>
</Placemark>
<Placemark>
<name>
Sat Dec 24 10:15:16 2016 S=1.37 Km/hr
</name>
<styleUrl>
#styleMap_TLP_Normal
</styleUrl>
<Point>
<coordinates>
-64.9648819,-10.8607931,176.53
</coordinates>
</Point>
</Placemark>
<Placemark>
<name>
Sat Dec 24 10:15:26 2016 S=0.30 Km/hr
</name>
<styleUrl>
#styleMap_TLP_Normal
</styleUrl>
<Point>
<coordinates>
-64.9648743,-10.8607922,176.68
</coordinates>
</Point>
</Placemark>
<Placemark>
<name>
Sat Dec 24 10:15:36 2016 S=0.86 Km/hr
</name>
<styleUrl>
#styleMap_TLP_Normal
</styleUrl>
<Point>
<coordinates>
-64.9648743,-10.8607922,176.96
</coordinates>
</Point>
</Placemark>
<Placemark>
<name>
Sat Dec 24 10:15:46 2016 S=1.12 Km/hr
</name>
<styleUrl>
#styleMap_TLP_Normal
</styleUrl>
<Point>
<coordinates>
-64.9648514,-10.8607855,177.49
</coordinates>
</Point>
</Placemark>
<Placemark>
<name>
Sat Dec 24 10:15:56 2016 S=0.70 Km/hr
</name>
<styleUrl>
#styleMap_TLP_Normal
</styleUrl>
<Point>
<coordinates>
-64.9648285,-10.8607264,177.30
</coordinates>
</Point>
</Placemark>
<Placemark>
<name>
Sat Dec 24 10:16:06 2016 S=0.90 Km/hr
</name>
<styleUrl>
#styleMap_TLP_Normal
</styleUrl>
<Point>
<coordinates>
-64.9648285,-10.8606901,177.17
</coordinates>
</Point>
</Placemark>
<Placemark>
<name>
Sat Dec 24 10:16:16 2016 S=0.92 Km/hr
</name>
<styleUrl>
#styleMap_TLP_Normal
</styleUrl>
<Point>
<coordinates>
-64.9648743,-10.8606291,177.59
</coordinates>
</Point>
</Placemark>
<Placemark>
<name>
Sat Dec 24 10:16:26 2016 S=0.35 Km/hr
</name>
<styleUrl>
#styleMap_TLP_Normal
</styleUrl>
<Point>
<coordinates>
-64.9648972,-10.8606358,176.82
</coordinates>
</Point>
</Placemark>
<Placemark>
<name>
Sat Dec 24 10:16:36 2016 S=0.74 Km/hr
</name>
<styleUrl>
#styleMap_TLP_Normal
</styleUrl>
<Point>
<coordinates>
-64.9648895,-10.8606558,176.91
</coordinates>
</Point>
</Placemark>
<Placemark>
<name>
Sat Dec 24 10:16:46 2016 S=0.29 Km/hr
</name>
<styleUrl>
#styleMap_TLP_Normal
</styleUrl>
<Point>
<coordinates>
-64.9648819,-10.8606453,176.86
</coordinates>
</Point>
</Placemark>
<Placemark>
<name>
Sat Dec 24 10:16:56 2016 S=0.59 Km/hr
</name>
<styleUrl>
#styleMap_TLP_Normal
</styleUrl>
<Point>
<coordinates>
-64.9648590,-10.8606606,176.58
</coordinates>
</Point>
</Placemark>
<Placemark>
<name>
Sat Dec 24 10:17:06 2016 S=0.38 Km/hr
</name>
<styleUrl>
#styleMap_TLP_Normal
</styleUrl>
<Point>
<coordinates>
-64.9648361,-10.8606663,176.75
</coordinates>
</Point>
</Placemark>
<Placemark>
<name>
Sat Dec 24 10:17:16 2016 S=0.51 Km/hr
</name>
<styleUrl>
#styleMap_TLP_Normal
</styleUrl>
<Point>
<coordinates>
-64.9648438,-10.8606529,176.80
</coordinates>
</Point>
</Placemark>
<Placemark>
<name>
Sat Dec 24 10:17:26 2016 S=0.40 Km/hr
</name>
<styleUrl>
#styleMap_TLP_Normal
</styleUrl>
<Point>
<coordinates>
-64.9648361,-10.8606491,176.83
</coordinates>
</Point>
</Placemark>
<Placemark>
<name>
Sat Dec 24 10:17:36 2016 S=0.80 Km/hr
</name>
<styleUrl>
#styleMap_TLP_Normal
</styleUrl>
<Point>
<coordinates>
-64.9648132,-10.8606424,176.74
</coordinates>
</Point>
</Placemark>
<Placemark>
<name>
Sat Dec 24 10:17:46 2016 S=0.86 Km/hr
</name>
<styleUrl>
#styleMap_TLP_Normal
</styleUrl>
<Point>
<coordinates>
-64.9647675,-10.8606462,176.47
</coordinates>
</Point>
</Placemark>
<Placemark>
<name>
Sat Dec 24 10:17:56 2016 S=0.58 Km/hr
</name>
<styleUrl>
#styleMap_TLP_Normal
</styleUrl>
<Point>
<coordinates>
-64.9647293,-10.8606567,175.61
</coordinates>
</Point>
</Placemark>
<Placemark>
<name>
Sat Dec 24 10:18:06 2016 S=0.88 Km/hr
</name>
<styleUrl>
#styleMap_TLP_Normal
</styleUrl>
<Point>
<coordinates>
-64.9646988,-10.8606501,174.73
</coordinates>
</Point>
</Placemark>
<Placemark>
<name>
Sat Dec 24 10:18:16 2016 S=0.32 Km/hr
</name>
<styleUrl>
#styleMap_TLP_Normal
</styleUrl>
<Point>
<coordinates>
-64.9646988,-10.8606739,174.16
</coordinates>
</Point>
</Placemark>
<Placemark>
<name>
Sat Dec 24 10:18:26 2016 S=0.84 Km/hr
</name>
<styleUrl>
#styleMap_TLP_Normal
</styleUrl>
<Point>
<coordinates>
-64.9646988,-10.8606844,174.11
</coordinates>
</Point>
</Placemark>
<Placemark>
<name>
Sat Dec 24 10:18:36 2016 S=1.53 Km/hr
</name>
<styleUrl>
#styleMap_TLP_Normal
</styleUrl>
<Point>
<coordinates>
-64.9646835,-10.8607264,174.06
</coordinates>
</Point>
</Placemark>
<Placemark>
<name>
Sat Dec 24 10:18:46 2016 S=1.64 Km/hr
</name>
<styleUrl>
#styleMap_TLP_Normal
</styleUrl>
<Point>
<coordinates>
-64.9646225,-10.8608227,173.78
</coordinates>
</Point>
</Placemark>
<Placemark>
<name>
Sat Dec 24 10:18:56 2016 S=0.22 Km/hr
</name>
<styleUrl>
#styleMap_TLP_Normal
</styleUrl>
<Point>
<coordinates>
-64.9645844,-10.8608341,173.94
</coordinates>
</Point>
</Placemark>
<Placemark>
<name>
Sat Dec 24 10:19:06 2016 S=0.88 Km/hr
</name>
<styleUrl>
#styleMap_TLP_Normal
</styleUrl>
<Point>
<coordinates>
-64.9645996,-10.8608198,173.95
</coordinates>
</Point>
</Placemark>
<Placemark>
<name>
Sat Dec 24 10:19:16 2016 S=0.25 Km/hr
</name>
<styleUrl>
#styleMap_TLP_Normal
</styleUrl>
<Point>
<coordinates>
-64.9646301,-10.8607302,174.87
</coordinates>
</Point>
</Placemark>
<Placemark>
<name>
Sat Dec 24 10:19:26 2016 S=0.08 Km/hr
</name>
<styleUrl>
#styleMap_TLP_Normal
</styleUrl>
<Point>
<coordinates>
-64.9646072,-10.8607006,174.89
</coordinates>
</Point>
</Placemark>
<Placemark>
<name>
Sat Dec 24 10:19:36 2016 S=0.93 Km/hr
</name>
<styleUrl>
#styleMap_TLP_Normal
</styleUrl>
<Point>
<coordinates>
-64.9646530,-10.8607340,175.11
</coordinates>
</Point>
</Placemark>
<Placemark>
<name>
Sat Dec 24 10:19:46 2016 S=1.39 Km/hr
</name>
<styleUrl>
#styleMap_TLP_Normal
</styleUrl>
<Point>
<coordinates>
-64.9646530,-10.8607254,175.49
</coordinates>
</Point>
</Placemark>
<Placemark>
<name>
Sat Dec 24 10:19:56 2016 S=0.66 Km/hr
</name>
<styleUrl>
#styleMap_TLP_Normal
</styleUrl>
<Point>
<coordinates>
-64.9646759,-10.8606997,175.25
</coordinates>
</Point>
</Placemark>
<Placemark>
<name>
Sat Dec 24 10:20:06 2016 S=0.65 Km/hr
</name>
<styleUrl>
#styleMap_TLP_Normal
</styleUrl>
<Point>
<coordinates>
-64.9647064,-10.8606720,175.66
</coordinates>
</Point>
</Placemark>
<Placemark>
<name>
Sat Dec 24 10:20:16 2016 S=1.15 Km/hr
</name>
<styleUrl>
#styleMap_TLP_Normal
</styleUrl>
<Point>
<coordinates>
-64.9647064,-10.8606281,176.08
</coordinates>
</Point>
</Placemark>
<Placemark>
<name>
Sat Dec 24 10:20:26 2016 S=0.25 Km/hr
</name>
<styleUrl>
#styleMap_TLP_Normal
</styleUrl>
<Point>
<coordinates>
-64.9647141,-10.8606405,176.53
</coordinates>
</Point>
</Placemark>
<Placemark>
<name>
Sat Dec 24 10:20:36 2016 S=0.59 Km/hr
</name>
<styleUrl>
#styleMap_TLP_Normal
</styleUrl>
<Point>
<coordinates>
-64.9647217,-10.8606472,176.60
</coordinates>
</Point>
</Placemark>
<Placemark>
<name>
Sat Dec 24 10:20:46 2016 S=0.67 Km/hr
</name>
<styleUrl>
#styleMap_TLP_Normal
</styleUrl>
<Point>
<coordinates>
-64.9647217,-10.8606653,176.64
</coordinates>
</Point>
</Placemark>
<Placemark>
<name>
Sat Dec 24 10:20:56 2016 S=0.67 Km/hr
</name>
<styleUrl>
#styleMap_TLP_Normal
</styleUrl>
<Point>
<coordinates>
-64.9646835,-10.8606482,176.25
</coordinates>
</Point>
</Placemark>
<Placemark>
<name>
Sat Dec 24 10:21:06 2016 S=0.39 Km/hr
</name>
<styleUrl>
#styleMap_TLP_Normal
</styleUrl>
<Point>
<coordinates>
-64.9646530,-10.8606501,176.27
</coordinates>
</Point>
</Placemark>
<Placemark>
<name>
Sat Dec 24 10:21:16 2016 S=1.67 Km/hr
</name>
<styleUrl>
#styleMap_TLP_Normal
</styleUrl>
<Point>
<coordinates>
-64.9646530,-10.8606482,176.29
</coordinates>
</Point>
</Placemark>
<Placemark>
<name>
Sat Dec 24 10:21:26 2016 S=0.41 Km/hr
</name>
<styleUrl>
#styleMap_TLP_Normal
</styleUrl>
<Point>
<coordinates>
-64.9646378,-10.8606720,176.76
</coordinates>
</Point>
</Placemark>
<Placemark>
<name>
Sat Dec 24 10:21:36 2016 S=1.24 Km/hr
</name>
<styleUrl>
#styleMap_TLP_Normal
</styleUrl>
<Point>
<coordinates>
-64.9646530,-10.8607321,176.75
</coordinates>
</Point>
</Placemark>
<Placemark>
<name>
Sat Dec 24 10:21:46 2016 S=0.76 Km/hr
</name>
<styleUrl>
#styleMap_TLP_Normal
</styleUrl>
<Point>
<coordinates>
-64.9646454,-10.8607092,177.00
</coordinates>
</Point>
</Placemark>
<Placemark>
<name>
Sat Dec 24 10:21:56 2016 S=0.13 Km/hr
</name>
<styleUrl>
#styleMap_TLP_Normal
</styleUrl>
<Point>
<coordinates>
-64.9646606,-10.8607044,177.05
</coordinates>
</Point>
</Placemark>
<Placemark>
<name>
Sat Dec 24 10:22:06 2016 S=0.49 Km/hr
</name>
<styleUrl>
#styleMap_TLP_Normal
</styleUrl>
<Point>
<coordinates>
-64.9646606,-10.8607044,177.07
</coordinates>
</Point>
</Placemark>
<Placemark>
<name>
Sat Dec 24 10:22:16 2016 S=1.78 Km/hr
</name>
<styleUrl>
#styleMap_TLP_Normal
</styleUrl>
<Point>
<coordinates>
-64.9646225,-10.8607302,177.37
</coordinates>
</Point>
</Placemark>
<Placemark>
<name>
Sat Dec 24 10:22:26 2016 S=1.02 Km/hr
</name>
<styleUrl>
#styleMap_TLP_Normal
</styleUrl>
<Point>
<coordinates>
-64.9646225,-10.8607244,177.29
</coordinates>
</Point>
</Placemark>
<Placemark>
<name>
Sat Dec 24 10:22:36 2016 S=0.82 Km/hr
</name>
<styleUrl>
#styleMap_TLP_Normal
</styleUrl>
<Point>
<coordinates>
-64.9646301,-10.8607130,177.12
</coordinates>
</Point>
</Placemark>
<Placemark>
<name>
Sat Dec 24 10:22:46 2016 S=0.83 Km/hr
</name>
<styleUrl>
#styleMap_TLP_Normal
</styleUrl>
<Point>
<coordinates>
-64.9645920,-10.8606443,177.48
</coordinates>
</Point>
</Placemark>
<Placemark>
<name>
Sat Dec 24 10:22:56 2016 S=0.09 Km/hr
</name>
<styleUrl>
#styleMap_TLP_Normal
</styleUrl>
<Point>
<coordinates>
-64.9645996,-10.8606520,177.52
</coordinates>
</Point>
</Placemark>
<Placemark>
<name>
Sat Dec 24 10:23:06 2016 S=1.96 Km/hr
</name>
<styleUrl>
#styleMap_TLP_Normal
</styleUrl>
<Point>
<coordinates>
-64.9646149,-10.8606539,177.79
</coordinates>
</Point>
</Placemark>
<Placemark>
<name>
Sat Dec 24 10:23:16 2016 S=0.66 Km/hr
</name>
<styleUrl>
#styleMap_TLP_Normal
</styleUrl>
<Point>
<coordinates>
-64.9646454,-10.8606234,179.68
</coordinates>
</Point>
</Placemark>
<Placemark>
<name>
Sat Dec 24 10:23:26 2016 S=0.62 Km/hr
</name>
<styleUrl>
#styleMap_TLP_Normal
</styleUrl>
<Point>
<coordinates>
-64.9646378,-10.8606138,180.05
</coordinates>
</Point>
</Placemark>
<Placemark>
<name>
Sat Dec 24 10:23:36 2016 S=0.50 Km/hr
</name>
<styleUrl>
#styleMap_TLP_Normal
</styleUrl>
<Point>
<coordinates>
-64.9646378,-10.8606138,180.08
</coordinates>
</Point>
</Placemark>
<Placemark>
<name>
Sat Dec 24 10:23:46 2016 S=0.94 Km/hr
</name>
<styleUrl>
#styleMap_TLP_Normal
</styleUrl>
<Point>
<coordinates>
-64.9646378,-10.8606167,180.06
</coordinates>
</Point>
</Placemark>
<Placemark>
<name>
Sat Dec 24 10:23:56 2016 S=0.50 Km/hr
</name>
<styleUrl>
#styleMap_TLP_Normal
</styleUrl>
<Point>
<coordinates>
-64.9646225,-10.8606548,178.83
</coordinates>
</Point>
</Placemark>
<Placemark>
<name>
Sat Dec 24 10:24:06 2016 S=0.62 Km/hr
</name>
<styleUrl>
#styleMap_TLP_Normal
</styleUrl>
<Point>
<coordinates>
-64.9646301,-10.8606644,178.38
</coordinates>
</Point>
</Placemark>
<Placemark>
<name>
Sat Dec 24 10:24:16 2016 S=1.47 Km/hr
</name>
<styleUrl>
#styleMap_TLP_Normal
</styleUrl>
<Point>
<coordinates>
-64.9646530,-10.8607025,177.47
</coordinates>
</Point>
</Placemark>
<Placemark>
<name>
Sat Dec 24 10:24:26 2016 S=0.61 Km/hr
</name>
<styleUrl>
#styleMap_TLP_Normal
</styleUrl>
<Point>
<coordinates>
-64.9646225,-10.8607101,177.12
</coordinates>
</Point>
</Placemark>
<Placemark>
<name>
Sat Dec 24 10:24:36 2016 S=0.71 Km/hr
</name>
<styleUrl>
#styleMap_TLP_Normal
</styleUrl>
<Point>
<coordinates>
-64.9646301,-10.8607073,177.08
</coordinates>
</Point>
</Placemark>
<Placemark>
<name>
Sat Dec 24 10:24:46 2016 S=0.19 Km/hr
</name>
<styleUrl>
#styleMap_TLP_Normal
</styleUrl>
<Point>
<coordinates>
-64.9646149,-10.8606939,177.19
</coordinates>
</Point>
</Placemark>
<Placemark>
<name>
Sat Dec 24 10:24:56 2016 S=0.92 Km/hr
</name>
<styleUrl>
#styleMap_TLP_Normal
</styleUrl>
<Point>
<coordinates>
-64.9646301,-10.8606768,177.31
</coordinates>
</Point>
</Placemark>
<Placemark>
<name>
Sat Dec 24 10:25:06 2016 S=0.92 Km/hr
</name>
<styleUrl>
#styleMap_TLP_Normal
</styleUrl>
<Point>
<coordinates>
-64.9646301,-10.8606701,177.19
</coordinates>
</Point>
</Placemark>
<Placemark>
<name>
Sat Dec 24 10:25:16 2016 S=0.57 Km/hr
</name>
<styleUrl>
#styleMap_TLP_Normal
</styleUrl>
<Point>
<coordinates>
-64.9646378,-10.8606892,177.16
</coordinates>
</Point>
</Placemark>
<Placemark>
<name>
Sat Dec 24 10:25:26 2016 S=0.38 Km/hr
</name>
<styleUrl>
#styleMap_TLP_Normal
</styleUrl>
<Point>
<coordinates>
-64.9646378,-10.8607111,177.10
</coordinates>
</Point>
</Placemark>
<Placemark>
<name>
Sat Dec 24 10:25:36 2016 S=0.41 Km/hr
</name>
<styleUrl>
#styleMap_TLP_Normal
</styleUrl>
<Point>
<coordinates>
-64.9646454,-10.8607159,177.12
</coordinates>
</Point>
</Placemark>
<Placemark>
<name>
Sat Dec 24 10:25:46 2016 S=0.60 Km/hr
</name>
<styleUrl>
#styleMap_TLP_Normal
</styleUrl>
<Point>
<coordinates>
-64.9646530,-10.8607187,177.11
</coordinates>
</Point>
</Placemark>
<Placemark>
<name>
Sat Dec 24 10:25:56 2016 S=0.40 Km/hr
</name>
<styleUrl>
#styleMap_TLP_Normal
</styleUrl>
<Point>
<coordinates>
-64.9646606,-10.8607121,177.13
</coordinates>
</Point>
</Placemark>
<Placemark>
<name>
Sat Dec 24 10:26:06 2016 S=1.00 Km/hr
</name>
<styleUrl>
#styleMap_TLP_Normal
</styleUrl>
<Point>
<coordinates>
-64.9646683,-10.8607435,176.79
</coordinates>
</Point>
</Placemark>
<Placemark>
<name>
Sat Dec 24 10:26:16 2016 S=0.79 Km/hr
</name>
<styleUrl>
#styleMap_TLP_Normal
</styleUrl>
<Point>
<coordinates>
-64.9646454,-10.8607368,176.86
</coordinates>
</Point>
</Placemark>
<Placemark>
<name>
Sat Dec 24 10:26:26 2016 S=0.52 Km/hr
</name>
<styleUrl>
#styleMap_TLP_Normal
</styleUrl>
<Point>
<coordinates>
-64.9646606,-10.8607464,176.84
</coordinates>
</Point>
</Placemark>
<Placemark>
<name>
Sat Dec 24 10:26:36 2016 S=0.63 Km/hr
</name>
<styleUrl>
#styleMap_TLP_Normal
</styleUrl>
<Point>
<coordinates>
-64.9646683,-10.8607817,177.24
</coordinates>
</Point>
</Placemark>
<Placemark>
<name>
Sat Dec 24 10:26:46 2016 S=0.34 Km/hr
</name>
<styleUrl>
#styleMap_TLP_Normal
</styleUrl>
<Point>
<coordinates>
-64.9646606,-10.8607883,177.26
</coordinates>
</Point>
</Placemark>
<Placemark>
<name>
Sat Dec 24 10:26:56 2016 S=0.83 Km/hr
</name>
<styleUrl>
#styleMap_TLP_Normal
</styleUrl>
<Point>
<coordinates>
-64.9646606,-10.8607759,177.07
</coordinates>
</Point>
</Placemark>
<Placemark>
<name>
Sat Dec 24 10:27:06 2016 S=1.95 Km/hr
</name>
<styleUrl>
#styleMap_TLP_Normal
</styleUrl>
<Point>
<coordinates>
-64.9646835,-10.8607750,175.66
</coordinates>
</Point>
</Placemark>
<Placemark>
<name>
Sat Dec 24 10:27:16 2016 S=2.21 Km/hr
</name>
<styleUrl>
#styleMap_TLP_Normal
</styleUrl>
<Point>
<coordinates>
-64.9647217,-10.8606949,175.63
</coordinates>
</Point>
</Placemark>
<Placemark>
<name>
Sat Dec 24 10:27:26 2016 S=0.86 Km/hr
</name>
<styleUrl>
#styleMap_TLP_Normal
</styleUrl>
<Point>
<coordinates>
-64.9647217,-10.8606272,175.14
</coordinates>
</Point>
</Placemark>
<Placemark>
<name>
Sat Dec 24 10:27:36 2016 S=1.35 Km/hr
</name>
<styleUrl>
#styleMap_TLP_Normal
</styleUrl>
<Point>
<coordinates>
-64.9647598,-10.8605909,174.46
</coordinates>
</Point>
</Placemark>
<Placemark>
<name>
Sat Dec 24 10:27:46 2016 S=1.44 Km/hr
</name>
<styleUrl>
#styleMap_TLP_Normal
</styleUrl>
<Point>
<coordinates>
-64.9647751,-10.8605261,174.79
</coordinates>
</Point>
</Placemark>
<Placemark>
<name>
Sat Dec 24 10:27:56 2016 S=0.65 Km/hr
</name>
<styleUrl>
#styleMap_TLP_Normal
</styleUrl>
<Point>
<coordinates>
-64.9648056,-10.8604946,174.19
</coordinates>
</Point>
</Placemark>
<Placemark>
<name>
Sat Dec 24 10:28:06 2016 S=1.19 Km/hr
</name>
<styleUrl>
#styleMap_TLP_Normal
</styleUrl>
<Point>
<coordinates>
-64.9648285,-10.8604565,174.05
</coordinates>
</Point>
</Placemark>
<Placemark>
<name>
Sat Dec 24 10:28:16 2016 S=1.57 Km/hr
</name>
<styleUrl>
#styleMap_TLP_Normal
</styleUrl>
<Point>
<coordinates>
-64.9648361,-10.8603535,173.99
</coordinates>
</Point>
</Placemark>
<Placemark>
<name>
Sat Dec 24 10:28:26 2016 S=2.08 Km/hr
</name>
<styleUrl>
#styleMap_TLP_Normal
</styleUrl>
<Point>
<coordinates>
-64.9648895,-10.8602953,173.41
</coordinates>
</Point>
</Placemark>
<Placemark>
<name>
Sat Dec 24 10:28:36 2016 S=1.12 Km/hr
</name>
<styleUrl>
#styleMap_TLP_Normal
</styleUrl>
<Point>
<coordinates>
-64.9648972,-10.8602190,173.53
</coordinates>
</Point>
</Placemark>
<Placemark>
<name>
Sat Dec 24 10:28:46 2016 S=1.06 Km/hr
</name>
<styleUrl>
#styleMap_TLP_Normal
</styleUrl>
<Point>
<coordinates>
-64.9649124,-10.8602076,173.57
</coordinates>
</Point>
</Placemark>
<Placemark>
<name>
Sat Dec 24 10:28:56 2016 S=1.00 Km/hr
</name>
<styleUrl>
#styleMap_TLP_Normal
</styleUrl>
<Point>
<coordinates>
-64.9649506,-10.8601704,172.75
</coordinates>
</Point>
</Placemark>
<Placemark>
<name>
Sat Dec 24 10:29:06 2016 S=0.93 Km/hr
</name>
<styleUrl>
#styleMap_TLP_Normal
</styleUrl>
<Point>
<coordinates>
-64.9649734,-10.8600817,173.23
</coordinates>
</Point>
</Placemark>
<Placemark>
<name>
Sat Dec 24 10:29:16 2016 S=0.34 Km/hr
</name>
<styleUrl>
#styleMap_TLP_Normal
</styleUrl>
<Point>
<coordinates>
-64.9650345,-10.8600492,173.80
</coordinates>
</Point>
</Placemark>
<Placemark>
<name>
Sat Dec 24 10:29:26 2016 S=1.80 Km/hr
</name>
<styleUrl>
#styleMap_TLP_Normal
</styleUrl>
<Point>
<coordinates>
-64.9650650,-10.8599749,174.43
</coordinates>
</Point>
</Placemark>
<Placemark>
<name>
Sat Dec 24 10:29:36 2016 S=1.89 Km/hr
</name>
<styleUrl>
#styleMap_TLP_Normal
</styleUrl>
<Point>
<coordinates>
-64.9650040,-10.8599081,174.76
</coordinates>
</Point>
</Placemark>
<Placemark>
<name>
Sat Dec 24 10:29:46 2016 S=0.51 Km/hr
</name>
<styleUrl>
#styleMap_TLP_Normal
</styleUrl>
<Point>
<coordinates>
-64.9649963,-10.8598671,175.60
</coordinates>
</Point>
</Placemark>
<Placemark>
<name>
Sat Dec 24 10:29:56 2016 S=2.16 Km/hr
</name>
<styleUrl>
#styleMap_TLP_Normal
</styleUrl>
<Point>
<coordinates>
-64.9650040,-10.8598061,175.98
</coordinates>
</Point>
</Placemark>
<Placemark>
<name>
Sat Dec 24 10:30:06 2016 S=1.04 Km/hr
</name>
<styleUrl>
#styleMap_TLP_Normal
</styleUrl>
<Point>
<coordinates>
-64.9650192,-10.8597679,175.42
</coordinates>
</Point>
</Placemark>
<Placemark>
<name>
Sat Dec 24 10:30:16 2016 S=0.91 Km/hr
</name>
<styleUrl>
#styleMap_TLP_Normal
</styleUrl>
<Point>
<coordinates>
-64.9650497,-10.8597164,175.15
</coordinates>
</Point>
</Placemark>
<Placemark>
<name>
Sat Dec 24 10:30:26 2016 S=0.89 Km/hr
</name>
<styleUrl>
#styleMap_TLP_Normal
</styleUrl>
<Point>
<coordinates>
-64.9650726,-10.8596935,174.75
</coordinates>
</Point>
</Placemark>
<Placemark>
<name>
Sat Dec 24 10:30:36 2016 S=1.70 Km/hr
</name>
<styleUrl>
#styleMap_TLP_Normal
</styleUrl>
<Point>
<coordinates>
-64.9651794,-10.8596554,174.37
</coordinates>
</Point>
</Placemark>
<Placemark>
<name>
Sat Dec 24 10:30:46 2016 S=2.41 Km/hr
</name>
<styleUrl>
#styleMap_TLP_Normal
</styleUrl>
<Point>
<coordinates>
-64.9652863,-10.8596096,174.27
</coordinates>
</Point>
</Placemark>
<Placemark>
<name>
Sat Dec 24 10:30:56 2016 S=1.93 Km/hr
</name>
<styleUrl>
#styleMap_TLP_Normal
</styleUrl>
<Point>
<coordinates>
-64.9653168,-10.8595114,174.63
</coordinates>
</Point>
</Placemark>
<Placemark>
<name>
Sat Dec 24 10:31:06 2016 S=1.47 Km/hr
</name>
<styleUrl>
#styleMap_TLP_Normal
</styleUrl>
<Point>
<coordinates>
-64.9653778,-10.8594790,174.41
</coordinates>
</Point>
</Placemark>
<Placemark>
<name>
Sat Dec 24 10:31:16 2016 S=1.47 Km/hr
</name>
<styleUrl>
#styleMap_TLP_Normal
</styleUrl>
<Point>
<coordinates>
-64.9654388,-10.8594379,174.22
</coordinates>
</Point>
</Placemark>
<Placemark>
<name>
Sat Dec 24 10:31:26 2016 S=1.46 Km/hr
</name>
<styleUrl>
#styleMap_TLP_Normal
</styleUrl>
<Point>
<coordinates>
-64.9654999,-10.8594074,174.23
</coordinates>
</Point>
</Placemark>
<Placemark>
<name>
Sat Dec 24 10:31:36 2016 S=3.31 Km/hr
</name>
<styleUrl>
#styleMap_TLP_Normal
</styleUrl>
<Point>
<coordinates>
-64.9655685,-10.8594809,173.57
</coordinates>
</Point>
</Placemark>
<Placemark>
<name>
Sat Dec 24 10:31:46 2016 S=1.39 Km/hr
</name>
<styleUrl>
#styleMap_TLP_Normal
</styleUrl>
<Point>
<coordinates>
-64.9656754,-10.8594656,171.96
</coordinates>
</Point>
</Placemark>
<Placemark>
<name>
Sat Dec 24 10:31:56 2016 S=2.03 Km/hr
</name>
<styleUrl>
#styleMap_TLP_Normal
</styleUrl>
<Point>
<coordinates>
-64.9657288,-10.8593721,171.38
</coordinates>
</Point>
</Placemark>
<Placemark>
<name>
Sat Dec 24 10:32:06 2016 S=2.93 Km/hr
</name>
<styleUrl>
#styleMap_TLP_Normal
</styleUrl>
<Point>
<coordinates>
-64.9657745,-10.8592653,170.65
</coordinates>
</Point>
</Placemark>
<Placemark>
<name>
Sat Dec 24 10:32:16 2016 S=2.06 Km/hr
</name>
<styleUrl>
#styleMap_TLP_Normal
</styleUrl>
<Point>
<coordinates>
-64.9657898,-10.8591900,170.05
</coordinates>
</Point>
</Placemark>
<Placemark>
<name>
Sat Dec 24 10:32:26 2016 S=2.10 Km/hr
</name>
<styleUrl>
#styleMap_TLP_Normal
</styleUrl>
<Point>
<coordinates>
-64.9658279,-10.8590908,169.72
</coordinates>
</Point>
</Placemark>
<Placemark>
<name>
Sat Dec 24 10:32:36 2016 S=1.47 Km/hr
</name>
<styleUrl>
#styleMap_TLP_Normal
</styleUrl>
<Point>
<coordinates>
-64.9657898,-10.8590498,170.10
</coordinates>
</Point>
</Placemark>
<Placemark>
<name>
Sat Dec 24 10:32:46 2016 S=2.14 Km/hr
</name>
<styleUrl>
#styleMap_TLP_Normal
</styleUrl>
<Point>
<coordinates>
-64.9657745,-10.8589668,171.69
</coordinates>
</Point>
</Placemark>
<Placemark>
<name>
Sat Dec 24 10:32:56 2016 S=1.74 Km/hr
</name>
<styleUrl>
#styleMap_TLP_Normal
</styleUrl>
<Point>
<coordinates>
-64.9658356,-10.8589468,172.24
</coordinates>
</Point>
</Placemark>
<Placemark>
<name>
Sat Dec 24 10:33:06 2016 S=1.32 Km/hr
</name>
<styleUrl>
#styleMap_TLP_Normal
</styleUrl>
<Point>
<coordinates>
-64.9658661,-10.8589687,172.82
</coordinates>
</Point>
</Placemark>
<Placemark>
<name>
Sat Dec 24 10:33:16 2016 S=1.47 Km/hr
</name>
<styleUrl>
#styleMap_TLP_Normal
</styleUrl>
<Point>
<coordinates>
-64.9658585,-10.8590813,170.40
</coordinates>
</Point>
</Placemark>
<Placemark>
<name>
Sat Dec 24 10:33:26 2016 S=0.59 Km/hr
</name>
<styleUrl>
#styleMap_TLP_Normal
</styleUrl>
<Point>
<coordinates>
-64.9658661,-10.8591499,170.23
</coordinates>
</Point>
</Placemark>
<Placemark>
<name>
Sat Dec 24 10:33:36 2016 S=0.93 Km/hr
</name>
<styleUrl>
#styleMap_TLP_Normal
</styleUrl>
<Point>
<coordinates>
-64.9658890,-10.8591423,170.20
</coordinates>
</Point>
</Placemark>
<Placemark>
<name>
Sat Dec 24 10:33:46 2016 S=0.71 Km/hr
</name>
<styleUrl>
#styleMap_TLP_Normal
</styleUrl>
<Point>
<coordinates>
-64.9659424,-10.8591251,170.20
</coordinates>
</Point>
</Placemark>
<Placemark>
<name>
Sat Dec 24 10:33:56 2016 S=0.18 Km/hr
</name>
<styleUrl>
#styleMap_TLP_Normal
</styleUrl>
<Point>
<coordinates>
-64.9659500,-10.8591175,170.39
</coordinates>
</Point>
</Placemark>
<Placemark>
<name>
Sat Dec 24 10:34:06 2016 S=0.78 Km/hr
</name>
<styleUrl>
#styleMap_TLP_Normal
</styleUrl>
<Point>
<coordinates>
-64.9659424,-10.8590994,170.82
</coordinates>
</Point>
</Placemark>
<Placemark>
<name>
Sat Dec 24 10:34:16 2016 S=1.68 Km/hr
</name>
<styleUrl>
#styleMap_TLP_Normal
</styleUrl>
<Point>
<coordinates>
-64.9659348,-10.8589687,171.41
</coordinates>
</Point>
</Placemark>
<Placemark>
<name>
Sat Dec 24 10:34:26 2016 S=0.98 Km/hr
</name>
<styleUrl>
#styleMap_TLP_Normal
</styleUrl>
<Point>
<coordinates>
-64.9659805,-10.8589239,171.97
</coordinates>
</Point>
</Placemark>
<Placemark>
<name>
Sat Dec 24 10:34:36 2016 S=3.63 Km/hr
</name>
<styleUrl>
#styleMap_TLP_Normal
</styleUrl>
<Point>
<coordinates>
-64.9660263,-10.8589106,172.30
</coordinates>
</Point>
</Placemark>
<Placemark>
<name>
Sat Dec 24 10:34:46 2016 S=2.24 Km/hr
</name>
<styleUrl>
#styleMap_TLP_Normal
</styleUrl>
<Point>
<coordinates>
-64.9660568,-10.8588972,172.32
</coordinates>
</Point>
</Placemark>
<Placemark>
<name>
Sat Dec 24 10:34:56 2016 S=1.62 Km/hr
</name>
<styleUrl>
#styleMap_TLP_Normal
</styleUrl>
<Point>
<coordinates>
-64.9659882,-10.8588486,172.55
</coordinates>
</Point>
</Placemark>
<Placemark>
<name>
Sat Dec 24 10:35:06 2016 S=1.45 Km/hr
</name>
<styleUrl>
#styleMap_TLP_Normal
</styleUrl>
<Point>
<coordinates>
-64.9659729,-10.8587675,172.61
</coordinates>
</Point>
</Placemark>
<Placemark>
<name>
Sat Dec 24 10:35:16 2016 S=1.67 Km/hr
</name>
<styleUrl>
#styleMap_TLP_Normal
</styleUrl>
<Point>
<coordinates>
-64.9659042,-10.8586111,172.43
</coordinates>
</Point>
</Placemark>
<Placemark>
<name>
Sat Dec 24 10:35:26 2016 S=1.39 Km/hr
</name>
<styleUrl>
#styleMap_TLP_Normal
</styleUrl>
<Point>
<coordinates>
-64.9658737,-10.8585310,172.59
</coordinates>
</Point>
</Placemark>
<Placemark>
<name>
Sat Dec 24 10:35:36 2016 S=1.02 Km/hr
</name>
<styleUrl>
#styleMap_TLP_Normal
</styleUrl>
<Point>
<coordinates>
-64.9658737,-10.8584661,173.48
</coordinates>
</Point>
</Placemark>
<Placemark>
<name>
Sat Dec 24 10:35:46 2016 S=3.06 Km/hr
</name>
<styleUrl>
#styleMap_TLP_Normal
</styleUrl>
<Point>
<coordinates>
-64.9659348,-10.8584471,175.38
</coordinates>
</Point>
</Placemark>
<Placemark>
<name>
Sat Dec 24 10:35:56 2016 S=2.26 Km/hr
</name>
<styleUrl>
#styleMap_TLP_Normal
</styleUrl>
<Point>
<coordinates>
-64.9660110,-10.8583746,176.59
</coordinates>
</Point>
</Placemark>
<Placemark>
<name>
Sat Dec 24 10:36:06 2016 S=2.14 Km/hr
</name>
<styleUrl>
#styleMap_TLP_Normal
</styleUrl>
<Point>
<coordinates>
-64.9660568,-10.8582621,177.88
</coordinates>
</Point>
</Placemark>
<Placemark>
<name>
Sat Dec 24 10:36:16 2016 S=1.60 Km/hr
</name>
<styleUrl>
#styleMap_TLP_Normal
</styleUrl>
<Point>
<coordinates>
-64.9661331,-10.8582020,178.25
</coordinates>
</Point>
</Placemark>
<Placemark>
<name>
Sat Dec 24 10:36:26 2016 S=2.48 Km/hr
</name>
<styleUrl>
#styleMap_TLP_Normal
</styleUrl>
<Point>
<coordinates>
-64.9662018,-10.8581686,178.05
</coordinates>
</Point>
</Placemark>
<Placemark>
<name>
Sat Dec 24 10:36:36 2016 S=1.67 Km/hr
</name>
<styleUrl>
#styleMap_TLP_Normal
</styleUrl>
<Point>
<coordinates>
-64.9663086,-10.8581028,178.80
</coordinates>
</Point>
</Placemark>
<Placemark>
<name>
Sat Dec 24 10:36:46 2016 S=3.08 Km/hr
</name>
<styleUrl>
#styleMap_TLP_Normal
</styleUrl>
<Point>
<coordinates>
-64.9663925,-10.8580494,178.22
</coordinates>
</Point>
</Placemark>
<Placemark>
<name>
Sat Dec 24 10:36:56 2016 S=0.93 Km/hr
</name>
<styleUrl>
#styleMap_TLP_Normal
</styleUrl>
<Point>
<coordinates>
-64.9664536,-10.8580389,177.32
</coordinates>
</Point>
</Placemark>
<Placemark>
<name>
Sat Dec 24 10:37:06 2016 S=1.46 Km/hr
</name>
<styleUrl>
#styleMap_TLP_Normal
</styleUrl>
<Point>
<coordinates>
-64.9664993,-10.8579903,176.89
</coordinates>
</Point>
</Placemark>
<Placemark>
<name>
Sat Dec 24 10:37:16 2016 S=1.04 Km/hr
</name>
<styleUrl>
#styleMap_TLP_Normal
</styleUrl>
<Point>
<coordinates>
-64.9665070,-10.8579626,176.56
</coordinates>
</Point>
</Placemark>
<Placemark>
<name>
Sat Dec 24 10:37:26 2016 S=2.12 Km/hr
</name>
<styleUrl>
#styleMap_TLP_Normal
</styleUrl>
<Point>
<coordinates>
-64.9665985,-10.8579178,174.80
</coordinates>
</Point>
</Placemark>
<Placemark>
<name>
Sat Dec 24 10:37:36 2016 S=1.14 Km/hr
</name>
<styleUrl>
#styleMap_TLP_Normal
</styleUrl>
<Point>
<coordinates>
-64.9666519,-10.8578672,175.03
</coordinates>
</Point>
</Placemark>
<Placemark>
<name>
Sat Dec 24 10:37:46 2016 S=0.87 Km/hr
</name>
<styleUrl>
#styleMap_TLP_Normal
</styleUrl>
<Point>
<coordinates>
-64.9666672,-10.8578405,175.12
</coordinates>
</Point>
</Placemark>
<Placemark>
<name>
Sat Dec 24 10:37:56 2016 S=0.96 Km/hr
</name>
<styleUrl>
#styleMap_TLP_Normal
</styleUrl>
<Point>
<coordinates>
-64.9667282,-10.8577785,175.53
</coordinates>
</Point>
</Placemark>
<Placemark>
<name>
Sat Dec 24 10:38:06 2016 S=2.01 Km/hr
</name>
<styleUrl>
#styleMap_TLP_Normal
</styleUrl>
<Point>
<coordinates>
-64.9667816,-10.8576889,175.88
</coordinates>
</Point>
</Placemark>
<Placemark>
<name>
Sat Dec 24 10:38:16 2016 S=3.45 Km/hr
</name>
<styleUrl>
#styleMap_TLP_Normal
</styleUrl>
<Point>
<coordinates>
-64.9668121,-10.8575678,176.77
</coordinates>
</Point>
</Placemark>
<Placemark>
<name>
Sat Dec 24 10:38:26 2016 S=1.46 Km/hr
</name>
<styleUrl>
#styleMap_TLP_Normal
</styleUrl>
<Point>
<coordinates>
-64.9668350,-10.8576193,177.90
</coordinates>
</Point>
</Placemark>
<Placemark>
<name>
Sat Dec 24 10:38:36 2016 S=1.87 Km/hr
</name>
<styleUrl>
#styleMap_TLP_Normal
</styleUrl>
<Point>
<coordinates>
-64.9668350,-10.8576231,179.09
</coordinates>
</Point>
</Placemark>
<Placemark>
<name>
Sat Dec 24 10:38:46 2016 S=2.33 Km/hr
</name>
<styleUrl>
#styleMap_TLP_Normal
</styleUrl>
<Point>
<coordinates>
-64.9668808,-10.8576498,180.49
</coordinates>
</Point>
</Placemark>
<Placemark>
<name>
Sat Dec 24 10:38:56 2016 S=2.58 Km/hr
</name>
<styleUrl>
#styleMap_TLP_Normal
</styleUrl>
<Point>
<coordinates>
-64.9668884,-10.8575954,181.90
</coordinates>
</Point>
</Placemark>
<Placemark>
<name>
Sat Dec 24 10:39:06 2016 S=1.88 Km/hr
</name>
<styleUrl>
#styleMap_TLP_Normal
</styleUrl>
<Point>
<coordinates>
-64.9669571,-10.8575926,182.12
</coordinates>
</Point>
</Placemark>
<Placemark>
<name>
Sat Dec 24 10:39:16 2016 S=3.17 Km/hr
</name>
<styleUrl>
#styleMap_TLP_Normal
</styleUrl>
<Point>
<coordinates>
-64.9670029,-10.8575535,183.30
</coordinates>
</Point>
</Placemark>
<Placemark>
<name>
Sat Dec 24 10:39:26 2016 S=1.35 Km/hr
</name>
<styleUrl>
#styleMap_TLP_Normal
</styleUrl>
<Point>
<coordinates>
-64.9670334,-10.8574877,184.28
</coordinates>
</Point>
</Placemark>
<Placemark>
<name>
Sat Dec 24 10:39:36 2016 S=0.78 Km/hr
</name>
<styleUrl>
#styleMap_TLP_Normal
</styleUrl>
<Point>
<coordinates>
-64.9670258,-10.8574781,184.50
</coordinates>
</Point>
</Placemark>
<Placemark>
<name>
Sat Dec 24 10:39:46 2016 S=0.25 Km/hr
</name>
<styleUrl>
#styleMap_TLP_Normal
</styleUrl>
<Point>
<coordinates>
-64.9670868,-10.8574419,183.78
</coordinates>
</Point>
</Placemark>
<Placemark>
<name>
Sat Dec 24 10:39:56 2016 S=0.33 Km/hr
</name>
<styleUrl>
#styleMap_TLP_Normal
</styleUrl>
<Point>
<coordinates>
-64.9670868,-10.8574343,184.07
</coordinates>
</Point>
</Placemark>
<Placemark>
<name>
Sat Dec 24 10:40:06 2016 S=0.55 Km/hr
</name>
<styleUrl>
#styleMap_TLP_Normal
</styleUrl>
<Point>
<coordinates>
-64.9670792,-10.8574209,183.41
</coordinates>
</Point>
</Placemark>
<Placemark>
<name>
Sat Dec 24 10:40:16 2016 S=0.30 Km/hr
</name>
<styleUrl>
#styleMap_TLP_Normal
</styleUrl>
<Point>
<coordinates>
-64.9670868,-10.8574152,183.43
</coordinates>
</Point>
</Placemark>
<Placemark>
<name>
Sat Dec 24 10:40:26 2016 S=1.25 Km/hr
</name>
<styleUrl>
#styleMap_TLP_Normal
</styleUrl>
<Point>
<coordinates>
-64.9670868,-10.8574085,183.41
</coordinates>
</Point>
</Placemark>
<Placemark>
<name>
Sat Dec 24 10:40:36 2016 S=1.79 Km/hr
</name>
<styleUrl>
#styleMap_TLP_Normal
</styleUrl>
<Point>
<coordinates>
-64.9670868,-10.8573179,183.30
</coordinates>
</Point>
</Placemark>
<Placemark>
<name>
Sat Dec 24 10:40:46 2016 S=1.87 Km/hr
</name>
<styleUrl>
#styleMap_TLP_Normal
</styleUrl>
<Point>
<coordinates>
-64.9670792,-10.8571959,183.67
</coordinates>
</Point>
</Placemark>
<Placemark>
<name>
Sat Dec 24 10:40:56 2016 S=2.45 Km/hr
</name>
<styleUrl>
#styleMap_TLP_Normal
</styleUrl>
<Point>
<coordinates>
-64.9670792,-10.8571177,183.75
</coordinates>
</Point>
</Placemark>
<Placemark>
<name>
Sat Dec 24 10:41:06 2016 S=2.79 Km/hr
</name>
<styleUrl>
#styleMap_TLP_Normal
</styleUrl>
<Point>
<coordinates>
-64.9671249,-10.8570309,184.44
</coordinates>
</Point>
</Placemark>
<Placemark>
<name>
Sat Dec 24 10:41:16 2016 S=1.90 Km/hr
</name>
<styleUrl>
#styleMap_TLP_Normal
</styleUrl>
<Point>
<coordinates>
-64.9671555,-10.8569784,182.22
</coordinates>
</Point>
</Placemark>
<Placemark>
<name>
Sat Dec 24 10:41:26 2016 S=2.18 Km/hr
</name>
<styleUrl>
#styleMap_TLP_Normal
</styleUrl>
<Point>
<coordinates>
-64.9671783,-10.8568935,181.98
</coordinates>
</Point>
</Placemark>
<Placemark>
<name>
Sat Dec 24 10:41:36 2016 S=2.81 Km/hr
</name>
<styleUrl>
#styleMap_TLP_Normal
</styleUrl>
<Point>
<coordinates>
-64.9672012,-10.8568058,181.17
</coordinates>
</Point>
</Placemark>
<Placemark>
<name>
Sat Dec 24 10:41:46 2016 S=2.08 Km/hr
</name>
<styleUrl>
#styleMap_TLP_Normal
</styleUrl>
<Point>
<coordinates>
-64.9672394,-10.8567591,180.21
</coordinates>
</Point>
</Placemark>
<Placemark>
<name>
Sat Dec 24 10:41:56 2016 S=2.10 Km/hr
</name>
<styleUrl>
#styleMap_TLP_Normal
</styleUrl>
<Point>
<coordinates>
-64.9672775,-10.8567114,176.96
</coordinates>
</Point>
</Placemark>
<Placemark>
<name>
Sat Dec 24 10:42:06 2016 S=1.05 Km/hr
</name>
<styleUrl>
#styleMap_TLP_Normal
</styleUrl>
<Point>
<coordinates>
-64.9673462,-10.8566742,176.55
</coordinates>
</Point>
</Placemark>
<Placemark>
<name>
Sat Dec 24 10:42:16 2016 S=2.32 Km/hr
</name>
<styleUrl>
#styleMap_TLP_Normal
</styleUrl>
<Point>
<coordinates>
-64.9673615,-10.8565645,175.63
</coordinates>
</Point>
</Placemark>
<Placemark>
<name>
Sat Dec 24 10:42:26 2016 S=3.15 Km/hr
</name>
<styleUrl>
#styleMap_TLP_Normal
</styleUrl>
<Point>
<coordinates>
-64.9673920,-10.8564386,173.00
</coordinates>
</Point>
</Placemark>
<Placemark>
<name>
Sat Dec 24 10:42:36 2016 S=1.70 Km/hr
</name>
<styleUrl>
#styleMap_TLP_Normal
</styleUrl>
<Point>
<coordinates>
-64.9673920,-10.8563862,173.19
</coordinates>
</Point>
</Placemark>
<Placemark>
<name>
Sat Dec 24 10:42:46 2016 S=2.87 Km/hr
</name>
<styleUrl>
#styleMap_TLP_Normal
</styleUrl>
<Point>
<coordinates>
-64.9674225,-10.8562260,173.74
</coordinates>
</Point>
</Placemark>
<Placemark>
<name>
Sat Dec 24 10:42:56 2016 S=1.47 Km/hr
</name>
<styleUrl>
#styleMap_TLP_Normal
</styleUrl>
<Point>
<coordinates>
-64.9674606,-10.8561649,174.32
</coordinates>
</Point>
</Placemark>
<Placemark>
<name>
Sat Dec 24 10:43:06 2016 S=2.07 Km/hr
</name>
<styleUrl>
#styleMap_TLP_Normal
</styleUrl>
<Point>
<coordinates>
-64.9675140,-10.8561049,174.50
</coordinates>
</Point>
</Placemark>
<Placemark>
<name>
Sat Dec 24 10:43:16 2016 S=2.59 Km/hr
</name>
<styleUrl>
#styleMap_TLP_Normal
</styleUrl>
<Point>
<coordinates>
-64.9675369,-10.8560266,175.13
</coordinates>
</Point>
</Placemark>
<Placemark>
<name>
Sat Dec 24 10:43:26 2016 S=2.49 Km/hr
</name>
<styleUrl>
#styleMap_TLP_Normal
</styleUrl>
<Point>
<coordinates>
-64.9675522,-10.8559361,173.22
</coordinates>
</Point>
</Placemark>
<Placemark>
<name>
Sat Dec 24 10:43:36 2016 S=2.99 Km/hr
</name>
<styleUrl>
#styleMap_TLP_Normal
</styleUrl>
<Point>
<coordinates>
-64.9675598,-10.8558178,171.21
</coordinates>
</Point>
</Placemark>
<Placemark>
<name>
Sat Dec 24 10:43:46 2016 S=2.79 Km/hr
</name>
<styleUrl>
#styleMap_TLP_Normal
</styleUrl>
<Point>
<coordinates>
-64.9675446,-10.8557005,170.42
</coordinates>
</Point>
</Placemark>
<Placemark>
<name>
Sat Dec 24 10:43:56 2016 S=2.27 Km/hr
</name>
<styleUrl>
#styleMap_TLP_Normal
</styleUrl>
<Point>
<coordinates>
-64.9675598,-10.8556051,169.25
</coordinates>
</Point>
</Placemark>
<Placemark>
<name>
Sat Dec 24 10:44:06 2016 S=2.90 Km/hr
</name>
<styleUrl>
#styleMap_TLP_Normal
</styleUrl>
<Point>
<coordinates>
-64.9675598,-10.8555441,166.60
</coordinates>
</Point>
</Placemark>
<Placemark>
<name>
Sat Dec 24 10:44:16 2016 S=2.44 Km/hr
</name>
<styleUrl>
#styleMap_TLP_Normal
</styleUrl>
<Point>
<coordinates>
-64.9675751,-10.8554497,165.30
</coordinates>
</Point>
</Placemark>
<Placemark>
<name>
Sat Dec 24 10:44:26 2016 S=2.25 Km/hr
</name>
<styleUrl>
#styleMap_TLP_Normal
</styleUrl>
<Point>
<coordinates>
-64.9675522,-10.8553581,163.69
</coordinates>
</Point>
</Placemark>
<Placemark>
<name>
Sat Dec 24 10:44:36 2016 S=1.31 Km/hr
</name>
<styleUrl>
#styleMap_TLP_Normal
</styleUrl>
<Point>
<coordinates>
-64.9674988,-10.8552732,161.36
</coordinates>
</Point>
</Placemark>
<Placemark>
<name>
Sat Dec 24 10:44:46 2016 S=0.54 Km/hr
</name>
<styleUrl>
#styleMap_TLP_Normal
</styleUrl>
<Point>
<coordinates>
-64.9674377,-10.8552036,161.76
</coordinates>
</Point>
</Placemark>
<Placemark>
<name>
Sat Dec 24 10:44:56 2016 S=0.79 Km/hr
</name>
<styleUrl>
#styleMap_TLP_Normal
</styleUrl>
<Point>
<coordinates>
-64.9674072,-10.8551836,161.76
</coordinates>
</Point>
</Placemark>
<Placemark>
<name>
Sat Dec 24 10:45:06 2016 S=1.33 Km/hr
</name>
<styleUrl>
#styleMap_TLP_Normal
</styleUrl>
<Point>
<coordinates>
-64.9673920,-10.8551674,161.63
</coordinates>
</Point>
</Placemark>
<Placemark>
<name>
Sat Dec 24 10:45:16 2016 S=2.07 Km/hr
</name>
<styleUrl>
#styleMap_TLP_Normal
</styleUrl>
<Point>
<coordinates>
-64.9673233,-10.8550568,162.86
</coordinates>
</Point>
</Placemark>
<Placemark>
<name>
Sat Dec 24 10:45:26 2016 S=2.18 Km/hr
</name>
<styleUrl>
#styleMap_TLP_Normal
</styleUrl>
<Point>
<coordinates>
-64.9672775,-10.8549776,162.86
</coordinates>
</Point>
</Placemark>
<Placemark>
<name>
Sat Dec 24 10:45:36 2016 S=0.56 Km/hr
</name>
<styleUrl>
#styleMap_TLP_Normal
</styleUrl>
<Point>
<coordinates>
-64.9672699,-10.8549366,161.57
</coordinates>
</Point>
</Placemark>
<Placemark>
<name>
Sat Dec 24 10:45:46 2016 S=0.59 Km/hr
</name>
<styleUrl>
#styleMap_TLP_Normal
</styleUrl>
<Point>
<coordinates>
-64.9672470,-10.8548508,162.68
</coordinates>
</Point>
</Placemark>
<Placemark>
<name>
Sat Dec 24 10:45:56 2016 S=1.47 Km/hr
</name>
<styleUrl>
#styleMap_TLP_Normal
</styleUrl>
<Point>
<coordinates>
-64.9672852,-10.8548040,163.11
</coordinates>
</Point>
</Placemark>
<Placemark>
<name>
Sat Dec 24 10:46:06 2016 S=0.93 Km/hr
</name>
<styleUrl>
#styleMap_TLP_Normal
</styleUrl>
<Point>
<coordinates>
-64.9673080,-10.8548155,162.79
</coordinates>
</Point>
</Placemark>
<Placemark>
<name>
Sat Dec 24 10:46:16 2016 S=0.60 Km/hr
</name>
<styleUrl>
#styleMap_TLP_Normal
</styleUrl>
<Point>
<coordinates>
-64.9673309,-10.8548317,163.34
</coordinates>
</Point>
</Placemark>
<Placemark>
<name>
Sat Dec 24 10:46:26 2016 S=0.72 Km/hr
</name>
<styleUrl>
#styleMap_TLP_Normal
</styleUrl>
<Point>
<coordinates>
-64.9673157,-10.8548651,162.66
</coordinates>
</Point>
</Placemark>
<Placemark>
<name>
Sat Dec 24 10:46:36 2016 S=1.12 Km/hr
</name>
<styleUrl>
#styleMap_TLP_Normal
</styleUrl>
<Point>
<coordinates>
-64.9673157,-10.8548822,162.20
</coordinates>
</Point>
</Placemark>
<Placemark>
<name>
Sat Dec 24 10:46:46 2016 S=0.74 Km/hr
</name>
<styleUrl>
#styleMap_TLP_Normal
</styleUrl>
<Point>
<coordinates>
-64.9672394,-10.8549538,160.70
</coordinates>
</Point>
</Placemark>
<Placemark>
<name>
Sat Dec 24 10:46:56 2016 S=1.00 Km/hr
</name>
<styleUrl>
#styleMap_TLP_Normal
</styleUrl>
<Point>
<coordinates>
-64.9672241,-10.8549452,160.76
</coordinates>
</Point>
</Placemark>
<Placemark>
<name>
Sat Dec 24 10:47:06 2016 S=0.57 Km/hr
</name>
<styleUrl>
#styleMap_TLP_Normal
</styleUrl>
<Point>
<coordinates>
-64.9671936,-10.8549347,160.57
</coordinates>
</Point>
</Placemark>
<Placemark>
<name>
Sat Dec 24 10:47:16 2016 S=0.80 Km/hr
</name>
<styleUrl>
#styleMap_TLP_Normal
</styleUrl>
<Point>
<coordinates>
-64.9672089,-10.8549042,160.47
</coordinates>
</Point>
</Placemark>
<Placemark>
<name>
Sat Dec 24 10:47:26 2016 S=1.31 Km/hr
</name>
<styleUrl>
#styleMap_TLP_Normal
</styleUrl>
<Point>
<coordinates>
-64.9672089,-10.8549099,160.40
</coordinates>
</Point>
</Placemark>
<Placemark>
<name>
Sat Dec 24 10:47:36 2016 S=1.29 Km/hr
</name>
<styleUrl>
#styleMap_TLP_Normal
</styleUrl>
<Point>
<coordinates>
-64.9672546,-10.8548870,161.09
</coordinates>
</Point>
</Placemark>
<Placemark>
<name>
Sat Dec 24 10:47:46 2016 S=1.01 Km/hr
</name>
<styleUrl>
#styleMap_TLP_Normal
</styleUrl>
<Point>
<coordinates>
-64.9672852,-10.8548393,161.30
</coordinates>
</Point>
</Placemark>
<Placemark>
<name>
Sat Dec 24 10:47:56 2016 S=1.11 Km/hr
</name>
<styleUrl>
#styleMap_TLP_Normal
</styleUrl>
<Point>
<coordinates>
-64.9672470,-10.8547621,160.68
</coordinates>
</Point>
</Placemark>
<Placemark>
<name>
Sat Dec 24 10:48:06 2016 S=0.27 Km/hr
</name>
<styleUrl>
#styleMap_TLP_Normal
</styleUrl>
<Point>
<coordinates>
-64.9672623,-10.8547440,159.04
</coordinates>
</Point>
</Placemark>
<Placemark>
<name>
Sat Dec 24 10:48:16 2016 S=0.43 Km/hr
</name>
<styleUrl>
#styleMap_TLP_Normal
</styleUrl>
<Point>
<coordinates>
-64.9672546,-10.8547525,159.01
</coordinates>
</Point>
</Placemark>
<Placemark>
<name>
Sat Dec 24 10:48:26 2016 S=1.02 Km/hr
</name>
<styleUrl>
#styleMap_TLP_Normal
</styleUrl>
<Point>
<coordinates>
-64.9672470,-10.8547516,159.04
</coordinates>
</Point>
</Placemark>
<Placemark>
<name>
Sat Dec 24 10:48:36 2016 S=0.72 Km/hr
</name>
<styleUrl>
#styleMap_TLP_Normal
</styleUrl>
<Point>
<coordinates>
-64.9672318,-10.8547583,159.07
</coordinates>
</Point>
</Placemark>
<Placemark>
<name>
Sat Dec 24 10:48:46 2016 S=1.62 Km/hr
</name>
<styleUrl>
#styleMap_TLP_Normal
</styleUrl>
<Point>
<coordinates>
-64.9672394,-10.8547354,159.18
</coordinates>
</Point>
</Placemark>
<Placemark>
<name>
Sat Dec 24 10:48:56 2016 S=2.35 Km/hr
</name>
<styleUrl>
#styleMap_TLP_Normal
</styleUrl>
<Point>
<coordinates>
-64.9672318,-10.8545914,158.03
</coordinates>
</Point>
</Placemark>
<Placemark>
<name>
Sat Dec 24 10:49:06 2016 S=0.68 Km/hr
</name>
<styleUrl>
#styleMap_TLP_Normal
</styleUrl>
<Point>
<coordinates>
-64.9672775,-10.8545465,157.31
</coordinates>
</Point>
</Placemark>
<Placemark>
<name>
Sat Dec 24 10:49:16 2016 S=1.52 Km/hr
</name>
<styleUrl>
#styleMap_TLP_Normal
</styleUrl>
<Point>
<coordinates>
-64.9672699,-10.8544865,157.26
</coordinates>
</Point>
</Placemark>
<Placemark>
<name>
Sat Dec 24 10:49:26 2016 S=1.42 Km/hr
</name>
<styleUrl>
#styleMap_TLP_Normal
</styleUrl>
<Point>
<coordinates>
-64.9672165,-10.8544588,156.69
</coordinates>
</Point>
</Placemark>
<Placemark>
<name>
Sat Dec 24 10:49:36 2016 S=1.10 Km/hr
</name>
<styleUrl>
#styleMap_TLP_Normal
</styleUrl>
<Point>
<coordinates>
-64.9671326,-10.8544235,155.92
</coordinates>
</Point>
</Placemark>
<Placemark>
<name>
Sat Dec 24 10:49:46 2016 S=0.87 Km/hr
</name>
<styleUrl>
#styleMap_TLP_Normal
</styleUrl>
<Point>
<coordinates>
-64.9670639,-10.8543587,155.05
</coordinates>
</Point>
</Placemark>
<Placemark>
<name>
Sat Dec 24 10:49:56 2016 S=0.67 Km/hr
</name>
<styleUrl>
#styleMap_TLP_Normal
</styleUrl>
<Point>
<coordinates>
-64.9670105,-10.8542700,154.30
</coordinates>
</Point>
</Placemark>
<Placemark>
<name>
Sat Dec 24 10:50:06 2016 S=0.30 Km/hr
</name>
<styleUrl>
#styleMap_TLP_Normal
</styleUrl>
<Point>
<coordinates>
-64.9670258,-10.8542223,153.82
</coordinates>
</Point>
</Placemark>
<Placemark>
<name>
Sat Dec 24 10:50:16 2016 S=1.32 Km/hr
</name>
<styleUrl>
#styleMap_TLP_Normal
</styleUrl>
<Point>
<coordinates>
-64.9669571,-10.8542318,154.32
</coordinates>
</Point>
</Placemark>
<Placemark>
<name>
Sat Dec 24 10:50:26 2016 S=1.13 Km/hr
</name>
<styleUrl>
#styleMap_TLP_Normal
</styleUrl>
<Point>
<coordinates>
-64.9669342,-10.8542423,154.36
</coordinates>
</Point>
</Placemark>
<Placemark>
<name>
Sat Dec 24 10:50:36 2016 S=0.63 Km/hr
</name>
<styleUrl>
#styleMap_TLP_Normal
</styleUrl>
<Point>
<coordinates>
-64.9669189,-10.8542442,154.30
</coordinates>
</Point>
</Placemark>
<Placemark>
<name>
Sat Dec 24 10:50:46 2016 S=0.71 Km/hr
</name>
<styleUrl>
#styleMap_TLP_Normal
</styleUrl>
<Point>
<coordinates>
-64.9668961,-10.8542795,154.46
</coordinates>
</Point>
</Placemark>
<Placemark>
<name>
Sat Dec 24 10:50:56 2016 S=1.10 Km/hr
</name>
<styleUrl>
#styleMap_TLP_Normal
</styleUrl>
<Point>
<coordinates>
-64.9668808,-10.8542557,154.38
</coordinates>
</Point>
</Placemark>
<Placemark>
<name>
Sat Dec 24 10:51:06 2016 S=0.57 Km/hr
</name>
<styleUrl>
#styleMap_TLP_Normal
</styleUrl>
<Point>
<coordinates>
-64.9668655,-10.8542404,155.06
</coordinates>
</Point>
</Placemark>
<Placemark>
<name>
Sat Dec 24 10:51:16 2016 S=0.40 Km/hr
</name>
<styleUrl>
#styleMap_TLP_Normal
</styleUrl>
<Point>
<coordinates>
-64.9668655,-10.8542519,155.09
</coordinates>
</Point>
</Placemark>
<Placemark>
<name>
Sat Dec 24 10:51:26 2016 S=0.82 Km/hr
</name>
<styleUrl>
#styleMap_TLP_Normal
</styleUrl>
<Point>
<coordinates>
-64.9668579,-10.8542442,155.04
</coordinates>
</Point>
</Placemark>
<Placemark>
<name>
Sat Dec 24 10:51:36 2016 S=1.30 Km/hr
</name>
<styleUrl>
#styleMap_TLP_Normal
</styleUrl>
<Point>
<coordinates>
-64.9668121,-10.8542147,154.59
</coordinates>
</Point>
</Placemark>
<Placemark>
<name>
Sat Dec 24 10:51:46 2016 S=0.94 Km/hr
</name>
<styleUrl>
#styleMap_TLP_Normal
</styleUrl>
<Point>
<coordinates>
-64.9667587,-10.8541622,154.88
</coordinates>
</Point>
</Placemark>
<Placemark>
<name>
Sat Dec 24 10:51:56 2016 S=0.21 Km/hr
</name>
<styleUrl>
#styleMap_TLP_Normal
</styleUrl>
<Point>
<coordinates>
-64.9667587,-10.8541203,154.63
</coordinates>
</Point>
</Placemark>
<Placemark>
<name>
Sat Dec 24 10:52:06 2016 S=0.15 Km/hr
</name>
<styleUrl>
#styleMap_TLP_Normal
</styleUrl>
<Point>
<coordinates>
-64.9667053,-10.8541059,154.50
</coordinates>
</Point>
</Placemark>
<Placemark>
<name>
Sat Dec 24 10:52:16 2016 S=0.34 Km/hr
</name>
<styleUrl>
#styleMap_TLP_Normal
</styleUrl>
<Point>
<coordinates>
-64.9667053,-10.8541002,154.50
</coordinates>
</Point>
</Placemark>
<Placemark>
<name>
Sat Dec 24 10:52:26 2016 S=0.87 Km/hr
</name>
<styleUrl>
#styleMap_TLP_Normal
</styleUrl>
<Point>
<coordinates>
-64.9667053,-10.8540878,154.60
</coordinates>
</Point>
</Placemark>
<Placemark>
<name>
Sat Dec 24 10:52:36 2016 S=1.10 Km/hr
</name>
<styleUrl>
#styleMap_TLP_Normal
</styleUrl>
<Point>
<coordinates>
-64.9666977,-10.8540745,154.64
</coordinates>
</Point>
</Placemark>
<Placemark>
<name>
Sat Dec 24 10:52:46 2016 S=1.83 Km/hr
</name>
<styleUrl>
#styleMap_TLP_Normal
</styleUrl>
<Point>
<coordinates>
-64.9666290,-10.8539705,155.10
</coordinates>
</Point>
</Placemark>
<Placemark>
<name>
Sat Dec 24 10:52:56 2016 S=1.42 Km/hr
</name>
<styleUrl>
#styleMap_TLP_Normal
</styleUrl>
<Point>
<coordinates>
-64.9666519,-10.8538666,153.27
</coordinates>
</Point>
</Placemark>
<Placemark>
<name>
Sat Dec 24 10:53:06 2016 S=1.18 Km/hr
</name>
<styleUrl>
#styleMap_TLP_Normal
</styleUrl>
<Point>
<coordinates>
-64.9666367,-10.8537893,152.98
</coordinates>
</Point>
</Placemark>
<Placemark>
<name>
Sat Dec 24 10:53:16 2016 S=1.06 Km/hr
</name>
<styleUrl>
#styleMap_TLP_Normal
</styleUrl>
<Point>
<coordinates>
-64.9666138,-10.8537664,152.59
</coordinates>
</Point>
</Placemark>
<Placemark>
<name>
Sat Dec 24 10:53:26 2016 S=1.13 Km/hr
</name>
<styleUrl>
#styleMap_TLP_Normal
</styleUrl>
<Point>
<coordinates>
-64.9665527,-10.8537283,153.37
</coordinates>
</Point>
</Placemark>
<Placemark>
<name>
Sat Dec 24 10:53:36 2016 S=1.59 Km/hr
</name>
<styleUrl>
#styleMap_TLP_Normal
</styleUrl>
<Point>
<coordinates>
-64.9664612,-10.8537397,151.86
</coordinates>
</Point>
</Placemark>
<Placemark>
<name>
Sat Dec 24 10:53:46 2016 S=0.77 Km/hr
</name>
<styleUrl>
#styleMap_TLP_Normal
</styleUrl>
<Point>
<coordinates>
-64.9664078,-10.8537283,151.91
</coordinates>
</Point>
</Placemark>
<Placemark>
<name>
Sat Dec 24 10:53:56 2016 S=0.86 Km/hr
</name>
<styleUrl>
#styleMap_TLP_Normal
</styleUrl>
<Point>
<coordinates>
-64.9663620,-10.8536749,151.77
</coordinates>
</Point>
</Placemark>
<Placemark>
<name>
Sat Dec 24 10:54:06 2016 S=1.79 Km/hr
</name>
<styleUrl>
#styleMap_TLP_Normal
</styleUrl>
<Point>
<coordinates>
-64.9663239,-10.8536797,152.41
</coordinates>
</Point>
</Placemark>
<Placemark>
<name>
Sat Dec 24 10:54:16 2016 S=1.41 Km/hr
</name>
<styleUrl>
#styleMap_TLP_Normal
</styleUrl>
<Point>
<coordinates>
-64.9662781,-10.8536777,152.84
</coordinates>
</Point>
</Placemark>
<Placemark>
<name>
Sat Dec 24 10:54:26 2016 S=0.33 Km/hr
</name>
<styleUrl>
#styleMap_TLP_Normal
</styleUrl>
<Point>
<coordinates>
-64.9662247,-10.8536844,153.87
</coordinates>
</Point>
</Placemark>
<Placemark>
<name>
Sat Dec 24 10:54:36 2016 S=2.61 Km/hr
</name>
<styleUrl>
#styleMap_TLP_Normal
</styleUrl>
<Point>
<coordinates>
-64.9661942,-10.8536873,153.67
</coordinates>
</Point>
</Placemark>
<Placemark>
<name>
Sat Dec 24 10:54:46 2016 S=0.73 Km/hr
</name>
<styleUrl>
#styleMap_TLP_Normal
</styleUrl>
<Point>
<coordinates>
-64.9661713,-10.8536711,154.71
</coordinates>
</Point>
</Placemark>
<Placemark>
<name>
Sat Dec 24 10:54:56 2016 S=0.46 Km/hr
</name>
<styleUrl>
#styleMap_TLP_Normal
</styleUrl>
<Point>
<coordinates>
-64.9662094,-10.8536692,155.38
</coordinates>
</Point>
</Placemark>
<Placemark>
<name>
Sat Dec 24 10:55:06 2016 S=1.62 Km/hr
</name>
<styleUrl>
#styleMap_TLP_Normal
</styleUrl>
<Point>
<coordinates>
-64.9662018,-10.8536472,155.48
</coordinates>
</Point>
</Placemark>
<Placemark>
<name>
Sat Dec 24 10:55:16 2016 S=1.94 Km/hr
</name>
<styleUrl>
#styleMap_TLP_Normal
</styleUrl>
<Point>
<coordinates>
-64.9662094,-10.8536301,155.54
</coordinates>
</Point>
</Placemark>
<Placemark>
<name>
Sat Dec 24 10:55:26 2016 S=0.47 Km/hr
</name>
<styleUrl>
#styleMap_TLP_Normal
</styleUrl>
<Point>
<coordinates>
-64.9661789,-10.8536072,155.52
</coordinates>
</Point>
</Placemark>
<Placemark>
<name>
Sat Dec 24 10:55:36 2016 S=0.71 Km/hr
</name>
<styleUrl>
#styleMap_TLP_Normal
</styleUrl>
<Point>
<coordinates>
-64.9661636,-10.8536005,155.13
</coordinates>
</Point>
</Placemark>
<Placemark>
<name>
Sat Dec 24 10:55:46 2016 S=0.41 Km/hr
</name>
<styleUrl>
#styleMap_TLP_Normal
</styleUrl>
<Point>
<coordinates>
-64.9661713,-10.8535872,155.12
</coordinates>
</Point>
</Placemark>
<Placemark>
<name>
Sat Dec 24 10:55:56 2016 S=0.08 Km/hr
</name>
<styleUrl>
#styleMap_TLP_Normal
</styleUrl>
<Point>
<coordinates>
-64.9661789,-10.8535805,154.92
</coordinates>
</Point>
</Placemark>
<Placemark>
<name>
Sat Dec 24 10:56:06 2016 S=0.60 Km/hr
</name>
<styleUrl>
#styleMap_TLP_Normal
</styleUrl>
<Point>
<coordinates>
-64.9661789,-10.8535748,154.89
</coordinates>
</Point>
</Placemark>
<Placemark>
<name>
Sat Dec 24 10:56:16 2016 S=0.76 Km/hr
</name>
<styleUrl>
#styleMap_TLP_Normal
</styleUrl>
<Point>
<coordinates>
-64.9661865,-10.8535652,154.88
</coordinates>
</Point>
</Placemark>
<Placemark>
<name>
Sat Dec 24 10:56:26 2016 S=0.61 Km/hr
</name>
<styleUrl>
#styleMap_TLP_Normal
</styleUrl>
<Point>
<coordinates>
-64.9661865,-10.8535604,154.89
</coordinates>
</Point>
</Placemark>
<Placemark>
<name>
Sat Dec 24 10:56:36 2016 S=0.68 Km/hr
</name>
<styleUrl>
#styleMap_TLP_Normal
</styleUrl>
<Point>
<coordinates>
-64.9662323,-10.8535604,155.50
</coordinates>
</Point>
</Placemark>
<Placemark>
<name>
Sat Dec 24 10:56:46 2016 S=0.76 Km/hr
</name>
<styleUrl>
#styleMap_TLP_Normal
</styleUrl>
<Point>
<coordinates>
-64.9662323,-10.8535538,155.37
</coordinates>
</Point>
</Placemark>
<Placemark>
<name>
Sat Dec 24 10:56:56 2016 S=1.14 Km/hr
</name>
<styleUrl>
#styleMap_TLP_Normal
</styleUrl>
<Point>
<coordinates>
-64.9662552,-10.8535662,155.42
</coordinates>
</Point>
</Placemark>
<Placemark>
<name>
Sat Dec 24 10:57:06 2016 S=1.37 Km/hr
</name>
<styleUrl>
#styleMap_TLP_Normal
</styleUrl>
<Point>
<coordinates>
-64.9662933,-10.8535776,155.68
</coordinates>
</Point>
</Placemark>
<Placemark>
<name>
Sat Dec 24 10:57:16 2016 S=1.45 Km/hr
</name>
<styleUrl>
#styleMap_TLP_Normal
</styleUrl>
<Point>
<coordinates>
-64.9662857,-10.8536320,156.01
</coordinates>
</Point>
</Placemark>
<Placemark>
<name>
Sat Dec 24 10:57:26 2016 S=1.48 Km/hr
</name>
<styleUrl>
#styleMap_TLP_Normal
</styleUrl>
<Point>
<coordinates>
-64.9662628,-10.8536882,156.83
</coordinates>
</Point>
</Placemark>
<Placemark>
<name>
Sat Dec 24 10:57:36 2016 S=0.53 Km/hr
</name>
<styleUrl>
#styleMap_TLP_Normal
</styleUrl>
<Point>
<coordinates>
-64.9662247,-10.8536777,156.50
</coordinates>
</Point>
</Placemark>
<Placemark>
<name>
Sat Dec 24 10:57:46 2016 S=1.16 Km/hr
</name>
<styleUrl>
#styleMap_TLP_Normal
</styleUrl>
<Point>
<coordinates>
-64.9662247,-10.8535805,157.04
</coordinates>
</Point>
</Placemark>
<Placemark>
<name>
Sat Dec 24 10:57:56 2016 S=0.84 Km/hr
</name>
<styleUrl>
#styleMap_TLP_Normal
</styleUrl>
<Point>
<coordinates>
-64.9662247,-10.8535585,157.49
</coordinates>
</Point>
</Placemark>
<Placemark>
<name>
Sat Dec 24 10:58:06 2016 S=0.58 Km/hr
</name>
<styleUrl>
#styleMap_TLP_Normal
</styleUrl>
<Point>
<coordinates>
-64.9662094,-10.8535461,157.67
</coordinates>
</Point>
</Placemark>
<Placemark>
<name>
Sat Dec 24 10:58:16 2016 S=1.45 Km/hr
</name>
<styleUrl>
#styleMap_TLP_Normal
</styleUrl>
<Point>
<coordinates>
-64.9661789,-10.8535757,157.70
</coordinates>
</Point>
</Placemark>
<Placemark>
<name>
Sat Dec 24 10:58:26 2016 S=1.77 Km/hr
</name>
<styleUrl>
#styleMap_TLP_Normal
</styleUrl>
<Point>
<coordinates>
-64.9661636,-10.8536129,158.50
</coordinates>
</Point>
</Placemark>
<Placemark>
<name>
Sat Dec 24 10:58:36 2016 S=1.05 Km/hr
</name>
<styleUrl>
#styleMap_TLP_Normal
</styleUrl>
<Point>
<coordinates>
-64.9661865,-10.8536310,158.48
</coordinates>
</Point>
</Placemark>
<Placemark>
<name>
Sat Dec 24 10:58:46 2016 S=0.39 Km/hr
</name>
<styleUrl>
#styleMap_TLP_Normal
</styleUrl>
<Point>
<coordinates>
-64.9661865,-10.8536377,158.37
</coordinates>
</Point>
</Placemark>
<Placemark>
<name>
Sat Dec 24 10:58:56 2016 S=0.92 Km/hr
</name>
<styleUrl>
#styleMap_TLP_Normal
</styleUrl>
<Point>
<coordinates>
-64.9661560,-10.8536730,158.14
</coordinates>
</Point>
</Placemark>
<Placemark>
<name>
Sat Dec 24 10:59:06 2016 S=1.48 Km/hr
</name>
<styleUrl>
#styleMap_TLP_Normal
</styleUrl>
<Point>
<coordinates>
-64.9661713,-10.8536768,157.94
</coordinates>
</Point>
</Placemark>
<Placemark>
<name>
Sat Dec 24 10:59:16 2016 S=0.56 Km/hr
</name>
<styleUrl>
#styleMap_TLP_Normal
</styleUrl>
<Point>
<coordinates>
-64.9661789,-10.8536196,158.09
</coordinates>
</Point>
</Placemark>
<Placemark>
<name>
Sat Dec 24 10:59:26 2016 S=1.60 Km/hr
</name>
<styleUrl>
#styleMap_TLP_Normal
</styleUrl>
<Point>
<coordinates>
-64.9661331,-10.8535738,158.98
</coordinates>
</Point>
</Placemark>
<Placemark>
<name>
Sat Dec 24 10:59:36 2016 S=0.29 Km/hr
</name>
<styleUrl>
#styleMap_TLP_Normal
</styleUrl>
<Point>
<coordinates>
-64.9661560,-10.8535404,158.66
</coordinates>
</Point>
</Placemark>
<Placemark>
<name>
Sat Dec 24 10:59:46 2016 S=1.13 Km/hr
</name>
<styleUrl>
#styleMap_TLP_Normal
</styleUrl>
<Point>
<coordinates>
-64.9661636,-10.8535385,158.59
</coordinates>
</Point>
</Placemark>
<Placemark>
<name>
Sat Dec 24 10:59:56 2016 S=0.39 Km/hr
</name>
<styleUrl>
#styleMap_TLP_Normal
</styleUrl>
<Point>
<coordinates>
-64.9661713,-10.8535290,159.32
</coordinates>
</Point>
</Placemark>
<Placemark>
<name>
Sat Dec 24 11:00:06 2016 S=0.20 Km/hr
</name>
<styleUrl>
#styleMap_TLP_Normal
</styleUrl>
<Point>
<coordinates>
-64.9662018,-10.8534956,159.79
</coordinates>
</Point>
</Placemark>
<Placemark>
<name>
Sat Dec 24 11:00:16 2016 S=1.44 Km/hr
</name>
<styleUrl>
#styleMap_TLP_Normal
</styleUrl>
<Point>
<coordinates>
-64.9662476,-10.8534889,160.46
</coordinates>
</Point>
</Placemark>
<Placemark>
<name>
Sat Dec 24 11:00:26 2016 S=1.28 Km/hr
</name>
<styleUrl>
#styleMap_TLP_Normal
</styleUrl>
<Point>
<coordinates>
-64.9662476,-10.8534727,160.81
</coordinates>
</Point>
</Placemark>
<Placemark>
<name>
Sat Dec 24 11:00:36 2016 S=1.60 Km/hr
</name>
<styleUrl>
#styleMap_TLP_Normal
</styleUrl>
<Point>
<coordinates>
-64.9662094,-10.8534822,161.63
</coordinates>
</Point>
</Placemark>
<Placemark>
<name>
Sat Dec 24 11:00:47 2016 S=0.60 Km/hr
</name>
<styleUrl>
#styleMap_TLP_Normal
</styleUrl>
<Point>
<coordinates>
-64.9661407,-10.8534946,160.90
</coordinates>
</Point>
</Placemark>
<Placemark>
<name>
Sat Dec 24 11:00:57 2016 S=0.55 Km/hr
</name>
<styleUrl>
#styleMap_TLP_Normal
</styleUrl>
<Point>
<coordinates>
-64.9661179,-10.8535013,161.11
</coordinates>
</Point>
</Placemark>
<Placemark>
<name>
Sat Dec 24 11:01:07 2016 S=0.13 Km/hr
</name>
<styleUrl>
#styleMap_TLP_Normal
</styleUrl>
<Point>
<coordinates>
-64.9661102,-10.8535042,161.15
</coordinates>
</Point>
</Placemark>
<Placemark>
<name>
Sat Dec 24 11:01:17 2016 S=0.32 Km/hr
</name>
<styleUrl>
#styleMap_TLP_Normal
</styleUrl>
<Point>
<coordinates>
-64.9661102,-10.8535099,161.20
</coordinates>
</Point>
</Placemark>
<Placemark>
<name>
Sat Dec 24 11:01:27 2016 S=0.35 Km/hr
</name>
<styleUrl>
#styleMap_TLP_Normal
</styleUrl>
<Point>
<coordinates>
-64.9661179,-10.8535156,161.24
</coordinates>
</Point>
</Placemark>
<Placemark>
<name>
Sat Dec 24 11:01:37 2016 S=1.26 Km/hr
</name>
<styleUrl>
#styleMap_TLP_Normal
</styleUrl>
<Point>
<coordinates>
-64.9661484,-10.8535080,161.27
</coordinates>
</Point>
</Placemark>
<Placemark>
<name>
Sat Dec 24 11:01:47 2016 S=0.44 Km/hr
</name>
<styleUrl>
#styleMap_TLP_Normal
</styleUrl>
<Point>
<coordinates>
-64.9661942,-10.8535070,161.40
</coordinates>
</Point>
</Placemark>
<Placemark>
<name>
Sat Dec 24 11:01:57 2016 S=0.29 Km/hr
</name>
<styleUrl>
#styleMap_TLP_Normal
</styleUrl>
<Point>
<coordinates>
-64.9662018,-10.8535137,161.46
</coordinates>
</Point>
</Placemark>
<Placemark>
<name>
Sat Dec 24 11:02:07 2016 S=0.90 Km/hr
</name>
<styleUrl>
#styleMap_TLP_Normal
</styleUrl>
<Point>
<coordinates>
-64.9662018,-10.8535061,161.51
</coordinates>
</Point>
</Placemark>
<Placemark>
<name>
Sat Dec 24 11:02:17 2016 S=0.29 Km/hr
</name>
<styleUrl>
#styleMap_TLP_Normal
</styleUrl>
<Point>
<coordinates>
-64.9661942,-10.8534908,161.55
</coordinates>
</Point>
</Placemark>
<Placemark>
<name>
Sat Dec 24 11:02:27 2016 S=0.53 Km/hr
</name>
<styleUrl>
#styleMap_TLP_Normal
</styleUrl>
<Point>
<coordinates>
-64.9661789,-10.8534889,161.60
</coordinates>
</Point>
</Placemark>
<Placemark>
<name>
Sat Dec 24 11:02:37 2016 S=0.86 Km/hr
</name>
<styleUrl>
#styleMap_TLP_Normal
</styleUrl>
<Point>
<coordinates>
-64.9661636,-10.8534889,161.69
</coordinates>
</Point>
</Placemark>
<Placemark>
<name>
Sat Dec 24 11:02:47 2016 S=0.66 Km/hr
</name>
<styleUrl>
#styleMap_TLP_Normal
</styleUrl>
<Point>
<coordinates>
-64.9661484,-10.8534994,161.86
</coordinates>
</Point>
</Placemark>
<Placemark>
<name>
Sat Dec 24 11:02:57 2016 S=0.67 Km/hr
</name>
<styleUrl>
#styleMap_TLP_Normal
</styleUrl>
<Point>
<coordinates>
-64.9661331,-10.8535099,162.09
</coordinates>
</Point>
</Placemark>
<Placemark>
<name>
Sat Dec 24 11:03:07 2016 S=0.70 Km/hr
</name>
<styleUrl>
#styleMap_TLP_Normal
</styleUrl>
<Point>
<coordinates>
-64.9661331,-10.8535252,162.31
</coordinates>
</Point>
</Placemark>
<Placemark>
<name>
Sat Dec 24 11:03:17 2016 S=0.90 Km/hr
</name>
<styleUrl>
#styleMap_TLP_Normal
</styleUrl>
<Point>
<coordinates>
-64.9661331,-10.8535728,162.33
</coordinates>
</Point>
</Placemark>
<Placemark>
<name>
Sat Dec 24 11:03:27 2016 S=0.80 Km/hr
</name>
<styleUrl>
#styleMap_TLP_Normal
</styleUrl>
<Point>
<coordinates>
-64.9661407,-10.8535938,162.61
</coordinates>
</Point>
</Placemark>
<Placemark>
<name>
Sat Dec 24 11:03:37 2016 S=0.64 Km/hr
</name>
<styleUrl>
#styleMap_TLP_Normal
</styleUrl>
<Point>
<coordinates>
-64.9661484,-10.8536091,162.84
</coordinates>
</Point>
</Placemark>
<Placemark>
<name>
Sat Dec 24 11:03:47 2016 S=0.56 Km/hr
</name>
<styleUrl>
#styleMap_TLP_Normal
</styleUrl>
<Point>
<coordinates>
-64.9661560,-10.8536158,163.07
</coordinates>
</Point>
</Placemark>
<Placemark>
<name>
Sat Dec 24 11:03:57 2016 S=0.40 Km/hr
</name>
<styleUrl>
#styleMap_TLP_Normal
</styleUrl>
<Point>
<coordinates>
-64.9661713,-10.8536119,163.29
</coordinates>
</Point>
</Placemark>
<Placemark>
<name>
Sat Dec 24 11:04:07 2016 S=0.68 Km/hr
</name>
<styleUrl>
#styleMap_TLP_Normal
</styleUrl>
<Point>
<coordinates>
-64.9661789,-10.8535976,163.50
</coordinates>
</Point>
</Placemark>
<Placemark>
<name>
Sat Dec 24 11:04:17 2016 S=0.40 Km/hr
</name>
<styleUrl>
#styleMap_TLP_Normal
</styleUrl>
<Point>
<coordinates>
-64.9661789,-10.8535900,163.73
</coordinates>
</Point>
</Placemark>
<Placemark>
<name>
Sat Dec 24 11:04:27 2016 S=0.35 Km/hr
</name>
<styleUrl>
#styleMap_TLP_Normal
</styleUrl>
<Point>
<coordinates>
-64.9661713,-10.8535881,163.95
</coordinates>
</Point>
</Placemark>
<Placemark>
<name>
Sat Dec 24 11:04:37 2016 S=0.35 Km/hr
</name>
<styleUrl>
#styleMap_TLP_Normal
</styleUrl>
<Point>
<coordinates>
-64.9661713,-10.8535891,164.16
</coordinates>
</Point>
</Placemark>
<Placemark>
<name>
Sat Dec 24 11:04:47 2016 S=0.46 Km/hr
</name>
<styleUrl>
#styleMap_TLP_Normal
</styleUrl>
<Point>
<coordinates>
-64.9661713,-10.8535910,164.39
</coordinates>
</Point>
</Placemark>
<Placemark>
<name>
Sat Dec 24 11:04:57 2016 S=0.64 Km/hr
</name>
<styleUrl>
#styleMap_TLP_Normal
</styleUrl>
<Point>
<coordinates>
-64.9661865,-10.8535891,164.63
</coordinates>
</Point>
</Placemark>
<Placemark>
<name>
Sat Dec 24 11:05:07 2016 S=0.70 Km/hr
</name>
<styleUrl>
#styleMap_TLP_Normal
</styleUrl>
<Point>
<coordinates>
-64.9661942,-10.8535776,164.79
</coordinates>
</Point>
</Placemark>
<Placemark>
<name>
Sat Dec 24 11:05:17 2016 S=0.49 Km/hr
</name>
<styleUrl>
#styleMap_TLP_Normal
</styleUrl>
<Point>
<coordinates>
-64.9662018,-10.8535700,164.85
</coordinates>
</Point>
</Placemark>
<Placemark>
<name>
Sat Dec 24 11:05:27 2016 S=0.20 Km/hr
</name>
<styleUrl>
#styleMap_TLP_Normal
</styleUrl>
<Point>
<coordinates>
-64.9662094,-10.8535681,164.89
</coordinates>
</Point>
</Placemark>
<Placemark>
<name>
Sat Dec 24 11:05:37 2016 S=0.74 Km/hr
</name>
<styleUrl>
#styleMap_TLP_Normal
</styleUrl>
<Point>
<coordinates>
-64.9662018,-10.8535767,164.93
</coordinates>
</Point>
</Placemark>
<Placemark>
<name>
Sat Dec 24 11:05:47 2016 S=0.30 Km/hr
</name>
<styleUrl>
#styleMap_TLP_Normal
</styleUrl>
<Point>
<coordinates>
-64.9661942,-10.8535805,164.95
</coordinates>
</Point>
</Placemark>
<Placemark>
<name>
Sat Dec 24 11:05:57 2016 S=0.24 Km/hr
</name>
<styleUrl>
#styleMap_TLP_Normal
</styleUrl>
<Point>
<coordinates>
-64.9661865,-10.8535881,164.97
</coordinates>
</Point>
</Placemark>
<Placemark>
<name>
Sat Dec 24 11:06:07 2016 S=0.67 Km/hr
</name>
<styleUrl>
#styleMap_TLP_Normal
</styleUrl>
<Point>
<coordinates>
-64.9661865,-10.8535976,164.98
</coordinates>
</Point>
</Placemark>
<Placemark>
<name>
Sat Dec 24 11:06:17 2016 S=0.13 Km/hr
</name>
<styleUrl>
#styleMap_TLP_Normal
</styleUrl>
<Point>
<coordinates>
-64.9661865,-10.8536100,164.97
</coordinates>
</Point>
</Placemark>
<Placemark>
<name>
Sat Dec 24 11:06:27 2016 S=0.68 Km/hr
</name>
<styleUrl>
#styleMap_TLP_Normal
</styleUrl>
<Point>
<coordinates>
-64.9661865,-10.8536062,164.95
</coordinates>
</Point>
</Placemark>
<Placemark>
<name>
Sat Dec 24 11:06:37 2016 S=0.94 Km/hr
</name>
<styleUrl>
#styleMap_TLP_Normal
</styleUrl>
<Point>
<coordinates>
-64.9662018,-10.8535671,164.82
</coordinates>
</Point>
</Placemark>
<Placemark>
<name>
Sat Dec 24 11:06:47 2016 S=0.29 Km/hr
</name>
<styleUrl>
#styleMap_TLP_Normal
</styleUrl>
<Point>
<coordinates>
-64.9661789,-10.8535433,164.25
</coordinates>
</Point>
</Placemark>
<Placemark>
<name>
Sat Dec 24 11:06:57 2016 S=0.10 Km/hr
</name>
<styleUrl>
#styleMap_TLP_Normal
</styleUrl>
<Point>
<coordinates>
-64.9661713,-10.8535376,164.21
</coordinates>
</Point>
</Placemark>
<Placemark>
<name>
Sat Dec 24 11:07:07 2016 S=0.27 Km/hr
</name>
<styleUrl>
#styleMap_TLP_Normal
</styleUrl>
<Point>
<coordinates>
-64.9661789,-10.8535385,164.13
</coordinates>
</Point>
</Placemark>
<Placemark>
<name>
Sat Dec 24 11:07:17 2016 S=0.80 Km/hr
</name>
<styleUrl>
#styleMap_TLP_Normal
</styleUrl>
<Point>
<coordinates>
-64.9661789,-10.8535404,163.96
</coordinates>
</Point>
</Placemark>
<Placemark>
<name>
Sat Dec 24 11:07:27 2016 S=1.32 Km/hr
</name>
<styleUrl>
#styleMap_TLP_Normal
</styleUrl>
<Point>
<coordinates>
-64.9662399,-10.8535118,163.71
</coordinates>
</Point>
</Placemark>
<Placemark>
<name>
Sat Dec 24 11:07:37 2016 S=0.79 Km/hr
</name>
<styleUrl>
#styleMap_TLP_Normal
</styleUrl>
<Point>
<coordinates>
-64.9661865,-10.8535566,161.75
</coordinates>
</Point>
</Placemark>
<Placemark>
<name>
Sat Dec 24 11:07:47 2016 S=1.02 Km/hr
</name>
<styleUrl>
#styleMap_TLP_Normal
</styleUrl>
<Point>
<coordinates>
-64.9661560,-10.8535681,160.04
</coordinates>
</Point>
</Placemark>
<Placemark>
<name>
Sat Dec 24 11:07:57 2016 S=0.94 Km/hr
</name>
<styleUrl>
#styleMap_TLP_Normal
</styleUrl>
<Point>
<coordinates>
-64.9661484,-10.8535957,159.25
</coordinates>
</Point>
</Placemark>
<Placemark>
<name>
Sat Dec 24 11:08:07 2016 S=0.72 Km/hr
</name>
<styleUrl>
#styleMap_TLP_Normal
</styleUrl>
<Point>
<coordinates>
-64.9661407,-10.8536167,158.51
</coordinates>
</Point>
</Placemark>
<Placemark>
<name>
Sat Dec 24 11:08:17 2016 S=1.32 Km/hr
</name>
<styleUrl>
#styleMap_TLP_Normal
</styleUrl>
<Point>
<coordinates>
-64.9661560,-10.8536272,157.73
</coordinates>
</Point>
</Placemark>
<Placemark>
<name>
Sat Dec 24 11:08:27 2016 S=0.92 Km/hr
</name>
<styleUrl>
#styleMap_TLP_Normal
</styleUrl>
<Point>
<coordinates>
-64.9661331,-10.8536453,156.76
</coordinates>
</Point>
</Placemark>
<Placemark>
<name>
Sat Dec 24 11:08:37 2016 S=0.84 Km/hr
</name>
<styleUrl>
#styleMap_TLP_Normal
</styleUrl>
<Point>
<coordinates>
-64.9661407,-10.8536625,156.12
</coordinates>
</Point>
</Placemark>
<Placemark>
<name>
Sat Dec 24 11:08:47 2016 S=0.96 Km/hr
</name>
<styleUrl>
#styleMap_TLP_Normal
</styleUrl>
<Point>
<coordinates>
-64.9661484,-10.8536777,155.71
</coordinates>
</Point>
</Placemark>
<Placemark>
<name>
Sat Dec 24 11:08:57 2016 S=0.17 Km/hr
</name>
<styleUrl>
#styleMap_TLP_Normal
</styleUrl>
<Point>
<coordinates>
-64.9661484,-10.8536549,154.88
</coordinates>
</Point>
</Placemark>
<Placemark>
<name>
Sat Dec 24 11:09:07 2016 S=1.56 Km/hr
</name>
<styleUrl>
#styleMap_TLP_Normal
</styleUrl>
<Point>
<coordinates>
-64.9661179,-10.8535480,153.52
</coordinates>
</Point>
</Placemark>
<Placemark>
<name>
Sat Dec 24 11:09:17 2016 S=1.02 Km/hr
</name>
<styleUrl>
#styleMap_TLP_Normal
</styleUrl>
<Point>
<coordinates>
-64.9661026,-10.8534937,153.05
</coordinates>
</Point>
</Placemark>
<Placemark>
<name>
Sat Dec 24 11:09:27 2016 S=0.91 Km/hr
</name>
<styleUrl>
#styleMap_TLP_Normal
</styleUrl>
<Point>
<coordinates>
-64.9660797,-10.8534975,152.13
</coordinates>
</Point>
</Placemark>
<Placemark>
<name>
Sat Dec 24 11:09:37 2016 S=0.85 Km/hr
</name>
<styleUrl>
#styleMap_TLP_Normal
</styleUrl>
<Point>
<coordinates>
-64.9660568,-10.8534784,151.58
</coordinates>
</Point>
</Placemark>
<Placemark>
<name>
Sat Dec 24 11:09:47 2016 S=0.70 Km/hr
</name>
<styleUrl>
#styleMap_TLP_Normal
</styleUrl>
<Point>
<coordinates>
-64.9660492,-10.8534594,151.05
</coordinates>
</Point>
</Placemark>
<Placemark>
<name>
Sat Dec 24 11:09:57 2016 S=0.86 Km/hr
</name>
<styleUrl>
#styleMap_TLP_Normal
</styleUrl>
<Point>
<coordinates>
-64.9660416,-10.8534412,150.61
</coordinates>
</Point>
</Placemark>
<Placemark>
<name>
Sat Dec 24 11:10:07 2016 S=1.25 Km/hr
</name>
<styleUrl>
#styleMap_TLP_Normal
</styleUrl>
<Point>
<coordinates>
-64.9660110,-10.8533945,150.12
</coordinates>
</Point>
</Placemark>
<Placemark>
<name>
Sat Dec 24 11:10:17 2016 S=2.00 Km/hr
</name>
<styleUrl>
#styleMap_TLP_Normal
</styleUrl>
<Point>
<coordinates>
-64.9659195,-10.8532734,147.98
</coordinates>
</Point>
</Placemark>
<Placemark>
<name>
Sat Dec 24 11:10:27 2016 S=1.41 Km/hr
</name>
<styleUrl>
#styleMap_TLP_Normal
</styleUrl>
<Point>
<coordinates>
-64.9659195,-10.8532095,145.79
</coordinates>
</Point>
</Placemark>
<Placemark>
<name>
Sat Dec 24 11:10:37 2016 S=0.25 Km/hr
</name>
<styleUrl>
#styleMap_TLP_Normal
</styleUrl>
<Point>
<coordinates>
-64.9659424,-10.8531818,145.98
</coordinates>
</Point>
</Placemark>
<Placemark>
<name>
Sat Dec 24 11:10:47 2016 S=0.42 Km/hr
</name>
<styleUrl>
#styleMap_TLP_Normal
</styleUrl>
<Point>
<coordinates>
-64.9659424,-10.8531752,145.43
</coordinates>
</Point>
</Placemark>
<Placemark>
<name>
Sat Dec 24 11:10:57 2016 S=0.95 Km/hr
</name>
<styleUrl>
#styleMap_TLP_Normal
</styleUrl>
<Point>
<coordinates>
-64.9659271,-10.8531656,144.95
</coordinates>
</Point>
</Placemark>
<Placemark>
<name>
Sat Dec 24 11:11:07 2016 S=0.64 Km/hr
</name>
<styleUrl>
#styleMap_TLP_Normal
</styleUrl>
<Point>
<coordinates>
-64.9659042,-10.8531675,144.52
</coordinates>
</Point>
</Placemark>
<Placemark>
<name>
Sat Dec 24 11:11:17 2016 S=0.77 Km/hr
</name>
<styleUrl>
#styleMap_TLP_Normal
</styleUrl>
<Point>
<coordinates>
-64.9658890,-10.8531647,144.36
</coordinates>
</Point>
</Placemark>
<Placemark>
<name>
Sat Dec 24 11:11:27 2016 S=1.23 Km/hr
</name>
<styleUrl>
#styleMap_TLP_Normal
</styleUrl>
<Point>
<coordinates>
-64.9658585,-10.8531151,144.79
</coordinates>
</Point>
</Placemark>
<Placemark>
<name>
Sat Dec 24 11:11:37 2016 S=1.12 Km/hr
</name>
<styleUrl>
#styleMap_TLP_Normal
</styleUrl>
<Point>
<coordinates>
-64.9658813,-10.8530903,144.92
</coordinates>
</Point>
</Placemark>
<Placemark>
<name>
Sat Dec 24 11:11:47 2016 S=0.66 Km/hr
</name>
<styleUrl>
#styleMap_TLP_Normal
</styleUrl>
<Point>
<coordinates>
-64.9658966,-10.8530760,144.91
</coordinates>
</Point>
</Placemark>
<Placemark>
<name>
Sat Dec 24 11:11:57 2016 S=1.14 Km/hr
</name>
<styleUrl>
#styleMap_TLP_Normal
</styleUrl>
<Point>
<coordinates>
-64.9659042,-10.8530464,144.79
</coordinates>
</Point>
</Placemark>
<Placemark>
<name>
Sat Dec 24 11:12:07 2016 S=1.90 Km/hr
</name>
<styleUrl>
#styleMap_TLP_Normal
</styleUrl>
<Point>
<coordinates>
-64.9659500,-10.8529854,144.61
</coordinates>
</Point>
</Placemark>
<Placemark>
<name>
Sat Dec 24 11:12:17 2016 S=1.92 Km/hr
</name>
<styleUrl>
#styleMap_TLP_Normal
</styleUrl>
<Point>
<coordinates>
-64.9660263,-10.8529263,144.39
</coordinates>
</Point>
</Placemark>
<Placemark>
<name>
Sat Dec 24 11:12:27 2016 S=1.34 Km/hr
</name>
<styleUrl>
#styleMap_TLP_Normal
</styleUrl>
<Point>
<coordinates>
-64.9660568,-10.8528643,144.73
</coordinates>
</Point>
</Placemark>
<Placemark>
<name>
Sat Dec 24 11:12:37 2016 S=1.77 Km/hr
</name>
<styleUrl>
#styleMap_TLP_Normal
</styleUrl>
<Point>
<coordinates>
-64.9661407,-10.8527842,144.28
</coordinates>
</Point>
</Placemark>
<Placemark>
<name>
Sat Dec 24 11:12:47 2016 S=2.13 Km/hr
</name>
<styleUrl>
#styleMap_TLP_Normal
</styleUrl>
<Point>
<coordinates>
-64.9662476,-10.8527737,143.78
</coordinates>
</Point>
</Placemark>
<Placemark>
<name>
Sat Dec 24 11:12:57 2016 S=1.53 Km/hr
</name>
<styleUrl>
#styleMap_TLP_Normal
</styleUrl>
<Point>
<coordinates>
-64.9663010,-10.8527527,144.07
</coordinates>
</Point>
</Placemark>
<Placemark>
<name>
Sat Dec 24 11:13:07 2016 S=0.61 Km/hr
</name>
<styleUrl>
#styleMap_TLP_Normal
</styleUrl>
<Point>
<coordinates>
-64.9663010,-10.8527527,144.09
</coordinates>
</Point>
</Placemark>
<Placemark>
<name>
Sat Dec 24 11:13:17 2016 S=0.13 Km/hr
</name>
<styleUrl>
#styleMap_TLP_Normal
</styleUrl>
<Point>
<coordinates>
-64.9663086,-10.8527479,144.04
</coordinates>
</Point>
</Placemark>
<Placemark>
<name>
Sat Dec 24 11:13:27 2016 S=0.74 Km/hr
</name>
<styleUrl>
#styleMap_TLP_Normal
</styleUrl>
<Point>
<coordinates>
-64.9663162,-10.8527508,144.01
</coordinates>
</Point>
</Placemark>
<Placemark>
<name>
Sat Dec 24 11:13:37 2016 S=1.89 Km/hr
</name>
<styleUrl>
#styleMap_TLP_Normal
</styleUrl>
<Point>
<coordinates>
-64.9663467,-10.8526583,143.68
</coordinates>
</Point>
</Placemark>
<Placemark>
<name>
Sat Dec 24 11:13:47 2016 S=1.89 Km/hr
</name>
<styleUrl>
#styleMap_TLP_Normal
</styleUrl>
<Point>
<coordinates>
-64.9663925,-10.8526096,143.64
</coordinates>
</Point>
</Placemark>
<Placemark>
<name>
Sat Dec 24 11:13:57 2016 S=2.22 Km/hr
</name>
<styleUrl>
#styleMap_TLP_Normal
</styleUrl>
<Point>
<coordinates>
-64.9664841,-10.8526058,143.27
</coordinates>
</Point>
</Placemark>
<Placemark>
<name>
Sat Dec 24 11:14:07 2016 S=1.81 Km/hr
</name>
<styleUrl>
#styleMap_TLP_Normal
</styleUrl>
<Point>
<coordinates>
-64.9666290,-10.8525629,143.48
</coordinates>
</Point>
</Placemark>
<Placemark>
<name>
Sat Dec 24 11:14:17 2016 S=2.48 Km/hr
</name>
<styleUrl>
#styleMap_TLP_Normal
</styleUrl>
<Point>
<coordinates>
-64.9667435,-10.8525562,144.74
</coordinates>
</Point>
</Placemark>
<Placemark>
<name>
Sat Dec 24 11:14:27 2016 S=2.90 Km/hr
</name>
<styleUrl>
#styleMap_TLP_Normal
</styleUrl>
<Point>
<coordinates>
-64.9668198,-10.8525143,143.42
</coordinates>
</Point>
</Placemark>
<Placemark>
<name>
Sat Dec 24 11:14:37 2016 S=1.94 Km/hr
</name>
<styleUrl>
#styleMap_TLP_Normal
</styleUrl>
<Point>
<coordinates>
-64.9669037,-10.8525095,142.60
</coordinates>
</Point>
</Placemark>
<Placemark>
<name>
Sat Dec 24 11:14:47 2016 S=2.33 Km/hr
</name>
<styleUrl>
#styleMap_TLP_Normal
</styleUrl>
<Point>
<coordinates>
-64.9669952,-10.8524847,142.16
</coordinates>
</Point>
</Placemark>
<Placemark>
<name>
Sat Dec 24 11:14:57 2016 S=2.48 Km/hr
</name>
<styleUrl>
#styleMap_TLP_Normal
</styleUrl>
<Point>
<coordinates>
-64.9670715,-10.8524523,141.58
</coordinates>
</Point>
</Placemark>
<Placemark>
<name>
Sat Dec 24 11:15:07 2016 S=2.26 Km/hr
</name>
<styleUrl>
#styleMap_TLP_Normal
</styleUrl>
<Point>
<coordinates>
-64.9671478,-10.8524256,141.53
</coordinates>
</Point>
</Placemark>
<Placemark>
<name>
Sat Dec 24 11:15:17 2016 S=2.85 Km/hr
</name>
<styleUrl>
#styleMap_TLP_Normal
</styleUrl>
<Point>
<coordinates>
-64.9672318,-10.8524179,140.86
</coordinates>
</Point>
</Placemark>
<Placemark>
<name>
Sat Dec 24 11:15:27 2016 S=2.79 Km/hr
</name>
<styleUrl>
#styleMap_TLP_Normal
</styleUrl>
<Point>
<coordinates>
-64.9673309,-10.8524065,140.89
</coordinates>
</Point>
</Placemark>
<Placemark>
<name>
Sat Dec 24 11:15:37 2016 S=2.96 Km/hr
</name>
<styleUrl>
#styleMap_TLP_Normal
</styleUrl>
<Point>
<coordinates>
-64.9674454,-10.8523779,140.39
</coordinates>
</Point>
</Placemark>
<Placemark>
<name>
Sat Dec 24 11:15:47 2016 S=2.87 Km/hr
</name>
<styleUrl>
#styleMap_TLP_Normal
</styleUrl>
<Point>
<coordinates>
-64.9675598,-10.8523712,139.47
</coordinates>
</Point>
</Placemark>
<Placemark>
<name>
Sat Dec 24 11:15:57 2016 S=3.05 Km/hr
</name>
<styleUrl>
#styleMap_TLP_Normal
</styleUrl>
<Point>
<coordinates>
-64.9676590,-10.8523445,139.41
</coordinates>
</Point>
</Placemark>
<Placemark>
<name>
Sat Dec 24 11:16:07 2016 S=2.18 Km/hr
</name>
<styleUrl>
#styleMap_TLP_Normal
</styleUrl>
<Point>
<coordinates>
-64.9677353,-10.8523607,138.84
</coordinates>
</Point>
</Placemark>
<Placemark>
<name>
Sat Dec 24 11:16:17 2016 S=1.43 Km/hr
</name>
<styleUrl>
#styleMap_TLP_Normal
</styleUrl>
<Point>
<coordinates>
-64.9677963,-10.8523569,138.01
</coordinates>
</Point>
</Placemark>
<Placemark>
<name>
Sat Dec 24 11:16:27 2016 S=1.46 Km/hr
</name>
<styleUrl>
#styleMap_TLP_Normal
</styleUrl>
<Point>
<coordinates>
-64.9678650,-10.8523474,137.88
</coordinates>
</Point>
</Placemark>
<Placemark>
<name>
Sat Dec 24 11:16:37 2016 S=0.89 Km/hr
</name>
<styleUrl>
#styleMap_TLP_Normal
</styleUrl>
<Point>
<coordinates>
-64.9678802,-10.8523512,138.01
</coordinates>
</Point>
</Placemark>
<Placemark>
<name>
Sat Dec 24 11:16:47 2016 S=0.66 Km/hr
</name>
<styleUrl>
#styleMap_TLP_Normal
</styleUrl>
<Point>
<coordinates>
-64.9678955,-10.8523588,137.43
</coordinates>
</Point>
</Placemark>
<Placemark>
<name>
Sat Dec 24 11:16:57 2016 S=0.43 Km/hr
</name>
<styleUrl>
#styleMap_TLP_Normal
</styleUrl>
<Point>
<coordinates>
-64.9678955,-10.8523674,136.88
</coordinates>
</Point>
</Placemark>
<Placemark>
<name>
Sat Dec 24 11:17:07 2016 S=0.29 Km/hr
</name>
<styleUrl>
#styleMap_TLP_Normal
</styleUrl>
<Point>
<coordinates>
-64.9678955,-10.8523741,136.33
</coordinates>
</Point>
</Placemark>
<Placemark>
<name>
Sat Dec 24 11:17:17 2016 S=0.39 Km/hr
</name>
<styleUrl>
#styleMap_TLP_Normal
</styleUrl>
<Point>
<coordinates>
-64.9679031,-10.8523760,135.80
</coordinates>
</Point>
</Placemark>
<Placemark>
<name>
Sat Dec 24 11:17:27 2016 S=0.87 Km/hr
</name>
<styleUrl>
#styleMap_TLP_Normal
</styleUrl>
<Point>
<coordinates>
-64.9679031,-10.8523893,135.31
</coordinates>
</Point>
</Placemark>
<Placemark>
<name>
Sat Dec 24 11:17:37 2016 S=1.00 Km/hr
</name>
<styleUrl>
#styleMap_TLP_Normal
</styleUrl>
<Point>
<coordinates>
-64.9679184,-10.8523998,134.88
</coordinates>
</Point>
</Placemark>
<Placemark>
<name>
Sat Dec 24 11:17:47 2016 S=1.21 Km/hr
</name>
<styleUrl>
#styleMap_TLP_Normal
</styleUrl>
<Point>
<coordinates>
-64.9679642,-10.8523779,134.50
</coordinates>
</Point>
</Placemark>
<Placemark>
<name>
Sat Dec 24 11:17:57 2016 S=1.61 Km/hr
</name>
<styleUrl>
#styleMap_TLP_Normal
</styleUrl>
<Point>
<coordinates>
-64.9680176,-10.8523693,134.44
</coordinates>
</Point>
</Placemark>
<Placemark>
<name>
Sat Dec 24 11:18:07 2016 S=1.73 Km/hr
</name>
<styleUrl>
#styleMap_TLP_Normal
</styleUrl>
<Point>
<coordinates>
-64.9680786,-10.8523483,134.32
</coordinates>
</Point>
</Placemark>
<Placemark>
<name>
Sat Dec 24 11:18:17 2016 S=3.01 Km/hr
</name>
<styleUrl>
#styleMap_TLP_Normal
</styleUrl>
<Point>
<coordinates>
-64.9681625,-10.8522863,133.75
</coordinates>
</Point>
</Placemark>
<Placemark>
<name>
Sat Dec 24 11:18:27 2016 S=3.47 Km/hr
</name>
<styleUrl>
#styleMap_TLP_Normal
</styleUrl>
<Point>
<coordinates>
-64.9682770,-10.8522196,133.34
</coordinates>
</Point>
</Placemark>
<Placemark>
<name>
Sat Dec 24 11:18:37 2016 S=2.62 Km/hr
</name>
<styleUrl>
#styleMap_TLP_Normal
</styleUrl>
<Point>
<coordinates>
-64.9683762,-10.8521843,132.91
</coordinates>
</Point>
</Placemark>
<Placemark>
<name>
Sat Dec 24 11:18:47 2016 S=2.74 Km/hr
</name>
<styleUrl>
#styleMap_TLP_Normal
</styleUrl>
<Point>
<coordinates>
-64.9684448,-10.8521194,132.77
</coordinates>
</Point>
</Placemark>
<Placemark>
<name>
Sat Dec 24 11:18:57 2016 S=3.86 Km/hr
</name>
<styleUrl>
#styleMap_TLP_Normal
</styleUrl>
<Point>
<coordinates>
-64.9685516,-10.8520813,132.27
</coordinates>
</Point>
</Placemark>
<Placemark>
<name>
Sat Dec 24 11:19:07 2016 S=3.39 Km/hr
</name>
<styleUrl>
#styleMap_TLP_Normal
</styleUrl>
<Point>
<coordinates>
-64.9686584,-10.8520012,131.03
</coordinates>
</Point>
</Placemark>
<Placemark>
<name>
Sat Dec 24 11:19:17 2016 S=2.91 Km/hr
</name>
<styleUrl>
#styleMap_TLP_Normal
</styleUrl>
<Point>
<coordinates>
-64.9686966,-10.8519506,130.42
</coordinates>
</Point>
</Placemark>
<Placemark>
<name>
Sat Dec 24 11:19:27 2016 S=2.79 Km/hr
</name>
<styleUrl>
#styleMap_TLP_Normal
</styleUrl>
<Point>
<coordinates>
-64.9687576,-10.8519258,129.97
</coordinates>
</Point>
</Placemark>
<Placemark>
<name>
Sat Dec 24 11:19:37 2016 S=3.29 Km/hr
</name>
<styleUrl>
#styleMap_TLP_Normal
</styleUrl>
<Point>
<coordinates>
-64.9688492,-10.8518496,130.98
</coordinates>
</Point>
</Placemark>
<Placemark>
<name>
Sat Dec 24 11:19:47 2016 S=3.89 Km/hr
</name>
<styleUrl>
#styleMap_TLP_Normal
</styleUrl>
<Point>
<coordinates>
-64.9689331,-10.8517885,130.36
</coordinates>
</Point>
</Placemark>
<Placemark>
<name>
Sat Dec 24 11:19:57 2016 S=3.07 Km/hr
</name>
<styleUrl>
#styleMap_TLP_Normal
</styleUrl>
<Point>
<coordinates>
-64.9690247,-10.8517504,130.23
</coordinates>
</Point>
</Placemark>
<Placemark>
<name>
Sat Dec 24 11:20:07 2016 S=3.20 Km/hr
</name>
<styleUrl>
#styleMap_TLP_Normal
</styleUrl>
<Point>
<coordinates>
-64.9691238,-10.8517046,131.36
</coordinates>
</Point>
</Placemark>
<Placemark>
<name>
Sat Dec 24 11:20:17 2016 S=3.00 Km/hr
</name>
<styleUrl>
#styleMap_TLP_Normal
</styleUrl>
<Point>
<coordinates>
-64.9692001,-10.8516512,131.74
</coordinates>
</Point>
</Placemark>
<Placemark>
<name>
Sat Dec 24 11:20:27 2016 S=0.54 Km/hr
</name>
<styleUrl>
#styleMap_TLP_Normal
</styleUrl>
<Point>
<coordinates>
-64.9692307,-10.8516188,131.89
</coordinates>
</Point>
</Placemark>
<Placemark>
<name>
Sat Dec 24 11:20:37 2016 S=2.50 Km/hr
</name>
<styleUrl>
#styleMap_TLP_Normal
</styleUrl>
<Point>
<coordinates>
-64.9692612,-10.8515959,132.09
</coordinates>
</Point>
</Placemark>
<Placemark>
<name>
Sat Dec 24 11:20:47 2016 S=2.59 Km/hr
</name>
<styleUrl>
#styleMap_TLP_Normal
</styleUrl>
<Point>
<coordinates>
-64.9693451,-10.8515396,132.66
</coordinates>
</Point>
</Placemark>
<Placemark>
<name>
Sat Dec 24 11:20:57 2016 S=2.51 Km/hr
</name>
<styleUrl>
#styleMap_TLP_Normal
</styleUrl>
<Point>
<coordinates>
-64.9694061,-10.8514729,133.51
</coordinates>
</Point>
</Placemark>
<Placemark>
<name>
Sat Dec 24 11:21:07 2016 S=1.67 Km/hr
</name>
<styleUrl>
#styleMap_TLP_Normal
</styleUrl>
<Point>
<coordinates>
-64.9694672,-10.8514290,133.75
</coordinates>
</Point>
</Placemark>
<Placemark>
<name>
Sat Dec 24 11:21:17 2016 S=2.03 Km/hr
</name>
<styleUrl>
#styleMap_TLP_Normal
</styleUrl>
<Point>
<coordinates>
-64.9695435,-10.8513718,134.34
</coordinates>
</Point>
</Placemark>
<Placemark>
<name>
Sat Dec 24 11:21:27 2016 S=2.21 Km/hr
</name>
<styleUrl>
#styleMap_TLP_Normal
</styleUrl>
<Point>
<coordinates>
-64.9696350,-10.8512878,135.23
</coordinates>
</Point>
</Placemark>
<Placemark>
<name>
Sat Dec 24 11:21:37 2016 S=2.58 Km/hr
</name>
<styleUrl>
#styleMap_TLP_Normal
</styleUrl>
<Point>
<coordinates>
-64.9696808,-10.8512058,135.04
</coordinates>
</Point>
</Placemark>
<Placemark>
<name>
Sat Dec 24 11:21:47 2016 S=2.48 Km/hr
</name>
<styleUrl>
#styleMap_TLP_Normal
</styleUrl>
<Point>
<coordinates>
-64.9697418,-10.8511353,135.66
</coordinates>
</Point>
</Placemark>
<Placemark>
<name>
Sat Dec 24 11:21:57 2016 S=1.83 Km/hr
</name>
<styleUrl>
#styleMap_TLP_Normal
</styleUrl>
<Point>
<coordinates>
-64.9698257,-10.8510637,137.45
</coordinates>
</Point>
</Placemark>
<Placemark>
<name>
Sat Dec 24 11:22:07 2016 S=2.36 Km/hr
</name>
<styleUrl>
#styleMap_TLP_Normal
</styleUrl>
<Point>
<coordinates>
-64.9699097,-10.8510160,138.02
</coordinates>
</Point>
</Placemark>
<Placemark>
<name>
Sat Dec 24 11:22:17 2016 S=2.56 Km/hr
</name>
<styleUrl>
#styleMap_TLP_Normal
</styleUrl>
<Point>
<coordinates>
-64.9700165,-10.8509798,138.08
</coordinates>
</Point>
</Placemark>
<Placemark>
<name>
Sat Dec 24 11:22:27 2016 S=1.24 Km/hr
</name>
<styleUrl>
#styleMap_TLP_Normal
</styleUrl>
<Point>
<coordinates>
-64.9701080,-10.8509464,137.60
</coordinates>
</Point>
</Placemark>
<Placemark>
<name>
Sat Dec 24 11:22:37 2016 S=0.22 Km/hr
</name>
<styleUrl>
#styleMap_TLP_Normal
</styleUrl>
<Point>
<coordinates>
-64.9701462,-10.8509092,139.33
</coordinates>
</Point>
</Placemark>
<Placemark>
<name>
Sat Dec 24 11:22:47 2016 S=0.84 Km/hr
</name>
<styleUrl>
#styleMap_TLP_Normal
</styleUrl>
<Point>
<coordinates>
-64.9701462,-10.8509035,139.45
</coordinates>
</Point>
</Placemark>
<Placemark>
<name>
Sat Dec 24 11:22:57 2016 S=2.60 Km/hr
</name>
<styleUrl>
#styleMap_TLP_Normal
</styleUrl>
<Point>
<coordinates>
-64.9702072,-10.8508606,139.73
</coordinates>
</Point>
</Placemark>
<Placemark>
<name>
Sat Dec 24 11:23:07 2016 S=1.54 Km/hr
</name>
<styleUrl>
#styleMap_TLP_Normal
</styleUrl>
<Point>
<coordinates>
-64.9702454,-10.8507853,139.55
</coordinates>
</Point>
</Placemark>
<Placemark>
<name>
Sat Dec 24 11:23:17 2016 S=1.82 Km/hr
</name>
<styleUrl>
#styleMap_TLP_Normal
</styleUrl>
<Point>
<coordinates>
-64.9702988,-10.8507061,140.22
</coordinates>
</Point>
</Placemark>
<Placemark>
<name>
Sat Dec 24 11:23:27 2016 S=1.08 Km/hr
</name>
<styleUrl>
#styleMap_TLP_Normal
</styleUrl>
<Point>
<coordinates>
-64.9703751,-10.8506231,140.74
</coordinates>
</Point>
</Placemark>
<Placemark>
<name>
Sat Dec 24 11:23:37 2016 S=2.72 Km/hr
</name>
<styleUrl>
#styleMap_TLP_Normal
</styleUrl>
<Point>
<coordinates>
-64.9704208,-10.8505020,139.75
</coordinates>
</Point>
</Placemark>
<Placemark>
<name>
Sat Dec 24 11:23:47 2016 S=2.73 Km/hr
</name>
<styleUrl>
#styleMap_TLP_Normal
</styleUrl>
<Point>
<coordinates>
-64.9704742,-10.8504295,139.55
</coordinates>
</Point>
</Placemark>
<Placemark>
<name>
Sat Dec 24 11:23:57 2016 S=2.29 Km/hr
</name>
<styleUrl>
#styleMap_TLP_Normal
</styleUrl>
<Point>
<coordinates>
-64.9705582,-10.8503866,141.44
</coordinates>
</Point>
</Placemark>
<Placemark>
<name>
Sat Dec 24 11:24:07 2016 S=2.69 Km/hr
</name>
<styleUrl>
#styleMap_TLP_Normal
</styleUrl>
<Point>
<coordinates>
-64.9706345,-10.8503265,140.78
</coordinates>
</Point>
</Placemark>
<Placemark>
<name>
Sat Dec 24 11:24:17 2016 S=0.72 Km/hr
</name>
<styleUrl>
#styleMap_TLP_Normal
</styleUrl>
<Point>
<coordinates>
-64.9706955,-10.8502951,141.05
</coordinates>
</Point>
</Placemark>
<Placemark>
<name>
Sat Dec 24 11:24:27 2016 S=0.03 Km/hr
</name>
<styleUrl>
#styleMap_TLP_Normal
</styleUrl>
<Point>
<coordinates>
-64.9706955,-10.8502913,140.96
</coordinates>
</Point>
</Placemark>
<Placemark>
<name>
Sat Dec 24 11:24:37 2016 S=1.75 Km/hr
</name>
<styleUrl>
#styleMap_TLP_Normal
</styleUrl>
<Point>
<coordinates>
-64.9706802,-10.8502541,140.45
</coordinates>
</Point>
</Placemark>
<Placemark>
<name>
Sat Dec 24 11:24:47 2016 S=1.50 Km/hr
</name>
<styleUrl>
#styleMap_TLP_Normal
</styleUrl>
<Point>
<coordinates>
-64.9706726,-10.8501911,139.49
</coordinates>
</Point>
</Placemark>
<Placemark>
<name>
Sat Dec 24 11:24:57 2016 S=0.87 Km/hr
</name>
<styleUrl>
#styleMap_TLP_Normal
</styleUrl>
<Point>
<coordinates>
-64.9706268,-10.8501587,139.22
</coordinates>
</Point>
</Placemark>
<Placemark>
<name>
Sat Dec 24 11:25:07 2016 S=0.35 Km/hr
</name>
<styleUrl>
#styleMap_TLP_Normal
</styleUrl>
<Point>
<coordinates>
-64.9706497,-10.8501635,139.68
</coordinates>
</Point>
</Placemark>
<Placemark>
<name>
Sat Dec 24 11:25:17 2016 S=0.47 Km/hr
</name>
<styleUrl>
#styleMap_TLP_Normal
</styleUrl>
<Point>
<coordinates>
-64.9706726,-10.8501530,139.85
</coordinates>
</Point>
</Placemark>
<Placemark>
<name>
Sat Dec 24 11:25:27 2016 S=0.57 Km/hr
</name>
<styleUrl>
#styleMap_TLP_Normal
</styleUrl>
<Point>
<coordinates>
-64.9706802,-10.8501644,139.88
</coordinates>
</Point>
</Placemark>
<Placemark>
<name>
Sat Dec 24 11:25:37 2016 S=0.29 Km/hr
</name>
<styleUrl>
#styleMap_TLP_Normal
</styleUrl>
<Point>
<coordinates>
-64.9706879,-10.8501749,139.91
</coordinates>
</Point>
</Placemark>
<Placemark>
<name>
Sat Dec 24 11:25:47 2016 S=0.76 Km/hr
</name>
<styleUrl>
#styleMap_TLP_Normal
</styleUrl>
<Point>
<coordinates>
-64.9706955,-10.8501759,139.94
</coordinates>
</Point>
</Placemark>
<Placemark>
<name>
Sat Dec 24 11:25:57 2016 S=0.23 Km/hr
</name>
<styleUrl>
#styleMap_TLP_Normal
</styleUrl>
<Point>
<coordinates>
-64.9706879,-10.8501644,139.93
</coordinates>
</Point>
</Placemark>
<Placemark>
<name>
Sat Dec 24 11:26:07 2016 S=0.69 Km/hr
</name>
<styleUrl>
#styleMap_TLP_Normal
</styleUrl>
<Point>
<coordinates>
-64.9706650,-10.8501673,139.80
</coordinates>
</Point>
</Placemark>
<Placemark>
<name>
Sat Dec 24 11:26:17 2016 S=2.33 Km/hr
</name>
<styleUrl>
#styleMap_TLP_Normal
</styleUrl>
<Point>
<coordinates>
-64.9706726,-10.8501520,140.51
</coordinates>
</Point>
</Placemark>
<Placemark>
<name>
Sat Dec 24 11:26:27 2016 S=2.57 Km/hr
</name>
<styleUrl>
#styleMap_TLP_Normal
</styleUrl>
<Point>
<coordinates>
-64.9707108,-10.8502331,139.93
</coordinates>
</Point>
</Placemark>
<Placemark>
<name>
Sat Dec 24 11:26:37 2016 S=0.75 Km/hr
</name>
<styleUrl>
#styleMap_TLP_Normal
</styleUrl>
<Point>
<coordinates>
-64.9706879,-10.8502731,139.83
</coordinates>
</Point>
</Placemark>
<Placemark>
<name>
Sat Dec 24 11:26:47 2016 S=0.51 Km/hr
</name>
<styleUrl>
#styleMap_TLP_Finish
</styleUrl>
<Point>
<coordinates>
-64.9706802,-10.8502798,139.70
</coordinates>
</Point>
</Placemark>
</Folder>
</Document>
</kml>
