# Supplementary material for: Lévy foraging patterns of rural humans
Source: PLoS One. 2018 Jun 18;13(6):e0199099. doi: 10.1371/journal.pone.0199099 (PMC6005560; doi:10.1371/journal.pone.0199099)
Supplement: S4 File — (ZIP) [file pone.0199099.s004.zip › 06Holux_M-241_Start_20161224-082256_Finish_20161224-112647.txt]

-64.9672699	-10.8523827	131.55	Sat Dec 24 10:22:56 2016
-64.9671783	-10.8524151	135.23	Sat Dec 24 10:23:06 2016
-64.9671783	-10.8524227	135.25	Sat Dec 24 10:23:16 2016
-64.9671097	-10.8524666	134.98	Sat Dec 24 10:23:26 2016
-64.9670792	-10.8524876	135.63	Sat Dec 24 10:23:36 2016
-64.9670105	-10.8525467	136.72	Sat Dec 24 10:23:46 2016
-64.9669266	-10.8525467	136.94	Sat Dec 24 10:23:56 2016
-64.9668427	-10.8525114	137.72	Sat Dec 24 10:24:06 2016
-64.9667282	-10.8525162	137.83	Sat Dec 24 10:24:16 2016
-64.9666290	-10.8525419	139.43	Sat Dec 24 10:24:26 2016
-64.9665909	-10.8525429	139.83	Sat Dec 24 10:24:36 2016
-64.9663925	-10.8525591	139.59	Sat Dec 24 10:24:46 2016
-64.9662323	-10.8525867	139.54	Sat Dec 24 10:24:56 2016
-64.9661560	-10.8526182	141.56	Sat Dec 24 10:25:06 2016
-64.9660950	-10.8526697	141.50	Sat Dec 24 10:25:16 2016
-64.9659882	-10.8526964	143.43	Sat Dec 24 10:25:26 2016
-64.9658813	-10.8527117	145.12	Sat Dec 24 10:25:36 2016
-64.9657974	-10.8526640	145.71	Sat Dec 24 10:25:46 2016
-64.9657745	-10.8526602	145.50	Sat Dec 24 10:25:56 2016
-64.9656830	-10.8526278	147.07	Sat Dec 24 10:26:06 2016
-64.9655533	-10.8526707	146.52	Sat Dec 24 10:26:16 2016
-64.9654770	-10.8527031	147.68	Sat Dec 24 10:26:26 2016
-64.9654083	-10.8527222	147.48	Sat Dec 24 10:26:36 2016
-64.9653702	-10.8527594	147.63	Sat Dec 24 10:26:46 2016
-64.9652710	-10.8527603	147.81	Sat Dec 24 10:26:56 2016
-64.9652176	-10.8527737	147.85	Sat Dec 24 10:27:06 2016
-64.9651489	-10.8527699	148.17	Sat Dec 24 10:27:16 2016
-64.9650726	-10.8527889	147.70	Sat Dec 24 10:27:26 2016
-64.9649582	-10.8528013	146.41	Sat Dec 24 10:27:36 2016
-64.9647903	-10.8528261	145.59	Sat Dec 24 10:27:46 2016
-64.9647446	-10.8528852	145.25	Sat Dec 24 10:27:56 2016
-64.9646683	-10.8528967	145.37	Sat Dec 24 10:28:06 2016
-64.9645386	-10.8528690	145.04	Sat Dec 24 10:28:16 2016
-64.9644241	-10.8528824	144.18	Sat Dec 24 10:28:26 2016
-64.9644241	-10.8529224	143.81	Sat Dec 24 10:28:36 2016
-64.9644165	-10.8530111	142.63	Sat Dec 24 10:28:46 2016
-64.9644165	-10.8530617	142.49	Sat Dec 24 10:28:56 2016
-64.9644165	-10.8530798	142.42	Sat Dec 24 10:29:06 2016
-64.9644547	-10.8531275	142.13	Sat Dec 24 10:29:16 2016
-64.9644318	-10.8531485	142.07	Sat Dec 24 10:29:26 2016
-64.9643784	-10.8531208	141.73	Sat Dec 24 10:29:36 2016
-64.9643555	-10.8531075	141.68	Sat Dec 24 10:29:46 2016
-64.9643631	-10.8530674	141.98	Sat Dec 24 10:29:56 2016
-64.9643555	-10.8530159	141.93	Sat Dec 24 10:30:06 2016
-64.9643478	-10.8530054	141.87	Sat Dec 24 10:30:16 2016
-64.9642868	-10.8529310	141.70	Sat Dec 24 10:30:26 2016
-64.9642334	-10.8528996	143.69	Sat Dec 24 10:30:36 2016
-64.9641418	-10.8528976	145.05	Sat Dec 24 10:30:46 2016
-64.9640732	-10.8528996	145.54	Sat Dec 24 10:30:56 2016
-64.9639435	-10.8529530	146.36	Sat Dec 24 10:31:06 2016
-64.9638290	-10.8529377	146.77	Sat Dec 24 10:31:16 2016
-64.9638062	-10.8529434	146.67	Sat Dec 24 10:31:26 2016
-64.9637680	-10.8529491	147.24	Sat Dec 24 10:31:36 2016
-64.9636688	-10.8529749	148.02	Sat Dec 24 10:31:46 2016
-64.9634323	-10.8530254	147.70	Sat Dec 24 10:31:56 2016
-64.9633179	-10.8530226	148.88	Sat Dec 24 10:32:06 2016
-64.9632034	-10.8530512	148.88	Sat Dec 24 10:32:16 2016
-64.9631119	-10.8530703	147.80	Sat Dec 24 10:32:26 2016
-64.9630051	-10.8530645	146.08	Sat Dec 24 10:32:36 2016
-64.9628906	-10.8530893	145.97	Sat Dec 24 10:32:46 2016
-64.9628067	-10.8531141	146.09	Sat Dec 24 10:32:56 2016
-64.9627075	-10.8531151	146.53	Sat Dec 24 10:33:06 2016
-64.9626541	-10.8532057	147.64	Sat Dec 24 10:33:16 2016
-64.9625931	-10.8532209	147.01	Sat Dec 24 10:33:26 2016
-64.9624557	-10.8532114	147.23	Sat Dec 24 10:33:36 2016
-64.9624252	-10.8531961	147.35	Sat Dec 24 10:33:46 2016
-64.9622192	-10.8532190	147.51	Sat Dec 24 10:33:56 2016
-64.9621201	-10.8532267	148.34	Sat Dec 24 10:34:06 2016
-64.9620132	-10.8532295	149.18	Sat Dec 24 10:34:16 2016
-64.9620438	-10.8532209	149.40	Sat Dec 24 10:34:26 2016
-64.9620209	-10.8532591	149.13	Sat Dec 24 10:34:36 2016
-64.9620209	-10.8532524	149.10	Sat Dec 24 10:34:46 2016
-64.9619904	-10.8532343	149.29	Sat Dec 24 10:34:56 2016
-64.9619980	-10.8532085	149.39	Sat Dec 24 10:35:06 2016
-64.9619904	-10.8532400	150.23	Sat Dec 24 10:35:16 2016
-64.9619064	-10.8533049	150.38	Sat Dec 24 10:35:26 2016
-64.9617996	-10.8533735	152.79	Sat Dec 24 10:35:36 2016
-64.9617386	-10.8534269	151.67	Sat Dec 24 10:35:46 2016
-64.9616623	-10.8534698	153.46	Sat Dec 24 10:35:56 2016
-64.9616241	-10.8534927	153.97	Sat Dec 24 10:36:06 2016
-64.9615402	-10.8534117	153.56	Sat Dec 24 10:36:16 2016
-64.9614792	-10.8534956	153.05	Sat Dec 24 10:36:26 2016
-64.9612579	-10.8535805	152.68	Sat Dec 24 10:36:36 2016
-64.9612274	-10.8536196	152.61	Sat Dec 24 10:36:46 2016
-64.9611359	-10.8536777	152.61	Sat Dec 24 10:36:56 2016
-64.9610291	-10.8536530	152.27	Sat Dec 24 10:37:06 2016
-64.9608765	-10.8535824	151.49	Sat Dec 24 10:37:16 2016
-64.9607544	-10.8535910	150.93	Sat Dec 24 10:37:26 2016
-64.9606781	-10.8535748	150.54	Sat Dec 24 10:37:36 2016
-64.9606323	-10.8535814	150.29	Sat Dec 24 10:37:46 2016
-64.9605560	-10.8535986	150.44	Sat Dec 24 10:37:56 2016
-64.9605255	-10.8536673	151.18	Sat Dec 24 10:38:06 2016
-64.9605255	-10.8536873	151.22	Sat Dec 24 10:38:16 2016
-64.9605026	-10.8537102	151.29	Sat Dec 24 10:38:26 2016
-64.9604187	-10.8538065	151.80	Sat Dec 24 10:38:36 2016
-64.9603119	-10.8538895	151.27	Sat Dec 24 10:38:46 2016
-64.9602737	-10.8539877	150.97	Sat Dec 24 10:38:56 2016
-64.9601669	-10.8541613	151.30	Sat Dec 24 10:39:06 2016
-64.9601288	-10.8542233	150.63	Sat Dec 24 10:39:16 2016
-64.9601822	-10.8542690	150.67	Sat Dec 24 10:39:26 2016
-64.9601974	-10.8543100	150.96	Sat Dec 24 10:39:36 2016
-64.9601288	-10.8543959	151.92	Sat Dec 24 10:39:46 2016
-64.9600906	-10.8544455	151.61	Sat Dec 24 10:39:56 2016
-64.9600220	-10.8544874	150.31	Sat Dec 24 10:40:06 2016
-64.9599457	-10.8545837	149.86	Sat Dec 24 10:40:16 2016
-64.9599609	-10.8546734	149.28	Sat Dec 24 10:40:26 2016
-64.9600067	-10.8547459	148.02	Sat Dec 24 10:40:36 2016
-64.9600296	-10.8547564	148.36	Sat Dec 24 10:40:46 2016
-64.9600067	-10.8547869	148.21	Sat Dec 24 10:40:56 2016
-64.9599304	-10.8548069	148.96	Sat Dec 24 10:41:06 2016
-64.9598541	-10.8548565	148.80	Sat Dec 24 10:41:16 2016
-64.9597702	-10.8549252	150.07	Sat Dec 24 10:41:26 2016
-64.9597702	-10.8549595	150.43	Sat Dec 24 10:41:36 2016
-64.9597855	-10.8550062	150.25	Sat Dec 24 10:41:46 2016
-64.9597778	-10.8550005	150.56	Sat Dec 24 10:41:56 2016
-64.9596558	-10.8550653	150.62	Sat Dec 24 10:42:06 2016
-64.9595795	-10.8550997	150.95	Sat Dec 24 10:42:16 2016
-64.9595490	-10.8550844	150.99	Sat Dec 24 10:42:26 2016
-64.9595337	-10.8551321	151.00	Sat Dec 24 10:42:36 2016
-64.9595184	-10.8551569	151.16	Sat Dec 24 10:42:46 2016
-64.9594727	-10.8552628	151.11	Sat Dec 24 10:42:56 2016
-64.9594650	-10.8553076	149.98	Sat Dec 24 10:43:06 2016
-64.9594879	-10.8553038	150.20	Sat Dec 24 10:43:16 2016
-64.9595490	-10.8553610	150.50	Sat Dec 24 10:43:26 2016
-64.9594955	-10.8554640	150.93	Sat Dec 24 10:43:36 2016
-64.9594574	-10.8555336	149.83	Sat Dec 24 10:43:46 2016
-64.9594116	-10.8555632	149.88	Sat Dec 24 10:43:56 2016
-64.9594193	-10.8555822	151.34	Sat Dec 24 10:44:06 2016
-64.9594574	-10.8555899	151.08	Sat Dec 24 10:44:16 2016
-64.9594040	-10.8556328	152.16	Sat Dec 24 10:44:26 2016
-64.9593735	-10.8556433	151.85	Sat Dec 24 10:44:36 2016
-64.9593124	-10.8556128	154.97	Sat Dec 24 10:44:46 2016
-64.9593430	-10.8556099	155.25	Sat Dec 24 10:44:56 2016
-64.9593506	-10.8556442	155.21	Sat Dec 24 10:45:06 2016
-64.9593277	-10.8556871	155.29	Sat Dec 24 10:45:16 2016
-64.9593048	-10.8556623	156.65	Sat Dec 24 10:45:26 2016
-64.9592972	-10.8556709	156.73	Sat Dec 24 10:45:36 2016
-64.9591827	-10.8556747	157.74	Sat Dec 24 10:45:46 2016
-64.9591599	-10.8556814	157.49	Sat Dec 24 10:45:56 2016
-64.9591293	-10.8556528	157.89	Sat Dec 24 10:46:06 2016
-64.9591141	-10.8556585	157.73	Sat Dec 24 10:46:16 2016
-64.9591751	-10.8555908	158.89	Sat Dec 24 10:46:26 2016
-64.9591522	-10.8556976	158.77	Sat Dec 24 10:46:36 2016
-64.9591599	-10.8557711	159.39	Sat Dec 24 10:46:46 2016
-64.9591980	-10.8558102	159.55	Sat Dec 24 10:46:56 2016
-64.9592133	-10.8557968	159.41	Sat Dec 24 10:47:06 2016
-64.9591904	-10.8557806	159.27	Sat Dec 24 10:47:16 2016
-64.9592056	-10.8557940	159.82	Sat Dec 24 10:47:26 2016
-64.9591980	-10.8557959	159.80	Sat Dec 24 10:47:36 2016
-64.9592056	-10.8557987	159.79	Sat Dec 24 10:47:46 2016
-64.9591980	-10.8558111	159.82	Sat Dec 24 10:47:56 2016
-64.9591827	-10.8558187	159.73	Sat Dec 24 10:48:06 2016
-64.9591980	-10.8558025	160.38	Sat Dec 24 10:48:16 2016
-64.9592209	-10.8558226	160.89	Sat Dec 24 10:48:26 2016
-64.9592514	-10.8558502	161.42	Sat Dec 24 10:48:36 2016
-64.9592667	-10.8558578	161.39	Sat Dec 24 10:48:46 2016
-64.9593506	-10.8558807	161.16	Sat Dec 24 10:48:56 2016
-64.9594269	-10.8559122	161.55	Sat Dec 24 10:49:06 2016
-64.9595032	-10.8559275	161.82	Sat Dec 24 10:49:16 2016
-64.9595871	-10.8559189	161.68	Sat Dec 24 10:49:26 2016
-64.9596558	-10.8558903	162.55	Sat Dec 24 10:49:36 2016
-64.9596710	-10.8557901	162.19	Sat Dec 24 10:49:46 2016
-64.9596405	-10.8557520	162.12	Sat Dec 24 10:49:56 2016
-64.9595947	-10.8557148	163.02	Sat Dec 24 10:50:06 2016
-64.9595490	-10.8556433	163.54	Sat Dec 24 10:50:16 2016
-64.9595795	-10.8555784	165.85	Sat Dec 24 10:50:26 2016
-64.9595642	-10.8555450	165.62	Sat Dec 24 10:50:36 2016
-64.9594879	-10.8554955	166.08	Sat Dec 24 10:50:46 2016
-64.9594345	-10.8555002	165.30	Sat Dec 24 10:50:56 2016
-64.9594574	-10.8554945	164.53	Sat Dec 24 10:51:06 2016
-64.9595032	-10.8555613	165.93	Sat Dec 24 10:51:16 2016
-64.9595184	-10.8556051	165.22	Sat Dec 24 10:51:26 2016
-64.9594803	-10.8556900	164.53	Sat Dec 24 10:51:36 2016
-64.9594650	-10.8557167	164.72	Sat Dec 24 10:51:46 2016
-64.9594498	-10.8557358	164.58	Sat Dec 24 10:51:56 2016
-64.9594269	-10.8558273	164.69	Sat Dec 24 10:52:06 2016
-64.9594269	-10.8558540	164.54	Sat Dec 24 10:52:16 2016
-64.9594345	-10.8558397	164.86	Sat Dec 24 10:52:26 2016
-64.9594879	-10.8557968	164.47	Sat Dec 24 10:52:36 2016
-64.9595871	-10.8557949	163.91	Sat Dec 24 10:52:46 2016
-64.9596786	-10.8558416	163.93	Sat Dec 24 10:52:56 2016
-64.9597855	-10.8558922	163.80	Sat Dec 24 10:53:06 2016
-64.9598694	-10.8559093	163.44	Sat Dec 24 10:53:16 2016
-64.9599380	-10.8559217	163.29	Sat Dec 24 10:53:26 2016
-64.9599991	-10.8559589	163.14	Sat Dec 24 10:53:36 2016
-64.9599838	-10.8559818	163.07	Sat Dec 24 10:53:46 2016
-64.9599762	-10.8560486	162.25	Sat Dec 24 10:53:56 2016
-64.9599762	-10.8561010	162.51	Sat Dec 24 10:54:06 2016
-64.9599915	-10.8561516	162.33	Sat Dec 24 10:54:16 2016
-64.9600372	-10.8562307	162.20	Sat Dec 24 10:54:26 2016
-64.9600677	-10.8562765	162.51	Sat Dec 24 10:54:36 2016
-64.9600906	-10.8562927	162.38	Sat Dec 24 10:54:46 2016
-64.9600983	-10.8562860	162.38	Sat Dec 24 10:54:56 2016
-64.9601593	-10.8562937	162.32	Sat Dec 24 10:55:06 2016
-64.9601822	-10.8563194	162.46	Sat Dec 24 10:55:16 2016
-64.9601822	-10.8563232	162.48	Sat Dec 24 10:55:26 2016
-64.9601974	-10.8563261	162.50	Sat Dec 24 10:55:36 2016
-64.9601822	-10.8563519	161.97	Sat Dec 24 10:55:46 2016
-64.9601746	-10.8563938	163.21	Sat Dec 24 10:55:56 2016
-64.9601669	-10.8564014	163.30	Sat Dec 24 10:56:06 2016
-64.9602203	-10.8564081	164.26	Sat Dec 24 10:56:16 2016
-64.9602585	-10.8564491	165.61	Sat Dec 24 10:56:26 2016
-64.9602966	-10.8564663	166.07	Sat Dec 24 10:56:36 2016
-64.9603119	-10.8565159	166.29	Sat Dec 24 10:56:46 2016
-64.9603653	-10.8565683	166.43	Sat Dec 24 10:56:56 2016
-64.9603806	-10.8565722	166.38	Sat Dec 24 10:57:06 2016
-64.9604721	-10.8566122	166.63	Sat Dec 24 10:57:16 2016
-64.9604111	-10.8566656	168.46	Sat Dec 24 10:57:26 2016
-64.9603958	-10.8566675	168.77	Sat Dec 24 10:57:36 2016
-64.9604263	-10.8566551	169.16	Sat Dec 24 10:57:46 2016
-64.9605103	-10.8566313	171.61	Sat Dec 24 10:57:56 2016
-64.9605179	-10.8566637	174.84	Sat Dec 24 10:58:06 2016
-64.9605179	-10.8566694	174.88	Sat Dec 24 10:58:16 2016
-64.9605103	-10.8566284	175.92	Sat Dec 24 10:58:26 2016
-64.9605026	-10.8566446	176.05	Sat Dec 24 10:58:36 2016
-64.9605331	-10.8566837	174.39	Sat Dec 24 10:58:46 2016
-64.9605331	-10.8566456	174.07	Sat Dec 24 10:58:56 2016
-64.9605637	-10.8565845	174.93	Sat Dec 24 10:59:06 2016
-64.9605789	-10.8566036	175.54	Sat Dec 24 10:59:16 2016
-64.9605637	-10.8565941	175.45	Sat Dec 24 10:59:26 2016
-64.9604797	-10.8565655	175.24	Sat Dec 24 10:59:36 2016
-64.9604797	-10.8565569	174.48	Sat Dec 24 10:59:46 2016
-64.9605484	-10.8566227	173.30	Sat Dec 24 10:59:56 2016
-64.9605713	-10.8566351	171.79	Sat Dec 24 11:00:06 2016
-64.9605637	-10.8566446	171.74	Sat Dec 24 11:00:16 2016
-64.9605789	-10.8566456	171.74	Sat Dec 24 11:00:26 2016
-64.9605713	-10.8566322	171.86	Sat Dec 24 11:00:36 2016
-64.9605789	-10.8566446	171.85	Sat Dec 24 11:00:46 2016
-64.9605713	-10.8566418	171.88	Sat Dec 24 11:00:56 2016
-64.9606094	-10.8566341	172.29	Sat Dec 24 11:01:06 2016
-64.9606476	-10.8566370	172.64	Sat Dec 24 11:01:16 2016
-64.9606400	-10.8566628	172.87	Sat Dec 24 11:01:26 2016
-64.9606323	-10.8566580	172.88	Sat Dec 24 11:01:36 2016
-64.9606171	-10.8566551	172.86	Sat Dec 24 11:01:46 2016
-64.9606171	-10.8566618	172.85	Sat Dec 24 11:01:56 2016
-64.9606171	-10.8566656	172.86	Sat Dec 24 11:02:06 2016
-64.9605865	-10.8566446	171.98	Sat Dec 24 11:02:16 2016
-64.9605637	-10.8566141	171.46	Sat Dec 24 11:02:26 2016
-64.9606094	-10.8566380	172.33	Sat Dec 24 11:02:36 2016
-64.9606018	-10.8566227	172.99	Sat Dec 24 11:02:46 2016
-64.9605713	-10.8566141	172.99	Sat Dec 24 11:02:56 2016
-64.9605789	-10.8566332	172.95	Sat Dec 24 11:03:06 2016
-64.9605942	-10.8566351	172.96	Sat Dec 24 11:03:16 2016
-64.9606247	-10.8566313	172.94	Sat Dec 24 11:03:26 2016
-64.9606552	-10.8566170	173.66	Sat Dec 24 11:03:36 2016
-64.9607010	-10.8566418	173.62	Sat Dec 24 11:03:46 2016
-64.9607544	-10.8566427	172.65	Sat Dec 24 11:03:56 2016
-64.9608383	-10.8565960	173.34	Sat Dec 24 11:04:06 2016
-64.9609070	-10.8566093	171.98	Sat Dec 24 11:04:16 2016
-64.9609528	-10.8566389	173.14	Sat Dec 24 11:04:26 2016
-64.9609528	-10.8566551	173.56	Sat Dec 24 11:04:36 2016
-64.9609451	-10.8566656	173.59	Sat Dec 24 11:04:46 2016
-64.9609604	-10.8566780	173.66	Sat Dec 24 11:04:56 2016
-64.9609528	-10.8566923	173.68	Sat Dec 24 11:05:06 2016
-64.9610214	-10.8567286	173.23	Sat Dec 24 11:05:16 2016
-64.9610138	-10.8567810	173.08	Sat Dec 24 11:05:26 2016
-64.9610291	-10.8568201	172.69	Sat Dec 24 11:05:36 2016
-64.9610519	-10.8568926	172.25	Sat Dec 24 11:05:46 2016
-64.9610825	-10.8569279	171.67	Sat Dec 24 11:05:56 2016
-64.9610977	-10.8569660	171.39	Sat Dec 24 11:06:06 2016
-64.9610291	-10.8569851	170.72	Sat Dec 24 11:06:16 2016
-64.9610138	-10.8570185	170.89	Sat Dec 24 11:06:26 2016
-64.9610214	-10.8570395	171.87	Sat Dec 24 11:06:36 2016
-64.9610062	-10.8570528	171.94	Sat Dec 24 11:06:46 2016
-64.9610214	-10.8570509	172.03	Sat Dec 24 11:06:56 2016
-64.9610519	-10.8570948	171.76	Sat Dec 24 11:07:06 2016
-64.9611130	-10.8570795	172.10	Sat Dec 24 11:07:16 2016
-64.9611359	-10.8570404	172.33	Sat Dec 24 11:07:26 2016
-64.9611359	-10.8570213	172.39	Sat Dec 24 11:07:36 2016
-64.9611740	-10.8570375	172.35	Sat Dec 24 11:07:46 2016
-64.9612656	-10.8570404	172.50	Sat Dec 24 11:07:56 2016
-64.9612808	-10.8570089	173.30	Sat Dec 24 11:08:06 2016
-64.9613190	-10.8569822	173.04	Sat Dec 24 11:08:16 2016
-64.9613724	-10.8569565	174.24	Sat Dec 24 11:08:26 2016
-64.9614029	-10.8569593	174.39	Sat Dec 24 11:08:36 2016
-64.9614563	-10.8569899	174.71	Sat Dec 24 11:08:46 2016
-64.9615402	-10.8570347	174.43	Sat Dec 24 11:08:56 2016
-64.9615555	-10.8570528	174.79	Sat Dec 24 11:09:06 2016
-64.9615555	-10.8570786	174.93	Sat Dec 24 11:09:16 2016
-64.9615784	-10.8570900	175.01	Sat Dec 24 11:09:26 2016
-64.9615707	-10.8570795	175.01	Sat Dec 24 11:09:36 2016
-64.9616013	-10.8571072	174.95	Sat Dec 24 11:09:46 2016
-64.9615860	-10.8571205	174.74	Sat Dec 24 11:09:56 2016
-64.9615936	-10.8571358	174.73	Sat Dec 24 11:10:06 2016
-64.9616089	-10.8571367	174.71	Sat Dec 24 11:10:16 2016
-64.9616623	-10.8570814	175.09	Sat Dec 24 11:10:26 2016
-64.9616852	-10.8570375	174.92	Sat Dec 24 11:10:36 2016
-64.9617310	-10.8570185	174.86	Sat Dec 24 11:10:46 2016
-64.9617920	-10.8571119	174.07	Sat Dec 24 11:10:56 2016
-64.9618225	-10.8571033	173.89	Sat Dec 24 11:11:06 2016
-64.9618073	-10.8570814	174.16	Sat Dec 24 11:11:16 2016
-64.9617996	-10.8570518	174.34	Sat Dec 24 11:11:26 2016
-64.9617920	-10.8570786	174.60	Sat Dec 24 11:11:36 2016
-64.9617996	-10.8570776	174.65	Sat Dec 24 11:11:46 2016
-64.9617996	-10.8570843	174.66	Sat Dec 24 11:11:56 2016
-64.9617996	-10.8571463	175.82	Sat Dec 24 11:12:06 2016
-64.9617767	-10.8571777	176.41	Sat Dec 24 11:12:16 2016
-64.9617996	-10.8572435	177.16	Sat Dec 24 11:12:26 2016
-64.9618759	-10.8573084	176.95	Sat Dec 24 11:12:36 2016
-64.9618988	-10.8573542	176.14	Sat Dec 24 11:12:46 2016
-64.9618454	-10.8573895	177.52	Sat Dec 24 11:12:56 2016
-64.9618835	-10.8574419	178.62	Sat Dec 24 11:13:06 2016
-64.9618912	-10.8574820	179.42	Sat Dec 24 11:13:16 2016
-64.9618454	-10.8574991	179.08	Sat Dec 24 11:13:26 2016
-64.9616623	-10.8575897	176.47	Sat Dec 24 11:13:36 2016
-64.9616165	-10.8576269	175.63	Sat Dec 24 11:13:46 2016
-64.9616165	-10.8576584	175.09	Sat Dec 24 11:13:56 2016
-64.9616623	-10.8576756	174.35	Sat Dec 24 11:14:06 2016
-64.9616394	-10.8577003	175.09	Sat Dec 24 11:14:16 2016
-64.9616165	-10.8577528	174.31	Sat Dec 24 11:14:26 2016
-64.9615860	-10.8577614	174.79	Sat Dec 24 11:14:36 2016
-64.9615860	-10.8577604	174.78	Sat Dec 24 11:14:46 2016
-64.9615784	-10.8577709	174.82	Sat Dec 24 11:14:56 2016
-64.9615326	-10.8577614	175.33	Sat Dec 24 11:15:06 2016
-64.9615250	-10.8577700	175.41	Sat Dec 24 11:15:16 2016
-64.9615173	-10.8578062	175.12	Sat Dec 24 11:15:26 2016
-64.9614639	-10.8578033	176.60	Sat Dec 24 11:15:36 2016
-64.9614563	-10.8578110	176.84	Sat Dec 24 11:15:46 2016
-64.9614639	-10.8578281	177.00	Sat Dec 24 11:15:56 2016
-64.9614563	-10.8578911	177.71	Sat Dec 24 11:16:06 2016
-64.9614410	-10.8579559	177.60	Sat Dec 24 11:16:16 2016
-64.9615173	-10.8579578	179.91	Sat Dec 24 11:16:26 2016
-64.9615097	-10.8579884	181.03	Sat Dec 24 11:16:36 2016
-64.9614944	-10.8579845	182.48	Sat Dec 24 11:16:46 2016
-64.9614944	-10.8579893	183.59	Sat Dec 24 11:16:56 2016
-64.9614639	-10.8580427	183.62	Sat Dec 24 11:17:06 2016
-64.9614944	-10.8580904	184.01	Sat Dec 24 11:17:16 2016
-64.9615097	-10.8580999	184.47	Sat Dec 24 11:17:26 2016
-64.9615250	-10.8581190	184.54	Sat Dec 24 11:17:36 2016
-64.9615326	-10.8582344	184.42	Sat Dec 24 11:17:46 2016
-64.9615097	-10.8582420	184.68	Sat Dec 24 11:17:56 2016
-64.9614792	-10.8582993	185.18	Sat Dec 24 11:18:06 2016
-64.9614792	-10.8583460	185.41	Sat Dec 24 11:18:16 2016
-64.9614105	-10.8584223	185.59	Sat Dec 24 11:18:26 2016
-64.9613953	-10.8585024	185.66	Sat Dec 24 11:18:36 2016
-64.9613724	-10.8585711	185.47	Sat Dec 24 11:18:46 2016
-64.9613571	-10.8586178	185.45	Sat Dec 24 11:18:56 2016
-64.9612961	-10.8586311	185.58	Sat Dec 24 11:19:06 2016
-64.9612885	-10.8587008	185.08	Sat Dec 24 11:19:16 2016
-64.9612503	-10.8587532	185.36	Sat Dec 24 11:19:26 2016
-64.9611740	-10.8588152	185.07	Sat Dec 24 11:19:36 2016
-64.9611588	-10.8588829	184.53	Sat Dec 24 11:19:46 2016
-64.9611893	-10.8588791	184.46	Sat Dec 24 11:19:56 2016
-64.9611816	-10.8588638	184.46	Sat Dec 24 11:20:06 2016
-64.9611740	-10.8588858	184.06	Sat Dec 24 11:20:16 2016
-64.9610748	-10.8589048	184.49	Sat Dec 24 11:20:26 2016
-64.9610367	-10.8589582	184.59	Sat Dec 24 11:20:36 2016
-64.9610138	-10.8590126	185.35	Sat Dec 24 11:20:46 2016
-64.9610672	-10.8590431	186.47	Sat Dec 24 11:20:56 2016
-64.9611435	-10.8590431	187.59	Sat Dec 24 11:21:06 2016
-64.9610977	-10.8590565	188.52	Sat Dec 24 11:21:16 2016
-64.9610443	-10.8590946	188.34	Sat Dec 24 11:21:26 2016
-64.9609833	-10.8591604	186.66	Sat Dec 24 11:21:36 2016
-64.9610138	-10.8591604	186.77	Sat Dec 24 11:21:46 2016
-64.9610748	-10.8591976	186.28	Sat Dec 24 11:21:56 2016
-64.9610672	-10.8592205	186.22	Sat Dec 24 11:22:06 2016
-64.9610672	-10.8592377	186.22	Sat Dec 24 11:22:16 2016
-64.9610748	-10.8592987	186.34	Sat Dec 24 11:22:26 2016
-64.9610443	-10.8593216	186.54	Sat Dec 24 11:22:36 2016
-64.9610596	-10.8593426	186.62	Sat Dec 24 11:22:46 2016
-64.9610672	-10.8593903	186.58	Sat Dec 24 11:22:56 2016
-64.9610825	-10.8593979	186.57	Sat Dec 24 11:23:06 2016
-64.9611053	-10.8594913	186.35	Sat Dec 24 11:23:16 2016
-64.9610977	-10.8595657	186.35	Sat Dec 24 11:23:26 2016
-64.9611359	-10.8595610	187.36	Sat Dec 24 11:23:36 2016
-64.9611130	-10.8595657	187.13	Sat Dec 24 11:23:46 2016
-64.9610977	-10.8595800	187.13	Sat Dec 24 11:23:56 2016
-64.9610672	-10.8596401	186.91	Sat Dec 24 11:24:06 2016
-64.9610519	-10.8596296	187.08	Sat Dec 24 11:24:16 2016
-64.9609375	-10.8596706	186.71	Sat Dec 24 11:24:26 2016
-64.9608612	-10.8597345	185.80	Sat Dec 24 11:24:36 2016
-64.9608231	-10.8598242	186.11	Sat Dec 24 11:24:46 2016
-64.9608383	-10.8598585	185.19	Sat Dec 24 11:24:56 2016
-64.9608307	-10.8598814	185.05	Sat Dec 24 11:25:06 2016
-64.9607925	-10.8599272	184.42	Sat Dec 24 11:25:16 2016
-64.9607773	-10.8599682	184.55	Sat Dec 24 11:25:26 2016
-64.9607162	-10.8600683	184.11	Sat Dec 24 11:25:36 2016
-64.9607010	-10.8601465	182.58	Sat Dec 24 11:25:46 2016
-64.9607010	-10.8601618	181.66	Sat Dec 24 11:25:56 2016
-64.9607010	-10.8601637	181.51	Sat Dec 24 11:26:06 2016
-64.9606171	-10.8601418	182.00	Sat Dec 24 11:26:16 2016
-64.9606018	-10.8601551	181.75	Sat Dec 24 11:26:26 2016
-64.9606094	-10.8601618	181.74	Sat Dec 24 11:26:36 2016
-64.9606552	-10.8601847	181.44	Sat Dec 24 11:26:46 2016
-64.9606400	-10.8602552	180.94	Sat Dec 24 11:26:56 2016
-64.9606628	-10.8602772	180.47	Sat Dec 24 11:27:06 2016
-64.9607620	-10.8602886	180.55	Sat Dec 24 11:27:16 2016
-64.9608002	-10.8603249	181.10	Sat Dec 24 11:27:26 2016
-64.9607620	-10.8603735	180.17	Sat Dec 24 11:27:36 2016
-64.9607391	-10.8603992	179.27	Sat Dec 24 11:27:46 2016
-64.9607391	-10.8604097	178.78	Sat Dec 24 11:27:56 2016
-64.9607925	-10.8604174	178.06	Sat Dec 24 11:28:06 2016
-64.9608307	-10.8604670	176.91	Sat Dec 24 11:28:16 2016
-64.9608231	-10.8605089	176.44	Sat Dec 24 11:28:26 2016
-64.9607773	-10.8605700	175.82	Sat Dec 24 11:28:36 2016
-64.9607468	-10.8606176	175.51	Sat Dec 24 11:28:46 2016
-64.9607391	-10.8606548	175.47	Sat Dec 24 11:28:56 2016
-64.9607315	-10.8606901	174.86	Sat Dec 24 11:29:06 2016
-64.9607010	-10.8607111	174.80	Sat Dec 24 11:29:16 2016
-64.9606323	-10.8607378	173.57	Sat Dec 24 11:29:26 2016
-64.9605942	-10.8607817	173.08	Sat Dec 24 11:29:36 2016
-64.9605408	-10.8608408	172.55	Sat Dec 24 11:29:46 2016
-64.9605408	-10.8608675	172.51	Sat Dec 24 11:29:56 2016
-64.9605637	-10.8608646	171.44	Sat Dec 24 11:30:06 2016
-64.9605637	-10.8608494	171.04	Sat Dec 24 11:30:16 2016
-64.9605560	-10.8608379	171.04	Sat Dec 24 11:30:26 2016
-64.9605255	-10.8608322	171.30	Sat Dec 24 11:30:36 2016
-64.9604950	-10.8608742	172.25	Sat Dec 24 11:30:46 2016
-64.9604874	-10.8608751	172.25	Sat Dec 24 11:30:56 2016
-64.9604797	-10.8608923	172.28	Sat Dec 24 11:31:06 2016
-64.9604187	-10.8608952	172.53	Sat Dec 24 11:31:16 2016
-64.9603729	-10.8608408	172.71	Sat Dec 24 11:31:26 2016
-64.9603348	-10.8608007	172.10	Sat Dec 24 11:31:36 2016
-64.9603348	-10.8607922	172.31	Sat Dec 24 11:31:46 2016
-64.9603043	-10.8608112	171.72	Sat Dec 24 11:31:56 2016
-64.9603043	-10.8608265	171.83	Sat Dec 24 11:32:06 2016
-64.9602966	-10.8608322	171.83	Sat Dec 24 11:32:16 2016
-64.9602890	-10.8608742	172.46	Sat Dec 24 11:32:26 2016
-64.9603119	-10.8609047	172.68	Sat Dec 24 11:32:36 2016
-64.9603195	-10.8609085	172.69	Sat Dec 24 11:32:46 2016
-64.9603195	-10.8608866	173.04	Sat Dec 24 11:32:56 2016
-64.9602966	-10.8608313	173.52	Sat Dec 24 11:33:06 2016
-64.9602737	-10.8608170	173.69	Sat Dec 24 11:33:16 2016
-64.9602203	-10.8607922	173.77	Sat Dec 24 11:33:26 2016
-64.9602051	-10.8607826	173.75	Sat Dec 24 11:33:36 2016
-64.9601974	-10.8607655	173.76	Sat Dec 24 11:33:46 2016
-64.9601440	-10.8608074	173.86	Sat Dec 24 11:33:56 2016
-64.9601898	-10.8607893	173.91	Sat Dec 24 11:34:06 2016
-64.9602585	-10.8607988	173.90	Sat Dec 24 11:34:16 2016
-64.9602737	-10.8608675	173.20	Sat Dec 24 11:34:26 2016
-64.9602966	-10.8608942	172.99	Sat Dec 24 11:34:36 2016
-64.9603195	-10.8608980	173.03	Sat Dec 24 11:34:46 2016
-64.9603195	-10.8608980	173.09	Sat Dec 24 11:34:56 2016
-64.9603271	-10.8609095	173.05	Sat Dec 24 11:35:06 2016
-64.9603271	-10.8609171	173.07	Sat Dec 24 11:35:16 2016
-64.9603729	-10.8609171	173.20	Sat Dec 24 11:35:26 2016
-64.9604187	-10.8609447	173.91	Sat Dec 24 11:35:36 2016
-64.9604797	-10.8609962	174.53	Sat Dec 24 11:35:46 2016
-64.9604950	-10.8610325	174.29	Sat Dec 24 11:35:56 2016
-64.9605179	-10.8610458	174.27	Sat Dec 24 11:36:06 2016
-64.9605331	-10.8610601	174.27	Sat Dec 24 11:36:16 2016
-64.9605560	-10.8611088	174.46	Sat Dec 24 11:36:26 2016
-64.9605637	-10.8611507	174.20	Sat Dec 24 11:36:36 2016
-64.9605637	-10.8612070	173.89	Sat Dec 24 11:36:46 2016
-64.9605713	-10.8612423	173.04	Sat Dec 24 11:36:56 2016
-64.9605865	-10.8612890	173.29	Sat Dec 24 11:37:06 2016
-64.9605942	-10.8613071	173.53	Sat Dec 24 11:37:16 2016
-64.9606018	-10.8613291	173.34	Sat Dec 24 11:37:26 2016
-64.9606323	-10.8613939	173.81	Sat Dec 24 11:37:36 2016
-64.9606781	-10.8614235	173.40	Sat Dec 24 11:37:46 2016
-64.9606857	-10.8615150	172.38	Sat Dec 24 11:37:56 2016
-64.9606934	-10.8615332	172.49	Sat Dec 24 11:38:06 2016
-64.9607010	-10.8615370	172.52	Sat Dec 24 11:38:16 2016
-64.9607239	-10.8615198	172.39	Sat Dec 24 11:38:26 2016
-64.9607620	-10.8615332	172.32	Sat Dec 24 11:38:36 2016
-64.9607849	-10.8615494	172.45	Sat Dec 24 11:38:46 2016
-64.9608536	-10.8615227	171.41	Sat Dec 24 11:38:56 2016
-64.9608994	-10.8615646	171.26	Sat Dec 24 11:39:06 2016
-64.9609222	-10.8615913	170.98	Sat Dec 24 11:39:16 2016
-64.9610062	-10.8616152	169.83	Sat Dec 24 11:39:26 2016
-64.9610367	-10.8616447	169.59	Sat Dec 24 11:39:36 2016
-64.9610138	-10.8616533	169.21	Sat Dec 24 11:39:46 2016
-64.9610214	-10.8616896	168.80	Sat Dec 24 11:39:56 2016
-64.9610748	-10.8617039	168.78	Sat Dec 24 11:40:06 2016
-64.9610901	-10.8617506	168.77	Sat Dec 24 11:40:16 2016
-64.9611130	-10.8617887	168.47	Sat Dec 24 11:40:26 2016
-64.9611588	-10.8618240	168.67	Sat Dec 24 11:40:36 2016
-64.9611893	-10.8618355	168.75	Sat Dec 24 11:40:46 2016
-64.9611969	-10.8618670	168.68	Sat Dec 24 11:40:56 2016
-64.9612122	-10.8618565	168.91	Sat Dec 24 11:41:06 2016
-64.9612427	-10.8618832	169.11	Sat Dec 24 11:41:16 2016
-64.9612503	-10.8618965	169.06	Sat Dec 24 11:41:26 2016
-64.9613037	-10.8619013	168.97	Sat Dec 24 11:41:36 2016
-64.9613495	-10.8619089	169.06	Sat Dec 24 11:41:46 2016
-64.9613647	-10.8619452	169.25	Sat Dec 24 11:41:56 2016
-64.9614105	-10.8619938	169.64	Sat Dec 24 11:42:06 2016
-64.9614105	-10.8620119	169.70	Sat Dec 24 11:42:16 2016
-64.9614334	-10.8620386	169.76	Sat Dec 24 11:42:26 2016
-64.9615097	-10.8620443	170.05	Sat Dec 24 11:42:36 2016
-64.9615402	-10.8620434	170.03	Sat Dec 24 11:42:46 2016
-64.9615479	-10.8620596	169.89	Sat Dec 24 11:42:56 2016
-64.9615784	-10.8621073	170.13	Sat Dec 24 11:43:06 2016
-64.9616470	-10.8621321	170.49	Sat Dec 24 11:43:16 2016
-64.9616623	-10.8621550	170.20	Sat Dec 24 11:43:26 2016
-64.9617233	-10.8621616	170.31	Sat Dec 24 11:43:36 2016
-64.9617004	-10.8621569	170.66	Sat Dec 24 11:43:46 2016
-64.9616852	-10.8621531	170.70	Sat Dec 24 11:43:56 2016
-64.9616852	-10.8621874	170.89	Sat Dec 24 11:44:06 2016
-64.9616776	-10.8621998	170.90	Sat Dec 24 11:44:16 2016
-64.9616776	-10.8622150	170.92	Sat Dec 24 11:44:26 2016
-64.9616852	-10.8622255	170.89	Sat Dec 24 11:44:36 2016
-64.9616928	-10.8622265	170.89	Sat Dec 24 11:44:46 2016
-64.9617462	-10.8622141	171.22	Sat Dec 24 11:44:56 2016
-64.9617538	-10.8622255	171.26	Sat Dec 24 11:45:06 2016
-64.9617844	-10.8622570	171.13	Sat Dec 24 11:45:16 2016
-64.9617844	-10.8622894	171.51	Sat Dec 24 11:45:26 2016
-64.9617996	-10.8623285	171.23	Sat Dec 24 11:45:36 2016
-64.9618301	-10.8623886	171.21	Sat Dec 24 11:45:46 2016
-64.9618835	-10.8623943	171.17	Sat Dec 24 11:45:56 2016
-64.9619064	-10.8624277	171.42	Sat Dec 24 11:46:06 2016
-64.9619141	-10.8624392	171.43	Sat Dec 24 11:46:16 2016
-64.9619522	-10.8624802	171.52	Sat Dec 24 11:46:26 2016
-64.9619751	-10.8624706	171.58	Sat Dec 24 11:46:36 2016
-64.9620361	-10.8624916	171.50	Sat Dec 24 11:46:46 2016
-64.9621277	-10.8624954	171.82	Sat Dec 24 11:46:56 2016
-64.9621735	-10.8624716	171.80	Sat Dec 24 11:47:06 2016
-64.9621887	-10.8624716	171.71	Sat Dec 24 11:47:16 2016
-64.9622040	-10.8625050	171.97	Sat Dec 24 11:47:26 2016
-64.9621964	-10.8625088	172.01	Sat Dec 24 11:47:36 2016
-64.9621964	-10.8625164	172.07	Sat Dec 24 11:47:46 2016
-64.9622192	-10.8625078	172.92	Sat Dec 24 11:47:56 2016
-64.9622040	-10.8624964	173.28	Sat Dec 24 11:48:06 2016
-64.9621735	-10.8624763	174.51	Sat Dec 24 11:48:16 2016
-64.9621811	-10.8624659	174.55	Sat Dec 24 11:48:26 2016
-64.9621658	-10.8624325	174.45	Sat Dec 24 11:48:36 2016
-64.9622040	-10.8623953	174.82	Sat Dec 24 11:48:46 2016
-64.9622269	-10.8623857	175.47	Sat Dec 24 11:48:56 2016
-64.9622879	-10.8622847	175.28	Sat Dec 24 11:49:06 2016
-64.9623032	-10.8622665	175.34	Sat Dec 24 11:49:16 2016
-64.9623795	-10.8622446	175.58	Sat Dec 24 11:49:26 2016
-64.9624252	-10.8622580	175.26	Sat Dec 24 11:49:36 2016
-64.9624405	-10.8622255	175.57	Sat Dec 24 11:49:46 2016
-64.9624634	-10.8621540	175.80	Sat Dec 24 11:49:56 2016
-64.9624786	-10.8621101	176.52	Sat Dec 24 11:50:06 2016
-64.9625015	-10.8620987	176.34	Sat Dec 24 11:50:16 2016
-64.9625397	-10.8620882	175.87	Sat Dec 24 11:50:26 2016
-64.9625549	-10.8620520	176.65	Sat Dec 24 11:50:36 2016
-64.9625626	-10.8620396	176.95	Sat Dec 24 11:50:46 2016
-64.9625549	-10.8620710	176.62	Sat Dec 24 11:50:56 2016
-64.9625778	-10.8621035	176.51	Sat Dec 24 11:51:06 2016
-64.9626083	-10.8621426	176.18	Sat Dec 24 11:51:16 2016
-64.9626389	-10.8622198	176.08	Sat Dec 24 11:51:26 2016
-64.9626617	-10.8622150	176.15	Sat Dec 24 11:51:36 2016
-64.9627075	-10.8621979	176.31	Sat Dec 24 11:51:46 2016
-64.9626999	-10.8621626	175.96	Sat Dec 24 11:51:56 2016
-64.9627533	-10.8621349	176.48	Sat Dec 24 11:52:06 2016
-64.9628220	-10.8621616	176.92	Sat Dec 24 11:52:16 2016
-64.9628448	-10.8621073	176.93	Sat Dec 24 11:52:26 2016
-64.9628677	-10.8621073	177.01	Sat Dec 24 11:52:36 2016
-64.9628677	-10.8620930	176.99	Sat Dec 24 11:52:46 2016
-64.9629211	-10.8620882	176.77	Sat Dec 24 11:52:56 2016
-64.9629440	-10.8621206	176.45	Sat Dec 24 11:53:06 2016
-64.9629517	-10.8621225	176.48	Sat Dec 24 11:53:16 2016
-64.9629517	-10.8621349	176.48	Sat Dec 24 11:53:26 2016
-64.9629364	-10.8621979	175.93	Sat Dec 24 11:53:36 2016
-64.9629517	-10.8621979	175.39	Sat Dec 24 11:53:46 2016
-64.9629669	-10.8622103	175.51	Sat Dec 24 11:53:56 2016
-64.9630127	-10.8622599	175.13	Sat Dec 24 11:54:06 2016
-64.9630203	-10.8622732	175.19	Sat Dec 24 11:54:16 2016
-64.9630661	-10.8622437	174.98	Sat Dec 24 11:54:26 2016
-64.9631271	-10.8622160	175.50	Sat Dec 24 11:54:36 2016
-64.9632187	-10.8621922	175.83	Sat Dec 24 11:54:46 2016
-64.9632721	-10.8622255	176.35	Sat Dec 24 11:54:56 2016
-64.9632950	-10.8622046	176.46	Sat Dec 24 11:55:06 2016
-64.9633331	-10.8621931	176.73	Sat Dec 24 11:55:16 2016
-64.9633408	-10.8621798	176.75	Sat Dec 24 11:55:26 2016
-64.9633713	-10.8621407	176.77	Sat Dec 24 11:55:36 2016
-64.9634247	-10.8620987	176.93	Sat Dec 24 11:55:46 2016
-64.9635010	-10.8620701	176.88	Sat Dec 24 11:55:56 2016
-64.9635010	-10.8620253	176.77	Sat Dec 24 11:56:06 2016
-64.9635086	-10.8620100	176.95	Sat Dec 24 11:56:16 2016
-64.9635010	-10.8619728	177.43	Sat Dec 24 11:56:26 2016
-64.9635086	-10.8619413	177.79	Sat Dec 24 11:56:36 2016
-64.9634857	-10.8618660	177.81	Sat Dec 24 11:56:46 2016
-64.9635162	-10.8618479	177.85	Sat Dec 24 11:56:56 2016
-64.9635391	-10.8617573	176.52	Sat Dec 24 11:57:06 2016
-64.9635544	-10.8616962	177.16	Sat Dec 24 11:57:16 2016
-64.9635925	-10.8616257	177.46	Sat Dec 24 11:57:26 2016
-64.9636459	-10.8615398	176.93	Sat Dec 24 11:57:36 2016
-64.9636917	-10.8615141	177.33	Sat Dec 24 11:57:46 2016
-64.9637299	-10.8615046	177.73	Sat Dec 24 11:57:56 2016
-64.9636459	-10.8614855	178.74	Sat Dec 24 11:58:06 2016
-64.9636002	-10.8614798	179.02	Sat Dec 24 11:58:16 2016
-64.9636002	-10.8614731	179.10	Sat Dec 24 11:58:26 2016
-64.9635849	-10.8613806	178.12	Sat Dec 24 11:58:36 2016
-64.9635162	-10.8613853	177.61	Sat Dec 24 11:58:46 2016
-64.9634476	-10.8614283	176.73	Sat Dec 24 11:58:56 2016
-64.9634628	-10.8614569	177.22	Sat Dec 24 11:59:06 2016
-64.9634705	-10.8614550	177.23	Sat Dec 24 11:59:16 2016
-64.9634705	-10.8614378	177.36	Sat Dec 24 11:59:26 2016
-64.9634857	-10.8614388	177.37	Sat Dec 24 11:59:36 2016
-64.9635010	-10.8614655	176.11	Sat Dec 24 11:59:46 2016
-64.9635544	-10.8614635	175.81	Sat Dec 24 11:59:56 2016
-64.9635544	-10.8614616	175.76	Sat Dec 24 12:00:06 2016
-64.9635468	-10.8614540	175.74	Sat Dec 24 12:00:16 2016
-64.9636536	-10.8613834	175.60	Sat Dec 24 12:00:26 2016
-64.9637146	-10.8613377	175.25	Sat Dec 24 12:00:36 2016
-64.9637527	-10.8612967	175.06	Sat Dec 24 12:00:46 2016
-64.9637909	-10.8612490	174.99	Sat Dec 24 12:00:56 2016
-64.9638138	-10.8612242	174.26	Sat Dec 24 12:01:06 2016
-64.9638672	-10.8612099	174.46	Sat Dec 24 12:01:16 2016
-64.9639359	-10.8611755	174.91	Sat Dec 24 12:01:26 2016
-64.9639893	-10.8611174	175.04	Sat Dec 24 12:01:36 2016
-64.9640884	-10.8610592	175.41	Sat Dec 24 12:01:46 2016
-64.9641876	-10.8610144	175.69	Sat Dec 24 12:01:56 2016
-64.9642410	-10.8609982	175.66	Sat Dec 24 12:02:06 2016
-64.9643173	-10.8609667	175.78	Sat Dec 24 12:02:16 2016
-64.9643860	-10.8609734	176.21	Sat Dec 24 12:02:26 2016
-64.9644394	-10.8609285	176.28	Sat Dec 24 12:02:36 2016
-64.9644928	-10.8608780	176.00	Sat Dec 24 12:02:46 2016
-64.9645538	-10.8608294	175.97	Sat Dec 24 12:02:56 2016
-64.9645767	-10.8608313	176.70	Sat Dec 24 12:03:06 2016
-64.9645920	-10.8608046	176.85	Sat Dec 24 12:03:16 2016
-64.9646301	-10.8607283	176.25	Sat Dec 24 12:03:26 2016
-64.9646683	-10.8607101	176.20	Sat Dec 24 12:03:36 2016
-64.9646912	-10.8607283	176.18	Sat Dec 24 12:03:46 2016
-64.9646683	-10.8607178	176.10	Sat Dec 24 12:03:56 2016
-64.9646530	-10.8606873	176.00	Sat Dec 24 12:04:06 2016
-64.9646378	-10.8606853	175.97	Sat Dec 24 12:04:16 2016
-64.9646301	-10.8606853	176.00	Sat Dec 24 12:04:26 2016
-64.9646225	-10.8606911	176.02	Sat Dec 24 12:04:36 2016
-64.9646072	-10.8605976	174.70	Sat Dec 24 12:04:46 2016
-64.9645844	-10.8605862	175.10	Sat Dec 24 12:04:56 2016
-64.9645767	-10.8605814	175.16	Sat Dec 24 12:05:06 2016
-64.9645462	-10.8605633	175.56	Sat Dec 24 12:05:16 2016
-64.9645462	-10.8605547	175.59	Sat Dec 24 12:05:26 2016
-64.9645538	-10.8605480	175.56	Sat Dec 24 12:05:36 2016
-64.9645691	-10.8605194	175.69	Sat Dec 24 12:05:46 2016
-64.9645844	-10.8605204	175.68	Sat Dec 24 12:05:56 2016
-64.9646072	-10.8605309	175.39	Sat Dec 24 12:06:06 2016
-64.9646149	-10.8605423	175.06	Sat Dec 24 12:06:16 2016
-64.9646378	-10.8605576	174.63	Sat Dec 24 12:06:26 2016
-64.9646530	-10.8605566	174.65	Sat Dec 24 12:06:36 2016
-64.9646683	-10.8605261	174.93	Sat Dec 24 12:06:46 2016
-64.9646530	-10.8605099	175.27	Sat Dec 24 12:06:56 2016
-64.9646378	-10.8605337	174.85	Sat Dec 24 12:07:06 2016
-64.9646530	-10.8605175	174.98	Sat Dec 24 12:07:16 2016
-64.9646759	-10.8605480	174.55	Sat Dec 24 12:07:26 2016
-64.9646530	-10.8605824	174.29	Sat Dec 24 12:07:36 2016
-64.9646606	-10.8606110	174.49	Sat Dec 24 12:07:46 2016
-64.9646378	-10.8605976	174.34	Sat Dec 24 12:07:56 2016
-64.9646683	-10.8605747	173.89	Sat Dec 24 12:08:06 2016
-64.9646988	-10.8605919	173.91	Sat Dec 24 12:08:16 2016
-64.9647446	-10.8606081	174.25	Sat Dec 24 12:08:26 2016
-64.9647522	-10.8605690	174.20	Sat Dec 24 12:08:36 2016
-64.9647293	-10.8605366	174.54	Sat Dec 24 12:08:46 2016
-64.9647217	-10.8605757	173.63	Sat Dec 24 12:08:56 2016
-64.9647141	-10.8605843	173.63	Sat Dec 24 12:09:06 2016
-64.9647064	-10.8605909	173.70	Sat Dec 24 12:09:16 2016
-64.9646683	-10.8605881	173.04	Sat Dec 24 12:09:26 2016
-64.9646606	-10.8606014	172.92	Sat Dec 24 12:09:36 2016
-64.9646912	-10.8606386	172.85	Sat Dec 24 12:09:46 2016
-64.9647064	-10.8606787	172.78	Sat Dec 24 12:09:56 2016
-64.9646988	-10.8606949	172.88	Sat Dec 24 12:10:06 2016
-64.9646606	-10.8607740	172.67	Sat Dec 24 12:10:16 2016
-64.9646683	-10.8607693	172.68	Sat Dec 24 12:10:26 2016
-64.9646683	-10.8607664	173.02	Sat Dec 24 12:10:36 2016
-64.9647064	-10.8607016	173.52	Sat Dec 24 12:10:46 2016
-64.9647369	-10.8607368	173.79	Sat Dec 24 12:10:56 2016
-64.9647446	-10.8607492	173.65	Sat Dec 24 12:11:06 2016
-64.9647598	-10.8608007	173.09	Sat Dec 24 12:11:16 2016
-64.9648056	-10.8608427	173.05	Sat Dec 24 12:11:26 2016
-64.9648361	-10.8608723	172.98	Sat Dec 24 12:11:36 2016
-64.9648285	-10.8609324	173.05	Sat Dec 24 12:11:46 2016
-64.9648666	-10.8609638	173.15	Sat Dec 24 12:11:56 2016
-64.9649124	-10.8609934	173.80	Sat Dec 24 12:12:06 2016
-64.9649277	-10.8610106	174.61	Sat Dec 24 12:12:16 2016
-64.9649506	-10.8610201	174.75	Sat Dec 24 12:12:26 2016
-64.9649963	-10.8610163	174.62	Sat Dec 24 12:12:36 2016
-64.9650269	-10.8609972	175.17	Sat Dec 24 12:12:46 2016
-64.9650040	-10.8609619	175.48	Sat Dec 24 12:12:56 2016
-64.9650192	-10.8609638	175.33	Sat Dec 24 12:13:06 2016
-64.9650116	-10.8609562	175.59	Sat Dec 24 12:13:16 2016
-64.9650116	-10.8609476	175.70	Sat Dec 24 12:13:26 2016
-64.9650040	-10.8609495	175.64	Sat Dec 24 12:13:36 2016
-64.9649887	-10.8609610	175.58	Sat Dec 24 12:13:46 2016
-64.9649887	-10.8609285	175.67	Sat Dec 24 12:13:56 2016
-64.9649887	-10.8609123	176.20	Sat Dec 24 12:14:06 2016
-64.9649734	-10.8608723	176.62	Sat Dec 24 12:14:16 2016
-64.9649658	-10.8608608	176.62	Sat Dec 24 12:14:26 2016
-64.9649582	-10.8608618	176.63	Sat Dec 24 12:14:36 2016
-64.9649506	-10.8608637	176.66	Sat Dec 24 12:14:46 2016
-64.9649429	-10.8608551	176.68	Sat Dec 24 12:14:56 2016
-64.9649124	-10.8608551	176.31	Sat Dec 24 12:15:06 2016
-64.9648819	-10.8607931	176.53	Sat Dec 24 12:15:16 2016
-64.9648743	-10.8607922	176.68	Sat Dec 24 12:15:26 2016
-64.9648743	-10.8607922	176.96	Sat Dec 24 12:15:36 2016
-64.9648514	-10.8607855	177.49	Sat Dec 24 12:15:46 2016
-64.9648285	-10.8607264	177.30	Sat Dec 24 12:15:56 2016
-64.9648285	-10.8606901	177.17	Sat Dec 24 12:16:06 2016
-64.9648743	-10.8606291	177.59	Sat Dec 24 12:16:16 2016
-64.9648972	-10.8606358	176.82	Sat Dec 24 12:16:26 2016
-64.9648895	-10.8606558	176.91	Sat Dec 24 12:16:36 2016
-64.9648819	-10.8606453	176.86	Sat Dec 24 12:16:46 2016
-64.9648590	-10.8606606	176.58	Sat Dec 24 12:16:56 2016
-64.9648361	-10.8606663	176.75	Sat Dec 24 12:17:06 2016
-64.9648438	-10.8606529	176.80	Sat Dec 24 12:17:16 2016
-64.9648361	-10.8606491	176.83	Sat Dec 24 12:17:26 2016
-64.9648132	-10.8606424	176.74	Sat Dec 24 12:17:36 2016
-64.9647675	-10.8606462	176.47	Sat Dec 24 12:17:46 2016
-64.9647293	-10.8606567	175.61	Sat Dec 24 12:17:56 2016
-64.9646988	-10.8606501	174.73	Sat Dec 24 12:18:06 2016
-64.9646988	-10.8606739	174.16	Sat Dec 24 12:18:16 2016
-64.9646988	-10.8606844	174.11	Sat Dec 24 12:18:26 2016
-64.9646835	-10.8607264	174.06	Sat Dec 24 12:18:36 2016
-64.9646225	-10.8608227	173.78	Sat Dec 24 12:18:46 2016
-64.9645844	-10.8608341	173.94	Sat Dec 24 12:18:56 2016
-64.9645996	-10.8608198	173.95	Sat Dec 24 12:19:06 2016
-64.9646301	-10.8607302	174.87	Sat Dec 24 12:19:16 2016
-64.9646072	-10.8607006	174.89	Sat Dec 24 12:19:26 2016
-64.9646530	-10.8607340	175.11	Sat Dec 24 12:19:36 2016
-64.9646530	-10.8607254	175.49	Sat Dec 24 12:19:46 2016
-64.9646759	-10.8606997	175.25	Sat Dec 24 12:19:56 2016
-64.9647064	-10.8606720	175.66	Sat Dec 24 12:20:06 2016
-64.9647064	-10.8606281	176.08	Sat Dec 24 12:20:16 2016
-64.9647141	-10.8606405	176.53	Sat Dec 24 12:20:26 2016
-64.9647217	-10.8606472	176.60	Sat Dec 24 12:20:36 2016
-64.9647217	-10.8606653	176.64	Sat Dec 24 12:20:46 2016
-64.9646835	-10.8606482	176.25	Sat Dec 24 12:20:56 2016
-64.9646530	-10.8606501	176.27	Sat Dec 24 12:21:06 2016
-64.9646530	-10.8606482	176.29	Sat Dec 24 12:21:16 2016
-64.9646378	-10.8606720	176.76	Sat Dec 24 12:21:26 2016
-64.9646530	-10.8607321	176.75	Sat Dec 24 12:21:36 2016
-64.9646454	-10.8607092	177.00	Sat Dec 24 12:21:46 2016
-64.9646606	-10.8607044	177.05	Sat Dec 24 12:21:56 2016
-64.9646606	-10.8607044	177.07	Sat Dec 24 12:22:06 2016
-64.9646225	-10.8607302	177.37	Sat Dec 24 12:22:16 2016
-64.9646225	-10.8607244	177.29	Sat Dec 24 12:22:26 2016
-64.9646301	-10.8607130	177.12	Sat Dec 24 12:22:36 2016
-64.9645920	-10.8606443	177.48	Sat Dec 24 12:22:46 2016
-64.9645996	-10.8606520	177.52	Sat Dec 24 12:22:56 2016
-64.9646149	-10.8606539	177.79	Sat Dec 24 12:23:06 2016
-64.9646454	-10.8606234	179.68	Sat Dec 24 12:23:16 2016
-64.9646378	-10.8606138	180.05	Sat Dec 24 12:23:26 2016
-64.9646378	-10.8606138	180.08	Sat Dec 24 12:23:36 2016
-64.9646378	-10.8606167	180.06	Sat Dec 24 12:23:46 2016
-64.9646225	-10.8606548	178.83	Sat Dec 24 12:23:56 2016
-64.9646301	-10.8606644	178.38	Sat Dec 24 12:24:06 2016
-64.9646530	-10.8607025	177.47	Sat Dec 24 12:24:16 2016
-64.9646225	-10.8607101	177.12	Sat Dec 24 12:24:26 2016
-64.9646301	-10.8607073	177.08	Sat Dec 24 12:24:36 2016
-64.9646149	-10.8606939	177.19	Sat Dec 24 12:24:46 2016
-64.9646301	-10.8606768	177.31	Sat Dec 24 12:24:56 2016
-64.9646301	-10.8606701	177.19	Sat Dec 24 12:25:06 2016
-64.9646378	-10.8606892	177.16	Sat Dec 24 12:25:16 2016
-64.9646378	-10.8607111	177.10	Sat Dec 24 12:25:26 2016
-64.9646454	-10.8607159	177.12	Sat Dec 24 12:25:36 2016
-64.9646530	-10.8607187	177.11	Sat Dec 24 12:25:46 2016
-64.9646606	-10.8607121	177.13	Sat Dec 24 12:25:56 2016
-64.9646683	-10.8607435	176.79	Sat Dec 24 12:26:06 2016
-64.9646454	-10.8607368	176.86	Sat Dec 24 12:26:16 2016
-64.9646606	-10.8607464	176.84	Sat Dec 24 12:26:26 2016
-64.9646683	-10.8607817	177.24	Sat Dec 24 12:26:36 2016
-64.9646606	-10.8607883	177.26	Sat Dec 24 12:26:46 2016
-64.9646606	-10.8607759	177.07	Sat Dec 24 12:26:56 2016
-64.9646835	-10.8607750	175.66	Sat Dec 24 12:27:06 2016
-64.9647217	-10.8606949	175.63	Sat Dec 24 12:27:16 2016
-64.9647217	-10.8606272	175.14	Sat Dec 24 12:27:26 2016
-64.9647598	-10.8605909	174.46	Sat Dec 24 12:27:36 2016
-64.9647751	-10.8605261	174.79	Sat Dec 24 12:27:46 2016
-64.9648056	-10.8604946	174.19	Sat Dec 24 12:27:56 2016
-64.9648285	-10.8604565	174.05	Sat Dec 24 12:28:06 2016
-64.9648361	-10.8603535	173.99	Sat Dec 24 12:28:16 2016
-64.9648895	-10.8602953	173.41	Sat Dec 24 12:28:26 2016
-64.9648972	-10.8602190	173.53	Sat Dec 24 12:28:36 2016
-64.9649124	-10.8602076	173.57	Sat Dec 24 12:28:46 2016
-64.9649506	-10.8601704	172.75	Sat Dec 24 12:28:56 2016
-64.9649734	-10.8600817	173.23	Sat Dec 24 12:29:06 2016
-64.9650345	-10.8600492	173.80	Sat Dec 24 12:29:16 2016
-64.9650650	-10.8599749	174.43	Sat Dec 24 12:29:26 2016
-64.9650040	-10.8599081	174.76	Sat Dec 24 12:29:36 2016
-64.9649963	-10.8598671	175.60	Sat Dec 24 12:29:46 2016
-64.9650040	-10.8598061	175.98	Sat Dec 24 12:29:56 2016
-64.9650192	-10.8597679	175.42	Sat Dec 24 12:30:06 2016
-64.9650497	-10.8597164	175.15	Sat Dec 24 12:30:16 2016
-64.9650726	-10.8596935	174.75	Sat Dec 24 12:30:26 2016
-64.9651794	-10.8596554	174.37	Sat Dec 24 12:30:36 2016
-64.9652863	-10.8596096	174.27	Sat Dec 24 12:30:46 2016
-64.9653168	-10.8595114	174.63	Sat Dec 24 12:30:56 2016
-64.9653778	-10.8594790	174.41	Sat Dec 24 12:31:06 2016
-64.9654388	-10.8594379	174.22	Sat Dec 24 12:31:16 2016
-64.9654999	-10.8594074	174.23	Sat Dec 24 12:31:26 2016
-64.9655685	-10.8594809	173.57	Sat Dec 24 12:31:36 2016
-64.9656754	-10.8594656	171.96	Sat Dec 24 12:31:46 2016
-64.9657288	-10.8593721	171.38	Sat Dec 24 12:31:56 2016
-64.9657745	-10.8592653	170.65	Sat Dec 24 12:32:06 2016
-64.9657898	-10.8591900	170.05	Sat Dec 24 12:32:16 2016
-64.9658279	-10.8590908	169.72	Sat Dec 24 12:32:26 2016
-64.9657898	-10.8590498	170.10	Sat Dec 24 12:32:36 2016
-64.9657745	-10.8589668	171.69	Sat Dec 24 12:32:46 2016
-64.9658356	-10.8589468	172.24	Sat Dec 24 12:32:56 2016
-64.9658661	-10.8589687	172.82	Sat Dec 24 12:33:06 2016
-64.9658585	-10.8590813	170.40	Sat Dec 24 12:33:16 2016
-64.9658661	-10.8591499	170.23	Sat Dec 24 12:33:26 2016
-64.9658890	-10.8591423	170.20	Sat Dec 24 12:33:36 2016
-64.9659424	-10.8591251	170.20	Sat Dec 24 12:33:46 2016
-64.9659500	-10.8591175	170.39	Sat Dec 24 12:33:56 2016
-64.9659424	-10.8590994	170.82	Sat Dec 24 12:34:06 2016
-64.9659348	-10.8589687	171.41	Sat Dec 24 12:34:16 2016
-64.9659805	-10.8589239	171.97	Sat Dec 24 12:34:26 2016
-64.9660263	-10.8589106	172.30	Sat Dec 24 12:34:36 2016
-64.9660568	-10.8588972	172.32	Sat Dec 24 12:34:46 2016
-64.9659882	-10.8588486	172.55	Sat Dec 24 12:34:56 2016
-64.9659729	-10.8587675	172.61	Sat Dec 24 12:35:06 2016
-64.9659042	-10.8586111	172.43	Sat Dec 24 12:35:16 2016
-64.9658737	-10.8585310	172.59	Sat Dec 24 12:35:26 2016
-64.9658737	-10.8584661	173.48	Sat Dec 24 12:35:36 2016
-64.9659348	-10.8584471	175.38	Sat Dec 24 12:35:46 2016
-64.9660110	-10.8583746	176.59	Sat Dec 24 12:35:56 2016
-64.9660568	-10.8582621	177.88	Sat Dec 24 12:36:06 2016
-64.9661331	-10.8582020	178.25	Sat Dec 24 12:36:16 2016
-64.9662018	-10.8581686	178.05	Sat Dec 24 12:36:26 2016
-64.9663086	-10.8581028	178.80	Sat Dec 24 12:36:36 2016
-64.9663925	-10.8580494	178.22	Sat Dec 24 12:36:46 2016
-64.9664536	-10.8580389	177.32	Sat Dec 24 12:36:56 2016
-64.9664993	-10.8579903	176.89	Sat Dec 24 12:37:06 2016
-64.9665070	-10.8579626	176.56	Sat Dec 24 12:37:16 2016
-64.9665985	-10.8579178	174.80	Sat Dec 24 12:37:26 2016
-64.9666519	-10.8578672	175.03	Sat Dec 24 12:37:36 2016
-64.9666672	-10.8578405	175.12	Sat Dec 24 12:37:46 2016
-64.9667282	-10.8577785	175.53	Sat Dec 24 12:37:56 2016
-64.9667816	-10.8576889	175.88	Sat Dec 24 12:38:06 2016
-64.9668121	-10.8575678	176.77	Sat Dec 24 12:38:16 2016
-64.9668350	-10.8576193	177.90	Sat Dec 24 12:38:26 2016
-64.9668350	-10.8576231	179.09	Sat Dec 24 12:38:36 2016
-64.9668808	-10.8576498	180.49	Sat Dec 24 12:38:46 2016
-64.9668884	-10.8575954	181.90	Sat Dec 24 12:38:56 2016
-64.9669571	-10.8575926	182.12	Sat Dec 24 12:39:06 2016
-64.9670029	-10.8575535	183.30	Sat Dec 24 12:39:16 2016
-64.9670334	-10.8574877	184.28	Sat Dec 24 12:39:26 2016
-64.9670258	-10.8574781	184.50	Sat Dec 24 12:39:36 2016
-64.9670868	-10.8574419	183.78	Sat Dec 24 12:39:46 2016
-64.9670868	-10.8574343	184.07	Sat Dec 24 12:39:56 2016
-64.9670792	-10.8574209	183.41	Sat Dec 24 12:40:06 2016
-64.9670868	-10.8574152	183.43	Sat Dec 24 12:40:16 2016
-64.9670868	-10.8574085	183.41	Sat Dec 24 12:40:26 2016
-64.9670868	-10.8573179	183.30	Sat Dec 24 12:40:36 2016
-64.9670792	-10.8571959	183.67	Sat Dec 24 12:40:46 2016
-64.9670792	-10.8571177	183.75	Sat Dec 24 12:40:56 2016
-64.9671249	-10.8570309	184.44	Sat Dec 24 12:41:06 2016
-64.9671555	-10.8569784	182.22	Sat Dec 24 12:41:16 2016
-64.9671783	-10.8568935	181.98	Sat Dec 24 12:41:26 2016
-64.9672012	-10.8568058	181.17	Sat Dec 24 12:41:36 2016
-64.9672394	-10.8567591	180.21	Sat Dec 24 12:41:46 2016
-64.9672775	-10.8567114	176.96	Sat Dec 24 12:41:56 2016
-64.9673462	-10.8566742	176.55	Sat Dec 24 12:42:06 2016
-64.9673615	-10.8565645	175.63	Sat Dec 24 12:42:16 2016
-64.9673920	-10.8564386	173.00	Sat Dec 24 12:42:26 2016
-64.9673920	-10.8563862	173.19	Sat Dec 24 12:42:36 2016
-64.9674225	-10.8562260	173.74	Sat Dec 24 12:42:46 2016
-64.9674606	-10.8561649	174.32	Sat Dec 24 12:42:56 2016
-64.9675140	-10.8561049	174.50	Sat Dec 24 12:43:06 2016
-64.9675369	-10.8560266	175.13	Sat Dec 24 12:43:16 2016
-64.9675522	-10.8559361	173.22	Sat Dec 24 12:43:26 2016
-64.9675598	-10.8558178	171.21	Sat Dec 24 12:43:36 2016
-64.9675446	-10.8557005	170.42	Sat Dec 24 12:43:46 2016
-64.9675598	-10.8556051	169.25	Sat Dec 24 12:43:56 2016
-64.9675598	-10.8555441	166.60	Sat Dec 24 12:44:06 2016
-64.9675751	-10.8554497	165.30	Sat Dec 24 12:44:16 2016
-64.9675522	-10.8553581	163.69	Sat Dec 24 12:44:26 2016
-64.9674988	-10.8552732	161.36	Sat Dec 24 12:44:36 2016
-64.9674377	-10.8552036	161.76	Sat Dec 24 12:44:46 2016
-64.9674072	-10.8551836	161.76	Sat Dec 24 12:44:56 2016
-64.9673920	-10.8551674	161.63	Sat Dec 24 12:45:06 2016
-64.9673233	-10.8550568	162.86	Sat Dec 24 12:45:16 2016
-64.9672775	-10.8549776	162.86	Sat Dec 24 12:45:26 2016
-64.9672699	-10.8549366	161.57	Sat Dec 24 12:45:36 2016
-64.9672470	-10.8548508	162.68	Sat Dec 24 12:45:46 2016
-64.9672852	-10.8548040	163.11	Sat Dec 24 12:45:56 2016
-64.9673080	-10.8548155	162.79	Sat Dec 24 12:46:06 2016
-64.9673309	-10.8548317	163.34	Sat Dec 24 12:46:16 2016
-64.9673157	-10.8548651	162.66	Sat Dec 24 12:46:26 2016
-64.9673157	-10.8548822	162.20	Sat Dec 24 12:46:36 2016
-64.9672394	-10.8549538	160.70	Sat Dec 24 12:46:46 2016
-64.9672241	-10.8549452	160.76	Sat Dec 24 12:46:56 2016
-64.9671936	-10.8549347	160.57	Sat Dec 24 12:47:06 2016
-64.9672089	-10.8549042	160.47	Sat Dec 24 12:47:16 2016
-64.9672089	-10.8549099	160.40	Sat Dec 24 12:47:26 2016
-64.9672546	-10.8548870	161.09	Sat Dec 24 12:47:36 2016
-64.9672852	-10.8548393	161.30	Sat Dec 24 12:47:46 2016
-64.9672470	-10.8547621	160.68	Sat Dec 24 12:47:56 2016
-64.9672623	-10.8547440	159.04	Sat Dec 24 12:48:06 2016
-64.9672546	-10.8547525	159.01	Sat Dec 24 12:48:16 2016
-64.9672470	-10.8547516	159.04	Sat Dec 24 12:48:26 2016
-64.9672318	-10.8547583	159.07	Sat Dec 24 12:48:36 2016
-64.9672394	-10.8547354	159.18	Sat Dec 24 12:48:46 2016
-64.9672318	-10.8545914	158.03	Sat Dec 24 12:48:56 2016
-64.9672775	-10.8545465	157.31	Sat Dec 24 12:49:06 2016
-64.9672699	-10.8544865	157.26	Sat Dec 24 12:49:16 2016
-64.9672165	-10.8544588	156.69	Sat Dec 24 12:49:26 2016
-64.9671326	-10.8544235	155.92	Sat Dec 24 12:49:36 2016
-64.9670639	-10.8543587	155.05	Sat Dec 24 12:49:46 2016
-64.9670105	-10.8542700	154.30	Sat Dec 24 12:49:56 2016
-64.9670258	-10.8542223	153.82	Sat Dec 24 12:50:06 2016
-64.9669571	-10.8542318	154.32	Sat Dec 24 12:50:16 2016
-64.9669342	-10.8542423	154.36	Sat Dec 24 12:50:26 2016
-64.9669189	-10.8542442	154.30	Sat Dec 24 12:50:36 2016
-64.9668961	-10.8542795	154.46	Sat Dec 24 12:50:46 2016
-64.9668808	-10.8542557	154.38	Sat Dec 24 12:50:56 2016
-64.9668655	-10.8542404	155.06	Sat Dec 24 12:51:06 2016
-64.9668655	-10.8542519	155.09	Sat Dec 24 12:51:16 2016
-64.9668579	-10.8542442	155.04	Sat Dec 24 12:51:26 2016
-64.9668121	-10.8542147	154.59	Sat Dec 24 12:51:36 2016
-64.9667587	-10.8541622	154.88	Sat Dec 24 12:51:46 2016
-64.9667587	-10.8541203	154.63	Sat Dec 24 12:51:56 2016
-64.9667053	-10.8541059	154.50	Sat Dec 24 12:52:06 2016
-64.9667053	-10.8541002	154.50	Sat Dec 24 12:52:16 2016
-64.9667053	-10.8540878	154.60	Sat Dec 24 12:52:26 2016
-64.9666977	-10.8540745	154.64	Sat Dec 24 12:52:36 2016
-64.9666290	-10.8539705	155.10	Sat Dec 24 12:52:46 2016
-64.9666519	-10.8538666	153.27	Sat Dec 24 12:52:56 2016
-64.9666367	-10.8537893	152.98	Sat Dec 24 12:53:06 2016
-64.9666138	-10.8537664	152.59	Sat Dec 24 12:53:16 2016
-64.9665527	-10.8537283	153.37	Sat Dec 24 12:53:26 2016
-64.9664612	-10.8537397	151.86	Sat Dec 24 12:53:36 2016
-64.9664078	-10.8537283	151.91	Sat Dec 24 12:53:46 2016
-64.9663620	-10.8536749	151.77	Sat Dec 24 12:53:56 2016
-64.9663239	-10.8536797	152.41	Sat Dec 24 12:54:06 2016
-64.9662781	-10.8536777	152.84	Sat Dec 24 12:54:16 2016
-64.9662247	-10.8536844	153.87	Sat Dec 24 12:54:26 2016
-64.9661942	-10.8536873	153.67	Sat Dec 24 12:54:36 2016
-64.9661713	-10.8536711	154.71	Sat Dec 24 12:54:46 2016
-64.9662094	-10.8536692	155.38	Sat Dec 24 12:54:56 2016
-64.9662018	-10.8536472	155.48	Sat Dec 24 12:55:06 2016
-64.9662094	-10.8536301	155.54	Sat Dec 24 12:55:16 2016
-64.9661789	-10.8536072	155.52	Sat Dec 24 12:55:26 2016
-64.9661636	-10.8536005	155.13	Sat Dec 24 12:55:36 2016
-64.9661713	-10.8535872	155.12	Sat Dec 24 12:55:46 2016
-64.9661789	-10.8535805	154.92	Sat Dec 24 12:55:56 2016
-64.9661789	-10.8535748	154.89	Sat Dec 24 12:56:06 2016
-64.9661865	-10.8535652	154.88	Sat Dec 24 12:56:16 2016
-64.9661865	-10.8535604	154.89	Sat Dec 24 12:56:26 2016
-64.9662323	-10.8535604	155.50	Sat Dec 24 12:56:36 2016
-64.9662323	-10.8535538	155.37	Sat Dec 24 12:56:46 2016
-64.9662552	-10.8535662	155.42	Sat Dec 24 12:56:56 2016
-64.9662933	-10.8535776	155.68	Sat Dec 24 12:57:06 2016
-64.9662857	-10.8536320	156.01	Sat Dec 24 12:57:16 2016
-64.9662628	-10.8536882	156.83	Sat Dec 24 12:57:26 2016
-64.9662247	-10.8536777	156.50	Sat Dec 24 12:57:36 2016
-64.9662247	-10.8535805	157.04	Sat Dec 24 12:57:46 2016
-64.9662247	-10.8535585	157.49	Sat Dec 24 12:57:56 2016
-64.9662094	-10.8535461	157.67	Sat Dec 24 12:58:06 2016
-64.9661789	-10.8535757	157.70	Sat Dec 24 12:58:16 2016
-64.9661636	-10.8536129	158.50	Sat Dec 24 12:58:26 2016
-64.9661865	-10.8536310	158.48	Sat Dec 24 12:58:36 2016
-64.9661865	-10.8536377	158.37	Sat Dec 24 12:58:46 2016
-64.9661560	-10.8536730	158.14	Sat Dec 24 12:58:56 2016
-64.9661713	-10.8536768	157.94	Sat Dec 24 12:59:06 2016
-64.9661789	-10.8536196	158.09	Sat Dec 24 12:59:16 2016
-64.9661331	-10.8535738	158.98	Sat Dec 24 12:59:26 2016
-64.9661560	-10.8535404	158.66	Sat Dec 24 12:59:36 2016
-64.9661636	-10.8535385	158.59	Sat Dec 24 12:59:46 2016
-64.9661713	-10.8535290	159.32	Sat Dec 24 12:59:56 2016
-64.9662018	-10.8534956	159.79	Sat Dec 24 13:00:06 2016
-64.9662476	-10.8534889	160.46	Sat Dec 24 13:00:16 2016
-64.9662476	-10.8534727	160.81	Sat Dec 24 13:00:26 2016
-64.9662094	-10.8534822	161.63	Sat Dec 24 13:00:36 2016
-64.9661407	-10.8534946	160.90	Sat Dec 24 13:00:47 2016
-64.9661179	-10.8535013	161.11	Sat Dec 24 13:00:57 2016
-64.9661102	-10.8535042	161.15	Sat Dec 24 13:01:07 2016
-64.9661102	-10.8535099	161.20	Sat Dec 24 13:01:17 2016
-64.9661179	-10.8535156	161.24	Sat Dec 24 13:01:27 2016
-64.9661484	-10.8535080	161.27	Sat Dec 24 13:01:37 2016
-64.9661942	-10.8535070	161.40	Sat Dec 24 13:01:47 2016
-64.9662018	-10.8535137	161.46	Sat Dec 24 13:01:57 2016
-64.9662018	-10.8535061	161.51	Sat Dec 24 13:02:07 2016
-64.9661942	-10.8534908	161.55	Sat Dec 24 13:02:17 2016
-64.9661789	-10.8534889	161.60	Sat Dec 24 13:02:27 2016
-64.9661636	-10.8534889	161.69	Sat Dec 24 13:02:37 2016
-64.9661484	-10.8534994	161.86	Sat Dec 24 13:02:47 2016
-64.9661331	-10.8535099	162.09	Sat Dec 24 13:02:57 2016
-64.9661331	-10.8535252	162.31	Sat Dec 24 13:03:07 2016
-64.9661331	-10.8535728	162.33	Sat Dec 24 13:03:17 2016
-64.9661407	-10.8535938	162.61	Sat Dec 24 13:03:27 2016
-64.9661484	-10.8536091	162.84	Sat Dec 24 13:03:37 2016
-64.9661560	-10.8536158	163.07	Sat Dec 24 13:03:47 2016
-64.9661713	-10.8536119	163.29	Sat Dec 24 13:03:57 2016
-64.9661789	-10.8535976	163.50	Sat Dec 24 13:04:07 2016
-64.9661789	-10.8535900	163.73	Sat Dec 24 13:04:17 2016
-64.9661713	-10.8535881	163.95	Sat Dec 24 13:04:27 2016
-64.9661713	-10.8535891	164.16	Sat Dec 24 13:04:37 2016
-64.9661713	-10.8535910	164.39	Sat Dec 24 13:04:47 2016
-64.9661865	-10.8535891	164.63	Sat Dec 24 13:04:57 2016
-64.9661942	-10.8535776	164.79	Sat Dec 24 13:05:07 2016
-64.9662018	-10.8535700	164.85	Sat Dec 24 13:05:17 2016
-64.9662094	-10.8535681	164.89	Sat Dec 24 13:05:27 2016
-64.9662018	-10.8535767	164.93	Sat Dec 24 13:05:37 2016
-64.9661942	-10.8535805	164.95	Sat Dec 24 13:05:47 2016
-64.9661865	-10.8535881	164.97	Sat Dec 24 13:05:57 2016
-64.9661865	-10.8535976	164.98	Sat Dec 24 13:06:07 2016
-64.9661865	-10.8536100	164.97	Sat Dec 24 13:06:17 2016
-64.9661865	-10.8536062	164.95	Sat Dec 24 13:06:27 2016
-64.9662018	-10.8535671	164.82	Sat Dec 24 13:06:37 2016
-64.9661789	-10.8535433	164.25	Sat Dec 24 13:06:47 2016
-64.9661713	-10.8535376	164.21	Sat Dec 24 13:06:57 2016
-64.9661789	-10.8535385	164.13	Sat Dec 24 13:07:07 2016
-64.9661789	-10.8535404	163.96	Sat Dec 24 13:07:17 2016
-64.9662399	-10.8535118	163.71	Sat Dec 24 13:07:27 2016
-64.9661865	-10.8535566	161.75	Sat Dec 24 13:07:37 2016
-64.9661560	-10.8535681	160.04	Sat Dec 24 13:07:47 2016
-64.9661484	-10.8535957	159.25	Sat Dec 24 13:07:57 2016
-64.9661407	-10.8536167	158.51	Sat Dec 24 13:08:07 2016
-64.9661560	-10.8536272	157.73	Sat Dec 24 13:08:17 2016
-64.9661331	-10.8536453	156.76	Sat Dec 24 13:08:27 2016
-64.9661407	-10.8536625	156.12	Sat Dec 24 13:08:37 2016
-64.9661484	-10.8536777	155.71	Sat Dec 24 13:08:47 2016
-64.9661484	-10.8536549	154.88	Sat Dec 24 13:08:57 2016
-64.9661179	-10.8535480	153.52	Sat Dec 24 13:09:07 2016
-64.9661026	-10.8534937	153.05	Sat Dec 24 13:09:17 2016
-64.9660797	-10.8534975	152.13	Sat Dec 24 13:09:27 2016
-64.9660568	-10.8534784	151.58	Sat Dec 24 13:09:37 2016
-64.9660492	-10.8534594	151.05	Sat Dec 24 13:09:47 2016
-64.9660416	-10.8534412	150.61	Sat Dec 24 13:09:57 2016
-64.9660110	-10.8533945	150.12	Sat Dec 24 13:10:07 2016
-64.9659195	-10.8532734	147.98	Sat Dec 24 13:10:17 2016
-64.9659195	-10.8532095	145.79	Sat Dec 24 13:10:27 2016
-64.9659424	-10.8531818	145.98	Sat Dec 24 13:10:37 2016
-64.9659424	-10.8531752	145.43	Sat Dec 24 13:10:47 2016
-64.9659271	-10.8531656	144.95	Sat Dec 24 13:10:57 2016
-64.9659042	-10.8531675	144.52	Sat Dec 24 13:11:07 2016
-64.9658890	-10.8531647	144.36	Sat Dec 24 13:11:17 2016
-64.9658585	-10.8531151	144.79	Sat Dec 24 13:11:27 2016
-64.9658813	-10.8530903	144.92	Sat Dec 24 13:11:37 2016
-64.9658966	-10.8530760	144.91	Sat Dec 24 13:11:47 2016
-64.9659042	-10.8530464	144.79	Sat Dec 24 13:11:57 2016
-64.9659500	-10.8529854	144.61	Sat Dec 24 13:12:07 2016
-64.9660263	-10.8529263	144.39	Sat Dec 24 13:12:17 2016
-64.9660568	-10.8528643	144.73	Sat Dec 24 13:12:27 2016
-64.9661407	-10.8527842	144.28	Sat Dec 24 13:12:37 2016
-64.9662476	-10.8527737	143.78	Sat Dec 24 13:12:47 2016
-64.9663010	-10.8527527	144.07	Sat Dec 24 13:12:57 2016
-64.9663010	-10.8527527	144.09	Sat Dec 24 13:13:07 2016
-64.9663086	-10.8527479	144.04	Sat Dec 24 13:13:17 2016
-64.9663162	-10.8527508	144.01	Sat Dec 24 13:13:27 2016
-64.9663467	-10.8526583	143.68	Sat Dec 24 13:13:37 2016
-64.9663925	-10.8526096	143.64	Sat Dec 24 13:13:47 2016
-64.9664841	-10.8526058	143.27	Sat Dec 24 13:13:57 2016
-64.9666290	-10.8525629	143.48	Sat Dec 24 13:14:07 2016
-64.9667435	-10.8525562	144.74	Sat Dec 24 13:14:17 2016
-64.9668198	-10.8525143	143.42	Sat Dec 24 13:14:27 2016
-64.9669037	-10.8525095	142.60	Sat Dec 24 13:14:37 2016
-64.9669952	-10.8524847	142.16	Sat Dec 24 13:14:47 2016
-64.9670715	-10.8524523	141.58	Sat Dec 24 13:14:57 2016
-64.9671478	-10.8524256	141.53	Sat Dec 24 13:15:07 2016
-64.9672318	-10.8524179	140.86	Sat Dec 24 13:15:17 2016
-64.9673309	-10.8524065	140.89	Sat Dec 24 13:15:27 2016
-64.9674454	-10.8523779	140.39	Sat Dec 24 13:15:37 2016
-64.9675598	-10.8523712	139.47	Sat Dec 24 13:15:47 2016
-64.9676590	-10.8523445	139.41	Sat Dec 24 13:15:57 2016
-64.9677353	-10.8523607	138.84	Sat Dec 24 13:16:07 2016
-64.9677963	-10.8523569	138.01	Sat Dec 24 13:16:17 2016
-64.9678650	-10.8523474	137.88	Sat Dec 24 13:16:27 2016
-64.9678802	-10.8523512	138.01	Sat Dec 24 13:16:37 2016
-64.9678955	-10.8523588	137.43	Sat Dec 24 13:16:47 2016
-64.9678955	-10.8523674	136.88	Sat Dec 24 13:16:57 2016
-64.9678955	-10.8523741	136.33	Sat Dec 24 13:17:07 2016
-64.9679031	-10.8523760	135.80	Sat Dec 24 13:17:17 2016
-64.9679031	-10.8523893	135.31	Sat Dec 24 13:17:27 2016
-64.9679184	-10.8523998	134.88	Sat Dec 24 13:17:37 2016
-64.9679642	-10.8523779	134.50	Sat Dec 24 13:17:47 2016
-64.9680176	-10.8523693	134.44	Sat Dec 24 13:17:57 2016
-64.9680786	-10.8523483	134.32	Sat Dec 24 13:18:07 2016
-64.9681625	-10.8522863	133.75	Sat Dec 24 13:18:17 2016
-64.9682770	-10.8522196	133.34	Sat Dec 24 13:18:27 2016
-64.9683762	-10.8521843	132.91	Sat Dec 24 13:18:37 2016
-64.9684448	-10.8521194	132.77	Sat Dec 24 13:18:47 2016
-64.9685516	-10.8520813	132.27	Sat Dec 24 13:18:57 2016
-64.9686584	-10.8520012	131.03	Sat Dec 24 13:19:07 2016
-64.9686966	-10.8519506	130.42	Sat Dec 24 13:19:17 2016
-64.9687576	-10.8519258	129.97	Sat Dec 24 13:19:27 2016
-64.9688492	-10.8518496	130.98	Sat Dec 24 13:19:37 2016
-64.9689331	-10.8517885	130.36	Sat Dec 24 13:19:47 2016
-64.9690247	-10.8517504	130.23	Sat Dec 24 13:19:57 2016
-64.9691238	-10.8517046	131.36	Sat Dec 24 13:20:07 2016
-64.9692001	-10.8516512	131.74	Sat Dec 24 13:20:17 2016
-64.9692307	-10.8516188	131.89	Sat Dec 24 13:20:27 2016
-64.9692612	-10.8515959	132.09	Sat Dec 24 13:20:37 2016
-64.9693451	-10.8515396	132.66	Sat Dec 24 13:20:47 2016
-64.9694061	-10.8514729	133.51	Sat Dec 24 13:20:57 2016
-64.9694672	-10.8514290	133.75	Sat Dec 24 13:21:07 2016
-64.9695435	-10.8513718	134.34	Sat Dec 24 13:21:17 2016
-64.9696350	-10.8512878	135.23	Sat Dec 24 13:21:27 2016
-64.9696808	-10.8512058	135.04	Sat Dec 24 13:21:37 2016
-64.9697418	-10.8511353	135.66	Sat Dec 24 13:21:47 2016
-64.9698257	-10.8510637	137.45	Sat Dec 24 13:21:57 2016
-64.9699097	-10.8510160	138.02	Sat Dec 24 13:22:07 2016
-64.9700165	-10.8509798	138.08	Sat Dec 24 13:22:17 2016
-64.9701080	-10.8509464	137.60	Sat Dec 24 13:22:27 2016
-64.9701462	-10.8509092	139.33	Sat Dec 24 13:22:37 2016
-64.9701462	-10.8509035	139.45	Sat Dec 24 13:22:47 2016
-64.9702072	-10.8508606	139.73	Sat Dec 24 13:22:57 2016
-64.9702454	-10.8507853	139.55	Sat Dec 24 13:23:07 2016
-64.9702988	-10.8507061	140.22	Sat Dec 24 13:23:17 2016
-64.9703751	-10.8506231	140.74	Sat Dec 24 13:23:27 2016
-64.9704208	-10.8505020	139.75	Sat Dec 24 13:23:37 2016
-64.9704742	-10.8504295	139.55	Sat Dec 24 13:23:47 2016
-64.9705582	-10.8503866	141.44	Sat Dec 24 13:23:57 2016
-64.9706345	-10.8503265	140.78	Sat Dec 24 13:24:07 2016
-64.9706955	-10.8502951	141.05	Sat Dec 24 13:24:17 2016
-64.9706955	-10.8502913	140.96	Sat Dec 24 13:24:27 2016
-64.9706802	-10.8502541	140.45	Sat Dec 24 13:24:37 2016
-64.9706726	-10.8501911	139.49	Sat Dec 24 13:24:47 2016
-64.9706268	-10.8501587	139.22	Sat Dec 24 13:24:57 2016
-64.9706497	-10.8501635	139.68	Sat Dec 24 13:25:07 2016
-64.9706726	-10.8501530	139.85	Sat Dec 24 13:25:17 2016
-64.9706802	-10.8501644	139.88	Sat Dec 24 13:25:27 2016
-64.9706879	-10.8501749	139.91	Sat Dec 24 13:25:37 2016
-64.9706955	-10.8501759	139.94	Sat Dec 24 13:25:47 2016
-64.9706879	-10.8501644	139.93	Sat Dec 24 13:25:57 2016
-64.9706650	-10.8501673	139.80	Sat Dec 24 13:26:07 2016
-64.9706726	-10.8501520	140.51	Sat Dec 24 13:26:17 2016
-64.9707108	-10.8502331	139.93	Sat Dec 24 13:26:27 2016
-64.9706879	-10.8502731	139.83	Sat Dec 24 13:26:37 2016
-64.9706802	-10.8502798	139.70	Sat Dec 24 13:26:47 2016
