# Supplementary material for: Lévy foraging patterns of rural humans
Source: PLoS One. 2018 Jun 18;13(6):e0199099. doi: 10.1371/journal.pone.0199099 (PMC6005560; doi:10.1371/journal.pone.0199099)
Supplement: S4 File — (ZIP) [file pone.0199099.s004.zip › 06Holuxsaba_M-241_Start_20170102-123559_Finish_20170102-151009.kml]

<?xml version="1.0" encoding="UTF-8"?>
<kml xmlns="http://earth.google.com/kml/2.1">
<Document>
<Style id="normalState_TLP_Start">
<IconStyle>
<scale>1.0</scale>
<Icon>
<href>http://maps.google.com/mapfiles/kml/pal4/icon15.png</href>
</Icon>
</IconStyle>
<LabelStyle>
<scale>1.0</scale>
</LabelStyle>
</Style>
<Style id="highlightState_TLP_Start">
<IconStyle>
<scale>1.1</scale>
<Icon>
<href>http://maps.google.com/mapfiles/kml/pal4/icon7.png</href>
</Icon>
</IconStyle>
<LabelStyle>
<scale>1.1</scale>
<color>ff0000ff</color>
</LabelStyle>
</Style>
<StyleMap id="styleMap_TLP_Start">
<Pair>
<key>normal</key>
<styleUrl>#normalState_TLP_Start</styleUrl>
</Pair>
<Pair>
<key>highlight</key>
<styleUrl>#highlightState_TLP_Start</styleUrl>
</Pair>
</StyleMap>
<Style id="normalState_TLP_Finish">
<IconStyle>
<scale>1.0</scale>
<Icon>
<href>http://maps.google.com/mapfiles/kml/pal4/icon15.png</href>
</Icon>
</IconStyle>
<LabelStyle>
<scale>1.0</scale>
</LabelStyle>
</Style>
<Style id="highlightState_TLP_Finish">
<IconStyle>
<scale>1.1</scale>
<Icon>
<href>http://maps.google.com/mapfiles/kml/pal4/icon7.png</href>
</Icon>
</IconStyle>
<LabelStyle>
<scale>1.1</scale>
<color>ff0000ff</color>
</LabelStyle>
</Style>
<StyleMap id="styleMap_TLP_Finish">
<Pair>
<key>normal</key>
<styleUrl>#normalState_TLP_Finish</styleUrl>
</Pair>
<Pair>
<key>highlight</key>
<styleUrl>#highlightState_TLP_Finish</styleUrl>
</Pair>
</StyleMap>
<Style id="normalState_TLP_Normal">
<IconStyle>
<scale>1.0</scale>
<Icon>
<href>http://maps.google.com/mapfiles/kml/pal4/icon31.png</href>
</Icon>
</IconStyle>
<LabelStyle>
<scale>1.0</scale>
</LabelStyle>
</Style>
<Style id="highlightState_TLP_Normal">
<IconStyle>
<scale>1.1</scale>
<Icon>
<href>http://maps.google.com/mapfiles/kml/pal4/icon23.png</href>
</Icon>
</IconStyle>
<LabelStyle>
<scale>1.1</scale>
<color>ff0000ff</color>
</LabelStyle>
</Style>
<StyleMap id="styleMap_TLP_Normal">
<Pair>
<key>normal</key>
<styleUrl>#normalState_TLP_Normal</styleUrl>
</Pair>
<Pair>
<key>highlight</key>
<styleUrl>#highlightState_TLP_Normal</styleUrl>
</Pair>
</StyleMap>
<Style id="normalState_TLP_Photo">
<IconStyle>
<scale>1.0</scale>
<Icon>
<href>http://maps.google.com/mapfiles/kml/pal4/icon46.png</href>
</Icon>
</IconStyle>
<LabelStyle>
<scale>1.0</scale>
</LabelStyle>
</Style>
<Style id="highlightState_TLP_Photo">
<IconStyle>
<scale>1.1</scale>
<Icon>
<href>http://maps.google.com/mapfiles/kml/pal4/icon38.png</href>
</Icon>
</IconStyle>
<LabelStyle>
<scale>1.1</scale>
<color>ff0000ff</color>
</LabelStyle>
</Style>
<StyleMap id="styleMap_TLP_Photo">
<Pair>
<key>normal</key>
<styleUrl>#normalState_TLP_Photo</styleUrl>
</Pair>
<Pair>
<key>highlight</key>
<styleUrl>#highlightState_TLP_Photo</styleUrl>
</Pair>
</StyleMap>
<Style id="roadStyle">
<LineStyle>
<color>ffffff00</color>
<width>6</width>
</LineStyle>
</Style>
<Open>1</Open>
<description>Route</description>
<name>Track Log</name>
<Placemark>
<name>Route</name>
<styleUrl>#roadStyle</styleUrl>
<MultiGeometry>
<LineString>
<coordinates>
-64.8987427,-10.7562351,130.61 -64.8987198,-10.7563562,127.52 -64.8987045,-10.7564526,122.03 -64.8987198,-10.7565498,120.44 -64.8986969,-10.7566347,118.08 -64.8986893,-10.7567558,116.95 -64.8986816,-10.7568483,115.86 -64.8986740,-10.7569017,114.49 -64.8986816,-10.7569609,113.91 -64.8986740,-10.7570772,112.88 -64.8986588,-10.7571383,112.15 -64.8986053,-10.7572374,111.93 -64.8985596,-10.7573490,110.95 -64.8985291,-10.7574682,109.65 -64.8984909,-10.7575579,110.81 -64.8984604,-10.7576141,108.88 -64.8984146,-10.7576685,107.11 -64.8983765,-10.7577047,106.60 -64.8983307,-10.7577419,104.12 -64.8982773,-10.7578020,102.39 -64.8981552,-10.7578678,100.57 -64.8980103,-10.7579756,99.49 -64.8978882,-10.7579803,96.99 -64.8978195,-10.7580481,96.55 -64.8978729,-10.7581015,93.62 -64.8979416,-10.7581511,93.09 -64.8980179,-10.7582636,92.04 -64.8980942,-10.7583284,90.12 -64.8982010,-10.7583714,87.49 -64.8983002,-10.7584276,84.96 -64.8983688,-10.7584314,82.94 -64.8984833,-10.7584543,81.17 -64.8985825,-10.7584286,78.67 -64.8987122,-10.7584124,76.57 -64.8988266,-10.7584724,74.25 -64.8989105,-10.7585030,71.32 -64.8990326,-10.7586069,70.28 -64.8991470,-10.7587347,69.38 -64.8991241,-10.7588329,68.70 -64.8989182,-10.7590313,68.85 -64.8988113,-10.7591925,68.22 -64.8988113,-10.7592535,65.74 -64.8987503,-10.7593431,62.80 -64.8986359,-10.7594452,60.23 -64.8985443,-10.7595673,57.32 -64.8985367,-10.7596121,54.67 -64.8985291,-10.7595873,53.83 -64.8984756,-10.7596560,52.55 -64.8983841,-10.7597818,51.05 -64.8982010,-10.7599449,49.83 -64.8981781,-10.7600126,47.72 -64.8981476,-10.7600241,46.12 -64.8980408,-10.7599430,45.00 -64.8979263,-10.7598896,43.92 -64.8978806,-10.7598734,43.84 -64.8978348,-10.7598629,43.87 -64.8977203,-10.7598658,42.99 -64.8976669,-10.7597933,40.53 -64.8975983,-10.7597666,38.65 -64.8975143,-10.7597008,37.25 -64.8975143,-10.7596931,36.86 -64.8974762,-10.7597446,39.44 -64.8973846,-10.7598171,41.73 -64.8973923,-10.7598391,40.46 -64.8973160,-10.7598581,38.25 -64.8972244,-10.7599144,41.69 -64.8971939,-10.7599163,43.55 -64.8971786,-10.7600412,46.46 -64.8971558,-10.7600994,48.32 -64.8971481,-10.7600994,46.46 -64.8971176,-10.7600250,45.83 -64.8971176,-10.7599745,44.90 -64.8971329,-10.7599382,43.72 -64.8971252,-10.7598419,41.41 -64.8971100,-10.7597599,39.97 -64.8971176,-10.7596769,37.78 -64.8970718,-10.7595177,36.27 -64.8970718,-10.7594194,35.64 -64.8970032,-10.7593842,36.37 -64.8969727,-10.7593594,37.44 -64.8969955,-10.7593651,39.36 -64.8969803,-10.7593269,39.15 -64.8970337,-10.7592764,37.66 -64.8970718,-10.7592182,35.40 -64.8971252,-10.7591743,33.09 -64.8970871,-10.7592039,30.78 -64.8969650,-10.7592745,28.90 -64.8968811,-10.7594767,27.52 -64.8968201,-10.7595272,26.17 -64.8966675,-10.7596426,26.33 -64.8966293,-10.7596540,25.30 -64.8965683,-10.7596579,24.13 -64.8964996,-10.7596483,23.06 -64.8963623,-10.7596474,23.23 -64.8963242,-10.7597046,23.19 -64.8962860,-10.7597284,23.46 -64.8962860,-10.7596865,23.26 -64.8961945,-10.7596226,24.03 -64.8960876,-10.7596788,24.67 -64.8960114,-10.7596502,26.17 -64.8959885,-10.7596169,26.34 -64.8959885,-10.7595778,26.10 -64.8959656,-10.7594404,26.50 -64.8959808,-10.7594032,25.66 -64.8959732,-10.7593346,23.51 -64.8959503,-10.7592154,20.94 -64.8959274,-10.7591114,19.21 -64.8958969,-10.7590446,17.70 -64.8958893,-10.7589531,15.08 -64.8958740,-10.7588511,12.82 -64.8958817,-10.7587547,10.88 -64.8958435,-10.7586231,8.78 -64.8958893,-10.7585411,6.26 -64.8958130,-10.7584877,5.18 -64.8957291,-10.7584991,4.72 -64.8956604,-10.7585506,4.36 -64.8956223,-10.7585087,4.64 -64.8956299,-10.7584772,5.06 -64.8956299,-10.7584600,6.16 -64.8956909,-10.7584972,6.22 -64.8956070,-10.7584753,5.71 -64.8954620,-10.7584820,1.95 -64.8954086,-10.7584028,2.61 -64.8953781,-10.7583942,1.13 -64.8954163,-10.7583599,1.71 -64.8954086,-10.7583637,2.41 -64.8952332,-10.7583227,2.69 -64.8951492,-10.7583389,2.18 -64.8951340,-10.7583961,2.08 -64.8951111,-10.7584248,1.86 -64.8950424,-10.7584476,1.52 -64.8949661,-10.7585182,1.34 -64.8949051,-10.7585945,1.15 -64.8948669,-10.7586365,1.32 -64.8948059,-10.7586784,1.81 -64.8946915,-10.7585974,2.13 -64.8946609,-10.7586317,2.05 -64.8946381,-10.7586231,2.01 -64.8945084,-10.7586460,1.72 -64.8944931,-10.7586966,1.65 -64.8945084,-10.7586880,1.61 -64.8945160,-10.7586803,1.59 -64.8944855,-10.7587614,0.53 -64.8944168,-10.7588396,0.51 -64.8944016,-10.7588396,0.51 -64.8943863,-10.7588539,0.51 -64.8943634,-10.7588558,0.51 -64.8943634,-10.7588482,0.02 -64.8944092,-10.7588625,0.05 -64.8944244,-10.7588644,-0.05 -64.8943710,-10.7588530,-0.94 -64.8942871,-10.7588768,-2.15 -64.8942184,-10.7588701,-2.23 -64.8941269,-10.7588882,-2.23 -64.8941193,-10.7589006,-2.14 -64.8940659,-10.7588358,-1.95 -64.8940659,-10.7588243,-1.73 -64.8940201,-10.7588072,-1.76 -64.8940277,-10.7588472,-2.03 -64.8940353,-10.7588568,-1.93 -64.8939972,-10.7588129,-1.86 -64.8939819,-10.7587528,-1.57 -64.8939590,-10.7587366,-0.81 -64.8939819,-10.7587519,-0.33 -64.8939743,-10.7587509,-0.34 -64.8939514,-10.7587233,-0.19 -64.8939438,-10.7587156,-0.02 -64.8939438,-10.7587194,-0.01 -64.8938980,-10.7587070,-0.07 -64.8937912,-10.7587061,-0.48 -64.8937912,-10.7587090,-0.41 -64.8937836,-10.7586842,-0.42 -64.8937988,-10.7587013,-0.36 -64.8937836,-10.7587032,-0.36 -64.8937912,-10.7587137,-0.36 -64.8937759,-10.7587109,-0.34 -64.8938141,-10.7587233,-0.26 -64.8937836,-10.7587109,-0.80 -64.8938065,-10.7587204,-0.61 -64.8938446,-10.7587175,-0.48 -64.8938675,-10.7587118,-0.40 -64.8938828,-10.7587261,0.05 -64.8939056,-10.7587423,0.18 -64.8936996,-10.7588139,0.91 -64.8936691,-10.7588205,1.52 -64.8935776,-10.7588158,2.22 -64.8935928,-10.7587700,2.94 -64.8936005,-10.7587624,3.36 -64.8936081,-10.7587337,3.65 -64.8935394,-10.7587090,4.30 -64.8935013,-10.7587042,4.93 -64.8935852,-10.7586851,5.27 -64.8935776,-10.7587252,4.97 -64.8936005,-10.7587633,4.83 -64.8936768,-10.7589121,4.73 -64.8936539,-10.7589474,3.90 -64.8935928,-10.7589207,4.20 -64.8936234,-10.7589455,4.83 -64.8934937,-10.7589417,5.53 -64.8934937,-10.7589455,6.10 -64.8935547,-10.7589512,6.55 -64.8935242,-10.7589445,6.19 -64.8934784,-10.7590008,6.04 -64.8934402,-10.7590237,5.63 -64.8934326,-10.7590246,5.67 -64.8934326,-10.7590265,5.75 -64.8934326,-10.7590361,5.78 -64.8934402,-10.7590475,5.80 -64.8934326,-10.7590523,5.81 -64.8934250,-10.7590618,5.85 -64.8934097,-10.7590656,5.84 -64.8933945,-10.7590714,5.90 -64.8933640,-10.7590866,5.74 -64.8933334,-10.7591248,5.55 -64.8930054,-10.7595778,7.61 -64.8929901,-10.7595758,7.64 -64.8929825,-10.7595854,7.70 -64.8929596,-10.7595978,8.24 -64.8928833,-10.7596207,8.00 -64.8928146,-10.7596769,10.61 -64.8927994,-10.7597008,11.94 -64.8927002,-10.7597628,12.66 -64.8926926,-10.7597799,15.83 -64.8926926,-10.7597818,16.02 -64.8926849,-10.7597923,16.13 -64.8927307,-10.7598238,19.65 -64.8927155,-10.7598619,25.95 -64.8927460,-10.7598753,29.93 -64.8927536,-10.7598858,32.31 -64.8927536,-10.7598867,32.49 -64.8927612,-10.7598877,35.58 -64.8927612,-10.7598867,35.87 -64.8927460,-10.7598839,36.07 -64.8927307,-10.7599001,37.79 -64.8927078,-10.7599382,41.67 -64.8927002,-10.7599382,42.36 -64.8927002,-10.7599268,42.56 -64.8927002,-10.7599106,43.44 -64.8926849,-10.7599134,43.67 -64.8926773,-10.7599220,43.89 -64.8926697,-10.7599344,44.02 -64.8926773,-10.7599068,47.35 -64.8927231,-10.7598934,49.44 -64.8927689,-10.7599020,52.67 -64.8928146,-10.7599354,55.50 -64.8928223,-10.7599468,55.66 -64.8928299,-10.7599630,55.85 -64.8928375,-10.7600212,58.81 -64.8928375,-10.7600327,58.93 -64.8928452,-10.7600307,59.55 -64.8928604,-10.7600193,60.29 -64.8928452,-10.7600136,60.34 -64.8927765,-10.7599878,61.07 -64.8927765,-10.7599888,61.23 -64.8927765,-10.7600403,64.75 -64.8927917,-10.7600508,66.83 -64.8928757,-10.7600117,69.57 -64.8928909,-10.7600031,73.00 -64.8928986,-10.7599869,75.32 -64.8929062,-10.7599487,78.24 -64.8929520,-10.7599792,84.01 -64.8929367,-10.7599888,84.81 -64.8929291,-10.7600012,85.00 -64.8929291,-10.7600069,85.43 -64.8929214,-10.7600050,86.30 -64.8929291,-10.7600098,86.47 -64.8929443,-10.7600212,86.67 -64.8929596,-10.7600269,86.89 -64.8929596,-10.7600241,86.98 -64.8929672,-10.7600250,87.91 -64.8929672,-10.7600269,87.98 -64.8930283,-10.7600670,91.10 -64.8930054,-10.7600660,91.37 -64.8930130,-10.7600698,91.40 -64.8929672,-10.7600327,93.03 -64.8929672,-10.7600346,93.54 -64.8929596,-10.7600374,93.67 -64.8929062,-10.7600727,97.59 -64.8929062,-10.7600956,98.98 -64.8929138,-10.7600918,99.03 -64.8929291,-10.7600889,99.06 -64.8929062,-10.7600813,99.91 -64.8928146,-10.7600861,104.42 -64.8928528,-10.7600679,110.88 -64.8928604,-10.7600746,111.05 -64.8928680,-10.7600718,111.17 -64.8928833,-10.7600470,115.68 -64.8928604,-10.7600288,117.33 -64.8928604,-10.7600279,117.47 -64.8928757,-10.7600212,117.54 -64.8928909,-10.7600088,117.60 -64.8928833,-10.7600193,117.95 -64.8929062,-10.7600021,118.55 -64.8929062,-10.7600040,118.57 -64.8929138,-10.7599745,118.50 -64.8929138,-10.7599678,118.48 -64.8929062,-10.7599773,118.48 -64.8928986,-10.7599764,118.50 -64.8928909,-10.7599669,118.60 -64.8928223,-10.7599611,120.56 -64.8928604,-10.7599859,120.93 -64.8929214,-10.7600107,121.71 -64.8928909,-10.7600069,121.61 -64.8928604,-10.7599411,123.40 -64.8927841,-10.7599869,126.56 -64.8927841,-10.7599745,127.38 -64.8927612,-10.7599993,129.53 -64.8928223,-10.7599916,129.82 -64.8928909,-10.7600021,130.77 -64.8928833,-10.7600088,130.88 -64.8928680,-10.7600470,131.25 -64.8928680,-10.7600527,131.50 -64.8929138,-10.7600632,133.00 -64.8929138,-10.7600470,133.18 -64.8928452,-10.7600355,135.01 -64.8927841,-10.7600842,136.81 -64.8928070,-10.7600489,137.39 -64.8928680,-10.7600517,137.84 -64.8928680,-10.7600746,137.63 -64.8929291,-10.7600527,138.54 -64.8929443,-10.7600231,138.82 -64.8929520,-10.7599869,139.12 -64.8929291,-10.7599802,139.30 -64.8928986,-10.7600050,139.50 -64.8928757,-10.7600222,139.08 -64.8928909,-10.7600565,138.60 -64.8929138,-10.7600794,138.27 -64.8929062,-10.7601042,136.82 -64.8929062,-10.7600994,136.05 -64.8929062,-10.7600994,136.05 -64.8928986,-10.7600880,135.66 -64.8928986,-10.7600822,135.61 -64.8929672,-10.7600031,136.11 -64.8929672,-10.7599659,138.34 -64.8929291,-10.7599974,138.50 -64.8928757,-10.7599821,138.01 -64.8928757,-10.7599897,137.78 -64.8928757,-10.7600060,138.02 -64.8928299,-10.7600746,138.32 -64.8928223,-10.7600794,138.72 -64.8927917,-10.7600498,137.77 -64.8927841,-10.7600288,138.00 -64.8928223,-10.7600250,137.63 -64.8928299,-10.7600317,137.36 -64.8928528,-10.7599792,136.64 -64.8928223,-10.7600107,136.18 -64.8928375,-10.7599983,136.76 -64.8928452,-10.7600069,136.52 -64.8928757,-10.7600346,136.22 -64.8928909,-10.7600412,135.68 -64.8928680,-10.7600441,135.00 -64.8928299,-10.7600250,134.96 -64.8928070,-10.7600250,135.24 -64.8927994,-10.7600155,135.02 -64.8928070,-10.7600307,134.89 -64.8927841,-10.7600069,134.47 -64.8927841,-10.7600069,134.48 -64.8927994,-10.7600307,134.50 -64.8928375,-10.7600183,134.27 -64.8928528,-10.7600021,134.36 -64.8928986,-10.7600069,134.57 -64.8929291,-10.7600088,134.38 -64.8929367,-10.7600107,134.58 -64.8929825,-10.7600117,134.98 -64.8930664,-10.7600164,135.90 -64.8930893,-10.7600622,137.32 -64.8930817,-10.7601261,136.83 -64.8931274,-10.7601843,137.36 -64.8931961,-10.7602272,137.32 -64.8932343,-10.7602530,137.18 -64.8933411,-10.7602663,138.00 -64.8934479,-10.7602453,138.30 -64.8935471,-10.7602472,139.11 -64.8936615,-10.7601728,139.63 -64.8937454,-10.7601261,140.78 -64.8937988,-10.7600794,141.10 -64.8938980,-10.7600498,141.71 -64.8939590,-10.7600174,141.75 -64.8940430,-10.7600012,142.51 -64.8940735,-10.7600183,142.59 -64.8940811,-10.7600183,142.63 -64.8941040,-10.7600174,143.03 -64.8940964,-10.7600279,143.06 -64.8940964,-10.7600298,143.71 -64.8941116,-10.7600393,143.77 -64.8941040,-10.7600365,143.21 -64.8941040,-10.7600431,143.22 -64.8941345,-10.7600842,143.02 -64.8941574,-10.7600870,143.27 -64.8941803,-10.7600708,143.29 -64.8941956,-10.7600689,143.30 -64.8941956,-10.7600727,143.30 -64.8942108,-10.7601128,143.88 -64.8941956,-10.7601376,143.95 -64.8941727,-10.7601318,144.33 -64.8942261,-10.7601166,144.76 -64.8942184,-10.7600527,144.63 -64.8942108,-10.7600479,144.83 -64.8942261,-10.7600641,145.37 -64.8942566,-10.7600603,145.91 -64.8942413,-10.7600327,145.99 -64.8942947,-10.7599783,147.14 -64.8943024,-10.7599688,147.18 -64.8943024,-10.7599669,147.22 -64.8943024,-10.7599716,147.23 -64.8942947,-10.7599859,147.14 -64.8942947,-10.7599859,147.14 -64.8943024,-10.7599888,147.60 -64.8943176,-10.7599726,147.69 -64.8943329,-10.7599573,147.72 -64.8943329,-10.7599449,147.83 -64.8943558,-10.7599077,147.84 -64.8943405,-10.7598982,146.86 -64.8942642,-10.7599030,147.00 -64.8942184,-10.7599115,147.37 -64.8942108,-10.7599182,147.63 -64.8941574,-10.7599363,147.89 -64.8941345,-10.7599421,148.62 -64.8941040,-10.7599564,148.63 -64.8940353,-10.7599964,148.67 -64.8940353,-10.7600193,148.28 -64.8940048,-10.7600355,148.05 -64.8940353,-10.7600193,148.80 -64.8940430,-10.7600069,149.18 -64.8940353,-10.7600060,149.27 -64.8940353,-10.7600136,149.41 -64.8940582,-10.7600250,149.82 -64.8940811,-10.7600355,150.00 -64.8941727,-10.7600183,150.85 -64.8941879,-10.7600212,150.95 -64.8941803,-10.7600260,150.94 -64.8941803,-10.7600269,150.91 -64.8941803,-10.7600336,150.90 -64.8941650,-10.7600355,150.78 -64.8941650,-10.7600145,150.58 -64.8941574,-10.7600279,150.09 -64.8941345,-10.7600555,150.02 -64.8941345,-10.7600641,150.80 -64.8941269,-10.7600527,150.67 -64.8941269,-10.7600479,149.84 -64.8942032,-10.7600222,149.90 -64.8942184,-10.7600288,150.19 -64.8942184,-10.7600327,150.27 -64.8941879,-10.7600489,150.14 -64.8941956,-10.7600527,150.17 -64.8941956,-10.7600460,150.23 -64.8941956,-10.7600126,150.23 -64.8941498,-10.7599859,150.37 -64.8941727,-10.7599888,151.02 -64.8942108,-10.7599592,152.10 -64.8942108,-10.7599630,152.12 -64.8942795,-10.7599659,152.92 -64.8943100,-10.7599812,153.30 -64.8943253,-10.7600079,153.79 -64.8943329,-10.7600231,154.05 -64.8943558,-10.7599831,154.87 -64.8943558,-10.7599850,154.95 -64.8943481,-10.7599869,154.96 -64.8943481,-10.7599802,155.02 -64.8943634,-10.7599583,155.06 -64.8943863,-10.7599516,155.07 -64.8943787,-10.7599545,155.08 -64.8943710,-10.7599611,155.08 -64.8943329,-10.7599764,155.06 -64.8943176,-10.7599764,155.09 -64.8943100,-10.7599554,155.36 -64.8942947,-10.7599659,155.24 -64.8943100,-10.7599239,155.31 -64.8942947,-10.7599392,155.34 -64.8943558,-10.7599421,155.51 -64.8943634,-10.7599440,155.60 -64.8943405,-10.7599220,155.71 -64.8942947,-10.7599373,156.20 -64.8943100,-10.7599478,156.35 -64.8942947,-10.7599716,156.49 -64.8942490,-10.7599707,155.80 -64.8941727,-10.7599392,155.48 -64.8941116,-10.7599630,155.18 -64.8940277,-10.7599726,155.90 -64.8940201,-10.7599869,155.86 -64.8940048,-10.7600021,155.81 -64.8940277,-10.7600193,156.08 -64.8940430,-10.7600155,156.37 -64.8940582,-10.7600012,156.84 -64.8940506,-10.7600193,157.28 -64.8940506,-10.7600203,157.22 -64.8940582,-10.7599754,156.14 -64.8940582,-10.7599754,156.11 -64.8940430,-10.7599812,156.18 -64.8940125,-10.7599869,156.34 -64.8940125,-10.7599955,156.39 -64.8940201,-10.7599945,156.98 -64.8940201,-10.7599955,157.04 -64.8940201,-10.7599888,157.02 -64.8940353,-10.7599955,157.00 -64.8940582,-10.7600193,156.81 -64.8940430,-10.7600327,156.62 -64.8940811,-10.7600489,153.48 -64.8940964,-10.7600384,153.35 -64.8941116,-10.7600393,154.27 -64.8941116,-10.7600307,154.32 -64.8941116,-10.7600346,154.45 -64.8940964,-10.7600470,154.51 -64.8940964,-10.7600517,154.58 -64.8940964,-10.7600470,154.59 -64.8941269,-10.7600346,154.41 -64.8941422,-10.7600155,155.82 -64.8941345,-10.7600088,155.90 -64.8941193,-10.7600155,155.91 -64.8940811,-10.7600079,156.27 -64.8940964,-10.7600250,156.05 -64.8941040,-10.7600288,156.49 -64.8941040,-10.7600193,156.52 -64.8941116,-10.7600203,156.41 -64.8940887,-10.7599831,155.98 -64.8940887,-10.7599878,156.04 -64.8941040,-10.7599783,155.75 -64.8941040,-10.7599783,155.93 -64.8941040,-10.7599821,155.93 -64.8940964,-10.7599783,155.95 -64.8941116,-10.7599897,155.98 -64.8941498,-10.7600060,156.56 -64.8941498,-10.7600012,156.74 -64.8941422,-10.7600040,156.69 -64.8941345,-10.7600155,156.70 -64.8941269,-10.7600145,156.72 -64.8941345,-10.7600136,156.69 -64.8941574,-10.7600279,156.88 -64.8941574,-10.7600365,156.90 -64.8941193,-10.7600451,156.66 -64.8941498,-10.7600565,156.63 -64.8941498,-10.7600651,156.64 -64.8941574,-10.7600718,156.61 -64.8941498,-10.7600737,155.75 -64.8941574,-10.7600737,155.75 -64.8941422,-10.7600756,155.81 -64.8941422,-10.7600727,155.87 -64.8940659,-10.7600565,155.96 -64.8940659,-10.7600565,155.98 -64.8940582,-10.7598848,154.28 -64.8940506,-10.7598877,153.68 -64.8940811,-10.7598581,153.09 -64.8940964,-10.7598972,153.66 -64.8940659,-10.7599154,153.74 -64.8940735,-10.7599068,153.78 -64.8940735,-10.7599039,153.73 -64.8940659,-10.7599115,153.78 -64.8940735,-10.7599211,153.80 -64.8940659,-10.7599335,153.87 -64.8940735,-10.7599373,153.91 -64.8940887,-10.7599392,153.98 -64.8940887,-10.7599478,154.04 -64.8940735,-10.7599487,154.03 -64.8940811,-10.7599564,154.04 -64.8940811,-10.7599678,154.07 -64.8940811,-10.7599621,154.11 -64.8940964,-10.7599535,154.14 -64.8940887,-10.7599621,154.16 -64.8941116,-10.7599545,154.18 -64.8941116,-10.7599754,154.54 -64.8941269,-10.7599955,156.07 -64.8941193,-10.7600031,156.98 -64.8940887,-10.7599850,157.88 -64.8940811,-10.7600021,158.22 -64.8940735,-10.7600365,159.87 -64.8940735,-10.7600479,161.11 -64.8940506,-10.7600594,160.98 -64.8940811,-10.7600222,161.21 -64.8940887,-10.7600241,161.25 -64.8941040,-10.7600355,161.36 -64.8940506,-10.7600288,163.80 -64.8940659,-10.7600288,164.49 -64.8940353,-10.7600260,165.68 -64.8939819,-10.7600250,168.05 -64.8940201,-10.7600565,169.53 -64.8940201,-10.7600937,172.54 -64.8940277,-10.7601013,174.90 -64.8940201,-10.7601013,175.07 -64.8940201,-10.7601042,175.20 -64.8940277,-10.7601080,176.80 -64.8940659,-10.7600784,177.39 -64.8940659,-10.7600698,177.42 -64.8940659,-10.7600622,177.43 -64.8940506,-10.7600336,178.52 -64.8940506,-10.7600470,178.56 -64.8940430,-10.7600536,178.65 -64.8940582,-10.7600517,179.25 -64.8940582,-10.7600489,179.20 -64.8940506,-10.7600460,179.21 -64.8940277,-10.7600718,179.08 -64.8939972,-10.7600775,179.62 -64.8939896,-10.7600784,180.39 -64.8939896,-10.7600756,180.42 -64.8940048,-10.7600727,180.38 -64.8940048,-10.7600727,180.38 -64.8940125,-10.7600689,180.37 -64.8940430,-10.7600422,180.62 -64.8941345,-10.7599735,180.77 -64.8942184,-10.7599545,181.48 -64.8942719,-10.7599583,180.17 -64.8943176,-10.7599392,180.44 -64.8943863,-10.7599077,180.63 -64.8944397,-10.7599192,180.96 -64.8945541,-10.7599649,180.07 -64.8946152,-10.7599535,180.04 -64.8946686,-10.7599144,179.97 -64.8947144,-10.7598934,180.10 -64.8947525,-10.7599001,179.34 -64.8947678,-10.7598915,179.30 -64.8947678,-10.7598753,179.28 -64.8947830,-10.7598438,179.32 -64.8948822,-10.7598133,179.03 -64.8948593,-10.7597771,178.12 -64.8948593,-10.7597790,178.05 -64.8948593,-10.7597876,178.02 -64.8949051,-10.7598648,176.92 -64.8949051,-10.7599049,175.46 -64.8948975,-10.7598820,175.17 -64.8948898,-10.7598486,175.29 -64.8948822,-10.7598963,173.53 -64.8948593,-10.7599087,172.20 -64.8948593,-10.7599134,172.25 -64.8948669,-10.7599020,173.52 -64.8947754,-10.7599134,172.01 -64.8947449,-10.7599325,171.55 -64.8947678,-10.7599297,171.38 -64.8947678,-10.7599392,171.40 -64.8947983,-10.7599182,171.20 -64.8948364,-10.7598581,170.65 -64.8948441,-10.7598419,170.43 -64.8947525,-10.7598906,169.08 -64.8947296,-10.7599020,168.82 -64.8947449,-10.7599354,168.85 -64.8948364,-10.7599230,168.42 -64.8948288,-10.7599268,167.96 -64.8948517,-10.7599487,168.37 -64.8949127,-10.7599640,168.66 -64.8949585,-10.7600050,168.86 -64.8949585,-10.7600374,168.46 -64.8950043,-10.7600079,170.16 -64.8950272,-10.7599277,170.82 -64.8949509,-10.7599344,171.75 -64.8949432,-10.7599401,171.12 -64.8949356,-10.7598877,171.04 -64.8950043,-10.7598619,170.59 -64.8949814,-10.7598429,171.28 -64.8949738,-10.7597980,171.63 -64.8949127,-10.7598133,171.05 -64.8949051,-10.7598200,170.95 -64.8948975,-10.7598152,171.01 -64.8948212,-10.7598562,170.54 -64.8948517,-10.7598562,170.68 -64.8948441,-10.7598534,170.85 -64.8948441,-10.7598677,170.83 -64.8948898,-10.7599277,170.57 -64.8948822,-10.7598915,170.06 -64.8948975,-10.7598801,170.45 -64.8949127,-10.7598524,169.91 -64.8948669,-10.7598991,169.56 -64.8947830,-10.7599468,170.07 -64.8948135,-10.7599106,172.89 -64.8948135,-10.7599459,172.35 -64.8948212,-10.7599535,172.04 -64.8948212,-10.7599735,171.93 -64.8948593,-10.7599277,172.68 -64.8948517,-10.7599525,171.70 -64.8948593,-10.7599125,169.39 -64.8948746,-10.7599277,169.25 -64.8948517,-10.7599316,169.24 -64.8948059,-10.7599602,168.64 -64.8947983,-10.7599545,167.91 -64.8947983,-10.7599535,167.87 -64.8948135,-10.7599258,167.73 -64.8948135,-10.7599115,168.05 -64.8948135,-10.7598791,168.39 -64.8948288,-10.7598429,168.50 -64.8948441,-10.7598267,168.35 -64.8948441,-10.7598209,168.38 -64.8948517,-10.7598219,168.51 -64.8948669,-10.7598190,168.52 -64.8948593,-10.7598257,168.51 -64.8948669,-10.7597952,168.10 -64.8948593,-10.7597923,168.10 -64.8948593,-10.7598000,168.09 -64.8948669,-10.7597942,168.04 -64.8948669,-10.7597952,168.11 -64.8948898,-10.7597904,168.19 -64.8948975,-10.7597876,168.25 -64.8949051,-10.7597780,168.26 -64.8949051,-10.7597742,168.20 -64.8949051,-10.7597656,168.22 -64.8948822,-10.7597523,168.70 -64.8948364,-10.7597208,169.48 -64.8948288,-10.7597322,169.62 -64.8948212,-10.7597342,169.23 -64.8947906,-10.7597189,168.59 -64.8947830,-10.7597256,168.57 -64.8947983,-10.7597561,168.88 -64.8947983,-10.7597599,168.91 -64.8948059,-10.7597675,168.98 -64.8947983,-10.7597742,169.05 -64.8948059,-10.7597704,169.08 -64.8948059,-10.7597523,169.32 -64.8948059,-10.7597542,169.36 -64.8948135,-10.7597589,169.38 -64.8948288,-10.7597580,169.38 -64.8948288,-10.7597532,169.37 -64.8948517,-10.7597485,169.41 -64.8948517,-10.7597532,169.45 -64.8948441,-10.7597494,169.50 -64.8949051,-10.7597580,170.20 -64.8949203,-10.7597361,171.14 -64.8949203,-10.7597284,171.16 -64.8949127,-10.7597189,171.17 -64.8949127,-10.7597227,171.37 -64.8949127,-10.7597151,171.46 -64.8948975,-10.7597170,171.66 -64.8948441,-10.7597084,171.32 -64.8948441,-10.7596922,171.32 -64.8948517,-10.7596846,171.31 -64.8948212,-10.7596970,171.43 -64.8948135,-10.7597370,171.46 -64.8948212,-10.7597284,171.74 -64.8948364,-10.7597399,171.93 -64.8948517,-10.7597456,173.55 -64.8948593,-10.7597437,175.93 -64.8948441,-10.7597713,176.62 -64.8948517,-10.7597723,177.06 -64.8948135,-10.7597666,176.70 -64.8948288,-10.7597904,177.19 -64.8948364,-10.7597828,177.46 -64.8948364,-10.7597837,177.52 -64.8948288,-10.7597637,177.60 -64.8948212,-10.7597618,176.98 -64.8947601,-10.7597427,176.98 -64.8946915,-10.7597198,177.51 -64.8947296,-10.7597256,177.18 -64.8948212,-10.7598085,177.00 -64.8948669,-10.7598534,176.63 -64.8948898,-10.7598581,176.19 -64.8949127,-10.7598810,176.09 -64.8948898,-10.7598896,176.09 -64.8949280,-10.7599735,176.94 -64.8949432,-10.7600784,176.38 -64.8950348,-10.7601242,175.82 -64.8950119,-10.7601776,175.27 -64.8950348,-10.7602129,175.04 -64.8950500,-10.7602797,174.29 -64.8950653,-10.7603416,173.91 -64.8951416,-10.7605391,173.95 -64.8952026,-10.7605877,172.62 -64.8952484,-10.7606525,172.30 -64.8952408,-10.7606516,171.12 -64.8952942,-10.7606640,169.78 -64.8954239,-10.7607040,168.93 -64.8955154,-10.7607021,167.51 -64.8955688,-10.7607155,167.32 -64.8956909,-10.7606974,166.53 -64.8957367,-10.7606726,166.03 -64.8957367,-10.7606955,165.25 -64.8957672,-10.7609043,167.07 -64.8958054,-10.7609339,166.61 -64.8957977,-10.7609396,166.58 -64.8957977,-10.7609491,166.56 -64.8958359,-10.7609520,166.74 -64.8958282,-10.7609549,166.80 -64.8958282,-10.7609596,166.85 -64.8958282,-10.7609711,166.87 -64.8958435,-10.7610035,167.02 -64.8958588,-10.7610245,167.23 -64.8958664,-10.7610607,167.22 -64.8958740,-10.7610664,167.35 -64.8959122,-10.7610483,167.38 -64.8959503,-10.7610111,167.29 -64.8959579,-10.7610006,167.28 -64.8959656,-10.7610102,167.29 -64.8959656,-10.7610054,167.18 -64.8959198,-10.7610035,166.04 -64.8959122,-10.7610016,165.97 -64.8958893,-10.7609749,165.55 -64.8958740,-10.7609568,165.38 -64.8958664,-10.7609472,165.35 -64.8958588,-10.7609539,165.35 -64.8959045,-10.7609634,165.84 -64.8959045,-10.7609615,165.73 -64.8959503,-10.7609596,165.86 -64.8959732,-10.7609529,165.79 -64.8959885,-10.7609549,165.60 -64.8959961,-10.7609634,165.90 -64.8959808,-10.7609673,166.61 -64.8959808,-10.7609644,166.65 -64.8959808,-10.7609625,166.68 -64.8959808,-10.7609539,166.71 -64.8959808,-10.7609539,166.78 -64.8959656,-10.7609243,167.00 -64.8959579,-10.7609301,167.78 -64.8959274,-10.7609301,167.52 -64.8959198,-10.7609272,166.95 -64.8959122,-10.7609272,167.00 -64.8959045,-10.7609463,167.79 -64.8959122,-10.7609463,167.83 -64.8959579,-10.7609329,168.20 -64.8959656,-10.7609234,168.91 -64.8959351,-10.7609100,170.36 -64.8959351,-10.7609091,170.40 -64.8959122,-10.7608938,169.90 -64.8959045,-10.7609005,169.95 -64.8958359,-10.7608976,170.07 -64.8958435,-10.7608919,170.05 -64.8958435,-10.7608871,170.05 -64.8958435,-10.7608767,170.05 -64.8958740,-10.7608585,169.94 -64.8958740,-10.7608490,169.85 -64.8958969,-10.7607794,169.46 -64.8959427,-10.7607250,169.46 -64.8960571,-10.7606392,169.04 -64.8961029,-10.7605839,168.73 -64.8961411,-10.7605848,168.54 -64.8961105,-10.7605715,168.53 -64.8961411,-10.7605867,168.81 -64.8961487,-10.7605534,168.63 -64.8961945,-10.7605295,168.41 -64.8962631,-10.7605095,168.27 -64.8963089,-10.7605038,168.06 -64.8963394,-10.7605505,168.09 -64.8964005,-10.7606258,169.03 -64.8964157,-10.7606773,169.04 -64.8964539,-10.7607574,168.93 -64.8964996,-10.7607975,168.95 -64.8965912,-10.7608805,169.34 -64.8966599,-10.7609024,169.34 -64.8966827,-10.7609091,169.55 -64.8966827,-10.7609148,169.52 -64.8966522,-10.7609129,169.35 -64.8966522,-10.7609062,170.17 -64.8966675,-10.7609129,170.14 -64.8966904,-10.7609100,170.14 -64.8967590,-10.7608967,170.69 -64.8967667,-10.7609224,171.05 -64.8968124,-10.7609224,171.99 -64.8968124,-10.7609282,172.02 -64.8968201,-10.7609339,172.26 -64.8968277,-10.7609282,172.38 -64.8969040,-10.7609148,173.45 -64.8969040,-10.7609091,174.65 -64.8969040,-10.7609034,174.71 -64.8968964,-10.7609129,174.74 -64.8968353,-10.7609196,174.82 -64.8968124,-10.7609253,174.89 -64.8967972,-10.7609167,174.89 -64.8967896,-10.7608519,175.36 -64.8968277,-10.7608032,175.91 -64.8968506,-10.7607861,175.99 -64.8968658,-10.7608118,175.77 -64.8970108,-10.7608109,175.46 -64.8970642,-10.7608747,175.55 -64.8971558,-10.7609339,175.50 -64.8972168,-10.7609415,175.18 -64.8973389,-10.7608604,175.91 -64.8974457,-10.7608433,176.20 -64.8974762,-10.7609100,177.54 -64.8975525,-10.7609301,178.16 -64.8976746,-10.7609081,177.18 -64.8977051,-10.7607975,176.75 -64.8978043,-10.7606955,176.24 -64.8978195,-10.7605810,175.98 -64.8978577,-10.7605009,175.83 -64.8979263,-10.7604055,175.63 -64.8980560,-10.7602644,175.28 -64.8981171,-10.7601566,175.00 -64.8982315,-10.7600651,174.46 -64.8982697,-10.7600021,173.94 -64.8983841,-10.7599087,173.74 -64.8984833,-10.7598276,173.07 -64.8984909,-10.7596931,172.97 -64.8984375,-10.7595711,172.63 -64.8983688,-10.7594481,172.44 -64.8983154,-10.7593460,171.68 -64.8981323,-10.7593470,171.68 -64.8979950,-10.7593060,171.39 -64.8978500,-10.7592993,171.53 -64.8977585,-10.7592583,171.12 -64.8976898,-10.7591829,170.45 -64.8975525,-10.7590809,169.66 -64.8974762,-10.7590113,168.95 -64.8974457,-10.7588911,168.83 -64.8974533,-10.7587852,168.20 -64.8974075,-10.7586956,167.30 -64.8974457,-10.7585449,166.77 -64.8974991,-10.7585096,166.02 -64.8976440,-10.7584515,165.39 -64.8977890,-10.7584286,164.73 -64.8978882,-10.7583828,164.13 -64.8979797,-10.7582703,163.49 -64.8981171,-10.7581472,163.22 -64.8981934,-10.7580605,162.34 -64.8982544,-10.7579451,161.34 -64.8982849,-10.7578182,160.68 -64.8983459,-10.7576981,159.79 -64.8983688,-10.7576027,158.78 -64.8984222,-10.7574577,158.20 -64.8984604,-10.7573195,157.10 -64.8984833,-10.7571936,154.13 -64.8984985,-10.7570715,152.25 -64.8985367,-10.7569590,143.61 -64.8985672,-10.7568493,143.25 -64.8985596,-10.7567387,139.70 -64.8985672,-10.7566223,139.25 -64.8986130,-10.7564993,138.61 -64.8986359,-10.7563810,137.29 -64.8985748,-10.7562399,142.63 -64.8986053,-10.7561197,146.11 -64.8986511,-10.7560091,148.54 -64.8986816,-10.7558756,149.45 -64.8987350,-10.7557478,148.93 -64.8987885,-10.7556639,149.82 -64.8988266,-10.7555838,152.34 -64.8989258,-10.7555265,154.86 -64.8990021,-10.7554808,155.95 -64.8991089,-10.7554913,156.66 -64.8992081,-10.7555046,156.75 -64.8993378,-10.7555408,157.56 -64.8993454,-10.7555285,157.59 -64.8993454,-10.7555180,157.58 -64.8993378,-10.7555256,157.56 -64.8993454,-10.7555313,157.55 </coordinates>
</LineString>
</MultiGeometry>
</Placemark>
<Folder>
<name>waypoints</name>
<Placemark>
<name>
Mon Jan 02 12:35:59 2017 S=4.86 Km/hr
</name>
<styleUrl>
#styleMap_TLP_Start
</styleUrl>
<Point>
<coordinates>
-64.8987427,-10.7562351,130.61
</coordinates>
</Point>
</Placemark>
<Placemark>
<name>
Mon Jan 02 12:36:09 2017 S=4.48 Km/hr
</name>
<styleUrl>
#styleMap_TLP_Normal
</styleUrl>
<Point>
<coordinates>
-64.8987198,-10.7563562,127.52
</coordinates>
</Point>
</Placemark>
<Placemark>
<name>
Mon Jan 02 12:36:19 2017 S=4.83 Km/hr
</name>
<styleUrl>
#styleMap_TLP_Normal
</styleUrl>
<Point>
<coordinates>
-64.8987045,-10.7564526,122.03
</coordinates>
</Point>
</Placemark>
<Placemark>
<name>
Mon Jan 02 12:36:29 2017 S=4.41 Km/hr
</name>
<styleUrl>
#styleMap_TLP_Normal
</styleUrl>
<Point>
<coordinates>
-64.8987198,-10.7565498,120.44
</coordinates>
</Point>
</Placemark>
<Placemark>
<name>
Mon Jan 02 12:36:39 2017 S=4.26 Km/hr
</name>
<styleUrl>
#styleMap_TLP_Normal
</styleUrl>
<Point>
<coordinates>
-64.8986969,-10.7566347,118.08
</coordinates>
</Point>
</Placemark>
<Placemark>
<name>
Mon Jan 02 12:36:49 2017 S=5.89 Km/hr
</name>
<styleUrl>
#styleMap_TLP_Normal
</styleUrl>
<Point>
<coordinates>
-64.8986893,-10.7567558,116.95
</coordinates>
</Point>
</Placemark>
<Placemark>
<name>
Mon Jan 02 12:36:59 2017 S=3.46 Km/hr
</name>
<styleUrl>
#styleMap_TLP_Normal
</styleUrl>
<Point>
<coordinates>
-64.8986816,-10.7568483,115.86
</coordinates>
</Point>
</Placemark>
<Placemark>
<name>
Mon Jan 02 12:37:09 2017 S=2.24 Km/hr
</name>
<styleUrl>
#styleMap_TLP_Normal
</styleUrl>
<Point>
<coordinates>
-64.8986740,-10.7569017,114.49
</coordinates>
</Point>
</Placemark>
<Placemark>
<name>
Mon Jan 02 12:37:19 2017 S=2.71 Km/hr
</name>
<styleUrl>
#styleMap_TLP_Normal
</styleUrl>
<Point>
<coordinates>
-64.8986816,-10.7569609,113.91
</coordinates>
</Point>
</Placemark>
<Placemark>
<name>
Mon Jan 02 12:37:29 2017 S=0.21 Km/hr
</name>
<styleUrl>
#styleMap_TLP_Normal
</styleUrl>
<Point>
<coordinates>
-64.8986740,-10.7570772,112.88
</coordinates>
</Point>
</Placemark>
<Placemark>
<name>
Mon Jan 02 12:37:39 2017 S=3.74 Km/hr
</name>
<styleUrl>
#styleMap_TLP_Normal
</styleUrl>
<Point>
<coordinates>
-64.8986588,-10.7571383,112.15
</coordinates>
</Point>
</Placemark>
<Placemark>
<name>
Mon Jan 02 12:37:49 2017 S=3.96 Km/hr
</name>
<styleUrl>
#styleMap_TLP_Normal
</styleUrl>
<Point>
<coordinates>
-64.8986053,-10.7572374,111.93
</coordinates>
</Point>
</Placemark>
<Placemark>
<name>
Mon Jan 02 12:37:59 2017 S=4.79 Km/hr
</name>
<styleUrl>
#styleMap_TLP_Normal
</styleUrl>
<Point>
<coordinates>
-64.8985596,-10.7573490,110.95
</coordinates>
</Point>
</Placemark>
<Placemark>
<name>
Mon Jan 02 12:38:09 2017 S=6.09 Km/hr
</name>
<styleUrl>
#styleMap_TLP_Normal
</styleUrl>
<Point>
<coordinates>
-64.8985291,-10.7574682,109.65
</coordinates>
</Point>
</Placemark>
<Placemark>
<name>
Mon Jan 02 12:38:19 2017 S=3.56 Km/hr
</name>
<styleUrl>
#styleMap_TLP_Normal
</styleUrl>
<Point>
<coordinates>
-64.8984909,-10.7575579,110.81
</coordinates>
</Point>
</Placemark>
<Placemark>
<name>
Mon Jan 02 12:38:29 2017 S=3.67 Km/hr
</name>
<styleUrl>
#styleMap_TLP_Normal
</styleUrl>
<Point>
<coordinates>
-64.8984604,-10.7576141,108.88
</coordinates>
</Point>
</Placemark>
<Placemark>
<name>
Mon Jan 02 12:38:39 2017 S=3.22 Km/hr
</name>
<styleUrl>
#styleMap_TLP_Normal
</styleUrl>
<Point>
<coordinates>
-64.8984146,-10.7576685,107.11
</coordinates>
</Point>
</Placemark>
<Placemark>
<name>
Mon Jan 02 12:38:49 2017 S=3.12 Km/hr
</name>
<styleUrl>
#styleMap_TLP_Normal
</styleUrl>
<Point>
<coordinates>
-64.8983765,-10.7577047,106.60
</coordinates>
</Point>
</Placemark>
<Placemark>
<name>
Mon Jan 02 12:38:59 2017 S=2.88 Km/hr
</name>
<styleUrl>
#styleMap_TLP_Normal
</styleUrl>
<Point>
<coordinates>
-64.8983307,-10.7577419,104.12
</coordinates>
</Point>
</Placemark>
<Placemark>
<name>
Mon Jan 02 12:39:09 2017 S=2.89 Km/hr
</name>
<styleUrl>
#styleMap_TLP_Normal
</styleUrl>
<Point>
<coordinates>
-64.8982773,-10.7578020,102.39
</coordinates>
</Point>
</Placemark>
<Placemark>
<name>
Mon Jan 02 12:39:19 2017 S=2.97 Km/hr
</name>
<styleUrl>
#styleMap_TLP_Normal
</styleUrl>
<Point>
<coordinates>
-64.8981552,-10.7578678,100.57
</coordinates>
</Point>
</Placemark>
<Placemark>
<name>
Mon Jan 02 12:39:29 2017 S=4.30 Km/hr
</name>
<styleUrl>
#styleMap_TLP_Normal
</styleUrl>
<Point>
<coordinates>
-64.8980103,-10.7579756,99.49
</coordinates>
</Point>
</Placemark>
<Placemark>
<name>
Mon Jan 02 12:39:39 2017 S=3.16 Km/hr
</name>
<styleUrl>
#styleMap_TLP_Normal
</styleUrl>
<Point>
<coordinates>
-64.8978882,-10.7579803,96.99
</coordinates>
</Point>
</Placemark>
<Placemark>
<name>
Mon Jan 02 12:39:49 2017 S=2.57 Km/hr
</name>
<styleUrl>
#styleMap_TLP_Normal
</styleUrl>
<Point>
<coordinates>
-64.8978195,-10.7580481,96.55
</coordinates>
</Point>
</Placemark>
<Placemark>
<name>
Mon Jan 02 12:39:59 2017 S=3.78 Km/hr
</name>
<styleUrl>
#styleMap_TLP_Normal
</styleUrl>
<Point>
<coordinates>
-64.8978729,-10.7581015,93.62
</coordinates>
</Point>
</Placemark>
<Placemark>
<name>
Mon Jan 02 12:40:09 2017 S=2.75 Km/hr
</name>
<styleUrl>
#styleMap_TLP_Normal
</styleUrl>
<Point>
<coordinates>
-64.8979416,-10.7581511,93.09
</coordinates>
</Point>
</Placemark>
<Placemark>
<name>
Mon Jan 02 12:40:19 2017 S=4.36 Km/hr
</name>
<styleUrl>
#styleMap_TLP_Normal
</styleUrl>
<Point>
<coordinates>
-64.8980179,-10.7582636,92.04
</coordinates>
</Point>
</Placemark>
<Placemark>
<name>
Mon Jan 02 12:40:29 2017 S=3.26 Km/hr
</name>
<styleUrl>
#styleMap_TLP_Normal
</styleUrl>
<Point>
<coordinates>
-64.8980942,-10.7583284,90.12
</coordinates>
</Point>
</Placemark>
<Placemark>
<name>
Mon Jan 02 12:40:39 2017 S=3.68 Km/hr
</name>
<styleUrl>
#styleMap_TLP_Normal
</styleUrl>
<Point>
<coordinates>
-64.8982010,-10.7583714,87.49
</coordinates>
</Point>
</Placemark>
<Placemark>
<name>
Mon Jan 02 12:40:49 2017 S=3.02 Km/hr
</name>
<styleUrl>
#styleMap_TLP_Normal
</styleUrl>
<Point>
<coordinates>
-64.8983002,-10.7584276,84.96
</coordinates>
</Point>
</Placemark>
<Placemark>
<name>
Mon Jan 02 12:40:59 2017 S=2.27 Km/hr
</name>
<styleUrl>
#styleMap_TLP_Normal
</styleUrl>
<Point>
<coordinates>
-64.8983688,-10.7584314,82.94
</coordinates>
</Point>
</Placemark>
<Placemark>
<name>
Mon Jan 02 12:41:09 2017 S=2.22 Km/hr
</name>
<styleUrl>
#styleMap_TLP_Normal
</styleUrl>
<Point>
<coordinates>
-64.8984833,-10.7584543,81.17
</coordinates>
</Point>
</Placemark>
<Placemark>
<name>
Mon Jan 02 12:41:19 2017 S=2.59 Km/hr
</name>
<styleUrl>
#styleMap_TLP_Normal
</styleUrl>
<Point>
<coordinates>
-64.8985825,-10.7584286,78.67
</coordinates>
</Point>
</Placemark>
<Placemark>
<name>
Mon Jan 02 12:41:29 2017 S=2.40 Km/hr
</name>
<styleUrl>
#styleMap_TLP_Normal
</styleUrl>
<Point>
<coordinates>
-64.8987122,-10.7584124,76.57
</coordinates>
</Point>
</Placemark>
<Placemark>
<name>
Mon Jan 02 12:41:39 2017 S=2.67 Km/hr
</name>
<styleUrl>
#styleMap_TLP_Normal
</styleUrl>
<Point>
<coordinates>
-64.8988266,-10.7584724,74.25
</coordinates>
</Point>
</Placemark>
<Placemark>
<name>
Mon Jan 02 12:41:49 2017 S=2.42 Km/hr
</name>
<styleUrl>
#styleMap_TLP_Normal
</styleUrl>
<Point>
<coordinates>
-64.8989105,-10.7585030,71.32
</coordinates>
</Point>
</Placemark>
<Placemark>
<name>
Mon Jan 02 12:41:59 2017 S=2.81 Km/hr
</name>
<styleUrl>
#styleMap_TLP_Normal
</styleUrl>
<Point>
<coordinates>
-64.8990326,-10.7586069,70.28
</coordinates>
</Point>
</Placemark>
<Placemark>
<name>
Mon Jan 02 12:42:09 2017 S=2.67 Km/hr
</name>
<styleUrl>
#styleMap_TLP_Normal
</styleUrl>
<Point>
<coordinates>
-64.8991470,-10.7587347,69.38
</coordinates>
</Point>
</Placemark>
<Placemark>
<name>
Mon Jan 02 12:42:19 2017 S=2.10 Km/hr
</name>
<styleUrl>
#styleMap_TLP_Normal
</styleUrl>
<Point>
<coordinates>
-64.8991241,-10.7588329,68.70
</coordinates>
</Point>
</Placemark>
<Placemark>
<name>
Mon Jan 02 12:42:29 2017 S=2.47 Km/hr
</name>
<styleUrl>
#styleMap_TLP_Normal
</styleUrl>
<Point>
<coordinates>
-64.8989182,-10.7590313,68.85
</coordinates>
</Point>
</Placemark>
<Placemark>
<name>
Mon Jan 02 12:42:39 2017 S=2.83 Km/hr
</name>
<styleUrl>
#styleMap_TLP_Normal
</styleUrl>
<Point>
<coordinates>
-64.8988113,-10.7591925,68.22
</coordinates>
</Point>
</Placemark>
<Placemark>
<name>
Mon Jan 02 12:42:49 2017 S=1.91 Km/hr
</name>
<styleUrl>
#styleMap_TLP_Normal
</styleUrl>
<Point>
<coordinates>
-64.8988113,-10.7592535,65.74
</coordinates>
</Point>
</Placemark>
<Placemark>
<name>
Mon Jan 02 12:42:59 2017 S=2.60 Km/hr
</name>
<styleUrl>
#styleMap_TLP_Normal
</styleUrl>
<Point>
<coordinates>
-64.8987503,-10.7593431,62.80
</coordinates>
</Point>
</Placemark>
<Placemark>
<name>
Mon Jan 02 12:43:09 2017 S=3.46 Km/hr
</name>
<styleUrl>
#styleMap_TLP_Normal
</styleUrl>
<Point>
<coordinates>
-64.8986359,-10.7594452,60.23
</coordinates>
</Point>
</Placemark>
<Placemark>
<name>
Mon Jan 02 12:43:19 2017 S=3.22 Km/hr
</name>
<styleUrl>
#styleMap_TLP_Normal
</styleUrl>
<Point>
<coordinates>
-64.8985443,-10.7595673,57.32
</coordinates>
</Point>
</Placemark>
<Placemark>
<name>
Mon Jan 02 12:43:29 2017 S=2.24 Km/hr
</name>
<styleUrl>
#styleMap_TLP_Normal
</styleUrl>
<Point>
<coordinates>
-64.8985367,-10.7596121,54.67
</coordinates>
</Point>
</Placemark>
<Placemark>
<name>
Mon Jan 02 12:43:39 2017 S=0.92 Km/hr
</name>
<styleUrl>
#styleMap_TLP_Normal
</styleUrl>
<Point>
<coordinates>
-64.8985291,-10.7595873,53.83
</coordinates>
</Point>
</Placemark>
<Placemark>
<name>
Mon Jan 02 12:43:49 2017 S=2.20 Km/hr
</name>
<styleUrl>
#styleMap_TLP_Normal
</styleUrl>
<Point>
<coordinates>
-64.8984756,-10.7596560,52.55
</coordinates>
</Point>
</Placemark>
<Placemark>
<name>
Mon Jan 02 12:43:59 2017 S=2.70 Km/hr
</name>
<styleUrl>
#styleMap_TLP_Normal
</styleUrl>
<Point>
<coordinates>
-64.8983841,-10.7597818,51.05
</coordinates>
</Point>
</Placemark>
<Placemark>
<name>
Mon Jan 02 12:44:09 2017 S=3.92 Km/hr
</name>
<styleUrl>
#styleMap_TLP_Normal
</styleUrl>
<Point>
<coordinates>
-64.8982010,-10.7599449,49.83
</coordinates>
</Point>
</Placemark>
<Placemark>
<name>
Mon Jan 02 12:44:19 2017 S=2.15 Km/hr
</name>
<styleUrl>
#styleMap_TLP_Normal
</styleUrl>
<Point>
<coordinates>
-64.8981781,-10.7600126,47.72
</coordinates>
</Point>
</Placemark>
<Placemark>
<name>
Mon Jan 02 12:44:29 2017 S=0.64 Km/hr
</name>
<styleUrl>
#styleMap_TLP_Normal
</styleUrl>
<Point>
<coordinates>
-64.8981476,-10.7600241,46.12
</coordinates>
</Point>
</Placemark>
<Placemark>
<name>
Mon Jan 02 12:44:39 2017 S=1.64 Km/hr
</name>
<styleUrl>
#styleMap_TLP_Normal
</styleUrl>
<Point>
<coordinates>
-64.8980408,-10.7599430,45.00
</coordinates>
</Point>
</Placemark>
<Placemark>
<name>
Mon Jan 02 12:44:49 2017 S=2.95 Km/hr
</name>
<styleUrl>
#styleMap_TLP_Normal
</styleUrl>
<Point>
<coordinates>
-64.8979263,-10.7598896,43.92
</coordinates>
</Point>
</Placemark>
<Placemark>
<name>
Mon Jan 02 12:44:59 2017 S=2.18 Km/hr
</name>
<styleUrl>
#styleMap_TLP_Normal
</styleUrl>
<Point>
<coordinates>
-64.8978806,-10.7598734,43.84
</coordinates>
</Point>
</Placemark>
<Placemark>
<name>
Mon Jan 02 12:45:09 2017 S=1.50 Km/hr
</name>
<styleUrl>
#styleMap_TLP_Normal
</styleUrl>
<Point>
<coordinates>
-64.8978348,-10.7598629,43.87
</coordinates>
</Point>
</Placemark>
<Placemark>
<name>
Mon Jan 02 12:45:19 2017 S=2.12 Km/hr
</name>
<styleUrl>
#styleMap_TLP_Normal
</styleUrl>
<Point>
<coordinates>
-64.8977203,-10.7598658,42.99
</coordinates>
</Point>
</Placemark>
<Placemark>
<name>
Mon Jan 02 12:45:29 2017 S=1.12 Km/hr
</name>
<styleUrl>
#styleMap_TLP_Normal
</styleUrl>
<Point>
<coordinates>
-64.8976669,-10.7597933,40.53
</coordinates>
</Point>
</Placemark>
<Placemark>
<name>
Mon Jan 02 12:45:39 2017 S=0.97 Km/hr
</name>
<styleUrl>
#styleMap_TLP_Normal
</styleUrl>
<Point>
<coordinates>
-64.8975983,-10.7597666,38.65
</coordinates>
</Point>
</Placemark>
<Placemark>
<name>
Mon Jan 02 12:45:49 2017 S=1.37 Km/hr
</name>
<styleUrl>
#styleMap_TLP_Normal
</styleUrl>
<Point>
<coordinates>
-64.8975143,-10.7597008,37.25
</coordinates>
</Point>
</Placemark>
<Placemark>
<name>
Mon Jan 02 12:45:59 2017 S=0.92 Km/hr
</name>
<styleUrl>
#styleMap_TLP_Normal
</styleUrl>
<Point>
<coordinates>
-64.8975143,-10.7596931,36.86
</coordinates>
</Point>
</Placemark>
<Placemark>
<name>
Mon Jan 02 12:46:09 2017 S=0.46 Km/hr
</name>
<styleUrl>
#styleMap_TLP_Normal
</styleUrl>
<Point>
<coordinates>
-64.8974762,-10.7597446,39.44
</coordinates>
</Point>
</Placemark>
<Placemark>
<name>
Mon Jan 02 12:46:19 2017 S=1.33 Km/hr
</name>
<styleUrl>
#styleMap_TLP_Normal
</styleUrl>
<Point>
<coordinates>
-64.8973846,-10.7598171,41.73
</coordinates>
</Point>
</Placemark>
<Placemark>
<name>
Mon Jan 02 12:46:29 2017 S=0.51 Km/hr
</name>
<styleUrl>
#styleMap_TLP_Normal
</styleUrl>
<Point>
<coordinates>
-64.8973923,-10.7598391,40.46
</coordinates>
</Point>
</Placemark>
<Placemark>
<name>
Mon Jan 02 12:46:39 2017 S=0.55 Km/hr
</name>
<styleUrl>
#styleMap_TLP_Normal
</styleUrl>
<Point>
<coordinates>
-64.8973160,-10.7598581,38.25
</coordinates>
</Point>
</Placemark>
<Placemark>
<name>
Mon Jan 02 12:46:49 2017 S=0.94 Km/hr
</name>
<styleUrl>
#styleMap_TLP_Normal
</styleUrl>
<Point>
<coordinates>
-64.8972244,-10.7599144,41.69
</coordinates>
</Point>
</Placemark>
<Placemark>
<name>
Mon Jan 02 12:46:59 2017 S=1.01 Km/hr
</name>
<styleUrl>
#styleMap_TLP_Normal
</styleUrl>
<Point>
<coordinates>
-64.8971939,-10.7599163,43.55
</coordinates>
</Point>
</Placemark>
<Placemark>
<name>
Mon Jan 02 12:47:09 2017 S=1.06 Km/hr
</name>
<styleUrl>
#styleMap_TLP_Normal
</styleUrl>
<Point>
<coordinates>
-64.8971786,-10.7600412,46.46
</coordinates>
</Point>
</Placemark>
<Placemark>
<name>
Mon Jan 02 12:47:19 2017 S=0.63 Km/hr
</name>
<styleUrl>
#styleMap_TLP_Normal
</styleUrl>
<Point>
<coordinates>
-64.8971558,-10.7600994,48.32
</coordinates>
</Point>
</Placemark>
<Placemark>
<name>
Mon Jan 02 12:47:29 2017 S=0.45 Km/hr
</name>
<styleUrl>
#styleMap_TLP_Normal
</styleUrl>
<Point>
<coordinates>
-64.8971481,-10.7600994,46.46
</coordinates>
</Point>
</Placemark>
<Placemark>
<name>
Mon Jan 02 12:47:39 2017 S=1.00 Km/hr
</name>
<styleUrl>
#styleMap_TLP_Normal
</styleUrl>
<Point>
<coordinates>
-64.8971176,-10.7600250,45.83
</coordinates>
</Point>
</Placemark>
<Placemark>
<name>
Mon Jan 02 12:47:49 2017 S=0.90 Km/hr
</name>
<styleUrl>
#styleMap_TLP_Normal
</styleUrl>
<Point>
<coordinates>
-64.8971176,-10.7599745,44.90
</coordinates>
</Point>
</Placemark>
<Placemark>
<name>
Mon Jan 02 12:47:59 2017 S=0.88 Km/hr
</name>
<styleUrl>
#styleMap_TLP_Normal
</styleUrl>
<Point>
<coordinates>
-64.8971329,-10.7599382,43.72
</coordinates>
</Point>
</Placemark>
<Placemark>
<name>
Mon Jan 02 12:48:09 2017 S=2.00 Km/hr
</name>
<styleUrl>
#styleMap_TLP_Normal
</styleUrl>
<Point>
<coordinates>
-64.8971252,-10.7598419,41.41
</coordinates>
</Point>
</Placemark>
<Placemark>
<name>
Mon Jan 02 12:48:19 2017 S=1.36 Km/hr
</name>
<styleUrl>
#styleMap_TLP_Normal
</styleUrl>
<Point>
<coordinates>
-64.8971100,-10.7597599,39.97
</coordinates>
</Point>
</Placemark>
<Placemark>
<name>
Mon Jan 02 12:48:29 2017 S=0.38 Km/hr
</name>
<styleUrl>
#styleMap_TLP_Normal
</styleUrl>
<Point>
<coordinates>
-64.8971176,-10.7596769,37.78
</coordinates>
</Point>
</Placemark>
<Placemark>
<name>
Mon Jan 02 12:48:39 2017 S=1.82 Km/hr
</name>
<styleUrl>
#styleMap_TLP_Normal
</styleUrl>
<Point>
<coordinates>
-64.8970718,-10.7595177,36.27
</coordinates>
</Point>
</Placemark>
<Placemark>
<name>
Mon Jan 02 12:48:49 2017 S=2.69 Km/hr
</name>
<styleUrl>
#styleMap_TLP_Normal
</styleUrl>
<Point>
<coordinates>
-64.8970718,-10.7594194,35.64
</coordinates>
</Point>
</Placemark>
<Placemark>
<name>
Mon Jan 02 12:48:59 2017 S=1.62 Km/hr
</name>
<styleUrl>
#styleMap_TLP_Normal
</styleUrl>
<Point>
<coordinates>
-64.8970032,-10.7593842,36.37
</coordinates>
</Point>
</Placemark>
<Placemark>
<name>
Mon Jan 02 12:49:09 2017 S=1.45 Km/hr
</name>
<styleUrl>
#styleMap_TLP_Normal
</styleUrl>
<Point>
<coordinates>
-64.8969727,-10.7593594,37.44
</coordinates>
</Point>
</Placemark>
<Placemark>
<name>
Mon Jan 02 12:49:19 2017 S=0.52 Km/hr
</name>
<styleUrl>
#styleMap_TLP_Normal
</styleUrl>
<Point>
<coordinates>
-64.8969955,-10.7593651,39.36
</coordinates>
</Point>
</Placemark>
<Placemark>
<name>
Mon Jan 02 12:49:29 2017 S=1.48 Km/hr
</name>
<styleUrl>
#styleMap_TLP_Normal
</styleUrl>
<Point>
<coordinates>
-64.8969803,-10.7593269,39.15
</coordinates>
</Point>
</Placemark>
<Placemark>
<name>
Mon Jan 02 12:49:39 2017 S=2.00 Km/hr
</name>
<styleUrl>
#styleMap_TLP_Normal
</styleUrl>
<Point>
<coordinates>
-64.8970337,-10.7592764,37.66
</coordinates>
</Point>
</Placemark>
<Placemark>
<name>
Mon Jan 02 12:49:49 2017 S=2.22 Km/hr
</name>
<styleUrl>
#styleMap_TLP_Normal
</styleUrl>
<Point>
<coordinates>
-64.8970718,-10.7592182,35.40
</coordinates>
</Point>
</Placemark>
<Placemark>
<name>
Mon Jan 02 12:49:59 2017 S=4.29 Km/hr
</name>
<styleUrl>
#styleMap_TLP_Normal
</styleUrl>
<Point>
<coordinates>
-64.8971252,-10.7591743,33.09
</coordinates>
</Point>
</Placemark>
<Placemark>
<name>
Mon Jan 02 12:50:09 2017 S=1.63 Km/hr
</name>
<styleUrl>
#styleMap_TLP_Normal
</styleUrl>
<Point>
<coordinates>
-64.8970871,-10.7592039,30.78
</coordinates>
</Point>
</Placemark>
<Placemark>
<name>
Mon Jan 02 12:50:19 2017 S=1.97 Km/hr
</name>
<styleUrl>
#styleMap_TLP_Normal
</styleUrl>
<Point>
<coordinates>
-64.8969650,-10.7592745,28.90
</coordinates>
</Point>
</Placemark>
<Placemark>
<name>
Mon Jan 02 12:50:29 2017 S=2.25 Km/hr
</name>
<styleUrl>
#styleMap_TLP_Normal
</styleUrl>
<Point>
<coordinates>
-64.8968811,-10.7594767,27.52
</coordinates>
</Point>
</Placemark>
<Placemark>
<name>
Mon Jan 02 12:50:39 2017 S=0.79 Km/hr
</name>
<styleUrl>
#styleMap_TLP_Normal
</styleUrl>
<Point>
<coordinates>
-64.8968201,-10.7595272,26.17
</coordinates>
</Point>
</Placemark>
<Placemark>
<name>
Mon Jan 02 12:50:49 2017 S=0.90 Km/hr
</name>
<styleUrl>
#styleMap_TLP_Normal
</styleUrl>
<Point>
<coordinates>
-64.8966675,-10.7596426,26.33
</coordinates>
</Point>
</Placemark>
<Placemark>
<name>
Mon Jan 02 12:50:59 2017 S=2.01 Km/hr
</name>
<styleUrl>
#styleMap_TLP_Normal
</styleUrl>
<Point>
<coordinates>
-64.8966293,-10.7596540,25.30
</coordinates>
</Point>
</Placemark>
<Placemark>
<name>
Mon Jan 02 12:51:09 2017 S=1.00 Km/hr
</name>
<styleUrl>
#styleMap_TLP_Normal
</styleUrl>
<Point>
<coordinates>
-64.8965683,-10.7596579,24.13
</coordinates>
</Point>
</Placemark>
<Placemark>
<name>
Mon Jan 02 12:51:19 2017 S=2.41 Km/hr
</name>
<styleUrl>
#styleMap_TLP_Normal
</styleUrl>
<Point>
<coordinates>
-64.8964996,-10.7596483,23.06
</coordinates>
</Point>
</Placemark>
<Placemark>
<name>
Mon Jan 02 12:51:29 2017 S=2.08 Km/hr
</name>
<styleUrl>
#styleMap_TLP_Normal
</styleUrl>
<Point>
<coordinates>
-64.8963623,-10.7596474,23.23
</coordinates>
</Point>
</Placemark>
<Placemark>
<name>
Mon Jan 02 12:51:39 2017 S=1.43 Km/hr
</name>
<styleUrl>
#styleMap_TLP_Normal
</styleUrl>
<Point>
<coordinates>
-64.8963242,-10.7597046,23.19
</coordinates>
</Point>
</Placemark>
<Placemark>
<name>
Mon Jan 02 12:51:49 2017 S=0.52 Km/hr
</name>
<styleUrl>
#styleMap_TLP_Normal
</styleUrl>
<Point>
<coordinates>
-64.8962860,-10.7597284,23.46
</coordinates>
</Point>
</Placemark>
<Placemark>
<name>
Mon Jan 02 12:51:59 2017 S=1.48 Km/hr
</name>
<styleUrl>
#styleMap_TLP_Normal
</styleUrl>
<Point>
<coordinates>
-64.8962860,-10.7596865,23.26
</coordinates>
</Point>
</Placemark>
<Placemark>
<name>
Mon Jan 02 12:52:09 2017 S=2.04 Km/hr
</name>
<styleUrl>
#styleMap_TLP_Normal
</styleUrl>
<Point>
<coordinates>
-64.8961945,-10.7596226,24.03
</coordinates>
</Point>
</Placemark>
<Placemark>
<name>
Mon Jan 02 12:52:19 2017 S=2.08 Km/hr
</name>
<styleUrl>
#styleMap_TLP_Normal
</styleUrl>
<Point>
<coordinates>
-64.8960876,-10.7596788,24.67
</coordinates>
</Point>
</Placemark>
<Placemark>
<name>
Mon Jan 02 12:52:29 2017 S=2.35 Km/hr
</name>
<styleUrl>
#styleMap_TLP_Normal
</styleUrl>
<Point>
<coordinates>
-64.8960114,-10.7596502,26.17
</coordinates>
</Point>
</Placemark>
<Placemark>
<name>
Mon Jan 02 12:52:39 2017 S=0.32 Km/hr
</name>
<styleUrl>
#styleMap_TLP_Normal
</styleUrl>
<Point>
<coordinates>
-64.8959885,-10.7596169,26.34
</coordinates>
</Point>
</Placemark>
<Placemark>
<name>
Mon Jan 02 12:52:49 2017 S=0.46 Km/hr
</name>
<styleUrl>
#styleMap_TLP_Normal
</styleUrl>
<Point>
<coordinates>
-64.8959885,-10.7595778,26.10
</coordinates>
</Point>
</Placemark>
<Placemark>
<name>
Mon Jan 02 12:52:59 2017 S=0.22 Km/hr
</name>
<styleUrl>
#styleMap_TLP_Normal
</styleUrl>
<Point>
<coordinates>
-64.8959656,-10.7594404,26.50
</coordinates>
</Point>
</Placemark>
<Placemark>
<name>
Mon Jan 02 12:53:09 2017 S=1.99 Km/hr
</name>
<styleUrl>
#styleMap_TLP_Normal
</styleUrl>
<Point>
<coordinates>
-64.8959808,-10.7594032,25.66
</coordinates>
</Point>
</Placemark>
<Placemark>
<name>
Mon Jan 02 12:53:19 2017 S=1.47 Km/hr
</name>
<styleUrl>
#styleMap_TLP_Normal
</styleUrl>
<Point>
<coordinates>
-64.8959732,-10.7593346,23.51
</coordinates>
</Point>
</Placemark>
<Placemark>
<name>
Mon Jan 02 12:53:29 2017 S=3.07 Km/hr
</name>
<styleUrl>
#styleMap_TLP_Normal
</styleUrl>
<Point>
<coordinates>
-64.8959503,-10.7592154,20.94
</coordinates>
</Point>
</Placemark>
<Placemark>
<name>
Mon Jan 02 12:53:39 2017 S=2.32 Km/hr
</name>
<styleUrl>
#styleMap_TLP_Normal
</styleUrl>
<Point>
<coordinates>
-64.8959274,-10.7591114,19.21
</coordinates>
</Point>
</Placemark>
<Placemark>
<name>
Mon Jan 02 12:53:49 2017 S=1.19 Km/hr
</name>
<styleUrl>
#styleMap_TLP_Normal
</styleUrl>
<Point>
<coordinates>
-64.8958969,-10.7590446,17.70
</coordinates>
</Point>
</Placemark>
<Placemark>
<name>
Mon Jan 02 12:53:59 2017 S=1.37 Km/hr
</name>
<styleUrl>
#styleMap_TLP_Normal
</styleUrl>
<Point>
<coordinates>
-64.8958893,-10.7589531,15.08
</coordinates>
</Point>
</Placemark>
<Placemark>
<name>
Mon Jan 02 12:54:09 2017 S=2.67 Km/hr
</name>
<styleUrl>
#styleMap_TLP_Normal
</styleUrl>
<Point>
<coordinates>
-64.8958740,-10.7588511,12.82
</coordinates>
</Point>
</Placemark>
<Placemark>
<name>
Mon Jan 02 12:54:19 2017 S=1.89 Km/hr
</name>
<styleUrl>
#styleMap_TLP_Normal
</styleUrl>
<Point>
<coordinates>
-64.8958817,-10.7587547,10.88
</coordinates>
</Point>
</Placemark>
<Placemark>
<name>
Mon Jan 02 12:54:29 2017 S=3.15 Km/hr
</name>
<styleUrl>
#styleMap_TLP_Normal
</styleUrl>
<Point>
<coordinates>
-64.8958435,-10.7586231,8.78
</coordinates>
</Point>
</Placemark>
<Placemark>
<name>
Mon Jan 02 12:54:39 2017 S=1.05 Km/hr
</name>
<styleUrl>
#styleMap_TLP_Normal
</styleUrl>
<Point>
<coordinates>
-64.8958893,-10.7585411,6.26
</coordinates>
</Point>
</Placemark>
<Placemark>
<name>
Mon Jan 02 12:54:49 2017 S=1.83 Km/hr
</name>
<styleUrl>
#styleMap_TLP_Normal
</styleUrl>
<Point>
<coordinates>
-64.8958130,-10.7584877,5.18
</coordinates>
</Point>
</Placemark>
<Placemark>
<name>
Mon Jan 02 12:54:59 2017 S=1.71 Km/hr
</name>
<styleUrl>
#styleMap_TLP_Normal
</styleUrl>
<Point>
<coordinates>
-64.8957291,-10.7584991,4.72
</coordinates>
</Point>
</Placemark>
<Placemark>
<name>
Mon Jan 02 12:55:09 2017 S=1.50 Km/hr
</name>
<styleUrl>
#styleMap_TLP_Normal
</styleUrl>
<Point>
<coordinates>
-64.8956604,-10.7585506,4.36
</coordinates>
</Point>
</Placemark>
<Placemark>
<name>
Mon Jan 02 12:55:19 2017 S=1.33 Km/hr
</name>
<styleUrl>
#styleMap_TLP_Normal
</styleUrl>
<Point>
<coordinates>
-64.8956223,-10.7585087,4.64
</coordinates>
</Point>
</Placemark>
<Placemark>
<name>
Mon Jan 02 12:55:29 2017 S=3.40 Km/hr
</name>
<styleUrl>
#styleMap_TLP_Normal
</styleUrl>
<Point>
<coordinates>
-64.8956299,-10.7584772,5.06
</coordinates>
</Point>
</Placemark>
<Placemark>
<name>
Mon Jan 02 12:55:39 2017 S=1.10 Km/hr
</name>
<styleUrl>
#styleMap_TLP_Normal
</styleUrl>
<Point>
<coordinates>
-64.8956299,-10.7584600,6.16
</coordinates>
</Point>
</Placemark>
<Placemark>
<name>
Mon Jan 02 12:55:49 2017 S=1.82 Km/hr
</name>
<styleUrl>
#styleMap_TLP_Normal
</styleUrl>
<Point>
<coordinates>
-64.8956909,-10.7584972,6.22
</coordinates>
</Point>
</Placemark>
<Placemark>
<name>
Mon Jan 02 12:55:59 2017 S=0.84 Km/hr
</name>
<styleUrl>
#styleMap_TLP_Normal
</styleUrl>
<Point>
<coordinates>
-64.8956070,-10.7584753,5.71
</coordinates>
</Point>
</Placemark>
<Placemark>
<name>
Mon Jan 02 12:56:09 2017 S=2.26 Km/hr
</name>
<styleUrl>
#styleMap_TLP_Normal
</styleUrl>
<Point>
<coordinates>
-64.8954620,-10.7584820,1.95
</coordinates>
</Point>
</Placemark>
<Placemark>
<name>
Mon Jan 02 12:56:19 2017 S=0.91 Km/hr
</name>
<styleUrl>
#styleMap_TLP_Normal
</styleUrl>
<Point>
<coordinates>
-64.8954086,-10.7584028,2.61
</coordinates>
</Point>
</Placemark>
<Placemark>
<name>
Mon Jan 02 12:56:29 2017 S=1.63 Km/hr
</name>
<styleUrl>
#styleMap_TLP_Normal
</styleUrl>
<Point>
<coordinates>
-64.8953781,-10.7583942,1.13
</coordinates>
</Point>
</Placemark>
<Placemark>
<name>
Mon Jan 02 12:56:39 2017 S=1.96 Km/hr
</name>
<styleUrl>
#styleMap_TLP_Normal
</styleUrl>
<Point>
<coordinates>
-64.8954163,-10.7583599,1.71
</coordinates>
</Point>
</Placemark>
<Placemark>
<name>
Mon Jan 02 12:56:49 2017 S=1.54 Km/hr
</name>
<styleUrl>
#styleMap_TLP_Normal
</styleUrl>
<Point>
<coordinates>
-64.8954086,-10.7583637,2.41
</coordinates>
</Point>
</Placemark>
<Placemark>
<name>
Mon Jan 02 12:56:59 2017 S=2.64 Km/hr
</name>
<styleUrl>
#styleMap_TLP_Normal
</styleUrl>
<Point>
<coordinates>
-64.8952332,-10.7583227,2.69
</coordinates>
</Point>
</Placemark>
<Placemark>
<name>
Mon Jan 02 12:57:09 2017 S=1.63 Km/hr
</name>
<styleUrl>
#styleMap_TLP_Normal
</styleUrl>
<Point>
<coordinates>
-64.8951492,-10.7583389,2.18
</coordinates>
</Point>
</Placemark>
<Placemark>
<name>
Mon Jan 02 12:57:19 2017 S=1.19 Km/hr
</name>
<styleUrl>
#styleMap_TLP_Normal
</styleUrl>
<Point>
<coordinates>
-64.8951340,-10.7583961,2.08
</coordinates>
</Point>
</Placemark>
<Placemark>
<name>
Mon Jan 02 12:57:29 2017 S=1.16 Km/hr
</name>
<styleUrl>
#styleMap_TLP_Normal
</styleUrl>
<Point>
<coordinates>
-64.8951111,-10.7584248,1.86
</coordinates>
</Point>
</Placemark>
<Placemark>
<name>
Mon Jan 02 12:57:39 2017 S=0.79 Km/hr
</name>
<styleUrl>
#styleMap_TLP_Normal
</styleUrl>
<Point>
<coordinates>
-64.8950424,-10.7584476,1.52
</coordinates>
</Point>
</Placemark>
<Placemark>
<name>
Mon Jan 02 12:57:49 2017 S=1.65 Km/hr
</name>
<styleUrl>
#styleMap_TLP_Normal
</styleUrl>
<Point>
<coordinates>
-64.8949661,-10.7585182,1.34
</coordinates>
</Point>
</Placemark>
<Placemark>
<name>
Mon Jan 02 12:57:59 2017 S=2.08 Km/hr
</name>
<styleUrl>
#styleMap_TLP_Normal
</styleUrl>
<Point>
<coordinates>
-64.8949051,-10.7585945,1.15
</coordinates>
</Point>
</Placemark>
<Placemark>
<name>
Mon Jan 02 12:58:09 2017 S=2.14 Km/hr
</name>
<styleUrl>
#styleMap_TLP_Normal
</styleUrl>
<Point>
<coordinates>
-64.8948669,-10.7586365,1.32
</coordinates>
</Point>
</Placemark>
<Placemark>
<name>
Mon Jan 02 12:58:19 2017 S=1.53 Km/hr
</name>
<styleUrl>
#styleMap_TLP_Normal
</styleUrl>
<Point>
<coordinates>
-64.8948059,-10.7586784,1.81
</coordinates>
</Point>
</Placemark>
<Placemark>
<name>
Mon Jan 02 12:58:29 2017 S=2.52 Km/hr
</name>
<styleUrl>
#styleMap_TLP_Normal
</styleUrl>
<Point>
<coordinates>
-64.8946915,-10.7585974,2.13
</coordinates>
</Point>
</Placemark>
<Placemark>
<name>
Mon Jan 02 12:58:39 2017 S=0.57 Km/hr
</name>
<styleUrl>
#styleMap_TLP_Normal
</styleUrl>
<Point>
<coordinates>
-64.8946609,-10.7586317,2.05
</coordinates>
</Point>
</Placemark>
<Placemark>
<name>
Mon Jan 02 12:58:49 2017 S=1.51 Km/hr
</name>
<styleUrl>
#styleMap_TLP_Normal
</styleUrl>
<Point>
<coordinates>
-64.8946381,-10.7586231,2.01
</coordinates>
</Point>
</Placemark>
<Placemark>
<name>
Mon Jan 02 12:58:59 2017 S=1.32 Km/hr
</name>
<styleUrl>
#styleMap_TLP_Normal
</styleUrl>
<Point>
<coordinates>
-64.8945084,-10.7586460,1.72
</coordinates>
</Point>
</Placemark>
<Placemark>
<name>
Mon Jan 02 12:59:09 2017 S=0.03 Km/hr
</name>
<styleUrl>
#styleMap_TLP_Normal
</styleUrl>
<Point>
<coordinates>
-64.8944931,-10.7586966,1.65
</coordinates>
</Point>
</Placemark>
<Placemark>
<name>
Mon Jan 02 12:59:19 2017 S=0.75 Km/hr
</name>
<styleUrl>
#styleMap_TLP_Normal
</styleUrl>
<Point>
<coordinates>
-64.8945084,-10.7586880,1.61
</coordinates>
</Point>
</Placemark>
<Placemark>
<name>
Mon Jan 02 12:59:29 2017 S=0.76 Km/hr
</name>
<styleUrl>
#styleMap_TLP_Normal
</styleUrl>
<Point>
<coordinates>
-64.8945160,-10.7586803,1.59
</coordinates>
</Point>
</Placemark>
<Placemark>
<name>
Mon Jan 02 12:59:39 2017 S=1.53 Km/hr
</name>
<styleUrl>
#styleMap_TLP_Normal
</styleUrl>
<Point>
<coordinates>
-64.8944855,-10.7587614,0.53
</coordinates>
</Point>
</Placemark>
<Placemark>
<name>
Mon Jan 02 12:59:49 2017 S=1.11 Km/hr
</name>
<styleUrl>
#styleMap_TLP_Normal
</styleUrl>
<Point>
<coordinates>
-64.8944168,-10.7588396,0.51
</coordinates>
</Point>
</Placemark>
<Placemark>
<name>
Mon Jan 02 12:59:59 2017 S=0.53 Km/hr
</name>
<styleUrl>
#styleMap_TLP_Normal
</styleUrl>
<Point>
<coordinates>
-64.8944016,-10.7588396,0.51
</coordinates>
</Point>
</Placemark>
<Placemark>
<name>
Mon Jan 02 13:00:09 2017 S=0.90 Km/hr
</name>
<styleUrl>
#styleMap_TLP_Normal
</styleUrl>
<Point>
<coordinates>
-64.8943863,-10.7588539,0.51
</coordinates>
</Point>
</Placemark>
<Placemark>
<name>
Mon Jan 02 13:00:19 2017 S=0.51 Km/hr
</name>
<styleUrl>
#styleMap_TLP_Normal
</styleUrl>
<Point>
<coordinates>
-64.8943634,-10.7588558,0.51
</coordinates>
</Point>
</Placemark>
<Placemark>
<name>
Mon Jan 02 13:00:29 2017 S=1.91 Km/hr
</name>
<styleUrl>
#styleMap_TLP_Normal
</styleUrl>
<Point>
<coordinates>
-64.8943634,-10.7588482,0.02
</coordinates>
</Point>
</Placemark>
<Placemark>
<name>
Mon Jan 02 13:00:39 2017 S=0.75 Km/hr
</name>
<styleUrl>
#styleMap_TLP_Normal
</styleUrl>
<Point>
<coordinates>
-64.8944092,-10.7588625,0.05
</coordinates>
</Point>
</Placemark>
<Placemark>
<name>
Mon Jan 02 13:00:49 2017 S=0.95 Km/hr
</name>
<styleUrl>
#styleMap_TLP_Normal
</styleUrl>
<Point>
<coordinates>
-64.8944244,-10.7588644,-0.05
</coordinates>
</Point>
</Placemark>
<Placemark>
<name>
Mon Jan 02 13:00:59 2017 S=1.87 Km/hr
</name>
<styleUrl>
#styleMap_TLP_Normal
</styleUrl>
<Point>
<coordinates>
-64.8943710,-10.7588530,-0.94
</coordinates>
</Point>
</Placemark>
<Placemark>
<name>
Mon Jan 02 13:01:09 2017 S=1.86 Km/hr
</name>
<styleUrl>
#styleMap_TLP_Normal
</styleUrl>
<Point>
<coordinates>
-64.8942871,-10.7588768,-2.15
</coordinates>
</Point>
</Placemark>
<Placemark>
<name>
Mon Jan 02 13:01:19 2017 S=1.76 Km/hr
</name>
<styleUrl>
#styleMap_TLP_Normal
</styleUrl>
<Point>
<coordinates>
-64.8942184,-10.7588701,-2.23
</coordinates>
</Point>
</Placemark>
<Placemark>
<name>
Mon Jan 02 13:01:29 2017 S=1.81 Km/hr
</name>
<styleUrl>
#styleMap_TLP_Normal
</styleUrl>
<Point>
<coordinates>
-64.8941269,-10.7588882,-2.23
</coordinates>
</Point>
</Placemark>
<Placemark>
<name>
Mon Jan 02 13:01:39 2017 S=0.29 Km/hr
</name>
<styleUrl>
#styleMap_TLP_Normal
</styleUrl>
<Point>
<coordinates>
-64.8941193,-10.7589006,-2.14
</coordinates>
</Point>
</Placemark>
<Placemark>
<name>
Mon Jan 02 13:01:49 2017 S=1.49 Km/hr
</name>
<styleUrl>
#styleMap_TLP_Normal
</styleUrl>
<Point>
<coordinates>
-64.8940659,-10.7588358,-1.95
</coordinates>
</Point>
</Placemark>
<Placemark>
<name>
Mon Jan 02 13:01:59 2017 S=0.57 Km/hr
</name>
<styleUrl>
#styleMap_TLP_Normal
</styleUrl>
<Point>
<coordinates>
-64.8940659,-10.7588243,-1.73
</coordinates>
</Point>
</Placemark>
<Placemark>
<name>
Mon Jan 02 13:02:09 2017 S=1.15 Km/hr
</name>
<styleUrl>
#styleMap_TLP_Normal
</styleUrl>
<Point>
<coordinates>
-64.8940201,-10.7588072,-1.76
</coordinates>
</Point>
</Placemark>
<Placemark>
<name>
Mon Jan 02 13:02:19 2017 S=0.98 Km/hr
</name>
<styleUrl>
#styleMap_TLP_Normal
</styleUrl>
<Point>
<coordinates>
-64.8940277,-10.7588472,-2.03
</coordinates>
</Point>
</Placemark>
<Placemark>
<name>
Mon Jan 02 13:02:29 2017 S=1.05 Km/hr
</name>
<styleUrl>
#styleMap_TLP_Normal
</styleUrl>
<Point>
<coordinates>
-64.8940353,-10.7588568,-1.93
</coordinates>
</Point>
</Placemark>
<Placemark>
<name>
Mon Jan 02 13:02:39 2017 S=1.49 Km/hr
</name>
<styleUrl>
#styleMap_TLP_Normal
</styleUrl>
<Point>
<coordinates>
-64.8939972,-10.7588129,-1.86
</coordinates>
</Point>
</Placemark>
<Placemark>
<name>
Mon Jan 02 13:02:49 2017 S=1.23 Km/hr
</name>
<styleUrl>
#styleMap_TLP_Normal
</styleUrl>
<Point>
<coordinates>
-64.8939819,-10.7587528,-1.57
</coordinates>
</Point>
</Placemark>
<Placemark>
<name>
Mon Jan 02 13:02:59 2017 S=1.30 Km/hr
</name>
<styleUrl>
#styleMap_TLP_Normal
</styleUrl>
<Point>
<coordinates>
-64.8939590,-10.7587366,-0.81
</coordinates>
</Point>
</Placemark>
<Placemark>
<name>
Mon Jan 02 13:03:09 2017 S=0.67 Km/hr
</name>
<styleUrl>
#styleMap_TLP_Normal
</styleUrl>
<Point>
<coordinates>
-64.8939819,-10.7587519,-0.33
</coordinates>
</Point>
</Placemark>
<Placemark>
<name>
Mon Jan 02 13:03:19 2017 S=0.69 Km/hr
</name>
<styleUrl>
#styleMap_TLP_Normal
</styleUrl>
<Point>
<coordinates>
-64.8939743,-10.7587509,-0.34
</coordinates>
</Point>
</Placemark>
<Placemark>
<name>
Mon Jan 02 13:03:29 2017 S=0.90 Km/hr
</name>
<styleUrl>
#styleMap_TLP_Normal
</styleUrl>
<Point>
<coordinates>
-64.8939514,-10.7587233,-0.19
</coordinates>
</Point>
</Placemark>
<Placemark>
<name>
Mon Jan 02 13:03:39 2017 S=0.80 Km/hr
</name>
<styleUrl>
#styleMap_TLP_Normal
</styleUrl>
<Point>
<coordinates>
-64.8939438,-10.7587156,-0.02
</coordinates>
</Point>
</Placemark>
<Placemark>
<name>
Mon Jan 02 13:03:49 2017 S=0.30 Km/hr
</name>
<styleUrl>
#styleMap_TLP_Normal
</styleUrl>
<Point>
<coordinates>
-64.8939438,-10.7587194,-0.01
</coordinates>
</Point>
</Placemark>
<Placemark>
<name>
Mon Jan 02 13:03:59 2017 S=1.29 Km/hr
</name>
<styleUrl>
#styleMap_TLP_Normal
</styleUrl>
<Point>
<coordinates>
-64.8938980,-10.7587070,-0.07
</coordinates>
</Point>
</Placemark>
<Placemark>
<name>
Mon Jan 02 13:04:09 2017 S=0.82 Km/hr
</name>
<styleUrl>
#styleMap_TLP_Normal
</styleUrl>
<Point>
<coordinates>
-64.8937912,-10.7587061,-0.48
</coordinates>
</Point>
</Placemark>
<Placemark>
<name>
Mon Jan 02 13:04:19 2017 S=0.43 Km/hr
</name>
<styleUrl>
#styleMap_TLP_Normal
</styleUrl>
<Point>
<coordinates>
-64.8937912,-10.7587090,-0.41
</coordinates>
</Point>
</Placemark>
<Placemark>
<name>
Mon Jan 02 13:04:29 2017 S=1.03 Km/hr
</name>
<styleUrl>
#styleMap_TLP_Normal
</styleUrl>
<Point>
<coordinates>
-64.8937836,-10.7586842,-0.42
</coordinates>
</Point>
</Placemark>
<Placemark>
<name>
Mon Jan 02 13:04:39 2017 S=0.90 Km/hr
</name>
<styleUrl>
#styleMap_TLP_Normal
</styleUrl>
<Point>
<coordinates>
-64.8937988,-10.7587013,-0.36
</coordinates>
</Point>
</Placemark>
<Placemark>
<name>
Mon Jan 02 13:04:49 2017 S=0.65 Km/hr
</name>
<styleUrl>
#styleMap_TLP_Normal
</styleUrl>
<Point>
<coordinates>
-64.8937836,-10.7587032,-0.36
</coordinates>
</Point>
</Placemark>
<Placemark>
<name>
Mon Jan 02 13:04:59 2017 S=0.07 Km/hr
</name>
<styleUrl>
#styleMap_TLP_Normal
</styleUrl>
<Point>
<coordinates>
-64.8937912,-10.7587137,-0.36
</coordinates>
</Point>
</Placemark>
<Placemark>
<name>
Mon Jan 02 13:05:09 2017 S=0.44 Km/hr
</name>
<styleUrl>
#styleMap_TLP_Normal
</styleUrl>
<Point>
<coordinates>
-64.8937759,-10.7587109,-0.34
</coordinates>
</Point>
</Placemark>
<Placemark>
<name>
Mon Jan 02 13:05:19 2017 S=0.76 Km/hr
</name>
<styleUrl>
#styleMap_TLP_Normal
</styleUrl>
<Point>
<coordinates>
-64.8938141,-10.7587233,-0.26
</coordinates>
</Point>
</Placemark>
<Placemark>
<name>
Mon Jan 02 13:05:29 2017 S=0.76 Km/hr
</name>
<styleUrl>
#styleMap_TLP_Normal
</styleUrl>
<Point>
<coordinates>
-64.8937836,-10.7587109,-0.80
</coordinates>
</Point>
</Placemark>
<Placemark>
<name>
Mon Jan 02 13:05:39 2017 S=1.11 Km/hr
</name>
<styleUrl>
#styleMap_TLP_Normal
</styleUrl>
<Point>
<coordinates>
-64.8938065,-10.7587204,-0.61
</coordinates>
</Point>
</Placemark>
<Placemark>
<name>
Mon Jan 02 13:05:49 2017 S=0.31 Km/hr
</name>
<styleUrl>
#styleMap_TLP_Normal
</styleUrl>
<Point>
<coordinates>
-64.8938446,-10.7587175,-0.48
</coordinates>
</Point>
</Placemark>
<Placemark>
<name>
Mon Jan 02 13:05:59 2017 S=0.88 Km/hr
</name>
<styleUrl>
#styleMap_TLP_Normal
</styleUrl>
<Point>
<coordinates>
-64.8938675,-10.7587118,-0.40
</coordinates>
</Point>
</Placemark>
<Placemark>
<name>
Mon Jan 02 13:06:09 2017 S=0.11 Km/hr
</name>
<styleUrl>
#styleMap_TLP_Normal
</styleUrl>
<Point>
<coordinates>
-64.8938828,-10.7587261,0.05
</coordinates>
</Point>
</Placemark>
<Placemark>
<name>
Mon Jan 02 13:06:19 2017 S=1.27 Km/hr
</name>
<styleUrl>
#styleMap_TLP_Normal
</styleUrl>
<Point>
<coordinates>
-64.8939056,-10.7587423,0.18
</coordinates>
</Point>
</Placemark>
<Placemark>
<name>
Mon Jan 02 13:06:29 2017 S=3.43 Km/hr
</name>
<styleUrl>
#styleMap_TLP_Normal
</styleUrl>
<Point>
<coordinates>
-64.8936996,-10.7588139,0.91
</coordinates>
</Point>
</Placemark>
<Placemark>
<name>
Mon Jan 02 13:06:39 2017 S=2.50 Km/hr
</name>
<styleUrl>
#styleMap_TLP_Normal
</styleUrl>
<Point>
<coordinates>
-64.8936691,-10.7588205,1.52
</coordinates>
</Point>
</Placemark>
<Placemark>
<name>
Mon Jan 02 13:06:49 2017 S=1.95 Km/hr
</name>
<styleUrl>
#styleMap_TLP_Normal
</styleUrl>
<Point>
<coordinates>
-64.8935776,-10.7588158,2.22
</coordinates>
</Point>
</Placemark>
<Placemark>
<name>
Mon Jan 02 13:06:59 2017 S=0.74 Km/hr
</name>
<styleUrl>
#styleMap_TLP_Normal
</styleUrl>
<Point>
<coordinates>
-64.8935928,-10.7587700,2.94
</coordinates>
</Point>
</Placemark>
<Placemark>
<name>
Mon Jan 02 13:07:09 2017 S=0.89 Km/hr
</name>
<styleUrl>
#styleMap_TLP_Normal
</styleUrl>
<Point>
<coordinates>
-64.8936005,-10.7587624,3.36
</coordinates>
</Point>
</Placemark>
<Placemark>
<name>
Mon Jan 02 13:07:19 2017 S=1.60 Km/hr
</name>
<styleUrl>
#styleMap_TLP_Normal
</styleUrl>
<Point>
<coordinates>
-64.8936081,-10.7587337,3.65
</coordinates>
</Point>
</Placemark>
<Placemark>
<name>
Mon Jan 02 13:07:29 2017 S=1.65 Km/hr
</name>
<styleUrl>
#styleMap_TLP_Normal
</styleUrl>
<Point>
<coordinates>
-64.8935394,-10.7587090,4.30
</coordinates>
</Point>
</Placemark>
<Placemark>
<name>
Mon Jan 02 13:07:39 2017 S=0.69 Km/hr
</name>
<styleUrl>
#styleMap_TLP_Normal
</styleUrl>
<Point>
<coordinates>
-64.8935013,-10.7587042,4.93
</coordinates>
</Point>
</Placemark>
<Placemark>
<name>
Mon Jan 02 13:07:49 2017 S=1.79 Km/hr
</name>
<styleUrl>
#styleMap_TLP_Normal
</styleUrl>
<Point>
<coordinates>
-64.8935852,-10.7586851,5.27
</coordinates>
</Point>
</Placemark>
<Placemark>
<name>
Mon Jan 02 13:07:59 2017 S=0.53 Km/hr
</name>
<styleUrl>
#styleMap_TLP_Normal
</styleUrl>
<Point>
<coordinates>
-64.8935776,-10.7587252,4.97
</coordinates>
</Point>
</Placemark>
<Placemark>
<name>
Mon Jan 02 13:08:09 2017 S=0.68 Km/hr
</name>
<styleUrl>
#styleMap_TLP_Normal
</styleUrl>
<Point>
<coordinates>
-64.8936005,-10.7587633,4.83
</coordinates>
</Point>
</Placemark>
<Placemark>
<name>
Mon Jan 02 13:08:19 2017 S=2.72 Km/hr
</name>
<styleUrl>
#styleMap_TLP_Normal
</styleUrl>
<Point>
<coordinates>
-64.8936768,-10.7589121,4.73
</coordinates>
</Point>
</Placemark>
<Placemark>
<name>
Mon Jan 02 13:08:29 2017 S=0.78 Km/hr
</name>
<styleUrl>
#styleMap_TLP_Normal
</styleUrl>
<Point>
<coordinates>
-64.8936539,-10.7589474,3.90
</coordinates>
</Point>
</Placemark>
<Placemark>
<name>
Mon Jan 02 13:08:39 2017 S=0.45 Km/hr
</name>
<styleUrl>
#styleMap_TLP_Normal
</styleUrl>
<Point>
<coordinates>
-64.8935928,-10.7589207,4.20
</coordinates>
</Point>
</Placemark>
<Placemark>
<name>
Mon Jan 02 13:08:49 2017 S=2.87 Km/hr
</name>
<styleUrl>
#styleMap_TLP_Normal
</styleUrl>
<Point>
<coordinates>
-64.8936234,-10.7589455,4.83
</coordinates>
</Point>
</Placemark>
<Placemark>
<name>
Mon Jan 02 13:08:59 2017 S=1.15 Km/hr
</name>
<styleUrl>
#styleMap_TLP_Normal
</styleUrl>
<Point>
<coordinates>
-64.8934937,-10.7589417,5.53
</coordinates>
</Point>
</Placemark>
<Placemark>
<name>
Mon Jan 02 13:09:09 2017 S=1.48 Km/hr
</name>
<styleUrl>
#styleMap_TLP_Normal
</styleUrl>
<Point>
<coordinates>
-64.8934937,-10.7589455,6.10
</coordinates>
</Point>
</Placemark>
<Placemark>
<name>
Mon Jan 02 13:09:19 2017 S=1.25 Km/hr
</name>
<styleUrl>
#styleMap_TLP_Normal
</styleUrl>
<Point>
<coordinates>
-64.8935547,-10.7589512,6.55
</coordinates>
</Point>
</Placemark>
<Placemark>
<name>
Mon Jan 02 13:09:29 2017 S=0.19 Km/hr
</name>
<styleUrl>
#styleMap_TLP_Normal
</styleUrl>
<Point>
<coordinates>
-64.8935242,-10.7589445,6.19
</coordinates>
</Point>
</Placemark>
<Placemark>
<name>
Mon Jan 02 13:09:39 2017 S=0.80 Km/hr
</name>
<styleUrl>
#styleMap_TLP_Normal
</styleUrl>
<Point>
<coordinates>
-64.8934784,-10.7590008,6.04
</coordinates>
</Point>
</Placemark>
<Placemark>
<name>
Mon Jan 02 13:09:49 2017 S=0.40 Km/hr
</name>
<styleUrl>
#styleMap_TLP_Normal
</styleUrl>
<Point>
<coordinates>
-64.8934402,-10.7590237,5.63
</coordinates>
</Point>
</Placemark>
<Placemark>
<name>
Mon Jan 02 13:09:59 2017 S=0.51 Km/hr
</name>
<styleUrl>
#styleMap_TLP_Normal
</styleUrl>
<Point>
<coordinates>
-64.8934326,-10.7590246,5.67
</coordinates>
</Point>
</Placemark>
<Placemark>
<name>
Mon Jan 02 13:10:09 2017 S=0.60 Km/hr
</name>
<styleUrl>
#styleMap_TLP_Normal
</styleUrl>
<Point>
<coordinates>
-64.8934326,-10.7590265,5.75
</coordinates>
</Point>
</Placemark>
<Placemark>
<name>
Mon Jan 02 13:10:19 2017 S=0.73 Km/hr
</name>
<styleUrl>
#styleMap_TLP_Normal
</styleUrl>
<Point>
<coordinates>
-64.8934326,-10.7590361,5.78
</coordinates>
</Point>
</Placemark>
<Placemark>
<name>
Mon Jan 02 13:10:29 2017 S=0.34 Km/hr
</name>
<styleUrl>
#styleMap_TLP_Normal
</styleUrl>
<Point>
<coordinates>
-64.8934402,-10.7590475,5.80
</coordinates>
</Point>
</Placemark>
<Placemark>
<name>
Mon Jan 02 13:10:39 2017 S=0.77 Km/hr
</name>
<styleUrl>
#styleMap_TLP_Normal
</styleUrl>
<Point>
<coordinates>
-64.8934326,-10.7590523,5.81
</coordinates>
</Point>
</Placemark>
<Placemark>
<name>
Mon Jan 02 13:10:49 2017 S=0.22 Km/hr
</name>
<styleUrl>
#styleMap_TLP_Normal
</styleUrl>
<Point>
<coordinates>
-64.8934250,-10.7590618,5.85
</coordinates>
</Point>
</Placemark>
<Placemark>
<name>
Mon Jan 02 13:10:59 2017 S=0.81 Km/hr
</name>
<styleUrl>
#styleMap_TLP_Normal
</styleUrl>
<Point>
<coordinates>
-64.8934097,-10.7590656,5.84
</coordinates>
</Point>
</Placemark>
<Placemark>
<name>
Mon Jan 02 13:11:09 2017 S=1.35 Km/hr
</name>
<styleUrl>
#styleMap_TLP_Normal
</styleUrl>
<Point>
<coordinates>
-64.8933945,-10.7590714,5.90
</coordinates>
</Point>
</Placemark>
<Placemark>
<name>
Mon Jan 02 13:11:19 2017 S=0.49 Km/hr
</name>
<styleUrl>
#styleMap_TLP_Normal
</styleUrl>
<Point>
<coordinates>
-64.8933640,-10.7590866,5.74
</coordinates>
</Point>
</Placemark>
<Placemark>
<name>
Mon Jan 02 13:11:29 2017 S=1.09 Km/hr
</name>
<styleUrl>
#styleMap_TLP_Normal
</styleUrl>
<Point>
<coordinates>
-64.8933334,-10.7591248,5.55
</coordinates>
</Point>
</Placemark>
<Placemark>
<name>
Mon Jan 02 13:11:39 2017 S=0.34 Km/hr
</name>
<styleUrl>
#styleMap_TLP_Normal
</styleUrl>
<Point>
<coordinates>
-64.8930054,-10.7595778,7.61
</coordinates>
</Point>
</Placemark>
<Placemark>
<name>
Mon Jan 02 13:11:49 2017 S=0.41 Km/hr
</name>
<styleUrl>
#styleMap_TLP_Normal
</styleUrl>
<Point>
<coordinates>
-64.8929901,-10.7595758,7.64
</coordinates>
</Point>
</Placemark>
<Placemark>
<name>
Mon Jan 02 13:11:59 2017 S=0.22 Km/hr
</name>
<styleUrl>
#styleMap_TLP_Normal
</styleUrl>
<Point>
<coordinates>
-64.8929825,-10.7595854,7.70
</coordinates>
</Point>
</Placemark>
<Placemark>
<name>
Mon Jan 02 13:12:09 2017 S=1.17 Km/hr
</name>
<styleUrl>
#styleMap_TLP_Normal
</styleUrl>
<Point>
<coordinates>
-64.8929596,-10.7595978,8.24
</coordinates>
</Point>
</Placemark>
<Placemark>
<name>
Mon Jan 02 13:12:19 2017 S=1.37 Km/hr
</name>
<styleUrl>
#styleMap_TLP_Normal
</styleUrl>
<Point>
<coordinates>
-64.8928833,-10.7596207,8.00
</coordinates>
</Point>
</Placemark>
<Placemark>
<name>
Mon Jan 02 13:12:29 2017 S=0.51 Km/hr
</name>
<styleUrl>
#styleMap_TLP_Normal
</styleUrl>
<Point>
<coordinates>
-64.8928146,-10.7596769,10.61
</coordinates>
</Point>
</Placemark>
<Placemark>
<name>
Mon Jan 02 13:12:39 2017 S=1.23 Km/hr
</name>
<styleUrl>
#styleMap_TLP_Normal
</styleUrl>
<Point>
<coordinates>
-64.8927994,-10.7597008,11.94
</coordinates>
</Point>
</Placemark>
<Placemark>
<name>
Mon Jan 02 13:12:49 2017 S=1.34 Km/hr
</name>
<styleUrl>
#styleMap_TLP_Normal
</styleUrl>
<Point>
<coordinates>
-64.8927002,-10.7597628,12.66
</coordinates>
</Point>
</Placemark>
<Placemark>
<name>
Mon Jan 02 13:12:59 2017 S=0.26 Km/hr
</name>
<styleUrl>
#styleMap_TLP_Normal
</styleUrl>
<Point>
<coordinates>
-64.8926926,-10.7597799,15.83
</coordinates>
</Point>
</Placemark>
<Placemark>
<name>
Mon Jan 02 13:13:09 2017 S=0.14 Km/hr
</name>
<styleUrl>
#styleMap_TLP_Normal
</styleUrl>
<Point>
<coordinates>
-64.8926926,-10.7597818,16.02
</coordinates>
</Point>
</Placemark>
<Placemark>
<name>
Mon Jan 02 13:13:19 2017 S=1.84 Km/hr
</name>
<styleUrl>
#styleMap_TLP_Normal
</styleUrl>
<Point>
<coordinates>
-64.8926849,-10.7597923,16.13
</coordinates>
</Point>
</Placemark>
<Placemark>
<name>
Mon Jan 02 13:13:29 2017 S=0.76 Km/hr
</name>
<styleUrl>
#styleMap_TLP_Normal
</styleUrl>
<Point>
<coordinates>
-64.8927307,-10.7598238,19.65
</coordinates>
</Point>
</Placemark>
<Placemark>
<name>
Mon Jan 02 13:13:39 2017 S=0.53 Km/hr
</name>
<styleUrl>
#styleMap_TLP_Normal
</styleUrl>
<Point>
<coordinates>
-64.8927155,-10.7598619,25.95
</coordinates>
</Point>
</Placemark>
<Placemark>
<name>
Mon Jan 02 13:13:49 2017 S=0.80 Km/hr
</name>
<styleUrl>
#styleMap_TLP_Normal
</styleUrl>
<Point>
<coordinates>
-64.8927460,-10.7598753,29.93
</coordinates>
</Point>
</Placemark>
<Placemark>
<name>
Mon Jan 02 13:13:59 2017 S=0.78 Km/hr
</name>
<styleUrl>
#styleMap_TLP_Normal
</styleUrl>
<Point>
<coordinates>
-64.8927536,-10.7598858,32.31
</coordinates>
</Point>
</Placemark>
<Placemark>
<name>
Mon Jan 02 13:14:09 2017 S=0.45 Km/hr
</name>
<styleUrl>
#styleMap_TLP_Normal
</styleUrl>
<Point>
<coordinates>
-64.8927536,-10.7598867,32.49
</coordinates>
</Point>
</Placemark>
<Placemark>
<name>
Mon Jan 02 13:14:19 2017 S=0.35 Km/hr
</name>
<styleUrl>
#styleMap_TLP_Normal
</styleUrl>
<Point>
<coordinates>
-64.8927612,-10.7598877,35.58
</coordinates>
</Point>
</Placemark>
<Placemark>
<name>
Mon Jan 02 13:14:29 2017 S=0.50 Km/hr
</name>
<styleUrl>
#styleMap_TLP_Normal
</styleUrl>
<Point>
<coordinates>
-64.8927612,-10.7598867,35.87
</coordinates>
</Point>
</Placemark>
<Placemark>
<name>
Mon Jan 02 13:14:39 2017 S=0.67 Km/hr
</name>
<styleUrl>
#styleMap_TLP_Normal
</styleUrl>
<Point>
<coordinates>
-64.8927460,-10.7598839,36.07
</coordinates>
</Point>
</Placemark>
<Placemark>
<name>
Mon Jan 02 13:14:49 2017 S=2.02 Km/hr
</name>
<styleUrl>
#styleMap_TLP_Normal
</styleUrl>
<Point>
<coordinates>
-64.8927307,-10.7599001,37.79
</coordinates>
</Point>
</Placemark>
<Placemark>
<name>
Mon Jan 02 13:14:59 2017 S=0.73 Km/hr
</name>
<styleUrl>
#styleMap_TLP_Normal
</styleUrl>
<Point>
<coordinates>
-64.8927078,-10.7599382,41.67
</coordinates>
</Point>
</Placemark>
<Placemark>
<name>
Mon Jan 02 13:15:09 2017 S=0.43 Km/hr
</name>
<styleUrl>
#styleMap_TLP_Normal
</styleUrl>
<Point>
<coordinates>
-64.8927002,-10.7599382,42.36
</coordinates>
</Point>
</Placemark>
<Placemark>
<name>
Mon Jan 02 13:15:19 2017 S=1.02 Km/hr
</name>
<styleUrl>
#styleMap_TLP_Normal
</styleUrl>
<Point>
<coordinates>
-64.8927002,-10.7599268,42.56
</coordinates>
</Point>
</Placemark>
<Placemark>
<name>
Mon Jan 02 13:15:29 2017 S=0.67 Km/hr
</name>
<styleUrl>
#styleMap_TLP_Normal
</styleUrl>
<Point>
<coordinates>
-64.8927002,-10.7599106,43.44
</coordinates>
</Point>
</Placemark>
<Placemark>
<name>
Mon Jan 02 13:15:39 2017 S=0.39 Km/hr
</name>
<styleUrl>
#styleMap_TLP_Normal
</styleUrl>
<Point>
<coordinates>
-64.8926849,-10.7599134,43.67
</coordinates>
</Point>
</Placemark>
<Placemark>
<name>
Mon Jan 02 13:15:49 2017 S=0.49 Km/hr
</name>
<styleUrl>
#styleMap_TLP_Normal
</styleUrl>
<Point>
<coordinates>
-64.8926773,-10.7599220,43.89
</coordinates>
</Point>
</Placemark>
<Placemark>
<name>
Mon Jan 02 13:15:59 2017 S=1.37 Km/hr
</name>
<styleUrl>
#styleMap_TLP_Normal
</styleUrl>
<Point>
<coordinates>
-64.8926697,-10.7599344,44.02
</coordinates>
</Point>
</Placemark>
<Placemark>
<name>
Mon Jan 02 13:16:09 2017 S=0.28 Km/hr
</name>
<styleUrl>
#styleMap_TLP_Normal
</styleUrl>
<Point>
<coordinates>
-64.8926773,-10.7599068,47.35
</coordinates>
</Point>
</Placemark>
<Placemark>
<name>
Mon Jan 02 13:16:19 2017 S=1.10 Km/hr
</name>
<styleUrl>
#styleMap_TLP_Normal
</styleUrl>
<Point>
<coordinates>
-64.8927231,-10.7598934,49.44
</coordinates>
</Point>
</Placemark>
<Placemark>
<name>
Mon Jan 02 13:16:29 2017 S=0.92 Km/hr
</name>
<styleUrl>
#styleMap_TLP_Normal
</styleUrl>
<Point>
<coordinates>
-64.8927689,-10.7599020,52.67
</coordinates>
</Point>
</Placemark>
<Placemark>
<name>
Mon Jan 02 13:16:39 2017 S=0.95 Km/hr
</name>
<styleUrl>
#styleMap_TLP_Normal
</styleUrl>
<Point>
<coordinates>
-64.8928146,-10.7599354,55.50
</coordinates>
</Point>
</Placemark>
<Placemark>
<name>
Mon Jan 02 13:16:49 2017 S=0.52 Km/hr
</name>
<styleUrl>
#styleMap_TLP_Normal
</styleUrl>
<Point>
<coordinates>
-64.8928223,-10.7599468,55.66
</coordinates>
</Point>
</Placemark>
<Placemark>
<name>
Mon Jan 02 13:16:59 2017 S=0.91 Km/hr
</name>
<styleUrl>
#styleMap_TLP_Normal
</styleUrl>
<Point>
<coordinates>
-64.8928299,-10.7599630,55.85
</coordinates>
</Point>
</Placemark>
<Placemark>
<name>
Mon Jan 02 13:17:09 2017 S=0.26 Km/hr
</name>
<styleUrl>
#styleMap_TLP_Normal
</styleUrl>
<Point>
<coordinates>
-64.8928375,-10.7600212,58.81
</coordinates>
</Point>
</Placemark>
<Placemark>
<name>
Mon Jan 02 13:17:19 2017 S=0.50 Km/hr
</name>
<styleUrl>
#styleMap_TLP_Normal
</styleUrl>
<Point>
<coordinates>
-64.8928375,-10.7600327,58.93
</coordinates>
</Point>
</Placemark>
<Placemark>
<name>
Mon Jan 02 13:17:29 2017 S=1.22 Km/hr
</name>
<styleUrl>
#styleMap_TLP_Normal
</styleUrl>
<Point>
<coordinates>
-64.8928452,-10.7600307,59.55
</coordinates>
</Point>
</Placemark>
<Placemark>
<name>
Mon Jan 02 13:17:39 2017 S=0.16 Km/hr
</name>
<styleUrl>
#styleMap_TLP_Normal
</styleUrl>
<Point>
<coordinates>
-64.8928604,-10.7600193,60.29
</coordinates>
</Point>
</Placemark>
<Placemark>
<name>
Mon Jan 02 13:17:49 2017 S=1.13 Km/hr
</name>
<styleUrl>
#styleMap_TLP_Normal
</styleUrl>
<Point>
<coordinates>
-64.8928452,-10.7600136,60.34
</coordinates>
</Point>
</Placemark>
<Placemark>
<name>
Mon Jan 02 13:17:59 2017 S=0.33 Km/hr
</name>
<styleUrl>
#styleMap_TLP_Normal
</styleUrl>
<Point>
<coordinates>
-64.8927765,-10.7599878,61.07
</coordinates>
</Point>
</Placemark>
<Placemark>
<name>
Mon Jan 02 13:18:09 2017 S=1.12 Km/hr
</name>
<styleUrl>
#styleMap_TLP_Normal
</styleUrl>
<Point>
<coordinates>
-64.8927765,-10.7599888,61.23
</coordinates>
</Point>
</Placemark>
<Placemark>
<name>
Mon Jan 02 13:18:19 2017 S=1.70 Km/hr
</name>
<styleUrl>
#styleMap_TLP_Normal
</styleUrl>
<Point>
<coordinates>
-64.8927765,-10.7600403,64.75
</coordinates>
</Point>
</Placemark>
<Placemark>
<name>
Mon Jan 02 13:18:29 2017 S=0.48 Km/hr
</name>
<styleUrl>
#styleMap_TLP_Normal
</styleUrl>
<Point>
<coordinates>
-64.8927917,-10.7600508,66.83
</coordinates>
</Point>
</Placemark>
<Placemark>
<name>
Mon Jan 02 13:18:39 2017 S=1.47 Km/hr
</name>
<styleUrl>
#styleMap_TLP_Normal
</styleUrl>
<Point>
<coordinates>
-64.8928757,-10.7600117,69.57
</coordinates>
</Point>
</Placemark>
<Placemark>
<name>
Mon Jan 02 13:18:49 2017 S=0.13 Km/hr
</name>
<styleUrl>
#styleMap_TLP_Normal
</styleUrl>
<Point>
<coordinates>
-64.8928909,-10.7600031,73.00
</coordinates>
</Point>
</Placemark>
<Placemark>
<name>
Mon Jan 02 13:18:59 2017 S=1.12 Km/hr
</name>
<styleUrl>
#styleMap_TLP_Normal
</styleUrl>
<Point>
<coordinates>
-64.8928986,-10.7599869,75.32
</coordinates>
</Point>
</Placemark>
<Placemark>
<name>
Mon Jan 02 13:19:09 2017 S=1.22 Km/hr
</name>
<styleUrl>
#styleMap_TLP_Normal
</styleUrl>
<Point>
<coordinates>
-64.8929062,-10.7599487,78.24
</coordinates>
</Point>
</Placemark>
<Placemark>
<name>
Mon Jan 02 13:19:19 2017 S=0.61 Km/hr
</name>
<styleUrl>
#styleMap_TLP_Normal
</styleUrl>
<Point>
<coordinates>
-64.8929520,-10.7599792,84.01
</coordinates>
</Point>
</Placemark>
<Placemark>
<name>
Mon Jan 02 13:19:29 2017 S=0.26 Km/hr
</name>
<styleUrl>
#styleMap_TLP_Normal
</styleUrl>
<Point>
<coordinates>
-64.8929367,-10.7599888,84.81
</coordinates>
</Point>
</Placemark>
<Placemark>
<name>
Mon Jan 02 13:19:39 2017 S=0.86 Km/hr
</name>
<styleUrl>
#styleMap_TLP_Normal
</styleUrl>
<Point>
<coordinates>
-64.8929291,-10.7600012,85.00
</coordinates>
</Point>
</Placemark>
<Placemark>
<name>
Mon Jan 02 13:19:49 2017 S=0.41 Km/hr
</name>
<styleUrl>
#styleMap_TLP_Normal
</styleUrl>
<Point>
<coordinates>
-64.8929291,-10.7600069,85.43
</coordinates>
</Point>
</Placemark>
<Placemark>
<name>
Mon Jan 02 13:19:59 2017 S=0.72 Km/hr
</name>
<styleUrl>
#styleMap_TLP_Normal
</styleUrl>
<Point>
<coordinates>
-64.8929214,-10.7600050,86.30
</coordinates>
</Point>
</Placemark>
<Placemark>
<name>
Mon Jan 02 13:20:09 2017 S=0.77 Km/hr
</name>
<styleUrl>
#styleMap_TLP_Normal
</styleUrl>
<Point>
<coordinates>
-64.8929291,-10.7600098,86.47
</coordinates>
</Point>
</Placemark>
<Placemark>
<name>
Mon Jan 02 13:20:19 2017 S=0.67 Km/hr
</name>
<styleUrl>
#styleMap_TLP_Normal
</styleUrl>
<Point>
<coordinates>
-64.8929443,-10.7600212,86.67
</coordinates>
</Point>
</Placemark>
<Placemark>
<name>
Mon Jan 02 13:20:29 2017 S=0.54 Km/hr
</name>
<styleUrl>
#styleMap_TLP_Normal
</styleUrl>
<Point>
<coordinates>
-64.8929596,-10.7600269,86.89
</coordinates>
</Point>
</Placemark>
<Placemark>
<name>
Mon Jan 02 13:20:39 2017 S=1.25 Km/hr
</name>
<styleUrl>
#styleMap_TLP_Normal
</styleUrl>
<Point>
<coordinates>
-64.8929596,-10.7600241,86.98
</coordinates>
</Point>
</Placemark>
<Placemark>
<name>
Mon Jan 02 13:20:49 2017 S=0.11 Km/hr
</name>
<styleUrl>
#styleMap_TLP_Normal
</styleUrl>
<Point>
<coordinates>
-64.8929672,-10.7600250,87.91
</coordinates>
</Point>
</Placemark>
<Placemark>
<name>
Mon Jan 02 13:20:59 2017 S=0.94 Km/hr
</name>
<styleUrl>
#styleMap_TLP_Normal
</styleUrl>
<Point>
<coordinates>
-64.8929672,-10.7600269,87.98
</coordinates>
</Point>
</Placemark>
<Placemark>
<name>
Mon Jan 02 13:21:09 2017 S=0.60 Km/hr
</name>
<styleUrl>
#styleMap_TLP_Normal
</styleUrl>
<Point>
<coordinates>
-64.8930283,-10.7600670,91.10
</coordinates>
</Point>
</Placemark>
<Placemark>
<name>
Mon Jan 02 13:21:19 2017 S=0.59 Km/hr
</name>
<styleUrl>
#styleMap_TLP_Normal
</styleUrl>
<Point>
<coordinates>
-64.8930054,-10.7600660,91.37
</coordinates>
</Point>
</Placemark>
<Placemark>
<name>
Mon Jan 02 13:21:29 2017 S=0.84 Km/hr
</name>
<styleUrl>
#styleMap_TLP_Normal
</styleUrl>
<Point>
<coordinates>
-64.8930130,-10.7600698,91.40
</coordinates>
</Point>
</Placemark>
<Placemark>
<name>
Mon Jan 02 13:21:39 2017 S=0.55 Km/hr
</name>
<styleUrl>
#styleMap_TLP_Normal
</styleUrl>
<Point>
<coordinates>
-64.8929672,-10.7600327,93.03
</coordinates>
</Point>
</Placemark>
<Placemark>
<name>
Mon Jan 02 13:21:49 2017 S=0.60 Km/hr
</name>
<styleUrl>
#styleMap_TLP_Normal
</styleUrl>
<Point>
<coordinates>
-64.8929672,-10.7600346,93.54
</coordinates>
</Point>
</Placemark>
<Placemark>
<name>
Mon Jan 02 13:21:59 2017 S=0.63 Km/hr
</name>
<styleUrl>
#styleMap_TLP_Normal
</styleUrl>
<Point>
<coordinates>
-64.8929596,-10.7600374,93.67
</coordinates>
</Point>
</Placemark>
<Placemark>
<name>
Mon Jan 02 13:22:09 2017 S=1.17 Km/hr
</name>
<styleUrl>
#styleMap_TLP_Normal
</styleUrl>
<Point>
<coordinates>
-64.8929062,-10.7600727,97.59
</coordinates>
</Point>
</Placemark>
<Placemark>
<name>
Mon Jan 02 13:22:19 2017 S=0.89 Km/hr
</name>
<styleUrl>
#styleMap_TLP_Normal
</styleUrl>
<Point>
<coordinates>
-64.8929062,-10.7600956,98.98
</coordinates>
</Point>
</Placemark>
<Placemark>
<name>
Mon Jan 02 13:22:29 2017 S=0.77 Km/hr
</name>
<styleUrl>
#styleMap_TLP_Normal
</styleUrl>
<Point>
<coordinates>
-64.8929138,-10.7600918,99.03
</coordinates>
</Point>
</Placemark>
<Placemark>
<name>
Mon Jan 02 13:22:39 2017 S=0.58 Km/hr
</name>
<styleUrl>
#styleMap_TLP_Normal
</styleUrl>
<Point>
<coordinates>
-64.8929291,-10.7600889,99.06
</coordinates>
</Point>
</Placemark>
<Placemark>
<name>
Mon Jan 02 13:22:49 2017 S=1.19 Km/hr
</name>
<styleUrl>
#styleMap_TLP_Normal
</styleUrl>
<Point>
<coordinates>
-64.8929062,-10.7600813,99.91
</coordinates>
</Point>
</Placemark>
<Placemark>
<name>
Mon Jan 02 13:22:59 2017 S=2.02 Km/hr
</name>
<styleUrl>
#styleMap_TLP_Normal
</styleUrl>
<Point>
<coordinates>
-64.8928146,-10.7600861,104.42
</coordinates>
</Point>
</Placemark>
<Placemark>
<name>
Mon Jan 02 13:23:09 2017 S=0.27 Km/hr
</name>
<styleUrl>
#styleMap_TLP_Normal
</styleUrl>
<Point>
<coordinates>
-64.8928528,-10.7600679,110.88
</coordinates>
</Point>
</Placemark>
<Placemark>
<name>
Mon Jan 02 13:23:19 2017 S=0.24 Km/hr
</name>
<styleUrl>
#styleMap_TLP_Normal
</styleUrl>
<Point>
<coordinates>
-64.8928604,-10.7600746,111.05
</coordinates>
</Point>
</Placemark>
<Placemark>
<name>
Mon Jan 02 13:23:29 2017 S=0.79 Km/hr
</name>
<styleUrl>
#styleMap_TLP_Normal
</styleUrl>
<Point>
<coordinates>
-64.8928680,-10.7600718,111.17
</coordinates>
</Point>
</Placemark>
<Placemark>
<name>
Mon Jan 02 13:23:39 2017 S=0.61 Km/hr
</name>
<styleUrl>
#styleMap_TLP_Normal
</styleUrl>
<Point>
<coordinates>
-64.8928833,-10.7600470,115.68
</coordinates>
</Point>
</Placemark>
<Placemark>
<name>
Mon Jan 02 13:23:49 2017 S=0.25 Km/hr
</name>
<styleUrl>
#styleMap_TLP_Normal
</styleUrl>
<Point>
<coordinates>
-64.8928604,-10.7600288,117.33
</coordinates>
</Point>
</Placemark>
<Placemark>
<name>
Mon Jan 02 13:23:59 2017 S=0.62 Km/hr
</name>
<styleUrl>
#styleMap_TLP_Normal
</styleUrl>
<Point>
<coordinates>
-64.8928604,-10.7600279,117.47
</coordinates>
</Point>
</Placemark>
<Placemark>
<name>
Mon Jan 02 13:24:09 2017 S=0.81 Km/hr
</name>
<styleUrl>
#styleMap_TLP_Normal
</styleUrl>
<Point>
<coordinates>
-64.8928757,-10.7600212,117.54
</coordinates>
</Point>
</Placemark>
<Placemark>
<name>
Mon Jan 02 13:24:19 2017 S=0.86 Km/hr
</name>
<styleUrl>
#styleMap_TLP_Normal
</styleUrl>
<Point>
<coordinates>
-64.8928909,-10.7600088,117.60
</coordinates>
</Point>
</Placemark>
<Placemark>
<name>
Mon Jan 02 13:24:29 2017 S=0.18 Km/hr
</name>
<styleUrl>
#styleMap_TLP_Normal
</styleUrl>
<Point>
<coordinates>
-64.8928833,-10.7600193,117.95
</coordinates>
</Point>
</Placemark>
<Placemark>
<name>
Mon Jan 02 13:24:39 2017 S=0.09 Km/hr
</name>
<styleUrl>
#styleMap_TLP_Normal
</styleUrl>
<Point>
<coordinates>
-64.8929062,-10.7600021,118.55
</coordinates>
</Point>
</Placemark>
<Placemark>
<name>
Mon Jan 02 13:24:49 2017 S=0.42 Km/hr
</name>
<styleUrl>
#styleMap_TLP_Normal
</styleUrl>
<Point>
<coordinates>
-64.8929062,-10.7600040,118.57
</coordinates>
</Point>
</Placemark>
<Placemark>
<name>
Mon Jan 02 13:24:59 2017 S=0.69 Km/hr
</name>
<styleUrl>
#styleMap_TLP_Normal
</styleUrl>
<Point>
<coordinates>
-64.8929138,-10.7599745,118.50
</coordinates>
</Point>
</Placemark>
<Placemark>
<name>
Mon Jan 02 13:25:09 2017 S=0.70 Km/hr
</name>
<styleUrl>
#styleMap_TLP_Normal
</styleUrl>
<Point>
<coordinates>
-64.8929138,-10.7599678,118.48
</coordinates>
</Point>
</Placemark>
<Placemark>
<name>
Mon Jan 02 13:25:19 2017 S=0.61 Km/hr
</name>
<styleUrl>
#styleMap_TLP_Normal
</styleUrl>
<Point>
<coordinates>
-64.8929062,-10.7599773,118.48
</coordinates>
</Point>
</Placemark>
<Placemark>
<name>
Mon Jan 02 13:25:29 2017 S=0.71 Km/hr
</name>
<styleUrl>
#styleMap_TLP_Normal
</styleUrl>
<Point>
<coordinates>
-64.8928986,-10.7599764,118.50
</coordinates>
</Point>
</Placemark>
<Placemark>
<name>
Mon Jan 02 13:25:39 2017 S=0.56 Km/hr
</name>
<styleUrl>
#styleMap_TLP_Normal
</styleUrl>
<Point>
<coordinates>
-64.8928909,-10.7599669,118.60
</coordinates>
</Point>
</Placemark>
<Placemark>
<name>
Mon Jan 02 13:25:49 2017 S=1.80 Km/hr
</name>
<styleUrl>
#styleMap_TLP_Normal
</styleUrl>
<Point>
<coordinates>
-64.8928223,-10.7599611,120.56
</coordinates>
</Point>
</Placemark>
<Placemark>
<name>
Mon Jan 02 13:25:59 2017 S=0.78 Km/hr
</name>
<styleUrl>
#styleMap_TLP_Normal
</styleUrl>
<Point>
<coordinates>
-64.8928604,-10.7599859,120.93
</coordinates>
</Point>
</Placemark>
<Placemark>
<name>
Mon Jan 02 13:26:09 2017 S=0.78 Km/hr
</name>
<styleUrl>
#styleMap_TLP_Normal
</styleUrl>
<Point>
<coordinates>
-64.8929214,-10.7600107,121.71
</coordinates>
</Point>
</Placemark>
<Placemark>
<name>
Mon Jan 02 13:26:19 2017 S=1.18 Km/hr
</name>
<styleUrl>
#styleMap_TLP_Normal
</styleUrl>
<Point>
<coordinates>
-64.8928909,-10.7600069,121.61
</coordinates>
</Point>
</Placemark>
<Placemark>
<name>
Mon Jan 02 13:26:29 2017 S=1.40 Km/hr
</name>
<styleUrl>
#styleMap_TLP_Normal
</styleUrl>
<Point>
<coordinates>
-64.8928604,-10.7599411,123.40
</coordinates>
</Point>
</Placemark>
<Placemark>
<name>
Mon Jan 02 13:26:39 2017 S=1.13 Km/hr
</name>
<styleUrl>
#styleMap_TLP_Normal
</styleUrl>
<Point>
<coordinates>
-64.8927841,-10.7599869,126.56
</coordinates>
</Point>
</Placemark>
<Placemark>
<name>
Mon Jan 02 13:26:49 2017 S=0.20 Km/hr
</name>
<styleUrl>
#styleMap_TLP_Normal
</styleUrl>
<Point>
<coordinates>
-64.8927841,-10.7599745,127.38
</coordinates>
</Point>
</Placemark>
<Placemark>
<name>
Mon Jan 02 13:26:59 2017 S=0.19 Km/hr
</name>
<styleUrl>
#styleMap_TLP_Normal
</styleUrl>
<Point>
<coordinates>
-64.8927612,-10.7599993,129.53
</coordinates>
</Point>
</Placemark>
<Placemark>
<name>
Mon Jan 02 13:27:09 2017 S=2.51 Km/hr
</name>
<styleUrl>
#styleMap_TLP_Normal
</styleUrl>
<Point>
<coordinates>
-64.8928223,-10.7599916,129.82
</coordinates>
</Point>
</Placemark>
<Placemark>
<name>
Mon Jan 02 13:27:19 2017 S=0.28 Km/hr
</name>
<styleUrl>
#styleMap_TLP_Normal
</styleUrl>
<Point>
<coordinates>
-64.8928909,-10.7600021,130.77
</coordinates>
</Point>
</Placemark>
<Placemark>
<name>
Mon Jan 02 13:27:29 2017 S=1.13 Km/hr
</name>
<styleUrl>
#styleMap_TLP_Normal
</styleUrl>
<Point>
<coordinates>
-64.8928833,-10.7600088,130.88
</coordinates>
</Point>
</Placemark>
<Placemark>
<name>
Mon Jan 02 13:27:39 2017 S=0.82 Km/hr
</name>
<styleUrl>
#styleMap_TLP_Normal
</styleUrl>
<Point>
<coordinates>
-64.8928680,-10.7600470,131.25
</coordinates>
</Point>
</Placemark>
<Placemark>
<name>
Mon Jan 02 13:27:49 2017 S=2.00 Km/hr
</name>
<styleUrl>
#styleMap_TLP_Normal
</styleUrl>
<Point>
<coordinates>
-64.8928680,-10.7600527,131.50
</coordinates>
</Point>
</Placemark>
<Placemark>
<name>
Mon Jan 02 13:27:59 2017 S=0.38 Km/hr
</name>
<styleUrl>
#styleMap_TLP_Normal
</styleUrl>
<Point>
<coordinates>
-64.8929138,-10.7600632,133.00
</coordinates>
</Point>
</Placemark>
<Placemark>
<name>
Mon Jan 02 13:28:09 2017 S=0.57 Km/hr
</name>
<styleUrl>
#styleMap_TLP_Normal
</styleUrl>
<Point>
<coordinates>
-64.8929138,-10.7600470,133.18
</coordinates>
</Point>
</Placemark>
<Placemark>
<name>
Mon Jan 02 13:28:19 2017 S=2.05 Km/hr
</name>
<styleUrl>
#styleMap_TLP_Normal
</styleUrl>
<Point>
<coordinates>
-64.8928452,-10.7600355,135.01
</coordinates>
</Point>
</Placemark>
<Placemark>
<name>
Mon Jan 02 13:28:29 2017 S=1.45 Km/hr
</name>
<styleUrl>
#styleMap_TLP_Normal
</styleUrl>
<Point>
<coordinates>
-64.8927841,-10.7600842,136.81
</coordinates>
</Point>
</Placemark>
<Placemark>
<name>
Mon Jan 02 13:28:39 2017 S=1.03 Km/hr
</name>
<styleUrl>
#styleMap_TLP_Normal
</styleUrl>
<Point>
<coordinates>
-64.8928070,-10.7600489,137.39
</coordinates>
</Point>
</Placemark>
<Placemark>
<name>
Mon Jan 02 13:28:49 2017 S=1.77 Km/hr
</name>
<styleUrl>
#styleMap_TLP_Normal
</styleUrl>
<Point>
<coordinates>
-64.8928680,-10.7600517,137.84
</coordinates>
</Point>
</Placemark>
<Placemark>
<name>
Mon Jan 02 13:28:59 2017 S=0.74 Km/hr
</name>
<styleUrl>
#styleMap_TLP_Normal
</styleUrl>
<Point>
<coordinates>
-64.8928680,-10.7600746,137.63
</coordinates>
</Point>
</Placemark>
<Placemark>
<name>
Mon Jan 02 13:29:09 2017 S=0.68 Km/hr
</name>
<styleUrl>
#styleMap_TLP_Normal
</styleUrl>
<Point>
<coordinates>
-64.8929291,-10.7600527,138.54
</coordinates>
</Point>
</Placemark>
<Placemark>
<name>
Mon Jan 02 13:29:19 2017 S=0.74 Km/hr
</name>
<styleUrl>
#styleMap_TLP_Normal
</styleUrl>
<Point>
<coordinates>
-64.8929443,-10.7600231,138.82
</coordinates>
</Point>
</Placemark>
<Placemark>
<name>
Mon Jan 02 13:29:29 2017 S=0.37 Km/hr
</name>
<styleUrl>
#styleMap_TLP_Normal
</styleUrl>
<Point>
<coordinates>
-64.8929520,-10.7599869,139.12
</coordinates>
</Point>
</Placemark>
<Placemark>
<name>
Mon Jan 02 13:29:39 2017 S=0.90 Km/hr
</name>
<styleUrl>
#styleMap_TLP_Normal
</styleUrl>
<Point>
<coordinates>
-64.8929291,-10.7599802,139.30
</coordinates>
</Point>
</Placemark>
<Placemark>
<name>
Mon Jan 02 13:29:49 2017 S=0.39 Km/hr
</name>
<styleUrl>
#styleMap_TLP_Normal
</styleUrl>
<Point>
<coordinates>
-64.8928986,-10.7600050,139.50
</coordinates>
</Point>
</Placemark>
<Placemark>
<name>
Mon Jan 02 13:29:59 2017 S=0.53 Km/hr
</name>
<styleUrl>
#styleMap_TLP_Normal
</styleUrl>
<Point>
<coordinates>
-64.8928757,-10.7600222,139.08
</coordinates>
</Point>
</Placemark>
<Placemark>
<name>
Mon Jan 02 13:30:09 2017 S=1.18 Km/hr
</name>
<styleUrl>
#styleMap_TLP_Normal
</styleUrl>
<Point>
<coordinates>
-64.8928909,-10.7600565,138.60
</coordinates>
</Point>
</Placemark>
<Placemark>
<name>
Mon Jan 02 13:30:19 2017 S=0.13 Km/hr
</name>
<styleUrl>
#styleMap_TLP_Normal
</styleUrl>
<Point>
<coordinates>
-64.8929138,-10.7600794,138.27
</coordinates>
</Point>
</Placemark>
<Placemark>
<name>
Mon Jan 02 13:30:29 2017 S=1.01 Km/hr
</name>
<styleUrl>
#styleMap_TLP_Normal
</styleUrl>
<Point>
<coordinates>
-64.8929062,-10.7601042,136.82
</coordinates>
</Point>
</Placemark>
<Placemark>
<name>
Mon Jan 02 13:30:39 2017 S=0.43 Km/hr
</name>
<styleUrl>
#styleMap_TLP_Normal
</styleUrl>
<Point>
<coordinates>
-64.8929062,-10.7600994,136.05
</coordinates>
</Point>
</Placemark>
<Placemark>
<name>
Mon Jan 02 13:30:49 2017 S=0.55 Km/hr
</name>
<styleUrl>
#styleMap_TLP_Normal
</styleUrl>
<Point>
<coordinates>
-64.8929062,-10.7600994,136.05
</coordinates>
</Point>
</Placemark>
<Placemark>
<name>
Mon Jan 02 13:30:59 2017 S=0.36 Km/hr
</name>
<styleUrl>
#styleMap_TLP_Normal
</styleUrl>
<Point>
<coordinates>
-64.8928986,-10.7600880,135.66
</coordinates>
</Point>
</Placemark>
<Placemark>
<name>
Mon Jan 02 13:31:09 2017 S=0.55 Km/hr
</name>
<styleUrl>
#styleMap_TLP_Normal
</styleUrl>
<Point>
<coordinates>
-64.8928986,-10.7600822,135.61
</coordinates>
</Point>
</Placemark>
<Placemark>
<name>
Mon Jan 02 13:31:19 2017 S=0.60 Km/hr
</name>
<styleUrl>
#styleMap_TLP_Normal
</styleUrl>
<Point>
<coordinates>
-64.8929672,-10.7600031,136.11
</coordinates>
</Point>
</Placemark>
<Placemark>
<name>
Mon Jan 02 13:31:29 2017 S=0.24 Km/hr
</name>
<styleUrl>
#styleMap_TLP_Normal
</styleUrl>
<Point>
<coordinates>
-64.8929672,-10.7599659,138.34
</coordinates>
</Point>
</Placemark>
<Placemark>
<name>
Mon Jan 02 13:31:39 2017 S=1.38 Km/hr
</name>
<styleUrl>
#styleMap_TLP_Normal
</styleUrl>
<Point>
<coordinates>
-64.8929291,-10.7599974,138.50
</coordinates>
</Point>
</Placemark>
<Placemark>
<name>
Mon Jan 02 13:31:49 2017 S=0.25 Km/hr
</name>
<styleUrl>
#styleMap_TLP_Normal
</styleUrl>
<Point>
<coordinates>
-64.8928757,-10.7599821,138.01
</coordinates>
</Point>
</Placemark>
<Placemark>
<name>
Mon Jan 02 13:31:59 2017 S=1.10 Km/hr
</name>
<styleUrl>
#styleMap_TLP_Normal
</styleUrl>
<Point>
<coordinates>
-64.8928757,-10.7599897,137.78
</coordinates>
</Point>
</Placemark>
<Placemark>
<name>
Mon Jan 02 13:32:09 2017 S=0.88 Km/hr
</name>
<styleUrl>
#styleMap_TLP_Normal
</styleUrl>
<Point>
<coordinates>
-64.8928757,-10.7600060,138.02
</coordinates>
</Point>
</Placemark>
<Placemark>
<name>
Mon Jan 02 13:32:19 2017 S=0.97 Km/hr
</name>
<styleUrl>
#styleMap_TLP_Normal
</styleUrl>
<Point>
<coordinates>
-64.8928299,-10.7600746,138.32
</coordinates>
</Point>
</Placemark>
<Placemark>
<name>
Mon Jan 02 13:32:29 2017 S=0.77 Km/hr
</name>
<styleUrl>
#styleMap_TLP_Normal
</styleUrl>
<Point>
<coordinates>
-64.8928223,-10.7600794,138.72
</coordinates>
</Point>
</Placemark>
<Placemark>
<name>
Mon Jan 02 13:32:39 2017 S=0.97 Km/hr
</name>
<styleUrl>
#styleMap_TLP_Normal
</styleUrl>
<Point>
<coordinates>
-64.8927917,-10.7600498,137.77
</coordinates>
</Point>
</Placemark>
<Placemark>
<name>
Mon Jan 02 13:32:49 2017 S=1.55 Km/hr
</name>
<styleUrl>
#styleMap_TLP_Normal
</styleUrl>
<Point>
<coordinates>
-64.8927841,-10.7600288,138.00
</coordinates>
</Point>
</Placemark>
<Placemark>
<name>
Mon Jan 02 13:32:59 2017 S=0.68 Km/hr
</name>
<styleUrl>
#styleMap_TLP_Normal
</styleUrl>
<Point>
<coordinates>
-64.8928223,-10.7600250,137.63
</coordinates>
</Point>
</Placemark>
<Placemark>
<name>
Mon Jan 02 13:33:09 2017 S=1.17 Km/hr
</name>
<styleUrl>
#styleMap_TLP_Normal
</styleUrl>
<Point>
<coordinates>
-64.8928299,-10.7600317,137.36
</coordinates>
</Point>
</Placemark>
<Placemark>
<name>
Mon Jan 02 13:33:19 2017 S=0.76 Km/hr
</name>
<styleUrl>
#styleMap_TLP_Normal
</styleUrl>
<Point>
<coordinates>
-64.8928528,-10.7599792,136.64
</coordinates>
</Point>
</Placemark>
<Placemark>
<name>
Mon Jan 02 13:33:29 2017 S=1.31 Km/hr
</name>
<styleUrl>
#styleMap_TLP_Normal
</styleUrl>
<Point>
<coordinates>
-64.8928223,-10.7600107,136.18
</coordinates>
</Point>
</Placemark>
<Placemark>
<name>
Mon Jan 02 13:33:39 2017 S=0.40 Km/hr
</name>
<styleUrl>
#styleMap_TLP_Normal
</styleUrl>
<Point>
<coordinates>
-64.8928375,-10.7599983,136.76
</coordinates>
</Point>
</Placemark>
<Placemark>
<name>
Mon Jan 02 13:33:49 2017 S=0.77 Km/hr
</name>
<styleUrl>
#styleMap_TLP_Normal
</styleUrl>
<Point>
<coordinates>
-64.8928452,-10.7600069,136.52
</coordinates>
</Point>
</Placemark>
<Placemark>
<name>
Mon Jan 02 13:33:59 2017 S=1.20 Km/hr
</name>
<styleUrl>
#styleMap_TLP_Normal
</styleUrl>
<Point>
<coordinates>
-64.8928757,-10.7600346,136.22
</coordinates>
</Point>
</Placemark>
<Placemark>
<name>
Mon Jan 02 13:34:09 2017 S=0.94 Km/hr
</name>
<styleUrl>
#styleMap_TLP_Normal
</styleUrl>
<Point>
<coordinates>
-64.8928909,-10.7600412,135.68
</coordinates>
</Point>
</Placemark>
<Placemark>
<name>
Mon Jan 02 13:34:19 2017 S=1.32 Km/hr
</name>
<styleUrl>
#styleMap_TLP_Normal
</styleUrl>
<Point>
<coordinates>
-64.8928680,-10.7600441,135.00
</coordinates>
</Point>
</Placemark>
<Placemark>
<name>
Mon Jan 02 13:34:29 2017 S=0.74 Km/hr
</name>
<styleUrl>
#styleMap_TLP_Normal
</styleUrl>
<Point>
<coordinates>
-64.8928299,-10.7600250,134.96
</coordinates>
</Point>
</Placemark>
<Placemark>
<name>
Mon Jan 02 13:34:39 2017 S=0.06 Km/hr
</name>
<styleUrl>
#styleMap_TLP_Normal
</styleUrl>
<Point>
<coordinates>
-64.8928070,-10.7600250,135.24
</coordinates>
</Point>
</Placemark>
<Placemark>
<name>
Mon Jan 02 13:34:49 2017 S=0.80 Km/hr
</name>
<styleUrl>
#styleMap_TLP_Normal
</styleUrl>
<Point>
<coordinates>
-64.8927994,-10.7600155,135.02
</coordinates>
</Point>
</Placemark>
<Placemark>
<name>
Mon Jan 02 13:34:59 2017 S=1.10 Km/hr
</name>
<styleUrl>
#styleMap_TLP_Normal
</styleUrl>
<Point>
<coordinates>
-64.8928070,-10.7600307,134.89
</coordinates>
</Point>
</Placemark>
<Placemark>
<name>
Mon Jan 02 13:35:09 2017 S=0.46 Km/hr
</name>
<styleUrl>
#styleMap_TLP_Normal
</styleUrl>
<Point>
<coordinates>
-64.8927841,-10.7600069,134.47
</coordinates>
</Point>
</Placemark>
<Placemark>
<name>
Mon Jan 02 13:35:19 2017 S=0.20 Km/hr
</name>
<styleUrl>
#styleMap_TLP_Normal
</styleUrl>
<Point>
<coordinates>
-64.8927841,-10.7600069,134.48
</coordinates>
</Point>
</Placemark>
<Placemark>
<name>
Mon Jan 02 13:35:29 2017 S=0.46 Km/hr
</name>
<styleUrl>
#styleMap_TLP_Normal
</styleUrl>
<Point>
<coordinates>
-64.8927994,-10.7600307,134.50
</coordinates>
</Point>
</Placemark>
<Placemark>
<name>
Mon Jan 02 13:35:39 2017 S=0.62 Km/hr
</name>
<styleUrl>
#styleMap_TLP_Normal
</styleUrl>
<Point>
<coordinates>
-64.8928375,-10.7600183,134.27
</coordinates>
</Point>
</Placemark>
<Placemark>
<name>
Mon Jan 02 13:35:49 2017 S=1.33 Km/hr
</name>
<styleUrl>
#styleMap_TLP_Normal
</styleUrl>
<Point>
<coordinates>
-64.8928528,-10.7600021,134.36
</coordinates>
</Point>
</Placemark>
<Placemark>
<name>
Mon Jan 02 13:35:59 2017 S=0.80 Km/hr
</name>
<styleUrl>
#styleMap_TLP_Normal
</styleUrl>
<Point>
<coordinates>
-64.8928986,-10.7600069,134.57
</coordinates>
</Point>
</Placemark>
<Placemark>
<name>
Mon Jan 02 13:36:09 2017 S=0.72 Km/hr
</name>
<styleUrl>
#styleMap_TLP_Normal
</styleUrl>
<Point>
<coordinates>
-64.8929291,-10.7600088,134.38
</coordinates>
</Point>
</Placemark>
<Placemark>
<name>
Mon Jan 02 13:36:19 2017 S=0.84 Km/hr
</name>
<styleUrl>
#styleMap_TLP_Normal
</styleUrl>
<Point>
<coordinates>
-64.8929367,-10.7600107,134.58
</coordinates>
</Point>
</Placemark>
<Placemark>
<name>
Mon Jan 02 13:36:29 2017 S=2.01 Km/hr
</name>
<styleUrl>
#styleMap_TLP_Normal
</styleUrl>
<Point>
<coordinates>
-64.8929825,-10.7600117,134.98
</coordinates>
</Point>
</Placemark>
<Placemark>
<name>
Mon Jan 02 13:36:39 2017 S=2.01 Km/hr
</name>
<styleUrl>
#styleMap_TLP_Normal
</styleUrl>
<Point>
<coordinates>
-64.8930664,-10.7600164,135.90
</coordinates>
</Point>
</Placemark>
<Placemark>
<name>
Mon Jan 02 13:36:49 2017 S=1.93 Km/hr
</name>
<styleUrl>
#styleMap_TLP_Normal
</styleUrl>
<Point>
<coordinates>
-64.8930893,-10.7600622,137.32
</coordinates>
</Point>
</Placemark>
<Placemark>
<name>
Mon Jan 02 13:36:59 2017 S=2.14 Km/hr
</name>
<styleUrl>
#styleMap_TLP_Normal
</styleUrl>
<Point>
<coordinates>
-64.8930817,-10.7601261,136.83
</coordinates>
</Point>
</Placemark>
<Placemark>
<name>
Mon Jan 02 13:37:09 2017 S=1.68 Km/hr
</name>
<styleUrl>
#styleMap_TLP_Normal
</styleUrl>
<Point>
<coordinates>
-64.8931274,-10.7601843,137.36
</coordinates>
</Point>
</Placemark>
<Placemark>
<name>
Mon Jan 02 13:37:19 2017 S=1.88 Km/hr
</name>
<styleUrl>
#styleMap_TLP_Normal
</styleUrl>
<Point>
<coordinates>
-64.8931961,-10.7602272,137.32
</coordinates>
</Point>
</Placemark>
<Placemark>
<name>
Mon Jan 02 13:37:29 2017 S=0.49 Km/hr
</name>
<styleUrl>
#styleMap_TLP_Normal
</styleUrl>
<Point>
<coordinates>
-64.8932343,-10.7602530,137.18
</coordinates>
</Point>
</Placemark>
<Placemark>
<name>
Mon Jan 02 13:37:39 2017 S=1.90 Km/hr
</name>
<styleUrl>
#styleMap_TLP_Normal
</styleUrl>
<Point>
<coordinates>
-64.8933411,-10.7602663,138.00
</coordinates>
</Point>
</Placemark>
<Placemark>
<name>
Mon Jan 02 13:37:49 2017 S=1.38 Km/hr
</name>
<styleUrl>
#styleMap_TLP_Normal
</styleUrl>
<Point>
<coordinates>
-64.8934479,-10.7602453,138.30
</coordinates>
</Point>
</Placemark>
<Placemark>
<name>
Mon Jan 02 13:37:59 2017 S=2.12 Km/hr
</name>
<styleUrl>
#styleMap_TLP_Normal
</styleUrl>
<Point>
<coordinates>
-64.8935471,-10.7602472,139.11
</coordinates>
</Point>
</Placemark>
<Placemark>
<name>
Mon Jan 02 13:38:09 2017 S=2.12 Km/hr
</name>
<styleUrl>
#styleMap_TLP_Normal
</styleUrl>
<Point>
<coordinates>
-64.8936615,-10.7601728,139.63
</coordinates>
</Point>
</Placemark>
<Placemark>
<name>
Mon Jan 02 13:38:19 2017 S=0.84 Km/hr
</name>
<styleUrl>
#styleMap_TLP_Normal
</styleUrl>
<Point>
<coordinates>
-64.8937454,-10.7601261,140.78
</coordinates>
</Point>
</Placemark>
<Placemark>
<name>
Mon Jan 02 13:38:29 2017 S=1.84 Km/hr
</name>
<styleUrl>
#styleMap_TLP_Normal
</styleUrl>
<Point>
<coordinates>
-64.8937988,-10.7600794,141.10
</coordinates>
</Point>
</Placemark>
<Placemark>
<name>
Mon Jan 02 13:38:39 2017 S=1.82 Km/hr
</name>
<styleUrl>
#styleMap_TLP_Normal
</styleUrl>
<Point>
<coordinates>
-64.8938980,-10.7600498,141.71
</coordinates>
</Point>
</Placemark>
<Placemark>
<name>
Mon Jan 02 13:38:49 2017 S=1.52 Km/hr
</name>
<styleUrl>
#styleMap_TLP_Normal
</styleUrl>
<Point>
<coordinates>
-64.8939590,-10.7600174,141.75
</coordinates>
</Point>
</Placemark>
<Placemark>
<name>
Mon Jan 02 13:38:59 2017 S=0.77 Km/hr
</name>
<styleUrl>
#styleMap_TLP_Normal
</styleUrl>
<Point>
<coordinates>
-64.8940430,-10.7600012,142.51
</coordinates>
</Point>
</Placemark>
<Placemark>
<name>
Mon Jan 02 13:39:09 2017 S=0.11 Km/hr
</name>
<styleUrl>
#styleMap_TLP_Normal
</styleUrl>
<Point>
<coordinates>
-64.8940735,-10.7600183,142.59
</coordinates>
</Point>
</Placemark>
<Placemark>
<name>
Mon Jan 02 13:39:19 2017 S=0.78 Km/hr
</name>
<styleUrl>
#styleMap_TLP_Normal
</styleUrl>
<Point>
<coordinates>
-64.8940811,-10.7600183,142.63
</coordinates>
</Point>
</Placemark>
<Placemark>
<name>
Mon Jan 02 13:39:29 2017 S=0.63 Km/hr
</name>
<styleUrl>
#styleMap_TLP_Normal
</styleUrl>
<Point>
<coordinates>
-64.8941040,-10.7600174,143.03
</coordinates>
</Point>
</Placemark>
<Placemark>
<name>
Mon Jan 02 13:39:39 2017 S=1.53 Km/hr
</name>
<styleUrl>
#styleMap_TLP_Normal
</styleUrl>
<Point>
<coordinates>
-64.8940964,-10.7600279,143.06
</coordinates>
</Point>
</Placemark>
<Placemark>
<name>
Mon Jan 02 13:39:49 2017 S=0.24 Km/hr
</name>
<styleUrl>
#styleMap_TLP_Normal
</styleUrl>
<Point>
<coordinates>
-64.8940964,-10.7600298,143.71
</coordinates>
</Point>
</Placemark>
<Placemark>
<name>
Mon Jan 02 13:39:59 2017 S=0.89 Km/hr
</name>
<styleUrl>
#styleMap_TLP_Normal
</styleUrl>
<Point>
<coordinates>
-64.8941116,-10.7600393,143.77
</coordinates>
</Point>
</Placemark>
<Placemark>
<name>
Mon Jan 02 13:40:09 2017 S=0.50 Km/hr
</name>
<styleUrl>
#styleMap_TLP_Normal
</styleUrl>
<Point>
<coordinates>
-64.8941040,-10.7600365,143.21
</coordinates>
</Point>
</Placemark>
<Placemark>
<name>
Mon Jan 02 13:40:19 2017 S=0.69 Km/hr
</name>
<styleUrl>
#styleMap_TLP_Normal
</styleUrl>
<Point>
<coordinates>
-64.8941040,-10.7600431,143.22
</coordinates>
</Point>
</Placemark>
<Placemark>
<name>
Mon Jan 02 13:40:29 2017 S=1.09 Km/hr
</name>
<styleUrl>
#styleMap_TLP_Normal
</styleUrl>
<Point>
<coordinates>
-64.8941345,-10.7600842,143.02
</coordinates>
</Point>
</Placemark>
<Placemark>
<name>
Mon Jan 02 13:40:39 2017 S=0.70 Km/hr
</name>
<styleUrl>
#styleMap_TLP_Normal
</styleUrl>
<Point>
<coordinates>
-64.8941574,-10.7600870,143.27
</coordinates>
</Point>
</Placemark>
<Placemark>
<name>
Mon Jan 02 13:40:49 2017 S=0.36 Km/hr
</name>
<styleUrl>
#styleMap_TLP_Normal
</styleUrl>
<Point>
<coordinates>
-64.8941803,-10.7600708,143.29
</coordinates>
</Point>
</Placemark>
<Placemark>
<name>
Mon Jan 02 13:40:59 2017 S=0.96 Km/hr
</name>
<styleUrl>
#styleMap_TLP_Normal
</styleUrl>
<Point>
<coordinates>
-64.8941956,-10.7600689,143.30
</coordinates>
</Point>
</Placemark>
<Placemark>
<name>
Mon Jan 02 13:41:09 2017 S=0.81 Km/hr
</name>
<styleUrl>
#styleMap_TLP_Normal
</styleUrl>
<Point>
<coordinates>
-64.8941956,-10.7600727,143.30
</coordinates>
</Point>
</Placemark>
<Placemark>
<name>
Mon Jan 02 13:41:19 2017 S=1.71 Km/hr
</name>
<styleUrl>
#styleMap_TLP_Normal
</styleUrl>
<Point>
<coordinates>
-64.8942108,-10.7601128,143.88
</coordinates>
</Point>
</Placemark>
<Placemark>
<name>
Mon Jan 02 13:41:29 2017 S=2.23 Km/hr
</name>
<styleUrl>
#styleMap_TLP_Normal
</styleUrl>
<Point>
<coordinates>
-64.8941956,-10.7601376,143.95
</coordinates>
</Point>
</Placemark>
<Placemark>
<name>
Mon Jan 02 13:41:39 2017 S=1.04 Km/hr
</name>
<styleUrl>
#styleMap_TLP_Normal
</styleUrl>
<Point>
<coordinates>
-64.8941727,-10.7601318,144.33
</coordinates>
</Point>
</Placemark>
<Placemark>
<name>
Mon Jan 02 13:41:49 2017 S=1.59 Km/hr
</name>
<styleUrl>
#styleMap_TLP_Normal
</styleUrl>
<Point>
<coordinates>
-64.8942261,-10.7601166,144.76
</coordinates>
</Point>
</Placemark>
<Placemark>
<name>
Mon Jan 02 13:41:59 2017 S=1.01 Km/hr
</name>
<styleUrl>
#styleMap_TLP_Normal
</styleUrl>
<Point>
<coordinates>
-64.8942184,-10.7600527,144.63
</coordinates>
</Point>
</Placemark>
<Placemark>
<name>
Mon Jan 02 13:42:09 2017 S=1.41 Km/hr
</name>
<styleUrl>
#styleMap_TLP_Normal
</styleUrl>
<Point>
<coordinates>
-64.8942108,-10.7600479,144.83
</coordinates>
</Point>
</Placemark>
<Placemark>
<name>
Mon Jan 02 13:42:19 2017 S=0.34 Km/hr
</name>
<styleUrl>
#styleMap_TLP_Normal
</styleUrl>
<Point>
<coordinates>
-64.8942261,-10.7600641,145.37
</coordinates>
</Point>
</Placemark>
<Placemark>
<name>
Mon Jan 02 13:42:29 2017 S=0.54 Km/hr
</name>
<styleUrl>
#styleMap_TLP_Normal
</styleUrl>
<Point>
<coordinates>
-64.8942566,-10.7600603,145.91
</coordinates>
</Point>
</Placemark>
<Placemark>
<name>
Mon Jan 02 13:42:39 2017 S=0.89 Km/hr
</name>
<styleUrl>
#styleMap_TLP_Normal
</styleUrl>
<Point>
<coordinates>
-64.8942413,-10.7600327,145.99
</coordinates>
</Point>
</Placemark>
<Placemark>
<name>
Mon Jan 02 13:42:49 2017 S=0.51 Km/hr
</name>
<styleUrl>
#styleMap_TLP_Normal
</styleUrl>
<Point>
<coordinates>
-64.8942947,-10.7599783,147.14
</coordinates>
</Point>
</Placemark>
<Placemark>
<name>
Mon Jan 02 13:42:59 2017 S=0.23 Km/hr
</name>
<styleUrl>
#styleMap_TLP_Normal
</styleUrl>
<Point>
<coordinates>
-64.8943024,-10.7599688,147.18
</coordinates>
</Point>
</Placemark>
<Placemark>
<name>
Mon Jan 02 13:43:09 2017 S=0.59 Km/hr
</name>
<styleUrl>
#styleMap_TLP_Normal
</styleUrl>
<Point>
<coordinates>
-64.8943024,-10.7599669,147.22
</coordinates>
</Point>
</Placemark>
<Placemark>
<name>
Mon Jan 02 13:43:19 2017 S=0.36 Km/hr
</name>
<styleUrl>
#styleMap_TLP_Normal
</styleUrl>
<Point>
<coordinates>
-64.8943024,-10.7599716,147.23
</coordinates>
</Point>
</Placemark>
<Placemark>
<name>
Mon Jan 02 13:43:29 2017 S=1.04 Km/hr
</name>
<styleUrl>
#styleMap_TLP_Normal
</styleUrl>
<Point>
<coordinates>
-64.8942947,-10.7599859,147.14
</coordinates>
</Point>
</Placemark>
<Placemark>
<name>
Mon Jan 02 13:43:39 2017 S=1.24 Km/hr
</name>
<styleUrl>
#styleMap_TLP_Normal
</styleUrl>
<Point>
<coordinates>
-64.8942947,-10.7599859,147.14
</coordinates>
</Point>
</Placemark>
<Placemark>
<name>
Mon Jan 02 13:43:49 2017 S=0.35 Km/hr
</name>
<styleUrl>
#styleMap_TLP_Normal
</styleUrl>
<Point>
<coordinates>
-64.8943024,-10.7599888,147.60
</coordinates>
</Point>
</Placemark>
<Placemark>
<name>
Mon Jan 02 13:43:59 2017 S=0.66 Km/hr
</name>
<styleUrl>
#styleMap_TLP_Normal
</styleUrl>
<Point>
<coordinates>
-64.8943176,-10.7599726,147.69
</coordinates>
</Point>
</Placemark>
<Placemark>
<name>
Mon Jan 02 13:44:09 2017 S=0.65 Km/hr
</name>
<styleUrl>
#styleMap_TLP_Normal
</styleUrl>
<Point>
<coordinates>
-64.8943329,-10.7599573,147.72
</coordinates>
</Point>
</Placemark>
<Placemark>
<name>
Mon Jan 02 13:44:19 2017 S=1.06 Km/hr
</name>
<styleUrl>
#styleMap_TLP_Normal
</styleUrl>
<Point>
<coordinates>
-64.8943329,-10.7599449,147.83
</coordinates>
</Point>
</Placemark>
<Placemark>
<name>
Mon Jan 02 13:44:29 2017 S=0.90 Km/hr
</name>
<styleUrl>
#styleMap_TLP_Normal
</styleUrl>
<Point>
<coordinates>
-64.8943558,-10.7599077,147.84
</coordinates>
</Point>
</Placemark>
<Placemark>
<name>
Mon Jan 02 13:44:39 2017 S=1.49 Km/hr
</name>
<styleUrl>
#styleMap_TLP_Normal
</styleUrl>
<Point>
<coordinates>
-64.8943405,-10.7598982,146.86
</coordinates>
</Point>
</Placemark>
<Placemark>
<name>
Mon Jan 02 13:44:49 2017 S=1.13 Km/hr
</name>
<styleUrl>
#styleMap_TLP_Normal
</styleUrl>
<Point>
<coordinates>
-64.8942642,-10.7599030,147.00
</coordinates>
</Point>
</Placemark>
<Placemark>
<name>
Mon Jan 02 13:44:59 2017 S=1.09 Km/hr
</name>
<styleUrl>
#styleMap_TLP_Normal
</styleUrl>
<Point>
<coordinates>
-64.8942184,-10.7599115,147.37
</coordinates>
</Point>
</Placemark>
<Placemark>
<name>
Mon Jan 02 13:45:09 2017 S=1.12 Km/hr
</name>
<styleUrl>
#styleMap_TLP_Normal
</styleUrl>
<Point>
<coordinates>
-64.8942108,-10.7599182,147.63
</coordinates>
</Point>
</Placemark>
<Placemark>
<name>
Mon Jan 02 13:45:19 2017 S=1.39 Km/hr
</name>
<styleUrl>
#styleMap_TLP_Normal
</styleUrl>
<Point>
<coordinates>
-64.8941574,-10.7599363,147.89
</coordinates>
</Point>
</Placemark>
<Placemark>
<name>
Mon Jan 02 13:45:29 2017 S=0.50 Km/hr
</name>
<styleUrl>
#styleMap_TLP_Normal
</styleUrl>
<Point>
<coordinates>
-64.8941345,-10.7599421,148.62
</coordinates>
</Point>
</Placemark>
<Placemark>
<name>
Mon Jan 02 13:45:39 2017 S=1.50 Km/hr
</name>
<styleUrl>
#styleMap_TLP_Normal
</styleUrl>
<Point>
<coordinates>
-64.8941040,-10.7599564,148.63
</coordinates>
</Point>
</Placemark>
<Placemark>
<name>
Mon Jan 02 13:45:49 2017 S=0.99 Km/hr
</name>
<styleUrl>
#styleMap_TLP_Normal
</styleUrl>
<Point>
<coordinates>
-64.8940353,-10.7599964,148.67
</coordinates>
</Point>
</Placemark>
<Placemark>
<name>
Mon Jan 02 13:45:59 2017 S=0.99 Km/hr
</name>
<styleUrl>
#styleMap_TLP_Normal
</styleUrl>
<Point>
<coordinates>
-64.8940353,-10.7600193,148.28
</coordinates>
</Point>
</Placemark>
<Placemark>
<name>
Mon Jan 02 13:46:09 2017 S=1.90 Km/hr
</name>
<styleUrl>
#styleMap_TLP_Normal
</styleUrl>
<Point>
<coordinates>
-64.8940048,-10.7600355,148.05
</coordinates>
</Point>
</Placemark>
<Placemark>
<name>
Mon Jan 02 13:46:19 2017 S=0.87 Km/hr
</name>
<styleUrl>
#styleMap_TLP_Normal
</styleUrl>
<Point>
<coordinates>
-64.8940353,-10.7600193,148.80
</coordinates>
</Point>
</Placemark>
<Placemark>
<name>
Mon Jan 02 13:46:29 2017 S=0.62 Km/hr
</name>
<styleUrl>
#styleMap_TLP_Normal
</styleUrl>
<Point>
<coordinates>
-64.8940430,-10.7600069,149.18
</coordinates>
</Point>
</Placemark>
<Placemark>
<name>
Mon Jan 02 13:46:39 2017 S=1.74 Km/hr
</name>
<styleUrl>
#styleMap_TLP_Normal
</styleUrl>
<Point>
<coordinates>
-64.8940353,-10.7600060,149.27
</coordinates>
</Point>
</Placemark>
<Placemark>
<name>
Mon Jan 02 13:46:49 2017 S=1.60 Km/hr
</name>
<styleUrl>
#styleMap_TLP_Normal
</styleUrl>
<Point>
<coordinates>
-64.8940353,-10.7600136,149.41
</coordinates>
</Point>
</Placemark>
<Placemark>
<name>
Mon Jan 02 13:46:59 2017 S=1.31 Km/hr
</name>
<styleUrl>
#styleMap_TLP_Normal
</styleUrl>
<Point>
<coordinates>
-64.8940582,-10.7600250,149.82
</coordinates>
</Point>
</Placemark>
<Placemark>
<name>
Mon Jan 02 13:47:09 2017 S=0.59 Km/hr
</name>
<styleUrl>
#styleMap_TLP_Normal
</styleUrl>
<Point>
<coordinates>
-64.8940811,-10.7600355,150.00
</coordinates>
</Point>
</Placemark>
<Placemark>
<name>
Mon Jan 02 13:47:19 2017 S=1.10 Km/hr
</name>
<styleUrl>
#styleMap_TLP_Normal
</styleUrl>
<Point>
<coordinates>
-64.8941727,-10.7600183,150.85
</coordinates>
</Point>
</Placemark>
<Placemark>
<name>
Mon Jan 02 13:47:29 2017 S=0.51 Km/hr
</name>
<styleUrl>
#styleMap_TLP_Normal
</styleUrl>
<Point>
<coordinates>
-64.8941879,-10.7600212,150.95
</coordinates>
</Point>
</Placemark>
<Placemark>
<name>
Mon Jan 02 13:47:39 2017 S=0.55 Km/hr
</name>
<styleUrl>
#styleMap_TLP_Normal
</styleUrl>
<Point>
<coordinates>
-64.8941803,-10.7600260,150.94
</coordinates>
</Point>
</Placemark>
<Placemark>
<name>
Mon Jan 02 13:47:49 2017 S=0.29 Km/hr
</name>
<styleUrl>
#styleMap_TLP_Normal
</styleUrl>
<Point>
<coordinates>
-64.8941803,-10.7600269,150.91
</coordinates>
</Point>
</Placemark>
<Placemark>
<name>
Mon Jan 02 13:47:59 2017 S=0.19 Km/hr
</name>
<styleUrl>
#styleMap_TLP_Normal
</styleUrl>
<Point>
<coordinates>
-64.8941803,-10.7600336,150.90
</coordinates>
</Point>
</Placemark>
<Placemark>
<name>
Mon Jan 02 13:48:09 2017 S=0.31 Km/hr
</name>
<styleUrl>
#styleMap_TLP_Normal
</styleUrl>
<Point>
<coordinates>
-64.8941650,-10.7600355,150.78
</coordinates>
</Point>
</Placemark>
<Placemark>
<name>
Mon Jan 02 13:48:19 2017 S=0.75 Km/hr
</name>
<styleUrl>
#styleMap_TLP_Normal
</styleUrl>
<Point>
<coordinates>
-64.8941650,-10.7600145,150.58
</coordinates>
</Point>
</Placemark>
<Placemark>
<name>
Mon Jan 02 13:48:29 2017 S=0.98 Km/hr
</name>
<styleUrl>
#styleMap_TLP_Normal
</styleUrl>
<Point>
<coordinates>
-64.8941574,-10.7600279,150.09
</coordinates>
</Point>
</Placemark>
<Placemark>
<name>
Mon Jan 02 13:48:39 2017 S=0.98 Km/hr
</name>
<styleUrl>
#styleMap_TLP_Normal
</styleUrl>
<Point>
<coordinates>
-64.8941345,-10.7600555,150.02
</coordinates>
</Point>
</Placemark>
<Placemark>
<name>
Mon Jan 02 13:48:49 2017 S=1.05 Km/hr
</name>
<styleUrl>
#styleMap_TLP_Normal
</styleUrl>
<Point>
<coordinates>
-64.8941345,-10.7600641,150.80
</coordinates>
</Point>
</Placemark>
<Placemark>
<name>
Mon Jan 02 13:48:59 2017 S=1.08 Km/hr
</name>
<styleUrl>
#styleMap_TLP_Normal
</styleUrl>
<Point>
<coordinates>
-64.8941269,-10.7600527,150.67
</coordinates>
</Point>
</Placemark>
<Placemark>
<name>
Mon Jan 02 13:49:09 2017 S=0.41 Km/hr
</name>
<styleUrl>
#styleMap_TLP_Normal
</styleUrl>
<Point>
<coordinates>
-64.8941269,-10.7600479,149.84
</coordinates>
</Point>
</Placemark>
<Placemark>
<name>
Mon Jan 02 13:49:19 2017 S=1.11 Km/hr
</name>
<styleUrl>
#styleMap_TLP_Normal
</styleUrl>
<Point>
<coordinates>
-64.8942032,-10.7600222,149.90
</coordinates>
</Point>
</Placemark>
<Placemark>
<name>
Mon Jan 02 13:49:29 2017 S=0.92 Km/hr
</name>
<styleUrl>
#styleMap_TLP_Normal
</styleUrl>
<Point>
<coordinates>
-64.8942184,-10.7600288,150.19
</coordinates>
</Point>
</Placemark>
<Placemark>
<name>
Mon Jan 02 13:49:39 2017 S=0.89 Km/hr
</name>
<styleUrl>
#styleMap_TLP_Normal
</styleUrl>
<Point>
<coordinates>
-64.8942184,-10.7600327,150.27
</coordinates>
</Point>
</Placemark>
<Placemark>
<name>
Mon Jan 02 13:49:49 2017 S=0.91 Km/hr
</name>
<styleUrl>
#styleMap_TLP_Normal
</styleUrl>
<Point>
<coordinates>
-64.8941879,-10.7600489,150.14
</coordinates>
</Point>
</Placemark>
<Placemark>
<name>
Mon Jan 02 13:49:59 2017 S=0.83 Km/hr
</name>
<styleUrl>
#styleMap_TLP_Normal
</styleUrl>
<Point>
<coordinates>
-64.8941956,-10.7600527,150.17
</coordinates>
</Point>
</Placemark>
<Placemark>
<name>
Mon Jan 02 13:50:09 2017 S=0.77 Km/hr
</name>
<styleUrl>
#styleMap_TLP_Normal
</styleUrl>
<Point>
<coordinates>
-64.8941956,-10.7600460,150.23
</coordinates>
</Point>
</Placemark>
<Placemark>
<name>
Mon Jan 02 13:50:19 2017 S=0.98 Km/hr
</name>
<styleUrl>
#styleMap_TLP_Normal
</styleUrl>
<Point>
<coordinates>
-64.8941956,-10.7600126,150.23
</coordinates>
</Point>
</Placemark>
<Placemark>
<name>
Mon Jan 02 13:50:29 2017 S=1.59 Km/hr
</name>
<styleUrl>
#styleMap_TLP_Normal
</styleUrl>
<Point>
<coordinates>
-64.8941498,-10.7599859,150.37
</coordinates>
</Point>
</Placemark>
<Placemark>
<name>
Mon Jan 02 13:50:39 2017 S=1.79 Km/hr
</name>
<styleUrl>
#styleMap_TLP_Normal
</styleUrl>
<Point>
<coordinates>
-64.8941727,-10.7599888,151.02
</coordinates>
</Point>
</Placemark>
<Placemark>
<name>
Mon Jan 02 13:50:49 2017 S=0.48 Km/hr
</name>
<styleUrl>
#styleMap_TLP_Normal
</styleUrl>
<Point>
<coordinates>
-64.8942108,-10.7599592,152.10
</coordinates>
</Point>
</Placemark>
<Placemark>
<name>
Mon Jan 02 13:50:59 2017 S=1.24 Km/hr
</name>
<styleUrl>
#styleMap_TLP_Normal
</styleUrl>
<Point>
<coordinates>
-64.8942108,-10.7599630,152.12
</coordinates>
</Point>
</Placemark>
<Placemark>
<name>
Mon Jan 02 13:51:09 2017 S=1.37 Km/hr
</name>
<styleUrl>
#styleMap_TLP_Normal
</styleUrl>
<Point>
<coordinates>
-64.8942795,-10.7599659,152.92
</coordinates>
</Point>
</Placemark>
<Placemark>
<name>
Mon Jan 02 13:51:19 2017 S=1.17 Km/hr
</name>
<styleUrl>
#styleMap_TLP_Normal
</styleUrl>
<Point>
<coordinates>
-64.8943100,-10.7599812,153.30
</coordinates>
</Point>
</Placemark>
<Placemark>
<name>
Mon Jan 02 13:51:29 2017 S=0.40 Km/hr
</name>
<styleUrl>
#styleMap_TLP_Normal
</styleUrl>
<Point>
<coordinates>
-64.8943253,-10.7600079,153.79
</coordinates>
</Point>
</Placemark>
<Placemark>
<name>
Mon Jan 02 13:51:39 2017 S=1.25 Km/hr
</name>
<styleUrl>
#styleMap_TLP_Normal
</styleUrl>
<Point>
<coordinates>
-64.8943329,-10.7600231,154.05
</coordinates>
</Point>
</Placemark>
<Placemark>
<name>
Mon Jan 02 13:51:49 2017 S=0.48 Km/hr
</name>
<styleUrl>
#styleMap_TLP_Normal
</styleUrl>
<Point>
<coordinates>
-64.8943558,-10.7599831,154.87
</coordinates>
</Point>
</Placemark>
<Placemark>
<name>
Mon Jan 02 13:51:59 2017 S=0.24 Km/hr
</name>
<styleUrl>
#styleMap_TLP_Normal
</styleUrl>
<Point>
<coordinates>
-64.8943558,-10.7599850,154.95
</coordinates>
</Point>
</Placemark>
<Placemark>
<name>
Mon Jan 02 13:52:09 2017 S=0.45 Km/hr
</name>
<styleUrl>
#styleMap_TLP_Normal
</styleUrl>
<Point>
<coordinates>
-64.8943481,-10.7599869,154.96
</coordinates>
</Point>
</Placemark>
<Placemark>
<name>
Mon Jan 02 13:52:19 2017 S=0.45 Km/hr
</name>
<styleUrl>
#styleMap_TLP_Normal
</styleUrl>
<Point>
<coordinates>
-64.8943481,-10.7599802,155.02
</coordinates>
</Point>
</Placemark>
<Placemark>
<name>
Mon Jan 02 13:52:29 2017 S=1.27 Km/hr
</name>
<styleUrl>
#styleMap_TLP_Normal
</styleUrl>
<Point>
<coordinates>
-64.8943634,-10.7599583,155.06
</coordinates>
</Point>
</Placemark>
<Placemark>
<name>
Mon Jan 02 13:52:39 2017 S=0.62 Km/hr
</name>
<styleUrl>
#styleMap_TLP_Normal
</styleUrl>
<Point>
<coordinates>
-64.8943863,-10.7599516,155.07
</coordinates>
</Point>
</Placemark>
<Placemark>
<name>
Mon Jan 02 13:52:49 2017 S=0.52 Km/hr
</name>
<styleUrl>
#styleMap_TLP_Normal
</styleUrl>
<Point>
<coordinates>
-64.8943787,-10.7599545,155.08
</coordinates>
</Point>
</Placemark>
<Placemark>
<name>
Mon Jan 02 13:52:59 2017 S=0.20 Km/hr
</name>
<styleUrl>
#styleMap_TLP_Normal
</styleUrl>
<Point>
<coordinates>
-64.8943710,-10.7599611,155.08
</coordinates>
</Point>
</Placemark>
<Placemark>
<name>
Mon Jan 02 13:53:09 2017 S=1.64 Km/hr
</name>
<styleUrl>
#styleMap_TLP_Normal
</styleUrl>
<Point>
<coordinates>
-64.8943329,-10.7599764,155.06
</coordinates>
</Point>
</Placemark>
<Placemark>
<name>
Mon Jan 02 13:53:19 2017 S=1.11 Km/hr
</name>
<styleUrl>
#styleMap_TLP_Normal
</styleUrl>
<Point>
<coordinates>
-64.8943176,-10.7599764,155.09
</coordinates>
</Point>
</Placemark>
<Placemark>
<name>
Mon Jan 02 13:53:29 2017 S=1.46 Km/hr
</name>
<styleUrl>
#styleMap_TLP_Normal
</styleUrl>
<Point>
<coordinates>
-64.8943100,-10.7599554,155.36
</coordinates>
</Point>
</Placemark>
<Placemark>
<name>
Mon Jan 02 13:53:39 2017 S=0.53 Km/hr
</name>
<styleUrl>
#styleMap_TLP_Normal
</styleUrl>
<Point>
<coordinates>
-64.8942947,-10.7599659,155.24
</coordinates>
</Point>
</Placemark>
<Placemark>
<name>
Mon Jan 02 13:53:49 2017 S=1.19 Km/hr
</name>
<styleUrl>
#styleMap_TLP_Normal
</styleUrl>
<Point>
<coordinates>
-64.8943100,-10.7599239,155.31
</coordinates>
</Point>
</Placemark>
<Placemark>
<name>
Mon Jan 02 13:53:59 2017 S=0.44 Km/hr
</name>
<styleUrl>
#styleMap_TLP_Normal
</styleUrl>
<Point>
<coordinates>
-64.8942947,-10.7599392,155.34
</coordinates>
</Point>
</Placemark>
<Placemark>
<name>
Mon Jan 02 13:54:09 2017 S=1.30 Km/hr
</name>
<styleUrl>
#styleMap_TLP_Normal
</styleUrl>
<Point>
<coordinates>
-64.8943558,-10.7599421,155.51
</coordinates>
</Point>
</Placemark>
<Placemark>
<name>
Mon Jan 02 13:54:19 2017 S=0.49 Km/hr
</name>
<styleUrl>
#styleMap_TLP_Normal
</styleUrl>
<Point>
<coordinates>
-64.8943634,-10.7599440,155.60
</coordinates>
</Point>
</Placemark>
<Placemark>
<name>
Mon Jan 02 13:54:29 2017 S=1.12 Km/hr
</name>
<styleUrl>
#styleMap_TLP_Normal
</styleUrl>
<Point>
<coordinates>
-64.8943405,-10.7599220,155.71
</coordinates>
</Point>
</Placemark>
<Placemark>
<name>
Mon Jan 02 13:54:39 2017 S=1.24 Km/hr
</name>
<styleUrl>
#styleMap_TLP_Normal
</styleUrl>
<Point>
<coordinates>
-64.8942947,-10.7599373,156.20
</coordinates>
</Point>
</Placemark>
<Placemark>
<name>
Mon Jan 02 13:54:49 2017 S=1.24 Km/hr
</name>
<styleUrl>
#styleMap_TLP_Normal
</styleUrl>
<Point>
<coordinates>
-64.8943100,-10.7599478,156.35
</coordinates>
</Point>
</Placemark>
<Placemark>
<name>
Mon Jan 02 13:54:59 2017 S=0.30 Km/hr
</name>
<styleUrl>
#styleMap_TLP_Normal
</styleUrl>
<Point>
<coordinates>
-64.8942947,-10.7599716,156.49
</coordinates>
</Point>
</Placemark>
<Placemark>
<name>
Mon Jan 02 13:55:09 2017 S=1.02 Km/hr
</name>
<styleUrl>
#styleMap_TLP_Normal
</styleUrl>
<Point>
<coordinates>
-64.8942490,-10.7599707,155.80
</coordinates>
</Point>
</Placemark>
<Placemark>
<name>
Mon Jan 02 13:55:19 2017 S=0.96 Km/hr
</name>
<styleUrl>
#styleMap_TLP_Normal
</styleUrl>
<Point>
<coordinates>
-64.8941727,-10.7599392,155.48
</coordinates>
</Point>
</Placemark>
<Placemark>
<name>
Mon Jan 02 13:55:29 2017 S=0.59 Km/hr
</name>
<styleUrl>
#styleMap_TLP_Normal
</styleUrl>
<Point>
<coordinates>
-64.8941116,-10.7599630,155.18
</coordinates>
</Point>
</Placemark>
<Placemark>
<name>
Mon Jan 02 13:55:39 2017 S=2.19 Km/hr
</name>
<styleUrl>
#styleMap_TLP_Normal
</styleUrl>
<Point>
<coordinates>
-64.8940277,-10.7599726,155.90
</coordinates>
</Point>
</Placemark>
<Placemark>
<name>
Mon Jan 02 13:55:49 2017 S=0.53 Km/hr
</name>
<styleUrl>
#styleMap_TLP_Normal
</styleUrl>
<Point>
<coordinates>
-64.8940201,-10.7599869,155.86
</coordinates>
</Point>
</Placemark>
<Placemark>
<name>
Mon Jan 02 13:55:59 2017 S=1.27 Km/hr
</name>
<styleUrl>
#styleMap_TLP_Normal
</styleUrl>
<Point>
<coordinates>
-64.8940048,-10.7600021,155.81
</coordinates>
</Point>
</Placemark>
<Placemark>
<name>
Mon Jan 02 13:56:09 2017 S=0.20 Km/hr
</name>
<styleUrl>
#styleMap_TLP_Normal
</styleUrl>
<Point>
<coordinates>
-64.8940277,-10.7600193,156.08
</coordinates>
</Point>
</Placemark>
<Placemark>
<name>
Mon Jan 02 13:56:19 2017 S=0.78 Km/hr
</name>
<styleUrl>
#styleMap_TLP_Normal
</styleUrl>
<Point>
<coordinates>
-64.8940430,-10.7600155,156.37
</coordinates>
</Point>
</Placemark>
<Placemark>
<name>
Mon Jan 02 13:56:29 2017 S=0.32 Km/hr
</name>
<styleUrl>
#styleMap_TLP_Normal
</styleUrl>
<Point>
<coordinates>
-64.8940582,-10.7600012,156.84
</coordinates>
</Point>
</Placemark>
<Placemark>
<name>
Mon Jan 02 13:56:39 2017 S=0.71 Km/hr
</name>
<styleUrl>
#styleMap_TLP_Normal
</styleUrl>
<Point>
<coordinates>
-64.8940506,-10.7600193,157.28
</coordinates>
</Point>
</Placemark>
<Placemark>
<name>
Mon Jan 02 13:56:49 2017 S=1.69 Km/hr
</name>
<styleUrl>
#styleMap_TLP_Normal
</styleUrl>
<Point>
<coordinates>
-64.8940506,-10.7600203,157.22
</coordinates>
</Point>
</Placemark>
<Placemark>
<name>
Mon Jan 02 13:56:59 2017 S=0.77 Km/hr
</name>
<styleUrl>
#styleMap_TLP_Normal
</styleUrl>
<Point>
<coordinates>
-64.8940582,-10.7599754,156.14
</coordinates>
</Point>
</Placemark>
<Placemark>
<name>
Mon Jan 02 13:57:09 2017 S=1.10 Km/hr
</name>
<styleUrl>
#styleMap_TLP_Normal
</styleUrl>
<Point>
<coordinates>
-64.8940582,-10.7599754,156.11
</coordinates>
</Point>
</Placemark>
<Placemark>
<name>
Mon Jan 02 13:57:19 2017 S=0.80 Km/hr
</name>
<styleUrl>
#styleMap_TLP_Normal
</styleUrl>
<Point>
<coordinates>
-64.8940430,-10.7599812,156.18
</coordinates>
</Point>
</Placemark>
<Placemark>
<name>
Mon Jan 02 13:57:29 2017 S=0.27 Km/hr
</name>
<styleUrl>
#styleMap_TLP_Normal
</styleUrl>
<Point>
<coordinates>
-64.8940125,-10.7599869,156.34
</coordinates>
</Point>
</Placemark>
<Placemark>
<name>
Mon Jan 02 13:57:39 2017 S=0.42 Km/hr
</name>
<styleUrl>
#styleMap_TLP_Normal
</styleUrl>
<Point>
<coordinates>
-64.8940125,-10.7599955,156.39
</coordinates>
</Point>
</Placemark>
<Placemark>
<name>
Mon Jan 02 13:57:49 2017 S=0.53 Km/hr
</name>
<styleUrl>
#styleMap_TLP_Normal
</styleUrl>
<Point>
<coordinates>
-64.8940201,-10.7599945,156.98
</coordinates>
</Point>
</Placemark>
<Placemark>
<name>
Mon Jan 02 13:57:59 2017 S=0.77 Km/hr
</name>
<styleUrl>
#styleMap_TLP_Normal
</styleUrl>
<Point>
<coordinates>
-64.8940201,-10.7599955,157.04
</coordinates>
</Point>
</Placemark>
<Placemark>
<name>
Mon Jan 02 13:58:09 2017 S=0.59 Km/hr
</name>
<styleUrl>
#styleMap_TLP_Normal
</styleUrl>
<Point>
<coordinates>
-64.8940201,-10.7599888,157.02
</coordinates>
</Point>
</Placemark>
<Placemark>
<name>
Mon Jan 02 13:58:19 2017 S=0.41 Km/hr
</name>
<styleUrl>
#styleMap_TLP_Normal
</styleUrl>
<Point>
<coordinates>
-64.8940353,-10.7599955,157.00
</coordinates>
</Point>
</Placemark>
<Placemark>
<name>
Mon Jan 02 13:58:29 2017 S=1.23 Km/hr
</name>
<styleUrl>
#styleMap_TLP_Normal
</styleUrl>
<Point>
<coordinates>
-64.8940582,-10.7600193,156.81
</coordinates>
</Point>
</Placemark>
<Placemark>
<name>
Mon Jan 02 13:58:39 2017 S=0.83 Km/hr
</name>
<styleUrl>
#styleMap_TLP_Normal
</styleUrl>
<Point>
<coordinates>
-64.8940430,-10.7600327,156.62
</coordinates>
</Point>
</Placemark>
<Placemark>
<name>
Mon Jan 02 13:58:49 2017 S=0.56 Km/hr
</name>
<styleUrl>
#styleMap_TLP_Normal
</styleUrl>
<Point>
<coordinates>
-64.8940811,-10.7600489,153.48
</coordinates>
</Point>
</Placemark>
<Placemark>
<name>
Mon Jan 02 13:58:59 2017 S=1.09 Km/hr
</name>
<styleUrl>
#styleMap_TLP_Normal
</styleUrl>
<Point>
<coordinates>
-64.8940964,-10.7600384,153.35
</coordinates>
</Point>
</Placemark>
<Placemark>
<name>
Mon Jan 02 13:59:09 2017 S=0.44 Km/hr
</name>
<styleUrl>
#styleMap_TLP_Normal
</styleUrl>
<Point>
<coordinates>
-64.8941116,-10.7600393,154.27
</coordinates>
</Point>
</Placemark>
<Placemark>
<name>
Mon Jan 02 13:59:19 2017 S=0.23 Km/hr
</name>
<styleUrl>
#styleMap_TLP_Normal
</styleUrl>
<Point>
<coordinates>
-64.8941116,-10.7600307,154.32
</coordinates>
</Point>
</Placemark>
<Placemark>
<name>
Mon Jan 02 13:59:29 2017 S=0.30 Km/hr
</name>
<styleUrl>
#styleMap_TLP_Normal
</styleUrl>
<Point>
<coordinates>
-64.8941116,-10.7600346,154.45
</coordinates>
</Point>
</Placemark>
<Placemark>
<name>
Mon Jan 02 13:59:39 2017 S=0.72 Km/hr
</name>
<styleUrl>
#styleMap_TLP_Normal
</styleUrl>
<Point>
<coordinates>
-64.8940964,-10.7600470,154.51
</coordinates>
</Point>
</Placemark>
<Placemark>
<name>
Mon Jan 02 13:59:49 2017 S=0.40 Km/hr
</name>
<styleUrl>
#styleMap_TLP_Normal
</styleUrl>
<Point>
<coordinates>
-64.8940964,-10.7600517,154.58
</coordinates>
</Point>
</Placemark>
<Placemark>
<name>
Mon Jan 02 13:59:59 2017 S=0.56 Km/hr
</name>
<styleUrl>
#styleMap_TLP_Normal
</styleUrl>
<Point>
<coordinates>
-64.8940964,-10.7600470,154.59
</coordinates>
</Point>
</Placemark>
<Placemark>
<name>
Mon Jan 02 14:00:09 2017 S=0.73 Km/hr
</name>
<styleUrl>
#styleMap_TLP_Normal
</styleUrl>
<Point>
<coordinates>
-64.8941269,-10.7600346,154.41
</coordinates>
</Point>
</Placemark>
<Placemark>
<name>
Mon Jan 02 14:00:19 2017 S=0.07 Km/hr
</name>
<styleUrl>
#styleMap_TLP_Normal
</styleUrl>
<Point>
<coordinates>
-64.8941422,-10.7600155,155.82
</coordinates>
</Point>
</Placemark>
<Placemark>
<name>
Mon Jan 02 14:00:29 2017 S=0.48 Km/hr
</name>
<styleUrl>
#styleMap_TLP_Normal
</styleUrl>
<Point>
<coordinates>
-64.8941345,-10.7600088,155.90
</coordinates>
</Point>
</Placemark>
<Placemark>
<name>
Mon Jan 02 14:00:39 2017 S=1.35 Km/hr
</name>
<styleUrl>
#styleMap_TLP_Normal
</styleUrl>
<Point>
<coordinates>
-64.8941193,-10.7600155,155.91
</coordinates>
</Point>
</Placemark>
<Placemark>
<name>
Mon Jan 02 14:00:49 2017 S=0.95 Km/hr
</name>
<styleUrl>
#styleMap_TLP_Normal
</styleUrl>
<Point>
<coordinates>
-64.8940811,-10.7600079,156.27
</coordinates>
</Point>
</Placemark>
<Placemark>
<name>
Mon Jan 02 14:00:59 2017 S=1.39 Km/hr
</name>
<styleUrl>
#styleMap_TLP_Normal
</styleUrl>
<Point>
<coordinates>
-64.8940964,-10.7600250,156.05
</coordinates>
</Point>
</Placemark>
<Placemark>
<name>
Mon Jan 02 14:01:09 2017 S=0.72 Km/hr
</name>
<styleUrl>
#styleMap_TLP_Normal
</styleUrl>
<Point>
<coordinates>
-64.8941040,-10.7600288,156.49
</coordinates>
</Point>
</Placemark>
<Placemark>
<name>
Mon Jan 02 14:01:19 2017 S=0.19 Km/hr
</name>
<styleUrl>
#styleMap_TLP_Normal
</styleUrl>
<Point>
<coordinates>
-64.8941040,-10.7600193,156.52
</coordinates>
</Point>
</Placemark>
<Placemark>
<name>
Mon Jan 02 14:01:29 2017 S=0.34 Km/hr
</name>
<styleUrl>
#styleMap_TLP_Normal
</styleUrl>
<Point>
<coordinates>
-64.8941116,-10.7600203,156.41
</coordinates>
</Point>
</Placemark>
<Placemark>
<name>
Mon Jan 02 14:01:39 2017 S=0.82 Km/hr
</name>
<styleUrl>
#styleMap_TLP_Normal
</styleUrl>
<Point>
<coordinates>
-64.8940887,-10.7599831,155.98
</coordinates>
</Point>
</Placemark>
<Placemark>
<name>
Mon Jan 02 14:01:49 2017 S=0.51 Km/hr
</name>
<styleUrl>
#styleMap_TLP_Normal
</styleUrl>
<Point>
<coordinates>
-64.8940887,-10.7599878,156.04
</coordinates>
</Point>
</Placemark>
<Placemark>
<name>
Mon Jan 02 14:01:59 2017 S=1.20 Km/hr
</name>
<styleUrl>
#styleMap_TLP_Normal
</styleUrl>
<Point>
<coordinates>
-64.8941040,-10.7599783,155.75
</coordinates>
</Point>
</Placemark>
<Placemark>
<name>
Mon Jan 02 14:02:09 2017 S=0.17 Km/hr
</name>
<styleUrl>
#styleMap_TLP_Normal
</styleUrl>
<Point>
<coordinates>
-64.8941040,-10.7599783,155.93
</coordinates>
</Point>
</Placemark>
<Placemark>
<name>
Mon Jan 02 14:02:19 2017 S=0.41 Km/hr
</name>
<styleUrl>
#styleMap_TLP_Normal
</styleUrl>
<Point>
<coordinates>
-64.8941040,-10.7599821,155.93
</coordinates>
</Point>
</Placemark>
<Placemark>
<name>
Mon Jan 02 14:02:29 2017 S=0.94 Km/hr
</name>
<styleUrl>
#styleMap_TLP_Normal
</styleUrl>
<Point>
<coordinates>
-64.8940964,-10.7599783,155.95
</coordinates>
</Point>
</Placemark>
<Placemark>
<name>
Mon Jan 02 14:02:39 2017 S=1.45 Km/hr
</name>
<styleUrl>
#styleMap_TLP_Normal
</styleUrl>
<Point>
<coordinates>
-64.8941116,-10.7599897,155.98
</coordinates>
</Point>
</Placemark>
<Placemark>
<name>
Mon Jan 02 14:02:49 2017 S=0.54 Km/hr
</name>
<styleUrl>
#styleMap_TLP_Normal
</styleUrl>
<Point>
<coordinates>
-64.8941498,-10.7600060,156.56
</coordinates>
</Point>
</Placemark>
<Placemark>
<name>
Mon Jan 02 14:02:59 2017 S=0.98 Km/hr
</name>
<styleUrl>
#styleMap_TLP_Normal
</styleUrl>
<Point>
<coordinates>
-64.8941498,-10.7600012,156.74
</coordinates>
</Point>
</Placemark>
<Placemark>
<name>
Mon Jan 02 14:03:09 2017 S=0.67 Km/hr
</name>
<styleUrl>
#styleMap_TLP_Normal
</styleUrl>
<Point>
<coordinates>
-64.8941422,-10.7600040,156.69
</coordinates>
</Point>
</Placemark>
<Placemark>
<name>
Mon Jan 02 14:03:19 2017 S=0.71 Km/hr
</name>
<styleUrl>
#styleMap_TLP_Normal
</styleUrl>
<Point>
<coordinates>
-64.8941345,-10.7600155,156.70
</coordinates>
</Point>
</Placemark>
<Placemark>
<name>
Mon Jan 02 14:03:29 2017 S=0.62 Km/hr
</name>
<styleUrl>
#styleMap_TLP_Normal
</styleUrl>
<Point>
<coordinates>
-64.8941269,-10.7600145,156.72
</coordinates>
</Point>
</Placemark>
<Placemark>
<name>
Mon Jan 02 14:03:39 2017 S=1.03 Km/hr
</name>
<styleUrl>
#styleMap_TLP_Normal
</styleUrl>
<Point>
<coordinates>
-64.8941345,-10.7600136,156.69
</coordinates>
</Point>
</Placemark>
<Placemark>
<name>
Mon Jan 02 14:03:49 2017 S=0.81 Km/hr
</name>
<styleUrl>
#styleMap_TLP_Normal
</styleUrl>
<Point>
<coordinates>
-64.8941574,-10.7600279,156.88
</coordinates>
</Point>
</Placemark>
<Placemark>
<name>
Mon Jan 02 14:03:59 2017 S=0.98 Km/hr
</name>
<styleUrl>
#styleMap_TLP_Normal
</styleUrl>
<Point>
<coordinates>
-64.8941574,-10.7600365,156.90
</coordinates>
</Point>
</Placemark>
<Placemark>
<name>
Mon Jan 02 14:04:09 2017 S=0.91 Km/hr
</name>
<styleUrl>
#styleMap_TLP_Normal
</styleUrl>
<Point>
<coordinates>
-64.8941193,-10.7600451,156.66
</coordinates>
</Point>
</Placemark>
<Placemark>
<name>
Mon Jan 02 14:04:19 2017 S=0.24 Km/hr
</name>
<styleUrl>
#styleMap_TLP_Normal
</styleUrl>
<Point>
<coordinates>
-64.8941498,-10.7600565,156.63
</coordinates>
</Point>
</Placemark>
<Placemark>
<name>
Mon Jan 02 14:04:29 2017 S=1.03 Km/hr
</name>
<styleUrl>
#styleMap_TLP_Normal
</styleUrl>
<Point>
<coordinates>
-64.8941498,-10.7600651,156.64
</coordinates>
</Point>
</Placemark>
<Placemark>
<name>
Mon Jan 02 14:04:39 2017 S=0.61 Km/hr
</name>
<styleUrl>
#styleMap_TLP_Normal
</styleUrl>
<Point>
<coordinates>
-64.8941574,-10.7600718,156.61
</coordinates>
</Point>
</Placemark>
<Placemark>
<name>
Mon Jan 02 14:04:49 2017 S=0.81 Km/hr
</name>
<styleUrl>
#styleMap_TLP_Normal
</styleUrl>
<Point>
<coordinates>
-64.8941498,-10.7600737,155.75
</coordinates>
</Point>
</Placemark>
<Placemark>
<name>
Mon Jan 02 14:04:59 2017 S=0.10 Km/hr
</name>
<styleUrl>
#styleMap_TLP_Normal
</styleUrl>
<Point>
<coordinates>
-64.8941574,-10.7600737,155.75
</coordinates>
</Point>
</Placemark>
<Placemark>
<name>
Mon Jan 02 14:05:09 2017 S=0.37 Km/hr
</name>
<styleUrl>
#styleMap_TLP_Normal
</styleUrl>
<Point>
<coordinates>
-64.8941422,-10.7600756,155.81
</coordinates>
</Point>
</Placemark>
<Placemark>
<name>
Mon Jan 02 14:05:19 2017 S=0.54 Km/hr
</name>
<styleUrl>
#styleMap_TLP_Normal
</styleUrl>
<Point>
<coordinates>
-64.8941422,-10.7600727,155.87
</coordinates>
</Point>
</Placemark>
<Placemark>
<name>
Mon Jan 02 14:05:29 2017 S=0.60 Km/hr
</name>
<styleUrl>
#styleMap_TLP_Normal
</styleUrl>
<Point>
<coordinates>
-64.8940659,-10.7600565,155.96
</coordinates>
</Point>
</Placemark>
<Placemark>
<name>
Mon Jan 02 14:05:39 2017 S=1.12 Km/hr
</name>
<styleUrl>
#styleMap_TLP_Normal
</styleUrl>
<Point>
<coordinates>
-64.8940659,-10.7600565,155.98
</coordinates>
</Point>
</Placemark>
<Placemark>
<name>
Mon Jan 02 14:05:49 2017 S=1.32 Km/hr
</name>
<styleUrl>
#styleMap_TLP_Normal
</styleUrl>
<Point>
<coordinates>
-64.8940582,-10.7598848,154.28
</coordinates>
</Point>
</Placemark>
<Placemark>
<name>
Mon Jan 02 14:05:59 2017 S=0.74 Km/hr
</name>
<styleUrl>
#styleMap_TLP_Normal
</styleUrl>
<Point>
<coordinates>
-64.8940506,-10.7598877,153.68
</coordinates>
</Point>
</Placemark>
<Placemark>
<name>
Mon Jan 02 14:06:09 2017 S=1.70 Km/hr
</name>
<styleUrl>
#styleMap_TLP_Normal
</styleUrl>
<Point>
<coordinates>
-64.8940811,-10.7598581,153.09
</coordinates>
</Point>
</Placemark>
<Placemark>
<name>
Mon Jan 02 14:06:19 2017 S=1.20 Km/hr
</name>
<styleUrl>
#styleMap_TLP_Normal
</styleUrl>
<Point>
<coordinates>
-64.8940964,-10.7598972,153.66
</coordinates>
</Point>
</Placemark>
<Placemark>
<name>
Mon Jan 02 14:06:29 2017 S=1.03 Km/hr
</name>
<styleUrl>
#styleMap_TLP_Normal
</styleUrl>
<Point>
<coordinates>
-64.8940659,-10.7599154,153.74
</coordinates>
</Point>
</Placemark>
<Placemark>
<name>
Mon Jan 02 14:06:39 2017 S=0.51 Km/hr
</name>
<styleUrl>
#styleMap_TLP_Normal
</styleUrl>
<Point>
<coordinates>
-64.8940735,-10.7599068,153.78
</coordinates>
</Point>
</Placemark>
<Placemark>
<name>
Mon Jan 02 14:06:49 2017 S=0.72 Km/hr
</name>
<styleUrl>
#styleMap_TLP_Normal
</styleUrl>
<Point>
<coordinates>
-64.8940735,-10.7599039,153.73
</coordinates>
</Point>
</Placemark>
<Placemark>
<name>
Mon Jan 02 14:06:59 2017 S=0.36 Km/hr
</name>
<styleUrl>
#styleMap_TLP_Normal
</styleUrl>
<Point>
<coordinates>
-64.8940659,-10.7599115,153.78
</coordinates>
</Point>
</Placemark>
<Placemark>
<name>
Mon Jan 02 14:07:09 2017 S=0.35 Km/hr
</name>
<styleUrl>
#styleMap_TLP_Normal
</styleUrl>
<Point>
<coordinates>
-64.8940735,-10.7599211,153.80
</coordinates>
</Point>
</Placemark>
<Placemark>
<name>
Mon Jan 02 14:07:19 2017 S=0.09 Km/hr
</name>
<styleUrl>
#styleMap_TLP_Normal
</styleUrl>
<Point>
<coordinates>
-64.8940659,-10.7599335,153.87
</coordinates>
</Point>
</Placemark>
<Placemark>
<name>
Mon Jan 02 14:07:29 2017 S=0.56 Km/hr
</name>
<styleUrl>
#styleMap_TLP_Normal
</styleUrl>
<Point>
<coordinates>
-64.8940735,-10.7599373,153.91
</coordinates>
</Point>
</Placemark>
<Placemark>
<name>
Mon Jan 02 14:07:39 2017 S=0.75 Km/hr
</name>
<styleUrl>
#styleMap_TLP_Normal
</styleUrl>
<Point>
<coordinates>
-64.8940887,-10.7599392,153.98
</coordinates>
</Point>
</Placemark>
<Placemark>
<name>
Mon Jan 02 14:07:49 2017 S=0.27 Km/hr
</name>
<styleUrl>
#styleMap_TLP_Normal
</styleUrl>
<Point>
<coordinates>
-64.8940887,-10.7599478,154.04
</coordinates>
</Point>
</Placemark>
<Placemark>
<name>
Mon Jan 02 14:07:59 2017 S=0.33 Km/hr
</name>
<styleUrl>
#styleMap_TLP_Normal
</styleUrl>
<Point>
<coordinates>
-64.8940735,-10.7599487,154.03
</coordinates>
</Point>
</Placemark>
<Placemark>
<name>
Mon Jan 02 14:08:09 2017 S=0.38 Km/hr
</name>
<styleUrl>
#styleMap_TLP_Normal
</styleUrl>
<Point>
<coordinates>
-64.8940811,-10.7599564,154.04
</coordinates>
</Point>
</Placemark>
<Placemark>
<name>
Mon Jan 02 14:08:19 2017 S=0.10 Km/hr
</name>
<styleUrl>
#styleMap_TLP_Normal
</styleUrl>
<Point>
<coordinates>
-64.8940811,-10.7599678,154.07
</coordinates>
</Point>
</Placemark>
<Placemark>
<name>
Mon Jan 02 14:08:29 2017 S=0.88 Km/hr
</name>
<styleUrl>
#styleMap_TLP_Normal
</styleUrl>
<Point>
<coordinates>
-64.8940811,-10.7599621,154.11
</coordinates>
</Point>
</Placemark>
<Placemark>
<name>
Mon Jan 02 14:08:39 2017 S=0.17 Km/hr
</name>
<styleUrl>
#styleMap_TLP_Normal
</styleUrl>
<Point>
<coordinates>
-64.8940964,-10.7599535,154.14
</coordinates>
</Point>
</Placemark>
<Placemark>
<name>
Mon Jan 02 14:08:49 2017 S=0.86 Km/hr
</name>
<styleUrl>
#styleMap_TLP_Normal
</styleUrl>
<Point>
<coordinates>
-64.8940887,-10.7599621,154.16
</coordinates>
</Point>
</Placemark>
<Placemark>
<name>
Mon Jan 02 14:08:59 2017 S=0.41 Km/hr
</name>
<styleUrl>
#styleMap_TLP_Normal
</styleUrl>
<Point>
<coordinates>
-64.8941116,-10.7599545,154.18
</coordinates>
</Point>
</Placemark>
<Placemark>
<name>
Mon Jan 02 14:09:09 2017 S=0.87 Km/hr
</name>
<styleUrl>
#styleMap_TLP_Normal
</styleUrl>
<Point>
<coordinates>
-64.8941116,-10.7599754,154.54
</coordinates>
</Point>
</Placemark>
<Placemark>
<name>
Mon Jan 02 14:09:19 2017 S=1.04 Km/hr
</name>
<styleUrl>
#styleMap_TLP_Normal
</styleUrl>
<Point>
<coordinates>
-64.8941269,-10.7599955,156.07
</coordinates>
</Point>
</Placemark>
<Placemark>
<name>
Mon Jan 02 14:09:29 2017 S=0.62 Km/hr
</name>
<styleUrl>
#styleMap_TLP_Normal
</styleUrl>
<Point>
<coordinates>
-64.8941193,-10.7600031,156.98
</coordinates>
</Point>
</Placemark>
<Placemark>
<name>
Mon Jan 02 14:09:39 2017 S=0.41 Km/hr
</name>
<styleUrl>
#styleMap_TLP_Normal
</styleUrl>
<Point>
<coordinates>
-64.8940887,-10.7599850,157.88
</coordinates>
</Point>
</Placemark>
<Placemark>
<name>
Mon Jan 02 14:09:49 2017 S=1.33 Km/hr
</name>
<styleUrl>
#styleMap_TLP_Normal
</styleUrl>
<Point>
<coordinates>
-64.8940811,-10.7600021,158.22
</coordinates>
</Point>
</Placemark>
<Placemark>
<name>
Mon Jan 02 14:09:59 2017 S=0.56 Km/hr
</name>
<styleUrl>
#styleMap_TLP_Normal
</styleUrl>
<Point>
<coordinates>
-64.8940735,-10.7600365,159.87
</coordinates>
</Point>
</Placemark>
<Placemark>
<name>
Mon Jan 02 14:10:09 2017 S=1.78 Km/hr
</name>
<styleUrl>
#styleMap_TLP_Normal
</styleUrl>
<Point>
<coordinates>
-64.8940735,-10.7600479,161.11
</coordinates>
</Point>
</Placemark>
<Placemark>
<name>
Mon Jan 02 14:10:19 2017 S=0.51 Km/hr
</name>
<styleUrl>
#styleMap_TLP_Normal
</styleUrl>
<Point>
<coordinates>
-64.8940506,-10.7600594,160.98
</coordinates>
</Point>
</Placemark>
<Placemark>
<name>
Mon Jan 02 14:10:29 2017 S=0.67 Km/hr
</name>
<styleUrl>
#styleMap_TLP_Normal
</styleUrl>
<Point>
<coordinates>
-64.8940811,-10.7600222,161.21
</coordinates>
</Point>
</Placemark>
<Placemark>
<name>
Mon Jan 02 14:10:39 2017 S=0.75 Km/hr
</name>
<styleUrl>
#styleMap_TLP_Normal
</styleUrl>
<Point>
<coordinates>
-64.8940887,-10.7600241,161.25
</coordinates>
</Point>
</Placemark>
<Placemark>
<name>
Mon Jan 02 14:10:49 2017 S=0.71 Km/hr
</name>
<styleUrl>
#styleMap_TLP_Normal
</styleUrl>
<Point>
<coordinates>
-64.8941040,-10.7600355,161.36
</coordinates>
</Point>
</Placemark>
<Placemark>
<name>
Mon Jan 02 14:10:59 2017 S=0.12 Km/hr
</name>
<styleUrl>
#styleMap_TLP_Normal
</styleUrl>
<Point>
<coordinates>
-64.8940506,-10.7600288,163.80
</coordinates>
</Point>
</Placemark>
<Placemark>
<name>
Mon Jan 02 14:11:09 2017 S=0.55 Km/hr
</name>
<styleUrl>
#styleMap_TLP_Normal
</styleUrl>
<Point>
<coordinates>
-64.8940659,-10.7600288,164.49
</coordinates>
</Point>
</Placemark>
<Placemark>
<name>
Mon Jan 02 14:11:19 2017 S=1.46 Km/hr
</name>
<styleUrl>
#styleMap_TLP_Normal
</styleUrl>
<Point>
<coordinates>
-64.8940353,-10.7600260,165.68
</coordinates>
</Point>
</Placemark>
<Placemark>
<name>
Mon Jan 02 14:11:29 2017 S=0.67 Km/hr
</name>
<styleUrl>
#styleMap_TLP_Normal
</styleUrl>
<Point>
<coordinates>
-64.8939819,-10.7600250,168.05
</coordinates>
</Point>
</Placemark>
<Placemark>
<name>
Mon Jan 02 14:11:39 2017 S=1.03 Km/hr
</name>
<styleUrl>
#styleMap_TLP_Normal
</styleUrl>
<Point>
<coordinates>
-64.8940201,-10.7600565,169.53
</coordinates>
</Point>
</Placemark>
<Placemark>
<name>
Mon Jan 02 14:11:49 2017 S=0.38 Km/hr
</name>
<styleUrl>
#styleMap_TLP_Normal
</styleUrl>
<Point>
<coordinates>
-64.8940201,-10.7600937,172.54
</coordinates>
</Point>
</Placemark>
<Placemark>
<name>
Mon Jan 02 14:11:59 2017 S=0.35 Km/hr
</name>
<styleUrl>
#styleMap_TLP_Normal
</styleUrl>
<Point>
<coordinates>
-64.8940277,-10.7601013,174.90
</coordinates>
</Point>
</Placemark>
<Placemark>
<name>
Mon Jan 02 14:12:09 2017 S=0.81 Km/hr
</name>
<styleUrl>
#styleMap_TLP_Normal
</styleUrl>
<Point>
<coordinates>
-64.8940201,-10.7601013,175.07
</coordinates>
</Point>
</Placemark>
<Placemark>
<name>
Mon Jan 02 14:12:19 2017 S=1.18 Km/hr
</name>
<styleUrl>
#styleMap_TLP_Normal
</styleUrl>
<Point>
<coordinates>
-64.8940201,-10.7601042,175.20
</coordinates>
</Point>
</Placemark>
<Placemark>
<name>
Mon Jan 02 14:12:29 2017 S=0.03 Km/hr
</name>
<styleUrl>
#styleMap_TLP_Normal
</styleUrl>
<Point>
<coordinates>
-64.8940277,-10.7601080,176.80
</coordinates>
</Point>
</Placemark>
<Placemark>
<name>
Mon Jan 02 14:12:39 2017 S=0.83 Km/hr
</name>
<styleUrl>
#styleMap_TLP_Normal
</styleUrl>
<Point>
<coordinates>
-64.8940659,-10.7600784,177.39
</coordinates>
</Point>
</Placemark>
<Placemark>
<name>
Mon Jan 02 14:12:49 2017 S=0.23 Km/hr
</name>
<styleUrl>
#styleMap_TLP_Normal
</styleUrl>
<Point>
<coordinates>
-64.8940659,-10.7600698,177.42
</coordinates>
</Point>
</Placemark>
<Placemark>
<name>
Mon Jan 02 14:12:59 2017 S=0.68 Km/hr
</name>
<styleUrl>
#styleMap_TLP_Normal
</styleUrl>
<Point>
<coordinates>
-64.8940659,-10.7600622,177.43
</coordinates>
</Point>
</Placemark>
<Placemark>
<name>
Mon Jan 02 14:13:09 2017 S=0.91 Km/hr
</name>
<styleUrl>
#styleMap_TLP_Normal
</styleUrl>
<Point>
<coordinates>
-64.8940506,-10.7600336,178.52
</coordinates>
</Point>
</Placemark>
<Placemark>
<name>
Mon Jan 02 14:13:19 2017 S=0.17 Km/hr
</name>
<styleUrl>
#styleMap_TLP_Normal
</styleUrl>
<Point>
<coordinates>
-64.8940506,-10.7600470,178.56
</coordinates>
</Point>
</Placemark>
<Placemark>
<name>
Mon Jan 02 14:13:29 2017 S=0.41 Km/hr
</name>
<styleUrl>
#styleMap_TLP_Normal
</styleUrl>
<Point>
<coordinates>
-64.8940430,-10.7600536,178.65
</coordinates>
</Point>
</Placemark>
<Placemark>
<name>
Mon Jan 02 14:13:39 2017 S=0.71 Km/hr
</name>
<styleUrl>
#styleMap_TLP_Normal
</styleUrl>
<Point>
<coordinates>
-64.8940582,-10.7600517,179.25
</coordinates>
</Point>
</Placemark>
<Placemark>
<name>
Mon Jan 02 14:13:49 2017 S=0.35 Km/hr
</name>
<styleUrl>
#styleMap_TLP_Normal
</styleUrl>
<Point>
<coordinates>
-64.8940582,-10.7600489,179.20
</coordinates>
</Point>
</Placemark>
<Placemark>
<name>
Mon Jan 02 14:13:59 2017 S=0.46 Km/hr
</name>
<styleUrl>
#styleMap_TLP_Normal
</styleUrl>
<Point>
<coordinates>
-64.8940506,-10.7600460,179.21
</coordinates>
</Point>
</Placemark>
<Placemark>
<name>
Mon Jan 02 14:14:09 2017 S=0.38 Km/hr
</name>
<styleUrl>
#styleMap_TLP_Normal
</styleUrl>
<Point>
<coordinates>
-64.8940277,-10.7600718,179.08
</coordinates>
</Point>
</Placemark>
<Placemark>
<name>
Mon Jan 02 14:14:19 2017 S=0.97 Km/hr
</name>
<styleUrl>
#styleMap_TLP_Normal
</styleUrl>
<Point>
<coordinates>
-64.8939972,-10.7600775,179.62
</coordinates>
</Point>
</Placemark>
<Placemark>
<name>
Mon Jan 02 14:14:29 2017 S=0.93 Km/hr
</name>
<styleUrl>
#styleMap_TLP_Normal
</styleUrl>
<Point>
<coordinates>
-64.8939896,-10.7600784,180.39
</coordinates>
</Point>
</Placemark>
<Placemark>
<name>
Mon Jan 02 14:14:39 2017 S=0.61 Km/hr
</name>
<styleUrl>
#styleMap_TLP_Normal
</styleUrl>
<Point>
<coordinates>
-64.8939896,-10.7600756,180.42
</coordinates>
</Point>
</Placemark>
<Placemark>
<name>
Mon Jan 02 14:14:49 2017 S=0.12 Km/hr
</name>
<styleUrl>
#styleMap_TLP_Normal
</styleUrl>
<Point>
<coordinates>
-64.8940048,-10.7600727,180.38
</coordinates>
</Point>
</Placemark>
<Placemark>
<name>
Mon Jan 02 14:14:59 2017 S=0.39 Km/hr
</name>
<styleUrl>
#styleMap_TLP_Normal
</styleUrl>
<Point>
<coordinates>
-64.8940048,-10.7600727,180.38
</coordinates>
</Point>
</Placemark>
<Placemark>
<name>
Mon Jan 02 14:15:09 2017 S=0.89 Km/hr
</name>
<styleUrl>
#styleMap_TLP_Normal
</styleUrl>
<Point>
<coordinates>
-64.8940125,-10.7600689,180.37
</coordinates>
</Point>
</Placemark>
<Placemark>
<name>
Mon Jan 02 14:15:19 2017 S=0.68 Km/hr
</name>
<styleUrl>
#styleMap_TLP_Normal
</styleUrl>
<Point>
<coordinates>
-64.8940430,-10.7600422,180.62
</coordinates>
</Point>
</Placemark>
<Placemark>
<name>
Mon Jan 02 14:15:29 2017 S=1.25 Km/hr
</name>
<styleUrl>
#styleMap_TLP_Normal
</styleUrl>
<Point>
<coordinates>
-64.8941345,-10.7599735,180.77
</coordinates>
</Point>
</Placemark>
<Placemark>
<name>
Mon Jan 02 14:15:39 2017 S=1.88 Km/hr
</name>
<styleUrl>
#styleMap_TLP_Normal
</styleUrl>
<Point>
<coordinates>
-64.8942184,-10.7599545,181.48
</coordinates>
</Point>
</Placemark>
<Placemark>
<name>
Mon Jan 02 14:15:49 2017 S=1.30 Km/hr
</name>
<styleUrl>
#styleMap_TLP_Normal
</styleUrl>
<Point>
<coordinates>
-64.8942719,-10.7599583,180.17
</coordinates>
</Point>
</Placemark>
<Placemark>
<name>
Mon Jan 02 14:15:59 2017 S=1.72 Km/hr
</name>
<styleUrl>
#styleMap_TLP_Normal
</styleUrl>
<Point>
<coordinates>
-64.8943176,-10.7599392,180.44
</coordinates>
</Point>
</Placemark>
<Placemark>
<name>
Mon Jan 02 14:16:09 2017 S=0.53 Km/hr
</name>
<styleUrl>
#styleMap_TLP_Normal
</styleUrl>
<Point>
<coordinates>
-64.8943863,-10.7599077,180.63
</coordinates>
</Point>
</Placemark>
<Placemark>
<name>
Mon Jan 02 14:16:19 2017 S=2.21 Km/hr
</name>
<styleUrl>
#styleMap_TLP_Normal
</styleUrl>
<Point>
<coordinates>
-64.8944397,-10.7599192,180.96
</coordinates>
</Point>
</Placemark>
<Placemark>
<name>
Mon Jan 02 14:16:29 2017 S=1.95 Km/hr
</name>
<styleUrl>
#styleMap_TLP_Normal
</styleUrl>
<Point>
<coordinates>
-64.8945541,-10.7599649,180.07
</coordinates>
</Point>
</Placemark>
<Placemark>
<name>
Mon Jan 02 14:16:39 2017 S=1.98 Km/hr
</name>
<styleUrl>
#styleMap_TLP_Normal
</styleUrl>
<Point>
<coordinates>
-64.8946152,-10.7599535,180.04
</coordinates>
</Point>
</Placemark>
<Placemark>
<name>
Mon Jan 02 14:16:49 2017 S=1.41 Km/hr
</name>
<styleUrl>
#styleMap_TLP_Normal
</styleUrl>
<Point>
<coordinates>
-64.8946686,-10.7599144,179.97
</coordinates>
</Point>
</Placemark>
<Placemark>
<name>
Mon Jan 02 14:16:59 2017 S=0.72 Km/hr
</name>
<styleUrl>
#styleMap_TLP_Normal
</styleUrl>
<Point>
<coordinates>
-64.8947144,-10.7598934,180.10
</coordinates>
</Point>
</Placemark>
<Placemark>
<name>
Mon Jan 02 14:17:09 2017 S=0.41 Km/hr
</name>
<styleUrl>
#styleMap_TLP_Normal
</styleUrl>
<Point>
<coordinates>
-64.8947525,-10.7599001,179.34
</coordinates>
</Point>
</Placemark>
<Placemark>
<name>
Mon Jan 02 14:17:19 2017 S=0.71 Km/hr
</name>
<styleUrl>
#styleMap_TLP_Normal
</styleUrl>
<Point>
<coordinates>
-64.8947678,-10.7598915,179.30
</coordinates>
</Point>
</Placemark>
<Placemark>
<name>
Mon Jan 02 14:17:29 2017 S=0.45 Km/hr
</name>
<styleUrl>
#styleMap_TLP_Normal
</styleUrl>
<Point>
<coordinates>
-64.8947678,-10.7598753,179.28
</coordinates>
</Point>
</Placemark>
<Placemark>
<name>
Mon Jan 02 14:17:39 2017 S=0.83 Km/hr
</name>
<styleUrl>
#styleMap_TLP_Normal
</styleUrl>
<Point>
<coordinates>
-64.8947830,-10.7598438,179.32
</coordinates>
</Point>
</Placemark>
<Placemark>
<name>
Mon Jan 02 14:17:49 2017 S=1.80 Km/hr
</name>
<styleUrl>
#styleMap_TLP_Normal
</styleUrl>
<Point>
<coordinates>
-64.8948822,-10.7598133,179.03
</coordinates>
</Point>
</Placemark>
<Placemark>
<name>
Mon Jan 02 14:17:59 2017 S=0.51 Km/hr
</name>
<styleUrl>
#styleMap_TLP_Normal
</styleUrl>
<Point>
<coordinates>
-64.8948593,-10.7597771,178.12
</coordinates>
</Point>
</Placemark>
<Placemark>
<name>
Mon Jan 02 14:18:09 2017 S=0.43 Km/hr
</name>
<styleUrl>
#styleMap_TLP_Normal
</styleUrl>
<Point>
<coordinates>
-64.8948593,-10.7597790,178.05
</coordinates>
</Point>
</Placemark>
<Placemark>
<name>
Mon Jan 02 14:18:19 2017 S=1.41 Km/hr
</name>
<styleUrl>
#styleMap_TLP_Normal
</styleUrl>
<Point>
<coordinates>
-64.8948593,-10.7597876,178.02
</coordinates>
</Point>
</Placemark>
<Placemark>
<name>
Mon Jan 02 14:18:29 2017 S=1.55 Km/hr
</name>
<styleUrl>
#styleMap_TLP_Normal
</styleUrl>
<Point>
<coordinates>
-64.8949051,-10.7598648,176.92
</coordinates>
</Point>
</Placemark>
<Placemark>
<name>
Mon Jan 02 14:18:39 2017 S=0.73 Km/hr
</name>
<styleUrl>
#styleMap_TLP_Normal
</styleUrl>
<Point>
<coordinates>
-64.8949051,-10.7599049,175.46
</coordinates>
</Point>
</Placemark>
<Placemark>
<name>
Mon Jan 02 14:18:49 2017 S=2.09 Km/hr
</name>
<styleUrl>
#styleMap_TLP_Normal
</styleUrl>
<Point>
<coordinates>
-64.8948975,-10.7598820,175.17
</coordinates>
</Point>
</Placemark>
<Placemark>
<name>
Mon Jan 02 14:18:59 2017 S=1.25 Km/hr
</name>
<styleUrl>
#styleMap_TLP_Normal
</styleUrl>
<Point>
<coordinates>
-64.8948898,-10.7598486,175.29
</coordinates>
</Point>
</Placemark>
<Placemark>
<name>
Mon Jan 02 14:19:09 2017 S=0.75 Km/hr
</name>
<styleUrl>
#styleMap_TLP_Normal
</styleUrl>
<Point>
<coordinates>
-64.8948822,-10.7598963,173.53
</coordinates>
</Point>
</Placemark>
<Placemark>
<name>
Mon Jan 02 14:19:19 2017 S=0.12 Km/hr
</name>
<styleUrl>
#styleMap_TLP_Normal
</styleUrl>
<Point>
<coordinates>
-64.8948593,-10.7599087,172.20
</coordinates>
</Point>
</Placemark>
<Placemark>
<name>
Mon Jan 02 14:19:29 2017 S=0.81 Km/hr
</name>
<styleUrl>
#styleMap_TLP_Normal
</styleUrl>
<Point>
<coordinates>
-64.8948593,-10.7599134,172.25
</coordinates>
</Point>
</Placemark>
<Placemark>
<name>
Mon Jan 02 14:19:39 2017 S=1.17 Km/hr
</name>
<styleUrl>
#styleMap_TLP_Normal
</styleUrl>
<Point>
<coordinates>
-64.8948669,-10.7599020,173.52
</coordinates>
</Point>
</Placemark>
<Placemark>
<name>
Mon Jan 02 14:19:49 2017 S=1.78 Km/hr
</name>
<styleUrl>
#styleMap_TLP_Normal
</styleUrl>
<Point>
<coordinates>
-64.8947754,-10.7599134,172.01
</coordinates>
</Point>
</Placemark>
<Placemark>
<name>
Mon Jan 02 14:19:59 2017 S=0.77 Km/hr
</name>
<styleUrl>
#styleMap_TLP_Normal
</styleUrl>
<Point>
<coordinates>
-64.8947449,-10.7599325,171.55
</coordinates>
</Point>
</Placemark>
<Placemark>
<name>
Mon Jan 02 14:20:09 2017 S=0.77 Km/hr
</name>
<styleUrl>
#styleMap_TLP_Normal
</styleUrl>
<Point>
<coordinates>
-64.8947678,-10.7599297,171.38
</coordinates>
</Point>
</Placemark>
<Placemark>
<name>
Mon Jan 02 14:20:19 2017 S=1.72 Km/hr
</name>
<styleUrl>
#styleMap_TLP_Normal
</styleUrl>
<Point>
<coordinates>
-64.8947678,-10.7599392,171.40
</coordinates>
</Point>
</Placemark>
<Placemark>
<name>
Mon Jan 02 14:20:29 2017 S=2.23 Km/hr
</name>
<styleUrl>
#styleMap_TLP_Normal
</styleUrl>
<Point>
<coordinates>
-64.8947983,-10.7599182,171.20
</coordinates>
</Point>
</Placemark>
<Placemark>
<name>
Mon Jan 02 14:20:39 2017 S=1.30 Km/hr
</name>
<styleUrl>
#styleMap_TLP_Normal
</styleUrl>
<Point>
<coordinates>
-64.8948364,-10.7598581,170.65
</coordinates>
</Point>
</Placemark>
<Placemark>
<name>
Mon Jan 02 14:20:49 2017 S=1.03 Km/hr
</name>
<styleUrl>
#styleMap_TLP_Normal
</styleUrl>
<Point>
<coordinates>
-64.8948441,-10.7598419,170.43
</coordinates>
</Point>
</Placemark>
<Placemark>
<name>
Mon Jan 02 14:20:59 2017 S=0.67 Km/hr
</name>
<styleUrl>
#styleMap_TLP_Normal
</styleUrl>
<Point>
<coordinates>
-64.8947525,-10.7598906,169.08
</coordinates>
</Point>
</Placemark>
<Placemark>
<name>
Mon Jan 02 14:21:09 2017 S=0.40 Km/hr
</name>
<styleUrl>
#styleMap_TLP_Normal
</styleUrl>
<Point>
<coordinates>
-64.8947296,-10.7599020,168.82
</coordinates>
</Point>
</Placemark>
<Placemark>
<name>
Mon Jan 02 14:21:19 2017 S=0.74 Km/hr
</name>
<styleUrl>
#styleMap_TLP_Normal
</styleUrl>
<Point>
<coordinates>
-64.8947449,-10.7599354,168.85
</coordinates>
</Point>
</Placemark>
<Placemark>
<name>
Mon Jan 02 14:21:29 2017 S=1.36 Km/hr
</name>
<styleUrl>
#styleMap_TLP_Normal
</styleUrl>
<Point>
<coordinates>
-64.8948364,-10.7599230,168.42
</coordinates>
</Point>
</Placemark>
<Placemark>
<name>
Mon Jan 02 14:21:39 2017 S=0.32 Km/hr
</name>
<styleUrl>
#styleMap_TLP_Normal
</styleUrl>
<Point>
<coordinates>
-64.8948288,-10.7599268,167.96
</coordinates>
</Point>
</Placemark>
<Placemark>
<name>
Mon Jan 02 14:21:49 2017 S=1.46 Km/hr
</name>
<styleUrl>
#styleMap_TLP_Normal
</styleUrl>
<Point>
<coordinates>
-64.8948517,-10.7599487,168.37
</coordinates>
</Point>
</Placemark>
<Placemark>
<name>
Mon Jan 02 14:21:59 2017 S=1.49 Km/hr
</name>
<styleUrl>
#styleMap_TLP_Normal
</styleUrl>
<Point>
<coordinates>
-64.8949127,-10.7599640,168.66
</coordinates>
</Point>
</Placemark>
<Placemark>
<name>
Mon Jan 02 14:22:09 2017 S=1.91 Km/hr
</name>
<styleUrl>
#styleMap_TLP_Normal
</styleUrl>
<Point>
<coordinates>
-64.8949585,-10.7600050,168.86
</coordinates>
</Point>
</Placemark>
<Placemark>
<name>
Mon Jan 02 14:22:19 2017 S=0.37 Km/hr
</name>
<styleUrl>
#styleMap_TLP_Normal
</styleUrl>
<Point>
<coordinates>
-64.8949585,-10.7600374,168.46
</coordinates>
</Point>
</Placemark>
<Placemark>
<name>
Mon Jan 02 14:22:29 2017 S=1.24 Km/hr
</name>
<styleUrl>
#styleMap_TLP_Normal
</styleUrl>
<Point>
<coordinates>
-64.8950043,-10.7600079,170.16
</coordinates>
</Point>
</Placemark>
<Placemark>
<name>
Mon Jan 02 14:22:39 2017 S=1.79 Km/hr
</name>
<styleUrl>
#styleMap_TLP_Normal
</styleUrl>
<Point>
<coordinates>
-64.8950272,-10.7599277,170.82
</coordinates>
</Point>
</Placemark>
<Placemark>
<name>
Mon Jan 02 14:22:49 2017 S=0.50 Km/hr
</name>
<styleUrl>
#styleMap_TLP_Normal
</styleUrl>
<Point>
<coordinates>
-64.8949509,-10.7599344,171.75
</coordinates>
</Point>
</Placemark>
<Placemark>
<name>
Mon Jan 02 14:22:59 2017 S=0.14 Km/hr
</name>
<styleUrl>
#styleMap_TLP_Normal
</styleUrl>
<Point>
<coordinates>
-64.8949432,-10.7599401,171.12
</coordinates>
</Point>
</Placemark>
<Placemark>
<name>
Mon Jan 02 14:23:09 2017 S=1.50 Km/hr
</name>
<styleUrl>
#styleMap_TLP_Normal
</styleUrl>
<Point>
<coordinates>
-64.8949356,-10.7598877,171.04
</coordinates>
</Point>
</Placemark>
<Placemark>
<name>
Mon Jan 02 14:23:19 2017 S=1.29 Km/hr
</name>
<styleUrl>
#styleMap_TLP_Normal
</styleUrl>
<Point>
<coordinates>
-64.8950043,-10.7598619,170.59
</coordinates>
</Point>
</Placemark>
<Placemark>
<name>
Mon Jan 02 14:23:29 2017 S=1.33 Km/hr
</name>
<styleUrl>
#styleMap_TLP_Normal
</styleUrl>
<Point>
<coordinates>
-64.8949814,-10.7598429,171.28
</coordinates>
</Point>
</Placemark>
<Placemark>
<name>
Mon Jan 02 14:23:39 2017 S=0.54 Km/hr
</name>
<styleUrl>
#styleMap_TLP_Normal
</styleUrl>
<Point>
<coordinates>
-64.8949738,-10.7597980,171.63
</coordinates>
</Point>
</Placemark>
<Placemark>
<name>
Mon Jan 02 14:23:49 2017 S=1.02 Km/hr
</name>
<styleUrl>
#styleMap_TLP_Normal
</styleUrl>
<Point>
<coordinates>
-64.8949127,-10.7598133,171.05
</coordinates>
</Point>
</Placemark>
<Placemark>
<name>
Mon Jan 02 14:23:59 2017 S=0.38 Km/hr
</name>
<styleUrl>
#styleMap_TLP_Normal
</styleUrl>
<Point>
<coordinates>
-64.8949051,-10.7598200,170.95
</coordinates>
</Point>
</Placemark>
<Placemark>
<name>
Mon Jan 02 14:24:09 2017 S=1.03 Km/hr
</name>
<styleUrl>
#styleMap_TLP_Normal
</styleUrl>
<Point>
<coordinates>
-64.8948975,-10.7598152,171.01
</coordinates>
</Point>
</Placemark>
<Placemark>
<name>
Mon Jan 02 14:24:19 2017 S=1.22 Km/hr
</name>
<styleUrl>
#styleMap_TLP_Normal
</styleUrl>
<Point>
<coordinates>
-64.8948212,-10.7598562,170.54
</coordinates>
</Point>
</Placemark>
<Placemark>
<name>
Mon Jan 02 14:24:29 2017 S=0.52 Km/hr
</name>
<styleUrl>
#styleMap_TLP_Normal
</styleUrl>
<Point>
<coordinates>
-64.8948517,-10.7598562,170.68
</coordinates>
</Point>
</Placemark>
<Placemark>
<name>
Mon Jan 02 14:24:39 2017 S=0.83 Km/hr
</name>
<styleUrl>
#styleMap_TLP_Normal
</styleUrl>
<Point>
<coordinates>
-64.8948441,-10.7598534,170.85
</coordinates>
</Point>
</Placemark>
<Placemark>
<name>
Mon Jan 02 14:24:49 2017 S=2.33 Km/hr
</name>
<styleUrl>
#styleMap_TLP_Normal
</styleUrl>
<Point>
<coordinates>
-64.8948441,-10.7598677,170.83
</coordinates>
</Point>
</Placemark>
<Placemark>
<name>
Mon Jan 02 14:24:59 2017 S=3.85 Km/hr
</name>
<styleUrl>
#styleMap_TLP_Normal
</styleUrl>
<Point>
<coordinates>
-64.8948898,-10.7599277,170.57
</coordinates>
</Point>
</Placemark>
<Placemark>
<name>
Mon Jan 02 14:25:09 2017 S=0.42 Km/hr
</name>
<styleUrl>
#styleMap_TLP_Normal
</styleUrl>
<Point>
<coordinates>
-64.8948822,-10.7598915,170.06
</coordinates>
</Point>
</Placemark>
<Placemark>
<name>
Mon Jan 02 14:25:19 2017 S=0.83 Km/hr
</name>
<styleUrl>
#styleMap_TLP_Normal
</styleUrl>
<Point>
<coordinates>
-64.8948975,-10.7598801,170.45
</coordinates>
</Point>
</Placemark>
<Placemark>
<name>
Mon Jan 02 14:25:29 2017 S=1.23 Km/hr
</name>
<styleUrl>
#styleMap_TLP_Normal
</styleUrl>
<Point>
<coordinates>
-64.8949127,-10.7598524,169.91
</coordinates>
</Point>
</Placemark>
<Placemark>
<name>
Mon Jan 02 14:25:39 2017 S=2.88 Km/hr
</name>
<styleUrl>
#styleMap_TLP_Normal
</styleUrl>
<Point>
<coordinates>
-64.8948669,-10.7598991,169.56
</coordinates>
</Point>
</Placemark>
<Placemark>
<name>
Mon Jan 02 14:25:49 2017 S=1.34 Km/hr
</name>
<styleUrl>
#styleMap_TLP_Normal
</styleUrl>
<Point>
<coordinates>
-64.8947830,-10.7599468,170.07
</coordinates>
</Point>
</Placemark>
<Placemark>
<name>
Mon Jan 02 14:25:59 2017 S=1.99 Km/hr
</name>
<styleUrl>
#styleMap_TLP_Normal
</styleUrl>
<Point>
<coordinates>
-64.8948135,-10.7599106,172.89
</coordinates>
</Point>
</Placemark>
<Placemark>
<name>
Mon Jan 02 14:26:09 2017 S=1.30 Km/hr
</name>
<styleUrl>
#styleMap_TLP_Normal
</styleUrl>
<Point>
<coordinates>
-64.8948135,-10.7599459,172.35
</coordinates>
</Point>
</Placemark>
<Placemark>
<name>
Mon Jan 02 14:26:19 2017 S=1.28 Km/hr
</name>
<styleUrl>
#styleMap_TLP_Normal
</styleUrl>
<Point>
<coordinates>
-64.8948212,-10.7599535,172.04
</coordinates>
</Point>
</Placemark>
<Placemark>
<name>
Mon Jan 02 14:26:29 2017 S=1.79 Km/hr
</name>
<styleUrl>
#styleMap_TLP_Normal
</styleUrl>
<Point>
<coordinates>
-64.8948212,-10.7599735,171.93
</coordinates>
</Point>
</Placemark>
<Placemark>
<name>
Mon Jan 02 14:26:39 2017 S=0.34 Km/hr
</name>
<styleUrl>
#styleMap_TLP_Normal
</styleUrl>
<Point>
<coordinates>
-64.8948593,-10.7599277,172.68
</coordinates>
</Point>
</Placemark>
<Placemark>
<name>
Mon Jan 02 14:26:49 2017 S=2.48 Km/hr
</name>
<styleUrl>
#styleMap_TLP_Normal
</styleUrl>
<Point>
<coordinates>
-64.8948517,-10.7599525,171.70
</coordinates>
</Point>
</Placemark>
<Placemark>
<name>
Mon Jan 02 14:26:59 2017 S=0.27 Km/hr
</name>
<styleUrl>
#styleMap_TLP_Normal
</styleUrl>
<Point>
<coordinates>
-64.8948593,-10.7599125,169.39
</coordinates>
</Point>
</Placemark>
<Placemark>
<name>
Mon Jan 02 14:27:09 2017 S=2.43 Km/hr
</name>
<styleUrl>
#styleMap_TLP_Normal
</styleUrl>
<Point>
<coordinates>
-64.8948746,-10.7599277,169.25
</coordinates>
</Point>
</Placemark>
<Placemark>
<name>
Mon Jan 02 14:27:19 2017 S=1.52 Km/hr
</name>
<styleUrl>
#styleMap_TLP_Normal
</styleUrl>
<Point>
<coordinates>
-64.8948517,-10.7599316,169.24
</coordinates>
</Point>
</Placemark>
<Placemark>
<name>
Mon Jan 02 14:27:29 2017 S=0.73 Km/hr
</name>
<styleUrl>
#styleMap_TLP_Normal
</styleUrl>
<Point>
<coordinates>
-64.8948059,-10.7599602,168.64
</coordinates>
</Point>
</Placemark>
<Placemark>
<name>
Mon Jan 02 14:27:39 2017 S=0.50 Km/hr
</name>
<styleUrl>
#styleMap_TLP_Normal
</styleUrl>
<Point>
<coordinates>
-64.8947983,-10.7599545,167.91
</coordinates>
</Point>
</Placemark>
<Placemark>
<name>
Mon Jan 02 14:27:49 2017 S=1.07 Km/hr
</name>
<styleUrl>
#styleMap_TLP_Normal
</styleUrl>
<Point>
<coordinates>
-64.8947983,-10.7599535,167.87
</coordinates>
</Point>
</Placemark>
<Placemark>
<name>
Mon Jan 02 14:27:59 2017 S=0.88 Km/hr
</name>
<styleUrl>
#styleMap_TLP_Normal
</styleUrl>
<Point>
<coordinates>
-64.8948135,-10.7599258,167.73
</coordinates>
</Point>
</Placemark>
<Placemark>
<name>
Mon Jan 02 14:28:09 2017 S=0.49 Km/hr
</name>
<styleUrl>
#styleMap_TLP_Normal
</styleUrl>
<Point>
<coordinates>
-64.8948135,-10.7599115,168.05
</coordinates>
</Point>
</Placemark>
<Placemark>
<name>
Mon Jan 02 14:28:19 2017 S=0.49 Km/hr
</name>
<styleUrl>
#styleMap_TLP_Normal
</styleUrl>
<Point>
<coordinates>
-64.8948135,-10.7598791,168.39
</coordinates>
</Point>
</Placemark>
<Placemark>
<name>
Mon Jan 02 14:28:29 2017 S=0.36 Km/hr
</name>
<styleUrl>
#styleMap_TLP_Normal
</styleUrl>
<Point>
<coordinates>
-64.8948288,-10.7598429,168.50
</coordinates>
</Point>
</Placemark>
<Placemark>
<name>
Mon Jan 02 14:28:39 2017 S=0.15 Km/hr
</name>
<styleUrl>
#styleMap_TLP_Normal
</styleUrl>
<Point>
<coordinates>
-64.8948441,-10.7598267,168.35
</coordinates>
</Point>
</Placemark>
<Placemark>
<name>
Mon Jan 02 14:28:49 2017 S=0.16 Km/hr
</name>
<styleUrl>
#styleMap_TLP_Normal
</styleUrl>
<Point>
<coordinates>
-64.8948441,-10.7598209,168.38
</coordinates>
</Point>
</Placemark>
<Placemark>
<name>
Mon Jan 02 14:28:59 2017 S=1.07 Km/hr
</name>
<styleUrl>
#styleMap_TLP_Normal
</styleUrl>
<Point>
<coordinates>
-64.8948517,-10.7598219,168.51
</coordinates>
</Point>
</Placemark>
<Placemark>
<name>
Mon Jan 02 14:29:09 2017 S=0.40 Km/hr
</name>
<styleUrl>
#styleMap_TLP_Normal
</styleUrl>
<Point>
<coordinates>
-64.8948669,-10.7598190,168.52
</coordinates>
</Point>
</Placemark>
<Placemark>
<name>
Mon Jan 02 14:29:19 2017 S=0.81 Km/hr
</name>
<styleUrl>
#styleMap_TLP_Normal
</styleUrl>
<Point>
<coordinates>
-64.8948593,-10.7598257,168.51
</coordinates>
</Point>
</Placemark>
<Placemark>
<name>
Mon Jan 02 14:29:29 2017 S=1.07 Km/hr
</name>
<styleUrl>
#styleMap_TLP_Normal
</styleUrl>
<Point>
<coordinates>
-64.8948669,-10.7597952,168.10
</coordinates>
</Point>
</Placemark>
<Placemark>
<name>
Mon Jan 02 14:29:39 2017 S=0.16 Km/hr
</name>
<styleUrl>
#styleMap_TLP_Normal
</styleUrl>
<Point>
<coordinates>
-64.8948593,-10.7597923,168.10
</coordinates>
</Point>
</Placemark>
<Placemark>
<name>
Mon Jan 02 14:29:49 2017 S=0.72 Km/hr
</name>
<styleUrl>
#styleMap_TLP_Normal
</styleUrl>
<Point>
<coordinates>
-64.8948593,-10.7598000,168.09
</coordinates>
</Point>
</Placemark>
<Placemark>
<name>
Mon Jan 02 14:29:59 2017 S=0.42 Km/hr
</name>
<styleUrl>
#styleMap_TLP_Normal
</styleUrl>
<Point>
<coordinates>
-64.8948669,-10.7597942,168.04
</coordinates>
</Point>
</Placemark>
<Placemark>
<name>
Mon Jan 02 14:30:09 2017 S=0.89 Km/hr
</name>
<styleUrl>
#styleMap_TLP_Normal
</styleUrl>
<Point>
<coordinates>
-64.8948669,-10.7597952,168.11
</coordinates>
</Point>
</Placemark>
<Placemark>
<name>
Mon Jan 02 14:30:19 2017 S=0.56 Km/hr
</name>
<styleUrl>
#styleMap_TLP_Normal
</styleUrl>
<Point>
<coordinates>
-64.8948898,-10.7597904,168.19
</coordinates>
</Point>
</Placemark>
<Placemark>
<name>
Mon Jan 02 14:30:29 2017 S=0.63 Km/hr
</name>
<styleUrl>
#styleMap_TLP_Normal
</styleUrl>
<Point>
<coordinates>
-64.8948975,-10.7597876,168.25
</coordinates>
</Point>
</Placemark>
<Placemark>
<name>
Mon Jan 02 14:30:39 2017 S=0.17 Km/hr
</name>
<styleUrl>
#styleMap_TLP_Normal
</styleUrl>
<Point>
<coordinates>
-64.8949051,-10.7597780,168.26
</coordinates>
</Point>
</Placemark>
<Placemark>
<name>
Mon Jan 02 14:30:49 2017 S=0.14 Km/hr
</name>
<styleUrl>
#styleMap_TLP_Normal
</styleUrl>
<Point>
<coordinates>
-64.8949051,-10.7597742,168.20
</coordinates>
</Point>
</Placemark>
<Placemark>
<name>
Mon Jan 02 14:30:59 2017 S=0.32 Km/hr
</name>
<styleUrl>
#styleMap_TLP_Normal
</styleUrl>
<Point>
<coordinates>
-64.8949051,-10.7597656,168.22
</coordinates>
</Point>
</Placemark>
<Placemark>
<name>
Mon Jan 02 14:31:09 2017 S=0.19 Km/hr
</name>
<styleUrl>
#styleMap_TLP_Normal
</styleUrl>
<Point>
<coordinates>
-64.8948822,-10.7597523,168.70
</coordinates>
</Point>
</Placemark>
<Placemark>
<name>
Mon Jan 02 14:31:19 2017 S=0.33 Km/hr
</name>
<styleUrl>
#styleMap_TLP_Normal
</styleUrl>
<Point>
<coordinates>
-64.8948364,-10.7597208,169.48
</coordinates>
</Point>
</Placemark>
<Placemark>
<name>
Mon Jan 02 14:31:29 2017 S=0.52 Km/hr
</name>
<styleUrl>
#styleMap_TLP_Normal
</styleUrl>
<Point>
<coordinates>
-64.8948288,-10.7597322,169.62
</coordinates>
</Point>
</Placemark>
<Placemark>
<name>
Mon Jan 02 14:31:39 2017 S=0.18 Km/hr
</name>
<styleUrl>
#styleMap_TLP_Normal
</styleUrl>
<Point>
<coordinates>
-64.8948212,-10.7597342,169.23
</coordinates>
</Point>
</Placemark>
<Placemark>
<name>
Mon Jan 02 14:31:49 2017 S=0.14 Km/hr
</name>
<styleUrl>
#styleMap_TLP_Normal
</styleUrl>
<Point>
<coordinates>
-64.8947906,-10.7597189,168.59
</coordinates>
</Point>
</Placemark>
<Placemark>
<name>
Mon Jan 02 14:31:59 2017 S=0.65 Km/hr
</name>
<styleUrl>
#styleMap_TLP_Normal
</styleUrl>
<Point>
<coordinates>
-64.8947830,-10.7597256,168.57
</coordinates>
</Point>
</Placemark>
<Placemark>
<name>
Mon Jan 02 14:32:09 2017 S=0.53 Km/hr
</name>
<styleUrl>
#styleMap_TLP_Normal
</styleUrl>
<Point>
<coordinates>
-64.8947983,-10.7597561,168.88
</coordinates>
</Point>
</Placemark>
<Placemark>
<name>
Mon Jan 02 14:32:19 2017 S=0.28 Km/hr
</name>
<styleUrl>
#styleMap_TLP_Normal
</styleUrl>
<Point>
<coordinates>
-64.8947983,-10.7597599,168.91
</coordinates>
</Point>
</Placemark>
<Placemark>
<name>
Mon Jan 02 14:32:29 2017 S=0.69 Km/hr
</name>
<styleUrl>
#styleMap_TLP_Normal
</styleUrl>
<Point>
<coordinates>
-64.8948059,-10.7597675,168.98
</coordinates>
</Point>
</Placemark>
<Placemark>
<name>
Mon Jan 02 14:32:39 2017 S=0.26 Km/hr
</name>
<styleUrl>
#styleMap_TLP_Normal
</styleUrl>
<Point>
<coordinates>
-64.8947983,-10.7597742,169.05
</coordinates>
</Point>
</Placemark>
<Placemark>
<name>
Mon Jan 02 14:32:49 2017 S=0.57 Km/hr
</name>
<styleUrl>
#styleMap_TLP_Normal
</styleUrl>
<Point>
<coordinates>
-64.8948059,-10.7597704,169.08
</coordinates>
</Point>
</Placemark>
<Placemark>
<name>
Mon Jan 02 14:32:59 2017 S=0.17 Km/hr
</name>
<styleUrl>
#styleMap_TLP_Normal
</styleUrl>
<Point>
<coordinates>
-64.8948059,-10.7597523,169.32
</coordinates>
</Point>
</Placemark>
<Placemark>
<name>
Mon Jan 02 14:33:09 2017 S=0.70 Km/hr
</name>
<styleUrl>
#styleMap_TLP_Normal
</styleUrl>
<Point>
<coordinates>
-64.8948059,-10.7597542,169.36
</coordinates>
</Point>
</Placemark>
<Placemark>
<name>
Mon Jan 02 14:33:19 2017 S=0.45 Km/hr
</name>
<styleUrl>
#styleMap_TLP_Normal
</styleUrl>
<Point>
<coordinates>
-64.8948135,-10.7597589,169.38
</coordinates>
</Point>
</Placemark>
<Placemark>
<name>
Mon Jan 02 14:33:29 2017 S=0.21 Km/hr
</name>
<styleUrl>
#styleMap_TLP_Normal
</styleUrl>
<Point>
<coordinates>
-64.8948288,-10.7597580,169.38
</coordinates>
</Point>
</Placemark>
<Placemark>
<name>
Mon Jan 02 14:33:39 2017 S=0.74 Km/hr
</name>
<styleUrl>
#styleMap_TLP_Normal
</styleUrl>
<Point>
<coordinates>
-64.8948288,-10.7597532,169.37
</coordinates>
</Point>
</Placemark>
<Placemark>
<name>
Mon Jan 02 14:33:49 2017 S=0.77 Km/hr
</name>
<styleUrl>
#styleMap_TLP_Normal
</styleUrl>
<Point>
<coordinates>
-64.8948517,-10.7597485,169.41
</coordinates>
</Point>
</Placemark>
<Placemark>
<name>
Mon Jan 02 14:33:59 2017 S=0.49 Km/hr
</name>
<styleUrl>
#styleMap_TLP_Normal
</styleUrl>
<Point>
<coordinates>
-64.8948517,-10.7597532,169.45
</coordinates>
</Point>
</Placemark>
<Placemark>
<name>
Mon Jan 02 14:34:09 2017 S=0.53 Km/hr
</name>
<styleUrl>
#styleMap_TLP_Normal
</styleUrl>
<Point>
<coordinates>
-64.8948441,-10.7597494,169.50
</coordinates>
</Point>
</Placemark>
<Placemark>
<name>
Mon Jan 02 14:34:19 2017 S=0.91 Km/hr
</name>
<styleUrl>
#styleMap_TLP_Normal
</styleUrl>
<Point>
<coordinates>
-64.8949051,-10.7597580,170.20
</coordinates>
</Point>
</Placemark>
<Placemark>
<name>
Mon Jan 02 14:34:29 2017 S=0.10 Km/hr
</name>
<styleUrl>
#styleMap_TLP_Normal
</styleUrl>
<Point>
<coordinates>
-64.8949203,-10.7597361,171.14
</coordinates>
</Point>
</Placemark>
<Placemark>
<name>
Mon Jan 02 14:34:39 2017 S=0.58 Km/hr
</name>
<styleUrl>
#styleMap_TLP_Normal
</styleUrl>
<Point>
<coordinates>
-64.8949203,-10.7597284,171.16
</coordinates>
</Point>
</Placemark>
<Placemark>
<name>
Mon Jan 02 14:34:49 2017 S=1.09 Km/hr
</name>
<styleUrl>
#styleMap_TLP_Normal
</styleUrl>
<Point>
<coordinates>
-64.8949127,-10.7597189,171.17
</coordinates>
</Point>
</Placemark>
<Placemark>
<name>
Mon Jan 02 14:34:59 2017 S=0.31 Km/hr
</name>
<styleUrl>
#styleMap_TLP_Normal
</styleUrl>
<Point>
<coordinates>
-64.8949127,-10.7597227,171.37
</coordinates>
</Point>
</Placemark>
<Placemark>
<name>
Mon Jan 02 14:35:09 2017 S=0.57 Km/hr
</name>
<styleUrl>
#styleMap_TLP_Normal
</styleUrl>
<Point>
<coordinates>
-64.8949127,-10.7597151,171.46
</coordinates>
</Point>
</Placemark>
<Placemark>
<name>
Mon Jan 02 14:35:19 2017 S=1.26 Km/hr
</name>
<styleUrl>
#styleMap_TLP_Normal
</styleUrl>
<Point>
<coordinates>
-64.8948975,-10.7597170,171.66
</coordinates>
</Point>
</Placemark>
<Placemark>
<name>
Mon Jan 02 14:35:29 2017 S=0.93 Km/hr
</name>
<styleUrl>
#styleMap_TLP_Normal
</styleUrl>
<Point>
<coordinates>
-64.8948441,-10.7597084,171.32
</coordinates>
</Point>
</Placemark>
<Placemark>
<name>
Mon Jan 02 14:35:39 2017 S=0.91 Km/hr
</name>
<styleUrl>
#styleMap_TLP_Normal
</styleUrl>
<Point>
<coordinates>
-64.8948441,-10.7596922,171.32
</coordinates>
</Point>
</Placemark>
<Placemark>
<name>
Mon Jan 02 14:35:49 2017 S=0.61 Km/hr
</name>
<styleUrl>
#styleMap_TLP_Normal
</styleUrl>
<Point>
<coordinates>
-64.8948517,-10.7596846,171.31
</coordinates>
</Point>
</Placemark>
<Placemark>
<name>
Mon Jan 02 14:35:59 2017 S=1.84 Km/hr
</name>
<styleUrl>
#styleMap_TLP_Normal
</styleUrl>
<Point>
<coordinates>
-64.8948212,-10.7596970,171.43
</coordinates>
</Point>
</Placemark>
<Placemark>
<name>
Mon Jan 02 14:36:09 2017 S=0.35 Km/hr
</name>
<styleUrl>
#styleMap_TLP_Normal
</styleUrl>
<Point>
<coordinates>
-64.8948135,-10.7597370,171.46
</coordinates>
</Point>
</Placemark>
<Placemark>
<name>
Mon Jan 02 14:36:19 2017 S=0.63 Km/hr
</name>
<styleUrl>
#styleMap_TLP_Normal
</styleUrl>
<Point>
<coordinates>
-64.8948212,-10.7597284,171.74
</coordinates>
</Point>
</Placemark>
<Placemark>
<name>
Mon Jan 02 14:36:29 2017 S=1.46 Km/hr
</name>
<styleUrl>
#styleMap_TLP_Normal
</styleUrl>
<Point>
<coordinates>
-64.8948364,-10.7597399,171.93
</coordinates>
</Point>
</Placemark>
<Placemark>
<name>
Mon Jan 02 14:36:39 2017 S=0.55 Km/hr
</name>
<styleUrl>
#styleMap_TLP_Normal
</styleUrl>
<Point>
<coordinates>
-64.8948517,-10.7597456,173.55
</coordinates>
</Point>
</Placemark>
<Placemark>
<name>
Mon Jan 02 14:36:49 2017 S=0.64 Km/hr
</name>
<styleUrl>
#styleMap_TLP_Normal
</styleUrl>
<Point>
<coordinates>
-64.8948593,-10.7597437,175.93
</coordinates>
</Point>
</Placemark>
<Placemark>
<name>
Mon Jan 02 14:36:59 2017 S=1.09 Km/hr
</name>
<styleUrl>
#styleMap_TLP_Normal
</styleUrl>
<Point>
<coordinates>
-64.8948441,-10.7597713,176.62
</coordinates>
</Point>
</Placemark>
<Placemark>
<name>
Mon Jan 02 14:37:09 2017 S=0.75 Km/hr
</name>
<styleUrl>
#styleMap_TLP_Normal
</styleUrl>
<Point>
<coordinates>
-64.8948517,-10.7597723,177.06
</coordinates>
</Point>
</Placemark>
<Placemark>
<name>
Mon Jan 02 14:37:19 2017 S=0.26 Km/hr
</name>
<styleUrl>
#styleMap_TLP_Normal
</styleUrl>
<Point>
<coordinates>
-64.8948135,-10.7597666,176.70
</coordinates>
</Point>
</Placemark>
<Placemark>
<name>
Mon Jan 02 14:37:29 2017 S=0.46 Km/hr
</name>
<styleUrl>
#styleMap_TLP_Normal
</styleUrl>
<Point>
<coordinates>
-64.8948288,-10.7597904,177.19
</coordinates>
</Point>
</Placemark>
<Placemark>
<name>
Mon Jan 02 14:37:39 2017 S=0.30 Km/hr
</name>
<styleUrl>
#styleMap_TLP_Normal
</styleUrl>
<Point>
<coordinates>
-64.8948364,-10.7597828,177.46
</coordinates>
</Point>
</Placemark>
<Placemark>
<name>
Mon Jan 02 14:37:49 2017 S=1.08 Km/hr
</name>
<styleUrl>
#styleMap_TLP_Normal
</styleUrl>
<Point>
<coordinates>
-64.8948364,-10.7597837,177.52
</coordinates>
</Point>
</Placemark>
<Placemark>
<name>
Mon Jan 02 14:37:59 2017 S=1.04 Km/hr
</name>
<styleUrl>
#styleMap_TLP_Normal
</styleUrl>
<Point>
<coordinates>
-64.8948288,-10.7597637,177.60
</coordinates>
</Point>
</Placemark>
<Placemark>
<name>
Mon Jan 02 14:38:09 2017 S=0.74 Km/hr
</name>
<styleUrl>
#styleMap_TLP_Normal
</styleUrl>
<Point>
<coordinates>
-64.8948212,-10.7597618,176.98
</coordinates>
</Point>
</Placemark>
<Placemark>
<name>
Mon Jan 02 14:38:19 2017 S=1.20 Km/hr
</name>
<styleUrl>
#styleMap_TLP_Normal
</styleUrl>
<Point>
<coordinates>
-64.8947601,-10.7597427,176.98
</coordinates>
</Point>
</Placemark>
<Placemark>
<name>
Mon Jan 02 14:38:29 2017 S=0.94 Km/hr
</name>
<styleUrl>
#styleMap_TLP_Normal
</styleUrl>
<Point>
<coordinates>
-64.8946915,-10.7597198,177.51
</coordinates>
</Point>
</Placemark>
<Placemark>
<name>
Mon Jan 02 14:38:39 2017 S=0.35 Km/hr
</name>
<styleUrl>
#styleMap_TLP_Normal
</styleUrl>
<Point>
<coordinates>
-64.8947296,-10.7597256,177.18
</coordinates>
</Point>
</Placemark>
<Placemark>
<name>
Mon Jan 02 14:38:49 2017 S=1.40 Km/hr
</name>
<styleUrl>
#styleMap_TLP_Normal
</styleUrl>
<Point>
<coordinates>
-64.8948212,-10.7598085,177.00
</coordinates>
</Point>
</Placemark>
<Placemark>
<name>
Mon Jan 02 14:38:59 2017 S=1.05 Km/hr
</name>
<styleUrl>
#styleMap_TLP_Normal
</styleUrl>
<Point>
<coordinates>
-64.8948669,-10.7598534,176.63
</coordinates>
</Point>
</Placemark>
<Placemark>
<name>
Mon Jan 02 14:39:09 2017 S=1.45 Km/hr
</name>
<styleUrl>
#styleMap_TLP_Normal
</styleUrl>
<Point>
<coordinates>
-64.8948898,-10.7598581,176.19
</coordinates>
</Point>
</Placemark>
<Placemark>
<name>
Mon Jan 02 14:39:19 2017 S=0.64 Km/hr
</name>
<styleUrl>
#styleMap_TLP_Normal
</styleUrl>
<Point>
<coordinates>
-64.8949127,-10.7598810,176.09
</coordinates>
</Point>
</Placemark>
<Placemark>
<name>
Mon Jan 02 14:39:29 2017 S=0.41 Km/hr
</name>
<styleUrl>
#styleMap_TLP_Normal
</styleUrl>
<Point>
<coordinates>
-64.8948898,-10.7598896,176.09
</coordinates>
</Point>
</Placemark>
<Placemark>
<name>
Mon Jan 02 14:39:39 2017 S=0.69 Km/hr
</name>
<styleUrl>
#styleMap_TLP_Normal
</styleUrl>
<Point>
<coordinates>
-64.8949280,-10.7599735,176.94
</coordinates>
</Point>
</Placemark>
<Placemark>
<name>
Mon Jan 02 14:39:49 2017 S=1.54 Km/hr
</name>
<styleUrl>
#styleMap_TLP_Normal
</styleUrl>
<Point>
<coordinates>
-64.8949432,-10.7600784,176.38
</coordinates>
</Point>
</Placemark>
<Placemark>
<name>
Mon Jan 02 14:39:59 2017 S=1.72 Km/hr
</name>
<styleUrl>
#styleMap_TLP_Normal
</styleUrl>
<Point>
<coordinates>
-64.8950348,-10.7601242,175.82
</coordinates>
</Point>
</Placemark>
<Placemark>
<name>
Mon Jan 02 14:40:09 2017 S=1.14 Km/hr
</name>
<styleUrl>
#styleMap_TLP_Normal
</styleUrl>
<Point>
<coordinates>
-64.8950119,-10.7601776,175.27
</coordinates>
</Point>
</Placemark>
<Placemark>
<name>
Mon Jan 02 14:40:19 2017 S=0.81 Km/hr
</name>
<styleUrl>
#styleMap_TLP_Normal
</styleUrl>
<Point>
<coordinates>
-64.8950348,-10.7602129,175.04
</coordinates>
</Point>
</Placemark>
<Placemark>
<name>
Mon Jan 02 14:40:29 2017 S=1.56 Km/hr
</name>
<styleUrl>
#styleMap_TLP_Normal
</styleUrl>
<Point>
<coordinates>
-64.8950500,-10.7602797,174.29
</coordinates>
</Point>
</Placemark>
<Placemark>
<name>
Mon Jan 02 14:40:39 2017 S=1.55 Km/hr
</name>
<styleUrl>
#styleMap_TLP_Normal
</styleUrl>
<Point>
<coordinates>
-64.8950653,-10.7603416,173.91
</coordinates>
</Point>
</Placemark>
<Placemark>
<name>
Mon Jan 02 14:40:49 2017 S=1.11 Km/hr
</name>
<styleUrl>
#styleMap_TLP_Normal
</styleUrl>
<Point>
<coordinates>
-64.8951416,-10.7605391,173.95
</coordinates>
</Point>
</Placemark>
<Placemark>
<name>
Mon Jan 02 14:40:59 2017 S=1.35 Km/hr
</name>
<styleUrl>
#styleMap_TLP_Normal
</styleUrl>
<Point>
<coordinates>
-64.8952026,-10.7605877,172.62
</coordinates>
</Point>
</Placemark>
<Placemark>
<name>
Mon Jan 02 14:41:09 2017 S=1.20 Km/hr
</name>
<styleUrl>
#styleMap_TLP_Normal
</styleUrl>
<Point>
<coordinates>
-64.8952484,-10.7606525,172.30
</coordinates>
</Point>
</Placemark>
<Placemark>
<name>
Mon Jan 02 14:41:19 2017 S=1.20 Km/hr
</name>
<styleUrl>
#styleMap_TLP_Normal
</styleUrl>
<Point>
<coordinates>
-64.8952408,-10.7606516,171.12
</coordinates>
</Point>
</Placemark>
<Placemark>
<name>
Mon Jan 02 14:41:29 2017 S=0.42 Km/hr
</name>
<styleUrl>
#styleMap_TLP_Normal
</styleUrl>
<Point>
<coordinates>
-64.8952942,-10.7606640,169.78
</coordinates>
</Point>
</Placemark>
<Placemark>
<name>
Mon Jan 02 14:41:39 2017 S=1.76 Km/hr
</name>
<styleUrl>
#styleMap_TLP_Normal
</styleUrl>
<Point>
<coordinates>
-64.8954239,-10.7607040,168.93
</coordinates>
</Point>
</Placemark>
<Placemark>
<name>
Mon Jan 02 14:41:49 2017 S=1.21 Km/hr
</name>
<styleUrl>
#styleMap_TLP_Normal
</styleUrl>
<Point>
<coordinates>
-64.8955154,-10.7607021,167.51
</coordinates>
</Point>
</Placemark>
<Placemark>
<name>
Mon Jan 02 14:41:59 2017 S=1.28 Km/hr
</name>
<styleUrl>
#styleMap_TLP_Normal
</styleUrl>
<Point>
<coordinates>
-64.8955688,-10.7607155,167.32
</coordinates>
</Point>
</Placemark>
<Placemark>
<name>
Mon Jan 02 14:42:09 2017 S=1.40 Km/hr
</name>
<styleUrl>
#styleMap_TLP_Normal
</styleUrl>
<Point>
<coordinates>
-64.8956909,-10.7606974,166.53
</coordinates>
</Point>
</Placemark>
<Placemark>
<name>
Mon Jan 02 14:42:19 2017 S=1.90 Km/hr
</name>
<styleUrl>
#styleMap_TLP_Normal
</styleUrl>
<Point>
<coordinates>
-64.8957367,-10.7606726,166.03
</coordinates>
</Point>
</Placemark>
<Placemark>
<name>
Mon Jan 02 14:42:29 2017 S=1.73 Km/hr
</name>
<styleUrl>
#styleMap_TLP_Normal
</styleUrl>
<Point>
<coordinates>
-64.8957367,-10.7606955,165.25
</coordinates>
</Point>
</Placemark>
<Placemark>
<name>
Mon Jan 02 14:42:39 2017 S=1.64 Km/hr
</name>
<styleUrl>
#styleMap_TLP_Normal
</styleUrl>
<Point>
<coordinates>
-64.8957672,-10.7609043,167.07
</coordinates>
</Point>
</Placemark>
<Placemark>
<name>
Mon Jan 02 14:42:49 2017 S=0.15 Km/hr
</name>
<styleUrl>
#styleMap_TLP_Normal
</styleUrl>
<Point>
<coordinates>
-64.8958054,-10.7609339,166.61
</coordinates>
</Point>
</Placemark>
<Placemark>
<name>
Mon Jan 02 14:42:59 2017 S=0.46 Km/hr
</name>
<styleUrl>
#styleMap_TLP_Normal
</styleUrl>
<Point>
<coordinates>
-64.8957977,-10.7609396,166.58
</coordinates>
</Point>
</Placemark>
<Placemark>
<name>
Mon Jan 02 14:43:09 2017 S=0.98 Km/hr
</name>
<styleUrl>
#styleMap_TLP_Normal
</styleUrl>
<Point>
<coordinates>
-64.8957977,-10.7609491,166.56
</coordinates>
</Point>
</Placemark>
<Placemark>
<name>
Mon Jan 02 14:43:19 2017 S=0.64 Km/hr
</name>
<styleUrl>
#styleMap_TLP_Normal
</styleUrl>
<Point>
<coordinates>
-64.8958359,-10.7609520,166.74
</coordinates>
</Point>
</Placemark>
<Placemark>
<name>
Mon Jan 02 14:43:29 2017 S=0.10 Km/hr
</name>
<styleUrl>
#styleMap_TLP_Normal
</styleUrl>
<Point>
<coordinates>
-64.8958282,-10.7609549,166.80
</coordinates>
</Point>
</Placemark>
<Placemark>
<name>
Mon Jan 02 14:43:39 2017 S=0.35 Km/hr
</name>
<styleUrl>
#styleMap_TLP_Normal
</styleUrl>
<Point>
<coordinates>
-64.8958282,-10.7609596,166.85
</coordinates>
</Point>
</Placemark>
<Placemark>
<name>
Mon Jan 02 14:43:49 2017 S=0.49 Km/hr
</name>
<styleUrl>
#styleMap_TLP_Normal
</styleUrl>
<Point>
<coordinates>
-64.8958282,-10.7609711,166.87
</coordinates>
</Point>
</Placemark>
<Placemark>
<name>
Mon Jan 02 14:43:59 2017 S=1.15 Km/hr
</name>
<styleUrl>
#styleMap_TLP_Normal
</styleUrl>
<Point>
<coordinates>
-64.8958435,-10.7610035,167.02
</coordinates>
</Point>
</Placemark>
<Placemark>
<name>
Mon Jan 02 14:44:09 2017 S=0.17 Km/hr
</name>
<styleUrl>
#styleMap_TLP_Normal
</styleUrl>
<Point>
<coordinates>
-64.8958588,-10.7610245,167.23
</coordinates>
</Point>
</Placemark>
<Placemark>
<name>
Mon Jan 02 14:44:19 2017 S=0.53 Km/hr
</name>
<styleUrl>
#styleMap_TLP_Normal
</styleUrl>
<Point>
<coordinates>
-64.8958664,-10.7610607,167.22
</coordinates>
</Point>
</Placemark>
<Placemark>
<name>
Mon Jan 02 14:44:29 2017 S=0.78 Km/hr
</name>
<styleUrl>
#styleMap_TLP_Normal
</styleUrl>
<Point>
<coordinates>
-64.8958740,-10.7610664,167.35
</coordinates>
</Point>
</Placemark>
<Placemark>
<name>
Mon Jan 02 14:44:39 2017 S=1.53 Km/hr
</name>
<styleUrl>
#styleMap_TLP_Normal
</styleUrl>
<Point>
<coordinates>
-64.8959122,-10.7610483,167.38
</coordinates>
</Point>
</Placemark>
<Placemark>
<name>
Mon Jan 02 14:44:49 2017 S=0.79 Km/hr
</name>
<styleUrl>
#styleMap_TLP_Normal
</styleUrl>
<Point>
<coordinates>
-64.8959503,-10.7610111,167.29
</coordinates>
</Point>
</Placemark>
<Placemark>
<name>
Mon Jan 02 14:44:59 2017 S=0.85 Km/hr
</name>
<styleUrl>
#styleMap_TLP_Normal
</styleUrl>
<Point>
<coordinates>
-64.8959579,-10.7610006,167.28
</coordinates>
</Point>
</Placemark>
<Placemark>
<name>
Mon Jan 02 14:45:09 2017 S=0.07 Km/hr
</name>
<styleUrl>
#styleMap_TLP_Normal
</styleUrl>
<Point>
<coordinates>
-64.8959656,-10.7610102,167.29
</coordinates>
</Point>
</Placemark>
<Placemark>
<name>
Mon Jan 02 14:45:19 2017 S=0.60 Km/hr
</name>
<styleUrl>
#styleMap_TLP_Normal
</styleUrl>
<Point>
<coordinates>
-64.8959656,-10.7610054,167.18
</coordinates>
</Point>
</Placemark>
<Placemark>
<name>
Mon Jan 02 14:45:29 2017 S=0.74 Km/hr
</name>
<styleUrl>
#styleMap_TLP_Normal
</styleUrl>
<Point>
<coordinates>
-64.8959198,-10.7610035,166.04
</coordinates>
</Point>
</Placemark>
<Placemark>
<name>
Mon Jan 02 14:45:39 2017 S=0.50 Km/hr
</name>
<styleUrl>
#styleMap_TLP_Normal
</styleUrl>
<Point>
<coordinates>
-64.8959122,-10.7610016,165.97
</coordinates>
</Point>
</Placemark>
<Placemark>
<name>
Mon Jan 02 14:45:49 2017 S=1.00 Km/hr
</name>
<styleUrl>
#styleMap_TLP_Normal
</styleUrl>
<Point>
<coordinates>
-64.8958893,-10.7609749,165.55
</coordinates>
</Point>
</Placemark>
<Placemark>
<name>
Mon Jan 02 14:45:59 2017 S=0.49 Km/hr
</name>
<styleUrl>
#styleMap_TLP_Normal
</styleUrl>
<Point>
<coordinates>
-64.8958740,-10.7609568,165.38
</coordinates>
</Point>
</Placemark>
<Placemark>
<name>
Mon Jan 02 14:46:09 2017 S=0.29 Km/hr
</name>
<styleUrl>
#styleMap_TLP_Normal
</styleUrl>
<Point>
<coordinates>
-64.8958664,-10.7609472,165.35
</coordinates>
</Point>
</Placemark>
<Placemark>
<name>
Mon Jan 02 14:46:19 2017 S=0.11 Km/hr
</name>
<styleUrl>
#styleMap_TLP_Normal
</styleUrl>
<Point>
<coordinates>
-64.8958588,-10.7609539,165.35
</coordinates>
</Point>
</Placemark>
<Placemark>
<name>
Mon Jan 02 14:46:29 2017 S=0.59 Km/hr
</name>
<styleUrl>
#styleMap_TLP_Normal
</styleUrl>
<Point>
<coordinates>
-64.8959045,-10.7609634,165.84
</coordinates>
</Point>
</Placemark>
<Placemark>
<name>
Mon Jan 02 14:46:39 2017 S=0.75 Km/hr
</name>
<styleUrl>
#styleMap_TLP_Normal
</styleUrl>
<Point>
<coordinates>
-64.8959045,-10.7609615,165.73
</coordinates>
</Point>
</Placemark>
<Placemark>
<name>
Mon Jan 02 14:46:49 2017 S=1.03 Km/hr
</name>
<styleUrl>
#styleMap_TLP_Normal
</styleUrl>
<Point>
<coordinates>
-64.8959503,-10.7609596,165.86
</coordinates>
</Point>
</Placemark>
<Placemark>
<name>
Mon Jan 02 14:46:59 2017 S=1.18 Km/hr
</name>
<styleUrl>
#styleMap_TLP_Normal
</styleUrl>
<Point>
<coordinates>
-64.8959732,-10.7609529,165.79
</coordinates>
</Point>
</Placemark>
<Placemark>
<name>
Mon Jan 02 14:47:09 2017 S=0.77 Km/hr
</name>
<styleUrl>
#styleMap_TLP_Normal
</styleUrl>
<Point>
<coordinates>
-64.8959885,-10.7609549,165.60
</coordinates>
</Point>
</Placemark>
<Placemark>
<name>
Mon Jan 02 14:47:19 2017 S=0.53 Km/hr
</name>
<styleUrl>
#styleMap_TLP_Normal
</styleUrl>
<Point>
<coordinates>
-64.8959961,-10.7609634,165.90
</coordinates>
</Point>
</Placemark>
<Placemark>
<name>
Mon Jan 02 14:47:29 2017 S=0.89 Km/hr
</name>
<styleUrl>
#styleMap_TLP_Normal
</styleUrl>
<Point>
<coordinates>
-64.8959808,-10.7609673,166.61
</coordinates>
</Point>
</Placemark>
<Placemark>
<name>
Mon Jan 02 14:47:39 2017 S=0.34 Km/hr
</name>
<styleUrl>
#styleMap_TLP_Normal
</styleUrl>
<Point>
<coordinates>
-64.8959808,-10.7609644,166.65
</coordinates>
</Point>
</Placemark>
<Placemark>
<name>
Mon Jan 02 14:47:49 2017 S=0.69 Km/hr
</name>
<styleUrl>
#styleMap_TLP_Normal
</styleUrl>
<Point>
<coordinates>
-64.8959808,-10.7609625,166.68
</coordinates>
</Point>
</Placemark>
<Placemark>
<name>
Mon Jan 02 14:47:59 2017 S=0.23 Km/hr
</name>
<styleUrl>
#styleMap_TLP_Normal
</styleUrl>
<Point>
<coordinates>
-64.8959808,-10.7609539,166.71
</coordinates>
</Point>
</Placemark>
<Placemark>
<name>
Mon Jan 02 14:48:09 2017 S=0.25 Km/hr
</name>
<styleUrl>
#styleMap_TLP_Normal
</styleUrl>
<Point>
<coordinates>
-64.8959808,-10.7609539,166.78
</coordinates>
</Point>
</Placemark>
<Placemark>
<name>
Mon Jan 02 14:48:19 2017 S=1.56 Km/hr
</name>
<styleUrl>
#styleMap_TLP_Normal
</styleUrl>
<Point>
<coordinates>
-64.8959656,-10.7609243,167.00
</coordinates>
</Point>
</Placemark>
<Placemark>
<name>
Mon Jan 02 14:48:29 2017 S=1.07 Km/hr
</name>
<styleUrl>
#styleMap_TLP_Normal
</styleUrl>
<Point>
<coordinates>
-64.8959579,-10.7609301,167.78
</coordinates>
</Point>
</Placemark>
<Placemark>
<name>
Mon Jan 02 14:48:39 2017 S=1.31 Km/hr
</name>
<styleUrl>
#styleMap_TLP_Normal
</styleUrl>
<Point>
<coordinates>
-64.8959274,-10.7609301,167.52
</coordinates>
</Point>
</Placemark>
<Placemark>
<name>
Mon Jan 02 14:48:49 2017 S=0.85 Km/hr
</name>
<styleUrl>
#styleMap_TLP_Normal
</styleUrl>
<Point>
<coordinates>
-64.8959198,-10.7609272,166.95
</coordinates>
</Point>
</Placemark>
<Placemark>
<name>
Mon Jan 02 14:48:59 2017 S=0.60 Km/hr
</name>
<styleUrl>
#styleMap_TLP_Normal
</styleUrl>
<Point>
<coordinates>
-64.8959122,-10.7609272,167.00
</coordinates>
</Point>
</Placemark>
<Placemark>
<name>
Mon Jan 02 14:49:09 2017 S=0.24 Km/hr
</name>
<styleUrl>
#styleMap_TLP_Normal
</styleUrl>
<Point>
<coordinates>
-64.8959045,-10.7609463,167.79
</coordinates>
</Point>
</Placemark>
<Placemark>
<name>
Mon Jan 02 14:49:19 2017 S=0.83 Km/hr
</name>
<styleUrl>
#styleMap_TLP_Normal
</styleUrl>
<Point>
<coordinates>
-64.8959122,-10.7609463,167.83
</coordinates>
</Point>
</Placemark>
<Placemark>
<name>
Mon Jan 02 14:49:29 2017 S=0.86 Km/hr
</name>
<styleUrl>
#styleMap_TLP_Normal
</styleUrl>
<Point>
<coordinates>
-64.8959579,-10.7609329,168.20
</coordinates>
</Point>
</Placemark>
<Placemark>
<name>
Mon Jan 02 14:49:39 2017 S=1.21 Km/hr
</name>
<styleUrl>
#styleMap_TLP_Normal
</styleUrl>
<Point>
<coordinates>
-64.8959656,-10.7609234,168.91
</coordinates>
</Point>
</Placemark>
<Placemark>
<name>
Mon Jan 02 14:49:49 2017 S=0.74 Km/hr
</name>
<styleUrl>
#styleMap_TLP_Normal
</styleUrl>
<Point>
<coordinates>
-64.8959351,-10.7609100,170.36
</coordinates>
</Point>
</Placemark>
<Placemark>
<name>
Mon Jan 02 14:49:59 2017 S=1.24 Km/hr
</name>
<styleUrl>
#styleMap_TLP_Normal
</styleUrl>
<Point>
<coordinates>
-64.8959351,-10.7609091,170.40
</coordinates>
</Point>
</Placemark>
<Placemark>
<name>
Mon Jan 02 14:50:09 2017 S=0.89 Km/hr
</name>
<styleUrl>
#styleMap_TLP_Normal
</styleUrl>
<Point>
<coordinates>
-64.8959122,-10.7608938,169.90
</coordinates>
</Point>
</Placemark>
<Placemark>
<name>
Mon Jan 02 14:50:19 2017 S=1.03 Km/hr
</name>
<styleUrl>
#styleMap_TLP_Normal
</styleUrl>
<Point>
<coordinates>
-64.8959045,-10.7609005,169.95
</coordinates>
</Point>
</Placemark>
<Placemark>
<name>
Mon Jan 02 14:50:29 2017 S=1.03 Km/hr
</name>
<styleUrl>
#styleMap_TLP_Normal
</styleUrl>
<Point>
<coordinates>
-64.8958359,-10.7608976,170.07
</coordinates>
</Point>
</Placemark>
<Placemark>
<name>
Mon Jan 02 14:50:39 2017 S=0.41 Km/hr
</name>
<styleUrl>
#styleMap_TLP_Normal
</styleUrl>
<Point>
<coordinates>
-64.8958435,-10.7608919,170.05
</coordinates>
</Point>
</Placemark>
<Placemark>
<name>
Mon Jan 02 14:50:49 2017 S=0.89 Km/hr
</name>
<styleUrl>
#styleMap_TLP_Normal
</styleUrl>
<Point>
<coordinates>
-64.8958435,-10.7608871,170.05
</coordinates>
</Point>
</Placemark>
<Placemark>
<name>
Mon Jan 02 14:50:59 2017 S=0.56 Km/hr
</name>
<styleUrl>
#styleMap_TLP_Normal
</styleUrl>
<Point>
<coordinates>
-64.8958435,-10.7608767,170.05
</coordinates>
</Point>
</Placemark>
<Placemark>
<name>
Mon Jan 02 14:51:09 2017 S=0.67 Km/hr
</name>
<styleUrl>
#styleMap_TLP_Normal
</styleUrl>
<Point>
<coordinates>
-64.8958740,-10.7608585,169.94
</coordinates>
</Point>
</Placemark>
<Placemark>
<name>
Mon Jan 02 14:51:19 2017 S=0.81 Km/hr
</name>
<styleUrl>
#styleMap_TLP_Normal
</styleUrl>
<Point>
<coordinates>
-64.8958740,-10.7608490,169.85
</coordinates>
</Point>
</Placemark>
<Placemark>
<name>
Mon Jan 02 14:51:29 2017 S=2.25 Km/hr
</name>
<styleUrl>
#styleMap_TLP_Normal
</styleUrl>
<Point>
<coordinates>
-64.8958969,-10.7607794,169.46
</coordinates>
</Point>
</Placemark>
<Placemark>
<name>
Mon Jan 02 14:51:39 2017 S=0.41 Km/hr
</name>
<styleUrl>
#styleMap_TLP_Normal
</styleUrl>
<Point>
<coordinates>
-64.8959427,-10.7607250,169.46
</coordinates>
</Point>
</Placemark>
<Placemark>
<name>
Mon Jan 02 14:51:49 2017 S=2.02 Km/hr
</name>
<styleUrl>
#styleMap_TLP_Normal
</styleUrl>
<Point>
<coordinates>
-64.8960571,-10.7606392,169.04
</coordinates>
</Point>
</Placemark>
<Placemark>
<name>
Mon Jan 02 14:51:59 2017 S=1.39 Km/hr
</name>
<styleUrl>
#styleMap_TLP_Normal
</styleUrl>
<Point>
<coordinates>
-64.8961029,-10.7605839,168.73
</coordinates>
</Point>
</Placemark>
<Placemark>
<name>
Mon Jan 02 14:52:09 2017 S=1.61 Km/hr
</name>
<styleUrl>
#styleMap_TLP_Normal
</styleUrl>
<Point>
<coordinates>
-64.8961411,-10.7605848,168.54
</coordinates>
</Point>
</Placemark>
<Placemark>
<name>
Mon Jan 02 14:52:19 2017 S=1.44 Km/hr
</name>
<styleUrl>
#styleMap_TLP_Normal
</styleUrl>
<Point>
<coordinates>
-64.8961105,-10.7605715,168.53
</coordinates>
</Point>
</Placemark>
<Placemark>
<name>
Mon Jan 02 14:52:29 2017 S=1.12 Km/hr
</name>
<styleUrl>
#styleMap_TLP_Normal
</styleUrl>
<Point>
<coordinates>
-64.8961411,-10.7605867,168.81
</coordinates>
</Point>
</Placemark>
<Placemark>
<name>
Mon Jan 02 14:52:39 2017 S=0.94 Km/hr
</name>
<styleUrl>
#styleMap_TLP_Normal
</styleUrl>
<Point>
<coordinates>
-64.8961487,-10.7605534,168.63
</coordinates>
</Point>
</Placemark>
<Placemark>
<name>
Mon Jan 02 14:52:49 2017 S=1.33 Km/hr
</name>
<styleUrl>
#styleMap_TLP_Normal
</styleUrl>
<Point>
<coordinates>
-64.8961945,-10.7605295,168.41
</coordinates>
</Point>
</Placemark>
<Placemark>
<name>
Mon Jan 02 14:52:59 2017 S=2.46 Km/hr
</name>
<styleUrl>
#styleMap_TLP_Normal
</styleUrl>
<Point>
<coordinates>
-64.8962631,-10.7605095,168.27
</coordinates>
</Point>
</Placemark>
<Placemark>
<name>
Mon Jan 02 14:53:09 2017 S=0.37 Km/hr
</name>
<styleUrl>
#styleMap_TLP_Normal
</styleUrl>
<Point>
<coordinates>
-64.8963089,-10.7605038,168.06
</coordinates>
</Point>
</Placemark>
<Placemark>
<name>
Mon Jan 02 14:53:19 2017 S=1.46 Km/hr
</name>
<styleUrl>
#styleMap_TLP_Normal
</styleUrl>
<Point>
<coordinates>
-64.8963394,-10.7605505,168.09
</coordinates>
</Point>
</Placemark>
<Placemark>
<name>
Mon Jan 02 14:53:29 2017 S=1.17 Km/hr
</name>
<styleUrl>
#styleMap_TLP_Normal
</styleUrl>
<Point>
<coordinates>
-64.8964005,-10.7606258,169.03
</coordinates>
</Point>
</Placemark>
<Placemark>
<name>
Mon Jan 02 14:53:39 2017 S=1.35 Km/hr
</name>
<styleUrl>
#styleMap_TLP_Normal
</styleUrl>
<Point>
<coordinates>
-64.8964157,-10.7606773,169.04
</coordinates>
</Point>
</Placemark>
<Placemark>
<name>
Mon Jan 02 14:53:49 2017 S=2.82 Km/hr
</name>
<styleUrl>
#styleMap_TLP_Normal
</styleUrl>
<Point>
<coordinates>
-64.8964539,-10.7607574,168.93
</coordinates>
</Point>
</Placemark>
<Placemark>
<name>
Mon Jan 02 14:53:59 2017 S=2.16 Km/hr
</name>
<styleUrl>
#styleMap_TLP_Normal
</styleUrl>
<Point>
<coordinates>
-64.8964996,-10.7607975,168.95
</coordinates>
</Point>
</Placemark>
<Placemark>
<name>
Mon Jan 02 14:54:09 2017 S=1.34 Km/hr
</name>
<styleUrl>
#styleMap_TLP_Normal
</styleUrl>
<Point>
<coordinates>
-64.8965912,-10.7608805,169.34
</coordinates>
</Point>
</Placemark>
<Placemark>
<name>
Mon Jan 02 14:54:19 2017 S=1.39 Km/hr
</name>
<styleUrl>
#styleMap_TLP_Normal
</styleUrl>
<Point>
<coordinates>
-64.8966599,-10.7609024,169.34
</coordinates>
</Point>
</Placemark>
<Placemark>
<name>
Mon Jan 02 14:54:29 2017 S=0.31 Km/hr
</name>
<styleUrl>
#styleMap_TLP_Normal
</styleUrl>
<Point>
<coordinates>
-64.8966827,-10.7609091,169.55
</coordinates>
</Point>
</Placemark>
<Placemark>
<name>
Mon Jan 02 14:54:39 2017 S=0.05 Km/hr
</name>
<styleUrl>
#styleMap_TLP_Normal
</styleUrl>
<Point>
<coordinates>
-64.8966827,-10.7609148,169.52
</coordinates>
</Point>
</Placemark>
<Placemark>
<name>
Mon Jan 02 14:54:49 2017 S=0.99 Km/hr
</name>
<styleUrl>
#styleMap_TLP_Normal
</styleUrl>
<Point>
<coordinates>
-64.8966522,-10.7609129,169.35
</coordinates>
</Point>
</Placemark>
<Placemark>
<name>
Mon Jan 02 14:54:59 2017 S=0.77 Km/hr
</name>
<styleUrl>
#styleMap_TLP_Normal
</styleUrl>
<Point>
<coordinates>
-64.8966522,-10.7609062,170.17
</coordinates>
</Point>
</Placemark>
<Placemark>
<name>
Mon Jan 02 14:55:09 2017 S=0.09 Km/hr
</name>
<styleUrl>
#styleMap_TLP_Normal
</styleUrl>
<Point>
<coordinates>
-64.8966675,-10.7609129,170.14
</coordinates>
</Point>
</Placemark>
<Placemark>
<name>
Mon Jan 02 14:55:19 2017 S=1.68 Km/hr
</name>
<styleUrl>
#styleMap_TLP_Normal
</styleUrl>
<Point>
<coordinates>
-64.8966904,-10.7609100,170.14
</coordinates>
</Point>
</Placemark>
<Placemark>
<name>
Mon Jan 02 14:55:29 2017 S=1.62 Km/hr
</name>
<styleUrl>
#styleMap_TLP_Normal
</styleUrl>
<Point>
<coordinates>
-64.8967590,-10.7608967,170.69
</coordinates>
</Point>
</Placemark>
<Placemark>
<name>
Mon Jan 02 14:55:39 2017 S=1.09 Km/hr
</name>
<styleUrl>
#styleMap_TLP_Normal
</styleUrl>
<Point>
<coordinates>
-64.8967667,-10.7609224,171.05
</coordinates>
</Point>
</Placemark>
<Placemark>
<name>
Mon Jan 02 14:55:49 2017 S=0.54 Km/hr
</name>
<styleUrl>
#styleMap_TLP_Normal
</styleUrl>
<Point>
<coordinates>
-64.8968124,-10.7609224,171.99
</coordinates>
</Point>
</Placemark>
<Placemark>
<name>
Mon Jan 02 14:55:59 2017 S=1.09 Km/hr
</name>
<styleUrl>
#styleMap_TLP_Normal
</styleUrl>
<Point>
<coordinates>
-64.8968124,-10.7609282,172.02
</coordinates>
</Point>
</Placemark>
<Placemark>
<name>
Mon Jan 02 14:56:09 2017 S=0.36 Km/hr
</name>
<styleUrl>
#styleMap_TLP_Normal
</styleUrl>
<Point>
<coordinates>
-64.8968201,-10.7609339,172.26
</coordinates>
</Point>
</Placemark>
<Placemark>
<name>
Mon Jan 02 14:56:19 2017 S=0.97 Km/hr
</name>
<styleUrl>
#styleMap_TLP_Normal
</styleUrl>
<Point>
<coordinates>
-64.8968277,-10.7609282,172.38
</coordinates>
</Point>
</Placemark>
<Placemark>
<name>
Mon Jan 02 14:56:29 2017 S=1.52 Km/hr
</name>
<styleUrl>
#styleMap_TLP_Normal
</styleUrl>
<Point>
<coordinates>
-64.8969040,-10.7609148,173.45
</coordinates>
</Point>
</Placemark>
<Placemark>
<name>
Mon Jan 02 14:56:39 2017 S=0.22 Km/hr
</name>
<styleUrl>
#styleMap_TLP_Normal
</styleUrl>
<Point>
<coordinates>
-64.8969040,-10.7609091,174.65
</coordinates>
</Point>
</Placemark>
<Placemark>
<name>
Mon Jan 02 14:56:49 2017 S=0.39 Km/hr
</name>
<styleUrl>
#styleMap_TLP_Normal
</styleUrl>
<Point>
<coordinates>
-64.8969040,-10.7609034,174.71
</coordinates>
</Point>
</Placemark>
<Placemark>
<name>
Mon Jan 02 14:56:59 2017 S=0.17 Km/hr
</name>
<styleUrl>
#styleMap_TLP_Normal
</styleUrl>
<Point>
<coordinates>
-64.8968964,-10.7609129,174.74
</coordinates>
</Point>
</Placemark>
<Placemark>
<name>
Mon Jan 02 14:57:09 2017 S=0.48 Km/hr
</name>
<styleUrl>
#styleMap_TLP_Normal
</styleUrl>
<Point>
<coordinates>
-64.8968353,-10.7609196,174.82
</coordinates>
</Point>
</Placemark>
<Placemark>
<name>
Mon Jan 02 14:57:19 2017 S=0.45 Km/hr
</name>
<styleUrl>
#styleMap_TLP_Normal
</styleUrl>
<Point>
<coordinates>
-64.8968124,-10.7609253,174.89
</coordinates>
</Point>
</Placemark>
<Placemark>
<name>
Mon Jan 02 14:57:29 2017 S=0.71 Km/hr
</name>
<styleUrl>
#styleMap_TLP_Normal
</styleUrl>
<Point>
<coordinates>
-64.8967972,-10.7609167,174.89
</coordinates>
</Point>
</Placemark>
<Placemark>
<name>
Mon Jan 02 14:57:39 2017 S=2.36 Km/hr
</name>
<styleUrl>
#styleMap_TLP_Normal
</styleUrl>
<Point>
<coordinates>
-64.8967896,-10.7608519,175.36
</coordinates>
</Point>
</Placemark>
<Placemark>
<name>
Mon Jan 02 14:57:49 2017 S=1.43 Km/hr
</name>
<styleUrl>
#styleMap_TLP_Normal
</styleUrl>
<Point>
<coordinates>
-64.8968277,-10.7608032,175.91
</coordinates>
</Point>
</Placemark>
<Placemark>
<name>
Mon Jan 02 14:57:59 2017 S=0.27 Km/hr
</name>
<styleUrl>
#styleMap_TLP_Normal
</styleUrl>
<Point>
<coordinates>
-64.8968506,-10.7607861,175.99
</coordinates>
</Point>
</Placemark>
<Placemark>
<name>
Mon Jan 02 14:58:09 2017 S=1.60 Km/hr
</name>
<styleUrl>
#styleMap_TLP_Normal
</styleUrl>
<Point>
<coordinates>
-64.8968658,-10.7608118,175.77
</coordinates>
</Point>
</Placemark>
<Placemark>
<name>
Mon Jan 02 14:58:19 2017 S=1.79 Km/hr
</name>
<styleUrl>
#styleMap_TLP_Normal
</styleUrl>
<Point>
<coordinates>
-64.8970108,-10.7608109,175.46
</coordinates>
</Point>
</Placemark>
<Placemark>
<name>
Mon Jan 02 14:58:29 2017 S=2.25 Km/hr
</name>
<styleUrl>
#styleMap_TLP_Normal
</styleUrl>
<Point>
<coordinates>
-64.8970642,-10.7608747,175.55
</coordinates>
</Point>
</Placemark>
<Placemark>
<name>
Mon Jan 02 14:58:39 2017 S=2.33 Km/hr
</name>
<styleUrl>
#styleMap_TLP_Normal
</styleUrl>
<Point>
<coordinates>
-64.8971558,-10.7609339,175.50
</coordinates>
</Point>
</Placemark>
<Placemark>
<name>
Mon Jan 02 14:58:49 2017 S=1.88 Km/hr
</name>
<styleUrl>
#styleMap_TLP_Normal
</styleUrl>
<Point>
<coordinates>
-64.8972168,-10.7609415,175.18
</coordinates>
</Point>
</Placemark>
<Placemark>
<name>
Mon Jan 02 14:58:59 2017 S=1.85 Km/hr
</name>
<styleUrl>
#styleMap_TLP_Normal
</styleUrl>
<Point>
<coordinates>
-64.8973389,-10.7608604,175.91
</coordinates>
</Point>
</Placemark>
<Placemark>
<name>
Mon Jan 02 14:59:09 2017 S=1.73 Km/hr
</name>
<styleUrl>
#styleMap_TLP_Normal
</styleUrl>
<Point>
<coordinates>
-64.8974457,-10.7608433,176.20
</coordinates>
</Point>
</Placemark>
<Placemark>
<name>
Mon Jan 02 14:59:19 2017 S=2.17 Km/hr
</name>
<styleUrl>
#styleMap_TLP_Normal
</styleUrl>
<Point>
<coordinates>
-64.8974762,-10.7609100,177.54
</coordinates>
</Point>
</Placemark>
<Placemark>
<name>
Mon Jan 02 14:59:29 2017 S=2.21 Km/hr
</name>
<styleUrl>
#styleMap_TLP_Normal
</styleUrl>
<Point>
<coordinates>
-64.8975525,-10.7609301,178.16
</coordinates>
</Point>
</Placemark>
<Placemark>
<name>
Mon Jan 02 14:59:39 2017 S=3.29 Km/hr
</name>
<styleUrl>
#styleMap_TLP_Normal
</styleUrl>
<Point>
<coordinates>
-64.8976746,-10.7609081,177.18
</coordinates>
</Point>
</Placemark>
<Placemark>
<name>
Mon Jan 02 14:59:49 2017 S=3.49 Km/hr
</name>
<styleUrl>
#styleMap_TLP_Normal
</styleUrl>
<Point>
<coordinates>
-64.8977051,-10.7607975,176.75
</coordinates>
</Point>
</Placemark>
<Placemark>
<name>
Mon Jan 02 14:59:59 2017 S=2.85 Km/hr
</name>
<styleUrl>
#styleMap_TLP_Normal
</styleUrl>
<Point>
<coordinates>
-64.8978043,-10.7606955,176.24
</coordinates>
</Point>
</Placemark>
<Placemark>
<name>
Mon Jan 02 15:00:09 2017 S=2.89 Km/hr
</name>
<styleUrl>
#styleMap_TLP_Normal
</styleUrl>
<Point>
<coordinates>
-64.8978195,-10.7605810,175.98
</coordinates>
</Point>
</Placemark>
<Placemark>
<name>
Mon Jan 02 15:00:19 2017 S=2.46 Km/hr
</name>
<styleUrl>
#styleMap_TLP_Normal
</styleUrl>
<Point>
<coordinates>
-64.8978577,-10.7605009,175.83
</coordinates>
</Point>
</Placemark>
<Placemark>
<name>
Mon Jan 02 15:00:29 2017 S=1.84 Km/hr
</name>
<styleUrl>
#styleMap_TLP_Normal
</styleUrl>
<Point>
<coordinates>
-64.8979263,-10.7604055,175.63
</coordinates>
</Point>
</Placemark>
<Placemark>
<name>
Mon Jan 02 15:00:39 2017 S=2.74 Km/hr
</name>
<styleUrl>
#styleMap_TLP_Normal
</styleUrl>
<Point>
<coordinates>
-64.8980560,-10.7602644,175.28
</coordinates>
</Point>
</Placemark>
<Placemark>
<name>
Mon Jan 02 15:00:49 2017 S=3.42 Km/hr
</name>
<styleUrl>
#styleMap_TLP_Normal
</styleUrl>
<Point>
<coordinates>
-64.8981171,-10.7601566,175.00
</coordinates>
</Point>
</Placemark>
<Placemark>
<name>
Mon Jan 02 15:00:59 2017 S=3.01 Km/hr
</name>
<styleUrl>
#styleMap_TLP_Normal
</styleUrl>
<Point>
<coordinates>
-64.8982315,-10.7600651,174.46
</coordinates>
</Point>
</Placemark>
<Placemark>
<name>
Mon Jan 02 15:01:09 2017 S=1.79 Km/hr
</name>
<styleUrl>
#styleMap_TLP_Normal
</styleUrl>
<Point>
<coordinates>
-64.8982697,-10.7600021,173.94
</coordinates>
</Point>
</Placemark>
<Placemark>
<name>
Mon Jan 02 15:01:19 2017 S=2.78 Km/hr
</name>
<styleUrl>
#styleMap_TLP_Normal
</styleUrl>
<Point>
<coordinates>
-64.8983841,-10.7599087,173.74
</coordinates>
</Point>
</Placemark>
<Placemark>
<name>
Mon Jan 02 15:01:29 2017 S=2.72 Km/hr
</name>
<styleUrl>
#styleMap_TLP_Normal
</styleUrl>
<Point>
<coordinates>
-64.8984833,-10.7598276,173.07
</coordinates>
</Point>
</Placemark>
<Placemark>
<name>
Mon Jan 02 15:01:39 2017 S=3.62 Km/hr
</name>
<styleUrl>
#styleMap_TLP_Normal
</styleUrl>
<Point>
<coordinates>
-64.8984909,-10.7596931,172.97
</coordinates>
</Point>
</Placemark>
<Placemark>
<name>
Mon Jan 02 15:01:49 2017 S=4.24 Km/hr
</name>
<styleUrl>
#styleMap_TLP_Normal
</styleUrl>
<Point>
<coordinates>
-64.8984375,-10.7595711,172.63
</coordinates>
</Point>
</Placemark>
<Placemark>
<name>
Mon Jan 02 15:01:59 2017 S=2.95 Km/hr
</name>
<styleUrl>
#styleMap_TLP_Normal
</styleUrl>
<Point>
<coordinates>
-64.8983688,-10.7594481,172.44
</coordinates>
</Point>
</Placemark>
<Placemark>
<name>
Mon Jan 02 15:02:09 2017 S=3.01 Km/hr
</name>
<styleUrl>
#styleMap_TLP_Normal
</styleUrl>
<Point>
<coordinates>
-64.8983154,-10.7593460,171.68
</coordinates>
</Point>
</Placemark>
<Placemark>
<name>
Mon Jan 02 15:02:19 2017 S=3.08 Km/hr
</name>
<styleUrl>
#styleMap_TLP_Normal
</styleUrl>
<Point>
<coordinates>
-64.8981323,-10.7593470,171.68
</coordinates>
</Point>
</Placemark>
<Placemark>
<name>
Mon Jan 02 15:02:29 2017 S=4.00 Km/hr
</name>
<styleUrl>
#styleMap_TLP_Normal
</styleUrl>
<Point>
<coordinates>
-64.8979950,-10.7593060,171.39
</coordinates>
</Point>
</Placemark>
<Placemark>
<name>
Mon Jan 02 15:02:39 2017 S=4.18 Km/hr
</name>
<styleUrl>
#styleMap_TLP_Normal
</styleUrl>
<Point>
<coordinates>
-64.8978500,-10.7592993,171.53
</coordinates>
</Point>
</Placemark>
<Placemark>
<name>
Mon Jan 02 15:02:49 2017 S=3.21 Km/hr
</name>
<styleUrl>
#styleMap_TLP_Normal
</styleUrl>
<Point>
<coordinates>
-64.8977585,-10.7592583,171.12
</coordinates>
</Point>
</Placemark>
<Placemark>
<name>
Mon Jan 02 15:02:59 2017 S=3.68 Km/hr
</name>
<styleUrl>
#styleMap_TLP_Normal
</styleUrl>
<Point>
<coordinates>
-64.8976898,-10.7591829,170.45
</coordinates>
</Point>
</Placemark>
<Placemark>
<name>
Mon Jan 02 15:03:09 2017 S=3.50 Km/hr
</name>
<styleUrl>
#styleMap_TLP_Normal
</styleUrl>
<Point>
<coordinates>
-64.8975525,-10.7590809,169.66
</coordinates>
</Point>
</Placemark>
<Placemark>
<name>
Mon Jan 02 15:03:19 2017 S=3.28 Km/hr
</name>
<styleUrl>
#styleMap_TLP_Normal
</styleUrl>
<Point>
<coordinates>
-64.8974762,-10.7590113,168.95
</coordinates>
</Point>
</Placemark>
<Placemark>
<name>
Mon Jan 02 15:03:29 2017 S=3.79 Km/hr
</name>
<styleUrl>
#styleMap_TLP_Normal
</styleUrl>
<Point>
<coordinates>
-64.8974457,-10.7588911,168.83
</coordinates>
</Point>
</Placemark>
<Placemark>
<name>
Mon Jan 02 15:03:39 2017 S=3.58 Km/hr
</name>
<styleUrl>
#styleMap_TLP_Normal
</styleUrl>
<Point>
<coordinates>
-64.8974533,-10.7587852,168.20
</coordinates>
</Point>
</Placemark>
<Placemark>
<name>
Mon Jan 02 15:03:49 2017 S=2.47 Km/hr
</name>
<styleUrl>
#styleMap_TLP_Normal
</styleUrl>
<Point>
<coordinates>
-64.8974075,-10.7586956,167.30
</coordinates>
</Point>
</Placemark>
<Placemark>
<name>
Mon Jan 02 15:03:59 2017 S=3.10 Km/hr
</name>
<styleUrl>
#styleMap_TLP_Normal
</styleUrl>
<Point>
<coordinates>
-64.8974457,-10.7585449,166.77
</coordinates>
</Point>
</Placemark>
<Placemark>
<name>
Mon Jan 02 15:04:09 2017 S=1.85 Km/hr
</name>
<styleUrl>
#styleMap_TLP_Normal
</styleUrl>
<Point>
<coordinates>
-64.8974991,-10.7585096,166.02
</coordinates>
</Point>
</Placemark>
<Placemark>
<name>
Mon Jan 02 15:04:19 2017 S=2.48 Km/hr
</name>
<styleUrl>
#styleMap_TLP_Normal
</styleUrl>
<Point>
<coordinates>
-64.8976440,-10.7584515,165.39
</coordinates>
</Point>
</Placemark>
<Placemark>
<name>
Mon Jan 02 15:04:29 2017 S=2.24 Km/hr
</name>
<styleUrl>
#styleMap_TLP_Normal
</styleUrl>
<Point>
<coordinates>
-64.8977890,-10.7584286,164.73
</coordinates>
</Point>
</Placemark>
<Placemark>
<name>
Mon Jan 02 15:04:39 2017 S=2.20 Km/hr
</name>
<styleUrl>
#styleMap_TLP_Normal
</styleUrl>
<Point>
<coordinates>
-64.8978882,-10.7583828,164.13
</coordinates>
</Point>
</Placemark>
<Placemark>
<name>
Mon Jan 02 15:04:49 2017 S=1.83 Km/hr
</name>
<styleUrl>
#styleMap_TLP_Normal
</styleUrl>
<Point>
<coordinates>
-64.8979797,-10.7582703,163.49
</coordinates>
</Point>
</Placemark>
<Placemark>
<name>
Mon Jan 02 15:04:59 2017 S=2.04 Km/hr
</name>
<styleUrl>
#styleMap_TLP_Normal
</styleUrl>
<Point>
<coordinates>
-64.8981171,-10.7581472,163.22
</coordinates>
</Point>
</Placemark>
<Placemark>
<name>
Mon Jan 02 15:05:09 2017 S=2.17 Km/hr
</name>
<styleUrl>
#styleMap_TLP_Normal
</styleUrl>
<Point>
<coordinates>
-64.8981934,-10.7580605,162.34
</coordinates>
</Point>
</Placemark>
<Placemark>
<name>
Mon Jan 02 15:05:19 2017 S=3.00 Km/hr
</name>
<styleUrl>
#styleMap_TLP_Normal
</styleUrl>
<Point>
<coordinates>
-64.8982544,-10.7579451,161.34
</coordinates>
</Point>
</Placemark>
<Placemark>
<name>
Mon Jan 02 15:05:29 2017 S=3.87 Km/hr
</name>
<styleUrl>
#styleMap_TLP_Normal
</styleUrl>
<Point>
<coordinates>
-64.8982849,-10.7578182,160.68
</coordinates>
</Point>
</Placemark>
<Placemark>
<name>
Mon Jan 02 15:05:39 2017 S=2.71 Km/hr
</name>
<styleUrl>
#styleMap_TLP_Normal
</styleUrl>
<Point>
<coordinates>
-64.8983459,-10.7576981,159.79
</coordinates>
</Point>
</Placemark>
<Placemark>
<name>
Mon Jan 02 15:05:49 2017 S=3.22 Km/hr
</name>
<styleUrl>
#styleMap_TLP_Normal
</styleUrl>
<Point>
<coordinates>
-64.8983688,-10.7576027,158.78
</coordinates>
</Point>
</Placemark>
<Placemark>
<name>
Mon Jan 02 15:05:59 2017 S=3.95 Km/hr
</name>
<styleUrl>
#styleMap_TLP_Normal
</styleUrl>
<Point>
<coordinates>
-64.8984222,-10.7574577,158.20
</coordinates>
</Point>
</Placemark>
<Placemark>
<name>
Mon Jan 02 15:06:09 2017 S=3.94 Km/hr
</name>
<styleUrl>
#styleMap_TLP_Normal
</styleUrl>
<Point>
<coordinates>
-64.8984604,-10.7573195,157.10
</coordinates>
</Point>
</Placemark>
<Placemark>
<name>
Mon Jan 02 15:06:19 2017 S=3.32 Km/hr
</name>
<styleUrl>
#styleMap_TLP_Normal
</styleUrl>
<Point>
<coordinates>
-64.8984833,-10.7571936,154.13
</coordinates>
</Point>
</Placemark>
<Placemark>
<name>
Mon Jan 02 15:06:29 2017 S=3.30 Km/hr
</name>
<styleUrl>
#styleMap_TLP_Normal
</styleUrl>
<Point>
<coordinates>
-64.8984985,-10.7570715,152.25
</coordinates>
</Point>
</Placemark>
<Placemark>
<name>
Mon Jan 02 15:06:39 2017 S=4.02 Km/hr
</name>
<styleUrl>
#styleMap_TLP_Normal
</styleUrl>
<Point>
<coordinates>
-64.8985367,-10.7569590,143.61
</coordinates>
</Point>
</Placemark>
<Placemark>
<name>
Mon Jan 02 15:06:49 2017 S=3.89 Km/hr
</name>
<styleUrl>
#styleMap_TLP_Normal
</styleUrl>
<Point>
<coordinates>
-64.8985672,-10.7568493,143.25
</coordinates>
</Point>
</Placemark>
<Placemark>
<name>
Mon Jan 02 15:06:59 2017 S=4.12 Km/hr
</name>
<styleUrl>
#styleMap_TLP_Normal
</styleUrl>
<Point>
<coordinates>
-64.8985596,-10.7567387,139.70
</coordinates>
</Point>
</Placemark>
<Placemark>
<name>
Mon Jan 02 15:07:09 2017 S=4.38 Km/hr
</name>
<styleUrl>
#styleMap_TLP_Normal
</styleUrl>
<Point>
<coordinates>
-64.8985672,-10.7566223,139.25
</coordinates>
</Point>
</Placemark>
<Placemark>
<name>
Mon Jan 02 15:07:19 2017 S=3.66 Km/hr
</name>
<styleUrl>
#styleMap_TLP_Normal
</styleUrl>
<Point>
<coordinates>
-64.8986130,-10.7564993,138.61
</coordinates>
</Point>
</Placemark>
<Placemark>
<name>
Mon Jan 02 15:07:29 2017 S=3.11 Km/hr
</name>
<styleUrl>
#styleMap_TLP_Normal
</styleUrl>
<Point>
<coordinates>
-64.8986359,-10.7563810,137.29
</coordinates>
</Point>
</Placemark>
<Placemark>
<name>
Mon Jan 02 15:07:39 2017 S=4.04 Km/hr
</name>
<styleUrl>
#styleMap_TLP_Normal
</styleUrl>
<Point>
<coordinates>
-64.8985748,-10.7562399,142.63
</coordinates>
</Point>
</Placemark>
<Placemark>
<name>
Mon Jan 02 15:07:49 2017 S=4.33 Km/hr
</name>
<styleUrl>
#styleMap_TLP_Normal
</styleUrl>
<Point>
<coordinates>
-64.8986053,-10.7561197,146.11
</coordinates>
</Point>
</Placemark>
<Placemark>
<name>
Mon Jan 02 15:07:59 2017 S=4.50 Km/hr
</name>
<styleUrl>
#styleMap_TLP_Normal
</styleUrl>
<Point>
<coordinates>
-64.8986511,-10.7560091,148.54
</coordinates>
</Point>
</Placemark>
<Placemark>
<name>
Mon Jan 02 15:08:09 2017 S=4.23 Km/hr
</name>
<styleUrl>
#styleMap_TLP_Normal
</styleUrl>
<Point>
<coordinates>
-64.8986816,-10.7558756,149.45
</coordinates>
</Point>
</Placemark>
<Placemark>
<name>
Mon Jan 02 15:08:19 2017 S=4.14 Km/hr
</name>
<styleUrl>
#styleMap_TLP_Normal
</styleUrl>
<Point>
<coordinates>
-64.8987350,-10.7557478,148.93
</coordinates>
</Point>
</Placemark>
<Placemark>
<name>
Mon Jan 02 15:08:29 2017 S=2.13 Km/hr
</name>
<styleUrl>
#styleMap_TLP_Normal
</styleUrl>
<Point>
<coordinates>
-64.8987885,-10.7556639,149.82
</coordinates>
</Point>
</Placemark>
<Placemark>
<name>
Mon Jan 02 15:08:39 2017 S=3.67 Km/hr
</name>
<styleUrl>
#styleMap_TLP_Normal
</styleUrl>
<Point>
<coordinates>
-64.8988266,-10.7555838,152.34
</coordinates>
</Point>
</Placemark>
<Placemark>
<name>
Mon Jan 02 15:08:49 2017 S=3.31 Km/hr
</name>
<styleUrl>
#styleMap_TLP_Normal
</styleUrl>
<Point>
<coordinates>
-64.8989258,-10.7555265,154.86
</coordinates>
</Point>
</Placemark>
<Placemark>
<name>
Mon Jan 02 15:08:59 2017 S=2.91 Km/hr
</name>
<styleUrl>
#styleMap_TLP_Normal
</styleUrl>
<Point>
<coordinates>
-64.8990021,-10.7554808,155.95
</coordinates>
</Point>
</Placemark>
<Placemark>
<name>
Mon Jan 02 15:09:09 2017 S=2.32 Km/hr
</name>
<styleUrl>
#styleMap_TLP_Normal
</styleUrl>
<Point>
<coordinates>
-64.8991089,-10.7554913,156.66
</coordinates>
</Point>
</Placemark>
<Placemark>
<name>
Mon Jan 02 15:09:19 2017 S=2.63 Km/hr
</name>
<styleUrl>
#styleMap_TLP_Normal
</styleUrl>
<Point>
<coordinates>
-64.8992081,-10.7555046,156.75
</coordinates>
</Point>
</Placemark>
<Placemark>
<name>
Mon Jan 02 15:09:29 2017 S=0.80 Km/hr
</name>
<styleUrl>
#styleMap_TLP_Normal
</styleUrl>
<Point>
<coordinates>
-64.8993378,-10.7555408,157.56
</coordinates>
</Point>
</Placemark>
<Placemark>
<name>
Mon Jan 02 15:09:39 2017 S=0.56 Km/hr
</name>
<styleUrl>
#styleMap_TLP_Normal
</styleUrl>
<Point>
<coordinates>
-64.8993454,-10.7555285,157.59
</coordinates>
</Point>
</Placemark>
<Placemark>
<name>
Mon Jan 02 15:09:49 2017 S=0.08 Km/hr
</name>
<styleUrl>
#styleMap_TLP_Normal
</styleUrl>
<Point>
<coordinates>
-64.8993454,-10.7555180,157.58
</coordinates>
</Point>
</Placemark>
<Placemark>
<name>
Mon Jan 02 15:09:59 2017 S=0.51 Km/hr
</name>
<styleUrl>
#styleMap_TLP_Normal
</styleUrl>
<Point>
<coordinates>
-64.8993378,-10.7555256,157.56
</coordinates>
</Point>
</Placemark>
<Placemark>
<name>
Mon Jan 02 15:10:09 2017 S=0.47 Km/hr
</name>
<styleUrl>
#styleMap_TLP_Finish
</styleUrl>
<Point>
<coordinates>
-64.8993454,-10.7555313,157.55
</coordinates>
</Point>
</Placemark>
</Folder>
</Document>
</kml>
