# Supplementary material for: Lévy foraging patterns of rural humans
Source: PLoS One. 2018 Jun 18;13(6):e0199099. doi: 10.1371/journal.pone.0199099 (PMC6005560; doi:10.1371/journal.pone.0199099)
Supplement: S4 File — (ZIP) [file pone.0199099.s004.zip › 06Holuxsaba_M-241_Start_20170102-123559_Finish_20170102-151009.txt]

-64.8987427	-10.7562351	130.61	Mon Jan 02 14:35:59 2017
-64.8987198	-10.7563562	127.52	Mon Jan 02 14:36:09 2017
-64.8987045	-10.7564526	122.03	Mon Jan 02 14:36:19 2017
-64.8987198	-10.7565498	120.44	Mon Jan 02 14:36:29 2017
-64.8986969	-10.7566347	118.08	Mon Jan 02 14:36:39 2017
-64.8986893	-10.7567558	116.95	Mon Jan 02 14:36:49 2017
-64.8986816	-10.7568483	115.86	Mon Jan 02 14:36:59 2017
-64.8986740	-10.7569017	114.49	Mon Jan 02 14:37:09 2017
-64.8986816	-10.7569609	113.91	Mon Jan 02 14:37:19 2017
-64.8986740	-10.7570772	112.88	Mon Jan 02 14:37:29 2017
-64.8986588	-10.7571383	112.15	Mon Jan 02 14:37:39 2017
-64.8986053	-10.7572374	111.93	Mon Jan 02 14:37:49 2017
-64.8985596	-10.7573490	110.95	Mon Jan 02 14:37:59 2017
-64.8985291	-10.7574682	109.65	Mon Jan 02 14:38:09 2017
-64.8984909	-10.7575579	110.81	Mon Jan 02 14:38:19 2017
-64.8984604	-10.7576141	108.88	Mon Jan 02 14:38:29 2017
-64.8984146	-10.7576685	107.11	Mon Jan 02 14:38:39 2017
-64.8983765	-10.7577047	106.60	Mon Jan 02 14:38:49 2017
-64.8983307	-10.7577419	104.12	Mon Jan 02 14:38:59 2017
-64.8982773	-10.7578020	102.39	Mon Jan 02 14:39:09 2017
-64.8981552	-10.7578678	100.57	Mon Jan 02 14:39:19 2017
-64.8980103	-10.7579756	99.49	Mon Jan 02 14:39:29 2017
-64.8978882	-10.7579803	96.99	Mon Jan 02 14:39:39 2017
-64.8978195	-10.7580481	96.55	Mon Jan 02 14:39:49 2017
-64.8978729	-10.7581015	93.62	Mon Jan 02 14:39:59 2017
-64.8979416	-10.7581511	93.09	Mon Jan 02 14:40:09 2017
-64.8980179	-10.7582636	92.04	Mon Jan 02 14:40:19 2017
-64.8980942	-10.7583284	90.12	Mon Jan 02 14:40:29 2017
-64.8982010	-10.7583714	87.49	Mon Jan 02 14:40:39 2017
-64.8983002	-10.7584276	84.96	Mon Jan 02 14:40:49 2017
-64.8983688	-10.7584314	82.94	Mon Jan 02 14:40:59 2017
-64.8984833	-10.7584543	81.17	Mon Jan 02 14:41:09 2017
-64.8985825	-10.7584286	78.67	Mon Jan 02 14:41:19 2017
-64.8987122	-10.7584124	76.57	Mon Jan 02 14:41:29 2017
-64.8988266	-10.7584724	74.25	Mon Jan 02 14:41:39 2017
-64.8989105	-10.7585030	71.32	Mon Jan 02 14:41:49 2017
-64.8990326	-10.7586069	70.28	Mon Jan 02 14:41:59 2017
-64.8991470	-10.7587347	69.38	Mon Jan 02 14:42:09 2017
-64.8991241	-10.7588329	68.70	Mon Jan 02 14:42:19 2017
-64.8989182	-10.7590313	68.85	Mon Jan 02 14:42:29 2017
-64.8988113	-10.7591925	68.22	Mon Jan 02 14:42:39 2017
-64.8988113	-10.7592535	65.74	Mon Jan 02 14:42:49 2017
-64.8987503	-10.7593431	62.80	Mon Jan 02 14:42:59 2017
-64.8986359	-10.7594452	60.23	Mon Jan 02 14:43:09 2017
-64.8985443	-10.7595673	57.32	Mon Jan 02 14:43:19 2017
-64.8985367	-10.7596121	54.67	Mon Jan 02 14:43:29 2017
-64.8985291	-10.7595873	53.83	Mon Jan 02 14:43:39 2017
-64.8984756	-10.7596560	52.55	Mon Jan 02 14:43:49 2017
-64.8983841	-10.7597818	51.05	Mon Jan 02 14:43:59 2017
-64.8982010	-10.7599449	49.83	Mon Jan 02 14:44:09 2017
-64.8981781	-10.7600126	47.72	Mon Jan 02 14:44:19 2017
-64.8981476	-10.7600241	46.12	Mon Jan 02 14:44:29 2017
-64.8980408	-10.7599430	45.00	Mon Jan 02 14:44:39 2017
-64.8979263	-10.7598896	43.92	Mon Jan 02 14:44:49 2017
-64.8978806	-10.7598734	43.84	Mon Jan 02 14:44:59 2017
-64.8978348	-10.7598629	43.87	Mon Jan 02 14:45:09 2017
-64.8977203	-10.7598658	42.99	Mon Jan 02 14:45:19 2017
-64.8976669	-10.7597933	40.53	Mon Jan 02 14:45:29 2017
-64.8975983	-10.7597666	38.65	Mon Jan 02 14:45:39 2017
-64.8975143	-10.7597008	37.25	Mon Jan 02 14:45:49 2017
-64.8975143	-10.7596931	36.86	Mon Jan 02 14:45:59 2017
-64.8974762	-10.7597446	39.44	Mon Jan 02 14:46:09 2017
-64.8973846	-10.7598171	41.73	Mon Jan 02 14:46:19 2017
-64.8973923	-10.7598391	40.46	Mon Jan 02 14:46:29 2017
-64.8973160	-10.7598581	38.25	Mon Jan 02 14:46:39 2017
-64.8972244	-10.7599144	41.69	Mon Jan 02 14:46:49 2017
-64.8971939	-10.7599163	43.55	Mon Jan 02 14:46:59 2017
-64.8971786	-10.7600412	46.46	Mon Jan 02 14:47:09 2017
-64.8971558	-10.7600994	48.32	Mon Jan 02 14:47:19 2017
-64.8971481	-10.7600994	46.46	Mon Jan 02 14:47:29 2017
-64.8971176	-10.7600250	45.83	Mon Jan 02 14:47:39 2017
-64.8971176	-10.7599745	44.90	Mon Jan 02 14:47:49 2017
-64.8971329	-10.7599382	43.72	Mon Jan 02 14:47:59 2017
-64.8971252	-10.7598419	41.41	Mon Jan 02 14:48:09 2017
-64.8971100	-10.7597599	39.97	Mon Jan 02 14:48:19 2017
-64.8971176	-10.7596769	37.78	Mon Jan 02 14:48:29 2017
-64.8970718	-10.7595177	36.27	Mon Jan 02 14:48:39 2017
-64.8970718	-10.7594194	35.64	Mon Jan 02 14:48:49 2017
-64.8970032	-10.7593842	36.37	Mon Jan 02 14:48:59 2017
-64.8969727	-10.7593594	37.44	Mon Jan 02 14:49:09 2017
-64.8969955	-10.7593651	39.36	Mon Jan 02 14:49:19 2017
-64.8969803	-10.7593269	39.15	Mon Jan 02 14:49:29 2017
-64.8970337	-10.7592764	37.66	Mon Jan 02 14:49:39 2017
-64.8970718	-10.7592182	35.40	Mon Jan 02 14:49:49 2017
-64.8971252	-10.7591743	33.09	Mon Jan 02 14:49:59 2017
-64.8970871	-10.7592039	30.78	Mon Jan 02 14:50:09 2017
-64.8969650	-10.7592745	28.90	Mon Jan 02 14:50:19 2017
-64.8968811	-10.7594767	27.52	Mon Jan 02 14:50:29 2017
-64.8968201	-10.7595272	26.17	Mon Jan 02 14:50:39 2017
-64.8966675	-10.7596426	26.33	Mon Jan 02 14:50:49 2017
-64.8966293	-10.7596540	25.30	Mon Jan 02 14:50:59 2017
-64.8965683	-10.7596579	24.13	Mon Jan 02 14:51:09 2017
-64.8964996	-10.7596483	23.06	Mon Jan 02 14:51:19 2017
-64.8963623	-10.7596474	23.23	Mon Jan 02 14:51:29 2017
-64.8963242	-10.7597046	23.19	Mon Jan 02 14:51:39 2017
-64.8962860	-10.7597284	23.46	Mon Jan 02 14:51:49 2017
-64.8962860	-10.7596865	23.26	Mon Jan 02 14:51:59 2017
-64.8961945	-10.7596226	24.03	Mon Jan 02 14:52:09 2017
-64.8960876	-10.7596788	24.67	Mon Jan 02 14:52:19 2017
-64.8960114	-10.7596502	26.17	Mon Jan 02 14:52:29 2017
-64.8959885	-10.7596169	26.34	Mon Jan 02 14:52:39 2017
-64.8959885	-10.7595778	26.10	Mon Jan 02 14:52:49 2017
-64.8959656	-10.7594404	26.50	Mon Jan 02 14:52:59 2017
-64.8959808	-10.7594032	25.66	Mon Jan 02 14:53:09 2017
-64.8959732	-10.7593346	23.51	Mon Jan 02 14:53:19 2017
-64.8959503	-10.7592154	20.94	Mon Jan 02 14:53:29 2017
-64.8959274	-10.7591114	19.21	Mon Jan 02 14:53:39 2017
-64.8958969	-10.7590446	17.70	Mon Jan 02 14:53:49 2017
-64.8958893	-10.7589531	15.08	Mon Jan 02 14:53:59 2017
-64.8958740	-10.7588511	12.82	Mon Jan 02 14:54:09 2017
-64.8958817	-10.7587547	10.88	Mon Jan 02 14:54:19 2017
-64.8958435	-10.7586231	8.78	Mon Jan 02 14:54:29 2017
-64.8958893	-10.7585411	6.26	Mon Jan 02 14:54:39 2017
-64.8958130	-10.7584877	5.18	Mon Jan 02 14:54:49 2017
-64.8957291	-10.7584991	4.72	Mon Jan 02 14:54:59 2017
-64.8956604	-10.7585506	4.36	Mon Jan 02 14:55:09 2017
-64.8956223	-10.7585087	4.64	Mon Jan 02 14:55:19 2017
-64.8956299	-10.7584772	5.06	Mon Jan 02 14:55:29 2017
-64.8956299	-10.7584600	6.16	Mon Jan 02 14:55:39 2017
-64.8956909	-10.7584972	6.22	Mon Jan 02 14:55:49 2017
-64.8956070	-10.7584753	5.71	Mon Jan 02 14:55:59 2017
-64.8954620	-10.7584820	1.95	Mon Jan 02 14:56:09 2017
-64.8954086	-10.7584028	2.61	Mon Jan 02 14:56:19 2017
-64.8953781	-10.7583942	1.13	Mon Jan 02 14:56:29 2017
-64.8954163	-10.7583599	1.71	Mon Jan 02 14:56:39 2017
-64.8954086	-10.7583637	2.41	Mon Jan 02 14:56:49 2017
-64.8952332	-10.7583227	2.69	Mon Jan 02 14:56:59 2017
-64.8951492	-10.7583389	2.18	Mon Jan 02 14:57:09 2017
-64.8951340	-10.7583961	2.08	Mon Jan 02 14:57:19 2017
-64.8951111	-10.7584248	1.86	Mon Jan 02 14:57:29 2017
-64.8950424	-10.7584476	1.52	Mon Jan 02 14:57:39 2017
-64.8949661	-10.7585182	1.34	Mon Jan 02 14:57:49 2017
-64.8949051	-10.7585945	1.15	Mon Jan 02 14:57:59 2017
-64.8948669	-10.7586365	1.32	Mon Jan 02 14:58:09 2017
-64.8948059	-10.7586784	1.81	Mon Jan 02 14:58:19 2017
-64.8946915	-10.7585974	2.13	Mon Jan 02 14:58:29 2017
-64.8946609	-10.7586317	2.05	Mon Jan 02 14:58:39 2017
-64.8946381	-10.7586231	2.01	Mon Jan 02 14:58:49 2017
-64.8945084	-10.7586460	1.72	Mon Jan 02 14:58:59 2017
-64.8944931	-10.7586966	1.65	Mon Jan 02 14:59:09 2017
-64.8945084	-10.7586880	1.61	Mon Jan 02 14:59:19 2017
-64.8945160	-10.7586803	1.59	Mon Jan 02 14:59:29 2017
-64.8944855	-10.7587614	0.53	Mon Jan 02 14:59:39 2017
-64.8944168	-10.7588396	0.51	Mon Jan 02 14:59:49 2017
-64.8944016	-10.7588396	0.51	Mon Jan 02 14:59:59 2017
-64.8943863	-10.7588539	0.51	Mon Jan 02 15:00:09 2017
-64.8943634	-10.7588558	0.51	Mon Jan 02 15:00:19 2017
-64.8943634	-10.7588482	0.02	Mon Jan 02 15:00:29 2017
-64.8944092	-10.7588625	0.05	Mon Jan 02 15:00:39 2017
-64.8944244	-10.7588644	-0.05	Mon Jan 02 15:00:49 2017
-64.8943710	-10.7588530	-0.94	Mon Jan 02 15:00:59 2017
-64.8942871	-10.7588768	-2.15	Mon Jan 02 15:01:09 2017
-64.8942184	-10.7588701	-2.23	Mon Jan 02 15:01:19 2017
-64.8941269	-10.7588882	-2.23	Mon Jan 02 15:01:29 2017
-64.8941193	-10.7589006	-2.14	Mon Jan 02 15:01:39 2017
-64.8940659	-10.7588358	-1.95	Mon Jan 02 15:01:49 2017
-64.8940659	-10.7588243	-1.73	Mon Jan 02 15:01:59 2017
-64.8940201	-10.7588072	-1.76	Mon Jan 02 15:02:09 2017
-64.8940277	-10.7588472	-2.03	Mon Jan 02 15:02:19 2017
-64.8940353	-10.7588568	-1.93	Mon Jan 02 15:02:29 2017
-64.8939972	-10.7588129	-1.86	Mon Jan 02 15:02:39 2017
-64.8939819	-10.7587528	-1.57	Mon Jan 02 15:02:49 2017
-64.8939590	-10.7587366	-0.81	Mon Jan 02 15:02:59 2017
-64.8939819	-10.7587519	-0.33	Mon Jan 02 15:03:09 2017
-64.8939743	-10.7587509	-0.34	Mon Jan 02 15:03:19 2017
-64.8939514	-10.7587233	-0.19	Mon Jan 02 15:03:29 2017
-64.8939438	-10.7587156	-0.02	Mon Jan 02 15:03:39 2017
-64.8939438	-10.7587194	-0.01	Mon Jan 02 15:03:49 2017
-64.8938980	-10.7587070	-0.07	Mon Jan 02 15:03:59 2017
-64.8937912	-10.7587061	-0.48	Mon Jan 02 15:04:09 2017
-64.8937912	-10.7587090	-0.41	Mon Jan 02 15:04:19 2017
-64.8937836	-10.7586842	-0.42	Mon Jan 02 15:04:29 2017
-64.8937988	-10.7587013	-0.36	Mon Jan 02 15:04:39 2017
-64.8937836	-10.7587032	-0.36	Mon Jan 02 15:04:49 2017
-64.8937912	-10.7587137	-0.36	Mon Jan 02 15:04:59 2017
-64.8937759	-10.7587109	-0.34	Mon Jan 02 15:05:09 2017
-64.8938141	-10.7587233	-0.26	Mon Jan 02 15:05:19 2017
-64.8937836	-10.7587109	-0.80	Mon Jan 02 15:05:29 2017
-64.8938065	-10.7587204	-0.61	Mon Jan 02 15:05:39 2017
-64.8938446	-10.7587175	-0.48	Mon Jan 02 15:05:49 2017
-64.8938675	-10.7587118	-0.40	Mon Jan 02 15:05:59 2017
-64.8938828	-10.7587261	0.05	Mon Jan 02 15:06:09 2017
-64.8939056	-10.7587423	0.18	Mon Jan 02 15:06:19 2017
-64.8936996	-10.7588139	0.91	Mon Jan 02 15:06:29 2017
-64.8936691	-10.7588205	1.52	Mon Jan 02 15:06:39 2017
-64.8935776	-10.7588158	2.22	Mon Jan 02 15:06:49 2017
-64.8935928	-10.7587700	2.94	Mon Jan 02 15:06:59 2017
-64.8936005	-10.7587624	3.36	Mon Jan 02 15:07:09 2017
-64.8936081	-10.7587337	3.65	Mon Jan 02 15:07:19 2017
-64.8935394	-10.7587090	4.30	Mon Jan 02 15:07:29 2017
-64.8935013	-10.7587042	4.93	Mon Jan 02 15:07:39 2017
-64.8935852	-10.7586851	5.27	Mon Jan 02 15:07:49 2017
-64.8935776	-10.7587252	4.97	Mon Jan 02 15:07:59 2017
-64.8936005	-10.7587633	4.83	Mon Jan 02 15:08:09 2017
-64.8936768	-10.7589121	4.73	Mon Jan 02 15:08:19 2017
-64.8936539	-10.7589474	3.90	Mon Jan 02 15:08:29 2017
-64.8935928	-10.7589207	4.20	Mon Jan 02 15:08:39 2017
-64.8936234	-10.7589455	4.83	Mon Jan 02 15:08:49 2017
-64.8934937	-10.7589417	5.53	Mon Jan 02 15:08:59 2017
-64.8934937	-10.7589455	6.10	Mon Jan 02 15:09:09 2017
-64.8935547	-10.7589512	6.55	Mon Jan 02 15:09:19 2017
-64.8935242	-10.7589445	6.19	Mon Jan 02 15:09:29 2017
-64.8934784	-10.7590008	6.04	Mon Jan 02 15:09:39 2017
-64.8934402	-10.7590237	5.63	Mon Jan 02 15:09:49 2017
-64.8934326	-10.7590246	5.67	Mon Jan 02 15:09:59 2017
-64.8934326	-10.7590265	5.75	Mon Jan 02 15:10:09 2017
-64.8934326	-10.7590361	5.78	Mon Jan 02 15:10:19 2017
-64.8934402	-10.7590475	5.80	Mon Jan 02 15:10:29 2017
-64.8934326	-10.7590523	5.81	Mon Jan 02 15:10:39 2017
-64.8934250	-10.7590618	5.85	Mon Jan 02 15:10:49 2017
-64.8934097	-10.7590656	5.84	Mon Jan 02 15:10:59 2017
-64.8933945	-10.7590714	5.90	Mon Jan 02 15:11:09 2017
-64.8933640	-10.7590866	5.74	Mon Jan 02 15:11:19 2017
-64.8933334	-10.7591248	5.55	Mon Jan 02 15:11:29 2017
-64.8930054	-10.7595778	7.61	Mon Jan 02 15:11:39 2017
-64.8929901	-10.7595758	7.64	Mon Jan 02 15:11:49 2017
-64.8929825	-10.7595854	7.70	Mon Jan 02 15:11:59 2017
-64.8929596	-10.7595978	8.24	Mon Jan 02 15:12:09 2017
-64.8928833	-10.7596207	8.00	Mon Jan 02 15:12:19 2017
-64.8928146	-10.7596769	10.61	Mon Jan 02 15:12:29 2017
-64.8927994	-10.7597008	11.94	Mon Jan 02 15:12:39 2017
-64.8927002	-10.7597628	12.66	Mon Jan 02 15:12:49 2017
-64.8926926	-10.7597799	15.83	Mon Jan 02 15:12:59 2017
-64.8926926	-10.7597818	16.02	Mon Jan 02 15:13:09 2017
-64.8926849	-10.7597923	16.13	Mon Jan 02 15:13:19 2017
-64.8927307	-10.7598238	19.65	Mon Jan 02 15:13:29 2017
-64.8927155	-10.7598619	25.95	Mon Jan 02 15:13:39 2017
-64.8927460	-10.7598753	29.93	Mon Jan 02 15:13:49 2017
-64.8927536	-10.7598858	32.31	Mon Jan 02 15:13:59 2017
-64.8927536	-10.7598867	32.49	Mon Jan 02 15:14:09 2017
-64.8927612	-10.7598877	35.58	Mon Jan 02 15:14:19 2017
-64.8927612	-10.7598867	35.87	Mon Jan 02 15:14:29 2017
-64.8927460	-10.7598839	36.07	Mon Jan 02 15:14:39 2017
-64.8927307	-10.7599001	37.79	Mon Jan 02 15:14:49 2017
-64.8927078	-10.7599382	41.67	Mon Jan 02 15:14:59 2017
-64.8927002	-10.7599382	42.36	Mon Jan 02 15:15:09 2017
-64.8927002	-10.7599268	42.56	Mon Jan 02 15:15:19 2017
-64.8927002	-10.7599106	43.44	Mon Jan 02 15:15:29 2017
-64.8926849	-10.7599134	43.67	Mon Jan 02 15:15:39 2017
-64.8926773	-10.7599220	43.89	Mon Jan 02 15:15:49 2017
-64.8926697	-10.7599344	44.02	Mon Jan 02 15:15:59 2017
-64.8926773	-10.7599068	47.35	Mon Jan 02 15:16:09 2017
-64.8927231	-10.7598934	49.44	Mon Jan 02 15:16:19 2017
-64.8927689	-10.7599020	52.67	Mon Jan 02 15:16:29 2017
-64.8928146	-10.7599354	55.50	Mon Jan 02 15:16:39 2017
-64.8928223	-10.7599468	55.66	Mon Jan 02 15:16:49 2017
-64.8928299	-10.7599630	55.85	Mon Jan 02 15:16:59 2017
-64.8928375	-10.7600212	58.81	Mon Jan 02 15:17:09 2017
-64.8928375	-10.7600327	58.93	Mon Jan 02 15:17:19 2017
-64.8928452	-10.7600307	59.55	Mon Jan 02 15:17:29 2017
-64.8928604	-10.7600193	60.29	Mon Jan 02 15:17:39 2017
-64.8928452	-10.7600136	60.34	Mon Jan 02 15:17:49 2017
-64.8927765	-10.7599878	61.07	Mon Jan 02 15:17:59 2017
-64.8927765	-10.7599888	61.23	Mon Jan 02 15:18:09 2017
-64.8927765	-10.7600403	64.75	Mon Jan 02 15:18:19 2017
-64.8927917	-10.7600508	66.83	Mon Jan 02 15:18:29 2017
-64.8928757	-10.7600117	69.57	Mon Jan 02 15:18:39 2017
-64.8928909	-10.7600031	73.00	Mon Jan 02 15:18:49 2017
-64.8928986	-10.7599869	75.32	Mon Jan 02 15:18:59 2017
-64.8929062	-10.7599487	78.24	Mon Jan 02 15:19:09 2017
-64.8929520	-10.7599792	84.01	Mon Jan 02 15:19:19 2017
-64.8929367	-10.7599888	84.81	Mon Jan 02 15:19:29 2017
-64.8929291	-10.7600012	85.00	Mon Jan 02 15:19:39 2017
-64.8929291	-10.7600069	85.43	Mon Jan 02 15:19:49 2017
-64.8929214	-10.7600050	86.30	Mon Jan 02 15:19:59 2017
-64.8929291	-10.7600098	86.47	Mon Jan 02 15:20:09 2017
-64.8929443	-10.7600212	86.67	Mon Jan 02 15:20:19 2017
-64.8929596	-10.7600269	86.89	Mon Jan 02 15:20:29 2017
-64.8929596	-10.7600241	86.98	Mon Jan 02 15:20:39 2017
-64.8929672	-10.7600250	87.91	Mon Jan 02 15:20:49 2017
-64.8929672	-10.7600269	87.98	Mon Jan 02 15:20:59 2017
-64.8930283	-10.7600670	91.10	Mon Jan 02 15:21:09 2017
-64.8930054	-10.7600660	91.37	Mon Jan 02 15:21:19 2017
-64.8930130	-10.7600698	91.40	Mon Jan 02 15:21:29 2017
-64.8929672	-10.7600327	93.03	Mon Jan 02 15:21:39 2017
-64.8929672	-10.7600346	93.54	Mon Jan 02 15:21:49 2017
-64.8929596	-10.7600374	93.67	Mon Jan 02 15:21:59 2017
-64.8929062	-10.7600727	97.59	Mon Jan 02 15:22:09 2017
-64.8929062	-10.7600956	98.98	Mon Jan 02 15:22:19 2017
-64.8929138	-10.7600918	99.03	Mon Jan 02 15:22:29 2017
-64.8929291	-10.7600889	99.06	Mon Jan 02 15:22:39 2017
-64.8929062	-10.7600813	99.91	Mon Jan 02 15:22:49 2017
-64.8928146	-10.7600861	104.42	Mon Jan 02 15:22:59 2017
-64.8928528	-10.7600679	110.88	Mon Jan 02 15:23:09 2017
-64.8928604	-10.7600746	111.05	Mon Jan 02 15:23:19 2017
-64.8928680	-10.7600718	111.17	Mon Jan 02 15:23:29 2017
-64.8928833	-10.7600470	115.68	Mon Jan 02 15:23:39 2017
-64.8928604	-10.7600288	117.33	Mon Jan 02 15:23:49 2017
-64.8928604	-10.7600279	117.47	Mon Jan 02 15:23:59 2017
-64.8928757	-10.7600212	117.54	Mon Jan 02 15:24:09 2017
-64.8928909	-10.7600088	117.60	Mon Jan 02 15:24:19 2017
-64.8928833	-10.7600193	117.95	Mon Jan 02 15:24:29 2017
-64.8929062	-10.7600021	118.55	Mon Jan 02 15:24:39 2017
-64.8929062	-10.7600040	118.57	Mon Jan 02 15:24:49 2017
-64.8929138	-10.7599745	118.50	Mon Jan 02 15:24:59 2017
-64.8929138	-10.7599678	118.48	Mon Jan 02 15:25:09 2017
-64.8929062	-10.7599773	118.48	Mon Jan 02 15:25:19 2017
-64.8928986	-10.7599764	118.50	Mon Jan 02 15:25:29 2017
-64.8928909	-10.7599669	118.60	Mon Jan 02 15:25:39 2017
-64.8928223	-10.7599611	120.56	Mon Jan 02 15:25:49 2017
-64.8928604	-10.7599859	120.93	Mon Jan 02 15:25:59 2017
-64.8929214	-10.7600107	121.71	Mon Jan 02 15:26:09 2017
-64.8928909	-10.7600069	121.61	Mon Jan 02 15:26:19 2017
-64.8928604	-10.7599411	123.40	Mon Jan 02 15:26:29 2017
-64.8927841	-10.7599869	126.56	Mon Jan 02 15:26:39 2017
-64.8927841	-10.7599745	127.38	Mon Jan 02 15:26:49 2017
-64.8927612	-10.7599993	129.53	Mon Jan 02 15:26:59 2017
-64.8928223	-10.7599916	129.82	Mon Jan 02 15:27:09 2017
-64.8928909	-10.7600021	130.77	Mon Jan 02 15:27:19 2017
-64.8928833	-10.7600088	130.88	Mon Jan 02 15:27:29 2017
-64.8928680	-10.7600470	131.25	Mon Jan 02 15:27:39 2017
-64.8928680	-10.7600527	131.50	Mon Jan 02 15:27:49 2017
-64.8929138	-10.7600632	133.00	Mon Jan 02 15:27:59 2017
-64.8929138	-10.7600470	133.18	Mon Jan 02 15:28:09 2017
-64.8928452	-10.7600355	135.01	Mon Jan 02 15:28:19 2017
-64.8927841	-10.7600842	136.81	Mon Jan 02 15:28:29 2017
-64.8928070	-10.7600489	137.39	Mon Jan 02 15:28:39 2017
-64.8928680	-10.7600517	137.84	Mon Jan 02 15:28:49 2017
-64.8928680	-10.7600746	137.63	Mon Jan 02 15:28:59 2017
-64.8929291	-10.7600527	138.54	Mon Jan 02 15:29:09 2017
-64.8929443	-10.7600231	138.82	Mon Jan 02 15:29:19 2017
-64.8929520	-10.7599869	139.12	Mon Jan 02 15:29:29 2017
-64.8929291	-10.7599802	139.30	Mon Jan 02 15:29:39 2017
-64.8928986	-10.7600050	139.50	Mon Jan 02 15:29:49 2017
-64.8928757	-10.7600222	139.08	Mon Jan 02 15:29:59 2017
-64.8928909	-10.7600565	138.60	Mon Jan 02 15:30:09 2017
-64.8929138	-10.7600794	138.27	Mon Jan 02 15:30:19 2017
-64.8929062	-10.7601042	136.82	Mon Jan 02 15:30:29 2017
-64.8929062	-10.7600994	136.05	Mon Jan 02 15:30:39 2017
-64.8929062	-10.7600994	136.05	Mon Jan 02 15:30:49 2017
-64.8928986	-10.7600880	135.66	Mon Jan 02 15:30:59 2017
-64.8928986	-10.7600822	135.61	Mon Jan 02 15:31:09 2017
-64.8929672	-10.7600031	136.11	Mon Jan 02 15:31:19 2017
-64.8929672	-10.7599659	138.34	Mon Jan 02 15:31:29 2017
-64.8929291	-10.7599974	138.50	Mon Jan 02 15:31:39 2017
-64.8928757	-10.7599821	138.01	Mon Jan 02 15:31:49 2017
-64.8928757	-10.7599897	137.78	Mon Jan 02 15:31:59 2017
-64.8928757	-10.7600060	138.02	Mon Jan 02 15:32:09 2017
-64.8928299	-10.7600746	138.32	Mon Jan 02 15:32:19 2017
-64.8928223	-10.7600794	138.72	Mon Jan 02 15:32:29 2017
-64.8927917	-10.7600498	137.77	Mon Jan 02 15:32:39 2017
-64.8927841	-10.7600288	138.00	Mon Jan 02 15:32:49 2017
-64.8928223	-10.7600250	137.63	Mon Jan 02 15:32:59 2017
-64.8928299	-10.7600317	137.36	Mon Jan 02 15:33:09 2017
-64.8928528	-10.7599792	136.64	Mon Jan 02 15:33:19 2017
-64.8928223	-10.7600107	136.18	Mon Jan 02 15:33:29 2017
-64.8928375	-10.7599983	136.76	Mon Jan 02 15:33:39 2017
-64.8928452	-10.7600069	136.52	Mon Jan 02 15:33:49 2017
-64.8928757	-10.7600346	136.22	Mon Jan 02 15:33:59 2017
-64.8928909	-10.7600412	135.68	Mon Jan 02 15:34:09 2017
-64.8928680	-10.7600441	135.00	Mon Jan 02 15:34:19 2017
-64.8928299	-10.7600250	134.96	Mon Jan 02 15:34:29 2017
-64.8928070	-10.7600250	135.24	Mon Jan 02 15:34:39 2017
-64.8927994	-10.7600155	135.02	Mon Jan 02 15:34:49 2017
-64.8928070	-10.7600307	134.89	Mon Jan 02 15:34:59 2017
-64.8927841	-10.7600069	134.47	Mon Jan 02 15:35:09 2017
-64.8927841	-10.7600069	134.48	Mon Jan 02 15:35:19 2017
-64.8927994	-10.7600307	134.50	Mon Jan 02 15:35:29 2017
-64.8928375	-10.7600183	134.27	Mon Jan 02 15:35:39 2017
-64.8928528	-10.7600021	134.36	Mon Jan 02 15:35:49 2017
-64.8928986	-10.7600069	134.57	Mon Jan 02 15:35:59 2017
-64.8929291	-10.7600088	134.38	Mon Jan 02 15:36:09 2017
-64.8929367	-10.7600107	134.58	Mon Jan 02 15:36:19 2017
-64.8929825	-10.7600117	134.98	Mon Jan 02 15:36:29 2017
-64.8930664	-10.7600164	135.90	Mon Jan 02 15:36:39 2017
-64.8930893	-10.7600622	137.32	Mon Jan 02 15:36:49 2017
-64.8930817	-10.7601261	136.83	Mon Jan 02 15:36:59 2017
-64.8931274	-10.7601843	137.36	Mon Jan 02 15:37:09 2017
-64.8931961	-10.7602272	137.32	Mon Jan 02 15:37:19 2017
-64.8932343	-10.7602530	137.18	Mon Jan 02 15:37:29 2017
-64.8933411	-10.7602663	138.00	Mon Jan 02 15:37:39 2017
-64.8934479	-10.7602453	138.30	Mon Jan 02 15:37:49 2017
-64.8935471	-10.7602472	139.11	Mon Jan 02 15:37:59 2017
-64.8936615	-10.7601728	139.63	Mon Jan 02 15:38:09 2017
-64.8937454	-10.7601261	140.78	Mon Jan 02 15:38:19 2017
-64.8937988	-10.7600794	141.10	Mon Jan 02 15:38:29 2017
-64.8938980	-10.7600498	141.71	Mon Jan 02 15:38:39 2017
-64.8939590	-10.7600174	141.75	Mon Jan 02 15:38:49 2017
-64.8940430	-10.7600012	142.51	Mon Jan 02 15:38:59 2017
-64.8940735	-10.7600183	142.59	Mon Jan 02 15:39:09 2017
-64.8940811	-10.7600183	142.63	Mon Jan 02 15:39:19 2017
-64.8941040	-10.7600174	143.03	Mon Jan 02 15:39:29 2017
-64.8940964	-10.7600279	143.06	Mon Jan 02 15:39:39 2017
-64.8940964	-10.7600298	143.71	Mon Jan 02 15:39:49 2017
-64.8941116	-10.7600393	143.77	Mon Jan 02 15:39:59 2017
-64.8941040	-10.7600365	143.21	Mon Jan 02 15:40:09 2017
-64.8941040	-10.7600431	143.22	Mon Jan 02 15:40:19 2017
-64.8941345	-10.7600842	143.02	Mon Jan 02 15:40:29 2017
-64.8941574	-10.7600870	143.27	Mon Jan 02 15:40:39 2017
-64.8941803	-10.7600708	143.29	Mon Jan 02 15:40:49 2017
-64.8941956	-10.7600689	143.30	Mon Jan 02 15:40:59 2017
-64.8941956	-10.7600727	143.30	Mon Jan 02 15:41:09 2017
-64.8942108	-10.7601128	143.88	Mon Jan 02 15:41:19 2017
-64.8941956	-10.7601376	143.95	Mon Jan 02 15:41:29 2017
-64.8941727	-10.7601318	144.33	Mon Jan 02 15:41:39 2017
-64.8942261	-10.7601166	144.76	Mon Jan 02 15:41:49 2017
-64.8942184	-10.7600527	144.63	Mon Jan 02 15:41:59 2017
-64.8942108	-10.7600479	144.83	Mon Jan 02 15:42:09 2017
-64.8942261	-10.7600641	145.37	Mon Jan 02 15:42:19 2017
-64.8942566	-10.7600603	145.91	Mon Jan 02 15:42:29 2017
-64.8942413	-10.7600327	145.99	Mon Jan 02 15:42:39 2017
-64.8942947	-10.7599783	147.14	Mon Jan 02 15:42:49 2017
-64.8943024	-10.7599688	147.18	Mon Jan 02 15:42:59 2017
-64.8943024	-10.7599669	147.22	Mon Jan 02 15:43:09 2017
-64.8943024	-10.7599716	147.23	Mon Jan 02 15:43:19 2017
-64.8942947	-10.7599859	147.14	Mon Jan 02 15:43:29 2017
-64.8942947	-10.7599859	147.14	Mon Jan 02 15:43:39 2017
-64.8943024	-10.7599888	147.60	Mon Jan 02 15:43:49 2017
-64.8943176	-10.7599726	147.69	Mon Jan 02 15:43:59 2017
-64.8943329	-10.7599573	147.72	Mon Jan 02 15:44:09 2017
-64.8943329	-10.7599449	147.83	Mon Jan 02 15:44:19 2017
-64.8943558	-10.7599077	147.84	Mon Jan 02 15:44:29 2017
-64.8943405	-10.7598982	146.86	Mon Jan 02 15:44:39 2017
-64.8942642	-10.7599030	147.00	Mon Jan 02 15:44:49 2017
-64.8942184	-10.7599115	147.37	Mon Jan 02 15:44:59 2017
-64.8942108	-10.7599182	147.63	Mon Jan 02 15:45:09 2017
-64.8941574	-10.7599363	147.89	Mon Jan 02 15:45:19 2017
-64.8941345	-10.7599421	148.62	Mon Jan 02 15:45:29 2017
-64.8941040	-10.7599564	148.63	Mon Jan 02 15:45:39 2017
-64.8940353	-10.7599964	148.67	Mon Jan 02 15:45:49 2017
-64.8940353	-10.7600193	148.28	Mon Jan 02 15:45:59 2017
-64.8940048	-10.7600355	148.05	Mon Jan 02 15:46:09 2017
-64.8940353	-10.7600193	148.80	Mon Jan 02 15:46:19 2017
-64.8940430	-10.7600069	149.18	Mon Jan 02 15:46:29 2017
-64.8940353	-10.7600060	149.27	Mon Jan 02 15:46:39 2017
-64.8940353	-10.7600136	149.41	Mon Jan 02 15:46:49 2017
-64.8940582	-10.7600250	149.82	Mon Jan 02 15:46:59 2017
-64.8940811	-10.7600355	150.00	Mon Jan 02 15:47:09 2017
-64.8941727	-10.7600183	150.85	Mon Jan 02 15:47:19 2017
-64.8941879	-10.7600212	150.95	Mon Jan 02 15:47:29 2017
-64.8941803	-10.7600260	150.94	Mon Jan 02 15:47:39 2017
-64.8941803	-10.7600269	150.91	Mon Jan 02 15:47:49 2017
-64.8941803	-10.7600336	150.90	Mon Jan 02 15:47:59 2017
-64.8941650	-10.7600355	150.78	Mon Jan 02 15:48:09 2017
-64.8941650	-10.7600145	150.58	Mon Jan 02 15:48:19 2017
-64.8941574	-10.7600279	150.09	Mon Jan 02 15:48:29 2017
-64.8941345	-10.7600555	150.02	Mon Jan 02 15:48:39 2017
-64.8941345	-10.7600641	150.80	Mon Jan 02 15:48:49 2017
-64.8941269	-10.7600527	150.67	Mon Jan 02 15:48:59 2017
-64.8941269	-10.7600479	149.84	Mon Jan 02 15:49:09 2017
-64.8942032	-10.7600222	149.90	Mon Jan 02 15:49:19 2017
-64.8942184	-10.7600288	150.19	Mon Jan 02 15:49:29 2017
-64.8942184	-10.7600327	150.27	Mon Jan 02 15:49:39 2017
-64.8941879	-10.7600489	150.14	Mon Jan 02 15:49:49 2017
-64.8941956	-10.7600527	150.17	Mon Jan 02 15:49:59 2017
-64.8941956	-10.7600460	150.23	Mon Jan 02 15:50:09 2017
-64.8941956	-10.7600126	150.23	Mon Jan 02 15:50:19 2017
-64.8941498	-10.7599859	150.37	Mon Jan 02 15:50:29 2017
-64.8941727	-10.7599888	151.02	Mon Jan 02 15:50:39 2017
-64.8942108	-10.7599592	152.10	Mon Jan 02 15:50:49 2017
-64.8942108	-10.7599630	152.12	Mon Jan 02 15:50:59 2017
-64.8942795	-10.7599659	152.92	Mon Jan 02 15:51:09 2017
-64.8943100	-10.7599812	153.30	Mon Jan 02 15:51:19 2017
-64.8943253	-10.7600079	153.79	Mon Jan 02 15:51:29 2017
-64.8943329	-10.7600231	154.05	Mon Jan 02 15:51:39 2017
-64.8943558	-10.7599831	154.87	Mon Jan 02 15:51:49 2017
-64.8943558	-10.7599850	154.95	Mon Jan 02 15:51:59 2017
-64.8943481	-10.7599869	154.96	Mon Jan 02 15:52:09 2017
-64.8943481	-10.7599802	155.02	Mon Jan 02 15:52:19 2017
-64.8943634	-10.7599583	155.06	Mon Jan 02 15:52:29 2017
-64.8943863	-10.7599516	155.07	Mon Jan 02 15:52:39 2017
-64.8943787	-10.7599545	155.08	Mon Jan 02 15:52:49 2017
-64.8943710	-10.7599611	155.08	Mon Jan 02 15:52:59 2017
-64.8943329	-10.7599764	155.06	Mon Jan 02 15:53:09 2017
-64.8943176	-10.7599764	155.09	Mon Jan 02 15:53:19 2017
-64.8943100	-10.7599554	155.36	Mon Jan 02 15:53:29 2017
-64.8942947	-10.7599659	155.24	Mon Jan 02 15:53:39 2017
-64.8943100	-10.7599239	155.31	Mon Jan 02 15:53:49 2017
-64.8942947	-10.7599392	155.34	Mon Jan 02 15:53:59 2017
-64.8943558	-10.7599421	155.51	Mon Jan 02 15:54:09 2017
-64.8943634	-10.7599440	155.60	Mon Jan 02 15:54:19 2017
-64.8943405	-10.7599220	155.71	Mon Jan 02 15:54:29 2017
-64.8942947	-10.7599373	156.20	Mon Jan 02 15:54:39 2017
-64.8943100	-10.7599478	156.35	Mon Jan 02 15:54:49 2017
-64.8942947	-10.7599716	156.49	Mon Jan 02 15:54:59 2017
-64.8942490	-10.7599707	155.80	Mon Jan 02 15:55:09 2017
-64.8941727	-10.7599392	155.48	Mon Jan 02 15:55:19 2017
-64.8941116	-10.7599630	155.18	Mon Jan 02 15:55:29 2017
-64.8940277	-10.7599726	155.90	Mon Jan 02 15:55:39 2017
-64.8940201	-10.7599869	155.86	Mon Jan 02 15:55:49 2017
-64.8940048	-10.7600021	155.81	Mon Jan 02 15:55:59 2017
-64.8940277	-10.7600193	156.08	Mon Jan 02 15:56:09 2017
-64.8940430	-10.7600155	156.37	Mon Jan 02 15:56:19 2017
-64.8940582	-10.7600012	156.84	Mon Jan 02 15:56:29 2017
-64.8940506	-10.7600193	157.28	Mon Jan 02 15:56:39 2017
-64.8940506	-10.7600203	157.22	Mon Jan 02 15:56:49 2017
-64.8940582	-10.7599754	156.14	Mon Jan 02 15:56:59 2017
-64.8940582	-10.7599754	156.11	Mon Jan 02 15:57:09 2017
-64.8940430	-10.7599812	156.18	Mon Jan 02 15:57:19 2017
-64.8940125	-10.7599869	156.34	Mon Jan 02 15:57:29 2017
-64.8940125	-10.7599955	156.39	Mon Jan 02 15:57:39 2017
-64.8940201	-10.7599945	156.98	Mon Jan 02 15:57:49 2017
-64.8940201	-10.7599955	157.04	Mon Jan 02 15:57:59 2017
-64.8940201	-10.7599888	157.02	Mon Jan 02 15:58:09 2017
-64.8940353	-10.7599955	157.00	Mon Jan 02 15:58:19 2017
-64.8940582	-10.7600193	156.81	Mon Jan 02 15:58:29 2017
-64.8940430	-10.7600327	156.62	Mon Jan 02 15:58:39 2017
-64.8940811	-10.7600489	153.48	Mon Jan 02 15:58:49 2017
-64.8940964	-10.7600384	153.35	Mon Jan 02 15:58:59 2017
-64.8941116	-10.7600393	154.27	Mon Jan 02 15:59:09 2017
-64.8941116	-10.7600307	154.32	Mon Jan 02 15:59:19 2017
-64.8941116	-10.7600346	154.45	Mon Jan 02 15:59:29 2017
-64.8940964	-10.7600470	154.51	Mon Jan 02 15:59:39 2017
-64.8940964	-10.7600517	154.58	Mon Jan 02 15:59:49 2017
-64.8940964	-10.7600470	154.59	Mon Jan 02 15:59:59 2017
-64.8941269	-10.7600346	154.41	Mon Jan 02 16:00:09 2017
-64.8941422	-10.7600155	155.82	Mon Jan 02 16:00:19 2017
-64.8941345	-10.7600088	155.90	Mon Jan 02 16:00:29 2017
-64.8941193	-10.7600155	155.91	Mon Jan 02 16:00:39 2017
-64.8940811	-10.7600079	156.27	Mon Jan 02 16:00:49 2017
-64.8940964	-10.7600250	156.05	Mon Jan 02 16:00:59 2017
-64.8941040	-10.7600288	156.49	Mon Jan 02 16:01:09 2017
-64.8941040	-10.7600193	156.52	Mon Jan 02 16:01:19 2017
-64.8941116	-10.7600203	156.41	Mon Jan 02 16:01:29 2017
-64.8940887	-10.7599831	155.98	Mon Jan 02 16:01:39 2017
-64.8940887	-10.7599878	156.04	Mon Jan 02 16:01:49 2017
-64.8941040	-10.7599783	155.75	Mon Jan 02 16:01:59 2017
-64.8941040	-10.7599783	155.93	Mon Jan 02 16:02:09 2017
-64.8941040	-10.7599821	155.93	Mon Jan 02 16:02:19 2017
-64.8940964	-10.7599783	155.95	Mon Jan 02 16:02:29 2017
-64.8941116	-10.7599897	155.98	Mon Jan 02 16:02:39 2017
-64.8941498	-10.7600060	156.56	Mon Jan 02 16:02:49 2017
-64.8941498	-10.7600012	156.74	Mon Jan 02 16:02:59 2017
-64.8941422	-10.7600040	156.69	Mon Jan 02 16:03:09 2017
-64.8941345	-10.7600155	156.70	Mon Jan 02 16:03:19 2017
-64.8941269	-10.7600145	156.72	Mon Jan 02 16:03:29 2017
-64.8941345	-10.7600136	156.69	Mon Jan 02 16:03:39 2017
-64.8941574	-10.7600279	156.88	Mon Jan 02 16:03:49 2017
-64.8941574	-10.7600365	156.90	Mon Jan 02 16:03:59 2017
-64.8941193	-10.7600451	156.66	Mon Jan 02 16:04:09 2017
-64.8941498	-10.7600565	156.63	Mon Jan 02 16:04:19 2017
-64.8941498	-10.7600651	156.64	Mon Jan 02 16:04:29 2017
-64.8941574	-10.7600718	156.61	Mon Jan 02 16:04:39 2017
-64.8941498	-10.7600737	155.75	Mon Jan 02 16:04:49 2017
-64.8941574	-10.7600737	155.75	Mon Jan 02 16:04:59 2017
-64.8941422	-10.7600756	155.81	Mon Jan 02 16:05:09 2017
-64.8941422	-10.7600727	155.87	Mon Jan 02 16:05:19 2017
-64.8940659	-10.7600565	155.96	Mon Jan 02 16:05:29 2017
-64.8940659	-10.7600565	155.98	Mon Jan 02 16:05:39 2017
-64.8940582	-10.7598848	154.28	Mon Jan 02 16:05:49 2017
-64.8940506	-10.7598877	153.68	Mon Jan 02 16:05:59 2017
-64.8940811	-10.7598581	153.09	Mon Jan 02 16:06:09 2017
-64.8940964	-10.7598972	153.66	Mon Jan 02 16:06:19 2017
-64.8940659	-10.7599154	153.74	Mon Jan 02 16:06:29 2017
-64.8940735	-10.7599068	153.78	Mon Jan 02 16:06:39 2017
-64.8940735	-10.7599039	153.73	Mon Jan 02 16:06:49 2017
-64.8940659	-10.7599115	153.78	Mon Jan 02 16:06:59 2017
-64.8940735	-10.7599211	153.80	Mon Jan 02 16:07:09 2017
-64.8940659	-10.7599335	153.87	Mon Jan 02 16:07:19 2017
-64.8940735	-10.7599373	153.91	Mon Jan 02 16:07:29 2017
-64.8940887	-10.7599392	153.98	Mon Jan 02 16:07:39 2017
-64.8940887	-10.7599478	154.04	Mon Jan 02 16:07:49 2017
-64.8940735	-10.7599487	154.03	Mon Jan 02 16:07:59 2017
-64.8940811	-10.7599564	154.04	Mon Jan 02 16:08:09 2017
-64.8940811	-10.7599678	154.07	Mon Jan 02 16:08:19 2017
-64.8940811	-10.7599621	154.11	Mon Jan 02 16:08:29 2017
-64.8940964	-10.7599535	154.14	Mon Jan 02 16:08:39 2017
-64.8940887	-10.7599621	154.16	Mon Jan 02 16:08:49 2017
-64.8941116	-10.7599545	154.18	Mon Jan 02 16:08:59 2017
-64.8941116	-10.7599754	154.54	Mon Jan 02 16:09:09 2017
-64.8941269	-10.7599955	156.07	Mon Jan 02 16:09:19 2017
-64.8941193	-10.7600031	156.98	Mon Jan 02 16:09:29 2017
-64.8940887	-10.7599850	157.88	Mon Jan 02 16:09:39 2017
-64.8940811	-10.7600021	158.22	Mon Jan 02 16:09:49 2017
-64.8940735	-10.7600365	159.87	Mon Jan 02 16:09:59 2017
-64.8940735	-10.7600479	161.11	Mon Jan 02 16:10:09 2017
-64.8940506	-10.7600594	160.98	Mon Jan 02 16:10:19 2017
-64.8940811	-10.7600222	161.21	Mon Jan 02 16:10:29 2017
-64.8940887	-10.7600241	161.25	Mon Jan 02 16:10:39 2017
-64.8941040	-10.7600355	161.36	Mon Jan 02 16:10:49 2017
-64.8940506	-10.7600288	163.80	Mon Jan 02 16:10:59 2017
-64.8940659	-10.7600288	164.49	Mon Jan 02 16:11:09 2017
-64.8940353	-10.7600260	165.68	Mon Jan 02 16:11:19 2017
-64.8939819	-10.7600250	168.05	Mon Jan 02 16:11:29 2017
-64.8940201	-10.7600565	169.53	Mon Jan 02 16:11:39 2017
-64.8940201	-10.7600937	172.54	Mon Jan 02 16:11:49 2017
-64.8940277	-10.7601013	174.90	Mon Jan 02 16:11:59 2017
-64.8940201	-10.7601013	175.07	Mon Jan 02 16:12:09 2017
-64.8940201	-10.7601042	175.20	Mon Jan 02 16:12:19 2017
-64.8940277	-10.7601080	176.80	Mon Jan 02 16:12:29 2017
-64.8940659	-10.7600784	177.39	Mon Jan 02 16:12:39 2017
-64.8940659	-10.7600698	177.42	Mon Jan 02 16:12:49 2017
-64.8940659	-10.7600622	177.43	Mon Jan 02 16:12:59 2017
-64.8940506	-10.7600336	178.52	Mon Jan 02 16:13:09 2017
-64.8940506	-10.7600470	178.56	Mon Jan 02 16:13:19 2017
-64.8940430	-10.7600536	178.65	Mon Jan 02 16:13:29 2017
-64.8940582	-10.7600517	179.25	Mon Jan 02 16:13:39 2017
-64.8940582	-10.7600489	179.20	Mon Jan 02 16:13:49 2017
-64.8940506	-10.7600460	179.21	Mon Jan 02 16:13:59 2017
-64.8940277	-10.7600718	179.08	Mon Jan 02 16:14:09 2017
-64.8939972	-10.7600775	179.62	Mon Jan 02 16:14:19 2017
-64.8939896	-10.7600784	180.39	Mon Jan 02 16:14:29 2017
-64.8939896	-10.7600756	180.42	Mon Jan 02 16:14:39 2017
-64.8940048	-10.7600727	180.38	Mon Jan 02 16:14:49 2017
-64.8940048	-10.7600727	180.38	Mon Jan 02 16:14:59 2017
-64.8940125	-10.7600689	180.37	Mon Jan 02 16:15:09 2017
-64.8940430	-10.7600422	180.62	Mon Jan 02 16:15:19 2017
-64.8941345	-10.7599735	180.77	Mon Jan 02 16:15:29 2017
-64.8942184	-10.7599545	181.48	Mon Jan 02 16:15:39 2017
-64.8942719	-10.7599583	180.17	Mon Jan 02 16:15:49 2017
-64.8943176	-10.7599392	180.44	Mon Jan 02 16:15:59 2017
-64.8943863	-10.7599077	180.63	Mon Jan 02 16:16:09 2017
-64.8944397	-10.7599192	180.96	Mon Jan 02 16:16:19 2017
-64.8945541	-10.7599649	180.07	Mon Jan 02 16:16:29 2017
-64.8946152	-10.7599535	180.04	Mon Jan 02 16:16:39 2017
-64.8946686	-10.7599144	179.97	Mon Jan 02 16:16:49 2017
-64.8947144	-10.7598934	180.10	Mon Jan 02 16:16:59 2017
-64.8947525	-10.7599001	179.34	Mon Jan 02 16:17:09 2017
-64.8947678	-10.7598915	179.30	Mon Jan 02 16:17:19 2017
-64.8947678	-10.7598753	179.28	Mon Jan 02 16:17:29 2017
-64.8947830	-10.7598438	179.32	Mon Jan 02 16:17:39 2017
-64.8948822	-10.7598133	179.03	Mon Jan 02 16:17:49 2017
-64.8948593	-10.7597771	178.12	Mon Jan 02 16:17:59 2017
-64.8948593	-10.7597790	178.05	Mon Jan 02 16:18:09 2017
-64.8948593	-10.7597876	178.02	Mon Jan 02 16:18:19 2017
-64.8949051	-10.7598648	176.92	Mon Jan 02 16:18:29 2017
-64.8949051	-10.7599049	175.46	Mon Jan 02 16:18:39 2017
-64.8948975	-10.7598820	175.17	Mon Jan 02 16:18:49 2017
-64.8948898	-10.7598486	175.29	Mon Jan 02 16:18:59 2017
-64.8948822	-10.7598963	173.53	Mon Jan 02 16:19:09 2017
-64.8948593	-10.7599087	172.20	Mon Jan 02 16:19:19 2017
-64.8948593	-10.7599134	172.25	Mon Jan 02 16:19:29 2017
-64.8948669	-10.7599020	173.52	Mon Jan 02 16:19:39 2017
-64.8947754	-10.7599134	172.01	Mon Jan 02 16:19:49 2017
-64.8947449	-10.7599325	171.55	Mon Jan 02 16:19:59 2017
-64.8947678	-10.7599297	171.38	Mon Jan 02 16:20:09 2017
-64.8947678	-10.7599392	171.40	Mon Jan 02 16:20:19 2017
-64.8947983	-10.7599182	171.20	Mon Jan 02 16:20:29 2017
-64.8948364	-10.7598581	170.65	Mon Jan 02 16:20:39 2017
-64.8948441	-10.7598419	170.43	Mon Jan 02 16:20:49 2017
-64.8947525	-10.7598906	169.08	Mon Jan 02 16:20:59 2017
-64.8947296	-10.7599020	168.82	Mon Jan 02 16:21:09 2017
-64.8947449	-10.7599354	168.85	Mon Jan 02 16:21:19 2017
-64.8948364	-10.7599230	168.42	Mon Jan 02 16:21:29 2017
-64.8948288	-10.7599268	167.96	Mon Jan 02 16:21:39 2017
-64.8948517	-10.7599487	168.37	Mon Jan 02 16:21:49 2017
-64.8949127	-10.7599640	168.66	Mon Jan 02 16:21:59 2017
-64.8949585	-10.7600050	168.86	Mon Jan 02 16:22:09 2017
-64.8949585	-10.7600374	168.46	Mon Jan 02 16:22:19 2017
-64.8950043	-10.7600079	170.16	Mon Jan 02 16:22:29 2017
-64.8950272	-10.7599277	170.82	Mon Jan 02 16:22:39 2017
-64.8949509	-10.7599344	171.75	Mon Jan 02 16:22:49 2017
-64.8949432	-10.7599401	171.12	Mon Jan 02 16:22:59 2017
-64.8949356	-10.7598877	171.04	Mon Jan 02 16:23:09 2017
-64.8950043	-10.7598619	170.59	Mon Jan 02 16:23:19 2017
-64.8949814	-10.7598429	171.28	Mon Jan 02 16:23:29 2017
-64.8949738	-10.7597980	171.63	Mon Jan 02 16:23:39 2017
-64.8949127	-10.7598133	171.05	Mon Jan 02 16:23:49 2017
-64.8949051	-10.7598200	170.95	Mon Jan 02 16:23:59 2017
-64.8948975	-10.7598152	171.01	Mon Jan 02 16:24:09 2017
-64.8948212	-10.7598562	170.54	Mon Jan 02 16:24:19 2017
-64.8948517	-10.7598562	170.68	Mon Jan 02 16:24:29 2017
-64.8948441	-10.7598534	170.85	Mon Jan 02 16:24:39 2017
-64.8948441	-10.7598677	170.83	Mon Jan 02 16:24:49 2017
-64.8948898	-10.7599277	170.57	Mon Jan 02 16:24:59 2017
-64.8948822	-10.7598915	170.06	Mon Jan 02 16:25:09 2017
-64.8948975	-10.7598801	170.45	Mon Jan 02 16:25:19 2017
-64.8949127	-10.7598524	169.91	Mon Jan 02 16:25:29 2017
-64.8948669	-10.7598991	169.56	Mon Jan 02 16:25:39 2017
-64.8947830	-10.7599468	170.07	Mon Jan 02 16:25:49 2017
-64.8948135	-10.7599106	172.89	Mon Jan 02 16:25:59 2017
-64.8948135	-10.7599459	172.35	Mon Jan 02 16:26:09 2017
-64.8948212	-10.7599535	172.04	Mon Jan 02 16:26:19 2017
-64.8948212	-10.7599735	171.93	Mon Jan 02 16:26:29 2017
-64.8948593	-10.7599277	172.68	Mon Jan 02 16:26:39 2017
-64.8948517	-10.7599525	171.70	Mon Jan 02 16:26:49 2017
-64.8948593	-10.7599125	169.39	Mon Jan 02 16:26:59 2017
-64.8948746	-10.7599277	169.25	Mon Jan 02 16:27:09 2017
-64.8948517	-10.7599316	169.24	Mon Jan 02 16:27:19 2017
-64.8948059	-10.7599602	168.64	Mon Jan 02 16:27:29 2017
-64.8947983	-10.7599545	167.91	Mon Jan 02 16:27:39 2017
-64.8947983	-10.7599535	167.87	Mon Jan 02 16:27:49 2017
-64.8948135	-10.7599258	167.73	Mon Jan 02 16:27:59 2017
-64.8948135	-10.7599115	168.05	Mon Jan 02 16:28:09 2017
-64.8948135	-10.7598791	168.39	Mon Jan 02 16:28:19 2017
-64.8948288	-10.7598429	168.50	Mon Jan 02 16:28:29 2017
-64.8948441	-10.7598267	168.35	Mon Jan 02 16:28:39 2017
-64.8948441	-10.7598209	168.38	Mon Jan 02 16:28:49 2017
-64.8948517	-10.7598219	168.51	Mon Jan 02 16:28:59 2017
-64.8948669	-10.7598190	168.52	Mon Jan 02 16:29:09 2017
-64.8948593	-10.7598257	168.51	Mon Jan 02 16:29:19 2017
-64.8948669	-10.7597952	168.10	Mon Jan 02 16:29:29 2017
-64.8948593	-10.7597923	168.10	Mon Jan 02 16:29:39 2017
-64.8948593	-10.7598000	168.09	Mon Jan 02 16:29:49 2017
-64.8948669	-10.7597942	168.04	Mon Jan 02 16:29:59 2017
-64.8948669	-10.7597952	168.11	Mon Jan 02 16:30:09 2017
-64.8948898	-10.7597904	168.19	Mon Jan 02 16:30:19 2017
-64.8948975	-10.7597876	168.25	Mon Jan 02 16:30:29 2017
-64.8949051	-10.7597780	168.26	Mon Jan 02 16:30:39 2017
-64.8949051	-10.7597742	168.20	Mon Jan 02 16:30:49 2017
-64.8949051	-10.7597656	168.22	Mon Jan 02 16:30:59 2017
-64.8948822	-10.7597523	168.70	Mon Jan 02 16:31:09 2017
-64.8948364	-10.7597208	169.48	Mon Jan 02 16:31:19 2017
-64.8948288	-10.7597322	169.62	Mon Jan 02 16:31:29 2017
-64.8948212	-10.7597342	169.23	Mon Jan 02 16:31:39 2017
-64.8947906	-10.7597189	168.59	Mon Jan 02 16:31:49 2017
-64.8947830	-10.7597256	168.57	Mon Jan 02 16:31:59 2017
-64.8947983	-10.7597561	168.88	Mon Jan 02 16:32:09 2017
-64.8947983	-10.7597599	168.91	Mon Jan 02 16:32:19 2017
-64.8948059	-10.7597675	168.98	Mon Jan 02 16:32:29 2017
-64.8947983	-10.7597742	169.05	Mon Jan 02 16:32:39 2017
-64.8948059	-10.7597704	169.08	Mon Jan 02 16:32:49 2017
-64.8948059	-10.7597523	169.32	Mon Jan 02 16:32:59 2017
-64.8948059	-10.7597542	169.36	Mon Jan 02 16:33:09 2017
-64.8948135	-10.7597589	169.38	Mon Jan 02 16:33:19 2017
-64.8948288	-10.7597580	169.38	Mon Jan 02 16:33:29 2017
-64.8948288	-10.7597532	169.37	Mon Jan 02 16:33:39 2017
-64.8948517	-10.7597485	169.41	Mon Jan 02 16:33:49 2017
-64.8948517	-10.7597532	169.45	Mon Jan 02 16:33:59 2017
-64.8948441	-10.7597494	169.50	Mon Jan 02 16:34:09 2017
-64.8949051	-10.7597580	170.20	Mon Jan 02 16:34:19 2017
-64.8949203	-10.7597361	171.14	Mon Jan 02 16:34:29 2017
-64.8949203	-10.7597284	171.16	Mon Jan 02 16:34:39 2017
-64.8949127	-10.7597189	171.17	Mon Jan 02 16:34:49 2017
-64.8949127	-10.7597227	171.37	Mon Jan 02 16:34:59 2017
-64.8949127	-10.7597151	171.46	Mon Jan 02 16:35:09 2017
-64.8948975	-10.7597170	171.66	Mon Jan 02 16:35:19 2017
-64.8948441	-10.7597084	171.32	Mon Jan 02 16:35:29 2017
-64.8948441	-10.7596922	171.32	Mon Jan 02 16:35:39 2017
-64.8948517	-10.7596846	171.31	Mon Jan 02 16:35:49 2017
-64.8948212	-10.7596970	171.43	Mon Jan 02 16:35:59 2017
-64.8948135	-10.7597370	171.46	Mon Jan 02 16:36:09 2017
-64.8948212	-10.7597284	171.74	Mon Jan 02 16:36:19 2017
-64.8948364	-10.7597399	171.93	Mon Jan 02 16:36:29 2017
-64.8948517	-10.7597456	173.55	Mon Jan 02 16:36:39 2017
-64.8948593	-10.7597437	175.93	Mon Jan 02 16:36:49 2017
-64.8948441	-10.7597713	176.62	Mon Jan 02 16:36:59 2017
-64.8948517	-10.7597723	177.06	Mon Jan 02 16:37:09 2017
-64.8948135	-10.7597666	176.70	Mon Jan 02 16:37:19 2017
-64.8948288	-10.7597904	177.19	Mon Jan 02 16:37:29 2017
-64.8948364	-10.7597828	177.46	Mon Jan 02 16:37:39 2017
-64.8948364	-10.7597837	177.52	Mon Jan 02 16:37:49 2017
-64.8948288	-10.7597637	177.60	Mon Jan 02 16:37:59 2017
-64.8948212	-10.7597618	176.98	Mon Jan 02 16:38:09 2017
-64.8947601	-10.7597427	176.98	Mon Jan 02 16:38:19 2017
-64.8946915	-10.7597198	177.51	Mon Jan 02 16:38:29 2017
-64.8947296	-10.7597256	177.18	Mon Jan 02 16:38:39 2017
-64.8948212	-10.7598085	177.00	Mon Jan 02 16:38:49 2017
-64.8948669	-10.7598534	176.63	Mon Jan 02 16:38:59 2017
-64.8948898	-10.7598581	176.19	Mon Jan 02 16:39:09 2017
-64.8949127	-10.7598810	176.09	Mon Jan 02 16:39:19 2017
-64.8948898	-10.7598896	176.09	Mon Jan 02 16:39:29 2017
-64.8949280	-10.7599735	176.94	Mon Jan 02 16:39:39 2017
-64.8949432	-10.7600784	176.38	Mon Jan 02 16:39:49 2017
-64.8950348	-10.7601242	175.82	Mon Jan 02 16:39:59 2017
-64.8950119	-10.7601776	175.27	Mon Jan 02 16:40:09 2017
-64.8950348	-10.7602129	175.04	Mon Jan 02 16:40:19 2017
-64.8950500	-10.7602797	174.29	Mon Jan 02 16:40:29 2017
-64.8950653	-10.7603416	173.91	Mon Jan 02 16:40:39 2017
-64.8951416	-10.7605391	173.95	Mon Jan 02 16:40:49 2017
-64.8952026	-10.7605877	172.62	Mon Jan 02 16:40:59 2017
-64.8952484	-10.7606525	172.30	Mon Jan 02 16:41:09 2017
-64.8952408	-10.7606516	171.12	Mon Jan 02 16:41:19 2017
-64.8952942	-10.7606640	169.78	Mon Jan 02 16:41:29 2017
-64.8954239	-10.7607040	168.93	Mon Jan 02 16:41:39 2017
-64.8955154	-10.7607021	167.51	Mon Jan 02 16:41:49 2017
-64.8955688	-10.7607155	167.32	Mon Jan 02 16:41:59 2017
-64.8956909	-10.7606974	166.53	Mon Jan 02 16:42:09 2017
-64.8957367	-10.7606726	166.03	Mon Jan 02 16:42:19 2017
-64.8957367	-10.7606955	165.25	Mon Jan 02 16:42:29 2017
-64.8957672	-10.7609043	167.07	Mon Jan 02 16:42:39 2017
-64.8958054	-10.7609339	166.61	Mon Jan 02 16:42:49 2017
-64.8957977	-10.7609396	166.58	Mon Jan 02 16:42:59 2017
-64.8957977	-10.7609491	166.56	Mon Jan 02 16:43:09 2017
-64.8958359	-10.7609520	166.74	Mon Jan 02 16:43:19 2017
-64.8958282	-10.7609549	166.80	Mon Jan 02 16:43:29 2017
-64.8958282	-10.7609596	166.85	Mon Jan 02 16:43:39 2017
-64.8958282	-10.7609711	166.87	Mon Jan 02 16:43:49 2017
-64.8958435	-10.7610035	167.02	Mon Jan 02 16:43:59 2017
-64.8958588	-10.7610245	167.23	Mon Jan 02 16:44:09 2017
-64.8958664	-10.7610607	167.22	Mon Jan 02 16:44:19 2017
-64.8958740	-10.7610664	167.35	Mon Jan 02 16:44:29 2017
-64.8959122	-10.7610483	167.38	Mon Jan 02 16:44:39 2017
-64.8959503	-10.7610111	167.29	Mon Jan 02 16:44:49 2017
-64.8959579	-10.7610006	167.28	Mon Jan 02 16:44:59 2017
-64.8959656	-10.7610102	167.29	Mon Jan 02 16:45:09 2017
-64.8959656	-10.7610054	167.18	Mon Jan 02 16:45:19 2017
-64.8959198	-10.7610035	166.04	Mon Jan 02 16:45:29 2017
-64.8959122	-10.7610016	165.97	Mon Jan 02 16:45:39 2017
-64.8958893	-10.7609749	165.55	Mon Jan 02 16:45:49 2017
-64.8958740	-10.7609568	165.38	Mon Jan 02 16:45:59 2017
-64.8958664	-10.7609472	165.35	Mon Jan 02 16:46:09 2017
-64.8958588	-10.7609539	165.35	Mon Jan 02 16:46:19 2017
-64.8959045	-10.7609634	165.84	Mon Jan 02 16:46:29 2017
-64.8959045	-10.7609615	165.73	Mon Jan 02 16:46:39 2017
-64.8959503	-10.7609596	165.86	Mon Jan 02 16:46:49 2017
-64.8959732	-10.7609529	165.79	Mon Jan 02 16:46:59 2017
-64.8959885	-10.7609549	165.60	Mon Jan 02 16:47:09 2017
-64.8959961	-10.7609634	165.90	Mon Jan 02 16:47:19 2017
-64.8959808	-10.7609673	166.61	Mon Jan 02 16:47:29 2017
-64.8959808	-10.7609644	166.65	Mon Jan 02 16:47:39 2017
-64.8959808	-10.7609625	166.68	Mon Jan 02 16:47:49 2017
-64.8959808	-10.7609539	166.71	Mon Jan 02 16:47:59 2017
-64.8959808	-10.7609539	166.78	Mon Jan 02 16:48:09 2017
-64.8959656	-10.7609243	167.00	Mon Jan 02 16:48:19 2017
-64.8959579	-10.7609301	167.78	Mon Jan 02 16:48:29 2017
-64.8959274	-10.7609301	167.52	Mon Jan 02 16:48:39 2017
-64.8959198	-10.7609272	166.95	Mon Jan 02 16:48:49 2017
-64.8959122	-10.7609272	167.00	Mon Jan 02 16:48:59 2017
-64.8959045	-10.7609463	167.79	Mon Jan 02 16:49:09 2017
-64.8959122	-10.7609463	167.83	Mon Jan 02 16:49:19 2017
-64.8959579	-10.7609329	168.20	Mon Jan 02 16:49:29 2017
-64.8959656	-10.7609234	168.91	Mon Jan 02 16:49:39 2017
-64.8959351	-10.7609100	170.36	Mon Jan 02 16:49:49 2017
-64.8959351	-10.7609091	170.40	Mon Jan 02 16:49:59 2017
-64.8959122	-10.7608938	169.90	Mon Jan 02 16:50:09 2017
-64.8959045	-10.7609005	169.95	Mon Jan 02 16:50:19 2017
-64.8958359	-10.7608976	170.07	Mon Jan 02 16:50:29 2017
-64.8958435	-10.7608919	170.05	Mon Jan 02 16:50:39 2017
-64.8958435	-10.7608871	170.05	Mon Jan 02 16:50:49 2017
-64.8958435	-10.7608767	170.05	Mon Jan 02 16:50:59 2017
-64.8958740	-10.7608585	169.94	Mon Jan 02 16:51:09 2017
-64.8958740	-10.7608490	169.85	Mon Jan 02 16:51:19 2017
-64.8958969	-10.7607794	169.46	Mon Jan 02 16:51:29 2017
-64.8959427	-10.7607250	169.46	Mon Jan 02 16:51:39 2017
-64.8960571	-10.7606392	169.04	Mon Jan 02 16:51:49 2017
-64.8961029	-10.7605839	168.73	Mon Jan 02 16:51:59 2017
-64.8961411	-10.7605848	168.54	Mon Jan 02 16:52:09 2017
-64.8961105	-10.7605715	168.53	Mon Jan 02 16:52:19 2017
-64.8961411	-10.7605867	168.81	Mon Jan 02 16:52:29 2017
-64.8961487	-10.7605534	168.63	Mon Jan 02 16:52:39 2017
-64.8961945	-10.7605295	168.41	Mon Jan 02 16:52:49 2017
-64.8962631	-10.7605095	168.27	Mon Jan 02 16:52:59 2017
-64.8963089	-10.7605038	168.06	Mon Jan 02 16:53:09 2017
-64.8963394	-10.7605505	168.09	Mon Jan 02 16:53:19 2017
-64.8964005	-10.7606258	169.03	Mon Jan 02 16:53:29 2017
-64.8964157	-10.7606773	169.04	Mon Jan 02 16:53:39 2017
-64.8964539	-10.7607574	168.93	Mon Jan 02 16:53:49 2017
-64.8964996	-10.7607975	168.95	Mon Jan 02 16:53:59 2017
-64.8965912	-10.7608805	169.34	Mon Jan 02 16:54:09 2017
-64.8966599	-10.7609024	169.34	Mon Jan 02 16:54:19 2017
-64.8966827	-10.7609091	169.55	Mon Jan 02 16:54:29 2017
-64.8966827	-10.7609148	169.52	Mon Jan 02 16:54:39 2017
-64.8966522	-10.7609129	169.35	Mon Jan 02 16:54:49 2017
-64.8966522	-10.7609062	170.17	Mon Jan 02 16:54:59 2017
-64.8966675	-10.7609129	170.14	Mon Jan 02 16:55:09 2017
-64.8966904	-10.7609100	170.14	Mon Jan 02 16:55:19 2017
-64.8967590	-10.7608967	170.69	Mon Jan 02 16:55:29 2017
-64.8967667	-10.7609224	171.05	Mon Jan 02 16:55:39 2017
-64.8968124	-10.7609224	171.99	Mon Jan 02 16:55:49 2017
-64.8968124	-10.7609282	172.02	Mon Jan 02 16:55:59 2017
-64.8968201	-10.7609339	172.26	Mon Jan 02 16:56:09 2017
-64.8968277	-10.7609282	172.38	Mon Jan 02 16:56:19 2017
-64.8969040	-10.7609148	173.45	Mon Jan 02 16:56:29 2017
-64.8969040	-10.7609091	174.65	Mon Jan 02 16:56:39 2017
-64.8969040	-10.7609034	174.71	Mon Jan 02 16:56:49 2017
-64.8968964	-10.7609129	174.74	Mon Jan 02 16:56:59 2017
-64.8968353	-10.7609196	174.82	Mon Jan 02 16:57:09 2017
-64.8968124	-10.7609253	174.89	Mon Jan 02 16:57:19 2017
-64.8967972	-10.7609167	174.89	Mon Jan 02 16:57:29 2017
-64.8967896	-10.7608519	175.36	Mon Jan 02 16:57:39 2017
-64.8968277	-10.7608032	175.91	Mon Jan 02 16:57:49 2017
-64.8968506	-10.7607861	175.99	Mon Jan 02 16:57:59 2017
-64.8968658	-10.7608118	175.77	Mon Jan 02 16:58:09 2017
-64.8970108	-10.7608109	175.46	Mon Jan 02 16:58:19 2017
-64.8970642	-10.7608747	175.55	Mon Jan 02 16:58:29 2017
-64.8971558	-10.7609339	175.50	Mon Jan 02 16:58:39 2017
-64.8972168	-10.7609415	175.18	Mon Jan 02 16:58:49 2017
-64.8973389	-10.7608604	175.91	Mon Jan 02 16:58:59 2017
-64.8974457	-10.7608433	176.20	Mon Jan 02 16:59:09 2017
-64.8974762	-10.7609100	177.54	Mon Jan 02 16:59:19 2017
-64.8975525	-10.7609301	178.16	Mon Jan 02 16:59:29 2017
-64.8976746	-10.7609081	177.18	Mon Jan 02 16:59:39 2017
-64.8977051	-10.7607975	176.75	Mon Jan 02 16:59:49 2017
-64.8978043	-10.7606955	176.24	Mon Jan 02 16:59:59 2017
-64.8978195	-10.7605810	175.98	Mon Jan 02 17:00:09 2017
-64.8978577	-10.7605009	175.83	Mon Jan 02 17:00:19 2017
-64.8979263	-10.7604055	175.63	Mon Jan 02 17:00:29 2017
-64.8980560	-10.7602644	175.28	Mon Jan 02 17:00:39 2017
-64.8981171	-10.7601566	175.00	Mon Jan 02 17:00:49 2017
-64.8982315	-10.7600651	174.46	Mon Jan 02 17:00:59 2017
-64.8982697	-10.7600021	173.94	Mon Jan 02 17:01:09 2017
-64.8983841	-10.7599087	173.74	Mon Jan 02 17:01:19 2017
-64.8984833	-10.7598276	173.07	Mon Jan 02 17:01:29 2017
-64.8984909	-10.7596931	172.97	Mon Jan 02 17:01:39 2017
-64.8984375	-10.7595711	172.63	Mon Jan 02 17:01:49 2017
-64.8983688	-10.7594481	172.44	Mon Jan 02 17:01:59 2017
-64.8983154	-10.7593460	171.68	Mon Jan 02 17:02:09 2017
-64.8981323	-10.7593470	171.68	Mon Jan 02 17:02:19 2017
-64.8979950	-10.7593060	171.39	Mon Jan 02 17:02:29 2017
-64.8978500	-10.7592993	171.53	Mon Jan 02 17:02:39 2017
-64.8977585	-10.7592583	171.12	Mon Jan 02 17:02:49 2017
-64.8976898	-10.7591829	170.45	Mon Jan 02 17:02:59 2017
-64.8975525	-10.7590809	169.66	Mon Jan 02 17:03:09 2017
-64.8974762	-10.7590113	168.95	Mon Jan 02 17:03:19 2017
-64.8974457	-10.7588911	168.83	Mon Jan 02 17:03:29 2017
-64.8974533	-10.7587852	168.20	Mon Jan 02 17:03:39 2017
-64.8974075	-10.7586956	167.30	Mon Jan 02 17:03:49 2017
-64.8974457	-10.7585449	166.77	Mon Jan 02 17:03:59 2017
-64.8974991	-10.7585096	166.02	Mon Jan 02 17:04:09 2017
-64.8976440	-10.7584515	165.39	Mon Jan 02 17:04:19 2017
-64.8977890	-10.7584286	164.73	Mon Jan 02 17:04:29 2017
-64.8978882	-10.7583828	164.13	Mon Jan 02 17:04:39 2017
-64.8979797	-10.7582703	163.49	Mon Jan 02 17:04:49 2017
-64.8981171	-10.7581472	163.22	Mon Jan 02 17:04:59 2017
-64.8981934	-10.7580605	162.34	Mon Jan 02 17:05:09 2017
-64.8982544	-10.7579451	161.34	Mon Jan 02 17:05:19 2017
-64.8982849	-10.7578182	160.68	Mon Jan 02 17:05:29 2017
-64.8983459	-10.7576981	159.79	Mon Jan 02 17:05:39 2017
-64.8983688	-10.7576027	158.78	Mon Jan 02 17:05:49 2017
-64.8984222	-10.7574577	158.20	Mon Jan 02 17:05:59 2017
-64.8984604	-10.7573195	157.10	Mon Jan 02 17:06:09 2017
-64.8984833	-10.7571936	154.13	Mon Jan 02 17:06:19 2017
-64.8984985	-10.7570715	152.25	Mon Jan 02 17:06:29 2017
-64.8985367	-10.7569590	143.61	Mon Jan 02 17:06:39 2017
-64.8985672	-10.7568493	143.25	Mon Jan 02 17:06:49 2017
-64.8985596	-10.7567387	139.70	Mon Jan 02 17:06:59 2017
-64.8985672	-10.7566223	139.25	Mon Jan 02 17:07:09 2017
-64.8986130	-10.7564993	138.61	Mon Jan 02 17:07:19 2017
-64.8986359	-10.7563810	137.29	Mon Jan 02 17:07:29 2017
-64.8985748	-10.7562399	142.63	Mon Jan 02 17:07:39 2017
-64.8986053	-10.7561197	146.11	Mon Jan 02 17:07:49 2017
-64.8986511	-10.7560091	148.54	Mon Jan 02 17:07:59 2017
-64.8986816	-10.7558756	149.45	Mon Jan 02 17:08:09 2017
-64.8987350	-10.7557478	148.93	Mon Jan 02 17:08:19 2017
-64.8987885	-10.7556639	149.82	Mon Jan 02 17:08:29 2017
-64.8988266	-10.7555838	152.34	Mon Jan 02 17:08:39 2017
-64.8989258	-10.7555265	154.86	Mon Jan 02 17:08:49 2017
-64.8990021	-10.7554808	155.95	Mon Jan 02 17:08:59 2017
-64.8991089	-10.7554913	156.66	Mon Jan 02 17:09:09 2017
-64.8992081	-10.7555046	156.75	Mon Jan 02 17:09:19 2017
-64.8993378	-10.7555408	157.56	Mon Jan 02 17:09:29 2017
-64.8993454	-10.7555285	157.59	Mon Jan 02 17:09:39 2017
-64.8993454	-10.7555180	157.58	Mon Jan 02 17:09:49 2017
-64.8993378	-10.7555256	157.56	Mon Jan 02 17:09:59 2017
-64.8993454	-10.7555313	157.55	Mon Jan 02 17:10:09 2017
