# Supplementary material for: Lévy foraging patterns of rural humans
Source: PLoS One. 2018 Jun 18;13(6):e0199099. doi: 10.1371/journal.pone.0199099 (PMC6005560; doi:10.1371/journal.pone.0199099)
Supplement: S4 File — (ZIP) [file pone.0199099.s004.zip › 06Holuxsaba_M-241_Start_20170103-094855_Finish_20170103-160045.kml]

<?xml version="1.0" encoding="UTF-8"?>
<kml xmlns="http://earth.google.com/kml/2.1">
<Document>
<Style id="normalState_TLP_Start">
<IconStyle>
<scale>1.0</scale>
<Icon>
<href>http://maps.google.com/mapfiles/kml/pal4/icon15.png</href>
</Icon>
</IconStyle>
<LabelStyle>
<scale>1.0</scale>
</LabelStyle>
</Style>
<Style id="highlightState_TLP_Start">
<IconStyle>
<scale>1.1</scale>
<Icon>
<href>http://maps.google.com/mapfiles/kml/pal4/icon7.png</href>
</Icon>
</IconStyle>
<LabelStyle>
<scale>1.1</scale>
<color>ff0000ff</color>
</LabelStyle>
</Style>
<StyleMap id="styleMap_TLP_Start">
<Pair>
<key>normal</key>
<styleUrl>#normalState_TLP_Start</styleUrl>
</Pair>
<Pair>
<key>highlight</key>
<styleUrl>#highlightState_TLP_Start</styleUrl>
</Pair>
</StyleMap>
<Style id="normalState_TLP_Finish">
<IconStyle>
<scale>1.0</scale>
<Icon>
<href>http://maps.google.com/mapfiles/kml/pal4/icon15.png</href>
</Icon>
</IconStyle>
<LabelStyle>
<scale>1.0</scale>
</LabelStyle>
</Style>
<Style id="highlightState_TLP_Finish">
<IconStyle>
<scale>1.1</scale>
<Icon>
<href>http://maps.google.com/mapfiles/kml/pal4/icon7.png</href>
</Icon>
</IconStyle>
<LabelStyle>
<scale>1.1</scale>
<color>ff0000ff</color>
</LabelStyle>
</Style>
<StyleMap id="styleMap_TLP_Finish">
<Pair>
<key>normal</key>
<styleUrl>#normalState_TLP_Finish</styleUrl>
</Pair>
<Pair>
<key>highlight</key>
<styleUrl>#highlightState_TLP_Finish</styleUrl>
</Pair>
</StyleMap>
<Style id="normalState_TLP_Normal">
<IconStyle>
<scale>1.0</scale>
<Icon>
<href>http://maps.google.com/mapfiles/kml/pal4/icon31.png</href>
</Icon>
</IconStyle>
<LabelStyle>
<scale>1.0</scale>
</LabelStyle>
</Style>
<Style id="highlightState_TLP_Normal">
<IconStyle>
<scale>1.1</scale>
<Icon>
<href>http://maps.google.com/mapfiles/kml/pal4/icon23.png</href>
</Icon>
</IconStyle>
<LabelStyle>
<scale>1.1</scale>
<color>ff0000ff</color>
</LabelStyle>
</Style>
<StyleMap id="styleMap_TLP_Normal">
<Pair>
<key>normal</key>
<styleUrl>#normalState_TLP_Normal</styleUrl>
</Pair>
<Pair>
<key>highlight</key>
<styleUrl>#highlightState_TLP_Normal</styleUrl>
</Pair>
</StyleMap>
<Style id="normalState_TLP_Photo">
<IconStyle>
<scale>1.0</scale>
<Icon>
<href>http://maps.google.com/mapfiles/kml/pal4/icon46.png</href>
</Icon>
</IconStyle>
<LabelStyle>
<scale>1.0</scale>
</LabelStyle>
</Style>
<Style id="highlightState_TLP_Photo">
<IconStyle>
<scale>1.1</scale>
<Icon>
<href>http://maps.google.com/mapfiles/kml/pal4/icon38.png</href>
</Icon>
</IconStyle>
<LabelStyle>
<scale>1.1</scale>
<color>ff0000ff</color>
</LabelStyle>
</Style>
<StyleMap id="styleMap_TLP_Photo">
<Pair>
<key>normal</key>
<styleUrl>#normalState_TLP_Photo</styleUrl>
</Pair>
<Pair>
<key>highlight</key>
<styleUrl>#highlightState_TLP_Photo</styleUrl>
</Pair>
</StyleMap>
<Style id="roadStyle">
<LineStyle>
<color>ffffff00</color>
<width>6</width>
</LineStyle>
</Style>
<Open>1</Open>
<description>Route</description>
<name>Track Log</name>
<Placemark>
<name>Route</name>
<styleUrl>#roadStyle</styleUrl>
<MultiGeometry>
<LineString>
<coordinates>
-64.8988953,-10.7565565,132.68 -64.8988647,-10.7566071,136.34 -64.8987885,-10.7567492,140.60 -64.8987045,-10.7568922,144.31 -64.8985291,-10.7571354,155.15 -64.8985367,-10.7572517,154.88 -64.8985062,-10.7573671,153.66 -64.8984680,-10.7574835,152.73 -64.8984528,-10.7576160,151.95 -64.8983994,-10.7577448,152.22 -64.8983002,-10.7578650,155.45 -64.8982697,-10.7579603,154.93 -64.8982544,-10.7580090,156.07 -64.8982162,-10.7580862,157.05 -64.8981247,-10.7581367,157.92 -64.8980637,-10.7582245,159.32 -64.8980179,-10.7583342,159.38 -64.8979568,-10.7584190,159.60 -64.8978729,-10.7584743,159.82 -64.8975906,-10.7584724,160.38 -64.8975601,-10.7585421,160.16 -64.8975830,-10.7586470,159.85 -64.8976440,-10.7586975,159.81 -64.8976822,-10.7587519,159.70 -64.8977203,-10.7588701,160.16 -64.8978119,-10.7590065,159.75 -64.8979492,-10.7589760,159.57 -64.8980713,-10.7589378,159.58 -64.8981705,-10.7589674,159.64 -64.8982849,-10.7591600,159.40 -64.8983917,-10.7592058,159.11 -64.8984299,-10.7594357,158.45 -64.8984451,-10.7594585,158.63 -64.8984756,-10.7595587,158.68 -64.8984528,-10.7595711,158.68 -64.8984680,-10.7596016,158.66 -64.8984909,-10.7596388,159.27 -64.8984985,-10.7596626,159.26 -64.8985443,-10.7596865,160.29 -64.8986359,-10.7596655,162.29 -64.8985977,-10.7596941,163.43 -64.8985748,-10.7596560,164.27 -64.8985672,-10.7596617,164.32 -64.8985519,-10.7596540,164.34 -64.8985443,-10.7596560,164.35 -64.8985367,-10.7596626,164.43 -64.8985367,-10.7596741,164.64 -64.8985291,-10.7596827,165.68 -64.8984985,-10.7596445,165.88 -64.8984909,-10.7596350,166.13 -64.8985062,-10.7596598,166.32 -64.8985138,-10.7596550,166.35 -64.8985214,-10.7596617,166.39 -64.8985519,-10.7596560,167.18 -64.8985901,-10.7596474,166.67 -64.8985977,-10.7596464,166.61 -64.8986053,-10.7596397,166.50 -64.8986130,-10.7596283,166.36 -64.8985748,-10.7596617,166.98 -64.8985367,-10.7597532,167.23 -64.8984528,-10.7598286,167.68 -64.8983078,-10.7599096,166.47 -64.8982620,-10.7600412,166.04 -64.8981934,-10.7601566,164.63 -64.8981094,-10.7602243,164.93 -64.8980560,-10.7602825,165.50 -64.8979492,-10.7604103,165.48 -64.8978271,-10.7605391,164.41 -64.8977814,-10.7606716,164.06 -64.8976974,-10.7607603,165.41 -64.8975830,-10.7608595,166.46 -64.8975143,-10.7609711,166.54 -64.8975983,-10.7611666,163.91 -64.8976059,-10.7612734,163.74 -64.8976059,-10.7614059,162.18 -64.8975525,-10.7614622,162.38 -64.8974915,-10.7615023,162.40 -64.8974533,-10.7615490,162.58 -64.8973541,-10.7616262,163.07 -64.8972092,-10.7617416,163.51 -64.8971024,-10.7617912,163.68 -64.8969803,-10.7618313,164.89 -64.8969421,-10.7619553,164.92 -64.8968658,-10.7620287,164.74 -64.8968124,-10.7621250,164.73 -64.8967514,-10.7622108,165.34 -64.8966751,-10.7623053,165.52 -64.8965988,-10.7624187,165.85 -64.8965149,-10.7624588,166.65 -64.8964233,-10.7625380,166.25 -64.8964005,-10.7626457,165.74 -64.8962936,-10.7626429,166.21 -64.8961182,-10.7626209,167.54 -64.8959732,-10.7627172,167.95 -64.8958817,-10.7628088,167.40 -64.8957214,-10.7627964,167.44 -64.8956299,-10.7628078,165.93 -64.8955002,-10.7628326,165.74 -64.8953781,-10.7628832,165.44 -64.8952560,-10.7629023,165.88 -64.8951721,-10.7629023,166.25 -64.8950500,-10.7629232,167.13 -64.8949280,-10.7629614,167.23 -64.8948288,-10.7630262,168.06 -64.8947525,-10.7630730,168.31 -64.8946686,-10.7631063,169.46 -64.8945923,-10.7631855,170.17 -64.8944626,-10.7632971,170.27 -64.8943558,-10.7634239,169.48 -64.8943100,-10.7634993,170.02 -64.8942108,-10.7635164,170.43 -64.8941116,-10.7635670,170.90 -64.8940048,-10.7636442,170.37 -64.8938828,-10.7637491,169.78 -64.8938599,-10.7638245,169.66 -64.8938828,-10.7639074,169.48 -64.8939590,-10.7639456,169.61 -64.8939896,-10.7640171,169.44 -64.8941040,-10.7641325,169.50 -64.8942184,-10.7643728,166.94 -64.8942108,-10.7644730,165.89 -64.8942337,-10.7645826,164.84 -64.8941956,-10.7646561,164.80 -64.8942032,-10.7647657,164.97 -64.8941498,-10.7648506,165.48 -64.8940659,-10.7649183,165.91 -64.8939972,-10.7650042,165.54 -64.8939590,-10.7650824,165.26 -64.8939133,-10.7651777,164.07 -64.8939056,-10.7651997,163.95 -64.8939133,-10.7652931,164.03 -64.8939362,-10.7653542,163.55 -64.8939743,-10.7654448,162.75 -64.8939743,-10.7655096,162.14 -64.8939514,-10.7655792,161.38 -64.8939438,-10.7655964,160.62 -64.8938980,-10.7656212,158.96 -64.8938980,-10.7656202,159.08 -64.8938980,-10.7656422,158.31 -64.8938980,-10.7656565,158.14 -64.8938599,-10.7657433,157.70 -64.8938751,-10.7657757,157.40 -64.8938751,-10.7657728,157.33 -64.8938675,-10.7657299,157.19 -64.8938675,-10.7657309,157.17 -64.8939209,-10.7656994,157.61 -64.8939590,-10.7657385,157.49 -64.8940048,-10.7657061,157.24 -64.8939896,-10.7656841,157.49 -64.8939972,-10.7656918,157.50 -64.8939896,-10.7656832,157.46 -64.8939667,-10.7656422,157.06 -64.8939514,-10.7656374,157.00 -64.8939819,-10.7656708,156.53 -64.8939667,-10.7656708,156.58 -64.8939362,-10.7656221,156.38 -64.8939133,-10.7656202,156.20 -64.8938599,-10.7656307,155.87 -64.8937759,-10.7657032,155.29 -64.8937531,-10.7657967,152.93 -64.8937683,-10.7658062,153.04 -64.8937607,-10.7658787,153.67 -64.8937149,-10.7658577,154.10 -64.8937073,-10.7658424,154.26 -64.8935776,-10.7659454,154.21 -64.8934860,-10.7660494,152.66 -64.8934174,-10.7660723,153.13 -64.8933868,-10.7660418,153.50 -64.8933792,-10.7660465,154.32 -64.8933563,-10.7661114,155.48 -64.8933563,-10.7661839,156.11 -64.8933487,-10.7662277,156.54 -64.8933105,-10.7662354,156.72 -64.8932800,-10.7662516,158.19 -64.8932877,-10.7662268,158.62 -64.8932648,-10.7662764,158.63 -64.8932266,-10.7663612,158.47 -64.8932266,-10.7663698,158.43 -64.8932190,-10.7664299,158.45 -64.8932037,-10.7664442,157.95 -64.8932037,-10.7664394,157.91 -64.8931885,-10.7664394,157.88 -64.8931656,-10.7664490,157.96 -64.8931427,-10.7664900,157.84 -64.8930893,-10.7666655,157.00 -64.8931274,-10.7666779,156.88 -64.8931503,-10.7666502,157.08 -64.8931198,-10.7667007,156.81 -64.8930588,-10.7667484,156.40 -64.8929825,-10.7667494,157.17 -64.8929367,-10.7666693,156.91 -64.8929062,-10.7666550,157.07 -64.8928986,-10.7666636,157.08 -64.8928833,-10.7666759,157.20 -64.8927841,-10.7666512,157.60 -64.8927383,-10.7666140,158.32 -64.8927307,-10.7666168,158.44 -64.8927002,-10.7666464,158.16 -64.8927002,-10.7666492,158.16 -64.8926926,-10.7666693,157.05 -64.8926849,-10.7666807,156.98 -64.8926620,-10.7666626,156.78 -64.8926163,-10.7666111,157.24 -64.8926086,-10.7666254,156.80 -64.8926010,-10.7666235,156.79 -64.8926544,-10.7666082,156.42 -64.8926620,-10.7666121,156.43 -64.8926544,-10.7666187,156.40 -64.8926468,-10.7666225,156.36 -64.8926468,-10.7666235,156.32 -64.8926239,-10.7666235,156.22 -64.8925934,-10.7666578,158.42 -64.8926392,-10.7666807,156.68 -64.8926010,-10.7666883,156.44 -64.8925934,-10.7667084,156.46 -64.8925705,-10.7667322,156.26 -64.8925476,-10.7667313,156.50 -64.8925400,-10.7667847,156.89 -64.8925552,-10.7668581,157.28 -64.8925781,-10.7668619,157.32 -64.8925400,-10.7668056,156.81 -64.8925476,-10.7667084,155.76 -64.8925705,-10.7666883,154.63 -64.8925781,-10.7667160,155.09 -64.8925629,-10.7667542,155.60 -64.8925247,-10.7667475,155.89 -64.8924255,-10.7667542,156.47 -64.8924332,-10.7667284,158.00 -64.8924713,-10.7667503,158.93 -64.8924561,-10.7667580,159.10 -64.8924561,-10.7667933,158.53 -64.8924484,-10.7668018,158.31 -64.8924637,-10.7668095,158.13 -64.8924713,-10.7668190,158.13 -64.8925018,-10.7668228,157.85 -64.8925171,-10.7668276,157.89 -64.8924942,-10.7668591,157.61 -64.8924713,-10.7668886,158.22 -64.8924713,-10.7669287,158.34 -64.8924789,-10.7668848,157.93 -64.8924789,-10.7669067,158.12 -64.8924332,-10.7669325,157.63 -64.8924408,-10.7669582,157.82 -64.8924332,-10.7669477,157.90 -64.8924332,-10.7669439,157.91 -64.8924637,-10.7669563,157.82 -64.8924561,-10.7669630,157.82 -64.8924484,-10.7669706,157.83 -64.8924408,-10.7669868,158.01 -64.8924255,-10.7669811,159.36 -64.8924179,-10.7669840,159.40 -64.8923950,-10.7669945,159.40 -64.8924332,-10.7670164,159.70 -64.8924713,-10.7669601,160.02 -64.8925095,-10.7668819,159.56 -64.8925552,-10.7667894,159.20 -64.8926086,-10.7667141,158.19 -64.8926544,-10.7666740,158.79 -64.8926697,-10.7666769,158.68 -64.8926697,-10.7666845,158.62 -64.8926620,-10.7666826,158.57 -64.8926468,-10.7666798,158.54 -64.8925781,-10.7667027,158.69 -64.8925171,-10.7667570,158.75 -64.8925171,-10.7668047,156.19 -64.8925018,-10.7668819,155.02 -64.8925095,-10.7669353,155.91 -64.8925171,-10.7668877,156.81 -64.8924637,-10.7668467,158.73 -64.8924179,-10.7668753,158.93 -64.8924026,-10.7669182,159.98 -64.8924408,-10.7669525,157.55 -64.8924866,-10.7669621,157.67 -64.8925095,-10.7669477,156.71 -64.8924866,-10.7669582,156.52 -64.8924789,-10.7669563,156.55 -64.8924866,-10.7669945,157.15 -64.8924713,-10.7670116,157.48 -64.8924026,-10.7669716,157.43 -64.8923798,-10.7669926,157.37 -64.8924103,-10.7670231,156.75 -64.8924484,-10.7669687,157.58 -64.8924408,-10.7670031,158.46 -64.8924637,-10.7670116,158.66 -64.8924637,-10.7670116,158.63 -64.8924713,-10.7670031,158.65 -64.8924484,-10.7669640,159.13 -64.8923798,-10.7669458,159.84 -64.8924179,-10.7669106,160.81 -64.8924484,-10.7669230,160.63 -64.8924637,-10.7669477,160.50 -64.8925171,-10.7670193,157.07 -64.8925400,-10.7670259,154.54 -64.8926010,-10.7670898,152.11 -64.8925858,-10.7672138,152.17 -64.8924561,-10.7671108,163.74 -64.8924637,-10.7670860,164.19 -64.8924637,-10.7670708,164.05 -64.8924713,-10.7669773,162.39 -64.8924637,-10.7669182,159.41 -64.8925171,-10.7668858,158.57 -64.8925018,-10.7668839,158.57 -64.8925018,-10.7668772,158.66 -64.8924866,-10.7668896,159.23 -64.8925323,-10.7668886,158.62 -64.8925400,-10.7669010,158.44 -64.8925476,-10.7668428,157.83 -64.8926010,-10.7667694,157.41 -64.8926315,-10.7667522,157.08 -64.8926315,-10.7667513,157.09 -64.8926392,-10.7667599,157.64 -64.8926392,-10.7667341,158.03 -64.8925858,-10.7667513,157.47 -64.8925095,-10.7667675,157.91 -64.8925552,-10.7668171,157.86 -64.8925095,-10.7668762,158.32 -64.8925018,-10.7669106,159.71 -64.8925095,-10.7669277,159.69 -64.8925171,-10.7669601,160.17 -64.8924866,-10.7669830,160.73 -64.8924789,-10.7669849,160.96 -64.8924713,-10.7669792,161.03 -64.8925171,-10.7669611,161.46 -64.8925247,-10.7669086,161.54 -64.8924942,-10.7669239,161.09 -64.8924942,-10.7668867,161.97 -64.8924789,-10.7668629,160.81 -64.8924561,-10.7668314,162.26 -64.8924484,-10.7668476,162.23 -64.8924103,-10.7668886,162.45 -64.8923950,-10.7669210,163.68 -64.8924332,-10.7669487,162.68 -64.8924408,-10.7669744,162.71 -64.8924026,-10.7670555,162.80 -64.8924026,-10.7670698,163.29 -64.8924026,-10.7670612,163.35 -64.8924255,-10.7670622,163.27 -64.8924713,-10.7670689,163.59 -64.8924866,-10.7670259,163.43 -64.8925018,-10.7669487,163.75 -64.8925247,-10.7669182,163.30 -64.8925095,-10.7669029,162.99 -64.8925095,-10.7668743,162.72 -64.8925247,-10.7668743,162.81 -64.8925858,-10.7668409,164.66 -64.8925400,-10.7668638,165.13 -64.8925018,-10.7668905,164.67 -64.8924866,-10.7668905,164.21 -64.8924561,-10.7668905,163.96 -64.8924179,-10.7668629,164.26 -64.8924408,-10.7668686,164.23 -64.8924103,-10.7668943,163.08 -64.8924179,-10.7668962,163.20 -64.8924179,-10.7668715,163.03 -64.8925323,-10.7668724,163.64 -64.8925400,-10.7668457,163.90 -64.8925400,-10.7668371,163.95 -64.8925400,-10.7668543,163.36 -64.8924942,-10.7669029,163.17 -64.8924789,-10.7669220,163.22 -64.8924789,-10.7669249,163.41 -64.8925400,-10.7668428,162.93 -64.8926086,-10.7667389,161.96 -64.8925934,-10.7667189,160.38 -64.8925858,-10.7667189,160.43 -64.8925858,-10.7667112,160.46 -64.8925781,-10.7666922,160.48 -64.8925629,-10.7666779,160.31 -64.8925705,-10.7666464,160.19 -64.8925323,-10.7666245,160.40 -64.8925095,-10.7666674,159.73 -64.8925095,-10.7666626,159.73 -64.8925018,-10.7666626,159.66 -64.8925934,-10.7667007,158.12 -64.8926086,-10.7667150,156.77 -64.8926468,-10.7667360,156.64 -64.8927002,-10.7667465,157.11 -64.8927078,-10.7667599,156.95 -64.8926697,-10.7667532,156.00 -64.8926697,-10.7667542,155.86 -64.8926849,-10.7667437,153.66 -64.8926849,-10.7667427,153.54 -64.8926773,-10.7667303,153.41 -64.8926697,-10.7667046,153.71 -64.8926163,-10.7667150,153.06 -64.8926163,-10.7666988,153.10 -64.8926163,-10.7666922,153.09 -64.8926086,-10.7666655,152.42 -64.8926010,-10.7666636,152.50 -64.8926010,-10.7666750,152.52 -64.8925629,-10.7666683,152.77 -64.8925400,-10.7666512,155.52 -64.8925323,-10.7666664,156.03 -64.8926010,-10.7666874,154.42 -64.8926239,-10.7666626,154.19 -64.8926010,-10.7666578,154.29 -64.8925934,-10.7666855,155.01 -64.8925705,-10.7666969,155.66 -64.8925247,-10.7666674,156.48 -64.8925018,-10.7666092,156.81 -64.8925323,-10.7666426,157.18 -64.8925552,-10.7666597,156.59 -64.8925552,-10.7666512,156.09 -64.8925400,-10.7666550,156.33 -64.8925171,-10.7666063,156.84 -64.8925629,-10.7666292,156.61 -64.8925705,-10.7666283,156.88 -64.8925552,-10.7666559,157.31 -64.8925171,-10.7666368,156.23 -64.8925095,-10.7666283,156.34 -64.8925400,-10.7666473,156.35 -64.8925400,-10.7666349,156.08 -64.8925247,-10.7666445,155.79 -64.8925247,-10.7666559,155.86 -64.8925171,-10.7666597,155.88 -64.8925400,-10.7666540,158.48 -64.8925400,-10.7666416,158.50 -64.8925400,-10.7666378,158.55 -64.8925476,-10.7666264,158.92 -64.8925171,-10.7666416,158.93 -64.8925323,-10.7667179,158.85 -64.8924942,-10.7666779,158.59 -64.8924789,-10.7666683,158.57 -64.8924713,-10.7666693,158.55 -64.8924561,-10.7666836,158.91 -64.8924332,-10.7666540,159.95 -64.8924561,-10.7665749,160.80 -64.8924408,-10.7665577,161.30 -64.8924561,-10.7665892,162.02 -64.8924713,-10.7665424,162.37 -64.8924942,-10.7665749,161.46 -64.8924866,-10.7665777,161.61 -64.8924866,-10.7666025,160.53 -64.8924332,-10.7665215,158.97 -64.8924179,-10.7664814,159.11 -64.8924179,-10.7664814,159.30 -64.8924103,-10.7664890,159.28 -64.8923874,-10.7665358,158.25 -64.8923798,-10.7665377,158.46 -64.8923492,-10.7665443,158.23 -64.8923492,-10.7665501,158.23 -64.8923416,-10.7665539,158.22 -64.8923340,-10.7665520,158.21 -64.8923035,-10.7665625,158.23 -64.8923264,-10.7665424,159.28 -64.8924332,-10.7664852,158.35 -64.8924866,-10.7664499,157.89 -64.8924713,-10.7664795,158.04 -64.8924103,-10.7665539,158.77 -64.8924103,-10.7665586,158.88 -64.8924866,-10.7665691,160.01 -64.8925171,-10.7665968,160.14 -64.8925781,-10.7666197,161.32 -64.8926086,-10.7666521,160.77 -64.8925095,-10.7665501,159.28 -64.8924255,-10.7665033,158.94 -64.8923416,-10.7665043,158.58 -64.8922501,-10.7664881,159.35 -64.8921432,-10.7664499,159.20 -64.8919601,-10.7664337,157.61 -64.8918533,-10.7664709,157.77 -64.8917313,-10.7666063,158.80 -64.8916321,-10.7666616,158.15 -64.8915100,-10.7666597,157.73 -64.8914642,-10.7666674,157.54 -64.8914490,-10.7666636,157.55 -64.8914413,-10.7666693,157.62 -64.8914490,-10.7666664,157.69 -64.8916245,-10.7666674,157.21 -64.8917160,-10.7666864,155.81 -64.8917999,-10.7666159,154.93 -64.8918457,-10.7665510,154.23 -64.8919525,-10.7665100,153.29 -64.8920670,-10.7665110,153.34 -64.8921661,-10.7664890,154.21 -64.8923035,-10.7665262,154.30 -64.8924408,-10.7665615,153.94 -64.8925400,-10.7666264,153.94 -64.8926392,-10.7666569,154.23 -64.8925629,-10.7667246,154.39 -64.8925247,-10.7667856,154.63 -64.8924789,-10.7668438,155.44 -64.8924789,-10.7668562,155.59 -64.8924026,-10.7668066,156.02 -64.8923645,-10.7667799,156.25 -64.8923416,-10.7667952,156.21 -64.8923187,-10.7668352,156.03 -64.8923416,-10.7668486,155.97 -64.8923950,-10.7668753,156.52 -64.8923492,-10.7669249,156.67 -64.8923645,-10.7669573,156.76 -64.8923645,-10.7669477,156.86 -64.8923492,-10.7668905,157.66 -64.8923492,-10.7668896,157.68 -64.8923569,-10.7668905,157.71 -64.8923492,-10.7668896,157.71 -64.8923569,-10.7668972,157.74 -64.8923492,-10.7669172,157.68 -64.8923874,-10.7669582,158.26 -64.8924255,-10.7669735,158.33 -64.8923798,-10.7669392,157.93 -64.8923492,-10.7669058,157.76 -64.8923645,-10.7668562,157.46 -64.8924255,-10.7668400,155.36 -64.8925018,-10.7668276,155.35 -64.8925629,-10.7667637,155.76 -64.8926239,-10.7666988,156.96 -64.8925858,-10.7666464,157.63 -64.8924255,-10.7665567,156.31 -64.8923798,-10.7665186,157.16 -64.8923874,-10.7665339,156.98 -64.8923569,-10.7665424,156.68 -64.8923111,-10.7665176,156.59 -64.8921890,-10.7665081,157.07 -64.8920517,-10.7664738,157.40 -64.8919525,-10.7664986,158.16 -64.8918762,-10.7664938,158.63 -64.8917847,-10.7665539,159.80 -64.8917084,-10.7666073,160.08 -64.8916245,-10.7666616,159.77 -64.8915710,-10.7666445,158.61 -64.8914185,-10.7666588,159.09 -64.8913803,-10.7666883,159.61 -64.8912964,-10.7666931,159.78 -64.8912354,-10.7667389,159.40 -64.8910980,-10.7667503,158.04 -64.8909836,-10.7666817,157.55 -64.8909378,-10.7666731,157.93 -64.8908081,-10.7667332,158.04 -64.8906708,-10.7667198,158.39 -64.8905792,-10.7666550,157.87 -64.8904724,-10.7666330,158.02 -64.8903427,-10.7665987,158.42 -64.8902435,-10.7666283,158.19 -64.8900986,-10.7666903,159.07 -64.8900223,-10.7666864,159.57 -64.8898544,-10.7666912,159.31 -64.8897171,-10.7666302,159.52 -64.8896179,-10.7666483,160.61 -64.8895569,-10.7666435,160.93 -64.8894348,-10.7666483,160.43 -64.8893356,-10.7666111,157.86 -64.8892441,-10.7665606,155.46 -64.8891144,-10.7665844,152.93 -64.8889923,-10.7665243,148.76 -64.8888931,-10.7664680,144.09 -64.8887939,-10.7664690,137.75 -64.8887024,-10.7665129,133.21 -64.8886032,-10.7665415,132.28 -64.8884430,-10.7666187,131.79 -64.8883362,-10.7666922,130.54 -64.8882370,-10.7667360,129.30 -64.8881302,-10.7667742,129.41 -64.8880768,-10.7667484,130.35 -64.8879166,-10.7667665,131.19 -64.8877869,-10.7667828,131.48 -64.8876953,-10.7668400,133.73 -64.8875580,-10.7668524,136.34 -64.8874512,-10.7669010,138.97 -64.8873520,-10.7669630,141.45 -64.8872833,-10.7670507,143.14 -64.8871918,-10.7670841,142.82 -64.8870773,-10.7671185,142.78 -64.8869934,-10.7671776,143.34 -64.8869095,-10.7671728,144.19 -64.8867950,-10.7671919,144.86 -64.8866730,-10.7672176,144.93 -64.8865433,-10.7672806,146.38 -64.8864212,-10.7673016,147.04 -64.8863831,-10.7673779,148.68 -64.8863754,-10.7674923,150.63 -64.8862610,-10.7675219,151.14 -64.8861847,-10.7675257,153.38 -64.8860779,-10.7674961,155.63 -64.8859787,-10.7674046,157.15 -64.8859024,-10.7673893,158.89 -64.8857727,-10.7673731,160.67 -64.8856812,-10.7673788,163.08 -64.8855438,-10.7673616,165.29 -64.8853836,-10.7673473,166.25 -64.8852692,-10.7673635,167.31 -64.8852081,-10.7673454,169.10 -64.8851013,-10.7673445,170.45 -64.8849716,-10.7672672,172.07 -64.8848953,-10.7672729,174.09 -64.8848038,-10.7672997,174.59 -64.8847504,-10.7673988,176.35 -64.8847122,-10.7674665,177.79 -64.8846359,-10.7674913,178.84 -64.8845749,-10.7674923,180.14 -64.8845444,-10.7675190,180.79 -64.8845291,-10.7676735,181.96 -64.8843918,-10.7678204,183.03 -64.8843079,-10.7679148,184.02 -64.8842621,-10.7679844,185.16 -64.8842010,-10.7680283,186.16 -64.8841171,-10.7680025,187.73 -64.8840256,-10.7679367,188.38 -64.8839493,-10.7678928,189.68 -64.8838577,-10.7678986,191.14 -64.8837585,-10.7679453,191.26 -64.8836441,-10.7679405,191.77 -64.8835449,-10.7679749,193.21 -64.8834839,-10.7680359,194.14 -64.8834229,-10.7680416,195.11 -64.8834305,-10.7680655,195.51 -64.8834381,-10.7681208,196.23 -64.8834152,-10.7681141,195.80 -64.8834229,-10.7681026,195.87 -64.8834229,-10.7681141,195.74 -64.8833771,-10.7681236,195.44 -64.8833771,-10.7681036,195.21 -64.8833694,-10.7680597,194.80 -64.8833542,-10.7680464,194.42 -64.8833542,-10.7680502,194.37 -64.8833542,-10.7680483,194.34 -64.8834229,-10.7680407,192.58 -64.8835068,-10.7680140,191.50 -64.8835831,-10.7680359,191.04 -64.8836441,-10.7680130,191.50 -64.8836517,-10.7680273,191.73 -64.8836594,-10.7680216,191.73 -64.8837357,-10.7680454,190.34 -64.8837738,-10.7680349,189.75 -64.8837738,-10.7680283,189.33 -64.8838577,-10.7680321,187.71 -64.8839722,-10.7681274,183.67 -64.8840027,-10.7681456,182.69 -64.8839951,-10.7682056,182.06 -64.8839722,-10.7682600,181.17 -64.8839569,-10.7683039,180.36 -64.8839569,-10.7683039,180.31 -64.8839569,-10.7683058,180.28 -64.8839569,-10.7683144,180.22 -64.8839493,-10.7683287,180.09 -64.8839340,-10.7684031,179.68 -64.8839645,-10.7685156,179.48 -64.8838959,-10.7686539,179.37 -64.8839493,-10.7687073,179.28 -64.8839874,-10.7688141,179.32 -64.8841095,-10.7688560,179.59 -64.8841858,-10.7688866,179.69 -64.8842621,-10.7689075,178.64 -64.8843079,-10.7689495,177.99 -64.8844299,-10.7689943,175.99 -64.8844604,-10.7690449,175.34 -64.8845291,-10.7691126,174.90 -64.8844986,-10.7691221,176.13 -64.8844910,-10.7692242,176.59 -64.8844910,-10.7693071,176.31 -64.8844528,-10.7693682,175.68 -64.8844452,-10.7694845,175.77 -64.8844223,-10.7695694,175.81 -64.8844757,-10.7696295,173.26 -64.8844681,-10.7697239,173.42 -64.8844147,-10.7698364,172.33 -64.8844681,-10.7699013,172.29 -64.8844833,-10.7699270,171.68 -64.8844833,-10.7699842,171.38 -64.8845596,-10.7700634,169.76 -64.8844910,-10.7701092,169.06 -64.8844604,-10.7701902,168.67 -64.8843689,-10.7702360,168.65 -64.8842850,-10.7702742,168.61 -64.8841858,-10.7703247,168.20 -64.8841019,-10.7703991,168.23 -64.8840866,-10.7703753,169.04 -64.8840408,-10.7703285,169.92 -64.8840027,-10.7703629,170.30 -64.8839645,-10.7703819,170.46 -64.8840027,-10.7704163,170.75 -64.8840714,-10.7704678,171.09 -64.8841476,-10.7704983,170.12 -64.8841782,-10.7704830,169.73 -64.8841095,-10.7704477,170.79 -64.8840179,-10.7704010,172.92 -64.8840103,-10.7704039,172.99 -64.8839951,-10.7704039,173.02 -64.8839874,-10.7704000,173.05 -64.8839951,-10.7703934,173.08 -64.8839951,-10.7703962,173.09 -64.8839798,-10.7704029,173.07 -64.8839951,-10.7704096,173.04 -64.8839569,-10.7704144,173.33 -64.8838425,-10.7704630,172.07 -64.8838196,-10.7705145,171.19 -64.8837433,-10.7705612,170.73 -64.8836975,-10.7705765,170.39 -64.8837051,-10.7706432,169.63 -64.8837204,-10.7707434,167.85 -64.8836975,-10.7707720,166.95 -64.8836517,-10.7708426,166.14 -64.8836441,-10.7708511,166.12 -64.8836365,-10.7709179,165.86 -64.8835831,-10.7709522,165.75 -64.8835297,-10.7709484,165.67 -64.8834915,-10.7709360,166.29 -64.8834839,-10.7709131,166.57 -64.8834610,-10.7709141,166.71 -64.8834915,-10.7709513,166.68 -64.8834457,-10.7709684,166.82 -64.8834152,-10.7710314,167.20 -64.8833466,-10.7710810,167.34 -64.8833008,-10.7711287,167.20 -64.8832397,-10.7711849,167.71 -64.8831787,-10.7712469,167.89 -64.8831406,-10.7712984,167.94 -64.8831406,-10.7713261,167.60 -64.8831482,-10.7712889,167.49 -64.8831635,-10.7712440,166.64 -64.8831711,-10.7712431,166.60 -64.8831940,-10.7712488,166.71 -64.8832550,-10.7712336,167.48 -64.8832474,-10.7712317,167.78 -64.8832397,-10.7712183,167.79 -64.8831635,-10.7711515,167.49 -64.8831558,-10.7711525,167.43 -64.8831482,-10.7712917,167.14 -64.8831940,-10.7714109,166.25 -64.8831940,-10.7715263,165.98 -64.8831863,-10.7716017,164.27 -64.8831024,-10.7717104,162.66 -64.8830643,-10.7717953,161.89 -64.8830109,-10.7718782,160.61 -64.8829422,-10.7719173,160.01 -64.8829498,-10.7719240,159.95 -64.8829346,-10.7719393,159.21 -64.8828506,-10.7719746,159.23 -64.8827744,-10.7719889,158.92 -64.8826904,-10.7720356,158.16 -64.8826447,-10.7720547,157.84 -64.8826141,-10.7721252,157.72 -64.8825607,-10.7721853,157.41 -64.8825302,-10.7722034,156.82 -64.8824997,-10.7722273,156.56 -64.8824768,-10.7722521,157.25 -64.8824768,-10.7722569,157.28 -64.8824310,-10.7722397,158.22 -64.8823395,-10.7722540,158.77 -64.8823013,-10.7722483,160.90 -64.8821869,-10.7722206,162.69 -64.8821182,-10.7721863,164.46 -64.8821182,-10.7721462,164.82 -64.8821030,-10.7720861,165.39 -64.8821106,-10.7720823,165.56 -64.8821487,-10.7720585,165.64 -64.8821259,-10.7720404,166.13 -64.8821411,-10.7720318,165.63 -64.8821182,-10.7719965,166.38 -64.8820953,-10.7719660,167.26 -64.8820496,-10.7719650,167.73 -64.8819885,-10.7719669,168.41 -64.8819122,-10.7719717,168.58 -64.8818436,-10.7719288,169.74 -64.8817749,-10.7718916,171.56 -64.8817902,-10.7718925,171.57 -64.8817673,-10.7718487,171.43 -64.8817215,-10.7717886,171.64 -64.8817062,-10.7716942,172.13 -64.8816757,-10.7716627,172.91 -64.8816071,-10.7716551,173.43 -64.8815689,-10.7716780,173.98 -64.8815002,-10.7716579,174.58 -64.8814392,-10.7716284,174.34 -64.8814011,-10.7716169,174.43 -64.8813782,-10.7716541,174.36 -64.8813400,-10.7717123,173.85 -64.8812943,-10.7717361,173.18 -64.8812637,-10.7717409,172.97 -64.8812332,-10.7717714,172.98 -64.8812256,-10.7717667,173.15 -64.8812332,-10.7717772,173.16 -64.8812180,-10.7717800,172.87 -64.8811493,-10.7717857,171.63 -64.8810883,-10.7718277,171.54 -64.8810501,-10.7718210,171.19 -64.8810654,-10.7718401,170.75 -64.8809662,-10.7718878,169.32 -64.8808823,-10.7718735,168.04 -64.8808594,-10.7718544,168.14 -64.8808212,-10.7718906,168.06 -64.8808365,-10.7719240,168.36 -64.8808289,-10.7719650,167.88 -64.8808365,-10.7720203,167.60 -64.8807831,-10.7720976,167.20 -64.8806915,-10.7721777,166.34 -64.8806915,-10.7722120,166.51 -64.8806992,-10.7723207,166.35 -64.8807068,-10.7723799,166.20 -64.8807373,-10.7724400,165.77 -64.8807526,-10.7725143,162.81 -64.8807831,-10.7725592,160.29 -64.8807678,-10.7725868,159.95 -64.8807602,-10.7725868,159.96 -64.8807526,-10.7725916,159.97 -64.8807449,-10.7725840,160.11 -64.8807602,-10.7725935,160.65 -64.8807526,-10.7726030,160.52 -64.8807144,-10.7726364,160.68 -64.8806915,-10.7726717,161.11 -64.8806992,-10.7726755,161.11 -64.8807144,-10.7726517,161.04 -64.8807068,-10.7726507,161.07 -64.8807068,-10.7726727,161.18 -64.8807068,-10.7727041,160.99 -64.8807144,-10.7727203,160.22 -64.8807373,-10.7726994,160.02 -64.8807373,-10.7726402,159.59 -64.8807068,-10.7726049,159.78 -64.8807068,-10.7725687,159.78 -64.8806610,-10.7725477,159.71 -64.8806534,-10.7725286,159.70 -64.8806534,-10.7725191,159.71 -64.8806381,-10.7725239,159.76 -64.8806686,-10.7725697,160.01 -64.8807220,-10.7725887,159.93 -64.8807526,-10.7725792,159.91 -64.8808823,-10.7726040,158.32 -64.8809280,-10.7726355,157.96 -64.8809662,-10.7726793,157.86 -64.8809509,-10.7727690,157.96 -64.8809204,-10.7728405,157.78 -64.8809509,-10.7729387,157.09 -64.8809204,-10.7729540,156.79 -64.8809509,-10.7730246,157.32 -64.8810349,-10.7730417,155.42 -64.8810883,-10.7730980,155.09 -64.8810577,-10.7731123,154.82 -64.8810806,-10.7731323,154.72 -64.8811951,-10.7732363,153.96 -64.8812180,-10.7732964,152.13 -64.8812027,-10.7733364,152.20 -64.8811951,-10.7733383,152.18 -64.8811951,-10.7733469,152.21 -64.8811646,-10.7733479,153.51 -64.8811722,-10.7733707,153.83 -64.8811798,-10.7733736,153.84 -64.8813705,-10.7733574,151.44 -64.8813782,-10.7734022,151.90 -64.8814621,-10.7734365,152.04 -64.8814926,-10.7735109,151.54 -64.8814468,-10.7735786,151.29 -64.8813934,-10.7736330,151.27 -64.8813400,-10.7736292,150.99 -64.8813171,-10.7737045,151.50 -64.8812180,-10.7738400,153.37 -64.8811874,-10.7738762,153.25 -64.8811951,-10.7738895,153.11 -64.8811798,-10.7739086,152.90 -64.8811340,-10.7739649,153.05 -64.8811188,-10.7739983,153.45 -64.8811111,-10.7740059,153.44 -64.8810577,-10.7740412,153.88 -64.8810730,-10.7740974,153.00 -64.8810654,-10.7741804,151.55 -64.8810349,-10.7742290,151.75 -64.8810425,-10.7743292,151.53 -64.8809433,-10.7743883,152.50 -64.8808441,-10.7744341,152.50 -64.8807983,-10.7744446,152.18 -64.8806839,-10.7744722,152.21 -64.8805618,-10.7745066,152.05 -64.8804550,-10.7745123,151.33 -64.8803253,-10.7745237,151.51 -64.8801956,-10.7744703,152.31 -64.8800888,-10.7744398,152.45 -64.8800964,-10.7744675,152.34 -64.8801041,-10.7744617,152.28 -64.8800812,-10.7743959,152.91 -64.8800583,-10.7743940,152.95 -64.8800430,-10.7743607,152.97 -64.8800049,-10.7743444,152.82 -64.8799057,-10.7743015,153.45 -64.8798828,-10.7742786,153.00 -64.8798294,-10.7742233,152.54 -64.8797913,-10.7741919,152.80 -64.8797455,-10.7742243,152.14 -64.8797379,-10.7742386,152.10 -64.8798370,-10.7742643,152.03 -64.8798370,-10.7742538,152.00 -64.8798523,-10.7742596,152.04 -64.8797989,-10.7742758,152.32 -64.8797684,-10.7743378,152.49 -64.8797379,-10.7743769,153.31 -64.8797455,-10.7744102,152.02 -64.8796997,-10.7743959,151.89 -64.8797150,-10.7743998,152.30 -64.8797913,-10.7744408,152.30 -64.8798065,-10.7744741,152.29 -64.8798065,-10.7745056,152.45 -64.8798676,-10.7744627,154.05 -64.8798828,-10.7744637,155.01 -64.8798981,-10.7744541,155.05 -64.8798676,-10.7744570,155.62 -64.8798447,-10.7744474,155.77 -64.8798370,-10.7744389,155.81 -64.8798370,-10.7744331,155.81 -64.8798370,-10.7744255,155.79 -64.8798294,-10.7744265,155.76 -64.8798370,-10.7744293,155.77 -64.8797913,-10.7744064,156.36 -64.8797989,-10.7743988,156.34 -64.8797989,-10.7743626,156.96 -64.8798141,-10.7743855,156.94 -64.8798676,-10.7744131,156.35 -64.8798904,-10.7744122,156.04 -64.8798981,-10.7744160,156.10 -64.8798447,-10.7743769,156.60 -64.8798218,-10.7742901,157.96 -64.8797913,-10.7742901,158.43 -64.8797913,-10.7742662,158.91 -64.8797607,-10.7742643,159.74 -64.8797607,-10.7742748,160.70 -64.8797836,-10.7742872,161.09 -64.8797836,-10.7742910,161.05 -64.8797913,-10.7742939,161.04 -64.8797989,-10.7742739,161.12 -64.8797989,-10.7742615,161.12 -64.8797913,-10.7742424,160.60 -64.8797836,-10.7742538,159.63 -64.8797760,-10.7742624,159.62 -64.8797607,-10.7742805,159.63 -64.8797607,-10.7742701,160.31 -64.8797760,-10.7742901,160.05 -64.8797684,-10.7742863,160.08 -64.8797531,-10.7743025,159.83 -64.8797760,-10.7742987,159.77 -64.8798828,-10.7742901,160.09 -64.8798981,-10.7742853,159.88 -64.8798981,-10.7742653,158.94 -64.8798065,-10.7742863,159.45 -64.8797760,-10.7742844,159.91 -64.8797150,-10.7742615,163.10 -64.8796844,-10.7742052,165.43 -64.8797073,-10.7742004,165.52 -64.8797073,-10.7741976,166.32 -64.8796768,-10.7741871,167.73 -64.8796692,-10.7741833,167.45 -64.8796768,-10.7742186,166.00 -64.8796768,-10.7742243,165.53 -64.8796616,-10.7742357,164.84 -64.8796539,-10.7742138,164.81 -64.8795929,-10.7742081,165.52 -64.8796234,-10.7741632,165.16 -64.8796768,-10.7741356,165.36 -64.8796768,-10.7741776,165.10 -64.8797302,-10.7742043,164.96 -64.8797302,-10.7742376,165.13 -64.8797226,-10.7742290,165.17 -64.8797226,-10.7741899,165.42 -64.8797379,-10.7742186,166.04 -64.8797455,-10.7742376,166.18 -64.8797531,-10.7742720,166.60 -64.8797455,-10.7742834,166.61 -64.8797607,-10.7742968,166.38 -64.8797607,-10.7742739,166.96 -64.8797760,-10.7742805,166.98 -64.8797531,-10.7742872,166.63 -64.8797607,-10.7743177,166.57 -64.8797684,-10.7743292,166.08 -64.8796921,-10.7743244,165.20 -64.8796768,-10.7743244,165.13 -64.8796844,-10.7743196,164.71 -64.8797302,-10.7743158,162.36 -64.8797226,-10.7743092,162.35 -64.8797455,-10.7743244,162.76 -64.8797607,-10.7743416,163.91 -64.8797531,-10.7743540,164.10 -64.8797226,-10.7743368,163.83 -64.8796921,-10.7742262,161.80 -64.8797150,-10.7742014,162.05 -64.8797607,-10.7742558,163.78 -64.8797607,-10.7742805,163.70 -64.8797379,-10.7742786,162.44 -64.8797302,-10.7742796,162.41 -64.8797226,-10.7742825,162.40 -64.8797302,-10.7742805,162.41 -64.8797302,-10.7742653,162.05 -64.8797455,-10.7742395,162.39 -64.8797684,-10.7742529,163.25 -64.8797379,-10.7742424,163.65 -64.8797455,-10.7742615,163.80 -64.8797455,-10.7742500,164.43 -64.8798065,-10.7742605,164.20 -64.8798294,-10.7742214,163.71 -64.8797531,-10.7741709,163.99 -64.8796921,-10.7741299,163.48 -64.8796310,-10.7740297,163.24 -64.8796387,-10.7739458,163.54 -64.8796234,-10.7739201,163.85 -64.8795547,-10.7738447,164.54 -64.8795166,-10.7737370,164.65 -64.8795090,-10.7736483,165.38 -64.8794632,-10.7735872,165.29 -64.8794632,-10.7735252,164.87 -64.8794327,-10.7734995,163.90 -64.8794250,-10.7734833,164.54 -64.8794022,-10.7734699,164.18 -64.8793945,-10.7734728,164.18 -64.8793793,-10.7734900,163.60 -64.8792801,-10.7734451,163.55 -64.8792572,-10.7734585,161.41 -64.8791962,-10.7734718,160.47 -64.8791656,-10.7734842,159.94 -64.8791046,-10.7734365,156.91 -64.8790207,-10.7733908,158.14 -64.8789520,-10.7733622,157.83 -64.8789444,-10.7733908,157.52 -64.8789368,-10.7734013,157.52 -64.8789291,-10.7733450,157.67 -64.8788681,-10.7732248,158.02 -64.8788528,-10.7731352,158.47 -64.8787842,-10.7730875,158.44 -64.8787613,-10.7731133,158.70 -64.8787155,-10.7730989,158.80 -64.8786774,-10.7730837,158.70 -64.8787155,-10.7730827,158.04 -64.8787842,-10.7730446,157.50 -64.8787994,-10.7729692,157.86 -64.8787613,-10.7728863,158.50 -64.8788223,-10.7728958,158.88 -64.8788376,-10.7728844,158.71 -64.8788376,-10.7728262,158.79 -64.8789520,-10.7727480,159.17 -64.8790207,-10.7726803,160.10 -64.8790741,-10.7725954,160.33 -64.8790894,-10.7724962,160.30 -64.8790894,-10.7724104,159.72 -64.8790512,-10.7723484,159.41 -64.8790588,-10.7723465,159.20 -64.8789749,-10.7723398,159.74 -64.8789291,-10.7722216,160.79 -64.8789597,-10.7721720,161.46 -64.8789978,-10.7721186,161.46 -64.8790817,-10.7720375,161.62 -64.8791122,-10.7719841,161.75 -64.8790665,-10.7719145,162.24 -64.8791733,-10.7719154,160.15 -64.8792648,-10.7719030,160.38 -64.8793259,-10.7718477,161.80 -64.8793106,-10.7718000,162.27 -64.8792953,-10.7717819,163.88 -64.8792877,-10.7717705,164.78 -64.8792801,-10.7717648,164.92 -64.8793488,-10.7717266,165.69 -64.8794022,-10.7717457,165.64 -64.8794022,-10.7717342,165.64 -64.8793869,-10.7717352,165.31 -64.8793945,-10.7717419,165.08 -64.8793869,-10.7717476,165.02 -64.8794022,-10.7717676,165.22 -64.8794174,-10.7717667,165.21 -64.8794098,-10.7717772,165.06 -64.8794250,-10.7717705,165.03 -64.8794785,-10.7717533,164.33 -64.8794632,-10.7717285,164.85 -64.8794556,-10.7717400,164.20 -64.8794327,-10.7717342,163.85 -64.8794250,-10.7717285,163.86 -64.8794022,-10.7717209,164.59 -64.8794174,-10.7717152,164.32 -64.8793869,-10.7717152,163.96 -64.8793259,-10.7717276,164.35 -64.8792419,-10.7717228,164.70 -64.8792953,-10.7717218,164.95 -64.8793259,-10.7717323,165.06 -64.8793869,-10.7717543,165.25 -64.8793793,-10.7716970,165.67 -64.8793716,-10.7716951,165.67 -64.8793869,-10.7716942,165.52 -64.8793793,-10.7717009,165.36 -64.8794022,-10.7717342,164.65 -64.8794937,-10.7717056,165.66 -64.8795090,-10.7716866,166.27 -64.8795013,-10.7716846,166.29 -64.8795013,-10.7716894,164.01 -64.8795013,-10.7717352,163.20 -64.8795242,-10.7717218,163.29 -64.8795624,-10.7716932,162.36 -64.8795242,-10.7716856,162.66 -64.8795013,-10.7716742,163.38 -64.8794708,-10.7716284,162.46 -64.8794403,-10.7716150,163.08 -64.8794403,-10.7716007,163.19 -64.8794022,-10.7716274,164.01 -64.8793793,-10.7716618,164.24 -64.8792953,-10.7717028,164.98 -64.8792572,-10.7717457,165.32 -64.8792801,-10.7717342,166.12 -64.8793259,-10.7717018,166.00 -64.8793259,-10.7716246,163.41 -64.8793716,-10.7716217,163.11 -64.8793640,-10.7715998,163.76 -64.8793030,-10.7715654,164.50 -64.8793030,-10.7715731,164.59 -64.8793488,-10.7715931,164.58 -64.8794403,-10.7716064,165.41 -64.8794556,-10.7715979,165.21 -64.8794708,-10.7715950,165.02 -64.8794556,-10.7716093,165.78 -64.8794556,-10.7715940,165.98 -64.8794861,-10.7716503,166.00 -64.8794556,-10.7717018,163.45 -64.8794327,-10.7717409,163.14 -64.8793488,-10.7717657,162.45 -64.8793488,-10.7717571,162.43 -64.8793182,-10.7717648,162.21 -64.8793030,-10.7717371,161.75 -64.8792953,-10.7717371,161.79 -64.8792953,-10.7717562,161.82 -64.8793030,-10.7717600,161.82 -64.8793488,-10.7717113,161.95 -64.8793640,-10.7717142,161.51 -64.8793793,-10.7716722,161.13 -64.8793640,-10.7716932,158.01 -64.8793793,-10.7717056,157.45 -64.8793411,-10.7717419,157.48 -64.8792953,-10.7717667,159.19 -64.8792419,-10.7717953,158.71 -64.8792191,-10.7718029,157.60 -64.8792267,-10.7718000,157.56 -64.8792114,-10.7717953,157.38 -64.8791885,-10.7717905,156.82 -64.8792267,-10.7718048,158.29 -64.8792114,-10.7718029,159.10 -64.8791733,-10.7717838,159.48 -64.8791962,-10.7717371,160.38 -64.8791809,-10.7717180,160.20 -64.8791580,-10.7717094,160.88 -64.8791504,-10.7717276,161.14 -64.8791656,-10.7717333,161.17 -64.8791733,-10.7717295,161.19 -64.8791733,-10.7717228,161.25 -64.8791733,-10.7717047,161.31 -64.8791809,-10.7717066,161.35 -64.8791962,-10.7717066,161.54 -64.8792267,-10.7716923,161.86 -64.8792267,-10.7716885,161.90 -64.8792343,-10.7716818,161.94 -64.8791962,-10.7717085,163.01 -64.8792038,-10.7716999,162.96 -64.8791656,-10.7716732,162.80 -64.8791733,-10.7716856,162.88 -64.8791428,-10.7716560,165.41 -64.8791428,-10.7716064,166.50 -64.8791962,-10.7716780,167.14 -64.8791809,-10.7717409,169.32 -64.8791885,-10.7717628,169.56 -64.8792801,-10.7718067,170.18 -64.8792648,-10.7717943,170.45 -64.8792572,-10.7717590,170.02 -64.8792496,-10.7717571,169.27 -64.8792496,-10.7717600,169.31 -64.8792496,-10.7717638,169.33 -64.8792572,-10.7717676,169.34 -64.8792572,-10.7717342,169.36 -64.8792343,-10.7717295,169.89 -64.8792038,-10.7717199,170.63 -64.8792267,-10.7717295,171.34 -64.8792267,-10.7717228,171.99 -64.8792267,-10.7717028,172.20 -64.8792114,-10.7717094,172.36 -64.8791733,-10.7716780,172.68 -64.8791656,-10.7716875,172.59 -64.8790970,-10.7716789,172.23 -64.8791122,-10.7716894,172.10 -64.8791199,-10.7716665,172.12 -64.8791199,-10.7716503,172.20 -64.8791428,-10.7716379,172.96 -64.8792648,-10.7717085,174.33 -64.8792572,-10.7717295,174.50 -64.8792648,-10.7717314,174.54 -64.8792343,-10.7717085,174.97 -64.8792267,-10.7717009,174.99 -64.8792419,-10.7716980,175.84 -64.8792343,-10.7716923,175.89 -64.8791733,-10.7716484,176.78 -64.8792038,-10.7716312,177.13 -64.8792114,-10.7716379,177.16 -64.8792191,-10.7716427,177.16 -64.8791428,-10.7716188,177.79 -64.8790894,-10.7716179,178.63 -64.8791122,-10.7716408,178.61 -64.8790817,-10.7716503,177.96 -64.8790588,-10.7716293,177.66 -64.8790512,-10.7716255,178.17 -64.8791580,-10.7716675,178.31 -64.8791428,-10.7716818,178.37 -64.8791504,-10.7716856,178.39 -64.8791809,-10.7716923,178.71 -64.8791885,-10.7716866,177.70 -64.8791656,-10.7717152,176.93 -64.8791733,-10.7717276,176.88 -64.8791656,-10.7717352,176.81 -64.8791656,-10.7717152,175.57 -64.8791656,-10.7716980,175.41 -64.8791809,-10.7717018,175.39 -64.8791885,-10.7716894,175.34 -64.8791809,-10.7716866,172.86 -64.8791962,-10.7717094,172.05 -64.8792114,-10.7717161,172.09 -64.8792038,-10.7717152,172.14 -64.8791962,-10.7717018,172.14 -64.8792191,-10.7716684,171.83 -64.8792801,-10.7717514,170.80 -64.8792801,-10.7717619,170.73 -64.8793030,-10.7717810,170.94 -64.8793030,-10.7717695,171.44 -64.8792801,-10.7717628,171.72 -64.8792801,-10.7717619,171.73 -64.8792648,-10.7717361,172.10 -64.8792648,-10.7717123,172.27 -64.8792191,-10.7716970,171.69 -64.8792114,-10.7717028,171.63 -64.8791656,-10.7717304,171.38 -64.8791733,-10.7717390,171.09 -64.8792038,-10.7717333,171.96 -64.8791809,-10.7716913,170.51 -64.8791580,-10.7716932,169.44 -64.8791504,-10.7717066,169.34 -64.8791733,-10.7717066,169.29 -64.8791809,-10.7717066,169.34 -64.8791809,-10.7717075,169.26 -64.8791580,-10.7717018,169.25 -64.8791504,-10.7717047,169.23 -64.8791809,-10.7717085,168.27 -64.8791733,-10.7717113,168.23 -64.8791733,-10.7717133,168.13 -64.8791885,-10.7717180,168.05 -64.8791733,-10.7717161,167.94 -64.8791580,-10.7717009,167.25 -64.8791580,-10.7716999,167.19 -64.8791351,-10.7716904,167.39 -64.8791656,-10.7717009,167.07 -64.8791656,-10.7716980,167.02 -64.8791580,-10.7716961,166.95 -64.8791580,-10.7716951,166.79 -64.8791656,-10.7716990,166.49 -64.8791580,-10.7716990,166.40 -64.8791885,-10.7717171,166.46 -64.8791885,-10.7717228,166.38 -64.8792572,-10.7717361,166.22 -64.8792267,-10.7717562,165.99 -64.8792191,-10.7717361,165.96 -64.8792114,-10.7717266,165.95 -64.8792114,-10.7717199,165.93 -64.8792114,-10.7717218,165.91 -64.8791809,-10.7716970,165.32 -64.8791733,-10.7716894,165.30 -64.8791809,-10.7716932,165.28 -64.8791885,-10.7716675,164.80 -64.8791809,-10.7716665,164.79 -64.8791656,-10.7716866,164.93 -64.8791733,-10.7716932,164.91 -64.8791962,-10.7717247,163.86 -64.8791809,-10.7717009,163.38 -64.8791962,-10.7716694,163.08 -64.8792191,-10.7716856,163.42 -64.8792877,-10.7716885,164.13 -64.8793182,-10.7716866,165.00 -64.8793030,-10.7716618,165.86 -64.8792877,-10.7716637,165.92 -64.8792496,-10.7716475,165.57 -64.8792419,-10.7716484,165.38 -64.8792343,-10.7716551,163.27 -64.8792572,-10.7716684,163.84 -64.8792419,-10.7716770,163.82 -64.8792267,-10.7717428,163.55 -64.8791809,-10.7717047,162.89 -64.8792038,-10.7717218,162.85 -64.8792191,-10.7717276,162.80 -64.8792267,-10.7717276,162.75 -64.8792267,-10.7717247,162.45 -64.8792114,-10.7717161,162.20 -64.8791428,-10.7716475,162.93 -64.8791351,-10.7716789,163.66 -64.8791351,-10.7716856,163.42 -64.8791504,-10.7717218,161.56 -64.8791733,-10.7717829,160.21 -64.8791962,-10.7718039,157.78 -64.8792572,-10.7718248,157.37 -64.8792648,-10.7718220,157.54 -64.8792572,-10.7718191,157.51 -64.8792496,-10.7718077,157.41 -64.8792496,-10.7718096,157.29 -64.8793182,-10.7717962,157.34 -64.8792725,-10.7718096,156.84 -64.8792725,-10.7718048,157.02 -64.8792953,-10.7718344,157.21 -64.8793030,-10.7718296,157.16 -64.8792877,-10.7717409,156.47 -64.8793259,-10.7717066,156.90 -64.8793335,-10.7717056,156.64 -64.8793411,-10.7716951,154.50 -64.8792953,-10.7716837,154.32 -64.8792496,-10.7716961,152.10 -64.8792114,-10.7717047,151.49 -64.8791580,-10.7716799,151.25 -64.8791122,-10.7715788,151.18 -64.8790741,-10.7714949,151.57 -64.8790359,-10.7714977,151.80 -64.8789749,-10.7714643,151.80 -64.8788986,-10.7714148,151.55 -64.8788986,-10.7714100,151.74 -64.8788986,-10.7713861,151.49 -64.8789215,-10.7713203,151.22 -64.8789139,-10.7712708,150.68 -64.8789291,-10.7712860,150.73 -64.8789444,-10.7712908,150.92 -64.8789749,-10.7712688,151.79 -64.8790207,-10.7712679,152.00 -64.8790436,-10.7713432,151.83 -64.8790665,-10.7713346,152.02 -64.8790665,-10.7713451,151.96 -64.8790436,-10.7713776,151.72 -64.8790207,-10.7713900,151.69 -64.8790588,-10.7713747,152.20 -64.8790588,-10.7713737,152.19 -64.8790588,-10.7713900,152.48 -64.8790741,-10.7714005,152.52 -64.8791351,-10.7713985,152.07 -64.8791580,-10.7713985,151.21 -64.8791733,-10.7714071,151.43 -64.8792419,-10.7714338,151.82 -64.8792877,-10.7714224,151.71 -64.8792953,-10.7714138,151.68 -64.8793488,-10.7714329,151.74 -64.8793716,-10.7715015,151.74 -64.8794479,-10.7715616,151.73 -64.8794785,-10.7715759,151.51 -64.8795471,-10.7715712,151.28 -64.8796158,-10.7715826,150.79 -64.8796692,-10.7715664,150.60 -64.8797836,-10.7715216,149.98 -64.8798065,-10.7715034,149.59 -64.8798370,-10.7715120,149.56 -64.8799210,-10.7714882,149.58 -64.8799286,-10.7714767,151.03 -64.8799667,-10.7714911,151.35 -64.8799057,-10.7715187,151.28 -64.8799210,-10.7715092,150.99 -64.8799667,-10.7714634,149.85 -64.8799744,-10.7713823,149.75 -64.8799896,-10.7713594,149.95 -64.8800583,-10.7712755,149.33 -64.8800888,-10.7712498,149.25 -64.8801041,-10.7711887,149.77 -64.8801270,-10.7711363,149.83 -64.8801346,-10.7710943,150.07 -64.8802032,-10.7710438,151.26 -64.8801498,-10.7709274,151.25 -64.8801956,-10.7708530,150.63 -64.8802261,-10.7707624,150.07 -64.8802643,-10.7707548,148.89 -64.8802643,-10.7706661,149.52 -64.8802948,-10.7706375,149.76 -64.8802948,-10.7706432,149.79 -64.8802948,-10.7706337,149.96 -64.8802948,-10.7706242,150.01 -64.8802643,-10.7706203,150.03 -64.8802338,-10.7706099,149.82 -64.8802338,-10.7705936,150.29 -64.8802261,-10.7705832,150.31 -64.8803406,-10.7705374,151.15 -64.8803711,-10.7705498,151.98 -64.8804321,-10.7705488,151.13 -64.8804779,-10.7705536,150.99 -64.8804626,-10.7705536,151.07 -64.8804398,-10.7705164,152.07 -64.8804092,-10.7705402,152.28 -64.8803864,-10.7705545,152.27 -64.8803558,-10.7705421,152.50 -64.8803482,-10.7705526,152.69 -64.8803940,-10.7705317,153.44 -64.8804703,-10.7705402,154.04 -64.8805389,-10.7705164,154.41 -64.8805771,-10.7704926,154.53 -64.8805771,-10.7704887,154.52 -64.8806229,-10.7704878,154.05 -64.8806305,-10.7704849,154.11 -64.8806992,-10.7704372,154.52 -64.8807983,-10.7703905,153.94 -64.8808212,-10.7703714,152.98 -64.8808899,-10.7703314,151.18 -64.8809128,-10.7703094,151.45 -64.8809509,-10.7702694,151.40 -64.8810425,-10.7702560,151.49 -64.8810654,-10.7702494,150.96 -64.8810806,-10.7702541,151.30 -64.8810959,-10.7702713,151.46 -64.8810959,-10.7702780,151.42 -64.8811417,-10.7702560,152.05 -64.8811264,-10.7702599,151.92 -64.8811798,-10.7702541,152.55 -64.8812332,-10.7702599,153.10 -64.8812485,-10.7702732,152.98 -64.8812256,-10.7703114,152.92 -64.8812790,-10.7703104,153.10 -64.8812714,-10.7703066,153.03 -64.8812027,-10.7703495,152.65 -64.8811493,-10.7703390,152.33 -64.8811569,-10.7703743,152.21 -64.8811874,-10.7703762,152.40 -64.8812027,-10.7703791,152.41 -64.8812180,-10.7703819,152.40 -64.8811951,-10.7704248,152.43 -64.8811951,-10.7704306,152.24 -64.8812180,-10.7703943,152.12 -64.8811951,-10.7704210,151.37 -64.8811188,-10.7703857,152.61 -64.8811417,-10.7703772,153.30 -64.8811493,-10.7703743,153.72 -64.8811035,-10.7703733,154.09 -64.8811417,-10.7703667,154.28 -64.8811646,-10.7703543,154.43 -64.8811646,-10.7703514,154.55 -64.8811798,-10.7703714,154.74 -64.8812561,-10.7703772,155.55 -64.8812408,-10.7703753,155.25 -64.8812637,-10.7703857,154.90 -64.8812485,-10.7704010,154.68 -64.8812485,-10.7704439,154.80 -64.8813019,-10.7704115,155.41 -64.8813248,-10.7704077,155.83 -64.8813248,-10.7704124,156.03 -64.8813248,-10.7704086,156.02 -64.8813171,-10.7704058,156.04 -64.8813019,-10.7703810,155.70 -64.8813095,-10.7703714,155.71 -64.8812943,-10.7703753,155.72 -64.8811874,-10.7703238,155.78 -64.8812180,-10.7703714,155.51 -64.8812637,-10.7703819,155.48 -64.8812790,-10.7703724,155.30 -64.8812866,-10.7703466,156.12 -64.8813171,-10.7703447,156.05 -64.8812943,-10.7702923,156.64 -64.8812866,-10.7702160,156.91 -64.8812866,-10.7701988,156.60 -64.8812256,-10.7701950,156.17 -64.8812256,-10.7702045,156.05 -64.8812866,-10.7702608,157.15 -64.8812866,-10.7702894,157.09 -64.8812790,-10.7703285,157.59 -64.8812637,-10.7703371,157.42 -64.8812561,-10.7703257,157.63 -64.8812485,-10.7703381,157.66 -64.8813171,-10.7703629,158.52 -64.8812943,-10.7703676,158.46 -64.8812866,-10.7703676,158.50 -64.8812332,-10.7703810,156.88 -64.8812103,-10.7703829,155.68 -64.8812332,-10.7703962,155.74 -64.8812866,-10.7703762,155.95 -64.8813477,-10.7703362,156.77 -64.8813400,-10.7703304,156.71 -64.8813171,-10.7703543,156.53 -64.8813019,-10.7703505,156.63 -64.8813171,-10.7703619,157.16 -64.8813171,-10.7704191,158.66 -64.8812943,-10.7704420,159.91 -64.8812866,-10.7704477,160.04 -64.8812790,-10.7704134,160.72 -64.8812943,-10.7704439,161.46 -64.8812943,-10.7704535,161.45 -64.8812943,-10.7704639,161.43 -64.8813019,-10.7704649,161.43 -64.8813019,-10.7704439,162.38 -64.8813019,-10.7704401,162.43 -64.8813019,-10.7704420,162.39 -64.8813019,-10.7704458,162.43 -64.8813171,-10.7704439,162.43 -64.8813324,-10.7704306,162.48 -64.8813477,-10.7704344,162.42 -64.8813477,-10.7703848,162.24 -64.8813324,-10.7703714,161.58 -64.8813629,-10.7703705,161.30 -64.8813248,-10.7703810,160.71 -64.8813095,-10.7704163,160.81 -64.8812714,-10.7704363,161.03 -64.8812714,-10.7704372,161.04 -64.8812866,-10.7704401,161.04 -64.8813095,-10.7704248,160.50 -64.8813171,-10.7704172,160.65 -64.8813858,-10.7703762,161.37 -64.8814011,-10.7703438,161.94 -64.8813782,-10.7703943,161.64 -64.8813705,-10.7704000,161.61 -64.8813171,-10.7703676,162.26 -64.8813324,-10.7703705,162.21 -64.8813477,-10.7703400,162.22 -64.8813324,-10.7703390,162.22 -64.8813400,-10.7703896,162.64 -64.8812943,-10.7704105,162.31 -64.8812714,-10.7703619,161.71 -64.8812637,-10.7703371,161.25 -64.8812943,-10.7703390,160.41 -64.8813171,-10.7702827,159.64 -64.8813248,-10.7702742,158.47 -64.8813324,-10.7703753,156.41 -64.8813248,-10.7704048,156.01 -64.8812943,-10.7704420,156.83 -64.8812790,-10.7704506,157.04 -64.8813019,-10.7705145,157.34 -64.8813019,-10.7705374,157.43 -64.8813095,-10.7705450,157.45 -64.8813171,-10.7705307,157.45 -64.8813705,-10.7704697,157.28 -64.8813705,-10.7703972,157.32 -64.8813934,-10.7703924,156.70 -64.8813934,-10.7703991,156.68 -64.8814011,-10.7704077,156.65 -64.8813934,-10.7704105,156.69 -64.8813629,-10.7704077,157.71 -64.8813477,-10.7704134,157.74 -64.8813324,-10.7704086,161.04 -64.8813248,-10.7704048,161.14 -64.8813171,-10.7703981,162.54 -64.8813248,-10.7703857,162.59 -64.8812256,-10.7704077,161.84 -64.8811264,-10.7704430,161.31 -64.8810959,-10.7704391,161.02 -64.8812103,-10.7704458,161.22 -64.8812561,-10.7704277,161.07 -64.8813019,-10.7704306,161.51 -64.8813019,-10.7704277,161.54 -64.8812790,-10.7704277,161.81 -64.8812408,-10.7704859,162.30 -64.8811951,-10.7704811,164.39 -64.8811188,-10.7705374,165.48 -64.8811874,-10.7705374,165.62 -64.8812256,-10.7705545,165.68 -64.8812637,-10.7705584,165.65 -64.8812790,-10.7705879,165.85 -64.8812866,-10.7705927,165.88 -64.8812866,-10.7706032,165.89 -64.8812790,-10.7706108,165.88 -64.8812561,-10.7705832,165.89 -64.8812485,-10.7705183,166.15 -64.8811646,-10.7704935,166.84 -64.8811798,-10.7704725,167.02 -64.8811798,-10.7704697,167.09 -64.8811722,-10.7704430,167.52 -64.8811722,-10.7704363,167.29 -64.8811646,-10.7704277,167.34 -64.8811722,-10.7704430,167.43 -64.8812180,-10.7704363,167.60 -64.8811951,-10.7703867,167.90 -64.8811951,-10.7703800,167.96 -64.8811646,-10.7704020,167.46 -64.8811340,-10.7704182,166.80 -64.8811264,-10.7704287,166.83 -64.8811035,-10.7704115,166.77 -64.8810501,-10.7703838,166.75 -64.8810272,-10.7703724,166.56 -64.8810120,-10.7703667,166.53 -64.8810501,-10.7703667,166.73 -64.8810577,-10.7703667,166.72 -64.8810577,-10.7703724,166.66 -64.8810501,-10.7703695,166.61 -64.8810654,-10.7703743,166.59 -64.8810501,-10.7703762,166.58 -64.8810577,-10.7703743,166.58 -64.8810654,-10.7703676,166.56 -64.8810654,-10.7703619,166.39 -64.8810883,-10.7703543,166.04 -64.8810883,-10.7703524,165.86 -64.8810959,-10.7703533,165.77 -64.8810959,-10.7703514,165.72 -64.8811188,-10.7703762,166.54 -64.8811035,-10.7703781,166.48 -64.8810730,-10.7703733,163.13 -64.8810730,-10.7703724,163.02 -64.8810806,-10.7703753,162.99 -64.8810730,-10.7703753,162.92 -64.8810577,-10.7703695,162.80 -64.8810501,-10.7703667,162.79 -64.8810425,-10.7703724,162.82 -64.8810196,-10.7703772,162.80 -64.8810272,-10.7703810,162.76 -64.8810272,-10.7703857,162.69 -64.8810272,-10.7703886,162.68 -64.8810196,-10.7703810,162.66 -64.8810196,-10.7703762,162.69 -64.8810272,-10.7703772,162.78 -64.8810196,-10.7703800,162.84 -64.8810196,-10.7703810,162.93 -64.8810196,-10.7703819,163.05 -64.8810272,-10.7703848,163.09 -64.8810272,-10.7703876,163.13 -64.8810577,-10.7703810,163.70 -64.8810654,-10.7703867,163.68 -64.8810654,-10.7703848,163.46 -64.8810654,-10.7703838,163.39 -64.8810577,-10.7703810,163.43 -64.8810501,-10.7703714,163.47 -64.8810577,-10.7703676,163.58 -64.8810577,-10.7703695,163.67 -64.8810349,-10.7703733,163.64 -64.8810349,-10.7703695,163.64 -64.8810349,-10.7703638,163.60 -64.8810425,-10.7703648,163.58 -64.8810349,-10.7703648,163.64 -64.8810272,-10.7703657,163.61 -64.8810349,-10.7703590,163.60 -64.8810425,-10.7703600,163.61 -64.8810959,-10.7703686,163.48 -64.8810883,-10.7703705,163.50 -64.8810883,-10.7703667,163.52 -64.8810959,-10.7703714,163.51 -64.8811035,-10.7703562,165.14 -64.8811188,-10.7703562,165.80 -64.8810883,-10.7703886,167.06 -64.8810577,-10.7703533,168.80 -64.8810654,-10.7703581,169.20 -64.8810730,-10.7703581,169.16 -64.8810806,-10.7703581,169.04 -64.8810883,-10.7703524,168.32 -64.8810806,-10.7703543,168.25 -64.8810806,-10.7703562,168.23 -64.8810883,-10.7703438,168.16 -64.8810883,-10.7703362,168.10 -64.8810806,-10.7703371,167.96 -64.8810806,-10.7703400,167.79 -64.8810806,-10.7703390,167.68 -64.8810883,-10.7703381,167.59 -64.8810883,-10.7703466,166.62 -64.8811035,-10.7703505,166.61 -64.8811035,-10.7703514,166.58 -64.8811035,-10.7703409,166.54 -64.8811264,-10.7703409,166.48 -64.8811874,-10.7703714,165.68 -64.8811798,-10.7703876,165.60 -64.8811722,-10.7703886,165.57 -64.8811874,-10.7703791,165.50 -64.8811874,-10.7703629,165.39 -64.8811722,-10.7703495,165.30 -64.8811569,-10.7703381,165.24 -64.8811340,-10.7703419,165.20 -64.8811340,-10.7703276,165.04 -64.8811188,-10.7703218,164.69 -64.8811035,-10.7703238,164.16 -64.8811035,-10.7703371,163.05 -64.8811340,-10.7703791,160.59 -64.8811722,-10.7703772,159.58 -64.8811874,-10.7703838,158.49 -64.8811417,-10.7704182,161.00 -64.8811340,-10.7704210,160.89 -64.8811417,-10.7704306,164.64 -64.8811340,-10.7704296,167.89 -64.8811646,-10.7704277,172.38 -64.8811569,-10.7704439,173.88 -64.8811874,-10.7704134,176.05 -64.8811951,-10.7703791,177.35 -64.8812103,-10.7703695,179.07 -64.8812180,-10.7703571,180.65 -64.8812714,-10.7703094,180.14 -64.8812866,-10.7702847,180.58 -64.8812866,-10.7702675,181.72 -64.8811951,-10.7701883,181.43 -64.8811035,-10.7701912,181.63 -64.8809891,-10.7702236,182.21 -64.8808441,-10.7702932,179.84 -64.8807983,-10.7703161,179.68 -64.8808441,-10.7703447,179.61 -64.8807144,-10.7704153,181.13 -64.8806534,-10.7704439,180.18 -64.8805695,-10.7705297,179.77 -64.8805313,-10.7705650,180.16 -64.8805084,-10.7705317,179.92 -64.8804855,-10.7705021,180.61 -64.8804550,-10.7705040,180.64 -64.8804398,-10.7704935,181.23 -64.8803482,-10.7705059,181.50 -64.8803253,-10.7705412,182.22 -64.8803329,-10.7705421,182.19 -64.8803329,-10.7705402,181.88 -64.8802567,-10.7705193,180.97 -64.8801956,-10.7705173,179.51 -64.8801804,-10.7705173,179.41 -64.8801422,-10.7706051,178.79 -64.8801041,-10.7706766,178.00 -64.8801270,-10.7707272,177.34 -64.8801804,-10.7707062,177.20 -64.8801804,-10.7705774,177.84 -64.8800812,-10.7705631,177.27 -64.8799744,-10.7705555,173.43 -64.8798828,-10.7705774,171.95 -64.8797989,-10.7705584,166.51 -64.8797226,-10.7705841,164.86 -64.8796844,-10.7706079,163.58 -64.8796310,-10.7706337,161.61 -64.8795700,-10.7705975,161.08 -64.8795166,-10.7705107,159.92 -64.8794708,-10.7704659,158.29 -64.8793869,-10.7704926,158.35 -64.8793182,-10.7705088,157.71 -64.8792953,-10.7704992,157.25 -64.8793182,-10.7704468,160.75 -64.8793259,-10.7704287,160.41 -64.8793259,-10.7704630,160.46 -64.8793259,-10.7704687,160.14 -64.8793869,-10.7704897,160.04 -64.8793106,-10.7705488,160.31 -64.8792953,-10.7705994,160.10 -64.8792572,-10.7706747,160.06 -64.8792648,-10.7707968,159.34 -64.8792343,-10.7708282,158.83 -64.8792343,-10.7708359,158.89 -64.8792114,-10.7708950,159.41 -64.8791809,-10.7709408,158.61 -64.8791809,-10.7709684,158.18 -64.8791275,-10.7710152,157.97 -64.8790283,-10.7710562,157.70 -64.8789825,-10.7711573,156.43 -64.8789291,-10.7712107,155.00 -64.8789215,-10.7712622,154.91 -64.8788986,-10.7713108,155.77 -64.8789291,-10.7713490,154.71 -64.8789444,-10.7713575,154.30 -64.8790588,-10.7713890,154.95 -64.8790207,-10.7713699,154.53 -64.8790207,-10.7713585,154.37 -64.8790207,-10.7713537,154.26 -64.8790207,-10.7713528,154.15 -64.8790436,-10.7713490,154.20 -64.8791046,-10.7712841,154.53 -64.8791656,-10.7711658,154.06 -64.8792038,-10.7710667,153.70 -64.8792572,-10.7710018,154.04 -64.8793106,-10.7709303,154.38 -64.8793716,-10.7708788,154.65 -64.8793945,-10.7708664,155.30 -64.8793945,-10.7708569,155.37 -64.8793869,-10.7708435,155.44 -64.8793564,-10.7708521,155.56 -64.8793411,-10.7708445,155.71 -64.8793488,-10.7708492,155.79 -64.8793488,-10.7708311,155.86 -64.8793488,-10.7708168,155.93 -64.8793335,-10.7707415,154.50 -64.8793488,-10.7706461,154.67 -64.8793640,-10.7705507,154.42 -64.8794174,-10.7704897,154.43 -64.8795013,-10.7705345,155.41 -64.8796310,-10.7706242,156.88 -64.8797073,-10.7706118,156.87 -64.8798447,-10.7706156,157.53 -64.8799286,-10.7705774,157.20 -64.8800430,-10.7705822,157.16 -64.8801727,-10.7705526,156.57 -64.8802490,-10.7705402,156.08 -64.8803253,-10.7705488,156.61 -64.8804016,-10.7704716,156.79 -64.8805161,-10.7704897,157.57 -64.8806229,-10.7704887,158.04 -64.8806686,-10.7704668,158.17 -64.8807526,-10.7704220,158.20 -64.8808441,-10.7703915,158.16 -64.8808975,-10.7703238,158.29 -64.8809967,-10.7702827,157.80 -64.8810806,-10.7702446,157.64 -64.8811188,-10.7702827,157.74 -64.8811722,-10.7703867,157.80 -64.8811722,-10.7704153,157.49 -64.8811646,-10.7704134,157.46 -64.8811569,-10.7704086,157.42 -64.8811569,-10.7703962,157.39 -64.8811874,-10.7703276,158.89 -64.8812180,-10.7703094,158.67 -64.8812180,-10.7702875,159.29 -64.8812332,-10.7702742,159.78 -64.8812180,-10.7702112,161.35 -64.8812256,-10.7701817,161.98 -64.8812332,-10.7701721,162.92 -64.8812103,-10.7703447,165.27 -64.8812180,-10.7703714,166.26 -64.8812180,-10.7703762,167.39 -64.8812180,-10.7703924,168.54 -64.8811874,-10.7704058,170.48 -64.8811417,-10.7704544,173.77 -64.8811264,-10.7704763,174.89 -64.8811264,-10.7704668,176.99 -64.8811340,-10.7704678,178.55 -64.8811951,-10.7704754,179.47 -64.8812180,-10.7704363,180.73 -64.8812180,-10.7704182,181.89 -64.8812866,-10.7703400,180.66 -64.8813248,-10.7703419,178.71 -64.8813477,-10.7703466,178.96 -64.8813629,-10.7703466,179.31 -64.8813782,-10.7703619,178.38 -64.8813782,-10.7704153,176.42 -64.8814545,-10.7704258,174.73 -64.8812790,-10.7703295,175.44 -64.8812027,-10.7702885,175.07 -64.8811646,-10.7702951,174.76 -64.8811874,-10.7703609,174.54 -64.8811569,-10.7703753,173.57 -64.8811417,-10.7703466,172.79 -64.8811493,-10.7703333,172.71 -64.8812180,-10.7703409,173.03 -64.8812408,-10.7703619,174.51 -64.8812485,-10.7703590,174.64 -64.8812332,-10.7703485,174.93 -64.8812332,-10.7703428,175.34 -64.8812485,-10.7703495,175.93 -64.8812561,-10.7703543,176.12 -64.8812485,-10.7703524,176.07 -64.8812485,-10.7703485,175.91 -64.8812790,-10.7703648,176.59 -64.8812866,-10.7703753,176.73 -64.8813248,-10.7703800,178.70 -64.8813400,-10.7703867,179.16 -64.8813705,-10.7703495,182.30 -64.8813629,-10.7703428,183.04 -64.8812561,-10.7703552,183.90 -64.8812332,-10.7703695,184.06 -64.8812332,-10.7703638,184.62 -64.8812256,-10.7703400,184.87 -64.8811951,-10.7703056,183.86 -64.8811798,-10.7702971,184.29 -64.8811722,-10.7703161,184.64 -64.8811417,-10.7703466,183.92 -64.8811264,-10.7703581,184.10 -64.8811493,-10.7703648,184.41 -64.8811569,-10.7703609,184.70 -64.8811646,-10.7703285,184.59 -64.8811798,-10.7703571,184.28 -64.8811798,-10.7703714,184.27 -64.8812332,-10.7703218,183.98 -64.8812866,-10.7702265,183.89 -64.8813553,-10.7701588,183.59 -64.8813705,-10.7701502,183.41 -64.8814087,-10.7701092,183.15 -64.8814392,-10.7700462,182.82 -64.8815079,-10.7699718,182.47 -64.8815384,-10.7699070,182.18 -64.8815842,-10.7698317,181.71 -64.8815994,-10.7697906,181.18 -64.8816147,-10.7698088,180.80 -64.8816452,-10.7698097,180.59 -64.8817215,-10.7698078,180.21 -64.8818130,-10.7698193,179.63 -64.8818893,-10.7698421,179.23 -64.8820038,-10.7698326,178.78 -64.8820648,-10.7698221,178.27 -64.8821335,-10.7698441,177.85 -64.8821793,-10.7697945,177.21 -64.8822403,-10.7697182,176.71 -64.8822784,-10.7696352,176.02 -64.8823318,-10.7695742,175.34 -64.8823624,-10.7695379,174.83 -64.8824081,-10.7695122,174.88 -64.8824844,-10.7694969,175.06 -64.8824921,-10.7695179,175.98 -64.8824997,-10.7695179,175.07 -64.8824844,-10.7695446,175.46 -64.8824921,-10.7695494,175.33 -64.8824844,-10.7695541,175.14 -64.8824463,-10.7695560,174.91 -64.8824310,-10.7695618,174.47 -64.8824387,-10.7695770,174.25 -64.8824615,-10.7695847,174.00 -64.8824768,-10.7695808,173.76 -64.8824921,-10.7695780,173.50 -64.8824997,-10.7695789,173.21 -64.8825150,-10.7695742,172.91 -64.8825226,-10.7695608,172.60 -64.8825226,-10.7695322,171.85 -64.8825226,-10.7695208,171.52 -64.8825150,-10.7695313,171.20 -64.8824997,-10.7695475,170.87 -64.8824921,-10.7695618,170.54 -64.8824844,-10.7695694,170.19 -64.8824844,-10.7695694,169.83 -64.8824768,-10.7695713,169.47 -64.8824768,-10.7695713,169.12 -64.8824615,-10.7695713,168.75 -64.8824539,-10.7695522,168.38 -64.8824387,-10.7695398,168.00 -64.8824387,-10.7695427,167.62 -64.8824463,-10.7695475,167.22 -64.8824539,-10.7695522,166.81 -64.8824615,-10.7695513,166.38 -64.8824768,-10.7695532,165.96 -64.8824997,-10.7695560,165.54 -64.8824997,-10.7695580,165.11 -64.8825226,-10.7695608,164.68 -64.8825226,-10.7695665,164.25 -64.8825226,-10.7695770,163.82 -64.8825150,-10.7695990,163.39 -64.8825226,-10.7696009,162.95 -64.8825378,-10.7696047,162.51 -64.8825531,-10.7695990,162.07 -64.8825531,-10.7695990,161.62 -64.8825378,-10.7695980,161.20 -64.8825378,-10.7695904,160.76 -64.8825455,-10.7695913,160.33 -64.8825531,-10.7695951,159.92 -64.8825455,-10.7696075,159.50 -64.8825378,-10.7696171,159.09 -64.8825073,-10.7695618,158.47 -64.8824921,-10.7695274,157.92 -64.8824844,-10.7695160,157.49 -64.8824539,-10.7695169,156.96 -64.8824387,-10.7695217,156.57 -64.8824387,-10.7695227,156.15 -64.8824921,-10.7695208,155.02 -64.8825607,-10.7695026,154.55 -64.8826065,-10.7694788,154.50 -64.8826675,-10.7694540,154.32 -64.8827057,-10.7693787,153.59 -64.8827972,-10.7693796,153.61 -64.8829117,-10.7693853,153.25 -64.8829803,-10.7693415,153.14 -64.8830566,-10.7692776,153.29 -64.8831558,-10.7692375,152.38 -64.8832169,-10.7692232,151.93 -64.8832932,-10.7692213,151.28 -64.8833466,-10.7692528,151.13 -64.8834534,-10.7692451,151.34 -64.8835602,-10.7691698,151.44 -64.8836212,-10.7690954,151.74 -64.8836441,-10.7690010,151.56 -64.8836899,-10.7689314,151.45 -64.8837738,-10.7688122,151.86 -64.8838501,-10.7687454,151.36 -64.8839645,-10.7687359,151.29 -64.8840027,-10.7686958,151.19 -64.8840408,-10.7685995,151.37 -64.8839722,-10.7685261,151.08 -64.8839798,-10.7684584,150.91 -64.8839798,-10.7684240,150.75 -64.8839645,-10.7683830,150.59 -64.8839951,-10.7683401,150.77 -64.8840027,-10.7683182,150.87 -64.8840027,-10.7683115,150.62 -64.8839874,-10.7683010,150.38 -64.8839874,-10.7682190,149.56 -64.8840027,-10.7681580,149.17 -64.8839951,-10.7680883,148.78 -64.8840637,-10.7680330,148.81 -64.8840637,-10.7679787,149.19 -64.8840866,-10.7679758,148.84 -64.8840866,-10.7679720,148.61 -64.8840942,-10.7679596,148.41 -64.8841476,-10.7679586,147.81 -64.8842468,-10.7679911,147.25 -64.8843307,-10.7679586,147.20 -64.8844223,-10.7678814,146.71 -64.8844910,-10.7678080,146.95 -64.8845062,-10.7677097,146.97 -64.8845062,-10.7676487,146.91 -64.8846207,-10.7675323,146.97 -64.8846893,-10.7675295,146.99 -64.8847580,-10.7675190,147.07 -64.8847809,-10.7674580,146.96 -64.8847809,-10.7673578,147.09 -64.8848572,-10.7673664,147.20 -64.8849640,-10.7673540,147.00 -64.8850708,-10.7673645,147.09 -64.8852310,-10.7673025,147.70 -64.8853149,-10.7673273,147.54 -64.8854218,-10.7673655,146.96 -64.8854752,-10.7673874,146.82 -64.8855972,-10.7673883,146.21 -64.8856812,-10.7673893,146.55 -64.8857651,-10.7674160,146.68 -64.8858643,-10.7674417,145.99 -64.8859024,-10.7674580,145.85 -64.8859100,-10.7674656,145.50 -64.8858948,-10.7674866,145.15 -64.8858871,-10.7675066,144.82 -64.8858948,-10.7675133,144.43 -64.8859024,-10.7675200,144.04 -64.8859100,-10.7675323,143.65 -64.8859253,-10.7675381,142.82 -64.8859329,-10.7675419,142.28 -64.8860092,-10.7675476,141.89 -64.8860703,-10.7675905,141.21 -64.8861313,-10.7676077,140.36 -64.8862534,-10.7675972,139.37 -64.8863068,-10.7676067,139.68 -64.8863678,-10.7675447,139.90 -64.8863831,-10.7674189,139.77 -64.8864746,-10.7673473,140.05 -64.8866119,-10.7672796,140.47 -64.8866959,-10.7672768,140.46 -64.8867645,-10.7672691,140.04 -64.8868027,-10.7672672,139.42 -64.8868179,-10.7672634,139.03 -64.8868637,-10.7672482,138.74 -64.8869629,-10.7672482,138.30 -64.8870010,-10.7672462,138.30 -64.8870316,-10.7671938,138.21 -64.8871307,-10.7671585,137.68 -64.8871918,-10.7671137,137.61 -64.8872604,-10.7670507,137.48 -64.8873596,-10.7669468,137.61 -64.8874969,-10.7669296,136.45 -64.8875961,-10.7668629,136.98 -64.8876877,-10.7668829,137.52 -64.8877411,-10.7668667,138.03 -64.8878555,-10.7668076,138.39 -64.8879471,-10.7667809,138.33 -64.8880310,-10.7668228,138.21 -64.8881378,-10.7668695,138.16 -64.8882675,-10.7668543,138.34 -64.8883972,-10.7667828,139.05 -64.8884583,-10.7667484,139.07 -64.8885345,-10.7667704,139.06 -64.8886337,-10.7667437,139.63 -64.8887253,-10.7667198,139.27 -64.8888321,-10.7667017,138.48 -64.8889236,-10.7667122,138.10 -64.8890610,-10.7667055,135.78 -64.8891449,-10.7666979,136.29 -64.8892441,-10.7666941,136.08 -64.8893585,-10.7667112,135.09 -64.8894119,-10.7667418,135.21 -64.8895187,-10.7667379,134.80 -64.8896408,-10.7667360,134.55 -64.8897552,-10.7667580,134.17 -64.8898773,-10.7667131,133.82 -64.8899841,-10.7667532,133.25 -64.8900299,-10.7667894,133.53 -64.8901138,-10.7667999,133.72 -64.8902588,-10.7667723,134.73 -64.8904114,-10.7667360,134.54 -64.8904877,-10.7666769,135.54 -64.8905182,-10.7667332,136.12 -64.8905716,-10.7667542,136.50 -64.8906326,-10.7667894,137.51 -64.8907242,-10.7668161,137.14 -64.8908310,-10.7668190,137.00 -64.8909454,-10.7668352,136.61 -64.8910751,-10.7668047,136.48 -64.8911743,-10.7668018,136.44 -64.8912659,-10.7667770,136.54 -64.8913956,-10.7667427,134.74 -64.8914490,-10.7667408,134.58 -64.8915024,-10.7667408,135.35 -64.8916016,-10.7667437,134.44 -64.8917160,-10.7666903,135.10 -64.8918304,-10.7666006,136.45 -64.8919678,-10.7665052,136.09 -64.8920746,-10.7664671,137.60 -64.8921432,-10.7664547,137.38 -64.8921967,-10.7664776,137.64 -64.8923035,-10.7664986,137.38 -64.8923492,-10.7665462,137.26 -64.8923950,-10.7665510,137.72 -64.8924561,-10.7666044,137.55 -64.8926010,-10.7666559,135.48 -64.8927078,-10.7666693,135.31 -64.8927917,-10.7667074,135.25 -64.8928986,-10.7667599,135.07 -64.8930283,-10.7667685,134.84 -64.8930740,-10.7667332,135.17 -64.8932114,-10.7666712,136.34 -64.8932648,-10.7665939,136.67 -64.8932953,-10.7665405,136.75 -64.8933182,-10.7664843,136.29 -64.8933640,-10.7664280,136.33 -64.8933945,-10.7663593,136.41 -64.8934097,-10.7662973,135.36 -64.8934326,-10.7662249,135.26 -64.8934402,-10.7661638,135.19 -64.8934631,-10.7661295,135.18 -64.8934631,-10.7661219,135.39 -64.8935165,-10.7661028,135.40 -64.8936386,-10.7660389,135.74 -64.8937225,-10.7659702,136.03 -64.8937912,-10.7659035,135.89 -64.8938599,-10.7658787,135.78 -64.8939438,-10.7658014,135.98 -64.8939743,-10.7657022,136.52 -64.8940048,-10.7656860,136.15 -64.8939896,-10.7656984,135.20 -64.8939743,-10.7656870,135.09 -64.8939819,-10.7656784,134.99 -64.8939819,-10.7656784,134.89 -64.8940048,-10.7656240,134.93 -64.8940582,-10.7655401,135.01 -64.8940506,-10.7654457,135.08 -64.8940277,-10.7653608,135.08 -64.8940048,-10.7652702,135.24 -64.8940430,-10.7651672,135.25 -64.8940811,-10.7650833,135.67 -64.8941727,-10.7649956,135.71 -64.8942261,-10.7649603,135.56 -64.8942719,-10.7648592,135.88 -64.8941727,-10.7647591,136.18 -64.8942032,-10.7646961,136.56 -64.8941879,-10.7645807,137.13 -64.8942108,-10.7644739,137.05 -64.8941345,-10.7644110,137.22 -64.8940887,-10.7643671,137.24 -64.8940125,-10.7642679,137.22 -64.8939667,-10.7641649,137.39 -64.8939133,-10.7640858,137.29 -64.8938751,-10.7639818,137.33 -64.8938599,-10.7638731,137.45 -64.8939056,-10.7637825,137.37 -64.8939896,-10.7636690,137.24 -64.8940811,-10.7635889,137.48 -64.8941879,-10.7635374,137.41 -64.8943024,-10.7634468,137.74 -64.8943787,-10.7633514,137.64 -64.8944244,-10.7633190,138.20 -64.8945084,-10.7632637,138.89 -64.8945694,-10.7631693,138.89 -64.8946915,-10.7631330,139.19 -64.8948059,-10.7630472,140.07 -64.8948822,-10.7629747,140.57 -64.8949356,-10.7629604,140.91 -64.8950272,-10.7629957,141.02 -64.8951492,-10.7629747,141.55 -64.8952484,-10.7629366,142.02 -64.8953552,-10.7629166,142.13 -64.8954697,-10.7628794,142.40 -64.8955612,-10.7628565,142.84 -64.8956680,-10.7628450,142.86 -64.8957672,-10.7628012,143.16 -64.8958740,-10.7627296,143.04 -64.8959503,-10.7626934,143.19 -64.8960495,-10.7626839,143.81 -64.8961563,-10.7626772,143.67 -64.8962631,-10.7626152,143.85 -64.8963928,-10.7625771,143.94 -64.8964462,-10.7625437,144.77 -64.8965225,-10.7625294,145.17 -64.8966370,-10.7624617,145.46 -64.8966904,-10.7624044,145.95 -64.8967209,-10.7623434,145.96 -64.8967896,-10.7622766,146.09 -64.8968277,-10.7621527,146.36 -64.8968964,-10.7620621,146.77 -64.8969574,-10.7619982,146.88 -64.8970490,-10.7619362,147.27 -64.8971786,-10.7618427,147.67 -64.8972549,-10.7617617,148.02 -64.8973618,-10.7617168,147.63 -64.8974152,-10.7616796,148.47 -64.8974533,-10.7616377,148.90 -64.8975067,-10.7615891,148.80 -64.8975525,-10.7615271,149.35 -64.8975830,-10.7613735,151.18 -64.8975830,-10.7612114,152.10 -64.8975372,-10.7611380,152.19 -64.8975220,-10.7610464,152.66 -64.8975677,-10.7609720,152.75 -64.8976135,-10.7609005,152.41 -64.8977280,-10.7607489,152.47 -64.8978577,-10.7606821,152.16 -64.8979034,-10.7604990,151.52 -64.8979797,-10.7604342,150.55 -64.8980637,-10.7603483,150.49 -64.8981781,-10.7603121,150.49 -64.8982239,-10.7601385,152.88 -64.8983002,-10.7600327,154.68 -64.8983688,-10.7599812,155.58 -64.8984680,-10.7598972,156.47 -64.8985291,-10.7598391,156.95 -64.8984833,-10.7596893,156.44 -64.8984299,-10.7596350,156.57 -64.8983841,-10.7595758,157.07 -64.8983078,-10.7595348,157.84 -64.8982086,-10.7594986,157.74 -64.8980942,-10.7594919,157.58 -64.8979950,-10.7594872,157.55 -64.8978729,-10.7594137,158.09 -64.8977509,-10.7593718,158.24 -64.8976517,-10.7592916,158.55 -64.8976746,-10.7592564,157.77 -64.8976669,-10.7592421,158.08 -64.8976517,-10.7592354,158.42 -64.8976669,-10.7592325,158.68 -64.8976746,-10.7592354,159.02 -64.8976593,-10.7592297,159.32 -64.8975906,-10.7591610,160.80 -64.8975449,-10.7590885,161.25 -64.8975143,-10.7590714,161.46 -64.8974686,-10.7590027,161.38 -64.8974609,-10.7589149,161.60 -64.8973999,-10.7588024,162.74 -64.8973999,-10.7587261,162.73 -64.8974457,-10.7586184,163.09 -64.8975296,-10.7585306,162.89 -64.8976288,-10.7584753,163.07 -64.8977356,-10.7584858,163.59 -64.8978195,-10.7584038,163.28 -64.8979340,-10.7583361,162.28 -64.8980179,-10.7582073,160.02 -64.8980942,-10.7581072,159.93 -64.8981552,-10.7579985,159.27 -64.8982391,-10.7578869,159.04 -64.8982773,-10.7577543,158.72 -64.8983383,-10.7576780,158.42 -64.8983765,-10.7576094,158.66 -64.8983841,-10.7575111,159.26 -64.8984070,-10.7574196,159.54 -64.8984375,-10.7573271,157.23 -64.8984985,-10.7572508,155.52 -64.8985291,-10.7571402,151.93 -64.8985443,-10.7570467,148.11 -64.8985596,-10.7569351,144.75 -64.8985977,-10.7568655,143.13 -64.8986206,-10.7567558,139.24 -64.8986130,-10.7566299,138.75 -64.8986359,-10.7565041,141.11 -64.8986588,-10.7563982,140.84 -64.8986282,-10.7562962,144.16 -64.8986282,-10.7561779,145.18 -64.8986588,-10.7560034,153.78 -64.8986893,-10.7558813,155.40 -64.8987198,-10.7557802,155.21 -64.8987732,-10.7556791,154.64 -64.8988037,-10.7556305,153.79 -64.8988342,-10.7555981,153.89 -64.8988342,-10.7555380,151.98 -64.8989182,-10.7555294,149.67 -64.8990097,-10.7555161,147.88 -64.8991013,-10.7554998,146.86 -64.8992081,-10.7555075,146.74 -64.8993225,-10.7555552,146.76 -64.8993607,-10.7555666,145.63 -64.8993607,-10.7555723,145.48 -64.8993530,-10.7555695,145.98 -64.8993454,-10.7555647,146.11 -64.8992996,-10.7554703,147.89 </coordinates>
</LineString>
</MultiGeometry>
</Placemark>
<Folder>
<name>waypoints</name>
<Placemark>
<name>
Tue Jan 03 09:48:55 2017 S=3.14 Km/hr
</name>
<styleUrl>
#styleMap_TLP_Start
</styleUrl>
<Point>
<coordinates>
-64.8988953,-10.7565565,132.68
</coordinates>
</Point>
</Placemark>
<Placemark>
<name>
Tue Jan 03 09:49:05 2017 S=4.30 Km/hr
</name>
<styleUrl>
#styleMap_TLP_Normal
</styleUrl>
<Point>
<coordinates>
-64.8988647,-10.7566071,136.34
</coordinates>
</Point>
</Placemark>
<Placemark>
<name>
Tue Jan 03 09:49:15 2017 S=5.96 Km/hr
</name>
<styleUrl>
#styleMap_TLP_Normal
</styleUrl>
<Point>
<coordinates>
-64.8987885,-10.7567492,140.60
</coordinates>
</Point>
</Placemark>
<Placemark>
<name>
Tue Jan 03 09:49:25 2017 S=4.75 Km/hr
</name>
<styleUrl>
#styleMap_TLP_Normal
</styleUrl>
<Point>
<coordinates>
-64.8987045,-10.7568922,144.31
</coordinates>
</Point>
</Placemark>
<Placemark>
<name>
Tue Jan 03 09:49:35 2017 S=4.63 Km/hr
</name>
<styleUrl>
#styleMap_TLP_Normal
</styleUrl>
<Point>
<coordinates>
-64.8985291,-10.7571354,155.15
</coordinates>
</Point>
</Placemark>
<Placemark>
<name>
Tue Jan 03 09:49:45 2017 S=5.52 Km/hr
</name>
<styleUrl>
#styleMap_TLP_Normal
</styleUrl>
<Point>
<coordinates>
-64.8985367,-10.7572517,154.88
</coordinates>
</Point>
</Placemark>
<Placemark>
<name>
Tue Jan 03 09:49:55 2017 S=5.03 Km/hr
</name>
<styleUrl>
#styleMap_TLP_Normal
</styleUrl>
<Point>
<coordinates>
-64.8985062,-10.7573671,153.66
</coordinates>
</Point>
</Placemark>
<Placemark>
<name>
Tue Jan 03 09:50:05 2017 S=4.67 Km/hr
</name>
<styleUrl>
#styleMap_TLP_Normal
</styleUrl>
<Point>
<coordinates>
-64.8984680,-10.7574835,152.73
</coordinates>
</Point>
</Placemark>
<Placemark>
<name>
Tue Jan 03 09:50:15 2017 S=5.00 Km/hr
</name>
<styleUrl>
#styleMap_TLP_Normal
</styleUrl>
<Point>
<coordinates>
-64.8984528,-10.7576160,151.95
</coordinates>
</Point>
</Placemark>
<Placemark>
<name>
Tue Jan 03 09:50:25 2017 S=3.36 Km/hr
</name>
<styleUrl>
#styleMap_TLP_Normal
</styleUrl>
<Point>
<coordinates>
-64.8983994,-10.7577448,152.22
</coordinates>
</Point>
</Placemark>
<Placemark>
<name>
Tue Jan 03 09:50:35 2017 S=5.42 Km/hr
</name>
<styleUrl>
#styleMap_TLP_Normal
</styleUrl>
<Point>
<coordinates>
-64.8983002,-10.7578650,155.45
</coordinates>
</Point>
</Placemark>
<Placemark>
<name>
Tue Jan 03 09:50:45 2017 S=5.56 Km/hr
</name>
<styleUrl>
#styleMap_TLP_Normal
</styleUrl>
<Point>
<coordinates>
-64.8982697,-10.7579603,154.93
</coordinates>
</Point>
</Placemark>
<Placemark>
<name>
Tue Jan 03 09:50:55 2017 S=0.33 Km/hr
</name>
<styleUrl>
#styleMap_TLP_Normal
</styleUrl>
<Point>
<coordinates>
-64.8982544,-10.7580090,156.07
</coordinates>
</Point>
</Placemark>
<Placemark>
<name>
Tue Jan 03 09:51:05 2017 S=3.02 Km/hr
</name>
<styleUrl>
#styleMap_TLP_Normal
</styleUrl>
<Point>
<coordinates>
-64.8982162,-10.7580862,157.05
</coordinates>
</Point>
</Placemark>
<Placemark>
<name>
Tue Jan 03 09:51:15 2017 S=2.65 Km/hr
</name>
<styleUrl>
#styleMap_TLP_Normal
</styleUrl>
<Point>
<coordinates>
-64.8981247,-10.7581367,157.92
</coordinates>
</Point>
</Placemark>
<Placemark>
<name>
Tue Jan 03 09:51:25 2017 S=3.52 Km/hr
</name>
<styleUrl>
#styleMap_TLP_Normal
</styleUrl>
<Point>
<coordinates>
-64.8980637,-10.7582245,159.32
</coordinates>
</Point>
</Placemark>
<Placemark>
<name>
Tue Jan 03 09:51:35 2017 S=3.34 Km/hr
</name>
<styleUrl>
#styleMap_TLP_Normal
</styleUrl>
<Point>
<coordinates>
-64.8980179,-10.7583342,159.38
</coordinates>
</Point>
</Placemark>
<Placemark>
<name>
Tue Jan 03 09:51:45 2017 S=3.32 Km/hr
</name>
<styleUrl>
#styleMap_TLP_Normal
</styleUrl>
<Point>
<coordinates>
-64.8979568,-10.7584190,159.60
</coordinates>
</Point>
</Placemark>
<Placemark>
<name>
Tue Jan 03 09:51:55 2017 S=2.70 Km/hr
</name>
<styleUrl>
#styleMap_TLP_Normal
</styleUrl>
<Point>
<coordinates>
-64.8978729,-10.7584743,159.82
</coordinates>
</Point>
</Placemark>
<Placemark>
<name>
Tue Jan 03 09:52:05 2017 S=2.76 Km/hr
</name>
<styleUrl>
#styleMap_TLP_Normal
</styleUrl>
<Point>
<coordinates>
-64.8975906,-10.7584724,160.38
</coordinates>
</Point>
</Placemark>
<Placemark>
<name>
Tue Jan 03 09:52:15 2017 S=0.94 Km/hr
</name>
<styleUrl>
#styleMap_TLP_Normal
</styleUrl>
<Point>
<coordinates>
-64.8975601,-10.7585421,160.16
</coordinates>
</Point>
</Placemark>
<Placemark>
<name>
Tue Jan 03 09:52:25 2017 S=2.67 Km/hr
</name>
<styleUrl>
#styleMap_TLP_Normal
</styleUrl>
<Point>
<coordinates>
-64.8975830,-10.7586470,159.85
</coordinates>
</Point>
</Placemark>
<Placemark>
<name>
Tue Jan 03 09:52:35 2017 S=3.63 Km/hr
</name>
<styleUrl>
#styleMap_TLP_Normal
</styleUrl>
<Point>
<coordinates>
-64.8976440,-10.7586975,159.81
</coordinates>
</Point>
</Placemark>
<Placemark>
<name>
Tue Jan 03 09:52:45 2017 S=3.38 Km/hr
</name>
<styleUrl>
#styleMap_TLP_Normal
</styleUrl>
<Point>
<coordinates>
-64.8976822,-10.7587519,159.70
</coordinates>
</Point>
</Placemark>
<Placemark>
<name>
Tue Jan 03 09:52:55 2017 S=1.83 Km/hr
</name>
<styleUrl>
#styleMap_TLP_Normal
</styleUrl>
<Point>
<coordinates>
-64.8977203,-10.7588701,160.16
</coordinates>
</Point>
</Placemark>
<Placemark>
<name>
Tue Jan 03 09:53:05 2017 S=2.84 Km/hr
</name>
<styleUrl>
#styleMap_TLP_Normal
</styleUrl>
<Point>
<coordinates>
-64.8978119,-10.7590065,159.75
</coordinates>
</Point>
</Placemark>
<Placemark>
<name>
Tue Jan 03 09:53:15 2017 S=3.56 Km/hr
</name>
<styleUrl>
#styleMap_TLP_Normal
</styleUrl>
<Point>
<coordinates>
-64.8979492,-10.7589760,159.57
</coordinates>
</Point>
</Placemark>
<Placemark>
<name>
Tue Jan 03 09:53:25 2017 S=2.60 Km/hr
</name>
<styleUrl>
#styleMap_TLP_Normal
</styleUrl>
<Point>
<coordinates>
-64.8980713,-10.7589378,159.58
</coordinates>
</Point>
</Placemark>
<Placemark>
<name>
Tue Jan 03 09:53:35 2017 S=2.91 Km/hr
</name>
<styleUrl>
#styleMap_TLP_Normal
</styleUrl>
<Point>
<coordinates>
-64.8981705,-10.7589674,159.64
</coordinates>
</Point>
</Placemark>
<Placemark>
<name>
Tue Jan 03 09:53:45 2017 S=2.21 Km/hr
</name>
<styleUrl>
#styleMap_TLP_Normal
</styleUrl>
<Point>
<coordinates>
-64.8982849,-10.7591600,159.40
</coordinates>
</Point>
</Placemark>
<Placemark>
<name>
Tue Jan 03 09:53:55 2017 S=1.49 Km/hr
</name>
<styleUrl>
#styleMap_TLP_Normal
</styleUrl>
<Point>
<coordinates>
-64.8983917,-10.7592058,159.11
</coordinates>
</Point>
</Placemark>
<Placemark>
<name>
Tue Jan 03 09:54:05 2017 S=0.89 Km/hr
</name>
<styleUrl>
#styleMap_TLP_Normal
</styleUrl>
<Point>
<coordinates>
-64.8984299,-10.7594357,158.45
</coordinates>
</Point>
</Placemark>
<Placemark>
<name>
Tue Jan 03 09:54:15 2017 S=0.89 Km/hr
</name>
<styleUrl>
#styleMap_TLP_Normal
</styleUrl>
<Point>
<coordinates>
-64.8984451,-10.7594585,158.63
</coordinates>
</Point>
</Placemark>
<Placemark>
<name>
Tue Jan 03 09:54:25 2017 S=0.94 Km/hr
</name>
<styleUrl>
#styleMap_TLP_Normal
</styleUrl>
<Point>
<coordinates>
-64.8984756,-10.7595587,158.68
</coordinates>
</Point>
</Placemark>
<Placemark>
<name>
Tue Jan 03 09:54:35 2017 S=1.01 Km/hr
</name>
<styleUrl>
#styleMap_TLP_Normal
</styleUrl>
<Point>
<coordinates>
-64.8984528,-10.7595711,158.68
</coordinates>
</Point>
</Placemark>
<Placemark>
<name>
Tue Jan 03 09:54:45 2017 S=1.17 Km/hr
</name>
<styleUrl>
#styleMap_TLP_Normal
</styleUrl>
<Point>
<coordinates>
-64.8984680,-10.7596016,158.66
</coordinates>
</Point>
</Placemark>
<Placemark>
<name>
Tue Jan 03 09:54:55 2017 S=0.67 Km/hr
</name>
<styleUrl>
#styleMap_TLP_Normal
</styleUrl>
<Point>
<coordinates>
-64.8984909,-10.7596388,159.27
</coordinates>
</Point>
</Placemark>
<Placemark>
<name>
Tue Jan 03 09:55:05 2017 S=0.93 Km/hr
</name>
<styleUrl>
#styleMap_TLP_Normal
</styleUrl>
<Point>
<coordinates>
-64.8984985,-10.7596626,159.26
</coordinates>
</Point>
</Placemark>
<Placemark>
<name>
Tue Jan 03 09:55:15 2017 S=1.07 Km/hr
</name>
<styleUrl>
#styleMap_TLP_Normal
</styleUrl>
<Point>
<coordinates>
-64.8985443,-10.7596865,160.29
</coordinates>
</Point>
</Placemark>
<Placemark>
<name>
Tue Jan 03 09:55:25 2017 S=0.56 Km/hr
</name>
<styleUrl>
#styleMap_TLP_Normal
</styleUrl>
<Point>
<coordinates>
-64.8986359,-10.7596655,162.29
</coordinates>
</Point>
</Placemark>
<Placemark>
<name>
Tue Jan 03 09:55:35 2017 S=0.40 Km/hr
</name>
<styleUrl>
#styleMap_TLP_Normal
</styleUrl>
<Point>
<coordinates>
-64.8985977,-10.7596941,163.43
</coordinates>
</Point>
</Placemark>
<Placemark>
<name>
Tue Jan 03 09:55:45 2017 S=0.62 Km/hr
</name>
<styleUrl>
#styleMap_TLP_Normal
</styleUrl>
<Point>
<coordinates>
-64.8985748,-10.7596560,164.27
</coordinates>
</Point>
</Placemark>
<Placemark>
<name>
Tue Jan 03 09:55:55 2017 S=0.61 Km/hr
</name>
<styleUrl>
#styleMap_TLP_Normal
</styleUrl>
<Point>
<coordinates>
-64.8985672,-10.7596617,164.32
</coordinates>
</Point>
</Placemark>
<Placemark>
<name>
Tue Jan 03 09:56:05 2017 S=0.86 Km/hr
</name>
<styleUrl>
#styleMap_TLP_Normal
</styleUrl>
<Point>
<coordinates>
-64.8985519,-10.7596540,164.34
</coordinates>
</Point>
</Placemark>
<Placemark>
<name>
Tue Jan 03 09:56:15 2017 S=0.38 Km/hr
</name>
<styleUrl>
#styleMap_TLP_Normal
</styleUrl>
<Point>
<coordinates>
-64.8985443,-10.7596560,164.35
</coordinates>
</Point>
</Placemark>
<Placemark>
<name>
Tue Jan 03 09:56:25 2017 S=0.51 Km/hr
</name>
<styleUrl>
#styleMap_TLP_Normal
</styleUrl>
<Point>
<coordinates>
-64.8985367,-10.7596626,164.43
</coordinates>
</Point>
</Placemark>
<Placemark>
<name>
Tue Jan 03 09:56:35 2017 S=1.08 Km/hr
</name>
<styleUrl>
#styleMap_TLP_Normal
</styleUrl>
<Point>
<coordinates>
-64.8985367,-10.7596741,164.64
</coordinates>
</Point>
</Placemark>
<Placemark>
<name>
Tue Jan 03 09:56:45 2017 S=0.77 Km/hr
</name>
<styleUrl>
#styleMap_TLP_Normal
</styleUrl>
<Point>
<coordinates>
-64.8985291,-10.7596827,165.68
</coordinates>
</Point>
</Placemark>
<Placemark>
<name>
Tue Jan 03 09:56:55 2017 S=1.04 Km/hr
</name>
<styleUrl>
#styleMap_TLP_Normal
</styleUrl>
<Point>
<coordinates>
-64.8984985,-10.7596445,165.88
</coordinates>
</Point>
</Placemark>
<Placemark>
<name>
Tue Jan 03 09:57:05 2017 S=0.94 Km/hr
</name>
<styleUrl>
#styleMap_TLP_Normal
</styleUrl>
<Point>
<coordinates>
-64.8984909,-10.7596350,166.13
</coordinates>
</Point>
</Placemark>
<Placemark>
<name>
Tue Jan 03 09:57:15 2017 S=0.58 Km/hr
</name>
<styleUrl>
#styleMap_TLP_Normal
</styleUrl>
<Point>
<coordinates>
-64.8985062,-10.7596598,166.32
</coordinates>
</Point>
</Placemark>
<Placemark>
<name>
Tue Jan 03 09:57:25 2017 S=0.39 Km/hr
</name>
<styleUrl>
#styleMap_TLP_Normal
</styleUrl>
<Point>
<coordinates>
-64.8985138,-10.7596550,166.35
</coordinates>
</Point>
</Placemark>
<Placemark>
<name>
Tue Jan 03 09:57:35 2017 S=0.69 Km/hr
</name>
<styleUrl>
#styleMap_TLP_Normal
</styleUrl>
<Point>
<coordinates>
-64.8985214,-10.7596617,166.39
</coordinates>
</Point>
</Placemark>
<Placemark>
<name>
Tue Jan 03 09:57:45 2017 S=0.61 Km/hr
</name>
<styleUrl>
#styleMap_TLP_Normal
</styleUrl>
<Point>
<coordinates>
-64.8985519,-10.7596560,167.18
</coordinates>
</Point>
</Placemark>
<Placemark>
<name>
Tue Jan 03 09:57:55 2017 S=1.00 Km/hr
</name>
<styleUrl>
#styleMap_TLP_Normal
</styleUrl>
<Point>
<coordinates>
-64.8985901,-10.7596474,166.67
</coordinates>
</Point>
</Placemark>
<Placemark>
<name>
Tue Jan 03 09:58:05 2017 S=0.95 Km/hr
</name>
<styleUrl>
#styleMap_TLP_Normal
</styleUrl>
<Point>
<coordinates>
-64.8985977,-10.7596464,166.61
</coordinates>
</Point>
</Placemark>
<Placemark>
<name>
Tue Jan 03 09:58:15 2017 S=0.70 Km/hr
</name>
<styleUrl>
#styleMap_TLP_Normal
</styleUrl>
<Point>
<coordinates>
-64.8986053,-10.7596397,166.50
</coordinates>
</Point>
</Placemark>
<Placemark>
<name>
Tue Jan 03 09:58:25 2017 S=1.21 Km/hr
</name>
<styleUrl>
#styleMap_TLP_Normal
</styleUrl>
<Point>
<coordinates>
-64.8986130,-10.7596283,166.36
</coordinates>
</Point>
</Placemark>
<Placemark>
<name>
Tue Jan 03 09:58:35 2017 S=2.10 Km/hr
</name>
<styleUrl>
#styleMap_TLP_Normal
</styleUrl>
<Point>
<coordinates>
-64.8985748,-10.7596617,166.98
</coordinates>
</Point>
</Placemark>
<Placemark>
<name>
Tue Jan 03 09:58:45 2017 S=2.95 Km/hr
</name>
<styleUrl>
#styleMap_TLP_Normal
</styleUrl>
<Point>
<coordinates>
-64.8985367,-10.7597532,167.23
</coordinates>
</Point>
</Placemark>
<Placemark>
<name>
Tue Jan 03 09:58:55 2017 S=2.42 Km/hr
</name>
<styleUrl>
#styleMap_TLP_Normal
</styleUrl>
<Point>
<coordinates>
-64.8984528,-10.7598286,167.68
</coordinates>
</Point>
</Placemark>
<Placemark>
<name>
Tue Jan 03 09:59:05 2017 S=2.78 Km/hr
</name>
<styleUrl>
#styleMap_TLP_Normal
</styleUrl>
<Point>
<coordinates>
-64.8983078,-10.7599096,166.47
</coordinates>
</Point>
</Placemark>
<Placemark>
<name>
Tue Jan 03 09:59:15 2017 S=3.01 Km/hr
</name>
<styleUrl>
#styleMap_TLP_Normal
</styleUrl>
<Point>
<coordinates>
-64.8982620,-10.7600412,166.04
</coordinates>
</Point>
</Placemark>
<Placemark>
<name>
Tue Jan 03 09:59:25 2017 S=3.65 Km/hr
</name>
<styleUrl>
#styleMap_TLP_Normal
</styleUrl>
<Point>
<coordinates>
-64.8981934,-10.7601566,164.63
</coordinates>
</Point>
</Placemark>
<Placemark>
<name>
Tue Jan 03 09:59:35 2017 S=2.77 Km/hr
</name>
<styleUrl>
#styleMap_TLP_Normal
</styleUrl>
<Point>
<coordinates>
-64.8981094,-10.7602243,164.93
</coordinates>
</Point>
</Placemark>
<Placemark>
<name>
Tue Jan 03 09:59:45 2017 S=2.21 Km/hr
</name>
<styleUrl>
#styleMap_TLP_Normal
</styleUrl>
<Point>
<coordinates>
-64.8980560,-10.7602825,165.50
</coordinates>
</Point>
</Placemark>
<Placemark>
<name>
Tue Jan 03 09:59:55 2017 S=3.33 Km/hr
</name>
<styleUrl>
#styleMap_TLP_Normal
</styleUrl>
<Point>
<coordinates>
-64.8979492,-10.7604103,165.48
</coordinates>
</Point>
</Placemark>
<Placemark>
<name>
Tue Jan 03 10:00:05 2017 S=3.67 Km/hr
</name>
<styleUrl>
#styleMap_TLP_Normal
</styleUrl>
<Point>
<coordinates>
-64.8978271,-10.7605391,164.41
</coordinates>
</Point>
</Placemark>
<Placemark>
<name>
Tue Jan 03 10:00:15 2017 S=1.57 Km/hr
</name>
<styleUrl>
#styleMap_TLP_Normal
</styleUrl>
<Point>
<coordinates>
-64.8977814,-10.7606716,164.06
</coordinates>
</Point>
</Placemark>
<Placemark>
<name>
Tue Jan 03 10:00:25 2017 S=1.62 Km/hr
</name>
<styleUrl>
#styleMap_TLP_Normal
</styleUrl>
<Point>
<coordinates>
-64.8976974,-10.7607603,165.41
</coordinates>
</Point>
</Placemark>
<Placemark>
<name>
Tue Jan 03 10:00:35 2017 S=2.74 Km/hr
</name>
<styleUrl>
#styleMap_TLP_Normal
</styleUrl>
<Point>
<coordinates>
-64.8975830,-10.7608595,166.46
</coordinates>
</Point>
</Placemark>
<Placemark>
<name>
Tue Jan 03 10:00:45 2017 S=3.18 Km/hr
</name>
<styleUrl>
#styleMap_TLP_Normal
</styleUrl>
<Point>
<coordinates>
-64.8975143,-10.7609711,166.54
</coordinates>
</Point>
</Placemark>
<Placemark>
<name>
Tue Jan 03 10:00:55 2017 S=3.81 Km/hr
</name>
<styleUrl>
#styleMap_TLP_Normal
</styleUrl>
<Point>
<coordinates>
-64.8975983,-10.7611666,163.91
</coordinates>
</Point>
</Placemark>
<Placemark>
<name>
Tue Jan 03 10:01:05 2017 S=2.42 Km/hr
</name>
<styleUrl>
#styleMap_TLP_Normal
</styleUrl>
<Point>
<coordinates>
-64.8976059,-10.7612734,163.74
</coordinates>
</Point>
</Placemark>
<Placemark>
<name>
Tue Jan 03 10:01:15 2017 S=2.46 Km/hr
</name>
<styleUrl>
#styleMap_TLP_Normal
</styleUrl>
<Point>
<coordinates>
-64.8976059,-10.7614059,162.18
</coordinates>
</Point>
</Placemark>
<Placemark>
<name>
Tue Jan 03 10:01:25 2017 S=1.51 Km/hr
</name>
<styleUrl>
#styleMap_TLP_Normal
</styleUrl>
<Point>
<coordinates>
-64.8975525,-10.7614622,162.38
</coordinates>
</Point>
</Placemark>
<Placemark>
<name>
Tue Jan 03 10:01:35 2017 S=1.46 Km/hr
</name>
<styleUrl>
#styleMap_TLP_Normal
</styleUrl>
<Point>
<coordinates>
-64.8974915,-10.7615023,162.40
</coordinates>
</Point>
</Placemark>
<Placemark>
<name>
Tue Jan 03 10:01:45 2017 S=0.70 Km/hr
</name>
<styleUrl>
#styleMap_TLP_Normal
</styleUrl>
<Point>
<coordinates>
-64.8974533,-10.7615490,162.58
</coordinates>
</Point>
</Placemark>
<Placemark>
<name>
Tue Jan 03 10:01:55 2017 S=2.27 Km/hr
</name>
<styleUrl>
#styleMap_TLP_Normal
</styleUrl>
<Point>
<coordinates>
-64.8973541,-10.7616262,163.07
</coordinates>
</Point>
</Placemark>
<Placemark>
<name>
Tue Jan 03 10:02:05 2017 S=3.78 Km/hr
</name>
<styleUrl>
#styleMap_TLP_Normal
</styleUrl>
<Point>
<coordinates>
-64.8972092,-10.7617416,163.51
</coordinates>
</Point>
</Placemark>
<Placemark>
<name>
Tue Jan 03 10:02:15 2017 S=2.50 Km/hr
</name>
<styleUrl>
#styleMap_TLP_Normal
</styleUrl>
<Point>
<coordinates>
-64.8971024,-10.7617912,163.68
</coordinates>
</Point>
</Placemark>
<Placemark>
<name>
Tue Jan 03 10:02:25 2017 S=2.52 Km/hr
</name>
<styleUrl>
#styleMap_TLP_Normal
</styleUrl>
<Point>
<coordinates>
-64.8969803,-10.7618313,164.89
</coordinates>
</Point>
</Placemark>
<Placemark>
<name>
Tue Jan 03 10:02:35 2017 S=2.25 Km/hr
</name>
<styleUrl>
#styleMap_TLP_Normal
</styleUrl>
<Point>
<coordinates>
-64.8969421,-10.7619553,164.92
</coordinates>
</Point>
</Placemark>
<Placemark>
<name>
Tue Jan 03 10:02:45 2017 S=2.93 Km/hr
</name>
<styleUrl>
#styleMap_TLP_Normal
</styleUrl>
<Point>
<coordinates>
-64.8968658,-10.7620287,164.74
</coordinates>
</Point>
</Placemark>
<Placemark>
<name>
Tue Jan 03 10:02:55 2017 S=1.76 Km/hr
</name>
<styleUrl>
#styleMap_TLP_Normal
</styleUrl>
<Point>
<coordinates>
-64.8968124,-10.7621250,164.73
</coordinates>
</Point>
</Placemark>
<Placemark>
<name>
Tue Jan 03 10:03:05 2017 S=2.03 Km/hr
</name>
<styleUrl>
#styleMap_TLP_Normal
</styleUrl>
<Point>
<coordinates>
-64.8967514,-10.7622108,165.34
</coordinates>
</Point>
</Placemark>
<Placemark>
<name>
Tue Jan 03 10:03:15 2017 S=1.76 Km/hr
</name>
<styleUrl>
#styleMap_TLP_Normal
</styleUrl>
<Point>
<coordinates>
-64.8966751,-10.7623053,165.52
</coordinates>
</Point>
</Placemark>
<Placemark>
<name>
Tue Jan 03 10:03:25 2017 S=2.67 Km/hr
</name>
<styleUrl>
#styleMap_TLP_Normal
</styleUrl>
<Point>
<coordinates>
-64.8965988,-10.7624187,165.85
</coordinates>
</Point>
</Placemark>
<Placemark>
<name>
Tue Jan 03 10:03:35 2017 S=2.11 Km/hr
</name>
<styleUrl>
#styleMap_TLP_Normal
</styleUrl>
<Point>
<coordinates>
-64.8965149,-10.7624588,166.65
</coordinates>
</Point>
</Placemark>
<Placemark>
<name>
Tue Jan 03 10:03:45 2017 S=2.41 Km/hr
</name>
<styleUrl>
#styleMap_TLP_Normal
</styleUrl>
<Point>
<coordinates>
-64.8964233,-10.7625380,166.25
</coordinates>
</Point>
</Placemark>
<Placemark>
<name>
Tue Jan 03 10:03:55 2017 S=2.16 Km/hr
</name>
<styleUrl>
#styleMap_TLP_Normal
</styleUrl>
<Point>
<coordinates>
-64.8964005,-10.7626457,165.74
</coordinates>
</Point>
</Placemark>
<Placemark>
<name>
Tue Jan 03 10:04:05 2017 S=1.75 Km/hr
</name>
<styleUrl>
#styleMap_TLP_Normal
</styleUrl>
<Point>
<coordinates>
-64.8962936,-10.7626429,166.21
</coordinates>
</Point>
</Placemark>
<Placemark>
<name>
Tue Jan 03 10:04:15 2017 S=2.20 Km/hr
</name>
<styleUrl>
#styleMap_TLP_Normal
</styleUrl>
<Point>
<coordinates>
-64.8961182,-10.7626209,167.54
</coordinates>
</Point>
</Placemark>
<Placemark>
<name>
Tue Jan 03 10:04:25 2017 S=3.20 Km/hr
</name>
<styleUrl>
#styleMap_TLP_Normal
</styleUrl>
<Point>
<coordinates>
-64.8959732,-10.7627172,167.95
</coordinates>
</Point>
</Placemark>
<Placemark>
<name>
Tue Jan 03 10:04:35 2017 S=2.94 Km/hr
</name>
<styleUrl>
#styleMap_TLP_Normal
</styleUrl>
<Point>
<coordinates>
-64.8958817,-10.7628088,167.40
</coordinates>
</Point>
</Placemark>
<Placemark>
<name>
Tue Jan 03 10:04:45 2017 S=2.77 Km/hr
</name>
<styleUrl>
#styleMap_TLP_Normal
</styleUrl>
<Point>
<coordinates>
-64.8957214,-10.7627964,167.44
</coordinates>
</Point>
</Placemark>
<Placemark>
<name>
Tue Jan 03 10:04:55 2017 S=1.83 Km/hr
</name>
<styleUrl>
#styleMap_TLP_Normal
</styleUrl>
<Point>
<coordinates>
-64.8956299,-10.7628078,165.93
</coordinates>
</Point>
</Placemark>
<Placemark>
<name>
Tue Jan 03 10:05:05 2017 S=2.00 Km/hr
</name>
<styleUrl>
#styleMap_TLP_Normal
</styleUrl>
<Point>
<coordinates>
-64.8955002,-10.7628326,165.74
</coordinates>
</Point>
</Placemark>
<Placemark>
<name>
Tue Jan 03 10:05:15 2017 S=2.76 Km/hr
</name>
<styleUrl>
#styleMap_TLP_Normal
</styleUrl>
<Point>
<coordinates>
-64.8953781,-10.7628832,165.44
</coordinates>
</Point>
</Placemark>
<Placemark>
<name>
Tue Jan 03 10:05:25 2017 S=1.84 Km/hr
</name>
<styleUrl>
#styleMap_TLP_Normal
</styleUrl>
<Point>
<coordinates>
-64.8952560,-10.7629023,165.88
</coordinates>
</Point>
</Placemark>
<Placemark>
<name>
Tue Jan 03 10:05:35 2017 S=2.63 Km/hr
</name>
<styleUrl>
#styleMap_TLP_Normal
</styleUrl>
<Point>
<coordinates>
-64.8951721,-10.7629023,166.25
</coordinates>
</Point>
</Placemark>
<Placemark>
<name>
Tue Jan 03 10:05:45 2017 S=2.39 Km/hr
</name>
<styleUrl>
#styleMap_TLP_Normal
</styleUrl>
<Point>
<coordinates>
-64.8950500,-10.7629232,167.13
</coordinates>
</Point>
</Placemark>
<Placemark>
<name>
Tue Jan 03 10:05:55 2017 S=2.87 Km/hr
</name>
<styleUrl>
#styleMap_TLP_Normal
</styleUrl>
<Point>
<coordinates>
-64.8949280,-10.7629614,167.23
</coordinates>
</Point>
</Placemark>
<Placemark>
<name>
Tue Jan 03 10:06:05 2017 S=2.59 Km/hr
</name>
<styleUrl>
#styleMap_TLP_Normal
</styleUrl>
<Point>
<coordinates>
-64.8948288,-10.7630262,168.06
</coordinates>
</Point>
</Placemark>
<Placemark>
<name>
Tue Jan 03 10:06:15 2017 S=2.73 Km/hr
</name>
<styleUrl>
#styleMap_TLP_Normal
</styleUrl>
<Point>
<coordinates>
-64.8947525,-10.7630730,168.31
</coordinates>
</Point>
</Placemark>
<Placemark>
<name>
Tue Jan 03 10:06:25 2017 S=2.60 Km/hr
</name>
<styleUrl>
#styleMap_TLP_Normal
</styleUrl>
<Point>
<coordinates>
-64.8946686,-10.7631063,169.46
</coordinates>
</Point>
</Placemark>
<Placemark>
<name>
Tue Jan 03 10:06:35 2017 S=3.09 Km/hr
</name>
<styleUrl>
#styleMap_TLP_Normal
</styleUrl>
<Point>
<coordinates>
-64.8945923,-10.7631855,170.17
</coordinates>
</Point>
</Placemark>
<Placemark>
<name>
Tue Jan 03 10:06:45 2017 S=3.96 Km/hr
</name>
<styleUrl>
#styleMap_TLP_Normal
</styleUrl>
<Point>
<coordinates>
-64.8944626,-10.7632971,170.27
</coordinates>
</Point>
</Placemark>
<Placemark>
<name>
Tue Jan 03 10:06:55 2017 S=4.13 Km/hr
</name>
<styleUrl>
#styleMap_TLP_Normal
</styleUrl>
<Point>
<coordinates>
-64.8943558,-10.7634239,169.48
</coordinates>
</Point>
</Placemark>
<Placemark>
<name>
Tue Jan 03 10:07:05 2017 S=2.39 Km/hr
</name>
<styleUrl>
#styleMap_TLP_Normal
</styleUrl>
<Point>
<coordinates>
-64.8943100,-10.7634993,170.02
</coordinates>
</Point>
</Placemark>
<Placemark>
<name>
Tue Jan 03 10:07:15 2017 S=1.57 Km/hr
</name>
<styleUrl>
#styleMap_TLP_Normal
</styleUrl>
<Point>
<coordinates>
-64.8942108,-10.7635164,170.43
</coordinates>
</Point>
</Placemark>
<Placemark>
<name>
Tue Jan 03 10:07:25 2017 S=1.88 Km/hr
</name>
<styleUrl>
#styleMap_TLP_Normal
</styleUrl>
<Point>
<coordinates>
-64.8941116,-10.7635670,170.90
</coordinates>
</Point>
</Placemark>
<Placemark>
<name>
Tue Jan 03 10:07:35 2017 S=2.36 Km/hr
</name>
<styleUrl>
#styleMap_TLP_Normal
</styleUrl>
<Point>
<coordinates>
-64.8940048,-10.7636442,170.37
</coordinates>
</Point>
</Placemark>
<Placemark>
<name>
Tue Jan 03 10:07:45 2017 S=1.72 Km/hr
</name>
<styleUrl>
#styleMap_TLP_Normal
</styleUrl>
<Point>
<coordinates>
-64.8938828,-10.7637491,169.78
</coordinates>
</Point>
</Placemark>
<Placemark>
<name>
Tue Jan 03 10:07:55 2017 S=1.31 Km/hr
</name>
<styleUrl>
#styleMap_TLP_Normal
</styleUrl>
<Point>
<coordinates>
-64.8938599,-10.7638245,169.66
</coordinates>
</Point>
</Placemark>
<Placemark>
<name>
Tue Jan 03 10:08:05 2017 S=3.11 Km/hr
</name>
<styleUrl>
#styleMap_TLP_Normal
</styleUrl>
<Point>
<coordinates>
-64.8938828,-10.7639074,169.48
</coordinates>
</Point>
</Placemark>
<Placemark>
<name>
Tue Jan 03 10:08:15 2017 S=2.54 Km/hr
</name>
<styleUrl>
#styleMap_TLP_Normal
</styleUrl>
<Point>
<coordinates>
-64.8939590,-10.7639456,169.61
</coordinates>
</Point>
</Placemark>
<Placemark>
<name>
Tue Jan 03 10:08:25 2017 S=1.50 Km/hr
</name>
<styleUrl>
#styleMap_TLP_Normal
</styleUrl>
<Point>
<coordinates>
-64.8939896,-10.7640171,169.44
</coordinates>
</Point>
</Placemark>
<Placemark>
<name>
Tue Jan 03 10:08:35 2017 S=3.30 Km/hr
</name>
<styleUrl>
#styleMap_TLP_Normal
</styleUrl>
<Point>
<coordinates>
-64.8941040,-10.7641325,169.50
</coordinates>
</Point>
</Placemark>
<Placemark>
<name>
Tue Jan 03 10:08:45 2017 S=3.06 Km/hr
</name>
<styleUrl>
#styleMap_TLP_Normal
</styleUrl>
<Point>
<coordinates>
-64.8942184,-10.7643728,166.94
</coordinates>
</Point>
</Placemark>
<Placemark>
<name>
Tue Jan 03 10:08:55 2017 S=2.34 Km/hr
</name>
<styleUrl>
#styleMap_TLP_Normal
</styleUrl>
<Point>
<coordinates>
-64.8942108,-10.7644730,165.89
</coordinates>
</Point>
</Placemark>
<Placemark>
<name>
Tue Jan 03 10:09:05 2017 S=2.19 Km/hr
</name>
<styleUrl>
#styleMap_TLP_Normal
</styleUrl>
<Point>
<coordinates>
-64.8942337,-10.7645826,164.84
</coordinates>
</Point>
</Placemark>
<Placemark>
<name>
Tue Jan 03 10:09:15 2017 S=1.61 Km/hr
</name>
<styleUrl>
#styleMap_TLP_Normal
</styleUrl>
<Point>
<coordinates>
-64.8941956,-10.7646561,164.80
</coordinates>
</Point>
</Placemark>
<Placemark>
<name>
Tue Jan 03 10:09:25 2017 S=1.82 Km/hr
</name>
<styleUrl>
#styleMap_TLP_Normal
</styleUrl>
<Point>
<coordinates>
-64.8942032,-10.7647657,164.97
</coordinates>
</Point>
</Placemark>
<Placemark>
<name>
Tue Jan 03 10:09:35 2017 S=1.20 Km/hr
</name>
<styleUrl>
#styleMap_TLP_Normal
</styleUrl>
<Point>
<coordinates>
-64.8941498,-10.7648506,165.48
</coordinates>
</Point>
</Placemark>
<Placemark>
<name>
Tue Jan 03 10:09:45 2017 S=2.50 Km/hr
</name>
<styleUrl>
#styleMap_TLP_Normal
</styleUrl>
<Point>
<coordinates>
-64.8940659,-10.7649183,165.91
</coordinates>
</Point>
</Placemark>
<Placemark>
<name>
Tue Jan 03 10:09:55 2017 S=1.71 Km/hr
</name>
<styleUrl>
#styleMap_TLP_Normal
</styleUrl>
<Point>
<coordinates>
-64.8939972,-10.7650042,165.54
</coordinates>
</Point>
</Placemark>
<Placemark>
<name>
Tue Jan 03 10:10:05 2017 S=1.19 Km/hr
</name>
<styleUrl>
#styleMap_TLP_Normal
</styleUrl>
<Point>
<coordinates>
-64.8939590,-10.7650824,165.26
</coordinates>
</Point>
</Placemark>
<Placemark>
<name>
Tue Jan 03 10:10:15 2017 S=0.71 Km/hr
</name>
<styleUrl>
#styleMap_TLP_Normal
</styleUrl>
<Point>
<coordinates>
-64.8939133,-10.7651777,164.07
</coordinates>
</Point>
</Placemark>
<Placemark>
<name>
Tue Jan 03 10:10:25 2017 S=1.15 Km/hr
</name>
<styleUrl>
#styleMap_TLP_Normal
</styleUrl>
<Point>
<coordinates>
-64.8939056,-10.7651997,163.95
</coordinates>
</Point>
</Placemark>
<Placemark>
<name>
Tue Jan 03 10:10:35 2017 S=1.45 Km/hr
</name>
<styleUrl>
#styleMap_TLP_Normal
</styleUrl>
<Point>
<coordinates>
-64.8939133,-10.7652931,164.03
</coordinates>
</Point>
</Placemark>
<Placemark>
<name>
Tue Jan 03 10:10:45 2017 S=0.71 Km/hr
</name>
<styleUrl>
#styleMap_TLP_Normal
</styleUrl>
<Point>
<coordinates>
-64.8939362,-10.7653542,163.55
</coordinates>
</Point>
</Placemark>
<Placemark>
<name>
Tue Jan 03 10:10:55 2017 S=2.31 Km/hr
</name>
<styleUrl>
#styleMap_TLP_Normal
</styleUrl>
<Point>
<coordinates>
-64.8939743,-10.7654448,162.75
</coordinates>
</Point>
</Placemark>
<Placemark>
<name>
Tue Jan 03 10:11:05 2017 S=1.33 Km/hr
</name>
<styleUrl>
#styleMap_TLP_Normal
</styleUrl>
<Point>
<coordinates>
-64.8939743,-10.7655096,162.14
</coordinates>
</Point>
</Placemark>
<Placemark>
<name>
Tue Jan 03 10:11:15 2017 S=1.15 Km/hr
</name>
<styleUrl>
#styleMap_TLP_Normal
</styleUrl>
<Point>
<coordinates>
-64.8939514,-10.7655792,161.38
</coordinates>
</Point>
</Placemark>
<Placemark>
<name>
Tue Jan 03 10:11:25 2017 S=1.32 Km/hr
</name>
<styleUrl>
#styleMap_TLP_Normal
</styleUrl>
<Point>
<coordinates>
-64.8939438,-10.7655964,160.62
</coordinates>
</Point>
</Placemark>
<Placemark>
<name>
Tue Jan 03 10:11:35 2017 S=0.85 Km/hr
</name>
<styleUrl>
#styleMap_TLP_Normal
</styleUrl>
<Point>
<coordinates>
-64.8938980,-10.7656212,158.96
</coordinates>
</Point>
</Placemark>
<Placemark>
<name>
Tue Jan 03 10:11:45 2017 S=0.27 Km/hr
</name>
<styleUrl>
#styleMap_TLP_Normal
</styleUrl>
<Point>
<coordinates>
-64.8938980,-10.7656202,159.08
</coordinates>
</Point>
</Placemark>
<Placemark>
<name>
Tue Jan 03 10:11:55 2017 S=0.31 Km/hr
</name>
<styleUrl>
#styleMap_TLP_Normal
</styleUrl>
<Point>
<coordinates>
-64.8938980,-10.7656422,158.31
</coordinates>
</Point>
</Placemark>
<Placemark>
<name>
Tue Jan 03 10:12:05 2017 S=0.60 Km/hr
</name>
<styleUrl>
#styleMap_TLP_Normal
</styleUrl>
<Point>
<coordinates>
-64.8938980,-10.7656565,158.14
</coordinates>
</Point>
</Placemark>
<Placemark>
<name>
Tue Jan 03 10:12:15 2017 S=0.89 Km/hr
</name>
<styleUrl>
#styleMap_TLP_Normal
</styleUrl>
<Point>
<coordinates>
-64.8938599,-10.7657433,157.70
</coordinates>
</Point>
</Placemark>
<Placemark>
<name>
Tue Jan 03 10:12:25 2017 S=0.55 Km/hr
</name>
<styleUrl>
#styleMap_TLP_Normal
</styleUrl>
<Point>
<coordinates>
-64.8938751,-10.7657757,157.40
</coordinates>
</Point>
</Placemark>
<Placemark>
<name>
Tue Jan 03 10:12:35 2017 S=0.38 Km/hr
</name>
<styleUrl>
#styleMap_TLP_Normal
</styleUrl>
<Point>
<coordinates>
-64.8938751,-10.7657728,157.33
</coordinates>
</Point>
</Placemark>
<Placemark>
<name>
Tue Jan 03 10:12:45 2017 S=0.56 Km/hr
</name>
<styleUrl>
#styleMap_TLP_Normal
</styleUrl>
<Point>
<coordinates>
-64.8938675,-10.7657299,157.19
</coordinates>
</Point>
</Placemark>
<Placemark>
<name>
Tue Jan 03 10:12:55 2017 S=0.35 Km/hr
</name>
<styleUrl>
#styleMap_TLP_Normal
</styleUrl>
<Point>
<coordinates>
-64.8938675,-10.7657309,157.17
</coordinates>
</Point>
</Placemark>
<Placemark>
<name>
Tue Jan 03 10:13:05 2017 S=0.58 Km/hr
</name>
<styleUrl>
#styleMap_TLP_Normal
</styleUrl>
<Point>
<coordinates>
-64.8939209,-10.7656994,157.61
</coordinates>
</Point>
</Placemark>
<Placemark>
<name>
Tue Jan 03 10:13:15 2017 S=1.15 Km/hr
</name>
<styleUrl>
#styleMap_TLP_Normal
</styleUrl>
<Point>
<coordinates>
-64.8939590,-10.7657385,157.49
</coordinates>
</Point>
</Placemark>
<Placemark>
<name>
Tue Jan 03 10:13:25 2017 S=1.80 Km/hr
</name>
<styleUrl>
#styleMap_TLP_Normal
</styleUrl>
<Point>
<coordinates>
-64.8940048,-10.7657061,157.24
</coordinates>
</Point>
</Placemark>
<Placemark>
<name>
Tue Jan 03 10:13:35 2017 S=0.24 Km/hr
</name>
<styleUrl>
#styleMap_TLP_Normal
</styleUrl>
<Point>
<coordinates>
-64.8939896,-10.7656841,157.49
</coordinates>
</Point>
</Placemark>
<Placemark>
<name>
Tue Jan 03 10:13:45 2017 S=0.21 Km/hr
</name>
<styleUrl>
#styleMap_TLP_Normal
</styleUrl>
<Point>
<coordinates>
-64.8939972,-10.7656918,157.50
</coordinates>
</Point>
</Placemark>
<Placemark>
<name>
Tue Jan 03 10:13:55 2017 S=0.78 Km/hr
</name>
<styleUrl>
#styleMap_TLP_Normal
</styleUrl>
<Point>
<coordinates>
-64.8939896,-10.7656832,157.46
</coordinates>
</Point>
</Placemark>
<Placemark>
<name>
Tue Jan 03 10:14:05 2017 S=0.13 Km/hr
</name>
<styleUrl>
#styleMap_TLP_Normal
</styleUrl>
<Point>
<coordinates>
-64.8939667,-10.7656422,157.06
</coordinates>
</Point>
</Placemark>
<Placemark>
<name>
Tue Jan 03 10:14:15 2017 S=0.95 Km/hr
</name>
<styleUrl>
#styleMap_TLP_Normal
</styleUrl>
<Point>
<coordinates>
-64.8939514,-10.7656374,157.00
</coordinates>
</Point>
</Placemark>
<Placemark>
<name>
Tue Jan 03 10:14:25 2017 S=0.56 Km/hr
</name>
<styleUrl>
#styleMap_TLP_Normal
</styleUrl>
<Point>
<coordinates>
-64.8939819,-10.7656708,156.53
</coordinates>
</Point>
</Placemark>
<Placemark>
<name>
Tue Jan 03 10:14:35 2017 S=0.18 Km/hr
</name>
<styleUrl>
#styleMap_TLP_Normal
</styleUrl>
<Point>
<coordinates>
-64.8939667,-10.7656708,156.58
</coordinates>
</Point>
</Placemark>
<Placemark>
<name>
Tue Jan 03 10:14:45 2017 S=0.50 Km/hr
</name>
<styleUrl>
#styleMap_TLP_Normal
</styleUrl>
<Point>
<coordinates>
-64.8939362,-10.7656221,156.38
</coordinates>
</Point>
</Placemark>
<Placemark>
<name>
Tue Jan 03 10:14:55 2017 S=1.83 Km/hr
</name>
<styleUrl>
#styleMap_TLP_Normal
</styleUrl>
<Point>
<coordinates>
-64.8939133,-10.7656202,156.20
</coordinates>
</Point>
</Placemark>
<Placemark>
<name>
Tue Jan 03 10:15:05 2017 S=1.30 Km/hr
</name>
<styleUrl>
#styleMap_TLP_Normal
</styleUrl>
<Point>
<coordinates>
-64.8938599,-10.7656307,155.87
</coordinates>
</Point>
</Placemark>
<Placemark>
<name>
Tue Jan 03 10:15:15 2017 S=2.37 Km/hr
</name>
<styleUrl>
#styleMap_TLP_Normal
</styleUrl>
<Point>
<coordinates>
-64.8937759,-10.7657032,155.29
</coordinates>
</Point>
</Placemark>
<Placemark>
<name>
Tue Jan 03 10:15:25 2017 S=1.11 Km/hr
</name>
<styleUrl>
#styleMap_TLP_Normal
</styleUrl>
<Point>
<coordinates>
-64.8937531,-10.7657967,152.93
</coordinates>
</Point>
</Placemark>
<Placemark>
<name>
Tue Jan 03 10:15:35 2017 S=1.00 Km/hr
</name>
<styleUrl>
#styleMap_TLP_Normal
</styleUrl>
<Point>
<coordinates>
-64.8937683,-10.7658062,153.04
</coordinates>
</Point>
</Placemark>
<Placemark>
<name>
Tue Jan 03 10:15:45 2017 S=1.43 Km/hr
</name>
<styleUrl>
#styleMap_TLP_Normal
</styleUrl>
<Point>
<coordinates>
-64.8937607,-10.7658787,153.67
</coordinates>
</Point>
</Placemark>
<Placemark>
<name>
Tue Jan 03 10:15:55 2017 S=0.81 Km/hr
</name>
<styleUrl>
#styleMap_TLP_Normal
</styleUrl>
<Point>
<coordinates>
-64.8937149,-10.7658577,154.10
</coordinates>
</Point>
</Placemark>
<Placemark>
<name>
Tue Jan 03 10:16:05 2017 S=0.66 Km/hr
</name>
<styleUrl>
#styleMap_TLP_Normal
</styleUrl>
<Point>
<coordinates>
-64.8937073,-10.7658424,154.26
</coordinates>
</Point>
</Placemark>
<Placemark>
<name>
Tue Jan 03 10:16:15 2017 S=2.73 Km/hr
</name>
<styleUrl>
#styleMap_TLP_Normal
</styleUrl>
<Point>
<coordinates>
-64.8935776,-10.7659454,154.21
</coordinates>
</Point>
</Placemark>
<Placemark>
<name>
Tue Jan 03 10:16:25 2017 S=2.02 Km/hr
</name>
<styleUrl>
#styleMap_TLP_Normal
</styleUrl>
<Point>
<coordinates>
-64.8934860,-10.7660494,152.66
</coordinates>
</Point>
</Placemark>
<Placemark>
<name>
Tue Jan 03 10:16:35 2017 S=0.54 Km/hr
</name>
<styleUrl>
#styleMap_TLP_Normal
</styleUrl>
<Point>
<coordinates>
-64.8934174,-10.7660723,153.13
</coordinates>
</Point>
</Placemark>
<Placemark>
<name>
Tue Jan 03 10:16:45 2017 S=0.59 Km/hr
</name>
<styleUrl>
#styleMap_TLP_Normal
</styleUrl>
<Point>
<coordinates>
-64.8933868,-10.7660418,153.50
</coordinates>
</Point>
</Placemark>
<Placemark>
<name>
Tue Jan 03 10:16:55 2017 S=0.60 Km/hr
</name>
<styleUrl>
#styleMap_TLP_Normal
</styleUrl>
<Point>
<coordinates>
-64.8933792,-10.7660465,154.32
</coordinates>
</Point>
</Placemark>
<Placemark>
<name>
Tue Jan 03 10:17:05 2017 S=1.72 Km/hr
</name>
<styleUrl>
#styleMap_TLP_Normal
</styleUrl>
<Point>
<coordinates>
-64.8933563,-10.7661114,155.48
</coordinates>
</Point>
</Placemark>
<Placemark>
<name>
Tue Jan 03 10:17:15 2017 S=1.38 Km/hr
</name>
<styleUrl>
#styleMap_TLP_Normal
</styleUrl>
<Point>
<coordinates>
-64.8933563,-10.7661839,156.11
</coordinates>
</Point>
</Placemark>
<Placemark>
<name>
Tue Jan 03 10:17:25 2017 S=0.72 Km/hr
</name>
<styleUrl>
#styleMap_TLP_Normal
</styleUrl>
<Point>
<coordinates>
-64.8933487,-10.7662277,156.54
</coordinates>
</Point>
</Placemark>
<Placemark>
<name>
Tue Jan 03 10:17:35 2017 S=0.04 Km/hr
</name>
<styleUrl>
#styleMap_TLP_Normal
</styleUrl>
<Point>
<coordinates>
-64.8933105,-10.7662354,156.72
</coordinates>
</Point>
</Placemark>
<Placemark>
<name>
Tue Jan 03 10:17:45 2017 S=0.95 Km/hr
</name>
<styleUrl>
#styleMap_TLP_Normal
</styleUrl>
<Point>
<coordinates>
-64.8932800,-10.7662516,158.19
</coordinates>
</Point>
</Placemark>
<Placemark>
<name>
Tue Jan 03 10:17:55 2017 S=0.84 Km/hr
</name>
<styleUrl>
#styleMap_TLP_Normal
</styleUrl>
<Point>
<coordinates>
-64.8932877,-10.7662268,158.62
</coordinates>
</Point>
</Placemark>
<Placemark>
<name>
Tue Jan 03 10:18:05 2017 S=1.71 Km/hr
</name>
<styleUrl>
#styleMap_TLP_Normal
</styleUrl>
<Point>
<coordinates>
-64.8932648,-10.7662764,158.63
</coordinates>
</Point>
</Placemark>
<Placemark>
<name>
Tue Jan 03 10:18:15 2017 S=0.61 Km/hr
</name>
<styleUrl>
#styleMap_TLP_Normal
</styleUrl>
<Point>
<coordinates>
-64.8932266,-10.7663612,158.47
</coordinates>
</Point>
</Placemark>
<Placemark>
<name>
Tue Jan 03 10:18:25 2017 S=0.68 Km/hr
</name>
<styleUrl>
#styleMap_TLP_Normal
</styleUrl>
<Point>
<coordinates>
-64.8932266,-10.7663698,158.43
</coordinates>
</Point>
</Placemark>
<Placemark>
<name>
Tue Jan 03 10:18:35 2017 S=2.01 Km/hr
</name>
<styleUrl>
#styleMap_TLP_Normal
</styleUrl>
<Point>
<coordinates>
-64.8932190,-10.7664299,158.45
</coordinates>
</Point>
</Placemark>
<Placemark>
<name>
Tue Jan 03 10:18:45 2017 S=0.21 Km/hr
</name>
<styleUrl>
#styleMap_TLP_Normal
</styleUrl>
<Point>
<coordinates>
-64.8932037,-10.7664442,157.95
</coordinates>
</Point>
</Placemark>
<Placemark>
<name>
Tue Jan 03 10:18:55 2017 S=0.29 Km/hr
</name>
<styleUrl>
#styleMap_TLP_Normal
</styleUrl>
<Point>
<coordinates>
-64.8932037,-10.7664394,157.91
</coordinates>
</Point>
</Placemark>
<Placemark>
<name>
Tue Jan 03 10:19:05 2017 S=0.90 Km/hr
</name>
<styleUrl>
#styleMap_TLP_Normal
</styleUrl>
<Point>
<coordinates>
-64.8931885,-10.7664394,157.88
</coordinates>
</Point>
</Placemark>
<Placemark>
<name>
Tue Jan 03 10:19:15 2017 S=1.31 Km/hr
</name>
<styleUrl>
#styleMap_TLP_Normal
</styleUrl>
<Point>
<coordinates>
-64.8931656,-10.7664490,157.96
</coordinates>
</Point>
</Placemark>
<Placemark>
<name>
Tue Jan 03 10:19:25 2017 S=1.69 Km/hr
</name>
<styleUrl>
#styleMap_TLP_Normal
</styleUrl>
<Point>
<coordinates>
-64.8931427,-10.7664900,157.84
</coordinates>
</Point>
</Placemark>
<Placemark>
<name>
Tue Jan 03 10:19:35 2017 S=3.01 Km/hr
</name>
<styleUrl>
#styleMap_TLP_Normal
</styleUrl>
<Point>
<coordinates>
-64.8930893,-10.7666655,157.00
</coordinates>
</Point>
</Placemark>
<Placemark>
<name>
Tue Jan 03 10:19:45 2017 S=0.93 Km/hr
</name>
<styleUrl>
#styleMap_TLP_Normal
</styleUrl>
<Point>
<coordinates>
-64.8931274,-10.7666779,156.88
</coordinates>
</Point>
</Placemark>
<Placemark>
<name>
Tue Jan 03 10:19:55 2017 S=0.80 Km/hr
</name>
<styleUrl>
#styleMap_TLP_Normal
</styleUrl>
<Point>
<coordinates>
-64.8931503,-10.7666502,157.08
</coordinates>
</Point>
</Placemark>
<Placemark>
<name>
Tue Jan 03 10:20:05 2017 S=2.84 Km/hr
</name>
<styleUrl>
#styleMap_TLP_Normal
</styleUrl>
<Point>
<coordinates>
-64.8931198,-10.7667007,156.81
</coordinates>
</Point>
</Placemark>
<Placemark>
<name>
Tue Jan 03 10:20:15 2017 S=2.45 Km/hr
</name>
<styleUrl>
#styleMap_TLP_Normal
</styleUrl>
<Point>
<coordinates>
-64.8930588,-10.7667484,156.40
</coordinates>
</Point>
</Placemark>
<Placemark>
<name>
Tue Jan 03 10:20:25 2017 S=1.84 Km/hr
</name>
<styleUrl>
#styleMap_TLP_Normal
</styleUrl>
<Point>
<coordinates>
-64.8929825,-10.7667494,157.17
</coordinates>
</Point>
</Placemark>
<Placemark>
<name>
Tue Jan 03 10:20:35 2017 S=1.48 Km/hr
</name>
<styleUrl>
#styleMap_TLP_Normal
</styleUrl>
<Point>
<coordinates>
-64.8929367,-10.7666693,156.91
</coordinates>
</Point>
</Placemark>
<Placemark>
<name>
Tue Jan 03 10:20:45 2017 S=0.34 Km/hr
</name>
<styleUrl>
#styleMap_TLP_Normal
</styleUrl>
<Point>
<coordinates>
-64.8929062,-10.7666550,157.07
</coordinates>
</Point>
</Placemark>
<Placemark>
<name>
Tue Jan 03 10:20:55 2017 S=0.53 Km/hr
</name>
<styleUrl>
#styleMap_TLP_Normal
</styleUrl>
<Point>
<coordinates>
-64.8928986,-10.7666636,157.08
</coordinates>
</Point>
</Placemark>
<Placemark>
<name>
Tue Jan 03 10:21:05 2017 S=0.73 Km/hr
</name>
<styleUrl>
#styleMap_TLP_Normal
</styleUrl>
<Point>
<coordinates>
-64.8928833,-10.7666759,157.20
</coordinates>
</Point>
</Placemark>
<Placemark>
<name>
Tue Jan 03 10:21:15 2017 S=1.07 Km/hr
</name>
<styleUrl>
#styleMap_TLP_Normal
</styleUrl>
<Point>
<coordinates>
-64.8927841,-10.7666512,157.60
</coordinates>
</Point>
</Placemark>
<Placemark>
<name>
Tue Jan 03 10:21:25 2017 S=0.27 Km/hr
</name>
<styleUrl>
#styleMap_TLP_Normal
</styleUrl>
<Point>
<coordinates>
-64.8927383,-10.7666140,158.32
</coordinates>
</Point>
</Placemark>
<Placemark>
<name>
Tue Jan 03 10:21:35 2017 S=1.04 Km/hr
</name>
<styleUrl>
#styleMap_TLP_Normal
</styleUrl>
<Point>
<coordinates>
-64.8927307,-10.7666168,158.44
</coordinates>
</Point>
</Placemark>
<Placemark>
<name>
Tue Jan 03 10:21:45 2017 S=0.19 Km/hr
</name>
<styleUrl>
#styleMap_TLP_Normal
</styleUrl>
<Point>
<coordinates>
-64.8927002,-10.7666464,158.16
</coordinates>
</Point>
</Placemark>
<Placemark>
<name>
Tue Jan 03 10:21:55 2017 S=0.30 Km/hr
</name>
<styleUrl>
#styleMap_TLP_Normal
</styleUrl>
<Point>
<coordinates>
-64.8927002,-10.7666492,158.16
</coordinates>
</Point>
</Placemark>
<Placemark>
<name>
Tue Jan 03 10:22:05 2017 S=0.49 Km/hr
</name>
<styleUrl>
#styleMap_TLP_Normal
</styleUrl>
<Point>
<coordinates>
-64.8926926,-10.7666693,157.05
</coordinates>
</Point>
</Placemark>
<Placemark>
<name>
Tue Jan 03 10:22:15 2017 S=0.52 Km/hr
</name>
<styleUrl>
#styleMap_TLP_Normal
</styleUrl>
<Point>
<coordinates>
-64.8926849,-10.7666807,156.98
</coordinates>
</Point>
</Placemark>
<Placemark>
<name>
Tue Jan 03 10:22:25 2017 S=0.82 Km/hr
</name>
<styleUrl>
#styleMap_TLP_Normal
</styleUrl>
<Point>
<coordinates>
-64.8926620,-10.7666626,156.78
</coordinates>
</Point>
</Placemark>
<Placemark>
<name>
Tue Jan 03 10:22:35 2017 S=1.27 Km/hr
</name>
<styleUrl>
#styleMap_TLP_Normal
</styleUrl>
<Point>
<coordinates>
-64.8926163,-10.7666111,157.24
</coordinates>
</Point>
</Placemark>
<Placemark>
<name>
Tue Jan 03 10:22:45 2017 S=0.51 Km/hr
</name>
<styleUrl>
#styleMap_TLP_Normal
</styleUrl>
<Point>
<coordinates>
-64.8926086,-10.7666254,156.80
</coordinates>
</Point>
</Placemark>
<Placemark>
<name>
Tue Jan 03 10:22:55 2017 S=0.86 Km/hr
</name>
<styleUrl>
#styleMap_TLP_Normal
</styleUrl>
<Point>
<coordinates>
-64.8926010,-10.7666235,156.79
</coordinates>
</Point>
</Placemark>
<Placemark>
<name>
Tue Jan 03 10:23:05 2017 S=0.69 Km/hr
</name>
<styleUrl>
#styleMap_TLP_Normal
</styleUrl>
<Point>
<coordinates>
-64.8926544,-10.7666082,156.42
</coordinates>
</Point>
</Placemark>
<Placemark>
<name>
Tue Jan 03 10:23:15 2017 S=0.47 Km/hr
</name>
<styleUrl>
#styleMap_TLP_Normal
</styleUrl>
<Point>
<coordinates>
-64.8926620,-10.7666121,156.43
</coordinates>
</Point>
</Placemark>
<Placemark>
<name>
Tue Jan 03 10:23:25 2017 S=0.59 Km/hr
</name>
<styleUrl>
#styleMap_TLP_Normal
</styleUrl>
<Point>
<coordinates>
-64.8926544,-10.7666187,156.40
</coordinates>
</Point>
</Placemark>
<Placemark>
<name>
Tue Jan 03 10:23:35 2017 S=0.13 Km/hr
</name>
<styleUrl>
#styleMap_TLP_Normal
</styleUrl>
<Point>
<coordinates>
-64.8926468,-10.7666225,156.36
</coordinates>
</Point>
</Placemark>
<Placemark>
<name>
Tue Jan 03 10:23:45 2017 S=0.89 Km/hr
</name>
<styleUrl>
#styleMap_TLP_Normal
</styleUrl>
<Point>
<coordinates>
-64.8926468,-10.7666235,156.32
</coordinates>
</Point>
</Placemark>
<Placemark>
<name>
Tue Jan 03 10:23:55 2017 S=1.31 Km/hr
</name>
<styleUrl>
#styleMap_TLP_Normal
</styleUrl>
<Point>
<coordinates>
-64.8926239,-10.7666235,156.22
</coordinates>
</Point>
</Placemark>
<Placemark>
<name>
Tue Jan 03 10:24:05 2017 S=0.46 Km/hr
</name>
<styleUrl>
#styleMap_TLP_Normal
</styleUrl>
<Point>
<coordinates>
-64.8925934,-10.7666578,158.42
</coordinates>
</Point>
</Placemark>
<Placemark>
<name>
Tue Jan 03 10:24:15 2017 S=0.45 Km/hr
</name>
<styleUrl>
#styleMap_TLP_Normal
</styleUrl>
<Point>
<coordinates>
-64.8926392,-10.7666807,156.68
</coordinates>
</Point>
</Placemark>
<Placemark>
<name>
Tue Jan 03 10:24:25 2017 S=1.02 Km/hr
</name>
<styleUrl>
#styleMap_TLP_Normal
</styleUrl>
<Point>
<coordinates>
-64.8926010,-10.7666883,156.44
</coordinates>
</Point>
</Placemark>
<Placemark>
<name>
Tue Jan 03 10:24:35 2017 S=0.14 Km/hr
</name>
<styleUrl>
#styleMap_TLP_Normal
</styleUrl>
<Point>
<coordinates>
-64.8925934,-10.7667084,156.46
</coordinates>
</Point>
</Placemark>
<Placemark>
<name>
Tue Jan 03 10:24:45 2017 S=1.19 Km/hr
</name>
<styleUrl>
#styleMap_TLP_Normal
</styleUrl>
<Point>
<coordinates>
-64.8925705,-10.7667322,156.26
</coordinates>
</Point>
</Placemark>
<Placemark>
<name>
Tue Jan 03 10:24:55 2017 S=0.59 Km/hr
</name>
<styleUrl>
#styleMap_TLP_Normal
</styleUrl>
<Point>
<coordinates>
-64.8925476,-10.7667313,156.50
</coordinates>
</Point>
</Placemark>
<Placemark>
<name>
Tue Jan 03 10:25:05 2017 S=1.81 Km/hr
</name>
<styleUrl>
#styleMap_TLP_Normal
</styleUrl>
<Point>
<coordinates>
-64.8925400,-10.7667847,156.89
</coordinates>
</Point>
</Placemark>
<Placemark>
<name>
Tue Jan 03 10:25:15 2017 S=2.22 Km/hr
</name>
<styleUrl>
#styleMap_TLP_Normal
</styleUrl>
<Point>
<coordinates>
-64.8925552,-10.7668581,157.28
</coordinates>
</Point>
</Placemark>
<Placemark>
<name>
Tue Jan 03 10:25:25 2017 S=0.18 Km/hr
</name>
<styleUrl>
#styleMap_TLP_Normal
</styleUrl>
<Point>
<coordinates>
-64.8925781,-10.7668619,157.32
</coordinates>
</Point>
</Placemark>
<Placemark>
<name>
Tue Jan 03 10:25:35 2017 S=2.31 Km/hr
</name>
<styleUrl>
#styleMap_TLP_Normal
</styleUrl>
<Point>
<coordinates>
-64.8925400,-10.7668056,156.81
</coordinates>
</Point>
</Placemark>
<Placemark>
<name>
Tue Jan 03 10:25:45 2017 S=1.83 Km/hr
</name>
<styleUrl>
#styleMap_TLP_Normal
</styleUrl>
<Point>
<coordinates>
-64.8925476,-10.7667084,155.76
</coordinates>
</Point>
</Placemark>
<Placemark>
<name>
Tue Jan 03 10:25:55 2017 S=1.32 Km/hr
</name>
<styleUrl>
#styleMap_TLP_Normal
</styleUrl>
<Point>
<coordinates>
-64.8925705,-10.7666883,154.63
</coordinates>
</Point>
</Placemark>
<Placemark>
<name>
Tue Jan 03 10:26:05 2017 S=1.67 Km/hr
</name>
<styleUrl>
#styleMap_TLP_Normal
</styleUrl>
<Point>
<coordinates>
-64.8925781,-10.7667160,155.09
</coordinates>
</Point>
</Placemark>
<Placemark>
<name>
Tue Jan 03 10:26:15 2017 S=0.68 Km/hr
</name>
<styleUrl>
#styleMap_TLP_Normal
</styleUrl>
<Point>
<coordinates>
-64.8925629,-10.7667542,155.60
</coordinates>
</Point>
</Placemark>
<Placemark>
<name>
Tue Jan 03 10:26:25 2017 S=1.57 Km/hr
</name>
<styleUrl>
#styleMap_TLP_Normal
</styleUrl>
<Point>
<coordinates>
-64.8925247,-10.7667475,155.89
</coordinates>
</Point>
</Placemark>
<Placemark>
<name>
Tue Jan 03 10:26:35 2017 S=2.23 Km/hr
</name>
<styleUrl>
#styleMap_TLP_Normal
</styleUrl>
<Point>
<coordinates>
-64.8924255,-10.7667542,156.47
</coordinates>
</Point>
</Placemark>
<Placemark>
<name>
Tue Jan 03 10:26:45 2017 S=0.63 Km/hr
</name>
<styleUrl>
#styleMap_TLP_Normal
</styleUrl>
<Point>
<coordinates>
-64.8924332,-10.7667284,158.00
</coordinates>
</Point>
</Placemark>
<Placemark>
<name>
Tue Jan 03 10:26:55 2017 S=0.87 Km/hr
</name>
<styleUrl>
#styleMap_TLP_Normal
</styleUrl>
<Point>
<coordinates>
-64.8924713,-10.7667503,158.93
</coordinates>
</Point>
</Placemark>
<Placemark>
<name>
Tue Jan 03 10:27:05 2017 S=0.77 Km/hr
</name>
<styleUrl>
#styleMap_TLP_Normal
</styleUrl>
<Point>
<coordinates>
-64.8924561,-10.7667580,159.10
</coordinates>
</Point>
</Placemark>
<Placemark>
<name>
Tue Jan 03 10:27:15 2017 S=0.33 Km/hr
</name>
<styleUrl>
#styleMap_TLP_Normal
</styleUrl>
<Point>
<coordinates>
-64.8924561,-10.7667933,158.53
</coordinates>
</Point>
</Placemark>
<Placemark>
<name>
Tue Jan 03 10:27:25 2017 S=0.46 Km/hr
</name>
<styleUrl>
#styleMap_TLP_Normal
</styleUrl>
<Point>
<coordinates>
-64.8924484,-10.7668018,158.31
</coordinates>
</Point>
</Placemark>
<Placemark>
<name>
Tue Jan 03 10:27:35 2017 S=0.70 Km/hr
</name>
<styleUrl>
#styleMap_TLP_Normal
</styleUrl>
<Point>
<coordinates>
-64.8924637,-10.7668095,158.13
</coordinates>
</Point>
</Placemark>
<Placemark>
<name>
Tue Jan 03 10:27:45 2017 S=0.37 Km/hr
</name>
<styleUrl>
#styleMap_TLP_Normal
</styleUrl>
<Point>
<coordinates>
-64.8924713,-10.7668190,158.13
</coordinates>
</Point>
</Placemark>
<Placemark>
<name>
Tue Jan 03 10:27:55 2017 S=0.40 Km/hr
</name>
<styleUrl>
#styleMap_TLP_Normal
</styleUrl>
<Point>
<coordinates>
-64.8925018,-10.7668228,157.85
</coordinates>
</Point>
</Placemark>
<Placemark>
<name>
Tue Jan 03 10:28:05 2017 S=0.68 Km/hr
</name>
<styleUrl>
#styleMap_TLP_Normal
</styleUrl>
<Point>
<coordinates>
-64.8925171,-10.7668276,157.89
</coordinates>
</Point>
</Placemark>
<Placemark>
<name>
Tue Jan 03 10:28:15 2017 S=0.67 Km/hr
</name>
<styleUrl>
#styleMap_TLP_Normal
</styleUrl>
<Point>
<coordinates>
-64.8924942,-10.7668591,157.61
</coordinates>
</Point>
</Placemark>
<Placemark>
<name>
Tue Jan 03 10:28:25 2017 S=1.53 Km/hr
</name>
<styleUrl>
#styleMap_TLP_Normal
</styleUrl>
<Point>
<coordinates>
-64.8924713,-10.7668886,158.22
</coordinates>
</Point>
</Placemark>
<Placemark>
<name>
Tue Jan 03 10:28:35 2017 S=0.89 Km/hr
</name>
<styleUrl>
#styleMap_TLP_Normal
</styleUrl>
<Point>
<coordinates>
-64.8924713,-10.7669287,158.34
</coordinates>
</Point>
</Placemark>
<Placemark>
<name>
Tue Jan 03 10:28:45 2017 S=1.04 Km/hr
</name>
<styleUrl>
#styleMap_TLP_Normal
</styleUrl>
<Point>
<coordinates>
-64.8924789,-10.7668848,157.93
</coordinates>
</Point>
</Placemark>
<Placemark>
<name>
Tue Jan 03 10:28:55 2017 S=0.67 Km/hr
</name>
<styleUrl>
#styleMap_TLP_Normal
</styleUrl>
<Point>
<coordinates>
-64.8924789,-10.7669067,158.12
</coordinates>
</Point>
</Placemark>
<Placemark>
<name>
Tue Jan 03 10:29:05 2017 S=1.66 Km/hr
</name>
<styleUrl>
#styleMap_TLP_Normal
</styleUrl>
<Point>
<coordinates>
-64.8924332,-10.7669325,157.63
</coordinates>
</Point>
</Placemark>
<Placemark>
<name>
Tue Jan 03 10:29:15 2017 S=0.88 Km/hr
</name>
<styleUrl>
#styleMap_TLP_Normal
</styleUrl>
<Point>
<coordinates>
-64.8924408,-10.7669582,157.82
</coordinates>
</Point>
</Placemark>
<Placemark>
<name>
Tue Jan 03 10:29:25 2017 S=0.55 Km/hr
</name>
<styleUrl>
#styleMap_TLP_Normal
</styleUrl>
<Point>
<coordinates>
-64.8924332,-10.7669477,157.90
</coordinates>
</Point>
</Placemark>
<Placemark>
<name>
Tue Jan 03 10:29:35 2017 S=1.00 Km/hr
</name>
<styleUrl>
#styleMap_TLP_Normal
</styleUrl>
<Point>
<coordinates>
-64.8924332,-10.7669439,157.91
</coordinates>
</Point>
</Placemark>
<Placemark>
<name>
Tue Jan 03 10:29:45 2017 S=0.43 Km/hr
</name>
<styleUrl>
#styleMap_TLP_Normal
</styleUrl>
<Point>
<coordinates>
-64.8924637,-10.7669563,157.82
</coordinates>
</Point>
</Placemark>
<Placemark>
<name>
Tue Jan 03 10:29:55 2017 S=0.36 Km/hr
</name>
<styleUrl>
#styleMap_TLP_Normal
</styleUrl>
<Point>
<coordinates>
-64.8924561,-10.7669630,157.82
</coordinates>
</Point>
</Placemark>
<Placemark>
<name>
Tue Jan 03 10:30:05 2017 S=0.21 Km/hr
</name>
<styleUrl>
#styleMap_TLP_Normal
</styleUrl>
<Point>
<coordinates>
-64.8924484,-10.7669706,157.83
</coordinates>
</Point>
</Placemark>
<Placemark>
<name>
Tue Jan 03 10:30:15 2017 S=0.96 Km/hr
</name>
<styleUrl>
#styleMap_TLP_Normal
</styleUrl>
<Point>
<coordinates>
-64.8924408,-10.7669868,158.01
</coordinates>
</Point>
</Placemark>
<Placemark>
<name>
Tue Jan 03 10:30:25 2017 S=0.86 Km/hr
</name>
<styleUrl>
#styleMap_TLP_Normal
</styleUrl>
<Point>
<coordinates>
-64.8924255,-10.7669811,159.36
</coordinates>
</Point>
</Placemark>
<Placemark>
<name>
Tue Jan 03 10:30:35 2017 S=0.74 Km/hr
</name>
<styleUrl>
#styleMap_TLP_Normal
</styleUrl>
<Point>
<coordinates>
-64.8924179,-10.7669840,159.40
</coordinates>
</Point>
</Placemark>
<Placemark>
<name>
Tue Jan 03 10:30:45 2017 S=1.12 Km/hr
</name>
<styleUrl>
#styleMap_TLP_Normal
</styleUrl>
<Point>
<coordinates>
-64.8923950,-10.7669945,159.40
</coordinates>
</Point>
</Placemark>
<Placemark>
<name>
Tue Jan 03 10:30:55 2017 S=0.38 Km/hr
</name>
<styleUrl>
#styleMap_TLP_Normal
</styleUrl>
<Point>
<coordinates>
-64.8924332,-10.7670164,159.70
</coordinates>
</Point>
</Placemark>
<Placemark>
<name>
Tue Jan 03 10:31:05 2017 S=0.99 Km/hr
</name>
<styleUrl>
#styleMap_TLP_Normal
</styleUrl>
<Point>
<coordinates>
-64.8924713,-10.7669601,160.02
</coordinates>
</Point>
</Placemark>
<Placemark>
<name>
Tue Jan 03 10:31:15 2017 S=1.71 Km/hr
</name>
<styleUrl>
#styleMap_TLP_Normal
</styleUrl>
<Point>
<coordinates>
-64.8925095,-10.7668819,159.56
</coordinates>
</Point>
</Placemark>
<Placemark>
<name>
Tue Jan 03 10:31:25 2017 S=1.46 Km/hr
</name>
<styleUrl>
#styleMap_TLP_Normal
</styleUrl>
<Point>
<coordinates>
-64.8925552,-10.7667894,159.20
</coordinates>
</Point>
</Placemark>
<Placemark>
<name>
Tue Jan 03 10:31:35 2017 S=1.67 Km/hr
</name>
<styleUrl>
#styleMap_TLP_Normal
</styleUrl>
<Point>
<coordinates>
-64.8926086,-10.7667141,158.19
</coordinates>
</Point>
</Placemark>
<Placemark>
<name>
Tue Jan 03 10:31:45 2017 S=0.94 Km/hr
</name>
<styleUrl>
#styleMap_TLP_Normal
</styleUrl>
<Point>
<coordinates>
-64.8926544,-10.7666740,158.79
</coordinates>
</Point>
</Placemark>
<Placemark>
<name>
Tue Jan 03 10:31:55 2017 S=0.48 Km/hr
</name>
<styleUrl>
#styleMap_TLP_Normal
</styleUrl>
<Point>
<coordinates>
-64.8926697,-10.7666769,158.68
</coordinates>
</Point>
</Placemark>
<Placemark>
<name>
Tue Jan 03 10:32:05 2017 S=0.36 Km/hr
</name>
<styleUrl>
#styleMap_TLP_Normal
</styleUrl>
<Point>
<coordinates>
-64.8926697,-10.7666845,158.62
</coordinates>
</Point>
</Placemark>
<Placemark>
<name>
Tue Jan 03 10:32:15 2017 S=0.50 Km/hr
</name>
<styleUrl>
#styleMap_TLP_Normal
</styleUrl>
<Point>
<coordinates>
-64.8926620,-10.7666826,158.57
</coordinates>
</Point>
</Placemark>
<Placemark>
<name>
Tue Jan 03 10:32:25 2017 S=0.28 Km/hr
</name>
<styleUrl>
#styleMap_TLP_Normal
</styleUrl>
<Point>
<coordinates>
-64.8926468,-10.7666798,158.54
</coordinates>
</Point>
</Placemark>
<Placemark>
<name>
Tue Jan 03 10:32:35 2017 S=0.86 Km/hr
</name>
<styleUrl>
#styleMap_TLP_Normal
</styleUrl>
<Point>
<coordinates>
-64.8925781,-10.7667027,158.69
</coordinates>
</Point>
</Placemark>
<Placemark>
<name>
Tue Jan 03 10:32:45 2017 S=2.08 Km/hr
</name>
<styleUrl>
#styleMap_TLP_Normal
</styleUrl>
<Point>
<coordinates>
-64.8925171,-10.7667570,158.75
</coordinates>
</Point>
</Placemark>
<Placemark>
<name>
Tue Jan 03 10:32:55 2017 S=1.01 Km/hr
</name>
<styleUrl>
#styleMap_TLP_Normal
</styleUrl>
<Point>
<coordinates>
-64.8925171,-10.7668047,156.19
</coordinates>
</Point>
</Placemark>
<Placemark>
<name>
Tue Jan 03 10:33:05 2017 S=2.10 Km/hr
</name>
<styleUrl>
#styleMap_TLP_Normal
</styleUrl>
<Point>
<coordinates>
-64.8925018,-10.7668819,155.02
</coordinates>
</Point>
</Placemark>
<Placemark>
<name>
Tue Jan 03 10:33:15 2017 S=1.61 Km/hr
</name>
<styleUrl>
#styleMap_TLP_Normal
</styleUrl>
<Point>
<coordinates>
-64.8925095,-10.7669353,155.91
</coordinates>
</Point>
</Placemark>
<Placemark>
<name>
Tue Jan 03 10:33:25 2017 S=1.18 Km/hr
</name>
<styleUrl>
#styleMap_TLP_Normal
</styleUrl>
<Point>
<coordinates>
-64.8925171,-10.7668877,156.81
</coordinates>
</Point>
</Placemark>
<Placemark>
<name>
Tue Jan 03 10:33:35 2017 S=2.18 Km/hr
</name>
<styleUrl>
#styleMap_TLP_Normal
</styleUrl>
<Point>
<coordinates>
-64.8924637,-10.7668467,158.73
</coordinates>
</Point>
</Placemark>
<Placemark>
<name>
Tue Jan 03 10:33:45 2017 S=0.53 Km/hr
</name>
<styleUrl>
#styleMap_TLP_Normal
</styleUrl>
<Point>
<coordinates>
-64.8924179,-10.7668753,158.93
</coordinates>
</Point>
</Placemark>
<Placemark>
<name>
Tue Jan 03 10:33:55 2017 S=1.23 Km/hr
</name>
<styleUrl>
#styleMap_TLP_Normal
</styleUrl>
<Point>
<coordinates>
-64.8924026,-10.7669182,159.98
</coordinates>
</Point>
</Placemark>
<Placemark>
<name>
Tue Jan 03 10:34:05 2017 S=0.21 Km/hr
</name>
<styleUrl>
#styleMap_TLP_Normal
</styleUrl>
<Point>
<coordinates>
-64.8924408,-10.7669525,157.55
</coordinates>
</Point>
</Placemark>
<Placemark>
<name>
Tue Jan 03 10:34:15 2017 S=1.27 Km/hr
</name>
<styleUrl>
#styleMap_TLP_Normal
</styleUrl>
<Point>
<coordinates>
-64.8924866,-10.7669621,157.67
</coordinates>
</Point>
</Placemark>
<Placemark>
<name>
Tue Jan 03 10:34:25 2017 S=0.64 Km/hr
</name>
<styleUrl>
#styleMap_TLP_Normal
</styleUrl>
<Point>
<coordinates>
-64.8925095,-10.7669477,156.71
</coordinates>
</Point>
</Placemark>
<Placemark>
<name>
Tue Jan 03 10:34:35 2017 S=0.55 Km/hr
</name>
<styleUrl>
#styleMap_TLP_Normal
</styleUrl>
<Point>
<coordinates>
-64.8924866,-10.7669582,156.52
</coordinates>
</Point>
</Placemark>
<Placemark>
<name>
Tue Jan 03 10:34:45 2017 S=0.65 Km/hr
</name>
<styleUrl>
#styleMap_TLP_Normal
</styleUrl>
<Point>
<coordinates>
-64.8924789,-10.7669563,156.55
</coordinates>
</Point>
</Placemark>
<Placemark>
<name>
Tue Jan 03 10:34:55 2017 S=0.55 Km/hr
</name>
<styleUrl>
#styleMap_TLP_Normal
</styleUrl>
<Point>
<coordinates>
-64.8924866,-10.7669945,157.15
</coordinates>
</Point>
</Placemark>
<Placemark>
<name>
Tue Jan 03 10:35:05 2017 S=0.92 Km/hr
</name>
<styleUrl>
#styleMap_TLP_Normal
</styleUrl>
<Point>
<coordinates>
-64.8924713,-10.7670116,157.48
</coordinates>
</Point>
</Placemark>
<Placemark>
<name>
Tue Jan 03 10:35:15 2017 S=1.01 Km/hr
</name>
<styleUrl>
#styleMap_TLP_Normal
</styleUrl>
<Point>
<coordinates>
-64.8924026,-10.7669716,157.43
</coordinates>
</Point>
</Placemark>
<Placemark>
<name>
Tue Jan 03 10:35:25 2017 S=1.78 Km/hr
</name>
<styleUrl>
#styleMap_TLP_Normal
</styleUrl>
<Point>
<coordinates>
-64.8923798,-10.7669926,157.37
</coordinates>
</Point>
</Placemark>
<Placemark>
<name>
Tue Jan 03 10:35:35 2017 S=1.06 Km/hr
</name>
<styleUrl>
#styleMap_TLP_Normal
</styleUrl>
<Point>
<coordinates>
-64.8924103,-10.7670231,156.75
</coordinates>
</Point>
</Placemark>
<Placemark>
<name>
Tue Jan 03 10:35:45 2017 S=0.53 Km/hr
</name>
<styleUrl>
#styleMap_TLP_Normal
</styleUrl>
<Point>
<coordinates>
-64.8924484,-10.7669687,157.58
</coordinates>
</Point>
</Placemark>
<Placemark>
<name>
Tue Jan 03 10:35:55 2017 S=0.57 Km/hr
</name>
<styleUrl>
#styleMap_TLP_Normal
</styleUrl>
<Point>
<coordinates>
-64.8924408,-10.7670031,158.46
</coordinates>
</Point>
</Placemark>
<Placemark>
<name>
Tue Jan 03 10:36:05 2017 S=0.23 Km/hr
</name>
<styleUrl>
#styleMap_TLP_Normal
</styleUrl>
<Point>
<coordinates>
-64.8924637,-10.7670116,158.66
</coordinates>
</Point>
</Placemark>
<Placemark>
<name>
Tue Jan 03 10:36:15 2017 S=0.30 Km/hr
</name>
<styleUrl>
#styleMap_TLP_Normal
</styleUrl>
<Point>
<coordinates>
-64.8924637,-10.7670116,158.63
</coordinates>
</Point>
</Placemark>
<Placemark>
<name>
Tue Jan 03 10:36:25 2017 S=0.27 Km/hr
</name>
<styleUrl>
#styleMap_TLP_Normal
</styleUrl>
<Point>
<coordinates>
-64.8924713,-10.7670031,158.65
</coordinates>
</Point>
</Placemark>
<Placemark>
<name>
Tue Jan 03 10:36:35 2017 S=0.66 Km/hr
</name>
<styleUrl>
#styleMap_TLP_Normal
</styleUrl>
<Point>
<coordinates>
-64.8924484,-10.7669640,159.13
</coordinates>
</Point>
</Placemark>
<Placemark>
<name>
Tue Jan 03 10:36:45 2017 S=0.58 Km/hr
</name>
<styleUrl>
#styleMap_TLP_Normal
</styleUrl>
<Point>
<coordinates>
-64.8923798,-10.7669458,159.84
</coordinates>
</Point>
</Placemark>
<Placemark>
<name>
Tue Jan 03 10:36:55 2017 S=0.98 Km/hr
</name>
<styleUrl>
#styleMap_TLP_Normal
</styleUrl>
<Point>
<coordinates>
-64.8924179,-10.7669106,160.81
</coordinates>
</Point>
</Placemark>
<Placemark>
<name>
Tue Jan 03 10:37:05 2017 S=0.92 Km/hr
</name>
<styleUrl>
#styleMap_TLP_Normal
</styleUrl>
<Point>
<coordinates>
-64.8924484,-10.7669230,160.63
</coordinates>
</Point>
</Placemark>
<Placemark>
<name>
Tue Jan 03 10:37:15 2017 S=1.30 Km/hr
</name>
<styleUrl>
#styleMap_TLP_Normal
</styleUrl>
<Point>
<coordinates>
-64.8924637,-10.7669477,160.50
</coordinates>
</Point>
</Placemark>
<Placemark>
<name>
Tue Jan 03 10:37:25 2017 S=5.17 Km/hr
</name>
<styleUrl>
#styleMap_TLP_Normal
</styleUrl>
<Point>
<coordinates>
-64.8925171,-10.7670193,157.07
</coordinates>
</Point>
</Placemark>
<Placemark>
<name>
Tue Jan 03 10:37:35 2017 S=3.20 Km/hr
</name>
<styleUrl>
#styleMap_TLP_Normal
</styleUrl>
<Point>
<coordinates>
-64.8925400,-10.7670259,154.54
</coordinates>
</Point>
</Placemark>
<Placemark>
<name>
Tue Jan 03 10:37:45 2017 S=5.21 Km/hr
</name>
<styleUrl>
#styleMap_TLP_Normal
</styleUrl>
<Point>
<coordinates>
-64.8926010,-10.7670898,152.11
</coordinates>
</Point>
</Placemark>
<Placemark>
<name>
Tue Jan 03 10:37:55 2017 S=5.91 Km/hr
</name>
<styleUrl>
#styleMap_TLP_Normal
</styleUrl>
<Point>
<coordinates>
-64.8925858,-10.7672138,152.17
</coordinates>
</Point>
</Placemark>
<Placemark>
<name>
Tue Jan 03 10:38:05 2017 S=0.64 Km/hr
</name>
<styleUrl>
#styleMap_TLP_Normal
</styleUrl>
<Point>
<coordinates>
-64.8924561,-10.7671108,163.74
</coordinates>
</Point>
</Placemark>
<Placemark>
<name>
Tue Jan 03 10:38:15 2017 S=0.89 Km/hr
</name>
<styleUrl>
#styleMap_TLP_Normal
</styleUrl>
<Point>
<coordinates>
-64.8924637,-10.7670860,164.19
</coordinates>
</Point>
</Placemark>
<Placemark>
<name>
Tue Jan 03 10:38:25 2017 S=0.74 Km/hr
</name>
<styleUrl>
#styleMap_TLP_Normal
</styleUrl>
<Point>
<coordinates>
-64.8924637,-10.7670708,164.05
</coordinates>
</Point>
</Placemark>
<Placemark>
<name>
Tue Jan 03 10:38:35 2017 S=1.46 Km/hr
</name>
<styleUrl>
#styleMap_TLP_Normal
</styleUrl>
<Point>
<coordinates>
-64.8924713,-10.7669773,162.39
</coordinates>
</Point>
</Placemark>
<Placemark>
<name>
Tue Jan 03 10:38:45 2017 S=1.46 Km/hr
</name>
<styleUrl>
#styleMap_TLP_Normal
</styleUrl>
<Point>
<coordinates>
-64.8924637,-10.7669182,159.41
</coordinates>
</Point>
</Placemark>
<Placemark>
<name>
Tue Jan 03 10:38:55 2017 S=0.61 Km/hr
</name>
<styleUrl>
#styleMap_TLP_Normal
</styleUrl>
<Point>
<coordinates>
-64.8925171,-10.7668858,158.57
</coordinates>
</Point>
</Placemark>
<Placemark>
<name>
Tue Jan 03 10:39:05 2017 S=0.55 Km/hr
</name>
<styleUrl>
#styleMap_TLP_Normal
</styleUrl>
<Point>
<coordinates>
-64.8925018,-10.7668839,158.57
</coordinates>
</Point>
</Placemark>
<Placemark>
<name>
Tue Jan 03 10:39:15 2017 S=0.55 Km/hr
</name>
<styleUrl>
#styleMap_TLP_Normal
</styleUrl>
<Point>
<coordinates>
-64.8925018,-10.7668772,158.66
</coordinates>
</Point>
</Placemark>
<Placemark>
<name>
Tue Jan 03 10:39:25 2017 S=1.50 Km/hr
</name>
<styleUrl>
#styleMap_TLP_Normal
</styleUrl>
<Point>
<coordinates>
-64.8924866,-10.7668896,159.23
</coordinates>
</Point>
</Placemark>
<Placemark>
<name>
Tue Jan 03 10:39:35 2017 S=0.29 Km/hr
</name>
<styleUrl>
#styleMap_TLP_Normal
</styleUrl>
<Point>
<coordinates>
-64.8925323,-10.7668886,158.62
</coordinates>
</Point>
</Placemark>
<Placemark>
<name>
Tue Jan 03 10:39:45 2017 S=1.19 Km/hr
</name>
<styleUrl>
#styleMap_TLP_Normal
</styleUrl>
<Point>
<coordinates>
-64.8925400,-10.7669010,158.44
</coordinates>
</Point>
</Placemark>
<Placemark>
<name>
Tue Jan 03 10:39:55 2017 S=1.74 Km/hr
</name>
<styleUrl>
#styleMap_TLP_Normal
</styleUrl>
<Point>
<coordinates>
-64.8925476,-10.7668428,157.83
</coordinates>
</Point>
</Placemark>
<Placemark>
<name>
Tue Jan 03 10:40:05 2017 S=1.02 Km/hr
</name>
<styleUrl>
#styleMap_TLP_Normal
</styleUrl>
<Point>
<coordinates>
-64.8926010,-10.7667694,157.41
</coordinates>
</Point>
</Placemark>
<Placemark>
<name>
Tue Jan 03 10:40:15 2017 S=0.44 Km/hr
</name>
<styleUrl>
#styleMap_TLP_Normal
</styleUrl>
<Point>
<coordinates>
-64.8926315,-10.7667522,157.08
</coordinates>
</Point>
</Placemark>
<Placemark>
<name>
Tue Jan 03 10:40:25 2017 S=1.23 Km/hr
</name>
<styleUrl>
#styleMap_TLP_Normal
</styleUrl>
<Point>
<coordinates>
-64.8926315,-10.7667513,157.09
</coordinates>
</Point>
</Placemark>
<Placemark>
<name>
Tue Jan 03 10:40:35 2017 S=1.15 Km/hr
</name>
<styleUrl>
#styleMap_TLP_Normal
</styleUrl>
<Point>
<coordinates>
-64.8926392,-10.7667599,157.64
</coordinates>
</Point>
</Placemark>
<Placemark>
<name>
Tue Jan 03 10:40:45 2017 S=0.48 Km/hr
</name>
<styleUrl>
#styleMap_TLP_Normal
</styleUrl>
<Point>
<coordinates>
-64.8926392,-10.7667341,158.03
</coordinates>
</Point>
</Placemark>
<Placemark>
<name>
Tue Jan 03 10:40:55 2017 S=1.76 Km/hr
</name>
<styleUrl>
#styleMap_TLP_Normal
</styleUrl>
<Point>
<coordinates>
-64.8925858,-10.7667513,157.47
</coordinates>
</Point>
</Placemark>
<Placemark>
<name>
Tue Jan 03 10:41:05 2017 S=0.79 Km/hr
</name>
<styleUrl>
#styleMap_TLP_Normal
</styleUrl>
<Point>
<coordinates>
-64.8925095,-10.7667675,157.91
</coordinates>
</Point>
</Placemark>
<Placemark>
<name>
Tue Jan 03 10:41:15 2017 S=0.84 Km/hr
</name>
<styleUrl>
#styleMap_TLP_Normal
</styleUrl>
<Point>
<coordinates>
-64.8925552,-10.7668171,157.86
</coordinates>
</Point>
</Placemark>
<Placemark>
<name>
Tue Jan 03 10:41:25 2017 S=1.85 Km/hr
</name>
<styleUrl>
#styleMap_TLP_Normal
</styleUrl>
<Point>
<coordinates>
-64.8925095,-10.7668762,158.32
</coordinates>
</Point>
</Placemark>
<Placemark>
<name>
Tue Jan 03 10:41:35 2017 S=0.48 Km/hr
</name>
<styleUrl>
#styleMap_TLP_Normal
</styleUrl>
<Point>
<coordinates>
-64.8925018,-10.7669106,159.71
</coordinates>
</Point>
</Placemark>
<Placemark>
<name>
Tue Jan 03 10:41:45 2017 S=1.04 Km/hr
</name>
<styleUrl>
#styleMap_TLP_Normal
</styleUrl>
<Point>
<coordinates>
-64.8925095,-10.7669277,159.69
</coordinates>
</Point>
</Placemark>
<Placemark>
<name>
Tue Jan 03 10:41:55 2017 S=0.93 Km/hr
</name>
<styleUrl>
#styleMap_TLP_Normal
</styleUrl>
<Point>
<coordinates>
-64.8925171,-10.7669601,160.17
</coordinates>
</Point>
</Placemark>
<Placemark>
<name>
Tue Jan 03 10:42:05 2017 S=0.26 Km/hr
</name>
<styleUrl>
#styleMap_TLP_Normal
</styleUrl>
<Point>
<coordinates>
-64.8924866,-10.7669830,160.73
</coordinates>
</Point>
</Placemark>
<Placemark>
<name>
Tue Jan 03 10:42:15 2017 S=0.77 Km/hr
</name>
<styleUrl>
#styleMap_TLP_Normal
</styleUrl>
<Point>
<coordinates>
-64.8924789,-10.7669849,160.96
</coordinates>
</Point>
</Placemark>
<Placemark>
<name>
Tue Jan 03 10:42:25 2017 S=1.01 Km/hr
</name>
<styleUrl>
#styleMap_TLP_Normal
</styleUrl>
<Point>
<coordinates>
-64.8924713,-10.7669792,161.03
</coordinates>
</Point>
</Placemark>
<Placemark>
<name>
Tue Jan 03 10:42:35 2017 S=1.84 Km/hr
</name>
<styleUrl>
#styleMap_TLP_Normal
</styleUrl>
<Point>
<coordinates>
-64.8925171,-10.7669611,161.46
</coordinates>
</Point>
</Placemark>
<Placemark>
<name>
Tue Jan 03 10:42:45 2017 S=1.07 Km/hr
</name>
<styleUrl>
#styleMap_TLP_Normal
</styleUrl>
<Point>
<coordinates>
-64.8925247,-10.7669086,161.54
</coordinates>
</Point>
</Placemark>
<Placemark>
<name>
Tue Jan 03 10:42:55 2017 S=0.07 Km/hr
</name>
<styleUrl>
#styleMap_TLP_Normal
</styleUrl>
<Point>
<coordinates>
-64.8924942,-10.7669239,161.09
</coordinates>
</Point>
</Placemark>
<Placemark>
<name>
Tue Jan 03 10:43:05 2017 S=1.18 Km/hr
</name>
<styleUrl>
#styleMap_TLP_Normal
</styleUrl>
<Point>
<coordinates>
-64.8924942,-10.7668867,161.97
</coordinates>
</Point>
</Placemark>
<Placemark>
<name>
Tue Jan 03 10:43:15 2017 S=0.84 Km/hr
</name>
<styleUrl>
#styleMap_TLP_Normal
</styleUrl>
<Point>
<coordinates>
-64.8924789,-10.7668629,160.81
</coordinates>
</Point>
</Placemark>
<Placemark>
<name>
Tue Jan 03 10:43:25 2017 S=0.98 Km/hr
</name>
<styleUrl>
#styleMap_TLP_Normal
</styleUrl>
<Point>
<coordinates>
-64.8924561,-10.7668314,162.26
</coordinates>
</Point>
</Placemark>
<Placemark>
<name>
Tue Jan 03 10:43:35 2017 S=0.42 Km/hr
</name>
<styleUrl>
#styleMap_TLP_Normal
</styleUrl>
<Point>
<coordinates>
-64.8924484,-10.7668476,162.23
</coordinates>
</Point>
</Placemark>
<Placemark>
<name>
Tue Jan 03 10:43:45 2017 S=1.01 Km/hr
</name>
<styleUrl>
#styleMap_TLP_Normal
</styleUrl>
<Point>
<coordinates>
-64.8924103,-10.7668886,162.45
</coordinates>
</Point>
</Placemark>
<Placemark>
<name>
Tue Jan 03 10:43:55 2017 S=1.04 Km/hr
</name>
<styleUrl>
#styleMap_TLP_Normal
</styleUrl>
<Point>
<coordinates>
-64.8923950,-10.7669210,163.68
</coordinates>
</Point>
</Placemark>
<Placemark>
<name>
Tue Jan 03 10:44:05 2017 S=1.10 Km/hr
</name>
<styleUrl>
#styleMap_TLP_Normal
</styleUrl>
<Point>
<coordinates>
-64.8924332,-10.7669487,162.68
</coordinates>
</Point>
</Placemark>
<Placemark>
<name>
Tue Jan 03 10:44:15 2017 S=0.66 Km/hr
</name>
<styleUrl>
#styleMap_TLP_Normal
</styleUrl>
<Point>
<coordinates>
-64.8924408,-10.7669744,162.71
</coordinates>
</Point>
</Placemark>
<Placemark>
<name>
Tue Jan 03 10:44:25 2017 S=0.94 Km/hr
</name>
<styleUrl>
#styleMap_TLP_Normal
</styleUrl>
<Point>
<coordinates>
-64.8924026,-10.7670555,162.80
</coordinates>
</Point>
</Placemark>
<Placemark>
<name>
Tue Jan 03 10:44:35 2017 S=0.29 Km/hr
</name>
<styleUrl>
#styleMap_TLP_Normal
</styleUrl>
<Point>
<coordinates>
-64.8924026,-10.7670698,163.29
</coordinates>
</Point>
</Placemark>
<Placemark>
<name>
Tue Jan 03 10:44:45 2017 S=0.74 Km/hr
</name>
<styleUrl>
#styleMap_TLP_Normal
</styleUrl>
<Point>
<coordinates>
-64.8924026,-10.7670612,163.35
</coordinates>
</Point>
</Placemark>
<Placemark>
<name>
Tue Jan 03 10:44:55 2017 S=0.94 Km/hr
</name>
<styleUrl>
#styleMap_TLP_Normal
</styleUrl>
<Point>
<coordinates>
-64.8924255,-10.7670622,163.27
</coordinates>
</Point>
</Placemark>
<Placemark>
<name>
Tue Jan 03 10:45:05 2017 S=0.32 Km/hr
</name>
<styleUrl>
#styleMap_TLP_Normal
</styleUrl>
<Point>
<coordinates>
-64.8924713,-10.7670689,163.59
</coordinates>
</Point>
</Placemark>
<Placemark>
<name>
Tue Jan 03 10:45:15 2017 S=1.14 Km/hr
</name>
<styleUrl>
#styleMap_TLP_Normal
</styleUrl>
<Point>
<coordinates>
-64.8924866,-10.7670259,163.43
</coordinates>
</Point>
</Placemark>
<Placemark>
<name>
Tue Jan 03 10:45:25 2017 S=1.10 Km/hr
</name>
<styleUrl>
#styleMap_TLP_Normal
</styleUrl>
<Point>
<coordinates>
-64.8925018,-10.7669487,163.75
</coordinates>
</Point>
</Placemark>
<Placemark>
<name>
Tue Jan 03 10:45:35 2017 S=0.43 Km/hr
</name>
<styleUrl>
#styleMap_TLP_Normal
</styleUrl>
<Point>
<coordinates>
-64.8925247,-10.7669182,163.30
</coordinates>
</Point>
</Placemark>
<Placemark>
<name>
Tue Jan 03 10:45:45 2017 S=1.45 Km/hr
</name>
<styleUrl>
#styleMap_TLP_Normal
</styleUrl>
<Point>
<coordinates>
-64.8925095,-10.7669029,162.99
</coordinates>
</Point>
</Placemark>
<Placemark>
<name>
Tue Jan 03 10:45:55 2017 S=0.69 Km/hr
</name>
<styleUrl>
#styleMap_TLP_Normal
</styleUrl>
<Point>
<coordinates>
-64.8925095,-10.7668743,162.72
</coordinates>
</Point>
</Placemark>
<Placemark>
<name>
Tue Jan 03 10:46:05 2017 S=0.66 Km/hr
</name>
<styleUrl>
#styleMap_TLP_Normal
</styleUrl>
<Point>
<coordinates>
-64.8925247,-10.7668743,162.81
</coordinates>
</Point>
</Placemark>
<Placemark>
<name>
Tue Jan 03 10:46:15 2017 S=0.57 Km/hr
</name>
<styleUrl>
#styleMap_TLP_Normal
</styleUrl>
<Point>
<coordinates>
-64.8925858,-10.7668409,164.66
</coordinates>
</Point>
</Placemark>
<Placemark>
<name>
Tue Jan 03 10:46:25 2017 S=1.17 Km/hr
</name>
<styleUrl>
#styleMap_TLP_Normal
</styleUrl>
<Point>
<coordinates>
-64.8925400,-10.7668638,165.13
</coordinates>
</Point>
</Placemark>
<Placemark>
<name>
Tue Jan 03 10:46:35 2017 S=0.50 Km/hr
</name>
<styleUrl>
#styleMap_TLP_Normal
</styleUrl>
<Point>
<coordinates>
-64.8925018,-10.7668905,164.67
</coordinates>
</Point>
</Placemark>
<Placemark>
<name>
Tue Jan 03 10:46:45 2017 S=0.27 Km/hr
</name>
<styleUrl>
#styleMap_TLP_Normal
</styleUrl>
<Point>
<coordinates>
-64.8924866,-10.7668905,164.21
</coordinates>
</Point>
</Placemark>
<Placemark>
<name>
Tue Jan 03 10:46:55 2017 S=0.92 Km/hr
</name>
<styleUrl>
#styleMap_TLP_Normal
</styleUrl>
<Point>
<coordinates>
-64.8924561,-10.7668905,163.96
</coordinates>
</Point>
</Placemark>
<Placemark>
<name>
Tue Jan 03 10:47:05 2017 S=0.64 Km/hr
</name>
<styleUrl>
#styleMap_TLP_Normal
</styleUrl>
<Point>
<coordinates>
-64.8924179,-10.7668629,164.26
</coordinates>
</Point>
</Placemark>
<Placemark>
<name>
Tue Jan 03 10:47:15 2017 S=0.50 Km/hr
</name>
<styleUrl>
#styleMap_TLP_Normal
</styleUrl>
<Point>
<coordinates>
-64.8924408,-10.7668686,164.23
</coordinates>
</Point>
</Placemark>
<Placemark>
<name>
Tue Jan 03 10:47:25 2017 S=1.20 Km/hr
</name>
<styleUrl>
#styleMap_TLP_Normal
</styleUrl>
<Point>
<coordinates>
-64.8924103,-10.7668943,163.08
</coordinates>
</Point>
</Placemark>
<Placemark>
<name>
Tue Jan 03 10:47:35 2017 S=0.92 Km/hr
</name>
<styleUrl>
#styleMap_TLP_Normal
</styleUrl>
<Point>
<coordinates>
-64.8924179,-10.7668962,163.20
</coordinates>
</Point>
</Placemark>
<Placemark>
<name>
Tue Jan 03 10:47:45 2017 S=0.75 Km/hr
</name>
<styleUrl>
#styleMap_TLP_Normal
</styleUrl>
<Point>
<coordinates>
-64.8924179,-10.7668715,163.03
</coordinates>
</Point>
</Placemark>
<Placemark>
<name>
Tue Jan 03 10:47:55 2017 S=0.70 Km/hr
</name>
<styleUrl>
#styleMap_TLP_Normal
</styleUrl>
<Point>
<coordinates>
-64.8925323,-10.7668724,163.64
</coordinates>
</Point>
</Placemark>
<Placemark>
<name>
Tue Jan 03 10:48:05 2017 S=0.33 Km/hr
</name>
<styleUrl>
#styleMap_TLP_Normal
</styleUrl>
<Point>
<coordinates>
-64.8925400,-10.7668457,163.90
</coordinates>
</Point>
</Placemark>
<Placemark>
<name>
Tue Jan 03 10:48:15 2017 S=0.66 Km/hr
</name>
<styleUrl>
#styleMap_TLP_Normal
</styleUrl>
<Point>
<coordinates>
-64.8925400,-10.7668371,163.95
</coordinates>
</Point>
</Placemark>
<Placemark>
<name>
Tue Jan 03 10:48:25 2017 S=0.42 Km/hr
</name>
<styleUrl>
#styleMap_TLP_Normal
</styleUrl>
<Point>
<coordinates>
-64.8925400,-10.7668543,163.36
</coordinates>
</Point>
</Placemark>
<Placemark>
<name>
Tue Jan 03 10:48:35 2017 S=1.15 Km/hr
</name>
<styleUrl>
#styleMap_TLP_Normal
</styleUrl>
<Point>
<coordinates>
-64.8924942,-10.7669029,163.17
</coordinates>
</Point>
</Placemark>
<Placemark>
<name>
Tue Jan 03 10:48:45 2017 S=1.61 Km/hr
</name>
<styleUrl>
#styleMap_TLP_Normal
</styleUrl>
<Point>
<coordinates>
-64.8924789,-10.7669220,163.22
</coordinates>
</Point>
</Placemark>
<Placemark>
<name>
Tue Jan 03 10:48:55 2017 S=0.71 Km/hr
</name>
<styleUrl>
#styleMap_TLP_Normal
</styleUrl>
<Point>
<coordinates>
-64.8924789,-10.7669249,163.41
</coordinates>
</Point>
</Placemark>
<Placemark>
<name>
Tue Jan 03 10:49:05 2017 S=1.99 Km/hr
</name>
<styleUrl>
#styleMap_TLP_Normal
</styleUrl>
<Point>
<coordinates>
-64.8925400,-10.7668428,162.93
</coordinates>
</Point>
</Placemark>
<Placemark>
<name>
Tue Jan 03 10:49:15 2017 S=1.75 Km/hr
</name>
<styleUrl>
#styleMap_TLP_Normal
</styleUrl>
<Point>
<coordinates>
-64.8926086,-10.7667389,161.96
</coordinates>
</Point>
</Placemark>
<Placemark>
<name>
Tue Jan 03 10:49:25 2017 S=0.28 Km/hr
</name>
<styleUrl>
#styleMap_TLP_Normal
</styleUrl>
<Point>
<coordinates>
-64.8925934,-10.7667189,160.38
</coordinates>
</Point>
</Placemark>
<Placemark>
<name>
Tue Jan 03 10:49:35 2017 S=0.33 Km/hr
</name>
<styleUrl>
#styleMap_TLP_Normal
</styleUrl>
<Point>
<coordinates>
-64.8925858,-10.7667189,160.43
</coordinates>
</Point>
</Placemark>
<Placemark>
<name>
Tue Jan 03 10:49:45 2017 S=0.46 Km/hr
</name>
<styleUrl>
#styleMap_TLP_Normal
</styleUrl>
<Point>
<coordinates>
-64.8925858,-10.7667112,160.46
</coordinates>
</Point>
</Placemark>
<Placemark>
<name>
Tue Jan 03 10:49:55 2017 S=0.49 Km/hr
</name>
<styleUrl>
#styleMap_TLP_Normal
</styleUrl>
<Point>
<coordinates>
-64.8925781,-10.7666922,160.48
</coordinates>
</Point>
</Placemark>
<Placemark>
<name>
Tue Jan 03 10:50:05 2017 S=0.64 Km/hr
</name>
<styleUrl>
#styleMap_TLP_Normal
</styleUrl>
<Point>
<coordinates>
-64.8925629,-10.7666779,160.31
</coordinates>
</Point>
</Placemark>
<Placemark>
<name>
Tue Jan 03 10:50:15 2017 S=0.59 Km/hr
</name>
<styleUrl>
#styleMap_TLP_Normal
</styleUrl>
<Point>
<coordinates>
-64.8925705,-10.7666464,160.19
</coordinates>
</Point>
</Placemark>
<Placemark>
<name>
Tue Jan 03 10:50:25 2017 S=0.91 Km/hr
</name>
<styleUrl>
#styleMap_TLP_Normal
</styleUrl>
<Point>
<coordinates>
-64.8925323,-10.7666245,160.40
</coordinates>
</Point>
</Placemark>
<Placemark>
<name>
Tue Jan 03 10:50:35 2017 S=0.60 Km/hr
</name>
<styleUrl>
#styleMap_TLP_Normal
</styleUrl>
<Point>
<coordinates>
-64.8925095,-10.7666674,159.73
</coordinates>
</Point>
</Placemark>
<Placemark>
<name>
Tue Jan 03 10:50:45 2017 S=0.54 Km/hr
</name>
<styleUrl>
#styleMap_TLP_Normal
</styleUrl>
<Point>
<coordinates>
-64.8925095,-10.7666626,159.73
</coordinates>
</Point>
</Placemark>
<Placemark>
<name>
Tue Jan 03 10:50:55 2017 S=0.56 Km/hr
</name>
<styleUrl>
#styleMap_TLP_Normal
</styleUrl>
<Point>
<coordinates>
-64.8925018,-10.7666626,159.66
</coordinates>
</Point>
</Placemark>
<Placemark>
<name>
Tue Jan 03 10:51:05 2017 S=0.60 Km/hr
</name>
<styleUrl>
#styleMap_TLP_Normal
</styleUrl>
<Point>
<coordinates>
-64.8925934,-10.7667007,158.12
</coordinates>
</Point>
</Placemark>
<Placemark>
<name>
Tue Jan 03 10:51:15 2017 S=0.03 Km/hr
</name>
<styleUrl>
#styleMap_TLP_Normal
</styleUrl>
<Point>
<coordinates>
-64.8926086,-10.7667150,156.77
</coordinates>
</Point>
</Placemark>
<Placemark>
<name>
Tue Jan 03 10:51:25 2017 S=1.46 Km/hr
</name>
<styleUrl>
#styleMap_TLP_Normal
</styleUrl>
<Point>
<coordinates>
-64.8926468,-10.7667360,156.64
</coordinates>
</Point>
</Placemark>
<Placemark>
<name>
Tue Jan 03 10:51:35 2017 S=0.84 Km/hr
</name>
<styleUrl>
#styleMap_TLP_Normal
</styleUrl>
<Point>
<coordinates>
-64.8927002,-10.7667465,157.11
</coordinates>
</Point>
</Placemark>
<Placemark>
<name>
Tue Jan 03 10:51:45 2017 S=0.99 Km/hr
</name>
<styleUrl>
#styleMap_TLP_Normal
</styleUrl>
<Point>
<coordinates>
-64.8927078,-10.7667599,156.95
</coordinates>
</Point>
</Placemark>
<Placemark>
<name>
Tue Jan 03 10:51:55 2017 S=0.45 Km/hr
</name>
<styleUrl>
#styleMap_TLP_Normal
</styleUrl>
<Point>
<coordinates>
-64.8926697,-10.7667532,156.00
</coordinates>
</Point>
</Placemark>
<Placemark>
<name>
Tue Jan 03 10:52:05 2017 S=0.83 Km/hr
</name>
<styleUrl>
#styleMap_TLP_Normal
</styleUrl>
<Point>
<coordinates>
-64.8926697,-10.7667542,155.86
</coordinates>
</Point>
</Placemark>
<Placemark>
<name>
Tue Jan 03 10:52:15 2017 S=0.37 Km/hr
</name>
<styleUrl>
#styleMap_TLP_Normal
</styleUrl>
<Point>
<coordinates>
-64.8926849,-10.7667437,153.66
</coordinates>
</Point>
</Placemark>
<Placemark>
<name>
Tue Jan 03 10:52:25 2017 S=0.37 Km/hr
</name>
<styleUrl>
#styleMap_TLP_Normal
</styleUrl>
<Point>
<coordinates>
-64.8926849,-10.7667427,153.54
</coordinates>
</Point>
</Placemark>
<Placemark>
<name>
Tue Jan 03 10:52:35 2017 S=0.14 Km/hr
</name>
<styleUrl>
#styleMap_TLP_Normal
</styleUrl>
<Point>
<coordinates>
-64.8926773,-10.7667303,153.41
</coordinates>
</Point>
</Placemark>
<Placemark>
<name>
Tue Jan 03 10:52:45 2017 S=1.62 Km/hr
</name>
<styleUrl>
#styleMap_TLP_Normal
</styleUrl>
<Point>
<coordinates>
-64.8926697,-10.7667046,153.71
</coordinates>
</Point>
</Placemark>
<Placemark>
<name>
Tue Jan 03 10:52:55 2017 S=0.27 Km/hr
</name>
<styleUrl>
#styleMap_TLP_Normal
</styleUrl>
<Point>
<coordinates>
-64.8926163,-10.7667150,153.06
</coordinates>
</Point>
</Placemark>
<Placemark>
<name>
Tue Jan 03 10:53:05 2017 S=0.46 Km/hr
</name>
<styleUrl>
#styleMap_TLP_Normal
</styleUrl>
<Point>
<coordinates>
-64.8926163,-10.7666988,153.10
</coordinates>
</Point>
</Placemark>
<Placemark>
<name>
Tue Jan 03 10:53:15 2017 S=0.77 Km/hr
</name>
<styleUrl>
#styleMap_TLP_Normal
</styleUrl>
<Point>
<coordinates>
-64.8926163,-10.7666922,153.09
</coordinates>
</Point>
</Placemark>
<Placemark>
<name>
Tue Jan 03 10:53:25 2017 S=1.12 Km/hr
</name>
<styleUrl>
#styleMap_TLP_Normal
</styleUrl>
<Point>
<coordinates>
-64.8926086,-10.7666655,152.42
</coordinates>
</Point>
</Placemark>
<Placemark>
<name>
Tue Jan 03 10:53:35 2017 S=0.34 Km/hr
</name>
<styleUrl>
#styleMap_TLP_Normal
</styleUrl>
<Point>
<coordinates>
-64.8926010,-10.7666636,152.50
</coordinates>
</Point>
</Placemark>
<Placemark>
<name>
Tue Jan 03 10:53:45 2017 S=0.19 Km/hr
</name>
<styleUrl>
#styleMap_TLP_Normal
</styleUrl>
<Point>
<coordinates>
-64.8926010,-10.7666750,152.52
</coordinates>
</Point>
</Placemark>
<Placemark>
<name>
Tue Jan 03 10:53:55 2017 S=1.24 Km/hr
</name>
<styleUrl>
#styleMap_TLP_Normal
</styleUrl>
<Point>
<coordinates>
-64.8925629,-10.7666683,152.77
</coordinates>
</Point>
</Placemark>
<Placemark>
<name>
Tue Jan 03 10:54:05 2017 S=0.57 Km/hr
</name>
<styleUrl>
#styleMap_TLP_Normal
</styleUrl>
<Point>
<coordinates>
-64.8925400,-10.7666512,155.52
</coordinates>
</Point>
</Placemark>
<Placemark>
<name>
Tue Jan 03 10:54:15 2017 S=1.26 Km/hr
</name>
<styleUrl>
#styleMap_TLP_Normal
</styleUrl>
<Point>
<coordinates>
-64.8925323,-10.7666664,156.03
</coordinates>
</Point>
</Placemark>
<Placemark>
<name>
Tue Jan 03 10:54:25 2017 S=1.17 Km/hr
</name>
<styleUrl>
#styleMap_TLP_Normal
</styleUrl>
<Point>
<coordinates>
-64.8926010,-10.7666874,154.42
</coordinates>
</Point>
</Placemark>
<Placemark>
<name>
Tue Jan 03 10:54:35 2017 S=0.58 Km/hr
</name>
<styleUrl>
#styleMap_TLP_Normal
</styleUrl>
<Point>
<coordinates>
-64.8926239,-10.7666626,154.19
</coordinates>
</Point>
</Placemark>
<Placemark>
<name>
Tue Jan 03 10:54:45 2017 S=0.38 Km/hr
</name>
<styleUrl>
#styleMap_TLP_Normal
</styleUrl>
<Point>
<coordinates>
-64.8926010,-10.7666578,154.29
</coordinates>
</Point>
</Placemark>
<Placemark>
<name>
Tue Jan 03 10:54:55 2017 S=0.62 Km/hr
</name>
<styleUrl>
#styleMap_TLP_Normal
</styleUrl>
<Point>
<coordinates>
-64.8925934,-10.7666855,155.01
</coordinates>
</Point>
</Placemark>
<Placemark>
<name>
Tue Jan 03 10:55:05 2017 S=0.80 Km/hr
</name>
<styleUrl>
#styleMap_TLP_Normal
</styleUrl>
<Point>
<coordinates>
-64.8925705,-10.7666969,155.66
</coordinates>
</Point>
</Placemark>
<Placemark>
<name>
Tue Jan 03 10:55:15 2017 S=0.82 Km/hr
</name>
<styleUrl>
#styleMap_TLP_Normal
</styleUrl>
<Point>
<coordinates>
-64.8925247,-10.7666674,156.48
</coordinates>
</Point>
</Placemark>
<Placemark>
<name>
Tue Jan 03 10:55:25 2017 S=1.66 Km/hr
</name>
<styleUrl>
#styleMap_TLP_Normal
</styleUrl>
<Point>
<coordinates>
-64.8925018,-10.7666092,156.81
</coordinates>
</Point>
</Placemark>
<Placemark>
<name>
Tue Jan 03 10:55:35 2017 S=1.81 Km/hr
</name>
<styleUrl>
#styleMap_TLP_Normal
</styleUrl>
<Point>
<coordinates>
-64.8925323,-10.7666426,157.18
</coordinates>
</Point>
</Placemark>
<Placemark>
<name>
Tue Jan 03 10:55:45 2017 S=0.59 Km/hr
</name>
<styleUrl>
#styleMap_TLP_Normal
</styleUrl>
<Point>
<coordinates>
-64.8925552,-10.7666597,156.59
</coordinates>
</Point>
</Placemark>
<Placemark>
<name>
Tue Jan 03 10:55:55 2017 S=0.42 Km/hr
</name>
<styleUrl>
#styleMap_TLP_Normal
</styleUrl>
<Point>
<coordinates>
-64.8925552,-10.7666512,156.09
</coordinates>
</Point>
</Placemark>
<Placemark>
<name>
Tue Jan 03 10:56:05 2017 S=0.71 Km/hr
</name>
<styleUrl>
#styleMap_TLP_Normal
</styleUrl>
<Point>
<coordinates>
-64.8925400,-10.7666550,156.33
</coordinates>
</Point>
</Placemark>
<Placemark>
<name>
Tue Jan 03 10:56:15 2017 S=0.41 Km/hr
</name>
<styleUrl>
#styleMap_TLP_Normal
</styleUrl>
<Point>
<coordinates>
-64.8925171,-10.7666063,156.84
</coordinates>
</Point>
</Placemark>
<Placemark>
<name>
Tue Jan 03 10:56:25 2017 S=0.85 Km/hr
</name>
<styleUrl>
#styleMap_TLP_Normal
</styleUrl>
<Point>
<coordinates>
-64.8925629,-10.7666292,156.61
</coordinates>
</Point>
</Placemark>
<Placemark>
<name>
Tue Jan 03 10:56:35 2017 S=0.67 Km/hr
</name>
<styleUrl>
#styleMap_TLP_Normal
</styleUrl>
<Point>
<coordinates>
-64.8925705,-10.7666283,156.88
</coordinates>
</Point>
</Placemark>
<Placemark>
<name>
Tue Jan 03 10:56:45 2017 S=0.66 Km/hr
</name>
<styleUrl>
#styleMap_TLP_Normal
</styleUrl>
<Point>
<coordinates>
-64.8925552,-10.7666559,157.31
</coordinates>
</Point>
</Placemark>
<Placemark>
<name>
Tue Jan 03 10:56:55 2017 S=0.33 Km/hr
</name>
<styleUrl>
#styleMap_TLP_Normal
</styleUrl>
<Point>
<coordinates>
-64.8925171,-10.7666368,156.23
</coordinates>
</Point>
</Placemark>
<Placemark>
<name>
Tue Jan 03 10:57:05 2017 S=0.50 Km/hr
</name>
<styleUrl>
#styleMap_TLP_Normal
</styleUrl>
<Point>
<coordinates>
-64.8925095,-10.7666283,156.34
</coordinates>
</Point>
</Placemark>
<Placemark>
<name>
Tue Jan 03 10:57:15 2017 S=0.19 Km/hr
</name>
<styleUrl>
#styleMap_TLP_Normal
</styleUrl>
<Point>
<coordinates>
-64.8925400,-10.7666473,156.35
</coordinates>
</Point>
</Placemark>
<Placemark>
<name>
Tue Jan 03 10:57:25 2017 S=0.42 Km/hr
</name>
<styleUrl>
#styleMap_TLP_Normal
</styleUrl>
<Point>
<coordinates>
-64.8925400,-10.7666349,156.08
</coordinates>
</Point>
</Placemark>
<Placemark>
<name>
Tue Jan 03 10:57:35 2017 S=0.99 Km/hr
</name>
<styleUrl>
#styleMap_TLP_Normal
</styleUrl>
<Point>
<coordinates>
-64.8925247,-10.7666445,155.79
</coordinates>
</Point>
</Placemark>
<Placemark>
<name>
Tue Jan 03 10:57:45 2017 S=0.40 Km/hr
</name>
<styleUrl>
#styleMap_TLP_Normal
</styleUrl>
<Point>
<coordinates>
-64.8925247,-10.7666559,155.86
</coordinates>
</Point>
</Placemark>
<Placemark>
<name>
Tue Jan 03 10:57:55 2017 S=0.99 Km/hr
</name>
<styleUrl>
#styleMap_TLP_Normal
</styleUrl>
<Point>
<coordinates>
-64.8925171,-10.7666597,155.88
</coordinates>
</Point>
</Placemark>
<Placemark>
<name>
Tue Jan 03 10:58:05 2017 S=0.60 Km/hr
</name>
<styleUrl>
#styleMap_TLP_Normal
</styleUrl>
<Point>
<coordinates>
-64.8925400,-10.7666540,158.48
</coordinates>
</Point>
</Placemark>
<Placemark>
<name>
Tue Jan 03 10:58:15 2017 S=0.92 Km/hr
</name>
<styleUrl>
#styleMap_TLP_Normal
</styleUrl>
<Point>
<coordinates>
-64.8925400,-10.7666416,158.50
</coordinates>
</Point>
</Placemark>
<Placemark>
<name>
Tue Jan 03 10:58:25 2017 S=0.44 Km/hr
</name>
<styleUrl>
#styleMap_TLP_Normal
</styleUrl>
<Point>
<coordinates>
-64.8925400,-10.7666378,158.55
</coordinates>
</Point>
</Placemark>
<Placemark>
<name>
Tue Jan 03 10:58:35 2017 S=0.63 Km/hr
</name>
<styleUrl>
#styleMap_TLP_Normal
</styleUrl>
<Point>
<coordinates>
-64.8925476,-10.7666264,158.92
</coordinates>
</Point>
</Placemark>
<Placemark>
<name>
Tue Jan 03 10:58:45 2017 S=0.91 Km/hr
</name>
<styleUrl>
#styleMap_TLP_Normal
</styleUrl>
<Point>
<coordinates>
-64.8925171,-10.7666416,158.93
</coordinates>
</Point>
</Placemark>
<Placemark>
<name>
Tue Jan 03 10:58:55 2017 S=1.44 Km/hr
</name>
<styleUrl>
#styleMap_TLP_Normal
</styleUrl>
<Point>
<coordinates>
-64.8925323,-10.7667179,158.85
</coordinates>
</Point>
</Placemark>
<Placemark>
<name>
Tue Jan 03 10:59:05 2017 S=0.93 Km/hr
</name>
<styleUrl>
#styleMap_TLP_Normal
</styleUrl>
<Point>
<coordinates>
-64.8924942,-10.7666779,158.59
</coordinates>
</Point>
</Placemark>
<Placemark>
<name>
Tue Jan 03 10:59:15 2017 S=0.50 Km/hr
</name>
<styleUrl>
#styleMap_TLP_Normal
</styleUrl>
<Point>
<coordinates>
-64.8924789,-10.7666683,158.57
</coordinates>
</Point>
</Placemark>
<Placemark>
<name>
Tue Jan 03 10:59:25 2017 S=0.85 Km/hr
</name>
<styleUrl>
#styleMap_TLP_Normal
</styleUrl>
<Point>
<coordinates>
-64.8924713,-10.7666693,158.55
</coordinates>
</Point>
</Placemark>
<Placemark>
<name>
Tue Jan 03 10:59:35 2017 S=1.00 Km/hr
</name>
<styleUrl>
#styleMap_TLP_Normal
</styleUrl>
<Point>
<coordinates>
-64.8924561,-10.7666836,158.91
</coordinates>
</Point>
</Placemark>
<Placemark>
<name>
Tue Jan 03 10:59:45 2017 S=0.81 Km/hr
</name>
<styleUrl>
#styleMap_TLP_Normal
</styleUrl>
<Point>
<coordinates>
-64.8924332,-10.7666540,159.95
</coordinates>
</Point>
</Placemark>
<Placemark>
<name>
Tue Jan 03 10:59:55 2017 S=0.65 Km/hr
</name>
<styleUrl>
#styleMap_TLP_Normal
</styleUrl>
<Point>
<coordinates>
-64.8924561,-10.7665749,160.80
</coordinates>
</Point>
</Placemark>
<Placemark>
<name>
Tue Jan 03 11:00:05 2017 S=0.85 Km/hr
</name>
<styleUrl>
#styleMap_TLP_Normal
</styleUrl>
<Point>
<coordinates>
-64.8924408,-10.7665577,161.30
</coordinates>
</Point>
</Placemark>
<Placemark>
<name>
Tue Jan 03 11:00:15 2017 S=1.00 Km/hr
</name>
<styleUrl>
#styleMap_TLP_Normal
</styleUrl>
<Point>
<coordinates>
-64.8924561,-10.7665892,162.02
</coordinates>
</Point>
</Placemark>
<Placemark>
<name>
Tue Jan 03 11:00:25 2017 S=0.60 Km/hr
</name>
<styleUrl>
#styleMap_TLP_Normal
</styleUrl>
<Point>
<coordinates>
-64.8924713,-10.7665424,162.37
</coordinates>
</Point>
</Placemark>
<Placemark>
<name>
Tue Jan 03 11:00:35 2017 S=0.44 Km/hr
</name>
<styleUrl>
#styleMap_TLP_Normal
</styleUrl>
<Point>
<coordinates>
-64.8924942,-10.7665749,161.46
</coordinates>
</Point>
</Placemark>
<Placemark>
<name>
Tue Jan 03 11:00:45 2017 S=0.43 Km/hr
</name>
<styleUrl>
#styleMap_TLP_Normal
</styleUrl>
<Point>
<coordinates>
-64.8924866,-10.7665777,161.61
</coordinates>
</Point>
</Placemark>
<Placemark>
<name>
Tue Jan 03 11:00:55 2017 S=1.51 Km/hr
</name>
<styleUrl>
#styleMap_TLP_Normal
</styleUrl>
<Point>
<coordinates>
-64.8924866,-10.7666025,160.53
</coordinates>
</Point>
</Placemark>
<Placemark>
<name>
Tue Jan 03 11:01:05 2017 S=2.01 Km/hr
</name>
<styleUrl>
#styleMap_TLP_Normal
</styleUrl>
<Point>
<coordinates>
-64.8924332,-10.7665215,158.97
</coordinates>
</Point>
</Placemark>
<Placemark>
<name>
Tue Jan 03 11:01:15 2017 S=0.29 Km/hr
</name>
<styleUrl>
#styleMap_TLP_Normal
</styleUrl>
<Point>
<coordinates>
-64.8924179,-10.7664814,159.11
</coordinates>
</Point>
</Placemark>
<Placemark>
<name>
Tue Jan 03 11:01:25 2017 S=0.24 Km/hr
</name>
<styleUrl>
#styleMap_TLP_Normal
</styleUrl>
<Point>
<coordinates>
-64.8924179,-10.7664814,159.30
</coordinates>
</Point>
</Placemark>
<Placemark>
<name>
Tue Jan 03 11:01:35 2017 S=0.26 Km/hr
</name>
<styleUrl>
#styleMap_TLP_Normal
</styleUrl>
<Point>
<coordinates>
-64.8924103,-10.7664890,159.28
</coordinates>
</Point>
</Placemark>
<Placemark>
<name>
Tue Jan 03 11:01:45 2017 S=0.37 Km/hr
</name>
<styleUrl>
#styleMap_TLP_Normal
</styleUrl>
<Point>
<coordinates>
-64.8923874,-10.7665358,158.25
</coordinates>
</Point>
</Placemark>
<Placemark>
<name>
Tue Jan 03 11:01:55 2017 S=1.37 Km/hr
</name>
<styleUrl>
#styleMap_TLP_Normal
</styleUrl>
<Point>
<coordinates>
-64.8923798,-10.7665377,158.46
</coordinates>
</Point>
</Placemark>
<Placemark>
<name>
Tue Jan 03 11:02:05 2017 S=0.52 Km/hr
</name>
<styleUrl>
#styleMap_TLP_Normal
</styleUrl>
<Point>
<coordinates>
-64.8923492,-10.7665443,158.23
</coordinates>
</Point>
</Placemark>
<Placemark>
<name>
Tue Jan 03 11:02:15 2017 S=0.55 Km/hr
</name>
<styleUrl>
#styleMap_TLP_Normal
</styleUrl>
<Point>
<coordinates>
-64.8923492,-10.7665501,158.23
</coordinates>
</Point>
</Placemark>
<Placemark>
<name>
Tue Jan 03 11:02:25 2017 S=0.29 Km/hr
</name>
<styleUrl>
#styleMap_TLP_Normal
</styleUrl>
<Point>
<coordinates>
-64.8923416,-10.7665539,158.22
</coordinates>
</Point>
</Placemark>
<Placemark>
<name>
Tue Jan 03 11:02:35 2017 S=0.88 Km/hr
</name>
<styleUrl>
#styleMap_TLP_Normal
</styleUrl>
<Point>
<coordinates>
-64.8923340,-10.7665520,158.21
</coordinates>
</Point>
</Placemark>
<Placemark>
<name>
Tue Jan 03 11:02:45 2017 S=1.41 Km/hr
</name>
<styleUrl>
#styleMap_TLP_Normal
</styleUrl>
<Point>
<coordinates>
-64.8923035,-10.7665625,158.23
</coordinates>
</Point>
</Placemark>
<Placemark>
<name>
Tue Jan 03 11:02:55 2017 S=0.62 Km/hr
</name>
<styleUrl>
#styleMap_TLP_Normal
</styleUrl>
<Point>
<coordinates>
-64.8923264,-10.7665424,159.28
</coordinates>
</Point>
</Placemark>
<Placemark>
<name>
Tue Jan 03 11:03:05 2017 S=1.84 Km/hr
</name>
<styleUrl>
#styleMap_TLP_Normal
</styleUrl>
<Point>
<coordinates>
-64.8924332,-10.7664852,158.35
</coordinates>
</Point>
</Placemark>
<Placemark>
<name>
Tue Jan 03 11:03:15 2017 S=0.45 Km/hr
</name>
<styleUrl>
#styleMap_TLP_Normal
</styleUrl>
<Point>
<coordinates>
-64.8924866,-10.7664499,157.89
</coordinates>
</Point>
</Placemark>
<Placemark>
<name>
Tue Jan 03 11:03:25 2017 S=1.63 Km/hr
</name>
<styleUrl>
#styleMap_TLP_Normal
</styleUrl>
<Point>
<coordinates>
-64.8924713,-10.7664795,158.04
</coordinates>
</Point>
</Placemark>
<Placemark>
<name>
Tue Jan 03 11:03:35 2017 S=0.66 Km/hr
</name>
<styleUrl>
#styleMap_TLP_Normal
</styleUrl>
<Point>
<coordinates>
-64.8924103,-10.7665539,158.77
</coordinates>
</Point>
</Placemark>
<Placemark>
<name>
Tue Jan 03 11:03:45 2017 S=0.67 Km/hr
</name>
<styleUrl>
#styleMap_TLP_Normal
</styleUrl>
<Point>
<coordinates>
-64.8924103,-10.7665586,158.88
</coordinates>
</Point>
</Placemark>
<Placemark>
<name>
Tue Jan 03 11:03:55 2017 S=1.50 Km/hr
</name>
<styleUrl>
#styleMap_TLP_Normal
</styleUrl>
<Point>
<coordinates>
-64.8924866,-10.7665691,160.01
</coordinates>
</Point>
</Placemark>
<Placemark>
<name>
Tue Jan 03 11:04:05 2017 S=0.93 Km/hr
</name>
<styleUrl>
#styleMap_TLP_Normal
</styleUrl>
<Point>
<coordinates>
-64.8925171,-10.7665968,160.14
</coordinates>
</Point>
</Placemark>
<Placemark>
<name>
Tue Jan 03 11:04:15 2017 S=2.98 Km/hr
</name>
<styleUrl>
#styleMap_TLP_Normal
</styleUrl>
<Point>
<coordinates>
-64.8925781,-10.7666197,161.32
</coordinates>
</Point>
</Placemark>
<Placemark>
<name>
Tue Jan 03 11:04:25 2017 S=0.53 Km/hr
</name>
<styleUrl>
#styleMap_TLP_Normal
</styleUrl>
<Point>
<coordinates>
-64.8926086,-10.7666521,160.77
</coordinates>
</Point>
</Placemark>
<Placemark>
<name>
Tue Jan 03 11:04:35 2017 S=2.64 Km/hr
</name>
<styleUrl>
#styleMap_TLP_Normal
</styleUrl>
<Point>
<coordinates>
-64.8925095,-10.7665501,159.28
</coordinates>
</Point>
</Placemark>
<Placemark>
<name>
Tue Jan 03 11:04:45 2017 S=2.33 Km/hr
</name>
<styleUrl>
#styleMap_TLP_Normal
</styleUrl>
<Point>
<coordinates>
-64.8924255,-10.7665033,158.94
</coordinates>
</Point>
</Placemark>
<Placemark>
<name>
Tue Jan 03 11:04:55 2017 S=0.90 Km/hr
</name>
<styleUrl>
#styleMap_TLP_Normal
</styleUrl>
<Point>
<coordinates>
-64.8923416,-10.7665043,158.58
</coordinates>
</Point>
</Placemark>
<Placemark>
<name>
Tue Jan 03 11:05:05 2017 S=1.64 Km/hr
</name>
<styleUrl>
#styleMap_TLP_Normal
</styleUrl>
<Point>
<coordinates>
-64.8922501,-10.7664881,159.35
</coordinates>
</Point>
</Placemark>
<Placemark>
<name>
Tue Jan 03 11:05:15 2017 S=2.03 Km/hr
</name>
<styleUrl>
#styleMap_TLP_Normal
</styleUrl>
<Point>
<coordinates>
-64.8921432,-10.7664499,159.20
</coordinates>
</Point>
</Placemark>
<Placemark>
<name>
Tue Jan 03 11:05:25 2017 S=3.07 Km/hr
</name>
<styleUrl>
#styleMap_TLP_Normal
</styleUrl>
<Point>
<coordinates>
-64.8919601,-10.7664337,157.61
</coordinates>
</Point>
</Placemark>
<Placemark>
<name>
Tue Jan 03 11:05:35 2017 S=2.86 Km/hr
</name>
<styleUrl>
#styleMap_TLP_Normal
</styleUrl>
<Point>
<coordinates>
-64.8918533,-10.7664709,157.77
</coordinates>
</Point>
</Placemark>
<Placemark>
<name>
Tue Jan 03 11:05:45 2017 S=2.90 Km/hr
</name>
<styleUrl>
#styleMap_TLP_Normal
</styleUrl>
<Point>
<coordinates>
-64.8917313,-10.7666063,158.80
</coordinates>
</Point>
</Placemark>
<Placemark>
<name>
Tue Jan 03 11:05:55 2017 S=2.56 Km/hr
</name>
<styleUrl>
#styleMap_TLP_Normal
</styleUrl>
<Point>
<coordinates>
-64.8916321,-10.7666616,158.15
</coordinates>
</Point>
</Placemark>
<Placemark>
<name>
Tue Jan 03 11:06:05 2017 S=1.88 Km/hr
</name>
<styleUrl>
#styleMap_TLP_Normal
</styleUrl>
<Point>
<coordinates>
-64.8915100,-10.7666597,157.73
</coordinates>
</Point>
</Placemark>
<Placemark>
<name>
Tue Jan 03 11:06:15 2017 S=0.50 Km/hr
</name>
<styleUrl>
#styleMap_TLP_Normal
</styleUrl>
<Point>
<coordinates>
-64.8914642,-10.7666674,157.54
</coordinates>
</Point>
</Placemark>
<Placemark>
<name>
Tue Jan 03 11:06:25 2017 S=0.65 Km/hr
</name>
<styleUrl>
#styleMap_TLP_Normal
</styleUrl>
<Point>
<coordinates>
-64.8914490,-10.7666636,157.55
</coordinates>
</Point>
</Placemark>
<Placemark>
<name>
Tue Jan 03 11:06:35 2017 S=0.46 Km/hr
</name>
<styleUrl>
#styleMap_TLP_Normal
</styleUrl>
<Point>
<coordinates>
-64.8914413,-10.7666693,157.62
</coordinates>
</Point>
</Placemark>
<Placemark>
<name>
Tue Jan 03 11:06:45 2017 S=0.81 Km/hr
</name>
<styleUrl>
#styleMap_TLP_Normal
</styleUrl>
<Point>
<coordinates>
-64.8914490,-10.7666664,157.69
</coordinates>
</Point>
</Placemark>
<Placemark>
<name>
Tue Jan 03 11:06:55 2017 S=3.04 Km/hr
</name>
<styleUrl>
#styleMap_TLP_Normal
</styleUrl>
<Point>
<coordinates>
-64.8916245,-10.7666674,157.21
</coordinates>
</Point>
</Placemark>
<Placemark>
<name>
Tue Jan 03 11:07:05 2017 S=2.59 Km/hr
</name>
<styleUrl>
#styleMap_TLP_Normal
</styleUrl>
<Point>
<coordinates>
-64.8917160,-10.7666864,155.81
</coordinates>
</Point>
</Placemark>
<Placemark>
<name>
Tue Jan 03 11:07:15 2017 S=1.76 Km/hr
</name>
<styleUrl>
#styleMap_TLP_Normal
</styleUrl>
<Point>
<coordinates>
-64.8917999,-10.7666159,154.93
</coordinates>
</Point>
</Placemark>
<Placemark>
<name>
Tue Jan 03 11:07:25 2017 S=1.85 Km/hr
</name>
<styleUrl>
#styleMap_TLP_Normal
</styleUrl>
<Point>
<coordinates>
-64.8918457,-10.7665510,154.23
</coordinates>
</Point>
</Placemark>
<Placemark>
<name>
Tue Jan 03 11:07:35 2017 S=0.96 Km/hr
</name>
<styleUrl>
#styleMap_TLP_Normal
</styleUrl>
<Point>
<coordinates>
-64.8919525,-10.7665100,153.29
</coordinates>
</Point>
</Placemark>
<Placemark>
<name>
Tue Jan 03 11:07:45 2017 S=2.02 Km/hr
</name>
<styleUrl>
#styleMap_TLP_Normal
</styleUrl>
<Point>
<coordinates>
-64.8920670,-10.7665110,153.34
</coordinates>
</Point>
</Placemark>
<Placemark>
<name>
Tue Jan 03 11:07:55 2017 S=2.06 Km/hr
</name>
<styleUrl>
#styleMap_TLP_Normal
</styleUrl>
<Point>
<coordinates>
-64.8921661,-10.7664890,154.21
</coordinates>
</Point>
</Placemark>
<Placemark>
<name>
Tue Jan 03 11:08:05 2017 S=3.19 Km/hr
</name>
<styleUrl>
#styleMap_TLP_Normal
</styleUrl>
<Point>
<coordinates>
-64.8923035,-10.7665262,154.30
</coordinates>
</Point>
</Placemark>
<Placemark>
<name>
Tue Jan 03 11:08:15 2017 S=2.74 Km/hr
</name>
<styleUrl>
#styleMap_TLP_Normal
</styleUrl>
<Point>
<coordinates>
-64.8924408,-10.7665615,153.94
</coordinates>
</Point>
</Placemark>
<Placemark>
<name>
Tue Jan 03 11:08:25 2017 S=2.54 Km/hr
</name>
<styleUrl>
#styleMap_TLP_Normal
</styleUrl>
<Point>
<coordinates>
-64.8925400,-10.7666264,153.94
</coordinates>
</Point>
</Placemark>
<Placemark>
<name>
Tue Jan 03 11:08:35 2017 S=1.46 Km/hr
</name>
<styleUrl>
#styleMap_TLP_Normal
</styleUrl>
<Point>
<coordinates>
-64.8926392,-10.7666569,154.23
</coordinates>
</Point>
</Placemark>
<Placemark>
<name>
Tue Jan 03 11:08:45 2017 S=1.94 Km/hr
</name>
<styleUrl>
#styleMap_TLP_Normal
</styleUrl>
<Point>
<coordinates>
-64.8925629,-10.7667246,154.39
</coordinates>
</Point>
</Placemark>
<Placemark>
<name>
Tue Jan 03 11:08:55 2017 S=1.72 Km/hr
</name>
<styleUrl>
#styleMap_TLP_Normal
</styleUrl>
<Point>
<coordinates>
-64.8925247,-10.7667856,154.63
</coordinates>
</Point>
</Placemark>
<Placemark>
<name>
Tue Jan 03 11:09:05 2017 S=1.16 Km/hr
</name>
<styleUrl>
#styleMap_TLP_Normal
</styleUrl>
<Point>
<coordinates>
-64.8924789,-10.7668438,155.44
</coordinates>
</Point>
</Placemark>
<Placemark>
<name>
Tue Jan 03 11:09:15 2017 S=0.75 Km/hr
</name>
<styleUrl>
#styleMap_TLP_Normal
</styleUrl>
<Point>
<coordinates>
-64.8924789,-10.7668562,155.59
</coordinates>
</Point>
</Placemark>
<Placemark>
<name>
Tue Jan 03 11:09:25 2017 S=1.34 Km/hr
</name>
<styleUrl>
#styleMap_TLP_Normal
</styleUrl>
<Point>
<coordinates>
-64.8924026,-10.7668066,156.02
</coordinates>
</Point>
</Placemark>
<Placemark>
<name>
Tue Jan 03 11:09:35 2017 S=0.62 Km/hr
</name>
<styleUrl>
#styleMap_TLP_Normal
</styleUrl>
<Point>
<coordinates>
-64.8923645,-10.7667799,156.25
</coordinates>
</Point>
</Placemark>
<Placemark>
<name>
Tue Jan 03 11:09:45 2017 S=1.38 Km/hr
</name>
<styleUrl>
#styleMap_TLP_Normal
</styleUrl>
<Point>
<coordinates>
-64.8923416,-10.7667952,156.21
</coordinates>
</Point>
</Placemark>
<Placemark>
<name>
Tue Jan 03 11:09:55 2017 S=0.32 Km/hr
</name>
<styleUrl>
#styleMap_TLP_Normal
</styleUrl>
<Point>
<coordinates>
-64.8923187,-10.7668352,156.03
</coordinates>
</Point>
</Placemark>
<Placemark>
<name>
Tue Jan 03 11:10:05 2017 S=0.52 Km/hr
</name>
<styleUrl>
#styleMap_TLP_Normal
</styleUrl>
<Point>
<coordinates>
-64.8923416,-10.7668486,155.97
</coordinates>
</Point>
</Placemark>
<Placemark>
<name>
Tue Jan 03 11:10:15 2017 S=1.16 Km/hr
</name>
<styleUrl>
#styleMap_TLP_Normal
</styleUrl>
<Point>
<coordinates>
-64.8923950,-10.7668753,156.52
</coordinates>
</Point>
</Placemark>
<Placemark>
<name>
Tue Jan 03 11:10:25 2017 S=0.68 Km/hr
</name>
<styleUrl>
#styleMap_TLP_Normal
</styleUrl>
<Point>
<coordinates>
-64.8923492,-10.7669249,156.67
</coordinates>
</Point>
</Placemark>
<Placemark>
<name>
Tue Jan 03 11:10:35 2017 S=0.30 Km/hr
</name>
<styleUrl>
#styleMap_TLP_Normal
</styleUrl>
<Point>
<coordinates>
-64.8923645,-10.7669573,156.76
</coordinates>
</Point>
</Placemark>
<Placemark>
<name>
Tue Jan 03 11:10:45 2017 S=0.74 Km/hr
</name>
<styleUrl>
#styleMap_TLP_Normal
</styleUrl>
<Point>
<coordinates>
-64.8923645,-10.7669477,156.86
</coordinates>
</Point>
</Placemark>
<Placemark>
<name>
Tue Jan 03 11:10:55 2017 S=0.58 Km/hr
</name>
<styleUrl>
#styleMap_TLP_Normal
</styleUrl>
<Point>
<coordinates>
-64.8923492,-10.7668905,157.66
</coordinates>
</Point>
</Placemark>
<Placemark>
<name>
Tue Jan 03 11:11:05 2017 S=0.53 Km/hr
</name>
<styleUrl>
#styleMap_TLP_Normal
</styleUrl>
<Point>
<coordinates>
-64.8923492,-10.7668896,157.68
</coordinates>
</Point>
</Placemark>
<Placemark>
<name>
Tue Jan 03 11:11:15 2017 S=0.30 Km/hr
</name>
<styleUrl>
#styleMap_TLP_Normal
</styleUrl>
<Point>
<coordinates>
-64.8923569,-10.7668905,157.71
</coordinates>
</Point>
</Placemark>
<Placemark>
<name>
Tue Jan 03 11:11:25 2017 S=0.45 Km/hr
</name>
<styleUrl>
#styleMap_TLP_Normal
</styleUrl>
<Point>
<coordinates>
-64.8923492,-10.7668896,157.71
</coordinates>
</Point>
</Placemark>
<Placemark>
<name>
Tue Jan 03 11:11:35 2017 S=0.29 Km/hr
</name>
<styleUrl>
#styleMap_TLP_Normal
</styleUrl>
<Point>
<coordinates>
-64.8923569,-10.7668972,157.74
</coordinates>
</Point>
</Placemark>
<Placemark>
<name>
Tue Jan 03 11:11:45 2017 S=1.28 Km/hr
</name>
<styleUrl>
#styleMap_TLP_Normal
</styleUrl>
<Point>
<coordinates>
-64.8923492,-10.7669172,157.68
</coordinates>
</Point>
</Placemark>
<Placemark>
<name>
Tue Jan 03 11:11:55 2017 S=1.03 Km/hr
</name>
<styleUrl>
#styleMap_TLP_Normal
</styleUrl>
<Point>
<coordinates>
-64.8923874,-10.7669582,158.26
</coordinates>
</Point>
</Placemark>
<Placemark>
<name>
Tue Jan 03 11:12:05 2017 S=0.75 Km/hr
</name>
<styleUrl>
#styleMap_TLP_Normal
</styleUrl>
<Point>
<coordinates>
-64.8924255,-10.7669735,158.33
</coordinates>
</Point>
</Placemark>
<Placemark>
<name>
Tue Jan 03 11:12:15 2017 S=0.98 Km/hr
</name>
<styleUrl>
#styleMap_TLP_Normal
</styleUrl>
<Point>
<coordinates>
-64.8923798,-10.7669392,157.93
</coordinates>
</Point>
</Placemark>
<Placemark>
<name>
Tue Jan 03 11:12:25 2017 S=0.71 Km/hr
</name>
<styleUrl>
#styleMap_TLP_Normal
</styleUrl>
<Point>
<coordinates>
-64.8923492,-10.7669058,157.76
</coordinates>
</Point>
</Placemark>
<Placemark>
<name>
Tue Jan 03 11:12:35 2017 S=1.27 Km/hr
</name>
<styleUrl>
#styleMap_TLP_Normal
</styleUrl>
<Point>
<coordinates>
-64.8923645,-10.7668562,157.46
</coordinates>
</Point>
</Placemark>
<Placemark>
<name>
Tue Jan 03 11:12:45 2017 S=1.01 Km/hr
</name>
<styleUrl>
#styleMap_TLP_Normal
</styleUrl>
<Point>
<coordinates>
-64.8924255,-10.7668400,155.36
</coordinates>
</Point>
</Placemark>
<Placemark>
<name>
Tue Jan 03 11:12:55 2017 S=0.94 Km/hr
</name>
<styleUrl>
#styleMap_TLP_Normal
</styleUrl>
<Point>
<coordinates>
-64.8925018,-10.7668276,155.35
</coordinates>
</Point>
</Placemark>
<Placemark>
<name>
Tue Jan 03 11:13:05 2017 S=2.03 Km/hr
</name>
<styleUrl>
#styleMap_TLP_Normal
</styleUrl>
<Point>
<coordinates>
-64.8925629,-10.7667637,155.76
</coordinates>
</Point>
</Placemark>
<Placemark>
<name>
Tue Jan 03 11:13:15 2017 S=1.31 Km/hr
</name>
<styleUrl>
#styleMap_TLP_Normal
</styleUrl>
<Point>
<coordinates>
-64.8926239,-10.7666988,156.96
</coordinates>
</Point>
</Placemark>
<Placemark>
<name>
Tue Jan 03 11:13:25 2017 S=1.93 Km/hr
</name>
<styleUrl>
#styleMap_TLP_Normal
</styleUrl>
<Point>
<coordinates>
-64.8925858,-10.7666464,157.63
</coordinates>
</Point>
</Placemark>
<Placemark>
<name>
Tue Jan 03 11:13:35 2017 S=2.12 Km/hr
</name>
<styleUrl>
#styleMap_TLP_Normal
</styleUrl>
<Point>
<coordinates>
-64.8924255,-10.7665567,156.31
</coordinates>
</Point>
</Placemark>
<Placemark>
<name>
Tue Jan 03 11:13:45 2017 S=1.01 Km/hr
</name>
<styleUrl>
#styleMap_TLP_Normal
</styleUrl>
<Point>
<coordinates>
-64.8923798,-10.7665186,157.16
</coordinates>
</Point>
</Placemark>
<Placemark>
<name>
Tue Jan 03 11:13:55 2017 S=0.19 Km/hr
</name>
<styleUrl>
#styleMap_TLP_Normal
</styleUrl>
<Point>
<coordinates>
-64.8923874,-10.7665339,156.98
</coordinates>
</Point>
</Placemark>
<Placemark>
<name>
Tue Jan 03 11:14:05 2017 S=1.91 Km/hr
</name>
<styleUrl>
#styleMap_TLP_Normal
</styleUrl>
<Point>
<coordinates>
-64.8923569,-10.7665424,156.68
</coordinates>
</Point>
</Placemark>
<Placemark>
<name>
Tue Jan 03 11:14:15 2017 S=1.21 Km/hr
</name>
<styleUrl>
#styleMap_TLP_Normal
</styleUrl>
<Point>
<coordinates>
-64.8923111,-10.7665176,156.59
</coordinates>
</Point>
</Placemark>
<Placemark>
<name>
Tue Jan 03 11:14:25 2017 S=2.33 Km/hr
</name>
<styleUrl>
#styleMap_TLP_Normal
</styleUrl>
<Point>
<coordinates>
-64.8921890,-10.7665081,157.07
</coordinates>
</Point>
</Placemark>
<Placemark>
<name>
Tue Jan 03 11:14:35 2017 S=2.75 Km/hr
</name>
<styleUrl>
#styleMap_TLP_Normal
</styleUrl>
<Point>
<coordinates>
-64.8920517,-10.7664738,157.40
</coordinates>
</Point>
</Placemark>
<Placemark>
<name>
Tue Jan 03 11:14:45 2017 S=2.27 Km/hr
</name>
<styleUrl>
#styleMap_TLP_Normal
</styleUrl>
<Point>
<coordinates>
-64.8919525,-10.7664986,158.16
</coordinates>
</Point>
</Placemark>
<Placemark>
<name>
Tue Jan 03 11:14:55 2017 S=1.31 Km/hr
</name>
<styleUrl>
#styleMap_TLP_Normal
</styleUrl>
<Point>
<coordinates>
-64.8918762,-10.7664938,158.63
</coordinates>
</Point>
</Placemark>
<Placemark>
<name>
Tue Jan 03 11:15:05 2017 S=2.16 Km/hr
</name>
<styleUrl>
#styleMap_TLP_Normal
</styleUrl>
<Point>
<coordinates>
-64.8917847,-10.7665539,159.80
</coordinates>
</Point>
</Placemark>
<Placemark>
<name>
Tue Jan 03 11:15:15 2017 S=1.66 Km/hr
</name>
<styleUrl>
#styleMap_TLP_Normal
</styleUrl>
<Point>
<coordinates>
-64.8917084,-10.7666073,160.08
</coordinates>
</Point>
</Placemark>
<Placemark>
<name>
Tue Jan 03 11:15:25 2017 S=1.59 Km/hr
</name>
<styleUrl>
#styleMap_TLP_Normal
</styleUrl>
<Point>
<coordinates>
-64.8916245,-10.7666616,159.77
</coordinates>
</Point>
</Placemark>
<Placemark>
<name>
Tue Jan 03 11:15:35 2017 S=1.94 Km/hr
</name>
<styleUrl>
#styleMap_TLP_Normal
</styleUrl>
<Point>
<coordinates>
-64.8915710,-10.7666445,158.61
</coordinates>
</Point>
</Placemark>
<Placemark>
<name>
Tue Jan 03 11:15:45 2017 S=1.06 Km/hr
</name>
<styleUrl>
#styleMap_TLP_Normal
</styleUrl>
<Point>
<coordinates>
-64.8914185,-10.7666588,159.09
</coordinates>
</Point>
</Placemark>
<Placemark>
<name>
Tue Jan 03 11:15:55 2017 S=2.07 Km/hr
</name>
<styleUrl>
#styleMap_TLP_Normal
</styleUrl>
<Point>
<coordinates>
-64.8913803,-10.7666883,159.61
</coordinates>
</Point>
</Placemark>
<Placemark>
<name>
Tue Jan 03 11:16:05 2017 S=2.04 Km/hr
</name>
<styleUrl>
#styleMap_TLP_Normal
</styleUrl>
<Point>
<coordinates>
-64.8912964,-10.7666931,159.78
</coordinates>
</Point>
</Placemark>
<Placemark>
<name>
Tue Jan 03 11:16:15 2017 S=2.77 Km/hr
</name>
<styleUrl>
#styleMap_TLP_Normal
</styleUrl>
<Point>
<coordinates>
-64.8912354,-10.7667389,159.40
</coordinates>
</Point>
</Placemark>
<Placemark>
<name>
Tue Jan 03 11:16:25 2017 S=3.28 Km/hr
</name>
<styleUrl>
#styleMap_TLP_Normal
</styleUrl>
<Point>
<coordinates>
-64.8910980,-10.7667503,158.04
</coordinates>
</Point>
</Placemark>
<Placemark>
<name>
Tue Jan 03 11:16:35 2017 S=2.64 Km/hr
</name>
<styleUrl>
#styleMap_TLP_Normal
</styleUrl>
<Point>
<coordinates>
-64.8909836,-10.7666817,157.55
</coordinates>
</Point>
</Placemark>
<Placemark>
<name>
Tue Jan 03 11:16:45 2017 S=1.30 Km/hr
</name>
<styleUrl>
#styleMap_TLP_Normal
</styleUrl>
<Point>
<coordinates>
-64.8909378,-10.7666731,157.93
</coordinates>
</Point>
</Placemark>
<Placemark>
<name>
Tue Jan 03 11:16:55 2017 S=3.75 Km/hr
</name>
<styleUrl>
#styleMap_TLP_Normal
</styleUrl>
<Point>
<coordinates>
-64.8908081,-10.7667332,158.04
</coordinates>
</Point>
</Placemark>
<Placemark>
<name>
Tue Jan 03 11:17:05 2017 S=2.62 Km/hr
</name>
<styleUrl>
#styleMap_TLP_Normal
</styleUrl>
<Point>
<coordinates>
-64.8906708,-10.7667198,158.39
</coordinates>
</Point>
</Placemark>
<Placemark>
<name>
Tue Jan 03 11:17:15 2017 S=2.59 Km/hr
</name>
<styleUrl>
#styleMap_TLP_Normal
</styleUrl>
<Point>
<coordinates>
-64.8905792,-10.7666550,157.87
</coordinates>
</Point>
</Placemark>
<Placemark>
<name>
Tue Jan 03 11:17:25 2017 S=1.44 Km/hr
</name>
<styleUrl>
#styleMap_TLP_Normal
</styleUrl>
<Point>
<coordinates>
-64.8904724,-10.7666330,158.02
</coordinates>
</Point>
</Placemark>
<Placemark>
<name>
Tue Jan 03 11:17:35 2017 S=2.02 Km/hr
</name>
<styleUrl>
#styleMap_TLP_Normal
</styleUrl>
<Point>
<coordinates>
-64.8903427,-10.7665987,158.42
</coordinates>
</Point>
</Placemark>
<Placemark>
<name>
Tue Jan 03 11:17:45 2017 S=2.63 Km/hr
</name>
<styleUrl>
#styleMap_TLP_Normal
</styleUrl>
<Point>
<coordinates>
-64.8902435,-10.7666283,158.19
</coordinates>
</Point>
</Placemark>
<Placemark>
<name>
Tue Jan 03 11:17:55 2017 S=1.90 Km/hr
</name>
<styleUrl>
#styleMap_TLP_Normal
</styleUrl>
<Point>
<coordinates>
-64.8900986,-10.7666903,159.07
</coordinates>
</Point>
</Placemark>
<Placemark>
<name>
Tue Jan 03 11:18:05 2017 S=1.71 Km/hr
</name>
<styleUrl>
#styleMap_TLP_Normal
</styleUrl>
<Point>
<coordinates>
-64.8900223,-10.7666864,159.57
</coordinates>
</Point>
</Placemark>
<Placemark>
<name>
Tue Jan 03 11:18:15 2017 S=2.57 Km/hr
</name>
<styleUrl>
#styleMap_TLP_Normal
</styleUrl>
<Point>
<coordinates>
-64.8898544,-10.7666912,159.31
</coordinates>
</Point>
</Placemark>
<Placemark>
<name>
Tue Jan 03 11:18:25 2017 S=2.55 Km/hr
</name>
<styleUrl>
#styleMap_TLP_Normal
</styleUrl>
<Point>
<coordinates>
-64.8897171,-10.7666302,159.52
</coordinates>
</Point>
</Placemark>
<Placemark>
<name>
Tue Jan 03 11:18:35 2017 S=2.09 Km/hr
</name>
<styleUrl>
#styleMap_TLP_Normal
</styleUrl>
<Point>
<coordinates>
-64.8896179,-10.7666483,160.61
</coordinates>
</Point>
</Placemark>
<Placemark>
<name>
Tue Jan 03 11:18:45 2017 S=2.41 Km/hr
</name>
<styleUrl>
#styleMap_TLP_Normal
</styleUrl>
<Point>
<coordinates>
-64.8895569,-10.7666435,160.93
</coordinates>
</Point>
</Placemark>
<Placemark>
<name>
Tue Jan 03 11:18:55 2017 S=3.86 Km/hr
</name>
<styleUrl>
#styleMap_TLP_Normal
</styleUrl>
<Point>
<coordinates>
-64.8894348,-10.7666483,160.43
</coordinates>
</Point>
</Placemark>
<Placemark>
<name>
Tue Jan 03 11:19:05 2017 S=2.40 Km/hr
</name>
<styleUrl>
#styleMap_TLP_Normal
</styleUrl>
<Point>
<coordinates>
-64.8893356,-10.7666111,157.86
</coordinates>
</Point>
</Placemark>
<Placemark>
<name>
Tue Jan 03 11:19:15 2017 S=2.30 Km/hr
</name>
<styleUrl>
#styleMap_TLP_Normal
</styleUrl>
<Point>
<coordinates>
-64.8892441,-10.7665606,155.46
</coordinates>
</Point>
</Placemark>
<Placemark>
<name>
Tue Jan 03 11:19:25 2017 S=2.70 Km/hr
</name>
<styleUrl>
#styleMap_TLP_Normal
</styleUrl>
<Point>
<coordinates>
-64.8891144,-10.7665844,152.93
</coordinates>
</Point>
</Placemark>
<Placemark>
<name>
Tue Jan 03 11:19:35 2017 S=3.65 Km/hr
</name>
<styleUrl>
#styleMap_TLP_Normal
</styleUrl>
<Point>
<coordinates>
-64.8889923,-10.7665243,148.76
</coordinates>
</Point>
</Placemark>
<Placemark>
<name>
Tue Jan 03 11:19:45 2017 S=1.65 Km/hr
</name>
<styleUrl>
#styleMap_TLP_Normal
</styleUrl>
<Point>
<coordinates>
-64.8888931,-10.7664680,144.09
</coordinates>
</Point>
</Placemark>
<Placemark>
<name>
Tue Jan 03 11:19:55 2017 S=2.35 Km/hr
</name>
<styleUrl>
#styleMap_TLP_Normal
</styleUrl>
<Point>
<coordinates>
-64.8887939,-10.7664690,137.75
</coordinates>
</Point>
</Placemark>
<Placemark>
<name>
Tue Jan 03 11:20:05 2017 S=2.36 Km/hr
</name>
<styleUrl>
#styleMap_TLP_Normal
</styleUrl>
<Point>
<coordinates>
-64.8887024,-10.7665129,133.21
</coordinates>
</Point>
</Placemark>
<Placemark>
<name>
Tue Jan 03 11:20:15 2017 S=2.32 Km/hr
</name>
<styleUrl>
#styleMap_TLP_Normal
</styleUrl>
<Point>
<coordinates>
-64.8886032,-10.7665415,132.28
</coordinates>
</Point>
</Placemark>
<Placemark>
<name>
Tue Jan 03 11:20:25 2017 S=2.21 Km/hr
</name>
<styleUrl>
#styleMap_TLP_Normal
</styleUrl>
<Point>
<coordinates>
-64.8884430,-10.7666187,131.79
</coordinates>
</Point>
</Placemark>
<Placemark>
<name>
Tue Jan 03 11:20:35 2017 S=2.10 Km/hr
</name>
<styleUrl>
#styleMap_TLP_Normal
</styleUrl>
<Point>
<coordinates>
-64.8883362,-10.7666922,130.54
</coordinates>
</Point>
</Placemark>
<Placemark>
<name>
Tue Jan 03 11:20:45 2017 S=1.81 Km/hr
</name>
<styleUrl>
#styleMap_TLP_Normal
</styleUrl>
<Point>
<coordinates>
-64.8882370,-10.7667360,129.30
</coordinates>
</Point>
</Placemark>
<Placemark>
<name>
Tue Jan 03 11:20:55 2017 S=2.75 Km/hr
</name>
<styleUrl>
#styleMap_TLP_Normal
</styleUrl>
<Point>
<coordinates>
-64.8881302,-10.7667742,129.41
</coordinates>
</Point>
</Placemark>
<Placemark>
<name>
Tue Jan 03 11:21:05 2017 S=2.51 Km/hr
</name>
<styleUrl>
#styleMap_TLP_Normal
</styleUrl>
<Point>
<coordinates>
-64.8880768,-10.7667484,130.35
</coordinates>
</Point>
</Placemark>
<Placemark>
<name>
Tue Jan 03 11:21:15 2017 S=3.65 Km/hr
</name>
<styleUrl>
#styleMap_TLP_Normal
</styleUrl>
<Point>
<coordinates>
-64.8879166,-10.7667665,131.19
</coordinates>
</Point>
</Placemark>
<Placemark>
<name>
Tue Jan 03 11:21:25 2017 S=2.71 Km/hr
</name>
<styleUrl>
#styleMap_TLP_Normal
</styleUrl>
<Point>
<coordinates>
-64.8877869,-10.7667828,131.48
</coordinates>
</Point>
</Placemark>
<Placemark>
<name>
Tue Jan 03 11:21:35 2017 S=2.02 Km/hr
</name>
<styleUrl>
#styleMap_TLP_Normal
</styleUrl>
<Point>
<coordinates>
-64.8876953,-10.7668400,133.73
</coordinates>
</Point>
</Placemark>
<Placemark>
<name>
Tue Jan 03 11:21:45 2017 S=2.62 Km/hr
</name>
<styleUrl>
#styleMap_TLP_Normal
</styleUrl>
<Point>
<coordinates>
-64.8875580,-10.7668524,136.34
</coordinates>
</Point>
</Placemark>
<Placemark>
<name>
Tue Jan 03 11:21:55 2017 S=2.62 Km/hr
</name>
<styleUrl>
#styleMap_TLP_Normal
</styleUrl>
<Point>
<coordinates>
-64.8874512,-10.7669010,138.97
</coordinates>
</Point>
</Placemark>
<Placemark>
<name>
Tue Jan 03 11:22:05 2017 S=2.03 Km/hr
</name>
<styleUrl>
#styleMap_TLP_Normal
</styleUrl>
<Point>
<coordinates>
-64.8873520,-10.7669630,141.45
</coordinates>
</Point>
</Placemark>
<Placemark>
<name>
Tue Jan 03 11:22:15 2017 S=3.29 Km/hr
</name>
<styleUrl>
#styleMap_TLP_Normal
</styleUrl>
<Point>
<coordinates>
-64.8872833,-10.7670507,143.14
</coordinates>
</Point>
</Placemark>
<Placemark>
<name>
Tue Jan 03 11:22:25 2017 S=3.50 Km/hr
</name>
<styleUrl>
#styleMap_TLP_Normal
</styleUrl>
<Point>
<coordinates>
-64.8871918,-10.7670841,142.82
</coordinates>
</Point>
</Placemark>
<Placemark>
<name>
Tue Jan 03 11:22:35 2017 S=3.12 Km/hr
</name>
<styleUrl>
#styleMap_TLP_Normal
</styleUrl>
<Point>
<coordinates>
-64.8870773,-10.7671185,142.78
</coordinates>
</Point>
</Placemark>
<Placemark>
<name>
Tue Jan 03 11:22:45 2017 S=2.88 Km/hr
</name>
<styleUrl>
#styleMap_TLP_Normal
</styleUrl>
<Point>
<coordinates>
-64.8869934,-10.7671776,143.34
</coordinates>
</Point>
</Placemark>
<Placemark>
<name>
Tue Jan 03 11:22:55 2017 S=1.94 Km/hr
</name>
<styleUrl>
#styleMap_TLP_Normal
</styleUrl>
<Point>
<coordinates>
-64.8869095,-10.7671728,144.19
</coordinates>
</Point>
</Placemark>
<Placemark>
<name>
Tue Jan 03 11:23:05 2017 S=3.63 Km/hr
</name>
<styleUrl>
#styleMap_TLP_Normal
</styleUrl>
<Point>
<coordinates>
-64.8867950,-10.7671919,144.86
</coordinates>
</Point>
</Placemark>
<Placemark>
<name>
Tue Jan 03 11:23:15 2017 S=2.28 Km/hr
</name>
<styleUrl>
#styleMap_TLP_Normal
</styleUrl>
<Point>
<coordinates>
-64.8866730,-10.7672176,144.93
</coordinates>
</Point>
</Placemark>
<Placemark>
<name>
Tue Jan 03 11:23:25 2017 S=2.01 Km/hr
</name>
<styleUrl>
#styleMap_TLP_Normal
</styleUrl>
<Point>
<coordinates>
-64.8865433,-10.7672806,146.38
</coordinates>
</Point>
</Placemark>
<Placemark>
<name>
Tue Jan 03 11:23:35 2017 S=2.13 Km/hr
</name>
<styleUrl>
#styleMap_TLP_Normal
</styleUrl>
<Point>
<coordinates>
-64.8864212,-10.7673016,147.04
</coordinates>
</Point>
</Placemark>
<Placemark>
<name>
Tue Jan 03 11:23:45 2017 S=3.40 Km/hr
</name>
<styleUrl>
#styleMap_TLP_Normal
</styleUrl>
<Point>
<coordinates>
-64.8863831,-10.7673779,148.68
</coordinates>
</Point>
</Placemark>
<Placemark>
<name>
Tue Jan 03 11:23:55 2017 S=1.63 Km/hr
</name>
<styleUrl>
#styleMap_TLP_Normal
</styleUrl>
<Point>
<coordinates>
-64.8863754,-10.7674923,150.63
</coordinates>
</Point>
</Placemark>
<Placemark>
<name>
Tue Jan 03 11:24:05 2017 S=3.14 Km/hr
</name>
<styleUrl>
#styleMap_TLP_Normal
</styleUrl>
<Point>
<coordinates>
-64.8862610,-10.7675219,151.14
</coordinates>
</Point>
</Placemark>
<Placemark>
<name>
Tue Jan 03 11:24:15 2017 S=2.13 Km/hr
</name>
<styleUrl>
#styleMap_TLP_Normal
</styleUrl>
<Point>
<coordinates>
-64.8861847,-10.7675257,153.38
</coordinates>
</Point>
</Placemark>
<Placemark>
<name>
Tue Jan 03 11:24:25 2017 S=2.82 Km/hr
</name>
<styleUrl>
#styleMap_TLP_Normal
</styleUrl>
<Point>
<coordinates>
-64.8860779,-10.7674961,155.63
</coordinates>
</Point>
</Placemark>
<Placemark>
<name>
Tue Jan 03 11:24:35 2017 S=3.28 Km/hr
</name>
<styleUrl>
#styleMap_TLP_Normal
</styleUrl>
<Point>
<coordinates>
-64.8859787,-10.7674046,157.15
</coordinates>
</Point>
</Placemark>
<Placemark>
<name>
Tue Jan 03 11:24:45 2017 S=2.04 Km/hr
</name>
<styleUrl>
#styleMap_TLP_Normal
</styleUrl>
<Point>
<coordinates>
-64.8859024,-10.7673893,158.89
</coordinates>
</Point>
</Placemark>
<Placemark>
<name>
Tue Jan 03 11:24:55 2017 S=2.54 Km/hr
</name>
<styleUrl>
#styleMap_TLP_Normal
</styleUrl>
<Point>
<coordinates>
-64.8857727,-10.7673731,160.67
</coordinates>
</Point>
</Placemark>
<Placemark>
<name>
Tue Jan 03 11:25:05 2017 S=2.80 Km/hr
</name>
<styleUrl>
#styleMap_TLP_Normal
</styleUrl>
<Point>
<coordinates>
-64.8856812,-10.7673788,163.08
</coordinates>
</Point>
</Placemark>
<Placemark>
<name>
Tue Jan 03 11:25:15 2017 S=3.48 Km/hr
</name>
<styleUrl>
#styleMap_TLP_Normal
</styleUrl>
<Point>
<coordinates>
-64.8855438,-10.7673616,165.29
</coordinates>
</Point>
</Placemark>
<Placemark>
<name>
Tue Jan 03 11:25:25 2017 S=3.72 Km/hr
</name>
<styleUrl>
#styleMap_TLP_Normal
</styleUrl>
<Point>
<coordinates>
-64.8853836,-10.7673473,166.25
</coordinates>
</Point>
</Placemark>
<Placemark>
<name>
Tue Jan 03 11:25:35 2017 S=2.12 Km/hr
</name>
<styleUrl>
#styleMap_TLP_Normal
</styleUrl>
<Point>
<coordinates>
-64.8852692,-10.7673635,167.31
</coordinates>
</Point>
</Placemark>
<Placemark>
<name>
Tue Jan 03 11:25:45 2017 S=2.38 Km/hr
</name>
<styleUrl>
#styleMap_TLP_Normal
</styleUrl>
<Point>
<coordinates>
-64.8852081,-10.7673454,169.10
</coordinates>
</Point>
</Placemark>
<Placemark>
<name>
Tue Jan 03 11:25:55 2017 S=2.29 Km/hr
</name>
<styleUrl>
#styleMap_TLP_Normal
</styleUrl>
<Point>
<coordinates>
-64.8851013,-10.7673445,170.45
</coordinates>
</Point>
</Placemark>
<Placemark>
<name>
Tue Jan 03 11:26:05 2017 S=2.93 Km/hr
</name>
<styleUrl>
#styleMap_TLP_Normal
</styleUrl>
<Point>
<coordinates>
-64.8849716,-10.7672672,172.07
</coordinates>
</Point>
</Placemark>
<Placemark>
<name>
Tue Jan 03 11:26:15 2017 S=3.46 Km/hr
</name>
<styleUrl>
#styleMap_TLP_Normal
</styleUrl>
<Point>
<coordinates>
-64.8848953,-10.7672729,174.09
</coordinates>
</Point>
</Placemark>
<Placemark>
<name>
Tue Jan 03 11:26:25 2017 S=0.67 Km/hr
</name>
<styleUrl>
#styleMap_TLP_Normal
</styleUrl>
<Point>
<coordinates>
-64.8848038,-10.7672997,174.59
</coordinates>
</Point>
</Placemark>
<Placemark>
<name>
Tue Jan 03 11:26:35 2017 S=2.71 Km/hr
</name>
<styleUrl>
#styleMap_TLP_Normal
</styleUrl>
<Point>
<coordinates>
-64.8847504,-10.7673988,176.35
</coordinates>
</Point>
</Placemark>
<Placemark>
<name>
Tue Jan 03 11:26:45 2017 S=2.61 Km/hr
</name>
<styleUrl>
#styleMap_TLP_Normal
</styleUrl>
<Point>
<coordinates>
-64.8847122,-10.7674665,177.79
</coordinates>
</Point>
</Placemark>
<Placemark>
<name>
Tue Jan 03 11:26:55 2017 S=1.90 Km/hr
</name>
<styleUrl>
#styleMap_TLP_Normal
</styleUrl>
<Point>
<coordinates>
-64.8846359,-10.7674913,178.84
</coordinates>
</Point>
</Placemark>
<Placemark>
<name>
Tue Jan 03 11:27:05 2017 S=2.31 Km/hr
</name>
<styleUrl>
#styleMap_TLP_Normal
</styleUrl>
<Point>
<coordinates>
-64.8845749,-10.7674923,180.14
</coordinates>
</Point>
</Placemark>
<Placemark>
<name>
Tue Jan 03 11:27:15 2017 S=1.67 Km/hr
</name>
<styleUrl>
#styleMap_TLP_Normal
</styleUrl>
<Point>
<coordinates>
-64.8845444,-10.7675190,180.79
</coordinates>
</Point>
</Placemark>
<Placemark>
<name>
Tue Jan 03 11:27:25 2017 S=4.44 Km/hr
</name>
<styleUrl>
#styleMap_TLP_Normal
</styleUrl>
<Point>
<coordinates>
-64.8845291,-10.7676735,181.96
</coordinates>
</Point>
</Placemark>
<Placemark>
<name>
Tue Jan 03 11:27:35 2017 S=3.60 Km/hr
</name>
<styleUrl>
#styleMap_TLP_Normal
</styleUrl>
<Point>
<coordinates>
-64.8843918,-10.7678204,183.03
</coordinates>
</Point>
</Placemark>
<Placemark>
<name>
Tue Jan 03 11:27:45 2017 S=2.44 Km/hr
</name>
<styleUrl>
#styleMap_TLP_Normal
</styleUrl>
<Point>
<coordinates>
-64.8843079,-10.7679148,184.02
</coordinates>
</Point>
</Placemark>
<Placemark>
<name>
Tue Jan 03 11:27:55 2017 S=2.20 Km/hr
</name>
<styleUrl>
#styleMap_TLP_Normal
</styleUrl>
<Point>
<coordinates>
-64.8842621,-10.7679844,185.16
</coordinates>
</Point>
</Placemark>
<Placemark>
<name>
Tue Jan 03 11:28:05 2017 S=1.34 Km/hr
</name>
<styleUrl>
#styleMap_TLP_Normal
</styleUrl>
<Point>
<coordinates>
-64.8842010,-10.7680283,186.16
</coordinates>
</Point>
</Placemark>
<Placemark>
<name>
Tue Jan 03 11:28:15 2017 S=1.94 Km/hr
</name>
<styleUrl>
#styleMap_TLP_Normal
</styleUrl>
<Point>
<coordinates>
-64.8841171,-10.7680025,187.73
</coordinates>
</Point>
</Placemark>
<Placemark>
<name>
Tue Jan 03 11:28:25 2017 S=2.18 Km/hr
</name>
<styleUrl>
#styleMap_TLP_Normal
</styleUrl>
<Point>
<coordinates>
-64.8840256,-10.7679367,188.38
</coordinates>
</Point>
</Placemark>
<Placemark>
<name>
Tue Jan 03 11:28:35 2017 S=1.52 Km/hr
</name>
<styleUrl>
#styleMap_TLP_Normal
</styleUrl>
<Point>
<coordinates>
-64.8839493,-10.7678928,189.68
</coordinates>
</Point>
</Placemark>
<Placemark>
<name>
Tue Jan 03 11:28:45 2017 S=2.17 Km/hr
</name>
<styleUrl>
#styleMap_TLP_Normal
</styleUrl>
<Point>
<coordinates>
-64.8838577,-10.7678986,191.14
</coordinates>
</Point>
</Placemark>
<Placemark>
<name>
Tue Jan 03 11:28:55 2017 S=2.73 Km/hr
</name>
<styleUrl>
#styleMap_TLP_Normal
</styleUrl>
<Point>
<coordinates>
-64.8837585,-10.7679453,191.26
</coordinates>
</Point>
</Placemark>
<Placemark>
<name>
Tue Jan 03 11:29:05 2017 S=2.66 Km/hr
</name>
<styleUrl>
#styleMap_TLP_Normal
</styleUrl>
<Point>
<coordinates>
-64.8836441,-10.7679405,191.77
</coordinates>
</Point>
</Placemark>
<Placemark>
<name>
Tue Jan 03 11:29:15 2017 S=2.32 Km/hr
</name>
<styleUrl>
#styleMap_TLP_Normal
</styleUrl>
<Point>
<coordinates>
-64.8835449,-10.7679749,193.21
</coordinates>
</Point>
</Placemark>
<Placemark>
<name>
Tue Jan 03 11:29:25 2017 S=0.89 Km/hr
</name>
<styleUrl>
#styleMap_TLP_Normal
</styleUrl>
<Point>
<coordinates>
-64.8834839,-10.7680359,194.14
</coordinates>
</Point>
</Placemark>
<Placemark>
<name>
Tue Jan 03 11:29:35 2017 S=0.37 Km/hr
</name>
<styleUrl>
#styleMap_TLP_Normal
</styleUrl>
<Point>
<coordinates>
-64.8834229,-10.7680416,195.11
</coordinates>
</Point>
</Placemark>
<Placemark>
<name>
Tue Jan 03 11:29:45 2017 S=1.55 Km/hr
</name>
<styleUrl>
#styleMap_TLP_Normal
</styleUrl>
<Point>
<coordinates>
-64.8834305,-10.7680655,195.51
</coordinates>
</Point>
</Placemark>
<Placemark>
<name>
Tue Jan 03 11:29:55 2017 S=0.35 Km/hr
</name>
<styleUrl>
#styleMap_TLP_Normal
</styleUrl>
<Point>
<coordinates>
-64.8834381,-10.7681208,196.23
</coordinates>
</Point>
</Placemark>
<Placemark>
<name>
Tue Jan 03 11:30:05 2017 S=0.89 Km/hr
</name>
<styleUrl>
#styleMap_TLP_Normal
</styleUrl>
<Point>
<coordinates>
-64.8834152,-10.7681141,195.80
</coordinates>
</Point>
</Placemark>
<Placemark>
<name>
Tue Jan 03 11:30:15 2017 S=0.23 Km/hr
</name>
<styleUrl>
#styleMap_TLP_Normal
</styleUrl>
<Point>
<coordinates>
-64.8834229,-10.7681026,195.87
</coordinates>
</Point>
</Placemark>
<Placemark>
<name>
Tue Jan 03 11:30:25 2017 S=0.64 Km/hr
</name>
<styleUrl>
#styleMap_TLP_Normal
</styleUrl>
<Point>
<coordinates>
-64.8834229,-10.7681141,195.74
</coordinates>
</Point>
</Placemark>
<Placemark>
<name>
Tue Jan 03 11:30:35 2017 S=1.43 Km/hr
</name>
<styleUrl>
#styleMap_TLP_Normal
</styleUrl>
<Point>
<coordinates>
-64.8833771,-10.7681236,195.44
</coordinates>
</Point>
</Placemark>
<Placemark>
<name>
Tue Jan 03 11:30:45 2017 S=0.86 Km/hr
</name>
<styleUrl>
#styleMap_TLP_Normal
</styleUrl>
<Point>
<coordinates>
-64.8833771,-10.7681036,195.21
</coordinates>
</Point>
</Placemark>
<Placemark>
<name>
Tue Jan 03 11:30:55 2017 S=1.08 Km/hr
</name>
<styleUrl>
#styleMap_TLP_Normal
</styleUrl>
<Point>
<coordinates>
-64.8833694,-10.7680597,194.80
</coordinates>
</Point>
</Placemark>
<Placemark>
<name>
Tue Jan 03 11:31:05 2017 S=0.69 Km/hr
</name>
<styleUrl>
#styleMap_TLP_Normal
</styleUrl>
<Point>
<coordinates>
-64.8833542,-10.7680464,194.42
</coordinates>
</Point>
</Placemark>
<Placemark>
<name>
Tue Jan 03 11:31:15 2017 S=0.32 Km/hr
</name>
<styleUrl>
#styleMap_TLP_Normal
</styleUrl>
<Point>
<coordinates>
-64.8833542,-10.7680502,194.37
</coordinates>
</Point>
</Placemark>
<Placemark>
<name>
Tue Jan 03 11:31:25 2017 S=1.05 Km/hr
</name>
<styleUrl>
#styleMap_TLP_Normal
</styleUrl>
<Point>
<coordinates>
-64.8833542,-10.7680483,194.34
</coordinates>
</Point>
</Placemark>
<Placemark>
<name>
Tue Jan 03 11:31:35 2017 S=1.66 Km/hr
</name>
<styleUrl>
#styleMap_TLP_Normal
</styleUrl>
<Point>
<coordinates>
-64.8834229,-10.7680407,192.58
</coordinates>
</Point>
</Placemark>
<Placemark>
<name>
Tue Jan 03 11:31:45 2017 S=1.61 Km/hr
</name>
<styleUrl>
#styleMap_TLP_Normal
</styleUrl>
<Point>
<coordinates>
-64.8835068,-10.7680140,191.50
</coordinates>
</Point>
</Placemark>
<Placemark>
<name>
Tue Jan 03 11:31:55 2017 S=1.20 Km/hr
</name>
<styleUrl>
#styleMap_TLP_Normal
</styleUrl>
<Point>
<coordinates>
-64.8835831,-10.7680359,191.04
</coordinates>
</Point>
</Placemark>
<Placemark>
<name>
Tue Jan 03 11:32:05 2017 S=0.93 Km/hr
</name>
<styleUrl>
#styleMap_TLP_Normal
</styleUrl>
<Point>
<coordinates>
-64.8836441,-10.7680130,191.50
</coordinates>
</Point>
</Placemark>
<Placemark>
<name>
Tue Jan 03 11:32:15 2017 S=0.40 Km/hr
</name>
<styleUrl>
#styleMap_TLP_Normal
</styleUrl>
<Point>
<coordinates>
-64.8836517,-10.7680273,191.73
</coordinates>
</Point>
</Placemark>
<Placemark>
<name>
Tue Jan 03 11:32:25 2017 S=0.27 Km/hr
</name>
<styleUrl>
#styleMap_TLP_Normal
</styleUrl>
<Point>
<coordinates>
-64.8836594,-10.7680216,191.73
</coordinates>
</Point>
</Placemark>
<Placemark>
<name>
Tue Jan 03 11:32:35 2017 S=1.61 Km/hr
</name>
<styleUrl>
#styleMap_TLP_Normal
</styleUrl>
<Point>
<coordinates>
-64.8837357,-10.7680454,190.34
</coordinates>
</Point>
</Placemark>
<Placemark>
<name>
Tue Jan 03 11:32:45 2017 S=0.58 Km/hr
</name>
<styleUrl>
#styleMap_TLP_Normal
</styleUrl>
<Point>
<coordinates>
-64.8837738,-10.7680349,189.75
</coordinates>
</Point>
</Placemark>
<Placemark>
<name>
Tue Jan 03 11:32:55 2017 S=0.95 Km/hr
</name>
<styleUrl>
#styleMap_TLP_Normal
</styleUrl>
<Point>
<coordinates>
-64.8837738,-10.7680283,189.33
</coordinates>
</Point>
</Placemark>
<Placemark>
<name>
Tue Jan 03 11:33:05 2017 S=2.06 Km/hr
</name>
<styleUrl>
#styleMap_TLP_Normal
</styleUrl>
<Point>
<coordinates>
-64.8838577,-10.7680321,187.71
</coordinates>
</Point>
</Placemark>
<Placemark>
<name>
Tue Jan 03 11:33:15 2017 S=1.52 Km/hr
</name>
<styleUrl>
#styleMap_TLP_Normal
</styleUrl>
<Point>
<coordinates>
-64.8839722,-10.7681274,183.67
</coordinates>
</Point>
</Placemark>
<Placemark>
<name>
Tue Jan 03 11:33:25 2017 S=2.02 Km/hr
</name>
<styleUrl>
#styleMap_TLP_Normal
</styleUrl>
<Point>
<coordinates>
-64.8840027,-10.7681456,182.69
</coordinates>
</Point>
</Placemark>
<Placemark>
<name>
Tue Jan 03 11:33:35 2017 S=1.61 Km/hr
</name>
<styleUrl>
#styleMap_TLP_Normal
</styleUrl>
<Point>
<coordinates>
-64.8839951,-10.7682056,182.06
</coordinates>
</Point>
</Placemark>
<Placemark>
<name>
Tue Jan 03 11:33:45 2017 S=0.92 Km/hr
</name>
<styleUrl>
#styleMap_TLP_Normal
</styleUrl>
<Point>
<coordinates>
-64.8839722,-10.7682600,181.17
</coordinates>
</Point>
</Placemark>
<Placemark>
<name>
Tue Jan 03 11:33:55 2017 S=0.08 Km/hr
</name>
<styleUrl>
#styleMap_TLP_Normal
</styleUrl>
<Point>
<coordinates>
-64.8839569,-10.7683039,180.36
</coordinates>
</Point>
</Placemark>
<Placemark>
<name>
Tue Jan 03 11:34:05 2017 S=0.26 Km/hr
</name>
<styleUrl>
#styleMap_TLP_Normal
</styleUrl>
<Point>
<coordinates>
-64.8839569,-10.7683039,180.31
</coordinates>
</Point>
</Placemark>
<Placemark>
<name>
Tue Jan 03 11:34:15 2017 S=0.50 Km/hr
</name>
<styleUrl>
#styleMap_TLP_Normal
</styleUrl>
<Point>
<coordinates>
-64.8839569,-10.7683058,180.28
</coordinates>
</Point>
</Placemark>
<Placemark>
<name>
Tue Jan 03 11:34:25 2017 S=0.68 Km/hr
</name>
<styleUrl>
#styleMap_TLP_Normal
</styleUrl>
<Point>
<coordinates>
-64.8839569,-10.7683144,180.22
</coordinates>
</Point>
</Placemark>
<Placemark>
<name>
Tue Jan 03 11:34:35 2017 S=1.46 Km/hr
</name>
<styleUrl>
#styleMap_TLP_Normal
</styleUrl>
<Point>
<coordinates>
-64.8839493,-10.7683287,180.09
</coordinates>
</Point>
</Placemark>
<Placemark>
<name>
Tue Jan 03 11:34:45 2017 S=2.41 Km/hr
</name>
<styleUrl>
#styleMap_TLP_Normal
</styleUrl>
<Point>
<coordinates>
-64.8839340,-10.7684031,179.68
</coordinates>
</Point>
</Placemark>
<Placemark>
<name>
Tue Jan 03 11:34:55 2017 S=2.87 Km/hr
</name>
<styleUrl>
#styleMap_TLP_Normal
</styleUrl>
<Point>
<coordinates>
-64.8839645,-10.7685156,179.48
</coordinates>
</Point>
</Placemark>
<Placemark>
<name>
Tue Jan 03 11:35:05 2017 S=2.45 Km/hr
</name>
<styleUrl>
#styleMap_TLP_Normal
</styleUrl>
<Point>
<coordinates>
-64.8838959,-10.7686539,179.37
</coordinates>
</Point>
</Placemark>
<Placemark>
<name>
Tue Jan 03 11:35:15 2017 S=1.43 Km/hr
</name>
<styleUrl>
#styleMap_TLP_Normal
</styleUrl>
<Point>
<coordinates>
-64.8839493,-10.7687073,179.28
</coordinates>
</Point>
</Placemark>
<Placemark>
<name>
Tue Jan 03 11:35:25 2017 S=1.94 Km/hr
</name>
<styleUrl>
#styleMap_TLP_Normal
</styleUrl>
<Point>
<coordinates>
-64.8839874,-10.7688141,179.32
</coordinates>
</Point>
</Placemark>
<Placemark>
<name>
Tue Jan 03 11:35:35 2017 S=1.83 Km/hr
</name>
<styleUrl>
#styleMap_TLP_Normal
</styleUrl>
<Point>
<coordinates>
-64.8841095,-10.7688560,179.59
</coordinates>
</Point>
</Placemark>
<Placemark>
<name>
Tue Jan 03 11:35:45 2017 S=1.68 Km/hr
</name>
<styleUrl>
#styleMap_TLP_Normal
</styleUrl>
<Point>
<coordinates>
-64.8841858,-10.7688866,179.69
</coordinates>
</Point>
</Placemark>
<Placemark>
<name>
Tue Jan 03 11:35:55 2017 S=1.05 Km/hr
</name>
<styleUrl>
#styleMap_TLP_Normal
</styleUrl>
<Point>
<coordinates>
-64.8842621,-10.7689075,178.64
</coordinates>
</Point>
</Placemark>
<Placemark>
<name>
Tue Jan 03 11:36:05 2017 S=1.30 Km/hr
</name>
<styleUrl>
#styleMap_TLP_Normal
</styleUrl>
<Point>
<coordinates>
-64.8843079,-10.7689495,177.99
</coordinates>
</Point>
</Placemark>
<Placemark>
<name>
Tue Jan 03 11:36:15 2017 S=2.08 Km/hr
</name>
<styleUrl>
#styleMap_TLP_Normal
</styleUrl>
<Point>
<coordinates>
-64.8844299,-10.7689943,175.99
</coordinates>
</Point>
</Placemark>
<Placemark>
<name>
Tue Jan 03 11:36:25 2017 S=2.06 Km/hr
</name>
<styleUrl>
#styleMap_TLP_Normal
</styleUrl>
<Point>
<coordinates>
-64.8844604,-10.7690449,175.34
</coordinates>
</Point>
</Placemark>
<Placemark>
<name>
Tue Jan 03 11:36:35 2017 S=1.65 Km/hr
</name>
<styleUrl>
#styleMap_TLP_Normal
</styleUrl>
<Point>
<coordinates>
-64.8845291,-10.7691126,174.90
</coordinates>
</Point>
</Placemark>
<Placemark>
<name>
Tue Jan 03 11:36:45 2017 S=1.93 Km/hr
</name>
<styleUrl>
#styleMap_TLP_Normal
</styleUrl>
<Point>
<coordinates>
-64.8844986,-10.7691221,176.13
</coordinates>
</Point>
</Placemark>
<Placemark>
<name>
Tue Jan 03 11:36:55 2017 S=3.28 Km/hr
</name>
<styleUrl>
#styleMap_TLP_Normal
</styleUrl>
<Point>
<coordinates>
-64.8844910,-10.7692242,176.59
</coordinates>
</Point>
</Placemark>
<Placemark>
<name>
Tue Jan 03 11:37:05 2017 S=1.65 Km/hr
</name>
<styleUrl>
#styleMap_TLP_Normal
</styleUrl>
<Point>
<coordinates>
-64.8844910,-10.7693071,176.31
</coordinates>
</Point>
</Placemark>
<Placemark>
<name>
Tue Jan 03 11:37:15 2017 S=2.23 Km/hr
</name>
<styleUrl>
#styleMap_TLP_Normal
</styleUrl>
<Point>
<coordinates>
-64.8844528,-10.7693682,175.68
</coordinates>
</Point>
</Placemark>
<Placemark>
<name>
Tue Jan 03 11:37:25 2017 S=1.90 Km/hr
</name>
<styleUrl>
#styleMap_TLP_Normal
</styleUrl>
<Point>
<coordinates>
-64.8844452,-10.7694845,175.77
</coordinates>
</Point>
</Placemark>
<Placemark>
<name>
Tue Jan 03 11:37:35 2017 S=2.23 Km/hr
</name>
<styleUrl>
#styleMap_TLP_Normal
</styleUrl>
<Point>
<coordinates>
-64.8844223,-10.7695694,175.81
</coordinates>
</Point>
</Placemark>
<Placemark>
<name>
Tue Jan 03 11:37:45 2017 S=2.26 Km/hr
</name>
<styleUrl>
#styleMap_TLP_Normal
</styleUrl>
<Point>
<coordinates>
-64.8844757,-10.7696295,173.26
</coordinates>
</Point>
</Placemark>
<Placemark>
<name>
Tue Jan 03 11:37:55 2017 S=1.72 Km/hr
</name>
<styleUrl>
#styleMap_TLP_Normal
</styleUrl>
<Point>
<coordinates>
-64.8844681,-10.7697239,173.42
</coordinates>
</Point>
</Placemark>
<Placemark>
<name>
Tue Jan 03 11:38:05 2017 S=2.18 Km/hr
</name>
<styleUrl>
#styleMap_TLP_Normal
</styleUrl>
<Point>
<coordinates>
-64.8844147,-10.7698364,172.33
</coordinates>
</Point>
</Placemark>
<Placemark>
<name>
Tue Jan 03 11:38:15 2017 S=2.80 Km/hr
</name>
<styleUrl>
#styleMap_TLP_Normal
</styleUrl>
<Point>
<coordinates>
-64.8844681,-10.7699013,172.29
</coordinates>
</Point>
</Placemark>
<Placemark>
<name>
Tue Jan 03 11:38:25 2017 S=1.04 Km/hr
</name>
<styleUrl>
#styleMap_TLP_Normal
</styleUrl>
<Point>
<coordinates>
-64.8844833,-10.7699270,171.68
</coordinates>
</Point>
</Placemark>
<Placemark>
<name>
Tue Jan 03 11:38:35 2017 S=1.74 Km/hr
</name>
<styleUrl>
#styleMap_TLP_Normal
</styleUrl>
<Point>
<coordinates>
-64.8844833,-10.7699842,171.38
</coordinates>
</Point>
</Placemark>
<Placemark>
<name>
Tue Jan 03 11:38:45 2017 S=1.03 Km/hr
</name>
<styleUrl>
#styleMap_TLP_Normal
</styleUrl>
<Point>
<coordinates>
-64.8845596,-10.7700634,169.76
</coordinates>
</Point>
</Placemark>
<Placemark>
<name>
Tue Jan 03 11:38:55 2017 S=0.98 Km/hr
</name>
<styleUrl>
#styleMap_TLP_Normal
</styleUrl>
<Point>
<coordinates>
-64.8844910,-10.7701092,169.06
</coordinates>
</Point>
</Placemark>
<Placemark>
<name>
Tue Jan 03 11:39:05 2017 S=1.54 Km/hr
</name>
<styleUrl>
#styleMap_TLP_Normal
</styleUrl>
<Point>
<coordinates>
-64.8844604,-10.7701902,168.67
</coordinates>
</Point>
</Placemark>
<Placemark>
<name>
Tue Jan 03 11:39:15 2017 S=1.70 Km/hr
</name>
<styleUrl>
#styleMap_TLP_Normal
</styleUrl>
<Point>
<coordinates>
-64.8843689,-10.7702360,168.65
</coordinates>
</Point>
</Placemark>
<Placemark>
<name>
Tue Jan 03 11:39:25 2017 S=2.13 Km/hr
</name>
<styleUrl>
#styleMap_TLP_Normal
</styleUrl>
<Point>
<coordinates>
-64.8842850,-10.7702742,168.61
</coordinates>
</Point>
</Placemark>
<Placemark>
<name>
Tue Jan 03 11:39:35 2017 S=2.42 Km/hr
</name>
<styleUrl>
#styleMap_TLP_Normal
</styleUrl>
<Point>
<coordinates>
-64.8841858,-10.7703247,168.20
</coordinates>
</Point>
</Placemark>
<Placemark>
<name>
Tue Jan 03 11:39:45 2017 S=1.61 Km/hr
</name>
<styleUrl>
#styleMap_TLP_Normal
</styleUrl>
<Point>
<coordinates>
-64.8841019,-10.7703991,168.23
</coordinates>
</Point>
</Placemark>
<Placemark>
<name>
Tue Jan 03 11:39:55 2017 S=1.07 Km/hr
</name>
<styleUrl>
#styleMap_TLP_Normal
</styleUrl>
<Point>
<coordinates>
-64.8840866,-10.7703753,169.04
</coordinates>
</Point>
</Placemark>
<Placemark>
<name>
Tue Jan 03 11:40:05 2017 S=0.85 Km/hr
</name>
<styleUrl>
#styleMap_TLP_Normal
</styleUrl>
<Point>
<coordinates>
-64.8840408,-10.7703285,169.92
</coordinates>
</Point>
</Placemark>
<Placemark>
<name>
Tue Jan 03 11:40:15 2017 S=1.35 Km/hr
</name>
<styleUrl>
#styleMap_TLP_Normal
</styleUrl>
<Point>
<coordinates>
-64.8840027,-10.7703629,170.30
</coordinates>
</Point>
</Placemark>
<Placemark>
<name>
Tue Jan 03 11:40:25 2017 S=0.86 Km/hr
</name>
<styleUrl>
#styleMap_TLP_Normal
</styleUrl>
<Point>
<coordinates>
-64.8839645,-10.7703819,170.46
</coordinates>
</Point>
</Placemark>
<Placemark>
<name>
Tue Jan 03 11:40:35 2017 S=1.08 Km/hr
</name>
<styleUrl>
#styleMap_TLP_Normal
</styleUrl>
<Point>
<coordinates>
-64.8840027,-10.7704163,170.75
</coordinates>
</Point>
</Placemark>
<Placemark>
<name>
Tue Jan 03 11:40:45 2017 S=1.04 Km/hr
</name>
<styleUrl>
#styleMap_TLP_Normal
</styleUrl>
<Point>
<coordinates>
-64.8840714,-10.7704678,171.09
</coordinates>
</Point>
</Placemark>
<Placemark>
<name>
Tue Jan 03 11:40:55 2017 S=1.06 Km/hr
</name>
<styleUrl>
#styleMap_TLP_Normal
</styleUrl>
<Point>
<coordinates>
-64.8841476,-10.7704983,170.12
</coordinates>
</Point>
</Placemark>
<Placemark>
<name>
Tue Jan 03 11:41:05 2017 S=0.92 Km/hr
</name>
<styleUrl>
#styleMap_TLP_Normal
</styleUrl>
<Point>
<coordinates>
-64.8841782,-10.7704830,169.73
</coordinates>
</Point>
</Placemark>
<Placemark>
<name>
Tue Jan 03 11:41:15 2017 S=2.09 Km/hr
</name>
<styleUrl>
#styleMap_TLP_Normal
</styleUrl>
<Point>
<coordinates>
-64.8841095,-10.7704477,170.79
</coordinates>
</Point>
</Placemark>
<Placemark>
<name>
Tue Jan 03 11:41:25 2017 S=0.43 Km/hr
</name>
<styleUrl>
#styleMap_TLP_Normal
</styleUrl>
<Point>
<coordinates>
-64.8840179,-10.7704010,172.92
</coordinates>
</Point>
</Placemark>
<Placemark>
<name>
Tue Jan 03 11:41:35 2017 S=0.48 Km/hr
</name>
<styleUrl>
#styleMap_TLP_Normal
</styleUrl>
<Point>
<coordinates>
-64.8840103,-10.7704039,172.99
</coordinates>
</Point>
</Placemark>
<Placemark>
<name>
Tue Jan 03 11:41:45 2017 S=0.41 Km/hr
</name>
<styleUrl>
#styleMap_TLP_Normal
</styleUrl>
<Point>
<coordinates>
-64.8839951,-10.7704039,173.02
</coordinates>
</Point>
</Placemark>
<Placemark>
<name>
Tue Jan 03 11:41:55 2017 S=0.42 Km/hr
</name>
<styleUrl>
#styleMap_TLP_Normal
</styleUrl>
<Point>
<coordinates>
-64.8839874,-10.7704000,173.05
</coordinates>
</Point>
</Placemark>
<Placemark>
<name>
Tue Jan 03 11:42:05 2017 S=0.25 Km/hr
</name>
<styleUrl>
#styleMap_TLP_Normal
</styleUrl>
<Point>
<coordinates>
-64.8839951,-10.7703934,173.08
</coordinates>
</Point>
</Placemark>
<Placemark>
<name>
Tue Jan 03 11:42:15 2017 S=0.27 Km/hr
</name>
<styleUrl>
#styleMap_TLP_Normal
</styleUrl>
<Point>
<coordinates>
-64.8839951,-10.7703962,173.09
</coordinates>
</Point>
</Placemark>
<Placemark>
<name>
Tue Jan 03 11:42:25 2017 S=0.54 Km/hr
</name>
<styleUrl>
#styleMap_TLP_Normal
</styleUrl>
<Point>
<coordinates>
-64.8839798,-10.7704029,173.07
</coordinates>
</Point>
</Placemark>
<Placemark>
<name>
Tue Jan 03 11:42:35 2017 S=0.61 Km/hr
</name>
<styleUrl>
#styleMap_TLP_Normal
</styleUrl>
<Point>
<coordinates>
-64.8839951,-10.7704096,173.04
</coordinates>
</Point>
</Placemark>
<Placemark>
<name>
Tue Jan 03 11:42:45 2017 S=2.01 Km/hr
</name>
<styleUrl>
#styleMap_TLP_Normal
</styleUrl>
<Point>
<coordinates>
-64.8839569,-10.7704144,173.33
</coordinates>
</Point>
</Placemark>
<Placemark>
<name>
Tue Jan 03 11:42:55 2017 S=3.50 Km/hr
</name>
<styleUrl>
#styleMap_TLP_Normal
</styleUrl>
<Point>
<coordinates>
-64.8838425,-10.7704630,172.07
</coordinates>
</Point>
</Placemark>
<Placemark>
<name>
Tue Jan 03 11:43:05 2017 S=1.49 Km/hr
</name>
<styleUrl>
#styleMap_TLP_Normal
</styleUrl>
<Point>
<coordinates>
-64.8838196,-10.7705145,171.19
</coordinates>
</Point>
</Placemark>
<Placemark>
<name>
Tue Jan 03 11:43:15 2017 S=2.26 Km/hr
</name>
<styleUrl>
#styleMap_TLP_Normal
</styleUrl>
<Point>
<coordinates>
-64.8837433,-10.7705612,170.73
</coordinates>
</Point>
</Placemark>
<Placemark>
<name>
Tue Jan 03 11:43:25 2017 S=2.26 Km/hr
</name>
<styleUrl>
#styleMap_TLP_Normal
</styleUrl>
<Point>
<coordinates>
-64.8836975,-10.7705765,170.39
</coordinates>
</Point>
</Placemark>
<Placemark>
<name>
Tue Jan 03 11:43:35 2017 S=1.37 Km/hr
</name>
<styleUrl>
#styleMap_TLP_Normal
</styleUrl>
<Point>
<coordinates>
-64.8837051,-10.7706432,169.63
</coordinates>
</Point>
</Placemark>
<Placemark>
<name>
Tue Jan 03 11:43:45 2017 S=2.33 Km/hr
</name>
<styleUrl>
#styleMap_TLP_Normal
</styleUrl>
<Point>
<coordinates>
-64.8837204,-10.7707434,167.85
</coordinates>
</Point>
</Placemark>
<Placemark>
<name>
Tue Jan 03 11:43:55 2017 S=1.57 Km/hr
</name>
<styleUrl>
#styleMap_TLP_Normal
</styleUrl>
<Point>
<coordinates>
-64.8836975,-10.7707720,166.95
</coordinates>
</Point>
</Placemark>
<Placemark>
<name>
Tue Jan 03 11:44:05 2017 S=0.24 Km/hr
</name>
<styleUrl>
#styleMap_TLP_Normal
</styleUrl>
<Point>
<coordinates>
-64.8836517,-10.7708426,166.14
</coordinates>
</Point>
</Placemark>
<Placemark>
<name>
Tue Jan 03 11:44:15 2017 S=0.61 Km/hr
</name>
<styleUrl>
#styleMap_TLP_Normal
</styleUrl>
<Point>
<coordinates>
-64.8836441,-10.7708511,166.12
</coordinates>
</Point>
</Placemark>
<Placemark>
<name>
Tue Jan 03 11:44:25 2017 S=2.30 Km/hr
</name>
<styleUrl>
#styleMap_TLP_Normal
</styleUrl>
<Point>
<coordinates>
-64.8836365,-10.7709179,165.86
</coordinates>
</Point>
</Placemark>
<Placemark>
<name>
Tue Jan 03 11:44:35 2017 S=2.37 Km/hr
</name>
<styleUrl>
#styleMap_TLP_Normal
</styleUrl>
<Point>
<coordinates>
-64.8835831,-10.7709522,165.75
</coordinates>
</Point>
</Placemark>
<Placemark>
<name>
Tue Jan 03 11:44:45 2017 S=1.82 Km/hr
</name>
<styleUrl>
#styleMap_TLP_Normal
</styleUrl>
<Point>
<coordinates>
-64.8835297,-10.7709484,165.67
</coordinates>
</Point>
</Placemark>
<Placemark>
<name>
Tue Jan 03 11:44:55 2017 S=0.55 Km/hr
</name>
<styleUrl>
#styleMap_TLP_Normal
</styleUrl>
<Point>
<coordinates>
-64.8834915,-10.7709360,166.29
</coordinates>
</Point>
</Placemark>
<Placemark>
<name>
Tue Jan 03 11:45:05 2017 S=1.34 Km/hr
</name>
<styleUrl>
#styleMap_TLP_Normal
</styleUrl>
<Point>
<coordinates>
-64.8834839,-10.7709131,166.57
</coordinates>
</Point>
</Placemark>
<Placemark>
<name>
Tue Jan 03 11:45:15 2017 S=0.69 Km/hr
</name>
<styleUrl>
#styleMap_TLP_Normal
</styleUrl>
<Point>
<coordinates>
-64.8834610,-10.7709141,166.71
</coordinates>
</Point>
</Placemark>
<Placemark>
<name>
Tue Jan 03 11:45:25 2017 S=0.37 Km/hr
</name>
<styleUrl>
#styleMap_TLP_Normal
</styleUrl>
<Point>
<coordinates>
-64.8834915,-10.7709513,166.68
</coordinates>
</Point>
</Placemark>
<Placemark>
<name>
Tue Jan 03 11:45:35 2017 S=2.12 Km/hr
</name>
<styleUrl>
#styleMap_TLP_Normal
</styleUrl>
<Point>
<coordinates>
-64.8834457,-10.7709684,166.82
</coordinates>
</Point>
</Placemark>
<Placemark>
<name>
Tue Jan 03 11:45:45 2017 S=1.62 Km/hr
</name>
<styleUrl>
#styleMap_TLP_Normal
</styleUrl>
<Point>
<coordinates>
-64.8834152,-10.7710314,167.20
</coordinates>
</Point>
</Placemark>
<Placemark>
<name>
Tue Jan 03 11:45:55 2017 S=0.80 Km/hr
</name>
<styleUrl>
#styleMap_TLP_Normal
</styleUrl>
<Point>
<coordinates>
-64.8833466,-10.7710810,167.34
</coordinates>
</Point>
</Placemark>
<Placemark>
<name>
Tue Jan 03 11:46:05 2017 S=2.17 Km/hr
</name>
<styleUrl>
#styleMap_TLP_Normal
</styleUrl>
<Point>
<coordinates>
-64.8833008,-10.7711287,167.20
</coordinates>
</Point>
</Placemark>
<Placemark>
<name>
Tue Jan 03 11:46:15 2017 S=1.71 Km/hr
</name>
<styleUrl>
#styleMap_TLP_Normal
</styleUrl>
<Point>
<coordinates>
-64.8832397,-10.7711849,167.71
</coordinates>
</Point>
</Placemark>
<Placemark>
<name>
Tue Jan 03 11:46:25 2017 S=1.25 Km/hr
</name>
<styleUrl>
#styleMap_TLP_Normal
</styleUrl>
<Point>
<coordinates>
-64.8831787,-10.7712469,167.89
</coordinates>
</Point>
</Placemark>
<Placemark>
<name>
Tue Jan 03 11:46:35 2017 S=1.50 Km/hr
</name>
<styleUrl>
#styleMap_TLP_Normal
</styleUrl>
<Point>
<coordinates>
-64.8831406,-10.7712984,167.94
</coordinates>
</Point>
</Placemark>
<Placemark>
<name>
Tue Jan 03 11:46:45 2017 S=0.42 Km/hr
</name>
<styleUrl>
#styleMap_TLP_Normal
</styleUrl>
<Point>
<coordinates>
-64.8831406,-10.7713261,167.60
</coordinates>
</Point>
</Placemark>
<Placemark>
<name>
Tue Jan 03 11:46:55 2017 S=1.28 Km/hr
</name>
<styleUrl>
#styleMap_TLP_Normal
</styleUrl>
<Point>
<coordinates>
-64.8831482,-10.7712889,167.49
</coordinates>
</Point>
</Placemark>
<Placemark>
<name>
Tue Jan 03 11:47:05 2017 S=0.73 Km/hr
</name>
<styleUrl>
#styleMap_TLP_Normal
</styleUrl>
<Point>
<coordinates>
-64.8831635,-10.7712440,166.64
</coordinates>
</Point>
</Placemark>
<Placemark>
<name>
Tue Jan 03 11:47:15 2017 S=1.15 Km/hr
</name>
<styleUrl>
#styleMap_TLP_Normal
</styleUrl>
<Point>
<coordinates>
-64.8831711,-10.7712431,166.60
</coordinates>
</Point>
</Placemark>
<Placemark>
<name>
Tue Jan 03 11:47:25 2017 S=0.76 Km/hr
</name>
<styleUrl>
#styleMap_TLP_Normal
</styleUrl>
<Point>
<coordinates>
-64.8831940,-10.7712488,166.71
</coordinates>
</Point>
</Placemark>
<Placemark>
<name>
Tue Jan 03 11:47:35 2017 S=0.87 Km/hr
</name>
<styleUrl>
#styleMap_TLP_Normal
</styleUrl>
<Point>
<coordinates>
-64.8832550,-10.7712336,167.48
</coordinates>
</Point>
</Placemark>
<Placemark>
<name>
Tue Jan 03 11:47:45 2017 S=0.82 Km/hr
</name>
<styleUrl>
#styleMap_TLP_Normal
</styleUrl>
<Point>
<coordinates>
-64.8832474,-10.7712317,167.78
</coordinates>
</Point>
</Placemark>
<Placemark>
<name>
Tue Jan 03 11:47:55 2017 S=0.39 Km/hr
</name>
<styleUrl>
#styleMap_TLP_Normal
</styleUrl>
<Point>
<coordinates>
-64.8832397,-10.7712183,167.79
</coordinates>
</Point>
</Placemark>
<Placemark>
<name>
Tue Jan 03 11:48:05 2017 S=0.80 Km/hr
</name>
<styleUrl>
#styleMap_TLP_Normal
</styleUrl>
<Point>
<coordinates>
-64.8831635,-10.7711515,167.49
</coordinates>
</Point>
</Placemark>
<Placemark>
<name>
Tue Jan 03 11:48:15 2017 S=0.94 Km/hr
</name>
<styleUrl>
#styleMap_TLP_Normal
</styleUrl>
<Point>
<coordinates>
-64.8831558,-10.7711525,167.43
</coordinates>
</Point>
</Placemark>
<Placemark>
<name>
Tue Jan 03 11:48:25 2017 S=1.55 Km/hr
</name>
<styleUrl>
#styleMap_TLP_Normal
</styleUrl>
<Point>
<coordinates>
-64.8831482,-10.7712917,167.14
</coordinates>
</Point>
</Placemark>
<Placemark>
<name>
Tue Jan 03 11:48:35 2017 S=1.53 Km/hr
</name>
<styleUrl>
#styleMap_TLP_Normal
</styleUrl>
<Point>
<coordinates>
-64.8831940,-10.7714109,166.25
</coordinates>
</Point>
</Placemark>
<Placemark>
<name>
Tue Jan 03 11:48:45 2017 S=2.88 Km/hr
</name>
<styleUrl>
#styleMap_TLP_Normal
</styleUrl>
<Point>
<coordinates>
-64.8831940,-10.7715263,165.98
</coordinates>
</Point>
</Placemark>
<Placemark>
<name>
Tue Jan 03 11:48:55 2017 S=1.52 Km/hr
</name>
<styleUrl>
#styleMap_TLP_Normal
</styleUrl>
<Point>
<coordinates>
-64.8831863,-10.7716017,164.27
</coordinates>
</Point>
</Placemark>
<Placemark>
<name>
Tue Jan 03 11:49:05 2017 S=2.13 Km/hr
</name>
<styleUrl>
#styleMap_TLP_Normal
</styleUrl>
<Point>
<coordinates>
-64.8831024,-10.7717104,162.66
</coordinates>
</Point>
</Placemark>
<Placemark>
<name>
Tue Jan 03 11:49:15 2017 S=1.84 Km/hr
</name>
<styleUrl>
#styleMap_TLP_Normal
</styleUrl>
<Point>
<coordinates>
-64.8830643,-10.7717953,161.89
</coordinates>
</Point>
</Placemark>
<Placemark>
<name>
Tue Jan 03 11:49:25 2017 S=0.97 Km/hr
</name>
<styleUrl>
#styleMap_TLP_Normal
</styleUrl>
<Point>
<coordinates>
-64.8830109,-10.7718782,160.61
</coordinates>
</Point>
</Placemark>
<Placemark>
<name>
Tue Jan 03 11:49:35 2017 S=0.49 Km/hr
</name>
<styleUrl>
#styleMap_TLP_Normal
</styleUrl>
<Point>
<coordinates>
-64.8829422,-10.7719173,160.01
</coordinates>
</Point>
</Placemark>
<Placemark>
<name>
Tue Jan 03 11:49:45 2017 S=0.25 Km/hr
</name>
<styleUrl>
#styleMap_TLP_Normal
</styleUrl>
<Point>
<coordinates>
-64.8829498,-10.7719240,159.95
</coordinates>
</Point>
</Placemark>
<Placemark>
<name>
Tue Jan 03 11:49:55 2017 S=2.60 Km/hr
</name>
<styleUrl>
#styleMap_TLP_Normal
</styleUrl>
<Point>
<coordinates>
-64.8829346,-10.7719393,159.21
</coordinates>
</Point>
</Placemark>
<Placemark>
<name>
Tue Jan 03 11:50:05 2017 S=2.86 Km/hr
</name>
<styleUrl>
#styleMap_TLP_Normal
</styleUrl>
<Point>
<coordinates>
-64.8828506,-10.7719746,159.23
</coordinates>
</Point>
</Placemark>
<Placemark>
<name>
Tue Jan 03 11:50:15 2017 S=2.12 Km/hr
</name>
<styleUrl>
#styleMap_TLP_Normal
</styleUrl>
<Point>
<coordinates>
-64.8827744,-10.7719889,158.92
</coordinates>
</Point>
</Placemark>
<Placemark>
<name>
Tue Jan 03 11:50:25 2017 S=2.27 Km/hr
</name>
<styleUrl>
#styleMap_TLP_Normal
</styleUrl>
<Point>
<coordinates>
-64.8826904,-10.7720356,158.16
</coordinates>
</Point>
</Placemark>
<Placemark>
<name>
Tue Jan 03 11:50:35 2017 S=1.28 Km/hr
</name>
<styleUrl>
#styleMap_TLP_Normal
</styleUrl>
<Point>
<coordinates>
-64.8826447,-10.7720547,157.84
</coordinates>
</Point>
</Placemark>
<Placemark>
<name>
Tue Jan 03 11:50:45 2017 S=1.63 Km/hr
</name>
<styleUrl>
#styleMap_TLP_Normal
</styleUrl>
<Point>
<coordinates>
-64.8826141,-10.7721252,157.72
</coordinates>
</Point>
</Placemark>
<Placemark>
<name>
Tue Jan 03 11:50:55 2017 S=1.61 Km/hr
</name>
<styleUrl>
#styleMap_TLP_Normal
</styleUrl>
<Point>
<coordinates>
-64.8825607,-10.7721853,157.41
</coordinates>
</Point>
</Placemark>
<Placemark>
<name>
Tue Jan 03 11:51:05 2017 S=1.10 Km/hr
</name>
<styleUrl>
#styleMap_TLP_Normal
</styleUrl>
<Point>
<coordinates>
-64.8825302,-10.7722034,156.82
</coordinates>
</Point>
</Placemark>
<Placemark>
<name>
Tue Jan 03 11:51:15 2017 S=1.77 Km/hr
</name>
<styleUrl>
#styleMap_TLP_Normal
</styleUrl>
<Point>
<coordinates>
-64.8824997,-10.7722273,156.56
</coordinates>
</Point>
</Placemark>
<Placemark>
<name>
Tue Jan 03 11:51:25 2017 S=0.58 Km/hr
</name>
<styleUrl>
#styleMap_TLP_Normal
</styleUrl>
<Point>
<coordinates>
-64.8824768,-10.7722521,157.25
</coordinates>
</Point>
</Placemark>
<Placemark>
<name>
Tue Jan 03 11:51:35 2017 S=1.18 Km/hr
</name>
<styleUrl>
#styleMap_TLP_Normal
</styleUrl>
<Point>
<coordinates>
-64.8824768,-10.7722569,157.28
</coordinates>
</Point>
</Placemark>
<Placemark>
<name>
Tue Jan 03 11:51:45 2017 S=1.92 Km/hr
</name>
<styleUrl>
#styleMap_TLP_Normal
</styleUrl>
<Point>
<coordinates>
-64.8824310,-10.7722397,158.22
</coordinates>
</Point>
</Placemark>
<Placemark>
<name>
Tue Jan 03 11:51:55 2017 S=1.30 Km/hr
</name>
<styleUrl>
#styleMap_TLP_Normal
</styleUrl>
<Point>
<coordinates>
-64.8823395,-10.7722540,158.77
</coordinates>
</Point>
</Placemark>
<Placemark>
<name>
Tue Jan 03 11:52:05 2017 S=1.64 Km/hr
</name>
<styleUrl>
#styleMap_TLP_Normal
</styleUrl>
<Point>
<coordinates>
-64.8823013,-10.7722483,160.90
</coordinates>
</Point>
</Placemark>
<Placemark>
<name>
Tue Jan 03 11:52:15 2017 S=2.42 Km/hr
</name>
<styleUrl>
#styleMap_TLP_Normal
</styleUrl>
<Point>
<coordinates>
-64.8821869,-10.7722206,162.69
</coordinates>
</Point>
</Placemark>
<Placemark>
<name>
Tue Jan 03 11:52:25 2017 S=2.05 Km/hr
</name>
<styleUrl>
#styleMap_TLP_Normal
</styleUrl>
<Point>
<coordinates>
-64.8821182,-10.7721863,164.46
</coordinates>
</Point>
</Placemark>
<Placemark>
<name>
Tue Jan 03 11:52:35 2017 S=1.31 Km/hr
</name>
<styleUrl>
#styleMap_TLP_Normal
</styleUrl>
<Point>
<coordinates>
-64.8821182,-10.7721462,164.82
</coordinates>
</Point>
</Placemark>
<Placemark>
<name>
Tue Jan 03 11:52:45 2017 S=1.18 Km/hr
</name>
<styleUrl>
#styleMap_TLP_Normal
</styleUrl>
<Point>
<coordinates>
-64.8821030,-10.7720861,165.39
</coordinates>
</Point>
</Placemark>
<Placemark>
<name>
Tue Jan 03 11:52:55 2017 S=1.52 Km/hr
</name>
<styleUrl>
#styleMap_TLP_Normal
</styleUrl>
<Point>
<coordinates>
-64.8821106,-10.7720823,165.56
</coordinates>
</Point>
</Placemark>
<Placemark>
<name>
Tue Jan 03 11:53:05 2017 S=0.73 Km/hr
</name>
<styleUrl>
#styleMap_TLP_Normal
</styleUrl>
<Point>
<coordinates>
-64.8821487,-10.7720585,165.64
</coordinates>
</Point>
</Placemark>
<Placemark>
<name>
Tue Jan 03 11:53:15 2017 S=2.07 Km/hr
</name>
<styleUrl>
#styleMap_TLP_Normal
</styleUrl>
<Point>
<coordinates>
-64.8821259,-10.7720404,166.13
</coordinates>
</Point>
</Placemark>
<Placemark>
<name>
Tue Jan 03 11:53:25 2017 S=1.27 Km/hr
</name>
<styleUrl>
#styleMap_TLP_Normal
</styleUrl>
<Point>
<coordinates>
-64.8821411,-10.7720318,165.63
</coordinates>
</Point>
</Placemark>
<Placemark>
<name>
Tue Jan 03 11:53:35 2017 S=1.50 Km/hr
</name>
<styleUrl>
#styleMap_TLP_Normal
</styleUrl>
<Point>
<coordinates>
-64.8821182,-10.7719965,166.38
</coordinates>
</Point>
</Placemark>
<Placemark>
<name>
Tue Jan 03 11:53:45 2017 S=1.62 Km/hr
</name>
<styleUrl>
#styleMap_TLP_Normal
</styleUrl>
<Point>
<coordinates>
-64.8820953,-10.7719660,167.26
</coordinates>
</Point>
</Placemark>
<Placemark>
<name>
Tue Jan 03 11:53:55 2017 S=1.67 Km/hr
</name>
<styleUrl>
#styleMap_TLP_Normal
</styleUrl>
<Point>
<coordinates>
-64.8820496,-10.7719650,167.73
</coordinates>
</Point>
</Placemark>
<Placemark>
<name>
Tue Jan 03 11:54:05 2017 S=1.87 Km/hr
</name>
<styleUrl>
#styleMap_TLP_Normal
</styleUrl>
<Point>
<coordinates>
-64.8819885,-10.7719669,168.41
</coordinates>
</Point>
</Placemark>
<Placemark>
<name>
Tue Jan 03 11:54:15 2017 S=1.54 Km/hr
</name>
<styleUrl>
#styleMap_TLP_Normal
</styleUrl>
<Point>
<coordinates>
-64.8819122,-10.7719717,168.58
</coordinates>
</Point>
</Placemark>
<Placemark>
<name>
Tue Jan 03 11:54:25 2017 S=2.44 Km/hr
</name>
<styleUrl>
#styleMap_TLP_Normal
</styleUrl>
<Point>
<coordinates>
-64.8818436,-10.7719288,169.74
</coordinates>
</Point>
</Placemark>
<Placemark>
<name>
Tue Jan 03 11:54:35 2017 S=1.52 Km/hr
</name>
<styleUrl>
#styleMap_TLP_Normal
</styleUrl>
<Point>
<coordinates>
-64.8817749,-10.7718916,171.56
</coordinates>
</Point>
</Placemark>
<Placemark>
<name>
Tue Jan 03 11:54:45 2017 S=1.29 Km/hr
</name>
<styleUrl>
#styleMap_TLP_Normal
</styleUrl>
<Point>
<coordinates>
-64.8817902,-10.7718925,171.57
</coordinates>
</Point>
</Placemark>
<Placemark>
<name>
Tue Jan 03 11:54:55 2017 S=2.00 Km/hr
</name>
<styleUrl>
#styleMap_TLP_Normal
</styleUrl>
<Point>
<coordinates>
-64.8817673,-10.7718487,171.43
</coordinates>
</Point>
</Placemark>
<Placemark>
<name>
Tue Jan 03 11:55:05 2017 S=2.49 Km/hr
</name>
<styleUrl>
#styleMap_TLP_Normal
</styleUrl>
<Point>
<coordinates>
-64.8817215,-10.7717886,171.64
</coordinates>
</Point>
</Placemark>
<Placemark>
<name>
Tue Jan 03 11:55:15 2017 S=2.15 Km/hr
</name>
<styleUrl>
#styleMap_TLP_Normal
</styleUrl>
<Point>
<coordinates>
-64.8817062,-10.7716942,172.13
</coordinates>
</Point>
</Placemark>
<Placemark>
<name>
Tue Jan 03 11:55:25 2017 S=1.24 Km/hr
</name>
<styleUrl>
#styleMap_TLP_Normal
</styleUrl>
<Point>
<coordinates>
-64.8816757,-10.7716627,172.91
</coordinates>
</Point>
</Placemark>
<Placemark>
<name>
Tue Jan 03 11:55:35 2017 S=1.81 Km/hr
</name>
<styleUrl>
#styleMap_TLP_Normal
</styleUrl>
<Point>
<coordinates>
-64.8816071,-10.7716551,173.43
</coordinates>
</Point>
</Placemark>
<Placemark>
<name>
Tue Jan 03 11:55:45 2017 S=1.05 Km/hr
</name>
<styleUrl>
#styleMap_TLP_Normal
</styleUrl>
<Point>
<coordinates>
-64.8815689,-10.7716780,173.98
</coordinates>
</Point>
</Placemark>
<Placemark>
<name>
Tue Jan 03 11:55:55 2017 S=1.53 Km/hr
</name>
<styleUrl>
#styleMap_TLP_Normal
</styleUrl>
<Point>
<coordinates>
-64.8815002,-10.7716579,174.58
</coordinates>
</Point>
</Placemark>
<Placemark>
<name>
Tue Jan 03 11:56:05 2017 S=1.91 Km/hr
</name>
<styleUrl>
#styleMap_TLP_Normal
</styleUrl>
<Point>
<coordinates>
-64.8814392,-10.7716284,174.34
</coordinates>
</Point>
</Placemark>
<Placemark>
<name>
Tue Jan 03 11:56:15 2017 S=0.88 Km/hr
</name>
<styleUrl>
#styleMap_TLP_Normal
</styleUrl>
<Point>
<coordinates>
-64.8814011,-10.7716169,174.43
</coordinates>
</Point>
</Placemark>
<Placemark>
<name>
Tue Jan 03 11:56:25 2017 S=0.66 Km/hr
</name>
<styleUrl>
#styleMap_TLP_Normal
</styleUrl>
<Point>
<coordinates>
-64.8813782,-10.7716541,174.36
</coordinates>
</Point>
</Placemark>
<Placemark>
<name>
Tue Jan 03 11:56:35 2017 S=1.22 Km/hr
</name>
<styleUrl>
#styleMap_TLP_Normal
</styleUrl>
<Point>
<coordinates>
-64.8813400,-10.7717123,173.85
</coordinates>
</Point>
</Placemark>
<Placemark>
<name>
Tue Jan 03 11:56:45 2017 S=0.71 Km/hr
</name>
<styleUrl>
#styleMap_TLP_Normal
</styleUrl>
<Point>
<coordinates>
-64.8812943,-10.7717361,173.18
</coordinates>
</Point>
</Placemark>
<Placemark>
<name>
Tue Jan 03 11:56:55 2017 S=0.77 Km/hr
</name>
<styleUrl>
#styleMap_TLP_Normal
</styleUrl>
<Point>
<coordinates>
-64.8812637,-10.7717409,172.97
</coordinates>
</Point>
</Placemark>
<Placemark>
<name>
Tue Jan 03 11:57:05 2017 S=0.69 Km/hr
</name>
<styleUrl>
#styleMap_TLP_Normal
</styleUrl>
<Point>
<coordinates>
-64.8812332,-10.7717714,172.98
</coordinates>
</Point>
</Placemark>
<Placemark>
<name>
Tue Jan 03 11:57:15 2017 S=0.45 Km/hr
</name>
<styleUrl>
#styleMap_TLP_Normal
</styleUrl>
<Point>
<coordinates>
-64.8812256,-10.7717667,173.15
</coordinates>
</Point>
</Placemark>
<Placemark>
<name>
Tue Jan 03 11:57:25 2017 S=0.82 Km/hr
</name>
<styleUrl>
#styleMap_TLP_Normal
</styleUrl>
<Point>
<coordinates>
-64.8812332,-10.7717772,173.16
</coordinates>
</Point>
</Placemark>
<Placemark>
<name>
Tue Jan 03 11:57:35 2017 S=1.60 Km/hr
</name>
<styleUrl>
#styleMap_TLP_Normal
</styleUrl>
<Point>
<coordinates>
-64.8812180,-10.7717800,172.87
</coordinates>
</Point>
</Placemark>
<Placemark>
<name>
Tue Jan 03 11:57:45 2017 S=2.71 Km/hr
</name>
<styleUrl>
#styleMap_TLP_Normal
</styleUrl>
<Point>
<coordinates>
-64.8811493,-10.7717857,171.63
</coordinates>
</Point>
</Placemark>
<Placemark>
<name>
Tue Jan 03 11:57:55 2017 S=2.84 Km/hr
</name>
<styleUrl>
#styleMap_TLP_Normal
</styleUrl>
<Point>
<coordinates>
-64.8810883,-10.7718277,171.54
</coordinates>
</Point>
</Placemark>
<Placemark>
<name>
Tue Jan 03 11:58:05 2017 S=0.91 Km/hr
</name>
<styleUrl>
#styleMap_TLP_Normal
</styleUrl>
<Point>
<coordinates>
-64.8810501,-10.7718210,171.19
</coordinates>
</Point>
</Placemark>
<Placemark>
<name>
Tue Jan 03 11:58:15 2017 S=1.29 Km/hr
</name>
<styleUrl>
#styleMap_TLP_Normal
</styleUrl>
<Point>
<coordinates>
-64.8810654,-10.7718401,170.75
</coordinates>
</Point>
</Placemark>
<Placemark>
<name>
Tue Jan 03 11:58:25 2017 S=2.12 Km/hr
</name>
<styleUrl>
#styleMap_TLP_Normal
</styleUrl>
<Point>
<coordinates>
-64.8809662,-10.7718878,169.32
</coordinates>
</Point>
</Placemark>
<Placemark>
<name>
Tue Jan 03 11:58:35 2017 S=1.29 Km/hr
</name>
<styleUrl>
#styleMap_TLP_Normal
</styleUrl>
<Point>
<coordinates>
-64.8808823,-10.7718735,168.04
</coordinates>
</Point>
</Placemark>
<Placemark>
<name>
Tue Jan 03 11:58:45 2017 S=0.83 Km/hr
</name>
<styleUrl>
#styleMap_TLP_Normal
</styleUrl>
<Point>
<coordinates>
-64.8808594,-10.7718544,168.14
</coordinates>
</Point>
</Placemark>
<Placemark>
<name>
Tue Jan 03 11:58:55 2017 S=1.97 Km/hr
</name>
<styleUrl>
#styleMap_TLP_Normal
</styleUrl>
<Point>
<coordinates>
-64.8808212,-10.7718906,168.06
</coordinates>
</Point>
</Placemark>
<Placemark>
<name>
Tue Jan 03 11:59:05 2017 S=0.39 Km/hr
</name>
<styleUrl>
#styleMap_TLP_Normal
</styleUrl>
<Point>
<coordinates>
-64.8808365,-10.7719240,168.36
</coordinates>
</Point>
</Placemark>
<Placemark>
<name>
Tue Jan 03 11:59:15 2017 S=0.79 Km/hr
</name>
<styleUrl>
#styleMap_TLP_Normal
</styleUrl>
<Point>
<coordinates>
-64.8808289,-10.7719650,167.88
</coordinates>
</Point>
</Placemark>
<Placemark>
<name>
Tue Jan 03 11:59:25 2017 S=0.61 Km/hr
</name>
<styleUrl>
#styleMap_TLP_Normal
</styleUrl>
<Point>
<coordinates>
-64.8808365,-10.7720203,167.60
</coordinates>
</Point>
</Placemark>
<Placemark>
<name>
Tue Jan 03 11:59:35 2017 S=1.74 Km/hr
</name>
<styleUrl>
#styleMap_TLP_Normal
</styleUrl>
<Point>
<coordinates>
-64.8807831,-10.7720976,167.20
</coordinates>
</Point>
</Placemark>
<Placemark>
<name>
Tue Jan 03 11:59:45 2017 S=1.37 Km/hr
</name>
<styleUrl>
#styleMap_TLP_Normal
</styleUrl>
<Point>
<coordinates>
-64.8806915,-10.7721777,166.34
</coordinates>
</Point>
</Placemark>
<Placemark>
<name>
Tue Jan 03 11:59:55 2017 S=1.26 Km/hr
</name>
<styleUrl>
#styleMap_TLP_Normal
</styleUrl>
<Point>
<coordinates>
-64.8806915,-10.7722120,166.51
</coordinates>
</Point>
</Placemark>
<Placemark>
<name>
Tue Jan 03 12:00:05 2017 S=2.12 Km/hr
</name>
<styleUrl>
#styleMap_TLP_Normal
</styleUrl>
<Point>
<coordinates>
-64.8806992,-10.7723207,166.35
</coordinates>
</Point>
</Placemark>
<Placemark>
<name>
Tue Jan 03 12:00:15 2017 S=0.91 Km/hr
</name>
<styleUrl>
#styleMap_TLP_Normal
</styleUrl>
<Point>
<coordinates>
-64.8807068,-10.7723799,166.20
</coordinates>
</Point>
</Placemark>
<Placemark>
<name>
Tue Jan 03 12:00:25 2017 S=1.37 Km/hr
</name>
<styleUrl>
#styleMap_TLP_Normal
</styleUrl>
<Point>
<coordinates>
-64.8807373,-10.7724400,165.77
</coordinates>
</Point>
</Placemark>
<Placemark>
<name>
Tue Jan 03 12:00:35 2017 S=1.19 Km/hr
</name>
<styleUrl>
#styleMap_TLP_Normal
</styleUrl>
<Point>
<coordinates>
-64.8807526,-10.7725143,162.81
</coordinates>
</Point>
</Placemark>
<Placemark>
<name>
Tue Jan 03 12:00:45 2017 S=0.61 Km/hr
</name>
<styleUrl>
#styleMap_TLP_Normal
</styleUrl>
<Point>
<coordinates>
-64.8807831,-10.7725592,160.29
</coordinates>
</Point>
</Placemark>
<Placemark>
<name>
Tue Jan 03 12:00:55 2017 S=0.58 Km/hr
</name>
<styleUrl>
#styleMap_TLP_Normal
</styleUrl>
<Point>
<coordinates>
-64.8807678,-10.7725868,159.95
</coordinates>
</Point>
</Placemark>
<Placemark>
<name>
Tue Jan 03 12:01:05 2017 S=0.91 Km/hr
</name>
<styleUrl>
#styleMap_TLP_Normal
</styleUrl>
<Point>
<coordinates>
-64.8807602,-10.7725868,159.96
</coordinates>
</Point>
</Placemark>
<Placemark>
<name>
Tue Jan 03 12:01:15 2017 S=0.65 Km/hr
</name>
<styleUrl>
#styleMap_TLP_Normal
</styleUrl>
<Point>
<coordinates>
-64.8807526,-10.7725916,159.97
</coordinates>
</Point>
</Placemark>
<Placemark>
<name>
Tue Jan 03 12:01:25 2017 S=1.33 Km/hr
</name>
<styleUrl>
#styleMap_TLP_Normal
</styleUrl>
<Point>
<coordinates>
-64.8807449,-10.7725840,160.11
</coordinates>
</Point>
</Placemark>
<Placemark>
<name>
Tue Jan 03 12:01:35 2017 S=0.79 Km/hr
</name>
<styleUrl>
#styleMap_TLP_Normal
</styleUrl>
<Point>
<coordinates>
-64.8807602,-10.7725935,160.65
</coordinates>
</Point>
</Placemark>
<Placemark>
<name>
Tue Jan 03 12:01:45 2017 S=0.28 Km/hr
</name>
<styleUrl>
#styleMap_TLP_Normal
</styleUrl>
<Point>
<coordinates>
-64.8807526,-10.7726030,160.52
</coordinates>
</Point>
</Placemark>
<Placemark>
<name>
Tue Jan 03 12:01:55 2017 S=1.48 Km/hr
</name>
<styleUrl>
#styleMap_TLP_Normal
</styleUrl>
<Point>
<coordinates>
-64.8807144,-10.7726364,160.68
</coordinates>
</Point>
</Placemark>
<Placemark>
<name>
Tue Jan 03 12:02:05 2017 S=1.37 Km/hr
</name>
<styleUrl>
#styleMap_TLP_Normal
</styleUrl>
<Point>
<coordinates>
-64.8806915,-10.7726717,161.11
</coordinates>
</Point>
</Placemark>
<Placemark>
<name>
Tue Jan 03 12:02:15 2017 S=2.58 Km/hr
</name>
<styleUrl>
#styleMap_TLP_Normal
</styleUrl>
<Point>
<coordinates>
-64.8806992,-10.7726755,161.11
</coordinates>
</Point>
</Placemark>
<Placemark>
<name>
Tue Jan 03 12:02:25 2017 S=0.21 Km/hr
</name>
<styleUrl>
#styleMap_TLP_Normal
</styleUrl>
<Point>
<coordinates>
-64.8807144,-10.7726517,161.04
</coordinates>
</Point>
</Placemark>
<Placemark>
<name>
Tue Jan 03 12:02:35 2017 S=0.56 Km/hr
</name>
<styleUrl>
#styleMap_TLP_Normal
</styleUrl>
<Point>
<coordinates>
-64.8807068,-10.7726507,161.07
</coordinates>
</Point>
</Placemark>
<Placemark>
<name>
Tue Jan 03 12:02:45 2017 S=1.19 Km/hr
</name>
<styleUrl>
#styleMap_TLP_Normal
</styleUrl>
<Point>
<coordinates>
-64.8807068,-10.7726727,161.18
</coordinates>
</Point>
</Placemark>
<Placemark>
<name>
Tue Jan 03 12:02:55 2017 S=1.23 Km/hr
</name>
<styleUrl>
#styleMap_TLP_Normal
</styleUrl>
<Point>
<coordinates>
-64.8807068,-10.7727041,160.99
</coordinates>
</Point>
</Placemark>
<Placemark>
<name>
Tue Jan 03 12:03:05 2017 S=1.79 Km/hr
</name>
<styleUrl>
#styleMap_TLP_Normal
</styleUrl>
<Point>
<coordinates>
-64.8807144,-10.7727203,160.22
</coordinates>
</Point>
</Placemark>
<Placemark>
<name>
Tue Jan 03 12:03:15 2017 S=1.18 Km/hr
</name>
<styleUrl>
#styleMap_TLP_Normal
</styleUrl>
<Point>
<coordinates>
-64.8807373,-10.7726994,160.02
</coordinates>
</Point>
</Placemark>
<Placemark>
<name>
Tue Jan 03 12:03:25 2017 S=1.77 Km/hr
</name>
<styleUrl>
#styleMap_TLP_Normal
</styleUrl>
<Point>
<coordinates>
-64.8807373,-10.7726402,159.59
</coordinates>
</Point>
</Placemark>
<Placemark>
<name>
Tue Jan 03 12:03:35 2017 S=0.83 Km/hr
</name>
<styleUrl>
#styleMap_TLP_Normal
</styleUrl>
<Point>
<coordinates>
-64.8807068,-10.7726049,159.78
</coordinates>
</Point>
</Placemark>
<Placemark>
<name>
Tue Jan 03 12:03:45 2017 S=1.42 Km/hr
</name>
<styleUrl>
#styleMap_TLP_Normal
</styleUrl>
<Point>
<coordinates>
-64.8807068,-10.7725687,159.78
</coordinates>
</Point>
</Placemark>
<Placemark>
<name>
Tue Jan 03 12:03:55 2017 S=0.66 Km/hr
</name>
<styleUrl>
#styleMap_TLP_Normal
</styleUrl>
<Point>
<coordinates>
-64.8806610,-10.7725477,159.71
</coordinates>
</Point>
</Placemark>
<Placemark>
<name>
Tue Jan 03 12:04:05 2017 S=0.76 Km/hr
</name>
<styleUrl>
#styleMap_TLP_Normal
</styleUrl>
<Point>
<coordinates>
-64.8806534,-10.7725286,159.70
</coordinates>
</Point>
</Placemark>
<Placemark>
<name>
Tue Jan 03 12:04:15 2017 S=0.84 Km/hr
</name>
<styleUrl>
#styleMap_TLP_Normal
</styleUrl>
<Point>
<coordinates>
-64.8806534,-10.7725191,159.71
</coordinates>
</Point>
</Placemark>
<Placemark>
<name>
Tue Jan 03 12:04:25 2017 S=0.41 Km/hr
</name>
<styleUrl>
#styleMap_TLP_Normal
</styleUrl>
<Point>
<coordinates>
-64.8806381,-10.7725239,159.76
</coordinates>
</Point>
</Placemark>
<Placemark>
<name>
Tue Jan 03 12:04:35 2017 S=1.10 Km/hr
</name>
<styleUrl>
#styleMap_TLP_Normal
</styleUrl>
<Point>
<coordinates>
-64.8806686,-10.7725697,160.01
</coordinates>
</Point>
</Placemark>
<Placemark>
<name>
Tue Jan 03 12:04:45 2017 S=0.72 Km/hr
</name>
<styleUrl>
#styleMap_TLP_Normal
</styleUrl>
<Point>
<coordinates>
-64.8807220,-10.7725887,159.93
</coordinates>
</Point>
</Placemark>
<Placemark>
<name>
Tue Jan 03 12:04:55 2017 S=2.28 Km/hr
</name>
<styleUrl>
#styleMap_TLP_Normal
</styleUrl>
<Point>
<coordinates>
-64.8807526,-10.7725792,159.91
</coordinates>
</Point>
</Placemark>
<Placemark>
<name>
Tue Jan 03 12:05:05 2017 S=3.03 Km/hr
</name>
<styleUrl>
#styleMap_TLP_Normal
</styleUrl>
<Point>
<coordinates>
-64.8808823,-10.7726040,158.32
</coordinates>
</Point>
</Placemark>
<Placemark>
<name>
Tue Jan 03 12:05:15 2017 S=1.21 Km/hr
</name>
<styleUrl>
#styleMap_TLP_Normal
</styleUrl>
<Point>
<coordinates>
-64.8809280,-10.7726355,157.96
</coordinates>
</Point>
</Placemark>
<Placemark>
<name>
Tue Jan 03 12:05:25 2017 S=0.89 Km/hr
</name>
<styleUrl>
#styleMap_TLP_Normal
</styleUrl>
<Point>
<coordinates>
-64.8809662,-10.7726793,157.86
</coordinates>
</Point>
</Placemark>
<Placemark>
<name>
Tue Jan 03 12:05:35 2017 S=1.93 Km/hr
</name>
<styleUrl>
#styleMap_TLP_Normal
</styleUrl>
<Point>
<coordinates>
-64.8809509,-10.7727690,157.96
</coordinates>
</Point>
</Placemark>
<Placemark>
<name>
Tue Jan 03 12:05:45 2017 S=0.98 Km/hr
</name>
<styleUrl>
#styleMap_TLP_Normal
</styleUrl>
<Point>
<coordinates>
-64.8809204,-10.7728405,157.78
</coordinates>
</Point>
</Placemark>
<Placemark>
<name>
Tue Jan 03 12:05:55 2017 S=0.83 Km/hr
</name>
<styleUrl>
#styleMap_TLP_Normal
</styleUrl>
<Point>
<coordinates>
-64.8809509,-10.7729387,157.09
</coordinates>
</Point>
</Placemark>
<Placemark>
<name>
Tue Jan 03 12:06:05 2017 S=0.32 Km/hr
</name>
<styleUrl>
#styleMap_TLP_Normal
</styleUrl>
<Point>
<coordinates>
-64.8809204,-10.7729540,156.79
</coordinates>
</Point>
</Placemark>
<Placemark>
<name>
Tue Jan 03 12:06:15 2017 S=1.61 Km/hr
</name>
<styleUrl>
#styleMap_TLP_Normal
</styleUrl>
<Point>
<coordinates>
-64.8809509,-10.7730246,157.32
</coordinates>
</Point>
</Placemark>
<Placemark>
<name>
Tue Jan 03 12:06:25 2017 S=1.91 Km/hr
</name>
<styleUrl>
#styleMap_TLP_Normal
</styleUrl>
<Point>
<coordinates>
-64.8810349,-10.7730417,155.42
</coordinates>
</Point>
</Placemark>
<Placemark>
<name>
Tue Jan 03 12:06:35 2017 S=1.70 Km/hr
</name>
<styleUrl>
#styleMap_TLP_Normal
</styleUrl>
<Point>
<coordinates>
-64.8810883,-10.7730980,155.09
</coordinates>
</Point>
</Placemark>
<Placemark>
<name>
Tue Jan 03 12:06:45 2017 S=0.71 Km/hr
</name>
<styleUrl>
#styleMap_TLP_Normal
</styleUrl>
<Point>
<coordinates>
-64.8810577,-10.7731123,154.82
</coordinates>
</Point>
</Placemark>
<Placemark>
<name>
Tue Jan 03 12:06:55 2017 S=1.13 Km/hr
</name>
<styleUrl>
#styleMap_TLP_Normal
</styleUrl>
<Point>
<coordinates>
-64.8810806,-10.7731323,154.72
</coordinates>
</Point>
</Placemark>
<Placemark>
<name>
Tue Jan 03 12:07:05 2017 S=1.96 Km/hr
</name>
<styleUrl>
#styleMap_TLP_Normal
</styleUrl>
<Point>
<coordinates>
-64.8811951,-10.7732363,153.96
</coordinates>
</Point>
</Placemark>
<Placemark>
<name>
Tue Jan 03 12:07:15 2017 S=1.05 Km/hr
</name>
<styleUrl>
#styleMap_TLP_Normal
</styleUrl>
<Point>
<coordinates>
-64.8812180,-10.7732964,152.13
</coordinates>
</Point>
</Placemark>
<Placemark>
<name>
Tue Jan 03 12:07:25 2017 S=0.40 Km/hr
</name>
<styleUrl>
#styleMap_TLP_Normal
</styleUrl>
<Point>
<coordinates>
-64.8812027,-10.7733364,152.20
</coordinates>
</Point>
</Placemark>
<Placemark>
<name>
Tue Jan 03 12:07:35 2017 S=0.22 Km/hr
</name>
<styleUrl>
#styleMap_TLP_Normal
</styleUrl>
<Point>
<coordinates>
-64.8811951,-10.7733383,152.18
</coordinates>
</Point>
</Placemark>
<Placemark>
<name>
Tue Jan 03 12:07:45 2017 S=0.69 Km/hr
</name>
<styleUrl>
#styleMap_TLP_Normal
</styleUrl>
<Point>
<coordinates>
-64.8811951,-10.7733469,152.21
</coordinates>
</Point>
</Placemark>
<Placemark>
<name>
Tue Jan 03 12:07:55 2017 S=1.67 Km/hr
</name>
<styleUrl>
#styleMap_TLP_Normal
</styleUrl>
<Point>
<coordinates>
-64.8811646,-10.7733479,153.51
</coordinates>
</Point>
</Placemark>
<Placemark>
<name>
Tue Jan 03 12:08:05 2017 S=0.54 Km/hr
</name>
<styleUrl>
#styleMap_TLP_Normal
</styleUrl>
<Point>
<coordinates>
-64.8811722,-10.7733707,153.83
</coordinates>
</Point>
</Placemark>
<Placemark>
<name>
Tue Jan 03 12:08:15 2017 S=0.91 Km/hr
</name>
<styleUrl>
#styleMap_TLP_Normal
</styleUrl>
<Point>
<coordinates>
-64.8811798,-10.7733736,153.84
</coordinates>
</Point>
</Placemark>
<Placemark>
<name>
Tue Jan 03 12:08:25 2017 S=2.54 Km/hr
</name>
<styleUrl>
#styleMap_TLP_Normal
</styleUrl>
<Point>
<coordinates>
-64.8813705,-10.7733574,151.44
</coordinates>
</Point>
</Placemark>
<Placemark>
<name>
Tue Jan 03 12:08:35 2017 S=1.52 Km/hr
</name>
<styleUrl>
#styleMap_TLP_Normal
</styleUrl>
<Point>
<coordinates>
-64.8813782,-10.7734022,151.90
</coordinates>
</Point>
</Placemark>
<Placemark>
<name>
Tue Jan 03 12:08:45 2017 S=2.33 Km/hr
</name>
<styleUrl>
#styleMap_TLP_Normal
</styleUrl>
<Point>
<coordinates>
-64.8814621,-10.7734365,152.04
</coordinates>
</Point>
</Placemark>
<Placemark>
<name>
Tue Jan 03 12:08:55 2017 S=2.43 Km/hr
</name>
<styleUrl>
#styleMap_TLP_Normal
</styleUrl>
<Point>
<coordinates>
-64.8814926,-10.7735109,151.54
</coordinates>
</Point>
</Placemark>
<Placemark>
<name>
Tue Jan 03 12:09:05 2017 S=1.61 Km/hr
</name>
<styleUrl>
#styleMap_TLP_Normal
</styleUrl>
<Point>
<coordinates>
-64.8814468,-10.7735786,151.29
</coordinates>
</Point>
</Placemark>
<Placemark>
<name>
Tue Jan 03 12:09:15 2017 S=1.57 Km/hr
</name>
<styleUrl>
#styleMap_TLP_Normal
</styleUrl>
<Point>
<coordinates>
-64.8813934,-10.7736330,151.27
</coordinates>
</Point>
</Placemark>
<Placemark>
<name>
Tue Jan 03 12:09:25 2017 S=1.34 Km/hr
</name>
<styleUrl>
#styleMap_TLP_Normal
</styleUrl>
<Point>
<coordinates>
-64.8813400,-10.7736292,150.99
</coordinates>
</Point>
</Placemark>
<Placemark>
<name>
Tue Jan 03 12:09:35 2017 S=2.16 Km/hr
</name>
<styleUrl>
#styleMap_TLP_Normal
</styleUrl>
<Point>
<coordinates>
-64.8813171,-10.7737045,151.50
</coordinates>
</Point>
</Placemark>
<Placemark>
<name>
Tue Jan 03 12:09:45 2017 S=1.67 Km/hr
</name>
<styleUrl>
#styleMap_TLP_Normal
</styleUrl>
<Point>
<coordinates>
-64.8812180,-10.7738400,153.37
</coordinates>
</Point>
</Placemark>
<Placemark>
<name>
Tue Jan 03 12:09:55 2017 S=1.75 Km/hr
</name>
<styleUrl>
#styleMap_TLP_Normal
</styleUrl>
<Point>
<coordinates>
-64.8811874,-10.7738762,153.25
</coordinates>
</Point>
</Placemark>
<Placemark>
<name>
Tue Jan 03 12:10:05 2017 S=0.81 Km/hr
</name>
<styleUrl>
#styleMap_TLP_Normal
</styleUrl>
<Point>
<coordinates>
-64.8811951,-10.7738895,153.11
</coordinates>
</Point>
</Placemark>
<Placemark>
<name>
Tue Jan 03 12:10:15 2017 S=1.26 Km/hr
</name>
<styleUrl>
#styleMap_TLP_Normal
</styleUrl>
<Point>
<coordinates>
-64.8811798,-10.7739086,152.90
</coordinates>
</Point>
</Placemark>
<Placemark>
<name>
Tue Jan 03 12:10:25 2017 S=1.88 Km/hr
</name>
<styleUrl>
#styleMap_TLP_Normal
</styleUrl>
<Point>
<coordinates>
-64.8811340,-10.7739649,153.05
</coordinates>
</Point>
</Placemark>
<Placemark>
<name>
Tue Jan 03 12:10:35 2017 S=0.10 Km/hr
</name>
<styleUrl>
#styleMap_TLP_Normal
</styleUrl>
<Point>
<coordinates>
-64.8811188,-10.7739983,153.45
</coordinates>
</Point>
</Placemark>
<Placemark>
<name>
Tue Jan 03 12:10:45 2017 S=1.09 Km/hr
</name>
<styleUrl>
#styleMap_TLP_Normal
</styleUrl>
<Point>
<coordinates>
-64.8811111,-10.7740059,153.44
</coordinates>
</Point>
</Placemark>
<Placemark>
<name>
Tue Jan 03 12:10:55 2017 S=0.96 Km/hr
</name>
<styleUrl>
#styleMap_TLP_Normal
</styleUrl>
<Point>
<coordinates>
-64.8810577,-10.7740412,153.88
</coordinates>
</Point>
</Placemark>
<Placemark>
<name>
Tue Jan 03 12:11:05 2017 S=0.96 Km/hr
</name>
<styleUrl>
#styleMap_TLP_Normal
</styleUrl>
<Point>
<coordinates>
-64.8810730,-10.7740974,153.00
</coordinates>
</Point>
</Placemark>
<Placemark>
<name>
Tue Jan 03 12:11:15 2017 S=1.27 Km/hr
</name>
<styleUrl>
#styleMap_TLP_Normal
</styleUrl>
<Point>
<coordinates>
-64.8810654,-10.7741804,151.55
</coordinates>
</Point>
</Placemark>
<Placemark>
<name>
Tue Jan 03 12:11:25 2017 S=1.43 Km/hr
</name>
<styleUrl>
#styleMap_TLP_Normal
</styleUrl>
<Point>
<coordinates>
-64.8810349,-10.7742290,151.75
</coordinates>
</Point>
</Placemark>
<Placemark>
<name>
Tue Jan 03 12:11:35 2017 S=1.90 Km/hr
</name>
<styleUrl>
#styleMap_TLP_Normal
</styleUrl>
<Point>
<coordinates>
-64.8810425,-10.7743292,151.53
</coordinates>
</Point>
</Placemark>
<Placemark>
<name>
Tue Jan 03 12:11:45 2017 S=1.17 Km/hr
</name>
<styleUrl>
#styleMap_TLP_Normal
</styleUrl>
<Point>
<coordinates>
-64.8809433,-10.7743883,152.50
</coordinates>
</Point>
</Placemark>
<Placemark>
<name>
Tue Jan 03 12:11:55 2017 S=2.07 Km/hr
</name>
<styleUrl>
#styleMap_TLP_Normal
</styleUrl>
<Point>
<coordinates>
-64.8808441,-10.7744341,152.50
</coordinates>
</Point>
</Placemark>
<Placemark>
<name>
Tue Jan 03 12:12:05 2017 S=1.72 Km/hr
</name>
<styleUrl>
#styleMap_TLP_Normal
</styleUrl>
<Point>
<coordinates>
-64.8807983,-10.7744446,152.18
</coordinates>
</Point>
</Placemark>
<Placemark>
<name>
Tue Jan 03 12:12:15 2017 S=2.13 Km/hr
</name>
<styleUrl>
#styleMap_TLP_Normal
</styleUrl>
<Point>
<coordinates>
-64.8806839,-10.7744722,152.21
</coordinates>
</Point>
</Placemark>
<Placemark>
<name>
Tue Jan 03 12:12:25 2017 S=2.31 Km/hr
</name>
<styleUrl>
#styleMap_TLP_Normal
</styleUrl>
<Point>
<coordinates>
-64.8805618,-10.7745066,152.05
</coordinates>
</Point>
</Placemark>
<Placemark>
<name>
Tue Jan 03 12:12:35 2017 S=1.48 Km/hr
</name>
<styleUrl>
#styleMap_TLP_Normal
</styleUrl>
<Point>
<coordinates>
-64.8804550,-10.7745123,151.33
</coordinates>
</Point>
</Placemark>
<Placemark>
<name>
Tue Jan 03 12:12:45 2017 S=2.05 Km/hr
</name>
<styleUrl>
#styleMap_TLP_Normal
</styleUrl>
<Point>
<coordinates>
-64.8803253,-10.7745237,151.51
</coordinates>
</Point>
</Placemark>
<Placemark>
<name>
Tue Jan 03 12:12:55 2017 S=1.69 Km/hr
</name>
<styleUrl>
#styleMap_TLP_Normal
</styleUrl>
<Point>
<coordinates>
-64.8801956,-10.7744703,152.31
</coordinates>
</Point>
</Placemark>
<Placemark>
<name>
Tue Jan 03 12:13:05 2017 S=2.42 Km/hr
</name>
<styleUrl>
#styleMap_TLP_Normal
</styleUrl>
<Point>
<coordinates>
-64.8800888,-10.7744398,152.45
</coordinates>
</Point>
</Placemark>
<Placemark>
<name>
Tue Jan 03 12:13:15 2017 S=0.16 Km/hr
</name>
<styleUrl>
#styleMap_TLP_Normal
</styleUrl>
<Point>
<coordinates>
-64.8800964,-10.7744675,152.34
</coordinates>
</Point>
</Placemark>
<Placemark>
<name>
Tue Jan 03 12:13:25 2017 S=0.35 Km/hr
</name>
<styleUrl>
#styleMap_TLP_Normal
</styleUrl>
<Point>
<coordinates>
-64.8801041,-10.7744617,152.28
</coordinates>
</Point>
</Placemark>
<Placemark>
<name>
Tue Jan 03 12:13:35 2017 S=0.64 Km/hr
</name>
<styleUrl>
#styleMap_TLP_Normal
</styleUrl>
<Point>
<coordinates>
-64.8800812,-10.7743959,152.91
</coordinates>
</Point>
</Placemark>
<Placemark>
<name>
Tue Jan 03 12:13:45 2017 S=1.81 Km/hr
</name>
<styleUrl>
#styleMap_TLP_Normal
</styleUrl>
<Point>
<coordinates>
-64.8800583,-10.7743940,152.95
</coordinates>
</Point>
</Placemark>
<Placemark>
<name>
Tue Jan 03 12:13:55 2017 S=0.50 Km/hr
</name>
<styleUrl>
#styleMap_TLP_Normal
</styleUrl>
<Point>
<coordinates>
-64.8800430,-10.7743607,152.97
</coordinates>
</Point>
</Placemark>
<Placemark>
<name>
Tue Jan 03 12:14:05 2017 S=1.43 Km/hr
</name>
<styleUrl>
#styleMap_TLP_Normal
</styleUrl>
<Point>
<coordinates>
-64.8800049,-10.7743444,152.82
</coordinates>
</Point>
</Placemark>
<Placemark>
<name>
Tue Jan 03 12:14:15 2017 S=0.32 Km/hr
</name>
<styleUrl>
#styleMap_TLP_Normal
</styleUrl>
<Point>
<coordinates>
-64.8799057,-10.7743015,153.45
</coordinates>
</Point>
</Placemark>
<Placemark>
<name>
Tue Jan 03 12:14:25 2017 S=1.48 Km/hr
</name>
<styleUrl>
#styleMap_TLP_Normal
</styleUrl>
<Point>
<coordinates>
-64.8798828,-10.7742786,153.00
</coordinates>
</Point>
</Placemark>
<Placemark>
<name>
Tue Jan 03 12:14:35 2017 S=1.40 Km/hr
</name>
<styleUrl>
#styleMap_TLP_Normal
</styleUrl>
<Point>
<coordinates>
-64.8798294,-10.7742233,152.54
</coordinates>
</Point>
</Placemark>
<Placemark>
<name>
Tue Jan 03 12:14:45 2017 S=0.59 Km/hr
</name>
<styleUrl>
#styleMap_TLP_Normal
</styleUrl>
<Point>
<coordinates>
-64.8797913,-10.7741919,152.80
</coordinates>
</Point>
</Placemark>
<Placemark>
<name>
Tue Jan 03 12:14:55 2017 S=0.54 Km/hr
</name>
<styleUrl>
#styleMap_TLP_Normal
</styleUrl>
<Point>
<coordinates>
-64.8797455,-10.7742243,152.14
</coordinates>
</Point>
</Placemark>
<Placemark>
<name>
Tue Jan 03 12:15:05 2017 S=1.08 Km/hr
</name>
<styleUrl>
#styleMap_TLP_Normal
</styleUrl>
<Point>
<coordinates>
-64.8797379,-10.7742386,152.10
</coordinates>
</Point>
</Placemark>
<Placemark>
<name>
Tue Jan 03 12:15:15 2017 S=1.49 Km/hr
</name>
<styleUrl>
#styleMap_TLP_Normal
</styleUrl>
<Point>
<coordinates>
-64.8798370,-10.7742643,152.03
</coordinates>
</Point>
</Placemark>
<Placemark>
<name>
Tue Jan 03 12:15:25 2017 S=0.53 Km/hr
</name>
<styleUrl>
#styleMap_TLP_Normal
</styleUrl>
<Point>
<coordinates>
-64.8798370,-10.7742538,152.00
</coordinates>
</Point>
</Placemark>
<Placemark>
<name>
Tue Jan 03 12:15:35 2017 S=0.75 Km/hr
</name>
<styleUrl>
#styleMap_TLP_Normal
</styleUrl>
<Point>
<coordinates>
-64.8798523,-10.7742596,152.04
</coordinates>
</Point>
</Placemark>
<Placemark>
<name>
Tue Jan 03 12:15:45 2017 S=1.95 Km/hr
</name>
<styleUrl>
#styleMap_TLP_Normal
</styleUrl>
<Point>
<coordinates>
-64.8797989,-10.7742758,152.32
</coordinates>
</Point>
</Placemark>
<Placemark>
<name>
Tue Jan 03 12:15:55 2017 S=1.14 Km/hr
</name>
<styleUrl>
#styleMap_TLP_Normal
</styleUrl>
<Point>
<coordinates>
-64.8797684,-10.7743378,152.49
</coordinates>
</Point>
</Placemark>
<Placemark>
<name>
Tue Jan 03 12:16:05 2017 S=1.41 Km/hr
</name>
<styleUrl>
#styleMap_TLP_Normal
</styleUrl>
<Point>
<coordinates>
-64.8797379,-10.7743769,153.31
</coordinates>
</Point>
</Placemark>
<Placemark>
<name>
Tue Jan 03 12:16:15 2017 S=0.85 Km/hr
</name>
<styleUrl>
#styleMap_TLP_Normal
</styleUrl>
<Point>
<coordinates>
-64.8797455,-10.7744102,152.02
</coordinates>
</Point>
</Placemark>
<Placemark>
<name>
Tue Jan 03 12:16:25 2017 S=0.89 Km/hr
</name>
<styleUrl>
#styleMap_TLP_Normal
</styleUrl>
<Point>
<coordinates>
-64.8796997,-10.7743959,151.89
</coordinates>
</Point>
</Placemark>
<Placemark>
<name>
Tue Jan 03 12:16:35 2017 S=1.74 Km/hr
</name>
<styleUrl>
#styleMap_TLP_Normal
</styleUrl>
<Point>
<coordinates>
-64.8797150,-10.7743998,152.30
</coordinates>
</Point>
</Placemark>
<Placemark>
<name>
Tue Jan 03 12:16:45 2017 S=1.11 Km/hr
</name>
<styleUrl>
#styleMap_TLP_Normal
</styleUrl>
<Point>
<coordinates>
-64.8797913,-10.7744408,152.30
</coordinates>
</Point>
</Placemark>
<Placemark>
<name>
Tue Jan 03 12:16:55 2017 S=0.63 Km/hr
</name>
<styleUrl>
#styleMap_TLP_Normal
</styleUrl>
<Point>
<coordinates>
-64.8798065,-10.7744741,152.29
</coordinates>
</Point>
</Placemark>
<Placemark>
<name>
Tue Jan 03 12:17:05 2017 S=1.44 Km/hr
</name>
<styleUrl>
#styleMap_TLP_Normal
</styleUrl>
<Point>
<coordinates>
-64.8798065,-10.7745056,152.45
</coordinates>
</Point>
</Placemark>
<Placemark>
<name>
Tue Jan 03 12:17:15 2017 S=1.18 Km/hr
</name>
<styleUrl>
#styleMap_TLP_Normal
</styleUrl>
<Point>
<coordinates>
-64.8798676,-10.7744627,154.05
</coordinates>
</Point>
</Placemark>
<Placemark>
<name>
Tue Jan 03 12:17:25 2017 S=0.45 Km/hr
</name>
<styleUrl>
#styleMap_TLP_Normal
</styleUrl>
<Point>
<coordinates>
-64.8798828,-10.7744637,155.01
</coordinates>
</Point>
</Placemark>
<Placemark>
<name>
Tue Jan 03 12:17:35 2017 S=0.30 Km/hr
</name>
<styleUrl>
#styleMap_TLP_Normal
</styleUrl>
<Point>
<coordinates>
-64.8798981,-10.7744541,155.05
</coordinates>
</Point>
</Placemark>
<Placemark>
<name>
Tue Jan 03 12:17:45 2017 S=0.60 Km/hr
</name>
<styleUrl>
#styleMap_TLP_Normal
</styleUrl>
<Point>
<coordinates>
-64.8798676,-10.7744570,155.62
</coordinates>
</Point>
</Placemark>
<Placemark>
<name>
Tue Jan 03 12:17:55 2017 S=0.96 Km/hr
</name>
<styleUrl>
#styleMap_TLP_Normal
</styleUrl>
<Point>
<coordinates>
-64.8798447,-10.7744474,155.77
</coordinates>
</Point>
</Placemark>
<Placemark>
<name>
Tue Jan 03 12:18:05 2017 S=0.92 Km/hr
</name>
<styleUrl>
#styleMap_TLP_Normal
</styleUrl>
<Point>
<coordinates>
-64.8798370,-10.7744389,155.81
</coordinates>
</Point>
</Placemark>
<Placemark>
<name>
Tue Jan 03 12:18:15 2017 S=0.81 Km/hr
</name>
<styleUrl>
#styleMap_TLP_Normal
</styleUrl>
<Point>
<coordinates>
-64.8798370,-10.7744331,155.81
</coordinates>
</Point>
</Placemark>
<Placemark>
<name>
Tue Jan 03 12:18:25 2017 S=0.85 Km/hr
</name>
<styleUrl>
#styleMap_TLP_Normal
</styleUrl>
<Point>
<coordinates>
-64.8798370,-10.7744255,155.79
</coordinates>
</Point>
</Placemark>
<Placemark>
<name>
Tue Jan 03 12:18:35 2017 S=0.11 Km/hr
</name>
<styleUrl>
#styleMap_TLP_Normal
</styleUrl>
<Point>
<coordinates>
-64.8798294,-10.7744265,155.76
</coordinates>
</Point>
</Placemark>
<Placemark>
<name>
Tue Jan 03 12:18:45 2017 S=0.26 Km/hr
</name>
<styleUrl>
#styleMap_TLP_Normal
</styleUrl>
<Point>
<coordinates>
-64.8798370,-10.7744293,155.77
</coordinates>
</Point>
</Placemark>
<Placemark>
<name>
Tue Jan 03 12:18:55 2017 S=0.85 Km/hr
</name>
<styleUrl>
#styleMap_TLP_Normal
</styleUrl>
<Point>
<coordinates>
-64.8797913,-10.7744064,156.36
</coordinates>
</Point>
</Placemark>
<Placemark>
<name>
Tue Jan 03 12:19:05 2017 S=1.04 Km/hr
</name>
<styleUrl>
#styleMap_TLP_Normal
</styleUrl>
<Point>
<coordinates>
-64.8797989,-10.7743988,156.34
</coordinates>
</Point>
</Placemark>
<Placemark>
<name>
Tue Jan 03 12:19:15 2017 S=0.42 Km/hr
</name>
<styleUrl>
#styleMap_TLP_Normal
</styleUrl>
<Point>
<coordinates>
-64.8797989,-10.7743626,156.96
</coordinates>
</Point>
</Placemark>
<Placemark>
<name>
Tue Jan 03 12:19:25 2017 S=1.20 Km/hr
</name>
<styleUrl>
#styleMap_TLP_Normal
</styleUrl>
<Point>
<coordinates>
-64.8798141,-10.7743855,156.94
</coordinates>
</Point>
</Placemark>
<Placemark>
<name>
Tue Jan 03 12:19:35 2017 S=1.04 Km/hr
</name>
<styleUrl>
#styleMap_TLP_Normal
</styleUrl>
<Point>
<coordinates>
-64.8798676,-10.7744131,156.35
</coordinates>
</Point>
</Placemark>
<Placemark>
<name>
Tue Jan 03 12:19:45 2017 S=0.44 Km/hr
</name>
<styleUrl>
#styleMap_TLP_Normal
</styleUrl>
<Point>
<coordinates>
-64.8798904,-10.7744122,156.04
</coordinates>
</Point>
</Placemark>
<Placemark>
<name>
Tue Jan 03 12:19:55 2017 S=0.26 Km/hr
</name>
<styleUrl>
#styleMap_TLP_Normal
</styleUrl>
<Point>
<coordinates>
-64.8798981,-10.7744160,156.10
</coordinates>
</Point>
</Placemark>
<Placemark>
<name>
Tue Jan 03 12:20:05 2017 S=2.28 Km/hr
</name>
<styleUrl>
#styleMap_TLP_Normal
</styleUrl>
<Point>
<coordinates>
-64.8798447,-10.7743769,156.60
</coordinates>
</Point>
</Placemark>
<Placemark>
<name>
Tue Jan 03 12:20:15 2017 S=1.98 Km/hr
</name>
<styleUrl>
#styleMap_TLP_Normal
</styleUrl>
<Point>
<coordinates>
-64.8798218,-10.7742901,157.96
</coordinates>
</Point>
</Placemark>
<Placemark>
<name>
Tue Jan 03 12:20:25 2017 S=1.18 Km/hr
</name>
<styleUrl>
#styleMap_TLP_Normal
</styleUrl>
<Point>
<coordinates>
-64.8797913,-10.7742901,158.43
</coordinates>
</Point>
</Placemark>
<Placemark>
<name>
Tue Jan 03 12:20:35 2017 S=0.85 Km/hr
</name>
<styleUrl>
#styleMap_TLP_Normal
</styleUrl>
<Point>
<coordinates>
-64.8797913,-10.7742662,158.91
</coordinates>
</Point>
</Placemark>
<Placemark>
<name>
Tue Jan 03 12:20:45 2017 S=0.75 Km/hr
</name>
<styleUrl>
#styleMap_TLP_Normal
</styleUrl>
<Point>
<coordinates>
-64.8797607,-10.7742643,159.74
</coordinates>
</Point>
</Placemark>
<Placemark>
<name>
Tue Jan 03 12:20:55 2017 S=0.47 Km/hr
</name>
<styleUrl>
#styleMap_TLP_Normal
</styleUrl>
<Point>
<coordinates>
-64.8797607,-10.7742748,160.70
</coordinates>
</Point>
</Placemark>
<Placemark>
<name>
Tue Jan 03 12:21:05 2017 S=0.22 Km/hr
</name>
<styleUrl>
#styleMap_TLP_Normal
</styleUrl>
<Point>
<coordinates>
-64.8797836,-10.7742872,161.09
</coordinates>
</Point>
</Placemark>
<Placemark>
<name>
Tue Jan 03 12:21:15 2017 S=0.48 Km/hr
</name>
<styleUrl>
#styleMap_TLP_Normal
</styleUrl>
<Point>
<coordinates>
-64.8797836,-10.7742910,161.05
</coordinates>
</Point>
</Placemark>
<Placemark>
<name>
Tue Jan 03 12:21:25 2017 S=0.54 Km/hr
</name>
<styleUrl>
#styleMap_TLP_Normal
</styleUrl>
<Point>
<coordinates>
-64.8797913,-10.7742939,161.04
</coordinates>
</Point>
</Placemark>
<Placemark>
<name>
Tue Jan 03 12:21:35 2017 S=0.24 Km/hr
</name>
<styleUrl>
#styleMap_TLP_Normal
</styleUrl>
<Point>
<coordinates>
-64.8797989,-10.7742739,161.12
</coordinates>
</Point>
</Placemark>
<Placemark>
<name>
Tue Jan 03 12:21:45 2017 S=1.21 Km/hr
</name>
<styleUrl>
#styleMap_TLP_Normal
</styleUrl>
<Point>
<coordinates>
-64.8797989,-10.7742615,161.12
</coordinates>
</Point>
</Placemark>
<Placemark>
<name>
Tue Jan 03 12:21:55 2017 S=1.00 Km/hr
</name>
<styleUrl>
#styleMap_TLP_Normal
</styleUrl>
<Point>
<coordinates>
-64.8797913,-10.7742424,160.60
</coordinates>
</Point>
</Placemark>
<Placemark>
<name>
Tue Jan 03 12:22:05 2017 S=0.22 Km/hr
</name>
<styleUrl>
#styleMap_TLP_Normal
</styleUrl>
<Point>
<coordinates>
-64.8797836,-10.7742538,159.63
</coordinates>
</Point>
</Placemark>
<Placemark>
<name>
Tue Jan 03 12:22:15 2017 S=0.24 Km/hr
</name>
<styleUrl>
#styleMap_TLP_Normal
</styleUrl>
<Point>
<coordinates>
-64.8797760,-10.7742624,159.62
</coordinates>
</Point>
</Placemark>
<Placemark>
<name>
Tue Jan 03 12:22:25 2017 S=2.59 Km/hr
</name>
<styleUrl>
#styleMap_TLP_Normal
</styleUrl>
<Point>
<coordinates>
-64.8797607,-10.7742805,159.63
</coordinates>
</Point>
</Placemark>
<Placemark>
<name>
Tue Jan 03 12:22:35 2017 S=0.54 Km/hr
</name>
<styleUrl>
#styleMap_TLP_Normal
</styleUrl>
<Point>
<coordinates>
-64.8797607,-10.7742701,160.31
</coordinates>
</Point>
</Placemark>
<Placemark>
<name>
Tue Jan 03 12:22:45 2017 S=0.42 Km/hr
</name>
<styleUrl>
#styleMap_TLP_Normal
</styleUrl>
<Point>
<coordinates>
-64.8797760,-10.7742901,160.05
</coordinates>
</Point>
</Placemark>
<Placemark>
<name>
Tue Jan 03 12:22:55 2017 S=0.54 Km/hr
</name>
<styleUrl>
#styleMap_TLP_Normal
</styleUrl>
<Point>
<coordinates>
-64.8797684,-10.7742863,160.08
</coordinates>
</Point>
</Placemark>
<Placemark>
<name>
Tue Jan 03 12:23:05 2017 S=1.32 Km/hr
</name>
<styleUrl>
#styleMap_TLP_Normal
</styleUrl>
<Point>
<coordinates>
-64.8797531,-10.7743025,159.83
</coordinates>
</Point>
</Placemark>
<Placemark>
<name>
Tue Jan 03 12:23:15 2017 S=0.28 Km/hr
</name>
<styleUrl>
#styleMap_TLP_Normal
</styleUrl>
<Point>
<coordinates>
-64.8797760,-10.7742987,159.77
</coordinates>
</Point>
</Placemark>
<Placemark>
<name>
Tue Jan 03 12:23:25 2017 S=2.72 Km/hr
</name>
<styleUrl>
#styleMap_TLP_Normal
</styleUrl>
<Point>
<coordinates>
-64.8798828,-10.7742901,160.09
</coordinates>
</Point>
</Placemark>
<Placemark>
<name>
Tue Jan 03 12:23:35 2017 S=1.06 Km/hr
</name>
<styleUrl>
#styleMap_TLP_Normal
</styleUrl>
<Point>
<coordinates>
-64.8798981,-10.7742853,159.88
</coordinates>
</Point>
</Placemark>
<Placemark>
<name>
Tue Jan 03 12:23:45 2017 S=0.15 Km/hr
</name>
<styleUrl>
#styleMap_TLP_Normal
</styleUrl>
<Point>
<coordinates>
-64.8798981,-10.7742653,158.94
</coordinates>
</Point>
</Placemark>
<Placemark>
<name>
Tue Jan 03 12:23:55 2017 S=0.62 Km/hr
</name>
<styleUrl>
#styleMap_TLP_Normal
</styleUrl>
<Point>
<coordinates>
-64.8798065,-10.7742863,159.45
</coordinates>
</Point>
</Placemark>
<Placemark>
<name>
Tue Jan 03 12:24:05 2017 S=1.39 Km/hr
</name>
<styleUrl>
#styleMap_TLP_Normal
</styleUrl>
<Point>
<coordinates>
-64.8797760,-10.7742844,159.91
</coordinates>
</Point>
</Placemark>
<Placemark>
<name>
Tue Jan 03 12:24:15 2017 S=1.09 Km/hr
</name>
<styleUrl>
#styleMap_TLP_Normal
</styleUrl>
<Point>
<coordinates>
-64.8797150,-10.7742615,163.10
</coordinates>
</Point>
</Placemark>
<Placemark>
<name>
Tue Jan 03 12:24:25 2017 S=0.96 Km/hr
</name>
<styleUrl>
#styleMap_TLP_Normal
</styleUrl>
<Point>
<coordinates>
-64.8796844,-10.7742052,165.43
</coordinates>
</Point>
</Placemark>
<Placemark>
<name>
Tue Jan 03 12:24:35 2017 S=0.06 Km/hr
</name>
<styleUrl>
#styleMap_TLP_Normal
</styleUrl>
<Point>
<coordinates>
-64.8797073,-10.7742004,165.52
</coordinates>
</Point>
</Placemark>
<Placemark>
<name>
Tue Jan 03 12:24:45 2017 S=0.48 Km/hr
</name>
<styleUrl>
#styleMap_TLP_Normal
</styleUrl>
<Point>
<coordinates>
-64.8797073,-10.7741976,166.32
</coordinates>
</Point>
</Placemark>
<Placemark>
<name>
Tue Jan 03 12:24:55 2017 S=1.00 Km/hr
</name>
<styleUrl>
#styleMap_TLP_Normal
</styleUrl>
<Point>
<coordinates>
-64.8796768,-10.7741871,167.73
</coordinates>
</Point>
</Placemark>
<Placemark>
<name>
Tue Jan 03 12:25:05 2017 S=1.29 Km/hr
</name>
<styleUrl>
#styleMap_TLP_Normal
</styleUrl>
<Point>
<coordinates>
-64.8796692,-10.7741833,167.45
</coordinates>
</Point>
</Placemark>
<Placemark>
<name>
Tue Jan 03 12:25:15 2017 S=0.53 Km/hr
</name>
<styleUrl>
#styleMap_TLP_Normal
</styleUrl>
<Point>
<coordinates>
-64.8796768,-10.7742186,166.00
</coordinates>
</Point>
</Placemark>
<Placemark>
<name>
Tue Jan 03 12:25:25 2017 S=1.29 Km/hr
</name>
<styleUrl>
#styleMap_TLP_Normal
</styleUrl>
<Point>
<coordinates>
-64.8796768,-10.7742243,165.53
</coordinates>
</Point>
</Placemark>
<Placemark>
<name>
Tue Jan 03 12:25:35 2017 S=0.80 Km/hr
</name>
<styleUrl>
#styleMap_TLP_Normal
</styleUrl>
<Point>
<coordinates>
-64.8796616,-10.7742357,164.84
</coordinates>
</Point>
</Placemark>
<Placemark>
<name>
Tue Jan 03 12:25:45 2017 S=1.11 Km/hr
</name>
<styleUrl>
#styleMap_TLP_Normal
</styleUrl>
<Point>
<coordinates>
-64.8796539,-10.7742138,164.81
</coordinates>
</Point>
</Placemark>
<Placemark>
<name>
Tue Jan 03 12:25:55 2017 S=1.63 Km/hr
</name>
<styleUrl>
#styleMap_TLP_Normal
</styleUrl>
<Point>
<coordinates>
-64.8795929,-10.7742081,165.52
</coordinates>
</Point>
</Placemark>
<Placemark>
<name>
Tue Jan 03 12:26:05 2017 S=1.62 Km/hr
</name>
<styleUrl>
#styleMap_TLP_Normal
</styleUrl>
<Point>
<coordinates>
-64.8796234,-10.7741632,165.16
</coordinates>
</Point>
</Placemark>
<Placemark>
<name>
Tue Jan 03 12:26:15 2017 S=0.47 Km/hr
</name>
<styleUrl>
#styleMap_TLP_Normal
</styleUrl>
<Point>
<coordinates>
-64.8796768,-10.7741356,165.36
</coordinates>
</Point>
</Placemark>
<Placemark>
<name>
Tue Jan 03 12:26:25 2017 S=0.51 Km/hr
</name>
<styleUrl>
#styleMap_TLP_Normal
</styleUrl>
<Point>
<coordinates>
-64.8796768,-10.7741776,165.10
</coordinates>
</Point>
</Placemark>
<Placemark>
<name>
Tue Jan 03 12:26:35 2017 S=1.15 Km/hr
</name>
<styleUrl>
#styleMap_TLP_Normal
</styleUrl>
<Point>
<coordinates>
-64.8797302,-10.7742043,164.96
</coordinates>
</Point>
</Placemark>
<Placemark>
<name>
Tue Jan 03 12:26:45 2017 S=0.33 Km/hr
</name>
<styleUrl>
#styleMap_TLP_Normal
</styleUrl>
<Point>
<coordinates>
-64.8797302,-10.7742376,165.13
</coordinates>
</Point>
</Placemark>
<Placemark>
<name>
Tue Jan 03 12:26:55 2017 S=1.03 Km/hr
</name>
<styleUrl>
#styleMap_TLP_Normal
</styleUrl>
<Point>
<coordinates>
-64.8797226,-10.7742290,165.17
</coordinates>
</Point>
</Placemark>
<Placemark>
<name>
Tue Jan 03 12:27:05 2017 S=1.37 Km/hr
</name>
<styleUrl>
#styleMap_TLP_Normal
</styleUrl>
<Point>
<coordinates>
-64.8797226,-10.7741899,165.42
</coordinates>
</Point>
</Placemark>
<Placemark>
<name>
Tue Jan 03 12:27:15 2017 S=0.97 Km/hr
</name>
<styleUrl>
#styleMap_TLP_Normal
</styleUrl>
<Point>
<coordinates>
-64.8797379,-10.7742186,166.04
</coordinates>
</Point>
</Placemark>
<Placemark>
<name>
Tue Jan 03 12:27:25 2017 S=0.73 Km/hr
</name>
<styleUrl>
#styleMap_TLP_Normal
</styleUrl>
<Point>
<coordinates>
-64.8797455,-10.7742376,166.18
</coordinates>
</Point>
</Placemark>
<Placemark>
<name>
Tue Jan 03 12:27:35 2017 S=0.96 Km/hr
</name>
<styleUrl>
#styleMap_TLP_Normal
</styleUrl>
<Point>
<coordinates>
-64.8797531,-10.7742720,166.60
</coordinates>
</Point>
</Placemark>
<Placemark>
<name>
Tue Jan 03 12:27:45 2017 S=0.25 Km/hr
</name>
<styleUrl>
#styleMap_TLP_Normal
</styleUrl>
<Point>
<coordinates>
-64.8797455,-10.7742834,166.61
</coordinates>
</Point>
</Placemark>
<Placemark>
<name>
Tue Jan 03 12:27:55 2017 S=0.93 Km/hr
</name>
<styleUrl>
#styleMap_TLP_Normal
</styleUrl>
<Point>
<coordinates>
-64.8797607,-10.7742968,166.38
</coordinates>
</Point>
</Placemark>
<Placemark>
<name>
Tue Jan 03 12:28:05 2017 S=0.40 Km/hr
</name>
<styleUrl>
#styleMap_TLP_Normal
</styleUrl>
<Point>
<coordinates>
-64.8797607,-10.7742739,166.96
</coordinates>
</Point>
</Placemark>
<Placemark>
<name>
Tue Jan 03 12:28:15 2017 S=1.10 Km/hr
</name>
<styleUrl>
#styleMap_TLP_Normal
</styleUrl>
<Point>
<coordinates>
-64.8797760,-10.7742805,166.98
</coordinates>
</Point>
</Placemark>
<Placemark>
<name>
Tue Jan 03 12:28:25 2017 S=1.21 Km/hr
</name>
<styleUrl>
#styleMap_TLP_Normal
</styleUrl>
<Point>
<coordinates>
-64.8797531,-10.7742872,166.63
</coordinates>
</Point>
</Placemark>
<Placemark>
<name>
Tue Jan 03 12:28:35 2017 S=0.40 Km/hr
</name>
<styleUrl>
#styleMap_TLP_Normal
</styleUrl>
<Point>
<coordinates>
-64.8797607,-10.7743177,166.57
</coordinates>
</Point>
</Placemark>
<Placemark>
<name>
Tue Jan 03 12:28:45 2017 S=0.66 Km/hr
</name>
<styleUrl>
#styleMap_TLP_Normal
</styleUrl>
<Point>
<coordinates>
-64.8797684,-10.7743292,166.08
</coordinates>
</Point>
</Placemark>
<Placemark>
<name>
Tue Jan 03 12:28:55 2017 S=0.47 Km/hr
</name>
<styleUrl>
#styleMap_TLP_Normal
</styleUrl>
<Point>
<coordinates>
-64.8796921,-10.7743244,165.20
</coordinates>
</Point>
</Placemark>
<Placemark>
<name>
Tue Jan 03 12:29:05 2017 S=0.60 Km/hr
</name>
<styleUrl>
#styleMap_TLP_Normal
</styleUrl>
<Point>
<coordinates>
-64.8796768,-10.7743244,165.13
</coordinates>
</Point>
</Placemark>
<Placemark>
<name>
Tue Jan 03 12:29:15 2017 S=2.01 Km/hr
</name>
<styleUrl>
#styleMap_TLP_Normal
</styleUrl>
<Point>
<coordinates>
-64.8796844,-10.7743196,164.71
</coordinates>
</Point>
</Placemark>
<Placemark>
<name>
Tue Jan 03 12:29:25 2017 S=0.24 Km/hr
</name>
<styleUrl>
#styleMap_TLP_Normal
</styleUrl>
<Point>
<coordinates>
-64.8797302,-10.7743158,162.36
</coordinates>
</Point>
</Placemark>
<Placemark>
<name>
Tue Jan 03 12:29:35 2017 S=0.74 Km/hr
</name>
<styleUrl>
#styleMap_TLP_Normal
</styleUrl>
<Point>
<coordinates>
-64.8797226,-10.7743092,162.35
</coordinates>
</Point>
</Placemark>
<Placemark>
<name>
Tue Jan 03 12:29:45 2017 S=1.64 Km/hr
</name>
<styleUrl>
#styleMap_TLP_Normal
</styleUrl>
<Point>
<coordinates>
-64.8797455,-10.7743244,162.76
</coordinates>
</Point>
</Placemark>
<Placemark>
<name>
Tue Jan 03 12:29:55 2017 S=0.92 Km/hr
</name>
<styleUrl>
#styleMap_TLP_Normal
</styleUrl>
<Point>
<coordinates>
-64.8797607,-10.7743416,163.91
</coordinates>
</Point>
</Placemark>
<Placemark>
<name>
Tue Jan 03 12:30:05 2017 S=0.18 Km/hr
</name>
<styleUrl>
#styleMap_TLP_Normal
</styleUrl>
<Point>
<coordinates>
-64.8797531,-10.7743540,164.10
</coordinates>
</Point>
</Placemark>
<Placemark>
<name>
Tue Jan 03 12:30:15 2017 S=0.90 Km/hr
</name>
<styleUrl>
#styleMap_TLP_Normal
</styleUrl>
<Point>
<coordinates>
-64.8797226,-10.7743368,163.83
</coordinates>
</Point>
</Placemark>
<Placemark>
<name>
Tue Jan 03 12:30:25 2017 S=1.24 Km/hr
</name>
<styleUrl>
#styleMap_TLP_Normal
</styleUrl>
<Point>
<coordinates>
-64.8796921,-10.7742262,161.80
</coordinates>
</Point>
</Placemark>
<Placemark>
<name>
Tue Jan 03 12:30:35 2017 S=0.94 Km/hr
</name>
<styleUrl>
#styleMap_TLP_Normal
</styleUrl>
<Point>
<coordinates>
-64.8797150,-10.7742014,162.05
</coordinates>
</Point>
</Placemark>
<Placemark>
<name>
Tue Jan 03 12:30:45 2017 S=0.73 Km/hr
</name>
<styleUrl>
#styleMap_TLP_Normal
</styleUrl>
<Point>
<coordinates>
-64.8797607,-10.7742558,163.78
</coordinates>
</Point>
</Placemark>
<Placemark>
<name>
Tue Jan 03 12:30:55 2017 S=1.35 Km/hr
</name>
<styleUrl>
#styleMap_TLP_Normal
</styleUrl>
<Point>
<coordinates>
-64.8797607,-10.7742805,163.70
</coordinates>
</Point>
</Placemark>
<Placemark>
<name>
Tue Jan 03 12:31:05 2017 S=0.51 Km/hr
</name>
<styleUrl>
#styleMap_TLP_Normal
</styleUrl>
<Point>
<coordinates>
-64.8797379,-10.7742786,162.44
</coordinates>
</Point>
</Placemark>
<Placemark>
<name>
Tue Jan 03 12:31:15 2017 S=0.13 Km/hr
</name>
<styleUrl>
#styleMap_TLP_Normal
</styleUrl>
<Point>
<coordinates>
-64.8797302,-10.7742796,162.41
</coordinates>
</Point>
</Placemark>
<Placemark>
<name>
Tue Jan 03 12:31:25 2017 S=0.39 Km/hr
</name>
<styleUrl>
#styleMap_TLP_Normal
</styleUrl>
<Point>
<coordinates>
-64.8797226,-10.7742825,162.40
</coordinates>
</Point>
</Placemark>
<Placemark>
<name>
Tue Jan 03 12:31:35 2017 S=0.26 Km/hr
</name>
<styleUrl>
#styleMap_TLP_Normal
</styleUrl>
<Point>
<coordinates>
-64.8797302,-10.7742805,162.41
</coordinates>
</Point>
</Placemark>
<Placemark>
<name>
Tue Jan 03 12:31:45 2017 S=0.57 Km/hr
</name>
<styleUrl>
#styleMap_TLP_Normal
</styleUrl>
<Point>
<coordinates>
-64.8797302,-10.7742653,162.05
</coordinates>
</Point>
</Placemark>
<Placemark>
<name>
Tue Jan 03 12:31:55 2017 S=0.78 Km/hr
</name>
<styleUrl>
#styleMap_TLP_Normal
</styleUrl>
<Point>
<coordinates>
-64.8797455,-10.7742395,162.39
</coordinates>
</Point>
</Placemark>
<Placemark>
<name>
Tue Jan 03 12:32:05 2017 S=0.59 Km/hr
</name>
<styleUrl>
#styleMap_TLP_Normal
</styleUrl>
<Point>
<coordinates>
-64.8797684,-10.7742529,163.25
</coordinates>
</Point>
</Placemark>
<Placemark>
<name>
Tue Jan 03 12:32:15 2017 S=0.95 Km/hr
</name>
<styleUrl>
#styleMap_TLP_Normal
</styleUrl>
<Point>
<coordinates>
-64.8797379,-10.7742424,163.65
</coordinates>
</Point>
</Placemark>
<Placemark>
<name>
Tue Jan 03 12:32:25 2017 S=0.87 Km/hr
</name>
<styleUrl>
#styleMap_TLP_Normal
</styleUrl>
<Point>
<coordinates>
-64.8797455,-10.7742615,163.80
</coordinates>
</Point>
</Placemark>
<Placemark>
<name>
Tue Jan 03 12:32:35 2017 S=0.48 Km/hr
</name>
<styleUrl>
#styleMap_TLP_Normal
</styleUrl>
<Point>
<coordinates>
-64.8797455,-10.7742500,164.43
</coordinates>
</Point>
</Placemark>
<Placemark>
<name>
Tue Jan 03 12:32:45 2017 S=3.01 Km/hr
</name>
<styleUrl>
#styleMap_TLP_Normal
</styleUrl>
<Point>
<coordinates>
-64.8798065,-10.7742605,164.20
</coordinates>
</Point>
</Placemark>
<Placemark>
<name>
Tue Jan 03 12:32:55 2017 S=1.17 Km/hr
</name>
<styleUrl>
#styleMap_TLP_Normal
</styleUrl>
<Point>
<coordinates>
-64.8798294,-10.7742214,163.71
</coordinates>
</Point>
</Placemark>
<Placemark>
<name>
Tue Jan 03 12:33:05 2017 S=0.93 Km/hr
</name>
<styleUrl>
#styleMap_TLP_Normal
</styleUrl>
<Point>
<coordinates>
-64.8797531,-10.7741709,163.99
</coordinates>
</Point>
</Placemark>
<Placemark>
<name>
Tue Jan 03 12:33:15 2017 S=2.10 Km/hr
</name>
<styleUrl>
#styleMap_TLP_Normal
</styleUrl>
<Point>
<coordinates>
-64.8796921,-10.7741299,163.48
</coordinates>
</Point>
</Placemark>
<Placemark>
<name>
Tue Jan 03 12:33:25 2017 S=1.92 Km/hr
</name>
<styleUrl>
#styleMap_TLP_Normal
</styleUrl>
<Point>
<coordinates>
-64.8796310,-10.7740297,163.24
</coordinates>
</Point>
</Placemark>
<Placemark>
<name>
Tue Jan 03 12:33:35 2017 S=0.47 Km/hr
</name>
<styleUrl>
#styleMap_TLP_Normal
</styleUrl>
<Point>
<coordinates>
-64.8796387,-10.7739458,163.54
</coordinates>
</Point>
</Placemark>
<Placemark>
<name>
Tue Jan 03 12:33:45 2017 S=1.24 Km/hr
</name>
<styleUrl>
#styleMap_TLP_Normal
</styleUrl>
<Point>
<coordinates>
-64.8796234,-10.7739201,163.85
</coordinates>
</Point>
</Placemark>
<Placemark>
<name>
Tue Jan 03 12:33:55 2017 S=1.22 Km/hr
</name>
<styleUrl>
#styleMap_TLP_Normal
</styleUrl>
<Point>
<coordinates>
-64.8795547,-10.7738447,164.54
</coordinates>
</Point>
</Placemark>
<Placemark>
<name>
Tue Jan 03 12:34:05 2017 S=1.94 Km/hr
</name>
<styleUrl>
#styleMap_TLP_Normal
</styleUrl>
<Point>
<coordinates>
-64.8795166,-10.7737370,164.65
</coordinates>
</Point>
</Placemark>
<Placemark>
<name>
Tue Jan 03 12:34:15 2017 S=1.19 Km/hr
</name>
<styleUrl>
#styleMap_TLP_Normal
</styleUrl>
<Point>
<coordinates>
-64.8795090,-10.7736483,165.38
</coordinates>
</Point>
</Placemark>
<Placemark>
<name>
Tue Jan 03 12:34:25 2017 S=0.73 Km/hr
</name>
<styleUrl>
#styleMap_TLP_Normal
</styleUrl>
<Point>
<coordinates>
-64.8794632,-10.7735872,165.29
</coordinates>
</Point>
</Placemark>
<Placemark>
<name>
Tue Jan 03 12:34:35 2017 S=1.09 Km/hr
</name>
<styleUrl>
#styleMap_TLP_Normal
</styleUrl>
<Point>
<coordinates>
-64.8794632,-10.7735252,164.87
</coordinates>
</Point>
</Placemark>
<Placemark>
<name>
Tue Jan 03 12:34:45 2017 S=1.29 Km/hr
</name>
<styleUrl>
#styleMap_TLP_Normal
</styleUrl>
<Point>
<coordinates>
-64.8794327,-10.7734995,163.90
</coordinates>
</Point>
</Placemark>
<Placemark>
<name>
Tue Jan 03 12:34:55 2017 S=1.44 Km/hr
</name>
<styleUrl>
#styleMap_TLP_Normal
</styleUrl>
<Point>
<coordinates>
-64.8794250,-10.7734833,164.54
</coordinates>
</Point>
</Placemark>
<Placemark>
<name>
Tue Jan 03 12:35:05 2017 S=0.34 Km/hr
</name>
<styleUrl>
#styleMap_TLP_Normal
</styleUrl>
<Point>
<coordinates>
-64.8794022,-10.7734699,164.18
</coordinates>
</Point>
</Placemark>
<Placemark>
<name>
Tue Jan 03 12:35:15 2017 S=0.70 Km/hr
</name>
<styleUrl>
#styleMap_TLP_Normal
</styleUrl>
<Point>
<coordinates>
-64.8793945,-10.7734728,164.18
</coordinates>
</Point>
</Placemark>
<Placemark>
<name>
Tue Jan 03 12:35:25 2017 S=0.72 Km/hr
</name>
<styleUrl>
#styleMap_TLP_Normal
</styleUrl>
<Point>
<coordinates>
-64.8793793,-10.7734900,163.60
</coordinates>
</Point>
</Placemark>
<Placemark>
<name>
Tue Jan 03 12:35:35 2017 S=2.05 Km/hr
</name>
<styleUrl>
#styleMap_TLP_Normal
</styleUrl>
<Point>
<coordinates>
-64.8792801,-10.7734451,163.55
</coordinates>
</Point>
</Placemark>
<Placemark>
<name>
Tue Jan 03 12:35:45 2017 S=1.91 Km/hr
</name>
<styleUrl>
#styleMap_TLP_Normal
</styleUrl>
<Point>
<coordinates>
-64.8792572,-10.7734585,161.41
</coordinates>
</Point>
</Placemark>
<Placemark>
<name>
Tue Jan 03 12:35:55 2017 S=0.87 Km/hr
</name>
<styleUrl>
#styleMap_TLP_Normal
</styleUrl>
<Point>
<coordinates>
-64.8791962,-10.7734718,160.47
</coordinates>
</Point>
</Placemark>
<Placemark>
<name>
Tue Jan 03 12:36:05 2017 S=0.37 Km/hr
</name>
<styleUrl>
#styleMap_TLP_Normal
</styleUrl>
<Point>
<coordinates>
-64.8791656,-10.7734842,159.94
</coordinates>
</Point>
</Placemark>
<Placemark>
<name>
Tue Jan 03 12:36:15 2017 S=1.46 Km/hr
</name>
<styleUrl>
#styleMap_TLP_Normal
</styleUrl>
<Point>
<coordinates>
-64.8791046,-10.7734365,156.91
</coordinates>
</Point>
</Placemark>
<Placemark>
<name>
Tue Jan 03 12:36:25 2017 S=2.58 Km/hr
</name>
<styleUrl>
#styleMap_TLP_Normal
</styleUrl>
<Point>
<coordinates>
-64.8790207,-10.7733908,158.14
</coordinates>
</Point>
</Placemark>
<Placemark>
<name>
Tue Jan 03 12:36:35 2017 S=2.60 Km/hr
</name>
<styleUrl>
#styleMap_TLP_Normal
</styleUrl>
<Point>
<coordinates>
-64.8789520,-10.7733622,157.83
</coordinates>
</Point>
</Placemark>
<Placemark>
<name>
Tue Jan 03 12:36:45 2017 S=0.65 Km/hr
</name>
<styleUrl>
#styleMap_TLP_Normal
</styleUrl>
<Point>
<coordinates>
-64.8789444,-10.7733908,157.52
</coordinates>
</Point>
</Placemark>
<Placemark>
<name>
Tue Jan 03 12:36:55 2017 S=0.78 Km/hr
</name>
<styleUrl>
#styleMap_TLP_Normal
</styleUrl>
<Point>
<coordinates>
-64.8789368,-10.7734013,157.52
</coordinates>
</Point>
</Placemark>
<Placemark>
<name>
Tue Jan 03 12:37:05 2017 S=1.70 Km/hr
</name>
<styleUrl>
#styleMap_TLP_Normal
</styleUrl>
<Point>
<coordinates>
-64.8789291,-10.7733450,157.67
</coordinates>
</Point>
</Placemark>
<Placemark>
<name>
Tue Jan 03 12:37:15 2017 S=1.89 Km/hr
</name>
<styleUrl>
#styleMap_TLP_Normal
</styleUrl>
<Point>
<coordinates>
-64.8788681,-10.7732248,158.02
</coordinates>
</Point>
</Placemark>
<Placemark>
<name>
Tue Jan 03 12:37:25 2017 S=1.12 Km/hr
</name>
<styleUrl>
#styleMap_TLP_Normal
</styleUrl>
<Point>
<coordinates>
-64.8788528,-10.7731352,158.47
</coordinates>
</Point>
</Placemark>
<Placemark>
<name>
Tue Jan 03 12:37:35 2017 S=1.74 Km/hr
</name>
<styleUrl>
#styleMap_TLP_Normal
</styleUrl>
<Point>
<coordinates>
-64.8787842,-10.7730875,158.44
</coordinates>
</Point>
</Placemark>
<Placemark>
<name>
Tue Jan 03 12:37:45 2017 S=0.21 Km/hr
</name>
<styleUrl>
#styleMap_TLP_Normal
</styleUrl>
<Point>
<coordinates>
-64.8787613,-10.7731133,158.70
</coordinates>
</Point>
</Placemark>
<Placemark>
<name>
Tue Jan 03 12:37:55 2017 S=1.38 Km/hr
</name>
<styleUrl>
#styleMap_TLP_Normal
</styleUrl>
<Point>
<coordinates>
-64.8787155,-10.7730989,158.80
</coordinates>
</Point>
</Placemark>
<Placemark>
<name>
Tue Jan 03 12:38:05 2017 S=0.81 Km/hr
</name>
<styleUrl>
#styleMap_TLP_Normal
</styleUrl>
<Point>
<coordinates>
-64.8786774,-10.7730837,158.70
</coordinates>
</Point>
</Placemark>
<Placemark>
<name>
Tue Jan 03 12:38:15 2017 S=1.31 Km/hr
</name>
<styleUrl>
#styleMap_TLP_Normal
</styleUrl>
<Point>
<coordinates>
-64.8787155,-10.7730827,158.04
</coordinates>
</Point>
</Placemark>
<Placemark>
<name>
Tue Jan 03 12:38:25 2017 S=1.60 Km/hr
</name>
<styleUrl>
#styleMap_TLP_Normal
</styleUrl>
<Point>
<coordinates>
-64.8787842,-10.7730446,157.50
</coordinates>
</Point>
</Placemark>
<Placemark>
<name>
Tue Jan 03 12:38:35 2017 S=1.24 Km/hr
</name>
<styleUrl>
#styleMap_TLP_Normal
</styleUrl>
<Point>
<coordinates>
-64.8787994,-10.7729692,157.86
</coordinates>
</Point>
</Placemark>
<Placemark>
<name>
Tue Jan 03 12:38:45 2017 S=1.22 Km/hr
</name>
<styleUrl>
#styleMap_TLP_Normal
</styleUrl>
<Point>
<coordinates>
-64.8787613,-10.7728863,158.50
</coordinates>
</Point>
</Placemark>
<Placemark>
<name>
Tue Jan 03 12:38:55 2017 S=1.07 Km/hr
</name>
<styleUrl>
#styleMap_TLP_Normal
</styleUrl>
<Point>
<coordinates>
-64.8788223,-10.7728958,158.88
</coordinates>
</Point>
</Placemark>
<Placemark>
<name>
Tue Jan 03 12:39:05 2017 S=0.83 Km/hr
</name>
<styleUrl>
#styleMap_TLP_Normal
</styleUrl>
<Point>
<coordinates>
-64.8788376,-10.7728844,158.71
</coordinates>
</Point>
</Placemark>
<Placemark>
<name>
Tue Jan 03 12:39:15 2017 S=1.55 Km/hr
</name>
<styleUrl>
#styleMap_TLP_Normal
</styleUrl>
<Point>
<coordinates>
-64.8788376,-10.7728262,158.79
</coordinates>
</Point>
</Placemark>
<Placemark>
<name>
Tue Jan 03 12:39:25 2017 S=2.75 Km/hr
</name>
<styleUrl>
#styleMap_TLP_Normal
</styleUrl>
<Point>
<coordinates>
-64.8789520,-10.7727480,159.17
</coordinates>
</Point>
</Placemark>
<Placemark>
<name>
Tue Jan 03 12:39:35 2017 S=2.82 Km/hr
</name>
<styleUrl>
#styleMap_TLP_Normal
</styleUrl>
<Point>
<coordinates>
-64.8790207,-10.7726803,160.10
</coordinates>
</Point>
</Placemark>
<Placemark>
<name>
Tue Jan 03 12:39:45 2017 S=1.13 Km/hr
</name>
<styleUrl>
#styleMap_TLP_Normal
</styleUrl>
<Point>
<coordinates>
-64.8790741,-10.7725954,160.33
</coordinates>
</Point>
</Placemark>
<Placemark>
<name>
Tue Jan 03 12:39:55 2017 S=1.79 Km/hr
</name>
<styleUrl>
#styleMap_TLP_Normal
</styleUrl>
<Point>
<coordinates>
-64.8790894,-10.7724962,160.30
</coordinates>
</Point>
</Placemark>
<Placemark>
<name>
Tue Jan 03 12:40:05 2017 S=1.23 Km/hr
</name>
<styleUrl>
#styleMap_TLP_Normal
</styleUrl>
<Point>
<coordinates>
-64.8790894,-10.7724104,159.72
</coordinates>
</Point>
</Placemark>
<Placemark>
<name>
Tue Jan 03 12:40:15 2017 S=0.15 Km/hr
</name>
<styleUrl>
#styleMap_TLP_Normal
</styleUrl>
<Point>
<coordinates>
-64.8790512,-10.7723484,159.41
</coordinates>
</Point>
</Placemark>
<Placemark>
<name>
Tue Jan 03 12:40:25 2017 S=0.84 Km/hr
</name>
<styleUrl>
#styleMap_TLP_Normal
</styleUrl>
<Point>
<coordinates>
-64.8790588,-10.7723465,159.20
</coordinates>
</Point>
</Placemark>
<Placemark>
<name>
Tue Jan 03 12:40:35 2017 S=1.22 Km/hr
</name>
<styleUrl>
#styleMap_TLP_Normal
</styleUrl>
<Point>
<coordinates>
-64.8789749,-10.7723398,159.74
</coordinates>
</Point>
</Placemark>
<Placemark>
<name>
Tue Jan 03 12:40:45 2017 S=2.98 Km/hr
</name>
<styleUrl>
#styleMap_TLP_Normal
</styleUrl>
<Point>
<coordinates>
-64.8789291,-10.7722216,160.79
</coordinates>
</Point>
</Placemark>
<Placemark>
<name>
Tue Jan 03 12:40:55 2017 S=2.26 Km/hr
</name>
<styleUrl>
#styleMap_TLP_Normal
</styleUrl>
<Point>
<coordinates>
-64.8789597,-10.7721720,161.46
</coordinates>
</Point>
</Placemark>
<Placemark>
<name>
Tue Jan 03 12:41:05 2017 S=1.55 Km/hr
</name>
<styleUrl>
#styleMap_TLP_Normal
</styleUrl>
<Point>
<coordinates>
-64.8789978,-10.7721186,161.46
</coordinates>
</Point>
</Placemark>
<Placemark>
<name>
Tue Jan 03 12:41:15 2017 S=2.49 Km/hr
</name>
<styleUrl>
#styleMap_TLP_Normal
</styleUrl>
<Point>
<coordinates>
-64.8790817,-10.7720375,161.62
</coordinates>
</Point>
</Placemark>
<Placemark>
<name>
Tue Jan 03 12:41:25 2017 S=0.71 Km/hr
</name>
<styleUrl>
#styleMap_TLP_Normal
</styleUrl>
<Point>
<coordinates>
-64.8791122,-10.7719841,161.75
</coordinates>
</Point>
</Placemark>
<Placemark>
<name>
Tue Jan 03 12:41:35 2017 S=1.84 Km/hr
</name>
<styleUrl>
#styleMap_TLP_Normal
</styleUrl>
<Point>
<coordinates>
-64.8790665,-10.7719145,162.24
</coordinates>
</Point>
</Placemark>
<Placemark>
<name>
Tue Jan 03 12:41:45 2017 S=2.55 Km/hr
</name>
<styleUrl>
#styleMap_TLP_Normal
</styleUrl>
<Point>
<coordinates>
-64.8791733,-10.7719154,160.15
</coordinates>
</Point>
</Placemark>
<Placemark>
<name>
Tue Jan 03 12:41:55 2017 S=2.30 Km/hr
</name>
<styleUrl>
#styleMap_TLP_Normal
</styleUrl>
<Point>
<coordinates>
-64.8792648,-10.7719030,160.38
</coordinates>
</Point>
</Placemark>
<Placemark>
<name>
Tue Jan 03 12:42:05 2017 S=0.94 Km/hr
</name>
<styleUrl>
#styleMap_TLP_Normal
</styleUrl>
<Point>
<coordinates>
-64.8793259,-10.7718477,161.80
</coordinates>
</Point>
</Placemark>
<Placemark>
<name>
Tue Jan 03 12:42:15 2017 S=1.30 Km/hr
</name>
<styleUrl>
#styleMap_TLP_Normal
</styleUrl>
<Point>
<coordinates>
-64.8793106,-10.7718000,162.27
</coordinates>
</Point>
</Placemark>
<Placemark>
<name>
Tue Jan 03 12:42:25 2017 S=0.22 Km/hr
</name>
<styleUrl>
#styleMap_TLP_Normal
</styleUrl>
<Point>
<coordinates>
-64.8792953,-10.7717819,163.88
</coordinates>
</Point>
</Placemark>
<Placemark>
<name>
Tue Jan 03 12:42:35 2017 S=0.51 Km/hr
</name>
<styleUrl>
#styleMap_TLP_Normal
</styleUrl>
<Point>
<coordinates>
-64.8792877,-10.7717705,164.78
</coordinates>
</Point>
</Placemark>
<Placemark>
<name>
Tue Jan 03 12:42:45 2017 S=1.12 Km/hr
</name>
<styleUrl>
#styleMap_TLP_Normal
</styleUrl>
<Point>
<coordinates>
-64.8792801,-10.7717648,164.92
</coordinates>
</Point>
</Placemark>
<Placemark>
<name>
Tue Jan 03 12:42:55 2017 S=0.77 Km/hr
</name>
<styleUrl>
#styleMap_TLP_Normal
</styleUrl>
<Point>
<coordinates>
-64.8793488,-10.7717266,165.69
</coordinates>
</Point>
</Placemark>
<Placemark>
<name>
Tue Jan 03 12:43:05 2017 S=0.89 Km/hr
</name>
<styleUrl>
#styleMap_TLP_Normal
</styleUrl>
<Point>
<coordinates>
-64.8794022,-10.7717457,165.64
</coordinates>
</Point>
</Placemark>
<Placemark>
<name>
Tue Jan 03 12:43:15 2017 S=0.57 Km/hr
</name>
<styleUrl>
#styleMap_TLP_Normal
</styleUrl>
<Point>
<coordinates>
-64.8794022,-10.7717342,165.64
</coordinates>
</Point>
</Placemark>
<Placemark>
<name>
Tue Jan 03 12:43:25 2017 S=1.13 Km/hr
</name>
<styleUrl>
#styleMap_TLP_Normal
</styleUrl>
<Point>
<coordinates>
-64.8793869,-10.7717352,165.31
</coordinates>
</Point>
</Placemark>
<Placemark>
<name>
Tue Jan 03 12:43:35 2017 S=0.60 Km/hr
</name>
<styleUrl>
#styleMap_TLP_Normal
</styleUrl>
<Point>
<coordinates>
-64.8793945,-10.7717419,165.08
</coordinates>
</Point>
</Placemark>
<Placemark>
<name>
Tue Jan 03 12:43:45 2017 S=1.53 Km/hr
</name>
<styleUrl>
#styleMap_TLP_Normal
</styleUrl>
<Point>
<coordinates>
-64.8793869,-10.7717476,165.02
</coordinates>
</Point>
</Placemark>
<Placemark>
<name>
Tue Jan 03 12:43:55 2017 S=0.93 Km/hr
</name>
<styleUrl>
#styleMap_TLP_Normal
</styleUrl>
<Point>
<coordinates>
-64.8794022,-10.7717676,165.22
</coordinates>
</Point>
</Placemark>
<Placemark>
<name>
Tue Jan 03 12:44:05 2017 S=0.99 Km/hr
</name>
<styleUrl>
#styleMap_TLP_Normal
</styleUrl>
<Point>
<coordinates>
-64.8794174,-10.7717667,165.21
</coordinates>
</Point>
</Placemark>
<Placemark>
<name>
Tue Jan 03 12:44:15 2017 S=0.50 Km/hr
</name>
<styleUrl>
#styleMap_TLP_Normal
</styleUrl>
<Point>
<coordinates>
-64.8794098,-10.7717772,165.06
</coordinates>
</Point>
</Placemark>
<Placemark>
<name>
Tue Jan 03 12:44:25 2017 S=0.93 Km/hr
</name>
<styleUrl>
#styleMap_TLP_Normal
</styleUrl>
<Point>
<coordinates>
-64.8794250,-10.7717705,165.03
</coordinates>
</Point>
</Placemark>
<Placemark>
<name>
Tue Jan 03 12:44:35 2017 S=0.55 Km/hr
</name>
<styleUrl>
#styleMap_TLP_Normal
</styleUrl>
<Point>
<coordinates>
-64.8794785,-10.7717533,164.33
</coordinates>
</Point>
</Placemark>
<Placemark>
<name>
Tue Jan 03 12:44:45 2017 S=0.42 Km/hr
</name>
<styleUrl>
#styleMap_TLP_Normal
</styleUrl>
<Point>
<coordinates>
-64.8794632,-10.7717285,164.85
</coordinates>
</Point>
</Placemark>
<Placemark>
<name>
Tue Jan 03 12:44:55 2017 S=1.69 Km/hr
</name>
<styleUrl>
#styleMap_TLP_Normal
</styleUrl>
<Point>
<coordinates>
-64.8794556,-10.7717400,164.20
</coordinates>
</Point>
</Placemark>
<Placemark>
<name>
Tue Jan 03 12:45:05 2017 S=0.51 Km/hr
</name>
<styleUrl>
#styleMap_TLP_Normal
</styleUrl>
<Point>
<coordinates>
-64.8794327,-10.7717342,163.85
</coordinates>
</Point>
</Placemark>
<Placemark>
<name>
Tue Jan 03 12:45:15 2017 S=0.50 Km/hr
</name>
<styleUrl>
#styleMap_TLP_Normal
</styleUrl>
<Point>
<coordinates>
-64.8794250,-10.7717285,163.86
</coordinates>
</Point>
</Placemark>
<Placemark>
<name>
Tue Jan 03 12:45:25 2017 S=0.49 Km/hr
</name>
<styleUrl>
#styleMap_TLP_Normal
</styleUrl>
<Point>
<coordinates>
-64.8794022,-10.7717209,164.59
</coordinates>
</Point>
</Placemark>
<Placemark>
<name>
Tue Jan 03 12:45:35 2017 S=0.66 Km/hr
</name>
<styleUrl>
#styleMap_TLP_Normal
</styleUrl>
<Point>
<coordinates>
-64.8794174,-10.7717152,164.32
</coordinates>
</Point>
</Placemark>
<Placemark>
<name>
Tue Jan 03 12:45:45 2017 S=2.01 Km/hr
</name>
<styleUrl>
#styleMap_TLP_Normal
</styleUrl>
<Point>
<coordinates>
-64.8793869,-10.7717152,163.96
</coordinates>
</Point>
</Placemark>
<Placemark>
<name>
Tue Jan 03 12:45:55 2017 S=2.12 Km/hr
</name>
<styleUrl>
#styleMap_TLP_Normal
</styleUrl>
<Point>
<coordinates>
-64.8793259,-10.7717276,164.35
</coordinates>
</Point>
</Placemark>
<Placemark>
<name>
Tue Jan 03 12:46:05 2017 S=1.34 Km/hr
</name>
<styleUrl>
#styleMap_TLP_Normal
</styleUrl>
<Point>
<coordinates>
-64.8792419,-10.7717228,164.70
</coordinates>
</Point>
</Placemark>
<Placemark>
<name>
Tue Jan 03 12:46:15 2017 S=0.88 Km/hr
</name>
<styleUrl>
#styleMap_TLP_Normal
</styleUrl>
<Point>
<coordinates>
-64.8792953,-10.7717218,164.95
</coordinates>
</Point>
</Placemark>
<Placemark>
<name>
Tue Jan 03 12:46:25 2017 S=1.20 Km/hr
</name>
<styleUrl>
#styleMap_TLP_Normal
</styleUrl>
<Point>
<coordinates>
-64.8793259,-10.7717323,165.06
</coordinates>
</Point>
</Placemark>
<Placemark>
<name>
Tue Jan 03 12:46:35 2017 S=0.96 Km/hr
</name>
<styleUrl>
#styleMap_TLP_Normal
</styleUrl>
<Point>
<coordinates>
-64.8793869,-10.7717543,165.25
</coordinates>
</Point>
</Placemark>
<Placemark>
<name>
Tue Jan 03 12:46:45 2017 S=0.95 Km/hr
</name>
<styleUrl>
#styleMap_TLP_Normal
</styleUrl>
<Point>
<coordinates>
-64.8793793,-10.7716970,165.67
</coordinates>
</Point>
</Placemark>
<Placemark>
<name>
Tue Jan 03 12:46:55 2017 S=0.39 Km/hr
</name>
<styleUrl>
#styleMap_TLP_Normal
</styleUrl>
<Point>
<coordinates>
-64.8793716,-10.7716951,165.67
</coordinates>
</Point>
</Placemark>
<Placemark>
<name>
Tue Jan 03 12:47:05 2017 S=0.59 Km/hr
</name>
<styleUrl>
#styleMap_TLP_Normal
</styleUrl>
<Point>
<coordinates>
-64.8793869,-10.7716942,165.52
</coordinates>
</Point>
</Placemark>
<Placemark>
<name>
Tue Jan 03 12:47:15 2017 S=0.62 Km/hr
</name>
<styleUrl>
#styleMap_TLP_Normal
</styleUrl>
<Point>
<coordinates>
-64.8793793,-10.7717009,165.36
</coordinates>
</Point>
</Placemark>
<Placemark>
<name>
Tue Jan 03 12:47:25 2017 S=1.19 Km/hr
</name>
<styleUrl>
#styleMap_TLP_Normal
</styleUrl>
<Point>
<coordinates>
-64.8794022,-10.7717342,164.65
</coordinates>
</Point>
</Placemark>
<Placemark>
<name>
Tue Jan 03 12:47:35 2017 S=1.46 Km/hr
</name>
<styleUrl>
#styleMap_TLP_Normal
</styleUrl>
<Point>
<coordinates>
-64.8794937,-10.7717056,165.66
</coordinates>
</Point>
</Placemark>
<Placemark>
<name>
Tue Jan 03 12:47:45 2017 S=0.74 Km/hr
</name>
<styleUrl>
#styleMap_TLP_Normal
</styleUrl>
<Point>
<coordinates>
-64.8795090,-10.7716866,166.27
</coordinates>
</Point>
</Placemark>
<Placemark>
<name>
Tue Jan 03 12:47:55 2017 S=0.44 Km/hr
</name>
<styleUrl>
#styleMap_TLP_Normal
</styleUrl>
<Point>
<coordinates>
-64.8795013,-10.7716846,166.29
</coordinates>
</Point>
</Placemark>
<Placemark>
<name>
Tue Jan 03 12:48:05 2017 S=0.74 Km/hr
</name>
<styleUrl>
#styleMap_TLP_Normal
</styleUrl>
<Point>
<coordinates>
-64.8795013,-10.7716894,164.01
</coordinates>
</Point>
</Placemark>
<Placemark>
<name>
Tue Jan 03 12:48:15 2017 S=0.94 Km/hr
</name>
<styleUrl>
#styleMap_TLP_Normal
</styleUrl>
<Point>
<coordinates>
-64.8795013,-10.7717352,163.20
</coordinates>
</Point>
</Placemark>
<Placemark>
<name>
Tue Jan 03 12:48:25 2017 S=1.35 Km/hr
</name>
<styleUrl>
#styleMap_TLP_Normal
</styleUrl>
<Point>
<coordinates>
-64.8795242,-10.7717218,163.29
</coordinates>
</Point>
</Placemark>
<Placemark>
<name>
Tue Jan 03 12:48:35 2017 S=0.66 Km/hr
</name>
<styleUrl>
#styleMap_TLP_Normal
</styleUrl>
<Point>
<coordinates>
-64.8795624,-10.7716932,162.36
</coordinates>
</Point>
</Placemark>
<Placemark>
<name>
Tue Jan 03 12:48:45 2017 S=0.35 Km/hr
</name>
<styleUrl>
#styleMap_TLP_Normal
</styleUrl>
<Point>
<coordinates>
-64.8795242,-10.7716856,162.66
</coordinates>
</Point>
</Placemark>
<Placemark>
<name>
Tue Jan 03 12:48:55 2017 S=1.03 Km/hr
</name>
<styleUrl>
#styleMap_TLP_Normal
</styleUrl>
<Point>
<coordinates>
-64.8795013,-10.7716742,163.38
</coordinates>
</Point>
</Placemark>
<Placemark>
<name>
Tue Jan 03 12:49:05 2017 S=0.63 Km/hr
</name>
<styleUrl>
#styleMap_TLP_Normal
</styleUrl>
<Point>
<coordinates>
-64.8794708,-10.7716284,162.46
</coordinates>
</Point>
</Placemark>
<Placemark>
<name>
Tue Jan 03 12:49:15 2017 S=0.60 Km/hr
</name>
<styleUrl>
#styleMap_TLP_Normal
</styleUrl>
<Point>
<coordinates>
-64.8794403,-10.7716150,163.08
</coordinates>
</Point>
</Placemark>
<Placemark>
<name>
Tue Jan 03 12:49:25 2017 S=0.82 Km/hr
</name>
<styleUrl>
#styleMap_TLP_Normal
</styleUrl>
<Point>
<coordinates>
-64.8794403,-10.7716007,163.19
</coordinates>
</Point>
</Placemark>
<Placemark>
<name>
Tue Jan 03 12:49:35 2017 S=1.03 Km/hr
</name>
<styleUrl>
#styleMap_TLP_Normal
</styleUrl>
<Point>
<coordinates>
-64.8794022,-10.7716274,164.01
</coordinates>
</Point>
</Placemark>
<Placemark>
<name>
Tue Jan 03 12:49:45 2017 S=2.31 Km/hr
</name>
<styleUrl>
#styleMap_TLP_Normal
</styleUrl>
<Point>
<coordinates>
-64.8793793,-10.7716618,164.24
</coordinates>
</Point>
</Placemark>
<Placemark>
<name>
Tue Jan 03 12:49:55 2017 S=2.51 Km/hr
</name>
<styleUrl>
#styleMap_TLP_Normal
</styleUrl>
<Point>
<coordinates>
-64.8792953,-10.7717028,164.98
</coordinates>
</Point>
</Placemark>
<Placemark>
<name>
Tue Jan 03 12:50:05 2017 S=0.38 Km/hr
</name>
<styleUrl>
#styleMap_TLP_Normal
</styleUrl>
<Point>
<coordinates>
-64.8792572,-10.7717457,165.32
</coordinates>
</Point>
</Placemark>
<Placemark>
<name>
Tue Jan 03 12:50:15 2017 S=1.30 Km/hr
</name>
<styleUrl>
#styleMap_TLP_Normal
</styleUrl>
<Point>
<coordinates>
-64.8792801,-10.7717342,166.12
</coordinates>
</Point>
</Placemark>
<Placemark>
<name>
Tue Jan 03 12:50:25 2017 S=0.79 Km/hr
</name>
<styleUrl>
#styleMap_TLP_Normal
</styleUrl>
<Point>
<coordinates>
-64.8793259,-10.7717018,166.00
</coordinates>
</Point>
</Placemark>
<Placemark>
<name>
Tue Jan 03 12:50:35 2017 S=2.13 Km/hr
</name>
<styleUrl>
#styleMap_TLP_Normal
</styleUrl>
<Point>
<coordinates>
-64.8793259,-10.7716246,163.41
</coordinates>
</Point>
</Placemark>
<Placemark>
<name>
Tue Jan 03 12:50:45 2017 S=1.22 Km/hr
</name>
<styleUrl>
#styleMap_TLP_Normal
</styleUrl>
<Point>
<coordinates>
-64.8793716,-10.7716217,163.11
</coordinates>
</Point>
</Placemark>
<Placemark>
<name>
Tue Jan 03 12:50:55 2017 S=1.77 Km/hr
</name>
<styleUrl>
#styleMap_TLP_Normal
</styleUrl>
<Point>
<coordinates>
-64.8793640,-10.7715998,163.76
</coordinates>
</Point>
</Placemark>
<Placemark>
<name>
Tue Jan 03 12:51:05 2017 S=0.64 Km/hr
</name>
<styleUrl>
#styleMap_TLP_Normal
</styleUrl>
<Point>
<coordinates>
-64.8793030,-10.7715654,164.50
</coordinates>
</Point>
</Placemark>
<Placemark>
<name>
Tue Jan 03 12:51:15 2017 S=0.47 Km/hr
</name>
<styleUrl>
#styleMap_TLP_Normal
</styleUrl>
<Point>
<coordinates>
-64.8793030,-10.7715731,164.59
</coordinates>
</Point>
</Placemark>
<Placemark>
<name>
Tue Jan 03 12:51:25 2017 S=1.85 Km/hr
</name>
<styleUrl>
#styleMap_TLP_Normal
</styleUrl>
<Point>
<coordinates>
-64.8793488,-10.7715931,164.58
</coordinates>
</Point>
</Placemark>
<Placemark>
<name>
Tue Jan 03 12:51:35 2017 S=1.45 Km/hr
</name>
<styleUrl>
#styleMap_TLP_Normal
</styleUrl>
<Point>
<coordinates>
-64.8794403,-10.7716064,165.41
</coordinates>
</Point>
</Placemark>
<Placemark>
<name>
Tue Jan 03 12:51:45 2017 S=1.73 Km/hr
</name>
<styleUrl>
#styleMap_TLP_Normal
</styleUrl>
<Point>
<coordinates>
-64.8794556,-10.7715979,165.21
</coordinates>
</Point>
</Placemark>
<Placemark>
<name>
Tue Jan 03 12:51:55 2017 S=0.38 Km/hr
</name>
<styleUrl>
#styleMap_TLP_Normal
</styleUrl>
<Point>
<coordinates>
-64.8794708,-10.7715950,165.02
</coordinates>
</Point>
</Placemark>
<Placemark>
<name>
Tue Jan 03 12:52:05 2017 S=1.27 Km/hr
</name>
<styleUrl>
#styleMap_TLP_Normal
</styleUrl>
<Point>
<coordinates>
-64.8794556,-10.7716093,165.78
</coordinates>
</Point>
</Placemark>
<Placemark>
<name>
Tue Jan 03 12:52:15 2017 S=0.51 Km/hr
</name>
<styleUrl>
#styleMap_TLP_Normal
</styleUrl>
<Point>
<coordinates>
-64.8794556,-10.7715940,165.98
</coordinates>
</Point>
</Placemark>
<Placemark>
<name>
Tue Jan 03 12:52:25 2017 S=1.36 Km/hr
</name>
<styleUrl>
#styleMap_TLP_Normal
</styleUrl>
<Point>
<coordinates>
-64.8794861,-10.7716503,166.00
</coordinates>
</Point>
</Placemark>
<Placemark>
<name>
Tue Jan 03 12:52:35 2017 S=0.27 Km/hr
</name>
<styleUrl>
#styleMap_TLP_Normal
</styleUrl>
<Point>
<coordinates>
-64.8794556,-10.7717018,163.45
</coordinates>
</Point>
</Placemark>
<Placemark>
<name>
Tue Jan 03 12:52:45 2017 S=1.66 Km/hr
</name>
<styleUrl>
#styleMap_TLP_Normal
</styleUrl>
<Point>
<coordinates>
-64.8794327,-10.7717409,163.14
</coordinates>
</Point>
</Placemark>
<Placemark>
<name>
Tue Jan 03 12:52:55 2017 S=0.06 Km/hr
</name>
<styleUrl>
#styleMap_TLP_Normal
</styleUrl>
<Point>
<coordinates>
-64.8793488,-10.7717657,162.45
</coordinates>
</Point>
</Placemark>
<Placemark>
<name>
Tue Jan 03 12:53:05 2017 S=0.98 Km/hr
</name>
<styleUrl>
#styleMap_TLP_Normal
</styleUrl>
<Point>
<coordinates>
-64.8793488,-10.7717571,162.43
</coordinates>
</Point>
</Placemark>
<Placemark>
<name>
Tue Jan 03 12:53:15 2017 S=1.47 Km/hr
</name>
<styleUrl>
#styleMap_TLP_Normal
</styleUrl>
<Point>
<coordinates>
-64.8793182,-10.7717648,162.21
</coordinates>
</Point>
</Placemark>
<Placemark>
<name>
Tue Jan 03 12:53:25 2017 S=0.37 Km/hr
</name>
<styleUrl>
#styleMap_TLP_Normal
</styleUrl>
<Point>
<coordinates>
-64.8793030,-10.7717371,161.75
</coordinates>
</Point>
</Placemark>
<Placemark>
<name>
Tue Jan 03 12:53:35 2017 S=0.84 Km/hr
</name>
<styleUrl>
#styleMap_TLP_Normal
</styleUrl>
<Point>
<coordinates>
-64.8792953,-10.7717371,161.79
</coordinates>
</Point>
</Placemark>
<Placemark>
<name>
Tue Jan 03 12:53:45 2017 S=0.62 Km/hr
</name>
<styleUrl>
#styleMap_TLP_Normal
</styleUrl>
<Point>
<coordinates>
-64.8792953,-10.7717562,161.82
</coordinates>
</Point>
</Placemark>
<Placemark>
<name>
Tue Jan 03 12:53:55 2017 S=1.38 Km/hr
</name>
<styleUrl>
#styleMap_TLP_Normal
</styleUrl>
<Point>
<coordinates>
-64.8793030,-10.7717600,161.82
</coordinates>
</Point>
</Placemark>
<Placemark>
<name>
Tue Jan 03 12:54:05 2017 S=0.74 Km/hr
</name>
<styleUrl>
#styleMap_TLP_Normal
</styleUrl>
<Point>
<coordinates>
-64.8793488,-10.7717113,161.95
</coordinates>
</Point>
</Placemark>
<Placemark>
<name>
Tue Jan 03 12:54:15 2017 S=1.12 Km/hr
</name>
<styleUrl>
#styleMap_TLP_Normal
</styleUrl>
<Point>
<coordinates>
-64.8793640,-10.7717142,161.51
</coordinates>
</Point>
</Placemark>
<Placemark>
<name>
Tue Jan 03 12:54:25 2017 S=1.16 Km/hr
</name>
<styleUrl>
#styleMap_TLP_Normal
</styleUrl>
<Point>
<coordinates>
-64.8793793,-10.7716722,161.13
</coordinates>
</Point>
</Placemark>
<Placemark>
<name>
Tue Jan 03 12:54:35 2017 S=0.73 Km/hr
</name>
<styleUrl>
#styleMap_TLP_Normal
</styleUrl>
<Point>
<coordinates>
-64.8793640,-10.7716932,158.01
</coordinates>
</Point>
</Placemark>
<Placemark>
<name>
Tue Jan 03 12:54:45 2017 S=0.38 Km/hr
</name>
<styleUrl>
#styleMap_TLP_Normal
</styleUrl>
<Point>
<coordinates>
-64.8793793,-10.7717056,157.45
</coordinates>
</Point>
</Placemark>
<Placemark>
<name>
Tue Jan 03 12:54:55 2017 S=1.94 Km/hr
</name>
<styleUrl>
#styleMap_TLP_Normal
</styleUrl>
<Point>
<coordinates>
-64.8793411,-10.7717419,157.48
</coordinates>
</Point>
</Placemark>
<Placemark>
<name>
Tue Jan 03 12:55:05 2017 S=1.13 Km/hr
</name>
<styleUrl>
#styleMap_TLP_Normal
</styleUrl>
<Point>
<coordinates>
-64.8792953,-10.7717667,159.19
</coordinates>
</Point>
</Placemark>
<Placemark>
<name>
Tue Jan 03 12:55:15 2017 S=1.08 Km/hr
</name>
<styleUrl>
#styleMap_TLP_Normal
</styleUrl>
<Point>
<coordinates>
-64.8792419,-10.7717953,158.71
</coordinates>
</Point>
</Placemark>
<Placemark>
<name>
Tue Jan 03 12:55:25 2017 S=0.48 Km/hr
</name>
<styleUrl>
#styleMap_TLP_Normal
</styleUrl>
<Point>
<coordinates>
-64.8792191,-10.7718029,157.60
</coordinates>
</Point>
</Placemark>
<Placemark>
<name>
Tue Jan 03 12:55:35 2017 S=0.72 Km/hr
</name>
<styleUrl>
#styleMap_TLP_Normal
</styleUrl>
<Point>
<coordinates>
-64.8792267,-10.7718000,157.56
</coordinates>
</Point>
</Placemark>
<Placemark>
<name>
Tue Jan 03 12:55:45 2017 S=0.98 Km/hr
</name>
<styleUrl>
#styleMap_TLP_Normal
</styleUrl>
<Point>
<coordinates>
-64.8792114,-10.7717953,157.38
</coordinates>
</Point>
</Placemark>
<Placemark>
<name>
Tue Jan 03 12:55:55 2017 S=0.97 Km/hr
</name>
<styleUrl>
#styleMap_TLP_Normal
</styleUrl>
<Point>
<coordinates>
-64.8791885,-10.7717905,156.82
</coordinates>
</Point>
</Placemark>
<Placemark>
<name>
Tue Jan 03 12:56:05 2017 S=0.89 Km/hr
</name>
<styleUrl>
#styleMap_TLP_Normal
</styleUrl>
<Point>
<coordinates>
-64.8792267,-10.7718048,158.29
</coordinates>
</Point>
</Placemark>
<Placemark>
<name>
Tue Jan 03 12:56:15 2017 S=0.51 Km/hr
</name>
<styleUrl>
#styleMap_TLP_Normal
</styleUrl>
<Point>
<coordinates>
-64.8792114,-10.7718029,159.10
</coordinates>
</Point>
</Placemark>
<Placemark>
<name>
Tue Jan 03 12:56:25 2017 S=0.96 Km/hr
</name>
<styleUrl>
#styleMap_TLP_Normal
</styleUrl>
<Point>
<coordinates>
-64.8791733,-10.7717838,159.48
</coordinates>
</Point>
</Placemark>
<Placemark>
<name>
Tue Jan 03 12:56:35 2017 S=0.46 Km/hr
</name>
<styleUrl>
#styleMap_TLP_Normal
</styleUrl>
<Point>
<coordinates>
-64.8791962,-10.7717371,160.38
</coordinates>
</Point>
</Placemark>
<Placemark>
<name>
Tue Jan 03 12:56:45 2017 S=0.45 Km/hr
</name>
<styleUrl>
#styleMap_TLP_Normal
</styleUrl>
<Point>
<coordinates>
-64.8791809,-10.7717180,160.20
</coordinates>
</Point>
</Placemark>
<Placemark>
<name>
Tue Jan 03 12:56:55 2017 S=1.10 Km/hr
</name>
<styleUrl>
#styleMap_TLP_Normal
</styleUrl>
<Point>
<coordinates>
-64.8791580,-10.7717094,160.88
</coordinates>
</Point>
</Placemark>
<Placemark>
<name>
Tue Jan 03 12:57:05 2017 S=0.61 Km/hr
</name>
<styleUrl>
#styleMap_TLP_Normal
</styleUrl>
<Point>
<coordinates>
-64.8791504,-10.7717276,161.14
</coordinates>
</Point>
</Placemark>
<Placemark>
<name>
Tue Jan 03 12:57:15 2017 S=0.57 Km/hr
</name>
<styleUrl>
#styleMap_TLP_Normal
</styleUrl>
<Point>
<coordinates>
-64.8791656,-10.7717333,161.17
</coordinates>
</Point>
</Placemark>
<Placemark>
<name>
Tue Jan 03 12:57:25 2017 S=0.47 Km/hr
</name>
<styleUrl>
#styleMap_TLP_Normal
</styleUrl>
<Point>
<coordinates>
-64.8791733,-10.7717295,161.19
</coordinates>
</Point>
</Placemark>
<Placemark>
<name>
Tue Jan 03 12:57:35 2017 S=0.55 Km/hr
</name>
<styleUrl>
#styleMap_TLP_Normal
</styleUrl>
<Point>
<coordinates>
-64.8791733,-10.7717228,161.25
</coordinates>
</Point>
</Placemark>
<Placemark>
<name>
Tue Jan 03 12:57:45 2017 S=0.30 Km/hr
</name>
<styleUrl>
#styleMap_TLP_Normal
</styleUrl>
<Point>
<coordinates>
-64.8791733,-10.7717047,161.31
</coordinates>
</Point>
</Placemark>
<Placemark>
<name>
Tue Jan 03 12:57:55 2017 S=0.88 Km/hr
</name>
<styleUrl>
#styleMap_TLP_Normal
</styleUrl>
<Point>
<coordinates>
-64.8791809,-10.7717066,161.35
</coordinates>
</Point>
</Placemark>
<Placemark>
<name>
Tue Jan 03 12:58:05 2017 S=0.78 Km/hr
</name>
<styleUrl>
#styleMap_TLP_Normal
</styleUrl>
<Point>
<coordinates>
-64.8791962,-10.7717066,161.54
</coordinates>
</Point>
</Placemark>
<Placemark>
<name>
Tue Jan 03 12:58:15 2017 S=0.47 Km/hr
</name>
<styleUrl>
#styleMap_TLP_Normal
</styleUrl>
<Point>
<coordinates>
-64.8792267,-10.7716923,161.86
</coordinates>
</Point>
</Placemark>
<Placemark>
<name>
Tue Jan 03 12:58:25 2017 S=0.68 Km/hr
</name>
<styleUrl>
#styleMap_TLP_Normal
</styleUrl>
<Point>
<coordinates>
-64.8792267,-10.7716885,161.90
</coordinates>
</Point>
</Placemark>
<Placemark>
<name>
Tue Jan 03 12:58:35 2017 S=1.22 Km/hr
</name>
<styleUrl>
#styleMap_TLP_Normal
</styleUrl>
<Point>
<coordinates>
-64.8792343,-10.7716818,161.94
</coordinates>
</Point>
</Placemark>
<Placemark>
<name>
Tue Jan 03 12:58:45 2017 S=2.41 Km/hr
</name>
<styleUrl>
#styleMap_TLP_Normal
</styleUrl>
<Point>
<coordinates>
-64.8791962,-10.7717085,163.01
</coordinates>
</Point>
</Placemark>
<Placemark>
<name>
Tue Jan 03 12:58:55 2017 S=0.95 Km/hr
</name>
<styleUrl>
#styleMap_TLP_Normal
</styleUrl>
<Point>
<coordinates>
-64.8792038,-10.7716999,162.96
</coordinates>
</Point>
</Placemark>
<Placemark>
<name>
Tue Jan 03 12:59:05 2017 S=0.23 Km/hr
</name>
<styleUrl>
#styleMap_TLP_Normal
</styleUrl>
<Point>
<coordinates>
-64.8791656,-10.7716732,162.80
</coordinates>
</Point>
</Placemark>
<Placemark>
<name>
Tue Jan 03 12:59:15 2017 S=1.80 Km/hr
</name>
<styleUrl>
#styleMap_TLP_Normal
</styleUrl>
<Point>
<coordinates>
-64.8791733,-10.7716856,162.88
</coordinates>
</Point>
</Placemark>
<Placemark>
<name>
Tue Jan 03 12:59:25 2017 S=0.34 Km/hr
</name>
<styleUrl>
#styleMap_TLP_Normal
</styleUrl>
<Point>
<coordinates>
-64.8791428,-10.7716560,165.41
</coordinates>
</Point>
</Placemark>
<Placemark>
<name>
Tue Jan 03 12:59:35 2017 S=1.76 Km/hr
</name>
<styleUrl>
#styleMap_TLP_Normal
</styleUrl>
<Point>
<coordinates>
-64.8791428,-10.7716064,166.50
</coordinates>
</Point>
</Placemark>
<Placemark>
<name>
Tue Jan 03 12:59:45 2017 S=2.02 Km/hr
</name>
<styleUrl>
#styleMap_TLP_Normal
</styleUrl>
<Point>
<coordinates>
-64.8791962,-10.7716780,167.14
</coordinates>
</Point>
</Placemark>
<Placemark>
<name>
Tue Jan 03 12:59:55 2017 S=0.66 Km/hr
</name>
<styleUrl>
#styleMap_TLP_Normal
</styleUrl>
<Point>
<coordinates>
-64.8791809,-10.7717409,169.32
</coordinates>
</Point>
</Placemark>
<Placemark>
<name>
Tue Jan 03 13:00:05 2017 S=1.60 Km/hr
</name>
<styleUrl>
#styleMap_TLP_Normal
</styleUrl>
<Point>
<coordinates>
-64.8791885,-10.7717628,169.56
</coordinates>
</Point>
</Placemark>
<Placemark>
<name>
Tue Jan 03 13:00:15 2017 S=1.77 Km/hr
</name>
<styleUrl>
#styleMap_TLP_Normal
</styleUrl>
<Point>
<coordinates>
-64.8792801,-10.7718067,170.18
</coordinates>
</Point>
</Placemark>
<Placemark>
<name>
Tue Jan 03 13:00:25 2017 S=0.40 Km/hr
</name>
<styleUrl>
#styleMap_TLP_Normal
</styleUrl>
<Point>
<coordinates>
-64.8792648,-10.7717943,170.45
</coordinates>
</Point>
</Placemark>
<Placemark>
<name>
Tue Jan 03 13:00:35 2017 S=0.33 Km/hr
</name>
<styleUrl>
#styleMap_TLP_Normal
</styleUrl>
<Point>
<coordinates>
-64.8792572,-10.7717590,170.02
</coordinates>
</Point>
</Placemark>
<Placemark>
<name>
Tue Jan 03 13:00:45 2017 S=0.63 Km/hr
</name>
<styleUrl>
#styleMap_TLP_Normal
</styleUrl>
<Point>
<coordinates>
-64.8792496,-10.7717571,169.27
</coordinates>
</Point>
</Placemark>
<Placemark>
<name>
Tue Jan 03 13:00:55 2017 S=0.47 Km/hr
</name>
<styleUrl>
#styleMap_TLP_Normal
</styleUrl>
<Point>
<coordinates>
-64.8792496,-10.7717600,169.31
</coordinates>
</Point>
</Placemark>
<Placemark>
<name>
Tue Jan 03 13:01:05 2017 S=0.63 Km/hr
</name>
<styleUrl>
#styleMap_TLP_Normal
</styleUrl>
<Point>
<coordinates>
-64.8792496,-10.7717638,169.33
</coordinates>
</Point>
</Placemark>
<Placemark>
<name>
Tue Jan 03 13:01:15 2017 S=0.24 Km/hr
</name>
<styleUrl>
#styleMap_TLP_Normal
</styleUrl>
<Point>
<coordinates>
-64.8792572,-10.7717676,169.34
</coordinates>
</Point>
</Placemark>
<Placemark>
<name>
Tue Jan 03 13:01:25 2017 S=1.07 Km/hr
</name>
<styleUrl>
#styleMap_TLP_Normal
</styleUrl>
<Point>
<coordinates>
-64.8792572,-10.7717342,169.36
</coordinates>
</Point>
</Placemark>
<Placemark>
<name>
Tue Jan 03 13:01:35 2017 S=1.44 Km/hr
</name>
<styleUrl>
#styleMap_TLP_Normal
</styleUrl>
<Point>
<coordinates>
-64.8792343,-10.7717295,169.89
</coordinates>
</Point>
</Placemark>
<Placemark>
<name>
Tue Jan 03 13:01:45 2017 S=0.60 Km/hr
</name>
<styleUrl>
#styleMap_TLP_Normal
</styleUrl>
<Point>
<coordinates>
-64.8792038,-10.7717199,170.63
</coordinates>
</Point>
</Placemark>
<Placemark>
<name>
Tue Jan 03 13:01:55 2017 S=1.30 Km/hr
</name>
<styleUrl>
#styleMap_TLP_Normal
</styleUrl>
<Point>
<coordinates>
-64.8792267,-10.7717295,171.34
</coordinates>
</Point>
</Placemark>
<Placemark>
<name>
Tue Jan 03 13:02:05 2017 S=0.33 Km/hr
</name>
<styleUrl>
#styleMap_TLP_Normal
</styleUrl>
<Point>
<coordinates>
-64.8792267,-10.7717228,171.99
</coordinates>
</Point>
</Placemark>
<Placemark>
<name>
Tue Jan 03 13:02:15 2017 S=0.43 Km/hr
</name>
<styleUrl>
#styleMap_TLP_Normal
</styleUrl>
<Point>
<coordinates>
-64.8792267,-10.7717028,172.20
</coordinates>
</Point>
</Placemark>
<Placemark>
<name>
Tue Jan 03 13:02:25 2017 S=0.36 Km/hr
</name>
<styleUrl>
#styleMap_TLP_Normal
</styleUrl>
<Point>
<coordinates>
-64.8792114,-10.7717094,172.36
</coordinates>
</Point>
</Placemark>
<Placemark>
<name>
Tue Jan 03 13:02:35 2017 S=1.16 Km/hr
</name>
<styleUrl>
#styleMap_TLP_Normal
</styleUrl>
<Point>
<coordinates>
-64.8791733,-10.7716780,172.68
</coordinates>
</Point>
</Placemark>
<Placemark>
<name>
Tue Jan 03 13:02:45 2017 S=0.60 Km/hr
</name>
<styleUrl>
#styleMap_TLP_Normal
</styleUrl>
<Point>
<coordinates>
-64.8791656,-10.7716875,172.59
</coordinates>
</Point>
</Placemark>
<Placemark>
<name>
Tue Jan 03 13:02:55 2017 S=0.66 Km/hr
</name>
<styleUrl>
#styleMap_TLP_Normal
</styleUrl>
<Point>
<coordinates>
-64.8790970,-10.7716789,172.23
</coordinates>
</Point>
</Placemark>
<Placemark>
<name>
Tue Jan 03 13:03:05 2017 S=0.82 Km/hr
</name>
<styleUrl>
#styleMap_TLP_Normal
</styleUrl>
<Point>
<coordinates>
-64.8791122,-10.7716894,172.10
</coordinates>
</Point>
</Placemark>
<Placemark>
<name>
Tue Jan 03 13:03:15 2017 S=0.55 Km/hr
</name>
<styleUrl>
#styleMap_TLP_Normal
</styleUrl>
<Point>
<coordinates>
-64.8791199,-10.7716665,172.12
</coordinates>
</Point>
</Placemark>
<Placemark>
<name>
Tue Jan 03 13:03:25 2017 S=1.13 Km/hr
</name>
<styleUrl>
#styleMap_TLP_Normal
</styleUrl>
<Point>
<coordinates>
-64.8791199,-10.7716503,172.20
</coordinates>
</Point>
</Placemark>
<Placemark>
<name>
Tue Jan 03 13:03:35 2017 S=0.84 Km/hr
</name>
<styleUrl>
#styleMap_TLP_Normal
</styleUrl>
<Point>
<coordinates>
-64.8791428,-10.7716379,172.96
</coordinates>
</Point>
</Placemark>
<Placemark>
<name>
Tue Jan 03 13:03:45 2017 S=0.52 Km/hr
</name>
<styleUrl>
#styleMap_TLP_Normal
</styleUrl>
<Point>
<coordinates>
-64.8792648,-10.7717085,174.33
</coordinates>
</Point>
</Placemark>
<Placemark>
<name>
Tue Jan 03 13:03:55 2017 S=0.91 Km/hr
</name>
<styleUrl>
#styleMap_TLP_Normal
</styleUrl>
<Point>
<coordinates>
-64.8792572,-10.7717295,174.50
</coordinates>
</Point>
</Placemark>
<Placemark>
<name>
Tue Jan 03 13:04:05 2017 S=0.11 Km/hr
</name>
<styleUrl>
#styleMap_TLP_Normal
</styleUrl>
<Point>
<coordinates>
-64.8792648,-10.7717314,174.54
</coordinates>
</Point>
</Placemark>
<Placemark>
<name>
Tue Jan 03 13:04:15 2017 S=0.27 Km/hr
</name>
<styleUrl>
#styleMap_TLP_Normal
</styleUrl>
<Point>
<coordinates>
-64.8792343,-10.7717085,174.97
</coordinates>
</Point>
</Placemark>
<Placemark>
<name>
Tue Jan 03 13:04:25 2017 S=0.46 Km/hr
</name>
<styleUrl>
#styleMap_TLP_Normal
</styleUrl>
<Point>
<coordinates>
-64.8792267,-10.7717009,174.99
</coordinates>
</Point>
</Placemark>
<Placemark>
<name>
Tue Jan 03 13:04:35 2017 S=0.07 Km/hr
</name>
<styleUrl>
#styleMap_TLP_Normal
</styleUrl>
<Point>
<coordinates>
-64.8792419,-10.7716980,175.84
</coordinates>
</Point>
</Placemark>
<Placemark>
<name>
Tue Jan 03 13:04:45 2017 S=0.78 Km/hr
</name>
<styleUrl>
#styleMap_TLP_Normal
</styleUrl>
<Point>
<coordinates>
-64.8792343,-10.7716923,175.89
</coordinates>
</Point>
</Placemark>
<Placemark>
<name>
Tue Jan 03 13:04:55 2017 S=1.65 Km/hr
</name>
<styleUrl>
#styleMap_TLP_Normal
</styleUrl>
<Point>
<coordinates>
-64.8791733,-10.7716484,176.78
</coordinates>
</Point>
</Placemark>
<Placemark>
<name>
Tue Jan 03 13:05:05 2017 S=0.34 Km/hr
</name>
<styleUrl>
#styleMap_TLP_Normal
</styleUrl>
<Point>
<coordinates>
-64.8792038,-10.7716312,177.13
</coordinates>
</Point>
</Placemark>
<Placemark>
<name>
Tue Jan 03 13:05:15 2017 S=0.13 Km/hr
</name>
<styleUrl>
#styleMap_TLP_Normal
</styleUrl>
<Point>
<coordinates>
-64.8792114,-10.7716379,177.16
</coordinates>
</Point>
</Placemark>
<Placemark>
<name>
Tue Jan 03 13:05:25 2017 S=0.71 Km/hr
</name>
<styleUrl>
#styleMap_TLP_Normal
</styleUrl>
<Point>
<coordinates>
-64.8792191,-10.7716427,177.16
</coordinates>
</Point>
</Placemark>
<Placemark>
<name>
Tue Jan 03 13:05:35 2017 S=1.43 Km/hr
</name>
<styleUrl>
#styleMap_TLP_Normal
</styleUrl>
<Point>
<coordinates>
-64.8791428,-10.7716188,177.79
</coordinates>
</Point>
</Placemark>
<Placemark>
<name>
Tue Jan 03 13:05:45 2017 S=0.50 Km/hr
</name>
<styleUrl>
#styleMap_TLP_Normal
</styleUrl>
<Point>
<coordinates>
-64.8790894,-10.7716179,178.63
</coordinates>
</Point>
</Placemark>
<Placemark>
<name>
Tue Jan 03 13:05:55 2017 S=0.86 Km/hr
</name>
<styleUrl>
#styleMap_TLP_Normal
</styleUrl>
<Point>
<coordinates>
-64.8791122,-10.7716408,178.61
</coordinates>
</Point>
</Placemark>
<Placemark>
<name>
Tue Jan 03 13:06:05 2017 S=0.70 Km/hr
</name>
<styleUrl>
#styleMap_TLP_Normal
</styleUrl>
<Point>
<coordinates>
-64.8790817,-10.7716503,177.96
</coordinates>
</Point>
</Placemark>
<Placemark>
<name>
Tue Jan 03 13:06:15 2017 S=0.95 Km/hr
</name>
<styleUrl>
#styleMap_TLP_Normal
</styleUrl>
<Point>
<coordinates>
-64.8790588,-10.7716293,177.66
</coordinates>
</Point>
</Placemark>
<Placemark>
<name>
Tue Jan 03 13:06:25 2017 S=1.27 Km/hr
</name>
<styleUrl>
#styleMap_TLP_Normal
</styleUrl>
<Point>
<coordinates>
-64.8790512,-10.7716255,178.17
</coordinates>
</Point>
</Placemark>
<Placemark>
<name>
Tue Jan 03 13:06:35 2017 S=0.49 Km/hr
</name>
<styleUrl>
#styleMap_TLP_Normal
</styleUrl>
<Point>
<coordinates>
-64.8791580,-10.7716675,178.31
</coordinates>
</Point>
</Placemark>
<Placemark>
<name>
Tue Jan 03 13:06:45 2017 S=0.47 Km/hr
</name>
<styleUrl>
#styleMap_TLP_Normal
</styleUrl>
<Point>
<coordinates>
-64.8791428,-10.7716818,178.37
</coordinates>
</Point>
</Placemark>
<Placemark>
<name>
Tue Jan 03 13:06:55 2017 S=0.80 Km/hr
</name>
<styleUrl>
#styleMap_TLP_Normal
</styleUrl>
<Point>
<coordinates>
-64.8791504,-10.7716856,178.39
</coordinates>
</Point>
</Placemark>
<Placemark>
<name>
Tue Jan 03 13:07:05 2017 S=1.26 Km/hr
</name>
<styleUrl>
#styleMap_TLP_Normal
</styleUrl>
<Point>
<coordinates>
-64.8791809,-10.7716923,178.71
</coordinates>
</Point>
</Placemark>
<Placemark>
<name>
Tue Jan 03 13:07:15 2017 S=0.58 Km/hr
</name>
<styleUrl>
#styleMap_TLP_Normal
</styleUrl>
<Point>
<coordinates>
-64.8791885,-10.7716866,177.70
</coordinates>
</Point>
</Placemark>
<Placemark>
<name>
Tue Jan 03 13:07:25 2017 S=1.05 Km/hr
</name>
<styleUrl>
#styleMap_TLP_Normal
</styleUrl>
<Point>
<coordinates>
-64.8791656,-10.7717152,176.93
</coordinates>
</Point>
</Placemark>
<Placemark>
<name>
Tue Jan 03 13:07:35 2017 S=0.55 Km/hr
</name>
<styleUrl>
#styleMap_TLP_Normal
</styleUrl>
<Point>
<coordinates>
-64.8791733,-10.7717276,176.88
</coordinates>
</Point>
</Placemark>
<Placemark>
<name>
Tue Jan 03 13:07:45 2017 S=0.53 Km/hr
</name>
<styleUrl>
#styleMap_TLP_Normal
</styleUrl>
<Point>
<coordinates>
-64.8791656,-10.7717352,176.81
</coordinates>
</Point>
</Placemark>
<Placemark>
<name>
Tue Jan 03 13:07:55 2017 S=0.04 Km/hr
</name>
<styleUrl>
#styleMap_TLP_Normal
</styleUrl>
<Point>
<coordinates>
-64.8791656,-10.7717152,175.57
</coordinates>
</Point>
</Placemark>
<Placemark>
<name>
Tue Jan 03 13:08:05 2017 S=0.27 Km/hr
</name>
<styleUrl>
#styleMap_TLP_Normal
</styleUrl>
<Point>
<coordinates>
-64.8791656,-10.7716980,175.41
</coordinates>
</Point>
</Placemark>
<Placemark>
<name>
Tue Jan 03 13:08:15 2017 S=0.74 Km/hr
</name>
<styleUrl>
#styleMap_TLP_Normal
</styleUrl>
<Point>
<coordinates>
-64.8791809,-10.7717018,175.39
</coordinates>
</Point>
</Placemark>
<Placemark>
<name>
Tue Jan 03 13:08:25 2017 S=0.18 Km/hr
</name>
<styleUrl>
#styleMap_TLP_Normal
</styleUrl>
<Point>
<coordinates>
-64.8791885,-10.7716894,175.34
</coordinates>
</Point>
</Placemark>
<Placemark>
<name>
Tue Jan 03 13:08:35 2017 S=0.96 Km/hr
</name>
<styleUrl>
#styleMap_TLP_Normal
</styleUrl>
<Point>
<coordinates>
-64.8791809,-10.7716866,172.86
</coordinates>
</Point>
</Placemark>
<Placemark>
<name>
Tue Jan 03 13:08:45 2017 S=0.50 Km/hr
</name>
<styleUrl>
#styleMap_TLP_Normal
</styleUrl>
<Point>
<coordinates>
-64.8791962,-10.7717094,172.05
</coordinates>
</Point>
</Placemark>
<Placemark>
<name>
Tue Jan 03 13:08:55 2017 S=0.37 Km/hr
</name>
<styleUrl>
#styleMap_TLP_Normal
</styleUrl>
<Point>
<coordinates>
-64.8792114,-10.7717161,172.09
</coordinates>
</Point>
</Placemark>
<Placemark>
<name>
Tue Jan 03 13:09:05 2017 S=0.92 Km/hr
</name>
<styleUrl>
#styleMap_TLP_Normal
</styleUrl>
<Point>
<coordinates>
-64.8792038,-10.7717152,172.14
</coordinates>
</Point>
</Placemark>
<Placemark>
<name>
Tue Jan 03 13:09:15 2017 S=0.31 Km/hr
</name>
<styleUrl>
#styleMap_TLP_Normal
</styleUrl>
<Point>
<coordinates>
-64.8791962,-10.7717018,172.14
</coordinates>
</Point>
</Placemark>
<Placemark>
<name>
Tue Jan 03 13:09:25 2017 S=1.20 Km/hr
</name>
<styleUrl>
#styleMap_TLP_Normal
</styleUrl>
<Point>
<coordinates>
-64.8792191,-10.7716684,171.83
</coordinates>
</Point>
</Placemark>
<Placemark>
<name>
Tue Jan 03 13:09:35 2017 S=0.46 Km/hr
</name>
<styleUrl>
#styleMap_TLP_Normal
</styleUrl>
<Point>
<coordinates>
-64.8792801,-10.7717514,170.80
</coordinates>
</Point>
</Placemark>
<Placemark>
<name>
Tue Jan 03 13:09:45 2017 S=0.71 Km/hr
</name>
<styleUrl>
#styleMap_TLP_Normal
</styleUrl>
<Point>
<coordinates>
-64.8792801,-10.7717619,170.73
</coordinates>
</Point>
</Placemark>
<Placemark>
<name>
Tue Jan 03 13:09:55 2017 S=0.70 Km/hr
</name>
<styleUrl>
#styleMap_TLP_Normal
</styleUrl>
<Point>
<coordinates>
-64.8793030,-10.7717810,170.94
</coordinates>
</Point>
</Placemark>
<Placemark>
<name>
Tue Jan 03 13:10:05 2017 S=1.09 Km/hr
</name>
<styleUrl>
#styleMap_TLP_Normal
</styleUrl>
<Point>
<coordinates>
-64.8793030,-10.7717695,171.44
</coordinates>
</Point>
</Placemark>
<Placemark>
<name>
Tue Jan 03 13:10:15 2017 S=0.30 Km/hr
</name>
<styleUrl>
#styleMap_TLP_Normal
</styleUrl>
<Point>
<coordinates>
-64.8792801,-10.7717628,171.72
</coordinates>
</Point>
</Placemark>
<Placemark>
<name>
Tue Jan 03 13:10:25 2017 S=0.12 Km/hr
</name>
<styleUrl>
#styleMap_TLP_Normal
</styleUrl>
<Point>
<coordinates>
-64.8792801,-10.7717619,171.73
</coordinates>
</Point>
</Placemark>
<Placemark>
<name>
Tue Jan 03 13:10:35 2017 S=1.20 Km/hr
</name>
<styleUrl>
#styleMap_TLP_Normal
</styleUrl>
<Point>
<coordinates>
-64.8792648,-10.7717361,172.10
</coordinates>
</Point>
</Placemark>
<Placemark>
<name>
Tue Jan 03 13:10:45 2017 S=0.83 Km/hr
</name>
<styleUrl>
#styleMap_TLP_Normal
</styleUrl>
<Point>
<coordinates>
-64.8792648,-10.7717123,172.27
</coordinates>
</Point>
</Placemark>
<Placemark>
<name>
Tue Jan 03 13:10:55 2017 S=1.06 Km/hr
</name>
<styleUrl>
#styleMap_TLP_Normal
</styleUrl>
<Point>
<coordinates>
-64.8792191,-10.7716970,171.69
</coordinates>
</Point>
</Placemark>
<Placemark>
<name>
Tue Jan 03 13:11:05 2017 S=0.46 Km/hr
</name>
<styleUrl>
#styleMap_TLP_Normal
</styleUrl>
<Point>
<coordinates>
-64.8792114,-10.7717028,171.63
</coordinates>
</Point>
</Placemark>
<Placemark>
<name>
Tue Jan 03 13:11:15 2017 S=0.83 Km/hr
</name>
<styleUrl>
#styleMap_TLP_Normal
</styleUrl>
<Point>
<coordinates>
-64.8791656,-10.7717304,171.38
</coordinates>
</Point>
</Placemark>
<Placemark>
<name>
Tue Jan 03 13:11:25 2017 S=0.86 Km/hr
</name>
<styleUrl>
#styleMap_TLP_Normal
</styleUrl>
<Point>
<coordinates>
-64.8791733,-10.7717390,171.09
</coordinates>
</Point>
</Placemark>
<Placemark>
<name>
Tue Jan 03 13:11:35 2017 S=0.27 Km/hr
</name>
<styleUrl>
#styleMap_TLP_Normal
</styleUrl>
<Point>
<coordinates>
-64.8792038,-10.7717333,171.96
</coordinates>
</Point>
</Placemark>
<Placemark>
<name>
Tue Jan 03 13:11:45 2017 S=1.41 Km/hr
</name>
<styleUrl>
#styleMap_TLP_Normal
</styleUrl>
<Point>
<coordinates>
-64.8791809,-10.7716913,170.51
</coordinates>
</Point>
</Placemark>
<Placemark>
<name>
Tue Jan 03 13:11:55 2017 S=0.41 Km/hr
</name>
<styleUrl>
#styleMap_TLP_Normal
</styleUrl>
<Point>
<coordinates>
-64.8791580,-10.7716932,169.44
</coordinates>
</Point>
</Placemark>
<Placemark>
<name>
Tue Jan 03 13:12:05 2017 S=0.50 Km/hr
</name>
<styleUrl>
#styleMap_TLP_Normal
</styleUrl>
<Point>
<coordinates>
-64.8791504,-10.7717066,169.34
</coordinates>
</Point>
</Placemark>
<Placemark>
<name>
Tue Jan 03 13:12:15 2017 S=0.64 Km/hr
</name>
<styleUrl>
#styleMap_TLP_Normal
</styleUrl>
<Point>
<coordinates>
-64.8791733,-10.7717066,169.29
</coordinates>
</Point>
</Placemark>
<Placemark>
<name>
Tue Jan 03 13:12:25 2017 S=0.33 Km/hr
</name>
<styleUrl>
#styleMap_TLP_Normal
</styleUrl>
<Point>
<coordinates>
-64.8791809,-10.7717066,169.34
</coordinates>
</Point>
</Placemark>
<Placemark>
<name>
Tue Jan 03 13:12:35 2017 S=0.55 Km/hr
</name>
<styleUrl>
#styleMap_TLP_Normal
</styleUrl>
<Point>
<coordinates>
-64.8791809,-10.7717075,169.26
</coordinates>
</Point>
</Placemark>
<Placemark>
<name>
Tue Jan 03 13:12:45 2017 S=0.77 Km/hr
</name>
<styleUrl>
#styleMap_TLP_Normal
</styleUrl>
<Point>
<coordinates>
-64.8791580,-10.7717018,169.25
</coordinates>
</Point>
</Placemark>
<Placemark>
<name>
Tue Jan 03 13:12:55 2017 S=0.29 Km/hr
</name>
<styleUrl>
#styleMap_TLP_Normal
</styleUrl>
<Point>
<coordinates>
-64.8791504,-10.7717047,169.23
</coordinates>
</Point>
</Placemark>
<Placemark>
<name>
Tue Jan 03 13:13:05 2017 S=0.55 Km/hr
</name>
<styleUrl>
#styleMap_TLP_Normal
</styleUrl>
<Point>
<coordinates>
-64.8791809,-10.7717085,168.27
</coordinates>
</Point>
</Placemark>
<Placemark>
<name>
Tue Jan 03 13:13:15 2017 S=0.35 Km/hr
</name>
<styleUrl>
#styleMap_TLP_Normal
</styleUrl>
<Point>
<coordinates>
-64.8791733,-10.7717113,168.23
</coordinates>
</Point>
</Placemark>
<Placemark>
<name>
Tue Jan 03 13:13:25 2017 S=0.79 Km/hr
</name>
<styleUrl>
#styleMap_TLP_Normal
</styleUrl>
<Point>
<coordinates>
-64.8791733,-10.7717133,168.13
</coordinates>
</Point>
</Placemark>
<Placemark>
<name>
Tue Jan 03 13:13:35 2017 S=0.28 Km/hr
</name>
<styleUrl>
#styleMap_TLP_Normal
</styleUrl>
<Point>
<coordinates>
-64.8791885,-10.7717180,168.05
</coordinates>
</Point>
</Placemark>
<Placemark>
<name>
Tue Jan 03 13:13:45 2017 S=0.09 Km/hr
</name>
<styleUrl>
#styleMap_TLP_Normal
</styleUrl>
<Point>
<coordinates>
-64.8791733,-10.7717161,167.94
</coordinates>
</Point>
</Placemark>
<Placemark>
<name>
Tue Jan 03 13:13:55 2017 S=0.67 Km/hr
</name>
<styleUrl>
#styleMap_TLP_Normal
</styleUrl>
<Point>
<coordinates>
-64.8791580,-10.7717009,167.25
</coordinates>
</Point>
</Placemark>
<Placemark>
<name>
Tue Jan 03 13:14:05 2017 S=0.74 Km/hr
</name>
<styleUrl>
#styleMap_TLP_Normal
</styleUrl>
<Point>
<coordinates>
-64.8791580,-10.7716999,167.19
</coordinates>
</Point>
</Placemark>
<Placemark>
<name>
Tue Jan 03 13:14:15 2017 S=1.88 Km/hr
</name>
<styleUrl>
#styleMap_TLP_Normal
</styleUrl>
<Point>
<coordinates>
-64.8791351,-10.7716904,167.39
</coordinates>
</Point>
</Placemark>
<Placemark>
<name>
Tue Jan 03 13:14:25 2017 S=0.64 Km/hr
</name>
<styleUrl>
#styleMap_TLP_Normal
</styleUrl>
<Point>
<coordinates>
-64.8791656,-10.7717009,167.07
</coordinates>
</Point>
</Placemark>
<Placemark>
<name>
Tue Jan 03 13:14:35 2017 S=0.33 Km/hr
</name>
<styleUrl>
#styleMap_TLP_Normal
</styleUrl>
<Point>
<coordinates>
-64.8791656,-10.7716980,167.02
</coordinates>
</Point>
</Placemark>
<Placemark>
<name>
Tue Jan 03 13:14:45 2017 S=0.58 Km/hr
</name>
<styleUrl>
#styleMap_TLP_Normal
</styleUrl>
<Point>
<coordinates>
-64.8791580,-10.7716961,166.95
</coordinates>
</Point>
</Placemark>
<Placemark>
<name>
Tue Jan 03 13:14:55 2017 S=0.12 Km/hr
</name>
<styleUrl>
#styleMap_TLP_Normal
</styleUrl>
<Point>
<coordinates>
-64.8791580,-10.7716951,166.79
</coordinates>
</Point>
</Placemark>
<Placemark>
<name>
Tue Jan 03 13:15:05 2017 S=0.35 Km/hr
</name>
<styleUrl>
#styleMap_TLP_Normal
</styleUrl>
<Point>
<coordinates>
-64.8791656,-10.7716990,166.49
</coordinates>
</Point>
</Placemark>
<Placemark>
<name>
Tue Jan 03 13:15:15 2017 S=1.20 Km/hr
</name>
<styleUrl>
#styleMap_TLP_Normal
</styleUrl>
<Point>
<coordinates>
-64.8791580,-10.7716990,166.40
</coordinates>
</Point>
</Placemark>
<Placemark>
<name>
Tue Jan 03 13:15:25 2017 S=0.64 Km/hr
</name>
<styleUrl>
#styleMap_TLP_Normal
</styleUrl>
<Point>
<coordinates>
-64.8791885,-10.7717171,166.46
</coordinates>
</Point>
</Placemark>
<Placemark>
<name>
Tue Jan 03 13:15:35 2017 S=1.09 Km/hr
</name>
<styleUrl>
#styleMap_TLP_Normal
</styleUrl>
<Point>
<coordinates>
-64.8791885,-10.7717228,166.38
</coordinates>
</Point>
</Placemark>
<Placemark>
<name>
Tue Jan 03 13:15:45 2017 S=2.78 Km/hr
</name>
<styleUrl>
#styleMap_TLP_Normal
</styleUrl>
<Point>
<coordinates>
-64.8792572,-10.7717361,166.22
</coordinates>
</Point>
</Placemark>
<Placemark>
<name>
Tue Jan 03 13:15:55 2017 S=0.38 Km/hr
</name>
<styleUrl>
#styleMap_TLP_Normal
</styleUrl>
<Point>
<coordinates>
-64.8792267,-10.7717562,165.99
</coordinates>
</Point>
</Placemark>
<Placemark>
<name>
Tue Jan 03 13:16:05 2017 S=0.95 Km/hr
</name>
<styleUrl>
#styleMap_TLP_Normal
</styleUrl>
<Point>
<coordinates>
-64.8792191,-10.7717361,165.96
</coordinates>
</Point>
</Placemark>
<Placemark>
<name>
Tue Jan 03 13:16:15 2017 S=0.12 Km/hr
</name>
<styleUrl>
#styleMap_TLP_Normal
</styleUrl>
<Point>
<coordinates>
-64.8792114,-10.7717266,165.95
</coordinates>
</Point>
</Placemark>
<Placemark>
<name>
Tue Jan 03 13:16:25 2017 S=0.06 Km/hr
</name>
<styleUrl>
#styleMap_TLP_Normal
</styleUrl>
<Point>
<coordinates>
-64.8792114,-10.7717199,165.93
</coordinates>
</Point>
</Placemark>
<Placemark>
<name>
Tue Jan 03 13:16:35 2017 S=1.31 Km/hr
</name>
<styleUrl>
#styleMap_TLP_Normal
</styleUrl>
<Point>
<coordinates>
-64.8792114,-10.7717218,165.91
</coordinates>
</Point>
</Placemark>
<Placemark>
<name>
Tue Jan 03 13:16:45 2017 S=0.41 Km/hr
</name>
<styleUrl>
#styleMap_TLP_Normal
</styleUrl>
<Point>
<coordinates>
-64.8791809,-10.7716970,165.32
</coordinates>
</Point>
</Placemark>
<Placemark>
<name>
Tue Jan 03 13:16:55 2017 S=0.45 Km/hr
</name>
<styleUrl>
#styleMap_TLP_Normal
</styleUrl>
<Point>
<coordinates>
-64.8791733,-10.7716894,165.30
</coordinates>
</Point>
</Placemark>
<Placemark>
<name>
Tue Jan 03 13:17:05 2017 S=1.39 Km/hr
</name>
<styleUrl>
#styleMap_TLP_Normal
</styleUrl>
<Point>
<coordinates>
-64.8791809,-10.7716932,165.28
</coordinates>
</Point>
</Placemark>
<Placemark>
<name>
Tue Jan 03 13:17:15 2017 S=0.47 Km/hr
</name>
<styleUrl>
#styleMap_TLP_Normal
</styleUrl>
<Point>
<coordinates>
-64.8791885,-10.7716675,164.80
</coordinates>
</Point>
</Placemark>
<Placemark>
<name>
Tue Jan 03 13:17:25 2017 S=1.42 Km/hr
</name>
<styleUrl>
#styleMap_TLP_Normal
</styleUrl>
<Point>
<coordinates>
-64.8791809,-10.7716665,164.79
</coordinates>
</Point>
</Placemark>
<Placemark>
<name>
Tue Jan 03 13:17:35 2017 S=0.13 Km/hr
</name>
<styleUrl>
#styleMap_TLP_Normal
</styleUrl>
<Point>
<coordinates>
-64.8791656,-10.7716866,164.93
</coordinates>
</Point>
</Placemark>
<Placemark>
<name>
Tue Jan 03 13:17:45 2017 S=1.10 Km/hr
</name>
<styleUrl>
#styleMap_TLP_Normal
</styleUrl>
<Point>
<coordinates>
-64.8791733,-10.7716932,164.91
</coordinates>
</Point>
</Placemark>
<Placemark>
<name>
Tue Jan 03 13:17:55 2017 S=0.91 Km/hr
</name>
<styleUrl>
#styleMap_TLP_Normal
</styleUrl>
<Point>
<coordinates>
-64.8791962,-10.7717247,163.86
</coordinates>
</Point>
</Placemark>
<Placemark>
<name>
Tue Jan 03 13:18:05 2017 S=1.51 Km/hr
</name>
<styleUrl>
#styleMap_TLP_Normal
</styleUrl>
<Point>
<coordinates>
-64.8791809,-10.7717009,163.38
</coordinates>
</Point>
</Placemark>
<Placemark>
<name>
Tue Jan 03 13:18:15 2017 S=0.79 Km/hr
</name>
<styleUrl>
#styleMap_TLP_Normal
</styleUrl>
<Point>
<coordinates>
-64.8791962,-10.7716694,163.08
</coordinates>
</Point>
</Placemark>
<Placemark>
<name>
Tue Jan 03 13:18:25 2017 S=1.61 Km/hr
</name>
<styleUrl>
#styleMap_TLP_Normal
</styleUrl>
<Point>
<coordinates>
-64.8792191,-10.7716856,163.42
</coordinates>
</Point>
</Placemark>
<Placemark>
<name>
Tue Jan 03 13:18:35 2017 S=1.05 Km/hr
</name>
<styleUrl>
#styleMap_TLP_Normal
</styleUrl>
<Point>
<coordinates>
-64.8792877,-10.7716885,164.13
</coordinates>
</Point>
</Placemark>
<Placemark>
<name>
Tue Jan 03 13:18:45 2017 S=1.67 Km/hr
</name>
<styleUrl>
#styleMap_TLP_Normal
</styleUrl>
<Point>
<coordinates>
-64.8793182,-10.7716866,165.00
</coordinates>
</Point>
</Placemark>
<Placemark>
<name>
Tue Jan 03 13:18:55 2017 S=0.43 Km/hr
</name>
<styleUrl>
#styleMap_TLP_Normal
</styleUrl>
<Point>
<coordinates>
-64.8793030,-10.7716618,165.86
</coordinates>
</Point>
</Placemark>
<Placemark>
<name>
Tue Jan 03 13:19:05 2017 S=1.23 Km/hr
</name>
<styleUrl>
#styleMap_TLP_Normal
</styleUrl>
<Point>
<coordinates>
-64.8792877,-10.7716637,165.92
</coordinates>
</Point>
</Placemark>
<Placemark>
<name>
Tue Jan 03 13:19:15 2017 S=1.39 Km/hr
</name>
<styleUrl>
#styleMap_TLP_Normal
</styleUrl>
<Point>
<coordinates>
-64.8792496,-10.7716475,165.57
</coordinates>
</Point>
</Placemark>
<Placemark>
<name>
Tue Jan 03 13:19:25 2017 S=1.22 Km/hr
</name>
<styleUrl>
#styleMap_TLP_Normal
</styleUrl>
<Point>
<coordinates>
-64.8792419,-10.7716484,165.38
</coordinates>
</Point>
</Placemark>
<Placemark>
<name>
Tue Jan 03 13:19:35 2017 S=1.35 Km/hr
</name>
<styleUrl>
#styleMap_TLP_Normal
</styleUrl>
<Point>
<coordinates>
-64.8792343,-10.7716551,163.27
</coordinates>
</Point>
</Placemark>
<Placemark>
<name>
Tue Jan 03 13:19:45 2017 S=0.37 Km/hr
</name>
<styleUrl>
#styleMap_TLP_Normal
</styleUrl>
<Point>
<coordinates>
-64.8792572,-10.7716684,163.84
</coordinates>
</Point>
</Placemark>
<Placemark>
<name>
Tue Jan 03 13:19:55 2017 S=1.51 Km/hr
</name>
<styleUrl>
#styleMap_TLP_Normal
</styleUrl>
<Point>
<coordinates>
-64.8792419,-10.7716770,163.82
</coordinates>
</Point>
</Placemark>
<Placemark>
<name>
Tue Jan 03 13:20:05 2017 S=1.28 Km/hr
</name>
<styleUrl>
#styleMap_TLP_Normal
</styleUrl>
<Point>
<coordinates>
-64.8792267,-10.7717428,163.55
</coordinates>
</Point>
</Placemark>
<Placemark>
<name>
Tue Jan 03 13:20:15 2017 S=1.63 Km/hr
</name>
<styleUrl>
#styleMap_TLP_Normal
</styleUrl>
<Point>
<coordinates>
-64.8791809,-10.7717047,162.89
</coordinates>
</Point>
</Placemark>
<Placemark>
<name>
Tue Jan 03 13:20:25 2017 S=0.67 Km/hr
</name>
<styleUrl>
#styleMap_TLP_Normal
</styleUrl>
<Point>
<coordinates>
-64.8792038,-10.7717218,162.85
</coordinates>
</Point>
</Placemark>
<Placemark>
<name>
Tue Jan 03 13:20:35 2017 S=0.50 Km/hr
</name>
<styleUrl>
#styleMap_TLP_Normal
</styleUrl>
<Point>
<coordinates>
-64.8792191,-10.7717276,162.80
</coordinates>
</Point>
</Placemark>
<Placemark>
<name>
Tue Jan 03 13:20:45 2017 S=0.32 Km/hr
</name>
<styleUrl>
#styleMap_TLP_Normal
</styleUrl>
<Point>
<coordinates>
-64.8792267,-10.7717276,162.75
</coordinates>
</Point>
</Placemark>
<Placemark>
<name>
Tue Jan 03 13:20:55 2017 S=0.49 Km/hr
</name>
<styleUrl>
#styleMap_TLP_Normal
</styleUrl>
<Point>
<coordinates>
-64.8792267,-10.7717247,162.45
</coordinates>
</Point>
</Placemark>
<Placemark>
<name>
Tue Jan 03 13:21:05 2017 S=0.73 Km/hr
</name>
<styleUrl>
#styleMap_TLP_Normal
</styleUrl>
<Point>
<coordinates>
-64.8792114,-10.7717161,162.20
</coordinates>
</Point>
</Placemark>
<Placemark>
<name>
Tue Jan 03 13:21:15 2017 S=1.59 Km/hr
</name>
<styleUrl>
#styleMap_TLP_Normal
</styleUrl>
<Point>
<coordinates>
-64.8791428,-10.7716475,162.93
</coordinates>
</Point>
</Placemark>
<Placemark>
<name>
Tue Jan 03 13:21:25 2017 S=0.59 Km/hr
</name>
<styleUrl>
#styleMap_TLP_Normal
</styleUrl>
<Point>
<coordinates>
-64.8791351,-10.7716789,163.66
</coordinates>
</Point>
</Placemark>
<Placemark>
<name>
Tue Jan 03 13:21:35 2017 S=0.61 Km/hr
</name>
<styleUrl>
#styleMap_TLP_Normal
</styleUrl>
<Point>
<coordinates>
-64.8791351,-10.7716856,163.42
</coordinates>
</Point>
</Placemark>
<Placemark>
<name>
Tue Jan 03 13:21:45 2017 S=0.90 Km/hr
</name>
<styleUrl>
#styleMap_TLP_Normal
</styleUrl>
<Point>
<coordinates>
-64.8791504,-10.7717218,161.56
</coordinates>
</Point>
</Placemark>
<Placemark>
<name>
Tue Jan 03 13:21:55 2017 S=0.95 Km/hr
</name>
<styleUrl>
#styleMap_TLP_Normal
</styleUrl>
<Point>
<coordinates>
-64.8791733,-10.7717829,160.21
</coordinates>
</Point>
</Placemark>
<Placemark>
<name>
Tue Jan 03 13:22:05 2017 S=0.85 Km/hr
</name>
<styleUrl>
#styleMap_TLP_Normal
</styleUrl>
<Point>
<coordinates>
-64.8791962,-10.7718039,157.78
</coordinates>
</Point>
</Placemark>
<Placemark>
<name>
Tue Jan 03 13:22:15 2017 S=0.97 Km/hr
</name>
<styleUrl>
#styleMap_TLP_Normal
</styleUrl>
<Point>
<coordinates>
-64.8792572,-10.7718248,157.37
</coordinates>
</Point>
</Placemark>
<Placemark>
<name>
Tue Jan 03 13:22:25 2017 S=0.47 Km/hr
</name>
<styleUrl>
#styleMap_TLP_Normal
</styleUrl>
<Point>
<coordinates>
-64.8792648,-10.7718220,157.54
</coordinates>
</Point>
</Placemark>
<Placemark>
<name>
Tue Jan 03 13:22:35 2017 S=0.62 Km/hr
</name>
<styleUrl>
#styleMap_TLP_Normal
</styleUrl>
<Point>
<coordinates>
-64.8792572,-10.7718191,157.51
</coordinates>
</Point>
</Placemark>
<Placemark>
<name>
Tue Jan 03 13:22:45 2017 S=0.21 Km/hr
</name>
<styleUrl>
#styleMap_TLP_Normal
</styleUrl>
<Point>
<coordinates>
-64.8792496,-10.7718077,157.41
</coordinates>
</Point>
</Placemark>
<Placemark>
<name>
Tue Jan 03 13:22:55 2017 S=0.60 Km/hr
</name>
<styleUrl>
#styleMap_TLP_Normal
</styleUrl>
<Point>
<coordinates>
-64.8792496,-10.7718096,157.29
</coordinates>
</Point>
</Placemark>
<Placemark>
<name>
Tue Jan 03 13:23:05 2017 S=1.73 Km/hr
</name>
<styleUrl>
#styleMap_TLP_Normal
</styleUrl>
<Point>
<coordinates>
-64.8793182,-10.7717962,157.34
</coordinates>
</Point>
</Placemark>
<Placemark>
<name>
Tue Jan 03 13:23:15 2017 S=0.74 Km/hr
</name>
<styleUrl>
#styleMap_TLP_Normal
</styleUrl>
<Point>
<coordinates>
-64.8792725,-10.7718096,156.84
</coordinates>
</Point>
</Placemark>
<Placemark>
<name>
Tue Jan 03 13:23:25 2017 S=1.07 Km/hr
</name>
<styleUrl>
#styleMap_TLP_Normal
</styleUrl>
<Point>
<coordinates>
-64.8792725,-10.7718048,157.02
</coordinates>
</Point>
</Placemark>
<Placemark>
<name>
Tue Jan 03 13:23:35 2017 S=0.62 Km/hr
</name>
<styleUrl>
#styleMap_TLP_Normal
</styleUrl>
<Point>
<coordinates>
-64.8792953,-10.7718344,157.21
</coordinates>
</Point>
</Placemark>
<Placemark>
<name>
Tue Jan 03 13:23:45 2017 S=1.01 Km/hr
</name>
<styleUrl>
#styleMap_TLP_Normal
</styleUrl>
<Point>
<coordinates>
-64.8793030,-10.7718296,157.16
</coordinates>
</Point>
</Placemark>
<Placemark>
<name>
Tue Jan 03 13:23:55 2017 S=0.16 Km/hr
</name>
<styleUrl>
#styleMap_TLP_Normal
</styleUrl>
<Point>
<coordinates>
-64.8792877,-10.7717409,156.47
</coordinates>
</Point>
</Placemark>
<Placemark>
<name>
Tue Jan 03 13:24:05 2017 S=0.55 Km/hr
</name>
<styleUrl>
#styleMap_TLP_Normal
</styleUrl>
<Point>
<coordinates>
-64.8793259,-10.7717066,156.90
</coordinates>
</Point>
</Placemark>
<Placemark>
<name>
Tue Jan 03 13:24:15 2017 S=1.36 Km/hr
</name>
<styleUrl>
#styleMap_TLP_Normal
</styleUrl>
<Point>
<coordinates>
-64.8793335,-10.7717056,156.64
</coordinates>
</Point>
</Placemark>
<Placemark>
<name>
Tue Jan 03 13:24:25 2017 S=1.50 Km/hr
</name>
<styleUrl>
#styleMap_TLP_Normal
</styleUrl>
<Point>
<coordinates>
-64.8793411,-10.7716951,154.50
</coordinates>
</Point>
</Placemark>
<Placemark>
<name>
Tue Jan 03 13:24:35 2017 S=1.72 Km/hr
</name>
<styleUrl>
#styleMap_TLP_Normal
</styleUrl>
<Point>
<coordinates>
-64.8792953,-10.7716837,154.32
</coordinates>
</Point>
</Placemark>
<Placemark>
<name>
Tue Jan 03 13:24:45 2017 S=1.72 Km/hr
</name>
<styleUrl>
#styleMap_TLP_Normal
</styleUrl>
<Point>
<coordinates>
-64.8792496,-10.7716961,152.10
</coordinates>
</Point>
</Placemark>
<Placemark>
<name>
Tue Jan 03 13:24:55 2017 S=0.74 Km/hr
</name>
<styleUrl>
#styleMap_TLP_Normal
</styleUrl>
<Point>
<coordinates>
-64.8792114,-10.7717047,151.49
</coordinates>
</Point>
</Placemark>
<Placemark>
<name>
Tue Jan 03 13:25:05 2017 S=1.03 Km/hr
</name>
<styleUrl>
#styleMap_TLP_Normal
</styleUrl>
<Point>
<coordinates>
-64.8791580,-10.7716799,151.25
</coordinates>
</Point>
</Placemark>
<Placemark>
<name>
Tue Jan 03 13:25:15 2017 S=1.97 Km/hr
</name>
<styleUrl>
#styleMap_TLP_Normal
</styleUrl>
<Point>
<coordinates>
-64.8791122,-10.7715788,151.18
</coordinates>
</Point>
</Placemark>
<Placemark>
<name>
Tue Jan 03 13:25:25 2017 S=1.22 Km/hr
</name>
<styleUrl>
#styleMap_TLP_Normal
</styleUrl>
<Point>
<coordinates>
-64.8790741,-10.7714949,151.57
</coordinates>
</Point>
</Placemark>
<Placemark>
<name>
Tue Jan 03 13:25:35 2017 S=1.05 Km/hr
</name>
<styleUrl>
#styleMap_TLP_Normal
</styleUrl>
<Point>
<coordinates>
-64.8790359,-10.7714977,151.80
</coordinates>
</Point>
</Placemark>
<Placemark>
<name>
Tue Jan 03 13:25:45 2017 S=1.98 Km/hr
</name>
<styleUrl>
#styleMap_TLP_Normal
</styleUrl>
<Point>
<coordinates>
-64.8789749,-10.7714643,151.80
</coordinates>
</Point>
</Placemark>
<Placemark>
<name>
Tue Jan 03 13:25:55 2017 S=1.28 Km/hr
</name>
<styleUrl>
#styleMap_TLP_Normal
</styleUrl>
<Point>
<coordinates>
-64.8788986,-10.7714148,151.55
</coordinates>
</Point>
</Placemark>
<Placemark>
<name>
Tue Jan 03 13:26:05 2017 S=1.36 Km/hr
</name>
<styleUrl>
#styleMap_TLP_Normal
</styleUrl>
<Point>
<coordinates>
-64.8788986,-10.7714100,151.74
</coordinates>
</Point>
</Placemark>
<Placemark>
<name>
Tue Jan 03 13:26:15 2017 S=1.69 Km/hr
</name>
<styleUrl>
#styleMap_TLP_Normal
</styleUrl>
<Point>
<coordinates>
-64.8788986,-10.7713861,151.49
</coordinates>
</Point>
</Placemark>
<Placemark>
<name>
Tue Jan 03 13:26:25 2017 S=1.97 Km/hr
</name>
<styleUrl>
#styleMap_TLP_Normal
</styleUrl>
<Point>
<coordinates>
-64.8789215,-10.7713203,151.22
</coordinates>
</Point>
</Placemark>
<Placemark>
<name>
Tue Jan 03 13:26:35 2017 S=2.01 Km/hr
</name>
<styleUrl>
#styleMap_TLP_Normal
</styleUrl>
<Point>
<coordinates>
-64.8789139,-10.7712708,150.68
</coordinates>
</Point>
</Placemark>
<Placemark>
<name>
Tue Jan 03 13:26:45 2017 S=0.32 Km/hr
</name>
<styleUrl>
#styleMap_TLP_Normal
</styleUrl>
<Point>
<coordinates>
-64.8789291,-10.7712860,150.73
</coordinates>
</Point>
</Placemark>
<Placemark>
<name>
Tue Jan 03 13:26:55 2017 S=0.71 Km/hr
</name>
<styleUrl>
#styleMap_TLP_Normal
</styleUrl>
<Point>
<coordinates>
-64.8789444,-10.7712908,150.92
</coordinates>
</Point>
</Placemark>
<Placemark>
<name>
Tue Jan 03 13:27:05 2017 S=0.50 Km/hr
</name>
<styleUrl>
#styleMap_TLP_Normal
</styleUrl>
<Point>
<coordinates>
-64.8789749,-10.7712688,151.79
</coordinates>
</Point>
</Placemark>
<Placemark>
<name>
Tue Jan 03 13:27:15 2017 S=1.56 Km/hr
</name>
<styleUrl>
#styleMap_TLP_Normal
</styleUrl>
<Point>
<coordinates>
-64.8790207,-10.7712679,152.00
</coordinates>
</Point>
</Placemark>
<Placemark>
<name>
Tue Jan 03 13:27:25 2017 S=0.65 Km/hr
</name>
<styleUrl>
#styleMap_TLP_Normal
</styleUrl>
<Point>
<coordinates>
-64.8790436,-10.7713432,151.83
</coordinates>
</Point>
</Placemark>
<Placemark>
<name>
Tue Jan 03 13:27:35 2017 S=0.48 Km/hr
</name>
<styleUrl>
#styleMap_TLP_Normal
</styleUrl>
<Point>
<coordinates>
-64.8790665,-10.7713346,152.02
</coordinates>
</Point>
</Placemark>
<Placemark>
<name>
Tue Jan 03 13:27:45 2017 S=1.00 Km/hr
</name>
<styleUrl>
#styleMap_TLP_Normal
</styleUrl>
<Point>
<coordinates>
-64.8790665,-10.7713451,151.96
</coordinates>
</Point>
</Placemark>
<Placemark>
<name>
Tue Jan 03 13:27:55 2017 S=1.14 Km/hr
</name>
<styleUrl>
#styleMap_TLP_Normal
</styleUrl>
<Point>
<coordinates>
-64.8790436,-10.7713776,151.72
</coordinates>
</Point>
</Placemark>
<Placemark>
<name>
Tue Jan 03 13:28:05 2017 S=1.24 Km/hr
</name>
<styleUrl>
#styleMap_TLP_Normal
</styleUrl>
<Point>
<coordinates>
-64.8790207,-10.7713900,151.69
</coordinates>
</Point>
</Placemark>
<Placemark>
<name>
Tue Jan 03 13:28:15 2017 S=0.64 Km/hr
</name>
<styleUrl>
#styleMap_TLP_Normal
</styleUrl>
<Point>
<coordinates>
-64.8790588,-10.7713747,152.20
</coordinates>
</Point>
</Placemark>
<Placemark>
<name>
Tue Jan 03 13:28:25 2017 S=1.04 Km/hr
</name>
<styleUrl>
#styleMap_TLP_Normal
</styleUrl>
<Point>
<coordinates>
-64.8790588,-10.7713737,152.19
</coordinates>
</Point>
</Placemark>
<Placemark>
<name>
Tue Jan 03 13:28:35 2017 S=0.56 Km/hr
</name>
<styleUrl>
#styleMap_TLP_Normal
</styleUrl>
<Point>
<coordinates>
-64.8790588,-10.7713900,152.48
</coordinates>
</Point>
</Placemark>
<Placemark>
<name>
Tue Jan 03 13:28:45 2017 S=1.01 Km/hr
</name>
<styleUrl>
#styleMap_TLP_Normal
</styleUrl>
<Point>
<coordinates>
-64.8790741,-10.7714005,152.52
</coordinates>
</Point>
</Placemark>
<Placemark>
<name>
Tue Jan 03 13:28:55 2017 S=1.33 Km/hr
</name>
<styleUrl>
#styleMap_TLP_Normal
</styleUrl>
<Point>
<coordinates>
-64.8791351,-10.7713985,152.07
</coordinates>
</Point>
</Placemark>
<Placemark>
<name>
Tue Jan 03 13:29:05 2017 S=1.30 Km/hr
</name>
<styleUrl>
#styleMap_TLP_Normal
</styleUrl>
<Point>
<coordinates>
-64.8791580,-10.7713985,151.21
</coordinates>
</Point>
</Placemark>
<Placemark>
<name>
Tue Jan 03 13:29:15 2017 S=0.81 Km/hr
</name>
<styleUrl>
#styleMap_TLP_Normal
</styleUrl>
<Point>
<coordinates>
-64.8791733,-10.7714071,151.43
</coordinates>
</Point>
</Placemark>
<Placemark>
<name>
Tue Jan 03 13:29:25 2017 S=1.69 Km/hr
</name>
<styleUrl>
#styleMap_TLP_Normal
</styleUrl>
<Point>
<coordinates>
-64.8792419,-10.7714338,151.82
</coordinates>
</Point>
</Placemark>
<Placemark>
<name>
Tue Jan 03 13:29:35 2017 S=0.83 Km/hr
</name>
<styleUrl>
#styleMap_TLP_Normal
</styleUrl>
<Point>
<coordinates>
-64.8792877,-10.7714224,151.71
</coordinates>
</Point>
</Placemark>
<Placemark>
<name>
Tue Jan 03 13:29:45 2017 S=0.79 Km/hr
</name>
<styleUrl>
#styleMap_TLP_Normal
</styleUrl>
<Point>
<coordinates>
-64.8792953,-10.7714138,151.68
</coordinates>
</Point>
</Placemark>
<Placemark>
<name>
Tue Jan 03 13:29:55 2017 S=1.28 Km/hr
</name>
<styleUrl>
#styleMap_TLP_Normal
</styleUrl>
<Point>
<coordinates>
-64.8793488,-10.7714329,151.74
</coordinates>
</Point>
</Placemark>
<Placemark>
<name>
Tue Jan 03 13:30:05 2017 S=1.00 Km/hr
</name>
<styleUrl>
#styleMap_TLP_Normal
</styleUrl>
<Point>
<coordinates>
-64.8793716,-10.7715015,151.74
</coordinates>
</Point>
</Placemark>
<Placemark>
<name>
Tue Jan 03 13:30:15 2017 S=1.84 Km/hr
</name>
<styleUrl>
#styleMap_TLP_Normal
</styleUrl>
<Point>
<coordinates>
-64.8794479,-10.7715616,151.73
</coordinates>
</Point>
</Placemark>
<Placemark>
<name>
Tue Jan 03 13:30:25 2017 S=1.35 Km/hr
</name>
<styleUrl>
#styleMap_TLP_Normal
</styleUrl>
<Point>
<coordinates>
-64.8794785,-10.7715759,151.51
</coordinates>
</Point>
</Placemark>
<Placemark>
<name>
Tue Jan 03 13:30:35 2017 S=1.93 Km/hr
</name>
<styleUrl>
#styleMap_TLP_Normal
</styleUrl>
<Point>
<coordinates>
-64.8795471,-10.7715712,151.28
</coordinates>
</Point>
</Placemark>
<Placemark>
<name>
Tue Jan 03 13:30:45 2017 S=2.15 Km/hr
</name>
<styleUrl>
#styleMap_TLP_Normal
</styleUrl>
<Point>
<coordinates>
-64.8796158,-10.7715826,150.79
</coordinates>
</Point>
</Placemark>
<Placemark>
<name>
Tue Jan 03 13:30:55 2017 S=1.42 Km/hr
</name>
<styleUrl>
#styleMap_TLP_Normal
</styleUrl>
<Point>
<coordinates>
-64.8796692,-10.7715664,150.60
</coordinates>
</Point>
</Placemark>
<Placemark>
<name>
Tue Jan 03 13:31:05 2017 S=1.35 Km/hr
</name>
<styleUrl>
#styleMap_TLP_Normal
</styleUrl>
<Point>
<coordinates>
-64.8797836,-10.7715216,149.98
</coordinates>
</Point>
</Placemark>
<Placemark>
<name>
Tue Jan 03 13:31:15 2017 S=0.89 Km/hr
</name>
<styleUrl>
#styleMap_TLP_Normal
</styleUrl>
<Point>
<coordinates>
-64.8798065,-10.7715034,149.59
</coordinates>
</Point>
</Placemark>
<Placemark>
<name>
Tue Jan 03 13:31:25 2017 S=2.96 Km/hr
</name>
<styleUrl>
#styleMap_TLP_Normal
</styleUrl>
<Point>
<coordinates>
-64.8798370,-10.7715120,149.56
</coordinates>
</Point>
</Placemark>
<Placemark>
<name>
Tue Jan 03 13:31:35 2017 S=1.16 Km/hr
</name>
<styleUrl>
#styleMap_TLP_Normal
</styleUrl>
<Point>
<coordinates>
-64.8799210,-10.7714882,149.58
</coordinates>
</Point>
</Placemark>
<Placemark>
<name>
Tue Jan 03 13:31:45 2017 S=0.75 Km/hr
</name>
<styleUrl>
#styleMap_TLP_Normal
</styleUrl>
<Point>
<coordinates>
-64.8799286,-10.7714767,151.03
</coordinates>
</Point>
</Placemark>
<Placemark>
<name>
Tue Jan 03 13:31:55 2017 S=0.61 Km/hr
</name>
<styleUrl>
#styleMap_TLP_Normal
</styleUrl>
<Point>
<coordinates>
-64.8799667,-10.7714911,151.35
</coordinates>
</Point>
</Placemark>
<Placemark>
<name>
Tue Jan 03 13:32:05 2017 S=0.91 Km/hr
</name>
<styleUrl>
#styleMap_TLP_Normal
</styleUrl>
<Point>
<coordinates>
-64.8799057,-10.7715187,151.28
</coordinates>
</Point>
</Placemark>
<Placemark>
<name>
Tue Jan 03 13:32:15 2017 S=0.65 Km/hr
</name>
<styleUrl>
#styleMap_TLP_Normal
</styleUrl>
<Point>
<coordinates>
-64.8799210,-10.7715092,150.99
</coordinates>
</Point>
</Placemark>
<Placemark>
<name>
Tue Jan 03 13:32:25 2017 S=1.53 Km/hr
</name>
<styleUrl>
#styleMap_TLP_Normal
</styleUrl>
<Point>
<coordinates>
-64.8799667,-10.7714634,149.85
</coordinates>
</Point>
</Placemark>
<Placemark>
<name>
Tue Jan 03 13:32:35 2017 S=0.67 Km/hr
</name>
<styleUrl>
#styleMap_TLP_Normal
</styleUrl>
<Point>
<coordinates>
-64.8799744,-10.7713823,149.75
</coordinates>
</Point>
</Placemark>
<Placemark>
<name>
Tue Jan 03 13:32:45 2017 S=1.83 Km/hr
</name>
<styleUrl>
#styleMap_TLP_Normal
</styleUrl>
<Point>
<coordinates>
-64.8799896,-10.7713594,149.95
</coordinates>
</Point>
</Placemark>
<Placemark>
<name>
Tue Jan 03 13:32:55 2017 S=2.74 Km/hr
</name>
<styleUrl>
#styleMap_TLP_Normal
</styleUrl>
<Point>
<coordinates>
-64.8800583,-10.7712755,149.33
</coordinates>
</Point>
</Placemark>
<Placemark>
<name>
Tue Jan 03 13:33:05 2017 S=0.90 Km/hr
</name>
<styleUrl>
#styleMap_TLP_Normal
</styleUrl>
<Point>
<coordinates>
-64.8800888,-10.7712498,149.25
</coordinates>
</Point>
</Placemark>
<Placemark>
<name>
Tue Jan 03 13:33:15 2017 S=1.26 Km/hr
</name>
<styleUrl>
#styleMap_TLP_Normal
</styleUrl>
<Point>
<coordinates>
-64.8801041,-10.7711887,149.77
</coordinates>
</Point>
</Placemark>
<Placemark>
<name>
Tue Jan 03 13:33:25 2017 S=0.64 Km/hr
</name>
<styleUrl>
#styleMap_TLP_Normal
</styleUrl>
<Point>
<coordinates>
-64.8801270,-10.7711363,149.83
</coordinates>
</Point>
</Placemark>
<Placemark>
<name>
Tue Jan 03 13:33:35 2017 S=1.08 Km/hr
</name>
<styleUrl>
#styleMap_TLP_Normal
</styleUrl>
<Point>
<coordinates>
-64.8801346,-10.7710943,150.07
</coordinates>
</Point>
</Placemark>
<Placemark>
<name>
Tue Jan 03 13:33:45 2017 S=2.00 Km/hr
</name>
<styleUrl>
#styleMap_TLP_Normal
</styleUrl>
<Point>
<coordinates>
-64.8802032,-10.7710438,151.26
</coordinates>
</Point>
</Placemark>
<Placemark>
<name>
Tue Jan 03 13:33:55 2017 S=2.14 Km/hr
</name>
<styleUrl>
#styleMap_TLP_Normal
</styleUrl>
<Point>
<coordinates>
-64.8801498,-10.7709274,151.25
</coordinates>
</Point>
</Placemark>
<Placemark>
<name>
Tue Jan 03 13:34:05 2017 S=1.86 Km/hr
</name>
<styleUrl>
#styleMap_TLP_Normal
</styleUrl>
<Point>
<coordinates>
-64.8801956,-10.7708530,150.63
</coordinates>
</Point>
</Placemark>
<Placemark>
<name>
Tue Jan 03 13:34:15 2017 S=1.36 Km/hr
</name>
<styleUrl>
#styleMap_TLP_Normal
</styleUrl>
<Point>
<coordinates>
-64.8802261,-10.7707624,150.07
</coordinates>
</Point>
</Placemark>
<Placemark>
<name>
Tue Jan 03 13:34:25 2017 S=0.74 Km/hr
</name>
<styleUrl>
#styleMap_TLP_Normal
</styleUrl>
<Point>
<coordinates>
-64.8802643,-10.7707548,148.89
</coordinates>
</Point>
</Placemark>
<Placemark>
<name>
Tue Jan 03 13:34:35 2017 S=1.15 Km/hr
</name>
<styleUrl>
#styleMap_TLP_Normal
</styleUrl>
<Point>
<coordinates>
-64.8802643,-10.7706661,149.52
</coordinates>
</Point>
</Placemark>
<Placemark>
<name>
Tue Jan 03 13:34:45 2017 S=0.74 Km/hr
</name>
<styleUrl>
#styleMap_TLP_Normal
</styleUrl>
<Point>
<coordinates>
-64.8802948,-10.7706375,149.76
</coordinates>
</Point>
</Placemark>
<Placemark>
<name>
Tue Jan 03 13:34:55 2017 S=0.26 Km/hr
</name>
<styleUrl>
#styleMap_TLP_Normal
</styleUrl>
<Point>
<coordinates>
-64.8802948,-10.7706432,149.79
</coordinates>
</Point>
</Placemark>
<Placemark>
<name>
Tue Jan 03 13:35:05 2017 S=0.56 Km/hr
</name>
<styleUrl>
#styleMap_TLP_Normal
</styleUrl>
<Point>
<coordinates>
-64.8802948,-10.7706337,149.96
</coordinates>
</Point>
</Placemark>
<Placemark>
<name>
Tue Jan 03 13:35:15 2017 S=0.96 Km/hr
</name>
<styleUrl>
#styleMap_TLP_Normal
</styleUrl>
<Point>
<coordinates>
-64.8802948,-10.7706242,150.01
</coordinates>
</Point>
</Placemark>
<Placemark>
<name>
Tue Jan 03 13:35:25 2017 S=0.80 Km/hr
</name>
<styleUrl>
#styleMap_TLP_Normal
</styleUrl>
<Point>
<coordinates>
-64.8802643,-10.7706203,150.03
</coordinates>
</Point>
</Placemark>
<Placemark>
<name>
Tue Jan 03 13:35:35 2017 S=1.01 Km/hr
</name>
<styleUrl>
#styleMap_TLP_Normal
</styleUrl>
<Point>
<coordinates>
-64.8802338,-10.7706099,149.82
</coordinates>
</Point>
</Placemark>
<Placemark>
<name>
Tue Jan 03 13:35:45 2017 S=0.59 Km/hr
</name>
<styleUrl>
#styleMap_TLP_Normal
</styleUrl>
<Point>
<coordinates>
-64.8802338,-10.7705936,150.29
</coordinates>
</Point>
</Placemark>
<Placemark>
<name>
Tue Jan 03 13:35:55 2017 S=1.53 Km/hr
</name>
<styleUrl>
#styleMap_TLP_Normal
</styleUrl>
<Point>
<coordinates>
-64.8802261,-10.7705832,150.31
</coordinates>
</Point>
</Placemark>
<Placemark>
<name>
Tue Jan 03 13:36:05 2017 S=0.81 Km/hr
</name>
<styleUrl>
#styleMap_TLP_Normal
</styleUrl>
<Point>
<coordinates>
-64.8803406,-10.7705374,151.15
</coordinates>
</Point>
</Placemark>
<Placemark>
<name>
Tue Jan 03 13:36:15 2017 S=0.77 Km/hr
</name>
<styleUrl>
#styleMap_TLP_Normal
</styleUrl>
<Point>
<coordinates>
-64.8803711,-10.7705498,151.98
</coordinates>
</Point>
</Placemark>
<Placemark>
<name>
Tue Jan 03 13:36:25 2017 S=1.65 Km/hr
</name>
<styleUrl>
#styleMap_TLP_Normal
</styleUrl>
<Point>
<coordinates>
-64.8804321,-10.7705488,151.13
</coordinates>
</Point>
</Placemark>
<Placemark>
<name>
Tue Jan 03 13:36:35 2017 S=0.84 Km/hr
</name>
<styleUrl>
#styleMap_TLP_Normal
</styleUrl>
<Point>
<coordinates>
-64.8804779,-10.7705536,150.99
</coordinates>
</Point>
</Placemark>
<Placemark>
<name>
Tue Jan 03 13:36:45 2017 S=0.88 Km/hr
</name>
<styleUrl>
#styleMap_TLP_Normal
</styleUrl>
<Point>
<coordinates>
-64.8804626,-10.7705536,151.07
</coordinates>
</Point>
</Placemark>
<Placemark>
<name>
Tue Jan 03 13:36:55 2017 S=1.45 Km/hr
</name>
<styleUrl>
#styleMap_TLP_Normal
</styleUrl>
<Point>
<coordinates>
-64.8804398,-10.7705164,152.07
</coordinates>
</Point>
</Placemark>
<Placemark>
<name>
Tue Jan 03 13:37:05 2017 S=0.39 Km/hr
</name>
<styleUrl>
#styleMap_TLP_Normal
</styleUrl>
<Point>
<coordinates>
-64.8804092,-10.7705402,152.28
</coordinates>
</Point>
</Placemark>
<Placemark>
<name>
Tue Jan 03 13:37:15 2017 S=1.38 Km/hr
</name>
<styleUrl>
#styleMap_TLP_Normal
</styleUrl>
<Point>
<coordinates>
-64.8803864,-10.7705545,152.27
</coordinates>
</Point>
</Placemark>
<Placemark>
<name>
Tue Jan 03 13:37:25 2017 S=0.58 Km/hr
</name>
<styleUrl>
#styleMap_TLP_Normal
</styleUrl>
<Point>
<coordinates>
-64.8803558,-10.7705421,152.50
</coordinates>
</Point>
</Placemark>
<Placemark>
<name>
Tue Jan 03 13:37:35 2017 S=0.92 Km/hr
</name>
<styleUrl>
#styleMap_TLP_Normal
</styleUrl>
<Point>
<coordinates>
-64.8803482,-10.7705526,152.69
</coordinates>
</Point>
</Placemark>
<Placemark>
<name>
Tue Jan 03 13:37:45 2017 S=0.91 Km/hr
</name>
<styleUrl>
#styleMap_TLP_Normal
</styleUrl>
<Point>
<coordinates>
-64.8803940,-10.7705317,153.44
</coordinates>
</Point>
</Placemark>
<Placemark>
<name>
Tue Jan 03 13:37:55 2017 S=0.77 Km/hr
</name>
<styleUrl>
#styleMap_TLP_Normal
</styleUrl>
<Point>
<coordinates>
-64.8804703,-10.7705402,154.04
</coordinates>
</Point>
</Placemark>
<Placemark>
<name>
Tue Jan 03 13:38:05 2017 S=0.89 Km/hr
</name>
<styleUrl>
#styleMap_TLP_Normal
</styleUrl>
<Point>
<coordinates>
-64.8805389,-10.7705164,154.41
</coordinates>
</Point>
</Placemark>
<Placemark>
<name>
Tue Jan 03 13:38:15 2017 S=0.86 Km/hr
</name>
<styleUrl>
#styleMap_TLP_Normal
</styleUrl>
<Point>
<coordinates>
-64.8805771,-10.7704926,154.53
</coordinates>
</Point>
</Placemark>
<Placemark>
<name>
Tue Jan 03 13:38:25 2017 S=1.09 Km/hr
</name>
<styleUrl>
#styleMap_TLP_Normal
</styleUrl>
<Point>
<coordinates>
-64.8805771,-10.7704887,154.52
</coordinates>
</Point>
</Placemark>
<Placemark>
<name>
Tue Jan 03 13:38:35 2017 S=0.83 Km/hr
</name>
<styleUrl>
#styleMap_TLP_Normal
</styleUrl>
<Point>
<coordinates>
-64.8806229,-10.7704878,154.05
</coordinates>
</Point>
</Placemark>
<Placemark>
<name>
Tue Jan 03 13:38:45 2017 S=0.89 Km/hr
</name>
<styleUrl>
#styleMap_TLP_Normal
</styleUrl>
<Point>
<coordinates>
-64.8806305,-10.7704849,154.11
</coordinates>
</Point>
</Placemark>
<Placemark>
<name>
Tue Jan 03 13:38:55 2017 S=1.92 Km/hr
</name>
<styleUrl>
#styleMap_TLP_Normal
</styleUrl>
<Point>
<coordinates>
-64.8806992,-10.7704372,154.52
</coordinates>
</Point>
</Placemark>
<Placemark>
<name>
Tue Jan 03 13:39:05 2017 S=0.77 Km/hr
</name>
<styleUrl>
#styleMap_TLP_Normal
</styleUrl>
<Point>
<coordinates>
-64.8807983,-10.7703905,153.94
</coordinates>
</Point>
</Placemark>
<Placemark>
<name>
Tue Jan 03 13:39:15 2017 S=0.65 Km/hr
</name>
<styleUrl>
#styleMap_TLP_Normal
</styleUrl>
<Point>
<coordinates>
-64.8808212,-10.7703714,152.98
</coordinates>
</Point>
</Placemark>
<Placemark>
<name>
Tue Jan 03 13:39:25 2017 S=1.18 Km/hr
</name>
<styleUrl>
#styleMap_TLP_Normal
</styleUrl>
<Point>
<coordinates>
-64.8808899,-10.7703314,151.18
</coordinates>
</Point>
</Placemark>
<Placemark>
<name>
Tue Jan 03 13:39:35 2017 S=0.72 Km/hr
</name>
<styleUrl>
#styleMap_TLP_Normal
</styleUrl>
<Point>
<coordinates>
-64.8809128,-10.7703094,151.45
</coordinates>
</Point>
</Placemark>
<Placemark>
<name>
Tue Jan 03 13:39:45 2017 S=2.00 Km/hr
</name>
<styleUrl>
#styleMap_TLP_Normal
</styleUrl>
<Point>
<coordinates>
-64.8809509,-10.7702694,151.40
</coordinates>
</Point>
</Placemark>
<Placemark>
<name>
Tue Jan 03 13:39:55 2017 S=1.31 Km/hr
</name>
<styleUrl>
#styleMap_TLP_Normal
</styleUrl>
<Point>
<coordinates>
-64.8810425,-10.7702560,151.49
</coordinates>
</Point>
</Placemark>
<Placemark>
<name>
Tue Jan 03 13:40:05 2017 S=0.24 Km/hr
</name>
<styleUrl>
#styleMap_TLP_Normal
</styleUrl>
<Point>
<coordinates>
-64.8810654,-10.7702494,150.96
</coordinates>
</Point>
</Placemark>
<Placemark>
<name>
Tue Jan 03 13:40:15 2017 S=0.42 Km/hr
</name>
<styleUrl>
#styleMap_TLP_Normal
</styleUrl>
<Point>
<coordinates>
-64.8810806,-10.7702541,151.30
</coordinates>
</Point>
</Placemark>
<Placemark>
<name>
Tue Jan 03 13:40:25 2017 S=0.28 Km/hr
</name>
<styleUrl>
#styleMap_TLP_Normal
</styleUrl>
<Point>
<coordinates>
-64.8810959,-10.7702713,151.46
</coordinates>
</Point>
</Placemark>
<Placemark>
<name>
Tue Jan 03 13:40:35 2017 S=0.61 Km/hr
</name>
<styleUrl>
#styleMap_TLP_Normal
</styleUrl>
<Point>
<coordinates>
-64.8810959,-10.7702780,151.42
</coordinates>
</Point>
</Placemark>
<Placemark>
<name>
Tue Jan 03 13:40:45 2017 S=1.04 Km/hr
</name>
<styleUrl>
#styleMap_TLP_Normal
</styleUrl>
<Point>
<coordinates>
-64.8811417,-10.7702560,152.05
</coordinates>
</Point>
</Placemark>
<Placemark>
<name>
Tue Jan 03 13:40:55 2017 S=2.21 Km/hr
</name>
<styleUrl>
#styleMap_TLP_Normal
</styleUrl>
<Point>
<coordinates>
-64.8811264,-10.7702599,151.92
</coordinates>
</Point>
</Placemark>
<Placemark>
<name>
Tue Jan 03 13:41:05 2017 S=1.35 Km/hr
</name>
<styleUrl>
#styleMap_TLP_Normal
</styleUrl>
<Point>
<coordinates>
-64.8811798,-10.7702541,152.55
</coordinates>
</Point>
</Placemark>
<Placemark>
<name>
Tue Jan 03 13:41:15 2017 S=0.67 Km/hr
</name>
<styleUrl>
#styleMap_TLP_Normal
</styleUrl>
<Point>
<coordinates>
-64.8812332,-10.7702599,153.10
</coordinates>
</Point>
</Placemark>
<Placemark>
<name>
Tue Jan 03 13:41:25 2017 S=1.08 Km/hr
</name>
<styleUrl>
#styleMap_TLP_Normal
</styleUrl>
<Point>
<coordinates>
-64.8812485,-10.7702732,152.98
</coordinates>
</Point>
</Placemark>
<Placemark>
<name>
Tue Jan 03 13:41:35 2017 S=1.40 Km/hr
</name>
<styleUrl>
#styleMap_TLP_Normal
</styleUrl>
<Point>
<coordinates>
-64.8812256,-10.7703114,152.92
</coordinates>
</Point>
</Placemark>
<Placemark>
<name>
Tue Jan 03 13:41:45 2017 S=0.29 Km/hr
</name>
<styleUrl>
#styleMap_TLP_Normal
</styleUrl>
<Point>
<coordinates>
-64.8812790,-10.7703104,153.10
</coordinates>
</Point>
</Placemark>
<Placemark>
<name>
Tue Jan 03 13:41:55 2017 S=0.86 Km/hr
</name>
<styleUrl>
#styleMap_TLP_Normal
</styleUrl>
<Point>
<coordinates>
-64.8812714,-10.7703066,153.03
</coordinates>
</Point>
</Placemark>
<Placemark>
<name>
Tue Jan 03 13:42:05 2017 S=2.37 Km/hr
</name>
<styleUrl>
#styleMap_TLP_Normal
</styleUrl>
<Point>
<coordinates>
-64.8812027,-10.7703495,152.65
</coordinates>
</Point>
</Placemark>
<Placemark>
<name>
Tue Jan 03 13:42:15 2017 S=1.77 Km/hr
</name>
<styleUrl>
#styleMap_TLP_Normal
</styleUrl>
<Point>
<coordinates>
-64.8811493,-10.7703390,152.33
</coordinates>
</Point>
</Placemark>
<Placemark>
<name>
Tue Jan 03 13:42:25 2017 S=0.63 Km/hr
</name>
<styleUrl>
#styleMap_TLP_Normal
</styleUrl>
<Point>
<coordinates>
-64.8811569,-10.7703743,152.21
</coordinates>
</Point>
</Placemark>
<Placemark>
<name>
Tue Jan 03 13:42:35 2017 S=0.22 Km/hr
</name>
<styleUrl>
#styleMap_TLP_Normal
</styleUrl>
<Point>
<coordinates>
-64.8811874,-10.7703762,152.40
</coordinates>
</Point>
</Placemark>
<Placemark>
<name>
Tue Jan 03 13:42:45 2017 S=0.91 Km/hr
</name>
<styleUrl>
#styleMap_TLP_Normal
</styleUrl>
<Point>
<coordinates>
-64.8812027,-10.7703791,152.41
</coordinates>
</Point>
</Placemark>
<Placemark>
<name>
Tue Jan 03 13:42:55 2017 S=0.35 Km/hr
</name>
<styleUrl>
#styleMap_TLP_Normal
</styleUrl>
<Point>
<coordinates>
-64.8812180,-10.7703819,152.40
</coordinates>
</Point>
</Placemark>
<Placemark>
<name>
Tue Jan 03 13:43:05 2017 S=0.44 Km/hr
</name>
<styleUrl>
#styleMap_TLP_Normal
</styleUrl>
<Point>
<coordinates>
-64.8811951,-10.7704248,152.43
</coordinates>
</Point>
</Placemark>
<Placemark>
<name>
Tue Jan 03 13:43:15 2017 S=1.56 Km/hr
</name>
<styleUrl>
#styleMap_TLP_Normal
</styleUrl>
<Point>
<coordinates>
-64.8811951,-10.7704306,152.24
</coordinates>
</Point>
</Placemark>
<Placemark>
<name>
Tue Jan 03 13:43:25 2017 S=1.78 Km/hr
</name>
<styleUrl>
#styleMap_TLP_Normal
</styleUrl>
<Point>
<coordinates>
-64.8812180,-10.7703943,152.12
</coordinates>
</Point>
</Placemark>
<Placemark>
<name>
Tue Jan 03 13:43:35 2017 S=1.80 Km/hr
</name>
<styleUrl>
#styleMap_TLP_Normal
</styleUrl>
<Point>
<coordinates>
-64.8811951,-10.7704210,151.37
</coordinates>
</Point>
</Placemark>
<Placemark>
<name>
Tue Jan 03 13:43:45 2017 S=2.01 Km/hr
</name>
<styleUrl>
#styleMap_TLP_Normal
</styleUrl>
<Point>
<coordinates>
-64.8811188,-10.7703857,152.61
</coordinates>
</Point>
</Placemark>
<Placemark>
<name>
Tue Jan 03 13:43:55 2017 S=0.21 Km/hr
</name>
<styleUrl>
#styleMap_TLP_Normal
</styleUrl>
<Point>
<coordinates>
-64.8811417,-10.7703772,153.30
</coordinates>
</Point>
</Placemark>
<Placemark>
<name>
Tue Jan 03 13:44:05 2017 S=1.26 Km/hr
</name>
<styleUrl>
#styleMap_TLP_Normal
</styleUrl>
<Point>
<coordinates>
-64.8811493,-10.7703743,153.72
</coordinates>
</Point>
</Placemark>
<Placemark>
<name>
Tue Jan 03 13:44:15 2017 S=1.57 Km/hr
</name>
<styleUrl>
#styleMap_TLP_Normal
</styleUrl>
<Point>
<coordinates>
-64.8811035,-10.7703733,154.09
</coordinates>
</Point>
</Placemark>
<Placemark>
<name>
Tue Jan 03 13:44:25 2017 S=0.55 Km/hr
</name>
<styleUrl>
#styleMap_TLP_Normal
</styleUrl>
<Point>
<coordinates>
-64.8811417,-10.7703667,154.28
</coordinates>
</Point>
</Placemark>
<Placemark>
<name>
Tue Jan 03 13:44:35 2017 S=0.27 Km/hr
</name>
<styleUrl>
#styleMap_TLP_Normal
</styleUrl>
<Point>
<coordinates>
-64.8811646,-10.7703543,154.43
</coordinates>
</Point>
</Placemark>
<Placemark>
<name>
Tue Jan 03 13:44:45 2017 S=0.57 Km/hr
</name>
<styleUrl>
#styleMap_TLP_Normal
</styleUrl>
<Point>
<coordinates>
-64.8811646,-10.7703514,154.55
</coordinates>
</Point>
</Placemark>
<Placemark>
<name>
Tue Jan 03 13:44:55 2017 S=1.08 Km/hr
</name>
<styleUrl>
#styleMap_TLP_Normal
</styleUrl>
<Point>
<coordinates>
-64.8811798,-10.7703714,154.74
</coordinates>
</Point>
</Placemark>
<Placemark>
<name>
Tue Jan 03 13:45:05 2017 S=0.38 Km/hr
</name>
<styleUrl>
#styleMap_TLP_Normal
</styleUrl>
<Point>
<coordinates>
-64.8812561,-10.7703772,155.55
</coordinates>
</Point>
</Placemark>
<Placemark>
<name>
Tue Jan 03 13:45:15 2017 S=0.36 Km/hr
</name>
<styleUrl>
#styleMap_TLP_Normal
</styleUrl>
<Point>
<coordinates>
-64.8812408,-10.7703753,155.25
</coordinates>
</Point>
</Placemark>
<Placemark>
<name>
Tue Jan 03 13:45:25 2017 S=1.03 Km/hr
</name>
<styleUrl>
#styleMap_TLP_Normal
</styleUrl>
<Point>
<coordinates>
-64.8812637,-10.7703857,154.90
</coordinates>
</Point>
</Placemark>
<Placemark>
<name>
Tue Jan 03 13:45:35 2017 S=0.48 Km/hr
</name>
<styleUrl>
#styleMap_TLP_Normal
</styleUrl>
<Point>
<coordinates>
-64.8812485,-10.7704010,154.68
</coordinates>
</Point>
</Placemark>
<Placemark>
<name>
Tue Jan 03 13:45:45 2017 S=0.99 Km/hr
</name>
<styleUrl>
#styleMap_TLP_Normal
</styleUrl>
<Point>
<coordinates>
-64.8812485,-10.7704439,154.80
</coordinates>
</Point>
</Placemark>
<Placemark>
<name>
Tue Jan 03 13:45:55 2017 S=1.05 Km/hr
</name>
<styleUrl>
#styleMap_TLP_Normal
</styleUrl>
<Point>
<coordinates>
-64.8813019,-10.7704115,155.41
</coordinates>
</Point>
</Placemark>
<Placemark>
<name>
Tue Jan 03 13:46:05 2017 S=0.81 Km/hr
</name>
<styleUrl>
#styleMap_TLP_Normal
</styleUrl>
<Point>
<coordinates>
-64.8813248,-10.7704077,155.83
</coordinates>
</Point>
</Placemark>
<Placemark>
<name>
Tue Jan 03 13:46:15 2017 S=0.97 Km/hr
</name>
<styleUrl>
#styleMap_TLP_Normal
</styleUrl>
<Point>
<coordinates>
-64.8813248,-10.7704124,156.03
</coordinates>
</Point>
</Placemark>
<Placemark>
<name>
Tue Jan 03 13:46:25 2017 S=0.48 Km/hr
</name>
<styleUrl>
#styleMap_TLP_Normal
</styleUrl>
<Point>
<coordinates>
-64.8813248,-10.7704086,156.02
</coordinates>
</Point>
</Placemark>
<Placemark>
<name>
Tue Jan 03 13:46:35 2017 S=0.95 Km/hr
</name>
<styleUrl>
#styleMap_TLP_Normal
</styleUrl>
<Point>
<coordinates>
-64.8813171,-10.7704058,156.04
</coordinates>
</Point>
</Placemark>
<Placemark>
<name>
Tue Jan 03 13:46:45 2017 S=0.19 Km/hr
</name>
<styleUrl>
#styleMap_TLP_Normal
</styleUrl>
<Point>
<coordinates>
-64.8813019,-10.7703810,155.70
</coordinates>
</Point>
</Placemark>
<Placemark>
<name>
Tue Jan 03 13:46:55 2017 S=0.36 Km/hr
</name>
<styleUrl>
#styleMap_TLP_Normal
</styleUrl>
<Point>
<coordinates>
-64.8813095,-10.7703714,155.71
</coordinates>
</Point>
</Placemark>
<Placemark>
<name>
Tue Jan 03 13:47:05 2017 S=0.81 Km/hr
</name>
<styleUrl>
#styleMap_TLP_Normal
</styleUrl>
<Point>
<coordinates>
-64.8812943,-10.7703753,155.72
</coordinates>
</Point>
</Placemark>
<Placemark>
<name>
Tue Jan 03 13:47:15 2017 S=4.77 Km/hr
</name>
<styleUrl>
#styleMap_TLP_Normal
</styleUrl>
<Point>
<coordinates>
-64.8811874,-10.7703238,155.78
</coordinates>
</Point>
</Placemark>
<Placemark>
<name>
Tue Jan 03 13:47:25 2017 S=1.34 Km/hr
</name>
<styleUrl>
#styleMap_TLP_Normal
</styleUrl>
<Point>
<coordinates>
-64.8812180,-10.7703714,155.51
</coordinates>
</Point>
</Placemark>
<Placemark>
<name>
Tue Jan 03 13:47:35 2017 S=0.94 Km/hr
</name>
<styleUrl>
#styleMap_TLP_Normal
</styleUrl>
<Point>
<coordinates>
-64.8812637,-10.7703819,155.48
</coordinates>
</Point>
</Placemark>
<Placemark>
<name>
Tue Jan 03 13:47:45 2017 S=0.52 Km/hr
</name>
<styleUrl>
#styleMap_TLP_Normal
</styleUrl>
<Point>
<coordinates>
-64.8812790,-10.7703724,155.30
</coordinates>
</Point>
</Placemark>
<Placemark>
<name>
Tue Jan 03 13:47:55 2017 S=0.59 Km/hr
</name>
<styleUrl>
#styleMap_TLP_Normal
</styleUrl>
<Point>
<coordinates>
-64.8812866,-10.7703466,156.12
</coordinates>
</Point>
</Placemark>
<Placemark>
<name>
Tue Jan 03 13:48:05 2017 S=1.12 Km/hr
</name>
<styleUrl>
#styleMap_TLP_Normal
</styleUrl>
<Point>
<coordinates>
-64.8813171,-10.7703447,156.05
</coordinates>
</Point>
</Placemark>
<Placemark>
<name>
Tue Jan 03 13:48:15 2017 S=1.45 Km/hr
</name>
<styleUrl>
#styleMap_TLP_Normal
</styleUrl>
<Point>
<coordinates>
-64.8812943,-10.7702923,156.64
</coordinates>
</Point>
</Placemark>
<Placemark>
<name>
Tue Jan 03 13:48:25 2017 S=1.24 Km/hr
</name>
<styleUrl>
#styleMap_TLP_Normal
</styleUrl>
<Point>
<coordinates>
-64.8812866,-10.7702160,156.91
</coordinates>
</Point>
</Placemark>
<Placemark>
<name>
Tue Jan 03 13:48:35 2017 S=1.52 Km/hr
</name>
<styleUrl>
#styleMap_TLP_Normal
</styleUrl>
<Point>
<coordinates>
-64.8812866,-10.7701988,156.60
</coordinates>
</Point>
</Placemark>
<Placemark>
<name>
Tue Jan 03 13:48:45 2017 S=2.12 Km/hr
</name>
<styleUrl>
#styleMap_TLP_Normal
</styleUrl>
<Point>
<coordinates>
-64.8812256,-10.7701950,156.17
</coordinates>
</Point>
</Placemark>
<Placemark>
<name>
Tue Jan 03 13:48:55 2017 S=1.02 Km/hr
</name>
<styleUrl>
#styleMap_TLP_Normal
</styleUrl>
<Point>
<coordinates>
-64.8812256,-10.7702045,156.05
</coordinates>
</Point>
</Placemark>
<Placemark>
<name>
Tue Jan 03 13:49:05 2017 S=0.79 Km/hr
</name>
<styleUrl>
#styleMap_TLP_Normal
</styleUrl>
<Point>
<coordinates>
-64.8812866,-10.7702608,157.15
</coordinates>
</Point>
</Placemark>
<Placemark>
<name>
Tue Jan 03 13:49:15 2017 S=1.00 Km/hr
</name>
<styleUrl>
#styleMap_TLP_Normal
</styleUrl>
<Point>
<coordinates>
-64.8812866,-10.7702894,157.09
</coordinates>
</Point>
</Placemark>
<Placemark>
<name>
Tue Jan 03 13:49:25 2017 S=0.94 Km/hr
</name>
<styleUrl>
#styleMap_TLP_Normal
</styleUrl>
<Point>
<coordinates>
-64.8812790,-10.7703285,157.59
</coordinates>
</Point>
</Placemark>
<Placemark>
<name>
Tue Jan 03 13:49:35 2017 S=0.04 Km/hr
</name>
<styleUrl>
#styleMap_TLP_Normal
</styleUrl>
<Point>
<coordinates>
-64.8812637,-10.7703371,157.42
</coordinates>
</Point>
</Placemark>
<Placemark>
<name>
Tue Jan 03 13:49:45 2017 S=0.50 Km/hr
</name>
<styleUrl>
#styleMap_TLP_Normal
</styleUrl>
<Point>
<coordinates>
-64.8812561,-10.7703257,157.63
</coordinates>
</Point>
</Placemark>
<Placemark>
<name>
Tue Jan 03 13:49:55 2017 S=1.44 Km/hr
</name>
<styleUrl>
#styleMap_TLP_Normal
</styleUrl>
<Point>
<coordinates>
-64.8812485,-10.7703381,157.66
</coordinates>
</Point>
</Placemark>
<Placemark>
<name>
Tue Jan 03 13:50:05 2017 S=0.08 Km/hr
</name>
<styleUrl>
#styleMap_TLP_Normal
</styleUrl>
<Point>
<coordinates>
-64.8813171,-10.7703629,158.52
</coordinates>
</Point>
</Placemark>
<Placemark>
<name>
Tue Jan 03 13:50:15 2017 S=0.66 Km/hr
</name>
<styleUrl>
#styleMap_TLP_Normal
</styleUrl>
<Point>
<coordinates>
-64.8812943,-10.7703676,158.46
</coordinates>
</Point>
</Placemark>
<Placemark>
<name>
Tue Jan 03 13:50:25 2017 S=1.45 Km/hr
</name>
<styleUrl>
#styleMap_TLP_Normal
</styleUrl>
<Point>
<coordinates>
-64.8812866,-10.7703676,158.50
</coordinates>
</Point>
</Placemark>
<Placemark>
<name>
Tue Jan 03 13:50:35 2017 S=1.28 Km/hr
</name>
<styleUrl>
#styleMap_TLP_Normal
</styleUrl>
<Point>
<coordinates>
-64.8812332,-10.7703810,156.88
</coordinates>
</Point>
</Placemark>
<Placemark>
<name>
Tue Jan 03 13:50:45 2017 S=0.74 Km/hr
</name>
<styleUrl>
#styleMap_TLP_Normal
</styleUrl>
<Point>
<coordinates>
-64.8812103,-10.7703829,155.68
</coordinates>
</Point>
</Placemark>
<Placemark>
<name>
Tue Jan 03 13:50:55 2017 S=1.54 Km/hr
</name>
<styleUrl>
#styleMap_TLP_Normal
</styleUrl>
<Point>
<coordinates>
-64.8812332,-10.7703962,155.74
</coordinates>
</Point>
</Placemark>
<Placemark>
<name>
Tue Jan 03 13:51:05 2017 S=1.53 Km/hr
</name>
<styleUrl>
#styleMap_TLP_Normal
</styleUrl>
<Point>
<coordinates>
-64.8812866,-10.7703762,155.95
</coordinates>
</Point>
</Placemark>
<Placemark>
<name>
Tue Jan 03 13:51:15 2017 S=1.89 Km/hr
</name>
<styleUrl>
#styleMap_TLP_Normal
</styleUrl>
<Point>
<coordinates>
-64.8813477,-10.7703362,156.77
</coordinates>
</Point>
</Placemark>
<Placemark>
<name>
Tue Jan 03 13:51:25 2017 S=2.43 Km/hr
</name>
<styleUrl>
#styleMap_TLP_Normal
</styleUrl>
<Point>
<coordinates>
-64.8813400,-10.7703304,156.71
</coordinates>
</Point>
</Placemark>
<Placemark>
<name>
Tue Jan 03 13:51:35 2017 S=0.46 Km/hr
</name>
<styleUrl>
#styleMap_TLP_Normal
</styleUrl>
<Point>
<coordinates>
-64.8813171,-10.7703543,156.53
</coordinates>
</Point>
</Placemark>
<Placemark>
<name>
Tue Jan 03 13:51:45 2017 S=1.06 Km/hr
</name>
<styleUrl>
#styleMap_TLP_Normal
</styleUrl>
<Point>
<coordinates>
-64.8813019,-10.7703505,156.63
</coordinates>
</Point>
</Placemark>
<Placemark>
<name>
Tue Jan 03 13:51:55 2017 S=1.38 Km/hr
</name>
<styleUrl>
#styleMap_TLP_Normal
</styleUrl>
<Point>
<coordinates>
-64.8813171,-10.7703619,157.16
</coordinates>
</Point>
</Placemark>
<Placemark>
<name>
Tue Jan 03 13:52:05 2017 S=0.68 Km/hr
</name>
<styleUrl>
#styleMap_TLP_Normal
</styleUrl>
<Point>
<coordinates>
-64.8813171,-10.7704191,158.66
</coordinates>
</Point>
</Placemark>
<Placemark>
<name>
Tue Jan 03 13:52:15 2017 S=0.68 Km/hr
</name>
<styleUrl>
#styleMap_TLP_Normal
</styleUrl>
<Point>
<coordinates>
-64.8812943,-10.7704420,159.91
</coordinates>
</Point>
</Placemark>
<Placemark>
<name>
Tue Jan 03 13:52:25 2017 S=1.15 Km/hr
</name>
<styleUrl>
#styleMap_TLP_Normal
</styleUrl>
<Point>
<coordinates>
-64.8812866,-10.7704477,160.04
</coordinates>
</Point>
</Placemark>
<Placemark>
<name>
Tue Jan 03 13:52:35 2017 S=0.87 Km/hr
</name>
<styleUrl>
#styleMap_TLP_Normal
</styleUrl>
<Point>
<coordinates>
-64.8812790,-10.7704134,160.72
</coordinates>
</Point>
</Placemark>
<Placemark>
<name>
Tue Jan 03 13:52:45 2017 S=0.41 Km/hr
</name>
<styleUrl>
#styleMap_TLP_Normal
</styleUrl>
<Point>
<coordinates>
-64.8812943,-10.7704439,161.46
</coordinates>
</Point>
</Placemark>
<Placemark>
<name>
Tue Jan 03 13:52:55 2017 S=0.41 Km/hr
</name>
<styleUrl>
#styleMap_TLP_Normal
</styleUrl>
<Point>
<coordinates>
-64.8812943,-10.7704535,161.45
</coordinates>
</Point>
</Placemark>
<Placemark>
<name>
Tue Jan 03 13:53:05 2017 S=0.34 Km/hr
</name>
<styleUrl>
#styleMap_TLP_Normal
</styleUrl>
<Point>
<coordinates>
-64.8812943,-10.7704639,161.43
</coordinates>
</Point>
</Placemark>
<Placemark>
<name>
Tue Jan 03 13:53:15 2017 S=1.23 Km/hr
</name>
<styleUrl>
#styleMap_TLP_Normal
</styleUrl>
<Point>
<coordinates>
-64.8813019,-10.7704649,161.43
</coordinates>
</Point>
</Placemark>
<Placemark>
<name>
Tue Jan 03 13:53:25 2017 S=0.26 Km/hr
</name>
<styleUrl>
#styleMap_TLP_Normal
</styleUrl>
<Point>
<coordinates>
-64.8813019,-10.7704439,162.38
</coordinates>
</Point>
</Placemark>
<Placemark>
<name>
Tue Jan 03 13:53:35 2017 S=0.55 Km/hr
</name>
<styleUrl>
#styleMap_TLP_Normal
</styleUrl>
<Point>
<coordinates>
-64.8813019,-10.7704401,162.43
</coordinates>
</Point>
</Placemark>
<Placemark>
<name>
Tue Jan 03 13:53:45 2017 S=0.65 Km/hr
</name>
<styleUrl>
#styleMap_TLP_Normal
</styleUrl>
<Point>
<coordinates>
-64.8813019,-10.7704420,162.39
</coordinates>
</Point>
</Placemark>
<Placemark>
<name>
Tue Jan 03 13:53:55 2017 S=0.45 Km/hr
</name>
<styleUrl>
#styleMap_TLP_Normal
</styleUrl>
<Point>
<coordinates>
-64.8813019,-10.7704458,162.43
</coordinates>
</Point>
</Placemark>
<Placemark>
<name>
Tue Jan 03 13:54:05 2017 S=0.16 Km/hr
</name>
<styleUrl>
#styleMap_TLP_Normal
</styleUrl>
<Point>
<coordinates>
-64.8813171,-10.7704439,162.43
</coordinates>
</Point>
</Placemark>
<Placemark>
<name>
Tue Jan 03 13:54:15 2017 S=0.84 Km/hr
</name>
<styleUrl>
#styleMap_TLP_Normal
</styleUrl>
<Point>
<coordinates>
-64.8813324,-10.7704306,162.48
</coordinates>
</Point>
</Placemark>
<Placemark>
<name>
Tue Jan 03 13:54:25 2017 S=0.89 Km/hr
</name>
<styleUrl>
#styleMap_TLP_Normal
</styleUrl>
<Point>
<coordinates>
-64.8813477,-10.7704344,162.42
</coordinates>
</Point>
</Placemark>
<Placemark>
<name>
Tue Jan 03 13:54:35 2017 S=0.67 Km/hr
</name>
<styleUrl>
#styleMap_TLP_Normal
</styleUrl>
<Point>
<coordinates>
-64.8813477,-10.7703848,162.24
</coordinates>
</Point>
</Placemark>
<Placemark>
<name>
Tue Jan 03 13:54:45 2017 S=1.92 Km/hr
</name>
<styleUrl>
#styleMap_TLP_Normal
</styleUrl>
<Point>
<coordinates>
-64.8813324,-10.7703714,161.58
</coordinates>
</Point>
</Placemark>
<Placemark>
<name>
Tue Jan 03 13:54:55 2017 S=0.45 Km/hr
</name>
<styleUrl>
#styleMap_TLP_Normal
</styleUrl>
<Point>
<coordinates>
-64.8813629,-10.7703705,161.30
</coordinates>
</Point>
</Placemark>
<Placemark>
<name>
Tue Jan 03 13:55:05 2017 S=0.72 Km/hr
</name>
<styleUrl>
#styleMap_TLP_Normal
</styleUrl>
<Point>
<coordinates>
-64.8813248,-10.7703810,160.71
</coordinates>
</Point>
</Placemark>
<Placemark>
<name>
Tue Jan 03 13:55:15 2017 S=1.93 Km/hr
</name>
<styleUrl>
#styleMap_TLP_Normal
</styleUrl>
<Point>
<coordinates>
-64.8813095,-10.7704163,160.81
</coordinates>
</Point>
</Placemark>
<Placemark>
<name>
Tue Jan 03 13:55:25 2017 S=0.30 Km/hr
</name>
<styleUrl>
#styleMap_TLP_Normal
</styleUrl>
<Point>
<coordinates>
-64.8812714,-10.7704363,161.03
</coordinates>
</Point>
</Placemark>
<Placemark>
<name>
Tue Jan 03 13:55:35 2017 S=0.70 Km/hr
</name>
<styleUrl>
#styleMap_TLP_Normal
</styleUrl>
<Point>
<coordinates>
-64.8812714,-10.7704372,161.04
</coordinates>
</Point>
</Placemark>
<Placemark>
<name>
Tue Jan 03 13:55:45 2017 S=0.65 Km/hr
</name>
<styleUrl>
#styleMap_TLP_Normal
</styleUrl>
<Point>
<coordinates>
-64.8812866,-10.7704401,161.04
</coordinates>
</Point>
</Placemark>
<Placemark>
<name>
Tue Jan 03 13:55:55 2017 S=0.95 Km/hr
</name>
<styleUrl>
#styleMap_TLP_Normal
</styleUrl>
<Point>
<coordinates>
-64.8813095,-10.7704248,160.50
</coordinates>
</Point>
</Placemark>
<Placemark>
<name>
Tue Jan 03 13:56:05 2017 S=0.80 Km/hr
</name>
<styleUrl>
#styleMap_TLP_Normal
</styleUrl>
<Point>
<coordinates>
-64.8813171,-10.7704172,160.65
</coordinates>
</Point>
</Placemark>
<Placemark>
<name>
Tue Jan 03 13:56:15 2017 S=0.93 Km/hr
</name>
<styleUrl>
#styleMap_TLP_Normal
</styleUrl>
<Point>
<coordinates>
-64.8813858,-10.7703762,161.37
</coordinates>
</Point>
</Placemark>
<Placemark>
<name>
Tue Jan 03 13:56:25 2017 S=0.97 Km/hr
</name>
<styleUrl>
#styleMap_TLP_Normal
</styleUrl>
<Point>
<coordinates>
-64.8814011,-10.7703438,161.94
</coordinates>
</Point>
</Placemark>
<Placemark>
<name>
Tue Jan 03 13:56:35 2017 S=0.26 Km/hr
</name>
<styleUrl>
#styleMap_TLP_Normal
</styleUrl>
<Point>
<coordinates>
-64.8813782,-10.7703943,161.64
</coordinates>
</Point>
</Placemark>
<Placemark>
<name>
Tue Jan 03 13:56:45 2017 S=0.40 Km/hr
</name>
<styleUrl>
#styleMap_TLP_Normal
</styleUrl>
<Point>
<coordinates>
-64.8813705,-10.7704000,161.61
</coordinates>
</Point>
</Placemark>
<Placemark>
<name>
Tue Jan 03 13:56:55 2017 S=2.24 Km/hr
</name>
<styleUrl>
#styleMap_TLP_Normal
</styleUrl>
<Point>
<coordinates>
-64.8813171,-10.7703676,162.26
</coordinates>
</Point>
</Placemark>
<Placemark>
<name>
Tue Jan 03 13:57:05 2017 S=0.62 Km/hr
</name>
<styleUrl>
#styleMap_TLP_Normal
</styleUrl>
<Point>
<coordinates>
-64.8813324,-10.7703705,162.21
</coordinates>
</Point>
</Placemark>
<Placemark>
<name>
Tue Jan 03 13:57:15 2017 S=0.34 Km/hr
</name>
<styleUrl>
#styleMap_TLP_Normal
</styleUrl>
<Point>
<coordinates>
-64.8813477,-10.7703400,162.22
</coordinates>
</Point>
</Placemark>
<Placemark>
<name>
Tue Jan 03 13:57:25 2017 S=0.21 Km/hr
</name>
<styleUrl>
#styleMap_TLP_Normal
</styleUrl>
<Point>
<coordinates>
-64.8813324,-10.7703390,162.22
</coordinates>
</Point>
</Placemark>
<Placemark>
<name>
Tue Jan 03 13:57:35 2017 S=1.79 Km/hr
</name>
<styleUrl>
#styleMap_TLP_Normal
</styleUrl>
<Point>
<coordinates>
-64.8813400,-10.7703896,162.64
</coordinates>
</Point>
</Placemark>
<Placemark>
<name>
Tue Jan 03 13:57:45 2017 S=2.28 Km/hr
</name>
<styleUrl>
#styleMap_TLP_Normal
</styleUrl>
<Point>
<coordinates>
-64.8812943,-10.7704105,162.31
</coordinates>
</Point>
</Placemark>
<Placemark>
<name>
Tue Jan 03 13:57:55 2017 S=0.57 Km/hr
</name>
<styleUrl>
#styleMap_TLP_Normal
</styleUrl>
<Point>
<coordinates>
-64.8812714,-10.7703619,161.71
</coordinates>
</Point>
</Placemark>
<Placemark>
<name>
Tue Jan 03 13:58:05 2017 S=1.39 Km/hr
</name>
<styleUrl>
#styleMap_TLP_Normal
</styleUrl>
<Point>
<coordinates>
-64.8812637,-10.7703371,161.25
</coordinates>
</Point>
</Placemark>
<Placemark>
<name>
Tue Jan 03 13:58:15 2017 S=1.32 Km/hr
</name>
<styleUrl>
#styleMap_TLP_Normal
</styleUrl>
<Point>
<coordinates>
-64.8812943,-10.7703390,160.41
</coordinates>
</Point>
</Placemark>
<Placemark>
<name>
Tue Jan 03 13:58:25 2017 S=1.29 Km/hr
</name>
<styleUrl>
#styleMap_TLP_Normal
</styleUrl>
<Point>
<coordinates>
-64.8813171,-10.7702827,159.64
</coordinates>
</Point>
</Placemark>
<Placemark>
<name>
Tue Jan 03 13:58:35 2017 S=1.28 Km/hr
</name>
<styleUrl>
#styleMap_TLP_Normal
</styleUrl>
<Point>
<coordinates>
-64.8813248,-10.7702742,158.47
</coordinates>
</Point>
</Placemark>
<Placemark>
<name>
Tue Jan 03 13:58:45 2017 S=0.75 Km/hr
</name>
<styleUrl>
#styleMap_TLP_Normal
</styleUrl>
<Point>
<coordinates>
-64.8813324,-10.7703753,156.41
</coordinates>
</Point>
</Placemark>
<Placemark>
<name>
Tue Jan 03 13:58:55 2017 S=1.53 Km/hr
</name>
<styleUrl>
#styleMap_TLP_Normal
</styleUrl>
<Point>
<coordinates>
-64.8813248,-10.7704048,156.01
</coordinates>
</Point>
</Placemark>
<Placemark>
<name>
Tue Jan 03 13:59:05 2017 S=0.72 Km/hr
</name>
<styleUrl>
#styleMap_TLP_Normal
</styleUrl>
<Point>
<coordinates>
-64.8812943,-10.7704420,156.83
</coordinates>
</Point>
</Placemark>
<Placemark>
<name>
Tue Jan 03 13:59:15 2017 S=1.09 Km/hr
</name>
<styleUrl>
#styleMap_TLP_Normal
</styleUrl>
<Point>
<coordinates>
-64.8812790,-10.7704506,157.04
</coordinates>
</Point>
</Placemark>
<Placemark>
<name>
Tue Jan 03 13:59:25 2017 S=1.60 Km/hr
</name>
<styleUrl>
#styleMap_TLP_Normal
</styleUrl>
<Point>
<coordinates>
-64.8813019,-10.7705145,157.34
</coordinates>
</Point>
</Placemark>
<Placemark>
<name>
Tue Jan 03 13:59:35 2017 S=0.22 Km/hr
</name>
<styleUrl>
#styleMap_TLP_Normal
</styleUrl>
<Point>
<coordinates>
-64.8813019,-10.7705374,157.43
</coordinates>
</Point>
</Placemark>
<Placemark>
<name>
Tue Jan 03 13:59:45 2017 S=0.46 Km/hr
</name>
<styleUrl>
#styleMap_TLP_Normal
</styleUrl>
<Point>
<coordinates>
-64.8813095,-10.7705450,157.45
</coordinates>
</Point>
</Placemark>
<Placemark>
<name>
Tue Jan 03 13:59:55 2017 S=1.07 Km/hr
</name>
<styleUrl>
#styleMap_TLP_Normal
</styleUrl>
<Point>
<coordinates>
-64.8813171,-10.7705307,157.45
</coordinates>
</Point>
</Placemark>
<Placemark>
<name>
Tue Jan 03 14:00:05 2017 S=1.86 Km/hr
</name>
<styleUrl>
#styleMap_TLP_Normal
</styleUrl>
<Point>
<coordinates>
-64.8813705,-10.7704697,157.28
</coordinates>
</Point>
</Placemark>
<Placemark>
<name>
Tue Jan 03 14:00:15 2017 S=2.83 Km/hr
</name>
<styleUrl>
#styleMap_TLP_Normal
</styleUrl>
<Point>
<coordinates>
-64.8813705,-10.7703972,157.32
</coordinates>
</Point>
</Placemark>
<Placemark>
<name>
Tue Jan 03 14:00:25 2017 S=0.79 Km/hr
</name>
<styleUrl>
#styleMap_TLP_Normal
</styleUrl>
<Point>
<coordinates>
-64.8813934,-10.7703924,156.70
</coordinates>
</Point>
</Placemark>
<Placemark>
<name>
Tue Jan 03 14:00:35 2017 S=0.07 Km/hr
</name>
<styleUrl>
#styleMap_TLP_Normal
</styleUrl>
<Point>
<coordinates>
-64.8813934,-10.7703991,156.68
</coordinates>
</Point>
</Placemark>
<Placemark>
<name>
Tue Jan 03 14:00:45 2017 S=0.83 Km/hr
</name>
<styleUrl>
#styleMap_TLP_Normal
</styleUrl>
<Point>
<coordinates>
-64.8814011,-10.7704077,156.65
</coordinates>
</Point>
</Placemark>
<Placemark>
<name>
Tue Jan 03 14:00:55 2017 S=0.20 Km/hr
</name>
<styleUrl>
#styleMap_TLP_Normal
</styleUrl>
<Point>
<coordinates>
-64.8813934,-10.7704105,156.69
</coordinates>
</Point>
</Placemark>
<Placemark>
<name>
Tue Jan 03 14:01:05 2017 S=0.63 Km/hr
</name>
<styleUrl>
#styleMap_TLP_Normal
</styleUrl>
<Point>
<coordinates>
-64.8813629,-10.7704077,157.71
</coordinates>
</Point>
</Placemark>
<Placemark>
<name>
Tue Jan 03 14:01:15 2017 S=0.74 Km/hr
</name>
<styleUrl>
#styleMap_TLP_Normal
</styleUrl>
<Point>
<coordinates>
-64.8813477,-10.7704134,157.74
</coordinates>
</Point>
</Placemark>
<Placemark>
<name>
Tue Jan 03 14:01:25 2017 S=0.25 Km/hr
</name>
<styleUrl>
#styleMap_TLP_Normal
</styleUrl>
<Point>
<coordinates>
-64.8813324,-10.7704086,161.04
</coordinates>
</Point>
</Placemark>
<Placemark>
<name>
Tue Jan 03 14:01:35 2017 S=1.13 Km/hr
</name>
<styleUrl>
#styleMap_TLP_Normal
</styleUrl>
<Point>
<coordinates>
-64.8813248,-10.7704048,161.14
</coordinates>
</Point>
</Placemark>
<Placemark>
<name>
Tue Jan 03 14:01:45 2017 S=0.11 Km/hr
</name>
<styleUrl>
#styleMap_TLP_Normal
</styleUrl>
<Point>
<coordinates>
-64.8813171,-10.7703981,162.54
</coordinates>
</Point>
</Placemark>
<Placemark>
<name>
Tue Jan 03 14:01:55 2017 S=0.76 Km/hr
</name>
<styleUrl>
#styleMap_TLP_Normal
</styleUrl>
<Point>
<coordinates>
-64.8813248,-10.7703857,162.59
</coordinates>
</Point>
</Placemark>
<Placemark>
<name>
Tue Jan 03 14:02:05 2017 S=2.22 Km/hr
</name>
<styleUrl>
#styleMap_TLP_Normal
</styleUrl>
<Point>
<coordinates>
-64.8812256,-10.7704077,161.84
</coordinates>
</Point>
</Placemark>
<Placemark>
<name>
Tue Jan 03 14:02:15 2017 S=2.31 Km/hr
</name>
<styleUrl>
#styleMap_TLP_Normal
</styleUrl>
<Point>
<coordinates>
-64.8811264,-10.7704430,161.31
</coordinates>
</Point>
</Placemark>
<Placemark>
<name>
Tue Jan 03 14:02:25 2017 S=0.64 Km/hr
</name>
<styleUrl>
#styleMap_TLP_Normal
</styleUrl>
<Point>
<coordinates>
-64.8810959,-10.7704391,161.02
</coordinates>
</Point>
</Placemark>
<Placemark>
<name>
Tue Jan 03 14:02:35 2017 S=0.69 Km/hr
</name>
<styleUrl>
#styleMap_TLP_Normal
</styleUrl>
<Point>
<coordinates>
-64.8812103,-10.7704458,161.22
</coordinates>
</Point>
</Placemark>
<Placemark>
<name>
Tue Jan 03 14:02:45 2017 S=1.75 Km/hr
</name>
<styleUrl>
#styleMap_TLP_Normal
</styleUrl>
<Point>
<coordinates>
-64.8812561,-10.7704277,161.07
</coordinates>
</Point>
</Placemark>
<Placemark>
<name>
Tue Jan 03 14:02:55 2017 S=1.23 Km/hr
</name>
<styleUrl>
#styleMap_TLP_Normal
</styleUrl>
<Point>
<coordinates>
-64.8813019,-10.7704306,161.51
</coordinates>
</Point>
</Placemark>
<Placemark>
<name>
Tue Jan 03 14:03:05 2017 S=0.18 Km/hr
</name>
<styleUrl>
#styleMap_TLP_Normal
</styleUrl>
<Point>
<coordinates>
-64.8813019,-10.7704277,161.54
</coordinates>
</Point>
</Placemark>
<Placemark>
<name>
Tue Jan 03 14:03:15 2017 S=0.61 Km/hr
</name>
<styleUrl>
#styleMap_TLP_Normal
</styleUrl>
<Point>
<coordinates>
-64.8812790,-10.7704277,161.81
</coordinates>
</Point>
</Placemark>
<Placemark>
<name>
Tue Jan 03 14:03:25 2017 S=2.50 Km/hr
</name>
<styleUrl>
#styleMap_TLP_Normal
</styleUrl>
<Point>
<coordinates>
-64.8812408,-10.7704859,162.30
</coordinates>
</Point>
</Placemark>
<Placemark>
<name>
Tue Jan 03 14:03:35 2017 S=1.37 Km/hr
</name>
<styleUrl>
#styleMap_TLP_Normal
</styleUrl>
<Point>
<coordinates>
-64.8811951,-10.7704811,164.39
</coordinates>
</Point>
</Placemark>
<Placemark>
<name>
Tue Jan 03 14:03:45 2017 S=0.58 Km/hr
</name>
<styleUrl>
#styleMap_TLP_Normal
</styleUrl>
<Point>
<coordinates>
-64.8811188,-10.7705374,165.48
</coordinates>
</Point>
</Placemark>
<Placemark>
<name>
Tue Jan 03 14:03:55 2017 S=2.39 Km/hr
</name>
<styleUrl>
#styleMap_TLP_Normal
</styleUrl>
<Point>
<coordinates>
-64.8811874,-10.7705374,165.62
</coordinates>
</Point>
</Placemark>
<Placemark>
<name>
Tue Jan 03 14:04:05 2017 S=1.51 Km/hr
</name>
<styleUrl>
#styleMap_TLP_Normal
</styleUrl>
<Point>
<coordinates>
-64.8812256,-10.7705545,165.68
</coordinates>
</Point>
</Placemark>
<Placemark>
<name>
Tue Jan 03 14:04:15 2017 S=0.96 Km/hr
</name>
<styleUrl>
#styleMap_TLP_Normal
</styleUrl>
<Point>
<coordinates>
-64.8812637,-10.7705584,165.65
</coordinates>
</Point>
</Placemark>
<Placemark>
<name>
Tue Jan 03 14:04:25 2017 S=1.06 Km/hr
</name>
<styleUrl>
#styleMap_TLP_Normal
</styleUrl>
<Point>
<coordinates>
-64.8812790,-10.7705879,165.85
</coordinates>
</Point>
</Placemark>
<Placemark>
<name>
Tue Jan 03 14:04:35 2017 S=0.58 Km/hr
</name>
<styleUrl>
#styleMap_TLP_Normal
</styleUrl>
<Point>
<coordinates>
-64.8812866,-10.7705927,165.88
</coordinates>
</Point>
</Placemark>
<Placemark>
<name>
Tue Jan 03 14:04:45 2017 S=0.88 Km/hr
</name>
<styleUrl>
#styleMap_TLP_Normal
</styleUrl>
<Point>
<coordinates>
-64.8812866,-10.7706032,165.89
</coordinates>
</Point>
</Placemark>
<Placemark>
<name>
Tue Jan 03 14:04:55 2017 S=0.63 Km/hr
</name>
<styleUrl>
#styleMap_TLP_Normal
</styleUrl>
<Point>
<coordinates>
-64.8812790,-10.7706108,165.88
</coordinates>
</Point>
</Placemark>
<Placemark>
<name>
Tue Jan 03 14:05:05 2017 S=1.48 Km/hr
</name>
<styleUrl>
#styleMap_TLP_Normal
</styleUrl>
<Point>
<coordinates>
-64.8812561,-10.7705832,165.89
</coordinates>
</Point>
</Placemark>
<Placemark>
<name>
Tue Jan 03 14:05:15 2017 S=1.93 Km/hr
</name>
<styleUrl>
#styleMap_TLP_Normal
</styleUrl>
<Point>
<coordinates>
-64.8812485,-10.7705183,166.15
</coordinates>
</Point>
</Placemark>
<Placemark>
<name>
Tue Jan 03 14:05:25 2017 S=1.15 Km/hr
</name>
<styleUrl>
#styleMap_TLP_Normal
</styleUrl>
<Point>
<coordinates>
-64.8811646,-10.7704935,166.84
</coordinates>
</Point>
</Placemark>
<Placemark>
<name>
Tue Jan 03 14:05:35 2017 S=0.86 Km/hr
</name>
<styleUrl>
#styleMap_TLP_Normal
</styleUrl>
<Point>
<coordinates>
-64.8811798,-10.7704725,167.02
</coordinates>
</Point>
</Placemark>
<Placemark>
<name>
Tue Jan 03 14:05:45 2017 S=1.24 Km/hr
</name>
<styleUrl>
#styleMap_TLP_Normal
</styleUrl>
<Point>
<coordinates>
-64.8811798,-10.7704697,167.09
</coordinates>
</Point>
</Placemark>
<Placemark>
<name>
Tue Jan 03 14:05:55 2017 S=0.78 Km/hr
</name>
<styleUrl>
#styleMap_TLP_Normal
</styleUrl>
<Point>
<coordinates>
-64.8811722,-10.7704430,167.52
</coordinates>
</Point>
</Placemark>
<Placemark>
<name>
Tue Jan 03 14:06:05 2017 S=0.83 Km/hr
</name>
<styleUrl>
#styleMap_TLP_Normal
</styleUrl>
<Point>
<coordinates>
-64.8811722,-10.7704363,167.29
</coordinates>
</Point>
</Placemark>
<Placemark>
<name>
Tue Jan 03 14:06:15 2017 S=0.70 Km/hr
</name>
<styleUrl>
#styleMap_TLP_Normal
</styleUrl>
<Point>
<coordinates>
-64.8811646,-10.7704277,167.34
</coordinates>
</Point>
</Placemark>
<Placemark>
<name>
Tue Jan 03 14:06:25 2017 S=0.39 Km/hr
</name>
<styleUrl>
#styleMap_TLP_Normal
</styleUrl>
<Point>
<coordinates>
-64.8811722,-10.7704430,167.43
</coordinates>
</Point>
</Placemark>
<Placemark>
<name>
Tue Jan 03 14:06:35 2017 S=0.77 Km/hr
</name>
<styleUrl>
#styleMap_TLP_Normal
</styleUrl>
<Point>
<coordinates>
-64.8812180,-10.7704363,167.60
</coordinates>
</Point>
</Placemark>
<Placemark>
<name>
Tue Jan 03 14:06:45 2017 S=0.33 Km/hr
</name>
<styleUrl>
#styleMap_TLP_Normal
</styleUrl>
<Point>
<coordinates>
-64.8811951,-10.7703867,167.90
</coordinates>
</Point>
</Placemark>
<Placemark>
<name>
Tue Jan 03 14:06:55 2017 S=0.16 Km/hr
</name>
<styleUrl>
#styleMap_TLP_Normal
</styleUrl>
<Point>
<coordinates>
-64.8811951,-10.7703800,167.96
</coordinates>
</Point>
</Placemark>
<Placemark>
<name>
Tue Jan 03 14:07:05 2017 S=0.97 Km/hr
</name>
<styleUrl>
#styleMap_TLP_Normal
</styleUrl>
<Point>
<coordinates>
-64.8811646,-10.7704020,167.46
</coordinates>
</Point>
</Placemark>
<Placemark>
<name>
Tue Jan 03 14:07:15 2017 S=0.82 Km/hr
</name>
<styleUrl>
#styleMap_TLP_Normal
</styleUrl>
<Point>
<coordinates>
-64.8811340,-10.7704182,166.80
</coordinates>
</Point>
</Placemark>
<Placemark>
<name>
Tue Jan 03 14:07:25 2017 S=0.70 Km/hr
</name>
<styleUrl>
#styleMap_TLP_Normal
</styleUrl>
<Point>
<coordinates>
-64.8811264,-10.7704287,166.83
</coordinates>
</Point>
</Placemark>
<Placemark>
<name>
Tue Jan 03 14:07:35 2017 S=0.70 Km/hr
</name>
<styleUrl>
#styleMap_TLP_Normal
</styleUrl>
<Point>
<coordinates>
-64.8811035,-10.7704115,166.77
</coordinates>
</Point>
</Placemark>
<Placemark>
<name>
Tue Jan 03 14:07:45 2017 S=0.90 Km/hr
</name>
<styleUrl>
#styleMap_TLP_Normal
</styleUrl>
<Point>
<coordinates>
-64.8810501,-10.7703838,166.75
</coordinates>
</Point>
</Placemark>
<Placemark>
<name>
Tue Jan 03 14:07:55 2017 S=0.67 Km/hr
</name>
<styleUrl>
#styleMap_TLP_Normal
</styleUrl>
<Point>
<coordinates>
-64.8810272,-10.7703724,166.56
</coordinates>
</Point>
</Placemark>
<Placemark>
<name>
Tue Jan 03 14:08:05 2017 S=0.57 Km/hr
</name>
<styleUrl>
#styleMap_TLP_Normal
</styleUrl>
<Point>
<coordinates>
-64.8810120,-10.7703667,166.53
</coordinates>
</Point>
</Placemark>
<Placemark>
<name>
Tue Jan 03 14:08:15 2017 S=0.17 Km/hr
</name>
<styleUrl>
#styleMap_TLP_Normal
</styleUrl>
<Point>
<coordinates>
-64.8810501,-10.7703667,166.73
</coordinates>
</Point>
</Placemark>
<Placemark>
<name>
Tue Jan 03 14:08:25 2017 S=0.68 Km/hr
</name>
<styleUrl>
#styleMap_TLP_Normal
</styleUrl>
<Point>
<coordinates>
-64.8810577,-10.7703667,166.72
</coordinates>
</Point>
</Placemark>
<Placemark>
<name>
Tue Jan 03 14:08:35 2017 S=0.76 Km/hr
</name>
<styleUrl>
#styleMap_TLP_Normal
</styleUrl>
<Point>
<coordinates>
-64.8810577,-10.7703724,166.66
</coordinates>
</Point>
</Placemark>
<Placemark>
<name>
Tue Jan 03 14:08:45 2017 S=0.17 Km/hr
</name>
<styleUrl>
#styleMap_TLP_Normal
</styleUrl>
<Point>
<coordinates>
-64.8810501,-10.7703695,166.61
</coordinates>
</Point>
</Placemark>
<Placemark>
<name>
Tue Jan 03 14:08:55 2017 S=0.36 Km/hr
</name>
<styleUrl>
#styleMap_TLP_Normal
</styleUrl>
<Point>
<coordinates>
-64.8810654,-10.7703743,166.59
</coordinates>
</Point>
</Placemark>
<Placemark>
<name>
Tue Jan 03 14:09:05 2017 S=0.29 Km/hr
</name>
<styleUrl>
#styleMap_TLP_Normal
</styleUrl>
<Point>
<coordinates>
-64.8810501,-10.7703762,166.58
</coordinates>
</Point>
</Placemark>
<Placemark>
<name>
Tue Jan 03 14:09:15 2017 S=0.36 Km/hr
</name>
<styleUrl>
#styleMap_TLP_Normal
</styleUrl>
<Point>
<coordinates>
-64.8810577,-10.7703743,166.58
</coordinates>
</Point>
</Placemark>
<Placemark>
<name>
Tue Jan 03 14:09:25 2017 S=0.44 Km/hr
</name>
<styleUrl>
#styleMap_TLP_Normal
</styleUrl>
<Point>
<coordinates>
-64.8810654,-10.7703676,166.56
</coordinates>
</Point>
</Placemark>
<Placemark>
<name>
Tue Jan 03 14:09:35 2017 S=1.34 Km/hr
</name>
<styleUrl>
#styleMap_TLP_Normal
</styleUrl>
<Point>
<coordinates>
-64.8810654,-10.7703619,166.39
</coordinates>
</Point>
</Placemark>
<Placemark>
<name>
Tue Jan 03 14:09:45 2017 S=0.61 Km/hr
</name>
<styleUrl>
#styleMap_TLP_Normal
</styleUrl>
<Point>
<coordinates>
-64.8810883,-10.7703543,166.04
</coordinates>
</Point>
</Placemark>
<Placemark>
<name>
Tue Jan 03 14:09:55 2017 S=0.29 Km/hr
</name>
<styleUrl>
#styleMap_TLP_Normal
</styleUrl>
<Point>
<coordinates>
-64.8810883,-10.7703524,165.86
</coordinates>
</Point>
</Placemark>
<Placemark>
<name>
Tue Jan 03 14:10:05 2017 S=0.23 Km/hr
</name>
<styleUrl>
#styleMap_TLP_Normal
</styleUrl>
<Point>
<coordinates>
-64.8810959,-10.7703533,165.77
</coordinates>
</Point>
</Placemark>
<Placemark>
<name>
Tue Jan 03 14:10:15 2017 S=0.41 Km/hr
</name>
<styleUrl>
#styleMap_TLP_Normal
</styleUrl>
<Point>
<coordinates>
-64.8810959,-10.7703514,165.72
</coordinates>
</Point>
</Placemark>
<Placemark>
<name>
Tue Jan 03 14:10:25 2017 S=0.21 Km/hr
</name>
<styleUrl>
#styleMap_TLP_Normal
</styleUrl>
<Point>
<coordinates>
-64.8811188,-10.7703762,166.54
</coordinates>
</Point>
</Placemark>
<Placemark>
<name>
Tue Jan 03 14:10:35 2017 S=0.46 Km/hr
</name>
<styleUrl>
#styleMap_TLP_Normal
</styleUrl>
<Point>
<coordinates>
-64.8811035,-10.7703781,166.48
</coordinates>
</Point>
</Placemark>
<Placemark>
<name>
Tue Jan 03 14:10:45 2017 S=0.72 Km/hr
</name>
<styleUrl>
#styleMap_TLP_Normal
</styleUrl>
<Point>
<coordinates>
-64.8810730,-10.7703733,163.13
</coordinates>
</Point>
</Placemark>
<Placemark>
<name>
Tue Jan 03 14:10:55 2017 S=0.21 Km/hr
</name>
<styleUrl>
#styleMap_TLP_Normal
</styleUrl>
<Point>
<coordinates>
-64.8810730,-10.7703724,163.02
</coordinates>
</Point>
</Placemark>
<Placemark>
<name>
Tue Jan 03 14:11:05 2017 S=0.31 Km/hr
</name>
<styleUrl>
#styleMap_TLP_Normal
</styleUrl>
<Point>
<coordinates>
-64.8810806,-10.7703753,162.99
</coordinates>
</Point>
</Placemark>
<Placemark>
<name>
Tue Jan 03 14:11:15 2017 S=0.84 Km/hr
</name>
<styleUrl>
#styleMap_TLP_Normal
</styleUrl>
<Point>
<coordinates>
-64.8810730,-10.7703753,162.92
</coordinates>
</Point>
</Placemark>
<Placemark>
<name>
Tue Jan 03 14:11:25 2017 S=0.04 Km/hr
</name>
<styleUrl>
#styleMap_TLP_Normal
</styleUrl>
<Point>
<coordinates>
-64.8810577,-10.7703695,162.80
</coordinates>
</Point>
</Placemark>
<Placemark>
<name>
Tue Jan 03 14:11:35 2017 S=0.20 Km/hr
</name>
<styleUrl>
#styleMap_TLP_Normal
</styleUrl>
<Point>
<coordinates>
-64.8810501,-10.7703667,162.79
</coordinates>
</Point>
</Placemark>
<Placemark>
<name>
Tue Jan 03 14:11:45 2017 S=0.83 Km/hr
</name>
<styleUrl>
#styleMap_TLP_Normal
</styleUrl>
<Point>
<coordinates>
-64.8810425,-10.7703724,162.82
</coordinates>
</Point>
</Placemark>
<Placemark>
<name>
Tue Jan 03 14:11:55 2017 S=0.53 Km/hr
</name>
<styleUrl>
#styleMap_TLP_Normal
</styleUrl>
<Point>
<coordinates>
-64.8810196,-10.7703772,162.80
</coordinates>
</Point>
</Placemark>
<Placemark>
<name>
Tue Jan 03 14:12:05 2017 S=0.39 Km/hr
</name>
<styleUrl>
#styleMap_TLP_Normal
</styleUrl>
<Point>
<coordinates>
-64.8810272,-10.7703810,162.76
</coordinates>
</Point>
</Placemark>
<Placemark>
<name>
Tue Jan 03 14:12:15 2017 S=0.30 Km/hr
</name>
<styleUrl>
#styleMap_TLP_Normal
</styleUrl>
<Point>
<coordinates>
-64.8810272,-10.7703857,162.69
</coordinates>
</Point>
</Placemark>
<Placemark>
<name>
Tue Jan 03 14:12:25 2017 S=0.17 Km/hr
</name>
<styleUrl>
#styleMap_TLP_Normal
</styleUrl>
<Point>
<coordinates>
-64.8810272,-10.7703886,162.68
</coordinates>
</Point>
</Placemark>
<Placemark>
<name>
Tue Jan 03 14:12:35 2017 S=0.79 Km/hr
</name>
<styleUrl>
#styleMap_TLP_Normal
</styleUrl>
<Point>
<coordinates>
-64.8810196,-10.7703810,162.66
</coordinates>
</Point>
</Placemark>
<Placemark>
<name>
Tue Jan 03 14:12:45 2017 S=0.65 Km/hr
</name>
<styleUrl>
#styleMap_TLP_Normal
</styleUrl>
<Point>
<coordinates>
-64.8810196,-10.7703762,162.69
</coordinates>
</Point>
</Placemark>
<Placemark>
<name>
Tue Jan 03 14:12:55 2017 S=0.16 Km/hr
</name>
<styleUrl>
#styleMap_TLP_Normal
</styleUrl>
<Point>
<coordinates>
-64.8810272,-10.7703772,162.78
</coordinates>
</Point>
</Placemark>
<Placemark>
<name>
Tue Jan 03 14:13:05 2017 S=0.30 Km/hr
</name>
<styleUrl>
#styleMap_TLP_Normal
</styleUrl>
<Point>
<coordinates>
-64.8810196,-10.7703800,162.84
</coordinates>
</Point>
</Placemark>
<Placemark>
<name>
Tue Jan 03 14:13:15 2017 S=0.19 Km/hr
</name>
<styleUrl>
#styleMap_TLP_Normal
</styleUrl>
<Point>
<coordinates>
-64.8810196,-10.7703810,162.93
</coordinates>
</Point>
</Placemark>
<Placemark>
<name>
Tue Jan 03 14:13:25 2017 S=0.33 Km/hr
</name>
<styleUrl>
#styleMap_TLP_Normal
</styleUrl>
<Point>
<coordinates>
-64.8810196,-10.7703819,163.05
</coordinates>
</Point>
</Placemark>
<Placemark>
<name>
Tue Jan 03 14:13:35 2017 S=0.35 Km/hr
</name>
<styleUrl>
#styleMap_TLP_Normal
</styleUrl>
<Point>
<coordinates>
-64.8810272,-10.7703848,163.09
</coordinates>
</Point>
</Placemark>
<Placemark>
<name>
Tue Jan 03 14:13:45 2017 S=0.86 Km/hr
</name>
<styleUrl>
#styleMap_TLP_Normal
</styleUrl>
<Point>
<coordinates>
-64.8810272,-10.7703876,163.13
</coordinates>
</Point>
</Placemark>
<Placemark>
<name>
Tue Jan 03 14:13:55 2017 S=0.57 Km/hr
</name>
<styleUrl>
#styleMap_TLP_Normal
</styleUrl>
<Point>
<coordinates>
-64.8810577,-10.7703810,163.70
</coordinates>
</Point>
</Placemark>
<Placemark>
<name>
Tue Jan 03 14:14:05 2017 S=0.17 Km/hr
</name>
<styleUrl>
#styleMap_TLP_Normal
</styleUrl>
<Point>
<coordinates>
-64.8810654,-10.7703867,163.68
</coordinates>
</Point>
</Placemark>
<Placemark>
<name>
Tue Jan 03 14:14:15 2017 S=0.34 Km/hr
</name>
<styleUrl>
#styleMap_TLP_Normal
</styleUrl>
<Point>
<coordinates>
-64.8810654,-10.7703848,163.46
</coordinates>
</Point>
</Placemark>
<Placemark>
<name>
Tue Jan 03 14:14:25 2017 S=0.07 Km/hr
</name>
<styleUrl>
#styleMap_TLP_Normal
</styleUrl>
<Point>
<coordinates>
-64.8810654,-10.7703838,163.39
</coordinates>
</Point>
</Placemark>
<Placemark>
<name>
Tue Jan 03 14:14:35 2017 S=0.56 Km/hr
</name>
<styleUrl>
#styleMap_TLP_Normal
</styleUrl>
<Point>
<coordinates>
-64.8810577,-10.7703810,163.43
</coordinates>
</Point>
</Placemark>
<Placemark>
<name>
Tue Jan 03 14:14:45 2017 S=0.69 Km/hr
</name>
<styleUrl>
#styleMap_TLP_Normal
</styleUrl>
<Point>
<coordinates>
-64.8810501,-10.7703714,163.47
</coordinates>
</Point>
</Placemark>
<Placemark>
<name>
Tue Jan 03 14:14:55 2017 S=0.73 Km/hr
</name>
<styleUrl>
#styleMap_TLP_Normal
</styleUrl>
<Point>
<coordinates>
-64.8810577,-10.7703676,163.58
</coordinates>
</Point>
</Placemark>
<Placemark>
<name>
Tue Jan 03 14:15:05 2017 S=1.00 Km/hr
</name>
<styleUrl>
#styleMap_TLP_Normal
</styleUrl>
<Point>
<coordinates>
-64.8810577,-10.7703695,163.67
</coordinates>
</Point>
</Placemark>
<Placemark>
<name>
Tue Jan 03 14:15:15 2017 S=0.86 Km/hr
</name>
<styleUrl>
#styleMap_TLP_Normal
</styleUrl>
<Point>
<coordinates>
-64.8810349,-10.7703733,163.64
</coordinates>
</Point>
</Placemark>
<Placemark>
<name>
Tue Jan 03 14:15:25 2017 S=0.44 Km/hr
</name>
<styleUrl>
#styleMap_TLP_Normal
</styleUrl>
<Point>
<coordinates>
-64.8810349,-10.7703695,163.64
</coordinates>
</Point>
</Placemark>
<Placemark>
<name>
Tue Jan 03 14:15:35 2017 S=0.22 Km/hr
</name>
<styleUrl>
#styleMap_TLP_Normal
</styleUrl>
<Point>
<coordinates>
-64.8810349,-10.7703638,163.60
</coordinates>
</Point>
</Placemark>
<Placemark>
<name>
Tue Jan 03 14:15:45 2017 S=0.10 Km/hr
</name>
<styleUrl>
#styleMap_TLP_Normal
</styleUrl>
<Point>
<coordinates>
-64.8810425,-10.7703648,163.58
</coordinates>
</Point>
</Placemark>
<Placemark>
<name>
Tue Jan 03 14:15:55 2017 S=0.11 Km/hr
</name>
<styleUrl>
#styleMap_TLP_Normal
</styleUrl>
<Point>
<coordinates>
-64.8810349,-10.7703648,163.64
</coordinates>
</Point>
</Placemark>
<Placemark>
<name>
Tue Jan 03 14:16:05 2017 S=0.51 Km/hr
</name>
<styleUrl>
#styleMap_TLP_Normal
</styleUrl>
<Point>
<coordinates>
-64.8810272,-10.7703657,163.61
</coordinates>
</Point>
</Placemark>
<Placemark>
<name>
Tue Jan 03 14:16:15 2017 S=0.29 Km/hr
</name>
<styleUrl>
#styleMap_TLP_Normal
</styleUrl>
<Point>
<coordinates>
-64.8810349,-10.7703590,163.60
</coordinates>
</Point>
</Placemark>
<Placemark>
<name>
Tue Jan 03 14:16:25 2017 S=0.84 Km/hr
</name>
<styleUrl>
#styleMap_TLP_Normal
</styleUrl>
<Point>
<coordinates>
-64.8810425,-10.7703600,163.61
</coordinates>
</Point>
</Placemark>
<Placemark>
<name>
Tue Jan 03 14:16:35 2017 S=1.32 Km/hr
</name>
<styleUrl>
#styleMap_TLP_Normal
</styleUrl>
<Point>
<coordinates>
-64.8810959,-10.7703686,163.48
</coordinates>
</Point>
</Placemark>
<Placemark>
<name>
Tue Jan 03 14:16:45 2017 S=0.35 Km/hr
</name>
<styleUrl>
#styleMap_TLP_Normal
</styleUrl>
<Point>
<coordinates>
-64.8810883,-10.7703705,163.50
</coordinates>
</Point>
</Placemark>
<Placemark>
<name>
Tue Jan 03 14:16:55 2017 S=0.12 Km/hr
</name>
<styleUrl>
#styleMap_TLP_Normal
</styleUrl>
<Point>
<coordinates>
-64.8810883,-10.7703667,163.52
</coordinates>
</Point>
</Placemark>
<Placemark>
<name>
Tue Jan 03 14:17:05 2017 S=0.53 Km/hr
</name>
<styleUrl>
#styleMap_TLP_Normal
</styleUrl>
<Point>
<coordinates>
-64.8810959,-10.7703714,163.51
</coordinates>
</Point>
</Placemark>
<Placemark>
<name>
Tue Jan 03 14:17:15 2017 S=0.28 Km/hr
</name>
<styleUrl>
#styleMap_TLP_Normal
</styleUrl>
<Point>
<coordinates>
-64.8811035,-10.7703562,165.14
</coordinates>
</Point>
</Placemark>
<Placemark>
<name>
Tue Jan 03 14:17:25 2017 S=0.16 Km/hr
</name>
<styleUrl>
#styleMap_TLP_Normal
</styleUrl>
<Point>
<coordinates>
-64.8811188,-10.7703562,165.80
</coordinates>
</Point>
</Placemark>
<Placemark>
<name>
Tue Jan 03 14:17:35 2017 S=0.10 Km/hr
</name>
<styleUrl>
#styleMap_TLP_Normal
</styleUrl>
<Point>
<coordinates>
-64.8810883,-10.7703886,167.06
</coordinates>
</Point>
</Placemark>
<Placemark>
<name>
Tue Jan 03 14:17:45 2017 S=0.59 Km/hr
</name>
<styleUrl>
#styleMap_TLP_Normal
</styleUrl>
<Point>
<coordinates>
-64.8810577,-10.7703533,168.80
</coordinates>
</Point>
</Placemark>
<Placemark>
<name>
Tue Jan 03 14:17:55 2017 S=0.18 Km/hr
</name>
<styleUrl>
#styleMap_TLP_Normal
</styleUrl>
<Point>
<coordinates>
-64.8810654,-10.7703581,169.20
</coordinates>
</Point>
</Placemark>
<Placemark>
<name>
Tue Jan 03 14:18:05 2017 S=0.51 Km/hr
</name>
<styleUrl>
#styleMap_TLP_Normal
</styleUrl>
<Point>
<coordinates>
-64.8810730,-10.7703581,169.16
</coordinates>
</Point>
</Placemark>
<Placemark>
<name>
Tue Jan 03 14:18:15 2017 S=1.02 Km/hr
</name>
<styleUrl>
#styleMap_TLP_Normal
</styleUrl>
<Point>
<coordinates>
-64.8810806,-10.7703581,169.04
</coordinates>
</Point>
</Placemark>
<Placemark>
<name>
Tue Jan 03 14:18:25 2017 S=0.16 Km/hr
</name>
<styleUrl>
#styleMap_TLP_Normal
</styleUrl>
<Point>
<coordinates>
-64.8810883,-10.7703524,168.32
</coordinates>
</Point>
</Placemark>
<Placemark>
<name>
Tue Jan 03 14:18:35 2017 S=0.37 Km/hr
</name>
<styleUrl>
#styleMap_TLP_Normal
</styleUrl>
<Point>
<coordinates>
-64.8810806,-10.7703543,168.25
</coordinates>
</Point>
</Placemark>
<Placemark>
<name>
Tue Jan 03 14:18:45 2017 S=0.60 Km/hr
</name>
<styleUrl>
#styleMap_TLP_Normal
</styleUrl>
<Point>
<coordinates>
-64.8810806,-10.7703562,168.23
</coordinates>
</Point>
</Placemark>
<Placemark>
<name>
Tue Jan 03 14:18:55 2017 S=0.21 Km/hr
</name>
<styleUrl>
#styleMap_TLP_Normal
</styleUrl>
<Point>
<coordinates>
-64.8810883,-10.7703438,168.16
</coordinates>
</Point>
</Placemark>
<Placemark>
<name>
Tue Jan 03 14:19:05 2017 S=0.09 Km/hr
</name>
<styleUrl>
#styleMap_TLP_Normal
</styleUrl>
<Point>
<coordinates>
-64.8810883,-10.7703362,168.10
</coordinates>
</Point>
</Placemark>
<Placemark>
<name>
Tue Jan 03 14:19:15 2017 S=0.06 Km/hr
</name>
<styleUrl>
#styleMap_TLP_Normal
</styleUrl>
<Point>
<coordinates>
-64.8810806,-10.7703371,167.96
</coordinates>
</Point>
</Placemark>
<Placemark>
<name>
Tue Jan 03 14:19:25 2017 S=0.67 Km/hr
</name>
<styleUrl>
#styleMap_TLP_Normal
</styleUrl>
<Point>
<coordinates>
-64.8810806,-10.7703400,167.79
</coordinates>
</Point>
</Placemark>
<Placemark>
<name>
Tue Jan 03 14:19:35 2017 S=0.64 Km/hr
</name>
<styleUrl>
#styleMap_TLP_Normal
</styleUrl>
<Point>
<coordinates>
-64.8810806,-10.7703390,167.68
</coordinates>
</Point>
</Placemark>
<Placemark>
<name>
Tue Jan 03 14:19:45 2017 S=0.25 Km/hr
</name>
<styleUrl>
#styleMap_TLP_Normal
</styleUrl>
<Point>
<coordinates>
-64.8810883,-10.7703381,167.59
</coordinates>
</Point>
</Placemark>
<Placemark>
<name>
Tue Jan 03 14:19:55 2017 S=0.28 Km/hr
</name>
<styleUrl>
#styleMap_TLP_Normal
</styleUrl>
<Point>
<coordinates>
-64.8810883,-10.7703466,166.62
</coordinates>
</Point>
</Placemark>
<Placemark>
<name>
Tue Jan 03 14:20:05 2017 S=0.13 Km/hr
</name>
<styleUrl>
#styleMap_TLP_Normal
</styleUrl>
<Point>
<coordinates>
-64.8811035,-10.7703505,166.61
</coordinates>
</Point>
</Placemark>
<Placemark>
<name>
Tue Jan 03 14:20:15 2017 S=0.08 Km/hr
</name>
<styleUrl>
#styleMap_TLP_Normal
</styleUrl>
<Point>
<coordinates>
-64.8811035,-10.7703514,166.58
</coordinates>
</Point>
</Placemark>
<Placemark>
<name>
Tue Jan 03 14:20:25 2017 S=0.48 Km/hr
</name>
<styleUrl>
#styleMap_TLP_Normal
</styleUrl>
<Point>
<coordinates>
-64.8811035,-10.7703409,166.54
</coordinates>
</Point>
</Placemark>
<Placemark>
<name>
Tue Jan 03 14:20:35 2017 S=0.86 Km/hr
</name>
<styleUrl>
#styleMap_TLP_Normal
</styleUrl>
<Point>
<coordinates>
-64.8811264,-10.7703409,166.48
</coordinates>
</Point>
</Placemark>
<Placemark>
<name>
Tue Jan 03 14:20:45 2017 S=0.62 Km/hr
</name>
<styleUrl>
#styleMap_TLP_Normal
</styleUrl>
<Point>
<coordinates>
-64.8811874,-10.7703714,165.68
</coordinates>
</Point>
</Placemark>
<Placemark>
<name>
Tue Jan 03 14:20:55 2017 S=0.65 Km/hr
</name>
<styleUrl>
#styleMap_TLP_Normal
</styleUrl>
<Point>
<coordinates>
-64.8811798,-10.7703876,165.60
</coordinates>
</Point>
</Placemark>
<Placemark>
<name>
Tue Jan 03 14:21:05 2017 S=0.48 Km/hr
</name>
<styleUrl>
#styleMap_TLP_Normal
</styleUrl>
<Point>
<coordinates>
-64.8811722,-10.7703886,165.57
</coordinates>
</Point>
</Placemark>
<Placemark>
<name>
Tue Jan 03 14:21:15 2017 S=0.53 Km/hr
</name>
<styleUrl>
#styleMap_TLP_Normal
</styleUrl>
<Point>
<coordinates>
-64.8811874,-10.7703791,165.50
</coordinates>
</Point>
</Placemark>
<Placemark>
<name>
Tue Jan 03 14:21:25 2017 S=0.69 Km/hr
</name>
<styleUrl>
#styleMap_TLP_Normal
</styleUrl>
<Point>
<coordinates>
-64.8811874,-10.7703629,165.39
</coordinates>
</Point>
</Placemark>
<Placemark>
<name>
Tue Jan 03 14:21:35 2017 S=0.93 Km/hr
</name>
<styleUrl>
#styleMap_TLP_Normal
</styleUrl>
<Point>
<coordinates>
-64.8811722,-10.7703495,165.30
</coordinates>
</Point>
</Placemark>
<Placemark>
<name>
Tue Jan 03 14:21:45 2017 S=0.46 Km/hr
</name>
<styleUrl>
#styleMap_TLP_Normal
</styleUrl>
<Point>
<coordinates>
-64.8811569,-10.7703381,165.24
</coordinates>
</Point>
</Placemark>
<Placemark>
<name>
Tue Jan 03 14:21:55 2017 S=0.80 Km/hr
</name>
<styleUrl>
#styleMap_TLP_Normal
</styleUrl>
<Point>
<coordinates>
-64.8811340,-10.7703419,165.20
</coordinates>
</Point>
</Placemark>
<Placemark>
<name>
Tue Jan 03 14:22:05 2017 S=0.68 Km/hr
</name>
<styleUrl>
#styleMap_TLP_Normal
</styleUrl>
<Point>
<coordinates>
-64.8811340,-10.7703276,165.04
</coordinates>
</Point>
</Placemark>
<Placemark>
<name>
Tue Jan 03 14:22:15 2017 S=0.81 Km/hr
</name>
<styleUrl>
#styleMap_TLP_Normal
</styleUrl>
<Point>
<coordinates>
-64.8811188,-10.7703218,164.69
</coordinates>
</Point>
</Placemark>
<Placemark>
<name>
Tue Jan 03 14:22:25 2017 S=0.39 Km/hr
</name>
<styleUrl>
#styleMap_TLP_Normal
</styleUrl>
<Point>
<coordinates>
-64.8811035,-10.7703238,164.16
</coordinates>
</Point>
</Placemark>
<Placemark>
<name>
Tue Jan 03 14:22:35 2017 S=0.58 Km/hr
</name>
<styleUrl>
#styleMap_TLP_Normal
</styleUrl>
<Point>
<coordinates>
-64.8811035,-10.7703371,163.05
</coordinates>
</Point>
</Placemark>
<Placemark>
<name>
Tue Jan 03 14:22:45 2017 S=0.80 Km/hr
</name>
<styleUrl>
#styleMap_TLP_Normal
</styleUrl>
<Point>
<coordinates>
-64.8811340,-10.7703791,160.59
</coordinates>
</Point>
</Placemark>
<Placemark>
<name>
Tue Jan 03 14:22:55 2017 S=0.50 Km/hr
</name>
<styleUrl>
#styleMap_TLP_Normal
</styleUrl>
<Point>
<coordinates>
-64.8811722,-10.7703772,159.58
</coordinates>
</Point>
</Placemark>
<Placemark>
<name>
Tue Jan 03 14:23:05 2017 S=0.18 Km/hr
</name>
<styleUrl>
#styleMap_TLP_Normal
</styleUrl>
<Point>
<coordinates>
-64.8811874,-10.7703838,158.49
</coordinates>
</Point>
</Placemark>
<Placemark>
<name>
Tue Jan 03 14:23:15 2017 S=0.57 Km/hr
</name>
<styleUrl>
#styleMap_TLP_Normal
</styleUrl>
<Point>
<coordinates>
[truncated: 116,513 more chars]
