# Supplementary material for: Lévy foraging patterns of rural humans
Source: PLoS One. 2018 Jun 18;13(6):e0199099. doi: 10.1371/journal.pone.0199099 (PMC6005560; doi:10.1371/journal.pone.0199099)
Supplement: S4 File — (ZIP) [file pone.0199099.s004.zip › 06Holuxsaba_M-241_Start_20170103-094855_Finish_20170103-160045.txt]

-64.8988953	-10.7565565	132.68	Tue Jan 03 11:48:55 2017
-64.8988647	-10.7566071	136.34	Tue Jan 03 11:49:05 2017
-64.8987885	-10.7567492	140.60	Tue Jan 03 11:49:15 2017
-64.8987045	-10.7568922	144.31	Tue Jan 03 11:49:25 2017
-64.8985291	-10.7571354	155.15	Tue Jan 03 11:49:35 2017
-64.8985367	-10.7572517	154.88	Tue Jan 03 11:49:45 2017
-64.8985062	-10.7573671	153.66	Tue Jan 03 11:49:55 2017
-64.8984680	-10.7574835	152.73	Tue Jan 03 11:50:05 2017
-64.8984528	-10.7576160	151.95	Tue Jan 03 11:50:15 2017
-64.8983994	-10.7577448	152.22	Tue Jan 03 11:50:25 2017
-64.8983002	-10.7578650	155.45	Tue Jan 03 11:50:35 2017
-64.8982697	-10.7579603	154.93	Tue Jan 03 11:50:45 2017
-64.8982544	-10.7580090	156.07	Tue Jan 03 11:50:55 2017
-64.8982162	-10.7580862	157.05	Tue Jan 03 11:51:05 2017
-64.8981247	-10.7581367	157.92	Tue Jan 03 11:51:15 2017
-64.8980637	-10.7582245	159.32	Tue Jan 03 11:51:25 2017
-64.8980179	-10.7583342	159.38	Tue Jan 03 11:51:35 2017
-64.8979568	-10.7584190	159.60	Tue Jan 03 11:51:45 2017
-64.8978729	-10.7584743	159.82	Tue Jan 03 11:51:55 2017
-64.8975906	-10.7584724	160.38	Tue Jan 03 11:52:05 2017
-64.8975601	-10.7585421	160.16	Tue Jan 03 11:52:15 2017
-64.8975830	-10.7586470	159.85	Tue Jan 03 11:52:25 2017
-64.8976440	-10.7586975	159.81	Tue Jan 03 11:52:35 2017
-64.8976822	-10.7587519	159.70	Tue Jan 03 11:52:45 2017
-64.8977203	-10.7588701	160.16	Tue Jan 03 11:52:55 2017
-64.8978119	-10.7590065	159.75	Tue Jan 03 11:53:05 2017
-64.8979492	-10.7589760	159.57	Tue Jan 03 11:53:15 2017
-64.8980713	-10.7589378	159.58	Tue Jan 03 11:53:25 2017
-64.8981705	-10.7589674	159.64	Tue Jan 03 11:53:35 2017
-64.8982849	-10.7591600	159.40	Tue Jan 03 11:53:45 2017
-64.8983917	-10.7592058	159.11	Tue Jan 03 11:53:55 2017
-64.8984299	-10.7594357	158.45	Tue Jan 03 11:54:05 2017
-64.8984451	-10.7594585	158.63	Tue Jan 03 11:54:15 2017
-64.8984756	-10.7595587	158.68	Tue Jan 03 11:54:25 2017
-64.8984528	-10.7595711	158.68	Tue Jan 03 11:54:35 2017
-64.8984680	-10.7596016	158.66	Tue Jan 03 11:54:45 2017
-64.8984909	-10.7596388	159.27	Tue Jan 03 11:54:55 2017
-64.8984985	-10.7596626	159.26	Tue Jan 03 11:55:05 2017
-64.8985443	-10.7596865	160.29	Tue Jan 03 11:55:15 2017
-64.8986359	-10.7596655	162.29	Tue Jan 03 11:55:25 2017
-64.8985977	-10.7596941	163.43	Tue Jan 03 11:55:35 2017
-64.8985748	-10.7596560	164.27	Tue Jan 03 11:55:45 2017
-64.8985672	-10.7596617	164.32	Tue Jan 03 11:55:55 2017
-64.8985519	-10.7596540	164.34	Tue Jan 03 11:56:05 2017
-64.8985443	-10.7596560	164.35	Tue Jan 03 11:56:15 2017
-64.8985367	-10.7596626	164.43	Tue Jan 03 11:56:25 2017
-64.8985367	-10.7596741	164.64	Tue Jan 03 11:56:35 2017
-64.8985291	-10.7596827	165.68	Tue Jan 03 11:56:45 2017
-64.8984985	-10.7596445	165.88	Tue Jan 03 11:56:55 2017
-64.8984909	-10.7596350	166.13	Tue Jan 03 11:57:05 2017
-64.8985062	-10.7596598	166.32	Tue Jan 03 11:57:15 2017
-64.8985138	-10.7596550	166.35	Tue Jan 03 11:57:25 2017
-64.8985214	-10.7596617	166.39	Tue Jan 03 11:57:35 2017
-64.8985519	-10.7596560	167.18	Tue Jan 03 11:57:45 2017
-64.8985901	-10.7596474	166.67	Tue Jan 03 11:57:55 2017
-64.8985977	-10.7596464	166.61	Tue Jan 03 11:58:05 2017
-64.8986053	-10.7596397	166.50	Tue Jan 03 11:58:15 2017
-64.8986130	-10.7596283	166.36	Tue Jan 03 11:58:25 2017
-64.8985748	-10.7596617	166.98	Tue Jan 03 11:58:35 2017
-64.8985367	-10.7597532	167.23	Tue Jan 03 11:58:45 2017
-64.8984528	-10.7598286	167.68	Tue Jan 03 11:58:55 2017
-64.8983078	-10.7599096	166.47	Tue Jan 03 11:59:05 2017
-64.8982620	-10.7600412	166.04	Tue Jan 03 11:59:15 2017
-64.8981934	-10.7601566	164.63	Tue Jan 03 11:59:25 2017
-64.8981094	-10.7602243	164.93	Tue Jan 03 11:59:35 2017
-64.8980560	-10.7602825	165.50	Tue Jan 03 11:59:45 2017
-64.8979492	-10.7604103	165.48	Tue Jan 03 11:59:55 2017
-64.8978271	-10.7605391	164.41	Tue Jan 03 12:00:05 2017
-64.8977814	-10.7606716	164.06	Tue Jan 03 12:00:15 2017
-64.8976974	-10.7607603	165.41	Tue Jan 03 12:00:25 2017
-64.8975830	-10.7608595	166.46	Tue Jan 03 12:00:35 2017
-64.8975143	-10.7609711	166.54	Tue Jan 03 12:00:45 2017
-64.8975983	-10.7611666	163.91	Tue Jan 03 12:00:55 2017
-64.8976059	-10.7612734	163.74	Tue Jan 03 12:01:05 2017
-64.8976059	-10.7614059	162.18	Tue Jan 03 12:01:15 2017
-64.8975525	-10.7614622	162.38	Tue Jan 03 12:01:25 2017
-64.8974915	-10.7615023	162.40	Tue Jan 03 12:01:35 2017
-64.8974533	-10.7615490	162.58	Tue Jan 03 12:01:45 2017
-64.8973541	-10.7616262	163.07	Tue Jan 03 12:01:55 2017
-64.8972092	-10.7617416	163.51	Tue Jan 03 12:02:05 2017
-64.8971024	-10.7617912	163.68	Tue Jan 03 12:02:15 2017
-64.8969803	-10.7618313	164.89	Tue Jan 03 12:02:25 2017
-64.8969421	-10.7619553	164.92	Tue Jan 03 12:02:35 2017
-64.8968658	-10.7620287	164.74	Tue Jan 03 12:02:45 2017
-64.8968124	-10.7621250	164.73	Tue Jan 03 12:02:55 2017
-64.8967514	-10.7622108	165.34	Tue Jan 03 12:03:05 2017
-64.8966751	-10.7623053	165.52	Tue Jan 03 12:03:15 2017
-64.8965988	-10.7624187	165.85	Tue Jan 03 12:03:25 2017
-64.8965149	-10.7624588	166.65	Tue Jan 03 12:03:35 2017
-64.8964233	-10.7625380	166.25	Tue Jan 03 12:03:45 2017
-64.8964005	-10.7626457	165.74	Tue Jan 03 12:03:55 2017
-64.8962936	-10.7626429	166.21	Tue Jan 03 12:04:05 2017
-64.8961182	-10.7626209	167.54	Tue Jan 03 12:04:15 2017
-64.8959732	-10.7627172	167.95	Tue Jan 03 12:04:25 2017
-64.8958817	-10.7628088	167.40	Tue Jan 03 12:04:35 2017
-64.8957214	-10.7627964	167.44	Tue Jan 03 12:04:45 2017
-64.8956299	-10.7628078	165.93	Tue Jan 03 12:04:55 2017
-64.8955002	-10.7628326	165.74	Tue Jan 03 12:05:05 2017
-64.8953781	-10.7628832	165.44	Tue Jan 03 12:05:15 2017
-64.8952560	-10.7629023	165.88	Tue Jan 03 12:05:25 2017
-64.8951721	-10.7629023	166.25	Tue Jan 03 12:05:35 2017
-64.8950500	-10.7629232	167.13	Tue Jan 03 12:05:45 2017
-64.8949280	-10.7629614	167.23	Tue Jan 03 12:05:55 2017
-64.8948288	-10.7630262	168.06	Tue Jan 03 12:06:05 2017
-64.8947525	-10.7630730	168.31	Tue Jan 03 12:06:15 2017
-64.8946686	-10.7631063	169.46	Tue Jan 03 12:06:25 2017
-64.8945923	-10.7631855	170.17	Tue Jan 03 12:06:35 2017
-64.8944626	-10.7632971	170.27	Tue Jan 03 12:06:45 2017
-64.8943558	-10.7634239	169.48	Tue Jan 03 12:06:55 2017
-64.8943100	-10.7634993	170.02	Tue Jan 03 12:07:05 2017
-64.8942108	-10.7635164	170.43	Tue Jan 03 12:07:15 2017
-64.8941116	-10.7635670	170.90	Tue Jan 03 12:07:25 2017
-64.8940048	-10.7636442	170.37	Tue Jan 03 12:07:35 2017
-64.8938828	-10.7637491	169.78	Tue Jan 03 12:07:45 2017
-64.8938599	-10.7638245	169.66	Tue Jan 03 12:07:55 2017
-64.8938828	-10.7639074	169.48	Tue Jan 03 12:08:05 2017
-64.8939590	-10.7639456	169.61	Tue Jan 03 12:08:15 2017
-64.8939896	-10.7640171	169.44	Tue Jan 03 12:08:25 2017
-64.8941040	-10.7641325	169.50	Tue Jan 03 12:08:35 2017
-64.8942184	-10.7643728	166.94	Tue Jan 03 12:08:45 2017
-64.8942108	-10.7644730	165.89	Tue Jan 03 12:08:55 2017
-64.8942337	-10.7645826	164.84	Tue Jan 03 12:09:05 2017
-64.8941956	-10.7646561	164.80	Tue Jan 03 12:09:15 2017
-64.8942032	-10.7647657	164.97	Tue Jan 03 12:09:25 2017
-64.8941498	-10.7648506	165.48	Tue Jan 03 12:09:35 2017
-64.8940659	-10.7649183	165.91	Tue Jan 03 12:09:45 2017
-64.8939972	-10.7650042	165.54	Tue Jan 03 12:09:55 2017
-64.8939590	-10.7650824	165.26	Tue Jan 03 12:10:05 2017
-64.8939133	-10.7651777	164.07	Tue Jan 03 12:10:15 2017
-64.8939056	-10.7651997	163.95	Tue Jan 03 12:10:25 2017
-64.8939133	-10.7652931	164.03	Tue Jan 03 12:10:35 2017
-64.8939362	-10.7653542	163.55	Tue Jan 03 12:10:45 2017
-64.8939743	-10.7654448	162.75	Tue Jan 03 12:10:55 2017
-64.8939743	-10.7655096	162.14	Tue Jan 03 12:11:05 2017
-64.8939514	-10.7655792	161.38	Tue Jan 03 12:11:15 2017
-64.8939438	-10.7655964	160.62	Tue Jan 03 12:11:25 2017
-64.8938980	-10.7656212	158.96	Tue Jan 03 12:11:35 2017
-64.8938980	-10.7656202	159.08	Tue Jan 03 12:11:45 2017
-64.8938980	-10.7656422	158.31	Tue Jan 03 12:11:55 2017
-64.8938980	-10.7656565	158.14	Tue Jan 03 12:12:05 2017
-64.8938599	-10.7657433	157.70	Tue Jan 03 12:12:15 2017
-64.8938751	-10.7657757	157.40	Tue Jan 03 12:12:25 2017
-64.8938751	-10.7657728	157.33	Tue Jan 03 12:12:35 2017
-64.8938675	-10.7657299	157.19	Tue Jan 03 12:12:45 2017
-64.8938675	-10.7657309	157.17	Tue Jan 03 12:12:55 2017
-64.8939209	-10.7656994	157.61	Tue Jan 03 12:13:05 2017
-64.8939590	-10.7657385	157.49	Tue Jan 03 12:13:15 2017
-64.8940048	-10.7657061	157.24	Tue Jan 03 12:13:25 2017
-64.8939896	-10.7656841	157.49	Tue Jan 03 12:13:35 2017
-64.8939972	-10.7656918	157.50	Tue Jan 03 12:13:45 2017
-64.8939896	-10.7656832	157.46	Tue Jan 03 12:13:55 2017
-64.8939667	-10.7656422	157.06	Tue Jan 03 12:14:05 2017
-64.8939514	-10.7656374	157.00	Tue Jan 03 12:14:15 2017
-64.8939819	-10.7656708	156.53	Tue Jan 03 12:14:25 2017
-64.8939667	-10.7656708	156.58	Tue Jan 03 12:14:35 2017
-64.8939362	-10.7656221	156.38	Tue Jan 03 12:14:45 2017
-64.8939133	-10.7656202	156.20	Tue Jan 03 12:14:55 2017
-64.8938599	-10.7656307	155.87	Tue Jan 03 12:15:05 2017
-64.8937759	-10.7657032	155.29	Tue Jan 03 12:15:15 2017
-64.8937531	-10.7657967	152.93	Tue Jan 03 12:15:25 2017
-64.8937683	-10.7658062	153.04	Tue Jan 03 12:15:35 2017
-64.8937607	-10.7658787	153.67	Tue Jan 03 12:15:45 2017
-64.8937149	-10.7658577	154.10	Tue Jan 03 12:15:55 2017
-64.8937073	-10.7658424	154.26	Tue Jan 03 12:16:05 2017
-64.8935776	-10.7659454	154.21	Tue Jan 03 12:16:15 2017
-64.8934860	-10.7660494	152.66	Tue Jan 03 12:16:25 2017
-64.8934174	-10.7660723	153.13	Tue Jan 03 12:16:35 2017
-64.8933868	-10.7660418	153.50	Tue Jan 03 12:16:45 2017
-64.8933792	-10.7660465	154.32	Tue Jan 03 12:16:55 2017
-64.8933563	-10.7661114	155.48	Tue Jan 03 12:17:05 2017
-64.8933563	-10.7661839	156.11	Tue Jan 03 12:17:15 2017
-64.8933487	-10.7662277	156.54	Tue Jan 03 12:17:25 2017
-64.8933105	-10.7662354	156.72	Tue Jan 03 12:17:35 2017
-64.8932800	-10.7662516	158.19	Tue Jan 03 12:17:45 2017
-64.8932877	-10.7662268	158.62	Tue Jan 03 12:17:55 2017
-64.8932648	-10.7662764	158.63	Tue Jan 03 12:18:05 2017
-64.8932266	-10.7663612	158.47	Tue Jan 03 12:18:15 2017
-64.8932266	-10.7663698	158.43	Tue Jan 03 12:18:25 2017
-64.8932190	-10.7664299	158.45	Tue Jan 03 12:18:35 2017
-64.8932037	-10.7664442	157.95	Tue Jan 03 12:18:45 2017
-64.8932037	-10.7664394	157.91	Tue Jan 03 12:18:55 2017
-64.8931885	-10.7664394	157.88	Tue Jan 03 12:19:05 2017
-64.8931656	-10.7664490	157.96	Tue Jan 03 12:19:15 2017
-64.8931427	-10.7664900	157.84	Tue Jan 03 12:19:25 2017
-64.8930893	-10.7666655	157.00	Tue Jan 03 12:19:35 2017
-64.8931274	-10.7666779	156.88	Tue Jan 03 12:19:45 2017
-64.8931503	-10.7666502	157.08	Tue Jan 03 12:19:55 2017
-64.8931198	-10.7667007	156.81	Tue Jan 03 12:20:05 2017
-64.8930588	-10.7667484	156.40	Tue Jan 03 12:20:15 2017
-64.8929825	-10.7667494	157.17	Tue Jan 03 12:20:25 2017
-64.8929367	-10.7666693	156.91	Tue Jan 03 12:20:35 2017
-64.8929062	-10.7666550	157.07	Tue Jan 03 12:20:45 2017
-64.8928986	-10.7666636	157.08	Tue Jan 03 12:20:55 2017
-64.8928833	-10.7666759	157.20	Tue Jan 03 12:21:05 2017
-64.8927841	-10.7666512	157.60	Tue Jan 03 12:21:15 2017
-64.8927383	-10.7666140	158.32	Tue Jan 03 12:21:25 2017
-64.8927307	-10.7666168	158.44	Tue Jan 03 12:21:35 2017
-64.8927002	-10.7666464	158.16	Tue Jan 03 12:21:45 2017
-64.8927002	-10.7666492	158.16	Tue Jan 03 12:21:55 2017
-64.8926926	-10.7666693	157.05	Tue Jan 03 12:22:05 2017
-64.8926849	-10.7666807	156.98	Tue Jan 03 12:22:15 2017
-64.8926620	-10.7666626	156.78	Tue Jan 03 12:22:25 2017
-64.8926163	-10.7666111	157.24	Tue Jan 03 12:22:35 2017
-64.8926086	-10.7666254	156.80	Tue Jan 03 12:22:45 2017
-64.8926010	-10.7666235	156.79	Tue Jan 03 12:22:55 2017
-64.8926544	-10.7666082	156.42	Tue Jan 03 12:23:05 2017
-64.8926620	-10.7666121	156.43	Tue Jan 03 12:23:15 2017
-64.8926544	-10.7666187	156.40	Tue Jan 03 12:23:25 2017
-64.8926468	-10.7666225	156.36	Tue Jan 03 12:23:35 2017
-64.8926468	-10.7666235	156.32	Tue Jan 03 12:23:45 2017
-64.8926239	-10.7666235	156.22	Tue Jan 03 12:23:55 2017
-64.8925934	-10.7666578	158.42	Tue Jan 03 12:24:05 2017
-64.8926392	-10.7666807	156.68	Tue Jan 03 12:24:15 2017
-64.8926010	-10.7666883	156.44	Tue Jan 03 12:24:25 2017
-64.8925934	-10.7667084	156.46	Tue Jan 03 12:24:35 2017
-64.8925705	-10.7667322	156.26	Tue Jan 03 12:24:45 2017
-64.8925476	-10.7667313	156.50	Tue Jan 03 12:24:55 2017
-64.8925400	-10.7667847	156.89	Tue Jan 03 12:25:05 2017
-64.8925552	-10.7668581	157.28	Tue Jan 03 12:25:15 2017
-64.8925781	-10.7668619	157.32	Tue Jan 03 12:25:25 2017
-64.8925400	-10.7668056	156.81	Tue Jan 03 12:25:35 2017
-64.8925476	-10.7667084	155.76	Tue Jan 03 12:25:45 2017
-64.8925705	-10.7666883	154.63	Tue Jan 03 12:25:55 2017
-64.8925781	-10.7667160	155.09	Tue Jan 03 12:26:05 2017
-64.8925629	-10.7667542	155.60	Tue Jan 03 12:26:15 2017
-64.8925247	-10.7667475	155.89	Tue Jan 03 12:26:25 2017
-64.8924255	-10.7667542	156.47	Tue Jan 03 12:26:35 2017
-64.8924332	-10.7667284	158.00	Tue Jan 03 12:26:45 2017
-64.8924713	-10.7667503	158.93	Tue Jan 03 12:26:55 2017
-64.8924561	-10.7667580	159.10	Tue Jan 03 12:27:05 2017
-64.8924561	-10.7667933	158.53	Tue Jan 03 12:27:15 2017
-64.8924484	-10.7668018	158.31	Tue Jan 03 12:27:25 2017
-64.8924637	-10.7668095	158.13	Tue Jan 03 12:27:35 2017
-64.8924713	-10.7668190	158.13	Tue Jan 03 12:27:45 2017
-64.8925018	-10.7668228	157.85	Tue Jan 03 12:27:55 2017
-64.8925171	-10.7668276	157.89	Tue Jan 03 12:28:05 2017
-64.8924942	-10.7668591	157.61	Tue Jan 03 12:28:15 2017
-64.8924713	-10.7668886	158.22	Tue Jan 03 12:28:25 2017
-64.8924713	-10.7669287	158.34	Tue Jan 03 12:28:35 2017
-64.8924789	-10.7668848	157.93	Tue Jan 03 12:28:45 2017
-64.8924789	-10.7669067	158.12	Tue Jan 03 12:28:55 2017
-64.8924332	-10.7669325	157.63	Tue Jan 03 12:29:05 2017
-64.8924408	-10.7669582	157.82	Tue Jan 03 12:29:15 2017
-64.8924332	-10.7669477	157.90	Tue Jan 03 12:29:25 2017
-64.8924332	-10.7669439	157.91	Tue Jan 03 12:29:35 2017
-64.8924637	-10.7669563	157.82	Tue Jan 03 12:29:45 2017
-64.8924561	-10.7669630	157.82	Tue Jan 03 12:29:55 2017
-64.8924484	-10.7669706	157.83	Tue Jan 03 12:30:05 2017
-64.8924408	-10.7669868	158.01	Tue Jan 03 12:30:15 2017
-64.8924255	-10.7669811	159.36	Tue Jan 03 12:30:25 2017
-64.8924179	-10.7669840	159.40	Tue Jan 03 12:30:35 2017
-64.8923950	-10.7669945	159.40	Tue Jan 03 12:30:45 2017
-64.8924332	-10.7670164	159.70	Tue Jan 03 12:30:55 2017
-64.8924713	-10.7669601	160.02	Tue Jan 03 12:31:05 2017
-64.8925095	-10.7668819	159.56	Tue Jan 03 12:31:15 2017
-64.8925552	-10.7667894	159.20	Tue Jan 03 12:31:25 2017
-64.8926086	-10.7667141	158.19	Tue Jan 03 12:31:35 2017
-64.8926544	-10.7666740	158.79	Tue Jan 03 12:31:45 2017
-64.8926697	-10.7666769	158.68	Tue Jan 03 12:31:55 2017
-64.8926697	-10.7666845	158.62	Tue Jan 03 12:32:05 2017
-64.8926620	-10.7666826	158.57	Tue Jan 03 12:32:15 2017
-64.8926468	-10.7666798	158.54	Tue Jan 03 12:32:25 2017
-64.8925781	-10.7667027	158.69	Tue Jan 03 12:32:35 2017
-64.8925171	-10.7667570	158.75	Tue Jan 03 12:32:45 2017
-64.8925171	-10.7668047	156.19	Tue Jan 03 12:32:55 2017
-64.8925018	-10.7668819	155.02	Tue Jan 03 12:33:05 2017
-64.8925095	-10.7669353	155.91	Tue Jan 03 12:33:15 2017
-64.8925171	-10.7668877	156.81	Tue Jan 03 12:33:25 2017
-64.8924637	-10.7668467	158.73	Tue Jan 03 12:33:35 2017
-64.8924179	-10.7668753	158.93	Tue Jan 03 12:33:45 2017
-64.8924026	-10.7669182	159.98	Tue Jan 03 12:33:55 2017
-64.8924408	-10.7669525	157.55	Tue Jan 03 12:34:05 2017
-64.8924866	-10.7669621	157.67	Tue Jan 03 12:34:15 2017
-64.8925095	-10.7669477	156.71	Tue Jan 03 12:34:25 2017
-64.8924866	-10.7669582	156.52	Tue Jan 03 12:34:35 2017
-64.8924789	-10.7669563	156.55	Tue Jan 03 12:34:45 2017
-64.8924866	-10.7669945	157.15	Tue Jan 03 12:34:55 2017
-64.8924713	-10.7670116	157.48	Tue Jan 03 12:35:05 2017
-64.8924026	-10.7669716	157.43	Tue Jan 03 12:35:15 2017
-64.8923798	-10.7669926	157.37	Tue Jan 03 12:35:25 2017
-64.8924103	-10.7670231	156.75	Tue Jan 03 12:35:35 2017
-64.8924484	-10.7669687	157.58	Tue Jan 03 12:35:45 2017
-64.8924408	-10.7670031	158.46	Tue Jan 03 12:35:55 2017
-64.8924637	-10.7670116	158.66	Tue Jan 03 12:36:05 2017
-64.8924637	-10.7670116	158.63	Tue Jan 03 12:36:15 2017
-64.8924713	-10.7670031	158.65	Tue Jan 03 12:36:25 2017
-64.8924484	-10.7669640	159.13	Tue Jan 03 12:36:35 2017
-64.8923798	-10.7669458	159.84	Tue Jan 03 12:36:45 2017
-64.8924179	-10.7669106	160.81	Tue Jan 03 12:36:55 2017
-64.8924484	-10.7669230	160.63	Tue Jan 03 12:37:05 2017
-64.8924637	-10.7669477	160.50	Tue Jan 03 12:37:15 2017
-64.8925171	-10.7670193	157.07	Tue Jan 03 12:37:25 2017
-64.8925400	-10.7670259	154.54	Tue Jan 03 12:37:35 2017
-64.8926010	-10.7670898	152.11	Tue Jan 03 12:37:45 2017
-64.8925858	-10.7672138	152.17	Tue Jan 03 12:37:55 2017
-64.8924561	-10.7671108	163.74	Tue Jan 03 12:38:05 2017
-64.8924637	-10.7670860	164.19	Tue Jan 03 12:38:15 2017
-64.8924637	-10.7670708	164.05	Tue Jan 03 12:38:25 2017
-64.8924713	-10.7669773	162.39	Tue Jan 03 12:38:35 2017
-64.8924637	-10.7669182	159.41	Tue Jan 03 12:38:45 2017
-64.8925171	-10.7668858	158.57	Tue Jan 03 12:38:55 2017
-64.8925018	-10.7668839	158.57	Tue Jan 03 12:39:05 2017
-64.8925018	-10.7668772	158.66	Tue Jan 03 12:39:15 2017
-64.8924866	-10.7668896	159.23	Tue Jan 03 12:39:25 2017
-64.8925323	-10.7668886	158.62	Tue Jan 03 12:39:35 2017
-64.8925400	-10.7669010	158.44	Tue Jan 03 12:39:45 2017
-64.8925476	-10.7668428	157.83	Tue Jan 03 12:39:55 2017
-64.8926010	-10.7667694	157.41	Tue Jan 03 12:40:05 2017
-64.8926315	-10.7667522	157.08	Tue Jan 03 12:40:15 2017
-64.8926315	-10.7667513	157.09	Tue Jan 03 12:40:25 2017
-64.8926392	-10.7667599	157.64	Tue Jan 03 12:40:35 2017
-64.8926392	-10.7667341	158.03	Tue Jan 03 12:40:45 2017
-64.8925858	-10.7667513	157.47	Tue Jan 03 12:40:55 2017
-64.8925095	-10.7667675	157.91	Tue Jan 03 12:41:05 2017
-64.8925552	-10.7668171	157.86	Tue Jan 03 12:41:15 2017
-64.8925095	-10.7668762	158.32	Tue Jan 03 12:41:25 2017
-64.8925018	-10.7669106	159.71	Tue Jan 03 12:41:35 2017
-64.8925095	-10.7669277	159.69	Tue Jan 03 12:41:45 2017
-64.8925171	-10.7669601	160.17	Tue Jan 03 12:41:55 2017
-64.8924866	-10.7669830	160.73	Tue Jan 03 12:42:05 2017
-64.8924789	-10.7669849	160.96	Tue Jan 03 12:42:15 2017
-64.8924713	-10.7669792	161.03	Tue Jan 03 12:42:25 2017
-64.8925171	-10.7669611	161.46	Tue Jan 03 12:42:35 2017
-64.8925247	-10.7669086	161.54	Tue Jan 03 12:42:45 2017
-64.8924942	-10.7669239	161.09	Tue Jan 03 12:42:55 2017
-64.8924942	-10.7668867	161.97	Tue Jan 03 12:43:05 2017
-64.8924789	-10.7668629	160.81	Tue Jan 03 12:43:15 2017
-64.8924561	-10.7668314	162.26	Tue Jan 03 12:43:25 2017
-64.8924484	-10.7668476	162.23	Tue Jan 03 12:43:35 2017
-64.8924103	-10.7668886	162.45	Tue Jan 03 12:43:45 2017
-64.8923950	-10.7669210	163.68	Tue Jan 03 12:43:55 2017
-64.8924332	-10.7669487	162.68	Tue Jan 03 12:44:05 2017
-64.8924408	-10.7669744	162.71	Tue Jan 03 12:44:15 2017
-64.8924026	-10.7670555	162.80	Tue Jan 03 12:44:25 2017
-64.8924026	-10.7670698	163.29	Tue Jan 03 12:44:35 2017
-64.8924026	-10.7670612	163.35	Tue Jan 03 12:44:45 2017
-64.8924255	-10.7670622	163.27	Tue Jan 03 12:44:55 2017
-64.8924713	-10.7670689	163.59	Tue Jan 03 12:45:05 2017
-64.8924866	-10.7670259	163.43	Tue Jan 03 12:45:15 2017
-64.8925018	-10.7669487	163.75	Tue Jan 03 12:45:25 2017
-64.8925247	-10.7669182	163.30	Tue Jan 03 12:45:35 2017
-64.8925095	-10.7669029	162.99	Tue Jan 03 12:45:45 2017
-64.8925095	-10.7668743	162.72	Tue Jan 03 12:45:55 2017
-64.8925247	-10.7668743	162.81	Tue Jan 03 12:46:05 2017
-64.8925858	-10.7668409	164.66	Tue Jan 03 12:46:15 2017
-64.8925400	-10.7668638	165.13	Tue Jan 03 12:46:25 2017
-64.8925018	-10.7668905	164.67	Tue Jan 03 12:46:35 2017
-64.8924866	-10.7668905	164.21	Tue Jan 03 12:46:45 2017
-64.8924561	-10.7668905	163.96	Tue Jan 03 12:46:55 2017
-64.8924179	-10.7668629	164.26	Tue Jan 03 12:47:05 2017
-64.8924408	-10.7668686	164.23	Tue Jan 03 12:47:15 2017
-64.8924103	-10.7668943	163.08	Tue Jan 03 12:47:25 2017
-64.8924179	-10.7668962	163.20	Tue Jan 03 12:47:35 2017
-64.8924179	-10.7668715	163.03	Tue Jan 03 12:47:45 2017
-64.8925323	-10.7668724	163.64	Tue Jan 03 12:47:55 2017
-64.8925400	-10.7668457	163.90	Tue Jan 03 12:48:05 2017
-64.8925400	-10.7668371	163.95	Tue Jan 03 12:48:15 2017
-64.8925400	-10.7668543	163.36	Tue Jan 03 12:48:25 2017
-64.8924942	-10.7669029	163.17	Tue Jan 03 12:48:35 2017
-64.8924789	-10.7669220	163.22	Tue Jan 03 12:48:45 2017
-64.8924789	-10.7669249	163.41	Tue Jan 03 12:48:55 2017
-64.8925400	-10.7668428	162.93	Tue Jan 03 12:49:05 2017
-64.8926086	-10.7667389	161.96	Tue Jan 03 12:49:15 2017
-64.8925934	-10.7667189	160.38	Tue Jan 03 12:49:25 2017
-64.8925858	-10.7667189	160.43	Tue Jan 03 12:49:35 2017
-64.8925858	-10.7667112	160.46	Tue Jan 03 12:49:45 2017
-64.8925781	-10.7666922	160.48	Tue Jan 03 12:49:55 2017
-64.8925629	-10.7666779	160.31	Tue Jan 03 12:50:05 2017
-64.8925705	-10.7666464	160.19	Tue Jan 03 12:50:15 2017
-64.8925323	-10.7666245	160.40	Tue Jan 03 12:50:25 2017
-64.8925095	-10.7666674	159.73	Tue Jan 03 12:50:35 2017
-64.8925095	-10.7666626	159.73	Tue Jan 03 12:50:45 2017
-64.8925018	-10.7666626	159.66	Tue Jan 03 12:50:55 2017
-64.8925934	-10.7667007	158.12	Tue Jan 03 12:51:05 2017
-64.8926086	-10.7667150	156.77	Tue Jan 03 12:51:15 2017
-64.8926468	-10.7667360	156.64	Tue Jan 03 12:51:25 2017
-64.8927002	-10.7667465	157.11	Tue Jan 03 12:51:35 2017
-64.8927078	-10.7667599	156.95	Tue Jan 03 12:51:45 2017
-64.8926697	-10.7667532	156.00	Tue Jan 03 12:51:55 2017
-64.8926697	-10.7667542	155.86	Tue Jan 03 12:52:05 2017
-64.8926849	-10.7667437	153.66	Tue Jan 03 12:52:15 2017
-64.8926849	-10.7667427	153.54	Tue Jan 03 12:52:25 2017
-64.8926773	-10.7667303	153.41	Tue Jan 03 12:52:35 2017
-64.8926697	-10.7667046	153.71	Tue Jan 03 12:52:45 2017
-64.8926163	-10.7667150	153.06	Tue Jan 03 12:52:55 2017
-64.8926163	-10.7666988	153.10	Tue Jan 03 12:53:05 2017
-64.8926163	-10.7666922	153.09	Tue Jan 03 12:53:15 2017
-64.8926086	-10.7666655	152.42	Tue Jan 03 12:53:25 2017
-64.8926010	-10.7666636	152.50	Tue Jan 03 12:53:35 2017
-64.8926010	-10.7666750	152.52	Tue Jan 03 12:53:45 2017
-64.8925629	-10.7666683	152.77	Tue Jan 03 12:53:55 2017
-64.8925400	-10.7666512	155.52	Tue Jan 03 12:54:05 2017
-64.8925323	-10.7666664	156.03	Tue Jan 03 12:54:15 2017
-64.8926010	-10.7666874	154.42	Tue Jan 03 12:54:25 2017
-64.8926239	-10.7666626	154.19	Tue Jan 03 12:54:35 2017
-64.8926010	-10.7666578	154.29	Tue Jan 03 12:54:45 2017
-64.8925934	-10.7666855	155.01	Tue Jan 03 12:54:55 2017
-64.8925705	-10.7666969	155.66	Tue Jan 03 12:55:05 2017
-64.8925247	-10.7666674	156.48	Tue Jan 03 12:55:15 2017
-64.8925018	-10.7666092	156.81	Tue Jan 03 12:55:25 2017
-64.8925323	-10.7666426	157.18	Tue Jan 03 12:55:35 2017
-64.8925552	-10.7666597	156.59	Tue Jan 03 12:55:45 2017
-64.8925552	-10.7666512	156.09	Tue Jan 03 12:55:55 2017
-64.8925400	-10.7666550	156.33	Tue Jan 03 12:56:05 2017
-64.8925171	-10.7666063	156.84	Tue Jan 03 12:56:15 2017
-64.8925629	-10.7666292	156.61	Tue Jan 03 12:56:25 2017
-64.8925705	-10.7666283	156.88	Tue Jan 03 12:56:35 2017
-64.8925552	-10.7666559	157.31	Tue Jan 03 12:56:45 2017
-64.8925171	-10.7666368	156.23	Tue Jan 03 12:56:55 2017
-64.8925095	-10.7666283	156.34	Tue Jan 03 12:57:05 2017
-64.8925400	-10.7666473	156.35	Tue Jan 03 12:57:15 2017
-64.8925400	-10.7666349	156.08	Tue Jan 03 12:57:25 2017
-64.8925247	-10.7666445	155.79	Tue Jan 03 12:57:35 2017
-64.8925247	-10.7666559	155.86	Tue Jan 03 12:57:45 2017
-64.8925171	-10.7666597	155.88	Tue Jan 03 12:57:55 2017
-64.8925400	-10.7666540	158.48	Tue Jan 03 12:58:05 2017
-64.8925400	-10.7666416	158.50	Tue Jan 03 12:58:15 2017
-64.8925400	-10.7666378	158.55	Tue Jan 03 12:58:25 2017
-64.8925476	-10.7666264	158.92	Tue Jan 03 12:58:35 2017
-64.8925171	-10.7666416	158.93	Tue Jan 03 12:58:45 2017
-64.8925323	-10.7667179	158.85	Tue Jan 03 12:58:55 2017
-64.8924942	-10.7666779	158.59	Tue Jan 03 12:59:05 2017
-64.8924789	-10.7666683	158.57	Tue Jan 03 12:59:15 2017
-64.8924713	-10.7666693	158.55	Tue Jan 03 12:59:25 2017
-64.8924561	-10.7666836	158.91	Tue Jan 03 12:59:35 2017
-64.8924332	-10.7666540	159.95	Tue Jan 03 12:59:45 2017
-64.8924561	-10.7665749	160.80	Tue Jan 03 12:59:55 2017
-64.8924408	-10.7665577	161.30	Tue Jan 03 13:00:05 2017
-64.8924561	-10.7665892	162.02	Tue Jan 03 13:00:15 2017
-64.8924713	-10.7665424	162.37	Tue Jan 03 13:00:25 2017
-64.8924942	-10.7665749	161.46	Tue Jan 03 13:00:35 2017
-64.8924866	-10.7665777	161.61	Tue Jan 03 13:00:45 2017
-64.8924866	-10.7666025	160.53	Tue Jan 03 13:00:55 2017
-64.8924332	-10.7665215	158.97	Tue Jan 03 13:01:05 2017
-64.8924179	-10.7664814	159.11	Tue Jan 03 13:01:15 2017
-64.8924179	-10.7664814	159.30	Tue Jan 03 13:01:25 2017
-64.8924103	-10.7664890	159.28	Tue Jan 03 13:01:35 2017
-64.8923874	-10.7665358	158.25	Tue Jan 03 13:01:45 2017
-64.8923798	-10.7665377	158.46	Tue Jan 03 13:01:55 2017
-64.8923492	-10.7665443	158.23	Tue Jan 03 13:02:05 2017
-64.8923492	-10.7665501	158.23	Tue Jan 03 13:02:15 2017
-64.8923416	-10.7665539	158.22	Tue Jan 03 13:02:25 2017
-64.8923340	-10.7665520	158.21	Tue Jan 03 13:02:35 2017
-64.8923035	-10.7665625	158.23	Tue Jan 03 13:02:45 2017
-64.8923264	-10.7665424	159.28	Tue Jan 03 13:02:55 2017
-64.8924332	-10.7664852	158.35	Tue Jan 03 13:03:05 2017
-64.8924866	-10.7664499	157.89	Tue Jan 03 13:03:15 2017
-64.8924713	-10.7664795	158.04	Tue Jan 03 13:03:25 2017
-64.8924103	-10.7665539	158.77	Tue Jan 03 13:03:35 2017
-64.8924103	-10.7665586	158.88	Tue Jan 03 13:03:45 2017
-64.8924866	-10.7665691	160.01	Tue Jan 03 13:03:55 2017
-64.8925171	-10.7665968	160.14	Tue Jan 03 13:04:05 2017
-64.8925781	-10.7666197	161.32	Tue Jan 03 13:04:15 2017
-64.8926086	-10.7666521	160.77	Tue Jan 03 13:04:25 2017
-64.8925095	-10.7665501	159.28	Tue Jan 03 13:04:35 2017
-64.8924255	-10.7665033	158.94	Tue Jan 03 13:04:45 2017
-64.8923416	-10.7665043	158.58	Tue Jan 03 13:04:55 2017
-64.8922501	-10.7664881	159.35	Tue Jan 03 13:05:05 2017
-64.8921432	-10.7664499	159.20	Tue Jan 03 13:05:15 2017
-64.8919601	-10.7664337	157.61	Tue Jan 03 13:05:25 2017
-64.8918533	-10.7664709	157.77	Tue Jan 03 13:05:35 2017
-64.8917313	-10.7666063	158.80	Tue Jan 03 13:05:45 2017
-64.8916321	-10.7666616	158.15	Tue Jan 03 13:05:55 2017
-64.8915100	-10.7666597	157.73	Tue Jan 03 13:06:05 2017
-64.8914642	-10.7666674	157.54	Tue Jan 03 13:06:15 2017
-64.8914490	-10.7666636	157.55	Tue Jan 03 13:06:25 2017
-64.8914413	-10.7666693	157.62	Tue Jan 03 13:06:35 2017
-64.8914490	-10.7666664	157.69	Tue Jan 03 13:06:45 2017
-64.8916245	-10.7666674	157.21	Tue Jan 03 13:06:55 2017
-64.8917160	-10.7666864	155.81	Tue Jan 03 13:07:05 2017
-64.8917999	-10.7666159	154.93	Tue Jan 03 13:07:15 2017
-64.8918457	-10.7665510	154.23	Tue Jan 03 13:07:25 2017
-64.8919525	-10.7665100	153.29	Tue Jan 03 13:07:35 2017
-64.8920670	-10.7665110	153.34	Tue Jan 03 13:07:45 2017
-64.8921661	-10.7664890	154.21	Tue Jan 03 13:07:55 2017
-64.8923035	-10.7665262	154.30	Tue Jan 03 13:08:05 2017
-64.8924408	-10.7665615	153.94	Tue Jan 03 13:08:15 2017
-64.8925400	-10.7666264	153.94	Tue Jan 03 13:08:25 2017
-64.8926392	-10.7666569	154.23	Tue Jan 03 13:08:35 2017
-64.8925629	-10.7667246	154.39	Tue Jan 03 13:08:45 2017
-64.8925247	-10.7667856	154.63	Tue Jan 03 13:08:55 2017
-64.8924789	-10.7668438	155.44	Tue Jan 03 13:09:05 2017
-64.8924789	-10.7668562	155.59	Tue Jan 03 13:09:15 2017
-64.8924026	-10.7668066	156.02	Tue Jan 03 13:09:25 2017
-64.8923645	-10.7667799	156.25	Tue Jan 03 13:09:35 2017
-64.8923416	-10.7667952	156.21	Tue Jan 03 13:09:45 2017
-64.8923187	-10.7668352	156.03	Tue Jan 03 13:09:55 2017
-64.8923416	-10.7668486	155.97	Tue Jan 03 13:10:05 2017
-64.8923950	-10.7668753	156.52	Tue Jan 03 13:10:15 2017
-64.8923492	-10.7669249	156.67	Tue Jan 03 13:10:25 2017
-64.8923645	-10.7669573	156.76	Tue Jan 03 13:10:35 2017
-64.8923645	-10.7669477	156.86	Tue Jan 03 13:10:45 2017
-64.8923492	-10.7668905	157.66	Tue Jan 03 13:10:55 2017
-64.8923492	-10.7668896	157.68	Tue Jan 03 13:11:05 2017
-64.8923569	-10.7668905	157.71	Tue Jan 03 13:11:15 2017
-64.8923492	-10.7668896	157.71	Tue Jan 03 13:11:25 2017
-64.8923569	-10.7668972	157.74	Tue Jan 03 13:11:35 2017
-64.8923492	-10.7669172	157.68	Tue Jan 03 13:11:45 2017
-64.8923874	-10.7669582	158.26	Tue Jan 03 13:11:55 2017
-64.8924255	-10.7669735	158.33	Tue Jan 03 13:12:05 2017
-64.8923798	-10.7669392	157.93	Tue Jan 03 13:12:15 2017
-64.8923492	-10.7669058	157.76	Tue Jan 03 13:12:25 2017
-64.8923645	-10.7668562	157.46	Tue Jan 03 13:12:35 2017
-64.8924255	-10.7668400	155.36	Tue Jan 03 13:12:45 2017
-64.8925018	-10.7668276	155.35	Tue Jan 03 13:12:55 2017
-64.8925629	-10.7667637	155.76	Tue Jan 03 13:13:05 2017
-64.8926239	-10.7666988	156.96	Tue Jan 03 13:13:15 2017
-64.8925858	-10.7666464	157.63	Tue Jan 03 13:13:25 2017
-64.8924255	-10.7665567	156.31	Tue Jan 03 13:13:35 2017
-64.8923798	-10.7665186	157.16	Tue Jan 03 13:13:45 2017
-64.8923874	-10.7665339	156.98	Tue Jan 03 13:13:55 2017
-64.8923569	-10.7665424	156.68	Tue Jan 03 13:14:05 2017
-64.8923111	-10.7665176	156.59	Tue Jan 03 13:14:15 2017
-64.8921890	-10.7665081	157.07	Tue Jan 03 13:14:25 2017
-64.8920517	-10.7664738	157.40	Tue Jan 03 13:14:35 2017
-64.8919525	-10.7664986	158.16	Tue Jan 03 13:14:45 2017
-64.8918762	-10.7664938	158.63	Tue Jan 03 13:14:55 2017
-64.8917847	-10.7665539	159.80	Tue Jan 03 13:15:05 2017
-64.8917084	-10.7666073	160.08	Tue Jan 03 13:15:15 2017
-64.8916245	-10.7666616	159.77	Tue Jan 03 13:15:25 2017
-64.8915710	-10.7666445	158.61	Tue Jan 03 13:15:35 2017
-64.8914185	-10.7666588	159.09	Tue Jan 03 13:15:45 2017
-64.8913803	-10.7666883	159.61	Tue Jan 03 13:15:55 2017
-64.8912964	-10.7666931	159.78	Tue Jan 03 13:16:05 2017
-64.8912354	-10.7667389	159.40	Tue Jan 03 13:16:15 2017
-64.8910980	-10.7667503	158.04	Tue Jan 03 13:16:25 2017
-64.8909836	-10.7666817	157.55	Tue Jan 03 13:16:35 2017
-64.8909378	-10.7666731	157.93	Tue Jan 03 13:16:45 2017
-64.8908081	-10.7667332	158.04	Tue Jan 03 13:16:55 2017
-64.8906708	-10.7667198	158.39	Tue Jan 03 13:17:05 2017
-64.8905792	-10.7666550	157.87	Tue Jan 03 13:17:15 2017
-64.8904724	-10.7666330	158.02	Tue Jan 03 13:17:25 2017
-64.8903427	-10.7665987	158.42	Tue Jan 03 13:17:35 2017
-64.8902435	-10.7666283	158.19	Tue Jan 03 13:17:45 2017
-64.8900986	-10.7666903	159.07	Tue Jan 03 13:17:55 2017
-64.8900223	-10.7666864	159.57	Tue Jan 03 13:18:05 2017
-64.8898544	-10.7666912	159.31	Tue Jan 03 13:18:15 2017
-64.8897171	-10.7666302	159.52	Tue Jan 03 13:18:25 2017
-64.8896179	-10.7666483	160.61	Tue Jan 03 13:18:35 2017
-64.8895569	-10.7666435	160.93	Tue Jan 03 13:18:45 2017
-64.8894348	-10.7666483	160.43	Tue Jan 03 13:18:55 2017
-64.8893356	-10.7666111	157.86	Tue Jan 03 13:19:05 2017
-64.8892441	-10.7665606	155.46	Tue Jan 03 13:19:15 2017
-64.8891144	-10.7665844	152.93	Tue Jan 03 13:19:25 2017
-64.8889923	-10.7665243	148.76	Tue Jan 03 13:19:35 2017
-64.8888931	-10.7664680	144.09	Tue Jan 03 13:19:45 2017
-64.8887939	-10.7664690	137.75	Tue Jan 03 13:19:55 2017
-64.8887024	-10.7665129	133.21	Tue Jan 03 13:20:05 2017
-64.8886032	-10.7665415	132.28	Tue Jan 03 13:20:15 2017
-64.8884430	-10.7666187	131.79	Tue Jan 03 13:20:25 2017
-64.8883362	-10.7666922	130.54	Tue Jan 03 13:20:35 2017
-64.8882370	-10.7667360	129.30	Tue Jan 03 13:20:45 2017
-64.8881302	-10.7667742	129.41	Tue Jan 03 13:20:55 2017
-64.8880768	-10.7667484	130.35	Tue Jan 03 13:21:05 2017
-64.8879166	-10.7667665	131.19	Tue Jan 03 13:21:15 2017
-64.8877869	-10.7667828	131.48	Tue Jan 03 13:21:25 2017
-64.8876953	-10.7668400	133.73	Tue Jan 03 13:21:35 2017
-64.8875580	-10.7668524	136.34	Tue Jan 03 13:21:45 2017
-64.8874512	-10.7669010	138.97	Tue Jan 03 13:21:55 2017
-64.8873520	-10.7669630	141.45	Tue Jan 03 13:22:05 2017
-64.8872833	-10.7670507	143.14	Tue Jan 03 13:22:15 2017
-64.8871918	-10.7670841	142.82	Tue Jan 03 13:22:25 2017
-64.8870773	-10.7671185	142.78	Tue Jan 03 13:22:35 2017
-64.8869934	-10.7671776	143.34	Tue Jan 03 13:22:45 2017
-64.8869095	-10.7671728	144.19	Tue Jan 03 13:22:55 2017
-64.8867950	-10.7671919	144.86	Tue Jan 03 13:23:05 2017
-64.8866730	-10.7672176	144.93	Tue Jan 03 13:23:15 2017
-64.8865433	-10.7672806	146.38	Tue Jan 03 13:23:25 2017
-64.8864212	-10.7673016	147.04	Tue Jan 03 13:23:35 2017
-64.8863831	-10.7673779	148.68	Tue Jan 03 13:23:45 2017
-64.8863754	-10.7674923	150.63	Tue Jan 03 13:23:55 2017
-64.8862610	-10.7675219	151.14	Tue Jan 03 13:24:05 2017
-64.8861847	-10.7675257	153.38	Tue Jan 03 13:24:15 2017
-64.8860779	-10.7674961	155.63	Tue Jan 03 13:24:25 2017
-64.8859787	-10.7674046	157.15	Tue Jan 03 13:24:35 2017
-64.8859024	-10.7673893	158.89	Tue Jan 03 13:24:45 2017
-64.8857727	-10.7673731	160.67	Tue Jan 03 13:24:55 2017
-64.8856812	-10.7673788	163.08	Tue Jan 03 13:25:05 2017
-64.8855438	-10.7673616	165.29	Tue Jan 03 13:25:15 2017
-64.8853836	-10.7673473	166.25	Tue Jan 03 13:25:25 2017
-64.8852692	-10.7673635	167.31	Tue Jan 03 13:25:35 2017
-64.8852081	-10.7673454	169.10	Tue Jan 03 13:25:45 2017
-64.8851013	-10.7673445	170.45	Tue Jan 03 13:25:55 2017
-64.8849716	-10.7672672	172.07	Tue Jan 03 13:26:05 2017
-64.8848953	-10.7672729	174.09	Tue Jan 03 13:26:15 2017
-64.8848038	-10.7672997	174.59	Tue Jan 03 13:26:25 2017
-64.8847504	-10.7673988	176.35	Tue Jan 03 13:26:35 2017
-64.8847122	-10.7674665	177.79	Tue Jan 03 13:26:45 2017
-64.8846359	-10.7674913	178.84	Tue Jan 03 13:26:55 2017
-64.8845749	-10.7674923	180.14	Tue Jan 03 13:27:05 2017
-64.8845444	-10.7675190	180.79	Tue Jan 03 13:27:15 2017
-64.8845291	-10.7676735	181.96	Tue Jan 03 13:27:25 2017
-64.8843918	-10.7678204	183.03	Tue Jan 03 13:27:35 2017
-64.8843079	-10.7679148	184.02	Tue Jan 03 13:27:45 2017
-64.8842621	-10.7679844	185.16	Tue Jan 03 13:27:55 2017
-64.8842010	-10.7680283	186.16	Tue Jan 03 13:28:05 2017
-64.8841171	-10.7680025	187.73	Tue Jan 03 13:28:15 2017
-64.8840256	-10.7679367	188.38	Tue Jan 03 13:28:25 2017
-64.8839493	-10.7678928	189.68	Tue Jan 03 13:28:35 2017
-64.8838577	-10.7678986	191.14	Tue Jan 03 13:28:45 2017
-64.8837585	-10.7679453	191.26	Tue Jan 03 13:28:55 2017
-64.8836441	-10.7679405	191.77	Tue Jan 03 13:29:05 2017
-64.8835449	-10.7679749	193.21	Tue Jan 03 13:29:15 2017
-64.8834839	-10.7680359	194.14	Tue Jan 03 13:29:25 2017
-64.8834229	-10.7680416	195.11	Tue Jan 03 13:29:35 2017
-64.8834305	-10.7680655	195.51	Tue Jan 03 13:29:45 2017
-64.8834381	-10.7681208	196.23	Tue Jan 03 13:29:55 2017
-64.8834152	-10.7681141	195.80	Tue Jan 03 13:30:05 2017
-64.8834229	-10.7681026	195.87	Tue Jan 03 13:30:15 2017
-64.8834229	-10.7681141	195.74	Tue Jan 03 13:30:25 2017
-64.8833771	-10.7681236	195.44	Tue Jan 03 13:30:35 2017
-64.8833771	-10.7681036	195.21	Tue Jan 03 13:30:45 2017
-64.8833694	-10.7680597	194.80	Tue Jan 03 13:30:55 2017
-64.8833542	-10.7680464	194.42	Tue Jan 03 13:31:05 2017
-64.8833542	-10.7680502	194.37	Tue Jan 03 13:31:15 2017
-64.8833542	-10.7680483	194.34	Tue Jan 03 13:31:25 2017
-64.8834229	-10.7680407	192.58	Tue Jan 03 13:31:35 2017
-64.8835068	-10.7680140	191.50	Tue Jan 03 13:31:45 2017
-64.8835831	-10.7680359	191.04	Tue Jan 03 13:31:55 2017
-64.8836441	-10.7680130	191.50	Tue Jan 03 13:32:05 2017
-64.8836517	-10.7680273	191.73	Tue Jan 03 13:32:15 2017
-64.8836594	-10.7680216	191.73	Tue Jan 03 13:32:25 2017
-64.8837357	-10.7680454	190.34	Tue Jan 03 13:32:35 2017
-64.8837738	-10.7680349	189.75	Tue Jan 03 13:32:45 2017
-64.8837738	-10.7680283	189.33	Tue Jan 03 13:32:55 2017
-64.8838577	-10.7680321	187.71	Tue Jan 03 13:33:05 2017
-64.8839722	-10.7681274	183.67	Tue Jan 03 13:33:15 2017
-64.8840027	-10.7681456	182.69	Tue Jan 03 13:33:25 2017
-64.8839951	-10.7682056	182.06	Tue Jan 03 13:33:35 2017
-64.8839722	-10.7682600	181.17	Tue Jan 03 13:33:45 2017
-64.8839569	-10.7683039	180.36	Tue Jan 03 13:33:55 2017
-64.8839569	-10.7683039	180.31	Tue Jan 03 13:34:05 2017
-64.8839569	-10.7683058	180.28	Tue Jan 03 13:34:15 2017
-64.8839569	-10.7683144	180.22	Tue Jan 03 13:34:25 2017
-64.8839493	-10.7683287	180.09	Tue Jan 03 13:34:35 2017
-64.8839340	-10.7684031	179.68	Tue Jan 03 13:34:45 2017
-64.8839645	-10.7685156	179.48	Tue Jan 03 13:34:55 2017
-64.8838959	-10.7686539	179.37	Tue Jan 03 13:35:05 2017
-64.8839493	-10.7687073	179.28	Tue Jan 03 13:35:15 2017
-64.8839874	-10.7688141	179.32	Tue Jan 03 13:35:25 2017
-64.8841095	-10.7688560	179.59	Tue Jan 03 13:35:35 2017
-64.8841858	-10.7688866	179.69	Tue Jan 03 13:35:45 2017
-64.8842621	-10.7689075	178.64	Tue Jan 03 13:35:55 2017
-64.8843079	-10.7689495	177.99	Tue Jan 03 13:36:05 2017
-64.8844299	-10.7689943	175.99	Tue Jan 03 13:36:15 2017
-64.8844604	-10.7690449	175.34	Tue Jan 03 13:36:25 2017
-64.8845291	-10.7691126	174.90	Tue Jan 03 13:36:35 2017
-64.8844986	-10.7691221	176.13	Tue Jan 03 13:36:45 2017
-64.8844910	-10.7692242	176.59	Tue Jan 03 13:36:55 2017
-64.8844910	-10.7693071	176.31	Tue Jan 03 13:37:05 2017
-64.8844528	-10.7693682	175.68	Tue Jan 03 13:37:15 2017
-64.8844452	-10.7694845	175.77	Tue Jan 03 13:37:25 2017
-64.8844223	-10.7695694	175.81	Tue Jan 03 13:37:35 2017
-64.8844757	-10.7696295	173.26	Tue Jan 03 13:37:45 2017
-64.8844681	-10.7697239	173.42	Tue Jan 03 13:37:55 2017
-64.8844147	-10.7698364	172.33	Tue Jan 03 13:38:05 2017
-64.8844681	-10.7699013	172.29	Tue Jan 03 13:38:15 2017
-64.8844833	-10.7699270	171.68	Tue Jan 03 13:38:25 2017
-64.8844833	-10.7699842	171.38	Tue Jan 03 13:38:35 2017
-64.8845596	-10.7700634	169.76	Tue Jan 03 13:38:45 2017
-64.8844910	-10.7701092	169.06	Tue Jan 03 13:38:55 2017
-64.8844604	-10.7701902	168.67	Tue Jan 03 13:39:05 2017
-64.8843689	-10.7702360	168.65	Tue Jan 03 13:39:15 2017
-64.8842850	-10.7702742	168.61	Tue Jan 03 13:39:25 2017
-64.8841858	-10.7703247	168.20	Tue Jan 03 13:39:35 2017
-64.8841019	-10.7703991	168.23	Tue Jan 03 13:39:45 2017
-64.8840866	-10.7703753	169.04	Tue Jan 03 13:39:55 2017
-64.8840408	-10.7703285	169.92	Tue Jan 03 13:40:05 2017
-64.8840027	-10.7703629	170.30	Tue Jan 03 13:40:15 2017
-64.8839645	-10.7703819	170.46	Tue Jan 03 13:40:25 2017
-64.8840027	-10.7704163	170.75	Tue Jan 03 13:40:35 2017
-64.8840714	-10.7704678	171.09	Tue Jan 03 13:40:45 2017
-64.8841476	-10.7704983	170.12	Tue Jan 03 13:40:55 2017
-64.8841782	-10.7704830	169.73	Tue Jan 03 13:41:05 2017
-64.8841095	-10.7704477	170.79	Tue Jan 03 13:41:15 2017
-64.8840179	-10.7704010	172.92	Tue Jan 03 13:41:25 2017
-64.8840103	-10.7704039	172.99	Tue Jan 03 13:41:35 2017
-64.8839951	-10.7704039	173.02	Tue Jan 03 13:41:45 2017
-64.8839874	-10.7704000	173.05	Tue Jan 03 13:41:55 2017
-64.8839951	-10.7703934	173.08	Tue Jan 03 13:42:05 2017
-64.8839951	-10.7703962	173.09	Tue Jan 03 13:42:15 2017
-64.8839798	-10.7704029	173.07	Tue Jan 03 13:42:25 2017
-64.8839951	-10.7704096	173.04	Tue Jan 03 13:42:35 2017
-64.8839569	-10.7704144	173.33	Tue Jan 03 13:42:45 2017
-64.8838425	-10.7704630	172.07	Tue Jan 03 13:42:55 2017
-64.8838196	-10.7705145	171.19	Tue Jan 03 13:43:05 2017
-64.8837433	-10.7705612	170.73	Tue Jan 03 13:43:15 2017
-64.8836975	-10.7705765	170.39	Tue Jan 03 13:43:25 2017
-64.8837051	-10.7706432	169.63	Tue Jan 03 13:43:35 2017
-64.8837204	-10.7707434	167.85	Tue Jan 03 13:43:45 2017
-64.8836975	-10.7707720	166.95	Tue Jan 03 13:43:55 2017
-64.8836517	-10.7708426	166.14	Tue Jan 03 13:44:05 2017
-64.8836441	-10.7708511	166.12	Tue Jan 03 13:44:15 2017
-64.8836365	-10.7709179	165.86	Tue Jan 03 13:44:25 2017
-64.8835831	-10.7709522	165.75	Tue Jan 03 13:44:35 2017
-64.8835297	-10.7709484	165.67	Tue Jan 03 13:44:45 2017
-64.8834915	-10.7709360	166.29	Tue Jan 03 13:44:55 2017
-64.8834839	-10.7709131	166.57	Tue Jan 03 13:45:05 2017
-64.8834610	-10.7709141	166.71	Tue Jan 03 13:45:15 2017
-64.8834915	-10.7709513	166.68	Tue Jan 03 13:45:25 2017
-64.8834457	-10.7709684	166.82	Tue Jan 03 13:45:35 2017
-64.8834152	-10.7710314	167.20	Tue Jan 03 13:45:45 2017
-64.8833466	-10.7710810	167.34	Tue Jan 03 13:45:55 2017
-64.8833008	-10.7711287	167.20	Tue Jan 03 13:46:05 2017
-64.8832397	-10.7711849	167.71	Tue Jan 03 13:46:15 2017
-64.8831787	-10.7712469	167.89	Tue Jan 03 13:46:25 2017
-64.8831406	-10.7712984	167.94	Tue Jan 03 13:46:35 2017
-64.8831406	-10.7713261	167.60	Tue Jan 03 13:46:45 2017
-64.8831482	-10.7712889	167.49	Tue Jan 03 13:46:55 2017
-64.8831635	-10.7712440	166.64	Tue Jan 03 13:47:05 2017
-64.8831711	-10.7712431	166.60	Tue Jan 03 13:47:15 2017
-64.8831940	-10.7712488	166.71	Tue Jan 03 13:47:25 2017
-64.8832550	-10.7712336	167.48	Tue Jan 03 13:47:35 2017
-64.8832474	-10.7712317	167.78	Tue Jan 03 13:47:45 2017
-64.8832397	-10.7712183	167.79	Tue Jan 03 13:47:55 2017
-64.8831635	-10.7711515	167.49	Tue Jan 03 13:48:05 2017
-64.8831558	-10.7711525	167.43	Tue Jan 03 13:48:15 2017
-64.8831482	-10.7712917	167.14	Tue Jan 03 13:48:25 2017
-64.8831940	-10.7714109	166.25	Tue Jan 03 13:48:35 2017
-64.8831940	-10.7715263	165.98	Tue Jan 03 13:48:45 2017
-64.8831863	-10.7716017	164.27	Tue Jan 03 13:48:55 2017
-64.8831024	-10.7717104	162.66	Tue Jan 03 13:49:05 2017
-64.8830643	-10.7717953	161.89	Tue Jan 03 13:49:15 2017
-64.8830109	-10.7718782	160.61	Tue Jan 03 13:49:25 2017
-64.8829422	-10.7719173	160.01	Tue Jan 03 13:49:35 2017
-64.8829498	-10.7719240	159.95	Tue Jan 03 13:49:45 2017
-64.8829346	-10.7719393	159.21	Tue Jan 03 13:49:55 2017
-64.8828506	-10.7719746	159.23	Tue Jan 03 13:50:05 2017
-64.8827744	-10.7719889	158.92	Tue Jan 03 13:50:15 2017
-64.8826904	-10.7720356	158.16	Tue Jan 03 13:50:25 2017
-64.8826447	-10.7720547	157.84	Tue Jan 03 13:50:35 2017
-64.8826141	-10.7721252	157.72	Tue Jan 03 13:50:45 2017
-64.8825607	-10.7721853	157.41	Tue Jan 03 13:50:55 2017
-64.8825302	-10.7722034	156.82	Tue Jan 03 13:51:05 2017
-64.8824997	-10.7722273	156.56	Tue Jan 03 13:51:15 2017
-64.8824768	-10.7722521	157.25	Tue Jan 03 13:51:25 2017
-64.8824768	-10.7722569	157.28	Tue Jan 03 13:51:35 2017
-64.8824310	-10.7722397	158.22	Tue Jan 03 13:51:45 2017
-64.8823395	-10.7722540	158.77	Tue Jan 03 13:51:55 2017
-64.8823013	-10.7722483	160.90	Tue Jan 03 13:52:05 2017
-64.8821869	-10.7722206	162.69	Tue Jan 03 13:52:15 2017
-64.8821182	-10.7721863	164.46	Tue Jan 03 13:52:25 2017
-64.8821182	-10.7721462	164.82	Tue Jan 03 13:52:35 2017
-64.8821030	-10.7720861	165.39	Tue Jan 03 13:52:45 2017
-64.8821106	-10.7720823	165.56	Tue Jan 03 13:52:55 2017
-64.8821487	-10.7720585	165.64	Tue Jan 03 13:53:05 2017
-64.8821259	-10.7720404	166.13	Tue Jan 03 13:53:15 2017
-64.8821411	-10.7720318	165.63	Tue Jan 03 13:53:25 2017
-64.8821182	-10.7719965	166.38	Tue Jan 03 13:53:35 2017
-64.8820953	-10.7719660	167.26	Tue Jan 03 13:53:45 2017
-64.8820496	-10.7719650	167.73	Tue Jan 03 13:53:55 2017
-64.8819885	-10.7719669	168.41	Tue Jan 03 13:54:05 2017
-64.8819122	-10.7719717	168.58	Tue Jan 03 13:54:15 2017
-64.8818436	-10.7719288	169.74	Tue Jan 03 13:54:25 2017
-64.8817749	-10.7718916	171.56	Tue Jan 03 13:54:35 2017
-64.8817902	-10.7718925	171.57	Tue Jan 03 13:54:45 2017
-64.8817673	-10.7718487	171.43	Tue Jan 03 13:54:55 2017
-64.8817215	-10.7717886	171.64	Tue Jan 03 13:55:05 2017
-64.8817062	-10.7716942	172.13	Tue Jan 03 13:55:15 2017
-64.8816757	-10.7716627	172.91	Tue Jan 03 13:55:25 2017
-64.8816071	-10.7716551	173.43	Tue Jan 03 13:55:35 2017
-64.8815689	-10.7716780	173.98	Tue Jan 03 13:55:45 2017
-64.8815002	-10.7716579	174.58	Tue Jan 03 13:55:55 2017
-64.8814392	-10.7716284	174.34	Tue Jan 03 13:56:05 2017
-64.8814011	-10.7716169	174.43	Tue Jan 03 13:56:15 2017
-64.8813782	-10.7716541	174.36	Tue Jan 03 13:56:25 2017
-64.8813400	-10.7717123	173.85	Tue Jan 03 13:56:35 2017
-64.8812943	-10.7717361	173.18	Tue Jan 03 13:56:45 2017
-64.8812637	-10.7717409	172.97	Tue Jan 03 13:56:55 2017
-64.8812332	-10.7717714	172.98	Tue Jan 03 13:57:05 2017
-64.8812256	-10.7717667	173.15	Tue Jan 03 13:57:15 2017
-64.8812332	-10.7717772	173.16	Tue Jan 03 13:57:25 2017
-64.8812180	-10.7717800	172.87	Tue Jan 03 13:57:35 2017
-64.8811493	-10.7717857	171.63	Tue Jan 03 13:57:45 2017
-64.8810883	-10.7718277	171.54	Tue Jan 03 13:57:55 2017
-64.8810501	-10.7718210	171.19	Tue Jan 03 13:58:05 2017
-64.8810654	-10.7718401	170.75	Tue Jan 03 13:58:15 2017
-64.8809662	-10.7718878	169.32	Tue Jan 03 13:58:25 2017
-64.8808823	-10.7718735	168.04	Tue Jan 03 13:58:35 2017
-64.8808594	-10.7718544	168.14	Tue Jan 03 13:58:45 2017
-64.8808212	-10.7718906	168.06	Tue Jan 03 13:58:55 2017
-64.8808365	-10.7719240	168.36	Tue Jan 03 13:59:05 2017
-64.8808289	-10.7719650	167.88	Tue Jan 03 13:59:15 2017
-64.8808365	-10.7720203	167.60	Tue Jan 03 13:59:25 2017
-64.8807831	-10.7720976	167.20	Tue Jan 03 13:59:35 2017
-64.8806915	-10.7721777	166.34	Tue Jan 03 13:59:45 2017
-64.8806915	-10.7722120	166.51	Tue Jan 03 13:59:55 2017
-64.8806992	-10.7723207	166.35	Tue Jan 03 14:00:05 2017
-64.8807068	-10.7723799	166.20	Tue Jan 03 14:00:15 2017
-64.8807373	-10.7724400	165.77	Tue Jan 03 14:00:25 2017
-64.8807526	-10.7725143	162.81	Tue Jan 03 14:00:35 2017
-64.8807831	-10.7725592	160.29	Tue Jan 03 14:00:45 2017
-64.8807678	-10.7725868	159.95	Tue Jan 03 14:00:55 2017
-64.8807602	-10.7725868	159.96	Tue Jan 03 14:01:05 2017
-64.8807526	-10.7725916	159.97	Tue Jan 03 14:01:15 2017
-64.8807449	-10.7725840	160.11	Tue Jan 03 14:01:25 2017
-64.8807602	-10.7725935	160.65	Tue Jan 03 14:01:35 2017
-64.8807526	-10.7726030	160.52	Tue Jan 03 14:01:45 2017
-64.8807144	-10.7726364	160.68	Tue Jan 03 14:01:55 2017
-64.8806915	-10.7726717	161.11	Tue Jan 03 14:02:05 2017
-64.8806992	-10.7726755	161.11	Tue Jan 03 14:02:15 2017
-64.8807144	-10.7726517	161.04	Tue Jan 03 14:02:25 2017
-64.8807068	-10.7726507	161.07	Tue Jan 03 14:02:35 2017
-64.8807068	-10.7726727	161.18	Tue Jan 03 14:02:45 2017
-64.8807068	-10.7727041	160.99	Tue Jan 03 14:02:55 2017
-64.8807144	-10.7727203	160.22	Tue Jan 03 14:03:05 2017
-64.8807373	-10.7726994	160.02	Tue Jan 03 14:03:15 2017
-64.8807373	-10.7726402	159.59	Tue Jan 03 14:03:25 2017
-64.8807068	-10.7726049	159.78	Tue Jan 03 14:03:35 2017
-64.8807068	-10.7725687	159.78	Tue Jan 03 14:03:45 2017
-64.8806610	-10.7725477	159.71	Tue Jan 03 14:03:55 2017
-64.8806534	-10.7725286	159.70	Tue Jan 03 14:04:05 2017
-64.8806534	-10.7725191	159.71	Tue Jan 03 14:04:15 2017
-64.8806381	-10.7725239	159.76	Tue Jan 03 14:04:25 2017
-64.8806686	-10.7725697	160.01	Tue Jan 03 14:04:35 2017
-64.8807220	-10.7725887	159.93	Tue Jan 03 14:04:45 2017
-64.8807526	-10.7725792	159.91	Tue Jan 03 14:04:55 2017
-64.8808823	-10.7726040	158.32	Tue Jan 03 14:05:05 2017
-64.8809280	-10.7726355	157.96	Tue Jan 03 14:05:15 2017
-64.8809662	-10.7726793	157.86	Tue Jan 03 14:05:25 2017
-64.8809509	-10.7727690	157.96	Tue Jan 03 14:05:35 2017
-64.8809204	-10.7728405	157.78	Tue Jan 03 14:05:45 2017
-64.8809509	-10.7729387	157.09	Tue Jan 03 14:05:55 2017
-64.8809204	-10.7729540	156.79	Tue Jan 03 14:06:05 2017
-64.8809509	-10.7730246	157.32	Tue Jan 03 14:06:15 2017
-64.8810349	-10.7730417	155.42	Tue Jan 03 14:06:25 2017
-64.8810883	-10.7730980	155.09	Tue Jan 03 14:06:35 2017
-64.8810577	-10.7731123	154.82	Tue Jan 03 14:06:45 2017
-64.8810806	-10.7731323	154.72	Tue Jan 03 14:06:55 2017
-64.8811951	-10.7732363	153.96	Tue Jan 03 14:07:05 2017
-64.8812180	-10.7732964	152.13	Tue Jan 03 14:07:15 2017
-64.8812027	-10.7733364	152.20	Tue Jan 03 14:07:25 2017
-64.8811951	-10.7733383	152.18	Tue Jan 03 14:07:35 2017
-64.8811951	-10.7733469	152.21	Tue Jan 03 14:07:45 2017
-64.8811646	-10.7733479	153.51	Tue Jan 03 14:07:55 2017
-64.8811722	-10.7733707	153.83	Tue Jan 03 14:08:05 2017
-64.8811798	-10.7733736	153.84	Tue Jan 03 14:08:15 2017
-64.8813705	-10.7733574	151.44	Tue Jan 03 14:08:25 2017
-64.8813782	-10.7734022	151.90	Tue Jan 03 14:08:35 2017
-64.8814621	-10.7734365	152.04	Tue Jan 03 14:08:45 2017
-64.8814926	-10.7735109	151.54	Tue Jan 03 14:08:55 2017
-64.8814468	-10.7735786	151.29	Tue Jan 03 14:09:05 2017
-64.8813934	-10.7736330	151.27	Tue Jan 03 14:09:15 2017
-64.8813400	-10.7736292	150.99	Tue Jan 03 14:09:25 2017
-64.8813171	-10.7737045	151.50	Tue Jan 03 14:09:35 2017
-64.8812180	-10.7738400	153.37	Tue Jan 03 14:09:45 2017
-64.8811874	-10.7738762	153.25	Tue Jan 03 14:09:55 2017
-64.8811951	-10.7738895	153.11	Tue Jan 03 14:10:05 2017
-64.8811798	-10.7739086	152.90	Tue Jan 03 14:10:15 2017
-64.8811340	-10.7739649	153.05	Tue Jan 03 14:10:25 2017
-64.8811188	-10.7739983	153.45	Tue Jan 03 14:10:35 2017
-64.8811111	-10.7740059	153.44	Tue Jan 03 14:10:45 2017
-64.8810577	-10.7740412	153.88	Tue Jan 03 14:10:55 2017
-64.8810730	-10.7740974	153.00	Tue Jan 03 14:11:05 2017
-64.8810654	-10.7741804	151.55	Tue Jan 03 14:11:15 2017
-64.8810349	-10.7742290	151.75	Tue Jan 03 14:11:25 2017
-64.8810425	-10.7743292	151.53	Tue Jan 03 14:11:35 2017
-64.8809433	-10.7743883	152.50	Tue Jan 03 14:11:45 2017
-64.8808441	-10.7744341	152.50	Tue Jan 03 14:11:55 2017
-64.8807983	-10.7744446	152.18	Tue Jan 03 14:12:05 2017
-64.8806839	-10.7744722	152.21	Tue Jan 03 14:12:15 2017
-64.8805618	-10.7745066	152.05	Tue Jan 03 14:12:25 2017
-64.8804550	-10.7745123	151.33	Tue Jan 03 14:12:35 2017
-64.8803253	-10.7745237	151.51	Tue Jan 03 14:12:45 2017
-64.8801956	-10.7744703	152.31	Tue Jan 03 14:12:55 2017
-64.8800888	-10.7744398	152.45	Tue Jan 03 14:13:05 2017
-64.8800964	-10.7744675	152.34	Tue Jan 03 14:13:15 2017
-64.8801041	-10.7744617	152.28	Tue Jan 03 14:13:25 2017
-64.8800812	-10.7743959	152.91	Tue Jan 03 14:13:35 2017
-64.8800583	-10.7743940	152.95	Tue Jan 03 14:13:45 2017
-64.8800430	-10.7743607	152.97	Tue Jan 03 14:13:55 2017
-64.8800049	-10.7743444	152.82	Tue Jan 03 14:14:05 2017
-64.8799057	-10.7743015	153.45	Tue Jan 03 14:14:15 2017
-64.8798828	-10.7742786	153.00	Tue Jan 03 14:14:25 2017
-64.8798294	-10.7742233	152.54	Tue Jan 03 14:14:35 2017
-64.8797913	-10.7741919	152.80	Tue Jan 03 14:14:45 2017
-64.8797455	-10.7742243	152.14	Tue Jan 03 14:14:55 2017
-64.8797379	-10.7742386	152.10	Tue Jan 03 14:15:05 2017
-64.8798370	-10.7742643	152.03	Tue Jan 03 14:15:15 2017
-64.8798370	-10.7742538	152.00	Tue Jan 03 14:15:25 2017
-64.8798523	-10.7742596	152.04	Tue Jan 03 14:15:35 2017
-64.8797989	-10.7742758	152.32	Tue Jan 03 14:15:45 2017
-64.8797684	-10.7743378	152.49	Tue Jan 03 14:15:55 2017
-64.8797379	-10.7743769	153.31	Tue Jan 03 14:16:05 2017
-64.8797455	-10.7744102	152.02	Tue Jan 03 14:16:15 2017
-64.8796997	-10.7743959	151.89	Tue Jan 03 14:16:25 2017
-64.8797150	-10.7743998	152.30	Tue Jan 03 14:16:35 2017
-64.8797913	-10.7744408	152.30	Tue Jan 03 14:16:45 2017
-64.8798065	-10.7744741	152.29	Tue Jan 03 14:16:55 2017
-64.8798065	-10.7745056	152.45	Tue Jan 03 14:17:05 2017
-64.8798676	-10.7744627	154.05	Tue Jan 03 14:17:15 2017
-64.8798828	-10.7744637	155.01	Tue Jan 03 14:17:25 2017
-64.8798981	-10.7744541	155.05	Tue Jan 03 14:17:35 2017
-64.8798676	-10.7744570	155.62	Tue Jan 03 14:17:45 2017
-64.8798447	-10.7744474	155.77	Tue Jan 03 14:17:55 2017
-64.8798370	-10.7744389	155.81	Tue Jan 03 14:18:05 2017
-64.8798370	-10.7744331	155.81	Tue Jan 03 14:18:15 2017
-64.8798370	-10.7744255	155.79	Tue Jan 03 14:18:25 2017
-64.8798294	-10.7744265	155.76	Tue Jan 03 14:18:35 2017
-64.8798370	-10.7744293	155.77	Tue Jan 03 14:18:45 2017
-64.8797913	-10.7744064	156.36	Tue Jan 03 14:18:55 2017
-64.8797989	-10.7743988	156.34	Tue Jan 03 14:19:05 2017
-64.8797989	-10.7743626	156.96	Tue Jan 03 14:19:15 2017
-64.8798141	-10.7743855	156.94	Tue Jan 03 14:19:25 2017
-64.8798676	-10.7744131	156.35	Tue Jan 03 14:19:35 2017
-64.8798904	-10.7744122	156.04	Tue Jan 03 14:19:45 2017
-64.8798981	-10.7744160	156.10	Tue Jan 03 14:19:55 2017
-64.8798447	-10.7743769	156.60	Tue Jan 03 14:20:05 2017
-64.8798218	-10.7742901	157.96	Tue Jan 03 14:20:15 2017
-64.8797913	-10.7742901	158.43	Tue Jan 03 14:20:25 2017
-64.8797913	-10.7742662	158.91	Tue Jan 03 14:20:35 2017
-64.8797607	-10.7742643	159.74	Tue Jan 03 14:20:45 2017
-64.8797607	-10.7742748	160.70	Tue Jan 03 14:20:55 2017
-64.8797836	-10.7742872	161.09	Tue Jan 03 14:21:05 2017
-64.8797836	-10.7742910	161.05	Tue Jan 03 14:21:15 2017
-64.8797913	-10.7742939	161.04	Tue Jan 03 14:21:25 2017
-64.8797989	-10.7742739	161.12	Tue Jan 03 14:21:35 2017
-64.8797989	-10.7742615	161.12	Tue Jan 03 14:21:45 2017
-64.8797913	-10.7742424	160.60	Tue Jan 03 14:21:55 2017
-64.8797836	-10.7742538	159.63	Tue Jan 03 14:22:05 2017
-64.8797760	-10.7742624	159.62	Tue Jan 03 14:22:15 2017
-64.8797607	-10.7742805	159.63	Tue Jan 03 14:22:25 2017
-64.8797607	-10.7742701	160.31	Tue Jan 03 14:22:35 2017
-64.8797760	-10.7742901	160.05	Tue Jan 03 14:22:45 2017
-64.8797684	-10.7742863	160.08	Tue Jan 03 14:22:55 2017
-64.8797531	-10.7743025	159.83	Tue Jan 03 14:23:05 2017
-64.8797760	-10.7742987	159.77	Tue Jan 03 14:23:15 2017
-64.8798828	-10.7742901	160.09	Tue Jan 03 14:23:25 2017
-64.8798981	-10.7742853	159.88	Tue Jan 03 14:23:35 2017
-64.8798981	-10.7742653	158.94	Tue Jan 03 14:23:45 2017
-64.8798065	-10.7742863	159.45	Tue Jan 03 14:23:55 2017
-64.8797760	-10.7742844	159.91	Tue Jan 03 14:24:05 2017
-64.8797150	-10.7742615	163.10	Tue Jan 03 14:24:15 2017
-64.8796844	-10.7742052	165.43	Tue Jan 03 14:24:25 2017
-64.8797073	-10.7742004	165.52	Tue Jan 03 14:24:35 2017
-64.8797073	-10.7741976	166.32	Tue Jan 03 14:24:45 2017
-64.8796768	-10.7741871	167.73	Tue Jan 03 14:24:55 2017
-64.8796692	-10.7741833	167.45	Tue Jan 03 14:25:05 2017
-64.8796768	-10.7742186	166.00	Tue Jan 03 14:25:15 2017
-64.8796768	-10.7742243	165.53	Tue Jan 03 14:25:25 2017
-64.8796616	-10.7742357	164.84	Tue Jan 03 14:25:35 2017
-64.8796539	-10.7742138	164.81	Tue Jan 03 14:25:45 2017
-64.8795929	-10.7742081	165.52	Tue Jan 03 14:25:55 2017
-64.8796234	-10.7741632	165.16	Tue Jan 03 14:26:05 2017
-64.8796768	-10.7741356	165.36	Tue Jan 03 14:26:15 2017
-64.8796768	-10.7741776	165.10	Tue Jan 03 14:26:25 2017
-64.8797302	-10.7742043	164.96	Tue Jan 03 14:26:35 2017
-64.8797302	-10.7742376	165.13	Tue Jan 03 14:26:45 2017
-64.8797226	-10.7742290	165.17	Tue Jan 03 14:26:55 2017
-64.8797226	-10.7741899	165.42	Tue Jan 03 14:27:05 2017
-64.8797379	-10.7742186	166.04	Tue Jan 03 14:27:15 2017
-64.8797455	-10.7742376	166.18	Tue Jan 03 14:27:25 2017
-64.8797531	-10.7742720	166.60	Tue Jan 03 14:27:35 2017
-64.8797455	-10.7742834	166.61	Tue Jan 03 14:27:45 2017
-64.8797607	-10.7742968	166.38	Tue Jan 03 14:27:55 2017
-64.8797607	-10.7742739	166.96	Tue Jan 03 14:28:05 2017
-64.8797760	-10.7742805	166.98	Tue Jan 03 14:28:15 2017
-64.8797531	-10.7742872	166.63	Tue Jan 03 14:28:25 2017
-64.8797607	-10.7743177	166.57	Tue Jan 03 14:28:35 2017
-64.8797684	-10.7743292	166.08	Tue Jan 03 14:28:45 2017
-64.8796921	-10.7743244	165.20	Tue Jan 03 14:28:55 2017
-64.8796768	-10.7743244	165.13	Tue Jan 03 14:29:05 2017
-64.8796844	-10.7743196	164.71	Tue Jan 03 14:29:15 2017
-64.8797302	-10.7743158	162.36	Tue Jan 03 14:29:25 2017
-64.8797226	-10.7743092	162.35	Tue Jan 03 14:29:35 2017
-64.8797455	-10.7743244	162.76	Tue Jan 03 14:29:45 2017
-64.8797607	-10.7743416	163.91	Tue Jan 03 14:29:55 2017
-64.8797531	-10.7743540	164.10	Tue Jan 03 14:30:05 2017
-64.8797226	-10.7743368	163.83	Tue Jan 03 14:30:15 2017
-64.8796921	-10.7742262	161.80	Tue Jan 03 14:30:25 2017
-64.8797150	-10.7742014	162.05	Tue Jan 03 14:30:35 2017
-64.8797607	-10.7742558	163.78	Tue Jan 03 14:30:45 2017
-64.8797607	-10.7742805	163.70	Tue Jan 03 14:30:55 2017
-64.8797379	-10.7742786	162.44	Tue Jan 03 14:31:05 2017
-64.8797302	-10.7742796	162.41	Tue Jan 03 14:31:15 2017
-64.8797226	-10.7742825	162.40	Tue Jan 03 14:31:25 2017
-64.8797302	-10.7742805	162.41	Tue Jan 03 14:31:35 2017
-64.8797302	-10.7742653	162.05	Tue Jan 03 14:31:45 2017
-64.8797455	-10.7742395	162.39	Tue Jan 03 14:31:55 2017
-64.8797684	-10.7742529	163.25	Tue Jan 03 14:32:05 2017
-64.8797379	-10.7742424	163.65	Tue Jan 03 14:32:15 2017
-64.8797455	-10.7742615	163.80	Tue Jan 03 14:32:25 2017
-64.8797455	-10.7742500	164.43	Tue Jan 03 14:32:35 2017
-64.8798065	-10.7742605	164.20	Tue Jan 03 14:32:45 2017
-64.8798294	-10.7742214	163.71	Tue Jan 03 14:32:55 2017
-64.8797531	-10.7741709	163.99	Tue Jan 03 14:33:05 2017
-64.8796921	-10.7741299	163.48	Tue Jan 03 14:33:15 2017
-64.8796310	-10.7740297	163.24	Tue Jan 03 14:33:25 2017
-64.8796387	-10.7739458	163.54	Tue Jan 03 14:33:35 2017
-64.8796234	-10.7739201	163.85	Tue Jan 03 14:33:45 2017
-64.8795547	-10.7738447	164.54	Tue Jan 03 14:33:55 2017
-64.8795166	-10.7737370	164.65	Tue Jan 03 14:34:05 2017
-64.8795090	-10.7736483	165.38	Tue Jan 03 14:34:15 2017
-64.8794632	-10.7735872	165.29	Tue Jan 03 14:34:25 2017
-64.8794632	-10.7735252	164.87	Tue Jan 03 14:34:35 2017
-64.8794327	-10.7734995	163.90	Tue Jan 03 14:34:45 2017
-64.8794250	-10.7734833	164.54	Tue Jan 03 14:34:55 2017
-64.8794022	-10.7734699	164.18	Tue Jan 03 14:35:05 2017
-64.8793945	-10.7734728	164.18	Tue Jan 03 14:35:15 2017
-64.8793793	-10.7734900	163.60	Tue Jan 03 14:35:25 2017
-64.8792801	-10.7734451	163.55	Tue Jan 03 14:35:35 2017
-64.8792572	-10.7734585	161.41	Tue Jan 03 14:35:45 2017
-64.8791962	-10.7734718	160.47	Tue Jan 03 14:35:55 2017
-64.8791656	-10.7734842	159.94	Tue Jan 03 14:36:05 2017
-64.8791046	-10.7734365	156.91	Tue Jan 03 14:36:15 2017
-64.8790207	-10.7733908	158.14	Tue Jan 03 14:36:25 2017
-64.8789520	-10.7733622	157.83	Tue Jan 03 14:36:35 2017
-64.8789444	-10.7733908	157.52	Tue Jan 03 14:36:45 2017
-64.8789368	-10.7734013	157.52	Tue Jan 03 14:36:55 2017
-64.8789291	-10.7733450	157.67	Tue Jan 03 14:37:05 2017
-64.8788681	-10.7732248	158.02	Tue Jan 03 14:37:15 2017
-64.8788528	-10.7731352	158.47	Tue Jan 03 14:37:25 2017
-64.8787842	-10.7730875	158.44	Tue Jan 03 14:37:35 2017
-64.8787613	-10.7731133	158.70	Tue Jan 03 14:37:45 2017
-64.8787155	-10.7730989	158.80	Tue Jan 03 14:37:55 2017
-64.8786774	-10.7730837	158.70	Tue Jan 03 14:38:05 2017
-64.8787155	-10.7730827	158.04	Tue Jan 03 14:38:15 2017
-64.8787842	-10.7730446	157.50	Tue Jan 03 14:38:25 2017
-64.8787994	-10.7729692	157.86	Tue Jan 03 14:38:35 2017
-64.8787613	-10.7728863	158.50	Tue Jan 03 14:38:45 2017
-64.8788223	-10.7728958	158.88	Tue Jan 03 14:38:55 2017
-64.8788376	-10.7728844	158.71	Tue Jan 03 14:39:05 2017
-64.8788376	-10.7728262	158.79	Tue Jan 03 14:39:15 2017
-64.8789520	-10.7727480	159.17	Tue Jan 03 14:39:25 2017
-64.8790207	-10.7726803	160.10	Tue Jan 03 14:39:35 2017
-64.8790741	-10.7725954	160.33	Tue Jan 03 14:39:45 2017
-64.8790894	-10.7724962	160.30	Tue Jan 03 14:39:55 2017
-64.8790894	-10.7724104	159.72	Tue Jan 03 14:40:05 2017
-64.8790512	-10.7723484	159.41	Tue Jan 03 14:40:15 2017
-64.8790588	-10.7723465	159.20	Tue Jan 03 14:40:25 2017
-64.8789749	-10.7723398	159.74	Tue Jan 03 14:40:35 2017
-64.8789291	-10.7722216	160.79	Tue Jan 03 14:40:45 2017
-64.8789597	-10.7721720	161.46	Tue Jan 03 14:40:55 2017
-64.8789978	-10.7721186	161.46	Tue Jan 03 14:41:05 2017
-64.8790817	-10.7720375	161.62	Tue Jan 03 14:41:15 2017
-64.8791122	-10.7719841	161.75	Tue Jan 03 14:41:25 2017
-64.8790665	-10.7719145	162.24	Tue Jan 03 14:41:35 2017
-64.8791733	-10.7719154	160.15	Tue Jan 03 14:41:45 2017
-64.8792648	-10.7719030	160.38	Tue Jan 03 14:41:55 2017
-64.8793259	-10.7718477	161.80	Tue Jan 03 14:42:05 2017
-64.8793106	-10.7718000	162.27	Tue Jan 03 14:42:15 2017
-64.8792953	-10.7717819	163.88	Tue Jan 03 14:42:25 2017
-64.8792877	-10.7717705	164.78	Tue Jan 03 14:42:35 2017
-64.8792801	-10.7717648	164.92	Tue Jan 03 14:42:45 2017
-64.8793488	-10.7717266	165.69	Tue Jan 03 14:42:55 2017
-64.8794022	-10.7717457	165.64	Tue Jan 03 14:43:05 2017
-64.8794022	-10.7717342	165.64	Tue Jan 03 14:43:15 2017
-64.8793869	-10.7717352	165.31	Tue Jan 03 14:43:25 2017
-64.8793945	-10.7717419	165.08	Tue Jan 03 14:43:35 2017
-64.8793869	-10.7717476	165.02	Tue Jan 03 14:43:45 2017
-64.8794022	-10.7717676	165.22	Tue Jan 03 14:43:55 2017
-64.8794174	-10.7717667	165.21	Tue Jan 03 14:44:05 2017
-64.8794098	-10.7717772	165.06	Tue Jan 03 14:44:15 2017
-64.8794250	-10.7717705	165.03	Tue Jan 03 14:44:25 2017
-64.8794785	-10.7717533	164.33	Tue Jan 03 14:44:35 2017
-64.8794632	-10.7717285	164.85	Tue Jan 03 14:44:45 2017
-64.8794556	-10.7717400	164.20	Tue Jan 03 14:44:55 2017
-64.8794327	-10.7717342	163.85	Tue Jan 03 14:45:05 2017
-64.8794250	-10.7717285	163.86	Tue Jan 03 14:45:15 2017
-64.8794022	-10.7717209	164.59	Tue Jan 03 14:45:25 2017
-64.8794174	-10.7717152	164.32	Tue Jan 03 14:45:35 2017
-64.8793869	-10.7717152	163.96	Tue Jan 03 14:45:45 2017
-64.8793259	-10.7717276	164.35	Tue Jan 03 14:45:55 2017
-64.8792419	-10.7717228	164.70	Tue Jan 03 14:46:05 2017
-64.8792953	-10.7717218	164.95	Tue Jan 03 14:46:15 2017
-64.8793259	-10.7717323	165.06	Tue Jan 03 14:46:25 2017
-64.8793869	-10.7717543	165.25	Tue Jan 03 14:46:35 2017
-64.8793793	-10.7716970	165.67	Tue Jan 03 14:46:45 2017
-64.8793716	-10.7716951	165.67	Tue Jan 03 14:46:55 2017
-64.8793869	-10.7716942	165.52	Tue Jan 03 14:47:05 2017
-64.8793793	-10.7717009	165.36	Tue Jan 03 14:47:15 2017
-64.8794022	-10.7717342	164.65	Tue Jan 03 14:47:25 2017
-64.8794937	-10.7717056	165.66	Tue Jan 03 14:47:35 2017
-64.8795090	-10.7716866	166.27	Tue Jan 03 14:47:45 2017
-64.8795013	-10.7716846	166.29	Tue Jan 03 14:47:55 2017
-64.8795013	-10.7716894	164.01	Tue Jan 03 14:48:05 2017
-64.8795013	-10.7717352	163.20	Tue Jan 03 14:48:15 2017
-64.8795242	-10.7717218	163.29	Tue Jan 03 14:48:25 2017
-64.8795624	-10.7716932	162.36	Tue Jan 03 14:48:35 2017
-64.8795242	-10.7716856	162.66	Tue Jan 03 14:48:45 2017
-64.8795013	-10.7716742	163.38	Tue Jan 03 14:48:55 2017
-64.8794708	-10.7716284	162.46	Tue Jan 03 14:49:05 2017
-64.8794403	-10.7716150	163.08	Tue Jan 03 14:49:15 2017
-64.8794403	-10.7716007	163.19	Tue Jan 03 14:49:25 2017
-64.8794022	-10.7716274	164.01	Tue Jan 03 14:49:35 2017
-64.8793793	-10.7716618	164.24	Tue Jan 03 14:49:45 2017
-64.8792953	-10.7717028	164.98	Tue Jan 03 14:49:55 2017
-64.8792572	-10.7717457	165.32	Tue Jan 03 14:50:05 2017
-64.8792801	-10.7717342	166.12	Tue Jan 03 14:50:15 2017
-64.8793259	-10.7717018	166.00	Tue Jan 03 14:50:25 2017
-64.8793259	-10.7716246	163.41	Tue Jan 03 14:50:35 2017
-64.8793716	-10.7716217	163.11	Tue Jan 03 14:50:45 2017
-64.8793640	-10.7715998	163.76	Tue Jan 03 14:50:55 2017
-64.8793030	-10.7715654	164.50	Tue Jan 03 14:51:05 2017
-64.8793030	-10.7715731	164.59	Tue Jan 03 14:51:15 2017
-64.8793488	-10.7715931	164.58	Tue Jan 03 14:51:25 2017
-64.8794403	-10.7716064	165.41	Tue Jan 03 14:51:35 2017
-64.8794556	-10.7715979	165.21	Tue Jan 03 14:51:45 2017
-64.8794708	-10.7715950	165.02	Tue Jan 03 14:51:55 2017
-64.8794556	-10.7716093	165.78	Tue Jan 03 14:52:05 2017
-64.8794556	-10.7715940	165.98	Tue Jan 03 14:52:15 2017
-64.8794861	-10.7716503	166.00	Tue Jan 03 14:52:25 2017
-64.8794556	-10.7717018	163.45	Tue Jan 03 14:52:35 2017
-64.8794327	-10.7717409	163.14	Tue Jan 03 14:52:45 2017
-64.8793488	-10.7717657	162.45	Tue Jan 03 14:52:55 2017
-64.8793488	-10.7717571	162.43	Tue Jan 03 14:53:05 2017
-64.8793182	-10.7717648	162.21	Tue Jan 03 14:53:15 2017
-64.8793030	-10.7717371	161.75	Tue Jan 03 14:53:25 2017
-64.8792953	-10.7717371	161.79	Tue Jan 03 14:53:35 2017
-64.8792953	-10.7717562	161.82	Tue Jan 03 14:53:45 2017
-64.8793030	-10.7717600	161.82	Tue Jan 03 14:53:55 2017
-64.8793488	-10.7717113	161.95	Tue Jan 03 14:54:05 2017
-64.8793640	-10.7717142	161.51	Tue Jan 03 14:54:15 2017
-64.8793793	-10.7716722	161.13	Tue Jan 03 14:54:25 2017
-64.8793640	-10.7716932	158.01	Tue Jan 03 14:54:35 2017
-64.8793793	-10.7717056	157.45	Tue Jan 03 14:54:45 2017
-64.8793411	-10.7717419	157.48	Tue Jan 03 14:54:55 2017
-64.8792953	-10.7717667	159.19	Tue Jan 03 14:55:05 2017
-64.8792419	-10.7717953	158.71	Tue Jan 03 14:55:15 2017
-64.8792191	-10.7718029	157.60	Tue Jan 03 14:55:25 2017
-64.8792267	-10.7718000	157.56	Tue Jan 03 14:55:35 2017
-64.8792114	-10.7717953	157.38	Tue Jan 03 14:55:45 2017
-64.8791885	-10.7717905	156.82	Tue Jan 03 14:55:55 2017
-64.8792267	-10.7718048	158.29	Tue Jan 03 14:56:05 2017
-64.8792114	-10.7718029	159.10	Tue Jan 03 14:56:15 2017
-64.8791733	-10.7717838	159.48	Tue Jan 03 14:56:25 2017
-64.8791962	-10.7717371	160.38	Tue Jan 03 14:56:35 2017
-64.8791809	-10.7717180	160.20	Tue Jan 03 14:56:45 2017
-64.8791580	-10.7717094	160.88	Tue Jan 03 14:56:55 2017
-64.8791504	-10.7717276	161.14	Tue Jan 03 14:57:05 2017
-64.8791656	-10.7717333	161.17	Tue Jan 03 14:57:15 2017
-64.8791733	-10.7717295	161.19	Tue Jan 03 14:57:25 2017
-64.8791733	-10.7717228	161.25	Tue Jan 03 14:57:35 2017
-64.8791733	-10.7717047	161.31	Tue Jan 03 14:57:45 2017
-64.8791809	-10.7717066	161.35	Tue Jan 03 14:57:55 2017
-64.8791962	-10.7717066	161.54	Tue Jan 03 14:58:05 2017
-64.8792267	-10.7716923	161.86	Tue Jan 03 14:58:15 2017
-64.8792267	-10.7716885	161.90	Tue Jan 03 14:58:25 2017
-64.8792343	-10.7716818	161.94	Tue Jan 03 14:58:35 2017
-64.8791962	-10.7717085	163.01	Tue Jan 03 14:58:45 2017
-64.8792038	-10.7716999	162.96	Tue Jan 03 14:58:55 2017
-64.8791656	-10.7716732	162.80	Tue Jan 03 14:59:05 2017
-64.8791733	-10.7716856	162.88	Tue Jan 03 14:59:15 2017
-64.8791428	-10.7716560	165.41	Tue Jan 03 14:59:25 2017
-64.8791428	-10.7716064	166.50	Tue Jan 03 14:59:35 2017
-64.8791962	-10.7716780	167.14	Tue Jan 03 14:59:45 2017
-64.8791809	-10.7717409	169.32	Tue Jan 03 14:59:55 2017
-64.8791885	-10.7717628	169.56	Tue Jan 03 15:00:05 2017
-64.8792801	-10.7718067	170.18	Tue Jan 03 15:00:15 2017
-64.8792648	-10.7717943	170.45	Tue Jan 03 15:00:25 2017
-64.8792572	-10.7717590	170.02	Tue Jan 03 15:00:35 2017
-64.8792496	-10.7717571	169.27	Tue Jan 03 15:00:45 2017
-64.8792496	-10.7717600	169.31	Tue Jan 03 15:00:55 2017
-64.8792496	-10.7717638	169.33	Tue Jan 03 15:01:05 2017
-64.8792572	-10.7717676	169.34	Tue Jan 03 15:01:15 2017
-64.8792572	-10.7717342	169.36	Tue Jan 03 15:01:25 2017
-64.8792343	-10.7717295	169.89	Tue Jan 03 15:01:35 2017
-64.8792038	-10.7717199	170.63	Tue Jan 03 15:01:45 2017
-64.8792267	-10.7717295	171.34	Tue Jan 03 15:01:55 2017
-64.8792267	-10.7717228	171.99	Tue Jan 03 15:02:05 2017
-64.8792267	-10.7717028	172.20	Tue Jan 03 15:02:15 2017
-64.8792114	-10.7717094	172.36	Tue Jan 03 15:02:25 2017
-64.8791733	-10.7716780	172.68	Tue Jan 03 15:02:35 2017
-64.8791656	-10.7716875	172.59	Tue Jan 03 15:02:45 2017
-64.8790970	-10.7716789	172.23	Tue Jan 03 15:02:55 2017
-64.8791122	-10.7716894	172.10	Tue Jan 03 15:03:05 2017
-64.8791199	-10.7716665	172.12	Tue Jan 03 15:03:15 2017
-64.8791199	-10.7716503	172.20	Tue Jan 03 15:03:25 2017
-64.8791428	-10.7716379	172.96	Tue Jan 03 15:03:35 2017
-64.8792648	-10.7717085	174.33	Tue Jan 03 15:03:45 2017
-64.8792572	-10.7717295	174.50	Tue Jan 03 15:03:55 2017
-64.8792648	-10.7717314	174.54	Tue Jan 03 15:04:05 2017
-64.8792343	-10.7717085	174.97	Tue Jan 03 15:04:15 2017
-64.8792267	-10.7717009	174.99	Tue Jan 03 15:04:25 2017
-64.8792419	-10.7716980	175.84	Tue Jan 03 15:04:35 2017
-64.8792343	-10.7716923	175.89	Tue Jan 03 15:04:45 2017
-64.8791733	-10.7716484	176.78	Tue Jan 03 15:04:55 2017
-64.8792038	-10.7716312	177.13	Tue Jan 03 15:05:05 2017
-64.8792114	-10.7716379	177.16	Tue Jan 03 15:05:15 2017
-64.8792191	-10.7716427	177.16	Tue Jan 03 15:05:25 2017
-64.8791428	-10.7716188	177.79	Tue Jan 03 15:05:35 2017
-64.8790894	-10.7716179	178.63	Tue Jan 03 15:05:45 2017
-64.8791122	-10.7716408	178.61	Tue Jan 03 15:05:55 2017
-64.8790817	-10.7716503	177.96	Tue Jan 03 15:06:05 2017
-64.8790588	-10.7716293	177.66	Tue Jan 03 15:06:15 2017
-64.8790512	-10.7716255	178.17	Tue Jan 03 15:06:25 2017
-64.8791580	-10.7716675	178.31	Tue Jan 03 15:06:35 2017
-64.8791428	-10.7716818	178.37	Tue Jan 03 15:06:45 2017
-64.8791504	-10.7716856	178.39	Tue Jan 03 15:06:55 2017
-64.8791809	-10.7716923	178.71	Tue Jan 03 15:07:05 2017
-64.8791885	-10.7716866	177.70	Tue Jan 03 15:07:15 2017
-64.8791656	-10.7717152	176.93	Tue Jan 03 15:07:25 2017
-64.8791733	-10.7717276	176.88	Tue Jan 03 15:07:35 2017
-64.8791656	-10.7717352	176.81	Tue Jan 03 15:07:45 2017
-64.8791656	-10.7717152	175.57	Tue Jan 03 15:07:55 2017
-64.8791656	-10.7716980	175.41	Tue Jan 03 15:08:05 2017
-64.8791809	-10.7717018	175.39	Tue Jan 03 15:08:15 2017
-64.8791885	-10.7716894	175.34	Tue Jan 03 15:08:25 2017
-64.8791809	-10.7716866	172.86	Tue Jan 03 15:08:35 2017
-64.8791962	-10.7717094	172.05	Tue Jan 03 15:08:45 2017
-64.8792114	-10.7717161	172.09	Tue Jan 03 15:08:55 2017
-64.8792038	-10.7717152	172.14	Tue Jan 03 15:09:05 2017
-64.8791962	-10.7717018	172.14	Tue Jan 03 15:09:15 2017
-64.8792191	-10.7716684	171.83	Tue Jan 03 15:09:25 2017
-64.8792801	-10.7717514	170.80	Tue Jan 03 15:09:35 2017
-64.8792801	-10.7717619	170.73	Tue Jan 03 15:09:45 2017
-64.8793030	-10.7717810	170.94	Tue Jan 03 15:09:55 2017
-64.8793030	-10.7717695	171.44	Tue Jan 03 15:10:05 2017
-64.8792801	-10.7717628	171.72	Tue Jan 03 15:10:15 2017
-64.8792801	-10.7717619	171.73	Tue Jan 03 15:10:25 2017
-64.8792648	-10.7717361	172.10	Tue Jan 03 15:10:35 2017
-64.8792648	-10.7717123	172.27	Tue Jan 03 15:10:45 2017
-64.8792191	-10.7716970	171.69	Tue Jan 03 15:10:55 2017
-64.8792114	-10.7717028	171.63	Tue Jan 03 15:11:05 2017
-64.8791656	-10.7717304	171.38	Tue Jan 03 15:11:15 2017
-64.8791733	-10.7717390	171.09	Tue Jan 03 15:11:25 2017
-64.8792038	-10.7717333	171.96	Tue Jan 03 15:11:35 2017
-64.8791809	-10.7716913	170.51	Tue Jan 03 15:11:45 2017
-64.8791580	-10.7716932	169.44	Tue Jan 03 15:11:55 2017
-64.8791504	-10.7717066	169.34	Tue Jan 03 15:12:05 2017
-64.8791733	-10.7717066	169.29	Tue Jan 03 15:12:15 2017
-64.8791809	-10.7717066	169.34	Tue Jan 03 15:12:25 2017
-64.8791809	-10.7717075	169.26	Tue Jan 03 15:12:35 2017
-64.8791580	-10.7717018	169.25	Tue Jan 03 15:12:45 2017
-64.8791504	-10.7717047	169.23	Tue Jan 03 15:12:55 2017
-64.8791809	-10.7717085	168.27	Tue Jan 03 15:13:05 2017
-64.8791733	-10.7717113	168.23	Tue Jan 03 15:13:15 2017
-64.8791733	-10.7717133	168.13	Tue Jan 03 15:13:25 2017
-64.8791885	-10.7717180	168.05	Tue Jan 03 15:13:35 2017
-64.8791733	-10.7717161	167.94	Tue Jan 03 15:13:45 2017
-64.8791580	-10.7717009	167.25	Tue Jan 03 15:13:55 2017
-64.8791580	-10.7716999	167.19	Tue Jan 03 15:14:05 2017
-64.8791351	-10.7716904	167.39	Tue Jan 03 15:14:15 2017
-64.8791656	-10.7717009	167.07	Tue Jan 03 15:14:25 2017
-64.8791656	-10.7716980	167.02	Tue Jan 03 15:14:35 2017
-64.8791580	-10.7716961	166.95	Tue Jan 03 15:14:45 2017
-64.8791580	-10.7716951	166.79	Tue Jan 03 15:14:55 2017
-64.8791656	-10.7716990	166.49	Tue Jan 03 15:15:05 2017
-64.8791580	-10.7716990	166.40	Tue Jan 03 15:15:15 2017
-64.8791885	-10.7717171	166.46	Tue Jan 03 15:15:25 2017
-64.8791885	-10.7717228	166.38	Tue Jan 03 15:15:35 2017
-64.8792572	-10.7717361	166.22	Tue Jan 03 15:15:45 2017
-64.8792267	-10.7717562	165.99	Tue Jan 03 15:15:55 2017
-64.8792191	-10.7717361	165.96	Tue Jan 03 15:16:05 2017
-64.8792114	-10.7717266	165.95	Tue Jan 03 15:16:15 2017
-64.8792114	-10.7717199	165.93	Tue Jan 03 15:16:25 2017
-64.8792114	-10.7717218	165.91	Tue Jan 03 15:16:35 2017
-64.8791809	-10.7716970	165.32	Tue Jan 03 15:16:45 2017
-64.8791733	-10.7716894	165.30	Tue Jan 03 15:16:55 2017
-64.8791809	-10.7716932	165.28	Tue Jan 03 15:17:05 2017
-64.8791885	-10.7716675	164.80	Tue Jan 03 15:17:15 2017
-64.8791809	-10.7716665	164.79	Tue Jan 03 15:17:25 2017
-64.8791656	-10.7716866	164.93	Tue Jan 03 15:17:35 2017
-64.8791733	-10.7716932	164.91	Tue Jan 03 15:17:45 2017
-64.8791962	-10.7717247	163.86	Tue Jan 03 15:17:55 2017
-64.8791809	-10.7717009	163.38	Tue Jan 03 15:18:05 2017
-64.8791962	-10.7716694	163.08	Tue Jan 03 15:18:15 2017
-64.8792191	-10.7716856	163.42	Tue Jan 03 15:18:25 2017
-64.8792877	-10.7716885	164.13	Tue Jan 03 15:18:35 2017
-64.8793182	-10.7716866	165.00	Tue Jan 03 15:18:45 2017
-64.8793030	-10.7716618	165.86	Tue Jan 03 15:18:55 2017
-64.8792877	-10.7716637	165.92	Tue Jan 03 15:19:05 2017
-64.8792496	-10.7716475	165.57	Tue Jan 03 15:19:15 2017
-64.8792419	-10.7716484	165.38	Tue Jan 03 15:19:25 2017
-64.8792343	-10.7716551	163.27	Tue Jan 03 15:19:35 2017
-64.8792572	-10.7716684	163.84	Tue Jan 03 15:19:45 2017
-64.8792419	-10.7716770	163.82	Tue Jan 03 15:19:55 2017
-64.8792267	-10.7717428	163.55	Tue Jan 03 15:20:05 2017
-64.8791809	-10.7717047	162.89	Tue Jan 03 15:20:15 2017
-64.8792038	-10.7717218	162.85	Tue Jan 03 15:20:25 2017
-64.8792191	-10.7717276	162.80	Tue Jan 03 15:20:35 2017
-64.8792267	-10.7717276	162.75	Tue Jan 03 15:20:45 2017
-64.8792267	-10.7717247	162.45	Tue Jan 03 15:20:55 2017
-64.8792114	-10.7717161	162.20	Tue Jan 03 15:21:05 2017
-64.8791428	-10.7716475	162.93	Tue Jan 03 15:21:15 2017
-64.8791351	-10.7716789	163.66	Tue Jan 03 15:21:25 2017
-64.8791351	-10.7716856	163.42	Tue Jan 03 15:21:35 2017
-64.8791504	-10.7717218	161.56	Tue Jan 03 15:21:45 2017
-64.8791733	-10.7717829	160.21	Tue Jan 03 15:21:55 2017
-64.8791962	-10.7718039	157.78	Tue Jan 03 15:22:05 2017
-64.8792572	-10.7718248	157.37	Tue Jan 03 15:22:15 2017
-64.8792648	-10.7718220	157.54	Tue Jan 03 15:22:25 2017
-64.8792572	-10.7718191	157.51	Tue Jan 03 15:22:35 2017
-64.8792496	-10.7718077	157.41	Tue Jan 03 15:22:45 2017
-64.8792496	-10.7718096	157.29	Tue Jan 03 15:22:55 2017
-64.8793182	-10.7717962	157.34	Tue Jan 03 15:23:05 2017
-64.8792725	-10.7718096	156.84	Tue Jan 03 15:23:15 2017
-64.8792725	-10.7718048	157.02	Tue Jan 03 15:23:25 2017
-64.8792953	-10.7718344	157.21	Tue Jan 03 15:23:35 2017
-64.8793030	-10.7718296	157.16	Tue Jan 03 15:23:45 2017
-64.8792877	-10.7717409	156.47	Tue Jan 03 15:23:55 2017
-64.8793259	-10.7717066	156.90	Tue Jan 03 15:24:05 2017
-64.8793335	-10.7717056	156.64	Tue Jan 03 15:24:15 2017
-64.8793411	-10.7716951	154.50	Tue Jan 03 15:24:25 2017
-64.8792953	-10.7716837	154.32	Tue Jan 03 15:24:35 2017
-64.8792496	-10.7716961	152.10	Tue Jan 03 15:24:45 2017
-64.8792114	-10.7717047	151.49	Tue Jan 03 15:24:55 2017
-64.8791580	-10.7716799	151.25	Tue Jan 03 15:25:05 2017
-64.8791122	-10.7715788	151.18	Tue Jan 03 15:25:15 2017
-64.8790741	-10.7714949	151.57	Tue Jan 03 15:25:25 2017
-64.8790359	-10.7714977	151.80	Tue Jan 03 15:25:35 2017
-64.8789749	-10.7714643	151.80	Tue Jan 03 15:25:45 2017
-64.8788986	-10.7714148	151.55	Tue Jan 03 15:25:55 2017
-64.8788986	-10.7714100	151.74	Tue Jan 03 15:26:05 2017
-64.8788986	-10.7713861	151.49	Tue Jan 03 15:26:15 2017
-64.8789215	-10.7713203	151.22	Tue Jan 03 15:26:25 2017
-64.8789139	-10.7712708	150.68	Tue Jan 03 15:26:35 2017
-64.8789291	-10.7712860	150.73	Tue Jan 03 15:26:45 2017
-64.8789444	-10.7712908	150.92	Tue Jan 03 15:26:55 2017
-64.8789749	-10.7712688	151.79	Tue Jan 03 15:27:05 2017
-64.8790207	-10.7712679	152.00	Tue Jan 03 15:27:15 2017
-64.8790436	-10.7713432	151.83	Tue Jan 03 15:27:25 2017
-64.8790665	-10.7713346	152.02	Tue Jan 03 15:27:35 2017
-64.8790665	-10.7713451	151.96	Tue Jan 03 15:27:45 2017
-64.8790436	-10.7713776	151.72	Tue Jan 03 15:27:55 2017
-64.8790207	-10.7713900	151.69	Tue Jan 03 15:28:05 2017
-64.8790588	-10.7713747	152.20	Tue Jan 03 15:28:15 2017
-64.8790588	-10.7713737	152.19	Tue Jan 03 15:28:25 2017
-64.8790588	-10.7713900	152.48	Tue Jan 03 15:28:35 2017
-64.8790741	-10.7714005	152.52	Tue Jan 03 15:28:45 2017
-64.8791351	-10.7713985	152.07	Tue Jan 03 15:28:55 2017
-64.8791580	-10.7713985	151.21	Tue Jan 03 15:29:05 2017
-64.8791733	-10.7714071	151.43	Tue Jan 03 15:29:15 2017
-64.8792419	-10.7714338	151.82	Tue Jan 03 15:29:25 2017
-64.8792877	-10.7714224	151.71	Tue Jan 03 15:29:35 2017
-64.8792953	-10.7714138	151.68	Tue Jan 03 15:29:45 2017
-64.8793488	-10.7714329	151.74	Tue Jan 03 15:29:55 2017
-64.8793716	-10.7715015	151.74	Tue Jan 03 15:30:05 2017
-64.8794479	-10.7715616	151.73	Tue Jan 03 15:30:15 2017
-64.8794785	-10.7715759	151.51	Tue Jan 03 15:30:25 2017
-64.8795471	-10.7715712	151.28	Tue Jan 03 15:30:35 2017
-64.8796158	-10.7715826	150.79	Tue Jan 03 15:30:45 2017
-64.8796692	-10.7715664	150.60	Tue Jan 03 15:30:55 2017
-64.8797836	-10.7715216	149.98	Tue Jan 03 15:31:05 2017
-64.8798065	-10.7715034	149.59	Tue Jan 03 15:31:15 2017
-64.8798370	-10.7715120	149.56	Tue Jan 03 15:31:25 2017
-64.8799210	-10.7714882	149.58	Tue Jan 03 15:31:35 2017
-64.8799286	-10.7714767	151.03	Tue Jan 03 15:31:45 2017
-64.8799667	-10.7714911	151.35	Tue Jan 03 15:31:55 2017
-64.8799057	-10.7715187	151.28	Tue Jan 03 15:32:05 2017
-64.8799210	-10.7715092	150.99	Tue Jan 03 15:32:15 2017
-64.8799667	-10.7714634	149.85	Tue Jan 03 15:32:25 2017
-64.8799744	-10.7713823	149.75	Tue Jan 03 15:32:35 2017
-64.8799896	-10.7713594	149.95	Tue Jan 03 15:32:45 2017
-64.8800583	-10.7712755	149.33	Tue Jan 03 15:32:55 2017
-64.8800888	-10.7712498	149.25	Tue Jan 03 15:33:05 2017
-64.8801041	-10.7711887	149.77	Tue Jan 03 15:33:15 2017
-64.8801270	-10.7711363	149.83	Tue Jan 03 15:33:25 2017
-64.8801346	-10.7710943	150.07	Tue Jan 03 15:33:35 2017
-64.8802032	-10.7710438	151.26	Tue Jan 03 15:33:45 2017
-64.8801498	-10.7709274	151.25	Tue Jan 03 15:33:55 2017
-64.8801956	-10.7708530	150.63	Tue Jan 03 15:34:05 2017
-64.8802261	-10.7707624	150.07	Tue Jan 03 15:34:15 2017
-64.8802643	-10.7707548	148.89	Tue Jan 03 15:34:25 2017
-64.8802643	-10.7706661	149.52	Tue Jan 03 15:34:35 2017
-64.8802948	-10.7706375	149.76	Tue Jan 03 15:34:45 2017
-64.8802948	-10.7706432	149.79	Tue Jan 03 15:34:55 2017
-64.8802948	-10.7706337	149.96	Tue Jan 03 15:35:05 2017
-64.8802948	-10.7706242	150.01	Tue Jan 03 15:35:15 2017
-64.8802643	-10.7706203	150.03	Tue Jan 03 15:35:25 2017
-64.8802338	-10.7706099	149.82	Tue Jan 03 15:35:35 2017
-64.8802338	-10.7705936	150.29	Tue Jan 03 15:35:45 2017
-64.8802261	-10.7705832	150.31	Tue Jan 03 15:35:55 2017
-64.8803406	-10.7705374	151.15	Tue Jan 03 15:36:05 2017
-64.8803711	-10.7705498	151.98	Tue Jan 03 15:36:15 2017
-64.8804321	-10.7705488	151.13	Tue Jan 03 15:36:25 2017
-64.8804779	-10.7705536	150.99	Tue Jan 03 15:36:35 2017
-64.8804626	-10.7705536	151.07	Tue Jan 03 15:36:45 2017
-64.8804398	-10.7705164	152.07	Tue Jan 03 15:36:55 2017
-64.8804092	-10.7705402	152.28	Tue Jan 03 15:37:05 2017
-64.8803864	-10.7705545	152.27	Tue Jan 03 15:37:15 2017
-64.8803558	-10.7705421	152.50	Tue Jan 03 15:37:25 2017
-64.8803482	-10.7705526	152.69	Tue Jan 03 15:37:35 2017
-64.8803940	-10.7705317	153.44	Tue Jan 03 15:37:45 2017
-64.8804703	-10.7705402	154.04	Tue Jan 03 15:37:55 2017
-64.8805389	-10.7705164	154.41	Tue Jan 03 15:38:05 2017
-64.8805771	-10.7704926	154.53	Tue Jan 03 15:38:15 2017
-64.8805771	-10.7704887	154.52	Tue Jan 03 15:38:25 2017
-64.8806229	-10.7704878	154.05	Tue Jan 03 15:38:35 2017
-64.8806305	-10.7704849	154.11	Tue Jan 03 15:38:45 2017
-64.8806992	-10.7704372	154.52	Tue Jan 03 15:38:55 2017
-64.8807983	-10.7703905	153.94	Tue Jan 03 15:39:05 2017
-64.8808212	-10.7703714	152.98	Tue Jan 03 15:39:15 2017
-64.8808899	-10.7703314	151.18	Tue Jan 03 15:39:25 2017
-64.8809128	-10.7703094	151.45	Tue Jan 03 15:39:35 2017
-64.8809509	-10.7702694	151.40	Tue Jan 03 15:39:45 2017
-64.8810425	-10.7702560	151.49	Tue Jan 03 15:39:55 2017
-64.8810654	-10.7702494	150.96	Tue Jan 03 15:40:05 2017
-64.8810806	-10.7702541	151.30	Tue Jan 03 15:40:15 2017
-64.8810959	-10.7702713	151.46	Tue Jan 03 15:40:25 2017
-64.8810959	-10.7702780	151.42	Tue Jan 03 15:40:35 2017
-64.8811417	-10.7702560	152.05	Tue Jan 03 15:40:45 2017
-64.8811264	-10.7702599	151.92	Tue Jan 03 15:40:55 2017
-64.8811798	-10.7702541	152.55	Tue Jan 03 15:41:05 2017
-64.8812332	-10.7702599	153.10	Tue Jan 03 15:41:15 2017
-64.8812485	-10.7702732	152.98	Tue Jan 03 15:41:25 2017
-64.8812256	-10.7703114	152.92	Tue Jan 03 15:41:35 2017
-64.8812790	-10.7703104	153.10	Tue Jan 03 15:41:45 2017
-64.8812714	-10.7703066	153.03	Tue Jan 03 15:41:55 2017
-64.8812027	-10.7703495	152.65	Tue Jan 03 15:42:05 2017
-64.8811493	-10.7703390	152.33	Tue Jan 03 15:42:15 2017
-64.8811569	-10.7703743	152.21	Tue Jan 03 15:42:25 2017
-64.8811874	-10.7703762	152.40	Tue Jan 03 15:42:35 2017
-64.8812027	-10.7703791	152.41	Tue Jan 03 15:42:45 2017
-64.8812180	-10.7703819	152.40	Tue Jan 03 15:42:55 2017
-64.8811951	-10.7704248	152.43	Tue Jan 03 15:43:05 2017
-64.8811951	-10.7704306	152.24	Tue Jan 03 15:43:15 2017
-64.8812180	-10.7703943	152.12	Tue Jan 03 15:43:25 2017
-64.8811951	-10.7704210	151.37	Tue Jan 03 15:43:35 2017
-64.8811188	-10.7703857	152.61	Tue Jan 03 15:43:45 2017
-64.8811417	-10.7703772	153.30	Tue Jan 03 15:43:55 2017
-64.8811493	-10.7703743	153.72	Tue Jan 03 15:44:05 2017
-64.8811035	-10.7703733	154.09	Tue Jan 03 15:44:15 2017
-64.8811417	-10.7703667	154.28	Tue Jan 03 15:44:25 2017
-64.8811646	-10.7703543	154.43	Tue Jan 03 15:44:35 2017
-64.8811646	-10.7703514	154.55	Tue Jan 03 15:44:45 2017
-64.8811798	-10.7703714	154.74	Tue Jan 03 15:44:55 2017
-64.8812561	-10.7703772	155.55	Tue Jan 03 15:45:05 2017
-64.8812408	-10.7703753	155.25	Tue Jan 03 15:45:15 2017
-64.8812637	-10.7703857	154.90	Tue Jan 03 15:45:25 2017
-64.8812485	-10.7704010	154.68	Tue Jan 03 15:45:35 2017
-64.8812485	-10.7704439	154.80	Tue Jan 03 15:45:45 2017
-64.8813019	-10.7704115	155.41	Tue Jan 03 15:45:55 2017
-64.8813248	-10.7704077	155.83	Tue Jan 03 15:46:05 2017
-64.8813248	-10.7704124	156.03	Tue Jan 03 15:46:15 2017
-64.8813248	-10.7704086	156.02	Tue Jan 03 15:46:25 2017
-64.8813171	-10.7704058	156.04	Tue Jan 03 15:46:35 2017
-64.8813019	-10.7703810	155.70	Tue Jan 03 15:46:45 2017
-64.8813095	-10.7703714	155.71	Tue Jan 03 15:46:55 2017
-64.8812943	-10.7703753	155.72	Tue Jan 03 15:47:05 2017
-64.8811874	-10.7703238	155.78	Tue Jan 03 15:47:15 2017
-64.8812180	-10.7703714	155.51	Tue Jan 03 15:47:25 2017
-64.8812637	-10.7703819	155.48	Tue Jan 03 15:47:35 2017
-64.8812790	-10.7703724	155.30	Tue Jan 03 15:47:45 2017
-64.8812866	-10.7703466	156.12	Tue Jan 03 15:47:55 2017
-64.8813171	-10.7703447	156.05	Tue Jan 03 15:48:05 2017
-64.8812943	-10.7702923	156.64	Tue Jan 03 15:48:15 2017
-64.8812866	-10.7702160	156.91	Tue Jan 03 15:48:25 2017
-64.8812866	-10.7701988	156.60	Tue Jan 03 15:48:35 2017
-64.8812256	-10.7701950	156.17	Tue Jan 03 15:48:45 2017
-64.8812256	-10.7702045	156.05	Tue Jan 03 15:48:55 2017
-64.8812866	-10.7702608	157.15	Tue Jan 03 15:49:05 2017
-64.8812866	-10.7702894	157.09	Tue Jan 03 15:49:15 2017
-64.8812790	-10.7703285	157.59	Tue Jan 03 15:49:25 2017
-64.8812637	-10.7703371	157.42	Tue Jan 03 15:49:35 2017
-64.8812561	-10.7703257	157.63	Tue Jan 03 15:49:45 2017
-64.8812485	-10.7703381	157.66	Tue Jan 03 15:49:55 2017
-64.8813171	-10.7703629	158.52	Tue Jan 03 15:50:05 2017
-64.8812943	-10.7703676	158.46	Tue Jan 03 15:50:15 2017
-64.8812866	-10.7703676	158.50	Tue Jan 03 15:50:25 2017
-64.8812332	-10.7703810	156.88	Tue Jan 03 15:50:35 2017
-64.8812103	-10.7703829	155.68	Tue Jan 03 15:50:45 2017
-64.8812332	-10.7703962	155.74	Tue Jan 03 15:50:55 2017
-64.8812866	-10.7703762	155.95	Tue Jan 03 15:51:05 2017
-64.8813477	-10.7703362	156.77	Tue Jan 03 15:51:15 2017
-64.8813400	-10.7703304	156.71	Tue Jan 03 15:51:25 2017
-64.8813171	-10.7703543	156.53	Tue Jan 03 15:51:35 2017
-64.8813019	-10.7703505	156.63	Tue Jan 03 15:51:45 2017
-64.8813171	-10.7703619	157.16	Tue Jan 03 15:51:55 2017
-64.8813171	-10.7704191	158.66	Tue Jan 03 15:52:05 2017
-64.8812943	-10.7704420	159.91	Tue Jan 03 15:52:15 2017
-64.8812866	-10.7704477	160.04	Tue Jan 03 15:52:25 2017
-64.8812790	-10.7704134	160.72	Tue Jan 03 15:52:35 2017
-64.8812943	-10.7704439	161.46	Tue Jan 03 15:52:45 2017
-64.8812943	-10.7704535	161.45	Tue Jan 03 15:52:55 2017
-64.8812943	-10.7704639	161.43	Tue Jan 03 15:53:05 2017
-64.8813019	-10.7704649	161.43	Tue Jan 03 15:53:15 2017
-64.8813019	-10.7704439	162.38	Tue Jan 03 15:53:25 2017
-64.8813019	-10.7704401	162.43	Tue Jan 03 15:53:35 2017
-64.8813019	-10.7704420	162.39	Tue Jan 03 15:53:45 2017
-64.8813019	-10.7704458	162.43	Tue Jan 03 15:53:55 2017
-64.8813171	-10.7704439	162.43	Tue Jan 03 15:54:05 2017
-64.8813324	-10.7704306	162.48	Tue Jan 03 15:54:15 2017
-64.8813477	-10.7704344	162.42	Tue Jan 03 15:54:25 2017
-64.8813477	-10.7703848	162.24	Tue Jan 03 15:54:35 2017
-64.8813324	-10.7703714	161.58	Tue Jan 03 15:54:45 2017
-64.8813629	-10.7703705	161.30	Tue Jan 03 15:54:55 2017
-64.8813248	-10.7703810	160.71	Tue Jan 03 15:55:05 2017
-64.8813095	-10.7704163	160.81	Tue Jan 03 15:55:15 2017
-64.8812714	-10.7704363	161.03	Tue Jan 03 15:55:25 2017
-64.8812714	-10.7704372	161.04	Tue Jan 03 15:55:35 2017
-64.8812866	-10.7704401	161.04	Tue Jan 03 15:55:45 2017
-64.8813095	-10.7704248	160.50	Tue Jan 03 15:55:55 2017
-64.8813171	-10.7704172	160.65	Tue Jan 03 15:56:05 2017
-64.8813858	-10.7703762	161.37	Tue Jan 03 15:56:15 2017
-64.8814011	-10.7703438	161.94	Tue Jan 03 15:56:25 2017
-64.8813782	-10.7703943	161.64	Tue Jan 03 15:56:35 2017
-64.8813705	-10.7704000	161.61	Tue Jan 03 15:56:45 2017
-64.8813171	-10.7703676	162.26	Tue Jan 03 15:56:55 2017
-64.8813324	-10.7703705	162.21	Tue Jan 03 15:57:05 2017
-64.8813477	-10.7703400	162.22	Tue Jan 03 15:57:15 2017
-64.8813324	-10.7703390	162.22	Tue Jan 03 15:57:25 2017
-64.8813400	-10.7703896	162.64	Tue Jan 03 15:57:35 2017
-64.8812943	-10.7704105	162.31	Tue Jan 03 15:57:45 2017
-64.8812714	-10.7703619	161.71	Tue Jan 03 15:57:55 2017
-64.8812637	-10.7703371	161.25	Tue Jan 03 15:58:05 2017
-64.8812943	-10.7703390	160.41	Tue Jan 03 15:58:15 2017
-64.8813171	-10.7702827	159.64	Tue Jan 03 15:58:25 2017
-64.8813248	-10.7702742	158.47	Tue Jan 03 15:58:35 2017
-64.8813324	-10.7703753	156.41	Tue Jan 03 15:58:45 2017
-64.8813248	-10.7704048	156.01	Tue Jan 03 15:58:55 2017
-64.8812943	-10.7704420	156.83	Tue Jan 03 15:59:05 2017
-64.8812790	-10.7704506	157.04	Tue Jan 03 15:59:15 2017
-64.8813019	-10.7705145	157.34	Tue Jan 03 15:59:25 2017
-64.8813019	-10.7705374	157.43	Tue Jan 03 15:59:35 2017
-64.8813095	-10.7705450	157.45	Tue Jan 03 15:59:45 2017
-64.8813171	-10.7705307	157.45	Tue Jan 03 15:59:55 2017
-64.8813705	-10.7704697	157.28	Tue Jan 03 16:00:05 2017
-64.8813705	-10.7703972	157.32	Tue Jan 03 16:00:15 2017
-64.8813934	-10.7703924	156.70	Tue Jan 03 16:00:25 2017
-64.8813934	-10.7703991	156.68	Tue Jan 03 16:00:35 2017
-64.8814011	-10.7704077	156.65	Tue Jan 03 16:00:45 2017
-64.8813934	-10.7704105	156.69	Tue Jan 03 16:00:55 2017
-64.8813629	-10.7704077	157.71	Tue Jan 03 16:01:05 2017
-64.8813477	-10.7704134	157.74	Tue Jan 03 16:01:15 2017
-64.8813324	-10.7704086	161.04	Tue Jan 03 16:01:25 2017
-64.8813248	-10.7704048	161.14	Tue Jan 03 16:01:35 2017
-64.8813171	-10.7703981	162.54	Tue Jan 03 16:01:45 2017
-64.8813248	-10.7703857	162.59	Tue Jan 03 16:01:55 2017
-64.8812256	-10.7704077	161.84	Tue Jan 03 16:02:05 2017
-64.8811264	-10.7704430	161.31	Tue Jan 03 16:02:15 2017
-64.8810959	-10.7704391	161.02	Tue Jan 03 16:02:25 2017
-64.8812103	-10.7704458	161.22	Tue Jan 03 16:02:35 2017
-64.8812561	-10.7704277	161.07	Tue Jan 03 16:02:45 2017
-64.8813019	-10.7704306	161.51	Tue Jan 03 16:02:55 2017
-64.8813019	-10.7704277	161.54	Tue Jan 03 16:03:05 2017
-64.8812790	-10.7704277	161.81	Tue Jan 03 16:03:15 2017
-64.8812408	-10.7704859	162.30	Tue Jan 03 16:03:25 2017
-64.8811951	-10.7704811	164.39	Tue Jan 03 16:03:35 2017
-64.8811188	-10.7705374	165.48	Tue Jan 03 16:03:45 2017
-64.8811874	-10.7705374	165.62	Tue Jan 03 16:03:55 2017
-64.8812256	-10.7705545	165.68	Tue Jan 03 16:04:05 2017
-64.8812637	-10.7705584	165.65	Tue Jan 03 16:04:15 2017
-64.8812790	-10.7705879	165.85	Tue Jan 03 16:04:25 2017
-64.8812866	-10.7705927	165.88	Tue Jan 03 16:04:35 2017
-64.8812866	-10.7706032	165.89	Tue Jan 03 16:04:45 2017
-64.8812790	-10.7706108	165.88	Tue Jan 03 16:04:55 2017
-64.8812561	-10.7705832	165.89	Tue Jan 03 16:05:05 2017
-64.8812485	-10.7705183	166.15	Tue Jan 03 16:05:15 2017
-64.8811646	-10.7704935	166.84	Tue Jan 03 16:05:25 2017
-64.8811798	-10.7704725	167.02	Tue Jan 03 16:05:35 2017
-64.8811798	-10.7704697	167.09	Tue Jan 03 16:05:45 2017
-64.8811722	-10.7704430	167.52	Tue Jan 03 16:05:55 2017
-64.8811722	-10.7704363	167.29	Tue Jan 03 16:06:05 2017
-64.8811646	-10.7704277	167.34	Tue Jan 03 16:06:15 2017
-64.8811722	-10.7704430	167.43	Tue Jan 03 16:06:25 2017
-64.8812180	-10.7704363	167.60	Tue Jan 03 16:06:35 2017
-64.8811951	-10.7703867	167.90	Tue Jan 03 16:06:45 2017
-64.8811951	-10.7703800	167.96	Tue Jan 03 16:06:55 2017
-64.8811646	-10.7704020	167.46	Tue Jan 03 16:07:05 2017
-64.8811340	-10.7704182	166.80	Tue Jan 03 16:07:15 2017
-64.8811264	-10.7704287	166.83	Tue Jan 03 16:07:25 2017
-64.8811035	-10.7704115	166.77	Tue Jan 03 16:07:35 2017
-64.8810501	-10.7703838	166.75	Tue Jan 03 16:07:45 2017
-64.8810272	-10.7703724	166.56	Tue Jan 03 16:07:55 2017
-64.8810120	-10.7703667	166.53	Tue Jan 03 16:08:05 2017
-64.8810501	-10.7703667	166.73	Tue Jan 03 16:08:15 2017
-64.8810577	-10.7703667	166.72	Tue Jan 03 16:08:25 2017
-64.8810577	-10.7703724	166.66	Tue Jan 03 16:08:35 2017
-64.8810501	-10.7703695	166.61	Tue Jan 03 16:08:45 2017
-64.8810654	-10.7703743	166.59	Tue Jan 03 16:08:55 2017
-64.8810501	-10.7703762	166.58	Tue Jan 03 16:09:05 2017
-64.8810577	-10.7703743	166.58	Tue Jan 03 16:09:15 2017
-64.8810654	-10.7703676	166.56	Tue Jan 03 16:09:25 2017
-64.8810654	-10.7703619	166.39	Tue Jan 03 16:09:35 2017
-64.8810883	-10.7703543	166.04	Tue Jan 03 16:09:45 2017
-64.8810883	-10.7703524	165.86	Tue Jan 03 16:09:55 2017
-64.8810959	-10.7703533	165.77	Tue Jan 03 16:10:05 2017
-64.8810959	-10.7703514	165.72	Tue Jan 03 16:10:15 2017
-64.8811188	-10.7703762	166.54	Tue Jan 03 16:10:25 2017
-64.8811035	-10.7703781	166.48	Tue Jan 03 16:10:35 2017
-64.8810730	-10.7703733	163.13	Tue Jan 03 16:10:45 2017
-64.8810730	-10.7703724	163.02	Tue Jan 03 16:10:55 2017
-64.8810806	-10.7703753	162.99	Tue Jan 03 16:11:05 2017
-64.8810730	-10.7703753	162.92	Tue Jan 03 16:11:15 2017
-64.8810577	-10.7703695	162.80	Tue Jan 03 16:11:25 2017
-64.8810501	-10.7703667	162.79	Tue Jan 03 16:11:35 2017
-64.8810425	-10.7703724	162.82	Tue Jan 03 16:11:45 2017
-64.8810196	-10.7703772	162.80	Tue Jan 03 16:11:55 2017
-64.8810272	-10.7703810	162.76	Tue Jan 03 16:12:05 2017
-64.8810272	-10.7703857	162.69	Tue Jan 03 16:12:15 2017
-64.8810272	-10.7703886	162.68	Tue Jan 03 16:12:25 2017
-64.8810196	-10.7703810	162.66	Tue Jan 03 16:12:35 2017
-64.8810196	-10.7703762	162.69	Tue Jan 03 16:12:45 2017
-64.8810272	-10.7703772	162.78	Tue Jan 03 16:12:55 2017
-64.8810196	-10.7703800	162.84	Tue Jan 03 16:13:05 2017
-64.8810196	-10.7703810	162.93	Tue Jan 03 16:13:15 2017
-64.8810196	-10.7703819	163.05	Tue Jan 03 16:13:25 2017
-64.8810272	-10.7703848	163.09	Tue Jan 03 16:13:35 2017
-64.8810272	-10.7703876	163.13	Tue Jan 03 16:13:45 2017
-64.8810577	-10.7703810	163.70	Tue Jan 03 16:13:55 2017
-64.8810654	-10.7703867	163.68	Tue Jan 03 16:14:05 2017
-64.8810654	-10.7703848	163.46	Tue Jan 03 16:14:15 2017
-64.8810654	-10.7703838	163.39	Tue Jan 03 16:14:25 2017
-64.8810577	-10.7703810	163.43	Tue Jan 03 16:14:35 2017
-64.8810501	-10.7703714	163.47	Tue Jan 03 16:14:45 2017
-64.8810577	-10.7703676	163.58	Tue Jan 03 16:14:55 2017
-64.8810577	-10.7703695	163.67	Tue Jan 03 16:15:05 2017
-64.8810349	-10.7703733	163.64	Tue Jan 03 16:15:15 2017
-64.8810349	-10.7703695	163.64	Tue Jan 03 16:15:25 2017
-64.8810349	-10.7703638	163.60	Tue Jan 03 16:15:35 2017
-64.8810425	-10.7703648	163.58	Tue Jan 03 16:15:45 2017
-64.8810349	-10.7703648	163.64	Tue Jan 03 16:15:55 2017
-64.8810272	-10.7703657	163.61	Tue Jan 03 16:16:05 2017
-64.8810349	-10.7703590	163.60	Tue Jan 03 16:16:15 2017
-64.8810425	-10.7703600	163.61	Tue Jan 03 16:16:25 2017
-64.8810959	-10.7703686	163.48	Tue Jan 03 16:16:35 2017
-64.8810883	-10.7703705	163.50	Tue Jan 03 16:16:45 2017
-64.8810883	-10.7703667	163.52	Tue Jan 03 16:16:55 2017
-64.8810959	-10.7703714	163.51	Tue Jan 03 16:17:05 2017
-64.8811035	-10.7703562	165.14	Tue Jan 03 16:17:15 2017
-64.8811188	-10.7703562	165.80	Tue Jan 03 16:17:25 2017
-64.8810883	-10.7703886	167.06	Tue Jan 03 16:17:35 2017
-64.8810577	-10.7703533	168.80	Tue Jan 03 16:17:45 2017
-64.8810654	-10.7703581	169.20	Tue Jan 03 16:17:55 2017
-64.8810730	-10.7703581	169.16	Tue Jan 03 16:18:05 2017
-64.8810806	-10.7703581	169.04	Tue Jan 03 16:18:15 2017
-64.8810883	-10.7703524	168.32	Tue Jan 03 16:18:25 2017
-64.8810806	-10.7703543	168.25	Tue Jan 03 16:18:35 2017
-64.8810806	-10.7703562	168.23	Tue Jan 03 16:18:45 2017
-64.8810883	-10.7703438	168.16	Tue Jan 03 16:18:55 2017
-64.8810883	-10.7703362	168.10	Tue Jan 03 16:19:05 2017
-64.8810806	-10.7703371	167.96	Tue Jan 03 16:19:15 2017
-64.8810806	-10.7703400	167.79	Tue Jan 03 16:19:25 2017
-64.8810806	-10.7703390	167.68	Tue Jan 03 16:19:35 2017
-64.8810883	-10.7703381	167.59	Tue Jan 03 16:19:45 2017
-64.8810883	-10.7703466	166.62	Tue Jan 03 16:19:55 2017
-64.8811035	-10.7703505	166.61	Tue Jan 03 16:20:05 2017
-64.8811035	-10.7703514	166.58	Tue Jan 03 16:20:15 2017
-64.8811035	-10.7703409	166.54	Tue Jan 03 16:20:25 2017
-64.8811264	-10.7703409	166.48	Tue Jan 03 16:20:35 2017
-64.8811874	-10.7703714	165.68	Tue Jan 03 16:20:45 2017
-64.8811798	-10.7703876	165.60	Tue Jan 03 16:20:55 2017
-64.8811722	-10.7703886	165.57	Tue Jan 03 16:21:05 2017
-64.8811874	-10.7703791	165.50	Tue Jan 03 16:21:15 2017
-64.8811874	-10.7703629	165.39	Tue Jan 03 16:21:25 2017
-64.8811722	-10.7703495	165.30	Tue Jan 03 16:21:35 2017
-64.8811569	-10.7703381	165.24	Tue Jan 03 16:21:45 2017
-64.8811340	-10.7703419	165.20	Tue Jan 03 16:21:55 2017
-64.8811340	-10.7703276	165.04	Tue Jan 03 16:22:05 2017
-64.8811188	-10.7703218	164.69	Tue Jan 03 16:22:15 2017
-64.8811035	-10.7703238	164.16	Tue Jan 03 16:22:25 2017
-64.8811035	-10.7703371	163.05	Tue Jan 03 16:22:35 2017
-64.8811340	-10.7703791	160.59	Tue Jan 03 16:22:45 2017
-64.8811722	-10.7703772	159.58	Tue Jan 03 16:22:55 2017
-64.8811874	-10.7703838	158.49	Tue Jan 03 16:23:05 2017
-64.8811417	-10.7704182	161.00	Tue Jan 03 16:23:15 2017
-64.8811340	-10.7704210	160.89	Tue Jan 03 16:23:25 2017
-64.8811417	-10.7704306	164.64	Tue Jan 03 16:23:35 2017
-64.8811340	-10.7704296	167.89	Tue Jan 03 16:23:45 2017
-64.8811646	-10.7704277	172.38	Tue Jan 03 16:23:55 2017
-64.8811569	-10.7704439	173.88	Tue Jan 03 16:24:05 2017
-64.8811874	-10.7704134	176.05	Tue Jan 03 16:24:15 2017
-64.8811951	-10.7703791	177.35	Tue Jan 03 16:24:25 2017
-64.8812103	-10.7703695	179.07	Tue Jan 03 16:24:35 2017
-64.8812180	-10.7703571	180.65	Tue Jan 03 16:24:45 2017
-64.8812714	-10.7703094	180.14	Tue Jan 03 16:24:55 2017
-64.8812866	-10.7702847	180.58	Tue Jan 03 16:25:05 2017
-64.8812866	-10.7702675	181.72	Tue Jan 03 16:25:15 2017
-64.8811951	-10.7701883	181.43	Tue Jan 03 16:25:25 2017
-64.8811035	-10.7701912	181.63	Tue Jan 03 16:25:35 2017
-64.8809891	-10.7702236	182.21	Tue Jan 03 16:25:45 2017
-64.8808441	-10.7702932	179.84	Tue Jan 03 16:25:55 2017
-64.8807983	-10.7703161	179.68	Tue Jan 03 16:26:05 2017
-64.8808441	-10.7703447	179.61	Tue Jan 03 16:26:15 2017
-64.8807144	-10.7704153	181.13	Tue Jan 03 16:26:25 2017
-64.8806534	-10.7704439	180.18	Tue Jan 03 16:26:35 2017
-64.8805695	-10.7705297	179.77	Tue Jan 03 16:26:45 2017
-64.8805313	-10.7705650	180.16	Tue Jan 03 16:26:55 2017
-64.8805084	-10.7705317	179.92	Tue Jan 03 16:27:05 2017
-64.8804855	-10.7705021	180.61	Tue Jan 03 16:27:15 2017
-64.8804550	-10.7705040	180.64	Tue Jan 03 16:27:25 2017
-64.8804398	-10.7704935	181.23	Tue Jan 03 16:27:35 2017
-64.8803482	-10.7705059	181.50	Tue Jan 03 16:27:45 2017
-64.8803253	-10.7705412	182.22	Tue Jan 03 16:27:55 2017
-64.8803329	-10.7705421	182.19	Tue Jan 03 16:28:05 2017
-64.8803329	-10.7705402	181.88	Tue Jan 03 16:28:15 2017
-64.8802567	-10.7705193	180.97	Tue Jan 03 16:28:25 2017
-64.8801956	-10.7705173	179.51	Tue Jan 03 16:28:35 2017
-64.8801804	-10.7705173	179.41	Tue Jan 03 16:28:45 2017
-64.8801422	-10.7706051	178.79	Tue Jan 03 16:28:55 2017
-64.8801041	-10.7706766	178.00	Tue Jan 03 16:29:05 2017
-64.8801270	-10.7707272	177.34	Tue Jan 03 16:29:15 2017
-64.8801804	-10.7707062	177.20	Tue Jan 03 16:29:25 2017
-64.8801804	-10.7705774	177.84	Tue Jan 03 16:29:35 2017
-64.8800812	-10.7705631	177.27	Tue Jan 03 16:29:45 2017
-64.8799744	-10.7705555	173.43	Tue Jan 03 16:29:55 2017
-64.8798828	-10.7705774	171.95	Tue Jan 03 16:30:05 2017
-64.8797989	-10.7705584	166.51	Tue Jan 03 16:30:15 2017
-64.8797226	-10.7705841	164.86	Tue Jan 03 16:30:25 2017
-64.8796844	-10.7706079	163.58	Tue Jan 03 16:30:35 2017
-64.8796310	-10.7706337	161.61	Tue Jan 03 16:30:45 2017
-64.8795700	-10.7705975	161.08	Tue Jan 03 16:30:55 2017
-64.8795166	-10.7705107	159.92	Tue Jan 03 16:31:05 2017
-64.8794708	-10.7704659	158.29	Tue Jan 03 16:31:15 2017
-64.8793869	-10.7704926	158.35	Tue Jan 03 16:31:25 2017
-64.8793182	-10.7705088	157.71	Tue Jan 03 16:31:35 2017
-64.8792953	-10.7704992	157.25	Tue Jan 03 16:31:45 2017
-64.8793182	-10.7704468	160.75	Tue Jan 03 16:31:55 2017
-64.8793259	-10.7704287	160.41	Tue Jan 03 16:32:05 2017
-64.8793259	-10.7704630	160.46	Tue Jan 03 16:32:15 2017
-64.8793259	-10.7704687	160.14	Tue Jan 03 16:32:25 2017
-64.8793869	-10.7704897	160.04	Tue Jan 03 16:32:35 2017
-64.8793106	-10.7705488	160.31	Tue Jan 03 16:32:45 2017
-64.8792953	-10.7705994	160.10	Tue Jan 03 16:32:55 2017
-64.8792572	-10.7706747	160.06	Tue Jan 03 16:33:05 2017
-64.8792648	-10.7707968	159.34	Tue Jan 03 16:33:15 2017
-64.8792343	-10.7708282	158.83	Tue Jan 03 16:33:25 2017
-64.8792343	-10.7708359	158.89	Tue Jan 03 16:33:35 2017
-64.8792114	-10.7708950	159.41	Tue Jan 03 16:33:45 2017
-64.8791809	-10.7709408	158.61	Tue Jan 03 16:33:55 2017
-64.8791809	-10.7709684	158.18	Tue Jan 03 16:34:05 2017
-64.8791275	-10.7710152	157.97	Tue Jan 03 16:34:15 2017
-64.8790283	-10.7710562	157.70	Tue Jan 03 16:34:25 2017
-64.8789825	-10.7711573	156.43	Tue Jan 03 16:34:35 2017
-64.8789291	-10.7712107	155.00	Tue Jan 03 16:34:45 2017
-64.8789215	-10.7712622	154.91	Tue Jan 03 16:34:55 2017
-64.8788986	-10.7713108	155.77	Tue Jan 03 16:35:05 2017
-64.8789291	-10.7713490	154.71	Tue Jan 03 16:35:15 2017
-64.8789444	-10.7713575	154.30	Tue Jan 03 16:35:25 2017
-64.8790588	-10.7713890	154.95	Tue Jan 03 16:35:35 2017
-64.8790207	-10.7713699	154.53	Tue Jan 03 16:35:45 2017
-64.8790207	-10.7713585	154.37	Tue Jan 03 16:35:55 2017
-64.8790207	-10.7713537	154.26	Tue Jan 03 16:36:05 2017
-64.8790207	-10.7713528	154.15	Tue Jan 03 16:36:15 2017
-64.8790436	-10.7713490	154.20	Tue Jan 03 16:36:25 2017
-64.8791046	-10.7712841	154.53	Tue Jan 03 16:36:35 2017
-64.8791656	-10.7711658	154.06	Tue Jan 03 16:36:45 2017
-64.8792038	-10.7710667	153.70	Tue Jan 03 16:36:55 2017
-64.8792572	-10.7710018	154.04	Tue Jan 03 16:37:05 2017
-64.8793106	-10.7709303	154.38	Tue Jan 03 16:37:15 2017
-64.8793716	-10.7708788	154.65	Tue Jan 03 16:37:25 2017
-64.8793945	-10.7708664	155.30	Tue Jan 03 16:37:35 2017
-64.8793945	-10.7708569	155.37	Tue Jan 03 16:37:45 2017
-64.8793869	-10.7708435	155.44	Tue Jan 03 16:37:55 2017
-64.8793564	-10.7708521	155.56	Tue Jan 03 16:38:05 2017
-64.8793411	-10.7708445	155.71	Tue Jan 03 16:38:15 2017
-64.8793488	-10.7708492	155.79	Tue Jan 03 16:38:25 2017
-64.8793488	-10.7708311	155.86	Tue Jan 03 16:38:35 2017
-64.8793488	-10.7708168	155.93	Tue Jan 03 16:38:45 2017
-64.8793335	-10.7707415	154.50	Tue Jan 03 16:38:55 2017
-64.8793488	-10.7706461	154.67	Tue Jan 03 16:39:05 2017
-64.8793640	-10.7705507	154.42	Tue Jan 03 16:39:15 2017
-64.8794174	-10.7704897	154.43	Tue Jan 03 16:39:25 2017
-64.8795013	-10.7705345	155.41	Tue Jan 03 16:39:35 2017
-64.8796310	-10.7706242	156.88	Tue Jan 03 16:39:45 2017
-64.8797073	-10.7706118	156.87	Tue Jan 03 16:39:55 2017
-64.8798447	-10.7706156	157.53	Tue Jan 03 16:40:05 2017
-64.8799286	-10.7705774	157.20	Tue Jan 03 16:40:15 2017
-64.8800430	-10.7705822	157.16	Tue Jan 03 16:40:25 2017
-64.8801727	-10.7705526	156.57	Tue Jan 03 16:40:35 2017
-64.8802490	-10.7705402	156.08	Tue Jan 03 16:40:45 2017
-64.8803253	-10.7705488	156.61	Tue Jan 03 16:40:55 2017
-64.8804016	-10.7704716	156.79	Tue Jan 03 16:41:05 2017
-64.8805161	-10.7704897	157.57	Tue Jan 03 16:41:15 2017
-64.8806229	-10.7704887	158.04	Tue Jan 03 16:41:25 2017
-64.8806686	-10.7704668	158.17	Tue Jan 03 16:41:35 2017
-64.8807526	-10.7704220	158.20	Tue Jan 03 16:41:45 2017
-64.8808441	-10.7703915	158.16	Tue Jan 03 16:41:55 2017
-64.8808975	-10.7703238	158.29	Tue Jan 03 16:42:05 2017
-64.8809967	-10.7702827	157.80	Tue Jan 03 16:42:15 2017
-64.8810806	-10.7702446	157.64	Tue Jan 03 16:42:25 2017
-64.8811188	-10.7702827	157.74	Tue Jan 03 16:42:35 2017
-64.8811722	-10.7703867	157.80	Tue Jan 03 16:42:45 2017
-64.8811722	-10.7704153	157.49	Tue Jan 03 16:42:55 2017
-64.8811646	-10.7704134	157.46	Tue Jan 03 16:43:05 2017
-64.8811569	-10.7704086	157.42	Tue Jan 03 16:43:15 2017
-64.8811569	-10.7703962	157.39	Tue Jan 03 16:43:25 2017
-64.8811874	-10.7703276	158.89	Tue Jan 03 16:43:35 2017
-64.8812180	-10.7703094	158.67	Tue Jan 03 16:43:45 2017
-64.8812180	-10.7702875	159.29	Tue Jan 03 16:43:55 2017
-64.8812332	-10.7702742	159.78	Tue Jan 03 16:44:05 2017
-64.8812180	-10.7702112	161.35	Tue Jan 03 16:44:15 2017
-64.8812256	-10.7701817	161.98	Tue Jan 03 16:44:25 2017
-64.8812332	-10.7701721	162.92	Tue Jan 03 16:44:35 2017
-64.8812103	-10.7703447	165.27	Tue Jan 03 16:44:45 2017
-64.8812180	-10.7703714	166.26	Tue Jan 03 16:44:55 2017
-64.8812180	-10.7703762	167.39	Tue Jan 03 16:45:05 2017
-64.8812180	-10.7703924	168.54	Tue Jan 03 16:45:15 2017
-64.8811874	-10.7704058	170.48	Tue Jan 03 16:45:25 2017
-64.8811417	-10.7704544	173.77	Tue Jan 03 16:45:35 2017
-64.8811264	-10.7704763	174.89	Tue Jan 03 16:45:45 2017
-64.8811264	-10.7704668	176.99	Tue Jan 03 16:45:55 2017
-64.8811340	-10.7704678	178.55	Tue Jan 03 16:46:05 2017
-64.8811951	-10.7704754	179.47	Tue Jan 03 16:46:15 2017
-64.8812180	-10.7704363	180.73	Tue Jan 03 16:46:25 2017
-64.8812180	-10.7704182	181.89	Tue Jan 03 16:46:35 2017
-64.8812866	-10.7703400	180.66	Tue Jan 03 16:46:45 2017
-64.8813248	-10.7703419	178.71	Tue Jan 03 16:46:55 2017
-64.8813477	-10.7703466	178.96	Tue Jan 03 16:47:05 2017
-64.8813629	-10.7703466	179.31	Tue Jan 03 16:47:15 2017
-64.8813782	-10.7703619	178.38	Tue Jan 03 16:47:25 2017
-64.8813782	-10.7704153	176.42	Tue Jan 03 16:47:35 2017
-64.8814545	-10.7704258	174.73	Tue Jan 03 16:47:45 2017
-64.8812790	-10.7703295	175.44	Tue Jan 03 16:47:55 2017
-64.8812027	-10.7702885	175.07	Tue Jan 03 16:48:05 2017
-64.8811646	-10.7702951	174.76	Tue Jan 03 16:48:15 2017
-64.8811874	-10.7703609	174.54	Tue Jan 03 16:48:25 2017
-64.8811569	-10.7703753	173.57	Tue Jan 03 16:48:35 2017
-64.8811417	-10.7703466	172.79	Tue Jan 03 16:48:45 2017
-64.8811493	-10.7703333	172.71	Tue Jan 03 16:48:55 2017
-64.8812180	-10.7703409	173.03	Tue Jan 03 16:49:05 2017
-64.8812408	-10.7703619	174.51	Tue Jan 03 16:49:15 2017
-64.8812485	-10.7703590	174.64	Tue Jan 03 16:49:25 2017
-64.8812332	-10.7703485	174.93	Tue Jan 03 16:49:35 2017
-64.8812332	-10.7703428	175.34	Tue Jan 03 16:49:45 2017
-64.8812485	-10.7703495	175.93	Tue Jan 03 16:49:55 2017
-64.8812561	-10.7703543	176.12	Tue Jan 03 16:50:05 2017
-64.8812485	-10.7703524	176.07	Tue Jan 03 16:50:15 2017
-64.8812485	-10.7703485	175.91	Tue Jan 03 16:50:25 2017
-64.8812790	-10.7703648	176.59	Tue Jan 03 16:50:35 2017
-64.8812866	-10.7703753	176.73	Tue Jan 03 16:50:45 2017
-64.8813248	-10.7703800	178.70	Tue Jan 03 16:50:55 2017
-64.8813400	-10.7703867	179.16	Tue Jan 03 16:51:05 2017
-64.8813705	-10.7703495	182.30	Tue Jan 03 16:51:15 2017
-64.8813629	-10.7703428	183.04	Tue Jan 03 16:51:25 2017
-64.8812561	-10.7703552	183.90	Tue Jan 03 16:51:35 2017
-64.8812332	-10.7703695	184.06	Tue Jan 03 16:51:45 2017
-64.8812332	-10.7703638	184.62	Tue Jan 03 16:51:55 2017
-64.8812256	-10.7703400	184.87	Tue Jan 03 16:52:05 2017
-64.8811951	-10.7703056	183.86	Tue Jan 03 16:52:15 2017
-64.8811798	-10.7702971	184.29	Tue Jan 03 16:52:25 2017
-64.8811722	-10.7703161	184.64	Tue Jan 03 16:52:35 2017
-64.8811417	-10.7703466	183.92	Tue Jan 03 16:52:45 2017
-64.8811264	-10.7703581	184.10	Tue Jan 03 16:52:55 2017
-64.8811493	-10.7703648	184.41	Tue Jan 03 16:53:05 2017
-64.8811569	-10.7703609	184.70	Tue Jan 03 16:53:15 2017
-64.8811646	-10.7703285	184.59	Tue Jan 03 16:53:25 2017
-64.8811798	-10.7703571	184.28	Tue Jan 03 16:53:35 2017
-64.8811798	-10.7703714	184.27	Tue Jan 03 16:53:45 2017
-64.8812332	-10.7703218	183.98	Tue Jan 03 16:53:55 2017
-64.8812866	-10.7702265	183.89	Tue Jan 03 16:54:05 2017
-64.8813553	-10.7701588	183.59	Tue Jan 03 16:54:15 2017
-64.8813705	-10.7701502	183.41	Tue Jan 03 16:54:25 2017
-64.8814087	-10.7701092	183.15	Tue Jan 03 16:54:35 2017
-64.8814392	-10.7700462	182.82	Tue Jan 03 16:54:45 2017
-64.8815079	-10.7699718	182.47	Tue Jan 03 16:54:55 2017
-64.8815384	-10.7699070	182.18	Tue Jan 03 16:55:05 2017
-64.8815842	-10.7698317	181.71	Tue Jan 03 16:55:15 2017
-64.8815994	-10.7697906	181.18	Tue Jan 03 16:55:25 2017
-64.8816147	-10.7698088	180.80	Tue Jan 03 16:55:35 2017
-64.8816452	-10.7698097	180.59	Tue Jan 03 16:55:45 2017
-64.8817215	-10.7698078	180.21	Tue Jan 03 16:55:55 2017
-64.8818130	-10.7698193	179.63	Tue Jan 03 16:56:05 2017
-64.8818893	-10.7698421	179.23	Tue Jan 03 16:56:15 2017
-64.8820038	-10.7698326	178.78	Tue Jan 03 16:56:25 2017
-64.8820648	-10.7698221	178.27	Tue Jan 03 16:56:35 2017
-64.8821335	-10.7698441	177.85	Tue Jan 03 16:56:45 2017
-64.8821793	-10.7697945	177.21	Tue Jan 03 16:56:55 2017
-64.8822403	-10.7697182	176.71	Tue Jan 03 16:57:05 2017
-64.8822784	-10.7696352	176.02	Tue Jan 03 16:57:15 2017
-64.8823318	-10.7695742	175.34	Tue Jan 03 16:57:25 2017
-64.8823624	-10.7695379	174.83	Tue Jan 03 16:57:35 2017
-64.8824081	-10.7695122	174.88	Tue Jan 03 16:57:45 2017
-64.8824844	-10.7694969	175.06	Tue Jan 03 16:57:55 2017
-64.8824921	-10.7695179	175.98	Tue Jan 03 16:58:05 2017
-64.8824997	-10.7695179	175.07	Tue Jan 03 16:58:15 2017
-64.8824844	-10.7695446	175.46	Tue Jan 03 16:58:25 2017
-64.8824921	-10.7695494	175.33	Tue Jan 03 16:58:35 2017
-64.8824844	-10.7695541	175.14	Tue Jan 03 16:58:45 2017
-64.8824463	-10.7695560	174.91	Tue Jan 03 16:58:55 2017
-64.8824310	-10.7695618	174.47	Tue Jan 03 16:59:05 2017
-64.8824387	-10.7695770	174.25	Tue Jan 03 16:59:15 2017
-64.8824615	-10.7695847	174.00	Tue Jan 03 16:59:25 2017
-64.8824768	-10.7695808	173.76	Tue Jan 03 16:59:35 2017
-64.8824921	-10.7695780	173.50	Tue Jan 03 16:59:45 2017
-64.8824997	-10.7695789	173.21	Tue Jan 03 16:59:55 2017
-64.8825150	-10.7695742	172.91	Tue Jan 03 17:00:05 2017
-64.8825226	-10.7695608	172.60	Tue Jan 03 17:00:15 2017
-64.8825226	-10.7695322	171.85	Tue Jan 03 17:00:25 2017
-64.8825226	-10.7695208	171.52	Tue Jan 03 17:00:35 2017
-64.8825150	-10.7695313	171.20	Tue Jan 03 17:00:45 2017
-64.8824997	-10.7695475	170.87	Tue Jan 03 17:00:55 2017
-64.8824921	-10.7695618	170.54	Tue Jan 03 17:01:05 2017
-64.8824844	-10.7695694	170.19	Tue Jan 03 17:01:15 2017
-64.8824844	-10.7695694	169.83	Tue Jan 03 17:01:25 2017
-64.8824768	-10.7695713	169.47	Tue Jan 03 17:01:35 2017
-64.8824768	-10.7695713	169.12	Tue Jan 03 17:01:45 2017
-64.8824615	-10.7695713	168.75	Tue Jan 03 17:01:55 2017
-64.8824539	-10.7695522	168.38	Tue Jan 03 17:02:05 2017
-64.8824387	-10.7695398	168.00	Tue Jan 03 17:02:15 2017
-64.8824387	-10.7695427	167.62	Tue Jan 03 17:02:25 2017
-64.8824463	-10.7695475	167.22	Tue Jan 03 17:02:35 2017
-64.8824539	-10.7695522	166.81	Tue Jan 03 17:02:45 2017
-64.8824615	-10.7695513	166.38	Tue Jan 03 17:02:55 2017
-64.8824768	-10.7695532	165.96	Tue Jan 03 17:03:05 2017
-64.8824997	-10.7695560	165.54	Tue Jan 03 17:03:15 2017
-64.8824997	-10.7695580	165.11	Tue Jan 03 17:03:25 2017
-64.8825226	-10.7695608	164.68	Tue Jan 03 17:03:35 2017
-64.8825226	-10.7695665	164.25	Tue Jan 03 17:03:45 2017
-64.8825226	-10.7695770	163.82	Tue Jan 03 17:03:55 2017
-64.8825150	-10.7695990	163.39	Tue Jan 03 17:04:05 2017
-64.8825226	-10.7696009	162.95	Tue Jan 03 17:04:15 2017
-64.8825378	-10.7696047	162.51	Tue Jan 03 17:04:25 2017
-64.8825531	-10.7695990	162.07	Tue Jan 03 17:04:35 2017
-64.8825531	-10.7695990	161.62	Tue Jan 03 17:04:45 2017
-64.8825378	-10.7695980	161.20	Tue Jan 03 17:04:55 2017
-64.8825378	-10.7695904	160.76	Tue Jan 03 17:05:05 2017
-64.8825455	-10.7695913	160.33	Tue Jan 03 17:05:15 2017
-64.8825531	-10.7695951	159.92	Tue Jan 03 17:05:25 2017
-64.8825455	-10.7696075	159.50	Tue Jan 03 17:05:35 2017
-64.8825378	-10.7696171	159.09	Tue Jan 03 17:05:45 2017
-64.8825073	-10.7695618	158.47	Tue Jan 03 17:05:55 2017
-64.8824921	-10.7695274	157.92	Tue Jan 03 17:06:05 2017
-64.8824844	-10.7695160	157.49	Tue Jan 03 17:06:15 2017
-64.8824539	-10.7695169	156.96	Tue Jan 03 17:06:25 2017
-64.8824387	-10.7695217	156.57	Tue Jan 03 17:06:35 2017
-64.8824387	-10.7695227	156.15	Tue Jan 03 17:06:45 2017
-64.8824921	-10.7695208	155.02	Tue Jan 03 17:06:55 2017
-64.8825607	-10.7695026	154.55	Tue Jan 03 17:07:05 2017
-64.8826065	-10.7694788	154.50	Tue Jan 03 17:07:15 2017
-64.8826675	-10.7694540	154.32	Tue Jan 03 17:07:25 2017
-64.8827057	-10.7693787	153.59	Tue Jan 03 17:07:35 2017
-64.8827972	-10.7693796	153.61	Tue Jan 03 17:07:45 2017
-64.8829117	-10.7693853	153.25	Tue Jan 03 17:07:55 2017
-64.8829803	-10.7693415	153.14	Tue Jan 03 17:08:05 2017
-64.8830566	-10.7692776	153.29	Tue Jan 03 17:08:15 2017
-64.8831558	-10.7692375	152.38	Tue Jan 03 17:08:25 2017
-64.8832169	-10.7692232	151.93	Tue Jan 03 17:08:35 2017
-64.8832932	-10.7692213	151.28	Tue Jan 03 17:08:45 2017
-64.8833466	-10.7692528	151.13	Tue Jan 03 17:08:55 2017
-64.8834534	-10.7692451	151.34	Tue Jan 03 17:09:05 2017
-64.8835602	-10.7691698	151.44	Tue Jan 03 17:09:15 2017
-64.8836212	-10.7690954	151.74	Tue Jan 03 17:09:25 2017
-64.8836441	-10.7690010	151.56	Tue Jan 03 17:09:35 2017
-64.8836899	-10.7689314	151.45	Tue Jan 03 17:09:45 2017
-64.8837738	-10.7688122	151.86	Tue Jan 03 17:09:55 2017
-64.8838501	-10.7687454	151.36	Tue Jan 03 17:10:05 2017
-64.8839645	-10.7687359	151.29	Tue Jan 03 17:10:15 2017
-64.8840027	-10.7686958	151.19	Tue Jan 03 17:10:25 2017
-64.8840408	-10.7685995	151.37	Tue Jan 03 17:10:35 2017
-64.8839722	-10.7685261	151.08	Tue Jan 03 17:10:45 2017
-64.8839798	-10.7684584	150.91	Tue Jan 03 17:10:55 2017
-64.8839798	-10.7684240	150.75	Tue Jan 03 17:11:05 2017
-64.8839645	-10.7683830	150.59	Tue Jan 03 17:11:15 2017
-64.8839951	-10.7683401	150.77	Tue Jan 03 17:11:25 2017
-64.8840027	-10.7683182	150.87	Tue Jan 03 17:11:35 2017
-64.8840027	-10.7683115	150.62	Tue Jan 03 17:11:45 2017
-64.8839874	-10.7683010	150.38	Tue Jan 03 17:11:55 2017
-64.8839874	-10.7682190	149.56	Tue Jan 03 17:12:05 2017
-64.8840027	-10.7681580	149.17	Tue Jan 03 17:12:15 2017
-64.8839951	-10.7680883	148.78	Tue Jan 03 17:12:25 2017
-64.8840637	-10.7680330	148.81	Tue Jan 03 17:12:35 2017
-64.8840637	-10.7679787	149.19	Tue Jan 03 17:12:45 2017
-64.8840866	-10.7679758	148.84	Tue Jan 03 17:12:55 2017
-64.8840866	-10.7679720	148.61	Tue Jan 03 17:13:05 2017
-64.8840942	-10.7679596	148.41	Tue Jan 03 17:13:15 2017
-64.8841476	-10.7679586	147.81	Tue Jan 03 17:13:25 2017
-64.8842468	-10.7679911	147.25	Tue Jan 03 17:13:35 2017
-64.8843307	-10.7679586	147.20	Tue Jan 03 17:13:45 2017
-64.8844223	-10.7678814	146.71	Tue Jan 03 17:13:55 2017
-64.8844910	-10.7678080	146.95	Tue Jan 03 17:14:05 2017
-64.8845062	-10.7677097	146.97	Tue Jan 03 17:14:15 2017
-64.8845062	-10.7676487	146.91	Tue Jan 03 17:14:25 2017
-64.8846207	-10.7675323	146.97	Tue Jan 03 17:14:35 2017
-64.8846893	-10.7675295	146.99	Tue Jan 03 17:14:45 2017
-64.8847580	-10.7675190	147.07	Tue Jan 03 17:14:55 2017
-64.8847809	-10.7674580	146.96	Tue Jan 03 17:15:05 2017
-64.8847809	-10.7673578	147.09	Tue Jan 03 17:15:15 2017
-64.8848572	-10.7673664	147.20	Tue Jan 03 17:15:25 2017
-64.8849640	-10.7673540	147.00	Tue Jan 03 17:15:35 2017
-64.8850708	-10.7673645	147.09	Tue Jan 03 17:15:45 2017
-64.8852310	-10.7673025	147.70	Tue Jan 03 17:15:55 2017
-64.8853149	-10.7673273	147.54	Tue Jan 03 17:16:05 2017
-64.8854218	-10.7673655	146.96	Tue Jan 03 17:16:15 2017
-64.8854752	-10.7673874	146.82	Tue Jan 03 17:16:25 2017
-64.8855972	-10.7673883	146.21	Tue Jan 03 17:16:35 2017
-64.8856812	-10.7673893	146.55	Tue Jan 03 17:16:45 2017
-64.8857651	-10.7674160	146.68	Tue Jan 03 17:16:55 2017
-64.8858643	-10.7674417	145.99	Tue Jan 03 17:17:05 2017
-64.8859024	-10.7674580	145.85	Tue Jan 03 17:17:15 2017
-64.8859100	-10.7674656	145.50	Tue Jan 03 17:17:25 2017
-64.8858948	-10.7674866	145.15	Tue Jan 03 17:17:35 2017
-64.8858871	-10.7675066	144.82	Tue Jan 03 17:17:45 2017
-64.8858948	-10.7675133	144.43	Tue Jan 03 17:17:55 2017
-64.8859024	-10.7675200	144.04	Tue Jan 03 17:18:05 2017
-64.8859100	-10.7675323	143.65	Tue Jan 03 17:18:15 2017
-64.8859253	-10.7675381	142.82	Tue Jan 03 17:18:25 2017
-64.8859329	-10.7675419	142.28	Tue Jan 03 17:18:35 2017
-64.8860092	-10.7675476	141.89	Tue Jan 03 17:18:45 2017
-64.8860703	-10.7675905	141.21	Tue Jan 03 17:18:55 2017
-64.8861313	-10.7676077	140.36	Tue Jan 03 17:19:05 2017
-64.8862534	-10.7675972	139.37	Tue Jan 03 17:19:15 2017
-64.8863068	-10.7676067	139.68	Tue Jan 03 17:19:25 2017
-64.8863678	-10.7675447	139.90	Tue Jan 03 17:19:35 2017
-64.8863831	-10.7674189	139.77	Tue Jan 03 17:19:45 2017
-64.8864746	-10.7673473	140.05	Tue Jan 03 17:19:55 2017
-64.8866119	-10.7672796	140.47	Tue Jan 03 17:20:05 2017
-64.8866959	-10.7672768	140.46	Tue Jan 03 17:20:15 2017
-64.8867645	-10.7672691	140.04	Tue Jan 03 17:20:25 2017
-64.8868027	-10.7672672	139.42	Tue Jan 03 17:20:35 2017
-64.8868179	-10.7672634	139.03	Tue Jan 03 17:20:45 2017
-64.8868637	-10.7672482	138.74	Tue Jan 03 17:20:55 2017
-64.8869629	-10.7672482	138.30	Tue Jan 03 17:21:05 2017
-64.8870010	-10.7672462	138.30	Tue Jan 03 17:21:15 2017
-64.8870316	-10.7671938	138.21	Tue Jan 03 17:21:25 2017
-64.8871307	-10.7671585	137.68	Tue Jan 03 17:21:35 2017
-64.8871918	-10.7671137	137.61	Tue Jan 03 17:21:45 2017
-64.8872604	-10.7670507	137.48	Tue Jan 03 17:21:55 2017
-64.8873596	-10.7669468	137.61	Tue Jan 03 17:22:05 2017
[truncated: 232 more rows]
