# Supplementary material for: Lévy foraging patterns of rural humans
Source: PLoS One. 2018 Jun 18;13(6):e0199099. doi: 10.1371/journal.pone.0199099 (PMC6005560; doi:10.1371/journal.pone.0199099)
Supplement: S4 File — (ZIP) [file pone.0199099.s004.zip › 06Holuxsaba_M-241_Start_20170104-104459_Finish_20170104-170339.kml]

<?xml version="1.0" encoding="UTF-8"?>
<kml xmlns="http://earth.google.com/kml/2.1">
<Document>
<Style id="normalState_TLP_Start">
<IconStyle>
<scale>1.0</scale>
<Icon>
<href>http://maps.google.com/mapfiles/kml/pal4/icon15.png</href>
</Icon>
</IconStyle>
<LabelStyle>
<scale>1.0</scale>
</LabelStyle>
</Style>
<Style id="highlightState_TLP_Start">
<IconStyle>
<scale>1.1</scale>
<Icon>
<href>http://maps.google.com/mapfiles/kml/pal4/icon7.png</href>
</Icon>
</IconStyle>
<LabelStyle>
<scale>1.1</scale>
<color>ff0000ff</color>
</LabelStyle>
</Style>
<StyleMap id="styleMap_TLP_Start">
<Pair>
<key>normal</key>
<styleUrl>#normalState_TLP_Start</styleUrl>
</Pair>
<Pair>
<key>highlight</key>
<styleUrl>#highlightState_TLP_Start</styleUrl>
</Pair>
</StyleMap>
<Style id="normalState_TLP_Finish">
<IconStyle>
<scale>1.0</scale>
<Icon>
<href>http://maps.google.com/mapfiles/kml/pal4/icon15.png</href>
</Icon>
</IconStyle>
<LabelStyle>
<scale>1.0</scale>
</LabelStyle>
</Style>
<Style id="highlightState_TLP_Finish">
<IconStyle>
<scale>1.1</scale>
<Icon>
<href>http://maps.google.com/mapfiles/kml/pal4/icon7.png</href>
</Icon>
</IconStyle>
<LabelStyle>
<scale>1.1</scale>
<color>ff0000ff</color>
</LabelStyle>
</Style>
<StyleMap id="styleMap_TLP_Finish">
<Pair>
<key>normal</key>
<styleUrl>#normalState_TLP_Finish</styleUrl>
</Pair>
<Pair>
<key>highlight</key>
<styleUrl>#highlightState_TLP_Finish</styleUrl>
</Pair>
</StyleMap>
<Style id="normalState_TLP_Normal">
<IconStyle>
<scale>1.0</scale>
<Icon>
<href>http://maps.google.com/mapfiles/kml/pal4/icon31.png</href>
</Icon>
</IconStyle>
<LabelStyle>
<scale>1.0</scale>
</LabelStyle>
</Style>
<Style id="highlightState_TLP_Normal">
<IconStyle>
<scale>1.1</scale>
<Icon>
<href>http://maps.google.com/mapfiles/kml/pal4/icon23.png</href>
</Icon>
</IconStyle>
<LabelStyle>
<scale>1.1</scale>
<color>ff0000ff</color>
</LabelStyle>
</Style>
<StyleMap id="styleMap_TLP_Normal">
<Pair>
<key>normal</key>
<styleUrl>#normalState_TLP_Normal</styleUrl>
</Pair>
<Pair>
<key>highlight</key>
<styleUrl>#highlightState_TLP_Normal</styleUrl>
</Pair>
</StyleMap>
<Style id="normalState_TLP_Photo">
<IconStyle>
<scale>1.0</scale>
<Icon>
<href>http://maps.google.com/mapfiles/kml/pal4/icon46.png</href>
</Icon>
</IconStyle>
<LabelStyle>
<scale>1.0</scale>
</LabelStyle>
</Style>
<Style id="highlightState_TLP_Photo">
<IconStyle>
<scale>1.1</scale>
<Icon>
<href>http://maps.google.com/mapfiles/kml/pal4/icon38.png</href>
</Icon>
</IconStyle>
<LabelStyle>
<scale>1.1</scale>
<color>ff0000ff</color>
</LabelStyle>
</Style>
<StyleMap id="styleMap_TLP_Photo">
<Pair>
<key>normal</key>
<styleUrl>#normalState_TLP_Photo</styleUrl>
</Pair>
<Pair>
<key>highlight</key>
<styleUrl>#highlightState_TLP_Photo</styleUrl>
</Pair>
</StyleMap>
<Style id="roadStyle">
<LineStyle>
<color>ffffff00</color>
<width>6</width>
</LineStyle>
</Style>
<Open>1</Open>
<description>Route</description>
<name>Track Log</name>
<Placemark>
<name>Route</name>
<styleUrl>#roadStyle</styleUrl>
<MultiGeometry>
<LineString>
<coordinates>
-64.8983917,-10.7565508,177.98 -64.8982925,-10.7566891,200.37 -64.8982849,-10.7568197,202.58 -64.8982925,-10.7569389,202.89 -64.8982468,-10.7570295,201.79 -64.8981934,-10.7571821,203.32 -64.8981476,-10.7573261,205.05 -64.8981171,-10.7574673,204.84 -64.8981628,-10.7575836,204.16 -64.8981323,-10.7576618,204.46 -64.8980789,-10.7577515,204.57 -64.8980560,-10.7578602,204.53 -64.8980179,-10.7579603,205.58 -64.8979797,-10.7580757,206.68 -64.8978653,-10.7581711,208.01 -64.8978043,-10.7582541,208.09 -64.8977356,-10.7583218,208.69 -64.8977127,-10.7583666,209.57 -64.8976364,-10.7584314,210.50 -64.8975143,-10.7585020,211.39 -64.8974609,-10.7585945,211.94 -64.8972855,-10.7586260,213.44 -64.8972778,-10.7586517,213.91 -64.8972321,-10.7587595,213.76 -64.8972473,-10.7588158,213.66 -64.8973312,-10.7589674,213.75 -64.8974228,-10.7590818,213.67 -64.8975449,-10.7591257,213.54 -64.8976898,-10.7591543,213.37 -64.8977814,-10.7591515,213.12 -64.8978653,-10.7591600,212.90 -64.8979797,-10.7593098,212.66 -64.8980179,-10.7593946,212.44 -64.8980789,-10.7595387,212.32 -64.8981247,-10.7596159,212.13 -64.8980789,-10.7596989,211.02 -64.8979340,-10.7598000,210.88 -64.8978958,-10.7600346,208.92 -64.8978577,-10.7602224,208.45 -64.8977509,-10.7604017,206.48 -64.8976974,-10.7604742,205.87 -64.8976440,-10.7605534,205.98 -64.8976059,-10.7605953,205.16 -64.8975220,-10.7607183,200.52 -64.8974533,-10.7608728,196.29 -64.8973923,-10.7609596,194.46 -64.8973618,-10.7610550,193.31 -64.8973694,-10.7611179,192.90 -64.8973694,-10.7611914,192.79 -64.8973465,-10.7612171,192.49 -64.8973312,-10.7612419,192.53 -64.8972931,-10.7613115,193.77 -64.8973618,-10.7613697,193.56 -64.8973541,-10.7614174,193.79 -64.8972855,-10.7614965,194.27 -64.8972549,-10.7615690,194.09 -64.8972092,-10.7616243,193.55 -64.8971176,-10.7616959,194.52 -64.8970490,-10.7617836,195.97 -64.8969116,-10.7618647,197.11 -64.8968353,-10.7619333,197.40 -64.8967361,-10.7619963,196.72 -64.8966751,-10.7620697,196.60 -64.8965912,-10.7621536,197.55 -64.8965378,-10.7622671,198.03 -64.8964539,-10.7624130,198.37 -64.8964462,-10.7625360,198.02 -64.8963776,-10.7625608,197.73 -64.8962479,-10.7626143,198.11 -64.8961868,-10.7626333,197.77 -64.8960953,-10.7626543,195.73 -64.8960037,-10.7626638,193.80 -64.8957672,-10.7627029,189.35 -64.8956604,-10.7627831,187.46 -64.8955688,-10.7628183,186.09 -64.8954773,-10.7628326,184.10 -64.8954468,-10.7628279,184.30 -64.8953934,-10.7628984,181.92 -64.8953018,-10.7629156,180.17 -64.8951797,-10.7628956,179.04 -64.8950653,-10.7628851,178.79 -64.8949509,-10.7628841,178.27 -64.8948975,-10.7629299,177.17 -64.8948288,-10.7630062,176.16 -64.8947525,-10.7631035,175.15 -64.8946686,-10.7631721,174.98 -64.8945389,-10.7632446,175.18 -64.8944473,-10.7633314,174.79 -64.8943176,-10.7633181,174.89 -64.8941650,-10.7633724,172.92 -64.8940353,-10.7634230,172.21 -64.8939819,-10.7634859,172.31 -64.8938980,-10.7635574,172.21 -64.8937759,-10.7636566,172.55 -64.8937149,-10.7638292,173.99 -64.8936768,-10.7638845,174.05 -64.8936844,-10.7640066,174.02 -64.8936539,-10.7641230,173.95 -64.8936920,-10.7641811,173.59 -64.8937912,-10.7643471,174.96 -64.8938293,-10.7645187,176.37 -64.8938599,-10.7646561,177.71 -64.8938141,-10.7646675,177.75 -64.8938522,-10.7647552,177.76 -64.8938980,-10.7649202,179.74 -64.8938065,-10.7650537,181.27 -64.8937836,-10.7651443,182.65 -64.8938141,-10.7652035,183.10 -64.8938217,-10.7652321,183.12 -64.8938141,-10.7653332,183.83 -64.8937912,-10.7654066,183.69 -64.8937836,-10.7654858,185.63 -64.8936768,-10.7655764,188.31 -64.8936844,-10.7657013,190.92 -64.8937073,-10.7657499,192.19 -64.8936920,-10.7657528,192.36 -64.8936996,-10.7657490,192.37 -64.8936996,-10.7657490,192.60 -64.8936996,-10.7657413,193.60 -64.8936996,-10.7657423,193.78 -64.8936920,-10.7657528,193.86 -64.8936844,-10.7657566,194.03 -64.8936310,-10.7657442,192.90 -64.8936234,-10.7657480,192.83 -64.8936234,-10.7657700,194.05 -64.8936005,-10.7657738,194.22 -64.8935699,-10.7658091,194.59 -64.8935394,-10.7658491,194.41 -64.8934555,-10.7658978,193.42 -64.8934174,-10.7659359,193.03 -64.8933105,-10.7659836,191.91 -64.8932419,-10.7660255,190.09 -64.8932190,-10.7660370,189.23 -64.8932114,-10.7660532,189.21 -64.8930893,-10.7662354,190.96 -64.8930664,-10.7662773,192.88 -64.8930054,-10.7663670,193.52 -64.8929443,-10.7664175,192.34 -64.8929138,-10.7664986,190.60 -64.8928833,-10.7665482,190.42 -64.8928528,-10.7665911,190.34 -64.8927689,-10.7666588,193.53 -64.8927536,-10.7667160,193.26 -64.8927307,-10.7667170,193.42 -64.8926392,-10.7666798,194.86 -64.8925629,-10.7666283,195.58 -64.8924484,-10.7665701,194.97 -64.8923340,-10.7665691,195.38 -64.8922577,-10.7665224,196.89 -64.8922043,-10.7665319,195.36 -64.8920822,-10.7665129,193.10 -64.8920135,-10.7665014,190.81 -64.8919449,-10.7665443,189.36 -64.8918228,-10.7666178,188.69 -64.8917694,-10.7666683,188.07 -64.8916245,-10.7666674,188.01 -64.8914719,-10.7666998,185.86 -64.8913879,-10.7666569,184.89 -64.8913193,-10.7666664,183.27 -64.8911133,-10.7666988,182.34 -64.8909988,-10.7667551,182.88 -64.8909683,-10.7667246,184.10 -64.8908997,-10.7666979,184.95 -64.8908157,-10.7666883,184.89 -64.8908615,-10.7666550,185.62 -64.8908234,-10.7667437,187.22 -64.8908310,-10.7667952,187.82 -64.8907547,-10.7668333,188.31 -64.8907547,-10.7668314,188.42 -64.8907471,-10.7667408,190.50 -64.8907013,-10.7666922,191.33 -64.8906403,-10.7666721,191.25 -64.8905640,-10.7666645,190.95 -64.8905182,-10.7666416,190.44 -64.8905182,-10.7666359,189.58 -64.8904495,-10.7666454,186.48 -64.8903351,-10.7666273,184.43 -64.8902664,-10.7666502,183.42 -64.8902588,-10.7666330,183.37 -64.8901978,-10.7666121,183.58 -64.8901749,-10.7665758,184.54 -64.8900375,-10.7666521,185.81 -64.8899612,-10.7666502,186.97 -64.8898849,-10.7666683,187.12 -64.8897324,-10.7667046,188.26 -64.8896332,-10.7666988,188.33 -64.8894958,-10.7667150,187.60 -64.8894272,-10.7667665,187.59 -64.8893585,-10.7668028,187.91 -64.8892365,-10.7667561,188.18 -64.8891296,-10.7666988,188.16 -64.8889923,-10.7666359,187.80 -64.8888474,-10.7665710,187.23 -64.8887634,-10.7665586,186.55 -64.8886414,-10.7665730,185.99 -64.8885269,-10.7666082,185.34 -64.8884430,-10.7666607,184.92 -64.8883133,-10.7666836,184.12 -64.8882370,-10.7667103,183.36 -64.8881607,-10.7666988,182.50 -64.8880081,-10.7666998,181.47 -64.8878937,-10.7667198,180.91 -64.8877716,-10.7666836,180.23 -64.8876877,-10.7666740,179.40 -64.8875732,-10.7666998,178.48 -64.8874741,-10.7667007,177.68 -64.8873749,-10.7667484,177.16 -64.8872528,-10.7667665,176.21 -64.8871155,-10.7668495,175.66 -64.8870239,-10.7668991,174.77 -64.8869324,-10.7669830,176.53 -64.8868256,-10.7671041,178.41 -64.8867188,-10.7670937,181.02 -64.8866577,-10.7671270,181.71 -64.8865967,-10.7671537,180.68 -64.8865433,-10.7671556,181.08 -64.8865356,-10.7671642,180.91 -64.8864594,-10.7672462,181.66 -64.8864136,-10.7672672,181.41 -64.8862915,-10.7673206,182.50 -64.8862228,-10.7673931,183.03 -64.8862152,-10.7674122,182.86 -64.8861008,-10.7673950,182.54 -64.8859940,-10.7674265,182.24 -64.8859634,-10.7674093,182.51 -64.8859100,-10.7674065,183.06 -64.8858490,-10.7673903,183.46 -64.8857651,-10.7673864,183.36 -64.8856430,-10.7673674,183.17 -64.8854904,-10.7673674,182.85 -64.8853760,-10.7673712,182.90 -64.8852386,-10.7673273,183.13 -64.8851700,-10.7673492,182.92 -64.8850174,-10.7673550,182.73 -64.8849487,-10.7673483,183.33 -64.8848953,-10.7673082,183.06 -64.8847656,-10.7673149,182.43 -64.8847275,-10.7674408,182.59 -64.8846664,-10.7674961,182.45 -64.8845520,-10.7674713,182.54 -64.8844604,-10.7674999,182.39 -64.8843689,-10.7675476,182.57 -64.8843002,-10.7676802,182.41 -64.8842087,-10.7677794,182.39 -64.8841476,-10.7678623,181.95 -64.8840714,-10.7679214,181.27 -64.8840332,-10.7679272,180.81 -64.8839645,-10.7679186,180.47 -64.8838806,-10.7679081,180.60 -64.8837967,-10.7679539,181.03 -64.8836670,-10.7679434,181.20 -64.8835983,-10.7679968,181.26 -64.8835144,-10.7680206,181.96 -64.8833313,-10.7679911,182.14 -64.8832397,-10.7679491,182.36 -64.8831711,-10.7679253,181.85 -64.8830948,-10.7679529,182.23 -64.8830109,-10.7679482,181.82 -64.8828964,-10.7679520,182.83 -64.8827896,-10.7679672,185.05 -64.8826981,-10.7679396,186.37 -64.8826447,-10.7679663,188.04 -64.8825836,-10.7679758,187.88 -64.8825073,-10.7679586,187.45 -64.8823624,-10.7679186,186.79 -64.8822403,-10.7678671,186.12 -64.8821945,-10.7678785,185.68 -64.8821869,-10.7678614,186.81 -64.8821182,-10.7678776,186.16 -64.8820648,-10.7679052,186.81 -64.8820801,-10.7678747,187.84 -64.8820038,-10.7679558,188.33 -64.8819427,-10.7679977,189.09 -64.8819427,-10.7680454,189.06 -64.8819122,-10.7679501,188.77 -64.8819656,-10.7679090,188.52 -64.8820419,-10.7678556,188.52 -64.8820801,-10.7678614,188.63 -64.8821106,-10.7678347,188.62 -64.8821487,-10.7677364,189.14 -64.8821106,-10.7677279,189.21 -64.8820877,-10.7676277,189.34 -64.8821182,-10.7675228,189.92 -64.8821487,-10.7673845,191.62 -64.8821182,-10.7673635,191.31 -64.8821259,-10.7673473,191.71 -64.8821259,-10.7673140,192.21 -64.8821335,-10.7672997,192.27 -64.8821564,-10.7672482,192.71 -64.8821487,-10.7672110,193.41 -64.8821411,-10.7672081,193.49 -64.8821335,-10.7672100,193.52 -64.8820724,-10.7672462,193.23 -64.8819885,-10.7673016,192.55 -64.8819046,-10.7673550,191.93 -64.8818741,-10.7674580,191.09 -64.8818741,-10.7674665,190.45 -64.8818893,-10.7675323,189.96 -64.8818359,-10.7675352,189.63 -64.8817673,-10.7675238,188.75 -64.8816681,-10.7675085,188.42 -64.8816528,-10.7674732,188.40 -64.8816605,-10.7674685,188.45 -64.8816223,-10.7674551,188.38 -64.8815918,-10.7674370,187.69 -64.8815384,-10.7674227,187.29 -64.8814468,-10.7674036,187.18 -64.8814087,-10.7673225,186.77 -64.8813782,-10.7673120,186.50 -64.8813629,-10.7672892,186.54 -64.8815308,-10.7673798,183.02 -64.8815994,-10.7674274,178.86 -64.8815613,-10.7673988,176.79 -64.8815079,-10.7673178,171.45 -64.8814697,-10.7673101,170.65 -64.8814316,-10.7673006,167.86 -64.8814011,-10.7673206,166.70 -64.8813248,-10.7673264,163.91 -64.8813248,-10.7673235,163.89 -64.8812866,-10.7673435,161.71 -64.8812485,-10.7673721,160.05 -64.8811417,-10.7673702,158.46 -64.8810425,-10.7673397,156.12 -64.8809357,-10.7673206,154.76 -64.8809128,-10.7672491,154.41 -64.8809738,-10.7672215,155.11 -64.8809814,-10.7672205,155.02 -64.8809738,-10.7672119,155.02 -64.8809662,-10.7671986,155.04 -64.8809509,-10.7671795,155.02 -64.8808975,-10.7671700,155.32 -64.8808899,-10.7671766,154.29 -64.8808823,-10.7671957,153.69 -64.8808594,-10.7672720,151.62 -64.8809280,-10.7672358,148.48 -64.8809433,-10.7672110,147.19 -64.8809586,-10.7672148,147.01 -64.8809738,-10.7671919,146.67 -64.8809967,-10.7671652,146.84 -64.8810043,-10.7671585,147.49 -64.8810120,-10.7671537,147.52 -64.8809967,-10.7671013,147.52 -64.8809433,-10.7671003,147.57 -64.8809433,-10.7671003,147.31 -64.8809738,-10.7670155,139.26 -64.8809586,-10.7669191,133.15 -64.8810043,-10.7668743,127.76 -64.8811493,-10.7668333,121.46 -64.8811493,-10.7668371,121.23 -64.8810654,-10.7668638,118.93 -64.8810501,-10.7668848,118.07 -64.8810196,-10.7669048,116.73 -64.8809433,-10.7669630,114.12 -64.8808746,-10.7669706,114.14 -64.8808594,-10.7669716,112.59 -64.8810272,-10.7669764,110.50 -64.8810349,-10.7669868,110.42 -64.8810577,-10.7669640,107.25 -64.8810501,-10.7669678,107.06 -64.8810425,-10.7669764,106.63 -64.8810272,-10.7669821,104.93 -64.8810196,-10.7669754,104.84 -64.8810272,-10.7669458,102.34 -64.8810043,-10.7669239,101.83 -64.8810043,-10.7669363,102.38 -64.8809967,-10.7669344,99.89 -64.8809891,-10.7669334,99.86 -64.8809891,-10.7668934,99.37 -64.8809814,-10.7668962,99.26 -64.8810349,-10.7669029,96.77 -64.8810272,-10.7669029,95.16 -64.8810120,-10.7669020,94.82 -64.8810043,-10.7669039,94.08 -64.8810043,-10.7668991,94.32 -64.8810272,-10.7669516,92.72 -64.8810272,-10.7669563,92.71 -64.8810349,-10.7669544,92.63 -64.8810425,-10.7669468,90.74 -64.8810654,-10.7669601,87.41 -64.8810730,-10.7669249,85.23 -64.8810883,-10.7669230,82.77 -64.8810806,-10.7669230,82.66 -64.8810730,-10.7669163,82.49 -64.8810883,-10.7669134,82.33 -64.8810425,-10.7669220,79.82 -64.8810349,-10.7669296,79.74 -64.8810654,-10.7669716,78.81 -64.8810806,-10.7669935,78.33 -64.8811111,-10.7670183,78.53 -64.8810959,-10.7669821,78.60 -64.8810806,-10.7669735,78.11 -64.8810272,-10.7669868,78.88 -64.8810349,-10.7670002,79.79 -64.8810120,-10.7669792,79.88 -64.8810196,-10.7669849,81.14 -64.8810425,-10.7669907,81.82 -64.8810425,-10.7669954,81.85 -64.8810120,-10.7670012,83.52 -64.8810120,-10.7670069,83.48 -64.8810043,-10.7670231,83.49 -64.8810043,-10.7670517,83.15 -64.8809891,-10.7670364,83.14 -64.8809662,-10.7670078,82.30 -64.8809586,-10.7670031,82.31 -64.8809586,-10.7669592,80.02 -64.8809662,-10.7669506,80.05 -64.8809662,-10.7669554,80.05 -64.8809586,-10.7669582,80.08 -64.8809662,-10.7669706,80.12 -64.8809586,-10.7669706,80.20 -64.8809509,-10.7669744,80.30 -64.8809357,-10.7669687,80.35 -64.8809586,-10.7670145,81.20 -64.8809586,-10.7670193,81.28 -64.8809662,-10.7669888,82.07 -64.8809586,-10.7669821,82.26 -64.8809509,-10.7669773,82.30 -64.8809586,-10.7669697,82.33 -64.8809662,-10.7669554,82.62 -64.8809586,-10.7669497,82.62 -64.8809662,-10.7669554,82.66 -64.8809738,-10.7669668,82.80 -64.8809814,-10.7669697,82.78 -64.8809738,-10.7669840,83.34 -64.8809814,-10.7670364,84.11 -64.8809586,-10.7671509,85.86 -64.8810577,-10.7672729,82.37 -64.8811340,-10.7672987,79.62 -64.8812561,-10.7673006,76.37 -64.8813782,-10.7673311,74.19 -64.8815079,-10.7673140,71.74 -64.8816223,-10.7673006,65.04 -64.8816528,-10.7672911,63.10 -64.8816376,-10.7673187,62.49 -64.8816757,-10.7672901,62.25 -64.8816452,-10.7672815,61.16 -64.8817215,-10.7673206,60.77 -64.8818207,-10.7673635,59.46 -64.8818054,-10.7674227,59.90 -64.8818665,-10.7674561,60.80 -64.8819275,-10.7674847,60.96 -64.8820267,-10.7674227,58.94 -64.8821945,-10.7673883,54.64 -64.8823013,-10.7673292,53.19 -64.8823166,-10.7672472,54.35 -64.8823471,-10.7672005,54.47 -64.8823776,-10.7670822,56.33 -64.8824234,-10.7670155,58.12 -64.8824081,-10.7669134,61.84 -64.8824234,-10.7669373,63.76 -64.8824768,-10.7668810,64.74 -64.8825226,-10.7668343,65.31 -64.8825226,-10.7667694,66.84 -64.8825302,-10.7666979,69.06 -64.8825150,-10.7666111,69.41 -64.8825302,-10.7665930,68.69 -64.8825760,-10.7665195,68.67 -64.8824997,-10.7665062,69.29 -64.8825684,-10.7664642,65.68 -64.8825912,-10.7663822,65.65 -64.8826904,-10.7663393,65.02 -64.8827438,-10.7662582,64.74 -64.8826675,-10.7661152,65.11 -64.8826981,-10.7660608,66.18 -64.8827286,-10.7659912,67.73 -64.8827972,-10.7659483,67.72 -64.8828583,-10.7659340,66.68 -64.8829422,-10.7659426,64.98 -64.8829880,-10.7659245,64.13 -64.8831024,-10.7658873,64.86 -64.8832092,-10.7658920,58.11 -64.8832397,-10.7658730,57.81 -64.8832550,-10.7658443,57.31 -64.8832703,-10.7658110,57.48 -64.8833313,-10.7657490,58.71 -64.8833694,-10.7657347,59.49 -64.8833771,-10.7657442,59.87 -64.8833847,-10.7657337,59.95 -64.8833389,-10.7657146,59.61 -64.8833313,-10.7657452,59.81 -64.8832397,-10.7657881,61.29 -64.8830643,-10.7658596,64.38 -64.8830566,-10.7658672,64.59 -64.8830490,-10.7658720,64.73 -64.8830032,-10.7659149,68.01 -64.8829880,-10.7659311,67.76 -64.8829117,-10.7659464,69.56 -64.8828354,-10.7659407,70.10 -64.8827820,-10.7659006,74.72 -64.8827438,-10.7658958,75.08 -64.8827972,-10.7658606,77.70 -64.8828049,-10.7657824,81.24 -64.8827744,-10.7656794,83.04 -64.8828354,-10.7655640,85.38 -64.8828201,-10.7654848,86.73 -64.8828125,-10.7654390,88.66 -64.8828125,-10.7654333,88.59 -64.8828125,-10.7653933,87.56 -64.8828125,-10.7653427,84.03 -64.8828125,-10.7653608,83.80 -64.8828049,-10.7654629,84.99 -64.8828278,-10.7654696,84.93 -64.8828049,-10.7654362,85.20 -64.8827820,-10.7653913,86.32 -64.8827744,-10.7653913,86.41 -64.8827591,-10.7653990,86.46 -64.8827362,-10.7653961,86.51 -64.8827362,-10.7653828,86.54 -64.8827057,-10.7653723,87.73 -64.8826370,-10.7653875,93.29 -64.8826294,-10.7654076,94.47 -64.8827972,-10.7653780,95.18 -64.8828278,-10.7653522,95.30 -64.8828430,-10.7653418,95.32 -64.8828278,-10.7652807,93.85 -64.8828430,-10.7652845,93.39 -64.8828506,-10.7653227,93.00 -64.8828888,-10.7653065,92.96 -64.8828964,-10.7652845,93.55 -64.8828964,-10.7652903,93.55 -64.8828964,-10.7652712,93.64 -64.8829117,-10.7652655,93.41 -64.8829041,-10.7652845,93.85 -64.8828812,-10.7652655,94.23 -64.8828735,-10.7652149,94.35 -64.8828354,-10.7652168,94.80 -64.8828278,-10.7652054,94.95 -64.8828583,-10.7651958,95.08 -64.8829041,-10.7651911,95.08 -64.8829346,-10.7651939,94.66 -64.8829346,-10.7651920,94.66 -64.8828506,-10.7652159,97.35 -64.8828430,-10.7651978,97.36 -64.8829575,-10.7652016,95.74 -64.8830032,-10.7651529,94.47 -64.8830872,-10.7651672,90.39 -64.8830566,-10.7652063,88.94 -64.8829346,-10.7652006,89.84 -64.8828506,-10.7652044,90.93 -64.8827972,-10.7651682,92.56 -64.8827133,-10.7651691,93.22 -64.8827286,-10.7652140,93.75 -64.8826828,-10.7652988,97.69 -64.8826904,-10.7652950,98.94 -64.8827667,-10.7652349,99.55 -64.8828049,-10.7651720,99.77 -64.8827820,-10.7650785,100.58 -64.8828049,-10.7650156,100.28 -64.8827667,-10.7649660,100.88 -64.8827744,-10.7649202,100.75 -64.8827515,-10.7649136,100.26 -64.8827667,-10.7649450,100.37 -64.8827896,-10.7649250,100.59 -64.8827820,-10.7648449,101.16 -64.8827362,-10.7647552,102.13 -64.8827286,-10.7646618,104.05 -64.8827591,-10.7645874,105.73 -64.8827515,-10.7644997,106.73 -64.8827591,-10.7644444,107.13 -64.8827515,-10.7643909,107.49 -64.8827591,-10.7643776,107.35 -64.8827515,-10.7643557,107.16 -64.8827362,-10.7642536,106.75 -64.8827209,-10.7641830,106.64 -64.8826523,-10.7641277,106.24 -64.8826065,-10.7641516,104.92 -64.8825226,-10.7640343,103.43 -64.8826141,-10.7639408,104.98 -64.8825989,-10.7638836,104.95 -64.8825912,-10.7638254,103.98 -64.8825684,-10.7637701,103.23 -64.8825378,-10.7636995,103.96 -64.8825684,-10.7636433,104.04 -64.8825760,-10.7636118,103.97 -64.8825760,-10.7635584,103.74 -64.8825378,-10.7634869,103.12 -64.8826218,-10.7633953,105.58 -64.8826523,-10.7633762,105.59 -64.8826675,-10.7633629,105.32 -64.8826828,-10.7633514,105.32 -64.8827057,-10.7633696,105.08 -64.8826752,-10.7633600,105.16 -64.8826141,-10.7633533,105.00 -64.8825989,-10.7633457,104.98 -64.8825912,-10.7633429,105.00 -64.8825073,-10.7633591,104.73 -64.8825226,-10.7633905,104.86 -64.8826294,-10.7634811,103.57 -64.8826447,-10.7635021,103.55 -64.8826294,-10.7634859,99.82 -64.8826370,-10.7635279,99.58 -64.8827209,-10.7635860,97.97 -64.8827896,-10.7635889,97.83 -64.8828735,-10.7636251,95.94 -64.8830032,-10.7636299,95.23 -64.8830261,-10.7636623,93.73 -64.8830566,-10.7636280,93.38 -64.8830872,-10.7636023,93.26 -64.8831863,-10.7635660,92.59 -64.8832321,-10.7635326,92.32 -64.8833084,-10.7635641,92.26 -64.8832855,-10.7635698,92.21 -64.8832550,-10.7635136,92.23 -64.8832703,-10.7635260,89.09 -64.8832626,-10.7635221,89.09 -64.8832703,-10.7635155,89.11 -64.8832855,-10.7635098,89.13 -64.8832855,-10.7635059,89.17 -64.8832855,-10.7635021,89.22 -64.8832779,-10.7634954,89.27 -64.8832779,-10.7635002,89.26 -64.8833237,-10.7634678,86.94 -64.8833084,-10.7634373,87.94 -64.8833313,-10.7634478,88.50 -64.8833237,-10.7634392,88.56 -64.8833618,-10.7634764,89.16 -64.8833237,-10.7634516,89.39 -64.8833084,-10.7634554,89.45 -64.8832550,-10.7634420,89.76 -64.8832626,-10.7634144,90.29 -64.8833389,-10.7634411,90.35 -64.8834229,-10.7634687,86.60 -64.8834457,-10.7634954,86.56 -64.8834610,-10.7635088,86.10 -64.8834686,-10.7635193,84.99 -64.8834000,-10.7635164,85.41 -64.8833160,-10.7634697,87.48 -64.8832626,-10.7634678,88.54 -64.8831253,-10.7635059,90.07 -64.8830261,-10.7635002,92.08 -64.8830566,-10.7635221,85.43 -64.8831787,-10.7635708,82.78 -64.8832092,-10.7635736,82.63 -64.8832092,-10.7635565,82.97 -64.8832779,-10.7635899,81.41 -64.8833008,-10.7635965,82.86 -64.8831787,-10.7636271,87.94 -64.8830490,-10.7636375,89.17 -64.8830643,-10.7636309,89.33 -64.8830643,-10.7636328,89.40 -64.8831100,-10.7636223,90.32 -64.8831482,-10.7636070,94.52 -64.8831787,-10.7635355,96.53 -64.8832703,-10.7635269,97.98 -64.8832703,-10.7635231,98.87 -64.8832626,-10.7635317,98.92 -64.8832779,-10.7635460,99.74 -64.8832474,-10.7635098,100.51 -64.8832321,-10.7635422,101.46 -64.8832397,-10.7635670,101.97 -64.8832474,-10.7635717,102.24 -64.8832397,-10.7635622,102.33 -64.8832550,-10.7635307,103.93 -64.8832626,-10.7635345,104.09 -64.8832626,-10.7635307,104.27 -64.8832626,-10.7635317,104.49 -64.8832474,-10.7635212,107.32 -64.8832474,-10.7635202,107.94 -64.8832550,-10.7635260,109.11 -64.8832550,-10.7635393,110.88 -64.8831558,-10.7635574,114.27 -64.8831253,-10.7635565,117.70 -64.8831482,-10.7635784,120.62 -64.8831558,-10.7635860,123.41 -64.8831787,-10.7635670,124.50 -64.8831787,-10.7635584,125.35 -64.8831863,-10.7635412,128.66 -64.8831863,-10.7635393,128.77 -64.8832169,-10.7635574,131.30 -64.8832169,-10.7635670,132.63 -64.8832321,-10.7635660,132.84 -64.8832092,-10.7635708,134.75 -64.8832016,-10.7635775,134.89 -64.8832016,-10.7635746,135.06 -64.8832092,-10.7635775,135.25 -64.8832474,-10.7635727,135.47 -64.8832550,-10.7635727,135.54 -64.8832474,-10.7635822,135.58 -64.8832245,-10.7635574,137.56 -64.8832397,-10.7635498,138.73 -64.8832169,-10.7635479,140.25 -64.8832245,-10.7636528,142.20 -64.8832321,-10.7636623,143.20 -64.8832321,-10.7636404,144.34 -64.8832169,-10.7636147,145.75 -64.8831787,-10.7636042,146.43 -64.8831787,-10.7635918,146.41 -64.8831863,-10.7635870,147.54 -64.8831940,-10.7635918,148.67 -64.8831863,-10.7635870,150.11 -64.8832016,-10.7635803,151.29 -64.8832169,-10.7635899,152.63 -64.8832169,-10.7636013,153.97 -64.8832092,-10.7635965,155.19 -64.8831940,-10.7635860,156.38 -64.8832016,-10.7635803,157.07 -64.8832016,-10.7635775,157.56 -64.8832092,-10.7635937,157.95 -64.8832245,-10.7636290,158.49 -64.8832550,-10.7636223,159.02 -64.8832474,-10.7636137,159.36 -64.8832397,-10.7636166,159.95 -64.8832321,-10.7636147,160.53 -64.8832321,-10.7636213,161.09 -64.8832397,-10.7636204,161.87 -64.8832397,-10.7636175,162.71 -64.8832397,-10.7636166,163.60 -64.8832321,-10.7636099,164.31 -64.8832397,-10.7636042,164.36 -64.8832550,-10.7636051,164.29 -64.8832626,-10.7636080,164.27 -64.8832703,-10.7636147,164.20 -64.8832932,-10.7636147,164.20 -64.8833008,-10.7636223,164.11 -64.8832932,-10.7636309,163.86 -64.8832855,-10.7636366,163.26 -64.8832703,-10.7636290,162.52 -64.8832550,-10.7636271,161.68 -64.8832626,-10.7636299,160.69 -64.8832703,-10.7636518,159.41 -64.8832855,-10.7636662,157.67 -64.8832932,-10.7636709,155.68 -64.8832932,-10.7636738,153.69 -64.8832855,-10.7636662,151.72 -64.8832321,-10.7636080,149.49 -64.8832245,-10.7635984,147.57 -64.8832321,-10.7635975,145.30 -64.8832321,-10.7635984,143.11 -64.8832245,-10.7635880,141.13 -64.8832245,-10.7635679,139.34 -64.8832321,-10.7635412,139.36 -64.8832321,-10.7635422,138.04 -64.8832321,-10.7635479,136.96 -64.8832169,-10.7635441,136.15 -64.8832016,-10.7635660,137.79 -64.8832016,-10.7635622,137.62 -64.8832092,-10.7635880,137.79 -64.8832092,-10.7635822,138.81 -64.8832321,-10.7635736,138.93 -64.8832397,-10.7635803,139.11 -64.8832321,-10.7635880,139.29 -64.8832626,-10.7635984,139.95 -64.8833084,-10.7635984,141.99 -64.8833847,-10.7636452,143.74 -64.8833466,-10.7636108,145.29 -64.8833542,-10.7635908,146.01 -64.8833008,-10.7635546,147.65 -64.8832092,-10.7635813,148.75 -64.8832016,-10.7635603,153.20 -64.8831940,-10.7635689,154.94 -64.8831940,-10.7635612,156.58 -64.8831863,-10.7635212,158.04 -64.8832169,-10.7634850,158.95 -64.8832550,-10.7634230,160.01 -64.8832855,-10.7633848,161.00 -64.8833008,-10.7633162,162.70 -64.8832932,-10.7632933,163.93 -64.8832550,-10.7632914,165.55 -64.8832321,-10.7632694,166.76 -64.8832169,-10.7632389,167.82 -64.8832169,-10.7632265,169.08 -64.8832245,-10.7632275,170.32 -64.8832321,-10.7632294,171.55 -64.8832245,-10.7632275,172.77 -64.8832245,-10.7632313,174.01 -64.8832245,-10.7632465,175.25 -64.8832169,-10.7632504,176.50 -64.8831940,-10.7632408,177.74 -64.8831863,-10.7632484,178.96 -64.8831635,-10.7632456,179.98 -64.8831558,-10.7632284,180.84 -64.8831711,-10.7632313,181.54 -64.8831940,-10.7632914,181.55 -64.8832550,-10.7633104,181.79 -64.8833160,-10.7633238,181.91 -64.8833313,-10.7633543,182.49 -64.8833160,-10.7633142,182.64 -64.8833160,-10.7632980,183.16 -64.8833160,-10.7633057,183.66 -64.8833160,-10.7633076,184.17 -64.8833084,-10.7632055,183.85 -64.8832855,-10.7631588,183.70 -64.8832245,-10.7631035,184.33 -64.8831940,-10.7631063,184.69 -64.8832092,-10.7631130,185.46 -64.8831940,-10.7631197,186.00 -64.8832016,-10.7631235,186.52 -64.8832092,-10.7631330,186.57 -64.8832169,-10.7631426,187.02 -64.8832016,-10.7631245,187.68 -64.8831558,-10.7631178,188.83 -64.8831406,-10.7631273,189.67 -64.8831558,-10.7631216,190.52 -64.8831482,-10.7631197,191.35 -64.8831482,-10.7631187,191.47 -64.8831482,-10.7631168,191.49 -64.8831482,-10.7631111,191.48 -64.8831406,-10.7631073,191.25 -64.8831406,-10.7631016,190.95 -64.8831329,-10.7631016,190.68 -64.8831406,-10.7630930,190.41 -64.8831558,-10.7630844,190.20 -64.8831787,-10.7630959,189.52 -64.8832016,-10.7631025,188.79 -64.8832092,-10.7630968,187.29 -64.8832092,-10.7630529,184.10 -64.8832169,-10.7630634,181.94 -64.8832169,-10.7630596,179.11 -64.8832169,-10.7630596,178.77 -64.8832169,-10.7630606,178.73 -64.8832169,-10.7630615,178.79 -64.8832092,-10.7630634,178.96 -64.8832169,-10.7630653,179.21 -64.8832321,-10.7631054,178.68 -64.8832779,-10.7631350,177.43 -64.8833847,-10.7632084,172.13 -64.8835220,-10.7631817,171.52 -64.8835754,-10.7630873,169.23 -64.8836136,-10.7630091,167.83 -64.8836288,-10.7629347,166.52 -64.8835220,-10.7628899,165.72 -64.8835373,-10.7628670,165.42 -64.8836288,-10.7628374,165.48 -64.8836288,-10.7628241,165.10 -64.8836060,-10.7627840,164.45 -64.8836288,-10.7627716,163.80 -64.8836212,-10.7627516,163.13 -64.8836288,-10.7626772,162.50 -64.8835678,-10.7625656,161.70 -64.8835678,-10.7625122,161.57 -64.8835144,-10.7625732,160.82 -64.8833771,-10.7625723,161.13 -64.8834076,-10.7625399,159.33 -64.8834229,-10.7625723,158.31 -64.8834610,-10.7625837,157.22 -64.8834534,-10.7626400,157.08 -64.8834457,-10.7626553,156.83 -64.8834000,-10.7626677,155.04 -64.8833923,-10.7626734,154.40 -64.8833847,-10.7627134,154.04 -64.8833923,-10.7627544,153.34 -64.8834076,-10.7627716,152.57 -64.8834991,-10.7627048,152.29 -64.8834991,-10.7626257,151.10 -64.8834686,-10.7626410,151.66 -64.8834915,-10.7627039,151.38 -64.8835068,-10.7627020,150.84 -64.8835678,-10.7627087,150.35 -64.8835983,-10.7627316,150.01 -64.8835144,-10.7627306,150.52 -64.8834457,-10.7627153,150.58 -64.8834229,-10.7626457,149.85 -64.8834686,-10.7625856,149.14 -64.8834229,-10.7625523,149.27 -64.8834457,-10.7625847,149.78 -64.8834534,-10.7625666,151.71 -64.8834229,-10.7625904,151.71 -64.8833847,-10.7626572,149.10 -64.8833771,-10.7626524,146.52 -64.8833923,-10.7626762,145.28 -64.8833923,-10.7626886,145.39 -64.8833847,-10.7626934,144.64 -64.8833771,-10.7626915,143.96 -64.8833542,-10.7626925,143.32 -64.8832932,-10.7627230,142.79 -64.8832779,-10.7627211,141.17 -64.8832703,-10.7627258,140.51 -64.8832626,-10.7627230,139.96 -64.8832703,-10.7627125,139.81 -64.8833084,-10.7626982,141.90 -64.8833160,-10.7626944,142.35 -64.8833160,-10.7626858,143.00 -64.8833237,-10.7626810,143.91 -64.8833237,-10.7626686,145.17 -64.8832779,-10.7626143,147.56 -64.8832855,-10.7625933,148.67 -64.8833084,-10.7626266,150.79 -64.8833618,-10.7626429,152.82 -64.8832932,-10.7626572,153.36 -64.8832932,-10.7626696,155.04 -64.8832855,-10.7626810,156.97 -64.8832855,-10.7626715,158.95 -64.8832932,-10.7626600,161.09 -64.8833084,-10.7626619,163.32 -64.8833160,-10.7626553,165.67 -64.8833237,-10.7626829,169.03 -64.8833237,-10.7627039,171.99 -64.8833160,-10.7627020,174.82 -64.8833084,-10.7626762,177.31 -64.8833008,-10.7626352,177.85 -64.8833084,-10.7626295,180.20 -64.8833160,-10.7626295,182.63 -64.8833313,-10.7626286,184.87 -64.8834000,-10.7626104,186.29 -64.8834076,-10.7625637,187.26 -64.8834000,-10.7624989,184.96 -64.8834076,-10.7624960,185.91 -64.8833847,-10.7624950,186.66 -64.8833771,-10.7624912,187.30 -64.8833694,-10.7624807,187.78 -64.8833771,-10.7624750,187.91 -64.8833771,-10.7624550,186.70 -64.8833466,-10.7624321,186.22 -64.8833466,-10.7623682,184.32 -64.8833389,-10.7623501,183.00 -64.8833160,-10.7623482,182.66 -64.8832550,-10.7623434,180.18 -64.8832245,-10.7623224,176.78 -64.8832092,-10.7623386,175.14 -64.8831863,-10.7623377,173.12 -64.8831329,-10.7623348,169.36 -64.8831100,-10.7623329,168.12 -64.8831177,-10.7623224,166.82 -64.8831253,-10.7623196,165.52 -64.8831253,-10.7623034,164.23 -64.8831177,-10.7622967,162.93 -64.8830948,-10.7622938,161.55 -64.8830948,-10.7622843,160.27 -64.8830795,-10.7622862,158.98 -64.8829956,-10.7623301,157.12 -64.8829269,-10.7623405,155.84 -64.8829193,-10.7623138,154.56 -64.8828964,-10.7623072,153.44 -64.8828735,-10.7622490,152.56 -64.8828659,-10.7622395,151.34 -64.8828354,-10.7622347,150.20 -64.8827744,-10.7621975,148.70 -64.8826828,-10.7622051,147.64 -64.8826599,-10.7622442,146.40 -64.8826218,-10.7622118,144.99 -64.8824692,-10.7622232,143.88 -64.8824081,-10.7621841,143.01 -64.8823929,-10.7621737,141.85 -64.8823929,-10.7621508,140.73 -64.8824005,-10.7620325,139.16 -64.8824234,-10.7620039,137.58 -64.8824005,-10.7619896,136.35 -64.8823395,-10.7619209,136.39 -64.8822479,-10.7619200,136.38 -64.8821259,-10.7619448,136.75 -64.8821030,-10.7619209,136.91 -64.8820496,-10.7618761,135.55 -64.8820801,-10.7617798,134.97 -64.8821106,-10.7616997,136.53 -64.8821030,-10.7616892,135.88 -64.8819962,-10.7617207,135.57 -64.8818665,-10.7617111,135.04 -64.8817673,-10.7616901,134.61 -64.8816299,-10.7616529,135.39 -64.8815460,-10.7616997,137.68 -64.8814316,-10.7616606,138.42 -64.8813019,-10.7617035,137.50 -64.8812485,-10.7618084,137.44 -64.8811493,-10.7618771,137.39 -64.8810196,-10.7618923,136.89 -64.8809891,-10.7619190,136.56 -64.8808670,-10.7619686,136.71 -64.8807526,-10.7620306,137.12 -64.8807373,-10.7620811,137.52 -64.8806915,-10.7621717,136.43 -64.8806534,-10.7622175,135.38 -64.8805618,-10.7622576,135.32 -64.8804855,-10.7623243,134.79 -64.8804321,-10.7624302,133.79 -64.8803253,-10.7625217,134.49 -64.8802109,-10.7625551,134.02 -64.8801193,-10.7626352,134.36 -64.8800507,-10.7627020,134.42 -64.8799820,-10.7627478,134.10 -64.8799286,-10.7627306,135.57 -64.8799210,-10.7627392,135.00 -64.8798981,-10.7627487,134.70 -64.8798294,-10.7626734,134.38 -64.8798218,-10.7625895,133.83 -64.8797684,-10.7625427,133.88 -64.8797607,-10.7624369,134.16 -64.8797684,-10.7623472,133.46 -64.8798447,-10.7622881,134.45 -64.8798523,-10.7622671,134.91 -64.8798447,-10.7622519,135.09 -64.8797913,-10.7621098,134.89 -64.8797379,-10.7620220,136.58 -64.8797226,-10.7619324,137.91 -64.8796768,-10.7619181,138.88 -64.8795624,-10.7619009,140.63 -64.8795090,-10.7619238,141.90 -64.8794479,-10.7619114,142.09 -64.8794403,-10.7619371,142.25 -64.8794937,-10.7620068,141.80 -64.8795547,-10.7620935,140.95 -64.8796082,-10.7621231,140.86 -64.8796768,-10.7621727,140.96 -64.8797302,-10.7621880,141.50 -64.8796844,-10.7622709,142.36 -64.8796997,-10.7623692,142.38 -64.8797913,-10.7623844,142.39 -64.8798676,-10.7624512,142.18 -64.8799057,-10.7624817,142.33 -64.8799057,-10.7624855,142.45 -64.8798676,-10.7626095,142.93 -64.8798294,-10.7626858,143.39 -64.8798218,-10.7627382,143.56 -64.8798294,-10.7628145,143.77 -64.8798294,-10.7628469,143.93 -64.8798141,-10.7628613,144.22 -64.8797836,-10.7628870,144.92 -64.8798141,-10.7628851,145.87 -64.8798294,-10.7628860,146.04 -64.8798828,-10.7628641,146.57 -64.8799515,-10.7628584,148.04 -64.8799057,-10.7628851,147.47 -64.8797913,-10.7628641,147.87 -64.8797760,-10.7628365,149.09 -64.8797760,-10.7628384,149.32 -64.8797607,-10.7628241,150.25 -64.8798141,-10.7628641,151.55 -64.8798523,-10.7628145,153.00 -64.8798523,-10.7628012,153.32 -64.8797989,-10.7628136,153.34 -64.8797226,-10.7627888,154.00 -64.8796997,-10.7627935,154.65 -64.8796082,-10.7628059,155.07 -64.8795242,-10.7628164,155.83 -64.8794250,-10.7628260,157.15 -64.8793335,-10.7628584,157.81 -64.8792496,-10.7628965,157.93 -64.8791733,-10.7629471,158.25 -64.8791046,-10.7629938,158.64 -64.8790588,-10.7630291,158.39 -64.8789978,-10.7630405,158.79 -64.8788986,-10.7630482,158.91 -64.8788681,-10.7630281,157.66 -64.8788681,-10.7630320,156.82 -64.8788452,-10.7630949,155.50 -64.8787613,-10.7631340,152.59 -64.8787766,-10.7631588,152.53 -64.8787766,-10.7631702,151.79 -64.8787842,-10.7631617,151.08 -64.8787689,-10.7631884,150.62 -64.8787613,-10.7632418,149.01 -64.8787155,-10.7633085,148.88 -64.8787079,-10.7633438,151.13 -64.8787384,-10.7633581,150.86 -64.8787308,-10.7633686,150.43 -64.8788605,-10.7632446,150.46 -64.8787766,-10.7631826,148.49 -64.8787842,-10.7631731,148.18 -64.8787613,-10.7631721,147.90 -64.8787613,-10.7631645,147.80 -64.8787613,-10.7631683,147.96 -64.8787079,-10.7632084,148.56 -64.8787842,-10.7632608,149.33 -64.8788071,-10.7632608,150.36 -64.8787460,-10.7633104,149.71 -64.8787079,-10.7633772,149.26 -64.8786850,-10.7634592,147.63 -64.8786240,-10.7635288,145.81 -64.8785629,-10.7635832,144.62 -64.8785248,-10.7636280,143.97 -64.8784943,-10.7636538,143.15 -64.8784943,-10.7636700,142.41 -64.8784943,-10.7636709,141.71 -64.8784790,-10.7636623,141.36 -64.8784027,-10.7636757,143.86 -64.8782654,-10.7636833,147.23 -64.8782425,-10.7637205,147.28 -64.8781891,-10.7637644,147.75 -64.8782043,-10.7637854,148.43 -64.8781967,-10.7638512,149.04 -64.8782120,-10.7638960,151.18 -64.8781662,-10.7639818,151.73 -64.8781509,-10.7640553,153.02 -64.8781357,-10.7641144,153.93 -64.8781433,-10.7641497,154.41 -64.8781357,-10.7641840,156.01 -64.8780975,-10.7641916,156.98 -64.8780365,-10.7642021,156.89 -64.8779984,-10.7642241,157.96 -64.8779984,-10.7642803,158.81 -64.8779984,-10.7642965,159.32 -64.8780136,-10.7642899,159.91 -64.8780136,-10.7642746,160.48 -64.8780060,-10.7642269,158.91 -64.8779602,-10.7642345,159.32 -64.8779449,-10.7642574,160.12 -64.8779602,-10.7642622,160.50 -64.8779984,-10.7642994,160.47 -64.8780212,-10.7643595,160.61 -64.8780746,-10.7643890,160.94 -64.8781433,-10.7643909,161.04 -64.8781662,-10.7643890,161.02 -64.8781815,-10.7643824,161.32 -64.8782501,-10.7644119,161.63 -64.8782654,-10.7644167,161.94 -64.8782806,-10.7644224,162.25 -64.8782806,-10.7644119,162.54 -64.8782806,-10.7643986,162.83 -64.8782806,-10.7643785,163.11 -64.8782730,-10.7643604,163.39 -64.8782578,-10.7643433,163.69 -64.8782120,-10.7643414,163.81 -64.8781357,-10.7643757,163.64 -64.8780365,-10.7644796,161.16 -64.8780136,-10.7645006,161.26 -64.8779907,-10.7645264,161.26 -64.8779526,-10.7645741,160.68 -64.8778839,-10.7646341,160.11 -64.8778610,-10.7647066,158.84 -64.8778915,-10.7647781,155.05 -64.8778915,-10.7648411,153.26 -64.8778763,-10.7648630,151.98 -64.8778687,-10.7649422,150.39 -64.8778458,-10.7649803,149.79 -64.8778534,-10.7649889,148.77 -64.8778763,-10.7650404,147.71 -64.8778763,-10.7650862,147.09 -64.8778763,-10.7651043,146.58 -64.8778763,-10.7651224,145.75 -64.8779068,-10.7651472,145.55 -64.8778915,-10.7651863,144.67 -64.8778458,-10.7652731,144.71 -64.8778381,-10.7652912,144.68 -64.8778229,-10.7653084,143.72 -64.8778687,-10.7653399,142.81 -64.8779297,-10.7653885,144.46 -64.8779221,-10.7654314,146.33 -64.8778915,-10.7655392,146.93 -64.8778915,-10.7655659,150.17 -64.8778839,-10.7655859,150.77 -64.8778381,-10.7656250,150.25 -64.8778000,-10.7656546,149.66 -64.8777695,-10.7656965,149.98 -64.8777924,-10.7657328,150.22 -64.8777618,-10.7657957,150.70 -64.8776932,-10.7658539,151.60 -64.8776627,-10.7658138,151.63 -64.8776550,-10.7658129,151.48 -64.8777084,-10.7658167,151.64 -64.8777237,-10.7658176,150.93 -64.8776932,-10.7658634,151.55 -64.8776627,-10.7658710,150.62 -64.8777161,-10.7658720,151.68 -64.8777390,-10.7658892,152.28 -64.8777390,-10.7658920,152.66 -64.8777313,-10.7658854,153.37 -64.8777313,-10.7658873,154.23 -64.8777313,-10.7658730,155.17 -64.8777313,-10.7658548,156.27 -64.8777237,-10.7658377,157.29 -64.8777237,-10.7658434,158.40 -64.8777390,-10.7658558,159.76 -64.8777466,-10.7658682,161.37 -64.8777466,-10.7658854,162.77 -64.8777542,-10.7659006,164.02 -64.8777542,-10.7659101,165.33 -64.8776627,-10.7659607,166.52 -64.8776779,-10.7659683,168.54 -64.8776703,-10.7659407,170.25 -64.8776932,-10.7658958,170.37 -64.8777008,-10.7658844,171.88 -64.8777161,-10.7658911,173.35 -64.8777161,-10.7658930,174.82 -64.8777008,-10.7658997,176.26 -64.8776855,-10.7659025,177.52 -64.8777008,-10.7658615,179.46 -64.8777390,-10.7658072,182.45 -64.8777771,-10.7658014,184.74 -64.8778000,-10.7658281,185.61 -64.8777771,-10.7658749,186.35 -64.8776855,-10.7659292,188.29 -64.8776779,-10.7659416,189.32 -64.8776779,-10.7659502,190.77 -64.8776779,-10.7659569,192.03 -64.8776627,-10.7659540,193.23 -64.8776474,-10.7659550,194.43 -64.8776321,-10.7659683,195.66 -64.8776245,-10.7659760,196.83 -64.8776169,-10.7659721,197.94 -64.8776093,-10.7659578,198.96 -64.8776016,-10.7659483,199.86 -64.8776093,-10.7659512,200.82 -64.8776550,-10.7659349,200.03 -64.8776779,-10.7659235,198.77 -64.8777542,-10.7659473,195.63 -64.8778152,-10.7660074,190.27 -64.8778458,-10.7661028,182.59 -64.8778992,-10.7661304,180.17 -64.8779602,-10.7661581,178.31 -64.8779984,-10.7661829,176.21 -64.8779526,-10.7662802,173.04 -64.8779449,-10.7663546,170.30 -64.8779449,-10.7663956,168.17 -64.8778992,-10.7664251,166.61 -64.8778610,-10.7664986,164.23 -64.8778687,-10.7665720,162.07 -64.8779755,-10.7666330,160.71 -64.8780823,-10.7666302,160.62 -64.8781815,-10.7666416,160.48 -64.8782349,-10.7666950,160.02 -64.8782730,-10.7667561,159.28 -64.8783112,-10.7667542,158.26 -64.8783340,-10.7667646,157.32 -64.8783493,-10.7667942,156.61 -64.8784180,-10.7667980,158.00 -64.8783569,-10.7668962,158.46 -64.8783875,-10.7669468,158.14 -64.8783951,-10.7669725,157.18 -64.8784180,-10.7669926,156.93 -64.8785019,-10.7670460,157.61 -64.8785095,-10.7670507,157.01 -64.8785019,-10.7670717,156.33 -64.8785095,-10.7670898,155.54 -64.8785553,-10.7671146,154.29 -64.8786469,-10.7671223,156.42 -64.8786774,-10.7671576,159.99 -64.8787079,-10.7671700,162.82 -64.8787231,-10.7671652,163.00 -64.8787766,-10.7671518,165.10 -64.8787689,-10.7671432,166.16 -64.8786774,-10.7672157,168.88 -64.8786545,-10.7672482,169.57 -64.8786545,-10.7672710,170.38 -64.8786163,-10.7672720,171.17 -64.8785934,-10.7672749,171.84 -64.8786011,-10.7672729,172.49 -64.8786011,-10.7672672,173.31 -64.8785706,-10.7673016,172.54 -64.8785553,-10.7673407,171.73 -64.8785477,-10.7673798,170.41 -64.8785324,-10.7673998,170.34 -64.8785324,-10.7674818,170.00 -64.8785553,-10.7675076,168.46 -64.8785629,-10.7675123,168.00 -64.8785553,-10.7675552,163.06 -64.8785553,-10.7675657,160.15 -64.8785553,-10.7675619,158.79 -64.8785477,-10.7675209,156.38 -64.8785477,-10.7674837,153.32 -64.8785324,-10.7674818,151.00 -64.8785248,-10.7674952,148.68 -64.8785858,-10.7675209,147.73 -64.8786240,-10.7675114,146.45 -64.8786240,-10.7675028,144.16 -64.8786316,-10.7675142,142.43 -64.8786011,-10.7675610,140.42 -64.8786087,-10.7675524,138.86 -64.8786087,-10.7675438,137.48 -64.8786087,-10.7675591,136.55 -64.8786163,-10.7675762,135.78 -64.8786469,-10.7675161,134.83 -64.8786850,-10.7674313,134.55 -64.8786850,-10.7673759,135.19 -64.8787003,-10.7673607,134.76 -64.8786545,-10.7674522,135.88 -64.8786240,-10.7675323,136.62 -64.8786087,-10.7675428,137.75 -64.8786011,-10.7675514,137.68 -64.8786087,-10.7675428,137.74 -64.8786087,-10.7674713,139.36 -64.8785782,-10.7674074,143.66 -64.8785629,-10.7674074,144.86 -64.8785629,-10.7674217,145.75 -64.8786926,-10.7674713,149.39 -64.8787079,-10.7674685,151.37 -64.8786850,-10.7673845,152.98 -64.8786697,-10.7673540,154.72 -64.8786697,-10.7673464,156.11 -64.8786621,-10.7673378,157.59 -64.8785706,-10.7674103,159.51 -64.8785324,-10.7674952,160.16 -64.8785172,-10.7675400,160.81 -64.8785324,-10.7675838,162.09 -64.8785172,-10.7675695,163.59 -64.8785172,-10.7675610,164.88 -64.8785782,-10.7674913,165.50 -64.8785324,-10.7675114,167.34 -64.8785400,-10.7675209,168.74 -64.8785553,-10.7675333,169.96 -64.8786011,-10.7675533,169.85 -64.8785782,-10.7675886,171.11 -64.8785858,-10.7675905,171.63 -64.8785934,-10.7675896,172.25 -64.8786011,-10.7675810,172.75 -64.8786163,-10.7675772,173.21 -64.8786392,-10.7675800,173.73 -64.8786469,-10.7675829,174.51 -64.8786621,-10.7675800,175.23 -64.8786926,-10.7675781,177.58 -64.8787079,-10.7675848,178.34 -64.8787079,-10.7675924,179.04 -64.8786545,-10.7676430,172.75 -64.8786469,-10.7676277,171.75 -64.8786545,-10.7676401,171.56 -64.8786392,-10.7676487,171.30 -64.8786316,-10.7676430,171.00 -64.8786087,-10.7676220,170.09 -64.8785934,-10.7676086,169.80 -64.8785782,-10.7676010,169.46 -64.8785477,-10.7676229,169.87 -64.8785324,-10.7676172,169.49 -64.8785248,-10.7676039,168.98 -64.8785324,-10.7675858,168.56 -64.8785477,-10.7675819,168.21 -64.8785706,-10.7675858,167.98 -64.8785706,-10.7675753,167.72 -64.8785324,-10.7675247,167.02 -64.8785172,-10.7675581,164.81 -64.8785019,-10.7675791,164.19 -64.8785172,-10.7676096,163.26 -64.8785248,-10.7675962,162.29 -64.8785324,-10.7675400,160.88 -64.8785477,-10.7675495,159.78 -64.8785400,-10.7674856,159.65 -64.8784943,-10.7674618,159.49 -64.8784714,-10.7674503,158.74 -64.8784790,-10.7674837,157.75 -64.8785400,-10.7675829,156.41 -64.8786163,-10.7676678,155.00 -64.8787537,-10.7677116,154.64 -64.8787994,-10.7678041,153.66 -64.8788300,-10.7678814,152.73 -64.8788834,-10.7679310,152.82 -64.8789139,-10.7680149,152.01 -64.8789368,-10.7680712,151.06 -64.8789444,-10.7681437,149.40 -64.8789291,-10.7681847,148.75 -64.8789215,-10.7681952,148.06 -64.8789444,-10.7682104,148.73 -64.8790207,-10.7682562,149.23 -64.8790970,-10.7683048,149.64 -64.8791962,-10.7683535,151.72 -64.8792114,-10.7683792,152.06 -64.8791656,-10.7684364,154.64 -64.8791428,-10.7684793,155.56 -64.8791428,-10.7685108,155.66 -64.8791504,-10.7685900,155.24 -64.8791885,-10.7686701,155.86 -64.8791885,-10.7686930,155.35 -64.8792191,-10.7687359,155.91 -64.8792191,-10.7687426,156.00 -64.8792038,-10.7687483,156.07 -64.8791962,-10.7687387,156.14 -64.8791885,-10.7687359,156.30 -64.8791809,-10.7687159,158.39 -64.8791656,-10.7687006,159.76 -64.8791199,-10.7687330,161.19 -64.8790283,-10.7687922,163.39 -64.8790588,-10.7687950,164.79 -64.8790665,-10.7688007,165.79 -64.8790131,-10.7688198,167.98 -64.8789597,-10.7688341,170.78 -64.8789444,-10.7688560,173.97 -64.8789368,-10.7688656,175.59 -64.8789444,-10.7688828,177.34 -64.8789520,-10.7688980,179.05 -64.8789825,-10.7689238,180.89 -64.8789902,-10.7689190,184.24 -64.8789902,-10.7689123,185.60 -64.8790131,-10.7689257,187.20 -64.8790359,-10.7689781,188.23 -64.8790741,-10.7689886,189.26 -64.8790894,-10.7689972,190.61 -64.8790970,-10.7690153,191.95 -64.8791199,-10.7690258,192.65 -64.8791275,-10.7690287,193.96 -64.8791275,-10.7690210,195.25 -64.8791351,-10.7689571,189.50 -64.8791351,-10.7689362,188.41 -64.8791275,-10.7689438,189.01 -64.8791122,-10.7689619,189.34 -64.8790894,-10.7689619,189.57 -64.8790741,-10.7689600,189.84 -64.8790817,-10.7689800,190.19 -64.8791351,-10.7689934,189.93 -64.8791656,-10.7690153,190.35 -64.8791275,-10.7690163,190.88 -64.8791275,-10.7690163,191.23 -64.8791428,-10.7690058,191.58 -64.8791428,-10.7690001,191.96 -64.8791351,-10.7689819,192.32 -64.8791656,-10.7689400,194.16 -64.8791275,-10.7689390,194.23 -64.8792496,-10.7689581,192.30 -64.8792419,-10.7689457,192.45 -64.8792267,-10.7689590,192.64 -64.8791809,-10.7689667,193.32 -64.8791733,-10.7689342,193.64 -64.8791733,-10.7689333,193.84 -64.8791809,-10.7689428,193.88 -64.8791809,-10.7689428,193.89 -64.8791809,-10.7689419,193.90 -64.8791809,-10.7689457,193.89 -64.8791885,-10.7689371,193.88 -64.8791962,-10.7689342,193.86 -64.8792114,-10.7689295,193.83 -64.8792267,-10.7689219,193.82 -64.8792343,-10.7689285,193.80 -64.8792267,-10.7689333,193.72 -64.8791809,-10.7689447,194.06 -64.8791962,-10.7689362,193.68 -64.8791962,-10.7689476,193.65 -64.8791962,-10.7689581,193.63 -64.8791885,-10.7689734,193.63 -64.8791885,-10.7689772,193.59 -64.8791809,-10.7689791,193.54 -64.8791809,-10.7689848,193.55 -64.8791733,-10.7690010,193.57 -64.8791809,-10.7690067,193.61 -64.8791809,-10.7690058,193.68 -64.8791885,-10.7689838,193.77 -64.8791962,-10.7689781,194.00 -64.8791962,-10.7689838,194.36 -64.8791885,-10.7689867,194.71 -64.8791733,-10.7689877,195.08 -64.8791733,-10.7689753,195.53 -64.8791580,-10.7688417,198.40 -64.8791733,-10.7687407,198.89 -64.8791962,-10.7686672,198.85 -64.8792343,-10.7686071,198.79 -64.8792267,-10.7684851,198.16 -64.8791962,-10.7684555,197.55 -64.8791656,-10.7684031,196.57 -64.8791199,-10.7683306,195.52 -64.8790817,-10.7682228,193.53 -64.8790131,-10.7681847,191.75 -64.8790283,-10.7681408,190.76 -64.8790359,-10.7681103,190.15 -64.8790283,-10.7680969,189.95 -64.8789902,-10.7680635,189.18 -64.8789368,-10.7679873,187.51 -64.8789215,-10.7679396,186.66 -64.8788452,-10.7678213,185.67 -64.8788376,-10.7677622,185.17 -64.8788223,-10.7676783,184.72 -64.8787766,-10.7676153,184.02 -64.8787537,-10.7675962,183.72 -64.8787079,-10.7675123,183.11 -64.8787155,-10.7674408,182.85 -64.8786392,-10.7674074,181.70 -64.8785934,-10.7673578,181.24 -64.8785858,-10.7673616,181.12 -64.8785934,-10.7673473,181.13 -64.8786087,-10.7673559,181.14 -64.8785858,-10.7674198,182.19 -64.8786087,-10.7674294,182.15 -64.8785934,-10.7674284,182.16 -64.8785858,-10.7674236,182.22 -64.8785782,-10.7674313,183.57 -64.8785706,-10.7674294,184.18 -64.8785782,-10.7674675,183.96 -64.8785858,-10.7674847,183.66 -64.8786011,-10.7674685,183.91 -64.8786163,-10.7674656,184.27 -64.8786163,-10.7674570,184.60 -64.8786011,-10.7674675,184.84 -64.8786011,-10.7674093,185.42 -64.8786240,-10.7673693,185.78 -64.8786469,-10.7673626,186.07 -64.8786850,-10.7673359,186.16 -64.8787384,-10.7673454,186.07 -64.8787537,-10.7673416,186.29 -64.8788452,-10.7672968,186.52 -64.8788986,-10.7672510,186.63 -64.8789215,-10.7672138,186.51 -64.8789597,-10.7672167,186.39 -64.8789368,-10.7672777,185.99 -64.8789139,-10.7673359,186.48 -64.8789368,-10.7673559,186.40 -64.8789749,-10.7672901,186.31 -64.8789978,-10.7672024,186.19 -64.8790894,-10.7671242,186.15 -64.8791275,-10.7670612,186.06 -64.8791962,-10.7669468,184.99 -64.8793182,-10.7668953,184.34 -64.8793411,-10.7668505,184.02 -64.8793640,-10.7668066,184.18 -64.8793945,-10.7667599,184.04 -64.8794250,-10.7666979,184.01 -64.8794708,-10.7665930,184.02 -64.8794861,-10.7664976,183.91 -64.8795471,-10.7664185,183.97 -64.8795547,-10.7663088,183.97 -64.8796082,-10.7662325,183.97 -64.8796158,-10.7661209,184.03 -64.8796234,-10.7659721,184.14 -64.8796997,-10.7659101,184.18 -64.8797913,-10.7659168,184.38 -64.8798599,-10.7658920,184.59 -64.8798828,-10.7658911,184.80 -64.8799286,-10.7658930,185.06 -64.8799591,-10.7658644,185.22 -64.8799591,-10.7658329,185.46 -64.8799820,-10.7658234,185.72 -64.8799973,-10.7658262,185.99 -64.8800049,-10.7658300,186.27 -64.8800125,-10.7658300,186.57 -64.8800354,-10.7658272,186.95 -64.8800507,-10.7658272,187.52 -64.8800659,-10.7658243,188.34 -64.8800507,-10.7658339,189.42 -64.8800278,-10.7658558,191.35 -64.8800354,-10.7658587,192.84 -64.8800278,-10.7658482,195.41 -64.8800354,-10.7658491,197.13 -64.8800430,-10.7658558,198.87 -64.8800583,-10.7658615,200.46 -64.8800659,-10.7658749,201.85 -64.8800735,-10.7658758,203.13 -64.8800812,-10.7658691,204.30 -64.8799744,-10.7658434,204.89 -64.8799667,-10.7658529,205.46 -64.8799591,-10.7658596,206.43 -64.8799438,-10.7658768,207.47 -64.8799286,-10.7658758,208.65 -64.8799438,-10.7658453,209.62 -64.8799667,-10.7658310,210.65 -64.8799973,-10.7658234,211.14 -64.8800278,-10.7657862,211.73 -64.8801041,-10.7657175,212.20 -64.8802490,-10.7656889,212.48 -64.8803406,-10.7656631,212.77 -64.8804703,-10.7656126,212.96 -64.8805466,-10.7655497,213.25 -64.8806763,-10.7655258,213.77 -64.8806915,-10.7655592,214.56 -64.8806992,-10.7655573,215.65 -64.8807144,-10.7654982,216.40 -64.8807220,-10.7654228,216.51 -64.8807297,-10.7653942,216.66 -64.8807220,-10.7653751,217.68 -64.8807144,-10.7653618,218.70 -64.8807144,-10.7653656,219.71 -64.8807297,-10.7653570,220.69 -64.8807373,-10.7653561,221.67 -64.8807373,-10.7653904,222.28 -64.8807755,-10.7654085,223.66 -64.8807983,-10.7654066,223.79 -64.8808212,-10.7654181,224.25 -64.8808899,-10.7654514,224.11 -64.8809509,-10.7654867,223.91 -64.8810883,-10.7654943,223.48 -64.8810959,-10.7655125,223.47 -64.8811340,-10.7655573,223.83 -64.8811722,-10.7656546,223.66 -64.8811493,-10.7657280,223.45 -64.8811569,-10.7657976,223.30 -64.8811646,-10.7658834,223.17 -64.8812332,-10.7659063,222.93 -64.8812408,-10.7658920,223.16 -64.8812866,-10.7659321,223.40 -64.8813248,-10.7659664,223.17 -64.8813858,-10.7659769,222.87 -64.8814774,-10.7659874,222.76 -64.8815994,-10.7659569,222.51 -64.8817444,-10.7659292,222.20 -64.8817825,-10.7659378,222.03 -64.8818283,-10.7659540,222.07 -64.8818741,-10.7659903,221.84 -64.8820114,-10.7659664,221.74 -64.8820267,-10.7660084,221.61 -64.8820572,-10.7660446,221.19 -64.8821487,-10.7660484,220.94 -64.8822708,-10.7660713,220.64 -64.8823853,-10.7660847,220.56 -64.8824539,-10.7661066,219.69 -64.8824692,-10.7660923,219.50 -64.8824844,-10.7660875,220.13 -64.8825226,-10.7660522,219.99 -64.8825378,-10.7659426,219.94 -64.8825455,-10.7658682,220.14 -64.8826065,-10.7657452,219.97 -64.8826218,-10.7656603,219.74 -64.8826599,-10.7656212,219.09 -64.8827133,-10.7655439,218.59 -64.8826981,-10.7654390,218.54 -64.8826828,-10.7653780,218.23 -64.8827133,-10.7654333,217.98 -64.8826828,-10.7655220,217.46 -64.8826370,-10.7656021,216.88 -64.8826294,-10.7657032,216.58 -64.8826065,-10.7657681,216.18 -64.8826904,-10.7659178,215.26 -64.8826447,-10.7660322,215.26 -64.8825760,-10.7660360,215.20 -64.8825684,-10.7660437,215.34 -64.8825607,-10.7660360,215.79 -64.8825226,-10.7660799,216.01 -64.8824768,-10.7661419,215.66 -64.8824387,-10.7662277,215.33 -64.8824539,-10.7662945,214.81 -64.8824844,-10.7663393,214.40 -64.8825760,-10.7664261,213.65 -64.8824921,-10.7665024,213.42 -64.8824158,-10.7665892,213.19 -64.8823700,-10.7666569,213.09 -64.8823547,-10.7667103,212.71 -64.8823318,-10.7667608,212.35 -64.8822937,-10.7668600,212.00 -64.8822784,-10.7669678,211.66 -64.8822632,-10.7670498,211.37 -64.8823242,-10.7671366,210.99 -64.8823471,-10.7672234,210.50 -64.8823166,-10.7672338,210.03 -64.8823547,-10.7673216,209.65 -64.8823471,-10.7673941,209.27 -64.8823929,-10.7674980,208.70 -64.8824463,-10.7675629,208.20 -64.8824615,-10.7676315,207.59 -64.8824692,-10.7676649,207.63 -64.8824615,-10.7676859,207.59 -64.8824234,-10.7677441,207.56 -64.8823853,-10.7677011,207.52 -64.8824005,-10.7676992,207.60 -64.8824081,-10.7677145,207.94 -64.8823776,-10.7677498,207.99 -64.8824158,-10.7678680,207.24 -64.8823624,-10.7679329,206.84 -64.8823090,-10.7679472,206.30 -64.8822937,-10.7679548,206.03 -64.8822556,-10.7679443,205.83 -64.8822479,-10.7679262,205.82 -64.8822327,-10.7679176,206.09 -64.8822479,-10.7679358,206.42 -64.8822250,-10.7679605,206.29 -64.8822021,-10.7679796,206.00 -64.8822403,-10.7680073,206.10 -64.8822937,-10.7680101,206.56 -64.8822937,-10.7680168,206.72 -64.8822556,-10.7680216,206.42 -64.8822403,-10.7680702,205.95 -64.8822174,-10.7681074,205.66 -64.8822021,-10.7681074,205.89 -64.8822174,-10.7680359,205.63 -64.8822708,-10.7679996,205.39 -64.8823547,-10.7679977,205.12 -64.8824081,-10.7679424,204.75 -64.8825150,-10.7679396,204.38 -64.8825531,-10.7678871,204.00 -64.8825912,-10.7678967,203.50 -64.8826675,-10.7679167,202.97 -64.8827515,-10.7679205,202.57 -64.8828201,-10.7679501,201.95 -64.8828430,-10.7679501,201.90 -64.8828964,-10.7679443,201.60 -64.8829727,-10.7680025,200.80 -64.8830643,-10.7680235,199.68 -64.8831635,-10.7679796,197.95 -64.8832626,-10.7680016,197.32 -64.8833160,-10.7680359,196.63 -64.8833771,-10.7680616,196.06 -64.8835144,-10.7680540,195.57 -64.8835602,-10.7680588,195.07 -64.8835983,-10.7680731,194.63 -64.8836823,-10.7680473,194.05 -64.8837662,-10.7680130,193.66 -64.8839340,-10.7679567,193.75 -64.8840637,-10.7680225,193.39 -64.8841171,-10.7680197,192.88 -64.8842392,-10.7680149,191.15 -64.8843460,-10.7680063,190.18 -64.8844147,-10.7679672,189.68 -64.8844604,-10.7679167,189.09 -64.8845139,-10.7678003,188.81 -64.8845520,-10.7676868,188.40 -64.8846054,-10.7676115,187.82 -64.8846741,-10.7675867,186.71 -64.8847656,-10.7675591,185.93 -64.8848801,-10.7674952,185.18 -64.8848267,-10.7674160,184.65 -64.8848801,-10.7674007,182.36 -64.8849716,-10.7673731,180.83 -64.8850708,-10.7673826,179.64 -64.8851929,-10.7673855,177.39 -64.8852768,-10.7674103,176.12 -64.8853455,-10.7674541,175.49 -64.8854065,-10.7674789,174.55 -64.8855133,-10.7674894,173.37 -64.8855896,-10.7674828,172.96 -64.8856888,-10.7674694,172.78 -64.8857803,-10.7675304,172.57 -64.8858719,-10.7675886,171.68 -64.8859940,-10.7676458,171.72 -64.8860779,-10.7676220,171.56 -64.8862305,-10.7676497,169.17 -64.8863068,-10.7675600,169.07 -64.8863144,-10.7674932,169.16 -64.8864059,-10.7674360,169.02 -64.8865128,-10.7673893,169.44 -64.8865814,-10.7673807,169.76 -64.8866730,-10.7673769,169.80 -64.8868103,-10.7673616,168.58 -64.8869019,-10.7673645,169.21 -64.8870087,-10.7672949,169.54 -64.8871155,-10.7672405,169.85 -64.8871460,-10.7671804,169.91 -64.8871841,-10.7671204,169.32 -64.8872604,-10.7670498,169.37 -64.8873596,-10.7670145,169.34 -64.8874969,-10.7670145,169.06 -64.8875885,-10.7669611,169.11 -64.8876266,-10.7669325,168.96 -64.8877411,-10.7669106,168.81 -64.8879089,-10.7669106,167.42 -64.8880310,-10.7669115,167.51 -64.8881607,-10.7668772,167.68 -64.8882751,-10.7668629,167.85 -64.8883743,-10.7668381,168.00 -64.8884506,-10.7668219,168.23 -64.8885269,-10.7668276,168.46 -64.8885651,-10.7668047,168.57 -64.8886261,-10.7667818,168.65 -64.8887558,-10.7667933,168.47 -64.8888550,-10.7667952,168.49 -64.8889923,-10.7667656,168.59 -64.8891678,-10.7667637,168.15 -64.8892441,-10.7667704,168.09 -64.8892593,-10.7667923,168.10 -64.8893814,-10.7667742,168.13 -64.8894730,-10.7667551,168.22 -64.8896255,-10.7667685,168.55 -64.8897858,-10.7667646,168.29 -64.8898926,-10.7667799,168.29 -64.8899994,-10.7667885,168.34 -64.8900528,-10.7668200,168.49 -64.8901825,-10.7668104,168.79 -64.8903122,-10.7667923,168.67 -64.8903961,-10.7667875,168.33 -64.8905182,-10.7667761,168.02 -64.8906784,-10.7667532,166.71 -64.8908234,-10.7667522,166.40 -64.8909073,-10.7667580,166.38 -64.8910370,-10.7667179,166.19 -64.8910141,-10.7667179,165.81 -64.8910065,-10.7667150,165.54 -64.8910675,-10.7667761,163.84 -64.8911285,-10.7667990,164.30 -64.8912125,-10.7667847,164.77 -64.8913345,-10.7667494,164.19 -64.8914337,-10.7667160,163.02 -64.8915634,-10.7667274,162.23 -64.8916702,-10.7667704,158.42 -64.8917084,-10.7667551,157.96 -64.8917923,-10.7666798,157.60 -64.8918839,-10.7665806,158.12 -64.8920670,-10.7665396,155.07 -64.8921204,-10.7665272,155.17 -64.8921967,-10.7665110,155.42 -64.8922272,-10.7665548,155.29 -64.8924255,-10.7665644,156.15 -64.8924637,-10.7665958,155.45 -64.8925323,-10.7666521,154.05 -64.8926163,-10.7666798,153.34 -64.8927078,-10.7667007,153.41 -64.8928452,-10.7667704,152.27 -64.8929672,-10.7667742,151.32 -64.8930435,-10.7667656,151.33 -64.8930817,-10.7667093,152.47 -64.8931198,-10.7666664,153.38 -64.8931274,-10.7666235,152.27 -64.8931122,-10.7665443,151.88 -64.8931427,-10.7665253,150.52 -64.8931503,-10.7664957,149.43 -64.8931656,-10.7664289,148.44 -64.8931885,-10.7663937,147.91 -64.8932266,-10.7663059,146.93 -64.8933640,-10.7662668,144.55 -64.8934479,-10.7662096,143.89 -64.8934479,-10.7661743,144.15 -64.8935013,-10.7661104,143.59 -64.8934784,-10.7660503,142.39 -64.8934860,-10.7660055,142.71 -64.8935318,-10.7659683,142.66 -64.8936234,-10.7659607,141.71 -64.8937683,-10.7659187,140.24 -64.8938141,-10.7658606,140.07 -64.8937836,-10.7658005,138.07 -64.8938065,-10.7657299,136.02 -64.8938446,-10.7656956,135.01 -64.8938828,-10.7656307,134.63 -64.8938980,-10.7655201,134.00 -64.8938828,-10.7654390,133.94 -64.8938980,-10.7653484,133.70 -64.8939209,-10.7652893,133.61 -64.8939056,-10.7652454,132.37 -64.8939133,-10.7651844,130.43 -64.8939514,-10.7651205,128.93 -64.8939590,-10.7650795,128.03 -64.8939667,-10.7650795,127.96 -64.8938980,-10.7650051,128.05 -64.8938599,-10.7649231,127.51 -64.8938828,-10.7648592,128.20 -64.8939056,-10.7647762,128.27 -64.8939133,-10.7646685,128.29 -64.8939056,-10.7645426,128.11 -64.8938904,-10.7644310,127.83 -64.8938293,-10.7643213,127.22 -64.8937607,-10.7642117,127.05 -64.8937225,-10.7641354,126.64 -64.8937149,-10.7640696,126.55 -64.8937225,-10.7639904,127.24 -64.8937225,-10.7639065,127.44 -64.8937912,-10.7638617,127.14 -64.8938446,-10.7638330,126.25 -64.8939209,-10.7637796,125.05 -64.8940048,-10.7636929,124.66 -64.8940735,-10.7636385,124.33 -64.8941422,-10.7635927,124.47 -64.8942108,-10.7635202,123.53 -64.8943100,-10.7634268,123.71 -64.8944092,-10.7633514,123.29 -64.8945007,-10.7633038,123.63 -64.8945618,-10.7632275,123.63 -64.8946686,-10.7632036,123.45 -64.8947906,-10.7631464,123.36 -64.8949890,-10.7630758,123.54 -64.8950806,-10.7630672,123.31 -64.8951874,-10.7630243,125.61 -64.8953094,-10.7629690,127.00 -64.8953857,-10.7629995,127.61 -64.8954544,-10.7629929,129.20 -64.8955917,-10.7629795,128.64 -64.8956909,-10.7629299,129.88 -64.8957367,-10.7629185,129.55 -64.8958359,-10.7628956,128.23 -64.8959122,-10.7628307,126.96 -64.8959732,-10.7627954,126.90 -64.8960419,-10.7627907,126.72 -64.8961792,-10.7627478,125.37 -64.8962173,-10.7627096,125.87 -64.8962479,-10.7626514,126.26 -64.8963242,-10.7625961,126.49 -64.8963623,-10.7624960,126.94 -64.8964081,-10.7624016,127.29 -64.8965073,-10.7623529,127.95 -64.8965530,-10.7623062,130.78 -64.8966217,-10.7622213,131.99 -64.8967133,-10.7621851,132.40 -64.8968277,-10.7620544,133.18 -64.8969269,-10.7619972,133.00 -64.8970184,-10.7619791,133.18 -64.8970795,-10.7619209,133.39 -64.8971405,-10.7618895,133.27 -64.8972397,-10.7617912,133.13 -64.8973770,-10.7615900,133.32 -64.8974457,-10.7613688,133.24 -64.8973694,-10.7612162,132.94 -64.8974152,-10.7611189,133.37 -64.8974533,-10.7610512,133.23 -64.8975067,-10.7609682,133.24 -64.8975906,-10.7609072,133.57 -64.8976288,-10.7606773,134.37 -64.8976974,-10.7605867,134.34 -64.8977890,-10.7604971,134.47 -64.8978958,-10.7604580,134.39 -64.8979874,-10.7603521,134.32 -64.8980484,-10.7602396,134.41 -64.8981400,-10.7601604,134.54 -64.8981857,-10.7600460,134.35 -64.8982239,-10.7600060,134.45 -64.8983002,-10.7599163,134.75 -64.8983383,-10.7597637,134.57 -64.8983078,-10.7596102,134.49 -64.8981781,-10.7594881,134.93 -64.8980255,-10.7594271,134.63 -64.8978806,-10.7593975,134.68 -64.8977356,-10.7593575,135.53 -64.8976212,-10.7593670,137.22 -64.8975677,-10.7593498,136.94 -64.8975143,-10.7592144,136.89 -64.8974686,-10.7590694,137.87 -64.8974609,-10.7589674,138.59 -64.8974686,-10.7588835,138.69 -64.8974533,-10.7587948,138.84 -64.8974686,-10.7586555,139.52 -64.8975372,-10.7586107,139.97 -64.8976212,-10.7585554,140.29 -64.8977203,-10.7585115,140.64 -64.8978271,-10.7584963,141.32 -64.8979340,-10.7584162,141.18 -64.8979874,-10.7583570,140.85 -64.8980408,-10.7582779,141.02 -64.8981247,-10.7582083,141.04 -64.8981628,-10.7581215,141.05 -64.8982315,-10.7579908,141.00 -64.8983078,-10.7579145,141.14 -64.8983688,-10.7578306,140.94 -64.8984146,-10.7577457,141.01 -64.8984451,-10.7576103,140.78 -64.8984070,-10.7575026,140.59 -64.8985291,-10.7571602,140.34 -64.8985443,-10.7569933,140.10 -64.8985672,-10.7568521,140.37 -64.8985977,-10.7567530,140.46 -64.8985977,-10.7566013,139.73 -64.8986359,-10.7564554,139.12 -64.8986664,-10.7563143,144.97 -64.8986511,-10.7561588,150.45 -64.8986816,-10.7560568,152.14 -64.8987122,-10.7559385,151.25 -64.8987579,-10.7558441,154.32 -64.8988190,-10.7557478,156.98 -64.8988419,-10.7556438,157.91 -64.8989105,-10.7555647,158.04 -64.8989944,-10.7555218,158.37 -64.8990707,-10.7555285,158.36 -64.8991928,-10.7554979,158.16 -64.8993149,-10.7555151,158.13 -64.8993454,-10.7555771,157.98 -64.8993759,-10.7556019,157.18 -64.8993912,-10.7556019,157.25 -64.8993835,-10.7555923,157.29 -64.8993759,-10.7555847,157.22 -64.8993683,-10.7555742,156.97 -64.8993225,-10.7554522,155.33 -64.8992920,-10.7554369,155.23 -64.8992844,-10.7554426,155.16 -64.8992920,-10.7554493,154.60 -64.8993378,-10.7554445,154.35 -64.8993835,-10.7554512,154.51 -64.8994064,-10.7554655,154.44 -64.8994370,-10.7554722,153.61 -64.8994370,-10.7554703,153.32 -64.8994293,-10.7554636,152.96 -64.8994293,-10.7554569,152.67 -64.8994217,-10.7554483,153.01 -64.8994293,-10.7554426,153.90 -64.8994217,-10.7554369,155.19 -64.8994064,-10.7554350,156.81 -64.8993912,-10.7554359,158.67 -64.8993683,-10.7554379,160.55 -64.8993607,-10.7554436,162.28 -64.8993530,-10.7554474,164.13 -64.8993454,-10.7554502,165.92 -64.8993454,-10.7554522,167.55 -64.8993378,-10.7554474,169.07 -64.8993301,-10.7554436,170.37 -64.8993378,-10.7554407,171.59 -64.8993378,-10.7554417,172.75 -64.8993378,-10.7554436,173.92 -64.8993454,-10.7554464,174.99 -64.8993454,-10.7554493,176.04 -64.8993378,-10.7554531,177.22 -64.8993225,-10.7554550,178.51 -64.8993149,-10.7554569,179.79 -64.8993149,-10.7554579,180.87 -64.8993149,-10.7554550,181.76 -64.8993149,-10.7554493,182.43 -64.8993225,-10.7554436,182.92 -64.8993301,-10.7554398,183.27 -64.8993301,-10.7554359,183.33 -64.8993301,-10.7554359,183.29 -64.8993225,-10.7554359,183.23 -64.8993225,-10.7554359,183.19 -64.8993225,-10.7554369,183.08 -64.8993225,-10.7554359,182.99 -64.8993225,-10.7554359,182.96 -64.8993225,-10.7554359,182.92 -64.8993225,-10.7554350,182.90 -64.8993225,-10.7554350,182.88 -64.8993225,-10.7554350,182.82 -64.8993225,-10.7554350,182.75 -64.8993225,-10.7554340,182.66 -64.8993225,-10.7554331,182.55 -64.8993225,-10.7554321,182.46 -64.8993225,-10.7554312,182.41 -64.8993225,-10.7554293,182.35 -64.8993225,-10.7554274,182.31 -64.8993225,-10.7554255,182.27 -64.8993225,-10.7554245,182.23 -64.8993225,-10.7554235,182.14 -64.8993301,-10.7554235,182.05 -64.8993301,-10.7554226,181.94 -64.8993301,-10.7554226,181.81 -64.8993301,-10.7554216,181.70 -64.8993301,-10.7554216,181.54 -64.8993301,-10.7554207,181.38 -64.8993301,-10.7554207,181.21 -64.8993301,-10.7554207,181.09 -64.8993301,-10.7554197,180.98 -64.8993301,-10.7554188,180.89 -64.8993301,-10.7554178,180.79 -64.8993301,-10.7554159,180.70 -64.8993301,-10.7554150,180.63 -64.8993301,-10.7554140,180.57 -64.8993301,-10.7554131,180.57 -64.8993301,-10.7554121,180.54 -64.8993301,-10.7554102,180.55 -64.8993301,-10.7554092,180.52 -64.8993301,-10.7554083,180.45 -64.8993301,-10.7554083,180.29 -64.8993301,-10.7554083,180.12 -64.8993301,-10.7554073,179.96 -64.8993301,-10.7554073,179.80 -64.8993301,-10.7554064,179.68 -64.8993301,-10.7554064,179.58 -64.8993301,-10.7554054,179.49 -64.8993301,-10.7554045,179.43 -64.8993301,-10.7554045,179.40 -64.8993301,-10.7554035,179.37 -64.8993301,-10.7554026,179.22 -64.8993301,-10.7554016,179.13 -64.8993301,-10.7554016,179.00 -64.8993301,-10.7554007,178.85 -64.8993301,-10.7554007,178.70 -64.8993301,-10.7554007,178.60 -64.8993301,-10.7554007,178.46 -64.8993301,-10.7554007,178.36 -64.8993378,-10.7554007,178.34 -64.8993378,-10.7554007,178.34 -64.8993378,-10.7554007,178.37 -64.8993378,-10.7554007,178.36 -64.8993454,-10.7554016,178.36 -64.8993454,-10.7554016,178.31 -64.8993454,-10.7554016,178.28 -64.8993454,-10.7554016,178.23 -64.8993454,-10.7554016,178.17 -64.8993530,-10.7554026,178.06 -64.8993530,-10.7554026,177.83 -64.8993530,-10.7554026,177.66 -64.8993530,-10.7554026,177.54 -64.8993530,-10.7554026,177.48 -64.8993530,-10.7554026,177.40 -64.8993530,-10.7554016,177.31 -64.8993530,-10.7554016,177.25 -64.8993530,-10.7554026,177.13 -64.8993530,-10.7554026,177.02 -64.8993530,-10.7554035,176.91 -64.8993530,-10.7554045,176.72 -64.8993530,-10.7554045,176.55 -64.8993530,-10.7554045,176.41 -64.8993530,-10.7554054,176.30 -64.8993530,-10.7554054,176.19 -64.8993530,-10.7554054,176.06 -64.8993454,-10.7554064,175.93 -64.8993454,-10.7554064,175.81 -64.8993454,-10.7554064,175.71 -64.8993454,-10.7554064,175.62 -64.8993454,-10.7554064,175.51 -64.8993454,-10.7554064,175.43 -64.8993378,-10.7554035,175.29 -64.8993301,-10.7553968,174.85 -64.8993225,-10.7553902,174.18 -64.8993073,-10.7553902,172.98 -64.8992996,-10.7553968,171.18 -64.8992920,-10.7554054,169.03 -64.8992844,-10.7554131,166.45 -64.8992767,-10.7554169,163.57 -64.8992767,-10.7554245,160.42 -64.8992691,-10.7554293,157.02 -64.8992615,-10.7554340,153.55 -64.8992538,-10.7554369,150.11 -64.8992462,-10.7554426,146.70 -64.8992462,-10.7554569,143.98 -64.8992462,-10.7554636,142.09 -64.8992538,-10.7554636,141.23 -64.8992691,-10.7554588,141.04 -64.8992767,-10.7554493,141.33 -64.8992767,-10.7554379,141.88 -64.8992767,-10.7554274,142.46 -64.8992615,-10.7554245,143.38 -64.8992538,-10.7554216,144.78 -64.8992538,-10.7554178,146.75 -64.8992615,-10.7554140,149.38 -64.8992767,-10.7554140,152.21 -64.8992844,-10.7554111,155.28 -64.8992844,-10.7554102,158.68 -64.8992844,-10.7554092,162.43 -64.8992691,-10.7554045,166.20 -64.8992615,-10.7553978,169.68 -64.8992615,-10.7553921,173.48 -64.8992691,-10.7553787,177.42 -64.8992691,-10.7553606,181.23 -64.8992691,-10.7553377,184.96 -64.8992691,-10.7553177,188.80 -64.8992615,-10.7552986,192.87 -64.8992615,-10.7552853,196.98 -64.8992538,-10.7552776,199.83 -64.8992538,-10.7552710,202.80 -64.8992691,-10.7552643,205.38 -64.8992844,-10.7552528,207.59 -64.8992996,-10.7552423,209.74 -64.8993149,-10.7552280,211.57 -64.8993149,-10.7552118,212.85 -64.8993149,-10.7551975,213.73 -64.8993149,-10.7551813,214.16 -64.8993149,-10.7551689,213.84 -64.8993073,-10.7551651,212.03 -64.8993073,-10.7551737,208.75 -64.8992996,-10.7551851,205.32 -64.8992844,-10.7551985,201.26 -64.8992767,-10.7552109,197.77 -64.8992691,-10.7552214,193.42 -64.8992615,-10.7552328,189.54 -64.8992462,-10.7552443,184.50 -64.8992386,-10.7552528,179.68 -64.8992310,-10.7552624,175.53 -64.8992233,-10.7552729,171.59 -64.8992233,-10.7552776,168.23 -64.8992233,-10.7552872,165.23 -64.8992157,-10.7552996,162.77 -64.8992157,-10.7553148,160.42 -64.8992081,-10.7553291,158.34 -64.8992081,-10.7553368,156.63 -64.8992081,-10.7553463,155.33 -64.8992157,-10.7553616,154.32 -64.8992157,-10.7553720,154.05 -64.8992081,-10.7553797,154.20 -64.8992157,-10.7553873,154.54 -64.8992081,-10.7553940,155.08 -64.8992081,-10.7553921,155.83 -64.8992081,-10.7553864,156.73 -64.8992004,-10.7553835,157.67 -64.8992004,-10.7553854,158.92 -64.8992004,-10.7553864,160.64 -64.8992004,-10.7553864,162.71 -64.8992004,-10.7553864,165.36 -64.8992081,-10.7553806,168.30 -64.8992081,-10.7553768,171.34 -64.8992157,-10.7553844,174.15 -64.8992233,-10.7553835,176.86 -64.8992310,-10.7553787,179.52 -64.8992386,-10.7553730,182.26 -64.8992386,-10.7553759,185.13 -64.8992386,-10.7553740,187.65 -64.8992310,-10.7553682,189.81 -64.8992233,-10.7553673,191.42 -64.8992157,-10.7553778,192.35 -64.8992157,-10.7554073,191.47 -64.8992081,-10.7554340,188.48 -64.8992004,-10.7554350,186.77 -64.8992004,-10.7554350,183.99 -64.8992081,-10.7554379,181.15 -64.8992081,-10.7554379,177.88 -64.8992081,-10.7554350,174.32 -64.8992081,-10.7554302,170.59 -64.8992081,-10.7554283,166.40 -64.8992081,-10.7554321,162.54 -64.8992081,-10.7554350,159.29 -64.8992081,-10.7554350,156.19 -64.8991928,-10.7554369,153.21 -64.8991776,-10.7554407,150.51 -64.8991699,-10.7554445,148.22 -64.8991623,-10.7554502,146.45 -64.8991547,-10.7554550,145.18 -64.8991623,-10.7554636,144.85 -64.8991699,-10.7554693,145.37 -64.8991776,-10.7554731,146.54 -64.8991852,-10.7554703,148.58 -64.8991852,-10.7554636,151.30 -64.8991928,-10.7554531,154.63 -64.8991928,-10.7554436,158.31 -64.8992004,-10.7554369,162.48 -64.8992081,-10.7554312,166.95 -64.8992157,-10.7554264,171.35 -64.8992157,-10.7554226,175.53 -64.8992233,-10.7554150,179.57 -64.8992310,-10.7554073,183.40 -64.8992386,-10.7554054,186.58 -64.8992462,-10.7554092,189.06 -64.8992462,-10.7554131,190.81 -64.8992386,-10.7554150,191.41 -64.8992310,-10.7554159,190.92 -64.8992233,-10.7554216,189.40 -64.8992157,-10.7554245,187.34 -64.8992157,-10.7554255,184.66 -64.8992081,-10.7554312,181.48 -64.8992081,-10.7554426,177.89 -64.8992081,-10.7554588,173.65 -64.8992081,-10.7554750,168.98 -64.8992004,-10.7554874,164.32 -64.8991928,-10.7554979,160.05 -64.8991852,-10.7555017,157.01 -64.8991776,-10.7554998,155.08 -64.8991776,-10.7555037,153.95 -64.8991699,-10.7555094,153.72 -64.8991623,-10.7555046,154.04 -64.8991623,-10.7554979,155.25 -64.8991623,-10.7554913,157.56 -64.8991547,-10.7554789,160.60 -64.8991547,-10.7554636,163.79 -64.8991547,-10.7554560,167.09 -64.8991623,-10.7554522,170.13 -64.8991623,-10.7554493,173.01 -64.8991623,-10.7554474,175.72 -64.8991623,-10.7554436,177.90 -64.8991699,-10.7554340,179.71 -64.8991776,-10.7554207,181.08 -64.8991852,-10.7554035,181.85 -64.8991928,-10.7553864,181.67 -64.8992004,-10.7553740,180.46 -64.8992004,-10.7553682,178.57 -64.8991928,-10.7553654,175.84 -64.8991928,-10.7553625,172.58 -64.8991928,-10.7553616,169.00 -64.8991928,-10.7553644,165.21 -64.8991928,-10.7553663,161.33 -64.8991928,-10.7553635,157.15 -64.8991928,-10.7553530,152.88 -64.8991928,-10.7553482,148.77 -64.8991928,-10.7553453,144.84 -64.8991928,-10.7553425,141.44 -64.8991928,-10.7553349,138.37 -64.8991928,-10.7553263,135.64 -64.8991928,-10.7553282,133.36 -64.8991928,-10.7553406,131.80 -64.8991852,-10.7553539,131.17 -64.8991852,-10.7553711,131.34 -64.8991852,-10.7553892,131.98 -64.8991852,-10.7554073,132.98 -64.8991776,-10.7554245,134.39 -64.8991776,-10.7554340,136.39 -64.8991776,-10.7554379,139.08 -64.8991776,-10.7554331,142.43 -64.8991852,-10.7554283,146.55 -64.8992004,-10.7554207,151.59 -64.8992081,-10.7554131,157.19 -64.8992157,-10.7554111,162.86 -64.8992157,-10.7554111,168.33 -64.8992157,-10.7554131,173.46 -64.8992233,-10.7554131,178.07 -64.8992233,-10.7554159,181.96 -64.8992233,-10.7554178,185.30 -64.8992233,-10.7554150,187.86 -64.8992233,-10.7554169,189.43 -64.8992233,-10.7554197,189.77 -64.8992233,-10.7554197,189.57 -64.8992233,-10.7554197,189.40 -64.8992233,-10.7554197,189.23 -64.8992233,-10.7554197,189.09 -64.8992233,-10.7554188,188.96 -64.8992233,-10.7554178,188.84 -64.8992233,-10.7554150,188.35 -64.8992233,-10.7554064,187.11 -64.8992233,-10.7553988,185.30 -64.8992310,-10.7553911,182.87 -64.8992310,-10.7553883,179.70 -64.8992386,-10.7553854,175.91 -64.8992462,-10.7553902,171.63 -64.8992538,-10.7553978,167.16 -64.8992615,-10.7554083,162.34 -64.8992767,-10.7554216,157.22 -64.8992767,-10.7554312,151.96 -64.8992767,-10.7554312,146.53 -64.8992691,-10.7554169,141.05 -64.8992233,-10.7553787,144.91 -64.8992157,-10.7553711,144.66 -64.8992157,-10.7553692,144.69 -64.8992157,-10.7553682,144.70 -64.8992081,-10.7553673,144.71 -64.8992081,-10.7553663,144.71 -64.8992081,-10.7553654,144.75 -64.8992081,-10.7553654,144.83 -64.8992081,-10.7553654,144.96 -64.8992081,-10.7553654,145.09 -64.8992081,-10.7553654,145.34 -64.8992081,-10.7553663,145.58 -64.8992081,-10.7553663,145.83 -64.8992081,-10.7553663,146.09 -64.8992081,-10.7553663,146.28 -64.8992081,-10.7553663,146.42 -64.8992081,-10.7553663,146.57 -64.8992081,-10.7553663,146.70 -64.8992081,-10.7553654,146.85 -64.8992081,-10.7553663,147.07 -64.8992081,-10.7553673,147.25 -64.8992004,-10.7553673,147.38 -64.8992004,-10.7553673,147.48 -64.8992004,-10.7553682,147.54 -64.8992004,-10.7553692,147.62 -64.8992004,-10.7553701,147.67 -64.8992004,-10.7553711,147.70 -64.8992004,-10.7553720,147.82 -64.8992004,-10.7553740,147.95 </coordinates>
</LineString>
</MultiGeometry>
</Placemark>
<Folder>
<name>waypoints</name>
<Placemark>
<name>
Wed Jan 04 10:44:59 2017 S=4.14 Km/hr
</name>
<styleUrl>
#styleMap_TLP_Start
</styleUrl>
<Point>
<coordinates>
-64.8983917,-10.7565508,177.98
</coordinates>
</Point>
</Placemark>
<Placemark>
<name>
Wed Jan 04 10:45:09 2017 S=4.90 Km/hr
</name>
<styleUrl>
#styleMap_TLP_Normal
</styleUrl>
<Point>
<coordinates>
-64.8982925,-10.7566891,200.37
</coordinates>
</Point>
</Placemark>
<Placemark>
<name>
Wed Jan 04 10:45:19 2017 S=4.42 Km/hr
</name>
<styleUrl>
#styleMap_TLP_Normal
</styleUrl>
<Point>
<coordinates>
-64.8982849,-10.7568197,202.58
</coordinates>
</Point>
</Placemark>
<Placemark>
<name>
Wed Jan 04 10:45:29 2017 S=4.61 Km/hr
</name>
<styleUrl>
#styleMap_TLP_Normal
</styleUrl>
<Point>
<coordinates>
-64.8982925,-10.7569389,202.89
</coordinates>
</Point>
</Placemark>
<Placemark>
<name>
Wed Jan 04 10:45:39 2017 S=5.26 Km/hr
</name>
<styleUrl>
#styleMap_TLP_Normal
</styleUrl>
<Point>
<coordinates>
-64.8982468,-10.7570295,201.79
</coordinates>
</Point>
</Placemark>
<Placemark>
<name>
Wed Jan 04 10:45:49 2017 S=5.66 Km/hr
</name>
<styleUrl>
#styleMap_TLP_Normal
</styleUrl>
<Point>
<coordinates>
-64.8981934,-10.7571821,203.32
</coordinates>
</Point>
</Placemark>
<Placemark>
<name>
Wed Jan 04 10:45:59 2017 S=4.08 Km/hr
</name>
<styleUrl>
#styleMap_TLP_Normal
</styleUrl>
<Point>
<coordinates>
-64.8981476,-10.7573261,205.05
</coordinates>
</Point>
</Placemark>
<Placemark>
<name>
Wed Jan 04 10:46:09 2017 S=5.49 Km/hr
</name>
<styleUrl>
#styleMap_TLP_Normal
</styleUrl>
<Point>
<coordinates>
-64.8981171,-10.7574673,204.84
</coordinates>
</Point>
</Placemark>
<Placemark>
<name>
Wed Jan 04 10:46:19 2017 S=2.88 Km/hr
</name>
<styleUrl>
#styleMap_TLP_Normal
</styleUrl>
<Point>
<coordinates>
-64.8981628,-10.7575836,204.16
</coordinates>
</Point>
</Placemark>
<Placemark>
<name>
Wed Jan 04 10:46:29 2017 S=3.51 Km/hr
</name>
<styleUrl>
#styleMap_TLP_Normal
</styleUrl>
<Point>
<coordinates>
-64.8981323,-10.7576618,204.46
</coordinates>
</Point>
</Placemark>
<Placemark>
<name>
Wed Jan 04 10:46:39 2017 S=3.30 Km/hr
</name>
<styleUrl>
#styleMap_TLP_Normal
</styleUrl>
<Point>
<coordinates>
-64.8980789,-10.7577515,204.57
</coordinates>
</Point>
</Placemark>
<Placemark>
<name>
Wed Jan 04 10:46:49 2017 S=3.70 Km/hr
</name>
<styleUrl>
#styleMap_TLP_Normal
</styleUrl>
<Point>
<coordinates>
-64.8980560,-10.7578602,204.53
</coordinates>
</Point>
</Placemark>
<Placemark>
<name>
Wed Jan 04 10:46:59 2017 S=3.53 Km/hr
</name>
<styleUrl>
#styleMap_TLP_Normal
</styleUrl>
<Point>
<coordinates>
-64.8980179,-10.7579603,205.58
</coordinates>
</Point>
</Placemark>
<Placemark>
<name>
Wed Jan 04 10:47:09 2017 S=3.93 Km/hr
</name>
<styleUrl>
#styleMap_TLP_Normal
</styleUrl>
<Point>
<coordinates>
-64.8979797,-10.7580757,206.68
</coordinates>
</Point>
</Placemark>
<Placemark>
<name>
Wed Jan 04 10:47:19 2017 S=3.18 Km/hr
</name>
<styleUrl>
#styleMap_TLP_Normal
</styleUrl>
<Point>
<coordinates>
-64.8978653,-10.7581711,208.01
</coordinates>
</Point>
</Placemark>
<Placemark>
<name>
Wed Jan 04 10:47:29 2017 S=3.37 Km/hr
</name>
<styleUrl>
#styleMap_TLP_Normal
</styleUrl>
<Point>
<coordinates>
-64.8978043,-10.7582541,208.09
</coordinates>
</Point>
</Placemark>
<Placemark>
<name>
Wed Jan 04 10:47:39 2017 S=2.50 Km/hr
</name>
<styleUrl>
#styleMap_TLP_Normal
</styleUrl>
<Point>
<coordinates>
-64.8977356,-10.7583218,208.69
</coordinates>
</Point>
</Placemark>
<Placemark>
<name>
Wed Jan 04 10:47:49 2017 S=1.56 Km/hr
</name>
<styleUrl>
#styleMap_TLP_Normal
</styleUrl>
<Point>
<coordinates>
-64.8977127,-10.7583666,209.57
</coordinates>
</Point>
</Placemark>
<Placemark>
<name>
Wed Jan 04 10:47:59 2017 S=1.90 Km/hr
</name>
<styleUrl>
#styleMap_TLP_Normal
</styleUrl>
<Point>
<coordinates>
-64.8976364,-10.7584314,210.50
</coordinates>
</Point>
</Placemark>
<Placemark>
<name>
Wed Jan 04 10:48:09 2017 S=2.01 Km/hr
</name>
<styleUrl>
#styleMap_TLP_Normal
</styleUrl>
<Point>
<coordinates>
-64.8975143,-10.7585020,211.39
</coordinates>
</Point>
</Placemark>
<Placemark>
<name>
Wed Jan 04 10:48:19 2017 S=3.16 Km/hr
</name>
<styleUrl>
#styleMap_TLP_Normal
</styleUrl>
<Point>
<coordinates>
-64.8974609,-10.7585945,211.94
</coordinates>
</Point>
</Placemark>
<Placemark>
<name>
Wed Jan 04 10:48:29 2017 S=1.28 Km/hr
</name>
<styleUrl>
#styleMap_TLP_Normal
</styleUrl>
<Point>
<coordinates>
-64.8972855,-10.7586260,213.44
</coordinates>
</Point>
</Placemark>
<Placemark>
<name>
Wed Jan 04 10:48:39 2017 S=1.47 Km/hr
</name>
<styleUrl>
#styleMap_TLP_Normal
</styleUrl>
<Point>
<coordinates>
-64.8972778,-10.7586517,213.91
</coordinates>
</Point>
</Placemark>
<Placemark>
<name>
Wed Jan 04 10:48:49 2017 S=2.52 Km/hr
</name>
<styleUrl>
#styleMap_TLP_Normal
</styleUrl>
<Point>
<coordinates>
-64.8972321,-10.7587595,213.76
</coordinates>
</Point>
</Placemark>
<Placemark>
<name>
Wed Jan 04 10:48:59 2017 S=1.92 Km/hr
</name>
<styleUrl>
#styleMap_TLP_Normal
</styleUrl>
<Point>
<coordinates>
-64.8972473,-10.7588158,213.66
</coordinates>
</Point>
</Placemark>
<Placemark>
<name>
Wed Jan 04 10:49:09 2017 S=2.43 Km/hr
</name>
<styleUrl>
#styleMap_TLP_Normal
</styleUrl>
<Point>
<coordinates>
-64.8973312,-10.7589674,213.75
</coordinates>
</Point>
</Placemark>
<Placemark>
<name>
Wed Jan 04 10:49:19 2017 S=1.63 Km/hr
</name>
<styleUrl>
#styleMap_TLP_Normal
</styleUrl>
<Point>
<coordinates>
-64.8974228,-10.7590818,213.67
</coordinates>
</Point>
</Placemark>
<Placemark>
<name>
Wed Jan 04 10:49:29 2017 S=2.22 Km/hr
</name>
<styleUrl>
#styleMap_TLP_Normal
</styleUrl>
<Point>
<coordinates>
-64.8975449,-10.7591257,213.54
</coordinates>
</Point>
</Placemark>
<Placemark>
<name>
Wed Jan 04 10:49:39 2017 S=2.46 Km/hr
</name>
<styleUrl>
#styleMap_TLP_Normal
</styleUrl>
<Point>
<coordinates>
-64.8976898,-10.7591543,213.37
</coordinates>
</Point>
</Placemark>
<Placemark>
<name>
Wed Jan 04 10:49:49 2017 S=2.53 Km/hr
</name>
<styleUrl>
#styleMap_TLP_Normal
</styleUrl>
<Point>
<coordinates>
-64.8977814,-10.7591515,213.12
</coordinates>
</Point>
</Placemark>
<Placemark>
<name>
Wed Jan 04 10:49:59 2017 S=1.77 Km/hr
</name>
<styleUrl>
#styleMap_TLP_Normal
</styleUrl>
<Point>
<coordinates>
-64.8978653,-10.7591600,212.90
</coordinates>
</Point>
</Placemark>
<Placemark>
<name>
Wed Jan 04 10:50:09 2017 S=2.94 Km/hr
</name>
<styleUrl>
#styleMap_TLP_Normal
</styleUrl>
<Point>
<coordinates>
-64.8979797,-10.7593098,212.66
</coordinates>
</Point>
</Placemark>
<Placemark>
<name>
Wed Jan 04 10:50:19 2017 S=2.78 Km/hr
</name>
<styleUrl>
#styleMap_TLP_Normal
</styleUrl>
<Point>
<coordinates>
-64.8980179,-10.7593946,212.44
</coordinates>
</Point>
</Placemark>
<Placemark>
<name>
Wed Jan 04 10:50:29 2017 S=3.54 Km/hr
</name>
<styleUrl>
#styleMap_TLP_Normal
</styleUrl>
<Point>
<coordinates>
-64.8980789,-10.7595387,212.32
</coordinates>
</Point>
</Placemark>
<Placemark>
<name>
Wed Jan 04 10:50:39 2017 S=2.42 Km/hr
</name>
<styleUrl>
#styleMap_TLP_Normal
</styleUrl>
<Point>
<coordinates>
-64.8981247,-10.7596159,212.13
</coordinates>
</Point>
</Placemark>
<Placemark>
<name>
Wed Jan 04 10:50:49 2017 S=3.41 Km/hr
</name>
<styleUrl>
#styleMap_TLP_Normal
</styleUrl>
<Point>
<coordinates>
-64.8980789,-10.7596989,211.02
</coordinates>
</Point>
</Placemark>
<Placemark>
<name>
Wed Jan 04 10:50:59 2017 S=3.17 Km/hr
</name>
<styleUrl>
#styleMap_TLP_Normal
</styleUrl>
<Point>
<coordinates>
-64.8979340,-10.7598000,210.88
</coordinates>
</Point>
</Placemark>
<Placemark>
<name>
Wed Jan 04 10:51:09 2017 S=2.16 Km/hr
</name>
<styleUrl>
#styleMap_TLP_Normal
</styleUrl>
<Point>
<coordinates>
-64.8978958,-10.7600346,208.92
</coordinates>
</Point>
</Placemark>
<Placemark>
<name>
Wed Jan 04 10:51:19 2017 S=2.52 Km/hr
</name>
<styleUrl>
#styleMap_TLP_Normal
</styleUrl>
<Point>
<coordinates>
-64.8978577,-10.7602224,208.45
</coordinates>
</Point>
</Placemark>
<Placemark>
<name>
Wed Jan 04 10:51:29 2017 S=1.95 Km/hr
</name>
<styleUrl>
#styleMap_TLP_Normal
</styleUrl>
<Point>
<coordinates>
-64.8977509,-10.7604017,206.48
</coordinates>
</Point>
</Placemark>
<Placemark>
<name>
Wed Jan 04 10:51:39 2017 S=1.92 Km/hr
</name>
<styleUrl>
#styleMap_TLP_Normal
</styleUrl>
<Point>
<coordinates>
-64.8976974,-10.7604742,205.87
</coordinates>
</Point>
</Placemark>
<Placemark>
<name>
Wed Jan 04 10:51:49 2017 S=1.81 Km/hr
</name>
<styleUrl>
#styleMap_TLP_Normal
</styleUrl>
<Point>
<coordinates>
-64.8976440,-10.7605534,205.98
</coordinates>
</Point>
</Placemark>
<Placemark>
<name>
Wed Jan 04 10:51:59 2017 S=1.40 Km/hr
</name>
<styleUrl>
#styleMap_TLP_Normal
</styleUrl>
<Point>
<coordinates>
-64.8976059,-10.7605953,205.16
</coordinates>
</Point>
</Placemark>
<Placemark>
<name>
Wed Jan 04 10:52:09 2017 S=1.82 Km/hr
</name>
<styleUrl>
#styleMap_TLP_Normal
</styleUrl>
<Point>
<coordinates>
-64.8975220,-10.7607183,200.52
</coordinates>
</Point>
</Placemark>
<Placemark>
<name>
Wed Jan 04 10:52:19 2017 S=1.93 Km/hr
</name>
<styleUrl>
#styleMap_TLP_Normal
</styleUrl>
<Point>
<coordinates>
-64.8974533,-10.7608728,196.29
</coordinates>
</Point>
</Placemark>
<Placemark>
<name>
Wed Jan 04 10:52:29 2017 S=2.33 Km/hr
</name>
<styleUrl>
#styleMap_TLP_Normal
</styleUrl>
<Point>
<coordinates>
-64.8973923,-10.7609596,194.46
</coordinates>
</Point>
</Placemark>
<Placemark>
<name>
Wed Jan 04 10:52:39 2017 S=0.85 Km/hr
</name>
<styleUrl>
#styleMap_TLP_Normal
</styleUrl>
<Point>
<coordinates>
-64.8973618,-10.7610550,193.31
</coordinates>
</Point>
</Placemark>
<Placemark>
<name>
Wed Jan 04 10:52:49 2017 S=0.89 Km/hr
</name>
<styleUrl>
#styleMap_TLP_Normal
</styleUrl>
<Point>
<coordinates>
-64.8973694,-10.7611179,192.90
</coordinates>
</Point>
</Placemark>
<Placemark>
<name>
Wed Jan 04 10:52:59 2017 S=1.61 Km/hr
</name>
<styleUrl>
#styleMap_TLP_Normal
</styleUrl>
<Point>
<coordinates>
-64.8973694,-10.7611914,192.79
</coordinates>
</Point>
</Placemark>
<Placemark>
<name>
Wed Jan 04 10:53:09 2017 S=0.38 Km/hr
</name>
<styleUrl>
#styleMap_TLP_Normal
</styleUrl>
<Point>
<coordinates>
-64.8973465,-10.7612171,192.49
</coordinates>
</Point>
</Placemark>
<Placemark>
<name>
Wed Jan 04 10:53:19 2017 S=1.18 Km/hr
</name>
<styleUrl>
#styleMap_TLP_Normal
</styleUrl>
<Point>
<coordinates>
-64.8973312,-10.7612419,192.53
</coordinates>
</Point>
</Placemark>
<Placemark>
<name>
Wed Jan 04 10:53:29 2017 S=1.12 Km/hr
</name>
<styleUrl>
#styleMap_TLP_Normal
</styleUrl>
<Point>
<coordinates>
-64.8972931,-10.7613115,193.77
</coordinates>
</Point>
</Placemark>
<Placemark>
<name>
Wed Jan 04 10:53:39 2017 S=1.18 Km/hr
</name>
<styleUrl>
#styleMap_TLP_Normal
</styleUrl>
<Point>
<coordinates>
-64.8973618,-10.7613697,193.56
</coordinates>
</Point>
</Placemark>
<Placemark>
<name>
Wed Jan 04 10:53:49 2017 S=1.03 Km/hr
</name>
<styleUrl>
#styleMap_TLP_Normal
</styleUrl>
<Point>
<coordinates>
-64.8973541,-10.7614174,193.79
</coordinates>
</Point>
</Placemark>
<Placemark>
<name>
Wed Jan 04 10:53:59 2017 S=3.01 Km/hr
</name>
<styleUrl>
#styleMap_TLP_Normal
</styleUrl>
<Point>
<coordinates>
-64.8972855,-10.7614965,194.27
</coordinates>
</Point>
</Placemark>
<Placemark>
<name>
Wed Jan 04 10:54:09 2017 S=1.60 Km/hr
</name>
<styleUrl>
#styleMap_TLP_Normal
</styleUrl>
<Point>
<coordinates>
-64.8972549,-10.7615690,194.09
</coordinates>
</Point>
</Placemark>
<Placemark>
<name>
Wed Jan 04 10:54:19 2017 S=0.86 Km/hr
</name>
<styleUrl>
#styleMap_TLP_Normal
</styleUrl>
<Point>
<coordinates>
-64.8972092,-10.7616243,193.55
</coordinates>
</Point>
</Placemark>
<Placemark>
<name>
Wed Jan 04 10:54:29 2017 S=1.51 Km/hr
</name>
<styleUrl>
#styleMap_TLP_Normal
</styleUrl>
<Point>
<coordinates>
-64.8971176,-10.7616959,194.52
</coordinates>
</Point>
</Placemark>
<Placemark>
<name>
Wed Jan 04 10:54:39 2017 S=1.76 Km/hr
</name>
<styleUrl>
#styleMap_TLP_Normal
</styleUrl>
<Point>
<coordinates>
-64.8970490,-10.7617836,195.97
</coordinates>
</Point>
</Placemark>
<Placemark>
<name>
Wed Jan 04 10:54:49 2017 S=3.08 Km/hr
</name>
<styleUrl>
#styleMap_TLP_Normal
</styleUrl>
<Point>
<coordinates>
-64.8969116,-10.7618647,197.11
</coordinates>
</Point>
</Placemark>
<Placemark>
<name>
Wed Jan 04 10:54:59 2017 S=2.82 Km/hr
</name>
<styleUrl>
#styleMap_TLP_Normal
</styleUrl>
<Point>
<coordinates>
-64.8968353,-10.7619333,197.40
</coordinates>
</Point>
</Placemark>
<Placemark>
<name>
Wed Jan 04 10:55:09 2017 S=2.89 Km/hr
</name>
<styleUrl>
#styleMap_TLP_Normal
</styleUrl>
<Point>
<coordinates>
-64.8967361,-10.7619963,196.72
</coordinates>
</Point>
</Placemark>
<Placemark>
<name>
Wed Jan 04 10:55:19 2017 S=3.12 Km/hr
</name>
<styleUrl>
#styleMap_TLP_Normal
</styleUrl>
<Point>
<coordinates>
-64.8966751,-10.7620697,196.60
</coordinates>
</Point>
</Placemark>
<Placemark>
<name>
Wed Jan 04 10:55:29 2017 S=1.88 Km/hr
</name>
<styleUrl>
#styleMap_TLP_Normal
</styleUrl>
<Point>
<coordinates>
-64.8965912,-10.7621536,197.55
</coordinates>
</Point>
</Placemark>
<Placemark>
<name>
Wed Jan 04 10:55:39 2017 S=2.30 Km/hr
</name>
<styleUrl>
#styleMap_TLP_Normal
</styleUrl>
<Point>
<coordinates>
-64.8965378,-10.7622671,198.03
</coordinates>
</Point>
</Placemark>
<Placemark>
<name>
Wed Jan 04 10:55:49 2017 S=3.12 Km/hr
</name>
<styleUrl>
#styleMap_TLP_Normal
</styleUrl>
<Point>
<coordinates>
-64.8964539,-10.7624130,198.37
</coordinates>
</Point>
</Placemark>
<Placemark>
<name>
Wed Jan 04 10:55:59 2017 S=2.54 Km/hr
</name>
<styleUrl>
#styleMap_TLP_Normal
</styleUrl>
<Point>
<coordinates>
-64.8964462,-10.7625360,198.02
</coordinates>
</Point>
</Placemark>
<Placemark>
<name>
Wed Jan 04 10:56:09 2017 S=1.53 Km/hr
</name>
<styleUrl>
#styleMap_TLP_Normal
</styleUrl>
<Point>
<coordinates>
-64.8963776,-10.7625608,197.73
</coordinates>
</Point>
</Placemark>
<Placemark>
<name>
Wed Jan 04 10:56:19 2017 S=1.79 Km/hr
</name>
<styleUrl>
#styleMap_TLP_Normal
</styleUrl>
<Point>
<coordinates>
-64.8962479,-10.7626143,198.11
</coordinates>
</Point>
</Placemark>
<Placemark>
<name>
Wed Jan 04 10:56:29 2017 S=1.30 Km/hr
</name>
<styleUrl>
#styleMap_TLP_Normal
</styleUrl>
<Point>
<coordinates>
-64.8961868,-10.7626333,197.77
</coordinates>
</Point>
</Placemark>
<Placemark>
<name>
Wed Jan 04 10:56:39 2017 S=1.97 Km/hr
</name>
<styleUrl>
#styleMap_TLP_Normal
</styleUrl>
<Point>
<coordinates>
-64.8960953,-10.7626543,195.73
</coordinates>
</Point>
</Placemark>
<Placemark>
<name>
Wed Jan 04 10:56:49 2017 S=1.73 Km/hr
</name>
<styleUrl>
#styleMap_TLP_Normal
</styleUrl>
<Point>
<coordinates>
-64.8960037,-10.7626638,193.80
</coordinates>
</Point>
</Placemark>
<Placemark>
<name>
Wed Jan 04 10:56:59 2017 S=1.24 Km/hr
</name>
<styleUrl>
#styleMap_TLP_Normal
</styleUrl>
<Point>
<coordinates>
-64.8957672,-10.7627029,189.35
</coordinates>
</Point>
</Placemark>
<Placemark>
<name>
Wed Jan 04 10:57:09 2017 S=1.73 Km/hr
</name>
<styleUrl>
#styleMap_TLP_Normal
</styleUrl>
<Point>
<coordinates>
-64.8956604,-10.7627831,187.46
</coordinates>
</Point>
</Placemark>
<Placemark>
<name>
Wed Jan 04 10:57:19 2017 S=1.46 Km/hr
</name>
<styleUrl>
#styleMap_TLP_Normal
</styleUrl>
<Point>
<coordinates>
-64.8955688,-10.7628183,186.09
</coordinates>
</Point>
</Placemark>
<Placemark>
<name>
Wed Jan 04 10:57:29 2017 S=0.91 Km/hr
</name>
<styleUrl>
#styleMap_TLP_Normal
</styleUrl>
<Point>
<coordinates>
-64.8954773,-10.7628326,184.10
</coordinates>
</Point>
</Placemark>
<Placemark>
<name>
Wed Jan 04 10:57:39 2017 S=1.20 Km/hr
</name>
<styleUrl>
#styleMap_TLP_Normal
</styleUrl>
<Point>
<coordinates>
-64.8954468,-10.7628279,184.30
</coordinates>
</Point>
</Placemark>
<Placemark>
<name>
Wed Jan 04 10:57:49 2017 S=0.93 Km/hr
</name>
<styleUrl>
#styleMap_TLP_Normal
</styleUrl>
<Point>
<coordinates>
-64.8953934,-10.7628984,181.92
</coordinates>
</Point>
</Placemark>
<Placemark>
<name>
Wed Jan 04 10:57:59 2017 S=2.28 Km/hr
</name>
<styleUrl>
#styleMap_TLP_Normal
</styleUrl>
<Point>
<coordinates>
-64.8953018,-10.7629156,180.17
</coordinates>
</Point>
</Placemark>
<Placemark>
<name>
Wed Jan 04 10:58:09 2017 S=1.74 Km/hr
</name>
<styleUrl>
#styleMap_TLP_Normal
</styleUrl>
<Point>
<coordinates>
-64.8951797,-10.7628956,179.04
</coordinates>
</Point>
</Placemark>
<Placemark>
<name>
Wed Jan 04 10:58:19 2017 S=1.79 Km/hr
</name>
<styleUrl>
#styleMap_TLP_Normal
</styleUrl>
<Point>
<coordinates>
-64.8950653,-10.7628851,178.79
</coordinates>
</Point>
</Placemark>
<Placemark>
<name>
Wed Jan 04 10:58:29 2017 S=1.92 Km/hr
</name>
<styleUrl>
#styleMap_TLP_Normal
</styleUrl>
<Point>
<coordinates>
-64.8949509,-10.7628841,178.27
</coordinates>
</Point>
</Placemark>
<Placemark>
<name>
Wed Jan 04 10:58:39 2017 S=0.95 Km/hr
</name>
<styleUrl>
#styleMap_TLP_Normal
</styleUrl>
<Point>
<coordinates>
-64.8948975,-10.7629299,177.17
</coordinates>
</Point>
</Placemark>
<Placemark>
<name>
Wed Jan 04 10:58:49 2017 S=2.19 Km/hr
</name>
<styleUrl>
#styleMap_TLP_Normal
</styleUrl>
<Point>
<coordinates>
-64.8948288,-10.7630062,176.16
</coordinates>
</Point>
</Placemark>
<Placemark>
<name>
Wed Jan 04 10:58:59 2017 S=2.11 Km/hr
</name>
<styleUrl>
#styleMap_TLP_Normal
</styleUrl>
<Point>
<coordinates>
-64.8947525,-10.7631035,175.15
</coordinates>
</Point>
</Placemark>
<Placemark>
<name>
Wed Jan 04 10:59:09 2017 S=2.30 Km/hr
</name>
<styleUrl>
#styleMap_TLP_Normal
</styleUrl>
<Point>
<coordinates>
-64.8946686,-10.7631721,174.98
</coordinates>
</Point>
</Placemark>
<Placemark>
<name>
Wed Jan 04 10:59:19 2017 S=1.73 Km/hr
</name>
<styleUrl>
#styleMap_TLP_Normal
</styleUrl>
<Point>
<coordinates>
-64.8945389,-10.7632446,175.18
</coordinates>
</Point>
</Placemark>
<Placemark>
<name>
Wed Jan 04 10:59:29 2017 S=2.00 Km/hr
</name>
<styleUrl>
#styleMap_TLP_Normal
</styleUrl>
<Point>
<coordinates>
-64.8944473,-10.7633314,174.79
</coordinates>
</Point>
</Placemark>
<Placemark>
<name>
Wed Jan 04 10:59:39 2017 S=1.01 Km/hr
</name>
<styleUrl>
#styleMap_TLP_Normal
</styleUrl>
<Point>
<coordinates>
-64.8943176,-10.7633181,174.89
</coordinates>
</Point>
</Placemark>
<Placemark>
<name>
Wed Jan 04 10:59:49 2017 S=4.26 Km/hr
</name>
<styleUrl>
#styleMap_TLP_Normal
</styleUrl>
<Point>
<coordinates>
-64.8941650,-10.7633724,172.92
</coordinates>
</Point>
</Placemark>
<Placemark>
<name>
Wed Jan 04 10:59:59 2017 S=1.48 Km/hr
</name>
<styleUrl>
#styleMap_TLP_Normal
</styleUrl>
<Point>
<coordinates>
-64.8940353,-10.7634230,172.21
</coordinates>
</Point>
</Placemark>
<Placemark>
<name>
Wed Jan 04 11:00:09 2017 S=1.45 Km/hr
</name>
<styleUrl>
#styleMap_TLP_Normal
</styleUrl>
<Point>
<coordinates>
-64.8939819,-10.7634859,172.31
</coordinates>
</Point>
</Placemark>
<Placemark>
<name>
Wed Jan 04 11:00:19 2017 S=1.98 Km/hr
</name>
<styleUrl>
#styleMap_TLP_Normal
</styleUrl>
<Point>
<coordinates>
-64.8938980,-10.7635574,172.21
</coordinates>
</Point>
</Placemark>
<Placemark>
<name>
Wed Jan 04 11:00:29 2017 S=1.33 Km/hr
</name>
<styleUrl>
#styleMap_TLP_Normal
</styleUrl>
<Point>
<coordinates>
-64.8937759,-10.7636566,172.55
</coordinates>
</Point>
</Placemark>
<Placemark>
<name>
Wed Jan 04 11:00:39 2017 S=2.25 Km/hr
</name>
<styleUrl>
#styleMap_TLP_Normal
</styleUrl>
<Point>
<coordinates>
-64.8937149,-10.7638292,173.99
</coordinates>
</Point>
</Placemark>
<Placemark>
<name>
Wed Jan 04 11:00:49 2017 S=1.50 Km/hr
</name>
<styleUrl>
#styleMap_TLP_Normal
</styleUrl>
<Point>
<coordinates>
-64.8936768,-10.7638845,174.05
</coordinates>
</Point>
</Placemark>
<Placemark>
<name>
Wed Jan 04 11:00:59 2017 S=2.30 Km/hr
</name>
<styleUrl>
#styleMap_TLP_Normal
</styleUrl>
<Point>
<coordinates>
-64.8936844,-10.7640066,174.02
</coordinates>
</Point>
</Placemark>
<Placemark>
<name>
Wed Jan 04 11:01:09 2017 S=1.28 Km/hr
</name>
<styleUrl>
#styleMap_TLP_Normal
</styleUrl>
<Point>
<coordinates>
-64.8936539,-10.7641230,173.95
</coordinates>
</Point>
</Placemark>
<Placemark>
<name>
Wed Jan 04 11:01:19 2017 S=1.06 Km/hr
</name>
<styleUrl>
#styleMap_TLP_Normal
</styleUrl>
<Point>
<coordinates>
-64.8936920,-10.7641811,173.59
</coordinates>
</Point>
</Placemark>
<Placemark>
<name>
Wed Jan 04 11:01:29 2017 S=1.41 Km/hr
</name>
<styleUrl>
#styleMap_TLP_Normal
</styleUrl>
<Point>
<coordinates>
-64.8937912,-10.7643471,174.96
</coordinates>
</Point>
</Placemark>
<Placemark>
<name>
Wed Jan 04 11:01:39 2017 S=2.89 Km/hr
</name>
<styleUrl>
#styleMap_TLP_Normal
</styleUrl>
<Point>
<coordinates>
-64.8938293,-10.7645187,176.37
</coordinates>
</Point>
</Placemark>
<Placemark>
<name>
Wed Jan 04 11:01:49 2017 S=2.35 Km/hr
</name>
<styleUrl>
#styleMap_TLP_Normal
</styleUrl>
<Point>
<coordinates>
-64.8938599,-10.7646561,177.71
</coordinates>
</Point>
</Placemark>
<Placemark>
<name>
Wed Jan 04 11:01:59 2017 S=1.66 Km/hr
</name>
<styleUrl>
#styleMap_TLP_Normal
</styleUrl>
<Point>
<coordinates>
-64.8938141,-10.7646675,177.75
</coordinates>
</Point>
</Placemark>
<Placemark>
<name>
Wed Jan 04 11:02:09 2017 S=1.76 Km/hr
</name>
<styleUrl>
#styleMap_TLP_Normal
</styleUrl>
<Point>
<coordinates>
-64.8938522,-10.7647552,177.76
</coordinates>
</Point>
</Placemark>
<Placemark>
<name>
Wed Jan 04 11:02:19 2017 S=2.17 Km/hr
</name>
<styleUrl>
#styleMap_TLP_Normal
</styleUrl>
<Point>
<coordinates>
-64.8938980,-10.7649202,179.74
</coordinates>
</Point>
</Placemark>
<Placemark>
<name>
Wed Jan 04 11:02:29 2017 S=1.78 Km/hr
</name>
<styleUrl>
#styleMap_TLP_Normal
</styleUrl>
<Point>
<coordinates>
-64.8938065,-10.7650537,181.27
</coordinates>
</Point>
</Placemark>
<Placemark>
<name>
Wed Jan 04 11:02:39 2017 S=2.97 Km/hr
</name>
<styleUrl>
#styleMap_TLP_Normal
</styleUrl>
<Point>
<coordinates>
-64.8937836,-10.7651443,182.65
</coordinates>
</Point>
</Placemark>
<Placemark>
<name>
Wed Jan 04 11:02:49 2017 S=0.97 Km/hr
</name>
<styleUrl>
#styleMap_TLP_Normal
</styleUrl>
<Point>
<coordinates>
-64.8938141,-10.7652035,183.10
</coordinates>
</Point>
</Placemark>
<Placemark>
<name>
Wed Jan 04 11:02:59 2017 S=0.66 Km/hr
</name>
<styleUrl>
#styleMap_TLP_Normal
</styleUrl>
<Point>
<coordinates>
-64.8938217,-10.7652321,183.12
</coordinates>
</Point>
</Placemark>
<Placemark>
<name>
Wed Jan 04 11:03:09 2017 S=1.08 Km/hr
</name>
<styleUrl>
#styleMap_TLP_Normal
</styleUrl>
<Point>
<coordinates>
-64.8938141,-10.7653332,183.83
</coordinates>
</Point>
</Placemark>
<Placemark>
<name>
Wed Jan 04 11:03:19 2017 S=1.22 Km/hr
</name>
<styleUrl>
#styleMap_TLP_Normal
</styleUrl>
<Point>
<coordinates>
-64.8937912,-10.7654066,183.69
</coordinates>
</Point>
</Placemark>
<Placemark>
<name>
Wed Jan 04 11:03:29 2017 S=0.90 Km/hr
</name>
<styleUrl>
#styleMap_TLP_Normal
</styleUrl>
<Point>
<coordinates>
-64.8937836,-10.7654858,185.63
</coordinates>
</Point>
</Placemark>
<Placemark>
<name>
Wed Jan 04 11:03:39 2017 S=1.88 Km/hr
</name>
<styleUrl>
#styleMap_TLP_Normal
</styleUrl>
<Point>
<coordinates>
-64.8936768,-10.7655764,188.31
</coordinates>
</Point>
</Placemark>
<Placemark>
<name>
Wed Jan 04 11:03:49 2017 S=1.03 Km/hr
</name>
<styleUrl>
#styleMap_TLP_Normal
</styleUrl>
<Point>
<coordinates>
-64.8936844,-10.7657013,190.92
</coordinates>
</Point>
</Placemark>
<Placemark>
<name>
Wed Jan 04 11:03:59 2017 S=0.39 Km/hr
</name>
<styleUrl>
#styleMap_TLP_Normal
</styleUrl>
<Point>
<coordinates>
-64.8937073,-10.7657499,192.19
</coordinates>
</Point>
</Placemark>
<Placemark>
<name>
Wed Jan 04 11:04:09 2017 S=0.26 Km/hr
</name>
<styleUrl>
#styleMap_TLP_Normal
</styleUrl>
<Point>
<coordinates>
-64.8936920,-10.7657528,192.36
</coordinates>
</Point>
</Placemark>
<Placemark>
<name>
Wed Jan 04 11:04:19 2017 S=0.42 Km/hr
</name>
<styleUrl>
#styleMap_TLP_Normal
</styleUrl>
<Point>
<coordinates>
-64.8936996,-10.7657490,192.37
</coordinates>
</Point>
</Placemark>
<Placemark>
<name>
Wed Jan 04 11:04:29 2017 S=0.16 Km/hr
</name>
<styleUrl>
#styleMap_TLP_Normal
</styleUrl>
<Point>
<coordinates>
-64.8936996,-10.7657490,192.60
</coordinates>
</Point>
</Placemark>
<Placemark>
<name>
Wed Jan 04 11:04:39 2017 S=0.65 Km/hr
</name>
<styleUrl>
#styleMap_TLP_Normal
</styleUrl>
<Point>
<coordinates>
-64.8936996,-10.7657413,193.60
</coordinates>
</Point>
</Placemark>
<Placemark>
<name>
Wed Jan 04 11:04:49 2017 S=0.94 Km/hr
</name>
<styleUrl>
#styleMap_TLP_Normal
</styleUrl>
<Point>
<coordinates>
-64.8936996,-10.7657423,193.78
</coordinates>
</Point>
</Placemark>
<Placemark>
<name>
Wed Jan 04 11:04:59 2017 S=0.74 Km/hr
</name>
<styleUrl>
#styleMap_TLP_Normal
</styleUrl>
<Point>
<coordinates>
-64.8936920,-10.7657528,193.86
</coordinates>
</Point>
</Placemark>
<Placemark>
<name>
Wed Jan 04 11:05:09 2017 S=0.98 Km/hr
</name>
<styleUrl>
#styleMap_TLP_Normal
</styleUrl>
<Point>
<coordinates>
-64.8936844,-10.7657566,194.03
</coordinates>
</Point>
</Placemark>
<Placemark>
<name>
Wed Jan 04 11:05:19 2017 S=0.53 Km/hr
</name>
<styleUrl>
#styleMap_TLP_Normal
</styleUrl>
<Point>
<coordinates>
-64.8936310,-10.7657442,192.90
</coordinates>
</Point>
</Placemark>
<Placemark>
<name>
Wed Jan 04 11:05:29 2017 S=0.25 Km/hr
</name>
<styleUrl>
#styleMap_TLP_Normal
</styleUrl>
<Point>
<coordinates>
-64.8936234,-10.7657480,192.83
</coordinates>
</Point>
</Placemark>
<Placemark>
<name>
Wed Jan 04 11:05:39 2017 S=1.00 Km/hr
</name>
<styleUrl>
#styleMap_TLP_Normal
</styleUrl>
<Point>
<coordinates>
-64.8936234,-10.7657700,194.05
</coordinates>
</Point>
</Placemark>
<Placemark>
<name>
Wed Jan 04 11:05:49 2017 S=0.75 Km/hr
</name>
<styleUrl>
#styleMap_TLP_Normal
</styleUrl>
<Point>
<coordinates>
-64.8936005,-10.7657738,194.22
</coordinates>
</Point>
</Placemark>
<Placemark>
<name>
Wed Jan 04 11:05:59 2017 S=1.82 Km/hr
</name>
<styleUrl>
#styleMap_TLP_Normal
</styleUrl>
<Point>
<coordinates>
-64.8935699,-10.7658091,194.59
</coordinates>
</Point>
</Placemark>
<Placemark>
<name>
Wed Jan 04 11:06:09 2017 S=0.50 Km/hr
</name>
<styleUrl>
#styleMap_TLP_Normal
</styleUrl>
<Point>
<coordinates>
-64.8935394,-10.7658491,194.41
</coordinates>
</Point>
</Placemark>
<Placemark>
<name>
Wed Jan 04 11:06:19 2017 S=2.50 Km/hr
</name>
<styleUrl>
#styleMap_TLP_Normal
</styleUrl>
<Point>
<coordinates>
-64.8934555,-10.7658978,193.42
</coordinates>
</Point>
</Placemark>
<Placemark>
<name>
Wed Jan 04 11:06:29 2017 S=1.79 Km/hr
</name>
<styleUrl>
#styleMap_TLP_Normal
</styleUrl>
<Point>
<coordinates>
-64.8934174,-10.7659359,193.03
</coordinates>
</Point>
</Placemark>
<Placemark>
<name>
Wed Jan 04 11:06:39 2017 S=2.24 Km/hr
</name>
<styleUrl>
#styleMap_TLP_Normal
</styleUrl>
<Point>
<coordinates>
-64.8933105,-10.7659836,191.91
</coordinates>
</Point>
</Placemark>
<Placemark>
<name>
Wed Jan 04 11:06:49 2017 S=1.35 Km/hr
</name>
<styleUrl>
#styleMap_TLP_Normal
</styleUrl>
<Point>
<coordinates>
-64.8932419,-10.7660255,190.09
</coordinates>
</Point>
</Placemark>
<Placemark>
<name>
Wed Jan 04 11:06:59 2017 S=0.29 Km/hr
</name>
<styleUrl>
#styleMap_TLP_Normal
</styleUrl>
<Point>
<coordinates>
-64.8932190,-10.7660370,189.23
</coordinates>
</Point>
</Placemark>
<Placemark>
<name>
Wed Jan 04 11:07:09 2017 S=0.85 Km/hr
</name>
<styleUrl>
#styleMap_TLP_Normal
</styleUrl>
<Point>
<coordinates>
-64.8932114,-10.7660532,189.21
</coordinates>
</Point>
</Placemark>
<Placemark>
<name>
Wed Jan 04 11:07:19 2017 S=1.70 Km/hr
</name>
<styleUrl>
#styleMap_TLP_Normal
</styleUrl>
<Point>
<coordinates>
-64.8930893,-10.7662354,190.96
</coordinates>
</Point>
</Placemark>
<Placemark>
<name>
Wed Jan 04 11:07:29 2017 S=1.04 Km/hr
</name>
<styleUrl>
#styleMap_TLP_Normal
</styleUrl>
<Point>
<coordinates>
-64.8930664,-10.7662773,192.88
</coordinates>
</Point>
</Placemark>
<Placemark>
<name>
Wed Jan 04 11:07:39 2017 S=2.03 Km/hr
</name>
<styleUrl>
#styleMap_TLP_Normal
</styleUrl>
<Point>
<coordinates>
-64.8930054,-10.7663670,193.52
</coordinates>
</Point>
</Placemark>
<Placemark>
<name>
Wed Jan 04 11:07:49 2017 S=1.41 Km/hr
</name>
<styleUrl>
#styleMap_TLP_Normal
</styleUrl>
<Point>
<coordinates>
-64.8929443,-10.7664175,192.34
</coordinates>
</Point>
</Placemark>
<Placemark>
<name>
Wed Jan 04 11:07:59 2017 S=1.65 Km/hr
</name>
<styleUrl>
#styleMap_TLP_Normal
</styleUrl>
<Point>
<coordinates>
-64.8929138,-10.7664986,190.60
</coordinates>
</Point>
</Placemark>
<Placemark>
<name>
Wed Jan 04 11:08:09 2017 S=1.33 Km/hr
</name>
<styleUrl>
#styleMap_TLP_Normal
</styleUrl>
<Point>
<coordinates>
-64.8928833,-10.7665482,190.42
</coordinates>
</Point>
</Placemark>
<Placemark>
<name>
Wed Jan 04 11:08:19 2017 S=1.22 Km/hr
</name>
<styleUrl>
#styleMap_TLP_Normal
</styleUrl>
<Point>
<coordinates>
-64.8928528,-10.7665911,190.34
</coordinates>
</Point>
</Placemark>
<Placemark>
<name>
Wed Jan 04 11:08:29 2017 S=1.40 Km/hr
</name>
<styleUrl>
#styleMap_TLP_Normal
</styleUrl>
<Point>
<coordinates>
-64.8927689,-10.7666588,193.53
</coordinates>
</Point>
</Placemark>
<Placemark>
<name>
Wed Jan 04 11:08:39 2017 S=0.66 Km/hr
</name>
<styleUrl>
#styleMap_TLP_Normal
</styleUrl>
<Point>
<coordinates>
-64.8927536,-10.7667160,193.26
</coordinates>
</Point>
</Placemark>
<Placemark>
<name>
Wed Jan 04 11:08:49 2017 S=1.23 Km/hr
</name>
<styleUrl>
#styleMap_TLP_Normal
</styleUrl>
<Point>
<coordinates>
-64.8927307,-10.7667170,193.42
</coordinates>
</Point>
</Placemark>
<Placemark>
<name>
Wed Jan 04 11:08:59 2017 S=1.47 Km/hr
</name>
<styleUrl>
#styleMap_TLP_Normal
</styleUrl>
<Point>
<coordinates>
-64.8926392,-10.7666798,194.86
</coordinates>
</Point>
</Placemark>
<Placemark>
<name>
Wed Jan 04 11:09:09 2017 S=0.35 Km/hr
</name>
<styleUrl>
#styleMap_TLP_Normal
</styleUrl>
<Point>
<coordinates>
-64.8925629,-10.7666283,195.58
</coordinates>
</Point>
</Placemark>
<Placemark>
<name>
Wed Jan 04 11:09:19 2017 S=1.82 Km/hr
</name>
<styleUrl>
#styleMap_TLP_Normal
</styleUrl>
<Point>
<coordinates>
-64.8924484,-10.7665701,194.97
</coordinates>
</Point>
</Placemark>
<Placemark>
<name>
Wed Jan 04 11:09:29 2017 S=2.96 Km/hr
</name>
<styleUrl>
#styleMap_TLP_Normal
</styleUrl>
<Point>
<coordinates>
-64.8923340,-10.7665691,195.38
</coordinates>
</Point>
</Placemark>
<Placemark>
<name>
Wed Jan 04 11:09:39 2017 S=2.44 Km/hr
</name>
<styleUrl>
#styleMap_TLP_Normal
</styleUrl>
<Point>
<coordinates>
-64.8922577,-10.7665224,196.89
</coordinates>
</Point>
</Placemark>
<Placemark>
<name>
Wed Jan 04 11:09:49 2017 S=2.26 Km/hr
</name>
<styleUrl>
#styleMap_TLP_Normal
</styleUrl>
<Point>
<coordinates>
-64.8922043,-10.7665319,195.36
</coordinates>
</Point>
</Placemark>
<Placemark>
<name>
Wed Jan 04 11:09:59 2017 S=1.80 Km/hr
</name>
<styleUrl>
#styleMap_TLP_Normal
</styleUrl>
<Point>
<coordinates>
-64.8920822,-10.7665129,193.10
</coordinates>
</Point>
</Placemark>
<Placemark>
<name>
Wed Jan 04 11:10:09 2017 S=1.15 Km/hr
</name>
<styleUrl>
#styleMap_TLP_Normal
</styleUrl>
<Point>
<coordinates>
-64.8920135,-10.7665014,190.81
</coordinates>
</Point>
</Placemark>
<Placemark>
<name>
Wed Jan 04 11:10:19 2017 S=1.62 Km/hr
</name>
<styleUrl>
#styleMap_TLP_Normal
</styleUrl>
<Point>
<coordinates>
-64.8919449,-10.7665443,189.36
</coordinates>
</Point>
</Placemark>
<Placemark>
<name>
Wed Jan 04 11:10:29 2017 S=3.54 Km/hr
</name>
<styleUrl>
#styleMap_TLP_Normal
</styleUrl>
<Point>
<coordinates>
-64.8918228,-10.7666178,188.69
</coordinates>
</Point>
</Placemark>
<Placemark>
<name>
Wed Jan 04 11:10:39 2017 S=1.75 Km/hr
</name>
<styleUrl>
#styleMap_TLP_Normal
</styleUrl>
<Point>
<coordinates>
-64.8917694,-10.7666683,188.07
</coordinates>
</Point>
</Placemark>
<Placemark>
<name>
Wed Jan 04 11:10:49 2017 S=2.51 Km/hr
</name>
<styleUrl>
#styleMap_TLP_Normal
</styleUrl>
<Point>
<coordinates>
-64.8916245,-10.7666674,188.01
</coordinates>
</Point>
</Placemark>
<Placemark>
<name>
Wed Jan 04 11:10:59 2017 S=2.74 Km/hr
</name>
<styleUrl>
#styleMap_TLP_Normal
</styleUrl>
<Point>
<coordinates>
-64.8914719,-10.7666998,185.86
</coordinates>
</Point>
</Placemark>
<Placemark>
<name>
Wed Jan 04 11:11:09 2017 S=1.15 Km/hr
</name>
<styleUrl>
#styleMap_TLP_Normal
</styleUrl>
<Point>
<coordinates>
-64.8913879,-10.7666569,184.89
</coordinates>
</Point>
</Placemark>
<Placemark>
<name>
Wed Jan 04 11:11:19 2017 S=0.92 Km/hr
</name>
<styleUrl>
#styleMap_TLP_Normal
</styleUrl>
<Point>
<coordinates>
-64.8913193,-10.7666664,183.27
</coordinates>
</Point>
</Placemark>
<Placemark>
<name>
Wed Jan 04 11:11:29 2017 S=2.98 Km/hr
</name>
<styleUrl>
#styleMap_TLP_Normal
</styleUrl>
<Point>
<coordinates>
-64.8911133,-10.7666988,182.34
</coordinates>
</Point>
</Placemark>
<Placemark>
<name>
Wed Jan 04 11:11:39 2017 S=2.54 Km/hr
</name>
<styleUrl>
#styleMap_TLP_Normal
</styleUrl>
<Point>
<coordinates>
-64.8909988,-10.7667551,182.88
</coordinates>
</Point>
</Placemark>
<Placemark>
<name>
Wed Jan 04 11:11:49 2017 S=0.47 Km/hr
</name>
<styleUrl>
#styleMap_TLP_Normal
</styleUrl>
<Point>
<coordinates>
-64.8909683,-10.7667246,184.10
</coordinates>
</Point>
</Placemark>
<Placemark>
<name>
Wed Jan 04 11:11:59 2017 S=4.72 Km/hr
</name>
<styleUrl>
#styleMap_TLP_Normal
</styleUrl>
<Point>
<coordinates>
-64.8908997,-10.7666979,184.95
</coordinates>
</Point>
</Placemark>
<Placemark>
<name>
Wed Jan 04 11:12:09 2017 S=2.24 Km/hr
</name>
<styleUrl>
#styleMap_TLP_Normal
</styleUrl>
<Point>
<coordinates>
-64.8908157,-10.7666883,184.89
</coordinates>
</Point>
</Placemark>
<Placemark>
<name>
Wed Jan 04 11:12:19 2017 S=0.56 Km/hr
</name>
<styleUrl>
#styleMap_TLP_Normal
</styleUrl>
<Point>
<coordinates>
-64.8908615,-10.7666550,185.62
</coordinates>
</Point>
</Placemark>
<Placemark>
<name>
Wed Jan 04 11:12:29 2017 S=0.75 Km/hr
</name>
<styleUrl>
#styleMap_TLP_Normal
</styleUrl>
<Point>
<coordinates>
-64.8908234,-10.7667437,187.22
</coordinates>
</Point>
</Placemark>
<Placemark>
<name>
Wed Jan 04 11:12:39 2017 S=1.28 Km/hr
</name>
<styleUrl>
#styleMap_TLP_Normal
</styleUrl>
<Point>
<coordinates>
-64.8908310,-10.7667952,187.82
</coordinates>
</Point>
</Placemark>
<Placemark>
<name>
Wed Jan 04 11:12:49 2017 S=0.75 Km/hr
</name>
<styleUrl>
#styleMap_TLP_Normal
</styleUrl>
<Point>
<coordinates>
-64.8907547,-10.7668333,188.31
</coordinates>
</Point>
</Placemark>
<Placemark>
<name>
Wed Jan 04 11:12:59 2017 S=0.34 Km/hr
</name>
<styleUrl>
#styleMap_TLP_Normal
</styleUrl>
<Point>
<coordinates>
-64.8907547,-10.7668314,188.42
</coordinates>
</Point>
</Placemark>
<Placemark>
<name>
Wed Jan 04 11:13:09 2017 S=2.10 Km/hr
</name>
<styleUrl>
#styleMap_TLP_Normal
</styleUrl>
<Point>
<coordinates>
-64.8907471,-10.7667408,190.50
</coordinates>
</Point>
</Placemark>
<Placemark>
<name>
Wed Jan 04 11:13:19 2017 S=2.07 Km/hr
</name>
<styleUrl>
#styleMap_TLP_Normal
</styleUrl>
<Point>
<coordinates>
-64.8907013,-10.7666922,191.33
</coordinates>
</Point>
</Placemark>
<Placemark>
<name>
Wed Jan 04 11:13:29 2017 S=1.85 Km/hr
</name>
<styleUrl>
#styleMap_TLP_Normal
</styleUrl>
<Point>
<coordinates>
-64.8906403,-10.7666721,191.25
</coordinates>
</Point>
</Placemark>
<Placemark>
<name>
Wed Jan 04 11:13:39 2017 S=1.68 Km/hr
</name>
<styleUrl>
#styleMap_TLP_Normal
</styleUrl>
<Point>
<coordinates>
-64.8905640,-10.7666645,190.95
</coordinates>
</Point>
</Placemark>
<Placemark>
<name>
Wed Jan 04 11:13:49 2017 S=3.65 Km/hr
</name>
<styleUrl>
#styleMap_TLP_Normal
</styleUrl>
<Point>
<coordinates>
-64.8905182,-10.7666416,190.44
</coordinates>
</Point>
</Placemark>
<Placemark>
<name>
Wed Jan 04 11:13:59 2017 S=0.90 Km/hr
</name>
<styleUrl>
#styleMap_TLP_Normal
</styleUrl>
<Point>
<coordinates>
-64.8905182,-10.7666359,189.58
</coordinates>
</Point>
</Placemark>
<Placemark>
<name>
Wed Jan 04 11:14:09 2017 S=0.54 Km/hr
</name>
<styleUrl>
#styleMap_TLP_Normal
</styleUrl>
<Point>
<coordinates>
-64.8904495,-10.7666454,186.48
</coordinates>
</Point>
</Placemark>
<Placemark>
<name>
Wed Jan 04 11:14:19 2017 S=2.59 Km/hr
</name>
<styleUrl>
#styleMap_TLP_Normal
</styleUrl>
<Point>
<coordinates>
-64.8903351,-10.7666273,184.43
</coordinates>
</Point>
</Placemark>
<Placemark>
<name>
Wed Jan 04 11:14:29 2017 S=1.05 Km/hr
</name>
<styleUrl>
#styleMap_TLP_Normal
</styleUrl>
<Point>
<coordinates>
-64.8902664,-10.7666502,183.42
</coordinates>
</Point>
</Placemark>
<Placemark>
<name>
Wed Jan 04 11:14:39 2017 S=1.12 Km/hr
</name>
<styleUrl>
#styleMap_TLP_Normal
</styleUrl>
<Point>
<coordinates>
-64.8902588,-10.7666330,183.37
</coordinates>
</Point>
</Placemark>
<Placemark>
<name>
Wed Jan 04 11:14:49 2017 S=0.45 Km/hr
</name>
<styleUrl>
#styleMap_TLP_Normal
</styleUrl>
<Point>
<coordinates>
-64.8901978,-10.7666121,183.58
</coordinates>
</Point>
</Placemark>
<Placemark>
<name>
Wed Jan 04 11:14:59 2017 S=0.72 Km/hr
</name>
<styleUrl>
#styleMap_TLP_Normal
</styleUrl>
<Point>
<coordinates>
-64.8901749,-10.7665758,184.54
</coordinates>
</Point>
</Placemark>
<Placemark>
<name>
Wed Jan 04 11:15:09 2017 S=2.27 Km/hr
</name>
<styleUrl>
#styleMap_TLP_Normal
</styleUrl>
<Point>
<coordinates>
-64.8900375,-10.7666521,185.81
</coordinates>
</Point>
</Placemark>
<Placemark>
<name>
Wed Jan 04 11:15:19 2017 S=1.66 Km/hr
</name>
<styleUrl>
#styleMap_TLP_Normal
</styleUrl>
<Point>
<coordinates>
-64.8899612,-10.7666502,186.97
</coordinates>
</Point>
</Placemark>
<Placemark>
<name>
Wed Jan 04 11:15:29 2017 S=1.68 Km/hr
</name>
<styleUrl>
#styleMap_TLP_Normal
</styleUrl>
<Point>
<coordinates>
-64.8898849,-10.7666683,187.12
</coordinates>
</Point>
</Placemark>
<Placemark>
<name>
Wed Jan 04 11:15:39 2017 S=1.63 Km/hr
</name>
<styleUrl>
#styleMap_TLP_Normal
</styleUrl>
<Point>
<coordinates>
-64.8897324,-10.7667046,188.26
</coordinates>
</Point>
</Placemark>
<Placemark>
<name>
Wed Jan 04 11:15:49 2017 S=1.78 Km/hr
</name>
<styleUrl>
#styleMap_TLP_Normal
</styleUrl>
<Point>
<coordinates>
-64.8896332,-10.7666988,188.33
</coordinates>
</Point>
</Placemark>
<Placemark>
<name>
Wed Jan 04 11:15:59 2017 S=2.25 Km/hr
</name>
<styleUrl>
#styleMap_TLP_Normal
</styleUrl>
<Point>
<coordinates>
-64.8894958,-10.7667150,187.60
</coordinates>
</Point>
</Placemark>
<Placemark>
<name>
Wed Jan 04 11:16:09 2017 S=3.29 Km/hr
</name>
<styleUrl>
#styleMap_TLP_Normal
</styleUrl>
<Point>
<coordinates>
-64.8894272,-10.7667665,187.59
</coordinates>
</Point>
</Placemark>
<Placemark>
<name>
Wed Jan 04 11:16:19 2017 S=2.79 Km/hr
</name>
<styleUrl>
#styleMap_TLP_Normal
</styleUrl>
<Point>
<coordinates>
-64.8893585,-10.7668028,187.91
</coordinates>
</Point>
</Placemark>
<Placemark>
<name>
Wed Jan 04 11:16:29 2017 S=1.96 Km/hr
</name>
<styleUrl>
#styleMap_TLP_Normal
</styleUrl>
<Point>
<coordinates>
-64.8892365,-10.7667561,188.18
</coordinates>
</Point>
</Placemark>
<Placemark>
<name>
Wed Jan 04 11:16:39 2017 S=1.65 Km/hr
</name>
<styleUrl>
#styleMap_TLP_Normal
</styleUrl>
<Point>
<coordinates>
-64.8891296,-10.7666988,188.16
</coordinates>
</Point>
</Placemark>
<Placemark>
<name>
Wed Jan 04 11:16:49 2017 S=1.14 Km/hr
</name>
<styleUrl>
#styleMap_TLP_Normal
</styleUrl>
<Point>
<coordinates>
-64.8889923,-10.7666359,187.80
</coordinates>
</Point>
</Placemark>
<Placemark>
<name>
Wed Jan 04 11:16:59 2017 S=0.91 Km/hr
</name>
<styleUrl>
#styleMap_TLP_Normal
</styleUrl>
<Point>
<coordinates>
-64.8888474,-10.7665710,187.23
</coordinates>
</Point>
</Placemark>
<Placemark>
<name>
Wed Jan 04 11:17:09 2017 S=1.76 Km/hr
</name>
<styleUrl>
#styleMap_TLP_Normal
</styleUrl>
<Point>
<coordinates>
-64.8887634,-10.7665586,186.55
</coordinates>
</Point>
</Placemark>
<Placemark>
<name>
Wed Jan 04 11:17:19 2017 S=2.74 Km/hr
</name>
<styleUrl>
#styleMap_TLP_Normal
</styleUrl>
<Point>
<coordinates>
-64.8886414,-10.7665730,185.99
</coordinates>
</Point>
</Placemark>
<Placemark>
<name>
Wed Jan 04 11:17:29 2017 S=1.93 Km/hr
</name>
<styleUrl>
#styleMap_TLP_Normal
</styleUrl>
<Point>
<coordinates>
-64.8885269,-10.7666082,185.34
</coordinates>
</Point>
</Placemark>
<Placemark>
<name>
Wed Jan 04 11:17:39 2017 S=1.63 Km/hr
</name>
<styleUrl>
#styleMap_TLP_Normal
</styleUrl>
<Point>
<coordinates>
-64.8884430,-10.7666607,184.92
</coordinates>
</Point>
</Placemark>
<Placemark>
<name>
Wed Jan 04 11:17:49 2017 S=2.62 Km/hr
</name>
<styleUrl>
#styleMap_TLP_Normal
</styleUrl>
<Point>
<coordinates>
-64.8883133,-10.7666836,184.12
</coordinates>
</Point>
</Placemark>
<Placemark>
<name>
Wed Jan 04 11:17:59 2017 S=1.77 Km/hr
</name>
<styleUrl>
#styleMap_TLP_Normal
</styleUrl>
<Point>
<coordinates>
-64.8882370,-10.7667103,183.36
</coordinates>
</Point>
</Placemark>
<Placemark>
<name>
Wed Jan 04 11:18:09 2017 S=1.64 Km/hr
</name>
<styleUrl>
#styleMap_TLP_Normal
</styleUrl>
<Point>
<coordinates>
-64.8881607,-10.7666988,182.50
</coordinates>
</Point>
</Placemark>
<Placemark>
<name>
Wed Jan 04 11:18:19 2017 S=2.83 Km/hr
</name>
<styleUrl>
#styleMap_TLP_Normal
</styleUrl>
<Point>
<coordinates>
-64.8880081,-10.7666998,181.47
</coordinates>
</Point>
</Placemark>
<Placemark>
<name>
Wed Jan 04 11:18:29 2017 S=2.11 Km/hr
</name>
<styleUrl>
#styleMap_TLP_Normal
</styleUrl>
<Point>
<coordinates>
-64.8878937,-10.7667198,180.91
</coordinates>
</Point>
</Placemark>
<Placemark>
<name>
Wed Jan 04 11:18:39 2017 S=1.84 Km/hr
</name>
<styleUrl>
#styleMap_TLP_Normal
</styleUrl>
<Point>
<coordinates>
-64.8877716,-10.7666836,180.23
</coordinates>
</Point>
</Placemark>
<Placemark>
<name>
Wed Jan 04 11:18:49 2017 S=2.36 Km/hr
</name>
<styleUrl>
#styleMap_TLP_Normal
</styleUrl>
<Point>
<coordinates>
-64.8876877,-10.7666740,179.40
</coordinates>
</Point>
</Placemark>
<Placemark>
<name>
Wed Jan 04 11:18:59 2017 S=2.86 Km/hr
</name>
<styleUrl>
#styleMap_TLP_Normal
</styleUrl>
<Point>
<coordinates>
-64.8875732,-10.7666998,178.48
</coordinates>
</Point>
</Placemark>
<Placemark>
<name>
Wed Jan 04 11:19:09 2017 S=2.11 Km/hr
</name>
<styleUrl>
#styleMap_TLP_Normal
</styleUrl>
<Point>
<coordinates>
-64.8874741,-10.7667007,177.68
</coordinates>
</Point>
</Placemark>
<Placemark>
<name>
Wed Jan 04 11:19:19 2017 S=2.11 Km/hr
</name>
<styleUrl>
#styleMap_TLP_Normal
</styleUrl>
<Point>
<coordinates>
-64.8873749,-10.7667484,177.16
</coordinates>
</Point>
</Placemark>
<Placemark>
<name>
Wed Jan 04 11:19:29 2017 S=2.46 Km/hr
</name>
<styleUrl>
#styleMap_TLP_Normal
</styleUrl>
<Point>
<coordinates>
-64.8872528,-10.7667665,176.21
</coordinates>
</Point>
</Placemark>
<Placemark>
<name>
Wed Jan 04 11:19:39 2017 S=3.32 Km/hr
</name>
<styleUrl>
#styleMap_TLP_Normal
</styleUrl>
<Point>
<coordinates>
-64.8871155,-10.7668495,175.66
</coordinates>
</Point>
</Placemark>
<Placemark>
<name>
Wed Jan 04 11:19:49 2017 S=2.22 Km/hr
</name>
<styleUrl>
#styleMap_TLP_Normal
</styleUrl>
<Point>
<coordinates>
-64.8870239,-10.7668991,174.77
</coordinates>
</Point>
</Placemark>
<Placemark>
<name>
Wed Jan 04 11:19:59 2017 S=2.19 Km/hr
</name>
<styleUrl>
#styleMap_TLP_Normal
</styleUrl>
<Point>
<coordinates>
-64.8869324,-10.7669830,176.53
</coordinates>
</Point>
</Placemark>
<Placemark>
<name>
Wed Jan 04 11:20:09 2017 S=2.31 Km/hr
</name>
<styleUrl>
#styleMap_TLP_Normal
</styleUrl>
<Point>
<coordinates>
-64.8868256,-10.7671041,178.41
</coordinates>
</Point>
</Placemark>
<Placemark>
<name>
Wed Jan 04 11:20:19 2017 S=1.89 Km/hr
</name>
<styleUrl>
#styleMap_TLP_Normal
</styleUrl>
<Point>
<coordinates>
-64.8867188,-10.7670937,181.02
</coordinates>
</Point>
</Placemark>
<Placemark>
<name>
Wed Jan 04 11:20:29 2017 S=1.45 Km/hr
</name>
<styleUrl>
#styleMap_TLP_Normal
</styleUrl>
<Point>
<coordinates>
-64.8866577,-10.7671270,181.71
</coordinates>
</Point>
</Placemark>
<Placemark>
<name>
Wed Jan 04 11:20:39 2017 S=0.37 Km/hr
</name>
<styleUrl>
#styleMap_TLP_Normal
</styleUrl>
<Point>
<coordinates>
-64.8865967,-10.7671537,180.68
</coordinates>
</Point>
</Placemark>
<Placemark>
<name>
Wed Jan 04 11:20:49 2017 S=0.26 Km/hr
</name>
<styleUrl>
#styleMap_TLP_Normal
</styleUrl>
<Point>
<coordinates>
-64.8865433,-10.7671556,181.08
</coordinates>
</Point>
</Placemark>
<Placemark>
<name>
Wed Jan 04 11:20:59 2017 S=0.47 Km/hr
</name>
<styleUrl>
#styleMap_TLP_Normal
</styleUrl>
<Point>
<coordinates>
-64.8865356,-10.7671642,180.91
</coordinates>
</Point>
</Placemark>
<Placemark>
<name>
Wed Jan 04 11:21:09 2017 S=3.35 Km/hr
</name>
<styleUrl>
#styleMap_TLP_Normal
</styleUrl>
<Point>
<coordinates>
-64.8864594,-10.7672462,181.66
</coordinates>
</Point>
</Placemark>
<Placemark>
<name>
Wed Jan 04 11:21:19 2017 S=0.48 Km/hr
</name>
<styleUrl>
#styleMap_TLP_Normal
</styleUrl>
<Point>
<coordinates>
-64.8864136,-10.7672672,181.41
</coordinates>
</Point>
</Placemark>
<Placemark>
<name>
Wed Jan 04 11:21:29 2017 S=2.69 Km/hr
</name>
<styleUrl>
#styleMap_TLP_Normal
</styleUrl>
<Point>
<coordinates>
-64.8862915,-10.7673206,182.50
</coordinates>
</Point>
</Placemark>
<Placemark>
<name>
Wed Jan 04 11:21:39 2017 S=1.20 Km/hr
</name>
<styleUrl>
#styleMap_TLP_Normal
</styleUrl>
<Point>
<coordinates>
-64.8862228,-10.7673931,183.03
</coordinates>
</Point>
</Placemark>
<Placemark>
<name>
Wed Jan 04 11:21:49 2017 S=0.91 Km/hr
</name>
<styleUrl>
#styleMap_TLP_Normal
</styleUrl>
<Point>
<coordinates>
-64.8862152,-10.7674122,182.86
</coordinates>
</Point>
</Placemark>
<Placemark>
<name>
Wed Jan 04 11:21:59 2017 S=2.07 Km/hr
</name>
<styleUrl>
#styleMap_TLP_Normal
</styleUrl>
<Point>
<coordinates>
-64.8861008,-10.7673950,182.54
</coordinates>
</Point>
</Placemark>
<Placemark>
<name>
Wed Jan 04 11:22:09 2017 S=1.97 Km/hr
</name>
<styleUrl>
#styleMap_TLP_Normal
</styleUrl>
<Point>
<coordinates>
-64.8859940,-10.7674265,182.24
</coordinates>
</Point>
</Placemark>
<Placemark>
<name>
Wed Jan 04 11:22:19 2017 S=1.23 Km/hr
</name>
<styleUrl>
#styleMap_TLP_Normal
</styleUrl>
<Point>
<coordinates>
-64.8859634,-10.7674093,182.51
</coordinates>
</Point>
</Placemark>
<Placemark>
<name>
Wed Jan 04 11:22:29 2017 S=1.58 Km/hr
</name>
<styleUrl>
#styleMap_TLP_Normal
</styleUrl>
<Point>
<coordinates>
-64.8859100,-10.7674065,183.06
</coordinates>
</Point>
</Placemark>
<Placemark>
<name>
Wed Jan 04 11:22:39 2017 S=1.53 Km/hr
</name>
<styleUrl>
#styleMap_TLP_Normal
</styleUrl>
<Point>
<coordinates>
-64.8858490,-10.7673903,183.46
</coordinates>
</Point>
</Placemark>
<Placemark>
<name>
Wed Jan 04 11:22:49 2017 S=1.76 Km/hr
</name>
<styleUrl>
#styleMap_TLP_Normal
</styleUrl>
<Point>
<coordinates>
-64.8857651,-10.7673864,183.36
</coordinates>
</Point>
</Placemark>
<Placemark>
<name>
Wed Jan 04 11:22:59 2017 S=1.68 Km/hr
</name>
<styleUrl>
#styleMap_TLP_Normal
</styleUrl>
<Point>
<coordinates>
-64.8856430,-10.7673674,183.17
</coordinates>
</Point>
</Placemark>
<Placemark>
<name>
Wed Jan 04 11:23:09 2017 S=2.22 Km/hr
</name>
<styleUrl>
#styleMap_TLP_Normal
</styleUrl>
<Point>
<coordinates>
-64.8854904,-10.7673674,182.85
</coordinates>
</Point>
</Placemark>
<Placemark>
<name>
Wed Jan 04 11:23:19 2017 S=1.54 Km/hr
</name>
<styleUrl>
#styleMap_TLP_Normal
</styleUrl>
<Point>
<coordinates>
-64.8853760,-10.7673712,182.90
</coordinates>
</Point>
</Placemark>
<Placemark>
<name>
Wed Jan 04 11:23:29 2017 S=1.42 Km/hr
</name>
<styleUrl>
#styleMap_TLP_Normal
</styleUrl>
<Point>
<coordinates>
-64.8852386,-10.7673273,183.13
</coordinates>
</Point>
</Placemark>
<Placemark>
<name>
Wed Jan 04 11:23:39 2017 S=1.23 Km/hr
</name>
<styleUrl>
#styleMap_TLP_Normal
</styleUrl>
<Point>
<coordinates>
-64.8851700,-10.7673492,182.92
</coordinates>
</Point>
</Placemark>
<Placemark>
<name>
Wed Jan 04 11:23:49 2017 S=2.91 Km/hr
</name>
<styleUrl>
#styleMap_TLP_Normal
</styleUrl>
<Point>
<coordinates>
-64.8850174,-10.7673550,182.73
</coordinates>
</Point>
</Placemark>
<Placemark>
<name>
Wed Jan 04 11:23:59 2017 S=1.83 Km/hr
</name>
<styleUrl>
#styleMap_TLP_Normal
</styleUrl>
<Point>
<coordinates>
-64.8849487,-10.7673483,183.33
</coordinates>
</Point>
</Placemark>
<Placemark>
<name>
Wed Jan 04 11:24:09 2017 S=1.09 Km/hr
</name>
<styleUrl>
#styleMap_TLP_Normal
</styleUrl>
<Point>
<coordinates>
-64.8848953,-10.7673082,183.06
</coordinates>
</Point>
</Placemark>
<Placemark>
<name>
Wed Jan 04 11:24:19 2017 S=2.91 Km/hr
</name>
<styleUrl>
#styleMap_TLP_Normal
</styleUrl>
<Point>
<coordinates>
-64.8847656,-10.7673149,182.43
</coordinates>
</Point>
</Placemark>
<Placemark>
<name>
Wed Jan 04 11:24:29 2017 S=3.25 Km/hr
</name>
<styleUrl>
#styleMap_TLP_Normal
</styleUrl>
<Point>
<coordinates>
-64.8847275,-10.7674408,182.59
</coordinates>
</Point>
</Placemark>
<Placemark>
<name>
Wed Jan 04 11:24:39 2017 S=1.76 Km/hr
</name>
<styleUrl>
#styleMap_TLP_Normal
</styleUrl>
<Point>
<coordinates>
-64.8846664,-10.7674961,182.45
</coordinates>
</Point>
</Placemark>
<Placemark>
<name>
Wed Jan 04 11:24:49 2017 S=1.15 Km/hr
</name>
<styleUrl>
#styleMap_TLP_Normal
</styleUrl>
<Point>
<coordinates>
-64.8845520,-10.7674713,182.54
</coordinates>
</Point>
</Placemark>
<Placemark>
<name>
Wed Jan 04 11:24:59 2017 S=1.46 Km/hr
</name>
<styleUrl>
#styleMap_TLP_Normal
</styleUrl>
<Point>
<coordinates>
-64.8844604,-10.7674999,182.39
</coordinates>
</Point>
</Placemark>
<Placemark>
<name>
Wed Jan 04 11:25:09 2017 S=2.04 Km/hr
</name>
<styleUrl>
#styleMap_TLP_Normal
</styleUrl>
<Point>
<coordinates>
-64.8843689,-10.7675476,182.57
</coordinates>
</Point>
</Placemark>
<Placemark>
<name>
Wed Jan 04 11:25:19 2017 S=2.97 Km/hr
</name>
<styleUrl>
#styleMap_TLP_Normal
</styleUrl>
<Point>
<coordinates>
-64.8843002,-10.7676802,182.41
</coordinates>
</Point>
</Placemark>
<Placemark>
<name>
Wed Jan 04 11:25:29 2017 S=2.59 Km/hr
</name>
<styleUrl>
#styleMap_TLP_Normal
</styleUrl>
<Point>
<coordinates>
-64.8842087,-10.7677794,182.39
</coordinates>
</Point>
</Placemark>
<Placemark>
<name>
Wed Jan 04 11:25:39 2017 S=1.74 Km/hr
</name>
<styleUrl>
#styleMap_TLP_Normal
</styleUrl>
<Point>
<coordinates>
-64.8841476,-10.7678623,181.95
</coordinates>
</Point>
</Placemark>
<Placemark>
<name>
Wed Jan 04 11:25:49 2017 S=0.87 Km/hr
</name>
<styleUrl>
#styleMap_TLP_Normal
</styleUrl>
<Point>
<coordinates>
-64.8840714,-10.7679214,181.27
</coordinates>
</Point>
</Placemark>
<Placemark>
<name>
Wed Jan 04 11:25:59 2017 S=1.58 Km/hr
</name>
<styleUrl>
#styleMap_TLP_Normal
</styleUrl>
<Point>
<coordinates>
-64.8840332,-10.7679272,180.81
</coordinates>
</Point>
</Placemark>
<Placemark>
<name>
Wed Jan 04 11:26:09 2017 S=1.21 Km/hr
</name>
<styleUrl>
#styleMap_TLP_Normal
</styleUrl>
<Point>
<coordinates>
-64.8839645,-10.7679186,180.47
</coordinates>
</Point>
</Placemark>
<Placemark>
<name>
Wed Jan 04 11:26:19 2017 S=1.73 Km/hr
</name>
<styleUrl>
#styleMap_TLP_Normal
</styleUrl>
<Point>
<coordinates>
-64.8838806,-10.7679081,180.60
</coordinates>
</Point>
</Placemark>
<Placemark>
<name>
Wed Jan 04 11:26:29 2017 S=1.96 Km/hr
</name>
<styleUrl>
#styleMap_TLP_Normal
</styleUrl>
<Point>
<coordinates>
-64.8837967,-10.7679539,181.03
</coordinates>
</Point>
</Placemark>
<Placemark>
<name>
Wed Jan 04 11:26:39 2017 S=3.19 Km/hr
</name>
<styleUrl>
#styleMap_TLP_Normal
</styleUrl>
<Point>
<coordinates>
-64.8836670,-10.7679434,181.20
</coordinates>
</Point>
</Placemark>
<Placemark>
<name>
Wed Jan 04 11:26:49 2017 S=2.79 Km/hr
</name>
<styleUrl>
#styleMap_TLP_Normal
</styleUrl>
<Point>
<coordinates>
-64.8835983,-10.7679968,181.26
</coordinates>
</Point>
</Placemark>
<Placemark>
<name>
Wed Jan 04 11:26:59 2017 S=0.59 Km/hr
</name>
<styleUrl>
#styleMap_TLP_Normal
</styleUrl>
<Point>
<coordinates>
-64.8835144,-10.7680206,181.96
</coordinates>
</Point>
</Placemark>
<Placemark>
<name>
Wed Jan 04 11:27:09 2017 S=2.45 Km/hr
</name>
<styleUrl>
#styleMap_TLP_Normal
</styleUrl>
<Point>
<coordinates>
-64.8833313,-10.7679911,182.14
</coordinates>
</Point>
</Placemark>
<Placemark>
<name>
Wed Jan 04 11:27:19 2017 S=1.32 Km/hr
</name>
<styleUrl>
#styleMap_TLP_Normal
</styleUrl>
<Point>
<coordinates>
-64.8832397,-10.7679491,182.36
</coordinates>
</Point>
</Placemark>
<Placemark>
<name>
Wed Jan 04 11:27:29 2017 S=2.04 Km/hr
</name>
<styleUrl>
#styleMap_TLP_Normal
</styleUrl>
<Point>
<coordinates>
-64.8831711,-10.7679253,181.85
</coordinates>
</Point>
</Placemark>
<Placemark>
<name>
Wed Jan 04 11:27:39 2017 S=2.74 Km/hr
</name>
<styleUrl>
#styleMap_TLP_Normal
</styleUrl>
<Point>
<coordinates>
-64.8830948,-10.7679529,182.23
</coordinates>
</Point>
</Placemark>
<Placemark>
<name>
Wed Jan 04 11:27:49 2017 S=1.84 Km/hr
</name>
<styleUrl>
#styleMap_TLP_Normal
</styleUrl>
<Point>
<coordinates>
-64.8830109,-10.7679482,181.82
</coordinates>
</Point>
</Placemark>
<Placemark>
<name>
Wed Jan 04 11:27:59 2017 S=1.22 Km/hr
</name>
<styleUrl>
#styleMap_TLP_Normal
</styleUrl>
<Point>
<coordinates>
-64.8828964,-10.7679520,182.83
</coordinates>
</Point>
</Placemark>
<Placemark>
<name>
Wed Jan 04 11:28:09 2017 S=1.65 Km/hr
</name>
<styleUrl>
#styleMap_TLP_Normal
</styleUrl>
<Point>
<coordinates>
-64.8827896,-10.7679672,185.05
</coordinates>
</Point>
</Placemark>
<Placemark>
<name>
Wed Jan 04 11:28:19 2017 S=1.15 Km/hr
</name>
<styleUrl>
#styleMap_TLP_Normal
</styleUrl>
<Point>
<coordinates>
-64.8826981,-10.7679396,186.37
</coordinates>
</Point>
</Placemark>
<Placemark>
<name>
Wed Jan 04 11:28:29 2017 S=1.59 Km/hr
</name>
<styleUrl>
#styleMap_TLP_Normal
</styleUrl>
<Point>
<coordinates>
-64.8826447,-10.7679663,188.04
</coordinates>
</Point>
</Placemark>
<Placemark>
<name>
Wed Jan 04 11:28:39 2017 S=1.27 Km/hr
</name>
<styleUrl>
#styleMap_TLP_Normal
</styleUrl>
<Point>
<coordinates>
-64.8825836,-10.7679758,187.88
</coordinates>
</Point>
</Placemark>
<Placemark>
<name>
Wed Jan 04 11:28:49 2017 S=1.90 Km/hr
</name>
<styleUrl>
#styleMap_TLP_Normal
</styleUrl>
<Point>
<coordinates>
-64.8825073,-10.7679586,187.45
</coordinates>
</Point>
</Placemark>
<Placemark>
<name>
Wed Jan 04 11:28:59 2017 S=2.43 Km/hr
</name>
<styleUrl>
#styleMap_TLP_Normal
</styleUrl>
<Point>
<coordinates>
-64.8823624,-10.7679186,186.79
</coordinates>
</Point>
</Placemark>
<Placemark>
<name>
Wed Jan 04 11:29:09 2017 S=1.60 Km/hr
</name>
<styleUrl>
#styleMap_TLP_Normal
</styleUrl>
<Point>
<coordinates>
-64.8822403,-10.7678671,186.12
</coordinates>
</Point>
</Placemark>
<Placemark>
<name>
Wed Jan 04 11:29:19 2017 S=1.76 Km/hr
</name>
<styleUrl>
#styleMap_TLP_Normal
</styleUrl>
<Point>
<coordinates>
-64.8821945,-10.7678785,185.68
</coordinates>
</Point>
</Placemark>
<Placemark>
<name>
Wed Jan 04 11:29:29 2017 S=1.24 Km/hr
</name>
<styleUrl>
#styleMap_TLP_Normal
</styleUrl>
<Point>
<coordinates>
-64.8821869,-10.7678614,186.81
</coordinates>
</Point>
</Placemark>
<Placemark>
<name>
Wed Jan 04 11:29:39 2017 S=1.32 Km/hr
</name>
<styleUrl>
#styleMap_TLP_Normal
</styleUrl>
<Point>
<coordinates>
-64.8821182,-10.7678776,186.16
</coordinates>
</Point>
</Placemark>
<Placemark>
<name>
Wed Jan 04 11:29:49 2017 S=1.36 Km/hr
</name>
<styleUrl>
#styleMap_TLP_Normal
</styleUrl>
<Point>
<coordinates>
-64.8820648,-10.7679052,186.81
</coordinates>
</Point>
</Placemark>
<Placemark>
<name>
Wed Jan 04 11:29:59 2017 S=0.88 Km/hr
</name>
<styleUrl>
#styleMap_TLP_Normal
</styleUrl>
<Point>
<coordinates>
-64.8820801,-10.7678747,187.84
</coordinates>
</Point>
</Placemark>
<Placemark>
<name>
Wed Jan 04 11:30:09 2017 S=1.25 Km/hr
</name>
<styleUrl>
#styleMap_TLP_Normal
</styleUrl>
<Point>
<coordinates>
-64.8820038,-10.7679558,188.33
</coordinates>
</Point>
</Placemark>
<Placemark>
<name>
Wed Jan 04 11:30:19 2017 S=1.07 Km/hr
</name>
<styleUrl>
#styleMap_TLP_Normal
</styleUrl>
<Point>
<coordinates>
-64.8819427,-10.7679977,189.09
</coordinates>
</Point>
</Placemark>
<Placemark>
<name>
Wed Jan 04 11:30:29 2017 S=0.10 Km/hr
</name>
<styleUrl>
#styleMap_TLP_Normal
</styleUrl>
<Point>
<coordinates>
-64.8819427,-10.7680454,189.06
</coordinates>
</Point>
</Placemark>
<Placemark>
<name>
Wed Jan 04 11:30:39 2017 S=2.01 Km/hr
</name>
<styleUrl>
#styleMap_TLP_Normal
</styleUrl>
<Point>
<coordinates>
-64.8819122,-10.7679501,188.77
</coordinates>
</Point>
</Placemark>
<Placemark>
<name>
Wed Jan 04 11:30:49 2017 S=2.14 Km/hr
</name>
<styleUrl>
#styleMap_TLP_Normal
</styleUrl>
<Point>
<coordinates>
-64.8819656,-10.7679090,188.52
</coordinates>
</Point>
</Placemark>
<Placemark>
<name>
Wed Jan 04 11:30:59 2017 S=0.69 Km/hr
</name>
<styleUrl>
#styleMap_TLP_Normal
</styleUrl>
<Point>
<coordinates>
-64.8820419,-10.7678556,188.52
</coordinates>
</Point>
</Placemark>
<Placemark>
<name>
Wed Jan 04 11:31:09 2017 S=0.71 Km/hr
</name>
<styleUrl>
#styleMap_TLP_Normal
</styleUrl>
<Point>
<coordinates>
-64.8820801,-10.7678614,188.63
</coordinates>
</Point>
</Placemark>
<Placemark>
<name>
Wed Jan 04 11:31:19 2017 S=1.50 Km/hr
</name>
<styleUrl>
#styleMap_TLP_Normal
</styleUrl>
<Point>
<coordinates>
-64.8821106,-10.7678347,188.62
</coordinates>
</Point>
</Placemark>
<Placemark>
<name>
Wed Jan 04 11:31:29 2017 S=2.15 Km/hr
</name>
<styleUrl>
#styleMap_TLP_Normal
</styleUrl>
<Point>
<coordinates>
-64.8821487,-10.7677364,189.14
</coordinates>
</Point>
</Placemark>
<Placemark>
<name>
Wed Jan 04 11:31:39 2017 S=1.00 Km/hr
</name>
<styleUrl>
#styleMap_TLP_Normal
</styleUrl>
<Point>
<coordinates>
-64.8821106,-10.7677279,189.21
</coordinates>
</Point>
</Placemark>
<Placemark>
<name>
Wed Jan 04 11:31:49 2017 S=1.93 Km/hr
</name>
<styleUrl>
#styleMap_TLP_Normal
</styleUrl>
<Point>
<coordinates>
-64.8820877,-10.7676277,189.34
</coordinates>
</Point>
</Placemark>
<Placemark>
<name>
Wed Jan 04 11:31:59 2017 S=1.77 Km/hr
</name>
<styleUrl>
#styleMap_TLP_Normal
</styleUrl>
<Point>
<coordinates>
-64.8821182,-10.7675228,189.92
</coordinates>
</Point>
</Placemark>
<Placemark>
<name>
Wed Jan 04 11:32:09 2017 S=0.72 Km/hr
</name>
<styleUrl>
#styleMap_TLP_Normal
</styleUrl>
<Point>
<coordinates>
-64.8821487,-10.7673845,191.62
</coordinates>
</Point>
</Placemark>
<Placemark>
<name>
Wed Jan 04 11:32:19 2017 S=0.64 Km/hr
</name>
<styleUrl>
#styleMap_TLP_Normal
</styleUrl>
<Point>
<coordinates>
-64.8821182,-10.7673635,191.31
</coordinates>
</Point>
</Placemark>
<Placemark>
<name>
Wed Jan 04 11:32:29 2017 S=1.81 Km/hr
</name>
<styleUrl>
#styleMap_TLP_Normal
</styleUrl>
<Point>
<coordinates>
-64.8821259,-10.7673473,191.71
</coordinates>
</Point>
</Placemark>
<Placemark>
<name>
Wed Jan 04 11:32:39 2017 S=1.00 Km/hr
</name>
<styleUrl>
#styleMap_TLP_Normal
</styleUrl>
<Point>
<coordinates>
-64.8821259,-10.7673140,192.21
</coordinates>
</Point>
</Placemark>
<Placemark>
<name>
Wed Jan 04 11:32:49 2017 S=1.05 Km/hr
</name>
<styleUrl>
#styleMap_TLP_Normal
</styleUrl>
<Point>
<coordinates>
-64.8821335,-10.7672997,192.27
</coordinates>
</Point>
</Placemark>
<Placemark>
<name>
Wed Jan 04 11:32:59 2017 S=0.88 Km/hr
</name>
<styleUrl>
#styleMap_TLP_Normal
</styleUrl>
<Point>
<coordinates>
-64.8821564,-10.7672482,192.71
</coordinates>
</Point>
</Placemark>
<Placemark>
<name>
Wed Jan 04 11:33:09 2017 S=0.52 Km/hr
</name>
<styleUrl>
#styleMap_TLP_Normal
</styleUrl>
<Point>
<coordinates>
-64.8821487,-10.7672110,193.41
</coordinates>
</Point>
</Placemark>
<Placemark>
<name>
Wed Jan 04 11:33:19 2017 S=0.36 Km/hr
</name>
<styleUrl>
#styleMap_TLP_Normal
</styleUrl>
<Point>
<coordinates>
-64.8821411,-10.7672081,193.49
</coordinates>
</Point>
</Placemark>
<Placemark>
<name>
Wed Jan 04 11:33:29 2017 S=1.03 Km/hr
</name>
<styleUrl>
#styleMap_TLP_Normal
</styleUrl>
<Point>
<coordinates>
-64.8821335,-10.7672100,193.52
</coordinates>
</Point>
</Placemark>
<Placemark>
<name>
Wed Jan 04 11:33:39 2017 S=2.36 Km/hr
</name>
<styleUrl>
#styleMap_TLP_Normal
</styleUrl>
<Point>
<coordinates>
-64.8820724,-10.7672462,193.23
</coordinates>
</Point>
</Placemark>
<Placemark>
<name>
Wed Jan 04 11:33:49 2017 S=0.99 Km/hr
</name>
<styleUrl>
#styleMap_TLP_Normal
</styleUrl>
<Point>
<coordinates>
-64.8819885,-10.7673016,192.55
</coordinates>
</Point>
</Placemark>
<Placemark>
<name>
Wed Jan 04 11:33:59 2017 S=1.47 Km/hr
</name>
<styleUrl>
#styleMap_TLP_Normal
</styleUrl>
<Point>
<coordinates>
-64.8819046,-10.7673550,191.93
</coordinates>
</Point>
</Placemark>
<Placemark>
<name>
Wed Jan 04 11:34:09 2017 S=1.48 Km/hr
</name>
<styleUrl>
#styleMap_TLP_Normal
</styleUrl>
<Point>
<coordinates>
-64.8818741,-10.7674580,191.09
</coordinates>
</Point>
</Placemark>
<Placemark>
<name>
Wed Jan 04 11:34:19 2017 S=1.14 Km/hr
</name>
<styleUrl>
#styleMap_TLP_Normal
</styleUrl>
<Point>
<coordinates>
-64.8818741,-10.7674665,190.45
</coordinates>
</Point>
</Placemark>
<Placemark>
<name>
Wed Jan 04 11:34:29 2017 S=0.66 Km/hr
</name>
<styleUrl>
#styleMap_TLP_Normal
</styleUrl>
<Point>
<coordinates>
-64.8818893,-10.7675323,189.96
</coordinates>
</Point>
</Placemark>
<Placemark>
<name>
Wed Jan 04 11:34:39 2017 S=2.04 Km/hr
</name>
<styleUrl>
#styleMap_TLP_Normal
</styleUrl>
<Point>
<coordinates>
-64.8818359,-10.7675352,189.63
</coordinates>
</Point>
</Placemark>
<Placemark>
<name>
Wed Jan 04 11:34:49 2017 S=1.79 Km/hr
</name>
<styleUrl>
#styleMap_TLP_Normal
</styleUrl>
<Point>
<coordinates>
-64.8817673,-10.7675238,188.75
</coordinates>
</Point>
</Placemark>
<Placemark>
<name>
Wed Jan 04 11:34:59 2017 S=2.19 Km/hr
</name>
<styleUrl>
#styleMap_TLP_Normal
</styleUrl>
<Point>
<coordinates>
-64.8816681,-10.7675085,188.42
</coordinates>
</Point>
</Placemark>
<Placemark>
<name>
Wed Jan 04 11:35:09 2017 S=0.81 Km/hr
</name>
<styleUrl>
#styleMap_TLP_Normal
</styleUrl>
<Point>
<coordinates>
-64.8816528,-10.7674732,188.40
</coordinates>
</Point>
</Placemark>
<Placemark>
<name>
Wed Jan 04 11:35:19 2017 S=1.03 Km/hr
</name>
<styleUrl>
#styleMap_TLP_Normal
</styleUrl>
<Point>
<coordinates>
-64.8816605,-10.7674685,188.45
</coordinates>
</Point>
</Placemark>
<Placemark>
<name>
Wed Jan 04 11:35:29 2017 S=1.16 Km/hr
</name>
<styleUrl>
#styleMap_TLP_Normal
</styleUrl>
<Point>
<coordinates>
-64.8816223,-10.7674551,188.38
</coordinates>
</Point>
</Placemark>
<Placemark>
<name>
Wed Jan 04 11:35:39 2017 S=0.85 Km/hr
</name>
<styleUrl>
#styleMap_TLP_Normal
</styleUrl>
<Point>
<coordinates>
-64.8815918,-10.7674370,187.69
</coordinates>
</Point>
</Placemark>
<Placemark>
<name>
Wed Jan 04 11:35:49 2017 S=1.47 Km/hr
</name>
<styleUrl>
#styleMap_TLP_Normal
</styleUrl>
<Point>
<coordinates>
-64.8815384,-10.7674227,187.29
</coordinates>
</Point>
</Placemark>
<Placemark>
<name>
Wed Jan 04 11:35:59 2017 S=1.91 Km/hr
</name>
<styleUrl>
#styleMap_TLP_Normal
</styleUrl>
<Point>
<coordinates>
-64.8814468,-10.7674036,187.18
</coordinates>
</Point>
</Placemark>
<Placemark>
<name>
Wed Jan 04 11:36:09 2017 S=1.12 Km/hr
</name>
<styleUrl>
#styleMap_TLP_Normal
</styleUrl>
<Point>
<coordinates>
-64.8814087,-10.7673225,186.77
</coordinates>
</Point>
</Placemark>
<Placemark>
<name>
Wed Jan 04 11:36:19 2017 S=0.16 Km/hr
</name>
<styleUrl>
#styleMap_TLP_Normal
</styleUrl>
<Point>
<coordinates>
-64.8813782,-10.7673120,186.50
</coordinates>
</Point>
</Placemark>
<Placemark>
<name>
Wed Jan 04 11:36:29 2017 S=0.66 Km/hr
</name>
<styleUrl>
#styleMap_TLP_Normal
</styleUrl>
<Point>
<coordinates>
-64.8813629,-10.7672892,186.54
</coordinates>
</Point>
</Placemark>
<Placemark>
<name>
Wed Jan 04 11:36:39 2017 S=1.22 Km/hr
</name>
<styleUrl>
#styleMap_TLP_Normal
</styleUrl>
<Point>
<coordinates>
-64.8815308,-10.7673798,183.02
</coordinates>
</Point>
</Placemark>
<Placemark>
<name>
Wed Jan 04 11:36:49 2017 S=0.87 Km/hr
</name>
<styleUrl>
#styleMap_TLP_Normal
</styleUrl>
<Point>
<coordinates>
-64.8815994,-10.7674274,178.86
</coordinates>
</Point>
</Placemark>
<Placemark>
<name>
Wed Jan 04 11:36:59 2017 S=0.96 Km/hr
</name>
<styleUrl>
#styleMap_TLP_Normal
</styleUrl>
<Point>
<coordinates>
-64.8815613,-10.7673988,176.79
</coordinates>
</Point>
</Placemark>
<Placemark>
<name>
Wed Jan 04 11:37:09 2017 S=0.18 Km/hr
</name>
<styleUrl>
#styleMap_TLP_Normal
</styleUrl>
<Point>
<coordinates>
-64.8815079,-10.7673178,171.45
</coordinates>
</Point>
</Placemark>
<Placemark>
<name>
Wed Jan 04 11:37:19 2017 S=0.85 Km/hr
</name>
<styleUrl>
#styleMap_TLP_Normal
</styleUrl>
<Point>
<coordinates>
-64.8814697,-10.7673101,170.65
</coordinates>
</Point>
</Placemark>
<Placemark>
<name>
Wed Jan 04 11:37:29 2017 S=0.44 Km/hr
</name>
<styleUrl>
#styleMap_TLP_Normal
</styleUrl>
<Point>
<coordinates>
-64.8814316,-10.7673006,167.86
</coordinates>
</Point>
</Placemark>
<Placemark>
<name>
Wed Jan 04 11:37:39 2017 S=0.74 Km/hr
</name>
<styleUrl>
#styleMap_TLP_Normal
</styleUrl>
<Point>
<coordinates>
-64.8814011,-10.7673206,166.70
</coordinates>
</Point>
</Placemark>
<Placemark>
<name>
Wed Jan 04 11:37:49 2017 S=0.35 Km/hr
</name>
<styleUrl>
#styleMap_TLP_Normal
</styleUrl>
<Point>
<coordinates>
-64.8813248,-10.7673264,163.91
</coordinates>
</Point>
</Placemark>
<Placemark>
<name>
Wed Jan 04 11:37:59 2017 S=0.81 Km/hr
</name>
<styleUrl>
#styleMap_TLP_Normal
</styleUrl>
<Point>
<coordinates>
-64.8813248,-10.7673235,163.89
</coordinates>
</Point>
</Placemark>
<Placemark>
<name>
Wed Jan 04 11:38:09 2017 S=0.54 Km/hr
</name>
<styleUrl>
#styleMap_TLP_Normal
</styleUrl>
<Point>
<coordinates>
-64.8812866,-10.7673435,161.71
</coordinates>
</Point>
</Placemark>
<Placemark>
<name>
Wed Jan 04 11:38:19 2017 S=1.37 Km/hr
</name>
<styleUrl>
#styleMap_TLP_Normal
</styleUrl>
<Point>
<coordinates>
-64.8812485,-10.7673721,160.05
</coordinates>
</Point>
</Placemark>
<Placemark>
<name>
Wed Jan 04 11:38:29 2017 S=1.24 Km/hr
</name>
<styleUrl>
#styleMap_TLP_Normal
</styleUrl>
<Point>
<coordinates>
-64.8811417,-10.7673702,158.46
</coordinates>
</Point>
</Placemark>
<Placemark>
<name>
Wed Jan 04 11:38:39 2017 S=2.12 Km/hr
</name>
<styleUrl>
#styleMap_TLP_Normal
</styleUrl>
<Point>
<coordinates>
-64.8810425,-10.7673397,156.12
</coordinates>
</Point>
</Placemark>
<Placemark>
<name>
Wed Jan 04 11:38:49 2017 S=1.64 Km/hr
</name>
<styleUrl>
#styleMap_TLP_Normal
</styleUrl>
<Point>
<coordinates>
-64.8809357,-10.7673206,154.76
</coordinates>
</Point>
</Placemark>
<Placemark>
<name>
Wed Jan 04 11:38:59 2017 S=1.83 Km/hr
</name>
<styleUrl>
#styleMap_TLP_Normal
</styleUrl>
<Point>
<coordinates>
-64.8809128,-10.7672491,154.41
</coordinates>
</Point>
</Placemark>
<Placemark>
<name>
Wed Jan 04 11:39:09 2017 S=0.72 Km/hr
</name>
<styleUrl>
#styleMap_TLP_Normal
</styleUrl>
<Point>
<coordinates>
-64.8809738,-10.7672215,155.11
</coordinates>
</Point>
</Placemark>
<Placemark>
<name>
Wed Jan 04 11:39:19 2017 S=0.63 Km/hr
</name>
<styleUrl>
#styleMap_TLP_Normal
</styleUrl>
<Point>
<coordinates>
-64.8809814,-10.7672205,155.02
</coordinates>
</Point>
</Placemark>
<Placemark>
<name>
Wed Jan 04 11:39:29 2017 S=0.80 Km/hr
</name>
<styleUrl>
#styleMap_TLP_Normal
</styleUrl>
<Point>
<coordinates>
-64.8809738,-10.7672119,155.02
</coordinates>
</Point>
</Placemark>
<Placemark>
<name>
Wed Jan 04 11:39:39 2017 S=1.11 Km/hr
</name>
<styleUrl>
#styleMap_TLP_Normal
</styleUrl>
<Point>
<coordinates>
-64.8809662,-10.7671986,155.04
</coordinates>
</Point>
</Placemark>
<Placemark>
<name>
Wed Jan 04 11:39:49 2017 S=0.89 Km/hr
</name>
<styleUrl>
#styleMap_TLP_Normal
</styleUrl>
<Point>
<coordinates>
-64.8809509,-10.7671795,155.02
</coordinates>
</Point>
</Placemark>
<Placemark>
<name>
Wed Jan 04 11:39:59 2017 S=0.93 Km/hr
</name>
<styleUrl>
#styleMap_TLP_Normal
</styleUrl>
<Point>
<coordinates>
-64.8808975,-10.7671700,155.32
</coordinates>
</Point>
</Placemark>
<Placemark>
<name>
Wed Jan 04 11:40:09 2017 S=0.79 Km/hr
</name>
<styleUrl>
#styleMap_TLP_Normal
</styleUrl>
<Point>
<coordinates>
-64.8808899,-10.7671766,154.29
</coordinates>
</Point>
</Placemark>
<Placemark>
<name>
Wed Jan 04 11:40:19 2017 S=1.38 Km/hr
</name>
<styleUrl>
#styleMap_TLP_Normal
</styleUrl>
<Point>
<coordinates>
-64.8808823,-10.7671957,153.69
</coordinates>
</Point>
</Placemark>
<Placemark>
<name>
Wed Jan 04 11:40:29 2017 S=0.68 Km/hr
</name>
<styleUrl>
#styleMap_TLP_Normal
</styleUrl>
<Point>
<coordinates>
-64.8808594,-10.7672720,151.62
</coordinates>
</Point>
</Placemark>
<Placemark>
<name>
Wed Jan 04 11:40:39 2017 S=1.92 Km/hr
</name>
<styleUrl>
#styleMap_TLP_Normal
</styleUrl>
<Point>
<coordinates>
-64.8809280,-10.7672358,148.48
</coordinates>
</Point>
</Placemark>
<Placemark>
<name>
Wed Jan 04 11:40:49 2017 S=0.66 Km/hr
</name>
<styleUrl>
#styleMap_TLP_Normal
</styleUrl>
<Point>
<coordinates>
-64.8809433,-10.7672110,147.19
</coordinates>
</Point>
</Placemark>
<Placemark>
<name>
Wed Jan 04 11:40:59 2017 S=0.42 Km/hr
</name>
<styleUrl>
#styleMap_TLP_Normal
</styleUrl>
<Point>
<coordinates>
-64.8809586,-10.7672148,147.01
</coordinates>
</Point>
</Placemark>
<Placemark>
<name>
Wed Jan 04 11:41:09 2017 S=1.19 Km/hr
</name>
<styleUrl>
#styleMap_TLP_Normal
</styleUrl>
<Point>
<coordinates>
-64.8809738,-10.7671919,146.67
</coordinates>
</Point>
</Placemark>
<Placemark>
<name>
Wed Jan 04 11:41:19 2017 S=1.14 Km/hr
</name>
<styleUrl>
#styleMap_TLP_Normal
</styleUrl>
<Point>
<coordinates>
-64.8809967,-10.7671652,146.84
</coordinates>
</Point>
</Placemark>
<Placemark>
<name>
Wed Jan 04 11:41:29 2017 S=0.01 Km/hr
</name>
<styleUrl>
#styleMap_TLP_Normal
</styleUrl>
<Point>
<coordinates>
-64.8810043,-10.7671585,147.49
</coordinates>
</Point>
</Placemark>
<Placemark>
<name>
Wed Jan 04 11:41:39 2017 S=0.46 Km/hr
</name>
<styleUrl>
#styleMap_TLP_Normal
</styleUrl>
<Point>
<coordinates>
-64.8810120,-10.7671537,147.52
</coordinates>
</Point>
</Placemark>
<Placemark>
<name>
Wed Jan 04 11:41:49 2017 S=0.73 Km/hr
</name>
<styleUrl>
#styleMap_TLP_Normal
</styleUrl>
<Point>
<coordinates>
-64.8809967,-10.7671013,147.52
</coordinates>
</Point>
</Placemark>
<Placemark>
<name>
Wed Jan 04 11:41:59 2017 S=0.90 Km/hr
</name>
<styleUrl>
#styleMap_TLP_Normal
</styleUrl>
<Point>
<coordinates>
-64.8809433,-10.7671003,147.57
</coordinates>
</Point>
</Placemark>
<Placemark>
<name>
Wed Jan 04 11:42:09 2017 S=1.12 Km/hr
</name>
<styleUrl>
#styleMap_TLP_Normal
</styleUrl>
<Point>
<coordinates>
-64.8809433,-10.7671003,147.31
</coordinates>
</Point>
</Placemark>
<Placemark>
<name>
Wed Jan 04 11:42:19 2017 S=0.61 Km/hr
</name>
<styleUrl>
#styleMap_TLP_Normal
</styleUrl>
<Point>
<coordinates>
-64.8809738,-10.7670155,139.26
</coordinates>
</Point>
</Placemark>
<Placemark>
<name>
Wed Jan 04 11:42:29 2017 S=1.24 Km/hr
</name>
<styleUrl>
#styleMap_TLP_Normal
</styleUrl>
<Point>
<coordinates>
-64.8809586,-10.7669191,133.15
</coordinates>
</Point>
</Placemark>
<Placemark>
<name>
Wed Jan 04 11:42:39 2017 S=0.23 Km/hr
</name>
<styleUrl>
#styleMap_TLP_Normal
</styleUrl>
<Point>
<coordinates>
-64.8810043,-10.7668743,127.76
</coordinates>
</Point>
</Placemark>
<Placemark>
<name>
Wed Jan 04 11:42:49 2017 S=0.75 Km/hr
</name>
<styleUrl>
#styleMap_TLP_Normal
</styleUrl>
<Point>
<coordinates>
-64.8811493,-10.7668333,121.46
</coordinates>
</Point>
</Placemark>
<Placemark>
<name>
Wed Jan 04 11:42:59 2017 S=0.92 Km/hr
</name>
<styleUrl>
#styleMap_TLP_Normal
</styleUrl>
<Point>
<coordinates>
-64.8811493,-10.7668371,121.23
</coordinates>
</Point>
</Placemark>
<Placemark>
<name>
Wed Jan 04 11:43:09 2017 S=1.11 Km/hr
</name>
<styleUrl>
#styleMap_TLP_Normal
</styleUrl>
<Point>
<coordinates>
-64.8810654,-10.7668638,118.93
</coordinates>
</Point>
</Placemark>
<Placemark>
<name>
Wed Jan 04 11:43:19 2017 S=0.65 Km/hr
</name>
<styleUrl>
#styleMap_TLP_Normal
</styleUrl>
<Point>
<coordinates>
-64.8810501,-10.7668848,118.07
</coordinates>
</Point>
</Placemark>
<Placemark>
<name>
Wed Jan 04 11:43:29 2017 S=1.18 Km/hr
</name>
<styleUrl>
#styleMap_TLP_Normal
</styleUrl>
<Point>
<coordinates>
-64.8810196,-10.7669048,116.73
</coordinates>
</Point>
</Placemark>
<Placemark>
<name>
Wed Jan 04 11:43:39 2017 S=2.28 Km/hr
</name>
<styleUrl>
#styleMap_TLP_Normal
</styleUrl>
<Point>
<coordinates>
-64.8809433,-10.7669630,114.12
</coordinates>
</Point>
</Placemark>
<Placemark>
<name>
Wed Jan 04 11:43:49 2017 S=1.30 Km/hr
</name>
<styleUrl>
#styleMap_TLP_Normal
</styleUrl>
<Point>
<coordinates>
-64.8808746,-10.7669706,114.14
</coordinates>
</Point>
</Placemark>
<Placemark>
<name>
Wed Jan 04 11:43:59 2017 S=0.53 Km/hr
</name>
<styleUrl>
#styleMap_TLP_Normal
</styleUrl>
<Point>
<coordinates>
-64.8808594,-10.7669716,112.59
</coordinates>
</Point>
</Placemark>
<Placemark>
<name>
Wed Jan 04 11:44:09 2017 S=0.95 Km/hr
</name>
<styleUrl>
#styleMap_TLP_Normal
</styleUrl>
<Point>
<coordinates>
-64.8810272,-10.7669764,110.50
</coordinates>
</Point>
</Placemark>
<Placemark>
<name>
Wed Jan 04 11:44:19 2017 S=1.58 Km/hr
</name>
<styleUrl>
#styleMap_TLP_Normal
</styleUrl>
<Point>
<coordinates>
-64.8810349,-10.7669868,110.42
</coordinates>
</Point>
</Placemark>
<Placemark>
<name>
Wed Jan 04 11:44:29 2017 S=0.59 Km/hr
</name>
<styleUrl>
#styleMap_TLP_Normal
</styleUrl>
<Point>
<coordinates>
-64.8810577,-10.7669640,107.25
</coordinates>
</Point>
</Placemark>
<Placemark>
<name>
Wed Jan 04 11:44:39 2017 S=0.38 Km/hr
</name>
<styleUrl>
#styleMap_TLP_Normal
</styleUrl>
<Point>
<coordinates>
-64.8810501,-10.7669678,107.06
</coordinates>
</Point>
</Placemark>
<Placemark>
<name>
Wed Jan 04 11:44:49 2017 S=1.30 Km/hr
</name>
<styleUrl>
#styleMap_TLP_Normal
</styleUrl>
<Point>
<coordinates>
-64.8810425,-10.7669764,106.63
</coordinates>
</Point>
</Placemark>
<Placemark>
<name>
Wed Jan 04 11:44:59 2017 S=0.69 Km/hr
</name>
<styleUrl>
#styleMap_TLP_Normal
</styleUrl>
<Point>
<coordinates>
-64.8810272,-10.7669821,104.93
</coordinates>
</Point>
</Placemark>
<Placemark>
<name>
Wed Jan 04 11:45:09 2017 S=0.62 Km/hr
</name>
<styleUrl>
#styleMap_TLP_Normal
</styleUrl>
<Point>
<coordinates>
-64.8810196,-10.7669754,104.84
</coordinates>
</Point>
</Placemark>
<Placemark>
<name>
Wed Jan 04 11:45:19 2017 S=0.53 Km/hr
</name>
<styleUrl>
#styleMap_TLP_Normal
</styleUrl>
<Point>
<coordinates>
-64.8810272,-10.7669458,102.34
</coordinates>
</Point>
</Placemark>
<Placemark>
<name>
Wed Jan 04 11:45:29 2017 S=1.14 Km/hr
</name>
<styleUrl>
#styleMap_TLP_Normal
</styleUrl>
<Point>
<coordinates>
-64.8810043,-10.7669239,101.83
</coordinates>
</Point>
</Placemark>
<Placemark>
<name>
Wed Jan 04 11:45:39 2017 S=1.08 Km/hr
</name>
<styleUrl>
#styleMap_TLP_Normal
</styleUrl>
<Point>
<coordinates>
-64.8810043,-10.7669363,102.38
</coordinates>
</Point>
</Placemark>
<Placemark>
<name>
Wed Jan 04 11:45:49 2017 S=0.39 Km/hr
</name>
<styleUrl>
#styleMap_TLP_Normal
</styleUrl>
<Point>
<coordinates>
-64.8809967,-10.7669344,99.89
</coordinates>
</Point>
</Placemark>
<Placemark>
<name>
Wed Jan 04 11:45:59 2017 S=0.27 Km/hr
</name>
<styleUrl>
#styleMap_TLP_Normal
</styleUrl>
<Point>
<coordinates>
-64.8809891,-10.7669334,99.86
</coordinates>
</Point>
</Placemark>
<Placemark>
<name>
Wed Jan 04 11:46:09 2017 S=0.81 Km/hr
</name>
<styleUrl>
#styleMap_TLP_Normal
</styleUrl>
<Point>
<coordinates>
-64.8809891,-10.7668934,99.37
</coordinates>
</Point>
</Placemark>
<Placemark>
<name>
Wed Jan 04 11:46:19 2017 S=0.29 Km/hr
</name>
<styleUrl>
#styleMap_TLP_Normal
</styleUrl>
<Point>
<coordinates>
-64.8809814,-10.7668962,99.26
</coordinates>
</Point>
</Placemark>
<Placemark>
<name>
Wed Jan 04 11:46:29 2017 S=1.17 Km/hr
</name>
<styleUrl>
#styleMap_TLP_Normal
</styleUrl>
<Point>
<coordinates>
-64.8810349,-10.7669029,96.77
</coordinates>
</Point>
</Placemark>
<Placemark>
<name>
Wed Jan 04 11:46:39 2017 S=0.25 Km/hr
</name>
<styleUrl>
#styleMap_TLP_Normal
</styleUrl>
<Point>
<coordinates>
-64.8810272,-10.7669029,95.16
</coordinates>
</Point>
</Placemark>
<Placemark>
<name>
Wed Jan 04 11:46:49 2017 S=0.80 Km/hr
</name>
<styleUrl>
#styleMap_TLP_Normal
</styleUrl>
<Point>
<coordinates>
-64.8810120,-10.7669020,94.82
</coordinates>
</Point>
</Placemark>
<Placemark>
<name>
Wed Jan 04 11:46:59 2017 S=0.15 Km/hr
</name>
<styleUrl>
#styleMap_TLP_Normal
</styleUrl>
<Point>
<coordinates>
-64.8810043,-10.7669039,94.08
</coordinates>
</Point>
</Placemark>
<Placemark>
<name>
Wed Jan 04 11:47:09 2017 S=1.12 Km/hr
</name>
<styleUrl>
#styleMap_TLP_Normal
</styleUrl>
<Point>
<coordinates>
-64.8810043,-10.7668991,94.32
</coordinates>
</Point>
</Placemark>
<Placemark>
<name>
Wed Jan 04 11:47:19 2017 S=0.33 Km/hr
</name>
<styleUrl>
#styleMap_TLP_Normal
</styleUrl>
<Point>
<coordinates>
-64.8810272,-10.7669516,92.72
</coordinates>
</Point>
</Placemark>
<Placemark>
<name>
Wed Jan 04 11:47:29 2017 S=0.41 Km/hr
</name>
<styleUrl>
#styleMap_TLP_Normal
</styleUrl>
<Point>
<coordinates>
-64.8810272,-10.7669563,92.71
</coordinates>
</Point>
</Placemark>
<Placemark>
<name>
Wed Jan 04 11:47:39 2017 S=0.59 Km/hr
</name>
<styleUrl>
#styleMap_TLP_Normal
</styleUrl>
<Point>
<coordinates>
-64.8810349,-10.7669544,92.63
</coordinates>
</Point>
</Placemark>
<Placemark>
<name>
Wed Jan 04 11:47:49 2017 S=1.02 Km/hr
</name>
<styleUrl>
#styleMap_TLP_Normal
</styleUrl>
<Point>
<coordinates>
-64.8810425,-10.7669468,90.74
</coordinates>
</Point>
</Placemark>
<Placemark>
<name>
Wed Jan 04 11:47:59 2017 S=0.75 Km/hr
</name>
<styleUrl>
#styleMap_TLP_Normal
</styleUrl>
<Point>
<coordinates>
-64.8810654,-10.7669601,87.41
</coordinates>
</Point>
</Placemark>
<Placemark>
<name>
Wed Jan 04 11:48:09 2017 S=0.61 Km/hr
</name>
<styleUrl>
#styleMap_TLP_Normal
</styleUrl>
<Point>
<coordinates>
-64.8810730,-10.7669249,85.23
</coordinates>
</Point>
</Placemark>
<Placemark>
<name>
Wed Jan 04 11:48:19 2017 S=0.51 Km/hr
</name>
<styleUrl>
#styleMap_TLP_Normal
</styleUrl>
<Point>
<coordinates>
-64.8810883,-10.7669230,82.77
</coordinates>
</Point>
</Placemark>
<Placemark>
<name>
Wed Jan 04 11:48:29 2017 S=0.65 Km/hr
</name>
<styleUrl>
#styleMap_TLP_Normal
</styleUrl>
<Point>
<coordinates>
-64.8810806,-10.7669230,82.66
</coordinates>
</Point>
</Placemark>
<Placemark>
<name>
Wed Jan 04 11:48:39 2017 S=0.36 Km/hr
</name>
<styleUrl>
#styleMap_TLP_Normal
</styleUrl>
<Point>
<coordinates>
-64.8810730,-10.7669163,82.49
</coordinates>
</Point>
</Placemark>
<Placemark>
<name>
Wed Jan 04 11:48:49 2017 S=0.63 Km/hr
</name>
<styleUrl>
#styleMap_TLP_Normal
</styleUrl>
<Point>
<coordinates>
-64.8810883,-10.7669134,82.33
</coordinates>
</Point>
</Placemark>
<Placemark>
<name>
Wed Jan 04 11:48:59 2017 S=0.76 Km/hr
</name>
<styleUrl>
#styleMap_TLP_Normal
</styleUrl>
<Point>
<coordinates>
-64.8810425,-10.7669220,79.82
</coordinates>
</Point>
</Placemark>
<Placemark>
<name>
Wed Jan 04 11:49:09 2017 S=0.51 Km/hr
</name>
<styleUrl>
#styleMap_TLP_Normal
</styleUrl>
<Point>
<coordinates>
-64.8810349,-10.7669296,79.74
</coordinates>
</Point>
</Placemark>
<Placemark>
<name>
Wed Jan 04 11:49:19 2017 S=1.01 Km/hr
</name>
<styleUrl>
#styleMap_TLP_Normal
</styleUrl>
<Point>
<coordinates>
-64.8810654,-10.7669716,78.81
</coordinates>
</Point>
</Placemark>
<Placemark>
<name>
Wed Jan 04 11:49:29 2017 S=0.55 Km/hr
</name>
<styleUrl>
#styleMap_TLP_Normal
</styleUrl>
<Point>
<coordinates>
-64.8810806,-10.7669935,78.33
</coordinates>
</Point>
</Placemark>
<Placemark>
<name>
Wed Jan 04 11:49:39 2017 S=0.41 Km/hr
</name>
<styleUrl>
#styleMap_TLP_Normal
</styleUrl>
<Point>
<coordinates>
-64.8811111,-10.7670183,78.53
</coordinates>
</Point>
</Placemark>
<Placemark>
<name>
Wed Jan 04 11:49:49 2017 S=0.99 Km/hr
</name>
<styleUrl>
#styleMap_TLP_Normal
</styleUrl>
<Point>
<coordinates>
-64.8810959,-10.7669821,78.60
</coordinates>
</Point>
</Placemark>
<Placemark>
<name>
Wed Jan 04 11:49:59 2017 S=1.11 Km/hr
</name>
<styleUrl>
#styleMap_TLP_Normal
</styleUrl>
<Point>
<coordinates>
-64.8810806,-10.7669735,78.11
</coordinates>
</Point>
</Placemark>
<Placemark>
<name>
Wed Jan 04 11:50:09 2017 S=0.85 Km/hr
</name>
<styleUrl>
#styleMap_TLP_Normal
</styleUrl>
<Point>
<coordinates>
-64.8810272,-10.7669868,78.88
</coordinates>
</Point>
</Placemark>
<Placemark>
<name>
Wed Jan 04 11:50:19 2017 S=1.03 Km/hr
</name>
<styleUrl>
#styleMap_TLP_Normal
</styleUrl>
<Point>
<coordinates>
-64.8810349,-10.7670002,79.79
</coordinates>
</Point>
</Placemark>
<Placemark>
<name>
Wed Jan 04 11:50:29 2017 S=0.35 Km/hr
</name>
<styleUrl>
#styleMap_TLP_Normal
</styleUrl>
<Point>
<coordinates>
-64.8810120,-10.7669792,79.88
</coordinates>
</Point>
</Placemark>
<Placemark>
<name>
Wed Jan 04 11:50:39 2017 S=0.45 Km/hr
</name>
<styleUrl>
#styleMap_TLP_Normal
</styleUrl>
<Point>
<coordinates>
-64.8810196,-10.7669849,81.14
</coordinates>
</Point>
</Placemark>
<Placemark>
<name>
Wed Jan 04 11:50:49 2017 S=0.49 Km/hr
</name>
<styleUrl>
#styleMap_TLP_Normal
</styleUrl>
<Point>
<coordinates>
-64.8810425,-10.7669907,81.82
</coordinates>
</Point>
</Placemark>
<Placemark>
<name>
Wed Jan 04 11:50:59 2017 S=1.51 Km/hr
</name>
<styleUrl>
#styleMap_TLP_Normal
</styleUrl>
<Point>
<coordinates>
-64.8810425,-10.7669954,81.85
</coordinates>
</Point>
</Placemark>
<Placemark>
<name>
Wed Jan 04 11:51:09 2017 S=0.45 Km/hr
</name>
<styleUrl>
#styleMap_TLP_Normal
</styleUrl>
<Point>
<coordinates>
-64.8810120,-10.7670012,83.52
</coordinates>
</Point>
</Placemark>
<Placemark>
<name>
Wed Jan 04 11:51:19 2017 S=0.54 Km/hr
</name>
<styleUrl>
#styleMap_TLP_Normal
</styleUrl>
<Point>
<coordinates>
-64.8810120,-10.7670069,83.48
</coordinates>
</Point>
</Placemark>
<Placemark>
<name>
Wed Jan 04 11:51:29 2017 S=0.92 Km/hr
</name>
<styleUrl>
#styleMap_TLP_Normal
</styleUrl>
<Point>
<coordinates>
-64.8810043,-10.7670231,83.49
</coordinates>
</Point>
</Placemark>
<Placemark>
<name>
Wed Jan 04 11:51:39 2017 S=0.30 Km/hr
</name>
<styleUrl>
#styleMap_TLP_Normal
</styleUrl>
<Point>
<coordinates>
-64.8810043,-10.7670517,83.15
</coordinates>
</Point>
</Placemark>
<Placemark>
<name>
Wed Jan 04 11:51:49 2017 S=0.52 Km/hr
</name>
<styleUrl>
#styleMap_TLP_Normal
</styleUrl>
<Point>
<coordinates>
-64.8809891,-10.7670364,83.14
</coordinates>
</Point>
</Placemark>
<Placemark>
<name>
Wed Jan 04 11:51:59 2017 S=0.70 Km/hr
</name>
<styleUrl>
#styleMap_TLP_Normal
</styleUrl>
<Point>
<coordinates>
-64.8809662,-10.7670078,82.30
</coordinates>
</Point>
</Placemark>
<Placemark>
<name>
Wed Jan 04 11:52:09 2017 S=0.14 Km/hr
</name>
<styleUrl>
#styleMap_TLP_Normal
</styleUrl>
<Point>
<coordinates>
-64.8809586,-10.7670031,82.31
</coordinates>
</Point>
</Placemark>
<Placemark>
<name>
Wed Jan 04 11:52:19 2017 S=0.79 Km/hr
</name>
<styleUrl>
#styleMap_TLP_Normal
</styleUrl>
<Point>
<coordinates>
-64.8809586,-10.7669592,80.02
</coordinates>
</Point>
</Placemark>
<Placemark>
<name>
Wed Jan 04 11:52:29 2017 S=0.41 Km/hr
</name>
<styleUrl>
#styleMap_TLP_Normal
</styleUrl>
<Point>
<coordinates>
-64.8809662,-10.7669506,80.05
</coordinates>
</Point>
</Placemark>
<Placemark>
<name>
Wed Jan 04 11:52:39 2017 S=0.62 Km/hr
</name>
<styleUrl>
#styleMap_TLP_Normal
</styleUrl>
<Point>
<coordinates>
-64.8809662,-10.7669554,80.05
</coordinates>
</Point>
</Placemark>
<Placemark>
<name>
Wed Jan 04 11:52:49 2017 S=0.75 Km/hr
</name>
<styleUrl>
#styleMap_TLP_Normal
</styleUrl>
<Point>
<coordinates>
-64.8809586,-10.7669582,80.08
</coordinates>
</Point>
</Placemark>
<Placemark>
<name>
Wed Jan 04 11:52:59 2017 S=0.50 Km/hr
</name>
<styleUrl>
#styleMap_TLP_Normal
</styleUrl>
<Point>
<coordinates>
-64.8809662,-10.7669706,80.12
</coordinates>
</Point>
</Placemark>
<Placemark>
<name>
Wed Jan 04 11:53:09 2017 S=0.63 Km/hr
</name>
<styleUrl>
#styleMap_TLP_Normal
</styleUrl>
<Point>
<coordinates>
-64.8809586,-10.7669706,80.20
</coordinates>
</Point>
</Placemark>
<Placemark>
<name>
Wed Jan 04 11:53:19 2017 S=0.91 Km/hr
</name>
<styleUrl>
#styleMap_TLP_Normal
</styleUrl>
<Point>
<coordinates>
-64.8809509,-10.7669744,80.30
</coordinates>
</Point>
</Placemark>
<Placemark>
<name>
Wed Jan 04 11:53:29 2017 S=0.61 Km/hr
</name>
<styleUrl>
#styleMap_TLP_Normal
</styleUrl>
<Point>
<coordinates>
-64.8809357,-10.7669687,80.35
</coordinates>
</Point>
</Placemark>
<Placemark>
<name>
Wed Jan 04 11:53:39 2017 S=0.56 Km/hr
</name>
<styleUrl>
#styleMap_TLP_Normal
</styleUrl>
<Point>
<coordinates>
-64.8809586,-10.7670145,81.20
</coordinates>
</Point>
</Placemark>
<Placemark>
<name>
Wed Jan 04 11:53:49 2017 S=0.31 Km/hr
</name>
<styleUrl>
#styleMap_TLP_Normal
</styleUrl>
<Point>
<coordinates>
-64.8809586,-10.7670193,81.28
</coordinates>
</Point>
</Placemark>
<Placemark>
<name>
Wed Jan 04 11:53:59 2017 S=0.84 Km/hr
</name>
<styleUrl>
#styleMap_TLP_Normal
</styleUrl>
<Point>
<coordinates>
-64.8809662,-10.7669888,82.07
</coordinates>
</Point>
</Placemark>
<Placemark>
<name>
Wed Jan 04 11:54:09 2017 S=0.21 Km/hr
</name>
<styleUrl>
#styleMap_TLP_Normal
</styleUrl>
<Point>
<coordinates>
-64.8809586,-10.7669821,82.26
</coordinates>
</Point>
</Placemark>
<Placemark>
<name>
Wed Jan 04 11:54:19 2017 S=0.61 Km/hr
</name>
<styleUrl>
#styleMap_TLP_Normal
</styleUrl>
<Point>
<coordinates>
-64.8809509,-10.7669773,82.30
</coordinates>
</Point>
</Placemark>
<Placemark>
<name>
Wed Jan 04 11:54:29 2017 S=0.75 Km/hr
</name>
<styleUrl>
#styleMap_TLP_Normal
</styleUrl>
<Point>
<coordinates>
-64.8809586,-10.7669697,82.33
</coordinates>
</Point>
</Placemark>
<Placemark>
<name>
Wed Jan 04 11:54:39 2017 S=0.63 Km/hr
</name>
<styleUrl>
#styleMap_TLP_Normal
</styleUrl>
<Point>
<coordinates>
-64.8809662,-10.7669554,82.62
</coordinates>
</Point>
</Placemark>
<Placemark>
<name>
Wed Jan 04 11:54:49 2017 S=0.31 Km/hr
</name>
<styleUrl>
#styleMap_TLP_Normal
</styleUrl>
<Point>
<coordinates>
-64.8809586,-10.7669497,82.62
</coordinates>
</Point>
</Placemark>
<Placemark>
<name>
Wed Jan 04 11:54:59 2017 S=1.44 Km/hr
</name>
<styleUrl>
#styleMap_TLP_Normal
</styleUrl>
<Point>
<coordinates>
-64.8809662,-10.7669554,82.66
</coordinates>
</Point>
</Placemark>
<Placemark>
<name>
Wed Jan 04 11:55:09 2017 S=0.27 Km/hr
</name>
<styleUrl>
#styleMap_TLP_Normal
</styleUrl>
<Point>
<coordinates>
-64.8809738,-10.7669668,82.80
</coordinates>
</Point>
</Placemark>
<Placemark>
<name>
Wed Jan 04 11:55:19 2017 S=0.94 Km/hr
</name>
<styleUrl>
#styleMap_TLP_Normal
</styleUrl>
<Point>
<coordinates>
-64.8809814,-10.7669697,82.78
</coordinates>
</Point>
</Placemark>
<Placemark>
<name>
Wed Jan 04 11:55:29 2017 S=1.07 Km/hr
</name>
<styleUrl>
#styleMap_TLP_Normal
</styleUrl>
<Point>
<coordinates>
-64.8809738,-10.7669840,83.34
</coordinates>
</Point>
</Placemark>
<Placemark>
<name>
Wed Jan 04 11:55:39 2017 S=1.51 Km/hr
</name>
<styleUrl>
#styleMap_TLP_Normal
</styleUrl>
<Point>
<coordinates>
-64.8809814,-10.7670364,84.11
</coordinates>
</Point>
</Placemark>
<Placemark>
<name>
Wed Jan 04 11:55:49 2017 S=1.45 Km/hr
</name>
<styleUrl>
#styleMap_TLP_Normal
</styleUrl>
<Point>
<coordinates>
-64.8809586,-10.7671509,85.86
</coordinates>
</Point>
</Placemark>
<Placemark>
<name>
Wed Jan 04 11:55:59 2017 S=2.44 Km/hr
</name>
<styleUrl>
#styleMap_TLP_Normal
</styleUrl>
<Point>
<coordinates>
-64.8810577,-10.7672729,82.37
</coordinates>
</Point>
</Placemark>
<Placemark>
<name>
Wed Jan 04 11:56:09 2017 S=0.82 Km/hr
</name>
<styleUrl>
#styleMap_TLP_Normal
</styleUrl>
<Point>
<coordinates>
-64.8811340,-10.7672987,79.62
</coordinates>
</Point>
</Placemark>
<Placemark>
<name>
Wed Jan 04 11:56:19 2017 S=1.47 Km/hr
</name>
<styleUrl>
#styleMap_TLP_Normal
</styleUrl>
<Point>
<coordinates>
-64.8812561,-10.7673006,76.37
</coordinates>
</Point>
</Placemark>
<Placemark>
<name>
Wed Jan 04 11:56:29 2017 S=1.67 Km/hr
</name>
<styleUrl>
#styleMap_TLP_Normal
</styleUrl>
<Point>
<coordinates>
-64.8813782,-10.7673311,74.19
</coordinates>
</Point>
</Placemark>
<Placemark>
<name>
Wed Jan 04 11:56:39 2017 S=1.38 Km/hr
</name>
<styleUrl>
#styleMap_TLP_Normal
</styleUrl>
<Point>
<coordinates>
-64.8815079,-10.7673140,71.74
</coordinates>
</Point>
</Placemark>
<Placemark>
<name>
Wed Jan 04 11:56:49 2017 S=1.05 Km/hr
</name>
<styleUrl>
#styleMap_TLP_Normal
</styleUrl>
<Point>
<coordinates>
-64.8816223,-10.7673006,65.04
</coordinates>
</Point>
</Placemark>
<Placemark>
<name>
Wed Jan 04 11:56:59 2017 S=1.23 Km/hr
</name>
<styleUrl>
#styleMap_TLP_Normal
</styleUrl>
<Point>
<coordinates>
-64.8816528,-10.7672911,63.10
</coordinates>
</Point>
</Placemark>
<Placemark>
<name>
Wed Jan 04 11:57:09 2017 S=0.66 Km/hr
</name>
<styleUrl>
#styleMap_TLP_Normal
</styleUrl>
<Point>
<coordinates>
-64.8816376,-10.7673187,62.49
</coordinates>
</Point>
</Placemark>
<Placemark>
<name>
Wed Jan 04 11:57:19 2017 S=2.48 Km/hr
</name>
<styleUrl>
#styleMap_TLP_Normal
</styleUrl>
<Point>
<coordinates>
-64.8816757,-10.7672901,62.25
</coordinates>
</Point>
</Placemark>
<Placemark>
<name>
Wed Jan 04 11:57:29 2017 S=1.31 Km/hr
</name>
<styleUrl>
#styleMap_TLP_Normal
</styleUrl>
<Point>
<coordinates>
-64.8816452,-10.7672815,61.16
</coordinates>
</Point>
</Placemark>
<Placemark>
<name>
Wed Jan 04 11:57:39 2017 S=1.44 Km/hr
</name>
<styleUrl>
#styleMap_TLP_Normal
</styleUrl>
<Point>
<coordinates>
-64.8817215,-10.7673206,60.77
</coordinates>
</Point>
</Placemark>
<Placemark>
<name>
Wed Jan 04 11:57:49 2017 S=0.62 Km/hr
</name>
<styleUrl>
#styleMap_TLP_Normal
</styleUrl>
<Point>
<coordinates>
-64.8818207,-10.7673635,59.46
</coordinates>
</Point>
</Placemark>
<Placemark>
<name>
Wed Jan 04 11:57:59 2017 S=1.36 Km/hr
</name>
<styleUrl>
#styleMap_TLP_Normal
</styleUrl>
<Point>
<coordinates>
-64.8818054,-10.7674227,59.90
</coordinates>
</Point>
</Placemark>
<Placemark>
<name>
Wed Jan 04 11:58:09 2017 S=0.59 Km/hr
</name>
<styleUrl>
#styleMap_TLP_Normal
</styleUrl>
<Point>
<coordinates>
-64.8818665,-10.7674561,60.80
</coordinates>
</Point>
</Placemark>
<Placemark>
<name>
Wed Jan 04 11:58:19 2017 S=0.44 Km/hr
</name>
<styleUrl>
#styleMap_TLP_Normal
</styleUrl>
<Point>
<coordinates>
-64.8819275,-10.7674847,60.96
</coordinates>
</Point>
</Placemark>
<Placemark>
<name>
Wed Jan 04 11:58:29 2017 S=1.69 Km/hr
</name>
<styleUrl>
#styleMap_TLP_Normal
</styleUrl>
<Point>
<coordinates>
-64.8820267,-10.7674227,58.94
</coordinates>
</Point>
</Placemark>
<Placemark>
<name>
Wed Jan 04 11:58:39 2017 S=1.19 Km/hr
</name>
<styleUrl>
#styleMap_TLP_Normal
</styleUrl>
<Point>
<coordinates>
-64.8821945,-10.7673883,54.64
</coordinates>
</Point>
</Placemark>
<Placemark>
<name>
Wed Jan 04 11:58:49 2017 S=3.37 Km/hr
</name>
<styleUrl>
#styleMap_TLP_Normal
</styleUrl>
<Point>
<coordinates>
-64.8823013,-10.7673292,53.19
</coordinates>
</Point>
</Placemark>
<Placemark>
<name>
Wed Jan 04 11:58:59 2017 S=1.92 Km/hr
</name>
<styleUrl>
#styleMap_TLP_Normal
</styleUrl>
<Point>
<coordinates>
-64.8823166,-10.7672472,54.35
</coordinates>
</Point>
</Placemark>
<Placemark>
<name>
Wed Jan 04 11:59:09 2017 S=1.74 Km/hr
</name>
<styleUrl>
#styleMap_TLP_Normal
</styleUrl>
<Point>
<coordinates>
-64.8823471,-10.7672005,54.47
</coordinates>
</Point>
</Placemark>
<Placemark>
<name>
Wed Jan 04 11:59:19 2017 S=2.39 Km/hr
</name>
<styleUrl>
#styleMap_TLP_Normal
</styleUrl>
<Point>
<coordinates>
-64.8823776,-10.7670822,56.33
</coordinates>
</Point>
</Placemark>
<Placemark>
<name>
Wed Jan 04 11:59:29 2017 S=2.14 Km/hr
</name>
<styleUrl>
#styleMap_TLP_Normal
</styleUrl>
<Point>
<coordinates>
-64.8824234,-10.7670155,58.12
</coordinates>
</Point>
</Placemark>
<Placemark>
<name>
Wed Jan 04 11:59:39 2017 S=1.95 Km/hr
</name>
<styleUrl>
#styleMap_TLP_Normal
</styleUrl>
<Point>
<coordinates>
-64.8824081,-10.7669134,61.84
</coordinates>
</Point>
</Placemark>
<Placemark>
<name>
Wed Jan 04 11:59:49 2017 S=0.78 Km/hr
</name>
<styleUrl>
#styleMap_TLP_Normal
</styleUrl>
<Point>
<coordinates>
-64.8824234,-10.7669373,63.76
</coordinates>
</Point>
</Placemark>
<Placemark>
<name>
Wed Jan 04 11:59:59 2017 S=2.62 Km/hr
</name>
<styleUrl>
#styleMap_TLP_Normal
</styleUrl>
<Point>
<coordinates>
-64.8824768,-10.7668810,64.74
</coordinates>
</Point>
</Placemark>
<Placemark>
<name>
Wed Jan 04 12:00:09 2017 S=2.70 Km/hr
</name>
<styleUrl>
#styleMap_TLP_Normal
</styleUrl>
<Point>
<coordinates>
-64.8825226,-10.7668343,65.31
</coordinates>
</Point>
</Placemark>
<Placemark>
<name>
Wed Jan 04 12:00:19 2017 S=1.96 Km/hr
</name>
<styleUrl>
#styleMap_TLP_Normal
</styleUrl>
<Point>
<coordinates>
-64.8825226,-10.7667694,66.84
</coordinates>
</Point>
</Placemark>
<Placemark>
<name>
Wed Jan 04 12:00:29 2017 S=0.99 Km/hr
</name>
<styleUrl>
#styleMap_TLP_Normal
</styleUrl>
<Point>
<coordinates>
-64.8825302,-10.7666979,69.06
</coordinates>
</Point>
</Placemark>
<Placemark>
<name>
Wed Jan 04 12:00:39 2017 S=1.55 Km/hr
</name>
<styleUrl>
#styleMap_TLP_Normal
</styleUrl>
<Point>
<coordinates>
-64.8825150,-10.7666111,69.41
</coordinates>
</Point>
</Placemark>
<Placemark>
<name>
Wed Jan 04 12:00:49 2017 S=1.49 Km/hr
</name>
<styleUrl>
#styleMap_TLP_Normal
</styleUrl>
<Point>
<coordinates>
-64.8825302,-10.7665930,68.69
</coordinates>
</Point>
</Placemark>
<Placemark>
<name>
Wed Jan 04 12:00:59 2017 S=1.28 Km/hr
</name>
<styleUrl>
#styleMap_TLP_Normal
</styleUrl>
<Point>
<coordinates>
-64.8825760,-10.7665195,68.67
</coordinates>
</Point>
</Placemark>
<Placemark>
<name>
Wed Jan 04 12:01:09 2017 S=1.46 Km/hr
</name>
<styleUrl>
#styleMap_TLP_Normal
</styleUrl>
<Point>
<coordinates>
-64.8824997,-10.7665062,69.29
</coordinates>
</Point>
</Placemark>
<Placemark>
<name>
Wed Jan 04 12:01:19 2017 S=0.96 Km/hr
</name>
<styleUrl>
#styleMap_TLP_Normal
</styleUrl>
<Point>
<coordinates>
-64.8825684,-10.7664642,65.68
</coordinates>
</Point>
</Placemark>
<Placemark>
<name>
Wed Jan 04 12:01:29 2017 S=2.29 Km/hr
</name>
<styleUrl>
#styleMap_TLP_Normal
</styleUrl>
<Point>
<coordinates>
-64.8825912,-10.7663822,65.65
</coordinates>
</Point>
</Placemark>
<Placemark>
<name>
Wed Jan 04 12:01:39 2017 S=1.67 Km/hr
</name>
<styleUrl>
#styleMap_TLP_Normal
</styleUrl>
<Point>
<coordinates>
-64.8826904,-10.7663393,65.02
</coordinates>
</Point>
</Placemark>
<Placemark>
<name>
Wed Jan 04 12:01:49 2017 S=3.05 Km/hr
</name>
<styleUrl>
#styleMap_TLP_Normal
</styleUrl>
<Point>
<coordinates>
-64.8827438,-10.7662582,64.74
</coordinates>
</Point>
</Placemark>
<Placemark>
<name>
Wed Jan 04 12:01:59 2017 S=2.24 Km/hr
</name>
<styleUrl>
#styleMap_TLP_Normal
</styleUrl>
<Point>
<coordinates>
-64.8826675,-10.7661152,65.11
</coordinates>
</Point>
</Placemark>
<Placemark>
<name>
Wed Jan 04 12:02:09 2017 S=1.33 Km/hr
</name>
<styleUrl>
#styleMap_TLP_Normal
</styleUrl>
<Point>
<coordinates>
-64.8826981,-10.7660608,66.18
</coordinates>
</Point>
</Placemark>
<Placemark>
<name>
Wed Jan 04 12:02:19 2017 S=1.04 Km/hr
</name>
<styleUrl>
#styleMap_TLP_Normal
</styleUrl>
<Point>
<coordinates>
-64.8827286,-10.7659912,67.73
</coordinates>
</Point>
</Placemark>
<Placemark>
<name>
Wed Jan 04 12:02:29 2017 S=1.10 Km/hr
</name>
<styleUrl>
#styleMap_TLP_Normal
</styleUrl>
<Point>
<coordinates>
-64.8827972,-10.7659483,67.72
</coordinates>
</Point>
</Placemark>
<Placemark>
<name>
Wed Jan 04 12:02:39 2017 S=0.87 Km/hr
</name>
<styleUrl>
#styleMap_TLP_Normal
</styleUrl>
<Point>
<coordinates>
-64.8828583,-10.7659340,66.68
</coordinates>
</Point>
</Placemark>
<Placemark>
<name>
Wed Jan 04 12:02:49 2017 S=1.97 Km/hr
</name>
<styleUrl>
#styleMap_TLP_Normal
</styleUrl>
<Point>
<coordinates>
-64.8829422,-10.7659426,64.98
</coordinates>
</Point>
</Placemark>
<Placemark>
<name>
Wed Jan 04 12:02:59 2017 S=1.68 Km/hr
</name>
<styleUrl>
#styleMap_TLP_Normal
</styleUrl>
<Point>
<coordinates>
-64.8829880,-10.7659245,64.13
</coordinates>
</Point>
</Placemark>
<Placemark>
<name>
Wed Jan 04 12:03:09 2017 S=2.06 Km/hr
</name>
<styleUrl>
#styleMap_TLP_Normal
</styleUrl>
<Point>
<coordinates>
-64.8831024,-10.7658873,64.86
</coordinates>
</Point>
</Placemark>
<Placemark>
<name>
Wed Jan 04 12:03:19 2017 S=0.40 Km/hr
</name>
<styleUrl>
#styleMap_TLP_Normal
</styleUrl>
<Point>
<coordinates>
-64.8832092,-10.7658920,58.11
</coordinates>
</Point>
</Placemark>
<Placemark>
<name>
Wed Jan 04 12:03:29 2017 S=1.42 Km/hr
</name>
<styleUrl>
#styleMap_TLP_Normal
</styleUrl>
<Point>
<coordinates>
-64.8832397,-10.7658730,57.81
</coordinates>
</Point>
</Placemark>
<Placemark>
<name>
Wed Jan 04 12:03:39 2017 S=1.03 Km/hr
</name>
<styleUrl>
#styleMap_TLP_Normal
</styleUrl>
<Point>
<coordinates>
-64.8832550,-10.7658443,57.31
</coordinates>
</Point>
</Placemark>
<Placemark>
<name>
Wed Jan 04 12:03:49 2017 S=0.90 Km/hr
</name>
<styleUrl>
#styleMap_TLP_Normal
</styleUrl>
<Point>
<coordinates>
-64.8832703,-10.7658110,57.48
</coordinates>
</Point>
</Placemark>
<Placemark>
<name>
Wed Jan 04 12:03:59 2017 S=3.21 Km/hr
</name>
<styleUrl>
#styleMap_TLP_Normal
</styleUrl>
<Point>
<coordinates>
-64.8833313,-10.7657490,58.71
</coordinates>
</Point>
</Placemark>
<Placemark>
<name>
Wed Jan 04 12:04:09 2017 S=1.80 Km/hr
</name>
<styleUrl>
#styleMap_TLP_Normal
</styleUrl>
<Point>
<coordinates>
-64.8833694,-10.7657347,59.49
</coordinates>
</Point>
</Placemark>
<Placemark>
<name>
Wed Jan 04 12:04:19 2017 S=0.68 Km/hr
</name>
<styleUrl>
#styleMap_TLP_Normal
</styleUrl>
<Point>
<coordinates>
-64.8833771,-10.7657442,59.87
</coordinates>
</Point>
</Placemark>
<Placemark>
<name>
Wed Jan 04 12:04:29 2017 S=1.21 Km/hr
</name>
<styleUrl>
#styleMap_TLP_Normal
</styleUrl>
<Point>
<coordinates>
-64.8833847,-10.7657337,59.95
</coordinates>
</Point>
</Placemark>
<Placemark>
<name>
Wed Jan 04 12:04:39 2017 S=0.69 Km/hr
</name>
<styleUrl>
#styleMap_TLP_Normal
</styleUrl>
<Point>
<coordinates>
-64.8833389,-10.7657146,59.61
</coordinates>
</Point>
</Placemark>
<Placemark>
<name>
Wed Jan 04 12:04:49 2017 S=1.68 Km/hr
</name>
<styleUrl>
#styleMap_TLP_Normal
</styleUrl>
<Point>
<coordinates>
-64.8833313,-10.7657452,59.81
</coordinates>
</Point>
</Placemark>
<Placemark>
<name>
Wed Jan 04 12:04:59 2017 S=1.31 Km/hr
</name>
<styleUrl>
#styleMap_TLP_Normal
</styleUrl>
<Point>
<coordinates>
-64.8832397,-10.7657881,61.29
</coordinates>
</Point>
</Placemark>
<Placemark>
<name>
Wed Jan 04 12:05:09 2017 S=0.99 Km/hr
</name>
<styleUrl>
#styleMap_TLP_Normal
</styleUrl>
<Point>
<coordinates>
-64.8830643,-10.7658596,64.38
</coordinates>
</Point>
</Placemark>
<Placemark>
<name>
Wed Jan 04 12:05:19 2017 S=0.18 Km/hr
</name>
<styleUrl>
#styleMap_TLP_Normal
</styleUrl>
<Point>
<coordinates>
-64.8830566,-10.7658672,64.59
</coordinates>
</Point>
</Placemark>
<Placemark>
<name>
Wed Jan 04 12:05:29 2017 S=0.38 Km/hr
</name>
<styleUrl>
#styleMap_TLP_Normal
</styleUrl>
<Point>
<coordinates>
-64.8830490,-10.7658720,64.73
</coordinates>
</Point>
</Placemark>
<Placemark>
<name>
Wed Jan 04 12:05:39 2017 S=1.07 Km/hr
</name>
<styleUrl>
#styleMap_TLP_Normal
</styleUrl>
<Point>
<coordinates>
-64.8830032,-10.7659149,68.01
</coordinates>
</Point>
</Placemark>
<Placemark>
<name>
Wed Jan 04 12:05:49 2017 S=1.65 Km/hr
</name>
<styleUrl>
#styleMap_TLP_Normal
</styleUrl>
<Point>
<coordinates>
-64.8829880,-10.7659311,67.76
</coordinates>
</Point>
</Placemark>
<Placemark>
<name>
Wed Jan 04 12:05:59 2017 S=1.26 Km/hr
</name>
<styleUrl>
#styleMap_TLP_Normal
</styleUrl>
<Point>
<coordinates>
-64.8829117,-10.7659464,69.56
</coordinates>
</Point>
</Placemark>
<Placemark>
<name>
Wed Jan 04 12:06:09 2017 S=1.33 Km/hr
</name>
<styleUrl>
#styleMap_TLP_Normal
</styleUrl>
<Point>
<coordinates>
-64.8828354,-10.7659407,70.10
</coordinates>
</Point>
</Placemark>
<Placemark>
<name>
Wed Jan 04 12:06:19 2017 S=1.34 Km/hr
</name>
<styleUrl>
#styleMap_TLP_Normal
</styleUrl>
<Point>
<coordinates>
-64.8827820,-10.7659006,74.72
</coordinates>
</Point>
</Placemark>
<Placemark>
<name>
Wed Jan 04 12:06:29 2017 S=0.31 Km/hr
</name>
<styleUrl>
#styleMap_TLP_Normal
</styleUrl>
<Point>
<coordinates>
-64.8827438,-10.7658958,75.08
</coordinates>
</Point>
</Placemark>
<Placemark>
<name>
Wed Jan 04 12:06:39 2017 S=1.25 Km/hr
</name>
<styleUrl>
#styleMap_TLP_Normal
</styleUrl>
<Point>
<coordinates>
-64.8827972,-10.7658606,77.70
</coordinates>
</Point>
</Placemark>
<Placemark>
<name>
Wed Jan 04 12:06:49 2017 S=1.85 Km/hr
</name>
<styleUrl>
#styleMap_TLP_Normal
</styleUrl>
<Point>
<coordinates>
-64.8828049,-10.7657824,81.24
</coordinates>
</Point>
</Placemark>
<Placemark>
<name>
Wed Jan 04 12:06:59 2017 S=2.07 Km/hr
</name>
<styleUrl>
#styleMap_TLP_Normal
</styleUrl>
<Point>
<coordinates>
-64.8827744,-10.7656794,83.04
</coordinates>
</Point>
</Placemark>
<Placemark>
<name>
Wed Jan 04 12:07:09 2017 S=1.35 Km/hr
</name>
<styleUrl>
#styleMap_TLP_Normal
</styleUrl>
<Point>
<coordinates>
-64.8828354,-10.7655640,85.38
</coordinates>
</Point>
</Placemark>
<Placemark>
<name>
Wed Jan 04 12:07:19 2017 S=1.42 Km/hr
</name>
<styleUrl>
#styleMap_TLP_Normal
</styleUrl>
<Point>
<coordinates>
-64.8828201,-10.7654848,86.73
</coordinates>
</Point>
</Placemark>
<Placemark>
<name>
Wed Jan 04 12:07:29 2017 S=0.80 Km/hr
</name>
<styleUrl>
#styleMap_TLP_Normal
</styleUrl>
<Point>
<coordinates>
-64.8828125,-10.7654390,88.66
</coordinates>
</Point>
</Placemark>
<Placemark>
<name>
Wed Jan 04 12:07:39 2017 S=0.59 Km/hr
</name>
<styleUrl>
#styleMap_TLP_Normal
</styleUrl>
<Point>
<coordinates>
-64.8828125,-10.7654333,88.59
</coordinates>
</Point>
</Placemark>
<Placemark>
<name>
Wed Jan 04 12:07:49 2017 S=1.56 Km/hr
</name>
<styleUrl>
#styleMap_TLP_Normal
</styleUrl>
<Point>
<coordinates>
-64.8828125,-10.7653933,87.56
</coordinates>
</Point>
</Placemark>
<Placemark>
<name>
Wed Jan 04 12:07:59 2017 S=0.81 Km/hr
</name>
<styleUrl>
#styleMap_TLP_Normal
</styleUrl>
<Point>
<coordinates>
-64.8828125,-10.7653427,84.03
</coordinates>
</Point>
</Placemark>
<Placemark>
<name>
Wed Jan 04 12:08:09 2017 S=0.84 Km/hr
</name>
<styleUrl>
#styleMap_TLP_Normal
</styleUrl>
<Point>
<coordinates>
-64.8828125,-10.7653608,83.80
</coordinates>
</Point>
</Placemark>
<Placemark>
<name>
Wed Jan 04 12:08:19 2017 S=1.74 Km/hr
</name>
<styleUrl>
#styleMap_TLP_Normal
</styleUrl>
<Point>
<coordinates>
-64.8828049,-10.7654629,84.99
</coordinates>
</Point>
</Placemark>
<Placemark>
<name>
Wed Jan 04 12:08:29 2017 S=0.61 Km/hr
</name>
<styleUrl>
#styleMap_TLP_Normal
</styleUrl>
<Point>
<coordinates>
-64.8828278,-10.7654696,84.93
</coordinates>
</Point>
</Placemark>
<Placemark>
<name>
Wed Jan 04 12:08:39 2017 S=2.18 Km/hr
</name>
<styleUrl>
#styleMap_TLP_Normal
</styleUrl>
<Point>
<coordinates>
-64.8828049,-10.7654362,85.20
</coordinates>
</Point>
</Placemark>
<Placemark>
<name>
Wed Jan 04 12:08:49 2017 S=0.32 Km/hr
</name>
<styleUrl>
#styleMap_TLP_Normal
</styleUrl>
<Point>
<coordinates>
-64.8827820,-10.7653913,86.32
</coordinates>
</Point>
</Placemark>
<Placemark>
<name>
Wed Jan 04 12:08:59 2017 S=0.70 Km/hr
</name>
<styleUrl>
#styleMap_TLP_Normal
</styleUrl>
<Point>
<coordinates>
-64.8827744,-10.7653913,86.41
</coordinates>
</Point>
</Placemark>
<Placemark>
<name>
Wed Jan 04 12:09:09 2017 S=0.64 Km/hr
</name>
<styleUrl>
#styleMap_TLP_Normal
</styleUrl>
<Point>
<coordinates>
-64.8827591,-10.7653990,86.46
</coordinates>
</Point>
</Placemark>
<Placemark>
<name>
Wed Jan 04 12:09:19 2017 S=0.37 Km/hr
</name>
<styleUrl>
#styleMap_TLP_Normal
</styleUrl>
<Point>
<coordinates>
-64.8827362,-10.7653961,86.51
</coordinates>
</Point>
</Placemark>
<Placemark>
<name>
Wed Jan 04 12:09:29 2017 S=0.71 Km/hr
</name>
<styleUrl>
#styleMap_TLP_Normal
</styleUrl>
<Point>
<coordinates>
-64.8827362,-10.7653828,86.54
</coordinates>
</Point>
</Placemark>
<Placemark>
<name>
Wed Jan 04 12:09:39 2017 S=1.56 Km/hr
</name>
<styleUrl>
#styleMap_TLP_Normal
</styleUrl>
<Point>
<coordinates>
-64.8827057,-10.7653723,87.73
</coordinates>
</Point>
</Placemark>
<Placemark>
<name>
Wed Jan 04 12:09:49 2017 S=0.77 Km/hr
</name>
<styleUrl>
#styleMap_TLP_Normal
</styleUrl>
<Point>
<coordinates>
-64.8826370,-10.7653875,93.29
</coordinates>
</Point>
</Placemark>
<Placemark>
<name>
Wed Jan 04 12:09:59 2017 S=0.79 Km/hr
</name>
<styleUrl>
#styleMap_TLP_Normal
</styleUrl>
<Point>
<coordinates>
-64.8826294,-10.7654076,94.47
</coordinates>
</Point>
</Placemark>
<Placemark>
<name>
Wed Jan 04 12:10:09 2017 S=0.64 Km/hr
</name>
<styleUrl>
#styleMap_TLP_Normal
</styleUrl>
<Point>
<coordinates>
-64.8827972,-10.7653780,95.18
</coordinates>
</Point>
</Placemark>
<Placemark>
<name>
Wed Jan 04 12:10:19 2017 S=0.49 Km/hr
</name>
<styleUrl>
#styleMap_TLP_Normal
</styleUrl>
<Point>
<coordinates>
-64.8828278,-10.7653522,95.30
</coordinates>
</Point>
</Placemark>
<Placemark>
<name>
Wed Jan 04 12:10:29 2017 S=1.20 Km/hr
</name>
<styleUrl>
#styleMap_TLP_Normal
</styleUrl>
<Point>
<coordinates>
-64.8828430,-10.7653418,95.32
</coordinates>
</Point>
</Placemark>
<Placemark>
<name>
Wed Jan 04 12:10:39 2017 S=0.39 Km/hr
</name>
<styleUrl>
#styleMap_TLP_Normal
</styleUrl>
<Point>
<coordinates>
-64.8828278,-10.7652807,93.85
</coordinates>
</Point>
</Placemark>
<Placemark>
<name>
Wed Jan 04 12:10:49 2017 S=1.05 Km/hr
</name>
<styleUrl>
#styleMap_TLP_Normal
</styleUrl>
<Point>
<coordinates>
-64.8828430,-10.7652845,93.39
</coordinates>
</Point>
</Placemark>
<Placemark>
<name>
Wed Jan 04 12:10:59 2017 S=0.41 Km/hr
</name>
<styleUrl>
#styleMap_TLP_Normal
</styleUrl>
<Point>
<coordinates>
-64.8828506,-10.7653227,93.00
</coordinates>
</Point>
</Placemark>
<Placemark>
<name>
Wed Jan 04 12:11:09 2017 S=0.96 Km/hr
</name>
<styleUrl>
#styleMap_TLP_Normal
</styleUrl>
<Point>
<coordinates>
-64.8828888,-10.7653065,92.96
</coordinates>
</Point>
</Placemark>
<Placemark>
<name>
Wed Jan 04 12:11:19 2017 S=0.18 Km/hr
</name>
<styleUrl>
#styleMap_TLP_Normal
</styleUrl>
<Point>
<coordinates>
-64.8828964,-10.7652845,93.55
</coordinates>
</Point>
</Placemark>
<Placemark>
<name>
Wed Jan 04 12:11:29 2017 S=0.24 Km/hr
</name>
<styleUrl>
#styleMap_TLP_Normal
</styleUrl>
<Point>
<coordinates>
-64.8828964,-10.7652903,93.55
</coordinates>
</Point>
</Placemark>
<Placemark>
<name>
Wed Jan 04 12:11:39 2017 S=1.06 Km/hr
</name>
<styleUrl>
#styleMap_TLP_Normal
</styleUrl>
<Point>
<coordinates>
-64.8828964,-10.7652712,93.64
</coordinates>
</Point>
</Placemark>
<Placemark>
<name>
Wed Jan 04 12:11:49 2017 S=1.29 Km/hr
</name>
<styleUrl>
#styleMap_TLP_Normal
</styleUrl>
<Point>
<coordinates>
-64.8829117,-10.7652655,93.41
</coordinates>
</Point>
</Placemark>
<Placemark>
<name>
Wed Jan 04 12:11:59 2017 S=1.17 Km/hr
</name>
<styleUrl>
#styleMap_TLP_Normal
</styleUrl>
<Point>
<coordinates>
-64.8829041,-10.7652845,93.85
</coordinates>
</Point>
</Placemark>
<Placemark>
<name>
Wed Jan 04 12:12:09 2017 S=0.94 Km/hr
</name>
<styleUrl>
#styleMap_TLP_Normal
</styleUrl>
<Point>
<coordinates>
-64.8828812,-10.7652655,94.23
</coordinates>
</Point>
</Placemark>
<Placemark>
<name>
Wed Jan 04 12:12:19 2017 S=1.06 Km/hr
</name>
<styleUrl>
#styleMap_TLP_Normal
</styleUrl>
<Point>
<coordinates>
-64.8828735,-10.7652149,94.35
</coordinates>
</Point>
</Placemark>
<Placemark>
<name>
Wed Jan 04 12:12:29 2017 S=1.02 Km/hr
</name>
<styleUrl>
#styleMap_TLP_Normal
</styleUrl>
<Point>
<coordinates>
-64.8828354,-10.7652168,94.80
</coordinates>
</Point>
</Placemark>
<Placemark>
<name>
Wed Jan 04 12:12:39 2017 S=0.79 Km/hr
</name>
<styleUrl>
#styleMap_TLP_Normal
</styleUrl>
<Point>
<coordinates>
-64.8828278,-10.7652054,94.95
</coordinates>
</Point>
</Placemark>
<Placemark>
<name>
Wed Jan 04 12:12:49 2017 S=1.37 Km/hr
</name>
<styleUrl>
#styleMap_TLP_Normal
</styleUrl>
<Point>
<coordinates>
-64.8828583,-10.7651958,95.08
</coordinates>
</Point>
</Placemark>
<Placemark>
<name>
Wed Jan 04 12:12:59 2017 S=1.71 Km/hr
</name>
<styleUrl>
#styleMap_TLP_Normal
</styleUrl>
<Point>
<coordinates>
-64.8829041,-10.7651911,95.08
</coordinates>
</Point>
</Placemark>
<Placemark>
<name>
Wed Jan 04 12:13:09 2017 S=0.74 Km/hr
</name>
<styleUrl>
#styleMap_TLP_Normal
</styleUrl>
<Point>
<coordinates>
-64.8829346,-10.7651939,94.66
</coordinates>
</Point>
</Placemark>
<Placemark>
<name>
Wed Jan 04 12:13:19 2017 S=0.35 Km/hr
</name>
<styleUrl>
#styleMap_TLP_Normal
</styleUrl>
<Point>
<coordinates>
-64.8829346,-10.7651920,94.66
</coordinates>
</Point>
</Placemark>
<Placemark>
<name>
Wed Jan 04 12:13:29 2017 S=0.60 Km/hr
</name>
<styleUrl>
#styleMap_TLP_Normal
</styleUrl>
<Point>
<coordinates>
-64.8828506,-10.7652159,97.35
</coordinates>
</Point>
</Placemark>
<Placemark>
<name>
Wed Jan 04 12:13:39 2017 S=1.47 Km/hr
</name>
<styleUrl>
#styleMap_TLP_Normal
</styleUrl>
<Point>
<coordinates>
-64.8828430,-10.7651978,97.36
</coordinates>
</Point>
</Placemark>
<Placemark>
<name>
Wed Jan 04 12:13:49 2017 S=2.25 Km/hr
</name>
<styleUrl>
#styleMap_TLP_Normal
</styleUrl>
<Point>
<coordinates>
-64.8829575,-10.7652016,95.74
</coordinates>
</Point>
</Placemark>
<Placemark>
<name>
Wed Jan 04 12:13:59 2017 S=1.14 Km/hr
</name>
<styleUrl>
#styleMap_TLP_Normal
</styleUrl>
<Point>
<coordinates>
-64.8830032,-10.7651529,94.47
</coordinates>
</Point>
</Placemark>
<Placemark>
<name>
Wed Jan 04 12:14:09 2017 S=1.05 Km/hr
</name>
<styleUrl>
#styleMap_TLP_Normal
</styleUrl>
<Point>
<coordinates>
-64.8830872,-10.7651672,90.39
</coordinates>
</Point>
</Placemark>
<Placemark>
<name>
Wed Jan 04 12:14:19 2017 S=0.96 Km/hr
</name>
<styleUrl>
#styleMap_TLP_Normal
</styleUrl>
<Point>
<coordinates>
-64.8830566,-10.7652063,88.94
</coordinates>
</Point>
</Placemark>
<Placemark>
<name>
Wed Jan 04 12:14:29 2017 S=1.56 Km/hr
</name>
<styleUrl>
#styleMap_TLP_Normal
</styleUrl>
<Point>
<coordinates>
-64.8829346,-10.7652006,89.84
</coordinates>
</Point>
</Placemark>
<Placemark>
<name>
Wed Jan 04 12:14:39 2017 S=1.50 Km/hr
</name>
<styleUrl>
#styleMap_TLP_Normal
</styleUrl>
<Point>
<coordinates>
-64.8828506,-10.7652044,90.93
</coordinates>
</Point>
</Placemark>
<Placemark>
<name>
Wed Jan 04 12:14:49 2017 S=0.72 Km/hr
</name>
<styleUrl>
#styleMap_TLP_Normal
</styleUrl>
<Point>
<coordinates>
-64.8827972,-10.7651682,92.56
</coordinates>
</Point>
</Placemark>
<Placemark>
<name>
Wed Jan 04 12:14:59 2017 S=1.98 Km/hr
</name>
<styleUrl>
#styleMap_TLP_Normal
</styleUrl>
<Point>
<coordinates>
-64.8827133,-10.7651691,93.22
</coordinates>
</Point>
</Placemark>
<Placemark>
<name>
Wed Jan 04 12:15:09 2017 S=1.37 Km/hr
</name>
<styleUrl>
#styleMap_TLP_Normal
</styleUrl>
<Point>
<coordinates>
-64.8827286,-10.7652140,93.75
</coordinates>
</Point>
</Placemark>
<Placemark>
<name>
Wed Jan 04 12:15:19 2017 S=1.00 Km/hr
</name>
<styleUrl>
#styleMap_TLP_Normal
</styleUrl>
<Point>
<coordinates>
-64.8826828,-10.7652988,97.69
</coordinates>
</Point>
</Placemark>
<Placemark>
<name>
Wed Jan 04 12:15:29 2017 S=0.43 Km/hr
</name>
<styleUrl>
#styleMap_TLP_Normal
</styleUrl>
<Point>
<coordinates>
-64.8826904,-10.7652950,98.94
</coordinates>
</Point>
</Placemark>
<Placemark>
<name>
Wed Jan 04 12:15:39 2017 S=2.07 Km/hr
</name>
<styleUrl>
#styleMap_TLP_Normal
</styleUrl>
<Point>
<coordinates>
-64.8827667,-10.7652349,99.55
</coordinates>
</Point>
</Placemark>
<Placemark>
<name>
Wed Jan 04 12:15:49 2017 S=1.65 Km/hr
</name>
<styleUrl>
#styleMap_TLP_Normal
</styleUrl>
<Point>
<coordinates>
-64.8828049,-10.7651720,99.77
</coordinates>
</Point>
</Placemark>
<Placemark>
<name>
Wed Jan 04 12:15:59 2017 S=2.07 Km/hr
</name>
<styleUrl>
#styleMap_TLP_Normal
</styleUrl>
<Point>
<coordinates>
-64.8827820,-10.7650785,100.58
</coordinates>
</Point>
</Placemark>
<Placemark>
<name>
Wed Jan 04 12:16:09 2017 S=2.33 Km/hr
</name>
<styleUrl>
#styleMap_TLP_Normal
</styleUrl>
<Point>
<coordinates>
-64.8828049,-10.7650156,100.28
</coordinates>
</Point>
</Placemark>
<Placemark>
<name>
Wed Jan 04 12:16:19 2017 S=2.02 Km/hr
</name>
<styleUrl>
#styleMap_TLP_Normal
</styleUrl>
<Point>
<coordinates>
-64.8827667,-10.7649660,100.88
</coordinates>
</Point>
</Placemark>
<Placemark>
<name>
Wed Jan 04 12:16:29 2017 S=0.95 Km/hr
</name>
<styleUrl>
#styleMap_TLP_Normal
</styleUrl>
<Point>
<coordinates>
-64.8827744,-10.7649202,100.75
</coordinates>
</Point>
</Placemark>
<Placemark>
<name>
Wed Jan 04 12:16:39 2017 S=0.64 Km/hr
</name>
<styleUrl>
#styleMap_TLP_Normal
</styleUrl>
<Point>
<coordinates>
-64.8827515,-10.7649136,100.26
</coordinates>
</Point>
</Placemark>
<Placemark>
<name>
Wed Jan 04 12:16:49 2017 S=0.75 Km/hr
</name>
<styleUrl>
#styleMap_TLP_Normal
</styleUrl>
<Point>
<coordinates>
-64.8827667,-10.7649450,100.37
</coordinates>
</Point>
</Placemark>
<Placemark>
<name>
Wed Jan 04 12:16:59 2017 S=1.23 Km/hr
</name>
<styleUrl>
#styleMap_TLP_Normal
</styleUrl>
<Point>
<coordinates>
-64.8827896,-10.7649250,100.59
</coordinates>
</Point>
</Placemark>
<Placemark>
<name>
Wed Jan 04 12:17:09 2017 S=1.97 Km/hr
</name>
<styleUrl>
#styleMap_TLP_Normal
</styleUrl>
<Point>
<coordinates>
-64.8827820,-10.7648449,101.16
</coordinates>
</Point>
</Placemark>
<Placemark>
<name>
Wed Jan 04 12:17:19 2017 S=1.64 Km/hr
</name>
<styleUrl>
#styleMap_TLP_Normal
</styleUrl>
<Point>
<coordinates>
-64.8827362,-10.7647552,102.13
</coordinates>
</Point>
</Placemark>
<Placemark>
<name>
Wed Jan 04 12:17:29 2017 S=2.20 Km/hr
</name>
<styleUrl>
#styleMap_TLP_Normal
</styleUrl>
<Point>
<coordinates>
-64.8827286,-10.7646618,104.05
</coordinates>
</Point>
</Placemark>
<Placemark>
<name>
Wed Jan 04 12:17:39 2017 S=1.55 Km/hr
</name>
<styleUrl>
#styleMap_TLP_Normal
</styleUrl>
<Point>
<coordinates>
-64.8827591,-10.7645874,105.73
</coordinates>
</Point>
</Placemark>
<Placemark>
<name>
Wed Jan 04 12:17:49 2017 S=1.26 Km/hr
</name>
<styleUrl>
#styleMap_TLP_Normal
</styleUrl>
<Point>
<coordinates>
-64.8827515,-10.7644997,106.73
</coordinates>
</Point>
</Placemark>
<Placemark>
<name>
Wed Jan 04 12:17:59 2017 S=1.14 Km/hr
</name>
<styleUrl>
#styleMap_TLP_Normal
</styleUrl>
<Point>
<coordinates>
-64.8827591,-10.7644444,107.13
</coordinates>
</Point>
</Placemark>
<Placemark>
<name>
Wed Jan 04 12:18:09 2017 S=0.83 Km/hr
</name>
<styleUrl>
#styleMap_TLP_Normal
</styleUrl>
<Point>
<coordinates>
-64.8827515,-10.7643909,107.49
</coordinates>
</Point>
</Placemark>
<Placemark>
<name>
Wed Jan 04 12:18:19 2017 S=0.88 Km/hr
</name>
<styleUrl>
#styleMap_TLP_Normal
</styleUrl>
<Point>
<coordinates>
-64.8827591,-10.7643776,107.35
</coordinates>
</Point>
</Placemark>
<Placemark>
<name>
Wed Jan 04 12:18:29 2017 S=1.69 Km/hr
</name>
<styleUrl>
#styleMap_TLP_Normal
</styleUrl>
<Point>
<coordinates>
-64.8827515,-10.7643557,107.16
</coordinates>
</Point>
</Placemark>
<Placemark>
<name>
Wed Jan 04 12:18:39 2017 S=1.59 Km/hr
</name>
<styleUrl>
#styleMap_TLP_Normal
</styleUrl>
<Point>
<coordinates>
-64.8827362,-10.7642536,106.75
</coordinates>
</Point>
</Placemark>
<Placemark>
<name>
Wed Jan 04 12:18:49 2017 S=1.38 Km/hr
</name>
<styleUrl>
#styleMap_TLP_Normal
</styleUrl>
<Point>
<coordinates>
-64.8827209,-10.7641830,106.64
</coordinates>
</Point>
</Placemark>
<Placemark>
<name>
Wed Jan 04 12:18:59 2017 S=1.67 Km/hr
</name>
<styleUrl>
#styleMap_TLP_Normal
</styleUrl>
<Point>
<coordinates>
-64.8826523,-10.7641277,106.24
</coordinates>
</Point>
</Placemark>
<Placemark>
<name>
Wed Jan 04 12:19:09 2017 S=0.91 Km/hr
</name>
<styleUrl>
#styleMap_TLP_Normal
</styleUrl>
<Point>
<coordinates>
-64.8826065,-10.7641516,104.92
</coordinates>
</Point>
</Placemark>
<Placemark>
<name>
Wed Jan 04 12:19:19 2017 S=1.88 Km/hr
</name>
<styleUrl>
#styleMap_TLP_Normal
</styleUrl>
<Point>
<coordinates>
-64.8825226,-10.7640343,103.43
</coordinates>
</Point>
</Placemark>
<Placemark>
<name>
Wed Jan 04 12:19:29 2017 S=1.88 Km/hr
</name>
<styleUrl>
#styleMap_TLP_Normal
</styleUrl>
<Point>
<coordinates>
-64.8826141,-10.7639408,104.98
</coordinates>
</Point>
</Placemark>
<Placemark>
<name>
Wed Jan 04 12:19:39 2017 S=1.78 Km/hr
</name>
<styleUrl>
#styleMap_TLP_Normal
</styleUrl>
<Point>
<coordinates>
-64.8825989,-10.7638836,104.95
</coordinates>
</Point>
</Placemark>
<Placemark>
<name>
Wed Jan 04 12:19:49 2017 S=1.72 Km/hr
</name>
<styleUrl>
#styleMap_TLP_Normal
</styleUrl>
<Point>
<coordinates>
-64.8825912,-10.7638254,103.98
</coordinates>
</Point>
</Placemark>
<Placemark>
<name>
Wed Jan 04 12:19:59 2017 S=1.70 Km/hr
</name>
<styleUrl>
#styleMap_TLP_Normal
</styleUrl>
<Point>
<coordinates>
-64.8825684,-10.7637701,103.23
</coordinates>
</Point>
</Placemark>
<Placemark>
<name>
Wed Jan 04 12:20:09 2017 S=2.37 Km/hr
</name>
<styleUrl>
#styleMap_TLP_Normal
</styleUrl>
<Point>
<coordinates>
-64.8825378,-10.7636995,103.96
</coordinates>
</Point>
</Placemark>
<Placemark>
<name>
Wed Jan 04 12:20:19 2017 S=2.02 Km/hr
</name>
<styleUrl>
#styleMap_TLP_Normal
</styleUrl>
<Point>
<coordinates>
-64.8825684,-10.7636433,104.04
</coordinates>
</Point>
</Placemark>
<Placemark>
<name>
Wed Jan 04 12:20:29 2017 S=1.31 Km/hr
</name>
<styleUrl>
#styleMap_TLP_Normal
</styleUrl>
<Point>
<coordinates>
-64.8825760,-10.7636118,103.97
</coordinates>
</Point>
</Placemark>
<Placemark>
<name>
Wed Jan 04 12:20:39 2017 S=1.62 Km/hr
</name>
<styleUrl>
#styleMap_TLP_Normal
</styleUrl>
<Point>
<coordinates>
-64.8825760,-10.7635584,103.74
</coordinates>
</Point>
</Placemark>
<Placemark>
<name>
Wed Jan 04 12:20:49 2017 S=1.39 Km/hr
</name>
<styleUrl>
#styleMap_TLP_Normal
</styleUrl>
<Point>
<coordinates>
-64.8825378,-10.7634869,103.12
</coordinates>
</Point>
</Placemark>
<Placemark>
<name>
Wed Jan 04 12:20:59 2017 S=0.70 Km/hr
</name>
<styleUrl>
#styleMap_TLP_Normal
</styleUrl>
<Point>
<coordinates>
-64.8826218,-10.7633953,105.58
</coordinates>
</Point>
</Placemark>
<Placemark>
<name>
Wed Jan 04 12:21:09 2017 S=1.08 Km/hr
</name>
<styleUrl>
#styleMap_TLP_Normal
</styleUrl>
<Point>
<coordinates>
-64.8826523,-10.7633762,105.59
</coordinates>
</Point>
</Placemark>
<Placemark>
<name>
Wed Jan 04 12:21:19 2017 S=1.04 Km/hr
</name>
<styleUrl>
#styleMap_TLP_Normal
</styleUrl>
<Point>
<coordinates>
-64.8826675,-10.7633629,105.32
</coordinates>
</Point>
</Placemark>
<Placemark>
<name>
Wed Jan 04 12:21:29 2017 S=1.17 Km/hr
</name>
<styleUrl>
#styleMap_TLP_Normal
</styleUrl>
<Point>
<coordinates>
-64.8826828,-10.7633514,105.32
</coordinates>
</Point>
</Placemark>
<Placemark>
<name>
Wed Jan 04 12:21:39 2017 S=0.45 Km/hr
</name>
<styleUrl>
#styleMap_TLP_Normal
</styleUrl>
<Point>
<coordinates>
-64.8827057,-10.7633696,105.08
</coordinates>
</Point>
</Placemark>
<Placemark>
<name>
Wed Jan 04 12:21:49 2017 S=1.75 Km/hr
</name>
<styleUrl>
#styleMap_TLP_Normal
</styleUrl>
<Point>
<coordinates>
-64.8826752,-10.7633600,105.16
</coordinates>
</Point>
</Placemark>
<Placemark>
<name>
Wed Jan 04 12:21:59 2017 S=0.62 Km/hr
</name>
<styleUrl>
#styleMap_TLP_Normal
</styleUrl>
<Point>
<coordinates>
-64.8826141,-10.7633533,105.00
</coordinates>
</Point>
</Placemark>
<Placemark>
<name>
Wed Jan 04 12:22:09 2017 S=0.74 Km/hr
</name>
<styleUrl>
#styleMap_TLP_Normal
</styleUrl>
<Point>
<coordinates>
-64.8825989,-10.7633457,104.98
</coordinates>
</Point>
</Placemark>
<Placemark>
<name>
Wed Jan 04 12:22:19 2017 S=1.47 Km/hr
</name>
<styleUrl>
#styleMap_TLP_Normal
</styleUrl>
<Point>
<coordinates>
-64.8825912,-10.7633429,105.00
</coordinates>
</Point>
</Placemark>
<Placemark>
<name>
Wed Jan 04 12:22:29 2017 S=0.16 Km/hr
</name>
<styleUrl>
#styleMap_TLP_Normal
</styleUrl>
<Point>
<coordinates>
-64.8825073,-10.7633591,104.73
</coordinates>
</Point>
</Placemark>
<Placemark>
<name>
Wed Jan 04 12:22:39 2017 S=1.24 Km/hr
</name>
<styleUrl>
#styleMap_TLP_Normal
</styleUrl>
<Point>
<coordinates>
-64.8825226,-10.7633905,104.86
</coordinates>
</Point>
</Placemark>
<Placemark>
<name>
Wed Jan 04 12:22:49 2017 S=0.26 Km/hr
</name>
<styleUrl>
#styleMap_TLP_Normal
</styleUrl>
<Point>
<coordinates>
-64.8826294,-10.7634811,103.57
</coordinates>
</Point>
</Placemark>
<Placemark>
<name>
Wed Jan 04 12:22:59 2017 S=1.20 Km/hr
</name>
<styleUrl>
#styleMap_TLP_Normal
</styleUrl>
<Point>
<coordinates>
-64.8826447,-10.7635021,103.55
</coordinates>
</Point>
</Placemark>
<Placemark>
<name>
Wed Jan 04 12:23:09 2017 S=1.44 Km/hr
</name>
<styleUrl>
#styleMap_TLP_Normal
</styleUrl>
<Point>
<coordinates>
-64.8826294,-10.7634859,99.82
</coordinates>
</Point>
</Placemark>
<Placemark>
<name>
Wed Jan 04 12:23:19 2017 S=2.08 Km/hr
</name>
<styleUrl>
#styleMap_TLP_Normal
</styleUrl>
<Point>
<coordinates>
-64.8826370,-10.7635279,99.58
</coordinates>
</Point>
</Placemark>
<Placemark>
<name>
Wed Jan 04 12:23:29 2017 S=1.40 Km/hr
</name>
<styleUrl>
#styleMap_TLP_Normal
</styleUrl>
<Point>
<coordinates>
-64.8827209,-10.7635860,97.97
</coordinates>
</Point>
</Placemark>
<Placemark>
<name>
Wed Jan 04 12:23:39 2017 S=1.21 Km/hr
</name>
<styleUrl>
#styleMap_TLP_Normal
</styleUrl>
<Point>
<coordinates>
-64.8827896,-10.7635889,97.83
</coordinates>
</Point>
</Placemark>
<Placemark>
<name>
Wed Jan 04 12:23:49 2017 S=1.68 Km/hr
</name>
<styleUrl>
#styleMap_TLP_Normal
</styleUrl>
<Point>
<coordinates>
-64.8828735,-10.7636251,95.94
</coordinates>
</Point>
</Placemark>
<Placemark>
<name>
Wed Jan 04 12:23:59 2017 S=2.44 Km/hr
</name>
<styleUrl>
#styleMap_TLP_Normal
</styleUrl>
<Point>
<coordinates>
-64.8830032,-10.7636299,95.23
</coordinates>
</Point>
</Placemark>
<Placemark>
<name>
Wed Jan 04 12:24:09 2017 S=0.78 Km/hr
</name>
<styleUrl>
#styleMap_TLP_Normal
</styleUrl>
<Point>
<coordinates>
-64.8830261,-10.7636623,93.73
</coordinates>
</Point>
</Placemark>
<Placemark>
<name>
Wed Jan 04 12:24:19 2017 S=0.64 Km/hr
</name>
<styleUrl>
#styleMap_TLP_Normal
</styleUrl>
<Point>
<coordinates>
-64.8830566,-10.7636280,93.38
</coordinates>
</Point>
</Placemark>
<Placemark>
<name>
Wed Jan 04 12:24:29 2017 S=1.90 Km/hr
</name>
<styleUrl>
#styleMap_TLP_Normal
</styleUrl>
<Point>
<coordinates>
-64.8830872,-10.7636023,93.26
</coordinates>
</Point>
</Placemark>
<Placemark>
<name>
Wed Jan 04 12:24:39 2017 S=0.92 Km/hr
</name>
<styleUrl>
#styleMap_TLP_Normal
</styleUrl>
<Point>
<coordinates>
-64.8831863,-10.7635660,92.59
</coordinates>
</Point>
</Placemark>
<Placemark>
<name>
Wed Jan 04 12:24:49 2017 S=1.19 Km/hr
</name>
<styleUrl>
#styleMap_TLP_Normal
</styleUrl>
<Point>
<coordinates>
-64.8832321,-10.7635326,92.32
</coordinates>
</Point>
</Placemark>
<Placemark>
<name>
Wed Jan 04 12:24:59 2017 S=1.01 Km/hr
</name>
<styleUrl>
#styleMap_TLP_Normal
</styleUrl>
<Point>
<coordinates>
-64.8833084,-10.7635641,92.26
</coordinates>
</Point>
</Placemark>
<Placemark>
<name>
Wed Jan 04 12:25:09 2017 S=0.44 Km/hr
</name>
<styleUrl>
#styleMap_TLP_Normal
</styleUrl>
<Point>
<coordinates>
-64.8832855,-10.7635698,92.21
</coordinates>
</Point>
</Placemark>
<Placemark>
<name>
Wed Jan 04 12:25:19 2017 S=2.68 Km/hr
</name>
<styleUrl>
#styleMap_TLP_Normal
</styleUrl>
<Point>
<coordinates>
-64.8832550,-10.7635136,92.23
</coordinates>
</Point>
</Placemark>
<Placemark>
<name>
Wed Jan 04 12:25:29 2017 S=0.15 Km/hr
</name>
<styleUrl>
#styleMap_TLP_Normal
</styleUrl>
<Point>
<coordinates>
-64.8832703,-10.7635260,89.09
</coordinates>
</Point>
</Placemark>
<Placemark>
<name>
Wed Jan 04 12:25:39 2017 S=0.77 Km/hr
</name>
<styleUrl>
#styleMap_TLP_Normal
</styleUrl>
<Point>
<coordinates>
-64.8832626,-10.7635221,89.09
</coordinates>
</Point>
</Placemark>
<Placemark>
<name>
Wed Jan 04 12:25:49 2017 S=0.66 Km/hr
</name>
<styleUrl>
#styleMap_TLP_Normal
</styleUrl>
<Point>
<coordinates>
-64.8832703,-10.7635155,89.11
</coordinates>
</Point>
</Placemark>
<Placemark>
<name>
Wed Jan 04 12:25:59 2017 S=0.43 Km/hr
</name>
<styleUrl>
#styleMap_TLP_Normal
</styleUrl>
<Point>
<coordinates>
-64.8832855,-10.7635098,89.13
</coordinates>
</Point>
</Placemark>
<Placemark>
<name>
Wed Jan 04 12:26:09 2017 S=0.17 Km/hr
</name>
<styleUrl>
#styleMap_TLP_Normal
</styleUrl>
<Point>
<coordinates>
-64.8832855,-10.7635059,89.17
</coordinates>
</Point>
</Placemark>
<Placemark>
<name>
Wed Jan 04 12:26:19 2017 S=0.46 Km/hr
</name>
<styleUrl>
#styleMap_TLP_Normal
</styleUrl>
<Point>
<coordinates>
-64.8832855,-10.7635021,89.22
</coordinates>
</Point>
</Placemark>
<Placemark>
<name>
Wed Jan 04 12:26:29 2017 S=0.52 Km/hr
</name>
<styleUrl>
#styleMap_TLP_Normal
</styleUrl>
<Point>
<coordinates>
-64.8832779,-10.7634954,89.27
</coordinates>
</Point>
</Placemark>
<Placemark>
<name>
Wed Jan 04 12:26:39 2017 S=1.24 Km/hr
</name>
<styleUrl>
#styleMap_TLP_Normal
</styleUrl>
<Point>
<coordinates>
-64.8832779,-10.7635002,89.26
</coordinates>
</Point>
</Placemark>
<Placemark>
<name>
Wed Jan 04 12:26:49 2017 S=0.45 Km/hr
</name>
<styleUrl>
#styleMap_TLP_Normal
</styleUrl>
<Point>
<coordinates>
-64.8833237,-10.7634678,86.94
</coordinates>
</Point>
</Placemark>
<Placemark>
<name>
Wed Jan 04 12:26:59 2017 S=1.32 Km/hr
</name>
<styleUrl>
#styleMap_TLP_Normal
</styleUrl>
<Point>
<coordinates>
-64.8833084,-10.7634373,87.94
</coordinates>
</Point>
</Placemark>
<Placemark>
<name>
Wed Jan 04 12:27:09 2017 S=0.18 Km/hr
</name>
<styleUrl>
#styleMap_TLP_Normal
</styleUrl>
<Point>
<coordinates>
-64.8833313,-10.7634478,88.50
</coordinates>
</Point>
</Placemark>
<Placemark>
<name>
Wed Jan 04 12:27:19 2017 S=0.62 Km/hr
</name>
<styleUrl>
#styleMap_TLP_Normal
</styleUrl>
<Point>
<coordinates>
-64.8833237,-10.7634392,88.56
</coordinates>
</Point>
</Placemark>
<Placemark>
<name>
Wed Jan 04 12:27:29 2017 S=2.28 Km/hr
</name>
<styleUrl>
#styleMap_TLP_Normal
</styleUrl>
<Point>
<coordinates>
-64.8833618,-10.7634764,89.16
</coordinates>
</Point>
</Placemark>
<Placemark>
<name>
Wed Jan 04 12:27:39 2017 S=0.62 Km/hr
</name>
<styleUrl>
#styleMap_TLP_Normal
</styleUrl>
<Point>
<coordinates>
-64.8833237,-10.7634516,89.39
</coordinates>
</Point>
</Placemark>
<Placemark>
<name>
Wed Jan 04 12:27:49 2017 S=0.76 Km/hr
</name>
<styleUrl>
#styleMap_TLP_Normal
</styleUrl>
<Point>
<coordinates>
-64.8833084,-10.7634554,89.45
</coordinates>
</Point>
</Placemark>
<Placemark>
<name>
Wed Jan 04 12:27:59 2017 S=1.19 Km/hr
</name>
<styleUrl>
#styleMap_TLP_Normal
</styleUrl>
<Point>
<coordinates>
-64.8832550,-10.7634420,89.76
</coordinates>
</Point>
</Placemark>
<Placemark>
<name>
Wed Jan 04 12:28:09 2017 S=0.35 Km/hr
</name>
<styleUrl>
#styleMap_TLP_Normal
</styleUrl>
<Point>
<coordinates>
-64.8832626,-10.7634144,90.29
</coordinates>
</Point>
</Placemark>
<Placemark>
<name>
Wed Jan 04 12:28:19 2017 S=1.91 Km/hr
</name>
<styleUrl>
#styleMap_TLP_Normal
</styleUrl>
<Point>
<coordinates>
-64.8833389,-10.7634411,90.35
</coordinates>
</Point>
</Placemark>
<Placemark>
<name>
Wed Jan 04 12:28:29 2017 S=0.98 Km/hr
</name>
<styleUrl>
#styleMap_TLP_Normal
</styleUrl>
<Point>
<coordinates>
-64.8834229,-10.7634687,86.60
</coordinates>
</Point>
</Placemark>
<Placemark>
<name>
Wed Jan 04 12:28:39 2017 S=1.34 Km/hr
</name>
<styleUrl>
#styleMap_TLP_Normal
</styleUrl>
<Point>
<coordinates>
-64.8834457,-10.7634954,86.56
</coordinates>
</Point>
</Placemark>
<Placemark>
<name>
Wed Jan 04 12:28:49 2017 S=0.20 Km/hr
</name>
<styleUrl>
#styleMap_TLP_Normal
</styleUrl>
<Point>
<coordinates>
-64.8834610,-10.7635088,86.10
</coordinates>
</Point>
</Placemark>
<Placemark>
<name>
Wed Jan 04 12:28:59 2017 S=1.07 Km/hr
</name>
<styleUrl>
#styleMap_TLP_Normal
</styleUrl>
<Point>
<coordinates>
-64.8834686,-10.7635193,84.99
</coordinates>
</Point>
</Placemark>
<Placemark>
<name>
Wed Jan 04 12:29:09 2017 S=1.79 Km/hr
</name>
<styleUrl>
#styleMap_TLP_Normal
</styleUrl>
<Point>
<coordinates>
-64.8834000,-10.7635164,85.41
</coordinates>
</Point>
</Placemark>
<Placemark>
<name>
Wed Jan 04 12:29:19 2017 S=0.52 Km/hr
</name>
<styleUrl>
#styleMap_TLP_Normal
</styleUrl>
<Point>
<coordinates>
-64.8833160,-10.7634697,87.48
</coordinates>
</Point>
</Placemark>
<Placemark>
<name>
Wed Jan 04 12:29:29 2017 S=0.69 Km/hr
</name>
<styleUrl>
#styleMap_TLP_Normal
</styleUrl>
<Point>
<coordinates>
-64.8832626,-10.7634678,88.54
</coordinates>
</Point>
</Placemark>
<Placemark>
<name>
Wed Jan 04 12:29:39 2017 S=2.08 Km/hr
</name>
<styleUrl>
#styleMap_TLP_Normal
</styleUrl>
<Point>
<coordinates>
-64.8831253,-10.7635059,90.07
</coordinates>
</Point>
</Placemark>
<Placemark>
<name>
Wed Jan 04 12:29:49 2017 S=2.27 Km/hr
</name>
<styleUrl>
#styleMap_TLP_Normal
</styleUrl>
<Point>
<coordinates>
-64.8830261,-10.7635002,92.08
</coordinates>
</Point>
</Placemark>
<Placemark>
<name>
Wed Jan 04 12:29:59 2017 S=1.61 Km/hr
</name>
<styleUrl>
#styleMap_TLP_Normal
</styleUrl>
<Point>
<coordinates>
-64.8830566,-10.7635221,85.43
</coordinates>
</Point>
</Placemark>
<Placemark>
<name>
Wed Jan 04 12:30:09 2017 S=0.15 Km/hr
</name>
<styleUrl>
#styleMap_TLP_Normal
</styleUrl>
<Point>
<coordinates>
-64.8831787,-10.7635708,82.78
</coordinates>
</Point>
</Placemark>
<Placemark>
<name>
Wed Jan 04 12:30:19 2017 S=0.83 Km/hr
</name>
<styleUrl>
#styleMap_TLP_Normal
</styleUrl>
<Point>
<coordinates>
-64.8832092,-10.7635736,82.63
</coordinates>
</Point>
</Placemark>
<Placemark>
<name>
Wed Jan 04 12:30:29 2017 S=1.16 Km/hr
</name>
<styleUrl>
#styleMap_TLP_Normal
</styleUrl>
<Point>
<coordinates>
-64.8832092,-10.7635565,82.97
</coordinates>
</Point>
</Placemark>
<Placemark>
<name>
Wed Jan 04 12:30:39 2017 S=1.03 Km/hr
</name>
<styleUrl>
#styleMap_TLP_Normal
</styleUrl>
<Point>
<coordinates>
-64.8832779,-10.7635899,81.41
</coordinates>
</Point>
</Placemark>
<Placemark>
<name>
Wed Jan 04 12:30:49 2017 S=0.90 Km/hr
</name>
<styleUrl>
#styleMap_TLP_Normal
</styleUrl>
<Point>
<coordinates>
-64.8833008,-10.7635965,82.86
</coordinates>
</Point>
</Placemark>
<Placemark>
<name>
Wed Jan 04 12:30:59 2017 S=1.66 Km/hr
</name>
<styleUrl>
#styleMap_TLP_Normal
</styleUrl>
<Point>
<coordinates>
-64.8831787,-10.7636271,87.94
</coordinates>
</Point>
</Placemark>
<Placemark>
<name>
Wed Jan 04 12:31:09 2017 S=0.19 Km/hr
</name>
<styleUrl>
#styleMap_TLP_Normal
</styleUrl>
<Point>
<coordinates>
-64.8830490,-10.7636375,89.17
</coordinates>
</Point>
</Placemark>
<Placemark>
<name>
Wed Jan 04 12:31:19 2017 S=0.99 Km/hr
</name>
<styleUrl>
#styleMap_TLP_Normal
</styleUrl>
<Point>
<coordinates>
-64.8830643,-10.7636309,89.33
</coordinates>
</Point>
</Placemark>
<Placemark>
<name>
Wed Jan 04 12:31:29 2017 S=0.51 Km/hr
</name>
<styleUrl>
#styleMap_TLP_Normal
</styleUrl>
<Point>
<coordinates>
-64.8830643,-10.7636328,89.40
</coordinates>
</Point>
</Placemark>
<Placemark>
<name>
Wed Jan 04 12:31:39 2017 S=0.80 Km/hr
</name>
<styleUrl>
#styleMap_TLP_Normal
</styleUrl>
<Point>
<coordinates>
-64.8831100,-10.7636223,90.32
</coordinates>
</Point>
</Placemark>
<Placemark>
<name>
Wed Jan 04 12:31:49 2017 S=0.45 Km/hr
</name>
<styleUrl>
#styleMap_TLP_Normal
</styleUrl>
<Point>
<coordinates>
-64.8831482,-10.7636070,94.52
</coordinates>
</Point>
</Placemark>
<Placemark>
<name>
Wed Jan 04 12:31:59 2017 S=0.85 Km/hr
</name>
<styleUrl>
#styleMap_TLP_Normal
</styleUrl>
<Point>
<coordinates>
-64.8831787,-10.7635355,96.53
</coordinates>
</Point>
</Placemark>
<Placemark>
<name>
Wed Jan 04 12:32:09 2017 S=0.56 Km/hr
</name>
<styleUrl>
#styleMap_TLP_Normal
</styleUrl>
<Point>
<coordinates>
-64.8832703,-10.7635269,97.98
</coordinates>
</Point>
</Placemark>
<Placemark>
<name>
Wed Jan 04 12:32:19 2017 S=0.75 Km/hr
</name>
<styleUrl>
#styleMap_TLP_Normal
</styleUrl>
<Point>
<coordinates>
-64.8832703,-10.7635231,98.87
</coordinates>
</Point>
</Placemark>
<Placemark>
<name>
Wed Jan 04 12:32:29 2017 S=0.40 Km/hr
</name>
<styleUrl>
#styleMap_TLP_Normal
</styleUrl>
<Point>
<coordinates>
-64.8832626,-10.7635317,98.92
</coordinates>
</Point>
</Placemark>
<Placemark>
<name>
Wed Jan 04 12:32:39 2017 S=0.36 Km/hr
</name>
<styleUrl>
#styleMap_TLP_Normal
</styleUrl>
<Point>
<coordinates>
-64.8832779,-10.7635460,99.74
</coordinates>
</Point>
</Placemark>
<Placemark>
<name>
Wed Jan 04 12:32:49 2017 S=0.94 Km/hr
</name>
<styleUrl>
#styleMap_TLP_Normal
</styleUrl>
<Point>
<coordinates>
-64.8832474,-10.7635098,100.51
</coordinates>
</Point>
</Placemark>
<Placemark>
<name>
Wed Jan 04 12:32:59 2017 S=0.68 Km/hr
</name>
<styleUrl>
#styleMap_TLP_Normal
</styleUrl>
<Point>
<coordinates>
-64.8832321,-10.7635422,101.46
</coordinates>
</Point>
</Placemark>
<Placemark>
<name>
Wed Jan 04 12:33:09 2017 S=0.50 Km/hr
</name>
<styleUrl>
#styleMap_TLP_Normal
</styleUrl>
<Point>
<coordinates>
-64.8832397,-10.7635670,101.97
</coordinates>
</Point>
</Placemark>
<Placemark>
<name>
Wed Jan 04 12:33:19 2017 S=0.46 Km/hr
</name>
<styleUrl>
#styleMap_TLP_Normal
</styleUrl>
<Point>
<coordinates>
-64.8832474,-10.7635717,102.24
</coordinates>
</Point>
</Placemark>
<Placemark>
<name>
Wed Jan 04 12:33:29 2017 S=0.30 Km/hr
</name>
<styleUrl>
#styleMap_TLP_Normal
</styleUrl>
<Point>
<coordinates>
-64.8832397,-10.7635622,102.33
</coordinates>
</Point>
</Placemark>
<Placemark>
<name>
Wed Jan 04 12:33:39 2017 S=0.20 Km/hr
</name>
<styleUrl>
#styleMap_TLP_Normal
</styleUrl>
<Point>
<coordinates>
-64.8832550,-10.7635307,103.93
</coordinates>
</Point>
</Placemark>
<Placemark>
<name>
Wed Jan 04 12:33:49 2017 S=0.48 Km/hr
</name>
<styleUrl>
#styleMap_TLP_Normal
</styleUrl>
<Point>
<coordinates>
-64.8832626,-10.7635345,104.09
</coordinates>
</Point>
</Placemark>
<Placemark>
<name>
Wed Jan 04 12:33:59 2017 S=0.35 Km/hr
</name>
<styleUrl>
#styleMap_TLP_Normal
</styleUrl>
<Point>
<coordinates>
-64.8832626,-10.7635307,104.27
</coordinates>
</Point>
</Placemark>
<Placemark>
<name>
Wed Jan 04 12:34:09 2017 S=0.28 Km/hr
</name>
<styleUrl>
#styleMap_TLP_Normal
</styleUrl>
<Point>
<coordinates>
-64.8832626,-10.7635317,104.49
</coordinates>
</Point>
</Placemark>
<Placemark>
<name>
Wed Jan 04 12:34:19 2017 S=0.90 Km/hr
</name>
<styleUrl>
#styleMap_TLP_Normal
</styleUrl>
<Point>
<coordinates>
-64.8832474,-10.7635212,107.32
</coordinates>
</Point>
</Placemark>
<Placemark>
<name>
Wed Jan 04 12:34:29 2017 S=0.64 Km/hr
</name>
<styleUrl>
#styleMap_TLP_Normal
</styleUrl>
<Point>
<coordinates>
-64.8832474,-10.7635202,107.94
</coordinates>
</Point>
</Placemark>
<Placemark>
<name>
Wed Jan 04 12:34:39 2017 S=1.13 Km/hr
</name>
<styleUrl>
#styleMap_TLP_Normal
</styleUrl>
<Point>
<coordinates>
-64.8832550,-10.7635260,109.11
</coordinates>
</Point>
</Placemark>
<Placemark>
<name>
Wed Jan 04 12:34:49 2017 S=0.88 Km/hr
</name>
<styleUrl>
#styleMap_TLP_Normal
</styleUrl>
<Point>
<coordinates>
-64.8832550,-10.7635393,110.88
</coordinates>
</Point>
</Placemark>
<Placemark>
<name>
Wed Jan 04 12:34:59 2017 S=0.63 Km/hr
</name>
<styleUrl>
#styleMap_TLP_Normal
</styleUrl>
<Point>
<coordinates>
-64.8831558,-10.7635574,114.27
</coordinates>
</Point>
</Placemark>
<Placemark>
<name>
Wed Jan 04 12:35:09 2017 S=0.97 Km/hr
</name>
<styleUrl>
#styleMap_TLP_Normal
</styleUrl>
<Point>
<coordinates>
-64.8831253,-10.7635565,117.70
</coordinates>
</Point>
</Placemark>
<Placemark>
<name>
Wed Jan 04 12:35:19 2017 S=0.49 Km/hr
</name>
<styleUrl>
#styleMap_TLP_Normal
</styleUrl>
<Point>
<coordinates>
-64.8831482,-10.7635784,120.62
</coordinates>
</Point>
</Placemark>
<Placemark>
<name>
Wed Jan 04 12:35:29 2017 S=0.74 Km/hr
</name>
<styleUrl>
#styleMap_TLP_Normal
</styleUrl>
<Point>
<coordinates>
-64.8831558,-10.7635860,123.41
</coordinates>
</Point>
</Placemark>
<Placemark>
<name>
Wed Jan 04 12:35:39 2017 S=0.67 Km/hr
</name>
<styleUrl>
#styleMap_TLP_Normal
</styleUrl>
<Point>
<coordinates>
-64.8831787,-10.7635670,124.50
</coordinates>
</Point>
</Placemark>
<Placemark>
<name>
Wed Jan 04 12:35:49 2017 S=0.88 Km/hr
</name>
<styleUrl>
#styleMap_TLP_Normal
</styleUrl>
<Point>
<coordinates>
-64.8831787,-10.7635584,125.35
</coordinates>
</Point>
</Placemark>
<Placemark>
<name>
Wed Jan 04 12:35:59 2017 S=0.57 Km/hr
</name>
<styleUrl>
#styleMap_TLP_Normal
</styleUrl>
<Point>
<coordinates>
-64.8831863,-10.7635412,128.66
</coordinates>
</Point>
</Placemark>
<Placemark>
<name>
Wed Jan 04 12:36:09 2017 S=1.00 Km/hr
</name>
<styleUrl>
#styleMap_TLP_Normal
</styleUrl>
<Point>
<coordinates>
-64.8831863,-10.7635393,128.77
</coordinates>
</Point>
</Placemark>
<Placemark>
<name>
Wed Jan 04 12:36:19 2017 S=0.89 Km/hr
</name>
<styleUrl>
#styleMap_TLP_Normal
</styleUrl>
<Point>
<coordinates>
-64.8832169,-10.7635574,131.30
</coordinates>
</Point>
</Placemark>
<Placemark>
<name>
Wed Jan 04 12:36:29 2017 S=0.25 Km/hr
</name>
<styleUrl>
#styleMap_TLP_Normal
</styleUrl>
<Point>
<coordinates>
-64.8832169,-10.7635670,132.63
</coordinates>
</Point>
</Placemark>
<Placemark>
<name>
Wed Jan 04 12:36:39 2017 S=0.83 Km/hr
</name>
<styleUrl>
#styleMap_TLP_Normal
</styleUrl>
<Point>
<coordinates>
-64.8832321,-10.7635660,132.84
</coordinates>
</Point>
</Placemark>
<Placemark>
<name>
Wed Jan 04 12:36:49 2017 S=0.44 Km/hr
</name>
<styleUrl>
#styleMap_TLP_Normal
</styleUrl>
<Point>
<coordinates>
-64.8832092,-10.7635708,134.75
</coordinates>
</Point>
</Placemark>
<Placemark>
<name>
Wed Jan 04 12:36:59 2017 S=0.43 Km/hr
</name>
<styleUrl>
#styleMap_TLP_Normal
</styleUrl>
<Point>
<coordinates>
-64.8832016,-10.7635775,134.89
</coordinates>
</Point>
</Placemark>
<Placemark>
<name>
Wed Jan 04 12:37:09 2017 S=0.58 Km/hr
</name>
<styleUrl>
#styleMap_TLP_Normal
</styleUrl>
<Point>
<coordinates>
-64.8832016,-10.7635746,135.06
</coordinates>
</Point>
</Placemark>
<Placemark>
<name>
Wed Jan 04 12:37:19 2017 S=0.39 Km/hr
</name>
<styleUrl>
#styleMap_TLP_Normal
</styleUrl>
<Point>
<coordinates>
-64.8832092,-10.7635775,135.25
</coordinates>
</Point>
</Placemark>
<Placemark>
<name>
Wed Jan 04 12:37:29 2017 S=0.66 Km/hr
</name>
<styleUrl>
#styleMap_TLP_Normal
</styleUrl>
<Point>
<coordinates>
-64.8832474,-10.7635727,135.47
</coordinates>
</Point>
</Placemark>
<Placemark>
<name>
Wed Jan 04 12:37:39 2017 S=0.06 Km/hr
</name>
<styleUrl>
#styleMap_TLP_Normal
</styleUrl>
<Point>
<coordinates>
-64.8832550,-10.7635727,135.54
</coordinates>
</Point>
</Placemark>
<Placemark>
<name>
Wed Jan 04 12:37:49 2017 S=0.12 Km/hr
</name>
<styleUrl>
#styleMap_TLP_Normal
</styleUrl>
<Point>
<coordinates>
-64.8832474,-10.7635822,135.58
</coordinates>
</Point>
</Placemark>
<Placemark>
<name>
Wed Jan 04 12:37:59 2017 S=1.65 Km/hr
</name>
<styleUrl>
#styleMap_TLP_Normal
</styleUrl>
<Point>
<coordinates>
-64.8832245,-10.7635574,137.56
</coordinates>
</Point>
</Placemark>
<Placemark>
<name>
Wed Jan 04 12:38:09 2017 S=1.11 Km/hr
</name>
<styleUrl>
#styleMap_TLP_Normal
</styleUrl>
<Point>
<coordinates>
-64.8832397,-10.7635498,138.73
</coordinates>
</Point>
</Placemark>
<Placemark>
<name>
Wed Jan 04 12:38:19 2017 S=0.99 Km/hr
</name>
<styleUrl>
#styleMap_TLP_Normal
</styleUrl>
<Point>
<coordinates>
-64.8832169,-10.7635479,140.25
</coordinates>
</Point>
</Placemark>
<Placemark>
<name>
Wed Jan 04 12:38:29 2017 S=0.56 Km/hr
</name>
<styleUrl>
#styleMap_TLP_Normal
</styleUrl>
<Point>
<coordinates>
-64.8832245,-10.7636528,142.20
</coordinates>
</Point>
</Placemark>
<Placemark>
<name>
Wed Jan 04 12:38:39 2017 S=0.23 Km/hr
</name>
<styleUrl>
#styleMap_TLP_Normal
</styleUrl>
<Point>
<coordinates>
-64.8832321,-10.7636623,143.20
</coordinates>
</Point>
</Placemark>
<Placemark>
<name>
Wed Jan 04 12:38:49 2017 S=1.03 Km/hr
</name>
<styleUrl>
#styleMap_TLP_Normal
</styleUrl>
<Point>
<coordinates>
-64.8832321,-10.7636404,144.34
</coordinates>
</Point>
</Placemark>
<Placemark>
<name>
Wed Jan 04 12:38:59 2017 S=0.60 Km/hr
</name>
<styleUrl>
#styleMap_TLP_Normal
</styleUrl>
<Point>
<coordinates>
-64.8832169,-10.7636147,145.75
</coordinates>
</Point>
</Placemark>
<Placemark>
<name>
Wed Jan 04 12:39:09 2017 S=0.91 Km/hr
</name>
<styleUrl>
#styleMap_TLP_Normal
</styleUrl>
<Point>
<coordinates>
-64.8831787,-10.7636042,146.43
</coordinates>
</Point>
</Placemark>
<Placemark>
<name>
Wed Jan 04 12:39:19 2017 S=0.38 Km/hr
</name>
<styleUrl>
#styleMap_TLP_Normal
</styleUrl>
<Point>
<coordinates>
-64.8831787,-10.7635918,146.41
</coordinates>
</Point>
</Placemark>
<Placemark>
<name>
Wed Jan 04 12:39:29 2017 S=0.04 Km/hr
</name>
<styleUrl>
#styleMap_TLP_Normal
</styleUrl>
<Point>
<coordinates>
-64.8831863,-10.7635870,147.54
</coordinates>
</Point>
</Placemark>
<Placemark>
<name>
Wed Jan 04 12:39:39 2017 S=0.82 Km/hr
</name>
<styleUrl>
#styleMap_TLP_Normal
</styleUrl>
<Point>
<coordinates>
-64.8831940,-10.7635918,148.67
</coordinates>
</Point>
</Placemark>
<Placemark>
<name>
Wed Jan 04 12:39:49 2017 S=0.18 Km/hr
</name>
<styleUrl>
#styleMap_TLP_Normal
</styleUrl>
<Point>
<coordinates>
-64.8831863,-10.7635870,150.11
</coordinates>
</Point>
</Placemark>
<Placemark>
<name>
Wed Jan 04 12:39:59 2017 S=0.73 Km/hr
</name>
<styleUrl>
#styleMap_TLP_Normal
</styleUrl>
<Point>
<coordinates>
-64.8832016,-10.7635803,151.29
</coordinates>
</Point>
</Placemark>
<Placemark>
<name>
Wed Jan 04 12:40:09 2017 S=0.72 Km/hr
</name>
<styleUrl>
#styleMap_TLP_Normal
</styleUrl>
<Point>
<coordinates>
-64.8832169,-10.7635899,152.63
</coordinates>
</Point>
</Placemark>
<Placemark>
<name>
Wed Jan 04 12:40:19 2017 S=0.56 Km/hr
</name>
<styleUrl>
#styleMap_TLP_Normal
</styleUrl>
<Point>
<coordinates>
-64.8832169,-10.7636013,153.97
</coordinates>
</Point>
</Placemark>
<Placemark>
<name>
Wed Jan 04 12:40:29 2017 S=0.63 Km/hr
</name>
<styleUrl>
#styleMap_TLP_Normal
</styleUrl>
<Point>
<coordinates>
-64.8832092,-10.7635965,155.19
</coordinates>
</Point>
</Placemark>
<Placemark>
<name>
Wed Jan 04 12:40:39 2017 S=0.15 Km/hr
</name>
<styleUrl>
#styleMap_TLP_Normal
</styleUrl>
<Point>
<coordinates>
-64.8831940,-10.7635860,156.38
</coordinates>
</Point>
</Placemark>
<Placemark>
<name>
Wed Jan 04 12:40:49 2017 S=0.39 Km/hr
</name>
<styleUrl>
#styleMap_TLP_Normal
</styleUrl>
<Point>
<coordinates>
-64.8832016,-10.7635803,157.07
</coordinates>
</Point>
</Placemark>
<Placemark>
<name>
Wed Jan 04 12:40:59 2017 S=0.14 Km/hr
</name>
<styleUrl>
#styleMap_TLP_Normal
</styleUrl>
<Point>
<coordinates>
-64.8832016,-10.7635775,157.56
</coordinates>
</Point>
</Placemark>
<Placemark>
<name>
Wed Jan 04 12:41:09 2017 S=0.77 Km/hr
</name>
<styleUrl>
#styleMap_TLP_Normal
</styleUrl>
<Point>
<coordinates>
-64.8832092,-10.7635937,157.95
</coordinates>
</Point>
</Placemark>
<Placemark>
<name>
Wed Jan 04 12:41:19 2017 S=1.02 Km/hr
</name>
<styleUrl>
#styleMap_TLP_Normal
</styleUrl>
<Point>
<coordinates>
-64.8832245,-10.7636290,158.49
</coordinates>
</Point>
</Placemark>
<Placemark>
<name>
Wed Jan 04 12:41:29 2017 S=0.28 Km/hr
</name>
<styleUrl>
#styleMap_TLP_Normal
</styleUrl>
<Point>
<coordinates>
-64.8832550,-10.7636223,159.02
</coordinates>
</Point>
</Placemark>
<Placemark>
<name>
Wed Jan 04 12:41:39 2017 S=0.25 Km/hr
</name>
<styleUrl>
#styleMap_TLP_Normal
</styleUrl>
<Point>
<coordinates>
-64.8832474,-10.7636137,159.36
</coordinates>
</Point>
</Placemark>
<Placemark>
<name>
Wed Jan 04 12:41:49 2017 S=0.47 Km/hr
</name>
<styleUrl>
#styleMap_TLP_Normal
</styleUrl>
<Point>
<coordinates>
-64.8832397,-10.7636166,159.95
</coordinates>
</Point>
</Placemark>
<Placemark>
<name>
Wed Jan 04 12:41:59 2017 S=0.88 Km/hr
</name>
<styleUrl>
#styleMap_TLP_Normal
</styleUrl>
<Point>
<coordinates>
-64.8832321,-10.7636147,160.53
</coordinates>
</Point>
</Placemark>
<Placemark>
<name>
Wed Jan 04 12:42:09 2017 S=0.49 Km/hr
</name>
<styleUrl>
#styleMap_TLP_Normal
</styleUrl>
<Point>
<coordinates>
-64.8832321,-10.7636213,161.09
</coordinates>
</Point>
</Placemark>
<Placemark>
<name>
Wed Jan 04 12:42:19 2017 S=0.13 Km/hr
</name>
<styleUrl>
#styleMap_TLP_Normal
</styleUrl>
<Point>
<coordinates>
-64.8832397,-10.7636204,161.87
</coordinates>
</Point>
</Placemark>
<Placemark>
<name>
Wed Jan 04 12:42:29 2017 S=0.25 Km/hr
</name>
<styleUrl>
#styleMap_TLP_Normal
</styleUrl>
<Point>
<coordinates>
-64.8832397,-10.7636175,162.71
</coordinates>
</Point>
</Placemark>
<Placemark>
<name>
Wed Jan 04 12:42:39 2017 S=0.36 Km/hr
</name>
<styleUrl>
#styleMap_TLP_Normal
</styleUrl>
<Point>
<coordinates>
-64.8832397,-10.7636166,163.60
</coordinates>
</Point>
</Placemark>
<Placemark>
<name>
Wed Jan 04 12:42:49 2017 S=0.25 Km/hr
</name>
<styleUrl>
#styleMap_TLP_Normal
</styleUrl>
<Point>
<coordinates>
-64.8832321,-10.7636099,164.31
</coordinates>
</Point>
</Placemark>
<Placemark>
<name>
Wed Jan 04 12:42:59 2017 S=0.53 Km/hr
</name>
<styleUrl>
#styleMap_TLP_Normal
</styleUrl>
<Point>
<coordinates>
-64.8832397,-10.7636042,164.36
</coordinates>
</Point>
</Placemark>
<Placemark>
<name>
Wed Jan 04 12:43:09 2017 S=0.50 Km/hr
</name>
<styleUrl>
#styleMap_TLP_Normal
</styleUrl>
<Point>
<coordinates>
-64.8832550,-10.7636051,164.29
</coordinates>
</Point>
</Placemark>
<Placemark>
<name>
Wed Jan 04 12:43:19 2017 S=0.45 Km/hr
</name>
<styleUrl>
#styleMap_TLP_Normal
</styleUrl>
<Point>
<coordinates>
-64.8832626,-10.7636080,164.27
</coordinates>
</Point>
</Placemark>
<Placemark>
<name>
Wed Jan 04 12:43:29 2017 S=0.45 Km/hr
</name>
<styleUrl>
#styleMap_TLP_Normal
</styleUrl>
<Point>
<coordinates>
-64.8832703,-10.7636147,164.20
</coordinates>
</Point>
</Placemark>
<Placemark>
<name>
Wed Jan 04 12:43:39 2017 S=0.80 Km/hr
</name>
<styleUrl>
#styleMap_TLP_Normal
</styleUrl>
<Point>
<coordinates>
-64.8832932,-10.7636147,164.20
</coordinates>
</Point>
</Placemark>
<Placemark>
<name>
Wed Jan 04 12:43:49 2017 S=0.45 Km/hr
</name>
<styleUrl>
#styleMap_TLP_Normal
</styleUrl>
<Point>
<coordinates>
-64.8833008,-10.7636223,164.11
</coordinates>
</Point>
</Placemark>
<Placemark>
<name>
Wed Jan 04 12:43:59 2017 S=0.83 Km/hr
</name>
<styleUrl>
#styleMap_TLP_Normal
</styleUrl>
<Point>
<coordinates>
-64.8832932,-10.7636309,163.86
</coordinates>
</Point>
</Placemark>
<Placemark>
<name>
Wed Jan 04 12:44:09 2017 S=0.28 Km/hr
</name>
<styleUrl>
#styleMap_TLP_Normal
</styleUrl>
<Point>
<coordinates>
-64.8832855,-10.7636366,163.26
</coordinates>
</Point>
</Placemark>
<Placemark>
<name>
Wed Jan 04 12:44:19 2017 S=0.74 Km/hr
</name>
<styleUrl>
#styleMap_TLP_Normal
</styleUrl>
<Point>
<coordinates>
-64.8832703,-10.7636290,162.52
</coordinates>
</Point>
</Placemark>
<Placemark>
<name>
Wed Jan 04 12:44:29 2017 S=0.42 Km/hr
</name>
<styleUrl>
#styleMap_TLP_Normal
</styleUrl>
<Point>
<coordinates>
-64.8832550,-10.7636271,161.68
</coordinates>
</Point>
</Placemark>
<Placemark>
<name>
Wed Jan 04 12:44:39 2017 S=0.83 Km/hr
</name>
<styleUrl>
#styleMap_TLP_Normal
</styleUrl>
<Point>
<coordinates>
-64.8832626,-10.7636299,160.69
</coordinates>
</Point>
</Placemark>
<Placemark>
<name>
Wed Jan 04 12:44:49 2017 S=0.82 Km/hr
</name>
<styleUrl>
#styleMap_TLP_Normal
</styleUrl>
<Point>
<coordinates>
-64.8832703,-10.7636518,159.41
</coordinates>
</Point>
</Placemark>
<Placemark>
<name>
Wed Jan 04 12:44:59 2017 S=0.66 Km/hr
</name>
<styleUrl>
#styleMap_TLP_Normal
</styleUrl>
<Point>
<coordinates>
-64.8832855,-10.7636662,157.67
</coordinates>
</Point>
</Placemark>
<Placemark>
<name>
Wed Jan 04 12:45:09 2017 S=0.31 Km/hr
</name>
<styleUrl>
#styleMap_TLP_Normal
</styleUrl>
<Point>
<coordinates>
-64.8832932,-10.7636709,155.68
</coordinates>
</Point>
</Placemark>
<Placemark>
<name>
Wed Jan 04 12:45:19 2017 S=0.15 Km/hr
</name>
<styleUrl>
#styleMap_TLP_Normal
</styleUrl>
<Point>
<coordinates>
-64.8832932,-10.7636738,153.69
</coordinates>
</Point>
</Placemark>
<Placemark>
<name>
Wed Jan 04 12:45:29 2017 S=1.13 Km/hr
</name>
<styleUrl>
#styleMap_TLP_Normal
</styleUrl>
<Point>
<coordinates>
-64.8832855,-10.7636662,151.72
</coordinates>
</Point>
</Placemark>
<Placemark>
<name>
Wed Jan 04 12:45:39 2017 S=0.57 Km/hr
</name>
<styleUrl>
#styleMap_TLP_Normal
</styleUrl>
<Point>
<coordinates>
-64.8832321,-10.7636080,149.49
</coordinates>
</Point>
</Placemark>
<Placemark>
<name>
Wed Jan 04 12:45:49 2017 S=0.23 Km/hr
</name>
<styleUrl>
#styleMap_TLP_Normal
</styleUrl>
<Point>
<coordinates>
-64.8832245,-10.7635984,147.57
</coordinates>
</Point>
</Placemark>
<Placemark>
<name>
Wed Jan 04 12:45:59 2017 S=0.27 Km/hr
</name>
<styleUrl>
#styleMap_TLP_Normal
</styleUrl>
<Point>
<coordinates>
-64.8832321,-10.7635975,145.30
</coordinates>
</Point>
</Placemark>
<Placemark>
<name>
Wed Jan 04 12:46:09 2017 S=0.38 Km/hr
</name>
<styleUrl>
#styleMap_TLP_Normal
</styleUrl>
<Point>
<coordinates>
-64.8832321,-10.7635984,143.11
</coordinates>
</Point>
</Placemark>
<Placemark>
<name>
Wed Jan 04 12:46:19 2017 S=0.67 Km/hr
</name>
<styleUrl>
#styleMap_TLP_Normal
</styleUrl>
<Point>
<coordinates>
-64.8832245,-10.7635880,141.13
</coordinates>
</Point>
</Placemark>
<Placemark>
<name>
Wed Jan 04 12:46:29 2017 S=1.01 Km/hr
</name>
<styleUrl>
#styleMap_TLP_Normal
</styleUrl>
<Point>
<coordinates>
-64.8832245,-10.7635679,139.34
</coordinates>
</Point>
</Placemark>
<Placemark>
<name>
Wed Jan 04 12:46:39 2017 S=0.39 Km/hr
</name>
<styleUrl>
#styleMap_TLP_Normal
</styleUrl>
<Point>
<coordinates>
-64.8832321,-10.7635412,139.36
</coordinates>
</Point>
</Placemark>
<Placemark>
<name>
Wed Jan 04 12:46:49 2017 S=0.37 Km/hr
</name>
<styleUrl>
#styleMap_TLP_Normal
</styleUrl>
<Point>
<coordinates>
-64.8832321,-10.7635422,138.04
</coordinates>
</Point>
</Placemark>
<Placemark>
<name>
Wed Jan 04 12:46:59 2017 S=0.27 Km/hr
</name>
<styleUrl>
#styleMap_TLP_Normal
</styleUrl>
<Point>
<coordinates>
-64.8832321,-10.7635479,136.96
</coordinates>
</Point>
</Placemark>
<Placemark>
<name>
Wed Jan 04 12:47:09 2017 S=0.70 Km/hr
</name>
<styleUrl>
#styleMap_TLP_Normal
</styleUrl>
<Point>
<coordinates>
-64.8832169,-10.7635441,136.15
</coordinates>
</Point>
</Placemark>
<Placemark>
<name>
Wed Jan 04 12:47:19 2017 S=0.45 Km/hr
</name>
<styleUrl>
#styleMap_TLP_Normal
</styleUrl>
<Point>
<coordinates>
-64.8832016,-10.7635660,137.79
</coordinates>
</Point>
</Placemark>
<Placemark>
<name>
Wed Jan 04 12:47:29 2017 S=0.37 Km/hr
</name>
<styleUrl>
#styleMap_TLP_Normal
</styleUrl>
<Point>
<coordinates>
-64.8832016,-10.7635622,137.62
</coordinates>
</Point>
</Placemark>
<Placemark>
<name>
Wed Jan 04 12:47:39 2017 S=0.92 Km/hr
</name>
<styleUrl>
#styleMap_TLP_Normal
</styleUrl>
<Point>
<coordinates>
-64.8832092,-10.7635880,137.79
</coordinates>
</Point>
</Placemark>
<Placemark>
<name>
Wed Jan 04 12:47:49 2017 S=0.71 Km/hr
</name>
<styleUrl>
#styleMap_TLP_Normal
</styleUrl>
<Point>
<coordinates>
-64.8832092,-10.7635822,138.81
</coordinates>
</Point>
</Placemark>
<Placemark>
<name>
Wed Jan 04 12:47:59 2017 S=0.71 Km/hr
</name>
<styleUrl>
#styleMap_TLP_Normal
</styleUrl>
<Point>
<coordinates>
-64.8832321,-10.7635736,138.93
</coordinates>
</Point>
</Placemark>
<Placemark>
<name>
Wed Jan 04 12:48:09 2017 S=0.53 Km/hr
</name>
<styleUrl>
#styleMap_TLP_Normal
</styleUrl>
<Point>
<coordinates>
-64.8832397,-10.7635803,139.11
</coordinates>
</Point>
</Placemark>
<Placemark>
<name>
Wed Jan 04 12:48:19 2017 S=0.58 Km/hr
</name>
<styleUrl>
#styleMap_TLP_Normal
</styleUrl>
<Point>
<coordinates>
-64.8832321,-10.7635880,139.29
</coordinates>
</Point>
</Placemark>
<Placemark>
<name>
Wed Jan 04 12:48:29 2017 S=1.15 Km/hr
</name>
<styleUrl>
#styleMap_TLP_Normal
</styleUrl>
<Point>
<coordinates>
-64.8832626,-10.7635984,139.95
</coordinates>
</Point>
</Placemark>
<Placemark>
<name>
Wed Jan 04 12:48:39 2017 S=1.39 Km/hr
</name>
<styleUrl>
#styleMap_TLP_Normal
</styleUrl>
<Point>
<coordinates>
-64.8833084,-10.7635984,141.99
</coordinates>
</Point>
</Placemark>
<Placemark>
<name>
Wed Jan 04 12:48:49 2017 S=1.95 Km/hr
</name>
<styleUrl>
#styleMap_TLP_Normal
</styleUrl>
<Point>
<coordinates>
-64.8833847,-10.7636452,143.74
</coordinates>
</Point>
</Placemark>
<Placemark>
<name>
Wed Jan 04 12:48:59 2017 S=0.70 Km/hr
</name>
<styleUrl>
#styleMap_TLP_Normal
</styleUrl>
<Point>
<coordinates>
-64.8833466,-10.7636108,145.29
</coordinates>
</Point>
</Placemark>
<Placemark>
<name>
Wed Jan 04 12:49:09 2017 S=1.17 Km/hr
</name>
<styleUrl>
#styleMap_TLP_Normal
</styleUrl>
<Point>
<coordinates>
-64.8833542,-10.7635908,146.01
</coordinates>
</Point>
</Placemark>
<Placemark>
<name>
Wed Jan 04 12:49:19 2017 S=0.89 Km/hr
</name>
<styleUrl>
#styleMap_TLP_Normal
</styleUrl>
<Point>
<coordinates>
-64.8833008,-10.7635546,147.65
</coordinates>
</Point>
</Placemark>
<Placemark>
<name>
Wed Jan 04 12:49:29 2017 S=1.34 Km/hr
</name>
<styleUrl>
#styleMap_TLP_Normal
</styleUrl>
<Point>
<coordinates>
-64.8832092,-10.7635813,148.75
</coordinates>
</Point>
</Placemark>
<Placemark>
<name>
Wed Jan 04 12:49:39 2017 S=0.34 Km/hr
</name>
<styleUrl>
#styleMap_TLP_Normal
</styleUrl>
<Point>
<coordinates>
-64.8832016,-10.7635603,153.20
</coordinates>
</Point>
</Placemark>
<Placemark>
<name>
Wed Jan 04 12:49:49 2017 S=0.33 Km/hr
</name>
<styleUrl>
#styleMap_TLP_Normal
</styleUrl>
<Point>
<coordinates>
-64.8831940,-10.7635689,154.94
</coordinates>
</Point>
</Placemark>
<Placemark>
<name>
Wed Jan 04 12:49:59 2017 S=0.76 Km/hr
</name>
<styleUrl>
#styleMap_TLP_Normal
</styleUrl>
<Point>
<coordinates>
-64.8831940,-10.7635612,156.58
</coordinates>
</Point>
</Placemark>
<Placemark>
<name>
Wed Jan 04 12:50:09 2017 S=1.56 Km/hr
</name>
<styleUrl>
#styleMap_TLP_Normal
</styleUrl>
<Point>
<coordinates>
-64.8831863,-10.7635212,158.04
</coordinates>
</Point>
</Placemark>
<Placemark>
<name>
Wed Jan 04 12:50:19 2017 S=1.15 Km/hr
</name>
<styleUrl>
#styleMap_TLP_Normal
</styleUrl>
<Point>
<coordinates>
-64.8832169,-10.7634850,158.95
</coordinates>
</Point>
</Placemark>
<Placemark>
<name>
Wed Jan 04 12:50:29 2017 S=1.84 Km/hr
</name>
<styleUrl>
#styleMap_TLP_Normal
</styleUrl>
<Point>
<coordinates>
-64.8832550,-10.7634230,160.01
</coordinates>
</Point>
</Placemark>
<Placemark>
<name>
Wed Jan 04 12:50:39 2017 S=1.62 Km/hr
</name>
<styleUrl>
#styleMap_TLP_Normal
</styleUrl>
<Point>
<coordinates>
-64.8832855,-10.7633848,161.00
</coordinates>
</Point>
</Placemark>
<Placemark>
<name>
Wed Jan 04 12:50:49 2017 S=1.01 Km/hr
</name>
<styleUrl>
#styleMap_TLP_Normal
</styleUrl>
<Point>
<coordinates>
-64.8833008,-10.7633162,162.70
</coordinates>
</Point>
</Placemark>
<Placemark>
<name>
Wed Jan 04 12:50:59 2017 S=0.75 Km/hr
</name>
<styleUrl>
#styleMap_TLP_Normal
</styleUrl>
<Point>
<coordinates>
-64.8832932,-10.7632933,163.93
</coordinates>
</Point>
</Placemark>
<Placemark>
<name>
Wed Jan 04 12:51:09 2017 S=1.17 Km/hr
</name>
<styleUrl>
#styleMap_TLP_Normal
</styleUrl>
<Point>
<coordinates>
-64.8832550,-10.7632914,165.55
</coordinates>
</Point>
</Placemark>
<Placemark>
<name>
Wed Jan 04 12:51:19 2017 S=0.86 Km/hr
</name>
<styleUrl>
#styleMap_TLP_Normal
</styleUrl>
<Point>
<coordinates>
-64.8832321,-10.7632694,166.76
</coordinates>
</Point>
</Placemark>
<Placemark>
<name>
Wed Jan 04 12:51:29 2017 S=0.79 Km/hr
</name>
<styleUrl>
#styleMap_TLP_Normal
</styleUrl>
<Point>
<coordinates>
-64.8832169,-10.7632389,167.82
</coordinates>
</Point>
</Placemark>
<Placemark>
<name>
Wed Jan 04 12:51:39 2017 S=0.35 Km/hr
</name>
<styleUrl>
#styleMap_TLP_Normal
</styleUrl>
<Point>
<coordinates>
-64.8832169,-10.7632265,169.08
</coordinates>
</Point>
</Placemark>
<Placemark>
<name>
Wed Jan 04 12:51:49 2017 S=0.53 Km/hr
</name>
<styleUrl>
#styleMap_TLP_Normal
</styleUrl>
<Point>
<coordinates>
-64.8832245,-10.7632275,170.32
</coordinates>
</Point>
</Placemark>
<Placemark>
<name>
Wed Jan 04 12:51:59 2017 S=0.28 Km/hr
</name>
<styleUrl>
#styleMap_TLP_Normal
</styleUrl>
<Point>
<coordinates>
-64.8832321,-10.7632294,171.55
</coordinates>
</Point>
</Placemark>
<Placemark>
<name>
Wed Jan 04 12:52:09 2017 S=0.28 Km/hr
</name>
<styleUrl>
#styleMap_TLP_Normal
</styleUrl>
<Point>
<coordinates>
-64.8832245,-10.7632275,172.77
</coordinates>
</Point>
</Placemark>
<Placemark>
<name>
Wed Jan 04 12:52:19 2017 S=0.76 Km/hr
</name>
<styleUrl>
#styleMap_TLP_Normal
</styleUrl>
<Point>
<coordinates>
-64.8832245,-10.7632313,174.01
</coordinates>
</Point>
</Placemark>
<Placemark>
<name>
Wed Jan 04 12:52:29 2017 S=0.49 Km/hr
</name>
<styleUrl>
#styleMap_TLP_Normal
</styleUrl>
<Point>
<coordinates>
-64.8832245,-10.7632465,175.25
</coordinates>
</Point>
</Placemark>
<Placemark>
<name>
Wed Jan 04 12:52:39 2017 S=0.95 Km/hr
</name>
<styleUrl>
#styleMap_TLP_Normal
</styleUrl>
<Point>
<coordinates>
-64.8832169,-10.7632504,176.50
</coordinates>
</Point>
</Placemark>
<Placemark>
<name>
Wed Jan 04 12:52:49 2017 S=0.52 Km/hr
</name>
<styleUrl>
#styleMap_TLP_Normal
</styleUrl>
<Point>
<coordinates>
-64.8831940,-10.7632408,177.74
</coordinates>
</Point>
</Placemark>
<Placemark>
<name>
Wed Jan 04 12:52:59 2017 S=0.82 Km/hr
</name>
<styleUrl>
#styleMap_TLP_Normal
</styleUrl>
<Point>
<coordinates>
-64.8831863,-10.7632484,178.96
</coordinates>
</Point>
</Placemark>
<Placemark>
<name>
Wed Jan 04 12:53:09 2017 S=0.68 Km/hr
</name>
<styleUrl>
#styleMap_TLP_Normal
</styleUrl>
<Point>
<coordinates>
-64.8831635,-10.7632456,179.98
</coordinates>
</Point>
</Placemark>
<Placemark>
<name>
Wed Jan 04 12:53:19 2017 S=0.23 Km/hr
</name>
<styleUrl>
#styleMap_TLP_Normal
</styleUrl>
<Point>
<coordinates>
-64.8831558,-10.7632284,180.84
</coordinates>
</Point>
</Placemark>
<Placemark>
<name>
Wed Jan 04 12:53:29 2017 S=0.64 Km/hr
</name>
<styleUrl>
#styleMap_TLP_Normal
</styleUrl>
<Point>
<coordinates>
-64.8831711,-10.7632313,181.54
</coordinates>
</Point>
</Placemark>
<Placemark>
<name>
Wed Jan 04 12:53:39 2017 S=1.20 Km/hr
</name>
<styleUrl>
#styleMap_TLP_Normal
</styleUrl>
<Point>
<coordinates>
-64.8831940,-10.7632914,181.55
</coordinates>
</Point>
</Placemark>
<Placemark>
<name>
Wed Jan 04 12:53:49 2017 S=1.58 Km/hr
</name>
<styleUrl>
#styleMap_TLP_Normal
</styleUrl>
<Point>
<coordinates>
-64.8832550,-10.7633104,181.79
</coordinates>
</Point>
</Placemark>
<Placemark>
<name>
Wed Jan 04 12:53:59 2017 S=1.72 Km/hr
</name>
<styleUrl>
#styleMap_TLP_Normal
</styleUrl>
<Point>
<coordinates>
-64.8833160,-10.7633238,181.91
</coordinates>
</Point>
</Placemark>
<Placemark>
<name>
Wed Jan 04 12:54:09 2017 S=1.16 Km/hr
</name>
<styleUrl>
#styleMap_TLP_Normal
</styleUrl>
<Point>
<coordinates>
-64.8833313,-10.7633543,182.49
</coordinates>
</Point>
</Placemark>
<Placemark>
<name>
Wed Jan 04 12:54:19 2017 S=0.87 Km/hr
</name>
<styleUrl>
#styleMap_TLP_Normal
</styleUrl>
<Point>
<coordinates>
-64.8833160,-10.7633142,182.64
</coordinates>
</Point>
</Placemark>
<Placemark>
<name>
Wed Jan 04 12:54:29 2017 S=0.33 Km/hr
</name>
<styleUrl>
#styleMap_TLP_Normal
</styleUrl>
<Point>
<coordinates>
-64.8833160,-10.7632980,183.16
</coordinates>
</Point>
</Placemark>
<Placemark>
<name>
Wed Jan 04 12:54:39 2017 S=0.52 Km/hr
</name>
<styleUrl>
#styleMap_TLP_Normal
</styleUrl>
<Point>
<coordinates>
-64.8833160,-10.7633057,183.66
</coordinates>
</Point>
</Placemark>
<Placemark>
<name>
Wed Jan 04 12:54:49 2017 S=1.01 Km/hr
</name>
<styleUrl>
#styleMap_TLP_Normal
</styleUrl>
<Point>
<coordinates>
-64.8833160,-10.7633076,184.17
</coordinates>
</Point>
</Placemark>
<Placemark>
<name>
Wed Jan 04 12:54:59 2017 S=1.66 Km/hr
</name>
<styleUrl>
#styleMap_TLP_Normal
</styleUrl>
<Point>
<coordinates>
-64.8833084,-10.7632055,183.85
</coordinates>
</Point>
</Placemark>
<Placemark>
<name>
Wed Jan 04 12:55:09 2017 S=0.91 Km/hr
</name>
<styleUrl>
#styleMap_TLP_Normal
</styleUrl>
<Point>
<coordinates>
-64.8832855,-10.7631588,183.70
</coordinates>
</Point>
</Placemark>
<Placemark>
<name>
Wed Jan 04 12:55:19 2017 S=0.77 Km/hr
</name>
<styleUrl>
#styleMap_TLP_Normal
</styleUrl>
<Point>
<coordinates>
-64.8832245,-10.7631035,184.33
</coordinates>
</Point>
</Placemark>
<Placemark>
<name>
Wed Jan 04 12:55:29 2017 S=1.12 Km/hr
</name>
<styleUrl>
#styleMap_TLP_Normal
</styleUrl>
<Point>
<coordinates>
-64.8831940,-10.7631063,184.69
</coordinates>
</Point>
</Placemark>
<Placemark>
<name>
Wed Jan 04 12:55:39 2017 S=0.47 Km/hr
</name>
<styleUrl>
#styleMap_TLP_Normal
</styleUrl>
<Point>
<coordinates>
-64.8832092,-10.7631130,185.46
</coordinates>
</Point>
</Placemark>
<Placemark>
<name>
Wed Jan 04 12:55:49 2017 S=0.11 Km/hr
</name>
<styleUrl>
#styleMap_TLP_Normal
</styleUrl>
<Point>
<coordinates>
-64.8831940,-10.7631197,186.00
</coordinates>
</Point>
</Placemark>
<Placemark>
<name>
Wed Jan 04 12:55:59 2017 S=0.78 Km/hr
</name>
<styleUrl>
#styleMap_TLP_Normal
</styleUrl>
<Point>
<coordinates>
-64.8832016,-10.7631235,186.52
</coordinates>
</Point>
</Placemark>
<Placemark>
<name>
Wed Jan 04 12:56:09 2017 S=0.71 Km/hr
</name>
<styleUrl>
#styleMap_TLP_Normal
</styleUrl>
<Point>
<coordinates>
-64.8832092,-10.7631330,186.57
</coordinates>
</Point>
</Placemark>
<Placemark>
<name>
Wed Jan 04 12:56:19 2017 S=0.24 Km/hr
</name>
<styleUrl>
#styleMap_TLP_Normal
</styleUrl>
<Point>
<coordinates>
-64.8832169,-10.7631426,187.02
</coordinates>
</Point>
</Placemark>
<Placemark>
<name>
Wed Jan 04 12:56:29 2017 S=1.14 Km/hr
</name>
<styleUrl>
#styleMap_TLP_Normal
</styleUrl>
<Point>
<coordinates>
-64.8832016,-10.7631245,187.68
</coordinates>
</Point>
</Placemark>
<Placemark>
<name>
Wed Jan 04 12:56:39 2017 S=1.10 Km/hr
</name>
<styleUrl>
#styleMap_TLP_Normal
</styleUrl>
<Point>
<coordinates>
-64.8831558,-10.7631178,188.83
</coordinates>
</Point>
</Placemark>
<Placemark>
<name>
Wed Jan 04 12:56:49 2017 S=0.45 Km/hr
</name>
<styleUrl>
#styleMap_TLP_Normal
</styleUrl>
<Point>
<coordinates>
-64.8831406,-10.7631273,189.67
</coordinates>
</Point>
</Placemark>
<Placemark>
<name>
Wed Jan 04 12:56:59 2017 S=0.03 Km/hr
</name>
<styleUrl>
#styleMap_TLP_Normal
</styleUrl>
<Point>
<coordinates>
-64.8831558,-10.7631216,190.52
</coordinates>
</Point>
</Placemark>
<Placemark>
<name>
Wed Jan 04 12:57:09 2017 S=0.39 Km/hr
</name>
<styleUrl>
#styleMap_TLP_Normal
</styleUrl>
<Point>
<coordinates>
-64.8831482,-10.7631197,191.35
</coordinates>
</Point>
</Placemark>
<Placemark>
<name>
Wed Jan 04 12:57:19 2017 S=0.02 Km/hr
</name>
<styleUrl>
#styleMap_TLP_Normal
</styleUrl>
<Point>
<coordinates>
-64.8831482,-10.7631187,191.47
</coordinates>
</Point>
</Placemark>
<Placemark>
<name>
Wed Jan 04 12:57:29 2017 S=0.32 Km/hr
</name>
<styleUrl>
#styleMap_TLP_Normal
</styleUrl>
<Point>
<coordinates>
-64.8831482,-10.7631168,191.49
</coordinates>
</Point>
</Placemark>
<Placemark>
<name>
Wed Jan 04 12:57:39 2017 S=0.09 Km/hr
</name>
<styleUrl>
#styleMap_TLP_Normal
</styleUrl>
<Point>
<coordinates>
-64.8831482,-10.7631111,191.48
</coordinates>
</Point>
</Placemark>
<Placemark>
<name>
Wed Jan 04 12:57:49 2017 S=0.25 Km/hr
</name>
<styleUrl>
#styleMap_TLP_Normal
</styleUrl>
<Point>
<coordinates>
-64.8831406,-10.7631073,191.25
</coordinates>
</Point>
</Placemark>
<Placemark>
<name>
Wed Jan 04 12:57:59 2017 S=0.47 Km/hr
</name>
<styleUrl>
#styleMap_TLP_Normal
</styleUrl>
<Point>
<coordinates>
-64.8831406,-10.7631016,190.95
</coordinates>
</Point>
</Placemark>
<Placemark>
<name>
Wed Jan 04 12:58:09 2017 S=0.33 Km/hr
</name>
<styleUrl>
#styleMap_TLP_Normal
</styleUrl>
<Point>
<coordinates>
-64.8831329,-10.7631016,190.68
</coordinates>
</Point>
</Placemark>
<Placemark>
<name>
Wed Jan 04 12:58:19 2017 S=0.88 Km/hr
</name>
<styleUrl>
#styleMap_TLP_Normal
</styleUrl>
<Point>
<coordinates>
-64.8831406,-10.7630930,190.41
</coordinates>
</Point>
</Placemark>
<Placemark>
<name>
Wed Jan 04 12:58:29 2017 S=0.88 Km/hr
</name>
<styleUrl>
#styleMap_TLP_Normal
</styleUrl>
<Point>
<coordinates>
-64.8831558,-10.7630844,190.20
</coordinates>
</Point>
</Placemark>
<Placemark>
<name>
Wed Jan 04 12:58:39 2017 S=1.00 Km/hr
</name>
<styleUrl>
#styleMap_TLP_Normal
</styleUrl>
<Point>
<coordinates>
-64.8831787,-10.7630959,189.52
</coordinates>
</Point>
</Placemark>
<Placemark>
<name>
Wed Jan 04 12:58:49 2017 S=0.77 Km/hr
</name>
<styleUrl>
#styleMap_TLP_Normal
</styleUrl>
<Point>
<coordinates>
-64.8832016,-10.7631025,188.79
</coordinates>
</Point>
</Placemark>
<Placemark>
<name>
Wed Jan 04 12:58:59 2017 S=0.44 Km/hr
</name>
<styleUrl>
#styleMap_TLP_Normal
</styleUrl>
<Point>
<coordinates>
-64.8832092,-10.7630968,187.29
</coordinates>
</Point>
</Placemark>
<Placemark>
<name>
Wed Jan 04 12:59:09 2017 S=1.13 Km/hr
</name>
<styleUrl>
#styleMap_TLP_Normal
</styleUrl>
<Point>
<coordinates>
-64.8832092,-10.7630529,184.10
</coordinates>
</Point>
</Placemark>
<Placemark>
<name>
Wed Jan 04 12:59:19 2017 S=0.17 Km/hr
</name>
<styleUrl>
#styleMap_TLP_Normal
</styleUrl>
<Point>
<coordinates>
-64.8832169,-10.7630634,181.94
</coordinates>
</Point>
</Placemark>
<Placemark>
<name>
Wed Jan 04 12:59:29 2017 S=0.06 Km/hr
</name>
<styleUrl>
#styleMap_TLP_Normal
</styleUrl>
<Point>
<coordinates>
-64.8832169,-10.7630596,179.11
</coordinates>
</Point>
</Placemark>
<Placemark>
<name>
Wed Jan 04 12:59:39 2017 S=0.00 Km/hr
</name>
<styleUrl>
#styleMap_TLP_Normal
</styleUrl>
<Point>
<coordinates>
-64.8832169,-10.7630596,178.77
</coordinates>
</Point>
</Placemark>
<Placemark>
<name>
Wed Jan 04 12:59:49 2017 S=0.01 Km/hr
</name>
<styleUrl>
#styleMap_TLP_Normal
</styleUrl>
<Point>
<coordinates>
-64.8832169,-10.7630606,178.73
</coordinates>
</Point>
</Placemark>
<Placemark>
<name>
Wed Jan 04 12:59:59 2017 S=0.01 Km/hr
</name>
<styleUrl>
#styleMap_TLP_Normal
</styleUrl>
<Point>
<coordinates>
-64.8832169,-10.7630615,178.79
</coordinates>
</Point>
</Placemark>
<Placemark>
<name>
Wed Jan 04 13:00:09 2017 S=0.21 Km/hr
</name>
<styleUrl>
#styleMap_TLP_Normal
</styleUrl>
<Point>
<coordinates>
-64.8832092,-10.7630634,178.96
</coordinates>
</Point>
</Placemark>
<Placemark>
<name>
Wed Jan 04 13:00:19 2017 S=0.56 Km/hr
</name>
<styleUrl>
#styleMap_TLP_Normal
</styleUrl>
<Point>
<coordinates>
-64.8832169,-10.7630653,179.21
</coordinates>
</Point>
</Placemark>
<Placemark>
<name>
Wed Jan 04 13:00:29 2017 S=1.22 Km/hr
</name>
<styleUrl>
#styleMap_TLP_Normal
</styleUrl>
<Point>
<coordinates>
-64.8832321,-10.7631054,178.68
</coordinates>
</Point>
</Placemark>
<Placemark>
<name>
Wed Jan 04 13:00:39 2017 S=1.12 Km/hr
</name>
<styleUrl>
#styleMap_TLP_Normal
</styleUrl>
<Point>
<coordinates>
-64.8832779,-10.7631350,177.43
</coordinates>
</Point>
</Placemark>
<Placemark>
<name>
Wed Jan 04 13:00:49 2017 S=2.09 Km/hr
</name>
<styleUrl>
#styleMap_TLP_Normal
</styleUrl>
<Point>
<coordinates>
-64.8833847,-10.7632084,172.13
</coordinates>
</Point>
</Placemark>
<Placemark>
<name>
Wed Jan 04 13:00:59 2017 S=1.84 Km/hr
</name>
<styleUrl>
#styleMap_TLP_Normal
</styleUrl>
<Point>
<coordinates>
-64.8835220,-10.7631817,171.52
</coordinates>
</Point>
</Placemark>
<Placemark>
<name>
Wed Jan 04 13:01:09 2017 S=1.59 Km/hr
</name>
<styleUrl>
#styleMap_TLP_Normal
</styleUrl>
<Point>
<coordinates>
-64.8835754,-10.7630873,169.23
</coordinates>
</Point>
</Placemark>
<Placemark>
<name>
Wed Jan 04 13:01:19 2017 S=1.98 Km/hr
</name>
<styleUrl>
#styleMap_TLP_Normal
</styleUrl>
<Point>
<coordinates>
-64.8836136,-10.7630091,167.83
</coordinates>
</Point>
</Placemark>
<Placemark>
<name>
Wed Jan 04 13:01:29 2017 S=1.86 Km/hr
</name>
<styleUrl>
#styleMap_TLP_Normal
</styleUrl>
<Point>
<coordinates>
-64.8836288,-10.7629347,166.52
</coordinates>
</Point>
</Placemark>
<Placemark>
<name>
Wed Jan 04 13:01:39 2017 S=0.77 Km/hr
</name>
<styleUrl>
#styleMap_TLP_Normal
</styleUrl>
<Point>
<coordinates>
-64.8835220,-10.7628899,165.72
</coordinates>
</Point>
</Placemark>
<Placemark>
<name>
Wed Jan 04 13:01:49 2017 S=1.66 Km/hr
</name>
<styleUrl>
#styleMap_TLP_Normal
</styleUrl>
<Point>
<coordinates>
-64.8835373,-10.7628670,165.42
</coordinates>
</Point>
</Placemark>
<Placemark>
<name>
Wed Jan 04 13:01:59 2017 S=1.06 Km/hr
</name>
<styleUrl>
#styleMap_TLP_Normal
</styleUrl>
<Point>
<coordinates>
-64.8836288,-10.7628374,165.48
</coordinates>
</Point>
</Placemark>
<Placemark>
<name>
Wed Jan 04 13:02:09 2017 S=0.97 Km/hr
</name>
<styleUrl>
#styleMap_TLP_Normal
</styleUrl>
<Point>
<coordinates>
-64.8836288,-10.7628241,165.10
</coordinates>
</Point>
</Placemark>
<Placemark>
<name>
Wed Jan 04 13:02:19 2017 S=0.78 Km/hr
</name>
<styleUrl>
#styleMap_TLP_Normal
</styleUrl>
<Point>
<coordinates>
-64.8836060,-10.7627840,164.45
</coordinates>
</Point>
</Placemark>
<Placemark>
<name>
Wed Jan 04 13:02:29 2017 S=0.45 Km/hr
</name>
<styleUrl>
#styleMap_TLP_Normal
</styleUrl>
<Point>
<coordinates>
-64.8836288,-10.7627716,163.80
</coordinates>
</Point>
</Placemark>
<Placemark>
<name>
Wed Jan 04 13:02:39 2017 S=1.36 Km/hr
</name>
<styleUrl>
#styleMap_TLP_Normal
</styleUrl>
<Point>
<coordinates>
-64.8836212,-10.7627516,163.13
</coordinates>
</Point>
</Placemark>
<Placemark>
<name>
Wed Jan 04 13:02:49 2017 S=1.39 Km/hr
</name>
<styleUrl>
#styleMap_TLP_Normal
</styleUrl>
<Point>
<coordinates>
-64.8836288,-10.7626772,162.50
</coordinates>
</Point>
</Placemark>
<Placemark>
<name>
Wed Jan 04 13:02:59 2017 S=1.32 Km/hr
</name>
<styleUrl>
#styleMap_TLP_Normal
</styleUrl>
<Point>
<coordinates>
-64.8835678,-10.7625656,161.70
</coordinates>
</Point>
</Placemark>
<Placemark>
<name>
Wed Jan 04 13:03:09 2017 S=0.95 Km/hr
</name>
<styleUrl>
#styleMap_TLP_Normal
</styleUrl>
<Point>
<coordinates>
-64.8835678,-10.7625122,161.57
</coordinates>
</Point>
</Placemark>
<Placemark>
<name>
Wed Jan 04 13:03:19 2017 S=1.70 Km/hr
</name>
<styleUrl>
#styleMap_TLP_Normal
</styleUrl>
<Point>
<coordinates>
-64.8835144,-10.7625732,160.82
</coordinates>
</Point>
</Placemark>
<Placemark>
<name>
Wed Jan 04 13:03:29 2017 S=2.31 Km/hr
</name>
<styleUrl>
#styleMap_TLP_Normal
</styleUrl>
<Point>
<coordinates>
-64.8833771,-10.7625723,161.13
</coordinates>
</Point>
</Placemark>
<Placemark>
<name>
Wed Jan 04 13:03:39 2017 S=0.82 Km/hr
</name>
<styleUrl>
#styleMap_TLP_Normal
</styleUrl>
<Point>
<coordinates>
-64.8834076,-10.7625399,159.33
</coordinates>
</Point>
</Placemark>
<Placemark>
<name>
Wed Jan 04 13:03:49 2017 S=0.45 Km/hr
</name>
<styleUrl>
#styleMap_TLP_Normal
</styleUrl>
<Point>
<coordinates>
-64.8834229,-10.7625723,158.31
</coordinates>
</Point>
</Placemark>
<Placemark>
<name>
Wed Jan 04 13:03:59 2017 S=1.42 Km/hr
</name>
<styleUrl>
#styleMap_TLP_Normal
</styleUrl>
<Point>
<coordinates>
-64.8834610,-10.7625837,157.22
</coordinates>
</Point>
</Placemark>
<Placemark>
<name>
Wed Jan 04 13:04:09 2017 S=0.72 Km/hr
</name>
<styleUrl>
#styleMap_TLP_Normal
</styleUrl>
<Point>
<coordinates>
-64.8834534,-10.7626400,157.08
</coordinates>
</Point>
</Placemark>
<Placemark>
<name>
Wed Jan 04 13:04:19 2017 S=1.24 Km/hr
</name>
<styleUrl>
#styleMap_TLP_Normal
</styleUrl>
<Point>
<coordinates>
-64.8834457,-10.7626553,156.83
</coordinates>
</Point>
</Placemark>
<Placemark>
<name>
Wed Jan 04 13:04:29 2017 S=1.44 Km/hr
</name>
<styleUrl>
#styleMap_TLP_Normal
</styleUrl>
<Point>
<coordinates>
-64.8834000,-10.7626677,155.04
</coordinates>
</Point>
</Placemark>
<Placemark>
<name>
Wed Jan 04 13:04:39 2017 S=1.35 Km/hr
</name>
<styleUrl>
#styleMap_TLP_Normal
</styleUrl>
<Point>
<coordinates>
-64.8833923,-10.7626734,154.40
</coordinates>
</Point>
</Placemark>
<Placemark>
<name>
Wed Jan 04 13:04:49 2017 S=1.13 Km/hr
</name>
<styleUrl>
#styleMap_TLP_Normal
</styleUrl>
<Point>
<coordinates>
-64.8833847,-10.7627134,154.04
</coordinates>
</Point>
</Placemark>
<Placemark>
<name>
Wed Jan 04 13:04:59 2017 S=0.95 Km/hr
</name>
<styleUrl>
#styleMap_TLP_Normal
</styleUrl>
<Point>
<coordinates>
-64.8833923,-10.7627544,153.34
</coordinates>
</Point>
</Placemark>
<Placemark>
<name>
Wed Jan 04 13:05:09 2017 S=1.16 Km/hr
</name>
<styleUrl>
#styleMap_TLP_Normal
</styleUrl>
<Point>
<coordinates>
-64.8834076,-10.7627716,152.57
</coordinates>
</Point>
</Placemark>
<Placemark>
<name>
Wed Jan 04 13:05:19 2017 S=1.66 Km/hr
</name>
<styleUrl>
#styleMap_TLP_Normal
</styleUrl>
<Point>
<coordinates>
-64.8834991,-10.7627048,152.29
</coordinates>
</Point>
</Placemark>
<Placemark>
<name>
Wed Jan 04 13:05:29 2017 S=1.33 Km/hr
</name>
<styleUrl>
#styleMap_TLP_Normal
</styleUrl>
<Point>
<coordinates>
-64.8834991,-10.7626257,151.10
</coordinates>
</Point>
</Placemark>
<Placemark>
<name>
Wed Jan 04 13:05:39 2017 S=0.16 Km/hr
</name>
<styleUrl>
#styleMap_TLP_Normal
</styleUrl>
<Point>
<coordinates>
-64.8834686,-10.7626410,151.66
</coordinates>
</Point>
</Placemark>
<Placemark>
<name>
Wed Jan 04 13:05:49 2017 S=0.95 Km/hr
</name>
<styleUrl>
#styleMap_TLP_Normal
</styleUrl>
<Point>
<coordinates>
-64.8834915,-10.7627039,151.38
</coordinates>
</Point>
</Placemark>
<Placemark>
<name>
Wed Jan 04 13:05:59 2017 S=0.96 Km/hr
</name>
<styleUrl>
#styleMap_TLP_Normal
</styleUrl>
<Point>
<coordinates>
-64.8835068,-10.7627020,150.84
</coordinates>
</Point>
</Placemark>
<Placemark>
<name>
Wed Jan 04 13:06:09 2017 S=1.21 Km/hr
</name>
<styleUrl>
#styleMap_TLP_Normal
</styleUrl>
<Point>
<coordinates>
-64.8835678,-10.7627087,150.35
</coordinates>
</Point>
</Placemark>
<Placemark>
<name>
Wed Jan 04 13:06:19 2017 S=1.16 Km/hr
</name>
<styleUrl>
#styleMap_TLP_Normal
</styleUrl>
<Point>
<coordinates>
-64.8835983,-10.7627316,150.01
</coordinates>
</Point>
</Placemark>
<Placemark>
<name>
Wed Jan 04 13:06:29 2017 S=0.65 Km/hr
</name>
<styleUrl>
#styleMap_TLP_Normal
</styleUrl>
<Point>
<coordinates>
-64.8835144,-10.7627306,150.52
</coordinates>
</Point>
</Placemark>
<Placemark>
<name>
Wed Jan 04 13:06:39 2017 S=1.24 Km/hr
</name>
<styleUrl>
#styleMap_TLP_Normal
</styleUrl>
<Point>
<coordinates>
-64.8834457,-10.7627153,150.58
</coordinates>
</Point>
</Placemark>
<Placemark>
<name>
Wed Jan 04 13:06:49 2017 S=1.29 Km/hr
</name>
<styleUrl>
#styleMap_TLP_Normal
</styleUrl>
<Point>
<coordinates>
-64.8834229,-10.7626457,149.85
</coordinates>
</Point>
</Placemark>
<Placemark>
<name>
Wed Jan 04 13:06:59 2017 S=1.26 Km/hr
</name>
<styleUrl>
#styleMap_TLP_Normal
</styleUrl>
<Point>
<coordinates>
-64.8834686,-10.7625856,149.14
</coordinates>
</Point>
</Placemark>
<Placemark>
<name>
Wed Jan 04 13:07:09 2017 S=0.47 Km/hr
</name>
<styleUrl>
#styleMap_TLP_Normal
</styleUrl>
<Point>
<coordinates>
-64.8834229,-10.7625523,149.27
</coordinates>
</Point>
</Placemark>
<Placemark>
<name>
Wed Jan 04 13:07:19 2017 S=0.84 Km/hr
</name>
<styleUrl>
#styleMap_TLP_Normal
</styleUrl>
<Point>
<coordinates>
-64.8834457,-10.7625847,149.78
</coordinates>
</Point>
</Placemark>
<Placemark>
<name>
Wed Jan 04 13:07:29 2017 S=0.54 Km/hr
</name>
<styleUrl>
#styleMap_TLP_Normal
</styleUrl>
<Point>
<coordinates>
-64.8834534,-10.7625666,151.71
</coordinates>
</Point>
</Placemark>
<Placemark>
<name>
Wed Jan 04 13:07:39 2017 S=0.63 Km/hr
</name>
<styleUrl>
#styleMap_TLP_Normal
</styleUrl>
<Point>
<coordinates>
-64.8834229,-10.7625904,151.71
</coordinates>
</Point>
</Placemark>
<Placemark>
<name>
Wed Jan 04 13:07:49 2017 S=1.03 Km/hr
</name>
<styleUrl>
#styleMap_TLP_Normal
</styleUrl>
<Point>
<coordinates>
-64.8833847,-10.7626572,149.10
</coordinates>
</Point>
</Placemark>
<Placemark>
<name>
Wed Jan 04 13:07:59 2017 S=0.25 Km/hr
</name>
<styleUrl>
#styleMap_TLP_Normal
</styleUrl>
<Point>
<coordinates>
-64.8833771,-10.7626524,146.52
</coordinates>
</Point>
</Placemark>
<Placemark>
<name>
Wed Jan 04 13:08:09 2017 S=1.26 Km/hr
</name>
<styleUrl>
#styleMap_TLP_Normal
</styleUrl>
<Point>
<coordinates>
-64.8833923,-10.7626762,145.28
</coordinates>
</Point>
</Placemark>
<Placemark>
<name>
Wed Jan 04 13:08:19 2017 S=0.53 Km/hr
</name>
<styleUrl>
#styleMap_TLP_Normal
</styleUrl>
<Point>
<coordinates>
-64.8833923,-10.7626886,145.39
</coordinates>
</Point>
</Placemark>
<Placemark>
<name>
Wed Jan 04 13:08:29 2017 S=0.05 Km/hr
</name>
<styleUrl>
#styleMap_TLP_Normal
</styleUrl>
<Point>
<coordinates>
-64.8833847,-10.7626934,144.64
</coordinates>
</Point>
</Placemark>
<Placemark>
<name>
Wed Jan 04 13:08:39 2017 S=0.70 Km/hr
</name>
<styleUrl>
#styleMap_TLP_Normal
</styleUrl>
<Point>
<coordinates>
-64.8833771,-10.7626915,143.96
</coordinates>
</Point>
</Placemark>
<Placemark>
<name>
Wed Jan 04 13:08:49 2017 S=1.32 Km/hr
</name>
<styleUrl>
#styleMap_TLP_Normal
</styleUrl>
<Point>
<coordinates>
-64.8833542,-10.7626925,143.32
</coordinates>
</Point>
</Placemark>
<Placemark>
<name>
Wed Jan 04 13:08:59 2017 S=1.08 Km/hr
</name>
<styleUrl>
#styleMap_TLP_Normal
</styleUrl>
<Point>
<coordinates>
-64.8832932,-10.7627230,142.79
</coordinates>
</Point>
</Placemark>
<Placemark>
<name>
Wed Jan 04 13:09:09 2017 S=0.23 Km/hr
</name>
<styleUrl>
#styleMap_TLP_Normal
</styleUrl>
<Point>
<coordinates>
-64.8832779,-10.7627211,141.17
</coordinates>
</Point>
</Placemark>
<Placemark>
<name>
Wed Jan 04 13:09:19 2017 S=0.29 Km/hr
</name>
<styleUrl>
#styleMap_TLP_Normal
</styleUrl>
<Point>
<coordinates>
-64.8832703,-10.7627258,140.51
</coordinates>
</Point>
</Placemark>
<Placemark>
<name>
Wed Jan 04 13:09:29 2017 S=0.58 Km/hr
</name>
<styleUrl>
#styleMap_TLP_Normal
</styleUrl>
<Point>
<coordinates>
-64.8832626,-10.7627230,139.96
</coordinates>
</Point>
</Placemark>
<Placemark>
<name>
Wed Jan 04 13:09:39 2017 S=1.19 Km/hr
</name>
<styleUrl>
#styleMap_TLP_Normal
</styleUrl>
<Point>
<coordinates>
-64.8832703,-10.7627125,139.81
</coordinates>
</Point>
</Placemark>
<Placemark>
<name>
Wed Jan 04 13:09:49 2017 S=0.44 Km/hr
</name>
<styleUrl>
#styleMap_TLP_Normal
</styleUrl>
<Point>
<coordinates>
-64.8833084,-10.7626982,141.90
</coordinates>
</Point>
</Placemark>
<Placemark>
<name>
Wed Jan 04 13:09:59 2017 S=0.01 Km/hr
</name>
<styleUrl>
#styleMap_TLP_Normal
</styleUrl>
<Point>
<coordinates>
-64.8833160,-10.7626944,142.35
</coordinates>
</Point>
</Placemark>
<Placemark>
<name>
Wed Jan 04 13:10:09 2017 S=0.35 Km/hr
</name>
<styleUrl>
#styleMap_TLP_Normal
</styleUrl>
<Point>
<coordinates>
-64.8833160,-10.7626858,143.00
</coordinates>
</Point>
</Placemark>
<Placemark>
<name>
Wed Jan 04 13:10:19 2017 S=0.22 Km/hr
</name>
<styleUrl>
#styleMap_TLP_Normal
</styleUrl>
<Point>
<coordinates>
-64.8833237,-10.7626810,143.91
</coordinates>
</Point>
</Placemark>
<Placemark>
<name>
Wed Jan 04 13:10:29 2017 S=1.04 Km/hr
</name>
<styleUrl>
#styleMap_TLP_Normal
</styleUrl>
<Point>
<coordinates>
-64.8833237,-10.7626686,145.17
</coordinates>
</Point>
</Placemark>
<Placemark>
<name>
Wed Jan 04 13:10:39 2017 S=0.98 Km/hr
</name>
<styleUrl>
#styleMap_TLP_Normal
</styleUrl>
<Point>
<coordinates>
-64.8832779,-10.7626143,147.56
</coordinates>
</Point>
</Placemark>
<Placemark>
<name>
Wed Jan 04 13:10:49 2017 S=0.38 Km/hr
</name>
<styleUrl>
#styleMap_TLP_Normal
</styleUrl>
<Point>
<coordinates>
-64.8832855,-10.7625933,148.67
</coordinates>
</Point>
</Placemark>
<Placemark>
<name>
Wed Jan 04 13:10:59 2017 S=0.26 Km/hr
</name>
<styleUrl>
#styleMap_TLP_Normal
</styleUrl>
<Point>
<coordinates>
-64.8833084,-10.7626266,150.79
</coordinates>
</Point>
</Placemark>
<Placemark>
<name>
Wed Jan 04 13:11:09 2017 S=0.59 Km/hr
</name>
<styleUrl>
#styleMap_TLP_Normal
</styleUrl>
<Point>
<coordinates>
-64.8833618,-10.7626429,152.82
</coordinates>
</Point>
</Placemark>
<Placemark>
<name>
Wed Jan 04 13:11:19 2017 S=0.26 Km/hr
</name>
<styleUrl>
#styleMap_TLP_Normal
</styleUrl>
<Point>
<coordinates>
-64.8832932,-10.7626572,153.36
</coordinates>
</Point>
</Placemark>
<Placemark>
<name>
Wed Jan 04 13:11:29 2017 S=0.55 Km/hr
</name>
<styleUrl>
#styleMap_TLP_Normal
</styleUrl>
<Point>
<coordinates>
-64.8832932,-10.7626696,155.04
</coordinates>
</Point>
</Placemark>
<Placemark>
<name>
Wed Jan 04 13:11:39 2017 S=0.16 Km/hr
</name>
<styleUrl>
#styleMap_TLP_Normal
</styleUrl>
<Point>
<coordinates>
-64.8832855,-10.7626810,156.97
</coordinates>
</Point>
</Placemark>
<Placemark>
<name>
Wed Jan 04 13:11:49 2017 S=0.96 Km/hr
</name>
<styleUrl>
#styleMap_TLP_Normal
</styleUrl>
<Point>
<coordinates>
-64.8832855,-10.7626715,158.95
</coordinates>
</Point>
</Placemark>
<Placemark>
<name>
Wed Jan 04 13:11:59 2017 S=0.40 Km/hr
</name>
<styleUrl>
#styleMap_TLP_Normal
</styleUrl>
<Point>
<coordinates>
-64.8832932,-10.7626600,161.09
</coordinates>
</Point>
</Placemark>
<Placemark>
<name>
Wed Jan 04 13:12:09 2017 S=0.25 Km/hr
</name>
<styleUrl>
#styleMap_TLP_Normal
</styleUrl>
<Point>
<coordinates>
-64.8833084,-10.7626619,163.32
</coordinates>
</Point>
</Placemark>
<Placemark>
<name>
Wed Jan 04 13:12:19 2017 S=0.26 Km/hr
</name>
<styleUrl>
#styleMap_TLP_Normal
</styleUrl>
<Point>
<coordinates>
-64.8833160,-10.7626553,165.67
</coordinates>
</Point>
</Placemark>
<Placemark>
<name>
Wed Jan 04 13:12:29 2017 S=0.97 Km/hr
</name>
<styleUrl>
#styleMap_TLP_Normal
</styleUrl>
<Point>
<coordinates>
-64.8833237,-10.7626829,169.03
</coordinates>
</Point>
</Placemark>
<Placemark>
<name>
Wed Jan 04 13:12:39 2017 S=0.16 Km/hr
</name>
<styleUrl>
#styleMap_TLP_Normal
</styleUrl>
<Point>
<coordinates>
-64.8833237,-10.7627039,171.99
</coordinates>
</Point>
</Placemark>
<Placemark>
<name>
Wed Jan 04 13:12:49 2017 S=0.57 Km/hr
</name>
<styleUrl>
#styleMap_TLP_Normal
</styleUrl>
<Point>
<coordinates>
-64.8833160,-10.7627020,174.82
</coordinates>
</Point>
</Placemark>
<Placemark>
<name>
Wed Jan 04 13:12:59 2017 S=1.37 Km/hr
</name>
<styleUrl>
#styleMap_TLP_Normal
</styleUrl>
<Point>
<coordinates>
-64.8833084,-10.7626762,177.31
</coordinates>
</Point>
</Placemark>
<Placemark>
<name>
Wed Jan 04 13:13:09 2017 S=0.70 Km/hr
</name>
<styleUrl>
#styleMap_TLP_Normal
</styleUrl>
<Point>
<coordinates>
-64.8833008,-10.7626352,177.85
</coordinates>
</Point>
</Placemark>
<Placemark>
<name>
Wed Jan 04 13:13:19 2017 S=0.79 Km/hr
</name>
<styleUrl>
#styleMap_TLP_Normal
</styleUrl>
<Point>
<coordinates>
-64.8833084,-10.7626295,180.20
</coordinates>
</Point>
</Placemark>
<Placemark>
<name>
Wed Jan 04 13:13:29 2017 S=0.13 Km/hr
</name>
<styleUrl>
#styleMap_TLP_Normal
</styleUrl>
<Point>
<coordinates>
-64.8833160,-10.7626295,182.63
</coordinates>
</Point>
</Placemark>
<Placemark>
<name>
Wed Jan 04 13:13:39 2017 S=1.17 Km/hr
</name>
<styleUrl>
#styleMap_TLP_Normal
</styleUrl>
<Point>
<coordinates>
-64.8833313,-10.7626286,184.87
</coordinates>
</Point>
</Placemark>
<Placemark>
<name>
Wed Jan 04 13:13:49 2017 S=1.19 Km/hr
</name>
<styleUrl>
#styleMap_TLP_Normal
</styleUrl>
<Point>
<coordinates>
-64.8834000,-10.7626104,186.29
</coordinates>
</Point>
</Placemark>
<Placemark>
<name>
Wed Jan 04 13:13:59 2017 S=1.41 Km/hr
</name>
<styleUrl>
#styleMap_TLP_Normal
</styleUrl>
<Point>
<coordinates>
-64.8834076,-10.7625637,187.26
</coordinates>
</Point>
</Placemark>
<Placemark>
<name>
Wed Jan 04 13:14:09 2017 S=0.70 Km/hr
</name>
<styleUrl>
#styleMap_TLP_Normal
</styleUrl>
<Point>
<coordinates>
-64.8834000,-10.7624989,184.96
</coordinates>
</Point>
</Placemark>
<Placemark>
<name>
Wed Jan 04 13:14:19 2017 S=0.22 Km/hr
</name>
<styleUrl>
#styleMap_TLP_Normal
</styleUrl>
<Point>
<coordinates>
-64.8834076,-10.7624960,185.91
</coordinates>
</Point>
</Placemark>
<Placemark>
<name>
Wed Jan 04 13:14:29 2017 S=0.76 Km/hr
</name>
<styleUrl>
#styleMap_TLP_Normal
</styleUrl>
<Point>
<coordinates>
-64.8833847,-10.7624950,186.66
</coordinates>
</Point>
</Placemark>
<Placemark>
<name>
Wed Jan 04 13:14:39 2017 S=0.64 Km/hr
</name>
<styleUrl>
#styleMap_TLP_Normal
</styleUrl>
<Point>
<coordinates>
-64.8833771,-10.7624912,187.30
</coordinates>
</Point>
</Placemark>
<Placemark>
<name>
Wed Jan 04 13:14:49 2017 S=0.15 Km/hr
</name>
<styleUrl>
#styleMap_TLP_Normal
</styleUrl>
<Point>
<coordinates>
-64.8833694,-10.7624807,187.78
</coordinates>
</Point>
</Placemark>
<Placemark>
<name>
Wed Jan 04 13:14:59 2017 S=0.58 Km/hr
</name>
<styleUrl>
#styleMap_TLP_Normal
</styleUrl>
<Point>
<coordinates>
-64.8833771,-10.7624750,187.91
</coordinates>
</Point>
</Placemark>
<Placemark>
<name>
Wed Jan 04 13:15:09 2017 S=0.95 Km/hr
</name>
<styleUrl>
#styleMap_TLP_Normal
</styleUrl>
<Point>
<coordinates>
-64.8833771,-10.7624550,186.70
</coordinates>
</Point>
</Placemark>
<Placemark>
<name>
Wed Jan 04 13:15:19 2017 S=0.99 Km/hr
</name>
<styleUrl>
#styleMap_TLP_Normal
</styleUrl>
<Point>
<coordinates>
-64.8833466,-10.7624321,186.22
</coordinates>
</Point>
</Placemark>
<Placemark>
<name>
Wed Jan 04 13:15:29 2017 S=1.27 Km/hr
</name>
<styleUrl>
#styleMap_TLP_Normal
</styleUrl>
<Point>
<coordinates>
-64.8833466,-10.7623682,184.32
</coordinates>
</Point>
</Placemark>
<Placemark>
<name>
Wed Jan 04 13:15:39 2017 S=0.98 Km/hr
</name>
<styleUrl>
#styleMap_TLP_Normal
</styleUrl>
<Point>
<coordinates>
-64.8833389,-10.7623501,183.00
</coordinates>
</Point>
</Placemark>
<Placemark>
<name>
Wed Jan 04 13:15:49 2017 S=0.55 Km/hr
</name>
<styleUrl>
#styleMap_TLP_Normal
</styleUrl>
<Point>
<coordinates>
-64.8833160,-10.7623482,182.66
</coordinates>
</Point>
</Placemark>
<Placemark>
<name>
Wed Jan 04 13:15:59 2017 S=1.44 Km/hr
</name>
<styleUrl>
#styleMap_TLP_Normal
</styleUrl>
<Point>
<coordinates>
-64.8832550,-10.7623434,180.18
</coordinates>
</Point>
</Placemark>
<Placemark>
<name>
Wed Jan 04 13:16:09 2017 S=1.26 Km/hr
</name>
<styleUrl>
#styleMap_TLP_Normal
</styleUrl>
<Point>
<coordinates>
-64.8832245,-10.7623224,176.78
</coordinates>
</Point>
</Placemark>
<Placemark>
<name>
Wed Jan 04 13:16:19 2017 S=0.41 Km/hr
</name>
<styleUrl>
#styleMap_TLP_Normal
</styleUrl>
<Point>
<coordinates>
-64.8832092,-10.7623386,175.14
</coordinates>
</Point>
</Placemark>
<Placemark>
<name>
Wed Jan 04 13:16:29 2017 S=1.21 Km/hr
</name>
<styleUrl>
#styleMap_TLP_Normal
</styleUrl>
<Point>
<coordinates>
-64.8831863,-10.7623377,173.12
</coordinates>
</Point>
</Placemark>
<Placemark>
<name>
Wed Jan 04 13:16:39 2017 S=1.02 Km/hr
</name>
<styleUrl>
#styleMap_TLP_Normal
</styleUrl>
<Point>
<coordinates>
-64.8831329,-10.7623348,169.36
</coordinates>
</Point>
</Placemark>
<Placemark>
<name>
Wed Jan 04 13:16:49 2017 S=0.90 Km/hr
</name>
<styleUrl>
#styleMap_TLP_Normal
</styleUrl>
<Point>
<coordinates>
-64.8831100,-10.7623329,168.12
</coordinates>
</Point>
</Placemark>
<Placemark>
<name>
Wed Jan 04 13:16:59 2017 S=0.42 Km/hr
</name>
<styleUrl>
#styleMap_TLP_Normal
</styleUrl>
<Point>
<coordinates>
-64.8831177,-10.7623224,166.82
</coordinates>
</Point>
</Placemark>
<Placemark>
<name>
Wed Jan 04 13:17:09 2017 S=0.53 Km/hr
</name>
<styleUrl>
#styleMap_TLP_Normal
</styleUrl>
<Point>
<coordinates>
-64.8831253,-10.7623196,165.52
</coordinates>
</Point>
</Placemark>
<Placemark>
<name>
Wed Jan 04 13:17:19 2017 S=0.74 Km/hr
</name>
<styleUrl>
#styleMap_TLP_Normal
</styleUrl>
<Point>
<coordinates>
-64.8831253,-10.7623034,164.23
</coordinates>
</Point>
</Placemark>
<Placemark>
<name>
Wed Jan 04 13:17:29 2017 S=0.44 Km/hr
</name>
<styleUrl>
#styleMap_TLP_Normal
</styleUrl>
<Point>
<coordinates>
-64.8831177,-10.7622967,162.93
</coordinates>
</Point>
</Placemark>
<Placemark>
<name>
Wed Jan 04 13:17:39 2017 S=1.17 Km/hr
</name>
<styleUrl>
#styleMap_TLP_Normal
</styleUrl>
<Point>
<coordinates>
-64.8830948,-10.7622938,161.55
</coordinates>
</Point>
</Placemark>
<Placemark>
<name>
Wed Jan 04 13:17:49 2017 S=0.53 Km/hr
</name>
<styleUrl>
#styleMap_TLP_Normal
</styleUrl>
<Point>
<coordinates>
-64.8830948,-10.7622843,160.27
</coordinates>
</Point>
</Placemark>
<Placemark>
<name>
Wed Jan 04 13:17:59 2017 S=0.98 Km/hr
</name>
<styleUrl>
#styleMap_TLP_Normal
</styleUrl>
<Point>
<coordinates>
-64.8830795,-10.7622862,158.98
</coordinates>
</Point>
</Placemark>
<Placemark>
<name>
Wed Jan 04 13:18:09 2017 S=1.68 Km/hr
</name>
<styleUrl>
#styleMap_TLP_Normal
</styleUrl>
<Point>
<coordinates>
-64.8829956,-10.7623301,157.12
</coordinates>
</Point>
</Placemark>
<Placemark>
<name>
Wed Jan 04 13:18:19 2017 S=1.65 Km/hr
</name>
<styleUrl>
#styleMap_TLP_Normal
</styleUrl>
<Point>
<coordinates>
-64.8829269,-10.7623405,155.84
</coordinates>
</Point>
</Placemark>
<Placemark>
<name>
Wed Jan 04 13:18:29 2017 S=0.99 Km/hr
</name>
<styleUrl>
#styleMap_TLP_Normal
</styleUrl>
<Point>
<coordinates>
-64.8829193,-10.7623138,154.56
</coordinates>
</Point>
</Placemark>
<Placemark>
<name>
Wed Jan 04 13:18:39 2017 S=0.99 Km/hr
</name>
<styleUrl>
#styleMap_TLP_Normal
</styleUrl>
<Point>
<coordinates>
-64.8828964,-10.7623072,153.44
</coordinates>
</Point>
</Placemark>
<Placemark>
<name>
Wed Jan 04 13:18:49 2017 S=1.38 Km/hr
</name>
<styleUrl>
#styleMap_TLP_Normal
</styleUrl>
<Point>
<coordinates>
-64.8828735,-10.7622490,152.56
</coordinates>
</Point>
</Placemark>
<Placemark>
<name>
Wed Jan 04 13:18:59 2017 S=0.62 Km/hr
</name>
<styleUrl>
#styleMap_TLP_Normal
</styleUrl>
<Point>
<coordinates>
-64.8828659,-10.7622395,151.34
</coordinates>
</Point>
</Placemark>
<Placemark>
<name>
Wed Jan 04 13:19:09 2017 S=0.97 Km/hr
</name>
<styleUrl>
#styleMap_TLP_Normal
</styleUrl>
<Point>
<coordinates>
-64.8828354,-10.7622347,150.20
</coordinates>
</Point>
</Placemark>
<Placemark>
<name>
Wed Jan 04 13:19:19 2017 S=1.09 Km/hr
</name>
<styleUrl>
#styleMap_TLP_Normal
</styleUrl>
<Point>
<coordinates>
-64.8827744,-10.7621975,148.70
</coordinates>
</Point>
</Placemark>
<Placemark>
<name>
Wed Jan 04 13:19:29 2017 S=1.80 Km/hr
</name>
<styleUrl>
#styleMap_TLP_Normal
</styleUrl>
<Point>
<coordinates>
-64.8826828,-10.7622051,147.64
</coordinates>
</Point>
</Placemark>
<Placemark>
<name>
Wed Jan 04 13:19:39 2017 S=1.10 Km/hr
</name>
<styleUrl>
#styleMap_TLP_Normal
</styleUrl>
<Point>
<coordinates>
-64.8826599,-10.7622442,146.40
</coordinates>
</Point>
</Placemark>
<Placemark>
<name>
Wed Jan 04 13:19:49 2017 S=1.26 Km/hr
</name>
<styleUrl>
#styleMap_TLP_Normal
</styleUrl>
<Point>
<coordinates>
-64.8826218,-10.7622118,144.99
</coordinates>
</Point>
</Placemark>
<Placemark>
<name>
Wed Jan 04 13:19:59 2017 S=2.63 Km/hr
</name>
<styleUrl>
#styleMap_TLP_Normal
</styleUrl>
<Point>
<coordinates>
-64.8824692,-10.7622232,143.88
</coordinates>
</Point>
</Placemark>
<Placemark>
<name>
Wed Jan 04 13:20:09 2017 S=1.35 Km/hr
</name>
<styleUrl>
#styleMap_TLP_Normal
</styleUrl>
<Point>
<coordinates>
-64.8824081,-10.7621841,143.01
</coordinates>
</Point>
</Placemark>
<Placemark>
<name>
Wed Jan 04 13:20:19 2017 S=0.68 Km/hr
</name>
<styleUrl>
#styleMap_TLP_Normal
</styleUrl>
<Point>
<coordinates>
-64.8823929,-10.7621737,141.85
</coordinates>
</Point>
</Placemark>
<Placemark>
<name>
Wed Jan 04 13:20:29 2017 S=1.35 Km/hr
</name>
<styleUrl>
#styleMap_TLP_Normal
</styleUrl>
<Point>
<coordinates>
-64.8823929,-10.7621508,140.73
</coordinates>
</Point>
</Placemark>
<Placemark>
<name>
Wed Jan 04 13:20:39 2017 S=1.59 Km/hr
</name>
<styleUrl>
#styleMap_TLP_Normal
</styleUrl>
<Point>
<coordinates>
-64.8824005,-10.7620325,139.16
</coordinates>
</Point>
</Placemark>
<Placemark>
<name>
Wed Jan 04 13:20:49 2017 S=0.77 Km/hr
</name>
<styleUrl>
#styleMap_TLP_Normal
</styleUrl>
<Point>
<coordinates>
-64.8824234,-10.7620039,137.58
</coordinates>
</Point>
</Placemark>
<Placemark>
<name>
Wed Jan 04 13:20:59 2017 S=1.04 Km/hr
</name>
<styleUrl>
#styleMap_TLP_Normal
</styleUrl>
<Point>
<coordinates>
-64.8824005,-10.7619896,136.35
</coordinates>
</Point>
</Placemark>
<Placemark>
<name>
Wed Jan 04 13:21:09 2017 S=1.06 Km/hr
</name>
<styleUrl>
#styleMap_TLP_Normal
</styleUrl>
<Point>
<coordinates>
-64.8823395,-10.7619209,136.39
</coordinates>
</Point>
</Placemark>
<Placemark>
<name>
Wed Jan 04 13:21:19 2017 S=1.88 Km/hr
</name>
<styleUrl>
#styleMap_TLP_Normal
</styleUrl>
<Point>
<coordinates>
-64.8822479,-10.7619200,136.38
</coordinates>
</Point>
</Placemark>
<Placemark>
<name>
Wed Jan 04 13:21:29 2017 S=1.70 Km/hr
</name>
<styleUrl>
#styleMap_TLP_Normal
</styleUrl>
<Point>
<coordinates>
-64.8821259,-10.7619448,136.75
</coordinates>
</Point>
</Placemark>
<Placemark>
<name>
Wed Jan 04 13:21:39 2017 S=1.12 Km/hr
</name>
<styleUrl>
#styleMap_TLP_Normal
</styleUrl>
<Point>
<coordinates>
-64.8821030,-10.7619209,136.91
</coordinates>
</Point>
</Placemark>
<Placemark>
<name>
Wed Jan 04 13:21:49 2017 S=0.85 Km/hr
</name>
<styleUrl>
#styleMap_TLP_Normal
</styleUrl>
<Point>
<coordinates>
-64.8820496,-10.7618761,135.55
</coordinates>
</Point>
</Placemark>
<Placemark>
<name>
Wed Jan 04 13:21:59 2017 S=2.04 Km/hr
</name>
<styleUrl>
#styleMap_TLP_Normal
</styleUrl>
<Point>
<coordinates>
-64.8820801,-10.7617798,134.97
</coordinates>
</Point>
</Placemark>
<Placemark>
<name>
Wed Jan 04 13:22:09 2017 S=0.69 Km/hr
</name>
<styleUrl>
#styleMap_TLP_Normal
</styleUrl>
<Point>
<coordinates>
-64.8821106,-10.7616997,136.53
</coordinates>
</Point>
</Placemark>
<Placemark>
<name>
Wed Jan 04 13:22:19 2017 S=0.71 Km/hr
</name>
<styleUrl>
#styleMap_TLP_Normal
</styleUrl>
<Point>
<coordinates>
-64.8821030,-10.7616892,135.88
</coordinates>
</Point>
</Placemark>
<Placemark>
<name>
Wed Jan 04 13:22:29 2017 S=2.07 Km/hr
</name>
<styleUrl>
#styleMap_TLP_Normal
</styleUrl>
<Point>
<coordinates>
-64.8819962,-10.7617207,135.57
</coordinates>
</Point>
</Placemark>
<Placemark>
<name>
Wed Jan 04 13:22:39 2017 S=2.49 Km/hr
</name>
<styleUrl>
#styleMap_TLP_Normal
</styleUrl>
<Point>
<coordinates>
-64.8818665,-10.7617111,135.04
</coordinates>
</Point>
</Placemark>
<Placemark>
<name>
Wed Jan 04 13:22:49 2017 S=1.07 Km/hr
</name>
<styleUrl>
#styleMap_TLP_Normal
</styleUrl>
<Point>
<coordinates>
-64.8817673,-10.7616901,134.61
</coordinates>
</Point>
</Placemark>
<Placemark>
<name>
Wed Jan 04 13:22:59 2017 S=1.60 Km/hr
</name>
<styleUrl>
#styleMap_TLP_Normal
</styleUrl>
<Point>
<coordinates>
-64.8816299,-10.7616529,135.39
</coordinates>
</Point>
</Placemark>
<Placemark>
<name>
Wed Jan 04 13:23:09 2017 S=1.76 Km/hr
</name>
<styleUrl>
#styleMap_TLP_Normal
</styleUrl>
<Point>
<coordinates>
-64.8815460,-10.7616997,137.68
</coordinates>
</Point>
</Placemark>
<Placemark>
<name>
Wed Jan 04 13:23:19 2017 S=2.08 Km/hr
</name>
<styleUrl>
#styleMap_TLP_Normal
</styleUrl>
<Point>
<coordinates>
-64.8814316,-10.7616606,138.42
</coordinates>
</Point>
</Placemark>
<Placemark>
<name>
Wed Jan 04 13:23:29 2017 S=1.63 Km/hr
</name>
<styleUrl>
#styleMap_TLP_Normal
</styleUrl>
<Point>
<coordinates>
-64.8813019,-10.7617035,137.50
</coordinates>
</Point>
</Placemark>
<Placemark>
<name>
Wed Jan 04 13:23:39 2017 S=2.65 Km/hr
</name>
<styleUrl>
#styleMap_TLP_Normal
</styleUrl>
<Point>
<coordinates>
-64.8812485,-10.7618084,137.44
</coordinates>
</Point>
</Placemark>
<Placemark>
<name>
Wed Jan 04 13:23:49 2017 S=2.80 Km/hr
</name>
<styleUrl>
#styleMap_TLP_Normal
</styleUrl>
<Point>
<coordinates>
-64.8811493,-10.7618771,137.39
</coordinates>
</Point>
</Placemark>
<Placemark>
<name>
Wed Jan 04 13:23:59 2017 S=2.61 Km/hr
</name>
<styleUrl>
#styleMap_TLP_Normal
</styleUrl>
<Point>
<coordinates>
-64.8810196,-10.7618923,136.89
</coordinates>
</Point>
</Placemark>
<Placemark>
<name>
Wed Jan 04 13:24:09 2017 S=0.94 Km/hr
</name>
<styleUrl>
#styleMap_TLP_Normal
</styleUrl>
<Point>
<coordinates>
-64.8809891,-10.7619190,136.56
</coordinates>
</Point>
</Placemark>
<Placemark>
<name>
Wed Jan 04 13:24:19 2017 S=2.38 Km/hr
</name>
<styleUrl>
#styleMap_TLP_Normal
</styleUrl>
<Point>
<coordinates>
-64.8808670,-10.7619686,136.71
</coordinates>
</Point>
</Placemark>
<Placemark>
<name>
Wed Jan 04 13:24:29 2017 S=2.14 Km/hr
</name>
<styleUrl>
#styleMap_TLP_Normal
</styleUrl>
<Point>
<coordinates>
-64.8807526,-10.7620306,137.12
</coordinates>
</Point>
</Placemark>
<Placemark>
<name>
Wed Jan 04 13:24:39 2017 S=1.40 Km/hr
</name>
<styleUrl>
#styleMap_TLP_Normal
</styleUrl>
<Point>
<coordinates>
-64.8807373,-10.7620811,137.52
</coordinates>
</Point>
</Placemark>
<Placemark>
<name>
Wed Jan 04 13:24:49 2017 S=2.41 Km/hr
</name>
<styleUrl>
#styleMap_TLP_Normal
</styleUrl>
<Point>
<coordinates>
-64.8806915,-10.7621717,136.43
</coordinates>
</Point>
</Placemark>
<Placemark>
<name>
Wed Jan 04 13:24:59 2017 S=1.74 Km/hr
</name>
<styleUrl>
#styleMap_TLP_Normal
</styleUrl>
<Point>
<coordinates>
-64.8806534,-10.7622175,135.38
</coordinates>
</Point>
</Placemark>
<Placemark>
<name>
Wed Jan 04 13:25:09 2017 S=2.35 Km/hr
</name>
<styleUrl>
#styleMap_TLP_Normal
</styleUrl>
<Point>
<coordinates>
-64.8805618,-10.7622576,135.32
</coordinates>
</Point>
</Placemark>
<Placemark>
<name>
Wed Jan 04 13:25:19 2017 S=2.09 Km/hr
</name>
<styleUrl>
#styleMap_TLP_Normal
</styleUrl>
<Point>
<coordinates>
-64.8804855,-10.7623243,134.79
</coordinates>
</Point>
</Placemark>
<Placemark>
<name>
Wed Jan 04 13:25:29 2017 S=2.17 Km/hr
</name>
<styleUrl>
#styleMap_TLP_Normal
</styleUrl>
<Point>
<coordinates>
-64.8804321,-10.7624302,133.79
</coordinates>
</Point>
</Placemark>
<Placemark>
<name>
Wed Jan 04 13:25:39 2017 S=2.28 Km/hr
</name>
<styleUrl>
#styleMap_TLP_Normal
</styleUrl>
<Point>
<coordinates>
-64.8803253,-10.7625217,134.49
</coordinates>
</Point>
</Placemark>
<Placemark>
<name>
Wed Jan 04 13:25:49 2017 S=1.96 Km/hr
</name>
<styleUrl>
#styleMap_TLP_Normal
</styleUrl>
<Point>
<coordinates>
-64.8802109,-10.7625551,134.02
</coordinates>
</Point>
</Placemark>
<Placemark>
<name>
Wed Jan 04 13:25:59 2017 S=1.76 Km/hr
</name>
<styleUrl>
#styleMap_TLP_Normal
</styleUrl>
<Point>
<coordinates>
-64.8801193,-10.7626352,134.36
</coordinates>
</Point>
</Placemark>
<Placemark>
<name>
Wed Jan 04 13:26:09 2017 S=1.58 Km/hr
</name>
<styleUrl>
#styleMap_TLP_Normal
</styleUrl>
<Point>
<coordinates>
-64.8800507,-10.7627020,134.42
</coordinates>
</Point>
</Placemark>
<Placemark>
<name>
Wed Jan 04 13:26:19 2017 S=1.85 Km/hr
</name>
<styleUrl>
#styleMap_TLP_Normal
</styleUrl>
<Point>
<coordinates>
-64.8799820,-10.7627478,134.10
</coordinates>
</Point>
</Placemark>
<Placemark>
<name>
Wed Jan 04 13:26:29 2017 S=0.61 Km/hr
</name>
<styleUrl>
#styleMap_TLP_Normal
</styleUrl>
<Point>
<coordinates>
-64.8799286,-10.7627306,135.57
</coordinates>
</Point>
</Placemark>
<Placemark>
<name>
Wed Jan 04 13:26:39 2017 S=0.31 Km/hr
</name>
<styleUrl>
#styleMap_TLP_Normal
</styleUrl>
<Point>
<coordinates>
-64.8799210,-10.7627392,135.00
</coordinates>
</Point>
</Placemark>
<Placemark>
<name>
Wed Jan 04 13:26:49 2017 S=1.36 Km/hr
</name>
<styleUrl>
#styleMap_TLP_Normal
</styleUrl>
<Point>
<coordinates>
-64.8798981,-10.7627487,134.70
</coordinates>
</Point>
</Placemark>
<Placemark>
<name>
Wed Jan 04 13:26:59 2017 S=2.09 Km/hr
</name>
<styleUrl>
#styleMap_TLP_Normal
</styleUrl>
<Point>
<coordinates>
-64.8798294,-10.7626734,134.38
</coordinates>
</Point>
</Placemark>
<Placemark>
<name>
Wed Jan 04 13:27:09 2017 S=1.69 Km/hr
</name>
<styleUrl>
#styleMap_TLP_Normal
</styleUrl>
<Point>
<coordinates>
-64.8798218,-10.7625895,133.83
</coordinates>
</Point>
</Placemark>
<Placemark>
<name>
Wed Jan 04 13:27:19 2017 S=1.87 Km/hr
</name>
<styleUrl>
#styleMap_TLP_Normal
</styleUrl>
<Point>
<coordinates>
-64.8797684,-10.7625427,133.88
</coordinates>
</Point>
</Placemark>
<Placemark>
<name>
Wed Jan 04 13:27:29 2017 S=2.02 Km/hr
</name>
<styleUrl>
#styleMap_TLP_Normal
</styleUrl>
<Point>
<coordinates>
-64.8797607,-10.7624369,134.16
</coordinates>
</Point>
</Placemark>
<Placemark>
<name>
Wed Jan 04 13:27:39 2017 S=2.51 Km/hr
</name>
<styleUrl>
#styleMap_TLP_Normal
</styleUrl>
<Point>
<coordinates>
-64.8797684,-10.7623472,133.46
</coordinates>
</Point>
</Placemark>
<Placemark>
<name>
Wed Jan 04 13:27:49 2017 S=1.94 Km/hr
</name>
<styleUrl>
#styleMap_TLP_Normal
</styleUrl>
<Point>
<coordinates>
-64.8798447,-10.7622881,134.45
</coordinates>
</Point>
</Placemark>
<Placemark>
<name>
Wed Jan 04 13:27:59 2017 S=0.63 Km/hr
</name>
<styleUrl>
#styleMap_TLP_Normal
</styleUrl>
<Point>
<coordinates>
-64.8798523,-10.7622671,134.91
</coordinates>
</Point>
</Placemark>
<Placemark>
<name>
Wed Jan 04 13:28:09 2017 S=1.05 Km/hr
</name>
<styleUrl>
#styleMap_TLP_Normal
</styleUrl>
<Point>
<coordinates>
-64.8798447,-10.7622519,135.09
</coordinates>
</Point>
</Placemark>
<Placemark>
<name>
Wed Jan 04 13:28:19 2017 S=1.79 Km/hr
</name>
<styleUrl>
#styleMap_TLP_Normal
</styleUrl>
<Point>
<coordinates>
-64.8797913,-10.7621098,134.89
</coordinates>
</Point>
</Placemark>
<Placemark>
<name>
Wed Jan 04 13:28:29 2017 S=1.53 Km/hr
</name>
<styleUrl>
#styleMap_TLP_Normal
</styleUrl>
<Point>
<coordinates>
-64.8797379,-10.7620220,136.58
</coordinates>
</Point>
</Placemark>
<Placemark>
<name>
Wed Jan 04 13:28:39 2017 S=0.91 Km/hr
</name>
<styleUrl>
#styleMap_TLP_Normal
</styleUrl>
<Point>
<coordinates>
-64.8797226,-10.7619324,137.91
</coordinates>
</Point>
</Placemark>
<Placemark>
<name>
Wed Jan 04 13:28:49 2017 S=1.33 Km/hr
</name>
<styleUrl>
#styleMap_TLP_Normal
</styleUrl>
<Point>
<coordinates>
-64.8796768,-10.7619181,138.88
</coordinates>
</Point>
</Placemark>
<Placemark>
<name>
Wed Jan 04 13:28:59 2017 S=1.03 Km/hr
</name>
<styleUrl>
#styleMap_TLP_Normal
</styleUrl>
<Point>
<coordinates>
-64.8795624,-10.7619009,140.63
</coordinates>
</Point>
</Placemark>
<Placemark>
<name>
Wed Jan 04 13:29:09 2017 S=1.23 Km/hr
</name>
<styleUrl>
#styleMap_TLP_Normal
</styleUrl>
<Point>
<coordinates>
-64.8795090,-10.7619238,141.90
</coordinates>
</Point>
</Placemark>
<Placemark>
<name>
Wed Jan 04 13:29:19 2017 S=1.36 Km/hr
</name>
<styleUrl>
#styleMap_TLP_Normal
</styleUrl>
<Point>
<coordinates>
-64.8794479,-10.7619114,142.09
</coordinates>
</Point>
</Placemark>
<Placemark>
<name>
Wed Jan 04 13:29:29 2017 S=0.35 Km/hr
</name>
<styleUrl>
#styleMap_TLP_Normal
</styleUrl>
<Point>
<coordinates>
-64.8794403,-10.7619371,142.25
</coordinates>
</Point>
</Placemark>
<Placemark>
<name>
Wed Jan 04 13:29:39 2017 S=1.86 Km/hr
</name>
<styleUrl>
#styleMap_TLP_Normal
</styleUrl>
<Point>
<coordinates>
-64.8794937,-10.7620068,141.80
</coordinates>
</Point>
</Placemark>
<Placemark>
<name>
Wed Jan 04 13:29:49 2017 S=2.46 Km/hr
</name>
<styleUrl>
#styleMap_TLP_Normal
</styleUrl>
<Point>
<coordinates>
-64.8795547,-10.7620935,140.95
</coordinates>
</Point>
</Placemark>
<Placemark>
<name>
Wed Jan 04 13:29:59 2017 S=1.74 Km/hr
</name>
<styleUrl>
#styleMap_TLP_Normal
</styleUrl>
<Point>
<coordinates>
-64.8796082,-10.7621231,140.86
</coordinates>
</Point>
</Placemark>
<Placemark>
<name>
Wed Jan 04 13:30:09 2017 S=1.64 Km/hr
</name>
<styleUrl>
#styleMap_TLP_Normal
</styleUrl>
<Point>
<coordinates>
-64.8796768,-10.7621727,140.96
</coordinates>
</Point>
</Placemark>
<Placemark>
<name>
Wed Jan 04 13:30:19 2017 S=1.46 Km/hr
</name>
<styleUrl>
#styleMap_TLP_Normal
</styleUrl>
<Point>
<coordinates>
-64.8797302,-10.7621880,141.50
</coordinates>
</Point>
</Placemark>
<Placemark>
<name>
Wed Jan 04 13:30:29 2017 S=1.88 Km/hr
</name>
<styleUrl>
#styleMap_TLP_Normal
</styleUrl>
<Point>
<coordinates>
-64.8796844,-10.7622709,142.36
</coordinates>
</Point>
</Placemark>
<Placemark>
<name>
Wed Jan 04 13:30:39 2017 S=2.46 Km/hr
</name>
<styleUrl>
#styleMap_TLP_Normal
</styleUrl>
<Point>
<coordinates>
-64.8796997,-10.7623692,142.38
</coordinates>
</Point>
</Placemark>
<Placemark>
<name>
Wed Jan 04 13:30:49 2017 S=1.93 Km/hr
</name>
<styleUrl>
#styleMap_TLP_Normal
</styleUrl>
<Point>
<coordinates>
-64.8797913,-10.7623844,142.39
</coordinates>
</Point>
</Placemark>
<Placemark>
<name>
Wed Jan 04 13:30:59 2017 S=1.45 Km/hr
</name>
<styleUrl>
#styleMap_TLP_Normal
</styleUrl>
<Point>
<coordinates>
-64.8798676,-10.7624512,142.18
</coordinates>
</Point>
</Placemark>
<Placemark>
<name>
Wed Jan 04 13:31:09 2017 S=0.64 Km/hr
</name>
<styleUrl>
#styleMap_TLP_Normal
</styleUrl>
<Point>
<coordinates>
-64.8799057,-10.7624817,142.33
</coordinates>
</Point>
</Placemark>
<Placemark>
<name>
Wed Jan 04 13:31:19 2017 S=1.59 Km/hr
</name>
<styleUrl>
#styleMap_TLP_Normal
</styleUrl>
<Point>
<coordinates>
-64.8799057,-10.7624855,142.45
</coordinates>
</Point>
</Placemark>
<Placemark>
<name>
Wed Jan 04 13:31:29 2017 S=1.60 Km/hr
</name>
<styleUrl>
#styleMap_TLP_Normal
</styleUrl>
<Point>
<coordinates>
-64.8798676,-10.7626095,142.93
</coordinates>
</Point>
</Placemark>
<Placemark>
<name>
Wed Jan 04 13:31:39 2017 S=1.68 Km/hr
</name>
<styleUrl>
#styleMap_TLP_Normal
</styleUrl>
<Point>
<coordinates>
-64.8798294,-10.7626858,143.39
</coordinates>
</Point>
</Placemark>
<Placemark>
<name>
Wed Jan 04 13:31:49 2017 S=1.26 Km/hr
</name>
<styleUrl>
#styleMap_TLP_Normal
</styleUrl>
<Point>
<coordinates>
-64.8798218,-10.7627382,143.56
</coordinates>
</Point>
</Placemark>
<Placemark>
<name>
Wed Jan 04 13:31:59 2017 S=1.64 Km/hr
</name>
<styleUrl>
#styleMap_TLP_Normal
</styleUrl>
<Point>
<coordinates>
-64.8798294,-10.7628145,143.77
</coordinates>
</Point>
</Placemark>
<Placemark>
<name>
Wed Jan 04 13:32:09 2017 S=1.05 Km/hr
</name>
<styleUrl>
#styleMap_TLP_Normal
</styleUrl>
<Point>
<coordinates>
-64.8798294,-10.7628469,143.93
</coordinates>
</Point>
</Placemark>
<Placemark>
<name>
Wed Jan 04 13:32:19 2017 S=1.06 Km/hr
</name>
<styleUrl>
#styleMap_TLP_Normal
</styleUrl>
<Point>
<coordinates>
-64.8798141,-10.7628613,144.22
</coordinates>
</Point>
</Placemark>
<Placemark>
<name>
Wed Jan 04 13:32:29 2017 S=1.26 Km/hr
</name>
<styleUrl>
#styleMap_TLP_Normal
</styleUrl>
<Point>
<coordinates>
-64.8797836,-10.7628870,144.92
</coordinates>
</Point>
</Placemark>
<Placemark>
<name>
Wed Jan 04 13:32:39 2017 S=0.53 Km/hr
</name>
<styleUrl>
#styleMap_TLP_Normal
</styleUrl>
<Point>
<coordinates>
-64.8798141,-10.7628851,145.87
</coordinates>
</Point>
</Placemark>
<Placemark>
<name>
Wed Jan 04 13:32:49 2017 S=0.89 Km/hr
</name>
<styleUrl>
#styleMap_TLP_Normal
</styleUrl>
<Point>
<coordinates>
-64.8798294,-10.7628860,146.04
</coordinates>
</Point>
</Placemark>
<Placemark>
<name>
Wed Jan 04 13:32:59 2017 S=1.04 Km/hr
</name>
<styleUrl>
#styleMap_TLP_Normal
</styleUrl>
<Point>
<coordinates>
-64.8798828,-10.7628641,146.57
</coordinates>
</Point>
</Placemark>
<Placemark>
<name>
Wed Jan 04 13:33:09 2017 S=0.86 Km/hr
</name>
<styleUrl>
#styleMap_TLP_Normal
</styleUrl>
<Point>
<coordinates>
-64.8799515,-10.7628584,148.04
</coordinates>
</Point>
</Placemark>
<Placemark>
<name>
Wed Jan 04 13:33:19 2017 S=0.95 Km/hr
</name>
<styleUrl>
#styleMap_TLP_Normal
</styleUrl>
<Point>
<coordinates>
-64.8799057,-10.7628851,147.47
</coordinates>
</Point>
</Placemark>
<Placemark>
<name>
Wed Jan 04 13:33:29 2017 S=1.46 Km/hr
</name>
<styleUrl>
#styleMap_TLP_Normal
</styleUrl>
<Point>
<coordinates>
-64.8797913,-10.7628641,147.87
</coordinates>
</Point>
</Placemark>
<Placemark>
<name>
Wed Jan 04 13:33:39 2017 S=0.45 Km/hr
</name>
<styleUrl>
#styleMap_TLP_Normal
</styleUrl>
<Point>
<coordinates>
-64.8797760,-10.7628365,149.09
</coordinates>
</Point>
</Placemark>
<Placemark>
<name>
Wed Jan 04 13:33:49 2017 S=0.21 Km/hr
</name>
<styleUrl>
#styleMap_TLP_Normal
</styleUrl>
<Point>
<coordinates>
-64.8797760,-10.7628384,149.32
</coordinates>
</Point>
</Placemark>
<Placemark>
<name>
Wed Jan 04 13:33:59 2017 S=0.77 Km/hr
</name>
<styleUrl>
#styleMap_TLP_Normal
</styleUrl>
<Point>
<coordinates>
-64.8797607,-10.7628241,150.25
</coordinates>
</Point>
</Placemark>
<Placemark>
<name>
Wed Jan 04 13:34:09 2017 S=1.16 Km/hr
</name>
<styleUrl>
#styleMap_TLP_Normal
</styleUrl>
<Point>
<coordinates>
-64.8798141,-10.7628641,151.55
</coordinates>
</Point>
</Placemark>
<Placemark>
<name>
Wed Jan 04 13:34:19 2017 S=1.23 Km/hr
</name>
<styleUrl>
#styleMap_TLP_Normal
</styleUrl>
<Point>
<coordinates>
-64.8798523,-10.7628145,153.00
</coordinates>
</Point>
</Placemark>
<Placemark>
<name>
Wed Jan 04 13:34:29 2017 S=0.31 Km/hr
</name>
<styleUrl>
#styleMap_TLP_Normal
</styleUrl>
<Point>
<coordinates>
-64.8798523,-10.7628012,153.32
</coordinates>
</Point>
</Placemark>
<Placemark>
<name>
Wed Jan 04 13:34:39 2017 S=1.45 Km/hr
</name>
<styleUrl>
#styleMap_TLP_Normal
</styleUrl>
<Point>
<coordinates>
-64.8797989,-10.7628136,153.34
</coordinates>
</Point>
</Placemark>
<Placemark>
<name>
Wed Jan 04 13:34:49 2017 S=1.79 Km/hr
</name>
<styleUrl>
#styleMap_TLP_Normal
</styleUrl>
<Point>
<coordinates>
-64.8797226,-10.7627888,154.00
</coordinates>
</Point>
</Placemark>
<Placemark>
<name>
Wed Jan 04 13:34:59 2017 S=1.35 Km/hr
</name>
<styleUrl>
#styleMap_TLP_Normal
</styleUrl>
<Point>
<coordinates>
-64.8796997,-10.7627935,154.65
</coordinates>
</Point>
</Placemark>
<Placemark>
<name>
Wed Jan 04 13:35:09 2017 S=1.96 Km/hr
</name>
<styleUrl>
#styleMap_TLP_Normal
</styleUrl>
<Point>
<coordinates>
-64.8796082,-10.7628059,155.07
</coordinates>
</Point>
</Placemark>
<Placemark>
<name>
Wed Jan 04 13:35:19 2017 S=2.11 Km/hr
</name>
<styleUrl>
#styleMap_TLP_Normal
</styleUrl>
<Point>
<coordinates>
-64.8795242,-10.7628164,155.83
</coordinates>
</Point>
</Placemark>
<Placemark>
<name>
Wed Jan 04 13:35:29 2017 S=1.73 Km/hr
</name>
<styleUrl>
#styleMap_TLP_Normal
</styleUrl>
<Point>
<coordinates>
-64.8794250,-10.7628260,157.15
</coordinates>
</Point>
</Placemark>
<Placemark>
<name>
Wed Jan 04 13:35:39 2017 S=2.10 Km/hr
</name>
<styleUrl>
#styleMap_TLP_Normal
</styleUrl>
<Point>
<coordinates>
-64.8793335,-10.7628584,157.81
</coordinates>
</Point>
</Placemark>
<Placemark>
<name>
Wed Jan 04 13:35:49 2017 S=2.06 Km/hr
</name>
<styleUrl>
#styleMap_TLP_Normal
</styleUrl>
<Point>
<coordinates>
-64.8792496,-10.7628965,157.93
</coordinates>
</Point>
</Placemark>
<Placemark>
<name>
Wed Jan 04 13:35:59 2017 S=2.35 Km/hr
</name>
<styleUrl>
#styleMap_TLP_Normal
</styleUrl>
<Point>
<coordinates>
-64.8791733,-10.7629471,158.25
</coordinates>
</Point>
</Placemark>
<Placemark>
<name>
Wed Jan 04 13:36:09 2017 S=2.46 Km/hr
</name>
<styleUrl>
#styleMap_TLP_Normal
</styleUrl>
<Point>
<coordinates>
-64.8791046,-10.7629938,158.64
</coordinates>
</Point>
</Placemark>
<Placemark>
<name>
Wed Jan 04 13:36:19 2017 S=1.49 Km/hr
</name>
<styleUrl>
#styleMap_TLP_Normal
</styleUrl>
<Point>
<coordinates>
-64.8790588,-10.7630291,158.39
</coordinates>
</Point>
</Placemark>
<Placemark>
<name>
Wed Jan 04 13:36:29 2017 S=1.52 Km/hr
</name>
<styleUrl>
#styleMap_TLP_Normal
</styleUrl>
<Point>
<coordinates>
-64.8789978,-10.7630405,158.79
</coordinates>
</Point>
</Placemark>
<Placemark>
<name>
Wed Jan 04 13:36:39 2017 S=1.66 Km/hr
</name>
<styleUrl>
#styleMap_TLP_Normal
</styleUrl>
<Point>
<coordinates>
-64.8788986,-10.7630482,158.91
</coordinates>
</Point>
</Placemark>
<Placemark>
<name>
Wed Jan 04 13:36:49 2017 S=0.92 Km/hr
</name>
<styleUrl>
#styleMap_TLP_Normal
</styleUrl>
<Point>
<coordinates>
-64.8788681,-10.7630281,157.66
</coordinates>
</Point>
</Placemark>
<Placemark>
<name>
Wed Jan 04 13:36:59 2017 S=0.73 Km/hr
</name>
<styleUrl>
#styleMap_TLP_Normal
</styleUrl>
<Point>
<coordinates>
-64.8788681,-10.7630320,156.82
</coordinates>
</Point>
</Placemark>
<Placemark>
<name>
Wed Jan 04 13:37:09 2017 S=1.63 Km/hr
</name>
<styleUrl>
#styleMap_TLP_Normal
</styleUrl>
<Point>
<coordinates>
-64.8788452,-10.7630949,155.50
</coordinates>
</Point>
</Placemark>
<Placemark>
<name>
Wed Jan 04 13:37:19 2017 S=1.04 Km/hr
</name>
<styleUrl>
#styleMap_TLP_Normal
</styleUrl>
<Point>
<coordinates>
-64.8787613,-10.7631340,152.59
</coordinates>
</Point>
</Placemark>
<Placemark>
<name>
Wed Jan 04 13:37:29 2017 S=0.68 Km/hr
</name>
<styleUrl>
#styleMap_TLP_Normal
</styleUrl>
<Point>
<coordinates>
-64.8787766,-10.7631588,152.53
</coordinates>
</Point>
</Placemark>
<Placemark>
<name>
Wed Jan 04 13:37:39 2017 S=0.26 Km/hr
</name>
<styleUrl>
#styleMap_TLP_Normal
</styleUrl>
<Point>
<coordinates>
-64.8787766,-10.7631702,151.79
</coordinates>
</Point>
</Placemark>
<Placemark>
<name>
Wed Jan 04 13:37:49 2017 S=0.38 Km/hr
</name>
<styleUrl>
#styleMap_TLP_Normal
</styleUrl>
<Point>
<coordinates>
-64.8787842,-10.7631617,151.08
</coordinates>
</Point>
</Placemark>
<Placemark>
<name>
Wed Jan 04 13:37:59 2017 S=1.32 Km/hr
</name>
<styleUrl>
#styleMap_TLP_Normal
</styleUrl>
<Point>
<coordinates>
-64.8787689,-10.7631884,150.62
</coordinates>
</Point>
</Placemark>
<Placemark>
<name>
Wed Jan 04 13:38:09 2017 S=1.28 Km/hr
</name>
<styleUrl>
#styleMap_TLP_Normal
</styleUrl>
<Point>
<coordinates>
-64.8787613,-10.7632418,149.01
</coordinates>
</Point>
</Placemark>
<Placemark>
<name>
Wed Jan 04 13:38:19 2017 S=1.52 Km/hr
</name>
<styleUrl>
#styleMap_TLP_Normal
</styleUrl>
<Point>
<coordinates>
-64.8787155,-10.7633085,148.88
</coordinates>
</Point>
</Placemark>
<Placemark>
<name>
Wed Jan 04 13:38:29 2017 S=1.25 Km/hr
</name>
<styleUrl>
#styleMap_TLP_Normal
</styleUrl>
<Point>
<coordinates>
-64.8787079,-10.7633438,151.13
</coordinates>
</Point>
</Placemark>
<Placemark>
<name>
Wed Jan 04 13:38:39 2017 S=0.84 Km/hr
</name>
<styleUrl>
#styleMap_TLP_Normal
</styleUrl>
<Point>
<coordinates>
-64.8787384,-10.7633581,150.86
</coordinates>
</Point>
</Placemark>
<Placemark>
<name>
Wed Jan 04 13:38:49 2017 S=0.62 Km/hr
</name>
<styleUrl>
#styleMap_TLP_Normal
</styleUrl>
<Point>
<coordinates>
-64.8787308,-10.7633686,150.43
</coordinates>
</Point>
</Placemark>
<Placemark>
<name>
Wed Jan 04 13:38:59 2017 S=1.76 Km/hr
</name>
<styleUrl>
#styleMap_TLP_Normal
</styleUrl>
<Point>
<coordinates>
-64.8788605,-10.7632446,150.46
</coordinates>
</Point>
</Placemark>
<Placemark>
<name>
Wed Jan 04 13:39:09 2017 S=1.42 Km/hr
</name>
<styleUrl>
#styleMap_TLP_Normal
</styleUrl>
<Point>
<coordinates>
-64.8787766,-10.7631826,148.49
</coordinates>
</Point>
</Placemark>
<Placemark>
<name>
Wed Jan 04 13:39:19 2017 S=0.75 Km/hr
</name>
<styleUrl>
#styleMap_TLP_Normal
</styleUrl>
<Point>
<coordinates>
-64.8787842,-10.7631731,148.18
</coordinates>
</Point>
</Placemark>
<Placemark>
<name>
Wed Jan 04 13:39:29 2017 S=0.59 Km/hr
</name>
<styleUrl>
#styleMap_TLP_Normal
</styleUrl>
<Point>
<coordinates>
-64.8787613,-10.7631721,147.90
</coordinates>
</Point>
</Placemark>
<Placemark>
<name>
Wed Jan 04 13:39:39 2017 S=0.73 Km/hr
</name>
<styleUrl>
#styleMap_TLP_Normal
</styleUrl>
<Point>
<coordinates>
-64.8787613,-10.7631645,147.80
</coordinates>
</Point>
</Placemark>
<Placemark>
<name>
Wed Jan 04 13:39:49 2017 S=0.93 Km/hr
</name>
<styleUrl>
#styleMap_TLP_Normal
</styleUrl>
<Point>
<coordinates>
-64.8787613,-10.7631683,147.96
</coordinates>
</Point>
</Placemark>
<Placemark>
<name>
Wed Jan 04 13:39:59 2017 S=1.63 Km/hr
</name>
<styleUrl>
#styleMap_TLP_Normal
</styleUrl>
<Point>
<coordinates>
-64.8787079,-10.7632084,148.56
</coordinates>
</Point>
</Placemark>
<Placemark>
<name>
Wed Jan 04 13:40:09 2017 S=0.69 Km/hr
</name>
<styleUrl>
#styleMap_TLP_Normal
</styleUrl>
<Point>
<coordinates>
-64.8787842,-10.7632608,149.33
</coordinates>
</Point>
</Placemark>
<Placemark>
<name>
Wed Jan 04 13:40:19 2017 S=0.92 Km/hr
</name>
<styleUrl>
#styleMap_TLP_Normal
</styleUrl>
<Point>
<coordinates>
-64.8788071,-10.7632608,150.36
</coordinates>
</Point>
</Placemark>
<Placemark>
<name>
Wed Jan 04 13:40:29 2017 S=1.40 Km/hr
</name>
<styleUrl>
#styleMap_TLP_Normal
</styleUrl>
<Point>
<coordinates>
-64.8787460,-10.7633104,149.71
</coordinates>
</Point>
</Placemark>
<Placemark>
<name>
Wed Jan 04 13:40:39 2017 S=1.38 Km/hr
</name>
<styleUrl>
#styleMap_TLP_Normal
</styleUrl>
<Point>
<coordinates>
-64.8787079,-10.7633772,149.26
</coordinates>
</Point>
</Placemark>
<Placemark>
<name>
Wed Jan 04 13:40:49 2017 S=1.95 Km/hr
</name>
<styleUrl>
#styleMap_TLP_Normal
</styleUrl>
<Point>
<coordinates>
-64.8786850,-10.7634592,147.63
</coordinates>
</Point>
</Placemark>
<Placemark>
<name>
Wed Jan 04 13:40:59 2017 S=1.85 Km/hr
</name>
<styleUrl>
#styleMap_TLP_Normal
</styleUrl>
<Point>
<coordinates>
-64.8786240,-10.7635288,145.81
</coordinates>
</Point>
</Placemark>
<Placemark>
<name>
Wed Jan 04 13:41:09 2017 S=1.63 Km/hr
</name>
<styleUrl>
#styleMap_TLP_Normal
</styleUrl>
<Point>
<coordinates>
-64.8785629,-10.7635832,144.62
</coordinates>
</Point>
</Placemark>
<Placemark>
<name>
Wed Jan 04 13:41:19 2017 S=0.73 Km/hr
</name>
<styleUrl>
#styleMap_TLP_Normal
</styleUrl>
<Point>
<coordinates>
-64.8785248,-10.7636280,143.97
</coordinates>
</Point>
</Placemark>
<Placemark>
<name>
Wed Jan 04 13:41:29 2017 S=0.93 Km/hr
</name>
<styleUrl>
#styleMap_TLP_Normal
</styleUrl>
<Point>
<coordinates>
-64.8784943,-10.7636538,143.15
</coordinates>
</Point>
</Placemark>
<Placemark>
<name>
Wed Jan 04 13:41:39 2017 S=0.62 Km/hr
</name>
<styleUrl>
#styleMap_TLP_Normal
</styleUrl>
<Point>
<coordinates>
-64.8784943,-10.7636700,142.41
</coordinates>
</Point>
</Placemark>
<Placemark>
<name>
Wed Jan 04 13:41:49 2017 S=0.45 Km/hr
</name>
<styleUrl>
#styleMap_TLP_Normal
</styleUrl>
<Point>
<coordinates>
-64.8784943,-10.7636709,141.71
</coordinates>
</Point>
</Placemark>
<Placemark>
<name>
Wed Jan 04 13:41:59 2017 S=0.93 Km/hr
</name>
<styleUrl>
#styleMap_TLP_Normal
</styleUrl>
<Point>
<coordinates>
-64.8784790,-10.7636623,141.36
</coordinates>
</Point>
</Placemark>
<Placemark>
<name>
Wed Jan 04 13:42:09 2017 S=1.56 Km/hr
</name>
<styleUrl>
#styleMap_TLP_Normal
</styleUrl>
<Point>
<coordinates>
-64.8784027,-10.7636757,143.86
</coordinates>
</Point>
</Placemark>
<Placemark>
<name>
Wed Jan 04 13:42:19 2017 S=2.24 Km/hr
</name>
<styleUrl>
#styleMap_TLP_Normal
</styleUrl>
<Point>
<coordinates>
-64.8782654,-10.7636833,147.23
</coordinates>
</Point>
</Placemark>
<Placemark>
<name>
Wed Jan 04 13:42:29 2017 S=1.35 Km/hr
</name>
<styleUrl>
#styleMap_TLP_Normal
</styleUrl>
<Point>
<coordinates>
-64.8782425,-10.7637205,147.28
</coordinates>
</Point>
</Placemark>
<Placemark>
<name>
Wed Jan 04 13:42:39 2017 S=1.43 Km/hr
</name>
<styleUrl>
#styleMap_TLP_Normal
</styleUrl>
<Point>
<coordinates>
-64.8781891,-10.7637644,147.75
</coordinates>
</Point>
</Placemark>
<Placemark>
<name>
Wed Jan 04 13:42:49 2017 S=0.60 Km/hr
</name>
<styleUrl>
#styleMap_TLP_Normal
</styleUrl>
<Point>
<coordinates>
-64.8782043,-10.7637854,148.43
</coordinates>
</Point>
</Placemark>
<Placemark>
<name>
Wed Jan 04 13:42:59 2017 S=1.72 Km/hr
</name>
<styleUrl>
#styleMap_TLP_Normal
</styleUrl>
<Point>
<coordinates>
-64.8781967,-10.7638512,149.04
</coordinates>
</Point>
</Placemark>
<Placemark>
<name>
Wed Jan 04 13:43:09 2017 S=1.10 Km/hr
</name>
<styleUrl>
#styleMap_TLP_Normal
</styleUrl>
<Point>
<coordinates>
-64.8782120,-10.7638960,151.18
</coordinates>
</Point>
</Placemark>
<Placemark>
<name>
Wed Jan 04 13:43:19 2017 S=1.52 Km/hr
</name>
<styleUrl>
#styleMap_TLP_Normal
</styleUrl>
<Point>
<coordinates>
-64.8781662,-10.7639818,151.73
</coordinates>
</Point>
</Placemark>
<Placemark>
<name>
Wed Jan 04 13:43:29 2017 S=1.47 Km/hr
</name>
<styleUrl>
#styleMap_TLP_Normal
</styleUrl>
<Point>
<coordinates>
-64.8781509,-10.7640553,153.02
</coordinates>
</Point>
</Placemark>
<Placemark>
<name>
Wed Jan 04 13:43:39 2017 S=0.97 Km/hr
</name>
<styleUrl>
#styleMap_TLP_Normal
</styleUrl>
<Point>
<coordinates>
-64.8781357,-10.7641144,153.93
</coordinates>
</Point>
</Placemark>
<Placemark>
<name>
Wed Jan 04 13:43:49 2017 S=1.32 Km/hr
</name>
<styleUrl>
#styleMap_TLP_Normal
</styleUrl>
<Point>
<coordinates>
-64.8781433,-10.7641497,154.41
</coordinates>
</Point>
</Placemark>
<Placemark>
<name>
Wed Jan 04 13:43:59 2017 S=1.05 Km/hr
</name>
<styleUrl>
#styleMap_TLP_Normal
</styleUrl>
<Point>
<coordinates>
-64.8781357,-10.7641840,156.01
</coordinates>
</Point>
</Placemark>
<Placemark>
<name>
Wed Jan 04 13:44:09 2017 S=0.55 Km/hr
</name>
<styleUrl>
#styleMap_TLP_Normal
</styleUrl>
<Point>
<coordinates>
-64.8780975,-10.7641916,156.98
</coordinates>
</Point>
</Placemark>
<Placemark>
<name>
Wed Jan 04 13:44:19 2017 S=1.24 Km/hr
</name>
<styleUrl>
#styleMap_TLP_Normal
</styleUrl>
<Point>
<coordinates>
-64.8780365,-10.7642021,156.89
</coordinates>
</Point>
</Placemark>
<Placemark>
<name>
Wed Jan 04 13:44:29 2017 S=1.06 Km/hr
</name>
<styleUrl>
#styleMap_TLP_Normal
</styleUrl>
<Point>
<coordinates>
-64.8779984,-10.7642241,157.96
</coordinates>
</Point>
</Placemark>
<Placemark>
<name>
Wed Jan 04 13:44:39 2017 S=1.03 Km/hr
</name>
<styleUrl>
#styleMap_TLP_Normal
</styleUrl>
<Point>
<coordinates>
-64.8779984,-10.7642803,158.81
</coordinates>
</Point>
</Placemark>
<Placemark>
<name>
Wed Jan 04 13:44:49 2017 S=0.65 Km/hr
</name>
<styleUrl>
#styleMap_TLP_Normal
</styleUrl>
<Point>
<coordinates>
-64.8779984,-10.7642965,159.32
</coordinates>
</Point>
</Placemark>
<Placemark>
<name>
Wed Jan 04 13:44:59 2017 S=0.45 Km/hr
</name>
<styleUrl>
#styleMap_TLP_Normal
</styleUrl>
<Point>
<coordinates>
-64.8780136,-10.7642899,159.91
</coordinates>
</Point>
</Placemark>
<Placemark>
<name>
Wed Jan 04 13:45:09 2017 S=1.10 Km/hr
</name>
<styleUrl>
#styleMap_TLP_Normal
</styleUrl>
<Point>
<coordinates>
-64.8780136,-10.7642746,160.48
</coordinates>
</Point>
</Placemark>
<Placemark>
<name>
Wed Jan 04 13:45:19 2017 S=0.45 Km/hr
</name>
<styleUrl>
#styleMap_TLP_Normal
</styleUrl>
<Point>
<coordinates>
-64.8780060,-10.7642269,158.91
</coordinates>
</Point>
</Placemark>
<Placemark>
<name>
Wed Jan 04 13:45:29 2017 S=1.32 Km/hr
</name>
<styleUrl>
#styleMap_TLP_Normal
</styleUrl>
<Point>
<coordinates>
-64.8779602,-10.7642345,159.32
</coordinates>
</Point>
</Placemark>
<Placemark>
<name>
Wed Jan 04 13:45:39 2017 S=0.50 Km/hr
</name>
<styleUrl>
#styleMap_TLP_Normal
</styleUrl>
<Point>
<coordinates>
-64.8779449,-10.7642574,160.12
</coordinates>
</Point>
</Placemark>
<Placemark>
<name>
Wed Jan 04 13:45:49 2017 S=0.96 Km/hr
</name>
<styleUrl>
#styleMap_TLP_Normal
</styleUrl>
<Point>
<coordinates>
-64.8779602,-10.7642622,160.50
</coordinates>
</Point>
</Placemark>
<Placemark>
<name>
Wed Jan 04 13:45:59 2017 S=1.38 Km/hr
</name>
<styleUrl>
#styleMap_TLP_Normal
</styleUrl>
<Point>
<coordinates>
-64.8779984,-10.7642994,160.47
</coordinates>
</Point>
</Placemark>
<Placemark>
<name>
Wed Jan 04 13:46:09 2017 S=1.60 Km/hr
</name>
<styleUrl>
#styleMap_TLP_Normal
</styleUrl>
<Point>
<coordinates>
-64.8780212,-10.7643595,160.61
</coordinates>
</Point>
</Placemark>
<Placemark>
<name>
Wed Jan 04 13:46:19 2017 S=1.40 Km/hr
</name>
<styleUrl>
#styleMap_TLP_Normal
</styleUrl>
<Point>
<coordinates>
-64.8780746,-10.7643890,160.94
</coordinates>
</Point>
</Placemark>
<Placemark>
<name>
Wed Jan 04 13:46:29 2017 S=1.31 Km/hr
</name>
<styleUrl>
#styleMap_TLP_Normal
</styleUrl>
<Point>
<coordinates>
-64.8781433,-10.7643909,161.04
</coordinates>
</Point>
</Placemark>
<Placemark>
<name>
Wed Jan 04 13:46:39 2017 S=0.81 Km/hr
</name>
<styleUrl>
#styleMap_TLP_Normal
</styleUrl>
<Point>
<coordinates>
-64.8781662,-10.7643890,161.02
</coordinates>
</Point>
</Placemark>
<Placemark>
<name>
Wed Jan 04 13:46:49 2017 S=1.21 Km/hr
</name>
<styleUrl>
#styleMap_TLP_Normal
</styleUrl>
<Point>
<coordinates>
-64.8781815,-10.7643824,161.32
</coordinates>
</Point>
</Placemark>
<Placemark>
<name>
Wed Jan 04 13:46:59 2017 S=0.71 Km/hr
</name>
<styleUrl>
#styleMap_TLP_Normal
</styleUrl>
<Point>
<coordinates>
-64.8782501,-10.7644119,161.63
</coordinates>
</Point>
</Placemark>
<Placemark>
<name>
Wed Jan 04 13:47:09 2017 S=0.89 Km/hr
</name>
<styleUrl>
#styleMap_TLP_Normal
</styleUrl>
<Point>
<coordinates>
-64.8782654,-10.7644167,161.94
</coordinates>
</Point>
</Placemark>
<Placemark>
<name>
Wed Jan 04 13:47:19 2017 S=0.20 Km/hr
</name>
<styleUrl>
#styleMap_TLP_Normal
</styleUrl>
<Point>
<coordinates>
-64.8782806,-10.7644224,162.25
</coordinates>
</Point>
</Placemark>
<Placemark>
<name>
Wed Jan 04 13:47:29 2017 S=0.97 Km/hr
</name>
<styleUrl>
#styleMap_TLP_Normal
</styleUrl>
<Point>
<coordinates>
-64.8782806,-10.7644119,162.54
</coordinates>
</Point>
</Placemark>
<Placemark>
<name>
Wed Jan 04 13:47:39 2017 S=0.53 Km/hr
</name>
<styleUrl>
#styleMap_TLP_Normal
</styleUrl>
<Point>
<coordinates>
-64.8782806,-10.7643986,162.83
</coordinates>
</Point>
</Placemark>
<Placemark>
<name>
Wed Jan 04 13:47:49 2017 S=0.95 Km/hr
</name>
<styleUrl>
#styleMap_TLP_Normal
</styleUrl>
<Point>
<coordinates>
-64.8782806,-10.7643785,163.11
</coordinates>
</Point>
</Placemark>
<Placemark>
<name>
Wed Jan 04 13:47:59 2017 S=0.82 Km/hr
</name>
<styleUrl>
#styleMap_TLP_Normal
</styleUrl>
<Point>
<coordinates>
-64.8782730,-10.7643604,163.39
</coordinates>
</Point>
</Placemark>
<Placemark>
<name>
Wed Jan 04 13:48:09 2017 S=1.00 Km/hr
</name>
<styleUrl>
#styleMap_TLP_Normal
</styleUrl>
<Point>
<coordinates>
-64.8782578,-10.7643433,163.69
</coordinates>
</Point>
</Placemark>
<Placemark>
<name>
Wed Jan 04 13:48:19 2017 S=1.14 Km/hr
</name>
<styleUrl>
#styleMap_TLP_Normal
</styleUrl>
<Point>
<coordinates>
-64.8782120,-10.7643414,163.81
</coordinates>
</Point>
</Placemark>
<Placemark>
<name>
Wed Jan 04 13:48:29 2017 S=1.53 Km/hr
</name>
<styleUrl>
#styleMap_TLP_Normal
</styleUrl>
<Point>
<coordinates>
-64.8781357,-10.7643757,163.64
</coordinates>
</Point>
</Placemark>
<Placemark>
<name>
Wed Jan 04 13:48:39 2017 S=2.40 Km/hr
</name>
<styleUrl>
#styleMap_TLP_Normal
</styleUrl>
<Point>
<coordinates>
-64.8780365,-10.7644796,161.16
</coordinates>
</Point>
</Placemark>
<Placemark>
<name>
Wed Jan 04 13:48:49 2017 S=0.86 Km/hr
</name>
<styleUrl>
#styleMap_TLP_Normal
</styleUrl>
<Point>
<coordinates>
-64.8780136,-10.7645006,161.26
</coordinates>
</Point>
</Placemark>
<Placemark>
<name>
Wed Jan 04 13:48:59 2017 S=0.93 Km/hr
</name>
<styleUrl>
#styleMap_TLP_Normal
</styleUrl>
<Point>
<coordinates>
-64.8779907,-10.7645264,161.26
</coordinates>
</Point>
</Placemark>
<Placemark>
<name>
Wed Jan 04 13:49:09 2017 S=1.55 Km/hr
</name>
<styleUrl>
#styleMap_TLP_Normal
</styleUrl>
<Point>
<coordinates>
-64.8779526,-10.7645741,160.68
</coordinates>
</Point>
</Placemark>
<Placemark>
<name>
Wed Jan 04 13:49:19 2017 S=1.53 Km/hr
</name>
<styleUrl>
#styleMap_TLP_Normal
</styleUrl>
<Point>
<coordinates>
-64.8778839,-10.7646341,160.11
</coordinates>
</Point>
</Placemark>
<Placemark>
<name>
Wed Jan 04 13:49:29 2017 S=1.82 Km/hr
</name>
<styleUrl>
#styleMap_TLP_Normal
</styleUrl>
<Point>
<coordinates>
-64.8778610,-10.7647066,158.84
</coordinates>
</Point>
</Placemark>
<Placemark>
<name>
Wed Jan 04 13:49:39 2017 S=1.65 Km/hr
</name>
<styleUrl>
#styleMap_TLP_Normal
</styleUrl>
<Point>
<coordinates>
-64.8778915,-10.7647781,155.05
</coordinates>
</Point>
</Placemark>
<Placemark>
<name>
Wed Jan 04 13:49:49 2017 S=1.16 Km/hr
</name>
<styleUrl>
#styleMap_TLP_Normal
</styleUrl>
<Point>
<coordinates>
-64.8778915,-10.7648411,153.26
</coordinates>
</Point>
</Placemark>
<Placemark>
<name>
Wed Jan 04 13:49:59 2017 S=1.18 Km/hr
</name>
<styleUrl>
#styleMap_TLP_Normal
</styleUrl>
<Point>
<coordinates>
-64.8778763,-10.7648630,151.98
</coordinates>
</Point>
</Placemark>
<Placemark>
<name>
Wed Jan 04 13:50:09 2017 S=1.59 Km/hr
</name>
<styleUrl>
#styleMap_TLP_Normal
</styleUrl>
<Point>
<coordinates>
-64.8778687,-10.7649422,150.39
</coordinates>
</Point>
</Placemark>
<Placemark>
<name>
Wed Jan 04 13:50:19 2017 S=0.47 Km/hr
</name>
<styleUrl>
#styleMap_TLP_Normal
</styleUrl>
<Point>
<coordinates>
-64.8778458,-10.7649803,149.79
</coordinates>
</Point>
</Placemark>
<Placemark>
<name>
Wed Jan 04 13:50:29 2017 S=0.74 Km/hr
</name>
<styleUrl>
#styleMap_TLP_Normal
</styleUrl>
<Point>
<coordinates>
-64.8778534,-10.7649889,148.77
</coordinates>
</Point>
</Placemark>
<Placemark>
<name>
Wed Jan 04 13:50:39 2017 S=1.29 Km/hr
</name>
<styleUrl>
#styleMap_TLP_Normal
</styleUrl>
<Point>
<coordinates>
-64.8778763,-10.7650404,147.71
</coordinates>
</Point>
</Placemark>
<Placemark>
<name>
Wed Jan 04 13:50:49 2017 S=1.00 Km/hr
</name>
<styleUrl>
#styleMap_TLP_Normal
</styleUrl>
<Point>
<coordinates>
-64.8778763,-10.7650862,147.09
</coordinates>
</Point>
</Placemark>
<Placemark>
<name>
Wed Jan 04 13:50:59 2017 S=0.63 Km/hr
</name>
<styleUrl>
#styleMap_TLP_Normal
</styleUrl>
<Point>
<coordinates>
-64.8778763,-10.7651043,146.58
</coordinates>
</Point>
</Placemark>
<Placemark>
<name>
Wed Jan 04 13:51:09 2017 S=0.79 Km/hr
</name>
<styleUrl>
#styleMap_TLP_Normal
</styleUrl>
<Point>
<coordinates>
-64.8778763,-10.7651224,145.75
</coordinates>
</Point>
</Placemark>
<Placemark>
<name>
Wed Jan 04 13:51:19 2017 S=1.06 Km/hr
</name>
<styleUrl>
#styleMap_TLP_Normal
</styleUrl>
<Point>
<coordinates>
-64.8779068,-10.7651472,145.55
</coordinates>
</Point>
</Placemark>
<Placemark>
<name>
Wed Jan 04 13:51:29 2017 S=1.57 Km/hr
</name>
<styleUrl>
#styleMap_TLP_Normal
</styleUrl>
<Point>
<coordinates>
-64.8778915,-10.7651863,144.67
</coordinates>
</Point>
</Placemark>
<Placemark>
<name>
Wed Jan 04 13:51:39 2017 S=1.67 Km/hr
</name>
<styleUrl>
#styleMap_TLP_Normal
</styleUrl>
<Point>
<coordinates>
-64.8778458,-10.7652731,144.71
</coordinates>
</Point>
</Placemark>
<Placemark>
<name>
Wed Jan 04 13:51:49 2017 S=0.65 Km/hr
</name>
<styleUrl>
#styleMap_TLP_Normal
</styleUrl>
<Point>
<coordinates>
-64.8778381,-10.7652912,144.68
</coordinates>
</Point>
</Placemark>
<Placemark>
<name>
Wed Jan 04 13:51:59 2017 S=0.87 Km/hr
</name>
<styleUrl>
#styleMap_TLP_Normal
</styleUrl>
<Point>
<coordinates>
-64.8778229,-10.7653084,143.72
</coordinates>
</Point>
</Placemark>
<Placemark>
<name>
Wed Jan 04 13:52:09 2017 S=1.63 Km/hr
</name>
<styleUrl>
#styleMap_TLP_Normal
</styleUrl>
<Point>
<coordinates>
-64.8778687,-10.7653399,142.81
</coordinates>
</Point>
</Placemark>
<Placemark>
<name>
Wed Jan 04 13:52:19 2017 S=1.30 Km/hr
</name>
<styleUrl>
#styleMap_TLP_Normal
</styleUrl>
<Point>
<coordinates>
-64.8779297,-10.7653885,144.46
</coordinates>
</Point>
</Placemark>
<Placemark>
<name>
Wed Jan 04 13:52:29 2017 S=1.01 Km/hr
</name>
<styleUrl>
#styleMap_TLP_Normal
</styleUrl>
<Point>
<coordinates>
-64.8779221,-10.7654314,146.33
</coordinates>
</Point>
</Placemark>
<Placemark>
<name>
Wed Jan 04 13:52:39 2017 S=1.51 Km/hr
</name>
<styleUrl>
#styleMap_TLP_Normal
</styleUrl>
<Point>
<coordinates>
-64.8778915,-10.7655392,146.93
</coordinates>
</Point>
</Placemark>
<Placemark>
<name>
Wed Jan 04 13:52:49 2017 S=0.82 Km/hr
</name>
<styleUrl>
#styleMap_TLP_Normal
</styleUrl>
<Point>
<coordinates>
-64.8778915,-10.7655659,150.17
</coordinates>
</Point>
</Placemark>
<Placemark>
<name>
Wed Jan 04 13:52:59 2017 S=0.66 Km/hr
</name>
<styleUrl>
#styleMap_TLP_Normal
</styleUrl>
<Point>
<coordinates>
-64.8778839,-10.7655859,150.77
</coordinates>
</Point>
</Placemark>
<Placemark>
<name>
Wed Jan 04 13:53:09 2017 S=1.96 Km/hr
</name>
<styleUrl>
#styleMap_TLP_Normal
</styleUrl>
<Point>
<coordinates>
-64.8778381,-10.7656250,150.25
</coordinates>
</Point>
</Placemark>
<Placemark>
<name>
Wed Jan 04 13:53:19 2017 S=1.23 Km/hr
</name>
<styleUrl>
#styleMap_TLP_Normal
</styleUrl>
<Point>
<coordinates>
-64.8778000,-10.7656546,149.66
</coordinates>
</Point>
</Placemark>
<Placemark>
<name>
Wed Jan 04 13:53:29 2017 S=1.38 Km/hr
</name>
<styleUrl>
#styleMap_TLP_Normal
</styleUrl>
<Point>
<coordinates>
-64.8777695,-10.7656965,149.98
</coordinates>
</Point>
</Placemark>
<Placemark>
<name>
Wed Jan 04 13:53:39 2017 S=1.04 Km/hr
</name>
<styleUrl>
#styleMap_TLP_Normal
</styleUrl>
<Point>
<coordinates>
-64.8777924,-10.7657328,150.22
</coordinates>
</Point>
</Placemark>
<Placemark>
<name>
Wed Jan 04 13:53:49 2017 S=1.48 Km/hr
</name>
<styleUrl>
#styleMap_TLP_Normal
</styleUrl>
<Point>
<coordinates>
-64.8777618,-10.7657957,150.70
</coordinates>
</Point>
</Placemark>
<Placemark>
<name>
Wed Jan 04 13:53:59 2017 S=1.52 Km/hr
</name>
<styleUrl>
#styleMap_TLP_Normal
</styleUrl>
<Point>
<coordinates>
-64.8776932,-10.7658539,151.60
</coordinates>
</Point>
</Placemark>
<Placemark>
<name>
Wed Jan 04 13:54:09 2017 S=0.69 Km/hr
</name>
<styleUrl>
#styleMap_TLP_Normal
</styleUrl>
<Point>
<coordinates>
-64.8776627,-10.7658138,151.63
</coordinates>
</Point>
</Placemark>
<Placemark>
<name>
Wed Jan 04 13:54:19 2017 S=0.39 Km/hr
</name>
<styleUrl>
#styleMap_TLP_Normal
</styleUrl>
<Point>
<coordinates>
-64.8776550,-10.7658129,151.48
</coordinates>
</Point>
</Placemark>
<Placemark>
<name>
Wed Jan 04 13:54:29 2017 S=1.21 Km/hr
</name>
<styleUrl>
#styleMap_TLP_Normal
</styleUrl>
<Point>
<coordinates>
-64.8777084,-10.7658167,151.64
</coordinates>
</Point>
</Placemark>
<Placemark>
<name>
Wed Jan 04 13:54:39 2017 S=0.42 Km/hr
</name>
<styleUrl>
#styleMap_TLP_Normal
</styleUrl>
<Point>
<coordinates>
-64.8777237,-10.7658176,150.93
</coordinates>
</Point>
</Placemark>
<Placemark>
<name>
Wed Jan 04 13:54:49 2017 S=1.50 Km/hr
</name>
<styleUrl>
#styleMap_TLP_Normal
</styleUrl>
<Point>
<coordinates>
-64.8776932,-10.7658634,151.55
</coordinates>
</Point>
</Placemark>
<Placemark>
<name>
Wed Jan 04 13:54:59 2017 S=0.41 Km/hr
</name>
<styleUrl>
#styleMap_TLP_Normal
</styleUrl>
<Point>
<coordinates>
-64.8776627,-10.7658710,150.62
</coordinates>
</Point>
</Placemark>
<Placemark>
<name>
Wed Jan 04 13:55:09 2017 S=1.17 Km/hr
</name>
<styleUrl>
#styleMap_TLP_Normal
</styleUrl>
<Point>
<coordinates>
-64.8777161,-10.7658720,151.68
</coordinates>
</Point>
</Placemark>
<Placemark>
<name>
Wed Jan 04 13:55:19 2017 S=0.51 Km/hr
</name>
<styleUrl>
#styleMap_TLP_Normal
</styleUrl>
<Point>
<coordinates>
-64.8777390,-10.7658892,152.28
</coordinates>
</Point>
</Placemark>
<Placemark>
<name>
Wed Jan 04 13:55:29 2017 S=0.69 Km/hr
</name>
<styleUrl>
#styleMap_TLP_Normal
</styleUrl>
<Point>
<coordinates>
-64.8777390,-10.7658920,152.66
</coordinates>
</Point>
</Placemark>
<Placemark>
<name>
Wed Jan 04 13:55:39 2017 S=0.27 Km/hr
</name>
<styleUrl>
#styleMap_TLP_Normal
</styleUrl>
<Point>
<coordinates>
-64.8777313,-10.7658854,153.37
</coordinates>
</Point>
</Placemark>
<Placemark>
<name>
Wed Jan 04 13:55:49 2017 S=0.43 Km/hr
</name>
<styleUrl>
#styleMap_TLP_Normal
</styleUrl>
<Point>
<coordinates>
-64.8777313,-10.7658873,154.23
</coordinates>
</Point>
</Placemark>
<Placemark>
<name>
Wed Jan 04 13:55:59 2017 S=0.72 Km/hr
</name>
<styleUrl>
#styleMap_TLP_Normal
</styleUrl>
<Point>
<coordinates>
-64.8777313,-10.7658730,155.17
</coordinates>
</Point>
</Placemark>
<Placemark>
<name>
Wed Jan 04 13:56:09 2017 S=1.00 Km/hr
</name>
<styleUrl>
#styleMap_TLP_Normal
</styleUrl>
<Point>
<coordinates>
-64.8777313,-10.7658548,156.27
</coordinates>
</Point>
</Placemark>
<Placemark>
<name>
Wed Jan 04 13:56:19 2017 S=0.38 Km/hr
</name>
<styleUrl>
#styleMap_TLP_Normal
</styleUrl>
<Point>
<coordinates>
-64.8777237,-10.7658377,157.29
</coordinates>
</Point>
</Placemark>
<Placemark>
<name>
Wed Jan 04 13:56:29 2017 S=0.48 Km/hr
</name>
<styleUrl>
#styleMap_TLP_Normal
</styleUrl>
<Point>
<coordinates>
-64.8777237,-10.7658434,158.40
</coordinates>
</Point>
</Placemark>
<Placemark>
<name>
Wed Jan 04 13:56:39 2017 S=0.62 Km/hr
</name>
<styleUrl>
#styleMap_TLP_Normal
</styleUrl>
<Point>
<coordinates>
-64.8777390,-10.7658558,159.76
</coordinates>
</Point>
</Placemark>
<Placemark>
<name>
Wed Jan 04 13:56:49 2017 S=0.71 Km/hr
</name>
<styleUrl>
#styleMap_TLP_Normal
</styleUrl>
<Point>
<coordinates>
-64.8777466,-10.7658682,161.37
</coordinates>
</Point>
</Placemark>
<Placemark>
<name>
Wed Jan 04 13:56:59 2017 S=0.81 Km/hr
</name>
<styleUrl>
#styleMap_TLP_Normal
</styleUrl>
<Point>
<coordinates>
-64.8777466,-10.7658854,162.77
</coordinates>
</Point>
</Placemark>
<Placemark>
<name>
Wed Jan 04 13:57:09 2017 S=0.32 Km/hr
</name>
<styleUrl>
#styleMap_TLP_Normal
</styleUrl>
<Point>
<coordinates>
-64.8777542,-10.7659006,164.02
</coordinates>
</Point>
</Placemark>
<Placemark>
<name>
Wed Jan 04 13:57:19 2017 S=0.59 Km/hr
</name>
<styleUrl>
#styleMap_TLP_Normal
</styleUrl>
<Point>
<coordinates>
-64.8777542,-10.7659101,165.33
</coordinates>
</Point>
</Placemark>
<Placemark>
<name>
Wed Jan 04 13:57:29 2017 S=1.45 Km/hr
</name>
<styleUrl>
#styleMap_TLP_Normal
</styleUrl>
<Point>
<coordinates>
-64.8776627,-10.7659607,166.52
</coordinates>
</Point>
</Placemark>
<Placemark>
<name>
Wed Jan 04 13:57:39 2017 S=0.31 Km/hr
</name>
<styleUrl>
#styleMap_TLP_Normal
</styleUrl>
<Point>
<coordinates>
-64.8776779,-10.7659683,168.54
</coordinates>
</Point>
</Placemark>
<Placemark>
<name>
Wed Jan 04 13:57:49 2017 S=1.32 Km/hr
</name>
<styleUrl>
#styleMap_TLP_Normal
</styleUrl>
<Point>
<coordinates>
-64.8776703,-10.7659407,170.25
</coordinates>
</Point>
</Placemark>
<Placemark>
<name>
Wed Jan 04 13:57:59 2017 S=0.67 Km/hr
</name>
<styleUrl>
#styleMap_TLP_Normal
</styleUrl>
<Point>
<coordinates>
-64.8776932,-10.7658958,170.37
</coordinates>
</Point>
</Placemark>
<Placemark>
<name>
Wed Jan 04 13:58:09 2017 S=0.61 Km/hr
</name>
<styleUrl>
#styleMap_TLP_Normal
</styleUrl>
<Point>
<coordinates>
-64.8777008,-10.7658844,171.88
</coordinates>
</Point>
</Placemark>
<Placemark>
<name>
Wed Jan 04 13:58:19 2017 S=0.34 Km/hr
</name>
<styleUrl>
#styleMap_TLP_Normal
</styleUrl>
<Point>
<coordinates>
-64.8777161,-10.7658911,173.35
</coordinates>
</Point>
</Placemark>
<Placemark>
<name>
Wed Jan 04 13:58:29 2017 S=0.32 Km/hr
</name>
<styleUrl>
#styleMap_TLP_Normal
</styleUrl>
<Point>
<coordinates>
-64.8777161,-10.7658930,174.82
</coordinates>
</Point>
</Placemark>
<Placemark>
<name>
Wed Jan 04 13:58:39 2017 S=0.45 Km/hr
</name>
<styleUrl>
#styleMap_TLP_Normal
</styleUrl>
<Point>
<coordinates>
-64.8777008,-10.7658997,176.26
</coordinates>
</Point>
</Placemark>
<Placemark>
<name>
Wed Jan 04 13:58:49 2017 S=0.45 Km/hr
</name>
<styleUrl>
#styleMap_TLP_Normal
</styleUrl>
<Point>
<coordinates>
-64.8776855,-10.7659025,177.52
</coordinates>
</Point>
</Placemark>
<Placemark>
<name>
Wed Jan 04 13:58:59 2017 S=1.24 Km/hr
</name>
<styleUrl>
#styleMap_TLP_Normal
</styleUrl>
<Point>
<coordinates>
-64.8777008,-10.7658615,179.46
</coordinates>
</Point>
</Placemark>
<Placemark>
<name>
Wed Jan 04 13:59:09 2017 S=1.21 Km/hr
</name>
<styleUrl>
#styleMap_TLP_Normal
</styleUrl>
<Point>
<coordinates>
-64.8777390,-10.7658072,182.45
</coordinates>
</Point>
</Placemark>
<Placemark>
<name>
Wed Jan 04 13:59:19 2017 S=0.84 Km/hr
</name>
<styleUrl>
#styleMap_TLP_Normal
</styleUrl>
<Point>
<coordinates>
-64.8777771,-10.7658014,184.74
</coordinates>
</Point>
</Placemark>
<Placemark>
<name>
Wed Jan 04 13:59:29 2017 S=1.15 Km/hr
</name>
<styleUrl>
#styleMap_TLP_Normal
</styleUrl>
<Point>
<coordinates>
-64.8778000,-10.7658281,185.61
</coordinates>
</Point>
</Placemark>
<Placemark>
<name>
Wed Jan 04 13:59:39 2017 S=1.27 Km/hr
</name>
<styleUrl>
#styleMap_TLP_Normal
</styleUrl>
<Point>
<coordinates>
-64.8777771,-10.7658749,186.35
</coordinates>
</Point>
</Placemark>
<Placemark>
<name>
Wed Jan 04 13:59:49 2017 S=1.56 Km/hr
</name>
<styleUrl>
#styleMap_TLP_Normal
</styleUrl>
<Point>
<coordinates>
-64.8776855,-10.7659292,188.29
</coordinates>
</Point>
</Placemark>
<Placemark>
<name>
Wed Jan 04 13:59:59 2017 S=1.03 Km/hr
</name>
<styleUrl>
#styleMap_TLP_Normal
</styleUrl>
<Point>
<coordinates>
-64.8776779,-10.7659416,189.32
</coordinates>
</Point>
</Placemark>
<Placemark>
<name>
Wed Jan 04 14:00:09 2017 S=0.54 Km/hr
</name>
<styleUrl>
#styleMap_TLP_Normal
</styleUrl>
<Point>
<coordinates>
-64.8776779,-10.7659502,190.77
</coordinates>
</Point>
</Placemark>
<Placemark>
<name>
Wed Jan 04 14:00:19 2017 S=0.34 Km/hr
</name>
<styleUrl>
#styleMap_TLP_Normal
</styleUrl>
<Point>
<coordinates>
-64.8776779,-10.7659569,192.03
</coordinates>
</Point>
</Placemark>
<Placemark>
<name>
Wed Jan 04 14:00:29 2017 S=0.57 Km/hr
</name>
<styleUrl>
#styleMap_TLP_Normal
</styleUrl>
<Point>
<coordinates>
-64.8776627,-10.7659540,193.23
</coordinates>
</Point>
</Placemark>
<Placemark>
<name>
Wed Jan 04 14:00:39 2017 S=0.93 Km/hr
</name>
<styleUrl>
#styleMap_TLP_Normal
</styleUrl>
<Point>
<coordinates>
-64.8776474,-10.7659550,194.43
</coordinates>
</Point>
</Placemark>
<Placemark>
<name>
Wed Jan 04 14:00:49 2017 S=0.87 Km/hr
</name>
<styleUrl>
#styleMap_TLP_Normal
</styleUrl>
<Point>
<coordinates>
-64.8776321,-10.7659683,195.66
</coordinates>
</Point>
</Placemark>
<Placemark>
<name>
Wed Jan 04 14:00:59 2017 S=0.25 Km/hr
</name>
<styleUrl>
#styleMap_TLP_Normal
</styleUrl>
<Point>
<coordinates>
-64.8776245,-10.7659760,196.83
</coordinates>
</Point>
</Placemark>
<Placemark>
<name>
Wed Jan 04 14:01:09 2017 S=0.29 Km/hr
</name>
<styleUrl>
#styleMap_TLP_Normal
</styleUrl>
<Point>
<coordinates>
-64.8776169,-10.7659721,197.94
</coordinates>
</Point>
</Placemark>
<Placemark>
<name>
Wed Jan 04 14:01:19 2017 S=0.99 Km/hr
</name>
<styleUrl>
#styleMap_TLP_Normal
</styleUrl>
<Point>
<coordinates>
-64.8776093,-10.7659578,198.96
</coordinates>
</Point>
</Placemark>
<Placemark>
<name>
Wed Jan 04 14:01:29 2017 S=0.16 Km/hr
</name>
<styleUrl>
#styleMap_TLP_Normal
</styleUrl>
<Point>
<coordinates>
-64.8776016,-10.7659483,199.86
</coordinates>
</Point>
</Placemark>
<Placemark>
<name>
Wed Jan 04 14:01:39 2017 S=0.83 Km/hr
</name>
<styleUrl>
#styleMap_TLP_Normal
</styleUrl>
<Point>
<coordinates>
-64.8776093,-10.7659512,200.82
</coordinates>
</Point>
</Placemark>
<Placemark>
<name>
Wed Jan 04 14:01:49 2017 S=1.33 Km/hr
</name>
<styleUrl>
#styleMap_TLP_Normal
</styleUrl>
<Point>
<coordinates>
-64.8776550,-10.7659349,200.03
</coordinates>
</Point>
</Placemark>
<Placemark>
<name>
Wed Jan 04 14:01:59 2017 S=1.14 Km/hr
</name>
<styleUrl>
#styleMap_TLP_Normal
</styleUrl>
<Point>
<coordinates>
-64.8776779,-10.7659235,198.77
</coordinates>
</Point>
</Placemark>
<Placemark>
<name>
Wed Jan 04 14:02:09 2017 S=1.47 Km/hr
</name>
<styleUrl>
#styleMap_TLP_Normal
</styleUrl>
<Point>
<coordinates>
-64.8777542,-10.7659473,195.63
</coordinates>
</Point>
</Placemark>
<Placemark>
<name>
Wed Jan 04 14:02:19 2017 S=1.79 Km/hr
</name>
<styleUrl>
#styleMap_TLP_Normal
</styleUrl>
<Point>
<coordinates>
-64.8778152,-10.7660074,190.27
</coordinates>
</Point>
</Placemark>
<Placemark>
<name>
Wed Jan 04 14:02:29 2017 S=1.38 Km/hr
</name>
<styleUrl>
#styleMap_TLP_Normal
</styleUrl>
<Point>
<coordinates>
-64.8778458,-10.7661028,182.59
</coordinates>
</Point>
</Placemark>
<Placemark>
<name>
Wed Jan 04 14:02:39 2017 S=1.39 Km/hr
</name>
<styleUrl>
#styleMap_TLP_Normal
</styleUrl>
<Point>
<coordinates>
-64.8778992,-10.7661304,180.17
</coordinates>
</Point>
</Placemark>
<Placemark>
<name>
Wed Jan 04 14:02:49 2017 S=1.64 Km/hr
</name>
<styleUrl>
#styleMap_TLP_Normal
</styleUrl>
<Point>
<coordinates>
-64.8779602,-10.7661581,178.31
</coordinates>
</Point>
</Placemark>
<Placemark>
<name>
Wed Jan 04 14:02:59 2017 S=1.44 Km/hr
</name>
<styleUrl>
#styleMap_TLP_Normal
</styleUrl>
<Point>
<coordinates>
-64.8779984,-10.7661829,176.21
</coordinates>
</Point>
</Placemark>
<Placemark>
<name>
Wed Jan 04 14:03:09 2017 S=2.08 Km/hr
</name>
<styleUrl>
#styleMap_TLP_Normal
</styleUrl>
<Point>
<coordinates>
-64.8779526,-10.7662802,173.04
</coordinates>
</Point>
</Placemark>
<Placemark>
<name>
Wed Jan 04 14:03:19 2017 S=1.87 Km/hr
</name>
<styleUrl>
#styleMap_TLP_Normal
</styleUrl>
<Point>
<coordinates>
-64.8779449,-10.7663546,170.30
</coordinates>
</Point>
</Placemark>
<Placemark>
<name>
Wed Jan 04 14:03:29 2017 S=0.88 Km/hr
</name>
<styleUrl>
#styleMap_TLP_Normal
</styleUrl>
<Point>
<coordinates>
-64.8779449,-10.7663956,168.17
</coordinates>
</Point>
</Placemark>
<Placemark>
<name>
Wed Jan 04 14:03:39 2017 S=1.48 Km/hr
</name>
<styleUrl>
#styleMap_TLP_Normal
</styleUrl>
<Point>
<coordinates>
-64.8778992,-10.7664251,166.61
</coordinates>
</Point>
</Placemark>
<Placemark>
<name>
Wed Jan 04 14:03:49 2017 S=2.27 Km/hr
</name>
<styleUrl>
#styleMap_TLP_Normal
</styleUrl>
<Point>
<coordinates>
-64.8778610,-10.7664986,164.23
</coordinates>
</Point>
</Placemark>
<Placemark>
<name>
Wed Jan 04 14:03:59 2017 S=1.53 Km/hr
</name>
<styleUrl>
#styleMap_TLP_Normal
</styleUrl>
<Point>
<coordinates>
-64.8778687,-10.7665720,162.07
</coordinates>
</Point>
</Placemark>
<Placemark>
<name>
Wed Jan 04 14:04:09 2017 S=2.45 Km/hr
</name>
<styleUrl>
#styleMap_TLP_Normal
</styleUrl>
<Point>
<coordinates>
-64.8779755,-10.7666330,160.71
</coordinates>
</Point>
</Placemark>
<Placemark>
<name>
Wed Jan 04 14:04:19 2017 S=2.20 Km/hr
</name>
<styleUrl>
#styleMap_TLP_Normal
</styleUrl>
<Point>
<coordinates>
-64.8780823,-10.7666302,160.62
</coordinates>
</Point>
</Placemark>
<Placemark>
<name>
Wed Jan 04 14:04:29 2017 S=1.99 Km/hr
</name>
<styleUrl>
#styleMap_TLP_Normal
</styleUrl>
<Point>
<coordinates>
-64.8781815,-10.7666416,160.48
</coordinates>
</Point>
</Placemark>
<Placemark>
<name>
Wed Jan 04 14:04:39 2017 S=1.94 Km/hr
</name>
<styleUrl>
#styleMap_TLP_Normal
</styleUrl>
<Point>
<coordinates>
-64.8782349,-10.7666950,160.02
</coordinates>
</Point>
</Placemark>
<Placemark>
<name>
Wed Jan 04 14:04:49 2017 S=0.66 Km/hr
</name>
<styleUrl>
#styleMap_TLP_Normal
</styleUrl>
<Point>
<coordinates>
-64.8782730,-10.7667561,159.28
</coordinates>
</Point>
</Placemark>
<Placemark>
<name>
Wed Jan 04 14:04:59 2017 S=0.84 Km/hr
</name>
<styleUrl>
#styleMap_TLP_Normal
</styleUrl>
<Point>
<coordinates>
-64.8783112,-10.7667542,158.26
</coordinates>
</Point>
</Placemark>
<Placemark>
<name>
Wed Jan 04 14:05:09 2017 S=1.08 Km/hr
</name>
<styleUrl>
#styleMap_TLP_Normal
</styleUrl>
<Point>
<coordinates>
-64.8783340,-10.7667646,157.32
</coordinates>
</Point>
</Placemark>
<Placemark>
<name>
Wed Jan 04 14:05:19 2017 S=1.03 Km/hr
</name>
<styleUrl>
#styleMap_TLP_Normal
</styleUrl>
<Point>
<coordinates>
-64.8783493,-10.7667942,156.61
</coordinates>
</Point>
</Placemark>
<Placemark>
<name>
Wed Jan 04 14:05:29 2017 S=1.04 Km/hr
</name>
<styleUrl>
#styleMap_TLP_Normal
</styleUrl>
<Point>
<coordinates>
-64.8784180,-10.7667980,158.00
</coordinates>
</Point>
</Placemark>
<Placemark>
<name>
Wed Jan 04 14:05:39 2017 S=1.56 Km/hr
</name>
<styleUrl>
#styleMap_TLP_Normal
</styleUrl>
<Point>
<coordinates>
-64.8783569,-10.7668962,158.46
</coordinates>
</Point>
</Placemark>
<Placemark>
<name>
Wed Jan 04 14:05:49 2017 S=1.17 Km/hr
</name>
<styleUrl>
#styleMap_TLP_Normal
</styleUrl>
<Point>
<coordinates>
-64.8783875,-10.7669468,158.14
</coordinates>
</Point>
</Placemark>
<Placemark>
<name>
Wed Jan 04 14:05:59 2017 S=0.78 Km/hr
</name>
<styleUrl>
#styleMap_TLP_Normal
</styleUrl>
<Point>
<coordinates>
-64.8783951,-10.7669725,157.18
</coordinates>
</Point>
</Placemark>
<Placemark>
<name>
Wed Jan 04 14:06:09 2017 S=1.13 Km/hr
</name>
<styleUrl>
#styleMap_TLP_Normal
</styleUrl>
<Point>
<coordinates>
-64.8784180,-10.7669926,156.93
</coordinates>
</Point>
</Placemark>
<Placemark>
<name>
Wed Jan 04 14:06:19 2017 S=1.50 Km/hr
</name>
<styleUrl>
#styleMap_TLP_Normal
</styleUrl>
<Point>
<coordinates>
-64.8785019,-10.7670460,157.61
</coordinates>
</Point>
</Placemark>
<Placemark>
<name>
Wed Jan 04 14:06:29 2017 S=0.88 Km/hr
</name>
<styleUrl>
#styleMap_TLP_Normal
</styleUrl>
<Point>
<coordinates>
-64.8785095,-10.7670507,157.01
</coordinates>
</Point>
</Placemark>
<Placemark>
<name>
Wed Jan 04 14:06:39 2017 S=0.62 Km/hr
</name>
<styleUrl>
#styleMap_TLP_Normal
</styleUrl>
<Point>
<coordinates>
-64.8785019,-10.7670717,156.33
</coordinates>
</Point>
</Placemark>
<Placemark>
<name>
Wed Jan 04 14:06:49 2017 S=0.77 Km/hr
</name>
<styleUrl>
#styleMap_TLP_Normal
</styleUrl>
<Point>
<coordinates>
-64.8785095,-10.7670898,155.54
</coordinates>
</Point>
</Placemark>
<Placemark>
<name>
Wed Jan 04 14:06:59 2017 S=1.63 Km/hr
</name>
<styleUrl>
#styleMap_TLP_Normal
</styleUrl>
<Point>
<coordinates>
-64.8785553,-10.7671146,154.29
</coordinates>
</Point>
</Placemark>
<Placemark>
<name>
Wed Jan 04 14:07:09 2017 S=1.94 Km/hr
</name>
<styleUrl>
#styleMap_TLP_Normal
</styleUrl>
<Point>
<coordinates>
-64.8786469,-10.7671223,156.42
</coordinates>
</Point>
</Placemark>
<Placemark>
<name>
Wed Jan 04 14:07:19 2017 S=1.82 Km/hr
</name>
<styleUrl>
#styleMap_TLP_Normal
</styleUrl>
<Point>
<coordinates>
-64.8786774,-10.7671576,159.99
</coordinates>
</Point>
</Placemark>
<Placemark>
<name>
Wed Jan 04 14:07:29 2017 S=1.20 Km/hr
</name>
<styleUrl>
#styleMap_TLP_Normal
</styleUrl>
<Point>
<coordinates>
-64.8787079,-10.7671700,162.82
</coordinates>
</Point>
</Placemark>
<Placemark>
<name>
Wed Jan 04 14:07:39 2017 S=0.97 Km/hr
</name>
<styleUrl>
#styleMap_TLP_Normal
</styleUrl>
<Point>
<coordinates>
-64.8787231,-10.7671652,163.00
</coordinates>
</Point>
</Placemark>
<Placemark>
<name>
Wed Jan 04 14:07:49 2017 S=1.09 Km/hr
</name>
<styleUrl>
#styleMap_TLP_Normal
</styleUrl>
<Point>
<coordinates>
-64.8787766,-10.7671518,165.10
</coordinates>
</Point>
</Placemark>
<Placemark>
<name>
Wed Jan 04 14:07:59 2017 S=0.52 Km/hr
</name>
<styleUrl>
#styleMap_TLP_Normal
</styleUrl>
<Point>
<coordinates>
-64.8787689,-10.7671432,166.16
</coordinates>
</Point>
</Placemark>
<Placemark>
<name>
Wed Jan 04 14:08:09 2017 S=1.79 Km/hr
</name>
<styleUrl>
#styleMap_TLP_Normal
</styleUrl>
<Point>
<coordinates>
-64.8786774,-10.7672157,168.88
</coordinates>
</Point>
</Placemark>
<Placemark>
<name>
Wed Jan 04 14:08:19 2017 S=1.47 Km/hr
</name>
<styleUrl>
#styleMap_TLP_Normal
</styleUrl>
<Point>
<coordinates>
-64.8786545,-10.7672482,169.57
</coordinates>
</Point>
</Placemark>
<Placemark>
<name>
Wed Jan 04 14:08:29 2017 S=0.94 Km/hr
</name>
<styleUrl>
#styleMap_TLP_Normal
</styleUrl>
<Point>
<coordinates>
-64.8786545,-10.7672710,170.38
</coordinates>
</Point>
</Placemark>
<Placemark>
<name>
Wed Jan 04 14:08:39 2017 S=0.90 Km/hr
</name>
<styleUrl>
#styleMap_TLP_Normal
</styleUrl>
<Point>
<coordinates>
-64.8786163,-10.7672720,171.17
</coordinates>
</Point>
</Placemark>
<Placemark>
<name>
Wed Jan 04 14:08:49 2017 S=0.12 Km/hr
</name>
<styleUrl>
#styleMap_TLP_Normal
</styleUrl>
<Point>
<coordinates>
-64.8785934,-10.7672749,171.84
</coordinates>
</Point>
</Placemark>
<Placemark>
<name>
Wed Jan 04 14:08:59 2017 S=0.49 Km/hr
</name>
<styleUrl>
#styleMap_TLP_Normal
</styleUrl>
<Point>
<coordinates>
-64.8786011,-10.7672729,172.49
</coordinates>
</Point>
</Placemark>
<Placemark>
<name>
Wed Jan 04 14:09:09 2017 S=0.18 Km/hr
</name>
<styleUrl>
#styleMap_TLP_Normal
</styleUrl>
<Point>
<coordinates>
-64.8786011,-10.7672672,173.31
</coordinates>
</Point>
</Placemark>
<Placemark>
<name>
Wed Jan 04 14:09:19 2017 S=1.56 Km/hr
</name>
<styleUrl>
#styleMap_TLP_Normal
</styleUrl>
<Point>
<coordinates>
-64.8785706,-10.7673016,172.54
</coordinates>
</Point>
</Placemark>
<Placemark>
<name>
Wed Jan 04 14:09:29 2017 S=1.34 Km/hr
</name>
<styleUrl>
#styleMap_TLP_Normal
</styleUrl>
<Point>
<coordinates>
-64.8785553,-10.7673407,171.73
</coordinates>
</Point>
</Placemark>
<Placemark>
<name>
Wed Jan 04 14:09:39 2017 S=0.92 Km/hr
</name>
<styleUrl>
#styleMap_TLP_Normal
</styleUrl>
<Point>
<coordinates>
-64.8785477,-10.7673798,170.41
</coordinates>
</Point>
</Placemark>
<Placemark>
<name>
Wed Jan 04 14:09:49 2017 S=1.11 Km/hr
</name>
<styleUrl>
#styleMap_TLP_Normal
</styleUrl>
<Point>
<coordinates>
-64.8785324,-10.7673998,170.34
</coordinates>
</Point>
</Placemark>
<Placemark>
<name>
Wed Jan 04 14:09:59 2017 S=1.52 Km/hr
</name>
<styleUrl>
#styleMap_TLP_Normal
</styleUrl>
<Point>
<coordinates>
-64.8785324,-10.7674818,170.00
</coordinates>
</Point>
</Placemark>
<Placemark>
<name>
Wed Jan 04 14:10:09 2017 S=0.57 Km/hr
</name>
<styleUrl>
#styleMap_TLP_Normal
</styleUrl>
<Point>
<coordinates>
-64.8785553,-10.7675076,168.46
</coordinates>
</Point>
</Placemark>
<Placemark>
<name>
Wed Jan 04 14:10:19 2017 S=0.58 Km/hr
</name>
<styleUrl>
#styleMap_TLP_Normal
</styleUrl>
<Point>
<coordinates>
-64.8785629,-10.7675123,168.00
</coordinates>
</Point>
</Placemark>
<Placemark>
<name>
Wed Jan 04 14:10:29 2017 S=0.89 Km/hr
</name>
<styleUrl>
#styleMap_TLP_Normal
</styleUrl>
<Point>
<coordinates>
-64.8785553,-10.7675552,163.06
</coordinates>
</Point>
</Placemark>
<Placemark>
<name>
Wed Jan 04 14:10:39 2017 S=0.80 Km/hr
</name>
<styleUrl>
#styleMap_TLP_Normal
</styleUrl>
<Point>
<coordinates>
-64.8785553,-10.7675657,160.15
</coordinates>
</Point>
</Placemark>
<Placemark>
<name>
Wed Jan 04 14:10:49 2017 S=1.04 Km/hr
</name>
<styleUrl>
#styleMap_TLP_Normal
</styleUrl>
<Point>
<coordinates>
-64.8785553,-10.7675619,158.79
</coordinates>
</Point>
</Placemark>
<Placemark>
<name>
Wed Jan 04 14:10:59 2017 S=1.18 Km/hr
</name>
<styleUrl>
#styleMap_TLP_Normal
</styleUrl>
<Point>
<coordinates>
-64.8785477,-10.7675209,156.38
</coordinates>
</Point>
</Placemark>
<Placemark>
<name>
Wed Jan 04 14:11:09 2017 S=0.40 Km/hr
</name>
<styleUrl>
#styleMap_TLP_Normal
</styleUrl>
<Point>
<coordinates>
-64.8785477,-10.7674837,153.32
</coordinates>
</Point>
</Placemark>
<Placemark>
<name>
Wed Jan 04 14:11:19 2017 S=0.69 Km/hr
</name>
<styleUrl>
#styleMap_TLP_Normal
</styleUrl>
<Point>
<coordinates>
-64.8785324,-10.7674818,151.00
</coordinates>
</Point>
</Placemark>
<Placemark>
<name>
Wed Jan 04 14:11:29 2017 S=1.12 Km/hr
</name>
<styleUrl>
#styleMap_TLP_Normal
</styleUrl>
<Point>
<coordinates>
-64.8785248,-10.7674952,148.68
</coordinates>
</Point>
</Placemark>
<Placemark>
<name>
Wed Jan 04 14:11:39 2017 S=1.01 Km/hr
</name>
<styleUrl>
#styleMap_TLP_Normal
</styleUrl>
<Point>
<coordinates>
-64.8785858,-10.7675209,147.73
</coordinates>
</Point>
</Placemark>
<Placemark>
<name>
Wed Jan 04 14:11:49 2017 S=0.77 Km/hr
</name>
<styleUrl>
#styleMap_TLP_Normal
</styleUrl>
<Point>
<coordinates>
-64.8786240,-10.7675114,146.45
</coordinates>
</Point>
</Placemark>
<Placemark>
<name>
Wed Jan 04 14:11:59 2017 S=0.66 Km/hr
</name>
<styleUrl>
#styleMap_TLP_Normal
</styleUrl>
<Point>
<coordinates>
-64.8786240,-10.7675028,144.16
</coordinates>
</Point>
</Placemark>
<Placemark>
<name>
Wed Jan 04 14:12:09 2017 S=0.74 Km/hr
</name>
<styleUrl>
#styleMap_TLP_Normal
</styleUrl>
<Point>
<coordinates>
-64.8786316,-10.7675142,142.43
</coordinates>
</Point>
</Placemark>
<Placemark>
<name>
Wed Jan 04 14:12:19 2017 S=0.29 Km/hr
</name>
<styleUrl>
#styleMap_TLP_Normal
</styleUrl>
<Point>
<coordinates>
-64.8786011,-10.7675610,140.42
</coordinates>
</Point>
</Placemark>
<Placemark>
<name>
Wed Jan 04 14:12:29 2017 S=0.66 Km/hr
</name>
<styleUrl>
#styleMap_TLP_Normal
</styleUrl>
<Point>
<coordinates>
-64.8786087,-10.7675524,138.86
</coordinates>
</Point>
</Placemark>
<Placemark>
<name>
Wed Jan 04 14:12:39 2017 S=0.35 Km/hr
</name>
<styleUrl>
#styleMap_TLP_Normal
</styleUrl>
<Point>
<coordinates>
-64.8786087,-10.7675438,137.48
</coordinates>
</Point>
</Placemark>
<Placemark>
<name>
Wed Jan 04 14:12:49 2017 S=0.83 Km/hr
</name>
<styleUrl>
#styleMap_TLP_Normal
</styleUrl>
<Point>
<coordinates>
-64.8786087,-10.7675591,136.55
</coordinates>
</Point>
</Placemark>
<Placemark>
<name>
Wed Jan 04 14:12:59 2017 S=0.19 Km/hr
</name>
<styleUrl>
#styleMap_TLP_Normal
</styleUrl>
<Point>
<coordinates>
-64.8786163,-10.7675762,135.78
</coordinates>
</Point>
</Placemark>
<Placemark>
<name>
Wed Jan 04 14:13:09 2017 S=1.92 Km/hr
</name>
<styleUrl>
#styleMap_TLP_Normal
</styleUrl>
<Point>
<coordinates>
-64.8786469,-10.7675161,134.83
</coordinates>
</Point>
</Placemark>
<Placemark>
<name>
Wed Jan 04 14:13:19 2017 S=1.97 Km/hr
</name>
<styleUrl>
#styleMap_TLP_Normal
</styleUrl>
<Point>
<coordinates>
-64.8786850,-10.7674313,134.55
</coordinates>
</Point>
</Placemark>
<Placemark>
<name>
Wed Jan 04 14:13:29 2017 S=0.97 Km/hr
</name>
<styleUrl>
#styleMap_TLP_Normal
</styleUrl>
<Point>
<coordinates>
-64.8786850,-10.7673759,135.19
</coordinates>
</Point>
</Placemark>
<Placemark>
<name>
Wed Jan 04 14:13:39 2017 S=0.30 Km/hr
</name>
<styleUrl>
#styleMap_TLP_Normal
</styleUrl>
<Point>
<coordinates>
-64.8787003,-10.7673607,134.76
</coordinates>
</Point>
</Placemark>
<Placemark>
<name>
Wed Jan 04 14:13:49 2017 S=2.57 Km/hr
</name>
<styleUrl>
#styleMap_TLP_Normal
</styleUrl>
<Point>
<coordinates>
-64.8786545,-10.7674522,135.88
</coordinates>
</Point>
</Placemark>
<Placemark>
<name>
Wed Jan 04 14:13:59 2017 S=0.79 Km/hr
</name>
<styleUrl>
#styleMap_TLP_Normal
</styleUrl>
<Point>
<coordinates>
-64.8786240,-10.7675323,136.62
</coordinates>
</Point>
</Placemark>
<Placemark>
<name>
Wed Jan 04 14:14:09 2017 S=0.56 Km/hr
</name>
<styleUrl>
#styleMap_TLP_Normal
</styleUrl>
<Point>
<coordinates>
-64.8786087,-10.7675428,137.75
</coordinates>
</Point>
</Placemark>
<Placemark>
<name>
Wed Jan 04 14:14:19 2017 S=0.37 Km/hr
</name>
<styleUrl>
#styleMap_TLP_Normal
</styleUrl>
<Point>
<coordinates>
-64.8786011,-10.7675514,137.68
</coordinates>
</Point>
</Placemark>
<Placemark>
<name>
Wed Jan 04 14:14:29 2017 S=0.79 Km/hr
</name>
<styleUrl>
#styleMap_TLP_Normal
</styleUrl>
<Point>
<coordinates>
-64.8786087,-10.7675428,137.74
</coordinates>
</Point>
</Placemark>
<Placemark>
<name>
Wed Jan 04 14:14:39 2017 S=1.70 Km/hr
</name>
<styleUrl>
#styleMap_TLP_Normal
</styleUrl>
<Point>
<coordinates>
-64.8786087,-10.7674713,139.36
</coordinates>
</Point>
</Placemark>
<Placemark>
<name>
Wed Jan 04 14:14:49 2017 S=0.96 Km/hr
</name>
<styleUrl>
#styleMap_TLP_Normal
</styleUrl>
<Point>
<coordinates>
-64.8785782,-10.7674074,143.66
</coordinates>
</Point>
</Placemark>
<Placemark>
<name>
Wed Jan 04 14:14:59 2017 S=0.32 Km/hr
</name>
<styleUrl>
#styleMap_TLP_Normal
</styleUrl>
<Point>
<coordinates>
-64.8785629,-10.7674074,144.86
</coordinates>
</Point>
</Placemark>
<Placemark>
<name>
Wed Jan 04 14:15:09 2017 S=0.67 Km/hr
</name>
<styleUrl>
#styleMap_TLP_Normal
</styleUrl>
<Point>
<coordinates>
-64.8785629,-10.7674217,145.75
</coordinates>
</Point>
</Placemark>
<Placemark>
<name>
Wed Jan 04 14:15:19 2017 S=1.51 Km/hr
</name>
<styleUrl>
#styleMap_TLP_Normal
</styleUrl>
<Point>
<coordinates>
-64.8786926,-10.7674713,149.39
</coordinates>
</Point>
</Placemark>
<Placemark>
<name>
Wed Jan 04 14:15:29 2017 S=0.80 Km/hr
</name>
<styleUrl>
#styleMap_TLP_Normal
</styleUrl>
<Point>
<coordinates>
-64.8787079,-10.7674685,151.37
</coordinates>
</Point>
</Placemark>
<Placemark>
<name>
Wed Jan 04 14:15:39 2017 S=1.62 Km/hr
</name>
<styleUrl>
#styleMap_TLP_Normal
</styleUrl>
<Point>
<coordinates>
-64.8786850,-10.7673845,152.98
</coordinates>
</Point>
</Placemark>
<Placemark>
<name>
Wed Jan 04 14:15:49 2017 S=0.60 Km/hr
</name>
<styleUrl>
#styleMap_TLP_Normal
</styleUrl>
<Point>
<coordinates>
-64.8786697,-10.7673540,154.72
</coordinates>
</Point>
</Placemark>
<Placemark>
<name>
Wed Jan 04 14:15:59 2017 S=0.52 Km/hr
</name>
<styleUrl>
#styleMap_TLP_Normal
</styleUrl>
<Point>
<coordinates>
-64.8786697,-10.7673464,156.11
</coordinates>
</Point>
</Placemark>
<Placemark>
<name>
Wed Jan 04 14:16:09 2017 S=1.11 Km/hr
</name>
<styleUrl>
#styleMap_TLP_Normal
</styleUrl>
<Point>
<coordinates>
-64.8786621,-10.7673378,157.59
</coordinates>
</Point>
</Placemark>
<Placemark>
<name>
Wed Jan 04 14:16:19 2017 S=1.21 Km/hr
</name>
<styleUrl>
#styleMap_TLP_Normal
</styleUrl>
<Point>
<coordinates>
-64.8785706,-10.7674103,159.51
</coordinates>
</Point>
</Placemark>
<Placemark>
<name>
Wed Jan 04 14:16:29 2017 S=1.45 Km/hr
</name>
<styleUrl>
#styleMap_TLP_Normal
</styleUrl>
<Point>
<coordinates>
-64.8785324,-10.7674952,160.16
</coordinates>
</Point>
</Placemark>
<Placemark>
<name>
Wed Jan 04 14:16:39 2017 S=1.04 Km/hr
</name>
<styleUrl>
#styleMap_TLP_Normal
</styleUrl>
<Point>
<coordinates>
-64.8785172,-10.7675400,160.81
</coordinates>
</Point>
</Placemark>
<Placemark>
<name>
Wed Jan 04 14:16:49 2017 S=1.02 Km/hr
</name>
<styleUrl>
#styleMap_TLP_Normal
</styleUrl>
<Point>
<coordinates>
-64.8785324,-10.7675838,162.09
</coordinates>
</Point>
</Placemark>
<Placemark>
<name>
Wed Jan 04 14:16:59 2017 S=0.15 Km/hr
</name>
<styleUrl>
#styleMap_TLP_Normal
</styleUrl>
<Point>
<coordinates>
-64.8785172,-10.7675695,163.59
</coordinates>
</Point>
</Placemark>
<Placemark>
<name>
Wed Jan 04 14:17:09 2017 S=1.27 Km/hr
</name>
<styleUrl>
#styleMap_TLP_Normal
</styleUrl>
<Point>
<coordinates>
-64.8785172,-10.7675610,164.88
</coordinates>
</Point>
</Placemark>
<Placemark>
<name>
Wed Jan 04 14:17:19 2017 S=1.25 Km/hr
</name>
<styleUrl>
#styleMap_TLP_Normal
</styleUrl>
<Point>
<coordinates>
-64.8785782,-10.7674913,165.50
</coordinates>
</Point>
</Placemark>
<Placemark>
<name>
Wed Jan 04 14:17:29 2017 S=0.43 Km/hr
</name>
<styleUrl>
#styleMap_TLP_Normal
</styleUrl>
<Point>
<coordinates>
-64.8785324,-10.7675114,167.34
</coordinates>
</Point>
</Placemark>
<Placemark>
<name>
Wed Jan 04 14:17:39 2017 S=0.86 Km/hr
</name>
<styleUrl>
#styleMap_TLP_Normal
</styleUrl>
<Point>
<coordinates>
-64.8785400,-10.7675209,168.74
</coordinates>
</Point>
</Placemark>
<Placemark>
<name>
Wed Jan 04 14:17:49 2017 S=0.28 Km/hr
</name>
<styleUrl>
#styleMap_TLP_Normal
</styleUrl>
<Point>
<coordinates>
-64.8785553,-10.7675333,169.96
</coordinates>
</Point>
</Placemark>
<Placemark>
<name>
Wed Jan 04 14:17:59 2017 S=1.59 Km/hr
</name>
<styleUrl>
#styleMap_TLP_Normal
</styleUrl>
<Point>
<coordinates>
-64.8786011,-10.7675533,169.85
</coordinates>
</Point>
</Placemark>
<Placemark>
<name>
Wed Jan 04 14:18:09 2017 S=0.97 Km/hr
</name>
<styleUrl>
#styleMap_TLP_Normal
</styleUrl>
<Point>
<coordinates>
-64.8785782,-10.7675886,171.11
</coordinates>
</Point>
</Placemark>
<Placemark>
<name>
Wed Jan 04 14:18:19 2017 S=0.48 Km/hr
</name>
<styleUrl>
#styleMap_TLP_Normal
</styleUrl>
<Point>
<coordinates>
-64.8785858,-10.7675905,171.63
</coordinates>
</Point>
</Placemark>
<Placemark>
<name>
Wed Jan 04 14:18:29 2017 S=0.63 Km/hr
</name>
<styleUrl>
#styleMap_TLP_Normal
</styleUrl>
<Point>
<coordinates>
-64.8785934,-10.7675896,172.25
</coordinates>
</Point>
</Placemark>
<Placemark>
<name>
Wed Jan 04 14:18:39 2017 S=0.38 Km/hr
</name>
<styleUrl>
#styleMap_TLP_Normal
</styleUrl>
<Point>
<coordinates>
-64.8786011,-10.7675810,172.75
</coordinates>
</Point>
</Placemark>
<Placemark>
<name>
Wed Jan 04 14:18:49 2017 S=0.51 Km/hr
</name>
<styleUrl>
#styleMap_TLP_Normal
</styleUrl>
<Point>
<coordinates>
-64.8786163,-10.7675772,173.21
</coordinates>
</Point>
</Placemark>
<Placemark>
<name>
Wed Jan 04 14:18:59 2017 S=0.73 Km/hr
</name>
<styleUrl>
#styleMap_TLP_Normal
</styleUrl>
<Point>
<coordinates>
-64.8786392,-10.7675800,173.73
</coordinates>
</Point>
</Placemark>
<Placemark>
<name>
Wed Jan 04 14:19:09 2017 S=0.45 Km/hr
</name>
<styleUrl>
#styleMap_TLP_Normal
</styleUrl>
<Point>
<coordinates>
-64.8786469,-10.7675829,174.51
</coordinates>
</Point>
</Placemark>
<Placemark>
<name>
Wed Jan 04 14:19:19 2017 S=1.18 Km/hr
</name>
<styleUrl>
#styleMap_TLP_Normal
</styleUrl>
<Point>
<coordinates>
-64.8786621,-10.7675800,175.23
</coordinates>
</Point>
</Placemark>
<Placemark>
<name>
Wed Jan 04 14:19:29 2017 S=1.02 Km/hr
</name>
<styleUrl>
#styleMap_TLP_Normal
</styleUrl>
<Point>
<coordinates>
-64.8786926,-10.7675781,177.58
</coordinates>
</Point>
</Placemark>
<Placemark>
<name>
Wed Jan 04 14:19:39 2017 S=0.94 Km/hr
</name>
<styleUrl>
#styleMap_TLP_Normal
</styleUrl>
<Point>
<coordinates>
-64.8787079,-10.7675848,178.34
</coordinates>
</Point>
</Placemark>
<Placemark>
<name>
Wed Jan 04 14:19:49 2017 S=0.87 Km/hr
</name>
<styleUrl>
#styleMap_TLP_Normal
</styleUrl>
<Point>
<coordinates>
-64.8787079,-10.7675924,179.04
</coordinates>
</Point>
</Placemark>
<Placemark>
<name>
Wed Jan 04 14:19:59 2017 S=1.09 Km/hr
</name>
<styleUrl>
#styleMap_TLP_Normal
</styleUrl>
<Point>
<coordinates>
-64.8786545,-10.7676430,172.75
</coordinates>
</Point>
</Placemark>
<Placemark>
<name>
Wed Jan 04 14:20:09 2017 S=0.38 Km/hr
</name>
<styleUrl>
#styleMap_TLP_Normal
</styleUrl>
<Point>
<coordinates>
-64.8786469,-10.7676277,171.75
</coordinates>
</Point>
</Placemark>
<Placemark>
<name>
Wed Jan 04 14:20:19 2017 S=0.64 Km/hr
</name>
<styleUrl>
#styleMap_TLP_Normal
</styleUrl>
<Point>
<coordinates>
-64.8786545,-10.7676401,171.56
</coordinates>
</Point>
</Placemark>
<Placemark>
<name>
Wed Jan 04 14:20:29 2017 S=0.56 Km/hr
</name>
<styleUrl>
#styleMap_TLP_Normal
</styleUrl>
<Point>
<coordinates>
-64.8786392,-10.7676487,171.30
</coordinates>
</Point>
</Placemark>
<Placemark>
<name>
Wed Jan 04 14:20:39 2017 S=0.83 Km/hr
</name>
<styleUrl>
#styleMap_TLP_Normal
</styleUrl>
<Point>
<coordinates>
-64.8786316,-10.7676430,171.00
</coordinates>
</Point>
</Placemark>
<Placemark>
<name>
Wed Jan 04 14:20:49 2017 S=0.91 Km/hr
</name>
<styleUrl>
#styleMap_TLP_Normal
</styleUrl>
<Point>
<coordinates>
-64.8786087,-10.7676220,170.09
</coordinates>
</Point>
</Placemark>
<Placemark>
<name>
Wed Jan 04 14:20:59 2017 S=0.75 Km/hr
</name>
<styleUrl>
#styleMap_TLP_Normal
</styleUrl>
<Point>
<coordinates>
-64.8785934,-10.7676086,169.80
</coordinates>
</Point>
</Placemark>
<Placemark>
<name>
Wed Jan 04 14:21:09 2017 S=0.48 Km/hr
</name>
<styleUrl>
#styleMap_TLP_Normal
</styleUrl>
<Point>
<coordinates>
-64.8785782,-10.7676010,169.46
</coordinates>
</Point>
</Placemark>
<Placemark>
<name>
Wed Jan 04 14:21:19 2017 S=0.61 Km/hr
</name>
<styleUrl>
#styleMap_TLP_Normal
</styleUrl>
<Point>
<coordinates>
-64.8785477,-10.7676229,169.87
</coordinates>
</Point>
</Placemark>
<Placemark>
<name>
Wed Jan 04 14:21:29 2017 S=0.85 Km/hr
</name>
<styleUrl>
#styleMap_TLP_Normal
</styleUrl>
<Point>
<coordinates>
-64.8785324,-10.7676172,169.49
</coordinates>
</Point>
</Placemark>
<Placemark>
<name>
Wed Jan 04 14:21:39 2017 S=0.82 Km/hr
</name>
<styleUrl>
#styleMap_TLP_Normal
</styleUrl>
<Point>
<coordinates>
-64.8785248,-10.7676039,168.98
</coordinates>
</Point>
</Placemark>
<Placemark>
<name>
Wed Jan 04 14:21:49 2017 S=0.73 Km/hr
</name>
<styleUrl>
#styleMap_TLP_Normal
</styleUrl>
<Point>
<coordinates>
-64.8785324,-10.7675858,168.56
</coordinates>
</Point>
</Placemark>
<Placemark>
<name>
Wed Jan 04 14:21:59 2017 S=0.78 Km/hr
</name>
<styleUrl>
#styleMap_TLP_Normal
</styleUrl>
<Point>
<coordinates>
-64.8785477,-10.7675819,168.21
</coordinates>
</Point>
</Placemark>
<Placemark>
<name>
Wed Jan 04 14:22:09 2017 S=0.28 Km/hr
</name>
<styleUrl>
#styleMap_TLP_Normal
</styleUrl>
<Point>
<coordinates>
-64.8785706,-10.7675858,167.98
</coordinates>
</Point>
</Placemark>
<Placemark>
<name>
Wed Jan 04 14:22:19 2017 S=0.82 Km/hr
</name>
<styleUrl>
#styleMap_TLP_Normal
</styleUrl>
<Point>
<coordinates>
-64.8785706,-10.7675753,167.72
</coordinates>
</Point>
</Placemark>
<Placemark>
<name>
Wed Jan 04 14:22:29 2017 S=1.58 Km/hr
</name>
<styleUrl>
#styleMap_TLP_Normal
</styleUrl>
<Point>
<coordinates>
-64.8785324,-10.7675247,167.02
</coordinates>
</Point>
</Placemark>
<Placemark>
<name>
Wed Jan 04 14:22:39 2017 S=0.75 Km/hr
</name>
<styleUrl>
#styleMap_TLP_Normal
</styleUrl>
<Point>
<coordinates>
-64.8785172,-10.7675581,164.81
</coordinates>
</Point>
</Placemark>
<Placemark>
<name>
Wed Jan 04 14:22:49 2017 S=1.12 Km/hr
</name>
<styleUrl>
#styleMap_TLP_Normal
</styleUrl>
<Point>
<coordinates>
-64.8785019,-10.7675791,164.19
</coordinates>
</Point>
</Placemark>
<Placemark>
<name>
Wed Jan 04 14:22:59 2017 S=0.82 Km/hr
</name>
<styleUrl>
#styleMap_TLP_Normal
</styleUrl>
<Point>
<coordinates>
-64.8785172,-10.7676096,163.26
</coordinates>
</Point>
</Placemark>
<Placemark>
<name>
Wed Jan 04 14:23:09 2017 S=1.03 Km/hr
</name>
<styleUrl>
#styleMap_TLP_Normal
</styleUrl>
<Point>
<coordinates>
-64.8785248,-10.7675962,162.29
</coordinates>
</Point>
</Placemark>
<Placemark>
<name>
Wed Jan 04 14:23:19 2017 S=0.11 Km/hr
</name>
<styleUrl>
#styleMap_TLP_Normal
</styleUrl>
<Point>
<coordinates>
-64.8785324,-10.7675400,160.88
</coordinates>
</Point>
</Placemark>
<Placemark>
<name>
Wed Jan 04 14:23:29 2017 S=0.14 Km/hr
</name>
<styleUrl>
#styleMap_TLP_Normal
</styleUrl>
<Point>
<coordinates>
-64.8785477,-10.7675495,159.78
</coordinates>
</Point>
</Placemark>
<Placemark>
<name>
Wed Jan 04 14:23:39 2017 S=1.19 Km/hr
</name>
<styleUrl>
#styleMap_TLP_Normal
</styleUrl>
<Point>
<coordinates>
-64.8785400,-10.7674856,159.65
</coordinates>
</Point>
</Placemark>
<Placemark>
<name>
Wed Jan 04 14:23:49 2017 S=1.01 Km/hr
</name>
<styleUrl>
#styleMap_TLP_Normal
</styleUrl>
<Point>
<coordinates>
-64.8784943,-10.7674618,159.49
</coordinates>
</Point>
</Placemark>
<Placemark>
<name>
Wed Jan 04 14:23:59 2017 S=0.57 Km/hr
</name>
<styleUrl>
#styleMap_TLP_Normal
</styleUrl>
<Point>
<coordinates>
-64.8784714,-10.7674503,158.74
</coordinates>
</Point>
</Placemark>
<Placemark>
<name>
Wed Jan 04 14:24:09 2017 S=1.54 Km/hr
</name>
<styleUrl>
#styleMap_TLP_Normal
</styleUrl>
<Point>
<coordinates>
-64.8784790,-10.7674837,157.75
</coordinates>
</Point>
</Placemark>
<Placemark>
<name>
Wed Jan 04 14:24:19 2017 S=1.73 Km/hr
</name>
<styleUrl>
#styleMap_TLP_Normal
</styleUrl>
<Point>
<coordinates>
-64.8785400,-10.7675829,156.41
</coordinates>
</Point>
</Placemark>
<Placemark>
<name>
Wed Jan 04 14:24:29 2017 S=2.33 Km/hr
</name>
<styleUrl>
#styleMap_TLP_Normal
</styleUrl>
<Point>
<coordinates>
-64.8786163,-10.7676678,155.00
</coordinates>
</Point>
</Placemark>
<Placemark>
<name>
Wed Jan 04 14:24:39 2017 S=2.46 Km/hr
</name>
<styleUrl>
#styleMap_TLP_Normal
</styleUrl>
<Point>
<coordinates>
-64.8787537,-10.7677116,154.64
</coordinates>
</Point>
</Placemark>
<Placemark>
<name>
Wed Jan 04 14:24:49 2017 S=1.94 Km/hr
</name>
<styleUrl>
#styleMap_TLP_Normal
</styleUrl>
<Point>
<coordinates>
-64.8787994,-10.7678041,153.66
</coordinates>
</Point>
</Placemark>
<Placemark>
<name>
Wed Jan 04 14:24:59 2017 S=2.30 Km/hr
</name>
<styleUrl>
#styleMap_TLP_Normal
</styleUrl>
<Point>
<coordinates>
-64.8788300,-10.7678814,152.73
</coordinates>
</Point>
</Placemark>
<Placemark>
<name>
Wed Jan 04 14:25:09 2017 S=1.73 Km/hr
</name>
<styleUrl>
#styleMap_TLP_Normal
</styleUrl>
<Point>
<coordinates>
-64.8788834,-10.7679310,152.82
</coordinates>
</Point>
</Placemark>
<Placemark>
<name>
Wed Jan 04 14:25:19 2017 S=2.24 Km/hr
</name>
<styleUrl>
#styleMap_TLP_Normal
</styleUrl>
<Point>
<coordinates>
-64.8789139,-10.7680149,152.01
</coordinates>
</Point>
</Placemark>
<Placemark>
<name>
Wed Jan 04 14:25:29 2017 S=1.73 Km/hr
</name>
<styleUrl>
#styleMap_TLP_Normal
</styleUrl>
<Point>
<coordinates>
-64.8789368,-10.7680712,151.06
</coordinates>
</Point>
</Placemark>
<Placemark>
<name>
Wed Jan 04 14:25:39 2017 S=1.69 Km/hr
</name>
<styleUrl>
#styleMap_TLP_Normal
</styleUrl>
<Point>
<coordinates>
-64.8789444,-10.7681437,149.40
</coordinates>
</Point>
</Placemark>
<Placemark>
<name>
Wed Jan 04 14:25:49 2017 S=1.25 Km/hr
</name>
<styleUrl>
#styleMap_TLP_Normal
</styleUrl>
<Point>
<coordinates>
-64.8789291,-10.7681847,148.75
</coordinates>
</Point>
</Placemark>
<Placemark>
<name>
Wed Jan 04 14:25:59 2017 S=1.71 Km/hr
</name>
<styleUrl>
#styleMap_TLP_Normal
</styleUrl>
<Point>
<coordinates>
-64.8789215,-10.7681952,148.06
</coordinates>
</Point>
</Placemark>
<Placemark>
<name>
Wed Jan 04 14:26:09 2017 S=0.71 Km/hr
</name>
<styleUrl>
#styleMap_TLP_Normal
</styleUrl>
<Point>
<coordinates>
-64.8789444,-10.7682104,148.73
</coordinates>
</Point>
</Placemark>
<Placemark>
<name>
Wed Jan 04 14:26:19 2017 S=2.03 Km/hr
</name>
<styleUrl>
#styleMap_TLP_Normal
</styleUrl>
<Point>
<coordinates>
-64.8790207,-10.7682562,149.23
</coordinates>
</Point>
</Placemark>
<Placemark>
<name>
Wed Jan 04 14:26:29 2017 S=1.93 Km/hr
</name>
<styleUrl>
#styleMap_TLP_Normal
</styleUrl>
<Point>
<coordinates>
-64.8790970,-10.7683048,149.64
</coordinates>
</Point>
</Placemark>
<Placemark>
<name>
Wed Jan 04 14:26:39 2017 S=1.99 Km/hr
</name>
<styleUrl>
#styleMap_TLP_Normal
</styleUrl>
<Point>
<coordinates>
-64.8791962,-10.7683535,151.72
</coordinates>
</Point>
</Placemark>
<Placemark>
<name>
Wed Jan 04 14:26:49 2017 S=1.50 Km/hr
</name>
<styleUrl>
#styleMap_TLP_Normal
</styleUrl>
<Point>
<coordinates>
-64.8792114,-10.7683792,152.06
</coordinates>
</Point>
</Placemark>
<Placemark>
<name>
Wed Jan 04 14:26:59 2017 S=1.24 Km/hr
</name>
<styleUrl>
#styleMap_TLP_Normal
</styleUrl>
<Point>
<coordinates>
-64.8791656,-10.7684364,154.64
</coordinates>
</Point>
</Placemark>
<Placemark>
<name>
Wed Jan 04 14:27:09 2017 S=1.52 Km/hr
</name>
<styleUrl>
#styleMap_TLP_Normal
</styleUrl>
<Point>
<coordinates>
-64.8791428,-10.7684793,155.56
</coordinates>
</Point>
</Placemark>
<Placemark>
<name>
Wed Jan 04 14:27:19 2017 S=1.34 Km/hr
</name>
<styleUrl>
#styleMap_TLP_Normal
</styleUrl>
<Point>
<coordinates>
-64.8791428,-10.7685108,155.66
</coordinates>
</Point>
</Placemark>
<Placemark>
<name>
Wed Jan 04 14:27:29 2017 S=1.59 Km/hr
</name>
<styleUrl>
#styleMap_TLP_Normal
</styleUrl>
<Point>
<coordinates>
-64.8791504,-10.7685900,155.24
</coordinates>
</Point>
</Placemark>
<Placemark>
<name>
Wed Jan 04 14:27:39 2017 S=1.52 Km/hr
</name>
<styleUrl>
#styleMap_TLP_Normal
</styleUrl>
<Point>
<coordinates>
-64.8791885,-10.7686701,155.86
</coordinates>
</Point>
</Placemark>
<Placemark>
<name>
Wed Jan 04 14:27:49 2017 S=1.20 Km/hr
</name>
<styleUrl>
#styleMap_TLP_Normal
</styleUrl>
<Point>
<coordinates>
-64.8791885,-10.7686930,155.35
</coordinates>
</Point>
</Placemark>
<Placemark>
<name>
Wed Jan 04 14:27:59 2017 S=0.92 Km/hr
</name>
<styleUrl>
#styleMap_TLP_Normal
</styleUrl>
<Point>
<coordinates>
-64.8792191,-10.7687359,155.91
</coordinates>
</Point>
</Placemark>
<Placemark>
<name>
Wed Jan 04 14:28:09 2017 S=0.62 Km/hr
</name>
<styleUrl>
#styleMap_TLP_Normal
</styleUrl>
<Point>
<coordinates>
-64.8792191,-10.7687426,156.00
</coordinates>
</Point>
</Placemark>
<Placemark>
<name>
Wed Jan 04 14:28:19 2017 S=0.64 Km/hr
</name>
<styleUrl>
#styleMap_TLP_Normal
</styleUrl>
<Point>
<coordinates>
-64.8792038,-10.7687483,156.07
</coordinates>
</Point>
</Placemark>
<Placemark>
<name>
Wed Jan 04 14:28:29 2017 S=0.50 Km/hr
</name>
<styleUrl>
#styleMap_TLP_Normal
</styleUrl>
<Point>
<coordinates>
-64.8791962,-10.7687387,156.14
</coordinates>
</Point>
</Placemark>
<Placemark>
<name>
Wed Jan 04 14:28:39 2017 S=1.04 Km/hr
</name>
<styleUrl>
#styleMap_TLP_Normal
</styleUrl>
<Point>
<coordinates>
-64.8791885,-10.7687359,156.30
</coordinates>
</Point>
</Placemark>
<Placemark>
<name>
Wed Jan 04 14:28:49 2017 S=0.72 Km/hr
</name>
<styleUrl>
#styleMap_TLP_Normal
</styleUrl>
<Point>
<coordinates>
-64.8791809,-10.7687159,158.39
</coordinates>
</Point>
</Placemark>
<Placemark>
<name>
Wed Jan 04 14:28:59 2017 S=0.60 Km/hr
</name>
<styleUrl>
#styleMap_TLP_Normal
</styleUrl>
<Point>
<coordinates>
-64.8791656,-10.7687006,159.76
</coordinates>
</Point>
</Placemark>
<Placemark>
<name>
Wed Jan 04 14:29:09 2017 S=1.32 Km/hr
</name>
<styleUrl>
#styleMap_TLP_Normal
</styleUrl>
<Point>
<coordinates>
-64.8791199,-10.7687330,161.19
</coordinates>
</Point>
</Placemark>
<Placemark>
<name>
Wed Jan 04 14:29:19 2017 S=1.40 Km/hr
</name>
<styleUrl>
#styleMap_TLP_Normal
</styleUrl>
<Point>
<coordinates>
-64.8790283,-10.7687922,163.39
</coordinates>
</Point>
</Placemark>
<Placemark>
<name>
Wed Jan 04 14:29:29 2017 S=0.43 Km/hr
</name>
<styleUrl>
#styleMap_TLP_Normal
</styleUrl>
<Point>
<coordinates>
-64.8790588,-10.7687950,164.79
</coordinates>
</Point>
</Placemark>
<Placemark>
<name>
Wed Jan 04 14:29:39 2017 S=0.57 Km/hr
</name>
<styleUrl>
#styleMap_TLP_Normal
</styleUrl>
<Point>
<coordinates>
-64.8790665,-10.7688007,165.79
</coordinates>
</Point>
</Placemark>
<Placemark>
<name>
Wed Jan 04 14:29:49 2017 S=1.24 Km/hr
</name>
<styleUrl>
#styleMap_TLP_Normal
</styleUrl>
<Point>
<coordinates>
-64.8790131,-10.7688198,167.98
</coordinates>
</Point>
</Placemark>
<Placemark>
<name>
Wed Jan 04 14:29:59 2017 S=1.57 Km/hr
</name>
<styleUrl>
#styleMap_TLP_Normal
</styleUrl>
<Point>
<coordinates>
-64.8789597,-10.7688341,170.78
</coordinates>
</Point>
</Placemark>
<Placemark>
<name>
Wed Jan 04 14:30:09 2017 S=0.47 Km/hr
</name>
<styleUrl>
#styleMap_TLP_Normal
</styleUrl>
<Point>
<coordinates>
-64.8789444,-10.7688560,173.97
</coordinates>
</Point>
</Placemark>
<Placemark>
<name>
Wed Jan 04 14:30:19 2017 S=0.46 Km/hr
</name>
<styleUrl>
#styleMap_TLP_Normal
</styleUrl>
<Point>
<coordinates>
-64.8789368,-10.7688656,175.59
</coordinates>
</Point>
</Placemark>
<Placemark>
<name>
Wed Jan 04 14:30:29 2017 S=0.58 Km/hr
</name>
<styleUrl>
#styleMap_TLP_Normal
</styleUrl>
<Point>
<coordinates>
-64.8789444,-10.7688828,177.34
</coordinates>
</Point>
</Placemark>
<Placemark>
<name>
Wed Jan 04 14:30:39 2017 S=0.57 Km/hr
</name>
<styleUrl>
#styleMap_TLP_Normal
</styleUrl>
<Point>
<coordinates>
-64.8789520,-10.7688980,179.05
</coordinates>
</Point>
</Placemark>
<Placemark>
<name>
Wed Jan 04 14:30:49 2017 S=1.03 Km/hr
</name>
<styleUrl>
#styleMap_TLP_Normal
</styleUrl>
<Point>
<coordinates>
-64.8789825,-10.7689238,180.89
</coordinates>
</Point>
</Placemark>
<Placemark>
<name>
Wed Jan 04 14:30:59 2017 S=0.15 Km/hr
</name>
<styleUrl>
#styleMap_TLP_Normal
</styleUrl>
<Point>
<coordinates>
-64.8789902,-10.7689190,184.24
</coordinates>
</Point>
</Placemark>
<Placemark>
<name>
Wed Jan 04 14:31:09 2017 S=0.79 Km/hr
</name>
<styleUrl>
#styleMap_TLP_Normal
</styleUrl>
<Point>
<coordinates>
-64.8789902,-10.7689123,185.60
</coordinates>
</Point>
</Placemark>
<Placemark>
<name>
Wed Jan 04 14:31:19 2017 S=0.94 Km/hr
</name>
<styleUrl>
#styleMap_TLP_Normal
</styleUrl>
<Point>
<coordinates>
-64.8790131,-10.7689257,187.20
</coordinates>
</Point>
</Placemark>
<Placemark>
<name>
Wed Jan 04 14:31:29 2017 S=1.12 Km/hr
</name>
<styleUrl>
#styleMap_TLP_Normal
</styleUrl>
<Point>
<coordinates>
-64.8790359,-10.7689781,188.23
</coordinates>
</Point>
</Placemark>
<Placemark>
<name>
Wed Jan 04 14:31:39 2017 S=0.73 Km/hr
</name>
<styleUrl>
#styleMap_TLP_Normal
</styleUrl>
<Point>
<coordinates>
-64.8790741,-10.7689886,189.26
</coordinates>
</Point>
</Placemark>
<Placemark>
<name>
Wed Jan 04 14:31:49 2017 S=0.58 Km/hr
</name>
<styleUrl>
#styleMap_TLP_Normal
</styleUrl>
<Point>
<coordinates>
-64.8790894,-10.7689972,190.61
</coordinates>
</Point>
</Placemark>
<Placemark>
<name>
Wed Jan 04 14:31:59 2017 S=0.98 Km/hr
</name>
<styleUrl>
#styleMap_TLP_Normal
</styleUrl>
<Point>
<coordinates>
-64.8790970,-10.7690153,191.95
</coordinates>
</Point>
</Placemark>
<Placemark>
<name>
Wed Jan 04 14:32:09 2017 S=0.38 Km/hr
</name>
<styleUrl>
#styleMap_TLP_Normal
</styleUrl>
<Point>
<coordinates>
-64.8791199,-10.7690258,192.65
</coordinates>
</Point>
</Placemark>
<Placemark>
<name>
Wed Jan 04 14:32:19 2017 S=0.04 Km/hr
</name>
<styleUrl>
#styleMap_TLP_Normal
</styleUrl>
<Point>
<coordinates>
-64.8791275,-10.7690287,193.96
</coordinates>
</Point>
</Placemark>
<Placemark>
<name>
Wed Jan 04 14:32:29 2017 S=0.83 Km/hr
</name>
<styleUrl>
#styleMap_TLP_Normal
</styleUrl>
<Point>
<coordinates>
-64.8791275,-10.7690210,195.25
</coordinates>
</Point>
</Placemark>
<Placemark>
<name>
Wed Jan 04 14:32:39 2017 S=1.13 Km/hr
</name>
<styleUrl>
#styleMap_TLP_Normal
</styleUrl>
<Point>
<coordinates>
-64.8791351,-10.7689571,189.50
</coordinates>
</Point>
</Placemark>
<Placemark>
<name>
Wed Jan 04 14:32:49 2017 S=0.54 Km/hr
</name>
<styleUrl>
#styleMap_TLP_Normal
</styleUrl>
<Point>
<coordinates>
-64.8791351,-10.7689362,188.41
</coordinates>
</Point>
</Placemark>
<Placemark>
<name>
Wed Jan 04 14:32:59 2017 S=0.72 Km/hr
</name>
<styleUrl>
#styleMap_TLP_Normal
</styleUrl>
<Point>
<coordinates>
-64.8791275,-10.7689438,189.01
</coordinates>
</Point>
</Placemark>
<Placemark>
<name>
Wed Jan 04 14:33:09 2017 S=1.02 Km/hr
</name>
<styleUrl>
#styleMap_TLP_Normal
</styleUrl>
<Point>
<coordinates>
-64.8791122,-10.7689619,189.34
</coordinates>
</Point>
</Placemark>
<Placemark>
<name>
Wed Jan 04 14:33:19 2017 S=0.75 Km/hr
</name>
<styleUrl>
#styleMap_TLP_Normal
</styleUrl>
<Point>
<coordinates>
-64.8790894,-10.7689619,189.57
</coordinates>
</Point>
</Placemark>
<Placemark>
<name>
Wed Jan 04 14:33:29 2017 S=0.92 Km/hr
</name>
<styleUrl>
#styleMap_TLP_Normal
</styleUrl>
<Point>
<coordinates>
-64.8790741,-10.7689600,189.84
</coordinates>
</Point>
</Placemark>
<Placemark>
<name>
Wed Jan 04 14:33:39 2017 S=0.97 Km/hr
</name>
<styleUrl>
#styleMap_TLP_Normal
</styleUrl>
<Point>
<coordinates>
-64.8790817,-10.7689800,190.19
</coordinates>
</Point>
</Placemark>
<Placemark>
<name>
Wed Jan 04 14:33:49 2017 S=1.05 Km/hr
</name>
<styleUrl>
#styleMap_TLP_Normal
</styleUrl>
<Point>
<coordinates>
-64.8791351,-10.7689934,189.93
</coordinates>
</Point>
</Placemark>
<Placemark>
<name>
Wed Jan 04 14:33:59 2017 S=1.41 Km/hr
</name>
<styleUrl>
#styleMap_TLP_Normal
</styleUrl>
<Point>
<coordinates>
-64.8791656,-10.7690153,190.35
</coordinates>
</Point>
</Placemark>
<Placemark>
<name>
Wed Jan 04 14:34:09 2017 S=0.30 Km/hr
</name>
<styleUrl>
#styleMap_TLP_Normal
</styleUrl>
<Point>
<coordinates>
-64.8791275,-10.7690163,190.88
</coordinates>
</Point>
</Placemark>
<Placemark>
<name>
Wed Jan 04 14:34:19 2017 S=0.30 Km/hr
</name>
<styleUrl>
#styleMap_TLP_Normal
</styleUrl>
<Point>
<coordinates>
-64.8791275,-10.7690163,191.23
</coordinates>
</Point>
</Placemark>
<Placemark>
<name>
Wed Jan 04 14:34:29 2017 S=0.39 Km/hr
</name>
<styleUrl>
#styleMap_TLP_Normal
</styleUrl>
<Point>
<coordinates>
-64.8791428,-10.7690058,191.58
</coordinates>
</Point>
</Placemark>
<Placemark>
<name>
Wed Jan 04 14:34:39 2017 S=0.65 Km/hr
</name>
<styleUrl>
#styleMap_TLP_Normal
</styleUrl>
<Point>
<coordinates>
-64.8791428,-10.7690001,191.96
</coordinates>
</Point>
</Placemark>
<Placemark>
<name>
Wed Jan 04 14:34:49 2017 S=0.56 Km/hr
</name>
<styleUrl>
#styleMap_TLP_Normal
</styleUrl>
<Point>
<coordinates>
-64.8791351,-10.7689819,192.32
</coordinates>
</Point>
</Placemark>
<Placemark>
<name>
Wed Jan 04 14:34:59 2017 S=1.23 Km/hr
</name>
<styleUrl>
#styleMap_TLP_Normal
</styleUrl>
<Point>
<coordinates>
-64.8791656,-10.7689400,194.16
</coordinates>
</Point>
</Placemark>
<Placemark>
<name>
Wed Jan 04 14:35:09 2017 S=0.64 Km/hr
</name>
<styleUrl>
#styleMap_TLP_Normal
</styleUrl>
<Point>
<coordinates>
-64.8791275,-10.7689390,194.23
</coordinates>
</Point>
</Placemark>
<Placemark>
<name>
Wed Jan 04 14:35:19 2017 S=0.53 Km/hr
</name>
<styleUrl>
#styleMap_TLP_Normal
</styleUrl>
<Point>
<coordinates>
-64.8792496,-10.7689581,192.30
</coordinates>
</Point>
</Placemark>
<Placemark>
<name>
Wed Jan 04 14:35:29 2017 S=0.63 Km/hr
</name>
<styleUrl>
#styleMap_TLP_Normal
</styleUrl>
<Point>
<coordinates>
-64.8792419,-10.7689457,192.45
</coordinates>
</Point>
</Placemark>
<Placemark>
<name>
Wed Jan 04 14:35:39 2017 S=0.60 Km/hr
</name>
<styleUrl>
#styleMap_TLP_Normal
</styleUrl>
<Point>
<coordinates>
-64.8792267,-10.7689590,192.64
</coordinates>
</Point>
</Placemark>
<Placemark>
<name>
Wed Jan 04 14:35:49 2017 S=0.68 Km/hr
</name>
<styleUrl>
#styleMap_TLP_Normal
</styleUrl>
<Point>
<coordinates>
-64.8791809,-10.7689667,193.32
</coordinates>
</Point>
</Placemark>
<Placemark>
<name>
Wed Jan 04 14:35:59 2017 S=0.61 Km/hr
</name>
<styleUrl>
#styleMap_TLP_Normal
</styleUrl>
<Point>
<coordinates>
-64.8791733,-10.7689342,193.64
</coordinates>
</Point>
</Placemark>
<Placemark>
<name>
Wed Jan 04 14:36:09 2017 S=0.38 Km/hr
</name>
<styleUrl>
#styleMap_TLP_Normal
</styleUrl>
<Point>
<coordinates>
-64.8791733,-10.7689333,193.84
</coordinates>
</Point>
</Placemark>
<Placemark>
<name>
Wed Jan 04 14:36:19 2017 S=0.40 Km/hr
</name>
<styleUrl>
#styleMap_TLP_Normal
</styleUrl>
<Point>
<coordinates>
-64.8791809,-10.7689428,193.88
</coordinates>
</Point>
</Placemark>
<Placemark>
<name>
Wed Jan 04 14:36:29 2017 S=0.24 Km/hr
</name>
<styleUrl>
#styleMap_TLP_Normal
</styleUrl>
<Point>
<coordinates>
-64.8791809,-10.7689428,193.89
</coordinates>
</Point>
</Placemark>
<Placemark>
<name>
Wed Jan 04 14:36:39 2017 S=0.20 Km/hr
</name>
<styleUrl>
#styleMap_TLP_Normal
</styleUrl>
<Point>
<coordinates>
-64.8791809,-10.7689419,193.90
</coordinates>
</Point>
</Placemark>
<Placemark>
<name>
Wed Jan 04 14:36:49 2017 S=0.12 Km/hr
</name>
<styleUrl>
#styleMap_TLP_Normal
</styleUrl>
<Point>
<coordinates>
-64.8791809,-10.7689457,193.89
</coordinates>
</Point>
</Placemark>
<Placemark>
<name>
Wed Jan 04 14:36:59 2017 S=0.28 Km/hr
</name>
<styleUrl>
#styleMap_TLP_Normal
</styleUrl>
<Point>
<coordinates>
-64.8791885,-10.7689371,193.88
</coordinates>
</Point>
</Placemark>
<Placemark>
<name>
Wed Jan 04 14:37:09 2017 S=0.41 Km/hr
</name>
<styleUrl>
#styleMap_TLP_Normal
</styleUrl>
<Point>
<coordinates>
-64.8791962,-10.7689342,193.86
</coordinates>
</Point>
</Placemark>
<Placemark>
<name>
Wed Jan 04 14:37:19 2017 S=0.76 Km/hr
</name>
<styleUrl>
#styleMap_TLP_Normal
</styleUrl>
<Point>
<coordinates>
-64.8792114,-10.7689295,193.83
</coordinates>
</Point>
</Placemark>
<Placemark>
<name>
Wed Jan 04 14:37:29 2017 S=0.65 Km/hr
</name>
<styleUrl>
#styleMap_TLP_Normal
</styleUrl>
<Point>
<coordinates>
-64.8792267,-10.7689219,193.82
</coordinates>
</Point>
</Placemark>
<Placemark>
<name>
Wed Jan 04 14:37:39 2017 S=0.19 Km/hr
</name>
<styleUrl>
#styleMap_TLP_Normal
</styleUrl>
<Point>
<coordinates>
-64.8792343,-10.7689285,193.80
</coordinates>
</Point>
</Placemark>
<Placemark>
<name>
Wed Jan 04 14:37:49 2017 S=0.29 Km/hr
</name>
<styleUrl>
#styleMap_TLP_Normal
</styleUrl>
<Point>
<coordinates>
-64.8792267,-10.7689333,193.72
</coordinates>
</Point>
</Placemark>
<Placemark>
<name>
Wed Jan 04 14:37:59 2017 S=1.23 Km/hr
</name>
<styleUrl>
#styleMap_TLP_Normal
</styleUrl>
<Point>
<coordinates>
-64.8791809,-10.7689447,194.06
</coordinates>
</Point>
</Placemark>
<Placemark>
<name>
Wed Jan 04 14:38:09 2017 S=0.30 Km/hr
</name>
<styleUrl>
#styleMap_TLP_Normal
</styleUrl>
<Point>
<coordinates>
-64.8791962,-10.7689362,193.68
</coordinates>
</Point>
</Placemark>
<Placemark>
<name>
Wed Jan 04 14:38:19 2017 S=0.44 Km/hr
</name>
<styleUrl>
#styleMap_TLP_Normal
</styleUrl>
<Point>
<coordinates>
-64.8791962,-10.7689476,193.65
</coordinates>
</Point>
</Placemark>
<Placemark>
<name>
Wed Jan 04 14:38:29 2017 S=0.60 Km/hr
</name>
<styleUrl>
#styleMap_TLP_Normal
</styleUrl>
<Point>
<coordinates>
-64.8791962,-10.7689581,193.63
</coordinates>
</Point>
</Placemark>
<Placemark>
<name>
Wed Jan 04 14:38:39 2017 S=0.47 Km/hr
</name>
<styleUrl>
#styleMap_TLP_Normal
</styleUrl>
<Point>
<coordinates>
-64.8791885,-10.7689734,193.63
</coordinates>
</Point>
</Placemark>
<Placemark>
<name>
Wed Jan 04 14:38:49 2017 S=0.30 Km/hr
</name>
<styleUrl>
#styleMap_TLP_Normal
</styleUrl>
<Point>
<coordinates>
-64.8791885,-10.7689772,193.59
</coordinates>
</Point>
</Placemark>
<Placemark>
<name>
Wed Jan 04 14:38:59 2017 S=0.21 Km/hr
</name>
<styleUrl>
#styleMap_TLP_Normal
</styleUrl>
<Point>
<coordinates>
-64.8791809,-10.7689791,193.54
</coordinates>
</Point>
</Placemark>
<Placemark>
<name>
Wed Jan 04 14:39:09 2017 S=0.58 Km/hr
</name>
<styleUrl>
#styleMap_TLP_Normal
</styleUrl>
<Point>
<coordinates>
-64.8791809,-10.7689848,193.55
</coordinates>
</Point>
</Placemark>
<Placemark>
<name>
Wed Jan 04 14:39:19 2017 S=0.66 Km/hr
</name>
<styleUrl>
#styleMap_TLP_Normal
</styleUrl>
<Point>
<coordinates>
-64.8791733,-10.7690010,193.57
</coordinates>
</Point>
</Placemark>
<Placemark>
<name>
Wed Jan 04 14:39:29 2017 S=0.40 Km/hr
</name>
<styleUrl>
#styleMap_TLP_Normal
</styleUrl>
<Point>
<coordinates>
-64.8791809,-10.7690067,193.61
</coordinates>
</Point>
</Placemark>
<Placemark>
<name>
Wed Jan 04 14:39:39 2017 S=0.76 Km/hr
</name>
<styleUrl>
#styleMap_TLP_Normal
</styleUrl>
<Point>
<coordinates>
-64.8791809,-10.7690058,193.68
</coordinates>
</Point>
</Placemark>
<Placemark>
<name>
Wed Jan 04 14:39:49 2017 S=0.71 Km/hr
</name>
<styleUrl>
#styleMap_TLP_Normal
</styleUrl>
<Point>
<coordinates>
-64.8791885,-10.7689838,193.77
</coordinates>
</Point>
</Placemark>
<Placemark>
<name>
Wed Jan 04 14:39:59 2017 S=0.26 Km/hr
</name>
<styleUrl>
#styleMap_TLP_Normal
</styleUrl>
<Point>
<coordinates>
-64.8791962,-10.7689781,194.00
</coordinates>
</Point>
</Placemark>
<Placemark>
<name>
Wed Jan 04 14:40:09 2017 S=0.43 Km/hr
</name>
<styleUrl>
#styleMap_TLP_Normal
</styleUrl>
<Point>
<coordinates>
-64.8791962,-10.7689838,194.36
</coordinates>
</Point>
</Placemark>
<Placemark>
<name>
Wed Jan 04 14:40:19 2017 S=0.91 Km/hr
</name>
<styleUrl>
#styleMap_TLP_Normal
</styleUrl>
<Point>
<coordinates>
-64.8791885,-10.7689867,194.71
</coordinates>
</Point>
</Placemark>
<Placemark>
<name>
Wed Jan 04 14:40:29 2017 S=0.25 Km/hr
</name>
<styleUrl>
#styleMap_TLP_Normal
</styleUrl>
<Point>
<coordinates>
-64.8791733,-10.7689877,195.08
</coordinates>
</Point>
</Placemark>
<Placemark>
<name>
Wed Jan 04 14:40:39 2017 S=0.79 Km/hr
</name>
<styleUrl>
#styleMap_TLP_Normal
</styleUrl>
<Point>
<coordinates>
-64.8791733,-10.7689753,195.53
</coordinates>
</Point>
</Placemark>
<Placemark>
<name>
Wed Jan 04 14:40:49 2017 S=1.77 Km/hr
</name>
<styleUrl>
#styleMap_TLP_Normal
</styleUrl>
<Point>
<coordinates>
-64.8791580,-10.7688417,198.40
</coordinates>
</Point>
</Placemark>
<Placemark>
<name>
Wed Jan 04 14:40:59 2017 S=1.99 Km/hr
</name>
<styleUrl>
#styleMap_TLP_Normal
</styleUrl>
<Point>
<coordinates>
-64.8791733,-10.7687407,198.89
</coordinates>
</Point>
</Placemark>
<Placemark>
<name>
Wed Jan 04 14:41:09 2017 S=1.87 Km/hr
</name>
<styleUrl>
#styleMap_TLP_Normal
</styleUrl>
<Point>
<coordinates>
-64.8791962,-10.7686672,198.85
</coordinates>
</Point>
</Placemark>
<Placemark>
<name>
Wed Jan 04 14:41:19 2017 S=1.84 Km/hr
</name>
<styleUrl>
#styleMap_TLP_Normal
</styleUrl>
<Point>
<coordinates>
-64.8792343,-10.7686071,198.79
</coordinates>
</Point>
</Placemark>
<Placemark>
<name>
Wed Jan 04 14:41:29 2017 S=2.52 Km/hr
</name>
<styleUrl>
#styleMap_TLP_Normal
</styleUrl>
<Point>
<coordinates>
-64.8792267,-10.7684851,198.16
</coordinates>
</Point>
</Placemark>
<Placemark>
<name>
Wed Jan 04 14:41:39 2017 S=1.17 Km/hr
</name>
<styleUrl>
#styleMap_TLP_Normal
</styleUrl>
<Point>
<coordinates>
-64.8791962,-10.7684555,197.55
</coordinates>
</Point>
</Placemark>
<Placemark>
<name>
Wed Jan 04 14:41:49 2017 S=1.37 Km/hr
</name>
<styleUrl>
#styleMap_TLP_Normal
</styleUrl>
<Point>
<coordinates>
-64.8791656,-10.7684031,196.57
</coordinates>
</Point>
</Placemark>
<Placemark>
<name>
Wed Jan 04 14:41:59 2017 S=1.54 Km/hr
</name>
<styleUrl>
#styleMap_TLP_Normal
</styleUrl>
<Point>
<coordinates>
-64.8791199,-10.7683306,195.52
</coordinates>
</Point>
</Placemark>
<Placemark>
<name>
Wed Jan 04 14:42:09 2017 S=1.98 Km/hr
</name>
<styleUrl>
#styleMap_TLP_Normal
</styleUrl>
<Point>
<coordinates>
-64.8790817,-10.7682228,193.53
</coordinates>
</Point>
</Placemark>
<Placemark>
<name>
Wed Jan 04 14:42:19 2017 S=1.87 Km/hr
</name>
<styleUrl>
#styleMap_TLP_Normal
</styleUrl>
<Point>
<coordinates>
-64.8790131,-10.7681847,191.75
</coordinates>
</Point>
</Placemark>
<Placemark>
<name>
Wed Jan 04 14:42:29 2017 S=1.22 Km/hr
</name>
<styleUrl>
#styleMap_TLP_Normal
</styleUrl>
<Point>
<coordinates>
-64.8790283,-10.7681408,190.76
</coordinates>
</Point>
</Placemark>
<Placemark>
<name>
Wed Jan 04 14:42:39 2017 S=0.61 Km/hr
</name>
<styleUrl>
#styleMap_TLP_Normal
</styleUrl>
<Point>
<coordinates>
-64.8790359,-10.7681103,190.15
</coordinates>
</Point>
</Placemark>
<Placemark>
<name>
Wed Jan 04 14:42:49 2017 S=1.09 Km/hr
</name>
<styleUrl>
#styleMap_TLP_Normal
</styleUrl>
<Point>
<coordinates>
-64.8790283,-10.7680969,189.95
</coordinates>
</Point>
</Placemark>
<Placemark>
<name>
Wed Jan 04 14:42:59 2017 S=1.19 Km/hr
</name>
<styleUrl>
#styleMap_TLP_Normal
</styleUrl>
<Point>
<coordinates>
-64.8789902,-10.7680635,189.18
</coordinates>
</Point>
</Placemark>
<Placemark>
<name>
Wed Jan 04 14:43:09 2017 S=1.69 Km/hr
</name>
<styleUrl>
#styleMap_TLP_Normal
</styleUrl>
<Point>
<coordinates>
-64.8789368,-10.7679873,187.51
</coordinates>
</Point>
</Placemark>
<Placemark>
<name>
Wed Jan 04 14:43:19 2017 S=1.48 Km/hr
</name>
<styleUrl>
#styleMap_TLP_Normal
</styleUrl>
<Point>
<coordinates>
-64.8789215,-10.7679396,186.66
</coordinates>
</Point>
</Placemark>
<Placemark>
<name>
Wed Jan 04 14:43:29 2017 S=2.18 Km/hr
</name>
<styleUrl>
#styleMap_TLP_Normal
</styleUrl>
<Point>
<coordinates>
-64.8788452,-10.7678213,185.67
</coordinates>
</Point>
</Placemark>
<Placemark>
<name>
Wed Jan 04 14:43:39 2017 S=1.74 Km/hr
</name>
<styleUrl>
#styleMap_TLP_Normal
</styleUrl>
<Point>
<coordinates>
-64.8788376,-10.7677622,185.17
</coordinates>
</Point>
</Placemark>
<Placemark>
<name>
Wed Jan 04 14:43:49 2017 S=2.05 Km/hr
</name>
<styleUrl>
#styleMap_TLP_Normal
</styleUrl>
<Point>
<coordinates>
-64.8788223,-10.7676783,184.72
</coordinates>
</Point>
</Placemark>
<Placemark>
<name>
Wed Jan 04 14:43:59 2017 S=0.94 Km/hr
</name>
<styleUrl>
#styleMap_TLP_Normal
</styleUrl>
<Point>
<coordinates>
-64.8787766,-10.7676153,184.02
</coordinates>
</Point>
</Placemark>
<Placemark>
<name>
Wed Jan 04 14:44:09 2017 S=0.81 Km/hr
</name>
<styleUrl>
#styleMap_TLP_Normal
</styleUrl>
<Point>
<coordinates>
-64.8787537,-10.7675962,183.72
</coordinates>
</Point>
</Placemark>
<Placemark>
<name>
Wed Jan 04 14:44:19 2017 S=1.47 Km/hr
</name>
<styleUrl>
#styleMap_TLP_Normal
</styleUrl>
<Point>
<coordinates>
-64.8787079,-10.7675123,183.11
</coordinates>
</Point>
</Placemark>
<Placemark>
<name>
Wed Jan 04 14:44:29 2017 S=1.59 Km/hr
</name>
<styleUrl>
#styleMap_TLP_Normal
</styleUrl>
<Point>
<coordinates>
-64.8787155,-10.7674408,182.85
</coordinates>
</Point>
</Placemark>
<Placemark>
<name>
Wed Jan 04 14:44:39 2017 S=1.47 Km/hr
</name>
<styleUrl>
#styleMap_TLP_Normal
</styleUrl>
<Point>
<coordinates>
-64.8786392,-10.7674074,181.70
</coordinates>
</Point>
</Placemark>
<Placemark>
<name>
Wed Jan 04 14:44:49 2017 S=1.16 Km/hr
</name>
<styleUrl>
#styleMap_TLP_Normal
</styleUrl>
<Point>
<coordinates>
-64.8785934,-10.7673578,181.24
</coordinates>
</Point>
</Placemark>
<Placemark>
<name>
Wed Jan 04 14:44:59 2017 S=1.02 Km/hr
</name>
<styleUrl>
#styleMap_TLP_Normal
</styleUrl>
<Point>
<coordinates>
-64.8785858,-10.7673616,181.12
</coordinates>
</Point>
</Placemark>
<Placemark>
<name>
Wed Jan 04 14:45:09 2017 S=0.46 Km/hr
</name>
<styleUrl>
#styleMap_TLP_Normal
</styleUrl>
<Point>
<coordinates>
-64.8785934,-10.7673473,181.13
</coordinates>
</Point>
</Placemark>
<Placemark>
<name>
Wed Jan 04 14:45:19 2017 S=1.08 Km/hr
</name>
<styleUrl>
#styleMap_TLP_Normal
</styleUrl>
<Point>
<coordinates>
-64.8786087,-10.7673559,181.14
</coordinates>
</Point>
</Placemark>
<Placemark>
<name>
Wed Jan 04 14:45:29 2017 S=0.56 Km/hr
</name>
<styleUrl>
#styleMap_TLP_Normal
</styleUrl>
<Point>
<coordinates>
-64.8785858,-10.7674198,182.19
</coordinates>
</Point>
</Placemark>
<Placemark>
<name>
Wed Jan 04 14:45:39 2017 S=0.18 Km/hr
</name>
<styleUrl>
#styleMap_TLP_Normal
</styleUrl>
<Point>
<coordinates>
-64.8786087,-10.7674294,182.15
</coordinates>
</Point>
</Placemark>
<Placemark>
<name>
Wed Jan 04 14:45:49 2017 S=1.02 Km/hr
</name>
<styleUrl>
#styleMap_TLP_Normal
</styleUrl>
<Point>
<coordinates>
-64.8785934,-10.7674284,182.16
</coordinates>
</Point>
</Placemark>
<Placemark>
<name>
Wed Jan 04 14:45:59 2017 S=0.54 Km/hr
</name>
<styleUrl>
#styleMap_TLP_Normal
</styleUrl>
<Point>
<coordinates>
-64.8785858,-10.7674236,182.22
</coordinates>
</Point>
</Placemark>
<Placemark>
<name>
Wed Jan 04 14:46:09 2017 S=0.63 Km/hr
</name>
<styleUrl>
#styleMap_TLP_Normal
</styleUrl>
<Point>
<coordinates>
-64.8785782,-10.7674313,183.57
</coordinates>
</Point>
</Placemark>
<Placemark>
<name>
Wed Jan 04 14:46:19 2017 S=0.29 Km/hr
</name>
<styleUrl>
#styleMap_TLP_Normal
</styleUrl>
<Point>
<coordinates>
-64.8785706,-10.7674294,184.18
</coordinates>
</Point>
</Placemark>
<Placemark>
<name>
Wed Jan 04 14:46:29 2017 S=1.29 Km/hr
</name>
<styleUrl>
#styleMap_TLP_Normal
</styleUrl>
<Point>
<coordinates>
-64.8785782,-10.7674675,183.96
</coordinates>
</Point>
</Placemark>
<Placemark>
<name>
Wed Jan 04 14:46:39 2017 S=0.33 Km/hr
</name>
<styleUrl>
#styleMap_TLP_Normal
</styleUrl>
<Point>
<coordinates>
-64.8785858,-10.7674847,183.66
</coordinates>
</Point>
</Placemark>
<Placemark>
<name>
Wed Jan 04 14:46:49 2017 S=1.43 Km/hr
</name>
<styleUrl>
#styleMap_TLP_Normal
</styleUrl>
<Point>
<coordinates>
-64.8786011,-10.7674685,183.91
</coordinates>
</Point>
</Placemark>
<Placemark>
<name>
Wed Jan 04 14:46:59 2017 S=0.42 Km/hr
</name>
<styleUrl>
#styleMap_TLP_Normal
</styleUrl>
<Point>
<coordinates>
-64.8786163,-10.7674656,184.27
</coordinates>
</Point>
</Placemark>
<Placemark>
<name>
Wed Jan 04 14:47:09 2017 S=0.77 Km/hr
</name>
<styleUrl>
#styleMap_TLP_Normal
</styleUrl>
<Point>
<coordinates>
-64.8786163,-10.7674570,184.60
</coordinates>
</Point>
</Placemark>
<Placemark>
<name>
Wed Jan 04 14:47:19 2017 S=0.27 Km/hr
</name>
<styleUrl>
#styleMap_TLP_Normal
</styleUrl>
<Point>
<coordinates>
-64.8786011,-10.7674675,184.84
</coordinates>
</Point>
</Placemark>
<Placemark>
<name>
Wed Jan 04 14:47:29 2017 S=1.82 Km/hr
</name>
<styleUrl>
#styleMap_TLP_Normal
</styleUrl>
<Point>
<coordinates>
-64.8786011,-10.7674093,185.42
</coordinates>
</Point>
</Placemark>
<Placemark>
<name>
Wed Jan 04 14:47:39 2017 S=1.40 Km/hr
</name>
<styleUrl>
#styleMap_TLP_Normal
</styleUrl>
<Point>
<coordinates>
-64.8786240,-10.7673693,185.78
</coordinates>
</Point>
</Placemark>
<Placemark>
<name>
Wed Jan 04 14:47:49 2017 S=0.57 Km/hr
</name>
<styleUrl>
#styleMap_TLP_Normal
</styleUrl>
<Point>
<coordinates>
-64.8786469,-10.7673626,186.07
</coordinates>
</Point>
</Placemark>
<Placemark>
<name>
Wed Jan 04 14:47:59 2017 S=1.51 Km/hr
</name>
<styleUrl>
#styleMap_TLP_Normal
</styleUrl>
<Point>
<coordinates>
-64.8786850,-10.7673359,186.16
</coordinates>
</Point>
</Placemark>
<Placemark>
<name>
Wed Jan 04 14:48:09 2017 S=0.92 Km/hr
</name>
<styleUrl>
#styleMap_TLP_Normal
</styleUrl>
<Point>
<coordinates>
-64.8787384,-10.7673454,186.07
</coordinates>
</Point>
</Placemark>
<Placemark>
<name>
Wed Jan 04 14:48:19 2017 S=1.20 Km/hr
</name>
<styleUrl>
#styleMap_TLP_Normal
</styleUrl>
<Point>
<coordinates>
-64.8787537,-10.7673416,186.29
</coordinates>
</Point>
</Placemark>
<Placemark>
<name>
Wed Jan 04 14:48:29 2017 S=1.66 Km/hr
</name>
<styleUrl>
#styleMap_TLP_Normal
</styleUrl>
<Point>
<coordinates>
-64.8788452,-10.7672968,186.52
</coordinates>
</Point>
</Placemark>
<Placemark>
<name>
Wed Jan 04 14:48:39 2017 S=1.40 Km/hr
</name>
<styleUrl>
#styleMap_TLP_Normal
</styleUrl>
<Point>
<coordinates>
-64.8788986,-10.7672510,186.63
</coordinates>
</Point>
</Placemark>
<Placemark>
<name>
Wed Jan 04 14:48:49 2017 S=1.45 Km/hr
</name>
<styleUrl>
#styleMap_TLP_Normal
</styleUrl>
<Point>
<coordinates>
-64.8789215,-10.7672138,186.51
</coordinates>
</Point>
</Placemark>
<Placemark>
<name>
Wed Jan 04 14:48:59 2017 S=1.00 Km/hr
</name>
<styleUrl>
#styleMap_TLP_Normal
</styleUrl>
<Point>
<coordinates>
-64.8789597,-10.7672167,186.39
</coordinates>
</Point>
</Placemark>
<Placemark>
<name>
Wed Jan 04 14:49:09 2017 S=1.59 Km/hr
</name>
<styleUrl>
#styleMap_TLP_Normal
</styleUrl>
<Point>
<coordinates>
-64.8789368,-10.7672777,185.99
</coordinates>
</Point>
</Placemark>
<Placemark>
<name>
Wed Jan 04 14:49:19 2017 S=1.55 Km/hr
</name>
<styleUrl>
#styleMap_TLP_Normal
</styleUrl>
<Point>
<coordinates>
-64.8789139,-10.7673359,186.48
</coordinates>
</Point>
</Placemark>
<Placemark>
<name>
Wed Jan 04 14:49:29 2017 S=0.93 Km/hr
</name>
<styleUrl>
#styleMap_TLP_Normal
</styleUrl>
<Point>
<coordinates>
-64.8789368,-10.7673559,186.40
</coordinates>
</Point>
</Placemark>
<Placemark>
<name>
Wed Jan 04 14:49:39 2017 S=1.94 Km/hr
</name>
<styleUrl>
#styleMap_TLP_Normal
</styleUrl>
<Point>
<coordinates>
-64.8789749,-10.7672901,186.31
</coordinates>
</Point>
</Placemark>
<Placemark>
<name>
Wed Jan 04 14:49:49 2017 S=2.14 Km/hr
</name>
<styleUrl>
#styleMap_TLP_Normal
</styleUrl>
<Point>
<coordinates>
-64.8789978,-10.7672024,186.19
</coordinates>
</Point>
</Placemark>
<Placemark>
<name>
Wed Jan 04 14:49:59 2017 S=1.98 Km/hr
</name>
<styleUrl>
#styleMap_TLP_Normal
</styleUrl>
<Point>
<coordinates>
-64.8790894,-10.7671242,186.15
</coordinates>
</Point>
</Placemark>
<Placemark>
<name>
Wed Jan 04 14:50:09 2017 S=2.27 Km/hr
</name>
<styleUrl>
#styleMap_TLP_Normal
</styleUrl>
<Point>
<coordinates>
-64.8791275,-10.7670612,186.06
</coordinates>
</Point>
</Placemark>
<Placemark>
<name>
Wed Jan 04 14:50:19 2017 S=1.87 Km/hr
</name>
<styleUrl>
#styleMap_TLP_Normal
</styleUrl>
<Point>
<coordinates>
-64.8791962,-10.7669468,184.99
</coordinates>
</Point>
</Placemark>
<Placemark>
<name>
Wed Jan 04 14:50:29 2017 S=1.97 Km/hr
</name>
<styleUrl>
#styleMap_TLP_Normal
</styleUrl>
<Point>
<coordinates>
-64.8793182,-10.7668953,184.34
</coordinates>
</Point>
</Placemark>
<Placemark>
<name>
Wed Jan 04 14:50:39 2017 S=1.52 Km/hr
</name>
<styleUrl>
#styleMap_TLP_Normal
</styleUrl>
<Point>
<coordinates>
-64.8793411,-10.7668505,184.02
</coordinates>
</Point>
</Placemark>
<Placemark>
<name>
Wed Jan 04 14:50:49 2017 S=1.93 Km/hr
</name>
<styleUrl>
#styleMap_TLP_Normal
</styleUrl>
<Point>
<coordinates>
-64.8793640,-10.7668066,184.18
</coordinates>
</Point>
</Placemark>
<Placemark>
<name>
Wed Jan 04 14:50:59 2017 S=2.16 Km/hr
</name>
<styleUrl>
#styleMap_TLP_Normal
</styleUrl>
<Point>
<coordinates>
-64.8793945,-10.7667599,184.04
</coordinates>
</Point>
</Placemark>
<Placemark>
<name>
Wed Jan 04 14:51:09 2017 S=1.83 Km/hr
</name>
<styleUrl>
#styleMap_TLP_Normal
</styleUrl>
<Point>
<coordinates>
-64.8794250,-10.7666979,184.01
</coordinates>
</Point>
</Placemark>
<Placemark>
<name>
Wed Jan 04 14:51:19 2017 S=1.38 Km/hr
</name>
<styleUrl>
#styleMap_TLP_Normal
</styleUrl>
<Point>
<coordinates>
-64.8794708,-10.7665930,184.02
</coordinates>
</Point>
</Placemark>
<Placemark>
<name>
Wed Jan 04 14:51:29 2017 S=2.59 Km/hr
</name>
<styleUrl>
#styleMap_TLP_Normal
</styleUrl>
<Point>
<coordinates>
-64.8794861,-10.7664976,183.91
</coordinates>
</Point>
</Placemark>
<Placemark>
<name>
Wed Jan 04 14:51:39 2017 S=2.11 Km/hr
</name>
<styleUrl>
#styleMap_TLP_Normal
</styleUrl>
<Point>
<coordinates>
-64.8795471,-10.7664185,183.97
</coordinates>
</Point>
</Placemark>
<Placemark>
<name>
Wed Jan 04 14:51:49 2017 S=2.18 Km/hr
</name>
<styleUrl>
#styleMap_TLP_Normal
</styleUrl>
<Point>
<coordinates>
-64.8795547,-10.7663088,183.97
</coordinates>
</Point>
</Placemark>
<Placemark>
<name>
Wed Jan 04 14:51:59 2017 S=1.90 Km/hr
</name>
<styleUrl>
#styleMap_TLP_Normal
</styleUrl>
<Point>
<coordinates>
-64.8796082,-10.7662325,183.97
</coordinates>
</Point>
</Placemark>
<Placemark>
<name>
Wed Jan 04 14:52:09 2017 S=2.30 Km/hr
</name>
<styleUrl>
#styleMap_TLP_Normal
</styleUrl>
<Point>
<coordinates>
-64.8796158,-10.7661209,184.03
</coordinates>
</Point>
</Placemark>
<Placemark>
<name>
Wed Jan 04 14:52:19 2017 S=2.03 Km/hr
</name>
<styleUrl>
#styleMap_TLP_Normal
</styleUrl>
<Point>
<coordinates>
-64.8796234,-10.7659721,184.14
</coordinates>
</Point>
</Placemark>
<Placemark>
<name>
Wed Jan 04 14:52:29 2017 S=1.55 Km/hr
</name>
<styleUrl>
#styleMap_TLP_Normal
</styleUrl>
<Point>
<coordinates>
-64.8796997,-10.7659101,184.18
</coordinates>
</Point>
</Placemark>
<Placemark>
<name>
Wed Jan 04 14:52:39 2017 S=2.83 Km/hr
</name>
<styleUrl>
#styleMap_TLP_Normal
</styleUrl>
<Point>
<coordinates>
-64.8797913,-10.7659168,184.38
</coordinates>
</Point>
</Placemark>
<Placemark>
<name>
Wed Jan 04 14:52:49 2017 S=1.21 Km/hr
</name>
<styleUrl>
#styleMap_TLP_Normal
</styleUrl>
<Point>
<coordinates>
-64.8798599,-10.7658920,184.59
</coordinates>
</Point>
</Placemark>
<Placemark>
<name>
Wed Jan 04 14:52:59 2017 S=0.74 Km/hr
</name>
<styleUrl>
#styleMap_TLP_Normal
</styleUrl>
<Point>
<coordinates>
-64.8798828,-10.7658911,184.80
</coordinates>
</Point>
</Placemark>
<Placemark>
<name>
Wed Jan 04 14:53:09 2017 S=1.43 Km/hr
</name>
<styleUrl>
#styleMap_TLP_Normal
</styleUrl>
<Point>
<coordinates>
-64.8799286,-10.7658930,185.06
</coordinates>
</Point>
</Placemark>
<Placemark>
<name>
Wed Jan 04 14:53:19 2017 S=1.33 Km/hr
</name>
<styleUrl>
#styleMap_TLP_Normal
</styleUrl>
<Point>
<coordinates>
-64.8799591,-10.7658644,185.22
</coordinates>
</Point>
</Placemark>
<Placemark>
<name>
Wed Jan 04 14:53:29 2017 S=0.94 Km/hr
</name>
<styleUrl>
#styleMap_TLP_Normal
</styleUrl>
<Point>
<coordinates>
-64.8799591,-10.7658329,185.46
</coordinates>
</Point>
</Placemark>
<Placemark>
<name>
Wed Jan 04 14:53:39 2017 S=0.70 Km/hr
</name>
<styleUrl>
#styleMap_TLP_Normal
</styleUrl>
<Point>
<coordinates>
-64.8799820,-10.7658234,185.72
</coordinates>
</Point>
</Placemark>
<Placemark>
<name>
Wed Jan 04 14:53:49 2017 S=0.79 Km/hr
</name>
<styleUrl>
#styleMap_TLP_Normal
</styleUrl>
<Point>
<coordinates>
-64.8799973,-10.7658262,185.99
</coordinates>
</Point>
</Placemark>
<Placemark>
<name>
Wed Jan 04 14:53:59 2017 S=0.13 Km/hr
</name>
<styleUrl>
#styleMap_TLP_Normal
</styleUrl>
<Point>
<coordinates>
-64.8800049,-10.7658300,186.27
</coordinates>
</Point>
</Placemark>
<Placemark>
<name>
Wed Jan 04 14:54:09 2017 S=0.23 Km/hr
</name>
<styleUrl>
#styleMap_TLP_Normal
</styleUrl>
<Point>
<coordinates>
-64.8800125,-10.7658300,186.57
</coordinates>
</Point>
</Placemark>
<Placemark>
<name>
Wed Jan 04 14:54:19 2017 S=0.98 Km/hr
</name>
<styleUrl>
#styleMap_TLP_Normal
</styleUrl>
<Point>
<coordinates>
-64.8800354,-10.7658272,186.95
</coordinates>
</Point>
</Placemark>
<Placemark>
<name>
Wed Jan 04 14:54:29 2017 S=0.49 Km/hr
</name>
<styleUrl>
#styleMap_TLP_Normal
</styleUrl>
<Point>
<coordinates>
-64.8800507,-10.7658272,187.52
</coordinates>
</Point>
</Placemark>
<Placemark>
<name>
Wed Jan 04 14:54:39 2017 S=0.35 Km/hr
</name>
<styleUrl>
#styleMap_TLP_Normal
</styleUrl>
<Point>
<coordinates>
-64.8800659,-10.7658243,188.34
</coordinates>
</Point>
</Placemark>
<Placemark>
<name>
Wed Jan 04 14:54:49 2017 S=0.82 Km/hr
</name>
<styleUrl>
#styleMap_TLP_Normal
</styleUrl>
<Point>
<coordinates>
-64.8800507,-10.7658339,189.42
</coordinates>
</Point>
</Placemark>
<Placemark>
<name>
Wed Jan 04 14:54:59 2017 S=0.32 Km/hr
</name>
<styleUrl>
#styleMap_TLP_Normal
</styleUrl>
<Point>
<coordinates>
-64.8800278,-10.7658558,191.35
</coordinates>
</Point>
</Placemark>
<Placemark>
<name>
Wed Jan 04 14:55:09 2017 S=0.59 Km/hr
</name>
<styleUrl>
#styleMap_TLP_Normal
</styleUrl>
<Point>
<coordinates>
-64.8800354,-10.7658587,192.84
</coordinates>
</Point>
</Placemark>
<Placemark>
<name>
Wed Jan 04 14:55:19 2017 S=0.45 Km/hr
</name>
<styleUrl>
#styleMap_TLP_Normal
</styleUrl>
<Point>
<coordinates>
-64.8800278,-10.7658482,195.41
</coordinates>
</Point>
</Placemark>
<Placemark>
<name>
Wed Jan 04 14:55:29 2017 S=0.37 Km/hr
</name>
<styleUrl>
#styleMap_TLP_Normal
</styleUrl>
<Point>
<coordinates>
-64.8800354,-10.7658491,197.13
</coordinates>
</Point>
</Placemark>
<Placemark>
<name>
Wed Jan 04 14:55:39 2017 S=0.66 Km/hr
</name>
<styleUrl>
#styleMap_TLP_Normal
</styleUrl>
<Point>
<coordinates>
-64.8800430,-10.7658558,198.87
</coordinates>
</Point>
</Placemark>
<Placemark>
<name>
Wed Jan 04 14:55:49 2017 S=0.48 Km/hr
</name>
<styleUrl>
#styleMap_TLP_Normal
</styleUrl>
<Point>
<coordinates>
-64.8800583,-10.7658615,200.46
</coordinates>
</Point>
</Placemark>
<Placemark>
<name>
Wed Jan 04 14:55:59 2017 S=0.25 Km/hr
</name>
<styleUrl>
#styleMap_TLP_Normal
</styleUrl>
<Point>
<coordinates>
-64.8800659,-10.7658749,201.85
</coordinates>
</Point>
</Placemark>
<Placemark>
<name>
Wed Jan 04 14:56:09 2017 S=0.32 Km/hr
</name>
<styleUrl>
#styleMap_TLP_Normal
</styleUrl>
<Point>
<coordinates>
-64.8800735,-10.7658758,203.13
</coordinates>
</Point>
</Placemark>
<Placemark>
<name>
Wed Jan 04 14:56:19 2017 S=0.38 Km/hr
</name>
<styleUrl>
#styleMap_TLP_Normal
</styleUrl>
<Point>
<coordinates>
-64.8800812,-10.7658691,204.30
</coordinates>
</Point>
</Placemark>
<Placemark>
<name>
Wed Jan 04 14:56:29 2017 S=2.15 Km/hr
</name>
<styleUrl>
#styleMap_TLP_Normal
</styleUrl>
<Point>
<coordinates>
-64.8799744,-10.7658434,204.89
</coordinates>
</Point>
</Placemark>
<Placemark>
<name>
Wed Jan 04 14:56:39 2017 S=0.52 Km/hr
</name>
<styleUrl>
#styleMap_TLP_Normal
</styleUrl>
<Point>
<coordinates>
-64.8799667,-10.7658529,205.46
</coordinates>
</Point>
</Placemark>
<Placemark>
<name>
Wed Jan 04 14:56:49 2017 S=0.91 Km/hr
</name>
<styleUrl>
#styleMap_TLP_Normal
</styleUrl>
<Point>
<coordinates>
-64.8799591,-10.7658596,206.43
</coordinates>
</Point>
</Placemark>
<Placemark>
<name>
Wed Jan 04 14:56:59 2017 S=0.65 Km/hr
</name>
<styleUrl>
#styleMap_TLP_Normal
</styleUrl>
<Point>
<coordinates>
-64.8799438,-10.7658768,207.47
</coordinates>
</Point>
</Placemark>
<Placemark>
<name>
Wed Jan 04 14:57:09 2017 S=0.45 Km/hr
</name>
<styleUrl>
#styleMap_TLP_Normal
</styleUrl>
<Point>
<coordinates>
-64.8799286,-10.7658758,208.65
</coordinates>
</Point>
</Placemark>
<Placemark>
<name>
Wed Jan 04 14:57:19 2017 S=0.76 Km/hr
</name>
<styleUrl>
#styleMap_TLP_Normal
</styleUrl>
<Point>
<coordinates>
-64.8799438,-10.7658453,209.62
</coordinates>
</Point>
</Placemark>
<Placemark>
<name>
Wed Jan 04 14:57:29 2017 S=1.20 Km/hr
</name>
<styleUrl>
#styleMap_TLP_Normal
</styleUrl>
<Point>
<coordinates>
-64.8799667,-10.7658310,210.65
</coordinates>
</Point>
</Placemark>
<Placemark>
<name>
Wed Jan 04 14:57:39 2017 S=0.94 Km/hr
</name>
<styleUrl>
#styleMap_TLP_Normal
</styleUrl>
<Point>
<coordinates>
-64.8799973,-10.7658234,211.14
</coordinates>
</Point>
</Placemark>
<Placemark>
<name>
Wed Jan 04 14:57:49 2017 S=1.40 Km/hr
</name>
<styleUrl>
#styleMap_TLP_Normal
</styleUrl>
<Point>
<coordinates>
-64.8800278,-10.7657862,211.73
</coordinates>
</Point>
</Placemark>
<Placemark>
<name>
Wed Jan 04 14:57:59 2017 S=2.05 Km/hr
</name>
<styleUrl>
#styleMap_TLP_Normal
</styleUrl>
<Point>
<coordinates>
-64.8801041,-10.7657175,212.20
</coordinates>
</Point>
</Placemark>
<Placemark>
<name>
Wed Jan 04 14:58:09 2017 S=1.79 Km/hr
</name>
<styleUrl>
#styleMap_TLP_Normal
</styleUrl>
<Point>
<coordinates>
-64.8802490,-10.7656889,212.48
</coordinates>
</Point>
</Placemark>
<Placemark>
<name>
Wed Jan 04 14:58:19 2017 S=1.63 Km/hr
</name>
<styleUrl>
#styleMap_TLP_Normal
</styleUrl>
<Point>
<coordinates>
-64.8803406,-10.7656631,212.77
</coordinates>
</Point>
</Placemark>
<Placemark>
<name>
Wed Jan 04 14:58:29 2017 S=1.93 Km/hr
</name>
<styleUrl>
#styleMap_TLP_Normal
</styleUrl>
<Point>
<coordinates>
-64.8804703,-10.7656126,212.96
</coordinates>
</Point>
</Placemark>
<Placemark>
<name>
Wed Jan 04 14:58:39 2017 S=1.80 Km/hr
</name>
<styleUrl>
#styleMap_TLP_Normal
</styleUrl>
<Point>
<coordinates>
-64.8805466,-10.7655497,213.25
</coordinates>
</Point>
</Placemark>
<Placemark>
<name>
Wed Jan 04 14:58:49 2017 S=2.13 Km/hr
</name>
<styleUrl>
#styleMap_TLP_Normal
</styleUrl>
<Point>
<coordinates>
-64.8806763,-10.7655258,213.77
</coordinates>
</Point>
</Placemark>
<Placemark>
<name>
Wed Jan 04 14:58:59 2017 S=0.27 Km/hr
</name>
<styleUrl>
#styleMap_TLP_Normal
</styleUrl>
<Point>
<coordinates>
-64.8806915,-10.7655592,214.56
</coordinates>
</Point>
</Placemark>
<Placemark>
<name>
Wed Jan 04 14:59:09 2017 S=0.45 Km/hr
</name>
<styleUrl>
#styleMap_TLP_Normal
</styleUrl>
<Point>
<coordinates>
-64.8806992,-10.7655573,215.65
</coordinates>
</Point>
</Placemark>
<Placemark>
<name>
Wed Jan 04 14:59:19 2017 S=1.28 Km/hr
</name>
<styleUrl>
#styleMap_TLP_Normal
</styleUrl>
<Point>
<coordinates>
-64.8807144,-10.7654982,216.40
</coordinates>
</Point>
</Placemark>
<Placemark>
<name>
Wed Jan 04 14:59:29 2017 S=1.56 Km/hr
</name>
<styleUrl>
#styleMap_TLP_Normal
</styleUrl>
<Point>
<coordinates>
-64.8807220,-10.7654228,216.51
</coordinates>
</Point>
</Placemark>
<Placemark>
<name>
Wed Jan 04 14:59:39 2017 S=0.85 Km/hr
</name>
<styleUrl>
#styleMap_TLP_Normal
</styleUrl>
<Point>
<coordinates>
-64.8807297,-10.7653942,216.66
</coordinates>
</Point>
</Placemark>
<Placemark>
<name>
Wed Jan 04 14:59:49 2017 S=0.69 Km/hr
</name>
<styleUrl>
#styleMap_TLP_Normal
</styleUrl>
<Point>
<coordinates>
-64.8807220,-10.7653751,217.68
</coordinates>
</Point>
</Placemark>
<Placemark>
<name>
Wed Jan 04 14:59:59 2017 S=0.32 Km/hr
</name>
<styleUrl>
#styleMap_TLP_Normal
</styleUrl>
<Point>
<coordinates>
-64.8807144,-10.7653618,218.70
</coordinates>
</Point>
</Placemark>
<Placemark>
<name>
Wed Jan 04 15:00:09 2017 S=0.83 Km/hr
</name>
<styleUrl>
#styleMap_TLP_Normal
</styleUrl>
<Point>
<coordinates>
-64.8807144,-10.7653656,219.71
</coordinates>
</Point>
</Placemark>
<Placemark>
<name>
Wed Jan 04 15:00:19 2017 S=0.41 Km/hr
</name>
<styleUrl>
#styleMap_TLP_Normal
</styleUrl>
<Point>
<coordinates>
-64.8807297,-10.7653570,220.69
</coordinates>
</Point>
</Placemark>
<Placemark>
<name>
Wed Jan 04 15:00:29 2017 S=0.48 Km/hr
</name>
<styleUrl>
#styleMap_TLP_Normal
</styleUrl>
<Point>
<coordinates>
-64.8807373,-10.7653561,221.67
</coordinates>
</Point>
</Placemark>
<Placemark>
<name>
Wed Jan 04 15:00:39 2017 S=1.09 Km/hr
</name>
<styleUrl>
#styleMap_TLP_Normal
</styleUrl>
<Point>
<coordinates>
-64.8807373,-10.7653904,222.28
</coordinates>
</Point>
</Placemark>
<Placemark>
<name>
Wed Jan 04 15:00:49 2017 S=0.36 Km/hr
</name>
<styleUrl>
#styleMap_TLP_Normal
</styleUrl>
<Point>
<coordinates>
-64.8807755,-10.7654085,223.66
</coordinates>
</Point>
</Placemark>
<Placemark>
<name>
Wed Jan 04 15:00:59 2017 S=1.10 Km/hr
</name>
<styleUrl>
#styleMap_TLP_Normal
</styleUrl>
<Point>
<coordinates>
-64.8807983,-10.7654066,223.79
</coordinates>
</Point>
</Placemark>
<Placemark>
<name>
Wed Jan 04 15:01:09 2017 S=1.32 Km/hr
</name>
<styleUrl>
#styleMap_TLP_Normal
</styleUrl>
<Point>
<coordinates>
-64.8808212,-10.7654181,224.25
</coordinates>
</Point>
</Placemark>
<Placemark>
<name>
Wed Jan 04 15:01:19 2017 S=1.68 Km/hr
</name>
<styleUrl>
#styleMap_TLP_Normal
</styleUrl>
<Point>
<coordinates>
-64.8808899,-10.7654514,224.11
</coordinates>
</Point>
</Placemark>
<Placemark>
<name>
Wed Jan 04 15:01:29 2017 S=1.85 Km/hr
</name>
<styleUrl>
#styleMap_TLP_Normal
</styleUrl>
<Point>
<coordinates>
-64.8809509,-10.7654867,223.91
</coordinates>
</Point>
</Placemark>
<Placemark>
<name>
Wed Jan 04 15:01:39 2017 S=1.91 Km/hr
</name>
<styleUrl>
#styleMap_TLP_Normal
</styleUrl>
<Point>
<coordinates>
-64.8810883,-10.7654943,223.48
</coordinates>
</Point>
</Placemark>
<Placemark>
<name>
Wed Jan 04 15:01:49 2017 S=1.04 Km/hr
</name>
<styleUrl>
#styleMap_TLP_Normal
</styleUrl>
<Point>
<coordinates>
-64.8810959,-10.7655125,223.47
</coordinates>
</Point>
</Placemark>
<Placemark>
<name>
Wed Jan 04 15:01:59 2017 S=1.68 Km/hr
</name>
<styleUrl>
#styleMap_TLP_Normal
</styleUrl>
<Point>
<coordinates>
-64.8811340,-10.7655573,223.83
</coordinates>
</Point>
</Placemark>
<Placemark>
<name>
Wed Jan 04 15:02:09 2017 S=2.09 Km/hr
</name>
<styleUrl>
#styleMap_TLP_Normal
</styleUrl>
<Point>
<coordinates>
-64.8811722,-10.7656546,223.66
</coordinates>
</Point>
</Placemark>
<Placemark>
<name>
Wed Jan 04 15:02:19 2017 S=1.71 Km/hr
</name>
<styleUrl>
#styleMap_TLP_Normal
</styleUrl>
<Point>
<coordinates>
-64.8811493,-10.7657280,223.45
</coordinates>
</Point>
</Placemark>
<Placemark>
<name>
Wed Jan 04 15:02:29 2017 S=1.67 Km/hr
</name>
<styleUrl>
#styleMap_TLP_Normal
</styleUrl>
<Point>
<coordinates>
-64.8811569,-10.7657976,223.30
</coordinates>
</Point>
</Placemark>
<Placemark>
<name>
Wed Jan 04 15:02:39 2017 S=1.40 Km/hr
</name>
<styleUrl>
#styleMap_TLP_Normal
</styleUrl>
<Point>
<coordinates>
-64.8811646,-10.7658834,223.17
</coordinates>
</Point>
</Placemark>
<Placemark>
<name>
Wed Jan 04 15:02:49 2017 S=1.24 Km/hr
</name>
<styleUrl>
#styleMap_TLP_Normal
</styleUrl>
<Point>
<coordinates>
-64.8812332,-10.7659063,222.93
</coordinates>
</Point>
</Placemark>
<Placemark>
<name>
Wed Jan 04 15:02:59 2017 S=0.29 Km/hr
</name>
<styleUrl>
#styleMap_TLP_Normal
</styleUrl>
<Point>
<coordinates>
-64.8812408,-10.7658920,223.16
</coordinates>
</Point>
</Placemark>
<Placemark>
<name>
Wed Jan 04 15:03:09 2017 S=1.58 Km/hr
</name>
<styleUrl>
#styleMap_TLP_Normal
</styleUrl>
<Point>
<coordinates>
-64.8812866,-10.7659321,223.40
</coordinates>
</Point>
</Placemark>
<Placemark>
<name>
Wed Jan 04 15:03:19 2017 S=1.25 Km/hr
</name>
<styleUrl>
#styleMap_TLP_Normal
</styleUrl>
<Point>
<coordinates>
-64.8813248,-10.7659664,223.17
</coordinates>
</Point>
</Placemark>
<Placemark>
<name>
Wed Jan 04 15:03:29 2017 S=1.23 Km/hr
</name>
<styleUrl>
#styleMap_TLP_Normal
</styleUrl>
<Point>
<coordinates>
-64.8813858,-10.7659769,222.87
</coordinates>
</Point>
</Placemark>
<Placemark>
<name>
Wed Jan 04 15:03:39 2017 S=1.81 Km/hr
</name>
<styleUrl>
#styleMap_TLP_Normal
</styleUrl>
<Point>
<coordinates>
-64.8814774,-10.7659874,222.76
</coordinates>
</Point>
</Placemark>
<Placemark>
<name>
Wed Jan 04 15:03:49 2017 S=1.75 Km/hr
</name>
<styleUrl>
#styleMap_TLP_Normal
</styleUrl>
<Point>
<coordinates>
-64.8815994,-10.7659569,222.51
</coordinates>
</Point>
</Placemark>
<Placemark>
<name>
Wed Jan 04 15:03:59 2017 S=1.44 Km/hr
</name>
<styleUrl>
#styleMap_TLP_Normal
</styleUrl>
<Point>
<coordinates>
-64.8817444,-10.7659292,222.20
</coordinates>
</Point>
</Placemark>
<Placemark>
<name>
Wed Jan 04 15:04:09 2017 S=1.01 Km/hr
</name>
<styleUrl>
#styleMap_TLP_Normal
</styleUrl>
<Point>
<coordinates>
-64.8817825,-10.7659378,222.03
</coordinates>
</Point>
</Placemark>
<Placemark>
<name>
Wed Jan 04 15:04:19 2017 S=1.37 Km/hr
</name>
<styleUrl>
#styleMap_TLP_Normal
</styleUrl>
<Point>
<coordinates>
-64.8818283,-10.7659540,222.07
</coordinates>
</Point>
</Placemark>
<Placemark>
<name>
Wed Jan 04 15:04:29 2017 S=1.49 Km/hr
</name>
<styleUrl>
#styleMap_TLP_Normal
</styleUrl>
<Point>
<coordinates>
-64.8818741,-10.7659903,221.84
</coordinates>
</Point>
</Placemark>
<Placemark>
<name>
Wed Jan 04 15:04:39 2017 S=1.73 Km/hr
</name>
<styleUrl>
#styleMap_TLP_Normal
</styleUrl>
<Point>
<coordinates>
-64.8820114,-10.7659664,221.74
</coordinates>
</Point>
</Placemark>
<Placemark>
<name>
Wed Jan 04 15:04:49 2017 S=1.16 Km/hr
</name>
<styleUrl>
#styleMap_TLP_Normal
</styleUrl>
<Point>
<coordinates>
-64.8820267,-10.7660084,221.61
</coordinates>
</Point>
</Placemark>
<Placemark>
<name>
Wed Jan 04 15:04:59 2017 S=1.98 Km/hr
</name>
<styleUrl>
#styleMap_TLP_Normal
</styleUrl>
<Point>
<coordinates>
-64.8820572,-10.7660446,221.19
</coordinates>
</Point>
</Placemark>
<Placemark>
<name>
Wed Jan 04 15:05:09 2017 S=2.48 Km/hr
</name>
<styleUrl>
#styleMap_TLP_Normal
</styleUrl>
<Point>
<coordinates>
-64.8821487,-10.7660484,220.94
</coordinates>
</Point>
</Placemark>
<Placemark>
<name>
Wed Jan 04 15:05:19 2017 S=2.21 Km/hr
</name>
<styleUrl>
#styleMap_TLP_Normal
</styleUrl>
<Point>
<coordinates>
-64.8822708,-10.7660713,220.64
</coordinates>
</Point>
</Placemark>
<Placemark>
<name>
Wed Jan 04 15:05:29 2017 S=1.92 Km/hr
</name>
<styleUrl>
#styleMap_TLP_Normal
</styleUrl>
<Point>
<coordinates>
-64.8823853,-10.7660847,220.56
</coordinates>
</Point>
</Placemark>
<Placemark>
<name>
Wed Jan 04 15:05:39 2017 S=0.91 Km/hr
</name>
<styleUrl>
#styleMap_TLP_Normal
</styleUrl>
<Point>
<coordinates>
-64.8824539,-10.7661066,219.69
</coordinates>
</Point>
</Placemark>
<Placemark>
<name>
Wed Jan 04 15:05:49 2017 S=0.59 Km/hr
</name>
<styleUrl>
#styleMap_TLP_Normal
</styleUrl>
<Point>
<coordinates>
-64.8824692,-10.7660923,219.50
</coordinates>
</Point>
</Placemark>
<Placemark>
<name>
Wed Jan 04 15:05:59 2017 S=0.94 Km/hr
</name>
<styleUrl>
#styleMap_TLP_Normal
</styleUrl>
<Point>
<coordinates>
-64.8824844,-10.7660875,220.13
</coordinates>
</Point>
</Placemark>
<Placemark>
<name>
Wed Jan 04 15:06:09 2017 S=1.65 Km/hr
</name>
<styleUrl>
#styleMap_TLP_Normal
</styleUrl>
<Point>
<coordinates>
-64.8825226,-10.7660522,219.99
</coordinates>
</Point>
</Placemark>
<Placemark>
<name>
Wed Jan 04 15:06:19 2017 S=2.70 Km/hr
</name>
<styleUrl>
#styleMap_TLP_Normal
</styleUrl>
<Point>
<coordinates>
-64.8825378,-10.7659426,219.94
</coordinates>
</Point>
</Placemark>
<Placemark>
<name>
Wed Jan 04 15:06:29 2017 S=1.67 Km/hr
</name>
<styleUrl>
#styleMap_TLP_Normal
</styleUrl>
<Point>
<coordinates>
-64.8825455,-10.7658682,220.14
</coordinates>
</Point>
</Placemark>
<Placemark>
<name>
Wed Jan 04 15:06:39 2017 S=2.08 Km/hr
</name>
<styleUrl>
#styleMap_TLP_Normal
</styleUrl>
<Point>
<coordinates>
-64.8826065,-10.7657452,219.97
</coordinates>
</Point>
</Placemark>
<Placemark>
<name>
Wed Jan 04 15:06:49 2017 S=1.33 Km/hr
</name>
<styleUrl>
#styleMap_TLP_Normal
</styleUrl>
<Point>
<coordinates>
-64.8826218,-10.7656603,219.74
</coordinates>
</Point>
</Placemark>
<Placemark>
<name>
Wed Jan 04 15:06:59 2017 S=1.16 Km/hr
</name>
<styleUrl>
#styleMap_TLP_Normal
</styleUrl>
<Point>
<coordinates>
-64.8826599,-10.7656212,219.09
</coordinates>
</Point>
</Placemark>
<Placemark>
<name>
Wed Jan 04 15:07:09 2017 S=2.24 Km/hr
</name>
<styleUrl>
#styleMap_TLP_Normal
</styleUrl>
<Point>
<coordinates>
-64.8827133,-10.7655439,218.59
</coordinates>
</Point>
</Placemark>
<Placemark>
<name>
Wed Jan 04 15:07:19 2017 S=1.45 Km/hr
</name>
<styleUrl>
#styleMap_TLP_Normal
</styleUrl>
<Point>
<coordinates>
-64.8826981,-10.7654390,218.54
</coordinates>
</Point>
</Placemark>
<Placemark>
<name>
Wed Jan 04 15:07:29 2017 S=1.22 Km/hr
</name>
<styleUrl>
#styleMap_TLP_Normal
</styleUrl>
<Point>
<coordinates>
-64.8826828,-10.7653780,218.23
</coordinates>
</Point>
</Placemark>
<Placemark>
<name>
Wed Jan 04 15:07:39 2017 S=1.87 Km/hr
</name>
<styleUrl>
#styleMap_TLP_Normal
</styleUrl>
<Point>
<coordinates>
-64.8827133,-10.7654333,217.98
</coordinates>
</Point>
</Placemark>
<Placemark>
<name>
Wed Jan 04 15:07:49 2017 S=1.83 Km/hr
</name>
<styleUrl>
#styleMap_TLP_Normal
</styleUrl>
<Point>
<coordinates>
-64.8826828,-10.7655220,217.46
</coordinates>
</Point>
</Placemark>
<Placemark>
<name>
Wed Jan 04 15:07:59 2017 S=1.61 Km/hr
</name>
<styleUrl>
#styleMap_TLP_Normal
</styleUrl>
<Point>
<coordinates>
-64.8826370,-10.7656021,216.88
</coordinates>
</Point>
</Placemark>
<Placemark>
<name>
Wed Jan 04 15:08:09 2017 S=1.34 Km/hr
</name>
<styleUrl>
#styleMap_TLP_Normal
</styleUrl>
<Point>
<coordinates>
-64.8826294,-10.7657032,216.58
</coordinates>
</Point>
</Placemark>
<Placemark>
<name>
Wed Jan 04 15:08:19 2017 S=2.03 Km/hr
</name>
<styleUrl>
#styleMap_TLP_Normal
</styleUrl>
<Point>
<coordinates>
-64.8826065,-10.7657681,216.18
</coordinates>
</Point>
</Placemark>
<Placemark>
<name>
Wed Jan 04 15:08:29 2017 S=2.32 Km/hr
</name>
<styleUrl>
#styleMap_TLP_Normal
</styleUrl>
<Point>
<coordinates>
-64.8826904,-10.7659178,215.26
</coordinates>
</Point>
</Placemark>
<Placemark>
<name>
Wed Jan 04 15:08:39 2017 S=1.92 Km/hr
</name>
<styleUrl>
#styleMap_TLP_Normal
</styleUrl>
<Point>
<coordinates>
-64.8826447,-10.7660322,215.26
</coordinates>
</Point>
</Placemark>
<Placemark>
<name>
Wed Jan 04 15:08:49 2017 S=1.19 Km/hr
</name>
<styleUrl>
#styleMap_TLP_Normal
</styleUrl>
<Point>
<coordinates>
-64.8825760,-10.7660360,215.20
</coordinates>
</Point>
</Placemark>
<Placemark>
<name>
Wed Jan 04 15:08:59 2017 S=0.41 Km/hr
</name>
<styleUrl>
#styleMap_TLP_Normal
</styleUrl>
<Point>
<coordinates>
-64.8825684,-10.7660437,215.34
</coordinates>
</Point>
</Placemark>
<Placemark>
<name>
Wed Jan 04 15:09:09 2017 S=0.61 Km/hr
</name>
<styleUrl>
#styleMap_TLP_Normal
</styleUrl>
<Point>
<coordinates>
-64.8825607,-10.7660360,215.79
</coordinates>
</Point>
</Placemark>
<Placemark>
<name>
Wed Jan 04 15:09:19 2017 S=1.60 Km/hr
</name>
<styleUrl>
#styleMap_TLP_Normal
</styleUrl>
<Point>
<coordinates>
-64.8825226,-10.7660799,216.01
</coordinates>
</Point>
</Placemark>
<Placemark>
<name>
Wed Jan 04 15:09:29 2017 S=1.58 Km/hr
</name>
<styleUrl>
#styleMap_TLP_Normal
</styleUrl>
<Point>
<coordinates>
-64.8824768,-10.7661419,215.66
</coordinates>
</Point>
</Placemark>
<Placemark>
<name>
Wed Jan 04 15:09:39 2017 S=2.56 Km/hr
</name>
<styleUrl>
#styleMap_TLP_Normal
</styleUrl>
<Point>
<coordinates>
-64.8824387,-10.7662277,215.33
</coordinates>
</Point>
</Placemark>
<Placemark>
<name>
Wed Jan 04 15:09:49 2017 S=1.84 Km/hr
</name>
<styleUrl>
#styleMap_TLP_Normal
</styleUrl>
<Point>
<coordinates>
-64.8824539,-10.7662945,214.81
</coordinates>
</Point>
</Placemark>
<Placemark>
<name>
Wed Jan 04 15:09:59 2017 S=1.18 Km/hr
</name>
<styleUrl>
#styleMap_TLP_Normal
</styleUrl>
<Point>
<coordinates>
-64.8824844,-10.7663393,214.40
</coordinates>
</Point>
</Placemark>
<Placemark>
<name>
Wed Jan 04 15:10:09 2017 S=2.51 Km/hr
</name>
<styleUrl>
#styleMap_TLP_Normal
</styleUrl>
<Point>
<coordinates>
-64.8825760,-10.7664261,213.65
</coordinates>
</Point>
</Placemark>
<Placemark>
<name>
Wed Jan 04 15:10:19 2017 S=2.67 Km/hr
</name>
<styleUrl>
#styleMap_TLP_Normal
</styleUrl>
<Point>
<coordinates>
-64.8824921,-10.7665024,213.42
</coordinates>
</Point>
</Placemark>
<Placemark>
<name>
Wed Jan 04 15:10:29 2017 S=2.29 Km/hr
</name>
<styleUrl>
#styleMap_TLP_Normal
</styleUrl>
<Point>
<coordinates>
-64.8824158,-10.7665892,213.19
</coordinates>
</Point>
</Placemark>
<Placemark>
<name>
Wed Jan 04 15:10:39 2017 S=2.69 Km/hr
</name>
<styleUrl>
#styleMap_TLP_Normal
</styleUrl>
<Point>
<coordinates>
-64.8823700,-10.7666569,213.09
</coordinates>
</Point>
</Placemark>
<Placemark>
<name>
Wed Jan 04 15:10:49 2017 S=1.60 Km/hr
</name>
<styleUrl>
#styleMap_TLP_Normal
</styleUrl>
<Point>
<coordinates>
-64.8823547,-10.7667103,212.71
</coordinates>
</Point>
</Placemark>
<Placemark>
<name>
Wed Jan 04 15:10:59 2017 S=1.75 Km/hr
</name>
<styleUrl>
#styleMap_TLP_Normal
</styleUrl>
<Point>
<coordinates>
-64.8823318,-10.7667608,212.35
</coordinates>
</Point>
</Placemark>
<Placemark>
<name>
Wed Jan 04 15:11:09 2017 S=2.16 Km/hr
</name>
<styleUrl>
#styleMap_TLP_Normal
</styleUrl>
<Point>
<coordinates>
-64.8822937,-10.7668600,212.00
</coordinates>
</Point>
</Placemark>
<Placemark>
<name>
Wed Jan 04 15:11:19 2017 S=2.24 Km/hr
</name>
<styleUrl>
#styleMap_TLP_Normal
</styleUrl>
<Point>
<coordinates>
-64.8822784,-10.7669678,211.66
</coordinates>
</Point>
</Placemark>
<Placemark>
<name>
Wed Jan 04 15:11:29 2017 S=2.06 Km/hr
</name>
<styleUrl>
#styleMap_TLP_Normal
</styleUrl>
<Point>
<coordinates>
-64.8822632,-10.7670498,211.37
</coordinates>
</Point>
</Placemark>
<Placemark>
<name>
Wed Jan 04 15:11:39 2017 S=2.03 Km/hr
</name>
<styleUrl>
#styleMap_TLP_Normal
</styleUrl>
<Point>
<coordinates>
-64.8823242,-10.7671366,210.99
</coordinates>
</Point>
</Placemark>
<Placemark>
<name>
Wed Jan 04 15:11:49 2017 S=1.11 Km/hr
</name>
<styleUrl>
#styleMap_TLP_Normal
</styleUrl>
<Point>
<coordinates>
-64.8823471,-10.7672234,210.50
</coordinates>
</Point>
</Placemark>
<Placemark>
<name>
Wed Jan 04 15:11:59 2017 S=0.88 Km/hr
</name>
<styleUrl>
#styleMap_TLP_Normal
</styleUrl>
<Point>
<coordinates>
-64.8823166,-10.7672338,210.03
</coordinates>
</Point>
</Placemark>
<Placemark>
<name>
Wed Jan 04 15:12:09 2017 S=1.90 Km/hr
</name>
<styleUrl>
#styleMap_TLP_Normal
</styleUrl>
<Point>
<coordinates>
-64.8823547,-10.7673216,209.65
</coordinates>
</Point>
</Placemark>
<Placemark>
<name>
Wed Jan 04 15:12:19 2017 S=1.57 Km/hr
</name>
<styleUrl>
#styleMap_TLP_Normal
</styleUrl>
<Point>
<coordinates>
-64.8823471,-10.7673941,209.27
</coordinates>
</Point>
</Placemark>
<Placemark>
<name>
Wed Jan 04 15:12:29 2017 S=2.72 Km/hr
</name>
<styleUrl>
#styleMap_TLP_Normal
</styleUrl>
<Point>
<coordinates>
-64.8823929,-10.7674980,208.70
</coordinates>
</Point>
</Placemark>
<Placemark>
<name>
Wed Jan 04 15:12:39 2017 S=1.44 Km/hr
</name>
<styleUrl>
#styleMap_TLP_Normal
</styleUrl>
<Point>
<coordinates>
-64.8824463,-10.7675629,208.20
</coordinates>
</Point>
</Placemark>
<Placemark>
<name>
Wed Jan 04 15:12:49 2017 S=1.03 Km/hr
</name>
<styleUrl>
#styleMap_TLP_Normal
</styleUrl>
<Point>
<coordinates>
-64.8824615,-10.7676315,207.59
</coordinates>
</Point>
</Placemark>
<Placemark>
<name>
Wed Jan 04 15:12:59 2017 S=0.80 Km/hr
</name>
<styleUrl>
#styleMap_TLP_Normal
</styleUrl>
<Point>
<coordinates>
-64.8824692,-10.7676649,207.63
</coordinates>
</Point>
</Placemark>
<Placemark>
<name>
Wed Jan 04 15:13:09 2017 S=0.60 Km/hr
</name>
<styleUrl>
#styleMap_TLP_Normal
</styleUrl>
<Point>
<coordinates>
-64.8824615,-10.7676859,207.59
</coordinates>
</Point>
</Placemark>
<Placemark>
<name>
Wed Jan 04 15:13:19 2017 S=1.34 Km/hr
</name>
<styleUrl>
#styleMap_TLP_Normal
</styleUrl>
<Point>
<coordinates>
-64.8824234,-10.7677441,207.56
</coordinates>
</Point>
</Placemark>
<Placemark>
<name>
Wed Jan 04 15:13:29 2017 S=0.67 Km/hr
</name>
<styleUrl>
#styleMap_TLP_Normal
</styleUrl>
<Point>
<coordinates>
-64.8823853,-10.7677011,207.52
</coordinates>
</Point>
</Placemark>
<Placemark>
<name>
Wed Jan 04 15:13:39 2017 S=0.89 Km/hr
</name>
<styleUrl>
#styleMap_TLP_Normal
</styleUrl>
<Point>
<coordinates>
-64.8824005,-10.7676992,207.60
</coordinates>
</Point>
</Placemark>
<Placemark>
<name>
Wed Jan 04 15:13:49 2017 S=0.94 Km/hr
</name>
<styleUrl>
#styleMap_TLP_Normal
</styleUrl>
<Point>
<coordinates>
-64.8824081,-10.7677145,207.94
</coordinates>
</Point>
</Placemark>
<Placemark>
<name>
Wed Jan 04 15:13:59 2017 S=0.80 Km/hr
</name>
<styleUrl>
#styleMap_TLP_Normal
</styleUrl>
<Point>
<coordinates>
-64.8823776,-10.7677498,207.99
</coordinates>
</Point>
</Placemark>
<Placemark>
<name>
Wed Jan 04 15:14:09 2017 S=2.95 Km/hr
</name>
<styleUrl>
#styleMap_TLP_Normal
</styleUrl>
<Point>
<coordinates>
-64.8824158,-10.7678680,207.24
</coordinates>
</Point>
</Placemark>
<Placemark>
<name>
Wed Jan 04 15:14:19 2017 S=1.67 Km/hr
</name>
<styleUrl>
#styleMap_TLP_Normal
</styleUrl>
<Point>
<coordinates>
-64.8823624,-10.7679329,206.84
</coordinates>
</Point>
</Placemark>
<Placemark>
<name>
Wed Jan 04 15:14:29 2017 S=1.69 Km/hr
</name>
<styleUrl>
#styleMap_TLP_Normal
</styleUrl>
<Point>
<coordinates>
-64.8823090,-10.7679472,206.30
</coordinates>
</Point>
</Placemark>
<Placemark>
<name>
Wed Jan 04 15:14:39 2017 S=1.09 Km/hr
</name>
<styleUrl>
#styleMap_TLP_Normal
</styleUrl>
<Point>
<coordinates>
-64.8822937,-10.7679548,206.03
</coordinates>
</Point>
</Placemark>
<Placemark>
<name>
Wed Jan 04 15:14:49 2017 S=1.18 Km/hr
</name>
<styleUrl>
#styleMap_TLP_Normal
</styleUrl>
<Point>
<coordinates>
-64.8822556,-10.7679443,205.83
</coordinates>
</Point>
</Placemark>
<Placemark>
<name>
Wed Jan 04 15:14:59 2017 S=0.94 Km/hr
</name>
<styleUrl>
#styleMap_TLP_Normal
</styleUrl>
<Point>
<coordinates>
-64.8822479,-10.7679262,205.82
</coordinates>
</Point>
</Placemark>
<Placemark>
<name>
Wed Jan 04 15:15:09 2017 S=0.22 Km/hr
</name>
<styleUrl>
#styleMap_TLP_Normal
</styleUrl>
<Point>
<coordinates>
-64.8822327,-10.7679176,206.09
</coordinates>
</Point>
</Placemark>
<Placemark>
<name>
Wed Jan 04 15:15:19 2017 S=1.00 Km/hr
</name>
<styleUrl>
#styleMap_TLP_Normal
</styleUrl>
<Point>
<coordinates>
-64.8822479,-10.7679358,206.42
</coordinates>
</Point>
</Placemark>
<Placemark>
<name>
Wed Jan 04 15:15:29 2017 S=1.36 Km/hr
</name>
<styleUrl>
#styleMap_TLP_Normal
</styleUrl>
<Point>
<coordinates>
-64.8822250,-10.7679605,206.29
</coordinates>
</Point>
</Placemark>
<Placemark>
<name>
Wed Jan 04 15:15:39 2017 S=0.81 Km/hr
</name>
<styleUrl>
#styleMap_TLP_Normal
</styleUrl>
<Point>
<coordinates>
-64.8822021,-10.7679796,206.00
</coordinates>
</Point>
</Placemark>
<Placemark>
<name>
Wed Jan 04 15:15:49 2017 S=1.46 Km/hr
</name>
<styleUrl>
#styleMap_TLP_Normal
</styleUrl>
<Point>
<coordinates>
-64.8822403,-10.7680073,206.10
</coordinates>
</Point>
</Placemark>
<Placemark>
<name>
Wed Jan 04 15:15:59 2017 S=0.66 Km/hr
</name>
<styleUrl>
#styleMap_TLP_Normal
</styleUrl>
<Point>
<coordinates>
-64.8822937,-10.7680101,206.56
</coordinates>
</Point>
</Placemark>
<Placemark>
<name>
Wed Jan 04 15:16:09 2017 S=0.88 Km/hr
</name>
<styleUrl>
#styleMap_TLP_Normal
</styleUrl>
<Point>
<coordinates>
-64.8822937,-10.7680168,206.72
</coordinates>
</Point>
</Placemark>
<Placemark>
<name>
Wed Jan 04 15:16:19 2017 S=1.62 Km/hr
</name>
<styleUrl>
#styleMap_TLP_Normal
</styleUrl>
<Point>
<coordinates>
-64.8822556,-10.7680216,206.42
</coordinates>
</Point>
</Placemark>
<Placemark>
<name>
Wed Jan 04 15:16:29 2017 S=1.23 Km/hr
</name>
<styleUrl>
#styleMap_TLP_Normal
</styleUrl>
<Point>
<coordinates>
-64.8822403,-10.7680702,205.95
</coordinates>
</Point>
</Placemark>
<Placemark>
<name>
Wed Jan 04 15:16:39 2017 S=1.00 Km/hr
</name>
<styleUrl>
#styleMap_TLP_Normal
</styleUrl>
<Point>
<coordinates>
-64.8822174,-10.7681074,205.66
</coordinates>
</Point>
</Placemark>
<Placemark>
<name>
Wed Jan 04 15:16:49 2017 S=0.82 Km/hr
</name>
<styleUrl>
#styleMap_TLP_Normal
</styleUrl>
<Point>
<coordinates>
-64.8822021,-10.7681074,205.89
</coordinates>
</Point>
</Placemark>
<Placemark>
<name>
Wed Jan 04 15:16:59 2017 S=1.17 Km/hr
</name>
<styleUrl>
#styleMap_TLP_Normal
</styleUrl>
<Point>
<coordinates>
-64.8822174,-10.7680359,205.63
</coordinates>
</Point>
</Placemark>
<Placemark>
<name>
Wed Jan 04 15:17:09 2017 S=1.42 Km/hr
</name>
<styleUrl>
#styleMap_TLP_Normal
</styleUrl>
<Point>
<coordinates>
-64.8822708,-10.7679996,205.39
</coordinates>
</Point>
</Placemark>
<Placemark>
<name>
Wed Jan 04 15:17:19 2017 S=1.72 Km/hr
</name>
<styleUrl>
#styleMap_TLP_Normal
</styleUrl>
<Point>
<coordinates>
-64.8823547,-10.7679977,205.12
</coordinates>
</Point>
</Placemark>
<Placemark>
<name>
Wed Jan 04 15:17:29 2017 S=1.49 Km/hr
</name>
<styleUrl>
#styleMap_TLP_Normal
</styleUrl>
<Point>
<coordinates>
-64.8824081,-10.7679424,204.75
</coordinates>
</Point>
</Placemark>
<Placemark>
<name>
Wed Jan 04 15:17:39 2017 S=1.53 Km/hr
</name>
<styleUrl>
#styleMap_TLP_Normal
</styleUrl>
<Point>
<coordinates>
-64.8825150,-10.7679396,204.38
</coordinates>
</Point>
</Placemark>
<Placemark>
<name>
Wed Jan 04 15:17:49 2017 S=0.66 Km/hr
</name>
<styleUrl>
#styleMap_TLP_Normal
</styleUrl>
<Point>
<coordinates>
-64.8825531,-10.7678871,204.00
</coordinates>
</Point>
</Placemark>
<Placemark>
<name>
Wed Jan 04 15:17:59 2017 S=1.51 Km/hr
</name>
<styleUrl>
#styleMap_TLP_Normal
</styleUrl>
<Point>
<coordinates>
-64.8825912,-10.7678967,203.50
</coordinates>
</Point>
</Placemark>
<Placemark>
<name>
Wed Jan 04 15:18:09 2017 S=2.12 Km/hr
</name>
<styleUrl>
#styleMap_TLP_Normal
</styleUrl>
<Point>
<coordinates>
-64.8826675,-10.7679167,202.97
</coordinates>
</Point>
</Placemark>
<Placemark>
<name>
Wed Jan 04 15:18:19 2017 S=2.04 Km/hr
</name>
<styleUrl>
#styleMap_TLP_Normal
</styleUrl>
<Point>
<coordinates>
-64.8827515,-10.7679205,202.57
</coordinates>
</Point>
</Placemark>
<Placemark>
<name>
Wed Jan 04 15:18:29 2017 S=0.81 Km/hr
</name>
<styleUrl>
#styleMap_TLP_Normal
</styleUrl>
<Point>
<coordinates>
-64.8828201,-10.7679501,201.95
</coordinates>
</Point>
</Placemark>
<Placemark>
<name>
Wed Jan 04 15:18:39 2017 S=0.96 Km/hr
</name>
<styleUrl>
#styleMap_TLP_Normal
</styleUrl>
<Point>
<coordinates>
[truncated: 125,468 more chars]
