# Supplementary material for: Lévy foraging patterns of rural humans
Source: PLoS One. 2018 Jun 18;13(6):e0199099. doi: 10.1371/journal.pone.0199099 (PMC6005560; doi:10.1371/journal.pone.0199099)
Supplement: S4 File — (ZIP) [file pone.0199099.s004.zip › 06Holuxsaba_M-241_Start_20170104-104459_Finish_20170104-170339.txt]

-64.8983917	-10.7565508	177.98	Wed Jan 04 12:44:59 2017
-64.8982925	-10.7566891	200.37	Wed Jan 04 12:45:09 2017
-64.8982849	-10.7568197	202.58	Wed Jan 04 12:45:19 2017
-64.8982925	-10.7569389	202.89	Wed Jan 04 12:45:29 2017
-64.8982468	-10.7570295	201.79	Wed Jan 04 12:45:39 2017
-64.8981934	-10.7571821	203.32	Wed Jan 04 12:45:49 2017
-64.8981476	-10.7573261	205.05	Wed Jan 04 12:45:59 2017
-64.8981171	-10.7574673	204.84	Wed Jan 04 12:46:09 2017
-64.8981628	-10.7575836	204.16	Wed Jan 04 12:46:19 2017
-64.8981323	-10.7576618	204.46	Wed Jan 04 12:46:29 2017
-64.8980789	-10.7577515	204.57	Wed Jan 04 12:46:39 2017
-64.8980560	-10.7578602	204.53	Wed Jan 04 12:46:49 2017
-64.8980179	-10.7579603	205.58	Wed Jan 04 12:46:59 2017
-64.8979797	-10.7580757	206.68	Wed Jan 04 12:47:09 2017
-64.8978653	-10.7581711	208.01	Wed Jan 04 12:47:19 2017
-64.8978043	-10.7582541	208.09	Wed Jan 04 12:47:29 2017
-64.8977356	-10.7583218	208.69	Wed Jan 04 12:47:39 2017
-64.8977127	-10.7583666	209.57	Wed Jan 04 12:47:49 2017
-64.8976364	-10.7584314	210.50	Wed Jan 04 12:47:59 2017
-64.8975143	-10.7585020	211.39	Wed Jan 04 12:48:09 2017
-64.8974609	-10.7585945	211.94	Wed Jan 04 12:48:19 2017
-64.8972855	-10.7586260	213.44	Wed Jan 04 12:48:29 2017
-64.8972778	-10.7586517	213.91	Wed Jan 04 12:48:39 2017
-64.8972321	-10.7587595	213.76	Wed Jan 04 12:48:49 2017
-64.8972473	-10.7588158	213.66	Wed Jan 04 12:48:59 2017
-64.8973312	-10.7589674	213.75	Wed Jan 04 12:49:09 2017
-64.8974228	-10.7590818	213.67	Wed Jan 04 12:49:19 2017
-64.8975449	-10.7591257	213.54	Wed Jan 04 12:49:29 2017
-64.8976898	-10.7591543	213.37	Wed Jan 04 12:49:39 2017
-64.8977814	-10.7591515	213.12	Wed Jan 04 12:49:49 2017
-64.8978653	-10.7591600	212.90	Wed Jan 04 12:49:59 2017
-64.8979797	-10.7593098	212.66	Wed Jan 04 12:50:09 2017
-64.8980179	-10.7593946	212.44	Wed Jan 04 12:50:19 2017
-64.8980789	-10.7595387	212.32	Wed Jan 04 12:50:29 2017
-64.8981247	-10.7596159	212.13	Wed Jan 04 12:50:39 2017
-64.8980789	-10.7596989	211.02	Wed Jan 04 12:50:49 2017
-64.8979340	-10.7598000	210.88	Wed Jan 04 12:50:59 2017
-64.8978958	-10.7600346	208.92	Wed Jan 04 12:51:09 2017
-64.8978577	-10.7602224	208.45	Wed Jan 04 12:51:19 2017
-64.8977509	-10.7604017	206.48	Wed Jan 04 12:51:29 2017
-64.8976974	-10.7604742	205.87	Wed Jan 04 12:51:39 2017
-64.8976440	-10.7605534	205.98	Wed Jan 04 12:51:49 2017
-64.8976059	-10.7605953	205.16	Wed Jan 04 12:51:59 2017
-64.8975220	-10.7607183	200.52	Wed Jan 04 12:52:09 2017
-64.8974533	-10.7608728	196.29	Wed Jan 04 12:52:19 2017
-64.8973923	-10.7609596	194.46	Wed Jan 04 12:52:29 2017
-64.8973618	-10.7610550	193.31	Wed Jan 04 12:52:39 2017
-64.8973694	-10.7611179	192.90	Wed Jan 04 12:52:49 2017
-64.8973694	-10.7611914	192.79	Wed Jan 04 12:52:59 2017
-64.8973465	-10.7612171	192.49	Wed Jan 04 12:53:09 2017
-64.8973312	-10.7612419	192.53	Wed Jan 04 12:53:19 2017
-64.8972931	-10.7613115	193.77	Wed Jan 04 12:53:29 2017
-64.8973618	-10.7613697	193.56	Wed Jan 04 12:53:39 2017
-64.8973541	-10.7614174	193.79	Wed Jan 04 12:53:49 2017
-64.8972855	-10.7614965	194.27	Wed Jan 04 12:53:59 2017
-64.8972549	-10.7615690	194.09	Wed Jan 04 12:54:09 2017
-64.8972092	-10.7616243	193.55	Wed Jan 04 12:54:19 2017
-64.8971176	-10.7616959	194.52	Wed Jan 04 12:54:29 2017
-64.8970490	-10.7617836	195.97	Wed Jan 04 12:54:39 2017
-64.8969116	-10.7618647	197.11	Wed Jan 04 12:54:49 2017
-64.8968353	-10.7619333	197.40	Wed Jan 04 12:54:59 2017
-64.8967361	-10.7619963	196.72	Wed Jan 04 12:55:09 2017
-64.8966751	-10.7620697	196.60	Wed Jan 04 12:55:19 2017
-64.8965912	-10.7621536	197.55	Wed Jan 04 12:55:29 2017
-64.8965378	-10.7622671	198.03	Wed Jan 04 12:55:39 2017
-64.8964539	-10.7624130	198.37	Wed Jan 04 12:55:49 2017
-64.8964462	-10.7625360	198.02	Wed Jan 04 12:55:59 2017
-64.8963776	-10.7625608	197.73	Wed Jan 04 12:56:09 2017
-64.8962479	-10.7626143	198.11	Wed Jan 04 12:56:19 2017
-64.8961868	-10.7626333	197.77	Wed Jan 04 12:56:29 2017
-64.8960953	-10.7626543	195.73	Wed Jan 04 12:56:39 2017
-64.8960037	-10.7626638	193.80	Wed Jan 04 12:56:49 2017
-64.8957672	-10.7627029	189.35	Wed Jan 04 12:56:59 2017
-64.8956604	-10.7627831	187.46	Wed Jan 04 12:57:09 2017
-64.8955688	-10.7628183	186.09	Wed Jan 04 12:57:19 2017
-64.8954773	-10.7628326	184.10	Wed Jan 04 12:57:29 2017
-64.8954468	-10.7628279	184.30	Wed Jan 04 12:57:39 2017
-64.8953934	-10.7628984	181.92	Wed Jan 04 12:57:49 2017
-64.8953018	-10.7629156	180.17	Wed Jan 04 12:57:59 2017
-64.8951797	-10.7628956	179.04	Wed Jan 04 12:58:09 2017
-64.8950653	-10.7628851	178.79	Wed Jan 04 12:58:19 2017
-64.8949509	-10.7628841	178.27	Wed Jan 04 12:58:29 2017
-64.8948975	-10.7629299	177.17	Wed Jan 04 12:58:39 2017
-64.8948288	-10.7630062	176.16	Wed Jan 04 12:58:49 2017
-64.8947525	-10.7631035	175.15	Wed Jan 04 12:58:59 2017
-64.8946686	-10.7631721	174.98	Wed Jan 04 12:59:09 2017
-64.8945389	-10.7632446	175.18	Wed Jan 04 12:59:19 2017
-64.8944473	-10.7633314	174.79	Wed Jan 04 12:59:29 2017
-64.8943176	-10.7633181	174.89	Wed Jan 04 12:59:39 2017
-64.8941650	-10.7633724	172.92	Wed Jan 04 12:59:49 2017
-64.8940353	-10.7634230	172.21	Wed Jan 04 12:59:59 2017
-64.8939819	-10.7634859	172.31	Wed Jan 04 13:00:09 2017
-64.8938980	-10.7635574	172.21	Wed Jan 04 13:00:19 2017
-64.8937759	-10.7636566	172.55	Wed Jan 04 13:00:29 2017
-64.8937149	-10.7638292	173.99	Wed Jan 04 13:00:39 2017
-64.8936768	-10.7638845	174.05	Wed Jan 04 13:00:49 2017
-64.8936844	-10.7640066	174.02	Wed Jan 04 13:00:59 2017
-64.8936539	-10.7641230	173.95	Wed Jan 04 13:01:09 2017
-64.8936920	-10.7641811	173.59	Wed Jan 04 13:01:19 2017
-64.8937912	-10.7643471	174.96	Wed Jan 04 13:01:29 2017
-64.8938293	-10.7645187	176.37	Wed Jan 04 13:01:39 2017
-64.8938599	-10.7646561	177.71	Wed Jan 04 13:01:49 2017
-64.8938141	-10.7646675	177.75	Wed Jan 04 13:01:59 2017
-64.8938522	-10.7647552	177.76	Wed Jan 04 13:02:09 2017
-64.8938980	-10.7649202	179.74	Wed Jan 04 13:02:19 2017
-64.8938065	-10.7650537	181.27	Wed Jan 04 13:02:29 2017
-64.8937836	-10.7651443	182.65	Wed Jan 04 13:02:39 2017
-64.8938141	-10.7652035	183.10	Wed Jan 04 13:02:49 2017
-64.8938217	-10.7652321	183.12	Wed Jan 04 13:02:59 2017
-64.8938141	-10.7653332	183.83	Wed Jan 04 13:03:09 2017
-64.8937912	-10.7654066	183.69	Wed Jan 04 13:03:19 2017
-64.8937836	-10.7654858	185.63	Wed Jan 04 13:03:29 2017
-64.8936768	-10.7655764	188.31	Wed Jan 04 13:03:39 2017
-64.8936844	-10.7657013	190.92	Wed Jan 04 13:03:49 2017
-64.8937073	-10.7657499	192.19	Wed Jan 04 13:03:59 2017
-64.8936920	-10.7657528	192.36	Wed Jan 04 13:04:09 2017
-64.8936996	-10.7657490	192.37	Wed Jan 04 13:04:19 2017
-64.8936996	-10.7657490	192.60	Wed Jan 04 13:04:29 2017
-64.8936996	-10.7657413	193.60	Wed Jan 04 13:04:39 2017
-64.8936996	-10.7657423	193.78	Wed Jan 04 13:04:49 2017
-64.8936920	-10.7657528	193.86	Wed Jan 04 13:04:59 2017
-64.8936844	-10.7657566	194.03	Wed Jan 04 13:05:09 2017
-64.8936310	-10.7657442	192.90	Wed Jan 04 13:05:19 2017
-64.8936234	-10.7657480	192.83	Wed Jan 04 13:05:29 2017
-64.8936234	-10.7657700	194.05	Wed Jan 04 13:05:39 2017
-64.8936005	-10.7657738	194.22	Wed Jan 04 13:05:49 2017
-64.8935699	-10.7658091	194.59	Wed Jan 04 13:05:59 2017
-64.8935394	-10.7658491	194.41	Wed Jan 04 13:06:09 2017
-64.8934555	-10.7658978	193.42	Wed Jan 04 13:06:19 2017
-64.8934174	-10.7659359	193.03	Wed Jan 04 13:06:29 2017
-64.8933105	-10.7659836	191.91	Wed Jan 04 13:06:39 2017
-64.8932419	-10.7660255	190.09	Wed Jan 04 13:06:49 2017
-64.8932190	-10.7660370	189.23	Wed Jan 04 13:06:59 2017
-64.8932114	-10.7660532	189.21	Wed Jan 04 13:07:09 2017
-64.8930893	-10.7662354	190.96	Wed Jan 04 13:07:19 2017
-64.8930664	-10.7662773	192.88	Wed Jan 04 13:07:29 2017
-64.8930054	-10.7663670	193.52	Wed Jan 04 13:07:39 2017
-64.8929443	-10.7664175	192.34	Wed Jan 04 13:07:49 2017
-64.8929138	-10.7664986	190.60	Wed Jan 04 13:07:59 2017
-64.8928833	-10.7665482	190.42	Wed Jan 04 13:08:09 2017
-64.8928528	-10.7665911	190.34	Wed Jan 04 13:08:19 2017
-64.8927689	-10.7666588	193.53	Wed Jan 04 13:08:29 2017
-64.8927536	-10.7667160	193.26	Wed Jan 04 13:08:39 2017
-64.8927307	-10.7667170	193.42	Wed Jan 04 13:08:49 2017
-64.8926392	-10.7666798	194.86	Wed Jan 04 13:08:59 2017
-64.8925629	-10.7666283	195.58	Wed Jan 04 13:09:09 2017
-64.8924484	-10.7665701	194.97	Wed Jan 04 13:09:19 2017
-64.8923340	-10.7665691	195.38	Wed Jan 04 13:09:29 2017
-64.8922577	-10.7665224	196.89	Wed Jan 04 13:09:39 2017
-64.8922043	-10.7665319	195.36	Wed Jan 04 13:09:49 2017
-64.8920822	-10.7665129	193.10	Wed Jan 04 13:09:59 2017
-64.8920135	-10.7665014	190.81	Wed Jan 04 13:10:09 2017
-64.8919449	-10.7665443	189.36	Wed Jan 04 13:10:19 2017
-64.8918228	-10.7666178	188.69	Wed Jan 04 13:10:29 2017
-64.8917694	-10.7666683	188.07	Wed Jan 04 13:10:39 2017
-64.8916245	-10.7666674	188.01	Wed Jan 04 13:10:49 2017
-64.8914719	-10.7666998	185.86	Wed Jan 04 13:10:59 2017
-64.8913879	-10.7666569	184.89	Wed Jan 04 13:11:09 2017
-64.8913193	-10.7666664	183.27	Wed Jan 04 13:11:19 2017
-64.8911133	-10.7666988	182.34	Wed Jan 04 13:11:29 2017
-64.8909988	-10.7667551	182.88	Wed Jan 04 13:11:39 2017
-64.8909683	-10.7667246	184.10	Wed Jan 04 13:11:49 2017
-64.8908997	-10.7666979	184.95	Wed Jan 04 13:11:59 2017
-64.8908157	-10.7666883	184.89	Wed Jan 04 13:12:09 2017
-64.8908615	-10.7666550	185.62	Wed Jan 04 13:12:19 2017
-64.8908234	-10.7667437	187.22	Wed Jan 04 13:12:29 2017
-64.8908310	-10.7667952	187.82	Wed Jan 04 13:12:39 2017
-64.8907547	-10.7668333	188.31	Wed Jan 04 13:12:49 2017
-64.8907547	-10.7668314	188.42	Wed Jan 04 13:12:59 2017
-64.8907471	-10.7667408	190.50	Wed Jan 04 13:13:09 2017
-64.8907013	-10.7666922	191.33	Wed Jan 04 13:13:19 2017
-64.8906403	-10.7666721	191.25	Wed Jan 04 13:13:29 2017
-64.8905640	-10.7666645	190.95	Wed Jan 04 13:13:39 2017
-64.8905182	-10.7666416	190.44	Wed Jan 04 13:13:49 2017
-64.8905182	-10.7666359	189.58	Wed Jan 04 13:13:59 2017
-64.8904495	-10.7666454	186.48	Wed Jan 04 13:14:09 2017
-64.8903351	-10.7666273	184.43	Wed Jan 04 13:14:19 2017
-64.8902664	-10.7666502	183.42	Wed Jan 04 13:14:29 2017
-64.8902588	-10.7666330	183.37	Wed Jan 04 13:14:39 2017
-64.8901978	-10.7666121	183.58	Wed Jan 04 13:14:49 2017
-64.8901749	-10.7665758	184.54	Wed Jan 04 13:14:59 2017
-64.8900375	-10.7666521	185.81	Wed Jan 04 13:15:09 2017
-64.8899612	-10.7666502	186.97	Wed Jan 04 13:15:19 2017
-64.8898849	-10.7666683	187.12	Wed Jan 04 13:15:29 2017
-64.8897324	-10.7667046	188.26	Wed Jan 04 13:15:39 2017
-64.8896332	-10.7666988	188.33	Wed Jan 04 13:15:49 2017
-64.8894958	-10.7667150	187.60	Wed Jan 04 13:15:59 2017
-64.8894272	-10.7667665	187.59	Wed Jan 04 13:16:09 2017
-64.8893585	-10.7668028	187.91	Wed Jan 04 13:16:19 2017
-64.8892365	-10.7667561	188.18	Wed Jan 04 13:16:29 2017
-64.8891296	-10.7666988	188.16	Wed Jan 04 13:16:39 2017
-64.8889923	-10.7666359	187.80	Wed Jan 04 13:16:49 2017
-64.8888474	-10.7665710	187.23	Wed Jan 04 13:16:59 2017
-64.8887634	-10.7665586	186.55	Wed Jan 04 13:17:09 2017
-64.8886414	-10.7665730	185.99	Wed Jan 04 13:17:19 2017
-64.8885269	-10.7666082	185.34	Wed Jan 04 13:17:29 2017
-64.8884430	-10.7666607	184.92	Wed Jan 04 13:17:39 2017
-64.8883133	-10.7666836	184.12	Wed Jan 04 13:17:49 2017
-64.8882370	-10.7667103	183.36	Wed Jan 04 13:17:59 2017
-64.8881607	-10.7666988	182.50	Wed Jan 04 13:18:09 2017
-64.8880081	-10.7666998	181.47	Wed Jan 04 13:18:19 2017
-64.8878937	-10.7667198	180.91	Wed Jan 04 13:18:29 2017
-64.8877716	-10.7666836	180.23	Wed Jan 04 13:18:39 2017
-64.8876877	-10.7666740	179.40	Wed Jan 04 13:18:49 2017
-64.8875732	-10.7666998	178.48	Wed Jan 04 13:18:59 2017
-64.8874741	-10.7667007	177.68	Wed Jan 04 13:19:09 2017
-64.8873749	-10.7667484	177.16	Wed Jan 04 13:19:19 2017
-64.8872528	-10.7667665	176.21	Wed Jan 04 13:19:29 2017
-64.8871155	-10.7668495	175.66	Wed Jan 04 13:19:39 2017
-64.8870239	-10.7668991	174.77	Wed Jan 04 13:19:49 2017
-64.8869324	-10.7669830	176.53	Wed Jan 04 13:19:59 2017
-64.8868256	-10.7671041	178.41	Wed Jan 04 13:20:09 2017
-64.8867188	-10.7670937	181.02	Wed Jan 04 13:20:19 2017
-64.8866577	-10.7671270	181.71	Wed Jan 04 13:20:29 2017
-64.8865967	-10.7671537	180.68	Wed Jan 04 13:20:39 2017
-64.8865433	-10.7671556	181.08	Wed Jan 04 13:20:49 2017
-64.8865356	-10.7671642	180.91	Wed Jan 04 13:20:59 2017
-64.8864594	-10.7672462	181.66	Wed Jan 04 13:21:09 2017
-64.8864136	-10.7672672	181.41	Wed Jan 04 13:21:19 2017
-64.8862915	-10.7673206	182.50	Wed Jan 04 13:21:29 2017
-64.8862228	-10.7673931	183.03	Wed Jan 04 13:21:39 2017
-64.8862152	-10.7674122	182.86	Wed Jan 04 13:21:49 2017
-64.8861008	-10.7673950	182.54	Wed Jan 04 13:21:59 2017
-64.8859940	-10.7674265	182.24	Wed Jan 04 13:22:09 2017
-64.8859634	-10.7674093	182.51	Wed Jan 04 13:22:19 2017
-64.8859100	-10.7674065	183.06	Wed Jan 04 13:22:29 2017
-64.8858490	-10.7673903	183.46	Wed Jan 04 13:22:39 2017
-64.8857651	-10.7673864	183.36	Wed Jan 04 13:22:49 2017
-64.8856430	-10.7673674	183.17	Wed Jan 04 13:22:59 2017
-64.8854904	-10.7673674	182.85	Wed Jan 04 13:23:09 2017
-64.8853760	-10.7673712	182.90	Wed Jan 04 13:23:19 2017
-64.8852386	-10.7673273	183.13	Wed Jan 04 13:23:29 2017
-64.8851700	-10.7673492	182.92	Wed Jan 04 13:23:39 2017
-64.8850174	-10.7673550	182.73	Wed Jan 04 13:23:49 2017
-64.8849487	-10.7673483	183.33	Wed Jan 04 13:23:59 2017
-64.8848953	-10.7673082	183.06	Wed Jan 04 13:24:09 2017
-64.8847656	-10.7673149	182.43	Wed Jan 04 13:24:19 2017
-64.8847275	-10.7674408	182.59	Wed Jan 04 13:24:29 2017
-64.8846664	-10.7674961	182.45	Wed Jan 04 13:24:39 2017
-64.8845520	-10.7674713	182.54	Wed Jan 04 13:24:49 2017
-64.8844604	-10.7674999	182.39	Wed Jan 04 13:24:59 2017
-64.8843689	-10.7675476	182.57	Wed Jan 04 13:25:09 2017
-64.8843002	-10.7676802	182.41	Wed Jan 04 13:25:19 2017
-64.8842087	-10.7677794	182.39	Wed Jan 04 13:25:29 2017
-64.8841476	-10.7678623	181.95	Wed Jan 04 13:25:39 2017
-64.8840714	-10.7679214	181.27	Wed Jan 04 13:25:49 2017
-64.8840332	-10.7679272	180.81	Wed Jan 04 13:25:59 2017
-64.8839645	-10.7679186	180.47	Wed Jan 04 13:26:09 2017
-64.8838806	-10.7679081	180.60	Wed Jan 04 13:26:19 2017
-64.8837967	-10.7679539	181.03	Wed Jan 04 13:26:29 2017
-64.8836670	-10.7679434	181.20	Wed Jan 04 13:26:39 2017
-64.8835983	-10.7679968	181.26	Wed Jan 04 13:26:49 2017
-64.8835144	-10.7680206	181.96	Wed Jan 04 13:26:59 2017
-64.8833313	-10.7679911	182.14	Wed Jan 04 13:27:09 2017
-64.8832397	-10.7679491	182.36	Wed Jan 04 13:27:19 2017
-64.8831711	-10.7679253	181.85	Wed Jan 04 13:27:29 2017
-64.8830948	-10.7679529	182.23	Wed Jan 04 13:27:39 2017
-64.8830109	-10.7679482	181.82	Wed Jan 04 13:27:49 2017
-64.8828964	-10.7679520	182.83	Wed Jan 04 13:27:59 2017
-64.8827896	-10.7679672	185.05	Wed Jan 04 13:28:09 2017
-64.8826981	-10.7679396	186.37	Wed Jan 04 13:28:19 2017
-64.8826447	-10.7679663	188.04	Wed Jan 04 13:28:29 2017
-64.8825836	-10.7679758	187.88	Wed Jan 04 13:28:39 2017
-64.8825073	-10.7679586	187.45	Wed Jan 04 13:28:49 2017
-64.8823624	-10.7679186	186.79	Wed Jan 04 13:28:59 2017
-64.8822403	-10.7678671	186.12	Wed Jan 04 13:29:09 2017
-64.8821945	-10.7678785	185.68	Wed Jan 04 13:29:19 2017
-64.8821869	-10.7678614	186.81	Wed Jan 04 13:29:29 2017
-64.8821182	-10.7678776	186.16	Wed Jan 04 13:29:39 2017
-64.8820648	-10.7679052	186.81	Wed Jan 04 13:29:49 2017
-64.8820801	-10.7678747	187.84	Wed Jan 04 13:29:59 2017
-64.8820038	-10.7679558	188.33	Wed Jan 04 13:30:09 2017
-64.8819427	-10.7679977	189.09	Wed Jan 04 13:30:19 2017
-64.8819427	-10.7680454	189.06	Wed Jan 04 13:30:29 2017
-64.8819122	-10.7679501	188.77	Wed Jan 04 13:30:39 2017
-64.8819656	-10.7679090	188.52	Wed Jan 04 13:30:49 2017
-64.8820419	-10.7678556	188.52	Wed Jan 04 13:30:59 2017
-64.8820801	-10.7678614	188.63	Wed Jan 04 13:31:09 2017
-64.8821106	-10.7678347	188.62	Wed Jan 04 13:31:19 2017
-64.8821487	-10.7677364	189.14	Wed Jan 04 13:31:29 2017
-64.8821106	-10.7677279	189.21	Wed Jan 04 13:31:39 2017
-64.8820877	-10.7676277	189.34	Wed Jan 04 13:31:49 2017
-64.8821182	-10.7675228	189.92	Wed Jan 04 13:31:59 2017
-64.8821487	-10.7673845	191.62	Wed Jan 04 13:32:09 2017
-64.8821182	-10.7673635	191.31	Wed Jan 04 13:32:19 2017
-64.8821259	-10.7673473	191.71	Wed Jan 04 13:32:29 2017
-64.8821259	-10.7673140	192.21	Wed Jan 04 13:32:39 2017
-64.8821335	-10.7672997	192.27	Wed Jan 04 13:32:49 2017
-64.8821564	-10.7672482	192.71	Wed Jan 04 13:32:59 2017
-64.8821487	-10.7672110	193.41	Wed Jan 04 13:33:09 2017
-64.8821411	-10.7672081	193.49	Wed Jan 04 13:33:19 2017
-64.8821335	-10.7672100	193.52	Wed Jan 04 13:33:29 2017
-64.8820724	-10.7672462	193.23	Wed Jan 04 13:33:39 2017
-64.8819885	-10.7673016	192.55	Wed Jan 04 13:33:49 2017
-64.8819046	-10.7673550	191.93	Wed Jan 04 13:33:59 2017
-64.8818741	-10.7674580	191.09	Wed Jan 04 13:34:09 2017
-64.8818741	-10.7674665	190.45	Wed Jan 04 13:34:19 2017
-64.8818893	-10.7675323	189.96	Wed Jan 04 13:34:29 2017
-64.8818359	-10.7675352	189.63	Wed Jan 04 13:34:39 2017
-64.8817673	-10.7675238	188.75	Wed Jan 04 13:34:49 2017
-64.8816681	-10.7675085	188.42	Wed Jan 04 13:34:59 2017
-64.8816528	-10.7674732	188.40	Wed Jan 04 13:35:09 2017
-64.8816605	-10.7674685	188.45	Wed Jan 04 13:35:19 2017
-64.8816223	-10.7674551	188.38	Wed Jan 04 13:35:29 2017
-64.8815918	-10.7674370	187.69	Wed Jan 04 13:35:39 2017
-64.8815384	-10.7674227	187.29	Wed Jan 04 13:35:49 2017
-64.8814468	-10.7674036	187.18	Wed Jan 04 13:35:59 2017
-64.8814087	-10.7673225	186.77	Wed Jan 04 13:36:09 2017
-64.8813782	-10.7673120	186.50	Wed Jan 04 13:36:19 2017
-64.8813629	-10.7672892	186.54	Wed Jan 04 13:36:29 2017
-64.8815308	-10.7673798	183.02	Wed Jan 04 13:36:39 2017
-64.8815994	-10.7674274	178.86	Wed Jan 04 13:36:49 2017
-64.8815613	-10.7673988	176.79	Wed Jan 04 13:36:59 2017
-64.8815079	-10.7673178	171.45	Wed Jan 04 13:37:09 2017
-64.8814697	-10.7673101	170.65	Wed Jan 04 13:37:19 2017
-64.8814316	-10.7673006	167.86	Wed Jan 04 13:37:29 2017
-64.8814011	-10.7673206	166.70	Wed Jan 04 13:37:39 2017
-64.8813248	-10.7673264	163.91	Wed Jan 04 13:37:49 2017
-64.8813248	-10.7673235	163.89	Wed Jan 04 13:37:59 2017
-64.8812866	-10.7673435	161.71	Wed Jan 04 13:38:09 2017
-64.8812485	-10.7673721	160.05	Wed Jan 04 13:38:19 2017
-64.8811417	-10.7673702	158.46	Wed Jan 04 13:38:29 2017
-64.8810425	-10.7673397	156.12	Wed Jan 04 13:38:39 2017
-64.8809357	-10.7673206	154.76	Wed Jan 04 13:38:49 2017
-64.8809128	-10.7672491	154.41	Wed Jan 04 13:38:59 2017
-64.8809738	-10.7672215	155.11	Wed Jan 04 13:39:09 2017
-64.8809814	-10.7672205	155.02	Wed Jan 04 13:39:19 2017
-64.8809738	-10.7672119	155.02	Wed Jan 04 13:39:29 2017
-64.8809662	-10.7671986	155.04	Wed Jan 04 13:39:39 2017
-64.8809509	-10.7671795	155.02	Wed Jan 04 13:39:49 2017
-64.8808975	-10.7671700	155.32	Wed Jan 04 13:39:59 2017
-64.8808899	-10.7671766	154.29	Wed Jan 04 13:40:09 2017
-64.8808823	-10.7671957	153.69	Wed Jan 04 13:40:19 2017
-64.8808594	-10.7672720	151.62	Wed Jan 04 13:40:29 2017
-64.8809280	-10.7672358	148.48	Wed Jan 04 13:40:39 2017
-64.8809433	-10.7672110	147.19	Wed Jan 04 13:40:49 2017
-64.8809586	-10.7672148	147.01	Wed Jan 04 13:40:59 2017
-64.8809738	-10.7671919	146.67	Wed Jan 04 13:41:09 2017
-64.8809967	-10.7671652	146.84	Wed Jan 04 13:41:19 2017
-64.8810043	-10.7671585	147.49	Wed Jan 04 13:41:29 2017
-64.8810120	-10.7671537	147.52	Wed Jan 04 13:41:39 2017
-64.8809967	-10.7671013	147.52	Wed Jan 04 13:41:49 2017
-64.8809433	-10.7671003	147.57	Wed Jan 04 13:41:59 2017
-64.8809433	-10.7671003	147.31	Wed Jan 04 13:42:09 2017
-64.8809738	-10.7670155	139.26	Wed Jan 04 13:42:19 2017
-64.8809586	-10.7669191	133.15	Wed Jan 04 13:42:29 2017
-64.8810043	-10.7668743	127.76	Wed Jan 04 13:42:39 2017
-64.8811493	-10.7668333	121.46	Wed Jan 04 13:42:49 2017
-64.8811493	-10.7668371	121.23	Wed Jan 04 13:42:59 2017
-64.8810654	-10.7668638	118.93	Wed Jan 04 13:43:09 2017
-64.8810501	-10.7668848	118.07	Wed Jan 04 13:43:19 2017
-64.8810196	-10.7669048	116.73	Wed Jan 04 13:43:29 2017
-64.8809433	-10.7669630	114.12	Wed Jan 04 13:43:39 2017
-64.8808746	-10.7669706	114.14	Wed Jan 04 13:43:49 2017
-64.8808594	-10.7669716	112.59	Wed Jan 04 13:43:59 2017
-64.8810272	-10.7669764	110.50	Wed Jan 04 13:44:09 2017
-64.8810349	-10.7669868	110.42	Wed Jan 04 13:44:19 2017
-64.8810577	-10.7669640	107.25	Wed Jan 04 13:44:29 2017
-64.8810501	-10.7669678	107.06	Wed Jan 04 13:44:39 2017
-64.8810425	-10.7669764	106.63	Wed Jan 04 13:44:49 2017
-64.8810272	-10.7669821	104.93	Wed Jan 04 13:44:59 2017
-64.8810196	-10.7669754	104.84	Wed Jan 04 13:45:09 2017
-64.8810272	-10.7669458	102.34	Wed Jan 04 13:45:19 2017
-64.8810043	-10.7669239	101.83	Wed Jan 04 13:45:29 2017
-64.8810043	-10.7669363	102.38	Wed Jan 04 13:45:39 2017
-64.8809967	-10.7669344	99.89	Wed Jan 04 13:45:49 2017
-64.8809891	-10.7669334	99.86	Wed Jan 04 13:45:59 2017
-64.8809891	-10.7668934	99.37	Wed Jan 04 13:46:09 2017
-64.8809814	-10.7668962	99.26	Wed Jan 04 13:46:19 2017
-64.8810349	-10.7669029	96.77	Wed Jan 04 13:46:29 2017
-64.8810272	-10.7669029	95.16	Wed Jan 04 13:46:39 2017
-64.8810120	-10.7669020	94.82	Wed Jan 04 13:46:49 2017
-64.8810043	-10.7669039	94.08	Wed Jan 04 13:46:59 2017
-64.8810043	-10.7668991	94.32	Wed Jan 04 13:47:09 2017
-64.8810272	-10.7669516	92.72	Wed Jan 04 13:47:19 2017
-64.8810272	-10.7669563	92.71	Wed Jan 04 13:47:29 2017
-64.8810349	-10.7669544	92.63	Wed Jan 04 13:47:39 2017
-64.8810425	-10.7669468	90.74	Wed Jan 04 13:47:49 2017
-64.8810654	-10.7669601	87.41	Wed Jan 04 13:47:59 2017
-64.8810730	-10.7669249	85.23	Wed Jan 04 13:48:09 2017
-64.8810883	-10.7669230	82.77	Wed Jan 04 13:48:19 2017
-64.8810806	-10.7669230	82.66	Wed Jan 04 13:48:29 2017
-64.8810730	-10.7669163	82.49	Wed Jan 04 13:48:39 2017
-64.8810883	-10.7669134	82.33	Wed Jan 04 13:48:49 2017
-64.8810425	-10.7669220	79.82	Wed Jan 04 13:48:59 2017
-64.8810349	-10.7669296	79.74	Wed Jan 04 13:49:09 2017
-64.8810654	-10.7669716	78.81	Wed Jan 04 13:49:19 2017
-64.8810806	-10.7669935	78.33	Wed Jan 04 13:49:29 2017
-64.8811111	-10.7670183	78.53	Wed Jan 04 13:49:39 2017
-64.8810959	-10.7669821	78.60	Wed Jan 04 13:49:49 2017
-64.8810806	-10.7669735	78.11	Wed Jan 04 13:49:59 2017
-64.8810272	-10.7669868	78.88	Wed Jan 04 13:50:09 2017
-64.8810349	-10.7670002	79.79	Wed Jan 04 13:50:19 2017
-64.8810120	-10.7669792	79.88	Wed Jan 04 13:50:29 2017
-64.8810196	-10.7669849	81.14	Wed Jan 04 13:50:39 2017
-64.8810425	-10.7669907	81.82	Wed Jan 04 13:50:49 2017
-64.8810425	-10.7669954	81.85	Wed Jan 04 13:50:59 2017
-64.8810120	-10.7670012	83.52	Wed Jan 04 13:51:09 2017
-64.8810120	-10.7670069	83.48	Wed Jan 04 13:51:19 2017
-64.8810043	-10.7670231	83.49	Wed Jan 04 13:51:29 2017
-64.8810043	-10.7670517	83.15	Wed Jan 04 13:51:39 2017
-64.8809891	-10.7670364	83.14	Wed Jan 04 13:51:49 2017
-64.8809662	-10.7670078	82.30	Wed Jan 04 13:51:59 2017
-64.8809586	-10.7670031	82.31	Wed Jan 04 13:52:09 2017
-64.8809586	-10.7669592	80.02	Wed Jan 04 13:52:19 2017
-64.8809662	-10.7669506	80.05	Wed Jan 04 13:52:29 2017
-64.8809662	-10.7669554	80.05	Wed Jan 04 13:52:39 2017
-64.8809586	-10.7669582	80.08	Wed Jan 04 13:52:49 2017
-64.8809662	-10.7669706	80.12	Wed Jan 04 13:52:59 2017
-64.8809586	-10.7669706	80.20	Wed Jan 04 13:53:09 2017
-64.8809509	-10.7669744	80.30	Wed Jan 04 13:53:19 2017
-64.8809357	-10.7669687	80.35	Wed Jan 04 13:53:29 2017
-64.8809586	-10.7670145	81.20	Wed Jan 04 13:53:39 2017
-64.8809586	-10.7670193	81.28	Wed Jan 04 13:53:49 2017
-64.8809662	-10.7669888	82.07	Wed Jan 04 13:53:59 2017
-64.8809586	-10.7669821	82.26	Wed Jan 04 13:54:09 2017
-64.8809509	-10.7669773	82.30	Wed Jan 04 13:54:19 2017
-64.8809586	-10.7669697	82.33	Wed Jan 04 13:54:29 2017
-64.8809662	-10.7669554	82.62	Wed Jan 04 13:54:39 2017
-64.8809586	-10.7669497	82.62	Wed Jan 04 13:54:49 2017
-64.8809662	-10.7669554	82.66	Wed Jan 04 13:54:59 2017
-64.8809738	-10.7669668	82.80	Wed Jan 04 13:55:09 2017
-64.8809814	-10.7669697	82.78	Wed Jan 04 13:55:19 2017
-64.8809738	-10.7669840	83.34	Wed Jan 04 13:55:29 2017
-64.8809814	-10.7670364	84.11	Wed Jan 04 13:55:39 2017
-64.8809586	-10.7671509	85.86	Wed Jan 04 13:55:49 2017
-64.8810577	-10.7672729	82.37	Wed Jan 04 13:55:59 2017
-64.8811340	-10.7672987	79.62	Wed Jan 04 13:56:09 2017
-64.8812561	-10.7673006	76.37	Wed Jan 04 13:56:19 2017
-64.8813782	-10.7673311	74.19	Wed Jan 04 13:56:29 2017
-64.8815079	-10.7673140	71.74	Wed Jan 04 13:56:39 2017
-64.8816223	-10.7673006	65.04	Wed Jan 04 13:56:49 2017
-64.8816528	-10.7672911	63.10	Wed Jan 04 13:56:59 2017
-64.8816376	-10.7673187	62.49	Wed Jan 04 13:57:09 2017
-64.8816757	-10.7672901	62.25	Wed Jan 04 13:57:19 2017
-64.8816452	-10.7672815	61.16	Wed Jan 04 13:57:29 2017
-64.8817215	-10.7673206	60.77	Wed Jan 04 13:57:39 2017
-64.8818207	-10.7673635	59.46	Wed Jan 04 13:57:49 2017
-64.8818054	-10.7674227	59.90	Wed Jan 04 13:57:59 2017
-64.8818665	-10.7674561	60.80	Wed Jan 04 13:58:09 2017
-64.8819275	-10.7674847	60.96	Wed Jan 04 13:58:19 2017
-64.8820267	-10.7674227	58.94	Wed Jan 04 13:58:29 2017
-64.8821945	-10.7673883	54.64	Wed Jan 04 13:58:39 2017
-64.8823013	-10.7673292	53.19	Wed Jan 04 13:58:49 2017
-64.8823166	-10.7672472	54.35	Wed Jan 04 13:58:59 2017
-64.8823471	-10.7672005	54.47	Wed Jan 04 13:59:09 2017
-64.8823776	-10.7670822	56.33	Wed Jan 04 13:59:19 2017
-64.8824234	-10.7670155	58.12	Wed Jan 04 13:59:29 2017
-64.8824081	-10.7669134	61.84	Wed Jan 04 13:59:39 2017
-64.8824234	-10.7669373	63.76	Wed Jan 04 13:59:49 2017
-64.8824768	-10.7668810	64.74	Wed Jan 04 13:59:59 2017
-64.8825226	-10.7668343	65.31	Wed Jan 04 14:00:09 2017
-64.8825226	-10.7667694	66.84	Wed Jan 04 14:00:19 2017
-64.8825302	-10.7666979	69.06	Wed Jan 04 14:00:29 2017
-64.8825150	-10.7666111	69.41	Wed Jan 04 14:00:39 2017
-64.8825302	-10.7665930	68.69	Wed Jan 04 14:00:49 2017
-64.8825760	-10.7665195	68.67	Wed Jan 04 14:00:59 2017
-64.8824997	-10.7665062	69.29	Wed Jan 04 14:01:09 2017
-64.8825684	-10.7664642	65.68	Wed Jan 04 14:01:19 2017
-64.8825912	-10.7663822	65.65	Wed Jan 04 14:01:29 2017
-64.8826904	-10.7663393	65.02	Wed Jan 04 14:01:39 2017
-64.8827438	-10.7662582	64.74	Wed Jan 04 14:01:49 2017
-64.8826675	-10.7661152	65.11	Wed Jan 04 14:01:59 2017
-64.8826981	-10.7660608	66.18	Wed Jan 04 14:02:09 2017
-64.8827286	-10.7659912	67.73	Wed Jan 04 14:02:19 2017
-64.8827972	-10.7659483	67.72	Wed Jan 04 14:02:29 2017
-64.8828583	-10.7659340	66.68	Wed Jan 04 14:02:39 2017
-64.8829422	-10.7659426	64.98	Wed Jan 04 14:02:49 2017
-64.8829880	-10.7659245	64.13	Wed Jan 04 14:02:59 2017
-64.8831024	-10.7658873	64.86	Wed Jan 04 14:03:09 2017
-64.8832092	-10.7658920	58.11	Wed Jan 04 14:03:19 2017
-64.8832397	-10.7658730	57.81	Wed Jan 04 14:03:29 2017
-64.8832550	-10.7658443	57.31	Wed Jan 04 14:03:39 2017
-64.8832703	-10.7658110	57.48	Wed Jan 04 14:03:49 2017
-64.8833313	-10.7657490	58.71	Wed Jan 04 14:03:59 2017
-64.8833694	-10.7657347	59.49	Wed Jan 04 14:04:09 2017
-64.8833771	-10.7657442	59.87	Wed Jan 04 14:04:19 2017
-64.8833847	-10.7657337	59.95	Wed Jan 04 14:04:29 2017
-64.8833389	-10.7657146	59.61	Wed Jan 04 14:04:39 2017
-64.8833313	-10.7657452	59.81	Wed Jan 04 14:04:49 2017
-64.8832397	-10.7657881	61.29	Wed Jan 04 14:04:59 2017
-64.8830643	-10.7658596	64.38	Wed Jan 04 14:05:09 2017
-64.8830566	-10.7658672	64.59	Wed Jan 04 14:05:19 2017
-64.8830490	-10.7658720	64.73	Wed Jan 04 14:05:29 2017
-64.8830032	-10.7659149	68.01	Wed Jan 04 14:05:39 2017
-64.8829880	-10.7659311	67.76	Wed Jan 04 14:05:49 2017
-64.8829117	-10.7659464	69.56	Wed Jan 04 14:05:59 2017
-64.8828354	-10.7659407	70.10	Wed Jan 04 14:06:09 2017
-64.8827820	-10.7659006	74.72	Wed Jan 04 14:06:19 2017
-64.8827438	-10.7658958	75.08	Wed Jan 04 14:06:29 2017
-64.8827972	-10.7658606	77.70	Wed Jan 04 14:06:39 2017
-64.8828049	-10.7657824	81.24	Wed Jan 04 14:06:49 2017
-64.8827744	-10.7656794	83.04	Wed Jan 04 14:06:59 2017
-64.8828354	-10.7655640	85.38	Wed Jan 04 14:07:09 2017
-64.8828201	-10.7654848	86.73	Wed Jan 04 14:07:19 2017
-64.8828125	-10.7654390	88.66	Wed Jan 04 14:07:29 2017
-64.8828125	-10.7654333	88.59	Wed Jan 04 14:07:39 2017
-64.8828125	-10.7653933	87.56	Wed Jan 04 14:07:49 2017
-64.8828125	-10.7653427	84.03	Wed Jan 04 14:07:59 2017
-64.8828125	-10.7653608	83.80	Wed Jan 04 14:08:09 2017
-64.8828049	-10.7654629	84.99	Wed Jan 04 14:08:19 2017
-64.8828278	-10.7654696	84.93	Wed Jan 04 14:08:29 2017
-64.8828049	-10.7654362	85.20	Wed Jan 04 14:08:39 2017
-64.8827820	-10.7653913	86.32	Wed Jan 04 14:08:49 2017
-64.8827744	-10.7653913	86.41	Wed Jan 04 14:08:59 2017
-64.8827591	-10.7653990	86.46	Wed Jan 04 14:09:09 2017
-64.8827362	-10.7653961	86.51	Wed Jan 04 14:09:19 2017
-64.8827362	-10.7653828	86.54	Wed Jan 04 14:09:29 2017
-64.8827057	-10.7653723	87.73	Wed Jan 04 14:09:39 2017
-64.8826370	-10.7653875	93.29	Wed Jan 04 14:09:49 2017
-64.8826294	-10.7654076	94.47	Wed Jan 04 14:09:59 2017
-64.8827972	-10.7653780	95.18	Wed Jan 04 14:10:09 2017
-64.8828278	-10.7653522	95.30	Wed Jan 04 14:10:19 2017
-64.8828430	-10.7653418	95.32	Wed Jan 04 14:10:29 2017
-64.8828278	-10.7652807	93.85	Wed Jan 04 14:10:39 2017
-64.8828430	-10.7652845	93.39	Wed Jan 04 14:10:49 2017
-64.8828506	-10.7653227	93.00	Wed Jan 04 14:10:59 2017
-64.8828888	-10.7653065	92.96	Wed Jan 04 14:11:09 2017
-64.8828964	-10.7652845	93.55	Wed Jan 04 14:11:19 2017
-64.8828964	-10.7652903	93.55	Wed Jan 04 14:11:29 2017
-64.8828964	-10.7652712	93.64	Wed Jan 04 14:11:39 2017
-64.8829117	-10.7652655	93.41	Wed Jan 04 14:11:49 2017
-64.8829041	-10.7652845	93.85	Wed Jan 04 14:11:59 2017
-64.8828812	-10.7652655	94.23	Wed Jan 04 14:12:09 2017
-64.8828735	-10.7652149	94.35	Wed Jan 04 14:12:19 2017
-64.8828354	-10.7652168	94.80	Wed Jan 04 14:12:29 2017
-64.8828278	-10.7652054	94.95	Wed Jan 04 14:12:39 2017
-64.8828583	-10.7651958	95.08	Wed Jan 04 14:12:49 2017
-64.8829041	-10.7651911	95.08	Wed Jan 04 14:12:59 2017
-64.8829346	-10.7651939	94.66	Wed Jan 04 14:13:09 2017
-64.8829346	-10.7651920	94.66	Wed Jan 04 14:13:19 2017
-64.8828506	-10.7652159	97.35	Wed Jan 04 14:13:29 2017
-64.8828430	-10.7651978	97.36	Wed Jan 04 14:13:39 2017
-64.8829575	-10.7652016	95.74	Wed Jan 04 14:13:49 2017
-64.8830032	-10.7651529	94.47	Wed Jan 04 14:13:59 2017
-64.8830872	-10.7651672	90.39	Wed Jan 04 14:14:09 2017
-64.8830566	-10.7652063	88.94	Wed Jan 04 14:14:19 2017
-64.8829346	-10.7652006	89.84	Wed Jan 04 14:14:29 2017
-64.8828506	-10.7652044	90.93	Wed Jan 04 14:14:39 2017
-64.8827972	-10.7651682	92.56	Wed Jan 04 14:14:49 2017
-64.8827133	-10.7651691	93.22	Wed Jan 04 14:14:59 2017
-64.8827286	-10.7652140	93.75	Wed Jan 04 14:15:09 2017
-64.8826828	-10.7652988	97.69	Wed Jan 04 14:15:19 2017
-64.8826904	-10.7652950	98.94	Wed Jan 04 14:15:29 2017
-64.8827667	-10.7652349	99.55	Wed Jan 04 14:15:39 2017
-64.8828049	-10.7651720	99.77	Wed Jan 04 14:15:49 2017
-64.8827820	-10.7650785	100.58	Wed Jan 04 14:15:59 2017
-64.8828049	-10.7650156	100.28	Wed Jan 04 14:16:09 2017
-64.8827667	-10.7649660	100.88	Wed Jan 04 14:16:19 2017
-64.8827744	-10.7649202	100.75	Wed Jan 04 14:16:29 2017
-64.8827515	-10.7649136	100.26	Wed Jan 04 14:16:39 2017
-64.8827667	-10.7649450	100.37	Wed Jan 04 14:16:49 2017
-64.8827896	-10.7649250	100.59	Wed Jan 04 14:16:59 2017
-64.8827820	-10.7648449	101.16	Wed Jan 04 14:17:09 2017
-64.8827362	-10.7647552	102.13	Wed Jan 04 14:17:19 2017
-64.8827286	-10.7646618	104.05	Wed Jan 04 14:17:29 2017
-64.8827591	-10.7645874	105.73	Wed Jan 04 14:17:39 2017
-64.8827515	-10.7644997	106.73	Wed Jan 04 14:17:49 2017
-64.8827591	-10.7644444	107.13	Wed Jan 04 14:17:59 2017
-64.8827515	-10.7643909	107.49	Wed Jan 04 14:18:09 2017
-64.8827591	-10.7643776	107.35	Wed Jan 04 14:18:19 2017
-64.8827515	-10.7643557	107.16	Wed Jan 04 14:18:29 2017
-64.8827362	-10.7642536	106.75	Wed Jan 04 14:18:39 2017
-64.8827209	-10.7641830	106.64	Wed Jan 04 14:18:49 2017
-64.8826523	-10.7641277	106.24	Wed Jan 04 14:18:59 2017
-64.8826065	-10.7641516	104.92	Wed Jan 04 14:19:09 2017
-64.8825226	-10.7640343	103.43	Wed Jan 04 14:19:19 2017
-64.8826141	-10.7639408	104.98	Wed Jan 04 14:19:29 2017
-64.8825989	-10.7638836	104.95	Wed Jan 04 14:19:39 2017
-64.8825912	-10.7638254	103.98	Wed Jan 04 14:19:49 2017
-64.8825684	-10.7637701	103.23	Wed Jan 04 14:19:59 2017
-64.8825378	-10.7636995	103.96	Wed Jan 04 14:20:09 2017
-64.8825684	-10.7636433	104.04	Wed Jan 04 14:20:19 2017
-64.8825760	-10.7636118	103.97	Wed Jan 04 14:20:29 2017
-64.8825760	-10.7635584	103.74	Wed Jan 04 14:20:39 2017
-64.8825378	-10.7634869	103.12	Wed Jan 04 14:20:49 2017
-64.8826218	-10.7633953	105.58	Wed Jan 04 14:20:59 2017
-64.8826523	-10.7633762	105.59	Wed Jan 04 14:21:09 2017
-64.8826675	-10.7633629	105.32	Wed Jan 04 14:21:19 2017
-64.8826828	-10.7633514	105.32	Wed Jan 04 14:21:29 2017
-64.8827057	-10.7633696	105.08	Wed Jan 04 14:21:39 2017
-64.8826752	-10.7633600	105.16	Wed Jan 04 14:21:49 2017
-64.8826141	-10.7633533	105.00	Wed Jan 04 14:21:59 2017
-64.8825989	-10.7633457	104.98	Wed Jan 04 14:22:09 2017
-64.8825912	-10.7633429	105.00	Wed Jan 04 14:22:19 2017
-64.8825073	-10.7633591	104.73	Wed Jan 04 14:22:29 2017
-64.8825226	-10.7633905	104.86	Wed Jan 04 14:22:39 2017
-64.8826294	-10.7634811	103.57	Wed Jan 04 14:22:49 2017
-64.8826447	-10.7635021	103.55	Wed Jan 04 14:22:59 2017
-64.8826294	-10.7634859	99.82	Wed Jan 04 14:23:09 2017
-64.8826370	-10.7635279	99.58	Wed Jan 04 14:23:19 2017
-64.8827209	-10.7635860	97.97	Wed Jan 04 14:23:29 2017
-64.8827896	-10.7635889	97.83	Wed Jan 04 14:23:39 2017
-64.8828735	-10.7636251	95.94	Wed Jan 04 14:23:49 2017
-64.8830032	-10.7636299	95.23	Wed Jan 04 14:23:59 2017
-64.8830261	-10.7636623	93.73	Wed Jan 04 14:24:09 2017
-64.8830566	-10.7636280	93.38	Wed Jan 04 14:24:19 2017
-64.8830872	-10.7636023	93.26	Wed Jan 04 14:24:29 2017
-64.8831863	-10.7635660	92.59	Wed Jan 04 14:24:39 2017
-64.8832321	-10.7635326	92.32	Wed Jan 04 14:24:49 2017
-64.8833084	-10.7635641	92.26	Wed Jan 04 14:24:59 2017
-64.8832855	-10.7635698	92.21	Wed Jan 04 14:25:09 2017
-64.8832550	-10.7635136	92.23	Wed Jan 04 14:25:19 2017
-64.8832703	-10.7635260	89.09	Wed Jan 04 14:25:29 2017
-64.8832626	-10.7635221	89.09	Wed Jan 04 14:25:39 2017
-64.8832703	-10.7635155	89.11	Wed Jan 04 14:25:49 2017
-64.8832855	-10.7635098	89.13	Wed Jan 04 14:25:59 2017
-64.8832855	-10.7635059	89.17	Wed Jan 04 14:26:09 2017
-64.8832855	-10.7635021	89.22	Wed Jan 04 14:26:19 2017
-64.8832779	-10.7634954	89.27	Wed Jan 04 14:26:29 2017
-64.8832779	-10.7635002	89.26	Wed Jan 04 14:26:39 2017
-64.8833237	-10.7634678	86.94	Wed Jan 04 14:26:49 2017
-64.8833084	-10.7634373	87.94	Wed Jan 04 14:26:59 2017
-64.8833313	-10.7634478	88.50	Wed Jan 04 14:27:09 2017
-64.8833237	-10.7634392	88.56	Wed Jan 04 14:27:19 2017
-64.8833618	-10.7634764	89.16	Wed Jan 04 14:27:29 2017
-64.8833237	-10.7634516	89.39	Wed Jan 04 14:27:39 2017
-64.8833084	-10.7634554	89.45	Wed Jan 04 14:27:49 2017
-64.8832550	-10.7634420	89.76	Wed Jan 04 14:27:59 2017
-64.8832626	-10.7634144	90.29	Wed Jan 04 14:28:09 2017
-64.8833389	-10.7634411	90.35	Wed Jan 04 14:28:19 2017
-64.8834229	-10.7634687	86.60	Wed Jan 04 14:28:29 2017
-64.8834457	-10.7634954	86.56	Wed Jan 04 14:28:39 2017
-64.8834610	-10.7635088	86.10	Wed Jan 04 14:28:49 2017
-64.8834686	-10.7635193	84.99	Wed Jan 04 14:28:59 2017
-64.8834000	-10.7635164	85.41	Wed Jan 04 14:29:09 2017
-64.8833160	-10.7634697	87.48	Wed Jan 04 14:29:19 2017
-64.8832626	-10.7634678	88.54	Wed Jan 04 14:29:29 2017
-64.8831253	-10.7635059	90.07	Wed Jan 04 14:29:39 2017
-64.8830261	-10.7635002	92.08	Wed Jan 04 14:29:49 2017
-64.8830566	-10.7635221	85.43	Wed Jan 04 14:29:59 2017
-64.8831787	-10.7635708	82.78	Wed Jan 04 14:30:09 2017
-64.8832092	-10.7635736	82.63	Wed Jan 04 14:30:19 2017
-64.8832092	-10.7635565	82.97	Wed Jan 04 14:30:29 2017
-64.8832779	-10.7635899	81.41	Wed Jan 04 14:30:39 2017
-64.8833008	-10.7635965	82.86	Wed Jan 04 14:30:49 2017
-64.8831787	-10.7636271	87.94	Wed Jan 04 14:30:59 2017
-64.8830490	-10.7636375	89.17	Wed Jan 04 14:31:09 2017
-64.8830643	-10.7636309	89.33	Wed Jan 04 14:31:19 2017
-64.8830643	-10.7636328	89.40	Wed Jan 04 14:31:29 2017
-64.8831100	-10.7636223	90.32	Wed Jan 04 14:31:39 2017
-64.8831482	-10.7636070	94.52	Wed Jan 04 14:31:49 2017
-64.8831787	-10.7635355	96.53	Wed Jan 04 14:31:59 2017
-64.8832703	-10.7635269	97.98	Wed Jan 04 14:32:09 2017
-64.8832703	-10.7635231	98.87	Wed Jan 04 14:32:19 2017
-64.8832626	-10.7635317	98.92	Wed Jan 04 14:32:29 2017
-64.8832779	-10.7635460	99.74	Wed Jan 04 14:32:39 2017
-64.8832474	-10.7635098	100.51	Wed Jan 04 14:32:49 2017
-64.8832321	-10.7635422	101.46	Wed Jan 04 14:32:59 2017
-64.8832397	-10.7635670	101.97	Wed Jan 04 14:33:09 2017
-64.8832474	-10.7635717	102.24	Wed Jan 04 14:33:19 2017
-64.8832397	-10.7635622	102.33	Wed Jan 04 14:33:29 2017
-64.8832550	-10.7635307	103.93	Wed Jan 04 14:33:39 2017
-64.8832626	-10.7635345	104.09	Wed Jan 04 14:33:49 2017
-64.8832626	-10.7635307	104.27	Wed Jan 04 14:33:59 2017
-64.8832626	-10.7635317	104.49	Wed Jan 04 14:34:09 2017
-64.8832474	-10.7635212	107.32	Wed Jan 04 14:34:19 2017
-64.8832474	-10.7635202	107.94	Wed Jan 04 14:34:29 2017
-64.8832550	-10.7635260	109.11	Wed Jan 04 14:34:39 2017
-64.8832550	-10.7635393	110.88	Wed Jan 04 14:34:49 2017
-64.8831558	-10.7635574	114.27	Wed Jan 04 14:34:59 2017
-64.8831253	-10.7635565	117.70	Wed Jan 04 14:35:09 2017
-64.8831482	-10.7635784	120.62	Wed Jan 04 14:35:19 2017
-64.8831558	-10.7635860	123.41	Wed Jan 04 14:35:29 2017
-64.8831787	-10.7635670	124.50	Wed Jan 04 14:35:39 2017
-64.8831787	-10.7635584	125.35	Wed Jan 04 14:35:49 2017
-64.8831863	-10.7635412	128.66	Wed Jan 04 14:35:59 2017
-64.8831863	-10.7635393	128.77	Wed Jan 04 14:36:09 2017
-64.8832169	-10.7635574	131.30	Wed Jan 04 14:36:19 2017
-64.8832169	-10.7635670	132.63	Wed Jan 04 14:36:29 2017
-64.8832321	-10.7635660	132.84	Wed Jan 04 14:36:39 2017
-64.8832092	-10.7635708	134.75	Wed Jan 04 14:36:49 2017
-64.8832016	-10.7635775	134.89	Wed Jan 04 14:36:59 2017
-64.8832016	-10.7635746	135.06	Wed Jan 04 14:37:09 2017
-64.8832092	-10.7635775	135.25	Wed Jan 04 14:37:19 2017
-64.8832474	-10.7635727	135.47	Wed Jan 04 14:37:29 2017
-64.8832550	-10.7635727	135.54	Wed Jan 04 14:37:39 2017
-64.8832474	-10.7635822	135.58	Wed Jan 04 14:37:49 2017
-64.8832245	-10.7635574	137.56	Wed Jan 04 14:37:59 2017
-64.8832397	-10.7635498	138.73	Wed Jan 04 14:38:09 2017
-64.8832169	-10.7635479	140.25	Wed Jan 04 14:38:19 2017
-64.8832245	-10.7636528	142.20	Wed Jan 04 14:38:29 2017
-64.8832321	-10.7636623	143.20	Wed Jan 04 14:38:39 2017
-64.8832321	-10.7636404	144.34	Wed Jan 04 14:38:49 2017
-64.8832169	-10.7636147	145.75	Wed Jan 04 14:38:59 2017
-64.8831787	-10.7636042	146.43	Wed Jan 04 14:39:09 2017
-64.8831787	-10.7635918	146.41	Wed Jan 04 14:39:19 2017
-64.8831863	-10.7635870	147.54	Wed Jan 04 14:39:29 2017
-64.8831940	-10.7635918	148.67	Wed Jan 04 14:39:39 2017
-64.8831863	-10.7635870	150.11	Wed Jan 04 14:39:49 2017
-64.8832016	-10.7635803	151.29	Wed Jan 04 14:39:59 2017
-64.8832169	-10.7635899	152.63	Wed Jan 04 14:40:09 2017
-64.8832169	-10.7636013	153.97	Wed Jan 04 14:40:19 2017
-64.8832092	-10.7635965	155.19	Wed Jan 04 14:40:29 2017
-64.8831940	-10.7635860	156.38	Wed Jan 04 14:40:39 2017
-64.8832016	-10.7635803	157.07	Wed Jan 04 14:40:49 2017
-64.8832016	-10.7635775	157.56	Wed Jan 04 14:40:59 2017
-64.8832092	-10.7635937	157.95	Wed Jan 04 14:41:09 2017
-64.8832245	-10.7636290	158.49	Wed Jan 04 14:41:19 2017
-64.8832550	-10.7636223	159.02	Wed Jan 04 14:41:29 2017
-64.8832474	-10.7636137	159.36	Wed Jan 04 14:41:39 2017
-64.8832397	-10.7636166	159.95	Wed Jan 04 14:41:49 2017
-64.8832321	-10.7636147	160.53	Wed Jan 04 14:41:59 2017
-64.8832321	-10.7636213	161.09	Wed Jan 04 14:42:09 2017
-64.8832397	-10.7636204	161.87	Wed Jan 04 14:42:19 2017
-64.8832397	-10.7636175	162.71	Wed Jan 04 14:42:29 2017
-64.8832397	-10.7636166	163.60	Wed Jan 04 14:42:39 2017
-64.8832321	-10.7636099	164.31	Wed Jan 04 14:42:49 2017
-64.8832397	-10.7636042	164.36	Wed Jan 04 14:42:59 2017
-64.8832550	-10.7636051	164.29	Wed Jan 04 14:43:09 2017
-64.8832626	-10.7636080	164.27	Wed Jan 04 14:43:19 2017
-64.8832703	-10.7636147	164.20	Wed Jan 04 14:43:29 2017
-64.8832932	-10.7636147	164.20	Wed Jan 04 14:43:39 2017
-64.8833008	-10.7636223	164.11	Wed Jan 04 14:43:49 2017
-64.8832932	-10.7636309	163.86	Wed Jan 04 14:43:59 2017
-64.8832855	-10.7636366	163.26	Wed Jan 04 14:44:09 2017
-64.8832703	-10.7636290	162.52	Wed Jan 04 14:44:19 2017
-64.8832550	-10.7636271	161.68	Wed Jan 04 14:44:29 2017
-64.8832626	-10.7636299	160.69	Wed Jan 04 14:44:39 2017
-64.8832703	-10.7636518	159.41	Wed Jan 04 14:44:49 2017
-64.8832855	-10.7636662	157.67	Wed Jan 04 14:44:59 2017
-64.8832932	-10.7636709	155.68	Wed Jan 04 14:45:09 2017
-64.8832932	-10.7636738	153.69	Wed Jan 04 14:45:19 2017
-64.8832855	-10.7636662	151.72	Wed Jan 04 14:45:29 2017
-64.8832321	-10.7636080	149.49	Wed Jan 04 14:45:39 2017
-64.8832245	-10.7635984	147.57	Wed Jan 04 14:45:49 2017
-64.8832321	-10.7635975	145.30	Wed Jan 04 14:45:59 2017
-64.8832321	-10.7635984	143.11	Wed Jan 04 14:46:09 2017
-64.8832245	-10.7635880	141.13	Wed Jan 04 14:46:19 2017
-64.8832245	-10.7635679	139.34	Wed Jan 04 14:46:29 2017
-64.8832321	-10.7635412	139.36	Wed Jan 04 14:46:39 2017
-64.8832321	-10.7635422	138.04	Wed Jan 04 14:46:49 2017
-64.8832321	-10.7635479	136.96	Wed Jan 04 14:46:59 2017
-64.8832169	-10.7635441	136.15	Wed Jan 04 14:47:09 2017
-64.8832016	-10.7635660	137.79	Wed Jan 04 14:47:19 2017
-64.8832016	-10.7635622	137.62	Wed Jan 04 14:47:29 2017
-64.8832092	-10.7635880	137.79	Wed Jan 04 14:47:39 2017
-64.8832092	-10.7635822	138.81	Wed Jan 04 14:47:49 2017
-64.8832321	-10.7635736	138.93	Wed Jan 04 14:47:59 2017
-64.8832397	-10.7635803	139.11	Wed Jan 04 14:48:09 2017
-64.8832321	-10.7635880	139.29	Wed Jan 04 14:48:19 2017
-64.8832626	-10.7635984	139.95	Wed Jan 04 14:48:29 2017
-64.8833084	-10.7635984	141.99	Wed Jan 04 14:48:39 2017
-64.8833847	-10.7636452	143.74	Wed Jan 04 14:48:49 2017
-64.8833466	-10.7636108	145.29	Wed Jan 04 14:48:59 2017
-64.8833542	-10.7635908	146.01	Wed Jan 04 14:49:09 2017
-64.8833008	-10.7635546	147.65	Wed Jan 04 14:49:19 2017
-64.8832092	-10.7635813	148.75	Wed Jan 04 14:49:29 2017
-64.8832016	-10.7635603	153.20	Wed Jan 04 14:49:39 2017
-64.8831940	-10.7635689	154.94	Wed Jan 04 14:49:49 2017
-64.8831940	-10.7635612	156.58	Wed Jan 04 14:49:59 2017
-64.8831863	-10.7635212	158.04	Wed Jan 04 14:50:09 2017
-64.8832169	-10.7634850	158.95	Wed Jan 04 14:50:19 2017
-64.8832550	-10.7634230	160.01	Wed Jan 04 14:50:29 2017
-64.8832855	-10.7633848	161.00	Wed Jan 04 14:50:39 2017
-64.8833008	-10.7633162	162.70	Wed Jan 04 14:50:49 2017
-64.8832932	-10.7632933	163.93	Wed Jan 04 14:50:59 2017
-64.8832550	-10.7632914	165.55	Wed Jan 04 14:51:09 2017
-64.8832321	-10.7632694	166.76	Wed Jan 04 14:51:19 2017
-64.8832169	-10.7632389	167.82	Wed Jan 04 14:51:29 2017
-64.8832169	-10.7632265	169.08	Wed Jan 04 14:51:39 2017
-64.8832245	-10.7632275	170.32	Wed Jan 04 14:51:49 2017
-64.8832321	-10.7632294	171.55	Wed Jan 04 14:51:59 2017
-64.8832245	-10.7632275	172.77	Wed Jan 04 14:52:09 2017
-64.8832245	-10.7632313	174.01	Wed Jan 04 14:52:19 2017
-64.8832245	-10.7632465	175.25	Wed Jan 04 14:52:29 2017
-64.8832169	-10.7632504	176.50	Wed Jan 04 14:52:39 2017
-64.8831940	-10.7632408	177.74	Wed Jan 04 14:52:49 2017
-64.8831863	-10.7632484	178.96	Wed Jan 04 14:52:59 2017
-64.8831635	-10.7632456	179.98	Wed Jan 04 14:53:09 2017
-64.8831558	-10.7632284	180.84	Wed Jan 04 14:53:19 2017
-64.8831711	-10.7632313	181.54	Wed Jan 04 14:53:29 2017
-64.8831940	-10.7632914	181.55	Wed Jan 04 14:53:39 2017
-64.8832550	-10.7633104	181.79	Wed Jan 04 14:53:49 2017
-64.8833160	-10.7633238	181.91	Wed Jan 04 14:53:59 2017
-64.8833313	-10.7633543	182.49	Wed Jan 04 14:54:09 2017
-64.8833160	-10.7633142	182.64	Wed Jan 04 14:54:19 2017
-64.8833160	-10.7632980	183.16	Wed Jan 04 14:54:29 2017
-64.8833160	-10.7633057	183.66	Wed Jan 04 14:54:39 2017
-64.8833160	-10.7633076	184.17	Wed Jan 04 14:54:49 2017
-64.8833084	-10.7632055	183.85	Wed Jan 04 14:54:59 2017
-64.8832855	-10.7631588	183.70	Wed Jan 04 14:55:09 2017
-64.8832245	-10.7631035	184.33	Wed Jan 04 14:55:19 2017
-64.8831940	-10.7631063	184.69	Wed Jan 04 14:55:29 2017
-64.8832092	-10.7631130	185.46	Wed Jan 04 14:55:39 2017
-64.8831940	-10.7631197	186.00	Wed Jan 04 14:55:49 2017
-64.8832016	-10.7631235	186.52	Wed Jan 04 14:55:59 2017
-64.8832092	-10.7631330	186.57	Wed Jan 04 14:56:09 2017
-64.8832169	-10.7631426	187.02	Wed Jan 04 14:56:19 2017
-64.8832016	-10.7631245	187.68	Wed Jan 04 14:56:29 2017
-64.8831558	-10.7631178	188.83	Wed Jan 04 14:56:39 2017
-64.8831406	-10.7631273	189.67	Wed Jan 04 14:56:49 2017
-64.8831558	-10.7631216	190.52	Wed Jan 04 14:56:59 2017
-64.8831482	-10.7631197	191.35	Wed Jan 04 14:57:09 2017
-64.8831482	-10.7631187	191.47	Wed Jan 04 14:57:19 2017
-64.8831482	-10.7631168	191.49	Wed Jan 04 14:57:29 2017
-64.8831482	-10.7631111	191.48	Wed Jan 04 14:57:39 2017
-64.8831406	-10.7631073	191.25	Wed Jan 04 14:57:49 2017
-64.8831406	-10.7631016	190.95	Wed Jan 04 14:57:59 2017
-64.8831329	-10.7631016	190.68	Wed Jan 04 14:58:09 2017
-64.8831406	-10.7630930	190.41	Wed Jan 04 14:58:19 2017
-64.8831558	-10.7630844	190.20	Wed Jan 04 14:58:29 2017
-64.8831787	-10.7630959	189.52	Wed Jan 04 14:58:39 2017
-64.8832016	-10.7631025	188.79	Wed Jan 04 14:58:49 2017
-64.8832092	-10.7630968	187.29	Wed Jan 04 14:58:59 2017
-64.8832092	-10.7630529	184.10	Wed Jan 04 14:59:09 2017
-64.8832169	-10.7630634	181.94	Wed Jan 04 14:59:19 2017
-64.8832169	-10.7630596	179.11	Wed Jan 04 14:59:29 2017
-64.8832169	-10.7630596	178.77	Wed Jan 04 14:59:39 2017
-64.8832169	-10.7630606	178.73	Wed Jan 04 14:59:49 2017
-64.8832169	-10.7630615	178.79	Wed Jan 04 14:59:59 2017
-64.8832092	-10.7630634	178.96	Wed Jan 04 15:00:09 2017
-64.8832169	-10.7630653	179.21	Wed Jan 04 15:00:19 2017
-64.8832321	-10.7631054	178.68	Wed Jan 04 15:00:29 2017
-64.8832779	-10.7631350	177.43	Wed Jan 04 15:00:39 2017
-64.8833847	-10.7632084	172.13	Wed Jan 04 15:00:49 2017
-64.8835220	-10.7631817	171.52	Wed Jan 04 15:00:59 2017
-64.8835754	-10.7630873	169.23	Wed Jan 04 15:01:09 2017
-64.8836136	-10.7630091	167.83	Wed Jan 04 15:01:19 2017
-64.8836288	-10.7629347	166.52	Wed Jan 04 15:01:29 2017
-64.8835220	-10.7628899	165.72	Wed Jan 04 15:01:39 2017
-64.8835373	-10.7628670	165.42	Wed Jan 04 15:01:49 2017
-64.8836288	-10.7628374	165.48	Wed Jan 04 15:01:59 2017
-64.8836288	-10.7628241	165.10	Wed Jan 04 15:02:09 2017
-64.8836060	-10.7627840	164.45	Wed Jan 04 15:02:19 2017
-64.8836288	-10.7627716	163.80	Wed Jan 04 15:02:29 2017
-64.8836212	-10.7627516	163.13	Wed Jan 04 15:02:39 2017
-64.8836288	-10.7626772	162.50	Wed Jan 04 15:02:49 2017
-64.8835678	-10.7625656	161.70	Wed Jan 04 15:02:59 2017
-64.8835678	-10.7625122	161.57	Wed Jan 04 15:03:09 2017
-64.8835144	-10.7625732	160.82	Wed Jan 04 15:03:19 2017
-64.8833771	-10.7625723	161.13	Wed Jan 04 15:03:29 2017
-64.8834076	-10.7625399	159.33	Wed Jan 04 15:03:39 2017
-64.8834229	-10.7625723	158.31	Wed Jan 04 15:03:49 2017
-64.8834610	-10.7625837	157.22	Wed Jan 04 15:03:59 2017
-64.8834534	-10.7626400	157.08	Wed Jan 04 15:04:09 2017
-64.8834457	-10.7626553	156.83	Wed Jan 04 15:04:19 2017
-64.8834000	-10.7626677	155.04	Wed Jan 04 15:04:29 2017
-64.8833923	-10.7626734	154.40	Wed Jan 04 15:04:39 2017
-64.8833847	-10.7627134	154.04	Wed Jan 04 15:04:49 2017
-64.8833923	-10.7627544	153.34	Wed Jan 04 15:04:59 2017
-64.8834076	-10.7627716	152.57	Wed Jan 04 15:05:09 2017
-64.8834991	-10.7627048	152.29	Wed Jan 04 15:05:19 2017
-64.8834991	-10.7626257	151.10	Wed Jan 04 15:05:29 2017
-64.8834686	-10.7626410	151.66	Wed Jan 04 15:05:39 2017
-64.8834915	-10.7627039	151.38	Wed Jan 04 15:05:49 2017
-64.8835068	-10.7627020	150.84	Wed Jan 04 15:05:59 2017
-64.8835678	-10.7627087	150.35	Wed Jan 04 15:06:09 2017
-64.8835983	-10.7627316	150.01	Wed Jan 04 15:06:19 2017
-64.8835144	-10.7627306	150.52	Wed Jan 04 15:06:29 2017
-64.8834457	-10.7627153	150.58	Wed Jan 04 15:06:39 2017
-64.8834229	-10.7626457	149.85	Wed Jan 04 15:06:49 2017
-64.8834686	-10.7625856	149.14	Wed Jan 04 15:06:59 2017
-64.8834229	-10.7625523	149.27	Wed Jan 04 15:07:09 2017
-64.8834457	-10.7625847	149.78	Wed Jan 04 15:07:19 2017
-64.8834534	-10.7625666	151.71	Wed Jan 04 15:07:29 2017
-64.8834229	-10.7625904	151.71	Wed Jan 04 15:07:39 2017
-64.8833847	-10.7626572	149.10	Wed Jan 04 15:07:49 2017
-64.8833771	-10.7626524	146.52	Wed Jan 04 15:07:59 2017
-64.8833923	-10.7626762	145.28	Wed Jan 04 15:08:09 2017
-64.8833923	-10.7626886	145.39	Wed Jan 04 15:08:19 2017
-64.8833847	-10.7626934	144.64	Wed Jan 04 15:08:29 2017
-64.8833771	-10.7626915	143.96	Wed Jan 04 15:08:39 2017
-64.8833542	-10.7626925	143.32	Wed Jan 04 15:08:49 2017
-64.8832932	-10.7627230	142.79	Wed Jan 04 15:08:59 2017
-64.8832779	-10.7627211	141.17	Wed Jan 04 15:09:09 2017
-64.8832703	-10.7627258	140.51	Wed Jan 04 15:09:19 2017
-64.8832626	-10.7627230	139.96	Wed Jan 04 15:09:29 2017
-64.8832703	-10.7627125	139.81	Wed Jan 04 15:09:39 2017
-64.8833084	-10.7626982	141.90	Wed Jan 04 15:09:49 2017
-64.8833160	-10.7626944	142.35	Wed Jan 04 15:09:59 2017
-64.8833160	-10.7626858	143.00	Wed Jan 04 15:10:09 2017
-64.8833237	-10.7626810	143.91	Wed Jan 04 15:10:19 2017
-64.8833237	-10.7626686	145.17	Wed Jan 04 15:10:29 2017
-64.8832779	-10.7626143	147.56	Wed Jan 04 15:10:39 2017
-64.8832855	-10.7625933	148.67	Wed Jan 04 15:10:49 2017
-64.8833084	-10.7626266	150.79	Wed Jan 04 15:10:59 2017
-64.8833618	-10.7626429	152.82	Wed Jan 04 15:11:09 2017
-64.8832932	-10.7626572	153.36	Wed Jan 04 15:11:19 2017
-64.8832932	-10.7626696	155.04	Wed Jan 04 15:11:29 2017
-64.8832855	-10.7626810	156.97	Wed Jan 04 15:11:39 2017
-64.8832855	-10.7626715	158.95	Wed Jan 04 15:11:49 2017
-64.8832932	-10.7626600	161.09	Wed Jan 04 15:11:59 2017
-64.8833084	-10.7626619	163.32	Wed Jan 04 15:12:09 2017
-64.8833160	-10.7626553	165.67	Wed Jan 04 15:12:19 2017
-64.8833237	-10.7626829	169.03	Wed Jan 04 15:12:29 2017
-64.8833237	-10.7627039	171.99	Wed Jan 04 15:12:39 2017
-64.8833160	-10.7627020	174.82	Wed Jan 04 15:12:49 2017
-64.8833084	-10.7626762	177.31	Wed Jan 04 15:12:59 2017
-64.8833008	-10.7626352	177.85	Wed Jan 04 15:13:09 2017
-64.8833084	-10.7626295	180.20	Wed Jan 04 15:13:19 2017
-64.8833160	-10.7626295	182.63	Wed Jan 04 15:13:29 2017
-64.8833313	-10.7626286	184.87	Wed Jan 04 15:13:39 2017
-64.8834000	-10.7626104	186.29	Wed Jan 04 15:13:49 2017
-64.8834076	-10.7625637	187.26	Wed Jan 04 15:13:59 2017
-64.8834000	-10.7624989	184.96	Wed Jan 04 15:14:09 2017
-64.8834076	-10.7624960	185.91	Wed Jan 04 15:14:19 2017
-64.8833847	-10.7624950	186.66	Wed Jan 04 15:14:29 2017
-64.8833771	-10.7624912	187.30	Wed Jan 04 15:14:39 2017
-64.8833694	-10.7624807	187.78	Wed Jan 04 15:14:49 2017
-64.8833771	-10.7624750	187.91	Wed Jan 04 15:14:59 2017
-64.8833771	-10.7624550	186.70	Wed Jan 04 15:15:09 2017
-64.8833466	-10.7624321	186.22	Wed Jan 04 15:15:19 2017
-64.8833466	-10.7623682	184.32	Wed Jan 04 15:15:29 2017
-64.8833389	-10.7623501	183.00	Wed Jan 04 15:15:39 2017
-64.8833160	-10.7623482	182.66	Wed Jan 04 15:15:49 2017
-64.8832550	-10.7623434	180.18	Wed Jan 04 15:15:59 2017
-64.8832245	-10.7623224	176.78	Wed Jan 04 15:16:09 2017
-64.8832092	-10.7623386	175.14	Wed Jan 04 15:16:19 2017
-64.8831863	-10.7623377	173.12	Wed Jan 04 15:16:29 2017
-64.8831329	-10.7623348	169.36	Wed Jan 04 15:16:39 2017
-64.8831100	-10.7623329	168.12	Wed Jan 04 15:16:49 2017
-64.8831177	-10.7623224	166.82	Wed Jan 04 15:16:59 2017
-64.8831253	-10.7623196	165.52	Wed Jan 04 15:17:09 2017
-64.8831253	-10.7623034	164.23	Wed Jan 04 15:17:19 2017
-64.8831177	-10.7622967	162.93	Wed Jan 04 15:17:29 2017
-64.8830948	-10.7622938	161.55	Wed Jan 04 15:17:39 2017
-64.8830948	-10.7622843	160.27	Wed Jan 04 15:17:49 2017
-64.8830795	-10.7622862	158.98	Wed Jan 04 15:17:59 2017
-64.8829956	-10.7623301	157.12	Wed Jan 04 15:18:09 2017
-64.8829269	-10.7623405	155.84	Wed Jan 04 15:18:19 2017
-64.8829193	-10.7623138	154.56	Wed Jan 04 15:18:29 2017
-64.8828964	-10.7623072	153.44	Wed Jan 04 15:18:39 2017
-64.8828735	-10.7622490	152.56	Wed Jan 04 15:18:49 2017
-64.8828659	-10.7622395	151.34	Wed Jan 04 15:18:59 2017
-64.8828354	-10.7622347	150.20	Wed Jan 04 15:19:09 2017
-64.8827744	-10.7621975	148.70	Wed Jan 04 15:19:19 2017
-64.8826828	-10.7622051	147.64	Wed Jan 04 15:19:29 2017
-64.8826599	-10.7622442	146.40	Wed Jan 04 15:19:39 2017
-64.8826218	-10.7622118	144.99	Wed Jan 04 15:19:49 2017
-64.8824692	-10.7622232	143.88	Wed Jan 04 15:19:59 2017
-64.8824081	-10.7621841	143.01	Wed Jan 04 15:20:09 2017
-64.8823929	-10.7621737	141.85	Wed Jan 04 15:20:19 2017
-64.8823929	-10.7621508	140.73	Wed Jan 04 15:20:29 2017
-64.8824005	-10.7620325	139.16	Wed Jan 04 15:20:39 2017
-64.8824234	-10.7620039	137.58	Wed Jan 04 15:20:49 2017
-64.8824005	-10.7619896	136.35	Wed Jan 04 15:20:59 2017
-64.8823395	-10.7619209	136.39	Wed Jan 04 15:21:09 2017
-64.8822479	-10.7619200	136.38	Wed Jan 04 15:21:19 2017
-64.8821259	-10.7619448	136.75	Wed Jan 04 15:21:29 2017
-64.8821030	-10.7619209	136.91	Wed Jan 04 15:21:39 2017
-64.8820496	-10.7618761	135.55	Wed Jan 04 15:21:49 2017
-64.8820801	-10.7617798	134.97	Wed Jan 04 15:21:59 2017
-64.8821106	-10.7616997	136.53	Wed Jan 04 15:22:09 2017
-64.8821030	-10.7616892	135.88	Wed Jan 04 15:22:19 2017
-64.8819962	-10.7617207	135.57	Wed Jan 04 15:22:29 2017
-64.8818665	-10.7617111	135.04	Wed Jan 04 15:22:39 2017
-64.8817673	-10.7616901	134.61	Wed Jan 04 15:22:49 2017
-64.8816299	-10.7616529	135.39	Wed Jan 04 15:22:59 2017
-64.8815460	-10.7616997	137.68	Wed Jan 04 15:23:09 2017
-64.8814316	-10.7616606	138.42	Wed Jan 04 15:23:19 2017
-64.8813019	-10.7617035	137.50	Wed Jan 04 15:23:29 2017
-64.8812485	-10.7618084	137.44	Wed Jan 04 15:23:39 2017
-64.8811493	-10.7618771	137.39	Wed Jan 04 15:23:49 2017
-64.8810196	-10.7618923	136.89	Wed Jan 04 15:23:59 2017
-64.8809891	-10.7619190	136.56	Wed Jan 04 15:24:09 2017
-64.8808670	-10.7619686	136.71	Wed Jan 04 15:24:19 2017
-64.8807526	-10.7620306	137.12	Wed Jan 04 15:24:29 2017
-64.8807373	-10.7620811	137.52	Wed Jan 04 15:24:39 2017
-64.8806915	-10.7621717	136.43	Wed Jan 04 15:24:49 2017
-64.8806534	-10.7622175	135.38	Wed Jan 04 15:24:59 2017
-64.8805618	-10.7622576	135.32	Wed Jan 04 15:25:09 2017
-64.8804855	-10.7623243	134.79	Wed Jan 04 15:25:19 2017
-64.8804321	-10.7624302	133.79	Wed Jan 04 15:25:29 2017
-64.8803253	-10.7625217	134.49	Wed Jan 04 15:25:39 2017
-64.8802109	-10.7625551	134.02	Wed Jan 04 15:25:49 2017
-64.8801193	-10.7626352	134.36	Wed Jan 04 15:25:59 2017
-64.8800507	-10.7627020	134.42	Wed Jan 04 15:26:09 2017
-64.8799820	-10.7627478	134.10	Wed Jan 04 15:26:19 2017
-64.8799286	-10.7627306	135.57	Wed Jan 04 15:26:29 2017
-64.8799210	-10.7627392	135.00	Wed Jan 04 15:26:39 2017
-64.8798981	-10.7627487	134.70	Wed Jan 04 15:26:49 2017
-64.8798294	-10.7626734	134.38	Wed Jan 04 15:26:59 2017
-64.8798218	-10.7625895	133.83	Wed Jan 04 15:27:09 2017
-64.8797684	-10.7625427	133.88	Wed Jan 04 15:27:19 2017
-64.8797607	-10.7624369	134.16	Wed Jan 04 15:27:29 2017
-64.8797684	-10.7623472	133.46	Wed Jan 04 15:27:39 2017
-64.8798447	-10.7622881	134.45	Wed Jan 04 15:27:49 2017
-64.8798523	-10.7622671	134.91	Wed Jan 04 15:27:59 2017
-64.8798447	-10.7622519	135.09	Wed Jan 04 15:28:09 2017
-64.8797913	-10.7621098	134.89	Wed Jan 04 15:28:19 2017
-64.8797379	-10.7620220	136.58	Wed Jan 04 15:28:29 2017
-64.8797226	-10.7619324	137.91	Wed Jan 04 15:28:39 2017
-64.8796768	-10.7619181	138.88	Wed Jan 04 15:28:49 2017
-64.8795624	-10.7619009	140.63	Wed Jan 04 15:28:59 2017
-64.8795090	-10.7619238	141.90	Wed Jan 04 15:29:09 2017
-64.8794479	-10.7619114	142.09	Wed Jan 04 15:29:19 2017
-64.8794403	-10.7619371	142.25	Wed Jan 04 15:29:29 2017
-64.8794937	-10.7620068	141.80	Wed Jan 04 15:29:39 2017
-64.8795547	-10.7620935	140.95	Wed Jan 04 15:29:49 2017
-64.8796082	-10.7621231	140.86	Wed Jan 04 15:29:59 2017
-64.8796768	-10.7621727	140.96	Wed Jan 04 15:30:09 2017
-64.8797302	-10.7621880	141.50	Wed Jan 04 15:30:19 2017
-64.8796844	-10.7622709	142.36	Wed Jan 04 15:30:29 2017
-64.8796997	-10.7623692	142.38	Wed Jan 04 15:30:39 2017
-64.8797913	-10.7623844	142.39	Wed Jan 04 15:30:49 2017
-64.8798676	-10.7624512	142.18	Wed Jan 04 15:30:59 2017
-64.8799057	-10.7624817	142.33	Wed Jan 04 15:31:09 2017
-64.8799057	-10.7624855	142.45	Wed Jan 04 15:31:19 2017
-64.8798676	-10.7626095	142.93	Wed Jan 04 15:31:29 2017
-64.8798294	-10.7626858	143.39	Wed Jan 04 15:31:39 2017
-64.8798218	-10.7627382	143.56	Wed Jan 04 15:31:49 2017
-64.8798294	-10.7628145	143.77	Wed Jan 04 15:31:59 2017
-64.8798294	-10.7628469	143.93	Wed Jan 04 15:32:09 2017
-64.8798141	-10.7628613	144.22	Wed Jan 04 15:32:19 2017
-64.8797836	-10.7628870	144.92	Wed Jan 04 15:32:29 2017
-64.8798141	-10.7628851	145.87	Wed Jan 04 15:32:39 2017
-64.8798294	-10.7628860	146.04	Wed Jan 04 15:32:49 2017
-64.8798828	-10.7628641	146.57	Wed Jan 04 15:32:59 2017
-64.8799515	-10.7628584	148.04	Wed Jan 04 15:33:09 2017
-64.8799057	-10.7628851	147.47	Wed Jan 04 15:33:19 2017
-64.8797913	-10.7628641	147.87	Wed Jan 04 15:33:29 2017
-64.8797760	-10.7628365	149.09	Wed Jan 04 15:33:39 2017
-64.8797760	-10.7628384	149.32	Wed Jan 04 15:33:49 2017
-64.8797607	-10.7628241	150.25	Wed Jan 04 15:33:59 2017
-64.8798141	-10.7628641	151.55	Wed Jan 04 15:34:09 2017
-64.8798523	-10.7628145	153.00	Wed Jan 04 15:34:19 2017
-64.8798523	-10.7628012	153.32	Wed Jan 04 15:34:29 2017
-64.8797989	-10.7628136	153.34	Wed Jan 04 15:34:39 2017
-64.8797226	-10.7627888	154.00	Wed Jan 04 15:34:49 2017
-64.8796997	-10.7627935	154.65	Wed Jan 04 15:34:59 2017
-64.8796082	-10.7628059	155.07	Wed Jan 04 15:35:09 2017
-64.8795242	-10.7628164	155.83	Wed Jan 04 15:35:19 2017
-64.8794250	-10.7628260	157.15	Wed Jan 04 15:35:29 2017
-64.8793335	-10.7628584	157.81	Wed Jan 04 15:35:39 2017
-64.8792496	-10.7628965	157.93	Wed Jan 04 15:35:49 2017
-64.8791733	-10.7629471	158.25	Wed Jan 04 15:35:59 2017
-64.8791046	-10.7629938	158.64	Wed Jan 04 15:36:09 2017
-64.8790588	-10.7630291	158.39	Wed Jan 04 15:36:19 2017
-64.8789978	-10.7630405	158.79	Wed Jan 04 15:36:29 2017
-64.8788986	-10.7630482	158.91	Wed Jan 04 15:36:39 2017
-64.8788681	-10.7630281	157.66	Wed Jan 04 15:36:49 2017
-64.8788681	-10.7630320	156.82	Wed Jan 04 15:36:59 2017
-64.8788452	-10.7630949	155.50	Wed Jan 04 15:37:09 2017
-64.8787613	-10.7631340	152.59	Wed Jan 04 15:37:19 2017
-64.8787766	-10.7631588	152.53	Wed Jan 04 15:37:29 2017
-64.8787766	-10.7631702	151.79	Wed Jan 04 15:37:39 2017
-64.8787842	-10.7631617	151.08	Wed Jan 04 15:37:49 2017
-64.8787689	-10.7631884	150.62	Wed Jan 04 15:37:59 2017
-64.8787613	-10.7632418	149.01	Wed Jan 04 15:38:09 2017
-64.8787155	-10.7633085	148.88	Wed Jan 04 15:38:19 2017
-64.8787079	-10.7633438	151.13	Wed Jan 04 15:38:29 2017
-64.8787384	-10.7633581	150.86	Wed Jan 04 15:38:39 2017
-64.8787308	-10.7633686	150.43	Wed Jan 04 15:38:49 2017
-64.8788605	-10.7632446	150.46	Wed Jan 04 15:38:59 2017
-64.8787766	-10.7631826	148.49	Wed Jan 04 15:39:09 2017
-64.8787842	-10.7631731	148.18	Wed Jan 04 15:39:19 2017
-64.8787613	-10.7631721	147.90	Wed Jan 04 15:39:29 2017
-64.8787613	-10.7631645	147.80	Wed Jan 04 15:39:39 2017
-64.8787613	-10.7631683	147.96	Wed Jan 04 15:39:49 2017
-64.8787079	-10.7632084	148.56	Wed Jan 04 15:39:59 2017
-64.8787842	-10.7632608	149.33	Wed Jan 04 15:40:09 2017
-64.8788071	-10.7632608	150.36	Wed Jan 04 15:40:19 2017
-64.8787460	-10.7633104	149.71	Wed Jan 04 15:40:29 2017
-64.8787079	-10.7633772	149.26	Wed Jan 04 15:40:39 2017
-64.8786850	-10.7634592	147.63	Wed Jan 04 15:40:49 2017
-64.8786240	-10.7635288	145.81	Wed Jan 04 15:40:59 2017
-64.8785629	-10.7635832	144.62	Wed Jan 04 15:41:09 2017
-64.8785248	-10.7636280	143.97	Wed Jan 04 15:41:19 2017
-64.8784943	-10.7636538	143.15	Wed Jan 04 15:41:29 2017
-64.8784943	-10.7636700	142.41	Wed Jan 04 15:41:39 2017
-64.8784943	-10.7636709	141.71	Wed Jan 04 15:41:49 2017
-64.8784790	-10.7636623	141.36	Wed Jan 04 15:41:59 2017
-64.8784027	-10.7636757	143.86	Wed Jan 04 15:42:09 2017
-64.8782654	-10.7636833	147.23	Wed Jan 04 15:42:19 2017
-64.8782425	-10.7637205	147.28	Wed Jan 04 15:42:29 2017
-64.8781891	-10.7637644	147.75	Wed Jan 04 15:42:39 2017
-64.8782043	-10.7637854	148.43	Wed Jan 04 15:42:49 2017
-64.8781967	-10.7638512	149.04	Wed Jan 04 15:42:59 2017
-64.8782120	-10.7638960	151.18	Wed Jan 04 15:43:09 2017
-64.8781662	-10.7639818	151.73	Wed Jan 04 15:43:19 2017
-64.8781509	-10.7640553	153.02	Wed Jan 04 15:43:29 2017
-64.8781357	-10.7641144	153.93	Wed Jan 04 15:43:39 2017
-64.8781433	-10.7641497	154.41	Wed Jan 04 15:43:49 2017
-64.8781357	-10.7641840	156.01	Wed Jan 04 15:43:59 2017
-64.8780975	-10.7641916	156.98	Wed Jan 04 15:44:09 2017
-64.8780365	-10.7642021	156.89	Wed Jan 04 15:44:19 2017
-64.8779984	-10.7642241	157.96	Wed Jan 04 15:44:29 2017
-64.8779984	-10.7642803	158.81	Wed Jan 04 15:44:39 2017
-64.8779984	-10.7642965	159.32	Wed Jan 04 15:44:49 2017
-64.8780136	-10.7642899	159.91	Wed Jan 04 15:44:59 2017
-64.8780136	-10.7642746	160.48	Wed Jan 04 15:45:09 2017
-64.8780060	-10.7642269	158.91	Wed Jan 04 15:45:19 2017
-64.8779602	-10.7642345	159.32	Wed Jan 04 15:45:29 2017
-64.8779449	-10.7642574	160.12	Wed Jan 04 15:45:39 2017
-64.8779602	-10.7642622	160.50	Wed Jan 04 15:45:49 2017
-64.8779984	-10.7642994	160.47	Wed Jan 04 15:45:59 2017
-64.8780212	-10.7643595	160.61	Wed Jan 04 15:46:09 2017
-64.8780746	-10.7643890	160.94	Wed Jan 04 15:46:19 2017
-64.8781433	-10.7643909	161.04	Wed Jan 04 15:46:29 2017
-64.8781662	-10.7643890	161.02	Wed Jan 04 15:46:39 2017
-64.8781815	-10.7643824	161.32	Wed Jan 04 15:46:49 2017
-64.8782501	-10.7644119	161.63	Wed Jan 04 15:46:59 2017
-64.8782654	-10.7644167	161.94	Wed Jan 04 15:47:09 2017
-64.8782806	-10.7644224	162.25	Wed Jan 04 15:47:19 2017
-64.8782806	-10.7644119	162.54	Wed Jan 04 15:47:29 2017
-64.8782806	-10.7643986	162.83	Wed Jan 04 15:47:39 2017
-64.8782806	-10.7643785	163.11	Wed Jan 04 15:47:49 2017
-64.8782730	-10.7643604	163.39	Wed Jan 04 15:47:59 2017
-64.8782578	-10.7643433	163.69	Wed Jan 04 15:48:09 2017
-64.8782120	-10.7643414	163.81	Wed Jan 04 15:48:19 2017
-64.8781357	-10.7643757	163.64	Wed Jan 04 15:48:29 2017
-64.8780365	-10.7644796	161.16	Wed Jan 04 15:48:39 2017
-64.8780136	-10.7645006	161.26	Wed Jan 04 15:48:49 2017
-64.8779907	-10.7645264	161.26	Wed Jan 04 15:48:59 2017
-64.8779526	-10.7645741	160.68	Wed Jan 04 15:49:09 2017
-64.8778839	-10.7646341	160.11	Wed Jan 04 15:49:19 2017
-64.8778610	-10.7647066	158.84	Wed Jan 04 15:49:29 2017
-64.8778915	-10.7647781	155.05	Wed Jan 04 15:49:39 2017
-64.8778915	-10.7648411	153.26	Wed Jan 04 15:49:49 2017
-64.8778763	-10.7648630	151.98	Wed Jan 04 15:49:59 2017
-64.8778687	-10.7649422	150.39	Wed Jan 04 15:50:09 2017
-64.8778458	-10.7649803	149.79	Wed Jan 04 15:50:19 2017
-64.8778534	-10.7649889	148.77	Wed Jan 04 15:50:29 2017
-64.8778763	-10.7650404	147.71	Wed Jan 04 15:50:39 2017
-64.8778763	-10.7650862	147.09	Wed Jan 04 15:50:49 2017
-64.8778763	-10.7651043	146.58	Wed Jan 04 15:50:59 2017
-64.8778763	-10.7651224	145.75	Wed Jan 04 15:51:09 2017
-64.8779068	-10.7651472	145.55	Wed Jan 04 15:51:19 2017
-64.8778915	-10.7651863	144.67	Wed Jan 04 15:51:29 2017
-64.8778458	-10.7652731	144.71	Wed Jan 04 15:51:39 2017
-64.8778381	-10.7652912	144.68	Wed Jan 04 15:51:49 2017
-64.8778229	-10.7653084	143.72	Wed Jan 04 15:51:59 2017
-64.8778687	-10.7653399	142.81	Wed Jan 04 15:52:09 2017
-64.8779297	-10.7653885	144.46	Wed Jan 04 15:52:19 2017
-64.8779221	-10.7654314	146.33	Wed Jan 04 15:52:29 2017
-64.8778915	-10.7655392	146.93	Wed Jan 04 15:52:39 2017
-64.8778915	-10.7655659	150.17	Wed Jan 04 15:52:49 2017
-64.8778839	-10.7655859	150.77	Wed Jan 04 15:52:59 2017
-64.8778381	-10.7656250	150.25	Wed Jan 04 15:53:09 2017
-64.8778000	-10.7656546	149.66	Wed Jan 04 15:53:19 2017
-64.8777695	-10.7656965	149.98	Wed Jan 04 15:53:29 2017
-64.8777924	-10.7657328	150.22	Wed Jan 04 15:53:39 2017
-64.8777618	-10.7657957	150.70	Wed Jan 04 15:53:49 2017
-64.8776932	-10.7658539	151.60	Wed Jan 04 15:53:59 2017
-64.8776627	-10.7658138	151.63	Wed Jan 04 15:54:09 2017
-64.8776550	-10.7658129	151.48	Wed Jan 04 15:54:19 2017
-64.8777084	-10.7658167	151.64	Wed Jan 04 15:54:29 2017
-64.8777237	-10.7658176	150.93	Wed Jan 04 15:54:39 2017
-64.8776932	-10.7658634	151.55	Wed Jan 04 15:54:49 2017
-64.8776627	-10.7658710	150.62	Wed Jan 04 15:54:59 2017
-64.8777161	-10.7658720	151.68	Wed Jan 04 15:55:09 2017
-64.8777390	-10.7658892	152.28	Wed Jan 04 15:55:19 2017
-64.8777390	-10.7658920	152.66	Wed Jan 04 15:55:29 2017
-64.8777313	-10.7658854	153.37	Wed Jan 04 15:55:39 2017
-64.8777313	-10.7658873	154.23	Wed Jan 04 15:55:49 2017
-64.8777313	-10.7658730	155.17	Wed Jan 04 15:55:59 2017
-64.8777313	-10.7658548	156.27	Wed Jan 04 15:56:09 2017
-64.8777237	-10.7658377	157.29	Wed Jan 04 15:56:19 2017
-64.8777237	-10.7658434	158.40	Wed Jan 04 15:56:29 2017
-64.8777390	-10.7658558	159.76	Wed Jan 04 15:56:39 2017
-64.8777466	-10.7658682	161.37	Wed Jan 04 15:56:49 2017
-64.8777466	-10.7658854	162.77	Wed Jan 04 15:56:59 2017
-64.8777542	-10.7659006	164.02	Wed Jan 04 15:57:09 2017
-64.8777542	-10.7659101	165.33	Wed Jan 04 15:57:19 2017
-64.8776627	-10.7659607	166.52	Wed Jan 04 15:57:29 2017
-64.8776779	-10.7659683	168.54	Wed Jan 04 15:57:39 2017
-64.8776703	-10.7659407	170.25	Wed Jan 04 15:57:49 2017
-64.8776932	-10.7658958	170.37	Wed Jan 04 15:57:59 2017
-64.8777008	-10.7658844	171.88	Wed Jan 04 15:58:09 2017
-64.8777161	-10.7658911	173.35	Wed Jan 04 15:58:19 2017
-64.8777161	-10.7658930	174.82	Wed Jan 04 15:58:29 2017
-64.8777008	-10.7658997	176.26	Wed Jan 04 15:58:39 2017
-64.8776855	-10.7659025	177.52	Wed Jan 04 15:58:49 2017
-64.8777008	-10.7658615	179.46	Wed Jan 04 15:58:59 2017
-64.8777390	-10.7658072	182.45	Wed Jan 04 15:59:09 2017
-64.8777771	-10.7658014	184.74	Wed Jan 04 15:59:19 2017
-64.8778000	-10.7658281	185.61	Wed Jan 04 15:59:29 2017
-64.8777771	-10.7658749	186.35	Wed Jan 04 15:59:39 2017
-64.8776855	-10.7659292	188.29	Wed Jan 04 15:59:49 2017
-64.8776779	-10.7659416	189.32	Wed Jan 04 15:59:59 2017
-64.8776779	-10.7659502	190.77	Wed Jan 04 16:00:09 2017
-64.8776779	-10.7659569	192.03	Wed Jan 04 16:00:19 2017
-64.8776627	-10.7659540	193.23	Wed Jan 04 16:00:29 2017
-64.8776474	-10.7659550	194.43	Wed Jan 04 16:00:39 2017
-64.8776321	-10.7659683	195.66	Wed Jan 04 16:00:49 2017
-64.8776245	-10.7659760	196.83	Wed Jan 04 16:00:59 2017
-64.8776169	-10.7659721	197.94	Wed Jan 04 16:01:09 2017
-64.8776093	-10.7659578	198.96	Wed Jan 04 16:01:19 2017
-64.8776016	-10.7659483	199.86	Wed Jan 04 16:01:29 2017
-64.8776093	-10.7659512	200.82	Wed Jan 04 16:01:39 2017
-64.8776550	-10.7659349	200.03	Wed Jan 04 16:01:49 2017
-64.8776779	-10.7659235	198.77	Wed Jan 04 16:01:59 2017
-64.8777542	-10.7659473	195.63	Wed Jan 04 16:02:09 2017
-64.8778152	-10.7660074	190.27	Wed Jan 04 16:02:19 2017
-64.8778458	-10.7661028	182.59	Wed Jan 04 16:02:29 2017
-64.8778992	-10.7661304	180.17	Wed Jan 04 16:02:39 2017
-64.8779602	-10.7661581	178.31	Wed Jan 04 16:02:49 2017
-64.8779984	-10.7661829	176.21	Wed Jan 04 16:02:59 2017
-64.8779526	-10.7662802	173.04	Wed Jan 04 16:03:09 2017
-64.8779449	-10.7663546	170.30	Wed Jan 04 16:03:19 2017
-64.8779449	-10.7663956	168.17	Wed Jan 04 16:03:29 2017
-64.8778992	-10.7664251	166.61	Wed Jan 04 16:03:39 2017
-64.8778610	-10.7664986	164.23	Wed Jan 04 16:03:49 2017
-64.8778687	-10.7665720	162.07	Wed Jan 04 16:03:59 2017
-64.8779755	-10.7666330	160.71	Wed Jan 04 16:04:09 2017
-64.8780823	-10.7666302	160.62	Wed Jan 04 16:04:19 2017
-64.8781815	-10.7666416	160.48	Wed Jan 04 16:04:29 2017
-64.8782349	-10.7666950	160.02	Wed Jan 04 16:04:39 2017
-64.8782730	-10.7667561	159.28	Wed Jan 04 16:04:49 2017
-64.8783112	-10.7667542	158.26	Wed Jan 04 16:04:59 2017
-64.8783340	-10.7667646	157.32	Wed Jan 04 16:05:09 2017
-64.8783493	-10.7667942	156.61	Wed Jan 04 16:05:19 2017
-64.8784180	-10.7667980	158.00	Wed Jan 04 16:05:29 2017
-64.8783569	-10.7668962	158.46	Wed Jan 04 16:05:39 2017
-64.8783875	-10.7669468	158.14	Wed Jan 04 16:05:49 2017
-64.8783951	-10.7669725	157.18	Wed Jan 04 16:05:59 2017
-64.8784180	-10.7669926	156.93	Wed Jan 04 16:06:09 2017
-64.8785019	-10.7670460	157.61	Wed Jan 04 16:06:19 2017
-64.8785095	-10.7670507	157.01	Wed Jan 04 16:06:29 2017
-64.8785019	-10.7670717	156.33	Wed Jan 04 16:06:39 2017
-64.8785095	-10.7670898	155.54	Wed Jan 04 16:06:49 2017
-64.8785553	-10.7671146	154.29	Wed Jan 04 16:06:59 2017
-64.8786469	-10.7671223	156.42	Wed Jan 04 16:07:09 2017
-64.8786774	-10.7671576	159.99	Wed Jan 04 16:07:19 2017
-64.8787079	-10.7671700	162.82	Wed Jan 04 16:07:29 2017
-64.8787231	-10.7671652	163.00	Wed Jan 04 16:07:39 2017
-64.8787766	-10.7671518	165.10	Wed Jan 04 16:07:49 2017
-64.8787689	-10.7671432	166.16	Wed Jan 04 16:07:59 2017
-64.8786774	-10.7672157	168.88	Wed Jan 04 16:08:09 2017
-64.8786545	-10.7672482	169.57	Wed Jan 04 16:08:19 2017
-64.8786545	-10.7672710	170.38	Wed Jan 04 16:08:29 2017
-64.8786163	-10.7672720	171.17	Wed Jan 04 16:08:39 2017
-64.8785934	-10.7672749	171.84	Wed Jan 04 16:08:49 2017
-64.8786011	-10.7672729	172.49	Wed Jan 04 16:08:59 2017
-64.8786011	-10.7672672	173.31	Wed Jan 04 16:09:09 2017
-64.8785706	-10.7673016	172.54	Wed Jan 04 16:09:19 2017
-64.8785553	-10.7673407	171.73	Wed Jan 04 16:09:29 2017
-64.8785477	-10.7673798	170.41	Wed Jan 04 16:09:39 2017
-64.8785324	-10.7673998	170.34	Wed Jan 04 16:09:49 2017
-64.8785324	-10.7674818	170.00	Wed Jan 04 16:09:59 2017
-64.8785553	-10.7675076	168.46	Wed Jan 04 16:10:09 2017
-64.8785629	-10.7675123	168.00	Wed Jan 04 16:10:19 2017
-64.8785553	-10.7675552	163.06	Wed Jan 04 16:10:29 2017
-64.8785553	-10.7675657	160.15	Wed Jan 04 16:10:39 2017
-64.8785553	-10.7675619	158.79	Wed Jan 04 16:10:49 2017
-64.8785477	-10.7675209	156.38	Wed Jan 04 16:10:59 2017
-64.8785477	-10.7674837	153.32	Wed Jan 04 16:11:09 2017
-64.8785324	-10.7674818	151.00	Wed Jan 04 16:11:19 2017
-64.8785248	-10.7674952	148.68	Wed Jan 04 16:11:29 2017
-64.8785858	-10.7675209	147.73	Wed Jan 04 16:11:39 2017
-64.8786240	-10.7675114	146.45	Wed Jan 04 16:11:49 2017
-64.8786240	-10.7675028	144.16	Wed Jan 04 16:11:59 2017
-64.8786316	-10.7675142	142.43	Wed Jan 04 16:12:09 2017
-64.8786011	-10.7675610	140.42	Wed Jan 04 16:12:19 2017
-64.8786087	-10.7675524	138.86	Wed Jan 04 16:12:29 2017
-64.8786087	-10.7675438	137.48	Wed Jan 04 16:12:39 2017
-64.8786087	-10.7675591	136.55	Wed Jan 04 16:12:49 2017
-64.8786163	-10.7675762	135.78	Wed Jan 04 16:12:59 2017
-64.8786469	-10.7675161	134.83	Wed Jan 04 16:13:09 2017
-64.8786850	-10.7674313	134.55	Wed Jan 04 16:13:19 2017
-64.8786850	-10.7673759	135.19	Wed Jan 04 16:13:29 2017
-64.8787003	-10.7673607	134.76	Wed Jan 04 16:13:39 2017
-64.8786545	-10.7674522	135.88	Wed Jan 04 16:13:49 2017
-64.8786240	-10.7675323	136.62	Wed Jan 04 16:13:59 2017
-64.8786087	-10.7675428	137.75	Wed Jan 04 16:14:09 2017
-64.8786011	-10.7675514	137.68	Wed Jan 04 16:14:19 2017
-64.8786087	-10.7675428	137.74	Wed Jan 04 16:14:29 2017
-64.8786087	-10.7674713	139.36	Wed Jan 04 16:14:39 2017
-64.8785782	-10.7674074	143.66	Wed Jan 04 16:14:49 2017
-64.8785629	-10.7674074	144.86	Wed Jan 04 16:14:59 2017
-64.8785629	-10.7674217	145.75	Wed Jan 04 16:15:09 2017
-64.8786926	-10.7674713	149.39	Wed Jan 04 16:15:19 2017
-64.8787079	-10.7674685	151.37	Wed Jan 04 16:15:29 2017
-64.8786850	-10.7673845	152.98	Wed Jan 04 16:15:39 2017
-64.8786697	-10.7673540	154.72	Wed Jan 04 16:15:49 2017
-64.8786697	-10.7673464	156.11	Wed Jan 04 16:15:59 2017
-64.8786621	-10.7673378	157.59	Wed Jan 04 16:16:09 2017
-64.8785706	-10.7674103	159.51	Wed Jan 04 16:16:19 2017
-64.8785324	-10.7674952	160.16	Wed Jan 04 16:16:29 2017
-64.8785172	-10.7675400	160.81	Wed Jan 04 16:16:39 2017
-64.8785324	-10.7675838	162.09	Wed Jan 04 16:16:49 2017
-64.8785172	-10.7675695	163.59	Wed Jan 04 16:16:59 2017
-64.8785172	-10.7675610	164.88	Wed Jan 04 16:17:09 2017
-64.8785782	-10.7674913	165.50	Wed Jan 04 16:17:19 2017
-64.8785324	-10.7675114	167.34	Wed Jan 04 16:17:29 2017
-64.8785400	-10.7675209	168.74	Wed Jan 04 16:17:39 2017
-64.8785553	-10.7675333	169.96	Wed Jan 04 16:17:49 2017
-64.8786011	-10.7675533	169.85	Wed Jan 04 16:17:59 2017
-64.8785782	-10.7675886	171.11	Wed Jan 04 16:18:09 2017
-64.8785858	-10.7675905	171.63	Wed Jan 04 16:18:19 2017
-64.8785934	-10.7675896	172.25	Wed Jan 04 16:18:29 2017
-64.8786011	-10.7675810	172.75	Wed Jan 04 16:18:39 2017
-64.8786163	-10.7675772	173.21	Wed Jan 04 16:18:49 2017
-64.8786392	-10.7675800	173.73	Wed Jan 04 16:18:59 2017
-64.8786469	-10.7675829	174.51	Wed Jan 04 16:19:09 2017
-64.8786621	-10.7675800	175.23	Wed Jan 04 16:19:19 2017
-64.8786926	-10.7675781	177.58	Wed Jan 04 16:19:29 2017
-64.8787079	-10.7675848	178.34	Wed Jan 04 16:19:39 2017
-64.8787079	-10.7675924	179.04	Wed Jan 04 16:19:49 2017
-64.8786545	-10.7676430	172.75	Wed Jan 04 16:19:59 2017
-64.8786469	-10.7676277	171.75	Wed Jan 04 16:20:09 2017
-64.8786545	-10.7676401	171.56	Wed Jan 04 16:20:19 2017
-64.8786392	-10.7676487	171.30	Wed Jan 04 16:20:29 2017
-64.8786316	-10.7676430	171.00	Wed Jan 04 16:20:39 2017
-64.8786087	-10.7676220	170.09	Wed Jan 04 16:20:49 2017
-64.8785934	-10.7676086	169.80	Wed Jan 04 16:20:59 2017
-64.8785782	-10.7676010	169.46	Wed Jan 04 16:21:09 2017
-64.8785477	-10.7676229	169.87	Wed Jan 04 16:21:19 2017
-64.8785324	-10.7676172	169.49	Wed Jan 04 16:21:29 2017
-64.8785248	-10.7676039	168.98	Wed Jan 04 16:21:39 2017
-64.8785324	-10.7675858	168.56	Wed Jan 04 16:21:49 2017
-64.8785477	-10.7675819	168.21	Wed Jan 04 16:21:59 2017
-64.8785706	-10.7675858	167.98	Wed Jan 04 16:22:09 2017
-64.8785706	-10.7675753	167.72	Wed Jan 04 16:22:19 2017
-64.8785324	-10.7675247	167.02	Wed Jan 04 16:22:29 2017
-64.8785172	-10.7675581	164.81	Wed Jan 04 16:22:39 2017
-64.8785019	-10.7675791	164.19	Wed Jan 04 16:22:49 2017
-64.8785172	-10.7676096	163.26	Wed Jan 04 16:22:59 2017
-64.8785248	-10.7675962	162.29	Wed Jan 04 16:23:09 2017
-64.8785324	-10.7675400	160.88	Wed Jan 04 16:23:19 2017
-64.8785477	-10.7675495	159.78	Wed Jan 04 16:23:29 2017
-64.8785400	-10.7674856	159.65	Wed Jan 04 16:23:39 2017
-64.8784943	-10.7674618	159.49	Wed Jan 04 16:23:49 2017
-64.8784714	-10.7674503	158.74	Wed Jan 04 16:23:59 2017
-64.8784790	-10.7674837	157.75	Wed Jan 04 16:24:09 2017
-64.8785400	-10.7675829	156.41	Wed Jan 04 16:24:19 2017
-64.8786163	-10.7676678	155.00	Wed Jan 04 16:24:29 2017
-64.8787537	-10.7677116	154.64	Wed Jan 04 16:24:39 2017
-64.8787994	-10.7678041	153.66	Wed Jan 04 16:24:49 2017
-64.8788300	-10.7678814	152.73	Wed Jan 04 16:24:59 2017
-64.8788834	-10.7679310	152.82	Wed Jan 04 16:25:09 2017
-64.8789139	-10.7680149	152.01	Wed Jan 04 16:25:19 2017
-64.8789368	-10.7680712	151.06	Wed Jan 04 16:25:29 2017
-64.8789444	-10.7681437	149.40	Wed Jan 04 16:25:39 2017
-64.8789291	-10.7681847	148.75	Wed Jan 04 16:25:49 2017
-64.8789215	-10.7681952	148.06	Wed Jan 04 16:25:59 2017
-64.8789444	-10.7682104	148.73	Wed Jan 04 16:26:09 2017
-64.8790207	-10.7682562	149.23	Wed Jan 04 16:26:19 2017
-64.8790970	-10.7683048	149.64	Wed Jan 04 16:26:29 2017
-64.8791962	-10.7683535	151.72	Wed Jan 04 16:26:39 2017
-64.8792114	-10.7683792	152.06	Wed Jan 04 16:26:49 2017
-64.8791656	-10.7684364	154.64	Wed Jan 04 16:26:59 2017
-64.8791428	-10.7684793	155.56	Wed Jan 04 16:27:09 2017
-64.8791428	-10.7685108	155.66	Wed Jan 04 16:27:19 2017
-64.8791504	-10.7685900	155.24	Wed Jan 04 16:27:29 2017
-64.8791885	-10.7686701	155.86	Wed Jan 04 16:27:39 2017
-64.8791885	-10.7686930	155.35	Wed Jan 04 16:27:49 2017
-64.8792191	-10.7687359	155.91	Wed Jan 04 16:27:59 2017
-64.8792191	-10.7687426	156.00	Wed Jan 04 16:28:09 2017
-64.8792038	-10.7687483	156.07	Wed Jan 04 16:28:19 2017
-64.8791962	-10.7687387	156.14	Wed Jan 04 16:28:29 2017
-64.8791885	-10.7687359	156.30	Wed Jan 04 16:28:39 2017
-64.8791809	-10.7687159	158.39	Wed Jan 04 16:28:49 2017
-64.8791656	-10.7687006	159.76	Wed Jan 04 16:28:59 2017
-64.8791199	-10.7687330	161.19	Wed Jan 04 16:29:09 2017
-64.8790283	-10.7687922	163.39	Wed Jan 04 16:29:19 2017
-64.8790588	-10.7687950	164.79	Wed Jan 04 16:29:29 2017
-64.8790665	-10.7688007	165.79	Wed Jan 04 16:29:39 2017
-64.8790131	-10.7688198	167.98	Wed Jan 04 16:29:49 2017
-64.8789597	-10.7688341	170.78	Wed Jan 04 16:29:59 2017
-64.8789444	-10.7688560	173.97	Wed Jan 04 16:30:09 2017
-64.8789368	-10.7688656	175.59	Wed Jan 04 16:30:19 2017
-64.8789444	-10.7688828	177.34	Wed Jan 04 16:30:29 2017
-64.8789520	-10.7688980	179.05	Wed Jan 04 16:30:39 2017
-64.8789825	-10.7689238	180.89	Wed Jan 04 16:30:49 2017
-64.8789902	-10.7689190	184.24	Wed Jan 04 16:30:59 2017
-64.8789902	-10.7689123	185.60	Wed Jan 04 16:31:09 2017
-64.8790131	-10.7689257	187.20	Wed Jan 04 16:31:19 2017
-64.8790359	-10.7689781	188.23	Wed Jan 04 16:31:29 2017
-64.8790741	-10.7689886	189.26	Wed Jan 04 16:31:39 2017
-64.8790894	-10.7689972	190.61	Wed Jan 04 16:31:49 2017
-64.8790970	-10.7690153	191.95	Wed Jan 04 16:31:59 2017
-64.8791199	-10.7690258	192.65	Wed Jan 04 16:32:09 2017
-64.8791275	-10.7690287	193.96	Wed Jan 04 16:32:19 2017
-64.8791275	-10.7690210	195.25	Wed Jan 04 16:32:29 2017
-64.8791351	-10.7689571	189.50	Wed Jan 04 16:32:39 2017
-64.8791351	-10.7689362	188.41	Wed Jan 04 16:32:49 2017
-64.8791275	-10.7689438	189.01	Wed Jan 04 16:32:59 2017
-64.8791122	-10.7689619	189.34	Wed Jan 04 16:33:09 2017
-64.8790894	-10.7689619	189.57	Wed Jan 04 16:33:19 2017
-64.8790741	-10.7689600	189.84	Wed Jan 04 16:33:29 2017
-64.8790817	-10.7689800	190.19	Wed Jan 04 16:33:39 2017
-64.8791351	-10.7689934	189.93	Wed Jan 04 16:33:49 2017
-64.8791656	-10.7690153	190.35	Wed Jan 04 16:33:59 2017
-64.8791275	-10.7690163	190.88	Wed Jan 04 16:34:09 2017
-64.8791275	-10.7690163	191.23	Wed Jan 04 16:34:19 2017
-64.8791428	-10.7690058	191.58	Wed Jan 04 16:34:29 2017
-64.8791428	-10.7690001	191.96	Wed Jan 04 16:34:39 2017
-64.8791351	-10.7689819	192.32	Wed Jan 04 16:34:49 2017
-64.8791656	-10.7689400	194.16	Wed Jan 04 16:34:59 2017
-64.8791275	-10.7689390	194.23	Wed Jan 04 16:35:09 2017
-64.8792496	-10.7689581	192.30	Wed Jan 04 16:35:19 2017
-64.8792419	-10.7689457	192.45	Wed Jan 04 16:35:29 2017
-64.8792267	-10.7689590	192.64	Wed Jan 04 16:35:39 2017
-64.8791809	-10.7689667	193.32	Wed Jan 04 16:35:49 2017
-64.8791733	-10.7689342	193.64	Wed Jan 04 16:35:59 2017
-64.8791733	-10.7689333	193.84	Wed Jan 04 16:36:09 2017
-64.8791809	-10.7689428	193.88	Wed Jan 04 16:36:19 2017
-64.8791809	-10.7689428	193.89	Wed Jan 04 16:36:29 2017
-64.8791809	-10.7689419	193.90	Wed Jan 04 16:36:39 2017
-64.8791809	-10.7689457	193.89	Wed Jan 04 16:36:49 2017
-64.8791885	-10.7689371	193.88	Wed Jan 04 16:36:59 2017
-64.8791962	-10.7689342	193.86	Wed Jan 04 16:37:09 2017
-64.8792114	-10.7689295	193.83	Wed Jan 04 16:37:19 2017
-64.8792267	-10.7689219	193.82	Wed Jan 04 16:37:29 2017
-64.8792343	-10.7689285	193.80	Wed Jan 04 16:37:39 2017
-64.8792267	-10.7689333	193.72	Wed Jan 04 16:37:49 2017
-64.8791809	-10.7689447	194.06	Wed Jan 04 16:37:59 2017
-64.8791962	-10.7689362	193.68	Wed Jan 04 16:38:09 2017
-64.8791962	-10.7689476	193.65	Wed Jan 04 16:38:19 2017
-64.8791962	-10.7689581	193.63	Wed Jan 04 16:38:29 2017
-64.8791885	-10.7689734	193.63	Wed Jan 04 16:38:39 2017
-64.8791885	-10.7689772	193.59	Wed Jan 04 16:38:49 2017
-64.8791809	-10.7689791	193.54	Wed Jan 04 16:38:59 2017
-64.8791809	-10.7689848	193.55	Wed Jan 04 16:39:09 2017
-64.8791733	-10.7690010	193.57	Wed Jan 04 16:39:19 2017
-64.8791809	-10.7690067	193.61	Wed Jan 04 16:39:29 2017
-64.8791809	-10.7690058	193.68	Wed Jan 04 16:39:39 2017
-64.8791885	-10.7689838	193.77	Wed Jan 04 16:39:49 2017
-64.8791962	-10.7689781	194.00	Wed Jan 04 16:39:59 2017
-64.8791962	-10.7689838	194.36	Wed Jan 04 16:40:09 2017
-64.8791885	-10.7689867	194.71	Wed Jan 04 16:40:19 2017
-64.8791733	-10.7689877	195.08	Wed Jan 04 16:40:29 2017
-64.8791733	-10.7689753	195.53	Wed Jan 04 16:40:39 2017
-64.8791580	-10.7688417	198.40	Wed Jan 04 16:40:49 2017
-64.8791733	-10.7687407	198.89	Wed Jan 04 16:40:59 2017
-64.8791962	-10.7686672	198.85	Wed Jan 04 16:41:09 2017
-64.8792343	-10.7686071	198.79	Wed Jan 04 16:41:19 2017
-64.8792267	-10.7684851	198.16	Wed Jan 04 16:41:29 2017
-64.8791962	-10.7684555	197.55	Wed Jan 04 16:41:39 2017
-64.8791656	-10.7684031	196.57	Wed Jan 04 16:41:49 2017
-64.8791199	-10.7683306	195.52	Wed Jan 04 16:41:59 2017
-64.8790817	-10.7682228	193.53	Wed Jan 04 16:42:09 2017
-64.8790131	-10.7681847	191.75	Wed Jan 04 16:42:19 2017
-64.8790283	-10.7681408	190.76	Wed Jan 04 16:42:29 2017
-64.8790359	-10.7681103	190.15	Wed Jan 04 16:42:39 2017
-64.8790283	-10.7680969	189.95	Wed Jan 04 16:42:49 2017
-64.8789902	-10.7680635	189.18	Wed Jan 04 16:42:59 2017
-64.8789368	-10.7679873	187.51	Wed Jan 04 16:43:09 2017
-64.8789215	-10.7679396	186.66	Wed Jan 04 16:43:19 2017
-64.8788452	-10.7678213	185.67	Wed Jan 04 16:43:29 2017
-64.8788376	-10.7677622	185.17	Wed Jan 04 16:43:39 2017
-64.8788223	-10.7676783	184.72	Wed Jan 04 16:43:49 2017
-64.8787766	-10.7676153	184.02	Wed Jan 04 16:43:59 2017
-64.8787537	-10.7675962	183.72	Wed Jan 04 16:44:09 2017
-64.8787079	-10.7675123	183.11	Wed Jan 04 16:44:19 2017
-64.8787155	-10.7674408	182.85	Wed Jan 04 16:44:29 2017
-64.8786392	-10.7674074	181.70	Wed Jan 04 16:44:39 2017
-64.8785934	-10.7673578	181.24	Wed Jan 04 16:44:49 2017
-64.8785858	-10.7673616	181.12	Wed Jan 04 16:44:59 2017
-64.8785934	-10.7673473	181.13	Wed Jan 04 16:45:09 2017
-64.8786087	-10.7673559	181.14	Wed Jan 04 16:45:19 2017
-64.8785858	-10.7674198	182.19	Wed Jan 04 16:45:29 2017
-64.8786087	-10.7674294	182.15	Wed Jan 04 16:45:39 2017
-64.8785934	-10.7674284	182.16	Wed Jan 04 16:45:49 2017
-64.8785858	-10.7674236	182.22	Wed Jan 04 16:45:59 2017
-64.8785782	-10.7674313	183.57	Wed Jan 04 16:46:09 2017
-64.8785706	-10.7674294	184.18	Wed Jan 04 16:46:19 2017
-64.8785782	-10.7674675	183.96	Wed Jan 04 16:46:29 2017
-64.8785858	-10.7674847	183.66	Wed Jan 04 16:46:39 2017
-64.8786011	-10.7674685	183.91	Wed Jan 04 16:46:49 2017
-64.8786163	-10.7674656	184.27	Wed Jan 04 16:46:59 2017
-64.8786163	-10.7674570	184.60	Wed Jan 04 16:47:09 2017
-64.8786011	-10.7674675	184.84	Wed Jan 04 16:47:19 2017
-64.8786011	-10.7674093	185.42	Wed Jan 04 16:47:29 2017
-64.8786240	-10.7673693	185.78	Wed Jan 04 16:47:39 2017
-64.8786469	-10.7673626	186.07	Wed Jan 04 16:47:49 2017
-64.8786850	-10.7673359	186.16	Wed Jan 04 16:47:59 2017
-64.8787384	-10.7673454	186.07	Wed Jan 04 16:48:09 2017
-64.8787537	-10.7673416	186.29	Wed Jan 04 16:48:19 2017
-64.8788452	-10.7672968	186.52	Wed Jan 04 16:48:29 2017
-64.8788986	-10.7672510	186.63	Wed Jan 04 16:48:39 2017
-64.8789215	-10.7672138	186.51	Wed Jan 04 16:48:49 2017
-64.8789597	-10.7672167	186.39	Wed Jan 04 16:48:59 2017
-64.8789368	-10.7672777	185.99	Wed Jan 04 16:49:09 2017
-64.8789139	-10.7673359	186.48	Wed Jan 04 16:49:19 2017
-64.8789368	-10.7673559	186.40	Wed Jan 04 16:49:29 2017
-64.8789749	-10.7672901	186.31	Wed Jan 04 16:49:39 2017
-64.8789978	-10.7672024	186.19	Wed Jan 04 16:49:49 2017
-64.8790894	-10.7671242	186.15	Wed Jan 04 16:49:59 2017
-64.8791275	-10.7670612	186.06	Wed Jan 04 16:50:09 2017
-64.8791962	-10.7669468	184.99	Wed Jan 04 16:50:19 2017
-64.8793182	-10.7668953	184.34	Wed Jan 04 16:50:29 2017
-64.8793411	-10.7668505	184.02	Wed Jan 04 16:50:39 2017
-64.8793640	-10.7668066	184.18	Wed Jan 04 16:50:49 2017
-64.8793945	-10.7667599	184.04	Wed Jan 04 16:50:59 2017
-64.8794250	-10.7666979	184.01	Wed Jan 04 16:51:09 2017
-64.8794708	-10.7665930	184.02	Wed Jan 04 16:51:19 2017
-64.8794861	-10.7664976	183.91	Wed Jan 04 16:51:29 2017
-64.8795471	-10.7664185	183.97	Wed Jan 04 16:51:39 2017
-64.8795547	-10.7663088	183.97	Wed Jan 04 16:51:49 2017
-64.8796082	-10.7662325	183.97	Wed Jan 04 16:51:59 2017
-64.8796158	-10.7661209	184.03	Wed Jan 04 16:52:09 2017
-64.8796234	-10.7659721	184.14	Wed Jan 04 16:52:19 2017
-64.8796997	-10.7659101	184.18	Wed Jan 04 16:52:29 2017
-64.8797913	-10.7659168	184.38	Wed Jan 04 16:52:39 2017
-64.8798599	-10.7658920	184.59	Wed Jan 04 16:52:49 2017
-64.8798828	-10.7658911	184.80	Wed Jan 04 16:52:59 2017
-64.8799286	-10.7658930	185.06	Wed Jan 04 16:53:09 2017
-64.8799591	-10.7658644	185.22	Wed Jan 04 16:53:19 2017
-64.8799591	-10.7658329	185.46	Wed Jan 04 16:53:29 2017
-64.8799820	-10.7658234	185.72	Wed Jan 04 16:53:39 2017
-64.8799973	-10.7658262	185.99	Wed Jan 04 16:53:49 2017
-64.8800049	-10.7658300	186.27	Wed Jan 04 16:53:59 2017
-64.8800125	-10.7658300	186.57	Wed Jan 04 16:54:09 2017
-64.8800354	-10.7658272	186.95	Wed Jan 04 16:54:19 2017
-64.8800507	-10.7658272	187.52	Wed Jan 04 16:54:29 2017
-64.8800659	-10.7658243	188.34	Wed Jan 04 16:54:39 2017
-64.8800507	-10.7658339	189.42	Wed Jan 04 16:54:49 2017
-64.8800278	-10.7658558	191.35	Wed Jan 04 16:54:59 2017
-64.8800354	-10.7658587	192.84	Wed Jan 04 16:55:09 2017
-64.8800278	-10.7658482	195.41	Wed Jan 04 16:55:19 2017
-64.8800354	-10.7658491	197.13	Wed Jan 04 16:55:29 2017
-64.8800430	-10.7658558	198.87	Wed Jan 04 16:55:39 2017
-64.8800583	-10.7658615	200.46	Wed Jan 04 16:55:49 2017
-64.8800659	-10.7658749	201.85	Wed Jan 04 16:55:59 2017
-64.8800735	-10.7658758	203.13	Wed Jan 04 16:56:09 2017
-64.8800812	-10.7658691	204.30	Wed Jan 04 16:56:19 2017
-64.8799744	-10.7658434	204.89	Wed Jan 04 16:56:29 2017
-64.8799667	-10.7658529	205.46	Wed Jan 04 16:56:39 2017
-64.8799591	-10.7658596	206.43	Wed Jan 04 16:56:49 2017
-64.8799438	-10.7658768	207.47	Wed Jan 04 16:56:59 2017
-64.8799286	-10.7658758	208.65	Wed Jan 04 16:57:09 2017
-64.8799438	-10.7658453	209.62	Wed Jan 04 16:57:19 2017
-64.8799667	-10.7658310	210.65	Wed Jan 04 16:57:29 2017
-64.8799973	-10.7658234	211.14	Wed Jan 04 16:57:39 2017
-64.8800278	-10.7657862	211.73	Wed Jan 04 16:57:49 2017
-64.8801041	-10.7657175	212.20	Wed Jan 04 16:57:59 2017
-64.8802490	-10.7656889	212.48	Wed Jan 04 16:58:09 2017
-64.8803406	-10.7656631	212.77	Wed Jan 04 16:58:19 2017
-64.8804703	-10.7656126	212.96	Wed Jan 04 16:58:29 2017
-64.8805466	-10.7655497	213.25	Wed Jan 04 16:58:39 2017
-64.8806763	-10.7655258	213.77	Wed Jan 04 16:58:49 2017
-64.8806915	-10.7655592	214.56	Wed Jan 04 16:58:59 2017
-64.8806992	-10.7655573	215.65	Wed Jan 04 16:59:09 2017
-64.8807144	-10.7654982	216.40	Wed Jan 04 16:59:19 2017
-64.8807220	-10.7654228	216.51	Wed Jan 04 16:59:29 2017
-64.8807297	-10.7653942	216.66	Wed Jan 04 16:59:39 2017
-64.8807220	-10.7653751	217.68	Wed Jan 04 16:59:49 2017
-64.8807144	-10.7653618	218.70	Wed Jan 04 16:59:59 2017
-64.8807144	-10.7653656	219.71	Wed Jan 04 17:00:09 2017
-64.8807297	-10.7653570	220.69	Wed Jan 04 17:00:19 2017
-64.8807373	-10.7653561	221.67	Wed Jan 04 17:00:29 2017
-64.8807373	-10.7653904	222.28	Wed Jan 04 17:00:39 2017
-64.8807755	-10.7654085	223.66	Wed Jan 04 17:00:49 2017
-64.8807983	-10.7654066	223.79	Wed Jan 04 17:00:59 2017
-64.8808212	-10.7654181	224.25	Wed Jan 04 17:01:09 2017
-64.8808899	-10.7654514	224.11	Wed Jan 04 17:01:19 2017
-64.8809509	-10.7654867	223.91	Wed Jan 04 17:01:29 2017
-64.8810883	-10.7654943	223.48	Wed Jan 04 17:01:39 2017
-64.8810959	-10.7655125	223.47	Wed Jan 04 17:01:49 2017
-64.8811340	-10.7655573	223.83	Wed Jan 04 17:01:59 2017
-64.8811722	-10.7656546	223.66	Wed Jan 04 17:02:09 2017
-64.8811493	-10.7657280	223.45	Wed Jan 04 17:02:19 2017
-64.8811569	-10.7657976	223.30	Wed Jan 04 17:02:29 2017
-64.8811646	-10.7658834	223.17	Wed Jan 04 17:02:39 2017
-64.8812332	-10.7659063	222.93	Wed Jan 04 17:02:49 2017
-64.8812408	-10.7658920	223.16	Wed Jan 04 17:02:59 2017
-64.8812866	-10.7659321	223.40	Wed Jan 04 17:03:09 2017
-64.8813248	-10.7659664	223.17	Wed Jan 04 17:03:19 2017
-64.8813858	-10.7659769	222.87	Wed Jan 04 17:03:29 2017
-64.8814774	-10.7659874	222.76	Wed Jan 04 17:03:39 2017
-64.8815994	-10.7659569	222.51	Wed Jan 04 17:03:49 2017
-64.8817444	-10.7659292	222.20	Wed Jan 04 17:03:59 2017
-64.8817825	-10.7659378	222.03	Wed Jan 04 17:04:09 2017
-64.8818283	-10.7659540	222.07	Wed Jan 04 17:04:19 2017
-64.8818741	-10.7659903	221.84	Wed Jan 04 17:04:29 2017
-64.8820114	-10.7659664	221.74	Wed Jan 04 17:04:39 2017
-64.8820267	-10.7660084	221.61	Wed Jan 04 17:04:49 2017
-64.8820572	-10.7660446	221.19	Wed Jan 04 17:04:59 2017
-64.8821487	-10.7660484	220.94	Wed Jan 04 17:05:09 2017
-64.8822708	-10.7660713	220.64	Wed Jan 04 17:05:19 2017
-64.8823853	-10.7660847	220.56	Wed Jan 04 17:05:29 2017
-64.8824539	-10.7661066	219.69	Wed Jan 04 17:05:39 2017
-64.8824692	-10.7660923	219.50	Wed Jan 04 17:05:49 2017
-64.8824844	-10.7660875	220.13	Wed Jan 04 17:05:59 2017
-64.8825226	-10.7660522	219.99	Wed Jan 04 17:06:09 2017
-64.8825378	-10.7659426	219.94	Wed Jan 04 17:06:19 2017
-64.8825455	-10.7658682	220.14	Wed Jan 04 17:06:29 2017
-64.8826065	-10.7657452	219.97	Wed Jan 04 17:06:39 2017
-64.8826218	-10.7656603	219.74	Wed Jan 04 17:06:49 2017
-64.8826599	-10.7656212	219.09	Wed Jan 04 17:06:59 2017
-64.8827133	-10.7655439	218.59	Wed Jan 04 17:07:09 2017
-64.8826981	-10.7654390	218.54	Wed Jan 04 17:07:19 2017
-64.8826828	-10.7653780	218.23	Wed Jan 04 17:07:29 2017
-64.8827133	-10.7654333	217.98	Wed Jan 04 17:07:39 2017
-64.8826828	-10.7655220	217.46	Wed Jan 04 17:07:49 2017
-64.8826370	-10.7656021	216.88	Wed Jan 04 17:07:59 2017
-64.8826294	-10.7657032	216.58	Wed Jan 04 17:08:09 2017
-64.8826065	-10.7657681	216.18	Wed Jan 04 17:08:19 2017
-64.8826904	-10.7659178	215.26	Wed Jan 04 17:08:29 2017
-64.8826447	-10.7660322	215.26	Wed Jan 04 17:08:39 2017
-64.8825760	-10.7660360	215.20	Wed Jan 04 17:08:49 2017
-64.8825684	-10.7660437	215.34	Wed Jan 04 17:08:59 2017
-64.8825607	-10.7660360	215.79	Wed Jan 04 17:09:09 2017
-64.8825226	-10.7660799	216.01	Wed Jan 04 17:09:19 2017
-64.8824768	-10.7661419	215.66	Wed Jan 04 17:09:29 2017
-64.8824387	-10.7662277	215.33	Wed Jan 04 17:09:39 2017
-64.8824539	-10.7662945	214.81	Wed Jan 04 17:09:49 2017
-64.8824844	-10.7663393	214.40	Wed Jan 04 17:09:59 2017
-64.8825760	-10.7664261	213.65	Wed Jan 04 17:10:09 2017
-64.8824921	-10.7665024	213.42	Wed Jan 04 17:10:19 2017
-64.8824158	-10.7665892	213.19	Wed Jan 04 17:10:29 2017
-64.8823700	-10.7666569	213.09	Wed Jan 04 17:10:39 2017
-64.8823547	-10.7667103	212.71	Wed Jan 04 17:10:49 2017
-64.8823318	-10.7667608	212.35	Wed Jan 04 17:10:59 2017
-64.8822937	-10.7668600	212.00	Wed Jan 04 17:11:09 2017
-64.8822784	-10.7669678	211.66	Wed Jan 04 17:11:19 2017
-64.8822632	-10.7670498	211.37	Wed Jan 04 17:11:29 2017
-64.8823242	-10.7671366	210.99	Wed Jan 04 17:11:39 2017
-64.8823471	-10.7672234	210.50	Wed Jan 04 17:11:49 2017
-64.8823166	-10.7672338	210.03	Wed Jan 04 17:11:59 2017
-64.8823547	-10.7673216	209.65	Wed Jan 04 17:12:09 2017
-64.8823471	-10.7673941	209.27	Wed Jan 04 17:12:19 2017
-64.8823929	-10.7674980	208.70	Wed Jan 04 17:12:29 2017
-64.8824463	-10.7675629	208.20	Wed Jan 04 17:12:39 2017
-64.8824615	-10.7676315	207.59	Wed Jan 04 17:12:49 2017
-64.8824692	-10.7676649	207.63	Wed Jan 04 17:12:59 2017
-64.8824615	-10.7676859	207.59	Wed Jan 04 17:13:09 2017
-64.8824234	-10.7677441	207.56	Wed Jan 04 17:13:19 2017
-64.8823853	-10.7677011	207.52	Wed Jan 04 17:13:29 2017
-64.8824005	-10.7676992	207.60	Wed Jan 04 17:13:39 2017
-64.8824081	-10.7677145	207.94	Wed Jan 04 17:13:49 2017
-64.8823776	-10.7677498	207.99	Wed Jan 04 17:13:59 2017
-64.8824158	-10.7678680	207.24	Wed Jan 04 17:14:09 2017
-64.8823624	-10.7679329	206.84	Wed Jan 04 17:14:19 2017
-64.8823090	-10.7679472	206.30	Wed Jan 04 17:14:29 2017
-64.8822937	-10.7679548	206.03	Wed Jan 04 17:14:39 2017
-64.8822556	-10.7679443	205.83	Wed Jan 04 17:14:49 2017
-64.8822479	-10.7679262	205.82	Wed Jan 04 17:14:59 2017
-64.8822327	-10.7679176	206.09	Wed Jan 04 17:15:09 2017
-64.8822479	-10.7679358	206.42	Wed Jan 04 17:15:19 2017
-64.8822250	-10.7679605	206.29	Wed Jan 04 17:15:29 2017
-64.8822021	-10.7679796	206.00	Wed Jan 04 17:15:39 2017
-64.8822403	-10.7680073	206.10	Wed Jan 04 17:15:49 2017
-64.8822937	-10.7680101	206.56	Wed Jan 04 17:15:59 2017
-64.8822937	-10.7680168	206.72	Wed Jan 04 17:16:09 2017
-64.8822556	-10.7680216	206.42	Wed Jan 04 17:16:19 2017
-64.8822403	-10.7680702	205.95	Wed Jan 04 17:16:29 2017
-64.8822174	-10.7681074	205.66	Wed Jan 04 17:16:39 2017
-64.8822021	-10.7681074	205.89	Wed Jan 04 17:16:49 2017
-64.8822174	-10.7680359	205.63	Wed Jan 04 17:16:59 2017
-64.8822708	-10.7679996	205.39	Wed Jan 04 17:17:09 2017
-64.8823547	-10.7679977	205.12	Wed Jan 04 17:17:19 2017
-64.8824081	-10.7679424	204.75	Wed Jan 04 17:17:29 2017
-64.8825150	-10.7679396	204.38	Wed Jan 04 17:17:39 2017
-64.8825531	-10.7678871	204.00	Wed Jan 04 17:17:49 2017
-64.8825912	-10.7678967	203.50	Wed Jan 04 17:17:59 2017
-64.8826675	-10.7679167	202.97	Wed Jan 04 17:18:09 2017
-64.8827515	-10.7679205	202.57	Wed Jan 04 17:18:19 2017
-64.8828201	-10.7679501	201.95	Wed Jan 04 17:18:29 2017
-64.8828430	-10.7679501	201.90	Wed Jan 04 17:18:39 2017
-64.8828964	-10.7679443	201.60	Wed Jan 04 17:18:49 2017
-64.8829727	-10.7680025	200.80	Wed Jan 04 17:18:59 2017
-64.8830643	-10.7680235	199.68	Wed Jan 04 17:19:09 2017
-64.8831635	-10.7679796	197.95	Wed Jan 04 17:19:19 2017
-64.8832626	-10.7680016	197.32	Wed Jan 04 17:19:29 2017
-64.8833160	-10.7680359	196.63	Wed Jan 04 17:19:39 2017
-64.8833771	-10.7680616	196.06	Wed Jan 04 17:19:49 2017
-64.8835144	-10.7680540	195.57	Wed Jan 04 17:19:59 2017
-64.8835602	-10.7680588	195.07	Wed Jan 04 17:20:09 2017
-64.8835983	-10.7680731	194.63	Wed Jan 04 17:20:19 2017
-64.8836823	-10.7680473	194.05	Wed Jan 04 17:20:29 2017
-64.8837662	-10.7680130	193.66	Wed Jan 04 17:20:39 2017
-64.8839340	-10.7679567	193.75	Wed Jan 04 17:20:49 2017
-64.8840637	-10.7680225	193.39	Wed Jan 04 17:20:59 2017
-64.8841171	-10.7680197	192.88	Wed Jan 04 17:21:09 2017
-64.8842392	-10.7680149	191.15	Wed Jan 04 17:21:19 2017
-64.8843460	-10.7680063	190.18	Wed Jan 04 17:21:29 2017
-64.8844147	-10.7679672	189.68	Wed Jan 04 17:21:39 2017
-64.8844604	-10.7679167	189.09	Wed Jan 04 17:21:49 2017
-64.8845139	-10.7678003	188.81	Wed Jan 04 17:21:59 2017
-64.8845520	-10.7676868	188.40	Wed Jan 04 17:22:09 2017
-64.8846054	-10.7676115	187.82	Wed Jan 04 17:22:19 2017
-64.8846741	-10.7675867	186.71	Wed Jan 04 17:22:29 2017
-64.8847656	-10.7675591	185.93	Wed Jan 04 17:22:39 2017
-64.8848801	-10.7674952	185.18	Wed Jan 04 17:22:49 2017
-64.8848267	-10.7674160	184.65	Wed Jan 04 17:22:59 2017
-64.8848801	-10.7674007	182.36	Wed Jan 04 17:23:09 2017
-64.8849716	-10.7673731	180.83	Wed Jan 04 17:23:19 2017
-64.8850708	-10.7673826	179.64	Wed Jan 04 17:23:29 2017
-64.8851929	-10.7673855	177.39	Wed Jan 04 17:23:39 2017
-64.8852768	-10.7674103	176.12	Wed Jan 04 17:23:49 2017
-64.8853455	-10.7674541	175.49	Wed Jan 04 17:23:59 2017
-64.8854065	-10.7674789	174.55	Wed Jan 04 17:24:09 2017
-64.8855133	-10.7674894	173.37	Wed Jan 04 17:24:19 2017
-64.8855896	-10.7674828	172.96	Wed Jan 04 17:24:29 2017
-64.8856888	-10.7674694	172.78	Wed Jan 04 17:24:39 2017
-64.8857803	-10.7675304	172.57	Wed Jan 04 17:24:49 2017
-64.8858719	-10.7675886	171.68	Wed Jan 04 17:24:59 2017
-64.8859940	-10.7676458	171.72	Wed Jan 04 17:25:09 2017
-64.8860779	-10.7676220	171.56	Wed Jan 04 17:25:19 2017
-64.8862305	-10.7676497	169.17	Wed Jan 04 17:25:29 2017
-64.8863068	-10.7675600	169.07	Wed Jan 04 17:25:39 2017
-64.8863144	-10.7674932	169.16	Wed Jan 04 17:25:49 2017
-64.8864059	-10.7674360	169.02	Wed Jan 04 17:25:59 2017
-64.8865128	-10.7673893	169.44	Wed Jan 04 17:26:09 2017
-64.8865814	-10.7673807	169.76	Wed Jan 04 17:26:19 2017
-64.8866730	-10.7673769	169.80	Wed Jan 04 17:26:29 2017
-64.8868103	-10.7673616	168.58	Wed Jan 04 17:26:39 2017
-64.8869019	-10.7673645	169.21	Wed Jan 04 17:26:49 2017
-64.8870087	-10.7672949	169.54	Wed Jan 04 17:26:59 2017
-64.8871155	-10.7672405	169.85	Wed Jan 04 17:27:09 2017
-64.8871460	-10.7671804	169.91	Wed Jan 04 17:27:19 2017
-64.8871841	-10.7671204	169.32	Wed Jan 04 17:27:29 2017
-64.8872604	-10.7670498	169.37	Wed Jan 04 17:27:39 2017
-64.8873596	-10.7670145	169.34	Wed Jan 04 17:27:49 2017
-64.8874969	-10.7670145	169.06	Wed Jan 04 17:27:59 2017
-64.8875885	-10.7669611	169.11	Wed Jan 04 17:28:09 2017
-64.8876266	-10.7669325	168.96	Wed Jan 04 17:28:19 2017
-64.8877411	-10.7669106	168.81	Wed Jan 04 17:28:29 2017
-64.8879089	-10.7669106	167.42	Wed Jan 04 17:28:39 2017
-64.8880310	-10.7669115	167.51	Wed Jan 04 17:28:49 2017
-64.8881607	-10.7668772	167.68	Wed Jan 04 17:28:59 2017
-64.8882751	-10.7668629	167.85	Wed Jan 04 17:29:09 2017
-64.8883743	-10.7668381	168.00	Wed Jan 04 17:29:19 2017
-64.8884506	-10.7668219	168.23	Wed Jan 04 17:29:29 2017
-64.8885269	-10.7668276	168.46	Wed Jan 04 17:29:39 2017
-64.8885651	-10.7668047	168.57	Wed Jan 04 17:29:49 2017
-64.8886261	-10.7667818	168.65	Wed Jan 04 17:29:59 2017
-64.8887558	-10.7667933	168.47	Wed Jan 04 17:30:09 2017
-64.8888550	-10.7667952	168.49	Wed Jan 04 17:30:19 2017
-64.8889923	-10.7667656	168.59	Wed Jan 04 17:30:29 2017
-64.8891678	-10.7667637	168.15	Wed Jan 04 17:30:39 2017
-64.8892441	-10.7667704	168.09	Wed Jan 04 17:30:49 2017
-64.8892593	-10.7667923	168.10	Wed Jan 04 17:30:59 2017
-64.8893814	-10.7667742	168.13	Wed Jan 04 17:31:09 2017
-64.8894730	-10.7667551	168.22	Wed Jan 04 17:31:19 2017
-64.8896255	-10.7667685	168.55	Wed Jan 04 17:31:29 2017
-64.8897858	-10.7667646	168.29	Wed Jan 04 17:31:39 2017
-64.8898926	-10.7667799	168.29	Wed Jan 04 17:31:49 2017
-64.8899994	-10.7667885	168.34	Wed Jan 04 17:31:59 2017
-64.8900528	-10.7668200	168.49	Wed Jan 04 17:32:09 2017
-64.8901825	-10.7668104	168.79	Wed Jan 04 17:32:19 2017
-64.8903122	-10.7667923	168.67	Wed Jan 04 17:32:29 2017
-64.8903961	-10.7667875	168.33	Wed Jan 04 17:32:39 2017
-64.8905182	-10.7667761	168.02	Wed Jan 04 17:32:49 2017
-64.8906784	-10.7667532	166.71	Wed Jan 04 17:32:59 2017
-64.8908234	-10.7667522	166.40	Wed Jan 04 17:33:09 2017
-64.8909073	-10.7667580	166.38	Wed Jan 04 17:33:19 2017
-64.8910370	-10.7667179	166.19	Wed Jan 04 17:33:29 2017
-64.8910141	-10.7667179	165.81	Wed Jan 04 17:33:39 2017
-64.8910065	-10.7667150	165.54	Wed Jan 04 17:33:49 2017
-64.8910675	-10.7667761	163.84	Wed Jan 04 17:33:59 2017
-64.8911285	-10.7667990	164.30	Wed Jan 04 17:34:09 2017
-64.8912125	-10.7667847	164.77	Wed Jan 04 17:34:19 2017
-64.8913345	-10.7667494	164.19	Wed Jan 04 17:34:29 2017
-64.8914337	-10.7667160	163.02	Wed Jan 04 17:34:39 2017
-64.8915634	-10.7667274	162.23	Wed Jan 04 17:34:49 2017
-64.8916702	-10.7667704	158.42	Wed Jan 04 17:34:59 2017
-64.8917084	-10.7667551	157.96	Wed Jan 04 17:35:09 2017
-64.8917923	-10.7666798	157.60	Wed Jan 04 17:35:19 2017
-64.8918839	-10.7665806	158.12	Wed Jan 04 17:35:29 2017
-64.8920670	-10.7665396	155.07	Wed Jan 04 17:35:39 2017
-64.8921204	-10.7665272	155.17	Wed Jan 04 17:35:49 2017
-64.8921967	-10.7665110	155.42	Wed Jan 04 17:35:59 2017
-64.8922272	-10.7665548	155.29	Wed Jan 04 17:36:09 2017
-64.8924255	-10.7665644	156.15	Wed Jan 04 17:36:19 2017
-64.8924637	-10.7665958	155.45	Wed Jan 04 17:36:29 2017
-64.8925323	-10.7666521	154.05	Wed Jan 04 17:36:39 2017
-64.8926163	-10.7666798	153.34	Wed Jan 04 17:36:49 2017
-64.8927078	-10.7667007	153.41	Wed Jan 04 17:36:59 2017
-64.8928452	-10.7667704	152.27	Wed Jan 04 17:37:09 2017
-64.8929672	-10.7667742	151.32	Wed Jan 04 17:37:19 2017
-64.8930435	-10.7667656	151.33	Wed Jan 04 17:37:29 2017
-64.8930817	-10.7667093	152.47	Wed Jan 04 17:37:39 2017
-64.8931198	-10.7666664	153.38	Wed Jan 04 17:37:49 2017
-64.8931274	-10.7666235	152.27	Wed Jan 04 17:37:59 2017
-64.8931122	-10.7665443	151.88	Wed Jan 04 17:38:09 2017
-64.8931427	-10.7665253	150.52	Wed Jan 04 17:38:19 2017
-64.8931503	-10.7664957	149.43	Wed Jan 04 17:38:29 2017
-64.8931656	-10.7664289	148.44	Wed Jan 04 17:38:39 2017
-64.8931885	-10.7663937	147.91	Wed Jan 04 17:38:49 2017
-64.8932266	-10.7663059	146.93	Wed Jan 04 17:38:59 2017
-64.8933640	-10.7662668	144.55	Wed Jan 04 17:39:09 2017
-64.8934479	-10.7662096	143.89	Wed Jan 04 17:39:19 2017
-64.8934479	-10.7661743	144.15	Wed Jan 04 17:39:29 2017
-64.8935013	-10.7661104	143.59	Wed Jan 04 17:39:39 2017
-64.8934784	-10.7660503	142.39	Wed Jan 04 17:39:49 2017
-64.8934860	-10.7660055	142.71	Wed Jan 04 17:39:59 2017
-64.8935318	-10.7659683	142.66	Wed Jan 04 17:40:09 2017
-64.8936234	-10.7659607	141.71	Wed Jan 04 17:40:19 2017
-64.8937683	-10.7659187	140.24	Wed Jan 04 17:40:29 2017
-64.8938141	-10.7658606	140.07	Wed Jan 04 17:40:39 2017
-64.8937836	-10.7658005	138.07	Wed Jan 04 17:40:49 2017
-64.8938065	-10.7657299	136.02	Wed Jan 04 17:40:59 2017
-64.8938446	-10.7656956	135.01	Wed Jan 04 17:41:09 2017
-64.8938828	-10.7656307	134.63	Wed Jan 04 17:41:19 2017
-64.8938980	-10.7655201	134.00	Wed Jan 04 17:41:29 2017
-64.8938828	-10.7654390	133.94	Wed Jan 04 17:41:39 2017
-64.8938980	-10.7653484	133.70	Wed Jan 04 17:41:49 2017
-64.8939209	-10.7652893	133.61	Wed Jan 04 17:41:59 2017
-64.8939056	-10.7652454	132.37	Wed Jan 04 17:42:09 2017
-64.8939133	-10.7651844	130.43	Wed Jan 04 17:42:19 2017
-64.8939514	-10.7651205	128.93	Wed Jan 04 17:42:29 2017
-64.8939590	-10.7650795	128.03	Wed Jan 04 17:42:39 2017
-64.8939667	-10.7650795	127.96	Wed Jan 04 17:42:49 2017
-64.8938980	-10.7650051	128.05	Wed Jan 04 17:42:59 2017
-64.8938599	-10.7649231	127.51	Wed Jan 04 17:43:09 2017
-64.8938828	-10.7648592	128.20	Wed Jan 04 17:43:19 2017
-64.8939056	-10.7647762	128.27	Wed Jan 04 17:43:29 2017
-64.8939133	-10.7646685	128.29	Wed Jan 04 17:43:39 2017
-64.8939056	-10.7645426	128.11	Wed Jan 04 17:43:49 2017
-64.8938904	-10.7644310	127.83	Wed Jan 04 17:43:59 2017
-64.8938293	-10.7643213	127.22	Wed Jan 04 17:44:09 2017
-64.8937607	-10.7642117	127.05	Wed Jan 04 17:44:19 2017
-64.8937225	-10.7641354	126.64	Wed Jan 04 17:44:29 2017
-64.8937149	-10.7640696	126.55	Wed Jan 04 17:44:39 2017
-64.8937225	-10.7639904	127.24	Wed Jan 04 17:44:49 2017
-64.8937225	-10.7639065	127.44	Wed Jan 04 17:44:59 2017
-64.8937912	-10.7638617	127.14	Wed Jan 04 17:45:09 2017
-64.8938446	-10.7638330	126.25	Wed Jan 04 17:45:19 2017
-64.8939209	-10.7637796	125.05	Wed Jan 04 17:45:29 2017
-64.8940048	-10.7636929	124.66	Wed Jan 04 17:45:39 2017
-64.8940735	-10.7636385	124.33	Wed Jan 04 17:45:49 2017
-64.8941422	-10.7635927	124.47	Wed Jan 04 17:45:59 2017
-64.8942108	-10.7635202	123.53	Wed Jan 04 17:46:09 2017
-64.8943100	-10.7634268	123.71	Wed Jan 04 17:46:19 2017
-64.8944092	-10.7633514	123.29	Wed Jan 04 17:46:29 2017
-64.8945007	-10.7633038	123.63	Wed Jan 04 17:46:39 2017
-64.8945618	-10.7632275	123.63	Wed Jan 04 17:46:49 2017
-64.8946686	-10.7632036	123.45	Wed Jan 04 17:46:59 2017
-64.8947906	-10.7631464	123.36	Wed Jan 04 17:47:09 2017
-64.8949890	-10.7630758	123.54	Wed Jan 04 17:47:19 2017
-64.8950806	-10.7630672	123.31	Wed Jan 04 17:47:29 2017
-64.8951874	-10.7630243	125.61	Wed Jan 04 17:47:39 2017
-64.8953094	-10.7629690	127.00	Wed Jan 04 17:47:49 2017
-64.8953857	-10.7629995	127.61	Wed Jan 04 17:47:59 2017
-64.8954544	-10.7629929	129.20	Wed Jan 04 17:48:09 2017
-64.8955917	-10.7629795	128.64	Wed Jan 04 17:48:19 2017
-64.8956909	-10.7629299	129.88	Wed Jan 04 17:48:29 2017
-64.8957367	-10.7629185	129.55	Wed Jan 04 17:48:39 2017
-64.8958359	-10.7628956	128.23	Wed Jan 04 17:48:49 2017
-64.8959122	-10.7628307	126.96	Wed Jan 04 17:48:59 2017
-64.8959732	-10.7627954	126.90	Wed Jan 04 17:49:09 2017
-64.8960419	-10.7627907	126.72	Wed Jan 04 17:49:19 2017
-64.8961792	-10.7627478	125.37	Wed Jan 04 17:49:29 2017
-64.8962173	-10.7627096	125.87	Wed Jan 04 17:49:39 2017
-64.8962479	-10.7626514	126.26	Wed Jan 04 17:49:49 2017
-64.8963242	-10.7625961	126.49	Wed Jan 04 17:49:59 2017
-64.8963623	-10.7624960	126.94	Wed Jan 04 17:50:09 2017
-64.8964081	-10.7624016	127.29	Wed Jan 04 17:50:19 2017
-64.8965073	-10.7623529	127.95	Wed Jan 04 17:50:29 2017
-64.8965530	-10.7623062	130.78	Wed Jan 04 17:50:39 2017
-64.8966217	-10.7622213	131.99	Wed Jan 04 17:50:49 2017
-64.8967133	-10.7621851	132.40	Wed Jan 04 17:50:59 2017
-64.8968277	-10.7620544	133.18	Wed Jan 04 17:51:09 2017
-64.8969269	-10.7619972	133.00	Wed Jan 04 17:51:19 2017
-64.8970184	-10.7619791	133.18	Wed Jan 04 17:51:29 2017
-64.8970795	-10.7619209	133.39	Wed Jan 04 17:51:39 2017
-64.8971405	-10.7618895	133.27	Wed Jan 04 17:51:49 2017
-64.8972397	-10.7617912	133.13	Wed Jan 04 17:51:59 2017
-64.8973770	-10.7615900	133.32	Wed Jan 04 17:52:09 2017
-64.8974457	-10.7613688	133.24	Wed Jan 04 17:52:19 2017
-64.8973694	-10.7612162	132.94	Wed Jan 04 17:52:29 2017
-64.8974152	-10.7611189	133.37	Wed Jan 04 17:52:39 2017
-64.8974533	-10.7610512	133.23	Wed Jan 04 17:52:49 2017
-64.8975067	-10.7609682	133.24	Wed Jan 04 17:52:59 2017
-64.8975906	-10.7609072	133.57	Wed Jan 04 17:53:09 2017
-64.8976288	-10.7606773	134.37	Wed Jan 04 17:53:19 2017
-64.8976974	-10.7605867	134.34	Wed Jan 04 17:53:29 2017
-64.8977890	-10.7604971	134.47	Wed Jan 04 17:53:39 2017
-64.8978958	-10.7604580	134.39	Wed Jan 04 17:53:49 2017
-64.8979874	-10.7603521	134.32	Wed Jan 04 17:53:59 2017
-64.8980484	-10.7602396	134.41	Wed Jan 04 17:54:09 2017
-64.8981400	-10.7601604	134.54	Wed Jan 04 17:54:19 2017
-64.8981857	-10.7600460	134.35	Wed Jan 04 17:54:29 2017
-64.8982239	-10.7600060	134.45	Wed Jan 04 17:54:39 2017
-64.8983002	-10.7599163	134.75	Wed Jan 04 17:54:49 2017
-64.8983383	-10.7597637	134.57	Wed Jan 04 17:54:59 2017
-64.8983078	-10.7596102	134.49	Wed Jan 04 17:55:09 2017
-64.8981781	-10.7594881	134.93	Wed Jan 04 17:55:19 2017
-64.8980255	-10.7594271	134.63	Wed Jan 04 17:55:29 2017
-64.8978806	-10.7593975	134.68	Wed Jan 04 17:55:39 2017
-64.8977356	-10.7593575	135.53	Wed Jan 04 17:55:49 2017
-64.8976212	-10.7593670	137.22	Wed Jan 04 17:55:59 2017
-64.8975677	-10.7593498	136.94	Wed Jan 04 17:56:09 2017
-64.8975143	-10.7592144	136.89	Wed Jan 04 17:56:19 2017
-64.8974686	-10.7590694	137.87	Wed Jan 04 17:56:29 2017
-64.8974609	-10.7589674	138.59	Wed Jan 04 17:56:39 2017
-64.8974686	-10.7588835	138.69	Wed Jan 04 17:56:49 2017
-64.8974533	-10.7587948	138.84	Wed Jan 04 17:56:59 2017
-64.8974686	-10.7586555	139.52	Wed Jan 04 17:57:09 2017
-64.8975372	-10.7586107	139.97	Wed Jan 04 17:57:19 2017
-64.8976212	-10.7585554	140.29	Wed Jan 04 17:57:29 2017
-64.8977203	-10.7585115	140.64	Wed Jan 04 17:57:39 2017
-64.8978271	-10.7584963	141.32	Wed Jan 04 17:57:49 2017
-64.8979340	-10.7584162	141.18	Wed Jan 04 17:57:59 2017
-64.8979874	-10.7583570	140.85	Wed Jan 04 17:58:09 2017
-64.8980408	-10.7582779	141.02	Wed Jan 04 17:58:19 2017
-64.8981247	-10.7582083	141.04	Wed Jan 04 17:58:29 2017
-64.8981628	-10.7581215	141.05	Wed Jan 04 17:58:39 2017
-64.8982315	-10.7579908	141.00	Wed Jan 04 17:58:49 2017
-64.8983078	-10.7579145	141.14	Wed Jan 04 17:58:59 2017
-64.8983688	-10.7578306	140.94	Wed Jan 04 17:59:09 2017
-64.8984146	-10.7577457	141.01	Wed Jan 04 17:59:19 2017
-64.8984451	-10.7576103	140.78	Wed Jan 04 17:59:29 2017
-64.8984070	-10.7575026	140.59	Wed Jan 04 17:59:39 2017
-64.8985291	-10.7571602	140.34	Wed Jan 04 17:59:49 2017
-64.8985443	-10.7569933	140.10	Wed Jan 04 17:59:59 2017
-64.8985672	-10.7568521	140.37	Wed Jan 04 18:00:09 2017
-64.8985977	-10.7567530	140.46	Wed Jan 04 18:00:19 2017
-64.8985977	-10.7566013	139.73	Wed Jan 04 18:00:29 2017
-64.8986359	-10.7564554	139.12	Wed Jan 04 18:00:39 2017
-64.8986664	-10.7563143	144.97	Wed Jan 04 18:00:49 2017
-64.8986511	-10.7561588	150.45	Wed Jan 04 18:00:59 2017
-64.8986816	-10.7560568	152.14	Wed Jan 04 18:01:09 2017
-64.8987122	-10.7559385	151.25	Wed Jan 04 18:01:19 2017
-64.8987579	-10.7558441	154.32	Wed Jan 04 18:01:29 2017
-64.8988190	-10.7557478	156.98	Wed Jan 04 18:01:39 2017
-64.8988419	-10.7556438	157.91	Wed Jan 04 18:01:49 2017
-64.8989105	-10.7555647	158.04	Wed Jan 04 18:01:59 2017
-64.8989944	-10.7555218	158.37	Wed Jan 04 18:02:09 2017
-64.8990707	-10.7555285	158.36	Wed Jan 04 18:02:19 2017
-64.8991928	-10.7554979	158.16	Wed Jan 04 18:02:29 2017
-64.8993149	-10.7555151	158.13	Wed Jan 04 18:02:39 2017
-64.8993454	-10.7555771	157.98	Wed Jan 04 18:02:49 2017
-64.8993759	-10.7556019	157.18	Wed Jan 04 18:02:59 2017
-64.8993912	-10.7556019	157.25	Wed Jan 04 18:03:09 2017
-64.8993835	-10.7555923	157.29	Wed Jan 04 18:03:19 2017
-64.8993759	-10.7555847	157.22	Wed Jan 04 18:03:29 2017
-64.8993683	-10.7555742	156.97	Wed Jan 04 18:03:39 2017
-64.8993225	-10.7554522	155.33	Wed Jan 04 18:03:49 2017
-64.8992920	-10.7554369	155.23	Wed Jan 04 18:03:59 2017
-64.8992844	-10.7554426	155.16	Wed Jan 04 18:04:09 2017
-64.8992920	-10.7554493	154.60	Wed Jan 04 18:04:19 2017
-64.8993378	-10.7554445	154.35	Wed Jan 04 18:04:29 2017
-64.8993835	-10.7554512	154.51	Wed Jan 04 18:04:39 2017
-64.8994064	-10.7554655	154.44	Wed Jan 04 18:04:49 2017
-64.8994370	-10.7554722	153.61	Wed Jan 04 18:04:59 2017
-64.8994370	-10.7554703	153.32	Wed Jan 04 18:05:09 2017
-64.8994293	-10.7554636	152.96	Wed Jan 04 18:05:19 2017
-64.8994293	-10.7554569	152.67	Wed Jan 04 18:05:29 2017
-64.8994217	-10.7554483	153.01	Wed Jan 04 18:05:39 2017
-64.8994293	-10.7554426	153.90	Wed Jan 04 18:05:49 2017
-64.8994217	-10.7554369	155.19	Wed Jan 04 18:05:59 2017
-64.8994064	-10.7554350	156.81	Wed Jan 04 18:06:09 2017
-64.8993912	-10.7554359	158.67	Wed Jan 04 18:06:19 2017
-64.8993683	-10.7554379	160.55	Wed Jan 04 18:06:29 2017
-64.8993607	-10.7554436	162.28	Wed Jan 04 18:06:39 2017
-64.8993530	-10.7554474	164.13	Wed Jan 04 18:06:49 2017
-64.8993454	-10.7554502	165.92	Wed Jan 04 18:06:59 2017
-64.8993454	-10.7554522	167.55	Wed Jan 04 18:07:09 2017
-64.8993378	-10.7554474	169.07	Wed Jan 04 18:07:19 2017
-64.8993301	-10.7554436	170.37	Wed Jan 04 18:07:29 2017
-64.8993378	-10.7554407	171.59	Wed Jan 04 18:07:39 2017
-64.8993378	-10.7554417	172.75	Wed Jan 04 18:07:49 2017
-64.8993378	-10.7554436	173.92	Wed Jan 04 18:07:59 2017
-64.8993454	-10.7554464	174.99	Wed Jan 04 18:08:09 2017
-64.8993454	-10.7554493	176.04	Wed Jan 04 18:08:19 2017
-64.8993378	-10.7554531	177.22	Wed Jan 04 18:08:29 2017
-64.8993225	-10.7554550	178.51	Wed Jan 04 18:08:39 2017
-64.8993149	-10.7554569	179.79	Wed Jan 04 18:08:49 2017
-64.8993149	-10.7554579	180.87	Wed Jan 04 18:08:59 2017
-64.8993149	-10.7554550	181.76	Wed Jan 04 18:09:09 2017
-64.8993149	-10.7554493	182.43	Wed Jan 04 18:09:19 2017
-64.8993225	-10.7554436	182.92	Wed Jan 04 18:09:29 2017
-64.8993301	-10.7554398	183.27	Wed Jan 04 18:09:39 2017
-64.8993301	-10.7554359	183.33	Wed Jan 04 18:09:49 2017
-64.8993301	-10.7554359	183.29	Wed Jan 04 18:09:59 2017
-64.8993225	-10.7554359	183.23	Wed Jan 04 18:10:09 2017
-64.8993225	-10.7554359	183.19	Wed Jan 04 18:10:19 2017
-64.8993225	-10.7554369	183.08	Wed Jan 04 18:10:29 2017
-64.8993225	-10.7554359	182.99	Wed Jan 04 18:10:39 2017
-64.8993225	-10.7554359	182.96	Wed Jan 04 18:10:49 2017
-64.8993225	-10.7554359	182.92	Wed Jan 04 18:10:59 2017
-64.8993225	-10.7554350	182.90	Wed Jan 04 18:11:09 2017
-64.8993225	-10.7554350	182.88	Wed Jan 04 18:11:19 2017
-64.8993225	-10.7554350	182.82	Wed Jan 04 18:11:29 2017
-64.8993225	-10.7554350	182.75	Wed Jan 04 18:11:39 2017
-64.8993225	-10.7554340	182.66	Wed Jan 04 18:11:49 2017
-64.8993225	-10.7554331	182.55	Wed Jan 04 18:11:59 2017
-64.8993225	-10.7554321	182.46	Wed Jan 04 18:12:09 2017
-64.8993225	-10.7554312	182.41	Wed Jan 04 18:12:19 2017
-64.8993225	-10.7554293	182.35	Wed Jan 04 18:12:29 2017
-64.8993225	-10.7554274	182.31	Wed Jan 04 18:12:39 2017
-64.8993225	-10.7554255	182.27	Wed Jan 04 18:12:49 2017
-64.8993225	-10.7554245	182.23	Wed Jan 04 18:12:59 2017
-64.8993225	-10.7554235	182.14	Wed Jan 04 18:13:09 2017
-64.8993301	-10.7554235	182.05	Wed Jan 04 18:13:19 2017
-64.8993301	-10.7554226	181.94	Wed Jan 04 18:13:29 2017
-64.8993301	-10.7554226	181.81	Wed Jan 04 18:13:39 2017
-64.8993301	-10.7554216	181.70	Wed Jan 04 18:13:49 2017
-64.8993301	-10.7554216	181.54	Wed Jan 04 18:13:59 2017
-64.8993301	-10.7554207	181.38	Wed Jan 04 18:14:09 2017
-64.8993301	-10.7554207	181.21	Wed Jan 04 18:14:19 2017
-64.8993301	-10.7554207	181.09	Wed Jan 04 18:14:29 2017
-64.8993301	-10.7554197	180.98	Wed Jan 04 18:14:39 2017
-64.8993301	-10.7554188	180.89	Wed Jan 04 18:14:49 2017
-64.8993301	-10.7554178	180.79	Wed Jan 04 18:14:59 2017
-64.8993301	-10.7554159	180.70	Wed Jan 04 18:15:09 2017
-64.8993301	-10.7554150	180.63	Wed Jan 04 18:15:19 2017
-64.8993301	-10.7554140	180.57	Wed Jan 04 18:15:29 2017
-64.8993301	-10.7554131	180.57	Wed Jan 04 18:15:39 2017
-64.8993301	-10.7554121	180.54	Wed Jan 04 18:15:49 2017
-64.8993301	-10.7554102	180.55	Wed Jan 04 18:15:59 2017
-64.8993301	-10.7554092	180.52	Wed Jan 04 18:16:09 2017
-64.8993301	-10.7554083	180.45	Wed Jan 04 18:16:19 2017
-64.8993301	-10.7554083	180.29	Wed Jan 04 18:16:29 2017
-64.8993301	-10.7554083	180.12	Wed Jan 04 18:16:39 2017
-64.8993301	-10.7554073	179.96	Wed Jan 04 18:16:49 2017
-64.8993301	-10.7554073	179.80	Wed Jan 04 18:16:59 2017
-64.8993301	-10.7554064	179.68	Wed Jan 04 18:17:09 2017
-64.8993301	-10.7554064	179.58	Wed Jan 04 18:17:19 2017
-64.8993301	-10.7554054	179.49	Wed Jan 04 18:17:29 2017
-64.8993301	-10.7554045	179.43	Wed Jan 04 18:17:39 2017
-64.8993301	-10.7554045	179.40	Wed Jan 04 18:17:49 2017
-64.8993301	-10.7554035	179.37	Wed Jan 04 18:17:59 2017
-64.8993301	-10.7554026	179.22	Wed Jan 04 18:18:09 2017
[truncated: 273 more rows]
