# Supplementary material for: Lévy foraging patterns of rural humans
Source: PLoS One. 2018 Jun 18;13(6):e0199099. doi: 10.1371/journal.pone.0199099 (PMC6005560; doi:10.1371/journal.pone.0199099)
Supplement: S4 File — (ZIP) [file pone.0199099.s004.zip › 08Holux_M-241_Start_20161222-101201_Finish_20161222-154728.kml]

<?xml version="1.0" encoding="UTF-8"?>
<kml xmlns="http://earth.google.com/kml/2.1">
<Document>
<Style id="normalState_TLP_Start">
<IconStyle>
<scale>1.0</scale>
<Icon>
<href>http://maps.google.com/mapfiles/kml/pal4/icon15.png</href>
</Icon>
</IconStyle>
<LabelStyle>
<scale>1.0</scale>
</LabelStyle>
</Style>
<Style id="highlightState_TLP_Start">
<IconStyle>
<scale>1.1</scale>
<Icon>
<href>http://maps.google.com/mapfiles/kml/pal4/icon7.png</href>
</Icon>
</IconStyle>
<LabelStyle>
<scale>1.1</scale>
<color>ff0000ff</color>
</LabelStyle>
</Style>
<StyleMap id="styleMap_TLP_Start">
<Pair>
<key>normal</key>
<styleUrl>#normalState_TLP_Start</styleUrl>
</Pair>
<Pair>
<key>highlight</key>
<styleUrl>#highlightState_TLP_Start</styleUrl>
</Pair>
</StyleMap>
<Style id="normalState_TLP_Finish">
<IconStyle>
<scale>1.0</scale>
<Icon>
<href>http://maps.google.com/mapfiles/kml/pal4/icon15.png</href>
</Icon>
</IconStyle>
<LabelStyle>
<scale>1.0</scale>
</LabelStyle>
</Style>
<Style id="highlightState_TLP_Finish">
<IconStyle>
<scale>1.1</scale>
<Icon>
<href>http://maps.google.com/mapfiles/kml/pal4/icon7.png</href>
</Icon>
</IconStyle>
<LabelStyle>
<scale>1.1</scale>
<color>ff0000ff</color>
</LabelStyle>
</Style>
<StyleMap id="styleMap_TLP_Finish">
<Pair>
<key>normal</key>
<styleUrl>#normalState_TLP_Finish</styleUrl>
</Pair>
<Pair>
<key>highlight</key>
<styleUrl>#highlightState_TLP_Finish</styleUrl>
</Pair>
</StyleMap>
<Style id="normalState_TLP_Normal">
<IconStyle>
<scale>1.0</scale>
<Icon>
<href>http://maps.google.com/mapfiles/kml/pal4/icon31.png</href>
</Icon>
</IconStyle>
<LabelStyle>
<scale>1.0</scale>
</LabelStyle>
</Style>
<Style id="highlightState_TLP_Normal">
<IconStyle>
<scale>1.1</scale>
<Icon>
<href>http://maps.google.com/mapfiles/kml/pal4/icon23.png</href>
</Icon>
</IconStyle>
<LabelStyle>
<scale>1.1</scale>
<color>ff0000ff</color>
</LabelStyle>
</Style>
<StyleMap id="styleMap_TLP_Normal">
<Pair>
<key>normal</key>
<styleUrl>#normalState_TLP_Normal</styleUrl>
</Pair>
<Pair>
<key>highlight</key>
<styleUrl>#highlightState_TLP_Normal</styleUrl>
</Pair>
</StyleMap>
<Style id="normalState_TLP_Photo">
<IconStyle>
<scale>1.0</scale>
<Icon>
<href>http://maps.google.com/mapfiles/kml/pal4/icon46.png</href>
</Icon>
</IconStyle>
<LabelStyle>
<scale>1.0</scale>
</LabelStyle>
</Style>
<Style id="highlightState_TLP_Photo">
<IconStyle>
<scale>1.1</scale>
<Icon>
<href>http://maps.google.com/mapfiles/kml/pal4/icon38.png</href>
</Icon>
</IconStyle>
<LabelStyle>
<scale>1.1</scale>
<color>ff0000ff</color>
</LabelStyle>
</Style>
<StyleMap id="styleMap_TLP_Photo">
<Pair>
<key>normal</key>
<styleUrl>#normalState_TLP_Photo</styleUrl>
</Pair>
<Pair>
<key>highlight</key>
<styleUrl>#highlightState_TLP_Photo</styleUrl>
</Pair>
</StyleMap>
<Style id="roadStyle">
<LineStyle>
<color>ffffff00</color>
<width>6</width>
</LineStyle>
</Style>
<Open>1</Open>
<description>Route</description>
<name>Track Log</name>
<Placemark>
<name>Route</name>
<styleUrl>#roadStyle</styleUrl>
<MultiGeometry>
<LineString>
<coordinates>
-64.9207382,-10.8408442,116.74 -64.9206619,-10.8409491,100.92 -64.9205322,-10.8409929,88.11 -64.9204636,-10.8410091,77.58 -64.9204559,-10.8411007,68.78 -64.9204025,-10.8411493,61.67 -64.9204025,-10.8412161,55.57 -64.9203186,-10.8412123,50.06 -64.9202347,-10.8412571,45.15 -64.9201202,-10.8412609,40.71 -64.9200134,-10.8413095,36.71 -64.9199829,-10.8413744,33.09 -64.9199982,-10.8414965,29.78 -64.9199448,-10.8415804,26.49 -64.9199448,-10.8416166,23.53 -64.9199219,-10.8417110,20.76 -64.9199219,-10.8418446,18.17 -64.9198914,-10.8418751,16.26 -64.9198608,-10.8419514,14.42 -64.9197998,-10.8419857,12.39 -64.9197388,-10.8419943,10.58 -64.9196091,-10.8420019,8.75 -64.9195709,-10.8420610,7.30 -64.9195099,-10.8420677,5.85 -64.9194565,-10.8421307,4.51 -64.9195023,-10.8421297,3.47 -64.9195023,-10.8421650,2.64 -64.9195175,-10.8421831,1.85 -64.9195328,-10.8421402,1.17 -64.9195251,-10.8421793,0.47 -64.9194794,-10.8421955,-0.33 -64.9194565,-10.8422146,-1.06 -64.9194412,-10.8422413,-1.77 -64.9195404,-10.8421469,-2.16 -64.9195709,-10.8421917,-2.74 -64.9195786,-10.8421831,-3.21 -64.9195938,-10.8421803,-3.70 -64.9195328,-10.8421478,-4.13 -64.9194794,-10.8421516,-4.74 -64.9195175,-10.8421183,-5.31 -64.9195175,-10.8421612,-5.81 -64.9194870,-10.8421984,-6.33 -64.9194946,-10.8421917,-6.82 -64.9194260,-10.8421555,-7.28 -64.9194565,-10.8421507,-7.74 -64.9195099,-10.8421392,-8.07 -64.9194641,-10.8421068,-8.60 -64.9194489,-10.8420887,-9.22 -64.9193726,-10.8421135,-9.85 -64.9194183,-10.8421965,-10.30 -64.9193954,-10.8422241,-10.75 -64.9193878,-10.8422232,-10.92 -64.9194717,-10.8421783,-11.07 -64.9194870,-10.8421669,-11.27 -64.9194946,-10.8421860,-11.43 -64.9194565,-10.8421946,-11.61 -64.9194107,-10.8421688,-11.84 -64.9193573,-10.8421402,-12.12 -64.9193726,-10.8421440,-12.34 -64.9193497,-10.8421459,-12.48 -64.9193420,-10.8421440,-12.57 -64.9193039,-10.8421040,-12.70 -64.9192810,-10.8420715,-12.92 -64.9192352,-10.8419971,-13.23 -64.9192657,-10.8419733,-13.54 -64.9192886,-10.8419971,-13.67 -64.9192581,-10.8419905,-13.82 -64.9192505,-10.8419590,-13.90 -64.9192429,-10.8419132,-13.97 -64.9192505,-10.8418589,-14.05 -64.9191971,-10.8418865,-14.10 -64.9191742,-10.8418875,-14.27 -64.9191666,-10.8419123,-14.43 -64.9190826,-10.8418779,-14.52 -64.9190826,-10.8418293,-14.40 -64.9190750,-10.8417759,-14.45 -64.9190826,-10.8417501,-14.41 -64.9190369,-10.8417282,-14.31 -64.9190292,-10.8416967,-14.52 -64.9190903,-10.8417187,-14.55 -64.9190674,-10.8417139,-14.71 -64.9190521,-10.8416662,-14.88 -64.9190598,-10.8416414,-15.21 -64.9190750,-10.8415861,-15.39 -64.9191208,-10.8414583,-15.43 -64.9190979,-10.8414793,-15.52 -64.9190445,-10.8414545,-15.70 -64.9190445,-10.8414412,-15.74 -64.9190598,-10.8414335,-15.72 -64.9191055,-10.8414230,-15.76 -64.9191055,-10.8414507,-15.76 -64.9191208,-10.8414640,-15.73 -64.9191055,-10.8414335,-15.58 -64.9190750,-10.8414221,-15.65 -64.9190598,-10.8414345,-15.63 -64.9190063,-10.8414202,-15.61 -64.9190140,-10.8413763,-15.50 -64.9189682,-10.8413877,-15.44 -64.9188690,-10.8413734,-15.48 -64.9188080,-10.8413563,-15.46 -64.9188385,-10.8413496,-15.49 -64.9188461,-10.8413725,-15.53 -64.9188919,-10.8413343,-15.39 -64.9189453,-10.8414364,-15.27 -64.9189911,-10.8414669,-15.22 -64.9189987,-10.8414488,-15.06 -64.9190674,-10.8414793,-15.08 -64.9190826,-10.8415108,-15.17 -64.9190979,-10.8415709,-15.22 -64.9190674,-10.8415632,-15.17 -64.9191132,-10.8415804,-15.15 -64.9192047,-10.8415012,-15.08 -64.9194260,-10.8413363,-10.50 -64.9194794,-10.8413057,-8.98 -64.9194870,-10.8413172,-8.85 -64.9195023,-10.8413162,-8.85 -64.9195175,-10.8413105,-8.85 -64.9195328,-10.8413010,-8.83 -64.9195251,-10.8412924,-8.79 -64.9195633,-10.8412676,-8.53 -64.9195786,-10.8412266,-7.55 -64.9196014,-10.8411779,-6.40 -64.9195709,-10.8411503,-5.30 -64.9195557,-10.8410912,-2.99 -64.9196014,-10.8410540,-2.48 -64.9196091,-10.8410482,-2.31 -64.9196243,-10.8409948,-1.95 -64.9196167,-10.8409367,0.63 -64.9196091,-10.8409357,1.29 -64.9196091,-10.8409348,2.02 -64.9197159,-10.8410368,5.01 -64.9197388,-10.8410330,5.91 -64.9197922,-10.8410492,7.20 -64.9198303,-10.8410759,8.16 -64.9198608,-10.8411064,8.41 -64.9198837,-10.8411322,8.32 -64.9198608,-10.8411503,8.15 -64.9198456,-10.8412580,8.44 -64.9198380,-10.8412781,8.90 -64.9198151,-10.8412838,8.75 -64.9197769,-10.8413162,8.69 -64.9197235,-10.8413429,8.54 -64.9197159,-10.8413839,8.46 -64.9197159,-10.8413963,8.36 -64.9196625,-10.8414202,8.09 -64.9195862,-10.8414392,7.71 -64.9195709,-10.8414860,8.64 -64.9195633,-10.8414984,9.12 -64.9195633,-10.8415298,9.24 -64.9195786,-10.8415747,9.63 -64.9196548,-10.8417015,10.89 -64.9197159,-10.8417168,13.44 -64.9197388,-10.8417168,14.49 -64.9197311,-10.8416843,18.44 -64.9197083,-10.8416767,18.84 -64.9196548,-10.8416643,20.37 -64.9196396,-10.8416376,21.37 -64.9196396,-10.8416443,21.40 -64.9196548,-10.8416510,23.73 -64.9196625,-10.8416529,23.85 -64.9196854,-10.8416300,24.91 -64.9197311,-10.8416471,27.21 -64.9197617,-10.8416634,28.03 -64.9198074,-10.8417006,29.67 -64.9197922,-10.8416691,33.03 -64.9197998,-10.8416777,33.63 -64.9197693,-10.8416052,41.84 -64.9197464,-10.8415394,46.12 -64.9197311,-10.8415251,47.22 -64.9197235,-10.8415384,47.33 -64.9197311,-10.8415413,47.36 -64.9197006,-10.8415346,48.46 -64.9197006,-10.8415537,48.45 -64.9196930,-10.8415403,49.35 -64.9196930,-10.8415527,49.40 -64.9197006,-10.8415718,49.38 -64.9196930,-10.8415308,50.51 -64.9196854,-10.8415337,50.39 -64.9196930,-10.8415337,50.44 -64.9197159,-10.8415442,49.71 -64.9197388,-10.8415346,49.26 -64.9197388,-10.8415365,49.26 -64.9197006,-10.8415070,50.68 -64.9197006,-10.8414974,50.72 -64.9197235,-10.8415203,49.92 -64.9197693,-10.8415632,49.42 -64.9197693,-10.8415737,49.46 -64.9197845,-10.8415947,49.01 -64.9197769,-10.8415918,49.00 -64.9197464,-10.8415880,48.05 -64.9197388,-10.8415833,47.04 -64.9197388,-10.8415871,47.01 -64.9197311,-10.8415899,46.97 -64.9197006,-10.8416052,46.80 -64.9196930,-10.8415937,46.93 -64.9196777,-10.8415909,46.93 -64.9196854,-10.8415918,46.95 -64.9196777,-10.8415899,47.01 -64.9196701,-10.8415976,47.18 -64.9196472,-10.8415928,47.48 -64.9195251,-10.8414736,47.77 -64.9193726,-10.8413630,50.49 -64.9193268,-10.8413181,53.47 -64.9193039,-10.8412600,59.24 -64.9193192,-10.8412666,61.96 -64.9193420,-10.8412600,64.48 -64.9193726,-10.8412437,65.88 -64.9193726,-10.8412685,66.50 -64.9193726,-10.8412876,68.50 -64.9193573,-10.8412962,72.01 -64.9193497,-10.8412819,73.32 -64.9193420,-10.8412914,73.71 -64.9193344,-10.8412943,73.90 -64.9193344,-10.8412619,74.26 -64.9193192,-10.8412256,76.47 -64.9193115,-10.8412352,78.99 -64.9193039,-10.8412218,79.89 -64.9193192,-10.8412142,81.17 -64.9193268,-10.8412170,81.38 -64.9193192,-10.8412046,82.55 -64.9193115,-10.8412027,82.64 -64.9193115,-10.8412237,83.13 -64.9193115,-10.8412285,83.22 -64.9193115,-10.8412333,83.66 -64.9193268,-10.8412008,87.25 -64.9193268,-10.8412075,87.48 -64.9193115,-10.8412123,87.82 -64.9193268,-10.8412218,88.04 -64.9193268,-10.8412151,88.12 -64.9193268,-10.8412104,88.26 -64.9193192,-10.8412123,88.36 -64.9193192,-10.8412189,88.44 -64.9193268,-10.8412285,88.49 -64.9193039,-10.8411913,90.08 -64.9192657,-10.8411598,92.23 -64.9192734,-10.8411446,93.13 -64.9192734,-10.8411608,93.24 -64.9192352,-10.8411579,97.46 -64.9192429,-10.8411570,97.98 -64.9192352,-10.8411579,98.13 -64.9192276,-10.8411474,100.48 -64.9192200,-10.8411236,104.49 -64.9192352,-10.8411531,108.40 -64.9192276,-10.8411465,111.35 -64.9192352,-10.8411474,111.57 -64.9192352,-10.8411455,111.64 -64.9192429,-10.8411531,111.71 -64.9192886,-10.8411789,112.77 -64.9193039,-10.8411684,112.90 -64.9193039,-10.8411674,112.96 -64.9193115,-10.8411732,112.99 -64.9193039,-10.8411732,113.10 -64.9193192,-10.8411722,113.20 -64.9193497,-10.8411694,114.95 -64.9193497,-10.8411646,115.00 -64.9193420,-10.8411694,115.06 -64.9193420,-10.8411751,115.13 -64.9193497,-10.8411674,115.21 -64.9193573,-10.8411722,116.05 -64.9193573,-10.8411589,119.95 -64.9193573,-10.8411560,120.14 -64.9193802,-10.8411388,120.67 -64.9193726,-10.8411360,120.86 -64.9193726,-10.8411388,121.11 -64.9193420,-10.8411217,121.99 -64.9193497,-10.8411217,123.12 -64.9193344,-10.8411045,124.18 -64.9193344,-10.8410969,124.25 -64.9193420,-10.8410950,124.34 -64.9193420,-10.8410978,124.40 -64.9193344,-10.8410969,124.45 -64.9193268,-10.8410578,125.49 -64.9193344,-10.8410521,125.52 -64.9193420,-10.8410530,125.56 -64.9193420,-10.8410578,125.67 -64.9193497,-10.8410683,125.73 -64.9193573,-10.8410692,125.84 -64.9193573,-10.8410645,127.16 -64.9193268,-10.8410788,128.14 -64.9193115,-10.8410673,129.50 -64.9193039,-10.8410311,130.14 -64.9193192,-10.8410378,130.68 -64.9193268,-10.8410320,130.76 -64.9193420,-10.8410349,131.57 -64.9193497,-10.8410549,131.88 -64.9193726,-10.8410530,132.33 -64.9193649,-10.8410692,135.20 -64.9193802,-10.8410769,136.32 -64.9193954,-10.8410511,136.37 -64.9194107,-10.8410444,137.52 -64.9194031,-10.8410463,139.17 -64.9193954,-10.8410606,139.32 -64.9193726,-10.8410625,139.84 -64.9193497,-10.8410625,140.35 -64.9193497,-10.8410587,140.50 -64.9193497,-10.8410616,140.61 -64.9193344,-10.8410416,141.02 -64.9193344,-10.8410454,140.95 -64.9193344,-10.8410330,144.26 -64.9193268,-10.8410482,144.35 -64.9193192,-10.8410397,144.41 -64.9193192,-10.8410349,144.47 -64.9193344,-10.8409986,147.30 -64.9193420,-10.8409901,148.68 -64.9193344,-10.8409863,148.60 -64.9193344,-10.8409796,148.62 -64.9193344,-10.8409796,148.63 -64.9193344,-10.8409624,148.65 -64.9193344,-10.8409576,148.67 -64.9193420,-10.8409576,148.73 -64.9193344,-10.8409510,149.14 -64.9193344,-10.8409624,150.02 -64.9193268,-10.8409643,150.53 -64.9193268,-10.8409710,150.77 -64.9193268,-10.8409786,150.88 -64.9193802,-10.8409138,149.66 -64.9193726,-10.8409023,150.11 -64.9193802,-10.8408880,150.35 -64.9193649,-10.8409271,150.45 -64.9193726,-10.8409309,150.48 -64.9193878,-10.8409567,150.86 -64.9194183,-10.8410072,151.24 -64.9194336,-10.8410282,151.07 -64.9194336,-10.8410206,151.95 -64.9194336,-10.8410282,152.02 -64.9194794,-10.8410454,151.24 -64.9194717,-10.8410320,152.75 -64.9194489,-10.8410387,153.10 -64.9194412,-10.8410625,152.99 -64.9194412,-10.8410769,152.65 -64.9194489,-10.8410807,152.39 -64.9194336,-10.8410368,153.30 -64.9194412,-10.8410397,154.22 -64.9194260,-10.8410521,153.17 -64.9194260,-10.8410645,153.29 -64.9194336,-10.8410721,153.30 -64.9194412,-10.8410912,154.27 -64.9195023,-10.8410835,153.82 -64.9195175,-10.8410902,153.71 -64.9195404,-10.8410940,153.59 -64.9195251,-10.8411074,153.59 -64.9195328,-10.8411169,153.58 -64.9195404,-10.8411255,153.61 -64.9195404,-10.8411341,153.99 -64.9195328,-10.8411398,154.09 -64.9195175,-10.8411303,154.88 -64.9195023,-10.8411379,154.58 -64.9195099,-10.8411388,154.59 -64.9195099,-10.8411455,154.59 -64.9195023,-10.8411455,154.61 -64.9195023,-10.8411455,154.60 -64.9194870,-10.8411121,154.76 -64.9194946,-10.8411150,154.79 -64.9194641,-10.8410988,154.92 -64.9194565,-10.8411074,154.94 -64.9194565,-10.8411131,155.02 -64.9194565,-10.8411074,155.11 -64.9194946,-10.8410959,155.13 -64.9194946,-10.8411036,155.14 -64.9194794,-10.8411112,155.18 -64.9194489,-10.8410902,155.66 -64.9194260,-10.8410826,157.22 -64.9194183,-10.8410807,157.40 -64.9194412,-10.8410892,157.30 -64.9194489,-10.8410912,157.59 -64.9194565,-10.8410921,157.63 -64.9194565,-10.8410978,157.64 -64.9194870,-10.8411045,157.02 -64.9194794,-10.8411055,156.83 -64.9194870,-10.8411007,156.62 -64.9194870,-10.8411055,156.63 -64.9194870,-10.8410950,156.64 -64.9194794,-10.8411016,156.66 -64.9194794,-10.8411484,157.35 -64.9194641,-10.8411427,157.39 -64.9194183,-10.8411341,157.39 -64.9194107,-10.8411407,157.41 -64.9194183,-10.8411369,158.03 -64.9194107,-10.8411398,158.03 -64.9194183,-10.8411312,158.07 -64.9194183,-10.8411293,158.09 -64.9194107,-10.8411350,158.13 -64.9194107,-10.8411312,158.16 -64.9194183,-10.8411160,159.14 -64.9194260,-10.8411245,159.40 -64.9194183,-10.8411283,159.41 -64.9194260,-10.8411226,159.26 -64.9194336,-10.8410997,159.43 -64.9194260,-10.8410978,159.39 -64.9194107,-10.8411236,159.75 -64.9194107,-10.8411131,160.45 -64.9194183,-10.8411112,160.68 -64.9194183,-10.8411045,161.13 -64.9194183,-10.8411055,161.61 -64.9193954,-10.8411198,161.64 -64.9193878,-10.8411140,162.02 -64.9193954,-10.8411341,161.75 -64.9193954,-10.8411484,161.80 -64.9194031,-10.8411474,161.86 -64.9193954,-10.8411560,162.30 -64.9194565,-10.8411732,162.43 -64.9194717,-10.8411665,162.41 -64.9194717,-10.8411646,162.38 -64.9194717,-10.8411560,162.37 -64.9194717,-10.8411474,162.38 -64.9194412,-10.8411551,162.41 -64.9194489,-10.8411417,162.43 -64.9194641,-10.8411283,162.38 -64.9194794,-10.8411312,162.29 -64.9194794,-10.8411188,162.27 -64.9194794,-10.8411064,162.29 -64.9194794,-10.8411045,162.30 -64.9194794,-10.8411083,162.29 -64.9194794,-10.8410997,162.24 -64.9194641,-10.8410645,162.93 -64.9194870,-10.8410101,162.85 -64.9194870,-10.8409729,162.96 -64.9194870,-10.8409653,163.15 -64.9194946,-10.8409681,163.29 -64.9195023,-10.8409719,163.45 -64.9195023,-10.8409748,163.61 -64.9195023,-10.8409748,163.66 -64.9195023,-10.8409758,163.68 -64.9195023,-10.8409758,163.67 -64.9195023,-10.8409758,163.66 -64.9195023,-10.8409748,163.65 -64.9194946,-10.8409739,163.65 -64.9194946,-10.8409739,163.65 -64.9194946,-10.8409729,163.65 -64.9194946,-10.8409729,163.65 -64.9194946,-10.8409719,163.65 -64.9194946,-10.8409719,163.67 -64.9194946,-10.8409739,163.67 -64.9194946,-10.8409748,163.68 -64.9194946,-10.8409748,163.68 -64.9194946,-10.8409739,163.69 -64.9194946,-10.8409729,163.69 -64.9194946,-10.8409739,163.70 -64.9194946,-10.8409758,163.69 -64.9194870,-10.8409767,163.70 -64.9194870,-10.8409758,163.73 -64.9194870,-10.8409758,163.77 -64.9194870,-10.8409748,163.77 -64.9194870,-10.8409739,163.76 -64.9194870,-10.8409739,163.76 -64.9194794,-10.8409739,163.80 -64.9194794,-10.8409739,163.82 -64.9194794,-10.8409729,163.84 -64.9194794,-10.8409710,163.84 -64.9194794,-10.8409700,163.86 -64.9194717,-10.8409710,163.91 -64.9194717,-10.8409796,163.93 -64.9194641,-10.8410034,164.71 -64.9194641,-10.8410168,165.18 -64.9194641,-10.8410006,165.43 -64.9194489,-10.8410044,165.20 -64.9194260,-10.8409863,164.70 -64.9193649,-10.8408508,163.72 -64.9193497,-10.8408041,163.88 -64.9193420,-10.8408051,164.43 -64.9193420,-10.8408184,165.07 -64.9193344,-10.8408499,165.66 -64.9193497,-10.8409309,167.07 -64.9193420,-10.8409986,169.46 -64.9193802,-10.8410110,170.31 -64.9193802,-10.8410101,171.23 -64.9194260,-10.8409986,171.05 -64.9194489,-10.8409863,171.39 -64.9194336,-10.8409815,172.33 -64.9193726,-10.8410053,174.24 -64.9193420,-10.8410215,175.62 -64.9193344,-10.8410263,176.77 -64.9193268,-10.8410234,177.89 -64.9193344,-10.8410082,178.82 -64.9193268,-10.8410034,179.85 -64.9193497,-10.8409767,177.33 -64.9193420,-10.8409491,174.04 -64.9193268,-10.8409653,168.75 -64.9193268,-10.8409615,168.54 -64.9193344,-10.8409605,168.42 -64.9193268,-10.8410034,167.69 -64.9193192,-10.8410311,167.43 -64.9193878,-10.8410234,169.22 -64.9194412,-10.8410215,167.85 -64.9194107,-10.8410196,165.77 -64.9193878,-10.8409452,163.42 -64.9193497,-10.8409634,163.71 -64.9193497,-10.8410015,162.75 -64.9193573,-10.8410015,162.56 -64.9193573,-10.8410034,162.41 -64.9192963,-10.8410473,163.54 -64.9192963,-10.8410749,163.62 -64.9192886,-10.8410740,163.16 -64.9192963,-10.8410826,163.30 -64.9193192,-10.8410826,163.44 -64.9193192,-10.8410816,163.70 -64.9192963,-10.8410816,163.88 -64.9192810,-10.8410778,163.96 -64.9192810,-10.8410912,164.03 -64.9192734,-10.8410950,164.19 -64.9192505,-10.8411007,164.23 -64.9192429,-10.8411007,164.16 -64.9192276,-10.8410921,164.02 -64.9192734,-10.8410807,163.60 -64.9192734,-10.8410826,163.39 -64.9192734,-10.8410816,163.39 -64.9192734,-10.8410816,163.39 -64.9192734,-10.8410807,163.44 -64.9192734,-10.8410788,163.42 -64.9192734,-10.8410788,163.45 -64.9192734,-10.8410788,163.43 -64.9192810,-10.8410788,163.46 -64.9192810,-10.8410769,163.44 -64.9192810,-10.8410749,163.40 -64.9192810,-10.8410740,163.38 -64.9192810,-10.8410721,163.37 -64.9192810,-10.8410711,163.34 -64.9192886,-10.8410711,163.33 -64.9193344,-10.8410578,164.41 -64.9193497,-10.8410568,164.61 -64.9194336,-10.8410120,169.00 -64.9194260,-10.8410273,168.99 -64.9194260,-10.8410368,169.24 -64.9194260,-10.8410463,169.39 -64.9194107,-10.8410511,169.62 -64.9193954,-10.8410406,169.75 -64.9193954,-10.8410387,169.98 -64.9193878,-10.8410425,170.23 -64.9193649,-10.8410463,170.65 -64.9193497,-10.8410397,171.42 -64.9192963,-10.8410702,172.10 -64.9193802,-10.8410683,171.50 -64.9193878,-10.8410654,172.14 -64.9193878,-10.8410664,172.34 -64.9194260,-10.8410673,172.37 -64.9194336,-10.8410664,170.07 -64.9194336,-10.8410769,169.41 -64.9194260,-10.8410664,168.39 -64.9194183,-10.8410559,166.89 -64.9194183,-10.8410282,162.64 -64.9194183,-10.8410168,160.51 -64.9194107,-10.8410206,158.43 -64.9193420,-10.8410969,156.70 -64.9194031,-10.8410683,155.63 -64.9193878,-10.8410816,153.75 -64.9193878,-10.8410826,152.04 -64.9193192,-10.8410559,152.76 -64.9192657,-10.8409977,151.60 -64.9192276,-10.8409796,152.61 -64.9192276,-10.8409586,153.79 -64.9192734,-10.8409843,154.51 -64.9192810,-10.8409948,155.60 -64.9192657,-10.8410072,154.61 -64.9192505,-10.8409977,155.77 -64.9192581,-10.8410063,156.56 -64.9192505,-10.8410177,156.64 -64.9192657,-10.8410244,157.03 -64.9193039,-10.8410196,158.86 -64.9192429,-10.8409958,156.21 -64.9192123,-10.8410063,157.18 -64.9191895,-10.8410072,157.12 -64.9191895,-10.8410044,157.51 -64.9191818,-10.8409977,158.02 -64.9191742,-10.8409901,158.59 -64.9191513,-10.8409624,159.75 -64.9191895,-10.8409452,159.63 -64.9192047,-10.8409367,160.21 -64.9191971,-10.8409662,160.71 -64.9191513,-10.8410139,161.52 -64.9191513,-10.8410025,161.59 -64.9191437,-10.8409719,161.05 -64.9191360,-10.8409739,161.69 -64.9191437,-10.8409843,162.11 -64.9191589,-10.8409777,162.43 -64.9191589,-10.8409719,162.82 -64.9191437,-10.8409653,163.21 -64.9191284,-10.8409519,162.75 -64.9191284,-10.8409224,162.84 -64.9191513,-10.8408718,161.16 -64.9191666,-10.8408775,160.74 -64.9194717,-10.8408737,161.11 -64.9194412,-10.8410416,161.85 -64.9194183,-10.8410540,161.79 -64.9193268,-10.8410521,161.57 -64.9192429,-10.8409948,161.56 -64.9192429,-10.8409882,158.88 -64.9192505,-10.8409805,159.07 -64.9192581,-10.8409786,159.41 -64.9192734,-10.8409672,159.93 -64.9192657,-10.8409548,160.53 -64.9192657,-10.8409510,161.27 -64.9192657,-10.8409634,162.16 -64.9192505,-10.8409901,162.68 -64.9192200,-10.8410025,163.41 -64.9192123,-10.8410187,164.20 -64.9192657,-10.8410158,165.54 -64.9194031,-10.8410139,165.96 -64.9194031,-10.8410301,166.82 -64.9193954,-10.8410339,167.70 -64.9193878,-10.8410301,168.50 -64.9193268,-10.8410320,169.41 -64.9192505,-10.8410168,168.95 -64.9192123,-10.8409481,162.36 -64.9191513,-10.8409204,159.33 -64.9191437,-10.8409224,158.41 -64.9191589,-10.8409252,158.21 -64.9191666,-10.8409166,158.11 -64.9192047,-10.8409338,159.00 -64.9192200,-10.8409348,159.03 -64.9192200,-10.8409691,159.06 -64.9192200,-10.8410358,159.14 -64.9192734,-10.8410177,159.98 -64.9193954,-10.8409948,158.98 -64.9193954,-10.8410177,157.71 -64.9193802,-10.8410444,156.66 -64.9193802,-10.8410864,154.14 -64.9193649,-10.8410873,154.12 -64.9193115,-10.8410139,154.10 -64.9192505,-10.8410177,157.20 -64.9192123,-10.8409834,159.00 -64.9191971,-10.8409719,160.06 -64.9191971,-10.8409700,160.58 -64.9191971,-10.8409719,160.96 -64.9191895,-10.8409710,160.96 -64.9191895,-10.8409662,160.94 -64.9191895,-10.8409519,160.91 -64.9192123,-10.8409405,160.35 -64.9192352,-10.8409634,161.35 -64.9192429,-10.8409605,161.51 -64.9192047,-10.8409557,161.11 -64.9191513,-10.8409786,159.14 -64.9191818,-10.8409910,158.84 -64.9193649,-10.8409719,160.17 -64.9194489,-10.8409805,158.94 -64.9194946,-10.8410339,161.53 -64.9195557,-10.8410625,162.07 -64.9195404,-10.8410892,163.00 -64.9195251,-10.8410950,163.23 -64.9195175,-10.8411045,162.68 -64.9194946,-10.8411064,162.80 -64.9194717,-10.8411007,162.98 -64.9194641,-10.8411045,163.30 -64.9194717,-10.8411112,163.76 -64.9194870,-10.8411140,164.46 -64.9194717,-10.8411236,165.35 -64.9194641,-10.8411169,166.26 -64.9194794,-10.8411198,166.95 -64.9194794,-10.8411274,167.78 -64.9194641,-10.8411131,168.72 -64.9194489,-10.8410606,169.56 -64.9194107,-10.8410444,172.21 -64.9193802,-10.8410034,173.61 -64.9194260,-10.8409538,173.27 -64.9194870,-10.8409424,172.79 -64.9194870,-10.8409357,173.22 -64.9194870,-10.8409290,174.09 -64.9194794,-10.8409214,175.02 -64.9194870,-10.8409128,175.91 -64.9194946,-10.8409004,176.77 -64.9194946,-10.8408842,177.51 -64.9194870,-10.8408804,178.20 -64.9195023,-10.8408747,178.77 -64.9195480,-10.8408651,178.49 -64.9195862,-10.8407993,175.25 -64.9196091,-10.8407602,169.11 -64.9196548,-10.8407459,169.58 -64.9196854,-10.8407202,169.54 -64.9197006,-10.8406982,169.54 -64.9196625,-10.8406992,170.77 -64.9196243,-10.8406696,171.80 -64.9195786,-10.8406105,173.48 -64.9196014,-10.8405352,173.14 -64.9195786,-10.8404865,173.47 -64.9195709,-10.8404503,174.56 -64.9195557,-10.8404408,175.09 -64.9195023,-10.8404007,175.17 -64.9194031,-10.8403978,176.42 -64.9193344,-10.8403854,179.07 -64.9193039,-10.8403301,181.55 -64.9193115,-10.8403215,182.66 -64.9192963,-10.8403234,183.64 -64.9192734,-10.8403149,184.62 -64.9192734,-10.8403072,185.63 -64.9192810,-10.8403053,186.65 -64.9193039,-10.8403063,187.62 -64.9193115,-10.8403101,185.84 -64.9193573,-10.8402948,184.98 -64.9193878,-10.8402367,184.93 -64.9194183,-10.8401947,185.18 -64.9194336,-10.8402205,185.72 -64.9193726,-10.8403149,184.51 -64.9193268,-10.8403101,183.33 -64.9193268,-10.8403177,182.77 -64.9193192,-10.8403263,182.93 -64.9193115,-10.8403339,183.16 -64.9192505,-10.8402939,182.98 -64.9192200,-10.8402548,182.29 -64.9192123,-10.8402834,182.17 -64.9191666,-10.8403635,181.84 -64.9191132,-10.8403511,179.82 -64.9190369,-10.8402834,176.49 -64.9189987,-10.8402958,175.64 -64.9189758,-10.8402958,174.96 -64.9189529,-10.8402996,174.25 -64.9189529,-10.8402910,173.38 -64.9189682,-10.8402872,171.23 -64.9189453,-10.8402967,169.77 -64.9189377,-10.8403378,169.30 -64.9189148,-10.8403339,168.21 -64.9188766,-10.8403139,167.71 -64.9188690,-10.8402967,166.97 -64.9188004,-10.8402376,166.36 -64.9187164,-10.8401251,165.09 -64.9186935,-10.8400974,164.18 -64.9186783,-10.8400908,163.49 -64.9186783,-10.8400822,162.93 -64.9187088,-10.8400774,162.05 -64.9187241,-10.8400431,160.81 -64.9187241,-10.8400154,160.53 -64.9187088,-10.8398676,159.89 -64.9186630,-10.8398409,158.86 -64.9185486,-10.8397617,158.57 -64.9185333,-10.8397236,159.85 -64.9185638,-10.8396711,162.14 -64.9186096,-10.8396988,163.48 -64.9186096,-10.8396931,163.82 -64.9186096,-10.8396816,164.35 -64.9185867,-10.8395939,167.79 -64.9186020,-10.8395700,168.96 -64.9186096,-10.8395672,170.18 -64.9186172,-10.8395615,171.30 -64.9186172,-10.8395472,172.38 -64.9186020,-10.8395500,173.21 -64.9185791,-10.8395500,173.80 -64.9185791,-10.8395462,174.01 -64.9185562,-10.8395777,173.41 -64.9184647,-10.8395395,171.61 -64.9183884,-10.8395319,170.61 -64.9183884,-10.8395233,169.75 -64.9183884,-10.8395071,169.71 -64.9184494,-10.8394928,171.06 -64.9184647,-10.8394947,172.21 -64.9185410,-10.8395071,171.84 -64.9186249,-10.8395500,170.31 -64.9186172,-10.8396292,170.20 -64.9186096,-10.8396444,169.86 -64.9185944,-10.8396473,169.93 -64.9185867,-10.8396473,170.19 -64.9185867,-10.8396616,170.49 -64.9186859,-10.8397512,171.49 -64.9186707,-10.8398609,172.46 -64.9186707,-10.8399086,172.59 -64.9186630,-10.8399982,172.95 -64.9187164,-10.8401012,174.39 -64.9187469,-10.8401737,174.80 -64.9188385,-10.8402176,175.34 -64.9188538,-10.8402376,176.30 -64.9188995,-10.8402824,177.44 -64.9189682,-10.8403111,177.23 -64.9190140,-10.8403511,176.96 -64.9190521,-10.8403902,178.59 -64.9190216,-10.8404369,178.80 -64.9190292,-10.8404751,179.58 -64.9190369,-10.8404760,180.16 -64.9190521,-10.8404703,180.75 -64.9190521,-10.8404655,181.37 -64.9190369,-10.8403730,182.39 -64.9190445,-10.8403521,182.61 -64.9190521,-10.8403387,183.27 -64.9190903,-10.8403397,183.83 -64.9191284,-10.8403578,184.77 -64.9191742,-10.8403530,184.25 -64.9192123,-10.8403902,183.38 -64.9192886,-10.8403893,183.24 -64.9193420,-10.8403845,184.55 -64.9194641,-10.8403873,186.41 -64.9195023,-10.8404045,185.76 -64.9196167,-10.8404274,188.79 -64.9196472,-10.8404608,189.36 -64.9197464,-10.8405571,183.80 -64.9197769,-10.8405695,181.24 -64.9197922,-10.8405495,178.91 -64.9197922,-10.8405466,177.66 -64.9197845,-10.8405638,176.22 -64.9197464,-10.8406191,176.35 -64.9196472,-10.8406963,175.91 -64.9196472,-10.8408012,175.73 -64.9196930,-10.8408203,174.27 -64.9196243,-10.8408890,174.05 -64.9195557,-10.8409452,170.96 -64.9195480,-10.8409424,170.42 -64.9195099,-10.8409414,169.87 -64.9195175,-10.8410387,168.24 -64.9195175,-10.8410358,166.36 -64.9194870,-10.8409567,166.05 -64.9194794,-10.8409405,165.02 -64.9194794,-10.8409433,163.92 -64.9195175,-10.8409662,162.13 -64.9195862,-10.8409481,162.39 -64.9196091,-10.8409786,163.35 -64.9196091,-10.8409920,162.96 -64.9195938,-10.8410044,162.13 -64.9195862,-10.8410139,161.26 -64.9195786,-10.8410177,160.33 -64.9195633,-10.8410177,159.38 -64.9195709,-10.8410015,158.23 -64.9195633,-10.8409615,155.80 -64.9195480,-10.8409500,152.61 -64.9195862,-10.8409615,150.71 -64.9196320,-10.8409815,147.38 -64.9196472,-10.8409948,145.30 -64.9196472,-10.8409872,143.63 -64.9196320,-10.8409843,141.96 -64.9196243,-10.8409958,140.29 -64.9196091,-10.8409996,138.71 -64.9196091,-10.8409958,137.14 -64.9196091,-10.8409939,135.60 -64.9196091,-10.8409691,134.57 -64.9196091,-10.8409395,135.76 -64.9196014,-10.8409309,134.71 -64.9195938,-10.8409395,133.71 -64.9195862,-10.8409615,132.84 -64.9195557,-10.8409843,134.87 -64.9195404,-10.8409958,135.86 -64.9195633,-10.8409977,135.37 -64.9195786,-10.8409986,134.82 -64.9195938,-10.8410025,134.32 -64.9195862,-10.8410101,133.78 -64.9195786,-10.8410206,133.26 -64.9195862,-10.8410397,132.75 -64.9195862,-10.8410482,132.25 -64.9195251,-10.8410664,132.31 -64.9195557,-10.8410406,132.69 -64.9195557,-10.8410387,132.22 -64.9195709,-10.8410349,131.72 -64.9195862,-10.8410358,131.23 -64.9195862,-10.8410435,130.77 -64.9195786,-10.8410492,130.31 -64.9195862,-10.8410416,129.85 -64.9195786,-10.8410482,129.41 -64.9195633,-10.8410530,128.96 -64.9195480,-10.8410711,128.55 -64.9195557,-10.8410854,128.16 -64.9195862,-10.8410702,127.84 -64.9196091,-10.8410406,129.08 -64.9196243,-10.8410273,128.76 -64.9196243,-10.8410206,128.54 -64.9196320,-10.8410349,128.43 -64.9196243,-10.8410530,128.46 -64.9196167,-10.8410635,130.25 -64.9196167,-10.8410769,130.62 -64.9196091,-10.8410854,130.88 -64.9196091,-10.8410759,131.11 -64.9196167,-10.8410358,131.61 -64.9196014,-10.8410063,131.99 -64.9196167,-10.8410244,132.70 -64.9196243,-10.8410101,134.00 -64.9196320,-10.8410025,134.76 -64.9196320,-10.8409958,135.61 -64.9196243,-10.8409863,136.50 -64.9196091,-10.8409767,137.43 -64.9195938,-10.8409758,138.41 -64.9195938,-10.8409710,139.40 -64.9196014,-10.8409719,140.38 -64.9196014,-10.8409719,141.34 -64.9196014,-10.8409891,142.32 -64.9195862,-10.8410578,142.61 -64.9195404,-10.8410683,143.46 -64.9195328,-10.8410778,144.44 -64.9195404,-10.8410902,145.41 -64.9195480,-10.8410950,146.39 -64.9195404,-10.8410873,147.36 -64.9195404,-10.8410759,148.29 -64.9196014,-10.8410597,147.75 -64.9195938,-10.8410501,148.16 -64.9196014,-10.8410416,148.95 -64.9196167,-10.8410387,149.67 -64.9196167,-10.8410292,150.35 -64.9196167,-10.8410282,150.93 -64.9196091,-10.8410320,151.34 -64.9196014,-10.8410320,151.65 -64.9196014,-10.8410368,151.73 -64.9196014,-10.8410378,151.69 -64.9195938,-10.8410358,151.58 -64.9195862,-10.8410358,151.30 -64.9195633,-10.8410263,148.71 -64.9195633,-10.8410034,145.99 -64.9195480,-10.8410044,145.50 -64.9195480,-10.8409996,145.24 -64.9195633,-10.8409958,145.17 -64.9196548,-10.8409700,144.22 -64.9196930,-10.8410034,142.68 -64.9197311,-10.8409872,142.30 -64.9197311,-10.8409815,141.91 -64.9197311,-10.8409796,141.92 -64.9197159,-10.8409729,141.84 -64.9197083,-10.8409691,141.74 -64.9196930,-10.8409624,141.67 -64.9196854,-10.8409691,141.67 -64.9197006,-10.8409786,141.69 -64.9197006,-10.8410273,139.74 -64.9197235,-10.8410387,139.14 -64.9196625,-10.8409882,140.16 -64.9196396,-10.8409519,138.46 -64.9196243,-10.8409443,138.28 -64.9196243,-10.8409405,138.16 -64.9196243,-10.8409510,138.08 -64.9196091,-10.8409472,137.68 -64.9196014,-10.8409548,137.50 -64.9195938,-10.8409605,137.32 -64.9195862,-10.8409691,137.21 -64.9195862,-10.8409796,137.09 -64.9195786,-10.8409863,136.95 -64.9195709,-10.8409910,136.77 -64.9195633,-10.8409996,136.57 -64.9195786,-10.8409891,137.36 -64.9195862,-10.8409996,137.46 -64.9196167,-10.8410053,137.57 -64.9196396,-10.8410034,137.77 -64.9196472,-10.8410149,137.90 -64.9196548,-10.8410139,138.29 -64.9196625,-10.8410034,138.96 -64.9196701,-10.8409882,139.71 -64.9196854,-10.8409700,140.47 -64.9196854,-10.8409529,141.23 -64.9196854,-10.8409414,142.00 -64.9196930,-10.8409243,142.81 -64.9197006,-10.8409147,143.63 -64.9197006,-10.8409061,144.41 -64.9197006,-10.8409061,145.19 -64.9196930,-10.8409100,145.95 -64.9196777,-10.8409100,146.70 -64.9196396,-10.8409281,147.34 -64.9195938,-10.8409462,147.66 -64.9195480,-10.8409672,148.76 -64.9195709,-10.8409863,150.35 -64.9196472,-10.8409834,151.01 -64.9196701,-10.8409996,150.75 -64.9196854,-10.8410130,151.39 -64.9197006,-10.8410244,152.16 -64.9197083,-10.8410330,153.03 -64.9197083,-10.8410196,153.98 -64.9196777,-10.8410015,156.10 -64.9196701,-10.8410139,157.50 -64.9196777,-10.8410158,158.96 -64.9196854,-10.8410120,160.63 -64.9197006,-10.8410082,162.39 -64.9197159,-10.8410177,164.04 -64.9197235,-10.8410091,165.45 -64.9197159,-10.8410063,166.81 -64.9196854,-10.8410387,168.68 -64.9196243,-10.8410292,170.80 -64.9195328,-10.8410444,171.40 -64.9195251,-10.8410854,173.76 -64.9195557,-10.8410921,175.48 -64.9195633,-10.8410740,174.68 -64.9195786,-10.8410635,175.71 -64.9195786,-10.8410702,176.55 -64.9195786,-10.8410816,177.25 -64.9195709,-10.8410749,177.58 -64.9195023,-10.8410053,172.21 -64.9195099,-10.8409824,167.69 -64.9195251,-10.8409777,165.83 -64.9195633,-10.8409767,164.21 -64.9196014,-10.8410139,158.84 -64.9196167,-10.8409977,155.69 -64.9196243,-10.8409967,154.40 -64.9196014,-10.8410110,152.74 -64.9195633,-10.8410358,151.04 -64.9195404,-10.8410387,149.34 -64.9195404,-10.8410282,147.97 -64.9195557,-10.8410206,146.70 -64.9195633,-10.8410406,145.57 -64.9195480,-10.8410721,144.46 -64.9195480,-10.8410826,143.25 -64.9195633,-10.8410721,142.08 -64.9195938,-10.8410873,142.55 -64.9196091,-10.8411016,141.89 -64.9196243,-10.8410797,140.95 -64.9196320,-10.8410635,140.95 -64.9196167,-10.8410587,140.34 -64.9196091,-10.8410616,139.80 -64.9196243,-10.8410683,139.34 -64.9196320,-10.8410702,138.91 -64.9196320,-10.8410702,138.45 -64.9196472,-10.8410501,137.93 -64.9196854,-10.8410330,137.63 -64.9197006,-10.8410540,137.07 -64.9197464,-10.8410263,136.25 -64.9197617,-10.8410034,135.79 -64.9198227,-10.8409748,137.25 -64.9198608,-10.8409538,138.10 -64.9198303,-10.8409624,140.57 -64.9198151,-10.8409739,140.53 -64.9197540,-10.8410091,140.75 -64.9197464,-10.8410063,140.59 -64.9197388,-10.8410149,140.55 -64.9196548,-10.8410339,142.27 -64.9195786,-10.8410559,141.98 -64.9195175,-10.8410664,144.92 -64.9194946,-10.8410826,146.63 -64.9194870,-10.8410788,147.09 -64.9194946,-10.8410788,147.36 -64.9194946,-10.8410797,147.29 -64.9194946,-10.8410797,147.21 -64.9194946,-10.8410807,147.11 -64.9194946,-10.8410807,147.10 -64.9194946,-10.8410816,147.10 -64.9194946,-10.8410816,147.09 -64.9194946,-10.8410807,147.11 -64.9195023,-10.8410797,147.15 -64.9195023,-10.8410721,147.30 -64.9195251,-10.8410702,147.70 -64.9195938,-10.8410864,150.85 -64.9195938,-10.8410997,151.82 -64.9196701,-10.8410845,152.47 -64.9196701,-10.8410749,150.66 -64.9196777,-10.8410711,151.36 -64.9196396,-10.8410301,156.06 -64.9196243,-10.8410292,159.98 -64.9196014,-10.8410234,156.65 -64.9195862,-10.8410244,157.76 -64.9195786,-10.8410206,159.11 -64.9196091,-10.8410425,159.75 -64.9196091,-10.8410549,160.23 -64.9196396,-10.8410530,159.40 -64.9196548,-10.8410721,159.62 -64.9196625,-10.8410749,158.16 -64.9196625,-10.8410835,158.86 -64.9196701,-10.8410959,159.57 -64.9196625,-10.8411045,160.42 -64.9196548,-10.8411055,161.16 -64.9196548,-10.8410988,161.69 -64.9196396,-10.8410921,162.14 -64.9196167,-10.8410721,162.87 -64.9196014,-10.8410721,162.93 -64.9195938,-10.8410549,163.06 -64.9195938,-10.8410568,163.00 -64.9196014,-10.8410625,163.14 -64.9196091,-10.8410692,163.36 -64.9196014,-10.8410616,163.75 -64.9195862,-10.8410559,163.95 -64.9195709,-10.8410482,164.26 -64.9195709,-10.8410463,163.69 -64.9195786,-10.8410425,162.76 -64.9195862,-10.8410406,161.61 -64.9196243,-10.8410358,160.09 -64.9196625,-10.8410416,157.23 -64.9196701,-10.8410549,155.30 -64.9196625,-10.8410711,154.18 -64.9196167,-10.8410902,153.02 -64.9196320,-10.8411026,149.33 -64.9196167,-10.8410988,148.09 -64.9196014,-10.8410912,146.89 -64.9195786,-10.8410778,145.79 -64.9195633,-10.8410778,144.36 -64.9195557,-10.8410807,143.41 -64.9195709,-10.8410807,142.59 -64.9195938,-10.8410912,142.03 -64.9196091,-10.8410883,141.76 -64.9196091,-10.8410826,141.80 -64.9196091,-10.8410807,141.89 -64.9196091,-10.8410759,141.99 -64.9196091,-10.8410759,142.02 -64.9196014,-10.8410730,142.09 -64.9195938,-10.8410616,142.27 -64.9195175,-10.8410511,143.90 -64.9195099,-10.8410635,145.67 -64.9194946,-10.8410683,146.28 -64.9194794,-10.8410816,146.98 -64.9194870,-10.8410969,147.84 -64.9195023,-10.8411016,148.88 -64.9196014,-10.8410950,148.92 -64.9196701,-10.8411217,151.27 -64.9196854,-10.8411236,156.61 -64.9196854,-10.8411274,158.46 -64.9196625,-10.8411121,158.83 -64.9196701,-10.8411169,159.82 -64.9196625,-10.8411169,160.90 -64.9196320,-10.8411131,161.92 -64.9196167,-10.8411150,163.02 -64.9196091,-10.8411055,164.20 -64.9196091,-10.8410864,165.37 -64.9196167,-10.8410702,166.50 -64.9196091,-10.8410673,167.60 -64.9196014,-10.8410826,168.70 -64.9195557,-10.8410730,169.13 -64.9195175,-10.8410778,169.08 -64.9195023,-10.8410902,169.81 -64.9195709,-10.8410778,161.08 -64.9196014,-10.8410892,154.75 -64.9196091,-10.8410950,154.04 -64.9196091,-10.8410988,153.09 -64.9196091,-10.8410940,152.18 -64.9195633,-10.8410778,151.47 -64.9195786,-10.8411036,151.52 -64.9195480,-10.8410873,149.65 -64.9195251,-10.8410845,148.51 -64.9195328,-10.8410835,147.42 -64.9195328,-10.8410892,146.07 -64.9195251,-10.8410797,144.76 -64.9195404,-10.8410654,143.52 -64.9195633,-10.8410645,142.34 -64.9195786,-10.8410654,141.30 -64.9195786,-10.8410702,140.41 -64.9195709,-10.8410873,139.48 -64.9195633,-10.8410873,138.52 -64.9195480,-10.8410749,137.68 -64.9195480,-10.8410673,136.82 -64.9195633,-10.8410749,135.71 -64.9195557,-10.8410845,134.55 -64.9195328,-10.8410931,133.57 -64.9195251,-10.8410845,132.96 -64.9195175,-10.8410692,135.70 -64.9195023,-10.8410692,135.71 -64.9195099,-10.8410845,135.86 -64.9195251,-10.8410950,136.06 -64.9195557,-10.8410950,136.39 -64.9195786,-10.8410921,136.69 -64.9195786,-10.8410883,136.88 -64.9195251,-10.8410778,137.65 -64.9194870,-10.8410654,139.10 -64.9194641,-10.8410645,139.88 -64.9194641,-10.8410568,140.45 -64.9195404,-10.8410702,142.14 -64.9195328,-10.8410616,142.67 -64.9195557,-10.8410807,143.52 -64.9195175,-10.8410969,144.24 -64.9195175,-10.8410931,144.97 -64.9195175,-10.8410988,145.67 -64.9195328,-10.8411083,146.37 -64.9195328,-10.8411064,147.14 -64.9195328,-10.8410988,147.93 -64.9195175,-10.8411026,148.76 -64.9195023,-10.8411112,149.54 -64.9195023,-10.8411007,150.00 -64.9195175,-10.8410997,150.23 -64.9195328,-10.8410845,150.45 -64.9195404,-10.8410807,150.62 -64.9195709,-10.8410959,150.32 -64.9195786,-10.8411102,149.92 -64.9195938,-10.8410816,150.14 -64.9196014,-10.8410673,149.18 -64.9196167,-10.8410158,149.30 -64.9196396,-10.8409662,149.39 -64.9196625,-10.8409595,149.20 -64.9196701,-10.8409595,149.27 -64.9196625,-10.8409624,149.27 -64.9196701,-10.8409719,149.15 -64.9196777,-10.8410263,148.76 -64.9196777,-10.8410454,148.61 -64.9196777,-10.8410378,148.49 -64.9196777,-10.8410234,148.39 -64.9196854,-10.8410273,148.25 -64.9196854,-10.8410549,147.76 -64.9196930,-10.8411112,146.57 -64.9197006,-10.8411236,146.27 -64.9196930,-10.8411293,146.00 -64.9196701,-10.8411236,145.85 -64.9196014,-10.8410702,148.17 -64.9195175,-10.8410559,151.09 -64.9195328,-10.8410320,152.67 -64.9195328,-10.8410301,153.02 -64.9195938,-10.8410244,154.38 -64.9196320,-10.8410378,155.43 -64.9196243,-10.8410549,155.87 -64.9196243,-10.8410587,156.37 -64.9196320,-10.8410759,157.00 -64.9196243,-10.8410721,158.04 -64.9195404,-10.8410854,160.78 -64.9195175,-10.8410616,161.99 -64.9194946,-10.8410511,163.99 -64.9194946,-10.8410454,165.18 -64.9195175,-10.8410416,166.29 -64.9195328,-10.8410654,165.85 -64.9195633,-10.8410721,164.85 -64.9195557,-10.8410711,165.39 -64.9195328,-10.8410749,165.70 -64.9195023,-10.8410578,164.15 -64.9194870,-10.8410521,164.18 -64.9194794,-10.8410559,164.11 -64.9194794,-10.8410645,163.92 -64.9195023,-10.8410721,163.47 -64.9195023,-10.8410702,162.94 -64.9195023,-10.8410788,162.39 -64.9195175,-10.8410835,161.73 -64.9195251,-10.8410864,160.78 -64.9195099,-10.8410425,157.80 -64.9194946,-10.8410244,155.72 -64.9194870,-10.8410320,154.42 -64.9194794,-10.8410463,153.03 -64.9194794,-10.8410530,151.64 -64.9195480,-10.8410835,150.14 -64.9195251,-10.8410683,149.29 -64.9195328,-10.8410692,148.01 -64.9195328,-10.8410749,146.57 -64.9194870,-10.8410778,143.13 -64.9194336,-10.8410797,140.80 -64.9194565,-10.8411016,139.63 -64.9194641,-10.8411074,137.97 -64.9194717,-10.8411064,136.24 -64.9195099,-10.8410721,133.67 -64.9195480,-10.8410540,132.38 -64.9195557,-10.8410378,130.72 -64.9195709,-10.8410358,129.29 -64.9195328,-10.8410482,127.97 -64.9195404,-10.8410530,127.10 -64.9195251,-10.8410559,125.89 -64.9195251,-10.8410730,124.71 -64.9195328,-10.8410807,123.54 -64.9195480,-10.8410835,122.37 -64.9195633,-10.8410892,121.20 -64.9195633,-10.8410950,120.03 -64.9195480,-10.8410997,118.85 -64.9195251,-10.8410797,118.20 -64.9195099,-10.8410749,117.08 -64.9195175,-10.8410788,115.92 -64.9195404,-10.8410864,114.78 -64.9195709,-10.8410807,114.29 -64.9195862,-10.8410864,113.18 -64.9196014,-10.8411007,112.10 -64.9196167,-10.8411150,111.01 -64.9196320,-10.8411379,110.52 -64.9196396,-10.8411493,109.44 -64.9196396,-10.8411512,108.36 -64.9196320,-10.8411245,108.02 -64.9196167,-10.8411121,106.97 -64.9196091,-10.8410988,105.91 -64.9196091,-10.8410902,104.87 -64.9196243,-10.8410807,103.84 -64.9196396,-10.8410759,102.80 -64.9196625,-10.8410759,101.78 -64.9196701,-10.8410797,100.76 -64.9196625,-10.8410769,99.78 -64.9196472,-10.8410730,98.86 -64.9196167,-10.8410692,100.03 -64.9196091,-10.8410578,100.03 -64.9196014,-10.8410540,99.28 -64.9195938,-10.8410635,98.56 -64.9195862,-10.8410854,99.56 -64.9195786,-10.8410921,99.29 -64.9195633,-10.8410902,98.66 -64.9195557,-10.8410759,98.04 -64.9195633,-10.8410606,97.43 -64.9195633,-10.8410501,96.82 -64.9195709,-10.8410521,96.24 -64.9195786,-10.8410425,95.67 -64.9195786,-10.8410234,95.09 -64.9195709,-10.8410091,94.51 -64.9195633,-10.8410101,93.96 -64.9195786,-10.8410463,95.12 -64.9196014,-10.8410873,95.93 -64.9196472,-10.8410807,97.30 -64.9196625,-10.8410950,98.46 -64.9196701,-10.8410988,98.65 -64.9196930,-10.8411036,100.65 -64.9197006,-10.8411045,101.37 -64.9196930,-10.8410978,101.78 -64.9196167,-10.8410740,103.35 -64.9195480,-10.8410559,105.29 -64.9195328,-10.8410568,107.19 -64.9195480,-10.8410530,108.88 -64.9195786,-10.8410664,110.25 -64.9196167,-10.8411016,113.26 -64.9196548,-10.8410997,116.33 -64.9196777,-10.8410835,118.58 -64.9196854,-10.8410740,119.90 -64.9196701,-10.8410692,121.34 -64.9196091,-10.8410540,123.62 -64.9195938,-10.8410339,125.57 -64.9195938,-10.8410320,126.85 -64.9195862,-10.8410482,128.13 -64.9195938,-10.8410835,129.80 -64.9195862,-10.8411093,131.27 -64.9195862,-10.8411131,133.23 -64.9195862,-10.8410978,134.92 -64.9195557,-10.8410807,136.29 -64.9195023,-10.8410778,137.82 -64.9193954,-10.8410730,139.09 -64.9194260,-10.8410683,139.93 -64.9194260,-10.8410654,141.19 -64.9194489,-10.8410606,142.88 -64.9194489,-10.8410463,143.96 -64.9194717,-10.8410463,145.27 -64.9195709,-10.8410835,147.93 -64.9196472,-10.8410931,150.05 -64.9196243,-10.8411169,150.41 -64.9196091,-10.8411217,151.49 -64.9195938,-10.8411188,152.14 -64.9195480,-10.8410940,151.19 -64.9195557,-10.8410826,151.88 -64.9195786,-10.8410692,152.54 -64.9196243,-10.8410807,153.86 -64.9196396,-10.8410835,154.89 -64.9196472,-10.8410921,155.67 -64.9196243,-10.8411150,155.62 -64.9195938,-10.8411322,152.82 -64.9195862,-10.8411245,153.29 -64.9195633,-10.8411255,153.73 -64.9195557,-10.8411255,154.13 -64.9195328,-10.8411217,154.45 -64.9195404,-10.8411007,154.02 -64.9195480,-10.8410912,154.23 -64.9195862,-10.8410788,154.39 -64.9195786,-10.8410797,154.43 -64.9195862,-10.8410835,154.54 -64.9196320,-10.8411093,155.18 -64.9196625,-10.8410978,150.73 -64.9196625,-10.8410902,150.61 -64.9195404,-10.8410807,152.78 -64.9194870,-10.8410959,152.93 -64.9194336,-10.8410892,154.57 -64.9194260,-10.8411083,154.89 -64.9194260,-10.8411236,155.23 -64.9194336,-10.8411398,155.57 -64.9194717,-10.8411188,155.69 -64.9195175,-10.8411093,156.04 -64.9195404,-10.8411179,155.55 -64.9195480,-10.8411274,155.79 -64.9195633,-10.8411322,156.02 -64.9195786,-10.8411570,155.28 -64.9195862,-10.8411655,155.26 -64.9195938,-10.8411798,155.20 -64.9195938,-10.8411779,155.12 -64.9196014,-10.8411760,155.10 -64.9196167,-10.8411465,155.08 -64.9196548,-10.8411188,154.75 -64.9196396,-10.8411074,154.93 -64.9196472,-10.8411007,154.82 -64.9196548,-10.8410950,154.69 -64.9196472,-10.8411007,154.69 -64.9196091,-10.8411274,155.52 -64.9195938,-10.8411407,154.10 -64.9195328,-10.8411360,152.22 -64.9195099,-10.8411398,151.31 -64.9195023,-10.8411350,150.88 -64.9195251,-10.8411293,150.84 -64.9195404,-10.8411236,150.34 -64.9195251,-10.8411245,149.93 -64.9195175,-10.8411455,150.23 -64.9195328,-10.8411579,150.87 -64.9195175,-10.8411179,152.39 -64.9195099,-10.8411283,150.41 -64.9194794,-10.8411131,149.43 -64.9194641,-10.8411055,149.45 -64.9194565,-10.8411169,149.32 -64.9194565,-10.8411207,149.22 -64.9194565,-10.8411179,149.27 -64.9194641,-10.8411188,149.32 -64.9194641,-10.8411188,149.33 -64.9194641,-10.8411188,149.33 -64.9194565,-10.8411150,149.35 -64.9194565,-10.8411160,149.36 -64.9194641,-10.8411045,149.37 -64.9194717,-10.8410969,149.39 -64.9194946,-10.8411026,149.50 -64.9195099,-10.8411188,149.77 -64.9195023,-10.8411198,149.91 -64.9195023,-10.8411188,149.90 -64.9195023,-10.8411198,149.88 -64.9195023,-10.8411207,149.96 -64.9195023,-10.8411217,150.02 -64.9195023,-10.8411217,150.02 -64.9195099,-10.8411188,150.00 -64.9195099,-10.8411064,149.80 -64.9195099,-10.8410997,149.39 -64.9195099,-10.8410921,148.91 -64.9194946,-10.8410845,148.25 -64.9194565,-10.8410645,151.36 -64.9194412,-10.8410540,151.71 -64.9194260,-10.8410511,152.00 -64.9194336,-10.8410568,151.95 -64.9194870,-10.8410873,151.57 -64.9195709,-10.8410940,151.60 -64.9196014,-10.8410807,151.57 -64.9195938,-10.8410769,151.50 -64.9195786,-10.8410740,151.37 -64.9195786,-10.8410749,151.13 -64.9195786,-10.8410721,150.88 -64.9195633,-10.8410616,150.44 -64.9195480,-10.8410568,150.03 -64.9195175,-10.8410568,149.72 -64.9194336,-10.8410654,147.09 -64.9194107,-10.8410940,144.03 -64.9194031,-10.8411093,141.08 -64.9194717,-10.8410959,141.52 -64.9195251,-10.8411112,144.23 -64.9195404,-10.8410988,147.00 -64.9195480,-10.8410873,147.36 -64.9195480,-10.8411598,150.57 -64.9195709,-10.8411951,154.00 -64.9195938,-10.8411999,155.69 -64.9196014,-10.8411942,156.71 -64.9195862,-10.8412018,157.17 -64.9195862,-10.8412037,157.85 -64.9195709,-10.8411274,157.80 -64.9195709,-10.8410501,153.46 -64.9195099,-10.8410196,150.54 -64.9194794,-10.8410692,147.07 -64.9194794,-10.8411207,145.75 -64.9194641,-10.8411226,145.90 -64.9194717,-10.8411160,145.72 -64.9194870,-10.8411083,145.65 -64.9194946,-10.8410931,145.22 -64.9195099,-10.8411322,144.78 -64.9195251,-10.8411760,144.85 -64.9195557,-10.8411856,144.46 -64.9195633,-10.8411856,143.74 -64.9195557,-10.8411713,143.32 -64.9195557,-10.8411541,142.89 -64.9195480,-10.8411074,142.58 -64.9195404,-10.8410711,140.23 -64.9195404,-10.8410625,139.70 -64.9195251,-10.8410549,139.23 -64.9195175,-10.8410492,138.85 -64.9195480,-10.8410969,140.32 -64.9196014,-10.8411112,141.21 -64.9195633,-10.8411245,141.64 -64.9195480,-10.8411388,141.74 -64.9195328,-10.8411303,141.87 -64.9195480,-10.8411226,141.47 -64.9195328,-10.8411064,141.78 -64.9194717,-10.8411236,144.70 -64.9194565,-10.8411150,146.54 -64.9194565,-10.8411150,147.16 -64.9194717,-10.8411169,147.76 -64.9194870,-10.8411016,146.95 -64.9194870,-10.8410988,147.30 -64.9194946,-10.8411016,147.80 -64.9194946,-10.8411045,148.14 -64.9194946,-10.8411093,148.13 -64.9194946,-10.8411179,147.97 -64.9195099,-10.8411207,147.73 -64.9195251,-10.8411303,147.43 -64.9195328,-10.8411322,146.84 -64.9195328,-10.8411312,146.49 -64.9195328,-10.8411312,146.54 -64.9195328,-10.8411398,146.75 -64.9195328,-10.8411531,147.21 -64.9195404,-10.8411484,147.61 -64.9195557,-10.8410959,147.62 -64.9195633,-10.8410883,146.34 -64.9195709,-10.8410940,146.06 -64.9195557,-10.8411036,145.95 -64.9194794,-10.8411608,148.01 -64.9194336,-10.8411770,148.01 -64.9194183,-10.8411446,148.38 -64.9194107,-10.8411283,148.42 -64.9194412,-10.8411255,147.65 -64.9195023,-10.8411045,144.21 -64.9195175,-10.8411140,143.62 -64.9195175,-10.8411264,143.30 -64.9195099,-10.8411407,143.18 -64.9194870,-10.8411407,143.24 -64.9194183,-10.8410969,145.28 -64.9194489,-10.8410959,147.52 -64.9194489,-10.8411188,148.06 -64.9194412,-10.8411417,150.66 -64.9194794,-10.8411322,152.14 -64.9195099,-10.8411303,152.48 -64.9195251,-10.8411341,153.16 -64.9195404,-10.8411360,153.76 -64.9195251,-10.8411436,154.18 -64.9195099,-10.8411560,154.53 -64.9194946,-10.8411398,154.80 -64.9193954,-10.8411198,152.00 -64.9193878,-10.8411055,149.64 -64.9193954,-10.8411140,149.36 -64.9194489,-10.8411236,146.77 -64.9194641,-10.8411226,145.89 -64.9194794,-10.8411160,145.18 -64.9194946,-10.8411207,144.46 -64.9194870,-10.8411112,143.73 -64.9194946,-10.8410959,143.08 -64.9194946,-10.8410978,142.51 -64.9194946,-10.8410969,142.46 -64.9194946,-10.8410969,142.57 -64.9194946,-10.8410988,142.70 -64.9194794,-10.8410988,144.83 -64.9194412,-10.8410540,147.34 -64.9193802,-10.8409958,150.10 -64.9194260,-10.8410006,150.43 -64.9194260,-10.8410110,151.82 -64.9194336,-10.8410263,153.41 -64.9194565,-10.8411026,155.56 -64.9194641,-10.8411331,157.59 -64.9194412,-10.8411636,159.16 -64.9194336,-10.8411789,160.64 -64.9194260,-10.8411808,161.91 -64.9194107,-10.8411818,163.14 -64.9193954,-10.8411961,164.39 -64.9193726,-10.8412056,165.64 -64.9193802,-10.8411961,166.89 -64.9193954,-10.8411884,168.14 -64.9194412,-10.8411779,168.91 -64.9194565,-10.8411703,170.16 -64.9194641,-10.8411627,171.45 -64.9194794,-10.8411598,172.67 -64.9194717,-10.8411646,173.97 -64.9194717,-10.8411598,175.18 -64.9194717,-10.8411436,176.25 -64.9194641,-10.8411303,177.11 -64.9194565,-10.8411341,177.73 -64.9194565,-10.8411407,178.15 -64.9194565,-10.8411388,178.39 -64.9194565,-10.8411379,178.52 -64.9194412,-10.8411388,178.50 -64.9194260,-10.8411350,178.33 -64.9194107,-10.8411207,178.01 -64.9194031,-10.8411207,177.53 -64.9193878,-10.8411360,176.90 -64.9194489,-10.8411846,176.16 -64.9194717,-10.8412352,175.29 -64.9194946,-10.8412657,175.13 -64.9194946,-10.8412724,174.74 -64.9194870,-10.8412704,174.12 -64.9194794,-10.8412666,173.51 -64.9194717,-10.8412533,172.89 -64.9194794,-10.8412447,172.25 -64.9194870,-10.8412371,171.64 -64.9194794,-10.8412313,171.06 -64.9194641,-10.8412304,170.45 -64.9194565,-10.8412313,169.89 -64.9194565,-10.8412228,169.41 -64.9194641,-10.8412085,168.98 -64.9194794,-10.8412056,168.56 -64.9195175,-10.8411789,168.53 -64.9195251,-10.8411741,168.03 -64.9195328,-10.8411674,167.59 -64.9195251,-10.8411303,166.91 -64.9195175,-10.8411026,166.48 -64.9195251,-10.8410873,166.25 -64.9195404,-10.8410950,166.20 -64.9195480,-10.8411036,166.01 -64.9195480,-10.8411093,166.00 -64.9195404,-10.8411217,166.38 -64.9195099,-10.8410931,167.48 -64.9195023,-10.8411045,169.93 -64.9194870,-10.8410988,171.04 -64.9194870,-10.8410997,172.32 -64.9194870,-10.8411102,173.59 -64.9194946,-10.8411016,174.66 -64.9194794,-10.8410149,174.88 -64.9194489,-10.8409615,175.66 -64.9194412,-10.8409500,177.04 -64.9194412,-10.8409481,178.15 -64.9194260,-10.8409967,178.78 -64.9194260,-10.8410969,174.44 -64.9194412,-10.8411055,174.77 -64.9194412,-10.8410969,175.09 -64.9194336,-10.8411131,175.38 -64.9194107,-10.8411379,171.63 -64.9194031,-10.8411388,171.43 -64.9194031,-10.8411388,171.10 -64.9194183,-10.8411360,170.75 -64.9194107,-10.8411427,170.43 -64.9194031,-10.8411465,170.05 -64.9194489,-10.8411150,165.73 -64.9194565,-10.8411274,163.27 -64.9194641,-10.8411293,162.73 -64.9194794,-10.8411226,162.38 -64.9195175,-10.8411007,162.04 -64.9195328,-10.8410912,161.73 -64.9195251,-10.8410854,161.46 -64.9195175,-10.8410892,161.17 -64.9195251,-10.8410969,160.84 -64.9195328,-10.8411036,160.55 -64.9195480,-10.8411074,160.64 -64.9195633,-10.8411112,160.89 -64.9195633,-10.8411245,161.14 -64.9195633,-10.8411407,161.55 -64.9195633,-10.8411369,162.03 -64.9195480,-10.8411207,162.71 -64.9195786,-10.8410978,165.71 -64.9195786,-10.8411045,166.99 -64.9195633,-10.8411169,168.30 -64.9195404,-10.8411236,169.79 -64.9195175,-10.8411169,175.34 -64.9195099,-10.8411245,178.26 -64.9195023,-10.8411398,180.15 -64.9195557,-10.8411999,179.66 -64.9195709,-10.8412228,181.40 -64.9195862,-10.8412228,183.05 -64.9195862,-10.8412199,184.92 -64.9195862,-10.8412180,186.87 -64.9195786,-10.8412209,188.77 -64.9195862,-10.8412342,190.46 -64.9195557,-10.8412647,192.12 -64.9195175,-10.8413258,194.29 -64.9195404,-10.8413019,196.50 -64.9195480,-10.8412962,198.08 -64.9195480,-10.8412437,200.59 -64.9195480,-10.8412256,202.38 -64.9195557,-10.8412075,204.13 -64.9195938,-10.8412323,205.26 -64.9195862,-10.8412609,205.24 -64.9195938,-10.8413334,204.27 -64.9195633,-10.8413239,206.71 -64.9195633,-10.8413286,208.19 -64.9195786,-10.8413286,209.79 -64.9195862,-10.8413296,211.78 -64.9195938,-10.8413239,213.54 -64.9195175,-10.8412619,211.13 -64.9194794,-10.8412161,208.45 -64.9194641,-10.8412151,209.29 -64.9194565,-10.8412104,209.67 -64.9194946,-10.8411884,208.97 -64.9195023,-10.8411903,203.61 -64.9194946,-10.8411808,202.75 -64.9194565,-10.8411427,198.51 -64.9194489,-10.8410854,196.44 -64.9194412,-10.8410730,195.02 -64.9194260,-10.8410645,193.46 -64.9194641,-10.8409729,189.47 -64.9194565,-10.8409510,185.62 -64.9194412,-10.8409548,183.44 -64.9194183,-10.8409586,181.11 -64.9194336,-10.8409700,177.29 -64.9194489,-10.8409872,172.92 -64.9194489,-10.8409843,170.10 -64.9194336,-10.8409777,167.48 -64.9194336,-10.8409748,164.91 -64.9194489,-10.8409872,162.70 -64.9194489,-10.8410215,159.40 -64.9194336,-10.8410521,156.23 -64.9194031,-10.8410683,153.77 -64.9193573,-10.8410730,152.82 -64.9193420,-10.8410769,151.31 -64.9193573,-10.8410864,150.16 -64.9194260,-10.8410807,149.72 -64.9194565,-10.8410654,148.79 -64.9194794,-10.8410740,147.64 -64.9194946,-10.8410797,146.75 -64.9195023,-10.8410864,146.34 -64.9195404,-10.8410721,147.46 -64.9195786,-10.8410463,149.06 -64.9195862,-10.8410387,148.99 -64.9195786,-10.8410549,149.23 -64.9195557,-10.8410635,149.16 -64.9194794,-10.8410397,147.01 -64.9194565,-10.8410244,147.54 -64.9194336,-10.8410225,147.44 -64.9194336,-10.8410301,147.26 -64.9194412,-10.8410387,147.12 -64.9194336,-10.8410387,146.91 -64.9194489,-10.8410301,146.93 -64.9194946,-10.8409872,150.77 -64.9195175,-10.8409929,151.71 -64.9195328,-10.8410034,152.23 -64.9194870,-10.8410387,153.61 -64.9194870,-10.8410587,154.50 -64.9194870,-10.8410673,155.45 -64.9194336,-10.8410902,157.21 -64.9193954,-10.8411036,160.68 -64.9193726,-10.8411121,162.72 -64.9193802,-10.8411179,164.38 -64.9193878,-10.8411093,166.11 -64.9193954,-10.8411179,167.66 -64.9193954,-10.8411503,169.21 -64.9194412,-10.8412056,172.11 -64.9194412,-10.8412247,174.27 -64.9194412,-10.8412266,175.68 -64.9194565,-10.8412323,176.95 -64.9194565,-10.8412304,177.64 -64.9194565,-10.8412247,178.70 -64.9194565,-10.8412151,179.64 -64.9194565,-10.8412085,180.43 -64.9194489,-10.8412085,181.26 -64.9194412,-10.8412209,182.14 -64.9194336,-10.8412237,182.96 -64.9194260,-10.8412132,183.79 -64.9194260,-10.8412123,184.61 -64.9194412,-10.8411636,182.90 -64.9194565,-10.8411570,183.45 -64.9194641,-10.8411694,184.00 -64.9194641,-10.8411694,184.36 -64.9194489,-10.8411045,180.10 -64.9194794,-10.8409739,171.30 -64.9195023,-10.8409433,171.01 -64.9195023,-10.8409281,170.47 -64.9194794,-10.8409271,169.79 -64.9194412,-10.8409691,164.74 -64.9194260,-10.8410006,162.98 -64.9194107,-10.8410110,161.75 -64.9194031,-10.8410101,160.39 -64.9194031,-10.8410006,158.95 -64.9194107,-10.8409834,157.21 -64.9194183,-10.8409748,155.52 -64.9194260,-10.8409834,153.76 -64.9194107,-10.8409948,151.91 -64.9194183,-10.8410568,148.78 -64.9194336,-10.8410854,146.83 -64.9194336,-10.8410864,144.93 -64.9194336,-10.8410931,143.06 -64.9194336,-10.8410959,141.30 -64.9194260,-10.8411036,139.93 -64.9194412,-10.8410902,138.65 -64.9194565,-10.8410778,137.40 -64.9194565,-10.8410749,136.33 -64.9194641,-10.8410807,135.56 -64.9194641,-10.8411016,134.98 -64.9194565,-10.8411226,134.43 -64.9194870,-10.8411484,134.25 -64.9195328,-10.8411636,134.46 -64.9195480,-10.8411560,134.14 -64.9195480,-10.8411379,133.53 -64.9195557,-10.8411722,132.88 -64.9195786,-10.8411779,132.76 -64.9195709,-10.8411837,132.37 -64.9195557,-10.8411875,132.29 -64.9195404,-10.8411961,132.50 -64.9195251,-10.8411999,133.07 -64.9195328,-10.8411884,133.34 -64.9194946,-10.8410473,131.38 -64.9194946,-10.8410454,131.51 -64.9195023,-10.8410492,131.74 -64.9195099,-10.8410473,132.14 -64.9195099,-10.8410578,132.81 -64.9194565,-10.8410988,136.17 -64.9194260,-10.8411179,137.83 -64.9194107,-10.8411331,138.79 -64.9194107,-10.8411331,139.92 -64.9194183,-10.8411140,141.20 -64.9194336,-10.8411007,142.61 -64.9194412,-10.8410912,143.26 -64.9194641,-10.8410854,146.07 -64.9194717,-10.8410873,148.11 -64.9194641,-10.8410883,150.45 -64.9194489,-10.8411045,152.57 -64.9194412,-10.8411083,154.36 -64.9194336,-10.8410969,156.10 -64.9194336,-10.8410673,158.08 -64.9194565,-10.8409910,158.68 -64.9194489,-10.8409739,160.46 -64.9194565,-10.8409691,162.24 -64.9194641,-10.8409805,163.98 -64.9194565,-10.8409929,165.81 -64.9194565,-10.8409891,167.61 -64.9194565,-10.8409891,168.59 -64.9194565,-10.8409891,168.59 -64.9194641,-10.8409967,168.76 -64.9194489,-10.8410034,169.19 -64.9194336,-10.8410110,169.82 -64.9194260,-10.8410234,170.70 -64.9194336,-10.8410406,170.17 -64.9194412,-10.8410864,171.80 -64.9194641,-10.8410769,171.86 -64.9194565,-10.8410645,172.15 -64.9194489,-10.8410568,172.20 -64.9194565,-10.8410501,171.41 -64.9194641,-10.8410568,170.42 -64.9194946,-10.8410692,170.13 -64.9194870,-10.8410959,169.40 -64.9194565,-10.8410864,164.46 -64.9194412,-10.8410921,162.86 -64.9194260,-10.8410978,159.96 -64.9194260,-10.8411121,158.22 -64.9194336,-10.8411036,156.56 -64.9194412,-10.8411245,155.26 -64.9195099,-10.8411741,155.27 -64.9195023,-10.8411980,156.56 -64.9195099,-10.8412161,155.62 -64.9195251,-10.8412333,155.08 -64.9195938,-10.8412409,156.20 -64.9196701,-10.8412437,155.44 -64.9196854,-10.8412638,155.33 -64.9196854,-10.8413601,155.35 -64.9196854,-10.8414230,157.84 -64.9196625,-10.8415251,159.99 -64.9196777,-10.8415861,160.89 -64.9197235,-10.8416719,160.22 -64.9197388,-10.8417377,162.01 -64.9198380,-10.8417950,164.77 -64.9199066,-10.8418112,165.84 -64.9199524,-10.8418322,167.26 -64.9200287,-10.8418331,168.73 -64.9200821,-10.8417902,170.27 -64.9201126,-10.8417444,171.95 -64.9201660,-10.8416195,173.93 -64.9202271,-10.8415537,175.36 -64.9202347,-10.8414507,176.38 -64.9202423,-10.8413725,177.63 -64.9202423,-10.8413000,178.03 -64.9203110,-10.8412018,178.45 -64.9203262,-10.8411436,178.51 -64.9203339,-10.8411102,179.74 -64.9204330,-10.8410568,180.93 -64.9204865,-10.8410263,181.60 -64.9205933,-10.8409834,182.42 -64.9206467,-10.8409452,183.39 -64.9206924,-10.8409224,184.02 -64.9207687,-10.8409119,184.55 -64.9208450,-10.8409100,184.45 -64.9209671,-10.8408642,184.30 -64.9210281,-10.8408432,183.40 -64.9210968,-10.8408089,182.29 -64.9211349,-10.8407669,182.13 -64.9211349,-10.8407440,182.12 -64.9212036,-10.8406658,182.30 -64.9212189,-10.8405905,181.91 -64.9212112,-10.8404741,180.57 -64.9212265,-10.8404551,179.97 -64.9212799,-10.8404274,178.97 -64.9213104,-10.8403368,178.42 -64.9213409,-10.8402767,177.84 -64.9214325,-10.8402376,177.20 -64.9214706,-10.8402433,178.15 -64.9215469,-10.8402567,178.50 -64.9216690,-10.8402634,179.18 -64.9217072,-10.8402376,178.88 -64.9217834,-10.8402090,178.95 -64.9218674,-10.8401203,178.70 -64.9219284,-10.8400917,178.48 -64.9219742,-10.8400583,179.44 -64.9220734,-10.8400326,178.04 -64.9221191,-10.8400030,178.47 -64.9222260,-10.8399515,178.86 -64.9222488,-10.8398600,179.78 -64.9222260,-10.8397694,179.71 -64.9221878,-10.8396797,178.94 -64.9222107,-10.8396177,178.48 -64.9222641,-10.8395510,178.59 -64.9223480,-10.8395033,175.96 -64.9223633,-10.8394642,174.91 -64.9224243,-10.8394003,175.13 -64.9224854,-10.8393345,173.16 -64.9225311,-10.8392668,171.81 -64.9225616,-10.8392296,171.67 -64.9225922,-10.8391685,171.86 -64.9225998,-10.8391190,171.55 -64.9225845,-10.8390579,171.06 -64.9226074,-10.8389854,171.26 -64.9226379,-10.8389063,171.95 -64.9226303,-10.8388453,171.38 -64.9226227,-10.8387985,169.14 -64.9226761,-10.8387194,166.33 -64.9227219,-10.8386717,166.55 -64.9228210,-10.8386402,167.97 -64.9228592,-10.8386059,167.94 -64.9228897,-10.8385611,167.85 -64.9228973,-10.8385286,169.23 -64.9228592,-10.8385010,170.13 -64.9228592,-10.8384895,170.34 -64.9228668,-10.8384943,170.53 -64.9228821,-10.8384953,170.70 -64.9228821,-10.8384838,170.83 -64.9228668,-10.8384771,170.91 -64.9228668,-10.8384876,170.97 -64.9228745,-10.8384924,171.09 -64.9228897,-10.8384819,171.30 -64.9229202,-10.8384323,170.88 -64.9229279,-10.8383827,172.26 -64.9229202,-10.8383389,173.44 -64.9228592,-10.8382931,173.49 -64.9228210,-10.8382320,172.89 -64.9227982,-10.8381948,172.55 -64.9227753,-10.8381052,171.30 -64.9227676,-10.8380346,170.96 -64.9227753,-10.8379927,170.54 -64.9228363,-10.8379574,170.00 -64.9228897,-10.8378897,168.32 -64.9229279,-10.8377905,166.11 -64.9230042,-10.8377533,164.91 -64.9230728,-10.8377514,163.09 -64.9231339,-10.8377390,162.67 -64.9232025,-10.8376951,162.42 -64.9233170,-10.8376846,161.83 -64.9233627,-10.8376455,162.16 -64.9234543,-10.8376350,162.12 -64.9235382,-10.8376198,162.09 -64.9236450,-10.8376455,161.52 -64.9237061,-10.8376608,162.42 -64.9237900,-10.8376608,163.70 -64.9238739,-10.8376694,165.23 -64.9240189,-10.8376741,163.62 -64.9241409,-10.8376598,162.57 -64.9241867,-10.8376560,163.00 -64.9242477,-10.8376713,163.05 -64.9243240,-10.8377123,164.02 -64.9244537,-10.8377314,165.90 -64.9245682,-10.8377771,166.99 -64.9245987,-10.8378439,166.78 -64.9246597,-10.8378696,166.77 -64.9247208,-10.8378878,167.27 -64.9248352,-10.8379202,168.09 -64.9249191,-10.8379440,168.47 -64.9250031,-10.8379421,168.64 -64.9250793,-10.8379412,168.50 -64.9251328,-10.8379078,169.08 -64.9251785,-10.8379221,170.06 -64.9252319,-10.8378963,169.97 -64.9253387,-10.8378611,169.55 -64.9254303,-10.8378296,168.74 -64.9254684,-10.8378124,168.66 -64.9254990,-10.8377619,168.29 -64.9255066,-10.8377666,168.43 -64.9255142,-10.8377628,168.51 -64.9255981,-10.8377724,168.98 -64.9256668,-10.8377380,168.20 -64.9256363,-10.8377504,167.46 -64.9256363,-10.8378153,167.49 -64.9257126,-10.8378754,167.23 -64.9257202,-10.8378611,167.04 -64.9256973,-10.8377810,168.23 -64.9255676,-10.8377638,169.73 -64.9255142,-10.8377237,171.40 -64.9255295,-10.8377256,171.74 -64.9255371,-10.8377314,172.10 -64.9255371,-10.8377371,172.64 -64.9255219,-10.8377428,173.12 -64.9255295,-10.8377562,173.65 -64.9255371,-10.8377934,174.63 -64.9255295,-10.8377867,174.98 -64.9255142,-10.8377838,175.08 -64.9255142,-10.8377981,174.92 -64.9255295,-10.8378057,174.79 -64.9255447,-10.8378153,174.73 -64.9255447,-10.8378277,174.75 -64.9255295,-10.8378220,174.85 -64.9255219,-10.8378201,174.89 -64.9255753,-10.8378382,174.32 -64.9256210,-10.8378992,172.11 -64.9256210,-10.8379927,171.57 -64.9257431,-10.8380613,171.57 -64.9258652,-10.8381062,171.54 -64.9259033,-10.8381119,171.68 -64.9259796,-10.8381300,171.75 -64.9260635,-10.8381767,173.34 -64.9261398,-10.8382254,174.61 -64.9262848,-10.8382320,175.49 -64.9263840,-10.8381577,174.82 -64.9264221,-10.8380842,175.08 -64.9264984,-10.8380642,174.71 -64.9265366,-10.8380489,173.34 -64.9265518,-10.8380365,172.71 -64.9265671,-10.8380270,172.95 -64.9265671,-10.8380232,173.35 -64.9265671,-10.8380184,173.82 -64.9265518,-10.8379917,174.46 -64.9265366,-10.8380060,175.41 -64.9265747,-10.8380451,175.96 -64.9266815,-10.8381586,176.55 -64.9267197,-10.8382540,176.38 -64.9267807,-10.8383121,177.12 -64.9268036,-10.8384008,177.25 -64.9268799,-10.8384371,177.23 -64.9269333,-10.8384552,177.63 -64.9270020,-10.8384972,178.11 -64.9272003,-10.8385515,177.91 -64.9272766,-10.8385849,178.55 -64.9273911,-10.8386240,178.36 -64.9274521,-10.8386526,178.77 -64.9275589,-10.8386602,178.73 -64.9276733,-10.8386593,178.59 -64.9277649,-10.8386536,179.16 -64.9279022,-10.8386345,178.40 -64.9279861,-10.8386145,177.77 -64.9280319,-10.8386087,176.95 -64.9281464,-10.8386383,176.18 -64.9282227,-10.8386679,175.12 -64.9282303,-10.8386946,173.66 -64.9282608,-10.8387299,174.14 -64.9283295,-10.8387985,174.59 -64.9284058,-10.8388338,174.45 -64.9284821,-10.8389006,175.52 -64.9285507,-10.8389082,175.13 -64.9286041,-10.8389244,174.43 -64.9286957,-10.8389626,174.21 -64.9287720,-10.8389750,173.66 -64.9288483,-10.8389654,172.01 -64.9289474,-10.8389730,171.32 -64.9290466,-10.8390045,170.49 -64.9291382,-10.8390150,169.11 -64.9292068,-10.8389721,168.40 -64.9293213,-10.8390093,167.99 -64.9293594,-10.8390532,168.09 -64.9294281,-10.8390865,167.86 -64.9294968,-10.8391256,168.13 -64.9295731,-10.8391495,168.36 -64.9296570,-10.8391562,167.45 -64.9296646,-10.8391876,167.23 -64.9296799,-10.8392076,167.36 -64.9296799,-10.8392172,167.64 -64.9296951,-10.8392277,167.82 -64.9296875,-10.8392096,168.07 -64.9296646,-10.8391924,168.33 -64.9296799,-10.8391199,168.66 -64.9296188,-10.8391562,168.70 -64.9296570,-10.8392372,169.50 -64.9297028,-10.8392973,169.62 -64.9297638,-10.8393688,169.76 -64.9298096,-10.8394556,169.60 -64.9299240,-10.8395052,168.51 -64.9300308,-10.8395414,168.48 -64.9301071,-10.8395691,167.75 -64.9302139,-10.8395786,167.14 -64.9302902,-10.8395548,166.78 -64.9304352,-10.8395662,166.80 -64.9305573,-10.8395081,166.27 -64.9306793,-10.8394251,165.54 -64.9307327,-10.8393459,163.49 -64.9308472,-10.8393450,162.24 -64.9308853,-10.8393078,161.88 -64.9309235,-10.8392038,162.77 -64.9309311,-10.8391542,163.10 -64.9309464,-10.8391705,161.77 -64.9309387,-10.8391609,158.98 -64.9309158,-10.8391523,154.05 -64.9308701,-10.8391256,149.96 -64.9308624,-10.8391228,149.43 -64.9308624,-10.8391256,149.01 </coordinates>
</LineString>
</MultiGeometry>
</Placemark>
<Folder>
<name>waypoints</name>
<Placemark>
<name>
Thu Dec 22 10:12:01 2016 S=3.25 Km/hr
</name>
<styleUrl>
#styleMap_TLP_Start
</styleUrl>
<Point>
<coordinates>
-64.9207382,-10.8408442,116.74
</coordinates>
</Point>
</Placemark>
<Placemark>
<name>
Thu Dec 22 10:12:11 2016 S=2.40 Km/hr
</name>
<styleUrl>
#styleMap_TLP_Normal
</styleUrl>
<Point>
<coordinates>
-64.9206619,-10.8409491,100.92
</coordinates>
</Point>
</Placemark>
<Placemark>
<name>
Thu Dec 22 10:12:21 2016 S=2.57 Km/hr
</name>
<styleUrl>
#styleMap_TLP_Normal
</styleUrl>
<Point>
<coordinates>
-64.9205322,-10.8409929,88.11
</coordinates>
</Point>
</Placemark>
<Placemark>
<name>
Thu Dec 22 10:12:31 2016 S=2.35 Km/hr
</name>
<styleUrl>
#styleMap_TLP_Normal
</styleUrl>
<Point>
<coordinates>
-64.9204636,-10.8410091,77.58
</coordinates>
</Point>
</Placemark>
<Placemark>
<name>
Thu Dec 22 10:12:41 2016 S=1.33 Km/hr
</name>
<styleUrl>
#styleMap_TLP_Normal
</styleUrl>
<Point>
<coordinates>
-64.9204559,-10.8411007,68.78
</coordinates>
</Point>
</Placemark>
<Placemark>
<name>
Thu Dec 22 10:12:51 2016 S=0.93 Km/hr
</name>
<styleUrl>
#styleMap_TLP_Normal
</styleUrl>
<Point>
<coordinates>
-64.9204025,-10.8411493,61.67
</coordinates>
</Point>
</Placemark>
<Placemark>
<name>
Thu Dec 22 10:13:01 2016 S=1.41 Km/hr
</name>
<styleUrl>
#styleMap_TLP_Normal
</styleUrl>
<Point>
<coordinates>
-64.9204025,-10.8412161,55.57
</coordinates>
</Point>
</Placemark>
<Placemark>
<name>
Thu Dec 22 10:13:11 2016 S=3.19 Km/hr
</name>
<styleUrl>
#styleMap_TLP_Normal
</styleUrl>
<Point>
<coordinates>
-64.9203186,-10.8412123,50.06
</coordinates>
</Point>
</Placemark>
<Placemark>
<name>
Thu Dec 22 10:13:21 2016 S=2.73 Km/hr
</name>
<styleUrl>
#styleMap_TLP_Normal
</styleUrl>
<Point>
<coordinates>
-64.9202347,-10.8412571,45.15
</coordinates>
</Point>
</Placemark>
<Placemark>
<name>
Thu Dec 22 10:13:31 2016 S=2.34 Km/hr
</name>
<styleUrl>
#styleMap_TLP_Normal
</styleUrl>
<Point>
<coordinates>
-64.9201202,-10.8412609,40.71
</coordinates>
</Point>
</Placemark>
<Placemark>
<name>
Thu Dec 22 10:13:41 2016 S=2.66 Km/hr
</name>
<styleUrl>
#styleMap_TLP_Normal
</styleUrl>
<Point>
<coordinates>
-64.9200134,-10.8413095,36.71
</coordinates>
</Point>
</Placemark>
<Placemark>
<name>
Thu Dec 22 10:13:51 2016 S=1.99 Km/hr
</name>
<styleUrl>
#styleMap_TLP_Normal
</styleUrl>
<Point>
<coordinates>
-64.9199829,-10.8413744,33.09
</coordinates>
</Point>
</Placemark>
<Placemark>
<name>
Thu Dec 22 10:14:01 2016 S=2.79 Km/hr
</name>
<styleUrl>
#styleMap_TLP_Normal
</styleUrl>
<Point>
<coordinates>
-64.9199982,-10.8414965,29.78
</coordinates>
</Point>
</Placemark>
<Placemark>
<name>
Thu Dec 22 10:14:11 2016 S=3.35 Km/hr
</name>
<styleUrl>
#styleMap_TLP_Normal
</styleUrl>
<Point>
<coordinates>
-64.9199448,-10.8415804,26.49
</coordinates>
</Point>
</Placemark>
<Placemark>
<name>
Thu Dec 22 10:14:21 2016 S=1.12 Km/hr
</name>
<styleUrl>
#styleMap_TLP_Normal
</styleUrl>
<Point>
<coordinates>
-64.9199448,-10.8416166,23.53
</coordinates>
</Point>
</Placemark>
<Placemark>
<name>
Thu Dec 22 10:14:31 2016 S=2.36 Km/hr
</name>
<styleUrl>
#styleMap_TLP_Normal
</styleUrl>
<Point>
<coordinates>
-64.9199219,-10.8417110,20.76
</coordinates>
</Point>
</Placemark>
<Placemark>
<name>
Thu Dec 22 10:14:41 2016 S=2.31 Km/hr
</name>
<styleUrl>
#styleMap_TLP_Normal
</styleUrl>
<Point>
<coordinates>
-64.9199219,-10.8418446,18.17
</coordinates>
</Point>
</Placemark>
<Placemark>
<name>
Thu Dec 22 10:14:51 2016 S=3.06 Km/hr
</name>
<styleUrl>
#styleMap_TLP_Normal
</styleUrl>
<Point>
<coordinates>
-64.9198914,-10.8418751,16.26
</coordinates>
</Point>
</Placemark>
<Placemark>
<name>
Thu Dec 22 10:15:01 2016 S=2.39 Km/hr
</name>
<styleUrl>
#styleMap_TLP_Normal
</styleUrl>
<Point>
<coordinates>
-64.9198608,-10.8419514,14.42
</coordinates>
</Point>
</Placemark>
<Placemark>
<name>
Thu Dec 22 10:15:11 2016 S=1.84 Km/hr
</name>
<styleUrl>
#styleMap_TLP_Normal
</styleUrl>
<Point>
<coordinates>
-64.9197998,-10.8419857,12.39
</coordinates>
</Point>
</Placemark>
<Placemark>
<name>
Thu Dec 22 10:15:21 2016 S=2.21 Km/hr
</name>
<styleUrl>
#styleMap_TLP_Normal
</styleUrl>
<Point>
<coordinates>
-64.9197388,-10.8419943,10.58
</coordinates>
</Point>
</Placemark>
<Placemark>
<name>
Thu Dec 22 10:15:31 2016 S=3.17 Km/hr
</name>
<styleUrl>
#styleMap_TLP_Normal
</styleUrl>
<Point>
<coordinates>
-64.9196091,-10.8420019,8.75
</coordinates>
</Point>
</Placemark>
<Placemark>
<name>
Thu Dec 22 10:15:41 2016 S=1.76 Km/hr
</name>
<styleUrl>
#styleMap_TLP_Normal
</styleUrl>
<Point>
<coordinates>
-64.9195709,-10.8420610,7.30
</coordinates>
</Point>
</Placemark>
<Placemark>
<name>
Thu Dec 22 10:15:51 2016 S=1.72 Km/hr
</name>
<styleUrl>
#styleMap_TLP_Normal
</styleUrl>
<Point>
<coordinates>
-64.9195099,-10.8420677,5.85
</coordinates>
</Point>
</Placemark>
<Placemark>
<name>
Thu Dec 22 10:16:01 2016 S=2.04 Km/hr
</name>
<styleUrl>
#styleMap_TLP_Normal
</styleUrl>
<Point>
<coordinates>
-64.9194565,-10.8421307,4.51
</coordinates>
</Point>
</Placemark>
<Placemark>
<name>
Thu Dec 22 10:16:11 2016 S=0.50 Km/hr
</name>
<styleUrl>
#styleMap_TLP_Normal
</styleUrl>
<Point>
<coordinates>
-64.9195023,-10.8421297,3.47
</coordinates>
</Point>
</Placemark>
<Placemark>
<name>
Thu Dec 22 10:16:21 2016 S=1.40 Km/hr
</name>
<styleUrl>
#styleMap_TLP_Normal
</styleUrl>
<Point>
<coordinates>
-64.9195023,-10.8421650,2.64
</coordinates>
</Point>
</Placemark>
<Placemark>
<name>
Thu Dec 22 10:16:31 2016 S=0.20 Km/hr
</name>
<styleUrl>
#styleMap_TLP_Normal
</styleUrl>
<Point>
<coordinates>
-64.9195175,-10.8421831,1.85
</coordinates>
</Point>
</Placemark>
<Placemark>
<name>
Thu Dec 22 10:16:41 2016 S=1.19 Km/hr
</name>
<styleUrl>
#styleMap_TLP_Normal
</styleUrl>
<Point>
<coordinates>
-64.9195328,-10.8421402,1.17
</coordinates>
</Point>
</Placemark>
<Placemark>
<name>
Thu Dec 22 10:16:51 2016 S=1.65 Km/hr
</name>
<styleUrl>
#styleMap_TLP_Normal
</styleUrl>
<Point>
<coordinates>
-64.9195251,-10.8421793,0.47
</coordinates>
</Point>
</Placemark>
<Placemark>
<name>
Thu Dec 22 10:17:01 2016 S=2.10 Km/hr
</name>
<styleUrl>
#styleMap_TLP_Normal
</styleUrl>
<Point>
<coordinates>
-64.9194794,-10.8421955,-0.33
</coordinates>
</Point>
</Placemark>
<Placemark>
<name>
Thu Dec 22 10:17:11 2016 S=1.09 Km/hr
</name>
<styleUrl>
#styleMap_TLP_Normal
</styleUrl>
<Point>
<coordinates>
-64.9194565,-10.8422146,-1.06
</coordinates>
</Point>
</Placemark>
<Placemark>
<name>
Thu Dec 22 10:17:21 2016 S=2.32 Km/hr
</name>
<styleUrl>
#styleMap_TLP_Normal
</styleUrl>
<Point>
<coordinates>
-64.9194412,-10.8422413,-1.77
</coordinates>
</Point>
</Placemark>
<Placemark>
<name>
Thu Dec 22 10:17:31 2016 S=1.23 Km/hr
</name>
<styleUrl>
#styleMap_TLP_Normal
</styleUrl>
<Point>
<coordinates>
-64.9195404,-10.8421469,-2.16
</coordinates>
</Point>
</Placemark>
<Placemark>
<name>
Thu Dec 22 10:17:41 2016 S=0.52 Km/hr
</name>
<styleUrl>
#styleMap_TLP_Normal
</styleUrl>
<Point>
<coordinates>
-64.9195709,-10.8421917,-2.74
</coordinates>
</Point>
</Placemark>
<Placemark>
<name>
Thu Dec 22 10:17:51 2016 S=0.77 Km/hr
</name>
<styleUrl>
#styleMap_TLP_Normal
</styleUrl>
<Point>
<coordinates>
-64.9195786,-10.8421831,-3.21
</coordinates>
</Point>
</Placemark>
<Placemark>
<name>
Thu Dec 22 10:18:01 2016 S=0.60 Km/hr
</name>
<styleUrl>
#styleMap_TLP_Normal
</styleUrl>
<Point>
<coordinates>
-64.9195938,-10.8421803,-3.70
</coordinates>
</Point>
</Placemark>
<Placemark>
<name>
Thu Dec 22 10:18:11 2016 S=2.29 Km/hr
</name>
<styleUrl>
#styleMap_TLP_Normal
</styleUrl>
<Point>
<coordinates>
-64.9195328,-10.8421478,-4.13
</coordinates>
</Point>
</Placemark>
<Placemark>
<name>
Thu Dec 22 10:18:21 2016 S=2.52 Km/hr
</name>
<styleUrl>
#styleMap_TLP_Normal
</styleUrl>
<Point>
<coordinates>
-64.9194794,-10.8421516,-4.74
</coordinates>
</Point>
</Placemark>
<Placemark>
<name>
Thu Dec 22 10:18:31 2016 S=1.14 Km/hr
</name>
<styleUrl>
#styleMap_TLP_Normal
</styleUrl>
<Point>
<coordinates>
-64.9195175,-10.8421183,-5.31
</coordinates>
</Point>
</Placemark>
<Placemark>
<name>
Thu Dec 22 10:18:41 2016 S=1.94 Km/hr
</name>
<styleUrl>
#styleMap_TLP_Normal
</styleUrl>
<Point>
<coordinates>
-64.9195175,-10.8421612,-5.81
</coordinates>
</Point>
</Placemark>
<Placemark>
<name>
Thu Dec 22 10:18:51 2016 S=1.57 Km/hr
</name>
<styleUrl>
#styleMap_TLP_Normal
</styleUrl>
<Point>
<coordinates>
-64.9194870,-10.8421984,-6.33
</coordinates>
</Point>
</Placemark>
<Placemark>
<name>
Thu Dec 22 10:19:01 2016 S=0.81 Km/hr
</name>
<styleUrl>
#styleMap_TLP_Normal
</styleUrl>
<Point>
<coordinates>
-64.9194946,-10.8421917,-6.82
</coordinates>
</Point>
</Placemark>
<Placemark>
<name>
Thu Dec 22 10:19:11 2016 S=1.32 Km/hr
</name>
<styleUrl>
#styleMap_TLP_Normal
</styleUrl>
<Point>
<coordinates>
-64.9194260,-10.8421555,-7.28
</coordinates>
</Point>
</Placemark>
<Placemark>
<name>
Thu Dec 22 10:19:21 2016 S=0.17 Km/hr
</name>
<styleUrl>
#styleMap_TLP_Normal
</styleUrl>
<Point>
<coordinates>
-64.9194565,-10.8421507,-7.74
</coordinates>
</Point>
</Placemark>
<Placemark>
<name>
Thu Dec 22 10:19:31 2016 S=2.00 Km/hr
</name>
<styleUrl>
#styleMap_TLP_Normal
</styleUrl>
<Point>
<coordinates>
-64.9195099,-10.8421392,-8.07
</coordinates>
</Point>
</Placemark>
<Placemark>
<name>
Thu Dec 22 10:19:41 2016 S=2.18 Km/hr
</name>
<styleUrl>
#styleMap_TLP_Normal
</styleUrl>
<Point>
<coordinates>
-64.9194641,-10.8421068,-8.60
</coordinates>
</Point>
</Placemark>
<Placemark>
<name>
Thu Dec 22 10:19:51 2016 S=1.37 Km/hr
</name>
<styleUrl>
#styleMap_TLP_Normal
</styleUrl>
<Point>
<coordinates>
-64.9194489,-10.8420887,-9.22
</coordinates>
</Point>
</Placemark>
<Placemark>
<name>
Thu Dec 22 10:20:01 2016 S=1.98 Km/hr
</name>
<styleUrl>
#styleMap_TLP_Normal
</styleUrl>
<Point>
<coordinates>
-64.9193726,-10.8421135,-9.85
</coordinates>
</Point>
</Placemark>
<Placemark>
<name>
Thu Dec 22 10:20:11 2016 S=1.22 Km/hr
</name>
<styleUrl>
#styleMap_TLP_Normal
</styleUrl>
<Point>
<coordinates>
-64.9194183,-10.8421965,-10.30
</coordinates>
</Point>
</Placemark>
<Placemark>
<name>
Thu Dec 22 10:20:21 2016 S=0.59 Km/hr
</name>
<styleUrl>
#styleMap_TLP_Normal
</styleUrl>
<Point>
<coordinates>
-64.9193954,-10.8422241,-10.75
</coordinates>
</Point>
</Placemark>
<Placemark>
<name>
Thu Dec 22 10:20:31 2016 S=0.58 Km/hr
</name>
<styleUrl>
#styleMap_TLP_Normal
</styleUrl>
<Point>
<coordinates>
-64.9193878,-10.8422232,-10.92
</coordinates>
</Point>
</Placemark>
<Placemark>
<name>
Thu Dec 22 10:20:41 2016 S=0.89 Km/hr
</name>
<styleUrl>
#styleMap_TLP_Normal
</styleUrl>
<Point>
<coordinates>
-64.9194717,-10.8421783,-11.07
</coordinates>
</Point>
</Placemark>
<Placemark>
<name>
Thu Dec 22 10:20:51 2016 S=0.52 Km/hr
</name>
<styleUrl>
#styleMap_TLP_Normal
</styleUrl>
<Point>
<coordinates>
-64.9194870,-10.8421669,-11.27
</coordinates>
</Point>
</Placemark>
<Placemark>
<name>
Thu Dec 22 10:21:01 2016 S=1.85 Km/hr
</name>
<styleUrl>
#styleMap_TLP_Normal
</styleUrl>
<Point>
<coordinates>
-64.9194946,-10.8421860,-11.43
</coordinates>
</Point>
</Placemark>
<Placemark>
<name>
Thu Dec 22 10:21:11 2016 S=1.53 Km/hr
</name>
<styleUrl>
#styleMap_TLP_Normal
</styleUrl>
<Point>
<coordinates>
-64.9194565,-10.8421946,-11.61
</coordinates>
</Point>
</Placemark>
<Placemark>
<name>
Thu Dec 22 10:21:21 2016 S=1.31 Km/hr
</name>
<styleUrl>
#styleMap_TLP_Normal
</styleUrl>
<Point>
<coordinates>
-64.9194107,-10.8421688,-11.84
</coordinates>
</Point>
</Placemark>
<Placemark>
<name>
Thu Dec 22 10:21:31 2016 S=1.36 Km/hr
</name>
<styleUrl>
#styleMap_TLP_Normal
</styleUrl>
<Point>
<coordinates>
-64.9193573,-10.8421402,-12.12
</coordinates>
</Point>
</Placemark>
<Placemark>
<name>
Thu Dec 22 10:21:41 2016 S=1.05 Km/hr
</name>
<styleUrl>
#styleMap_TLP_Normal
</styleUrl>
<Point>
<coordinates>
-64.9193726,-10.8421440,-12.34
</coordinates>
</Point>
</Placemark>
<Placemark>
<name>
Thu Dec 22 10:21:51 2016 S=0.90 Km/hr
</name>
<styleUrl>
#styleMap_TLP_Normal
</styleUrl>
<Point>
<coordinates>
-64.9193497,-10.8421459,-12.48
</coordinates>
</Point>
</Placemark>
<Placemark>
<name>
Thu Dec 22 10:22:01 2016 S=0.19 Km/hr
</name>
<styleUrl>
#styleMap_TLP_Normal
</styleUrl>
<Point>
<coordinates>
-64.9193420,-10.8421440,-12.57
</coordinates>
</Point>
</Placemark>
<Placemark>
<name>
Thu Dec 22 10:22:11 2016 S=2.13 Km/hr
</name>
<styleUrl>
#styleMap_TLP_Normal
</styleUrl>
<Point>
<coordinates>
-64.9193039,-10.8421040,-12.70
</coordinates>
</Point>
</Placemark>
<Placemark>
<name>
Thu Dec 22 10:22:21 2016 S=0.99 Km/hr
</name>
<styleUrl>
#styleMap_TLP_Normal
</styleUrl>
<Point>
<coordinates>
-64.9192810,-10.8420715,-12.92
</coordinates>
</Point>
</Placemark>
<Placemark>
<name>
Thu Dec 22 10:22:31 2016 S=2.32 Km/hr
</name>
<styleUrl>
#styleMap_TLP_Normal
</styleUrl>
<Point>
<coordinates>
-64.9192352,-10.8419971,-13.23
</coordinates>
</Point>
</Placemark>
<Placemark>
<name>
Thu Dec 22 10:22:41 2016 S=1.33 Km/hr
</name>
<styleUrl>
#styleMap_TLP_Normal
</styleUrl>
<Point>
<coordinates>
-64.9192657,-10.8419733,-13.54
</coordinates>
</Point>
</Placemark>
<Placemark>
<name>
Thu Dec 22 10:22:51 2016 S=1.15 Km/hr
</name>
<styleUrl>
#styleMap_TLP_Normal
</styleUrl>
<Point>
<coordinates>
-64.9192886,-10.8419971,-13.67
</coordinates>
</Point>
</Placemark>
<Placemark>
<name>
Thu Dec 22 10:23:01 2016 S=0.58 Km/hr
</name>
<styleUrl>
#styleMap_TLP_Normal
</styleUrl>
<Point>
<coordinates>
-64.9192581,-10.8419905,-13.82
</coordinates>
</Point>
</Placemark>
<Placemark>
<name>
Thu Dec 22 10:23:11 2016 S=1.69 Km/hr
</name>
<styleUrl>
#styleMap_TLP_Normal
</styleUrl>
<Point>
<coordinates>
-64.9192505,-10.8419590,-13.90
</coordinates>
</Point>
</Placemark>
<Placemark>
<name>
Thu Dec 22 10:23:21 2016 S=2.06 Km/hr
</name>
<styleUrl>
#styleMap_TLP_Normal
</styleUrl>
<Point>
<coordinates>
-64.9192429,-10.8419132,-13.97
</coordinates>
</Point>
</Placemark>
<Placemark>
<name>
Thu Dec 22 10:23:31 2016 S=1.66 Km/hr
</name>
<styleUrl>
#styleMap_TLP_Normal
</styleUrl>
<Point>
<coordinates>
-64.9192505,-10.8418589,-14.05
</coordinates>
</Point>
</Placemark>
<Placemark>
<name>
Thu Dec 22 10:23:41 2016 S=1.60 Km/hr
</name>
<styleUrl>
#styleMap_TLP_Normal
</styleUrl>
<Point>
<coordinates>
-64.9191971,-10.8418865,-14.10
</coordinates>
</Point>
</Placemark>
<Placemark>
<name>
Thu Dec 22 10:23:51 2016 S=1.49 Km/hr
</name>
<styleUrl>
#styleMap_TLP_Normal
</styleUrl>
<Point>
<coordinates>
-64.9191742,-10.8418875,-14.27
</coordinates>
</Point>
</Placemark>
<Placemark>
<name>
Thu Dec 22 10:24:01 2016 S=0.71 Km/hr
</name>
<styleUrl>
#styleMap_TLP_Normal
</styleUrl>
<Point>
<coordinates>
-64.9191666,-10.8419123,-14.43
</coordinates>
</Point>
</Placemark>
<Placemark>
<name>
Thu Dec 22 10:24:11 2016 S=1.04 Km/hr
</name>
<styleUrl>
#styleMap_TLP_Normal
</styleUrl>
<Point>
<coordinates>
-64.9190826,-10.8418779,-14.52
</coordinates>
</Point>
</Placemark>
<Placemark>
<name>
Thu Dec 22 10:24:21 2016 S=1.67 Km/hr
</name>
<styleUrl>
#styleMap_TLP_Normal
</styleUrl>
<Point>
<coordinates>
-64.9190826,-10.8418293,-14.40
</coordinates>
</Point>
</Placemark>
<Placemark>
<name>
Thu Dec 22 10:24:31 2016 S=1.68 Km/hr
</name>
<styleUrl>
#styleMap_TLP_Normal
</styleUrl>
<Point>
<coordinates>
-64.9190750,-10.8417759,-14.45
</coordinates>
</Point>
</Placemark>
<Placemark>
<name>
Thu Dec 22 10:24:41 2016 S=1.22 Km/hr
</name>
<styleUrl>
#styleMap_TLP_Normal
</styleUrl>
<Point>
<coordinates>
-64.9190826,-10.8417501,-14.41
</coordinates>
</Point>
</Placemark>
<Placemark>
<name>
Thu Dec 22 10:24:51 2016 S=1.19 Km/hr
</name>
<styleUrl>
#styleMap_TLP_Normal
</styleUrl>
<Point>
<coordinates>
-64.9190369,-10.8417282,-14.31
</coordinates>
</Point>
</Placemark>
<Placemark>
<name>
Thu Dec 22 10:25:01 2016 S=0.72 Km/hr
</name>
<styleUrl>
#styleMap_TLP_Normal
</styleUrl>
<Point>
<coordinates>
-64.9190292,-10.8416967,-14.52
</coordinates>
</Point>
</Placemark>
<Placemark>
<name>
Thu Dec 22 10:25:11 2016 S=0.97 Km/hr
</name>
<styleUrl>
#styleMap_TLP_Normal
</styleUrl>
<Point>
<coordinates>
-64.9190903,-10.8417187,-14.55
</coordinates>
</Point>
</Placemark>
<Placemark>
<name>
Thu Dec 22 10:25:21 2016 S=1.05 Km/hr
</name>
<styleUrl>
#styleMap_TLP_Normal
</styleUrl>
<Point>
<coordinates>
-64.9190674,-10.8417139,-14.71
</coordinates>
</Point>
</Placemark>
<Placemark>
<name>
Thu Dec 22 10:25:31 2016 S=1.45 Km/hr
</name>
<styleUrl>
#styleMap_TLP_Normal
</styleUrl>
<Point>
<coordinates>
-64.9190521,-10.8416662,-14.88
</coordinates>
</Point>
</Placemark>
<Placemark>
<name>
Thu Dec 22 10:25:41 2016 S=0.51 Km/hr
</name>
<styleUrl>
#styleMap_TLP_Normal
</styleUrl>
<Point>
<coordinates>
-64.9190598,-10.8416414,-15.21
</coordinates>
</Point>
</Placemark>
<Placemark>
<name>
Thu Dec 22 10:25:51 2016 S=0.93 Km/hr
</name>
<styleUrl>
#styleMap_TLP_Normal
</styleUrl>
<Point>
<coordinates>
-64.9190750,-10.8415861,-15.39
</coordinates>
</Point>
</Placemark>
<Placemark>
<name>
Thu Dec 22 10:26:01 2016 S=1.41 Km/hr
</name>
<styleUrl>
#styleMap_TLP_Normal
</styleUrl>
<Point>
<coordinates>
-64.9191208,-10.8414583,-15.43
</coordinates>
</Point>
</Placemark>
<Placemark>
<name>
Thu Dec 22 10:26:11 2016 S=1.76 Km/hr
</name>
<styleUrl>
#styleMap_TLP_Normal
</styleUrl>
<Point>
<coordinates>
-64.9190979,-10.8414793,-15.52
</coordinates>
</Point>
</Placemark>
<Placemark>
<name>
Thu Dec 22 10:26:21 2016 S=1.16 Km/hr
</name>
<styleUrl>
#styleMap_TLP_Normal
</styleUrl>
<Point>
<coordinates>
-64.9190445,-10.8414545,-15.70
</coordinates>
</Point>
</Placemark>
<Placemark>
<name>
Thu Dec 22 10:26:31 2016 S=0.52 Km/hr
</name>
<styleUrl>
#styleMap_TLP_Normal
</styleUrl>
<Point>
<coordinates>
-64.9190445,-10.8414412,-15.74
</coordinates>
</Point>
</Placemark>
<Placemark>
<name>
Thu Dec 22 10:26:41 2016 S=0.58 Km/hr
</name>
<styleUrl>
#styleMap_TLP_Normal
</styleUrl>
<Point>
<coordinates>
-64.9190598,-10.8414335,-15.72
</coordinates>
</Point>
</Placemark>
<Placemark>
<name>
Thu Dec 22 10:26:51 2016 S=0.76 Km/hr
</name>
<styleUrl>
#styleMap_TLP_Normal
</styleUrl>
<Point>
<coordinates>
-64.9191055,-10.8414230,-15.76
</coordinates>
</Point>
</Placemark>
<Placemark>
<name>
Thu Dec 22 10:27:01 2016 S=1.65 Km/hr
</name>
<styleUrl>
#styleMap_TLP_Normal
</styleUrl>
<Point>
<coordinates>
-64.9191055,-10.8414507,-15.76
</coordinates>
</Point>
</Placemark>
<Placemark>
<name>
Thu Dec 22 10:27:11 2016 S=1.08 Km/hr
</name>
<styleUrl>
#styleMap_TLP_Normal
</styleUrl>
<Point>
<coordinates>
-64.9191208,-10.8414640,-15.73
</coordinates>
</Point>
</Placemark>
<Placemark>
<name>
Thu Dec 22 10:27:21 2016 S=0.90 Km/hr
</name>
<styleUrl>
#styleMap_TLP_Normal
</styleUrl>
<Point>
<coordinates>
-64.9191055,-10.8414335,-15.58
</coordinates>
</Point>
</Placemark>
<Placemark>
<name>
Thu Dec 22 10:27:31 2016 S=0.47 Km/hr
</name>
<styleUrl>
#styleMap_TLP_Normal
</styleUrl>
<Point>
<coordinates>
-64.9190750,-10.8414221,-15.65
</coordinates>
</Point>
</Placemark>
<Placemark>
<name>
Thu Dec 22 10:27:41 2016 S=1.54 Km/hr
</name>
<styleUrl>
#styleMap_TLP_Normal
</styleUrl>
<Point>
<coordinates>
-64.9190598,-10.8414345,-15.63
</coordinates>
</Point>
</Placemark>
<Placemark>
<name>
Thu Dec 22 10:27:51 2016 S=0.28 Km/hr
</name>
<styleUrl>
#styleMap_TLP_Normal
</styleUrl>
<Point>
<coordinates>
-64.9190063,-10.8414202,-15.61
</coordinates>
</Point>
</Placemark>
<Placemark>
<name>
Thu Dec 22 10:28:01 2016 S=1.20 Km/hr
</name>
<styleUrl>
#styleMap_TLP_Normal
</styleUrl>
<Point>
<coordinates>
-64.9190140,-10.8413763,-15.50
</coordinates>
</Point>
</Placemark>
<Placemark>
<name>
Thu Dec 22 10:28:11 2016 S=0.57 Km/hr
</name>
<styleUrl>
#styleMap_TLP_Normal
</styleUrl>
<Point>
<coordinates>
-64.9189682,-10.8413877,-15.44
</coordinates>
</Point>
</Placemark>
<Placemark>
<name>
Thu Dec 22 10:28:21 2016 S=0.88 Km/hr
</name>
<styleUrl>
#styleMap_TLP_Normal
</styleUrl>
<Point>
<coordinates>
-64.9188690,-10.8413734,-15.48
</coordinates>
</Point>
</Placemark>
<Placemark>
<name>
Thu Dec 22 10:28:31 2016 S=0.66 Km/hr
</name>
<styleUrl>
#styleMap_TLP_Normal
</styleUrl>
<Point>
<coordinates>
-64.9188080,-10.8413563,-15.46
</coordinates>
</Point>
</Placemark>
<Placemark>
<name>
Thu Dec 22 10:28:41 2016 S=1.48 Km/hr
</name>
<styleUrl>
#styleMap_TLP_Normal
</styleUrl>
<Point>
<coordinates>
-64.9188385,-10.8413496,-15.49
</coordinates>
</Point>
</Placemark>
<Placemark>
<name>
Thu Dec 22 10:28:51 2016 S=1.38 Km/hr
</name>
<styleUrl>
#styleMap_TLP_Normal
</styleUrl>
<Point>
<coordinates>
-64.9188461,-10.8413725,-15.53
</coordinates>
</Point>
</Placemark>
<Placemark>
<name>
Thu Dec 22 10:29:01 2016 S=0.96 Km/hr
</name>
<styleUrl>
#styleMap_TLP_Normal
</styleUrl>
<Point>
<coordinates>
-64.9188919,-10.8413343,-15.39
</coordinates>
</Point>
</Placemark>
<Placemark>
<name>
Thu Dec 22 10:29:11 2016 S=1.35 Km/hr
</name>
<styleUrl>
#styleMap_TLP_Normal
</styleUrl>
<Point>
<coordinates>
-64.9189453,-10.8414364,-15.27
</coordinates>
</Point>
</Placemark>
<Placemark>
<name>
Thu Dec 22 10:29:21 2016 S=1.57 Km/hr
</name>
<styleUrl>
#styleMap_TLP_Normal
</styleUrl>
<Point>
<coordinates>
-64.9189911,-10.8414669,-15.22
</coordinates>
</Point>
</Placemark>
<Placemark>
<name>
Thu Dec 22 10:29:31 2016 S=0.83 Km/hr
</name>
<styleUrl>
#styleMap_TLP_Normal
</styleUrl>
<Point>
<coordinates>
-64.9189987,-10.8414488,-15.06
</coordinates>
</Point>
</Placemark>
<Placemark>
<name>
Thu Dec 22 10:29:41 2016 S=2.02 Km/hr
</name>
<styleUrl>
#styleMap_TLP_Normal
</styleUrl>
<Point>
<coordinates>
-64.9190674,-10.8414793,-15.08
</coordinates>
</Point>
</Placemark>
<Placemark>
<name>
Thu Dec 22 10:29:51 2016 S=1.35 Km/hr
</name>
<styleUrl>
#styleMap_TLP_Normal
</styleUrl>
<Point>
<coordinates>
-64.9190826,-10.8415108,-15.17
</coordinates>
</Point>
</Placemark>
<Placemark>
<name>
Thu Dec 22 10:30:01 2016 S=2.71 Km/hr
</name>
<styleUrl>
#styleMap_TLP_Normal
</styleUrl>
<Point>
<coordinates>
-64.9190979,-10.8415709,-15.22
</coordinates>
</Point>
</Placemark>
<Placemark>
<name>
Thu Dec 22 10:30:11 2016 S=2.51 Km/hr
</name>
<styleUrl>
#styleMap_TLP_Normal
</styleUrl>
<Point>
<coordinates>
-64.9190674,-10.8415632,-15.17
</coordinates>
</Point>
</Placemark>
<Placemark>
<name>
Thu Dec 22 10:30:21 2016 S=0.79 Km/hr
</name>
<styleUrl>
#styleMap_TLP_Normal
</styleUrl>
<Point>
<coordinates>
-64.9191132,-10.8415804,-15.15
</coordinates>
</Point>
</Placemark>
<Placemark>
<name>
Thu Dec 22 10:30:31 2016 S=0.41 Km/hr
</name>
<styleUrl>
#styleMap_TLP_Normal
</styleUrl>
<Point>
<coordinates>
-64.9192047,-10.8415012,-15.08
</coordinates>
</Point>
</Placemark>
<Placemark>
<name>
Thu Dec 22 10:30:41 2016 S=0.41 Km/hr
</name>
<styleUrl>
#styleMap_TLP_Normal
</styleUrl>
<Point>
<coordinates>
-64.9194260,-10.8413363,-10.50
</coordinates>
</Point>
</Placemark>
<Placemark>
<name>
Thu Dec 22 10:30:51 2016 S=0.46 Km/hr
</name>
<styleUrl>
#styleMap_TLP_Normal
</styleUrl>
<Point>
<coordinates>
-64.9194794,-10.8413057,-8.98
</coordinates>
</Point>
</Placemark>
<Placemark>
<name>
Thu Dec 22 10:31:01 2016 S=0.34 Km/hr
</name>
<styleUrl>
#styleMap_TLP_Normal
</styleUrl>
<Point>
<coordinates>
-64.9194870,-10.8413172,-8.85
</coordinates>
</Point>
</Placemark>
<Placemark>
<name>
Thu Dec 22 10:31:11 2016 S=0.49 Km/hr
</name>
<styleUrl>
#styleMap_TLP_Normal
</styleUrl>
<Point>
<coordinates>
-64.9195023,-10.8413162,-8.85
</coordinates>
</Point>
</Placemark>
<Placemark>
<name>
Thu Dec 22 10:31:21 2016 S=0.60 Km/hr
</name>
<styleUrl>
#styleMap_TLP_Normal
</styleUrl>
<Point>
<coordinates>
-64.9195175,-10.8413105,-8.85
</coordinates>
</Point>
</Placemark>
<Placemark>
<name>
Thu Dec 22 10:31:31 2016 S=0.85 Km/hr
</name>
<styleUrl>
#styleMap_TLP_Normal
</styleUrl>
<Point>
<coordinates>
-64.9195328,-10.8413010,-8.83
</coordinates>
</Point>
</Placemark>
<Placemark>
<name>
Thu Dec 22 10:31:41 2016 S=0.95 Km/hr
</name>
<styleUrl>
#styleMap_TLP_Normal
</styleUrl>
<Point>
<coordinates>
-64.9195251,-10.8412924,-8.79
</coordinates>
</Point>
</Placemark>
<Placemark>
<name>
Thu Dec 22 10:31:51 2016 S=0.88 Km/hr
</name>
<styleUrl>
#styleMap_TLP_Normal
</styleUrl>
<Point>
<coordinates>
-64.9195633,-10.8412676,-8.53
</coordinates>
</Point>
</Placemark>
<Placemark>
<name>
Thu Dec 22 10:32:01 2016 S=0.52 Km/hr
</name>
<styleUrl>
#styleMap_TLP_Normal
</styleUrl>
<Point>
<coordinates>
-64.9195786,-10.8412266,-7.55
</coordinates>
</Point>
</Placemark>
<Placemark>
<name>
Thu Dec 22 10:32:11 2016 S=0.33 Km/hr
</name>
<styleUrl>
#styleMap_TLP_Normal
</styleUrl>
<Point>
<coordinates>
-64.9196014,-10.8411779,-6.40
</coordinates>
</Point>
</Placemark>
<Placemark>
<name>
Thu Dec 22 10:32:21 2016 S=1.20 Km/hr
</name>
<styleUrl>
#styleMap_TLP_Normal
</styleUrl>
<Point>
<coordinates>
-64.9195709,-10.8411503,-5.30
</coordinates>
</Point>
</Placemark>
<Placemark>
<name>
Thu Dec 22 10:32:31 2016 S=0.24 Km/hr
</name>
<styleUrl>
#styleMap_TLP_Normal
</styleUrl>
<Point>
<coordinates>
-64.9195557,-10.8410912,-2.99
</coordinates>
</Point>
</Placemark>
<Placemark>
<name>
Thu Dec 22 10:32:41 2016 S=0.55 Km/hr
</name>
<styleUrl>
#styleMap_TLP_Normal
</styleUrl>
<Point>
<coordinates>
-64.9196014,-10.8410540,-2.48
</coordinates>
</Point>
</Placemark>
<Placemark>
<name>
Thu Dec 22 10:32:51 2016 S=1.46 Km/hr
</name>
<styleUrl>
#styleMap_TLP_Normal
</styleUrl>
<Point>
<coordinates>
-64.9196091,-10.8410482,-2.31
</coordinates>
</Point>
</Placemark>
<Placemark>
<name>
Thu Dec 22 10:33:01 2016 S=1.29 Km/hr
</name>
<styleUrl>
#styleMap_TLP_Normal
</styleUrl>
<Point>
<coordinates>
-64.9196243,-10.8409948,-1.95
</coordinates>
</Point>
</Placemark>
<Placemark>
<name>
Thu Dec 22 10:33:11 2016 S=1.03 Km/hr
</name>
<styleUrl>
#styleMap_TLP_Normal
</styleUrl>
<Point>
<coordinates>
-64.9196167,-10.8409367,0.63
</coordinates>
</Point>
</Placemark>
<Placemark>
<name>
Thu Dec 22 10:33:21 2016 S=0.27 Km/hr
</name>
<styleUrl>
#styleMap_TLP_Normal
</styleUrl>
<Point>
<coordinates>
-64.9196091,-10.8409357,1.29
</coordinates>
</Point>
</Placemark>
<Placemark>
<name>
Thu Dec 22 10:33:31 2016 S=1.31 Km/hr
</name>
<styleUrl>
#styleMap_TLP_Normal
</styleUrl>
<Point>
<coordinates>
-64.9196091,-10.8409348,2.02
</coordinates>
</Point>
</Placemark>
<Placemark>
<name>
Thu Dec 22 10:33:41 2016 S=1.73 Km/hr
</name>
<styleUrl>
#styleMap_TLP_Normal
</styleUrl>
<Point>
<coordinates>
-64.9197159,-10.8410368,5.01
</coordinates>
</Point>
</Placemark>
<Placemark>
<name>
Thu Dec 22 10:33:51 2016 S=0.69 Km/hr
</name>
<styleUrl>
#styleMap_TLP_Normal
</styleUrl>
<Point>
<coordinates>
-64.9197388,-10.8410330,5.91
</coordinates>
</Point>
</Placemark>
<Placemark>
<name>
Thu Dec 22 10:34:01 2016 S=0.63 Km/hr
</name>
<styleUrl>
#styleMap_TLP_Normal
</styleUrl>
<Point>
<coordinates>
-64.9197922,-10.8410492,7.20
</coordinates>
</Point>
</Placemark>
<Placemark>
<name>
Thu Dec 22 10:34:11 2016 S=0.97 Km/hr
</name>
<styleUrl>
#styleMap_TLP_Normal
</styleUrl>
<Point>
<coordinates>
-64.9198303,-10.8410759,8.16
</coordinates>
</Point>
</Placemark>
<Placemark>
<name>
Thu Dec 22 10:34:21 2016 S=1.55 Km/hr
</name>
<styleUrl>
#styleMap_TLP_Normal
</styleUrl>
<Point>
<coordinates>
-64.9198608,-10.8411064,8.41
</coordinates>
</Point>
</Placemark>
<Placemark>
<name>
Thu Dec 22 10:34:31 2016 S=2.18 Km/hr
</name>
<styleUrl>
#styleMap_TLP_Normal
</styleUrl>
<Point>
<coordinates>
-64.9198837,-10.8411322,8.32
</coordinates>
</Point>
</Placemark>
<Placemark>
<name>
Thu Dec 22 10:34:41 2016 S=1.08 Km/hr
</name>
<styleUrl>
#styleMap_TLP_Normal
</styleUrl>
<Point>
<coordinates>
-64.9198608,-10.8411503,8.15
</coordinates>
</Point>
</Placemark>
<Placemark>
<name>
Thu Dec 22 10:34:51 2016 S=1.72 Km/hr
</name>
<styleUrl>
#styleMap_TLP_Normal
</styleUrl>
<Point>
<coordinates>
-64.9198456,-10.8412580,8.44
</coordinates>
</Point>
</Placemark>
<Placemark>
<name>
Thu Dec 22 10:35:01 2016 S=0.90 Km/hr
</name>
<styleUrl>
#styleMap_TLP_Normal
</styleUrl>
<Point>
<coordinates>
-64.9198380,-10.8412781,8.90
</coordinates>
</Point>
</Placemark>
<Placemark>
<name>
Thu Dec 22 10:35:11 2016 S=1.77 Km/hr
</name>
<styleUrl>
#styleMap_TLP_Normal
</styleUrl>
<Point>
<coordinates>
-64.9198151,-10.8412838,8.75
</coordinates>
</Point>
</Placemark>
<Placemark>
<name>
Thu Dec 22 10:35:21 2016 S=2.50 Km/hr
</name>
<styleUrl>
#styleMap_TLP_Normal
</styleUrl>
<Point>
<coordinates>
-64.9197769,-10.8413162,8.69
</coordinates>
</Point>
</Placemark>
<Placemark>
<name>
Thu Dec 22 10:35:31 2016 S=1.12 Km/hr
</name>
<styleUrl>
#styleMap_TLP_Normal
</styleUrl>
<Point>
<coordinates>
-64.9197235,-10.8413429,8.54
</coordinates>
</Point>
</Placemark>
<Placemark>
<name>
Thu Dec 22 10:35:41 2016 S=0.29 Km/hr
</name>
<styleUrl>
#styleMap_TLP_Normal
</styleUrl>
<Point>
<coordinates>
-64.9197159,-10.8413839,8.46
</coordinates>
</Point>
</Placemark>
<Placemark>
<name>
Thu Dec 22 10:35:51 2016 S=1.39 Km/hr
</name>
<styleUrl>
#styleMap_TLP_Normal
</styleUrl>
<Point>
<coordinates>
-64.9197159,-10.8413963,8.36
</coordinates>
</Point>
</Placemark>
<Placemark>
<name>
Thu Dec 22 10:36:01 2016 S=0.92 Km/hr
</name>
<styleUrl>
#styleMap_TLP_Normal
</styleUrl>
<Point>
<coordinates>
-64.9196625,-10.8414202,8.09
</coordinates>
</Point>
</Placemark>
<Placemark>
<name>
Thu Dec 22 10:36:11 2016 S=0.85 Km/hr
</name>
<styleUrl>
#styleMap_TLP_Normal
</styleUrl>
<Point>
<coordinates>
-64.9195862,-10.8414392,7.71
</coordinates>
</Point>
</Placemark>
<Placemark>
<name>
Thu Dec 22 10:36:21 2016 S=1.10 Km/hr
</name>
<styleUrl>
#styleMap_TLP_Normal
</styleUrl>
<Point>
<coordinates>
-64.9195709,-10.8414860,8.64
</coordinates>
</Point>
</Placemark>
<Placemark>
<name>
Thu Dec 22 10:36:31 2016 S=0.97 Km/hr
</name>
<styleUrl>
#styleMap_TLP_Normal
</styleUrl>
<Point>
<coordinates>
-64.9195633,-10.8414984,9.12
</coordinates>
</Point>
</Placemark>
<Placemark>
<name>
Thu Dec 22 10:36:41 2016 S=1.13 Km/hr
</name>
<styleUrl>
#styleMap_TLP_Normal
</styleUrl>
<Point>
<coordinates>
-64.9195633,-10.8415298,9.24
</coordinates>
</Point>
</Placemark>
<Placemark>
<name>
Thu Dec 22 10:36:51 2016 S=1.56 Km/hr
</name>
<styleUrl>
#styleMap_TLP_Normal
</styleUrl>
<Point>
<coordinates>
-64.9195786,-10.8415747,9.63
</coordinates>
</Point>
</Placemark>
<Placemark>
<name>
Thu Dec 22 10:37:01 2016 S=0.99 Km/hr
</name>
<styleUrl>
#styleMap_TLP_Normal
</styleUrl>
<Point>
<coordinates>
-64.9196548,-10.8417015,10.89
</coordinates>
</Point>
</Placemark>
<Placemark>
<name>
Thu Dec 22 10:37:11 2016 S=0.77 Km/hr
</name>
<styleUrl>
#styleMap_TLP_Normal
</styleUrl>
<Point>
<coordinates>
-64.9197159,-10.8417168,13.44
</coordinates>
</Point>
</Placemark>
<Placemark>
<name>
Thu Dec 22 10:37:21 2016 S=0.82 Km/hr
</name>
<styleUrl>
#styleMap_TLP_Normal
</styleUrl>
<Point>
<coordinates>
-64.9197388,-10.8417168,14.49
</coordinates>
</Point>
</Placemark>
<Placemark>
<name>
Thu Dec 22 10:37:31 2016 S=0.46 Km/hr
</name>
<styleUrl>
#styleMap_TLP_Normal
</styleUrl>
<Point>
<coordinates>
-64.9197311,-10.8416843,18.44
</coordinates>
</Point>
</Placemark>
<Placemark>
<name>
Thu Dec 22 10:37:41 2016 S=0.44 Km/hr
</name>
<styleUrl>
#styleMap_TLP_Normal
</styleUrl>
<Point>
<coordinates>
-64.9197083,-10.8416767,18.84
</coordinates>
</Point>
</Placemark>
<Placemark>
<name>
Thu Dec 22 10:37:51 2016 S=0.92 Km/hr
</name>
<styleUrl>
#styleMap_TLP_Normal
</styleUrl>
<Point>
<coordinates>
-64.9196548,-10.8416643,20.37
</coordinates>
</Point>
</Placemark>
<Placemark>
<name>
Thu Dec 22 10:38:01 2016 S=0.32 Km/hr
</name>
<styleUrl>
#styleMap_TLP_Normal
</styleUrl>
<Point>
<coordinates>
-64.9196396,-10.8416376,21.37
</coordinates>
</Point>
</Placemark>
<Placemark>
<name>
Thu Dec 22 10:38:11 2016 S=0.86 Km/hr
</name>
<styleUrl>
#styleMap_TLP_Normal
</styleUrl>
<Point>
<coordinates>
-64.9196396,-10.8416443,21.40
</coordinates>
</Point>
</Placemark>
<Placemark>
<name>
Thu Dec 22 10:38:21 2016 S=0.75 Km/hr
</name>
<styleUrl>
#styleMap_TLP_Normal
</styleUrl>
<Point>
<coordinates>
-64.9196548,-10.8416510,23.73
</coordinates>
</Point>
</Placemark>
<Placemark>
<name>
Thu Dec 22 10:38:31 2016 S=0.53 Km/hr
</name>
<styleUrl>
#styleMap_TLP_Normal
</styleUrl>
<Point>
<coordinates>
-64.9196625,-10.8416529,23.85
</coordinates>
</Point>
</Placemark>
<Placemark>
<name>
Thu Dec 22 10:38:41 2016 S=0.88 Km/hr
</name>
<styleUrl>
#styleMap_TLP_Normal
</styleUrl>
<Point>
<coordinates>
-64.9196854,-10.8416300,24.91
</coordinates>
</Point>
</Placemark>
<Placemark>
<name>
Thu Dec 22 10:38:51 2016 S=0.61 Km/hr
</name>
<styleUrl>
#styleMap_TLP_Normal
</styleUrl>
<Point>
<coordinates>
-64.9197311,-10.8416471,27.21
</coordinates>
</Point>
</Placemark>
<Placemark>
<name>
Thu Dec 22 10:39:01 2016 S=0.67 Km/hr
</name>
<styleUrl>
#styleMap_TLP_Normal
</styleUrl>
<Point>
<coordinates>
-64.9197617,-10.8416634,28.03
</coordinates>
</Point>
</Placemark>
<Placemark>
<name>
Thu Dec 22 10:39:11 2016 S=1.25 Km/hr
</name>
<styleUrl>
#styleMap_TLP_Normal
</styleUrl>
<Point>
<coordinates>
-64.9198074,-10.8417006,29.67
</coordinates>
</Point>
</Placemark>
<Placemark>
<name>
Thu Dec 22 10:39:21 2016 S=0.43 Km/hr
</name>
<styleUrl>
#styleMap_TLP_Normal
</styleUrl>
<Point>
<coordinates>
-64.9197922,-10.8416691,33.03
</coordinates>
</Point>
</Placemark>
<Placemark>
<name>
Thu Dec 22 10:39:31 2016 S=2.25 Km/hr
</name>
<styleUrl>
#styleMap_TLP_Normal
</styleUrl>
<Point>
<coordinates>
-64.9197998,-10.8416777,33.63
</coordinates>
</Point>
</Placemark>
<Placemark>
<name>
Thu Dec 22 10:39:41 2016 S=0.51 Km/hr
</name>
<styleUrl>
#styleMap_TLP_Normal
</styleUrl>
<Point>
<coordinates>
-64.9197693,-10.8416052,41.84
</coordinates>
</Point>
</Placemark>
<Placemark>
<name>
Thu Dec 22 10:39:51 2016 S=0.76 Km/hr
</name>
<styleUrl>
#styleMap_TLP_Normal
</styleUrl>
<Point>
<coordinates>
-64.9197464,-10.8415394,46.12
</coordinates>
</Point>
</Placemark>
<Placemark>
<name>
Thu Dec 22 10:40:01 2016 S=0.78 Km/hr
</name>
<styleUrl>
#styleMap_TLP_Normal
</styleUrl>
<Point>
<coordinates>
-64.9197311,-10.8415251,47.22
</coordinates>
</Point>
</Placemark>
<Placemark>
<name>
Thu Dec 22 10:40:11 2016 S=0.59 Km/hr
</name>
<styleUrl>
#styleMap_TLP_Normal
</styleUrl>
<Point>
<coordinates>
-64.9197235,-10.8415384,47.33
</coordinates>
</Point>
</Placemark>
<Placemark>
<name>
Thu Dec 22 10:40:21 2016 S=0.52 Km/hr
</name>
<styleUrl>
#styleMap_TLP_Normal
</styleUrl>
<Point>
<coordinates>
-64.9197311,-10.8415413,47.36
</coordinates>
</Point>
</Placemark>
<Placemark>
<name>
Thu Dec 22 10:40:31 2016 S=1.07 Km/hr
</name>
<styleUrl>
#styleMap_TLP_Normal
</styleUrl>
<Point>
<coordinates>
-64.9197006,-10.8415346,48.46
</coordinates>
</Point>
</Placemark>
<Placemark>
<name>
Thu Dec 22 10:40:41 2016 S=0.78 Km/hr
</name>
<styleUrl>
#styleMap_TLP_Normal
</styleUrl>
<Point>
<coordinates>
-64.9197006,-10.8415537,48.45
</coordinates>
</Point>
</Placemark>
<Placemark>
<name>
Thu Dec 22 10:40:51 2016 S=0.45 Km/hr
</name>
<styleUrl>
#styleMap_TLP_Normal
</styleUrl>
<Point>
<coordinates>
-64.9196930,-10.8415403,49.35
</coordinates>
</Point>
</Placemark>
<Placemark>
<name>
Thu Dec 22 10:41:01 2016 S=0.90 Km/hr
</name>
<styleUrl>
#styleMap_TLP_Normal
</styleUrl>
<Point>
<coordinates>
-64.9196930,-10.8415527,49.40
</coordinates>
</Point>
</Placemark>
<Placemark>
<name>
Thu Dec 22 10:41:11 2016 S=0.53 Km/hr
</name>
<styleUrl>
#styleMap_TLP_Normal
</styleUrl>
<Point>
<coordinates>
-64.9197006,-10.8415718,49.38
</coordinates>
</Point>
</Placemark>
<Placemark>
<name>
Thu Dec 22 10:41:21 2016 S=0.33 Km/hr
</name>
<styleUrl>
#styleMap_TLP_Normal
</styleUrl>
<Point>
<coordinates>
-64.9196930,-10.8415308,50.51
</coordinates>
</Point>
</Placemark>
<Placemark>
<name>
Thu Dec 22 10:41:31 2016 S=0.75 Km/hr
</name>
<styleUrl>
#styleMap_TLP_Normal
</styleUrl>
<Point>
<coordinates>
-64.9196854,-10.8415337,50.39
</coordinates>
</Point>
</Placemark>
<Placemark>
<name>
Thu Dec 22 10:41:41 2016 S=0.25 Km/hr
</name>
<styleUrl>
#styleMap_TLP_Normal
</styleUrl>
<Point>
<coordinates>
-64.9196930,-10.8415337,50.44
</coordinates>
</Point>
</Placemark>
<Placemark>
<name>
Thu Dec 22 10:41:51 2016 S=1.03 Km/hr
</name>
<styleUrl>
#styleMap_TLP_Normal
</styleUrl>
<Point>
<coordinates>
-64.9197159,-10.8415442,49.71
</coordinates>
</Point>
</Placemark>
<Placemark>
<name>
Thu Dec 22 10:42:01 2016 S=0.70 Km/hr
</name>
<styleUrl>
#styleMap_TLP_Normal
</styleUrl>
<Point>
<coordinates>
-64.9197388,-10.8415346,49.26
</coordinates>
</Point>
</Placemark>
<Placemark>
<name>
Thu Dec 22 10:42:11 2016 S=1.31 Km/hr
</name>
<styleUrl>
#styleMap_TLP_Normal
</styleUrl>
<Point>
<coordinates>
-64.9197388,-10.8415365,49.26
</coordinates>
</Point>
</Placemark>
<Placemark>
<name>
Thu Dec 22 10:42:21 2016 S=0.63 Km/hr
</name>
<styleUrl>
#styleMap_TLP_Normal
</styleUrl>
<Point>
<coordinates>
-64.9197006,-10.8415070,50.68
</coordinates>
</Point>
</Placemark>
<Placemark>
<name>
Thu Dec 22 10:42:31 2016 S=1.52 Km/hr
</name>
<styleUrl>
#styleMap_TLP_Normal
</styleUrl>
<Point>
<coordinates>
-64.9197006,-10.8414974,50.72
</coordinates>
</Point>
</Placemark>
<Placemark>
<name>
Thu Dec 22 10:42:41 2016 S=1.09 Km/hr
</name>
<styleUrl>
#styleMap_TLP_Normal
</styleUrl>
<Point>
<coordinates>
-64.9197235,-10.8415203,49.92
</coordinates>
</Point>
</Placemark>
<Placemark>
<name>
Thu Dec 22 10:42:51 2016 S=0.63 Km/hr
</name>
<styleUrl>
#styleMap_TLP_Normal
</styleUrl>
<Point>
<coordinates>
-64.9197693,-10.8415632,49.42
</coordinates>
</Point>
</Placemark>
<Placemark>
<name>
Thu Dec 22 10:43:01 2016 S=0.81 Km/hr
</name>
<styleUrl>
#styleMap_TLP_Normal
</styleUrl>
<Point>
<coordinates>
-64.9197693,-10.8415737,49.46
</coordinates>
</Point>
</Placemark>
<Placemark>
<name>
Thu Dec 22 10:43:11 2016 S=0.71 Km/hr
</name>
<styleUrl>
#styleMap_TLP_Normal
</styleUrl>
<Point>
<coordinates>
-64.9197845,-10.8415947,49.01
</coordinates>
</Point>
</Placemark>
<Placemark>
<name>
Thu Dec 22 10:43:21 2016 S=0.41 Km/hr
</name>
<styleUrl>
#styleMap_TLP_Normal
</styleUrl>
<Point>
<coordinates>
-64.9197769,-10.8415918,49.00
</coordinates>
</Point>
</Placemark>
<Placemark>
<name>
Thu Dec 22 10:43:31 2016 S=1.75 Km/hr
</name>
<styleUrl>
#styleMap_TLP_Normal
</styleUrl>
<Point>
<coordinates>
-64.9197464,-10.8415880,48.05
</coordinates>
</Point>
</Placemark>
<Placemark>
<name>
Thu Dec 22 10:43:41 2016 S=0.26 Km/hr
</name>
<styleUrl>
#styleMap_TLP_Normal
</styleUrl>
<Point>
<coordinates>
-64.9197388,-10.8415833,47.04
</coordinates>
</Point>
</Placemark>
<Placemark>
<name>
Thu Dec 22 10:43:51 2016 S=0.44 Km/hr
</name>
<styleUrl>
#styleMap_TLP_Normal
</styleUrl>
<Point>
<coordinates>
-64.9197388,-10.8415871,47.01
</coordinates>
</Point>
</Placemark>
<Placemark>
<name>
Thu Dec 22 10:44:01 2016 S=0.44 Km/hr
</name>
<styleUrl>
#styleMap_TLP_Normal
</styleUrl>
<Point>
<coordinates>
-64.9197311,-10.8415899,46.97
</coordinates>
</Point>
</Placemark>
<Placemark>
<name>
Thu Dec 22 10:44:11 2016 S=1.63 Km/hr
</name>
<styleUrl>
#styleMap_TLP_Normal
</styleUrl>
<Point>
<coordinates>
-64.9197006,-10.8416052,46.80
</coordinates>
</Point>
</Placemark>
<Placemark>
<name>
Thu Dec 22 10:44:21 2016 S=0.46 Km/hr
</name>
<styleUrl>
#styleMap_TLP_Normal
</styleUrl>
<Point>
<coordinates>
-64.9196930,-10.8415937,46.93
</coordinates>
</Point>
</Placemark>
<Placemark>
<name>
Thu Dec 22 10:44:31 2016 S=0.24 Km/hr
</name>
<styleUrl>
#styleMap_TLP_Normal
</styleUrl>
<Point>
<coordinates>
-64.9196777,-10.8415909,46.93
</coordinates>
</Point>
</Placemark>
<Placemark>
<name>
Thu Dec 22 10:44:41 2016 S=0.32 Km/hr
</name>
<styleUrl>
#styleMap_TLP_Normal
</styleUrl>
<Point>
<coordinates>
-64.9196854,-10.8415918,46.95
</coordinates>
</Point>
</Placemark>
<Placemark>
<name>
Thu Dec 22 10:44:51 2016 S=0.73 Km/hr
</name>
<styleUrl>
#styleMap_TLP_Normal
</styleUrl>
<Point>
<coordinates>
-64.9196777,-10.8415899,47.01
</coordinates>
</Point>
</Placemark>
<Placemark>
<name>
Thu Dec 22 10:45:01 2016 S=0.88 Km/hr
</name>
<styleUrl>
#styleMap_TLP_Normal
</styleUrl>
<Point>
<coordinates>
-64.9196701,-10.8415976,47.18
</coordinates>
</Point>
</Placemark>
<Placemark>
<name>
Thu Dec 22 10:45:11 2016 S=0.39 Km/hr
</name>
<styleUrl>
#styleMap_TLP_Normal
</styleUrl>
<Point>
<coordinates>
-64.9196472,-10.8415928,47.48
</coordinates>
</Point>
</Placemark>
<Placemark>
<name>
Thu Dec 22 10:45:21 2016 S=0.82 Km/hr
</name>
<styleUrl>
#styleMap_TLP_Normal
</styleUrl>
<Point>
<coordinates>
-64.9195251,-10.8414736,47.77
</coordinates>
</Point>
</Placemark>
<Placemark>
<name>
Thu Dec 22 10:45:31 2016 S=1.25 Km/hr
</name>
<styleUrl>
#styleMap_TLP_Normal
</styleUrl>
<Point>
<coordinates>
-64.9193726,-10.8413630,50.49
</coordinates>
</Point>
</Placemark>
<Placemark>
<name>
Thu Dec 22 10:45:41 2016 S=0.88 Km/hr
</name>
<styleUrl>
#styleMap_TLP_Normal
</styleUrl>
<Point>
<coordinates>
-64.9193268,-10.8413181,53.47
</coordinates>
</Point>
</Placemark>
<Placemark>
<name>
Thu Dec 22 10:45:51 2016 S=0.35 Km/hr
</name>
<styleUrl>
#styleMap_TLP_Normal
</styleUrl>
<Point>
<coordinates>
-64.9193039,-10.8412600,59.24
</coordinates>
</Point>
</Placemark>
<Placemark>
<name>
Thu Dec 22 10:46:01 2016 S=1.55 Km/hr
</name>
<styleUrl>
#styleMap_TLP_Normal
</styleUrl>
<Point>
<coordinates>
-64.9193192,-10.8412666,61.96
</coordinates>
</Point>
</Placemark>
<Placemark>
<name>
Thu Dec 22 10:46:11 2016 S=1.48 Km/hr
</name>
<styleUrl>
#styleMap_TLP_Normal
</styleUrl>
<Point>
<coordinates>
-64.9193420,-10.8412600,64.48
</coordinates>
</Point>
</Placemark>
<Placemark>
<name>
Thu Dec 22 10:46:21 2016 S=1.40 Km/hr
</name>
<styleUrl>
#styleMap_TLP_Normal
</styleUrl>
<Point>
<coordinates>
-64.9193726,-10.8412437,65.88
</coordinates>
</Point>
</Placemark>
<Placemark>
<name>
Thu Dec 22 10:46:31 2016 S=1.28 Km/hr
</name>
<styleUrl>
#styleMap_TLP_Normal
</styleUrl>
<Point>
<coordinates>
-64.9193726,-10.8412685,66.50
</coordinates>
</Point>
</Placemark>
<Placemark>
<name>
Thu Dec 22 10:46:41 2016 S=0.94 Km/hr
</name>
<styleUrl>
#styleMap_TLP_Normal
</styleUrl>
<Point>
<coordinates>
-64.9193726,-10.8412876,68.50
</coordinates>
</Point>
</Placemark>
<Placemark>
<name>
Thu Dec 22 10:46:51 2016 S=1.06 Km/hr
</name>
<styleUrl>
#styleMap_TLP_Normal
</styleUrl>
<Point>
<coordinates>
-64.9193573,-10.8412962,72.01
</coordinates>
</Point>
</Placemark>
<Placemark>
<name>
Thu Dec 22 10:47:01 2016 S=0.81 Km/hr
</name>
<styleUrl>
#styleMap_TLP_Normal
</styleUrl>
<Point>
<coordinates>
-64.9193497,-10.8412819,73.32
</coordinates>
</Point>
</Placemark>
<Placemark>
<name>
Thu Dec 22 10:47:11 2016 S=1.01 Km/hr
</name>
<styleUrl>
#styleMap_TLP_Normal
</styleUrl>
<Point>
<coordinates>
-64.9193420,-10.8412914,73.71
</coordinates>
</Point>
</Placemark>
<Placemark>
<name>
Thu Dec 22 10:47:21 2016 S=0.59 Km/hr
</name>
<styleUrl>
#styleMap_TLP_Normal
</styleUrl>
<Point>
<coordinates>
-64.9193344,-10.8412943,73.90
</coordinates>
</Point>
</Placemark>
<Placemark>
<name>
Thu Dec 22 10:47:31 2016 S=2.21 Km/hr
</name>
<styleUrl>
#styleMap_TLP_Normal
</styleUrl>
<Point>
<coordinates>
-64.9193344,-10.8412619,74.26
</coordinates>
</Point>
</Placemark>
<Placemark>
<name>
Thu Dec 22 10:47:41 2016 S=0.65 Km/hr
</name>
<styleUrl>
#styleMap_TLP_Normal
</styleUrl>
<Point>
<coordinates>
-64.9193192,-10.8412256,76.47
</coordinates>
</Point>
</Placemark>
<Placemark>
<name>
Thu Dec 22 10:47:51 2016 S=0.85 Km/hr
</name>
<styleUrl>
#styleMap_TLP_Normal
</styleUrl>
<Point>
<coordinates>
-64.9193115,-10.8412352,78.99
</coordinates>
</Point>
</Placemark>
<Placemark>
<name>
Thu Dec 22 10:48:01 2016 S=0.17 Km/hr
</name>
<styleUrl>
#styleMap_TLP_Normal
</styleUrl>
<Point>
<coordinates>
-64.9193039,-10.8412218,79.89
</coordinates>
</Point>
</Placemark>
<Placemark>
<name>
Thu Dec 22 10:48:11 2016 S=0.33 Km/hr
</name>
<styleUrl>
#styleMap_TLP_Normal
</styleUrl>
<Point>
<coordinates>
-64.9193192,-10.8412142,81.17
</coordinates>
</Point>
</Placemark>
<Placemark>
<name>
Thu Dec 22 10:48:21 2016 S=1.11 Km/hr
</name>
<styleUrl>
#styleMap_TLP_Normal
</styleUrl>
<Point>
<coordinates>
-64.9193268,-10.8412170,81.38
</coordinates>
</Point>
</Placemark>
<Placemark>
<name>
Thu Dec 22 10:48:31 2016 S=0.58 Km/hr
</name>
<styleUrl>
#styleMap_TLP_Normal
</styleUrl>
<Point>
<coordinates>
-64.9193192,-10.8412046,82.55
</coordinates>
</Point>
</Placemark>
<Placemark>
<name>
Thu Dec 22 10:48:41 2016 S=0.83 Km/hr
</name>
<styleUrl>
#styleMap_TLP_Normal
</styleUrl>
<Point>
<coordinates>
-64.9193115,-10.8412027,82.64
</coordinates>
</Point>
</Placemark>
<Placemark>
<name>
Thu Dec 22 10:48:51 2016 S=0.78 Km/hr
</name>
<styleUrl>
#styleMap_TLP_Normal
</styleUrl>
<Point>
<coordinates>
-64.9193115,-10.8412237,83.13
</coordinates>
</Point>
</Placemark>
<Placemark>
<name>
Thu Dec 22 10:49:01 2016 S=0.64 Km/hr
</name>
<styleUrl>
#styleMap_TLP_Normal
</styleUrl>
<Point>
<coordinates>
-64.9193115,-10.8412285,83.22
</coordinates>
</Point>
</Placemark>
<Placemark>
<name>
Thu Dec 22 10:49:11 2016 S=1.63 Km/hr
</name>
<styleUrl>
#styleMap_TLP_Normal
</styleUrl>
<Point>
<coordinates>
-64.9193115,-10.8412333,83.66
</coordinates>
</Point>
</Placemark>
<Placemark>
<name>
Thu Dec 22 10:49:21 2016 S=0.60 Km/hr
</name>
<styleUrl>
#styleMap_TLP_Normal
</styleUrl>
<Point>
<coordinates>
-64.9193268,-10.8412008,87.25
</coordinates>
</Point>
</Placemark>
<Placemark>
<name>
Thu Dec 22 10:49:31 2016 S=0.74 Km/hr
</name>
<styleUrl>
#styleMap_TLP_Normal
</styleUrl>
<Point>
<coordinates>
-64.9193268,-10.8412075,87.48
</coordinates>
</Point>
</Placemark>
<Placemark>
<name>
Thu Dec 22 10:49:41 2016 S=0.48 Km/hr
</name>
<styleUrl>
#styleMap_TLP_Normal
</styleUrl>
<Point>
<coordinates>
-64.9193115,-10.8412123,87.82
</coordinates>
</Point>
</Placemark>
<Placemark>
<name>
Thu Dec 22 10:49:51 2016 S=0.87 Km/hr
</name>
<styleUrl>
#styleMap_TLP_Normal
</styleUrl>
<Point>
<coordinates>
-64.9193268,-10.8412218,88.04
</coordinates>
</Point>
</Placemark>
<Placemark>
<name>
Thu Dec 22 10:50:01 2016 S=0.78 Km/hr
</name>
<styleUrl>
#styleMap_TLP_Normal
</styleUrl>
<Point>
<coordinates>
-64.9193268,-10.8412151,88.12
</coordinates>
</Point>
</Placemark>
<Placemark>
<name>
Thu Dec 22 10:50:11 2016 S=0.34 Km/hr
</name>
<styleUrl>
#styleMap_TLP_Normal
</styleUrl>
<Point>
<coordinates>
-64.9193268,-10.8412104,88.26
</coordinates>
</Point>
</Placemark>
<Placemark>
<name>
Thu Dec 22 10:50:21 2016 S=0.17 Km/hr
</name>
<styleUrl>
#styleMap_TLP_Normal
</styleUrl>
<Point>
<coordinates>
-64.9193192,-10.8412123,88.36
</coordinates>
</Point>
</Placemark>
<Placemark>
<name>
Thu Dec 22 10:50:31 2016 S=0.72 Km/hr
</name>
<styleUrl>
#styleMap_TLP_Normal
</styleUrl>
<Point>
<coordinates>
-64.9193192,-10.8412189,88.44
</coordinates>
</Point>
</Placemark>
<Placemark>
<name>
Thu Dec 22 10:50:41 2016 S=0.79 Km/hr
</name>
<styleUrl>
#styleMap_TLP_Normal
</styleUrl>
<Point>
<coordinates>
-64.9193268,-10.8412285,88.49
</coordinates>
</Point>
</Placemark>
<Placemark>
<name>
Thu Dec 22 10:50:51 2016 S=0.82 Km/hr
</name>
<styleUrl>
#styleMap_TLP_Normal
</styleUrl>
<Point>
<coordinates>
-64.9193039,-10.8411913,90.08
</coordinates>
</Point>
</Placemark>
<Placemark>
<name>
Thu Dec 22 10:51:01 2016 S=0.23 Km/hr
</name>
<styleUrl>
#styleMap_TLP_Normal
</styleUrl>
<Point>
<coordinates>
-64.9192657,-10.8411598,92.23
</coordinates>
</Point>
</Placemark>
<Placemark>
<name>
Thu Dec 22 10:51:11 2016 S=0.91 Km/hr
</name>
<styleUrl>
#styleMap_TLP_Normal
</styleUrl>
<Point>
<coordinates>
-64.9192734,-10.8411446,93.13
</coordinates>
</Point>
</Placemark>
<Placemark>
<name>
Thu Dec 22 10:51:21 2016 S=1.10 Km/hr
</name>
<styleUrl>
#styleMap_TLP_Normal
</styleUrl>
<Point>
<coordinates>
-64.9192734,-10.8411608,93.24
</coordinates>
</Point>
</Placemark>
<Placemark>
<name>
Thu Dec 22 10:51:31 2016 S=0.45 Km/hr
</name>
<styleUrl>
#styleMap_TLP_Normal
</styleUrl>
<Point>
<coordinates>
-64.9192352,-10.8411579,97.46
</coordinates>
</Point>
</Placemark>
<Placemark>
<name>
Thu Dec 22 10:51:41 2016 S=0.59 Km/hr
</name>
<styleUrl>
#styleMap_TLP_Normal
</styleUrl>
<Point>
<coordinates>
-64.9192429,-10.8411570,97.98
</coordinates>
</Point>
</Placemark>
<Placemark>
<name>
Thu Dec 22 10:51:51 2016 S=0.63 Km/hr
</name>
<styleUrl>
#styleMap_TLP_Normal
</styleUrl>
<Point>
<coordinates>
-64.9192352,-10.8411579,98.13
</coordinates>
</Point>
</Placemark>
<Placemark>
<name>
Thu Dec 22 10:52:01 2016 S=1.61 Km/hr
</name>
<styleUrl>
#styleMap_TLP_Normal
</styleUrl>
<Point>
<coordinates>
-64.9192276,-10.8411474,100.48
</coordinates>
</Point>
</Placemark>
<Placemark>
<name>
Thu Dec 22 10:52:11 2016 S=1.37 Km/hr
</name>
<styleUrl>
#styleMap_TLP_Normal
</styleUrl>
<Point>
<coordinates>
-64.9192200,-10.8411236,104.49
</coordinates>
</Point>
</Placemark>
<Placemark>
<name>
Thu Dec 22 10:52:21 2016 S=1.80 Km/hr
</name>
<styleUrl>
#styleMap_TLP_Normal
</styleUrl>
<Point>
<coordinates>
-64.9192352,-10.8411531,108.40
</coordinates>
</Point>
</Placemark>
<Placemark>
<name>
Thu Dec 22 10:52:31 2016 S=0.45 Km/hr
</name>
<styleUrl>
#styleMap_TLP_Normal
</styleUrl>
<Point>
<coordinates>
-64.9192276,-10.8411465,111.35
</coordinates>
</Point>
</Placemark>
<Placemark>
<name>
Thu Dec 22 10:52:41 2016 S=0.36 Km/hr
</name>
<styleUrl>
#styleMap_TLP_Normal
</styleUrl>
<Point>
<coordinates>
-64.9192352,-10.8411474,111.57
</coordinates>
</Point>
</Placemark>
<Placemark>
<name>
Thu Dec 22 10:52:51 2016 S=0.63 Km/hr
</name>
<styleUrl>
#styleMap_TLP_Normal
</styleUrl>
<Point>
<coordinates>
-64.9192352,-10.8411455,111.64
</coordinates>
</Point>
</Placemark>
<Placemark>
<name>
Thu Dec 22 10:53:01 2016 S=0.79 Km/hr
</name>
<styleUrl>
#styleMap_TLP_Normal
</styleUrl>
<Point>
<coordinates>
-64.9192429,-10.8411531,111.71
</coordinates>
</Point>
</Placemark>
<Placemark>
<name>
Thu Dec 22 10:53:11 2016 S=0.76 Km/hr
</name>
<styleUrl>
#styleMap_TLP_Normal
</styleUrl>
<Point>
<coordinates>
-64.9192886,-10.8411789,112.77
</coordinates>
</Point>
</Placemark>
<Placemark>
<name>
Thu Dec 22 10:53:21 2016 S=0.54 Km/hr
</name>
<styleUrl>
#styleMap_TLP_Normal
</styleUrl>
<Point>
<coordinates>
-64.9193039,-10.8411684,112.90
</coordinates>
</Point>
</Placemark>
<Placemark>
<name>
Thu Dec 22 10:53:31 2016 S=0.38 Km/hr
</name>
<styleUrl>
#styleMap_TLP_Normal
</styleUrl>
<Point>
<coordinates>
-64.9193039,-10.8411674,112.96
</coordinates>
</Point>
</Placemark>
<Placemark>
<name>
Thu Dec 22 10:53:41 2016 S=0.07 Km/hr
</name>
<styleUrl>
#styleMap_TLP_Normal
</styleUrl>
<Point>
<coordinates>
-64.9193115,-10.8411732,112.99
</coordinates>
</Point>
</Placemark>
<Placemark>
<name>
Thu Dec 22 10:53:51 2016 S=0.84 Km/hr
</name>
<styleUrl>
#styleMap_TLP_Normal
</styleUrl>
<Point>
<coordinates>
-64.9193039,-10.8411732,113.10
</coordinates>
</Point>
</Placemark>
<Placemark>
<name>
Thu Dec 22 10:54:01 2016 S=1.53 Km/hr
</name>
<styleUrl>
#styleMap_TLP_Normal
</styleUrl>
<Point>
<coordinates>
-64.9193192,-10.8411722,113.20
</coordinates>
</Point>
</Placemark>
<Placemark>
<name>
Thu Dec 22 10:54:11 2016 S=0.35 Km/hr
</name>
<styleUrl>
#styleMap_TLP_Normal
</styleUrl>
<Point>
<coordinates>
-64.9193497,-10.8411694,114.95
</coordinates>
</Point>
</Placemark>
<Placemark>
<name>
Thu Dec 22 10:54:21 2016 S=0.55 Km/hr
</name>
<styleUrl>
#styleMap_TLP_Normal
</styleUrl>
<Point>
<coordinates>
-64.9193497,-10.8411646,115.00
</coordinates>
</Point>
</Placemark>
<Placemark>
<name>
Thu Dec 22 10:54:31 2016 S=0.13 Km/hr
</name>
<styleUrl>
#styleMap_TLP_Normal
</styleUrl>
<Point>
<coordinates>
-64.9193420,-10.8411694,115.06
</coordinates>
</Point>
</Placemark>
<Placemark>
<name>
Thu Dec 22 10:54:41 2016 S=0.05 Km/hr
</name>
<styleUrl>
#styleMap_TLP_Normal
</styleUrl>
<Point>
<coordinates>
-64.9193420,-10.8411751,115.13
</coordinates>
</Point>
</Placemark>
<Placemark>
<name>
Thu Dec 22 10:54:51 2016 S=0.36 Km/hr
</name>
<styleUrl>
#styleMap_TLP_Normal
</styleUrl>
<Point>
<coordinates>
-64.9193497,-10.8411674,115.21
</coordinates>
</Point>
</Placemark>
<Placemark>
<name>
Thu Dec 22 10:55:01 2016 S=1.70 Km/hr
</name>
<styleUrl>
#styleMap_TLP_Normal
</styleUrl>
<Point>
<coordinates>
-64.9193573,-10.8411722,116.05
</coordinates>
</Point>
</Placemark>
<Placemark>
<name>
Thu Dec 22 10:55:11 2016 S=0.44 Km/hr
</name>
<styleUrl>
#styleMap_TLP_Normal
</styleUrl>
<Point>
<coordinates>
-64.9193573,-10.8411589,119.95
</coordinates>
</Point>
</Placemark>
<Placemark>
<name>
Thu Dec 22 10:55:21 2016 S=0.76 Km/hr
</name>
<styleUrl>
#styleMap_TLP_Normal
</styleUrl>
<Point>
<coordinates>
-64.9193573,-10.8411560,120.14
</coordinates>
</Point>
</Placemark>
<Placemark>
<name>
Thu Dec 22 10:55:31 2016 S=0.40 Km/hr
</name>
<styleUrl>
#styleMap_TLP_Normal
</styleUrl>
<Point>
<coordinates>
-64.9193802,-10.8411388,120.67
</coordinates>
</Point>
</Placemark>
<Placemark>
<name>
Thu Dec 22 10:55:41 2016 S=0.43 Km/hr
</name>
<styleUrl>
#styleMap_TLP_Normal
</styleUrl>
<Point>
<coordinates>
-64.9193726,-10.8411360,120.86
</coordinates>
</Point>
</Placemark>
<Placemark>
<name>
Thu Dec 22 10:55:51 2016 S=0.57 Km/hr
</name>
<styleUrl>
#styleMap_TLP_Normal
</styleUrl>
<Point>
<coordinates>
-64.9193726,-10.8411388,121.11
</coordinates>
</Point>
</Placemark>
<Placemark>
<name>
Thu Dec 22 10:56:01 2016 S=0.77 Km/hr
</name>
<styleUrl>
#styleMap_TLP_Normal
</styleUrl>
<Point>
<coordinates>
-64.9193420,-10.8411217,121.99
</coordinates>
</Point>
</Placemark>
<Placemark>
<name>
Thu Dec 22 10:56:11 2016 S=1.08 Km/hr
</name>
<styleUrl>
#styleMap_TLP_Normal
</styleUrl>
<Point>
<coordinates>
-64.9193497,-10.8411217,123.12
</coordinates>
</Point>
</Placemark>
<Placemark>
<name>
Thu Dec 22 10:56:21 2016 S=0.53 Km/hr
</name>
<styleUrl>
#styleMap_TLP_Normal
</styleUrl>
<Point>
<coordinates>
-64.9193344,-10.8411045,124.18
</coordinates>
</Point>
</Placemark>
<Placemark>
<name>
Thu Dec 22 10:56:31 2016 S=0.55 Km/hr
</name>
<styleUrl>
#styleMap_TLP_Normal
</styleUrl>
<Point>
<coordinates>
-64.9193344,-10.8410969,124.25
</coordinates>
</Point>
</Placemark>
<Placemark>
<name>
Thu Dec 22 10:56:41 2016 S=0.41 Km/hr
</name>
<styleUrl>
#styleMap_TLP_Normal
</styleUrl>
<Point>
<coordinates>
-64.9193420,-10.8410950,124.34
</coordinates>
</Point>
</Placemark>
<Placemark>
<name>
Thu Dec 22 10:56:51 2016 S=0.52 Km/hr
</name>
<styleUrl>
#styleMap_TLP_Normal
</styleUrl>
<Point>
<coordinates>
-64.9193420,-10.8410978,124.40
</coordinates>
</Point>
</Placemark>
<Placemark>
<name>
Thu Dec 22 10:57:01 2016 S=0.35 Km/hr
</name>
<styleUrl>
#styleMap_TLP_Normal
</styleUrl>
<Point>
<coordinates>
-64.9193344,-10.8410969,124.45
</coordinates>
</Point>
</Placemark>
<Placemark>
<name>
Thu Dec 22 10:57:11 2016 S=0.63 Km/hr
</name>
<styleUrl>
#styleMap_TLP_Normal
</styleUrl>
<Point>
<coordinates>
-64.9193268,-10.8410578,125.49
</coordinates>
</Point>
</Placemark>
<Placemark>
<name>
Thu Dec 22 10:57:21 2016 S=0.13 Km/hr
</name>
<styleUrl>
#styleMap_TLP_Normal
</styleUrl>
<Point>
<coordinates>
-64.9193344,-10.8410521,125.52
</coordinates>
</Point>
</Placemark>
<Placemark>
<name>
Thu Dec 22 10:57:31 2016 S=0.28 Km/hr
</name>
<styleUrl>
#styleMap_TLP_Normal
</styleUrl>
<Point>
<coordinates>
-64.9193420,-10.8410530,125.56
</coordinates>
</Point>
</Placemark>
<Placemark>
<name>
Thu Dec 22 10:57:41 2016 S=0.28 Km/hr
</name>
<styleUrl>
#styleMap_TLP_Normal
</styleUrl>
<Point>
<coordinates>
-64.9193420,-10.8410578,125.67
</coordinates>
</Point>
</Placemark>
<Placemark>
<name>
Thu Dec 22 10:57:51 2016 S=0.20 Km/hr
</name>
<styleUrl>
#styleMap_TLP_Normal
</styleUrl>
<Point>
<coordinates>
-64.9193497,-10.8410683,125.73
</coordinates>
</Point>
</Placemark>
<Placemark>
<name>
Thu Dec 22 10:58:01 2016 S=0.75 Km/hr
</name>
<styleUrl>
#styleMap_TLP_Normal
</styleUrl>
<Point>
<coordinates>
-64.9193573,-10.8410692,125.84
</coordinates>
</Point>
</Placemark>
<Placemark>
<name>
Thu Dec 22 10:58:11 2016 S=0.86 Km/hr
</name>
<styleUrl>
#styleMap_TLP_Normal
</styleUrl>
<Point>
<coordinates>
-64.9193573,-10.8410645,127.16
</coordinates>
</Point>
</Placemark>
<Placemark>
<name>
Thu Dec 22 10:58:21 2016 S=0.57 Km/hr
</name>
<styleUrl>
#styleMap_TLP_Normal
</styleUrl>
<Point>
<coordinates>
-64.9193268,-10.8410788,128.14
</coordinates>
</Point>
</Placemark>
<Placemark>
<name>
Thu Dec 22 10:58:31 2016 S=0.45 Km/hr
</name>
<styleUrl>
#styleMap_TLP_Normal
</styleUrl>
<Point>
<coordinates>
-64.9193115,-10.8410673,129.50
</coordinates>
</Point>
</Placemark>
<Placemark>
<name>
Thu Dec 22 10:58:41 2016 S=0.56 Km/hr
</name>
<styleUrl>
#styleMap_TLP_Normal
</styleUrl>
<Point>
<coordinates>
-64.9193039,-10.8410311,130.14
</coordinates>
</Point>
</Placemark>
<Placemark>
<name>
Thu Dec 22 10:58:51 2016 S=0.23 Km/hr
</name>
<styleUrl>
#styleMap_TLP_Normal
</styleUrl>
<Point>
<coordinates>
-64.9193192,-10.8410378,130.68
</coordinates>
</Point>
</Placemark>
<Placemark>
<name>
Thu Dec 22 10:59:01 2016 S=0.28 Km/hr
</name>
<styleUrl>
#styleMap_TLP_Normal
</styleUrl>
<Point>
<coordinates>
-64.9193268,-10.8410320,130.76
</coordinates>
</Point>
</Placemark>
<Placemark>
<name>
Thu Dec 22 10:59:11 2016 S=0.86 Km/hr
</name>
<styleUrl>
#styleMap_TLP_Normal
</styleUrl>
<Point>
<coordinates>
-64.9193420,-10.8410349,131.57
</coordinates>
</Point>
</Placemark>
<Placemark>
<name>
Thu Dec 22 10:59:21 2016 S=0.83 Km/hr
</name>
<styleUrl>
#styleMap_TLP_Normal
</styleUrl>
<Point>
<coordinates>
-64.9193497,-10.8410549,131.88
</coordinates>
</Point>
</Placemark>
<Placemark>
<name>
Thu Dec 22 10:59:31 2016 S=1.01 Km/hr
</name>
<styleUrl>
#styleMap_TLP_Normal
</styleUrl>
<Point>
<coordinates>
-64.9193726,-10.8410530,132.33
</coordinates>
</Point>
</Placemark>
<Placemark>
<name>
Thu Dec 22 10:59:41 2016 S=0.89 Km/hr
</name>
<styleUrl>
#styleMap_TLP_Normal
</styleUrl>
<Point>
<coordinates>
-64.9193649,-10.8410692,135.20
</coordinates>
</Point>
</Placemark>
<Placemark>
<name>
Thu Dec 22 10:59:51 2016 S=0.50 Km/hr
</name>
<styleUrl>
#styleMap_TLP_Normal
</styleUrl>
<Point>
<coordinates>
-64.9193802,-10.8410769,136.32
</coordinates>
</Point>
</Placemark>
<Placemark>
<name>
Thu Dec 22 11:00:01 2016 S=1.49 Km/hr
</name>
<styleUrl>
#styleMap_TLP_Normal
</styleUrl>
<Point>
<coordinates>
-64.9193954,-10.8410511,136.37
</coordinates>
</Point>
</Placemark>
<Placemark>
<name>
Thu Dec 22 11:00:11 2016 S=0.45 Km/hr
</name>
<styleUrl>
#styleMap_TLP_Normal
</styleUrl>
<Point>
<coordinates>
-64.9194107,-10.8410444,137.52
</coordinates>
</Point>
</Placemark>
<Placemark>
<name>
Thu Dec 22 11:00:21 2016 S=0.73 Km/hr
</name>
<styleUrl>
#styleMap_TLP_Normal
</styleUrl>
<Point>
<coordinates>
-64.9194031,-10.8410463,139.17
</coordinates>
</Point>
</Placemark>
<Placemark>
<name>
Thu Dec 22 11:00:31 2016 S=0.48 Km/hr
</name>
<styleUrl>
#styleMap_TLP_Normal
</styleUrl>
<Point>
<coordinates>
-64.9193954,-10.8410606,139.32
</coordinates>
</Point>
</Placemark>
<Placemark>
<name>
Thu Dec 22 11:00:41 2016 S=0.81 Km/hr
</name>
<styleUrl>
#styleMap_TLP_Normal
</styleUrl>
<Point>
<coordinates>
-64.9193726,-10.8410625,139.84
</coordinates>
</Point>
</Placemark>
<Placemark>
<name>
Thu Dec 22 11:00:51 2016 S=0.51 Km/hr
</name>
<styleUrl>
#styleMap_TLP_Normal
</styleUrl>
<Point>
<coordinates>
-64.9193497,-10.8410625,140.35
</coordinates>
</Point>
</Placemark>
<Placemark>
<name>
Thu Dec 22 11:01:01 2016 S=0.24 Km/hr
</name>
<styleUrl>
#styleMap_TLP_Normal
</styleUrl>
<Point>
<coordinates>
-64.9193497,-10.8410587,140.50
</coordinates>
</Point>
</Placemark>
<Placemark>
<name>
Thu Dec 22 11:01:11 2016 S=0.56 Km/hr
</name>
<styleUrl>
#styleMap_TLP_Normal
</styleUrl>
<Point>
<coordinates>
-64.9193497,-10.8410616,140.61
</coordinates>
</Point>
</Placemark>
<Placemark>
<name>
Thu Dec 22 11:01:21 2016 S=0.78 Km/hr
</name>
<styleUrl>
#styleMap_TLP_Normal
</styleUrl>
<Point>
<coordinates>
-64.9193344,-10.8410416,141.02
</coordinates>
</Point>
</Placemark>
<Placemark>
<name>
Thu Dec 22 11:01:31 2016 S=1.36 Km/hr
</name>
<styleUrl>
#styleMap_TLP_Normal
</styleUrl>
<Point>
<coordinates>
-64.9193344,-10.8410454,140.95
</coordinates>
</Point>
</Placemark>
<Placemark>
<name>
Thu Dec 22 11:01:41 2016 S=1.02 Km/hr
</name>
<styleUrl>
#styleMap_TLP_Normal
</styleUrl>
<Point>
<coordinates>
-64.9193344,-10.8410330,144.26
</coordinates>
</Point>
</Placemark>
<Placemark>
<name>
Thu Dec 22 11:01:51 2016 S=0.70 Km/hr
</name>
<styleUrl>
#styleMap_TLP_Normal
</styleUrl>
<Point>
<coordinates>
-64.9193268,-10.8410482,144.35
</coordinates>
</Point>
</Placemark>
<Placemark>
<name>
Thu Dec 22 11:02:01 2016 S=0.20 Km/hr
</name>
<styleUrl>
#styleMap_TLP_Normal
</styleUrl>
<Point>
<coordinates>
-64.9193192,-10.8410397,144.41
</coordinates>
</Point>
</Placemark>
<Placemark>
<name>
Thu Dec 22 11:02:11 2016 S=1.01 Km/hr
</name>
<styleUrl>
#styleMap_TLP_Normal
</styleUrl>
<Point>
<coordinates>
-64.9193192,-10.8410349,144.47
</coordinates>
</Point>
</Placemark>
<Placemark>
<name>
Thu Dec 22 11:02:21 2016 S=0.72 Km/hr
</name>
<styleUrl>
#styleMap_TLP_Normal
</styleUrl>
<Point>
<coordinates>
-64.9193344,-10.8409986,147.30
</coordinates>
</Point>
</Placemark>
<Placemark>
<name>
Thu Dec 22 11:02:31 2016 S=1.23 Km/hr
</name>
<styleUrl>
#styleMap_TLP_Normal
</styleUrl>
<Point>
<coordinates>
-64.9193420,-10.8409901,148.68
</coordinates>
</Point>
</Placemark>
<Placemark>
<name>
Thu Dec 22 11:02:41 2016 S=0.29 Km/hr
</name>
<styleUrl>
#styleMap_TLP_Normal
</styleUrl>
<Point>
<coordinates>
-64.9193344,-10.8409863,148.60
</coordinates>
</Point>
</Placemark>
<Placemark>
<name>
Thu Dec 22 11:02:51 2016 S=0.49 Km/hr
</name>
<styleUrl>
#styleMap_TLP_Normal
</styleUrl>
<Point>
<coordinates>
-64.9193344,-10.8409796,148.62
</coordinates>
</Point>
</Placemark>
<Placemark>
<name>
Thu Dec 22 11:03:01 2016 S=0.71 Km/hr
</name>
<styleUrl>
#styleMap_TLP_Normal
</styleUrl>
<Point>
<coordinates>
-64.9193344,-10.8409796,148.63
</coordinates>
</Point>
</Placemark>
<Placemark>
<name>
Thu Dec 22 11:03:11 2016 S=0.79 Km/hr
</name>
<styleUrl>
#styleMap_TLP_Normal
</styleUrl>
<Point>
<coordinates>
-64.9193344,-10.8409624,148.65
</coordinates>
</Point>
</Placemark>
<Placemark>
<name>
Thu Dec 22 11:03:21 2016 S=0.72 Km/hr
</name>
<styleUrl>
#styleMap_TLP_Normal
</styleUrl>
<Point>
<coordinates>
-64.9193344,-10.8409576,148.67
</coordinates>
</Point>
</Placemark>
<Placemark>
<name>
Thu Dec 22 11:03:31 2016 S=0.21 Km/hr
</name>
<styleUrl>
#styleMap_TLP_Normal
</styleUrl>
<Point>
<coordinates>
-64.9193420,-10.8409576,148.73
</coordinates>
</Point>
</Placemark>
<Placemark>
<name>
Thu Dec 22 11:03:41 2016 S=0.52 Km/hr
</name>
<styleUrl>
#styleMap_TLP_Normal
</styleUrl>
<Point>
<coordinates>
-64.9193344,-10.8409510,149.14
</coordinates>
</Point>
</Placemark>
<Placemark>
<name>
Thu Dec 22 11:03:51 2016 S=0.81 Km/hr
</name>
<styleUrl>
#styleMap_TLP_Normal
</styleUrl>
<Point>
<coordinates>
-64.9193344,-10.8409624,150.02
</coordinates>
</Point>
</Placemark>
<Placemark>
<name>
Thu Dec 22 11:04:01 2016 S=0.20 Km/hr
</name>
<styleUrl>
#styleMap_TLP_Normal
</styleUrl>
<Point>
<coordinates>
-64.9193268,-10.8409643,150.53
</coordinates>
</Point>
</Placemark>
<Placemark>
<name>
Thu Dec 22 11:04:11 2016 S=0.46 Km/hr
</name>
<styleUrl>
#styleMap_TLP_Normal
</styleUrl>
<Point>
<coordinates>
-64.9193268,-10.8409710,150.77
</coordinates>
</Point>
</Placemark>
<Placemark>
<name>
Thu Dec 22 11:04:21 2016 S=1.00 Km/hr
</name>
<styleUrl>
#styleMap_TLP_Normal
</styleUrl>
<Point>
<coordinates>
-64.9193268,-10.8409786,150.88
</coordinates>
</Point>
</Placemark>
<Placemark>
<name>
Thu Dec 22 11:04:31 2016 S=1.01 Km/hr
</name>
<styleUrl>
#styleMap_TLP_Normal
</styleUrl>
<Point>
<coordinates>
-64.9193802,-10.8409138,149.66
</coordinates>
</Point>
</Placemark>
<Placemark>
<name>
Thu Dec 22 11:04:41 2016 S=0.77 Km/hr
</name>
<styleUrl>
#styleMap_TLP_Normal
</styleUrl>
<Point>
<coordinates>
-64.9193726,-10.8409023,150.11
</coordinates>
</Point>
</Placemark>
<Placemark>
<name>
Thu Dec 22 11:04:51 2016 S=1.21 Km/hr
</name>
<styleUrl>
#styleMap_TLP_Normal
</styleUrl>
<Point>
<coordinates>
-64.9193802,-10.8408880,150.35
</coordinates>
</Point>
</Placemark>
<Placemark>
<name>
Thu Dec 22 11:05:01 2016 S=1.02 Km/hr
</name>
<styleUrl>
#styleMap_TLP_Normal
</styleUrl>
<Point>
<coordinates>
-64.9193649,-10.8409271,150.45
</coordinates>
</Point>
</Placemark>
<Placemark>
<name>
Thu Dec 22 11:05:11 2016 S=0.84 Km/hr
</name>
<styleUrl>
#styleMap_TLP_Normal
</styleUrl>
<Point>
<coordinates>
-64.9193726,-10.8409309,150.48
</coordinates>
</Point>
</Placemark>
<Placemark>
<name>
Thu Dec 22 11:05:21 2016 S=0.76 Km/hr
</name>
<styleUrl>
#styleMap_TLP_Normal
</styleUrl>
<Point>
<coordinates>
-64.9193878,-10.8409567,150.86
</coordinates>
</Point>
</Placemark>
<Placemark>
<name>
Thu Dec 22 11:05:31 2016 S=0.83 Km/hr
</name>
<styleUrl>
#styleMap_TLP_Normal
</styleUrl>
<Point>
<coordinates>
-64.9194183,-10.8410072,151.24
</coordinates>
</Point>
</Placemark>
<Placemark>
<name>
Thu Dec 22 11:05:41 2016 S=1.20 Km/hr
</name>
<styleUrl>
#styleMap_TLP_Normal
</styleUrl>
<Point>
<coordinates>
-64.9194336,-10.8410282,151.07
</coordinates>
</Point>
</Placemark>
<Placemark>
<name>
Thu Dec 22 11:05:51 2016 S=0.45 Km/hr
</name>
<styleUrl>
#styleMap_TLP_Normal
</styleUrl>
<Point>
<coordinates>
-64.9194336,-10.8410206,151.95
</coordinates>
</Point>
</Placemark>
<Placemark>
<name>
Thu Dec 22 11:06:01 2016 S=0.33 Km/hr
</name>
<styleUrl>
#styleMap_TLP_Normal
</styleUrl>
<Point>
<coordinates>
-64.9194336,-10.8410282,152.02
</coordinates>
</Point>
</Placemark>
<Placemark>
<name>
Thu Dec 22 11:06:11 2016 S=3.05 Km/hr
</name>
<styleUrl>
#styleMap_TLP_Normal
</styleUrl>
<Point>
<coordinates>
-64.9194794,-10.8410454,151.24
</coordinates>
</Point>
</Placemark>
<Placemark>
<name>
Thu Dec 22 11:06:21 2016 S=0.64 Km/hr
</name>
<styleUrl>
#styleMap_TLP_Normal
</styleUrl>
<Point>
<coordinates>
-64.9194717,-10.8410320,152.75
</coordinates>
</Point>
</Placemark>
<Placemark>
<name>
Thu Dec 22 11:06:31 2016 S=0.97 Km/hr
</name>
<styleUrl>
#styleMap_TLP_Normal
</styleUrl>
<Point>
<coordinates>
-64.9194489,-10.8410387,153.10
</coordinates>
</Point>
</Placemark>
<Placemark>
<name>
Thu Dec 22 11:06:41 2016 S=0.71 Km/hr
</name>
<styleUrl>
#styleMap_TLP_Normal
</styleUrl>
<Point>
<coordinates>
-64.9194412,-10.8410625,152.99
</coordinates>
</Point>
</Placemark>
<Placemark>
<name>
Thu Dec 22 11:06:51 2016 S=0.92 Km/hr
</name>
<styleUrl>
#styleMap_TLP_Normal
</styleUrl>
<Point>
<coordinates>
-64.9194412,-10.8410769,152.65
</coordinates>
</Point>
</Placemark>
<Placemark>
<name>
Thu Dec 22 11:07:01 2016 S=1.30 Km/hr
</name>
<styleUrl>
#styleMap_TLP_Normal
</styleUrl>
<Point>
<coordinates>
-64.9194489,-10.8410807,152.39
</coordinates>
</Point>
</Placemark>
<Placemark>
<name>
Thu Dec 22 11:07:11 2016 S=0.57 Km/hr
</name>
<styleUrl>
#styleMap_TLP_Normal
</styleUrl>
<Point>
<coordinates>
-64.9194336,-10.8410368,153.30
</coordinates>
</Point>
</Placemark>
<Placemark>
<name>
Thu Dec 22 11:07:21 2016 S=0.91 Km/hr
</name>
<styleUrl>
#styleMap_TLP_Normal
</styleUrl>
<Point>
<coordinates>
-64.9194412,-10.8410397,154.22
</coordinates>
</Point>
</Placemark>
<Placemark>
<name>
Thu Dec 22 11:07:31 2016 S=0.73 Km/hr
</name>
<styleUrl>
#styleMap_TLP_Normal
</styleUrl>
<Point>
<coordinates>
-64.9194260,-10.8410521,153.17
</coordinates>
</Point>
</Placemark>
<Placemark>
<name>
Thu Dec 22 11:07:41 2016 S=0.69 Km/hr
</name>
<styleUrl>
#styleMap_TLP_Normal
</styleUrl>
<Point>
<coordinates>
-64.9194260,-10.8410645,153.29
</coordinates>
</Point>
</Placemark>
<Placemark>
<name>
Thu Dec 22 11:07:51 2016 S=0.53 Km/hr
</name>
<styleUrl>
#styleMap_TLP_Normal
</styleUrl>
<Point>
<coordinates>
-64.9194336,-10.8410721,153.30
</coordinates>
</Point>
</Placemark>
<Placemark>
<name>
Thu Dec 22 11:08:01 2016 S=1.43 Km/hr
</name>
<styleUrl>
#styleMap_TLP_Normal
</styleUrl>
<Point>
<coordinates>
-64.9194412,-10.8410912,154.27
</coordinates>
</Point>
</Placemark>
<Placemark>
<name>
Thu Dec 22 11:08:11 2016 S=0.42 Km/hr
</name>
<styleUrl>
#styleMap_TLP_Normal
</styleUrl>
<Point>
<coordinates>
-64.9195023,-10.8410835,153.82
</coordinates>
</Point>
</Placemark>
<Placemark>
<name>
Thu Dec 22 11:08:21 2016 S=1.24 Km/hr
</name>
<styleUrl>
#styleMap_TLP_Normal
</styleUrl>
<Point>
<coordinates>
-64.9195175,-10.8410902,153.71
</coordinates>
</Point>
</Placemark>
<Placemark>
<name>
Thu Dec 22 11:08:31 2016 S=0.95 Km/hr
</name>
<styleUrl>
#styleMap_TLP_Normal
</styleUrl>
<Point>
<coordinates>
-64.9195404,-10.8410940,153.59
</coordinates>
</Point>
</Placemark>
<Placemark>
<name>
Thu Dec 22 11:08:41 2016 S=0.59 Km/hr
</name>
<styleUrl>
#styleMap_TLP_Normal
</styleUrl>
<Point>
<coordinates>
-64.9195251,-10.8411074,153.59
</coordinates>
</Point>
</Placemark>
<Placemark>
<name>
Thu Dec 22 11:08:51 2016 S=0.47 Km/hr
</name>
<styleUrl>
#styleMap_TLP_Normal
</styleUrl>
<Point>
<coordinates>
-64.9195328,-10.8411169,153.58
</coordinates>
</Point>
</Placemark>
<Placemark>
<name>
Thu Dec 22 11:09:01 2016 S=0.56 Km/hr
</name>
<styleUrl>
#styleMap_TLP_Normal
</styleUrl>
<Point>
<coordinates>
-64.9195404,-10.8411255,153.61
</coordinates>
</Point>
</Placemark>
<Placemark>
<name>
Thu Dec 22 11:09:11 2016 S=1.18 Km/hr
</name>
<styleUrl>
#styleMap_TLP_Normal
</styleUrl>
<Point>
<coordinates>
-64.9195404,-10.8411341,153.99
</coordinates>
</Point>
</Placemark>
<Placemark>
<name>
Thu Dec 22 11:09:21 2016 S=1.73 Km/hr
</name>
<styleUrl>
#styleMap_TLP_Normal
</styleUrl>
<Point>
<coordinates>
-64.9195328,-10.8411398,154.09
</coordinates>
</Point>
</Placemark>
<Placemark>
<name>
Thu Dec 22 11:09:31 2016 S=1.77 Km/hr
</name>
<styleUrl>
#styleMap_TLP_Normal
</styleUrl>
<Point>
<coordinates>
-64.9195175,-10.8411303,154.88
</coordinates>
</Point>
</Placemark>
<Placemark>
<name>
Thu Dec 22 11:09:41 2016 S=0.11 Km/hr
</name>
<styleUrl>
#styleMap_TLP_Normal
</styleUrl>
<Point>
<coordinates>
-64.9195023,-10.8411379,154.58
</coordinates>
</Point>
</Placemark>
<Placemark>
<name>
Thu Dec 22 11:09:51 2016 S=1.00 Km/hr
</name>
<styleUrl>
#styleMap_TLP_Normal
</styleUrl>
<Point>
<coordinates>
-64.9195099,-10.8411388,154.59
</coordinates>
</Point>
</Placemark>
<Placemark>
<name>
Thu Dec 22 11:10:01 2016 S=0.22 Km/hr
</name>
<styleUrl>
#styleMap_TLP_Normal
</styleUrl>
<Point>
<coordinates>
-64.9195099,-10.8411455,154.59
</coordinates>
</Point>
</Placemark>
<Placemark>
<name>
Thu Dec 22 11:10:11 2016 S=0.28 Km/hr
</name>
<styleUrl>
#styleMap_TLP_Normal
</styleUrl>
<Point>
<coordinates>
-64.9195023,-10.8411455,154.61
</coordinates>
</Point>
</Placemark>
<Placemark>
<name>
Thu Dec 22 11:10:21 2016 S=1.45 Km/hr
</name>
<styleUrl>
#styleMap_TLP_Normal
</styleUrl>
<Point>
<coordinates>
-64.9195023,-10.8411455,154.60
</coordinates>
</Point>
</Placemark>
<Placemark>
<name>
Thu Dec 22 11:10:31 2016 S=0.61 Km/hr
</name>
<styleUrl>
#styleMap_TLP_Normal
</styleUrl>
<Point>
<coordinates>
-64.9194870,-10.8411121,154.76
</coordinates>
</Point>
</Placemark>
<Placemark>
<name>
Thu Dec 22 11:10:41 2016 S=1.07 Km/hr
</name>
<styleUrl>
#styleMap_TLP_Normal
</styleUrl>
<Point>
<coordinates>
-64.9194946,-10.8411150,154.79
</coordinates>
</Point>
</Placemark>
<Placemark>
<name>
Thu Dec 22 11:10:51 2016 S=0.80 Km/hr
</name>
<styleUrl>
#styleMap_TLP_Normal
</styleUrl>
<Point>
<coordinates>
-64.9194641,-10.8410988,154.92
</coordinates>
</Point>
</Placemark>
<Placemark>
<name>
Thu Dec 22 11:11:01 2016 S=0.30 Km/hr
</name>
<styleUrl>
#styleMap_TLP_Normal
</styleUrl>
<Point>
<coordinates>
-64.9194565,-10.8411074,154.94
</coordinates>
</Point>
</Placemark>
<Placemark>
<name>
Thu Dec 22 11:11:11 2016 S=0.31 Km/hr
</name>
<styleUrl>
#styleMap_TLP_Normal
</styleUrl>
<Point>
<coordinates>
-64.9194565,-10.8411131,155.02
</coordinates>
</Point>
</Placemark>
<Placemark>
<name>
Thu Dec 22 11:11:21 2016 S=0.42 Km/hr
</name>
<styleUrl>
#styleMap_TLP_Normal
</styleUrl>
<Point>
<coordinates>
-64.9194565,-10.8411074,155.11
</coordinates>
</Point>
</Placemark>
<Placemark>
<name>
Thu Dec 22 11:11:31 2016 S=0.42 Km/hr
</name>
<styleUrl>
#styleMap_TLP_Normal
</styleUrl>
<Point>
<coordinates>
-64.9194946,-10.8410959,155.13
</coordinates>
</Point>
</Placemark>
<Placemark>
<name>
Thu Dec 22 11:11:41 2016 S=0.30 Km/hr
</name>
<styleUrl>
#styleMap_TLP_Normal
</styleUrl>
<Point>
<coordinates>
-64.9194946,-10.8411036,155.14
</coordinates>
</Point>
</Placemark>
<Placemark>
<name>
Thu Dec 22 11:11:51 2016 S=0.74 Km/hr
</name>
<styleUrl>
#styleMap_TLP_Normal
</styleUrl>
<Point>
<coordinates>
-64.9194794,-10.8411112,155.18
</coordinates>
</Point>
</Placemark>
<Placemark>
<name>
Thu Dec 22 11:12:01 2016 S=0.53 Km/hr
</name>
<styleUrl>
#styleMap_TLP_Normal
</styleUrl>
<Point>
<coordinates>
-64.9194489,-10.8410902,155.66
</coordinates>
</Point>
</Placemark>
<Placemark>
<name>
Thu Dec 22 11:12:11 2016 S=0.31 Km/hr
</name>
<styleUrl>
#styleMap_TLP_Normal
</styleUrl>
<Point>
<coordinates>
-64.9194260,-10.8410826,157.22
</coordinates>
</Point>
</Placemark>
<Placemark>
<name>
Thu Dec 22 11:12:21 2016 S=0.41 Km/hr
</name>
<styleUrl>
#styleMap_TLP_Normal
</styleUrl>
<Point>
<coordinates>
-64.9194183,-10.8410807,157.40
</coordinates>
</Point>
</Placemark>
<Placemark>
<name>
Thu Dec 22 11:12:31 2016 S=0.86 Km/hr
</name>
<styleUrl>
#styleMap_TLP_Normal
</styleUrl>
<Point>
<coordinates>
-64.9194412,-10.8410892,157.30
</coordinates>
</Point>
</Placemark>
<Placemark>
<name>
Thu Dec 22 11:12:41 2016 S=0.07 Km/hr
</name>
<styleUrl>
#styleMap_TLP_Normal
</styleUrl>
<Point>
<coordinates>
-64.9194489,-10.8410912,157.59
</coordinates>
</Point>
</Placemark>
<Placemark>
<name>
Thu Dec 22 11:12:51 2016 S=0.95 Km/hr
</name>
<styleUrl>
#styleMap_TLP_Normal
</styleUrl>
<Point>
<coordinates>
-64.9194565,-10.8410921,157.63
</coordinates>
</Point>
</Placemark>
<Placemark>
<name>
Thu Dec 22 11:13:01 2016 S=0.27 Km/hr
</name>
<styleUrl>
#styleMap_TLP_Normal
</styleUrl>
<Point>
<coordinates>
-64.9194565,-10.8410978,157.64
</coordinates>
</Point>
</Placemark>
<Placemark>
<name>
Thu Dec 22 11:13:11 2016 S=0.65 Km/hr
</name>
<styleUrl>
#styleMap_TLP_Normal
</styleUrl>
<Point>
<coordinates>
-64.9194870,-10.8411045,157.02
</coordinates>
</Point>
</Placemark>
<Placemark>
<name>
Thu Dec 22 11:13:21 2016 S=0.42 Km/hr
</name>
<styleUrl>
#styleMap_TLP_Normal
</styleUrl>
<Point>
<coordinates>
-64.9194794,-10.8411055,156.83
</coordinates>
</Point>
</Placemark>
<Placemark>
<name>
Thu Dec 22 11:13:31 2016 S=0.83 Km/hr
</name>
<styleUrl>
#styleMap_TLP_Normal
</styleUrl>
<Point>
<coordinates>
-64.9194870,-10.8411007,156.62
</coordinates>
</Point>
</Placemark>
<Placemark>
<name>
Thu Dec 22 11:13:41 2016 S=0.78 Km/hr
</name>
<styleUrl>
#styleMap_TLP_Normal
</styleUrl>
<Point>
<coordinates>
-64.9194870,-10.8411055,156.63
</coordinates>
</Point>
</Placemark>
<Placemark>
<name>
Thu Dec 22 11:13:51 2016 S=0.23 Km/hr
</name>
<styleUrl>
#styleMap_TLP_Normal
</styleUrl>
<Point>
<coordinates>
-64.9194870,-10.8410950,156.64
</coordinates>
</Point>
</Placemark>
<Placemark>
<name>
Thu Dec 22 11:14:01 2016 S=1.16 Km/hr
</name>
<styleUrl>
#styleMap_TLP_Normal
</styleUrl>
<Point>
<coordinates>
-64.9194794,-10.8411016,156.66
</coordinates>
</Point>
</Placemark>
<Placemark>
<name>
Thu Dec 22 11:14:11 2016 S=0.87 Km/hr
</name>
<styleUrl>
#styleMap_TLP_Normal
</styleUrl>
<Point>
<coordinates>
-64.9194794,-10.8411484,157.35
</coordinates>
</Point>
</Placemark>
<Placemark>
<name>
Thu Dec 22 11:14:21 2016 S=0.83 Km/hr
</name>
<styleUrl>
#styleMap_TLP_Normal
</styleUrl>
<Point>
<coordinates>
-64.9194641,-10.8411427,157.39
</coordinates>
</Point>
</Placemark>
<Placemark>
<name>
Thu Dec 22 11:14:31 2016 S=0.57 Km/hr
</name>
<styleUrl>
#styleMap_TLP_Normal
</styleUrl>
<Point>
<coordinates>
-64.9194183,-10.8411341,157.39
</coordinates>
</Point>
</Placemark>
<Placemark>
<name>
Thu Dec 22 11:14:41 2016 S=1.00 Km/hr
</name>
<styleUrl>
#styleMap_TLP_Normal
</styleUrl>
<Point>
<coordinates>
-64.9194107,-10.8411407,157.41
</coordinates>
</Point>
</Placemark>
<Placemark>
<name>
Thu Dec 22 11:14:51 2016 S=0.33 Km/hr
</name>
<styleUrl>
#styleMap_TLP_Normal
</styleUrl>
<Point>
<coordinates>
-64.9194183,-10.8411369,158.03
</coordinates>
</Point>
</Placemark>
<Placemark>
<name>
Thu Dec 22 11:15:01 2016 S=0.18 Km/hr
</name>
<styleUrl>
#styleMap_TLP_Normal
</styleUrl>
<Point>
<coordinates>
-64.9194107,-10.8411398,158.03
</coordinates>
</Point>
</Placemark>
<Placemark>
<name>
Thu Dec 22 11:15:11 2016 S=0.45 Km/hr
</name>
<styleUrl>
#styleMap_TLP_Normal
</styleUrl>
<Point>
<coordinates>
-64.9194183,-10.8411312,158.07
</coordinates>
</Point>
</Placemark>
<Placemark>
<name>
Thu Dec 22 11:15:21 2016 S=0.50 Km/hr
</name>
<styleUrl>
#styleMap_TLP_Normal
</styleUrl>
<Point>
<coordinates>
-64.9194183,-10.8411293,158.09
</coordinates>
</Point>
</Placemark>
<Placemark>
<name>
Thu Dec 22 11:15:31 2016 S=0.30 Km/hr
</name>
<styleUrl>
#styleMap_TLP_Normal
</styleUrl>
<Point>
<coordinates>
-64.9194107,-10.8411350,158.13
</coordinates>
</Point>
</Placemark>
<Placemark>
<name>
Thu Dec 22 11:15:41 2016 S=0.57 Km/hr
</name>
<styleUrl>
#styleMap_TLP_Normal
</styleUrl>
<Point>
<coordinates>
-64.9194107,-10.8411312,158.16
</coordinates>
</Point>
</Placemark>
<Placemark>
<name>
Thu Dec 22 11:15:51 2016 S=0.79 Km/hr
</name>
<styleUrl>
#styleMap_TLP_Normal
</styleUrl>
<Point>
<coordinates>
-64.9194183,-10.8411160,159.14
</coordinates>
</Point>
</Placemark>
<Placemark>
<name>
Thu Dec 22 11:16:01 2016 S=0.79 Km/hr
</name>
<styleUrl>
#styleMap_TLP_Normal
</styleUrl>
<Point>
<coordinates>
-64.9194260,-10.8411245,159.40
</coordinates>
</Point>
</Placemark>
<Placemark>
<name>
Thu Dec 22 11:16:11 2016 S=0.58 Km/hr
</name>
<styleUrl>
#styleMap_TLP_Normal
</styleUrl>
<Point>
<coordinates>
-64.9194183,-10.8411283,159.41
</coordinates>
</Point>
</Placemark>
<Placemark>
<name>
Thu Dec 22 11:16:21 2016 S=0.46 Km/hr
</name>
<styleUrl>
#styleMap_TLP_Normal
</styleUrl>
<Point>
<coordinates>
-64.9194260,-10.8411226,159.26
</coordinates>
</Point>
</Placemark>
<Placemark>
<name>
Thu Dec 22 11:16:31 2016 S=0.33 Km/hr
</name>
<styleUrl>
#styleMap_TLP_Normal
</styleUrl>
<Point>
<coordinates>
-64.9194336,-10.8410997,159.43
</coordinates>
</Point>
</Placemark>
<Placemark>
<name>
Thu Dec 22 11:16:41 2016 S=0.45 Km/hr
</name>
<styleUrl>
#styleMap_TLP_Normal
</styleUrl>
<Point>
<coordinates>
-64.9194260,-10.8410978,159.39
</coordinates>
</Point>
</Placemark>
<Placemark>
<name>
Thu Dec 22 11:16:51 2016 S=0.48 Km/hr
</name>
<styleUrl>
#styleMap_TLP_Normal
</styleUrl>
<Point>
<coordinates>
-64.9194107,-10.8411236,159.75
</coordinates>
</Point>
</Placemark>
<Placemark>
<name>
Thu Dec 22 11:17:01 2016 S=0.11 Km/hr
</name>
<styleUrl>
#styleMap_TLP_Normal
</styleUrl>
<Point>
<coordinates>
-64.9194107,-10.8411131,160.45
</coordinates>
</Point>
</Placemark>
<Placemark>
<name>
Thu Dec 22 11:17:11 2016 S=1.29 Km/hr
</name>
<styleUrl>
#styleMap_TLP_Normal
</styleUrl>
<Point>
<coordinates>
-64.9194183,-10.8411112,160.68
</coordinates>
</Point>
</Placemark>
<Placemark>
<name>
Thu Dec 22 11:17:21 2016 S=0.70 Km/hr
</name>
<styleUrl>
#styleMap_TLP_Normal
</styleUrl>
<Point>
<coordinates>
-64.9194183,-10.8411045,161.13
</coordinates>
</Point>
</Placemark>
<Placemark>
<name>
Thu Dec 22 11:17:31 2016 S=0.23 Km/hr
</name>
<styleUrl>
#styleMap_TLP_Normal
</styleUrl>
<Point>
<coordinates>
-64.9194183,-10.8411055,161.61
</coordinates>
</Point>
</Placemark>
<Placemark>
<name>
Thu Dec 22 11:17:41 2016 S=1.08 Km/hr
</name>
<styleUrl>
#styleMap_TLP_Normal
</styleUrl>
<Point>
<coordinates>
-64.9193954,-10.8411198,161.64
</coordinates>
</Point>
</Placemark>
<Placemark>
<name>
Thu Dec 22 11:17:51 2016 S=1.11 Km/hr
</name>
<styleUrl>
#styleMap_TLP_Normal
</styleUrl>
<Point>
<coordinates>
-64.9193878,-10.8411140,162.02
</coordinates>
</Point>
</Placemark>
<Placemark>
<name>
Thu Dec 22 11:18:01 2016 S=0.89 Km/hr
</name>
<styleUrl>
#styleMap_TLP_Normal
</styleUrl>
<Point>
<coordinates>
-64.9193954,-10.8411341,161.75
</coordinates>
</Point>
</Placemark>
<Placemark>
<name>
Thu Dec 22 11:18:11 2016 S=0.36 Km/hr
</name>
<styleUrl>
#styleMap_TLP_Normal
</styleUrl>
<Point>
<coordinates>
-64.9193954,-10.8411484,161.80
</coordinates>
</Point>
</Placemark>
<Placemark>
<name>
Thu Dec 22 11:18:21 2016 S=0.61 Km/hr
</name>
<styleUrl>
#styleMap_TLP_Normal
</styleUrl>
<Point>
<coordinates>
-64.9194031,-10.8411474,161.86
</coordinates>
</Point>
</Placemark>
<Placemark>
<name>
Thu Dec 22 11:18:31 2016 S=0.32 Km/hr
</name>
<styleUrl>
#styleMap_TLP_Normal
</styleUrl>
<Point>
<coordinates>
-64.9193954,-10.8411560,162.30
</coordinates>
</Point>
</Placemark>
<Placemark>
<name>
Thu Dec 22 11:18:41 2016 S=0.22 Km/hr
</name>
<styleUrl>
#styleMap_TLP_Normal
</styleUrl>
<Point>
<coordinates>
-64.9194565,-10.8411732,162.43
</coordinates>
</Point>
</Placemark>
<Placemark>
<name>
Thu Dec 22 11:18:51 2016 S=1.97 Km/hr
</name>
<styleUrl>
#styleMap_TLP_Normal
</styleUrl>
<Point>
<coordinates>
-64.9194717,-10.8411665,162.41
</coordinates>
</Point>
</Placemark>
<Placemark>
<name>
Thu Dec 22 11:19:01 2016 S=0.27 Km/hr
</name>
<styleUrl>
#styleMap_TLP_Normal
</styleUrl>
<Point>
<coordinates>
-64.9194717,-10.8411646,162.38
</coordinates>
</Point>
</Placemark>
<Placemark>
<name>
Thu Dec 22 11:19:11 2016 S=0.36 Km/hr
</name>
<styleUrl>
#styleMap_TLP_Normal
</styleUrl>
<Point>
<coordinates>
-64.9194717,-10.8411560,162.37
</coordinates>
</Point>
</Placemark>
<Placemark>
<name>
Thu Dec 22 11:19:21 2016 S=0.41 Km/hr
</name>
<styleUrl>
#styleMap_TLP_Normal
</styleUrl>
<Point>
<coordinates>
-64.9194717,-10.8411474,162.38
</coordinates>
</Point>
</Placemark>
<Placemark>
<name>
Thu Dec 22 11:19:31 2016 S=0.65 Km/hr
</name>
<styleUrl>
#styleMap_TLP_Normal
</styleUrl>
<Point>
<coordinates>
-64.9194412,-10.8411551,162.41
</coordinates>
</Point>
</Placemark>
<Placemark>
<name>
Thu Dec 22 11:19:41 2016 S=0.40 Km/hr
</name>
<styleUrl>
#styleMap_TLP_Normal
</styleUrl>
<Point>
<coordinates>
-64.9194489,-10.8411417,162.43
</coordinates>
</Point>
</Placemark>
<Placemark>
<name>
Thu Dec 22 11:19:51 2016 S=0.95 Km/hr
</name>
<styleUrl>
#styleMap_TLP_Normal
</styleUrl>
<Point>
<coordinates>
-64.9194641,-10.8411283,162.38
</coordinates>
</Point>
</Placemark>
<Placemark>
<name>
Thu Dec 22 11:20:01 2016 S=0.47 Km/hr
</name>
<styleUrl>
#styleMap_TLP_Normal
</styleUrl>
<Point>
<coordinates>
-64.9194794,-10.8411312,162.29
</coordinates>
</Point>
</Placemark>
<Placemark>
<name>
Thu Dec 22 11:20:11 2016 S=0.93 Km/hr
</name>
<styleUrl>
#styleMap_TLP_Normal
</styleUrl>
<Point>
<coordinates>
-64.9194794,-10.8411188,162.27
</coordinates>
</Point>
</Placemark>
<Placemark>
<name>
Thu Dec 22 11:20:21 2016 S=0.14 Km/hr
</name>
<styleUrl>
#styleMap_TLP_Normal
</styleUrl>
<Point>
<coordinates>
-64.9194794,-10.8411064,162.29
</coordinates>
</Point>
</Placemark>
<Placemark>
<name>
Thu Dec 22 11:20:31 2016 S=0.40 Km/hr
</name>
<styleUrl>
#styleMap_TLP_Normal
</styleUrl>
<Point>
<coordinates>
-64.9194794,-10.8411045,162.30
</coordinates>
</Point>
</Placemark>
<Placemark>
<name>
Thu Dec 22 11:20:41 2016 S=0.58 Km/hr
</name>
<styleUrl>
#styleMap_TLP_Normal
</styleUrl>
<Point>
<coordinates>
-64.9194794,-10.8411083,162.29
</coordinates>
</Point>
</Placemark>
<Placemark>
<name>
Thu Dec 22 11:20:51 2016 S=1.10 Km/hr
</name>
<styleUrl>
#styleMap_TLP_Normal
</styleUrl>
<Point>
<coordinates>
-64.9194794,-10.8410997,162.24
</coordinates>
</Point>
</Placemark>
<Placemark>
<name>
Thu Dec 22 11:21:01 2016 S=0.99 Km/hr
</name>
<styleUrl>
#styleMap_TLP_Normal
</styleUrl>
<Point>
<coordinates>
-64.9194641,-10.8410645,162.93
</coordinates>
</Point>
</Placemark>
<Placemark>
<name>
Thu Dec 22 11:21:11 2016 S=0.90 Km/hr
</name>
<styleUrl>
#styleMap_TLP_Normal
</styleUrl>
<Point>
<coordinates>
-64.9194870,-10.8410101,162.85
</coordinates>
</Point>
</Placemark>
<Placemark>
<name>
Thu Dec 22 11:21:21 2016 S=0.92 Km/hr
</name>
<styleUrl>
#styleMap_TLP_Normal
</styleUrl>
<Point>
<coordinates>
-64.9194870,-10.8409729,162.96
</coordinates>
</Point>
</Placemark>
<Placemark>
<name>
Thu Dec 22 11:21:31 2016 S=0.22 Km/hr
</name>
<styleUrl>
#styleMap_TLP_Normal
</styleUrl>
<Point>
<coordinates>
-64.9194870,-10.8409653,163.15
</coordinates>
</Point>
</Placemark>
<Placemark>
<name>
Thu Dec 22 11:21:41 2016 S=0.38 Km/hr
</name>
<styleUrl>
#styleMap_TLP_Normal
</styleUrl>
<Point>
<coordinates>
-64.9194946,-10.8409681,163.29
</coordinates>
</Point>
</Placemark>
<Placemark>
<name>
Thu Dec 22 11:21:51 2016 S=0.21 Km/hr
</name>
<styleUrl>
#styleMap_TLP_Normal
</styleUrl>
<Point>
<coordinates>
-64.9195023,-10.8409719,163.45
</coordinates>
</Point>
</Placemark>
<Placemark>
<name>
Thu Dec 22 11:22:01 2016 S=0.23 Km/hr
</name>
<styleUrl>
#styleMap_TLP_Normal
</styleUrl>
<Point>
<coordinates>
-64.9195023,-10.8409748,163.61
</coordinates>
</Point>
</Placemark>
<Placemark>
<name>
Thu Dec 22 11:22:11 2016 S=0.05 Km/hr
</name>
<styleUrl>
#styleMap_TLP_Normal
</styleUrl>
<Point>
<coordinates>
-64.9195023,-10.8409748,163.66
</coordinates>
</Point>
</Placemark>
<Placemark>
<name>
Thu Dec 22 11:22:21 2016 S=0.03 Km/hr
</name>
<styleUrl>
#styleMap_TLP_Normal
</styleUrl>
<Point>
<coordinates>
-64.9195023,-10.8409758,163.68
</coordinates>
</Point>
</Placemark>
<Placemark>
<name>
Thu Dec 22 11:22:31 2016 S=0.01 Km/hr
</name>
<styleUrl>
#styleMap_TLP_Normal
</styleUrl>
<Point>
<coordinates>
-64.9195023,-10.8409758,163.67
</coordinates>
</Point>
</Placemark>
<Placemark>
<name>
Thu Dec 22 11:22:41 2016 S=0.02 Km/hr
</name>
<styleUrl>
#styleMap_TLP_Normal
</styleUrl>
<Point>
<coordinates>
-64.9195023,-10.8409758,163.66
</coordinates>
</Point>
</Placemark>
<Placemark>
<name>
Thu Dec 22 11:22:51 2016 S=0.02 Km/hr
</name>
<styleUrl>
#styleMap_TLP_Normal
</styleUrl>
<Point>
<coordinates>
-64.9195023,-10.8409748,163.65
</coordinates>
</Point>
</Placemark>
<Placemark>
<name>
Thu Dec 22 11:23:01 2016 S=0.02 Km/hr
</name>
<styleUrl>
#styleMap_TLP_Normal
</styleUrl>
<Point>
<coordinates>
-64.9194946,-10.8409739,163.65
</coordinates>
</Point>
</Placemark>
<Placemark>
<name>
Thu Dec 22 11:23:11 2016 S=0.01 Km/hr
</name>
<styleUrl>
#styleMap_TLP_Normal
</styleUrl>
<Point>
<coordinates>
-64.9194946,-10.8409739,163.65
</coordinates>
</Point>
</Placemark>
<Placemark>
<name>
Thu Dec 22 11:23:21 2016 S=0.01 Km/hr
</name>
<styleUrl>
#styleMap_TLP_Normal
</styleUrl>
<Point>
<coordinates>
-64.9194946,-10.8409729,163.65
</coordinates>
</Point>
</Placemark>
<Placemark>
<name>
Thu Dec 22 11:23:31 2016 S=0.00 Km/hr
</name>
<styleUrl>
#styleMap_TLP_Normal
</styleUrl>
<Point>
<coordinates>
-64.9194946,-10.8409729,163.65
</coordinates>
</Point>
</Placemark>
<Placemark>
<name>
Thu Dec 22 11:23:41 2016 S=0.01 Km/hr
</name>
<styleUrl>
#styleMap_TLP_Normal
</styleUrl>
<Point>
<coordinates>
-64.9194946,-10.8409719,163.65
</coordinates>
</Point>
</Placemark>
<Placemark>
<name>
Thu Dec 22 11:23:51 2016 S=0.01 Km/hr
</name>
<styleUrl>
#styleMap_TLP_Normal
</styleUrl>
<Point>
<coordinates>
-64.9194946,-10.8409719,163.67
</coordinates>
</Point>
</Placemark>
<Placemark>
<name>
Thu Dec 22 11:24:01 2016 S=0.03 Km/hr
</name>
<styleUrl>
#styleMap_TLP_Normal
</styleUrl>
<Point>
<coordinates>
-64.9194946,-10.8409739,163.67
</coordinates>
</Point>
</Placemark>
<Placemark>
<name>
Thu Dec 22 11:24:11 2016 S=0.02 Km/hr
</name>
<styleUrl>
#styleMap_TLP_Normal
</styleUrl>
<Point>
<coordinates>
-64.9194946,-10.8409748,163.68
</coordinates>
</Point>
</Placemark>
<Placemark>
<name>
Thu Dec 22 11:24:21 2016 S=0.02 Km/hr
</name>
<styleUrl>
#styleMap_TLP_Normal
</styleUrl>
<Point>
<coordinates>
-64.9194946,-10.8409748,163.68
</coordinates>
</Point>
</Placemark>
<Placemark>
<name>
Thu Dec 22 11:24:31 2016 S=0.00 Km/hr
</name>
<styleUrl>
#styleMap_TLP_Normal
</styleUrl>
<Point>
<coordinates>
-64.9194946,-10.8409739,163.69
</coordinates>
</Point>
</Placemark>
<Placemark>
<name>
Thu Dec 22 11:24:41 2016 S=0.02 Km/hr
</name>
<styleUrl>
#styleMap_TLP_Normal
</styleUrl>
<Point>
<coordinates>
-64.9194946,-10.8409729,163.69
</coordinates>
</Point>
</Placemark>
<Placemark>
<name>
Thu Dec 22 11:24:51 2016 S=0.03 Km/hr
</name>
<styleUrl>
#styleMap_TLP_Normal
</styleUrl>
<Point>
<coordinates>
-64.9194946,-10.8409739,163.70
</coordinates>
</Point>
</Placemark>
<Placemark>
<name>
Thu Dec 22 11:25:01 2016 S=0.03 Km/hr
</name>
<styleUrl>
#styleMap_TLP_Normal
</styleUrl>
<Point>
<coordinates>
-64.9194946,-10.8409758,163.69
</coordinates>
</Point>
</Placemark>
<Placemark>
<name>
Thu Dec 22 11:25:11 2016 S=0.01 Km/hr
</name>
<styleUrl>
#styleMap_TLP_Normal
</styleUrl>
<Point>
<coordinates>
-64.9194870,-10.8409767,163.70
</coordinates>
</Point>
</Placemark>
<Placemark>
<name>
Thu Dec 22 11:25:21 2016 S=0.00 Km/hr
</name>
<styleUrl>
#styleMap_TLP_Normal
</styleUrl>
<Point>
<coordinates>
-64.9194870,-10.8409758,163.73
</coordinates>
</Point>
</Placemark>
<Placemark>
<name>
Thu Dec 22 11:25:31 2016 S=0.03 Km/hr
</name>
<styleUrl>
#styleMap_TLP_Normal
</styleUrl>
<Point>
<coordinates>
-64.9194870,-10.8409758,163.77
</coordinates>
</Point>
</Placemark>
<Placemark>
<name>
Thu Dec 22 11:25:41 2016 S=0.01 Km/hr
</name>
<styleUrl>
#styleMap_TLP_Normal
</styleUrl>
<Point>
<coordinates>
-64.9194870,-10.8409748,163.77
</coordinates>
</Point>
</Placemark>
<Placemark>
<name>
Thu Dec 22 11:25:51 2016 S=0.02 Km/hr
</name>
<styleUrl>
#styleMap_TLP_Normal
</styleUrl>
<Point>
<coordinates>
-64.9194870,-10.8409739,163.76
</coordinates>
</Point>
</Placemark>
<Placemark>
<name>
Thu Dec 22 11:26:01 2016 S=0.02 Km/hr
</name>
<styleUrl>
#styleMap_TLP_Normal
</styleUrl>
<Point>
<coordinates>
-64.9194870,-10.8409739,163.76
</coordinates>
</Point>
</Placemark>
<Placemark>
<name>
Thu Dec 22 11:26:11 2016 S=0.03 Km/hr
</name>
<styleUrl>
#styleMap_TLP_Normal
</styleUrl>
<Point>
<coordinates>
-64.9194794,-10.8409739,163.80
</coordinates>
</Point>
</Placemark>
<Placemark>
<name>
Thu Dec 22 11:26:21 2016 S=0.02 Km/hr
</name>
<styleUrl>
#styleMap_TLP_Normal
</styleUrl>
<Point>
<coordinates>
-64.9194794,-10.8409739,163.82
</coordinates>
</Point>
</Placemark>
<Placemark>
<name>
Thu Dec 22 11:26:31 2016 S=0.02 Km/hr
</name>
<styleUrl>
#styleMap_TLP_Normal
</styleUrl>
<Point>
<coordinates>
-64.9194794,-10.8409729,163.84
</coordinates>
</Point>
</Placemark>
<Placemark>
<name>
Thu Dec 22 11:26:41 2016 S=0.01 Km/hr
</name>
<styleUrl>
#styleMap_TLP_Normal
</styleUrl>
<Point>
<coordinates>
-64.9194794,-10.8409710,163.84
</coordinates>
</Point>
</Placemark>
<Placemark>
<name>
Thu Dec 22 11:26:51 2016 S=0.02 Km/hr
</name>
<styleUrl>
#styleMap_TLP_Normal
</styleUrl>
<Point>
<coordinates>
-64.9194794,-10.8409700,163.86
</coordinates>
</Point>
</Placemark>
<Placemark>
<name>
Thu Dec 22 11:27:01 2016 S=0.02 Km/hr
</name>
<styleUrl>
#styleMap_TLP_Normal
</styleUrl>
<Point>
<coordinates>
-64.9194717,-10.8409710,163.91
</coordinates>
</Point>
</Placemark>
<Placemark>
<name>
Thu Dec 22 11:27:11 2016 S=0.79 Km/hr
</name>
<styleUrl>
#styleMap_TLP_Normal
</styleUrl>
<Point>
<coordinates>
-64.9194717,-10.8409796,163.93
</coordinates>
</Point>
</Placemark>
<Placemark>
<name>
Thu Dec 22 11:27:21 2016 S=0.95 Km/hr
</name>
<styleUrl>
#styleMap_TLP_Normal
</styleUrl>
<Point>
<coordinates>
-64.9194641,-10.8410034,164.71
</coordinates>
</Point>
</Placemark>
<Placemark>
<name>
Thu Dec 22 11:27:31 2016 S=0.71 Km/hr
</name>
<styleUrl>
#styleMap_TLP_Normal
</styleUrl>
<Point>
<coordinates>
-64.9194641,-10.8410168,165.18
</coordinates>
</Point>
</Placemark>
<Placemark>
<name>
Thu Dec 22 11:27:41 2016 S=0.36 Km/hr
</name>
<styleUrl>
#styleMap_TLP_Normal
</styleUrl>
<Point>
<coordinates>
-64.9194641,-10.8410006,165.43
</coordinates>
</Point>
</Placemark>
<Placemark>
<name>
Thu Dec 22 11:27:51 2016 S=1.34 Km/hr
</name>
<styleUrl>
#styleMap_TLP_Normal
</styleUrl>
<Point>
<coordinates>
-64.9194489,-10.8410044,165.20
</coordinates>
</Point>
</Placemark>
<Placemark>
<name>
Thu Dec 22 11:28:01 2016 S=1.35 Km/hr
</name>
<styleUrl>
#styleMap_TLP_Normal
</styleUrl>
<Point>
<coordinates>
-64.9194260,-10.8409863,164.70
</coordinates>
</Point>
</Placemark>
<Placemark>
<name>
Thu Dec 22 11:28:11 2016 S=1.18 Km/hr
</name>
<styleUrl>
#styleMap_TLP_Normal
</styleUrl>
<Point>
<coordinates>
-64.9193649,-10.8408508,163.72
</coordinates>
</Point>
</Placemark>
<Placemark>
<name>
Thu Dec 22 11:28:21 2016 S=0.72 Km/hr
</name>
<styleUrl>
#styleMap_TLP_Normal
</styleUrl>
<Point>
<coordinates>
-64.9193497,-10.8408041,163.88
</coordinates>
</Point>
</Placemark>
<Placemark>
<name>
Thu Dec 22 11:28:31 2016 S=0.10 Km/hr
</name>
<styleUrl>
#styleMap_TLP_Normal
</styleUrl>
<Point>
<coordinates>
-64.9193420,-10.8408051,164.43
</coordinates>
</Point>
</Placemark>
<Placemark>
<name>
Thu Dec 22 11:28:41 2016 S=0.81 Km/hr
</name>
<styleUrl>
#styleMap_TLP_Normal
</styleUrl>
<Point>
<coordinates>
-64.9193420,-10.8408184,165.07
</coordinates>
</Point>
</Placemark>
<Placemark>
<name>
Thu Dec 22 11:28:51 2016 S=1.55 Km/hr
</name>
<styleUrl>
#styleMap_TLP_Normal
</styleUrl>
<Point>
<coordinates>
-64.9193344,-10.8408499,165.66
</coordinates>
</Point>
</Placemark>
<Placemark>
<name>
Thu Dec 22 11:29:01 2016 S=2.34 Km/hr
</name>
<styleUrl>
#styleMap_TLP_Normal
</styleUrl>
<Point>
<coordinates>
-64.9193497,-10.8409309,167.07
</coordinates>
</Point>
</Placemark>
<Placemark>
<name>
Thu Dec 22 11:29:11 2016 S=2.45 Km/hr
</name>
<styleUrl>
#styleMap_TLP_Normal
</styleUrl>
<Point>
<coordinates>
-64.9193420,-10.8409986,169.46
</coordinates>
</Point>
</Placemark>
<Placemark>
<name>
Thu Dec 22 11:29:21 2016 S=0.34 Km/hr
</name>
<styleUrl>
#styleMap_TLP_Normal
</styleUrl>
<Point>
<coordinates>
-64.9193802,-10.8410110,170.31
</coordinates>
</Point>
</Placemark>
<Placemark>
<name>
Thu Dec 22 11:29:31 2016 S=0.56 Km/hr
</name>
<styleUrl>
#styleMap_TLP_Normal
</styleUrl>
<Point>
<coordinates>
-64.9193802,-10.8410101,171.23
</coordinates>
</Point>
</Placemark>
<Placemark>
<name>
Thu Dec 22 11:29:41 2016 S=0.39 Km/hr
</name>
<styleUrl>
#styleMap_TLP_Normal
</styleUrl>
<Point>
<coordinates>
-64.9194260,-10.8409986,171.05
</coordinates>
</Point>
</Placemark>
<Placemark>
<name>
Thu Dec 22 11:29:51 2016 S=0.53 Km/hr
</name>
<styleUrl>
#styleMap_TLP_Normal
</styleUrl>
<Point>
<coordinates>
-64.9194489,-10.8409863,171.39
</coordinates>
</Point>
</Placemark>
<Placemark>
<name>
Thu Dec 22 11:30:01 2016 S=0.53 Km/hr
</name>
<styleUrl>
#styleMap_TLP_Normal
</styleUrl>
<Point>
<coordinates>
-64.9194336,-10.8409815,172.33
</coordinates>
</Point>
</Placemark>
<Placemark>
<name>
Thu Dec 22 11:30:11 2016 S=1.04 Km/hr
</name>
<styleUrl>
#styleMap_TLP_Normal
</styleUrl>
<Point>
<coordinates>
-64.9193726,-10.8410053,174.24
</coordinates>
</Point>
</Placemark>
<Placemark>
<name>
Thu Dec 22 11:30:21 2016 S=0.69 Km/hr
</name>
<styleUrl>
#styleMap_TLP_Normal
</styleUrl>
<Point>
<coordinates>
-64.9193420,-10.8410215,175.62
</coordinates>
</Point>
</Placemark>
<Placemark>
<name>
Thu Dec 22 11:30:31 2016 S=0.63 Km/hr
</name>
<styleUrl>
#styleMap_TLP_Normal
</styleUrl>
<Point>
<coordinates>
-64.9193344,-10.8410263,176.77
</coordinates>
</Point>
</Placemark>
<Placemark>
<name>
Thu Dec 22 11:30:41 2016 S=0.63 Km/hr
</name>
<styleUrl>
#styleMap_TLP_Normal
</styleUrl>
<Point>
<coordinates>
-64.9193268,-10.8410234,177.89
</coordinates>
</Point>
</Placemark>
<Placemark>
<name>
Thu Dec 22 11:30:51 2016 S=0.51 Km/hr
</name>
<styleUrl>
#styleMap_TLP_Normal
</styleUrl>
<Point>
<coordinates>
-64.9193344,-10.8410082,178.82
</coordinates>
</Point>
</Placemark>
<Placemark>
<name>
Thu Dec 22 11:31:01 2016 S=0.42 Km/hr
</name>
<styleUrl>
#styleMap_TLP_Normal
</styleUrl>
<Point>
<coordinates>
-64.9193268,-10.8410034,179.85
</coordinates>
</Point>
</Placemark>
<Placemark>
<name>
Thu Dec 22 11:31:11 2016 S=0.50 Km/hr
</name>
<styleUrl>
#styleMap_TLP_Normal
</styleUrl>
<Point>
<coordinates>
-64.9193497,-10.8409767,177.33
</coordinates>
</Point>
</Placemark>
<Placemark>
<name>
Thu Dec 22 11:31:21 2016 S=0.37 Km/hr
</name>
<styleUrl>
#styleMap_TLP_Normal
</styleUrl>
<Point>
<coordinates>
-64.9193420,-10.8409491,174.04
</coordinates>
</Point>
</Placemark>
<Placemark>
<name>
Thu Dec 22 11:31:31 2016 S=0.78 Km/hr
</name>
<styleUrl>
#styleMap_TLP_Normal
</styleUrl>
<Point>
<coordinates>
-64.9193268,-10.8409653,168.75
</coordinates>
</Point>
</Placemark>
<Placemark>
<name>
Thu Dec 22 11:31:41 2016 S=0.42 Km/hr
</name>
<styleUrl>
#styleMap_TLP_Normal
</styleUrl>
<Point>
<coordinates>
-64.9193268,-10.8409615,168.54
</coordinates>
</Point>
</Placemark>
<Placemark>
<name>
Thu Dec 22 11:31:51 2016 S=0.66 Km/hr
</name>
<styleUrl>
#styleMap_TLP_Normal
</styleUrl>
<Point>
<coordinates>
-64.9193344,-10.8409605,168.42
</coordinates>
</Point>
</Placemark>
<Placemark>
<name>
Thu Dec 22 11:32:01 2016 S=0.75 Km/hr
</name>
<styleUrl>
#styleMap_TLP_Normal
</styleUrl>
<Point>
<coordinates>
-64.9193268,-10.8410034,167.69
</coordinates>
</Point>
</Placemark>
<Placemark>
<name>
Thu Dec 22 11:32:11 2016 S=0.76 Km/hr
</name>
<styleUrl>
#styleMap_TLP_Normal
</styleUrl>
<Point>
<coordinates>
-64.9193192,-10.8410311,167.43
</coordinates>
</Point>
</Placemark>
<Placemark>
<name>
Thu Dec 22 11:32:21 2016 S=0.85 Km/hr
</name>
<styleUrl>
#styleMap_TLP_Normal
</styleUrl>
<Point>
<coordinates>
-64.9193878,-10.8410234,169.22
</coordinates>
</Point>
</Placemark>
<Placemark>
<name>
Thu Dec 22 11:32:31 2016 S=0.78 Km/hr
</name>
<styleUrl>
#styleMap_TLP_Normal
</styleUrl>
<Point>
<coordinates>
-64.9194412,-10.8410215,167.85
</coordinates>
</Point>
</Placemark>
<Placemark>
<name>
Thu Dec 22 11:32:41 2016 S=0.62 Km/hr
</name>
<styleUrl>
#styleMap_TLP_Normal
</styleUrl>
<Point>
<coordinates>
-64.9194107,-10.8410196,165.77
</coordinates>
</Point>
</Placemark>
<Placemark>
<name>
Thu Dec 22 11:32:51 2016 S=0.85 Km/hr
</name>
<styleUrl>
#styleMap_TLP_Normal
</styleUrl>
<Point>
<coordinates>
-64.9193878,-10.8409452,163.42
</coordinates>
</Point>
</Placemark>
<Placemark>
<name>
Thu Dec 22 11:33:01 2016 S=1.08 Km/hr
</name>
<styleUrl>
#styleMap_TLP_Normal
</styleUrl>
<Point>
<coordinates>
-64.9193497,-10.8409634,163.71
</coordinates>
</Point>
</Placemark>
<Placemark>
<name>
Thu Dec 22 11:33:11 2016 S=0.73 Km/hr
</name>
<styleUrl>
#styleMap_TLP_Normal
</styleUrl>
<Point>
<coordinates>
-64.9193497,-10.8410015,162.75
</coordinates>
</Point>
</Placemark>
<Placemark>
<name>
Thu Dec 22 11:33:21 2016 S=0.34 Km/hr
</name>
<styleUrl>
#styleMap_TLP_Normal
</styleUrl>
<Point>
<coordinates>
-64.9193573,-10.8410015,162.56
</coordinates>
</Point>
</Placemark>
<Placemark>
<name>
Thu Dec 22 11:33:31 2016 S=0.46 Km/hr
</name>
<styleUrl>
#styleMap_TLP_Normal
</styleUrl>
<Point>
<coordinates>
-64.9193573,-10.8410034,162.41
</coordinates>
</Point>
</Placemark>
<Placemark>
<name>
Thu Dec 22 11:33:41 2016 S=1.65 Km/hr
</name>
<styleUrl>
#styleMap_TLP_Normal
</styleUrl>
<Point>
<coordinates>
-64.9192963,-10.8410473,163.54
</coordinates>
</Point>
</Placemark>
<Placemark>
<name>
Thu Dec 22 11:33:51 2016 S=0.42 Km/hr
</name>
<styleUrl>
#styleMap_TLP_Normal
</styleUrl>
<Point>
<coordinates>
-64.9192963,-10.8410749,163.62
</coordinates>
</Point>
</Placemark>
<Placemark>
<name>
Thu Dec 22 11:34:01 2016 S=0.10 Km/hr
</name>
<styleUrl>
#styleMap_TLP_Normal
</styleUrl>
<Point>
<coordinates>
-64.9192886,-10.8410740,163.16
</coordinates>
</Point>
</Placemark>
<Placemark>
<name>
Thu Dec 22 11:34:11 2016 S=0.94 Km/hr
</name>
<styleUrl>
#styleMap_TLP_Normal
</styleUrl>
<Point>
<coordinates>
-64.9192963,-10.8410826,163.30
</coordinates>
</Point>
</Placemark>
<Placemark>
<name>
Thu Dec 22 11:34:21 2016 S=0.54 Km/hr
</name>
<styleUrl>
#styleMap_TLP_Normal
</styleUrl>
<Point>
<coordinates>
-64.9193192,-10.8410826,163.44
</coordinates>
</Point>
</Placemark>
<Placemark>
<name>
Thu Dec 22 11:34:31 2016 S=0.82 Km/hr
</name>
<styleUrl>
#styleMap_TLP_Normal
</styleUrl>
<Point>
<coordinates>
-64.9193192,-10.8410816,163.70
</coordinates>
</Point>
</Placemark>
<Placemark>
<name>
Thu Dec 22 11:34:41 2016 S=0.94 Km/hr
</name>
<styleUrl>
#styleMap_TLP_Normal
</styleUrl>
<Point>
<coordinates>
-64.9192963,-10.8410816,163.88
</coordinates>
</Point>
</Placemark>
<Placemark>
<name>
Thu Dec 22 11:34:51 2016 S=0.11 Km/hr
</name>
<styleUrl>
#styleMap_TLP_Normal
</styleUrl>
<Point>
<coordinates>
-64.9192810,-10.8410778,163.96
</coordinates>
</Point>
</Placemark>
<Placemark>
<name>
Thu Dec 22 11:35:01 2016 S=0.33 Km/hr
</name>
<styleUrl>
#styleMap_TLP_Normal
</styleUrl>
<Point>
<coordinates>
-64.9192810,-10.8410912,164.03
</coordinates>
</Point>
</Placemark>
<Placemark>
<name>
Thu Dec 22 11:35:11 2016 S=0.78 Km/hr
</name>
<styleUrl>
#styleMap_TLP_Normal
</styleUrl>
<Point>
<coordinates>
-64.9192734,-10.8410950,164.19
</coordinates>
</Point>
</Placemark>
<Placemark>
<name>
Thu Dec 22 11:35:21 2016 S=0.85 Km/hr
</name>
<styleUrl>
#styleMap_TLP_Normal
</styleUrl>
<Point>
<coordinates>
-64.9192505,-10.8411007,164.23
</coordinates>
</Point>
</Placemark>
<Placemark>
<name>
Thu Dec 22 11:35:31 2016 S=0.07 Km/hr
</name>
<styleUrl>
#styleMap_TLP_Normal
</styleUrl>
<Point>
<coordinates>
-64.9192429,-10.8411007,164.16
</coordinates>
</Point>
</Placemark>
<Placemark>
<name>
Thu Dec 22 11:35:41 2016 S=0.60 Km/hr
</name>
<styleUrl>
#styleMap_TLP_Normal
</styleUrl>
<Point>
<coordinates>
-64.9192276,-10.8410921,164.02
</coordinates>
</Point>
</Placemark>
<Placemark>
<name>
Thu Dec 22 11:35:51 2016 S=0.72 Km/hr
</name>
<styleUrl>
#styleMap_TLP_Normal
</styleUrl>
<Point>
<coordinates>
-64.9192734,-10.8410807,163.60
</coordinates>
</Point>
</Placemark>
<Placemark>
<name>
Thu Dec 22 11:36:01 2016 S=0.07 Km/hr
</name>
<styleUrl>
#styleMap_TLP_Normal
</styleUrl>
<Point>
<coordinates>
-64.9192734,-10.8410826,163.39
</coordinates>
</Point>
</Placemark>
<Placemark>
<name>
Thu Dec 22 11:36:11 2016 S=0.02 Km/hr
</name>
<styleUrl>
#styleMap_TLP_Normal
</styleUrl>
<Point>
<coordinates>
-64.9192734,-10.8410816,163.39
</coordinates>
</Point>
</Placemark>
<Placemark>
<name>
Thu Dec 22 11:36:21 2016 S=0.00 Km/hr
</name>
<styleUrl>
#styleMap_TLP_Normal
</styleUrl>
<Point>
<coordinates>
-64.9192734,-10.8410816,163.39
</coordinates>
</Point>
</Placemark>
<Placemark>
<name>
Thu Dec 22 11:36:31 2016 S=0.01 Km/hr
</name>
<styleUrl>
#styleMap_TLP_Normal
</styleUrl>
<Point>
<coordinates>
-64.9192734,-10.8410807,163.44
</coordinates>
</Point>
</Placemark>
<Placemark>
<name>
Thu Dec 22 11:36:41 2016 S=0.01 Km/hr
</name>
<styleUrl>
#styleMap_TLP_Normal
</styleUrl>
<Point>
<coordinates>
-64.9192734,-10.8410788,163.42
</coordinates>
</Point>
</Placemark>
<Placemark>
<name>
Thu Dec 22 11:36:51 2016 S=0.00 Km/hr
</name>
<styleUrl>
#styleMap_TLP_Normal
</styleUrl>
<Point>
<coordinates>
-64.9192734,-10.8410788,163.45
</coordinates>
</Point>
</Placemark>
<Placemark>
<name>
Thu Dec 22 11:37:01 2016 S=0.02 Km/hr
</name>
<styleUrl>
#styleMap_TLP_Normal
</styleUrl>
<Point>
<coordinates>
-64.9192734,-10.8410788,163.43
</coordinates>
</Point>
</Placemark>
<Placemark>
<name>
Thu Dec 22 11:37:11 2016 S=0.01 Km/hr
</name>
<styleUrl>
#styleMap_TLP_Normal
</styleUrl>
<Point>
<coordinates>
-64.9192810,-10.8410788,163.46
</coordinates>
</Point>
</Placemark>
<Placemark>
<name>
Thu Dec 22 11:37:21 2016 S=0.01 Km/hr
</name>
<styleUrl>
#styleMap_TLP_Normal
</styleUrl>
<Point>
<coordinates>
-64.9192810,-10.8410769,163.44
</coordinates>
</Point>
</Placemark>
<Placemark>
<name>
Thu Dec 22 11:37:31 2016 S=0.02 Km/hr
</name>
<styleUrl>
#styleMap_TLP_Normal
</styleUrl>
<Point>
<coordinates>
-64.9192810,-10.8410749,163.40
</coordinates>
</Point>
</Placemark>
<Placemark>
<name>
Thu Dec 22 11:37:41 2016 S=0.01 Km/hr
</name>
<styleUrl>
#styleMap_TLP_Normal
</styleUrl>
<Point>
<coordinates>
-64.9192810,-10.8410740,163.38
</coordinates>
</Point>
</Placemark>
<Placemark>
<name>
Thu Dec 22 11:37:51 2016 S=0.01 Km/hr
</name>
<styleUrl>
#styleMap_TLP_Normal
</styleUrl>
<Point>
<coordinates>
-64.9192810,-10.8410721,163.37
</coordinates>
</Point>
</Placemark>
<Placemark>
<name>
Thu Dec 22 11:38:01 2016 S=0.00 Km/hr
</name>
<styleUrl>
#styleMap_TLP_Normal
</styleUrl>
<Point>
<coordinates>
-64.9192810,-10.8410711,163.34
</coordinates>
</Point>
</Placemark>
<Placemark>
<name>
Thu Dec 22 11:38:11 2016 S=0.00 Km/hr
</name>
<styleUrl>
#styleMap_TLP_Normal
</styleUrl>
<Point>
<coordinates>
-64.9192886,-10.8410711,163.33
</coordinates>
</Point>
</Placemark>
<Placemark>
<name>
Thu Dec 22 11:38:21 2016 S=0.68 Km/hr
</name>
<styleUrl>
#styleMap_TLP_Normal
</styleUrl>
<Point>
<coordinates>
-64.9193344,-10.8410578,164.41
</coordinates>
</Point>
</Placemark>
<Placemark>
<name>
Thu Dec 22 11:38:31 2016 S=0.79 Km/hr
</name>
<styleUrl>
#styleMap_TLP_Normal
</styleUrl>
<Point>
<coordinates>
-64.9193497,-10.8410568,164.61
</coordinates>
</Point>
</Placemark>
<Placemark>
<name>
Thu Dec 22 11:38:41 2016 S=0.90 Km/hr
</name>
<styleUrl>
#styleMap_TLP_Normal
</styleUrl>
<Point>
<coordinates>
-64.9194336,-10.8410120,169.00
</coordinates>
</Point>
</Placemark>
<Placemark>
<name>
Thu Dec 22 11:38:51 2016 S=0.68 Km/hr
</name>
<styleUrl>
#styleMap_TLP_Normal
</styleUrl>
<Point>
<coordinates>
-64.9194260,-10.8410273,168.99
</coordinates>
</Point>
</Placemark>
<Placemark>
<name>
Thu Dec 22 11:39:01 2016 S=0.40 Km/hr
</name>
<styleUrl>
#styleMap_TLP_Normal
</styleUrl>
<Point>
<coordinates>
-64.9194260,-10.8410368,169.24
</coordinates>
</Point>
</Placemark>
<Placemark>
<name>
Thu Dec 22 11:39:11 2016 S=0.73 Km/hr
</name>
<styleUrl>
#styleMap_TLP_Normal
</styleUrl>
<Point>
<coordinates>
-64.9194260,-10.8410463,169.39
</coordinates>
</Point>
</Placemark>
<Placemark>
<name>
Thu Dec 22 11:39:21 2016 S=0.89 Km/hr
</name>
<styleUrl>
#styleMap_TLP_Normal
</styleUrl>
<Point>
<coordinates>
-64.9194107,-10.8410511,169.62
</coordinates>
</Point>
</Placemark>
<Placemark>
<name>
Thu Dec 22 11:39:31 2016 S=0.33 Km/hr
</name>
<styleUrl>
#styleMap_TLP_Normal
</styleUrl>
<Point>
<coordinates>
-64.9193954,-10.8410406,169.75
</coordinates>
</Point>
</Placemark>
<Placemark>
<name>
Thu Dec 22 11:39:41 2016 S=0.53 Km/hr
</name>
<styleUrl>
#styleMap_TLP_Normal
</styleUrl>
<Point>
<coordinates>
-64.9193954,-10.8410387,169.98
</coordinates>
</Point>
</Placemark>
<Placemark>
<name>
Thu Dec 22 11:39:51 2016 S=0.38 Km/hr
</name>
<styleUrl>
#styleMap_TLP_Normal
</styleUrl>
<Point>
<coordinates>
-64.9193878,-10.8410425,170.23
</coordinates>
</Point>
</Placemark>
<Placemark>
<name>
Thu Dec 22 11:40:01 2016 S=0.99 Km/hr
</name>
<styleUrl>
#styleMap_TLP_Normal
</styleUrl>
<Point>
<coordinates>
-64.9193649,-10.8410463,170.65
</coordinates>
</Point>
</Placemark>
<Placemark>
<name>
Thu Dec 22 11:40:11 2016 S=0.74 Km/hr
</name>
<styleUrl>
#styleMap_TLP_Normal
</styleUrl>
<Point>
<coordinates>
-64.9193497,-10.8410397,171.42
</coordinates>
</Point>
</Placemark>
<Placemark>
<name>
Thu Dec 22 11:40:21 2016 S=1.55 Km/hr
</name>
<styleUrl>
#styleMap_TLP_Normal
</styleUrl>
<Point>
<coordinates>
-64.9192963,-10.8410702,172.10
</coordinates>
</Point>
</Placemark>
<Placemark>
<name>
Thu Dec 22 11:40:31 2016 S=0.53 Km/hr
</name>
<styleUrl>
#styleMap_TLP_Normal
</styleUrl>
<Point>
<coordinates>
-64.9193802,-10.8410683,171.50
</coordinates>
</Point>
</Placemark>
<Placemark>
<name>
Thu Dec 22 11:40:41 2016 S=0.08 Km/hr
</name>
<styleUrl>
#styleMap_TLP_Normal
</styleUrl>
<Point>
<coordinates>
-64.9193878,-10.8410654,172.14
</coordinates>
</Point>
</Placemark>
<Placemark>
<name>
Thu Dec 22 11:40:51 2016 S=0.40 Km/hr
</name>
<styleUrl>
#styleMap_TLP_Normal
</styleUrl>
<Point>
<coordinates>
-64.9193878,-10.8410664,172.34
</coordinates>
</Point>
</Placemark>
<Placemark>
<name>
Thu Dec 22 11:41:01 2016 S=1.48 Km/hr
</name>
<styleUrl>
#styleMap_TLP_Normal
</styleUrl>
<Point>
<coordinates>
-64.9194260,-10.8410673,172.37
</coordinates>
</Point>
</Placemark>
<Placemark>
<name>
Thu Dec 22 11:41:11 2016 S=0.28 Km/hr
</name>
<styleUrl>
#styleMap_TLP_Normal
</styleUrl>
<Point>
<coordinates>
-64.9194336,-10.8410664,170.07
</coordinates>
</Point>
</Placemark>
<Placemark>
<name>
Thu Dec 22 11:41:21 2016 S=0.58 Km/hr
</name>
<styleUrl>
#styleMap_TLP_Normal
</styleUrl>
<Point>
<coordinates>
-64.9194336,-10.8410769,169.41
</coordinates>
</Point>
</Placemark>
<Placemark>
<name>
Thu Dec 22 11:41:31 2016 S=0.66 Km/hr
</name>
<styleUrl>
#styleMap_TLP_Normal
</styleUrl>
<Point>
<coordinates>
-64.9194260,-10.8410664,168.39
</coordinates>
</Point>
</Placemark>
<Placemark>
<name>
Thu Dec 22 11:41:41 2016 S=0.77 Km/hr
</name>
<styleUrl>
#styleMap_TLP_Normal
</styleUrl>
<Point>
<coordinates>
-64.9194183,-10.8410559,166.89
</coordinates>
</Point>
</Placemark>
<Placemark>
<name>
Thu Dec 22 11:41:51 2016 S=0.64 Km/hr
</name>
<styleUrl>
#styleMap_TLP_Normal
</styleUrl>
<Point>
<coordinates>
-64.9194183,-10.8410282,162.64
</coordinates>
</Point>
</Placemark>
<Placemark>
<name>
Thu Dec 22 11:42:01 2016 S=0.12 Km/hr
</name>
<styleUrl>
#styleMap_TLP_Normal
</styleUrl>
<Point>
<coordinates>
-64.9194183,-10.8410168,160.51
</coordinates>
</Point>
</Placemark>
<Placemark>
<name>
Thu Dec 22 11:42:11 2016 S=0.69 Km/hr
</name>
<styleUrl>
#styleMap_TLP_Normal
</styleUrl>
<Point>
<coordinates>
-64.9194107,-10.8410206,158.43
</coordinates>
</Point>
</Placemark>
<Placemark>
<name>
Thu Dec 22 11:42:21 2016 S=1.99 Km/hr
</name>
<styleUrl>
#styleMap_TLP_Normal
</styleUrl>
<Point>
<coordinates>
-64.9193420,-10.8410969,156.70
</coordinates>
</Point>
</Placemark>
<Placemark>
<name>
Thu Dec 22 11:42:31 2016 S=0.54 Km/hr
</name>
<styleUrl>
#styleMap_TLP_Normal
</styleUrl>
<Point>
<coordinates>
-64.9194031,-10.8410683,155.63
</coordinates>
</Point>
</Placemark>
<Placemark>
<name>
Thu Dec 22 11:42:41 2016 S=0.65 Km/hr
</name>
<styleUrl>
#styleMap_TLP_Normal
</styleUrl>
<Point>
<coordinates>
-64.9193878,-10.8410816,153.75
</coordinates>
</Point>
</Placemark>
<Placemark>
<name>
Thu Dec 22 11:42:51 2016 S=0.54 Km/hr
</name>
<styleUrl>
#styleMap_TLP_Normal
</styleUrl>
<Point>
<coordinates>
-64.9193878,-10.8410826,152.04
</coordinates>
</Point>
</Placemark>
<Placemark>
<name>
Thu Dec 22 11:43:01 2016 S=1.59 Km/hr
</name>
<styleUrl>
#styleMap_TLP_Normal
</styleUrl>
<Point>
<coordinates>
-64.9193192,-10.8410559,152.76
</coordinates>
</Point>
</Placemark>
<Placemark>
<name>
Thu Dec 22 11:43:11 2016 S=1.62 Km/hr
</name>
<styleUrl>
#styleMap_TLP_Normal
</styleUrl>
<Point>
<coordinates>
-64.9192657,-10.8409977,151.60
</coordinates>
</Point>
</Placemark>
<Placemark>
<name>
Thu Dec 22 11:43:21 2016 S=1.14 Km/hr
</name>
<styleUrl>
#styleMap_TLP_Normal
</styleUrl>
<Point>
<coordinates>
-64.9192276,-10.8409796,152.61
</coordinates>
</Point>
</Placemark>
<Placemark>
<name>
Thu Dec 22 11:43:31 2016 S=0.49 Km/hr
</name>
<styleUrl>
#styleMap_TLP_Normal
</styleUrl>
<Point>
<coordinates>
-64.9192276,-10.8409586,153.79
</coordinates>
</Point>
</Placemark>
<Placemark>
<name>
Thu Dec 22 11:43:41 2016 S=0.30 Km/hr
</name>
<styleUrl>
#styleMap_TLP_Normal
</styleUrl>
<Point>
<coordinates>
-64.9192734,-10.8409843,154.51
</coordinates>
</Point>
</Placemark>
<Placemark>
<name>
Thu Dec 22 11:43:51 2016 S=0.08 Km/hr
</name>
<styleUrl>
#styleMap_TLP_Normal
</styleUrl>
<Point>
<coordinates>
-64.9192810,-10.8409948,155.60
</coordinates>
</Point>
</Placemark>
<Placemark>
<name>
Thu Dec 22 11:44:01 2016 S=0.43 Km/hr
</name>
<styleUrl>
#styleMap_TLP_Normal
</styleUrl>
<Point>
<coordinates>
-64.9192657,-10.8410072,154.61
</coordinates>
</Point>
</Placemark>
<Placemark>
<name>
Thu Dec 22 11:44:11 2016 S=0.64 Km/hr
</name>
<styleUrl>
#styleMap_TLP_Normal
</styleUrl>
<Point>
<coordinates>
-64.9192505,-10.8409977,155.77
</coordinates>
</Point>
</Placemark>
<Placemark>
<name>
Thu Dec 22 11:44:21 2016 S=0.42 Km/hr
</name>
<styleUrl>
#styleMap_TLP_Normal
</styleUrl>
<Point>
<coordinates>
-64.9192581,-10.8410063,156.56
</coordinates>
</Point>
</Placemark>
<Placemark>
<name>
Thu Dec 22 11:44:31 2016 S=0.55 Km/hr
</name>
<styleUrl>
#styleMap_TLP_Normal
</styleUrl>
<Point>
<coordinates>
-64.9192505,-10.8410177,156.64
</coordinates>
</Point>
</Placemark>
<Placemark>
<name>
Thu Dec 22 11:44:41 2016 S=1.16 Km/hr
</name>
<styleUrl>
#styleMap_TLP_Normal
</styleUrl>
<Point>
<coordinates>
-64.9192657,-10.8410244,157.03
</coordinates>
</Point>
</Placemark>
<Placemark>
<name>
Thu Dec 22 11:44:51 2016 S=0.29 Km/hr
</name>
<styleUrl>
#styleMap_TLP_Normal
</styleUrl>
<Point>
<coordinates>
-64.9193039,-10.8410196,158.86
</coordinates>
</Point>
</Placemark>
<Placemark>
<name>
Thu Dec 22 11:45:01 2016 S=1.39 Km/hr
</name>
<styleUrl>
#styleMap_TLP_Normal
</styleUrl>
<Point>
<coordinates>
-64.9192429,-10.8409958,156.21
</coordinates>
</Point>
</Placemark>
<Placemark>
<name>
Thu Dec 22 11:45:11 2016 S=1.06 Km/hr
</name>
<styleUrl>
#styleMap_TLP_Normal
</styleUrl>
<Point>
<coordinates>
-64.9192123,-10.8410063,157.18
</coordinates>
</Point>
</Placemark>
<Placemark>
<name>
Thu Dec 22 11:45:21 2016 S=0.57 Km/hr
</name>
<styleUrl>
#styleMap_TLP_Normal
</styleUrl>
<Point>
<coordinates>
-64.9191895,-10.8410072,157.12
</coordinates>
</Point>
</Placemark>
<Placemark>
<name>
Thu Dec 22 11:45:31 2016 S=0.57 Km/hr
</name>
<styleUrl>
#styleMap_TLP_Normal
</styleUrl>
<Point>
<coordinates>
-64.9191895,-10.8410044,157.51
</coordinates>
</Point>
</Placemark>
<Placemark>
<name>
Thu Dec 22 11:45:41 2016 S=0.27 Km/hr
</name>
<styleUrl>
#styleMap_TLP_Normal
</styleUrl>
<Point>
<coordinates>
-64.9191818,-10.8409977,158.02
</coordinates>
</Point>
</Placemark>
<Placemark>
<name>
Thu Dec 22 11:45:51 2016 S=1.22 Km/hr
</name>
<styleUrl>
#styleMap_TLP_Normal
</styleUrl>
<Point>
<coordinates>
-64.9191742,-10.8409901,158.59
</coordinates>
</Point>
</Placemark>
<Placemark>
<name>
Thu Dec 22 11:46:01 2016 S=0.83 Km/hr
</name>
<styleUrl>
#styleMap_TLP_Normal
</styleUrl>
<Point>
<coordinates>
-64.9191513,-10.8409624,159.75
</coordinates>
</Point>
</Placemark>
<Placemark>
<name>
Thu Dec 22 11:46:11 2016 S=0.91 Km/hr
</name>
<styleUrl>
#styleMap_TLP_Normal
</styleUrl>
<Point>
<coordinates>
-64.9191895,-10.8409452,159.63
</coordinates>
</Point>
</Placemark>
<Placemark>
<name>
Thu Dec 22 11:46:21 2016 S=0.05 Km/hr
</name>
<styleUrl>
#styleMap_TLP_Normal
</styleUrl>
<Point>
<coordinates>
-64.9192047,-10.8409367,160.21
</coordinates>
</Point>
</Placemark>
<Placemark>
<name>
Thu Dec 22 11:46:31 2016 S=0.96 Km/hr
</name>
<styleUrl>
#styleMap_TLP_Normal
</styleUrl>
<Point>
<coordinates>
-64.9191971,-10.8409662,160.71
</coordinates>
</Point>
</Placemark>
<Placemark>
<name>
Thu Dec 22 11:46:41 2016 S=0.92 Km/hr
</name>
<styleUrl>
#styleMap_TLP_Normal
</styleUrl>
<Point>
<coordinates>
-64.9191513,-10.8410139,161.52
</coordinates>
</Point>
</Placemark>
<Placemark>
<name>
Thu Dec 22 11:46:51 2016 S=0.81 Km/hr
</name>
<styleUrl>
#styleMap_TLP_Normal
</styleUrl>
<Point>
<coordinates>
-64.9191513,-10.8410025,161.59
</coordinates>
</Point>
</Placemark>
<Placemark>
<name>
Thu Dec 22 11:47:01 2016 S=0.86 Km/hr
</name>
<styleUrl>
#styleMap_TLP_Normal
</styleUrl>
<Point>
<coordinates>
-64.9191437,-10.8409719,161.05
</coordinates>
</Point>
</Placemark>
<Placemark>
<name>
Thu Dec 22 11:47:11 2016 S=0.35 Km/hr
</name>
<styleUrl>
#styleMap_TLP_Normal
</styleUrl>
<Point>
<coordinates>
-64.9191360,-10.8409739,161.69
</coordinates>
</Point>
</Placemark>
<Placemark>
<name>
Thu Dec 22 11:47:21 2016 S=0.72 Km/hr
</name>
<styleUrl>
#styleMap_TLP_Normal
</styleUrl>
<Point>
<coordinates>
-64.9191437,-10.8409843,162.11
</coordinates>
</Point>
</Placemark>
<Placemark>
<name>
Thu Dec 22 11:47:31 2016 S=0.23 Km/hr
</name>
<styleUrl>
#styleMap_TLP_Normal
</styleUrl>
<Point>
<coordinates>
-64.9191589,-10.8409777,162.43
</coordinates>
</Point>
</Placemark>
<Placemark>
<name>
Thu Dec 22 11:47:41 2016 S=0.33 Km/hr
</name>
<styleUrl>
#styleMap_TLP_Normal
</styleUrl>
<Point>
<coordinates>
-64.9191589,-10.8409719,162.82
</coordinates>
</Point>
</Placemark>
<Placemark>
<name>
Thu Dec 22 11:47:51 2016 S=1.10 Km/hr
</name>
<styleUrl>
#styleMap_TLP_Normal
</styleUrl>
<Point>
<coordinates>
-64.9191437,-10.8409653,163.21
</coordinates>
</Point>
</Placemark>
<Placemark>
<name>
Thu Dec 22 11:48:01 2016 S=0.69 Km/hr
</name>
<styleUrl>
#styleMap_TLP_Normal
</styleUrl>
<Point>
<coordinates>
-64.9191284,-10.8409519,162.75
</coordinates>
</Point>
</Placemark>
<Placemark>
<name>
Thu Dec 22 11:48:11 2016 S=1.40 Km/hr
</name>
<styleUrl>
#styleMap_TLP_Normal
</styleUrl>
<Point>
<coordinates>
-64.9191284,-10.8409224,162.84
</coordinates>
</Point>
</Placemark>
<Placemark>
<name>
Thu Dec 22 11:48:21 2016 S=1.19 Km/hr
</name>
<styleUrl>
#styleMap_TLP_Normal
</styleUrl>
<Point>
<coordinates>
-64.9191513,-10.8408718,161.16
</coordinates>
</Point>
</Placemark>
<Placemark>
<name>
Thu Dec 22 11:48:31 2016 S=0.58 Km/hr
</name>
<styleUrl>
#styleMap_TLP_Normal
</styleUrl>
<Point>
<coordinates>
-64.9191666,-10.8408775,160.74
</coordinates>
</Point>
</Placemark>
<Placemark>
<name>
Thu Dec 22 11:49:08 2016 S=5.11 Km/hr
</name>
<styleUrl>
#styleMap_TLP_Normal
</styleUrl>
<Point>
<coordinates>
-64.9194717,-10.8408737,161.11
</coordinates>
</Point>
</Placemark>
<Placemark>
<name>
Thu Dec 22 11:49:18 2016 S=0.22 Km/hr
</name>
<styleUrl>
#styleMap_TLP_Normal
</styleUrl>
<Point>
<coordinates>
-64.9194412,-10.8410416,161.85
</coordinates>
</Point>
</Placemark>
<Placemark>
<name>
Thu Dec 22 11:49:28 2016 S=1.51 Km/hr
</name>
<styleUrl>
#styleMap_TLP_Normal
</styleUrl>
<Point>
<coordinates>
-64.9194183,-10.8410540,161.79
</coordinates>
</Point>
</Placemark>
<Placemark>
<name>
Thu Dec 22 11:49:38 2016 S=2.00 Km/hr
</name>
<styleUrl>
#styleMap_TLP_Normal
</styleUrl>
<Point>
<coordinates>
-64.9193268,-10.8410521,161.57
</coordinates>
</Point>
</Placemark>
<Placemark>
<name>
Thu Dec 22 11:49:48 2016 S=1.36 Km/hr
</name>
<styleUrl>
#styleMap_TLP_Normal
</styleUrl>
<Point>
<coordinates>
-64.9192429,-10.8409948,161.56
</coordinates>
</Point>
</Placemark>
<Placemark>
<name>
Thu Dec 22 11:49:58 2016 S=0.56 Km/hr
</name>
<styleUrl>
#styleMap_TLP_Normal
</styleUrl>
<Point>
<coordinates>
-64.9192429,-10.8409882,158.88
</coordinates>
</Point>
</Placemark>
<Placemark>
<name>
Thu Dec 22 11:50:08 2016 S=0.55 Km/hr
</name>
<styleUrl>
#styleMap_TLP_Normal
</styleUrl>
<Point>
<coordinates>
-64.9192505,-10.8409805,159.07
</coordinates>
</Point>
</Placemark>
<Placemark>
<name>
Thu Dec 22 11:50:18 2016 S=0.72 Km/hr
</name>
<styleUrl>
#styleMap_TLP_Normal
</styleUrl>
<Point>
<coordinates>
-64.9192581,-10.8409786,159.41
</coordinates>
</Point>
</Placemark>
<Placemark>
<name>
Thu Dec 22 11:50:28 2016 S=0.46 Km/hr
</name>
<styleUrl>
#styleMap_TLP_Normal
</styleUrl>
<Point>
<coordinates>
-64.9192734,-10.8409672,159.93
</coordinates>
</Point>
</Placemark>
<Placemark>
<name>
Thu Dec 22 11:50:38 2016 S=0.35 Km/hr
</name>
<styleUrl>
#styleMap_TLP_Normal
</styleUrl>
<Point>
<coordinates>
-64.9192657,-10.8409548,160.53
</coordinates>
</Point>
</Placemark>
<Placemark>
<name>
Thu Dec 22 11:50:48 2016 S=0.41 Km/hr
</name>
<styleUrl>
#styleMap_TLP_Normal
</styleUrl>
<Point>
<coordinates>
-64.9192657,-10.8409510,161.27
</coordinates>
</Point>
</Placemark>
<Placemark>
<name>
Thu Dec 22 11:50:58 2016 S=0.83 Km/hr
</name>
<styleUrl>
#styleMap_TLP_Normal
</styleUrl>
<Point>
<coordinates>
-64.9192657,-10.8409634,162.16
</coordinates>
</Point>
</Placemark>
<Placemark>
<name>
Thu Dec 22 11:51:08 2016 S=0.85 Km/hr
</name>
<styleUrl>
#styleMap_TLP_Normal
</styleUrl>
<Point>
<coordinates>
-64.9192505,-10.8409901,162.68
</coordinates>
</Point>
</Placemark>
<Placemark>
<name>
Thu Dec 22 11:51:18 2016 S=1.12 Km/hr
</name>
<styleUrl>
#styleMap_TLP_Normal
</styleUrl>
<Point>
<coordinates>
-64.9192200,-10.8410025,163.41
</coordinates>
</Point>
</Placemark>
<Placemark>
<name>
Thu Dec 22 11:51:28 2016 S=0.80 Km/hr
</name>
<styleUrl>
#styleMap_TLP_Normal
</styleUrl>
<Point>
<coordinates>
-64.9192123,-10.8410187,164.20
</coordinates>
</Point>
</Placemark>
<Placemark>
<name>
Thu Dec 22 11:51:38 2016 S=0.76 Km/hr
</name>
<styleUrl>
#styleMap_TLP_Normal
</styleUrl>
<Point>
<coordinates>
-64.9192657,-10.8410158,165.54
</coordinates>
</Point>
</Placemark>
<Placemark>
<name>
Thu Dec 22 11:51:48 2016 S=0.35 Km/hr
</name>
<styleUrl>
#styleMap_TLP_Normal
</styleUrl>
<Point>
<coordinates>
-64.9194031,-10.8410139,165.96
</coordinates>
</Point>
</Placemark>
<Placemark>
<name>
Thu Dec 22 11:51:58 2016 S=0.58 Km/hr
</name>
<styleUrl>
#styleMap_TLP_Normal
</styleUrl>
<Point>
<coordinates>
-64.9194031,-10.8410301,166.82
</coordinates>
</Point>
</Placemark>
<Placemark>
<name>
Thu Dec 22 11:52:08 2016 S=0.39 Km/hr
</name>
<styleUrl>
#styleMap_TLP_Normal
</styleUrl>
<Point>
<coordinates>
-64.9193954,-10.8410339,167.70
</coordinates>
</Point>
</Placemark>
<Placemark>
<name>
Thu Dec 22 11:52:18 2016 S=0.78 Km/hr
</name>
<styleUrl>
#styleMap_TLP_Normal
</styleUrl>
<Point>
<coordinates>
-64.9193878,-10.8410301,168.50
</coordinates>
</Point>
</Placemark>
<Placemark>
<name>
Thu Dec 22 11:52:28 2016 S=1.63 Km/hr
</name>
<styleUrl>
#styleMap_TLP_Normal
</styleUrl>
<Point>
<coordinates>
-64.9193268,-10.8410320,169.41
</coordinates>
</Point>
</Placemark>
<Placemark>
<name>
Thu Dec 22 11:52:38 2016 S=1.65 Km/hr
</name>
<styleUrl>
#styleMap_TLP_Normal
</styleUrl>
<Point>
<coordinates>
-64.9192505,-10.8410168,168.95
</coordinates>
</Point>
</Placemark>
<Placemark>
<name>
Thu Dec 22 11:52:48 2016 S=0.91 Km/hr
</name>
<styleUrl>
#styleMap_TLP_Normal
</styleUrl>
<Point>
<coordinates>
-64.9192123,-10.8409481,162.36
</coordinates>
</Point>
</Placemark>
<Placemark>
<name>
Thu Dec 22 11:52:58 2016 S=1.31 Km/hr
</name>
<styleUrl>
#styleMap_TLP_Normal
</styleUrl>
<Point>
<coordinates>
-64.9191513,-10.8409204,159.33
</coordinates>
</Point>
</Placemark>
<Placemark>
<name>
Thu Dec 22 11:53:08 2016 S=0.02 Km/hr
</name>
<styleUrl>
#styleMap_TLP_Normal
</styleUrl>
<Point>
<coordinates>
-64.9191437,-10.8409224,158.41
</coordinates>
</Point>
</Placemark>
<Placemark>
<name>
Thu Dec 22 11:53:18 2016 S=0.34 Km/hr
</name>
<styleUrl>
#styleMap_TLP_Normal
</styleUrl>
<Point>
<coordinates>
-64.9191589,-10.8409252,158.21
</coordinates>
</Point>
</Placemark>
<Placemark>
<name>
Thu Dec 22 11:53:28 2016 S=0.89 Km/hr
</name>
<styleUrl>
#styleMap_TLP_Normal
</styleUrl>
<Point>
<coordinates>
-64.9191666,-10.8409166,158.11
</coordinates>
</Point>
</Placemark>
<Placemark>
<name>
Thu Dec 22 11:53:38 2016 S=1.21 Km/hr
</name>
<styleUrl>
#styleMap_TLP_Normal
</styleUrl>
<Point>
<coordinates>
-64.9192047,-10.8409338,159.00
</coordinates>
</Point>
</Placemark>
<Placemark>
<name>
Thu Dec 22 11:53:48 2016 S=0.53 Km/hr
</name>
<styleUrl>
#styleMap_TLP_Normal
</styleUrl>
<Point>
<coordinates>
-64.9192200,-10.8409348,159.03
</coordinates>
</Point>
</Placemark>
<Placemark>
<name>
Thu Dec 22 11:53:58 2016 S=2.41 Km/hr
</name>
<styleUrl>
#styleMap_TLP_Normal
</styleUrl>
<Point>
<coordinates>
-64.9192200,-10.8409691,159.06
</coordinates>
</Point>
</Placemark>
<Placemark>
<name>
Thu Dec 22 11:54:08 2016 S=1.82 Km/hr
</name>
<styleUrl>
#styleMap_TLP_Normal
</styleUrl>
<Point>
<coordinates>
-64.9192200,-10.8410358,159.14
</coordinates>
</Point>
</Placemark>
<Placemark>
<name>
Thu Dec 22 11:54:18 2016 S=0.68 Km/hr
</name>
<styleUrl>
#styleMap_TLP_Normal
</styleUrl>
<Point>
<coordinates>
-64.9192734,-10.8410177,159.98
</coordinates>
</Point>
</Placemark>
<Placemark>
<name>
Thu Dec 22 11:54:28 2016 S=0.58 Km/hr
</name>
<styleUrl>
#styleMap_TLP_Normal
</styleUrl>
<Point>
<coordinates>
-64.9193954,-10.8409948,158.98
</coordinates>
</Point>
</Placemark>
<Placemark>
<name>
Thu Dec 22 11:54:38 2016 S=1.31 Km/hr
</name>
<styleUrl>
#styleMap_TLP_Normal
</styleUrl>
<Point>
<coordinates>
-64.9193954,-10.8410177,157.71
</coordinates>
</Point>
</Placemark>
<Placemark>
<name>
Thu Dec 22 11:54:48 2016 S=1.18 Km/hr
</name>
<styleUrl>
#styleMap_TLP_Normal
</styleUrl>
<Point>
<coordinates>
-64.9193802,-10.8410444,156.66
</coordinates>
</Point>
</Placemark>
<Placemark>
<name>
Thu Dec 22 11:54:58 2016 S=0.77 Km/hr
</name>
<styleUrl>
#styleMap_TLP_Normal
</styleUrl>
<Point>
<coordinates>
-64.9193802,-10.8410864,154.14
</coordinates>
</Point>
</Placemark>
<Placemark>
<name>
Thu Dec 22 11:55:08 2016 S=0.69 Km/hr
</name>
<styleUrl>
#styleMap_TLP_Normal
</styleUrl>
<Point>
<coordinates>
-64.9193649,-10.8410873,154.12
</coordinates>
</Point>
</Placemark>
<Placemark>
<name>
Thu Dec 22 11:55:18 2016 S=1.94 Km/hr
</name>
<styleUrl>
#styleMap_TLP_Normal
</styleUrl>
<Point>
<coordinates>
-64.9193115,-10.8410139,154.10
</coordinates>
</Point>
</Placemark>
<Placemark>
<name>
Thu Dec 22 11:55:28 2016 S=1.35 Km/hr
</name>
<styleUrl>
#styleMap_TLP_Normal
</styleUrl>
<Point>
<coordinates>
-64.9192505,-10.8410177,157.20
</coordinates>
</Point>
</Placemark>
<Placemark>
<name>
Thu Dec 22 11:55:38 2016 S=1.11 Km/hr
</name>
<styleUrl>
#styleMap_TLP_Normal
</styleUrl>
<Point>
<coordinates>
-64.9192123,-10.8409834,159.00
</coordinates>
</Point>
</Placemark>
<Placemark>
<name>
Thu Dec 22 11:55:48 2016 S=0.67 Km/hr
</name>
<styleUrl>
#styleMap_TLP_Normal
</styleUrl>
<Point>
<coordinates>
-64.9191971,-10.8409719,160.06
</coordinates>
</Point>
</Placemark>
<Placemark>
<name>
Thu Dec 22 11:55:58 2016 S=0.04 Km/hr
</name>
<styleUrl>
#styleMap_TLP_Normal
</styleUrl>
<Point>
<coordinates>
-64.9191971,-10.8409700,160.58
</coordinates>
</Point>
</Placemark>
<Placemark>
<name>
Thu Dec 22 11:56:08 2016 S=0.04 Km/hr
</name>
<styleUrl>
#styleMap_TLP_Normal
</styleUrl>
<Point>
<coordinates>
-64.9191971,-10.8409719,160.96
</coordinates>
</Point>
</Placemark>
<Placemark>
<name>
Thu Dec 22 11:56:18 2016 S=0.00 Km/hr
</name>
<styleUrl>
#styleMap_TLP_Normal
</styleUrl>
<Point>
<coordinates>
-64.9191895,-10.8409710,160.96
</coordinates>
</Point>
</Placemark>
<Placemark>
<name>
Thu Dec 22 11:56:28 2016 S=0.54 Km/hr
</name>
<styleUrl>
#styleMap_TLP_Normal
</styleUrl>
<Point>
<coordinates>
-64.9191895,-10.8409662,160.94
</coordinates>
</Point>
</Placemark>
<Placemark>
<name>
Thu Dec 22 11:56:38 2016 S=0.45 Km/hr
</name>
<styleUrl>
#styleMap_TLP_Normal
</styleUrl>
<Point>
<coordinates>
-64.9191895,-10.8409519,160.91
</coordinates>
</Point>
</Placemark>
<Placemark>
<name>
Thu Dec 22 11:56:48 2016 S=1.42 Km/hr
</name>
<styleUrl>
#styleMap_TLP_Normal
</styleUrl>
<Point>
<coordinates>
-64.9192123,-10.8409405,160.35
</coordinates>
</Point>
</Placemark>
<Placemark>
<name>
Thu Dec 22 11:56:58 2016 S=1.21 Km/hr
</name>
<styleUrl>
#styleMap_TLP_Normal
</styleUrl>
<Point>
<coordinates>
-64.9192352,-10.8409634,161.35
</coordinates>
</Point>
</Placemark>
<Placemark>
<name>
Thu Dec 22 11:57:08 2016 S=0.51 Km/hr
</name>
<styleUrl>
#styleMap_TLP_Normal
</styleUrl>
<Point>
<coordinates>
-64.9192429,-10.8409605,161.51
</coordinates>
</Point>
</Placemark>
<Placemark>
<name>
Thu Dec 22 11:57:18 2016 S=1.48 Km/hr
</name>
<styleUrl>
#styleMap_TLP_Normal
</styleUrl>
<Point>
<coordinates>
-64.9192047,-10.8409557,161.11
</coordinates>
</Point>
</Placemark>
<Placemark>
<name>
Thu Dec 22 11:57:28 2016 S=1.50 Km/hr
</name>
<styleUrl>
#styleMap_TLP_Normal
</styleUrl>
<Point>
<coordinates>
-64.9191513,-10.8409786,159.14
</coordinates>
</Point>
</Placemark>
<Placemark>
<name>
Thu Dec 22 11:57:38 2016 S=0.54 Km/hr
</name>
<styleUrl>
#styleMap_TLP_Normal
</styleUrl>
<Point>
<coordinates>
-64.9191818,-10.8409910,158.84
</coordinates>
</Point>
</Placemark>
<Placemark>
<name>
Thu Dec 22 11:57:48 2016 S=2.85 Km/hr
</name>
<styleUrl>
#styleMap_TLP_Normal
</styleUrl>
<Point>
<coordinates>
-64.9193649,-10.8409719,160.17
</coordinates>
</Point>
</Placemark>
<Placemark>
<name>
Thu Dec 22 11:57:58 2016 S=1.26 Km/hr
</name>
<styleUrl>
#styleMap_TLP_Normal
</styleUrl>
<Point>
<coordinates>
-64.9194489,-10.8409805,158.94
</coordinates>
</Point>
</Placemark>
<Placemark>
<name>
Thu Dec 22 11:58:08 2016 S=1.18 Km/hr
</name>
<styleUrl>
#styleMap_TLP_Normal
</styleUrl>
<Point>
<coordinates>
-64.9194946,-10.8410339,161.53
</coordinates>
</Point>
</Placemark>
<Placemark>
<name>
Thu Dec 22 11:58:18 2016 S=1.29 Km/hr
</name>
<styleUrl>
#styleMap_TLP_Normal
</styleUrl>
<Point>
<coordinates>
-64.9195557,-10.8410625,162.07
</coordinates>
</Point>
</Placemark>
<Placemark>
<name>
Thu Dec 22 11:58:28 2016 S=0.61 Km/hr
</name>
<styleUrl>
#styleMap_TLP_Normal
</styleUrl>
<Point>
<coordinates>
-64.9195404,-10.8410892,163.00
</coordinates>
</Point>
</Placemark>
<Placemark>
<name>
Thu Dec 22 11:58:38 2016 S=0.62 Km/hr
</name>
<styleUrl>
#styleMap_TLP_Normal
</styleUrl>
<Point>
<coordinates>
-64.9195251,-10.8410950,163.23
</coordinates>
</Point>
</Placemark>
<Placemark>
<name>
Thu Dec 22 11:58:48 2016 S=0.64 Km/hr
</name>
<styleUrl>
#styleMap_TLP_Normal
</styleUrl>
<Point>
<coordinates>
-64.9195175,-10.8411045,162.68
</coordinates>
</Point>
</Placemark>
<Placemark>
<name>
Thu Dec 22 11:58:58 2016 S=0.83 Km/hr
</name>
<styleUrl>
#styleMap_TLP_Normal
</styleUrl>
<Point>
<coordinates>
-64.9194946,-10.8411064,162.80
</coordinates>
</Point>
</Placemark>
<Placemark>
<name>
Thu Dec 22 11:59:08 2016 S=0.85 Km/hr
</name>
<styleUrl>
#styleMap_TLP_Normal
</styleUrl>
<Point>
<coordinates>
-64.9194717,-10.8411007,162.98
</coordinates>
</Point>
</Placemark>
<Placemark>
<name>
Thu Dec 22 11:59:18 2016 S=0.42 Km/hr
</name>
<styleUrl>
#styleMap_TLP_Normal
</styleUrl>
<Point>
<coordinates>
-64.9194641,-10.8411045,163.30
</coordinates>
</Point>
</Placemark>
<Placemark>
<name>
Thu Dec 22 11:59:28 2016 S=0.90 Km/hr
</name>
<styleUrl>
#styleMap_TLP_Normal
</styleUrl>
<Point>
<coordinates>
-64.9194717,-10.8411112,163.76
</coordinates>
</Point>
</Placemark>
<Placemark>
<name>
Thu Dec 22 11:59:38 2016 S=0.38 Km/hr
</name>
<styleUrl>
#styleMap_TLP_Normal
</styleUrl>
<Point>
<coordinates>
-64.9194870,-10.8411140,164.46
</coordinates>
</Point>
</Placemark>
<Placemark>
<name>
Thu Dec 22 11:59:48 2016 S=0.98 Km/hr
</name>
<styleUrl>
#styleMap_TLP_Normal
</styleUrl>
<Point>
<coordinates>
-64.9194717,-10.8411236,165.35
</coordinates>
</Point>
</Placemark>
<Placemark>
<name>
Thu Dec 22 11:59:58 2016 S=0.79 Km/hr
</name>
<styleUrl>
#styleMap_TLP_Normal
</styleUrl>
<Point>
<coordinates>
-64.9194641,-10.8411169,166.26
</coordinates>
</Point>
</Placemark>
<Placemark>
<name>
Thu Dec 22 12:00:08 2016 S=0.34 Km/hr
</name>
<styleUrl>
#styleMap_TLP_Normal
</styleUrl>
<Point>
<coordinates>
-64.9194794,-10.8411198,166.95
</coordinates>
</Point>
</Placemark>
<Placemark>
<name>
Thu Dec 22 12:00:18 2016 S=0.82 Km/hr
</name>
<styleUrl>
#styleMap_TLP_Normal
</styleUrl>
<Point>
<coordinates>
-64.9194794,-10.8411274,167.78
</coordinates>
</Point>
</Placemark>
<Placemark>
<name>
Thu Dec 22 12:00:28 2016 S=0.49 Km/hr
</name>
<styleUrl>
#styleMap_TLP_Normal
</styleUrl>
<Point>
<coordinates>
-64.9194641,-10.8411131,168.72
</coordinates>
</Point>
</Placemark>
<Placemark>
<name>
Thu Dec 22 12:00:38 2016 S=1.27 Km/hr
</name>
<styleUrl>
#styleMap_TLP_Normal
</styleUrl>
<Point>
<coordinates>
-64.9194489,-10.8410606,169.56
</coordinates>
</Point>
</Placemark>
<Placemark>
<name>
Thu Dec 22 12:00:48 2016 S=0.87 Km/hr
</name>
<styleUrl>
#styleMap_TLP_Normal
</styleUrl>
<Point>
<coordinates>
-64.9194107,-10.8410444,172.21
</coordinates>
</Point>
</Placemark>
<Placemark>
<name>
Thu Dec 22 12:00:58 2016 S=1.34 Km/hr
</name>
<styleUrl>
#styleMap_TLP_Normal
</styleUrl>
<Point>
<coordinates>
-64.9193802,-10.8410034,173.61
</coordinates>
</Point>
</Placemark>
<Placemark>
<name>
Thu Dec 22 12:01:08 2016 S=1.14 Km/hr
</name>
<styleUrl>
#styleMap_TLP_Normal
</styleUrl>
<Point>
<coordinates>
-64.9194260,-10.8409538,173.27
</coordinates>
</Point>
</Placemark>
<Placemark>
<name>
Thu Dec 22 12:01:18 2016 S=0.37 Km/hr
</name>
<styleUrl>
#styleMap_TLP_Normal
</styleUrl>
<Point>
<coordinates>
-64.9194870,-10.8409424,172.79
</coordinates>
</Point>
</Placemark>
<Placemark>
<name>
Thu Dec 22 12:01:28 2016 S=0.42 Km/hr
</name>
<styleUrl>
#styleMap_TLP_Normal
</styleUrl>
<Point>
<coordinates>
-64.9194870,-10.8409357,173.22
</coordinates>
</Point>
</Placemark>
<Placemark>
<name>
Thu Dec 22 12:01:38 2016 S=0.42 Km/hr
</name>
<styleUrl>
#styleMap_TLP_Normal
</styleUrl>
<Point>
<coordinates>
-64.9194870,-10.8409290,174.09
</coordinates>
</Point>
</Placemark>
<Placemark>
<name>
Thu Dec 22 12:01:48 2016 S=0.20 Km/hr
</name>
<styleUrl>
#styleMap_TLP_Normal
</styleUrl>
<Point>
<coordinates>
-64.9194794,-10.8409214,175.02
</coordinates>
</Point>
</Placemark>
<Placemark>
<name>
Thu Dec 22 12:01:58 2016 S=0.98 Km/hr
</name>
<styleUrl>
#styleMap_TLP_Normal
</styleUrl>
<Point>
<coordinates>
-64.9194870,-10.8409128,175.91
</coordinates>
</Point>
</Placemark>
<Placemark>
<name>
Thu Dec 22 12:02:08 2016 S=0.38 Km/hr
</name>
<styleUrl>
#styleMap_TLP_Normal
</styleUrl>
<Point>
<coordinates>
-64.9194946,-10.8409004,176.77
</coordinates>
</Point>
</Placemark>
<Placemark>
<name>
Thu Dec 22 12:02:18 2016 S=0.83 Km/hr
</name>
<styleUrl>
#styleMap_TLP_Normal
</styleUrl>
<Point>
<coordinates>
-64.9194946,-10.8408842,177.51
</coordinates>
</Point>
</Placemark>
<Placemark>
<name>
Thu Dec 22 12:02:28 2016 S=0.53 Km/hr
</name>
<styleUrl>
#styleMap_TLP_Normal
</styleUrl>
<Point>
<coordinates>
-64.9194870,-10.8408804,178.20
</coordinates>
</Point>
</Placemark>
<Placemark>
<name>
Thu Dec 22 12:02:38 2016 S=1.04 Km/hr
</name>
<styleUrl>
#styleMap_TLP_Normal
</styleUrl>
<Point>
<coordinates>
-64.9195023,-10.8408747,178.77
</coordinates>
</Point>
</Placemark>
<Placemark>
<name>
Thu Dec 22 12:02:48 2016 S=1.04 Km/hr
</name>
<styleUrl>
#styleMap_TLP_Normal
</styleUrl>
<Point>
<coordinates>
-64.9195480,-10.8408651,178.49
</coordinates>
</Point>
</Placemark>
<Placemark>
<name>
Thu Dec 22 12:02:58 2016 S=1.28 Km/hr
</name>
<styleUrl>
#styleMap_TLP_Normal
</styleUrl>
<Point>
<coordinates>
-64.9195862,-10.8407993,175.25
</coordinates>
</Point>
</Placemark>
<Placemark>
<name>
Thu Dec 22 12:03:08 2016 S=0.23 Km/hr
</name>
<styleUrl>
#styleMap_TLP_Normal
</styleUrl>
<Point>
<coordinates>
-64.9196091,-10.8407602,169.11
</coordinates>
</Point>
</Placemark>
<Placemark>
<name>
Thu Dec 22 12:03:18 2016 S=1.17 Km/hr
</name>
<styleUrl>
#styleMap_TLP_Normal
</styleUrl>
<Point>
<coordinates>
-64.9196548,-10.8407459,169.58
</coordinates>
</Point>
</Placemark>
<Placemark>
<name>
Thu Dec 22 12:03:28 2016 S=1.04 Km/hr
</name>
<styleUrl>
#styleMap_TLP_Normal
</styleUrl>
<Point>
<coordinates>
-64.9196854,-10.8407202,169.54
</coordinates>
</Point>
</Placemark>
<Placemark>
<name>
Thu Dec 22 12:03:38 2016 S=1.00 Km/hr
</name>
<styleUrl>
#styleMap_TLP_Normal
</styleUrl>
<Point>
<coordinates>
-64.9197006,-10.8406982,169.54
</coordinates>
</Point>
</Placemark>
<Placemark>
<name>
Thu Dec 22 12:03:48 2016 S=1.20 Km/hr
</name>
<styleUrl>
#styleMap_TLP_Normal
</styleUrl>
<Point>
<coordinates>
-64.9196625,-10.8406992,170.77
</coordinates>
</Point>
</Placemark>
<Placemark>
<name>
Thu Dec 22 12:03:58 2016 S=1.20 Km/hr
</name>
<styleUrl>
#styleMap_TLP_Normal
</styleUrl>
<Point>
<coordinates>
-64.9196243,-10.8406696,171.80
</coordinates>
</Point>
</Placemark>
<Placemark>
<name>
Thu Dec 22 12:04:08 2016 S=1.77 Km/hr
</name>
<styleUrl>
#styleMap_TLP_Normal
</styleUrl>
<Point>
<coordinates>
-64.9195786,-10.8406105,173.48
</coordinates>
</Point>
</Placemark>
<Placemark>
<name>
Thu Dec 22 12:04:18 2016 S=1.59 Km/hr
</name>
<styleUrl>
#styleMap_TLP_Normal
</styleUrl>
<Point>
<coordinates>
-64.9196014,-10.8405352,173.14
</coordinates>
</Point>
</Placemark>
<Placemark>
<name>
Thu Dec 22 12:04:28 2016 S=1.18 Km/hr
</name>
<styleUrl>
#styleMap_TLP_Normal
</styleUrl>
<Point>
<coordinates>
-64.9195786,-10.8404865,173.47
</coordinates>
</Point>
</Placemark>
<Placemark>
<name>
Thu Dec 22 12:04:38 2016 S=0.72 Km/hr
</name>
<styleUrl>
#styleMap_TLP_Normal
</styleUrl>
<Point>
<coordinates>
-64.9195709,-10.8404503,174.56
</coordinates>
</Point>
</Placemark>
<Placemark>
<name>
Thu Dec 22 12:04:48 2016 S=0.59 Km/hr
</name>
<styleUrl>
#styleMap_TLP_Normal
</styleUrl>
<Point>
<coordinates>
-64.9195557,-10.8404408,175.09
</coordinates>
</Point>
</Placemark>
<Placemark>
<name>
Thu Dec 22 12:04:58 2016 S=1.51 Km/hr
</name>
<styleUrl>
#styleMap_TLP_Normal
</styleUrl>
<Point>
<coordinates>
-64.9195023,-10.8404007,175.17
</coordinates>
</Point>
</Placemark>
<Placemark>
<name>
Thu Dec 22 12:05:08 2016 S=1.67 Km/hr
</name>
<styleUrl>
#styleMap_TLP_Normal
</styleUrl>
<Point>
<coordinates>
-64.9194031,-10.8403978,176.42
</coordinates>
</Point>
</Placemark>
<Placemark>
<name>
Thu Dec 22 12:05:18 2016 S=1.90 Km/hr
</name>
<styleUrl>
#styleMap_TLP_Normal
</styleUrl>
<Point>
<coordinates>
-64.9193344,-10.8403854,179.07
</coordinates>
</Point>
</Placemark>
<Placemark>
<name>
Thu Dec 22 12:05:28 2016 S=0.96 Km/hr
</name>
<styleUrl>
#styleMap_TLP_Normal
</styleUrl>
<Point>
<coordinates>
-64.9193039,-10.8403301,181.55
</coordinates>
</Point>
</Placemark>
<Placemark>
<name>
Thu Dec 22 12:05:38 2016 S=0.11 Km/hr
</name>
<styleUrl>
#styleMap_TLP_Normal
</styleUrl>
<Point>
<coordinates>
-64.9193115,-10.8403215,182.66
</coordinates>
</Point>
</Placemark>
<Placemark>
<name>
Thu Dec 22 12:05:48 2016 S=0.98 Km/hr
</name>
<styleUrl>
#styleMap_TLP_Normal
</styleUrl>
<Point>
<coordinates>
-64.9192963,-10.8403234,183.64
</coordinates>
</Point>
</Placemark>
<Placemark>
<name>
Thu Dec 22 12:05:58 2016 S=0.64 Km/hr
</name>
<styleUrl>
#styleMap_TLP_Normal
</styleUrl>
<Point>
<coordinates>
-64.9192734,-10.8403149,184.62
</coordinates>
</Point>
</Placemark>
<Placemark>
<name>
Thu Dec 22 12:06:08 2016 S=0.08 Km/hr
</name>
<styleUrl>
#styleMap_TLP_Normal
</styleUrl>
<Point>
<coordinates>
-64.9192734,-10.8403072,185.63
</coordinates>
</Point>
</Placemark>
<Placemark>
<name>
Thu Dec 22 12:06:18 2016 S=0.79 Km/hr
</name>
<styleUrl>
#styleMap_TLP_Normal
</styleUrl>
<Point>
<coordinates>
-64.9192810,-10.8403053,186.65
</coordinates>
</Point>
</Placemark>
<Placemark>
<name>
Thu Dec 22 12:06:28 2016 S=0.89 Km/hr
</name>
<styleUrl>
#styleMap_TLP_Normal
</styleUrl>
<Point>
<coordinates>
-64.9193039,-10.8403063,187.62
</coordinates>
</Point>
</Placemark>
<Placemark>
<name>
Thu Dec 22 12:06:38 2016 S=0.62 Km/hr
</name>
<styleUrl>
#styleMap_TLP_Normal
</styleUrl>
<Point>
<coordinates>
-64.9193115,-10.8403101,185.84
</coordinates>
</Point>
</Placemark>
<Placemark>
<name>
Thu Dec 22 12:06:48 2016 S=1.08 Km/hr
</name>
<styleUrl>
#styleMap_TLP_Normal
</styleUrl>
<Point>
<coordinates>
-64.9193573,-10.8402948,184.98
</coordinates>
</Point>
</Placemark>
<Placemark>
<name>
Thu Dec 22 12:06:58 2016 S=1.24 Km/hr
</name>
<styleUrl>
#styleMap_TLP_Normal
</styleUrl>
<Point>
<coordinates>
-64.9193878,-10.8402367,184.93
</coordinates>
</Point>
</Placemark>
<Placemark>
<name>
Thu Dec 22 12:07:08 2016 S=1.14 Km/hr
</name>
<styleUrl>
#styleMap_TLP_Normal
</styleUrl>
<Point>
<coordinates>
-64.9194183,-10.8401947,185.18
</coordinates>
</Point>
</Placemark>
<Placemark>
<name>
Thu Dec 22 12:07:18 2016 S=0.52 Km/hr
</name>
<styleUrl>
#styleMap_TLP_Normal
</styleUrl>
<Point>
<coordinates>
-64.9194336,-10.8402205,185.72
</coordinates>
</Point>
</Placemark>
<Placemark>
<name>
Thu Dec 22 12:07:28 2016 S=1.74 Km/hr
</name>
<styleUrl>
#styleMap_TLP_Normal
</styleUrl>
<Point>
<coordinates>
-64.9193726,-10.8403149,184.51
</coordinates>
</Point>
</Placemark>
<Placemark>
<name>
Thu Dec 22 12:07:38 2016 S=1.23 Km/hr
</name>
<styleUrl>
#styleMap_TLP_Normal
</styleUrl>
<Point>
<coordinates>
-64.9193268,-10.8403101,183.33
</coordinates>
</Point>
</Placemark>
<Placemark>
<name>
Thu Dec 22 12:07:48 2016 S=0.47 Km/hr
</name>
<styleUrl>
#styleMap_TLP_Normal
</styleUrl>
<Point>
<coordinates>
-64.9193268,-10.8403177,182.77
</coordinates>
</Point>
</Placemark>
<Placemark>
<name>
Thu Dec 22 12:07:58 2016 S=0.43 Km/hr
</name>
<styleUrl>
#styleMap_TLP_Normal
</styleUrl>
<Point>
<coordinates>
-64.9193192,-10.8403263,182.93
</coordinates>
</Point>
</Placemark>
<Placemark>
<name>
Thu Dec 22 12:08:08 2016 S=0.46 Km/hr
</name>
<styleUrl>
#styleMap_TLP_Normal
</styleUrl>
<Point>
<coordinates>
-64.9193115,-10.8403339,183.16
</coordinates>
</Point>
</Placemark>
<Placemark>
<name>
Thu Dec 22 12:08:18 2016 S=1.33 Km/hr
</name>
<styleUrl>
#styleMap_TLP_Normal
</styleUrl>
<Point>
<coordinates>
-64.9192505,-10.8402939,182.98
</coordinates>
</Point>
</Placemark>
<Placemark>
<name>
Thu Dec 22 12:08:28 2016 S=0.89 Km/hr
</name>
<styleUrl>
#styleMap_TLP_Normal
</styleUrl>
<Point>
<coordinates>
-64.9192200,-10.8402548,182.29
</coordinates>
</Point>
</Placemark>
<Placemark>
<name>
Thu Dec 22 12:08:38 2016 S=1.40 Km/hr
</name>
<styleUrl>
#styleMap_TLP_Normal
</styleUrl>
<Point>
<coordinates>
-64.9192123,-10.8402834,182.17
</coordinates>
</Point>
</Placemark>
<Placemark>
<name>
Thu Dec 22 12:08:48 2016 S=1.49 Km/hr
</name>
<styleUrl>
#styleMap_TLP_Normal
</styleUrl>
<Point>
<coordinates>
-64.9191666,-10.8403635,181.84
</coordinates>
</Point>
</Placemark>
<Placemark>
<name>
Thu Dec 22 12:08:58 2016 S=0.79 Km/hr
</name>
<styleUrl>
#styleMap_TLP_Normal
</styleUrl>
<Point>
<coordinates>
-64.9191132,-10.8403511,179.82
</coordinates>
</Point>
</Placemark>
<Placemark>
<name>
Thu Dec 22 12:09:08 2016 S=1.00 Km/hr
</name>
<styleUrl>
#styleMap_TLP_Normal
</styleUrl>
<Point>
<coordinates>
-64.9190369,-10.8402834,176.49
</coordinates>
</Point>
</Placemark>
<Placemark>
<name>
Thu Dec 22 12:09:18 2016 S=0.98 Km/hr
</name>
<styleUrl>
#styleMap_TLP_Normal
</styleUrl>
<Point>
<coordinates>
-64.9189987,-10.8402958,175.64
</coordinates>
</Point>
</Placemark>
<Placemark>
<name>
Thu Dec 22 12:09:28 2016 S=0.75 Km/hr
</name>
<styleUrl>
#styleMap_TLP_Normal
</styleUrl>
<Point>
<coordinates>
-64.9189758,-10.8402958,174.96
</coordinates>
</Point>
</Placemark>
<Placemark>
<name>
Thu Dec 22 12:09:38 2016 S=0.11 Km/hr
</name>
<styleUrl>
#styleMap_TLP_Normal
</styleUrl>
<Point>
<coordinates>
-64.9189529,-10.8402996,174.25
</coordinates>
</Point>
</Placemark>
<Placemark>
<name>
Thu Dec 22 12:09:48 2016 S=0.69 Km/hr
</name>
<styleUrl>
#styleMap_TLP_Normal
</styleUrl>
<Point>
<coordinates>
-64.9189529,-10.8402910,173.38
</coordinates>
</Point>
</Placemark>
<Placemark>
<name>
Thu Dec 22 12:09:58 2016 S=0.27 Km/hr
</name>
<styleUrl>
#styleMap_TLP_Normal
</styleUrl>
<Point>
<coordinates>
-64.9189682,-10.8402872,171.23
</coordinates>
</Point>
</Placemark>
<Placemark>
<name>
Thu Dec 22 12:10:08 2016 S=1.07 Km/hr
</name>
<styleUrl>
#styleMap_TLP_Normal
</styleUrl>
<Point>
<coordinates>
-64.9189453,-10.8402967,169.77
</coordinates>
</Point>
</Placemark>
<Placemark>
<name>
Thu Dec 22 12:10:18 2016 S=0.73 Km/hr
</name>
<styleUrl>
#styleMap_TLP_Normal
</styleUrl>
<Point>
<coordinates>
-64.9189377,-10.8403378,169.30
</coordinates>
</Point>
</Placemark>
<Placemark>
<name>
Thu Dec 22 12:10:28 2016 S=1.13 Km/hr
</name>
<styleUrl>
#styleMap_TLP_Normal
</styleUrl>
<Point>
<coordinates>
-64.9189148,-10.8403339,168.21
</coordinates>
</Point>
</Placemark>
<Placemark>
<name>
Thu Dec 22 12:10:38 2016 S=1.02 Km/hr
</name>
<styleUrl>
#styleMap_TLP_Normal
</styleUrl>
<Point>
<coordinates>
-64.9188766,-10.8403139,167.71
</coordinates>
</Point>
</Placemark>
<Placemark>
<name>
Thu Dec 22 12:10:48 2016 S=0.82 Km/hr
</name>
<styleUrl>
#styleMap_TLP_Normal
</styleUrl>
<Point>
<coordinates>
-64.9188690,-10.8402967,166.97
</coordinates>
</Point>
</Placemark>
<Placemark>
<name>
Thu Dec 22 12:10:58 2016 S=1.65 Km/hr
</name>
<styleUrl>
#styleMap_TLP_Normal
</styleUrl>
<Point>
<coordinates>
-64.9188004,-10.8402376,166.36
</coordinates>
</Point>
</Placemark>
<Placemark>
<name>
Thu Dec 22 12:11:08 2016 S=1.96 Km/hr
</name>
<styleUrl>
#styleMap_TLP_Normal
</styleUrl>
<Point>
<coordinates>
-64.9187164,-10.8401251,165.09
</coordinates>
</Point>
</Placemark>
<Placemark>
<name>
Thu Dec 22 12:11:18 2016 S=0.75 Km/hr
</name>
<styleUrl>
#styleMap_TLP_Normal
</styleUrl>
<Point>
<coordinates>
-64.9186935,-10.8400974,164.18
</coordinates>
</Point>
</Placemark>
<Placemark>
<name>
Thu Dec 22 12:11:28 2016 S=0.57 Km/hr
</name>
<styleUrl>
#styleMap_TLP_Normal
</styleUrl>
<Point>
<coordinates>
-64.9186783,-10.8400908,163.49
</coordinates>
</Point>
</Placemark>
<Placemark>
<name>
Thu Dec 22 12:11:38 2016 S=0.66 Km/hr
</name>
<styleUrl>
#styleMap_TLP_Normal
</styleUrl>
<Point>
<coordinates>
-64.9186783,-10.8400822,162.93
</coordinates>
</Point>
</Placemark>
<Placemark>
<name>
Thu Dec 22 12:11:48 2016 S=0.95 Km/hr
</name>
<styleUrl>
#styleMap_TLP_Normal
</styleUrl>
<Point>
<coordinates>
-64.9187088,-10.8400774,162.05
</coordinates>
</Point>
</Placemark>
<Placemark>
<name>
Thu Dec 22 12:11:58 2016 S=1.13 Km/hr
</name>
<styleUrl>
#styleMap_TLP_Normal
</styleUrl>
<Point>
<coordinates>
-64.9187241,-10.8400431,160.81
</coordinates>
</Point>
</Placemark>
<Placemark>
<name>
Thu Dec 22 12:12:08 2016 S=0.91 Km/hr
</name>
<styleUrl>
#styleMap_TLP_Normal
</styleUrl>
<Point>
<coordinates>
-64.9187241,-10.8400154,160.53
</coordinates>
</Point>
</Placemark>
<Placemark>
<name>
Thu Dec 22 12:12:18 2016 S=2.10 Km/hr
</name>
<styleUrl>
#styleMap_TLP_Normal
</styleUrl>
<Point>
<coordinates>
-64.9187088,-10.8398676,159.89
</coordinates>
</Point>
</Placemark>
<Placemark>
<name>
Thu Dec 22 12:12:28 2016 S=1.51 Km/hr
</name>
<styleUrl>
#styleMap_TLP_Normal
</styleUrl>
<Point>
<coordinates>
-64.9186630,-10.8398409,158.86
</coordinates>
</Point>
</Placemark>
<Placemark>
<name>
Thu Dec 22 12:12:38 2016 S=2.09 Km/hr
</name>
<styleUrl>
#styleMap_TLP_Normal
</styleUrl>
<Point>
<coordinates>
-64.9185486,-10.8397617,158.57
</coordinates>
</Point>
</Placemark>
<Placemark>
<name>
Thu Dec 22 12:12:48 2016 S=1.73 Km/hr
</name>
<styleUrl>
#styleMap_TLP_Normal
</styleUrl>
<Point>
<coordinates>
-64.9185333,-10.8397236,159.85
</coordinates>
</Point>
</Placemark>
<Placemark>
<name>
Thu Dec 22 12:12:58 2016 S=1.42 Km/hr
</name>
<styleUrl>
#styleMap_TLP_Normal
</styleUrl>
<Point>
<coordinates>
-64.9185638,-10.8396711,162.14
</coordinates>
</Point>
</Placemark>
<Placemark>
<name>
Thu Dec 22 12:13:08 2016 S=0.69 Km/hr
</name>
<styleUrl>
#styleMap_TLP_Normal
</styleUrl>
<Point>
<coordinates>
-64.9186096,-10.8396988,163.48
</coordinates>
</Point>
</Placemark>
<Placemark>
<name>
Thu Dec 22 12:13:18 2016 S=0.62 Km/hr
</name>
<styleUrl>
#styleMap_TLP_Normal
</styleUrl>
<Point>
<coordinates>
-64.9186096,-10.8396931,163.82
</coordinates>
</Point>
</Placemark>
<Placemark>
<name>
Thu Dec 22 12:13:28 2016 S=1.08 Km/hr
</name>
<styleUrl>
#styleMap_TLP_Normal
</styleUrl>
<Point>
<coordinates>
-64.9186096,-10.8396816,164.35
</coordinates>
</Point>
</Placemark>
<Placemark>
<name>
Thu Dec 22 12:13:38 2016 S=0.83 Km/hr
</name>
<styleUrl>
#styleMap_TLP_Normal
</styleUrl>
<Point>
<coordinates>
-64.9185867,-10.8395939,167.79
</coordinates>
</Point>
</Placemark>
<Placemark>
<name>
Thu Dec 22 12:13:48 2016 S=0.95 Km/hr
</name>
<styleUrl>
#styleMap_TLP_Normal
</styleUrl>
<Point>
<coordinates>
-64.9186020,-10.8395700,168.96
</coordinates>
</Point>
</Placemark>
<Placemark>
<name>
Thu Dec 22 12:13:58 2016 S=0.31 Km/hr
</name>
<styleUrl>
#styleMap_TLP_Normal
</styleUrl>
<Point>
<coordinates>
-64.9186096,-10.8395672,170.18
</coordinates>
</Point>
</Placemark>
<Placemark>
<name>
Thu Dec 22 12:14:08 2016 S=0.49 Km/hr
</name>
<styleUrl>
#styleMap_TLP_Normal
</styleUrl>
<Point>
<coordinates>
-64.9186172,-10.8395615,171.30
</coordinates>
</Point>
</Placemark>
<Placemark>
<name>
Thu Dec 22 12:14:18 2016 S=0.68 Km/hr
</name>
<styleUrl>
#styleMap_TLP_Normal
</styleUrl>
<Point>
<coordinates>
-64.9186172,-10.8395472,172.38
</coordinates>
</Point>
</Placemark>
<Placemark>
<name>
Thu Dec 22 12:14:28 2016 S=0.78 Km/hr
</name>
<styleUrl>
#styleMap_TLP_Normal
</styleUrl>
<Point>
<coordinates>
-64.9186020,-10.8395500,173.21
</coordinates>
</Point>
</Placemark>
<Placemark>
<name>
Thu Dec 22 12:14:38 2016 S=0.30 Km/hr
</name>
<styleUrl>
#styleMap_TLP_Normal
</styleUrl>
<Point>
<coordinates>
-64.9185791,-10.8395500,173.80
</coordinates>
</Point>
</Placemark>
<Placemark>
<name>
Thu Dec 22 12:14:48 2016 S=0.55 Km/hr
</name>
<styleUrl>
#styleMap_TLP_Normal
</styleUrl>
<Point>
<coordinates>
-64.9185791,-10.8395462,174.01
</coordinates>
</Point>
</Placemark>
<Placemark>
<name>
Thu Dec 22 12:14:58 2016 S=1.41 Km/hr
</name>
<styleUrl>
#styleMap_TLP_Normal
</styleUrl>
<Point>
<coordinates>
-64.9185562,-10.8395777,173.41
</coordinates>
</Point>
</Placemark>
<Placemark>
<name>
Thu Dec 22 12:15:08 2016 S=1.32 Km/hr
</name>
<styleUrl>
#styleMap_TLP_Normal
</styleUrl>
<Point>
<coordinates>
-64.9184647,-10.8395395,171.61
</coordinates>
</Point>
</Placemark>
<Placemark>
<name>
Thu Dec 22 12:15:18 2016 S=1.13 Km/hr
</name>
<styleUrl>
#styleMap_TLP_Normal
</styleUrl>
<Point>
<coordinates>
-64.9183884,-10.8395319,170.61
</coordinates>
</Point>
</Placemark>
<Placemark>
<name>
Thu Dec 22 12:15:28 2016 S=0.96 Km/hr
</name>
<styleUrl>
#styleMap_TLP_Normal
</styleUrl>
<Point>
<coordinates>
-64.9183884,-10.8395233,169.75
</coordinates>
</Point>
</Placemark>
<Placemark>
<name>
Thu Dec 22 12:15:38 2016 S=0.84 Km/hr
</name>
<styleUrl>
#styleMap_TLP_Normal
</styleUrl>
<Point>
<coordinates>
-64.9183884,-10.8395071,169.71
</coordinates>
</Point>
</Placemark>
<Placemark>
<name>
Thu Dec 22 12:15:48 2016 S=1.38 Km/hr
</name>
<styleUrl>
#styleMap_TLP_Normal
</styleUrl>
<Point>
<coordinates>
-64.9184494,-10.8394928,171.06
</coordinates>
</Point>
</Placemark>
<Placemark>
<name>
Thu Dec 22 12:15:58 2016 S=1.14 Km/hr
</name>
<styleUrl>
#styleMap_TLP_Normal
</styleUrl>
<Point>
<coordinates>
-64.9184647,-10.8394947,172.21
</coordinates>
</Point>
</Placemark>
<Placemark>
<name>
Thu Dec 22 12:16:08 2016 S=1.02 Km/hr
</name>
<styleUrl>
#styleMap_TLP_Normal
</styleUrl>
<Point>
<coordinates>
-64.9185410,-10.8395071,171.84
</coordinates>
</Point>
</Placemark>
<Placemark>
<name>
Thu Dec 22 12:16:18 2016 S=1.63 Km/hr
</name>
<styleUrl>
#styleMap_TLP_Normal
</styleUrl>
<Point>
<coordinates>
-64.9186249,-10.8395500,170.31
</coordinates>
</Point>
</Placemark>
<Placemark>
<name>
Thu Dec 22 12:16:28 2016 S=1.07 Km/hr
</name>
<styleUrl>
#styleMap_TLP_Normal
</styleUrl>
<Point>
<coordinates>
-64.9186172,-10.8396292,170.20
</coordinates>
</Point>
</Placemark>
<Placemark>
<name>
Thu Dec 22 12:16:38 2016 S=0.88 Km/hr
</name>
<styleUrl>
#styleMap_TLP_Normal
</styleUrl>
<Point>
<coordinates>
-64.9186096,-10.8396444,169.86
</coordinates>
</Point>
</Placemark>
<Placemark>
<name>
Thu Dec 22 12:16:48 2016 S=0.33 Km/hr
</name>
<styleUrl>
#styleMap_TLP_Normal
</styleUrl>
<Point>
<coordinates>
-64.9185944,-10.8396473,169.93
</coordinates>
</Point>
</Placemark>
<Placemark>
<name>
Thu Dec 22 12:16:58 2016 S=0.24 Km/hr
</name>
<styleUrl>
#styleMap_TLP_Normal
</styleUrl>
<Point>
<coordinates>
-64.9185867,-10.8396473,170.19
</coordinates>
</Point>
</Placemark>
<Placemark>
<name>
Thu Dec 22 12:17:08 2016 S=1.27 Km/hr
</name>
<styleUrl>
#styleMap_TLP_Normal
</styleUrl>
<Point>
<coordinates>
-64.9185867,-10.8396616,170.49
</coordinates>
</Point>
</Placemark>
<Placemark>
<name>
Thu Dec 22 12:17:18 2016 S=2.13 Km/hr
</name>
<styleUrl>
#styleMap_TLP_Normal
</styleUrl>
<Point>
<coordinates>
-64.9186859,-10.8397512,171.49
</coordinates>
</Point>
</Placemark>
<Placemark>
<name>
Thu Dec 22 12:17:28 2016 S=2.69 Km/hr
</name>
<styleUrl>
#styleMap_TLP_Normal
</styleUrl>
<Point>
<coordinates>
-64.9186707,-10.8398609,172.46
</coordinates>
</Point>
</Placemark>
<Placemark>
<name>
Thu Dec 22 12:17:38 2016 S=1.01 Km/hr
</name>
<styleUrl>
#styleMap_TLP_Normal
</styleUrl>
<Point>
<coordinates>
-64.9186707,-10.8399086,172.59
</coordinates>
</Point>
</Placemark>
<Placemark>
<name>
Thu Dec 22 12:17:48 2016 S=1.72 Km/hr
</name>
<styleUrl>
#styleMap_TLP_Normal
</styleUrl>
<Point>
<coordinates>
-64.9186630,-10.8399982,172.95
</coordinates>
</Point>
</Placemark>
<Placemark>
<name>
Thu Dec 22 12:17:58 2016 S=2.24 Km/hr
</name>
<styleUrl>
#styleMap_TLP_Normal
</styleUrl>
<Point>
<coordinates>
-64.9187164,-10.8401012,174.39
</coordinates>
</Point>
</Placemark>
<Placemark>
<name>
Thu Dec 22 12:18:08 2016 S=1.61 Km/hr
</name>
<styleUrl>
#styleMap_TLP_Normal
</styleUrl>
<Point>
<coordinates>
-64.9187469,-10.8401737,174.80
</coordinates>
</Point>
</Placemark>
<Placemark>
<name>
Thu Dec 22 12:18:18 2016 S=1.20 Km/hr
</name>
<styleUrl>
#styleMap_TLP_Normal
</styleUrl>
<Point>
<coordinates>
-64.9188385,-10.8402176,175.34
</coordinates>
</Point>
</Placemark>
<Placemark>
<name>
Thu Dec 22 12:18:28 2016 S=1.21 Km/hr
</name>
<styleUrl>
#styleMap_TLP_Normal
</styleUrl>
<Point>
<coordinates>
-64.9188538,-10.8402376,176.30
</coordinates>
</Point>
</Placemark>
<Placemark>
<name>
Thu Dec 22 12:18:38 2016 S=0.92 Km/hr
</name>
<styleUrl>
#styleMap_TLP_Normal
</styleUrl>
<Point>
<coordinates>
-64.9188995,-10.8402824,177.44
</coordinates>
</Point>
</Placemark>
<Placemark>
<name>
Thu Dec 22 12:18:48 2016 S=1.23 Km/hr
</name>
<styleUrl>
#styleMap_TLP_Normal
</styleUrl>
<Point>
<coordinates>
-64.9189682,-10.8403111,177.23
</coordinates>
</Point>
</Placemark>
<Placemark>
<name>
Thu Dec 22 12:18:58 2016 S=1.26 Km/hr
</name>
<styleUrl>
#styleMap_TLP_Normal
</styleUrl>
<Point>
<coordinates>
-64.9190140,-10.8403511,176.96
</coordinates>
</Point>
</Placemark>
<Placemark>
<name>
Thu Dec 22 12:19:08 2016 S=0.86 Km/hr
</name>
<styleUrl>
#styleMap_TLP_Normal
</styleUrl>
<Point>
<coordinates>
-64.9190521,-10.8403902,178.59
</coordinates>
</Point>
</Placemark>
<Placemark>
<name>
Thu Dec 22 12:19:18 2016 S=1.02 Km/hr
</name>
<styleUrl>
#styleMap_TLP_Normal
</styleUrl>
<Point>
<coordinates>
-64.9190216,-10.8404369,178.80
</coordinates>
</Point>
</Placemark>
<Placemark>
<name>
Thu Dec 22 12:19:28 2016 S=0.70 Km/hr
</name>
<styleUrl>
#styleMap_TLP_Normal
</styleUrl>
<Point>
<coordinates>
-64.9190292,-10.8404751,179.58
</coordinates>
</Point>
</Placemark>
<Placemark>
<name>
Thu Dec 22 12:19:38 2016 S=0.39 Km/hr
</name>
<styleUrl>
#styleMap_TLP_Normal
</styleUrl>
<Point>
<coordinates>
-64.9190369,-10.8404760,180.16
</coordinates>
</Point>
</Placemark>
<Placemark>
<name>
Thu Dec 22 12:19:48 2016 S=0.16 Km/hr
</name>
<styleUrl>
#styleMap_TLP_Normal
</styleUrl>
<Point>
<coordinates>
-64.9190521,-10.8404703,180.75
</coordinates>
</Point>
</Placemark>
<Placemark>
<name>
Thu Dec 22 12:19:58 2016 S=0.62 Km/hr
</name>
<styleUrl>
#styleMap_TLP_Normal
</styleUrl>
<Point>
<coordinates>
-64.9190521,-10.8404655,181.37
</coordinates>
</Point>
</Placemark>
<Placemark>
<name>
Thu Dec 22 12:20:08 2016 S=1.40 Km/hr
</name>
<styleUrl>
#styleMap_TLP_Normal
</styleUrl>
<Point>
<coordinates>
-64.9190369,-10.8403730,182.39
</coordinates>
</Point>
</Placemark>
<Placemark>
<name>
Thu Dec 22 12:20:18 2016 S=0.52 Km/hr
</name>
<styleUrl>
#styleMap_TLP_Normal
</styleUrl>
<Point>
<coordinates>
-64.9190445,-10.8403521,182.61
</coordinates>
</Point>
</Placemark>
<Placemark>
<name>
Thu Dec 22 12:20:28 2016 S=0.23 Km/hr
</name>
<styleUrl>
#styleMap_TLP_Normal
</styleUrl>
<Point>
<coordinates>
-64.9190521,-10.8403387,183.27
</coordinates>
</Point>
</Placemark>
<Placemark>
<name>
Thu Dec 22 12:20:38 2016 S=1.35 Km/hr
</name>
<styleUrl>
#styleMap_TLP_Normal
</styleUrl>
<Point>
<coordinates>
-64.9190903,-10.8403397,183.83
</coordinates>
</Point>
</Placemark>
<Placemark>
<name>
Thu Dec 22 12:20:48 2016 S=1.32 Km/hr
</name>
<styleUrl>
#styleMap_TLP_Normal
</styleUrl>
<Point>
<coordinates>
-64.9191284,-10.8403578,184.77
</coordinates>
</Point>
</Placemark>
<Placemark>
<name>
Thu Dec 22 12:20:58 2016 S=1.22 Km/hr
</name>
<styleUrl>
#styleMap_TLP_Normal
</styleUrl>
<Point>
<coordinates>
-64.9191742,-10.8403530,184.25
</coordinates>
</Point>
</Placemark>
<Placemark>
<name>
Thu Dec 22 12:21:08 2016 S=1.18 Km/hr
</name>
<styleUrl>
#styleMap_TLP_Normal
</styleUrl>
<Point>
<coordinates>
-64.9192123,-10.8403902,183.38
</coordinates>
</Point>
</Placemark>
<Placemark>
<name>
Thu Dec 22 12:21:18 2016 S=1.09 Km/hr
</name>
<styleUrl>
#styleMap_TLP_Normal
</styleUrl>
<Point>
<coordinates>
-64.9192886,-10.8403893,183.24
</coordinates>
</Point>
</Placemark>
<Placemark>
<name>
Thu Dec 22 12:21:28 2016 S=1.20 Km/hr
</name>
<styleUrl>
#styleMap_TLP_Normal
</styleUrl>
<Point>
<coordinates>
-64.9193420,-10.8403845,184.55
</coordinates>
</Point>
</Placemark>
<Placemark>
<name>
Thu Dec 22 12:21:38 2016 S=1.93 Km/hr
</name>
<styleUrl>
#styleMap_TLP_Normal
</styleUrl>
<Point>
<coordinates>
-64.9194641,-10.8403873,186.41
</coordinates>
</Point>
</Placemark>
<Placemark>
<name>
Thu Dec 22 12:21:48 2016 S=1.37 Km/hr
</name>
<styleUrl>
#styleMap_TLP_Normal
</styleUrl>
<Point>
<coordinates>
-64.9195023,-10.8404045,185.76
</coordinates>
</Point>
</Placemark>
<Placemark>
<name>
Thu Dec 22 12:21:58 2016 S=1.69 Km/hr
</name>
<styleUrl>
#styleMap_TLP_Normal
</styleUrl>
<Point>
<coordinates>
-64.9196167,-10.8404274,188.79
</coordinates>
</Point>
</Placemark>
<Placemark>
<name>
Thu Dec 22 12:22:08 2016 S=1.33 Km/hr
</name>
<styleUrl>
#styleMap_TLP_Normal
</styleUrl>
<Point>
<coordinates>
-64.9196472,-10.8404608,189.36
</coordinates>
</Point>
</Placemark>
<Placemark>
<name>
Thu Dec 22 12:22:18 2016 S=1.43 Km/hr
</name>
<styleUrl>
#styleMap_TLP_Normal
</styleUrl>
<Point>
<coordinates>
-64.9197464,-10.8405571,183.80
</coordinates>
</Point>
</Placemark>
<Placemark>
<name>
Thu Dec 22 12:22:28 2016 S=0.45 Km/hr
</name>
<styleUrl>
#styleMap_TLP_Normal
</styleUrl>
<Point>
<coordinates>
-64.9197769,-10.8405695,181.24
</coordinates>
</Point>
</Placemark>
<Placemark>
<name>
Thu Dec 22 12:22:38 2016 S=0.11 Km/hr
</name>
<styleUrl>
#styleMap_TLP_Normal
</styleUrl>
<Point>
<coordinates>
-64.9197922,-10.8405495,178.91
</coordinates>
</Point>
</Placemark>
<Placemark>
<name>
Thu Dec 22 12:22:48 2016 S=0.42 Km/hr
</name>
<styleUrl>
#styleMap_TLP_Normal
</styleUrl>
<Point>
<coordinates>
-64.9197922,-10.8405466,177.66
</coordinates>
</Point>
</Placemark>
<Placemark>
<name>
Thu Dec 22 12:22:58 2016 S=0.23 Km/hr
</name>
<styleUrl>
#styleMap_TLP_Normal
</styleUrl>
<Point>
<coordinates>
-64.9197845,-10.8405638,176.22
</coordinates>
</Point>
</Placemark>
<Placemark>
<name>
Thu Dec 22 12:23:08 2016 S=1.16 Km/hr
</name>
<styleUrl>
#styleMap_TLP_Normal
</styleUrl>
<Point>
<coordinates>
-64.9197464,-10.8406191,176.35
</coordinates>
</Point>
</Placemark>
<Placemark>
<name>
Thu Dec 22 12:23:18 2016 S=1.95 Km/hr
</name>
<styleUrl>
#styleMap_TLP_Normal
</styleUrl>
<Point>
<coordinates>
-64.9196472,-10.8406963,175.91
</coordinates>
</Point>
</Placemark>
<Placemark>
<name>
Thu Dec 22 12:23:28 2016 S=1.34 Km/hr
</name>
<styleUrl>
#styleMap_TLP_Normal
</styleUrl>
<Point>
<coordinates>
-64.9196472,-10.8408012,175.73
</coordinates>
</Point>
</Placemark>
<Placemark>
<name>
Thu Dec 22 12:23:38 2016 S=0.62 Km/hr
</name>
<styleUrl>
#styleMap_TLP_Normal
</styleUrl>
<Point>
<coordinates>
-64.9196930,-10.8408203,174.27
</coordinates>
</Point>
</Placemark>
<Placemark>
<name>
Thu Dec 22 12:23:48 2016 S=1.95 Km/hr
</name>
<styleUrl>
#styleMap_TLP_Normal
</styleUrl>
<Point>
<coordinates>
-64.9196243,-10.8408890,174.05
</coordinates>
</Point>
</Placemark>
<Placemark>
<name>
Thu Dec 22 12:23:58 2016 S=1.13 Km/hr
</name>
<styleUrl>
#styleMap_TLP_Normal
</styleUrl>
<Point>
<coordinates>
-64.9195557,-10.8409452,170.96
</coordinates>
</Point>
</Placemark>
<Placemark>
<name>
Thu Dec 22 12:24:08 2016 S=0.78 Km/hr
</name>
<styleUrl>
#styleMap_TLP_Normal
</styleUrl>
<Point>
<coordinates>
-64.9195480,-10.8409424,170.42
</coordinates>
</Point>
</Placemark>
<Placemark>
<name>
Thu Dec 22 12:24:18 2016 S=1.12 Km/hr
</name>
<styleUrl>
#styleMap_TLP_Normal
</styleUrl>
<Point>
<coordinates>
-64.9195099,-10.8409414,169.87
</coordinates>
</Point>
</Placemark>
<Placemark>
<name>
Thu Dec 22 12:24:28 2016 S=0.85 Km/hr
</name>
<styleUrl>
#styleMap_TLP_Normal
</styleUrl>
<Point>
<coordinates>
-64.9195175,-10.8410387,168.24
</coordinates>
</Point>
</Placemark>
<Placemark>
<name>
Thu Dec 22 12:24:38 2016 S=1.06 Km/hr
</name>
<styleUrl>
#styleMap_TLP_Normal
</styleUrl>
<Point>
<coordinates>
-64.9195175,-10.8410358,166.36
</coordinates>
</Point>
</Placemark>
<Placemark>
<name>
Thu Dec 22 12:24:48 2016 S=0.80 Km/hr
</name>
<styleUrl>
#styleMap_TLP_Normal
</styleUrl>
<Point>
<coordinates>
-64.9194870,-10.8409567,166.05
</coordinates>
</Point>
</Placemark>
<Placemark>
<name>
Thu Dec 22 12:24:58 2016 S=0.58 Km/hr
</name>
<styleUrl>
#styleMap_TLP_Normal
</styleUrl>
<Point>
<coordinates>
-64.9194794,-10.8409405,165.02
</coordinates>
</Point>
</Placemark>
<Placemark>
<name>
Thu Dec 22 12:25:08 2016 S=0.51 Km/hr
</name>
<styleUrl>
#styleMap_TLP_Normal
</styleUrl>
<Point>
<coordinates>
-64.9194794,-10.8409433,163.92
</coordinates>
</Point>
</Placemark>
<Placemark>
<name>
Thu Dec 22 12:25:18 2016 S=1.55 Km/hr
</name>
<styleUrl>
#styleMap_TLP_Normal
</styleUrl>
<Point>
<coordinates>
-64.9195175,-10.8409662,162.13
</coordinates>
</Point>
</Placemark>
<Placemark>
<name>
Thu Dec 22 12:25:28 2016 S=2.19 Km/hr
</name>
<styleUrl>
#styleMap_TLP_Normal
</styleUrl>
<Point>
<coordinates>
-64.9195862,-10.8409481,162.39
</coordinates>
</Point>
</Placemark>
<Placemark>
<name>
Thu Dec 22 12:25:38 2016 S=0.49 Km/hr
</name>
<styleUrl>
#styleMap_TLP_Normal
</styleUrl>
<Point>
<coordinates>
-64.9196091,-10.8409786,163.35
</coordinates>
</Point>
</Placemark>
<Placemark>
<name>
Thu Dec 22 12:25:48 2016 S=0.53 Km/hr
</name>
<styleUrl>
#styleMap_TLP_Normal
</styleUrl>
<Point>
<coordinates>
-64.9196091,-10.8409920,162.96
</coordinates>
</Point>
</Placemark>
<Placemark>
<name>
Thu Dec 22 12:25:58 2016 S=0.55 Km/hr
</name>
<styleUrl>
#styleMap_TLP_Normal
</styleUrl>
<Point>
<coordinates>
-64.9195938,-10.8410044,162.13
</coordinates>
</Point>
</Placemark>
<Placemark>
<name>
Thu Dec 22 12:26:08 2016 S=0.42 Km/hr
</name>
<styleUrl>
#styleMap_TLP_Normal
</styleUrl>
<Point>
<coordinates>
-64.9195862,-10.8410139,161.26
</coordinates>
</Point>
</Placemark>
<Placemark>
<name>
Thu Dec 22 12:26:18 2016 S=0.47 Km/hr
</name>
<styleUrl>
#styleMap_TLP_Normal
</styleUrl>
<Point>
<coordinates>
-64.9195786,-10.8410177,160.33
</coordinates>
</Point>
</Placemark>
<Placemark>
<name>
Thu Dec 22 12:26:28 2016 S=0.43 Km/hr
</name>
<styleUrl>
#styleMap_TLP_Normal
</styleUrl>
<Point>
<coordinates>
-64.9195633,-10.8410177,159.38
</coordinates>
</Point>
</Placemark>
<Placemark>
<name>
Thu Dec 22 12:26:38 2016 S=0.99 Km/hr
</name>
<styleUrl>
#styleMap_TLP_Normal
</styleUrl>
<Point>
<coordinates>
-64.9195709,-10.8410015,158.23
</coordinates>
</Point>
</Placemark>
<Placemark>
<name>
Thu Dec 22 12:26:48 2016 S=1.24 Km/hr
</name>
<styleUrl>
#styleMap_TLP_Normal
</styleUrl>
<Point>
<coordinates>
-64.9195633,-10.8409615,155.80
</coordinates>
</Point>
</Placemark>
<Placemark>
<name>
Thu Dec 22 12:26:58 2016 S=0.63 Km/hr
</name>
<styleUrl>
#styleMap_TLP_Normal
</styleUrl>
<Point>
<coordinates>
-64.9195480,-10.8409500,152.61
</coordinates>
</Point>
</Placemark>
<Placemark>
<name>
Thu Dec 22 12:27:08 2016 S=1.30 Km/hr
</name>
<styleUrl>
#styleMap_TLP_Normal
</styleUrl>
<Point>
<coordinates>
-64.9195862,-10.8409615,150.71
</coordinates>
</Point>
</Placemark>
<Placemark>
<name>
Thu Dec 22 12:27:18 2016 S=1.23 Km/hr
</name>
<styleUrl>
#styleMap_TLP_Normal
</styleUrl>
<Point>
<coordinates>
-64.9196320,-10.8409815,147.38
</coordinates>
</Point>
</Placemark>
<Placemark>
<name>
Thu Dec 22 12:27:28 2016 S=0.43 Km/hr
</name>
<styleUrl>
#styleMap_TLP_Normal
</styleUrl>
<Point>
<coordinates>
-64.9196472,-10.8409948,145.30
</coordinates>
</Point>
</Placemark>
<Placemark>
<name>
Thu Dec 22 12:27:38 2016 S=0.34 Km/hr
</name>
<styleUrl>
#styleMap_TLP_Normal
</styleUrl>
<Point>
<coordinates>
-64.9196472,-10.8409872,143.63
</coordinates>
</Point>
</Placemark>
<Placemark>
<name>
Thu Dec 22 12:27:48 2016 S=1.02 Km/hr
</name>
<styleUrl>
#styleMap_TLP_Normal
</styleUrl>
<Point>
<coordinates>
-64.9196320,-10.8409843,141.96
</coordinates>
</Point>
</Placemark>
<Placemark>
<name>
Thu Dec 22 12:27:58 2016 S=0.60 Km/hr
</name>
<styleUrl>
#styleMap_TLP_Normal
</styleUrl>
<Point>
<coordinates>
-64.9196243,-10.8409958,140.29
</coordinates>
</Point>
</Placemark>
<Placemark>
<name>
Thu Dec 22 12:28:08 2016 S=0.59 Km/hr
</name>
<styleUrl>
#styleMap_TLP_Normal
</styleUrl>
<Point>
<coordinates>
-64.9196091,-10.8409996,138.71
</coordinates>
</Point>
</Placemark>
<Placemark>
<name>
Thu Dec 22 12:28:18 2016 S=0.47 Km/hr
</name>
<styleUrl>
#styleMap_TLP_Normal
</styleUrl>
<Point>
<coordinates>
-64.9196091,-10.8409958,137.14
</coordinates>
</Point>
</Placemark>
<Placemark>
<name>
Thu Dec 22 12:28:28 2016 S=0.31 Km/hr
</name>
<styleUrl>
#styleMap_TLP_Normal
</styleUrl>
<Point>
<coordinates>
-64.9196091,-10.8409939,135.60
</coordinates>
</Point>
</Placemark>
<Placemark>
<name>
Thu Dec 22 12:28:38 2016 S=1.31 Km/hr
</name>
<styleUrl>
#styleMap_TLP_Normal
</styleUrl>
<Point>
<coordinates>
-64.9196091,-10.8409691,134.57
</coordinates>
</Point>
</Placemark>
<Placemark>
<name>
Thu Dec 22 12:28:48 2016 S=0.96 Km/hr
</name>
<styleUrl>
#styleMap_TLP_Normal
</styleUrl>
<Point>
<coordinates>
-64.9196091,-10.8409395,135.76
</coordinates>
</Point>
</Placemark>
<Placemark>
<name>
Thu Dec 22 12:28:58 2016 S=0.48 Km/hr
</name>
<styleUrl>
#styleMap_TLP_Normal
</styleUrl>
<Point>
<coordinates>
-64.9196014,-10.8409309,134.71
</coordinates>
</Point>
</Placemark>
<Placemark>
<name>
Thu Dec 22 12:29:08 2016 S=0.74 Km/hr
</name>
<styleUrl>
#styleMap_TLP_Normal
</styleUrl>
<Point>
<coordinates>
-64.9195938,-10.8409395,133.71
</coordinates>
</Point>
</Placemark>
<Placemark>
<name>
Thu Dec 22 12:29:18 2016 S=1.05 Km/hr
</name>
<styleUrl>
#styleMap_TLP_Normal
</styleUrl>
<Point>
<coordinates>
-64.9195862,-10.8409615,132.84
</coordinates>
</Point>
</Placemark>
<Placemark>
<name>
Thu Dec 22 12:29:28 2016 S=1.02 Km/hr
</name>
<styleUrl>
#styleMap_TLP_Normal
</styleUrl>
<Point>
<coordinates>
-64.9195557,-10.8409843,134.87
</coordinates>
</Point>
</Placemark>
<Placemark>
<name>
Thu Dec 22 12:29:38 2016 S=0.25 Km/hr
</name>
<styleUrl>
#styleMap_TLP_Normal
</styleUrl>
<Point>
<coordinates>
-64.9195404,-10.8409958,135.86
</coordinates>
</Point>
</Placemark>
<Placemark>
<name>
Thu Dec 22 12:29:48 2016 S=1.11 Km/hr
</name>
<styleUrl>
#styleMap_TLP_Normal
</styleUrl>
<Point>
<coordinates>
-64.9195633,-10.8409977,135.37
</coordinates>
</Point>
</Placemark>
<Placemark>
<name>
Thu Dec 22 12:29:58 2016 S=0.62 Km/hr
</name>
<styleUrl>
#styleMap_TLP_Normal
</styleUrl>
<Point>
<coordinates>
-64.9195786,-10.8409986,134.82
</coordinates>
</Point>
</Placemark>
<Placemark>
<name>
Thu Dec 22 12:30:08 2016 S=0.25 Km/hr
</name>
<styleUrl>
#styleMap_TLP_Normal
</styleUrl>
<Point>
<coordinates>
-64.9195938,-10.8410025,134.32
</coordinates>
</Point>
</Placemark>
<Placemark>
<name>
Thu Dec 22 12:30:18 2016 S=0.63 Km/hr
</name>
<styleUrl>
#styleMap_TLP_Normal
</styleUrl>
<Point>
<coordinates>
-64.9195862,-10.8410101,133.78
</coordinates>
</Point>
</Placemark>
<Placemark>
<name>
Thu Dec 22 12:30:28 2016 S=0.56 Km/hr
</name>
<styleUrl>
#styleMap_TLP_Normal
</styleUrl>
<Point>
<coordinates>
-64.9195786,-10.8410206,133.26
</coordinates>
</Point>
</Placemark>
<Placemark>
<name>
Thu Dec 22 12:30:38 2016 S=0.69 Km/hr
</name>
<styleUrl>
#styleMap_TLP_Normal
</styleUrl>
<Point>
<coordinates>
-64.9195862,-10.8410397,132.75
</coordinates>
</Point>
</Placemark>
<Placemark>
<name>
Thu Dec 22 12:30:48 2016 S=0.59 Km/hr
</name>
<styleUrl>
#styleMap_TLP_Normal
</styleUrl>
<Point>
<coordinates>
-64.9195862,-10.8410482,132.25
</coordinates>
</Point>
</Placemark>
<Placemark>
<name>
Thu Dec 22 12:30:58 2016 S=1.42 Km/hr
</name>
<styleUrl>
#styleMap_TLP_Normal
</styleUrl>
<Point>
<coordinates>
-64.9195251,-10.8410664,132.31
</coordinates>
</Point>
</Placemark>
<Placemark>
<name>
Thu Dec 22 12:31:08 2016 S=0.10 Km/hr
</name>
<styleUrl>
#styleMap_TLP_Normal
</styleUrl>
<Point>
<coordinates>
-64.9195557,-10.8410406,132.69
</coordinates>
</Point>
</Placemark>
<Placemark>
<name>
Thu Dec 22 12:31:18 2016 S=0.26 Km/hr
</name>
<styleUrl>
#styleMap_TLP_Normal
</styleUrl>
<Point>
<coordinates>
-64.9195557,-10.8410387,132.22
</coordinates>
</Point>
</Placemark>
<Placemark>
<name>
Thu Dec 22 12:31:28 2016 S=0.49 Km/hr
</name>
<styleUrl>
#styleMap_TLP_Normal
</styleUrl>
<Point>
<coordinates>
-64.9195709,-10.8410349,131.72
</coordinates>
</Point>
</Placemark>
<Placemark>
<name>
Thu Dec 22 12:31:38 2016 S=0.29 Km/hr
</name>
<styleUrl>
#styleMap_TLP_Normal
</styleUrl>
<Point>
<coordinates>
-64.9195862,-10.8410358,131.23
</coordinates>
</Point>
</Placemark>
<Placemark>
<name>
Thu Dec 22 12:31:48 2016 S=0.33 Km/hr
</name>
<styleUrl>
#styleMap_TLP_Normal
</styleUrl>
<Point>
<coordinates>
-64.9195862,-10.8410435,130.77
</coordinates>
</Point>
</Placemark>
<Placemark>
<name>
Thu Dec 22 12:31:58 2016 S=0.22 Km/hr
</name>
<styleUrl>
#styleMap_TLP_Normal
</styleUrl>
<Point>
<coordinates>
-64.9195786,-10.8410492,130.31
</coordinates>
</Point>
</Placemark>
<Placemark>
<name>
Thu Dec 22 12:32:08 2016 S=0.34 Km/hr
</name>
<styleUrl>
#styleMap_TLP_Normal
</styleUrl>
<Point>
<coordinates>
-64.9195862,-10.8410416,129.85
</coordinates>
</Point>
</Placemark>
<Placemark>
<name>
Thu Dec 22 12:32:18 2016 S=0.92 Km/hr
</name>
<styleUrl>
#styleMap_TLP_Normal
</styleUrl>
<Point>
<coordinates>
-64.9195786,-10.8410482,129.41
</coordinates>
</Point>
</Placemark>
<Placemark>
<name>
Thu Dec 22 12:32:28 2016 S=0.87 Km/hr
</name>
<styleUrl>
#styleMap_TLP_Normal
</styleUrl>
<Point>
<coordinates>
-64.9195633,-10.8410530,128.96
</coordinates>
</Point>
</Placemark>
<Placemark>
<name>
Thu Dec 22 12:32:38 2016 S=0.90 Km/hr
</name>
<styleUrl>
#styleMap_TLP_Normal
</styleUrl>
<Point>
<coordinates>
-64.9195480,-10.8410711,128.55
</coordinates>
</Point>
</Placemark>
<Placemark>
<name>
Thu Dec 22 12:32:48 2016 S=0.60 Km/hr
</name>
<styleUrl>
#styleMap_TLP_Normal
</styleUrl>
<Point>
<coordinates>
-64.9195557,-10.8410854,128.16
</coordinates>
</Point>
</Placemark>
<Placemark>
<name>
Thu Dec 22 12:32:58 2016 S=1.27 Km/hr
</name>
<styleUrl>
#styleMap_TLP_Normal
</styleUrl>
<Point>
<coordinates>
-64.9195862,-10.8410702,127.84
</coordinates>
</Point>
</Placemark>
<Placemark>
<name>
Thu Dec 22 12:33:08 2016 S=0.90 Km/hr
</name>
<styleUrl>
#styleMap_TLP_Normal
</styleUrl>
<Point>
<coordinates>
-64.9196091,-10.8410406,129.08
</coordinates>
</Point>
</Placemark>
<Placemark>
<name>
Thu Dec 22 12:33:18 2016 S=0.46 Km/hr
</name>
<styleUrl>
#styleMap_TLP_Normal
</styleUrl>
<Point>
<coordinates>
-64.9196243,-10.8410273,128.76
</coordinates>
</Point>
</Placemark>
<Placemark>
<name>
Thu Dec 22 12:33:28 2016 S=0.26 Km/hr
</name>
<styleUrl>
#styleMap_TLP_Normal
</styleUrl>
<Point>
<coordinates>
-64.9196243,-10.8410206,128.54
</coordinates>
</Point>
</Placemark>
<Placemark>
<name>
Thu Dec 22 12:33:38 2016 S=0.82 Km/hr
</name>
<styleUrl>
#styleMap_TLP_Normal
</styleUrl>
<Point>
<coordinates>
-64.9196320,-10.8410349,128.43
</coordinates>
</Point>
</Placemark>
<Placemark>
<name>
Thu Dec 22 12:33:48 2016 S=1.14 Km/hr
</name>
<styleUrl>
#styleMap_TLP_Normal
</styleUrl>
<Point>
<coordinates>
-64.9196243,-10.8410530,128.46
</coordinates>
</Point>
</Placemark>
<Placemark>
<name>
Thu Dec 22 12:33:58 2016 S=0.60 Km/hr
</name>
<styleUrl>
#styleMap_TLP_Normal
</styleUrl>
<Point>
<coordinates>
-64.9196167,-10.8410635,130.25
</coordinates>
</Point>
</Placemark>
<Placemark>
<name>
Thu Dec 22 12:34:08 2016 S=0.57 Km/hr
</name>
<styleUrl>
#styleMap_TLP_Normal
</styleUrl>
<Point>
<coordinates>
-64.9196167,-10.8410769,130.62
</coordinates>
</Point>
</Placemark>
<Placemark>
<name>
Thu Dec 22 12:34:18 2016 S=0.24 Km/hr
</name>
<styleUrl>
#styleMap_TLP_Normal
</styleUrl>
<Point>
<coordinates>
-64.9196091,-10.8410854,130.88
</coordinates>
</Point>
</Placemark>
<Placemark>
<name>
Thu Dec 22 12:34:28 2016 S=0.55 Km/hr
</name>
<styleUrl>
#styleMap_TLP_Normal
</styleUrl>
<Point>
<coordinates>
-64.9196091,-10.8410759,131.11
</coordinates>
</Point>
</Placemark>
<Placemark>
<name>
Thu Dec 22 12:34:38 2016 S=1.11 Km/hr
</name>
<styleUrl>
#styleMap_TLP_Normal
</styleUrl>
<Point>
<coordinates>
-64.9196167,-10.8410358,131.61
</coordinates>
</Point>
</Placemark>
<Placemark>
<name>
Thu Dec 22 12:34:48 2016 S=0.65 Km/hr
</name>
<styleUrl>
#styleMap_TLP_Normal
</styleUrl>
<Point>
<coordinates>
-64.9196014,-10.8410063,131.99
</coordinates>
</Point>
</Placemark>
<Placemark>
<name>
Thu Dec 22 12:34:58 2016 S=1.25 Km/hr
</name>
<styleUrl>
#styleMap_TLP_Normal
</styleUrl>
<Point>
<coordinates>
-64.9196167,-10.8410244,132.70
</coordinates>
</Point>
</Placemark>
<Placemark>
<name>
Thu Dec 22 12:35:08 2016 S=0.76 Km/hr
</name>
<styleUrl>
#styleMap_TLP_Normal
</styleUrl>
<Point>
<coordinates>
-64.9196243,-10.8410101,134.00
</coordinates>
</Point>
</Placemark>
<Placemark>
<name>
Thu Dec 22 12:35:18 2016 S=0.46 Km/hr
</name>
<styleUrl>
#styleMap_TLP_Normal
</styleUrl>
<Point>
<coordinates>
-64.9196320,-10.8410025,134.76
</coordinates>
</Point>
</Placemark>
<Placemark>
<name>
Thu Dec 22 12:35:28 2016 S=0.55 Km/hr
</name>
<styleUrl>
#styleMap_TLP_Normal
</styleUrl>
<Point>
<coordinates>
-64.9196320,-10.8409958,135.61
</coordinates>
</Point>
</Placemark>
<Placemark>
<name>
Thu Dec 22 12:35:38 2016 S=0.57 Km/hr
</name>
<styleUrl>
#styleMap_TLP_Normal
</styleUrl>
<Point>
<coordinates>
-64.9196243,-10.8409863,136.50
</coordinates>
</Point>
</Placemark>
<Placemark>
<name>
Thu Dec 22 12:35:48 2016 S=0.55 Km/hr
</name>
<styleUrl>
#styleMap_TLP_Normal
</styleUrl>
<Point>
<coordinates>
-64.9196091,-10.8409767,137.43
</coordinates>
</Point>
</Placemark>
<Placemark>
<name>
Thu Dec 22 12:35:58 2016 S=0.33 Km/hr
</name>
<styleUrl>
#styleMap_TLP_Normal
</styleUrl>
<Point>
<coordinates>
-64.9195938,-10.8409758,138.41
</coordinates>
</Point>
</Placemark>
<Placemark>
<name>
Thu Dec 22 12:36:08 2016 S=0.31 Km/hr
</name>
<styleUrl>
#styleMap_TLP_Normal
</styleUrl>
<Point>
<coordinates>
-64.9195938,-10.8409710,139.40
</coordinates>
</Point>
</Placemark>
<Placemark>
<name>
Thu Dec 22 12:36:18 2016 S=0.18 Km/hr
</name>
<styleUrl>
#styleMap_TLP_Normal
</styleUrl>
<Point>
<coordinates>
-64.9196014,-10.8409719,140.38
</coordinates>
</Point>
</Placemark>
<Placemark>
<name>
Thu Dec 22 12:36:28 2016 S=0.49 Km/hr
</name>
<styleUrl>
#styleMap_TLP_Normal
</styleUrl>
<Point>
<coordinates>
-64.9196014,-10.8409719,141.34
</coordinates>
</Point>
</Placemark>
<Placemark>
<name>
Thu Dec 22 12:36:38 2016 S=0.95 Km/hr
</name>
<styleUrl>
#styleMap_TLP_Normal
</styleUrl>
<Point>
<coordinates>
-64.9196014,-10.8409891,142.32
</coordinates>
</Point>
</Placemark>
<Placemark>
<name>
Thu Dec 22 12:36:48 2016 S=1.27 Km/hr
</name>
<styleUrl>
#styleMap_TLP_Normal
</styleUrl>
<Point>
<coordinates>
-64.9195862,-10.8410578,142.61
</coordinates>
</Point>
</Placemark>
<Placemark>
<name>
Thu Dec 22 12:36:58 2016 S=0.73 Km/hr
</name>
<styleUrl>
#styleMap_TLP_Normal
</styleUrl>
<Point>
<coordinates>
-64.9195404,-10.8410683,143.46
</coordinates>
</Point>
</Placemark>
<Placemark>
<name>
Thu Dec 22 12:37:08 2016 S=0.51 Km/hr
</name>
<styleUrl>
#styleMap_TLP_Normal
</styleUrl>
<Point>
<coordinates>
-64.9195328,-10.8410778,144.44
</coordinates>
</Point>
</Placemark>
<Placemark>
<name>
Thu Dec 22 12:37:18 2016 S=0.53 Km/hr
</name>
<styleUrl>
#styleMap_TLP_Normal
</styleUrl>
<Point>
<coordinates>
-64.9195404,-10.8410902,145.41
</coordinates>
</Point>
</Placemark>
<Placemark>
<name>
Thu Dec 22 12:37:28 2016 S=0.07 Km/hr
</name>
<styleUrl>
#styleMap_TLP_Normal
</styleUrl>
<Point>
<coordinates>
-64.9195480,-10.8410950,146.39
</coordinates>
</Point>
</Placemark>
<Placemark>
<name>
Thu Dec 22 12:37:38 2016 S=0.66 Km/hr
</name>
<styleUrl>
#styleMap_TLP_Normal
</styleUrl>
<Point>
<coordinates>
-64.9195404,-10.8410873,147.36
</coordinates>
</Point>
</Placemark>
<Placemark>
<name>
Thu Dec 22 12:37:48 2016 S=0.98 Km/hr
</name>
<styleUrl>
#styleMap_TLP_Normal
</styleUrl>
<Point>
<coordinates>
-64.9195404,-10.8410759,148.29
</coordinates>
</Point>
</Placemark>
<Placemark>
<name>
Thu Dec 22 12:37:58 2016 S=1.19 Km/hr
</name>
<styleUrl>
#styleMap_TLP_Normal
</styleUrl>
<Point>
<coordinates>
-64.9196014,-10.8410597,147.75
</coordinates>
</Point>
</Placemark>
<Placemark>
<name>
Thu Dec 22 12:38:08 2016 S=0.46 Km/hr
</name>
<styleUrl>
#styleMap_TLP_Normal
</styleUrl>
<Point>
<coordinates>
-64.9195938,-10.8410501,148.16
</coordinates>
</Point>
</Placemark>
<Placemark>
<name>
Thu Dec 22 12:38:18 2016 S=0.35 Km/hr
</name>
<styleUrl>
#styleMap_TLP_Normal
</styleUrl>
<Point>
<coordinates>
-64.9196014,-10.8410416,148.95
</coordinates>
</Point>
</Placemark>
<Placemark>
<name>
Thu Dec 22 12:38:28 2016 S=0.51 Km/hr
</name>
<styleUrl>
#styleMap_TLP_Normal
</styleUrl>
<Point>
<coordinates>
-64.9196167,-10.8410387,149.67
</coordinates>
</Point>
</Placemark>
<Placemark>
<name>
Thu Dec 22 12:38:38 2016 S=0.46 Km/hr
</name>
<styleUrl>
#styleMap_TLP_Normal
</styleUrl>
<Point>
<coordinates>
-64.9196167,-10.8410292,150.35
</coordinates>
</Point>
</Placemark>
<Placemark>
<name>
Thu Dec 22 12:38:48 2016 S=0.18 Km/hr
</name>
<styleUrl>
#styleMap_TLP_Normal
</styleUrl>
<Point>
<coordinates>
-64.9196167,-10.8410282,150.93
</coordinates>
</Point>
</Placemark>
<Placemark>
<name>
Thu Dec 22 12:38:58 2016 S=0.54 Km/hr
</name>
<styleUrl>
#styleMap_TLP_Normal
</styleUrl>
<Point>
<coordinates>
-64.9196091,-10.8410320,151.34
</coordinates>
</Point>
</Placemark>
<Placemark>
<name>
Thu Dec 22 12:39:08 2016 S=0.07 Km/hr
</name>
<styleUrl>
#styleMap_TLP_Normal
</styleUrl>
<Point>
<coordinates>
-64.9196014,-10.8410320,151.65
</coordinates>
</Point>
</Placemark>
<Placemark>
<name>
Thu Dec 22 12:39:18 2016 S=0.40 Km/hr
</name>
<styleUrl>
#styleMap_TLP_Normal
</styleUrl>
<Point>
<coordinates>
-64.9196014,-10.8410368,151.73
</coordinates>
</Point>
</Placemark>
<Placemark>
<name>
Thu Dec 22 12:39:28 2016 S=0.09 Km/hr
</name>
<styleUrl>
#styleMap_TLP_Normal
</styleUrl>
<Point>
<coordinates>
-64.9196014,-10.8410378,151.69
</coordinates>
</Point>
</Placemark>
<Placemark>
<name>
Thu Dec 22 12:39:38 2016 S=0.22 Km/hr
</name>
<styleUrl>
#styleMap_TLP_Normal
</styleUrl>
<Point>
<coordinates>
-64.9195938,-10.8410358,151.58
</coordinates>
</Point>
</Placemark>
<Placemark>
<name>
Thu Dec 22 12:39:48 2016 S=0.62 Km/hr
</name>
<styleUrl>
#styleMap_TLP_Normal
</styleUrl>
<Point>
<coordinates>
-64.9195862,-10.8410358,151.30
</coordinates>
</Point>
</Placemark>
<Placemark>
<name>
Thu Dec 22 12:39:58 2016 S=0.99 Km/hr
</name>
<styleUrl>
#styleMap_TLP_Normal
</styleUrl>
<Point>
<coordinates>
-64.9195633,-10.8410263,148.71
</coordinates>
</Point>
</Placemark>
<Placemark>
<name>
Thu Dec 22 12:40:08 2016 S=0.28 Km/hr
</name>
<styleUrl>
#styleMap_TLP_Normal
</styleUrl>
<Point>
<coordinates>
-64.9195633,-10.8410034,145.99
</coordinates>
</Point>
</Placemark>
<Placemark>
<name>
Thu Dec 22 12:40:18 2016 S=0.80 Km/hr
</name>
<styleUrl>
#styleMap_TLP_Normal
</styleUrl>
<Point>
<coordinates>
-64.9195480,-10.8410044,145.50
</coordinates>
</Point>
</Placemark>
<Placemark>
<name>
Thu Dec 22 12:40:28 2016 S=0.40 Km/hr
</name>
<styleUrl>
#styleMap_TLP_Normal
</styleUrl>
<Point>
<coordinates>
-64.9195480,-10.8409996,145.24
</coordinates>
</Point>
</Placemark>
<Placemark>
<name>
Thu Dec 22 12:40:38 2016 S=1.24 Km/hr
</name>
<styleUrl>
#styleMap_TLP_Normal
</styleUrl>
<Point>
<coordinates>
-64.9195633,-10.8409958,145.17
</coordinates>
</Point>
</Placemark>
<Placemark>
<name>
Thu Dec 22 12:40:48 2016 S=1.93 Km/hr
</name>
<styleUrl>
#styleMap_TLP_Normal
</styleUrl>
<Point>
<coordinates>
-64.9196548,-10.8409700,144.22
</coordinates>
</Point>
</Placemark>
<Placemark>
<name>
Thu Dec 22 12:40:58 2016 S=1.62 Km/hr
</name>
<styleUrl>
#styleMap_TLP_Normal
</styleUrl>
<Point>
<coordinates>
-64.9196930,-10.8410034,142.68
</coordinates>
</Point>
</Placemark>
<Placemark>
<name>
Thu Dec 22 12:41:08 2016 S=1.25 Km/hr
</name>
<styleUrl>
#styleMap_TLP_Normal
</styleUrl>
<Point>
<coordinates>
-64.9197311,-10.8409872,142.30
</coordinates>
</Point>
</Placemark>
<Placemark>
<name>
Thu Dec 22 12:41:18 2016 S=0.30 Km/hr
</name>
<styleUrl>
#styleMap_TLP_Normal
</styleUrl>
<Point>
<coordinates>
-64.9197311,-10.8409815,141.91
</coordinates>
</Point>
</Placemark>
<Placemark>
<name>
Thu Dec 22 12:41:28 2016 S=0.64 Km/hr
</name>
<styleUrl>
#styleMap_TLP_Normal
</styleUrl>
<Point>
<coordinates>
-64.9197311,-10.8409796,141.92
</coordinates>
</Point>
</Placemark>
<Placemark>
<name>
Thu Dec 22 12:41:38 2016 S=0.43 Km/hr
</name>
<styleUrl>
#styleMap_TLP_Normal
</styleUrl>
<Point>
<coordinates>
-64.9197159,-10.8409729,141.84
</coordinates>
</Point>
</Placemark>
<Placemark>
<name>
Thu Dec 22 12:41:48 2016 S=0.30 Km/hr
</name>
<styleUrl>
#styleMap_TLP_Normal
</styleUrl>
<Point>
<coordinates>
-64.9197083,-10.8409691,141.74
</coordinates>
</Point>
</Placemark>
<Placemark>
<name>
Thu Dec 22 12:41:58 2016 S=0.50 Km/hr
</name>
<styleUrl>
#styleMap_TLP_Normal
</styleUrl>
<Point>
<coordinates>
-64.9196930,-10.8409624,141.67
</coordinates>
</Point>
</Placemark>
<Placemark>
<name>
Thu Dec 22 12:42:08 2016 S=0.44 Km/hr
</name>
<styleUrl>
#styleMap_TLP_Normal
</styleUrl>
<Point>
<coordinates>
-64.9196854,-10.8409691,141.67
</coordinates>
</Point>
</Placemark>
<Placemark>
<name>
Thu Dec 22 12:42:18 2016 S=1.13 Km/hr
</name>
<styleUrl>
#styleMap_TLP_Normal
</styleUrl>
<Point>
<coordinates>
-64.9197006,-10.8409786,141.69
</coordinates>
</Point>
</Placemark>
<Placemark>
<name>
Thu Dec 22 12:42:28 2016 S=0.74 Km/hr
</name>
<styleUrl>
#styleMap_TLP_Normal
</styleUrl>
<Point>
<coordinates>
-64.9197006,-10.8410273,139.74
</coordinates>
</Point>
</Placemark>
<Placemark>
<name>
Thu Dec 22 12:42:38 2016 S=0.70 Km/hr
</name>
<styleUrl>
#styleMap_TLP_Normal
</styleUrl>
<Point>
<coordinates>
-64.9197235,-10.8410387,139.14
</coordinates>
</Point>
</Placemark>
<Placemark>
<name>
Thu Dec 22 12:42:48 2016 S=1.43 Km/hr
</name>
<styleUrl>
#styleMap_TLP_Normal
</styleUrl>
<Point>
<coordinates>
-64.9196625,-10.8409882,140.16
</coordinates>
</Point>
</Placemark>
<Placemark>
<name>
Thu Dec 22 12:42:58 2016 S=0.79 Km/hr
</name>
<styleUrl>
#styleMap_TLP_Normal
</styleUrl>
<Point>
<coordinates>
-64.9196396,-10.8409519,138.46
</coordinates>
</Point>
</Placemark>
<Placemark>
<name>
Thu Dec 22 12:43:08 2016 S=0.42 Km/hr
</name>
<styleUrl>
#styleMap_TLP_Normal
</styleUrl>
<Point>
<coordinates>
-64.9196243,-10.8409443,138.28
</coordinates>
</Point>
</Placemark>
<Placemark>
<name>
Thu Dec 22 12:43:18 2016 S=0.09 Km/hr
</name>
<styleUrl>
#styleMap_TLP_Normal
</styleUrl>
<Point>
<coordinates>
-64.9196243,-10.8409405,138.16
</coordinates>
</Point>
</Placemark>
<Placemark>
<name>
Thu Dec 22 12:43:28 2016 S=1.27 Km/hr
</name>
<styleUrl>
#styleMap_TLP_Normal
</styleUrl>
<Point>
<coordinates>
-64.9196243,-10.8409510,138.08
</coordinates>
</Point>
</Placemark>
<Placemark>
<name>
Thu Dec 22 12:43:38 2016 S=0.37 Km/hr
</name>
<styleUrl>
#styleMap_TLP_Normal
</styleUrl>
<Point>
<coordinates>
-64.9196091,-10.8409472,137.68
</coordinates>
</Point>
</Placemark>
<Placemark>
<name>
Thu Dec 22 12:43:48 2016 S=0.36 Km/hr
</name>
<styleUrl>
#styleMap_TLP_Normal
</styleUrl>
<Point>
<coordinates>
-64.9196014,-10.8409548,137.50
</coordinates>
</Point>
</Placemark>
<Placemark>
<name>
Thu Dec 22 12:43:58 2016 S=0.22 Km/hr
</name>
<styleUrl>
#styleMap_TLP_Normal
</styleUrl>
<Point>
<coordinates>
-64.9195938,-10.8409605,137.32
</coordinates>
</Point>
</Placemark>
<Placemark>
<name>
Thu Dec 22 12:44:08 2016 S=0.46 Km/hr
</name>
<styleUrl>
#styleMap_TLP_Normal
</styleUrl>
<Point>
<coordinates>
-64.9195862,-10.8409691,137.21
</coordinates>
</Point>
</Placemark>
<Placemark>
<name>
Thu Dec 22 12:44:18 2016 S=0.36 Km/hr
</name>
<styleUrl>
#styleMap_TLP_Normal
</styleUrl>
<Point>
<coordinates>
-64.9195862,-10.8409796,137.09
</coordinates>
</Point>
</Placemark>
<Placemark>
<name>
Thu Dec 22 12:44:28 2016 S=0.39 Km/hr
</name>
<styleUrl>
#styleMap_TLP_Normal
</styleUrl>
<Point>
<coordinates>
-64.9195786,-10.8409863,136.95
</coordinates>
</Point>
</Placemark>
<Placemark>
<name>
Thu Dec 22 12:44:38 2016 S=0.96 Km/hr
</name>
<styleUrl>
#styleMap_TLP_Normal
</styleUrl>
<Point>
<coordinates>
-64.9195709,-10.8409910,136.77
</coordinates>
</Point>
</Placemark>
<Placemark>
<name>
Thu Dec 22 12:44:48 2016 S=0.63 Km/hr
</name>
<styleUrl>
#styleMap_TLP_Normal
</styleUrl>
<Point>
<coordinates>
-64.9195633,-10.8409996,136.57
</coordinates>
</Point>
</Placemark>
<Placemark>
<name>
Thu Dec 22 12:44:58 2016 S=0.31 Km/hr
</name>
<styleUrl>
#styleMap_TLP_Normal
</styleUrl>
<Point>
<coordinates>
-64.9195786,-10.8409891,137.36
</coordinates>
</Point>
</Placemark>
<Placemark>
<name>
Thu Dec 22 12:45:08 2016 S=0.69 Km/hr
</name>
<styleUrl>
#styleMap_TLP_Normal
</styleUrl>
<Point>
<coordinates>
-64.9195862,-10.8409996,137.46
</coordinates>
</Point>
</Placemark>
<Placemark>
<name>
Thu Dec 22 12:45:18 2016 S=0.98 Km/hr
</name>
<styleUrl>
#styleMap_TLP_Normal
</styleUrl>
<Point>
<coordinates>
-64.9196167,-10.8410053,137.57
</coordinates>
</Point>
</Placemark>
<Placemark>
<name>
Thu Dec 22 12:45:28 2016 S=0.53 Km/hr
</name>
<styleUrl>
#styleMap_TLP_Normal
</styleUrl>
<Point>
<coordinates>
-64.9196396,-10.8410034,137.77
</coordinates>
</Point>
</Placemark>
<Placemark>
<name>
Thu Dec 22 12:45:38 2016 S=0.73 Km/hr
</name>
<styleUrl>
#styleMap_TLP_Normal
</styleUrl>
<Point>
<coordinates>
-64.9196472,-10.8410149,137.90
</coordinates>
</Point>
</Placemark>
<Placemark>
<name>
Thu Dec 22 12:45:48 2016 S=0.38 Km/hr
</name>
<styleUrl>
#styleMap_TLP_Normal
</styleUrl>
<Point>
<coordinates>
-64.9196548,-10.8410139,138.29
</coordinates>
</Point>
</Placemark>
<Placemark>
<name>
Thu Dec 22 12:45:58 2016 S=0.74 Km/hr
</name>
<styleUrl>
#styleMap_TLP_Normal
</styleUrl>
<Point>
<coordinates>
-64.9196625,-10.8410034,138.96
</coordinates>
</Point>
</Placemark>
<Placemark>
<name>
Thu Dec 22 12:46:08 2016 S=0.91 Km/hr
</name>
<styleUrl>
#styleMap_TLP_Normal
</styleUrl>
<Point>
<coordinates>
-64.9196701,-10.8409882,139.71
</coordinates>
</Point>
</Placemark>
<Placemark>
<name>
Thu Dec 22 12:46:18 2016 S=0.87 Km/hr
</name>
<styleUrl>
#styleMap_TLP_Normal
</styleUrl>
<Point>
<coordinates>
-64.9196854,-10.8409700,140.47
</coordinates>
</Point>
</Placemark>
<Placemark>
<name>
Thu Dec 22 12:46:28 2016 S=0.39 Km/hr
</name>
<styleUrl>
#styleMap_TLP_Normal
</styleUrl>
<Point>
<coordinates>
-64.9196854,-10.8409529,141.23
</coordinates>
</Point>
</Placemark>
<Placemark>
<name>
Thu Dec 22 12:46:38 2016 S=0.55 Km/hr
</name>
<styleUrl>
#styleMap_TLP_Normal
</styleUrl>
<Point>
<coordinates>
-64.9196854,-10.8409414,142.00
</coordinates>
</Point>
</Placemark>
<Placemark>
<name>
Thu Dec 22 12:46:48 2016 S=0.51 Km/hr
</name>
<styleUrl>
#styleMap_TLP_Normal
</styleUrl>
<Point>
<coordinates>
-64.9196930,-10.8409243,142.81
</coordinates>
</Point>
</Placemark>
<Placemark>
<name>
Thu Dec 22 12:46:58 2016 S=0.20 Km/hr
</name>
<styleUrl>
#styleMap_TLP_Normal
</styleUrl>
<Point>
<coordinates>
-64.9197006,-10.8409147,143.63
</coordinates>
</Point>
</Placemark>
<Placemark>
<name>
Thu Dec 22 12:47:08 2016 S=0.44 Km/hr
</name>
<styleUrl>
#styleMap_TLP_Normal
</styleUrl>
<Point>
<coordinates>
-64.9197006,-10.8409061,144.41
</coordinates>
</Point>
</Placemark>
<Placemark>
<name>
Thu Dec 22 12:47:18 2016 S=0.41 Km/hr
</name>
<styleUrl>
#styleMap_TLP_Normal
</styleUrl>
<Point>
<coordinates>
-64.9197006,-10.8409061,145.19
</coordinates>
</Point>
</Placemark>
<Placemark>
<name>
Thu Dec 22 12:47:28 2016 S=0.38 Km/hr
</name>
<styleUrl>
#styleMap_TLP_Normal
</styleUrl>
<Point>
<coordinates>
-64.9196930,-10.8409100,145.95
</coordinates>
</Point>
</Placemark>
<Placemark>
<name>
Thu Dec 22 12:47:38 2016 S=0.78 Km/hr
</name>
<styleUrl>
#styleMap_TLP_Normal
</styleUrl>
<Point>
<coordinates>
-64.9196777,-10.8409100,146.70
</coordinates>
</Point>
</Placemark>
<Placemark>
<name>
Thu Dec 22 12:47:48 2016 S=1.34 Km/hr
</name>
<styleUrl>
#styleMap_TLP_Normal
</styleUrl>
<Point>
<coordinates>
-64.9196396,-10.8409281,147.34
</coordinates>
</Point>
</Placemark>
<Placemark>
<name>
Thu Dec 22 12:47:58 2016 S=0.81 Km/hr
</name>
<styleUrl>
#styleMap_TLP_Normal
</styleUrl>
<Point>
<coordinates>
-64.9195938,-10.8409462,147.66
</coordinates>
</Point>
</Placemark>
<Placemark>
<name>
Thu Dec 22 12:48:08 2016 S=1.38 Km/hr
</name>
<styleUrl>
#styleMap_TLP_Normal
</styleUrl>
<Point>
<coordinates>
-64.9195480,-10.8409672,148.76
</coordinates>
</Point>
</Placemark>
<Placemark>
<name>
Thu Dec 22 12:48:18 2016 S=0.91 Km/hr
</name>
<styleUrl>
#styleMap_TLP_Normal
</styleUrl>
<Point>
<coordinates>
-64.9195709,-10.8409863,150.35
</coordinates>
</Point>
</Placemark>
<Placemark>
<name>
Thu Dec 22 12:48:28 2016 S=1.40 Km/hr
</name>
<styleUrl>
#styleMap_TLP_Normal
</styleUrl>
<Point>
<coordinates>
-64.9196472,-10.8409834,151.01
</coordinates>
</Point>
</Placemark>
<Placemark>
<name>
Thu Dec 22 12:48:38 2016 S=0.64 Km/hr
</name>
<styleUrl>
#styleMap_TLP_Normal
</styleUrl>
<Point>
<coordinates>
-64.9196701,-10.8409996,150.75
</coordinates>
</Point>
</Placemark>
<Placemark>
<name>
Thu Dec 22 12:48:48 2016 S=1.02 Km/hr
</name>
<styleUrl>
#styleMap_TLP_Normal
</styleUrl>
<Point>
<coordinates>
-64.9196854,-10.8410130,151.39
</coordinates>
</Point>
</Placemark>
<Placemark>
<name>
Thu Dec 22 12:48:58 2016 S=0.63 Km/hr
</name>
<styleUrl>
#styleMap_TLP_Normal
</styleUrl>
<Point>
<coordinates>
-64.9197006,-10.8410244,152.16
</coordinates>
</Point>
</Placemark>
<Placemark>
<name>
Thu Dec 22 12:49:08 2016 S=0.11 Km/hr
</name>
<styleUrl>
#styleMap_TLP_Normal
</styleUrl>
<Point>
<coordinates>
-64.9197083,-10.8410330,153.03
</coordinates>
</Point>
</Placemark>
<Placemark>
<name>
Thu Dec 22 12:49:18 2016 S=1.07 Km/hr
</name>
<styleUrl>
#styleMap_TLP_Normal
</styleUrl>
<Point>
<coordinates>
-64.9197083,-10.8410196,153.98
</coordinates>
</Point>
</Placemark>
<Placemark>
<name>
Thu Dec 22 12:49:28 2016 S=0.70 Km/hr
</name>
<styleUrl>
#styleMap_TLP_Normal
</styleUrl>
<Point>
<coordinates>
-64.9196777,-10.8410015,156.10
</coordinates>
</Point>
</Placemark>
<Placemark>
<name>
Thu Dec 22 12:49:38 2016 S=0.42 Km/hr
</name>
<styleUrl>
#styleMap_TLP_Normal
</styleUrl>
<Point>
<coordinates>
-64.9196701,-10.8410139,157.50
</coordinates>
</Point>
</Placemark>
<Placemark>
<name>
Thu Dec 22 12:49:48 2016 S=0.28 Km/hr
</name>
<styleUrl>
#styleMap_TLP_Normal
</styleUrl>
<Point>
<coordinates>
-64.9196777,-10.8410158,158.96
</coordinates>
</Point>
</Placemark>
<Placemark>
<name>
Thu Dec 22 12:49:58 2016 S=0.52 Km/hr
</name>
<styleUrl>
#styleMap_TLP_Normal
</styleUrl>
<Point>
<coordinates>
-64.9196854,-10.8410120,160.63
</coordinates>
</Point>
</Placemark>
<Placemark>
<name>
Thu Dec 22 12:50:08 2016 S=0.66 Km/hr
</name>
<styleUrl>
#styleMap_TLP_Normal
</styleUrl>
<Point>
<coordinates>
-64.9197006,-10.8410082,162.39
</coordinates>
</Point>
</Placemark>
<Placemark>
<name>
Thu Dec 22 12:50:18 2016 S=0.53 Km/hr
</name>
<styleUrl>
#styleMap_TLP_Normal
</styleUrl>
<Point>
<coordinates>
-64.9197159,-10.8410177,164.04
</coordinates>
</Point>
</Placemark>
<Placemark>
<name>
Thu Dec 22 12:50:28 2016 S=0.56 Km/hr
</name>
<styleUrl>
#styleMap_TLP_Normal
</styleUrl>
<Point>
<coordinates>
-64.9197235,-10.8410091,165.45
</coordinates>
</Point>
</Placemark>
<Placemark>
<name>
Thu Dec 22 12:50:38 2016 S=0.79 Km/hr
</name>
<styleUrl>
#styleMap_TLP_Normal
</styleUrl>
<Point>
<coordinates>
-64.9197159,-10.8410063,166.81
</coordinates>
</Point>
</Placemark>
<Placemark>
<name>
Thu Dec 22 12:50:48 2016 S=0.86 Km/hr
</name>
<styleUrl>
#styleMap_TLP_Normal
</styleUrl>
<Point>
<coordinates>
-64.9196854,-10.8410387,168.68
</coordinates>
</Point>
</Placemark>
<Placemark>
<name>
Thu Dec 22 12:50:58 2016 S=1.24 Km/hr
</name>
<styleUrl>
#styleMap_TLP_Normal
</styleUrl>
<Point>
<coordinates>
-64.9196243,-10.8410292,170.80
</coordinates>
</Point>
</Placemark>
<Placemark>
<name>
Thu Dec 22 12:51:08 2016 S=1.97 Km/hr
</name>
<styleUrl>
#styleMap_TLP_Normal
</styleUrl>
<Point>
<coordinates>
-64.9195328,-10.8410444,171.40
</coordinates>
</Point>
</Placemark>
<Placemark>
<name>
Thu Dec 22 12:51:18 2016 S=0.85 Km/hr
</name>
<styleUrl>
#styleMap_TLP_Normal
</styleUrl>
<Point>
<coordinates>
-64.9195251,-10.8410854,173.76
</coordinates>
</Point>
</Placemark>
<Placemark>
<name>
Thu Dec 22 12:51:28 2016 S=0.74 Km/hr
</name>
<styleUrl>
#styleMap_TLP_Normal
</styleUrl>
<Point>
<coordinates>
-64.9195557,-10.8410921,175.48
</coordinates>
</Point>
</Placemark>
<Placemark>
<name>
Thu Dec 22 12:51:38 2016 S=0.66 Km/hr
</name>
<styleUrl>
#styleMap_TLP_Normal
</styleUrl>
<Point>
<coordinates>
-64.9195633,-10.8410740,174.68
</coordinates>
</Point>
</Placemark>
<Placemark>
<name>
Thu Dec 22 12:51:48 2016 S=0.39 Km/hr
</name>
<styleUrl>
#styleMap_TLP_Normal
</styleUrl>
<Point>
<coordinates>
-64.9195786,-10.8410635,175.71
</coordinates>
</Point>
</Placemark>
<Placemark>
<name>
Thu Dec 22 12:51:58 2016 S=0.70 Km/hr
</name>
<styleUrl>
#styleMap_TLP_Normal
</styleUrl>
<Point>
<coordinates>
-64.9195786,-10.8410702,176.55
</coordinates>
</Point>
</Placemark>
<Placemark>
<name>
Thu Dec 22 12:52:08 2016 S=0.36 Km/hr
</name>
<styleUrl>
#styleMap_TLP_Normal
</styleUrl>
<Point>
<coordinates>
-64.9195786,-10.8410816,177.25
</coordinates>
</Point>
</Placemark>
<Placemark>
<name>
Thu Dec 22 12:52:18 2016 S=0.80 Km/hr
</name>
<styleUrl>
#styleMap_TLP_Normal
</styleUrl>
<Point>
<coordinates>
-64.9195709,-10.8410749,177.58
</coordinates>
</Point>
</Placemark>
<Placemark>
<name>
Thu Dec 22 12:52:28 2016 S=2.15 Km/hr
</name>
<styleUrl>
#styleMap_TLP_Normal
</styleUrl>
<Point>
<coordinates>
-64.9195023,-10.8410053,172.21
</coordinates>
</Point>
</Placemark>
<Placemark>
<name>
Thu Dec 22 12:52:38 2016 S=0.86 Km/hr
</name>
<styleUrl>
#styleMap_TLP_Normal
</styleUrl>
<Point>
<coordinates>
-64.9195099,-10.8409824,167.69
</coordinates>
</Point>
</Placemark>
<Placemark>
<name>
Thu Dec 22 12:52:48 2016 S=0.67 Km/hr
</name>
<styleUrl>
#styleMap_TLP_Normal
</styleUrl>
<Point>
<coordinates>
-64.9195251,-10.8409777,165.83
</coordinates>
</Point>
</Placemark>
<Placemark>
<name>
Thu Dec 22 12:52:58 2016 S=1.50 Km/hr
</name>
<styleUrl>
#styleMap_TLP_Normal
</styleUrl>
<Point>
<coordinates>
-64.9195633,-10.8409767,164.21
</coordinates>
</Point>
</Placemark>
<Placemark>
<name>
Thu Dec 22 12:53:08 2016 S=0.88 Km/hr
</name>
<styleUrl>
#styleMap_TLP_Normal
</styleUrl>
<Point>
<coordinates>
-64.9196014,-10.8410139,158.84
</coordinates>
</Point>
</Placemark>
<Placemark>
<name>
Thu Dec 22 12:53:18 2016 S=0.19 Km/hr
</name>
<styleUrl>
#styleMap_TLP_Normal
</styleUrl>
<Point>
<coordinates>
-64.9196167,-10.8409977,155.69
</coordinates>
</Point>
</Placemark>
<Placemark>
<name>
Thu Dec 22 12:53:28 2016 S=0.70 Km/hr
</name>
<styleUrl>
#styleMap_TLP_Normal
</styleUrl>
<Point>
<coordinates>
-64.9196243,-10.8409967,154.40
</coordinates>
</Point>
</Placemark>
<Placemark>
<name>
Thu Dec 22 12:53:38 2016 S=1.27 Km/hr
</name>
<styleUrl>
#styleMap_TLP_Normal
</styleUrl>
<Point>
<coordinates>
-64.9196014,-10.8410110,152.74
</coordinates>
</Point>
</Placemark>
<Placemark>
<name>
Thu Dec 22 12:53:48 2016 S=1.19 Km/hr
</name>
<styleUrl>
#styleMap_TLP_Normal
</styleUrl>
<Point>
<coordinates>
-64.9195633,-10.8410358,151.04
</coordinates>
</Point>
</Placemark>
<Placemark>
<name>
Thu Dec 22 12:53:58 2016 S=0.88 Km/hr
</name>
<styleUrl>
#styleMap_TLP_Normal
</styleUrl>
<Point>
<coordinates>
-64.9195404,-10.8410387,149.34
</coordinates>
</Point>
</Placemark>
<Placemark>
<name>
Thu Dec 22 12:54:08 2016 S=0.57 Km/hr
</name>
<styleUrl>
#styleMap_TLP_Normal
</styleUrl>
<Point>
<coordinates>
-64.9195404,-10.8410282,147.97
</coordinates>
</Point>
</Placemark>
<Placemark>
<name>
Thu Dec 22 12:54:18 2016 S=0.86 Km/hr
</name>
<styleUrl>
#styleMap_TLP_Normal
</styleUrl>
<Point>
<coordinates>
-64.9195557,-10.8410206,146.70
</coordinates>
</Point>
</Placemark>
<Placemark>
<name>
Thu Dec 22 12:54:28 2016 S=1.17 Km/hr
</name>
<styleUrl>
#styleMap_TLP_Normal
</styleUrl>
<Point>
<coordinates>
-64.9195633,-10.8410406,145.57
</coordinates>
</Point>
</Placemark>
<Placemark>
<name>
Thu Dec 22 12:54:38 2016 S=0.66 Km/hr
</name>
<styleUrl>
#styleMap_TLP_Normal
</styleUrl>
<Point>
<coordinates>
-64.9195480,-10.8410721,144.46
</coordinates>
</Point>
</Placemark>
<Placemark>
<name>
Thu Dec 22 12:54:48 2016 S=0.25 Km/hr
</name>
<styleUrl>
#styleMap_TLP_Normal
</styleUrl>
<Point>
<coordinates>
-64.9195480,-10.8410826,143.25
</coordinates>
</Point>
</Placemark>
<Placemark>
<name>
Thu Dec 22 12:54:58 2016 S=0.67 Km/hr
</name>
<styleUrl>
#styleMap_TLP_Normal
</styleUrl>
<Point>
<coordinates>
-64.9195633,-10.8410721,142.08
</coordinates>
</Point>
</Placemark>
<Placemark>
<name>
Thu Dec 22 12:55:08 2016 S=0.98 Km/hr
</name>
<styleUrl>
#styleMap_TLP_Normal
</styleUrl>
<Point>
<coordinates>
-64.9195938,-10.8410873,142.55
</coordinates>
</Point>
</Placemark>
<Placemark>
<name>
Thu Dec 22 12:55:18 2016 S=0.98 Km/hr
</name>
<styleUrl>
#styleMap_TLP_Normal
</styleUrl>
<Point>
<coordinates>
-64.9196091,-10.8411016,141.89
</coordinates>
</Point>
</Placemark>
<Placemark>
<name>
Thu Dec 22 12:55:28 2016 S=1.06 Km/hr
</name>
<styleUrl>
#styleMap_TLP_Normal
</styleUrl>
<Point>
<coordinates>
-64.9196243,-10.8410797,140.95
</coordinates>
</Point>
</Placemark>
<Placemark>
<name>
Thu Dec 22 12:55:38 2016 S=0.56 Km/hr
</name>
<styleUrl>
#styleMap_TLP_Normal
</styleUrl>
<Point>
<coordinates>
-64.9196320,-10.8410635,140.95
</coordinates>
</Point>
</Placemark>
<Placemark>
<name>
Thu Dec 22 12:55:48 2016 S=0.52 Km/hr
</name>
<styleUrl>
#styleMap_TLP_Normal
</styleUrl>
<Point>
<coordinates>
-64.9196167,-10.8410587,140.34
</coordinates>
</Point>
</Placemark>
<Placemark>
<name>
Thu Dec 22 12:55:58 2016 S=0.35 Km/hr
</name>
<styleUrl>
#styleMap_TLP_Normal
</styleUrl>
<Point>
<coordinates>
-64.9196091,-10.8410616,139.80
</coordinates>
</Point>
</Placemark>
<Placemark>
<name>
Thu Dec 22 12:56:08 2016 S=0.52 Km/hr
</name>
<styleUrl>
#styleMap_TLP_Normal
</styleUrl>
<Point>
<coordinates>
-64.9196243,-10.8410683,139.34
</coordinates>
</Point>
</Placemark>
<Placemark>
<name>
Thu Dec 22 12:56:18 2016 S=0.10 Km/hr
</name>
<styleUrl>
#styleMap_TLP_Normal
</styleUrl>
<Point>
<coordinates>
-64.9196320,-10.8410702,138.91
</coordinates>
</Point>
</Placemark>
<Placemark>
<name>
Thu Dec 22 12:56:28 2016 S=0.14 Km/hr
</name>
<styleUrl>
#styleMap_TLP_Normal
</styleUrl>
<Point>
<coordinates>
-64.9196320,-10.8410702,138.45
</coordinates>
</Point>
</Placemark>
<Placemark>
<name>
Thu Dec 22 12:56:38 2016 S=1.28 Km/hr
</name>
<styleUrl>
#styleMap_TLP_Normal
</styleUrl>
<Point>
<coordinates>
-64.9196472,-10.8410501,137.93
</coordinates>
</Point>
</Placemark>
<Placemark>
<name>
Thu Dec 22 12:56:48 2016 S=1.13 Km/hr
</name>
<styleUrl>
#styleMap_TLP_Normal
</styleUrl>
<Point>
<coordinates>
-64.9196854,-10.8410330,137.63
</coordinates>
</Point>
</Placemark>
<Placemark>
<name>
Thu Dec 22 12:56:58 2016 S=0.80 Km/hr
</name>
<styleUrl>
#styleMap_TLP_Normal
</styleUrl>
<Point>
<coordinates>
-64.9197006,-10.8410540,137.07
</coordinates>
</Point>
</Placemark>
<Placemark>
<name>
Thu Dec 22 12:57:08 2016 S=1.70 Km/hr
</name>
<styleUrl>
#styleMap_TLP_Normal
</styleUrl>
<Point>
<coordinates>
-64.9197464,-10.8410263,136.25
</coordinates>
</Point>
</Placemark>
<Placemark>
<name>
Thu Dec 22 12:57:18 2016 S=2.04 Km/hr
</name>
<styleUrl>
#styleMap_TLP_Normal
</styleUrl>
<Point>
<coordinates>
-64.9197617,-10.8410034,135.79
</coordinates>
</Point>
</Placemark>
<Placemark>
<name>
Thu Dec 22 12:57:28 2016 S=2.27 Km/hr
</name>
<styleUrl>
#styleMap_TLP_Normal
</styleUrl>
<Point>
<coordinates>
-64.9198227,-10.8409748,137.25
</coordinates>
</Point>
</Placemark>
<Placemark>
<name>
Thu Dec 22 12:57:38 2016 S=2.02 Km/hr
</name>
<styleUrl>
#styleMap_TLP_Normal
</styleUrl>
<Point>
<coordinates>
-64.9198608,-10.8409538,138.10
</coordinates>
</Point>
</Placemark>
<Placemark>
<name>
Thu Dec 22 12:57:48 2016 S=0.25 Km/hr
</name>
<styleUrl>
#styleMap_TLP_Normal
</styleUrl>
<Point>
<coordinates>
-64.9198303,-10.8409624,140.57
</coordinates>
</Point>
</Placemark>
<Placemark>
<name>
Thu Dec 22 12:57:58 2016 S=0.59 Km/hr
</name>
<styleUrl>
#styleMap_TLP_Normal
</styleUrl>
<Point>
<coordinates>
-64.9198151,-10.8409739,140.53
</coordinates>
</Point>
</Placemark>
<Placemark>
<name>
Thu Dec 22 12:58:08 2016 S=0.88 Km/hr
</name>
<styleUrl>
#styleMap_TLP_Normal
</styleUrl>
<Point>
<coordinates>
-64.9197540,-10.8410091,140.75
</coordinates>
</Point>
</Placemark>
<Placemark>
<name>
Thu Dec 22 12:58:18 2016 S=0.52 Km/hr
</name>
<styleUrl>
#styleMap_TLP_Normal
</styleUrl>
<Point>
<coordinates>
-64.9197464,-10.8410063,140.59
</coordinates>
</Point>
</Placemark>
<Placemark>
<name>
Thu Dec 22 12:58:28 2016 S=0.57 Km/hr
</name>
<styleUrl>
#styleMap_TLP_Normal
</styleUrl>
<Point>
<coordinates>
-64.9197388,-10.8410149,140.55
</coordinates>
</Point>
</Placemark>
<Placemark>
<name>
Thu Dec 22 12:58:38 2016 S=1.56 Km/hr
</name>
<styleUrl>
#styleMap_TLP_Normal
</styleUrl>
<Point>
<coordinates>
-64.9196548,-10.8410339,142.27
</coordinates>
</Point>
</Placemark>
<Placemark>
<name>
Thu Dec 22 12:58:48 2016 S=1.49 Km/hr
</name>
<styleUrl>
#styleMap_TLP_Normal
</styleUrl>
<Point>
<coordinates>
-64.9195786,-10.8410559,141.98
</coordinates>
</Point>
</Placemark>
<Placemark>
<name>
Thu Dec 22 12:58:58 2016 S=1.50 Km/hr
</name>
<styleUrl>
#styleMap_TLP_Normal
</styleUrl>
<Point>
<coordinates>
-64.9195175,-10.8410664,144.92
</coordinates>
</Point>
</Placemark>
<Placemark>
<name>
Thu Dec 22 12:59:08 2016 S=0.67 Km/hr
</name>
<styleUrl>
#styleMap_TLP_Normal
</styleUrl>
<Point>
<coordinates>
-64.9194946,-10.8410826,146.63
</coordinates>
</Point>
</Placemark>
<Placemark>
<name>
Thu Dec 22 12:59:18 2016 S=0.27 Km/hr
</name>
<styleUrl>
#styleMap_TLP_Normal
</styleUrl>
<Point>
<coordinates>
-64.9194870,-10.8410788,147.09
</coordinates>
</Point>
</Placemark>
<Placemark>
<name>
Thu Dec 22 12:59:28 2016 S=0.04 Km/hr
</name>
<styleUrl>
#styleMap_TLP_Normal
</styleUrl>
<Point>
<coordinates>
-64.9194946,-10.8410788,147.36
</coordinates>
</Point>
</Placemark>
<Placemark>
<name>
Thu Dec 22 12:59:38 2016 S=0.01 Km/hr
</name>
<styleUrl>
#styleMap_TLP_Normal
</styleUrl>
<Point>
<coordinates>
-64.9194946,-10.8410797,147.29
</coordinates>
</Point>
</Placemark>
<Placemark>
<name>
Thu Dec 22 12:59:48 2016 S=0.00 Km/hr
</name>
<styleUrl>
#styleMap_TLP_Normal
</styleUrl>
<Point>
<coordinates>
-64.9194946,-10.8410797,147.21
</coordinates>
</Point>
</Placemark>
<Placemark>
<name>
Thu Dec 22 12:59:58 2016 S=0.00 Km/hr
</name>
<styleUrl>
#styleMap_TLP_Normal
</styleUrl>
<Point>
<coordinates>
-64.9194946,-10.8410807,147.11
</coordinates>
</Point>
</Placemark>
<Placemark>
<name>
Thu Dec 22 13:00:08 2016 S=0.01 Km/hr
</name>
<styleUrl>
#styleMap_TLP_Normal
</styleUrl>
<Point>
<coordinates>
-64.9194946,-10.8410807,147.10
</coordinates>
</Point>
</Placemark>
<Placemark>
<name>
Thu Dec 22 13:00:18 2016 S=0.02 Km/hr
</name>
<styleUrl>
#styleMap_TLP_Normal
</styleUrl>
<Point>
<coordinates>
-64.9194946,-10.8410816,147.10
</coordinates>
</Point>
</Placemark>
<Placemark>
<name>
Thu Dec 22 13:00:28 2016 S=0.02 Km/hr
</name>
<styleUrl>
#styleMap_TLP_Normal
</styleUrl>
<Point>
<coordinates>
-64.9194946,-10.8410816,147.09
</coordinates>
</Point>
</Placemark>
<Placemark>
<name>
Thu Dec 22 13:00:38 2016 S=0.01 Km/hr
</name>
<styleUrl>
#styleMap_TLP_Normal
</styleUrl>
<Point>
<coordinates>
-64.9194946,-10.8410807,147.11
</coordinates>
</Point>
</Placemark>
<Placemark>
<name>
Thu Dec 22 13:00:48 2016 S=0.30 Km/hr
</name>
<styleUrl>
#styleMap_TLP_Normal
</styleUrl>
<Point>
<coordinates>
-64.9195023,-10.8410797,147.15
</coordinates>
</Point>
</Placemark>
<Placemark>
<name>
Thu Dec 22 13:00:58 2016 S=0.55 Km/hr
</name>
<styleUrl>
#styleMap_TLP_Normal
</styleUrl>
<Point>
<coordinates>
-64.9195023,-10.8410721,147.30
</coordinates>
</Point>
</Placemark>
<Placemark>
<name>
Thu Dec 22 13:01:08 2016 S=1.04 Km/hr
</name>
<styleUrl>
#styleMap_TLP_Normal
</styleUrl>
<Point>
<coordinates>
-64.9195251,-10.8410702,147.70
</coordinates>
</Point>
</Placemark>
<Placemark>
<name>
Thu Dec 22 13:01:18 2016 S=1.40 Km/hr
</name>
<styleUrl>
#styleMap_TLP_Normal
</styleUrl>
<Point>
<coordinates>
-64.9195938,-10.8410864,150.85
</coordinates>
</Point>
</Placemark>
<Placemark>
<name>
Thu Dec 22 13:01:28 2016 S=0.95 Km/hr
</name>
<styleUrl>
#styleMap_TLP_Normal
</styleUrl>
<Point>
<coordinates>
-64.9195938,-10.8410997,151.82
</coordinates>
</Point>
</Placemark>
<Placemark>
<name>
Thu Dec 22 13:01:38 2016 S=1.30 Km/hr
</name>
<styleUrl>
#styleMap_TLP_Normal
</styleUrl>
<Point>
<coordinates>
-64.9196701,-10.8410845,152.47
</coordinates>
</Point>
</Placemark>
<Placemark>
<name>
Thu Dec 22 13:01:48 2016 S=0.46 Km/hr
</name>
<styleUrl>
#styleMap_TLP_Normal
</styleUrl>
<Point>
<coordinates>
-64.9196701,-10.8410749,150.66
</coordinates>
</Point>
</Placemark>
<Placemark>
<name>
Thu Dec 22 13:01:58 2016 S=0.88 Km/hr
</name>
<styleUrl>
#styleMap_TLP_Normal
</styleUrl>
<Point>
<coordinates>
-64.9196777,-10.8410711,151.36
</coordinates>
</Point>
</Placemark>
<Placemark>
<name>
Thu Dec 22 13:02:08 2016 S=0.91 Km/hr
</name>
<styleUrl>
#styleMap_TLP_Normal
</styleUrl>
<Point>
<coordinates>
-64.9196396,-10.8410301,156.06
</coordinates>
</Point>
</Placemark>
<Placemark>
<name>
Thu Dec 22 13:02:18 2016 S=0.86 Km/hr
</name>
<styleUrl>
#styleMap_TLP_Normal
</styleUrl>
<Point>
<coordinates>
-64.9196243,-10.8410292,159.98
</coordinates>
</Point>
</Placemark>
<Placemark>
<name>
Thu Dec 22 13:02:28 2016 S=0.73 Km/hr
</name>
<styleUrl>
#styleMap_TLP_Normal
</styleUrl>
<Point>
<coordinates>
-64.9196014,-10.8410234,156.65
</coordinates>
</Point>
</Placemark>
<Placemark>
<name>
Thu Dec 22 13:02:38 2016 S=0.50 Km/hr
</name>
<styleUrl>
#styleMap_TLP_Normal
</styleUrl>
<Point>
<coordinates>
-64.9195862,-10.8410244,157.76
</coordinates>
</Point>
</Placemark>
<Placemark>
<name>
Thu Dec 22 13:02:48 2016 S=0.44 Km/hr
</name>
<styleUrl>
#styleMap_TLP_Normal
</styleUrl>
<Point>
<coordinates>
-64.9195786,-10.8410206,159.11
</coordinates>
</Point>
</Placemark>
<Placemark>
<name>
Thu Dec 22 13:02:58 2016 S=1.07 Km/hr
</name>
<styleUrl>
#styleMap_TLP_Normal
</styleUrl>
<Point>
<coordinates>
-64.9196091,-10.8410425,159.75
</coordinates>
</Point>
</Placemark>
<Placemark>
<name>
Thu Dec 22 13:03:08 2016 S=1.52 Km/hr
</name>
<styleUrl>
#styleMap_TLP_Normal
</styleUrl>
<Point>
<coordinates>
-64.9196091,-10.8410549,160.23
</coordinates>
</Point>
</Placemark>
<Placemark>
<name>
Thu Dec 22 13:03:18 2016 S=0.96 Km/hr
</name>
<styleUrl>
#styleMap_TLP_Normal
</styleUrl>
<Point>
<coordinates>
-64.9196396,-10.8410530,159.40
</coordinates>
</Point>
</Placemark>
<Placemark>
<name>
Thu Dec 22 13:03:28 2016 S=1.11 Km/hr
</name>
<styleUrl>
#styleMap_TLP_Normal
</styleUrl>
<Point>
<coordinates>
-64.9196548,-10.8410721,159.62
</coordinates>
</Point>
</Placemark>
<Placemark>
<name>
Thu Dec 22 13:03:38 2016 S=0.24 Km/hr
</name>
<styleUrl>
#styleMap_TLP_Normal
</styleUrl>
<Point>
<coordinates>
-64.9196625,-10.8410749,158.16
</coordinates>
</Point>
</Placemark>
<Placemark>
<name>
Thu Dec 22 13:03:48 2016 S=0.45 Km/hr
</name>
<styleUrl>
#styleMap_TLP_Normal
</styleUrl>
<Point>
<coordinates>
-64.9196625,-10.8410835,158.86
</coordinates>
</Point>
</Placemark>
<Placemark>
<name>
Thu Dec 22 13:03:58 2016 S=0.56 Km/hr
</name>
<styleUrl>
#styleMap_TLP_Normal
</styleUrl>
<Point>
<coordinates>
-64.9196701,-10.8410959,159.57
</coordinates>
</Point>
</Placemark>
<Placemark>
<name>
Thu Dec 22 13:04:08 2016 S=0.48 Km/hr
</name>
<styleUrl>
#styleMap_TLP_Normal
</styleUrl>
<Point>
<coordinates>
-64.9196625,-10.8411045,160.42
</coordinates>
</Point>
</Placemark>
<Placemark>
<name>
Thu Dec 22 13:04:18 2016 S=0.26 Km/hr
</name>
<styleUrl>
#styleMap_TLP_Normal
</styleUrl>
<Point>
<coordinates>
-64.9196548,-10.8411055,161.16
</coordinates>
</Point>
</Placemark>
<Placemark>
<name>
Thu Dec 22 13:04:28 2016 S=0.45 Km/hr
</name>
<styleUrl>
#styleMap_TLP_Normal
</styleUrl>
<Point>
<coordinates>
-64.9196548,-10.8410988,161.69
</coordinates>
</Point>
</Placemark>
<Placemark>
<name>
Thu Dec 22 13:04:38 2016 S=0.71 Km/hr
</name>
<styleUrl>
#styleMap_TLP_Normal
</styleUrl>
<Point>
<coordinates>
-64.9196396,-10.8410921,162.14
</coordinates>
</Point>
</Placemark>
<Placemark>
<name>
Thu Dec 22 13:04:48 2016 S=1.00 Km/hr
</name>
<styleUrl>
#styleMap_TLP_Normal
</styleUrl>
<Point>
<coordinates>
-64.9196167,-10.8410721,162.87
</coordinates>
</Point>
</Placemark>
<Placemark>
<name>
Thu Dec 22 13:04:58 2016 S=0.76 Km/hr
</name>
<styleUrl>
#styleMap_TLP_Normal
</styleUrl>
<Point>
<coordinates>
-64.9196014,-10.8410721,162.93
</coordinates>
</Point>
</Placemark>
<Placemark>
<name>
Thu Dec 22 13:05:08 2016 S=0.75 Km/hr
</name>
<styleUrl>
#styleMap_TLP_Normal
</styleUrl>
<Point>
<coordinates>
-64.9195938,-10.8410549,163.06
</coordinates>
</Point>
</Placemark>
<Placemark>
<name>
Thu Dec 22 13:05:18 2016 S=0.43 Km/hr
</name>
<styleUrl>
#styleMap_TLP_Normal
</styleUrl>
<Point>
<coordinates>
-64.9195938,-10.8410568,163.00
</coordinates>
</Point>
</Placemark>
<Placemark>
<name>
Thu Dec 22 13:05:28 2016 S=0.66 Km/hr
</name>
<styleUrl>
#styleMap_TLP_Normal
</styleUrl>
<Point>
<coordinates>
-64.9196014,-10.8410625,163.14
</coordinates>
</Point>
</Placemark>
<Placemark>
<name>
Thu Dec 22 13:05:38 2016 S=0.63 Km/hr
</name>
<styleUrl>
#styleMap_TLP_Normal
</styleUrl>
<Point>
<coordinates>
-64.9196091,-10.8410692,163.36
</coordinates>
</Point>
</Placemark>
<Placemark>
<name>
Thu Dec 22 13:05:48 2016 S=0.73 Km/hr
</name>
<styleUrl>
#styleMap_TLP_Normal
</styleUrl>
<Point>
<coordinates>
-64.9196014,-10.8410616,163.75
</coordinates>
</Point>
</Placemark>
<Placemark>
<name>
Thu Dec 22 13:05:58 2016 S=1.16 Km/hr
</name>
<styleUrl>
#styleMap_TLP_Normal
</styleUrl>
<Point>
<coordinates>
-64.9195862,-10.8410559,163.95
</coordinates>
</Point>
</Placemark>
<Placemark>
<name>
Thu Dec 22 13:06:08 2016 S=0.83 Km/hr
</name>
<styleUrl>
#styleMap_TLP_Normal
</styleUrl>
<Point>
<coordinates>
-64.9195709,-10.8410482,164.26
</coordinates>
</Point>
</Placemark>
<Placemark>
<name>
Thu Dec 22 13:06:18 2016 S=0.27 Km/hr
</name>
<styleUrl>
#styleMap_TLP_Normal
</styleUrl>
<Point>
<coordinates>
-64.9195709,-10.8410463,163.69
</coordinates>
</Point>
</Placemark>
<Placemark>
<name>
Thu Dec 22 13:06:28 2016 S=0.31 Km/hr
</name>
<styleUrl>
#styleMap_TLP_Normal
</styleUrl>
<Point>
<coordinates>
-64.9195786,-10.8410425,162.76
</coordinates>
</Point>
</Placemark>
<Placemark>
<name>
Thu Dec 22 13:06:38 2016 S=0.48 Km/hr
</name>
<styleUrl>
#styleMap_TLP_Normal
</styleUrl>
<Point>
<coordinates>
-64.9195862,-10.8410406,161.61
</coordinates>
</Point>
</Placemark>
<Placemark>
<name>
Thu Dec 22 13:06:48 2016 S=1.58 Km/hr
</name>
<styleUrl>
#styleMap_TLP_Normal
</styleUrl>
<Point>
<coordinates>
-64.9196243,-10.8410358,160.09
</coordinates>
</Point>
</Placemark>
<Placemark>
<name>
Thu Dec 22 13:06:58 2016 S=1.11 Km/hr
</name>
<styleUrl>
#styleMap_TLP_Normal
</styleUrl>
<Point>
<coordinates>
-64.9196625,-10.8410416,157.23
</coordinates>
</Point>
</Placemark>
<Placemark>
<name>
Thu Dec 22 13:07:08 2016 S=0.54 Km/hr
</name>
<styleUrl>
#styleMap_TLP_Normal
</styleUrl>
<Point>
<coordinates>
-64.9196701,-10.8410549,155.30
</coordinates>
</Point>
</Placemark>
<Placemark>
<name>
Thu Dec 22 13:07:18 2016 S=0.42 Km/hr
</name>
<styleUrl>
#styleMap_TLP_Normal
</styleUrl>
<Point>
<coordinates>
-64.9196625,-10.8410711,154.18
</coordinates>
</Point>
</Placemark>
<Placemark>
<name>
Thu Dec 22 13:07:28 2016 S=1.81 Km/hr
</name>
<styleUrl>
#styleMap_TLP_Normal
</styleUrl>
<Point>
<coordinates>
-64.9196167,-10.8410902,153.02
</coordinates>
</Point>
</Placemark>
<Placemark>
<name>
Thu Dec 22 13:07:38 2016 S=0.39 Km/hr
</name>
<styleUrl>
#styleMap_TLP_Normal
</styleUrl>
<Point>
<coordinates>
-64.9196320,-10.8411026,149.33
</coordinates>
</Point>
</Placemark>
<Placemark>
<name>
Thu Dec 22 13:07:48 2016 S=0.52 Km/hr
</name>
<styleUrl>
#styleMap_TLP_Normal
</styleUrl>
<Point>
<coordinates>
-64.9196167,-10.8410988,148.09
</coordinates>
</Point>
</Placemark>
<Placemark>
<name>
Thu Dec 22 13:07:58 2016 S=0.75 Km/hr
</name>
<styleUrl>
#styleMap_TLP_Normal
</styleUrl>
<Point>
<coordinates>
-64.9196014,-10.8410912,146.89
</coordinates>
</Point>
</Placemark>
<Placemark>
<name>
Thu Dec 22 13:08:08 2016 S=1.05 Km/hr
</name>
<styleUrl>
#styleMap_TLP_Normal
</styleUrl>
<Point>
<coordinates>
-64.9195786,-10.8410778,145.79
</coordinates>
</Point>
</Placemark>
<Placemark>
<name>
Thu Dec 22 13:08:18 2016 S=0.71 Km/hr
</name>
<styleUrl>
#styleMap_TLP_Normal
</styleUrl>
<Point>
<coordinates>
-64.9195633,-10.8410778,144.36
</coordinates>
</Point>
</Placemark>
<Placemark>
<name>
Thu Dec 22 13:08:28 2016 S=0.43 Km/hr
</name>
<styleUrl>
#styleMap_TLP_Normal
</styleUrl>
<Point>
<coordinates>
-64.9195557,-10.8410807,143.41
</coordinates>
</Point>
</Placemark>
<Placemark>
<name>
Thu Dec 22 13:08:38 2016 S=1.05 Km/hr
</name>
<styleUrl>
#styleMap_TLP_Normal
</styleUrl>
<Point>
<coordinates>
-64.9195709,-10.8410807,142.59
</coordinates>
</Point>
</Placemark>
<Placemark>
<name>
Thu Dec 22 13:08:48 2016 S=0.82 Km/hr
</name>
<styleUrl>
#styleMap_TLP_Normal
</styleUrl>
<Point>
<coordinates>
-64.9195938,-10.8410912,142.03
</coordinates>
</Point>
</Placemark>
<Placemark>
<name>
Thu Dec 22 13:08:58 2016 S=0.11 Km/hr
</name>
<styleUrl>
#styleMap_TLP_Normal
</styleUrl>
<Point>
<coordinates>
-64.9196091,-10.8410883,141.76
</coordinates>
</Point>
</Placemark>
<Placemark>
<name>
Thu Dec 22 13:09:08 2016 S=0.36 Km/hr
</name>
<styleUrl>
#styleMap_TLP_Normal
</styleUrl>
<Point>
<coordinates>
-64.9196091,-10.8410826,141.80
</coordinates>
</Point>
</Placemark>
<Placemark>
<name>
Thu Dec 22 13:09:18 2016 S=0.17 Km/hr
</name>
<styleUrl>
#styleMap_TLP_Normal
</styleUrl>
<Point>
<coordinates>
-64.9196091,-10.8410807,141.89
</coordinates>
</Point>
</Placemark>
<Placemark>
<name>
Thu Dec 22 13:09:28 2016 S=0.02 Km/hr
</name>
<styleUrl>
#styleMap_TLP_Normal
</styleUrl>
<Point>
<coordinates>
-64.9196091,-10.8410759,141.99
</coordinates>
</Point>
</Placemark>
<Placemark>
<name>
Thu Dec 22 13:09:38 2016 S=0.00 Km/hr
</name>
<styleUrl>
#styleMap_TLP_Normal
</styleUrl>
<Point>
<coordinates>
-64.9196091,-10.8410759,142.02
</coordinates>
</Point>
</Placemark>
<Placemark>
<name>
Thu Dec 22 13:09:48 2016 S=0.41 Km/hr
</name>
<styleUrl>
#styleMap_TLP_Normal
</styleUrl>
<Point>
<coordinates>
-64.9196014,-10.8410730,142.09
</coordinates>
</Point>
</Placemark>
<Placemark>
<name>
Thu Dec 22 13:09:58 2016 S=0.95 Km/hr
</name>
<styleUrl>
#styleMap_TLP_Normal
</styleUrl>
<Point>
<coordinates>
-64.9195938,-10.8410616,142.27
</coordinates>
</Point>
</Placemark>
<Placemark>
<name>
Thu Dec 22 13:10:08 2016 S=1.39 Km/hr
</name>
<styleUrl>
#styleMap_TLP_Normal
</styleUrl>
<Point>
<coordinates>
-64.9195175,-10.8410511,143.90
</coordinates>
</Point>
</Placemark>
<Placemark>
<name>
Thu Dec 22 13:10:18 2016 S=0.58 Km/hr
</name>
<styleUrl>
#styleMap_TLP_Normal
</styleUrl>
<Point>
<coordinates>
-64.9195099,-10.8410635,145.67
</coordinates>
</Point>
</Placemark>
<Placemark>
<name>
Thu Dec 22 13:10:28 2016 S=0.69 Km/hr
</name>
<styleUrl>
#styleMap_TLP_Normal
</styleUrl>
<Point>
<coordinates>
-64.9194946,-10.8410683,146.28
</coordinates>
</Point>
</Placemark>
<Placemark>
<name>
Thu Dec 22 13:10:38 2016 S=0.84 Km/hr
</name>
<styleUrl>
#styleMap_TLP_Normal
</styleUrl>
<Point>
<coordinates>
-64.9194794,-10.8410816,146.98
</coordinates>
</Point>
</Placemark>
<Placemark>
<name>
Thu Dec 22 13:10:48 2016 S=0.34 Km/hr
</name>
<styleUrl>
#styleMap_TLP_Normal
</styleUrl>
<Point>
<coordinates>
-64.9194870,-10.8410969,147.84
</coordinates>
</Point>
</Placemark>
<Placemark>
<name>
Thu Dec 22 13:10:58 2016 S=1.02 Km/hr
</name>
<styleUrl>
#styleMap_TLP_Normal
</styleUrl>
<Point>
<coordinates>
-64.9195023,-10.8411016,148.88
</coordinates>
</Point>
</Placemark>
<Placemark>
<name>
Thu Dec 22 13:11:08 2016 S=1.28 Km/hr
</name>
<styleUrl>
#styleMap_TLP_Normal
</styleUrl>
<Point>
<coordinates>
-64.9196014,-10.8410950,148.92
</coordinates>
</Point>
</Placemark>
<Placemark>
<name>
Thu Dec 22 13:11:18 2016 S=1.85 Km/hr
</name>
<styleUrl>
#styleMap_TLP_Normal
</styleUrl>
<Point>
<coordinates>
-64.9196701,-10.8411217,151.27
</coordinates>
</Point>
</Placemark>
<Placemark>
<name>
Thu Dec 22 13:11:28 2016 S=0.82 Km/hr
</name>
<styleUrl>
#styleMap_TLP_Normal
</styleUrl>
<Point>
<coordinates>
-64.9196854,-10.8411236,156.61
</coordinates>
</Point>
</Placemark>
<Placemark>
<name>
Thu Dec 22 13:11:38 2016 S=0.71 Km/hr
</name>
<styleUrl>
#styleMap_TLP_Normal
</styleUrl>
<Point>
<coordinates>
-64.9196854,-10.8411274,158.46
</coordinates>
</Point>
</Placemark>
<Placemark>
<name>
Thu Dec 22 13:11:48 2016 S=0.68 Km/hr
</name>
<styleUrl>
#styleMap_TLP_Normal
</styleUrl>
<Point>
<coordinates>
-64.9196625,-10.8411121,158.83
</coordinates>
</Point>
</Placemark>
<Placemark>
<name>
Thu Dec 22 13:11:58 2016 S=0.18 Km/hr
</name>
<styleUrl>
#styleMap_TLP_Normal
</styleUrl>
<Point>
<coordinates>
-64.9196701,-10.8411169,159.82
</coordinates>
</Point>
</Placemark>
<Placemark>
<name>
Thu Dec 22 13:12:08 2016 S=0.51 Km/hr
</name>
<styleUrl>
#styleMap_TLP_Normal
</styleUrl>
<Point>
<coordinates>
-64.9196625,-10.8411169,160.90
</coordinates>
</Point>
</Placemark>
<Placemark>
<name>
Thu Dec 22 13:12:18 2016 S=0.99 Km/hr
</name>
<styleUrl>
#styleMap_TLP_Normal
</styleUrl>
<Point>
<coordinates>
-64.9196320,-10.8411131,161.92
</coordinates>
</Point>
</Placemark>
<Placemark>
<name>
Thu Dec 22 13:12:28 2016 S=0.56 Km/hr
</name>
<styleUrl>
#styleMap_TLP_Normal
</styleUrl>
<Point>
<coordinates>
-64.9196167,-10.8411150,163.02
</coordinates>
</Point>
</Placemark>
<Placemark>
<name>
Thu Dec 22 13:12:38 2016 S=0.70 Km/hr
</name>
<styleUrl>
#styleMap_TLP_Normal
</styleUrl>
<Point>
<coordinates>
-64.9196091,-10.8411055,164.20
</coordinates>
</Point>
</Placemark>
<Placemark>
<name>
Thu Dec 22 13:12:48 2016 S=0.94 Km/hr
</name>
<styleUrl>
#styleMap_TLP_Normal
</styleUrl>
<Point>
<coordinates>
-64.9196091,-10.8410864,165.37
</coordinates>
</Point>
</Placemark>
<Placemark>
<name>
Thu Dec 22 13:12:58 2016 S=0.49 Km/hr
</name>
<styleUrl>
#styleMap_TLP_Normal
</styleUrl>
<Point>
<coordinates>
-64.9196167,-10.8410702,166.50
</coordinates>
</Point>
</Placemark>
<Placemark>
<name>
Thu Dec 22 13:13:08 2016 S=0.06 Km/hr
</name>
<styleUrl>
#styleMap_TLP_Normal
</styleUrl>
<Point>
<coordinates>
-64.9196091,-10.8410673,167.60
</coordinates>
</Point>
</Placemark>
<Placemark>
<name>
Thu Dec 22 13:13:18 2016 S=0.88 Km/hr
</name>
<styleUrl>
#styleMap_TLP_Normal
</styleUrl>
<Point>
<coordinates>
-64.9196014,-10.8410826,168.70
</coordinates>
</Point>
</Placemark>
<Placemark>
<name>
Thu Dec 22 13:13:28 2016 S=1.21 Km/hr
</name>
<styleUrl>
#styleMap_TLP_Normal
</styleUrl>
<Point>
<coordinates>
-64.9195557,-10.8410730,169.13
</coordinates>
</Point>
</Placemark>
<Placemark>
<name>
Thu Dec 22 13:13:38 2016 S=0.79 Km/hr
</name>
<styleUrl>
#styleMap_TLP_Normal
</styleUrl>
<Point>
<coordinates>
-64.9195175,-10.8410778,169.08
</coordinates>
</Point>
</Placemark>
<Placemark>
<name>
Thu Dec 22 13:13:48 2016 S=0.02 Km/hr
</name>
<styleUrl>
#styleMap_TLP_Normal
</styleUrl>
<Point>
<coordinates>
-64.9195023,-10.8410902,169.81
</coordinates>
</Point>
</Placemark>
<Placemark>
<name>
Thu Dec 22 13:13:58 2016 S=1.55 Km/hr
</name>
<styleUrl>
#styleMap_TLP_Normal
</styleUrl>
<Point>
<coordinates>
-64.9195709,-10.8410778,161.08
</coordinates>
</Point>
</Placemark>
<Placemark>
<name>
Thu Dec 22 13:14:08 2016 S=0.86 Km/hr
</name>
<styleUrl>
#styleMap_TLP_Normal
</styleUrl>
<Point>
<coordinates>
-64.9196014,-10.8410892,154.75
</coordinates>
</Point>
</Placemark>
<Placemark>
<name>
Thu Dec 22 13:14:18 2016 S=0.20 Km/hr
</name>
<styleUrl>
#styleMap_TLP_Normal
</styleUrl>
<Point>
<coordinates>
-64.9196091,-10.8410950,154.04
</coordinates>
</Point>
</Placemark>
<Placemark>
<name>
Thu Dec 22 13:14:28 2016 S=0.13 Km/hr
</name>
<styleUrl>
#styleMap_TLP_Normal
</styleUrl>
<Point>
<coordinates>
-64.9196091,-10.8410988,153.09
</coordinates>
</Point>
</Placemark>
<Placemark>
<name>
Thu Dec 22 13:14:38 2016 S=0.98 Km/hr
</name>
<styleUrl>
#styleMap_TLP_Normal
</styleUrl>
<Point>
<coordinates>
-64.9196091,-10.8410940,152.18
</coordinates>
</Point>
</Placemark>
<Placemark>
<name>
Thu Dec 22 13:14:48 2016 S=1.38 Km/hr
</name>
<styleUrl>
#styleMap_TLP_Normal
</styleUrl>
<Point>
<coordinates>
-64.9195633,-10.8410778,151.47
</coordinates>
</Point>
</Placemark>
<Placemark>
<name>
Thu Dec 22 13:14:58 2016 S=0.57 Km/hr
</name>
<styleUrl>
#styleMap_TLP_Normal
</styleUrl>
<Point>
<coordinates>
-64.9195786,-10.8411036,151.52
</coordinates>
</Point>
</Placemark>
<Placemark>
<name>
Thu Dec 22 13:15:08 2016 S=0.98 Km/hr
</name>
<styleUrl>
#styleMap_TLP_Normal
</styleUrl>
<Point>
<coordinates>
-64.9195480,-10.8410873,149.65
</coordinates>
</Point>
</Placemark>
<Placemark>
<name>
Thu Dec 22 13:15:18 2016 S=0.40 Km/hr
</name>
<styleUrl>
#styleMap_TLP_Normal
</styleUrl>
<Point>
<coordinates>
-64.9195251,-10.8410845,148.51
</coordinates>
</Point>
</Placemark>
<Placemark>
<name>
Thu Dec 22 13:15:28 2016 S=0.35 Km/hr
</name>
<styleUrl>
#styleMap_TLP_Normal
</styleUrl>
<Point>
<coordinates>
-64.9195328,-10.8410835,147.42
</coordinates>
</Point>
</Placemark>
<Placemark>
<name>
Thu Dec 22 13:15:38 2016 S=0.21 Km/hr
</name>
<styleUrl>
#styleMap_TLP_Normal
</styleUrl>
<Point>
<coordinates>
-64.9195328,-10.8410892,146.07
</coordinates>
</Point>
</Placemark>
<Placemark>
<name>
Thu Dec 22 13:15:48 2016 S=0.57 Km/hr
</name>
<styleUrl>
#styleMap_TLP_Normal
</styleUrl>
<Point>
<coordinates>
-64.9195251,-10.8410797,144.76
</coordinates>
</Point>
</Placemark>
<Placemark>
<name>
Thu Dec 22 13:15:58 2016 S=0.90 Km/hr
</name>
<styleUrl>
#styleMap_TLP_Normal
</styleUrl>
<Point>
<coordinates>
-64.9195404,-10.8410654,143.52
</coordinates>
</Point>
</Placemark>
<Placemark>
<name>
Thu Dec 22 13:16:08 2016 S=0.77 Km/hr
</name>
<styleUrl>
#styleMap_TLP_Normal
</styleUrl>
<Point>
<coordinates>
-64.9195633,-10.8410645,142.34
</coordinates>
</Point>
</Placemark>
<Placemark>
<name>
Thu Dec 22 13:16:18 2016 S=0.89 Km/hr
</name>
<styleUrl>
#styleMap_TLP_Normal
</styleUrl>
<Point>
<coordinates>
-64.9195786,-10.8410654,141.30
</coordinates>
</Point>
</Placemark>
<Placemark>
<name>
Thu Dec 22 13:16:28 2016 S=0.57 Km/hr
</name>
<styleUrl>
#styleMap_TLP_Normal
</styleUrl>
<Point>
<coordinates>
-64.9195786,-10.8410702,140.41
</coordinates>
</Point>
</Placemark>
<Placemark>
<name>
Thu Dec 22 13:16:38 2016 S=0.56 Km/hr
</name>
<styleUrl>
#styleMap_TLP_Normal
</styleUrl>
<Point>
<coordinates>
-64.9195709,-10.8410873,139.48
</coordinates>
</Point>
</Placemark>
<Placemark>
<name>
Thu Dec 22 13:16:48 2016 S=0.64 Km/hr
</name>
<styleUrl>
#styleMap_TLP_Normal
</styleUrl>
<Point>
<coordinates>
-64.9195633,-10.8410873,138.52
</coordinates>
</Point>
</Placemark>
<Placemark>
<name>
Thu Dec 22 13:16:58 2016 S=0.83 Km/hr
</name>
<styleUrl>
#styleMap_TLP_Normal
</styleUrl>
<Point>
<coordinates>
-64.9195480,-10.8410749,137.68
</coordinates>
</Point>
</Placemark>
<Placemark>
<name>
Thu Dec 22 13:17:08 2016 S=0.75 Km/hr
</name>
<styleUrl>
#styleMap_TLP_Normal
</styleUrl>
<Point>
<coordinates>
-64.9195480,-10.8410673,136.82
</coordinates>
</Point>
</Placemark>
<Placemark>
<name>
Thu Dec 22 13:17:18 2016 S=0.47 Km/hr
</name>
<styleUrl>
#styleMap_TLP_Normal
</styleUrl>
<Point>
<coordinates>
-64.9195633,-10.8410749,135.71
</coordinates>
</Point>
</Placemark>
<Placemark>
<name>
Thu Dec 22 13:17:28 2016 S=0.57 Km/hr
</name>
<styleUrl>
#styleMap_TLP_Normal
</styleUrl>
<Point>
<coordinates>
-64.9195557,-10.8410845,134.55
</coordinates>
</Point>
</Placemark>
<Placemark>
<name>
Thu Dec 22 13:17:38 2016 S=0.06 Km/hr
</name>
<styleUrl>
#styleMap_TLP_Normal
</styleUrl>
<Point>
<coordinates>
-64.9195328,-10.8410931,133.57
</coordinates>
</Point>
</Placemark>
<Placemark>
<name>
Thu Dec 22 13:17:48 2016 S=1.19 Km/hr
</name>
<styleUrl>
#styleMap_TLP_Normal
</styleUrl>
<Point>
<coordinates>
-64.9195251,-10.8410845,132.96
</coordinates>
</Point>
</Placemark>
<Placemark>
<name>
Thu Dec 22 13:17:58 2016 S=0.52 Km/hr
</name>
<styleUrl>
#styleMap_TLP_Normal
</styleUrl>
<Point>
<coordinates>
-64.9195175,-10.8410692,135.70
</coordinates>
</Point>
</Placemark>
<Placemark>
<name>
Thu Dec 22 13:18:08 2016 S=0.56 Km/hr
</name>
<styleUrl>
#styleMap_TLP_Normal
</styleUrl>
<Point>
<coordinates>
-64.9195023,-10.8410692,135.71
</coordinates>
</Point>
</Placemark>
<Placemark>
<name>
Thu Dec 22 13:18:18 2016 S=0.81 Km/hr
</name>
<styleUrl>
#styleMap_TLP_Normal
</styleUrl>
<Point>
<coordinates>
-64.9195099,-10.8410845,135.86
</coordinates>
</Point>
</Placemark>
<Placemark>
<name>
Thu Dec 22 13:18:28 2016 S=0.75 Km/hr
</name>
<styleUrl>
#styleMap_TLP_Normal
</styleUrl>
<Point>
<coordinates>
-64.9195251,-10.8410950,136.06
</coordinates>
</Point>
</Placemark>
<Placemark>
<name>
Thu Dec 22 13:18:38 2016 S=0.97 Km/hr
</name>
<styleUrl>
#styleMap_TLP_Normal
</styleUrl>
<Point>
<coordinates>
-64.9195557,-10.8410950,136.39
</coordinates>
</Point>
</Placemark>
<Placemark>
<name>
Thu Dec 22 13:18:48 2016 S=0.76 Km/hr
</name>
<styleUrl>
#styleMap_TLP_Normal
</styleUrl>
<Point>
<coordinates>
-64.9195786,-10.8410921,136.69
</coordinates>
</Point>
</Placemark>
<Placemark>
<name>
Thu Dec 22 13:18:58 2016 S=0.72 Km/hr
</name>
<styleUrl>
#styleMap_TLP_Normal
</styleUrl>
<Point>
<coordinates>
-64.9195786,-10.8410883,136.88
</coordinates>
</Point>
</Placemark>
<Placemark>
<name>
Thu Dec 22 13:19:08 2016 S=1.66 Km/hr
</name>
<styleUrl>
#styleMap_TLP_Normal
</styleUrl>
<Point>
<coordinates>
-64.9195251,-10.8410778,137.65
</coordinates>
</Point>
</Placemark>
<Placemark>
<name>
Thu Dec 22 13:19:18 2016 S=1.20 Km/hr
</name>
<styleUrl>
#styleMap_TLP_Normal
</styleUrl>
<Point>
<coordinates>
-64.9194870,-10.8410654,139.10
</coordinates>
</Point>
</Placemark>
<Placemark>
<name>
Thu Dec 22 13:19:28 2016 S=0.69 Km/hr
</name>
<styleUrl>
#styleMap_TLP_Normal
</styleUrl>
<Point>
<coordinates>
-64.9194641,-10.8410645,139.88
</coordinates>
</Point>
</Placemark>
<Placemark>
<name>
Thu Dec 22 13:19:38 2016 S=1.25 Km/hr
</name>
<styleUrl>
#styleMap_TLP_Normal
</styleUrl>
<Point>
<coordinates>
-64.9194641,-10.8410568,140.45
</coordinates>
</Point>
</Placemark>
<Placemark>
<name>
Thu Dec 22 13:19:48 2016 S=1.65 Km/hr
</name>
<styleUrl>
#styleMap_TLP_Normal
</styleUrl>
<Point>
<coordinates>
-64.9195404,-10.8410702,142.14
</coordinates>
</Point>
</Placemark>
<Placemark>
<name>
Thu Dec 22 13:19:58 2016 S=1.06 Km/hr
</name>
<styleUrl>
#styleMap_TLP_Normal
</styleUrl>
<Point>
<coordinates>
-64.9195328,-10.8410616,142.67
</coordinates>
</Point>
</Placemark>
<Placemark>
<name>
Thu Dec 22 13:20:08 2016 S=1.14 Km/hr
</name>
<styleUrl>
#styleMap_TLP_Normal
</styleUrl>
<Point>
<coordinates>
-64.9195557,-10.8410807,143.52
</coordinates>
</Point>
</Placemark>
<Placemark>
<name>
Thu Dec 22 13:20:18 2016 S=0.53 Km/hr
</name>
<styleUrl>
#styleMap_TLP_Normal
</styleUrl>
<Point>
<coordinates>
-64.9195175,-10.8410969,144.24
</coordinates>
</Point>
</Placemark>
<Placemark>
<name>
Thu Dec 22 13:20:28 2016 S=0.09 Km/hr
</name>
<styleUrl>
#styleMap_TLP_Normal
</styleUrl>
<Point>
<coordinates>
-64.9195175,-10.8410931,144.97
</coordinates>
</Point>
</Placemark>
<Placemark>
<name>
Thu Dec 22 13:20:38 2016 S=0.85 Km/hr
</name>
<styleUrl>
#styleMap_TLP_Normal
</styleUrl>
<Point>
<coordinates>
-64.9195175,-10.8410988,145.67
</coordinates>
</Point>
</Placemark>
<Placemark>
<name>
Thu Dec 22 13:20:48 2016 S=0.43 Km/hr
</name>
<styleUrl>
#styleMap_TLP_Normal
</styleUrl>
<Point>
<coordinates>
-64.9195328,-10.8411083,146.37
</coordinates>
</Point>
</Placemark>
<Placemark>
<name>
Thu Dec 22 13:20:58 2016 S=0.58 Km/hr
</name>
<styleUrl>
#styleMap_TLP_Normal
</styleUrl>
<Point>
<coordinates>
-64.9195328,-10.8411064,147.14
</coordinates>
</Point>
</Placemark>
<Placemark>
<name>
Thu Dec 22 13:21:08 2016 S=0.20 Km/hr
</name>
<styleUrl>
#styleMap_TLP_Normal
</styleUrl>
<Point>
<coordinates>
-64.9195328,-10.8410988,147.93
</coordinates>
</Point>
</Placemark>
<Placemark>
<name>
Thu Dec 22 13:21:18 2016 S=0.91 Km/hr
</name>
<styleUrl>
#styleMap_TLP_Normal
</styleUrl>
<Point>
<coordinates>
-64.9195175,-10.8411026,148.76
</coordinates>
</Point>
</Placemark>
<Placemark>
<name>
Thu Dec 22 13:21:28 2016 S=0.81 Km/hr
</name>
<styleUrl>
#styleMap_TLP_Normal
</styleUrl>
<Point>
<coordinates>
-64.9195023,-10.8411112,149.54
</coordinates>
</Point>
</Placemark>
<Placemark>
<name>
Thu Dec 22 13:21:38 2016 S=0.61 Km/hr
</name>
<styleUrl>
#styleMap_TLP_Normal
</styleUrl>
<Point>
<coordinates>
-64.9195023,-10.8411007,150.00
</coordinates>
</Point>
</Placemark>
<Placemark>
<name>
Thu Dec 22 13:21:48 2016 S=0.90 Km/hr
</name>
<styleUrl>
#styleMap_TLP_Normal
</styleUrl>
<Point>
<coordinates>
-64.9195175,-10.8410997,150.23
</coordinates>
</Point>
</Placemark>
<Placemark>
<name>
Thu Dec 22 13:21:58 2016 S=0.53 Km/hr
</name>
<styleUrl>
#styleMap_TLP_Normal
</styleUrl>
<Point>
<coordinates>
-64.9195328,-10.8410845,150.45
</coordinates>
</Point>
</Placemark>
<Placemark>
<name>
Thu Dec 22 13:22:08 2016 S=0.29 Km/hr
</name>
<styleUrl>
#styleMap_TLP_Normal
</styleUrl>
<Point>
<coordinates>
-64.9195404,-10.8410807,150.62
</coordinates>
</Point>
</Placemark>
<Placemark>
<name>
Thu Dec 22 13:22:18 2016 S=1.22 Km/hr
</name>
<styleUrl>
#styleMap_TLP_Normal
</styleUrl>
<Point>
<coordinates>
-64.9195709,-10.8410959,150.32
</coordinates>
</Point>
</Placemark>
<Placemark>
<name>
Thu Dec 22 13:22:28 2016 S=0.58 Km/hr
</name>
<styleUrl>
#styleMap_TLP_Normal
</styleUrl>
<Point>
<coordinates>
-64.9195786,-10.8411102,149.92
</coordinates>
</Point>
</Placemark>
<Placemark>
<name>
Thu Dec 22 13:22:38 2016 S=1.08 Km/hr
</name>
<styleUrl>
#styleMap_TLP_Normal
</styleUrl>
<Point>
<coordinates>
-64.9195938,-10.8410816,150.14
</coordinates>
</Point>
</Placemark>
<Placemark>
<name>
Thu Dec 22 13:22:48 2016 S=0.96 Km/hr
</name>
<styleUrl>
#styleMap_TLP_Normal
</styleUrl>
<Point>
<coordinates>
-64.9196014,-10.8410673,149.18
</coordinates>
</Point>
</Placemark>
<Placemark>
<name>
Thu Dec 22 13:22:58 2016 S=1.42 Km/hr
</name>
<styleUrl>
#styleMap_TLP_Normal
</styleUrl>
<Point>
<coordinates>
-64.9196167,-10.8410158,149.30
</coordinates>
</Point>
</Placemark>
<Placemark>
<name>
Thu Dec 22 13:23:08 2016 S=1.03 Km/hr
</name>
<styleUrl>
#styleMap_TLP_Normal
</styleUrl>
<Point>
<coordinates>
-64.9196396,-10.8409662,149.39
</coordinates>
</Point>
</Placemark>
<Placemark>
<name>
Thu Dec 22 13:23:18 2016 S=1.10 Km/hr
</name>
<styleUrl>
#styleMap_TLP_Normal
</styleUrl>
<Point>
<coordinates>
-64.9196625,-10.8409595,149.20
</coordinates>
</Point>
</Placemark>
<Placemark>
<name>
Thu Dec 22 13:23:28 2016 S=0.33 Km/hr
</name>
<styleUrl>
#styleMap_TLP_Normal
</styleUrl>
<Point>
<coordinates>
-64.9196701,-10.8409595,149.27
</coordinates>
</Point>
</Placemark>
<Placemark>
<name>
Thu Dec 22 13:23:38 2016 S=0.96 Km/hr
</name>
<styleUrl>
#styleMap_TLP_Normal
</styleUrl>
<Point>
<coordinates>
-64.9196625,-10.8409624,149.27
</coordinates>
</Point>
</Placemark>
<Placemark>
<name>
Thu Dec 22 13:23:48 2016 S=0.91 Km/hr
</name>
<styleUrl>
#styleMap_TLP_Normal
</styleUrl>
<Point>
<coordinates>
-64.9196701,-10.8409719,149.15
</coordinates>
</Point>
</Placemark>
<Placemark>
<name>
Thu Dec 22 13:23:58 2016 S=0.93 Km/hr
</name>
<styleUrl>
#styleMap_TLP_Normal
</styleUrl>
<Point>
<coordinates>
-64.9196777,-10.8410263,148.76
</coordinates>
</Point>
</Placemark>
<Placemark>
<name>
Thu Dec 22 13:24:08 2016 S=0.15 Km/hr
</name>
<styleUrl>
#styleMap_TLP_Normal
</styleUrl>
<Point>
<coordinates>
-64.9196777,-10.8410454,148.61
</coordinates>
</Point>
</Placemark>
<Placemark>
<name>
Thu Dec 22 13:24:18 2016 S=0.65 Km/hr
</name>
<styleUrl>
#styleMap_TLP_Normal
</styleUrl>
<Point>
<coordinates>
-64.9196777,-10.8410378,148.49
</coordinates>
</Point>
</Placemark>
<Placemark>
<name>
Thu Dec 22 13:24:28 2016 S=0.35 Km/hr
</name>
<styleUrl>
#styleMap_TLP_Normal
</styleUrl>
<Point>
<coordinates>
-64.9196777,-10.8410234,148.39
</coordinates>
</Point>
</Placemark>
<Placemark>
<name>
Thu Dec 22 13:24:38 2016 S=0.45 Km/hr
</name>
<styleUrl>
#styleMap_TLP_Normal
</styleUrl>
<Point>
<coordinates>
-64.9196854,-10.8410273,148.25
</coordinates>
</Point>
</Placemark>
<Placemark>
<name>
Thu Dec 22 13:24:48 2016 S=1.09 Km/hr
</name>
<styleUrl>
#styleMap_TLP_Normal
</styleUrl>
<Point>
<coordinates>
-64.9196854,-10.8410549,147.76
</coordinates>
</Point>
</Placemark>
<Placemark>
<name>
Thu Dec 22 13:24:58 2016 S=0.78 Km/hr
</name>
<styleUrl>
#styleMap_TLP_Normal
</styleUrl>
<Point>
<coordinates>
-64.9196930,-10.8411112,146.57
</coordinates>
</Point>
</Placemark>
<Placemark>
<name>
Thu Dec 22 13:25:08 2016 S=0.39 Km/hr
</name>
<styleUrl>
#styleMap_TLP_Normal
</styleUrl>
<Point>
<coordinates>
-64.9197006,-10.8411236,146.27
</coordinates>
</Point>
</Placemark>
<Placemark>
<name>
Thu Dec 22 13:25:18 2016 S=0.86 Km/hr
</name>
<styleUrl>
#styleMap_TLP_Normal
</styleUrl>
<Point>
<coordinates>
-64.9196930,-10.8411293,146.00
</coordinates>
</Point>
</Placemark>
<Placemark>
<name>
Thu Dec 22 13:25:28 2016 S=1.40 Km/hr
</name>
<styleUrl>
#styleMap_TLP_Normal
</styleUrl>
<Point>
<coordinates>
-64.9196701,-10.8411236,145.85
</coordinates>
</Point>
</Placemark>
<Placemark>
<name>
Thu Dec 22 13:25:38 2016 S=1.58 Km/hr
</name>
<styleUrl>
#styleMap_TLP_Normal
</styleUrl>
<Point>
<coordinates>
-64.9196014,-10.8410702,148.17
</coordinates>
</Point>
</Placemark>
<Placemark>
<name>
Thu Dec 22 13:25:48 2016 S=1.90 Km/hr
</name>
<styleUrl>
#styleMap_TLP_Normal
</styleUrl>
<Point>
<coordinates>
-64.9195175,-10.8410559,151.09
</coordinates>
</Point>
</Placemark>
<Placemark>
<name>
Thu Dec 22 13:25:58 2016 S=0.65 Km/hr
</name>
<styleUrl>
#styleMap_TLP_Normal
</styleUrl>
<Point>
<coordinates>
-64.9195328,-10.8410320,152.67
</coordinates>
</Point>
</Placemark>
<Placemark>
<name>
Thu Dec 22 13:26:08 2016 S=0.81 Km/hr
</name>
<styleUrl>
#styleMap_TLP_Normal
</styleUrl>
<Point>
<coordinates>
-64.9195328,-10.8410301,153.02
</coordinates>
</Point>
</Placemark>
<Placemark>
<name>
Thu Dec 22 13:26:18 2016 S=1.46 Km/hr
</name>
<styleUrl>
#styleMap_TLP_Normal
</styleUrl>
<Point>
<coordinates>
-64.9195938,-10.8410244,154.38
</coordinates>
</Point>
</Placemark>
<Placemark>
<name>
Thu Dec 22 13:26:28 2016 S=0.69 Km/hr
</name>
<styleUrl>
#styleMap_TLP_Normal
</styleUrl>
<Point>
<coordinates>
-64.9196320,-10.8410378,155.43
</coordinates>
</Point>
</Placemark>
<Placemark>
<name>
Thu Dec 22 13:26:38 2016 S=0.36 Km/hr
</name>
<styleUrl>
#styleMap_TLP_Normal
</styleUrl>
<Point>
<coordinates>
-64.9196243,-10.8410549,155.87
</coordinates>
</Point>
</Placemark>
<Placemark>
<name>
Thu Dec 22 13:26:48 2016 S=0.87 Km/hr
</name>
<styleUrl>
#styleMap_TLP_Normal
</styleUrl>
<Point>
<coordinates>
-64.9196243,-10.8410587,156.37
</coordinates>
</Point>
</Placemark>
<Placemark>
<name>
Thu Dec 22 13:26:58 2016 S=0.33 Km/hr
</name>
<styleUrl>
#styleMap_TLP_Normal
</styleUrl>
<Point>
<coordinates>
-64.9196320,-10.8410759,157.00
</coordinates>
</Point>
</Placemark>
<Placemark>
<name>
Thu Dec 22 13:27:08 2016 S=1.12 Km/hr
</name>
<styleUrl>
#styleMap_TLP_Normal
</styleUrl>
<Point>
<coordinates>
-64.9196243,-10.8410721,158.04
</coordinates>
</Point>
</Placemark>
<Placemark>
<name>
Thu Dec 22 13:27:18 2016 S=1.21 Km/hr
</name>
<styleUrl>
#styleMap_TLP_Normal
</styleUrl>
<Point>
<coordinates>
-64.9195404,-10.8410854,160.78
</coordinates>
</Point>
</Placemark>
<Placemark>
<name>
Thu Dec 22 13:27:28 2016 S=1.05 Km/hr
</name>
<styleUrl>
#styleMap_TLP_Normal
</styleUrl>
<Point>
<coordinates>
-64.9195175,-10.8410616,161.99
</coordinates>
</Point>
</Placemark>
<Placemark>
<name>
Thu Dec 22 13:27:38 2016 S=0.46 Km/hr
</name>
<styleUrl>
#styleMap_TLP_Normal
</styleUrl>
<Point>
<coordinates>
-64.9194946,-10.8410511,163.99
</coordinates>
</Point>
</Placemark>
<Placemark>
<name>
Thu Dec 22 13:27:48 2016 S=0.72 Km/hr
</name>
<styleUrl>
#styleMap_TLP_Normal
</styleUrl>
<Point>
<coordinates>
-64.9194946,-10.8410454,165.18
</coordinates>
</Point>
</Placemark>
<Placemark>
<name>
Thu Dec 22 13:27:58 2016 S=0.59 Km/hr
</name>
<styleUrl>
#styleMap_TLP_Normal
</styleUrl>
<Point>
<coordinates>
-64.9195175,-10.8410416,166.29
</coordinates>
</Point>
</Placemark>
<Placemark>
<name>
Thu Dec 22 13:28:08 2016 S=1.00 Km/hr
</name>
<styleUrl>
#styleMap_TLP_Normal
</styleUrl>
<Point>
<coordinates>
-64.9195328,-10.8410654,165.85
</coordinates>
</Point>
</Placemark>
<Placemark>
<name>
Thu Dec 22 13:28:18 2016 S=0.58 Km/hr
</name>
<styleUrl>
#styleMap_TLP_Normal
</styleUrl>
<Point>
<coordinates>
-64.9195633,-10.8410721,164.85
</coordinates>
</Point>
</Placemark>
<Placemark>
<name>
Thu Dec 22 13:28:28 2016 S=0.89 Km/hr
</name>
<styleUrl>
#styleMap_TLP_Normal
</styleUrl>
<Point>
<coordinates>
-64.9195557,-10.8410711,165.39
</coordinates>
</Point>
</Placemark>
<Placemark>
<name>
Thu Dec 22 13:28:38 2016 S=1.08 Km/hr
</name>
<styleUrl>
#styleMap_TLP_Normal
</styleUrl>
<Point>
<coordinates>
-64.9195328,-10.8410749,165.70
</coordinates>
</Point>
</Placemark>
<Placemark>
<name>
Thu Dec 22 13:28:48 2016 S=0.75 Km/hr
</name>
<styleUrl>
#styleMap_TLP_Normal
</styleUrl>
<Point>
<coordinates>
-64.9195023,-10.8410578,164.15
</coordinates>
</Point>
</Placemark>
<Placemark>
<name>
Thu Dec 22 13:28:58 2016 S=0.45 Km/hr
</name>
<styleUrl>
#styleMap_TLP_Normal
</styleUrl>
<Point>
<coordinates>
-64.9194870,-10.8410521,164.18
</coordinates>
</Point>
</Placemark>
<Placemark>
<name>
Thu Dec 22 13:29:08 2016 S=0.38 Km/hr
</name>
<styleUrl>
#styleMap_TLP_Normal
</styleUrl>
<Point>
<coordinates>
-64.9194794,-10.8410559,164.11
</coordinates>
</Point>
</Placemark>
<Placemark>
<name>
Thu Dec 22 13:29:18 2016 S=0.57 Km/hr
</name>
<styleUrl>
#styleMap_TLP_Normal
</styleUrl>
<Point>
<coordinates>
-64.9194794,-10.8410645,163.92
</coordinates>
</Point>
</Placemark>
<Placemark>
<name>
Thu Dec 22 13:29:28 2016 S=0.49 Km/hr
</name>
<styleUrl>
#styleMap_TLP_Normal
</styleUrl>
<Point>
<coordinates>
-64.9195023,-10.8410721,163.47
</coordinates>
</Point>
</Placemark>
<Placemark>
<name>
Thu Dec 22 13:29:38 2016 S=0.33 Km/hr
</name>
<styleUrl>
#styleMap_TLP_Normal
</styleUrl>
<Point>
<coordinates>
-64.9195023,-10.8410702,162.94
</coordinates>
</Point>
</Placemark>
<Placemark>
<name>
Thu Dec 22 13:29:48 2016 S=0.60 Km/hr
</name>
<styleUrl>
#styleMap_TLP_Normal
</styleUrl>
<Point>
<coordinates>
-64.9195023,-10.8410788,162.39
</coordinates>
</Point>
</Placemark>
<Placemark>
<name>
Thu Dec 22 13:29:58 2016 S=0.36 Km/hr
</name>
<styleUrl>
#styleMap_TLP_Normal
</styleUrl>
<Point>
<coordinates>
-64.9195175,-10.8410835,161.73
</coordinates>
</Point>
</Placemark>
<Placemark>
<name>
Thu Dec 22 13:30:08 2016 S=0.42 Km/hr
</name>
<styleUrl>
#styleMap_TLP_Normal
</styleUrl>
<Point>
<coordinates>
-64.9195251,-10.8410864,160.78
</coordinates>
</Point>
</Placemark>
<Placemark>
<name>
Thu Dec 22 13:30:18 2016 S=1.21 Km/hr
</name>
<styleUrl>
#styleMap_TLP_Normal
</styleUrl>
<Point>
<coordinates>
-64.9195099,-10.8410425,157.80
</coordinates>
</Point>
</Placemark>
<Placemark>
<name>
Thu Dec 22 13:30:28 2016 S=0.55 Km/hr
</name>
<styleUrl>
#styleMap_TLP_Normal
</styleUrl>
<Point>
<coordinates>
-64.9194946,-10.8410244,155.72
</coordinates>
</Point>
</Placemark>
<Placemark>
<name>
Thu Dec 22 13:30:38 2016 S=0.75 Km/hr
</name>
<styleUrl>
#styleMap_TLP_Normal
</styleUrl>
<Point>
<coordinates>
-64.9194870,-10.8410320,154.42
</coordinates>
</Point>
</Placemark>
<Placemark>
<name>
Thu Dec 22 13:30:48 2016 S=0.20 Km/hr
</name>
<styleUrl>
#styleMap_TLP_Normal
</styleUrl>
<Point>
<coordinates>
-64.9194794,-10.8410463,153.03
</coordinates>
</Point>
</Placemark>
<Placemark>
<name>
Thu Dec 22 13:30:58 2016 S=0.91 Km/hr
</name>
<styleUrl>
#styleMap_TLP_Normal
</styleUrl>
<Point>
<coordinates>
-64.9194794,-10.8410530,151.64
</coordinates>
</Point>
</Placemark>
<Placemark>
<name>
Thu Dec 22 13:31:08 2016 S=1.34 Km/hr
</name>
<styleUrl>
#styleMap_TLP_Normal
</styleUrl>
<Point>
<coordinates>
-64.9195480,-10.8410835,150.14
</coordinates>
</Point>
</Placemark>
<Placemark>
<name>
Thu Dec 22 13:31:18 2016 S=0.34 Km/hr
</name>
<styleUrl>
#styleMap_TLP_Normal
</styleUrl>
<Point>
<coordinates>
-64.9195251,-10.8410683,149.29
</coordinates>
</Point>
</Placemark>
<Placemark>
<name>
Thu Dec 22 13:31:28 2016 S=0.20 Km/hr
</name>
<styleUrl>
#styleMap_TLP_Normal
</styleUrl>
<Point>
<coordinates>
-64.9195328,-10.8410692,148.01
</coordinates>
</Point>
</Placemark>
<Placemark>
<name>
Thu Dec 22 13:31:38 2016 S=0.57 Km/hr
</name>
<styleUrl>
#styleMap_TLP_Normal
</styleUrl>
<Point>
<coordinates>
-64.9195328,-10.8410749,146.57
</coordinates>
</Point>
</Placemark>
<Placemark>
<name>
Thu Dec 22 13:31:48 2016 S=1.32 Km/hr
</name>
<styleUrl>
#styleMap_TLP_Normal
</styleUrl>
<Point>
<coordinates>
-64.9194870,-10.8410778,143.13
</coordinates>
</Point>
</Placemark>
<Placemark>
<name>
Thu Dec 22 13:31:58 2016 S=1.19 Km/hr
</name>
<styleUrl>
#styleMap_TLP_Normal
</styleUrl>
<Point>
<coordinates>
-64.9194336,-10.8410797,140.80
</coordinates>
</Point>
</Placemark>
<Placemark>
<name>
Thu Dec 22 13:32:08 2016 S=0.38 Km/hr
</name>
<styleUrl>
#styleMap_TLP_Normal
</styleUrl>
<Point>
<coordinates>
-64.9194565,-10.8411016,139.63
</coordinates>
</Point>
</Placemark>
<Placemark>
<name>
Thu Dec 22 13:32:18 2016 S=0.36 Km/hr
</name>
<styleUrl>
#styleMap_TLP_Normal
</styleUrl>
<Point>
<coordinates>
-64.9194641,-10.8411074,137.97
</coordinates>
</Point>
</Placemark>
<Placemark>
<name>
Thu Dec 22 13:32:28 2016 S=0.63 Km/hr
</name>
<styleUrl>
#styleMap_TLP_Normal
</styleUrl>
<Point>
<coordinates>
-64.9194717,-10.8411064,136.24
</coordinates>
</Point>
</Placemark>
<Placemark>
<name>
Thu Dec 22 13:32:38 2016 S=1.36 Km/hr
</name>
<styleUrl>
#styleMap_TLP_Normal
</styleUrl>
<Point>
<coordinates>
-64.9195099,-10.8410721,133.67
</coordinates>
</Point>
</Placemark>
<Placemark>
<name>
Thu Dec 22 13:32:48 2016 S=1.14 Km/hr
</name>
<styleUrl>
#styleMap_TLP_Normal
</styleUrl>
<Point>
<coordinates>
-64.9195480,-10.8410540,132.38
</coordinates>
</Point>
</Placemark>
<Placemark>
<name>
Thu Dec 22 13:32:58 2016 S=0.86 Km/hr
</name>
<styleUrl>
#styleMap_TLP_Normal
</styleUrl>
<Point>
<coordinates>
-64.9195557,-10.8410378,130.72
</coordinates>
</Point>
</Placemark>
<Placemark>
<name>
Thu Dec 22 13:33:08 2016 S=0.21 Km/hr
</name>
<styleUrl>
#styleMap_TLP_Normal
</styleUrl>
<Point>
<coordinates>
-64.9195709,-10.8410358,129.29
</coordinates>
</Point>
</Placemark>
<Placemark>
<name>
Thu Dec 22 13:33:18 2016 S=1.25 Km/hr
</name>
<styleUrl>
#styleMap_TLP_Normal
</styleUrl>
<Point>
<coordinates>
-64.9195328,-10.8410482,127.97
</coordinates>
</Point>
</Placemark>
<Placemark>
<name>
Thu Dec 22 13:33:28 2016 S=0.56 Km/hr
</name>
<styleUrl>
#styleMap_TLP_Normal
</styleUrl>
<Point>
<coordinates>
-64.9195404,-10.8410530,127.10
</coordinates>
</Point>
</Placemark>
<Placemark>
<name>
Thu Dec 22 13:33:38 2016 S=0.96 Km/hr
</name>
<styleUrl>
#styleMap_TLP_Normal
</styleUrl>
<Point>
<coordinates>
-64.9195251,-10.8410559,125.89
</coordinates>
</Point>
</Placemark>
<Placemark>
<name>
Thu Dec 22 13:33:48 2016 S=0.51 Km/hr
</name>
<styleUrl>
#styleMap_TLP_Normal
</styleUrl>
<Point>
<coordinates>
-64.9195251,-10.8410730,124.71
</coordinates>
</Point>
</Placemark>
<Placemark>
<name>
Thu Dec 22 13:33:58 2016 S=0.59 Km/hr
</name>
<styleUrl>
#styleMap_TLP_Normal
</styleUrl>
<Point>
<coordinates>
-64.9195328,-10.8410807,123.54
</coordinates>
</Point>
</Placemark>
<Placemark>
<name>
Thu Dec 22 13:34:08 2016 S=0.99 Km/hr
</name>
<styleUrl>
#styleMap_TLP_Normal
</styleUrl>
<Point>
<coordinates>
-64.9195480,-10.8410835,122.37
</coordinates>
</Point>
</Placemark>
<Placemark>
<name>
Thu Dec 22 13:34:18 2016 S=0.33 Km/hr
</name>
<styleUrl>
#styleMap_TLP_Normal
</styleUrl>
<Point>
<coordinates>
-64.9195633,-10.8410892,121.20
</coordinates>
</Point>
</Placemark>
<Placemark>
<name>
Thu Dec 22 13:34:28 2016 S=0.30 Km/hr
</name>
<styleUrl>
#styleMap_TLP_Normal
</styleUrl>
<Point>
<coordinates>
-64.9195633,-10.8410950,120.03
</coordinates>
</Point>
</Placemark>
<Placemark>
<name>
Thu Dec 22 13:34:38 2016 S=1.09 Km/hr
</name>
<styleUrl>
#styleMap_TLP_Normal
</styleUrl>
<Point>
<coordinates>
-64.9195480,-10.8410997,118.85
</coordinates>
</Point>
</Placemark>
<Placemark>
<name>
Thu Dec 22 13:34:48 2016 S=0.85 Km/hr
</name>
<styleUrl>
#styleMap_TLP_Normal
</styleUrl>
<Point>
<coordinates>
-64.9195251,-10.8410797,118.20
</coordinates>
</Point>
</Placemark>
<Placemark>
<name>
Thu Dec 22 13:34:58 2016 S=0.13 Km/hr
</name>
<styleUrl>
#styleMap_TLP_Normal
</styleUrl>
<Point>
<coordinates>
-64.9195099,-10.8410749,117.08
</coordinates>
</Point>
</Placemark>
<Placemark>
<name>
Thu Dec 22 13:35:08 2016 S=0.52 Km/hr
</name>
<styleUrl>
#styleMap_TLP_Normal
</styleUrl>
<Point>
<coordinates>
-64.9195175,-10.8410788,115.92
</coordinates>
</Point>
</Placemark>
<Placemark>
<name>
Thu Dec 22 13:35:18 2016 S=0.98 Km/hr
</name>
<styleUrl>
#styleMap_TLP_Normal
</styleUrl>
<Point>
<coordinates>
-64.9195404,-10.8410864,114.78
</coordinates>
</Point>
</Placemark>
<Placemark>
<name>
Thu Dec 22 13:35:28 2016 S=0.90 Km/hr
</name>
<styleUrl>
#styleMap_TLP_Normal
</styleUrl>
<Point>
<coordinates>
-64.9195709,-10.8410807,114.29
</coordinates>
</Point>
</Placemark>
<Placemark>
<name>
Thu Dec 22 13:35:38 2016 S=0.69 Km/hr
</name>
<styleUrl>
#styleMap_TLP_Normal
</styleUrl>
<Point>
<coordinates>
-64.9195862,-10.8410864,113.18
</coordinates>
</Point>
</Placemark>
<Placemark>
<name>
Thu Dec 22 13:35:48 2016 S=1.02 Km/hr
</name>
<styleUrl>
#styleMap_TLP_Normal
</styleUrl>
<Point>
<coordinates>
-64.9196014,-10.8411007,112.10
</coordinates>
</Point>
</Placemark>
<Placemark>
<name>
Thu Dec 22 13:35:58 2016 S=0.89 Km/hr
</name>
<styleUrl>
#styleMap_TLP_Normal
</styleUrl>
<Point>
<coordinates>
-64.9196167,-10.8411150,111.01
</coordinates>
</Point>
</Placemark>
<Placemark>
<name>
Thu Dec 22 13:36:08 2016 S=0.61 Km/hr
</name>
<styleUrl>
#styleMap_TLP_Normal
</styleUrl>
<Point>
<coordinates>
-64.9196320,-10.8411379,110.52
</coordinates>
</Point>
</Placemark>
<Placemark>
<name>
Thu Dec 22 13:36:18 2016 S=0.40 Km/hr
</name>
<styleUrl>
#styleMap_TLP_Normal
</styleUrl>
<Point>
<coordinates>
-64.9196396,-10.8411493,109.44
</coordinates>
</Point>
</Placemark>
<Placemark>
<name>
Thu Dec 22 13:36:28 2016 S=0.70 Km/hr
</name>
<styleUrl>
#styleMap_TLP_Normal
</styleUrl>
<Point>
<coordinates>
-64.9196396,-10.8411512,108.36
</coordinates>
</Point>
</Placemark>
<Placemark>
<name>
Thu Dec 22 13:36:38 2016 S=0.62 Km/hr
</name>
<styleUrl>
#styleMap_TLP_Normal
</styleUrl>
<Point>
<coordinates>
-64.9196320,-10.8411245,108.02
</coordinates>
</Point>
</Placemark>
<Placemark>
<name>
Thu Dec 22 13:36:48 2016 S=0.71 Km/hr
</name>
<styleUrl>
#styleMap_TLP_Normal
</styleUrl>
<Point>
<coordinates>
-64.9196167,-10.8411121,106.97
</coordinates>
</Point>
</Placemark>
<Placemark>
<name>
Thu Dec 22 13:36:58 2016 S=0.59 Km/hr
</name>
<styleUrl>
#styleMap_TLP_Normal
</styleUrl>
<Point>
<coordinates>
-64.9196091,-10.8410988,105.91
</coordinates>
</Point>
</Placemark>
<Placemark>
<name>
Thu Dec 22 13:37:08 2016 S=0.28 Km/hr
</name>
<styleUrl>
#styleMap_TLP_Normal
</styleUrl>
<Point>
<coordinates>
-64.9196091,-10.8410902,104.87
</coordinates>
</Point>
</Placemark>
<Placemark>
<name>
Thu Dec 22 13:37:18 2016 S=0.79 Km/hr
</name>
<styleUrl>
#styleMap_TLP_Normal
</styleUrl>
<Point>
<coordinates>
-64.9196243,-10.8410807,103.84
</coordinates>
</Point>
</Placemark>
<Placemark>
<name>
Thu Dec 22 13:37:28 2016 S=0.64 Km/hr
</name>
<styleUrl>
#styleMap_TLP_Normal
</styleUrl>
<Point>
<coordinates>
-64.9196396,-10.8410759,102.80
</coordinates>
</Point>
</Placemark>
<Placemark>
<name>
Thu Dec 22 13:37:38 2016 S=0.71 Km/hr
</name>
<styleUrl>
#styleMap_TLP_Normal
</styleUrl>
<Point>
<coordinates>
-64.9196625,-10.8410759,101.78
</coordinates>
</Point>
</Placemark>
<Placemark>
<name>
Thu Dec 22 13:37:48 2016 S=0.17 Km/hr
</name>
<styleUrl>
#styleMap_TLP_Normal
</styleUrl>
<Point>
<coordinates>
-64.9196701,-10.8410797,100.76
</coordinates>
</Point>
</Placemark>
<Placemark>
<name>
Thu Dec 22 13:37:58 2016 S=0.44 Km/hr
</name>
<styleUrl>
#styleMap_TLP_Normal
</styleUrl>
<Point>
<coordinates>
-64.9196625,-10.8410769,99.78
</coordinates>
</Point>
</Placemark>
<Placemark>
<name>
Thu Dec 22 13:38:08 2016 S=1.05 Km/hr
</name>
<styleUrl>
#styleMap_TLP_Normal
</styleUrl>
<Point>
<coordinates>
-64.9196472,-10.8410730,98.86
</coordinates>
</Point>
</Placemark>
<Placemark>
<name>
Thu Dec 22 13:38:18 2016 S=1.04 Km/hr
</name>
<styleUrl>
#styleMap_TLP_Normal
</styleUrl>
<Point>
<coordinates>
-64.9196167,-10.8410692,100.03
</coordinates>
</Point>
</Placemark>
<Placemark>
<name>
Thu Dec 22 13:38:28 2016 S=0.29 Km/hr
</name>
<styleUrl>
#styleMap_TLP_Normal
</styleUrl>
<Point>
<coordinates>
-64.9196091,-10.8410578,100.03
</coordinates>
</Point>
</Placemark>
<Placemark>
<name>
Thu Dec 22 13:38:38 2016 S=0.55 Km/hr
</name>
<styleUrl>
#styleMap_TLP_Normal
</styleUrl>
<Point>
<coordinates>
-64.9196014,-10.8410540,99.28
</coordinates>
</Point>
</Placemark>
<Placemark>
<name>
Thu Dec 22 13:38:48 2016 S=0.89 Km/hr
</name>
<styleUrl>
#styleMap_TLP_Normal
</styleUrl>
<Point>
<coordinates>
-64.9195938,-10.8410635,98.56
</coordinates>
</Point>
</Placemark>
<Placemark>
<name>
Thu Dec 22 13:38:58 2016 S=0.68 Km/hr
</name>
<styleUrl>
#styleMap_TLP_Normal
</styleUrl>
<Point>
<coordinates>
-64.9195862,-10.8410854,99.56
</coordinates>
</Point>
</Placemark>
<Placemark>
<name>
Thu Dec 22 13:39:08 2016 S=0.32 Km/hr
</name>
<styleUrl>
#styleMap_TLP_Normal
</styleUrl>
<Point>
<coordinates>
-64.9195786,-10.8410921,99.29
</coordinates>
</Point>
</Placemark>
<Placemark>
<name>
Thu Dec 22 13:39:18 2016 S=0.87 Km/hr
</name>
<styleUrl>
#styleMap_TLP_Normal
</styleUrl>
<Point>
<coordinates>
-64.9195633,-10.8410902,98.66
</coordinates>
</Point>
</Placemark>
<Placemark>
<name>
Thu Dec 22 13:39:28 2016 S=0.65 Km/hr
</name>
<styleUrl>
#styleMap_TLP_Normal
</styleUrl>
<Point>
<coordinates>
-64.9195557,-10.8410759,98.04
</coordinates>
</Point>
</Placemark>
<Placemark>
<name>
Thu Dec 22 13:39:38 2016 S=0.73 Km/hr
</name>
<styleUrl>
#styleMap_TLP_Normal
</styleUrl>
<Point>
<coordinates>
-64.9195633,-10.8410606,97.43
</coordinates>
</Point>
</Placemark>
<Placemark>
<name>
Thu Dec 22 13:39:48 2016 S=0.09 Km/hr
</name>
<styleUrl>
#styleMap_TLP_Normal
</styleUrl>
<Point>
<coordinates>
-64.9195633,-10.8410501,96.82
</coordinates>
</Point>
</Placemark>
<Placemark>
<name>
Thu Dec 22 13:39:58 2016 S=0.45 Km/hr
</name>
<styleUrl>
#styleMap_TLP_Normal
</styleUrl>
<Point>
<coordinates>
-64.9195709,-10.8410521,96.24
</coordinates>
</Point>
</Placemark>
<Placemark>
<name>
Thu Dec 22 13:40:08 2016 S=0.68 Km/hr
</name>
<styleUrl>
#styleMap_TLP_Normal
</styleUrl>
<Point>
<coordinates>
-64.9195786,-10.8410425,95.67
</coordinates>
</Point>
</Placemark>
<Placemark>
<name>
Thu Dec 22 13:40:18 2016 S=0.70 Km/hr
</name>
<styleUrl>
#styleMap_TLP_Normal
</styleUrl>
<Point>
<coordinates>
-64.9195786,-10.8410234,95.09
</coordinates>
</Point>
</Placemark>
<Placemark>
<name>
Thu Dec 22 13:40:28 2016 S=0.65 Km/hr
</name>
<styleUrl>
#styleMap_TLP_Normal
</styleUrl>
<Point>
<coordinates>
-64.9195709,-10.8410091,94.51
</coordinates>
</Point>
</Placemark>
<Placemark>
<name>
Thu Dec 22 13:40:38 2016 S=0.80 Km/hr
</name>
<styleUrl>
#styleMap_TLP_Normal
</styleUrl>
<Point>
<coordinates>
-64.9195633,-10.8410101,93.96
</coordinates>
</Point>
</Placemark>
<Placemark>
<name>
Thu Dec 22 13:40:48 2016 S=0.87 Km/hr
</name>
<styleUrl>
#styleMap_TLP_Normal
</styleUrl>
<Point>
<coordinates>
-64.9195786,-10.8410463,95.12
</coordinates>
</Point>
</Placemark>
<Placemark>
<name>
Thu Dec 22 13:40:58 2016 S=1.07 Km/hr
</name>
<styleUrl>
#styleMap_TLP_Normal
</styleUrl>
<Point>
<coordinates>
-64.9196014,-10.8410873,95.93
</coordinates>
</Point>
</Placemark>
<Placemark>
<name>
Thu Dec 22 13:41:08 2016 S=1.06 Km/hr
</name>
<styleUrl>
#styleMap_TLP_Normal
</styleUrl>
<Point>
<coordinates>
-64.9196472,-10.8410807,97.30
</coordinates>
</Point>
</Placemark>
<Placemark>
<name>
Thu Dec 22 13:41:18 2016 S=0.86 Km/hr
</name>
<styleUrl>
#styleMap_TLP_Normal
</styleUrl>
<Point>
<coordinates>
-64.9196625,-10.8410950,98.46
</coordinates>
</Point>
</Placemark>
<Placemark>
<name>
Thu Dec 22 13:41:28 2016 S=1.10 Km/hr
</name>
<styleUrl>
#styleMap_TLP_Normal
</styleUrl>
<Point>
<coordinates>
-64.9196701,-10.8410988,98.65
</coordinates>
</Point>
</Placemark>
<Placemark>
<name>
Thu Dec 22 13:41:38 2016 S=0.87 Km/hr
</name>
<styleUrl>
#styleMap_TLP_Normal
</styleUrl>
<Point>
<coordinates>
-64.9196930,-10.8411036,100.65
</coordinates>
</Point>
</Placemark>
<Placemark>
<name>
Thu Dec 22 13:41:48 2016 S=0.20 Km/hr
</name>
<styleUrl>
#styleMap_TLP_Normal
</styleUrl>
<Point>
<coordinates>
-64.9197006,-10.8411045,101.37
</coordinates>
</Point>
</Placemark>
<Placemark>
<name>
Thu Dec 22 13:41:58 2016 S=0.68 Km/hr
</name>
<styleUrl>
#styleMap_TLP_Normal
</styleUrl>
<Point>
<coordinates>
-64.9196930,-10.8410978,101.78
</coordinates>
</Point>
</Placemark>
<Placemark>
<name>
Thu Dec 22 13:42:08 2016 S=1.50 Km/hr
</name>
<styleUrl>
#styleMap_TLP_Normal
</styleUrl>
<Point>
<coordinates>
-64.9196167,-10.8410740,103.35
</coordinates>
</Point>
</Placemark>
<Placemark>
<name>
Thu Dec 22 13:42:18 2016 S=1.16 Km/hr
</name>
<styleUrl>
#styleMap_TLP_Normal
</styleUrl>
<Point>
<coordinates>
-64.9195480,-10.8410559,105.29
</coordinates>
</Point>
</Placemark>
<Placemark>
<name>
Thu Dec 22 13:42:28 2016 S=1.14 Km/hr
</name>
<styleUrl>
#styleMap_TLP_Normal
</styleUrl>
<Point>
<coordinates>
-64.9195328,-10.8410568,107.19
</coordinates>
</Point>
</Placemark>
<Placemark>
<name>
Thu Dec 22 13:42:38 2016 S=0.65 Km/hr
</name>
<styleUrl>
#styleMap_TLP_Normal
</styleUrl>
<Point>
<coordinates>
-64.9195480,-10.8410530,108.88
</coordinates>
</Point>
</Placemark>
<Placemark>
<name>
Thu Dec 22 13:42:48 2016 S=1.24 Km/hr
</name>
<styleUrl>
#styleMap_TLP_Normal
</styleUrl>
<Point>
<coordinates>
-64.9195786,-10.8410664,110.25
</coordinates>
</Point>
</Placemark>
<Placemark>
<name>
Thu Dec 22 13:42:58 2016 S=1.37 Km/hr
</name>
<styleUrl>
#styleMap_TLP_Normal
</styleUrl>
<Point>
<coordinates>
-64.9196167,-10.8411016,113.26
</coordinates>
</Point>
</Placemark>
<Placemark>
<name>
Thu Dec 22 13:43:08 2016 S=1.11 Km/hr
</name>
<styleUrl>
#styleMap_TLP_Normal
</styleUrl>
<Point>
<coordinates>
-64.9196548,-10.8410997,116.33
</coordinates>
</Point>
</Placemark>
<Placemark>
<name>
Thu Dec 22 13:43:18 2016 S=0.82 Km/hr
</name>
<styleUrl>
#styleMap_TLP_Normal
</styleUrl>
<Point>
<coordinates>
-64.9196777,-10.8410835,118.58
</coordinates>
</Point>
</Placemark>
<Placemark>
<name>
Thu Dec 22 13:43:28 2016 S=0.30 Km/hr
</name>
<styleUrl>
#styleMap_TLP_Normal
</styleUrl>
<Point>
<coordinates>
-64.9196854,-10.8410740,119.90
</coordinates>
</Point>
</Placemark>
<Placemark>
<name>
Thu Dec 22 13:43:38 2016 S=1.03 Km/hr
</name>
<styleUrl>
#styleMap_TLP_Normal
</styleUrl>
<Point>
<coordinates>
-64.9196701,-10.8410692,121.34
</coordinates>
</Point>
</Placemark>
<Placemark>
<name>
Thu Dec 22 13:43:48 2016 S=1.21 Km/hr
</name>
<styleUrl>
#styleMap_TLP_Normal
</styleUrl>
<Point>
<coordinates>
-64.9196091,-10.8410540,123.62
</coordinates>
</Point>
</Placemark>
<Placemark>
<name>
Thu Dec 22 13:43:58 2016 S=0.50 Km/hr
</name>
<styleUrl>
#styleMap_TLP_Normal
</styleUrl>
<Point>
<coordinates>
-64.9195938,-10.8410339,125.57
</coordinates>
</Point>
</Placemark>
<Placemark>
<name>
Thu Dec 22 13:44:08 2016 S=0.30 Km/hr
</name>
<styleUrl>
#styleMap_TLP_Normal
</styleUrl>
<Point>
<coordinates>
-64.9195938,-10.8410320,126.85
</coordinates>
</Point>
</Placemark>
<Placemark>
<name>
Thu Dec 22 13:44:18 2016 S=0.97 Km/hr
</name>
<styleUrl>
#styleMap_TLP_Normal
</styleUrl>
<Point>
<coordinates>
-64.9195862,-10.8410482,128.13
</coordinates>
</Point>
</Placemark>
<Placemark>
<name>
Thu Dec 22 13:44:28 2016 S=0.90 Km/hr
</name>
<styleUrl>
#styleMap_TLP_Normal
</styleUrl>
<Point>
<coordinates>
-64.9195938,-10.8410835,129.80
</coordinates>
</Point>
</Placemark>
<Placemark>
<name>
Thu Dec 22 13:44:38 2016 S=0.87 Km/hr
</name>
<styleUrl>
#styleMap_TLP_Normal
</styleUrl>
<Point>
<coordinates>
-64.9195862,-10.8411093,131.27
</coordinates>
</Point>
</Placemark>
<Placemark>
<name>
Thu Dec 22 13:44:48 2016 S=0.35 Km/hr
</name>
<styleUrl>
#styleMap_TLP_Normal
</styleUrl>
<Point>
<coordinates>
-64.9195862,-10.8411131,133.23
</coordinates>
</Point>
</Placemark>
<Placemark>
<name>
Thu Dec 22 13:44:58 2016 S=1.35 Km/hr
</name>
<styleUrl>
#styleMap_TLP_Normal
</styleUrl>
<Point>
<coordinates>
-64.9195862,-10.8410978,134.92
</coordinates>
</Point>
</Placemark>
<Placemark>
<name>
Thu Dec 22 13:45:08 2016 S=1.12 Km/hr
</name>
<styleUrl>
#styleMap_TLP_Normal
</styleUrl>
<Point>
<coordinates>
-64.9195557,-10.8410807,136.29
</coordinates>
</Point>
</Placemark>
<Placemark>
<name>
Thu Dec 22 13:45:18 2016 S=1.18 Km/hr
</name>
<styleUrl>
#styleMap_TLP_Normal
</styleUrl>
<Point>
<coordinates>
-64.9195023,-10.8410778,137.82
</coordinates>
</Point>
</Placemark>
<Placemark>
<name>
Thu Dec 22 13:45:28 2016 S=1.99 Km/hr
</name>
<styleUrl>
#styleMap_TLP_Normal
</styleUrl>
<Point>
<coordinates>
-64.9193954,-10.8410730,139.09
</coordinates>
</Point>
</Placemark>
<Placemark>
<name>
Thu Dec 22 13:45:38 2016 S=0.47 Km/hr
</name>
<styleUrl>
#styleMap_TLP_Normal
</styleUrl>
<Point>
<coordinates>
-64.9194260,-10.8410683,139.93
</coordinates>
</Point>
</Placemark>
<Placemark>
<name>
Thu Dec 22 13:45:48 2016 S=0.18 Km/hr
</name>
<styleUrl>
#styleMap_TLP_Normal
</styleUrl>
<Point>
<coordinates>
-64.9194260,-10.8410654,141.19
</coordinates>
</Point>
</Placemark>
<Placemark>
<name>
Thu Dec 22 13:45:58 2016 S=0.94 Km/hr
</name>
<styleUrl>
#styleMap_TLP_Normal
</styleUrl>
<Point>
<coordinates>
-64.9194489,-10.8410606,142.88
</coordinates>
</Point>
</Placemark>
<Placemark>
<name>
Thu Dec 22 13:46:08 2016 S=0.77 Km/hr
</name>
<styleUrl>
#styleMap_TLP_Normal
</styleUrl>
<Point>
<coordinates>
-64.9194489,-10.8410463,143.96
</coordinates>
</Point>
</Placemark>
<Placemark>
<name>
Thu Dec 22 13:46:18 2016 S=0.82 Km/hr
</name>
<styleUrl>
#styleMap_TLP_Normal
</styleUrl>
<Point>
<coordinates>
-64.9194717,-10.8410463,145.27
</coordinates>
</Point>
</Placemark>
<Placemark>
<name>
Thu Dec 22 13:46:28 2016 S=1.63 Km/hr
</name>
<styleUrl>
#styleMap_TLP_Normal
</styleUrl>
<Point>
<coordinates>
-64.9195709,-10.8410835,147.93
</coordinates>
</Point>
</Placemark>
<Placemark>
<name>
Thu Dec 22 13:46:38 2016 S=1.68 Km/hr
</name>
<styleUrl>
#styleMap_TLP_Normal
</styleUrl>
<Point>
<coordinates>
-64.9196472,-10.8410931,150.05
</coordinates>
</Point>
</Placemark>
<Placemark>
<name>
Thu Dec 22 13:46:48 2016 S=0.73 Km/hr
</name>
<styleUrl>
#styleMap_TLP_Normal
</styleUrl>
<Point>
<coordinates>
-64.9196243,-10.8411169,150.41
</coordinates>
</Point>
</Placemark>
<Placemark>
<name>
Thu Dec 22 13:46:58 2016 S=0.92 Km/hr
</name>
<styleUrl>
#styleMap_TLP_Normal
</styleUrl>
<Point>
<coordinates>
-64.9196091,-10.8411217,151.49
</coordinates>
</Point>
</Placemark>
<Placemark>
<name>
Thu Dec 22 13:47:08 2016 S=1.07 Km/hr
</name>
<styleUrl>
#styleMap_TLP_Normal
</styleUrl>
<Point>
<coordinates>
-64.9195938,-10.8411188,152.14
</coordinates>
</Point>
</Placemark>
<Placemark>
<name>
Thu Dec 22 13:47:18 2016 S=1.16 Km/hr
</name>
<styleUrl>
#styleMap_TLP_Normal
</styleUrl>
<Point>
<coordinates>
-64.9195480,-10.8410940,151.19
</coordinates>
</Point>
</Placemark>
<Placemark>
<name>
Thu Dec 22 13:47:28 2016 S=0.32 Km/hr
</name>
<styleUrl>
#styleMap_TLP_Normal
</styleUrl>
<Point>
<coordinates>
-64.9195557,-10.8410826,151.88
</coordinates>
</Point>
</Placemark>
<Placemark>
<name>
Thu Dec 22 13:47:38 2016 S=1.15 Km/hr
</name>
<styleUrl>
#styleMap_TLP_Normal
</styleUrl>
<Point>
<coordinates>
-64.9195786,-10.8410692,152.54
</coordinates>
</Point>
</Placemark>
<Placemark>
<name>
Thu Dec 22 13:47:48 2016 S=1.08 Km/hr
</name>
<styleUrl>
#styleMap_TLP_Normal
</styleUrl>
<Point>
<coordinates>
-64.9196243,-10.8410807,153.86
</coordinates>
</Point>
</Placemark>
<Placemark>
<name>
Thu Dec 22 13:47:58 2016 S=0.70 Km/hr
</name>
<styleUrl>
#styleMap_TLP_Normal
</styleUrl>
<Point>
<coordinates>
-64.9196396,-10.8410835,154.89
</coordinates>
</Point>
</Placemark>
<Placemark>
<name>
Thu Dec 22 13:48:08 2016 S=0.72 Km/hr
</name>
<styleUrl>
#styleMap_TLP_Normal
</styleUrl>
<Point>
<coordinates>
-64.9196472,-10.8410921,155.67
</coordinates>
</Point>
</Placemark>
<Placemark>
<name>
Thu Dec 22 13:48:18 2016 S=1.10 Km/hr
</name>
<styleUrl>
#styleMap_TLP_Normal
</styleUrl>
<Point>
<coordinates>
-64.9196243,-10.8411150,155.62
</coordinates>
</Point>
</Placemark>
<Placemark>
<name>
Thu Dec 22 13:48:28 2016 S=0.10 Km/hr
</name>
<styleUrl>
#styleMap_TLP_Normal
</styleUrl>
<Point>
<coordinates>
-64.9195938,-10.8411322,152.82
</coordinates>
</Point>
</Placemark>
<Placemark>
<name>
Thu Dec 22 13:48:38 2016 S=0.75 Km/hr
</name>
<styleUrl>
#styleMap_TLP_Normal
</styleUrl>
<Point>
<coordinates>
-64.9195862,-10.8411245,153.29
</coordinates>
</Point>
</Placemark>
<Placemark>
<name>
Thu Dec 22 13:48:48 2016 S=0.72 Km/hr
</name>
<styleUrl>
#styleMap_TLP_Normal
</styleUrl>
<Point>
<coordinates>
-64.9195633,-10.8411255,153.73
</coordinates>
</Point>
</Placemark>
<Placemark>
<name>
Thu Dec 22 13:48:58 2016 S=0.55 Km/hr
</name>
<styleUrl>
#styleMap_TLP_Normal
</styleUrl>
<Point>
<coordinates>
-64.9195557,-10.8411255,154.13
</coordinates>
</Point>
</Placemark>
<Placemark>
<name>
Thu Dec 22 13:49:08 2016 S=1.00 Km/hr
</name>
<styleUrl>
#styleMap_TLP_Normal
</styleUrl>
<Point>
<coordinates>
-64.9195328,-10.8411217,154.45
</coordinates>
</Point>
</Placemark>
<Placemark>
<name>
Thu Dec 22 13:49:18 2016 S=0.27 Km/hr
</name>
<styleUrl>
#styleMap_TLP_Normal
</styleUrl>
<Point>
<coordinates>
-64.9195404,-10.8411007,154.02
</coordinates>
</Point>
</Placemark>
<Placemark>
<name>
Thu Dec 22 13:49:28 2016 S=0.67 Km/hr
</name>
<styleUrl>
#styleMap_TLP_Normal
</styleUrl>
<Point>
<coordinates>
-64.9195480,-10.8410912,154.23
</coordinates>
</Point>
</Placemark>
<Placemark>
<name>
Thu Dec 22 13:49:38 2016 S=1.38 Km/hr
</name>
<styleUrl>
#styleMap_TLP_Normal
</styleUrl>
<Point>
<coordinates>
-64.9195862,-10.8410788,154.39
</coordinates>
</Point>
</Placemark>
<Placemark>
<name>
Thu Dec 22 13:49:48 2016 S=0.43 Km/hr
</name>
<styleUrl>
#styleMap_TLP_Normal
</styleUrl>
<Point>
<coordinates>
-64.9195786,-10.8410797,154.43
</coordinates>
</Point>
</Placemark>
<Placemark>
<name>
Thu Dec 22 13:49:58 2016 S=0.83 Km/hr
</name>
<styleUrl>
#styleMap_TLP_Normal
</styleUrl>
<Point>
<coordinates>
-64.9195862,-10.8410835,154.54
</coordinates>
</Point>
</Placemark>
<Placemark>
<name>
Thu Dec 22 13:50:08 2016 S=1.08 Km/hr
</name>
<styleUrl>
#styleMap_TLP_Normal
</styleUrl>
<Point>
<coordinates>
-64.9196320,-10.8411093,155.18
</coordinates>
</Point>
</Placemark>
<Placemark>
<name>
Thu Dec 22 13:50:18 2016 S=0.68 Km/hr
</name>
<styleUrl>
#styleMap_TLP_Normal
</styleUrl>
<Point>
<coordinates>
-64.9196625,-10.8410978,150.73
</coordinates>
</Point>
</Placemark>
<Placemark>
<name>
Thu Dec 22 13:50:28 2016 S=0.48 Km/hr
</name>
<styleUrl>
#styleMap_TLP_Normal
</styleUrl>
<Point>
<coordinates>
-64.9196625,-10.8410902,150.61
</coordinates>
</Point>
</Placemark>
<Placemark>
<name>
Thu Dec 22 13:50:38 2016 S=2.01 Km/hr
</name>
<styleUrl>
#styleMap_TLP_Normal
</styleUrl>
<Point>
<coordinates>
-64.9195404,-10.8410807,152.78
</coordinates>
</Point>
</Placemark>
<Placemark>
<name>
Thu Dec 22 13:50:48 2016 S=1.44 Km/hr
</name>
<styleUrl>
#styleMap_TLP_Normal
</styleUrl>
<Point>
<coordinates>
-64.9194870,-10.8410959,152.93
</coordinates>
</Point>
</Placemark>
<Placemark>
<name>
Thu Dec 22 13:50:58 2016 S=1.14 Km/hr
</name>
<styleUrl>
#styleMap_TLP_Normal
</styleUrl>
<Point>
<coordinates>
-64.9194336,-10.8410892,154.57
</coordinates>
</Point>
</Placemark>
<Placemark>
<name>
Thu Dec 22 13:51:08 2016 S=0.88 Km/hr
</name>
<styleUrl>
#styleMap_TLP_Normal
</styleUrl>
<Point>
<coordinates>
-64.9194260,-10.8411083,154.89
</coordinates>
</Point>
</Placemark>
<Placemark>
<name>
Thu Dec 22 13:51:18 2016 S=0.79 Km/hr
</name>
<styleUrl>
#styleMap_TLP_Normal
</styleUrl>
<Point>
<coordinates>
-64.9194260,-10.8411236,155.23
</coordinates>
</Point>
</Placemark>
<Placemark>
<name>
Thu Dec 22 13:51:28 2016 S=0.24 Km/hr
</name>
<styleUrl>
#styleMap_TLP_Normal
</styleUrl>
<Point>
<coordinates>
-64.9194336,-10.8411398,155.57
</coordinates>
</Point>
</Placemark>
<Placemark>
<name>
Thu Dec 22 13:51:38 2016 S=1.03 Km/hr
</name>
<styleUrl>
#styleMap_TLP_Normal
</styleUrl>
<Point>
<coordinates>
-64.9194717,-10.8411188,155.69
</coordinates>
</Point>
</Placemark>
<Placemark>
<name>
Thu Dec 22 13:51:48 2016 S=1.34 Km/hr
</name>
<styleUrl>
#styleMap_TLP_Normal
</styleUrl>
<Point>
<coordinates>
-64.9195175,-10.8411093,156.04
</coordinates>
</Point>
</Placemark>
<Placemark>
<name>
Thu Dec 22 13:51:58 2016 S=0.66 Km/hr
</name>
<styleUrl>
#styleMap_TLP_Normal
</styleUrl>
<Point>
<coordinates>
-64.9195404,-10.8411179,155.55
</coordinates>
</Point>
</Placemark>
<Placemark>
<name>
Thu Dec 22 13:52:08 2016 S=0.82 Km/hr
</name>
<styleUrl>
#styleMap_TLP_Normal
</styleUrl>
<Point>
<coordinates>
-64.9195480,-10.8411274,155.79
</coordinates>
</Point>
</Placemark>
<Placemark>
<name>
Thu Dec 22 13:52:18 2016 S=0.26 Km/hr
</name>
<styleUrl>
#styleMap_TLP_Normal
</styleUrl>
<Point>
<coordinates>
-64.9195633,-10.8411322,156.02
</coordinates>
</Point>
</Placemark>
<Placemark>
<name>
Thu Dec 22 13:52:28 2016 S=0.98 Km/hr
</name>
<styleUrl>
#styleMap_TLP_Normal
</styleUrl>
<Point>
<coordinates>
-64.9195786,-10.8411570,155.28
</coordinates>
</Point>
</Placemark>
<Placemark>
<name>
Thu Dec 22 13:52:38 2016 S=0.55 Km/hr
</name>
<styleUrl>
#styleMap_TLP_Normal
</styleUrl>
<Point>
<coordinates>
-64.9195862,-10.8411655,155.26
</coordinates>
</Point>
</Placemark>
<Placemark>
<name>
Thu Dec 22 13:52:48 2016 S=0.45 Km/hr
</name>
<styleUrl>
#styleMap_TLP_Normal
</styleUrl>
<Point>
<coordinates>
-64.9195938,-10.8411798,155.20
</coordinates>
</Point>
</Placemark>
<Placemark>
<name>
Thu Dec 22 13:52:58 2016 S=0.15 Km/hr
</name>
<styleUrl>
#styleMap_TLP_Normal
</styleUrl>
<Point>
<coordinates>
-64.9195938,-10.8411779,155.12
</coordinates>
</Point>
</Placemark>
<Placemark>
<name>
Thu Dec 22 13:53:08 2016 S=0.67 Km/hr
</name>
<styleUrl>
#styleMap_TLP_Normal
</styleUrl>
<Point>
<coordinates>
-64.9196014,-10.8411760,155.10
</coordinates>
</Point>
</Placemark>
<Placemark>
<name>
Thu Dec 22 13:53:18 2016 S=1.09 Km/hr
</name>
<styleUrl>
#styleMap_TLP_Normal
</styleUrl>
<Point>
<coordinates>
-64.9196167,-10.8411465,155.08
</coordinates>
</Point>
</Placemark>
<Placemark>
<name>
Thu Dec 22 13:53:28 2016 S=1.13 Km/hr
</name>
<styleUrl>
#styleMap_TLP_Normal
</styleUrl>
<Point>
<coordinates>
-64.9196548,-10.8411188,154.75
</coordinates>
</Point>
</Placemark>
<Placemark>
<name>
Thu Dec 22 13:53:38 2016 S=0.38 Km/hr
</name>
<styleUrl>
#styleMap_TLP_Normal
</styleUrl>
<Point>
<coordinates>
-64.9196396,-10.8411074,154.93
</coordinates>
</Point>
</Placemark>
<Placemark>
<name>
Thu Dec 22 13:53:48 2016 S=0.58 Km/hr
</name>
<styleUrl>
#styleMap_TLP_Normal
</styleUrl>
<Point>
<coordinates>
-64.9196472,-10.8411007,154.82
</coordinates>
</Point>
</Placemark>
<Placemark>
<name>
Thu Dec 22 13:53:58 2016 S=0.20 Km/hr
</name>
<styleUrl>
#styleMap_TLP_Normal
</styleUrl>
<Point>
<coordinates>
-64.9196548,-10.8410950,154.69
</coordinates>
</Point>
</Placemark>
<Placemark>
<name>
Thu Dec 22 13:54:08 2016 S=0.70 Km/hr
</name>
<styleUrl>
#styleMap_TLP_Normal
</styleUrl>
<Point>
<coordinates>
-64.9196472,-10.8411007,154.69
</coordinates>
</Point>
</Placemark>
<Placemark>
<name>
Thu Dec 22 13:54:18 2016 S=1.29 Km/hr
</name>
<styleUrl>
#styleMap_TLP_Normal
</styleUrl>
<Point>
<coordinates>
-64.9196091,-10.8411274,155.52
</coordinates>
</Point>
</Placemark>
<Placemark>
<name>
Thu Dec 22 13:54:28 2016 S=0.95 Km/hr
</name>
<styleUrl>
#styleMap_TLP_Normal
</styleUrl>
<Point>
<coordinates>
-64.9195938,-10.8411407,154.10
</coordinates>
</Point>
</Placemark>
<Placemark>
<name>
Thu Dec 22 13:54:38 2016 S=1.77 Km/hr
</name>
<styleUrl>
#styleMap_TLP_Normal
</styleUrl>
<Point>
<coordinates>
-64.9195328,-10.8411360,152.22
</coordinates>
</Point>
</Placemark>
<Placemark>
<name>
Thu Dec 22 13:54:48 2016 S=1.45 Km/hr
</name>
<styleUrl>
#styleMap_TLP_Normal
</styleUrl>
<Point>
<coordinates>
-64.9195099,-10.8411398,151.31
</coordinates>
</Point>
</Placemark>
<Placemark>
<name>
Thu Dec 22 13:54:58 2016 S=0.87 Km/hr
</name>
<styleUrl>
#styleMap_TLP_Normal
</styleUrl>
<Point>
<coordinates>
-64.9195023,-10.8411350,150.88
</coordinates>
</Point>
</Placemark>
<Placemark>
<name>
Thu Dec 22 13:55:08 2016 S=0.95 Km/hr
</name>
<styleUrl>
#styleMap_TLP_Normal
</styleUrl>
<Point>
<coordinates>
-64.9195251,-10.8411293,150.84
</coordinates>
</Point>
</Placemark>
<Placemark>
<name>
Thu Dec 22 13:55:18 2016 S=0.37 Km/hr
</name>
<styleUrl>
#styleMap_TLP_Normal
</styleUrl>
<Point>
<coordinates>
-64.9195404,-10.8411236,150.34
</coordinates>
</Point>
</Placemark>
<Placemark>
<name>
Thu Dec 22 13:55:28 2016 S=0.84 Km/hr
</name>
<styleUrl>
#styleMap_TLP_Normal
</styleUrl>
<Point>
<coordinates>
-64.9195251,-10.8411245,149.93
</coordinates>
</Point>
</Placemark>
<Placemark>
<name>
Thu Dec 22 13:55:38 2016 S=1.02 Km/hr
</name>
<styleUrl>
#styleMap_TLP_Normal
</styleUrl>
<Point>
<coordinates>
-64.9195175,-10.8411455,150.23
</coordinates>
</Point>
</Placemark>
<Placemark>
<name>
Thu Dec 22 13:55:48 2016 S=0.68 Km/hr
</name>
<styleUrl>
#styleMap_TLP_Normal
</styleUrl>
<Point>
<coordinates>
-64.9195328,-10.8411579,150.87
</coordinates>
</Point>
</Placemark>
<Placemark>
<name>
Thu Dec 22 13:55:58 2016 S=2.13 Km/hr
</name>
<styleUrl>
#styleMap_TLP_Normal
</styleUrl>
<Point>
<coordinates>
-64.9195175,-10.8411179,152.39
</coordinates>
</Point>
</Placemark>
<Placemark>
<name>
Thu Dec 22 13:56:08 2016 S=1.30 Km/hr
</name>
<styleUrl>
#styleMap_TLP_Normal
</styleUrl>
<Point>
<coordinates>
-64.9195099,-10.8411283,150.41
</coordinates>
</Point>
</Placemark>
<Placemark>
<name>
Thu Dec 22 13:56:18 2016 S=0.79 Km/hr
</name>
<styleUrl>
#styleMap_TLP_Normal
</styleUrl>
<Point>
<coordinates>
-64.9194794,-10.8411131,149.43
</coordinates>
</Point>
</Placemark>
<Placemark>
<name>
Thu Dec 22 13:56:28 2016 S=0.49 Km/hr
</name>
<styleUrl>
#styleMap_TLP_Normal
</styleUrl>
<Point>
<coordinates>
-64.9194641,-10.8411055,149.45
</coordinates>
</Point>
</Placemark>
<Placemark>
<name>
Thu Dec 22 13:56:38 2016 S=0.72 Km/hr
</name>
<styleUrl>
#styleMap_TLP_Normal
</styleUrl>
<Point>
<coordinates>
-64.9194565,-10.8411169,149.32
</coordinates>
</Point>
</Placemark>
<Placemark>
<name>
Thu Dec 22 13:56:48 2016 S=0.35 Km/hr
</name>
<styleUrl>
#styleMap_TLP_Normal
</styleUrl>
<Point>
<coordinates>
-64.9194565,-10.8411207,149.22
</coordinates>
</Point>
</Placemark>
<Placemark>
<name>
Thu Dec 22 13:56:58 2016 S=0.00 Km/hr
</name>
<styleUrl>
#styleMap_TLP_Normal
</styleUrl>
<Point>
<coordinates>
-64.9194565,-10.8411179,149.27
</coordinates>
</Point>
</Placemark>
<Placemark>
<name>
Thu Dec 22 13:57:08 2016 S=0.00 Km/hr
</name>
<styleUrl>
#styleMap_TLP_Normal
</styleUrl>
<Point>
<coordinates>
-64.9194641,-10.8411188,149.32
</coordinates>
</Point>
</Placemark>
<Placemark>
<name>
Thu Dec 22 13:57:18 2016 S=0.02 Km/hr
</name>
<styleUrl>
#styleMap_TLP_Normal
</styleUrl>
<Point>
<coordinates>
-64.9194641,-10.8411188,149.33
</coordinates>
</Point>
</Placemark>
<Placemark>
<name>
Thu Dec 22 13:57:28 2016 S=0.22 Km/hr
</name>
<styleUrl>
#styleMap_TLP_Normal
</styleUrl>
<Point>
<coordinates>
-64.9194641,-10.8411188,149.33
</coordinates>
</Point>
</Placemark>
<Placemark>
<name>
Thu Dec 22 13:57:38 2016 S=0.01 Km/hr
</name>
<styleUrl>
#styleMap_TLP_Normal
</styleUrl>
<Point>
<coordinates>
-64.9194565,-10.8411150,149.35
</coordinates>
</Point>
</Placemark>
<Placemark>
<name>
Thu Dec 22 13:57:48 2016 S=0.13 Km/hr
</name>
<styleUrl>
#styleMap_TLP_Normal
</styleUrl>
<Point>
<coordinates>
-64.9194565,-10.8411160,149.36
</coordinates>
</Point>
</Placemark>
<Placemark>
<name>
Thu Dec 22 13:57:58 2016 S=0.59 Km/hr
</name>
<styleUrl>
#styleMap_TLP_Normal
</styleUrl>
<Point>
<coordinates>
-64.9194641,-10.8411045,149.37
</coordinates>
</Point>
</Placemark>
<Placemark>
<name>
Thu Dec 22 13:58:08 2016 S=0.62 Km/hr
</name>
<styleUrl>
#styleMap_TLP_Normal
</styleUrl>
<Point>
<coordinates>
-64.9194717,-10.8410969,149.39
</coordinates>
</Point>
</Placemark>
<Placemark>
<name>
Thu Dec 22 13:58:18 2016 S=1.16 Km/hr
</name>
<styleUrl>
#styleMap_TLP_Normal
</styleUrl>
<Point>
<coordinates>
-64.9194946,-10.8411026,149.50
</coordinates>
</Point>
</Placemark>
<Placemark>
<name>
Thu Dec 22 13:58:28 2016 S=0.42 Km/hr
</name>
<styleUrl>
#styleMap_TLP_Normal
</styleUrl>
<Point>
<coordinates>
-64.9195099,-10.8411188,149.77
</coordinates>
</Point>
</Placemark>
<Placemark>
<name>
Thu Dec 22 13:58:38 2016 S=0.21 Km/hr
</name>
<styleUrl>
#styleMap_TLP_Normal
</styleUrl>
<Point>
<coordinates>
-64.9195023,-10.8411198,149.91
</coordinates>
</Point>
</Placemark>
<Placemark>
<name>
Thu Dec 22 13:58:48 2016 S=0.00 Km/hr
</name>
<styleUrl>
#styleMap_TLP_Normal
</styleUrl>
<Point>
<coordinates>
-64.9195023,-10.8411188,149.90
</coordinates>
</Point>
</Placemark>
<Placemark>
<name>
Thu Dec 22 13:58:58 2016 S=0.02 Km/hr
</name>
<styleUrl>
#styleMap_TLP_Normal
</styleUrl>
<Point>
<coordinates>
-64.9195023,-10.8411198,149.88
</coordinates>
</Point>
</Placemark>
<Placemark>
<name>
Thu Dec 22 13:59:08 2016 S=0.01 Km/hr
</name>
<styleUrl>
#styleMap_TLP_Normal
</styleUrl>
<Point>
<coordinates>
-64.9195023,-10.8411207,149.96
</coordinates>
</Point>
</Placemark>
<Placemark>
<name>
Thu Dec 22 13:59:18 2016 S=0.01 Km/hr
</name>
<styleUrl>
#styleMap_TLP_Normal
</styleUrl>
<Point>
<coordinates>
-64.9195023,-10.8411217,150.02
</coordinates>
</Point>
</Placemark>
<Placemark>
<name>
Thu Dec 22 13:59:28 2016 S=0.00 Km/hr
</name>
<styleUrl>
#styleMap_TLP_Normal
</styleUrl>
<Point>
<coordinates>
-64.9195023,-10.8411217,150.02
</coordinates>
</Point>
</Placemark>
<Placemark>
<name>
Thu Dec 22 13:59:38 2016 S=0.43 Km/hr
</name>
<styleUrl>
#styleMap_TLP_Normal
</styleUrl>
<Point>
<coordinates>
-64.9195099,-10.8411188,150.00
</coordinates>
</Point>
</Placemark>
<Placemark>
<name>
Thu Dec 22 13:59:48 2016 S=0.46 Km/hr
</name>
<styleUrl>
#styleMap_TLP_Normal
</styleUrl>
<Point>
<coordinates>
-64.9195099,-10.8411064,149.80
</coordinates>
</Point>
</Placemark>
<Placemark>
<name>
Thu Dec 22 13:59:58 2016 S=0.37 Km/hr
</name>
<styleUrl>
#styleMap_TLP_Normal
</styleUrl>
<Point>
<coordinates>
-64.9195099,-10.8410997,149.39
</coordinates>
</Point>
</Placemark>
<Placemark>
<name>
Thu Dec 22 14:00:08 2016 S=0.27 Km/hr
</name>
<styleUrl>
#styleMap_TLP_Normal
</styleUrl>
<Point>
<coordinates>
-64.9195099,-10.8410921,148.91
</coordinates>
</Point>
</Placemark>
<Placemark>
<name>
Thu Dec 22 14:00:18 2016 S=1.03 Km/hr
</name>
<styleUrl>
#styleMap_TLP_Normal
</styleUrl>
<Point>
<coordinates>
-64.9194946,-10.8410845,148.25
</coordinates>
</Point>
</Placemark>
<Placemark>
<name>
Thu Dec 22 14:00:28 2016 S=0.65 Km/hr
</name>
<styleUrl>
#styleMap_TLP_Normal
</styleUrl>
<Point>
<coordinates>
-64.9194565,-10.8410645,151.36
</coordinates>
</Point>
</Placemark>
<Placemark>
<name>
Thu Dec 22 14:00:38 2016 S=0.56 Km/hr
</name>
<styleUrl>
#styleMap_TLP_Normal
</styleUrl>
<Point>
<coordinates>
-64.9194412,-10.8410540,151.71
</coordinates>
</Point>
</Placemark>
<Placemark>
<name>
Thu Dec 22 14:00:48 2016 S=0.54 Km/hr
</name>
<styleUrl>
#styleMap_TLP_Normal
</styleUrl>
<Point>
<coordinates>
-64.9194260,-10.8410511,152.00
</coordinates>
</Point>
</Placemark>
<Placemark>
<name>
Thu Dec 22 14:00:58 2016 S=0.83 Km/hr
</name>
<styleUrl>
#styleMap_TLP_Normal
</styleUrl>
<Point>
<coordinates>
-64.9194336,-10.8410568,151.95
</coordinates>
</Point>
</Placemark>
<Placemark>
<name>
Thu Dec 22 14:01:08 2016 S=1.70 Km/hr
</name>
<styleUrl>
#styleMap_TLP_Normal
</styleUrl>
<Point>
<coordinates>
-64.9194870,-10.8410873,151.57
</coordinates>
</Point>
</Placemark>
<Placemark>
<name>
Thu Dec 22 14:01:18 2016 S=0.86 Km/hr
</name>
<styleUrl>
#styleMap_TLP_Normal
</styleUrl>
<Point>
<coordinates>
-64.9195709,-10.8410940,151.60
</coordinates>
</Point>
</Placemark>
<Placemark>
<name>
Thu Dec 22 14:01:28 2016 S=0.73 Km/hr
</name>
<styleUrl>
#styleMap_TLP_Normal
</styleUrl>
<Point>
<coordinates>
-64.9196014,-10.8410807,151.57
</coordinates>
</Point>
</Placemark>
<Placemark>
<name>
Thu Dec 22 14:01:38 2016 S=0.48 Km/hr
</name>
<styleUrl>
#styleMap_TLP_Normal
</styleUrl>
<Point>
<coordinates>
-64.9195938,-10.8410769,151.50
</coordinates>
</Point>
</Placemark>
<Placemark>
<name>
Thu Dec 22 14:01:48 2016 S=0.38 Km/hr
</name>
<styleUrl>
#styleMap_TLP_Normal
</styleUrl>
<Point>
<coordinates>
-64.9195786,-10.8410740,151.37
</coordinates>
</Point>
</Placemark>
<Placemark>
<name>
Thu Dec 22 14:01:58 2016 S=0.23 Km/hr
</name>
<styleUrl>
#styleMap_TLP_Normal
</styleUrl>
<Point>
<coordinates>
-64.9195786,-10.8410749,151.13
</coordinates>
</Point>
</Placemark>
<Placemark>
<name>
Thu Dec 22 14:02:08 2016 S=0.45 Km/hr
</name>
<styleUrl>
#styleMap_TLP_Normal
</styleUrl>
<Point>
<coordinates>
-64.9195786,-10.8410721,150.88
</coordinates>
</Point>
</Placemark>
<Placemark>
<name>
Thu Dec 22 14:02:18 2016 S=0.82 Km/hr
</name>
<styleUrl>
#styleMap_TLP_Normal
</styleUrl>
<Point>
<coordinates>
-64.9195633,-10.8410616,150.44
</coordinates>
</Point>
</Placemark>
<Placemark>
<name>
Thu Dec 22 14:02:28 2016 S=0.73 Km/hr
</name>
<styleUrl>
#styleMap_TLP_Normal
</styleUrl>
<Point>
<coordinates>
-64.9195480,-10.8410568,150.03
</coordinates>
</Point>
</Placemark>
<Placemark>
<name>
Thu Dec 22 14:02:38 2016 S=1.28 Km/hr
</name>
<styleUrl>
#styleMap_TLP_Normal
</styleUrl>
<Point>
<coordinates>
-64.9195175,-10.8410568,149.72
</coordinates>
</Point>
</Placemark>
<Placemark>
<name>
Thu Dec 22 14:02:48 2016 S=1.99 Km/hr
</name>
<styleUrl>
#styleMap_TLP_Normal
</styleUrl>
<Point>
<coordinates>
-64.9194336,-10.8410654,147.09
</coordinates>
</Point>
</Placemark>
<Placemark>
<name>
Thu Dec 22 14:02:58 2016 S=1.18 Km/hr
</name>
<styleUrl>
#styleMap_TLP_Normal
</styleUrl>
<Point>
<coordinates>
-64.9194107,-10.8410940,144.03
</coordinates>
</Point>
</Placemark>
<Placemark>
<name>
Thu Dec 22 14:03:08 2016 S=0.19 Km/hr
</name>
<styleUrl>
#styleMap_TLP_Normal
</styleUrl>
<Point>
<coordinates>
-64.9194031,-10.8411093,141.08
</coordinates>
</Point>
</Placemark>
<Placemark>
<name>
Thu Dec 22 14:03:18 2016 S=1.19 Km/hr
</name>
<styleUrl>
#styleMap_TLP_Normal
</styleUrl>
<Point>
<coordinates>
-64.9194717,-10.8410959,141.52
</coordinates>
</Point>
</Placemark>
<Placemark>
<name>
Thu Dec 22 14:03:28 2016 S=1.31 Km/hr
</name>
<styleUrl>
#styleMap_TLP_Normal
</styleUrl>
<Point>
<coordinates>
-64.9195251,-10.8411112,144.23
</coordinates>
</Point>
</Placemark>
<Placemark>
<name>
Thu Dec 22 14:03:38 2016 S=0.53 Km/hr
</name>
<styleUrl>
#styleMap_TLP_Normal
</styleUrl>
<Point>
<coordinates>
-64.9195404,-10.8410988,147.00
</coordinates>
</Point>
</Placemark>
<Placemark>
<name>
Thu Dec 22 14:03:48 2016 S=0.60 Km/hr
</name>
<styleUrl>
#styleMap_TLP_Normal
</styleUrl>
<Point>
<coordinates>
-64.9195480,-10.8410873,147.36
</coordinates>
</Point>
</Placemark>
<Placemark>
<name>
Thu Dec 22 14:03:58 2016 S=1.68 Km/hr
</name>
<styleUrl>
#styleMap_TLP_Normal
</styleUrl>
<Point>
<coordinates>
-64.9195480,-10.8411598,150.57
</coordinates>
</Point>
</Placemark>
<Placemark>
<name>
Thu Dec 22 14:04:08 2016 S=1.42 Km/hr
</name>
<styleUrl>
#styleMap_TLP_Normal
</styleUrl>
<Point>
<coordinates>
-64.9195709,-10.8411951,154.00
</coordinates>
</Point>
</Placemark>
<Placemark>
<name>
Thu Dec 22 14:04:18 2016 S=0.92 Km/hr
</name>
<styleUrl>
#styleMap_TLP_Normal
</styleUrl>
<Point>
<coordinates>
-64.9195938,-10.8411999,155.69
</coordinates>
</Point>
</Placemark>
<Placemark>
<name>
Thu Dec 22 14:04:28 2016 S=0.62 Km/hr
</name>
<styleUrl>
#styleMap_TLP_Normal
</styleUrl>
<Point>
<coordinates>
-64.9196014,-10.8411942,156.71
</coordinates>
</Point>
</Placemark>
<Placemark>
<name>
Thu Dec 22 14:04:38 2016 S=0.73 Km/hr
</name>
<styleUrl>
#styleMap_TLP_Normal
</styleUrl>
<Point>
<coordinates>
-64.9195862,-10.8412018,157.17
</coordinates>
</Point>
</Placemark>
<Placemark>
<name>
Thu Dec 22 14:04:48 2016 S=0.55 Km/hr
</name>
<styleUrl>
#styleMap_TLP_Normal
</styleUrl>
<Point>
<coordinates>
-64.9195862,-10.8412037,157.85
</coordinates>
</Point>
</Placemark>
<Placemark>
<name>
Thu Dec 22 14:04:58 2016 S=1.66 Km/hr
</name>
<styleUrl>
#styleMap_TLP_Normal
</styleUrl>
<Point>
<coordinates>
-64.9195709,-10.8411274,157.80
</coordinates>
</Point>
</Placemark>
<Placemark>
<name>
Thu Dec 22 14:05:08 2016 S=1.38 Km/hr
</name>
<styleUrl>
#styleMap_TLP_Normal
</styleUrl>
<Point>
<coordinates>
-64.9195709,-10.8410501,153.46
</coordinates>
</Point>
</Placemark>
<Placemark>
<name>
Thu Dec 22 14:05:18 2016 S=1.38 Km/hr
</name>
<styleUrl>
#styleMap_TLP_Normal
</styleUrl>
<Point>
<coordinates>
-64.9195099,-10.8410196,150.54
</coordinates>
</Point>
</Placemark>
<Placemark>
<name>
Thu Dec 22 14:05:28 2016 S=0.82 Km/hr
</name>
<styleUrl>
#styleMap_TLP_Normal
</styleUrl>
<Point>
<coordinates>
-64.9194794,-10.8410692,147.07
</coordinates>
</Point>
</Placemark>
<Placemark>
<name>
Thu Dec 22 14:05:38 2016 S=1.11 Km/hr
</name>
<styleUrl>
#styleMap_TLP_Normal
</styleUrl>
<Point>
<coordinates>
-64.9194794,-10.8411207,145.75
</coordinates>
</Point>
</Placemark>
<Placemark>
<name>
Thu Dec 22 14:05:48 2016 S=0.56 Km/hr
</name>
<styleUrl>
#styleMap_TLP_Normal
</styleUrl>
<Point>
<coordinates>
-64.9194641,-10.8411226,145.90
</coordinates>
</Point>
</Placemark>
<Placemark>
<name>
Thu Dec 22 14:05:58 2016 S=0.62 Km/hr
</name>
<styleUrl>
#styleMap_TLP_Normal
</styleUrl>
<Point>
<coordinates>
-64.9194717,-10.8411160,145.72
</coordinates>
</Point>
</Placemark>
<Placemark>
<name>
Thu Dec 22 14:06:08 2016 S=0.89 Km/hr
</name>
<styleUrl>
#styleMap_TLP_Normal
</styleUrl>
<Point>
<coordinates>
-64.9194870,-10.8411083,145.65
</coordinates>
</Point>
</Placemark>
<Placemark>
<name>
Thu Dec 22 14:06:18 2016 S=0.41 Km/hr
</name>
<styleUrl>
#styleMap_TLP_Normal
</styleUrl>
<Point>
<coordinates>
-64.9194946,-10.8410931,145.22
</coordinates>
</Point>
</Placemark>
<Placemark>
<name>
Thu Dec 22 14:06:28 2016 S=1.57 Km/hr
</name>
<styleUrl>
#styleMap_TLP_Normal
</styleUrl>
<Point>
<coordinates>
-64.9195099,-10.8411322,144.78
</coordinates>
</Point>
</Placemark>
<Placemark>
<name>
Thu Dec 22 14:06:38 2016 S=1.59 Km/hr
</name>
<styleUrl>
#styleMap_TLP_Normal
</styleUrl>
<Point>
<coordinates>
-64.9195251,-10.8411760,144.85
</coordinates>
</Point>
</Placemark>
<Placemark>
<name>
Thu Dec 22 14:06:48 2016 S=0.81 Km/hr
</name>
<styleUrl>
#styleMap_TLP_Normal
</styleUrl>
<Point>
<coordinates>
-64.9195557,-10.8411856,144.46
</coordinates>
</Point>
</Placemark>
<Placemark>
<name>
Thu Dec 22 14:06:58 2016 S=0.11 Km/hr
</name>
<styleUrl>
#styleMap_TLP_Normal
</styleUrl>
<Point>
<coordinates>
-64.9195633,-10.8411856,143.74
</coordinates>
</Point>
</Placemark>
<Placemark>
<name>
Thu Dec 22 14:07:08 2016 S=1.02 Km/hr
</name>
<styleUrl>
#styleMap_TLP_Normal
</styleUrl>
<Point>
<coordinates>
-64.9195557,-10.8411713,143.32
</coordinates>
</Point>
</Placemark>
<Placemark>
<name>
Thu Dec 22 14:07:18 2016 S=0.64 Km/hr
</name>
<styleUrl>
#styleMap_TLP_Normal
</styleUrl>
<Point>
<coordinates>
-64.9195557,-10.8411541,142.89
</coordinates>
</Point>
</Placemark>
<Placemark>
<name>
Thu Dec 22 14:07:28 2016 S=1.39 Km/hr
</name>
<styleUrl>
#styleMap_TLP_Normal
</styleUrl>
<Point>
<coordinates>
-64.9195480,-10.8411074,142.58
</coordinates>
</Point>
</Placemark>
<Placemark>
<name>
Thu Dec 22 14:07:38 2016 S=1.14 Km/hr
</name>
<styleUrl>
#styleMap_TLP_Normal
</styleUrl>
<Point>
<coordinates>
-64.9195404,-10.8410711,140.23
</coordinates>
</Point>
</Placemark>
<Placemark>
<name>
Thu Dec 22 14:07:48 2016 S=0.92 Km/hr
</name>
<styleUrl>
#styleMap_TLP_Normal
</styleUrl>
<Point>
<coordinates>
-64.9195404,-10.8410625,139.70
</coordinates>
</Point>
</Placemark>
<Placemark>
<name>
Thu Dec 22 14:07:58 2016 S=0.74 Km/hr
</name>
<styleUrl>
#styleMap_TLP_Normal
</styleUrl>
<Point>
<coordinates>
-64.9195251,-10.8410549,139.23
</coordinates>
</Point>
</Placemark>
<Placemark>
<name>
Thu Dec 22 14:08:08 2016 S=0.04 Km/hr
</name>
<styleUrl>
#styleMap_TLP_Normal
</styleUrl>
<Point>
<coordinates>
-64.9195175,-10.8410492,138.85
</coordinates>
</Point>
</Placemark>
<Placemark>
<name>
Thu Dec 22 14:08:18 2016 S=1.87 Km/hr
</name>
<styleUrl>
#styleMap_TLP_Normal
</styleUrl>
<Point>
<coordinates>
-64.9195480,-10.8410969,140.32
</coordinates>
</Point>
</Placemark>
<Placemark>
<name>
Thu Dec 22 14:08:28 2016 S=1.56 Km/hr
</name>
<styleUrl>
#styleMap_TLP_Normal
</styleUrl>
<Point>
<coordinates>
-64.9196014,-10.8411112,141.21
</coordinates>
</Point>
</Placemark>
<Placemark>
<name>
Thu Dec 22 14:08:38 2016 S=0.77 Km/hr
</name>
<styleUrl>
#styleMap_TLP_Normal
</styleUrl>
<Point>
<coordinates>
-64.9195633,-10.8411245,141.64
</coordinates>
</Point>
</Placemark>
<Placemark>
<name>
Thu Dec 22 14:08:48 2016 S=0.99 Km/hr
</name>
<styleUrl>
#styleMap_TLP_Normal
</styleUrl>
<Point>
<coordinates>
-64.9195480,-10.8411388,141.74
</coordinates>
</Point>
</Placemark>
<Placemark>
<name>
Thu Dec 22 14:08:58 2016 S=0.99 Km/hr
</name>
<styleUrl>
#styleMap_TLP_Normal
</styleUrl>
<Point>
<coordinates>
-64.9195328,-10.8411303,141.87
</coordinates>
</Point>
</Placemark>
<Placemark>
<name>
Thu Dec 22 14:09:08 2016 S=0.76 Km/hr
</name>
<styleUrl>
#styleMap_TLP_Normal
</styleUrl>
<Point>
<coordinates>
-64.9195480,-10.8411226,141.47
</coordinates>
</Point>
</Placemark>
<Placemark>
<name>
Thu Dec 22 14:09:18 2016 S=1.19 Km/hr
</name>
<styleUrl>
#styleMap_TLP_Normal
</styleUrl>
<Point>
<coordinates>
-64.9195328,-10.8411064,141.78
</coordinates>
</Point>
</Placemark>
<Placemark>
<name>
Thu Dec 22 14:09:28 2016 S=1.02 Km/hr
</name>
<styleUrl>
#styleMap_TLP_Normal
</styleUrl>
<Point>
<coordinates>
-64.9194717,-10.8411236,144.70
</coordinates>
</Point>
</Placemark>
<Placemark>
<name>
Thu Dec 22 14:09:38 2016 S=0.58 Km/hr
</name>
<styleUrl>
#styleMap_TLP_Normal
</styleUrl>
<Point>
<coordinates>
-64.9194565,-10.8411150,146.54
</coordinates>
</Point>
</Placemark>
<Placemark>
<name>
Thu Dec 22 14:09:48 2016 S=0.50 Km/hr
</name>
<styleUrl>
#styleMap_TLP_Normal
</styleUrl>
<Point>
<coordinates>
-64.9194565,-10.8411150,147.16
</coordinates>
</Point>
</Placemark>
<Placemark>
<name>
Thu Dec 22 14:09:58 2016 S=0.91 Km/hr
</name>
<styleUrl>
#styleMap_TLP_Normal
</styleUrl>
<Point>
<coordinates>
-64.9194717,-10.8411169,147.76
</coordinates>
</Point>
</Placemark>
<Placemark>
<name>
Thu Dec 22 14:10:08 2016 S=0.30 Km/hr
</name>
<styleUrl>
#styleMap_TLP_Normal
</styleUrl>
<Point>
<coordinates>
-64.9194870,-10.8411016,146.95
</coordinates>
</Point>
</Placemark>
<Placemark>
<name>
Thu Dec 22 14:10:18 2016 S=0.72 Km/hr
</name>
<styleUrl>
#styleMap_TLP_Normal
</styleUrl>
<Point>
<coordinates>
-64.9194870,-10.8410988,147.30
</coordinates>
</Point>
</Placemark>
<Placemark>
<name>
Thu Dec 22 14:10:28 2016 S=0.16 Km/hr
</name>
<styleUrl>
#styleMap_TLP_Normal
</styleUrl>
<Point>
<coordinates>
-64.9194946,-10.8411016,147.80
</coordinates>
</Point>
</Placemark>
<Placemark>
<name>
Thu Dec 22 14:10:38 2016 S=0.01 Km/hr
</name>
<styleUrl>
#styleMap_TLP_Normal
</styleUrl>
<Point>
<coordinates>
-64.9194946,-10.8411045,148.14
</coordinates>
</Point>
</Placemark>
<Placemark>
<name>
Thu Dec 22 14:10:48 2016 S=0.46 Km/hr
</name>
<styleUrl>
#styleMap_TLP_Normal
</styleUrl>
<Point>
<coordinates>
-64.9194946,-10.8411093,148.13
</coordinates>
</Point>
</Placemark>
<Placemark>
<name>
Thu Dec 22 14:10:58 2016 S=0.25 Km/hr
</name>
<styleUrl>
#styleMap_TLP_Normal
</styleUrl>
<Point>
<coordinates>
-64.9194946,-10.8411179,147.97
</coordinates>
</Point>
</Placemark>
<Placemark>
<name>
Thu Dec 22 14:11:08 2016 S=0.93 Km/hr
</name>
<styleUrl>
#styleMap_TLP_Normal
</styleUrl>
<Point>
<coordinates>
-64.9195099,-10.8411207,147.73
</coordinates>
</Point>
</Placemark>
<Placemark>
<name>
Thu Dec 22 14:11:18 2016 S=0.26 Km/hr
</name>
<styleUrl>
#styleMap_TLP_Normal
</styleUrl>
<Point>
<coordinates>
-64.9195251,-10.8411303,147.43
</coordinates>
</Point>
</Placemark>
<Placemark>
<name>
Thu Dec 22 14:11:28 2016 S=0.16 Km/hr
</name>
<styleUrl>
#styleMap_TLP_Normal
</styleUrl>
<Point>
<coordinates>
-64.9195328,-10.8411322,146.84
</coordinates>
</Point>
</Placemark>
<Placemark>
<name>
Thu Dec 22 14:11:38 2016 S=0.00 Km/hr
</name>
<styleUrl>
#styleMap_TLP_Normal
</styleUrl>
<Point>
<coordinates>
-64.9195328,-10.8411312,146.49
</coordinates>
</Point>
</Placemark>
<Placemark>
<name>
Thu Dec 22 14:11:48 2016 S=0.01 Km/hr
</name>
<styleUrl>
#styleMap_TLP_Normal
</styleUrl>
<Point>
<coordinates>
-64.9195328,-10.8411312,146.54
</coordinates>
</Point>
</Placemark>
<Placemark>
<name>
Thu Dec 22 14:11:58 2016 S=0.68 Km/hr
</name>
<styleUrl>
#styleMap_TLP_Normal
</styleUrl>
<Point>
<coordinates>
-64.9195328,-10.8411398,146.75
</coordinates>
</Point>
</Placemark>
<Placemark>
<name>
Thu Dec 22 14:12:08 2016 S=0.35 Km/hr
</name>
<styleUrl>
#styleMap_TLP_Normal
</styleUrl>
<Point>
<coordinates>
-64.9195328,-10.8411531,147.21
</coordinates>
</Point>
</Placemark>
<Placemark>
<name>
Thu Dec 22 14:12:18 2016 S=0.45 Km/hr
</name>
<styleUrl>
#styleMap_TLP_Normal
</styleUrl>
<Point>
<coordinates>
-64.9195404,-10.8411484,147.61
</coordinates>
</Point>
</Placemark>
<Placemark>
<name>
Thu Dec 22 14:12:28 2016 S=1.41 Km/hr
</name>
<styleUrl>
#styleMap_TLP_Normal
</styleUrl>
<Point>
<coordinates>
-64.9195557,-10.8410959,147.62
</coordinates>
</Point>
</Placemark>
<Placemark>
<name>
Thu Dec 22 14:12:38 2016 S=0.48 Km/hr
</name>
<styleUrl>
#styleMap_TLP_Normal
</styleUrl>
<Point>
<coordinates>
-64.9195633,-10.8410883,146.34
</coordinates>
</Point>
</Placemark>
<Placemark>
<name>
Thu Dec 22 14:12:48 2016 S=0.55 Km/hr
</name>
<styleUrl>
#styleMap_TLP_Normal
</styleUrl>
<Point>
<coordinates>
-64.9195709,-10.8410940,146.06
</coordinates>
</Point>
</Placemark>
<Placemark>
<name>
Thu Dec 22 14:12:58 2016 S=1.06 Km/hr
</name>
<styleUrl>
#styleMap_TLP_Normal
</styleUrl>
<Point>
<coordinates>
-64.9195557,-10.8411036,145.95
</coordinates>
</Point>
</Placemark>
<Placemark>
<name>
Thu Dec 22 14:13:08 2016 S=1.81 Km/hr
</name>
<styleUrl>
#styleMap_TLP_Normal
</styleUrl>
<Point>
<coordinates>
-64.9194794,-10.8411608,148.01
</coordinates>
</Point>
</Placemark>
<Placemark>
<name>
Thu Dec 22 14:13:18 2016 S=1.20 Km/hr
</name>
<styleUrl>
#styleMap_TLP_Normal
</styleUrl>
<Point>
<coordinates>
-64.9194336,-10.8411770,148.01
</coordinates>
</Point>
</Placemark>
<Placemark>
<name>
Thu Dec 22 14:13:28 2016 S=1.02 Km/hr
</name>
<styleUrl>
#styleMap_TLP_Normal
</styleUrl>
<Point>
<coordinates>
-64.9194183,-10.8411446,148.38
</coordinates>
</Point>
</Placemark>
<Placemark>
<name>
Thu Dec 22 14:13:38 2016 S=0.42 Km/hr
</name>
<styleUrl>
#styleMap_TLP_Normal
</styleUrl>
<Point>
<coordinates>
-64.9194107,-10.8411283,148.42
</coordinates>
</Point>
</Placemark>
<Placemark>
<name>
Thu Dec 22 14:13:48 2016 S=1.32 Km/hr
</name>
<styleUrl>
#styleMap_TLP_Normal
</styleUrl>
<Point>
<coordinates>
-64.9194412,-10.8411255,147.65
</coordinates>
</Point>
</Placemark>
<Placemark>
<name>
Thu Dec 22 14:13:58 2016 S=0.96 Km/hr
</name>
<styleUrl>
#styleMap_TLP_Normal
</styleUrl>
<Point>
<coordinates>
-64.9195023,-10.8411045,144.21
</coordinates>
</Point>
</Placemark>
<Placemark>
<name>
Thu Dec 22 14:14:08 2016 S=0.94 Km/hr
</name>
<styleUrl>
#styleMap_TLP_Normal
</styleUrl>
<Point>
<coordinates>
-64.9195175,-10.8411140,143.62
</coordinates>
</Point>
</Placemark>
<Placemark>
<name>
Thu Dec 22 14:14:18 2016 S=0.74 Km/hr
</name>
<styleUrl>
#styleMap_TLP_Normal
</styleUrl>
<Point>
<coordinates>
-64.9195175,-10.8411264,143.30
</coordinates>
</Point>
</Placemark>
<Placemark>
<name>
Thu Dec 22 14:14:28 2016 S=0.56 Km/hr
</name>
<styleUrl>
#styleMap_TLP_Normal
</styleUrl>
<Point>
<coordinates>
-64.9195099,-10.8411407,143.18
</coordinates>
</Point>
</Placemark>
<Placemark>
<name>
Thu Dec 22 14:14:38 2016 S=1.32 Km/hr
</name>
<styleUrl>
#styleMap_TLP_Normal
</styleUrl>
<Point>
<coordinates>
-64.9194870,-10.8411407,143.24
</coordinates>
</Point>
</Placemark>
<Placemark>
<name>
Thu Dec 22 14:14:48 2016 S=1.15 Km/hr
</name>
<styleUrl>
#styleMap_TLP_Normal
</styleUrl>
<Point>
<coordinates>
-64.9194183,-10.8410969,145.28
</coordinates>
</Point>
</Placemark>
<Placemark>
<name>
Thu Dec 22 14:14:58 2016 S=0.45 Km/hr
</name>
<styleUrl>
#styleMap_TLP_Normal
</styleUrl>
<Point>
<coordinates>
-64.9194489,-10.8410959,147.52
</coordinates>
</Point>
</Placemark>
<Placemark>
<name>
Thu Dec 22 14:15:08 2016 S=1.12 Km/hr
</name>
<styleUrl>
#styleMap_TLP_Normal
</styleUrl>
<Point>
<coordinates>
-64.9194489,-10.8411188,148.06
</coordinates>
</Point>
</Placemark>
<Placemark>
<name>
Thu Dec 22 14:15:18 2016 S=1.02 Km/hr
</name>
<styleUrl>
#styleMap_TLP_Normal
</styleUrl>
<Point>
<coordinates>
-64.9194412,-10.8411417,150.66
</coordinates>
</Point>
</Placemark>
<Placemark>
<name>
Thu Dec 22 14:15:28 2016 S=0.99 Km/hr
</name>
<styleUrl>
#styleMap_TLP_Normal
</styleUrl>
<Point>
<coordinates>
-64.9194794,-10.8411322,152.14
</coordinates>
</Point>
</Placemark>
<Placemark>
<name>
Thu Dec 22 14:15:38 2016 S=0.70 Km/hr
</name>
<styleUrl>
#styleMap_TLP_Normal
</styleUrl>
<Point>
<coordinates>
-64.9195099,-10.8411303,152.48
</coordinates>
</Point>
</Placemark>
<Placemark>
<name>
Thu Dec 22 14:15:48 2016 S=0.29 Km/hr
</name>
<styleUrl>
#styleMap_TLP_Normal
</styleUrl>
<Point>
<coordinates>
-64.9195251,-10.8411341,153.16
</coordinates>
</Point>
</Placemark>
<Placemark>
<name>
Thu Dec 22 14:15:58 2016 S=0.68 Km/hr
</name>
<styleUrl>
#styleMap_TLP_Normal
</styleUrl>
<Point>
<coordinates>
-64.9195404,-10.8411360,153.76
</coordinates>
</Point>
</Placemark>
<Placemark>
<name>
Thu Dec 22 14:16:08 2016 S=0.81 Km/hr
</name>
<styleUrl>
#styleMap_TLP_Normal
</styleUrl>
<Point>
<coordinates>
-64.9195251,-10.8411436,154.18
</coordinates>
</Point>
</Placemark>
<Placemark>
<name>
Thu Dec 22 14:16:18 2016 S=0.78 Km/hr
</name>
<styleUrl>
#styleMap_TLP_Normal
</styleUrl>
<Point>
<coordinates>
-64.9195099,-10.8411560,154.53
</coordinates>
</Point>
</Placemark>
<Placemark>
<name>
Thu Dec 22 14:16:28 2016 S=0.98 Km/hr
</name>
<styleUrl>
#styleMap_TLP_Normal
</styleUrl>
<Point>
<coordinates>
-64.9194946,-10.8411398,154.80
</coordinates>
</Point>
</Placemark>
<Placemark>
<name>
Thu Dec 22 14:16:38 2016 S=1.25 Km/hr
</name>
<styleUrl>
#styleMap_TLP_Normal
</styleUrl>
<Point>
<coordinates>
-64.9193954,-10.8411198,152.00
</coordinates>
</Point>
</Placemark>
<Placemark>
<name>
Thu Dec 22 14:16:48 2016 S=0.85 Km/hr
</name>
<styleUrl>
#styleMap_TLP_Normal
</styleUrl>
<Point>
<coordinates>
-64.9193878,-10.8411055,149.64
</coordinates>
</Point>
</Placemark>
<Placemark>
<name>
Thu Dec 22 14:16:58 2016 S=0.88 Km/hr
</name>
<styleUrl>
#styleMap_TLP_Normal
</styleUrl>
<Point>
<coordinates>
-64.9193954,-10.8411140,149.36
</coordinates>
</Point>
</Placemark>
<Placemark>
<name>
Thu Dec 22 14:17:08 2016 S=0.80 Km/hr
</name>
<styleUrl>
#styleMap_TLP_Normal
</styleUrl>
<Point>
<coordinates>
-64.9194489,-10.8411236,146.77
</coordinates>
</Point>
</Placemark>
<Placemark>
<name>
Thu Dec 22 14:17:18 2016 S=0.47 Km/hr
</name>
<styleUrl>
#styleMap_TLP_Normal
</styleUrl>
<Point>
<coordinates>
-64.9194641,-10.8411226,145.89
</coordinates>
</Point>
</Placemark>
<Placemark>
<name>
Thu Dec 22 14:17:28 2016 S=1.03 Km/hr
</name>
<styleUrl>
#styleMap_TLP_Normal
</styleUrl>
<Point>
<coordinates>
-64.9194794,-10.8411160,145.18
</coordinates>
</Point>
</Placemark>
<Placemark>
<name>
Thu Dec 22 14:17:38 2016 S=0.22 Km/hr
</name>
<styleUrl>
#styleMap_TLP_Normal
</styleUrl>
<Point>
<coordinates>
-64.9194946,-10.8411207,144.46
</coordinates>
</Point>
</Placemark>
<Placemark>
<name>
Thu Dec 22 14:17:48 2016 S=0.89 Km/hr
</name>
<styleUrl>
#styleMap_TLP_Normal
</styleUrl>
<Point>
<coordinates>
-64.9194870,-10.8411112,143.73
</coordinates>
</Point>
</Placemark>
<Placemark>
<name>
Thu Dec 22 14:17:58 2016 S=0.25 Km/hr
</name>
<styleUrl>
#styleMap_TLP_Normal
</styleUrl>
<Point>
<coordinates>
-64.9194946,-10.8410959,143.08
</coordinates>
</Point>
</Placemark>
<Placemark>
<name>
Thu Dec 22 14:18:08 2016 S=0.23 Km/hr
</name>
<styleUrl>
#styleMap_TLP_Normal
</styleUrl>
<Point>
<coordinates>
-64.9194946,-10.8410978,142.51
</coordinates>
</Point>
</Placemark>
<Placemark>
<name>
Thu Dec 22 14:18:18 2016 S=0.01 Km/hr
</name>
<styleUrl>
#styleMap_TLP_Normal
</styleUrl>
<Point>
<coordinates>
-64.9194946,-10.8410969,142.46
</coordinates>
</Point>
</Placemark>
<Placemark>
<name>
Thu Dec 22 14:18:28 2016 S=0.00 Km/hr
</name>
<styleUrl>
#styleMap_TLP_Normal
</styleUrl>
<Point>
<coordinates>
-64.9194946,-10.8410969,142.57
</coordinates>
</Point>
</Placemark>
<Placemark>
<name>
Thu Dec 22 14:18:38 2016 S=0.53 Km/hr
</name>
<styleUrl>
#styleMap_TLP_Normal
</styleUrl>
<Point>
<coordinates>
-64.9194946,-10.8410988,142.70
</coordinates>
</Point>
</Placemark>
<Placemark>
<name>
Thu Dec 22 14:18:48 2016 S=0.90 Km/hr
</name>
<styleUrl>
#styleMap_TLP_Normal
</styleUrl>
<Point>
<coordinates>
-64.9194794,-10.8410988,144.83
</coordinates>
</Point>
</Placemark>
<Placemark>
<name>
Thu Dec 22 14:18:58 2016 S=1.69 Km/hr
</name>
<styleUrl>
#styleMap_TLP_Normal
</styleUrl>
<Point>
<coordinates>
-64.9194412,-10.8410540,147.34
</coordinates>
</Point>
</Placemark>
<Placemark>
<name>
Thu Dec 22 14:19:08 2016 S=1.60 Km/hr
</name>
<styleUrl>
#styleMap_TLP_Normal
</styleUrl>
<Point>
<coordinates>
-64.9193802,-10.8409958,150.10
</coordinates>
</Point>
</Placemark>
<Placemark>
<name>
Thu Dec 22 14:19:18 2016 S=0.22 Km/hr
</name>
<styleUrl>
#styleMap_TLP_Normal
</styleUrl>
<Point>
<coordinates>
-64.9194260,-10.8410006,150.43
</coordinates>
</Point>
</Placemark>
<Placemark>
<name>
Thu Dec 22 14:19:28 2016 S=0.44 Km/hr
</name>
<styleUrl>
#styleMap_TLP_Normal
</styleUrl>
<Point>
<coordinates>
-64.9194260,-10.8410110,151.82
</coordinates>
</Point>
</Placemark>
<Placemark>
<name>
Thu Dec 22 14:19:38 2016 S=1.16 Km/hr
</name>
<styleUrl>
#styleMap_TLP_Normal
</styleUrl>
<Point>
<coordinates>
-64.9194336,-10.8410263,153.41
</coordinates>
</Point>
</Placemark>
<Placemark>
<name>
Thu Dec 22 14:19:48 2016 S=1.68 Km/hr
</name>
<styleUrl>
#styleMap_TLP_Normal
</styleUrl>
<Point>
<coordinates>
-64.9194565,-10.8411026,155.56
</coordinates>
</Point>
</Placemark>
<Placemark>
<name>
Thu Dec 22 14:19:58 2016 S=1.13 Km/hr
</name>
<styleUrl>
#styleMap_TLP_Normal
</styleUrl>
<Point>
<coordinates>
-64.9194641,-10.8411331,157.59
</coordinates>
</Point>
</Placemark>
<Placemark>
<name>
Thu Dec 22 14:20:08 2016 S=0.60 Km/hr
</name>
<styleUrl>
#styleMap_TLP_Normal
</styleUrl>
<Point>
<coordinates>
-64.9194412,-10.8411636,159.16
</coordinates>
</Point>
</Placemark>
<Placemark>
<name>
Thu Dec 22 14:20:18 2016 S=0.52 Km/hr
</name>
<styleUrl>
#styleMap_TLP_Normal
</styleUrl>
<Point>
<coordinates>
-64.9194336,-10.8411789,160.64
</coordinates>
</Point>
</Placemark>
<Placemark>
<name>
Thu Dec 22 14:20:28 2016 S=0.49 Km/hr
</name>
<styleUrl>
#styleMap_TLP_Normal
</styleUrl>
<Point>
<coordinates>
-64.9194260,-10.8411808,161.91
</coordinates>
</Point>
</Placemark>
<Placemark>
<name>
Thu Dec 22 14:20:38 2016 S=0.91 Km/hr
</name>
<styleUrl>
#styleMap_TLP_Normal
</styleUrl>
<Point>
<coordinates>
-64.9194107,-10.8411818,163.14
</coordinates>
</Point>
</Placemark>
<Placemark>
<name>
Thu Dec 22 14:20:48 2016 S=0.91 Km/hr
</name>
<styleUrl>
#styleMap_TLP_Normal
</styleUrl>
<Point>
<coordinates>
-64.9193954,-10.8411961,164.39
</coordinates>
</Point>
</Placemark>
<Placemark>
<name>
Thu Dec 22 14:20:58 2016 S=0.49 Km/hr
</name>
<styleUrl>
#styleMap_TLP_Normal
</styleUrl>
<Point>
<coordinates>
-64.9193726,-10.8412056,165.64
</coordinates>
</Point>
</Placemark>
<Placemark>
<name>
Thu Dec 22 14:21:08 2016 S=0.47 Km/hr
</name>
<styleUrl>
#styleMap_TLP_Normal
</styleUrl>
<Point>
<coordinates>
-64.9193802,-10.8411961,166.89
</coordinates>
</Point>
</Placemark>
<Placemark>
<name>
Thu Dec 22 14:21:18 2016 S=0.99 Km/hr
</name>
<styleUrl>
#styleMap_TLP_Normal
</styleUrl>
<Point>
<coordinates>
-64.9193954,-10.8411884,168.14
</coordinates>
</Point>
</Placemark>
<Placemark>
<name>
Thu Dec 22 14:21:28 2016 S=0.76 Km/hr
</name>
<styleUrl>
#styleMap_TLP_Normal
</styleUrl>
<Point>
<coordinates>
-64.9194412,-10.8411779,168.91
</coordinates>
</Point>
</Placemark>
<Placemark>
<name>
Thu Dec 22 14:21:38 2016 S=0.56 Km/hr
</name>
<styleUrl>
#styleMap_TLP_Normal
</styleUrl>
<Point>
<coordinates>
-64.9194565,-10.8411703,170.16
</coordinates>
</Point>
</Placemark>
<Placemark>
<name>
Thu Dec 22 14:21:48 2016 S=0.81 Km/hr
</name>
<styleUrl>
#styleMap_TLP_Normal
</styleUrl>
<Point>
<coordinates>
-64.9194641,-10.8411627,171.45
</coordinates>
</Point>
</Placemark>
<Placemark>
<name>
Thu Dec 22 14:21:58 2016 S=0.33 Km/hr
</name>
<styleUrl>
#styleMap_TLP_Normal
</styleUrl>
<Point>
<coordinates>
-64.9194794,-10.8411598,172.67
</coordinates>
</Point>
</Placemark>
<Placemark>
<name>
Thu Dec 22 14:22:08 2016 S=0.22 Km/hr
</name>
<styleUrl>
#styleMap_TLP_Normal
</styleUrl>
<Point>
<coordinates>
-64.9194717,-10.8411646,173.97
</coordinates>
</Point>
</Placemark>
<Placemark>
<name>
Thu Dec 22 14:22:18 2016 S=0.30 Km/hr
</name>
<styleUrl>
#styleMap_TLP_Normal
</styleUrl>
<Point>
<coordinates>
-64.9194717,-10.8411598,175.18
</coordinates>
</Point>
</Placemark>
<Placemark>
<name>
Thu Dec 22 14:22:28 2016 S=0.94 Km/hr
</name>
<styleUrl>
#styleMap_TLP_Normal
</styleUrl>
<Point>
<coordinates>
-64.9194717,-10.8411436,176.25
</coordinates>
</Point>
</Placemark>
<Placemark>
<name>
Thu Dec 22 14:22:38 2016 S=0.39 Km/hr
</name>
<styleUrl>
#styleMap_TLP_Normal
</styleUrl>
<Point>
<coordinates>
-64.9194641,-10.8411303,177.11
</coordinates>
</Point>
</Placemark>
<Placemark>
<name>
Thu Dec 22 14:22:48 2016 S=0.67 Km/hr
</name>
<styleUrl>
#styleMap_TLP_Normal
</styleUrl>
<Point>
<coordinates>
-64.9194565,-10.8411341,177.73
</coordinates>
</Point>
</Placemark>
<Placemark>
<name>
Thu Dec 22 14:22:58 2016 S=0.08 Km/hr
</name>
<styleUrl>
#styleMap_TLP_Normal
</styleUrl>
<Point>
<coordinates>
-64.9194565,-10.8411407,178.15
</coordinates>
</Point>
</Placemark>
<Placemark>
<name>
Thu Dec 22 14:23:08 2016 S=0.21 Km/hr
</name>
<styleUrl>
#styleMap_TLP_Normal
</styleUrl>
<Point>
<coordinates>
-64.9194565,-10.8411388,178.39
</coordinates>
</Point>
</Placemark>
<Placemark>
<name>
Thu Dec 22 14:23:18 2016 S=0.06 Km/hr
</name>
<styleUrl>
#styleMap_TLP_Normal
</styleUrl>
<Point>
<coordinates>
-64.9194565,-10.8411379,178.52
</coordinates>
</Point>
</Placemark>
<Placemark>
<name>
Thu Dec 22 14:23:28 2016 S=0.86 Km/hr
</name>
<styleUrl>
#styleMap_TLP_Normal
</styleUrl>
<Point>
<coordinates>
-64.9194412,-10.8411388,178.50
</coordinates>
</Point>
</Placemark>
<Placemark>
<name>
Thu Dec 22 14:23:38 2016 S=0.71 Km/hr
</name>
<styleUrl>
#styleMap_TLP_Normal
</styleUrl>
<Point>
<coordinates>
-64.9194260,-10.8411350,178.33
</coordinates>
</Point>
</Placemark>
<Placemark>
<name>
Thu Dec 22 14:23:48 2016 S=0.62 Km/hr
</name>
<styleUrl>
#styleMap_TLP_Normal
</styleUrl>
<Point>
<coordinates>
-64.9194107,-10.8411207,178.01
</coordinates>
</Point>
</Placemark>
<Placemark>
<name>
Thu Dec 22 14:23:58 2016 S=0.75 Km/hr
</name>
<styleUrl>
#styleMap_TLP_Normal
</styleUrl>
<Point>
<coordinates>
-64.9194031,-10.8411207,177.53
</coordinates>
</Point>
</Placemark>
<Placemark>
<name>
Thu Dec 22 14:24:08 2016 S=0.65 Km/hr
</name>
<styleUrl>
#styleMap_TLP_Normal
</styleUrl>
<Point>
<coordinates>
-64.9193878,-10.8411360,176.90
</coordinates>
</Point>
</Placemark>
<Placemark>
<name>
Thu Dec 22 14:24:18 2016 S=1.77 Km/hr
</name>
<styleUrl>
#styleMap_TLP_Normal
</styleUrl>
<Point>
<coordinates>
-64.9194489,-10.8411846,176.16
</coordinates>
</Point>
</Placemark>
<Placemark>
<name>
Thu Dec 22 14:24:28 2016 S=1.36 Km/hr
</name>
<styleUrl>
#styleMap_TLP_Normal
</styleUrl>
<Point>
<coordinates>
-64.9194717,-10.8412352,175.29
</coordinates>
</Point>
</Placemark>
<Placemark>
<name>
Thu Dec 22 14:24:38 2016 S=1.06 Km/hr
</name>
<styleUrl>
#styleMap_TLP_Normal
</styleUrl>
<Point>
<coordinates>
-64.9194946,-10.8412657,175.13
</coordinates>
</Point>
</Placemark>
<Placemark>
<name>
Thu Dec 22 14:24:48 2016 S=0.18 Km/hr
</name>
<styleUrl>
#styleMap_TLP_Normal
</styleUrl>
<Point>
<coordinates>
-64.9194946,-10.8412724,174.74
</coordinates>
</Point>
</Placemark>
<Placemark>
<name>
Thu Dec 22 14:24:58 2016 S=0.37 Km/hr
</name>
<styleUrl>
#styleMap_TLP_Normal
</styleUrl>
<Point>
<coordinates>
-64.9194870,-10.8412704,174.12
</coordinates>
</Point>
</Placemark>
<Placemark>
<name>
Thu Dec 22 14:25:08 2016 S=0.92 Km/hr
</name>
<styleUrl>
#styleMap_TLP_Normal
</styleUrl>
<Point>
<coordinates>
-64.9194794,-10.8412666,173.51
</coordinates>
</Point>
</Placemark>
<Placemark>
<name>
Thu Dec 22 14:25:18 2016 S=0.46 Km/hr
</name>
<styleUrl>
#styleMap_TLP_Normal
</styleUrl>
<Point>
<coordinates>
-64.9194717,-10.8412533,172.89
</coordinates>
</Point>
</Placemark>
<Placemark>
<name>
Thu Dec 22 14:25:28 2016 S=0.75 Km/hr
</name>
<styleUrl>
#styleMap_TLP_Normal
</styleUrl>
<Point>
<coordinates>
-64.9194794,-10.8412447,172.25
</coordinates>
</Point>
</Placemark>
<Placemark>
<name>
Thu Dec 22 14:25:38 2016 S=0.26 Km/hr
</name>
<styleUrl>
#styleMap_TLP_Normal
</styleUrl>
<Point>
<coordinates>
-64.9194870,-10.8412371,171.64
</coordinates>
</Point>
</Placemark>
<Placemark>
<name>
Thu Dec 22 14:25:48 2016 S=0.64 Km/hr
</name>
<styleUrl>
#styleMap_TLP_Normal
</styleUrl>
<Point>
<coordinates>
-64.9194794,-10.8412313,171.06
</coordinates>
</Point>
</Placemark>
<Placemark>
<name>
Thu Dec 22 14:25:58 2016 S=0.40 Km/hr
</name>
<styleUrl>
#styleMap_TLP_Normal
</styleUrl>
<Point>
<coordinates>
-64.9194641,-10.8412304,170.45
</coordinates>
</Point>
</Placemark>
<Placemark>
<name>
Thu Dec 22 14:26:08 2016 S=0.13 Km/hr
</name>
<styleUrl>
#styleMap_TLP_Normal
</styleUrl>
<Point>
<coordinates>
-64.9194565,-10.8412313,169.89
</coordinates>
</Point>
</Placemark>
<Placemark>
<name>
Thu Dec 22 14:26:18 2016 S=0.50 Km/hr
</name>
<styleUrl>
#styleMap_TLP_Normal
</styleUrl>
<Point>
<coordinates>
-64.9194565,-10.8412228,169.41
</coordinates>
</Point>
</Placemark>
<Placemark>
<name>
Thu Dec 22 14:26:28 2016 S=0.43 Km/hr
</name>
<styleUrl>
#styleMap_TLP_Normal
</styleUrl>
<Point>
<coordinates>
-64.9194641,-10.8412085,168.98
</coordinates>
</Point>
</Placemark>
<Placemark>
<name>
Thu Dec 22 14:26:38 2016 S=1.04 Km/hr
</name>
<styleUrl>
#styleMap_TLP_Normal
</styleUrl>
<Point>
<coordinates>
-64.9194794,-10.8412056,168.56
</coordinates>
</Point>
</Placemark>
<Placemark>
<name>
Thu Dec 22 14:26:48 2016 S=0.90 Km/hr
</name>
<styleUrl>
#styleMap_TLP_Normal
</styleUrl>
<Point>
<coordinates>
-64.9195175,-10.8411789,168.53
</coordinates>
</Point>
</Placemark>
<Placemark>
<name>
Thu Dec 22 14:26:58 2016 S=0.43 Km/hr
</name>
<styleUrl>
#styleMap_TLP_Normal
</styleUrl>
<Point>
<coordinates>
-64.9195251,-10.8411741,168.03
</coordinates>
</Point>
</Placemark>
<Placemark>
<name>
Thu Dec 22 14:27:08 2016 S=0.73 Km/hr
</name>
<styleUrl>
#styleMap_TLP_Normal
</styleUrl>
<Point>
<coordinates>
-64.9195328,-10.8411674,167.59
</coordinates>
</Point>
</Placemark>
<Placemark>
<name>
Thu Dec 22 14:27:18 2016 S=1.11 Km/hr
</name>
<styleUrl>
#styleMap_TLP_Normal
</styleUrl>
<Point>
<coordinates>
-64.9195251,-10.8411303,166.91
</coordinates>
</Point>
</Placemark>
<Placemark>
<name>
Thu Dec 22 14:27:28 2016 S=1.01 Km/hr
</name>
<styleUrl>
#styleMap_TLP_Normal
</styleUrl>
<Point>
<coordinates>
-64.9195175,-10.8411026,166.48
</coordinates>
</Point>
</Placemark>
<Placemark>
<name>
Thu Dec 22 14:27:38 2016 S=0.59 Km/hr
</name>
<styleUrl>
#styleMap_TLP_Normal
</styleUrl>
<Point>
<coordinates>
-64.9195251,-10.8410873,166.25
</coordinates>
</Point>
</Placemark>
<Placemark>
<name>
Thu Dec 22 14:27:48 2016 S=0.64 Km/hr
</name>
<styleUrl>
#styleMap_TLP_Normal
</styleUrl>
<Point>
<coordinates>
-64.9195404,-10.8410950,166.20
</coordinates>
</Point>
</Placemark>
<Placemark>
<name>
Thu Dec 22 14:27:58 2016 S=0.29 Km/hr
</name>
<styleUrl>
#styleMap_TLP_Normal
</styleUrl>
<Point>
<coordinates>
-64.9195480,-10.8411036,166.01
</coordinates>
</Point>
</Placemark>
<Placemark>
<name>
Thu Dec 22 14:28:08 2016 S=0.57 Km/hr
</name>
<styleUrl>
#styleMap_TLP_Normal
</styleUrl>
<Point>
<coordinates>
-64.9195480,-10.8411093,166.00
</coordinates>
</Point>
</Placemark>
<Placemark>
<name>
Thu Dec 22 14:28:18 2016 S=0.60 Km/hr
</name>
<styleUrl>
#styleMap_TLP_Normal
</styleUrl>
<Point>
<coordinates>
-64.9195404,-10.8411217,166.38
</coordinates>
</Point>
</Placemark>
<Placemark>
<name>
Thu Dec 22 14:28:28 2016 S=1.74 Km/hr
</name>
<styleUrl>
#styleMap_TLP_Normal
</styleUrl>
<Point>
<coordinates>
-64.9195099,-10.8410931,167.48
</coordinates>
</Point>
</Placemark>
<Placemark>
<name>
Thu Dec 22 14:28:38 2016 S=0.59 Km/hr
</name>
<styleUrl>
#styleMap_TLP_Normal
</styleUrl>
<Point>
<coordinates>
-64.9195023,-10.8411045,169.93
</coordinates>
</Point>
</Placemark>
<Placemark>
<name>
Thu Dec 22 14:28:48 2016 S=0.55 Km/hr
</name>
<styleUrl>
#styleMap_TLP_Normal
</styleUrl>
<Point>
<coordinates>
-64.9194870,-10.8410988,171.04
</coordinates>
</Point>
</Placemark>
<Placemark>
<name>
Thu Dec 22 14:28:58 2016 S=0.30 Km/hr
</name>
<styleUrl>
#styleMap_TLP_Normal
</styleUrl>
<Point>
<coordinates>
-64.9194870,-10.8410997,172.32
</coordinates>
</Point>
</Placemark>
<Placemark>
<name>
Thu Dec 22 14:29:08 2016 S=0.53 Km/hr
</name>
<styleUrl>
#styleMap_TLP_Normal
</styleUrl>
<Point>
<coordinates>
-64.9194870,-10.8411102,173.59
</coordinates>
</Point>
</Placemark>
<Placemark>
<name>
Thu Dec 22 14:29:18 2016 S=0.97 Km/hr
</name>
<styleUrl>
#styleMap_TLP_Normal
</styleUrl>
<Point>
<coordinates>
-64.9194946,-10.8411016,174.66
</coordinates>
</Point>
</Placemark>
<Placemark>
<name>
Thu Dec 22 14:29:28 2016 S=1.37 Km/hr
</name>
<styleUrl>
#styleMap_TLP_Normal
</styleUrl>
<Point>
<coordinates>
-64.9194794,-10.8410149,174.88
</coordinates>
</Point>
</Placemark>
<Placemark>
<name>
Thu Dec 22 14:29:38 2016 S=0.94 Km/hr
</name>
<styleUrl>
#styleMap_TLP_Normal
</styleUrl>
<Point>
<coordinates>
-64.9194489,-10.8409615,175.66
</coordinates>
</Point>
</Placemark>
<Placemark>
<name>
Thu Dec 22 14:29:48 2016 S=0.55 Km/hr
</name>
<styleUrl>
#styleMap_TLP_Normal
</styleUrl>
<Point>
<coordinates>
-64.9194412,-10.8409500,177.04
</coordinates>
</Point>
</Placemark>
<Placemark>
<name>
Thu Dec 22 14:29:58 2016 S=0.55 Km/hr
</name>
<styleUrl>
#styleMap_TLP_Normal
</styleUrl>
<Point>
<coordinates>
-64.9194412,-10.8409481,178.15
</coordinates>
</Point>
</Placemark>
<Placemark>
<name>
Thu Dec 22 14:30:08 2016 S=1.69 Km/hr
</name>
<styleUrl>
#styleMap_TLP_Normal
</styleUrl>
<Point>
<coordinates>
-64.9194260,-10.8409967,178.78
</coordinates>
</Point>
</Placemark>
<Placemark>
<name>
Thu Dec 22 14:30:18 2016 S=1.46 Km/hr
</name>
<styleUrl>
#styleMap_TLP_Normal
</styleUrl>
<Point>
<coordinates>
-64.9194260,-10.8410969,174.44
</coordinates>
</Point>
</Placemark>
<Placemark>
<name>
Thu Dec 22 14:30:28 2016 S=0.54 Km/hr
</name>
<styleUrl>
#styleMap_TLP_Normal
</styleUrl>
<Point>
<coordinates>
-64.9194412,-10.8411055,174.77
</coordinates>
</Point>
</Placemark>
<Placemark>
<name>
Thu Dec 22 14:30:38 2016 S=0.62 Km/hr
</name>
<styleUrl>
#styleMap_TLP_Normal
</styleUrl>
<Point>
<coordinates>
-64.9194412,-10.8410969,175.09
</coordinates>
</Point>
</Placemark>
<Placemark>
<name>
Thu Dec 22 14:30:48 2016 S=1.22 Km/hr
</name>
<styleUrl>
#styleMap_TLP_Normal
</styleUrl>
<Point>
<coordinates>
-64.9194336,-10.8411131,175.38
</coordinates>
</Point>
</Placemark>
<Placemark>
<name>
Thu Dec 22 14:30:58 2016 S=0.89 Km/hr
</name>
<styleUrl>
#styleMap_TLP_Normal
</styleUrl>
<Point>
<coordinates>
-64.9194107,-10.8411379,171.63
</coordinates>
</Point>
</Placemark>
<Placemark>
<name>
Thu Dec 22 14:31:08 2016 S=0.31 Km/hr
</name>
<styleUrl>
#styleMap_TLP_Normal
</styleUrl>
<Point>
<coordinates>
-64.9194031,-10.8411388,171.43
</coordinates>
</Point>
</Placemark>
<Placemark>
<name>
Thu Dec 22 14:31:18 2016 S=0.20 Km/hr
</name>
<styleUrl>
#styleMap_TLP_Normal
</styleUrl>
<Point>
<coordinates>
-64.9194031,-10.8411388,171.10
</coordinates>
</Point>
</Placemark>
<Placemark>
<name>
Thu Dec 22 14:31:28 2016 S=0.39 Km/hr
</name>
<styleUrl>
#styleMap_TLP_Normal
</styleUrl>
<Point>
<coordinates>
-64.9194183,-10.8411360,170.75
</coordinates>
</Point>
</Placemark>
<Placemark>
<name>
Thu Dec 22 14:31:38 2016 S=0.49 Km/hr
</name>
<styleUrl>
#styleMap_TLP_Normal
</styleUrl>
<Point>
<coordinates>
-64.9194107,-10.8411427,170.43
</coordinates>
</Point>
</Placemark>
<Placemark>
<name>
Thu Dec 22 14:31:48 2016 S=0.36 Km/hr
</name>
<styleUrl>
#styleMap_TLP_Normal
</styleUrl>
<Point>
<coordinates>
-64.9194031,-10.8411465,170.05
</coordinates>
</Point>
</Placemark>
<Placemark>
<name>
Thu Dec 22 14:31:58 2016 S=1.23 Km/hr
</name>
<styleUrl>
#styleMap_TLP_Normal
</styleUrl>
<Point>
<coordinates>
-64.9194489,-10.8411150,165.73
</coordinates>
</Point>
</Placemark>
<Placemark>
<name>
Thu Dec 22 14:32:08 2016 S=0.32 Km/hr
</name>
<styleUrl>
#styleMap_TLP_Normal
</styleUrl>
<Point>
<coordinates>
-64.9194565,-10.8411274,163.27
</coordinates>
</Point>
</Placemark>
<Placemark>
<name>
Thu Dec 22 14:32:18 2016 S=0.41 Km/hr
</name>
<styleUrl>
#styleMap_TLP_Normal
</styleUrl>
<Point>
<coordinates>
-64.9194641,-10.8411293,162.73
</coordinates>
</Point>
</Placemark>
<Placemark>
<name>
Thu Dec 22 14:32:28 2016 S=0.99 Km/hr
</name>
<styleUrl>
#styleMap_TLP_Normal
</styleUrl>
<Point>
<coordinates>
-64.9194794,-10.8411226,162.38
</coordinates>
</Point>
</Placemark>
<Placemark>
<name>
Thu Dec 22 14:32:38 2016 S=0.77 Km/hr
</name>
<styleUrl>
#styleMap_TLP_Normal
</styleUrl>
<Point>
<coordinates>
-64.9195175,-10.8411007,162.04
</coordinates>
</Point>
</Placemark>
<Placemark>
<name>
Thu Dec 22 14:32:48 2016 S=0.63 Km/hr
</name>
<styleUrl>
#styleMap_TLP_Normal
</styleUrl>
<Point>
<coordinates>
-64.9195328,-10.8410912,161.73
</coordinates>
</Point>
</Placemark>
<Placemark>
<name>
Thu Dec 22 14:32:58 2016 S=0.66 Km/hr
</name>
<styleUrl>
#styleMap_TLP_Normal
</styleUrl>
<Point>
<coordinates>
-64.9195251,-10.8410854,161.46
</coordinates>
</Point>
</Placemark>
<Placemark>
<name>
Thu Dec 22 14:33:08 2016 S=0.33 Km/hr
</name>
<styleUrl>
#styleMap_TLP_Normal
</styleUrl>
<Point>
<coordinates>
-64.9195175,-10.8410892,161.17
</coordinates>
</Point>
</Placemark>
<Placemark>
<name>
Thu Dec 22 14:33:18 2016 S=0.57 Km/hr
</name>
<styleUrl>
#styleMap_TLP_Normal
</styleUrl>
<Point>
<coordinates>
-64.9195251,-10.8410969,160.84
</coordinates>
</Point>
</Placemark>
<Placemark>
<name>
Thu Dec 22 14:33:28 2016 S=0.69 Km/hr
</name>
<styleUrl>
#styleMap_TLP_Normal
</styleUrl>
<Point>
<coordinates>
-64.9195328,-10.8411036,160.55
</coordinates>
</Point>
</Placemark>
<Placemark>
<name>
Thu Dec 22 14:33:38 2016 S=0.25 Km/hr
</name>
<styleUrl>
#styleMap_TLP_Normal
</styleUrl>
<Point>
<coordinates>
-64.9195480,-10.8411074,160.64
</coordinates>
</Point>
</Placemark>
<Placemark>
<name>
Thu Dec 22 14:33:48 2016 S=0.64 Km/hr
</name>
<styleUrl>
#styleMap_TLP_Normal
</styleUrl>
<Point>
<coordinates>
-64.9195633,-10.8411112,160.89
</coordinates>
</Point>
</Placemark>
<Placemark>
<name>
Thu Dec 22 14:33:58 2016 S=0.53 Km/hr
</name>
<styleUrl>
#styleMap_TLP_Normal
</styleUrl>
<Point>
<coordinates>
-64.9195633,-10.8411245,161.14
</coordinates>
</Point>
</Placemark>
<Placemark>
<name>
Thu Dec 22 14:34:08 2016 S=0.60 Km/hr
</name>
<styleUrl>
#styleMap_TLP_Normal
</styleUrl>
<Point>
<coordinates>
-64.9195633,-10.8411407,161.55
</coordinates>
</Point>
</Placemark>
<Placemark>
<name>
Thu Dec 22 14:34:18 2016 S=0.68 Km/hr
</name>
<styleUrl>
#styleMap_TLP_Normal
</styleUrl>
<Point>
<coordinates>
-64.9195633,-10.8411369,162.03
</coordinates>
</Point>
</Placemark>
<Placemark>
<name>
Thu Dec 22 14:34:28 2016 S=0.84 Km/hr
</name>
<styleUrl>
#styleMap_TLP_Normal
</styleUrl>
<Point>
<coordinates>
-64.9195480,-10.8411207,162.71
</coordinates>
</Point>
</Placemark>
<Placemark>
<name>
Thu Dec 22 14:34:38 2016 S=0.85 Km/hr
</name>
<styleUrl>
#styleMap_TLP_Normal
</styleUrl>
<Point>
<coordinates>
-64.9195786,-10.8410978,165.71
</coordinates>
</Point>
</Placemark>
<Placemark>
<name>
Thu Dec 22 14:34:48 2016 S=0.68 Km/hr
</name>
<styleUrl>
#styleMap_TLP_Normal
</styleUrl>
<Point>
<coordinates>
-64.9195786,-10.8411045,166.99
</coordinates>
</Point>
</Placemark>
<Placemark>
<name>
Thu Dec 22 14:34:58 2016 S=0.83 Km/hr
</name>
<styleUrl>
#styleMap_TLP_Normal
</styleUrl>
<Point>
<coordinates>
-64.9195633,-10.8411169,168.30
</coordinates>
</Point>
</Placemark>
<Placemark>
<name>
Thu Dec 22 14:35:08 2016 S=0.98 Km/hr
</name>
<styleUrl>
#styleMap_TLP_Normal
</styleUrl>
<Point>
<coordinates>
-64.9195404,-10.8411236,169.79
</coordinates>
</Point>
</Placemark>
<Placemark>
<name>
Thu Dec 22 14:35:18 2016 S=0.82 Km/hr
</name>
<styleUrl>
#styleMap_TLP_Normal
</styleUrl>
<Point>
<coordinates>
-64.9195175,-10.8411169,175.34
</coordinates>
</Point>
</Placemark>
<Placemark>
<name>
Thu Dec 22 14:35:28 2016 S=0.56 Km/hr
</name>
<styleUrl>
#styleMap_TLP_Normal
</styleUrl>
<Point>
<coordinates>
-64.9195099,-10.8411245,178.26
</coordinates>
</Point>
</Placemark>
<Placemark>
<name>
Thu Dec 22 14:35:38 2016 S=1.05 Km/hr
</name>
<styleUrl>
#styleMap_TLP_Normal
</styleUrl>
<Point>
<coordinates>
-64.9195023,-10.8411398,180.15
</coordinates>
</Point>
</Placemark>
<Placemark>
<name>
Thu Dec 22 14:35:48 2016 S=1.28 Km/hr
</name>
<styleUrl>
#styleMap_TLP_Normal
</styleUrl>
<Point>
<coordinates>
-64.9195557,-10.8411999,179.66
</coordinates>
</Point>
</Placemark>
<Placemark>
<name>
Thu Dec 22 14:35:58 2016 S=1.20 Km/hr
</name>
<styleUrl>
#styleMap_TLP_Normal
</styleUrl>
<Point>
<coordinates>
-64.9195709,-10.8412228,181.40
</coordinates>
</Point>
</Placemark>
<Placemark>
<name>
Thu Dec 22 14:36:08 2016 S=0.25 Km/hr
</name>
<styleUrl>
#styleMap_TLP_Normal
</styleUrl>
<Point>
<coordinates>
-64.9195862,-10.8412228,183.05
</coordinates>
</Point>
</Placemark>
<Placemark>
<name>
Thu Dec 22 14:36:18 2016 S=0.43 Km/hr
</name>
<styleUrl>
#styleMap_TLP_Normal
</styleUrl>
<Point>
<coordinates>
-64.9195862,-10.8412199,184.92
</coordinates>
</Point>
</Placemark>
<Placemark>
<name>
Thu Dec 22 14:36:28 2016 S=0.29 Km/hr
</name>
<styleUrl>
#styleMap_TLP_Normal
</styleUrl>
<Point>
<coordinates>
-64.9195862,-10.8412180,186.87
</coordinates>
</Point>
</Placemark>
<Placemark>
<name>
Thu Dec 22 14:36:38 2016 S=0.29 Km/hr
</name>
<styleUrl>
#styleMap_TLP_Normal
</styleUrl>
<Point>
<coordinates>
-64.9195786,-10.8412209,188.77
</coordinates>
</Point>
</Placemark>
<Placemark>
<name>
Thu Dec 22 14:36:48 2016 S=0.56 Km/hr
</name>
<styleUrl>
#styleMap_TLP_Normal
</styleUrl>
<Point>
<coordinates>
-64.9195862,-10.8412342,190.46
</coordinates>
</Point>
</Placemark>
<Placemark>
<name>
Thu Dec 22 14:36:58 2016 S=1.42 Km/hr
</name>
<styleUrl>
#styleMap_TLP_Normal
</styleUrl>
<Point>
<coordinates>
-64.9195557,-10.8412647,192.12
</coordinates>
</Point>
</Placemark>
<Placemark>
<name>
Thu Dec 22 14:37:08 2016 S=2.22 Km/hr
</name>
<styleUrl>
#styleMap_TLP_Normal
</styleUrl>
<Point>
<coordinates>
-64.9195175,-10.8413258,194.29
</coordinates>
</Point>
</Placemark>
<Placemark>
<name>
Thu Dec 22 14:37:18 2016 S=0.62 Km/hr
</name>
<styleUrl>
#styleMap_TLP_Normal
</styleUrl>
<Point>
<coordinates>
-64.9195404,-10.8413019,196.50
</coordinates>
</Point>
</Placemark>
<Placemark>
<name>
Thu Dec 22 14:37:28 2016 S=1.08 Km/hr
</name>
<styleUrl>
#styleMap_TLP_Normal
</styleUrl>
<Point>
<coordinates>
-64.9195480,-10.8412962,198.08
</coordinates>
</Point>
</Placemark>
<Placemark>
<name>
Thu Dec 22 14:37:38 2016 S=1.03 Km/hr
</name>
<styleUrl>
#styleMap_TLP_Normal
</styleUrl>
<Point>
<coordinates>
-64.9195480,-10.8412437,200.59
</coordinates>
</Point>
</Placemark>
<Placemark>
<name>
Thu Dec 22 14:37:48 2016 S=0.65 Km/hr
</name>
<styleUrl>
#styleMap_TLP_Normal
</styleUrl>
<Point>
<coordinates>
-64.9195480,-10.8412256,202.38
</coordinates>
</Point>
</Placemark>
<Placemark>
<name>
Thu Dec 22 14:37:58 2016 S=0.72 Km/hr
</name>
<styleUrl>
#styleMap_TLP_Normal
</styleUrl>
<Point>
<coordinates>
-64.9195557,-10.8412075,204.13
</coordinates>
</Point>
</Placemark>
<Placemark>
<name>
Thu Dec 22 14:38:08 2016 S=1.02 Km/hr
</name>
<styleUrl>
#styleMap_TLP_Normal
</styleUrl>
<Point>
<coordinates>
-64.9195938,-10.8412323,205.26
</coordinates>
</Point>
</Placemark>
<Placemark>
<name>
Thu Dec 22 14:38:18 2016 S=0.93 Km/hr
</name>
<styleUrl>
#styleMap_TLP_Normal
</styleUrl>
<Point>
<coordinates>
-64.9195862,-10.8412609,205.24
</coordinates>
</Point>
</Placemark>
<Placemark>
<name>
Thu Dec 22 14:38:28 2016 S=1.96 Km/hr
</name>
<styleUrl>
#styleMap_TLP_Normal
</styleUrl>
<Point>
<coordinates>
-64.9195938,-10.8413334,204.27
</coordinates>
</Point>
</Placemark>
<Placemark>
<name>
Thu Dec 22 14:38:38 2016 S=0.41 Km/hr
</name>
<styleUrl>
#styleMap_TLP_Normal
</styleUrl>
<Point>
<coordinates>
-64.9195633,-10.8413239,206.71
</coordinates>
</Point>
</Placemark>
<Placemark>
<name>
Thu Dec 22 14:38:48 2016 S=0.56 Km/hr
</name>
<styleUrl>
#styleMap_TLP_Normal
</styleUrl>
<Point>
<coordinates>
-64.9195633,-10.8413286,208.19
</coordinates>
</Point>
</Placemark>
<Placemark>
<name>
Thu Dec 22 14:38:58 2016 S=0.77 Km/hr
</name>
<styleUrl>
#styleMap_TLP_Normal
</styleUrl>
<Point>
<coordinates>
-64.9195786,-10.8413286,209.79
</coordinates>
</Point>
</Placemark>
<Placemark>
<name>
Thu Dec 22 14:39:08 2016 S=0.50 Km/hr
</name>
<styleUrl>
#styleMap_TLP_Normal
</styleUrl>
<Point>
<coordinates>
-64.9195862,-10.8413296,211.78
</coordinates>
</Point>
</Placemark>
<Placemark>
<name>
Thu Dec 22 14:39:18 2016 S=0.34 Km/hr
</name>
<styleUrl>
#styleMap_TLP_Normal
</styleUrl>
<Point>
<coordinates>
-64.9195938,-10.8413239,213.54
</coordinates>
</Point>
</Placemark>
<Placemark>
<name>
Thu Dec 22 14:39:28 2016 S=1.66 Km/hr
</name>
<styleUrl>
#styleMap_TLP_Normal
</styleUrl>
<Point>
<coordinates>
-64.9195175,-10.8412619,211.13
</coordinates>
</Point>
</Placemark>
<Placemark>
<name>
Thu Dec 22 14:39:38 2016 S=0.55 Km/hr
</name>
<styleUrl>
#styleMap_TLP_Normal
</styleUrl>
<Point>
<coordinates>
-64.9194794,-10.8412161,208.45
</coordinates>
</Point>
</Placemark>
<Placemark>
<name>
Thu Dec 22 14:39:48 2016 S=0.66 Km/hr
</name>
<styleUrl>
#styleMap_TLP_Normal
</styleUrl>
<Point>
<coordinates>
-64.9194641,-10.8412151,209.29
</coordinates>
</Point>
</Placemark>
<Placemark>
<name>
Thu Dec 22 14:39:58 2016 S=0.28 Km/hr
</name>
<styleUrl>
#styleMap_TLP_Normal
</styleUrl>
<Point>
<coordinates>
-64.9194565,-10.8412104,209.67
</coordinates>
</Point>
</Placemark>
<Placemark>
<name>
Thu Dec 22 14:40:08 2016 S=1.45 Km/hr
</name>
<styleUrl>
#styleMap_TLP_Normal
</styleUrl>
<Point>
<coordinates>
-64.9194946,-10.8411884,208.97
</coordinates>
</Point>
</Placemark>
<Placemark>
<name>
Thu Dec 22 14:40:18 2016 S=0.58 Km/hr
</name>
<styleUrl>
#styleMap_TLP_Normal
</styleUrl>
<Point>
<coordinates>
-64.9195023,-10.8411903,203.61
</coordinates>
</Point>
</Placemark>
<Placemark>
<name>
Thu Dec 22 14:40:28 2016 S=0.91 Km/hr
</name>
<styleUrl>
#styleMap_TLP_Normal
</styleUrl>
<Point>
<coordinates>
-64.9194946,-10.8411808,202.75
</coordinates>
</Point>
</Placemark>
<Placemark>
<name>
Thu Dec 22 14:40:38 2016 S=1.26 Km/hr
</name>
<styleUrl>
#styleMap_TLP_Normal
</styleUrl>
<Point>
<coordinates>
-64.9194565,-10.8411427,198.51
</coordinates>
</Point>
</Placemark>
<Placemark>
<name>
Thu Dec 22 14:40:48 2016 S=0.89 Km/hr
</name>
<styleUrl>
#styleMap_TLP_Normal
</styleUrl>
<Point>
<coordinates>
-64.9194489,-10.8410854,196.44
</coordinates>
</Point>
</Placemark>
<Placemark>
<name>
Thu Dec 22 14:40:58 2016 S=0.82 Km/hr
</name>
<styleUrl>
#styleMap_TLP_Normal
</styleUrl>
<Point>
<coordinates>
-64.9194412,-10.8410730,195.02
</coordinates>
</Point>
</Placemark>
<Placemark>
<name>
Thu Dec 22 14:41:08 2016 S=0.46 Km/hr
</name>
<styleUrl>
#styleMap_TLP_Normal
</styleUrl>
<Point>
<coordinates>
-64.9194260,-10.8410645,193.46
</coordinates>
</Point>
</Placemark>
<Placemark>
<name>
Thu Dec 22 14:41:18 2016 S=1.22 Km/hr
</name>
<styleUrl>
#styleMap_TLP_Normal
</styleUrl>
<Point>
<coordinates>
-64.9194641,-10.8409729,189.47
</coordinates>
</Point>
</Placemark>
<Placemark>
<name>
Thu Dec 22 14:41:28 2016 S=0.24 Km/hr
</name>
<styleUrl>
#styleMap_TLP_Normal
</styleUrl>
<Point>
<coordinates>
-64.9194565,-10.8409510,185.62
</coordinates>
</Point>
</Placemark>
<Placemark>
<name>
Thu Dec 22 14:41:38 2016 S=0.99 Km/hr
</name>
<styleUrl>
#styleMap_TLP_Normal
</styleUrl>
<Point>
<coordinates>
-64.9194412,-10.8409548,183.44
</coordinates>
</Point>
</Placemark>
<Placemark>
<name>
Thu Dec 22 14:41:48 2016 S=0.75 Km/hr
</name>
<styleUrl>
#styleMap_TLP_Normal
</styleUrl>
<Point>
<coordinates>
-64.9194183,-10.8409586,181.11
</coordinates>
</Point>
</Placemark>
<Placemark>
<name>
Thu Dec 22 14:41:58 2016 S=0.88 Km/hr
</name>
<styleUrl>
#styleMap_TLP_Normal
</styleUrl>
<Point>
<coordinates>
-64.9194336,-10.8409700,177.29
</coordinates>
</Point>
</Placemark>
<Placemark>
<name>
Thu Dec 22 14:42:08 2016 S=0.49 Km/hr
</name>
<styleUrl>
#styleMap_TLP_Normal
</styleUrl>
<Point>
<coordinates>
-64.9194489,-10.8409872,172.92
</coordinates>
</Point>
</Placemark>
<Placemark>
<name>
Thu Dec 22 14:42:18 2016 S=0.71 Km/hr
</name>
<styleUrl>
#styleMap_TLP_Normal
</styleUrl>
<Point>
<coordinates>
-64.9194489,-10.8409843,170.10
</coordinates>
</Point>
</Placemark>
<Placemark>
<name>
Thu Dec 22 14:42:28 2016 S=0.35 Km/hr
</name>
<styleUrl>
#styleMap_TLP_Normal
</styleUrl>
<Point>
<coordinates>
-64.9194336,-10.8409777,167.48
</coordinates>
</Point>
</Placemark>
<Placemark>
<name>
Thu Dec 22 14:42:38 2016 S=0.58 Km/hr
</name>
<styleUrl>
#styleMap_TLP_Normal
</styleUrl>
<Point>
<coordinates>
-64.9194336,-10.8409748,164.91
</coordinates>
</Point>
</Placemark>
<Placemark>
<name>
Thu Dec 22 14:42:48 2016 S=0.98 Km/hr
</name>
<styleUrl>
#styleMap_TLP_Normal
</styleUrl>
<Point>
<coordinates>
-64.9194489,-10.8409872,162.70
</coordinates>
</Point>
</Placemark>
<Placemark>
<name>
Thu Dec 22 14:42:58 2016 S=0.79 Km/hr
</name>
<styleUrl>
#styleMap_TLP_Normal
</styleUrl>
<Point>
<coordinates>
-64.9194489,-10.8410215,159.40
</coordinates>
</Point>
</Placemark>
<Placemark>
<name>
Thu Dec 22 14:43:08 2016 S=0.90 Km/hr
</name>
<styleUrl>
#styleMap_TLP_Normal
</styleUrl>
<Point>
<coordinates>
-64.9194336,-10.8410521,156.23
</coordinates>
</Point>
</Placemark>
<Placemark>
<name>
Thu Dec 22 14:43:18 2016 S=0.89 Km/hr
</name>
<styleUrl>
#styleMap_TLP_Normal
</styleUrl>
<Point>
<coordinates>
-64.9194031,-10.8410683,153.77
</coordinates>
</Point>
</Placemark>
<Placemark>
<name>
Thu Dec 22 14:43:28 2016 S=0.98 Km/hr
</name>
<styleUrl>
#styleMap_TLP_Normal
</styleUrl>
<Point>
<coordinates>
-64.9193573,-10.8410730,152.82
</coordinates>
</Point>
</Placemark>
<Placemark>
<name>
Thu Dec 22 14:43:38 2016 S=0.34 Km/hr
</name>
<styleUrl>
#styleMap_TLP_Normal
</styleUrl>
<Point>
<coordinates>
-64.9193420,-10.8410769,151.31
</coordinates>
</Point>
</Placemark>
<Placemark>
<name>
Thu Dec 22 14:43:48 2016 S=0.93 Km/hr
</name>
<styleUrl>
#styleMap_TLP_Normal
</styleUrl>
<Point>
<coordinates>
-64.9193573,-10.8410864,150.16
</coordinates>
</Point>
</Placemark>
<Placemark>
<name>
Thu Dec 22 14:43:58 2016 S=0.88 Km/hr
</name>
<styleUrl>
#styleMap_TLP_Normal
</styleUrl>
<Point>
<coordinates>
-64.9194260,-10.8410807,149.72
</coordinates>
</Point>
</Placemark>
<Placemark>
<name>
Thu Dec 22 14:44:08 2016 S=0.86 Km/hr
</name>
<styleUrl>
#styleMap_TLP_Normal
</styleUrl>
<Point>
<coordinates>
-64.9194565,-10.8410654,148.79
</coordinates>
</Point>
</Placemark>
<Placemark>
<name>
Thu Dec 22 14:44:18 2016 S=0.76 Km/hr
</name>
<styleUrl>
#styleMap_TLP_Normal
</styleUrl>
<Point>
<coordinates>
-64.9194794,-10.8410740,147.64
</coordinates>
</Point>
</Placemark>
<Placemark>
<name>
Thu Dec 22 14:44:28 2016 S=0.45 Km/hr
</name>
<styleUrl>
#styleMap_TLP_Normal
</styleUrl>
<Point>
<coordinates>
-64.9194946,-10.8410797,146.75
</coordinates>
</Point>
</Placemark>
<Placemark>
<name>
Thu Dec 22 14:44:38 2016 S=0.69 Km/hr
</name>
<styleUrl>
#styleMap_TLP_Normal
</styleUrl>
<Point>
<coordinates>
-64.9195023,-10.8410864,146.34
</coordinates>
</Point>
</Placemark>
<Placemark>
<name>
Thu Dec 22 14:44:48 2016 S=1.05 Km/hr
</name>
<styleUrl>
#styleMap_TLP_Normal
</styleUrl>
<Point>
<coordinates>
-64.9195404,-10.8410721,147.46
</coordinates>
</Point>
</Placemark>
<Placemark>
<name>
Thu Dec 22 14:44:58 2016 S=0.69 Km/hr
</name>
<styleUrl>
#styleMap_TLP_Normal
</styleUrl>
<Point>
<coordinates>
-64.9195786,-10.8410463,149.06
</coordinates>
</Point>
</Placemark>
<Placemark>
<name>
Thu Dec 22 14:45:08 2016 S=0.04 Km/hr
</name>
<styleUrl>
#styleMap_TLP_Normal
</styleUrl>
<Point>
<coordinates>
-64.9195862,-10.8410387,148.99
</coordinates>
</Point>
</Placemark>
<Placemark>
<name>
Thu Dec 22 14:45:18 2016 S=1.01 Km/hr
</name>
<styleUrl>
#styleMap_TLP_Normal
</styleUrl>
<Point>
<coordinates>
-64.9195786,-10.8410549,149.23
</coordinates>
</Point>
</Placemark>
<Placemark>
<name>
Thu Dec 22 14:45:28 2016 S=1.11 Km/hr
</name>
<styleUrl>
#styleMap_TLP_Normal
</styleUrl>
<Point>
<coordinates>
-64.9195557,-10.8410635,149.16
</coordinates>
</Point>
</Placemark>
<Placemark>
<name>
Thu Dec 22 14:45:38 2016 S=0.91 Km/hr
</name>
<styleUrl>
#styleMap_TLP_Normal
</styleUrl>
<Point>
<coordinates>
-64.9194794,-10.8410397,147.01
</coordinates>
</Point>
</Placemark>
<Placemark>
<name>
Thu Dec 22 14:45:48 2016 S=0.84 Km/hr
</name>
<styleUrl>
#styleMap_TLP_Normal
</styleUrl>
<Point>
<coordinates>
-64.9194565,-10.8410244,147.54
</coordinates>
</Point>
</Placemark>
<Placemark>
<name>
Thu Dec 22 14:45:58 2016 S=0.25 Km/hr
</name>
<styleUrl>
#styleMap_TLP_Normal
</styleUrl>
<Point>
<coordinates>
-64.9194336,-10.8410225,147.44
</coordinates>
</Point>
</Placemark>
<Placemark>
<name>
Thu Dec 22 14:46:08 2016 S=0.19 Km/hr
</name>
<styleUrl>
#styleMap_TLP_Normal
</styleUrl>
<Point>
<coordinates>
-64.9194336,-10.8410301,147.26
</coordinates>
</Point>
</Placemark>
<Placemark>
<name>
Thu Dec 22 14:46:18 2016 S=0.29 Km/hr
</name>
<styleUrl>
#styleMap_TLP_Normal
</styleUrl>
<Point>
<coordinates>
-64.9194412,-10.8410387,147.12
</coordinates>
</Point>
</Placemark>
<Placemark>
<name>
Thu Dec 22 14:46:28 2016 S=0.10 Km/hr
</name>
<styleUrl>
#styleMap_TLP_Normal
</styleUrl>
<Point>
<coordinates>
-64.9194336,-10.8410387,146.91
</coordinates>
</Point>
</Placemark>
<Placemark>
<name>
Thu Dec 22 14:46:38 2016 S=1.14 Km/hr
</name>
<styleUrl>
#styleMap_TLP_Normal
</styleUrl>
<Point>
<coordinates>
-64.9194489,-10.8410301,146.93
</coordinates>
</Point>
</Placemark>
<Placemark>
<name>
Thu Dec 22 14:46:48 2016 S=1.06 Km/hr
</name>
<styleUrl>
#styleMap_TLP_Normal
</styleUrl>
<Point>
<coordinates>
-64.9194946,-10.8409872,150.77
</coordinates>
</Point>
</Placemark>
<Placemark>
<name>
Thu Dec 22 14:46:58 2016 S=0.94 Km/hr
</name>
<styleUrl>
#styleMap_TLP_Normal
</styleUrl>
<Point>
<coordinates>
-64.9195175,-10.8409929,151.71
</coordinates>
</Point>
</Placemark>
<Placemark>
<name>
Thu Dec 22 14:47:08 2016 S=0.39 Km/hr
</name>
<styleUrl>
#styleMap_TLP_Normal
</styleUrl>
<Point>
<coordinates>
-64.9195328,-10.8410034,152.23
</coordinates>
</Point>
</Placemark>
<Placemark>
<name>
Thu Dec 22 14:47:18 2016 S=1.16 Km/hr
</name>
<styleUrl>
#styleMap_TLP_Normal
</styleUrl>
<Point>
<coordinates>
-64.9194870,-10.8410387,153.61
</coordinates>
</Point>
</Placemark>
<Placemark>
<name>
Thu Dec 22 14:47:28 2016 S=0.49 Km/hr
</name>
<styleUrl>
#styleMap_TLP_Normal
</styleUrl>
<Point>
<coordinates>
-64.9194870,-10.8410587,154.50
</coordinates>
</Point>
</Placemark>
<Placemark>
<name>
Thu Dec 22 14:47:38 2016 S=0.29 Km/hr
</name>
<styleUrl>
#styleMap_TLP_Normal
</styleUrl>
<Point>
<coordinates>
-64.9194870,-10.8410673,155.45
</coordinates>
</Point>
</Placemark>
<Placemark>
<name>
Thu Dec 22 14:47:48 2016 S=1.12 Km/hr
</name>
<styleUrl>
#styleMap_TLP_Normal
</styleUrl>
<Point>
<coordinates>
-64.9194336,-10.8410902,157.21
</coordinates>
</Point>
</Placemark>
<Placemark>
<name>
Thu Dec 22 14:47:58 2016 S=0.92 Km/hr
</name>
<styleUrl>
#styleMap_TLP_Normal
</styleUrl>
<Point>
<coordinates>
-64.9193954,-10.8411036,160.68
</coordinates>
</Point>
</Placemark>
<Placemark>
<name>
Thu Dec 22 14:48:08 2016 S=0.40 Km/hr
</name>
<styleUrl>
#styleMap_TLP_Normal
</styleUrl>
<Point>
<coordinates>
-64.9193726,-10.8411121,162.72
</coordinates>
</Point>
</Placemark>
<Placemark>
<name>
Thu Dec 22 14:48:18 2016 S=0.64 Km/hr
</name>
<styleUrl>
#styleMap_TLP_Normal
</styleUrl>
<Point>
<coordinates>
-64.9193802,-10.8411179,164.38
</coordinates>
</Point>
</Placemark>
<Placemark>
<name>
Thu Dec 22 14:48:28 2016 S=0.24 Km/hr
</name>
<styleUrl>
#styleMap_TLP_Normal
</styleUrl>
<Point>
<coordinates>
-64.9193878,-10.8411093,166.11
</coordinates>
</Point>
</Placemark>
<Placemark>
<name>
Thu Dec 22 14:48:38 2016 S=0.89 Km/hr
</name>
<styleUrl>
#styleMap_TLP_Normal
</styleUrl>
<Point>
<coordinates>
-64.9193954,-10.8411179,167.66
</coordinates>
</Point>
</Placemark>
<Placemark>
<name>
Thu Dec 22 14:48:48 2016 S=1.18 Km/hr
</name>
<styleUrl>
#styleMap_TLP_Normal
</styleUrl>
<Point>
<coordinates>
-64.9193954,-10.8411503,169.21
</coordinates>
</Point>
</Placemark>
<Placemark>
<name>
Thu Dec 22 14:48:58 2016 S=1.01 Km/hr
</name>
<styleUrl>
#styleMap_TLP_Normal
</styleUrl>
<Point>
<coordinates>
-64.9194412,-10.8412056,172.11
</coordinates>
</Point>
</Placemark>
<Placemark>
<name>
Thu Dec 22 14:49:08 2016 S=0.49 Km/hr
</name>
<styleUrl>
#styleMap_TLP_Normal
</styleUrl>
<Point>
<coordinates>
-64.9194412,-10.8412247,174.27
</coordinates>
</Point>
</Placemark>
<Placemark>
<name>
Thu Dec 22 14:49:18 2016 S=0.76 Km/hr
</name>
<styleUrl>
#styleMap_TLP_Normal
</styleUrl>
<Point>
<coordinates>
-64.9194412,-10.8412266,175.68
</coordinates>
</Point>
</Placemark>
<Placemark>
<name>
Thu Dec 22 14:49:28 2016 S=0.55 Km/hr
</name>
<styleUrl>
#styleMap_TLP_Normal
</styleUrl>
<Point>
<coordinates>
-64.9194565,-10.8412323,176.95
</coordinates>
</Point>
</Placemark>
<Placemark>
<name>
Thu Dec 22 14:49:38 2016 S=0.16 Km/hr
</name>
<styleUrl>
#styleMap_TLP_Normal
</styleUrl>
<Point>
<coordinates>
-64.9194565,-10.8412304,177.64
</coordinates>
</Point>
</Placemark>
<Placemark>
<name>
Thu Dec 22 14:49:48 2016 S=0.17 Km/hr
</name>
<styleUrl>
#styleMap_TLP_Normal
</styleUrl>
<Point>
<coordinates>
-64.9194565,-10.8412247,178.70
</coordinates>
</Point>
</Placemark>
<Placemark>
<name>
Thu Dec 22 14:49:58 2016 S=0.44 Km/hr
</name>
<styleUrl>
#styleMap_TLP_Normal
</styleUrl>
<Point>
<coordinates>
-64.9194565,-10.8412151,179.64
</coordinates>
</Point>
</Placemark>
<Placemark>
<name>
Thu Dec 22 14:50:08 2016 S=0.16 Km/hr
</name>
<styleUrl>
#styleMap_TLP_Normal
</styleUrl>
<Point>
<coordinates>
-64.9194565,-10.8412085,180.43
</coordinates>
</Point>
</Placemark>
<Placemark>
<name>
Thu Dec 22 14:50:18 2016 S=0.50 Km/hr
</name>
<styleUrl>
#styleMap_TLP_Normal
</styleUrl>
<Point>
<coordinates>
-64.9194489,-10.8412085,181.26
</coordinates>
</Point>
</Placemark>
<Placemark>
<name>
Thu Dec 22 14:50:28 2016 S=0.86 Km/hr
</name>
<styleUrl>
#styleMap_TLP_Normal
</styleUrl>
<Point>
<coordinates>
-64.9194412,-10.8412209,182.14
</coordinates>
</Point>
</Placemark>
<Placemark>
<name>
Thu Dec 22 14:50:38 2016 S=0.48 Km/hr
</name>
<styleUrl>
#styleMap_TLP_Normal
</styleUrl>
<Point>
<coordinates>
-64.9194336,-10.8412237,182.96
</coordinates>
</Point>
</Placemark>
<Placemark>
<name>
Thu Dec 22 14:50:48 2016 S=0.73 Km/hr
</name>
<styleUrl>
#styleMap_TLP_Normal
</styleUrl>
<Point>
<coordinates>
-64.9194260,-10.8412132,183.79
</coordinates>
</Point>
</Placemark>
<Placemark>
<name>
Thu Dec 22 14:50:58 2016 S=0.05 Km/hr
</name>
<styleUrl>
#styleMap_TLP_Normal
</styleUrl>
<Point>
<coordinates>
-64.9194260,-10.8412123,184.61
</coordinates>
</Point>
</Placemark>
<Placemark>
<name>
Thu Dec 22 14:51:08 2016 S=0.82 Km/hr
</name>
<styleUrl>
#styleMap_TLP_Normal
</styleUrl>
<Point>
<coordinates>
-64.9194412,-10.8411636,182.90
</coordinates>
</Point>
</Placemark>
<Placemark>
<name>
Thu Dec 22 14:51:18 2016 S=0.82 Km/hr
</name>
<styleUrl>
#styleMap_TLP_Normal
</styleUrl>
<Point>
<coordinates>
-64.9194565,-10.8411570,183.45
</coordinates>
</Point>
</Placemark>
<Placemark>
<name>
Thu Dec 22 14:51:28 2016 S=0.79 Km/hr
</name>
<styleUrl>
#styleMap_TLP_Normal
</styleUrl>
<Point>
<coordinates>
-64.9194641,-10.8411694,184.00
</coordinates>
</Point>
</Placemark>
<Placemark>
<name>
Thu Dec 22 14:51:38 2016 S=0.75 Km/hr
</name>
<styleUrl>
#styleMap_TLP_Normal
</styleUrl>
<Point>
<coordinates>
-64.9194641,-10.8411694,184.36
</coordinates>
</Point>
</Placemark>
<Placemark>
<name>
Thu Dec 22 14:51:48 2016 S=1.24 Km/hr
</name>
<styleUrl>
#styleMap_TLP_Normal
</styleUrl>
<Point>
<coordinates>
-64.9194489,-10.8411045,180.10
</coordinates>
</Point>
</Placemark>
<Placemark>
<name>
Thu Dec 22 14:51:58 2016 S=1.28 Km/hr
</name>
<styleUrl>
#styleMap_TLP_Normal
</styleUrl>
<Point>
<coordinates>
-64.9194794,-10.8409739,171.30
</coordinates>
</Point>
</Placemark>
<Placemark>
<name>
Thu Dec 22 14:52:08 2016 S=0.73 Km/hr
</name>
<styleUrl>
#styleMap_TLP_Normal
</styleUrl>
<Point>
<coordinates>
-64.9195023,-10.8409433,171.01
</coordinates>
</Point>
</Placemark>
<Placemark>
<name>
Thu Dec 22 14:52:18 2016 S=0.21 Km/hr
</name>
<styleUrl>
#styleMap_TLP_Normal
</styleUrl>
<Point>
<coordinates>
-64.9195023,-10.8409281,170.47
</coordinates>
</Point>
</Placemark>
<Placemark>
<name>
Thu Dec 22 14:52:28 2016 S=0.79 Km/hr
</name>
<styleUrl>
#styleMap_TLP_Normal
</styleUrl>
<Point>
<coordinates>
-64.9194794,-10.8409271,169.79
</coordinates>
</Point>
</Placemark>
<Placemark>
<name>
Thu Dec 22 14:52:38 2016 S=1.01 Km/hr
</name>
<styleUrl>
#styleMap_TLP_Normal
</styleUrl>
<Point>
<coordinates>
-64.9194412,-10.8409691,164.74
</coordinates>
</Point>
</Placemark>
<Placemark>
<name>
Thu Dec 22 14:52:48 2016 S=0.84 Km/hr
</name>
<styleUrl>
#styleMap_TLP_Normal
</styleUrl>
<Point>
<coordinates>
-64.9194260,-10.8410006,162.98
</coordinates>
</Point>
</Placemark>
<Placemark>
<name>
Thu Dec 22 14:52:58 2016 S=0.49 Km/hr
</name>
<styleUrl>
[truncated: 65,226 more chars]
