# Supplementary material for: Lévy foraging patterns of rural humans
Source: PLoS One. 2018 Jun 18;13(6):e0199099. doi: 10.1371/journal.pone.0199099 (PMC6005560; doi:10.1371/journal.pone.0199099)
Supplement: S4 File — (ZIP) [file pone.0199099.s004.zip › 08Holux_M-241_Start_20161222-101201_Finish_20161222-154728.txt]

-64.9207382	-10.8408442	116.74	Thu Dec 22 12:12:01 2016
-64.9206619	-10.8409491	100.92	Thu Dec 22 12:12:11 2016
-64.9205322	-10.8409929	88.11	Thu Dec 22 12:12:21 2016
-64.9204636	-10.8410091	77.58	Thu Dec 22 12:12:31 2016
-64.9204559	-10.8411007	68.78	Thu Dec 22 12:12:41 2016
-64.9204025	-10.8411493	61.67	Thu Dec 22 12:12:51 2016
-64.9204025	-10.8412161	55.57	Thu Dec 22 12:13:01 2016
-64.9203186	-10.8412123	50.06	Thu Dec 22 12:13:11 2016
-64.9202347	-10.8412571	45.15	Thu Dec 22 12:13:21 2016
-64.9201202	-10.8412609	40.71	Thu Dec 22 12:13:31 2016
-64.9200134	-10.8413095	36.71	Thu Dec 22 12:13:41 2016
-64.9199829	-10.8413744	33.09	Thu Dec 22 12:13:51 2016
-64.9199982	-10.8414965	29.78	Thu Dec 22 12:14:01 2016
-64.9199448	-10.8415804	26.49	Thu Dec 22 12:14:11 2016
-64.9199448	-10.8416166	23.53	Thu Dec 22 12:14:21 2016
-64.9199219	-10.8417110	20.76	Thu Dec 22 12:14:31 2016
-64.9199219	-10.8418446	18.17	Thu Dec 22 12:14:41 2016
-64.9198914	-10.8418751	16.26	Thu Dec 22 12:14:51 2016
-64.9198608	-10.8419514	14.42	Thu Dec 22 12:15:01 2016
-64.9197998	-10.8419857	12.39	Thu Dec 22 12:15:11 2016
-64.9197388	-10.8419943	10.58	Thu Dec 22 12:15:21 2016
-64.9196091	-10.8420019	8.75	Thu Dec 22 12:15:31 2016
-64.9195709	-10.8420610	7.30	Thu Dec 22 12:15:41 2016
-64.9195099	-10.8420677	5.85	Thu Dec 22 12:15:51 2016
-64.9194565	-10.8421307	4.51	Thu Dec 22 12:16:01 2016
-64.9195023	-10.8421297	3.47	Thu Dec 22 12:16:11 2016
-64.9195023	-10.8421650	2.64	Thu Dec 22 12:16:21 2016
-64.9195175	-10.8421831	1.85	Thu Dec 22 12:16:31 2016
-64.9195328	-10.8421402	1.17	Thu Dec 22 12:16:41 2016
-64.9195251	-10.8421793	0.47	Thu Dec 22 12:16:51 2016
-64.9194794	-10.8421955	-0.33	Thu Dec 22 12:17:01 2016
-64.9194565	-10.8422146	-1.06	Thu Dec 22 12:17:11 2016
-64.9194412	-10.8422413	-1.77	Thu Dec 22 12:17:21 2016
-64.9195404	-10.8421469	-2.16	Thu Dec 22 12:17:31 2016
-64.9195709	-10.8421917	-2.74	Thu Dec 22 12:17:41 2016
-64.9195786	-10.8421831	-3.21	Thu Dec 22 12:17:51 2016
-64.9195938	-10.8421803	-3.70	Thu Dec 22 12:18:01 2016
-64.9195328	-10.8421478	-4.13	Thu Dec 22 12:18:11 2016
-64.9194794	-10.8421516	-4.74	Thu Dec 22 12:18:21 2016
-64.9195175	-10.8421183	-5.31	Thu Dec 22 12:18:31 2016
-64.9195175	-10.8421612	-5.81	Thu Dec 22 12:18:41 2016
-64.9194870	-10.8421984	-6.33	Thu Dec 22 12:18:51 2016
-64.9194946	-10.8421917	-6.82	Thu Dec 22 12:19:01 2016
-64.9194260	-10.8421555	-7.28	Thu Dec 22 12:19:11 2016
-64.9194565	-10.8421507	-7.74	Thu Dec 22 12:19:21 2016
-64.9195099	-10.8421392	-8.07	Thu Dec 22 12:19:31 2016
-64.9194641	-10.8421068	-8.60	Thu Dec 22 12:19:41 2016
-64.9194489	-10.8420887	-9.22	Thu Dec 22 12:19:51 2016
-64.9193726	-10.8421135	-9.85	Thu Dec 22 12:20:01 2016
-64.9194183	-10.8421965	-10.30	Thu Dec 22 12:20:11 2016
-64.9193954	-10.8422241	-10.75	Thu Dec 22 12:20:21 2016
-64.9193878	-10.8422232	-10.92	Thu Dec 22 12:20:31 2016
-64.9194717	-10.8421783	-11.07	Thu Dec 22 12:20:41 2016
-64.9194870	-10.8421669	-11.27	Thu Dec 22 12:20:51 2016
-64.9194946	-10.8421860	-11.43	Thu Dec 22 12:21:01 2016
-64.9194565	-10.8421946	-11.61	Thu Dec 22 12:21:11 2016
-64.9194107	-10.8421688	-11.84	Thu Dec 22 12:21:21 2016
-64.9193573	-10.8421402	-12.12	Thu Dec 22 12:21:31 2016
-64.9193726	-10.8421440	-12.34	Thu Dec 22 12:21:41 2016
-64.9193497	-10.8421459	-12.48	Thu Dec 22 12:21:51 2016
-64.9193420	-10.8421440	-12.57	Thu Dec 22 12:22:01 2016
-64.9193039	-10.8421040	-12.70	Thu Dec 22 12:22:11 2016
-64.9192810	-10.8420715	-12.92	Thu Dec 22 12:22:21 2016
-64.9192352	-10.8419971	-13.23	Thu Dec 22 12:22:31 2016
-64.9192657	-10.8419733	-13.54	Thu Dec 22 12:22:41 2016
-64.9192886	-10.8419971	-13.67	Thu Dec 22 12:22:51 2016
-64.9192581	-10.8419905	-13.82	Thu Dec 22 12:23:01 2016
-64.9192505	-10.8419590	-13.90	Thu Dec 22 12:23:11 2016
-64.9192429	-10.8419132	-13.97	Thu Dec 22 12:23:21 2016
-64.9192505	-10.8418589	-14.05	Thu Dec 22 12:23:31 2016
-64.9191971	-10.8418865	-14.10	Thu Dec 22 12:23:41 2016
-64.9191742	-10.8418875	-14.27	Thu Dec 22 12:23:51 2016
-64.9191666	-10.8419123	-14.43	Thu Dec 22 12:24:01 2016
-64.9190826	-10.8418779	-14.52	Thu Dec 22 12:24:11 2016
-64.9190826	-10.8418293	-14.40	Thu Dec 22 12:24:21 2016
-64.9190750	-10.8417759	-14.45	Thu Dec 22 12:24:31 2016
-64.9190826	-10.8417501	-14.41	Thu Dec 22 12:24:41 2016
-64.9190369	-10.8417282	-14.31	Thu Dec 22 12:24:51 2016
-64.9190292	-10.8416967	-14.52	Thu Dec 22 12:25:01 2016
-64.9190903	-10.8417187	-14.55	Thu Dec 22 12:25:11 2016
-64.9190674	-10.8417139	-14.71	Thu Dec 22 12:25:21 2016
-64.9190521	-10.8416662	-14.88	Thu Dec 22 12:25:31 2016
-64.9190598	-10.8416414	-15.21	Thu Dec 22 12:25:41 2016
-64.9190750	-10.8415861	-15.39	Thu Dec 22 12:25:51 2016
-64.9191208	-10.8414583	-15.43	Thu Dec 22 12:26:01 2016
-64.9190979	-10.8414793	-15.52	Thu Dec 22 12:26:11 2016
-64.9190445	-10.8414545	-15.70	Thu Dec 22 12:26:21 2016
-64.9190445	-10.8414412	-15.74	Thu Dec 22 12:26:31 2016
-64.9190598	-10.8414335	-15.72	Thu Dec 22 12:26:41 2016
-64.9191055	-10.8414230	-15.76	Thu Dec 22 12:26:51 2016
-64.9191055	-10.8414507	-15.76	Thu Dec 22 12:27:01 2016
-64.9191208	-10.8414640	-15.73	Thu Dec 22 12:27:11 2016
-64.9191055	-10.8414335	-15.58	Thu Dec 22 12:27:21 2016
-64.9190750	-10.8414221	-15.65	Thu Dec 22 12:27:31 2016
-64.9190598	-10.8414345	-15.63	Thu Dec 22 12:27:41 2016
-64.9190063	-10.8414202	-15.61	Thu Dec 22 12:27:51 2016
-64.9190140	-10.8413763	-15.50	Thu Dec 22 12:28:01 2016
-64.9189682	-10.8413877	-15.44	Thu Dec 22 12:28:11 2016
-64.9188690	-10.8413734	-15.48	Thu Dec 22 12:28:21 2016
-64.9188080	-10.8413563	-15.46	Thu Dec 22 12:28:31 2016
-64.9188385	-10.8413496	-15.49	Thu Dec 22 12:28:41 2016
-64.9188461	-10.8413725	-15.53	Thu Dec 22 12:28:51 2016
-64.9188919	-10.8413343	-15.39	Thu Dec 22 12:29:01 2016
-64.9189453	-10.8414364	-15.27	Thu Dec 22 12:29:11 2016
-64.9189911	-10.8414669	-15.22	Thu Dec 22 12:29:21 2016
-64.9189987	-10.8414488	-15.06	Thu Dec 22 12:29:31 2016
-64.9190674	-10.8414793	-15.08	Thu Dec 22 12:29:41 2016
-64.9190826	-10.8415108	-15.17	Thu Dec 22 12:29:51 2016
-64.9190979	-10.8415709	-15.22	Thu Dec 22 12:30:01 2016
-64.9190674	-10.8415632	-15.17	Thu Dec 22 12:30:11 2016
-64.9191132	-10.8415804	-15.15	Thu Dec 22 12:30:21 2016
-64.9192047	-10.8415012	-15.08	Thu Dec 22 12:30:31 2016
-64.9194260	-10.8413363	-10.50	Thu Dec 22 12:30:41 2016
-64.9194794	-10.8413057	-8.98	Thu Dec 22 12:30:51 2016
-64.9194870	-10.8413172	-8.85	Thu Dec 22 12:31:01 2016
-64.9195023	-10.8413162	-8.85	Thu Dec 22 12:31:11 2016
-64.9195175	-10.8413105	-8.85	Thu Dec 22 12:31:21 2016
-64.9195328	-10.8413010	-8.83	Thu Dec 22 12:31:31 2016
-64.9195251	-10.8412924	-8.79	Thu Dec 22 12:31:41 2016
-64.9195633	-10.8412676	-8.53	Thu Dec 22 12:31:51 2016
-64.9195786	-10.8412266	-7.55	Thu Dec 22 12:32:01 2016
-64.9196014	-10.8411779	-6.40	Thu Dec 22 12:32:11 2016
-64.9195709	-10.8411503	-5.30	Thu Dec 22 12:32:21 2016
-64.9195557	-10.8410912	-2.99	Thu Dec 22 12:32:31 2016
-64.9196014	-10.8410540	-2.48	Thu Dec 22 12:32:41 2016
-64.9196091	-10.8410482	-2.31	Thu Dec 22 12:32:51 2016
-64.9196243	-10.8409948	-1.95	Thu Dec 22 12:33:01 2016
-64.9196167	-10.8409367	0.63	Thu Dec 22 12:33:11 2016
-64.9196091	-10.8409357	1.29	Thu Dec 22 12:33:21 2016
-64.9196091	-10.8409348	2.02	Thu Dec 22 12:33:31 2016
-64.9197159	-10.8410368	5.01	Thu Dec 22 12:33:41 2016
-64.9197388	-10.8410330	5.91	Thu Dec 22 12:33:51 2016
-64.9197922	-10.8410492	7.20	Thu Dec 22 12:34:01 2016
-64.9198303	-10.8410759	8.16	Thu Dec 22 12:34:11 2016
-64.9198608	-10.8411064	8.41	Thu Dec 22 12:34:21 2016
-64.9198837	-10.8411322	8.32	Thu Dec 22 12:34:31 2016
-64.9198608	-10.8411503	8.15	Thu Dec 22 12:34:41 2016
-64.9198456	-10.8412580	8.44	Thu Dec 22 12:34:51 2016
-64.9198380	-10.8412781	8.90	Thu Dec 22 12:35:01 2016
-64.9198151	-10.8412838	8.75	Thu Dec 22 12:35:11 2016
-64.9197769	-10.8413162	8.69	Thu Dec 22 12:35:21 2016
-64.9197235	-10.8413429	8.54	Thu Dec 22 12:35:31 2016
-64.9197159	-10.8413839	8.46	Thu Dec 22 12:35:41 2016
-64.9197159	-10.8413963	8.36	Thu Dec 22 12:35:51 2016
-64.9196625	-10.8414202	8.09	Thu Dec 22 12:36:01 2016
-64.9195862	-10.8414392	7.71	Thu Dec 22 12:36:11 2016
-64.9195709	-10.8414860	8.64	Thu Dec 22 12:36:21 2016
-64.9195633	-10.8414984	9.12	Thu Dec 22 12:36:31 2016
-64.9195633	-10.8415298	9.24	Thu Dec 22 12:36:41 2016
-64.9195786	-10.8415747	9.63	Thu Dec 22 12:36:51 2016
-64.9196548	-10.8417015	10.89	Thu Dec 22 12:37:01 2016
-64.9197159	-10.8417168	13.44	Thu Dec 22 12:37:11 2016
-64.9197388	-10.8417168	14.49	Thu Dec 22 12:37:21 2016
-64.9197311	-10.8416843	18.44	Thu Dec 22 12:37:31 2016
-64.9197083	-10.8416767	18.84	Thu Dec 22 12:37:41 2016
-64.9196548	-10.8416643	20.37	Thu Dec 22 12:37:51 2016
-64.9196396	-10.8416376	21.37	Thu Dec 22 12:38:01 2016
-64.9196396	-10.8416443	21.40	Thu Dec 22 12:38:11 2016
-64.9196548	-10.8416510	23.73	Thu Dec 22 12:38:21 2016
-64.9196625	-10.8416529	23.85	Thu Dec 22 12:38:31 2016
-64.9196854	-10.8416300	24.91	Thu Dec 22 12:38:41 2016
-64.9197311	-10.8416471	27.21	Thu Dec 22 12:38:51 2016
-64.9197617	-10.8416634	28.03	Thu Dec 22 12:39:01 2016
-64.9198074	-10.8417006	29.67	Thu Dec 22 12:39:11 2016
-64.9197922	-10.8416691	33.03	Thu Dec 22 12:39:21 2016
-64.9197998	-10.8416777	33.63	Thu Dec 22 12:39:31 2016
-64.9197693	-10.8416052	41.84	Thu Dec 22 12:39:41 2016
-64.9197464	-10.8415394	46.12	Thu Dec 22 12:39:51 2016
-64.9197311	-10.8415251	47.22	Thu Dec 22 12:40:01 2016
-64.9197235	-10.8415384	47.33	Thu Dec 22 12:40:11 2016
-64.9197311	-10.8415413	47.36	Thu Dec 22 12:40:21 2016
-64.9197006	-10.8415346	48.46	Thu Dec 22 12:40:31 2016
-64.9197006	-10.8415537	48.45	Thu Dec 22 12:40:41 2016
-64.9196930	-10.8415403	49.35	Thu Dec 22 12:40:51 2016
-64.9196930	-10.8415527	49.40	Thu Dec 22 12:41:01 2016
-64.9197006	-10.8415718	49.38	Thu Dec 22 12:41:11 2016
-64.9196930	-10.8415308	50.51	Thu Dec 22 12:41:21 2016
-64.9196854	-10.8415337	50.39	Thu Dec 22 12:41:31 2016
-64.9196930	-10.8415337	50.44	Thu Dec 22 12:41:41 2016
-64.9197159	-10.8415442	49.71	Thu Dec 22 12:41:51 2016
-64.9197388	-10.8415346	49.26	Thu Dec 22 12:42:01 2016
-64.9197388	-10.8415365	49.26	Thu Dec 22 12:42:11 2016
-64.9197006	-10.8415070	50.68	Thu Dec 22 12:42:21 2016
-64.9197006	-10.8414974	50.72	Thu Dec 22 12:42:31 2016
-64.9197235	-10.8415203	49.92	Thu Dec 22 12:42:41 2016
-64.9197693	-10.8415632	49.42	Thu Dec 22 12:42:51 2016
-64.9197693	-10.8415737	49.46	Thu Dec 22 12:43:01 2016
-64.9197845	-10.8415947	49.01	Thu Dec 22 12:43:11 2016
-64.9197769	-10.8415918	49.00	Thu Dec 22 12:43:21 2016
-64.9197464	-10.8415880	48.05	Thu Dec 22 12:43:31 2016
-64.9197388	-10.8415833	47.04	Thu Dec 22 12:43:41 2016
-64.9197388	-10.8415871	47.01	Thu Dec 22 12:43:51 2016
-64.9197311	-10.8415899	46.97	Thu Dec 22 12:44:01 2016
-64.9197006	-10.8416052	46.80	Thu Dec 22 12:44:11 2016
-64.9196930	-10.8415937	46.93	Thu Dec 22 12:44:21 2016
-64.9196777	-10.8415909	46.93	Thu Dec 22 12:44:31 2016
-64.9196854	-10.8415918	46.95	Thu Dec 22 12:44:41 2016
-64.9196777	-10.8415899	47.01	Thu Dec 22 12:44:51 2016
-64.9196701	-10.8415976	47.18	Thu Dec 22 12:45:01 2016
-64.9196472	-10.8415928	47.48	Thu Dec 22 12:45:11 2016
-64.9195251	-10.8414736	47.77	Thu Dec 22 12:45:21 2016
-64.9193726	-10.8413630	50.49	Thu Dec 22 12:45:31 2016
-64.9193268	-10.8413181	53.47	Thu Dec 22 12:45:41 2016
-64.9193039	-10.8412600	59.24	Thu Dec 22 12:45:51 2016
-64.9193192	-10.8412666	61.96	Thu Dec 22 12:46:01 2016
-64.9193420	-10.8412600	64.48	Thu Dec 22 12:46:11 2016
-64.9193726	-10.8412437	65.88	Thu Dec 22 12:46:21 2016
-64.9193726	-10.8412685	66.50	Thu Dec 22 12:46:31 2016
-64.9193726	-10.8412876	68.50	Thu Dec 22 12:46:41 2016
-64.9193573	-10.8412962	72.01	Thu Dec 22 12:46:51 2016
-64.9193497	-10.8412819	73.32	Thu Dec 22 12:47:01 2016
-64.9193420	-10.8412914	73.71	Thu Dec 22 12:47:11 2016
-64.9193344	-10.8412943	73.90	Thu Dec 22 12:47:21 2016
-64.9193344	-10.8412619	74.26	Thu Dec 22 12:47:31 2016
-64.9193192	-10.8412256	76.47	Thu Dec 22 12:47:41 2016
-64.9193115	-10.8412352	78.99	Thu Dec 22 12:47:51 2016
-64.9193039	-10.8412218	79.89	Thu Dec 22 12:48:01 2016
-64.9193192	-10.8412142	81.17	Thu Dec 22 12:48:11 2016
-64.9193268	-10.8412170	81.38	Thu Dec 22 12:48:21 2016
-64.9193192	-10.8412046	82.55	Thu Dec 22 12:48:31 2016
-64.9193115	-10.8412027	82.64	Thu Dec 22 12:48:41 2016
-64.9193115	-10.8412237	83.13	Thu Dec 22 12:48:51 2016
-64.9193115	-10.8412285	83.22	Thu Dec 22 12:49:01 2016
-64.9193115	-10.8412333	83.66	Thu Dec 22 12:49:11 2016
-64.9193268	-10.8412008	87.25	Thu Dec 22 12:49:21 2016
-64.9193268	-10.8412075	87.48	Thu Dec 22 12:49:31 2016
-64.9193115	-10.8412123	87.82	Thu Dec 22 12:49:41 2016
-64.9193268	-10.8412218	88.04	Thu Dec 22 12:49:51 2016
-64.9193268	-10.8412151	88.12	Thu Dec 22 12:50:01 2016
-64.9193268	-10.8412104	88.26	Thu Dec 22 12:50:11 2016
-64.9193192	-10.8412123	88.36	Thu Dec 22 12:50:21 2016
-64.9193192	-10.8412189	88.44	Thu Dec 22 12:50:31 2016
-64.9193268	-10.8412285	88.49	Thu Dec 22 12:50:41 2016
-64.9193039	-10.8411913	90.08	Thu Dec 22 12:50:51 2016
-64.9192657	-10.8411598	92.23	Thu Dec 22 12:51:01 2016
-64.9192734	-10.8411446	93.13	Thu Dec 22 12:51:11 2016
-64.9192734	-10.8411608	93.24	Thu Dec 22 12:51:21 2016
-64.9192352	-10.8411579	97.46	Thu Dec 22 12:51:31 2016
-64.9192429	-10.8411570	97.98	Thu Dec 22 12:51:41 2016
-64.9192352	-10.8411579	98.13	Thu Dec 22 12:51:51 2016
-64.9192276	-10.8411474	100.48	Thu Dec 22 12:52:01 2016
-64.9192200	-10.8411236	104.49	Thu Dec 22 12:52:11 2016
-64.9192352	-10.8411531	108.40	Thu Dec 22 12:52:21 2016
-64.9192276	-10.8411465	111.35	Thu Dec 22 12:52:31 2016
-64.9192352	-10.8411474	111.57	Thu Dec 22 12:52:41 2016
-64.9192352	-10.8411455	111.64	Thu Dec 22 12:52:51 2016
-64.9192429	-10.8411531	111.71	Thu Dec 22 12:53:01 2016
-64.9192886	-10.8411789	112.77	Thu Dec 22 12:53:11 2016
-64.9193039	-10.8411684	112.90	Thu Dec 22 12:53:21 2016
-64.9193039	-10.8411674	112.96	Thu Dec 22 12:53:31 2016
-64.9193115	-10.8411732	112.99	Thu Dec 22 12:53:41 2016
-64.9193039	-10.8411732	113.10	Thu Dec 22 12:53:51 2016
-64.9193192	-10.8411722	113.20	Thu Dec 22 12:54:01 2016
-64.9193497	-10.8411694	114.95	Thu Dec 22 12:54:11 2016
-64.9193497	-10.8411646	115.00	Thu Dec 22 12:54:21 2016
-64.9193420	-10.8411694	115.06	Thu Dec 22 12:54:31 2016
-64.9193420	-10.8411751	115.13	Thu Dec 22 12:54:41 2016
-64.9193497	-10.8411674	115.21	Thu Dec 22 12:54:51 2016
-64.9193573	-10.8411722	116.05	Thu Dec 22 12:55:01 2016
-64.9193573	-10.8411589	119.95	Thu Dec 22 12:55:11 2016
-64.9193573	-10.8411560	120.14	Thu Dec 22 12:55:21 2016
-64.9193802	-10.8411388	120.67	Thu Dec 22 12:55:31 2016
-64.9193726	-10.8411360	120.86	Thu Dec 22 12:55:41 2016
-64.9193726	-10.8411388	121.11	Thu Dec 22 12:55:51 2016
-64.9193420	-10.8411217	121.99	Thu Dec 22 12:56:01 2016
-64.9193497	-10.8411217	123.12	Thu Dec 22 12:56:11 2016
-64.9193344	-10.8411045	124.18	Thu Dec 22 12:56:21 2016
-64.9193344	-10.8410969	124.25	Thu Dec 22 12:56:31 2016
-64.9193420	-10.8410950	124.34	Thu Dec 22 12:56:41 2016
-64.9193420	-10.8410978	124.40	Thu Dec 22 12:56:51 2016
-64.9193344	-10.8410969	124.45	Thu Dec 22 12:57:01 2016
-64.9193268	-10.8410578	125.49	Thu Dec 22 12:57:11 2016
-64.9193344	-10.8410521	125.52	Thu Dec 22 12:57:21 2016
-64.9193420	-10.8410530	125.56	Thu Dec 22 12:57:31 2016
-64.9193420	-10.8410578	125.67	Thu Dec 22 12:57:41 2016
-64.9193497	-10.8410683	125.73	Thu Dec 22 12:57:51 2016
-64.9193573	-10.8410692	125.84	Thu Dec 22 12:58:01 2016
-64.9193573	-10.8410645	127.16	Thu Dec 22 12:58:11 2016
-64.9193268	-10.8410788	128.14	Thu Dec 22 12:58:21 2016
-64.9193115	-10.8410673	129.50	Thu Dec 22 12:58:31 2016
-64.9193039	-10.8410311	130.14	Thu Dec 22 12:58:41 2016
-64.9193192	-10.8410378	130.68	Thu Dec 22 12:58:51 2016
-64.9193268	-10.8410320	130.76	Thu Dec 22 12:59:01 2016
-64.9193420	-10.8410349	131.57	Thu Dec 22 12:59:11 2016
-64.9193497	-10.8410549	131.88	Thu Dec 22 12:59:21 2016
-64.9193726	-10.8410530	132.33	Thu Dec 22 12:59:31 2016
-64.9193649	-10.8410692	135.20	Thu Dec 22 12:59:41 2016
-64.9193802	-10.8410769	136.32	Thu Dec 22 12:59:51 2016
-64.9193954	-10.8410511	136.37	Thu Dec 22 13:00:01 2016
-64.9194107	-10.8410444	137.52	Thu Dec 22 13:00:11 2016
-64.9194031	-10.8410463	139.17	Thu Dec 22 13:00:21 2016
-64.9193954	-10.8410606	139.32	Thu Dec 22 13:00:31 2016
-64.9193726	-10.8410625	139.84	Thu Dec 22 13:00:41 2016
-64.9193497	-10.8410625	140.35	Thu Dec 22 13:00:51 2016
-64.9193497	-10.8410587	140.50	Thu Dec 22 13:01:01 2016
-64.9193497	-10.8410616	140.61	Thu Dec 22 13:01:11 2016
-64.9193344	-10.8410416	141.02	Thu Dec 22 13:01:21 2016
-64.9193344	-10.8410454	140.95	Thu Dec 22 13:01:31 2016
-64.9193344	-10.8410330	144.26	Thu Dec 22 13:01:41 2016
-64.9193268	-10.8410482	144.35	Thu Dec 22 13:01:51 2016
-64.9193192	-10.8410397	144.41	Thu Dec 22 13:02:01 2016
-64.9193192	-10.8410349	144.47	Thu Dec 22 13:02:11 2016
-64.9193344	-10.8409986	147.30	Thu Dec 22 13:02:21 2016
-64.9193420	-10.8409901	148.68	Thu Dec 22 13:02:31 2016
-64.9193344	-10.8409863	148.60	Thu Dec 22 13:02:41 2016
-64.9193344	-10.8409796	148.62	Thu Dec 22 13:02:51 2016
-64.9193344	-10.8409796	148.63	Thu Dec 22 13:03:01 2016
-64.9193344	-10.8409624	148.65	Thu Dec 22 13:03:11 2016
-64.9193344	-10.8409576	148.67	Thu Dec 22 13:03:21 2016
-64.9193420	-10.8409576	148.73	Thu Dec 22 13:03:31 2016
-64.9193344	-10.8409510	149.14	Thu Dec 22 13:03:41 2016
-64.9193344	-10.8409624	150.02	Thu Dec 22 13:03:51 2016
-64.9193268	-10.8409643	150.53	Thu Dec 22 13:04:01 2016
-64.9193268	-10.8409710	150.77	Thu Dec 22 13:04:11 2016
-64.9193268	-10.8409786	150.88	Thu Dec 22 13:04:21 2016
-64.9193802	-10.8409138	149.66	Thu Dec 22 13:04:31 2016
-64.9193726	-10.8409023	150.11	Thu Dec 22 13:04:41 2016
-64.9193802	-10.8408880	150.35	Thu Dec 22 13:04:51 2016
-64.9193649	-10.8409271	150.45	Thu Dec 22 13:05:01 2016
-64.9193726	-10.8409309	150.48	Thu Dec 22 13:05:11 2016
-64.9193878	-10.8409567	150.86	Thu Dec 22 13:05:21 2016
-64.9194183	-10.8410072	151.24	Thu Dec 22 13:05:31 2016
-64.9194336	-10.8410282	151.07	Thu Dec 22 13:05:41 2016
-64.9194336	-10.8410206	151.95	Thu Dec 22 13:05:51 2016
-64.9194336	-10.8410282	152.02	Thu Dec 22 13:06:01 2016
-64.9194794	-10.8410454	151.24	Thu Dec 22 13:06:11 2016
-64.9194717	-10.8410320	152.75	Thu Dec 22 13:06:21 2016
-64.9194489	-10.8410387	153.10	Thu Dec 22 13:06:31 2016
-64.9194412	-10.8410625	152.99	Thu Dec 22 13:06:41 2016
-64.9194412	-10.8410769	152.65	Thu Dec 22 13:06:51 2016
-64.9194489	-10.8410807	152.39	Thu Dec 22 13:07:01 2016
-64.9194336	-10.8410368	153.30	Thu Dec 22 13:07:11 2016
-64.9194412	-10.8410397	154.22	Thu Dec 22 13:07:21 2016
-64.9194260	-10.8410521	153.17	Thu Dec 22 13:07:31 2016
-64.9194260	-10.8410645	153.29	Thu Dec 22 13:07:41 2016
-64.9194336	-10.8410721	153.30	Thu Dec 22 13:07:51 2016
-64.9194412	-10.8410912	154.27	Thu Dec 22 13:08:01 2016
-64.9195023	-10.8410835	153.82	Thu Dec 22 13:08:11 2016
-64.9195175	-10.8410902	153.71	Thu Dec 22 13:08:21 2016
-64.9195404	-10.8410940	153.59	Thu Dec 22 13:08:31 2016
-64.9195251	-10.8411074	153.59	Thu Dec 22 13:08:41 2016
-64.9195328	-10.8411169	153.58	Thu Dec 22 13:08:51 2016
-64.9195404	-10.8411255	153.61	Thu Dec 22 13:09:01 2016
-64.9195404	-10.8411341	153.99	Thu Dec 22 13:09:11 2016
-64.9195328	-10.8411398	154.09	Thu Dec 22 13:09:21 2016
-64.9195175	-10.8411303	154.88	Thu Dec 22 13:09:31 2016
-64.9195023	-10.8411379	154.58	Thu Dec 22 13:09:41 2016
-64.9195099	-10.8411388	154.59	Thu Dec 22 13:09:51 2016
-64.9195099	-10.8411455	154.59	Thu Dec 22 13:10:01 2016
-64.9195023	-10.8411455	154.61	Thu Dec 22 13:10:11 2016
-64.9195023	-10.8411455	154.60	Thu Dec 22 13:10:21 2016
-64.9194870	-10.8411121	154.76	Thu Dec 22 13:10:31 2016
-64.9194946	-10.8411150	154.79	Thu Dec 22 13:10:41 2016
-64.9194641	-10.8410988	154.92	Thu Dec 22 13:10:51 2016
-64.9194565	-10.8411074	154.94	Thu Dec 22 13:11:01 2016
-64.9194565	-10.8411131	155.02	Thu Dec 22 13:11:11 2016
-64.9194565	-10.8411074	155.11	Thu Dec 22 13:11:21 2016
-64.9194946	-10.8410959	155.13	Thu Dec 22 13:11:31 2016
-64.9194946	-10.8411036	155.14	Thu Dec 22 13:11:41 2016
-64.9194794	-10.8411112	155.18	Thu Dec 22 13:11:51 2016
-64.9194489	-10.8410902	155.66	Thu Dec 22 13:12:01 2016
-64.9194260	-10.8410826	157.22	Thu Dec 22 13:12:11 2016
-64.9194183	-10.8410807	157.40	Thu Dec 22 13:12:21 2016
-64.9194412	-10.8410892	157.30	Thu Dec 22 13:12:31 2016
-64.9194489	-10.8410912	157.59	Thu Dec 22 13:12:41 2016
-64.9194565	-10.8410921	157.63	Thu Dec 22 13:12:51 2016
-64.9194565	-10.8410978	157.64	Thu Dec 22 13:13:01 2016
-64.9194870	-10.8411045	157.02	Thu Dec 22 13:13:11 2016
-64.9194794	-10.8411055	156.83	Thu Dec 22 13:13:21 2016
-64.9194870	-10.8411007	156.62	Thu Dec 22 13:13:31 2016
-64.9194870	-10.8411055	156.63	Thu Dec 22 13:13:41 2016
-64.9194870	-10.8410950	156.64	Thu Dec 22 13:13:51 2016
-64.9194794	-10.8411016	156.66	Thu Dec 22 13:14:01 2016
-64.9194794	-10.8411484	157.35	Thu Dec 22 13:14:11 2016
-64.9194641	-10.8411427	157.39	Thu Dec 22 13:14:21 2016
-64.9194183	-10.8411341	157.39	Thu Dec 22 13:14:31 2016
-64.9194107	-10.8411407	157.41	Thu Dec 22 13:14:41 2016
-64.9194183	-10.8411369	158.03	Thu Dec 22 13:14:51 2016
-64.9194107	-10.8411398	158.03	Thu Dec 22 13:15:01 2016
-64.9194183	-10.8411312	158.07	Thu Dec 22 13:15:11 2016
-64.9194183	-10.8411293	158.09	Thu Dec 22 13:15:21 2016
-64.9194107	-10.8411350	158.13	Thu Dec 22 13:15:31 2016
-64.9194107	-10.8411312	158.16	Thu Dec 22 13:15:41 2016
-64.9194183	-10.8411160	159.14	Thu Dec 22 13:15:51 2016
-64.9194260	-10.8411245	159.40	Thu Dec 22 13:16:01 2016
-64.9194183	-10.8411283	159.41	Thu Dec 22 13:16:11 2016
-64.9194260	-10.8411226	159.26	Thu Dec 22 13:16:21 2016
-64.9194336	-10.8410997	159.43	Thu Dec 22 13:16:31 2016
-64.9194260	-10.8410978	159.39	Thu Dec 22 13:16:41 2016
-64.9194107	-10.8411236	159.75	Thu Dec 22 13:16:51 2016
-64.9194107	-10.8411131	160.45	Thu Dec 22 13:17:01 2016
-64.9194183	-10.8411112	160.68	Thu Dec 22 13:17:11 2016
-64.9194183	-10.8411045	161.13	Thu Dec 22 13:17:21 2016
-64.9194183	-10.8411055	161.61	Thu Dec 22 13:17:31 2016
-64.9193954	-10.8411198	161.64	Thu Dec 22 13:17:41 2016
-64.9193878	-10.8411140	162.02	Thu Dec 22 13:17:51 2016
-64.9193954	-10.8411341	161.75	Thu Dec 22 13:18:01 2016
-64.9193954	-10.8411484	161.80	Thu Dec 22 13:18:11 2016
-64.9194031	-10.8411474	161.86	Thu Dec 22 13:18:21 2016
-64.9193954	-10.8411560	162.30	Thu Dec 22 13:18:31 2016
-64.9194565	-10.8411732	162.43	Thu Dec 22 13:18:41 2016
-64.9194717	-10.8411665	162.41	Thu Dec 22 13:18:51 2016
-64.9194717	-10.8411646	162.38	Thu Dec 22 13:19:01 2016
-64.9194717	-10.8411560	162.37	Thu Dec 22 13:19:11 2016
-64.9194717	-10.8411474	162.38	Thu Dec 22 13:19:21 2016
-64.9194412	-10.8411551	162.41	Thu Dec 22 13:19:31 2016
-64.9194489	-10.8411417	162.43	Thu Dec 22 13:19:41 2016
-64.9194641	-10.8411283	162.38	Thu Dec 22 13:19:51 2016
-64.9194794	-10.8411312	162.29	Thu Dec 22 13:20:01 2016
-64.9194794	-10.8411188	162.27	Thu Dec 22 13:20:11 2016
-64.9194794	-10.8411064	162.29	Thu Dec 22 13:20:21 2016
-64.9194794	-10.8411045	162.30	Thu Dec 22 13:20:31 2016
-64.9194794	-10.8411083	162.29	Thu Dec 22 13:20:41 2016
-64.9194794	-10.8410997	162.24	Thu Dec 22 13:20:51 2016
-64.9194641	-10.8410645	162.93	Thu Dec 22 13:21:01 2016
-64.9194870	-10.8410101	162.85	Thu Dec 22 13:21:11 2016
-64.9194870	-10.8409729	162.96	Thu Dec 22 13:21:21 2016
-64.9194870	-10.8409653	163.15	Thu Dec 22 13:21:31 2016
-64.9194946	-10.8409681	163.29	Thu Dec 22 13:21:41 2016
-64.9195023	-10.8409719	163.45	Thu Dec 22 13:21:51 2016
-64.9195023	-10.8409748	163.61	Thu Dec 22 13:22:01 2016
-64.9195023	-10.8409748	163.66	Thu Dec 22 13:22:11 2016
-64.9195023	-10.8409758	163.68	Thu Dec 22 13:22:21 2016
-64.9195023	-10.8409758	163.67	Thu Dec 22 13:22:31 2016
-64.9195023	-10.8409758	163.66	Thu Dec 22 13:22:41 2016
-64.9195023	-10.8409748	163.65	Thu Dec 22 13:22:51 2016
-64.9194946	-10.8409739	163.65	Thu Dec 22 13:23:01 2016
-64.9194946	-10.8409739	163.65	Thu Dec 22 13:23:11 2016
-64.9194946	-10.8409729	163.65	Thu Dec 22 13:23:21 2016
-64.9194946	-10.8409729	163.65	Thu Dec 22 13:23:31 2016
-64.9194946	-10.8409719	163.65	Thu Dec 22 13:23:41 2016
-64.9194946	-10.8409719	163.67	Thu Dec 22 13:23:51 2016
-64.9194946	-10.8409739	163.67	Thu Dec 22 13:24:01 2016
-64.9194946	-10.8409748	163.68	Thu Dec 22 13:24:11 2016
-64.9194946	-10.8409748	163.68	Thu Dec 22 13:24:21 2016
-64.9194946	-10.8409739	163.69	Thu Dec 22 13:24:31 2016
-64.9194946	-10.8409729	163.69	Thu Dec 22 13:24:41 2016
-64.9194946	-10.8409739	163.70	Thu Dec 22 13:24:51 2016
-64.9194946	-10.8409758	163.69	Thu Dec 22 13:25:01 2016
-64.9194870	-10.8409767	163.70	Thu Dec 22 13:25:11 2016
-64.9194870	-10.8409758	163.73	Thu Dec 22 13:25:21 2016
-64.9194870	-10.8409758	163.77	Thu Dec 22 13:25:31 2016
-64.9194870	-10.8409748	163.77	Thu Dec 22 13:25:41 2016
-64.9194870	-10.8409739	163.76	Thu Dec 22 13:25:51 2016
-64.9194870	-10.8409739	163.76	Thu Dec 22 13:26:01 2016
-64.9194794	-10.8409739	163.80	Thu Dec 22 13:26:11 2016
-64.9194794	-10.8409739	163.82	Thu Dec 22 13:26:21 2016
-64.9194794	-10.8409729	163.84	Thu Dec 22 13:26:31 2016
-64.9194794	-10.8409710	163.84	Thu Dec 22 13:26:41 2016
-64.9194794	-10.8409700	163.86	Thu Dec 22 13:26:51 2016
-64.9194717	-10.8409710	163.91	Thu Dec 22 13:27:01 2016
-64.9194717	-10.8409796	163.93	Thu Dec 22 13:27:11 2016
-64.9194641	-10.8410034	164.71	Thu Dec 22 13:27:21 2016
-64.9194641	-10.8410168	165.18	Thu Dec 22 13:27:31 2016
-64.9194641	-10.8410006	165.43	Thu Dec 22 13:27:41 2016
-64.9194489	-10.8410044	165.20	Thu Dec 22 13:27:51 2016
-64.9194260	-10.8409863	164.70	Thu Dec 22 13:28:01 2016
-64.9193649	-10.8408508	163.72	Thu Dec 22 13:28:11 2016
-64.9193497	-10.8408041	163.88	Thu Dec 22 13:28:21 2016
-64.9193420	-10.8408051	164.43	Thu Dec 22 13:28:31 2016
-64.9193420	-10.8408184	165.07	Thu Dec 22 13:28:41 2016
-64.9193344	-10.8408499	165.66	Thu Dec 22 13:28:51 2016
-64.9193497	-10.8409309	167.07	Thu Dec 22 13:29:01 2016
-64.9193420	-10.8409986	169.46	Thu Dec 22 13:29:11 2016
-64.9193802	-10.8410110	170.31	Thu Dec 22 13:29:21 2016
-64.9193802	-10.8410101	171.23	Thu Dec 22 13:29:31 2016
-64.9194260	-10.8409986	171.05	Thu Dec 22 13:29:41 2016
-64.9194489	-10.8409863	171.39	Thu Dec 22 13:29:51 2016
-64.9194336	-10.8409815	172.33	Thu Dec 22 13:30:01 2016
-64.9193726	-10.8410053	174.24	Thu Dec 22 13:30:11 2016
-64.9193420	-10.8410215	175.62	Thu Dec 22 13:30:21 2016
-64.9193344	-10.8410263	176.77	Thu Dec 22 13:30:31 2016
-64.9193268	-10.8410234	177.89	Thu Dec 22 13:30:41 2016
-64.9193344	-10.8410082	178.82	Thu Dec 22 13:30:51 2016
-64.9193268	-10.8410034	179.85	Thu Dec 22 13:31:01 2016
-64.9193497	-10.8409767	177.33	Thu Dec 22 13:31:11 2016
-64.9193420	-10.8409491	174.04	Thu Dec 22 13:31:21 2016
-64.9193268	-10.8409653	168.75	Thu Dec 22 13:31:31 2016
-64.9193268	-10.8409615	168.54	Thu Dec 22 13:31:41 2016
-64.9193344	-10.8409605	168.42	Thu Dec 22 13:31:51 2016
-64.9193268	-10.8410034	167.69	Thu Dec 22 13:32:01 2016
-64.9193192	-10.8410311	167.43	Thu Dec 22 13:32:11 2016
-64.9193878	-10.8410234	169.22	Thu Dec 22 13:32:21 2016
-64.9194412	-10.8410215	167.85	Thu Dec 22 13:32:31 2016
-64.9194107	-10.8410196	165.77	Thu Dec 22 13:32:41 2016
-64.9193878	-10.8409452	163.42	Thu Dec 22 13:32:51 2016
-64.9193497	-10.8409634	163.71	Thu Dec 22 13:33:01 2016
-64.9193497	-10.8410015	162.75	Thu Dec 22 13:33:11 2016
-64.9193573	-10.8410015	162.56	Thu Dec 22 13:33:21 2016
-64.9193573	-10.8410034	162.41	Thu Dec 22 13:33:31 2016
-64.9192963	-10.8410473	163.54	Thu Dec 22 13:33:41 2016
-64.9192963	-10.8410749	163.62	Thu Dec 22 13:33:51 2016
-64.9192886	-10.8410740	163.16	Thu Dec 22 13:34:01 2016
-64.9192963	-10.8410826	163.30	Thu Dec 22 13:34:11 2016
-64.9193192	-10.8410826	163.44	Thu Dec 22 13:34:21 2016
-64.9193192	-10.8410816	163.70	Thu Dec 22 13:34:31 2016
-64.9192963	-10.8410816	163.88	Thu Dec 22 13:34:41 2016
-64.9192810	-10.8410778	163.96	Thu Dec 22 13:34:51 2016
-64.9192810	-10.8410912	164.03	Thu Dec 22 13:35:01 2016
-64.9192734	-10.8410950	164.19	Thu Dec 22 13:35:11 2016
-64.9192505	-10.8411007	164.23	Thu Dec 22 13:35:21 2016
-64.9192429	-10.8411007	164.16	Thu Dec 22 13:35:31 2016
-64.9192276	-10.8410921	164.02	Thu Dec 22 13:35:41 2016
-64.9192734	-10.8410807	163.60	Thu Dec 22 13:35:51 2016
-64.9192734	-10.8410826	163.39	Thu Dec 22 13:36:01 2016
-64.9192734	-10.8410816	163.39	Thu Dec 22 13:36:11 2016
-64.9192734	-10.8410816	163.39	Thu Dec 22 13:36:21 2016
-64.9192734	-10.8410807	163.44	Thu Dec 22 13:36:31 2016
-64.9192734	-10.8410788	163.42	Thu Dec 22 13:36:41 2016
-64.9192734	-10.8410788	163.45	Thu Dec 22 13:36:51 2016
-64.9192734	-10.8410788	163.43	Thu Dec 22 13:37:01 2016
-64.9192810	-10.8410788	163.46	Thu Dec 22 13:37:11 2016
-64.9192810	-10.8410769	163.44	Thu Dec 22 13:37:21 2016
-64.9192810	-10.8410749	163.40	Thu Dec 22 13:37:31 2016
-64.9192810	-10.8410740	163.38	Thu Dec 22 13:37:41 2016
-64.9192810	-10.8410721	163.37	Thu Dec 22 13:37:51 2016
-64.9192810	-10.8410711	163.34	Thu Dec 22 13:38:01 2016
-64.9192886	-10.8410711	163.33	Thu Dec 22 13:38:11 2016
-64.9193344	-10.8410578	164.41	Thu Dec 22 13:38:21 2016
-64.9193497	-10.8410568	164.61	Thu Dec 22 13:38:31 2016
-64.9194336	-10.8410120	169.00	Thu Dec 22 13:38:41 2016
-64.9194260	-10.8410273	168.99	Thu Dec 22 13:38:51 2016
-64.9194260	-10.8410368	169.24	Thu Dec 22 13:39:01 2016
-64.9194260	-10.8410463	169.39	Thu Dec 22 13:39:11 2016
-64.9194107	-10.8410511	169.62	Thu Dec 22 13:39:21 2016
-64.9193954	-10.8410406	169.75	Thu Dec 22 13:39:31 2016
-64.9193954	-10.8410387	169.98	Thu Dec 22 13:39:41 2016
-64.9193878	-10.8410425	170.23	Thu Dec 22 13:39:51 2016
-64.9193649	-10.8410463	170.65	Thu Dec 22 13:40:01 2016
-64.9193497	-10.8410397	171.42	Thu Dec 22 13:40:11 2016
-64.9192963	-10.8410702	172.10	Thu Dec 22 13:40:21 2016
-64.9193802	-10.8410683	171.50	Thu Dec 22 13:40:31 2016
-64.9193878	-10.8410654	172.14	Thu Dec 22 13:40:41 2016
-64.9193878	-10.8410664	172.34	Thu Dec 22 13:40:51 2016
-64.9194260	-10.8410673	172.37	Thu Dec 22 13:41:01 2016
-64.9194336	-10.8410664	170.07	Thu Dec 22 13:41:11 2016
-64.9194336	-10.8410769	169.41	Thu Dec 22 13:41:21 2016
-64.9194260	-10.8410664	168.39	Thu Dec 22 13:41:31 2016
-64.9194183	-10.8410559	166.89	Thu Dec 22 13:41:41 2016
-64.9194183	-10.8410282	162.64	Thu Dec 22 13:41:51 2016
-64.9194183	-10.8410168	160.51	Thu Dec 22 13:42:01 2016
-64.9194107	-10.8410206	158.43	Thu Dec 22 13:42:11 2016
-64.9193420	-10.8410969	156.70	Thu Dec 22 13:42:21 2016
-64.9194031	-10.8410683	155.63	Thu Dec 22 13:42:31 2016
-64.9193878	-10.8410816	153.75	Thu Dec 22 13:42:41 2016
-64.9193878	-10.8410826	152.04	Thu Dec 22 13:42:51 2016
-64.9193192	-10.8410559	152.76	Thu Dec 22 13:43:01 2016
-64.9192657	-10.8409977	151.60	Thu Dec 22 13:43:11 2016
-64.9192276	-10.8409796	152.61	Thu Dec 22 13:43:21 2016
-64.9192276	-10.8409586	153.79	Thu Dec 22 13:43:31 2016
-64.9192734	-10.8409843	154.51	Thu Dec 22 13:43:41 2016
-64.9192810	-10.8409948	155.60	Thu Dec 22 13:43:51 2016
-64.9192657	-10.8410072	154.61	Thu Dec 22 13:44:01 2016
-64.9192505	-10.8409977	155.77	Thu Dec 22 13:44:11 2016
-64.9192581	-10.8410063	156.56	Thu Dec 22 13:44:21 2016
-64.9192505	-10.8410177	156.64	Thu Dec 22 13:44:31 2016
-64.9192657	-10.8410244	157.03	Thu Dec 22 13:44:41 2016
-64.9193039	-10.8410196	158.86	Thu Dec 22 13:44:51 2016
-64.9192429	-10.8409958	156.21	Thu Dec 22 13:45:01 2016
-64.9192123	-10.8410063	157.18	Thu Dec 22 13:45:11 2016
-64.9191895	-10.8410072	157.12	Thu Dec 22 13:45:21 2016
-64.9191895	-10.8410044	157.51	Thu Dec 22 13:45:31 2016
-64.9191818	-10.8409977	158.02	Thu Dec 22 13:45:41 2016
-64.9191742	-10.8409901	158.59	Thu Dec 22 13:45:51 2016
-64.9191513	-10.8409624	159.75	Thu Dec 22 13:46:01 2016
-64.9191895	-10.8409452	159.63	Thu Dec 22 13:46:11 2016
-64.9192047	-10.8409367	160.21	Thu Dec 22 13:46:21 2016
-64.9191971	-10.8409662	160.71	Thu Dec 22 13:46:31 2016
-64.9191513	-10.8410139	161.52	Thu Dec 22 13:46:41 2016
-64.9191513	-10.8410025	161.59	Thu Dec 22 13:46:51 2016
-64.9191437	-10.8409719	161.05	Thu Dec 22 13:47:01 2016
-64.9191360	-10.8409739	161.69	Thu Dec 22 13:47:11 2016
-64.9191437	-10.8409843	162.11	Thu Dec 22 13:47:21 2016
-64.9191589	-10.8409777	162.43	Thu Dec 22 13:47:31 2016
-64.9191589	-10.8409719	162.82	Thu Dec 22 13:47:41 2016
-64.9191437	-10.8409653	163.21	Thu Dec 22 13:47:51 2016
-64.9191284	-10.8409519	162.75	Thu Dec 22 13:48:01 2016
-64.9191284	-10.8409224	162.84	Thu Dec 22 13:48:11 2016
-64.9191513	-10.8408718	161.16	Thu Dec 22 13:48:21 2016
-64.9191666	-10.8408775	160.74	Thu Dec 22 13:48:31 2016
-64.9194717	-10.8408737	161.11	Thu Dec 22 13:49:08 2016
-64.9194412	-10.8410416	161.85	Thu Dec 22 13:49:18 2016
-64.9194183	-10.8410540	161.79	Thu Dec 22 13:49:28 2016
-64.9193268	-10.8410521	161.57	Thu Dec 22 13:49:38 2016
-64.9192429	-10.8409948	161.56	Thu Dec 22 13:49:48 2016
-64.9192429	-10.8409882	158.88	Thu Dec 22 13:49:58 2016
-64.9192505	-10.8409805	159.07	Thu Dec 22 13:50:08 2016
-64.9192581	-10.8409786	159.41	Thu Dec 22 13:50:18 2016
-64.9192734	-10.8409672	159.93	Thu Dec 22 13:50:28 2016
-64.9192657	-10.8409548	160.53	Thu Dec 22 13:50:38 2016
-64.9192657	-10.8409510	161.27	Thu Dec 22 13:50:48 2016
-64.9192657	-10.8409634	162.16	Thu Dec 22 13:50:58 2016
-64.9192505	-10.8409901	162.68	Thu Dec 22 13:51:08 2016
-64.9192200	-10.8410025	163.41	Thu Dec 22 13:51:18 2016
-64.9192123	-10.8410187	164.20	Thu Dec 22 13:51:28 2016
-64.9192657	-10.8410158	165.54	Thu Dec 22 13:51:38 2016
-64.9194031	-10.8410139	165.96	Thu Dec 22 13:51:48 2016
-64.9194031	-10.8410301	166.82	Thu Dec 22 13:51:58 2016
-64.9193954	-10.8410339	167.70	Thu Dec 22 13:52:08 2016
-64.9193878	-10.8410301	168.50	Thu Dec 22 13:52:18 2016
-64.9193268	-10.8410320	169.41	Thu Dec 22 13:52:28 2016
-64.9192505	-10.8410168	168.95	Thu Dec 22 13:52:38 2016
-64.9192123	-10.8409481	162.36	Thu Dec 22 13:52:48 2016
-64.9191513	-10.8409204	159.33	Thu Dec 22 13:52:58 2016
-64.9191437	-10.8409224	158.41	Thu Dec 22 13:53:08 2016
-64.9191589	-10.8409252	158.21	Thu Dec 22 13:53:18 2016
-64.9191666	-10.8409166	158.11	Thu Dec 22 13:53:28 2016
-64.9192047	-10.8409338	159.00	Thu Dec 22 13:53:38 2016
-64.9192200	-10.8409348	159.03	Thu Dec 22 13:53:48 2016
-64.9192200	-10.8409691	159.06	Thu Dec 22 13:53:58 2016
-64.9192200	-10.8410358	159.14	Thu Dec 22 13:54:08 2016
-64.9192734	-10.8410177	159.98	Thu Dec 22 13:54:18 2016
-64.9193954	-10.8409948	158.98	Thu Dec 22 13:54:28 2016
-64.9193954	-10.8410177	157.71	Thu Dec 22 13:54:38 2016
-64.9193802	-10.8410444	156.66	Thu Dec 22 13:54:48 2016
-64.9193802	-10.8410864	154.14	Thu Dec 22 13:54:58 2016
-64.9193649	-10.8410873	154.12	Thu Dec 22 13:55:08 2016
-64.9193115	-10.8410139	154.10	Thu Dec 22 13:55:18 2016
-64.9192505	-10.8410177	157.20	Thu Dec 22 13:55:28 2016
-64.9192123	-10.8409834	159.00	Thu Dec 22 13:55:38 2016
-64.9191971	-10.8409719	160.06	Thu Dec 22 13:55:48 2016
-64.9191971	-10.8409700	160.58	Thu Dec 22 13:55:58 2016
-64.9191971	-10.8409719	160.96	Thu Dec 22 13:56:08 2016
-64.9191895	-10.8409710	160.96	Thu Dec 22 13:56:18 2016
-64.9191895	-10.8409662	160.94	Thu Dec 22 13:56:28 2016
-64.9191895	-10.8409519	160.91	Thu Dec 22 13:56:38 2016
-64.9192123	-10.8409405	160.35	Thu Dec 22 13:56:48 2016
-64.9192352	-10.8409634	161.35	Thu Dec 22 13:56:58 2016
-64.9192429	-10.8409605	161.51	Thu Dec 22 13:57:08 2016
-64.9192047	-10.8409557	161.11	Thu Dec 22 13:57:18 2016
-64.9191513	-10.8409786	159.14	Thu Dec 22 13:57:28 2016
-64.9191818	-10.8409910	158.84	Thu Dec 22 13:57:38 2016
-64.9193649	-10.8409719	160.17	Thu Dec 22 13:57:48 2016
-64.9194489	-10.8409805	158.94	Thu Dec 22 13:57:58 2016
-64.9194946	-10.8410339	161.53	Thu Dec 22 13:58:08 2016
-64.9195557	-10.8410625	162.07	Thu Dec 22 13:58:18 2016
-64.9195404	-10.8410892	163.00	Thu Dec 22 13:58:28 2016
-64.9195251	-10.8410950	163.23	Thu Dec 22 13:58:38 2016
-64.9195175	-10.8411045	162.68	Thu Dec 22 13:58:48 2016
-64.9194946	-10.8411064	162.80	Thu Dec 22 13:58:58 2016
-64.9194717	-10.8411007	162.98	Thu Dec 22 13:59:08 2016
-64.9194641	-10.8411045	163.30	Thu Dec 22 13:59:18 2016
-64.9194717	-10.8411112	163.76	Thu Dec 22 13:59:28 2016
-64.9194870	-10.8411140	164.46	Thu Dec 22 13:59:38 2016
-64.9194717	-10.8411236	165.35	Thu Dec 22 13:59:48 2016
-64.9194641	-10.8411169	166.26	Thu Dec 22 13:59:58 2016
-64.9194794	-10.8411198	166.95	Thu Dec 22 14:00:08 2016
-64.9194794	-10.8411274	167.78	Thu Dec 22 14:00:18 2016
-64.9194641	-10.8411131	168.72	Thu Dec 22 14:00:28 2016
-64.9194489	-10.8410606	169.56	Thu Dec 22 14:00:38 2016
-64.9194107	-10.8410444	172.21	Thu Dec 22 14:00:48 2016
-64.9193802	-10.8410034	173.61	Thu Dec 22 14:00:58 2016
-64.9194260	-10.8409538	173.27	Thu Dec 22 14:01:08 2016
-64.9194870	-10.8409424	172.79	Thu Dec 22 14:01:18 2016
-64.9194870	-10.8409357	173.22	Thu Dec 22 14:01:28 2016
-64.9194870	-10.8409290	174.09	Thu Dec 22 14:01:38 2016
-64.9194794	-10.8409214	175.02	Thu Dec 22 14:01:48 2016
-64.9194870	-10.8409128	175.91	Thu Dec 22 14:01:58 2016
-64.9194946	-10.8409004	176.77	Thu Dec 22 14:02:08 2016
-64.9194946	-10.8408842	177.51	Thu Dec 22 14:02:18 2016
-64.9194870	-10.8408804	178.20	Thu Dec 22 14:02:28 2016
-64.9195023	-10.8408747	178.77	Thu Dec 22 14:02:38 2016
-64.9195480	-10.8408651	178.49	Thu Dec 22 14:02:48 2016
-64.9195862	-10.8407993	175.25	Thu Dec 22 14:02:58 2016
-64.9196091	-10.8407602	169.11	Thu Dec 22 14:03:08 2016
-64.9196548	-10.8407459	169.58	Thu Dec 22 14:03:18 2016
-64.9196854	-10.8407202	169.54	Thu Dec 22 14:03:28 2016
-64.9197006	-10.8406982	169.54	Thu Dec 22 14:03:38 2016
-64.9196625	-10.8406992	170.77	Thu Dec 22 14:03:48 2016
-64.9196243	-10.8406696	171.80	Thu Dec 22 14:03:58 2016
-64.9195786	-10.8406105	173.48	Thu Dec 22 14:04:08 2016
-64.9196014	-10.8405352	173.14	Thu Dec 22 14:04:18 2016
-64.9195786	-10.8404865	173.47	Thu Dec 22 14:04:28 2016
-64.9195709	-10.8404503	174.56	Thu Dec 22 14:04:38 2016
-64.9195557	-10.8404408	175.09	Thu Dec 22 14:04:48 2016
-64.9195023	-10.8404007	175.17	Thu Dec 22 14:04:58 2016
-64.9194031	-10.8403978	176.42	Thu Dec 22 14:05:08 2016
-64.9193344	-10.8403854	179.07	Thu Dec 22 14:05:18 2016
-64.9193039	-10.8403301	181.55	Thu Dec 22 14:05:28 2016
-64.9193115	-10.8403215	182.66	Thu Dec 22 14:05:38 2016
-64.9192963	-10.8403234	183.64	Thu Dec 22 14:05:48 2016
-64.9192734	-10.8403149	184.62	Thu Dec 22 14:05:58 2016
-64.9192734	-10.8403072	185.63	Thu Dec 22 14:06:08 2016
-64.9192810	-10.8403053	186.65	Thu Dec 22 14:06:18 2016
-64.9193039	-10.8403063	187.62	Thu Dec 22 14:06:28 2016
-64.9193115	-10.8403101	185.84	Thu Dec 22 14:06:38 2016
-64.9193573	-10.8402948	184.98	Thu Dec 22 14:06:48 2016
-64.9193878	-10.8402367	184.93	Thu Dec 22 14:06:58 2016
-64.9194183	-10.8401947	185.18	Thu Dec 22 14:07:08 2016
-64.9194336	-10.8402205	185.72	Thu Dec 22 14:07:18 2016
-64.9193726	-10.8403149	184.51	Thu Dec 22 14:07:28 2016
-64.9193268	-10.8403101	183.33	Thu Dec 22 14:07:38 2016
-64.9193268	-10.8403177	182.77	Thu Dec 22 14:07:48 2016
-64.9193192	-10.8403263	182.93	Thu Dec 22 14:07:58 2016
-64.9193115	-10.8403339	183.16	Thu Dec 22 14:08:08 2016
-64.9192505	-10.8402939	182.98	Thu Dec 22 14:08:18 2016
-64.9192200	-10.8402548	182.29	Thu Dec 22 14:08:28 2016
-64.9192123	-10.8402834	182.17	Thu Dec 22 14:08:38 2016
-64.9191666	-10.8403635	181.84	Thu Dec 22 14:08:48 2016
-64.9191132	-10.8403511	179.82	Thu Dec 22 14:08:58 2016
-64.9190369	-10.8402834	176.49	Thu Dec 22 14:09:08 2016
-64.9189987	-10.8402958	175.64	Thu Dec 22 14:09:18 2016
-64.9189758	-10.8402958	174.96	Thu Dec 22 14:09:28 2016
-64.9189529	-10.8402996	174.25	Thu Dec 22 14:09:38 2016
-64.9189529	-10.8402910	173.38	Thu Dec 22 14:09:48 2016
-64.9189682	-10.8402872	171.23	Thu Dec 22 14:09:58 2016
-64.9189453	-10.8402967	169.77	Thu Dec 22 14:10:08 2016
-64.9189377	-10.8403378	169.30	Thu Dec 22 14:10:18 2016
-64.9189148	-10.8403339	168.21	Thu Dec 22 14:10:28 2016
-64.9188766	-10.8403139	167.71	Thu Dec 22 14:10:38 2016
-64.9188690	-10.8402967	166.97	Thu Dec 22 14:10:48 2016
-64.9188004	-10.8402376	166.36	Thu Dec 22 14:10:58 2016
-64.9187164	-10.8401251	165.09	Thu Dec 22 14:11:08 2016
-64.9186935	-10.8400974	164.18	Thu Dec 22 14:11:18 2016
-64.9186783	-10.8400908	163.49	Thu Dec 22 14:11:28 2016
-64.9186783	-10.8400822	162.93	Thu Dec 22 14:11:38 2016
-64.9187088	-10.8400774	162.05	Thu Dec 22 14:11:48 2016
-64.9187241	-10.8400431	160.81	Thu Dec 22 14:11:58 2016
-64.9187241	-10.8400154	160.53	Thu Dec 22 14:12:08 2016
-64.9187088	-10.8398676	159.89	Thu Dec 22 14:12:18 2016
-64.9186630	-10.8398409	158.86	Thu Dec 22 14:12:28 2016
-64.9185486	-10.8397617	158.57	Thu Dec 22 14:12:38 2016
-64.9185333	-10.8397236	159.85	Thu Dec 22 14:12:48 2016
-64.9185638	-10.8396711	162.14	Thu Dec 22 14:12:58 2016
-64.9186096	-10.8396988	163.48	Thu Dec 22 14:13:08 2016
-64.9186096	-10.8396931	163.82	Thu Dec 22 14:13:18 2016
-64.9186096	-10.8396816	164.35	Thu Dec 22 14:13:28 2016
-64.9185867	-10.8395939	167.79	Thu Dec 22 14:13:38 2016
-64.9186020	-10.8395700	168.96	Thu Dec 22 14:13:48 2016
-64.9186096	-10.8395672	170.18	Thu Dec 22 14:13:58 2016
-64.9186172	-10.8395615	171.30	Thu Dec 22 14:14:08 2016
-64.9186172	-10.8395472	172.38	Thu Dec 22 14:14:18 2016
-64.9186020	-10.8395500	173.21	Thu Dec 22 14:14:28 2016
-64.9185791	-10.8395500	173.80	Thu Dec 22 14:14:38 2016
-64.9185791	-10.8395462	174.01	Thu Dec 22 14:14:48 2016
-64.9185562	-10.8395777	173.41	Thu Dec 22 14:14:58 2016
-64.9184647	-10.8395395	171.61	Thu Dec 22 14:15:08 2016
-64.9183884	-10.8395319	170.61	Thu Dec 22 14:15:18 2016
-64.9183884	-10.8395233	169.75	Thu Dec 22 14:15:28 2016
-64.9183884	-10.8395071	169.71	Thu Dec 22 14:15:38 2016
-64.9184494	-10.8394928	171.06	Thu Dec 22 14:15:48 2016
-64.9184647	-10.8394947	172.21	Thu Dec 22 14:15:58 2016
-64.9185410	-10.8395071	171.84	Thu Dec 22 14:16:08 2016
-64.9186249	-10.8395500	170.31	Thu Dec 22 14:16:18 2016
-64.9186172	-10.8396292	170.20	Thu Dec 22 14:16:28 2016
-64.9186096	-10.8396444	169.86	Thu Dec 22 14:16:38 2016
-64.9185944	-10.8396473	169.93	Thu Dec 22 14:16:48 2016
-64.9185867	-10.8396473	170.19	Thu Dec 22 14:16:58 2016
-64.9185867	-10.8396616	170.49	Thu Dec 22 14:17:08 2016
-64.9186859	-10.8397512	171.49	Thu Dec 22 14:17:18 2016
-64.9186707	-10.8398609	172.46	Thu Dec 22 14:17:28 2016
-64.9186707	-10.8399086	172.59	Thu Dec 22 14:17:38 2016
-64.9186630	-10.8399982	172.95	Thu Dec 22 14:17:48 2016
-64.9187164	-10.8401012	174.39	Thu Dec 22 14:17:58 2016
-64.9187469	-10.8401737	174.80	Thu Dec 22 14:18:08 2016
-64.9188385	-10.8402176	175.34	Thu Dec 22 14:18:18 2016
-64.9188538	-10.8402376	176.30	Thu Dec 22 14:18:28 2016
-64.9188995	-10.8402824	177.44	Thu Dec 22 14:18:38 2016
-64.9189682	-10.8403111	177.23	Thu Dec 22 14:18:48 2016
-64.9190140	-10.8403511	176.96	Thu Dec 22 14:18:58 2016
-64.9190521	-10.8403902	178.59	Thu Dec 22 14:19:08 2016
-64.9190216	-10.8404369	178.80	Thu Dec 22 14:19:18 2016
-64.9190292	-10.8404751	179.58	Thu Dec 22 14:19:28 2016
-64.9190369	-10.8404760	180.16	Thu Dec 22 14:19:38 2016
-64.9190521	-10.8404703	180.75	Thu Dec 22 14:19:48 2016
-64.9190521	-10.8404655	181.37	Thu Dec 22 14:19:58 2016
-64.9190369	-10.8403730	182.39	Thu Dec 22 14:20:08 2016
-64.9190445	-10.8403521	182.61	Thu Dec 22 14:20:18 2016
-64.9190521	-10.8403387	183.27	Thu Dec 22 14:20:28 2016
-64.9190903	-10.8403397	183.83	Thu Dec 22 14:20:38 2016
-64.9191284	-10.8403578	184.77	Thu Dec 22 14:20:48 2016
-64.9191742	-10.8403530	184.25	Thu Dec 22 14:20:58 2016
-64.9192123	-10.8403902	183.38	Thu Dec 22 14:21:08 2016
-64.9192886	-10.8403893	183.24	Thu Dec 22 14:21:18 2016
-64.9193420	-10.8403845	184.55	Thu Dec 22 14:21:28 2016
-64.9194641	-10.8403873	186.41	Thu Dec 22 14:21:38 2016
-64.9195023	-10.8404045	185.76	Thu Dec 22 14:21:48 2016
-64.9196167	-10.8404274	188.79	Thu Dec 22 14:21:58 2016
-64.9196472	-10.8404608	189.36	Thu Dec 22 14:22:08 2016
-64.9197464	-10.8405571	183.80	Thu Dec 22 14:22:18 2016
-64.9197769	-10.8405695	181.24	Thu Dec 22 14:22:28 2016
-64.9197922	-10.8405495	178.91	Thu Dec 22 14:22:38 2016
-64.9197922	-10.8405466	177.66	Thu Dec 22 14:22:48 2016
-64.9197845	-10.8405638	176.22	Thu Dec 22 14:22:58 2016
-64.9197464	-10.8406191	176.35	Thu Dec 22 14:23:08 2016
-64.9196472	-10.8406963	175.91	Thu Dec 22 14:23:18 2016
-64.9196472	-10.8408012	175.73	Thu Dec 22 14:23:28 2016
-64.9196930	-10.8408203	174.27	Thu Dec 22 14:23:38 2016
-64.9196243	-10.8408890	174.05	Thu Dec 22 14:23:48 2016
-64.9195557	-10.8409452	170.96	Thu Dec 22 14:23:58 2016
-64.9195480	-10.8409424	170.42	Thu Dec 22 14:24:08 2016
-64.9195099	-10.8409414	169.87	Thu Dec 22 14:24:18 2016
-64.9195175	-10.8410387	168.24	Thu Dec 22 14:24:28 2016
-64.9195175	-10.8410358	166.36	Thu Dec 22 14:24:38 2016
-64.9194870	-10.8409567	166.05	Thu Dec 22 14:24:48 2016
-64.9194794	-10.8409405	165.02	Thu Dec 22 14:24:58 2016
-64.9194794	-10.8409433	163.92	Thu Dec 22 14:25:08 2016
-64.9195175	-10.8409662	162.13	Thu Dec 22 14:25:18 2016
-64.9195862	-10.8409481	162.39	Thu Dec 22 14:25:28 2016
-64.9196091	-10.8409786	163.35	Thu Dec 22 14:25:38 2016
-64.9196091	-10.8409920	162.96	Thu Dec 22 14:25:48 2016
-64.9195938	-10.8410044	162.13	Thu Dec 22 14:25:58 2016
-64.9195862	-10.8410139	161.26	Thu Dec 22 14:26:08 2016
-64.9195786	-10.8410177	160.33	Thu Dec 22 14:26:18 2016
-64.9195633	-10.8410177	159.38	Thu Dec 22 14:26:28 2016
-64.9195709	-10.8410015	158.23	Thu Dec 22 14:26:38 2016
-64.9195633	-10.8409615	155.80	Thu Dec 22 14:26:48 2016
-64.9195480	-10.8409500	152.61	Thu Dec 22 14:26:58 2016
-64.9195862	-10.8409615	150.71	Thu Dec 22 14:27:08 2016
-64.9196320	-10.8409815	147.38	Thu Dec 22 14:27:18 2016
-64.9196472	-10.8409948	145.30	Thu Dec 22 14:27:28 2016
-64.9196472	-10.8409872	143.63	Thu Dec 22 14:27:38 2016
-64.9196320	-10.8409843	141.96	Thu Dec 22 14:27:48 2016
-64.9196243	-10.8409958	140.29	Thu Dec 22 14:27:58 2016
-64.9196091	-10.8409996	138.71	Thu Dec 22 14:28:08 2016
-64.9196091	-10.8409958	137.14	Thu Dec 22 14:28:18 2016
-64.9196091	-10.8409939	135.60	Thu Dec 22 14:28:28 2016
-64.9196091	-10.8409691	134.57	Thu Dec 22 14:28:38 2016
-64.9196091	-10.8409395	135.76	Thu Dec 22 14:28:48 2016
-64.9196014	-10.8409309	134.71	Thu Dec 22 14:28:58 2016
-64.9195938	-10.8409395	133.71	Thu Dec 22 14:29:08 2016
-64.9195862	-10.8409615	132.84	Thu Dec 22 14:29:18 2016
-64.9195557	-10.8409843	134.87	Thu Dec 22 14:29:28 2016
-64.9195404	-10.8409958	135.86	Thu Dec 22 14:29:38 2016
-64.9195633	-10.8409977	135.37	Thu Dec 22 14:29:48 2016
-64.9195786	-10.8409986	134.82	Thu Dec 22 14:29:58 2016
-64.9195938	-10.8410025	134.32	Thu Dec 22 14:30:08 2016
-64.9195862	-10.8410101	133.78	Thu Dec 22 14:30:18 2016
-64.9195786	-10.8410206	133.26	Thu Dec 22 14:30:28 2016
-64.9195862	-10.8410397	132.75	Thu Dec 22 14:30:38 2016
-64.9195862	-10.8410482	132.25	Thu Dec 22 14:30:48 2016
-64.9195251	-10.8410664	132.31	Thu Dec 22 14:30:58 2016
-64.9195557	-10.8410406	132.69	Thu Dec 22 14:31:08 2016
-64.9195557	-10.8410387	132.22	Thu Dec 22 14:31:18 2016
-64.9195709	-10.8410349	131.72	Thu Dec 22 14:31:28 2016
-64.9195862	-10.8410358	131.23	Thu Dec 22 14:31:38 2016
-64.9195862	-10.8410435	130.77	Thu Dec 22 14:31:48 2016
-64.9195786	-10.8410492	130.31	Thu Dec 22 14:31:58 2016
-64.9195862	-10.8410416	129.85	Thu Dec 22 14:32:08 2016
-64.9195786	-10.8410482	129.41	Thu Dec 22 14:32:18 2016
-64.9195633	-10.8410530	128.96	Thu Dec 22 14:32:28 2016
-64.9195480	-10.8410711	128.55	Thu Dec 22 14:32:38 2016
-64.9195557	-10.8410854	128.16	Thu Dec 22 14:32:48 2016
-64.9195862	-10.8410702	127.84	Thu Dec 22 14:32:58 2016
-64.9196091	-10.8410406	129.08	Thu Dec 22 14:33:08 2016
-64.9196243	-10.8410273	128.76	Thu Dec 22 14:33:18 2016
-64.9196243	-10.8410206	128.54	Thu Dec 22 14:33:28 2016
-64.9196320	-10.8410349	128.43	Thu Dec 22 14:33:38 2016
-64.9196243	-10.8410530	128.46	Thu Dec 22 14:33:48 2016
-64.9196167	-10.8410635	130.25	Thu Dec 22 14:33:58 2016
-64.9196167	-10.8410769	130.62	Thu Dec 22 14:34:08 2016
-64.9196091	-10.8410854	130.88	Thu Dec 22 14:34:18 2016
-64.9196091	-10.8410759	131.11	Thu Dec 22 14:34:28 2016
-64.9196167	-10.8410358	131.61	Thu Dec 22 14:34:38 2016
-64.9196014	-10.8410063	131.99	Thu Dec 22 14:34:48 2016
-64.9196167	-10.8410244	132.70	Thu Dec 22 14:34:58 2016
-64.9196243	-10.8410101	134.00	Thu Dec 22 14:35:08 2016
-64.9196320	-10.8410025	134.76	Thu Dec 22 14:35:18 2016
-64.9196320	-10.8409958	135.61	Thu Dec 22 14:35:28 2016
-64.9196243	-10.8409863	136.50	Thu Dec 22 14:35:38 2016
-64.9196091	-10.8409767	137.43	Thu Dec 22 14:35:48 2016
-64.9195938	-10.8409758	138.41	Thu Dec 22 14:35:58 2016
-64.9195938	-10.8409710	139.40	Thu Dec 22 14:36:08 2016
-64.9196014	-10.8409719	140.38	Thu Dec 22 14:36:18 2016
-64.9196014	-10.8409719	141.34	Thu Dec 22 14:36:28 2016
-64.9196014	-10.8409891	142.32	Thu Dec 22 14:36:38 2016
-64.9195862	-10.8410578	142.61	Thu Dec 22 14:36:48 2016
-64.9195404	-10.8410683	143.46	Thu Dec 22 14:36:58 2016
-64.9195328	-10.8410778	144.44	Thu Dec 22 14:37:08 2016
-64.9195404	-10.8410902	145.41	Thu Dec 22 14:37:18 2016
-64.9195480	-10.8410950	146.39	Thu Dec 22 14:37:28 2016
-64.9195404	-10.8410873	147.36	Thu Dec 22 14:37:38 2016
-64.9195404	-10.8410759	148.29	Thu Dec 22 14:37:48 2016
-64.9196014	-10.8410597	147.75	Thu Dec 22 14:37:58 2016
-64.9195938	-10.8410501	148.16	Thu Dec 22 14:38:08 2016
-64.9196014	-10.8410416	148.95	Thu Dec 22 14:38:18 2016
-64.9196167	-10.8410387	149.67	Thu Dec 22 14:38:28 2016
-64.9196167	-10.8410292	150.35	Thu Dec 22 14:38:38 2016
-64.9196167	-10.8410282	150.93	Thu Dec 22 14:38:48 2016
-64.9196091	-10.8410320	151.34	Thu Dec 22 14:38:58 2016
-64.9196014	-10.8410320	151.65	Thu Dec 22 14:39:08 2016
-64.9196014	-10.8410368	151.73	Thu Dec 22 14:39:18 2016
-64.9196014	-10.8410378	151.69	Thu Dec 22 14:39:28 2016
-64.9195938	-10.8410358	151.58	Thu Dec 22 14:39:38 2016
-64.9195862	-10.8410358	151.30	Thu Dec 22 14:39:48 2016
-64.9195633	-10.8410263	148.71	Thu Dec 22 14:39:58 2016
-64.9195633	-10.8410034	145.99	Thu Dec 22 14:40:08 2016
-64.9195480	-10.8410044	145.50	Thu Dec 22 14:40:18 2016
-64.9195480	-10.8409996	145.24	Thu Dec 22 14:40:28 2016
-64.9195633	-10.8409958	145.17	Thu Dec 22 14:40:38 2016
-64.9196548	-10.8409700	144.22	Thu Dec 22 14:40:48 2016
-64.9196930	-10.8410034	142.68	Thu Dec 22 14:40:58 2016
-64.9197311	-10.8409872	142.30	Thu Dec 22 14:41:08 2016
-64.9197311	-10.8409815	141.91	Thu Dec 22 14:41:18 2016
-64.9197311	-10.8409796	141.92	Thu Dec 22 14:41:28 2016
-64.9197159	-10.8409729	141.84	Thu Dec 22 14:41:38 2016
-64.9197083	-10.8409691	141.74	Thu Dec 22 14:41:48 2016
-64.9196930	-10.8409624	141.67	Thu Dec 22 14:41:58 2016
-64.9196854	-10.8409691	141.67	Thu Dec 22 14:42:08 2016
-64.9197006	-10.8409786	141.69	Thu Dec 22 14:42:18 2016
-64.9197006	-10.8410273	139.74	Thu Dec 22 14:42:28 2016
-64.9197235	-10.8410387	139.14	Thu Dec 22 14:42:38 2016
-64.9196625	-10.8409882	140.16	Thu Dec 22 14:42:48 2016
-64.9196396	-10.8409519	138.46	Thu Dec 22 14:42:58 2016
-64.9196243	-10.8409443	138.28	Thu Dec 22 14:43:08 2016
-64.9196243	-10.8409405	138.16	Thu Dec 22 14:43:18 2016
-64.9196243	-10.8409510	138.08	Thu Dec 22 14:43:28 2016
-64.9196091	-10.8409472	137.68	Thu Dec 22 14:43:38 2016
-64.9196014	-10.8409548	137.50	Thu Dec 22 14:43:48 2016
-64.9195938	-10.8409605	137.32	Thu Dec 22 14:43:58 2016
-64.9195862	-10.8409691	137.21	Thu Dec 22 14:44:08 2016
-64.9195862	-10.8409796	137.09	Thu Dec 22 14:44:18 2016
-64.9195786	-10.8409863	136.95	Thu Dec 22 14:44:28 2016
-64.9195709	-10.8409910	136.77	Thu Dec 22 14:44:38 2016
-64.9195633	-10.8409996	136.57	Thu Dec 22 14:44:48 2016
-64.9195786	-10.8409891	137.36	Thu Dec 22 14:44:58 2016
-64.9195862	-10.8409996	137.46	Thu Dec 22 14:45:08 2016
-64.9196167	-10.8410053	137.57	Thu Dec 22 14:45:18 2016
-64.9196396	-10.8410034	137.77	Thu Dec 22 14:45:28 2016
-64.9196472	-10.8410149	137.90	Thu Dec 22 14:45:38 2016
-64.9196548	-10.8410139	138.29	Thu Dec 22 14:45:48 2016
-64.9196625	-10.8410034	138.96	Thu Dec 22 14:45:58 2016
-64.9196701	-10.8409882	139.71	Thu Dec 22 14:46:08 2016
-64.9196854	-10.8409700	140.47	Thu Dec 22 14:46:18 2016
-64.9196854	-10.8409529	141.23	Thu Dec 22 14:46:28 2016
-64.9196854	-10.8409414	142.00	Thu Dec 22 14:46:38 2016
-64.9196930	-10.8409243	142.81	Thu Dec 22 14:46:48 2016
-64.9197006	-10.8409147	143.63	Thu Dec 22 14:46:58 2016
-64.9197006	-10.8409061	144.41	Thu Dec 22 14:47:08 2016
-64.9197006	-10.8409061	145.19	Thu Dec 22 14:47:18 2016
-64.9196930	-10.8409100	145.95	Thu Dec 22 14:47:28 2016
-64.9196777	-10.8409100	146.70	Thu Dec 22 14:47:38 2016
-64.9196396	-10.8409281	147.34	Thu Dec 22 14:47:48 2016
-64.9195938	-10.8409462	147.66	Thu Dec 22 14:47:58 2016
-64.9195480	-10.8409672	148.76	Thu Dec 22 14:48:08 2016
-64.9195709	-10.8409863	150.35	Thu Dec 22 14:48:18 2016
-64.9196472	-10.8409834	151.01	Thu Dec 22 14:48:28 2016
-64.9196701	-10.8409996	150.75	Thu Dec 22 14:48:38 2016
-64.9196854	-10.8410130	151.39	Thu Dec 22 14:48:48 2016
-64.9197006	-10.8410244	152.16	Thu Dec 22 14:48:58 2016
-64.9197083	-10.8410330	153.03	Thu Dec 22 14:49:08 2016
-64.9197083	-10.8410196	153.98	Thu Dec 22 14:49:18 2016
-64.9196777	-10.8410015	156.10	Thu Dec 22 14:49:28 2016
-64.9196701	-10.8410139	157.50	Thu Dec 22 14:49:38 2016
-64.9196777	-10.8410158	158.96	Thu Dec 22 14:49:48 2016
-64.9196854	-10.8410120	160.63	Thu Dec 22 14:49:58 2016
-64.9197006	-10.8410082	162.39	Thu Dec 22 14:50:08 2016
-64.9197159	-10.8410177	164.04	Thu Dec 22 14:50:18 2016
-64.9197235	-10.8410091	165.45	Thu Dec 22 14:50:28 2016
-64.9197159	-10.8410063	166.81	Thu Dec 22 14:50:38 2016
-64.9196854	-10.8410387	168.68	Thu Dec 22 14:50:48 2016
-64.9196243	-10.8410292	170.80	Thu Dec 22 14:50:58 2016
-64.9195328	-10.8410444	171.40	Thu Dec 22 14:51:08 2016
-64.9195251	-10.8410854	173.76	Thu Dec 22 14:51:18 2016
-64.9195557	-10.8410921	175.48	Thu Dec 22 14:51:28 2016
-64.9195633	-10.8410740	174.68	Thu Dec 22 14:51:38 2016
-64.9195786	-10.8410635	175.71	Thu Dec 22 14:51:48 2016
-64.9195786	-10.8410702	176.55	Thu Dec 22 14:51:58 2016
-64.9195786	-10.8410816	177.25	Thu Dec 22 14:52:08 2016
-64.9195709	-10.8410749	177.58	Thu Dec 22 14:52:18 2016
-64.9195023	-10.8410053	172.21	Thu Dec 22 14:52:28 2016
-64.9195099	-10.8409824	167.69	Thu Dec 22 14:52:38 2016
-64.9195251	-10.8409777	165.83	Thu Dec 22 14:52:48 2016
-64.9195633	-10.8409767	164.21	Thu Dec 22 14:52:58 2016
-64.9196014	-10.8410139	158.84	Thu Dec 22 14:53:08 2016
-64.9196167	-10.8409977	155.69	Thu Dec 22 14:53:18 2016
-64.9196243	-10.8409967	154.40	Thu Dec 22 14:53:28 2016
-64.9196014	-10.8410110	152.74	Thu Dec 22 14:53:38 2016
-64.9195633	-10.8410358	151.04	Thu Dec 22 14:53:48 2016
-64.9195404	-10.8410387	149.34	Thu Dec 22 14:53:58 2016
-64.9195404	-10.8410282	147.97	Thu Dec 22 14:54:08 2016
-64.9195557	-10.8410206	146.70	Thu Dec 22 14:54:18 2016
-64.9195633	-10.8410406	145.57	Thu Dec 22 14:54:28 2016
-64.9195480	-10.8410721	144.46	Thu Dec 22 14:54:38 2016
-64.9195480	-10.8410826	143.25	Thu Dec 22 14:54:48 2016
-64.9195633	-10.8410721	142.08	Thu Dec 22 14:54:58 2016
-64.9195938	-10.8410873	142.55	Thu Dec 22 14:55:08 2016
-64.9196091	-10.8411016	141.89	Thu Dec 22 14:55:18 2016
-64.9196243	-10.8410797	140.95	Thu Dec 22 14:55:28 2016
-64.9196320	-10.8410635	140.95	Thu Dec 22 14:55:38 2016
-64.9196167	-10.8410587	140.34	Thu Dec 22 14:55:48 2016
-64.9196091	-10.8410616	139.80	Thu Dec 22 14:55:58 2016
-64.9196243	-10.8410683	139.34	Thu Dec 22 14:56:08 2016
-64.9196320	-10.8410702	138.91	Thu Dec 22 14:56:18 2016
-64.9196320	-10.8410702	138.45	Thu Dec 22 14:56:28 2016
-64.9196472	-10.8410501	137.93	Thu Dec 22 14:56:38 2016
-64.9196854	-10.8410330	137.63	Thu Dec 22 14:56:48 2016
-64.9197006	-10.8410540	137.07	Thu Dec 22 14:56:58 2016
-64.9197464	-10.8410263	136.25	Thu Dec 22 14:57:08 2016
-64.9197617	-10.8410034	135.79	Thu Dec 22 14:57:18 2016
-64.9198227	-10.8409748	137.25	Thu Dec 22 14:57:28 2016
-64.9198608	-10.8409538	138.10	Thu Dec 22 14:57:38 2016
-64.9198303	-10.8409624	140.57	Thu Dec 22 14:57:48 2016
-64.9198151	-10.8409739	140.53	Thu Dec 22 14:57:58 2016
-64.9197540	-10.8410091	140.75	Thu Dec 22 14:58:08 2016
-64.9197464	-10.8410063	140.59	Thu Dec 22 14:58:18 2016
-64.9197388	-10.8410149	140.55	Thu Dec 22 14:58:28 2016
-64.9196548	-10.8410339	142.27	Thu Dec 22 14:58:38 2016
-64.9195786	-10.8410559	141.98	Thu Dec 22 14:58:48 2016
-64.9195175	-10.8410664	144.92	Thu Dec 22 14:58:58 2016
-64.9194946	-10.8410826	146.63	Thu Dec 22 14:59:08 2016
-64.9194870	-10.8410788	147.09	Thu Dec 22 14:59:18 2016
-64.9194946	-10.8410788	147.36	Thu Dec 22 14:59:28 2016
-64.9194946	-10.8410797	147.29	Thu Dec 22 14:59:38 2016
-64.9194946	-10.8410797	147.21	Thu Dec 22 14:59:48 2016
-64.9194946	-10.8410807	147.11	Thu Dec 22 14:59:58 2016
-64.9194946	-10.8410807	147.10	Thu Dec 22 15:00:08 2016
-64.9194946	-10.8410816	147.10	Thu Dec 22 15:00:18 2016
-64.9194946	-10.8410816	147.09	Thu Dec 22 15:00:28 2016
-64.9194946	-10.8410807	147.11	Thu Dec 22 15:00:38 2016
-64.9195023	-10.8410797	147.15	Thu Dec 22 15:00:48 2016
-64.9195023	-10.8410721	147.30	Thu Dec 22 15:00:58 2016
-64.9195251	-10.8410702	147.70	Thu Dec 22 15:01:08 2016
-64.9195938	-10.8410864	150.85	Thu Dec 22 15:01:18 2016
-64.9195938	-10.8410997	151.82	Thu Dec 22 15:01:28 2016
-64.9196701	-10.8410845	152.47	Thu Dec 22 15:01:38 2016
-64.9196701	-10.8410749	150.66	Thu Dec 22 15:01:48 2016
-64.9196777	-10.8410711	151.36	Thu Dec 22 15:01:58 2016
-64.9196396	-10.8410301	156.06	Thu Dec 22 15:02:08 2016
-64.9196243	-10.8410292	159.98	Thu Dec 22 15:02:18 2016
-64.9196014	-10.8410234	156.65	Thu Dec 22 15:02:28 2016
-64.9195862	-10.8410244	157.76	Thu Dec 22 15:02:38 2016
-64.9195786	-10.8410206	159.11	Thu Dec 22 15:02:48 2016
-64.9196091	-10.8410425	159.75	Thu Dec 22 15:02:58 2016
-64.9196091	-10.8410549	160.23	Thu Dec 22 15:03:08 2016
-64.9196396	-10.8410530	159.40	Thu Dec 22 15:03:18 2016
-64.9196548	-10.8410721	159.62	Thu Dec 22 15:03:28 2016
-64.9196625	-10.8410749	158.16	Thu Dec 22 15:03:38 2016
-64.9196625	-10.8410835	158.86	Thu Dec 22 15:03:48 2016
-64.9196701	-10.8410959	159.57	Thu Dec 22 15:03:58 2016
-64.9196625	-10.8411045	160.42	Thu Dec 22 15:04:08 2016
-64.9196548	-10.8411055	161.16	Thu Dec 22 15:04:18 2016
-64.9196548	-10.8410988	161.69	Thu Dec 22 15:04:28 2016
-64.9196396	-10.8410921	162.14	Thu Dec 22 15:04:38 2016
-64.9196167	-10.8410721	162.87	Thu Dec 22 15:04:48 2016
-64.9196014	-10.8410721	162.93	Thu Dec 22 15:04:58 2016
-64.9195938	-10.8410549	163.06	Thu Dec 22 15:05:08 2016
-64.9195938	-10.8410568	163.00	Thu Dec 22 15:05:18 2016
-64.9196014	-10.8410625	163.14	Thu Dec 22 15:05:28 2016
-64.9196091	-10.8410692	163.36	Thu Dec 22 15:05:38 2016
-64.9196014	-10.8410616	163.75	Thu Dec 22 15:05:48 2016
-64.9195862	-10.8410559	163.95	Thu Dec 22 15:05:58 2016
-64.9195709	-10.8410482	164.26	Thu Dec 22 15:06:08 2016
-64.9195709	-10.8410463	163.69	Thu Dec 22 15:06:18 2016
-64.9195786	-10.8410425	162.76	Thu Dec 22 15:06:28 2016
-64.9195862	-10.8410406	161.61	Thu Dec 22 15:06:38 2016
-64.9196243	-10.8410358	160.09	Thu Dec 22 15:06:48 2016
-64.9196625	-10.8410416	157.23	Thu Dec 22 15:06:58 2016
-64.9196701	-10.8410549	155.30	Thu Dec 22 15:07:08 2016
-64.9196625	-10.8410711	154.18	Thu Dec 22 15:07:18 2016
-64.9196167	-10.8410902	153.02	Thu Dec 22 15:07:28 2016
-64.9196320	-10.8411026	149.33	Thu Dec 22 15:07:38 2016
-64.9196167	-10.8410988	148.09	Thu Dec 22 15:07:48 2016
-64.9196014	-10.8410912	146.89	Thu Dec 22 15:07:58 2016
-64.9195786	-10.8410778	145.79	Thu Dec 22 15:08:08 2016
-64.9195633	-10.8410778	144.36	Thu Dec 22 15:08:18 2016
-64.9195557	-10.8410807	143.41	Thu Dec 22 15:08:28 2016
-64.9195709	-10.8410807	142.59	Thu Dec 22 15:08:38 2016
-64.9195938	-10.8410912	142.03	Thu Dec 22 15:08:48 2016
-64.9196091	-10.8410883	141.76	Thu Dec 22 15:08:58 2016
-64.9196091	-10.8410826	141.80	Thu Dec 22 15:09:08 2016
-64.9196091	-10.8410807	141.89	Thu Dec 22 15:09:18 2016
-64.9196091	-10.8410759	141.99	Thu Dec 22 15:09:28 2016
-64.9196091	-10.8410759	142.02	Thu Dec 22 15:09:38 2016
-64.9196014	-10.8410730	142.09	Thu Dec 22 15:09:48 2016
-64.9195938	-10.8410616	142.27	Thu Dec 22 15:09:58 2016
-64.9195175	-10.8410511	143.90	Thu Dec 22 15:10:08 2016
-64.9195099	-10.8410635	145.67	Thu Dec 22 15:10:18 2016
-64.9194946	-10.8410683	146.28	Thu Dec 22 15:10:28 2016
-64.9194794	-10.8410816	146.98	Thu Dec 22 15:10:38 2016
-64.9194870	-10.8410969	147.84	Thu Dec 22 15:10:48 2016
-64.9195023	-10.8411016	148.88	Thu Dec 22 15:10:58 2016
-64.9196014	-10.8410950	148.92	Thu Dec 22 15:11:08 2016
-64.9196701	-10.8411217	151.27	Thu Dec 22 15:11:18 2016
-64.9196854	-10.8411236	156.61	Thu Dec 22 15:11:28 2016
-64.9196854	-10.8411274	158.46	Thu Dec 22 15:11:38 2016
-64.9196625	-10.8411121	158.83	Thu Dec 22 15:11:48 2016
-64.9196701	-10.8411169	159.82	Thu Dec 22 15:11:58 2016
-64.9196625	-10.8411169	160.90	Thu Dec 22 15:12:08 2016
-64.9196320	-10.8411131	161.92	Thu Dec 22 15:12:18 2016
-64.9196167	-10.8411150	163.02	Thu Dec 22 15:12:28 2016
-64.9196091	-10.8411055	164.20	Thu Dec 22 15:12:38 2016
-64.9196091	-10.8410864	165.37	Thu Dec 22 15:12:48 2016
-64.9196167	-10.8410702	166.50	Thu Dec 22 15:12:58 2016
-64.9196091	-10.8410673	167.60	Thu Dec 22 15:13:08 2016
-64.9196014	-10.8410826	168.70	Thu Dec 22 15:13:18 2016
-64.9195557	-10.8410730	169.13	Thu Dec 22 15:13:28 2016
-64.9195175	-10.8410778	169.08	Thu Dec 22 15:13:38 2016
-64.9195023	-10.8410902	169.81	Thu Dec 22 15:13:48 2016
-64.9195709	-10.8410778	161.08	Thu Dec 22 15:13:58 2016
-64.9196014	-10.8410892	154.75	Thu Dec 22 15:14:08 2016
-64.9196091	-10.8410950	154.04	Thu Dec 22 15:14:18 2016
-64.9196091	-10.8410988	153.09	Thu Dec 22 15:14:28 2016
-64.9196091	-10.8410940	152.18	Thu Dec 22 15:14:38 2016
-64.9195633	-10.8410778	151.47	Thu Dec 22 15:14:48 2016
-64.9195786	-10.8411036	151.52	Thu Dec 22 15:14:58 2016
-64.9195480	-10.8410873	149.65	Thu Dec 22 15:15:08 2016
-64.9195251	-10.8410845	148.51	Thu Dec 22 15:15:18 2016
-64.9195328	-10.8410835	147.42	Thu Dec 22 15:15:28 2016
-64.9195328	-10.8410892	146.07	Thu Dec 22 15:15:38 2016
-64.9195251	-10.8410797	144.76	Thu Dec 22 15:15:48 2016
-64.9195404	-10.8410654	143.52	Thu Dec 22 15:15:58 2016
-64.9195633	-10.8410645	142.34	Thu Dec 22 15:16:08 2016
-64.9195786	-10.8410654	141.30	Thu Dec 22 15:16:18 2016
-64.9195786	-10.8410702	140.41	Thu Dec 22 15:16:28 2016
-64.9195709	-10.8410873	139.48	Thu Dec 22 15:16:38 2016
-64.9195633	-10.8410873	138.52	Thu Dec 22 15:16:48 2016
-64.9195480	-10.8410749	137.68	Thu Dec 22 15:16:58 2016
-64.9195480	-10.8410673	136.82	Thu Dec 22 15:17:08 2016
-64.9195633	-10.8410749	135.71	Thu Dec 22 15:17:18 2016
-64.9195557	-10.8410845	134.55	Thu Dec 22 15:17:28 2016
-64.9195328	-10.8410931	133.57	Thu Dec 22 15:17:38 2016
-64.9195251	-10.8410845	132.96	Thu Dec 22 15:17:48 2016
-64.9195175	-10.8410692	135.70	Thu Dec 22 15:17:58 2016
-64.9195023	-10.8410692	135.71	Thu Dec 22 15:18:08 2016
-64.9195099	-10.8410845	135.86	Thu Dec 22 15:18:18 2016
-64.9195251	-10.8410950	136.06	Thu Dec 22 15:18:28 2016
-64.9195557	-10.8410950	136.39	Thu Dec 22 15:18:38 2016
-64.9195786	-10.8410921	136.69	Thu Dec 22 15:18:48 2016
-64.9195786	-10.8410883	136.88	Thu Dec 22 15:18:58 2016
-64.9195251	-10.8410778	137.65	Thu Dec 22 15:19:08 2016
-64.9194870	-10.8410654	139.10	Thu Dec 22 15:19:18 2016
-64.9194641	-10.8410645	139.88	Thu Dec 22 15:19:28 2016
-64.9194641	-10.8410568	140.45	Thu Dec 22 15:19:38 2016
-64.9195404	-10.8410702	142.14	Thu Dec 22 15:19:48 2016
-64.9195328	-10.8410616	142.67	Thu Dec 22 15:19:58 2016
-64.9195557	-10.8410807	143.52	Thu Dec 22 15:20:08 2016
-64.9195175	-10.8410969	144.24	Thu Dec 22 15:20:18 2016
-64.9195175	-10.8410931	144.97	Thu Dec 22 15:20:28 2016
-64.9195175	-10.8410988	145.67	Thu Dec 22 15:20:38 2016
-64.9195328	-10.8411083	146.37	Thu Dec 22 15:20:48 2016
-64.9195328	-10.8411064	147.14	Thu Dec 22 15:20:58 2016
-64.9195328	-10.8410988	147.93	Thu Dec 22 15:21:08 2016
-64.9195175	-10.8411026	148.76	Thu Dec 22 15:21:18 2016
-64.9195023	-10.8411112	149.54	Thu Dec 22 15:21:28 2016
-64.9195023	-10.8411007	150.00	Thu Dec 22 15:21:38 2016
-64.9195175	-10.8410997	150.23	Thu Dec 22 15:21:48 2016
-64.9195328	-10.8410845	150.45	Thu Dec 22 15:21:58 2016
-64.9195404	-10.8410807	150.62	Thu Dec 22 15:22:08 2016
-64.9195709	-10.8410959	150.32	Thu Dec 22 15:22:18 2016
-64.9195786	-10.8411102	149.92	Thu Dec 22 15:22:28 2016
-64.9195938	-10.8410816	150.14	Thu Dec 22 15:22:38 2016
-64.9196014	-10.8410673	149.18	Thu Dec 22 15:22:48 2016
-64.9196167	-10.8410158	149.30	Thu Dec 22 15:22:58 2016
-64.9196396	-10.8409662	149.39	Thu Dec 22 15:23:08 2016
-64.9196625	-10.8409595	149.20	Thu Dec 22 15:23:18 2016
-64.9196701	-10.8409595	149.27	Thu Dec 22 15:23:28 2016
-64.9196625	-10.8409624	149.27	Thu Dec 22 15:23:38 2016
-64.9196701	-10.8409719	149.15	Thu Dec 22 15:23:48 2016
-64.9196777	-10.8410263	148.76	Thu Dec 22 15:23:58 2016
-64.9196777	-10.8410454	148.61	Thu Dec 22 15:24:08 2016
-64.9196777	-10.8410378	148.49	Thu Dec 22 15:24:18 2016
-64.9196777	-10.8410234	148.39	Thu Dec 22 15:24:28 2016
-64.9196854	-10.8410273	148.25	Thu Dec 22 15:24:38 2016
-64.9196854	-10.8410549	147.76	Thu Dec 22 15:24:48 2016
-64.9196930	-10.8411112	146.57	Thu Dec 22 15:24:58 2016
-64.9197006	-10.8411236	146.27	Thu Dec 22 15:25:08 2016
-64.9196930	-10.8411293	146.00	Thu Dec 22 15:25:18 2016
-64.9196701	-10.8411236	145.85	Thu Dec 22 15:25:28 2016
-64.9196014	-10.8410702	148.17	Thu Dec 22 15:25:38 2016
-64.9195175	-10.8410559	151.09	Thu Dec 22 15:25:48 2016
-64.9195328	-10.8410320	152.67	Thu Dec 22 15:25:58 2016
-64.9195328	-10.8410301	153.02	Thu Dec 22 15:26:08 2016
-64.9195938	-10.8410244	154.38	Thu Dec 22 15:26:18 2016
-64.9196320	-10.8410378	155.43	Thu Dec 22 15:26:28 2016
-64.9196243	-10.8410549	155.87	Thu Dec 22 15:26:38 2016
-64.9196243	-10.8410587	156.37	Thu Dec 22 15:26:48 2016
-64.9196320	-10.8410759	157.00	Thu Dec 22 15:26:58 2016
-64.9196243	-10.8410721	158.04	Thu Dec 22 15:27:08 2016
-64.9195404	-10.8410854	160.78	Thu Dec 22 15:27:18 2016
-64.9195175	-10.8410616	161.99	Thu Dec 22 15:27:28 2016
-64.9194946	-10.8410511	163.99	Thu Dec 22 15:27:38 2016
-64.9194946	-10.8410454	165.18	Thu Dec 22 15:27:48 2016
-64.9195175	-10.8410416	166.29	Thu Dec 22 15:27:58 2016
-64.9195328	-10.8410654	165.85	Thu Dec 22 15:28:08 2016
-64.9195633	-10.8410721	164.85	Thu Dec 22 15:28:18 2016
-64.9195557	-10.8410711	165.39	Thu Dec 22 15:28:28 2016
-64.9195328	-10.8410749	165.70	Thu Dec 22 15:28:38 2016
-64.9195023	-10.8410578	164.15	Thu Dec 22 15:28:48 2016
-64.9194870	-10.8410521	164.18	Thu Dec 22 15:28:58 2016
-64.9194794	-10.8410559	164.11	Thu Dec 22 15:29:08 2016
-64.9194794	-10.8410645	163.92	Thu Dec 22 15:29:18 2016
-64.9195023	-10.8410721	163.47	Thu Dec 22 15:29:28 2016
-64.9195023	-10.8410702	162.94	Thu Dec 22 15:29:38 2016
-64.9195023	-10.8410788	162.39	Thu Dec 22 15:29:48 2016
-64.9195175	-10.8410835	161.73	Thu Dec 22 15:29:58 2016
-64.9195251	-10.8410864	160.78	Thu Dec 22 15:30:08 2016
-64.9195099	-10.8410425	157.80	Thu Dec 22 15:30:18 2016
-64.9194946	-10.8410244	155.72	Thu Dec 22 15:30:28 2016
-64.9194870	-10.8410320	154.42	Thu Dec 22 15:30:38 2016
-64.9194794	-10.8410463	153.03	Thu Dec 22 15:30:48 2016
-64.9194794	-10.8410530	151.64	Thu Dec 22 15:30:58 2016
-64.9195480	-10.8410835	150.14	Thu Dec 22 15:31:08 2016
-64.9195251	-10.8410683	149.29	Thu Dec 22 15:31:18 2016
-64.9195328	-10.8410692	148.01	Thu Dec 22 15:31:28 2016
-64.9195328	-10.8410749	146.57	Thu Dec 22 15:31:38 2016
-64.9194870	-10.8410778	143.13	Thu Dec 22 15:31:48 2016
-64.9194336	-10.8410797	140.80	Thu Dec 22 15:31:58 2016
-64.9194565	-10.8411016	139.63	Thu Dec 22 15:32:08 2016
-64.9194641	-10.8411074	137.97	Thu Dec 22 15:32:18 2016
-64.9194717	-10.8411064	136.24	Thu Dec 22 15:32:28 2016
-64.9195099	-10.8410721	133.67	Thu Dec 22 15:32:38 2016
-64.9195480	-10.8410540	132.38	Thu Dec 22 15:32:48 2016
-64.9195557	-10.8410378	130.72	Thu Dec 22 15:32:58 2016
-64.9195709	-10.8410358	129.29	Thu Dec 22 15:33:08 2016
-64.9195328	-10.8410482	127.97	Thu Dec 22 15:33:18 2016
-64.9195404	-10.8410530	127.10	Thu Dec 22 15:33:28 2016
-64.9195251	-10.8410559	125.89	Thu Dec 22 15:33:38 2016
-64.9195251	-10.8410730	124.71	Thu Dec 22 15:33:48 2016
-64.9195328	-10.8410807	123.54	Thu Dec 22 15:33:58 2016
-64.9195480	-10.8410835	122.37	Thu Dec 22 15:34:08 2016
-64.9195633	-10.8410892	121.20	Thu Dec 22 15:34:18 2016
-64.9195633	-10.8410950	120.03	Thu Dec 22 15:34:28 2016
-64.9195480	-10.8410997	118.85	Thu Dec 22 15:34:38 2016
-64.9195251	-10.8410797	118.20	Thu Dec 22 15:34:48 2016
-64.9195099	-10.8410749	117.08	Thu Dec 22 15:34:58 2016
-64.9195175	-10.8410788	115.92	Thu Dec 22 15:35:08 2016
-64.9195404	-10.8410864	114.78	Thu Dec 22 15:35:18 2016
-64.9195709	-10.8410807	114.29	Thu Dec 22 15:35:28 2016
-64.9195862	-10.8410864	113.18	Thu Dec 22 15:35:38 2016
-64.9196014	-10.8411007	112.10	Thu Dec 22 15:35:48 2016
-64.9196167	-10.8411150	111.01	Thu Dec 22 15:35:58 2016
-64.9196320	-10.8411379	110.52	Thu Dec 22 15:36:08 2016
-64.9196396	-10.8411493	109.44	Thu Dec 22 15:36:18 2016
-64.9196396	-10.8411512	108.36	Thu Dec 22 15:36:28 2016
-64.9196320	-10.8411245	108.02	Thu Dec 22 15:36:38 2016
-64.9196167	-10.8411121	106.97	Thu Dec 22 15:36:48 2016
-64.9196091	-10.8410988	105.91	Thu Dec 22 15:36:58 2016
-64.9196091	-10.8410902	104.87	Thu Dec 22 15:37:08 2016
-64.9196243	-10.8410807	103.84	Thu Dec 22 15:37:18 2016
-64.9196396	-10.8410759	102.80	Thu Dec 22 15:37:28 2016
-64.9196625	-10.8410759	101.78	Thu Dec 22 15:37:38 2016
-64.9196701	-10.8410797	100.76	Thu Dec 22 15:37:48 2016
-64.9196625	-10.8410769	99.78	Thu Dec 22 15:37:58 2016
-64.9196472	-10.8410730	98.86	Thu Dec 22 15:38:08 2016
-64.9196167	-10.8410692	100.03	Thu Dec 22 15:38:18 2016
-64.9196091	-10.8410578	100.03	Thu Dec 22 15:38:28 2016
-64.9196014	-10.8410540	99.28	Thu Dec 22 15:38:38 2016
-64.9195938	-10.8410635	98.56	Thu Dec 22 15:38:48 2016
-64.9195862	-10.8410854	99.56	Thu Dec 22 15:38:58 2016
-64.9195786	-10.8410921	99.29	Thu Dec 22 15:39:08 2016
-64.9195633	-10.8410902	98.66	Thu Dec 22 15:39:18 2016
-64.9195557	-10.8410759	98.04	Thu Dec 22 15:39:28 2016
-64.9195633	-10.8410606	97.43	Thu Dec 22 15:39:38 2016
-64.9195633	-10.8410501	96.82	Thu Dec 22 15:39:48 2016
-64.9195709	-10.8410521	96.24	Thu Dec 22 15:39:58 2016
-64.9195786	-10.8410425	95.67	Thu Dec 22 15:40:08 2016
-64.9195786	-10.8410234	95.09	Thu Dec 22 15:40:18 2016
-64.9195709	-10.8410091	94.51	Thu Dec 22 15:40:28 2016
-64.9195633	-10.8410101	93.96	Thu Dec 22 15:40:38 2016
-64.9195786	-10.8410463	95.12	Thu Dec 22 15:40:48 2016
-64.9196014	-10.8410873	95.93	Thu Dec 22 15:40:58 2016
-64.9196472	-10.8410807	97.30	Thu Dec 22 15:41:08 2016
-64.9196625	-10.8410950	98.46	Thu Dec 22 15:41:18 2016
-64.9196701	-10.8410988	98.65	Thu Dec 22 15:41:28 2016
-64.9196930	-10.8411036	100.65	Thu Dec 22 15:41:38 2016
-64.9197006	-10.8411045	101.37	Thu Dec 22 15:41:48 2016
-64.9196930	-10.8410978	101.78	Thu Dec 22 15:41:58 2016
-64.9196167	-10.8410740	103.35	Thu Dec 22 15:42:08 2016
-64.9195480	-10.8410559	105.29	Thu Dec 22 15:42:18 2016
-64.9195328	-10.8410568	107.19	Thu Dec 22 15:42:28 2016
-64.9195480	-10.8410530	108.88	Thu Dec 22 15:42:38 2016
-64.9195786	-10.8410664	110.25	Thu Dec 22 15:42:48 2016
-64.9196167	-10.8411016	113.26	Thu Dec 22 15:42:58 2016
-64.9196548	-10.8410997	116.33	Thu Dec 22 15:43:08 2016
-64.9196777	-10.8410835	118.58	Thu Dec 22 15:43:18 2016
-64.9196854	-10.8410740	119.90	Thu Dec 22 15:43:28 2016
-64.9196701	-10.8410692	121.34	Thu Dec 22 15:43:38 2016
-64.9196091	-10.8410540	123.62	Thu Dec 22 15:43:48 2016
-64.9195938	-10.8410339	125.57	Thu Dec 22 15:43:58 2016
-64.9195938	-10.8410320	126.85	Thu Dec 22 15:44:08 2016
-64.9195862	-10.8410482	128.13	Thu Dec 22 15:44:18 2016
-64.9195938	-10.8410835	129.80	Thu Dec 22 15:44:28 2016
-64.9195862	-10.8411093	131.27	Thu Dec 22 15:44:38 2016
-64.9195862	-10.8411131	133.23	Thu Dec 22 15:44:48 2016
-64.9195862	-10.8410978	134.92	Thu Dec 22 15:44:58 2016
-64.9195557	-10.8410807	136.29	Thu Dec 22 15:45:08 2016
-64.9195023	-10.8410778	137.82	Thu Dec 22 15:45:18 2016
-64.9193954	-10.8410730	139.09	Thu Dec 22 15:45:28 2016
-64.9194260	-10.8410683	139.93	Thu Dec 22 15:45:38 2016
-64.9194260	-10.8410654	141.19	Thu Dec 22 15:45:48 2016
-64.9194489	-10.8410606	142.88	Thu Dec 22 15:45:58 2016
-64.9194489	-10.8410463	143.96	Thu Dec 22 15:46:08 2016
-64.9194717	-10.8410463	145.27	Thu Dec 22 15:46:18 2016
-64.9195709	-10.8410835	147.93	Thu Dec 22 15:46:28 2016
-64.9196472	-10.8410931	150.05	Thu Dec 22 15:46:38 2016
-64.9196243	-10.8411169	150.41	Thu Dec 22 15:46:48 2016
-64.9196091	-10.8411217	151.49	Thu Dec 22 15:46:58 2016
-64.9195938	-10.8411188	152.14	Thu Dec 22 15:47:08 2016
-64.9195480	-10.8410940	151.19	Thu Dec 22 15:47:18 2016
-64.9195557	-10.8410826	151.88	Thu Dec 22 15:47:28 2016
-64.9195786	-10.8410692	152.54	Thu Dec 22 15:47:38 2016
-64.9196243	-10.8410807	153.86	Thu Dec 22 15:47:48 2016
-64.9196396	-10.8410835	154.89	Thu Dec 22 15:47:58 2016
-64.9196472	-10.8410921	155.67	Thu Dec 22 15:48:08 2016
-64.9196243	-10.8411150	155.62	Thu Dec 22 15:48:18 2016
-64.9195938	-10.8411322	152.82	Thu Dec 22 15:48:28 2016
-64.9195862	-10.8411245	153.29	Thu Dec 22 15:48:38 2016
-64.9195633	-10.8411255	153.73	Thu Dec 22 15:48:48 2016
-64.9195557	-10.8411255	154.13	Thu Dec 22 15:48:58 2016
-64.9195328	-10.8411217	154.45	Thu Dec 22 15:49:08 2016
-64.9195404	-10.8411007	154.02	Thu Dec 22 15:49:18 2016
-64.9195480	-10.8410912	154.23	Thu Dec 22 15:49:28 2016
-64.9195862	-10.8410788	154.39	Thu Dec 22 15:49:38 2016
-64.9195786	-10.8410797	154.43	Thu Dec 22 15:49:48 2016
-64.9195862	-10.8410835	154.54	Thu Dec 22 15:49:58 2016
-64.9196320	-10.8411093	155.18	Thu Dec 22 15:50:08 2016
-64.9196625	-10.8410978	150.73	Thu Dec 22 15:50:18 2016
-64.9196625	-10.8410902	150.61	Thu Dec 22 15:50:28 2016
-64.9195404	-10.8410807	152.78	Thu Dec 22 15:50:38 2016
-64.9194870	-10.8410959	152.93	Thu Dec 22 15:50:48 2016
-64.9194336	-10.8410892	154.57	Thu Dec 22 15:50:58 2016
-64.9194260	-10.8411083	154.89	Thu Dec 22 15:51:08 2016
-64.9194260	-10.8411236	155.23	Thu Dec 22 15:51:18 2016
-64.9194336	-10.8411398	155.57	Thu Dec 22 15:51:28 2016
-64.9194717	-10.8411188	155.69	Thu Dec 22 15:51:38 2016
-64.9195175	-10.8411093	156.04	Thu Dec 22 15:51:48 2016
-64.9195404	-10.8411179	155.55	Thu Dec 22 15:51:58 2016
-64.9195480	-10.8411274	155.79	Thu Dec 22 15:52:08 2016
-64.9195633	-10.8411322	156.02	Thu Dec 22 15:52:18 2016
-64.9195786	-10.8411570	155.28	Thu Dec 22 15:52:28 2016
-64.9195862	-10.8411655	155.26	Thu Dec 22 15:52:38 2016
-64.9195938	-10.8411798	155.20	Thu Dec 22 15:52:48 2016
-64.9195938	-10.8411779	155.12	Thu Dec 22 15:52:58 2016
-64.9196014	-10.8411760	155.10	Thu Dec 22 15:53:08 2016
-64.9196167	-10.8411465	155.08	Thu Dec 22 15:53:18 2016
-64.9196548	-10.8411188	154.75	Thu Dec 22 15:53:28 2016
-64.9196396	-10.8411074	154.93	Thu Dec 22 15:53:38 2016
-64.9196472	-10.8411007	154.82	Thu Dec 22 15:53:48 2016
-64.9196548	-10.8410950	154.69	Thu Dec 22 15:53:58 2016
-64.9196472	-10.8411007	154.69	Thu Dec 22 15:54:08 2016
-64.9196091	-10.8411274	155.52	Thu Dec 22 15:54:18 2016
-64.9195938	-10.8411407	154.10	Thu Dec 22 15:54:28 2016
-64.9195328	-10.8411360	152.22	Thu Dec 22 15:54:38 2016
-64.9195099	-10.8411398	151.31	Thu Dec 22 15:54:48 2016
-64.9195023	-10.8411350	150.88	Thu Dec 22 15:54:58 2016
-64.9195251	-10.8411293	150.84	Thu Dec 22 15:55:08 2016
-64.9195404	-10.8411236	150.34	Thu Dec 22 15:55:18 2016
-64.9195251	-10.8411245	149.93	Thu Dec 22 15:55:28 2016
-64.9195175	-10.8411455	150.23	Thu Dec 22 15:55:38 2016
-64.9195328	-10.8411579	150.87	Thu Dec 22 15:55:48 2016
-64.9195175	-10.8411179	152.39	Thu Dec 22 15:55:58 2016
-64.9195099	-10.8411283	150.41	Thu Dec 22 15:56:08 2016
-64.9194794	-10.8411131	149.43	Thu Dec 22 15:56:18 2016
-64.9194641	-10.8411055	149.45	Thu Dec 22 15:56:28 2016
-64.9194565	-10.8411169	149.32	Thu Dec 22 15:56:38 2016
-64.9194565	-10.8411207	149.22	Thu Dec 22 15:56:48 2016
-64.9194565	-10.8411179	149.27	Thu Dec 22 15:56:58 2016
-64.9194641	-10.8411188	149.32	Thu Dec 22 15:57:08 2016
-64.9194641	-10.8411188	149.33	Thu Dec 22 15:57:18 2016
-64.9194641	-10.8411188	149.33	Thu Dec 22 15:57:28 2016
-64.9194565	-10.8411150	149.35	Thu Dec 22 15:57:38 2016
-64.9194565	-10.8411160	149.36	Thu Dec 22 15:57:48 2016
-64.9194641	-10.8411045	149.37	Thu Dec 22 15:57:58 2016
-64.9194717	-10.8410969	149.39	Thu Dec 22 15:58:08 2016
-64.9194946	-10.8411026	149.50	Thu Dec 22 15:58:18 2016
-64.9195099	-10.8411188	149.77	Thu Dec 22 15:58:28 2016
-64.9195023	-10.8411198	149.91	Thu Dec 22 15:58:38 2016
-64.9195023	-10.8411188	149.90	Thu Dec 22 15:58:48 2016
-64.9195023	-10.8411198	149.88	Thu Dec 22 15:58:58 2016
-64.9195023	-10.8411207	149.96	Thu Dec 22 15:59:08 2016
-64.9195023	-10.8411217	150.02	Thu Dec 22 15:59:18 2016
-64.9195023	-10.8411217	150.02	Thu Dec 22 15:59:28 2016
-64.9195099	-10.8411188	150.00	Thu Dec 22 15:59:38 2016
-64.9195099	-10.8411064	149.80	Thu Dec 22 15:59:48 2016
-64.9195099	-10.8410997	149.39	Thu Dec 22 15:59:58 2016
-64.9195099	-10.8410921	148.91	Thu Dec 22 16:00:08 2016
-64.9194946	-10.8410845	148.25	Thu Dec 22 16:00:18 2016
-64.9194565	-10.8410645	151.36	Thu Dec 22 16:00:28 2016
-64.9194412	-10.8410540	151.71	Thu Dec 22 16:00:38 2016
-64.9194260	-10.8410511	152.00	Thu Dec 22 16:00:48 2016
-64.9194336	-10.8410568	151.95	Thu Dec 22 16:00:58 2016
-64.9194870	-10.8410873	151.57	Thu Dec 22 16:01:08 2016
-64.9195709	-10.8410940	151.60	Thu Dec 22 16:01:18 2016
-64.9196014	-10.8410807	151.57	Thu Dec 22 16:01:28 2016
-64.9195938	-10.8410769	151.50	Thu Dec 22 16:01:38 2016
-64.9195786	-10.8410740	151.37	Thu Dec 22 16:01:48 2016
-64.9195786	-10.8410749	151.13	Thu Dec 22 16:01:58 2016
-64.9195786	-10.8410721	150.88	Thu Dec 22 16:02:08 2016
-64.9195633	-10.8410616	150.44	Thu Dec 22 16:02:18 2016
-64.9195480	-10.8410568	150.03	Thu Dec 22 16:02:28 2016
-64.9195175	-10.8410568	149.72	Thu Dec 22 16:02:38 2016
-64.9194336	-10.8410654	147.09	Thu Dec 22 16:02:48 2016
-64.9194107	-10.8410940	144.03	Thu Dec 22 16:02:58 2016
-64.9194031	-10.8411093	141.08	Thu Dec 22 16:03:08 2016
-64.9194717	-10.8410959	141.52	Thu Dec 22 16:03:18 2016
-64.9195251	-10.8411112	144.23	Thu Dec 22 16:03:28 2016
-64.9195404	-10.8410988	147.00	Thu Dec 22 16:03:38 2016
-64.9195480	-10.8410873	147.36	Thu Dec 22 16:03:48 2016
-64.9195480	-10.8411598	150.57	Thu Dec 22 16:03:58 2016
-64.9195709	-10.8411951	154.00	Thu Dec 22 16:04:08 2016
-64.9195938	-10.8411999	155.69	Thu Dec 22 16:04:18 2016
-64.9196014	-10.8411942	156.71	Thu Dec 22 16:04:28 2016
-64.9195862	-10.8412018	157.17	Thu Dec 22 16:04:38 2016
-64.9195862	-10.8412037	157.85	Thu Dec 22 16:04:48 2016
-64.9195709	-10.8411274	157.80	Thu Dec 22 16:04:58 2016
-64.9195709	-10.8410501	153.46	Thu Dec 22 16:05:08 2016
-64.9195099	-10.8410196	150.54	Thu Dec 22 16:05:18 2016
-64.9194794	-10.8410692	147.07	Thu Dec 22 16:05:28 2016
-64.9194794	-10.8411207	145.75	Thu Dec 22 16:05:38 2016
-64.9194641	-10.8411226	145.90	Thu Dec 22 16:05:48 2016
-64.9194717	-10.8411160	145.72	Thu Dec 22 16:05:58 2016
-64.9194870	-10.8411083	145.65	Thu Dec 22 16:06:08 2016
-64.9194946	-10.8410931	145.22	Thu Dec 22 16:06:18 2016
-64.9195099	-10.8411322	144.78	Thu Dec 22 16:06:28 2016
-64.9195251	-10.8411760	144.85	Thu Dec 22 16:06:38 2016
-64.9195557	-10.8411856	144.46	Thu Dec 22 16:06:48 2016
-64.9195633	-10.8411856	143.74	Thu Dec 22 16:06:58 2016
-64.9195557	-10.8411713	143.32	Thu Dec 22 16:07:08 2016
-64.9195557	-10.8411541	142.89	Thu Dec 22 16:07:18 2016
-64.9195480	-10.8411074	142.58	Thu Dec 22 16:07:28 2016
-64.9195404	-10.8410711	140.23	Thu Dec 22 16:07:38 2016
-64.9195404	-10.8410625	139.70	Thu Dec 22 16:07:48 2016
-64.9195251	-10.8410549	139.23	Thu Dec 22 16:07:58 2016
-64.9195175	-10.8410492	138.85	Thu Dec 22 16:08:08 2016
-64.9195480	-10.8410969	140.32	Thu Dec 22 16:08:18 2016
-64.9196014	-10.8411112	141.21	Thu Dec 22 16:08:28 2016
-64.9195633	-10.8411245	141.64	Thu Dec 22 16:08:38 2016
-64.9195480	-10.8411388	141.74	Thu Dec 22 16:08:48 2016
-64.9195328	-10.8411303	141.87	Thu Dec 22 16:08:58 2016
-64.9195480	-10.8411226	141.47	Thu Dec 22 16:09:08 2016
-64.9195328	-10.8411064	141.78	Thu Dec 22 16:09:18 2016
-64.9194717	-10.8411236	144.70	Thu Dec 22 16:09:28 2016
-64.9194565	-10.8411150	146.54	Thu Dec 22 16:09:38 2016
-64.9194565	-10.8411150	147.16	Thu Dec 22 16:09:48 2016
-64.9194717	-10.8411169	147.76	Thu Dec 22 16:09:58 2016
-64.9194870	-10.8411016	146.95	Thu Dec 22 16:10:08 2016
-64.9194870	-10.8410988	147.30	Thu Dec 22 16:10:18 2016
-64.9194946	-10.8411016	147.80	Thu Dec 22 16:10:28 2016
-64.9194946	-10.8411045	148.14	Thu Dec 22 16:10:38 2016
-64.9194946	-10.8411093	148.13	Thu Dec 22 16:10:48 2016
-64.9194946	-10.8411179	147.97	Thu Dec 22 16:10:58 2016
-64.9195099	-10.8411207	147.73	Thu Dec 22 16:11:08 2016
-64.9195251	-10.8411303	147.43	Thu Dec 22 16:11:18 2016
-64.9195328	-10.8411322	146.84	Thu Dec 22 16:11:28 2016
-64.9195328	-10.8411312	146.49	Thu Dec 22 16:11:38 2016
-64.9195328	-10.8411312	146.54	Thu Dec 22 16:11:48 2016
-64.9195328	-10.8411398	146.75	Thu Dec 22 16:11:58 2016
-64.9195328	-10.8411531	147.21	Thu Dec 22 16:12:08 2016
-64.9195404	-10.8411484	147.61	Thu Dec 22 16:12:18 2016
-64.9195557	-10.8410959	147.62	Thu Dec 22 16:12:28 2016
-64.9195633	-10.8410883	146.34	Thu Dec 22 16:12:38 2016
-64.9195709	-10.8410940	146.06	Thu Dec 22 16:12:48 2016
-64.9195557	-10.8411036	145.95	Thu Dec 22 16:12:58 2016
-64.9194794	-10.8411608	148.01	Thu Dec 22 16:13:08 2016
-64.9194336	-10.8411770	148.01	Thu Dec 22 16:13:18 2016
-64.9194183	-10.8411446	148.38	Thu Dec 22 16:13:28 2016
-64.9194107	-10.8411283	148.42	Thu Dec 22 16:13:38 2016
-64.9194412	-10.8411255	147.65	Thu Dec 22 16:13:48 2016
-64.9195023	-10.8411045	144.21	Thu Dec 22 16:13:58 2016
-64.9195175	-10.8411140	143.62	Thu Dec 22 16:14:08 2016
-64.9195175	-10.8411264	143.30	Thu Dec 22 16:14:18 2016
-64.9195099	-10.8411407	143.18	Thu Dec 22 16:14:28 2016
-64.9194870	-10.8411407	143.24	Thu Dec 22 16:14:38 2016
-64.9194183	-10.8410969	145.28	Thu Dec 22 16:14:48 2016
-64.9194489	-10.8410959	147.52	Thu Dec 22 16:14:58 2016
-64.9194489	-10.8411188	148.06	Thu Dec 22 16:15:08 2016
-64.9194412	-10.8411417	150.66	Thu Dec 22 16:15:18 2016
-64.9194794	-10.8411322	152.14	Thu Dec 22 16:15:28 2016
-64.9195099	-10.8411303	152.48	Thu Dec 22 16:15:38 2016
-64.9195251	-10.8411341	153.16	Thu Dec 22 16:15:48 2016
-64.9195404	-10.8411360	153.76	Thu Dec 22 16:15:58 2016
-64.9195251	-10.8411436	154.18	Thu Dec 22 16:16:08 2016
-64.9195099	-10.8411560	154.53	Thu Dec 22 16:16:18 2016
-64.9194946	-10.8411398	154.80	Thu Dec 22 16:16:28 2016
-64.9193954	-10.8411198	152.00	Thu Dec 22 16:16:38 2016
-64.9193878	-10.8411055	149.64	Thu Dec 22 16:16:48 2016
-64.9193954	-10.8411140	149.36	Thu Dec 22 16:16:58 2016
-64.9194489	-10.8411236	146.77	Thu Dec 22 16:17:08 2016
-64.9194641	-10.8411226	145.89	Thu Dec 22 16:17:18 2016
-64.9194794	-10.8411160	145.18	Thu Dec 22 16:17:28 2016
-64.9194946	-10.8411207	144.46	Thu Dec 22 16:17:38 2016
-64.9194870	-10.8411112	143.73	Thu Dec 22 16:17:48 2016
-64.9194946	-10.8410959	143.08	Thu Dec 22 16:17:58 2016
-64.9194946	-10.8410978	142.51	Thu Dec 22 16:18:08 2016
-64.9194946	-10.8410969	142.46	Thu Dec 22 16:18:18 2016
-64.9194946	-10.8410969	142.57	Thu Dec 22 16:18:28 2016
-64.9194946	-10.8410988	142.70	Thu Dec 22 16:18:38 2016
-64.9194794	-10.8410988	144.83	Thu Dec 22 16:18:48 2016
-64.9194412	-10.8410540	147.34	Thu Dec 22 16:18:58 2016
-64.9193802	-10.8409958	150.10	Thu Dec 22 16:19:08 2016
-64.9194260	-10.8410006	150.43	Thu Dec 22 16:19:18 2016
-64.9194260	-10.8410110	151.82	Thu Dec 22 16:19:28 2016
-64.9194336	-10.8410263	153.41	Thu Dec 22 16:19:38 2016
-64.9194565	-10.8411026	155.56	Thu Dec 22 16:19:48 2016
-64.9194641	-10.8411331	157.59	Thu Dec 22 16:19:58 2016
-64.9194412	-10.8411636	159.16	Thu Dec 22 16:20:08 2016
-64.9194336	-10.8411789	160.64	Thu Dec 22 16:20:18 2016
-64.9194260	-10.8411808	161.91	Thu Dec 22 16:20:28 2016
-64.9194107	-10.8411818	163.14	Thu Dec 22 16:20:38 2016
-64.9193954	-10.8411961	164.39	Thu Dec 22 16:20:48 2016
-64.9193726	-10.8412056	165.64	Thu Dec 22 16:20:58 2016
-64.9193802	-10.8411961	166.89	Thu Dec 22 16:21:08 2016
-64.9193954	-10.8411884	168.14	Thu Dec 22 16:21:18 2016
-64.9194412	-10.8411779	168.91	Thu Dec 22 16:21:28 2016
-64.9194565	-10.8411703	170.16	Thu Dec 22 16:21:38 2016
-64.9194641	-10.8411627	171.45	Thu Dec 22 16:21:48 2016
-64.9194794	-10.8411598	172.67	Thu Dec 22 16:21:58 2016
-64.9194717	-10.8411646	173.97	Thu Dec 22 16:22:08 2016
-64.9194717	-10.8411598	175.18	Thu Dec 22 16:22:18 2016
-64.9194717	-10.8411436	176.25	Thu Dec 22 16:22:28 2016
-64.9194641	-10.8411303	177.11	Thu Dec 22 16:22:38 2016
-64.9194565	-10.8411341	177.73	Thu Dec 22 16:22:48 2016
-64.9194565	-10.8411407	178.15	Thu Dec 22 16:22:58 2016
-64.9194565	-10.8411388	178.39	Thu Dec 22 16:23:08 2016
-64.9194565	-10.8411379	178.52	Thu Dec 22 16:23:18 2016
-64.9194412	-10.8411388	178.50	Thu Dec 22 16:23:28 2016
-64.9194260	-10.8411350	178.33	Thu Dec 22 16:23:38 2016
-64.9194107	-10.8411207	178.01	Thu Dec 22 16:23:48 2016
-64.9194031	-10.8411207	177.53	Thu Dec 22 16:23:58 2016
-64.9193878	-10.8411360	176.90	Thu Dec 22 16:24:08 2016
-64.9194489	-10.8411846	176.16	Thu Dec 22 16:24:18 2016
-64.9194717	-10.8412352	175.29	Thu Dec 22 16:24:28 2016
-64.9194946	-10.8412657	175.13	Thu Dec 22 16:24:38 2016
-64.9194946	-10.8412724	174.74	Thu Dec 22 16:24:48 2016
-64.9194870	-10.8412704	174.12	Thu Dec 22 16:24:58 2016
-64.9194794	-10.8412666	173.51	Thu Dec 22 16:25:08 2016
-64.9194717	-10.8412533	172.89	Thu Dec 22 16:25:18 2016
-64.9194794	-10.8412447	172.25	Thu Dec 22 16:25:28 2016
-64.9194870	-10.8412371	171.64	Thu Dec 22 16:25:38 2016
-64.9194794	-10.8412313	171.06	Thu Dec 22 16:25:48 2016
-64.9194641	-10.8412304	170.45	Thu Dec 22 16:25:58 2016
-64.9194565	-10.8412313	169.89	Thu Dec 22 16:26:08 2016
-64.9194565	-10.8412228	169.41	Thu Dec 22 16:26:18 2016
-64.9194641	-10.8412085	168.98	Thu Dec 22 16:26:28 2016
-64.9194794	-10.8412056	168.56	Thu Dec 22 16:26:38 2016
-64.9195175	-10.8411789	168.53	Thu Dec 22 16:26:48 2016
-64.9195251	-10.8411741	168.03	Thu Dec 22 16:26:58 2016
-64.9195328	-10.8411674	167.59	Thu Dec 22 16:27:08 2016
-64.9195251	-10.8411303	166.91	Thu Dec 22 16:27:18 2016
-64.9195175	-10.8411026	166.48	Thu Dec 22 16:27:28 2016
-64.9195251	-10.8410873	166.25	Thu Dec 22 16:27:38 2016
-64.9195404	-10.8410950	166.20	Thu Dec 22 16:27:48 2016
-64.9195480	-10.8411036	166.01	Thu Dec 22 16:27:58 2016
-64.9195480	-10.8411093	166.00	Thu Dec 22 16:28:08 2016
-64.9195404	-10.8411217	166.38	Thu Dec 22 16:28:18 2016
-64.9195099	-10.8410931	167.48	Thu Dec 22 16:28:28 2016
-64.9195023	-10.8411045	169.93	Thu Dec 22 16:28:38 2016
-64.9194870	-10.8410988	171.04	Thu Dec 22 16:28:48 2016
-64.9194870	-10.8410997	172.32	Thu Dec 22 16:28:58 2016
-64.9194870	-10.8411102	173.59	Thu Dec 22 16:29:08 2016
-64.9194946	-10.8411016	174.66	Thu Dec 22 16:29:18 2016
-64.9194794	-10.8410149	174.88	Thu Dec 22 16:29:28 2016
-64.9194489	-10.8409615	175.66	Thu Dec 22 16:29:38 2016
-64.9194412	-10.8409500	177.04	Thu Dec 22 16:29:48 2016
-64.9194412	-10.8409481	178.15	Thu Dec 22 16:29:58 2016
-64.9194260	-10.8409967	178.78	Thu Dec 22 16:30:08 2016
-64.9194260	-10.8410969	174.44	Thu Dec 22 16:30:18 2016
-64.9194412	-10.8411055	174.77	Thu Dec 22 16:30:28 2016
-64.9194412	-10.8410969	175.09	Thu Dec 22 16:30:38 2016
-64.9194336	-10.8411131	175.38	Thu Dec 22 16:30:48 2016
-64.9194107	-10.8411379	171.63	Thu Dec 22 16:30:58 2016
-64.9194031	-10.8411388	171.43	Thu Dec 22 16:31:08 2016
-64.9194031	-10.8411388	171.10	Thu Dec 22 16:31:18 2016
-64.9194183	-10.8411360	170.75	Thu Dec 22 16:31:28 2016
-64.9194107	-10.8411427	170.43	Thu Dec 22 16:31:38 2016
-64.9194031	-10.8411465	170.05	Thu Dec 22 16:31:48 2016
-64.9194489	-10.8411150	165.73	Thu Dec 22 16:31:58 2016
-64.9194565	-10.8411274	163.27	Thu Dec 22 16:32:08 2016
-64.9194641	-10.8411293	162.73	Thu Dec 22 16:32:18 2016
-64.9194794	-10.8411226	162.38	Thu Dec 22 16:32:28 2016
-64.9195175	-10.8411007	162.04	Thu Dec 22 16:32:38 2016
-64.9195328	-10.8410912	161.73	Thu Dec 22 16:32:48 2016
-64.9195251	-10.8410854	161.46	Thu Dec 22 16:32:58 2016
-64.9195175	-10.8410892	161.17	Thu Dec 22 16:33:08 2016
-64.9195251	-10.8410969	160.84	Thu Dec 22 16:33:18 2016
-64.9195328	-10.8411036	160.55	Thu Dec 22 16:33:28 2016
-64.9195480	-10.8411074	160.64	Thu Dec 22 16:33:38 2016
-64.9195633	-10.8411112	160.89	Thu Dec 22 16:33:48 2016
-64.9195633	-10.8411245	161.14	Thu Dec 22 16:33:58 2016
-64.9195633	-10.8411407	161.55	Thu Dec 22 16:34:08 2016
-64.9195633	-10.8411369	162.03	Thu Dec 22 16:34:18 2016
-64.9195480	-10.8411207	162.71	Thu Dec 22 16:34:28 2016
-64.9195786	-10.8410978	165.71	Thu Dec 22 16:34:38 2016
-64.9195786	-10.8411045	166.99	Thu Dec 22 16:34:48 2016
-64.9195633	-10.8411169	168.30	Thu Dec 22 16:34:58 2016
-64.9195404	-10.8411236	169.79	Thu Dec 22 16:35:08 2016
-64.9195175	-10.8411169	175.34	Thu Dec 22 16:35:18 2016
-64.9195099	-10.8411245	178.26	Thu Dec 22 16:35:28 2016
-64.9195023	-10.8411398	180.15	Thu Dec 22 16:35:38 2016
-64.9195557	-10.8411999	179.66	Thu Dec 22 16:35:48 2016
-64.9195709	-10.8412228	181.40	Thu Dec 22 16:35:58 2016
-64.9195862	-10.8412228	183.05	Thu Dec 22 16:36:08 2016
-64.9195862	-10.8412199	184.92	Thu Dec 22 16:36:18 2016
-64.9195862	-10.8412180	186.87	Thu Dec 22 16:36:28 2016
-64.9195786	-10.8412209	188.77	Thu Dec 22 16:36:38 2016
-64.9195862	-10.8412342	190.46	Thu Dec 22 16:36:48 2016
-64.9195557	-10.8412647	192.12	Thu Dec 22 16:36:58 2016
-64.9195175	-10.8413258	194.29	Thu Dec 22 16:37:08 2016
-64.9195404	-10.8413019	196.50	Thu Dec 22 16:37:18 2016
-64.9195480	-10.8412962	198.08	Thu Dec 22 16:37:28 2016
-64.9195480	-10.8412437	200.59	Thu Dec 22 16:37:38 2016
-64.9195480	-10.8412256	202.38	Thu Dec 22 16:37:48 2016
-64.9195557	-10.8412075	204.13	Thu Dec 22 16:37:58 2016
-64.9195938	-10.8412323	205.26	Thu Dec 22 16:38:08 2016
-64.9195862	-10.8412609	205.24	Thu Dec 22 16:38:18 2016
-64.9195938	-10.8413334	204.27	Thu Dec 22 16:38:28 2016
-64.9195633	-10.8413239	206.71	Thu Dec 22 16:38:38 2016
-64.9195633	-10.8413286	208.19	Thu Dec 22 16:38:48 2016
-64.9195786	-10.8413286	209.79	Thu Dec 22 16:38:58 2016
-64.9195862	-10.8413296	211.78	Thu Dec 22 16:39:08 2016
-64.9195938	-10.8413239	213.54	Thu Dec 22 16:39:18 2016
-64.9195175	-10.8412619	211.13	Thu Dec 22 16:39:28 2016
-64.9194794	-10.8412161	208.45	Thu Dec 22 16:39:38 2016
-64.9194641	-10.8412151	209.29	Thu Dec 22 16:39:48 2016
-64.9194565	-10.8412104	209.67	Thu Dec 22 16:39:58 2016
-64.9194946	-10.8411884	208.97	Thu Dec 22 16:40:08 2016
-64.9195023	-10.8411903	203.61	Thu Dec 22 16:40:18 2016
-64.9194946	-10.8411808	202.75	Thu Dec 22 16:40:28 2016
-64.9194565	-10.8411427	198.51	Thu Dec 22 16:40:38 2016
-64.9194489	-10.8410854	196.44	Thu Dec 22 16:40:48 2016
-64.9194412	-10.8410730	195.02	Thu Dec 22 16:40:58 2016
-64.9194260	-10.8410645	193.46	Thu Dec 22 16:41:08 2016
-64.9194641	-10.8409729	189.47	Thu Dec 22 16:41:18 2016
-64.9194565	-10.8409510	185.62	Thu Dec 22 16:41:28 2016
-64.9194412	-10.8409548	183.44	Thu Dec 22 16:41:38 2016
-64.9194183	-10.8409586	181.11	Thu Dec 22 16:41:48 2016
-64.9194336	-10.8409700	177.29	Thu Dec 22 16:41:58 2016
-64.9194489	-10.8409872	172.92	Thu Dec 22 16:42:08 2016
-64.9194489	-10.8409843	170.10	Thu Dec 22 16:42:18 2016
-64.9194336	-10.8409777	167.48	Thu Dec 22 16:42:28 2016
-64.9194336	-10.8409748	164.91	Thu Dec 22 16:42:38 2016
-64.9194489	-10.8409872	162.70	Thu Dec 22 16:42:48 2016
-64.9194489	-10.8410215	159.40	Thu Dec 22 16:42:58 2016
-64.9194336	-10.8410521	156.23	Thu Dec 22 16:43:08 2016
-64.9194031	-10.8410683	153.77	Thu Dec 22 16:43:18 2016
-64.9193573	-10.8410730	152.82	Thu Dec 22 16:43:28 2016
-64.9193420	-10.8410769	151.31	Thu Dec 22 16:43:38 2016
-64.9193573	-10.8410864	150.16	Thu Dec 22 16:43:48 2016
-64.9194260	-10.8410807	149.72	Thu Dec 22 16:43:58 2016
-64.9194565	-10.8410654	148.79	Thu Dec 22 16:44:08 2016
-64.9194794	-10.8410740	147.64	Thu Dec 22 16:44:18 2016
-64.9194946	-10.8410797	146.75	Thu Dec 22 16:44:28 2016
-64.9195023	-10.8410864	146.34	Thu Dec 22 16:44:38 2016
-64.9195404	-10.8410721	147.46	Thu Dec 22 16:44:48 2016
-64.9195786	-10.8410463	149.06	Thu Dec 22 16:44:58 2016
-64.9195862	-10.8410387	148.99	Thu Dec 22 16:45:08 2016
-64.9195786	-10.8410549	149.23	Thu Dec 22 16:45:18 2016
-64.9195557	-10.8410635	149.16	Thu Dec 22 16:45:28 2016
-64.9194794	-10.8410397	147.01	Thu Dec 22 16:45:38 2016
-64.9194565	-10.8410244	147.54	Thu Dec 22 16:45:48 2016
-64.9194336	-10.8410225	147.44	Thu Dec 22 16:45:58 2016
-64.9194336	-10.8410301	147.26	Thu Dec 22 16:46:08 2016
-64.9194412	-10.8410387	147.12	Thu Dec 22 16:46:18 2016
-64.9194336	-10.8410387	146.91	Thu Dec 22 16:46:28 2016
-64.9194489	-10.8410301	146.93	Thu Dec 22 16:46:38 2016
-64.9194946	-10.8409872	150.77	Thu Dec 22 16:46:48 2016
-64.9195175	-10.8409929	151.71	Thu Dec 22 16:46:58 2016
-64.9195328	-10.8410034	152.23	Thu Dec 22 16:47:08 2016
-64.9194870	-10.8410387	153.61	Thu Dec 22 16:47:18 2016
-64.9194870	-10.8410587	154.50	Thu Dec 22 16:47:28 2016
-64.9194870	-10.8410673	155.45	Thu Dec 22 16:47:38 2016
-64.9194336	-10.8410902	157.21	Thu Dec 22 16:47:48 2016
-64.9193954	-10.8411036	160.68	Thu Dec 22 16:47:58 2016
-64.9193726	-10.8411121	162.72	Thu Dec 22 16:48:08 2016
-64.9193802	-10.8411179	164.38	Thu Dec 22 16:48:18 2016
-64.9193878	-10.8411093	166.11	Thu Dec 22 16:48:28 2016
-64.9193954	-10.8411179	167.66	Thu Dec 22 16:48:38 2016
-64.9193954	-10.8411503	169.21	Thu Dec 22 16:48:48 2016
-64.9194412	-10.8412056	172.11	Thu Dec 22 16:48:58 2016
-64.9194412	-10.8412247	174.27	Thu Dec 22 16:49:08 2016
-64.9194412	-10.8412266	175.68	Thu Dec 22 16:49:18 2016
-64.9194565	-10.8412323	176.95	Thu Dec 22 16:49:28 2016
-64.9194565	-10.8412304	177.64	Thu Dec 22 16:49:38 2016
-64.9194565	-10.8412247	178.70	Thu Dec 22 16:49:48 2016
-64.9194565	-10.8412151	179.64	Thu Dec 22 16:49:58 2016
-64.9194565	-10.8412085	180.43	Thu Dec 22 16:50:08 2016
-64.9194489	-10.8412085	181.26	Thu Dec 22 16:50:18 2016
-64.9194412	-10.8412209	182.14	Thu Dec 22 16:50:28 2016
-64.9194336	-10.8412237	182.96	Thu Dec 22 16:50:38 2016
-64.9194260	-10.8412132	183.79	Thu Dec 22 16:50:48 2016
-64.9194260	-10.8412123	184.61	Thu Dec 22 16:50:58 2016
-64.9194412	-10.8411636	182.90	Thu Dec 22 16:51:08 2016
-64.9194565	-10.8411570	183.45	Thu Dec 22 16:51:18 2016
-64.9194641	-10.8411694	184.00	Thu Dec 22 16:51:28 2016
-64.9194641	-10.8411694	184.36	Thu Dec 22 16:51:38 2016
-64.9194489	-10.8411045	180.10	Thu Dec 22 16:51:48 2016
-64.9194794	-10.8409739	171.30	Thu Dec 22 16:51:58 2016
-64.9195023	-10.8409433	171.01	Thu Dec 22 16:52:08 2016
-64.9195023	-10.8409281	170.47	Thu Dec 22 16:52:18 2016
-64.9194794	-10.8409271	169.79	Thu Dec 22 16:52:28 2016
-64.9194412	-10.8409691	164.74	Thu Dec 22 16:52:38 2016
-64.9194260	-10.8410006	162.98	Thu Dec 22 16:52:48 2016
-64.9194107	-10.8410110	161.75	Thu Dec 22 16:52:58 2016
-64.9194031	-10.8410101	160.39	Thu Dec 22 16:53:08 2016
-64.9194031	-10.8410006	158.95	Thu Dec 22 16:53:18 2016
-64.9194107	-10.8409834	157.21	Thu Dec 22 16:53:28 2016
-64.9194183	-10.8409748	155.52	Thu Dec 22 16:53:38 2016
-64.9194260	-10.8409834	153.76	Thu Dec 22 16:53:48 2016
-64.9194107	-10.8409948	151.91	Thu Dec 22 16:53:58 2016
-64.9194183	-10.8410568	148.78	Thu Dec 22 16:54:08 2016
-64.9194336	-10.8410854	146.83	Thu Dec 22 16:54:18 2016
-64.9194336	-10.8410864	144.93	Thu Dec 22 16:54:28 2016
-64.9194336	-10.8410931	143.06	Thu Dec 22 16:54:38 2016
-64.9194336	-10.8410959	141.30	Thu Dec 22 16:54:48 2016
-64.9194260	-10.8411036	139.93	Thu Dec 22 16:54:58 2016
-64.9194412	-10.8410902	138.65	Thu Dec 22 16:55:08 2016
-64.9194565	-10.8410778	137.40	Thu Dec 22 16:55:18 2016
-64.9194565	-10.8410749	136.33	Thu Dec 22 16:55:28 2016
-64.9194641	-10.8410807	135.56	Thu Dec 22 16:55:38 2016
-64.9194641	-10.8411016	134.98	Thu Dec 22 16:55:48 2016
-64.9194565	-10.8411226	134.43	Thu Dec 22 16:55:58 2016
-64.9194870	-10.8411484	134.25	Thu Dec 22 16:56:08 2016
-64.9195328	-10.8411636	134.46	Thu Dec 22 16:56:18 2016
-64.9195480	-10.8411560	134.14	Thu Dec 22 16:56:28 2016
-64.9195480	-10.8411379	133.53	Thu Dec 22 16:56:38 2016
-64.9195557	-10.8411722	132.88	Thu Dec 22 16:56:48 2016
-64.9195786	-10.8411779	132.76	Thu Dec 22 16:56:58 2016
-64.9195709	-10.8411837	132.37	Thu Dec 22 16:57:08 2016
-64.9195557	-10.8411875	132.29	Thu Dec 22 16:57:18 2016
-64.9195404	-10.8411961	132.50	Thu Dec 22 16:57:28 2016
-64.9195251	-10.8411999	133.07	Thu Dec 22 16:57:38 2016
-64.9195328	-10.8411884	133.34	Thu Dec 22 16:57:48 2016
-64.9194946	-10.8410473	131.38	Thu Dec 22 16:57:58 2016
-64.9194946	-10.8410454	131.51	Thu Dec 22 16:58:08 2016
-64.9195023	-10.8410492	131.74	Thu Dec 22 16:58:18 2016
-64.9195099	-10.8410473	132.14	Thu Dec 22 16:58:28 2016
-64.9195099	-10.8410578	132.81	Thu Dec 22 16:58:38 2016
-64.9194565	-10.8410988	136.17	Thu Dec 22 16:58:48 2016
-64.9194260	-10.8411179	137.83	Thu Dec 22 16:58:58 2016
-64.9194107	-10.8411331	138.79	Thu Dec 22 16:59:08 2016
-64.9194107	-10.8411331	139.92	Thu Dec 22 16:59:18 2016
-64.9194183	-10.8411140	141.20	Thu Dec 22 16:59:28 2016
-64.9194336	-10.8411007	142.61	Thu Dec 22 16:59:38 2016
-64.9194412	-10.8410912	143.26	Thu Dec 22 16:59:48 2016
-64.9194641	-10.8410854	146.07	Thu Dec 22 16:59:58 2016
-64.9194717	-10.8410873	148.11	Thu Dec 22 17:00:08 2016
-64.9194641	-10.8410883	150.45	Thu Dec 22 17:00:18 2016
-64.9194489	-10.8411045	152.57	Thu Dec 22 17:00:28 2016
-64.9194412	-10.8411083	154.36	Thu Dec 22 17:00:38 2016
-64.9194336	-10.8410969	156.10	Thu Dec 22 17:00:48 2016
-64.9194336	-10.8410673	158.08	Thu Dec 22 17:00:58 2016
-64.9194565	-10.8409910	158.68	Thu Dec 22 17:01:08 2016
-64.9194489	-10.8409739	160.46	Thu Dec 22 17:01:18 2016
-64.9194565	-10.8409691	162.24	Thu Dec 22 17:01:28 2016
-64.9194641	-10.8409805	163.98	Thu Dec 22 17:01:38 2016
-64.9194565	-10.8409929	165.81	Thu Dec 22 17:01:48 2016
-64.9194565	-10.8409891	167.61	Thu Dec 22 17:01:58 2016
-64.9194565	-10.8409891	168.59	Thu Dec 22 17:02:08 2016
-64.9194565	-10.8409891	168.59	Thu Dec 22 17:02:18 2016
-64.9194641	-10.8409967	168.76	Thu Dec 22 17:02:28 2016
-64.9194489	-10.8410034	169.19	Thu Dec 22 17:02:38 2016
-64.9194336	-10.8410110	169.82	Thu Dec 22 17:02:48 2016
-64.9194260	-10.8410234	170.70	Thu Dec 22 17:02:58 2016
-64.9194336	-10.8410406	170.17	Thu Dec 22 17:03:08 2016
-64.9194412	-10.8410864	171.80	Thu Dec 22 17:03:18 2016
-64.9194641	-10.8410769	171.86	Thu Dec 22 17:03:28 2016
-64.9194565	-10.8410645	172.15	Thu Dec 22 17:03:38 2016
-64.9194489	-10.8410568	172.20	Thu Dec 22 17:03:48 2016
-64.9194565	-10.8410501	171.41	Thu Dec 22 17:03:58 2016
-64.9194641	-10.8410568	170.42	Thu Dec 22 17:04:08 2016
-64.9194946	-10.8410692	170.13	Thu Dec 22 17:04:18 2016
-64.9194870	-10.8410959	169.40	Thu Dec 22 17:04:28 2016
-64.9194565	-10.8410864	164.46	Thu Dec 22 17:04:38 2016
-64.9194412	-10.8410921	162.86	Thu Dec 22 17:04:48 2016
-64.9194260	-10.8410978	159.96	Thu Dec 22 17:04:58 2016
-64.9194260	-10.8411121	158.22	Thu Dec 22 17:05:08 2016
-64.9194336	-10.8411036	156.56	Thu Dec 22 17:05:18 2016
-64.9194412	-10.8411245	155.26	Thu Dec 22 17:05:28 2016
-64.9195099	-10.8411741	155.27	Thu Dec 22 17:05:38 2016
-64.9195023	-10.8411980	156.56	Thu Dec 22 17:05:48 2016
-64.9195099	-10.8412161	155.62	Thu Dec 22 17:05:58 2016
-64.9195251	-10.8412333	155.08	Thu Dec 22 17:06:08 2016
-64.9195938	-10.8412409	156.20	Thu Dec 22 17:06:18 2016
-64.9196701	-10.8412437	155.44	Thu Dec 22 17:06:28 2016
-64.9196854	-10.8412638	155.33	Thu Dec 22 17:06:38 2016
-64.9196854	-10.8413601	155.35	Thu Dec 22 17:06:48 2016
-64.9196854	-10.8414230	157.84	Thu Dec 22 17:06:58 2016
-64.9196625	-10.8415251	159.99	Thu Dec 22 17:07:08 2016
-64.9196777	-10.8415861	160.89	Thu Dec 22 17:07:18 2016
-64.9197235	-10.8416719	160.22	Thu Dec 22 17:07:28 2016
-64.9197388	-10.8417377	162.01	Thu Dec 22 17:07:38 2016
-64.9198380	-10.8417950	164.77	Thu Dec 22 17:07:48 2016
-64.9199066	-10.8418112	165.84	Thu Dec 22 17:07:58 2016
-64.9199524	-10.8418322	167.26	Thu Dec 22 17:08:08 2016
-64.9200287	-10.8418331	168.73	Thu Dec 22 17:08:18 2016
-64.9200821	-10.8417902	170.27	Thu Dec 22 17:08:28 2016
-64.9201126	-10.8417444	171.95	Thu Dec 22 17:08:38 2016
-64.9201660	-10.8416195	173.93	Thu Dec 22 17:08:48 2016
-64.9202271	-10.8415537	175.36	Thu Dec 22 17:08:58 2016
-64.9202347	-10.8414507	176.38	Thu Dec 22 17:09:08 2016
-64.9202423	-10.8413725	177.63	Thu Dec 22 17:09:18 2016
-64.9202423	-10.8413000	178.03	Thu Dec 22 17:09:28 2016
-64.9203110	-10.8412018	178.45	Thu Dec 22 17:09:38 2016
-64.9203262	-10.8411436	178.51	Thu Dec 22 17:09:48 2016
-64.9203339	-10.8411102	179.74	Thu Dec 22 17:09:58 2016
-64.9204330	-10.8410568	180.93	Thu Dec 22 17:10:08 2016
-64.9204865	-10.8410263	181.60	Thu Dec 22 17:10:18 2016
-64.9205933	-10.8409834	182.42	Thu Dec 22 17:10:28 2016
-64.9206467	-10.8409452	183.39	Thu Dec 22 17:10:38 2016
-64.9206924	-10.8409224	184.02	Thu Dec 22 17:10:48 2016
-64.9207687	-10.8409119	184.55	Thu Dec 22 17:10:58 2016
-64.9208450	-10.8409100	184.45	Thu Dec 22 17:11:08 2016
-64.9209671	-10.8408642	184.30	Thu Dec 22 17:11:18 2016
-64.9210281	-10.8408432	183.40	Thu Dec 22 17:11:28 2016
-64.9210968	-10.8408089	182.29	Thu Dec 22 17:11:38 2016
-64.9211349	-10.8407669	182.13	Thu Dec 22 17:11:48 2016
-64.9211349	-10.8407440	182.12	Thu Dec 22 17:11:58 2016
-64.9212036	-10.8406658	182.30	Thu Dec 22 17:12:08 2016
-64.9212189	-10.8405905	181.91	Thu Dec 22 17:12:18 2016
-64.9212112	-10.8404741	180.57	Thu Dec 22 17:12:28 2016
-64.9212265	-10.8404551	179.97	Thu Dec 22 17:12:38 2016
-64.9212799	-10.8404274	178.97	Thu Dec 22 17:12:48 2016
-64.9213104	-10.8403368	178.42	Thu Dec 22 17:12:58 2016
-64.9213409	-10.8402767	177.84	Thu Dec 22 17:13:08 2016
-64.9214325	-10.8402376	177.20	Thu Dec 22 17:13:18 2016
-64.9214706	-10.8402433	178.15	Thu Dec 22 17:13:28 2016
-64.9215469	-10.8402567	178.50	Thu Dec 22 17:13:38 2016
-64.9216690	-10.8402634	179.18	Thu Dec 22 17:13:48 2016
-64.9217072	-10.8402376	178.88	Thu Dec 22 17:13:58 2016
-64.9217834	-10.8402090	178.95	Thu Dec 22 17:14:08 2016
-64.9218674	-10.8401203	178.70	Thu Dec 22 17:14:18 2016
-64.9219284	-10.8400917	178.48	Thu Dec 22 17:14:28 2016
-64.9219742	-10.8400583	179.44	Thu Dec 22 17:14:38 2016
-64.9220734	-10.8400326	178.04	Thu Dec 22 17:14:48 2016
-64.9221191	-10.8400030	178.47	Thu Dec 22 17:14:58 2016
-64.9222260	-10.8399515	178.86	Thu Dec 22 17:15:08 2016
-64.9222488	-10.8398600	179.78	Thu Dec 22 17:15:18 2016
-64.9222260	-10.8397694	179.71	Thu Dec 22 17:15:28 2016
-64.9221878	-10.8396797	178.94	Thu Dec 22 17:15:38 2016
-64.9222107	-10.8396177	178.48	Thu Dec 22 17:15:48 2016
-64.9222641	-10.8395510	178.59	Thu Dec 22 17:15:58 2016
-64.9223480	-10.8395033	175.96	Thu Dec 22 17:16:08 2016
-64.9223633	-10.8394642	174.91	Thu Dec 22 17:16:18 2016
-64.9224243	-10.8394003	175.13	Thu Dec 22 17:16:28 2016
-64.9224854	-10.8393345	173.16	Thu Dec 22 17:16:38 2016
-64.9225311	-10.8392668	171.81	Thu Dec 22 17:16:48 2016
-64.9225616	-10.8392296	171.67	Thu Dec 22 17:16:58 2016
-64.9225922	-10.8391685	171.86	Thu Dec 22 17:17:08 2016
-64.9225998	-10.8391190	171.55	Thu Dec 22 17:17:18 2016
-64.9225845	-10.8390579	171.06	Thu Dec 22 17:17:28 2016
-64.9226074	-10.8389854	171.26	Thu Dec 22 17:17:38 2016
-64.9226379	-10.8389063	171.95	Thu Dec 22 17:17:48 2016
-64.9226303	-10.8388453	171.38	Thu Dec 22 17:17:58 2016
-64.9226227	-10.8387985	169.14	Thu Dec 22 17:18:08 2016
-64.9226761	-10.8387194	166.33	Thu Dec 22 17:18:18 2016
-64.9227219	-10.8386717	166.55	Thu Dec 22 17:18:28 2016
-64.9228210	-10.8386402	167.97	Thu Dec 22 17:18:38 2016
-64.9228592	-10.8386059	167.94	Thu Dec 22 17:18:48 2016
-64.9228897	-10.8385611	167.85	Thu Dec 22 17:18:58 2016
-64.9228973	-10.8385286	169.23	Thu Dec 22 17:19:08 2016
-64.9228592	-10.8385010	170.13	Thu Dec 22 17:19:18 2016
-64.9228592	-10.8384895	170.34	Thu Dec 22 17:19:28 2016
-64.9228668	-10.8384943	170.53	Thu Dec 22 17:19:38 2016
-64.9228821	-10.8384953	170.70	Thu Dec 22 17:19:48 2016
-64.9228821	-10.8384838	170.83	Thu Dec 22 17:19:58 2016
-64.9228668	-10.8384771	170.91	Thu Dec 22 17:20:08 2016
-64.9228668	-10.8384876	170.97	Thu Dec 22 17:20:18 2016
-64.9228745	-10.8384924	171.09	Thu Dec 22 17:20:28 2016
-64.9228897	-10.8384819	171.30	Thu Dec 22 17:20:38 2016
-64.9229202	-10.8384323	170.88	Thu Dec 22 17:20:48 2016
-64.9229279	-10.8383827	172.26	Thu Dec 22 17:20:58 2016
-64.9229202	-10.8383389	173.44	Thu Dec 22 17:21:08 2016
-64.9228592	-10.8382931	173.49	Thu Dec 22 17:21:18 2016
-64.9228210	-10.8382320	172.89	Thu Dec 22 17:21:28 2016
-64.9227982	-10.8381948	172.55	Thu Dec 22 17:21:38 2016
-64.9227753	-10.8381052	171.30	Thu Dec 22 17:21:48 2016
-64.9227676	-10.8380346	170.96	Thu Dec 22 17:21:58 2016
-64.9227753	-10.8379927	170.54	Thu Dec 22 17:22:08 2016
-64.9228363	-10.8379574	170.00	Thu Dec 22 17:22:18 2016
-64.9228897	-10.8378897	168.32	Thu Dec 22 17:22:28 2016
-64.9229279	-10.8377905	166.11	Thu Dec 22 17:22:38 2016
-64.9230042	-10.8377533	164.91	Thu Dec 22 17:22:48 2016
-64.9230728	-10.8377514	163.09	Thu Dec 22 17:22:58 2016
-64.9231339	-10.8377390	162.67	Thu Dec 22 17:23:08 2016
-64.9232025	-10.8376951	162.42	Thu Dec 22 17:23:18 2016
-64.9233170	-10.8376846	161.83	Thu Dec 22 17:23:28 2016
-64.9233627	-10.8376455	162.16	Thu Dec 22 17:23:38 2016
-64.9234543	-10.8376350	162.12	Thu Dec 22 17:23:48 2016
-64.9235382	-10.8376198	162.09	Thu Dec 22 17:23:58 2016
-64.9236450	-10.8376455	161.52	Thu Dec 22 17:24:08 2016
-64.9237061	-10.8376608	162.42	Thu Dec 22 17:24:18 2016
-64.9237900	-10.8376608	163.70	Thu Dec 22 17:24:28 2016
-64.9238739	-10.8376694	165.23	Thu Dec 22 17:24:38 2016
-64.9240189	-10.8376741	163.62	Thu Dec 22 17:24:48 2016
-64.9241409	-10.8376598	162.57	Thu Dec 22 17:24:58 2016
-64.9241867	-10.8376560	163.00	Thu Dec 22 17:25:08 2016
-64.9242477	-10.8376713	163.05	Thu Dec 22 17:25:18 2016
-64.9243240	-10.8377123	164.02	Thu Dec 22 17:25:28 2016
-64.9244537	-10.8377314	165.90	Thu Dec 22 17:25:38 2016
-64.9245682	-10.8377771	166.99	Thu Dec 22 17:25:48 2016
-64.9245987	-10.8378439	166.78	Thu Dec 22 17:25:58 2016
-64.9246597	-10.8378696	166.77	Thu Dec 22 17:26:08 2016
-64.9247208	-10.8378878	167.27	Thu Dec 22 17:26:18 2016
-64.9248352	-10.8379202	168.09	Thu Dec 22 17:26:28 2016
-64.9249191	-10.8379440	168.47	Thu Dec 22 17:26:38 2016
-64.9250031	-10.8379421	168.64	Thu Dec 22 17:26:48 2016
-64.9250793	-10.8379412	168.50	Thu Dec 22 17:26:58 2016
-64.9251328	-10.8379078	169.08	Thu Dec 22 17:27:08 2016
-64.9251785	-10.8379221	170.06	Thu Dec 22 17:27:18 2016
-64.9252319	-10.8378963	169.97	Thu Dec 22 17:27:28 2016
-64.9253387	-10.8378611	169.55	Thu Dec 22 17:27:38 2016
-64.9254303	-10.8378296	168.74	Thu Dec 22 17:27:48 2016
-64.9254684	-10.8378124	168.66	Thu Dec 22 17:27:58 2016
-64.9254990	-10.8377619	168.29	Thu Dec 22 17:28:08 2016
-64.9255066	-10.8377666	168.43	Thu Dec 22 17:28:18 2016
-64.9255142	-10.8377628	168.51	Thu Dec 22 17:28:28 2016
-64.9255981	-10.8377724	168.98	Thu Dec 22 17:28:38 2016
-64.9256668	-10.8377380	168.20	Thu Dec 22 17:28:48 2016
-64.9256363	-10.8377504	167.46	Thu Dec 22 17:28:58 2016
-64.9256363	-10.8378153	167.49	Thu Dec 22 17:29:08 2016
-64.9257126	-10.8378754	167.23	Thu Dec 22 17:29:18 2016
-64.9257202	-10.8378611	167.04	Thu Dec 22 17:29:28 2016
-64.9256973	-10.8377810	168.23	Thu Dec 22 17:29:38 2016
-64.9255676	-10.8377638	169.73	Thu Dec 22 17:29:48 2016
-64.9255142	-10.8377237	171.40	Thu Dec 22 17:29:58 2016
-64.9255295	-10.8377256	171.74	Thu Dec 22 17:30:08 2016
-64.9255371	-10.8377314	172.10	Thu Dec 22 17:30:18 2016
-64.9255371	-10.8377371	172.64	Thu Dec 22 17:30:28 2016
-64.9255219	-10.8377428	173.12	Thu Dec 22 17:30:38 2016
-64.9255295	-10.8377562	173.65	Thu Dec 22 17:30:48 2016
-64.9255371	-10.8377934	174.63	Thu Dec 22 17:30:58 2016
-64.9255295	-10.8377867	174.98	Thu Dec 22 17:31:08 2016
-64.9255142	-10.8377838	175.08	Thu Dec 22 17:31:18 2016
-64.9255142	-10.8377981	174.92	Thu Dec 22 17:31:28 2016
-64.9255295	-10.8378057	174.79	Thu Dec 22 17:31:38 2016
-64.9255447	-10.8378153	174.73	Thu Dec 22 17:31:48 2016
-64.9255447	-10.8378277	174.75	Thu Dec 22 17:31:58 2016
-64.9255295	-10.8378220	174.85	Thu Dec 22 17:32:08 2016
-64.9255219	-10.8378201	174.89	Thu Dec 22 17:32:18 2016
-64.9255753	-10.8378382	174.32	Thu Dec 22 17:32:28 2016
-64.9256210	-10.8378992	172.11	Thu Dec 22 17:32:38 2016
-64.9256210	-10.8379927	171.57	Thu Dec 22 17:32:48 2016
-64.9257431	-10.8380613	171.57	Thu Dec 22 17:32:58 2016
-64.9258652	-10.8381062	171.54	Thu Dec 22 17:33:08 2016
-64.9259033	-10.8381119	171.68	Thu Dec 22 17:33:18 2016
-64.9259796	-10.8381300	171.75	Thu Dec 22 17:33:28 2016
-64.9260635	-10.8381767	173.34	Thu Dec 22 17:33:38 2016
-64.9261398	-10.8382254	174.61	Thu Dec 22 17:33:48 2016
-64.9262848	-10.8382320	175.49	Thu Dec 22 17:33:58 2016
-64.9263840	-10.8381577	174.82	Thu Dec 22 17:34:08 2016
-64.9264221	-10.8380842	175.08	Thu Dec 22 17:34:18 2016
-64.9264984	-10.8380642	174.71	Thu Dec 22 17:34:28 2016
-64.9265366	-10.8380489	173.34	Thu Dec 22 17:34:38 2016
-64.9265518	-10.8380365	172.71	Thu Dec 22 17:34:48 2016
-64.9265671	-10.8380270	172.95	Thu Dec 22 17:34:58 2016
-64.9265671	-10.8380232	173.35	Thu Dec 22 17:35:08 2016
-64.9265671	-10.8380184	173.82	Thu Dec 22 17:35:18 2016
-64.9265518	-10.8379917	174.46	Thu Dec 22 17:35:28 2016
-64.9265366	-10.8380060	175.41	Thu Dec 22 17:35:38 2016
-64.9265747	-10.8380451	175.96	Thu Dec 22 17:35:48 2016
-64.9266815	-10.8381586	176.55	Thu Dec 22 17:35:58 2016
-64.9267197	-10.8382540	176.38	Thu Dec 22 17:36:08 2016
-64.9267807	-10.8383121	177.12	Thu Dec 22 17:36:18 2016
-64.9268036	-10.8384008	177.25	Thu Dec 22 17:36:28 2016
-64.9268799	-10.8384371	177.23	Thu Dec 22 17:36:38 2016
-64.9269333	-10.8384552	177.63	Thu Dec 22 17:36:48 2016
-64.9270020	-10.8384972	178.11	Thu Dec 22 17:36:58 2016
-64.9272003	-10.8385515	177.91	Thu Dec 22 17:37:08 2016
-64.9272766	-10.8385849	178.55	Thu Dec 22 17:37:18 2016
-64.9273911	-10.8386240	178.36	Thu Dec 22 17:37:28 2016
-64.9274521	-10.8386526	178.77	Thu Dec 22 17:37:38 2016
-64.9275589	-10.8386602	178.73	Thu Dec 22 17:37:48 2016
-64.9276733	-10.8386593	178.59	Thu Dec 22 17:37:58 2016
-64.9277649	-10.8386536	179.16	Thu Dec 22 17:38:08 2016
-64.9279022	-10.8386345	178.40	Thu Dec 22 17:38:18 2016
-64.9279861	-10.8386145	177.77	Thu Dec 22 17:38:28 2016
-64.9280319	-10.8386087	176.95	Thu Dec 22 17:38:38 2016
-64.9281464	-10.8386383	176.18	Thu Dec 22 17:38:48 2016
-64.9282227	-10.8386679	175.12	Thu Dec 22 17:38:58 2016
-64.9282303	-10.8386946	173.66	Thu Dec 22 17:39:08 2016
-64.9282608	-10.8387299	174.14	Thu Dec 22 17:39:18 2016
-64.9283295	-10.8387985	174.59	Thu Dec 22 17:39:28 2016
-64.9284058	-10.8388338	174.45	Thu Dec 22 17:39:38 2016
-64.9284821	-10.8389006	175.52	Thu Dec 22 17:39:48 2016
-64.9285507	-10.8389082	175.13	Thu Dec 22 17:39:58 2016
-64.9286041	-10.8389244	174.43	Thu Dec 22 17:40:08 2016
-64.9286957	-10.8389626	174.21	Thu Dec 22 17:40:18 2016
-64.9287720	-10.8389750	173.66	Thu Dec 22 17:40:28 2016
-64.9288483	-10.8389654	172.01	Thu Dec 22 17:40:38 2016
-64.9289474	-10.8389730	171.32	Thu Dec 22 17:40:48 2016
-64.9290466	-10.8390045	170.49	Thu Dec 22 17:40:58 2016
-64.9291382	-10.8390150	169.11	Thu Dec 22 17:41:08 2016
-64.9292068	-10.8389721	168.40	Thu Dec 22 17:41:18 2016
-64.9293213	-10.8390093	167.99	Thu Dec 22 17:41:28 2016
-64.9293594	-10.8390532	168.09	Thu Dec 22 17:41:38 2016
-64.9294281	-10.8390865	167.86	Thu Dec 22 17:41:48 2016
-64.9294968	-10.8391256	168.13	Thu Dec 22 17:41:58 2016
-64.9295731	-10.8391495	168.36	Thu Dec 22 17:42:08 2016
-64.9296570	-10.8391562	167.45	Thu Dec 22 17:42:18 2016
-64.9296646	-10.8391876	167.23	Thu Dec 22 17:42:28 2016
-64.9296799	-10.8392076	167.36	Thu Dec 22 17:42:38 2016
-64.9296799	-10.8392172	167.64	Thu Dec 22 17:42:48 2016
-64.9296951	-10.8392277	167.82	Thu Dec 22 17:42:58 2016
-64.9296875	-10.8392096	168.07	Thu Dec 22 17:43:08 2016
-64.9296646	-10.8391924	168.33	Thu Dec 22 17:43:18 2016
-64.9296799	-10.8391199	168.66	Thu Dec 22 17:43:28 2016
-64.9296188	-10.8391562	168.70	Thu Dec 22 17:43:38 2016
-64.9296570	-10.8392372	169.50	Thu Dec 22 17:43:48 2016
-64.9297028	-10.8392973	169.62	Thu Dec 22 17:43:58 2016
-64.9297638	-10.8393688	169.76	Thu Dec 22 17:44:08 2016
-64.9298096	-10.8394556	169.60	Thu Dec 22 17:44:18 2016
-64.9299240	-10.8395052	168.51	Thu Dec 22 17:44:28 2016
-64.9300308	-10.8395414	168.48	Thu Dec 22 17:44:38 2016
-64.9301071	-10.8395691	167.75	Thu Dec 22 17:44:48 2016
-64.9302139	-10.8395786	167.14	Thu Dec 22 17:44:58 2016
-64.9302902	-10.8395548	166.78	Thu Dec 22 17:45:08 2016
-64.9304352	-10.8395662	166.80	Thu Dec 22 17:45:18 2016
-64.9305573	-10.8395081	166.27	Thu Dec 22 17:45:28 2016
-64.9306793	-10.8394251	165.54	Thu Dec 22 17:45:38 2016
[truncated: 11 more rows]
