# Supplementary material for: Lévy foraging patterns of rural humans
Source: PLoS One. 2018 Jun 18;13(6):e0199099. doi: 10.1371/journal.pone.0199099 (PMC6005560; doi:10.1371/journal.pone.0199099)
Supplement: S4 File — (ZIP) [file pone.0199099.s004.zip › 08Holux_M-241_Start_20161223-101650_Finish_20161223-135530.kml]

<?xml version="1.0" encoding="UTF-8"?>
<kml xmlns="http://earth.google.com/kml/2.1">
<Document>
<Style id="normalState_TLP_Start">
<IconStyle>
<scale>1.0</scale>
<Icon>
<href>http://maps.google.com/mapfiles/kml/pal4/icon15.png</href>
</Icon>
</IconStyle>
<LabelStyle>
<scale>1.0</scale>
</LabelStyle>
</Style>
<Style id="highlightState_TLP_Start">
<IconStyle>
<scale>1.1</scale>
<Icon>
<href>http://maps.google.com/mapfiles/kml/pal4/icon7.png</href>
</Icon>
</IconStyle>
<LabelStyle>
<scale>1.1</scale>
<color>ff0000ff</color>
</LabelStyle>
</Style>
<StyleMap id="styleMap_TLP_Start">
<Pair>
<key>normal</key>
<styleUrl>#normalState_TLP_Start</styleUrl>
</Pair>
<Pair>
<key>highlight</key>
<styleUrl>#highlightState_TLP_Start</styleUrl>
</Pair>
</StyleMap>
<Style id="normalState_TLP_Finish">
<IconStyle>
<scale>1.0</scale>
<Icon>
<href>http://maps.google.com/mapfiles/kml/pal4/icon15.png</href>
</Icon>
</IconStyle>
<LabelStyle>
<scale>1.0</scale>
</LabelStyle>
</Style>
<Style id="highlightState_TLP_Finish">
<IconStyle>
<scale>1.1</scale>
<Icon>
<href>http://maps.google.com/mapfiles/kml/pal4/icon7.png</href>
</Icon>
</IconStyle>
<LabelStyle>
<scale>1.1</scale>
<color>ff0000ff</color>
</LabelStyle>
</Style>
<StyleMap id="styleMap_TLP_Finish">
<Pair>
<key>normal</key>
<styleUrl>#normalState_TLP_Finish</styleUrl>
</Pair>
<Pair>
<key>highlight</key>
<styleUrl>#highlightState_TLP_Finish</styleUrl>
</Pair>
</StyleMap>
<Style id="normalState_TLP_Normal">
<IconStyle>
<scale>1.0</scale>
<Icon>
<href>http://maps.google.com/mapfiles/kml/pal4/icon31.png</href>
</Icon>
</IconStyle>
<LabelStyle>
<scale>1.0</scale>
</LabelStyle>
</Style>
<Style id="highlightState_TLP_Normal">
<IconStyle>
<scale>1.1</scale>
<Icon>
<href>http://maps.google.com/mapfiles/kml/pal4/icon23.png</href>
</Icon>
</IconStyle>
<LabelStyle>
<scale>1.1</scale>
<color>ff0000ff</color>
</LabelStyle>
</Style>
<StyleMap id="styleMap_TLP_Normal">
<Pair>
<key>normal</key>
<styleUrl>#normalState_TLP_Normal</styleUrl>
</Pair>
<Pair>
<key>highlight</key>
<styleUrl>#highlightState_TLP_Normal</styleUrl>
</Pair>
</StyleMap>
<Style id="normalState_TLP_Photo">
<IconStyle>
<scale>1.0</scale>
<Icon>
<href>http://maps.google.com/mapfiles/kml/pal4/icon46.png</href>
</Icon>
</IconStyle>
<LabelStyle>
<scale>1.0</scale>
</LabelStyle>
</Style>
<Style id="highlightState_TLP_Photo">
<IconStyle>
<scale>1.1</scale>
<Icon>
<href>http://maps.google.com/mapfiles/kml/pal4/icon38.png</href>
</Icon>
</IconStyle>
<LabelStyle>
<scale>1.1</scale>
<color>ff0000ff</color>
</LabelStyle>
</Style>
<StyleMap id="styleMap_TLP_Photo">
<Pair>
<key>normal</key>
<styleUrl>#normalState_TLP_Photo</styleUrl>
</Pair>
<Pair>
<key>highlight</key>
<styleUrl>#highlightState_TLP_Photo</styleUrl>
</Pair>
</StyleMap>
<Style id="roadStyle">
<LineStyle>
<color>ffffff00</color>
<width>6</width>
</LineStyle>
</Style>
<Open>1</Open>
<description>Route</description>
<name>Track Log</name>
<Placemark>
<name>Route</name>
<styleUrl>#roadStyle</styleUrl>
<MultiGeometry>
<LineString>
<coordinates>
-64.9177933,-10.8392382,103.36 -64.9178009,-10.8391819,106.51 -64.9177856,-10.8391685,106.48 -64.9177780,-10.8391409,106.55 -64.9177399,-10.8390703,106.98 -64.9177704,-10.8390636,109.13 -64.9177628,-10.8390532,109.33 -64.9177170,-10.8392172,108.64 -64.9177017,-10.8392220,109.87 -64.9176788,-10.8392076,111.71 -64.9176483,-10.8392267,112.42 -64.9176407,-10.8392363,112.52 -64.9176331,-10.8392401,112.70 -64.9176331,-10.8392496,112.81 -64.9176254,-10.8392534,112.93 -64.9176407,-10.8393059,114.04 -64.9176331,-10.8393297,114.24 -64.9176254,-10.8393707,115.34 -64.9176254,-10.8394356,116.32 -64.9177094,-10.8395119,118.17 -64.9177246,-10.8395090,118.26 -64.9177933,-10.8397875,118.92 -64.9177933,-10.8398485,119.14 -64.9178619,-10.8399019,121.78 -64.9179611,-10.8398867,124.45 -64.9179764,-10.8399372,126.36 -64.9180069,-10.8399906,130.04 -64.9180069,-10.8399982,130.24 -64.9179916,-10.8400145,130.39 -64.9179916,-10.8400135,130.46 -64.9179840,-10.8399954,130.63 -64.9179840,-10.8399906,130.75 -64.9179764,-10.8399944,130.87 -64.9180145,-10.8401012,133.17 -64.9180603,-10.8401413,133.97 -64.9180527,-10.8401165,135.23 -64.9180527,-10.8401222,136.20 -64.9180527,-10.8401327,137.79 -64.9180450,-10.8401423,138.51 -64.9180527,-10.8401699,139.84 -64.9180603,-10.8401775,139.93 -64.9180527,-10.8401966,140.77 -64.9180298,-10.8402300,142.14 -64.9180527,-10.8401823,143.28 -64.9180450,-10.8401899,143.37 -64.9180298,-10.8402691,143.76 -64.9179688,-10.8402996,144.12 -64.9179153,-10.8402910,144.68 -64.9179077,-10.8403025,144.73 -64.9178619,-10.8403130,144.78 -64.9178543,-10.8402939,144.54 -64.9178619,-10.8402729,144.95 -64.9179077,-10.8403063,146.85 -64.9179840,-10.8402691,147.27 -64.9180374,-10.8402376,147.95 -64.9181290,-10.8401937,148.64 -64.9181442,-10.8401508,148.95 -64.9181519,-10.8401537,149.00 -64.9181976,-10.8401699,150.00 -64.9182739,-10.8402939,150.42 -64.9182816,-10.8402719,151.56 -64.9183350,-10.8402796,152.36 -64.9184113,-10.8403206,153.59 -64.9184875,-10.8402843,154.09 -64.9185104,-10.8403149,154.25 -64.9185104,-10.8403120,154.73 -64.9185104,-10.8403387,154.47 -64.9185028,-10.8403502,154.50 -64.9185562,-10.8403883,154.79 -64.9186020,-10.8404646,155.38 -64.9186325,-10.8405409,156.18 -64.9186325,-10.8405857,156.70 -64.9186707,-10.8405819,156.18 -64.9186783,-10.8406067,156.13 -64.9187088,-10.8406143,156.19 -64.9187241,-10.8406553,155.21 -64.9187546,-10.8406935,154.91 -64.9187698,-10.8407173,155.10 -64.9188004,-10.8406763,155.51 -64.9188156,-10.8406715,155.70 -64.9188309,-10.8406906,155.63 -64.9188309,-10.8406773,155.80 -64.9188995,-10.8407021,156.51 -64.9189529,-10.8406525,156.52 -64.9189682,-10.8406477,156.58 -64.9189835,-10.8406477,156.59 -64.9189835,-10.8405924,157.03 -64.9189987,-10.8405895,157.07 -64.9189987,-10.8405886,157.15 -64.9190369,-10.8406200,157.05 -64.9190369,-10.8406048,157.33 -64.9190445,-10.8405895,157.90 -64.9190598,-10.8405600,157.61 -64.9190598,-10.8405361,157.57 -64.9190216,-10.8404331,156.91 -64.9190140,-10.8404360,156.98 -64.9190292,-10.8404360,157.01 -64.9190598,-10.8403416,157.00 -64.9190674,-10.8403282,157.29 -64.9190674,-10.8403378,157.53 -64.9190674,-10.8403149,157.56 -64.9190674,-10.8403263,157.50 -64.9190674,-10.8403349,157.53 -64.9190826,-10.8403435,157.58 -64.9190903,-10.8403444,157.62 -64.9191284,-10.8403502,157.82 -64.9191971,-10.8403683,158.18 -64.9193497,-10.8404465,159.86 -64.9194031,-10.8403454,159.15 -64.9194489,-10.8403587,159.11 -64.9194641,-10.8403654,158.98 -64.9194870,-10.8403578,159.03 -64.9195404,-10.8404598,158.90 -64.9195786,-10.8405399,159.21 -64.9195786,-10.8406277,159.68 -64.9196701,-10.8407869,160.22 -64.9196625,-10.8407841,160.45 -64.9195938,-10.8408422,160.85 -64.9195480,-10.8408747,160.77 -64.9194260,-10.8409767,159.80 -64.9194183,-10.8409996,159.80 -64.9194107,-10.8410215,161.41 -64.9194412,-10.8410158,161.54 -64.9194870,-10.8410091,161.57 -64.9194870,-10.8410168,161.94 -64.9194946,-10.8410435,161.70 -64.9194794,-10.8411083,162.05 -64.9194870,-10.8410959,161.71 -64.9194260,-10.8410645,161.93 -64.9193954,-10.8410616,160.91 -64.9193726,-10.8410187,161.03 -64.9193268,-10.8409796,161.71 -64.9192429,-10.8409681,160.41 -64.9191971,-10.8409576,160.23 -64.9191513,-10.8409176,160.94 -64.9190903,-10.8408842,161.36 -64.9190369,-10.8408260,160.46 -64.9190216,-10.8408279,161.86 -64.9190369,-10.8407974,161.55 -64.9189911,-10.8407860,162.00 -64.9189758,-10.8407297,162.25 -64.9189987,-10.8406744,161.95 -64.9190140,-10.8406229,161.75 -64.9190140,-10.8406258,161.81 -64.9190140,-10.8406267,161.84 -64.9190292,-10.8405342,161.64 -64.9189606,-10.8405285,161.12 -64.9189606,-10.8405371,160.21 -64.9189453,-10.8405170,158.18 -64.9189453,-10.8404484,158.04 -64.9189682,-10.8404198,157.45 -64.9189606,-10.8403845,156.77 -64.9189682,-10.8403759,156.73 -64.9189758,-10.8403568,156.79 -64.9189911,-10.8403263,157.05 -64.9190063,-10.8403196,157.08 -64.9190063,-10.8403120,157.15 -64.9190369,-10.8403025,157.32 -64.9190521,-10.8402853,157.44 -64.9190292,-10.8402843,157.11 -64.9190216,-10.8402872,157.14 -64.9189911,-10.8402529,157.76 -64.9189987,-10.8402452,157.73 -64.9189835,-10.8402586,157.70 -64.9189835,-10.8402596,157.73 -64.9189758,-10.8402481,157.77 -64.9188614,-10.8402586,158.56 -64.9188538,-10.8402500,157.32 -64.9188232,-10.8402452,157.30 -64.9188232,-10.8402510,157.15 -64.9188080,-10.8402414,157.11 -64.9188156,-10.8402414,157.15 -64.9189148,-10.8403511,158.87 -64.9189148,-10.8404064,157.82 -64.9188919,-10.8404560,157.64 -64.9188843,-10.8404760,158.97 -64.9188995,-10.8404865,159.03 -64.9188995,-10.8405008,158.88 -64.9189224,-10.8404999,158.98 -64.9189606,-10.8405447,158.66 -64.9189377,-10.8405638,158.76 -64.9188995,-10.8406000,159.15 -64.9189072,-10.8406353,159.23 -64.9189148,-10.8406572,159.05 -64.9189072,-10.8407040,159.02 -64.9188843,-10.8407116,158.99 -64.9188766,-10.8407269,158.60 -64.9188614,-10.8407316,158.62 -64.9187927,-10.8407316,158.13 -64.9187393,-10.8407345,156.71 -64.9187241,-10.8407421,156.63 -64.9187241,-10.8407135,156.62 -64.9187088,-10.8406706,156.63 -64.9187012,-10.8406639,156.66 -64.9186707,-10.8406391,156.52 -64.9186630,-10.8406267,156.53 -64.9186172,-10.8405352,157.45 -64.9185791,-10.8405342,156.87 -64.9185715,-10.8405399,156.88 -64.9185791,-10.8405609,156.82 -64.9185638,-10.8405886,156.59 -64.9185791,-10.8406286,156.79 -64.9186401,-10.8406925,156.29 -64.9187088,-10.8407040,156.32 -64.9188156,-10.8407421,156.18 -64.9188232,-10.8407574,156.40 -64.9188385,-10.8407173,156.12 -64.9189072,-10.8407774,156.17 -64.9189072,-10.8408222,156.51 -64.9189224,-10.8408432,156.43 -64.9189453,-10.8408823,155.04 -64.9189682,-10.8408880,155.05 -64.9189911,-10.8408871,155.13 -64.9190598,-10.8409185,155.97 -64.9191513,-10.8410511,156.64 -64.9192200,-10.8409986,157.11 -64.9192352,-10.8410149,157.54 -64.9192657,-10.8410416,158.04 -64.9192810,-10.8410473,158.10 -64.9193115,-10.8410587,157.33 -64.9193573,-10.8410835,158.49 -64.9194489,-10.8411598,159.77 -64.9194565,-10.8411798,159.89 -64.9194946,-10.8411837,159.84 -64.9195175,-10.8411560,159.78 -64.9195328,-10.8411512,159.77 -64.9195557,-10.8410950,159.58 -64.9195404,-10.8410950,159.56 -64.9195557,-10.8410940,159.55 -64.9195862,-10.8410311,159.36 -64.9196091,-10.8410282,159.23 -64.9196167,-10.8410225,159.19 -64.9196320,-10.8409977,159.04 -64.9196243,-10.8410091,159.02 -64.9196243,-10.8410101,159.01 -64.9196167,-10.8410177,159.02 -64.9195862,-10.8410406,158.16 -64.9195862,-10.8410435,158.16 -64.9195709,-10.8410492,158.13 -64.9195404,-10.8410587,158.01 -64.9195480,-10.8410711,158.00 -64.9195633,-10.8410788,157.99 -64.9195480,-10.8410759,157.97 -64.9195404,-10.8410769,157.34 -64.9195328,-10.8410797,157.23 -64.9195328,-10.8410845,157.14 -64.9195175,-10.8410988,157.06 -64.9195175,-10.8410892,157.04 -64.9195099,-10.8410721,156.59 -64.9194717,-10.8410358,155.13 -64.9194794,-10.8410292,153.30 -64.9194870,-10.8411160,152.74 -64.9195023,-10.8411665,152.96 -64.9195023,-10.8411627,152.96 -64.9195023,-10.8411665,152.99 -64.9195023,-10.8411531,152.91 -64.9195251,-10.8411293,152.17 -64.9195175,-10.8411427,152.19 -64.9195099,-10.8411446,152.16 -64.9194946,-10.8411522,152.09 -64.9194870,-10.8411503,152.06 -64.9194946,-10.8411455,152.10 -64.9194946,-10.8411560,152.13 -64.9194946,-10.8411503,152.18 -64.9195328,-10.8411312,152.91 -64.9195404,-10.8411322,152.92 -64.9195251,-10.8411388,152.93 -64.9195023,-10.8411570,152.76 -64.9194946,-10.8411541,152.79 -64.9194870,-10.8411617,152.81 -64.9195023,-10.8411627,152.82 -64.9195251,-10.8411551,152.86 -64.9195251,-10.8411522,152.89 -64.9195099,-10.8410950,151.86 -64.9195175,-10.8410959,151.80 -64.9195251,-10.8411007,151.76 -64.9195328,-10.8410978,151.75 -64.9195251,-10.8410959,151.70 -64.9195175,-10.8411007,151.71 -64.9195175,-10.8411016,151.71 -64.9195175,-10.8411112,151.69 -64.9195251,-10.8411093,151.66 -64.9195175,-10.8410664,151.93 -64.9194946,-10.8410578,152.00 -64.9194870,-10.8410597,152.06 -64.9194641,-10.8410769,152.41 -64.9194641,-10.8410435,153.33 -64.9194565,-10.8410540,153.40 -64.9194336,-10.8410378,154.93 -64.9194260,-10.8410416,154.98 -64.9194183,-10.8410444,155.13 -64.9194107,-10.8410311,155.45 -64.9194183,-10.8409872,155.85 -64.9194107,-10.8409863,155.88 -64.9194107,-10.8409891,155.90 -64.9194183,-10.8408928,156.57 -64.9194260,-10.8408842,156.54 -64.9194107,-10.8408937,156.59 -64.9194107,-10.8408918,156.58 -64.9194031,-10.8408909,156.64 -64.9193954,-10.8408937,156.70 -64.9193802,-10.8409338,156.41 -64.9193802,-10.8409433,156.42 -64.9193649,-10.8409615,155.91 -64.9193573,-10.8409519,156.18 -64.9193649,-10.8409424,156.20 -64.9193649,-10.8409348,156.26 -64.9193573,-10.8409309,156.31 -64.9193497,-10.8409405,156.34 -64.9193573,-10.8409433,156.25 -64.9193726,-10.8409519,157.06 -64.9193954,-10.8409548,157.24 -64.9194260,-10.8409624,157.08 -64.9194794,-10.8409786,157.29 -64.9194489,-10.8409910,157.22 -64.9194260,-10.8409910,157.24 -64.9194183,-10.8409920,157.39 -64.9194183,-10.8409910,157.39 -64.9194183,-10.8409967,157.38 -64.9194183,-10.8410015,157.35 -64.9194489,-10.8410416,158.04 -64.9194336,-10.8410454,157.95 -64.9194183,-10.8410921,159.20 -64.9193954,-10.8410540,160.16 -64.9193954,-10.8410082,160.75 -64.9194031,-10.8410330,161.28 -64.9193649,-10.8410549,160.59 -64.9193497,-10.8410559,160.63 -64.9193344,-10.8410568,160.67 -64.9193192,-10.8410578,160.52 -64.9193268,-10.8410912,159.57 -64.9193192,-10.8410902,159.58 -64.9193039,-10.8410826,159.51 -64.9192963,-10.8410749,159.55 -64.9192886,-10.8410826,159.44 -64.9192734,-10.8410940,159.26 -64.9192657,-10.8410673,159.40 -64.9192581,-10.8410568,159.50 -64.9192429,-10.8410568,159.55 -64.9192429,-10.8410482,159.23 -64.9193420,-10.8410311,159.43 -64.9195328,-10.8410549,158.40 -64.9195480,-10.8410673,157.99 -64.9195557,-10.8410692,157.92 -64.9195480,-10.8410797,157.84 -64.9195862,-10.8410816,154.13 -64.9195404,-10.8410826,152.76 -64.9195480,-10.8410730,151.09 -64.9195480,-10.8411112,146.84 -64.9195404,-10.8411102,144.09 -64.9195404,-10.8411226,143.05 -64.9195404,-10.8411045,142.50 -64.9195251,-10.8410931,138.71 -64.9195404,-10.8411541,135.93 -64.9195404,-10.8412018,131.28 -64.9195480,-10.8412199,129.33 -64.9195404,-10.8411503,125.45 -64.9195175,-10.8411551,123.45 -64.9195175,-10.8411627,122.66 -64.9195175,-10.8411570,122.65 -64.9195404,-10.8411512,121.87 -64.9195557,-10.8411427,121.66 -64.9195480,-10.8411551,121.65 -64.9195404,-10.8411493,121.69 -64.9195404,-10.8411436,121.72 -64.9195404,-10.8411570,121.78 -64.9195404,-10.8411589,121.79 -64.9195404,-10.8411503,121.85 -64.9195557,-10.8411484,121.93 -64.9195557,-10.8411455,122.01 -64.9195557,-10.8411455,122.12 -64.9195480,-10.8411512,122.18 -64.9195557,-10.8411465,122.25 -64.9195480,-10.8411560,122.29 -64.9195328,-10.8411636,122.32 -64.9195633,-10.8411646,124.19 -64.9195709,-10.8411627,124.29 -64.9195709,-10.8411579,124.33 -64.9195709,-10.8411617,124.33 -64.9195786,-10.8411636,124.25 -64.9195786,-10.8411570,124.29 -64.9195709,-10.8411560,124.35 -64.9195557,-10.8411570,125.41 -64.9195480,-10.8411722,126.04 -64.9195557,-10.8411732,126.13 -64.9195557,-10.8411636,127.34 -64.9195557,-10.8411751,127.49 -64.9195938,-10.8411894,128.14 -64.9196014,-10.8412313,127.94 -64.9196014,-10.8412371,127.29 -64.9196091,-10.8412285,127.06 -64.9195938,-10.8412209,126.98 -64.9195862,-10.8412285,128.05 -64.9195633,-10.8411837,130.70 -64.9195480,-10.8411789,131.35 -64.9195099,-10.8411379,132.63 -64.9194946,-10.8411446,132.98 -64.9194565,-10.8411760,133.67 -64.9194565,-10.8412266,135.01 -64.9194946,-10.8412914,137.01 -64.9195557,-10.8413563,138.33 -64.9196396,-10.8413782,140.28 -64.9196777,-10.8413811,141.54 -64.9197388,-10.8413467,143.63 -64.9197464,-10.8413515,144.07 -64.9197311,-10.8414373,144.52 -64.9197235,-10.8415251,146.09 -64.9197388,-10.8415260,146.47 -64.9197693,-10.8416100,147.74 -64.9197845,-10.8417282,146.87 -64.9197922,-10.8417492,149.36 -64.9197845,-10.8417530,149.42 -64.9198074,-10.8417635,151.77 -64.9198914,-10.8417883,153.71 -64.9200745,-10.8417377,153.84 -64.9201660,-10.8417215,155.09 -64.9202271,-10.8416328,155.39 -64.9202347,-10.8416090,155.38 -64.9202347,-10.8415947,157.73 -64.9202271,-10.8415890,157.65 -64.9202576,-10.8415737,158.81 -64.9202576,-10.8415756,158.84 -64.9202576,-10.8415756,158.88 -64.9202652,-10.8415833,158.51 -64.9202576,-10.8415871,158.55 -64.9201965,-10.8416185,158.95 -64.9201813,-10.8416824,160.29 -64.9201584,-10.8417263,164.76 -64.9201126,-10.8417330,165.02 -64.9200821,-10.8418360,165.00 -64.9200745,-10.8418875,165.23 -64.9199982,-10.8419657,166.50 -64.9199677,-10.8420391,167.24 -64.9199829,-10.8421049,168.06 -64.9198685,-10.8421793,168.40 -64.9197311,-10.8422050,168.57 -64.9197235,-10.8422146,168.94 -64.9196167,-10.8422842,168.59 -64.9195633,-10.8423729,169.30 -64.9195557,-10.8424320,172.48 -64.9195480,-10.8424950,173.23 -64.9195251,-10.8425369,172.41 -64.9194641,-10.8425522,170.98 -64.9194260,-10.8425112,171.64 -64.9193497,-10.8424892,172.05 -64.9192657,-10.8424845,172.66 -64.9191742,-10.8425236,173.44 -64.9190750,-10.8425589,174.46 -64.9189758,-10.8425484,174.88 -64.9189148,-10.8425312,175.75 -64.9188614,-10.8425026,175.98 -64.9188538,-10.8425007,176.17 -64.9188004,-10.8424807,177.20 -64.9187164,-10.8423691,175.32 -64.9186859,-10.8424006,175.44 -64.9186859,-10.8423815,175.93 -64.9186859,-10.8423786,176.88 -64.9186859,-10.8423738,176.93 -64.9186478,-10.8423395,177.26 -64.9185715,-10.8422985,176.58 -64.9185257,-10.8422308,176.33 -64.9185028,-10.8421717,176.23 -64.9184875,-10.8421602,176.35 -64.9184341,-10.8421345,176.73 -64.9183502,-10.8421288,176.92 -64.9183655,-10.8421211,176.93 -64.9184341,-10.8421001,176.08 -64.9184189,-10.8420753,176.00 -64.9183807,-10.8420525,176.07 -64.9183502,-10.8420277,176.11 -64.9182587,-10.8418875,176.53 -64.9182053,-10.8418283,176.02 -64.9181137,-10.8417072,176.04 -64.9179993,-10.8415899,176.94 -64.9179459,-10.8416014,176.77 -64.9179153,-10.8416080,176.58 -64.9178848,-10.8416128,176.29 -64.9178162,-10.8415918,175.61 -64.9177704,-10.8415976,175.46 -64.9176788,-10.8416672,175.14 -64.9176102,-10.8417072,174.54 -64.9175262,-10.8416615,174.79 -64.9174423,-10.8416777,174.19 -64.9174347,-10.8416777,174.09 -64.9174271,-10.8416405,172.79 -64.9173813,-10.8416443,172.79 -64.9173050,-10.8416185,171.93 -64.9172821,-10.8416100,171.77 -64.9172592,-10.8415918,171.94 -64.9171600,-10.8415136,173.59 -64.9170685,-10.8415012,173.54 -64.9169846,-10.8414974,173.32 -64.9169540,-10.8414717,174.01 -64.9170074,-10.8414459,176.41 -64.9169235,-10.8414211,176.00 -64.9168854,-10.8413687,175.45 -64.9168625,-10.8413229,175.22 -64.9168091,-10.8412914,174.95 -64.9167557,-10.8411722,174.15 -64.9167252,-10.8411045,172.77 -64.9167023,-10.8411560,172.28 -64.9166489,-10.8411465,172.44 -64.9166183,-10.8411503,172.48 -64.9165649,-10.8411608,172.09 -64.9166031,-10.8411751,172.74 -64.9165726,-10.8411846,172.51 -64.9165802,-10.8412123,172.24 -64.9165726,-10.8412514,170.80 -64.9166031,-10.8412266,170.47 -64.9166336,-10.8412218,170.78 -64.9166794,-10.8411665,170.14 -64.9167023,-10.8411665,169.70 -64.9167023,-10.8411446,169.86 -64.9167023,-10.8411121,169.14 -64.9167480,-10.8411026,169.23 -64.9167862,-10.8410959,169.91 -64.9167862,-10.8410978,170.02 -64.9167786,-10.8411074,170.56 -64.9168243,-10.8411331,172.06 -64.9168320,-10.8411446,172.39 -64.9168625,-10.8411512,172.71 -64.9168854,-10.8411274,173.26 -64.9169312,-10.8411560,173.34 -64.9169693,-10.8411760,173.80 -64.9169769,-10.8411818,173.89 -64.9169846,-10.8412409,173.74 -64.9170303,-10.8413353,175.59 -64.9170380,-10.8413649,175.92 -64.9170761,-10.8414373,176.44 -64.9171219,-10.8415289,176.48 -64.9171448,-10.8415651,176.12 -64.9171677,-10.8415956,176.81 -64.9171600,-10.8416004,176.84 -64.9171524,-10.8416080,176.88 -64.9172211,-10.8416567,178.12 -64.9173279,-10.8417101,179.04 -64.9174423,-10.8417015,178.89 -64.9174576,-10.8417044,178.93 -64.9174957,-10.8416758,178.70 -64.9175797,-10.8417196,178.50 -64.9175873,-10.8416977,179.34 -64.9176254,-10.8417130,179.95 -64.9176331,-10.8417263,180.05 -64.9176407,-10.8417015,180.70 -64.9177094,-10.8416710,180.96 -64.9178009,-10.8416700,181.88 -64.9179459,-10.8417072,182.16 -64.9180298,-10.8417358,183.87 -64.9181366,-10.8418083,183.05 -64.9181900,-10.8418341,182.45 -64.9182968,-10.8419075,183.04 -64.9182892,-10.8419466,182.87 -64.9182663,-10.8419647,182.98 -64.9182510,-10.8420296,183.35 -64.9182892,-10.8420706,183.57 -64.9183655,-10.8421345,183.13 -64.9183884,-10.8421555,182.71 -64.9184036,-10.8422375,182.71 -64.9184494,-10.8422661,183.59 -64.9184875,-10.8422775,183.48 -64.9185104,-10.8422918,183.17 -64.9185791,-10.8423290,183.65 -64.9186325,-10.8423548,183.55 -64.9186935,-10.8424110,183.63 -64.9187698,-10.8424625,183.66 -64.9188385,-10.8424702,183.75 -64.9188843,-10.8424749,183.64 -64.9189682,-10.8424664,183.38 -64.9190674,-10.8424721,183.29 -64.9191818,-10.8424816,184.66 -64.9192276,-10.8425140,184.43 -64.9193268,-10.8425293,183.74 -64.9194565,-10.8425760,183.80 -64.9195099,-10.8425856,184.20 -64.9195251,-10.8425884,183.93 -64.9195404,-10.8425999,183.52 -64.9195557,-10.8426046,183.55 -64.9196091,-10.8426609,184.38 -64.9196548,-10.8426771,184.55 -64.9197540,-10.8427029,184.79 -64.9198303,-10.8427429,184.51 -64.9198456,-10.8427610,185.02 -64.9199371,-10.8427505,184.12 -64.9199600,-10.8428164,183.69 -64.9199829,-10.8428879,183.69 -64.9199829,-10.8429213,183.97 -64.9199677,-10.8429403,184.48 -64.9199142,-10.8430090,183.69 -64.9198990,-10.8430786,184.32 -64.9198761,-10.8432598,183.26 -64.9199219,-10.8433838,182.54 -64.9199448,-10.8433905,182.74 -64.9199524,-10.8433990,182.57 -64.9199829,-10.8434391,181.49 -64.9200058,-10.8434381,181.13 -64.9199982,-10.8434458,181.20 -64.9199982,-10.8434458,181.19 -64.9199905,-10.8435068,181.16 -64.9199677,-10.8435669,181.09 -64.9199524,-10.8436117,181.43 -64.9199753,-10.8436146,181.38 -64.9200134,-10.8436403,181.32 -64.9200668,-10.8436584,182.05 -64.9200897,-10.8436871,182.54 -64.9201202,-10.8437281,182.81 -64.9201965,-10.8437796,182.79 -64.9202881,-10.8438568,182.73 -64.9203033,-10.8438692,182.14 -64.9203644,-10.8438463,182.01 -64.9204025,-10.8438406,181.48 -64.9204254,-10.8438177,180.34 -64.9204407,-10.8437977,180.38 -64.9204483,-10.8437872,180.37 -64.9204712,-10.8438025,180.30 -64.9204712,-10.8438101,180.02 -64.9204636,-10.8438044,179.98 -64.9204025,-10.8437958,179.55 -64.9203568,-10.8438377,180.35 -64.9203568,-10.8438244,181.34 -64.9203568,-10.8438292,181.86 -64.9203720,-10.8438435,181.27 -64.9203720,-10.8438339,181.20 -64.9203720,-10.8438339,181.25 -64.9203491,-10.8438597,181.48 -64.9203262,-10.8438339,181.59 -64.9203186,-10.8438358,181.20 -64.9203262,-10.8438320,181.14 -64.9203568,-10.8438425,180.59 -64.9203644,-10.8438520,180.23 -64.9203415,-10.8438816,179.82 -64.9203491,-10.8439159,180.21 -64.9203339,-10.8439198,179.93 -64.9204025,-10.8438625,179.04 -64.9204102,-10.8438282,178.70 -64.9204178,-10.8438272,177.84 -64.9204025,-10.8437872,177.98 -64.9204407,-10.8437834,177.51 -64.9204407,-10.8437891,177.68 -64.9204483,-10.8437748,177.70 -64.9204254,-10.8437929,177.46 -64.9204025,-10.8438168,176.89 -64.9204254,-10.8438454,176.33 -64.9204559,-10.8438911,176.88 -64.9204559,-10.8439083,176.35 -64.9204483,-10.8439302,176.52 -64.9204025,-10.8439598,175.50 -64.9203796,-10.8439112,175.45 -64.9204254,-10.8438530,176.08 -64.9204712,-10.8438473,175.63 -64.9204712,-10.8438377,175.69 -64.9204865,-10.8437853,173.92 -64.9204788,-10.8437872,173.65 -64.9204712,-10.8437939,173.63 -64.9204559,-10.8438072,173.70 -64.9204330,-10.8438244,174.23 -64.9204102,-10.8438196,175.89 -64.9203568,-10.8438244,175.93 -64.9203568,-10.8438482,175.68 -64.9204330,-10.8438530,173.21 -64.9204483,-10.8438263,172.96 -64.9204636,-10.8438148,171.66 -64.9204636,-10.8438148,171.64 -64.9204788,-10.8438158,171.41 -64.9204865,-10.8438234,171.42 -64.9204941,-10.8438244,171.34 -64.9205017,-10.8438301,171.25 -64.9205170,-10.8438263,171.26 -64.9205322,-10.8438187,171.29 -64.9205322,-10.8438129,171.21 -64.9205246,-10.8438148,171.12 -64.9204941,-10.8438272,169.80 -64.9204788,-10.8438377,168.75 -64.9205093,-10.8438187,169.06 -64.9204941,-10.8437843,170.07 -64.9204865,-10.8437805,170.60 -64.9204941,-10.8437977,170.54 -64.9204941,-10.8438015,170.46 -64.9205017,-10.8438082,170.41 -64.9205093,-10.8438387,169.63 -64.9205093,-10.8438406,169.49 -64.9205017,-10.8438425,169.48 -64.9205017,-10.8438425,169.46 -64.9205017,-10.8438416,169.44 -64.9205017,-10.8438406,169.44 -64.9205017,-10.8438396,169.40 -64.9204941,-10.8438387,169.34 -64.9204941,-10.8438396,169.31 -64.9204941,-10.8438396,169.25 -64.9204941,-10.8438396,169.24 -64.9204941,-10.8438396,169.23 -64.9204941,-10.8438396,169.18 -64.9204941,-10.8438396,169.13 -64.9204941,-10.8438387,169.06 -64.9204941,-10.8438368,169.01 -64.9204941,-10.8438358,168.96 -64.9204865,-10.8438358,168.93 -64.9204865,-10.8438358,168.88 -64.9204865,-10.8438339,168.88 -64.9204865,-10.8438330,168.89 -64.9204865,-10.8438320,168.89 -64.9204865,-10.8438330,168.92 -64.9204712,-10.8438253,169.05 -64.9203873,-10.8438435,170.47 -64.9203339,-10.8437939,172.29 -64.9202652,-10.8437557,173.66 -64.9201965,-10.8436966,174.99 -64.9201202,-10.8435898,175.37 -64.9200287,-10.8435774,175.31 -64.9200134,-10.8435736,175.92 -64.9200058,-10.8435602,176.51 -64.9200134,-10.8435545,177.14 -64.9200592,-10.8435421,178.40 -64.9200592,-10.8435736,179.75 -64.9200363,-10.8435698,180.55 -64.9200363,-10.8435640,181.52 -64.9200363,-10.8435621,182.50 -64.9200058,-10.8435898,183.94 -64.9199982,-10.8435984,184.82 -64.9199829,-10.8435707,186.11 -64.9199448,-10.8435650,187.14 -64.9198990,-10.8435459,186.93 -64.9198990,-10.8435373,187.44 -64.9198914,-10.8435297,187.66 -64.9198914,-10.8435373,187.56 -64.9198837,-10.8435516,187.14 -64.9198685,-10.8435640,186.62 -64.9198608,-10.8435564,186.20 -64.9198608,-10.8435497,185.79 -64.9198532,-10.8435364,185.35 -64.9198608,-10.8435364,184.93 -64.9198532,-10.8435507,184.50 -64.9198532,-10.8435497,184.07 -64.9198608,-10.8435431,183.63 -64.9198685,-10.8435583,183.13 -64.9198456,-10.8435955,182.63 -64.9198608,-10.8435841,182.31 -64.9198837,-10.8435526,181.61 -64.9198685,-10.8435421,181.26 -64.9198380,-10.8435211,180.42 -64.9198303,-10.8435240,179.94 -64.9198456,-10.8435163,179.49 -64.9198990,-10.8435450,177.94 -64.9198914,-10.8435335,177.28 -64.9199066,-10.8435240,176.66 -64.9199295,-10.8435278,176.02 -64.9199448,-10.8435287,175.53 -64.9199524,-10.8435163,175.07 -64.9199448,-10.8435268,174.71 -64.9199371,-10.8435354,174.51 -64.9199295,-10.8435440,174.21 -64.9199295,-10.8435268,173.85 -64.9199219,-10.8435116,173.49 -64.9198837,-10.8435068,173.58 -64.9198456,-10.8435211,172.64 -64.9198227,-10.8435221,172.21 -64.9198151,-10.8435202,172.36 -64.9197998,-10.8435154,172.09 -64.9197845,-10.8435135,171.80 -64.9198074,-10.8435087,171.71 -64.9198227,-10.8434973,171.61 -64.9198303,-10.8434963,171.77 -64.9198380,-10.8434973,172.23 -64.9198380,-10.8434973,172.43 -64.9198380,-10.8434963,172.46 -64.9198303,-10.8434963,172.53 -64.9198227,-10.8435001,172.77 -64.9198151,-10.8435040,173.23 -64.9198151,-10.8434992,173.97 -64.9198227,-10.8435192,174.82 -64.9198380,-10.8435297,175.91 -64.9198608,-10.8435297,177.13 -64.9198685,-10.8435221,178.33 -64.9198227,-10.8434839,174.48 -64.9197998,-10.8434410,171.93 -64.9197922,-10.8434248,171.79 -64.9197845,-10.8434305,171.67 -64.9197922,-10.8434429,171.52 -64.9198074,-10.8434620,171.56 -64.9198761,-10.8435316,172.46 -64.9198914,-10.8435688,172.59 -64.9199142,-10.8435936,173.23 -64.9199219,-10.8435869,173.36 -64.9199448,-10.8435211,173.40 -64.9199448,-10.8434572,173.72 -64.9199219,-10.8433981,174.70 -64.9198761,-10.8433075,176.28 -64.9198456,-10.8432493,179.13 -64.9198608,-10.8432302,182.48 -64.9199142,-10.8431673,182.69 -64.9199829,-10.8430576,183.26 -64.9200134,-10.8428774,185.53 -64.9200058,-10.8428040,186.41 -64.9199448,-10.8427315,187.08 -64.9198837,-10.8427238,187.99 -64.9198456,-10.8427114,188.82 -64.9197540,-10.8426790,189.63 -64.9197083,-10.8426352,189.68 -64.9196625,-10.8426075,188.44 -64.9196548,-10.8425951,189.04 -64.9196472,-10.8425341,188.32 -64.9196472,-10.8425026,188.23 -64.9196625,-10.8424664,188.02 -64.9196472,-10.8424635,188.08 -64.9196625,-10.8424644,188.52 -64.9196625,-10.8424702,188.95 -64.9196472,-10.8425446,188.23 -64.9196167,-10.8425636,188.15 -64.9195938,-10.8426065,187.52 -64.9194565,-10.8426600,187.98 -64.9194107,-10.8426847,187.45 -64.9193115,-10.8427153,186.43 -64.9192886,-10.8427439,186.91 -64.9192505,-10.8427677,187.57 -64.9191437,-10.8428020,187.84 -64.9190445,-10.8428078,188.36 -64.9189606,-10.8428764,188.07 -64.9188690,-10.8429184,188.64 -64.9188232,-10.8429337,188.73 -64.9187775,-10.8429766,188.89 -64.9187775,-10.8430595,188.68 -64.9187241,-10.8431606,187.44 -64.9187393,-10.8432188,187.37 -64.9187927,-10.8432922,187.40 -64.9188156,-10.8434134,186.63 -64.9188080,-10.8434143,186.69 -64.9188004,-10.8434172,186.77 -64.9187698,-10.8435373,185.46 -64.9187546,-10.8435688,184.08 -64.9187546,-10.8435860,183.46 -64.9187241,-10.8436251,181.42 -64.9187622,-10.8436632,179.88 -64.9187851,-10.8437300,177.86 -64.9187546,-10.8436832,177.18 -64.9187393,-10.8436337,176.20 -64.9187546,-10.8436289,175.46 -64.9188004,-10.8436337,176.30 -64.9187851,-10.8436289,175.55 -64.9187698,-10.8436279,174.85 -64.9187546,-10.8436308,174.15 -64.9187012,-10.8435812,171.92 -64.9186783,-10.8435392,172.79 -64.9186630,-10.8435364,172.08 -64.9186401,-10.8435230,171.31 -64.9186401,-10.8435249,170.66 -64.9186478,-10.8435326,170.01 -64.9186478,-10.8435326,169.40 -64.9186783,-10.8435202,169.28 -64.9187393,-10.8435097,170.40 -64.9187393,-10.8434906,170.27 -64.9187546,-10.8434830,170.09 -64.9187622,-10.8435125,169.98 -64.9187775,-10.8435812,170.16 -64.9187775,-10.8436556,169.20 -64.9187164,-10.8436451,168.37 -64.9186707,-10.8436022,170.23 -64.9186630,-10.8435965,170.55 -64.9186478,-10.8436022,170.95 -64.9186630,-10.8436308,171.58 -64.9187393,-10.8436985,174.97 -64.9187698,-10.8437500,176.07 -64.9187775,-10.8437634,178.45 -64.9187698,-10.8437624,179.60 -64.9187393,-10.8437014,181.38 -64.9187317,-10.8437090,183.17 -64.9187393,-10.8437214,184.66 -64.9187393,-10.8437347,186.19 -64.9187393,-10.8437347,187.68 -64.9187546,-10.8437510,189.14 -64.9187469,-10.8437538,190.37 -64.9187241,-10.8437557,191.47 -64.9187088,-10.8437529,192.52 -64.9187088,-10.8437376,193.27 -64.9187241,-10.8437309,190.39 -64.9187317,-10.8437147,188.29 -64.9187393,-10.8436937,185.72 -64.9187469,-10.8436680,183.97 -64.9187164,-10.8436489,182.47 -64.9187317,-10.8436241,182.02 -64.9187241,-10.8436470,182.24 -64.9187241,-10.8436460,182.10 -64.9187241,-10.8436337,182.00 -64.9187241,-10.8436279,182.05 -64.9187164,-10.8436346,182.34 -64.9187088,-10.8436432,182.84 -64.9187012,-10.8436508,183.41 -64.9187012,-10.8436556,184.08 -64.9187088,-10.8436613,184.82 -64.9187164,-10.8436584,185.52 -64.9187241,-10.8436508,186.16 -64.9187393,-10.8436470,186.73 -64.9187393,-10.8436489,186.98 -64.9187317,-10.8436604,186.88 -64.9187317,-10.8436594,186.36 -64.9187241,-10.8436546,185.57 -64.9187317,-10.8436527,184.71 -64.9187546,-10.8437042,184.05 -64.9187622,-10.8437204,183.22 -64.9187775,-10.8437147,182.47 -64.9187927,-10.8437080,181.33 -64.9188156,-10.8436995,179.88 -64.9188156,-10.8437176,177.75 -64.9188156,-10.8437128,175.93 -64.9188156,-10.8437128,175.03 -64.9188004,-10.8437071,175.25 -64.9187851,-10.8437424,175.39 -64.9187851,-10.8437510,175.91 -64.9188385,-10.8437567,176.55 -64.9189148,-10.8437662,176.11 -64.9189987,-10.8438320,176.84 -64.9190750,-10.8438740,178.61 -64.9191513,-10.8438950,177.84 -64.9192276,-10.8439226,175.38 -64.9192734,-10.8439522,175.48 -64.9192963,-10.8439932,175.12 -64.9193192,-10.8440676,173.45 -64.9193115,-10.8441391,171.29 -64.9193268,-10.8441925,174.18 -64.9193649,-10.8442545,176.21 -64.9194107,-10.8442822,176.54 -64.9194336,-10.8443737,175.53 -64.9194183,-10.8443813,175.22 -64.9194260,-10.8443851,175.46 -64.9194489,-10.8443842,175.66 -64.9194794,-10.8444290,175.94 -64.9194641,-10.8444767,176.79 -64.9194870,-10.8445206,178.00 -64.9194870,-10.8445435,178.49 -64.9194717,-10.8445768,179.28 -64.9194794,-10.8446102,179.75 -64.9194489,-10.8446321,180.59 -64.9194183,-10.8446751,181.93 -64.9194031,-10.8446951,182.47 -64.9193649,-10.8447676,185.02 -64.9193573,-10.8448029,185.71 -64.9194183,-10.8448277,185.87 -64.9194641,-10.8449211,186.87 -64.9194794,-10.8449345,187.69 -64.9195175,-10.8449421,187.98 -64.9195251,-10.8449535,188.00 -64.9195633,-10.8449860,188.51 -64.9195786,-10.8450289,190.01 -64.9195786,-10.8450680,190.54 -64.9195709,-10.8450871,190.70 -64.9195709,-10.8451576,189.64 -64.9196548,-10.8452883,190.91 -64.9196548,-10.8453074,191.59 -64.9196701,-10.8453159,191.78 -64.9196854,-10.8453188,191.69 -64.9196930,-10.8453131,191.20 -64.9197388,-10.8452253,190.92 -64.9197845,-10.8452110,188.93 -64.9197845,-10.8452196,187.70 -64.9197388,-10.8452139,185.89 -64.9197235,-10.8452444,183.53 -64.9196930,-10.8452673,180.34 -64.9196320,-10.8452597,178.50 -64.9196320,-10.8453016,177.03 -64.9196548,-10.8453474,175.95 -64.9197006,-10.8453646,175.10 -64.9196930,-10.8453836,177.18 -64.9197006,-10.8454323,181.05 -64.9196548,-10.8454485,180.93 -64.9195709,-10.8454018,181.39 -64.9195480,-10.8454189,181.30 -64.9194794,-10.8454857,180.82 -64.9194489,-10.8455009,181.06 -64.9194107,-10.8455267,183.12 -64.9193802,-10.8455038,184.29 -64.9193878,-10.8455009,184.35 -64.9193802,-10.8455038,184.55 -64.9193878,-10.8455133,184.86 -64.9193573,-10.8455458,185.32 -64.9193878,-10.8456030,185.79 -64.9193268,-10.8455935,186.66 -64.9192505,-10.8455887,187.36 -64.9192429,-10.8456335,187.99 -64.9192352,-10.8456278,188.84 -64.9192200,-10.8456278,189.29 -64.9191666,-10.8456554,189.48 -64.9191437,-10.8456459,190.74 -64.9190292,-10.8456430,190.80 -64.9189835,-10.8456669,190.62 -64.9189682,-10.8456583,191.43 -64.9189529,-10.8456850,191.84 -64.9189377,-10.8457041,192.35 -64.9189911,-10.8457670,189.38 -64.9188614,-10.8457203,189.84 -64.9188080,-10.8457251,189.74 -64.9187927,-10.8457413,189.90 -64.9187927,-10.8457413,190.21 -64.9187851,-10.8457413,190.52 -64.9188004,-10.8457651,190.95 -64.9188004,-10.8457966,191.58 -64.9188004,-10.8458147,191.94 -64.9188461,-10.8459177,192.54 -64.9187851,-10.8459854,192.06 -64.9187927,-10.8460398,191.89 -64.9188309,-10.8460770,192.67 -64.9188461,-10.8460894,193.02 -64.9188614,-10.8460999,193.30 -64.9189987,-10.8461533,190.59 -64.9190369,-10.8461208,190.14 -64.9190521,-10.8460951,189.97 -64.9190979,-10.8461075,189.66 -64.9192123,-10.8461361,189.04 -64.9192810,-10.8461475,187.15 -64.9193115,-10.8461399,186.57 -64.9193115,-10.8460779,186.07 -64.9193115,-10.8460455,185.93 -64.9193115,-10.8460331,185.80 -64.9193192,-10.8460302,185.59 -64.9193573,-10.8460636,184.27 -64.9193802,-10.8460817,183.38 -64.9193802,-10.8460751,182.79 -64.9193878,-10.8459816,179.89 -64.9193726,-10.8459387,178.84 -64.9193726,-10.8458776,179.42 -64.9193268,-10.8458519,180.73 -64.9193268,-10.8458281,181.55 -64.9193268,-10.8458128,181.57 -64.9193344,-10.8456907,183.29 -64.9193497,-10.8456764,185.23 -64.9193878,-10.8456573,186.71 -64.9194565,-10.8456469,187.27 -64.9195786,-10.8456821,187.10 -64.9195862,-10.8456964,187.00 -64.9196014,-10.8456984,187.61 -64.9196472,-10.8456469,186.75 -64.9196854,-10.8456411,185.76 -64.9196854,-10.8456259,186.23 -64.9196930,-10.8455839,186.74 -64.9197464,-10.8455172,186.81 -64.9197464,-10.8454409,184.18 -64.9197540,-10.8453970,183.35 -64.9197464,-10.8453932,183.47 -64.9197617,-10.8453846,183.45 -64.9197388,-10.8453159,182.95 -64.9197235,-10.8452663,180.95 -64.9197083,-10.8452835,179.78 -64.9197006,-10.8452806,179.64 -64.9195557,-10.8452682,179.44 -64.9195099,-10.8453016,179.40 -64.9195023,-10.8453217,179.44 -64.9195480,-10.8453474,179.89 -64.9195557,-10.8453455,180.11 -64.9195786,-10.8453398,180.17 -64.9195786,-10.8453169,180.22 -64.9195862,-10.8452864,180.08 -64.9195938,-10.8452473,180.40 -64.9196014,-10.8452463,180.60 -64.9196091,-10.8452349,180.70 -64.9196472,-10.8451786,181.21 -64.9196701,-10.8451414,181.69 -64.9196472,-10.8451109,181.23 -64.9196167,-10.8450861,181.63 -64.9195786,-10.8450336,183.06 -64.9196167,-10.8449993,184.42 -64.9196243,-10.8449783,185.89 -64.9195938,-10.8448734,187.07 -64.9195099,-10.8447990,186.01 -64.9195633,-10.8447495,183.27 -64.9196167,-10.8446960,179.32 -64.9196472,-10.8446188,177.28 -64.9196167,-10.8445663,175.92 -64.9196014,-10.8445101,173.39 -64.9195480,-10.8444347,172.86 -64.9194870,-10.8444014,173.52 -64.9194031,-10.8443651,172.25 -64.9193954,-10.8443222,171.27 -64.9193726,-10.8442717,171.63 -64.9194183,-10.8441715,171.22 -64.9193192,-10.8440228,172.22 -64.9192352,-10.8439388,172.29 -64.9191284,-10.8438845,172.82 -64.9191055,-10.8438559,172.61 -64.9190521,-10.8438148,175.87 -64.9189758,-10.8438148,175.84 -64.9188766,-10.8437948,175.80 -64.9188080,-10.8437815,174.53 -64.9187393,-10.8437328,172.38 -64.9187393,-10.8436813,171.28 -64.9187088,-10.8436184,171.62 -64.9187546,-10.8435040,170.71 -64.9187851,-10.8433895,170.29 -64.9187851,-10.8433332,169.67 -64.9188614,-10.8432140,167.76 -64.9188461,-10.8431292,167.19 -64.9188004,-10.8430719,167.77 -64.9188461,-10.8429899,166.79 -64.9188995,-10.8429317,166.66 -64.9189529,-10.8428564,167.56 -64.9191055,-10.8428650,166.33 -64.9192047,-10.8428593,168.29 -64.9192429,-10.8428535,169.90 -64.9192581,-10.8428469,170.53 -64.9193802,-10.8427362,169.15 -64.9194641,-10.8426828,168.94 -64.9194794,-10.8425560,168.30 -64.9194641,-10.8424559,167.75 -64.9194183,-10.8424177,167.80 -64.9194183,-10.8424215,168.21 -64.9194565,-10.8424358,168.47 -64.9195175,-10.8424606,168.98 -64.9195480,-10.8424778,169.39 -64.9195557,-10.8424911,169.50 -64.9195709,-10.8424940,169.73 -64.9195938,-10.8424969,169.95 -64.9196091,-10.8424702,169.99 -64.9196014,-10.8423986,167.52 -64.9196091,-10.8423815,167.59 -64.9197083,-10.8423176,167.80 -64.9198151,-10.8423433,164.43 -64.9198837,-10.8422823,166.45 -64.9199524,-10.8421869,165.08 -64.9200058,-10.8421192,162.38 -64.9200592,-10.8420429,162.06 -64.9200897,-10.8419743,162.21 -64.9201508,-10.8418941,161.65 -64.9201965,-10.8417940,162.38 -64.9202576,-10.8416510,161.20 -64.9202499,-10.8416557,161.17 -64.9202118,-10.8416138,160.88 -64.9202042,-10.8415852,158.78 -64.9201889,-10.8415852,158.47 -64.9201965,-10.8415823,158.11 -64.9202118,-10.8415804,157.67 -64.9202194,-10.8415899,157.15 -64.9202271,-10.8415937,156.74 -64.9202347,-10.8416042,156.47 -64.9202347,-10.8415985,156.24 -64.9202423,-10.8415804,155.94 -64.9202423,-10.8415918,155.46 -64.9202347,-10.8416061,155.13 -64.9202423,-10.8416080,154.91 -64.9202042,-10.8415480,158.56 -64.9201736,-10.8414526,162.69 -64.9202423,-10.8414078,164.00 -64.9202118,-10.8413773,164.71 -64.9201813,-10.8412619,165.23 -64.9202118,-10.8411713,165.61 -64.9203110,-10.8410654,166.86 -64.9203720,-10.8409872,167.70 -64.9204407,-10.8409376,168.28 -64.9205322,-10.8409033,167.65 -64.9206238,-10.8408499,167.74 -64.9207382,-10.8408232,168.89 -64.9208069,-10.8408222,170.12 -64.9209061,-10.8408327,170.75 -64.9209595,-10.8407974,170.86 -64.9210968,-10.8407345,171.61 -64.9211884,-10.8406992,172.56 -64.9211731,-10.8406057,173.68 -64.9211960,-10.8404989,173.89 -64.9212265,-10.8404388,174.17 -64.9212570,-10.8403292,174.82 -64.9213333,-10.8402719,175.77 -64.9213867,-10.8402271,175.97 -64.9214783,-10.8401794,177.20 -64.9215775,-10.8401794,177.68 -64.9217148,-10.8401432,177.82 -64.9217682,-10.8401318,178.17 -64.9218597,-10.8400574,177.50 -64.9219360,-10.8399858,177.64 -64.9219513,-10.8399353,178.71 -64.9220123,-10.8399210,179.21 -64.9220734,-10.8398619,176.77 -64.9221420,-10.8397970,177.41 -64.9221878,-10.8397331,178.80 -64.9222107,-10.8396568,178.68 -64.9221954,-10.8395891,177.79 -64.9222183,-10.8394814,178.16 -64.9222870,-10.8394032,178.42 -64.9223709,-10.8393803,178.11 -64.9224167,-10.8393288,177.79 -64.9225159,-10.8393316,173.38 -64.9225693,-10.8393421,169.66 -64.9225769,-10.8393497,168.79 -64.9225922,-10.8392868,166.90 -64.9225616,-10.8393440,165.17 -64.9225540,-10.8393688,164.89 -64.9225922,-10.8394165,162.05 -64.9225769,-10.8394213,162.11 -64.9225922,-10.8394194,162.24 -64.9225998,-10.8393974,162.35 -64.9225540,-10.8393679,161.72 -64.9225311,-10.8393269,160.98 -64.9225464,-10.8392572,160.44 -64.9225769,-10.8391781,159.98 -64.9225845,-10.8390789,159.95 -64.9225922,-10.8390436,159.92 -64.9225922,-10.8390045,159.75 -64.9225388,-10.8388777,159.47 -64.9225693,-10.8387604,159.21 -64.9226074,-10.8386860,157.26 -64.9226685,-10.8386059,157.00 -64.9227753,-10.8385859,156.25 -64.9228363,-10.8385210,155.39 -64.9228821,-10.8384695,155.25 -64.9229584,-10.8384056,154.87 -64.9229126,-10.8383570,154.70 -64.9228287,-10.8382845,153.43 -64.9227753,-10.8382092,154.69 -64.9227829,-10.8381348,154.93 -64.9227829,-10.8380537,154.89 -64.9227600,-10.8379660,155.54 -64.9227753,-10.8378868,154.62 -64.9228134,-10.8378134,152.71 -64.9228821,-10.8377209,151.57 -64.9229584,-10.8376770,151.34 -64.9230270,-10.8376408,147.39 -64.9230881,-10.8376255,146.16 -64.9231949,-10.8376017,144.84 -64.9232864,-10.8375454,144.69 -64.9233932,-10.8375406,144.83 -64.9235764,-10.8375559,144.71 -64.9236908,-10.8375549,143.91 -64.9237747,-10.8375683,143.13 -64.9238815,-10.8375797,142.69 -64.9239655,-10.8375816,144.23 -64.9240723,-10.8375874,144.92 -64.9241409,-10.8375702,145.84 -64.9242325,-10.8375664,146.07 -64.9243317,-10.8375845,145.93 -64.9244156,-10.8376265,145.46 -64.9244690,-10.8376465,145.44 -64.9245682,-10.8376741,145.04 -64.9246521,-10.8377171,144.11 -64.9247589,-10.8377924,141.98 -64.9248810,-10.8378487,141.80 -64.9249268,-10.8378868,141.74 -64.9250183,-10.8379040,141.82 -64.9251175,-10.8378572,144.04 -64.9252090,-10.8378401,145.44 -64.9252853,-10.8378143,146.21 -64.9253616,-10.8378477,145.58 -64.9254150,-10.8378391,146.52 -64.9254684,-10.8377895,147.28 -64.9255295,-10.8377457,148.63 -64.9256134,-10.8376703,149.71 -64.9256439,-10.8377190,150.98 -64.9256516,-10.8377676,151.62 -64.9256821,-10.8378210,151.78 -64.9257431,-10.8379393,150.91 -64.9258118,-10.8380375,150.42 -64.9258499,-10.8380413,150.31 -64.9259491,-10.8380442,150.23 -64.9260483,-10.8380632,149.11 -64.9261246,-10.8381014,148.75 -64.9262314,-10.8381357,145.52 -64.9263306,-10.8381376,146.15 -64.9263611,-10.8380814,145.73 -64.9264297,-10.8380117,145.14 -64.9265289,-10.8379889,145.66 -64.9265976,-10.8379660,145.15 -64.9267120,-10.8379774,144.70 -64.9267960,-10.8380136,144.52 -64.9268188,-10.8380651,143.58 -64.9268265,-10.8381424,141.66 -64.9268570,-10.8382120,142.36 -64.9269333,-10.8382912,141.38 -64.9269867,-10.8383503,139.46 -64.9270859,-10.8383999,139.09 -64.9271622,-10.8384180,138.98 -64.9272232,-10.8384409,138.77 -64.9273148,-10.8384771,137.63 -64.9274292,-10.8385181,137.34 -64.9275436,-10.8385143,136.80 -64.9276276,-10.8385448,135.72 -64.9277039,-10.8385305,135.41 -64.9278259,-10.8385248,135.41 -64.9279480,-10.8385487,135.82 -64.9280701,-10.8385172,134.94 -64.9281616,-10.8385077,134.91 -64.9282608,-10.8385181,134.64 -64.9283295,-10.8386192,133.51 -64.9283981,-10.8386555,132.95 -64.9284668,-10.8386784,132.99 -64.9285736,-10.8387203,133.50 -64.9286652,-10.8387671,134.38 -64.9287415,-10.8388338,134.21 -64.9288025,-10.8389015,134.90 -64.9288788,-10.8389044,135.18 -64.9289093,-10.8388910,135.26 -64.9289627,-10.8388672,136.17 -64.9290543,-10.8388901,136.41 -64.9291611,-10.8388863,136.71 -64.9292755,-10.8389111,136.69 -64.9293823,-10.8389215,136.64 -64.9294891,-10.8389730,136.23 -64.9295654,-10.8389978,136.34 -64.9296188,-10.8390789,135.11 -64.9296951,-10.8390884,135.16 -64.9297867,-10.8391266,135.95 -64.9298172,-10.8392563,135.40 -64.9298401,-10.8393021,136.51 -64.9299240,-10.8393698,137.64 -64.9300156,-10.8394165,137.38 -64.9301224,-10.8394508,138.75 -64.9302063,-10.8394718,139.48 -64.9303207,-10.8394642,140.82 -64.9304199,-10.8394804,141.55 -64.9304886,-10.8394318,144.02 -64.9305496,-10.8393860,145.70 -64.9306259,-10.8393660,144.29 -64.9306870,-10.8393030,144.02 -64.9307938,-10.8392925,143.93 -64.9309082,-10.8392859,144.74 -64.9309464,-10.8392277,145.24 -64.9309769,-10.8391638,145.25 -64.9309845,-10.8391609,146.29 -64.9309540,-10.8391333,147.02 -64.9309311,-10.8390837,147.24 -64.9309387,-10.8390217,149.22 </coordinates>
</LineString>
</MultiGeometry>
</Placemark>
<Folder>
<name>waypoints</name>
<Placemark>
<name>
Fri Dec 23 10:16:50 2016 S=1.81 Km/hr
</name>
<styleUrl>
#styleMap_TLP_Start
</styleUrl>
<Point>
<coordinates>
-64.9177933,-10.8392382,103.36
</coordinates>
</Point>
</Placemark>
<Placemark>
<name>
Fri Dec 23 10:17:00 2016 S=0.26 Km/hr
</name>
<styleUrl>
#styleMap_TLP_Normal
</styleUrl>
<Point>
<coordinates>
-64.9178009,-10.8391819,106.51
</coordinates>
</Point>
</Placemark>
<Placemark>
<name>
Fri Dec 23 10:17:10 2016 S=0.94 Km/hr
</name>
<styleUrl>
#styleMap_TLP_Normal
</styleUrl>
<Point>
<coordinates>
-64.9177856,-10.8391685,106.48
</coordinates>
</Point>
</Placemark>
<Placemark>
<name>
Fri Dec 23 10:17:20 2016 S=2.19 Km/hr
</name>
<styleUrl>
#styleMap_TLP_Normal
</styleUrl>
<Point>
<coordinates>
-64.9177780,-10.8391409,106.55
</coordinates>
</Point>
</Placemark>
<Placemark>
<name>
Fri Dec 23 10:17:30 2016 S=1.87 Km/hr
</name>
<styleUrl>
#styleMap_TLP_Normal
</styleUrl>
<Point>
<coordinates>
-64.9177399,-10.8390703,106.98
</coordinates>
</Point>
</Placemark>
<Placemark>
<name>
Fri Dec 23 10:17:40 2016 S=0.84 Km/hr
</name>
<styleUrl>
#styleMap_TLP_Normal
</styleUrl>
<Point>
<coordinates>
-64.9177704,-10.8390636,109.13
</coordinates>
</Point>
</Placemark>
<Placemark>
<name>
Fri Dec 23 10:17:50 2016 S=1.28 Km/hr
</name>
<styleUrl>
#styleMap_TLP_Normal
</styleUrl>
<Point>
<coordinates>
-64.9177628,-10.8390532,109.33
</coordinates>
</Point>
</Placemark>
<Placemark>
<name>
Fri Dec 23 10:18:00 2016 S=0.47 Km/hr
</name>
<styleUrl>
#styleMap_TLP_Normal
</styleUrl>
<Point>
<coordinates>
-64.9177170,-10.8392172,108.64
</coordinates>
</Point>
</Placemark>
<Placemark>
<name>
Fri Dec 23 10:18:10 2016 S=0.65 Km/hr
</name>
<styleUrl>
#styleMap_TLP_Normal
</styleUrl>
<Point>
<coordinates>
-64.9177017,-10.8392220,109.87
</coordinates>
</Point>
</Placemark>
<Placemark>
<name>
Fri Dec 23 10:18:20 2016 S=1.27 Km/hr
</name>
<styleUrl>
#styleMap_TLP_Normal
</styleUrl>
<Point>
<coordinates>
-64.9176788,-10.8392076,111.71
</coordinates>
</Point>
</Placemark>
<Placemark>
<name>
Fri Dec 23 10:18:30 2016 S=0.82 Km/hr
</name>
<styleUrl>
#styleMap_TLP_Normal
</styleUrl>
<Point>
<coordinates>
-64.9176483,-10.8392267,112.42
</coordinates>
</Point>
</Placemark>
<Placemark>
<name>
Fri Dec 23 10:18:40 2016 S=0.77 Km/hr
</name>
<styleUrl>
#styleMap_TLP_Normal
</styleUrl>
<Point>
<coordinates>
-64.9176407,-10.8392363,112.52
</coordinates>
</Point>
</Placemark>
<Placemark>
<name>
Fri Dec 23 10:18:50 2016 S=0.17 Km/hr
</name>
<styleUrl>
#styleMap_TLP_Normal
</styleUrl>
<Point>
<coordinates>
-64.9176331,-10.8392401,112.70
</coordinates>
</Point>
</Placemark>
<Placemark>
<name>
Fri Dec 23 10:19:00 2016 S=0.55 Km/hr
</name>
<styleUrl>
#styleMap_TLP_Normal
</styleUrl>
<Point>
<coordinates>
-64.9176331,-10.8392496,112.81
</coordinates>
</Point>
</Placemark>
<Placemark>
<name>
Fri Dec 23 10:19:10 2016 S=0.35 Km/hr
</name>
<styleUrl>
#styleMap_TLP_Normal
</styleUrl>
<Point>
<coordinates>
-64.9176254,-10.8392534,112.93
</coordinates>
</Point>
</Placemark>
<Placemark>
<name>
Fri Dec 23 10:19:20 2016 S=0.38 Km/hr
</name>
<styleUrl>
#styleMap_TLP_Normal
</styleUrl>
<Point>
<coordinates>
-64.9176407,-10.8393059,114.04
</coordinates>
</Point>
</Placemark>
<Placemark>
<name>
Fri Dec 23 10:19:30 2016 S=1.17 Km/hr
</name>
<styleUrl>
#styleMap_TLP_Normal
</styleUrl>
<Point>
<coordinates>
-64.9176331,-10.8393297,114.24
</coordinates>
</Point>
</Placemark>
<Placemark>
<name>
Fri Dec 23 10:19:40 2016 S=0.35 Km/hr
</name>
<styleUrl>
#styleMap_TLP_Normal
</styleUrl>
<Point>
<coordinates>
-64.9176254,-10.8393707,115.34
</coordinates>
</Point>
</Placemark>
<Placemark>
<name>
Fri Dec 23 10:19:50 2016 S=1.48 Km/hr
</name>
<styleUrl>
#styleMap_TLP_Normal
</styleUrl>
<Point>
<coordinates>
-64.9176254,-10.8394356,116.32
</coordinates>
</Point>
</Placemark>
<Placemark>
<name>
Fri Dec 23 10:20:00 2016 S=0.47 Km/hr
</name>
<styleUrl>
#styleMap_TLP_Normal
</styleUrl>
<Point>
<coordinates>
-64.9177094,-10.8395119,118.17
</coordinates>
</Point>
</Placemark>
<Placemark>
<name>
Fri Dec 23 10:20:10 2016 S=0.64 Km/hr
</name>
<styleUrl>
#styleMap_TLP_Normal
</styleUrl>
<Point>
<coordinates>
-64.9177246,-10.8395090,118.26
</coordinates>
</Point>
</Placemark>
<Placemark>
<name>
Fri Dec 23 10:20:20 2016 S=1.16 Km/hr
</name>
<styleUrl>
#styleMap_TLP_Normal
</styleUrl>
<Point>
<coordinates>
-64.9177933,-10.8397875,118.92
</coordinates>
</Point>
</Placemark>
<Placemark>
<name>
Fri Dec 23 10:20:30 2016 S=2.50 Km/hr
</name>
<styleUrl>
#styleMap_TLP_Normal
</styleUrl>
<Point>
<coordinates>
-64.9177933,-10.8398485,119.14
</coordinates>
</Point>
</Placemark>
<Placemark>
<name>
Fri Dec 23 10:20:40 2016 S=1.65 Km/hr
</name>
<styleUrl>
#styleMap_TLP_Normal
</styleUrl>
<Point>
<coordinates>
-64.9178619,-10.8399019,121.78
</coordinates>
</Point>
</Placemark>
<Placemark>
<name>
Fri Dec 23 10:20:50 2016 S=1.01 Km/hr
</name>
<styleUrl>
#styleMap_TLP_Normal
</styleUrl>
<Point>
<coordinates>
-64.9179611,-10.8398867,124.45
</coordinates>
</Point>
</Placemark>
<Placemark>
<name>
Fri Dec 23 10:21:00 2016 S=1.20 Km/hr
</name>
<styleUrl>
#styleMap_TLP_Normal
</styleUrl>
<Point>
<coordinates>
-64.9179764,-10.8399372,126.36
</coordinates>
</Point>
</Placemark>
<Placemark>
<name>
Fri Dec 23 10:21:10 2016 S=0.24 Km/hr
</name>
<styleUrl>
#styleMap_TLP_Normal
</styleUrl>
<Point>
<coordinates>
-64.9180069,-10.8399906,130.04
</coordinates>
</Point>
</Placemark>
<Placemark>
<name>
Fri Dec 23 10:21:20 2016 S=0.68 Km/hr
</name>
<styleUrl>
#styleMap_TLP_Normal
</styleUrl>
<Point>
<coordinates>
-64.9180069,-10.8399982,130.24
</coordinates>
</Point>
</Placemark>
<Placemark>
<name>
Fri Dec 23 10:21:30 2016 S=0.58 Km/hr
</name>
<styleUrl>
#styleMap_TLP_Normal
</styleUrl>
<Point>
<coordinates>
-64.9179916,-10.8400145,130.39
</coordinates>
</Point>
</Placemark>
<Placemark>
<name>
Fri Dec 23 10:21:40 2016 S=0.56 Km/hr
</name>
<styleUrl>
#styleMap_TLP_Normal
</styleUrl>
<Point>
<coordinates>
-64.9179916,-10.8400135,130.46
</coordinates>
</Point>
</Placemark>
<Placemark>
<name>
Fri Dec 23 10:21:50 2016 S=0.63 Km/hr
</name>
<styleUrl>
#styleMap_TLP_Normal
</styleUrl>
<Point>
<coordinates>
-64.9179840,-10.8399954,130.63
</coordinates>
</Point>
</Placemark>
<Placemark>
<name>
Fri Dec 23 10:22:00 2016 S=0.07 Km/hr
</name>
<styleUrl>
#styleMap_TLP_Normal
</styleUrl>
<Point>
<coordinates>
-64.9179840,-10.8399906,130.75
</coordinates>
</Point>
</Placemark>
<Placemark>
<name>
Fri Dec 23 10:22:10 2016 S=0.52 Km/hr
</name>
<styleUrl>
#styleMap_TLP_Normal
</styleUrl>
<Point>
<coordinates>
-64.9179764,-10.8399944,130.87
</coordinates>
</Point>
</Placemark>
<Placemark>
<name>
Fri Dec 23 10:22:20 2016 S=2.89 Km/hr
</name>
<styleUrl>
#styleMap_TLP_Normal
</styleUrl>
<Point>
<coordinates>
-64.9180145,-10.8401012,133.17
</coordinates>
</Point>
</Placemark>
<Placemark>
<name>
Fri Dec 23 10:22:30 2016 S=2.26 Km/hr
</name>
<styleUrl>
#styleMap_TLP_Normal
</styleUrl>
<Point>
<coordinates>
-64.9180603,-10.8401413,133.97
</coordinates>
</Point>
</Placemark>
<Placemark>
<name>
Fri Dec 23 10:22:40 2016 S=1.19 Km/hr
</name>
<styleUrl>
#styleMap_TLP_Normal
</styleUrl>
<Point>
<coordinates>
-64.9180527,-10.8401165,135.23
</coordinates>
</Point>
</Placemark>
<Placemark>
<name>
Fri Dec 23 10:22:50 2016 S=1.75 Km/hr
</name>
<styleUrl>
#styleMap_TLP_Normal
</styleUrl>
<Point>
<coordinates>
-64.9180527,-10.8401222,136.20
</coordinates>
</Point>
</Placemark>
<Placemark>
<name>
Fri Dec 23 10:23:00 2016 S=0.62 Km/hr
</name>
<styleUrl>
#styleMap_TLP_Normal
</styleUrl>
<Point>
<coordinates>
-64.9180527,-10.8401327,137.79
</coordinates>
</Point>
</Placemark>
<Placemark>
<name>
Fri Dec 23 10:23:10 2016 S=1.31 Km/hr
</name>
<styleUrl>
#styleMap_TLP_Normal
</styleUrl>
<Point>
<coordinates>
-64.9180450,-10.8401423,138.51
</coordinates>
</Point>
</Placemark>
<Placemark>
<name>
Fri Dec 23 10:23:20 2016 S=0.63 Km/hr
</name>
<styleUrl>
#styleMap_TLP_Normal
</styleUrl>
<Point>
<coordinates>
-64.9180527,-10.8401699,139.84
</coordinates>
</Point>
</Placemark>
<Placemark>
<name>
Fri Dec 23 10:23:30 2016 S=0.82 Km/hr
</name>
<styleUrl>
#styleMap_TLP_Normal
</styleUrl>
<Point>
<coordinates>
-64.9180603,-10.8401775,139.93
</coordinates>
</Point>
</Placemark>
<Placemark>
<name>
Fri Dec 23 10:23:40 2016 S=0.90 Km/hr
</name>
<styleUrl>
#styleMap_TLP_Normal
</styleUrl>
<Point>
<coordinates>
-64.9180527,-10.8401966,140.77
</coordinates>
</Point>
</Placemark>
<Placemark>
<name>
Fri Dec 23 10:23:50 2016 S=1.12 Km/hr
</name>
<styleUrl>
#styleMap_TLP_Normal
</styleUrl>
<Point>
<coordinates>
-64.9180298,-10.8402300,142.14
</coordinates>
</Point>
</Placemark>
<Placemark>
<name>
Fri Dec 23 10:24:00 2016 S=1.01 Km/hr
</name>
<styleUrl>
#styleMap_TLP_Normal
</styleUrl>
<Point>
<coordinates>
-64.9180527,-10.8401823,143.28
</coordinates>
</Point>
</Placemark>
<Placemark>
<name>
Fri Dec 23 10:24:10 2016 S=2.25 Km/hr
</name>
<styleUrl>
#styleMap_TLP_Normal
</styleUrl>
<Point>
<coordinates>
-64.9180450,-10.8401899,143.37
</coordinates>
</Point>
</Placemark>
<Placemark>
<name>
Fri Dec 23 10:24:20 2016 S=2.05 Km/hr
</name>
<styleUrl>
#styleMap_TLP_Normal
</styleUrl>
<Point>
<coordinates>
-64.9180298,-10.8402691,143.76
</coordinates>
</Point>
</Placemark>
<Placemark>
<name>
Fri Dec 23 10:24:30 2016 S=0.99 Km/hr
</name>
<styleUrl>
#styleMap_TLP_Normal
</styleUrl>
<Point>
<coordinates>
-64.9179688,-10.8402996,144.12
</coordinates>
</Point>
</Placemark>
<Placemark>
<name>
Fri Dec 23 10:24:40 2016 S=0.58 Km/hr
</name>
<styleUrl>
#styleMap_TLP_Normal
</styleUrl>
<Point>
<coordinates>
-64.9179153,-10.8402910,144.68
</coordinates>
</Point>
</Placemark>
<Placemark>
<name>
Fri Dec 23 10:24:50 2016 S=0.98 Km/hr
</name>
<styleUrl>
#styleMap_TLP_Normal
</styleUrl>
<Point>
<coordinates>
-64.9179077,-10.8403025,144.73
</coordinates>
</Point>
</Placemark>
<Placemark>
<name>
Fri Dec 23 10:25:00 2016 S=0.44 Km/hr
</name>
<styleUrl>
#styleMap_TLP_Normal
</styleUrl>
<Point>
<coordinates>
-64.9178619,-10.8403130,144.78
</coordinates>
</Point>
</Placemark>
<Placemark>
<name>
Fri Dec 23 10:25:10 2016 S=1.13 Km/hr
</name>
<styleUrl>
#styleMap_TLP_Normal
</styleUrl>
<Point>
<coordinates>
-64.9178543,-10.8402939,144.54
</coordinates>
</Point>
</Placemark>
<Placemark>
<name>
Fri Dec 23 10:25:20 2016 S=0.79 Km/hr
</name>
<styleUrl>
#styleMap_TLP_Normal
</styleUrl>
<Point>
<coordinates>
-64.9178619,-10.8402729,144.95
</coordinates>
</Point>
</Placemark>
<Placemark>
<name>
Fri Dec 23 10:25:30 2016 S=1.02 Km/hr
</name>
<styleUrl>
#styleMap_TLP_Normal
</styleUrl>
<Point>
<coordinates>
-64.9179077,-10.8403063,146.85
</coordinates>
</Point>
</Placemark>
<Placemark>
<name>
Fri Dec 23 10:25:40 2016 S=1.36 Km/hr
</name>
<styleUrl>
#styleMap_TLP_Normal
</styleUrl>
<Point>
<coordinates>
-64.9179840,-10.8402691,147.27
</coordinates>
</Point>
</Placemark>
<Placemark>
<name>
Fri Dec 23 10:25:50 2016 S=1.15 Km/hr
</name>
<styleUrl>
#styleMap_TLP_Normal
</styleUrl>
<Point>
<coordinates>
-64.9180374,-10.8402376,147.95
</coordinates>
</Point>
</Placemark>
<Placemark>
<name>
Fri Dec 23 10:26:00 2016 S=0.68 Km/hr
</name>
<styleUrl>
#styleMap_TLP_Normal
</styleUrl>
<Point>
<coordinates>
-64.9181290,-10.8401937,148.64
</coordinates>
</Point>
</Placemark>
<Placemark>
<name>
Fri Dec 23 10:26:10 2016 S=0.45 Km/hr
</name>
<styleUrl>
#styleMap_TLP_Normal
</styleUrl>
<Point>
<coordinates>
-64.9181442,-10.8401508,148.95
</coordinates>
</Point>
</Placemark>
<Placemark>
<name>
Fri Dec 23 10:26:20 2016 S=0.95 Km/hr
</name>
<styleUrl>
#styleMap_TLP_Normal
</styleUrl>
<Point>
<coordinates>
-64.9181519,-10.8401537,149.00
</coordinates>
</Point>
</Placemark>
<Placemark>
<name>
Fri Dec 23 10:26:30 2016 S=1.50 Km/hr
</name>
<styleUrl>
#styleMap_TLP_Normal
</styleUrl>
<Point>
<coordinates>
-64.9181976,-10.8401699,150.00
</coordinates>
</Point>
</Placemark>
<Placemark>
<name>
Fri Dec 23 10:26:40 2016 S=2.67 Km/hr
</name>
<styleUrl>
#styleMap_TLP_Normal
</styleUrl>
<Point>
<coordinates>
-64.9182739,-10.8402939,150.42
</coordinates>
</Point>
</Placemark>
<Placemark>
<name>
Fri Dec 23 10:26:50 2016 S=0.89 Km/hr
</name>
<styleUrl>
#styleMap_TLP_Normal
</styleUrl>
<Point>
<coordinates>
-64.9182816,-10.8402719,151.56
</coordinates>
</Point>
</Placemark>
<Placemark>
<name>
Fri Dec 23 10:27:00 2016 S=1.50 Km/hr
</name>
<styleUrl>
#styleMap_TLP_Normal
</styleUrl>
<Point>
<coordinates>
-64.9183350,-10.8402796,152.36
</coordinates>
</Point>
</Placemark>
<Placemark>
<name>
Fri Dec 23 10:27:10 2016 S=2.22 Km/hr
</name>
<styleUrl>
#styleMap_TLP_Normal
</styleUrl>
<Point>
<coordinates>
-64.9184113,-10.8403206,153.59
</coordinates>
</Point>
</Placemark>
<Placemark>
<name>
Fri Dec 23 10:27:20 2016 S=1.96 Km/hr
</name>
<styleUrl>
#styleMap_TLP_Normal
</styleUrl>
<Point>
<coordinates>
-64.9184875,-10.8402843,154.09
</coordinates>
</Point>
</Placemark>
<Placemark>
<name>
Fri Dec 23 10:27:30 2016 S=1.11 Km/hr
</name>
<styleUrl>
#styleMap_TLP_Normal
</styleUrl>
<Point>
<coordinates>
-64.9185104,-10.8403149,154.25
</coordinates>
</Point>
</Placemark>
<Placemark>
<name>
Fri Dec 23 10:27:40 2016 S=1.03 Km/hr
</name>
<styleUrl>
#styleMap_TLP_Normal
</styleUrl>
<Point>
<coordinates>
-64.9185104,-10.8403120,154.73
</coordinates>
</Point>
</Placemark>
<Placemark>
<name>
Fri Dec 23 10:27:50 2016 S=0.48 Km/hr
</name>
<styleUrl>
#styleMap_TLP_Normal
</styleUrl>
<Point>
<coordinates>
-64.9185104,-10.8403387,154.47
</coordinates>
</Point>
</Placemark>
<Placemark>
<name>
Fri Dec 23 10:28:00 2016 S=0.29 Km/hr
</name>
<styleUrl>
#styleMap_TLP_Normal
</styleUrl>
<Point>
<coordinates>
-64.9185028,-10.8403502,154.50
</coordinates>
</Point>
</Placemark>
<Placemark>
<name>
Fri Dec 23 10:28:10 2016 S=0.48 Km/hr
</name>
<styleUrl>
#styleMap_TLP_Normal
</styleUrl>
<Point>
<coordinates>
-64.9185562,-10.8403883,154.79
</coordinates>
</Point>
</Placemark>
<Placemark>
<name>
Fri Dec 23 10:28:20 2016 S=1.66 Km/hr
</name>
<styleUrl>
#styleMap_TLP_Normal
</styleUrl>
<Point>
<coordinates>
-64.9186020,-10.8404646,155.38
</coordinates>
</Point>
</Placemark>
<Placemark>
<name>
Fri Dec 23 10:28:30 2016 S=0.56 Km/hr
</name>
<styleUrl>
#styleMap_TLP_Normal
</styleUrl>
<Point>
<coordinates>
-64.9186325,-10.8405409,156.18
</coordinates>
</Point>
</Placemark>
<Placemark>
<name>
Fri Dec 23 10:28:40 2016 S=1.25 Km/hr
</name>
<styleUrl>
#styleMap_TLP_Normal
</styleUrl>
<Point>
<coordinates>
-64.9186325,-10.8405857,156.70
</coordinates>
</Point>
</Placemark>
<Placemark>
<name>
Fri Dec 23 10:28:50 2016 S=0.32 Km/hr
</name>
<styleUrl>
#styleMap_TLP_Normal
</styleUrl>
<Point>
<coordinates>
-64.9186707,-10.8405819,156.18
</coordinates>
</Point>
</Placemark>
<Placemark>
<name>
Fri Dec 23 10:29:00 2016 S=1.70 Km/hr
</name>
<styleUrl>
#styleMap_TLP_Normal
</styleUrl>
<Point>
<coordinates>
-64.9186783,-10.8406067,156.13
</coordinates>
</Point>
</Placemark>
<Placemark>
<name>
Fri Dec 23 10:29:10 2016 S=1.97 Km/hr
</name>
<styleUrl>
#styleMap_TLP_Normal
</styleUrl>
<Point>
<coordinates>
-64.9187088,-10.8406143,156.19
</coordinates>
</Point>
</Placemark>
<Placemark>
<name>
Fri Dec 23 10:29:20 2016 S=1.17 Km/hr
</name>
<styleUrl>
#styleMap_TLP_Normal
</styleUrl>
<Point>
<coordinates>
-64.9187241,-10.8406553,155.21
</coordinates>
</Point>
</Placemark>
<Placemark>
<name>
Fri Dec 23 10:29:30 2016 S=0.54 Km/hr
</name>
<styleUrl>
#styleMap_TLP_Normal
</styleUrl>
<Point>
<coordinates>
-64.9187546,-10.8406935,154.91
</coordinates>
</Point>
</Placemark>
<Placemark>
<name>
Fri Dec 23 10:29:40 2016 S=2.18 Km/hr
</name>
<styleUrl>
#styleMap_TLP_Normal
</styleUrl>
<Point>
<coordinates>
-64.9187698,-10.8407173,155.10
</coordinates>
</Point>
</Placemark>
<Placemark>
<name>
Fri Dec 23 10:29:50 2016 S=1.08 Km/hr
</name>
<styleUrl>
#styleMap_TLP_Normal
</styleUrl>
<Point>
<coordinates>
-64.9188004,-10.8406763,155.51
</coordinates>
</Point>
</Placemark>
<Placemark>
<name>
Fri Dec 23 10:30:00 2016 S=0.42 Km/hr
</name>
<styleUrl>
#styleMap_TLP_Normal
</styleUrl>
<Point>
<coordinates>
-64.9188156,-10.8406715,155.70
</coordinates>
</Point>
</Placemark>
<Placemark>
<name>
Fri Dec 23 10:30:10 2016 S=1.20 Km/hr
</name>
<styleUrl>
#styleMap_TLP_Normal
</styleUrl>
<Point>
<coordinates>
-64.9188309,-10.8406906,155.63
</coordinates>
</Point>
</Placemark>
<Placemark>
<name>
Fri Dec 23 10:30:20 2016 S=0.65 Km/hr
</name>
<styleUrl>
#styleMap_TLP_Normal
</styleUrl>
<Point>
<coordinates>
-64.9188309,-10.8406773,155.80
</coordinates>
</Point>
</Placemark>
<Placemark>
<name>
Fri Dec 23 10:30:30 2016 S=1.83 Km/hr
</name>
<styleUrl>
#styleMap_TLP_Normal
</styleUrl>
<Point>
<coordinates>
-64.9188995,-10.8407021,156.51
</coordinates>
</Point>
</Placemark>
<Placemark>
<name>
Fri Dec 23 10:30:40 2016 S=0.29 Km/hr
</name>
<styleUrl>
#styleMap_TLP_Normal
</styleUrl>
<Point>
<coordinates>
-64.9189529,-10.8406525,156.52
</coordinates>
</Point>
</Placemark>
<Placemark>
<name>
Fri Dec 23 10:30:50 2016 S=0.26 Km/hr
</name>
<styleUrl>
#styleMap_TLP_Normal
</styleUrl>
<Point>
<coordinates>
-64.9189682,-10.8406477,156.58
</coordinates>
</Point>
</Placemark>
<Placemark>
<name>
Fri Dec 23 10:31:00 2016 S=0.22 Km/hr
</name>
<styleUrl>
#styleMap_TLP_Normal
</styleUrl>
<Point>
<coordinates>
-64.9189835,-10.8406477,156.59
</coordinates>
</Point>
</Placemark>
<Placemark>
<name>
Fri Dec 23 10:31:10 2016 S=0.64 Km/hr
</name>
<styleUrl>
#styleMap_TLP_Normal
</styleUrl>
<Point>
<coordinates>
-64.9189835,-10.8405924,157.03
</coordinates>
</Point>
</Placemark>
<Placemark>
<name>
Fri Dec 23 10:31:20 2016 S=0.65 Km/hr
</name>
<styleUrl>
#styleMap_TLP_Normal
</styleUrl>
<Point>
<coordinates>
-64.9189987,-10.8405895,157.07
</coordinates>
</Point>
</Placemark>
<Placemark>
<name>
Fri Dec 23 10:31:30 2016 S=0.54 Km/hr
</name>
<styleUrl>
#styleMap_TLP_Normal
</styleUrl>
<Point>
<coordinates>
-64.9189987,-10.8405886,157.15
</coordinates>
</Point>
</Placemark>
<Placemark>
<name>
Fri Dec 23 10:31:40 2016 S=1.80 Km/hr
</name>
<styleUrl>
#styleMap_TLP_Normal
</styleUrl>
<Point>
<coordinates>
-64.9190369,-10.8406200,157.05
</coordinates>
</Point>
</Placemark>
<Placemark>
<name>
Fri Dec 23 10:31:50 2016 S=0.85 Km/hr
</name>
<styleUrl>
#styleMap_TLP_Normal
</styleUrl>
<Point>
<coordinates>
-64.9190369,-10.8406048,157.33
</coordinates>
</Point>
</Placemark>
<Placemark>
<name>
Fri Dec 23 10:32:00 2016 S=0.42 Km/hr
</name>
<styleUrl>
#styleMap_TLP_Normal
</styleUrl>
<Point>
<coordinates>
-64.9190445,-10.8405895,157.90
</coordinates>
</Point>
</Placemark>
<Placemark>
<name>
Fri Dec 23 10:32:10 2016 S=0.65 Km/hr
</name>
<styleUrl>
#styleMap_TLP_Normal
</styleUrl>
<Point>
<coordinates>
-64.9190598,-10.8405600,157.61
</coordinates>
</Point>
</Placemark>
<Placemark>
<name>
Fri Dec 23 10:32:20 2016 S=1.17 Km/hr
</name>
<styleUrl>
#styleMap_TLP_Normal
</styleUrl>
<Point>
<coordinates>
-64.9190598,-10.8405361,157.57
</coordinates>
</Point>
</Placemark>
<Placemark>
<name>
Fri Dec 23 10:32:30 2016 S=0.41 Km/hr
</name>
<styleUrl>
#styleMap_TLP_Normal
</styleUrl>
<Point>
<coordinates>
-64.9190216,-10.8404331,156.91
</coordinates>
</Point>
</Placemark>
<Placemark>
<name>
Fri Dec 23 10:32:40 2016 S=0.64 Km/hr
</name>
<styleUrl>
#styleMap_TLP_Normal
</styleUrl>
<Point>
<coordinates>
-64.9190140,-10.8404360,156.98
</coordinates>
</Point>
</Placemark>
<Placemark>
<name>
Fri Dec 23 10:32:50 2016 S=0.58 Km/hr
</name>
<styleUrl>
#styleMap_TLP_Normal
</styleUrl>
<Point>
<coordinates>
-64.9190292,-10.8404360,157.01
</coordinates>
</Point>
</Placemark>
<Placemark>
<name>
Fri Dec 23 10:33:00 2016 S=1.49 Km/hr
</name>
<styleUrl>
#styleMap_TLP_Normal
</styleUrl>
<Point>
<coordinates>
-64.9190598,-10.8403416,157.00
</coordinates>
</Point>
</Placemark>
<Placemark>
<name>
Fri Dec 23 10:33:10 2016 S=1.17 Km/hr
</name>
<styleUrl>
#styleMap_TLP_Normal
</styleUrl>
<Point>
<coordinates>
-64.9190674,-10.8403282,157.29
</coordinates>
</Point>
</Placemark>
<Placemark>
<name>
Fri Dec 23 10:33:20 2016 S=0.29 Km/hr
</name>
<styleUrl>
#styleMap_TLP_Normal
</styleUrl>
<Point>
<coordinates>
-64.9190674,-10.8403378,157.53
</coordinates>
</Point>
</Placemark>
<Placemark>
<name>
Fri Dec 23 10:33:30 2016 S=0.74 Km/hr
</name>
<styleUrl>
#styleMap_TLP_Normal
</styleUrl>
<Point>
<coordinates>
-64.9190674,-10.8403149,157.56
</coordinates>
</Point>
</Placemark>
<Placemark>
<name>
Fri Dec 23 10:33:40 2016 S=0.09 Km/hr
</name>
<styleUrl>
#styleMap_TLP_Normal
</styleUrl>
<Point>
<coordinates>
-64.9190674,-10.8403263,157.50
</coordinates>
</Point>
</Placemark>
<Placemark>
<name>
Fri Dec 23 10:33:50 2016 S=0.50 Km/hr
</name>
<styleUrl>
#styleMap_TLP_Normal
</styleUrl>
<Point>
<coordinates>
-64.9190674,-10.8403349,157.53
</coordinates>
</Point>
</Placemark>
<Placemark>
<name>
Fri Dec 23 10:34:00 2016 S=0.92 Km/hr
</name>
<styleUrl>
#styleMap_TLP_Normal
</styleUrl>
<Point>
<coordinates>
-64.9190826,-10.8403435,157.58
</coordinates>
</Point>
</Placemark>
<Placemark>
<name>
Fri Dec 23 10:34:10 2016 S=0.57 Km/hr
</name>
<styleUrl>
#styleMap_TLP_Normal
</styleUrl>
<Point>
<coordinates>
-64.9190903,-10.8403444,157.62
</coordinates>
</Point>
</Placemark>
<Placemark>
<name>
Fri Dec 23 10:34:20 2016 S=0.86 Km/hr
</name>
<styleUrl>
#styleMap_TLP_Normal
</styleUrl>
<Point>
<coordinates>
-64.9191284,-10.8403502,157.82
</coordinates>
</Point>
</Placemark>
<Placemark>
<name>
Fri Dec 23 10:34:30 2016 S=1.32 Km/hr
</name>
<styleUrl>
#styleMap_TLP_Normal
</styleUrl>
<Point>
<coordinates>
-64.9191971,-10.8403683,158.18
</coordinates>
</Point>
</Placemark>
<Placemark>
<name>
Fri Dec 23 10:34:40 2016 S=1.30 Km/hr
</name>
<styleUrl>
#styleMap_TLP_Normal
</styleUrl>
<Point>
<coordinates>
-64.9193497,-10.8404465,159.86
</coordinates>
</Point>
</Placemark>
<Placemark>
<name>
Fri Dec 23 10:34:50 2016 S=1.33 Km/hr
</name>
<styleUrl>
#styleMap_TLP_Normal
</styleUrl>
<Point>
<coordinates>
-64.9194031,-10.8403454,159.15
</coordinates>
</Point>
</Placemark>
<Placemark>
<name>
Fri Dec 23 10:35:00 2016 S=1.07 Km/hr
</name>
<styleUrl>
#styleMap_TLP_Normal
</styleUrl>
<Point>
<coordinates>
-64.9194489,-10.8403587,159.11
</coordinates>
</Point>
</Placemark>
<Placemark>
<name>
Fri Dec 23 10:35:10 2016 S=1.32 Km/hr
</name>
<styleUrl>
#styleMap_TLP_Normal
</styleUrl>
<Point>
<coordinates>
-64.9194641,-10.8403654,158.98
</coordinates>
</Point>
</Placemark>
<Placemark>
<name>
Fri Dec 23 10:35:20 2016 S=0.99 Km/hr
</name>
<styleUrl>
#styleMap_TLP_Normal
</styleUrl>
<Point>
<coordinates>
-64.9194870,-10.8403578,159.03
</coordinates>
</Point>
</Placemark>
<Placemark>
<name>
Fri Dec 23 10:35:30 2016 S=2.16 Km/hr
</name>
<styleUrl>
#styleMap_TLP_Normal
</styleUrl>
<Point>
<coordinates>
-64.9195404,-10.8404598,158.90
</coordinates>
</Point>
</Placemark>
<Placemark>
<name>
Fri Dec 23 10:35:40 2016 S=1.81 Km/hr
</name>
<styleUrl>
#styleMap_TLP_Normal
</styleUrl>
<Point>
<coordinates>
-64.9195786,-10.8405399,159.21
</coordinates>
</Point>
</Placemark>
<Placemark>
<name>
Fri Dec 23 10:35:50 2016 S=2.00 Km/hr
</name>
<styleUrl>
#styleMap_TLP_Normal
</styleUrl>
<Point>
<coordinates>
-64.9195786,-10.8406277,159.68
</coordinates>
</Point>
</Placemark>
<Placemark>
<name>
Fri Dec 23 10:36:00 2016 S=1.44 Km/hr
</name>
<styleUrl>
#styleMap_TLP_Normal
</styleUrl>
<Point>
<coordinates>
-64.9196701,-10.8407869,160.22
</coordinates>
</Point>
</Placemark>
<Placemark>
<name>
Fri Dec 23 10:36:10 2016 S=1.77 Km/hr
</name>
<styleUrl>
#styleMap_TLP_Normal
</styleUrl>
<Point>
<coordinates>
-64.9196625,-10.8407841,160.45
</coordinates>
</Point>
</Placemark>
<Placemark>
<name>
Fri Dec 23 10:36:20 2016 S=1.57 Km/hr
</name>
<styleUrl>
#styleMap_TLP_Normal
</styleUrl>
<Point>
<coordinates>
-64.9195938,-10.8408422,160.85
</coordinates>
</Point>
</Placemark>
<Placemark>
<name>
Fri Dec 23 10:36:30 2016 S=1.01 Km/hr
</name>
<styleUrl>
#styleMap_TLP_Normal
</styleUrl>
<Point>
<coordinates>
-64.9195480,-10.8408747,160.77
</coordinates>
</Point>
</Placemark>
<Placemark>
<name>
Fri Dec 23 10:36:40 2016 S=1.24 Km/hr
</name>
<styleUrl>
#styleMap_TLP_Normal
</styleUrl>
<Point>
<coordinates>
-64.9194260,-10.8409767,159.80
</coordinates>
</Point>
</Placemark>
<Placemark>
<name>
Fri Dec 23 10:36:50 2016 S=0.65 Km/hr
</name>
<styleUrl>
#styleMap_TLP_Normal
</styleUrl>
<Point>
<coordinates>
-64.9194183,-10.8409996,159.80
</coordinates>
</Point>
</Placemark>
<Placemark>
<name>
Fri Dec 23 10:37:00 2016 S=0.87 Km/hr
</name>
<styleUrl>
#styleMap_TLP_Normal
</styleUrl>
<Point>
<coordinates>
-64.9194107,-10.8410215,161.41
</coordinates>
</Point>
</Placemark>
<Placemark>
<name>
Fri Dec 23 10:37:10 2016 S=0.87 Km/hr
</name>
<styleUrl>
#styleMap_TLP_Normal
</styleUrl>
<Point>
<coordinates>
-64.9194412,-10.8410158,161.54
</coordinates>
</Point>
</Placemark>
<Placemark>
<name>
Fri Dec 23 10:37:20 2016 S=0.49 Km/hr
</name>
<styleUrl>
#styleMap_TLP_Normal
</styleUrl>
<Point>
<coordinates>
-64.9194870,-10.8410091,161.57
</coordinates>
</Point>
</Placemark>
<Placemark>
<name>
Fri Dec 23 10:37:30 2016 S=1.02 Km/hr
</name>
<styleUrl>
#styleMap_TLP_Normal
</styleUrl>
<Point>
<coordinates>
-64.9194870,-10.8410168,161.94
</coordinates>
</Point>
</Placemark>
<Placemark>
<name>
Fri Dec 23 10:37:40 2016 S=1.41 Km/hr
</name>
<styleUrl>
#styleMap_TLP_Normal
</styleUrl>
<Point>
<coordinates>
-64.9194946,-10.8410435,161.70
</coordinates>
</Point>
</Placemark>
<Placemark>
<name>
Fri Dec 23 10:37:50 2016 S=1.28 Km/hr
</name>
<styleUrl>
#styleMap_TLP_Normal
</styleUrl>
<Point>
<coordinates>
-64.9194794,-10.8411083,162.05
</coordinates>
</Point>
</Placemark>
<Placemark>
<name>
Fri Dec 23 10:38:00 2016 S=0.73 Km/hr
</name>
<styleUrl>
#styleMap_TLP_Normal
</styleUrl>
<Point>
<coordinates>
-64.9194870,-10.8410959,161.71
</coordinates>
</Point>
</Placemark>
<Placemark>
<name>
Fri Dec 23 10:38:10 2016 S=2.16 Km/hr
</name>
<styleUrl>
#styleMap_TLP_Normal
</styleUrl>
<Point>
<coordinates>
-64.9194260,-10.8410645,161.93
</coordinates>
</Point>
</Placemark>
<Placemark>
<name>
Fri Dec 23 10:38:20 2016 S=0.84 Km/hr
</name>
<styleUrl>
#styleMap_TLP_Normal
</styleUrl>
<Point>
<coordinates>
-64.9193954,-10.8410616,160.91
</coordinates>
</Point>
</Placemark>
<Placemark>
<name>
Fri Dec 23 10:38:30 2016 S=1.09 Km/hr
</name>
<styleUrl>
#styleMap_TLP_Normal
</styleUrl>
<Point>
<coordinates>
-64.9193726,-10.8410187,161.03
</coordinates>
</Point>
</Placemark>
<Placemark>
<name>
Fri Dec 23 10:38:40 2016 S=0.72 Km/hr
</name>
<styleUrl>
#styleMap_TLP_Normal
</styleUrl>
<Point>
<coordinates>
-64.9193268,-10.8409796,161.71
</coordinates>
</Point>
</Placemark>
<Placemark>
<name>
Fri Dec 23 10:38:50 2016 S=1.42 Km/hr
</name>
<styleUrl>
#styleMap_TLP_Normal
</styleUrl>
<Point>
<coordinates>
-64.9192429,-10.8409681,160.41
</coordinates>
</Point>
</Placemark>
<Placemark>
<name>
Fri Dec 23 10:39:00 2016 S=1.79 Km/hr
</name>
<styleUrl>
#styleMap_TLP_Normal
</styleUrl>
<Point>
<coordinates>
-64.9191971,-10.8409576,160.23
</coordinates>
</Point>
</Placemark>
<Placemark>
<name>
Fri Dec 23 10:39:10 2016 S=0.94 Km/hr
</name>
<styleUrl>
#styleMap_TLP_Normal
</styleUrl>
<Point>
<coordinates>
-64.9191513,-10.8409176,160.94
</coordinates>
</Point>
</Placemark>
<Placemark>
<name>
Fri Dec 23 10:39:20 2016 S=1.20 Km/hr
</name>
<styleUrl>
#styleMap_TLP_Normal
</styleUrl>
<Point>
<coordinates>
-64.9190903,-10.8408842,161.36
</coordinates>
</Point>
</Placemark>
<Placemark>
<name>
Fri Dec 23 10:39:30 2016 S=1.50 Km/hr
</name>
<styleUrl>
#styleMap_TLP_Normal
</styleUrl>
<Point>
<coordinates>
-64.9190369,-10.8408260,160.46
</coordinates>
</Point>
</Placemark>
<Placemark>
<name>
Fri Dec 23 10:39:40 2016 S=0.37 Km/hr
</name>
<styleUrl>
#styleMap_TLP_Normal
</styleUrl>
<Point>
<coordinates>
-64.9190216,-10.8408279,161.86
</coordinates>
</Point>
</Placemark>
<Placemark>
<name>
Fri Dec 23 10:39:50 2016 S=0.52 Km/hr
</name>
<styleUrl>
#styleMap_TLP_Normal
</styleUrl>
<Point>
<coordinates>
-64.9190369,-10.8407974,161.55
</coordinates>
</Point>
</Placemark>
<Placemark>
<name>
Fri Dec 23 10:40:00 2016 S=1.60 Km/hr
</name>
<styleUrl>
#styleMap_TLP_Normal
</styleUrl>
<Point>
<coordinates>
-64.9189911,-10.8407860,162.00
</coordinates>
</Point>
</Placemark>
<Placemark>
<name>
Fri Dec 23 10:40:10 2016 S=1.29 Km/hr
</name>
<styleUrl>
#styleMap_TLP_Normal
</styleUrl>
<Point>
<coordinates>
-64.9189758,-10.8407297,162.25
</coordinates>
</Point>
</Placemark>
<Placemark>
<name>
Fri Dec 23 10:40:20 2016 S=1.06 Km/hr
</name>
<styleUrl>
#styleMap_TLP_Normal
</styleUrl>
<Point>
<coordinates>
-64.9189987,-10.8406744,161.95
</coordinates>
</Point>
</Placemark>
<Placemark>
<name>
Fri Dec 23 10:40:30 2016 S=0.03 Km/hr
</name>
<styleUrl>
#styleMap_TLP_Normal
</styleUrl>
<Point>
<coordinates>
-64.9190140,-10.8406229,161.75
</coordinates>
</Point>
</Placemark>
<Placemark>
<name>
Fri Dec 23 10:40:40 2016 S=0.34 Km/hr
</name>
<styleUrl>
#styleMap_TLP_Normal
</styleUrl>
<Point>
<coordinates>
-64.9190140,-10.8406258,161.81
</coordinates>
</Point>
</Placemark>
<Placemark>
<name>
Fri Dec 23 10:40:50 2016 S=0.78 Km/hr
</name>
<styleUrl>
#styleMap_TLP_Normal
</styleUrl>
<Point>
<coordinates>
-64.9190140,-10.8406267,161.84
</coordinates>
</Point>
</Placemark>
<Placemark>
<name>
Fri Dec 23 10:41:00 2016 S=1.99 Km/hr
</name>
<styleUrl>
#styleMap_TLP_Normal
</styleUrl>
<Point>
<coordinates>
-64.9190292,-10.8405342,161.64
</coordinates>
</Point>
</Placemark>
<Placemark>
<name>
Fri Dec 23 10:41:10 2016 S=0.74 Km/hr
</name>
<styleUrl>
#styleMap_TLP_Normal
</styleUrl>
<Point>
<coordinates>
-64.9189606,-10.8405285,161.12
</coordinates>
</Point>
</Placemark>
<Placemark>
<name>
Fri Dec 23 10:41:20 2016 S=0.77 Km/hr
</name>
<styleUrl>
#styleMap_TLP_Normal
</styleUrl>
<Point>
<coordinates>
-64.9189606,-10.8405371,160.21
</coordinates>
</Point>
</Placemark>
<Placemark>
<name>
Fri Dec 23 10:41:30 2016 S=1.26 Km/hr
</name>
<styleUrl>
#styleMap_TLP_Normal
</styleUrl>
<Point>
<coordinates>
-64.9189453,-10.8405170,158.18
</coordinates>
</Point>
</Placemark>
<Placemark>
<name>
Fri Dec 23 10:41:40 2016 S=0.87 Km/hr
</name>
<styleUrl>
#styleMap_TLP_Normal
</styleUrl>
<Point>
<coordinates>
-64.9189453,-10.8404484,158.04
</coordinates>
</Point>
</Placemark>
<Placemark>
<name>
Fri Dec 23 10:41:50 2016 S=1.14 Km/hr
</name>
<styleUrl>
#styleMap_TLP_Normal
</styleUrl>
<Point>
<coordinates>
-64.9189682,-10.8404198,157.45
</coordinates>
</Point>
</Placemark>
<Placemark>
<name>
Fri Dec 23 10:42:00 2016 S=0.72 Km/hr
</name>
<styleUrl>
#styleMap_TLP_Normal
</styleUrl>
<Point>
<coordinates>
-64.9189606,-10.8403845,156.77
</coordinates>
</Point>
</Placemark>
<Placemark>
<name>
Fri Dec 23 10:42:10 2016 S=0.72 Km/hr
</name>
<styleUrl>
#styleMap_TLP_Normal
</styleUrl>
<Point>
<coordinates>
-64.9189682,-10.8403759,156.73
</coordinates>
</Point>
</Placemark>
<Placemark>
<name>
Fri Dec 23 10:42:20 2016 S=0.82 Km/hr
</name>
<styleUrl>
#styleMap_TLP_Normal
</styleUrl>
<Point>
<coordinates>
-64.9189758,-10.8403568,156.79
</coordinates>
</Point>
</Placemark>
<Placemark>
<name>
Fri Dec 23 10:42:30 2016 S=0.94 Km/hr
</name>
<styleUrl>
#styleMap_TLP_Normal
</styleUrl>
<Point>
<coordinates>
-64.9189911,-10.8403263,157.05
</coordinates>
</Point>
</Placemark>
<Placemark>
<name>
Fri Dec 23 10:42:40 2016 S=0.31 Km/hr
</name>
<styleUrl>
#styleMap_TLP_Normal
</styleUrl>
<Point>
<coordinates>
-64.9190063,-10.8403196,157.08
</coordinates>
</Point>
</Placemark>
<Placemark>
<name>
Fri Dec 23 10:42:50 2016 S=1.39 Km/hr
</name>
<styleUrl>
#styleMap_TLP_Normal
</styleUrl>
<Point>
<coordinates>
-64.9190063,-10.8403120,157.15
</coordinates>
</Point>
</Placemark>
<Placemark>
<name>
Fri Dec 23 10:43:00 2016 S=0.34 Km/hr
</name>
<styleUrl>
#styleMap_TLP_Normal
</styleUrl>
<Point>
<coordinates>
-64.9190369,-10.8403025,157.32
</coordinates>
</Point>
</Placemark>
<Placemark>
<name>
Fri Dec 23 10:43:10 2016 S=0.57 Km/hr
</name>
<styleUrl>
#styleMap_TLP_Normal
</styleUrl>
<Point>
<coordinates>
-64.9190521,-10.8402853,157.44
</coordinates>
</Point>
</Placemark>
<Placemark>
<name>
Fri Dec 23 10:43:20 2016 S=0.34 Km/hr
</name>
<styleUrl>
#styleMap_TLP_Normal
</styleUrl>
<Point>
<coordinates>
-64.9190292,-10.8402843,157.11
</coordinates>
</Point>
</Placemark>
<Placemark>
<name>
Fri Dec 23 10:43:30 2016 S=0.51 Km/hr
</name>
<styleUrl>
#styleMap_TLP_Normal
</styleUrl>
<Point>
<coordinates>
-64.9190216,-10.8402872,157.14
</coordinates>
</Point>
</Placemark>
<Placemark>
<name>
Fri Dec 23 10:43:40 2016 S=0.64 Km/hr
</name>
<styleUrl>
#styleMap_TLP_Normal
</styleUrl>
<Point>
<coordinates>
-64.9189911,-10.8402529,157.76
</coordinates>
</Point>
</Placemark>
<Placemark>
<name>
Fri Dec 23 10:43:50 2016 S=0.39 Km/hr
</name>
<styleUrl>
#styleMap_TLP_Normal
</styleUrl>
<Point>
<coordinates>
-64.9189987,-10.8402452,157.73
</coordinates>
</Point>
</Placemark>
<Placemark>
<name>
Fri Dec 23 10:43:59 2016 S=0.64 Km/hr
</name>
<styleUrl>
#styleMap_TLP_Normal
</styleUrl>
<Point>
<coordinates>
-64.9189835,-10.8402586,157.70
</coordinates>
</Point>
</Placemark>
<Placemark>
<name>
Fri Dec 23 10:44:10 2016 S=0.37 Km/hr
</name>
<styleUrl>
#styleMap_TLP_Normal
</styleUrl>
<Point>
<coordinates>
-64.9189835,-10.8402596,157.73
</coordinates>
</Point>
</Placemark>
<Placemark>
<name>
Fri Dec 23 10:44:20 2016 S=1.28 Km/hr
</name>
<styleUrl>
#styleMap_TLP_Normal
</styleUrl>
<Point>
<coordinates>
-64.9189758,-10.8402481,157.77
</coordinates>
</Point>
</Placemark>
<Placemark>
<name>
Fri Dec 23 10:44:30 2016 S=1.30 Km/hr
</name>
<styleUrl>
#styleMap_TLP_Normal
</styleUrl>
<Point>
<coordinates>
-64.9188614,-10.8402586,158.56
</coordinates>
</Point>
</Placemark>
<Placemark>
<name>
Fri Dec 23 10:44:40 2016 S=1.38 Km/hr
</name>
<styleUrl>
#styleMap_TLP_Normal
</styleUrl>
<Point>
<coordinates>
-64.9188538,-10.8402500,157.32
</coordinates>
</Point>
</Placemark>
<Placemark>
<name>
Fri Dec 23 10:44:50 2016 S=1.12 Km/hr
</name>
<styleUrl>
#styleMap_TLP_Normal
</styleUrl>
<Point>
<coordinates>
-64.9188232,-10.8402452,157.30
</coordinates>
</Point>
</Placemark>
<Placemark>
<name>
Fri Dec 23 10:45:00 2016 S=0.48 Km/hr
</name>
<styleUrl>
#styleMap_TLP_Normal
</styleUrl>
<Point>
<coordinates>
-64.9188232,-10.8402510,157.15
</coordinates>
</Point>
</Placemark>
<Placemark>
<name>
Fri Dec 23 10:45:10 2016 S=0.64 Km/hr
</name>
<styleUrl>
#styleMap_TLP_Normal
</styleUrl>
<Point>
<coordinates>
-64.9188080,-10.8402414,157.11
</coordinates>
</Point>
</Placemark>
<Placemark>
<name>
Fri Dec 23 10:45:20 2016 S=0.63 Km/hr
</name>
<styleUrl>
#styleMap_TLP_Normal
</styleUrl>
<Point>
<coordinates>
-64.9188156,-10.8402414,157.15
</coordinates>
</Point>
</Placemark>
<Placemark>
<name>
Fri Dec 23 10:45:30 2016 S=2.28 Km/hr
</name>
<styleUrl>
#styleMap_TLP_Normal
</styleUrl>
<Point>
<coordinates>
-64.9189148,-10.8403511,158.87
</coordinates>
</Point>
</Placemark>
<Placemark>
<name>
Fri Dec 23 10:45:40 2016 S=1.78 Km/hr
</name>
<styleUrl>
#styleMap_TLP_Normal
</styleUrl>
<Point>
<coordinates>
-64.9189148,-10.8404064,157.82
</coordinates>
</Point>
</Placemark>
<Placemark>
<name>
Fri Dec 23 10:45:50 2016 S=1.61 Km/hr
</name>
<styleUrl>
#styleMap_TLP_Normal
</styleUrl>
<Point>
<coordinates>
-64.9188919,-10.8404560,157.64
</coordinates>
</Point>
</Placemark>
<Placemark>
<name>
Fri Dec 23 10:46:00 2016 S=0.93 Km/hr
</name>
<styleUrl>
#styleMap_TLP_Normal
</styleUrl>
<Point>
<coordinates>
-64.9188843,-10.8404760,158.97
</coordinates>
</Point>
</Placemark>
<Placemark>
<name>
Fri Dec 23 10:46:10 2016 S=0.36 Km/hr
</name>
<styleUrl>
#styleMap_TLP_Normal
</styleUrl>
<Point>
<coordinates>
-64.9188995,-10.8404865,159.03
</coordinates>
</Point>
</Placemark>
<Placemark>
<name>
Fri Dec 23 10:46:20 2016 S=0.95 Km/hr
</name>
<styleUrl>
#styleMap_TLP_Normal
</styleUrl>
<Point>
<coordinates>
-64.9188995,-10.8405008,158.88
</coordinates>
</Point>
</Placemark>
<Placemark>
<name>
Fri Dec 23 10:46:30 2016 S=0.89 Km/hr
</name>
<styleUrl>
#styleMap_TLP_Normal
</styleUrl>
<Point>
<coordinates>
-64.9189224,-10.8404999,158.98
</coordinates>
</Point>
</Placemark>
<Placemark>
<name>
Fri Dec 23 10:46:40 2016 S=0.76 Km/hr
</name>
<styleUrl>
#styleMap_TLP_Normal
</styleUrl>
<Point>
<coordinates>
-64.9189606,-10.8405447,158.66
</coordinates>
</Point>
</Placemark>
<Placemark>
<name>
Fri Dec 23 10:46:50 2016 S=1.16 Km/hr
</name>
<styleUrl>
#styleMap_TLP_Normal
</styleUrl>
<Point>
<coordinates>
-64.9189377,-10.8405638,158.76
</coordinates>
</Point>
</Placemark>
<Placemark>
<name>
Fri Dec 23 10:47:00 2016 S=1.16 Km/hr
</name>
<styleUrl>
#styleMap_TLP_Normal
</styleUrl>
<Point>
<coordinates>
-64.9188995,-10.8406000,159.15
</coordinates>
</Point>
</Placemark>
<Placemark>
<name>
Fri Dec 23 10:47:10 2016 S=1.22 Km/hr
</name>
<styleUrl>
#styleMap_TLP_Normal
</styleUrl>
<Point>
<coordinates>
-64.9189072,-10.8406353,159.23
</coordinates>
</Point>
</Placemark>
<Placemark>
<name>
Fri Dec 23 10:47:20 2016 S=0.34 Km/hr
</name>
<styleUrl>
#styleMap_TLP_Normal
</styleUrl>
<Point>
<coordinates>
-64.9189148,-10.8406572,159.05
</coordinates>
</Point>
</Placemark>
<Placemark>
<name>
Fri Dec 23 10:47:30 2016 S=1.78 Km/hr
</name>
<styleUrl>
#styleMap_TLP_Normal
</styleUrl>
<Point>
<coordinates>
-64.9189072,-10.8407040,159.02
</coordinates>
</Point>
</Placemark>
<Placemark>
<name>
Fri Dec 23 10:47:40 2016 S=0.76 Km/hr
</name>
<styleUrl>
#styleMap_TLP_Normal
</styleUrl>
<Point>
<coordinates>
-64.9188843,-10.8407116,158.99
</coordinates>
</Point>
</Placemark>
<Placemark>
<name>
Fri Dec 23 10:47:50 2016 S=0.96 Km/hr
</name>
<styleUrl>
#styleMap_TLP_Normal
</styleUrl>
<Point>
<coordinates>
-64.9188766,-10.8407269,158.60
</coordinates>
</Point>
</Placemark>
<Placemark>
<name>
Fri Dec 23 10:48:00 2016 S=1.38 Km/hr
</name>
<styleUrl>
#styleMap_TLP_Normal
</styleUrl>
<Point>
<coordinates>
-64.9188614,-10.8407316,158.62
</coordinates>
</Point>
</Placemark>
<Placemark>
<name>
Fri Dec 23 10:48:10 2016 S=1.02 Km/hr
</name>
<styleUrl>
#styleMap_TLP_Normal
</styleUrl>
<Point>
<coordinates>
-64.9187927,-10.8407316,158.13
</coordinates>
</Point>
</Placemark>
<Placemark>
<name>
Fri Dec 23 10:48:20 2016 S=0.79 Km/hr
</name>
<styleUrl>
#styleMap_TLP_Normal
</styleUrl>
<Point>
<coordinates>
-64.9187393,-10.8407345,156.71
</coordinates>
</Point>
</Placemark>
<Placemark>
<name>
Fri Dec 23 10:48:30 2016 S=1.04 Km/hr
</name>
<styleUrl>
#styleMap_TLP_Normal
</styleUrl>
<Point>
<coordinates>
-64.9187241,-10.8407421,156.63
</coordinates>
</Point>
</Placemark>
<Placemark>
<name>
Fri Dec 23 10:48:40 2016 S=2.13 Km/hr
</name>
<styleUrl>
#styleMap_TLP_Normal
</styleUrl>
<Point>
<coordinates>
-64.9187241,-10.8407135,156.62
</coordinates>
</Point>
</Placemark>
<Placemark>
<name>
Fri Dec 23 10:48:50 2016 S=0.35 Km/hr
</name>
<styleUrl>
#styleMap_TLP_Normal
</styleUrl>
<Point>
<coordinates>
-64.9187088,-10.8406706,156.63
</coordinates>
</Point>
</Placemark>
<Placemark>
<name>
Fri Dec 23 10:49:00 2016 S=1.92 Km/hr
</name>
<styleUrl>
#styleMap_TLP_Normal
</styleUrl>
<Point>
<coordinates>
-64.9187012,-10.8406639,156.66
</coordinates>
</Point>
</Placemark>
<Placemark>
<name>
Fri Dec 23 10:49:10 2016 S=0.77 Km/hr
</name>
<styleUrl>
#styleMap_TLP_Normal
</styleUrl>
<Point>
<coordinates>
-64.9186707,-10.8406391,156.52
</coordinates>
</Point>
</Placemark>
<Placemark>
<name>
Fri Dec 23 10:49:20 2016 S=1.17 Km/hr
</name>
<styleUrl>
#styleMap_TLP_Normal
</styleUrl>
<Point>
<coordinates>
-64.9186630,-10.8406267,156.53
</coordinates>
</Point>
</Placemark>
<Placemark>
<name>
Fri Dec 23 10:49:30 2016 S=1.23 Km/hr
</name>
<styleUrl>
#styleMap_TLP_Normal
</styleUrl>
<Point>
<coordinates>
-64.9186172,-10.8405352,157.45
</coordinates>
</Point>
</Placemark>
<Placemark>
<name>
Fri Dec 23 10:49:40 2016 S=0.80 Km/hr
</name>
<styleUrl>
#styleMap_TLP_Normal
</styleUrl>
<Point>
<coordinates>
-64.9185791,-10.8405342,156.87
</coordinates>
</Point>
</Placemark>
<Placemark>
<name>
Fri Dec 23 10:49:50 2016 S=0.42 Km/hr
</name>
<styleUrl>
#styleMap_TLP_Normal
</styleUrl>
<Point>
<coordinates>
-64.9185715,-10.8405399,156.88
</coordinates>
</Point>
</Placemark>
<Placemark>
<name>
Fri Dec 23 10:50:00 2016 S=0.53 Km/hr
</name>
<styleUrl>
#styleMap_TLP_Normal
</styleUrl>
<Point>
<coordinates>
-64.9185791,-10.8405609,156.82
</coordinates>
</Point>
</Placemark>
<Placemark>
<name>
Fri Dec 23 10:50:10 2016 S=0.85 Km/hr
</name>
<styleUrl>
#styleMap_TLP_Normal
</styleUrl>
<Point>
<coordinates>
-64.9185638,-10.8405886,156.59
</coordinates>
</Point>
</Placemark>
<Placemark>
<name>
Fri Dec 23 10:50:20 2016 S=1.04 Km/hr
</name>
<styleUrl>
#styleMap_TLP_Normal
</styleUrl>
<Point>
<coordinates>
-64.9185791,-10.8406286,156.79
</coordinates>
</Point>
</Placemark>
<Placemark>
<name>
Fri Dec 23 10:50:30 2016 S=1.45 Km/hr
</name>
<styleUrl>
#styleMap_TLP_Normal
</styleUrl>
<Point>
<coordinates>
-64.9186401,-10.8406925,156.29
</coordinates>
</Point>
</Placemark>
<Placemark>
<name>
Fri Dec 23 10:50:40 2016 S=1.37 Km/hr
</name>
<styleUrl>
#styleMap_TLP_Normal
</styleUrl>
<Point>
<coordinates>
-64.9187088,-10.8407040,156.32
</coordinates>
</Point>
</Placemark>
<Placemark>
<name>
Fri Dec 23 10:50:50 2016 S=0.89 Km/hr
</name>
<styleUrl>
#styleMap_TLP_Normal
</styleUrl>
<Point>
<coordinates>
-64.9188156,-10.8407421,156.18
</coordinates>
</Point>
</Placemark>
<Placemark>
<name>
Fri Dec 23 10:51:00 2016 S=0.58 Km/hr
</name>
<styleUrl>
#styleMap_TLP_Normal
</styleUrl>
<Point>
<coordinates>
-64.9188232,-10.8407574,156.40
</coordinates>
</Point>
</Placemark>
<Placemark>
<name>
Fri Dec 23 10:51:10 2016 S=1.06 Km/hr
</name>
<styleUrl>
#styleMap_TLP_Normal
</styleUrl>
<Point>
<coordinates>
-64.9188385,-10.8407173,156.12
</coordinates>
</Point>
</Placemark>
<Placemark>
<name>
Fri Dec 23 10:51:20 2016 S=0.88 Km/hr
</name>
<styleUrl>
#styleMap_TLP_Normal
</styleUrl>
<Point>
<coordinates>
-64.9189072,-10.8407774,156.17
</coordinates>
</Point>
</Placemark>
<Placemark>
<name>
Fri Dec 23 10:51:30 2016 S=0.89 Km/hr
</name>
<styleUrl>
#styleMap_TLP_Normal
</styleUrl>
<Point>
<coordinates>
-64.9189072,-10.8408222,156.51
</coordinates>
</Point>
</Placemark>
<Placemark>
<name>
Fri Dec 23 10:51:40 2016 S=0.99 Km/hr
</name>
<styleUrl>
#styleMap_TLP_Normal
</styleUrl>
<Point>
<coordinates>
-64.9189224,-10.8408432,156.43
</coordinates>
</Point>
</Placemark>
<Placemark>
<name>
Fri Dec 23 10:51:50 2016 S=0.42 Km/hr
</name>
<styleUrl>
#styleMap_TLP_Normal
</styleUrl>
<Point>
<coordinates>
-64.9189453,-10.8408823,155.04
</coordinates>
</Point>
</Placemark>
<Placemark>
<name>
Fri Dec 23 10:52:00 2016 S=1.31 Km/hr
</name>
<styleUrl>
#styleMap_TLP_Normal
</styleUrl>
<Point>
<coordinates>
-64.9189682,-10.8408880,155.05
</coordinates>
</Point>
</Placemark>
<Placemark>
<name>
Fri Dec 23 10:52:10 2016 S=0.63 Km/hr
</name>
<styleUrl>
#styleMap_TLP_Normal
</styleUrl>
<Point>
<coordinates>
-64.9189911,-10.8408871,155.13
</coordinates>
</Point>
</Placemark>
<Placemark>
<name>
Fri Dec 23 10:52:20 2016 S=1.10 Km/hr
</name>
<styleUrl>
#styleMap_TLP_Normal
</styleUrl>
<Point>
<coordinates>
-64.9190598,-10.8409185,155.97
</coordinates>
</Point>
</Placemark>
<Placemark>
<name>
Fri Dec 23 10:52:30 2016 S=2.11 Km/hr
</name>
<styleUrl>
#styleMap_TLP_Normal
</styleUrl>
<Point>
<coordinates>
-64.9191513,-10.8410511,156.64
</coordinates>
</Point>
</Placemark>
<Placemark>
<name>
Fri Dec 23 10:52:40 2016 S=0.74 Km/hr
</name>
<styleUrl>
#styleMap_TLP_Normal
</styleUrl>
<Point>
<coordinates>
-64.9192200,-10.8409986,157.11
</coordinates>
</Point>
</Placemark>
<Placemark>
<name>
Fri Dec 23 10:52:50 2016 S=1.11 Km/hr
</name>
<styleUrl>
#styleMap_TLP_Normal
</styleUrl>
<Point>
<coordinates>
-64.9192352,-10.8410149,157.54
</coordinates>
</Point>
</Placemark>
<Placemark>
<name>
Fri Dec 23 10:53:00 2016 S=0.85 Km/hr
</name>
<styleUrl>
#styleMap_TLP_Normal
</styleUrl>
<Point>
<coordinates>
-64.9192657,-10.8410416,158.04
</coordinates>
</Point>
</Placemark>
<Placemark>
<name>
Fri Dec 23 10:53:10 2016 S=0.55 Km/hr
</name>
<styleUrl>
#styleMap_TLP_Normal
</styleUrl>
<Point>
<coordinates>
-64.9192810,-10.8410473,158.10
</coordinates>
</Point>
</Placemark>
<Placemark>
<name>
Fri Dec 23 10:53:20 2016 S=1.22 Km/hr
</name>
<styleUrl>
#styleMap_TLP_Normal
</styleUrl>
<Point>
<coordinates>
-64.9193115,-10.8410587,157.33
</coordinates>
</Point>
</Placemark>
<Placemark>
<name>
Fri Dec 23 10:53:30 2016 S=1.00 Km/hr
</name>
<styleUrl>
#styleMap_TLP_Normal
</styleUrl>
<Point>
<coordinates>
-64.9193573,-10.8410835,158.49
</coordinates>
</Point>
</Placemark>
<Placemark>
<name>
Fri Dec 23 10:53:40 2016 S=1.15 Km/hr
</name>
<styleUrl>
#styleMap_TLP_Normal
</styleUrl>
<Point>
<coordinates>
-64.9194489,-10.8411598,159.77
</coordinates>
</Point>
</Placemark>
<Placemark>
<name>
Fri Dec 23 10:53:50 2016 S=0.80 Km/hr
</name>
<styleUrl>
#styleMap_TLP_Normal
</styleUrl>
<Point>
<coordinates>
-64.9194565,-10.8411798,159.89
</coordinates>
</Point>
</Placemark>
<Placemark>
<name>
Fri Dec 23 10:54:00 2016 S=1.41 Km/hr
</name>
<styleUrl>
#styleMap_TLP_Normal
</styleUrl>
<Point>
<coordinates>
-64.9194946,-10.8411837,159.84
</coordinates>
</Point>
</Placemark>
<Placemark>
<name>
Fri Dec 23 10:54:10 2016 S=0.55 Km/hr
</name>
<styleUrl>
#styleMap_TLP_Normal
</styleUrl>
<Point>
<coordinates>
-64.9195175,-10.8411560,159.78
</coordinates>
</Point>
</Placemark>
<Placemark>
<name>
Fri Dec 23 10:54:20 2016 S=1.15 Km/hr
</name>
<styleUrl>
#styleMap_TLP_Normal
</styleUrl>
<Point>
<coordinates>
-64.9195328,-10.8411512,159.77
</coordinates>
</Point>
</Placemark>
<Placemark>
<name>
Fri Dec 23 10:54:30 2016 S=0.32 Km/hr
</name>
<styleUrl>
#styleMap_TLP_Normal
</styleUrl>
<Point>
<coordinates>
-64.9195557,-10.8410950,159.58
</coordinates>
</Point>
</Placemark>
<Placemark>
<name>
Fri Dec 23 10:54:40 2016 S=0.36 Km/hr
</name>
<styleUrl>
#styleMap_TLP_Normal
</styleUrl>
<Point>
<coordinates>
-64.9195404,-10.8410950,159.56
</coordinates>
</Point>
</Placemark>
<Placemark>
<name>
Fri Dec 23 10:54:50 2016 S=0.49 Km/hr
</name>
<styleUrl>
#styleMap_TLP_Normal
</styleUrl>
<Point>
<coordinates>
-64.9195557,-10.8410940,159.55
</coordinates>
</Point>
</Placemark>
<Placemark>
<name>
Fri Dec 23 10:55:00 2016 S=0.98 Km/hr
</name>
<styleUrl>
#styleMap_TLP_Normal
</styleUrl>
<Point>
<coordinates>
-64.9195862,-10.8410311,159.36
</coordinates>
</Point>
</Placemark>
<Placemark>
<name>
Fri Dec 23 10:55:10 2016 S=0.62 Km/hr
</name>
<styleUrl>
#styleMap_TLP_Normal
</styleUrl>
<Point>
<coordinates>
-64.9196091,-10.8410282,159.23
</coordinates>
</Point>
</Placemark>
<Placemark>
<name>
Fri Dec 23 10:55:20 2016 S=1.85 Km/hr
</name>
<styleUrl>
#styleMap_TLP_Normal
</styleUrl>
<Point>
<coordinates>
-64.9196167,-10.8410225,159.19
</coordinates>
</Point>
</Placemark>
<Placemark>
<name>
Fri Dec 23 10:55:30 2016 S=0.37 Km/hr
</name>
<styleUrl>
#styleMap_TLP_Normal
</styleUrl>
<Point>
<coordinates>
-64.9196320,-10.8409977,159.04
</coordinates>
</Point>
</Placemark>
<Placemark>
<name>
Fri Dec 23 10:55:40 2016 S=0.60 Km/hr
</name>
<styleUrl>
#styleMap_TLP_Normal
</styleUrl>
<Point>
<coordinates>
-64.9196243,-10.8410091,159.02
</coordinates>
</Point>
</Placemark>
<Placemark>
<name>
Fri Dec 23 10:55:50 2016 S=0.25 Km/hr
</name>
<styleUrl>
#styleMap_TLP_Normal
</styleUrl>
<Point>
<coordinates>
-64.9196243,-10.8410101,159.01
</coordinates>
</Point>
</Placemark>
<Placemark>
<name>
Fri Dec 23 10:56:00 2016 S=0.71 Km/hr
</name>
<styleUrl>
#styleMap_TLP_Normal
</styleUrl>
<Point>
<coordinates>
-64.9196167,-10.8410177,159.02
</coordinates>
</Point>
</Placemark>
<Placemark>
<name>
Fri Dec 23 10:56:10 2016 S=0.65 Km/hr
</name>
<styleUrl>
#styleMap_TLP_Normal
</styleUrl>
<Point>
<coordinates>
-64.9195862,-10.8410406,158.16
</coordinates>
</Point>
</Placemark>
<Placemark>
<name>
Fri Dec 23 10:56:20 2016 S=0.26 Km/hr
</name>
<styleUrl>
#styleMap_TLP_Normal
</styleUrl>
<Point>
<coordinates>
-64.9195862,-10.8410435,158.16
</coordinates>
</Point>
</Placemark>
<Placemark>
<name>
Fri Dec 23 10:56:30 2016 S=1.12 Km/hr
</name>
<styleUrl>
#styleMap_TLP_Normal
</styleUrl>
<Point>
<coordinates>
-64.9195709,-10.8410492,158.13
</coordinates>
</Point>
</Placemark>
<Placemark>
<name>
Fri Dec 23 10:56:40 2016 S=0.38 Km/hr
</name>
<styleUrl>
#styleMap_TLP_Normal
</styleUrl>
<Point>
<coordinates>
-64.9195404,-10.8410587,158.01
</coordinates>
</Point>
</Placemark>
<Placemark>
<name>
Fri Dec 23 10:56:50 2016 S=0.86 Km/hr
</name>
<styleUrl>
#styleMap_TLP_Normal
</styleUrl>
<Point>
<coordinates>
-64.9195480,-10.8410711,158.00
</coordinates>
</Point>
</Placemark>
<Placemark>
<name>
Fri Dec 23 10:57:00 2016 S=0.50 Km/hr
</name>
<styleUrl>
#styleMap_TLP_Normal
</styleUrl>
<Point>
<coordinates>
-64.9195633,-10.8410788,157.99
</coordinates>
</Point>
</Placemark>
<Placemark>
<name>
Fri Dec 23 10:57:10 2016 S=1.08 Km/hr
</name>
<styleUrl>
#styleMap_TLP_Normal
</styleUrl>
<Point>
<coordinates>
-64.9195480,-10.8410759,157.97
</coordinates>
</Point>
</Placemark>
<Placemark>
<name>
Fri Dec 23 10:57:20 2016 S=0.26 Km/hr
</name>
<styleUrl>
#styleMap_TLP_Normal
</styleUrl>
<Point>
<coordinates>
-64.9195404,-10.8410769,157.34
</coordinates>
</Point>
</Placemark>
<Placemark>
<name>
Fri Dec 23 10:57:30 2016 S=0.05 Km/hr
</name>
<styleUrl>
#styleMap_TLP_Normal
</styleUrl>
<Point>
<coordinates>
-64.9195328,-10.8410797,157.23
</coordinates>
</Point>
</Placemark>
<Placemark>
<name>
Fri Dec 23 10:57:40 2016 S=0.71 Km/hr
</name>
<styleUrl>
#styleMap_TLP_Normal
</styleUrl>
<Point>
<coordinates>
-64.9195328,-10.8410845,157.14
</coordinates>
</Point>
</Placemark>
<Placemark>
<name>
Fri Dec 23 10:57:50 2016 S=0.46 Km/hr
</name>
<styleUrl>
#styleMap_TLP_Normal
</styleUrl>
<Point>
<coordinates>
-64.9195175,-10.8410988,157.06
</coordinates>
</Point>
</Placemark>
<Placemark>
<name>
Fri Dec 23 10:58:00 2016 S=0.74 Km/hr
</name>
<styleUrl>
#styleMap_TLP_Normal
</styleUrl>
<Point>
<coordinates>
-64.9195175,-10.8410892,157.04
</coordinates>
</Point>
</Placemark>
<Placemark>
<name>
Fri Dec 23 10:58:10 2016 S=0.58 Km/hr
</name>
<styleUrl>
#styleMap_TLP_Normal
</styleUrl>
<Point>
<coordinates>
-64.9195099,-10.8410721,156.59
</coordinates>
</Point>
</Placemark>
<Placemark>
<name>
Fri Dec 23 10:58:20 2016 S=1.02 Km/hr
</name>
<styleUrl>
#styleMap_TLP_Normal
</styleUrl>
<Point>
<coordinates>
-64.9194717,-10.8410358,155.13
</coordinates>
</Point>
</Placemark>
<Placemark>
<name>
Fri Dec 23 10:58:30 2016 S=0.17 Km/hr
</name>
<styleUrl>
#styleMap_TLP_Normal
</styleUrl>
<Point>
<coordinates>
-64.9194794,-10.8410292,153.30
</coordinates>
</Point>
</Placemark>
<Placemark>
<name>
Fri Dec 23 10:58:40 2016 S=1.61 Km/hr
</name>
<styleUrl>
#styleMap_TLP_Normal
</styleUrl>
<Point>
<coordinates>
-64.9194870,-10.8411160,152.74
</coordinates>
</Point>
</Placemark>
<Placemark>
<name>
Fri Dec 23 10:58:50 2016 S=0.12 Km/hr
</name>
<styleUrl>
#styleMap_TLP_Normal
</styleUrl>
<Point>
<coordinates>
-64.9195023,-10.8411665,152.96
</coordinates>
</Point>
</Placemark>
<Placemark>
<name>
Fri Dec 23 10:59:00 2016 S=0.10 Km/hr
</name>
<styleUrl>
#styleMap_TLP_Normal
</styleUrl>
<Point>
<coordinates>
-64.9195023,-10.8411627,152.96
</coordinates>
</Point>
</Placemark>
<Placemark>
<name>
Fri Dec 23 10:59:10 2016 S=0.27 Km/hr
</name>
<styleUrl>
#styleMap_TLP_Normal
</styleUrl>
<Point>
<coordinates>
-64.9195023,-10.8411665,152.99
</coordinates>
</Point>
</Placemark>
<Placemark>
<name>
Fri Dec 23 10:59:20 2016 S=0.93 Km/hr
</name>
<styleUrl>
#styleMap_TLP_Normal
</styleUrl>
<Point>
<coordinates>
-64.9195023,-10.8411531,152.91
</coordinates>
</Point>
</Placemark>
<Placemark>
<name>
Fri Dec 23 10:59:30 2016 S=0.11 Km/hr
</name>
<styleUrl>
#styleMap_TLP_Normal
</styleUrl>
<Point>
<coordinates>
-64.9195251,-10.8411293,152.17
</coordinates>
</Point>
</Placemark>
<Placemark>
<name>
Fri Dec 23 10:59:40 2016 S=0.19 Km/hr
</name>
<styleUrl>
#styleMap_TLP_Normal
</styleUrl>
<Point>
<coordinates>
-64.9195175,-10.8411427,152.19
</coordinates>
</Point>
</Placemark>
<Placemark>
<name>
Fri Dec 23 10:59:50 2016 S=0.52 Km/hr
</name>
<styleUrl>
#styleMap_TLP_Normal
</styleUrl>
<Point>
<coordinates>
-64.9195099,-10.8411446,152.16
</coordinates>
</Point>
</Placemark>
<Placemark>
<name>
Fri Dec 23 11:00:00 2016 S=0.78 Km/hr
</name>
<styleUrl>
#styleMap_TLP_Normal
</styleUrl>
<Point>
<coordinates>
-64.9194946,-10.8411522,152.09
</coordinates>
</Point>
</Placemark>
<Placemark>
<name>
Fri Dec 23 11:00:10 2016 S=0.19 Km/hr
</name>
<styleUrl>
#styleMap_TLP_Normal
</styleUrl>
<Point>
<coordinates>
-64.9194870,-10.8411503,152.06
</coordinates>
</Point>
</Placemark>
<Placemark>
<name>
Fri Dec 23 11:00:20 2016 S=0.37 Km/hr
</name>
<styleUrl>
#styleMap_TLP_Normal
</styleUrl>
<Point>
<coordinates>
-64.9194946,-10.8411455,152.10
</coordinates>
</Point>
</Placemark>
<Placemark>
<name>
Fri Dec 23 11:00:30 2016 S=0.12 Km/hr
</name>
<styleUrl>
#styleMap_TLP_Normal
</styleUrl>
<Point>
<coordinates>
-64.9194946,-10.8411560,152.13
</coordinates>
</Point>
</Placemark>
<Placemark>
<name>
Fri Dec 23 11:00:40 2016 S=1.26 Km/hr
</name>
<styleUrl>
#styleMap_TLP_Normal
</styleUrl>
<Point>
<coordinates>
-64.9194946,-10.8411503,152.18
</coordinates>
</Point>
</Placemark>
<Placemark>
<name>
Fri Dec 23 11:00:50 2016 S=0.10 Km/hr
</name>
<styleUrl>
#styleMap_TLP_Normal
</styleUrl>
<Point>
<coordinates>
-64.9195328,-10.8411312,152.91
</coordinates>
</Point>
</Placemark>
<Placemark>
<name>
Fri Dec 23 11:01:00 2016 S=0.77 Km/hr
</name>
<styleUrl>
#styleMap_TLP_Normal
</styleUrl>
<Point>
<coordinates>
-64.9195404,-10.8411322,152.92
</coordinates>
</Point>
</Placemark>
<Placemark>
<name>
Fri Dec 23 11:01:10 2016 S=1.26 Km/hr
</name>
<styleUrl>
#styleMap_TLP_Normal
</styleUrl>
<Point>
<coordinates>
-64.9195251,-10.8411388,152.93
</coordinates>
</Point>
</Placemark>
<Placemark>
<name>
Fri Dec 23 11:01:20 2016 S=0.48 Km/hr
</name>
<styleUrl>
#styleMap_TLP_Normal
</styleUrl>
<Point>
<coordinates>
-64.9195023,-10.8411570,152.76
</coordinates>
</Point>
</Placemark>
<Placemark>
<name>
Fri Dec 23 11:01:30 2016 S=0.81 Km/hr
</name>
<styleUrl>
#styleMap_TLP_Normal
</styleUrl>
<Point>
<coordinates>
-64.9194946,-10.8411541,152.79
</coordinates>
</Point>
</Placemark>
<Placemark>
<name>
Fri Dec 23 11:01:40 2016 S=0.61 Km/hr
</name>
<styleUrl>
#styleMap_TLP_Normal
</styleUrl>
<Point>
<coordinates>
-64.9194870,-10.8411617,152.81
</coordinates>
</Point>
</Placemark>
<Placemark>
<name>
Fri Dec 23 11:01:50 2016 S=0.64 Km/hr
</name>
<styleUrl>
#styleMap_TLP_Normal
</styleUrl>
<Point>
<coordinates>
-64.9195023,-10.8411627,152.82
</coordinates>
</Point>
</Placemark>
<Placemark>
<name>
Fri Dec 23 11:02:00 2016 S=0.29 Km/hr
</name>
<styleUrl>
#styleMap_TLP_Normal
</styleUrl>
<Point>
<coordinates>
-64.9195251,-10.8411551,152.86
</coordinates>
</Point>
</Placemark>
<Placemark>
<name>
Fri Dec 23 11:02:10 2016 S=0.81 Km/hr
</name>
<styleUrl>
#styleMap_TLP_Normal
</styleUrl>
<Point>
<coordinates>
-64.9195251,-10.8411522,152.89
</coordinates>
</Point>
</Placemark>
<Placemark>
<name>
Fri Dec 23 11:02:20 2016 S=0.54 Km/hr
</name>
<styleUrl>
#styleMap_TLP_Normal
</styleUrl>
<Point>
<coordinates>
-64.9195099,-10.8410950,151.86
</coordinates>
</Point>
</Placemark>
<Placemark>
<name>
Fri Dec 23 11:02:30 2016 S=0.63 Km/hr
</name>
<styleUrl>
#styleMap_TLP_Normal
</styleUrl>
<Point>
<coordinates>
-64.9195175,-10.8410959,151.80
</coordinates>
</Point>
</Placemark>
<Placemark>
<name>
Fri Dec 23 11:02:40 2016 S=0.33 Km/hr
</name>
<styleUrl>
#styleMap_TLP_Normal
</styleUrl>
<Point>
<coordinates>
-64.9195251,-10.8411007,151.76
</coordinates>
</Point>
</Placemark>
<Placemark>
<name>
Fri Dec 23 11:02:50 2016 S=0.45 Km/hr
</name>
<styleUrl>
#styleMap_TLP_Normal
</styleUrl>
<Point>
<coordinates>
-64.9195328,-10.8410978,151.75
</coordinates>
</Point>
</Placemark>
<Placemark>
<name>
Fri Dec 23 11:03:00 2016 S=0.30 Km/hr
</name>
<styleUrl>
#styleMap_TLP_Normal
</styleUrl>
<Point>
<coordinates>
-64.9195251,-10.8410959,151.70
</coordinates>
</Point>
</Placemark>
<Placemark>
<name>
Fri Dec 23 11:03:10 2016 S=0.15 Km/hr
</name>
<styleUrl>
#styleMap_TLP_Normal
</styleUrl>
<Point>
<coordinates>
-64.9195175,-10.8411007,151.71
</coordinates>
</Point>
</Placemark>
<Placemark>
<name>
Fri Dec 23 11:03:20 2016 S=0.14 Km/hr
</name>
<styleUrl>
#styleMap_TLP_Normal
</styleUrl>
<Point>
<coordinates>
-64.9195175,-10.8411016,151.71
</coordinates>
</Point>
</Placemark>
<Placemark>
<name>
Fri Dec 23 11:03:30 2016 S=0.23 Km/hr
</name>
<styleUrl>
#styleMap_TLP_Normal
</styleUrl>
<Point>
<coordinates>
-64.9195175,-10.8411112,151.69
</coordinates>
</Point>
</Placemark>
<Placemark>
<name>
Fri Dec 23 11:03:40 2016 S=0.97 Km/hr
</name>
<styleUrl>
#styleMap_TLP_Normal
</styleUrl>
<Point>
<coordinates>
-64.9195251,-10.8411093,151.66
</coordinates>
</Point>
</Placemark>
<Placemark>
<name>
Fri Dec 23 11:03:50 2016 S=0.75 Km/hr
</name>
<styleUrl>
#styleMap_TLP_Normal
</styleUrl>
<Point>
<coordinates>
-64.9195175,-10.8410664,151.93
</coordinates>
</Point>
</Placemark>
<Placemark>
<name>
Fri Dec 23 11:04:00 2016 S=0.24 Km/hr
</name>
<styleUrl>
#styleMap_TLP_Normal
</styleUrl>
<Point>
<coordinates>
-64.9194946,-10.8410578,152.00
</coordinates>
</Point>
</Placemark>
<Placemark>
<name>
Fri Dec 23 11:04:10 2016 S=0.60 Km/hr
</name>
<styleUrl>
#styleMap_TLP_Normal
</styleUrl>
<Point>
<coordinates>
-64.9194870,-10.8410597,152.06
</coordinates>
</Point>
</Placemark>
<Placemark>
<name>
Fri Dec 23 11:04:20 2016 S=0.35 Km/hr
</name>
<styleUrl>
#styleMap_TLP_Normal
</styleUrl>
<Point>
<coordinates>
-64.9194641,-10.8410769,152.41
</coordinates>
</Point>
</Placemark>
<Placemark>
<name>
Fri Dec 23 11:04:30 2016 S=0.26 Km/hr
</name>
<styleUrl>
#styleMap_TLP_Normal
</styleUrl>
<Point>
<coordinates>
-64.9194641,-10.8410435,153.33
</coordinates>
</Point>
</Placemark>
<Placemark>
<name>
Fri Dec 23 11:04:40 2016 S=1.45 Km/hr
</name>
<styleUrl>
#styleMap_TLP_Normal
</styleUrl>
<Point>
<coordinates>
-64.9194565,-10.8410540,153.40
</coordinates>
</Point>
</Placemark>
<Placemark>
<name>
Fri Dec 23 11:04:50 2016 S=0.91 Km/hr
</name>
<styleUrl>
#styleMap_TLP_Normal
</styleUrl>
<Point>
<coordinates>
-64.9194336,-10.8410378,154.93
</coordinates>
</Point>
</Placemark>
<Placemark>
<name>
Fri Dec 23 11:05:00 2016 S=0.59 Km/hr
</name>
<styleUrl>
#styleMap_TLP_Normal
</styleUrl>
<Point>
<coordinates>
-64.9194260,-10.8410416,154.98
</coordinates>
</Point>
</Placemark>
<Placemark>
<name>
Fri Dec 23 11:05:10 2016 S=0.66 Km/hr
</name>
<styleUrl>
#styleMap_TLP_Normal
</styleUrl>
<Point>
<coordinates>
-64.9194183,-10.8410444,155.13
</coordinates>
</Point>
</Placemark>
<Placemark>
<name>
Fri Dec 23 11:05:20 2016 S=0.59 Km/hr
</name>
<styleUrl>
#styleMap_TLP_Normal
</styleUrl>
<Point>
<coordinates>
-64.9194107,-10.8410311,155.45
</coordinates>
</Point>
</Placemark>
<Placemark>
<name>
Fri Dec 23 11:05:30 2016 S=0.46 Km/hr
</name>
<styleUrl>
#styleMap_TLP_Normal
</styleUrl>
<Point>
<coordinates>
-64.9194183,-10.8409872,155.85
</coordinates>
</Point>
</Placemark>
<Placemark>
<name>
Fri Dec 23 11:05:40 2016 S=0.25 Km/hr
</name>
<styleUrl>
#styleMap_TLP_Normal
</styleUrl>
<Point>
<coordinates>
-64.9194107,-10.8409863,155.88
</coordinates>
</Point>
</Placemark>
<Placemark>
<name>
Fri Dec 23 11:05:50 2016 S=0.53 Km/hr
</name>
<styleUrl>
#styleMap_TLP_Normal
</styleUrl>
<Point>
<coordinates>
-64.9194107,-10.8409891,155.90
</coordinates>
</Point>
</Placemark>
<Placemark>
<name>
Fri Dec 23 11:06:00 2016 S=0.61 Km/hr
</name>
<styleUrl>
#styleMap_TLP_Normal
</styleUrl>
<Point>
<coordinates>
-64.9194183,-10.8408928,156.57
</coordinates>
</Point>
</Placemark>
<Placemark>
<name>
Fri Dec 23 11:06:10 2016 S=0.60 Km/hr
</name>
<styleUrl>
#styleMap_TLP_Normal
</styleUrl>
<Point>
<coordinates>
-64.9194260,-10.8408842,156.54
</coordinates>
</Point>
</Placemark>
<Placemark>
<name>
Fri Dec 23 11:06:20 2016 S=0.53 Km/hr
</name>
<styleUrl>
#styleMap_TLP_Normal
</styleUrl>
<Point>
<coordinates>
-64.9194107,-10.8408937,156.59
</coordinates>
</Point>
</Placemark>
<Placemark>
<name>
Fri Dec 23 11:06:30 2016 S=0.33 Km/hr
</name>
<styleUrl>
#styleMap_TLP_Normal
</styleUrl>
<Point>
<coordinates>
-64.9194107,-10.8408918,156.58
</coordinates>
</Point>
</Placemark>
<Placemark>
<name>
Fri Dec 23 11:06:40 2016 S=0.22 Km/hr
</name>
<styleUrl>
#styleMap_TLP_Normal
</styleUrl>
<Point>
<coordinates>
-64.9194031,-10.8408909,156.64
</coordinates>
</Point>
</Placemark>
<Placemark>
<name>
Fri Dec 23 11:06:50 2016 S=0.85 Km/hr
</name>
<styleUrl>
#styleMap_TLP_Normal
</styleUrl>
<Point>
<coordinates>
-64.9193954,-10.8408937,156.70
</coordinates>
</Point>
</Placemark>
<Placemark>
<name>
Fri Dec 23 11:07:00 2016 S=0.11 Km/hr
</name>
<styleUrl>
#styleMap_TLP_Normal
</styleUrl>
<Point>
<coordinates>
-64.9193802,-10.8409338,156.41
</coordinates>
</Point>
</Placemark>
<Placemark>
<name>
Fri Dec 23 11:07:10 2016 S=0.27 Km/hr
</name>
<styleUrl>
#styleMap_TLP_Normal
</styleUrl>
<Point>
<coordinates>
-64.9193802,-10.8409433,156.42
</coordinates>
</Point>
</Placemark>
<Placemark>
<name>
Fri Dec 23 11:07:20 2016 S=0.45 Km/hr
</name>
<styleUrl>
#styleMap_TLP_Normal
</styleUrl>
<Point>
<coordinates>
-64.9193649,-10.8409615,155.91
</coordinates>
</Point>
</Placemark>
<Placemark>
<name>
Fri Dec 23 11:07:30 2016 S=0.67 Km/hr
</name>
<styleUrl>
#styleMap_TLP_Normal
</styleUrl>
<Point>
<coordinates>
-64.9193573,-10.8409519,156.18
</coordinates>
</Point>
</Placemark>
<Placemark>
<name>
Fri Dec 23 11:07:40 2016 S=0.35 Km/hr
</name>
<styleUrl>
#styleMap_TLP_Normal
</styleUrl>
<Point>
<coordinates>
-64.9193649,-10.8409424,156.20
</coordinates>
</Point>
</Placemark>
<Placemark>
<name>
Fri Dec 23 11:07:50 2016 S=0.93 Km/hr
</name>
<styleUrl>
#styleMap_TLP_Normal
</styleUrl>
<Point>
<coordinates>
-64.9193649,-10.8409348,156.26
</coordinates>
</Point>
</Placemark>
<Placemark>
<name>
Fri Dec 23 11:08:00 2016 S=0.15 Km/hr
</name>
<styleUrl>
#styleMap_TLP_Normal
</styleUrl>
<Point>
<coordinates>
-64.9193573,-10.8409309,156.31
</coordinates>
</Point>
</Placemark>
<Placemark>
<name>
Fri Dec 23 11:08:10 2016 S=0.53 Km/hr
</name>
<styleUrl>
#styleMap_TLP_Normal
</styleUrl>
<Point>
<coordinates>
-64.9193497,-10.8409405,156.34
</coordinates>
</Point>
</Placemark>
<Placemark>
<name>
Fri Dec 23 11:08:20 2016 S=1.35 Km/hr
</name>
<styleUrl>
#styleMap_TLP_Normal
</styleUrl>
<Point>
<coordinates>
-64.9193573,-10.8409433,156.25
</coordinates>
</Point>
</Placemark>
<Placemark>
<name>
Fri Dec 23 11:08:30 2016 S=0.71 Km/hr
</name>
<styleUrl>
#styleMap_TLP_Normal
</styleUrl>
<Point>
<coordinates>
-64.9193726,-10.8409519,157.06
</coordinates>
</Point>
</Placemark>
<Placemark>
<name>
Fri Dec 23 11:08:40 2016 S=0.90 Km/hr
</name>
<styleUrl>
#styleMap_TLP_Normal
</styleUrl>
<Point>
<coordinates>
-64.9193954,-10.8409548,157.24
</coordinates>
</Point>
</Placemark>
<Placemark>
<name>
Fri Dec 23 11:08:50 2016 S=1.79 Km/hr
</name>
<styleUrl>
#styleMap_TLP_Normal
</styleUrl>
<Point>
<coordinates>
-64.9194260,-10.8409624,157.08
</coordinates>
</Point>
</Placemark>
<Placemark>
<name>
Fri Dec 23 11:09:00 2016 S=1.10 Km/hr
</name>
<styleUrl>
#styleMap_TLP_Normal
</styleUrl>
<Point>
<coordinates>
-64.9194794,-10.8409786,157.29
</coordinates>
</Point>
</Placemark>
<Placemark>
<name>
Fri Dec 23 11:09:10 2016 S=0.97 Km/hr
</name>
<styleUrl>
#styleMap_TLP_Normal
</styleUrl>
<Point>
<coordinates>
-64.9194489,-10.8409910,157.22
</coordinates>
</Point>
</Placemark>
<Placemark>
<name>
Fri Dec 23 11:09:20 2016 S=1.06 Km/hr
</name>
<styleUrl>
#styleMap_TLP_Normal
</styleUrl>
<Point>
<coordinates>
-64.9194260,-10.8409910,157.24
</coordinates>
</Point>
</Placemark>
<Placemark>
<name>
Fri Dec 23 11:09:30 2016 S=0.71 Km/hr
</name>
<styleUrl>
#styleMap_TLP_Normal
</styleUrl>
<Point>
<coordinates>
-64.9194183,-10.8409920,157.39
</coordinates>
</Point>
</Placemark>
<Placemark>
<name>
Fri Dec 23 11:09:40 2016 S=0.27 Km/hr
</name>
<styleUrl>
#styleMap_TLP_Normal
</styleUrl>
<Point>
<coordinates>
-64.9194183,-10.8409910,157.39
</coordinates>
</Point>
</Placemark>
<Placemark>
<name>
Fri Dec 23 11:09:50 2016 S=0.40 Km/hr
</name>
<styleUrl>
#styleMap_TLP_Normal
</styleUrl>
<Point>
<coordinates>
-64.9194183,-10.8409967,157.38
</coordinates>
</Point>
</Placemark>
<Placemark>
<name>
Fri Dec 23 11:10:00 2016 S=1.13 Km/hr
</name>
<styleUrl>
#styleMap_TLP_Normal
</styleUrl>
<Point>
<coordinates>
-64.9194183,-10.8410015,157.35
</coordinates>
</Point>
</Placemark>
<Placemark>
<name>
Fri Dec 23 11:10:10 2016 S=0.93 Km/hr
</name>
<styleUrl>
#styleMap_TLP_Normal
</styleUrl>
<Point>
<coordinates>
-64.9194489,-10.8410416,158.04
</coordinates>
</Point>
</Placemark>
<Placemark>
<name>
Fri Dec 23 11:10:20 2016 S=0.49 Km/hr
</name>
<styleUrl>
#styleMap_TLP_Normal
</styleUrl>
<Point>
<coordinates>
-64.9194336,-10.8410454,157.95
</coordinates>
</Point>
</Placemark>
<Placemark>
<name>
Fri Dec 23 11:10:30 2016 S=1.22 Km/hr
</name>
<styleUrl>
#styleMap_TLP_Normal
</styleUrl>
<Point>
<coordinates>
-64.9194183,-10.8410921,159.20
</coordinates>
</Point>
</Placemark>
<Placemark>
<name>
Fri Dec 23 11:10:40 2016 S=0.13 Km/hr
</name>
<styleUrl>
#styleMap_TLP_Normal
</styleUrl>
<Point>
<coordinates>
-64.9193954,-10.8410540,160.16
</coordinates>
</Point>
</Placemark>
<Placemark>
<name>
Fri Dec 23 11:10:50 2016 S=0.08 Km/hr
</name>
<styleUrl>
#styleMap_TLP_Normal
</styleUrl>
<Point>
<coordinates>
-64.9193954,-10.8410082,160.75
</coordinates>
</Point>
</Placemark>
<Placemark>
<name>
Fri Dec 23 11:11:00 2016 S=0.37 Km/hr
</name>
<styleUrl>
#styleMap_TLP_Normal
</styleUrl>
<Point>
<coordinates>
-64.9194031,-10.8410330,161.28
</coordinates>
</Point>
</Placemark>
<Placemark>
<name>
Fri Dec 23 11:11:10 2016 S=0.69 Km/hr
</name>
<styleUrl>
#styleMap_TLP_Normal
</styleUrl>
<Point>
<coordinates>
-64.9193649,-10.8410549,160.59
</coordinates>
</Point>
</Placemark>
<Placemark>
<name>
Fri Dec 23 11:11:20 2016 S=0.75 Km/hr
</name>
<styleUrl>
#styleMap_TLP_Normal
</styleUrl>
<Point>
<coordinates>
-64.9193497,-10.8410559,160.63
</coordinates>
</Point>
</Placemark>
<Placemark>
<name>
Fri Dec 23 11:11:30 2016 S=0.77 Km/hr
</name>
<styleUrl>
#styleMap_TLP_Normal
</styleUrl>
<Point>
<coordinates>
-64.9193344,-10.8410568,160.67
</coordinates>
</Point>
</Placemark>
<Placemark>
<name>
Fri Dec 23 11:11:40 2016 S=0.50 Km/hr
</name>
<styleUrl>
#styleMap_TLP_Normal
</styleUrl>
<Point>
<coordinates>
-64.9193192,-10.8410578,160.52
</coordinates>
</Point>
</Placemark>
<Placemark>
<name>
Fri Dec 23 11:11:50 2016 S=0.20 Km/hr
</name>
<styleUrl>
#styleMap_TLP_Normal
</styleUrl>
<Point>
<coordinates>
-64.9193268,-10.8410912,159.57
</coordinates>
</Point>
</Placemark>
<Placemark>
<name>
Fri Dec 23 11:12:00 2016 S=0.68 Km/hr
</name>
<styleUrl>
#styleMap_TLP_Normal
</styleUrl>
<Point>
<coordinates>
-64.9193192,-10.8410902,159.58
</coordinates>
</Point>
</Placemark>
<Placemark>
<name>
Fri Dec 23 11:12:10 2016 S=0.67 Km/hr
</name>
<styleUrl>
#styleMap_TLP_Normal
</styleUrl>
<Point>
<coordinates>
-64.9193039,-10.8410826,159.51
</coordinates>
</Point>
</Placemark>
<Placemark>
<name>
Fri Dec 23 11:12:20 2016 S=0.81 Km/hr
</name>
<styleUrl>
#styleMap_TLP_Normal
</styleUrl>
<Point>
<coordinates>
-64.9192963,-10.8410749,159.55
</coordinates>
</Point>
</Placemark>
<Placemark>
<name>
Fri Dec 23 11:12:30 2016 S=1.26 Km/hr
</name>
<styleUrl>
#styleMap_TLP_Normal
</styleUrl>
<Point>
<coordinates>
-64.9192886,-10.8410826,159.44
</coordinates>
</Point>
</Placemark>
<Placemark>
<name>
Fri Dec 23 11:12:40 2016 S=0.54 Km/hr
</name>
<styleUrl>
#styleMap_TLP_Normal
</styleUrl>
<Point>
<coordinates>
-64.9192734,-10.8410940,159.26
</coordinates>
</Point>
</Placemark>
<Placemark>
<name>
Fri Dec 23 11:12:50 2016 S=0.35 Km/hr
</name>
<styleUrl>
#styleMap_TLP_Normal
</styleUrl>
<Point>
<coordinates>
-64.9192657,-10.8410673,159.40
</coordinates>
</Point>
</Placemark>
<Placemark>
<name>
Fri Dec 23 11:13:00 2016 S=0.62 Km/hr
</name>
<styleUrl>
#styleMap_TLP_Normal
</styleUrl>
<Point>
<coordinates>
-64.9192581,-10.8410568,159.50
</coordinates>
</Point>
</Placemark>
<Placemark>
<name>
Fri Dec 23 11:13:10 2016 S=0.49 Km/hr
</name>
<styleUrl>
#styleMap_TLP_Normal
</styleUrl>
<Point>
<coordinates>
-64.9192429,-10.8410568,159.55
</coordinates>
</Point>
</Placemark>
<Placemark>
<name>
Fri Dec 23 11:13:20 2016 S=1.93 Km/hr
</name>
<styleUrl>
#styleMap_TLP_Normal
</styleUrl>
<Point>
<coordinates>
-64.9192429,-10.8410482,159.23
</coordinates>
</Point>
</Placemark>
<Placemark>
<name>
Fri Dec 23 11:13:30 2016 S=1.14 Km/hr
</name>
<styleUrl>
#styleMap_TLP_Normal
</styleUrl>
<Point>
<coordinates>
-64.9193420,-10.8410311,159.43
</coordinates>
</Point>
</Placemark>
<Placemark>
<name>
Fri Dec 23 11:13:40 2016 S=1.30 Km/hr
</name>
<styleUrl>
#styleMap_TLP_Normal
</styleUrl>
<Point>
<coordinates>
-64.9195328,-10.8410549,158.40
</coordinates>
</Point>
</Placemark>
<Placemark>
<name>
Fri Dec 23 11:13:50 2016 S=0.32 Km/hr
</name>
<styleUrl>
#styleMap_TLP_Normal
</styleUrl>
<Point>
<coordinates>
-64.9195480,-10.8410673,157.99
</coordinates>
</Point>
</Placemark>
<Placemark>
<name>
Fri Dec 23 11:14:00 2016 S=0.45 Km/hr
</name>
<styleUrl>
#styleMap_TLP_Normal
</styleUrl>
<Point>
<coordinates>
-64.9195557,-10.8410692,157.92
</coordinates>
</Point>
</Placemark>
<Placemark>
<name>
Fri Dec 23 11:14:10 2016 S=0.32 Km/hr
</name>
<styleUrl>
#styleMap_TLP_Normal
</styleUrl>
<Point>
<coordinates>
-64.9195480,-10.8410797,157.84
</coordinates>
</Point>
</Placemark>
<Placemark>
<name>
Fri Dec 23 11:14:20 2016 S=0.79 Km/hr
</name>
<styleUrl>
#styleMap_TLP_Normal
</styleUrl>
<Point>
<coordinates>
-64.9195862,-10.8410816,154.13
</coordinates>
</Point>
</Placemark>
<Placemark>
<name>
Fri Dec 23 11:14:30 2016 S=0.93 Km/hr
</name>
<styleUrl>
#styleMap_TLP_Normal
</styleUrl>
<Point>
<coordinates>
-64.9195404,-10.8410826,152.76
</coordinates>
</Point>
</Placemark>
<Placemark>
<name>
Fri Dec 23 11:14:40 2016 S=0.36 Km/hr
</name>
<styleUrl>
#styleMap_TLP_Normal
</styleUrl>
<Point>
<coordinates>
-64.9195480,-10.8410730,151.09
</coordinates>
</Point>
</Placemark>
<Placemark>
<name>
Fri Dec 23 11:14:50 2016 S=0.09 Km/hr
</name>
<styleUrl>
#styleMap_TLP_Normal
</styleUrl>
<Point>
<coordinates>
-64.9195480,-10.8411112,146.84
</coordinates>
</Point>
</Placemark>
<Placemark>
<name>
Fri Dec 23 11:15:00 2016 S=0.38 Km/hr
</name>
<styleUrl>
#styleMap_TLP_Normal
</styleUrl>
<Point>
<coordinates>
-64.9195404,-10.8411102,144.09
</coordinates>
</Point>
</Placemark>
<Placemark>
<name>
Fri Dec 23 11:15:10 2016 S=0.45 Km/hr
</name>
<styleUrl>
#styleMap_TLP_Normal
</styleUrl>
<Point>
<coordinates>
-64.9195404,-10.8411226,143.05
</coordinates>
</Point>
</Placemark>
<Placemark>
<name>
Fri Dec 23 11:15:20 2016 S=1.82 Km/hr
</name>
<styleUrl>
#styleMap_TLP_Normal
</styleUrl>
<Point>
<coordinates>
-64.9195404,-10.8411045,142.50
</coordinates>
</Point>
</Placemark>
<Placemark>
<name>
Fri Dec 23 11:15:30 2016 S=1.41 Km/hr
</name>
<styleUrl>
#styleMap_TLP_Normal
</styleUrl>
<Point>
<coordinates>
-64.9195251,-10.8410931,138.71
</coordinates>
</Point>
</Placemark>
<Placemark>
<name>
Fri Dec 23 11:15:40 2016 S=2.07 Km/hr
</name>
<styleUrl>
#styleMap_TLP_Normal
</styleUrl>
<Point>
<coordinates>
-64.9195404,-10.8411541,135.93
</coordinates>
</Point>
</Placemark>
<Placemark>
<name>
Fri Dec 23 11:15:50 2016 S=0.85 Km/hr
</name>
<styleUrl>
#styleMap_TLP_Normal
</styleUrl>
<Point>
<coordinates>
-64.9195404,-10.8412018,131.28
</coordinates>
</Point>
</Placemark>
<Placemark>
<name>
Fri Dec 23 11:16:00 2016 S=1.13 Km/hr
</name>
<styleUrl>
#styleMap_TLP_Normal
</styleUrl>
<Point>
<coordinates>
-64.9195480,-10.8412199,129.33
</coordinates>
</Point>
</Placemark>
<Placemark>
<name>
Fri Dec 23 11:16:10 2016 S=1.05 Km/hr
</name>
<styleUrl>
#styleMap_TLP_Normal
</styleUrl>
<Point>
<coordinates>
-64.9195404,-10.8411503,125.45
</coordinates>
</Point>
</Placemark>
<Placemark>
<name>
Fri Dec 23 11:16:20 2016 S=0.72 Km/hr
</name>
<styleUrl>
#styleMap_TLP_Normal
</styleUrl>
<Point>
<coordinates>
-64.9195175,-10.8411551,123.45
</coordinates>
</Point>
</Placemark>
<Placemark>
<name>
Fri Dec 23 11:16:30 2016 S=0.43 Km/hr
</name>
<styleUrl>
#styleMap_TLP_Normal
</styleUrl>
<Point>
<coordinates>
-64.9195175,-10.8411627,122.66
</coordinates>
</Point>
</Placemark>
<Placemark>
<name>
Fri Dec 23 11:16:40 2016 S=0.30 Km/hr
</name>
<styleUrl>
#styleMap_TLP_Normal
</styleUrl>
<Point>
<coordinates>
-64.9195175,-10.8411570,122.65
</coordinates>
</Point>
</Placemark>
<Placemark>
<name>
Fri Dec 23 11:16:50 2016 S=1.04 Km/hr
</name>
<styleUrl>
#styleMap_TLP_Normal
</styleUrl>
<Point>
<coordinates>
-64.9195404,-10.8411512,121.87
</coordinates>
</Point>
</Placemark>
<Placemark>
<name>
Fri Dec 23 11:17:00 2016 S=0.37 Km/hr
</name>
<styleUrl>
#styleMap_TLP_Normal
</styleUrl>
<Point>
<coordinates>
-64.9195557,-10.8411427,121.66
</coordinates>
</Point>
</Placemark>
<Placemark>
<name>
Fri Dec 23 11:17:10 2016 S=0.89 Km/hr
</name>
<styleUrl>
#styleMap_TLP_Normal
</styleUrl>
<Point>
<coordinates>
-64.9195480,-10.8411551,121.65
</coordinates>
</Point>
</Placemark>
<Placemark>
<name>
Fri Dec 23 11:17:20 2016 S=0.25 Km/hr
</name>
<styleUrl>
#styleMap_TLP_Normal
</styleUrl>
<Point>
<coordinates>
-64.9195404,-10.8411493,121.69
</coordinates>
</Point>
</Placemark>
<Placemark>
<name>
Fri Dec 23 11:17:30 2016 S=0.57 Km/hr
</name>
<styleUrl>
#styleMap_TLP_Normal
</styleUrl>
<Point>
<coordinates>
-64.9195404,-10.8411436,121.72
</coordinates>
</Point>
</Placemark>
<Placemark>
<name>
Fri Dec 23 11:17:40 2016 S=0.86 Km/hr
</name>
<styleUrl>
#styleMap_TLP_Normal
</styleUrl>
<Point>
<coordinates>
-64.9195404,-10.8411570,121.78
</coordinates>
</Point>
</Placemark>
<Placemark>
<name>
Fri Dec 23 11:17:50 2016 S=0.38 Km/hr
</name>
<styleUrl>
#styleMap_TLP_Normal
</styleUrl>
<Point>
<coordinates>
-64.9195404,-10.8411589,121.79
</coordinates>
</Point>
</Placemark>
<Placemark>
<name>
Fri Dec 23 11:18:00 2016 S=0.15 Km/hr
</name>
<styleUrl>
#styleMap_TLP_Normal
</styleUrl>
<Point>
<coordinates>
-64.9195404,-10.8411503,121.85
</coordinates>
</Point>
</Placemark>
<Placemark>
<name>
Fri Dec 23 11:18:10 2016 S=0.18 Km/hr
</name>
<styleUrl>
#styleMap_TLP_Normal
</styleUrl>
<Point>
<coordinates>
-64.9195557,-10.8411484,121.93
</coordinates>
</Point>
</Placemark>
<Placemark>
<name>
Fri Dec 23 11:18:20 2016 S=0.14 Km/hr
</name>
<styleUrl>
#styleMap_TLP_Normal
</styleUrl>
<Point>
<coordinates>
-64.9195557,-10.8411455,122.01
</coordinates>
</Point>
</Placemark>
<Placemark>
<name>
Fri Dec 23 11:18:30 2016 S=0.38 Km/hr
</name>
<styleUrl>
#styleMap_TLP_Normal
</styleUrl>
<Point>
<coordinates>
-64.9195557,-10.8411455,122.12
</coordinates>
</Point>
</Placemark>
<Placemark>
<name>
Fri Dec 23 11:18:40 2016 S=0.90 Km/hr
</name>
<styleUrl>
#styleMap_TLP_Normal
</styleUrl>
<Point>
<coordinates>
-64.9195480,-10.8411512,122.18
</coordinates>
</Point>
</Placemark>
<Placemark>
<name>
Fri Dec 23 11:18:50 2016 S=0.19 Km/hr
</name>
<styleUrl>
#styleMap_TLP_Normal
</styleUrl>
<Point>
<coordinates>
-64.9195557,-10.8411465,122.25
</coordinates>
</Point>
</Placemark>
<Placemark>
<name>
Fri Dec 23 11:19:00 2016 S=0.35 Km/hr
</name>
<styleUrl>
#styleMap_TLP_Normal
</styleUrl>
<Point>
<coordinates>
-64.9195480,-10.8411560,122.29
</coordinates>
</Point>
</Placemark>
<Placemark>
<name>
Fri Dec 23 11:19:10 2016 S=0.61 Km/hr
</name>
<styleUrl>
#styleMap_TLP_Normal
</styleUrl>
<Point>
<coordinates>
-64.9195328,-10.8411636,122.32
</coordinates>
</Point>
</Placemark>
<Placemark>
<name>
Fri Dec 23 11:19:20 2016 S=0.42 Km/hr
</name>
<styleUrl>
#styleMap_TLP_Normal
</styleUrl>
<Point>
<coordinates>
-64.9195633,-10.8411646,124.19
</coordinates>
</Point>
</Placemark>
<Placemark>
<name>
Fri Dec 23 11:19:30 2016 S=0.12 Km/hr
</name>
<styleUrl>
#styleMap_TLP_Normal
</styleUrl>
<Point>
<coordinates>
-64.9195709,-10.8411627,124.29
</coordinates>
</Point>
</Placemark>
<Placemark>
<name>
Fri Dec 23 11:19:40 2016 S=0.25 Km/hr
</name>
<styleUrl>
#styleMap_TLP_Normal
</styleUrl>
<Point>
<coordinates>
-64.9195709,-10.8411579,124.33
</coordinates>
</Point>
</Placemark>
<Placemark>
<name>
Fri Dec 23 11:19:50 2016 S=0.41 Km/hr
</name>
<styleUrl>
#styleMap_TLP_Normal
</styleUrl>
<Point>
<coordinates>
-64.9195709,-10.8411617,124.33
</coordinates>
</Point>
</Placemark>
<Placemark>
<name>
Fri Dec 23 11:20:00 2016 S=0.05 Km/hr
</name>
<styleUrl>
#styleMap_TLP_Normal
</styleUrl>
<Point>
<coordinates>
-64.9195786,-10.8411636,124.25
</coordinates>
</Point>
</Placemark>
<Placemark>
<name>
Fri Dec 23 11:20:10 2016 S=0.54 Km/hr
</name>
<styleUrl>
#styleMap_TLP_Normal
</styleUrl>
<Point>
<coordinates>
-64.9195786,-10.8411570,124.29
</coordinates>
</Point>
</Placemark>
<Placemark>
<name>
Fri Dec 23 11:20:20 2016 S=1.24 Km/hr
</name>
<styleUrl>
#styleMap_TLP_Normal
</styleUrl>
<Point>
<coordinates>
-64.9195709,-10.8411560,124.35
</coordinates>
</Point>
</Placemark>
<Placemark>
<name>
Fri Dec 23 11:20:30 2016 S=0.29 Km/hr
</name>
<styleUrl>
#styleMap_TLP_Normal
</styleUrl>
<Point>
<coordinates>
-64.9195557,-10.8411570,125.41
</coordinates>
</Point>
</Placemark>
<Placemark>
<name>
Fri Dec 23 11:20:40 2016 S=0.31 Km/hr
</name>
<styleUrl>
#styleMap_TLP_Normal
</styleUrl>
<Point>
<coordinates>
-64.9195480,-10.8411722,126.04
</coordinates>
</Point>
</Placemark>
<Placemark>
<name>
Fri Dec 23 11:20:50 2016 S=1.07 Km/hr
</name>
<styleUrl>
#styleMap_TLP_Normal
</styleUrl>
<Point>
<coordinates>
-64.9195557,-10.8411732,126.13
</coordinates>
</Point>
</Placemark>
<Placemark>
<name>
Fri Dec 23 11:21:00 2016 S=0.47 Km/hr
</name>
<styleUrl>
#styleMap_TLP_Normal
</styleUrl>
<Point>
<coordinates>
-64.9195557,-10.8411636,127.34
</coordinates>
</Point>
</Placemark>
<Placemark>
<name>
Fri Dec 23 11:21:10 2016 S=1.70 Km/hr
</name>
<styleUrl>
#styleMap_TLP_Normal
</styleUrl>
<Point>
<coordinates>
-64.9195557,-10.8411751,127.49
</coordinates>
</Point>
</Placemark>
<Placemark>
<name>
Fri Dec 23 11:21:20 2016 S=1.17 Km/hr
</name>
<styleUrl>
#styleMap_TLP_Normal
</styleUrl>
<Point>
<coordinates>
-64.9195938,-10.8411894,128.14
</coordinates>
</Point>
</Placemark>
<Placemark>
<name>
Fri Dec 23 11:21:30 2016 S=2.65 Km/hr
</name>
<styleUrl>
#styleMap_TLP_Normal
</styleUrl>
<Point>
<coordinates>
-64.9196014,-10.8412313,127.94
</coordinates>
</Point>
</Placemark>
<Placemark>
<name>
Fri Dec 23 11:21:40 2016 S=0.62 Km/hr
</name>
<styleUrl>
#styleMap_TLP_Normal
</styleUrl>
<Point>
<coordinates>
-64.9196014,-10.8412371,127.29
</coordinates>
</Point>
</Placemark>
<Placemark>
<name>
Fri Dec 23 11:21:50 2016 S=0.76 Km/hr
</name>
<styleUrl>
#styleMap_TLP_Normal
</styleUrl>
<Point>
<coordinates>
-64.9196091,-10.8412285,127.06
</coordinates>
</Point>
</Placemark>
<Placemark>
<name>
Fri Dec 23 11:22:00 2016 S=0.89 Km/hr
</name>
<styleUrl>
#styleMap_TLP_Normal
</styleUrl>
<Point>
<coordinates>
-64.9195938,-10.8412209,126.98
</coordinates>
</Point>
</Placemark>
<Placemark>
<name>
Fri Dec 23 11:22:10 2016 S=0.50 Km/hr
</name>
<styleUrl>
#styleMap_TLP_Normal
</styleUrl>
<Point>
<coordinates>
-64.9195862,-10.8412285,128.05
</coordinates>
</Point>
</Placemark>
<Placemark>
<name>
Fri Dec 23 11:22:20 2016 S=0.55 Km/hr
</name>
<styleUrl>
#styleMap_TLP_Normal
</styleUrl>
<Point>
<coordinates>
-64.9195633,-10.8411837,130.70
</coordinates>
</Point>
</Placemark>
<Placemark>
<name>
Fri Dec 23 11:22:30 2016 S=0.50 Km/hr
</name>
<styleUrl>
#styleMap_TLP_Normal
</styleUrl>
<Point>
<coordinates>
-64.9195480,-10.8411789,131.35
</coordinates>
</Point>
</Placemark>
<Placemark>
<name>
Fri Dec 23 11:22:40 2016 S=0.86 Km/hr
</name>
<styleUrl>
#styleMap_TLP_Normal
</styleUrl>
<Point>
<coordinates>
-64.9195099,-10.8411379,132.63
</coordinates>
</Point>
</Placemark>
<Placemark>
<name>
Fri Dec 23 11:22:50 2016 S=0.35 Km/hr
</name>
<styleUrl>
#styleMap_TLP_Normal
</styleUrl>
<Point>
<coordinates>
-64.9194946,-10.8411446,132.98
</coordinates>
</Point>
</Placemark>
<Placemark>
<name>
Fri Dec 23 11:23:00 2016 S=1.09 Km/hr
</name>
<styleUrl>
#styleMap_TLP_Normal
</styleUrl>
<Point>
<coordinates>
-64.9194565,-10.8411760,133.67
</coordinates>
</Point>
</Placemark>
<Placemark>
<name>
Fri Dec 23 11:23:10 2016 S=2.56 Km/hr
</name>
<styleUrl>
#styleMap_TLP_Normal
</styleUrl>
<Point>
<coordinates>
-64.9194565,-10.8412266,135.01
</coordinates>
</Point>
</Placemark>
<Placemark>
<name>
Fri Dec 23 11:23:20 2016 S=2.17 Km/hr
</name>
<styleUrl>
#styleMap_TLP_Normal
</styleUrl>
<Point>
<coordinates>
-64.9194946,-10.8412914,137.01
</coordinates>
</Point>
</Placemark>
<Placemark>
<name>
Fri Dec 23 11:23:30 2016 S=1.85 Km/hr
</name>
<styleUrl>
#styleMap_TLP_Normal
</styleUrl>
<Point>
<coordinates>
-64.9195557,-10.8413563,138.33
</coordinates>
</Point>
</Placemark>
<Placemark>
<name>
Fri Dec 23 11:23:40 2016 S=2.64 Km/hr
</name>
<styleUrl>
#styleMap_TLP_Normal
</styleUrl>
<Point>
<coordinates>
-64.9196396,-10.8413782,140.28
</coordinates>
</Point>
</Placemark>
<Placemark>
<name>
Fri Dec 23 11:23:50 2016 S=1.95 Km/hr
</name>
<styleUrl>
#styleMap_TLP_Normal
</styleUrl>
<Point>
<coordinates>
-64.9196777,-10.8413811,141.54
</coordinates>
</Point>
</Placemark>
<Placemark>
<name>
Fri Dec 23 11:24:00 2016 S=0.98 Km/hr
</name>
<styleUrl>
#styleMap_TLP_Normal
</styleUrl>
<Point>
<coordinates>
-64.9197388,-10.8413467,143.63
</coordinates>
</Point>
</Placemark>
<Placemark>
<name>
Fri Dec 23 11:24:10 2016 S=0.55 Km/hr
</name>
<styleUrl>
#styleMap_TLP_Normal
</styleUrl>
<Point>
<coordinates>
-64.9197464,-10.8413515,144.07
</coordinates>
</Point>
</Placemark>
<Placemark>
<name>
Fri Dec 23 11:24:20 2016 S=1.77 Km/hr
</name>
<styleUrl>
#styleMap_TLP_Normal
</styleUrl>
<Point>
<coordinates>
-64.9197311,-10.8414373,144.52
</coordinates>
</Point>
</Placemark>
<Placemark>
<name>
Fri Dec 23 11:24:30 2016 S=0.88 Km/hr
</name>
<styleUrl>
#styleMap_TLP_Normal
</styleUrl>
<Point>
<coordinates>
-64.9197235,-10.8415251,146.09
</coordinates>
</Point>
</Placemark>
<Placemark>
<name>
Fri Dec 23 11:24:40 2016 S=1.18 Km/hr
</name>
<styleUrl>
#styleMap_TLP_Normal
</styleUrl>
<Point>
<coordinates>
-64.9197388,-10.8415260,146.47
</coordinates>
</Point>
</Placemark>
<Placemark>
<name>
Fri Dec 23 11:24:50 2016 S=1.01 Km/hr
</name>
<styleUrl>
#styleMap_TLP_Normal
</styleUrl>
<Point>
<coordinates>
-64.9197693,-10.8416100,147.74
</coordinates>
</Point>
</Placemark>
<Placemark>
<name>
Fri Dec 23 11:25:00 2016 S=1.12 Km/hr
</name>
<styleUrl>
#styleMap_TLP_Normal
</styleUrl>
<Point>
<coordinates>
-64.9197845,-10.8417282,146.87
</coordinates>
</Point>
</Placemark>
<Placemark>
<name>
Fri Dec 23 11:25:10 2016 S=0.26 Km/hr
</name>
<styleUrl>
#styleMap_TLP_Normal
</styleUrl>
<Point>
<coordinates>
-64.9197922,-10.8417492,149.36
</coordinates>
</Point>
</Placemark>
<Placemark>
<name>
Fri Dec 23 11:25:20 2016 S=0.65 Km/hr
</name>
<styleUrl>
#styleMap_TLP_Normal
</styleUrl>
<Point>
<coordinates>
-64.9197845,-10.8417530,149.42
</coordinates>
</Point>
</Placemark>
<Placemark>
<name>
Fri Dec 23 11:25:30 2016 S=0.59 Km/hr
</name>
<styleUrl>
#styleMap_TLP_Normal
</styleUrl>
<Point>
<coordinates>
-64.9198074,-10.8417635,151.77
</coordinates>
</Point>
</Placemark>
<Placemark>
<name>
Fri Dec 23 11:25:40 2016 S=0.50 Km/hr
</name>
<styleUrl>
#styleMap_TLP_Normal
</styleUrl>
<Point>
<coordinates>
-64.9198914,-10.8417883,153.71
</coordinates>
</Point>
</Placemark>
<Placemark>
<name>
Fri Dec 23 11:25:50 2016 S=2.03 Km/hr
</name>
<styleUrl>
#styleMap_TLP_Normal
</styleUrl>
<Point>
<coordinates>
-64.9200745,-10.8417377,153.84
</coordinates>
</Point>
</Placemark>
<Placemark>
<name>
Fri Dec 23 11:26:00 2016 S=1.11 Km/hr
</name>
<styleUrl>
#styleMap_TLP_Normal
</styleUrl>
<Point>
<coordinates>
-64.9201660,-10.8417215,155.09
</coordinates>
</Point>
</Placemark>
<Placemark>
<name>
Fri Dec 23 11:26:10 2016 S=1.12 Km/hr
</name>
<styleUrl>
#styleMap_TLP_Normal
</styleUrl>
<Point>
<coordinates>
-64.9202271,-10.8416328,155.39
</coordinates>
</Point>
</Placemark>
<Placemark>
<name>
Fri Dec 23 11:26:20 2016 S=0.67 Km/hr
</name>
<styleUrl>
#styleMap_TLP_Normal
</styleUrl>
<Point>
<coordinates>
-64.9202347,-10.8416090,155.38
</coordinates>
</Point>
</Placemark>
<Placemark>
<name>
Fri Dec 23 11:26:30 2016 S=0.50 Km/hr
</name>
<styleUrl>
#styleMap_TLP_Normal
</styleUrl>
<Point>
<coordinates>
-64.9202347,-10.8415947,157.73
</coordinates>
</Point>
</Placemark>
<Placemark>
<name>
Fri Dec 23 11:26:40 2016 S=0.96 Km/hr
</name>
<styleUrl>
#styleMap_TLP_Normal
</styleUrl>
<Point>
<coordinates>
-64.9202271,-10.8415890,157.65
</coordinates>
</Point>
</Placemark>
<Placemark>
<name>
Fri Dec 23 11:26:50 2016 S=0.42 Km/hr
</name>
<styleUrl>
#styleMap_TLP_Normal
</styleUrl>
<Point>
<coordinates>
-64.9202576,-10.8415737,158.81
</coordinates>
</Point>
</Placemark>
<Placemark>
<name>
Fri Dec 23 11:27:00 2016 S=0.53 Km/hr
</name>
<styleUrl>
#styleMap_TLP_Normal
</styleUrl>
<Point>
<coordinates>
-64.9202576,-10.8415756,158.84
</coordinates>
</Point>
</Placemark>
<Placemark>
<name>
Fri Dec 23 11:27:10 2016 S=0.38 Km/hr
</name>
<styleUrl>
#styleMap_TLP_Normal
</styleUrl>
<Point>
<coordinates>
-64.9202576,-10.8415756,158.88
</coordinates>
</Point>
</Placemark>
<Placemark>
<name>
Fri Dec 23 11:27:20 2016 S=0.62 Km/hr
</name>
<styleUrl>
#styleMap_TLP_Normal
</styleUrl>
<Point>
<coordinates>
-64.9202652,-10.8415833,158.51
</coordinates>
</Point>
</Placemark>
<Placemark>
<name>
Fri Dec 23 11:27:30 2016 S=0.45 Km/hr
</name>
<styleUrl>
#styleMap_TLP_Normal
</styleUrl>
<Point>
<coordinates>
-64.9202576,-10.8415871,158.55
</coordinates>
</Point>
</Placemark>
<Placemark>
<name>
Fri Dec 23 11:27:40 2016 S=1.88 Km/hr
</name>
<styleUrl>
#styleMap_TLP_Normal
</styleUrl>
<Point>
<coordinates>
-64.9201965,-10.8416185,158.95
</coordinates>
</Point>
</Placemark>
<Placemark>
<name>
Fri Dec 23 11:27:50 2016 S=1.16 Km/hr
</name>
<styleUrl>
#styleMap_TLP_Normal
</styleUrl>
<Point>
<coordinates>
-64.9201813,-10.8416824,160.29
</coordinates>
</Point>
</Placemark>
<Placemark>
<name>
Fri Dec 23 11:28:00 2016 S=1.50 Km/hr
</name>
<styleUrl>
#styleMap_TLP_Normal
</styleUrl>
<Point>
<coordinates>
-64.9201584,-10.8417263,164.76
</coordinates>
</Point>
</Placemark>
<Placemark>
<name>
Fri Dec 23 11:28:10 2016 S=1.40 Km/hr
</name>
<styleUrl>
#styleMap_TLP_Normal
</styleUrl>
<Point>
<coordinates>
-64.9201126,-10.8417330,165.02
</coordinates>
</Point>
</Placemark>
<Placemark>
<name>
Fri Dec 23 11:28:20 2016 S=1.71 Km/hr
</name>
<styleUrl>
#styleMap_TLP_Normal
</styleUrl>
<Point>
<coordinates>
-64.9200821,-10.8418360,165.00
</coordinates>
</Point>
</Placemark>
<Placemark>
<name>
Fri Dec 23 11:28:30 2016 S=1.36 Km/hr
</name>
<styleUrl>
#styleMap_TLP_Normal
</styleUrl>
<Point>
<coordinates>
-64.9200745,-10.8418875,165.23
</coordinates>
</Point>
</Placemark>
<Placemark>
<name>
Fri Dec 23 11:28:40 2016 S=1.08 Km/hr
</name>
<styleUrl>
#styleMap_TLP_Normal
</styleUrl>
<Point>
<coordinates>
-64.9199982,-10.8419657,166.50
</coordinates>
</Point>
</Placemark>
<Placemark>
<name>
Fri Dec 23 11:28:50 2016 S=3.04 Km/hr
</name>
<styleUrl>
#styleMap_TLP_Normal
</styleUrl>
<Point>
<coordinates>
-64.9199677,-10.8420391,167.24
</coordinates>
</Point>
</Placemark>
<Placemark>
<name>
Fri Dec 23 11:29:00 2016 S=1.51 Km/hr
</name>
<styleUrl>
#styleMap_TLP_Normal
</styleUrl>
<Point>
<coordinates>
-64.9199829,-10.8421049,168.06
</coordinates>
</Point>
</Placemark>
<Placemark>
<name>
Fri Dec 23 11:29:10 2016 S=2.36 Km/hr
</name>
<styleUrl>
#styleMap_TLP_Normal
</styleUrl>
<Point>
<coordinates>
-64.9198685,-10.8421793,168.40
</coordinates>
</Point>
</Placemark>
<Placemark>
<name>
Fri Dec 23 11:29:20 2016 S=2.79 Km/hr
</name>
<styleUrl>
#styleMap_TLP_Normal
</styleUrl>
<Point>
<coordinates>
-64.9197311,-10.8422050,168.57
</coordinates>
</Point>
</Placemark>
<Placemark>
<name>
Fri Dec 23 11:29:30 2016 S=0.77 Km/hr
</name>
<styleUrl>
#styleMap_TLP_Normal
</styleUrl>
<Point>
<coordinates>
-64.9197235,-10.8422146,168.94
</coordinates>
</Point>
</Placemark>
<Placemark>
<name>
Fri Dec 23 11:29:40 2016 S=2.79 Km/hr
</name>
<styleUrl>
#styleMap_TLP_Normal
</styleUrl>
<Point>
<coordinates>
-64.9196167,-10.8422842,168.59
</coordinates>
</Point>
</Placemark>
<Placemark>
<name>
Fri Dec 23 11:29:50 2016 S=1.33 Km/hr
</name>
<styleUrl>
#styleMap_TLP_Normal
</styleUrl>
<Point>
<coordinates>
-64.9195633,-10.8423729,169.30
</coordinates>
</Point>
</Placemark>
<Placemark>
<name>
Fri Dec 23 11:30:00 2016 S=1.46 Km/hr
</name>
<styleUrl>
#styleMap_TLP_Normal
</styleUrl>
<Point>
<coordinates>
-64.9195557,-10.8424320,172.48
</coordinates>
</Point>
</Placemark>
<Placemark>
<name>
Fri Dec 23 11:30:10 2016 S=1.05 Km/hr
</name>
<styleUrl>
#styleMap_TLP_Normal
</styleUrl>
<Point>
<coordinates>
-64.9195480,-10.8424950,173.23
</coordinates>
</Point>
</Placemark>
<Placemark>
<name>
Fri Dec 23 11:30:20 2016 S=1.26 Km/hr
</name>
<styleUrl>
#styleMap_TLP_Normal
</styleUrl>
<Point>
<coordinates>
-64.9195251,-10.8425369,172.41
</coordinates>
</Point>
</Placemark>
<Placemark>
<name>
Fri Dec 23 11:30:30 2016 S=0.23 Km/hr
</name>
<styleUrl>
#styleMap_TLP_Normal
</styleUrl>
<Point>
<coordinates>
-64.9194641,-10.8425522,170.98
</coordinates>
</Point>
</Placemark>
<Placemark>
<name>
Fri Dec 23 11:30:40 2016 S=1.74 Km/hr
</name>
<styleUrl>
#styleMap_TLP_Normal
</styleUrl>
<Point>
<coordinates>
-64.9194260,-10.8425112,171.64
</coordinates>
</Point>
</Placemark>
<Placemark>
<name>
Fri Dec 23 11:30:50 2016 S=2.52 Km/hr
</name>
<styleUrl>
#styleMap_TLP_Normal
</styleUrl>
<Point>
<coordinates>
-64.9193497,-10.8424892,172.05
</coordinates>
</Point>
</Placemark>
<Placemark>
<name>
Fri Dec 23 11:31:00 2016 S=1.35 Km/hr
</name>
<styleUrl>
#styleMap_TLP_Normal
</styleUrl>
<Point>
<coordinates>
-64.9192657,-10.8424845,172.66
</coordinates>
</Point>
</Placemark>
<Placemark>
<name>
Fri Dec 23 11:31:10 2016 S=2.94 Km/hr
</name>
<styleUrl>
#styleMap_TLP_Normal
</styleUrl>
<Point>
<coordinates>
-64.9191742,-10.8425236,173.44
</coordinates>
</Point>
</Placemark>
<Placemark>
<name>
Fri Dec 23 11:31:20 2016 S=2.76 Km/hr
</name>
<styleUrl>
#styleMap_TLP_Normal
</styleUrl>
<Point>
<coordinates>
-64.9190750,-10.8425589,174.46
</coordinates>
</Point>
</Placemark>
<Placemark>
<name>
Fri Dec 23 11:31:30 2016 S=1.41 Km/hr
</name>
<styleUrl>
#styleMap_TLP_Normal
</styleUrl>
<Point>
<coordinates>
-64.9189758,-10.8425484,174.88
</coordinates>
</Point>
</Placemark>
<Placemark>
<name>
Fri Dec 23 11:31:40 2016 S=1.35 Km/hr
</name>
<styleUrl>
#styleMap_TLP_Normal
</styleUrl>
<Point>
<coordinates>
-64.9189148,-10.8425312,175.75
</coordinates>
</Point>
</Placemark>
<Placemark>
<name>
Fri Dec 23 11:31:50 2016 S=0.75 Km/hr
</name>
<styleUrl>
#styleMap_TLP_Normal
</styleUrl>
<Point>
<coordinates>
-64.9188614,-10.8425026,175.98
</coordinates>
</Point>
</Placemark>
<Placemark>
<name>
Fri Dec 23 11:32:00 2016 S=1.40 Km/hr
</name>
<styleUrl>
#styleMap_TLP_Normal
</styleUrl>
<Point>
<coordinates>
-64.9188538,-10.8425007,176.17
</coordinates>
</Point>
</Placemark>
<Placemark>
<name>
Fri Dec 23 11:32:10 2016 S=1.02 Km/hr
</name>
<styleUrl>
#styleMap_TLP_Normal
</styleUrl>
<Point>
<coordinates>
-64.9188004,-10.8424807,177.20
</coordinates>
</Point>
</Placemark>
<Placemark>
<name>
Fri Dec 23 11:32:20 2016 S=1.27 Km/hr
</name>
<styleUrl>
#styleMap_TLP_Normal
</styleUrl>
<Point>
<coordinates>
-64.9187164,-10.8423691,175.32
</coordinates>
</Point>
</Placemark>
<Placemark>
<name>
Fri Dec 23 11:32:30 2016 S=1.11 Km/hr
</name>
<styleUrl>
#styleMap_TLP_Normal
</styleUrl>
<Point>
<coordinates>
-64.9186859,-10.8424006,175.44
</coordinates>
</Point>
</Placemark>
<Placemark>
<name>
Fri Dec 23 11:32:40 2016 S=0.98 Km/hr
</name>
<styleUrl>
#styleMap_TLP_Normal
</styleUrl>
<Point>
<coordinates>
-64.9186859,-10.8423815,175.93
</coordinates>
</Point>
</Placemark>
<Placemark>
<name>
Fri Dec 23 11:32:50 2016 S=0.66 Km/hr
</name>
<styleUrl>
#styleMap_TLP_Normal
</styleUrl>
<Point>
<coordinates>
-64.9186859,-10.8423786,176.88
</coordinates>
</Point>
</Placemark>
<Placemark>
<name>
Fri Dec 23 11:33:00 2016 S=0.70 Km/hr
</name>
<styleUrl>
#styleMap_TLP_Normal
</styleUrl>
<Point>
<coordinates>
-64.9186859,-10.8423738,176.93
</coordinates>
</Point>
</Placemark>
<Placemark>
<name>
Fri Dec 23 11:33:10 2016 S=0.48 Km/hr
</name>
<styleUrl>
#styleMap_TLP_Normal
</styleUrl>
<Point>
<coordinates>
-64.9186478,-10.8423395,177.26
</coordinates>
</Point>
</Placemark>
<Placemark>
<name>
Fri Dec 23 11:33:20 2016 S=1.56 Km/hr
</name>
<styleUrl>
#styleMap_TLP_Normal
</styleUrl>
<Point>
<coordinates>
-64.9185715,-10.8422985,176.58
</coordinates>
</Point>
</Placemark>
<Placemark>
<name>
Fri Dec 23 11:33:30 2016 S=0.75 Km/hr
</name>
<styleUrl>
#styleMap_TLP_Normal
</styleUrl>
<Point>
<coordinates>
-64.9185257,-10.8422308,176.33
</coordinates>
</Point>
</Placemark>
<Placemark>
<name>
Fri Dec 23 11:33:40 2016 S=1.49 Km/hr
</name>
<styleUrl>
#styleMap_TLP_Normal
</styleUrl>
<Point>
<coordinates>
-64.9185028,-10.8421717,176.23
</coordinates>
</Point>
</Placemark>
<Placemark>
<name>
Fri Dec 23 11:33:50 2016 S=1.31 Km/hr
</name>
<styleUrl>
#styleMap_TLP_Normal
</styleUrl>
<Point>
<coordinates>
-64.9184875,-10.8421602,176.35
</coordinates>
</Point>
</Placemark>
<Placemark>
<name>
Fri Dec 23 11:34:00 2016 S=2.14 Km/hr
</name>
<styleUrl>
#styleMap_TLP_Normal
</styleUrl>
<Point>
<coordinates>
-64.9184341,-10.8421345,176.73
</coordinates>
</Point>
</Placemark>
<Placemark>
<name>
Fri Dec 23 11:34:10 2016 S=0.88 Km/hr
</name>
<styleUrl>
#styleMap_TLP_Normal
</styleUrl>
<Point>
<coordinates>
-64.9183502,-10.8421288,176.92
</coordinates>
</Point>
</Placemark>
<Placemark>
<name>
Fri Dec 23 11:34:20 2016 S=0.71 Km/hr
</name>
<styleUrl>
#styleMap_TLP_Normal
</styleUrl>
<Point>
<coordinates>
-64.9183655,-10.8421211,176.93
</coordinates>
</Point>
</Placemark>
<Placemark>
<name>
Fri Dec 23 11:34:30 2016 S=1.05 Km/hr
</name>
<styleUrl>
#styleMap_TLP_Normal
</styleUrl>
<Point>
<coordinates>
-64.9184341,-10.8421001,176.08
</coordinates>
</Point>
</Placemark>
<Placemark>
<name>
Fri Dec 23 11:34:40 2016 S=0.42 Km/hr
</name>
<styleUrl>
#styleMap_TLP_Normal
</styleUrl>
<Point>
<coordinates>
-64.9184189,-10.8420753,176.00
</coordinates>
</Point>
</Placemark>
<Placemark>
<name>
Fri Dec 23 11:34:50 2016 S=0.88 Km/hr
</name>
<styleUrl>
#styleMap_TLP_Normal
</styleUrl>
<Point>
<coordinates>
-64.9183807,-10.8420525,176.07
</coordinates>
</Point>
</Placemark>
<Placemark>
<name>
Fri Dec 23 11:35:00 2016 S=0.95 Km/hr
</name>
<styleUrl>
#styleMap_TLP_Normal
</styleUrl>
<Point>
<coordinates>
-64.9183502,-10.8420277,176.11
</coordinates>
</Point>
</Placemark>
<Placemark>
<name>
Fri Dec 23 11:35:10 2016 S=0.96 Km/hr
</name>
<styleUrl>
#styleMap_TLP_Normal
</styleUrl>
<Point>
<coordinates>
-64.9182587,-10.8418875,176.53
</coordinates>
</Point>
</Placemark>
<Placemark>
<name>
Fri Dec 23 11:35:20 2016 S=1.56 Km/hr
</name>
<styleUrl>
#styleMap_TLP_Normal
</styleUrl>
<Point>
<coordinates>
-64.9182053,-10.8418283,176.02
</coordinates>
</Point>
</Placemark>
<Placemark>
<name>
Fri Dec 23 11:35:30 2016 S=1.73 Km/hr
</name>
<styleUrl>
#styleMap_TLP_Normal
</styleUrl>
<Point>
<coordinates>
-64.9181137,-10.8417072,176.04
</coordinates>
</Point>
</Placemark>
<Placemark>
<name>
Fri Dec 23 11:35:40 2016 S=1.49 Km/hr
</name>
<styleUrl>
#styleMap_TLP_Normal
</styleUrl>
<Point>
<coordinates>
-64.9179993,-10.8415899,176.94
</coordinates>
</Point>
</Placemark>
<Placemark>
<name>
Fri Dec 23 11:35:50 2016 S=1.58 Km/hr
</name>
<styleUrl>
#styleMap_TLP_Normal
</styleUrl>
<Point>
<coordinates>
-64.9179459,-10.8416014,176.77
</coordinates>
</Point>
</Placemark>
<Placemark>
<name>
Fri Dec 23 11:36:00 2016 S=1.03 Km/hr
</name>
<styleUrl>
#styleMap_TLP_Normal
</styleUrl>
<Point>
<coordinates>
-64.9179153,-10.8416080,176.58
</coordinates>
</Point>
</Placemark>
<Placemark>
<name>
Fri Dec 23 11:36:10 2016 S=0.87 Km/hr
</name>
<styleUrl>
#styleMap_TLP_Normal
</styleUrl>
<Point>
<coordinates>
-64.9178848,-10.8416128,176.29
</coordinates>
</Point>
</Placemark>
<Placemark>
<name>
Fri Dec 23 11:36:20 2016 S=0.25 Km/hr
</name>
<styleUrl>
#styleMap_TLP_Normal
</styleUrl>
<Point>
<coordinates>
-64.9178162,-10.8415918,175.61
</coordinates>
</Point>
</Placemark>
<Placemark>
<name>
Fri Dec 23 11:36:30 2016 S=0.96 Km/hr
</name>
<styleUrl>
#styleMap_TLP_Normal
</styleUrl>
<Point>
<coordinates>
-64.9177704,-10.8415976,175.46
</coordinates>
</Point>
</Placemark>
<Placemark>
<name>
Fri Dec 23 11:36:40 2016 S=2.02 Km/hr
</name>
<styleUrl>
#styleMap_TLP_Normal
</styleUrl>
<Point>
<coordinates>
-64.9176788,-10.8416672,175.14
</coordinates>
</Point>
</Placemark>
<Placemark>
<name>
Fri Dec 23 11:36:50 2016 S=0.76 Km/hr
</name>
<styleUrl>
#styleMap_TLP_Normal
</styleUrl>
<Point>
<coordinates>
-64.9176102,-10.8417072,174.54
</coordinates>
</Point>
</Placemark>
<Placemark>
<name>
Fri Dec 23 11:37:00 2016 S=1.24 Km/hr
</name>
<styleUrl>
#styleMap_TLP_Normal
</styleUrl>
<Point>
<coordinates>
-64.9175262,-10.8416615,174.79
</coordinates>
</Point>
</Placemark>
<Placemark>
<name>
Fri Dec 23 11:37:10 2016 S=0.80 Km/hr
</name>
<styleUrl>
#styleMap_TLP_Normal
</styleUrl>
<Point>
<coordinates>
-64.9174423,-10.8416777,174.19
</coordinates>
</Point>
</Placemark>
<Placemark>
<name>
Fri Dec 23 11:37:20 2016 S=0.51 Km/hr
</name>
<styleUrl>
#styleMap_TLP_Normal
</styleUrl>
<Point>
<coordinates>
-64.9174347,-10.8416777,174.09
</coordinates>
</Point>
</Placemark>
<Placemark>
<name>
Fri Dec 23 11:37:30 2016 S=0.58 Km/hr
</name>
<styleUrl>
#styleMap_TLP_Normal
</styleUrl>
<Point>
<coordinates>
-64.9174271,-10.8416405,172.79
</coordinates>
</Point>
</Placemark>
<Placemark>
<name>
Fri Dec 23 11:37:40 2016 S=1.14 Km/hr
</name>
<styleUrl>
#styleMap_TLP_Normal
</styleUrl>
<Point>
<coordinates>
-64.9173813,-10.8416443,172.79
</coordinates>
</Point>
</Placemark>
<Placemark>
<name>
Fri Dec 23 11:37:50 2016 S=0.45 Km/hr
</name>
<styleUrl>
#styleMap_TLP_Normal
</styleUrl>
<Point>
<coordinates>
-64.9173050,-10.8416185,171.93
</coordinates>
</Point>
</Placemark>
<Placemark>
<name>
Fri Dec 23 11:38:00 2016 S=0.61 Km/hr
</name>
<styleUrl>
#styleMap_TLP_Normal
</styleUrl>
<Point>
<coordinates>
-64.9172821,-10.8416100,171.77
</coordinates>
</Point>
</Placemark>
<Placemark>
<name>
Fri Dec 23 11:38:10 2016 S=1.23 Km/hr
</name>
<styleUrl>
#styleMap_TLP_Normal
</styleUrl>
<Point>
<coordinates>
-64.9172592,-10.8415918,171.94
</coordinates>
</Point>
</Placemark>
<Placemark>
<name>
Fri Dec 23 11:38:20 2016 S=1.08 Km/hr
</name>
<styleUrl>
#styleMap_TLP_Normal
</styleUrl>
<Point>
<coordinates>
-64.9171600,-10.8415136,173.59
</coordinates>
</Point>
</Placemark>
<Placemark>
<name>
Fri Dec 23 11:38:30 2016 S=1.25 Km/hr
</name>
<styleUrl>
#styleMap_TLP_Normal
</styleUrl>
<Point>
<coordinates>
-64.9170685,-10.8415012,173.54
</coordinates>
</Point>
</Placemark>
<Placemark>
<name>
Fri Dec 23 11:38:40 2016 S=1.25 Km/hr
</name>
<styleUrl>
#styleMap_TLP_Normal
</styleUrl>
<Point>
<coordinates>
-64.9169846,-10.8414974,173.32
</coordinates>
</Point>
</Placemark>
<Placemark>
<name>
Fri Dec 23 11:38:50 2016 S=0.55 Km/hr
</name>
<styleUrl>
#styleMap_TLP_Normal
</styleUrl>
<Point>
<coordinates>
-64.9169540,-10.8414717,174.01
</coordinates>
</Point>
</Placemark>
<Placemark>
<name>
Fri Dec 23 11:39:00 2016 S=0.99 Km/hr
</name>
<styleUrl>
#styleMap_TLP_Normal
</styleUrl>
<Point>
<coordinates>
-64.9170074,-10.8414459,176.41
</coordinates>
</Point>
</Placemark>
<Placemark>
<name>
Fri Dec 23 11:39:10 2016 S=1.11 Km/hr
</name>
<styleUrl>
#styleMap_TLP_Normal
</styleUrl>
<Point>
<coordinates>
-64.9169235,-10.8414211,176.00
</coordinates>
</Point>
</Placemark>
<Placemark>
<name>
Fri Dec 23 11:39:20 2016 S=0.18 Km/hr
</name>
<styleUrl>
#styleMap_TLP_Normal
</styleUrl>
<Point>
<coordinates>
-64.9168854,-10.8413687,175.45
</coordinates>
</Point>
</Placemark>
<Placemark>
<name>
Fri Dec 23 11:39:30 2016 S=0.68 Km/hr
</name>
<styleUrl>
#styleMap_TLP_Normal
</styleUrl>
<Point>
<coordinates>
-64.9168625,-10.8413229,175.22
</coordinates>
</Point>
</Placemark>
<Placemark>
<name>
Fri Dec 23 11:39:40 2016 S=1.12 Km/hr
</name>
<styleUrl>
#styleMap_TLP_Normal
</styleUrl>
<Point>
<coordinates>
-64.9168091,-10.8412914,174.95
</coordinates>
</Point>
</Placemark>
<Placemark>
<name>
Fri Dec 23 11:39:50 2016 S=1.54 Km/hr
</name>
<styleUrl>
#styleMap_TLP_Normal
</styleUrl>
<Point>
<coordinates>
-64.9167557,-10.8411722,174.15
</coordinates>
</Point>
</Placemark>
<Placemark>
<name>
Fri Dec 23 11:40:00 2016 S=0.45 Km/hr
</name>
<styleUrl>
#styleMap_TLP_Normal
</styleUrl>
<Point>
<coordinates>
-64.9167252,-10.8411045,172.77
</coordinates>
</Point>
</Placemark>
<Placemark>
<name>
Fri Dec 23 11:40:10 2016 S=1.04 Km/hr
</name>
<styleUrl>
#styleMap_TLP_Normal
</styleUrl>
<Point>
<coordinates>
-64.9167023,-10.8411560,172.28
</coordinates>
</Point>
</Placemark>
<Placemark>
<name>
Fri Dec 23 11:40:20 2016 S=1.17 Km/hr
</name>
<styleUrl>
#styleMap_TLP_Normal
</styleUrl>
<Point>
<coordinates>
-64.9166489,-10.8411465,172.44
</coordinates>
</Point>
</Placemark>
<Placemark>
<name>
Fri Dec 23 11:40:30 2016 S=0.66 Km/hr
</name>
<styleUrl>
#styleMap_TLP_Normal
</styleUrl>
<Point>
<coordinates>
-64.9166183,-10.8411503,172.48
</coordinates>
</Point>
</Placemark>
<Placemark>
<name>
Fri Dec 23 11:40:40 2016 S=0.59 Km/hr
</name>
<styleUrl>
#styleMap_TLP_Normal
</styleUrl>
<Point>
<coordinates>
-64.9165649,-10.8411608,172.09
</coordinates>
</Point>
</Placemark>
<Placemark>
<name>
Fri Dec 23 11:40:50 2016 S=1.17 Km/hr
</name>
<styleUrl>
#styleMap_TLP_Normal
</styleUrl>
<Point>
<coordinates>
-64.9166031,-10.8411751,172.74
</coordinates>
</Point>
</Placemark>
<Placemark>
<name>
Fri Dec 23 11:41:00 2016 S=0.71 Km/hr
</name>
<styleUrl>
#styleMap_TLP_Normal
</styleUrl>
<Point>
<coordinates>
-64.9165726,-10.8411846,172.51
</coordinates>
</Point>
</Placemark>
<Placemark>
<name>
Fri Dec 23 11:41:10 2016 S=0.84 Km/hr
</name>
<styleUrl>
#styleMap_TLP_Normal
</styleUrl>
<Point>
<coordinates>
-64.9165802,-10.8412123,172.24
</coordinates>
</Point>
</Placemark>
<Placemark>
<name>
Fri Dec 23 11:41:20 2016 S=0.50 Km/hr
</name>
<styleUrl>
#styleMap_TLP_Normal
</styleUrl>
<Point>
<coordinates>
-64.9165726,-10.8412514,170.80
</coordinates>
</Point>
</Placemark>
<Placemark>
<name>
Fri Dec 23 11:41:30 2016 S=0.80 Km/hr
</name>
<styleUrl>
#styleMap_TLP_Normal
</styleUrl>
<Point>
<coordinates>
-64.9166031,-10.8412266,170.47
</coordinates>
</Point>
</Placemark>
<Placemark>
<name>
Fri Dec 23 11:41:40 2016 S=1.54 Km/hr
</name>
<styleUrl>
#styleMap_TLP_Normal
</styleUrl>
<Point>
<coordinates>
-64.9166336,-10.8412218,170.78
</coordinates>
</Point>
</Placemark>
<Placemark>
<name>
Fri Dec 23 11:41:50 2016 S=1.15 Km/hr
</name>
<styleUrl>
#styleMap_TLP_Normal
</styleUrl>
<Point>
<coordinates>
-64.9166794,-10.8411665,170.14
</coordinates>
</Point>
</Placemark>
<Placemark>
<name>
Fri Dec 23 11:42:00 2016 S=0.65 Km/hr
</name>
<styleUrl>
#styleMap_TLP_Normal
</styleUrl>
<Point>
<coordinates>
-64.9167023,-10.8411665,169.70
</coordinates>
</Point>
</Placemark>
<Placemark>
<name>
Fri Dec 23 11:42:10 2016 S=1.00 Km/hr
</name>
<styleUrl>
#styleMap_TLP_Normal
</styleUrl>
<Point>
<coordinates>
-64.9167023,-10.8411446,169.86
</coordinates>
</Point>
</Placemark>
<Placemark>
<name>
Fri Dec 23 11:42:20 2016 S=0.45 Km/hr
</name>
<styleUrl>
#styleMap_TLP_Normal
</styleUrl>
<Point>
<coordinates>
-64.9167023,-10.8411121,169.14
</coordinates>
</Point>
</Placemark>
<Placemark>
<name>
Fri Dec 23 11:42:30 2016 S=0.74 Km/hr
</name>
<styleUrl>
#styleMap_TLP_Normal
</styleUrl>
<Point>
<coordinates>
-64.9167480,-10.8411026,169.23
</coordinates>
</Point>
</Placemark>
<Placemark>
<name>
Fri Dec 23 11:42:40 2016 S=0.26 Km/hr
</name>
<styleUrl>
#styleMap_TLP_Normal
</styleUrl>
<Point>
<coordinates>
-64.9167862,-10.8410959,169.91
</coordinates>
</Point>
</Placemark>
<Placemark>
<name>
Fri Dec 23 11:42:50 2016 S=1.06 Km/hr
</name>
<styleUrl>
#styleMap_TLP_Normal
</styleUrl>
<Point>
<coordinates>
-64.9167862,-10.8410978,170.02
</coordinates>
</Point>
</Placemark>
<Placemark>
<name>
Fri Dec 23 11:43:00 2016 S=0.99 Km/hr
</name>
<styleUrl>
#styleMap_TLP_Normal
</styleUrl>
<Point>
<coordinates>
-64.9167786,-10.8411074,170.56
</coordinates>
</Point>
</Placemark>
<Placemark>
<name>
Fri Dec 23 11:43:10 2016 S=0.82 Km/hr
</name>
<styleUrl>
#styleMap_TLP_Normal
</styleUrl>
<Point>
<coordinates>
-64.9168243,-10.8411331,172.06
</coordinates>
</Point>
</Placemark>
<Placemark>
<name>
Fri Dec 23 11:43:20 2016 S=1.15 Km/hr
</name>
<styleUrl>
#styleMap_TLP_Normal
</styleUrl>
<Point>
<coordinates>
-64.9168320,-10.8411446,172.39
</coordinates>
</Point>
</Placemark>
<Placemark>
<name>
Fri Dec 23 11:43:30 2016 S=0.27 Km/hr
</name>
<styleUrl>
#styleMap_TLP_Normal
</styleUrl>
<Point>
<coordinates>
-64.9168625,-10.8411512,172.71
</coordinates>
</Point>
</Placemark>
<Placemark>
<name>
Fri Dec 23 11:43:40 2016 S=0.13 Km/hr
</name>
<styleUrl>
#styleMap_TLP_Normal
</styleUrl>
<Point>
<coordinates>
-64.9168854,-10.8411274,173.26
</coordinates>
</Point>
</Placemark>
<Placemark>
<name>
Fri Dec 23 11:43:50 2016 S=1.00 Km/hr
</name>
<styleUrl>
#styleMap_TLP_Normal
</styleUrl>
<Point>
<coordinates>
-64.9169312,-10.8411560,173.34
</coordinates>
</Point>
</Placemark>
<Placemark>
<name>
Fri Dec 23 11:44:00 2016 S=1.06 Km/hr
</name>
<styleUrl>
#styleMap_TLP_Normal
</styleUrl>
<Point>
<coordinates>
-64.9169693,-10.8411760,173.80
</coordinates>
</Point>
</Placemark>
<Placemark>
<name>
Fri Dec 23 11:44:10 2016 S=0.23 Km/hr
</name>
<styleUrl>
#styleMap_TLP_Normal
</styleUrl>
<Point>
<coordinates>
-64.9169769,-10.8411818,173.89
</coordinates>
</Point>
</Placemark>
<Placemark>
<name>
Fri Dec 23 11:44:20 2016 S=0.85 Km/hr
</name>
<styleUrl>
#styleMap_TLP_Normal
</styleUrl>
<Point>
<coordinates>
-64.9169846,-10.8412409,173.74
</coordinates>
</Point>
</Placemark>
<Placemark>
<name>
Fri Dec 23 11:44:30 2016 S=0.71 Km/hr
</name>
<styleUrl>
#styleMap_TLP_Normal
</styleUrl>
<Point>
<coordinates>
-64.9170303,-10.8413353,175.59
</coordinates>
</Point>
</Placemark>
<Placemark>
<name>
Fri Dec 23 11:44:40 2016 S=1.69 Km/hr
</name>
<styleUrl>
#styleMap_TLP_Normal
</styleUrl>
<Point>
<coordinates>
-64.9170380,-10.8413649,175.92
</coordinates>
</Point>
</Placemark>
<Placemark>
<name>
Fri Dec 23 11:44:50 2016 S=1.28 Km/hr
</name>
<styleUrl>
#styleMap_TLP_Normal
</styleUrl>
<Point>
<coordinates>
-64.9170761,-10.8414373,176.44
</coordinates>
</Point>
</Placemark>
<Placemark>
<name>
Fri Dec 23 11:45:00 2016 S=1.00 Km/hr
</name>
<styleUrl>
#styleMap_TLP_Normal
</styleUrl>
<Point>
<coordinates>
-64.9171219,-10.8415289,176.48
</coordinates>
</Point>
</Placemark>
<Placemark>
<name>
Fri Dec 23 11:45:10 2016 S=1.01 Km/hr
</name>
<styleUrl>
#styleMap_TLP_Normal
</styleUrl>
<Point>
<coordinates>
-64.9171448,-10.8415651,176.12
</coordinates>
</Point>
</Placemark>
<Placemark>
<name>
Fri Dec 23 11:45:20 2016 S=0.74 Km/hr
</name>
<styleUrl>
#styleMap_TLP_Normal
</styleUrl>
<Point>
<coordinates>
-64.9171677,-10.8415956,176.81
</coordinates>
</Point>
</Placemark>
<Placemark>
<name>
Fri Dec 23 11:45:30 2016 S=0.58 Km/hr
</name>
<styleUrl>
#styleMap_TLP_Normal
</styleUrl>
<Point>
<coordinates>
-64.9171600,-10.8416004,176.84
</coordinates>
</Point>
</Placemark>
<Placemark>
<name>
Fri Dec 23 11:45:40 2016 S=0.50 Km/hr
</name>
<styleUrl>
#styleMap_TLP_Normal
</styleUrl>
<Point>
<coordinates>
-64.9171524,-10.8416080,176.88
</coordinates>
</Point>
</Placemark>
<Placemark>
<name>
Fri Dec 23 11:45:50 2016 S=1.09 Km/hr
</name>
<styleUrl>
#styleMap_TLP_Normal
</styleUrl>
<Point>
<coordinates>
-64.9172211,-10.8416567,178.12
</coordinates>
</Point>
</Placemark>
<Placemark>
<name>
Fri Dec 23 11:46:00 2016 S=1.37 Km/hr
</name>
<styleUrl>
#styleMap_TLP_Normal
</styleUrl>
<Point>
<coordinates>
-64.9173279,-10.8417101,179.04
</coordinates>
</Point>
</Placemark>
<Placemark>
<name>
Fri Dec 23 11:46:10 2016 S=0.85 Km/hr
</name>
<styleUrl>
#styleMap_TLP_Normal
</styleUrl>
<Point>
<coordinates>
-64.9174423,-10.8417015,178.89
</coordinates>
</Point>
</Placemark>
<Placemark>
<name>
Fri Dec 23 11:46:20 2016 S=2.22 Km/hr
</name>
<styleUrl>
#styleMap_TLP_Normal
</styleUrl>
<Point>
<coordinates>
-64.9174576,-10.8417044,178.93
</coordinates>
</Point>
</Placemark>
<Placemark>
<name>
Fri Dec 23 11:46:30 2016 S=0.79 Km/hr
</name>
<styleUrl>
#styleMap_TLP_Normal
</styleUrl>
<Point>
<coordinates>
-64.9174957,-10.8416758,178.70
</coordinates>
</Point>
</Placemark>
<Placemark>
<name>
Fri Dec 23 11:46:40 2016 S=0.89 Km/hr
</name>
<styleUrl>
#styleMap_TLP_Normal
</styleUrl>
<Point>
<coordinates>
-64.9175797,-10.8417196,178.50
</coordinates>
</Point>
</Placemark>
<Placemark>
<name>
Fri Dec 23 11:46:50 2016 S=0.31 Km/hr
</name>
<styleUrl>
#styleMap_TLP_Normal
</styleUrl>
<Point>
<coordinates>
-64.9175873,-10.8416977,179.34
</coordinates>
</Point>
</Placemark>
<Placemark>
<name>
Fri Dec 23 11:47:00 2016 S=0.52 Km/hr
</name>
<styleUrl>
#styleMap_TLP_Normal
</styleUrl>
<Point>
<coordinates>
-64.9176254,-10.8417130,179.95
</coordinates>
</Point>
</Placemark>
<Placemark>
<name>
Fri Dec 23 11:47:10 2016 S=0.44 Km/hr
</name>
<styleUrl>
#styleMap_TLP_Normal
</styleUrl>
<Point>
<coordinates>
-64.9176331,-10.8417263,180.05
</coordinates>
</Point>
</Placemark>
<Placemark>
<name>
Fri Dec 23 11:47:20 2016 S=0.33 Km/hr
</name>
<styleUrl>
#styleMap_TLP_Normal
</styleUrl>
<Point>
<coordinates>
-64.9176407,-10.8417015,180.70
</coordinates>
</Point>
</Placemark>
<Placemark>
<name>
Fri Dec 23 11:47:30 2016 S=0.45 Km/hr
</name>
<styleUrl>
#styleMap_TLP_Normal
</styleUrl>
<Point>
<coordinates>
-64.9177094,-10.8416710,180.96
</coordinates>
</Point>
</Placemark>
<Placemark>
<name>
Fri Dec 23 11:47:40 2016 S=1.21 Km/hr
</name>
<styleUrl>
#styleMap_TLP_Normal
</styleUrl>
<Point>
<coordinates>
-64.9178009,-10.8416700,181.88
</coordinates>
</Point>
</Placemark>
<Placemark>
<name>
Fri Dec 23 11:47:50 2016 S=1.27 Km/hr
</name>
<styleUrl>
#styleMap_TLP_Normal
</styleUrl>
<Point>
<coordinates>
-64.9179459,-10.8417072,182.16
</coordinates>
</Point>
</Placemark>
<Placemark>
<name>
Fri Dec 23 11:48:00 2016 S=1.10 Km/hr
</name>
<styleUrl>
#styleMap_TLP_Normal
</styleUrl>
<Point>
<coordinates>
-64.9180298,-10.8417358,183.87
</coordinates>
</Point>
</Placemark>
<Placemark>
<name>
Fri Dec 23 11:48:10 2016 S=1.99 Km/hr
</name>
<styleUrl>
#styleMap_TLP_Normal
</styleUrl>
<Point>
<coordinates>
-64.9181366,-10.8418083,183.05
</coordinates>
</Point>
</Placemark>
<Placemark>
<name>
Fri Dec 23 11:48:20 2016 S=0.51 Km/hr
</name>
<styleUrl>
#styleMap_TLP_Normal
</styleUrl>
<Point>
<coordinates>
-64.9181900,-10.8418341,182.45
</coordinates>
</Point>
</Placemark>
<Placemark>
<name>
Fri Dec 23 11:48:30 2016 S=1.64 Km/hr
</name>
<styleUrl>
#styleMap_TLP_Normal
</styleUrl>
<Point>
<coordinates>
-64.9182968,-10.8419075,183.04
</coordinates>
</Point>
</Placemark>
<Placemark>
<name>
Fri Dec 23 11:48:40 2016 S=1.01 Km/hr
</name>
<styleUrl>
#styleMap_TLP_Normal
</styleUrl>
<Point>
<coordinates>
-64.9182892,-10.8419466,182.87
</coordinates>
</Point>
</Placemark>
<Placemark>
<name>
Fri Dec 23 11:48:50 2016 S=1.72 Km/hr
</name>
<styleUrl>
#styleMap_TLP_Normal
</styleUrl>
<Point>
<coordinates>
-64.9182663,-10.8419647,182.98
</coordinates>
</Point>
</Placemark>
<Placemark>
<name>
Fri Dec 23 11:49:00 2016 S=0.49 Km/hr
</name>
<styleUrl>
#styleMap_TLP_Normal
</styleUrl>
<Point>
<coordinates>
-64.9182510,-10.8420296,183.35
</coordinates>
</Point>
</Placemark>
<Placemark>
<name>
Fri Dec 23 11:49:10 2016 S=0.73 Km/hr
</name>
<styleUrl>
#styleMap_TLP_Normal
</styleUrl>
<Point>
<coordinates>
-64.9182892,-10.8420706,183.57
</coordinates>
</Point>
</Placemark>
<Placemark>
<name>
Fri Dec 23 11:49:20 2016 S=1.51 Km/hr
</name>
<styleUrl>
#styleMap_TLP_Normal
</styleUrl>
<Point>
<coordinates>
-64.9183655,-10.8421345,183.13
</coordinates>
</Point>
</Placemark>
<Placemark>
<name>
Fri Dec 23 11:49:30 2016 S=1.47 Km/hr
</name>
<styleUrl>
#styleMap_TLP_Normal
</styleUrl>
<Point>
<coordinates>
-64.9183884,-10.8421555,182.71
</coordinates>
</Point>
</Placemark>
<Placemark>
<name>
Fri Dec 23 11:49:40 2016 S=1.75 Km/hr
</name>
<styleUrl>
#styleMap_TLP_Normal
</styleUrl>
<Point>
<coordinates>
-64.9184036,-10.8422375,182.71
</coordinates>
</Point>
</Placemark>
<Placemark>
<name>
Fri Dec 23 11:49:50 2016 S=1.02 Km/hr
</name>
<styleUrl>
#styleMap_TLP_Normal
</styleUrl>
<Point>
<coordinates>
-64.9184494,-10.8422661,183.59
</coordinates>
</Point>
</Placemark>
<Placemark>
<name>
Fri Dec 23 11:50:00 2016 S=0.14 Km/hr
</name>
<styleUrl>
#styleMap_TLP_Normal
</styleUrl>
<Point>
<coordinates>
-64.9184875,-10.8422775,183.48
</coordinates>
</Point>
</Placemark>
<Placemark>
<name>
Fri Dec 23 11:50:10 2016 S=1.49 Km/hr
</name>
<styleUrl>
#styleMap_TLP_Normal
</styleUrl>
<Point>
<coordinates>
-64.9185104,-10.8422918,183.17
</coordinates>
</Point>
</Placemark>
<Placemark>
<name>
Fri Dec 23 11:50:20 2016 S=0.89 Km/hr
</name>
<styleUrl>
#styleMap_TLP_Normal
</styleUrl>
<Point>
<coordinates>
-64.9185791,-10.8423290,183.65
</coordinates>
</Point>
</Placemark>
<Placemark>
<name>
Fri Dec 23 11:50:30 2016 S=1.47 Km/hr
</name>
<styleUrl>
#styleMap_TLP_Normal
</styleUrl>
<Point>
<coordinates>
-64.9186325,-10.8423548,183.55
</coordinates>
</Point>
</Placemark>
<Placemark>
<name>
Fri Dec 23 11:50:40 2016 S=1.40 Km/hr
</name>
<styleUrl>
#styleMap_TLP_Normal
</styleUrl>
<Point>
<coordinates>
-64.9186935,-10.8424110,183.63
</coordinates>
</Point>
</Placemark>
<Placemark>
<name>
Fri Dec 23 11:50:50 2016 S=1.49 Km/hr
</name>
<styleUrl>
#styleMap_TLP_Normal
</styleUrl>
<Point>
<coordinates>
-64.9187698,-10.8424625,183.66
</coordinates>
</Point>
</Placemark>
<Placemark>
<name>
Fri Dec 23 11:51:00 2016 S=0.35 Km/hr
</name>
<styleUrl>
#styleMap_TLP_Normal
</styleUrl>
<Point>
<coordinates>
-64.9188385,-10.8424702,183.75
</coordinates>
</Point>
</Placemark>
<Placemark>
<name>
Fri Dec 23 11:51:10 2016 S=0.78 Km/hr
</name>
<styleUrl>
#styleMap_TLP_Normal
</styleUrl>
<Point>
<coordinates>
-64.9188843,-10.8424749,183.64
</coordinates>
</Point>
</Placemark>
<Placemark>
<name>
Fri Dec 23 11:51:20 2016 S=0.96 Km/hr
</name>
<styleUrl>
#styleMap_TLP_Normal
</styleUrl>
<Point>
<coordinates>
-64.9189682,-10.8424664,183.38
</coordinates>
</Point>
</Placemark>
<Placemark>
<name>
Fri Dec 23 11:51:30 2016 S=1.09 Km/hr
</name>
<styleUrl>
#styleMap_TLP_Normal
</styleUrl>
<Point>
<coordinates>
-64.9190674,-10.8424721,183.29
</coordinates>
</Point>
</Placemark>
<Placemark>
<name>
Fri Dec 23 11:51:40 2016 S=1.06 Km/hr
</name>
<styleUrl>
#styleMap_TLP_Normal
</styleUrl>
<Point>
<coordinates>
-64.9191818,-10.8424816,184.66
</coordinates>
</Point>
</Placemark>
<Placemark>
<name>
Fri Dec 23 11:51:50 2016 S=1.10 Km/hr
</name>
<styleUrl>
#styleMap_TLP_Normal
</styleUrl>
<Point>
<coordinates>
-64.9192276,-10.8425140,184.43
</coordinates>
</Point>
</Placemark>
<Placemark>
<name>
Fri Dec 23 11:52:00 2016 S=1.76 Km/hr
</name>
<styleUrl>
#styleMap_TLP_Normal
</styleUrl>
<Point>
<coordinates>
-64.9193268,-10.8425293,183.74
</coordinates>
</Point>
</Placemark>
<Placemark>
<name>
Fri Dec 23 11:52:10 2016 S=0.98 Km/hr
</name>
<styleUrl>
#styleMap_TLP_Normal
</styleUrl>
<Point>
<coordinates>
-64.9194565,-10.8425760,183.80
</coordinates>
</Point>
</Placemark>
<Placemark>
<name>
Fri Dec 23 11:52:20 2016 S=1.65 Km/hr
</name>
<styleUrl>
#styleMap_TLP_Normal
</styleUrl>
<Point>
<coordinates>
-64.9195099,-10.8425856,184.20
</coordinates>
</Point>
</Placemark>
<Placemark>
<name>
Fri Dec 23 11:52:30 2016 S=0.92 Km/hr
</name>
<styleUrl>
#styleMap_TLP_Normal
</styleUrl>
<Point>
<coordinates>
-64.9195251,-10.8425884,183.93
</coordinates>
</Point>
</Placemark>
<Placemark>
<name>
Fri Dec 23 11:52:40 2016 S=0.24 Km/hr
</name>
<styleUrl>
#styleMap_TLP_Normal
</styleUrl>
<Point>
<coordinates>
-64.9195404,-10.8425999,183.52
</coordinates>
</Point>
</Placemark>
<Placemark>
<name>
Fri Dec 23 11:52:50 2016 S=1.58 Km/hr
</name>
<styleUrl>
#styleMap_TLP_Normal
</styleUrl>
<Point>
<coordinates>
-64.9195557,-10.8426046,183.55
</coordinates>
</Point>
</Placemark>
<Placemark>
<name>
Fri Dec 23 11:53:00 2016 S=1.37 Km/hr
</name>
<styleUrl>
#styleMap_TLP_Normal
</styleUrl>
<Point>
<coordinates>
-64.9196091,-10.8426609,184.38
</coordinates>
</Point>
</Placemark>
<Placemark>
<name>
Fri Dec 23 11:53:10 2016 S=1.66 Km/hr
</name>
<styleUrl>
#styleMap_TLP_Normal
</styleUrl>
<Point>
<coordinates>
-64.9196548,-10.8426771,184.55
</coordinates>
</Point>
</Placemark>
<Placemark>
<name>
Fri Dec 23 11:53:20 2016 S=1.37 Km/hr
</name>
<styleUrl>
#styleMap_TLP_Normal
</styleUrl>
<Point>
<coordinates>
-64.9197540,-10.8427029,184.79
</coordinates>
</Point>
</Placemark>
<Placemark>
<name>
Fri Dec 23 11:53:30 2016 S=1.43 Km/hr
</name>
<styleUrl>
#styleMap_TLP_Normal
</styleUrl>
<Point>
<coordinates>
-64.9198303,-10.8427429,184.51
</coordinates>
</Point>
</Placemark>
<Placemark>
<name>
Fri Dec 23 11:53:40 2016 S=0.77 Km/hr
</name>
<styleUrl>
#styleMap_TLP_Normal
</styleUrl>
<Point>
<coordinates>
-64.9198456,-10.8427610,185.02
</coordinates>
</Point>
</Placemark>
<Placemark>
<name>
Fri Dec 23 11:53:50 2016 S=1.13 Km/hr
</name>
<styleUrl>
#styleMap_TLP_Normal
</styleUrl>
<Point>
<coordinates>
-64.9199371,-10.8427505,184.12
</coordinates>
</Point>
</Placemark>
<Placemark>
<name>
Fri Dec 23 11:54:00 2016 S=1.55 Km/hr
</name>
<styleUrl>
#styleMap_TLP_Normal
</styleUrl>
<Point>
<coordinates>
-64.9199600,-10.8428164,183.69
</coordinates>
</Point>
</Placemark>
<Placemark>
<name>
Fri Dec 23 11:54:10 2016 S=1.61 Km/hr
</name>
<styleUrl>
#styleMap_TLP_Normal
</styleUrl>
<Point>
<coordinates>
-64.9199829,-10.8428879,183.69
</coordinates>
</Point>
</Placemark>
<Placemark>
<name>
Fri Dec 23 11:54:20 2016 S=0.51 Km/hr
</name>
<styleUrl>
#styleMap_TLP_Normal
</styleUrl>
<Point>
<coordinates>
-64.9199829,-10.8429213,183.97
</coordinates>
</Point>
</Placemark>
<Placemark>
<name>
Fri Dec 23 11:54:30 2016 S=1.23 Km/hr
</name>
<styleUrl>
#styleMap_TLP_Normal
</styleUrl>
<Point>
<coordinates>
-64.9199677,-10.8429403,184.48
</coordinates>
</Point>
</Placemark>
<Placemark>
<name>
Fri Dec 23 11:54:40 2016 S=0.87 Km/hr
</name>
<styleUrl>
#styleMap_TLP_Normal
</styleUrl>
<Point>
<coordinates>
-64.9199142,-10.8430090,183.69
</coordinates>
</Point>
</Placemark>
<Placemark>
<name>
Fri Dec 23 11:54:50 2016 S=1.58 Km/hr
</name>
<styleUrl>
#styleMap_TLP_Normal
</styleUrl>
<Point>
<coordinates>
-64.9198990,-10.8430786,184.32
</coordinates>
</Point>
</Placemark>
<Placemark>
<name>
Fri Dec 23 11:55:00 2016 S=2.07 Km/hr
</name>
<styleUrl>
#styleMap_TLP_Normal
</styleUrl>
<Point>
<coordinates>
-64.9198761,-10.8432598,183.26
</coordinates>
</Point>
</Placemark>
<Placemark>
<name>
Fri Dec 23 11:55:10 2016 S=1.12 Km/hr
</name>
<styleUrl>
#styleMap_TLP_Normal
</styleUrl>
<Point>
<coordinates>
-64.9199219,-10.8433838,182.54
</coordinates>
</Point>
</Placemark>
<Placemark>
<name>
Fri Dec 23 11:55:20 2016 S=0.24 Km/hr
</name>
<styleUrl>
#styleMap_TLP_Normal
</styleUrl>
<Point>
<coordinates>
-64.9199448,-10.8433905,182.74
</coordinates>
</Point>
</Placemark>
<Placemark>
<name>
Fri Dec 23 11:55:30 2016 S=0.64 Km/hr
</name>
<styleUrl>
#styleMap_TLP_Normal
</styleUrl>
<Point>
<coordinates>
-64.9199524,-10.8433990,182.57
</coordinates>
</Point>
</Placemark>
<Placemark>
<name>
Fri Dec 23 11:55:40 2016 S=0.48 Km/hr
</name>
<styleUrl>
#styleMap_TLP_Normal
</styleUrl>
<Point>
<coordinates>
-64.9199829,-10.8434391,181.49
</coordinates>
</Point>
</Placemark>
<Placemark>
<name>
Fri Dec 23 11:55:50 2016 S=0.33 Km/hr
</name>
<styleUrl>
#styleMap_TLP_Normal
</styleUrl>
<Point>
<coordinates>
-64.9200058,-10.8434381,181.13
</coordinates>
</Point>
</Placemark>
<Placemark>
<name>
Fri Dec 23 11:56:00 2016 S=0.81 Km/hr
</name>
<styleUrl>
#styleMap_TLP_Normal
</styleUrl>
<Point>
<coordinates>
-64.9199982,-10.8434458,181.20
</coordinates>
</Point>
</Placemark>
<Placemark>
<name>
Fri Dec 23 11:56:10 2016 S=1.00 Km/hr
</name>
<styleUrl>
#styleMap_TLP_Normal
</styleUrl>
<Point>
<coordinates>
-64.9199982,-10.8434458,181.19
</coordinates>
</Point>
</Placemark>
<Placemark>
<name>
Fri Dec 23 11:56:20 2016 S=0.26 Km/hr
</name>
<styleUrl>
#styleMap_TLP_Normal
</styleUrl>
<Point>
<coordinates>
-64.9199905,-10.8435068,181.16
</coordinates>
</Point>
</Placemark>
<Placemark>
<name>
Fri Dec 23 11:56:30 2016 S=0.57 Km/hr
</name>
<styleUrl>
#styleMap_TLP_Normal
</styleUrl>
<Point>
<coordinates>
-64.9199677,-10.8435669,181.09
</coordinates>
</Point>
</Placemark>
<Placemark>
<name>
Fri Dec 23 11:56:40 2016 S=0.81 Km/hr
</name>
<styleUrl>
#styleMap_TLP_Normal
</styleUrl>
<Point>
<coordinates>
-64.9199524,-10.8436117,181.43
</coordinates>
</Point>
</Placemark>
<Placemark>
<name>
Fri Dec 23 11:56:50 2016 S=1.58 Km/hr
</name>
<styleUrl>
#styleMap_TLP_Normal
</styleUrl>
<Point>
<coordinates>
-64.9199753,-10.8436146,181.38
</coordinates>
</Point>
</Placemark>
<Placemark>
<name>
Fri Dec 23 11:57:00 2016 S=1.62 Km/hr
</name>
<styleUrl>
#styleMap_TLP_Normal
</styleUrl>
<Point>
<coordinates>
-64.9200134,-10.8436403,181.32
</coordinates>
</Point>
</Placemark>
<Placemark>
<name>
Fri Dec 23 11:57:10 2016 S=0.64 Km/hr
</name>
<styleUrl>
#styleMap_TLP_Normal
</styleUrl>
<Point>
<coordinates>
-64.9200668,-10.8436584,182.05
</coordinates>
</Point>
</Placemark>
<Placemark>
<name>
Fri Dec 23 11:57:20 2016 S=0.89 Km/hr
</name>
<styleUrl>
#styleMap_TLP_Normal
</styleUrl>
<Point>
<coordinates>
-64.9200897,-10.8436871,182.54
</coordinates>
</Point>
</Placemark>
<Placemark>
<name>
Fri Dec 23 11:57:30 2016 S=1.37 Km/hr
</name>
<styleUrl>
#styleMap_TLP_Normal
</styleUrl>
<Point>
<coordinates>
-64.9201202,-10.8437281,182.81
</coordinates>
</Point>
</Placemark>
<Placemark>
<name>
Fri Dec 23 11:57:40 2016 S=1.38 Km/hr
</name>
<styleUrl>
#styleMap_TLP_Normal
</styleUrl>
<Point>
<coordinates>
-64.9201965,-10.8437796,182.79
</coordinates>
</Point>
</Placemark>
<Placemark>
<name>
Fri Dec 23 11:57:50 2016 S=0.33 Km/hr
</name>
<styleUrl>
#styleMap_TLP_Normal
</styleUrl>
<Point>
<coordinates>
-64.9202881,-10.8438568,182.73
</coordinates>
</Point>
</Placemark>
<Placemark>
<name>
Fri Dec 23 11:58:00 2016 S=0.59 Km/hr
</name>
<styleUrl>
#styleMap_TLP_Normal
</styleUrl>
<Point>
<coordinates>
-64.9203033,-10.8438692,182.14
</coordinates>
</Point>
</Placemark>
<Placemark>
<name>
Fri Dec 23 11:58:10 2016 S=1.87 Km/hr
</name>
<styleUrl>
#styleMap_TLP_Normal
</styleUrl>
<Point>
<coordinates>
-64.9203644,-10.8438463,182.01
</coordinates>
</Point>
</Placemark>
<Placemark>
<name>
Fri Dec 23 11:58:20 2016 S=0.99 Km/hr
</name>
<styleUrl>
#styleMap_TLP_Normal
</styleUrl>
<Point>
<coordinates>
-64.9204025,-10.8438406,181.48
</coordinates>
</Point>
</Placemark>
<Placemark>
<name>
Fri Dec 23 11:58:30 2016 S=0.88 Km/hr
</name>
<styleUrl>
#styleMap_TLP_Normal
</styleUrl>
<Point>
<coordinates>
-64.9204254,-10.8438177,180.34
</coordinates>
</Point>
</Placemark>
<Placemark>
<name>
Fri Dec 23 11:58:40 2016 S=0.85 Km/hr
</name>
<styleUrl>
#styleMap_TLP_Normal
</styleUrl>
<Point>
<coordinates>
-64.9204407,-10.8437977,180.38
</coordinates>
</Point>
</Placemark>
<Placemark>
<name>
Fri Dec 23 11:58:50 2016 S=0.90 Km/hr
</name>
<styleUrl>
#styleMap_TLP_Normal
</styleUrl>
<Point>
<coordinates>
-64.9204483,-10.8437872,180.37
</coordinates>
</Point>
</Placemark>
<Placemark>
<name>
Fri Dec 23 11:59:00 2016 S=0.52 Km/hr
</name>
<styleUrl>
#styleMap_TLP_Normal
</styleUrl>
<Point>
<coordinates>
-64.9204712,-10.8438025,180.30
</coordinates>
</Point>
</Placemark>
<Placemark>
<name>
Fri Dec 23 11:59:10 2016 S=0.61 Km/hr
</name>
<styleUrl>
#styleMap_TLP_Normal
</styleUrl>
<Point>
<coordinates>
-64.9204712,-10.8438101,180.02
</coordinates>
</Point>
</Placemark>
<Placemark>
<name>
Fri Dec 23 11:59:20 2016 S=0.68 Km/hr
</name>
<styleUrl>
#styleMap_TLP_Normal
</styleUrl>
<Point>
<coordinates>
-64.9204636,-10.8438044,179.98
</coordinates>
</Point>
</Placemark>
<Placemark>
<name>
Fri Dec 23 11:59:30 2016 S=1.36 Km/hr
</name>
<styleUrl>
#styleMap_TLP_Normal
</styleUrl>
<Point>
<coordinates>
-64.9204025,-10.8437958,179.55
</coordinates>
</Point>
</Placemark>
<Placemark>
<name>
Fri Dec 23 11:59:40 2016 S=0.38 Km/hr
</name>
<styleUrl>
#styleMap_TLP_Normal
</styleUrl>
<Point>
<coordinates>
-64.9203568,-10.8438377,180.35
</coordinates>
</Point>
</Placemark>
<Placemark>
<name>
Fri Dec 23 11:59:50 2016 S=1.18 Km/hr
</name>
<styleUrl>
#styleMap_TLP_Normal
</styleUrl>
<Point>
<coordinates>
-64.9203568,-10.8438244,181.34
</coordinates>
</Point>
</Placemark>
<Placemark>
<name>
Fri Dec 23 12:00:00 2016 S=0.65 Km/hr
</name>
<styleUrl>
#styleMap_TLP_Normal
</styleUrl>
<Point>
<coordinates>
-64.9203568,-10.8438292,181.86
</coordinates>
</Point>
</Placemark>
<Placemark>
<name>
Fri Dec 23 12:00:10 2016 S=0.23 Km/hr
</name>
<styleUrl>
#styleMap_TLP_Normal
</styleUrl>
<Point>
<coordinates>
-64.9203720,-10.8438435,181.27
</coordinates>
</Point>
</Placemark>
<Placemark>
<name>
Fri Dec 23 12:00:20 2016 S=0.26 Km/hr
</name>
<styleUrl>
#styleMap_TLP_Normal
</styleUrl>
<Point>
<coordinates>
-64.9203720,-10.8438339,181.20
</coordinates>
</Point>
</Placemark>
<Placemark>
<name>
Fri Dec 23 12:00:30 2016 S=0.51 Km/hr
</name>
<styleUrl>
#styleMap_TLP_Normal
</styleUrl>
<Point>
<coordinates>
-64.9203720,-10.8438339,181.25
</coordinates>
</Point>
</Placemark>
<Placemark>
<name>
Fri Dec 23 12:00:40 2016 S=1.01 Km/hr
</name>
<styleUrl>
#styleMap_TLP_Normal
</styleUrl>
<Point>
<coordinates>
-64.9203491,-10.8438597,181.48
</coordinates>
</Point>
</Placemark>
<Placemark>
<name>
Fri Dec 23 12:00:50 2016 S=1.68 Km/hr
</name>
<styleUrl>
#styleMap_TLP_Normal
</styleUrl>
<Point>
<coordinates>
-64.9203262,-10.8438339,181.59
</coordinates>
</Point>
</Placemark>
<Placemark>
<name>
Fri Dec 23 12:01:00 2016 S=0.14 Km/hr
</name>
<styleUrl>
#styleMap_TLP_Normal
</styleUrl>
<Point>
<coordinates>
-64.9203186,-10.8438358,181.20
</coordinates>
</Point>
</Placemark>
<Placemark>
<name>
Fri Dec 23 12:01:10 2016 S=0.59 Km/hr
</name>
<styleUrl>
#styleMap_TLP_Normal
</styleUrl>
<Point>
<coordinates>
-64.9203262,-10.8438320,181.14
</coordinates>
</Point>
</Placemark>
<Placemark>
<name>
Fri Dec 23 12:01:20 2016 S=1.01 Km/hr
</name>
<styleUrl>
#styleMap_TLP_Normal
</styleUrl>
<Point>
<coordinates>
-64.9203568,-10.8438425,180.59
</coordinates>
</Point>
</Placemark>
<Placemark>
<name>
Fri Dec 23 12:01:30 2016 S=0.51 Km/hr
</name>
<styleUrl>
#styleMap_TLP_Normal
</styleUrl>
<Point>
<coordinates>
-64.9203644,-10.8438520,180.23
</coordinates>
</Point>
</Placemark>
<Placemark>
<name>
Fri Dec 23 12:01:40 2016 S=0.41 Km/hr
</name>
<styleUrl>
#styleMap_TLP_Normal
</styleUrl>
<Point>
<coordinates>
-64.9203415,-10.8438816,179.82
</coordinates>
</Point>
</Placemark>
<Placemark>
<name>
Fri Dec 23 12:01:50 2016 S=1.37 Km/hr
</name>
<styleUrl>
#styleMap_TLP_Normal
</styleUrl>
<Point>
<coordinates>
-64.9203491,-10.8439159,180.21
</coordinates>
</Point>
</Placemark>
<Placemark>
<name>
Fri Dec 23 12:02:00 2016 S=0.96 Km/hr
</name>
<styleUrl>
#styleMap_TLP_Normal
</styleUrl>
<Point>
<coordinates>
-64.9203339,-10.8439198,179.93
</coordinates>
</Point>
</Placemark>
<Placemark>
<name>
Fri Dec 23 12:02:10 2016 S=1.57 Km/hr
</name>
<styleUrl>
#styleMap_TLP_Normal
</styleUrl>
<Point>
<coordinates>
-64.9204025,-10.8438625,179.04
</coordinates>
</Point>
</Placemark>
<Placemark>
<name>
Fri Dec 23 12:02:20 2016 S=1.49 Km/hr
</name>
<styleUrl>
#styleMap_TLP_Normal
</styleUrl>
<Point>
<coordinates>
-64.9204102,-10.8438282,178.70
</coordinates>
</Point>
</Placemark>
<Placemark>
<name>
Fri Dec 23 12:02:30 2016 S=0.49 Km/hr
</name>
<styleUrl>
#styleMap_TLP_Normal
</styleUrl>
<Point>
<coordinates>
-64.9204178,-10.8438272,177.84
</coordinates>
</Point>
</Placemark>
<Placemark>
<name>
Fri Dec 23 12:02:40 2016 S=0.95 Km/hr
</name>
<styleUrl>
#styleMap_TLP_Normal
</styleUrl>
<Point>
<coordinates>
-64.9204025,-10.8437872,177.98
</coordinates>
</Point>
</Placemark>
<Placemark>
<name>
Fri Dec 23 12:02:50 2016 S=0.54 Km/hr
</name>
<styleUrl>
#styleMap_TLP_Normal
</styleUrl>
<Point>
<coordinates>
-64.9204407,-10.8437834,177.51
</coordinates>
</Point>
</Placemark>
<Placemark>
<name>
Fri Dec 23 12:03:00 2016 S=0.27 Km/hr
</name>
<styleUrl>
#styleMap_TLP_Normal
</styleUrl>
<Point>
<coordinates>
-64.9204407,-10.8437891,177.68
</coordinates>
</Point>
</Placemark>
<Placemark>
<name>
Fri Dec 23 12:03:10 2016 S=0.20 Km/hr
</name>
<styleUrl>
#styleMap_TLP_Normal
</styleUrl>
<Point>
<coordinates>
-64.9204483,-10.8437748,177.70
</coordinates>
</Point>
</Placemark>
<Placemark>
<name>
Fri Dec 23 12:03:20 2016 S=1.48 Km/hr
</name>
<styleUrl>
#styleMap_TLP_Normal
</styleUrl>
<Point>
<coordinates>
-64.9204254,-10.8437929,177.46
</coordinates>
</Point>
</Placemark>
<Placemark>
<name>
Fri Dec 23 12:03:30 2016 S=0.89 Km/hr
</name>
<styleUrl>
#styleMap_TLP_Normal
</styleUrl>
<Point>
<coordinates>
-64.9204025,-10.8438168,176.89
</coordinates>
</Point>
</Placemark>
<Placemark>
<name>
Fri Dec 23 12:03:40 2016 S=1.40 Km/hr
</name>
<styleUrl>
#styleMap_TLP_Normal
</styleUrl>
<Point>
<coordinates>
-64.9204254,-10.8438454,176.33
</coordinates>
</Point>
</Placemark>
<Placemark>
<name>
Fri Dec 23 12:03:50 2016 S=0.60 Km/hr
</name>
<styleUrl>
#styleMap_TLP_Normal
</styleUrl>
<Point>
<coordinates>
-64.9204559,-10.8438911,176.88
</coordinates>
</Point>
</Placemark>
<Placemark>
<name>
Fri Dec 23 12:04:00 2016 S=1.23 Km/hr
</name>
<styleUrl>
#styleMap_TLP_Normal
</styleUrl>
<Point>
<coordinates>
-64.9204559,-10.8439083,176.35
</coordinates>
</Point>
</Placemark>
<Placemark>
<name>
Fri Dec 23 12:04:10 2016 S=1.14 Km/hr
</name>
<styleUrl>
#styleMap_TLP_Normal
</styleUrl>
<Point>
<coordinates>
-64.9204483,-10.8439302,176.52
</coordinates>
</Point>
</Placemark>
<Placemark>
<name>
Fri Dec 23 12:04:20 2016 S=1.29 Km/hr
</name>
<styleUrl>
#styleMap_TLP_Normal
</styleUrl>
<Point>
<coordinates>
-64.9204025,-10.8439598,175.50
</coordinates>
</Point>
</Placemark>
<Placemark>
<name>
Fri Dec 23 12:04:30 2016 S=0.88 Km/hr
</name>
<styleUrl>
#styleMap_TLP_Normal
</styleUrl>
<Point>
<coordinates>
-64.9203796,-10.8439112,175.45
</coordinates>
</Point>
</Placemark>
<Placemark>
<name>
Fri Dec 23 12:04:40 2016 S=1.90 Km/hr
</name>
<styleUrl>
#styleMap_TLP_Normal
</styleUrl>
<Point>
<coordinates>
-64.9204254,-10.8438530,176.08
</coordinates>
</Point>
</Placemark>
<Placemark>
<name>
Fri Dec 23 12:04:50 2016 S=0.55 Km/hr
</name>
<styleUrl>
#styleMap_TLP_Normal
</styleUrl>
<Point>
<coordinates>
-64.9204712,-10.8438473,175.63
</coordinates>
</Point>
</Placemark>
<Placemark>
<name>
Fri Dec 23 12:05:00 2016 S=1.23 Km/hr
</name>
<styleUrl>
#styleMap_TLP_Normal
</styleUrl>
<Point>
<coordinates>
-64.9204712,-10.8438377,175.69
</coordinates>
</Point>
</Placemark>
<Placemark>
<name>
Fri Dec 23 12:05:10 2016 S=0.74 Km/hr
</name>
<styleUrl>
#styleMap_TLP_Normal
</styleUrl>
<Point>
<coordinates>
-64.9204865,-10.8437853,173.92
</coordinates>
</Point>
</Placemark>
<Placemark>
<name>
Fri Dec 23 12:05:20 2016 S=0.53 Km/hr
</name>
<styleUrl>
#styleMap_TLP_Normal
</styleUrl>
<Point>
<coordinates>
-64.9204788,-10.8437872,173.65
</coordinates>
</Point>
</Placemark>
<Placemark>
<name>
Fri Dec 23 12:05:30 2016 S=0.45 Km/hr
</name>
<styleUrl>
#styleMap_TLP_Normal
</styleUrl>
<Point>
<coordinates>
-64.9204712,-10.8437939,173.63
</coordinates>
</Point>
</Placemark>
<Placemark>
<name>
Fri Dec 23 12:05:40 2016 S=0.83 Km/hr
</name>
<styleUrl>
#styleMap_TLP_Normal
</styleUrl>
<Point>
<coordinates>
-64.9204559,-10.8438072,173.70
</coordinates>
</Point>
</Placemark>
<Placemark>
<name>
Fri Dec 23 12:05:50 2016 S=0.82 Km/hr
</name>
<styleUrl>
#styleMap_TLP_Normal
</styleUrl>
<Point>
<coordinates>
-64.9204330,-10.8438244,174.23
</coordinates>
</Point>
</Placemark>
<Placemark>
<name>
Fri Dec 23 12:06:00 2016 S=0.43 Km/hr
</name>
<styleUrl>
#styleMap_TLP_Normal
</styleUrl>
<Point>
<coordinates>
-64.9204102,-10.8438196,175.89
</coordinates>
</Point>
</Placemark>
<Placemark>
<name>
Fri Dec 23 12:06:10 2016 S=1.04 Km/hr
</name>
<styleUrl>
#styleMap_TLP_Normal
</styleUrl>
<Point>
<coordinates>
-64.9203568,-10.8438244,175.93
</coordinates>
</Point>
</Placemark>
<Placemark>
<name>
Fri Dec 23 12:06:20 2016 S=1.64 Km/hr
</name>
<styleUrl>
#styleMap_TLP_Normal
</styleUrl>
<Point>
<coordinates>
-64.9203568,-10.8438482,175.68
</coordinates>
</Point>
</Placemark>
<Placemark>
<name>
Fri Dec 23 12:06:30 2016 S=2.74 Km/hr
</name>
<styleUrl>
#styleMap_TLP_Normal
</styleUrl>
<Point>
<coordinates>
-64.9204330,-10.8438530,173.21
</coordinates>
</Point>
</Placemark>
<Placemark>
<name>
Fri Dec 23 12:06:40 2016 S=0.71 Km/hr
</name>
<styleUrl>
#styleMap_TLP_Normal
</styleUrl>
<Point>
<coordinates>
-64.9204483,-10.8438263,172.96
</coordinates>
</Point>
</Placemark>
<Placemark>
<name>
Fri Dec 23 12:06:50 2016 S=0.69 Km/hr
</name>
<styleUrl>
#styleMap_TLP_Normal
</styleUrl>
<Point>
<coordinates>
-64.9204636,-10.8438148,171.66
</coordinates>
</Point>
</Placemark>
<Placemark>
<name>
Fri Dec 23 12:07:00 2016 S=0.63 Km/hr
</name>
<styleUrl>
#styleMap_TLP_Normal
</styleUrl>
<Point>
<coordinates>
-64.9204636,-10.8438148,171.64
</coordinates>
</Point>
</Placemark>
<Placemark>
<name>
Fri Dec 23 12:07:10 2016 S=0.70 Km/hr
</name>
<styleUrl>
#styleMap_TLP_Normal
</styleUrl>
<Point>
<coordinates>
-64.9204788,-10.8438158,171.41
</coordinates>
</Point>
</Placemark>
<Placemark>
<name>
Fri Dec 23 12:07:20 2016 S=0.71 Km/hr
</name>
<styleUrl>
#styleMap_TLP_Normal
</styleUrl>
<Point>
<coordinates>
-64.9204865,-10.8438234,171.42
</coordinates>
</Point>
</Placemark>
<Placemark>
<name>
Fri Dec 23 12:07:30 2016 S=0.30 Km/hr
</name>
<styleUrl>
#styleMap_TLP_Normal
</styleUrl>
<Point>
<coordinates>
-64.9204941,-10.8438244,171.34
</coordinates>
</Point>
</Placemark>
<Placemark>
<name>
Fri Dec 23 12:07:40 2016 S=0.56 Km/hr
</name>
<styleUrl>
#styleMap_TLP_Normal
</styleUrl>
<Point>
<coordinates>
-64.9205017,-10.8438301,171.25
</coordinates>
</Point>
</Placemark>
<Placemark>
<name>
Fri Dec 23 12:07:50 2016 S=0.69 Km/hr
</name>
<styleUrl>
#styleMap_TLP_Normal
</styleUrl>
<Point>
<coordinates>
-64.9205170,-10.8438263,171.26
</coordinates>
</Point>
</Placemark>
<Placemark>
<name>
Fri Dec 23 12:08:00 2016 S=0.84 Km/hr
</name>
<styleUrl>
#styleMap_TLP_Normal
</styleUrl>
<Point>
<coordinates>
-64.9205322,-10.8438187,171.29
</coordinates>
</Point>
</Placemark>
<Placemark>
<name>
Fri Dec 23 12:08:10 2016 S=0.23 Km/hr
</name>
<styleUrl>
#styleMap_TLP_Normal
</styleUrl>
<Point>
<coordinates>
-64.9205322,-10.8438129,171.21
</coordinates>
</Point>
</Placemark>
<Placemark>
<name>
Fri Dec 23 12:08:20 2016 S=0.17 Km/hr
</name>
<styleUrl>
#styleMap_TLP_Normal
</styleUrl>
<Point>
<coordinates>
-64.9205246,-10.8438148,171.12
</coordinates>
</Point>
</Placemark>
<Placemark>
<name>
Fri Dec 23 12:08:30 2016 S=0.65 Km/hr
</name>
<styleUrl>
#styleMap_TLP_Normal
</styleUrl>
<Point>
<coordinates>
-64.9204941,-10.8438272,169.80
</coordinates>
</Point>
</Placemark>
<Placemark>
<name>
Fri Dec 23 12:08:40 2016 S=0.42 Km/hr
</name>
<styleUrl>
#styleMap_TLP_Normal
</styleUrl>
<Point>
<coordinates>
-64.9204788,-10.8438377,168.75
</coordinates>
</Point>
</Placemark>
<Placemark>
<name>
Fri Dec 23 12:08:50 2016 S=0.80 Km/hr
</name>
<styleUrl>
#styleMap_TLP_Normal
</styleUrl>
<Point>
<coordinates>
-64.9205093,-10.8438187,169.06
</coordinates>
</Point>
</Placemark>
<Placemark>
<name>
Fri Dec 23 12:09:00 2016 S=0.74 Km/hr
</name>
<styleUrl>
#styleMap_TLP_Normal
</styleUrl>
<Point>
<coordinates>
-64.9204941,-10.8437843,170.07
</coordinates>
</Point>
</Placemark>
<Placemark>
<name>
Fri Dec 23 12:09:10 2016 S=0.62 Km/hr
</name>
<styleUrl>
#styleMap_TLP_Normal
</styleUrl>
<Point>
<coordinates>
-64.9204865,-10.8437805,170.60
</coordinates>
</Point>
</Placemark>
<Placemark>
<name>
Fri Dec 23 12:09:20 2016 S=0.52 Km/hr
</name>
<styleUrl>
#styleMap_TLP_Normal
</styleUrl>
<Point>
<coordinates>
-64.9204941,-10.8437977,170.54
</coordinates>
</Point>
</Placemark>
<Placemark>
<name>
Fri Dec 23 12:09:30 2016 S=0.15 Km/hr
</name>
<styleUrl>
#styleMap_TLP_Normal
</styleUrl>
<Point>
<coordinates>
-64.9204941,-10.8438015,170.46
</coordinates>
</Point>
</Placemark>
<Placemark>
<name>
Fri Dec 23 12:09:40 2016 S=0.29 Km/hr
</name>
<styleUrl>
#styleMap_TLP_Normal
</styleUrl>
<Point>
<coordinates>
-64.9205017,-10.8438082,170.41
</coordinates>
</Point>
</Placemark>
<Placemark>
<name>
Fri Dec 23 12:09:50 2016 S=0.41 Km/hr
</name>
<styleUrl>
#styleMap_TLP_Normal
</styleUrl>
<Point>
<coordinates>
-64.9205093,-10.8438387,169.63
</coordinates>
</Point>
</Placemark>
<Placemark>
<name>
Fri Dec 23 12:10:00 2016 S=0.11 Km/hr
</name>
<styleUrl>
#styleMap_TLP_Normal
</styleUrl>
<Point>
<coordinates>
-64.9205093,-10.8438406,169.49
</coordinates>
</Point>
</Placemark>
<Placemark>
<name>
Fri Dec 23 12:10:10 2016 S=0.02 Km/hr
</name>
<styleUrl>
#styleMap_TLP_Normal
</styleUrl>
<Point>
<coordinates>
-64.9205017,-10.8438425,169.48
</coordinates>
</Point>
</Placemark>
<Placemark>
<name>
Fri Dec 23 12:10:20 2016 S=0.02 Km/hr
</name>
<styleUrl>
#styleMap_TLP_Normal
</styleUrl>
<Point>
<coordinates>
-64.9205017,-10.8438425,169.46
</coordinates>
</Point>
</Placemark>
<Placemark>
<name>
Fri Dec 23 12:10:30 2016 S=0.01 Km/hr
</name>
<styleUrl>
#styleMap_TLP_Normal
</styleUrl>
<Point>
<coordinates>
-64.9205017,-10.8438416,169.44
</coordinates>
</Point>
</Placemark>
<Placemark>
<name>
Fri Dec 23 12:10:40 2016 S=0.01 Km/hr
</name>
<styleUrl>
#styleMap_TLP_Normal
</styleUrl>
<Point>
<coordinates>
-64.9205017,-10.8438406,169.44
</coordinates>
</Point>
</Placemark>
<Placemark>
<name>
Fri Dec 23 12:10:50 2016 S=0.01 Km/hr
</name>
<styleUrl>
#styleMap_TLP_Normal
</styleUrl>
<Point>
<coordinates>
-64.9205017,-10.8438396,169.40
</coordinates>
</Point>
</Placemark>
<Placemark>
<name>
Fri Dec 23 12:11:00 2016 S=0.01 Km/hr
</name>
<styleUrl>
#styleMap_TLP_Normal
</styleUrl>
<Point>
<coordinates>
-64.9204941,-10.8438387,169.34
</coordinates>
</Point>
</Placemark>
<Placemark>
<name>
Fri Dec 23 12:11:10 2016 S=0.01 Km/hr
</name>
<styleUrl>
#styleMap_TLP_Normal
</styleUrl>
<Point>
<coordinates>
-64.9204941,-10.8438396,169.31
</coordinates>
</Point>
</Placemark>
<Placemark>
<name>
Fri Dec 23 12:11:20 2016 S=0.01 Km/hr
</name>
<styleUrl>
#styleMap_TLP_Normal
</styleUrl>
<Point>
<coordinates>
-64.9204941,-10.8438396,169.25
</coordinates>
</Point>
</Placemark>
<Placemark>
<name>
Fri Dec 23 12:11:30 2016 S=0.01 Km/hr
</name>
<styleUrl>
#styleMap_TLP_Normal
</styleUrl>
<Point>
<coordinates>
-64.9204941,-10.8438396,169.24
</coordinates>
</Point>
</Placemark>
<Placemark>
<name>
Fri Dec 23 12:11:40 2016 S=0.01 Km/hr
</name>
<styleUrl>
#styleMap_TLP_Normal
</styleUrl>
<Point>
<coordinates>
-64.9204941,-10.8438396,169.23
</coordinates>
</Point>
</Placemark>
<Placemark>
<name>
Fri Dec 23 12:11:50 2016 S=0.02 Km/hr
</name>
<styleUrl>
#styleMap_TLP_Normal
</styleUrl>
<Point>
<coordinates>
-64.9204941,-10.8438396,169.18
</coordinates>
</Point>
</Placemark>
<Placemark>
<name>
Fri Dec 23 12:12:00 2016 S=0.01 Km/hr
</name>
<styleUrl>
#styleMap_TLP_Normal
</styleUrl>
<Point>
<coordinates>
-64.9204941,-10.8438396,169.13
</coordinates>
</Point>
</Placemark>
<Placemark>
<name>
Fri Dec 23 12:12:10 2016 S=0.01 Km/hr
</name>
<styleUrl>
#styleMap_TLP_Normal
</styleUrl>
<Point>
<coordinates>
-64.9204941,-10.8438387,169.06
</coordinates>
</Point>
</Placemark>
<Placemark>
<name>
Fri Dec 23 12:12:20 2016 S=0.01 Km/hr
</name>
<styleUrl>
#styleMap_TLP_Normal
</styleUrl>
<Point>
<coordinates>
-64.9204941,-10.8438368,169.01
</coordinates>
</Point>
</Placemark>
<Placemark>
<name>
Fri Dec 23 12:12:30 2016 S=0.01 Km/hr
</name>
<styleUrl>
#styleMap_TLP_Normal
</styleUrl>
<Point>
<coordinates>
-64.9204941,-10.8438358,168.96
</coordinates>
</Point>
</Placemark>
<Placemark>
<name>
Fri Dec 23 12:12:40 2016 S=0.03 Km/hr
</name>
<styleUrl>
#styleMap_TLP_Normal
</styleUrl>
<Point>
<coordinates>
-64.9204865,-10.8438358,168.93
</coordinates>
</Point>
</Placemark>
<Placemark>
<name>
Fri Dec 23 12:12:50 2016 S=0.02 Km/hr
</name>
<styleUrl>
#styleMap_TLP_Normal
</styleUrl>
<Point>
<coordinates>
-64.9204865,-10.8438358,168.88
</coordinates>
</Point>
</Placemark>
<Placemark>
<name>
Fri Dec 23 12:13:00 2016 S=0.01 Km/hr
</name>
<styleUrl>
#styleMap_TLP_Normal
</styleUrl>
<Point>
<coordinates>
-64.9204865,-10.8438339,168.88
</coordinates>
</Point>
</Placemark>
<Placemark>
<name>
Fri Dec 23 12:13:10 2016 S=0.03 Km/hr
</name>
<styleUrl>
#styleMap_TLP_Normal
</styleUrl>
<Point>
<coordinates>
-64.9204865,-10.8438330,168.89
</coordinates>
</Point>
</Placemark>
<Placemark>
<name>
Fri Dec 23 12:13:20 2016 S=0.01 Km/hr
</name>
<styleUrl>
#styleMap_TLP_Normal
</styleUrl>
<Point>
<coordinates>
-64.9204865,-10.8438320,168.89
</coordinates>
</Point>
</Placemark>
<Placemark>
<name>
Fri Dec 23 12:13:30 2016 S=0.17 Km/hr
</name>
<styleUrl>
#styleMap_TLP_Normal
</styleUrl>
<Point>
<coordinates>
-64.9204865,-10.8438330,168.92
</coordinates>
</Point>
</Placemark>
<Placemark>
<name>
Fri Dec 23 12:13:40 2016 S=1.04 Km/hr
</name>
<styleUrl>
#styleMap_TLP_Normal
</styleUrl>
<Point>
<coordinates>
-64.9204712,-10.8438253,169.05
</coordinates>
</Point>
</Placemark>
<Placemark>
<name>
Fri Dec 23 12:13:50 2016 S=1.34 Km/hr
</name>
<styleUrl>
#styleMap_TLP_Normal
</styleUrl>
<Point>
<coordinates>
-64.9203873,-10.8438435,170.47
</coordinates>
</Point>
</Placemark>
<Placemark>
<name>
Fri Dec 23 12:14:00 2016 S=1.53 Km/hr
</name>
<styleUrl>
#styleMap_TLP_Normal
</styleUrl>
<Point>
<coordinates>
-64.9203339,-10.8437939,172.29
</coordinates>
</Point>
</Placemark>
<Placemark>
<name>
Fri Dec 23 12:14:10 2016 S=1.41 Km/hr
</name>
<styleUrl>
#styleMap_TLP_Normal
</styleUrl>
<Point>
<coordinates>
-64.9202652,-10.8437557,173.66
</coordinates>
</Point>
</Placemark>
<Placemark>
<name>
Fri Dec 23 12:14:20 2016 S=1.50 Km/hr
</name>
<styleUrl>
#styleMap_TLP_Normal
</styleUrl>
<Point>
<coordinates>
-64.9201965,-10.8436966,174.99
</coordinates>
</Point>
</Placemark>
<Placemark>
<name>
Fri Dec 23 12:14:30 2016 S=1.67 Km/hr
</name>
<styleUrl>
#styleMap_TLP_Normal
</styleUrl>
<Point>
<coordinates>
-64.9201202,-10.8435898,175.37
</coordinates>
</Point>
</Placemark>
<Placemark>
<name>
Fri Dec 23 12:14:40 2016 S=0.99 Km/hr
</name>
<styleUrl>
#styleMap_TLP_Normal
</styleUrl>
<Point>
<coordinates>
-64.9200287,-10.8435774,175.31
</coordinates>
</Point>
</Placemark>
<Placemark>
<name>
Fri Dec 23 12:14:50 2016 S=0.29 Km/hr
</name>
<styleUrl>
#styleMap_TLP_Normal
</styleUrl>
<Point>
<coordinates>
-64.9200134,-10.8435736,175.92
</coordinates>
</Point>
</Placemark>
<Placemark>
<name>
Fri Dec 23 12:15:00 2016 S=0.22 Km/hr
</name>
<styleUrl>
#styleMap_TLP_Normal
</styleUrl>
<Point>
<coordinates>
-64.9200058,-10.8435602,176.51
</coordinates>
</Point>
</Placemark>
<Placemark>
<name>
Fri Dec 23 12:15:10 2016 S=0.42 Km/hr
</name>
<styleUrl>
#styleMap_TLP_Normal
</styleUrl>
<Point>
<coordinates>
-64.9200134,-10.8435545,177.14
</coordinates>
</Point>
</Placemark>
<Placemark>
<name>
Fri Dec 23 12:15:20 2016 S=1.40 Km/hr
</name>
<styleUrl>
#styleMap_TLP_Normal
</styleUrl>
<Point>
<coordinates>
-64.9200592,-10.8435421,178.40
</coordinates>
</Point>
</Placemark>
<Placemark>
<name>
Fri Dec 23 12:15:30 2016 S=0.69 Km/hr
</name>
<styleUrl>
#styleMap_TLP_Normal
</styleUrl>
<Point>
<coordinates>
-64.9200592,-10.8435736,179.75
</coordinates>
</Point>
</Placemark>
<Placemark>
<name>
Fri Dec 23 12:15:40 2016 S=0.38 Km/hr
</name>
<styleUrl>
#styleMap_TLP_Normal
</styleUrl>
<Point>
<coordinates>
-64.9200363,-10.8435698,180.55
</coordinates>
</Point>
</Placemark>
<Placemark>
<name>
Fri Dec 23 12:15:50 2016 S=0.23 Km/hr
</name>
<styleUrl>
#styleMap_TLP_Normal
</styleUrl>
<Point>
<coordinates>
-64.9200363,-10.8435640,181.52
</coordinates>
</Point>
</Placemark>
<Placemark>
<name>
Fri Dec 23 12:16:00 2016 S=0.40 Km/hr
</name>
<styleUrl>
#styleMap_TLP_Normal
</styleUrl>
<Point>
<coordinates>
-64.9200363,-10.8435621,182.50
</coordinates>
</Point>
</Placemark>
<Placemark>
<name>
Fri Dec 23 12:16:10 2016 S=0.58 Km/hr
</name>
<styleUrl>
#styleMap_TLP_Normal
</styleUrl>
<Point>
<coordinates>
-64.9200058,-10.8435898,183.94
</coordinates>
</Point>
</Placemark>
<Placemark>
<name>
Fri Dec 23 12:16:20 2016 S=0.11 Km/hr
</name>
<styleUrl>
#styleMap_TLP_Normal
</styleUrl>
<Point>
<coordinates>
-64.9199982,-10.8435984,184.82
</coordinates>
</Point>
</Placemark>
<Placemark>
<name>
Fri Dec 23 12:16:30 2016 S=1.25 Km/hr
</name>
<styleUrl>
#styleMap_TLP_Normal
</styleUrl>
<Point>
<coordinates>
-64.9199829,-10.8435707,186.11
</coordinates>
</Point>
</Placemark>
<Placemark>
<name>
Fri Dec 23 12:16:40 2016 S=0.96 Km/hr
</name>
<styleUrl>
#styleMap_TLP_Normal
</styleUrl>
<Point>
<coordinates>
-64.9199448,-10.8435650,187.14
</coordinates>
</Point>
</Placemark>
<Placemark>
<name>
Fri Dec 23 12:16:50 2016 S=0.22 Km/hr
</name>
<styleUrl>
#styleMap_TLP_Normal
</styleUrl>
<Point>
<coordinates>
-64.9198990,-10.8435459,186.93
</coordinates>
</Point>
</Placemark>
<Placemark>
<name>
Fri Dec 23 12:17:00 2016 S=0.71 Km/hr
</name>
<styleUrl>
#styleMap_TLP_Normal
</styleUrl>
<Point>
<coordinates>
-64.9198990,-10.8435373,187.44
</coordinates>
</Point>
</Placemark>
<Placemark>
<name>
Fri Dec 23 12:17:10 2016 S=0.25 Km/hr
</name>
<styleUrl>
#styleMap_TLP_Normal
</styleUrl>
<Point>
<coordinates>
-64.9198914,-10.8435297,187.66
</coordinates>
</Point>
</Placemark>
<Placemark>
<name>
Fri Dec 23 12:17:20 2016 S=0.80 Km/hr
</name>
<styleUrl>
#styleMap_TLP_Normal
</styleUrl>
<Point>
<coordinates>
-64.9198914,-10.8435373,187.56
</coordinates>
</Point>
</Placemark>
<Placemark>
<name>
Fri Dec 23 12:17:30 2016 S=0.99 Km/hr
</name>
<styleUrl>
#styleMap_TLP_Normal
</styleUrl>
<Point>
<coordinates>
-64.9198837,-10.8435516,187.14
</coordinates>
</Point>
</Placemark>
<Placemark>
<name>
Fri Dec 23 12:17:40 2016 S=0.93 Km/hr
</name>
<styleUrl>
#styleMap_TLP_Normal
</styleUrl>
<Point>
<coordinates>
-64.9198685,-10.8435640,186.62
</coordinates>
</Point>
</Placemark>
<Placemark>
<name>
Fri Dec 23 12:17:50 2016 S=0.69 Km/hr
</name>
<styleUrl>
#styleMap_TLP_Normal
</styleUrl>
<Point>
<coordinates>
-64.9198608,-10.8435564,186.20
</coordinates>
</Point>
</Placemark>
<Placemark>
<name>
Fri Dec 23 12:18:00 2016 S=0.47 Km/hr
</name>
<styleUrl>
#styleMap_TLP_Normal
</styleUrl>
<Point>
<coordinates>
-64.9198608,-10.8435497,185.79
</coordinates>
</Point>
</Placemark>
<Placemark>
<name>
Fri Dec 23 12:18:10 2016 S=0.39 Km/hr
</name>
<styleUrl>
#styleMap_TLP_Normal
</styleUrl>
<Point>
<coordinates>
-64.9198532,-10.8435364,185.35
</coordinates>
</Point>
</Placemark>
<Placemark>
<name>
Fri Dec 23 12:18:20 2016 S=0.40 Km/hr
</name>
<styleUrl>
#styleMap_TLP_Normal
</styleUrl>
<Point>
<coordinates>
-64.9198608,-10.8435364,184.93
</coordinates>
</Point>
</Placemark>
<Placemark>
<name>
Fri Dec 23 12:18:30 2016 S=0.33 Km/hr
</name>
<styleUrl>
#styleMap_TLP_Normal
</styleUrl>
<Point>
<coordinates>
-64.9198532,-10.8435507,184.50
</coordinates>
</Point>
</Placemark>
<Placemark>
<name>
Fri Dec 23 12:18:40 2016 S=0.12 Km/hr
</name>
<styleUrl>
#styleMap_TLP_Normal
</styleUrl>
<Point>
<coordinates>
-64.9198532,-10.8435497,184.07
</coordinates>
</Point>
</Placemark>
<Placemark>
<name>
Fri Dec 23 12:18:50 2016 S=0.61 Km/hr
</name>
<styleUrl>
#styleMap_TLP_Normal
</styleUrl>
<Point>
<coordinates>
-64.9198608,-10.8435431,183.63
</coordinates>
</Point>
</Placemark>
<Placemark>
<name>
Fri Dec 23 12:19:00 2016 S=0.63 Km/hr
</name>
<styleUrl>
#styleMap_TLP_Normal
</styleUrl>
<Point>
<coordinates>
-64.9198685,-10.8435583,183.13
</coordinates>
</Point>
</Placemark>
<Placemark>
<name>
Fri Dec 23 12:19:10 2016 S=0.86 Km/hr
</name>
<styleUrl>
#styleMap_TLP_Normal
</styleUrl>
<Point>
<coordinates>
-64.9198456,-10.8435955,182.63
</coordinates>
</Point>
</Placemark>
<Placemark>
<name>
Fri Dec 23 12:19:20 2016 S=1.04 Km/hr
</name>
<styleUrl>
#styleMap_TLP_Normal
</styleUrl>
<Point>
<coordinates>
-64.9198608,-10.8435841,182.31
</coordinates>
</Point>
</Placemark>
<Placemark>
<name>
Fri Dec 23 12:19:30 2016 S=0.79 Km/hr
</name>
<styleUrl>
#styleMap_TLP_Normal
</styleUrl>
<Point>
<coordinates>
-64.9198837,-10.8435526,181.61
</coordinates>
</Point>
</Placemark>
<Placemark>
<name>
Fri Dec 23 12:19:40 2016 S=0.99 Km/hr
</name>
<styleUrl>
#styleMap_TLP_Normal
</styleUrl>
<Point>
<coordinates>
-64.9198685,-10.8435421,181.26
</coordinates>
</Point>
</Placemark>
<Placemark>
<name>
Fri Dec 23 12:19:50 2016 S=0.72 Km/hr
</name>
<styleUrl>
#styleMap_TLP_Normal
</styleUrl>
<Point>
<coordinates>
-64.9198380,-10.8435211,180.42
</coordinates>
</Point>
</Placemark>
<Placemark>
<name>
Fri Dec 23 12:20:00 2016 S=0.30 Km/hr
</name>
<styleUrl>
#styleMap_TLP_Normal
</styleUrl>
<Point>
<coordinates>
-64.9198303,-10.8435240,179.94
</coordinates>
</Point>
</Placemark>
<Placemark>
<name>
Fri Dec 23 12:20:10 2016 S=1.14 Km/hr
</name>
<styleUrl>
#styleMap_TLP_Normal
</styleUrl>
<Point>
<coordinates>
-64.9198456,-10.8435163,179.49
</coordinates>
</Point>
</Placemark>
<Placemark>
<name>
Fri Dec 23 12:20:20 2016 S=0.89 Km/hr
</name>
<styleUrl>
#styleMap_TLP_Normal
</styleUrl>
<Point>
<coordinates>
-64.9198990,-10.8435450,177.94
</coordinates>
</Point>
</Placemark>
<Placemark>
<name>
Fri Dec 23 12:20:30 2016 S=0.80 Km/hr
</name>
<styleUrl>
#styleMap_TLP_Normal
</styleUrl>
<Point>
<coordinates>
-64.9198914,-10.8435335,177.28
</coordinates>
</Point>
</Placemark>
<Placemark>
<name>
Fri Dec 23 12:20:40 2016 S=0.81 Km/hr
</name>
<styleUrl>
#styleMap_TLP_Normal
</styleUrl>
<Point>
<coordinates>
-64.9199066,-10.8435240,176.66
</coordinates>
</Point>
</Placemark>
<Placemark>
<name>
Fri Dec 23 12:20:50 2016 S=0.85 Km/hr
</name>
<styleUrl>
#styleMap_TLP_Normal
</styleUrl>
<Point>
<coordinates>
-64.9199295,-10.8435278,176.02
</coordinates>
</Point>
</Placemark>
<Placemark>
<name>
Fri Dec 23 12:21:00 2016 S=0.59 Km/hr
</name>
<styleUrl>
#styleMap_TLP_Normal
</styleUrl>
<Point>
<coordinates>
-64.9199448,-10.8435287,175.53
</coordinates>
</Point>
</Placemark>
<Placemark>
<name>
Fri Dec 23 12:21:10 2016 S=0.21 Km/hr
</name>
<styleUrl>
#styleMap_TLP_Normal
</styleUrl>
<Point>
<coordinates>
-64.9199524,-10.8435163,175.07
</coordinates>
</Point>
</Placemark>
<Placemark>
<name>
Fri Dec 23 12:21:20 2016 S=0.37 Km/hr
</name>
<styleUrl>
#styleMap_TLP_Normal
</styleUrl>
<Point>
<coordinates>
-64.9199448,-10.8435268,174.71
</coordinates>
</Point>
</Placemark>
<Placemark>
<name>
Fri Dec 23 12:21:30 2016 S=0.74 Km/hr
</name>
<styleUrl>
#styleMap_TLP_Normal
</styleUrl>
<Point>
<coordinates>
-64.9199371,-10.8435354,174.51
</coordinates>
</Point>
</Placemark>
<Placemark>
<name>
Fri Dec 23 12:21:40 2016 S=0.49 Km/hr
</name>
<styleUrl>
#styleMap_TLP_Normal
</styleUrl>
<Point>
<coordinates>
-64.9199295,-10.8435440,174.21
</coordinates>
</Point>
</Placemark>
<Placemark>
<name>
Fri Dec 23 12:21:50 2016 S=0.59 Km/hr
</name>
<styleUrl>
#styleMap_TLP_Normal
</styleUrl>
<Point>
<coordinates>
-64.9199295,-10.8435268,173.85
</coordinates>
</Point>
</Placemark>
<Placemark>
<name>
Fri Dec 23 12:22:00 2016 S=0.53 Km/hr
</name>
<styleUrl>
#styleMap_TLP_Normal
</styleUrl>
<Point>
<coordinates>
-64.9199219,-10.8435116,173.49
</coordinates>
</Point>
</Placemark>
<Placemark>
<name>
Fri Dec 23 12:22:10 2016 S=1.21 Km/hr
</name>
<styleUrl>
#styleMap_TLP_Normal
</styleUrl>
<Point>
<coordinates>
-64.9198837,-10.8435068,173.58
</coordinates>
</Point>
</Placemark>
<Placemark>
<name>
Fri Dec 23 12:22:20 2016 S=0.67 Km/hr
</name>
<styleUrl>
#styleMap_TLP_Normal
</styleUrl>
<Point>
<coordinates>
-64.9198456,-10.8435211,172.64
</coordinates>
</Point>
</Placemark>
<Placemark>
<name>
Fri Dec 23 12:22:30 2016 S=0.35 Km/hr
</name>
<styleUrl>
#styleMap_TLP_Normal
</styleUrl>
<Point>
<coordinates>
-64.9198227,-10.8435221,172.21
</coordinates>
</Point>
</Placemark>
<Placemark>
<name>
Fri Dec 23 12:22:40 2016 S=0.60 Km/hr
</name>
<styleUrl>
#styleMap_TLP_Normal
</styleUrl>
<Point>
<coordinates>
-64.9198151,-10.8435202,172.36
</coordinates>
</Point>
</Placemark>
<Placemark>
<name>
Fri Dec 23 12:22:50 2016 S=0.78 Km/hr
</name>
<styleUrl>
#styleMap_TLP_Normal
</styleUrl>
<Point>
<coordinates>
-64.9197998,-10.8435154,172.09
</coordinates>
</Point>
</Placemark>
<Placemark>
<name>
Fri Dec 23 12:23:00 2016 S=0.02 Km/hr
</name>
<styleUrl>
#styleMap_TLP_Normal
</styleUrl>
<Point>
<coordinates>
-64.9197845,-10.8435135,171.80
</coordinates>
</Point>
</Placemark>
<Placemark>
<name>
Fri Dec 23 12:23:10 2016 S=1.04 Km/hr
</name>
<styleUrl>
#styleMap_TLP_Normal
</styleUrl>
<Point>
<coordinates>
-64.9198074,-10.8435087,171.71
</coordinates>
</Point>
</Placemark>
<Placemark>
<name>
Fri Dec 23 12:23:20 2016 S=0.77 Km/hr
</name>
<styleUrl>
#styleMap_TLP_Normal
</styleUrl>
<Point>
<coordinates>
-64.9198227,-10.8434973,171.61
</coordinates>
</Point>
</Placemark>
<Placemark>
<name>
Fri Dec 23 12:23:30 2016 S=0.26 Km/hr
</name>
<styleUrl>
#styleMap_TLP_Normal
</styleUrl>
<Point>
<coordinates>
-64.9198303,-10.8434963,171.77
</coordinates>
</Point>
</Placemark>
<Placemark>
<name>
Fri Dec 23 12:23:40 2016 S=0.13 Km/hr
</name>
<styleUrl>
#styleMap_TLP_Normal
</styleUrl>
<Point>
<coordinates>
-64.9198380,-10.8434973,172.23
</coordinates>
</Point>
</Placemark>
<Placemark>
<name>
Fri Dec 23 12:23:50 2016 S=0.01 Km/hr
</name>
<styleUrl>
#styleMap_TLP_Normal
</styleUrl>
<Point>
<coordinates>
-64.9198380,-10.8434973,172.43
</coordinates>
</Point>
</Placemark>
<Placemark>
<name>
Fri Dec 23 12:24:00 2016 S=0.00 Km/hr
</name>
<styleUrl>
#styleMap_TLP_Normal
</styleUrl>
<Point>
<coordinates>
-64.9198380,-10.8434963,172.46
</coordinates>
</Point>
</Placemark>
<Placemark>
<name>
Fri Dec 23 12:24:10 2016 S=0.30 Km/hr
</name>
<styleUrl>
#styleMap_TLP_Normal
</styleUrl>
<Point>
<coordinates>
-64.9198303,-10.8434963,172.53
</coordinates>
</Point>
</Placemark>
<Placemark>
<name>
Fri Dec 23 12:24:20 2016 S=0.59 Km/hr
</name>
<styleUrl>
#styleMap_TLP_Normal
</styleUrl>
<Point>
<coordinates>
-64.9198227,-10.8435001,172.77
</coordinates>
</Point>
</Placemark>
<Placemark>
<name>
Fri Dec 23 12:24:30 2016 S=0.23 Km/hr
</name>
<styleUrl>
#styleMap_TLP_Normal
</styleUrl>
<Point>
<coordinates>
-64.9198151,-10.8435040,173.23
</coordinates>
</Point>
</Placemark>
<Placemark>
<name>
Fri Dec 23 12:24:40 2016 S=0.45 Km/hr
</name>
<styleUrl>
#styleMap_TLP_Normal
</styleUrl>
<Point>
<coordinates>
-64.9198151,-10.8434992,173.97
</coordinates>
</Point>
</Placemark>
<Placemark>
<name>
Fri Dec 23 12:24:50 2016 S=0.89 Km/hr
</name>
<styleUrl>
#styleMap_TLP_Normal
</styleUrl>
<Point>
<coordinates>
-64.9198227,-10.8435192,174.82
</coordinates>
</Point>
</Placemark>
<Placemark>
<name>
Fri Dec 23 12:25:00 2016 S=0.75 Km/hr
</name>
<styleUrl>
#styleMap_TLP_Normal
</styleUrl>
<Point>
<coordinates>
-64.9198380,-10.8435297,175.91
</coordinates>
</Point>
</Placemark>
<Placemark>
<name>
Fri Dec 23 12:25:10 2016 S=0.53 Km/hr
</name>
<styleUrl>
#styleMap_TLP_Normal
</styleUrl>
<Point>
<coordinates>
-64.9198608,-10.8435297,177.13
</coordinates>
</Point>
</Placemark>
<Placemark>
<name>
Fri Dec 23 12:25:20 2016 S=0.52 Km/hr
</name>
<styleUrl>
#styleMap_TLP_Normal
</styleUrl>
<Point>
<coordinates>
-64.9198685,-10.8435221,178.33
</coordinates>
</Point>
</Placemark>
<Placemark>
<name>
Fri Dec 23 12:25:30 2016 S=1.37 Km/hr
</name>
<styleUrl>
#styleMap_TLP_Normal
</styleUrl>
<Point>
<coordinates>
-64.9198227,-10.8434839,174.48
</coordinates>
</Point>
</Placemark>
<Placemark>
<name>
Fri Dec 23 12:25:40 2016 S=0.90 Km/hr
</name>
<styleUrl>
#styleMap_TLP_Normal
</styleUrl>
<Point>
<coordinates>
-64.9197998,-10.8434410,171.93
</coordinates>
</Point>
</Placemark>
<Placemark>
<name>
Fri Dec 23 12:25:50 2016 S=0.42 Km/hr
</name>
<styleUrl>
#styleMap_TLP_Normal
</styleUrl>
<Point>
<coordinates>
-64.9197922,-10.8434248,171.79
</coordinates>
</Point>
</Placemark>
<Placemark>
<name>
Fri Dec 23 12:26:00 2016 S=0.46 Km/hr
</name>
<styleUrl>
#styleMap_TLP_Normal
</styleUrl>
<Point>
<coordinates>
-64.9197845,-10.8434305,171.67
</coordinates>
</Point>
</Placemark>
<Placemark>
<name>
Fri Dec 23 12:26:10 2016 S=0.59 Km/hr
</name>
<styleUrl>
#styleMap_TLP_Normal
</styleUrl>
<Point>
<coordinates>
-64.9197922,-10.8434429,171.52
</coordinates>
</Point>
</Placemark>
<Placemark>
<name>
Fri Dec 23 12:26:20 2016 S=1.24 Km/hr
</name>
<styleUrl>
#styleMap_TLP_Normal
</styleUrl>
<Point>
<coordinates>
-64.9198074,-10.8434620,171.56
</coordinates>
</Point>
</Placemark>
<Placemark>
<name>
Fri Dec 23 12:26:30 2016 S=1.53 Km/hr
</name>
<styleUrl>
#styleMap_TLP_Normal
</styleUrl>
<Point>
<coordinates>
-64.9198761,-10.8435316,172.46
</coordinates>
</Point>
</Placemark>
<Placemark>
<name>
Fri Dec 23 12:26:40 2016 S=1.21 Km/hr
</name>
<styleUrl>
#styleMap_TLP_Normal
</styleUrl>
<Point>
<coordinates>
-64.9198914,-10.8435688,172.59
</coordinates>
</Point>
</Placemark>
<Placemark>
<name>
Fri Dec 23 12:26:50 2016 S=0.82 Km/hr
</name>
<styleUrl>
#styleMap_TLP_Normal
</styleUrl>
<Point>
<coordinates>
-64.9199142,-10.8435936,173.23
</coordinates>
</Point>
</Placemark>
<Placemark>
<name>
Fri Dec 23 12:27:00 2016 S=0.40 Km/hr
</name>
<styleUrl>
#styleMap_TLP_Normal
</styleUrl>
<Point>
<coordinates>
-64.9199219,-10.8435869,173.36
</coordinates>
</Point>
</Placemark>
<Placemark>
<name>
Fri Dec 23 12:27:10 2016 S=1.58 Km/hr
</name>
<styleUrl>
#styleMap_TLP_Normal
</styleUrl>
<Point>
<coordinates>
-64.9199448,-10.8435211,173.40
</coordinates>
</Point>
</Placemark>
<Placemark>
<name>
Fri Dec 23 12:27:20 2016 S=1.66 Km/hr
</name>
<styleUrl>
#styleMap_TLP_Normal
</styleUrl>
<Point>
<coordinates>
-64.9199448,-10.8434572,173.72
</coordinates>
</Point>
</Placemark>
<Placemark>
<name>
Fri Dec 23 12:27:30 2016 S=1.75 Km/hr
</name>
<styleUrl>
#styleMap_TLP_Normal
</styleUrl>
<Point>
<coordinates>
-64.9199219,-10.8433981,174.70
</coordinates>
</Point>
</Placemark>
<Placemark>
<name>
Fri Dec 23 12:27:40 2016 S=2.46 Km/hr
</name>
<styleUrl>
#styleMap_TLP_Normal
</styleUrl>
<Point>
<coordinates>
-64.9198761,-10.8433075,176.28
</coordinates>
</Point>
</Placemark>
<Placemark>
<name>
Fri Dec 23 12:27:50 2016 S=1.49 Km/hr
</name>
<styleUrl>
#styleMap_TLP_Normal
</styleUrl>
<Point>
<coordinates>
-64.9198456,-10.8432493,179.13
</coordinates>
</Point>
</Placemark>
<Placemark>
<name>
Fri Dec 23 12:28:00 2016 S=0.83 Km/hr
</name>
<styleUrl>
#styleMap_TLP_Normal
</styleUrl>
<Point>
<coordinates>
-64.9198608,-10.8432302,182.48
</coordinates>
</Point>
</Placemark>
<Placemark>
<name>
Fri Dec 23 12:28:10 2016 S=1.61 Km/hr
</name>
<styleUrl>
#styleMap_TLP_Normal
</styleUrl>
<Point>
<coordinates>
-64.9199142,-10.8431673,182.69
</coordinates>
</Point>
</Placemark>
<Placemark>
<name>
Fri Dec 23 12:28:20 2016 S=1.79 Km/hr
</name>
<styleUrl>
#styleMap_TLP_Normal
</styleUrl>
<Point>
<coordinates>
-64.9199829,-10.8430576,183.26
</coordinates>
</Point>
</Placemark>
<Placemark>
<name>
Fri Dec 23 12:28:30 2016 S=1.83 Km/hr
</name>
<styleUrl>
#styleMap_TLP_Normal
</styleUrl>
<Point>
<coordinates>
-64.9200134,-10.8428774,185.53
</coordinates>
</Point>
</Placemark>
<Placemark>
<name>
Fri Dec 23 12:28:40 2016 S=1.63 Km/hr
</name>
<styleUrl>
#styleMap_TLP_Normal
</styleUrl>
<Point>
<coordinates>
-64.9200058,-10.8428040,186.41
</coordinates>
</Point>
</Placemark>
<Placemark>
<name>
Fri Dec 23 12:28:50 2016 S=2.17 Km/hr
</name>
<styleUrl>
#styleMap_TLP_Normal
</styleUrl>
<Point>
<coordinates>
-64.9199448,-10.8427315,187.08
</coordinates>
</Point>
</Placemark>
<Placemark>
<name>
Fri Dec 23 12:29:00 2016 S=1.54 Km/hr
</name>
<styleUrl>
#styleMap_TLP_Normal
</styleUrl>
<Point>
<coordinates>
-64.9198837,-10.8427238,187.99
</coordinates>
</Point>
</Placemark>
<Placemark>
<name>
Fri Dec 23 12:29:10 2016 S=1.34 Km/hr
</name>
<styleUrl>
#styleMap_TLP_Normal
</styleUrl>
<Point>
<coordinates>
-64.9198456,-10.8427114,188.82
</coordinates>
</Point>
</Placemark>
<Placemark>
<name>
Fri Dec 23 12:29:20 2016 S=2.14 Km/hr
</name>
<styleUrl>
#styleMap_TLP_Normal
</styleUrl>
<Point>
<coordinates>
-64.9197540,-10.8426790,189.63
</coordinates>
</Point>
</Placemark>
<Placemark>
<name>
Fri Dec 23 12:29:30 2016 S=1.54 Km/hr
</name>
<styleUrl>
#styleMap_TLP_Normal
</styleUrl>
<Point>
<coordinates>
-64.9197083,-10.8426352,189.68
</coordinates>
</Point>
</Placemark>
<Placemark>
<name>
Fri Dec 23 12:29:40 2016 S=0.73 Km/hr
</name>
<styleUrl>
#styleMap_TLP_Normal
</styleUrl>
<Point>
<coordinates>
-64.9196625,-10.8426075,188.44
</coordinates>
</Point>
</Placemark>
<Placemark>
<name>
Fri Dec 23 12:29:50 2016 S=0.71 Km/hr
</name>
<styleUrl>
#styleMap_TLP_Normal
</styleUrl>
<Point>
<coordinates>
-64.9196548,-10.8425951,189.04
</coordinates>
</Point>
</Placemark>
<Placemark>
<name>
Fri Dec 23 12:30:00 2016 S=1.44 Km/hr
</name>
<styleUrl>
#styleMap_TLP_Normal
</styleUrl>
<Point>
<coordinates>
-64.9196472,-10.8425341,188.32
</coordinates>
</Point>
</Placemark>
<Placemark>
<name>
Fri Dec 23 12:30:10 2016 S=1.10 Km/hr
</name>
<styleUrl>
#styleMap_TLP_Normal
</styleUrl>
<Point>
<coordinates>
-64.9196472,-10.8425026,188.23
</coordinates>
</Point>
</Placemark>
<Placemark>
<name>
Fri Dec 23 12:30:20 2016 S=0.91 Km/hr
</name>
<styleUrl>
#styleMap_TLP_Normal
</styleUrl>
<Point>
<coordinates>
-64.9196625,-10.8424664,188.02
</coordinates>
</Point>
</Placemark>
<Placemark>
<name>
Fri Dec 23 12:30:30 2016 S=0.26 Km/hr
</name>
<styleUrl>
#styleMap_TLP_Normal
</styleUrl>
<Point>
<coordinates>
-64.9196472,-10.8424635,188.08
</coordinates>
</Point>
</Placemark>
<Placemark>
<name>
Fri Dec 23 12:30:40 2016 S=0.58 Km/hr
</name>
<styleUrl>
#styleMap_TLP_Normal
</styleUrl>
<Point>
<coordinates>
-64.9196625,-10.8424644,188.52
</coordinates>
</Point>
</Placemark>
<Placemark>
<name>
Fri Dec 23 12:30:50 2016 S=1.07 Km/hr
</name>
<styleUrl>
#styleMap_TLP_Normal
</styleUrl>
<Point>
<coordinates>
-64.9196625,-10.8424702,188.95
</coordinates>
</Point>
</Placemark>
<Placemark>
<name>
Fri Dec 23 12:31:00 2016 S=1.34 Km/hr
</name>
<styleUrl>
#styleMap_TLP_Normal
</styleUrl>
<Point>
<coordinates>
-64.9196472,-10.8425446,188.23
</coordinates>
</Point>
</Placemark>
<Placemark>
<name>
Fri Dec 23 12:31:10 2016 S=1.33 Km/hr
</name>
<styleUrl>
#styleMap_TLP_Normal
</styleUrl>
<Point>
<coordinates>
-64.9196167,-10.8425636,188.15
</coordinates>
</Point>
</Placemark>
<Placemark>
<name>
Fri Dec 23 12:31:20 2016 S=1.61 Km/hr
</name>
<styleUrl>
#styleMap_TLP_Normal
</styleUrl>
<Point>
<coordinates>
-64.9195938,-10.8426065,187.52
</coordinates>
</Point>
</Placemark>
<Placemark>
<name>
Fri Dec 23 12:31:30 2016 S=2.51 Km/hr
</name>
<styleUrl>
#styleMap_TLP_Normal
</styleUrl>
<Point>
<coordinates>
-64.9194565,-10.8426600,187.98
</coordinates>
</Point>
</Placemark>
<Placemark>
<name>
Fri Dec 23 12:31:40 2016 S=1.20 Km/hr
</name>
<styleUrl>
#styleMap_TLP_Normal
</styleUrl>
<Point>
<coordinates>
-64.9194107,-10.8426847,187.45
</coordinates>
</Point>
</Placemark>
<Placemark>
<name>
Fri Dec 23 12:31:50 2016 S=1.64 Km/hr
</name>
<styleUrl>
#styleMap_TLP_Normal
</styleUrl>
<Point>
<coordinates>
-64.9193115,-10.8427153,186.43
</coordinates>
</Point>
</Placemark>
<Placemark>
<name>
Fri Dec 23 12:32:00 2016 S=1.24 Km/hr
</name>
<styleUrl>
#styleMap_TLP_Normal
</styleUrl>
<Point>
<coordinates>
-64.9192886,-10.8427439,186.91
</coordinates>
</Point>
</Placemark>
<Placemark>
<name>
Fri Dec 23 12:32:10 2016 S=1.27 Km/hr
</name>
<styleUrl>
#styleMap_TLP_Normal
</styleUrl>
<Point>
<coordinates>
-64.9192505,-10.8427677,187.57
</coordinates>
</Point>
</Placemark>
<Placemark>
<name>
Fri Dec 23 12:32:20 2016 S=2.26 Km/hr
</name>
<styleUrl>
#styleMap_TLP_Normal
</styleUrl>
<Point>
<coordinates>
-64.9191437,-10.8428020,187.84
</coordinates>
</Point>
</Placemark>
<Placemark>
<name>
Fri Dec 23 12:32:30 2016 S=1.86 Km/hr
</name>
<styleUrl>
#styleMap_TLP_Normal
</styleUrl>
<Point>
<coordinates>
-64.9190445,-10.8428078,188.36
</coordinates>
</Point>
</Placemark>
<Placemark>
<name>
Fri Dec 23 12:32:40 2016 S=1.93 Km/hr
</name>
<styleUrl>
#styleMap_TLP_Normal
</styleUrl>
<Point>
<coordinates>
-64.9189606,-10.8428764,188.07
</coordinates>
</Point>
</Placemark>
<Placemark>
<name>
Fri Dec 23 12:32:50 2016 S=1.55 Km/hr
</name>
<styleUrl>
#styleMap_TLP_Normal
</styleUrl>
<Point>
<coordinates>
-64.9188690,-10.8429184,188.64
</coordinates>
</Point>
</Placemark>
<Placemark>
<name>
Fri Dec 23 12:33:00 2016 S=1.35 Km/hr
</name>
<styleUrl>
#styleMap_TLP_Normal
</styleUrl>
<Point>
<coordinates>
-64.9188232,-10.8429337,188.73
</coordinates>
</Point>
</Placemark>
<Placemark>
<name>
Fri Dec 23 12:33:10 2016 S=1.12 Km/hr
</name>
<styleUrl>
#styleMap_TLP_Normal
</styleUrl>
<Point>
<coordinates>
-64.9187775,-10.8429766,188.89
</coordinates>
</Point>
</Placemark>
<Placemark>
<name>
Fri Dec 23 12:33:20 2016 S=1.50 Km/hr
</name>
<styleUrl>
#styleMap_TLP_Normal
</styleUrl>
<Point>
<coordinates>
-64.9187775,-10.8430595,188.68
</coordinates>
</Point>
</Placemark>
<Placemark>
<name>
Fri Dec 23 12:33:30 2016 S=1.53 Km/hr
</name>
<styleUrl>
#styleMap_TLP_Normal
</styleUrl>
<Point>
<coordinates>
-64.9187241,-10.8431606,187.44
</coordinates>
</Point>
</Placemark>
<Placemark>
<name>
Fri Dec 23 12:33:40 2016 S=1.39 Km/hr
</name>
<styleUrl>
#styleMap_TLP_Normal
</styleUrl>
<Point>
<coordinates>
-64.9187393,-10.8432188,187.37
</coordinates>
</Point>
</Placemark>
<Placemark>
<name>
Fri Dec 23 12:33:50 2016 S=1.81 Km/hr
</name>
<styleUrl>
#styleMap_TLP_Normal
</styleUrl>
<Point>
<coordinates>
-64.9187927,-10.8432922,187.40
</coordinates>
</Point>
</Placemark>
<Placemark>
<name>
Fri Dec 23 12:34:00 2016 S=1.05 Km/hr
</name>
<styleUrl>
#styleMap_TLP_Normal
</styleUrl>
<Point>
<coordinates>
-64.9188156,-10.8434134,186.63
</coordinates>
</Point>
</Placemark>
<Placemark>
<name>
Fri Dec 23 12:34:10 2016 S=0.52 Km/hr
</name>
<styleUrl>
#styleMap_TLP_Normal
</styleUrl>
<Point>
<coordinates>
-64.9188080,-10.8434143,186.69
</coordinates>
</Point>
</Placemark>
<Placemark>
<name>
Fri Dec 23 12:34:20 2016 S=0.91 Km/hr
</name>
<styleUrl>
#styleMap_TLP_Normal
</styleUrl>
<Point>
<coordinates>
-64.9188004,-10.8434172,186.77
</coordinates>
</Point>
</Placemark>
<Placemark>
<name>
Fri Dec 23 12:34:30 2016 S=1.26 Km/hr
</name>
<styleUrl>
#styleMap_TLP_Normal
</styleUrl>
<Point>
<coordinates>
-64.9187698,-10.8435373,185.46
</coordinates>
</Point>
</Placemark>
<Placemark>
<name>
Fri Dec 23 12:34:40 2016 S=0.47 Km/hr
</name>
<styleUrl>
#styleMap_TLP_Normal
</styleUrl>
<Point>
<coordinates>
-64.9187546,-10.8435688,184.08
</coordinates>
</Point>
</Placemark>
<Placemark>
<name>
Fri Dec 23 12:34:50 2016 S=1.03 Km/hr
</name>
<styleUrl>
#styleMap_TLP_Normal
</styleUrl>
<Point>
<coordinates>
-64.9187546,-10.8435860,183.46
</coordinates>
</Point>
</Placemark>
<Placemark>
<name>
Fri Dec 23 12:35:00 2016 S=0.78 Km/hr
</name>
<styleUrl>
#styleMap_TLP_Normal
</styleUrl>
<Point>
<coordinates>
-64.9187241,-10.8436251,181.42
</coordinates>
</Point>
</Placemark>
<Placemark>
<name>
Fri Dec 23 12:35:10 2016 S=1.62 Km/hr
</name>
<styleUrl>
#styleMap_TLP_Normal
</styleUrl>
<Point>
<coordinates>
-64.9187622,-10.8436632,179.88
</coordinates>
</Point>
</Placemark>
<Placemark>
<name>
Fri Dec 23 12:35:20 2016 S=0.25 Km/hr
</name>
<styleUrl>
#styleMap_TLP_Normal
</styleUrl>
<Point>
<coordinates>
-64.9187851,-10.8437300,177.86
</coordinates>
</Point>
</Placemark>
<Placemark>
<name>
Fri Dec 23 12:35:30 2016 S=1.44 Km/hr
</name>
<styleUrl>
#styleMap_TLP_Normal
</styleUrl>
<Point>
<coordinates>
-64.9187546,-10.8436832,177.18
</coordinates>
</Point>
</Placemark>
<Placemark>
<name>
Fri Dec 23 12:35:40 2016 S=1.59 Km/hr
</name>
<styleUrl>
#styleMap_TLP_Normal
</styleUrl>
<Point>
<coordinates>
-64.9187393,-10.8436337,176.20
</coordinates>
</Point>
</Placemark>
<Placemark>
<name>
Fri Dec 23 12:35:50 2016 S=0.76 Km/hr
</name>
<styleUrl>
#styleMap_TLP_Normal
</styleUrl>
<Point>
<coordinates>
-64.9187546,-10.8436289,175.46
</coordinates>
</Point>
</Placemark>
<Placemark>
<name>
Fri Dec 23 12:36:00 2016 S=0.62 Km/hr
</name>
<styleUrl>
#styleMap_TLP_Normal
</styleUrl>
<Point>
<coordinates>
-64.9188004,-10.8436337,176.30
</coordinates>
</Point>
</Placemark>
<Placemark>
<name>
Fri Dec 23 12:36:10 2016 S=0.83 Km/hr
</name>
<styleUrl>
#styleMap_TLP_Normal
</styleUrl>
<Point>
<coordinates>
-64.9187851,-10.8436289,175.55
</coordinates>
</Point>
</Placemark>
<Placemark>
<name>
Fri Dec 23 12:36:20 2016 S=0.66 Km/hr
</name>
<styleUrl>
#styleMap_TLP_Normal
</styleUrl>
<Point>
<coordinates>
-64.9187698,-10.8436279,174.85
</coordinates>
</Point>
</Placemark>
<Placemark>
<name>
Fri Dec 23 12:36:30 2016 S=0.99 Km/hr
</name>
<styleUrl>
#styleMap_TLP_Normal
</styleUrl>
<Point>
<coordinates>
-64.9187546,-10.8436308,174.15
</coordinates>
</Point>
</Placemark>
<Placemark>
<name>
Fri Dec 23 12:36:40 2016 S=1.56 Km/hr
</name>
<styleUrl>
#styleMap_TLP_Normal
</styleUrl>
<Point>
<coordinates>
-64.9187012,-10.8435812,171.92
</coordinates>
</Point>
</Placemark>
<Placemark>
<name>
Fri Dec 23 12:36:50 2016 S=1.19 Km/hr
</name>
<styleUrl>
#styleMap_TLP_Normal
</styleUrl>
<Point>
<coordinates>
-64.9186783,-10.8435392,172.79
</coordinates>
</Point>
</Placemark>
<Placemark>
<name>
Fri Dec 23 12:37:00 2016 S=1.13 Km/hr
</name>
<styleUrl>
#styleMap_TLP_Normal
</styleUrl>
<Point>
<coordinates>
-64.9186630,-10.8435364,172.08
</coordinates>
</Point>
</Placemark>
<Placemark>
<name>
Fri Dec 23 12:37:10 2016 S=0.51 Km/hr
</name>
<styleUrl>
#styleMap_TLP_Normal
</styleUrl>
<Point>
<coordinates>
-64.9186401,-10.8435230,171.31
</coordinates>
</Point>
</Placemark>
<Placemark>
<name>
Fri Dec 23 12:37:20 2016 S=0.13 Km/hr
</name>
<styleUrl>
#styleMap_TLP_Normal
</styleUrl>
<Point>
<coordinates>
-64.9186401,-10.8435249,170.66
</coordinates>
</Point>
</Placemark>
<Placemark>
<name>
Fri Dec 23 12:37:30 2016 S=0.21 Km/hr
</name>
<styleUrl>
#styleMap_TLP_Normal
</styleUrl>
<Point>
<coordinates>
-64.9186478,-10.8435326,170.01
</coordinates>
</Point>
</Placemark>
<Placemark>
<name>
Fri Dec 23 12:37:40 2016 S=0.59 Km/hr
</name>
<styleUrl>
#styleMap_TLP_Normal
</styleUrl>
<Point>
<coordinates>
-64.9186478,-10.8435326,169.40
</coordinates>
</Point>
</Placemark>
<Placemark>
<name>
Fri Dec 23 12:37:50 2016 S=1.57 Km/hr
</name>
<styleUrl>
#styleMap_TLP_Normal
</styleUrl>
<Point>
<coordinates>
-64.9186783,-10.8435202,169.28
</coordinates>
</Point>
</Placemark>
<Placemark>
<name>
Fri Dec 23 12:38:00 2016 S=0.60 Km/hr
</name>
<styleUrl>
#styleMap_TLP_Normal
</styleUrl>
<Point>
<coordinates>
-64.9187393,-10.8435097,170.40
</coordinates>
</Point>
</Placemark>
<Placemark>
<name>
Fri Dec 23 12:38:10 2016 S=0.48 Km/hr
</name>
<styleUrl>
#styleMap_TLP_Normal
</styleUrl>
<Point>
<coordinates>
-64.9187393,-10.8434906,170.27
</coordinates>
</Point>
</Placemark>
<Placemark>
<name>
Fri Dec 23 12:38:20 2016 S=0.45 Km/hr
</name>
<styleUrl>
#styleMap_TLP_Normal
</styleUrl>
<Point>
<coordinates>
-64.9187546,-10.8434830,170.09
</coordinates>
</Point>
</Placemark>
<Placemark>
<name>
Fri Dec 23 12:38:30 2016 S=1.40 Km/hr
</name>
<styleUrl>
#styleMap_TLP_Normal
</styleUrl>
<Point>
<coordinates>
-64.9187622,-10.8435125,169.98
</coordinates>
</Point>
</Placemark>
<Placemark>
<name>
Fri Dec 23 12:38:40 2016 S=1.33 Km/hr
</name>
<styleUrl>
#styleMap_TLP_Normal
</styleUrl>
<Point>
<coordinates>
-64.9187775,-10.8435812,170.16
</coordinates>
</Point>
</Placemark>
<Placemark>
<name>
Fri Dec 23 12:38:50 2016 S=1.23 Km/hr
</name>
<styleUrl>
#styleMap_TLP_Normal
</styleUrl>
<Point>
<coordinates>
-64.9187775,-10.8436556,169.20
</coordinates>
</Point>
</Placemark>
<Placemark>
<name>
Fri Dec 23 12:39:00 2016 S=1.50 Km/hr
</name>
<styleUrl>
#styleMap_TLP_Normal
</styleUrl>
<Point>
<coordinates>
-64.9187164,-10.8436451,168.37
</coordinates>
</Point>
</Placemark>
<Placemark>
<name>
Fri Dec 23 12:39:10 2016 S=0.65 Km/hr
</name>
<styleUrl>
#styleMap_TLP_Normal
</styleUrl>
<Point>
<coordinates>
-64.9186707,-10.8436022,170.23
</coordinates>
</Point>
</Placemark>
<Placemark>
<name>
Fri Dec 23 12:39:20 2016 S=0.39 Km/hr
</name>
<styleUrl>
#styleMap_TLP_Normal
</styleUrl>
<Point>
<coordinates>
-64.9186630,-10.8435965,170.55
</coordinates>
</Point>
</Placemark>
<Placemark>
<name>
Fri Dec 23 12:39:30 2016 S=0.47 Km/hr
</name>
<styleUrl>
#styleMap_TLP_Normal
</styleUrl>
<Point>
<coordinates>
-64.9186478,-10.8436022,170.95
</coordinates>
</Point>
</Placemark>
<Placemark>
<name>
Fri Dec 23 12:39:40 2016 S=1.44 Km/hr
</name>
<styleUrl>
#styleMap_TLP_Normal
</styleUrl>
<Point>
<coordinates>
-64.9186630,-10.8436308,171.58
</coordinates>
</Point>
</Placemark>
<Placemark>
<name>
Fri Dec 23 12:39:50 2016 S=1.82 Km/hr
</name>
<styleUrl>
#styleMap_TLP_Normal
</styleUrl>
<Point>
<coordinates>
-64.9187393,-10.8436985,174.97
</coordinates>
</Point>
</Placemark>
<Placemark>
<name>
Fri Dec 23 12:40:00 2016 S=1.10 Km/hr
</name>
<styleUrl>
#styleMap_TLP_Normal
</styleUrl>
<Point>
<coordinates>
-64.9187698,-10.8437500,176.07
</coordinates>
</Point>
</Placemark>
<Placemark>
<name>
Fri Dec 23 12:40:10 2016 S=0.57 Km/hr
</name>
<styleUrl>
#styleMap_TLP_Normal
</styleUrl>
<Point>
<coordinates>
-64.9187775,-10.8437634,178.45
</coordinates>
</Point>
</Placemark>
<Placemark>
<name>
Fri Dec 23 12:40:20 2016 S=0.96 Km/hr
</name>
<styleUrl>
#styleMap_TLP_Normal
</styleUrl>
<Point>
<coordinates>
-64.9187698,-10.8437624,179.60
</coordinates>
</Point>
</Placemark>
<Placemark>
<name>
Fri Dec 23 12:40:30 2016 S=1.54 Km/hr
</name>
<styleUrl>
#styleMap_TLP_Normal
</styleUrl>
<Point>
<coordinates>
-64.9187393,-10.8437014,181.38
</coordinates>
</Point>
</Placemark>
<Placemark>
<name>
Fri Dec 23 12:40:40 2016 S=0.59 Km/hr
</name>
<styleUrl>
#styleMap_TLP_Normal
</styleUrl>
<Point>
<coordinates>
-64.9187317,-10.8437090,183.17
</coordinates>
</Point>
</Placemark>
<Placemark>
<name>
Fri Dec 23 12:40:50 2016 S=0.72 Km/hr
</name>
<styleUrl>
#styleMap_TLP_Normal
</styleUrl>
<Point>
<coordinates>
-64.9187393,-10.8437214,184.66
</coordinates>
</Point>
</Placemark>
<Placemark>
<name>
Fri Dec 23 12:41:00 2016 S=0.29 Km/hr
</name>
<styleUrl>
#styleMap_TLP_Normal
</styleUrl>
<Point>
<coordinates>
-64.9187393,-10.8437347,186.19
</coordinates>
</Point>
</Placemark>
<Placemark>
<name>
Fri Dec 23 12:41:10 2016 S=0.89 Km/hr
</name>
<styleUrl>
#styleMap_TLP_Normal
</styleUrl>
<Point>
<coordinates>
-64.9187393,-10.8437347,187.68
</coordinates>
</Point>
</Placemark>
<Placemark>
<name>
Fri Dec 23 12:41:20 2016 S=0.60 Km/hr
</name>
<styleUrl>
#styleMap_TLP_Normal
</styleUrl>
<Point>
<coordinates>
-64.9187546,-10.8437510,189.14
</coordinates>
</Point>
</Placemark>
<Placemark>
<name>
Fri Dec 23 12:41:30 2016 S=0.69 Km/hr
</name>
<styleUrl>
#styleMap_TLP_Normal
</styleUrl>
<Point>
<coordinates>
-64.9187469,-10.8437538,190.37
</coordinates>
</Point>
</Placemark>
<Placemark>
<name>
Fri Dec 23 12:41:40 2016 S=1.07 Km/hr
</name>
<styleUrl>
#styleMap_TLP_Normal
</styleUrl>
<Point>
<coordinates>
-64.9187241,-10.8437557,191.47
</coordinates>
</Point>
</Placemark>
<Placemark>
<name>
Fri Dec 23 12:41:50 2016 S=0.46 Km/hr
</name>
<styleUrl>
#styleMap_TLP_Normal
</styleUrl>
<Point>
<coordinates>
-64.9187088,-10.8437529,192.52
</coordinates>
</Point>
</Placemark>
<Placemark>
<name>
Fri Dec 23 12:42:00 2016 S=0.84 Km/hr
</name>
<styleUrl>
#styleMap_TLP_Normal
</styleUrl>
<Point>
<coordinates>
-64.9187088,-10.8437376,193.27
</coordinates>
</Point>
</Placemark>
<Placemark>
<name>
Fri Dec 23 12:42:10 2016 S=0.41 Km/hr
</name>
<styleUrl>
#styleMap_TLP_Normal
</styleUrl>
<Point>
<coordinates>
-64.9187241,-10.8437309,190.39
</coordinates>
</Point>
</Placemark>
<Placemark>
<name>
Fri Dec 23 12:42:20 2016 S=0.42 Km/hr
</name>
<styleUrl>
#styleMap_TLP_Normal
</styleUrl>
<Point>
<coordinates>
-64.9187317,-10.8437147,188.29
</coordinates>
</Point>
</Placemark>
<Placemark>
<name>
Fri Dec 23 12:42:30 2016 S=0.19 Km/hr
</name>
<styleUrl>
#styleMap_TLP_Normal
</styleUrl>
<Point>
<coordinates>
-64.9187393,-10.8436937,185.72
</coordinates>
</Point>
</Placemark>
<Placemark>
<name>
Fri Dec 23 12:42:40 2016 S=0.34 Km/hr
</name>
<styleUrl>
#styleMap_TLP_Normal
</styleUrl>
<Point>
<coordinates>
-64.9187469,-10.8436680,183.97
</coordinates>
</Point>
</Placemark>
<Placemark>
<name>
Fri Dec 23 12:42:50 2016 S=0.51 Km/hr
</name>
<styleUrl>
#styleMap_TLP_Normal
</styleUrl>
<Point>
<coordinates>
-64.9187164,-10.8436489,182.47
</coordinates>
</Point>
</Placemark>
<Placemark>
<name>
Fri Dec 23 12:43:00 2016 S=0.76 Km/hr
</name>
<styleUrl>
#styleMap_TLP_Normal
</styleUrl>
<Point>
<coordinates>
-64.9187317,-10.8436241,182.02
</coordinates>
</Point>
</Placemark>
<Placemark>
<name>
Fri Dec 23 12:43:10 2016 S=0.07 Km/hr
</name>
<styleUrl>
#styleMap_TLP_Normal
</styleUrl>
<Point>
<coordinates>
-64.9187241,-10.8436470,182.24
</coordinates>
</Point>
</Placemark>
<Placemark>
<name>
Fri Dec 23 12:43:20 2016 S=0.62 Km/hr
</name>
<styleUrl>
#styleMap_TLP_Normal
</styleUrl>
<Point>
<coordinates>
-64.9187241,-10.8436460,182.10
</coordinates>
</Point>
</Placemark>
<Placemark>
<name>
Fri Dec 23 12:43:30 2016 S=0.34 Km/hr
</name>
<styleUrl>
#styleMap_TLP_Normal
</styleUrl>
<Point>
<coordinates>
-64.9187241,-10.8436337,182.00
</coordinates>
</Point>
</Placemark>
<Placemark>
<name>
Fri Dec 23 12:43:40 2016 S=0.14 Km/hr
</name>
<styleUrl>
#styleMap_TLP_Normal
</styleUrl>
<Point>
<coordinates>
-64.9187241,-10.8436279,182.05
</coordinates>
</Point>
</Placemark>
<Placemark>
<name>
Fri Dec 23 12:43:50 2016 S=0.46 Km/hr
</name>
<styleUrl>
#styleMap_TLP_Normal
</styleUrl>
<Point>
<coordinates>
-64.9187164,-10.8436346,182.34
</coordinates>
</Point>
</Placemark>
<Placemark>
<name>
Fri Dec 23 12:44:00 2016 S=0.37 Km/hr
</name>
<styleUrl>
#styleMap_TLP_Normal
</styleUrl>
<Point>
<coordinates>
-64.9187088,-10.8436432,182.84
</coordinates>
</Point>
</Placemark>
<Placemark>
<name>
Fri Dec 23 12:44:10 2016 S=0.17 Km/hr
</name>
<styleUrl>
#styleMap_TLP_Normal
</styleUrl>
<Point>
<coordinates>
-64.9187012,-10.8436508,183.41
</coordinates>
</Point>
</Placemark>
<Placemark>
<name>
Fri Dec 23 12:44:20 2016 S=0.11 Km/hr
</name>
<styleUrl>
#styleMap_TLP_Normal
</styleUrl>
<Point>
<coordinates>
-64.9187012,-10.8436556,184.08
</coordinates>
</Point>
</Placemark>
<Placemark>
<name>
Fri Dec 23 12:44:30 2016 S=0.21 Km/hr
</name>
<styleUrl>
#styleMap_TLP_Normal
</styleUrl>
<Point>
<coordinates>
-64.9187088,-10.8436613,184.82
</coordinates>
</Point>
</Placemark>
<Placemark>
<name>
Fri Dec 23 12:44:40 2016 S=0.48 Km/hr
</name>
<styleUrl>
#styleMap_TLP_Normal
</styleUrl>
<Point>
<coordinates>
-64.9187164,-10.8436584,185.52
</coordinates>
</Point>
</Placemark>
<Placemark>
<name>
Fri Dec 23 12:44:50 2016 S=0.74 Km/hr
</name>
<styleUrl>
#styleMap_TLP_Normal
</styleUrl>
<Point>
<coordinates>
-64.9187241,-10.8436508,186.16
</coordinates>
</Point>
</Placemark>
<Placemark>
<name>
Fri Dec 23 12:45:00 2016 S=0.44 Km/hr
</name>
<styleUrl>
#styleMap_TLP_Normal
</styleUrl>
<Point>
<coordinates>
-64.9187393,-10.8436470,186.73
</coordinates>
</Point>
</Placemark>
<Placemark>
<name>
Fri Dec 23 12:45:10 2016 S=0.44 Km/hr
</name>
<styleUrl>
#styleMap_TLP_Normal
</styleUrl>
<Point>
<coordinates>
-64.9187393,-10.8436489,186.98
</coordinates>
</Point>
</Placemark>
<Placemark>
<name>
Fri Dec 23 12:45:20 2016 S=0.35 Km/hr
</name>
<styleUrl>
#styleMap_TLP_Normal
</styleUrl>
<Point>
<coordinates>
-64.9187317,-10.8436604,186.88
</coordinates>
</Point>
</Placemark>
<Placemark>
<name>
Fri Dec 23 12:45:30 2016 S=0.34 Km/hr
</name>
<styleUrl>
#styleMap_TLP_Normal
</styleUrl>
<Point>
<coordinates>
-64.9187317,-10.8436594,186.36
</coordinates>
</Point>
</Placemark>
<Placemark>
<name>
Fri Dec 23 12:45:40 2016 S=0.29 Km/hr
</name>
<styleUrl>
#styleMap_TLP_Normal
</styleUrl>
<Point>
<coordinates>
-64.9187241,-10.8436546,185.57
</coordinates>
</Point>
</Placemark>
<Placemark>
<name>
Fri Dec 23 12:45:50 2016 S=0.64 Km/hr
</name>
<styleUrl>
#styleMap_TLP_Normal
</styleUrl>
<Point>
<coordinates>
-64.9187317,-10.8436527,184.71
</coordinates>
</Point>
</Placemark>
<Placemark>
<name>
Fri Dec 23 12:46:00 2016 S=0.93 Km/hr
</name>
<styleUrl>
#styleMap_TLP_Normal
</styleUrl>
<Point>
<coordinates>
-64.9187546,-10.8437042,184.05
</coordinates>
</Point>
</Placemark>
<Placemark>
<name>
Fri Dec 23 12:46:10 2016 S=0.40 Km/hr
</name>
<styleUrl>
#styleMap_TLP_Normal
</styleUrl>
<Point>
<coordinates>
-64.9187622,-10.8437204,183.22
</coordinates>
</Point>
</Placemark>
<Placemark>
<name>
Fri Dec 23 12:46:20 2016 S=0.78 Km/hr
</name>
<styleUrl>
#styleMap_TLP_Normal
</styleUrl>
<Point>
<coordinates>
-64.9187775,-10.8437147,182.47
</coordinates>
</Point>
</Placemark>
<Placemark>
<name>
Fri Dec 23 12:46:30 2016 S=1.01 Km/hr
</name>
<styleUrl>
#styleMap_TLP_Normal
</styleUrl>
<Point>
<coordinates>
-64.9187927,-10.8437080,181.33
</coordinates>
</Point>
</Placemark>
<Placemark>
<name>
Fri Dec 23 12:46:40 2016 S=0.97 Km/hr
</name>
<styleUrl>
#styleMap_TLP_Normal
</styleUrl>
<Point>
<coordinates>
-64.9188156,-10.8436995,179.88
</coordinates>
</Point>
</Placemark>
<Placemark>
<name>
Fri Dec 23 12:46:50 2016 S=0.07 Km/hr
</name>
<styleUrl>
#styleMap_TLP_Normal
</styleUrl>
<Point>
<coordinates>
-64.9188156,-10.8437176,177.75
</coordinates>
</Point>
</Placemark>
<Placemark>
<name>
Fri Dec 23 12:47:00 2016 S=0.36 Km/hr
</name>
<styleUrl>
#styleMap_TLP_Normal
</styleUrl>
<Point>
<coordinates>
-64.9188156,-10.8437128,175.93
</coordinates>
</Point>
</Placemark>
<Placemark>
<name>
Fri Dec 23 12:47:10 2016 S=0.22 Km/hr
</name>
<styleUrl>
#styleMap_TLP_Normal
</styleUrl>
<Point>
<coordinates>
-64.9188156,-10.8437128,175.03
</coordinates>
</Point>
</Placemark>
<Placemark>
<name>
Fri Dec 23 12:47:20 2016 S=0.96 Km/hr
</name>
<styleUrl>
#styleMap_TLP_Normal
</styleUrl>
<Point>
<coordinates>
-64.9188004,-10.8437071,175.25
</coordinates>
</Point>
</Placemark>
<Placemark>
<name>
Fri Dec 23 12:47:30 2016 S=0.76 Km/hr
</name>
<styleUrl>
#styleMap_TLP_Normal
</styleUrl>
<Point>
<coordinates>
-64.9187851,-10.8437424,175.39
</coordinates>
</Point>
</Placemark>
<Placemark>
<name>
Fri Dec 23 12:47:40 2016 S=0.35 Km/hr
</name>
<styleUrl>
#styleMap_TLP_Normal
</styleUrl>
<Point>
<coordinates>
-64.9187851,-10.8437510,175.91
</coordinates>
</Point>
</Placemark>
<Placemark>
<name>
Fri Dec 23 12:47:50 2016 S=1.61 Km/hr
</name>
<styleUrl>
#styleMap_TLP_Normal
</styleUrl>
<Point>
<coordinates>
-64.9188385,-10.8437567,176.55
</coordinates>
</Point>
</Placemark>
<Placemark>
<name>
Fri Dec 23 12:48:00 2016 S=1.31 Km/hr
</name>
<styleUrl>
#styleMap_TLP_Normal
</styleUrl>
<Point>
<coordinates>
-64.9189148,-10.8437662,176.11
</coordinates>
</Point>
</Placemark>
<Placemark>
<name>
Fri Dec 23 12:48:10 2016 S=1.93 Km/hr
</name>
<styleUrl>
#styleMap_TLP_Normal
</styleUrl>
<Point>
<coordinates>
-64.9189987,-10.8438320,176.84
</coordinates>
</Point>
</Placemark>
<Placemark>
<name>
Fri Dec 23 12:48:20 2016 S=1.97 Km/hr
</name>
<styleUrl>
#styleMap_TLP_Normal
</styleUrl>
<Point>
<coordinates>
-64.9190750,-10.8438740,178.61
</coordinates>
</Point>
</Placemark>
<Placemark>
<name>
Fri Dec 23 12:48:30 2016 S=1.91 Km/hr
</name>
<styleUrl>
#styleMap_TLP_Normal
</styleUrl>
<Point>
<coordinates>
-64.9191513,-10.8438950,177.84
</coordinates>
</Point>
</Placemark>
<Placemark>
<name>
Fri Dec 23 12:48:40 2016 S=1.74 Km/hr
</name>
<styleUrl>
#styleMap_TLP_Normal
</styleUrl>
<Point>
<coordinates>
-64.9192276,-10.8439226,175.38
</coordinates>
</Point>
</Placemark>
<Placemark>
<name>
Fri Dec 23 12:48:50 2016 S=1.21 Km/hr
</name>
<styleUrl>
#styleMap_TLP_Normal
</styleUrl>
<Point>
<coordinates>
-64.9192734,-10.8439522,175.48
</coordinates>
</Point>
</Placemark>
<Placemark>
<name>
Fri Dec 23 12:49:00 2016 S=1.50 Km/hr
</name>
<styleUrl>
#styleMap_TLP_Normal
</styleUrl>
<Point>
<coordinates>
-64.9192963,-10.8439932,175.12
</coordinates>
</Point>
</Placemark>
<Placemark>
<name>
Fri Dec 23 12:49:10 2016 S=1.57 Km/hr
</name>
<styleUrl>
#styleMap_TLP_Normal
</styleUrl>
<Point>
<coordinates>
-64.9193192,-10.8440676,173.45
</coordinates>
</Point>
</Placemark>
<Placemark>
<name>
Fri Dec 23 12:49:20 2016 S=1.20 Km/hr
</name>
<styleUrl>
#styleMap_TLP_Normal
</styleUrl>
<Point>
<coordinates>
-64.9193115,-10.8441391,171.29
</coordinates>
</Point>
</Placemark>
<Placemark>
<name>
Fri Dec 23 12:49:30 2016 S=0.83 Km/hr
</name>
<styleUrl>
#styleMap_TLP_Normal
</styleUrl>
<Point>
<coordinates>
-64.9193268,-10.8441925,174.18
</coordinates>
</Point>
</Placemark>
<Placemark>
<name>
Fri Dec 23 12:49:40 2016 S=0.98 Km/hr
</name>
<styleUrl>
#styleMap_TLP_Normal
</styleUrl>
<Point>
<coordinates>
-64.9193649,-10.8442545,176.21
</coordinates>
</Point>
</Placemark>
<Placemark>
<name>
Fri Dec 23 12:49:50 2016 S=1.58 Km/hr
</name>
<styleUrl>
#styleMap_TLP_Normal
</styleUrl>
<Point>
<coordinates>
-64.9194107,-10.8442822,176.54
</coordinates>
</Point>
</Placemark>
<Placemark>
<name>
Fri Dec 23 12:50:00 2016 S=1.64 Km/hr
</name>
<styleUrl>
#styleMap_TLP_Normal
</styleUrl>
<Point>
<coordinates>
-64.9194336,-10.8443737,175.53
</coordinates>
</Point>
</Placemark>
<Placemark>
<name>
Fri Dec 23 12:50:10 2016 S=0.51 Km/hr
</name>
<styleUrl>
#styleMap_TLP_Normal
</styleUrl>
<Point>
<coordinates>
-64.9194183,-10.8443813,175.22
</coordinates>
</Point>
</Placemark>
<Placemark>
<name>
Fri Dec 23 12:50:20 2016 S=0.26 Km/hr
</name>
<styleUrl>
#styleMap_TLP_Normal
</styleUrl>
<Point>
<coordinates>
-64.9194260,-10.8443851,175.46
</coordinates>
</Point>
</Placemark>
<Placemark>
<name>
Fri Dec 23 12:50:30 2016 S=0.98 Km/hr
</name>
<styleUrl>
#styleMap_TLP_Normal
</styleUrl>
<Point>
<coordinates>
-64.9194489,-10.8443842,175.66
</coordinates>
</Point>
</Placemark>
<Placemark>
<name>
Fri Dec 23 12:50:40 2016 S=0.95 Km/hr
</name>
<styleUrl>
#styleMap_TLP_Normal
</styleUrl>
<Point>
<coordinates>
-64.9194794,-10.8444290,175.94
</coordinates>
</Point>
</Placemark>
<Placemark>
<name>
Fri Dec 23 12:50:50 2016 S=1.40 Km/hr
</name>
<styleUrl>
#styleMap_TLP_Normal
</styleUrl>
<Point>
<coordinates>
-64.9194641,-10.8444767,176.79
</coordinates>
</Point>
</Placemark>
<Placemark>
<name>
Fri Dec 23 12:51:00 2016 S=0.96 Km/hr
</name>
<styleUrl>
#styleMap_TLP_Normal
</styleUrl>
<Point>
<coordinates>
-64.9194870,-10.8445206,178.00
</coordinates>
</Point>
</Placemark>
<Placemark>
<name>
Fri Dec 23 12:51:10 2016 S=0.77 Km/hr
</name>
<styleUrl>
#styleMap_TLP_Normal
</styleUrl>
<Point>
<coordinates>
-64.9194870,-10.8445435,178.49
</coordinates>
</Point>
</Placemark>
<Placemark>
<name>
Fri Dec 23 12:51:20 2016 S=1.08 Km/hr
</name>
<styleUrl>
#styleMap_TLP_Normal
</styleUrl>
<Point>
<coordinates>
-64.9194717,-10.8445768,179.28
</coordinates>
</Point>
</Placemark>
<Placemark>
<name>
Fri Dec 23 12:51:30 2016 S=0.64 Km/hr
</name>
<styleUrl>
#styleMap_TLP_Normal
</styleUrl>
<Point>
<coordinates>
-64.9194794,-10.8446102,179.75
</coordinates>
</Point>
</Placemark>
<Placemark>
<name>
Fri Dec 23 12:51:40 2016 S=1.22 Km/hr
</name>
<styleUrl>
#styleMap_TLP_Normal
</styleUrl>
<Point>
<coordinates>
-64.9194489,-10.8446321,180.59
</coordinates>
</Point>
</Placemark>
<Placemark>
<name>
Fri Dec 23 12:51:50 2016 S=0.74 Km/hr
</name>
<styleUrl>
#styleMap_TLP_Normal
</styleUrl>
<Point>
<coordinates>
-64.9194183,-10.8446751,181.93
</coordinates>
</Point>
</Placemark>
<Placemark>
<name>
Fri Dec 23 12:52:00 2016 S=0.89 Km/hr
</name>
<styleUrl>
#styleMap_TLP_Normal
</styleUrl>
<Point>
<coordinates>
-64.9194031,-10.8446951,182.47
</coordinates>
</Point>
</Placemark>
<Placemark>
<name>
Fri Dec 23 12:52:10 2016 S=1.82 Km/hr
</name>
<styleUrl>
#styleMap_TLP_Normal
</styleUrl>
<Point>
<coordinates>
-64.9193649,-10.8447676,185.02
</coordinates>
</Point>
</Placemark>
<Placemark>
<name>
Fri Dec 23 12:52:20 2016 S=0.73 Km/hr
</name>
<styleUrl>
#styleMap_TLP_Normal
</styleUrl>
<Point>
<coordinates>
-64.9193573,-10.8448029,185.71
</coordinates>
</Point>
</Placemark>
<Placemark>
<name>
Fri Dec 23 12:52:30 2016 S=1.57 Km/hr
</name>
<styleUrl>
#styleMap_TLP_Normal
</styleUrl>
<Point>
<coordinates>
-64.9194183,-10.8448277,185.87
</coordinates>
</Point>
</Placemark>
<Placemark>
<name>
Fri Dec 23 12:52:40 2016 S=1.53 Km/hr
</name>
<styleUrl>
#styleMap_TLP_Normal
</styleUrl>
<Point>
<coordinates>
-64.9194641,-10.8449211,186.87
</coordinates>
</Point>
</Placemark>
<Placemark>
<name>
Fri Dec 23 12:52:50 2016 S=0.61 Km/hr
</name>
<styleUrl>
#styleMap_TLP_Normal
</styleUrl>
<Point>
<coordinates>
-64.9194794,-10.8449345,187.69
</coordinates>
</Point>
</Placemark>
<Placemark>
<name>
Fri Dec 23 12:53:00 2016 S=1.12 Km/hr
</name>
<styleUrl>
#styleMap_TLP_Normal
</styleUrl>
<Point>
<coordinates>
-64.9195175,-10.8449421,187.98
</coordinates>
</Point>
</Placemark>
<Placemark>
<name>
Fri Dec 23 12:53:10 2016 S=0.66 Km/hr
</name>
<styleUrl>
#styleMap_TLP_Normal
</styleUrl>
<Point>
<coordinates>
-64.9195251,-10.8449535,188.00
</coordinates>
</Point>
</Placemark>
<Placemark>
<name>
Fri Dec 23 12:53:20 2016 S=1.00 Km/hr
</name>
<styleUrl>
#styleMap_TLP_Normal
</styleUrl>
<Point>
<coordinates>
-64.9195633,-10.8449860,188.51
</coordinates>
</Point>
</Placemark>
<Placemark>
<name>
Fri Dec 23 12:53:30 2016 S=0.77 Km/hr
</name>
<styleUrl>
#styleMap_TLP_Normal
</styleUrl>
<Point>
<coordinates>
-64.9195786,-10.8450289,190.01
</coordinates>
</Point>
</Placemark>
<Placemark>
<name>
Fri Dec 23 12:53:40 2016 S=0.56 Km/hr
</name>
<styleUrl>
#styleMap_TLP_Normal
</styleUrl>
<Point>
<coordinates>
-64.9195786,-10.8450680,190.54
</coordinates>
</Point>
</Placemark>
<Placemark>
<name>
Fri Dec 23 12:53:50 2016 S=0.52 Km/hr
</name>
<styleUrl>
#styleMap_TLP_Normal
</styleUrl>
<Point>
<coordinates>
-64.9195709,-10.8450871,190.70
</coordinates>
</Point>
</Placemark>
<Placemark>
<name>
Fri Dec 23 12:54:00 2016 S=1.11 Km/hr
</name>
<styleUrl>
#styleMap_TLP_Normal
</styleUrl>
<Point>
<coordinates>
-64.9195709,-10.8451576,189.64
</coordinates>
</Point>
</Placemark>
<Placemark>
<name>
Fri Dec 23 12:54:10 2016 S=1.17 Km/hr
</name>
<styleUrl>
#styleMap_TLP_Normal
</styleUrl>
<Point>
<coordinates>
-64.9196548,-10.8452883,190.91
</coordinates>
</Point>
</Placemark>
<Placemark>
<name>
Fri Dec 23 12:54:20 2016 S=1.05 Km/hr
</name>
<styleUrl>
#styleMap_TLP_Normal
</styleUrl>
<Point>
<coordinates>
-64.9196548,-10.8453074,191.59
</coordinates>
</Point>
</Placemark>
<Placemark>
<name>
Fri Dec 23 12:54:30 2016 S=0.59 Km/hr
</name>
<styleUrl>
#styleMap_TLP_Normal
</styleUrl>
<Point>
<coordinates>
-64.9196701,-10.8453159,191.78
</coordinates>
</Point>
</Placemark>
<Placemark>
<name>
Fri Dec 23 12:54:40 2016 S=0.12 Km/hr
</name>
<styleUrl>
#styleMap_TLP_Normal
</styleUrl>
<Point>
<coordinates>
-64.9196854,-10.8453188,191.69
</coordinates>
</Point>
</Placemark>
<Placemark>
<name>
Fri Dec 23 12:54:50 2016 S=0.62 Km/hr
</name>
<styleUrl>
#styleMap_TLP_Normal
</styleUrl>
<Point>
<coordinates>
-64.9196930,-10.8453131,191.20
</coordinates>
</Point>
</Placemark>
<Placemark>
<name>
Fri Dec 23 12:55:00 2016 S=1.10 Km/hr
</name>
<styleUrl>
#styleMap_TLP_Normal
</styleUrl>
<Point>
<coordinates>
-64.9197388,-10.8452253,190.92
</coordinates>
</Point>
</Placemark>
<Placemark>
<name>
Fri Dec 23 12:55:10 2016 S=0.76 Km/hr
</name>
<styleUrl>
#styleMap_TLP_Normal
</styleUrl>
<Point>
<coordinates>
-64.9197845,-10.8452110,188.93
</coordinates>
</Point>
</Placemark>
<Placemark>
<name>
Fri Dec 23 12:55:20 2016 S=0.19 Km/hr
</name>
<styleUrl>
#styleMap_TLP_Normal
</styleUrl>
<Point>
<coordinates>
-64.9197845,-10.8452196,187.70
</coordinates>
</Point>
</Placemark>
<Placemark>
<name>
Fri Dec 23 12:55:30 2016 S=0.67 Km/hr
</name>
<styleUrl>
#styleMap_TLP_Normal
</styleUrl>
<Point>
<coordinates>
-64.9197388,-10.8452139,185.89
</coordinates>
</Point>
</Placemark>
<Placemark>
<name>
Fri Dec 23 12:55:40 2016 S=0.69 Km/hr
</name>
<styleUrl>
#styleMap_TLP_Normal
</styleUrl>
<Point>
<coordinates>
-64.9197235,-10.8452444,183.53
</coordinates>
</Point>
</Placemark>
<Placemark>
<name>
Fri Dec 23 12:55:50 2016 S=1.01 Km/hr
</name>
<styleUrl>
#styleMap_TLP_Normal
</styleUrl>
<Point>
<coordinates>
-64.9196930,-10.8452673,180.34
</coordinates>
</Point>
</Placemark>
<Placemark>
<name>
Fri Dec 23 12:56:00 2016 S=0.93 Km/hr
</name>
<styleUrl>
#styleMap_TLP_Normal
</styleUrl>
<Point>
<coordinates>
-64.9196320,-10.8452597,178.50
</coordinates>
</Point>
</Placemark>
<Placemark>
<name>
Fri Dec 23 12:56:10 2016 S=0.62 Km/hr
</name>
<styleUrl>
#styleMap_TLP_Normal
</styleUrl>
<Point>
<coordinates>
-64.9196320,-10.8453016,177.03
</coordinates>
</Point>
</Placemark>
<Placemark>
<name>
Fri Dec 23 12:56:20 2016 S=0.73 Km/hr
</name>
<styleUrl>
#styleMap_TLP_Normal
</styleUrl>
<Point>
<coordinates>
-64.9196548,-10.8453474,175.95
</coordinates>
</Point>
</Placemark>
<Placemark>
<name>
Fri Dec 23 12:56:30 2016 S=0.46 Km/hr
</name>
<styleUrl>
#styleMap_TLP_Normal
</styleUrl>
<Point>
<coordinates>
-64.9197006,-10.8453646,175.10
</coordinates>
</Point>
</Placemark>
<Placemark>
<name>
Fri Dec 23 12:56:40 2016 S=0.12 Km/hr
</name>
<styleUrl>
#styleMap_TLP_Normal
</styleUrl>
<Point>
<coordinates>
-64.9196930,-10.8453836,177.18
</coordinates>
</Point>
</Placemark>
<Placemark>
<name>
Fri Dec 23 12:56:50 2016 S=0.60 Km/hr
</name>
<styleUrl>
#styleMap_TLP_Normal
</styleUrl>
<Point>
<coordinates>
-64.9197006,-10.8454323,181.05
</coordinates>
</Point>
</Placemark>
<Placemark>
<name>
Fri Dec 23 12:57:00 2016 S=1.07 Km/hr
</name>
<styleUrl>
#styleMap_TLP_Normal
</styleUrl>
<Point>
<coordinates>
-64.9196548,-10.8454485,180.93
</coordinates>
</Point>
</Placemark>
<Placemark>
<name>
Fri Dec 23 12:57:10 2016 S=1.35 Km/hr
</name>
<styleUrl>
#styleMap_TLP_Normal
</styleUrl>
<Point>
<coordinates>
-64.9195709,-10.8454018,181.39
</coordinates>
</Point>
</Placemark>
<Placemark>
<name>
Fri Dec 23 12:57:20 2016 S=0.82 Km/hr
</name>
<styleUrl>
#styleMap_TLP_Normal
</styleUrl>
<Point>
<coordinates>
-64.9195480,-10.8454189,181.30
</coordinates>
</Point>
</Placemark>
<Placemark>
<name>
Fri Dec 23 12:57:30 2016 S=1.61 Km/hr
</name>
<styleUrl>
#styleMap_TLP_Normal
</styleUrl>
<Point>
<coordinates>
-64.9194794,-10.8454857,180.82
</coordinates>
</Point>
</Placemark>
<Placemark>
<name>
Fri Dec 23 12:57:40 2016 S=1.03 Km/hr
</name>
<styleUrl>
#styleMap_TLP_Normal
</styleUrl>
<Point>
<coordinates>
-64.9194489,-10.8455009,181.06
</coordinates>
</Point>
</Placemark>
<Placemark>
<name>
Fri Dec 23 12:57:50 2016 S=1.72 Km/hr
</name>
<styleUrl>
#styleMap_TLP_Normal
</styleUrl>
<Point>
<coordinates>
-64.9194107,-10.8455267,183.12
</coordinates>
</Point>
</Placemark>
<Placemark>
<name>
Fri Dec 23 12:58:00 2016 S=0.97 Km/hr
</name>
<styleUrl>
#styleMap_TLP_Normal
</styleUrl>
<Point>
<coordinates>
-64.9193802,-10.8455038,184.29
</coordinates>
</Point>
</Placemark>
<Placemark>
<name>
Fri Dec 23 12:58:10 2016 S=0.72 Km/hr
</name>
<styleUrl>
#styleMap_TLP_Normal
</styleUrl>
<Point>
<coordinates>
-64.9193878,-10.8455009,184.35
</coordinates>
</Point>
</Placemark>
<Placemark>
<name>
Fri Dec 23 12:58:20 2016 S=0.23 Km/hr
</name>
<styleUrl>
#styleMap_TLP_Normal
</styleUrl>
<Point>
<coordinates>
-64.9193802,-10.8455038,184.55
</coordinates>
</Point>
</Placemark>
<Placemark>
<name>
Fri Dec 23 12:58:30 2016 S=0.65 Km/hr
</name>
<styleUrl>
#styleMap_TLP_Normal
</styleUrl>
<Point>
<coordinates>
-64.9193878,-10.8455133,184.86
</coordinates>
</Point>
</Placemark>
<Placemark>
<name>
Fri Dec 23 12:58:40 2016 S=1.47 Km/hr
</name>
<styleUrl>
#styleMap_TLP_Normal
</styleUrl>
<Point>
<coordinates>
-64.9193573,-10.8455458,185.32
</coordinates>
</Point>
</Placemark>
<Placemark>
<name>
Fri Dec 23 12:58:50 2016 S=0.79 Km/hr
</name>
<styleUrl>
#styleMap_TLP_Normal
</styleUrl>
<Point>
<coordinates>
-64.9193878,-10.8456030,185.79
</coordinates>
</Point>
</Placemark>
<Placemark>
<name>
Fri Dec 23 12:59:00 2016 S=0.99 Km/hr
</name>
<styleUrl>
#styleMap_TLP_Normal
</styleUrl>
<Point>
<coordinates>
-64.9193268,-10.8455935,186.66
</coordinates>
</Point>
</Placemark>
<Placemark>
<name>
Fri Dec 23 12:59:10 2016 S=1.60 Km/hr
</name>
<styleUrl>
#styleMap_TLP_Normal
</styleUrl>
<Point>
<coordinates>
-64.9192505,-10.8455887,187.36
</coordinates>
</Point>
</Placemark>
<Placemark>
<name>
Fri Dec 23 12:59:20 2016 S=1.39 Km/hr
</name>
<styleUrl>
#styleMap_TLP_Normal
</styleUrl>
<Point>
<coordinates>
-64.9192429,-10.8456335,187.99
</coordinates>
</Point>
</Placemark>
<Placemark>
<name>
Fri Dec 23 12:59:30 2016 S=0.43 Km/hr
</name>
<styleUrl>
#styleMap_TLP_Normal
</styleUrl>
<Point>
<coordinates>
-64.9192352,-10.8456278,188.84
</coordinates>
</Point>
</Placemark>
<Placemark>
<name>
Fri Dec 23 12:59:40 2016 S=0.76 Km/hr
</name>
<styleUrl>
#styleMap_TLP_Normal
</styleUrl>
<Point>
<coordinates>
-64.9192200,-10.8456278,189.29
</coordinates>
</Point>
</Placemark>
<Placemark>
<name>
Fri Dec 23 12:59:50 2016 S=1.30 Km/hr
</name>
<styleUrl>
#styleMap_TLP_Normal
</styleUrl>
<Point>
<coordinates>
-64.9191666,-10.8456554,189.48
</coordinates>
</Point>
</Placemark>
<Placemark>
<name>
Fri Dec 23 13:00:00 2016 S=0.56 Km/hr
</name>
<styleUrl>
#styleMap_TLP_Normal
</styleUrl>
<Point>
<coordinates>
-64.9191437,-10.8456459,190.74
</coordinates>
</Point>
</Placemark>
<Placemark>
<name>
Fri Dec 23 13:00:10 2016 S=1.67 Km/hr
</name>
<styleUrl>
#styleMap_TLP_Normal
</styleUrl>
<Point>
<coordinates>
-64.9190292,-10.8456430,190.80
</coordinates>
</Point>
</Placemark>
<Placemark>
<name>
Fri Dec 23 13:00:20 2016 S=1.60 Km/hr
</name>
<styleUrl>
#styleMap_TLP_Normal
</styleUrl>
<Point>
<coordinates>
-64.9189835,-10.8456669,190.62
</coordinates>
</Point>
</Placemark>
<Placemark>
<name>
Fri Dec 23 13:00:30 2016 S=0.88 Km/hr
</name>
<styleUrl>
#styleMap_TLP_Normal
</styleUrl>
<Point>
<coordinates>
-64.9189682,-10.8456583,191.43
</coordinates>
</Point>
</Placemark>
<Placemark>
<name>
Fri Dec 23 13:00:40 2016 S=0.82 Km/hr
</name>
<styleUrl>
#styleMap_TLP_Normal
</styleUrl>
<Point>
<coordinates>
-64.9189529,-10.8456850,191.84
</coordinates>
</Point>
</Placemark>
<Placemark>
<name>
Fri Dec 23 13:00:50 2016 S=1.00 Km/hr
</name>
<styleUrl>
#styleMap_TLP_Normal
</styleUrl>
<Point>
<coordinates>
-64.9189377,-10.8457041,192.35
</coordinates>
</Point>
</Placemark>
<Placemark>
<name>
Fri Dec 23 13:01:00 2016 S=1.26 Km/hr
</name>
<styleUrl>
#styleMap_TLP_Normal
</styleUrl>
<Point>
<coordinates>
-64.9189911,-10.8457670,189.38
</coordinates>
</Point>
</Placemark>
<Placemark>
<name>
Fri Dec 23 13:01:10 2016 S=1.39 Km/hr
</name>
<styleUrl>
#styleMap_TLP_Normal
</styleUrl>
<Point>
<coordinates>
-64.9188614,-10.8457203,189.84
</coordinates>
</Point>
</Placemark>
<Placemark>
<name>
Fri Dec 23 13:01:20 2016 S=1.30 Km/hr
</name>
<styleUrl>
#styleMap_TLP_Normal
</styleUrl>
<Point>
<coordinates>
-64.9188080,-10.8457251,189.74
</coordinates>
</Point>
</Placemark>
<Placemark>
<name>
Fri Dec 23 13:01:30 2016 S=0.62 Km/hr
</name>
<styleUrl>
#styleMap_TLP_Normal
</styleUrl>
<Point>
<coordinates>
-64.9187927,-10.8457413,189.90
</coordinates>
</Point>
</Placemark>
<Placemark>
<name>
Fri Dec 23 13:01:40 2016 S=0.30 Km/hr
</name>
<styleUrl>
#styleMap_TLP_Normal
</styleUrl>
<Point>
<coordinates>
-64.9187927,-10.8457413,190.21
</coordinates>
</Point>
</Placemark>
<Placemark>
<name>
Fri Dec 23 13:01:50 2016 S=0.66 Km/hr
</name>
<styleUrl>
#styleMap_TLP_Normal
</styleUrl>
<Point>
<coordinates>
-64.9187851,-10.8457413,190.52
</coordinates>
</Point>
</Placemark>
<Placemark>
<name>
Fri Dec 23 13:02:00 2016 S=1.18 Km/hr
</name>
<styleUrl>
#styleMap_TLP_Normal
</styleUrl>
<Point>
<coordinates>
-64.9188004,-10.8457651,190.95
</coordinates>
</Point>
</Placemark>
<Placemark>
<name>
Fri Dec 23 13:02:10 2016 S=0.85 Km/hr
</name>
<styleUrl>
#styleMap_TLP_Normal
</styleUrl>
<Point>
<coordinates>
-64.9188004,-10.8457966,191.58
</coordinates>
</Point>
</Placemark>
<Placemark>
<name>
Fri Dec 23 13:02:20 2016 S=0.53 Km/hr
</name>
<styleUrl>
#styleMap_TLP_Normal
</styleUrl>
<Point>
<coordinates>
-64.9188004,-10.8458147,191.94
</coordinates>
</Point>
</Placemark>
<Placemark>
<name>
Fri Dec 23 13:02:30 2016 S=2.13 Km/hr
</name>
<styleUrl>
#styleMap_TLP_Normal
</styleUrl>
<Point>
<coordinates>
-64.9188461,-10.8459177,192.54
</coordinates>
</Point>
</Placemark>
<Placemark>
<name>
Fri Dec 23 13:02:40 2016 S=1.09 Km/hr
</name>
<styleUrl>
#styleMap_TLP_Normal
</styleUrl>
<Point>
<coordinates>
-64.9187851,-10.8459854,192.06
</coordinates>
</Point>
</Placemark>
<Placemark>
<name>
Fri Dec 23 13:02:50 2016 S=1.19 Km/hr
</name>
<styleUrl>
#styleMap_TLP_Normal
</styleUrl>
<Point>
<coordinates>
-64.9187927,-10.8460398,191.89
</coordinates>
</Point>
</Placemark>
<Placemark>
<name>
Fri Dec 23 13:03:00 2016 S=0.78 Km/hr
</name>
<styleUrl>
#styleMap_TLP_Normal
</styleUrl>
<Point>
<coordinates>
-64.9188309,-10.8460770,192.67
</coordinates>
</Point>
</Placemark>
<Placemark>
<name>
Fri Dec 23 13:03:10 2016 S=0.99 Km/hr
</name>
<styleUrl>
#styleMap_TLP_Normal
</styleUrl>
<Point>
<coordinates>
-64.9188461,-10.8460894,193.02
</coordinates>
</Point>
</Placemark>
<Placemark>
<name>
Fri Dec 23 13:03:20 2016 S=1.28 Km/hr
</name>
<styleUrl>
#styleMap_TLP_Normal
</styleUrl>
<Point>
<coordinates>
-64.9188614,-10.8460999,193.30
</coordinates>
</Point>
</Placemark>
<Placemark>
<name>
Fri Dec 23 13:03:30 2016 S=1.41 Km/hr
</name>
<styleUrl>
#styleMap_TLP_Normal
</styleUrl>
<Point>
<coordinates>
-64.9189987,-10.8461533,190.59
</coordinates>
</Point>
</Placemark>
<Placemark>
<name>
Fri Dec 23 13:03:40 2016 S=0.95 Km/hr
</name>
<styleUrl>
#styleMap_TLP_Normal
</styleUrl>
<Point>
<coordinates>
-64.9190369,-10.8461208,190.14
</coordinates>
</Point>
</Placemark>
<Placemark>
<name>
Fri Dec 23 13:03:50 2016 S=1.15 Km/hr
</name>
<styleUrl>
#styleMap_TLP_Normal
</styleUrl>
<Point>
<coordinates>
-64.9190521,-10.8460951,189.97
</coordinates>
</Point>
</Placemark>
<Placemark>
<name>
Fri Dec 23 13:04:00 2016 S=1.00 Km/hr
</name>
<styleUrl>
#styleMap_TLP_Normal
</styleUrl>
<Point>
<coordinates>
-64.9190979,-10.8461075,189.66
</coordinates>
</Point>
</Placemark>
<Placemark>
<name>
Fri Dec 23 13:04:10 2016 S=2.08 Km/hr
</name>
<styleUrl>
#styleMap_TLP_Normal
</styleUrl>
<Point>
<coordinates>
-64.9192123,-10.8461361,189.04
</coordinates>
</Point>
</Placemark>
<Placemark>
<name>
Fri Dec 23 13:04:20 2016 S=1.06 Km/hr
</name>
<styleUrl>
#styleMap_TLP_Normal
</styleUrl>
<Point>
<coordinates>
-64.9192810,-10.8461475,187.15
</coordinates>
</Point>
</Placemark>
<Placemark>
<name>
Fri Dec 23 13:04:30 2016 S=0.90 Km/hr
</name>
<styleUrl>
#styleMap_TLP_Normal
</styleUrl>
<Point>
<coordinates>
-64.9193115,-10.8461399,186.57
</coordinates>
</Point>
</Placemark>
<Placemark>
<name>
Fri Dec 23 13:04:40 2016 S=0.87 Km/hr
</name>
<styleUrl>
#styleMap_TLP_Normal
</styleUrl>
<Point>
<coordinates>
-64.9193115,-10.8460779,186.07
</coordinates>
</Point>
</Placemark>
<Placemark>
<name>
Fri Dec 23 13:04:50 2016 S=0.61 Km/hr
</name>
<styleUrl>
#styleMap_TLP_Normal
</styleUrl>
<Point>
<coordinates>
-64.9193115,-10.8460455,185.93
</coordinates>
</Point>
</Placemark>
<Placemark>
<name>
Fri Dec 23 13:05:00 2016 S=0.94 Km/hr
</name>
<styleUrl>
#styleMap_TLP_Normal
</styleUrl>
<Point>
<coordinates>
-64.9193115,-10.8460331,185.80
</coordinates>
</Point>
</Placemark>
<Placemark>
<name>
Fri Dec 23 13:05:10 2016 S=0.67 Km/hr
</name>
<styleUrl>
#styleMap_TLP_Normal
</styleUrl>
<Point>
<coordinates>
-64.9193192,-10.8460302,185.59
</coordinates>
</Point>
</Placemark>
<Placemark>
<name>
Fri Dec 23 13:05:20 2016 S=1.05 Km/hr
</name>
<styleUrl>
#styleMap_TLP_Normal
</styleUrl>
<Point>
<coordinates>
-64.9193573,-10.8460636,184.27
</coordinates>
</Point>
</Placemark>
<Placemark>
<name>
Fri Dec 23 13:05:30 2016 S=0.50 Km/hr
</name>
<styleUrl>
#styleMap_TLP_Normal
</styleUrl>
<Point>
<coordinates>
-64.9193802,-10.8460817,183.38
</coordinates>
</Point>
</Placemark>
<Placemark>
<name>
Fri Dec 23 13:05:40 2016 S=1.01 Km/hr
</name>
<styleUrl>
#styleMap_TLP_Normal
</styleUrl>
<Point>
<coordinates>
-64.9193802,-10.8460751,182.79
</coordinates>
</Point>
</Placemark>
<Placemark>
<name>
Fri Dec 23 13:05:50 2016 S=1.30 Km/hr
</name>
<styleUrl>
#styleMap_TLP_Normal
</styleUrl>
<Point>
<coordinates>
-64.9193878,-10.8459816,179.89
</coordinates>
</Point>
</Placemark>
<Placemark>
<name>
Fri Dec 23 13:06:00 2016 S=0.81 Km/hr
</name>
<styleUrl>
#styleMap_TLP_Normal
</styleUrl>
<Point>
<coordinates>
-64.9193726,-10.8459387,178.84
</coordinates>
</Point>
</Placemark>
<Placemark>
<name>
Fri Dec 23 13:06:10 2016 S=1.20 Km/hr
</name>
<styleUrl>
#styleMap_TLP_Normal
</styleUrl>
<Point>
<coordinates>
-64.9193726,-10.8458776,179.42
</coordinates>
</Point>
</Placemark>
<Placemark>
<name>
Fri Dec 23 13:06:20 2016 S=1.24 Km/hr
</name>
<styleUrl>
#styleMap_TLP_Normal
</styleUrl>
<Point>
<coordinates>
-64.9193268,-10.8458519,180.73
</coordinates>
</Point>
</Placemark>
<Placemark>
<name>
Fri Dec 23 13:06:30 2016 S=0.71 Km/hr
</name>
<styleUrl>
#styleMap_TLP_Normal
</styleUrl>
<Point>
<coordinates>
-64.9193268,-10.8458281,181.55
</coordinates>
</Point>
</Placemark>
<Placemark>
<name>
Fri Dec 23 13:06:40 2016 S=0.72 Km/hr
</name>
<styleUrl>
#styleMap_TLP_Normal
</styleUrl>
<Point>
<coordinates>
-64.9193268,-10.8458128,181.57
</coordinates>
</Point>
</Placemark>
<Placemark>
<name>
Fri Dec 23 13:06:50 2016 S=0.98 Km/hr
</name>
<styleUrl>
#styleMap_TLP_Normal
</styleUrl>
<Point>
<coordinates>
-64.9193344,-10.8456907,183.29
</coordinates>
</Point>
</Placemark>
<Placemark>
<name>
Fri Dec 23 13:07:00 2016 S=0.75 Km/hr
</name>
<styleUrl>
#styleMap_TLP_Normal
</styleUrl>
<Point>
<coordinates>
-64.9193497,-10.8456764,185.23
</coordinates>
</Point>
</Placemark>
<Placemark>
<name>
Fri Dec 23 13:07:10 2016 S=1.31 Km/hr
</name>
<styleUrl>
#styleMap_TLP_Normal
</styleUrl>
<Point>
<coordinates>
-64.9193878,-10.8456573,186.71
</coordinates>
</Point>
</Placemark>
<Placemark>
<name>
Fri Dec 23 13:07:20 2016 S=1.34 Km/hr
</name>
<styleUrl>
#styleMap_TLP_Normal
</styleUrl>
<Point>
<coordinates>
-64.9194565,-10.8456469,187.27
</coordinates>
</Point>
</Placemark>
<Placemark>
<name>
Fri Dec 23 13:07:30 2016 S=2.09 Km/hr
</name>
<styleUrl>
#styleMap_TLP_Normal
</styleUrl>
<Point>
<coordinates>
-64.9195786,-10.8456821,187.10
</coordinates>
</Point>
</Placemark>
<Placemark>
<name>
Fri Dec 23 13:07:40 2016 S=0.72 Km/hr
</name>
<styleUrl>
#styleMap_TLP_Normal
</styleUrl>
<Point>
<coordinates>
-64.9195862,-10.8456964,187.00
</coordinates>
</Point>
</Placemark>
<Placemark>
<name>
Fri Dec 23 13:07:50 2016 S=0.74 Km/hr
</name>
<styleUrl>
#styleMap_TLP_Normal
</styleUrl>
<Point>
<coordinates>
-64.9196014,-10.8456984,187.61
</coordinates>
</Point>
</Placemark>
<Placemark>
<name>
Fri Dec 23 13:08:00 2016 S=1.51 Km/hr
</name>
<styleUrl>
#styleMap_TLP_Normal
</styleUrl>
<Point>
<coordinates>
-64.9196472,-10.8456469,186.75
</coordinates>
</Point>
</Placemark>
<Placemark>
<name>
Fri Dec 23 13:08:10 2016 S=1.06 Km/hr
</name>
<styleUrl>
#styleMap_TLP_Normal
</styleUrl>
<Point>
<coordinates>
-64.9196854,-10.8456411,185.76
</coordinates>
</Point>
</Placemark>
<Placemark>
<name>
Fri Dec 23 13:08:20 2016 S=0.59 Km/hr
</name>
<styleUrl>
#styleMap_TLP_Normal
</styleUrl>
<Point>
<coordinates>
-64.9196854,-10.8456259,186.23
</coordinates>
</Point>
</Placemark>
<Placemark>
<name>
Fri Dec 23 13:08:30 2016 S=1.58 Km/hr
</name>
<styleUrl>
#styleMap_TLP_Normal
</styleUrl>
<Point>
<coordinates>
-64.9196930,-10.8455839,186.74
</coordinates>
</Point>
</Placemark>
<Placemark>
<name>
Fri Dec 23 13:08:40 2016 S=1.38 Km/hr
</name>
<styleUrl>
#styleMap_TLP_Normal
</styleUrl>
<Point>
<coordinates>
-64.9197464,-10.8455172,186.81
</coordinates>
</Point>
</Placemark>
<Placemark>
<name>
Fri Dec 23 13:08:50 2016 S=1.01 Km/hr
</name>
<styleUrl>
#styleMap_TLP_Normal
</styleUrl>
<Point>
<coordinates>
-64.9197464,-10.8454409,184.18
</coordinates>
</Point>
</Placemark>
<Placemark>
<name>
Fri Dec 23 13:09:00 2016 S=1.10 Km/hr
</name>
<styleUrl>
#styleMap_TLP_Normal
</styleUrl>
<Point>
<coordinates>
-64.9197540,-10.8453970,183.35
</coordinates>
</Point>
</Placemark>
<Placemark>
<name>
Fri Dec 23 13:09:10 2016 S=0.53 Km/hr
</name>
<styleUrl>
#styleMap_TLP_Normal
</styleUrl>
<Point>
<coordinates>
-64.9197464,-10.8453932,183.47
</coordinates>
</Point>
</Placemark>
<Placemark>
<name>
Fri Dec 23 13:09:20 2016 S=0.80 Km/hr
</name>
<styleUrl>
#styleMap_TLP_Normal
</styleUrl>
<Point>
<coordinates>
-64.9197617,-10.8453846,183.45
</coordinates>
</Point>
</Placemark>
<Placemark>
<name>
Fri Dec 23 13:09:30 2016 S=1.87 Km/hr
</name>
<styleUrl>
#styleMap_TLP_Normal
</styleUrl>
<Point>
<coordinates>
-64.9197388,-10.8453159,182.95
</coordinates>
</Point>
</Placemark>
<Placemark>
<name>
Fri Dec 23 13:09:40 2016 S=0.90 Km/hr
</name>
<styleUrl>
#styleMap_TLP_Normal
</styleUrl>
<Point>
<coordinates>
-64.9197235,-10.8452663,180.95
</coordinates>
</Point>
</Placemark>
<Placemark>
<name>
Fri Dec 23 13:09:50 2016 S=0.58 Km/hr
</name>
<styleUrl>
#styleMap_TLP_Normal
</styleUrl>
<Point>
<coordinates>
-64.9197083,-10.8452835,179.78
</coordinates>
</Point>
</Placemark>
<Placemark>
<name>
Fri Dec 23 13:10:00 2016 S=1.25 Km/hr
</name>
<styleUrl>
#styleMap_TLP_Normal
</styleUrl>
<Point>
<coordinates>
-64.9197006,-10.8452806,179.64
</coordinates>
</Point>
</Placemark>
<Placemark>
<name>
Fri Dec 23 13:10:10 2016 S=1.60 Km/hr
</name>
<styleUrl>
#styleMap_TLP_Normal
</styleUrl>
<Point>
<coordinates>
-64.9195557,-10.8452682,179.44
</coordinates>
</Point>
</Placemark>
<Placemark>
<name>
Fri Dec 23 13:10:20 2016 S=0.97 Km/hr
</name>
<styleUrl>
#styleMap_TLP_Normal
</styleUrl>
<Point>
<coordinates>
-64.9195099,-10.8453016,179.40
</coordinates>
</Point>
</Placemark>
<Placemark>
<name>
Fri Dec 23 13:10:30 2016 S=0.65 Km/hr
</name>
<styleUrl>
#styleMap_TLP_Normal
</styleUrl>
<Point>
<coordinates>
-64.9195023,-10.8453217,179.44
</coordinates>
</Point>
</Placemark>
<Placemark>
<name>
Fri Dec 23 13:10:40 2016 S=1.03 Km/hr
</name>
<styleUrl>
#styleMap_TLP_Normal
</styleUrl>
<Point>
<coordinates>
-64.9195480,-10.8453474,179.89
</coordinates>
</Point>
</Placemark>
<Placemark>
<name>
Fri Dec 23 13:10:50 2016 S=0.68 Km/hr
</name>
<styleUrl>
#styleMap_TLP_Normal
</styleUrl>
<Point>
<coordinates>
-64.9195557,-10.8453455,180.11
</coordinates>
</Point>
</Placemark>
<Placemark>
<name>
Fri Dec 23 13:11:00 2016 S=0.98 Km/hr
</name>
<styleUrl>
#styleMap_TLP_Normal
</styleUrl>
<Point>
<coordinates>
-64.9195786,-10.8453398,180.17
</coordinates>
</Point>
</Placemark>
<Placemark>
<name>
Fri Dec 23 13:11:10 2016 S=0.71 Km/hr
</name>
<styleUrl>
#styleMap_TLP_Normal
</styleUrl>
<Point>
<coordinates>
-64.9195786,-10.8453169,180.22
</coordinates>
</Point>
</Placemark>
<Placemark>
<name>
Fri Dec 23 13:11:20 2016 S=1.12 Km/hr
</name>
<styleUrl>
#styleMap_TLP_Normal
</styleUrl>
<Point>
<coordinates>
-64.9195862,-10.8452864,180.08
</coordinates>
</Point>
</Placemark>
<Placemark>
<name>
Fri Dec 23 13:11:30 2016 S=0.82 Km/hr
</name>
<styleUrl>
#styleMap_TLP_Normal
</styleUrl>
<Point>
<coordinates>
-64.9195938,-10.8452473,180.40
</coordinates>
</Point>
</Placemark>
<Placemark>
<name>
Fri Dec 23 13:11:40 2016 S=0.44 Km/hr
</name>
<styleUrl>
#styleMap_TLP_Normal
</styleUrl>
<Point>
<coordinates>
-64.9196014,-10.8452463,180.60
</coordinates>
</Point>
</Placemark>
<Placemark>
<name>
Fri Dec 23 13:11:50 2016 S=0.44 Km/hr
</name>
<styleUrl>
#styleMap_TLP_Normal
</styleUrl>
<Point>
<coordinates>
-64.9196091,-10.8452349,180.70
</coordinates>
</Point>
</Placemark>
<Placemark>
<name>
Fri Dec 23 13:12:00 2016 S=1.86 Km/hr
</name>
<styleUrl>
#styleMap_TLP_Normal
</styleUrl>
<Point>
<coordinates>
-64.9196472,-10.8451786,181.21
</coordinates>
</Point>
</Placemark>
<Placemark>
<name>
Fri Dec 23 13:12:10 2016 S=0.95 Km/hr
</name>
<styleUrl>
#styleMap_TLP_Normal
</styleUrl>
<Point>
<coordinates>
-64.9196701,-10.8451414,181.69
</coordinates>
</Point>
</Placemark>
<Placemark>
<name>
Fri Dec 23 13:12:20 2016 S=0.91 Km/hr
</name>
<styleUrl>
#styleMap_TLP_Normal
</styleUrl>
<Point>
<coordinates>
-64.9196472,-10.8451109,181.23
</coordinates>
</Point>
</Placemark>
<Placemark>
<name>
Fri Dec 23 13:12:30 2016 S=1.18 Km/hr
</name>
<styleUrl>
#styleMap_TLP_Normal
</styleUrl>
<Point>
<coordinates>
-64.9196167,-10.8450861,181.63
</coordinates>
</Point>
</Placemark>
<Placemark>
<name>
Fri Dec 23 13:12:40 2016 S=1.22 Km/hr
</name>
<styleUrl>
#styleMap_TLP_Normal
</styleUrl>
<Point>
<coordinates>
-64.9195786,-10.8450336,183.06
</coordinates>
</Point>
</Placemark>
<Placemark>
<name>
Fri Dec 23 13:12:50 2016 S=1.10 Km/hr
</name>
<styleUrl>
#styleMap_TLP_Normal
</styleUrl>
<Point>
<coordinates>
-64.9196167,-10.8449993,184.42
</coordinates>
</Point>
</Placemark>
<Placemark>
<name>
Fri Dec 23 13:13:00 2016 S=1.30 Km/hr
</name>
<styleUrl>
#styleMap_TLP_Normal
</styleUrl>
<Point>
<coordinates>
-64.9196243,-10.8449783,185.89
</coordinates>
</Point>
</Placemark>
<Placemark>
<name>
Fri Dec 23 13:13:10 2016 S=1.75 Km/hr
</name>
<styleUrl>
#styleMap_TLP_Normal
</styleUrl>
<Point>
<coordinates>
-64.9195938,-10.8448734,187.07
</coordinates>
</Point>
</Placemark>
<Placemark>
<name>
Fri Dec 23 13:13:20 2016 S=1.69 Km/hr
</name>
<styleUrl>
#styleMap_TLP_Normal
</styleUrl>
<Point>
<coordinates>
-64.9195099,-10.8447990,186.01
</coordinates>
</Point>
</Placemark>
<Placemark>
<name>
Fri Dec 23 13:13:30 2016 S=1.78 Km/hr
</name>
<styleUrl>
#styleMap_TLP_Normal
</styleUrl>
<Point>
<coordinates>
-64.9195633,-10.8447495,183.27
</coordinates>
</Point>
</Placemark>
<Placemark>
<name>
Fri Dec 23 13:13:40 2016 S=1.69 Km/hr
</name>
<styleUrl>
#styleMap_TLP_Normal
</styleUrl>
<Point>
<coordinates>
-64.9196167,-10.8446960,179.32
</coordinates>
</Point>
</Placemark>
<Placemark>
<name>
Fri Dec 23 13:13:50 2016 S=1.41 Km/hr
</name>
<styleUrl>
#styleMap_TLP_Normal
</styleUrl>
<Point>
<coordinates>
-64.9196472,-10.8446188,177.28
</coordinates>
</Point>
</Placemark>
<Placemark>
<name>
Fri Dec 23 13:14:00 2016 S=1.39 Km/hr
</name>
<styleUrl>
#styleMap_TLP_Normal
</styleUrl>
<Point>
<coordinates>
-64.9196167,-10.8445663,175.92
</coordinates>
</Point>
</Placemark>
<Placemark>
<name>
Fri Dec 23 13:14:10 2016 S=1.49 Km/hr
</name>
<styleUrl>
#styleMap_TLP_Normal
</styleUrl>
<Point>
<coordinates>
-64.9196014,-10.8445101,173.39
</coordinates>
</Point>
</Placemark>
<Placemark>
<name>
Fri Dec 23 13:14:20 2016 S=2.07 Km/hr
</name>
<styleUrl>
#styleMap_TLP_Normal
</styleUrl>
<Point>
<coordinates>
-64.9195480,-10.8444347,172.86
</coordinates>
</Point>
</Placemark>
<Placemark>
<name>
Fri Dec 23 13:14:30 2016 S=1.97 Km/hr
</name>
<styleUrl>
#styleMap_TLP_Normal
</styleUrl>
<Point>
<coordinates>
-64.9194870,-10.8444014,173.52
</coordinates>
</Point>
</Placemark>
<Placemark>
<name>
Fri Dec 23 13:14:40 2016 S=2.17 Km/hr
</name>
<styleUrl>
#styleMap_TLP_Normal
</styleUrl>
<Point>
<coordinates>
-64.9194031,-10.8443651,172.25
</coordinates>
</Point>
</Placemark>
<Placemark>
<name>
Fri Dec 23 13:14:50 2016 S=1.38 Km/hr
</name>
<styleUrl>
#styleMap_TLP_Normal
</styleUrl>
<Point>
<coordinates>
-64.9193954,-10.8443222,171.27
</coordinates>
</Point>
</Placemark>
<Placemark>
<name>
Fri Dec 23 13:15:00 2016 S=1.36 Km/hr
</name>
<styleUrl>
#styleMap_TLP_Normal
</styleUrl>
<Point>
<coordinates>
-64.9193726,-10.8442717,171.63
</coordinates>
</Point>
</Placemark>
<Placemark>
<name>
Fri Dec 23 13:15:10 2016 S=1.96 Km/hr
</name>
<styleUrl>
#styleMap_TLP_Normal
</styleUrl>
<Point>
<coordinates>
-64.9194183,-10.8441715,171.22
</coordinates>
</Point>
</Placemark>
<Placemark>
<name>
Fri Dec 23 13:15:20 2016 S=3.11 Km/hr
</name>
<styleUrl>
#styleMap_TLP_Normal
</styleUrl>
<Point>
<coordinates>
-64.9193192,-10.8440228,172.22
</coordinates>
</Point>
</Placemark>
<Placemark>
<name>
Fri Dec 23 13:15:30 2016 S=1.44 Km/hr
</name>
<styleUrl>
#styleMap_TLP_Normal
</styleUrl>
<Point>
<coordinates>
-64.9192352,-10.8439388,172.29
</coordinates>
</Point>
</Placemark>
<Placemark>
<name>
Fri Dec 23 13:15:40 2016 S=2.15 Km/hr
</name>
<styleUrl>
#styleMap_TLP_Normal
</styleUrl>
<Point>
<coordinates>
-64.9191284,-10.8438845,172.82
</coordinates>
</Point>
</Placemark>
<Placemark>
<name>
Fri Dec 23 13:15:50 2016 S=1.63 Km/hr
</name>
<styleUrl>
#styleMap_TLP_Normal
</styleUrl>
<Point>
<coordinates>
-64.9191055,-10.8438559,172.61
</coordinates>
</Point>
</Placemark>
<Placemark>
<name>
Fri Dec 23 13:16:00 2016 S=1.58 Km/hr
</name>
<styleUrl>
#styleMap_TLP_Normal
</styleUrl>
<Point>
<coordinates>
-64.9190521,-10.8438148,175.87
</coordinates>
</Point>
</Placemark>
<Placemark>
<name>
Fri Dec 23 13:16:10 2016 S=1.73 Km/hr
</name>
<styleUrl>
#styleMap_TLP_Normal
</styleUrl>
<Point>
<coordinates>
-64.9189758,-10.8438148,175.84
</coordinates>
</Point>
</Placemark>
<Placemark>
<name>
Fri Dec 23 13:16:20 2016 S=2.01 Km/hr
</name>
<styleUrl>
#styleMap_TLP_Normal
</styleUrl>
<Point>
<coordinates>
-64.9188766,-10.8437948,175.80
</coordinates>
</Point>
</Placemark>
<Placemark>
<name>
Fri Dec 23 13:16:30 2016 S=1.66 Km/hr
</name>
<styleUrl>
#styleMap_TLP_Normal
</styleUrl>
<Point>
<coordinates>
-64.9188080,-10.8437815,174.53
</coordinates>
</Point>
</Placemark>
<Placemark>
<name>
Fri Dec 23 13:16:40 2016 S=1.87 Km/hr
</name>
<styleUrl>
#styleMap_TLP_Normal
</styleUrl>
<Point>
<coordinates>
-64.9187393,-10.8437328,172.38
</coordinates>
</Point>
</Placemark>
<Placemark>
<name>
Fri Dec 23 13:16:50 2016 S=1.34 Km/hr
</name>
<styleUrl>
#styleMap_TLP_Normal
</styleUrl>
<Point>
<coordinates>
-64.9187393,-10.8436813,171.28
</coordinates>
</Point>
</Placemark>
<Placemark>
<name>
Fri Dec 23 13:17:00 2016 S=1.64 Km/hr
</name>
<styleUrl>
#styleMap_TLP_Normal
</styleUrl>
<Point>
<coordinates>
-64.9187088,-10.8436184,171.62
</coordinates>
</Point>
</Placemark>
<Placemark>
<name>
Fri Dec 23 13:17:10 2016 S=2.30 Km/hr
</name>
<styleUrl>
#styleMap_TLP_Normal
</styleUrl>
<Point>
<coordinates>
-64.9187546,-10.8435040,170.71
</coordinates>
</Point>
</Placemark>
<Placemark>
<name>
Fri Dec 23 13:17:20 2016 S=2.00 Km/hr
</name>
<styleUrl>
#styleMap_TLP_Normal
</styleUrl>
<Point>
<coordinates>
-64.9187851,-10.8433895,170.29
</coordinates>
</Point>
</Placemark>
<Placemark>
<name>
Fri Dec 23 13:17:30 2016 S=1.83 Km/hr
</name>
<styleUrl>
#styleMap_TLP_Normal
</styleUrl>
<Point>
<coordinates>
-64.9187851,-10.8433332,169.67
</coordinates>
</Point>
</Placemark>
<Placemark>
<name>
Fri Dec 23 13:17:40 2016 S=2.53 Km/hr
</name>
<styleUrl>
#styleMap_TLP_Normal
</styleUrl>
<Point>
<coordinates>
-64.9188614,-10.8432140,167.76
</coordinates>
</Point>
</Placemark>
<Placemark>
<name>
Fri Dec 23 13:17:50 2016 S=2.12 Km/hr
</name>
<styleUrl>
#styleMap_TLP_Normal
</styleUrl>
<Point>
<coordinates>
-64.9188461,-10.8431292,167.19
</coordinates>
</Point>
</Placemark>
<Placemark>
<name>
Fri Dec 23 13:18:00 2016 S=1.29 Km/hr
</name>
<styleUrl>
#styleMap_TLP_Normal
</styleUrl>
<Point>
<coordinates>
-64.9188004,-10.8430719,167.77
</coordinates>
</Point>
</Placemark>
<Placemark>
<name>
Fri Dec 23 13:18:10 2016 S=1.55 Km/hr
</name>
<styleUrl>
#styleMap_TLP_Normal
</styleUrl>
<Point>
<coordinates>
-64.9188461,-10.8429899,166.79
</coordinates>
</Point>
</Placemark>
<Placemark>
<name>
Fri Dec 23 13:18:20 2016 S=1.90 Km/hr
</name>
<styleUrl>
#styleMap_TLP_Normal
</styleUrl>
<Point>
<coordinates>
-64.9188995,-10.8429317,166.66
</coordinates>
</Point>
</Placemark>
<Placemark>
<name>
Fri Dec 23 13:18:30 2016 S=1.80 Km/hr
</name>
<styleUrl>
#styleMap_TLP_Normal
</styleUrl>
<Point>
<coordinates>
-64.9189529,-10.8428564,167.56
</coordinates>
</Point>
</Placemark>
<Placemark>
<name>
Fri Dec 23 13:18:40 2016 S=1.80 Km/hr
</name>
<styleUrl>
#styleMap_TLP_Normal
</styleUrl>
<Point>
<coordinates>
-64.9191055,-10.8428650,166.33
</coordinates>
</Point>
</Placemark>
<Placemark>
<name>
Fri Dec 23 13:18:50 2016 S=2.35 Km/hr
</name>
<styleUrl>
#styleMap_TLP_Normal
</styleUrl>
<Point>
<coordinates>
-64.9192047,-10.8428593,168.29
</coordinates>
</Point>
</Placemark>
<Placemark>
<name>
Fri Dec 23 13:19:00 2016 S=0.58 Km/hr
</name>
<styleUrl>
#styleMap_TLP_Normal
</styleUrl>
<Point>
<coordinates>
-64.9192429,-10.8428535,169.90
</coordinates>
</Point>
</Placemark>
<Placemark>
<name>
Fri Dec 23 13:19:10 2016 S=1.14 Km/hr
</name>
<styleUrl>
#styleMap_TLP_Normal
</styleUrl>
<Point>
<coordinates>
-64.9192581,-10.8428469,170.53
</coordinates>
</Point>
</Placemark>
<Placemark>
<name>
Fri Dec 23 13:19:20 2016 S=1.36 Km/hr
</name>
<styleUrl>
#styleMap_TLP_Normal
</styleUrl>
<Point>
<coordinates>
-64.9193802,-10.8427362,169.15
</coordinates>
</Point>
</Placemark>
<Placemark>
<name>
Fri Dec 23 13:19:30 2016 S=1.71 Km/hr
</name>
<styleUrl>
#styleMap_TLP_Normal
</styleUrl>
<Point>
<coordinates>
-64.9194641,-10.8426828,168.94
</coordinates>
</Point>
</Placemark>
<Placemark>
<name>
Fri Dec 23 13:19:40 2016 S=2.12 Km/hr
</name>
<styleUrl>
#styleMap_TLP_Normal
</styleUrl>
<Point>
<coordinates>
-64.9194794,-10.8425560,168.30
</coordinates>
</Point>
</Placemark>
<Placemark>
<name>
Fri Dec 23 13:19:50 2016 S=1.61 Km/hr
</name>
<styleUrl>
#styleMap_TLP_Normal
</styleUrl>
<Point>
<coordinates>
-64.9194641,-10.8424559,167.75
</coordinates>
</Point>
</Placemark>
<Placemark>
<name>
Fri Dec 23 13:20:00 2016 S=0.80 Km/hr
</name>
<styleUrl>
#styleMap_TLP_Normal
</styleUrl>
<Point>
<coordinates>
-64.9194183,-10.8424177,167.80
</coordinates>
</Point>
</Placemark>
<Placemark>
<name>
Fri Dec 23 13:20:10 2016 S=0.30 Km/hr
</name>
<styleUrl>
#styleMap_TLP_Normal
</styleUrl>
<Point>
<coordinates>
-64.9194183,-10.8424215,168.21
</coordinates>
</Point>
</Placemark>
<Placemark>
<name>
Fri Dec 23 13:20:20 2016 S=1.62 Km/hr
</name>
<styleUrl>
#styleMap_TLP_Normal
</styleUrl>
<Point>
<coordinates>
-64.9194565,-10.8424358,168.47
</coordinates>
</Point>
</Placemark>
<Placemark>
<name>
Fri Dec 23 13:20:30 2016 S=1.40 Km/hr
</name>
<styleUrl>
#styleMap_TLP_Normal
</styleUrl>
<Point>
<coordinates>
-64.9195175,-10.8424606,168.98
</coordinates>
</Point>
</Placemark>
<Placemark>
<name>
Fri Dec 23 13:20:40 2016 S=0.89 Km/hr
</name>
<styleUrl>
#styleMap_TLP_Normal
</styleUrl>
<Point>
<coordinates>
-64.9195480,-10.8424778,169.39
</coordinates>
</Point>
</Placemark>
<Placemark>
<name>
Fri Dec 23 13:20:50 2016 S=0.56 Km/hr
</name>
<styleUrl>
#styleMap_TLP_Normal
</styleUrl>
<Point>
<coordinates>
-64.9195557,-10.8424911,169.50
</coordinates>
</Point>
</Placemark>
<Placemark>
<name>
Fri Dec 23 13:21:00 2016 S=0.85 Km/hr
</name>
<styleUrl>
#styleMap_TLP_Normal
</styleUrl>
<Point>
<coordinates>
-64.9195709,-10.8424940,169.73
</coordinates>
</Point>
</Placemark>
<Placemark>
<name>
Fri Dec 23 13:21:10 2016 S=0.53 Km/hr
</name>
<styleUrl>
#styleMap_TLP_Normal
</styleUrl>
<Point>
<coordinates>
-64.9195938,-10.8424969,169.95
</coordinates>
</Point>
</Placemark>
<Placemark>
<name>
Fri Dec 23 13:21:20 2016 S=0.97 Km/hr
</name>
<styleUrl>
#styleMap_TLP_Normal
</styleUrl>
<Point>
<coordinates>
-64.9196091,-10.8424702,169.99
</coordinates>
</Point>
</Placemark>
<Placemark>
<name>
Fri Dec 23 13:21:30 2016 S=1.04 Km/hr
</name>
<styleUrl>
#styleMap_TLP_Normal
</styleUrl>
<Point>
<coordinates>
-64.9196014,-10.8423986,167.52
</coordinates>
</Point>
</Placemark>
<Placemark>
<name>
Fri Dec 23 13:21:40 2016 S=1.08 Km/hr
</name>
<styleUrl>
#styleMap_TLP_Normal
</styleUrl>
<Point>
<coordinates>
-64.9196091,-10.8423815,167.59
</coordinates>
</Point>
</Placemark>
<Placemark>
<name>
Fri Dec 23 13:21:50 2016 S=1.65 Km/hr
</name>
<styleUrl>
#styleMap_TLP_Normal
</styleUrl>
<Point>
<coordinates>
-64.9197083,-10.8423176,167.80
</coordinates>
</Point>
</Placemark>
<Placemark>
<name>
Fri Dec 23 13:22:00 2016 S=2.04 Km/hr
</name>
<styleUrl>
#styleMap_TLP_Normal
</styleUrl>
<Point>
<coordinates>
-64.9198151,-10.8423433,164.43
</coordinates>
</Point>
</Placemark>
<Placemark>
<name>
Fri Dec 23 13:22:10 2016 S=2.30 Km/hr
</name>
<styleUrl>
#styleMap_TLP_Normal
</styleUrl>
<Point>
<coordinates>
-64.9198837,-10.8422823,166.45
</coordinates>
</Point>
</Placemark>
<Placemark>
<name>
Fri Dec 23 13:22:20 2016 S=2.06 Km/hr
</name>
<styleUrl>
#styleMap_TLP_Normal
</styleUrl>
<Point>
<coordinates>
-64.9199524,-10.8421869,165.08
</coordinates>
</Point>
</Placemark>
<Placemark>
<name>
Fri Dec 23 13:22:30 2016 S=2.41 Km/hr
</name>
<styleUrl>
#styleMap_TLP_Normal
</styleUrl>
<Point>
<coordinates>
-64.9200058,-10.8421192,162.38
</coordinates>
</Point>
</Placemark>
<Placemark>
<name>
Fri Dec 23 13:22:40 2016 S=1.94 Km/hr
</name>
<styleUrl>
#styleMap_TLP_Normal
</styleUrl>
<Point>
<coordinates>
-64.9200592,-10.8420429,162.06
</coordinates>
</Point>
</Placemark>
<Placemark>
<name>
Fri Dec 23 13:22:50 2016 S=1.71 Km/hr
</name>
<styleUrl>
#styleMap_TLP_Normal
</styleUrl>
<Point>
<coordinates>
-64.9200897,-10.8419743,162.21
</coordinates>
</Point>
</Placemark>
<Placemark>
<name>
Fri Dec 23 13:23:00 2016 S=1.87 Km/hr
</name>
<styleUrl>
#styleMap_TLP_Normal
</styleUrl>
<Point>
<coordinates>
-64.9201508,-10.8418941,161.65
</coordinates>
</Point>
</Placemark>
<Placemark>
<name>
Fri Dec 23 13:23:10 2016 S=1.79 Km/hr
</name>
<styleUrl>
#styleMap_TLP_Normal
</styleUrl>
<Point>
<coordinates>
-64.9201965,-10.8417940,162.38
</coordinates>
</Point>
</Placemark>
<Placemark>
<name>
Fri Dec 23 13:23:20 2016 S=1.09 Km/hr
</name>
<styleUrl>
#styleMap_TLP_Normal
</styleUrl>
<Point>
<coordinates>
-64.9202576,-10.8416510,161.20
</coordinates>
</Point>
</Placemark>
<Placemark>
<name>
Fri Dec 23 13:23:30 2016 S=0.36 Km/hr
</name>
<styleUrl>
#styleMap_TLP_Normal
</styleUrl>
<Point>
<coordinates>
-64.9202499,-10.8416557,161.17
</coordinates>
</Point>
</Placemark>
<Placemark>
<name>
Fri Dec 23 13:23:40 2016 S=1.20 Km/hr
</name>
<styleUrl>
#styleMap_TLP_Normal
</styleUrl>
<Point>
<coordinates>
-64.9202118,-10.8416138,160.88
</coordinates>
</Point>
</Placemark>
<Placemark>
<name>
Fri Dec 23 13:23:50 2016 S=0.41 Km/hr
</name>
<styleUrl>
#styleMap_TLP_Normal
</styleUrl>
<Point>
<coordinates>
-64.9202042,-10.8415852,158.78
</coordinates>
</Point>
</Placemark>
<Placemark>
<name>
Fri Dec 23 13:24:00 2016 S=0.52 Km/hr
</name>
<styleUrl>
#styleMap_TLP_Normal
</styleUrl>
<Point>
<coordinates>
-64.9201889,-10.8415852,158.47
</coordinates>
</Point>
</Placemark>
<Placemark>
<name>
Fri Dec 23 13:24:10 2016 S=0.54 Km/hr
</name>
<styleUrl>
#styleMap_TLP_Normal
</styleUrl>
<Point>
<coordinates>
-64.9201965,-10.8415823,158.11
</coordinates>
</Point>
</Placemark>
<Placemark>
<name>
Fri Dec 23 13:24:20 2016 S=0.97 Km/hr
</name>
<styleUrl>
#styleMap_TLP_Normal
</styleUrl>
<Point>
<coordinates>
-64.9202118,-10.8415804,157.67
</coordinates>
</Point>
</Placemark>
<Placemark>
<name>
Fri Dec 23 13:24:30 2016 S=0.46 Km/hr
</name>
<styleUrl>
#styleMap_TLP_Normal
</styleUrl>
<Point>
<coordinates>
-64.9202194,-10.8415899,157.15
</coordinates>
</Point>
</Placemark>
<Placemark>
<name>
Fri Dec 23 13:24:40 2016 S=0.53 Km/hr
</name>
<styleUrl>
#styleMap_TLP_Normal
</styleUrl>
<Point>
<coordinates>
-64.9202271,-10.8415937,156.74
</coordinates>
</Point>
</Placemark>
<Placemark>
<name>
Fri Dec 23 13:24:50 2016 S=0.40 Km/hr
</name>
<styleUrl>
#styleMap_TLP_Normal
</styleUrl>
<Point>
<coordinates>
-64.9202347,-10.8416042,156.47
</coordinates>
</Point>
</Placemark>
<Placemark>
<name>
Fri Dec 23 13:25:00 2016 S=0.62 Km/hr
</name>
<styleUrl>
#styleMap_TLP_Normal
</styleUrl>
<Point>
<coordinates>
-64.9202347,-10.8415985,156.24
</coordinates>
</Point>
</Placemark>
<Placemark>
<name>
Fri Dec 23 13:25:10 2016 S=0.33 Km/hr
</name>
<styleUrl>
#styleMap_TLP_Normal
</styleUrl>
<Point>
<coordinates>
-64.9202423,-10.8415804,155.94
</coordinates>
</Point>
</Placemark>
<Placemark>
<name>
Fri Dec 23 13:25:20 2016 S=0.39 Km/hr
</name>
<styleUrl>
#styleMap_TLP_Normal
</styleUrl>
<Point>
<coordinates>
-64.9202423,-10.8415918,155.46
</coordinates>
</Point>
</Placemark>
<Placemark>
<name>
Fri Dec 23 13:25:30 2016 S=0.85 Km/hr
</name>
<styleUrl>
#styleMap_TLP_Normal
</styleUrl>
<Point>
<coordinates>
-64.9202347,-10.8416061,155.13
</coordinates>
</Point>
</Placemark>
<Placemark>
<name>
Fri Dec 23 13:25:40 2016 S=0.59 Km/hr
</name>
<styleUrl>
#styleMap_TLP_Normal
</styleUrl>
<Point>
<coordinates>
-64.9202423,-10.8416080,154.91
</coordinates>
</Point>
</Placemark>
<Placemark>
<name>
Fri Dec 23 13:25:50 2016 S=1.74 Km/hr
</name>
<styleUrl>
#styleMap_TLP_Normal
</styleUrl>
<Point>
<coordinates>
-64.9202042,-10.8415480,158.56
</coordinates>
</Point>
</Placemark>
<Placemark>
<name>
Fri Dec 23 13:26:00 2016 S=2.42 Km/hr
</name>
<styleUrl>
#styleMap_TLP_Normal
</styleUrl>
<Point>
<coordinates>
-64.9201736,-10.8414526,162.69
</coordinates>
</Point>
</Placemark>
<Placemark>
<name>
Fri Dec 23 13:26:10 2016 S=1.01 Km/hr
</name>
<styleUrl>
#styleMap_TLP_Normal
</styleUrl>
<Point>
<coordinates>
-64.9202423,-10.8414078,164.00
</coordinates>
</Point>
</Placemark>
<Placemark>
<name>
Fri Dec 23 13:26:20 2016 S=1.24 Km/hr
</name>
<styleUrl>
#styleMap_TLP_Normal
</styleUrl>
<Point>
<coordinates>
-64.9202118,-10.8413773,164.71
</coordinates>
</Point>
</Placemark>
<Placemark>
<name>
Fri Dec 23 13:26:30 2016 S=1.93 Km/hr
</name>
<styleUrl>
#styleMap_TLP_Normal
</styleUrl>
<Point>
<coordinates>
-64.9201813,-10.8412619,165.23
</coordinates>
</Point>
</Placemark>
<Placemark>
<name>
Fri Dec 23 13:26:40 2016 S=1.99 Km/hr
</name>
<styleUrl>
#styleMap_TLP_Normal
</styleUrl>
<Point>
<coordinates>
-64.9202118,-10.8411713,165.61
</coordinates>
</Point>
</Placemark>
<Placemark>
<name>
Fri Dec 23 13:26:50 2016 S=2.71 Km/hr
</name>
<styleUrl>
#styleMap_TLP_Normal
</styleUrl>
<Point>
<coordinates>
-64.9203110,-10.8410654,166.86
</coordinates>
</Point>
</Placemark>
<Placemark>
<name>
Fri Dec 23 13:27:00 2016 S=2.89 Km/hr
</name>
<styleUrl>
#styleMap_TLP_Normal
</styleUrl>
<Point>
<coordinates>
-64.9203720,-10.8409872,167.70
</coordinates>
</Point>
</Placemark>
<Placemark>
<name>
Fri Dec 23 13:27:10 2016 S=1.85 Km/hr
</name>
<styleUrl>
#styleMap_TLP_Normal
</styleUrl>
<Point>
<coordinates>
-64.9204407,-10.8409376,168.28
</coordinates>
</Point>
</Placemark>
<Placemark>
<name>
Fri Dec 23 13:27:20 2016 S=1.76 Km/hr
</name>
<styleUrl>
#styleMap_TLP_Normal
</styleUrl>
<Point>
<coordinates>
-64.9205322,-10.8409033,167.65
</coordinates>
</Point>
</Placemark>
<Placemark>
<name>
Fri Dec 23 13:27:30 2016 S=1.54 Km/hr
</name>
<styleUrl>
#styleMap_TLP_Normal
</styleUrl>
<Point>
<coordinates>
-64.9206238,-10.8408499,167.74
</coordinates>
</Point>
</Placemark>
<Placemark>
<name>
Fri Dec 23 13:27:40 2016 S=2.65 Km/hr
</name>
<styleUrl>
#styleMap_TLP_Normal
</styleUrl>
<Point>
<coordinates>
-64.9207382,-10.8408232,168.89
</coordinates>
</Point>
</Placemark>
<Placemark>
<name>
Fri Dec 23 13:27:50 2016 S=2.37 Km/hr
</name>
<styleUrl>
#styleMap_TLP_Normal
</styleUrl>
<Point>
<coordinates>
-64.9208069,-10.8408222,170.12
</coordinates>
</Point>
</Placemark>
<Placemark>
<name>
Fri Dec 23 13:28:00 2016 S=2.28 Km/hr
</name>
<styleUrl>
#styleMap_TLP_Normal
</styleUrl>
<Point>
<coordinates>
-64.9209061,-10.8408327,170.75
</coordinates>
</Point>
</Placemark>
<Placemark>
<name>
Fri Dec 23 13:28:10 2016 S=1.74 Km/hr
</name>
<styleUrl>
#styleMap_TLP_Normal
</styleUrl>
<Point>
<coordinates>
-64.9209595,-10.8407974,170.86
</coordinates>
</Point>
</Placemark>
<Placemark>
<name>
Fri Dec 23 13:28:20 2016 S=2.33 Km/hr
</name>
<styleUrl>
#styleMap_TLP_Normal
</styleUrl>
<Point>
<coordinates>
-64.9210968,-10.8407345,171.61
</coordinates>
</Point>
</Placemark>
<Placemark>
<name>
Fri Dec 23 13:28:30 2016 S=2.11 Km/hr
</name>
<styleUrl>
#styleMap_TLP_Normal
</styleUrl>
<Point>
<coordinates>
-64.9211884,-10.8406992,172.56
</coordinates>
</Point>
</Placemark>
<Placemark>
<name>
Fri Dec 23 13:28:40 2016 S=1.67 Km/hr
</name>
<styleUrl>
#styleMap_TLP_Normal
</styleUrl>
<Point>
<coordinates>
-64.9211731,-10.8406057,173.68
</coordinates>
</Point>
</Placemark>
<Placemark>
<name>
Fri Dec 23 13:28:50 2016 S=1.80 Km/hr
</name>
<styleUrl>
#styleMap_TLP_Normal
</styleUrl>
<Point>
<coordinates>
-64.9211960,-10.8404989,173.89
</coordinates>
</Point>
</Placemark>
<Placemark>
<name>
Fri Dec 23 13:29:00 2016 S=1.20 Km/hr
</name>
<styleUrl>
#styleMap_TLP_Normal
</styleUrl>
<Point>
<coordinates>
-64.9212265,-10.8404388,174.17
</coordinates>
</Point>
</Placemark>
<Placemark>
<name>
Fri Dec 23 13:29:10 2016 S=1.92 Km/hr
</name>
<styleUrl>
#styleMap_TLP_Normal
</styleUrl>
<Point>
<coordinates>
-64.9212570,-10.8403292,174.82
</coordinates>
</Point>
</Placemark>
<Placemark>
<name>
Fri Dec 23 13:29:20 2016 S=2.19 Km/hr
</name>
<styleUrl>
#styleMap_TLP_Normal
</styleUrl>
<Point>
<coordinates>
-64.9213333,-10.8402719,175.77
</coordinates>
</Point>
</Placemark>
<Placemark>
<name>
Fri Dec 23 13:29:30 2016 S=1.52 Km/hr
</name>
<styleUrl>
#styleMap_TLP_Normal
</styleUrl>
<Point>
<coordinates>
-64.9213867,-10.8402271,175.97
</coordinates>
</Point>
</Placemark>
<Placemark>
<name>
Fri Dec 23 13:29:40 2016 S=2.06 Km/hr
</name>
<styleUrl>
#styleMap_TLP_Normal
</styleUrl>
<Point>
<coordinates>
-64.9214783,-10.8401794,177.20
</coordinates>
</Point>
</Placemark>
<Placemark>
<name>
Fri Dec 23 13:29:50 2016 S=2.03 Km/hr
</name>
<styleUrl>
#styleMap_TLP_Normal
</styleUrl>
<Point>
<coordinates>
-64.9215775,-10.8401794,177.68
</coordinates>
</Point>
</Placemark>
<Placemark>
<name>
Fri Dec 23 13:30:00 2016 S=3.36 Km/hr
</name>
<styleUrl>
#styleMap_TLP_Normal
</styleUrl>
<Point>
<coordinates>
-64.9217148,-10.8401432,177.82
</coordinates>
</Point>
</Placemark>
<Placemark>
<name>
Fri Dec 23 13:30:10 2016 S=1.42 Km/hr
</name>
<styleUrl>
#styleMap_TLP_Normal
</styleUrl>
<Point>
<coordinates>
-64.9217682,-10.8401318,178.17
</coordinates>
</Point>
</Placemark>
<Placemark>
<name>
Fri Dec 23 13:30:20 2016 S=1.97 Km/hr
</name>
<styleUrl>
#styleMap_TLP_Normal
</styleUrl>
<Point>
<coordinates>
-64.9218597,-10.8400574,177.50
</coordinates>
</Point>
</Placemark>
<Placemark>
<name>
Fri Dec 23 13:30:30 2016 S=1.92 Km/hr
</name>
<styleUrl>
#styleMap_TLP_Normal
</styleUrl>
<Point>
<coordinates>
-64.9219360,-10.8399858,177.64
</coordinates>
</Point>
</Placemark>
<Placemark>
<name>
Fri Dec 23 13:30:40 2016 S=1.40 Km/hr
</name>
<styleUrl>
#styleMap_TLP_Normal
</styleUrl>
<Point>
<coordinates>
-64.9219513,-10.8399353,178.71
</coordinates>
</Point>
</Placemark>
<Placemark>
<name>
Fri Dec 23 13:30:50 2016 S=1.72 Km/hr
</name>
<styleUrl>
#styleMap_TLP_Normal
</styleUrl>
<Point>
<coordinates>
-64.9220123,-10.8399210,179.21
</coordinates>
</Point>
</Placemark>
<Placemark>
<name>
Fri Dec 23 13:31:00 2016 S=2.08 Km/hr
</name>
<styleUrl>
#styleMap_TLP_Normal
</styleUrl>
<Point>
<coordinates>
-64.9220734,-10.8398619,176.77
</coordinates>
</Point>
</Placemark>
<Placemark>
<name>
Fri Dec 23 13:31:10 2016 S=2.50 Km/hr
</name>
<styleUrl>
#styleMap_TLP_Normal
</styleUrl>
<Point>
<coordinates>
-64.9221420,-10.8397970,177.41
</coordinates>
</Point>
</Placemark>
<Placemark>
<name>
Fri Dec 23 13:31:20 2016 S=2.12 Km/hr
</name>
<styleUrl>
#styleMap_TLP_Normal
</styleUrl>
<Point>
<coordinates>
-64.9221878,-10.8397331,178.80
</coordinates>
</Point>
</Placemark>
<Placemark>
<name>
Fri Dec 23 13:31:30 2016 S=1.47 Km/hr
</name>
<styleUrl>
#styleMap_TLP_Normal
</styleUrl>
<Point>
<coordinates>
-64.9222107,-10.8396568,178.68
</coordinates>
</Point>
</Placemark>
<Placemark>
<name>
Fri Dec 23 13:31:40 2016 S=1.47 Km/hr
</name>
<styleUrl>
#styleMap_TLP_Normal
</styleUrl>
<Point>
<coordinates>
-64.9221954,-10.8395891,177.79
</coordinates>
</Point>
</Placemark>
<Placemark>
<name>
Fri Dec 23 13:31:50 2016 S=1.93 Km/hr
</name>
<styleUrl>
#styleMap_TLP_Normal
</styleUrl>
<Point>
<coordinates>
-64.9222183,-10.8394814,178.16
</coordinates>
</Point>
</Placemark>
<Placemark>
<name>
Fri Dec 23 13:32:00 2016 S=2.10 Km/hr
</name>
<styleUrl>
#styleMap_TLP_Normal
</styleUrl>
<Point>
<coordinates>
-64.9222870,-10.8394032,178.42
</coordinates>
</Point>
</Placemark>
<Placemark>
<name>
Fri Dec 23 13:32:10 2016 S=2.34 Km/hr
</name>
<styleUrl>
#styleMap_TLP_Normal
</styleUrl>
<Point>
<coordinates>
-64.9223709,-10.8393803,178.11
</coordinates>
</Point>
</Placemark>
<Placemark>
<name>
Fri Dec 23 13:32:20 2016 S=1.71 Km/hr
</name>
<styleUrl>
#styleMap_TLP_Normal
</styleUrl>
<Point>
<coordinates>
-64.9224167,-10.8393288,177.79
</coordinates>
</Point>
</Placemark>
<Placemark>
<name>
Fri Dec 23 13:32:30 2016 S=2.03 Km/hr
</name>
<styleUrl>
#styleMap_TLP_Normal
</styleUrl>
<Point>
<coordinates>
-64.9225159,-10.8393316,173.38
</coordinates>
</Point>
</Placemark>
<Placemark>
<name>
Fri Dec 23 13:32:40 2016 S=1.07 Km/hr
</name>
<styleUrl>
#styleMap_TLP_Normal
</styleUrl>
<Point>
<coordinates>
-64.9225693,-10.8393421,169.66
</coordinates>
</Point>
</Placemark>
<Placemark>
<name>
Fri Dec 23 13:32:50 2016 S=0.75 Km/hr
</name>
<styleUrl>
#styleMap_TLP_Normal
</styleUrl>
<Point>
<coordinates>
-64.9225769,-10.8393497,168.79
</coordinates>
</Point>
</Placemark>
<Placemark>
<name>
Fri Dec 23 13:33:00 2016 S=0.81 Km/hr
</name>
<styleUrl>
#styleMap_TLP_Normal
</styleUrl>
<Point>
<coordinates>
-64.9225922,-10.8392868,166.90
</coordinates>
</Point>
</Placemark>
<Placemark>
<name>
Fri Dec 23 13:33:10 2016 S=0.30 Km/hr
</name>
<styleUrl>
#styleMap_TLP_Normal
</styleUrl>
<Point>
<coordinates>
-64.9225616,-10.8393440,165.17
</coordinates>
</Point>
</Placemark>
<Placemark>
<name>
Fri Dec 23 13:33:20 2016 S=1.03 Km/hr
</name>
<styleUrl>
#styleMap_TLP_Normal
</styleUrl>
<Point>
<coordinates>
-64.9225540,-10.8393688,164.89
</coordinates>
</Point>
</Placemark>
<Placemark>
<name>
Fri Dec 23 13:33:30 2016 S=1.08 Km/hr
</name>
<styleUrl>
#styleMap_TLP_Normal
</styleUrl>
<Point>
<coordinates>
-64.9225922,-10.8394165,162.05
</coordinates>
</Point>
</Placemark>
<Placemark>
<name>
Fri Dec 23 13:33:40 2016 S=0.73 Km/hr
</name>
<styleUrl>
#styleMap_TLP_Normal
</styleUrl>
<Point>
<coordinates>
-64.9225769,-10.8394213,162.11
</coordinates>
</Point>
</Placemark>
<Placemark>
<name>
Fri Dec 23 13:33:50 2016 S=0.90 Km/hr
</name>
<styleUrl>
#styleMap_TLP_Normal
</styleUrl>
<Point>
<coordinates>
-64.9225922,-10.8394194,162.24
</coordinates>
</Point>
</Placemark>
<Placemark>
<name>
Fri Dec 23 13:34:00 2016 S=0.80 Km/hr
</name>
<styleUrl>
#styleMap_TLP_Normal
</styleUrl>
<Point>
<coordinates>
-64.9225998,-10.8393974,162.35
</coordinates>
</Point>
</Placemark>
<Placemark>
<name>
Fri Dec 23 13:34:10 2016 S=1.62 Km/hr
</name>
<styleUrl>
#styleMap_TLP_Normal
</styleUrl>
<Point>
<coordinates>
-64.9225540,-10.8393679,161.72
</coordinates>
</Point>
</Placemark>
<Placemark>
<name>
Fri Dec 23 13:34:20 2016 S=1.38 Km/hr
</name>
<styleUrl>
#styleMap_TLP_Normal
</styleUrl>
<Point>
<coordinates>
-64.9225311,-10.8393269,160.98
</coordinates>
</Point>
</Placemark>
<Placemark>
<name>
Fri Dec 23 13:34:30 2016 S=1.59 Km/hr
</name>
<styleUrl>
#styleMap_TLP_Normal
</styleUrl>
<Point>
<coordinates>
-64.9225464,-10.8392572,160.44
</coordinates>
</Point>
</Placemark>
<Placemark>
<name>
Fri Dec 23 13:34:40 2016 S=1.99 Km/hr
</name>
<styleUrl>
#styleMap_TLP_Normal
</styleUrl>
<Point>
<coordinates>
-64.9225769,-10.8391781,159.98
</coordinates>
</Point>
</Placemark>
<Placemark>
<name>
Fri Dec 23 13:34:50 2016 S=2.14 Km/hr
</name>
<styleUrl>
#styleMap_TLP_Normal
</styleUrl>
<Point>
<coordinates>
-64.9225845,-10.8390789,159.95
</coordinates>
</Point>
</Placemark>
<Placemark>
<name>
Fri Dec 23 13:35:00 2016 S=0.92 Km/hr
</name>
<styleUrl>
#styleMap_TLP_Normal
</styleUrl>
<Point>
<coordinates>
-64.9225922,-10.8390436,159.92
</coordinates>
</Point>
</Placemark>
<Placemark>
<name>
Fri Dec 23 13:35:10 2016 S=1.42 Km/hr
</name>
<styleUrl>
#styleMap_TLP_Normal
</styleUrl>
<Point>
<coordinates>
-64.9225922,-10.8390045,159.75
</coordinates>
</Point>
</Placemark>
<Placemark>
<name>
Fri Dec 23 13:35:20 2016 S=2.06 Km/hr
</name>
<styleUrl>
#styleMap_TLP_Normal
</styleUrl>
<Point>
<coordinates>
-64.9225388,-10.8388777,159.47
</coordinates>
</Point>
</Placemark>
<Placemark>
<name>
Fri Dec 23 13:35:30 2016 S=1.71 Km/hr
</name>
<styleUrl>
#styleMap_TLP_Normal
</styleUrl>
<Point>
<coordinates>
-64.9225693,-10.8387604,159.21
</coordinates>
</Point>
</Placemark>
<Placemark>
<name>
Fri Dec 23 13:35:40 2016 S=1.81 Km/hr
</name>
<styleUrl>
#styleMap_TLP_Normal
</styleUrl>
<Point>
<coordinates>
-64.9226074,-10.8386860,157.26
</coordinates>
</Point>
</Placemark>
<Placemark>
<name>
Fri Dec 23 13:35:50 2016 S=2.08 Km/hr
</name>
<styleUrl>
#styleMap_TLP_Normal
</styleUrl>
<Point>
<coordinates>
-64.9226685,-10.8386059,157.00
</coordinates>
</Point>
</Placemark>
<Placemark>
<name>
Fri Dec 23 13:36:00 2016 S=2.78 Km/hr
</name>
<styleUrl>
#styleMap_TLP_Normal
</styleUrl>
<Point>
<coordinates>
-64.9227753,-10.8385859,156.25
</coordinates>
</Point>
</Placemark>
<Placemark>
<name>
Fri Dec 23 13:36:10 2016 S=1.87 Km/hr
</name>
<styleUrl>
#styleMap_TLP_Normal
</styleUrl>
<Point>
<coordinates>
-64.9228363,-10.8385210,155.39
</coordinates>
</Point>
</Placemark>
<Placemark>
<name>
Fri Dec 23 13:36:20 2016 S=1.88 Km/hr
</name>
<styleUrl>
#styleMap_TLP_Normal
</styleUrl>
<Point>
<coordinates>
-64.9228821,-10.8384695,155.25
</coordinates>
</Point>
</Placemark>
<Placemark>
<name>
Fri Dec 23 13:36:30 2016 S=1.73 Km/hr
</name>
<styleUrl>
#styleMap_TLP_Normal
</styleUrl>
<Point>
<coordinates>
-64.9229584,-10.8384056,154.87
</coordinates>
</Point>
</Placemark>
<Placemark>
<name>
Fri Dec 23 13:36:40 2016 S=1.30 Km/hr
</name>
<styleUrl>
#styleMap_TLP_Normal
</styleUrl>
<Point>
<coordinates>
-64.9229126,-10.8383570,154.70
</coordinates>
</Point>
</Placemark>
<Placemark>
<name>
Fri Dec 23 13:36:50 2016 S=1.84 Km/hr
</name>
<styleUrl>
#styleMap_TLP_Normal
</styleUrl>
<Point>
<coordinates>
-64.9228287,-10.8382845,153.43
</coordinates>
</Point>
</Placemark>
<Placemark>
<name>
Fri Dec 23 13:37:00 2016 S=1.95 Km/hr
</name>
<styleUrl>
#styleMap_TLP_Normal
</styleUrl>
<Point>
<coordinates>
-64.9227753,-10.8382092,154.69
</coordinates>
</Point>
</Placemark>
<Placemark>
<name>
Fri Dec 23 13:37:10 2016 S=1.86 Km/hr
</name>
<styleUrl>
#styleMap_TLP_Normal
</styleUrl>
<Point>
<coordinates>
-64.9227829,-10.8381348,154.93
</coordinates>
</Point>
</Placemark>
<Placemark>
<name>
Fri Dec 23 13:37:20 2016 S=1.76 Km/hr
</name>
<styleUrl>
#styleMap_TLP_Normal
</styleUrl>
<Point>
<coordinates>
-64.9227829,-10.8380537,154.89
</coordinates>
</Point>
</Placemark>
<Placemark>
<name>
Fri Dec 23 13:37:30 2016 S=2.18 Km/hr
</name>
<styleUrl>
#styleMap_TLP_Normal
</styleUrl>
<Point>
<coordinates>
-64.9227600,-10.8379660,155.54
</coordinates>
</Point>
</Placemark>
<Placemark>
<name>
Fri Dec 23 13:37:40 2016 S=1.55 Km/hr
</name>
<styleUrl>
#styleMap_TLP_Normal
</styleUrl>
<Point>
<coordinates>
-64.9227753,-10.8378868,154.62
</coordinates>
</Point>
</Placemark>
<Placemark>
<name>
Fri Dec 23 13:37:50 2016 S=1.52 Km/hr
</name>
<styleUrl>
#styleMap_TLP_Normal
</styleUrl>
<Point>
<coordinates>
-64.9228134,-10.8378134,152.71
</coordinates>
</Point>
</Placemark>
<Placemark>
<name>
Fri Dec 23 13:38:00 2016 S=2.13 Km/hr
</name>
<styleUrl>
#styleMap_TLP_Normal
</styleUrl>
<Point>
<coordinates>
-64.9228821,-10.8377209,151.57
</coordinates>
</Point>
</Placemark>
<Placemark>
<name>
Fri Dec 23 13:38:10 2016 S=1.75 Km/hr
</name>
<styleUrl>
#styleMap_TLP_Normal
</styleUrl>
<Point>
<coordinates>
-64.9229584,-10.8376770,151.34
</coordinates>
</Point>
</Placemark>
<Placemark>
<name>
Fri Dec 23 13:38:20 2016 S=1.43 Km/hr
</name>
<styleUrl>
#styleMap_TLP_Normal
</styleUrl>
<Point>
<coordinates>
-64.9230270,-10.8376408,147.39
</coordinates>
</Point>
</Placemark>
<Placemark>
<name>
Fri Dec 23 13:38:30 2016 S=1.56 Km/hr
</name>
<styleUrl>
#styleMap_TLP_Normal
</styleUrl>
<Point>
<coordinates>
-64.9230881,-10.8376255,146.16
</coordinates>
</Point>
</Placemark>
<Placemark>
<name>
Fri Dec 23 13:38:40 2016 S=2.09 Km/hr
</name>
<styleUrl>
#styleMap_TLP_Normal
</styleUrl>
<Point>
<coordinates>
-64.9231949,-10.8376017,144.84
</coordinates>
</Point>
</Placemark>
<Placemark>
<name>
Fri Dec 23 13:38:50 2016 S=2.34 Km/hr
</name>
<styleUrl>
#styleMap_TLP_Normal
</styleUrl>
<Point>
<coordinates>
-64.9232864,-10.8375454,144.69
</coordinates>
</Point>
</Placemark>
<Placemark>
<name>
Fri Dec 23 13:39:00 2016 S=2.44 Km/hr
</name>
<styleUrl>
#styleMap_TLP_Normal
</styleUrl>
<Point>
<coordinates>
-64.9233932,-10.8375406,144.83
</coordinates>
</Point>
</Placemark>
<Placemark>
<name>
Fri Dec 23 13:39:10 2016 S=3.03 Km/hr
</name>
<styleUrl>
#styleMap_TLP_Normal
</styleUrl>
<Point>
<coordinates>
-64.9235764,-10.8375559,144.71
</coordinates>
</Point>
</Placemark>
<Placemark>
<name>
Fri Dec 23 13:39:20 2016 S=2.05 Km/hr
</name>
<styleUrl>
#styleMap_TLP_Normal
</styleUrl>
<Point>
<coordinates>
-64.9236908,-10.8375549,143.91
</coordinates>
</Point>
</Placemark>
<Placemark>
<name>
Fri Dec 23 13:39:30 2016 S=1.58 Km/hr
</name>
<styleUrl>
#styleMap_TLP_Normal
</styleUrl>
<Point>
<coordinates>
-64.9237747,-10.8375683,143.13
</coordinates>
</Point>
</Placemark>
<Placemark>
<name>
Fri Dec 23 13:39:40 2016 S=2.11 Km/hr
</name>
<styleUrl>
#styleMap_TLP_Normal
</styleUrl>
<Point>
<coordinates>
-64.9238815,-10.8375797,142.69
</coordinates>
</Point>
</Placemark>
<Placemark>
<name>
Fri Dec 23 13:39:50 2016 S=3.00 Km/hr
</name>
<styleUrl>
#styleMap_TLP_Normal
</styleUrl>
<Point>
<coordinates>
-64.9239655,-10.8375816,144.23
</coordinates>
</Point>
</Placemark>
<Placemark>
<name>
Fri Dec 23 13:40:00 2016 S=2.10 Km/hr
</name>
<styleUrl>
#styleMap_TLP_Normal
</styleUrl>
<Point>
<coordinates>
-64.9240723,-10.8375874,144.92
</coordinates>
</Point>
</Placemark>
<Placemark>
<name>
Fri Dec 23 13:40:10 2016 S=2.00 Km/hr
</name>
<styleUrl>
#styleMap_TLP_Normal
</styleUrl>
<Point>
<coordinates>
-64.9241409,-10.8375702,145.84
</coordinates>
</Point>
</Placemark>
<Placemark>
<name>
Fri Dec 23 13:40:20 2016 S=1.24 Km/hr
</name>
<styleUrl>
#styleMap_TLP_Normal
</styleUrl>
<Point>
<coordinates>
-64.9242325,-10.8375664,146.07
</coordinates>
</Point>
</Placemark>
<Placemark>
<name>
Fri Dec 23 13:40:30 2016 S=1.91 Km/hr
</name>
<styleUrl>
#styleMap_TLP_Normal
</styleUrl>
<Point>
<coordinates>
-64.9243317,-10.8375845,145.93
</coordinates>
</Point>
</Placemark>
<Placemark>
<name>
Fri Dec 23 13:40:40 2016 S=2.05 Km/hr
</name>
<styleUrl>
#styleMap_TLP_Normal
</styleUrl>
<Point>
<coordinates>
-64.9244156,-10.8376265,145.46
</coordinates>
</Point>
</Placemark>
<Placemark>
<name>
Fri Dec 23 13:40:50 2016 S=1.77 Km/hr
</name>
<styleUrl>
#styleMap_TLP_Normal
</styleUrl>
<Point>
<coordinates>
-64.9244690,-10.8376465,145.44
</coordinates>
</Point>
</Placemark>
<Placemark>
<name>
Fri Dec 23 13:41:00 2016 S=2.71 Km/hr
</name>
<styleUrl>
#styleMap_TLP_Normal
</styleUrl>
<Point>
<coordinates>
-64.9245682,-10.8376741,145.04
</coordinates>
</Point>
</Placemark>
<Placemark>
<name>
Fri Dec 23 13:41:10 2016 S=2.54 Km/hr
</name>
<styleUrl>
#styleMap_TLP_Normal
</styleUrl>
<Point>
<coordinates>
-64.9246521,-10.8377171,144.11
</coordinates>
</Point>
</Placemark>
<Placemark>
<name>
Fri Dec 23 13:41:20 2016 S=2.65 Km/hr
</name>
<styleUrl>
#styleMap_TLP_Normal
</styleUrl>
<Point>
<coordinates>
-64.9247589,-10.8377924,141.98
</coordinates>
</Point>
</Placemark>
<Placemark>
<name>
Fri Dec 23 13:41:30 2016 S=2.81 Km/hr
</name>
<styleUrl>
#styleMap_TLP_Normal
</styleUrl>
<Point>
<coordinates>
-64.9248810,-10.8378487,141.80
</coordinates>
</Point>
</Placemark>
<Placemark>
<name>
Fri Dec 23 13:41:40 2016 S=1.82 Km/hr
</name>
<styleUrl>
#styleMap_TLP_Normal
</styleUrl>
<Point>
<coordinates>
-64.9249268,-10.8378868,141.74
</coordinates>
</Point>
</Placemark>
<Placemark>
<name>
Fri Dec 23 13:41:50 2016 S=2.39 Km/hr
</name>
<styleUrl>
#styleMap_TLP_Normal
</styleUrl>
<Point>
<coordinates>
-64.9250183,-10.8379040,141.82
</coordinates>
</Point>
</Placemark>
<Placemark>
<name>
Fri Dec 23 13:42:00 2016 S=1.66 Km/hr
</name>
<styleUrl>
#styleMap_TLP_Normal
</styleUrl>
<Point>
<coordinates>
-64.9251175,-10.8378572,144.04
</coordinates>
</Point>
</Placemark>
<Placemark>
<name>
Fri Dec 23 13:42:10 2016 S=2.19 Km/hr
</name>
<styleUrl>
#styleMap_TLP_Normal
</styleUrl>
<Point>
<coordinates>
-64.9252090,-10.8378401,145.44
</coordinates>
</Point>
</Placemark>
<Placemark>
<name>
Fri Dec 23 13:42:20 2016 S=1.28 Km/hr
</name>
<styleUrl>
#styleMap_TLP_Normal
</styleUrl>
<Point>
<coordinates>
-64.9252853,-10.8378143,146.21
</coordinates>
</Point>
</Placemark>
<Placemark>
<name>
Fri Dec 23 13:42:30 2016 S=2.52 Km/hr
</name>
<styleUrl>
#styleMap_TLP_Normal
</styleUrl>
<Point>
<coordinates>
-64.9253616,-10.8378477,145.58
</coordinates>
</Point>
</Placemark>
<Placemark>
<name>
Fri Dec 23 13:42:40 2016 S=1.73 Km/hr
</name>
<styleUrl>
#styleMap_TLP_Normal
</styleUrl>
<Point>
<coordinates>
-64.9254150,-10.8378391,146.52
</coordinates>
</Point>
</Placemark>
<Placemark>
<name>
Fri Dec 23 13:42:50 2016 S=2.19 Km/hr
</name>
<styleUrl>
#styleMap_TLP_Normal
</styleUrl>
<Point>
<coordinates>
-64.9254684,-10.8377895,147.28
</coordinates>
</Point>
</Placemark>
<Placemark>
<name>
Fri Dec 23 13:43:00 2016 S=2.38 Km/hr
</name>
<styleUrl>
#styleMap_TLP_Normal
</styleUrl>
<Point>
<coordinates>
-64.9255295,-10.8377457,148.63
</coordinates>
</Point>
</Placemark>
<Placemark>
<name>
Fri Dec 23 13:43:10 2016 S=2.25 Km/hr
</name>
<styleUrl>
#styleMap_TLP_Normal
</styleUrl>
<Point>
<coordinates>
-64.9256134,-10.8376703,149.71
</coordinates>
</Point>
</Placemark>
<Placemark>
<name>
Fri Dec 23 13:43:20 2016 S=1.30 Km/hr
</name>
<styleUrl>
#styleMap_TLP_Normal
</styleUrl>
<Point>
<coordinates>
-64.9256439,-10.8377190,150.98
</coordinates>
</Point>
</Placemark>
<Placemark>
<name>
Fri Dec 23 13:43:30 2016 S=0.97 Km/hr
</name>
<styleUrl>
#styleMap_TLP_Normal
</styleUrl>
<Point>
<coordinates>
-64.9256516,-10.8377676,151.62
</coordinates>
</Point>
</Placemark>
<Placemark>
<name>
Fri Dec 23 13:43:40 2016 S=1.02 Km/hr
</name>
<styleUrl>
#styleMap_TLP_Normal
</styleUrl>
<Point>
<coordinates>
-64.9256821,-10.8378210,151.78
</coordinates>
</Point>
</Placemark>
<Placemark>
<name>
Fri Dec 23 13:43:50 2016 S=2.22 Km/hr
</name>
<styleUrl>
#styleMap_TLP_Normal
</styleUrl>
<Point>
<coordinates>
-64.9257431,-10.8379393,150.91
</coordinates>
</Point>
</Placemark>
<Placemark>
<name>
Fri Dec 23 13:44:00 2016 S=2.20 Km/hr
</name>
<styleUrl>
#styleMap_TLP_Normal
</styleUrl>
<Point>
<coordinates>
-64.9258118,-10.8380375,150.42
</coordinates>
</Point>
</Placemark>
<Placemark>
<name>
Fri Dec 23 13:44:10 2016 S=1.47 Km/hr
</name>
<styleUrl>
#styleMap_TLP_Normal
</styleUrl>
<Point>
<coordinates>
-64.9258499,-10.8380413,150.31
</coordinates>
</Point>
</Placemark>
<Placemark>
<name>
Fri Dec 23 13:44:20 2016 S=1.88 Km/hr
</name>
<styleUrl>
#styleMap_TLP_Normal
</styleUrl>
<Point>
<coordinates>
-64.9259491,-10.8380442,150.23
</coordinates>
</Point>
</Placemark>
<Placemark>
<name>
Fri Dec 23 13:44:30 2016 S=1.86 Km/hr
</name>
<styleUrl>
#styleMap_TLP_Normal
</styleUrl>
<Point>
<coordinates>
-64.9260483,-10.8380632,149.11
</coordinates>
</Point>
</Placemark>
<Placemark>
<name>
Fri Dec 23 13:44:40 2016 S=2.18 Km/hr
</name>
<styleUrl>
#styleMap_TLP_Normal
</styleUrl>
<Point>
<coordinates>
-64.9261246,-10.8381014,148.75
</coordinates>
</Point>
</Placemark>
<Placemark>
<name>
Fri Dec 23 13:44:50 2016 S=2.84 Km/hr
</name>
<styleUrl>
#styleMap_TLP_Normal
</styleUrl>
<Point>
<coordinates>
-64.9262314,-10.8381357,145.52
</coordinates>
</Point>
</Placemark>
<Placemark>
<name>
Fri Dec 23 13:45:00 2016 S=2.75 Km/hr
</name>
<styleUrl>
#styleMap_TLP_Normal
</styleUrl>
<Point>
<coordinates>
-64.9263306,-10.8381376,146.15
</coordinates>
</Point>
</Placemark>
<Placemark>
<name>
Fri Dec 23 13:45:10 2016 S=1.81 Km/hr
</name>
<styleUrl>
#styleMap_TLP_Normal
</styleUrl>
<Point>
<coordinates>
-64.9263611,-10.8380814,145.73
</coordinates>
</Point>
</Placemark>
<Placemark>
<name>
Fri Dec 23 13:45:20 2016 S=2.55 Km/hr
</name>
<styleUrl>
#styleMap_TLP_Normal
</styleUrl>
<Point>
<coordinates>
-64.9264297,-10.8380117,145.14
</coordinates>
</Point>
</Placemark>
<Placemark>
<name>
Fri Dec 23 13:45:30 2016 S=2.64 Km/hr
</name>
<styleUrl>
#styleMap_TLP_Normal
</styleUrl>
<Point>
<coordinates>
-64.9265289,-10.8379889,145.66
</coordinates>
</Point>
</Placemark>
<Placemark>
<name>
Fri Dec 23 13:45:40 2016 S=1.99 Km/hr
</name>
<styleUrl>
#styleMap_TLP_Normal
</styleUrl>
<Point>
<coordinates>
-64.9265976,-10.8379660,145.15
</coordinates>
</Point>
</Placemark>
<Placemark>
<name>
Fri Dec 23 13:45:50 2016 S=2.81 Km/hr
</name>
<styleUrl>
#styleMap_TLP_Normal
</styleUrl>
<Point>
<coordinates>
-64.9267120,-10.8379774,144.70
</coordinates>
</Point>
</Placemark>
<Placemark>
<name>
Fri Dec 23 13:46:00 2016 S=2.00 Km/hr
</name>
<styleUrl>
#styleMap_TLP_Normal
</styleUrl>
<Point>
<coordinates>
-64.9267960,-10.8380136,144.52
</coordinates>
</Point>
</Placemark>
<Placemark>
<name>
Fri Dec 23 13:46:10 2016 S=1.76 Km/hr
</name>
<styleUrl>
#styleMap_TLP_Normal
</styleUrl>
<Point>
<coordinates>
-64.9268188,-10.8380651,143.58
</coordinates>
</Point>
</Placemark>
<Placemark>
<name>
Fri Dec 23 13:46:20 2016 S=2.02 Km/hr
</name>
<styleUrl>
#styleMap_TLP_Normal
</styleUrl>
<Point>
<coordinates>
-64.9268265,-10.8381424,141.66
</coordinates>
</Point>
</Placemark>
<Placemark>
<name>
Fri Dec 23 13:46:30 2016 S=1.96 Km/hr
</name>
<styleUrl>
#styleMap_TLP_Normal
</styleUrl>
<Point>
<coordinates>
-64.9268570,-10.8382120,142.36
</coordinates>
</Point>
</Placemark>
<Placemark>
<name>
Fri Dec 23 13:46:40 2016 S=3.05 Km/hr
</name>
<styleUrl>
#styleMap_TLP_Normal
</styleUrl>
<Point>
<coordinates>
-64.9269333,-10.8382912,141.38
</coordinates>
</Point>
</Placemark>
<Placemark>
<name>
Fri Dec 23 13:46:50 2016 S=1.85 Km/hr
</name>
<styleUrl>
#styleMap_TLP_Normal
</styleUrl>
<Point>
<coordinates>
-64.9269867,-10.8383503,139.46
</coordinates>
</Point>
</Placemark>
<Placemark>
<name>
Fri Dec 23 13:47:00 2016 S=2.94 Km/hr
</name>
<styleUrl>
#styleMap_TLP_Normal
</styleUrl>
<Point>
<coordinates>
-64.9270859,-10.8383999,139.09
</coordinates>
</Point>
</Placemark>
<Placemark>
<name>
Fri Dec 23 13:47:10 2016 S=1.83 Km/hr
</name>
<styleUrl>
#styleMap_TLP_Normal
</styleUrl>
<Point>
<coordinates>
-64.9271622,-10.8384180,138.98
</coordinates>
</Point>
</Placemark>
<Placemark>
<name>
Fri Dec 23 13:47:20 2016 S=1.80 Km/hr
</name>
<styleUrl>
#styleMap_TLP_Normal
</styleUrl>
<Point>
<coordinates>
-64.9272232,-10.8384409,138.77
</coordinates>
</Point>
</Placemark>
<Placemark>
<name>
Fri Dec 23 13:47:30 2016 S=2.04 Km/hr
</name>
<styleUrl>
#styleMap_TLP_Normal
</styleUrl>
<Point>
<coordinates>
-64.9273148,-10.8384771,137.63
</coordinates>
</Point>
</Placemark>
<Placemark>
<name>
Fri Dec 23 13:47:40 2016 S=2.72 Km/hr
</name>
<styleUrl>
#styleMap_TLP_Normal
</styleUrl>
<Point>
<coordinates>
-64.9274292,-10.8385181,137.34
</coordinates>
</Point>
</Placemark>
<Placemark>
<name>
Fri Dec 23 13:47:50 2016 S=2.30 Km/hr
</name>
<styleUrl>
#styleMap_TLP_Normal
</styleUrl>
<Point>
<coordinates>
-64.9275436,-10.8385143,136.80
</coordinates>
</Point>
</Placemark>
<Placemark>
<name>
Fri Dec 23 13:48:00 2016 S=2.92 Km/hr
</name>
<styleUrl>
#styleMap_TLP_Normal
</styleUrl>
<Point>
<coordinates>
-64.9276276,-10.8385448,135.72
</coordinates>
</Point>
</Placemark>
<Placemark>
<name>
Fri Dec 23 13:48:10 2016 S=1.39 Km/hr
</name>
<styleUrl>
#styleMap_TLP_Normal
</styleUrl>
<Point>
<coordinates>
-64.9277039,-10.8385305,135.41
</coordinates>
</Point>
</Placemark>
<Placemark>
<name>
Fri Dec 23 13:48:20 2016 S=2.30 Km/hr
</name>
<styleUrl>
#styleMap_TLP_Normal
</styleUrl>
<Point>
<coordinates>
-64.9278259,-10.8385248,135.41
</coordinates>
</Point>
</Placemark>
<Placemark>
<name>
Fri Dec 23 13:48:30 2016 S=2.24 Km/hr
</name>
<styleUrl>
#styleMap_TLP_Normal
</styleUrl>
<Point>
<coordinates>
-64.9279480,-10.8385487,135.82
</coordinates>
</Point>
</Placemark>
<Placemark>
<name>
Fri Dec 23 13:48:40 2016 S=2.03 Km/hr
</name>
<styleUrl>
#styleMap_TLP_Normal
</styleUrl>
<Point>
<coordinates>
-64.9280701,-10.8385172,134.94
</coordinates>
</Point>
</Placemark>
<Placemark>
<name>
Fri Dec 23 13:48:50 2016 S=2.70 Km/hr
</name>
<styleUrl>
#styleMap_TLP_Normal
</styleUrl>
<Point>
<coordinates>
-64.9281616,-10.8385077,134.91
</coordinates>
</Point>
</Placemark>
<Placemark>
<name>
Fri Dec 23 13:49:00 2016 S=2.74 Km/hr
</name>
<styleUrl>
#styleMap_TLP_Normal
</styleUrl>
<Point>
<coordinates>
-64.9282608,-10.8385181,134.64
</coordinates>
</Point>
</Placemark>
<Placemark>
<name>
Fri Dec 23 13:49:10 2016 S=2.96 Km/hr
</name>
<styleUrl>
#styleMap_TLP_Normal
</styleUrl>
<Point>
<coordinates>
-64.9283295,-10.8386192,133.51
</coordinates>
</Point>
</Placemark>
<Placemark>
<name>
Fri Dec 23 13:49:20 2016 S=1.46 Km/hr
</name>
<styleUrl>
#styleMap_TLP_Normal
</styleUrl>
<Point>
<coordinates>
-64.9283981,-10.8386555,132.95
</coordinates>
</Point>
</Placemark>
<Placemark>
<name>
Fri Dec 23 13:49:30 2016 S=1.71 Km/hr
</name>
<styleUrl>
#styleMap_TLP_Normal
</styleUrl>
<Point>
<coordinates>
-64.9284668,-10.8386784,132.99
</coordinates>
</Point>
</Placemark>
<Placemark>
<name>
Fri Dec 23 13:49:40 2016 S=2.62 Km/hr
</name>
<styleUrl>
#styleMap_TLP_Normal
</styleUrl>
<Point>
<coordinates>
-64.9285736,-10.8387203,133.50
</coordinates>
</Point>
</Placemark>
<Placemark>
<name>
Fri Dec 23 13:49:50 2016 S=1.86 Km/hr
</name>
<styleUrl>
#styleMap_TLP_Normal
</styleUrl>
<Point>
<coordinates>
-64.9286652,-10.8387671,134.38
</coordinates>
</Point>
</Placemark>
<Placemark>
<name>
Fri Dec 23 13:50:00 2016 S=1.97 Km/hr
</name>
<styleUrl>
#styleMap_TLP_Normal
</styleUrl>
<Point>
<coordinates>
-64.9287415,-10.8388338,134.21
</coordinates>
</Point>
</Placemark>
<Placemark>
<name>
Fri Dec 23 13:50:10 2016 S=2.62 Km/hr
</name>
<styleUrl>
#styleMap_TLP_Normal
</styleUrl>
<Point>
<coordinates>
-64.9288025,-10.8389015,134.90
</coordinates>
</Point>
</Placemark>
<Placemark>
<name>
Fri Dec 23 13:50:20 2016 S=3.03 Km/hr
</name>
<styleUrl>
#styleMap_TLP_Normal
</styleUrl>
<Point>
<coordinates>
-64.9288788,-10.8389044,135.18
</coordinates>
</Point>
</Placemark>
<Placemark>
<name>
Fri Dec 23 13:50:30 2016 S=2.00 Km/hr
</name>
<styleUrl>
#styleMap_TLP_Normal
</styleUrl>
<Point>
<coordinates>
-64.9289093,-10.8388910,135.26
</coordinates>
</Point>
</Placemark>
<Placemark>
<name>
Fri Dec 23 13:50:40 2016 S=1.88 Km/hr
</name>
<styleUrl>
#styleMap_TLP_Normal
</styleUrl>
<Point>
<coordinates>
-64.9289627,-10.8388672,136.17
</coordinates>
</Point>
</Placemark>
<Placemark>
<name>
Fri Dec 23 13:50:50 2016 S=1.29 Km/hr
</name>
<styleUrl>
#styleMap_TLP_Normal
</styleUrl>
<Point>
<coordinates>
-64.9290543,-10.8388901,136.41
</coordinates>
</Point>
</Placemark>
<Placemark>
<name>
Fri Dec 23 13:51:00 2016 S=2.43 Km/hr
</name>
<styleUrl>
#styleMap_TLP_Normal
</styleUrl>
<Point>
<coordinates>
-64.9291611,-10.8388863,136.71
</coordinates>
</Point>
</Placemark>
<Placemark>
<name>
Fri Dec 23 13:51:10 2016 S=2.45 Km/hr
</name>
<styleUrl>
#styleMap_TLP_Normal
</styleUrl>
<Point>
<coordinates>
-64.9292755,-10.8389111,136.69
</coordinates>
</Point>
</Placemark>
<Placemark>
<name>
Fri Dec 23 13:51:20 2016 S=2.20 Km/hr
</name>
<styleUrl>
#styleMap_TLP_Normal
</styleUrl>
<Point>
<coordinates>
-64.9293823,-10.8389215,136.64
</coordinates>
</Point>
</Placemark>
<Placemark>
<name>
Fri Dec 23 13:51:30 2016 S=2.03 Km/hr
</name>
<styleUrl>
#styleMap_TLP_Normal
</styleUrl>
<Point>
<coordinates>
-64.9294891,-10.8389730,136.23
</coordinates>
</Point>
</Placemark>
<Placemark>
<name>
Fri Dec 23 13:51:40 2016 S=1.87 Km/hr
</name>
<styleUrl>
#styleMap_TLP_Normal
</styleUrl>
<Point>
<coordinates>
-64.9295654,-10.8389978,136.34
</coordinates>
</Point>
</Placemark>
<Placemark>
<name>
Fri Dec 23 13:51:50 2016 S=1.95 Km/hr
</name>
<styleUrl>
#styleMap_TLP_Normal
</styleUrl>
<Point>
<coordinates>
-64.9296188,-10.8390789,135.11
</coordinates>
</Point>
</Placemark>
<Placemark>
<name>
Fri Dec 23 13:52:00 2016 S=1.47 Km/hr
</name>
<styleUrl>
#styleMap_TLP_Normal
</styleUrl>
<Point>
<coordinates>
-64.9296951,-10.8390884,135.16
</coordinates>
</Point>
</Placemark>
<Placemark>
<name>
Fri Dec 23 13:52:10 2016 S=2.06 Km/hr
</name>
<styleUrl>
#styleMap_TLP_Normal
</styleUrl>
<Point>
<coordinates>
-64.9297867,-10.8391266,135.95
</coordinates>
</Point>
</Placemark>
<Placemark>
<name>
Fri Dec 23 13:52:20 2016 S=2.77 Km/hr
</name>
<styleUrl>
#styleMap_TLP_Normal
</styleUrl>
<Point>
<coordinates>
-64.9298172,-10.8392563,135.40
</coordinates>
</Point>
</Placemark>
<Placemark>
<name>
Fri Dec 23 13:52:30 2016 S=1.19 Km/hr
</name>
<styleUrl>
#styleMap_TLP_Normal
</styleUrl>
<Point>
<coordinates>
-64.9298401,-10.8393021,136.51
</coordinates>
</Point>
</Placemark>
<Placemark>
<name>
Fri Dec 23 13:52:40 2016 S=1.62 Km/hr
</name>
<styleUrl>
#styleMap_TLP_Normal
</styleUrl>
<Point>
<coordinates>
-64.9299240,-10.8393698,137.64
</coordinates>
</Point>
</Placemark>
<Placemark>
<name>
Fri Dec 23 13:52:50 2016 S=2.27 Km/hr
</name>
<styleUrl>
#styleMap_TLP_Normal
</styleUrl>
<Point>
<coordinates>
-64.9300156,-10.8394165,137.38
</coordinates>
</Point>
</Placemark>
<Placemark>
<name>
Fri Dec 23 13:53:00 2016 S=1.56 Km/hr
</name>
<styleUrl>
#styleMap_TLP_Normal
</styleUrl>
<Point>
<coordinates>
-64.9301224,-10.8394508,138.75
</coordinates>
</Point>
</Placemark>
<Placemark>
<name>
Fri Dec 23 13:53:10 2016 S=2.26 Km/hr
</name>
<styleUrl>
#styleMap_TLP_Normal
</styleUrl>
<Point>
<coordinates>
-64.9302063,-10.8394718,139.48
</coordinates>
</Point>
</Placemark>
<Placemark>
<name>
Fri Dec 23 13:53:20 2016 S=1.86 Km/hr
</name>
<styleUrl>
#styleMap_TLP_Normal
</styleUrl>
<Point>
<coordinates>
-64.9303207,-10.8394642,140.82
</coordinates>
</Point>
</Placemark>
<Placemark>
<name>
Fri Dec 23 13:53:30 2016 S=1.86 Km/hr
</name>
<styleUrl>
#styleMap_TLP_Normal
</styleUrl>
<Point>
<coordinates>
-64.9304199,-10.8394804,141.55
</coordinates>
</Point>
</Placemark>
<Placemark>
<name>
Fri Dec 23 13:53:40 2016 S=2.02 Km/hr
</name>
<styleUrl>
#styleMap_TLP_Normal
</styleUrl>
<Point>
<coordinates>
-64.9304886,-10.8394318,144.02
</coordinates>
</Point>
</Placemark>
<Placemark>
<name>
Fri Dec 23 13:53:50 2016 S=2.94 Km/hr
</name>
<styleUrl>
#styleMap_TLP_Normal
</styleUrl>
<Point>
<coordinates>
-64.9305496,-10.8393860,145.70
</coordinates>
</Point>
</Placemark>
<Placemark>
<name>
Fri Dec 23 13:54:00 2016 S=2.66 Km/hr
</name>
<styleUrl>
#styleMap_TLP_Normal
</styleUrl>
<Point>
<coordinates>
-64.9306259,-10.8393660,144.29
</coordinates>
</Point>
</Placemark>
<Placemark>
<name>
Fri Dec 23 13:54:10 2016 S=2.92 Km/hr
</name>
<styleUrl>
#styleMap_TLP_Normal
</styleUrl>
<Point>
<coordinates>
-64.9306870,-10.8393030,144.02
</coordinates>
</Point>
</Placemark>
<Placemark>
<name>
Fri Dec 23 13:54:20 2016 S=3.47 Km/hr
</name>
<styleUrl>
#styleMap_TLP_Normal
</styleUrl>
<Point>
<coordinates>
-64.9307938,-10.8392925,143.93
</coordinates>
</Point>
</Placemark>
<Placemark>
<name>
Fri Dec 23 13:54:30 2016 S=3.46 Km/hr
</name>
<styleUrl>
#styleMap_TLP_Normal
</styleUrl>
<Point>
<coordinates>
-64.9309082,-10.8392859,144.74
</coordinates>
</Point>
</Placemark>
<Placemark>
<name>
Fri Dec 23 13:54:40 2016 S=1.68 Km/hr
</name>
<styleUrl>
#styleMap_TLP_Normal
</styleUrl>
<Point>
<coordinates>
-64.9309464,-10.8392277,145.24
</coordinates>
</Point>
</Placemark>
<Placemark>
<name>
Fri Dec 23 13:54:50 2016 S=1.49 Km/hr
</name>
<styleUrl>
#styleMap_TLP_Normal
</styleUrl>
<Point>
<coordinates>
-64.9309769,-10.8391638,145.25
</coordinates>
</Point>
</Placemark>
<Placemark>
<name>
Fri Dec 23 13:55:00 2016 S=0.84 Km/hr
</name>
<styleUrl>
#styleMap_TLP_Normal
</styleUrl>
<Point>
<coordinates>
-64.9309845,-10.8391609,146.29
</coordinates>
</Point>
</Placemark>
<Placemark>
<name>
Fri Dec 23 13:55:10 2016 S=1.02 Km/hr
</name>
<styleUrl>
#styleMap_TLP_Normal
</styleUrl>
<Point>
<coordinates>
-64.9309540,-10.8391333,147.02
</coordinates>
</Point>
</Placemark>
<Placemark>
<name>
Fri Dec 23 13:55:20 2016 S=0.26 Km/hr
</name>
<styleUrl>
#styleMap_TLP_Normal
</styleUrl>
<Point>
<coordinates>
-64.9309311,-10.8390837,147.24
</coordinates>
</Point>
</Placemark>
<Placemark>
<name>
Fri Dec 23 13:55:30 2016 S=0.52 Km/hr
</name>
<styleUrl>
#styleMap_TLP_Finish
</styleUrl>
<Point>
<coordinates>
-64.9309387,-10.8390217,149.22
</coordinates>
</Point>
</Placemark>
</Folder>
</Document>
</kml>
