# Supplementary material for: Lévy foraging patterns of rural humans
Source: PLoS One. 2018 Jun 18;13(6):e0199099. doi: 10.1371/journal.pone.0199099 (PMC6005560; doi:10.1371/journal.pone.0199099)
Supplement: S4 File — (ZIP) [file pone.0199099.s004.zip › 08Holux_M-241_Start_20161223-101650_Finish_20161223-135530.txt]

-64.9177933	-10.8392382	103.36	Fri Dec 23 12:16:50 2016
-64.9178009	-10.8391819	106.51	Fri Dec 23 12:17:00 2016
-64.9177856	-10.8391685	106.48	Fri Dec 23 12:17:10 2016
-64.9177780	-10.8391409	106.55	Fri Dec 23 12:17:20 2016
-64.9177399	-10.8390703	106.98	Fri Dec 23 12:17:30 2016
-64.9177704	-10.8390636	109.13	Fri Dec 23 12:17:40 2016
-64.9177628	-10.8390532	109.33	Fri Dec 23 12:17:50 2016
-64.9177170	-10.8392172	108.64	Fri Dec 23 12:18:00 2016
-64.9177017	-10.8392220	109.87	Fri Dec 23 12:18:10 2016
-64.9176788	-10.8392076	111.71	Fri Dec 23 12:18:20 2016
-64.9176483	-10.8392267	112.42	Fri Dec 23 12:18:30 2016
-64.9176407	-10.8392363	112.52	Fri Dec 23 12:18:40 2016
-64.9176331	-10.8392401	112.70	Fri Dec 23 12:18:50 2016
-64.9176331	-10.8392496	112.81	Fri Dec 23 12:19:00 2016
-64.9176254	-10.8392534	112.93	Fri Dec 23 12:19:10 2016
-64.9176407	-10.8393059	114.04	Fri Dec 23 12:19:20 2016
-64.9176331	-10.8393297	114.24	Fri Dec 23 12:19:30 2016
-64.9176254	-10.8393707	115.34	Fri Dec 23 12:19:40 2016
-64.9176254	-10.8394356	116.32	Fri Dec 23 12:19:50 2016
-64.9177094	-10.8395119	118.17	Fri Dec 23 12:20:00 2016
-64.9177246	-10.8395090	118.26	Fri Dec 23 12:20:10 2016
-64.9177933	-10.8397875	118.92	Fri Dec 23 12:20:20 2016
-64.9177933	-10.8398485	119.14	Fri Dec 23 12:20:30 2016
-64.9178619	-10.8399019	121.78	Fri Dec 23 12:20:40 2016
-64.9179611	-10.8398867	124.45	Fri Dec 23 12:20:50 2016
-64.9179764	-10.8399372	126.36	Fri Dec 23 12:21:00 2016
-64.9180069	-10.8399906	130.04	Fri Dec 23 12:21:10 2016
-64.9180069	-10.8399982	130.24	Fri Dec 23 12:21:20 2016
-64.9179916	-10.8400145	130.39	Fri Dec 23 12:21:30 2016
-64.9179916	-10.8400135	130.46	Fri Dec 23 12:21:40 2016
-64.9179840	-10.8399954	130.63	Fri Dec 23 12:21:50 2016
-64.9179840	-10.8399906	130.75	Fri Dec 23 12:22:00 2016
-64.9179764	-10.8399944	130.87	Fri Dec 23 12:22:10 2016
-64.9180145	-10.8401012	133.17	Fri Dec 23 12:22:20 2016
-64.9180603	-10.8401413	133.97	Fri Dec 23 12:22:30 2016
-64.9180527	-10.8401165	135.23	Fri Dec 23 12:22:40 2016
-64.9180527	-10.8401222	136.20	Fri Dec 23 12:22:50 2016
-64.9180527	-10.8401327	137.79	Fri Dec 23 12:23:00 2016
-64.9180450	-10.8401423	138.51	Fri Dec 23 12:23:10 2016
-64.9180527	-10.8401699	139.84	Fri Dec 23 12:23:20 2016
-64.9180603	-10.8401775	139.93	Fri Dec 23 12:23:30 2016
-64.9180527	-10.8401966	140.77	Fri Dec 23 12:23:40 2016
-64.9180298	-10.8402300	142.14	Fri Dec 23 12:23:50 2016
-64.9180527	-10.8401823	143.28	Fri Dec 23 12:24:00 2016
-64.9180450	-10.8401899	143.37	Fri Dec 23 12:24:10 2016
-64.9180298	-10.8402691	143.76	Fri Dec 23 12:24:20 2016
-64.9179688	-10.8402996	144.12	Fri Dec 23 12:24:30 2016
-64.9179153	-10.8402910	144.68	Fri Dec 23 12:24:40 2016
-64.9179077	-10.8403025	144.73	Fri Dec 23 12:24:50 2016
-64.9178619	-10.8403130	144.78	Fri Dec 23 12:25:00 2016
-64.9178543	-10.8402939	144.54	Fri Dec 23 12:25:10 2016
-64.9178619	-10.8402729	144.95	Fri Dec 23 12:25:20 2016
-64.9179077	-10.8403063	146.85	Fri Dec 23 12:25:30 2016
-64.9179840	-10.8402691	147.27	Fri Dec 23 12:25:40 2016
-64.9180374	-10.8402376	147.95	Fri Dec 23 12:25:50 2016
-64.9181290	-10.8401937	148.64	Fri Dec 23 12:26:00 2016
-64.9181442	-10.8401508	148.95	Fri Dec 23 12:26:10 2016
-64.9181519	-10.8401537	149.00	Fri Dec 23 12:26:20 2016
-64.9181976	-10.8401699	150.00	Fri Dec 23 12:26:30 2016
-64.9182739	-10.8402939	150.42	Fri Dec 23 12:26:40 2016
-64.9182816	-10.8402719	151.56	Fri Dec 23 12:26:50 2016
-64.9183350	-10.8402796	152.36	Fri Dec 23 12:27:00 2016
-64.9184113	-10.8403206	153.59	Fri Dec 23 12:27:10 2016
-64.9184875	-10.8402843	154.09	Fri Dec 23 12:27:20 2016
-64.9185104	-10.8403149	154.25	Fri Dec 23 12:27:30 2016
-64.9185104	-10.8403120	154.73	Fri Dec 23 12:27:40 2016
-64.9185104	-10.8403387	154.47	Fri Dec 23 12:27:50 2016
-64.9185028	-10.8403502	154.50	Fri Dec 23 12:28:00 2016
-64.9185562	-10.8403883	154.79	Fri Dec 23 12:28:10 2016
-64.9186020	-10.8404646	155.38	Fri Dec 23 12:28:20 2016
-64.9186325	-10.8405409	156.18	Fri Dec 23 12:28:30 2016
-64.9186325	-10.8405857	156.70	Fri Dec 23 12:28:40 2016
-64.9186707	-10.8405819	156.18	Fri Dec 23 12:28:50 2016
-64.9186783	-10.8406067	156.13	Fri Dec 23 12:29:00 2016
-64.9187088	-10.8406143	156.19	Fri Dec 23 12:29:10 2016
-64.9187241	-10.8406553	155.21	Fri Dec 23 12:29:20 2016
-64.9187546	-10.8406935	154.91	Fri Dec 23 12:29:30 2016
-64.9187698	-10.8407173	155.10	Fri Dec 23 12:29:40 2016
-64.9188004	-10.8406763	155.51	Fri Dec 23 12:29:50 2016
-64.9188156	-10.8406715	155.70	Fri Dec 23 12:30:00 2016
-64.9188309	-10.8406906	155.63	Fri Dec 23 12:30:10 2016
-64.9188309	-10.8406773	155.80	Fri Dec 23 12:30:20 2016
-64.9188995	-10.8407021	156.51	Fri Dec 23 12:30:30 2016
-64.9189529	-10.8406525	156.52	Fri Dec 23 12:30:40 2016
-64.9189682	-10.8406477	156.58	Fri Dec 23 12:30:50 2016
-64.9189835	-10.8406477	156.59	Fri Dec 23 12:31:00 2016
-64.9189835	-10.8405924	157.03	Fri Dec 23 12:31:10 2016
-64.9189987	-10.8405895	157.07	Fri Dec 23 12:31:20 2016
-64.9189987	-10.8405886	157.15	Fri Dec 23 12:31:30 2016
-64.9190369	-10.8406200	157.05	Fri Dec 23 12:31:40 2016
-64.9190369	-10.8406048	157.33	Fri Dec 23 12:31:50 2016
-64.9190445	-10.8405895	157.90	Fri Dec 23 12:32:00 2016
-64.9190598	-10.8405600	157.61	Fri Dec 23 12:32:10 2016
-64.9190598	-10.8405361	157.57	Fri Dec 23 12:32:20 2016
-64.9190216	-10.8404331	156.91	Fri Dec 23 12:32:30 2016
-64.9190140	-10.8404360	156.98	Fri Dec 23 12:32:40 2016
-64.9190292	-10.8404360	157.01	Fri Dec 23 12:32:50 2016
-64.9190598	-10.8403416	157.00	Fri Dec 23 12:33:00 2016
-64.9190674	-10.8403282	157.29	Fri Dec 23 12:33:10 2016
-64.9190674	-10.8403378	157.53	Fri Dec 23 12:33:20 2016
-64.9190674	-10.8403149	157.56	Fri Dec 23 12:33:30 2016
-64.9190674	-10.8403263	157.50	Fri Dec 23 12:33:40 2016
-64.9190674	-10.8403349	157.53	Fri Dec 23 12:33:50 2016
-64.9190826	-10.8403435	157.58	Fri Dec 23 12:34:00 2016
-64.9190903	-10.8403444	157.62	Fri Dec 23 12:34:10 2016
-64.9191284	-10.8403502	157.82	Fri Dec 23 12:34:20 2016
-64.9191971	-10.8403683	158.18	Fri Dec 23 12:34:30 2016
-64.9193497	-10.8404465	159.86	Fri Dec 23 12:34:40 2016
-64.9194031	-10.8403454	159.15	Fri Dec 23 12:34:50 2016
-64.9194489	-10.8403587	159.11	Fri Dec 23 12:35:00 2016
-64.9194641	-10.8403654	158.98	Fri Dec 23 12:35:10 2016
-64.9194870	-10.8403578	159.03	Fri Dec 23 12:35:20 2016
-64.9195404	-10.8404598	158.90	Fri Dec 23 12:35:30 2016
-64.9195786	-10.8405399	159.21	Fri Dec 23 12:35:40 2016
-64.9195786	-10.8406277	159.68	Fri Dec 23 12:35:50 2016
-64.9196701	-10.8407869	160.22	Fri Dec 23 12:36:00 2016
-64.9196625	-10.8407841	160.45	Fri Dec 23 12:36:10 2016
-64.9195938	-10.8408422	160.85	Fri Dec 23 12:36:20 2016
-64.9195480	-10.8408747	160.77	Fri Dec 23 12:36:30 2016
-64.9194260	-10.8409767	159.80	Fri Dec 23 12:36:40 2016
-64.9194183	-10.8409996	159.80	Fri Dec 23 12:36:50 2016
-64.9194107	-10.8410215	161.41	Fri Dec 23 12:37:00 2016
-64.9194412	-10.8410158	161.54	Fri Dec 23 12:37:10 2016
-64.9194870	-10.8410091	161.57	Fri Dec 23 12:37:20 2016
-64.9194870	-10.8410168	161.94	Fri Dec 23 12:37:30 2016
-64.9194946	-10.8410435	161.70	Fri Dec 23 12:37:40 2016
-64.9194794	-10.8411083	162.05	Fri Dec 23 12:37:50 2016
-64.9194870	-10.8410959	161.71	Fri Dec 23 12:38:00 2016
-64.9194260	-10.8410645	161.93	Fri Dec 23 12:38:10 2016
-64.9193954	-10.8410616	160.91	Fri Dec 23 12:38:20 2016
-64.9193726	-10.8410187	161.03	Fri Dec 23 12:38:30 2016
-64.9193268	-10.8409796	161.71	Fri Dec 23 12:38:40 2016
-64.9192429	-10.8409681	160.41	Fri Dec 23 12:38:50 2016
-64.9191971	-10.8409576	160.23	Fri Dec 23 12:39:00 2016
-64.9191513	-10.8409176	160.94	Fri Dec 23 12:39:10 2016
-64.9190903	-10.8408842	161.36	Fri Dec 23 12:39:20 2016
-64.9190369	-10.8408260	160.46	Fri Dec 23 12:39:30 2016
-64.9190216	-10.8408279	161.86	Fri Dec 23 12:39:40 2016
-64.9190369	-10.8407974	161.55	Fri Dec 23 12:39:50 2016
-64.9189911	-10.8407860	162.00	Fri Dec 23 12:40:00 2016
-64.9189758	-10.8407297	162.25	Fri Dec 23 12:40:10 2016
-64.9189987	-10.8406744	161.95	Fri Dec 23 12:40:20 2016
-64.9190140	-10.8406229	161.75	Fri Dec 23 12:40:30 2016
-64.9190140	-10.8406258	161.81	Fri Dec 23 12:40:40 2016
-64.9190140	-10.8406267	161.84	Fri Dec 23 12:40:50 2016
-64.9190292	-10.8405342	161.64	Fri Dec 23 12:41:00 2016
-64.9189606	-10.8405285	161.12	Fri Dec 23 12:41:10 2016
-64.9189606	-10.8405371	160.21	Fri Dec 23 12:41:20 2016
-64.9189453	-10.8405170	158.18	Fri Dec 23 12:41:30 2016
-64.9189453	-10.8404484	158.04	Fri Dec 23 12:41:40 2016
-64.9189682	-10.8404198	157.45	Fri Dec 23 12:41:50 2016
-64.9189606	-10.8403845	156.77	Fri Dec 23 12:42:00 2016
-64.9189682	-10.8403759	156.73	Fri Dec 23 12:42:10 2016
-64.9189758	-10.8403568	156.79	Fri Dec 23 12:42:20 2016
-64.9189911	-10.8403263	157.05	Fri Dec 23 12:42:30 2016
-64.9190063	-10.8403196	157.08	Fri Dec 23 12:42:40 2016
-64.9190063	-10.8403120	157.15	Fri Dec 23 12:42:50 2016
-64.9190369	-10.8403025	157.32	Fri Dec 23 12:43:00 2016
-64.9190521	-10.8402853	157.44	Fri Dec 23 12:43:10 2016
-64.9190292	-10.8402843	157.11	Fri Dec 23 12:43:20 2016
-64.9190216	-10.8402872	157.14	Fri Dec 23 12:43:30 2016
-64.9189911	-10.8402529	157.76	Fri Dec 23 12:43:40 2016
-64.9189987	-10.8402452	157.73	Fri Dec 23 12:43:50 2016
-64.9189835	-10.8402586	157.70	Fri Dec 23 12:43:59 2016
-64.9189835	-10.8402596	157.73	Fri Dec 23 12:44:10 2016
-64.9189758	-10.8402481	157.77	Fri Dec 23 12:44:20 2016
-64.9188614	-10.8402586	158.56	Fri Dec 23 12:44:30 2016
-64.9188538	-10.8402500	157.32	Fri Dec 23 12:44:40 2016
-64.9188232	-10.8402452	157.30	Fri Dec 23 12:44:50 2016
-64.9188232	-10.8402510	157.15	Fri Dec 23 12:45:00 2016
-64.9188080	-10.8402414	157.11	Fri Dec 23 12:45:10 2016
-64.9188156	-10.8402414	157.15	Fri Dec 23 12:45:20 2016
-64.9189148	-10.8403511	158.87	Fri Dec 23 12:45:30 2016
-64.9189148	-10.8404064	157.82	Fri Dec 23 12:45:40 2016
-64.9188919	-10.8404560	157.64	Fri Dec 23 12:45:50 2016
-64.9188843	-10.8404760	158.97	Fri Dec 23 12:46:00 2016
-64.9188995	-10.8404865	159.03	Fri Dec 23 12:46:10 2016
-64.9188995	-10.8405008	158.88	Fri Dec 23 12:46:20 2016
-64.9189224	-10.8404999	158.98	Fri Dec 23 12:46:30 2016
-64.9189606	-10.8405447	158.66	Fri Dec 23 12:46:40 2016
-64.9189377	-10.8405638	158.76	Fri Dec 23 12:46:50 2016
-64.9188995	-10.8406000	159.15	Fri Dec 23 12:47:00 2016
-64.9189072	-10.8406353	159.23	Fri Dec 23 12:47:10 2016
-64.9189148	-10.8406572	159.05	Fri Dec 23 12:47:20 2016
-64.9189072	-10.8407040	159.02	Fri Dec 23 12:47:30 2016
-64.9188843	-10.8407116	158.99	Fri Dec 23 12:47:40 2016
-64.9188766	-10.8407269	158.60	Fri Dec 23 12:47:50 2016
-64.9188614	-10.8407316	158.62	Fri Dec 23 12:48:00 2016
-64.9187927	-10.8407316	158.13	Fri Dec 23 12:48:10 2016
-64.9187393	-10.8407345	156.71	Fri Dec 23 12:48:20 2016
-64.9187241	-10.8407421	156.63	Fri Dec 23 12:48:30 2016
-64.9187241	-10.8407135	156.62	Fri Dec 23 12:48:40 2016
-64.9187088	-10.8406706	156.63	Fri Dec 23 12:48:50 2016
-64.9187012	-10.8406639	156.66	Fri Dec 23 12:49:00 2016
-64.9186707	-10.8406391	156.52	Fri Dec 23 12:49:10 2016
-64.9186630	-10.8406267	156.53	Fri Dec 23 12:49:20 2016
-64.9186172	-10.8405352	157.45	Fri Dec 23 12:49:30 2016
-64.9185791	-10.8405342	156.87	Fri Dec 23 12:49:40 2016
-64.9185715	-10.8405399	156.88	Fri Dec 23 12:49:50 2016
-64.9185791	-10.8405609	156.82	Fri Dec 23 12:50:00 2016
-64.9185638	-10.8405886	156.59	Fri Dec 23 12:50:10 2016
-64.9185791	-10.8406286	156.79	Fri Dec 23 12:50:20 2016
-64.9186401	-10.8406925	156.29	Fri Dec 23 12:50:30 2016
-64.9187088	-10.8407040	156.32	Fri Dec 23 12:50:40 2016
-64.9188156	-10.8407421	156.18	Fri Dec 23 12:50:50 2016
-64.9188232	-10.8407574	156.40	Fri Dec 23 12:51:00 2016
-64.9188385	-10.8407173	156.12	Fri Dec 23 12:51:10 2016
-64.9189072	-10.8407774	156.17	Fri Dec 23 12:51:20 2016
-64.9189072	-10.8408222	156.51	Fri Dec 23 12:51:30 2016
-64.9189224	-10.8408432	156.43	Fri Dec 23 12:51:40 2016
-64.9189453	-10.8408823	155.04	Fri Dec 23 12:51:50 2016
-64.9189682	-10.8408880	155.05	Fri Dec 23 12:52:00 2016
-64.9189911	-10.8408871	155.13	Fri Dec 23 12:52:10 2016
-64.9190598	-10.8409185	155.97	Fri Dec 23 12:52:20 2016
-64.9191513	-10.8410511	156.64	Fri Dec 23 12:52:30 2016
-64.9192200	-10.8409986	157.11	Fri Dec 23 12:52:40 2016
-64.9192352	-10.8410149	157.54	Fri Dec 23 12:52:50 2016
-64.9192657	-10.8410416	158.04	Fri Dec 23 12:53:00 2016
-64.9192810	-10.8410473	158.10	Fri Dec 23 12:53:10 2016
-64.9193115	-10.8410587	157.33	Fri Dec 23 12:53:20 2016
-64.9193573	-10.8410835	158.49	Fri Dec 23 12:53:30 2016
-64.9194489	-10.8411598	159.77	Fri Dec 23 12:53:40 2016
-64.9194565	-10.8411798	159.89	Fri Dec 23 12:53:50 2016
-64.9194946	-10.8411837	159.84	Fri Dec 23 12:54:00 2016
-64.9195175	-10.8411560	159.78	Fri Dec 23 12:54:10 2016
-64.9195328	-10.8411512	159.77	Fri Dec 23 12:54:20 2016
-64.9195557	-10.8410950	159.58	Fri Dec 23 12:54:30 2016
-64.9195404	-10.8410950	159.56	Fri Dec 23 12:54:40 2016
-64.9195557	-10.8410940	159.55	Fri Dec 23 12:54:50 2016
-64.9195862	-10.8410311	159.36	Fri Dec 23 12:55:00 2016
-64.9196091	-10.8410282	159.23	Fri Dec 23 12:55:10 2016
-64.9196167	-10.8410225	159.19	Fri Dec 23 12:55:20 2016
-64.9196320	-10.8409977	159.04	Fri Dec 23 12:55:30 2016
-64.9196243	-10.8410091	159.02	Fri Dec 23 12:55:40 2016
-64.9196243	-10.8410101	159.01	Fri Dec 23 12:55:50 2016
-64.9196167	-10.8410177	159.02	Fri Dec 23 12:56:00 2016
-64.9195862	-10.8410406	158.16	Fri Dec 23 12:56:10 2016
-64.9195862	-10.8410435	158.16	Fri Dec 23 12:56:20 2016
-64.9195709	-10.8410492	158.13	Fri Dec 23 12:56:30 2016
-64.9195404	-10.8410587	158.01	Fri Dec 23 12:56:40 2016
-64.9195480	-10.8410711	158.00	Fri Dec 23 12:56:50 2016
-64.9195633	-10.8410788	157.99	Fri Dec 23 12:57:00 2016
-64.9195480	-10.8410759	157.97	Fri Dec 23 12:57:10 2016
-64.9195404	-10.8410769	157.34	Fri Dec 23 12:57:20 2016
-64.9195328	-10.8410797	157.23	Fri Dec 23 12:57:30 2016
-64.9195328	-10.8410845	157.14	Fri Dec 23 12:57:40 2016
-64.9195175	-10.8410988	157.06	Fri Dec 23 12:57:50 2016
-64.9195175	-10.8410892	157.04	Fri Dec 23 12:58:00 2016
-64.9195099	-10.8410721	156.59	Fri Dec 23 12:58:10 2016
-64.9194717	-10.8410358	155.13	Fri Dec 23 12:58:20 2016
-64.9194794	-10.8410292	153.30	Fri Dec 23 12:58:30 2016
-64.9194870	-10.8411160	152.74	Fri Dec 23 12:58:40 2016
-64.9195023	-10.8411665	152.96	Fri Dec 23 12:58:50 2016
-64.9195023	-10.8411627	152.96	Fri Dec 23 12:59:00 2016
-64.9195023	-10.8411665	152.99	Fri Dec 23 12:59:10 2016
-64.9195023	-10.8411531	152.91	Fri Dec 23 12:59:20 2016
-64.9195251	-10.8411293	152.17	Fri Dec 23 12:59:30 2016
-64.9195175	-10.8411427	152.19	Fri Dec 23 12:59:40 2016
-64.9195099	-10.8411446	152.16	Fri Dec 23 12:59:50 2016
-64.9194946	-10.8411522	152.09	Fri Dec 23 13:00:00 2016
-64.9194870	-10.8411503	152.06	Fri Dec 23 13:00:10 2016
-64.9194946	-10.8411455	152.10	Fri Dec 23 13:00:20 2016
-64.9194946	-10.8411560	152.13	Fri Dec 23 13:00:30 2016
-64.9194946	-10.8411503	152.18	Fri Dec 23 13:00:40 2016
-64.9195328	-10.8411312	152.91	Fri Dec 23 13:00:50 2016
-64.9195404	-10.8411322	152.92	Fri Dec 23 13:01:00 2016
-64.9195251	-10.8411388	152.93	Fri Dec 23 13:01:10 2016
-64.9195023	-10.8411570	152.76	Fri Dec 23 13:01:20 2016
-64.9194946	-10.8411541	152.79	Fri Dec 23 13:01:30 2016
-64.9194870	-10.8411617	152.81	Fri Dec 23 13:01:40 2016
-64.9195023	-10.8411627	152.82	Fri Dec 23 13:01:50 2016
-64.9195251	-10.8411551	152.86	Fri Dec 23 13:02:00 2016
-64.9195251	-10.8411522	152.89	Fri Dec 23 13:02:10 2016
-64.9195099	-10.8410950	151.86	Fri Dec 23 13:02:20 2016
-64.9195175	-10.8410959	151.80	Fri Dec 23 13:02:30 2016
-64.9195251	-10.8411007	151.76	Fri Dec 23 13:02:40 2016
-64.9195328	-10.8410978	151.75	Fri Dec 23 13:02:50 2016
-64.9195251	-10.8410959	151.70	Fri Dec 23 13:03:00 2016
-64.9195175	-10.8411007	151.71	Fri Dec 23 13:03:10 2016
-64.9195175	-10.8411016	151.71	Fri Dec 23 13:03:20 2016
-64.9195175	-10.8411112	151.69	Fri Dec 23 13:03:30 2016
-64.9195251	-10.8411093	151.66	Fri Dec 23 13:03:40 2016
-64.9195175	-10.8410664	151.93	Fri Dec 23 13:03:50 2016
-64.9194946	-10.8410578	152.00	Fri Dec 23 13:04:00 2016
-64.9194870	-10.8410597	152.06	Fri Dec 23 13:04:10 2016
-64.9194641	-10.8410769	152.41	Fri Dec 23 13:04:20 2016
-64.9194641	-10.8410435	153.33	Fri Dec 23 13:04:30 2016
-64.9194565	-10.8410540	153.40	Fri Dec 23 13:04:40 2016
-64.9194336	-10.8410378	154.93	Fri Dec 23 13:04:50 2016
-64.9194260	-10.8410416	154.98	Fri Dec 23 13:05:00 2016
-64.9194183	-10.8410444	155.13	Fri Dec 23 13:05:10 2016
-64.9194107	-10.8410311	155.45	Fri Dec 23 13:05:20 2016
-64.9194183	-10.8409872	155.85	Fri Dec 23 13:05:30 2016
-64.9194107	-10.8409863	155.88	Fri Dec 23 13:05:40 2016
-64.9194107	-10.8409891	155.90	Fri Dec 23 13:05:50 2016
-64.9194183	-10.8408928	156.57	Fri Dec 23 13:06:00 2016
-64.9194260	-10.8408842	156.54	Fri Dec 23 13:06:10 2016
-64.9194107	-10.8408937	156.59	Fri Dec 23 13:06:20 2016
-64.9194107	-10.8408918	156.58	Fri Dec 23 13:06:30 2016
-64.9194031	-10.8408909	156.64	Fri Dec 23 13:06:40 2016
-64.9193954	-10.8408937	156.70	Fri Dec 23 13:06:50 2016
-64.9193802	-10.8409338	156.41	Fri Dec 23 13:07:00 2016
-64.9193802	-10.8409433	156.42	Fri Dec 23 13:07:10 2016
-64.9193649	-10.8409615	155.91	Fri Dec 23 13:07:20 2016
-64.9193573	-10.8409519	156.18	Fri Dec 23 13:07:30 2016
-64.9193649	-10.8409424	156.20	Fri Dec 23 13:07:40 2016
-64.9193649	-10.8409348	156.26	Fri Dec 23 13:07:50 2016
-64.9193573	-10.8409309	156.31	Fri Dec 23 13:08:00 2016
-64.9193497	-10.8409405	156.34	Fri Dec 23 13:08:10 2016
-64.9193573	-10.8409433	156.25	Fri Dec 23 13:08:20 2016
-64.9193726	-10.8409519	157.06	Fri Dec 23 13:08:30 2016
-64.9193954	-10.8409548	157.24	Fri Dec 23 13:08:40 2016
-64.9194260	-10.8409624	157.08	Fri Dec 23 13:08:50 2016
-64.9194794	-10.8409786	157.29	Fri Dec 23 13:09:00 2016
-64.9194489	-10.8409910	157.22	Fri Dec 23 13:09:10 2016
-64.9194260	-10.8409910	157.24	Fri Dec 23 13:09:20 2016
-64.9194183	-10.8409920	157.39	Fri Dec 23 13:09:30 2016
-64.9194183	-10.8409910	157.39	Fri Dec 23 13:09:40 2016
-64.9194183	-10.8409967	157.38	Fri Dec 23 13:09:50 2016
-64.9194183	-10.8410015	157.35	Fri Dec 23 13:10:00 2016
-64.9194489	-10.8410416	158.04	Fri Dec 23 13:10:10 2016
-64.9194336	-10.8410454	157.95	Fri Dec 23 13:10:20 2016
-64.9194183	-10.8410921	159.20	Fri Dec 23 13:10:30 2016
-64.9193954	-10.8410540	160.16	Fri Dec 23 13:10:40 2016
-64.9193954	-10.8410082	160.75	Fri Dec 23 13:10:50 2016
-64.9194031	-10.8410330	161.28	Fri Dec 23 13:11:00 2016
-64.9193649	-10.8410549	160.59	Fri Dec 23 13:11:10 2016
-64.9193497	-10.8410559	160.63	Fri Dec 23 13:11:20 2016
-64.9193344	-10.8410568	160.67	Fri Dec 23 13:11:30 2016
-64.9193192	-10.8410578	160.52	Fri Dec 23 13:11:40 2016
-64.9193268	-10.8410912	159.57	Fri Dec 23 13:11:50 2016
-64.9193192	-10.8410902	159.58	Fri Dec 23 13:12:00 2016
-64.9193039	-10.8410826	159.51	Fri Dec 23 13:12:10 2016
-64.9192963	-10.8410749	159.55	Fri Dec 23 13:12:20 2016
-64.9192886	-10.8410826	159.44	Fri Dec 23 13:12:30 2016
-64.9192734	-10.8410940	159.26	Fri Dec 23 13:12:40 2016
-64.9192657	-10.8410673	159.40	Fri Dec 23 13:12:50 2016
-64.9192581	-10.8410568	159.50	Fri Dec 23 13:13:00 2016
-64.9192429	-10.8410568	159.55	Fri Dec 23 13:13:10 2016
-64.9192429	-10.8410482	159.23	Fri Dec 23 13:13:20 2016
-64.9193420	-10.8410311	159.43	Fri Dec 23 13:13:30 2016
-64.9195328	-10.8410549	158.40	Fri Dec 23 13:13:40 2016
-64.9195480	-10.8410673	157.99	Fri Dec 23 13:13:50 2016
-64.9195557	-10.8410692	157.92	Fri Dec 23 13:14:00 2016
-64.9195480	-10.8410797	157.84	Fri Dec 23 13:14:10 2016
-64.9195862	-10.8410816	154.13	Fri Dec 23 13:14:20 2016
-64.9195404	-10.8410826	152.76	Fri Dec 23 13:14:30 2016
-64.9195480	-10.8410730	151.09	Fri Dec 23 13:14:40 2016
-64.9195480	-10.8411112	146.84	Fri Dec 23 13:14:50 2016
-64.9195404	-10.8411102	144.09	Fri Dec 23 13:15:00 2016
-64.9195404	-10.8411226	143.05	Fri Dec 23 13:15:10 2016
-64.9195404	-10.8411045	142.50	Fri Dec 23 13:15:20 2016
-64.9195251	-10.8410931	138.71	Fri Dec 23 13:15:30 2016
-64.9195404	-10.8411541	135.93	Fri Dec 23 13:15:40 2016
-64.9195404	-10.8412018	131.28	Fri Dec 23 13:15:50 2016
-64.9195480	-10.8412199	129.33	Fri Dec 23 13:16:00 2016
-64.9195404	-10.8411503	125.45	Fri Dec 23 13:16:10 2016
-64.9195175	-10.8411551	123.45	Fri Dec 23 13:16:20 2016
-64.9195175	-10.8411627	122.66	Fri Dec 23 13:16:30 2016
-64.9195175	-10.8411570	122.65	Fri Dec 23 13:16:40 2016
-64.9195404	-10.8411512	121.87	Fri Dec 23 13:16:50 2016
-64.9195557	-10.8411427	121.66	Fri Dec 23 13:17:00 2016
-64.9195480	-10.8411551	121.65	Fri Dec 23 13:17:10 2016
-64.9195404	-10.8411493	121.69	Fri Dec 23 13:17:20 2016
-64.9195404	-10.8411436	121.72	Fri Dec 23 13:17:30 2016
-64.9195404	-10.8411570	121.78	Fri Dec 23 13:17:40 2016
-64.9195404	-10.8411589	121.79	Fri Dec 23 13:17:50 2016
-64.9195404	-10.8411503	121.85	Fri Dec 23 13:18:00 2016
-64.9195557	-10.8411484	121.93	Fri Dec 23 13:18:10 2016
-64.9195557	-10.8411455	122.01	Fri Dec 23 13:18:20 2016
-64.9195557	-10.8411455	122.12	Fri Dec 23 13:18:30 2016
-64.9195480	-10.8411512	122.18	Fri Dec 23 13:18:40 2016
-64.9195557	-10.8411465	122.25	Fri Dec 23 13:18:50 2016
-64.9195480	-10.8411560	122.29	Fri Dec 23 13:19:00 2016
-64.9195328	-10.8411636	122.32	Fri Dec 23 13:19:10 2016
-64.9195633	-10.8411646	124.19	Fri Dec 23 13:19:20 2016
-64.9195709	-10.8411627	124.29	Fri Dec 23 13:19:30 2016
-64.9195709	-10.8411579	124.33	Fri Dec 23 13:19:40 2016
-64.9195709	-10.8411617	124.33	Fri Dec 23 13:19:50 2016
-64.9195786	-10.8411636	124.25	Fri Dec 23 13:20:00 2016
-64.9195786	-10.8411570	124.29	Fri Dec 23 13:20:10 2016
-64.9195709	-10.8411560	124.35	Fri Dec 23 13:20:20 2016
-64.9195557	-10.8411570	125.41	Fri Dec 23 13:20:30 2016
-64.9195480	-10.8411722	126.04	Fri Dec 23 13:20:40 2016
-64.9195557	-10.8411732	126.13	Fri Dec 23 13:20:50 2016
-64.9195557	-10.8411636	127.34	Fri Dec 23 13:21:00 2016
-64.9195557	-10.8411751	127.49	Fri Dec 23 13:21:10 2016
-64.9195938	-10.8411894	128.14	Fri Dec 23 13:21:20 2016
-64.9196014	-10.8412313	127.94	Fri Dec 23 13:21:30 2016
-64.9196014	-10.8412371	127.29	Fri Dec 23 13:21:40 2016
-64.9196091	-10.8412285	127.06	Fri Dec 23 13:21:50 2016
-64.9195938	-10.8412209	126.98	Fri Dec 23 13:22:00 2016
-64.9195862	-10.8412285	128.05	Fri Dec 23 13:22:10 2016
-64.9195633	-10.8411837	130.70	Fri Dec 23 13:22:20 2016
-64.9195480	-10.8411789	131.35	Fri Dec 23 13:22:30 2016
-64.9195099	-10.8411379	132.63	Fri Dec 23 13:22:40 2016
-64.9194946	-10.8411446	132.98	Fri Dec 23 13:22:50 2016
-64.9194565	-10.8411760	133.67	Fri Dec 23 13:23:00 2016
-64.9194565	-10.8412266	135.01	Fri Dec 23 13:23:10 2016
-64.9194946	-10.8412914	137.01	Fri Dec 23 13:23:20 2016
-64.9195557	-10.8413563	138.33	Fri Dec 23 13:23:30 2016
-64.9196396	-10.8413782	140.28	Fri Dec 23 13:23:40 2016
-64.9196777	-10.8413811	141.54	Fri Dec 23 13:23:50 2016
-64.9197388	-10.8413467	143.63	Fri Dec 23 13:24:00 2016
-64.9197464	-10.8413515	144.07	Fri Dec 23 13:24:10 2016
-64.9197311	-10.8414373	144.52	Fri Dec 23 13:24:20 2016
-64.9197235	-10.8415251	146.09	Fri Dec 23 13:24:30 2016
-64.9197388	-10.8415260	146.47	Fri Dec 23 13:24:40 2016
-64.9197693	-10.8416100	147.74	Fri Dec 23 13:24:50 2016
-64.9197845	-10.8417282	146.87	Fri Dec 23 13:25:00 2016
-64.9197922	-10.8417492	149.36	Fri Dec 23 13:25:10 2016
-64.9197845	-10.8417530	149.42	Fri Dec 23 13:25:20 2016
-64.9198074	-10.8417635	151.77	Fri Dec 23 13:25:30 2016
-64.9198914	-10.8417883	153.71	Fri Dec 23 13:25:40 2016
-64.9200745	-10.8417377	153.84	Fri Dec 23 13:25:50 2016
-64.9201660	-10.8417215	155.09	Fri Dec 23 13:26:00 2016
-64.9202271	-10.8416328	155.39	Fri Dec 23 13:26:10 2016
-64.9202347	-10.8416090	155.38	Fri Dec 23 13:26:20 2016
-64.9202347	-10.8415947	157.73	Fri Dec 23 13:26:30 2016
-64.9202271	-10.8415890	157.65	Fri Dec 23 13:26:40 2016
-64.9202576	-10.8415737	158.81	Fri Dec 23 13:26:50 2016
-64.9202576	-10.8415756	158.84	Fri Dec 23 13:27:00 2016
-64.9202576	-10.8415756	158.88	Fri Dec 23 13:27:10 2016
-64.9202652	-10.8415833	158.51	Fri Dec 23 13:27:20 2016
-64.9202576	-10.8415871	158.55	Fri Dec 23 13:27:30 2016
-64.9201965	-10.8416185	158.95	Fri Dec 23 13:27:40 2016
-64.9201813	-10.8416824	160.29	Fri Dec 23 13:27:50 2016
-64.9201584	-10.8417263	164.76	Fri Dec 23 13:28:00 2016
-64.9201126	-10.8417330	165.02	Fri Dec 23 13:28:10 2016
-64.9200821	-10.8418360	165.00	Fri Dec 23 13:28:20 2016
-64.9200745	-10.8418875	165.23	Fri Dec 23 13:28:30 2016
-64.9199982	-10.8419657	166.50	Fri Dec 23 13:28:40 2016
-64.9199677	-10.8420391	167.24	Fri Dec 23 13:28:50 2016
-64.9199829	-10.8421049	168.06	Fri Dec 23 13:29:00 2016
-64.9198685	-10.8421793	168.40	Fri Dec 23 13:29:10 2016
-64.9197311	-10.8422050	168.57	Fri Dec 23 13:29:20 2016
-64.9197235	-10.8422146	168.94	Fri Dec 23 13:29:30 2016
-64.9196167	-10.8422842	168.59	Fri Dec 23 13:29:40 2016
-64.9195633	-10.8423729	169.30	Fri Dec 23 13:29:50 2016
-64.9195557	-10.8424320	172.48	Fri Dec 23 13:30:00 2016
-64.9195480	-10.8424950	173.23	Fri Dec 23 13:30:10 2016
-64.9195251	-10.8425369	172.41	Fri Dec 23 13:30:20 2016
-64.9194641	-10.8425522	170.98	Fri Dec 23 13:30:30 2016
-64.9194260	-10.8425112	171.64	Fri Dec 23 13:30:40 2016
-64.9193497	-10.8424892	172.05	Fri Dec 23 13:30:50 2016
-64.9192657	-10.8424845	172.66	Fri Dec 23 13:31:00 2016
-64.9191742	-10.8425236	173.44	Fri Dec 23 13:31:10 2016
-64.9190750	-10.8425589	174.46	Fri Dec 23 13:31:20 2016
-64.9189758	-10.8425484	174.88	Fri Dec 23 13:31:30 2016
-64.9189148	-10.8425312	175.75	Fri Dec 23 13:31:40 2016
-64.9188614	-10.8425026	175.98	Fri Dec 23 13:31:50 2016
-64.9188538	-10.8425007	176.17	Fri Dec 23 13:32:00 2016
-64.9188004	-10.8424807	177.20	Fri Dec 23 13:32:10 2016
-64.9187164	-10.8423691	175.32	Fri Dec 23 13:32:20 2016
-64.9186859	-10.8424006	175.44	Fri Dec 23 13:32:30 2016
-64.9186859	-10.8423815	175.93	Fri Dec 23 13:32:40 2016
-64.9186859	-10.8423786	176.88	Fri Dec 23 13:32:50 2016
-64.9186859	-10.8423738	176.93	Fri Dec 23 13:33:00 2016
-64.9186478	-10.8423395	177.26	Fri Dec 23 13:33:10 2016
-64.9185715	-10.8422985	176.58	Fri Dec 23 13:33:20 2016
-64.9185257	-10.8422308	176.33	Fri Dec 23 13:33:30 2016
-64.9185028	-10.8421717	176.23	Fri Dec 23 13:33:40 2016
-64.9184875	-10.8421602	176.35	Fri Dec 23 13:33:50 2016
-64.9184341	-10.8421345	176.73	Fri Dec 23 13:34:00 2016
-64.9183502	-10.8421288	176.92	Fri Dec 23 13:34:10 2016
-64.9183655	-10.8421211	176.93	Fri Dec 23 13:34:20 2016
-64.9184341	-10.8421001	176.08	Fri Dec 23 13:34:30 2016
-64.9184189	-10.8420753	176.00	Fri Dec 23 13:34:40 2016
-64.9183807	-10.8420525	176.07	Fri Dec 23 13:34:50 2016
-64.9183502	-10.8420277	176.11	Fri Dec 23 13:35:00 2016
-64.9182587	-10.8418875	176.53	Fri Dec 23 13:35:10 2016
-64.9182053	-10.8418283	176.02	Fri Dec 23 13:35:20 2016
-64.9181137	-10.8417072	176.04	Fri Dec 23 13:35:30 2016
-64.9179993	-10.8415899	176.94	Fri Dec 23 13:35:40 2016
-64.9179459	-10.8416014	176.77	Fri Dec 23 13:35:50 2016
-64.9179153	-10.8416080	176.58	Fri Dec 23 13:36:00 2016
-64.9178848	-10.8416128	176.29	Fri Dec 23 13:36:10 2016
-64.9178162	-10.8415918	175.61	Fri Dec 23 13:36:20 2016
-64.9177704	-10.8415976	175.46	Fri Dec 23 13:36:30 2016
-64.9176788	-10.8416672	175.14	Fri Dec 23 13:36:40 2016
-64.9176102	-10.8417072	174.54	Fri Dec 23 13:36:50 2016
-64.9175262	-10.8416615	174.79	Fri Dec 23 13:37:00 2016
-64.9174423	-10.8416777	174.19	Fri Dec 23 13:37:10 2016
-64.9174347	-10.8416777	174.09	Fri Dec 23 13:37:20 2016
-64.9174271	-10.8416405	172.79	Fri Dec 23 13:37:30 2016
-64.9173813	-10.8416443	172.79	Fri Dec 23 13:37:40 2016
-64.9173050	-10.8416185	171.93	Fri Dec 23 13:37:50 2016
-64.9172821	-10.8416100	171.77	Fri Dec 23 13:38:00 2016
-64.9172592	-10.8415918	171.94	Fri Dec 23 13:38:10 2016
-64.9171600	-10.8415136	173.59	Fri Dec 23 13:38:20 2016
-64.9170685	-10.8415012	173.54	Fri Dec 23 13:38:30 2016
-64.9169846	-10.8414974	173.32	Fri Dec 23 13:38:40 2016
-64.9169540	-10.8414717	174.01	Fri Dec 23 13:38:50 2016
-64.9170074	-10.8414459	176.41	Fri Dec 23 13:39:00 2016
-64.9169235	-10.8414211	176.00	Fri Dec 23 13:39:10 2016
-64.9168854	-10.8413687	175.45	Fri Dec 23 13:39:20 2016
-64.9168625	-10.8413229	175.22	Fri Dec 23 13:39:30 2016
-64.9168091	-10.8412914	174.95	Fri Dec 23 13:39:40 2016
-64.9167557	-10.8411722	174.15	Fri Dec 23 13:39:50 2016
-64.9167252	-10.8411045	172.77	Fri Dec 23 13:40:00 2016
-64.9167023	-10.8411560	172.28	Fri Dec 23 13:40:10 2016
-64.9166489	-10.8411465	172.44	Fri Dec 23 13:40:20 2016
-64.9166183	-10.8411503	172.48	Fri Dec 23 13:40:30 2016
-64.9165649	-10.8411608	172.09	Fri Dec 23 13:40:40 2016
-64.9166031	-10.8411751	172.74	Fri Dec 23 13:40:50 2016
-64.9165726	-10.8411846	172.51	Fri Dec 23 13:41:00 2016
-64.9165802	-10.8412123	172.24	Fri Dec 23 13:41:10 2016
-64.9165726	-10.8412514	170.80	Fri Dec 23 13:41:20 2016
-64.9166031	-10.8412266	170.47	Fri Dec 23 13:41:30 2016
-64.9166336	-10.8412218	170.78	Fri Dec 23 13:41:40 2016
-64.9166794	-10.8411665	170.14	Fri Dec 23 13:41:50 2016
-64.9167023	-10.8411665	169.70	Fri Dec 23 13:42:00 2016
-64.9167023	-10.8411446	169.86	Fri Dec 23 13:42:10 2016
-64.9167023	-10.8411121	169.14	Fri Dec 23 13:42:20 2016
-64.9167480	-10.8411026	169.23	Fri Dec 23 13:42:30 2016
-64.9167862	-10.8410959	169.91	Fri Dec 23 13:42:40 2016
-64.9167862	-10.8410978	170.02	Fri Dec 23 13:42:50 2016
-64.9167786	-10.8411074	170.56	Fri Dec 23 13:43:00 2016
-64.9168243	-10.8411331	172.06	Fri Dec 23 13:43:10 2016
-64.9168320	-10.8411446	172.39	Fri Dec 23 13:43:20 2016
-64.9168625	-10.8411512	172.71	Fri Dec 23 13:43:30 2016
-64.9168854	-10.8411274	173.26	Fri Dec 23 13:43:40 2016
-64.9169312	-10.8411560	173.34	Fri Dec 23 13:43:50 2016
-64.9169693	-10.8411760	173.80	Fri Dec 23 13:44:00 2016
-64.9169769	-10.8411818	173.89	Fri Dec 23 13:44:10 2016
-64.9169846	-10.8412409	173.74	Fri Dec 23 13:44:20 2016
-64.9170303	-10.8413353	175.59	Fri Dec 23 13:44:30 2016
-64.9170380	-10.8413649	175.92	Fri Dec 23 13:44:40 2016
-64.9170761	-10.8414373	176.44	Fri Dec 23 13:44:50 2016
-64.9171219	-10.8415289	176.48	Fri Dec 23 13:45:00 2016
-64.9171448	-10.8415651	176.12	Fri Dec 23 13:45:10 2016
-64.9171677	-10.8415956	176.81	Fri Dec 23 13:45:20 2016
-64.9171600	-10.8416004	176.84	Fri Dec 23 13:45:30 2016
-64.9171524	-10.8416080	176.88	Fri Dec 23 13:45:40 2016
-64.9172211	-10.8416567	178.12	Fri Dec 23 13:45:50 2016
-64.9173279	-10.8417101	179.04	Fri Dec 23 13:46:00 2016
-64.9174423	-10.8417015	178.89	Fri Dec 23 13:46:10 2016
-64.9174576	-10.8417044	178.93	Fri Dec 23 13:46:20 2016
-64.9174957	-10.8416758	178.70	Fri Dec 23 13:46:30 2016
-64.9175797	-10.8417196	178.50	Fri Dec 23 13:46:40 2016
-64.9175873	-10.8416977	179.34	Fri Dec 23 13:46:50 2016
-64.9176254	-10.8417130	179.95	Fri Dec 23 13:47:00 2016
-64.9176331	-10.8417263	180.05	Fri Dec 23 13:47:10 2016
-64.9176407	-10.8417015	180.70	Fri Dec 23 13:47:20 2016
-64.9177094	-10.8416710	180.96	Fri Dec 23 13:47:30 2016
-64.9178009	-10.8416700	181.88	Fri Dec 23 13:47:40 2016
-64.9179459	-10.8417072	182.16	Fri Dec 23 13:47:50 2016
-64.9180298	-10.8417358	183.87	Fri Dec 23 13:48:00 2016
-64.9181366	-10.8418083	183.05	Fri Dec 23 13:48:10 2016
-64.9181900	-10.8418341	182.45	Fri Dec 23 13:48:20 2016
-64.9182968	-10.8419075	183.04	Fri Dec 23 13:48:30 2016
-64.9182892	-10.8419466	182.87	Fri Dec 23 13:48:40 2016
-64.9182663	-10.8419647	182.98	Fri Dec 23 13:48:50 2016
-64.9182510	-10.8420296	183.35	Fri Dec 23 13:49:00 2016
-64.9182892	-10.8420706	183.57	Fri Dec 23 13:49:10 2016
-64.9183655	-10.8421345	183.13	Fri Dec 23 13:49:20 2016
-64.9183884	-10.8421555	182.71	Fri Dec 23 13:49:30 2016
-64.9184036	-10.8422375	182.71	Fri Dec 23 13:49:40 2016
-64.9184494	-10.8422661	183.59	Fri Dec 23 13:49:50 2016
-64.9184875	-10.8422775	183.48	Fri Dec 23 13:50:00 2016
-64.9185104	-10.8422918	183.17	Fri Dec 23 13:50:10 2016
-64.9185791	-10.8423290	183.65	Fri Dec 23 13:50:20 2016
-64.9186325	-10.8423548	183.55	Fri Dec 23 13:50:30 2016
-64.9186935	-10.8424110	183.63	Fri Dec 23 13:50:40 2016
-64.9187698	-10.8424625	183.66	Fri Dec 23 13:50:50 2016
-64.9188385	-10.8424702	183.75	Fri Dec 23 13:51:00 2016
-64.9188843	-10.8424749	183.64	Fri Dec 23 13:51:10 2016
-64.9189682	-10.8424664	183.38	Fri Dec 23 13:51:20 2016
-64.9190674	-10.8424721	183.29	Fri Dec 23 13:51:30 2016
-64.9191818	-10.8424816	184.66	Fri Dec 23 13:51:40 2016
-64.9192276	-10.8425140	184.43	Fri Dec 23 13:51:50 2016
-64.9193268	-10.8425293	183.74	Fri Dec 23 13:52:00 2016
-64.9194565	-10.8425760	183.80	Fri Dec 23 13:52:10 2016
-64.9195099	-10.8425856	184.20	Fri Dec 23 13:52:20 2016
-64.9195251	-10.8425884	183.93	Fri Dec 23 13:52:30 2016
-64.9195404	-10.8425999	183.52	Fri Dec 23 13:52:40 2016
-64.9195557	-10.8426046	183.55	Fri Dec 23 13:52:50 2016
-64.9196091	-10.8426609	184.38	Fri Dec 23 13:53:00 2016
-64.9196548	-10.8426771	184.55	Fri Dec 23 13:53:10 2016
-64.9197540	-10.8427029	184.79	Fri Dec 23 13:53:20 2016
-64.9198303	-10.8427429	184.51	Fri Dec 23 13:53:30 2016
-64.9198456	-10.8427610	185.02	Fri Dec 23 13:53:40 2016
-64.9199371	-10.8427505	184.12	Fri Dec 23 13:53:50 2016
-64.9199600	-10.8428164	183.69	Fri Dec 23 13:54:00 2016
-64.9199829	-10.8428879	183.69	Fri Dec 23 13:54:10 2016
-64.9199829	-10.8429213	183.97	Fri Dec 23 13:54:20 2016
-64.9199677	-10.8429403	184.48	Fri Dec 23 13:54:30 2016
-64.9199142	-10.8430090	183.69	Fri Dec 23 13:54:40 2016
-64.9198990	-10.8430786	184.32	Fri Dec 23 13:54:50 2016
-64.9198761	-10.8432598	183.26	Fri Dec 23 13:55:00 2016
-64.9199219	-10.8433838	182.54	Fri Dec 23 13:55:10 2016
-64.9199448	-10.8433905	182.74	Fri Dec 23 13:55:20 2016
-64.9199524	-10.8433990	182.57	Fri Dec 23 13:55:30 2016
-64.9199829	-10.8434391	181.49	Fri Dec 23 13:55:40 2016
-64.9200058	-10.8434381	181.13	Fri Dec 23 13:55:50 2016
-64.9199982	-10.8434458	181.20	Fri Dec 23 13:56:00 2016
-64.9199982	-10.8434458	181.19	Fri Dec 23 13:56:10 2016
-64.9199905	-10.8435068	181.16	Fri Dec 23 13:56:20 2016
-64.9199677	-10.8435669	181.09	Fri Dec 23 13:56:30 2016
-64.9199524	-10.8436117	181.43	Fri Dec 23 13:56:40 2016
-64.9199753	-10.8436146	181.38	Fri Dec 23 13:56:50 2016
-64.9200134	-10.8436403	181.32	Fri Dec 23 13:57:00 2016
-64.9200668	-10.8436584	182.05	Fri Dec 23 13:57:10 2016
-64.9200897	-10.8436871	182.54	Fri Dec 23 13:57:20 2016
-64.9201202	-10.8437281	182.81	Fri Dec 23 13:57:30 2016
-64.9201965	-10.8437796	182.79	Fri Dec 23 13:57:40 2016
-64.9202881	-10.8438568	182.73	Fri Dec 23 13:57:50 2016
-64.9203033	-10.8438692	182.14	Fri Dec 23 13:58:00 2016
-64.9203644	-10.8438463	182.01	Fri Dec 23 13:58:10 2016
-64.9204025	-10.8438406	181.48	Fri Dec 23 13:58:20 2016
-64.9204254	-10.8438177	180.34	Fri Dec 23 13:58:30 2016
-64.9204407	-10.8437977	180.38	Fri Dec 23 13:58:40 2016
-64.9204483	-10.8437872	180.37	Fri Dec 23 13:58:50 2016
-64.9204712	-10.8438025	180.30	Fri Dec 23 13:59:00 2016
-64.9204712	-10.8438101	180.02	Fri Dec 23 13:59:10 2016
-64.9204636	-10.8438044	179.98	Fri Dec 23 13:59:20 2016
-64.9204025	-10.8437958	179.55	Fri Dec 23 13:59:30 2016
-64.9203568	-10.8438377	180.35	Fri Dec 23 13:59:40 2016
-64.9203568	-10.8438244	181.34	Fri Dec 23 13:59:50 2016
-64.9203568	-10.8438292	181.86	Fri Dec 23 14:00:00 2016
-64.9203720	-10.8438435	181.27	Fri Dec 23 14:00:10 2016
-64.9203720	-10.8438339	181.20	Fri Dec 23 14:00:20 2016
-64.9203720	-10.8438339	181.25	Fri Dec 23 14:00:30 2016
-64.9203491	-10.8438597	181.48	Fri Dec 23 14:00:40 2016
-64.9203262	-10.8438339	181.59	Fri Dec 23 14:00:50 2016
-64.9203186	-10.8438358	181.20	Fri Dec 23 14:01:00 2016
-64.9203262	-10.8438320	181.14	Fri Dec 23 14:01:10 2016
-64.9203568	-10.8438425	180.59	Fri Dec 23 14:01:20 2016
-64.9203644	-10.8438520	180.23	Fri Dec 23 14:01:30 2016
-64.9203415	-10.8438816	179.82	Fri Dec 23 14:01:40 2016
-64.9203491	-10.8439159	180.21	Fri Dec 23 14:01:50 2016
-64.9203339	-10.8439198	179.93	Fri Dec 23 14:02:00 2016
-64.9204025	-10.8438625	179.04	Fri Dec 23 14:02:10 2016
-64.9204102	-10.8438282	178.70	Fri Dec 23 14:02:20 2016
-64.9204178	-10.8438272	177.84	Fri Dec 23 14:02:30 2016
-64.9204025	-10.8437872	177.98	Fri Dec 23 14:02:40 2016
-64.9204407	-10.8437834	177.51	Fri Dec 23 14:02:50 2016
-64.9204407	-10.8437891	177.68	Fri Dec 23 14:03:00 2016
-64.9204483	-10.8437748	177.70	Fri Dec 23 14:03:10 2016
-64.9204254	-10.8437929	177.46	Fri Dec 23 14:03:20 2016
-64.9204025	-10.8438168	176.89	Fri Dec 23 14:03:30 2016
-64.9204254	-10.8438454	176.33	Fri Dec 23 14:03:40 2016
-64.9204559	-10.8438911	176.88	Fri Dec 23 14:03:50 2016
-64.9204559	-10.8439083	176.35	Fri Dec 23 14:04:00 2016
-64.9204483	-10.8439302	176.52	Fri Dec 23 14:04:10 2016
-64.9204025	-10.8439598	175.50	Fri Dec 23 14:04:20 2016
-64.9203796	-10.8439112	175.45	Fri Dec 23 14:04:30 2016
-64.9204254	-10.8438530	176.08	Fri Dec 23 14:04:40 2016
-64.9204712	-10.8438473	175.63	Fri Dec 23 14:04:50 2016
-64.9204712	-10.8438377	175.69	Fri Dec 23 14:05:00 2016
-64.9204865	-10.8437853	173.92	Fri Dec 23 14:05:10 2016
-64.9204788	-10.8437872	173.65	Fri Dec 23 14:05:20 2016
-64.9204712	-10.8437939	173.63	Fri Dec 23 14:05:30 2016
-64.9204559	-10.8438072	173.70	Fri Dec 23 14:05:40 2016
-64.9204330	-10.8438244	174.23	Fri Dec 23 14:05:50 2016
-64.9204102	-10.8438196	175.89	Fri Dec 23 14:06:00 2016
-64.9203568	-10.8438244	175.93	Fri Dec 23 14:06:10 2016
-64.9203568	-10.8438482	175.68	Fri Dec 23 14:06:20 2016
-64.9204330	-10.8438530	173.21	Fri Dec 23 14:06:30 2016
-64.9204483	-10.8438263	172.96	Fri Dec 23 14:06:40 2016
-64.9204636	-10.8438148	171.66	Fri Dec 23 14:06:50 2016
-64.9204636	-10.8438148	171.64	Fri Dec 23 14:07:00 2016
-64.9204788	-10.8438158	171.41	Fri Dec 23 14:07:10 2016
-64.9204865	-10.8438234	171.42	Fri Dec 23 14:07:20 2016
-64.9204941	-10.8438244	171.34	Fri Dec 23 14:07:30 2016
-64.9205017	-10.8438301	171.25	Fri Dec 23 14:07:40 2016
-64.9205170	-10.8438263	171.26	Fri Dec 23 14:07:50 2016
-64.9205322	-10.8438187	171.29	Fri Dec 23 14:08:00 2016
-64.9205322	-10.8438129	171.21	Fri Dec 23 14:08:10 2016
-64.9205246	-10.8438148	171.12	Fri Dec 23 14:08:20 2016
-64.9204941	-10.8438272	169.80	Fri Dec 23 14:08:30 2016
-64.9204788	-10.8438377	168.75	Fri Dec 23 14:08:40 2016
-64.9205093	-10.8438187	169.06	Fri Dec 23 14:08:50 2016
-64.9204941	-10.8437843	170.07	Fri Dec 23 14:09:00 2016
-64.9204865	-10.8437805	170.60	Fri Dec 23 14:09:10 2016
-64.9204941	-10.8437977	170.54	Fri Dec 23 14:09:20 2016
-64.9204941	-10.8438015	170.46	Fri Dec 23 14:09:30 2016
-64.9205017	-10.8438082	170.41	Fri Dec 23 14:09:40 2016
-64.9205093	-10.8438387	169.63	Fri Dec 23 14:09:50 2016
-64.9205093	-10.8438406	169.49	Fri Dec 23 14:10:00 2016
-64.9205017	-10.8438425	169.48	Fri Dec 23 14:10:10 2016
-64.9205017	-10.8438425	169.46	Fri Dec 23 14:10:20 2016
-64.9205017	-10.8438416	169.44	Fri Dec 23 14:10:30 2016
-64.9205017	-10.8438406	169.44	Fri Dec 23 14:10:40 2016
-64.9205017	-10.8438396	169.40	Fri Dec 23 14:10:50 2016
-64.9204941	-10.8438387	169.34	Fri Dec 23 14:11:00 2016
-64.9204941	-10.8438396	169.31	Fri Dec 23 14:11:10 2016
-64.9204941	-10.8438396	169.25	Fri Dec 23 14:11:20 2016
-64.9204941	-10.8438396	169.24	Fri Dec 23 14:11:30 2016
-64.9204941	-10.8438396	169.23	Fri Dec 23 14:11:40 2016
-64.9204941	-10.8438396	169.18	Fri Dec 23 14:11:50 2016
-64.9204941	-10.8438396	169.13	Fri Dec 23 14:12:00 2016
-64.9204941	-10.8438387	169.06	Fri Dec 23 14:12:10 2016
-64.9204941	-10.8438368	169.01	Fri Dec 23 14:12:20 2016
-64.9204941	-10.8438358	168.96	Fri Dec 23 14:12:30 2016
-64.9204865	-10.8438358	168.93	Fri Dec 23 14:12:40 2016
-64.9204865	-10.8438358	168.88	Fri Dec 23 14:12:50 2016
-64.9204865	-10.8438339	168.88	Fri Dec 23 14:13:00 2016
-64.9204865	-10.8438330	168.89	Fri Dec 23 14:13:10 2016
-64.9204865	-10.8438320	168.89	Fri Dec 23 14:13:20 2016
-64.9204865	-10.8438330	168.92	Fri Dec 23 14:13:30 2016
-64.9204712	-10.8438253	169.05	Fri Dec 23 14:13:40 2016
-64.9203873	-10.8438435	170.47	Fri Dec 23 14:13:50 2016
-64.9203339	-10.8437939	172.29	Fri Dec 23 14:14:00 2016
-64.9202652	-10.8437557	173.66	Fri Dec 23 14:14:10 2016
-64.9201965	-10.8436966	174.99	Fri Dec 23 14:14:20 2016
-64.9201202	-10.8435898	175.37	Fri Dec 23 14:14:30 2016
-64.9200287	-10.8435774	175.31	Fri Dec 23 14:14:40 2016
-64.9200134	-10.8435736	175.92	Fri Dec 23 14:14:50 2016
-64.9200058	-10.8435602	176.51	Fri Dec 23 14:15:00 2016
-64.9200134	-10.8435545	177.14	Fri Dec 23 14:15:10 2016
-64.9200592	-10.8435421	178.40	Fri Dec 23 14:15:20 2016
-64.9200592	-10.8435736	179.75	Fri Dec 23 14:15:30 2016
-64.9200363	-10.8435698	180.55	Fri Dec 23 14:15:40 2016
-64.9200363	-10.8435640	181.52	Fri Dec 23 14:15:50 2016
-64.9200363	-10.8435621	182.50	Fri Dec 23 14:16:00 2016
-64.9200058	-10.8435898	183.94	Fri Dec 23 14:16:10 2016
-64.9199982	-10.8435984	184.82	Fri Dec 23 14:16:20 2016
-64.9199829	-10.8435707	186.11	Fri Dec 23 14:16:30 2016
-64.9199448	-10.8435650	187.14	Fri Dec 23 14:16:40 2016
-64.9198990	-10.8435459	186.93	Fri Dec 23 14:16:50 2016
-64.9198990	-10.8435373	187.44	Fri Dec 23 14:17:00 2016
-64.9198914	-10.8435297	187.66	Fri Dec 23 14:17:10 2016
-64.9198914	-10.8435373	187.56	Fri Dec 23 14:17:20 2016
-64.9198837	-10.8435516	187.14	Fri Dec 23 14:17:30 2016
-64.9198685	-10.8435640	186.62	Fri Dec 23 14:17:40 2016
-64.9198608	-10.8435564	186.20	Fri Dec 23 14:17:50 2016
-64.9198608	-10.8435497	185.79	Fri Dec 23 14:18:00 2016
-64.9198532	-10.8435364	185.35	Fri Dec 23 14:18:10 2016
-64.9198608	-10.8435364	184.93	Fri Dec 23 14:18:20 2016
-64.9198532	-10.8435507	184.50	Fri Dec 23 14:18:30 2016
-64.9198532	-10.8435497	184.07	Fri Dec 23 14:18:40 2016
-64.9198608	-10.8435431	183.63	Fri Dec 23 14:18:50 2016
-64.9198685	-10.8435583	183.13	Fri Dec 23 14:19:00 2016
-64.9198456	-10.8435955	182.63	Fri Dec 23 14:19:10 2016
-64.9198608	-10.8435841	182.31	Fri Dec 23 14:19:20 2016
-64.9198837	-10.8435526	181.61	Fri Dec 23 14:19:30 2016
-64.9198685	-10.8435421	181.26	Fri Dec 23 14:19:40 2016
-64.9198380	-10.8435211	180.42	Fri Dec 23 14:19:50 2016
-64.9198303	-10.8435240	179.94	Fri Dec 23 14:20:00 2016
-64.9198456	-10.8435163	179.49	Fri Dec 23 14:20:10 2016
-64.9198990	-10.8435450	177.94	Fri Dec 23 14:20:20 2016
-64.9198914	-10.8435335	177.28	Fri Dec 23 14:20:30 2016
-64.9199066	-10.8435240	176.66	Fri Dec 23 14:20:40 2016
-64.9199295	-10.8435278	176.02	Fri Dec 23 14:20:50 2016
-64.9199448	-10.8435287	175.53	Fri Dec 23 14:21:00 2016
-64.9199524	-10.8435163	175.07	Fri Dec 23 14:21:10 2016
-64.9199448	-10.8435268	174.71	Fri Dec 23 14:21:20 2016
-64.9199371	-10.8435354	174.51	Fri Dec 23 14:21:30 2016
-64.9199295	-10.8435440	174.21	Fri Dec 23 14:21:40 2016
-64.9199295	-10.8435268	173.85	Fri Dec 23 14:21:50 2016
-64.9199219	-10.8435116	173.49	Fri Dec 23 14:22:00 2016
-64.9198837	-10.8435068	173.58	Fri Dec 23 14:22:10 2016
-64.9198456	-10.8435211	172.64	Fri Dec 23 14:22:20 2016
-64.9198227	-10.8435221	172.21	Fri Dec 23 14:22:30 2016
-64.9198151	-10.8435202	172.36	Fri Dec 23 14:22:40 2016
-64.9197998	-10.8435154	172.09	Fri Dec 23 14:22:50 2016
-64.9197845	-10.8435135	171.80	Fri Dec 23 14:23:00 2016
-64.9198074	-10.8435087	171.71	Fri Dec 23 14:23:10 2016
-64.9198227	-10.8434973	171.61	Fri Dec 23 14:23:20 2016
-64.9198303	-10.8434963	171.77	Fri Dec 23 14:23:30 2016
-64.9198380	-10.8434973	172.23	Fri Dec 23 14:23:40 2016
-64.9198380	-10.8434973	172.43	Fri Dec 23 14:23:50 2016
-64.9198380	-10.8434963	172.46	Fri Dec 23 14:24:00 2016
-64.9198303	-10.8434963	172.53	Fri Dec 23 14:24:10 2016
-64.9198227	-10.8435001	172.77	Fri Dec 23 14:24:20 2016
-64.9198151	-10.8435040	173.23	Fri Dec 23 14:24:30 2016
-64.9198151	-10.8434992	173.97	Fri Dec 23 14:24:40 2016
-64.9198227	-10.8435192	174.82	Fri Dec 23 14:24:50 2016
-64.9198380	-10.8435297	175.91	Fri Dec 23 14:25:00 2016
-64.9198608	-10.8435297	177.13	Fri Dec 23 14:25:10 2016
-64.9198685	-10.8435221	178.33	Fri Dec 23 14:25:20 2016
-64.9198227	-10.8434839	174.48	Fri Dec 23 14:25:30 2016
-64.9197998	-10.8434410	171.93	Fri Dec 23 14:25:40 2016
-64.9197922	-10.8434248	171.79	Fri Dec 23 14:25:50 2016
-64.9197845	-10.8434305	171.67	Fri Dec 23 14:26:00 2016
-64.9197922	-10.8434429	171.52	Fri Dec 23 14:26:10 2016
-64.9198074	-10.8434620	171.56	Fri Dec 23 14:26:20 2016
-64.9198761	-10.8435316	172.46	Fri Dec 23 14:26:30 2016
-64.9198914	-10.8435688	172.59	Fri Dec 23 14:26:40 2016
-64.9199142	-10.8435936	173.23	Fri Dec 23 14:26:50 2016
-64.9199219	-10.8435869	173.36	Fri Dec 23 14:27:00 2016
-64.9199448	-10.8435211	173.40	Fri Dec 23 14:27:10 2016
-64.9199448	-10.8434572	173.72	Fri Dec 23 14:27:20 2016
-64.9199219	-10.8433981	174.70	Fri Dec 23 14:27:30 2016
-64.9198761	-10.8433075	176.28	Fri Dec 23 14:27:40 2016
-64.9198456	-10.8432493	179.13	Fri Dec 23 14:27:50 2016
-64.9198608	-10.8432302	182.48	Fri Dec 23 14:28:00 2016
-64.9199142	-10.8431673	182.69	Fri Dec 23 14:28:10 2016
-64.9199829	-10.8430576	183.26	Fri Dec 23 14:28:20 2016
-64.9200134	-10.8428774	185.53	Fri Dec 23 14:28:30 2016
-64.9200058	-10.8428040	186.41	Fri Dec 23 14:28:40 2016
-64.9199448	-10.8427315	187.08	Fri Dec 23 14:28:50 2016
-64.9198837	-10.8427238	187.99	Fri Dec 23 14:29:00 2016
-64.9198456	-10.8427114	188.82	Fri Dec 23 14:29:10 2016
-64.9197540	-10.8426790	189.63	Fri Dec 23 14:29:20 2016
-64.9197083	-10.8426352	189.68	Fri Dec 23 14:29:30 2016
-64.9196625	-10.8426075	188.44	Fri Dec 23 14:29:40 2016
-64.9196548	-10.8425951	189.04	Fri Dec 23 14:29:50 2016
-64.9196472	-10.8425341	188.32	Fri Dec 23 14:30:00 2016
-64.9196472	-10.8425026	188.23	Fri Dec 23 14:30:10 2016
-64.9196625	-10.8424664	188.02	Fri Dec 23 14:30:20 2016
-64.9196472	-10.8424635	188.08	Fri Dec 23 14:30:30 2016
-64.9196625	-10.8424644	188.52	Fri Dec 23 14:30:40 2016
-64.9196625	-10.8424702	188.95	Fri Dec 23 14:30:50 2016
-64.9196472	-10.8425446	188.23	Fri Dec 23 14:31:00 2016
-64.9196167	-10.8425636	188.15	Fri Dec 23 14:31:10 2016
-64.9195938	-10.8426065	187.52	Fri Dec 23 14:31:20 2016
-64.9194565	-10.8426600	187.98	Fri Dec 23 14:31:30 2016
-64.9194107	-10.8426847	187.45	Fri Dec 23 14:31:40 2016
-64.9193115	-10.8427153	186.43	Fri Dec 23 14:31:50 2016
-64.9192886	-10.8427439	186.91	Fri Dec 23 14:32:00 2016
-64.9192505	-10.8427677	187.57	Fri Dec 23 14:32:10 2016
-64.9191437	-10.8428020	187.84	Fri Dec 23 14:32:20 2016
-64.9190445	-10.8428078	188.36	Fri Dec 23 14:32:30 2016
-64.9189606	-10.8428764	188.07	Fri Dec 23 14:32:40 2016
-64.9188690	-10.8429184	188.64	Fri Dec 23 14:32:50 2016
-64.9188232	-10.8429337	188.73	Fri Dec 23 14:33:00 2016
-64.9187775	-10.8429766	188.89	Fri Dec 23 14:33:10 2016
-64.9187775	-10.8430595	188.68	Fri Dec 23 14:33:20 2016
-64.9187241	-10.8431606	187.44	Fri Dec 23 14:33:30 2016
-64.9187393	-10.8432188	187.37	Fri Dec 23 14:33:40 2016
-64.9187927	-10.8432922	187.40	Fri Dec 23 14:33:50 2016
-64.9188156	-10.8434134	186.63	Fri Dec 23 14:34:00 2016
-64.9188080	-10.8434143	186.69	Fri Dec 23 14:34:10 2016
-64.9188004	-10.8434172	186.77	Fri Dec 23 14:34:20 2016
-64.9187698	-10.8435373	185.46	Fri Dec 23 14:34:30 2016
-64.9187546	-10.8435688	184.08	Fri Dec 23 14:34:40 2016
-64.9187546	-10.8435860	183.46	Fri Dec 23 14:34:50 2016
-64.9187241	-10.8436251	181.42	Fri Dec 23 14:35:00 2016
-64.9187622	-10.8436632	179.88	Fri Dec 23 14:35:10 2016
-64.9187851	-10.8437300	177.86	Fri Dec 23 14:35:20 2016
-64.9187546	-10.8436832	177.18	Fri Dec 23 14:35:30 2016
-64.9187393	-10.8436337	176.20	Fri Dec 23 14:35:40 2016
-64.9187546	-10.8436289	175.46	Fri Dec 23 14:35:50 2016
-64.9188004	-10.8436337	176.30	Fri Dec 23 14:36:00 2016
-64.9187851	-10.8436289	175.55	Fri Dec 23 14:36:10 2016
-64.9187698	-10.8436279	174.85	Fri Dec 23 14:36:20 2016
-64.9187546	-10.8436308	174.15	Fri Dec 23 14:36:30 2016
-64.9187012	-10.8435812	171.92	Fri Dec 23 14:36:40 2016
-64.9186783	-10.8435392	172.79	Fri Dec 23 14:36:50 2016
-64.9186630	-10.8435364	172.08	Fri Dec 23 14:37:00 2016
-64.9186401	-10.8435230	171.31	Fri Dec 23 14:37:10 2016
-64.9186401	-10.8435249	170.66	Fri Dec 23 14:37:20 2016
-64.9186478	-10.8435326	170.01	Fri Dec 23 14:37:30 2016
-64.9186478	-10.8435326	169.40	Fri Dec 23 14:37:40 2016
-64.9186783	-10.8435202	169.28	Fri Dec 23 14:37:50 2016
-64.9187393	-10.8435097	170.40	Fri Dec 23 14:38:00 2016
-64.9187393	-10.8434906	170.27	Fri Dec 23 14:38:10 2016
-64.9187546	-10.8434830	170.09	Fri Dec 23 14:38:20 2016
-64.9187622	-10.8435125	169.98	Fri Dec 23 14:38:30 2016
-64.9187775	-10.8435812	170.16	Fri Dec 23 14:38:40 2016
-64.9187775	-10.8436556	169.20	Fri Dec 23 14:38:50 2016
-64.9187164	-10.8436451	168.37	Fri Dec 23 14:39:00 2016
-64.9186707	-10.8436022	170.23	Fri Dec 23 14:39:10 2016
-64.9186630	-10.8435965	170.55	Fri Dec 23 14:39:20 2016
-64.9186478	-10.8436022	170.95	Fri Dec 23 14:39:30 2016
-64.9186630	-10.8436308	171.58	Fri Dec 23 14:39:40 2016
-64.9187393	-10.8436985	174.97	Fri Dec 23 14:39:50 2016
-64.9187698	-10.8437500	176.07	Fri Dec 23 14:40:00 2016
-64.9187775	-10.8437634	178.45	Fri Dec 23 14:40:10 2016
-64.9187698	-10.8437624	179.60	Fri Dec 23 14:40:20 2016
-64.9187393	-10.8437014	181.38	Fri Dec 23 14:40:30 2016
-64.9187317	-10.8437090	183.17	Fri Dec 23 14:40:40 2016
-64.9187393	-10.8437214	184.66	Fri Dec 23 14:40:50 2016
-64.9187393	-10.8437347	186.19	Fri Dec 23 14:41:00 2016
-64.9187393	-10.8437347	187.68	Fri Dec 23 14:41:10 2016
-64.9187546	-10.8437510	189.14	Fri Dec 23 14:41:20 2016
-64.9187469	-10.8437538	190.37	Fri Dec 23 14:41:30 2016
-64.9187241	-10.8437557	191.47	Fri Dec 23 14:41:40 2016
-64.9187088	-10.8437529	192.52	Fri Dec 23 14:41:50 2016
-64.9187088	-10.8437376	193.27	Fri Dec 23 14:42:00 2016
-64.9187241	-10.8437309	190.39	Fri Dec 23 14:42:10 2016
-64.9187317	-10.8437147	188.29	Fri Dec 23 14:42:20 2016
-64.9187393	-10.8436937	185.72	Fri Dec 23 14:42:30 2016
-64.9187469	-10.8436680	183.97	Fri Dec 23 14:42:40 2016
-64.9187164	-10.8436489	182.47	Fri Dec 23 14:42:50 2016
-64.9187317	-10.8436241	182.02	Fri Dec 23 14:43:00 2016
-64.9187241	-10.8436470	182.24	Fri Dec 23 14:43:10 2016
-64.9187241	-10.8436460	182.10	Fri Dec 23 14:43:20 2016
-64.9187241	-10.8436337	182.00	Fri Dec 23 14:43:30 2016
-64.9187241	-10.8436279	182.05	Fri Dec 23 14:43:40 2016
-64.9187164	-10.8436346	182.34	Fri Dec 23 14:43:50 2016
-64.9187088	-10.8436432	182.84	Fri Dec 23 14:44:00 2016
-64.9187012	-10.8436508	183.41	Fri Dec 23 14:44:10 2016
-64.9187012	-10.8436556	184.08	Fri Dec 23 14:44:20 2016
-64.9187088	-10.8436613	184.82	Fri Dec 23 14:44:30 2016
-64.9187164	-10.8436584	185.52	Fri Dec 23 14:44:40 2016
-64.9187241	-10.8436508	186.16	Fri Dec 23 14:44:50 2016
-64.9187393	-10.8436470	186.73	Fri Dec 23 14:45:00 2016
-64.9187393	-10.8436489	186.98	Fri Dec 23 14:45:10 2016
-64.9187317	-10.8436604	186.88	Fri Dec 23 14:45:20 2016
-64.9187317	-10.8436594	186.36	Fri Dec 23 14:45:30 2016
-64.9187241	-10.8436546	185.57	Fri Dec 23 14:45:40 2016
-64.9187317	-10.8436527	184.71	Fri Dec 23 14:45:50 2016
-64.9187546	-10.8437042	184.05	Fri Dec 23 14:46:00 2016
-64.9187622	-10.8437204	183.22	Fri Dec 23 14:46:10 2016
-64.9187775	-10.8437147	182.47	Fri Dec 23 14:46:20 2016
-64.9187927	-10.8437080	181.33	Fri Dec 23 14:46:30 2016
-64.9188156	-10.8436995	179.88	Fri Dec 23 14:46:40 2016
-64.9188156	-10.8437176	177.75	Fri Dec 23 14:46:50 2016
-64.9188156	-10.8437128	175.93	Fri Dec 23 14:47:00 2016
-64.9188156	-10.8437128	175.03	Fri Dec 23 14:47:10 2016
-64.9188004	-10.8437071	175.25	Fri Dec 23 14:47:20 2016
-64.9187851	-10.8437424	175.39	Fri Dec 23 14:47:30 2016
-64.9187851	-10.8437510	175.91	Fri Dec 23 14:47:40 2016
-64.9188385	-10.8437567	176.55	Fri Dec 23 14:47:50 2016
-64.9189148	-10.8437662	176.11	Fri Dec 23 14:48:00 2016
-64.9189987	-10.8438320	176.84	Fri Dec 23 14:48:10 2016
-64.9190750	-10.8438740	178.61	Fri Dec 23 14:48:20 2016
-64.9191513	-10.8438950	177.84	Fri Dec 23 14:48:30 2016
-64.9192276	-10.8439226	175.38	Fri Dec 23 14:48:40 2016
-64.9192734	-10.8439522	175.48	Fri Dec 23 14:48:50 2016
-64.9192963	-10.8439932	175.12	Fri Dec 23 14:49:00 2016
-64.9193192	-10.8440676	173.45	Fri Dec 23 14:49:10 2016
-64.9193115	-10.8441391	171.29	Fri Dec 23 14:49:20 2016
-64.9193268	-10.8441925	174.18	Fri Dec 23 14:49:30 2016
-64.9193649	-10.8442545	176.21	Fri Dec 23 14:49:40 2016
-64.9194107	-10.8442822	176.54	Fri Dec 23 14:49:50 2016
-64.9194336	-10.8443737	175.53	Fri Dec 23 14:50:00 2016
-64.9194183	-10.8443813	175.22	Fri Dec 23 14:50:10 2016
-64.9194260	-10.8443851	175.46	Fri Dec 23 14:50:20 2016
-64.9194489	-10.8443842	175.66	Fri Dec 23 14:50:30 2016
-64.9194794	-10.8444290	175.94	Fri Dec 23 14:50:40 2016
-64.9194641	-10.8444767	176.79	Fri Dec 23 14:50:50 2016
-64.9194870	-10.8445206	178.00	Fri Dec 23 14:51:00 2016
-64.9194870	-10.8445435	178.49	Fri Dec 23 14:51:10 2016
-64.9194717	-10.8445768	179.28	Fri Dec 23 14:51:20 2016
-64.9194794	-10.8446102	179.75	Fri Dec 23 14:51:30 2016
-64.9194489	-10.8446321	180.59	Fri Dec 23 14:51:40 2016
-64.9194183	-10.8446751	181.93	Fri Dec 23 14:51:50 2016
-64.9194031	-10.8446951	182.47	Fri Dec 23 14:52:00 2016
-64.9193649	-10.8447676	185.02	Fri Dec 23 14:52:10 2016
-64.9193573	-10.8448029	185.71	Fri Dec 23 14:52:20 2016
-64.9194183	-10.8448277	185.87	Fri Dec 23 14:52:30 2016
-64.9194641	-10.8449211	186.87	Fri Dec 23 14:52:40 2016
-64.9194794	-10.8449345	187.69	Fri Dec 23 14:52:50 2016
-64.9195175	-10.8449421	187.98	Fri Dec 23 14:53:00 2016
-64.9195251	-10.8449535	188.00	Fri Dec 23 14:53:10 2016
-64.9195633	-10.8449860	188.51	Fri Dec 23 14:53:20 2016
-64.9195786	-10.8450289	190.01	Fri Dec 23 14:53:30 2016
-64.9195786	-10.8450680	190.54	Fri Dec 23 14:53:40 2016
-64.9195709	-10.8450871	190.70	Fri Dec 23 14:53:50 2016
-64.9195709	-10.8451576	189.64	Fri Dec 23 14:54:00 2016
-64.9196548	-10.8452883	190.91	Fri Dec 23 14:54:10 2016
-64.9196548	-10.8453074	191.59	Fri Dec 23 14:54:20 2016
-64.9196701	-10.8453159	191.78	Fri Dec 23 14:54:30 2016
-64.9196854	-10.8453188	191.69	Fri Dec 23 14:54:40 2016
-64.9196930	-10.8453131	191.20	Fri Dec 23 14:54:50 2016
-64.9197388	-10.8452253	190.92	Fri Dec 23 14:55:00 2016
-64.9197845	-10.8452110	188.93	Fri Dec 23 14:55:10 2016
-64.9197845	-10.8452196	187.70	Fri Dec 23 14:55:20 2016
-64.9197388	-10.8452139	185.89	Fri Dec 23 14:55:30 2016
-64.9197235	-10.8452444	183.53	Fri Dec 23 14:55:40 2016
-64.9196930	-10.8452673	180.34	Fri Dec 23 14:55:50 2016
-64.9196320	-10.8452597	178.50	Fri Dec 23 14:56:00 2016
-64.9196320	-10.8453016	177.03	Fri Dec 23 14:56:10 2016
-64.9196548	-10.8453474	175.95	Fri Dec 23 14:56:20 2016
-64.9197006	-10.8453646	175.10	Fri Dec 23 14:56:30 2016
-64.9196930	-10.8453836	177.18	Fri Dec 23 14:56:40 2016
-64.9197006	-10.8454323	181.05	Fri Dec 23 14:56:50 2016
-64.9196548	-10.8454485	180.93	Fri Dec 23 14:57:00 2016
-64.9195709	-10.8454018	181.39	Fri Dec 23 14:57:10 2016
-64.9195480	-10.8454189	181.30	Fri Dec 23 14:57:20 2016
-64.9194794	-10.8454857	180.82	Fri Dec 23 14:57:30 2016
-64.9194489	-10.8455009	181.06	Fri Dec 23 14:57:40 2016
-64.9194107	-10.8455267	183.12	Fri Dec 23 14:57:50 2016
-64.9193802	-10.8455038	184.29	Fri Dec 23 14:58:00 2016
-64.9193878	-10.8455009	184.35	Fri Dec 23 14:58:10 2016
-64.9193802	-10.8455038	184.55	Fri Dec 23 14:58:20 2016
-64.9193878	-10.8455133	184.86	Fri Dec 23 14:58:30 2016
-64.9193573	-10.8455458	185.32	Fri Dec 23 14:58:40 2016
-64.9193878	-10.8456030	185.79	Fri Dec 23 14:58:50 2016
-64.9193268	-10.8455935	186.66	Fri Dec 23 14:59:00 2016
-64.9192505	-10.8455887	187.36	Fri Dec 23 14:59:10 2016
-64.9192429	-10.8456335	187.99	Fri Dec 23 14:59:20 2016
-64.9192352	-10.8456278	188.84	Fri Dec 23 14:59:30 2016
-64.9192200	-10.8456278	189.29	Fri Dec 23 14:59:40 2016
-64.9191666	-10.8456554	189.48	Fri Dec 23 14:59:50 2016
-64.9191437	-10.8456459	190.74	Fri Dec 23 15:00:00 2016
-64.9190292	-10.8456430	190.80	Fri Dec 23 15:00:10 2016
-64.9189835	-10.8456669	190.62	Fri Dec 23 15:00:20 2016
-64.9189682	-10.8456583	191.43	Fri Dec 23 15:00:30 2016
-64.9189529	-10.8456850	191.84	Fri Dec 23 15:00:40 2016
-64.9189377	-10.8457041	192.35	Fri Dec 23 15:00:50 2016
-64.9189911	-10.8457670	189.38	Fri Dec 23 15:01:00 2016
-64.9188614	-10.8457203	189.84	Fri Dec 23 15:01:10 2016
-64.9188080	-10.8457251	189.74	Fri Dec 23 15:01:20 2016
-64.9187927	-10.8457413	189.90	Fri Dec 23 15:01:30 2016
-64.9187927	-10.8457413	190.21	Fri Dec 23 15:01:40 2016
-64.9187851	-10.8457413	190.52	Fri Dec 23 15:01:50 2016
-64.9188004	-10.8457651	190.95	Fri Dec 23 15:02:00 2016
-64.9188004	-10.8457966	191.58	Fri Dec 23 15:02:10 2016
-64.9188004	-10.8458147	191.94	Fri Dec 23 15:02:20 2016
-64.9188461	-10.8459177	192.54	Fri Dec 23 15:02:30 2016
-64.9187851	-10.8459854	192.06	Fri Dec 23 15:02:40 2016
-64.9187927	-10.8460398	191.89	Fri Dec 23 15:02:50 2016
-64.9188309	-10.8460770	192.67	Fri Dec 23 15:03:00 2016
-64.9188461	-10.8460894	193.02	Fri Dec 23 15:03:10 2016
-64.9188614	-10.8460999	193.30	Fri Dec 23 15:03:20 2016
-64.9189987	-10.8461533	190.59	Fri Dec 23 15:03:30 2016
-64.9190369	-10.8461208	190.14	Fri Dec 23 15:03:40 2016
-64.9190521	-10.8460951	189.97	Fri Dec 23 15:03:50 2016
-64.9190979	-10.8461075	189.66	Fri Dec 23 15:04:00 2016
-64.9192123	-10.8461361	189.04	Fri Dec 23 15:04:10 2016
-64.9192810	-10.8461475	187.15	Fri Dec 23 15:04:20 2016
-64.9193115	-10.8461399	186.57	Fri Dec 23 15:04:30 2016
-64.9193115	-10.8460779	186.07	Fri Dec 23 15:04:40 2016
-64.9193115	-10.8460455	185.93	Fri Dec 23 15:04:50 2016
-64.9193115	-10.8460331	185.80	Fri Dec 23 15:05:00 2016
-64.9193192	-10.8460302	185.59	Fri Dec 23 15:05:10 2016
-64.9193573	-10.8460636	184.27	Fri Dec 23 15:05:20 2016
-64.9193802	-10.8460817	183.38	Fri Dec 23 15:05:30 2016
-64.9193802	-10.8460751	182.79	Fri Dec 23 15:05:40 2016
-64.9193878	-10.8459816	179.89	Fri Dec 23 15:05:50 2016
-64.9193726	-10.8459387	178.84	Fri Dec 23 15:06:00 2016
-64.9193726	-10.8458776	179.42	Fri Dec 23 15:06:10 2016
-64.9193268	-10.8458519	180.73	Fri Dec 23 15:06:20 2016
-64.9193268	-10.8458281	181.55	Fri Dec 23 15:06:30 2016
-64.9193268	-10.8458128	181.57	Fri Dec 23 15:06:40 2016
-64.9193344	-10.8456907	183.29	Fri Dec 23 15:06:50 2016
-64.9193497	-10.8456764	185.23	Fri Dec 23 15:07:00 2016
-64.9193878	-10.8456573	186.71	Fri Dec 23 15:07:10 2016
-64.9194565	-10.8456469	187.27	Fri Dec 23 15:07:20 2016
-64.9195786	-10.8456821	187.10	Fri Dec 23 15:07:30 2016
-64.9195862	-10.8456964	187.00	Fri Dec 23 15:07:40 2016
-64.9196014	-10.8456984	187.61	Fri Dec 23 15:07:50 2016
-64.9196472	-10.8456469	186.75	Fri Dec 23 15:08:00 2016
-64.9196854	-10.8456411	185.76	Fri Dec 23 15:08:10 2016
-64.9196854	-10.8456259	186.23	Fri Dec 23 15:08:20 2016
-64.9196930	-10.8455839	186.74	Fri Dec 23 15:08:30 2016
-64.9197464	-10.8455172	186.81	Fri Dec 23 15:08:40 2016
-64.9197464	-10.8454409	184.18	Fri Dec 23 15:08:50 2016
-64.9197540	-10.8453970	183.35	Fri Dec 23 15:09:00 2016
-64.9197464	-10.8453932	183.47	Fri Dec 23 15:09:10 2016
-64.9197617	-10.8453846	183.45	Fri Dec 23 15:09:20 2016
-64.9197388	-10.8453159	182.95	Fri Dec 23 15:09:30 2016
-64.9197235	-10.8452663	180.95	Fri Dec 23 15:09:40 2016
-64.9197083	-10.8452835	179.78	Fri Dec 23 15:09:50 2016
-64.9197006	-10.8452806	179.64	Fri Dec 23 15:10:00 2016
-64.9195557	-10.8452682	179.44	Fri Dec 23 15:10:10 2016
-64.9195099	-10.8453016	179.40	Fri Dec 23 15:10:20 2016
-64.9195023	-10.8453217	179.44	Fri Dec 23 15:10:30 2016
-64.9195480	-10.8453474	179.89	Fri Dec 23 15:10:40 2016
-64.9195557	-10.8453455	180.11	Fri Dec 23 15:10:50 2016
-64.9195786	-10.8453398	180.17	Fri Dec 23 15:11:00 2016
-64.9195786	-10.8453169	180.22	Fri Dec 23 15:11:10 2016
-64.9195862	-10.8452864	180.08	Fri Dec 23 15:11:20 2016
-64.9195938	-10.8452473	180.40	Fri Dec 23 15:11:30 2016
-64.9196014	-10.8452463	180.60	Fri Dec 23 15:11:40 2016
-64.9196091	-10.8452349	180.70	Fri Dec 23 15:11:50 2016
-64.9196472	-10.8451786	181.21	Fri Dec 23 15:12:00 2016
-64.9196701	-10.8451414	181.69	Fri Dec 23 15:12:10 2016
-64.9196472	-10.8451109	181.23	Fri Dec 23 15:12:20 2016
-64.9196167	-10.8450861	181.63	Fri Dec 23 15:12:30 2016
-64.9195786	-10.8450336	183.06	Fri Dec 23 15:12:40 2016
-64.9196167	-10.8449993	184.42	Fri Dec 23 15:12:50 2016
-64.9196243	-10.8449783	185.89	Fri Dec 23 15:13:00 2016
-64.9195938	-10.8448734	187.07	Fri Dec 23 15:13:10 2016
-64.9195099	-10.8447990	186.01	Fri Dec 23 15:13:20 2016
-64.9195633	-10.8447495	183.27	Fri Dec 23 15:13:30 2016
-64.9196167	-10.8446960	179.32	Fri Dec 23 15:13:40 2016
-64.9196472	-10.8446188	177.28	Fri Dec 23 15:13:50 2016
-64.9196167	-10.8445663	175.92	Fri Dec 23 15:14:00 2016
-64.9196014	-10.8445101	173.39	Fri Dec 23 15:14:10 2016
-64.9195480	-10.8444347	172.86	Fri Dec 23 15:14:20 2016
-64.9194870	-10.8444014	173.52	Fri Dec 23 15:14:30 2016
-64.9194031	-10.8443651	172.25	Fri Dec 23 15:14:40 2016
-64.9193954	-10.8443222	171.27	Fri Dec 23 15:14:50 2016
-64.9193726	-10.8442717	171.63	Fri Dec 23 15:15:00 2016
-64.9194183	-10.8441715	171.22	Fri Dec 23 15:15:10 2016
-64.9193192	-10.8440228	172.22	Fri Dec 23 15:15:20 2016
-64.9192352	-10.8439388	172.29	Fri Dec 23 15:15:30 2016
-64.9191284	-10.8438845	172.82	Fri Dec 23 15:15:40 2016
-64.9191055	-10.8438559	172.61	Fri Dec 23 15:15:50 2016
-64.9190521	-10.8438148	175.87	Fri Dec 23 15:16:00 2016
-64.9189758	-10.8438148	175.84	Fri Dec 23 15:16:10 2016
-64.9188766	-10.8437948	175.80	Fri Dec 23 15:16:20 2016
-64.9188080	-10.8437815	174.53	Fri Dec 23 15:16:30 2016
-64.9187393	-10.8437328	172.38	Fri Dec 23 15:16:40 2016
-64.9187393	-10.8436813	171.28	Fri Dec 23 15:16:50 2016
-64.9187088	-10.8436184	171.62	Fri Dec 23 15:17:00 2016
-64.9187546	-10.8435040	170.71	Fri Dec 23 15:17:10 2016
-64.9187851	-10.8433895	170.29	Fri Dec 23 15:17:20 2016
-64.9187851	-10.8433332	169.67	Fri Dec 23 15:17:30 2016
-64.9188614	-10.8432140	167.76	Fri Dec 23 15:17:40 2016
-64.9188461	-10.8431292	167.19	Fri Dec 23 15:17:50 2016
-64.9188004	-10.8430719	167.77	Fri Dec 23 15:18:00 2016
-64.9188461	-10.8429899	166.79	Fri Dec 23 15:18:10 2016
-64.9188995	-10.8429317	166.66	Fri Dec 23 15:18:20 2016
-64.9189529	-10.8428564	167.56	Fri Dec 23 15:18:30 2016
-64.9191055	-10.8428650	166.33	Fri Dec 23 15:18:40 2016
-64.9192047	-10.8428593	168.29	Fri Dec 23 15:18:50 2016
-64.9192429	-10.8428535	169.90	Fri Dec 23 15:19:00 2016
-64.9192581	-10.8428469	170.53	Fri Dec 23 15:19:10 2016
-64.9193802	-10.8427362	169.15	Fri Dec 23 15:19:20 2016
-64.9194641	-10.8426828	168.94	Fri Dec 23 15:19:30 2016
-64.9194794	-10.8425560	168.30	Fri Dec 23 15:19:40 2016
-64.9194641	-10.8424559	167.75	Fri Dec 23 15:19:50 2016
-64.9194183	-10.8424177	167.80	Fri Dec 23 15:20:00 2016
-64.9194183	-10.8424215	168.21	Fri Dec 23 15:20:10 2016
-64.9194565	-10.8424358	168.47	Fri Dec 23 15:20:20 2016
-64.9195175	-10.8424606	168.98	Fri Dec 23 15:20:30 2016
-64.9195480	-10.8424778	169.39	Fri Dec 23 15:20:40 2016
-64.9195557	-10.8424911	169.50	Fri Dec 23 15:20:50 2016
-64.9195709	-10.8424940	169.73	Fri Dec 23 15:21:00 2016
-64.9195938	-10.8424969	169.95	Fri Dec 23 15:21:10 2016
-64.9196091	-10.8424702	169.99	Fri Dec 23 15:21:20 2016
-64.9196014	-10.8423986	167.52	Fri Dec 23 15:21:30 2016
-64.9196091	-10.8423815	167.59	Fri Dec 23 15:21:40 2016
-64.9197083	-10.8423176	167.80	Fri Dec 23 15:21:50 2016
-64.9198151	-10.8423433	164.43	Fri Dec 23 15:22:00 2016
-64.9198837	-10.8422823	166.45	Fri Dec 23 15:22:10 2016
-64.9199524	-10.8421869	165.08	Fri Dec 23 15:22:20 2016
-64.9200058	-10.8421192	162.38	Fri Dec 23 15:22:30 2016
-64.9200592	-10.8420429	162.06	Fri Dec 23 15:22:40 2016
-64.9200897	-10.8419743	162.21	Fri Dec 23 15:22:50 2016
-64.9201508	-10.8418941	161.65	Fri Dec 23 15:23:00 2016
-64.9201965	-10.8417940	162.38	Fri Dec 23 15:23:10 2016
-64.9202576	-10.8416510	161.20	Fri Dec 23 15:23:20 2016
-64.9202499	-10.8416557	161.17	Fri Dec 23 15:23:30 2016
-64.9202118	-10.8416138	160.88	Fri Dec 23 15:23:40 2016
-64.9202042	-10.8415852	158.78	Fri Dec 23 15:23:50 2016
-64.9201889	-10.8415852	158.47	Fri Dec 23 15:24:00 2016
-64.9201965	-10.8415823	158.11	Fri Dec 23 15:24:10 2016
-64.9202118	-10.8415804	157.67	Fri Dec 23 15:24:20 2016
-64.9202194	-10.8415899	157.15	Fri Dec 23 15:24:30 2016
-64.9202271	-10.8415937	156.74	Fri Dec 23 15:24:40 2016
-64.9202347	-10.8416042	156.47	Fri Dec 23 15:24:50 2016
-64.9202347	-10.8415985	156.24	Fri Dec 23 15:25:00 2016
-64.9202423	-10.8415804	155.94	Fri Dec 23 15:25:10 2016
-64.9202423	-10.8415918	155.46	Fri Dec 23 15:25:20 2016
-64.9202347	-10.8416061	155.13	Fri Dec 23 15:25:30 2016
-64.9202423	-10.8416080	154.91	Fri Dec 23 15:25:40 2016
-64.9202042	-10.8415480	158.56	Fri Dec 23 15:25:50 2016
-64.9201736	-10.8414526	162.69	Fri Dec 23 15:26:00 2016
-64.9202423	-10.8414078	164.00	Fri Dec 23 15:26:10 2016
-64.9202118	-10.8413773	164.71	Fri Dec 23 15:26:20 2016
-64.9201813	-10.8412619	165.23	Fri Dec 23 15:26:30 2016
-64.9202118	-10.8411713	165.61	Fri Dec 23 15:26:40 2016
-64.9203110	-10.8410654	166.86	Fri Dec 23 15:26:50 2016
-64.9203720	-10.8409872	167.70	Fri Dec 23 15:27:00 2016
-64.9204407	-10.8409376	168.28	Fri Dec 23 15:27:10 2016
-64.9205322	-10.8409033	167.65	Fri Dec 23 15:27:20 2016
-64.9206238	-10.8408499	167.74	Fri Dec 23 15:27:30 2016
-64.9207382	-10.8408232	168.89	Fri Dec 23 15:27:40 2016
-64.9208069	-10.8408222	170.12	Fri Dec 23 15:27:50 2016
-64.9209061	-10.8408327	170.75	Fri Dec 23 15:28:00 2016
-64.9209595	-10.8407974	170.86	Fri Dec 23 15:28:10 2016
-64.9210968	-10.8407345	171.61	Fri Dec 23 15:28:20 2016
-64.9211884	-10.8406992	172.56	Fri Dec 23 15:28:30 2016
-64.9211731	-10.8406057	173.68	Fri Dec 23 15:28:40 2016
-64.9211960	-10.8404989	173.89	Fri Dec 23 15:28:50 2016
-64.9212265	-10.8404388	174.17	Fri Dec 23 15:29:00 2016
-64.9212570	-10.8403292	174.82	Fri Dec 23 15:29:10 2016
-64.9213333	-10.8402719	175.77	Fri Dec 23 15:29:20 2016
-64.9213867	-10.8402271	175.97	Fri Dec 23 15:29:30 2016
-64.9214783	-10.8401794	177.20	Fri Dec 23 15:29:40 2016
-64.9215775	-10.8401794	177.68	Fri Dec 23 15:29:50 2016
-64.9217148	-10.8401432	177.82	Fri Dec 23 15:30:00 2016
-64.9217682	-10.8401318	178.17	Fri Dec 23 15:30:10 2016
-64.9218597	-10.8400574	177.50	Fri Dec 23 15:30:20 2016
-64.9219360	-10.8399858	177.64	Fri Dec 23 15:30:30 2016
-64.9219513	-10.8399353	178.71	Fri Dec 23 15:30:40 2016
-64.9220123	-10.8399210	179.21	Fri Dec 23 15:30:50 2016
-64.9220734	-10.8398619	176.77	Fri Dec 23 15:31:00 2016
-64.9221420	-10.8397970	177.41	Fri Dec 23 15:31:10 2016
-64.9221878	-10.8397331	178.80	Fri Dec 23 15:31:20 2016
-64.9222107	-10.8396568	178.68	Fri Dec 23 15:31:30 2016
-64.9221954	-10.8395891	177.79	Fri Dec 23 15:31:40 2016
-64.9222183	-10.8394814	178.16	Fri Dec 23 15:31:50 2016
-64.9222870	-10.8394032	178.42	Fri Dec 23 15:32:00 2016
-64.9223709	-10.8393803	178.11	Fri Dec 23 15:32:10 2016
-64.9224167	-10.8393288	177.79	Fri Dec 23 15:32:20 2016
-64.9225159	-10.8393316	173.38	Fri Dec 23 15:32:30 2016
-64.9225693	-10.8393421	169.66	Fri Dec 23 15:32:40 2016
-64.9225769	-10.8393497	168.79	Fri Dec 23 15:32:50 2016
-64.9225922	-10.8392868	166.90	Fri Dec 23 15:33:00 2016
-64.9225616	-10.8393440	165.17	Fri Dec 23 15:33:10 2016
-64.9225540	-10.8393688	164.89	Fri Dec 23 15:33:20 2016
-64.9225922	-10.8394165	162.05	Fri Dec 23 15:33:30 2016
-64.9225769	-10.8394213	162.11	Fri Dec 23 15:33:40 2016
-64.9225922	-10.8394194	162.24	Fri Dec 23 15:33:50 2016
-64.9225998	-10.8393974	162.35	Fri Dec 23 15:34:00 2016
-64.9225540	-10.8393679	161.72	Fri Dec 23 15:34:10 2016
-64.9225311	-10.8393269	160.98	Fri Dec 23 15:34:20 2016
-64.9225464	-10.8392572	160.44	Fri Dec 23 15:34:30 2016
-64.9225769	-10.8391781	159.98	Fri Dec 23 15:34:40 2016
-64.9225845	-10.8390789	159.95	Fri Dec 23 15:34:50 2016
-64.9225922	-10.8390436	159.92	Fri Dec 23 15:35:00 2016
-64.9225922	-10.8390045	159.75	Fri Dec 23 15:35:10 2016
-64.9225388	-10.8388777	159.47	Fri Dec 23 15:35:20 2016
-64.9225693	-10.8387604	159.21	Fri Dec 23 15:35:30 2016
-64.9226074	-10.8386860	157.26	Fri Dec 23 15:35:40 2016
-64.9226685	-10.8386059	157.00	Fri Dec 23 15:35:50 2016
-64.9227753	-10.8385859	156.25	Fri Dec 23 15:36:00 2016
-64.9228363	-10.8385210	155.39	Fri Dec 23 15:36:10 2016
-64.9228821	-10.8384695	155.25	Fri Dec 23 15:36:20 2016
-64.9229584	-10.8384056	154.87	Fri Dec 23 15:36:30 2016
-64.9229126	-10.8383570	154.70	Fri Dec 23 15:36:40 2016
-64.9228287	-10.8382845	153.43	Fri Dec 23 15:36:50 2016
-64.9227753	-10.8382092	154.69	Fri Dec 23 15:37:00 2016
-64.9227829	-10.8381348	154.93	Fri Dec 23 15:37:10 2016
-64.9227829	-10.8380537	154.89	Fri Dec 23 15:37:20 2016
-64.9227600	-10.8379660	155.54	Fri Dec 23 15:37:30 2016
-64.9227753	-10.8378868	154.62	Fri Dec 23 15:37:40 2016
-64.9228134	-10.8378134	152.71	Fri Dec 23 15:37:50 2016
-64.9228821	-10.8377209	151.57	Fri Dec 23 15:38:00 2016
-64.9229584	-10.8376770	151.34	Fri Dec 23 15:38:10 2016
-64.9230270	-10.8376408	147.39	Fri Dec 23 15:38:20 2016
-64.9230881	-10.8376255	146.16	Fri Dec 23 15:38:30 2016
-64.9231949	-10.8376017	144.84	Fri Dec 23 15:38:40 2016
-64.9232864	-10.8375454	144.69	Fri Dec 23 15:38:50 2016
-64.9233932	-10.8375406	144.83	Fri Dec 23 15:39:00 2016
-64.9235764	-10.8375559	144.71	Fri Dec 23 15:39:10 2016
-64.9236908	-10.8375549	143.91	Fri Dec 23 15:39:20 2016
-64.9237747	-10.8375683	143.13	Fri Dec 23 15:39:30 2016
-64.9238815	-10.8375797	142.69	Fri Dec 23 15:39:40 2016
-64.9239655	-10.8375816	144.23	Fri Dec 23 15:39:50 2016
-64.9240723	-10.8375874	144.92	Fri Dec 23 15:40:00 2016
-64.9241409	-10.8375702	145.84	Fri Dec 23 15:40:10 2016
-64.9242325	-10.8375664	146.07	Fri Dec 23 15:40:20 2016
-64.9243317	-10.8375845	145.93	Fri Dec 23 15:40:30 2016
-64.9244156	-10.8376265	145.46	Fri Dec 23 15:40:40 2016
-64.9244690	-10.8376465	145.44	Fri Dec 23 15:40:50 2016
-64.9245682	-10.8376741	145.04	Fri Dec 23 15:41:00 2016
-64.9246521	-10.8377171	144.11	Fri Dec 23 15:41:10 2016
-64.9247589	-10.8377924	141.98	Fri Dec 23 15:41:20 2016
-64.9248810	-10.8378487	141.80	Fri Dec 23 15:41:30 2016
-64.9249268	-10.8378868	141.74	Fri Dec 23 15:41:40 2016
-64.9250183	-10.8379040	141.82	Fri Dec 23 15:41:50 2016
-64.9251175	-10.8378572	144.04	Fri Dec 23 15:42:00 2016
-64.9252090	-10.8378401	145.44	Fri Dec 23 15:42:10 2016
-64.9252853	-10.8378143	146.21	Fri Dec 23 15:42:20 2016
-64.9253616	-10.8378477	145.58	Fri Dec 23 15:42:30 2016
-64.9254150	-10.8378391	146.52	Fri Dec 23 15:42:40 2016
-64.9254684	-10.8377895	147.28	Fri Dec 23 15:42:50 2016
-64.9255295	-10.8377457	148.63	Fri Dec 23 15:43:00 2016
-64.9256134	-10.8376703	149.71	Fri Dec 23 15:43:10 2016
-64.9256439	-10.8377190	150.98	Fri Dec 23 15:43:20 2016
-64.9256516	-10.8377676	151.62	Fri Dec 23 15:43:30 2016
-64.9256821	-10.8378210	151.78	Fri Dec 23 15:43:40 2016
-64.9257431	-10.8379393	150.91	Fri Dec 23 15:43:50 2016
-64.9258118	-10.8380375	150.42	Fri Dec 23 15:44:00 2016
-64.9258499	-10.8380413	150.31	Fri Dec 23 15:44:10 2016
-64.9259491	-10.8380442	150.23	Fri Dec 23 15:44:20 2016
-64.9260483	-10.8380632	149.11	Fri Dec 23 15:44:30 2016
-64.9261246	-10.8381014	148.75	Fri Dec 23 15:44:40 2016
-64.9262314	-10.8381357	145.52	Fri Dec 23 15:44:50 2016
-64.9263306	-10.8381376	146.15	Fri Dec 23 15:45:00 2016
-64.9263611	-10.8380814	145.73	Fri Dec 23 15:45:10 2016
-64.9264297	-10.8380117	145.14	Fri Dec 23 15:45:20 2016
-64.9265289	-10.8379889	145.66	Fri Dec 23 15:45:30 2016
-64.9265976	-10.8379660	145.15	Fri Dec 23 15:45:40 2016
-64.9267120	-10.8379774	144.70	Fri Dec 23 15:45:50 2016
-64.9267960	-10.8380136	144.52	Fri Dec 23 15:46:00 2016
-64.9268188	-10.8380651	143.58	Fri Dec 23 15:46:10 2016
-64.9268265	-10.8381424	141.66	Fri Dec 23 15:46:20 2016
-64.9268570	-10.8382120	142.36	Fri Dec 23 15:46:30 2016
-64.9269333	-10.8382912	141.38	Fri Dec 23 15:46:40 2016
-64.9269867	-10.8383503	139.46	Fri Dec 23 15:46:50 2016
-64.9270859	-10.8383999	139.09	Fri Dec 23 15:47:00 2016
-64.9271622	-10.8384180	138.98	Fri Dec 23 15:47:10 2016
-64.9272232	-10.8384409	138.77	Fri Dec 23 15:47:20 2016
-64.9273148	-10.8384771	137.63	Fri Dec 23 15:47:30 2016
-64.9274292	-10.8385181	137.34	Fri Dec 23 15:47:40 2016
-64.9275436	-10.8385143	136.80	Fri Dec 23 15:47:50 2016
-64.9276276	-10.8385448	135.72	Fri Dec 23 15:48:00 2016
-64.9277039	-10.8385305	135.41	Fri Dec 23 15:48:10 2016
-64.9278259	-10.8385248	135.41	Fri Dec 23 15:48:20 2016
-64.9279480	-10.8385487	135.82	Fri Dec 23 15:48:30 2016
-64.9280701	-10.8385172	134.94	Fri Dec 23 15:48:40 2016
-64.9281616	-10.8385077	134.91	Fri Dec 23 15:48:50 2016
-64.9282608	-10.8385181	134.64	Fri Dec 23 15:49:00 2016
-64.9283295	-10.8386192	133.51	Fri Dec 23 15:49:10 2016
-64.9283981	-10.8386555	132.95	Fri Dec 23 15:49:20 2016
-64.9284668	-10.8386784	132.99	Fri Dec 23 15:49:30 2016
-64.9285736	-10.8387203	133.50	Fri Dec 23 15:49:40 2016
-64.9286652	-10.8387671	134.38	Fri Dec 23 15:49:50 2016
-64.9287415	-10.8388338	134.21	Fri Dec 23 15:50:00 2016
-64.9288025	-10.8389015	134.90	Fri Dec 23 15:50:10 2016
-64.9288788	-10.8389044	135.18	Fri Dec 23 15:50:20 2016
-64.9289093	-10.8388910	135.26	Fri Dec 23 15:50:30 2016
-64.9289627	-10.8388672	136.17	Fri Dec 23 15:50:40 2016
-64.9290543	-10.8388901	136.41	Fri Dec 23 15:50:50 2016
-64.9291611	-10.8388863	136.71	Fri Dec 23 15:51:00 2016
-64.9292755	-10.8389111	136.69	Fri Dec 23 15:51:10 2016
-64.9293823	-10.8389215	136.64	Fri Dec 23 15:51:20 2016
-64.9294891	-10.8389730	136.23	Fri Dec 23 15:51:30 2016
-64.9295654	-10.8389978	136.34	Fri Dec 23 15:51:40 2016
-64.9296188	-10.8390789	135.11	Fri Dec 23 15:51:50 2016
-64.9296951	-10.8390884	135.16	Fri Dec 23 15:52:00 2016
-64.9297867	-10.8391266	135.95	Fri Dec 23 15:52:10 2016
-64.9298172	-10.8392563	135.40	Fri Dec 23 15:52:20 2016
-64.9298401	-10.8393021	136.51	Fri Dec 23 15:52:30 2016
-64.9299240	-10.8393698	137.64	Fri Dec 23 15:52:40 2016
-64.9300156	-10.8394165	137.38	Fri Dec 23 15:52:50 2016
-64.9301224	-10.8394508	138.75	Fri Dec 23 15:53:00 2016
-64.9302063	-10.8394718	139.48	Fri Dec 23 15:53:10 2016
-64.9303207	-10.8394642	140.82	Fri Dec 23 15:53:20 2016
-64.9304199	-10.8394804	141.55	Fri Dec 23 15:53:30 2016
-64.9304886	-10.8394318	144.02	Fri Dec 23 15:53:40 2016
-64.9305496	-10.8393860	145.70	Fri Dec 23 15:53:50 2016
-64.9306259	-10.8393660	144.29	Fri Dec 23 15:54:00 2016
-64.9306870	-10.8393030	144.02	Fri Dec 23 15:54:10 2016
-64.9307938	-10.8392925	143.93	Fri Dec 23 15:54:20 2016
-64.9309082	-10.8392859	144.74	Fri Dec 23 15:54:30 2016
-64.9309464	-10.8392277	145.24	Fri Dec 23 15:54:40 2016
-64.9309769	-10.8391638	145.25	Fri Dec 23 15:54:50 2016
-64.9309845	-10.8391609	146.29	Fri Dec 23 15:55:00 2016
-64.9309540	-10.8391333	147.02	Fri Dec 23 15:55:10 2016
-64.9309311	-10.8390837	147.24	Fri Dec 23 15:55:20 2016
-64.9309387	-10.8390217	149.22	Fri Dec 23 15:55:30 2016
