# Supplementary material for: Lévy foraging patterns of rural humans
Source: PLoS One. 2018 Jun 18;13(6):e0199099. doi: 10.1371/journal.pone.0199099 (PMC6005560; doi:10.1371/journal.pone.0199099)
Supplement: S4 File — (ZIP) [file pone.0199099.s004.zip › 08Holux_M-241_Start_20161226-165632_Finish_20161226-182622.kml]

<?xml version="1.0" encoding="UTF-8"?>
<kml xmlns="http://earth.google.com/kml/2.1">
<Document>
<Style id="normalState_TLP_Start">
<IconStyle>
<scale>1.0</scale>
<Icon>
<href>http://maps.google.com/mapfiles/kml/pal4/icon15.png</href>
</Icon>
</IconStyle>
<LabelStyle>
<scale>1.0</scale>
</LabelStyle>
</Style>
<Style id="highlightState_TLP_Start">
<IconStyle>
<scale>1.1</scale>
<Icon>
<href>http://maps.google.com/mapfiles/kml/pal4/icon7.png</href>
</Icon>
</IconStyle>
<LabelStyle>
<scale>1.1</scale>
<color>ff0000ff</color>
</LabelStyle>
</Style>
<StyleMap id="styleMap_TLP_Start">
<Pair>
<key>normal</key>
<styleUrl>#normalState_TLP_Start</styleUrl>
</Pair>
<Pair>
<key>highlight</key>
<styleUrl>#highlightState_TLP_Start</styleUrl>
</Pair>
</StyleMap>
<Style id="normalState_TLP_Finish">
<IconStyle>
<scale>1.0</scale>
<Icon>
<href>http://maps.google.com/mapfiles/kml/pal4/icon15.png</href>
</Icon>
</IconStyle>
<LabelStyle>
<scale>1.0</scale>
</LabelStyle>
</Style>
<Style id="highlightState_TLP_Finish">
<IconStyle>
<scale>1.1</scale>
<Icon>
<href>http://maps.google.com/mapfiles/kml/pal4/icon7.png</href>
</Icon>
</IconStyle>
<LabelStyle>
<scale>1.1</scale>
<color>ff0000ff</color>
</LabelStyle>
</Style>
<StyleMap id="styleMap_TLP_Finish">
<Pair>
<key>normal</key>
<styleUrl>#normalState_TLP_Finish</styleUrl>
</Pair>
<Pair>
<key>highlight</key>
<styleUrl>#highlightState_TLP_Finish</styleUrl>
</Pair>
</StyleMap>
<Style id="normalState_TLP_Normal">
<IconStyle>
<scale>1.0</scale>
<Icon>
<href>http://maps.google.com/mapfiles/kml/pal4/icon31.png</href>
</Icon>
</IconStyle>
<LabelStyle>
<scale>1.0</scale>
</LabelStyle>
</Style>
<Style id="highlightState_TLP_Normal">
<IconStyle>
<scale>1.1</scale>
<Icon>
<href>http://maps.google.com/mapfiles/kml/pal4/icon23.png</href>
</Icon>
</IconStyle>
<LabelStyle>
<scale>1.1</scale>
<color>ff0000ff</color>
</LabelStyle>
</Style>
<StyleMap id="styleMap_TLP_Normal">
<Pair>
<key>normal</key>
<styleUrl>#normalState_TLP_Normal</styleUrl>
</Pair>
<Pair>
<key>highlight</key>
<styleUrl>#highlightState_TLP_Normal</styleUrl>
</Pair>
</StyleMap>
<Style id="normalState_TLP_Photo">
<IconStyle>
<scale>1.0</scale>
<Icon>
<href>http://maps.google.com/mapfiles/kml/pal4/icon46.png</href>
</Icon>
</IconStyle>
<LabelStyle>
<scale>1.0</scale>
</LabelStyle>
</Style>
<Style id="highlightState_TLP_Photo">
<IconStyle>
<scale>1.1</scale>
<Icon>
<href>http://maps.google.com/mapfiles/kml/pal4/icon38.png</href>
</Icon>
</IconStyle>
<LabelStyle>
<scale>1.1</scale>
<color>ff0000ff</color>
</LabelStyle>
</Style>
<StyleMap id="styleMap_TLP_Photo">
<Pair>
<key>normal</key>
<styleUrl>#normalState_TLP_Photo</styleUrl>
</Pair>
<Pair>
<key>highlight</key>
<styleUrl>#highlightState_TLP_Photo</styleUrl>
</Pair>
</StyleMap>
<Style id="roadStyle">
<LineStyle>
<color>ffffff00</color>
<width>6</width>
</LineStyle>
</Style>
<Open>1</Open>
<description>Route</description>
<name>Track Log</name>
<Placemark>
<name>Route</name>
<styleUrl>#roadStyle</styleUrl>
<MultiGeometry>
<LineString>
<coordinates>
-64.9322052,-10.8447189,138.93 -64.9321823,-10.8446989,147.01 -64.9321671,-10.8447123,148.13 -64.9321518,-10.8447514,149.00 -64.9321365,-10.8448133,150.33 -64.9319382,-10.8448772,150.32 -64.9318390,-10.8449278,150.70 -64.9318466,-10.8449183,151.09 -64.9318390,-10.8448982,151.52 -64.9318466,-10.8448648,153.13 -64.9318466,-10.8448591,153.27 -64.9318466,-10.8448544,153.13 -64.9318237,-10.8448353,153.18 -64.9317856,-10.8448162,153.13 -64.9317093,-10.8448048,153.06 -64.9316635,-10.8448086,153.55 -64.9316559,-10.8448095,153.53 -64.9316406,-10.8448048,154.02 -64.9315948,-10.8447886,153.84 -64.9315872,-10.8447742,154.53 -64.9315720,-10.8447542,154.79 -64.9314957,-10.8447704,153.98 -64.9314728,-10.8447361,152.84 -64.9314423,-10.8446741,152.89 -64.9314346,-10.8446512,153.04 -64.9313660,-10.8446283,153.23 -64.9313507,-10.8446426,152.27 -64.9313278,-10.8446093,152.25 -64.9313278,-10.8446245,152.26 -64.9313202,-10.8446178,151.79 -64.9312820,-10.8445625,151.55 -64.9312820,-10.8445749,152.02 -64.9312897,-10.8445578,151.97 -64.9312668,-10.8445511,151.98 -64.9312134,-10.8445644,150.99 -64.9311218,-10.8445091,150.70 -64.9310760,-10.8444910,150.65 -64.9310684,-10.8444977,150.46 -64.9310608,-10.8444996,150.43 -64.9310532,-10.8445072,150.45 -64.9310226,-10.8445177,150.38 -64.9309387,-10.8445053,150.18 -64.9308243,-10.8445711,150.62 -64.9307785,-10.8446331,150.41 -64.9307556,-10.8446331,150.32 -64.9306564,-10.8446636,150.77 -64.9306488,-10.8446550,150.82 -64.9306488,-10.8446531,150.82 -64.9306259,-10.8446550,150.93 -64.9306030,-10.8446236,150.87 -64.9305420,-10.8446140,151.63 -64.9305420,-10.8446074,151.70 -64.9305191,-10.8445807,151.11 -64.9305115,-10.8445606,150.78 -64.9304428,-10.8445415,150.55 -64.9304352,-10.8445358,150.33 -64.9303894,-10.8444948,150.06 -64.9303818,-10.8444719,149.91 -64.9303436,-10.8444672,150.02 -64.9303055,-10.8444214,149.82 -64.9302750,-10.8443699,149.73 -64.9302063,-10.8442583,149.52 -64.9301987,-10.8442450,149.22 -64.9302139,-10.8442221,149.32 -64.9302216,-10.8442068,149.88 -64.9302139,-10.8441992,149.87 -64.9302368,-10.8441458,150.02 -64.9302216,-10.8440399,141.09 -64.9303207,-10.8440409,139.77 -64.9303055,-10.8440275,139.92 -64.9302902,-10.8440266,140.09 -64.9302902,-10.8440189,140.43 -64.9303513,-10.8439245,140.68 -64.9302902,-10.8437662,139.69 -64.9303665,-10.8437185,140.17 -64.9304123,-10.8437109,140.50 -64.9304199,-10.8436680,142.20 -64.9304047,-10.8436165,143.01 -64.9304123,-10.8436050,143.55 -64.9304123,-10.8434906,136.63 -64.9304199,-10.8434982,137.62 -64.9304199,-10.8434973,137.72 -64.9304352,-10.8434925,140.08 -64.9304733,-10.8434963,146.34 -64.9303589,-10.8434668,145.71 -64.9302368,-10.8434849,145.93 -64.9301758,-10.8434916,144.20 -64.9301758,-10.8434801,142.48 -64.9301758,-10.8434668,142.47 -64.9301529,-10.8434601,142.58 -64.9300919,-10.8434267,140.73 -64.9300919,-10.8434353,142.09 -64.9300919,-10.8434401,142.18 -64.9300842,-10.8434410,142.21 -64.9300995,-10.8433485,141.21 -64.9300537,-10.8432493,134.74 -64.9300537,-10.8432436,134.91 -64.9300461,-10.8432312,135.04 -64.9300537,-10.8432302,135.16 -64.9300690,-10.8432417,135.02 -64.9301376,-10.8432589,134.02 -64.9301453,-10.8432570,133.66 -64.9301453,-10.8432570,133.66 -64.9301529,-10.8432493,133.70 -64.9301605,-10.8432522,133.75 -64.9301529,-10.8432446,133.71 -64.9301453,-10.8432426,136.91 -64.9301758,-10.8432627,138.34 -64.9301682,-10.8432684,138.53 -64.9301758,-10.8433199,138.48 -64.9302139,-10.8433657,139.40 -64.9302139,-10.8433762,139.50 -64.9302216,-10.8433847,139.59 -64.9302444,-10.8434038,139.68 -64.9303055,-10.8435354,141.00 -64.9303741,-10.8435755,141.95 -64.9304199,-10.8436079,143.95 -64.9305267,-10.8435650,145.62 -64.9306107,-10.8435593,146.98 -64.9306870,-10.8436203,147.37 -64.9306946,-10.8436460,147.67 -64.9307632,-10.8436537,148.16 -64.9308090,-10.8436794,148.15 -64.9308548,-10.8437138,148.28 -64.9308548,-10.8437157,148.27 -64.9308548,-10.8436918,148.73 -64.9308548,-10.8436775,148.78 -64.9308701,-10.8436747,148.83 -64.9309540,-10.8436689,149.07 -64.9310303,-10.8437014,149.18 -64.9310074,-10.8437386,148.97 -64.9310150,-10.8437662,149.15 -64.9309769,-10.8437948,149.43 -64.9309540,-10.8437986,149.84 -64.9308548,-10.8438644,151.09 -64.9308243,-10.8439102,152.04 -64.9308243,-10.8439016,152.57 -64.9308167,-10.8439083,152.59 -64.9307938,-10.8439455,153.34 -64.9307785,-10.8439636,153.32 -64.9307480,-10.8439655,153.82 -64.9306641,-10.8440018,153.44 -64.9306183,-10.8440247,153.74 -64.9305496,-10.8441372,152.72 -64.9304504,-10.8442488,153.73 -64.9304276,-10.8443317,155.48 -64.9303970,-10.8443918,155.66 -64.9304199,-10.8444376,155.37 -64.9304581,-10.8444862,153.02 -64.9304962,-10.8444834,152.96 -64.9305191,-10.8444700,153.09 -64.9306412,-10.8444557,152.80 -64.9306564,-10.8444691,153.07 -64.9307404,-10.8444901,153.50 -64.9308243,-10.8445387,154.12 -64.9309006,-10.8445683,154.81 -64.9309387,-10.8445873,154.78 -64.9309540,-10.8445911,154.77 -64.9309464,-10.8445902,154.83 -64.9309464,-10.8445950,154.85 -64.9309311,-10.8445892,155.39 -64.9309235,-10.8445883,155.35 -64.9309158,-10.8445635,155.55 -64.9309082,-10.8445473,155.52 -64.9309540,-10.8445082,157.39 -64.9309540,-10.8445082,157.45 -64.9309540,-10.8445272,157.72 -64.9309540,-10.8445587,158.00 -64.9309464,-10.8445940,158.39 -64.9309692,-10.8446350,159.45 -64.9309616,-10.8446503,159.49 -64.9309769,-10.8446856,159.76 -64.9310226,-10.8447981,157.79 -64.9310226,-10.8448238,158.23 -64.9310532,-10.8448486,157.98 -64.9310532,-10.8448534,157.98 -64.9311066,-10.8448591,157.96 -64.9311218,-10.8448839,158.14 -64.9311752,-10.8449287,157.95 -64.9311981,-10.8449488,158.55 -64.9312057,-10.8449717,157.80 -64.9312134,-10.8449783,157.89 -64.9312210,-10.8449945,157.87 -64.9312439,-10.8450079,157.80 -64.9312897,-10.8451309,157.93 -64.9312897,-10.8452253,157.91 -64.9312973,-10.8452339,157.49 -64.9312973,-10.8452311,157.42 -64.9313126,-10.8452311,157.42 -64.9313126,-10.8452272,157.47 -64.9312592,-10.8452253,157.62 -64.9312515,-10.8452272,157.68 -64.9312515,-10.8452215,157.65 -64.9312515,-10.8452187,157.68 -64.9312286,-10.8452063,157.64 -64.9312134,-10.8452330,157.32 -64.9311981,-10.8452387,157.32 -64.9311905,-10.8452511,157.34 -64.9312286,-10.8452682,157.32 -64.9312363,-10.8452797,157.37 -64.9312897,-10.8453932,156.33 -64.9313278,-10.8454437,156.61 -64.9313354,-10.8454561,156.58 -64.9313583,-10.8454218,156.85 -64.9313507,-10.8454294,156.75 -64.9312973,-10.8454561,157.87 -64.9311905,-10.8455524,159.06 -64.9311447,-10.8456545,159.28 -64.9311905,-10.8457222,161.04 -64.9311295,-10.8457985,162.82 -64.9310532,-10.8458920,162.20 -64.9309387,-10.8459845,160.61 -64.9309158,-10.8460903,161.91 -64.9308777,-10.8461933,163.55 -64.9308853,-10.8463182,165.73 -64.9308472,-10.8464565,164.41 -64.9308624,-10.8465509,165.15 -64.9308929,-10.8466244,166.57 -64.9309616,-10.8467398,167.95 -64.9309540,-10.8468571,169.03 -64.9308701,-10.8469315,170.45 -64.9308090,-10.8470373,171.85 -64.9306717,-10.8471355,169.94 -64.9306030,-10.8472004,169.79 -64.9306107,-10.8472786,170.05 -64.9306107,-10.8473864,169.13 -64.9306183,-10.8475208,167.93 -64.9307022,-10.8476238,167.85 -64.9306793,-10.8477621,164.70 -64.9306946,-10.8478422,162.61 -64.9307098,-10.8479214,162.76 -64.9307404,-10.8479853,163.50 -64.9307404,-10.8480635,164.38 -64.9307632,-10.8481684,164.92 -64.9307480,-10.8483124,165.58 -64.9308167,-10.8484592,166.19 -64.9307938,-10.8485641,166.82 -64.9307709,-10.8486700,167.96 -64.9307327,-10.8487902,169.55 -64.9307785,-10.8488798,171.09 -64.9306946,-10.8490734,172.07 -64.9307022,-10.8491688,172.66 -64.9307098,-10.8492556,172.55 -64.9307709,-10.8493414,170.82 -64.9307861,-10.8494549,166.64 -64.9308319,-10.8495426,163.60 -64.9308701,-10.8496008,163.28 -64.9309235,-10.8497896,162.13 -64.9309082,-10.8498840,162.25 -64.9309158,-10.8499889,161.24 -64.9309464,-10.8500910,160.46 -64.9309921,-10.8501749,161.30 -64.9309845,-10.8503494,161.82 -64.9310303,-10.8504629,162.41 -64.9310074,-10.8505154,164.73 -64.9309540,-10.8506479,164.90 -64.9309616,-10.8507214,165.80 -64.9310379,-10.8508511,166.00 -64.9310150,-10.8509741,168.16 -64.9309769,-10.8510370,168.84 -64.9309082,-10.8511391,169.81 -64.9308548,-10.8512506,170.04 -64.9307938,-10.8513470,169.64 -64.9307556,-10.8514633,168.48 -64.9308014,-10.8515835,168.42 -64.9308243,-10.8517084,168.89 -64.9307404,-10.8518476,170.90 -64.9307404,-10.8519497,172.04 -64.9306946,-10.8519907,170.58 -64.9306717,-10.8520479,170.59 -64.9306335,-10.8521576,169.98 -64.9305649,-10.8523369,168.86 -64.9304962,-10.8524408,168.00 -64.9304962,-10.8525372,167.74 -64.9304810,-10.8525848,168.05 -64.9304199,-10.8527088,168.95 -64.9303436,-10.8528271,168.37 -64.9303055,-10.8530378,167.71 -64.9302750,-10.8531275,168.72 -64.9302521,-10.8532438,170.06 -64.9301758,-10.8533449,170.38 -64.9302292,-10.8534575,170.37 -64.9301834,-10.8535662,170.34 -64.9301300,-10.8537006,171.42 -64.9301071,-10.8538351,171.89 -64.9300919,-10.8539228,172.73 -64.9300919,-10.8539925,174.00 -64.9300919,-10.8540983,174.99 -64.9300842,-10.8542156,176.45 -64.9299927,-10.8542919,177.95 -64.9299393,-10.8544044,179.28 -64.9298706,-10.8545303,179.28 -64.9298172,-10.8546162,180.28 -64.9297791,-10.8547211,182.79 -64.9297104,-10.8548250,184.69 -64.9296722,-10.8549652,185.05 -64.9296646,-10.8550863,185.55 -64.9296036,-10.8552542,184.14 -64.9295502,-10.8553572,183.13 -64.9295044,-10.8555012,182.88 -64.9295197,-10.8555603,184.84 -64.9295959,-10.8556232,184.62 -64.9295654,-10.8557482,183.66 -64.9295654,-10.8558664,181.77 -64.9296036,-10.8560801,178.10 -64.9295883,-10.8561659,176.59 -64.9295883,-10.8562660,175.78 -64.9296036,-10.8563356,174.93 -64.9295883,-10.8564005,175.98 -64.9294815,-10.8565083,175.65 -64.9295654,-10.8566294,176.22 -64.9295044,-10.8567219,176.55 -64.9294205,-10.8567905,176.14 -64.9293747,-10.8568983,176.55 -64.9292679,-10.8569622,177.26 -64.9291763,-10.8570185,176.18 -64.9291687,-10.8570414,176.59 -64.9291153,-10.8571224,176.40 -64.9290924,-10.8570871,176.03 -64.9291000,-10.8571177,176.99 -64.9290161,-10.8572388,172.91 -64.9290390,-10.8572512,172.68 -64.9290848,-10.8571997,172.87 -64.9291153,-10.8571196,172.68 -64.9291992,-10.8570166,171.80 -64.9293747,-10.8570776,170.71 -64.9293518,-10.8571634,170.20 -64.9293671,-10.8572636,168.58 -64.9293900,-10.8573160,168.28 -64.9293594,-10.8574152,168.82 -64.9294052,-10.8575897,167.83 -64.9294739,-10.8577328,164.72 -64.9294662,-10.8577337,164.36 -64.9295273,-10.8577185,164.03 -64.9295349,-10.8577213,164.15 -64.9295807,-10.8576994,164.02 -64.9295807,-10.8576860,163.84 -64.9295425,-10.8577070,163.34 -64.9295273,-10.8576880,162.41 -64.9295273,-10.8576880,162.29 -64.9295273,-10.8576517,161.81 -64.9295349,-10.8576517,161.63 -64.9295197,-10.8576546,161.57 -64.9295044,-10.8576517,161.48 -64.9294891,-10.8576517,161.45 -64.9294968,-10.8576603,161.50 -64.9295044,-10.8576651,161.44 -64.9294968,-10.8576584,161.39 -64.9294739,-10.8576527,161.37 -64.9294586,-10.8576498,161.33 -64.9294510,-10.8576536,161.38 -64.9294586,-10.8576565,161.39 -64.9296112,-10.8577404,162.13 -64.9295807,-10.8576899,162.43 -64.9295731,-10.8576870,162.46 -64.9295654,-10.8576756,162.48 -64.9295578,-10.8576431,162.42 -64.9295578,-10.8575706,162.01 -64.9295273,-10.8574486,162.50 -64.9295044,-10.8574095,161.87 -64.9295044,-10.8572817,161.58 -64.9294739,-10.8571634,160.32 -64.9294128,-10.8571100,160.01 -64.9294510,-10.8569994,160.15 -64.9294815,-10.8569221,160.60 -64.9295120,-10.8568087,160.37 -64.9295654,-10.8567076,161.02 -64.9296341,-10.8565969,160.25 -64.9296875,-10.8564949,160.08 -64.9297485,-10.8564053,158.94 -64.9297485,-10.8562737,157.74 -64.9297333,-10.8561726,157.89 -64.9296722,-10.8560286,158.23 -64.9297180,-10.8558969,157.25 -64.9297333,-10.8558207,157.48 -64.9297714,-10.8556986,157.24 -64.9297409,-10.8556242,156.65 -64.9297028,-10.8554659,156.50 -64.9296494,-10.8552904,158.05 -64.9296646,-10.8551683,159.06 -64.9297180,-10.8550663,160.13 -64.9296799,-10.8550081,161.34 -64.9297333,-10.8549194,162.07 -64.9297638,-10.8548326,162.80 -64.9297943,-10.8547144,164.07 -64.9298553,-10.8546200,164.21 -64.9299240,-10.8544941,164.74 -64.9300003,-10.8543901,165.60 -64.9300613,-10.8542719,166.90 -64.9301071,-10.8541098,167.26 -64.9302139,-10.8539457,164.36 -64.9302139,-10.8538094,165.06 -64.9302292,-10.8537617,165.77 -64.9302444,-10.8536673,167.23 -64.9302750,-10.8535252,168.53 -64.9302826,-10.8533993,169.49 -64.9302292,-10.8533249,169.49 -64.9302750,-10.8532152,169.95 -64.9303055,-10.8530989,171.07 -64.9303284,-10.8529825,172.09 -64.9304123,-10.8528852,172.91 -64.9304352,-10.8527899,172.82 -64.9304733,-10.8526831,172.97 -64.9305115,-10.8525772,173.50 -64.9305573,-10.8524809,174.69 -64.9306335,-10.8524065,175.28 -64.9306717,-10.8523121,175.52 -64.9308014,-10.8521385,175.92 -64.9308395,-10.8519745,174.84 -64.9308929,-10.8519039,175.14 -64.9309006,-10.8518152,174.55 -64.9307861,-10.8515949,173.82 -64.9307632,-10.8514919,173.46 -64.9307785,-10.8514280,173.34 -64.9308548,-10.8513718,174.61 -64.9309235,-10.8512669,173.89 -64.9309692,-10.8511896,175.18 -64.9310074,-10.8510580,176.18 -64.9309921,-10.8509474,176.63 -64.9310150,-10.8508434,177.14 -64.9310303,-10.8507414,176.84 -64.9310226,-10.8506327,177.47 -64.9310455,-10.8505211,178.71 -64.9310150,-10.8504248,179.99 -64.9310150,-10.8502836,179.82 -64.9309540,-10.8501806,179.45 -64.9309616,-10.8500929,180.01 -64.9309845,-10.8499718,180.98 -64.9310532,-10.8497524,182.11 -64.9309616,-10.8497133,181.08 -64.9309158,-10.8495359,180.59 -64.9309769,-10.8493996,180.70 -64.9309158,-10.8492651,183.59 -64.9308929,-10.8492460,184.80 -64.9308014,-10.8492317,183.54 -64.9308167,-10.8491163,185.26 -64.9308472,-10.8490362,185.43 -64.9307861,-10.8489685,185.94 -64.9308090,-10.8488646,187.07 -64.9308243,-10.8487434,187.91 -64.9308548,-10.8486080,188.77 -64.9308472,-10.8485336,190.48 -64.9307785,-10.8484001,189.04 -64.9308014,-10.8482647,189.44 -64.9307709,-10.8481236,186.84 -64.9307327,-10.8480024,184.47 -64.9307480,-10.8478222,183.03 -64.9307404,-10.8476915,178.59 -64.9306870,-10.8476305,175.41 -64.9306564,-10.8475533,173.52 -64.9307022,-10.8474293,171.39 -64.9306870,-10.8472843,168.96 -64.9306946,-10.8472614,168.57 -64.9307480,-10.8471727,167.77 -64.9308090,-10.8471060,167.43 -64.9308548,-10.8470364,167.31 -64.9309616,-10.8469067,165.72 -64.9309540,-10.8466959,161.60 -64.9309921,-10.8465376,159.06 -64.9309692,-10.8464546,158.89 -64.9309311,-10.8463936,157.87 -64.9309692,-10.8462324,156.39 -64.9309616,-10.8462076,155.40 -64.9309921,-10.8461523,154.93 -64.9310684,-10.8460665,154.26 -64.9311523,-10.8459454,153.93 -64.9311905,-10.8457909,152.92 -64.9312286,-10.8456812,151.86 -64.9313049,-10.8456106,151.84 -64.9314117,-10.8455610,152.61 -64.9315109,-10.8455000,153.53 -64.9315872,-10.8454275,154.24 -64.9316788,-10.8453550,155.82 -64.9317474,-10.8452797,156.20 -64.9318237,-10.8451967,156.43 -64.9319153,-10.8450975,156.38 -64.9319763,-10.8450031,158.29 -64.9320602,-10.8449669,159.65 -64.9321594,-10.8448706,161.69 -64.9322510,-10.8448219,162.43 -64.9323425,-10.8447304,162.94 -64.9324722,-10.8446350,163.54 -64.9325485,-10.8444510,165.05 -64.9325638,-10.8444109,165.07 -64.9326172,-10.8442984,167.49 -64.9327087,-10.8442211,169.10 -64.9328079,-10.8441067,168.14 -64.9328690,-10.8439951,166.79 -64.9329147,-10.8439112,167.44 -64.9330063,-10.8438025,166.57 -64.9330597,-10.8437014,166.02 -64.9330978,-10.8435917,167.24 -64.9331741,-10.8435135,167.71 -64.9331741,-10.8434162,167.73 -64.9331894,-10.8432570,167.16 -64.9331970,-10.8431225,167.91 -64.9332123,-10.8429966,167.99 -64.9331970,-10.8428822,167.28 -64.9332352,-10.8427839,168.14 -64.9332428,-10.8426609,169.99 -64.9333115,-10.8425722,170.16 -64.9333649,-10.8424435,168.98 -64.9333496,-10.8423309,168.64 -64.9333496,-10.8421965,167.61 -64.9333572,-10.8419962,166.56 -64.9332962,-10.8418465,163.08 -64.9332504,-10.8417206,161.91 -64.9331284,-10.8416195,160.36 -64.9331284,-10.8415785,160.28 -64.9330597,-10.8415060,159.31 -64.9329987,-10.8415270,158.92 -64.9329910,-10.8415194,159.02 -64.9329987,-10.8414726,159.33 -64.9330139,-10.8412619,152.18 -64.9329605,-10.8411398,151.87 -64.9328308,-10.8410749,151.36 -64.9327545,-10.8410177,149.02 -64.9326706,-10.8409433,147.41 -64.9326096,-10.8408566,146.32 -64.9325485,-10.8408051,146.79 -64.9324417,-10.8407240,145.70 -64.9322739,-10.8406172,145.89 -64.9321594,-10.8404942,146.29 -64.9320908,-10.8404064,146.54 -64.9320297,-10.8403387,146.27 -64.9319534,-10.8402319,146.65 -64.9319305,-10.8401566,146.57 -64.9318237,-10.8400259,146.07 -64.9317856,-10.8399248,143.25 -64.9317245,-10.8398085,142.09 -64.9316635,-10.8396778,142.38 -64.9315567,-10.8395348,140.98 -64.9313965,-10.8394470,140.50 -64.9313049,-10.8394003,138.18 -64.9311905,-10.8393545,136.58 -64.9310837,-10.8393011,138.16 -64.9310226,-10.8392506,137.79 -64.9310150,-10.8391762,137.08 -64.9310074,-10.8391676,136.80 -64.9309692,-10.8391819,136.09 </coordinates>
</LineString>
</MultiGeometry>
</Placemark>
<Folder>
<name>waypoints</name>
<Placemark>
<name>
Mon Dec 26 16:56:32 2016 S=1.27 Km/hr
</name>
<styleUrl>
#styleMap_TLP_Start
</styleUrl>
<Point>
<coordinates>
-64.9322052,-10.8447189,138.93
</coordinates>
</Point>
</Placemark>
<Placemark>
<name>
Mon Dec 26 16:56:42 2016 S=0.70 Km/hr
</name>
<styleUrl>
#styleMap_TLP_Normal
</styleUrl>
<Point>
<coordinates>
-64.9321823,-10.8446989,147.01
</coordinates>
</Point>
</Placemark>
<Placemark>
<name>
Mon Dec 26 16:56:52 2016 S=1.30 Km/hr
</name>
<styleUrl>
#styleMap_TLP_Normal
</styleUrl>
<Point>
<coordinates>
-64.9321671,-10.8447123,148.13
</coordinates>
</Point>
</Placemark>
<Placemark>
<name>
Mon Dec 26 16:57:02 2016 S=1.38 Km/hr
</name>
<styleUrl>
#styleMap_TLP_Normal
</styleUrl>
<Point>
<coordinates>
-64.9321518,-10.8447514,149.00
</coordinates>
</Point>
</Placemark>
<Placemark>
<name>
Mon Dec 26 16:57:12 2016 S=0.69 Km/hr
</name>
<styleUrl>
#styleMap_TLP_Normal
</styleUrl>
<Point>
<coordinates>
-64.9321365,-10.8448133,150.33
</coordinates>
</Point>
</Placemark>
<Placemark>
<name>
Mon Dec 26 16:57:22 2016 S=1.17 Km/hr
</name>
<styleUrl>
#styleMap_TLP_Normal
</styleUrl>
<Point>
<coordinates>
-64.9319382,-10.8448772,150.32
</coordinates>
</Point>
</Placemark>
<Placemark>
<name>
Mon Dec 26 16:57:32 2016 S=0.89 Km/hr
</name>
<styleUrl>
#styleMap_TLP_Normal
</styleUrl>
<Point>
<coordinates>
-64.9318390,-10.8449278,150.70
</coordinates>
</Point>
</Placemark>
<Placemark>
<name>
Mon Dec 26 16:57:42 2016 S=1.30 Km/hr
</name>
<styleUrl>
#styleMap_TLP_Normal
</styleUrl>
<Point>
<coordinates>
-64.9318466,-10.8449183,151.09
</coordinates>
</Point>
</Placemark>
<Placemark>
<name>
Mon Dec 26 16:57:52 2016 S=0.58 Km/hr
</name>
<styleUrl>
#styleMap_TLP_Normal
</styleUrl>
<Point>
<coordinates>
-64.9318390,-10.8448982,151.52
</coordinates>
</Point>
</Placemark>
<Placemark>
<name>
Mon Dec 26 16:58:02 2016 S=0.49 Km/hr
</name>
<styleUrl>
#styleMap_TLP_Normal
</styleUrl>
<Point>
<coordinates>
-64.9318466,-10.8448648,153.13
</coordinates>
</Point>
</Placemark>
<Placemark>
<name>
Mon Dec 26 16:58:12 2016 S=1.65 Km/hr
</name>
<styleUrl>
#styleMap_TLP_Normal
</styleUrl>
<Point>
<coordinates>
-64.9318466,-10.8448591,153.27
</coordinates>
</Point>
</Placemark>
<Placemark>
<name>
Mon Dec 26 16:58:22 2016 S=0.20 Km/hr
</name>
<styleUrl>
#styleMap_TLP_Normal
</styleUrl>
<Point>
<coordinates>
-64.9318466,-10.8448544,153.13
</coordinates>
</Point>
</Placemark>
<Placemark>
<name>
Mon Dec 26 16:58:32 2016 S=0.58 Km/hr
</name>
<styleUrl>
#styleMap_TLP_Normal
</styleUrl>
<Point>
<coordinates>
-64.9318237,-10.8448353,153.18
</coordinates>
</Point>
</Placemark>
<Placemark>
<name>
Mon Dec 26 16:58:42 2016 S=1.65 Km/hr
</name>
<styleUrl>
#styleMap_TLP_Normal
</styleUrl>
<Point>
<coordinates>
-64.9317856,-10.8448162,153.13
</coordinates>
</Point>
</Placemark>
<Placemark>
<name>
Mon Dec 26 16:58:52 2016 S=1.01 Km/hr
</name>
<styleUrl>
#styleMap_TLP_Normal
</styleUrl>
<Point>
<coordinates>
-64.9317093,-10.8448048,153.06
</coordinates>
</Point>
</Placemark>
<Placemark>
<name>
Mon Dec 26 16:59:02 2016 S=0.60 Km/hr
</name>
<styleUrl>
#styleMap_TLP_Normal
</styleUrl>
<Point>
<coordinates>
-64.9316635,-10.8448086,153.55
</coordinates>
</Point>
</Placemark>
<Placemark>
<name>
Mon Dec 26 16:59:12 2016 S=0.47 Km/hr
</name>
<styleUrl>
#styleMap_TLP_Normal
</styleUrl>
<Point>
<coordinates>
-64.9316559,-10.8448095,153.53
</coordinates>
</Point>
</Placemark>
<Placemark>
<name>
Mon Dec 26 16:59:22 2016 S=1.77 Km/hr
</name>
<styleUrl>
#styleMap_TLP_Normal
</styleUrl>
<Point>
<coordinates>
-64.9316406,-10.8448048,154.02
</coordinates>
</Point>
</Placemark>
<Placemark>
<name>
Mon Dec 26 16:59:32 2016 S=0.66 Km/hr
</name>
<styleUrl>
#styleMap_TLP_Normal
</styleUrl>
<Point>
<coordinates>
-64.9315948,-10.8447886,153.84
</coordinates>
</Point>
</Placemark>
<Placemark>
<name>
Mon Dec 26 16:59:42 2016 S=0.72 Km/hr
</name>
<styleUrl>
#styleMap_TLP_Normal
</styleUrl>
<Point>
<coordinates>
-64.9315872,-10.8447742,154.53
</coordinates>
</Point>
</Placemark>
<Placemark>
<name>
Mon Dec 26 16:59:52 2016 S=0.83 Km/hr
</name>
<styleUrl>
#styleMap_TLP_Normal
</styleUrl>
<Point>
<coordinates>
-64.9315720,-10.8447542,154.79
</coordinates>
</Point>
</Placemark>
<Placemark>
<name>
Mon Dec 26 17:00:02 2016 S=1.64 Km/hr
</name>
<styleUrl>
#styleMap_TLP_Normal
</styleUrl>
<Point>
<coordinates>
-64.9314957,-10.8447704,153.98
</coordinates>
</Point>
</Placemark>
<Placemark>
<name>
Mon Dec 26 17:00:12 2016 S=0.87 Km/hr
</name>
<styleUrl>
#styleMap_TLP_Normal
</styleUrl>
<Point>
<coordinates>
-64.9314728,-10.8447361,152.84
</coordinates>
</Point>
</Placemark>
<Placemark>
<name>
Mon Dec 26 17:00:22 2016 S=0.77 Km/hr
</name>
<styleUrl>
#styleMap_TLP_Normal
</styleUrl>
<Point>
<coordinates>
-64.9314423,-10.8446741,152.89
</coordinates>
</Point>
</Placemark>
<Placemark>
<name>
Mon Dec 26 17:00:32 2016 S=1.24 Km/hr
</name>
<styleUrl>
#styleMap_TLP_Normal
</styleUrl>
<Point>
<coordinates>
-64.9314346,-10.8446512,153.04
</coordinates>
</Point>
</Placemark>
<Placemark>
<name>
Mon Dec 26 17:00:42 2016 S=2.39 Km/hr
</name>
<styleUrl>
#styleMap_TLP_Normal
</styleUrl>
<Point>
<coordinates>
-64.9313660,-10.8446283,153.23
</coordinates>
</Point>
</Placemark>
<Placemark>
<name>
Mon Dec 26 17:00:52 2016 S=1.68 Km/hr
</name>
<styleUrl>
#styleMap_TLP_Normal
</styleUrl>
<Point>
<coordinates>
-64.9313507,-10.8446426,152.27
</coordinates>
</Point>
</Placemark>
<Placemark>
<name>
Mon Dec 26 17:01:02 2016 S=0.31 Km/hr
</name>
<styleUrl>
#styleMap_TLP_Normal
</styleUrl>
<Point>
<coordinates>
-64.9313278,-10.8446093,152.25
</coordinates>
</Point>
</Placemark>
<Placemark>
<name>
Mon Dec 26 17:01:12 2016 S=1.01 Km/hr
</name>
<styleUrl>
#styleMap_TLP_Normal
</styleUrl>
<Point>
<coordinates>
-64.9313278,-10.8446245,152.26
</coordinates>
</Point>
</Placemark>
<Placemark>
<name>
Mon Dec 26 17:01:22 2016 S=0.68 Km/hr
</name>
<styleUrl>
#styleMap_TLP_Normal
</styleUrl>
<Point>
<coordinates>
-64.9313202,-10.8446178,151.79
</coordinates>
</Point>
</Placemark>
<Placemark>
<name>
Mon Dec 26 17:01:32 2016 S=0.60 Km/hr
</name>
<styleUrl>
#styleMap_TLP_Normal
</styleUrl>
<Point>
<coordinates>
-64.9312820,-10.8445625,151.55
</coordinates>
</Point>
</Placemark>
<Placemark>
<name>
Mon Dec 26 17:01:42 2016 S=0.84 Km/hr
</name>
<styleUrl>
#styleMap_TLP_Normal
</styleUrl>
<Point>
<coordinates>
-64.9312820,-10.8445749,152.02
</coordinates>
</Point>
</Placemark>
<Placemark>
<name>
Mon Dec 26 17:01:52 2016 S=0.88 Km/hr
</name>
<styleUrl>
#styleMap_TLP_Normal
</styleUrl>
<Point>
<coordinates>
-64.9312897,-10.8445578,151.97
</coordinates>
</Point>
</Placemark>
<Placemark>
<name>
Mon Dec 26 17:02:02 2016 S=0.65 Km/hr
</name>
<styleUrl>
#styleMap_TLP_Normal
</styleUrl>
<Point>
<coordinates>
-64.9312668,-10.8445511,151.98
</coordinates>
</Point>
</Placemark>
<Placemark>
<name>
Mon Dec 26 17:02:12 2016 S=1.96 Km/hr
</name>
<styleUrl>
#styleMap_TLP_Normal
</styleUrl>
<Point>
<coordinates>
-64.9312134,-10.8445644,150.99
</coordinates>
</Point>
</Placemark>
<Placemark>
<name>
Mon Dec 26 17:02:22 2016 S=1.11 Km/hr
</name>
<styleUrl>
#styleMap_TLP_Normal
</styleUrl>
<Point>
<coordinates>
-64.9311218,-10.8445091,150.70
</coordinates>
</Point>
</Placemark>
<Placemark>
<name>
Mon Dec 26 17:02:32 2016 S=0.96 Km/hr
</name>
<styleUrl>
#styleMap_TLP_Normal
</styleUrl>
<Point>
<coordinates>
-64.9310760,-10.8444910,150.65
</coordinates>
</Point>
</Placemark>
<Placemark>
<name>
Mon Dec 26 17:02:42 2016 S=0.11 Km/hr
</name>
<styleUrl>
#styleMap_TLP_Normal
</styleUrl>
<Point>
<coordinates>
-64.9310684,-10.8444977,150.46
</coordinates>
</Point>
</Placemark>
<Placemark>
<name>
Mon Dec 26 17:02:52 2016 S=0.51 Km/hr
</name>
<styleUrl>
#styleMap_TLP_Normal
</styleUrl>
<Point>
<coordinates>
-64.9310608,-10.8444996,150.43
</coordinates>
</Point>
</Placemark>
<Placemark>
<name>
Mon Dec 26 17:03:02 2016 S=0.43 Km/hr
</name>
<styleUrl>
#styleMap_TLP_Normal
</styleUrl>
<Point>
<coordinates>
-64.9310532,-10.8445072,150.45
</coordinates>
</Point>
</Placemark>
<Placemark>
<name>
Mon Dec 26 17:03:12 2016 S=1.14 Km/hr
</name>
<styleUrl>
#styleMap_TLP_Normal
</styleUrl>
<Point>
<coordinates>
-64.9310226,-10.8445177,150.38
</coordinates>
</Point>
</Placemark>
<Placemark>
<name>
Mon Dec 26 17:03:22 2016 S=2.06 Km/hr
</name>
<styleUrl>
#styleMap_TLP_Normal
</styleUrl>
<Point>
<coordinates>
-64.9309387,-10.8445053,150.18
</coordinates>
</Point>
</Placemark>
<Placemark>
<name>
Mon Dec 26 17:03:32 2016 S=0.96 Km/hr
</name>
<styleUrl>
#styleMap_TLP_Normal
</styleUrl>
<Point>
<coordinates>
-64.9308243,-10.8445711,150.62
</coordinates>
</Point>
</Placemark>
<Placemark>
<name>
Mon Dec 26 17:03:42 2016 S=0.89 Km/hr
</name>
<styleUrl>
#styleMap_TLP_Normal
</styleUrl>
<Point>
<coordinates>
-64.9307785,-10.8446331,150.41
</coordinates>
</Point>
</Placemark>
<Placemark>
<name>
Mon Dec 26 17:03:52 2016 S=0.94 Km/hr
</name>
<styleUrl>
#styleMap_TLP_Normal
</styleUrl>
<Point>
<coordinates>
-64.9307556,-10.8446331,150.32
</coordinates>
</Point>
</Placemark>
<Placemark>
<name>
Mon Dec 26 17:04:02 2016 S=0.65 Km/hr
</name>
<styleUrl>
#styleMap_TLP_Normal
</styleUrl>
<Point>
<coordinates>
-64.9306564,-10.8446636,150.77
</coordinates>
</Point>
</Placemark>
<Placemark>
<name>
Mon Dec 26 17:04:12 2016 S=0.23 Km/hr
</name>
<styleUrl>
#styleMap_TLP_Normal
</styleUrl>
<Point>
<coordinates>
-64.9306488,-10.8446550,150.82
</coordinates>
</Point>
</Placemark>
<Placemark>
<name>
Mon Dec 26 17:04:22 2016 S=0.54 Km/hr
</name>
<styleUrl>
#styleMap_TLP_Normal
</styleUrl>
<Point>
<coordinates>
-64.9306488,-10.8446531,150.82
</coordinates>
</Point>
</Placemark>
<Placemark>
<name>
Mon Dec 26 17:04:32 2016 S=0.59 Km/hr
</name>
<styleUrl>
#styleMap_TLP_Normal
</styleUrl>
<Point>
<coordinates>
-64.9306259,-10.8446550,150.93
</coordinates>
</Point>
</Placemark>
<Placemark>
<name>
Mon Dec 26 17:04:42 2016 S=1.12 Km/hr
</name>
<styleUrl>
#styleMap_TLP_Normal
</styleUrl>
<Point>
<coordinates>
-64.9306030,-10.8446236,150.87
</coordinates>
</Point>
</Placemark>
<Placemark>
<name>
Mon Dec 26 17:04:52 2016 S=0.59 Km/hr
</name>
<styleUrl>
#styleMap_TLP_Normal
</styleUrl>
<Point>
<coordinates>
-64.9305420,-10.8446140,151.63
</coordinates>
</Point>
</Placemark>
<Placemark>
<name>
Mon Dec 26 17:05:02 2016 S=0.91 Km/hr
</name>
<styleUrl>
#styleMap_TLP_Normal
</styleUrl>
<Point>
<coordinates>
-64.9305420,-10.8446074,151.70
</coordinates>
</Point>
</Placemark>
<Placemark>
<name>
Mon Dec 26 17:05:12 2016 S=1.22 Km/hr
</name>
<styleUrl>
#styleMap_TLP_Normal
</styleUrl>
<Point>
<coordinates>
-64.9305191,-10.8445807,151.11
</coordinates>
</Point>
</Placemark>
<Placemark>
<name>
Mon Dec 26 17:05:22 2016 S=1.31 Km/hr
</name>
<styleUrl>
#styleMap_TLP_Normal
</styleUrl>
<Point>
<coordinates>
-64.9305115,-10.8445606,150.78
</coordinates>
</Point>
</Placemark>
<Placemark>
<name>
Mon Dec 26 17:05:32 2016 S=0.97 Km/hr
</name>
<styleUrl>
#styleMap_TLP_Normal
</styleUrl>
<Point>
<coordinates>
-64.9304428,-10.8445415,150.55
</coordinates>
</Point>
</Placemark>
<Placemark>
<name>
Mon Dec 26 17:05:42 2016 S=0.51 Km/hr
</name>
<styleUrl>
#styleMap_TLP_Normal
</styleUrl>
<Point>
<coordinates>
-64.9304352,-10.8445358,150.33
</coordinates>
</Point>
</Placemark>
<Placemark>
<name>
Mon Dec 26 17:05:52 2016 S=1.18 Km/hr
</name>
<styleUrl>
#styleMap_TLP_Normal
</styleUrl>
<Point>
<coordinates>
-64.9303894,-10.8444948,150.06
</coordinates>
</Point>
</Placemark>
<Placemark>
<name>
Mon Dec 26 17:06:02 2016 S=0.08 Km/hr
</name>
<styleUrl>
#styleMap_TLP_Normal
</styleUrl>
<Point>
<coordinates>
-64.9303818,-10.8444719,149.91
</coordinates>
</Point>
</Placemark>
<Placemark>
<name>
Mon Dec 26 17:06:12 2016 S=1.52 Km/hr
</name>
<styleUrl>
#styleMap_TLP_Normal
</styleUrl>
<Point>
<coordinates>
-64.9303436,-10.8444672,150.02
</coordinates>
</Point>
</Placemark>
<Placemark>
<name>
Mon Dec 26 17:06:22 2016 S=0.68 Km/hr
</name>
<styleUrl>
#styleMap_TLP_Normal
</styleUrl>
<Point>
<coordinates>
-64.9303055,-10.8444214,149.82
</coordinates>
</Point>
</Placemark>
<Placemark>
<name>
Mon Dec 26 17:06:32 2016 S=0.46 Km/hr
</name>
<styleUrl>
#styleMap_TLP_Normal
</styleUrl>
<Point>
<coordinates>
-64.9302750,-10.8443699,149.73
</coordinates>
</Point>
</Placemark>
<Placemark>
<name>
Mon Dec 26 17:06:42 2016 S=1.65 Km/hr
</name>
<styleUrl>
#styleMap_TLP_Normal
</styleUrl>
<Point>
<coordinates>
-64.9302063,-10.8442583,149.52
</coordinates>
</Point>
</Placemark>
<Placemark>
<name>
Mon Dec 26 17:06:52 2016 S=0.74 Km/hr
</name>
<styleUrl>
#styleMap_TLP_Normal
</styleUrl>
<Point>
<coordinates>
-64.9301987,-10.8442450,149.22
</coordinates>
</Point>
</Placemark>
<Placemark>
<name>
Mon Dec 26 17:07:02 2016 S=0.37 Km/hr
</name>
<styleUrl>
#styleMap_TLP_Normal
</styleUrl>
<Point>
<coordinates>
-64.9302139,-10.8442221,149.32
</coordinates>
</Point>
</Placemark>
<Placemark>
<name>
Mon Dec 26 17:07:12 2016 S=0.93 Km/hr
</name>
<styleUrl>
#styleMap_TLP_Normal
</styleUrl>
<Point>
<coordinates>
-64.9302216,-10.8442068,149.88
</coordinates>
</Point>
</Placemark>
<Placemark>
<name>
Mon Dec 26 17:07:22 2016 S=0.73 Km/hr
</name>
<styleUrl>
#styleMap_TLP_Normal
</styleUrl>
<Point>
<coordinates>
-64.9302139,-10.8441992,149.87
</coordinates>
</Point>
</Placemark>
<Placemark>
<name>
Mon Dec 26 17:07:32 2016 S=2.13 Km/hr
</name>
<styleUrl>
#styleMap_TLP_Normal
</styleUrl>
<Point>
<coordinates>
-64.9302368,-10.8441458,150.02
</coordinates>
</Point>
</Placemark>
<Placemark>
<name>
Mon Dec 26 17:07:42 2016 S=2.39 Km/hr
</name>
<styleUrl>
#styleMap_TLP_Normal
</styleUrl>
<Point>
<coordinates>
-64.9302216,-10.8440399,141.09
</coordinates>
</Point>
</Placemark>
<Placemark>
<name>
Mon Dec 26 17:07:52 2016 S=0.22 Km/hr
</name>
<styleUrl>
#styleMap_TLP_Normal
</styleUrl>
<Point>
<coordinates>
-64.9303207,-10.8440409,139.77
</coordinates>
</Point>
</Placemark>
<Placemark>
<name>
Mon Dec 26 17:08:02 2016 S=0.79 Km/hr
</name>
<styleUrl>
#styleMap_TLP_Normal
</styleUrl>
<Point>
<coordinates>
-64.9303055,-10.8440275,139.92
</coordinates>
</Point>
</Placemark>
<Placemark>
<name>
Mon Dec 26 17:08:12 2016 S=0.57 Km/hr
</name>
<styleUrl>
#styleMap_TLP_Normal
</styleUrl>
<Point>
<coordinates>
-64.9302902,-10.8440266,140.09
</coordinates>
</Point>
</Placemark>
<Placemark>
<name>
Mon Dec 26 17:08:22 2016 S=1.00 Km/hr
</name>
<styleUrl>
#styleMap_TLP_Normal
</styleUrl>
<Point>
<coordinates>
-64.9302902,-10.8440189,140.43
</coordinates>
</Point>
</Placemark>
<Placemark>
<name>
Mon Dec 26 17:08:32 2016 S=1.89 Km/hr
</name>
<styleUrl>
#styleMap_TLP_Normal
</styleUrl>
<Point>
<coordinates>
-64.9303513,-10.8439245,140.68
</coordinates>
</Point>
</Placemark>
<Placemark>
<name>
Mon Dec 26 17:08:42 2016 S=1.56 Km/hr
</name>
<styleUrl>
#styleMap_TLP_Normal
</styleUrl>
<Point>
<coordinates>
-64.9302902,-10.8437662,139.69
</coordinates>
</Point>
</Placemark>
<Placemark>
<name>
Mon Dec 26 17:08:52 2016 S=1.23 Km/hr
</name>
<styleUrl>
#styleMap_TLP_Normal
</styleUrl>
<Point>
<coordinates>
-64.9303665,-10.8437185,140.17
</coordinates>
</Point>
</Placemark>
<Placemark>
<name>
Mon Dec 26 17:09:02 2016 S=0.62 Km/hr
</name>
<styleUrl>
#styleMap_TLP_Normal
</styleUrl>
<Point>
<coordinates>
-64.9304123,-10.8437109,140.50
</coordinates>
</Point>
</Placemark>
<Placemark>
<name>
Mon Dec 26 17:09:12 2016 S=1.32 Km/hr
</name>
<styleUrl>
#styleMap_TLP_Normal
</styleUrl>
<Point>
<coordinates>
-64.9304199,-10.8436680,142.20
</coordinates>
</Point>
</Placemark>
<Placemark>
<name>
Mon Dec 26 17:09:22 2016 S=0.32 Km/hr
</name>
<styleUrl>
#styleMap_TLP_Normal
</styleUrl>
<Point>
<coordinates>
-64.9304047,-10.8436165,143.01
</coordinates>
</Point>
</Placemark>
<Placemark>
<name>
Mon Dec 26 17:09:32 2016 S=0.87 Km/hr
</name>
<styleUrl>
#styleMap_TLP_Normal
</styleUrl>
<Point>
<coordinates>
-64.9304123,-10.8436050,143.55
</coordinates>
</Point>
</Placemark>
<Placemark>
<name>
Mon Dec 26 17:09:42 2016 S=1.07 Km/hr
</name>
<styleUrl>
#styleMap_TLP_Normal
</styleUrl>
<Point>
<coordinates>
-64.9304123,-10.8434906,136.63
</coordinates>
</Point>
</Placemark>
<Placemark>
<name>
Mon Dec 26 17:09:52 2016 S=0.54 Km/hr
</name>
<styleUrl>
#styleMap_TLP_Normal
</styleUrl>
<Point>
<coordinates>
-64.9304199,-10.8434982,137.62
</coordinates>
</Point>
</Placemark>
<Placemark>
<name>
Mon Dec 26 17:10:02 2016 S=0.16 Km/hr
</name>
<styleUrl>
#styleMap_TLP_Normal
</styleUrl>
<Point>
<coordinates>
-64.9304199,-10.8434973,137.72
</coordinates>
</Point>
</Placemark>
<Placemark>
<name>
Mon Dec 26 17:10:12 2016 S=0.87 Km/hr
</name>
<styleUrl>
#styleMap_TLP_Normal
</styleUrl>
<Point>
<coordinates>
-64.9304352,-10.8434925,140.08
</coordinates>
</Point>
</Placemark>
<Placemark>
<name>
Mon Dec 26 17:10:22 2016 S=0.78 Km/hr
</name>
<styleUrl>
#styleMap_TLP_Normal
</styleUrl>
<Point>
<coordinates>
-64.9304733,-10.8434963,146.34
</coordinates>
</Point>
</Placemark>
<Placemark>
<name>
Mon Dec 26 17:10:32 2016 S=1.40 Km/hr
</name>
<styleUrl>
#styleMap_TLP_Normal
</styleUrl>
<Point>
<coordinates>
-64.9303589,-10.8434668,145.71
</coordinates>
</Point>
</Placemark>
<Placemark>
<name>
Mon Dec 26 17:10:42 2016 S=1.43 Km/hr
</name>
<styleUrl>
#styleMap_TLP_Normal
</styleUrl>
<Point>
<coordinates>
-64.9302368,-10.8434849,145.93
</coordinates>
</Point>
</Placemark>
<Placemark>
<name>
Mon Dec 26 17:10:52 2016 S=1.32 Km/hr
</name>
<styleUrl>
#styleMap_TLP_Normal
</styleUrl>
<Point>
<coordinates>
-64.9301758,-10.8434916,144.20
</coordinates>
</Point>
</Placemark>
<Placemark>
<name>
Mon Dec 26 17:11:02 2016 S=0.53 Km/hr
</name>
<styleUrl>
#styleMap_TLP_Normal
</styleUrl>
<Point>
<coordinates>
-64.9301758,-10.8434801,142.48
</coordinates>
</Point>
</Placemark>
<Placemark>
<name>
Mon Dec 26 17:11:12 2016 S=0.75 Km/hr
</name>
<styleUrl>
#styleMap_TLP_Normal
</styleUrl>
<Point>
<coordinates>
-64.9301758,-10.8434668,142.47
</coordinates>
</Point>
</Placemark>
<Placemark>
<name>
Mon Dec 26 17:11:22 2016 S=1.98 Km/hr
</name>
<styleUrl>
#styleMap_TLP_Normal
</styleUrl>
<Point>
<coordinates>
-64.9301529,-10.8434601,142.58
</coordinates>
</Point>
</Placemark>
<Placemark>
<name>
Mon Dec 26 17:11:32 2016 S=0.49 Km/hr
</name>
<styleUrl>
#styleMap_TLP_Normal
</styleUrl>
<Point>
<coordinates>
-64.9300919,-10.8434267,140.73
</coordinates>
</Point>
</Placemark>
<Placemark>
<name>
Mon Dec 26 17:11:42 2016 S=0.78 Km/hr
</name>
<styleUrl>
#styleMap_TLP_Normal
</styleUrl>
<Point>
<coordinates>
-64.9300919,-10.8434353,142.09
</coordinates>
</Point>
</Placemark>
<Placemark>
<name>
Mon Dec 26 17:11:52 2016 S=0.21 Km/hr
</name>
<styleUrl>
#styleMap_TLP_Normal
</styleUrl>
<Point>
<coordinates>
-64.9300919,-10.8434401,142.18
</coordinates>
</Point>
</Placemark>
<Placemark>
<name>
Mon Dec 26 17:12:02 2016 S=0.33 Km/hr
</name>
<styleUrl>
#styleMap_TLP_Normal
</styleUrl>
<Point>
<coordinates>
-64.9300842,-10.8434410,142.21
</coordinates>
</Point>
</Placemark>
<Placemark>
<name>
Mon Dec 26 17:12:12 2016 S=0.81 Km/hr
</name>
<styleUrl>
#styleMap_TLP_Normal
</styleUrl>
<Point>
<coordinates>
-64.9300995,-10.8433485,141.21
</coordinates>
</Point>
</Placemark>
<Placemark>
<name>
Mon Dec 26 17:12:22 2016 S=0.53 Km/hr
</name>
<styleUrl>
#styleMap_TLP_Normal
</styleUrl>
<Point>
<coordinates>
-64.9300537,-10.8432493,134.74
</coordinates>
</Point>
</Placemark>
<Placemark>
<name>
Mon Dec 26 17:12:32 2016 S=0.85 Km/hr
</name>
<styleUrl>
#styleMap_TLP_Normal
</styleUrl>
<Point>
<coordinates>
-64.9300537,-10.8432436,134.91
</coordinates>
</Point>
</Placemark>
<Placemark>
<name>
Mon Dec 26 17:12:42 2016 S=0.21 Km/hr
</name>
<styleUrl>
#styleMap_TLP_Normal
</styleUrl>
<Point>
<coordinates>
-64.9300461,-10.8432312,135.04
</coordinates>
</Point>
</Placemark>
<Placemark>
<name>
Mon Dec 26 17:12:52 2016 S=0.83 Km/hr
</name>
<styleUrl>
#styleMap_TLP_Normal
</styleUrl>
<Point>
<coordinates>
-64.9300537,-10.8432302,135.16
</coordinates>
</Point>
</Placemark>
<Placemark>
<name>
Mon Dec 26 17:13:02 2016 S=1.43 Km/hr
</name>
<styleUrl>
#styleMap_TLP_Normal
</styleUrl>
<Point>
<coordinates>
-64.9300690,-10.8432417,135.02
</coordinates>
</Point>
</Placemark>
<Placemark>
<name>
Mon Dec 26 17:13:12 2016 S=0.78 Km/hr
</name>
<styleUrl>
#styleMap_TLP_Normal
</styleUrl>
<Point>
<coordinates>
-64.9301376,-10.8432589,134.02
</coordinates>
</Point>
</Placemark>
<Placemark>
<name>
Mon Dec 26 17:13:22 2016 S=0.69 Km/hr
</name>
<styleUrl>
#styleMap_TLP_Normal
</styleUrl>
<Point>
<coordinates>
-64.9301453,-10.8432570,133.66
</coordinates>
</Point>
</Placemark>
<Placemark>
<name>
Mon Dec 26 17:13:32 2016 S=0.09 Km/hr
</name>
<styleUrl>
#styleMap_TLP_Normal
</styleUrl>
<Point>
<coordinates>
-64.9301453,-10.8432570,133.66
</coordinates>
</Point>
</Placemark>
<Placemark>
<name>
Mon Dec 26 17:13:42 2016 S=0.62 Km/hr
</name>
<styleUrl>
#styleMap_TLP_Normal
</styleUrl>
<Point>
<coordinates>
-64.9301529,-10.8432493,133.70
</coordinates>
</Point>
</Placemark>
<Placemark>
<name>
Mon Dec 26 17:13:52 2016 S=1.11 Km/hr
</name>
<styleUrl>
#styleMap_TLP_Normal
</styleUrl>
<Point>
<coordinates>
-64.9301605,-10.8432522,133.75
</coordinates>
</Point>
</Placemark>
<Placemark>
<name>
Mon Dec 26 17:14:02 2016 S=0.31 Km/hr
</name>
<styleUrl>
#styleMap_TLP_Normal
</styleUrl>
<Point>
<coordinates>
-64.9301529,-10.8432446,133.71
</coordinates>
</Point>
</Placemark>
<Placemark>
<name>
Mon Dec 26 17:14:12 2016 S=1.03 Km/hr
</name>
<styleUrl>
#styleMap_TLP_Normal
</styleUrl>
<Point>
<coordinates>
-64.9301453,-10.8432426,136.91
</coordinates>
</Point>
</Placemark>
<Placemark>
<name>
Mon Dec 26 17:14:22 2016 S=0.85 Km/hr
</name>
<styleUrl>
#styleMap_TLP_Normal
</styleUrl>
<Point>
<coordinates>
-64.9301758,-10.8432627,138.34
</coordinates>
</Point>
</Placemark>
<Placemark>
<name>
Mon Dec 26 17:14:32 2016 S=0.78 Km/hr
</name>
<styleUrl>
#styleMap_TLP_Normal
</styleUrl>
<Point>
<coordinates>
-64.9301682,-10.8432684,138.53
</coordinates>
</Point>
</Placemark>
<Placemark>
<name>
Mon Dec 26 17:14:42 2016 S=1.00 Km/hr
</name>
<styleUrl>
#styleMap_TLP_Normal
</styleUrl>
<Point>
<coordinates>
-64.9301758,-10.8433199,138.48
</coordinates>
</Point>
</Placemark>
<Placemark>
<name>
Mon Dec 26 17:14:52 2016 S=0.61 Km/hr
</name>
<styleUrl>
#styleMap_TLP_Normal
</styleUrl>
<Point>
<coordinates>
-64.9302139,-10.8433657,139.40
</coordinates>
</Point>
</Placemark>
<Placemark>
<name>
Mon Dec 26 17:15:02 2016 S=0.34 Km/hr
</name>
<styleUrl>
#styleMap_TLP_Normal
</styleUrl>
<Point>
<coordinates>
-64.9302139,-10.8433762,139.50
</coordinates>
</Point>
</Placemark>
<Placemark>
<name>
Mon Dec 26 17:15:12 2016 S=0.81 Km/hr
</name>
<styleUrl>
#styleMap_TLP_Normal
</styleUrl>
<Point>
<coordinates>
-64.9302216,-10.8433847,139.59
</coordinates>
</Point>
</Placemark>
<Placemark>
<name>
Mon Dec 26 17:15:22 2016 S=1.08 Km/hr
</name>
<styleUrl>
#styleMap_TLP_Normal
</styleUrl>
<Point>
<coordinates>
-64.9302444,-10.8434038,139.68
</coordinates>
</Point>
</Placemark>
<Placemark>
<name>
Mon Dec 26 17:15:32 2016 S=1.33 Km/hr
</name>
<styleUrl>
#styleMap_TLP_Normal
</styleUrl>
<Point>
<coordinates>
-64.9303055,-10.8435354,141.00
</coordinates>
</Point>
</Placemark>
<Placemark>
<name>
Mon Dec 26 17:15:42 2016 S=0.85 Km/hr
</name>
<styleUrl>
#styleMap_TLP_Normal
</styleUrl>
<Point>
<coordinates>
-64.9303741,-10.8435755,141.95
</coordinates>
</Point>
</Placemark>
<Placemark>
<name>
Mon Dec 26 17:15:52 2016 S=1.14 Km/hr
</name>
<styleUrl>
#styleMap_TLP_Normal
</styleUrl>
<Point>
<coordinates>
-64.9304199,-10.8436079,143.95
</coordinates>
</Point>
</Placemark>
<Placemark>
<name>
Mon Dec 26 17:16:02 2016 S=0.81 Km/hr
</name>
<styleUrl>
#styleMap_TLP_Normal
</styleUrl>
<Point>
<coordinates>
-64.9305267,-10.8435650,145.62
</coordinates>
</Point>
</Placemark>
<Placemark>
<name>
Mon Dec 26 17:16:12 2016 S=1.49 Km/hr
</name>
<styleUrl>
#styleMap_TLP_Normal
</styleUrl>
<Point>
<coordinates>
-64.9306107,-10.8435593,146.98
</coordinates>
</Point>
</Placemark>
<Placemark>
<name>
Mon Dec 26 17:16:22 2016 S=1.58 Km/hr
</name>
<styleUrl>
#styleMap_TLP_Normal
</styleUrl>
<Point>
<coordinates>
-64.9306870,-10.8436203,147.37
</coordinates>
</Point>
</Placemark>
<Placemark>
<name>
Mon Dec 26 17:16:32 2016 S=0.09 Km/hr
</name>
<styleUrl>
#styleMap_TLP_Normal
</styleUrl>
<Point>
<coordinates>
-64.9306946,-10.8436460,147.67
</coordinates>
</Point>
</Placemark>
<Placemark>
<name>
Mon Dec 26 17:16:42 2016 S=1.19 Km/hr
</name>
<styleUrl>
#styleMap_TLP_Normal
</styleUrl>
<Point>
<coordinates>
-64.9307632,-10.8436537,148.16
</coordinates>
</Point>
</Placemark>
<Placemark>
<name>
Mon Dec 26 17:16:52 2016 S=1.14 Km/hr
</name>
<styleUrl>
#styleMap_TLP_Normal
</styleUrl>
<Point>
<coordinates>
-64.9308090,-10.8436794,148.15
</coordinates>
</Point>
</Placemark>
<Placemark>
<name>
Mon Dec 26 17:17:02 2016 S=0.27 Km/hr
</name>
<styleUrl>
#styleMap_TLP_Normal
</styleUrl>
<Point>
<coordinates>
-64.9308548,-10.8437138,148.28
</coordinates>
</Point>
</Placemark>
<Placemark>
<name>
Mon Dec 26 17:17:12 2016 S=0.27 Km/hr
</name>
<styleUrl>
#styleMap_TLP_Normal
</styleUrl>
<Point>
<coordinates>
-64.9308548,-10.8437157,148.27
</coordinates>
</Point>
</Placemark>
<Placemark>
<name>
Mon Dec 26 17:17:22 2016 S=0.71 Km/hr
</name>
<styleUrl>
#styleMap_TLP_Normal
</styleUrl>
<Point>
<coordinates>
-64.9308548,-10.8436918,148.73
</coordinates>
</Point>
</Placemark>
<Placemark>
<name>
Mon Dec 26 17:17:32 2016 S=0.86 Km/hr
</name>
<styleUrl>
#styleMap_TLP_Normal
</styleUrl>
<Point>
<coordinates>
-64.9308548,-10.8436775,148.78
</coordinates>
</Point>
</Placemark>
<Placemark>
<name>
Mon Dec 26 17:17:42 2016 S=1.14 Km/hr
</name>
<styleUrl>
#styleMap_TLP_Normal
</styleUrl>
<Point>
<coordinates>
-64.9308701,-10.8436747,148.83
</coordinates>
</Point>
</Placemark>
<Placemark>
<name>
Mon Dec 26 17:17:52 2016 S=1.20 Km/hr
</name>
<styleUrl>
#styleMap_TLP_Normal
</styleUrl>
<Point>
<coordinates>
-64.9309540,-10.8436689,149.07
</coordinates>
</Point>
</Placemark>
<Placemark>
<name>
Mon Dec 26 17:18:02 2016 S=0.87 Km/hr
</name>
<styleUrl>
#styleMap_TLP_Normal
</styleUrl>
<Point>
<coordinates>
-64.9310303,-10.8437014,149.18
</coordinates>
</Point>
</Placemark>
<Placemark>
<name>
Mon Dec 26 17:18:12 2016 S=2.06 Km/hr
</name>
<styleUrl>
#styleMap_TLP_Normal
</styleUrl>
<Point>
<coordinates>
-64.9310074,-10.8437386,148.97
</coordinates>
</Point>
</Placemark>
<Placemark>
<name>
Mon Dec 26 17:18:22 2016 S=1.39 Km/hr
</name>
<styleUrl>
#styleMap_TLP_Normal
</styleUrl>
<Point>
<coordinates>
-64.9310150,-10.8437662,149.15
</coordinates>
</Point>
</Placemark>
<Placemark>
<name>
Mon Dec 26 17:18:32 2016 S=1.04 Km/hr
</name>
<styleUrl>
#styleMap_TLP_Normal
</styleUrl>
<Point>
<coordinates>
-64.9309769,-10.8437948,149.43
</coordinates>
</Point>
</Placemark>
<Placemark>
<name>
Mon Dec 26 17:18:42 2016 S=1.07 Km/hr
</name>
<styleUrl>
#styleMap_TLP_Normal
</styleUrl>
<Point>
<coordinates>
-64.9309540,-10.8437986,149.84
</coordinates>
</Point>
</Placemark>
<Placemark>
<name>
Mon Dec 26 17:18:52 2016 S=1.05 Km/hr
</name>
<styleUrl>
#styleMap_TLP_Normal
</styleUrl>
<Point>
<coordinates>
-64.9308548,-10.8438644,151.09
</coordinates>
</Point>
</Placemark>
<Placemark>
<name>
Mon Dec 26 17:19:02 2016 S=1.00 Km/hr
</name>
<styleUrl>
#styleMap_TLP_Normal
</styleUrl>
<Point>
<coordinates>
-64.9308243,-10.8439102,152.04
</coordinates>
</Point>
</Placemark>
<Placemark>
<name>
Mon Dec 26 17:19:12 2016 S=0.28 Km/hr
</name>
<styleUrl>
#styleMap_TLP_Normal
</styleUrl>
<Point>
<coordinates>
-64.9308243,-10.8439016,152.57
</coordinates>
</Point>
</Placemark>
<Placemark>
<name>
Mon Dec 26 17:19:22 2016 S=0.67 Km/hr
</name>
<styleUrl>
#styleMap_TLP_Normal
</styleUrl>
<Point>
<coordinates>
-64.9308167,-10.8439083,152.59
</coordinates>
</Point>
</Placemark>
<Placemark>
<name>
Mon Dec 26 17:19:32 2016 S=2.03 Km/hr
</name>
<styleUrl>
#styleMap_TLP_Normal
</styleUrl>
<Point>
<coordinates>
-64.9307938,-10.8439455,153.34
</coordinates>
</Point>
</Placemark>
<Placemark>
<name>
Mon Dec 26 17:19:42 2016 S=0.91 Km/hr
</name>
<styleUrl>
#styleMap_TLP_Normal
</styleUrl>
<Point>
<coordinates>
-64.9307785,-10.8439636,153.32
</coordinates>
</Point>
</Placemark>
<Placemark>
<name>
Mon Dec 26 17:19:52 2016 S=1.45 Km/hr
</name>
<styleUrl>
#styleMap_TLP_Normal
</styleUrl>
<Point>
<coordinates>
-64.9307480,-10.8439655,153.82
</coordinates>
</Point>
</Placemark>
<Placemark>
<name>
Mon Dec 26 17:20:02 2016 S=1.51 Km/hr
</name>
<styleUrl>
#styleMap_TLP_Normal
</styleUrl>
<Point>
<coordinates>
-64.9306641,-10.8440018,153.44
</coordinates>
</Point>
</Placemark>
<Placemark>
<name>
Mon Dec 26 17:20:12 2016 S=0.94 Km/hr
</name>
<styleUrl>
#styleMap_TLP_Normal
</styleUrl>
<Point>
<coordinates>
-64.9306183,-10.8440247,153.74
</coordinates>
</Point>
</Placemark>
<Placemark>
<name>
Mon Dec 26 17:20:22 2016 S=2.05 Km/hr
</name>
<styleUrl>
#styleMap_TLP_Normal
</styleUrl>
<Point>
<coordinates>
-64.9305496,-10.8441372,152.72
</coordinates>
</Point>
</Placemark>
<Placemark>
<name>
Mon Dec 26 17:20:32 2016 S=2.03 Km/hr
</name>
<styleUrl>
#styleMap_TLP_Normal
</styleUrl>
<Point>
<coordinates>
-64.9304504,-10.8442488,153.73
</coordinates>
</Point>
</Placemark>
<Placemark>
<name>
Mon Dec 26 17:20:42 2016 S=2.11 Km/hr
</name>
<styleUrl>
#styleMap_TLP_Normal
</styleUrl>
<Point>
<coordinates>
-64.9304276,-10.8443317,155.48
</coordinates>
</Point>
</Placemark>
<Placemark>
<name>
Mon Dec 26 17:20:52 2016 S=0.04 Km/hr
</name>
<styleUrl>
#styleMap_TLP_Normal
</styleUrl>
<Point>
<coordinates>
-64.9303970,-10.8443918,155.66
</coordinates>
</Point>
</Placemark>
<Placemark>
<name>
Mon Dec 26 17:21:02 2016 S=0.84 Km/hr
</name>
<styleUrl>
#styleMap_TLP_Normal
</styleUrl>
<Point>
<coordinates>
-64.9304199,-10.8444376,155.37
</coordinates>
</Point>
</Placemark>
<Placemark>
<name>
Mon Dec 26 17:21:12 2016 S=1.29 Km/hr
</name>
<styleUrl>
#styleMap_TLP_Normal
</styleUrl>
<Point>
<coordinates>
-64.9304581,-10.8444862,153.02
</coordinates>
</Point>
</Placemark>
<Placemark>
<name>
Mon Dec 26 17:21:22 2016 S=0.65 Km/hr
</name>
<styleUrl>
#styleMap_TLP_Normal
</styleUrl>
<Point>
<coordinates>
-64.9304962,-10.8444834,152.96
</coordinates>
</Point>
</Placemark>
<Placemark>
<name>
Mon Dec 26 17:21:32 2016 S=0.60 Km/hr
</name>
<styleUrl>
#styleMap_TLP_Normal
</styleUrl>
<Point>
<coordinates>
-64.9305191,-10.8444700,153.09
</coordinates>
</Point>
</Placemark>
<Placemark>
<name>
Mon Dec 26 17:21:42 2016 S=1.53 Km/hr
</name>
<styleUrl>
#styleMap_TLP_Normal
</styleUrl>
<Point>
<coordinates>
-64.9306412,-10.8444557,152.80
</coordinates>
</Point>
</Placemark>
<Placemark>
<name>
Mon Dec 26 17:21:52 2016 S=0.76 Km/hr
</name>
<styleUrl>
#styleMap_TLP_Normal
</styleUrl>
<Point>
<coordinates>
-64.9306564,-10.8444691,153.07
</coordinates>
</Point>
</Placemark>
<Placemark>
<name>
Mon Dec 26 17:22:02 2016 S=1.30 Km/hr
</name>
<styleUrl>
#styleMap_TLP_Normal
</styleUrl>
<Point>
<coordinates>
-64.9307404,-10.8444901,153.50
</coordinates>
</Point>
</Placemark>
<Placemark>
<name>
Mon Dec 26 17:22:12 2016 S=1.21 Km/hr
</name>
<styleUrl>
#styleMap_TLP_Normal
</styleUrl>
<Point>
<coordinates>
-64.9308243,-10.8445387,154.12
</coordinates>
</Point>
</Placemark>
<Placemark>
<name>
Mon Dec 26 17:22:22 2016 S=0.63 Km/hr
</name>
<styleUrl>
#styleMap_TLP_Normal
</styleUrl>
<Point>
<coordinates>
-64.9309006,-10.8445683,154.81
</coordinates>
</Point>
</Placemark>
<Placemark>
<name>
Mon Dec 26 17:22:32 2016 S=0.29 Km/hr
</name>
<styleUrl>
#styleMap_TLP_Normal
</styleUrl>
<Point>
<coordinates>
-64.9309387,-10.8445873,154.78
</coordinates>
</Point>
</Placemark>
<Placemark>
<name>
Mon Dec 26 17:22:42 2016 S=0.99 Km/hr
</name>
<styleUrl>
#styleMap_TLP_Normal
</styleUrl>
<Point>
<coordinates>
-64.9309540,-10.8445911,154.77
</coordinates>
</Point>
</Placemark>
<Placemark>
<name>
Mon Dec 26 17:22:52 2016 S=0.19 Km/hr
</name>
<styleUrl>
#styleMap_TLP_Normal
</styleUrl>
<Point>
<coordinates>
-64.9309464,-10.8445902,154.83
</coordinates>
</Point>
</Placemark>
<Placemark>
<name>
Mon Dec 26 17:23:02 2016 S=0.80 Km/hr
</name>
<styleUrl>
#styleMap_TLP_Normal
</styleUrl>
<Point>
<coordinates>
-64.9309464,-10.8445950,154.85
</coordinates>
</Point>
</Placemark>
<Placemark>
<name>
Mon Dec 26 17:23:12 2016 S=0.10 Km/hr
</name>
<styleUrl>
#styleMap_TLP_Normal
</styleUrl>
<Point>
<coordinates>
-64.9309311,-10.8445892,155.39
</coordinates>
</Point>
</Placemark>
<Placemark>
<name>
Mon Dec 26 17:23:22 2016 S=1.16 Km/hr
</name>
<styleUrl>
#styleMap_TLP_Normal
</styleUrl>
<Point>
<coordinates>
-64.9309235,-10.8445883,155.35
</coordinates>
</Point>
</Placemark>
<Placemark>
<name>
Mon Dec 26 17:23:32 2016 S=0.19 Km/hr
</name>
<styleUrl>
#styleMap_TLP_Normal
</styleUrl>
<Point>
<coordinates>
-64.9309158,-10.8445635,155.55
</coordinates>
</Point>
</Placemark>
<Placemark>
<name>
Mon Dec 26 17:23:42 2016 S=0.80 Km/hr
</name>
<styleUrl>
#styleMap_TLP_Normal
</styleUrl>
<Point>
<coordinates>
-64.9309082,-10.8445473,155.52
</coordinates>
</Point>
</Placemark>
<Placemark>
<name>
Mon Dec 26 17:23:52 2016 S=0.56 Km/hr
</name>
<styleUrl>
#styleMap_TLP_Normal
</styleUrl>
<Point>
<coordinates>
-64.9309540,-10.8445082,157.39
</coordinates>
</Point>
</Placemark>
<Placemark>
<name>
Mon Dec 26 17:24:02 2016 S=1.00 Km/hr
</name>
<styleUrl>
#styleMap_TLP_Normal
</styleUrl>
<Point>
<coordinates>
-64.9309540,-10.8445082,157.45
</coordinates>
</Point>
</Placemark>
<Placemark>
<name>
Mon Dec 26 17:24:12 2016 S=0.49 Km/hr
</name>
<styleUrl>
#styleMap_TLP_Normal
</styleUrl>
<Point>
<coordinates>
-64.9309540,-10.8445272,157.72
</coordinates>
</Point>
</Placemark>
<Placemark>
<name>
Mon Dec 26 17:24:22 2016 S=1.07 Km/hr
</name>
<styleUrl>
#styleMap_TLP_Normal
</styleUrl>
<Point>
<coordinates>
-64.9309540,-10.8445587,158.00
</coordinates>
</Point>
</Placemark>
<Placemark>
<name>
Mon Dec 26 17:24:32 2016 S=1.00 Km/hr
</name>
<styleUrl>
#styleMap_TLP_Normal
</styleUrl>
<Point>
<coordinates>
-64.9309464,-10.8445940,158.39
</coordinates>
</Point>
</Placemark>
<Placemark>
<name>
Mon Dec 26 17:24:42 2016 S=0.51 Km/hr
</name>
<styleUrl>
#styleMap_TLP_Normal
</styleUrl>
<Point>
<coordinates>
-64.9309692,-10.8446350,159.45
</coordinates>
</Point>
</Placemark>
<Placemark>
<name>
Mon Dec 26 17:24:52 2016 S=1.24 Km/hr
</name>
<styleUrl>
#styleMap_TLP_Normal
</styleUrl>
<Point>
<coordinates>
-64.9309616,-10.8446503,159.49
</coordinates>
</Point>
</Placemark>
<Placemark>
<name>
Mon Dec 26 17:25:02 2016 S=0.91 Km/hr
</name>
<styleUrl>
#styleMap_TLP_Normal
</styleUrl>
<Point>
<coordinates>
-64.9309769,-10.8446856,159.76
</coordinates>
</Point>
</Placemark>
<Placemark>
<name>
Mon Dec 26 17:25:12 2016 S=1.00 Km/hr
</name>
<styleUrl>
#styleMap_TLP_Normal
</styleUrl>
<Point>
<coordinates>
-64.9310226,-10.8447981,157.79
</coordinates>
</Point>
</Placemark>
<Placemark>
<name>
Mon Dec 26 17:25:22 2016 S=0.78 Km/hr
</name>
<styleUrl>
#styleMap_TLP_Normal
</styleUrl>
<Point>
<coordinates>
-64.9310226,-10.8448238,158.23
</coordinates>
</Point>
</Placemark>
<Placemark>
<name>
Mon Dec 26 17:25:32 2016 S=0.51 Km/hr
</name>
<styleUrl>
#styleMap_TLP_Normal
</styleUrl>
<Point>
<coordinates>
-64.9310532,-10.8448486,157.98
</coordinates>
</Point>
</Placemark>
<Placemark>
<name>
Mon Dec 26 17:25:42 2016 S=0.17 Km/hr
</name>
<styleUrl>
#styleMap_TLP_Normal
</styleUrl>
<Point>
<coordinates>
-64.9310532,-10.8448534,157.98
</coordinates>
</Point>
</Placemark>
<Placemark>
<name>
Mon Dec 26 17:25:52 2016 S=0.80 Km/hr
</name>
<styleUrl>
#styleMap_TLP_Normal
</styleUrl>
<Point>
<coordinates>
-64.9311066,-10.8448591,157.96
</coordinates>
</Point>
</Placemark>
<Placemark>
<name>
Mon Dec 26 17:26:02 2016 S=0.53 Km/hr
</name>
<styleUrl>
#styleMap_TLP_Normal
</styleUrl>
<Point>
<coordinates>
-64.9311218,-10.8448839,158.14
</coordinates>
</Point>
</Placemark>
<Placemark>
<name>
Mon Dec 26 17:26:12 2016 S=1.58 Km/hr
</name>
<styleUrl>
#styleMap_TLP_Normal
</styleUrl>
<Point>
<coordinates>
-64.9311752,-10.8449287,157.95
</coordinates>
</Point>
</Placemark>
<Placemark>
<name>
Mon Dec 26 17:26:22 2016 S=0.33 Km/hr
</name>
<styleUrl>
#styleMap_TLP_Normal
</styleUrl>
<Point>
<coordinates>
-64.9311981,-10.8449488,158.55
</coordinates>
</Point>
</Placemark>
<Placemark>
<name>
Mon Dec 26 17:26:32 2016 S=0.95 Km/hr
</name>
<styleUrl>
#styleMap_TLP_Normal
</styleUrl>
<Point>
<coordinates>
-64.9312057,-10.8449717,157.80
</coordinates>
</Point>
</Placemark>
<Placemark>
<name>
Mon Dec 26 17:26:42 2016 S=0.88 Km/hr
</name>
<styleUrl>
#styleMap_TLP_Normal
</styleUrl>
<Point>
<coordinates>
-64.9312134,-10.8449783,157.89
</coordinates>
</Point>
</Placemark>
<Placemark>
<name>
Mon Dec 26 17:26:52 2016 S=0.20 Km/hr
</name>
<styleUrl>
#styleMap_TLP_Normal
</styleUrl>
<Point>
<coordinates>
-64.9312210,-10.8449945,157.87
</coordinates>
</Point>
</Placemark>
<Placemark>
<name>
Mon Dec 26 17:27:02 2016 S=0.76 Km/hr
</name>
<styleUrl>
#styleMap_TLP_Normal
</styleUrl>
<Point>
<coordinates>
-64.9312439,-10.8450079,157.80
</coordinates>
</Point>
</Placemark>
<Placemark>
<name>
Mon Dec 26 17:27:12 2016 S=1.45 Km/hr
</name>
<styleUrl>
#styleMap_TLP_Normal
</styleUrl>
<Point>
<coordinates>
-64.9312897,-10.8451309,157.93
</coordinates>
</Point>
</Placemark>
<Placemark>
<name>
Mon Dec 26 17:27:22 2016 S=0.56 Km/hr
</name>
<styleUrl>
#styleMap_TLP_Normal
</styleUrl>
<Point>
<coordinates>
-64.9312897,-10.8452253,157.91
</coordinates>
</Point>
</Placemark>
<Placemark>
<name>
Mon Dec 26 17:27:32 2016 S=0.38 Km/hr
</name>
<styleUrl>
#styleMap_TLP_Normal
</styleUrl>
<Point>
<coordinates>
-64.9312973,-10.8452339,157.49
</coordinates>
</Point>
</Placemark>
<Placemark>
<name>
Mon Dec 26 17:27:42 2016 S=0.37 Km/hr
</name>
<styleUrl>
#styleMap_TLP_Normal
</styleUrl>
<Point>
<coordinates>
-64.9312973,-10.8452311,157.42
</coordinates>
</Point>
</Placemark>
<Placemark>
<name>
Mon Dec 26 17:27:52 2016 S=0.32 Km/hr
</name>
<styleUrl>
#styleMap_TLP_Normal
</styleUrl>
<Point>
<coordinates>
-64.9313126,-10.8452311,157.42
</coordinates>
</Point>
</Placemark>
<Placemark>
<name>
Mon Dec 26 17:28:02 2016 S=0.79 Km/hr
</name>
<styleUrl>
#styleMap_TLP_Normal
</styleUrl>
<Point>
<coordinates>
-64.9313126,-10.8452272,157.47
</coordinates>
</Point>
</Placemark>
<Placemark>
<name>
Mon Dec 26 17:28:12 2016 S=0.75 Km/hr
</name>
<styleUrl>
#styleMap_TLP_Normal
</styleUrl>
<Point>
<coordinates>
-64.9312592,-10.8452253,157.62
</coordinates>
</Point>
</Placemark>
<Placemark>
<name>
Mon Dec 26 17:28:22 2016 S=0.45 Km/hr
</name>
<styleUrl>
#styleMap_TLP_Normal
</styleUrl>
<Point>
<coordinates>
-64.9312515,-10.8452272,157.68
</coordinates>
</Point>
</Placemark>
<Placemark>
<name>
Mon Dec 26 17:28:32 2016 S=0.34 Km/hr
</name>
<styleUrl>
#styleMap_TLP_Normal
</styleUrl>
<Point>
<coordinates>
-64.9312515,-10.8452215,157.65
</coordinates>
</Point>
</Placemark>
<Placemark>
<name>
Mon Dec 26 17:28:42 2016 S=0.06 Km/hr
</name>
<styleUrl>
#styleMap_TLP_Normal
</styleUrl>
<Point>
<coordinates>
-64.9312515,-10.8452187,157.68
</coordinates>
</Point>
</Placemark>
<Placemark>
<name>
Mon Dec 26 17:28:52 2016 S=1.33 Km/hr
</name>
<styleUrl>
#styleMap_TLP_Normal
</styleUrl>
<Point>
<coordinates>
-64.9312286,-10.8452063,157.64
</coordinates>
</Point>
</Placemark>
<Placemark>
<name>
Mon Dec 26 17:29:02 2016 S=0.88 Km/hr
</name>
<styleUrl>
#styleMap_TLP_Normal
</styleUrl>
<Point>
<coordinates>
-64.9312134,-10.8452330,157.32
</coordinates>
</Point>
</Placemark>
<Placemark>
<name>
Mon Dec 26 17:29:12 2016 S=0.18 Km/hr
</name>
<styleUrl>
#styleMap_TLP_Normal
</styleUrl>
<Point>
<coordinates>
-64.9311981,-10.8452387,157.32
</coordinates>
</Point>
</Placemark>
<Placemark>
<name>
Mon Dec 26 17:29:22 2016 S=0.74 Km/hr
</name>
<styleUrl>
#styleMap_TLP_Normal
</styleUrl>
<Point>
<coordinates>
-64.9311905,-10.8452511,157.34
</coordinates>
</Point>
</Placemark>
<Placemark>
<name>
Mon Dec 26 17:29:32 2016 S=0.68 Km/hr
</name>
<styleUrl>
#styleMap_TLP_Normal
</styleUrl>
<Point>
<coordinates>
-64.9312286,-10.8452682,157.32
</coordinates>
</Point>
</Placemark>
<Placemark>
<name>
Mon Dec 26 17:29:42 2016 S=0.60 Km/hr
</name>
<styleUrl>
#styleMap_TLP_Normal
</styleUrl>
<Point>
<coordinates>
-64.9312363,-10.8452797,157.37
</coordinates>
</Point>
</Placemark>
<Placemark>
<name>
Mon Dec 26 17:29:52 2016 S=1.33 Km/hr
</name>
<styleUrl>
#styleMap_TLP_Normal
</styleUrl>
<Point>
<coordinates>
-64.9312897,-10.8453932,156.33
</coordinates>
</Point>
</Placemark>
<Placemark>
<name>
Mon Dec 26 17:30:02 2016 S=0.25 Km/hr
</name>
<styleUrl>
#styleMap_TLP_Normal
</styleUrl>
<Point>
<coordinates>
-64.9313278,-10.8454437,156.61
</coordinates>
</Point>
</Placemark>
<Placemark>
<name>
Mon Dec 26 17:30:12 2016 S=0.60 Km/hr
</name>
<styleUrl>
#styleMap_TLP_Normal
</styleUrl>
<Point>
<coordinates>
-64.9313354,-10.8454561,156.58
</coordinates>
</Point>
</Placemark>
<Placemark>
<name>
Mon Dec 26 17:30:22 2016 S=0.86 Km/hr
</name>
<styleUrl>
#styleMap_TLP_Normal
</styleUrl>
<Point>
<coordinates>
-64.9313583,-10.8454218,156.85
</coordinates>
</Point>
</Placemark>
<Placemark>
<name>
Mon Dec 26 17:30:32 2016 S=1.00 Km/hr
</name>
<styleUrl>
#styleMap_TLP_Normal
</styleUrl>
<Point>
<coordinates>
-64.9313507,-10.8454294,156.75
</coordinates>
</Point>
</Placemark>
<Placemark>
<name>
Mon Dec 26 17:30:42 2016 S=1.72 Km/hr
</name>
<styleUrl>
#styleMap_TLP_Normal
</styleUrl>
<Point>
<coordinates>
-64.9312973,-10.8454561,157.87
</coordinates>
</Point>
</Placemark>
<Placemark>
<name>
Mon Dec 26 17:30:52 2016 S=3.24 Km/hr
</name>
<styleUrl>
#styleMap_TLP_Normal
</styleUrl>
<Point>
<coordinates>
-64.9311905,-10.8455524,159.06
</coordinates>
</Point>
</Placemark>
<Placemark>
<name>
Mon Dec 26 17:31:02 2016 S=1.89 Km/hr
</name>
<styleUrl>
#styleMap_TLP_Normal
</styleUrl>
<Point>
<coordinates>
-64.9311447,-10.8456545,159.28
</coordinates>
</Point>
</Placemark>
<Placemark>
<name>
Mon Dec 26 17:31:12 2016 S=1.07 Km/hr
</name>
<styleUrl>
#styleMap_TLP_Normal
</styleUrl>
<Point>
<coordinates>
-64.9311905,-10.8457222,161.04
</coordinates>
</Point>
</Placemark>
<Placemark>
<name>
Mon Dec 26 17:31:22 2016 S=1.60 Km/hr
</name>
<styleUrl>
#styleMap_TLP_Normal
</styleUrl>
<Point>
<coordinates>
-64.9311295,-10.8457985,162.82
</coordinates>
</Point>
</Placemark>
<Placemark>
<name>
Mon Dec 26 17:31:32 2016 S=1.61 Km/hr
</name>
<styleUrl>
#styleMap_TLP_Normal
</styleUrl>
<Point>
<coordinates>
-64.9310532,-10.8458920,162.20
</coordinates>
</Point>
</Placemark>
<Placemark>
<name>
Mon Dec 26 17:31:42 2016 S=1.64 Km/hr
</name>
<styleUrl>
#styleMap_TLP_Normal
</styleUrl>
<Point>
<coordinates>
-64.9309387,-10.8459845,160.61
</coordinates>
</Point>
</Placemark>
<Placemark>
<name>
Mon Dec 26 17:31:52 2016 S=2.50 Km/hr
</name>
<styleUrl>
#styleMap_TLP_Normal
</styleUrl>
<Point>
<coordinates>
-64.9309158,-10.8460903,161.91
</coordinates>
</Point>
</Placemark>
<Placemark>
<name>
Mon Dec 26 17:32:02 2016 S=2.14 Km/hr
</name>
<styleUrl>
#styleMap_TLP_Normal
</styleUrl>
<Point>
<coordinates>
-64.9308777,-10.8461933,163.55
</coordinates>
</Point>
</Placemark>
<Placemark>
<name>
Mon Dec 26 17:32:12 2016 S=2.51 Km/hr
</name>
<styleUrl>
#styleMap_TLP_Normal
</styleUrl>
<Point>
<coordinates>
-64.9308853,-10.8463182,165.73
</coordinates>
</Point>
</Placemark>
<Placemark>
<name>
Mon Dec 26 17:32:22 2016 S=2.03 Km/hr
</name>
<styleUrl>
#styleMap_TLP_Normal
</styleUrl>
<Point>
<coordinates>
-64.9308472,-10.8464565,164.41
</coordinates>
</Point>
</Placemark>
<Placemark>
<name>
Mon Dec 26 17:32:32 2016 S=1.76 Km/hr
</name>
<styleUrl>
#styleMap_TLP_Normal
</styleUrl>
<Point>
<coordinates>
-64.9308624,-10.8465509,165.15
</coordinates>
</Point>
</Placemark>
<Placemark>
<name>
Mon Dec 26 17:32:42 2016 S=1.49 Km/hr
</name>
<styleUrl>
#styleMap_TLP_Normal
</styleUrl>
<Point>
<coordinates>
-64.9308929,-10.8466244,166.57
</coordinates>
</Point>
</Placemark>
<Placemark>
<name>
Mon Dec 26 17:32:52 2016 S=1.26 Km/hr
</name>
<styleUrl>
#styleMap_TLP_Normal
</styleUrl>
<Point>
<coordinates>
-64.9309616,-10.8467398,167.95
</coordinates>
</Point>
</Placemark>
<Placemark>
<name>
Mon Dec 26 17:33:02 2016 S=2.13 Km/hr
</name>
<styleUrl>
#styleMap_TLP_Normal
</styleUrl>
<Point>
<coordinates>
-64.9309540,-10.8468571,169.03
</coordinates>
</Point>
</Placemark>
<Placemark>
<name>
Mon Dec 26 17:33:12 2016 S=2.32 Km/hr
</name>
<styleUrl>
#styleMap_TLP_Normal
</styleUrl>
<Point>
<coordinates>
-64.9308701,-10.8469315,170.45
</coordinates>
</Point>
</Placemark>
<Placemark>
<name>
Mon Dec 26 17:33:22 2016 S=2.32 Km/hr
</name>
<styleUrl>
#styleMap_TLP_Normal
</styleUrl>
<Point>
<coordinates>
-64.9308090,-10.8470373,171.85
</coordinates>
</Point>
</Placemark>
<Placemark>
<name>
Mon Dec 26 17:33:32 2016 S=1.41 Km/hr
</name>
<styleUrl>
#styleMap_TLP_Normal
</styleUrl>
<Point>
<coordinates>
-64.9306717,-10.8471355,169.94
</coordinates>
</Point>
</Placemark>
<Placemark>
<name>
Mon Dec 26 17:33:42 2016 S=2.29 Km/hr
</name>
<styleUrl>
#styleMap_TLP_Normal
</styleUrl>
<Point>
<coordinates>
-64.9306030,-10.8472004,169.79
</coordinates>
</Point>
</Placemark>
<Placemark>
<name>
Mon Dec 26 17:33:52 2016 S=1.76 Km/hr
</name>
<styleUrl>
#styleMap_TLP_Normal
</styleUrl>
<Point>
<coordinates>
-64.9306107,-10.8472786,170.05
</coordinates>
</Point>
</Placemark>
<Placemark>
<name>
Mon Dec 26 17:34:02 2016 S=2.34 Km/hr
</name>
<styleUrl>
#styleMap_TLP_Normal
</styleUrl>
<Point>
<coordinates>
-64.9306107,-10.8473864,169.13
</coordinates>
</Point>
</Placemark>
<Placemark>
<name>
Mon Dec 26 17:34:12 2016 S=2.95 Km/hr
</name>
<styleUrl>
#styleMap_TLP_Normal
</styleUrl>
<Point>
<coordinates>
-64.9306183,-10.8475208,167.93
</coordinates>
</Point>
</Placemark>
<Placemark>
<name>
Mon Dec 26 17:34:22 2016 S=1.28 Km/hr
</name>
<styleUrl>
#styleMap_TLP_Normal
</styleUrl>
<Point>
<coordinates>
-64.9307022,-10.8476238,167.85
</coordinates>
</Point>
</Placemark>
<Placemark>
<name>
Mon Dec 26 17:34:32 2016 S=2.76 Km/hr
</name>
<styleUrl>
#styleMap_TLP_Normal
</styleUrl>
<Point>
<coordinates>
-64.9306793,-10.8477621,164.70
</coordinates>
</Point>
</Placemark>
<Placemark>
<name>
Mon Dec 26 17:34:42 2016 S=2.85 Km/hr
</name>
<styleUrl>
#styleMap_TLP_Normal
</styleUrl>
<Point>
<coordinates>
-64.9306946,-10.8478422,162.61
</coordinates>
</Point>
</Placemark>
<Placemark>
<name>
Mon Dec 26 17:34:52 2016 S=3.03 Km/hr
</name>
<styleUrl>
#styleMap_TLP_Normal
</styleUrl>
<Point>
<coordinates>
-64.9307098,-10.8479214,162.76
</coordinates>
</Point>
</Placemark>
<Placemark>
<name>
Mon Dec 26 17:35:02 2016 S=1.66 Km/hr
</name>
<styleUrl>
#styleMap_TLP_Normal
</styleUrl>
<Point>
<coordinates>
-64.9307404,-10.8479853,163.50
</coordinates>
</Point>
</Placemark>
<Placemark>
<name>
Mon Dec 26 17:35:12 2016 S=1.64 Km/hr
</name>
<styleUrl>
#styleMap_TLP_Normal
</styleUrl>
<Point>
<coordinates>
-64.9307404,-10.8480635,164.38
</coordinates>
</Point>
</Placemark>
<Placemark>
<name>
Mon Dec 26 17:35:22 2016 S=1.99 Km/hr
</name>
<styleUrl>
#styleMap_TLP_Normal
</styleUrl>
<Point>
<coordinates>
-64.9307632,-10.8481684,164.92
</coordinates>
</Point>
</Placemark>
<Placemark>
<name>
Mon Dec 26 17:35:32 2016 S=3.17 Km/hr
</name>
<styleUrl>
#styleMap_TLP_Normal
</styleUrl>
<Point>
<coordinates>
-64.9307480,-10.8483124,165.58
</coordinates>
</Point>
</Placemark>
<Placemark>
<name>
Mon Dec 26 17:35:42 2016 S=2.57 Km/hr
</name>
<styleUrl>
#styleMap_TLP_Normal
</styleUrl>
<Point>
<coordinates>
-64.9308167,-10.8484592,166.19
</coordinates>
</Point>
</Placemark>
<Placemark>
<name>
Mon Dec 26 17:35:52 2016 S=2.63 Km/hr
</name>
<styleUrl>
#styleMap_TLP_Normal
</styleUrl>
<Point>
<coordinates>
-64.9307938,-10.8485641,166.82
</coordinates>
</Point>
</Placemark>
<Placemark>
<name>
Mon Dec 26 17:36:02 2016 S=2.20 Km/hr
</name>
<styleUrl>
#styleMap_TLP_Normal
</styleUrl>
<Point>
<coordinates>
-64.9307709,-10.8486700,167.96
</coordinates>
</Point>
</Placemark>
<Placemark>
<name>
Mon Dec 26 17:36:12 2016 S=2.18 Km/hr
</name>
<styleUrl>
#styleMap_TLP_Normal
</styleUrl>
<Point>
<coordinates>
-64.9307327,-10.8487902,169.55
</coordinates>
</Point>
</Placemark>
<Placemark>
<name>
Mon Dec 26 17:36:22 2016 S=1.57 Km/hr
</name>
<styleUrl>
#styleMap_TLP_Normal
</styleUrl>
<Point>
<coordinates>
-64.9307785,-10.8488798,171.09
</coordinates>
</Point>
</Placemark>
<Placemark>
<name>
Mon Dec 26 17:36:32 2016 S=2.86 Km/hr
</name>
<styleUrl>
#styleMap_TLP_Normal
</styleUrl>
<Point>
<coordinates>
-64.9306946,-10.8490734,172.07
</coordinates>
</Point>
</Placemark>
<Placemark>
<name>
Mon Dec 26 17:36:42 2016 S=1.86 Km/hr
</name>
<styleUrl>
#styleMap_TLP_Normal
</styleUrl>
<Point>
<coordinates>
-64.9307022,-10.8491688,172.66
</coordinates>
</Point>
</Placemark>
<Placemark>
<name>
Mon Dec 26 17:36:52 2016 S=1.63 Km/hr
</name>
<styleUrl>
#styleMap_TLP_Normal
</styleUrl>
<Point>
<coordinates>
-64.9307098,-10.8492556,172.55
</coordinates>
</Point>
</Placemark>
<Placemark>
<name>
Mon Dec 26 17:37:02 2016 S=2.21 Km/hr
</name>
<styleUrl>
#styleMap_TLP_Normal
</styleUrl>
<Point>
<coordinates>
-64.9307709,-10.8493414,170.82
</coordinates>
</Point>
</Placemark>
<Placemark>
<name>
Mon Dec 26 17:37:12 2016 S=2.05 Km/hr
</name>
<styleUrl>
#styleMap_TLP_Normal
</styleUrl>
<Point>
<coordinates>
-64.9307861,-10.8494549,166.64
</coordinates>
</Point>
</Placemark>
<Placemark>
<name>
Mon Dec 26 17:37:22 2016 S=1.63 Km/hr
</name>
<styleUrl>
#styleMap_TLP_Normal
</styleUrl>
<Point>
<coordinates>
-64.9308319,-10.8495426,163.60
</coordinates>
</Point>
</Placemark>
<Placemark>
<name>
Mon Dec 26 17:37:32 2016 S=2.32 Km/hr
</name>
<styleUrl>
#styleMap_TLP_Normal
</styleUrl>
<Point>
<coordinates>
-64.9308701,-10.8496008,163.28
</coordinates>
</Point>
</Placemark>
<Placemark>
<name>
Mon Dec 26 17:37:42 2016 S=2.32 Km/hr
</name>
<styleUrl>
#styleMap_TLP_Normal
</styleUrl>
<Point>
<coordinates>
-64.9309235,-10.8497896,162.13
</coordinates>
</Point>
</Placemark>
<Placemark>
<name>
Mon Dec 26 17:37:52 2016 S=2.94 Km/hr
</name>
<styleUrl>
#styleMap_TLP_Normal
</styleUrl>
<Point>
<coordinates>
-64.9309082,-10.8498840,162.25
</coordinates>
</Point>
</Placemark>
<Placemark>
<name>
Mon Dec 26 17:38:02 2016 S=2.90 Km/hr
</name>
<styleUrl>
#styleMap_TLP_Normal
</styleUrl>
<Point>
<coordinates>
-64.9309158,-10.8499889,161.24
</coordinates>
</Point>
</Placemark>
<Placemark>
<name>
Mon Dec 26 17:38:12 2016 S=1.77 Km/hr
</name>
<styleUrl>
#styleMap_TLP_Normal
</styleUrl>
<Point>
<coordinates>
-64.9309464,-10.8500910,160.46
</coordinates>
</Point>
</Placemark>
<Placemark>
<name>
Mon Dec 26 17:38:22 2016 S=1.70 Km/hr
</name>
<styleUrl>
#styleMap_TLP_Normal
</styleUrl>
<Point>
<coordinates>
-64.9309921,-10.8501749,161.30
</coordinates>
</Point>
</Placemark>
<Placemark>
<name>
Mon Dec 26 17:38:32 2016 S=4.24 Km/hr
</name>
<styleUrl>
#styleMap_TLP_Normal
</styleUrl>
<Point>
<coordinates>
-64.9309845,-10.8503494,161.82
</coordinates>
</Point>
</Placemark>
<Placemark>
<name>
Mon Dec 26 17:38:42 2016 S=1.91 Km/hr
</name>
<styleUrl>
#styleMap_TLP_Normal
</styleUrl>
<Point>
<coordinates>
-64.9310303,-10.8504629,162.41
</coordinates>
</Point>
</Placemark>
<Placemark>
<name>
Mon Dec 26 17:38:52 2016 S=1.80 Km/hr
</name>
<styleUrl>
#styleMap_TLP_Normal
</styleUrl>
<Point>
<coordinates>
-64.9310074,-10.8505154,164.73
</coordinates>
</Point>
</Placemark>
<Placemark>
<name>
Mon Dec 26 17:39:02 2016 S=3.44 Km/hr
</name>
<styleUrl>
#styleMap_TLP_Normal
</styleUrl>
<Point>
<coordinates>
-64.9309540,-10.8506479,164.90
</coordinates>
</Point>
</Placemark>
<Placemark>
<name>
Mon Dec 26 17:39:12 2016 S=1.10 Km/hr
</name>
<styleUrl>
#styleMap_TLP_Normal
</styleUrl>
<Point>
<coordinates>
-64.9309616,-10.8507214,165.80
</coordinates>
</Point>
</Placemark>
<Placemark>
<name>
Mon Dec 26 17:39:22 2016 S=1.80 Km/hr
</name>
<styleUrl>
#styleMap_TLP_Normal
</styleUrl>
<Point>
<coordinates>
-64.9310379,-10.8508511,166.00
</coordinates>
</Point>
</Placemark>
<Placemark>
<name>
Mon Dec 26 17:39:32 2016 S=1.91 Km/hr
</name>
<styleUrl>
#styleMap_TLP_Normal
</styleUrl>
<Point>
<coordinates>
-64.9310150,-10.8509741,168.16
</coordinates>
</Point>
</Placemark>
<Placemark>
<name>
Mon Dec 26 17:39:42 2016 S=1.85 Km/hr
</name>
<styleUrl>
#styleMap_TLP_Normal
</styleUrl>
<Point>
<coordinates>
-64.9309769,-10.8510370,168.84
</coordinates>
</Point>
</Placemark>
<Placemark>
<name>
Mon Dec 26 17:39:52 2016 S=1.42 Km/hr
</name>
<styleUrl>
#styleMap_TLP_Normal
</styleUrl>
<Point>
<coordinates>
-64.9309082,-10.8511391,169.81
</coordinates>
</Point>
</Placemark>
<Placemark>
<name>
Mon Dec 26 17:40:02 2016 S=1.73 Km/hr
</name>
<styleUrl>
#styleMap_TLP_Normal
</styleUrl>
<Point>
<coordinates>
-64.9308548,-10.8512506,170.04
</coordinates>
</Point>
</Placemark>
<Placemark>
<name>
Mon Dec 26 17:40:12 2016 S=1.26 Km/hr
</name>
<styleUrl>
#styleMap_TLP_Normal
</styleUrl>
<Point>
<coordinates>
-64.9307938,-10.8513470,169.64
</coordinates>
</Point>
</Placemark>
<Placemark>
<name>
Mon Dec 26 17:40:22 2016 S=2.23 Km/hr
</name>
<styleUrl>
#styleMap_TLP_Normal
</styleUrl>
<Point>
<coordinates>
-64.9307556,-10.8514633,168.48
</coordinates>
</Point>
</Placemark>
<Placemark>
<name>
Mon Dec 26 17:40:32 2016 S=1.93 Km/hr
</name>
<styleUrl>
#styleMap_TLP_Normal
</styleUrl>
<Point>
<coordinates>
-64.9308014,-10.8515835,168.42
</coordinates>
</Point>
</Placemark>
<Placemark>
<name>
Mon Dec 26 17:40:42 2016 S=1.71 Km/hr
</name>
<styleUrl>
#styleMap_TLP_Normal
</styleUrl>
<Point>
<coordinates>
-64.9308243,-10.8517084,168.89
</coordinates>
</Point>
</Placemark>
<Placemark>
<name>
Mon Dec 26 17:40:52 2016 S=2.44 Km/hr
</name>
<styleUrl>
#styleMap_TLP_Normal
</styleUrl>
<Point>
<coordinates>
-64.9307404,-10.8518476,170.90
</coordinates>
</Point>
</Placemark>
<Placemark>
<name>
Mon Dec 26 17:41:02 2016 S=2.29 Km/hr
</name>
<styleUrl>
#styleMap_TLP_Normal
</styleUrl>
<Point>
<coordinates>
-64.9307404,-10.8519497,172.04
</coordinates>
</Point>
</Placemark>
<Placemark>
<name>
Mon Dec 26 17:41:12 2016 S=0.85 Km/hr
</name>
<styleUrl>
#styleMap_TLP_Normal
</styleUrl>
<Point>
<coordinates>
-64.9306946,-10.8519907,170.58
</coordinates>
</Point>
</Placemark>
<Placemark>
<name>
Mon Dec 26 17:41:22 2016 S=1.34 Km/hr
</name>
<styleUrl>
#styleMap_TLP_Normal
</styleUrl>
<Point>
<coordinates>
-64.9306717,-10.8520479,170.59
</coordinates>
</Point>
</Placemark>
<Placemark>
<name>
Mon Dec 26 17:41:32 2016 S=1.66 Km/hr
</name>
<styleUrl>
#styleMap_TLP_Normal
</styleUrl>
<Point>
<coordinates>
-64.9306335,-10.8521576,169.98
</coordinates>
</Point>
</Placemark>
<Placemark>
<name>
Mon Dec 26 17:41:42 2016 S=2.19 Km/hr
</name>
<styleUrl>
#styleMap_TLP_Normal
</styleUrl>
<Point>
<coordinates>
-64.9305649,-10.8523369,168.86
</coordinates>
</Point>
</Placemark>
<Placemark>
<name>
Mon Dec 26 17:41:52 2016 S=1.51 Km/hr
</name>
<styleUrl>
#styleMap_TLP_Normal
</styleUrl>
<Point>
<coordinates>
-64.9304962,-10.8524408,168.00
</coordinates>
</Point>
</Placemark>
<Placemark>
<name>
Mon Dec 26 17:42:02 2016 S=0.98 Km/hr
</name>
<styleUrl>
#styleMap_TLP_Normal
</styleUrl>
<Point>
<coordinates>
-64.9304962,-10.8525372,167.74
</coordinates>
</Point>
</Placemark>
<Placemark>
<name>
Mon Dec 26 17:42:12 2016 S=1.05 Km/hr
</name>
<styleUrl>
#styleMap_TLP_Normal
</styleUrl>
<Point>
<coordinates>
-64.9304810,-10.8525848,168.05
</coordinates>
</Point>
</Placemark>
<Placemark>
<name>
Mon Dec 26 17:42:22 2016 S=1.68 Km/hr
</name>
<styleUrl>
#styleMap_TLP_Normal
</styleUrl>
<Point>
<coordinates>
-64.9304199,-10.8527088,168.95
</coordinates>
</Point>
</Placemark>
<Placemark>
<name>
Mon Dec 26 17:42:32 2016 S=1.50 Km/hr
</name>
<styleUrl>
#styleMap_TLP_Normal
</styleUrl>
<Point>
<coordinates>
-64.9303436,-10.8528271,168.37
</coordinates>
</Point>
</Placemark>
<Placemark>
<name>
Mon Dec 26 17:42:42 2016 S=2.04 Km/hr
</name>
<styleUrl>
#styleMap_TLP_Normal
</styleUrl>
<Point>
<coordinates>
-64.9303055,-10.8530378,167.71
</coordinates>
</Point>
</Placemark>
<Placemark>
<name>
Mon Dec 26 17:42:52 2016 S=1.25 Km/hr
</name>
<styleUrl>
#styleMap_TLP_Normal
</styleUrl>
<Point>
<coordinates>
-64.9302750,-10.8531275,168.72
</coordinates>
</Point>
</Placemark>
<Placemark>
<name>
Mon Dec 26 17:43:02 2016 S=2.94 Km/hr
</name>
<styleUrl>
#styleMap_TLP_Normal
</styleUrl>
<Point>
<coordinates>
-64.9302521,-10.8532438,170.06
</coordinates>
</Point>
</Placemark>
<Placemark>
<name>
Mon Dec 26 17:43:12 2016 S=2.32 Km/hr
</name>
<styleUrl>
#styleMap_TLP_Normal
</styleUrl>
<Point>
<coordinates>
-64.9301758,-10.8533449,170.38
</coordinates>
</Point>
</Placemark>
<Placemark>
<name>
Mon Dec 26 17:43:22 2016 S=1.46 Km/hr
</name>
<styleUrl>
#styleMap_TLP_Normal
</styleUrl>
<Point>
<coordinates>
-64.9302292,-10.8534575,170.37
</coordinates>
</Point>
</Placemark>
<Placemark>
<name>
Mon Dec 26 17:43:32 2016 S=2.58 Km/hr
</name>
<styleUrl>
#styleMap_TLP_Normal
</styleUrl>
<Point>
<coordinates>
-64.9301834,-10.8535662,170.34
</coordinates>
</Point>
</Placemark>
<Placemark>
<name>
Mon Dec 26 17:43:42 2016 S=3.00 Km/hr
</name>
<styleUrl>
#styleMap_TLP_Normal
</styleUrl>
<Point>
<coordinates>
-64.9301300,-10.8537006,171.42
</coordinates>
</Point>
</Placemark>
<Placemark>
<name>
Mon Dec 26 17:43:52 2016 S=3.20 Km/hr
</name>
<styleUrl>
#styleMap_TLP_Normal
</styleUrl>
<Point>
<coordinates>
-64.9301071,-10.8538351,171.89
</coordinates>
</Point>
</Placemark>
<Placemark>
<name>
Mon Dec 26 17:44:02 2016 S=1.98 Km/hr
</name>
<styleUrl>
#styleMap_TLP_Normal
</styleUrl>
<Point>
<coordinates>
-64.9300919,-10.8539228,172.73
</coordinates>
</Point>
</Placemark>
<Placemark>
<name>
Mon Dec 26 17:44:12 2016 S=1.58 Km/hr
</name>
<styleUrl>
#styleMap_TLP_Normal
</styleUrl>
<Point>
<coordinates>
-64.9300919,-10.8539925,174.00
</coordinates>
</Point>
</Placemark>
<Placemark>
<name>
Mon Dec 26 17:44:22 2016 S=2.12 Km/hr
</name>
<styleUrl>
#styleMap_TLP_Normal
</styleUrl>
<Point>
<coordinates>
-64.9300919,-10.8540983,174.99
</coordinates>
</Point>
</Placemark>
<Placemark>
<name>
Mon Dec 26 17:44:32 2016 S=1.89 Km/hr
</name>
<styleUrl>
#styleMap_TLP_Normal
</styleUrl>
<Point>
<coordinates>
-64.9300842,-10.8542156,176.45
</coordinates>
</Point>
</Placemark>
<Placemark>
<name>
Mon Dec 26 17:44:42 2016 S=1.88 Km/hr
</name>
<styleUrl>
#styleMap_TLP_Normal
</styleUrl>
<Point>
<coordinates>
-64.9299927,-10.8542919,177.95
</coordinates>
</Point>
</Placemark>
<Placemark>
<name>
Mon Dec 26 17:44:52 2016 S=1.66 Km/hr
</name>
<styleUrl>
#styleMap_TLP_Normal
</styleUrl>
<Point>
<coordinates>
-64.9299393,-10.8544044,179.28
</coordinates>
</Point>
</Placemark>
<Placemark>
<name>
Mon Dec 26 17:45:02 2016 S=1.43 Km/hr
</name>
<styleUrl>
#styleMap_TLP_Normal
</styleUrl>
<Point>
<coordinates>
-64.9298706,-10.8545303,179.28
</coordinates>
</Point>
</Placemark>
<Placemark>
<name>
Mon Dec 26 17:45:12 2016 S=1.59 Km/hr
</name>
<styleUrl>
#styleMap_TLP_Normal
</styleUrl>
<Point>
<coordinates>
-64.9298172,-10.8546162,180.28
</coordinates>
</Point>
</Placemark>
<Placemark>
<name>
Mon Dec 26 17:45:22 2016 S=2.80 Km/hr
</name>
<styleUrl>
#styleMap_TLP_Normal
</styleUrl>
<Point>
<coordinates>
-64.9297791,-10.8547211,182.79
</coordinates>
</Point>
</Placemark>
<Placemark>
<name>
Mon Dec 26 17:45:32 2016 S=2.60 Km/hr
</name>
<styleUrl>
#styleMap_TLP_Normal
</styleUrl>
<Point>
<coordinates>
-64.9297104,-10.8548250,184.69
</coordinates>
</Point>
</Placemark>
<Placemark>
<name>
Mon Dec 26 17:45:42 2016 S=1.52 Km/hr
</name>
<styleUrl>
#styleMap_TLP_Normal
</styleUrl>
<Point>
<coordinates>
-64.9296722,-10.8549652,185.05
</coordinates>
</Point>
</Placemark>
<Placemark>
<name>
Mon Dec 26 17:45:52 2016 S=2.70 Km/hr
</name>
<styleUrl>
#styleMap_TLP_Normal
</styleUrl>
<Point>
<coordinates>
-64.9296646,-10.8550863,185.55
</coordinates>
</Point>
</Placemark>
<Placemark>
<name>
Mon Dec 26 17:46:02 2016 S=3.48 Km/hr
</name>
<styleUrl>
#styleMap_TLP_Normal
</styleUrl>
<Point>
<coordinates>
-64.9296036,-10.8552542,184.14
</coordinates>
</Point>
</Placemark>
<Placemark>
<name>
Mon Dec 26 17:46:12 2016 S=1.97 Km/hr
</name>
<styleUrl>
#styleMap_TLP_Normal
</styleUrl>
<Point>
<coordinates>
-64.9295502,-10.8553572,183.13
</coordinates>
</Point>
</Placemark>
<Placemark>
<name>
Mon Dec 26 17:46:22 2016 S=3.91 Km/hr
</name>
<styleUrl>
#styleMap_TLP_Normal
</styleUrl>
<Point>
<coordinates>
-64.9295044,-10.8555012,182.88
</coordinates>
</Point>
</Placemark>
<Placemark>
<name>
Mon Dec 26 17:46:32 2016 S=1.33 Km/hr
</name>
<styleUrl>
#styleMap_TLP_Normal
</styleUrl>
<Point>
<coordinates>
-64.9295197,-10.8555603,184.84
</coordinates>
</Point>
</Placemark>
<Placemark>
<name>
Mon Dec 26 17:46:42 2016 S=1.31 Km/hr
</name>
<styleUrl>
#styleMap_TLP_Normal
</styleUrl>
<Point>
<coordinates>
-64.9295959,-10.8556232,184.62
</coordinates>
</Point>
</Placemark>
<Placemark>
<name>
Mon Dec 26 17:46:52 2016 S=2.55 Km/hr
</name>
<styleUrl>
#styleMap_TLP_Normal
</styleUrl>
<Point>
<coordinates>
-64.9295654,-10.8557482,183.66
</coordinates>
</Point>
</Placemark>
<Placemark>
<name>
Mon Dec 26 17:47:02 2016 S=3.34 Km/hr
</name>
<styleUrl>
#styleMap_TLP_Normal
</styleUrl>
<Point>
<coordinates>
-64.9295654,-10.8558664,181.77
</coordinates>
</Point>
</Placemark>
<Placemark>
<name>
Mon Dec 26 17:47:12 2016 S=3.09 Km/hr
</name>
<styleUrl>
#styleMap_TLP_Normal
</styleUrl>
<Point>
<coordinates>
-64.9296036,-10.8560801,178.10
</coordinates>
</Point>
</Placemark>
<Placemark>
<name>
Mon Dec 26 17:47:22 2016 S=1.87 Km/hr
</name>
<styleUrl>
#styleMap_TLP_Normal
</styleUrl>
<Point>
<coordinates>
-64.9295883,-10.8561659,176.59
</coordinates>
</Point>
</Placemark>
<Placemark>
<name>
Mon Dec 26 17:47:32 2016 S=1.57 Km/hr
</name>
<styleUrl>
#styleMap_TLP_Normal
</styleUrl>
<Point>
<coordinates>
-64.9295883,-10.8562660,175.78
</coordinates>
</Point>
</Placemark>
<Placemark>
<name>
Mon Dec 26 17:47:42 2016 S=1.24 Km/hr
</name>
<styleUrl>
#styleMap_TLP_Normal
</styleUrl>
<Point>
<coordinates>
-64.9296036,-10.8563356,174.93
</coordinates>
</Point>
</Placemark>
<Placemark>
<name>
Mon Dec 26 17:47:52 2016 S=1.92 Km/hr
</name>
<styleUrl>
#styleMap_TLP_Normal
</styleUrl>
<Point>
<coordinates>
-64.9295883,-10.8564005,175.98
</coordinates>
</Point>
</Placemark>
<Placemark>
<name>
Mon Dec 26 17:48:02 2016 S=3.04 Km/hr
</name>
<styleUrl>
#styleMap_TLP_Normal
</styleUrl>
<Point>
<coordinates>
-64.9294815,-10.8565083,175.65
</coordinates>
</Point>
</Placemark>
<Placemark>
<name>
Mon Dec 26 17:48:12 2016 S=2.12 Km/hr
</name>
<styleUrl>
#styleMap_TLP_Normal
</styleUrl>
<Point>
<coordinates>
-64.9295654,-10.8566294,176.22
</coordinates>
</Point>
</Placemark>
<Placemark>
<name>
Mon Dec 26 17:48:22 2016 S=1.50 Km/hr
</name>
<styleUrl>
#styleMap_TLP_Normal
</styleUrl>
<Point>
<coordinates>
-64.9295044,-10.8567219,176.55
</coordinates>
</Point>
</Placemark>
<Placemark>
<name>
Mon Dec 26 17:48:32 2016 S=1.73 Km/hr
</name>
<styleUrl>
#styleMap_TLP_Normal
</styleUrl>
<Point>
<coordinates>
-64.9294205,-10.8567905,176.14
</coordinates>
</Point>
</Placemark>
<Placemark>
<name>
Mon Dec 26 17:48:42 2016 S=2.30 Km/hr
</name>
<styleUrl>
#styleMap_TLP_Normal
</styleUrl>
<Point>
<coordinates>
-64.9293747,-10.8568983,176.55
</coordinates>
</Point>
</Placemark>
<Placemark>
<name>
Mon Dec 26 17:48:52 2016 S=2.45 Km/hr
</name>
<styleUrl>
#styleMap_TLP_Normal
</styleUrl>
<Point>
<coordinates>
-64.9292679,-10.8569622,177.26
</coordinates>
</Point>
</Placemark>
<Placemark>
<name>
Mon Dec 26 17:49:02 2016 S=0.92 Km/hr
</name>
<styleUrl>
#styleMap_TLP_Normal
</styleUrl>
<Point>
<coordinates>
-64.9291763,-10.8570185,176.18
</coordinates>
</Point>
</Placemark>
<Placemark>
<name>
Mon Dec 26 17:49:12 2016 S=0.57 Km/hr
</name>
<styleUrl>
#styleMap_TLP_Normal
</styleUrl>
<Point>
<coordinates>
-64.9291687,-10.8570414,176.59
</coordinates>
</Point>
</Placemark>
<Placemark>
<name>
Mon Dec 26 17:49:22 2016 S=0.58 Km/hr
</name>
<styleUrl>
#styleMap_TLP_Normal
</styleUrl>
<Point>
<coordinates>
-64.9291153,-10.8571224,176.40
</coordinates>
</Point>
</Placemark>
<Placemark>
<name>
Mon Dec 26 17:49:32 2016 S=0.80 Km/hr
</name>
<styleUrl>
#styleMap_TLP_Normal
</styleUrl>
<Point>
<coordinates>
-64.9290924,-10.8570871,176.03
</coordinates>
</Point>
</Placemark>
<Placemark>
<name>
Mon Dec 26 17:49:42 2016 S=0.95 Km/hr
</name>
<styleUrl>
#styleMap_TLP_Normal
</styleUrl>
<Point>
<coordinates>
-64.9291000,-10.8571177,176.99
</coordinates>
</Point>
</Placemark>
<Placemark>
<name>
Mon Dec 26 17:49:52 2016 S=1.42 Km/hr
</name>
<styleUrl>
#styleMap_TLP_Normal
</styleUrl>
<Point>
<coordinates>
-64.9290161,-10.8572388,172.91
</coordinates>
</Point>
</Placemark>
<Placemark>
<name>
Mon Dec 26 17:50:02 2016 S=1.02 Km/hr
</name>
<styleUrl>
#styleMap_TLP_Normal
</styleUrl>
<Point>
<coordinates>
-64.9290390,-10.8572512,172.68
</coordinates>
</Point>
</Placemark>
<Placemark>
<name>
Mon Dec 26 17:50:12 2016 S=3.30 Km/hr
</name>
<styleUrl>
#styleMap_TLP_Normal
</styleUrl>
<Point>
<coordinates>
-64.9290848,-10.8571997,172.87
</coordinates>
</Point>
</Placemark>
<Placemark>
<name>
Mon Dec 26 17:50:22 2016 S=2.36 Km/hr
</name>
<styleUrl>
#styleMap_TLP_Normal
</styleUrl>
<Point>
<coordinates>
-64.9291153,-10.8571196,172.68
</coordinates>
</Point>
</Placemark>
<Placemark>
<name>
Mon Dec 26 17:50:32 2016 S=0.49 Km/hr
</name>
<styleUrl>
#styleMap_TLP_Normal
</styleUrl>
<Point>
<coordinates>
-64.9291992,-10.8570166,171.80
</coordinates>
</Point>
</Placemark>
<Placemark>
<name>
Mon Dec 26 17:50:42 2016 S=2.14 Km/hr
</name>
<styleUrl>
#styleMap_TLP_Normal
</styleUrl>
<Point>
<coordinates>
-64.9293747,-10.8570776,170.71
</coordinates>
</Point>
</Placemark>
<Placemark>
<name>
Mon Dec 26 17:50:52 2016 S=2.70 Km/hr
</name>
<styleUrl>
#styleMap_TLP_Normal
</styleUrl>
<Point>
<coordinates>
-64.9293518,-10.8571634,170.20
</coordinates>
</Point>
</Placemark>
<Placemark>
<name>
Mon Dec 26 17:51:02 2016 S=1.48 Km/hr
</name>
<styleUrl>
#styleMap_TLP_Normal
</styleUrl>
<Point>
<coordinates>
-64.9293671,-10.8572636,168.58
</coordinates>
</Point>
</Placemark>
<Placemark>
<name>
Mon Dec 26 17:51:12 2016 S=1.05 Km/hr
</name>
<styleUrl>
#styleMap_TLP_Normal
</styleUrl>
<Point>
<coordinates>
-64.9293900,-10.8573160,168.28
</coordinates>
</Point>
</Placemark>
<Placemark>
<name>
Mon Dec 26 17:51:22 2016 S=2.06 Km/hr
</name>
<styleUrl>
#styleMap_TLP_Normal
</styleUrl>
<Point>
<coordinates>
-64.9293594,-10.8574152,168.82
</coordinates>
</Point>
</Placemark>
<Placemark>
<name>
Mon Dec 26 17:51:32 2016 S=2.44 Km/hr
</name>
<styleUrl>
#styleMap_TLP_Normal
</styleUrl>
<Point>
<coordinates>
-64.9294052,-10.8575897,167.83
</coordinates>
</Point>
</Placemark>
<Placemark>
<name>
Mon Dec 26 17:51:42 2016 S=1.36 Km/hr
</name>
<styleUrl>
#styleMap_TLP_Normal
</styleUrl>
<Point>
<coordinates>
-64.9294739,-10.8577328,164.72
</coordinates>
</Point>
</Placemark>
<Placemark>
<name>
Mon Dec 26 17:51:52 2016 S=0.20 Km/hr
</name>
<styleUrl>
#styleMap_TLP_Normal
</styleUrl>
<Point>
<coordinates>
-64.9294662,-10.8577337,164.36
</coordinates>
</Point>
</Placemark>
<Placemark>
<name>
Mon Dec 26 17:52:02 2016 S=0.33 Km/hr
</name>
<styleUrl>
#styleMap_TLP_Normal
</styleUrl>
<Point>
<coordinates>
-64.9295273,-10.8577185,164.03
</coordinates>
</Point>
</Placemark>
<Placemark>
<name>
Mon Dec 26 17:52:12 2016 S=1.36 Km/hr
</name>
<styleUrl>
#styleMap_TLP_Normal
</styleUrl>
<Point>
<coordinates>
-64.9295349,-10.8577213,164.15
</coordinates>
</Point>
</Placemark>
<Placemark>
<name>
Mon Dec 26 17:52:22 2016 S=0.96 Km/hr
</name>
<styleUrl>
#styleMap_TLP_Normal
</styleUrl>
<Point>
<coordinates>
-64.9295807,-10.8576994,164.02
</coordinates>
</Point>
</Placemark>
<Placemark>
<name>
Mon Dec 26 17:52:32 2016 S=0.91 Km/hr
</name>
<styleUrl>
#styleMap_TLP_Normal
</styleUrl>
<Point>
<coordinates>
-64.9295807,-10.8576860,163.84
</coordinates>
</Point>
</Placemark>
<Placemark>
<name>
Mon Dec 26 17:52:42 2016 S=0.69 Km/hr
</name>
<styleUrl>
#styleMap_TLP_Normal
</styleUrl>
<Point>
<coordinates>
-64.9295425,-10.8577070,163.34
</coordinates>
</Point>
</Placemark>
<Placemark>
<name>
Mon Dec 26 17:52:52 2016 S=0.46 Km/hr
</name>
<styleUrl>
#styleMap_TLP_Normal
</styleUrl>
<Point>
<coordinates>
-64.9295273,-10.8576880,162.41
</coordinates>
</Point>
</Placemark>
<Placemark>
<name>
Mon Dec 26 17:53:02 2016 S=1.43 Km/hr
</name>
<styleUrl>
#styleMap_TLP_Normal
</styleUrl>
<Point>
<coordinates>
-64.9295273,-10.8576880,162.29
</coordinates>
</Point>
</Placemark>
<Placemark>
<name>
Mon Dec 26 17:53:12 2016 S=0.71 Km/hr
</name>
<styleUrl>
#styleMap_TLP_Normal
</styleUrl>
<Point>
<coordinates>
-64.9295273,-10.8576517,161.81
</coordinates>
</Point>
</Placemark>
<Placemark>
<name>
Mon Dec 26 17:53:22 2016 S=0.49 Km/hr
</name>
<styleUrl>
#styleMap_TLP_Normal
</styleUrl>
<Point>
<coordinates>
-64.9295349,-10.8576517,161.63
</coordinates>
</Point>
</Placemark>
<Placemark>
<name>
Mon Dec 26 17:53:32 2016 S=0.59 Km/hr
</name>
<styleUrl>
#styleMap_TLP_Normal
</styleUrl>
<Point>
<coordinates>
-64.9295197,-10.8576546,161.57
</coordinates>
</Point>
</Placemark>
<Placemark>
<name>
Mon Dec 26 17:53:42 2016 S=0.53 Km/hr
</name>
<styleUrl>
#styleMap_TLP_Normal
</styleUrl>
<Point>
<coordinates>
-64.9295044,-10.8576517,161.48
</coordinates>
</Point>
</Placemark>
<Placemark>
<name>
Mon Dec 26 17:53:52 2016 S=0.21 Km/hr
</name>
<styleUrl>
#styleMap_TLP_Normal
</styleUrl>
<Point>
<coordinates>
-64.9294891,-10.8576517,161.45
</coordinates>
</Point>
</Placemark>
<Placemark>
<name>
Mon Dec 26 17:54:02 2016 S=0.72 Km/hr
</name>
<styleUrl>
#styleMap_TLP_Normal
</styleUrl>
<Point>
<coordinates>
-64.9294968,-10.8576603,161.50
</coordinates>
</Point>
</Placemark>
<Placemark>
<name>
Mon Dec 26 17:54:12 2016 S=0.27 Km/hr
</name>
<styleUrl>
#styleMap_TLP_Normal
</styleUrl>
<Point>
<coordinates>
-64.9295044,-10.8576651,161.44
</coordinates>
</Point>
</Placemark>
<Placemark>
<name>
Mon Dec 26 17:54:22 2016 S=0.88 Km/hr
</name>
<styleUrl>
#styleMap_TLP_Normal
</styleUrl>
<Point>
<coordinates>
-64.9294968,-10.8576584,161.39
</coordinates>
</Point>
</Placemark>
<Placemark>
<name>
Mon Dec 26 17:54:32 2016 S=0.86 Km/hr
</name>
<styleUrl>
#styleMap_TLP_Normal
</styleUrl>
<Point>
<coordinates>
-64.9294739,-10.8576527,161.37
</coordinates>
</Point>
</Placemark>
<Placemark>
<name>
Mon Dec 26 17:54:42 2016 S=0.29 Km/hr
</name>
<styleUrl>
#styleMap_TLP_Normal
</styleUrl>
<Point>
<coordinates>
-64.9294586,-10.8576498,161.33
</coordinates>
</Point>
</Placemark>
<Placemark>
<name>
Mon Dec 26 17:54:52 2016 S=0.92 Km/hr
</name>
<styleUrl>
#styleMap_TLP_Normal
</styleUrl>
<Point>
<coordinates>
-64.9294510,-10.8576536,161.38
</coordinates>
</Point>
</Placemark>
<Placemark>
<name>
Mon Dec 26 17:55:02 2016 S=0.96 Km/hr
</name>
<styleUrl>
#styleMap_TLP_Normal
</styleUrl>
<Point>
<coordinates>
-64.9294586,-10.8576565,161.39
</coordinates>
</Point>
</Placemark>
<Placemark>
<name>
Mon Dec 26 17:55:12 2016 S=0.94 Km/hr
</name>
<styleUrl>
#styleMap_TLP_Normal
</styleUrl>
<Point>
<coordinates>
-64.9296112,-10.8577404,162.13
</coordinates>
</Point>
</Placemark>
<Placemark>
<name>
Mon Dec 26 17:55:22 2016 S=0.64 Km/hr
</name>
<styleUrl>
#styleMap_TLP_Normal
</styleUrl>
<Point>
<coordinates>
-64.9295807,-10.8576899,162.43
</coordinates>
</Point>
</Placemark>
<Placemark>
<name>
Mon Dec 26 17:55:32 2016 S=0.59 Km/hr
</name>
<styleUrl>
#styleMap_TLP_Normal
</styleUrl>
<Point>
<coordinates>
-64.9295731,-10.8576870,162.46
</coordinates>
</Point>
</Placemark>
<Placemark>
<name>
Mon Dec 26 17:55:42 2016 S=0.71 Km/hr
</name>
<styleUrl>
#styleMap_TLP_Normal
</styleUrl>
<Point>
<coordinates>
-64.9295654,-10.8576756,162.48
</coordinates>
</Point>
</Placemark>
<Placemark>
<name>
Mon Dec 26 17:55:52 2016 S=1.39 Km/hr
</name>
<styleUrl>
#styleMap_TLP_Normal
</styleUrl>
<Point>
<coordinates>
-64.9295578,-10.8576431,162.42
</coordinates>
</Point>
</Placemark>
<Placemark>
<name>
Mon Dec 26 17:56:02 2016 S=1.93 Km/hr
</name>
<styleUrl>
#styleMap_TLP_Normal
</styleUrl>
<Point>
<coordinates>
-64.9295578,-10.8575706,162.01
</coordinates>
</Point>
</Placemark>
<Placemark>
<name>
Mon Dec 26 17:56:12 2016 S=2.02 Km/hr
</name>
<styleUrl>
#styleMap_TLP_Normal
</styleUrl>
<Point>
<coordinates>
-64.9295273,-10.8574486,162.50
</coordinates>
</Point>
</Placemark>
<Placemark>
<name>
Mon Dec 26 17:56:22 2016 S=2.12 Km/hr
</name>
<styleUrl>
#styleMap_TLP_Normal
</styleUrl>
<Point>
<coordinates>
-64.9295044,-10.8574095,161.87
</coordinates>
</Point>
</Placemark>
<Placemark>
<name>
Mon Dec 26 17:56:32 2016 S=3.12 Km/hr
</name>
<styleUrl>
#styleMap_TLP_Normal
</styleUrl>
<Point>
<coordinates>
-64.9295044,-10.8572817,161.58
</coordinates>
</Point>
</Placemark>
<Placemark>
<name>
Mon Dec 26 17:56:42 2016 S=2.22 Km/hr
</name>
<styleUrl>
#styleMap_TLP_Normal
</styleUrl>
<Point>
<coordinates>
-64.9294739,-10.8571634,160.32
</coordinates>
</Point>
</Placemark>
<Placemark>
<name>
Mon Dec 26 17:56:52 2016 S=1.55 Km/hr
</name>
<styleUrl>
#styleMap_TLP_Normal
</styleUrl>
<Point>
<coordinates>
-64.9294128,-10.8571100,160.01
</coordinates>
</Point>
</Placemark>
<Placemark>
<name>
Mon Dec 26 17:57:02 2016 S=2.82 Km/hr
</name>
<styleUrl>
#styleMap_TLP_Normal
</styleUrl>
<Point>
<coordinates>
-64.9294510,-10.8569994,160.15
</coordinates>
</Point>
</Placemark>
<Placemark>
<name>
Mon Dec 26 17:57:12 2016 S=1.25 Km/hr
</name>
<styleUrl>
#styleMap_TLP_Normal
</styleUrl>
<Point>
<coordinates>
-64.9294815,-10.8569221,160.60
</coordinates>
</Point>
</Placemark>
<Placemark>
<name>
Mon Dec 26 17:57:22 2016 S=2.19 Km/hr
</name>
<styleUrl>
#styleMap_TLP_Normal
</styleUrl>
<Point>
<coordinates>
-64.9295120,-10.8568087,160.37
</coordinates>
</Point>
</Placemark>
<Placemark>
<name>
Mon Dec 26 17:57:32 2016 S=2.49 Km/hr
</name>
<styleUrl>
#styleMap_TLP_Normal
</styleUrl>
<Point>
<coordinates>
-64.9295654,-10.8567076,161.02
</coordinates>
</Point>
</Placemark>
<Placemark>
<name>
Mon Dec 26 17:57:42 2016 S=1.82 Km/hr
</name>
<styleUrl>
#styleMap_TLP_Normal
</styleUrl>
<Point>
<coordinates>
-64.9296341,-10.8565969,160.25
</coordinates>
</Point>
</Placemark>
<Placemark>
<name>
Mon Dec 26 17:57:52 2016 S=1.85 Km/hr
</name>
<styleUrl>
#styleMap_TLP_Normal
</styleUrl>
<Point>
<coordinates>
-64.9296875,-10.8564949,160.08
</coordinates>
</Point>
</Placemark>
<Placemark>
<name>
Mon Dec 26 17:58:02 2016 S=1.84 Km/hr
</name>
<styleUrl>
#styleMap_TLP_Normal
</styleUrl>
<Point>
<coordinates>
-64.9297485,-10.8564053,158.94
</coordinates>
</Point>
</Placemark>
<Placemark>
<name>
Mon Dec 26 17:58:12 2016 S=2.17 Km/hr
</name>
<styleUrl>
#styleMap_TLP_Normal
</styleUrl>
<Point>
<coordinates>
-64.9297485,-10.8562737,157.74
</coordinates>
</Point>
</Placemark>
<Placemark>
<name>
Mon Dec 26 17:58:22 2016 S=1.64 Km/hr
</name>
<styleUrl>
#styleMap_TLP_Normal
</styleUrl>
<Point>
<coordinates>
-64.9297333,-10.8561726,157.89
</coordinates>
</Point>
</Placemark>
<Placemark>
<name>
Mon Dec 26 17:58:32 2016 S=3.09 Km/hr
</name>
<styleUrl>
#styleMap_TLP_Normal
</styleUrl>
<Point>
<coordinates>
-64.9296722,-10.8560286,158.23
</coordinates>
</Point>
</Placemark>
<Placemark>
<name>
Mon Dec 26 17:58:42 2016 S=2.32 Km/hr
</name>
<styleUrl>
#styleMap_TLP_Normal
</styleUrl>
<Point>
<coordinates>
-64.9297180,-10.8558969,157.25
</coordinates>
</Point>
</Placemark>
<Placemark>
<name>
Mon Dec 26 17:58:52 2016 S=2.10 Km/hr
</name>
<styleUrl>
#styleMap_TLP_Normal
</styleUrl>
<Point>
<coordinates>
-64.9297333,-10.8558207,157.48
</coordinates>
</Point>
</Placemark>
<Placemark>
<name>
Mon Dec 26 17:59:02 2016 S=2.36 Km/hr
</name>
<styleUrl>
#styleMap_TLP_Normal
</styleUrl>
<Point>
<coordinates>
-64.9297714,-10.8556986,157.24
</coordinates>
</Point>
</Placemark>
<Placemark>
<name>
Mon Dec 26 17:59:12 2016 S=2.32 Km/hr
</name>
<styleUrl>
#styleMap_TLP_Normal
</styleUrl>
<Point>
<coordinates>
-64.9297409,-10.8556242,156.65
</coordinates>
</Point>
</Placemark>
<Placemark>
<name>
Mon Dec 26 17:59:22 2016 S=2.44 Km/hr
</name>
<styleUrl>
#styleMap_TLP_Normal
</styleUrl>
<Point>
<coordinates>
-64.9297028,-10.8554659,156.50
</coordinates>
</Point>
</Placemark>
<Placemark>
<name>
Mon Dec 26 17:59:32 2016 S=2.97 Km/hr
</name>
<styleUrl>
#styleMap_TLP_Normal
</styleUrl>
<Point>
<coordinates>
-64.9296494,-10.8552904,158.05
</coordinates>
</Point>
</Placemark>
<Placemark>
<name>
Mon Dec 26 17:59:42 2016 S=2.64 Km/hr
</name>
<styleUrl>
#styleMap_TLP_Normal
</styleUrl>
<Point>
<coordinates>
-64.9296646,-10.8551683,159.06
</coordinates>
</Point>
</Placemark>
<Placemark>
<name>
Mon Dec 26 17:59:52 2016 S=2.76 Km/hr
</name>
<styleUrl>
#styleMap_TLP_Normal
</styleUrl>
<Point>
<coordinates>
-64.9297180,-10.8550663,160.13
</coordinates>
</Point>
</Placemark>
<Placemark>
<name>
Mon Dec 26 18:00:02 2016 S=1.31 Km/hr
</name>
<styleUrl>
#styleMap_TLP_Normal
</styleUrl>
<Point>
<coordinates>
-64.9296799,-10.8550081,161.34
</coordinates>
</Point>
</Placemark>
<Placemark>
<name>
Mon Dec 26 18:00:12 2016 S=2.31 Km/hr
</name>
<styleUrl>
#styleMap_TLP_Normal
</styleUrl>
<Point>
<coordinates>
-64.9297333,-10.8549194,162.07
</coordinates>
</Point>
</Placemark>
<Placemark>
<name>
Mon Dec 26 18:00:22 2016 S=1.71 Km/hr
</name>
<styleUrl>
#styleMap_TLP_Normal
</styleUrl>
<Point>
<coordinates>
-64.9297638,-10.8548326,162.80
</coordinates>
</Point>
</Placemark>
<Placemark>
<name>
Mon Dec 26 18:00:32 2016 S=1.96 Km/hr
</name>
<styleUrl>
#styleMap_TLP_Normal
</styleUrl>
<Point>
<coordinates>
-64.9297943,-10.8547144,164.07
</coordinates>
</Point>
</Placemark>
<Placemark>
<name>
Mon Dec 26 18:00:42 2016 S=2.46 Km/hr
</name>
<styleUrl>
#styleMap_TLP_Normal
</styleUrl>
<Point>
<coordinates>
-64.9298553,-10.8546200,164.21
</coordinates>
</Point>
</Placemark>
<Placemark>
<name>
Mon Dec 26 18:00:52 2016 S=1.95 Km/hr
</name>
<styleUrl>
#styleMap_TLP_Normal
</styleUrl>
<Point>
<coordinates>
-64.9299240,-10.8544941,164.74
</coordinates>
</Point>
</Placemark>
<Placemark>
<name>
Mon Dec 26 18:01:02 2016 S=2.09 Km/hr
</name>
<styleUrl>
#styleMap_TLP_Normal
</styleUrl>
<Point>
<coordinates>
-64.9300003,-10.8543901,165.60
</coordinates>
</Point>
</Placemark>
<Placemark>
<name>
Mon Dec 26 18:01:12 2016 S=1.98 Km/hr
</name>
<styleUrl>
#styleMap_TLP_Normal
</styleUrl>
<Point>
<coordinates>
-64.9300613,-10.8542719,166.90
</coordinates>
</Point>
</Placemark>
<Placemark>
<name>
Mon Dec 26 18:01:22 2016 S=2.07 Km/hr
</name>
<styleUrl>
#styleMap_TLP_Normal
</styleUrl>
<Point>
<coordinates>
-64.9301071,-10.8541098,167.26
</coordinates>
</Point>
</Placemark>
<Placemark>
<name>
Mon Dec 26 18:01:32 2016 S=2.97 Km/hr
</name>
<styleUrl>
#styleMap_TLP_Normal
</styleUrl>
<Point>
<coordinates>
-64.9302139,-10.8539457,164.36
</coordinates>
</Point>
</Placemark>
<Placemark>
<name>
Mon Dec 26 18:01:42 2016 S=1.52 Km/hr
</name>
<styleUrl>
#styleMap_TLP_Normal
</styleUrl>
<Point>
<coordinates>
-64.9302139,-10.8538094,165.06
</coordinates>
</Point>
</Placemark>
<Placemark>
<name>
Mon Dec 26 18:01:52 2016 S=1.53 Km/hr
</name>
<styleUrl>
#styleMap_TLP_Normal
</styleUrl>
<Point>
<coordinates>
-64.9302292,-10.8537617,165.77
</coordinates>
</Point>
</Placemark>
<Placemark>
<name>
Mon Dec 26 18:02:02 2016 S=2.16 Km/hr
</name>
<styleUrl>
#styleMap_TLP_Normal
</styleUrl>
<Point>
<coordinates>
-64.9302444,-10.8536673,167.23
</coordinates>
</Point>
</Placemark>
<Placemark>
<name>
Mon Dec 26 18:02:12 2016 S=2.88 Km/hr
</name>
<styleUrl>
#styleMap_TLP_Normal
</styleUrl>
<Point>
<coordinates>
-64.9302750,-10.8535252,168.53
</coordinates>
</Point>
</Placemark>
<Placemark>
<name>
Mon Dec 26 18:02:22 2016 S=2.06 Km/hr
</name>
<styleUrl>
#styleMap_TLP_Normal
</styleUrl>
<Point>
<coordinates>
-64.9302826,-10.8533993,169.49
</coordinates>
</Point>
</Placemark>
<Placemark>
<name>
Mon Dec 26 18:02:32 2016 S=2.25 Km/hr
</name>
<styleUrl>
#styleMap_TLP_Normal
</styleUrl>
<Point>
<coordinates>
-64.9302292,-10.8533249,169.49
</coordinates>
</Point>
</Placemark>
<Placemark>
<name>
Mon Dec 26 18:02:42 2016 S=2.68 Km/hr
</name>
<styleUrl>
#styleMap_TLP_Normal
</styleUrl>
<Point>
<coordinates>
-64.9302750,-10.8532152,169.95
</coordinates>
</Point>
</Placemark>
<Placemark>
<name>
Mon Dec 26 18:02:52 2016 S=1.79 Km/hr
</name>
<styleUrl>
#styleMap_TLP_Normal
</styleUrl>
<Point>
<coordinates>
-64.9303055,-10.8530989,171.07
</coordinates>
</Point>
</Placemark>
<Placemark>
<name>
Mon Dec 26 18:03:02 2016 S=2.35 Km/hr
</name>
<styleUrl>
#styleMap_TLP_Normal
</styleUrl>
<Point>
<coordinates>
-64.9303284,-10.8529825,172.09
</coordinates>
</Point>
</Placemark>
<Placemark>
<name>
Mon Dec 26 18:03:12 2016 S=2.05 Km/hr
</name>
<styleUrl>
#styleMap_TLP_Normal
</styleUrl>
<Point>
<coordinates>
-64.9304123,-10.8528852,172.91
</coordinates>
</Point>
</Placemark>
<Placemark>
<name>
Mon Dec 26 18:03:22 2016 S=1.90 Km/hr
</name>
<styleUrl>
#styleMap_TLP_Normal
</styleUrl>
<Point>
<coordinates>
-64.9304352,-10.8527899,172.82
</coordinates>
</Point>
</Placemark>
<Placemark>
<name>
Mon Dec 26 18:03:32 2016 S=1.98 Km/hr
</name>
<styleUrl>
#styleMap_TLP_Normal
</styleUrl>
<Point>
<coordinates>
-64.9304733,-10.8526831,172.97
</coordinates>
</Point>
</Placemark>
<Placemark>
<name>
Mon Dec 26 18:03:42 2016 S=2.74 Km/hr
</name>
<styleUrl>
#styleMap_TLP_Normal
</styleUrl>
<Point>
<coordinates>
-64.9305115,-10.8525772,173.50
</coordinates>
</Point>
</Placemark>
<Placemark>
<name>
Mon Dec 26 18:03:52 2016 S=1.94 Km/hr
</name>
<styleUrl>
#styleMap_TLP_Normal
</styleUrl>
<Point>
<coordinates>
-64.9305573,-10.8524809,174.69
</coordinates>
</Point>
</Placemark>
<Placemark>
<name>
Mon Dec 26 18:04:02 2016 S=2.29 Km/hr
</name>
<styleUrl>
#styleMap_TLP_Normal
</styleUrl>
<Point>
<coordinates>
-64.9306335,-10.8524065,175.28
</coordinates>
</Point>
</Placemark>
<Placemark>
<name>
Mon Dec 26 18:04:12 2016 S=1.78 Km/hr
</name>
<styleUrl>
#styleMap_TLP_Normal
</styleUrl>
<Point>
<coordinates>
-64.9306717,-10.8523121,175.52
</coordinates>
</Point>
</Placemark>
<Placemark>
<name>
Mon Dec 26 18:04:22 2016 S=3.49 Km/hr
</name>
<styleUrl>
#styleMap_TLP_Normal
</styleUrl>
<Point>
<coordinates>
-64.9308014,-10.8521385,175.92
</coordinates>
</Point>
</Placemark>
<Placemark>
<name>
Mon Dec 26 18:04:32 2016 S=3.48 Km/hr
</name>
<styleUrl>
#styleMap_TLP_Normal
</styleUrl>
<Point>
<coordinates>
-64.9308395,-10.8519745,174.84
</coordinates>
</Point>
</Placemark>
<Placemark>
<name>
Mon Dec 26 18:04:42 2016 S=1.87 Km/hr
</name>
<styleUrl>
#styleMap_TLP_Normal
</styleUrl>
<Point>
<coordinates>
-64.9308929,-10.8519039,175.14
</coordinates>
</Point>
</Placemark>
<Placemark>
<name>
Mon Dec 26 18:04:52 2016 S=2.03 Km/hr
</name>
<styleUrl>
#styleMap_TLP_Normal
</styleUrl>
<Point>
<coordinates>
-64.9309006,-10.8518152,174.55
</coordinates>
</Point>
</Placemark>
<Placemark>
<name>
Mon Dec 26 18:05:02 2016 S=2.80 Km/hr
</name>
<styleUrl>
#styleMap_TLP_Normal
</styleUrl>
<Point>
<coordinates>
-64.9307861,-10.8515949,173.82
</coordinates>
</Point>
</Placemark>
<Placemark>
<name>
Mon Dec 26 18:05:12 2016 S=1.27 Km/hr
</name>
<styleUrl>
#styleMap_TLP_Normal
</styleUrl>
<Point>
<coordinates>
-64.9307632,-10.8514919,173.46
</coordinates>
</Point>
</Placemark>
<Placemark>
<name>
Mon Dec 26 18:05:22 2016 S=2.27 Km/hr
</name>
<styleUrl>
#styleMap_TLP_Normal
</styleUrl>
<Point>
<coordinates>
-64.9307785,-10.8514280,173.34
</coordinates>
</Point>
</Placemark>
<Placemark>
<name>
Mon Dec 26 18:05:32 2016 S=2.34 Km/hr
</name>
<styleUrl>
#styleMap_TLP_Normal
</styleUrl>
<Point>
<coordinates>
-64.9308548,-10.8513718,174.61
</coordinates>
</Point>
</Placemark>
<Placemark>
<name>
Mon Dec 26 18:05:42 2016 S=2.10 Km/hr
</name>
<styleUrl>
#styleMap_TLP_Normal
</styleUrl>
<Point>
<coordinates>
-64.9309235,-10.8512669,173.89
</coordinates>
</Point>
</Placemark>
<Placemark>
<name>
Mon Dec 26 18:05:52 2016 S=1.84 Km/hr
</name>
<styleUrl>
#styleMap_TLP_Normal
</styleUrl>
<Point>
<coordinates>
-64.9309692,-10.8511896,175.18
</coordinates>
</Point>
</Placemark>
<Placemark>
<name>
Mon Dec 26 18:06:02 2016 S=3.91 Km/hr
</name>
<styleUrl>
#styleMap_TLP_Normal
</styleUrl>
<Point>
<coordinates>
-64.9310074,-10.8510580,176.18
</coordinates>
</Point>
</Placemark>
<Placemark>
<name>
Mon Dec 26 18:06:12 2016 S=2.09 Km/hr
</name>
<styleUrl>
#styleMap_TLP_Normal
</styleUrl>
<Point>
<coordinates>
-64.9309921,-10.8509474,176.63
</coordinates>
</Point>
</Placemark>
<Placemark>
<name>
Mon Dec 26 18:06:22 2016 S=3.32 Km/hr
</name>
<styleUrl>
#styleMap_TLP_Normal
</styleUrl>
<Point>
<coordinates>
-64.9310150,-10.8508434,177.14
</coordinates>
</Point>
</Placemark>
<Placemark>
<name>
Mon Dec 26 18:06:32 2016 S=2.10 Km/hr
</name>
<styleUrl>
#styleMap_TLP_Normal
</styleUrl>
<Point>
<coordinates>
-64.9310303,-10.8507414,176.84
</coordinates>
</Point>
</Placemark>
<Placemark>
<name>
Mon Dec 26 18:06:42 2016 S=1.76 Km/hr
</name>
<styleUrl>
#styleMap_TLP_Normal
</styleUrl>
<Point>
<coordinates>
-64.9310226,-10.8506327,177.47
</coordinates>
</Point>
</Placemark>
<Placemark>
<name>
Mon Dec 26 18:06:52 2016 S=2.43 Km/hr
</name>
<styleUrl>
#styleMap_TLP_Normal
</styleUrl>
<Point>
<coordinates>
-64.9310455,-10.8505211,178.71
</coordinates>
</Point>
</Placemark>
<Placemark>
<name>
Mon Dec 26 18:07:02 2016 S=1.97 Km/hr
</name>
<styleUrl>
#styleMap_TLP_Normal
</styleUrl>
<Point>
<coordinates>
-64.9310150,-10.8504248,179.99
</coordinates>
</Point>
</Placemark>
<Placemark>
<name>
Mon Dec 26 18:07:12 2016 S=2.22 Km/hr
</name>
<styleUrl>
#styleMap_TLP_Normal
</styleUrl>
<Point>
<coordinates>
-64.9310150,-10.8502836,179.82
</coordinates>
</Point>
</Placemark>
<Placemark>
<name>
Mon Dec 26 18:07:22 2016 S=3.05 Km/hr
</name>
<styleUrl>
#styleMap_TLP_Normal
</styleUrl>
<Point>
<coordinates>
-64.9309540,-10.8501806,179.45
</coordinates>
</Point>
</Placemark>
<Placemark>
<name>
Mon Dec 26 18:07:32 2016 S=2.17 Km/hr
</name>
<styleUrl>
#styleMap_TLP_Normal
</styleUrl>
<Point>
<coordinates>
-64.9309616,-10.8500929,180.01
</coordinates>
</Point>
</Placemark>
<Placemark>
<name>
Mon Dec 26 18:07:42 2016 S=2.25 Km/hr
</name>
<styleUrl>
#styleMap_TLP_Normal
</styleUrl>
<Point>
<coordinates>
-64.9309845,-10.8499718,180.98
</coordinates>
</Point>
</Placemark>
<Placemark>
<name>
Mon Dec 26 18:07:52 2016 S=2.52 Km/hr
</name>
<styleUrl>
#styleMap_TLP_Normal
</styleUrl>
<Point>
<coordinates>
-64.9310532,-10.8497524,182.11
</coordinates>
</Point>
</Placemark>
<Placemark>
<name>
Mon Dec 26 18:08:02 2016 S=1.50 Km/hr
</name>
<styleUrl>
#styleMap_TLP_Normal
</styleUrl>
<Point>
<coordinates>
-64.9309616,-10.8497133,181.08
</coordinates>
</Point>
</Placemark>
<Placemark>
<name>
Mon Dec 26 18:08:12 2016 S=2.90 Km/hr
</name>
<styleUrl>
#styleMap_TLP_Normal
</styleUrl>
<Point>
<coordinates>
-64.9309158,-10.8495359,180.59
</coordinates>
</Point>
</Placemark>
<Placemark>
<name>
Mon Dec 26 18:08:22 2016 S=2.04 Km/hr
</name>
<styleUrl>
#styleMap_TLP_Normal
</styleUrl>
<Point>
<coordinates>
-64.9309769,-10.8493996,180.70
</coordinates>
</Point>
</Placemark>
<Placemark>
<name>
Mon Dec 26 18:08:32 2016 S=1.82 Km/hr
</name>
<styleUrl>
#styleMap_TLP_Normal
</styleUrl>
<Point>
<coordinates>
-64.9309158,-10.8492651,183.59
</coordinates>
</Point>
</Placemark>
<Placemark>
<name>
Mon Dec 26 18:08:42 2016 S=1.11 Km/hr
</name>
<styleUrl>
#styleMap_TLP_Normal
</styleUrl>
<Point>
<coordinates>
-64.9308929,-10.8492460,184.80
</coordinates>
</Point>
</Placemark>
<Placemark>
<name>
Mon Dec 26 18:08:52 2016 S=1.15 Km/hr
</name>
<styleUrl>
#styleMap_TLP_Normal
</styleUrl>
<Point>
<coordinates>
-64.9308014,-10.8492317,183.54
</coordinates>
</Point>
</Placemark>
<Placemark>
<name>
Mon Dec 26 18:09:02 2016 S=1.65 Km/hr
</name>
<styleUrl>
#styleMap_TLP_Normal
</styleUrl>
<Point>
<coordinates>
-64.9308167,-10.8491163,185.26
</coordinates>
</Point>
</Placemark>
<Placemark>
<name>
Mon Dec 26 18:09:12 2016 S=1.96 Km/hr
</name>
<styleUrl>
#styleMap_TLP_Normal
</styleUrl>
<Point>
<coordinates>
-64.9308472,-10.8490362,185.43
</coordinates>
</Point>
</Placemark>
<Placemark>
<name>
Mon Dec 26 18:09:22 2016 S=1.74 Km/hr
</name>
<styleUrl>
#styleMap_TLP_Normal
</styleUrl>
<Point>
<coordinates>
-64.9307861,-10.8489685,185.94
</coordinates>
</Point>
</Placemark>
<Placemark>
<name>
Mon Dec 26 18:09:32 2016 S=2.24 Km/hr
</name>
<styleUrl>
#styleMap_TLP_Normal
</styleUrl>
<Point>
<coordinates>
-64.9308090,-10.8488646,187.07
</coordinates>
</Point>
</Placemark>
<Placemark>
<name>
Mon Dec 26 18:09:42 2016 S=2.38 Km/hr
</name>
<styleUrl>
#styleMap_TLP_Normal
</styleUrl>
<Point>
<coordinates>
-64.9308243,-10.8487434,187.91
</coordinates>
</Point>
</Placemark>
<Placemark>
<name>
Mon Dec 26 18:09:52 2016 S=2.06 Km/hr
</name>
<styleUrl>
#styleMap_TLP_Normal
</styleUrl>
<Point>
<coordinates>
-64.9308548,-10.8486080,188.77
</coordinates>
</Point>
</Placemark>
<Placemark>
<name>
Mon Dec 26 18:10:02 2016 S=1.80 Km/hr
</name>
<styleUrl>
#styleMap_TLP_Normal
</styleUrl>
<Point>
<coordinates>
-64.9308472,-10.8485336,190.48
</coordinates>
</Point>
</Placemark>
<Placemark>
<name>
Mon Dec 26 18:10:12 2016 S=2.95 Km/hr
</name>
<styleUrl>
#styleMap_TLP_Normal
</styleUrl>
<Point>
<coordinates>
-64.9307785,-10.8484001,189.04
</coordinates>
</Point>
</Placemark>
<Placemark>
<name>
Mon Dec 26 18:10:22 2016 S=3.02 Km/hr
</name>
<styleUrl>
#styleMap_TLP_Normal
</styleUrl>
<Point>
<coordinates>
-64.9308014,-10.8482647,189.44
</coordinates>
</Point>
</Placemark>
<Placemark>
<name>
Mon Dec 26 18:10:32 2016 S=2.43 Km/hr
</name>
<styleUrl>
#styleMap_TLP_Normal
</styleUrl>
<Point>
<coordinates>
-64.9307709,-10.8481236,186.84
</coordinates>
</Point>
</Placemark>
<Placemark>
<name>
Mon Dec 26 18:10:42 2016 S=2.86 Km/hr
</name>
<styleUrl>
#styleMap_TLP_Normal
</styleUrl>
<Point>
<coordinates>
-64.9307327,-10.8480024,184.47
</coordinates>
</Point>
</Placemark>
<Placemark>
<name>
Mon Dec 26 18:10:52 2016 S=2.87 Km/hr
</name>
<styleUrl>
#styleMap_TLP_Normal
</styleUrl>
<Point>
<coordinates>
-64.9307480,-10.8478222,183.03
</coordinates>
</Point>
</Placemark>
<Placemark>
<name>
Mon Dec 26 18:11:02 2016 S=3.62 Km/hr
</name>
<styleUrl>
#styleMap_TLP_Normal
</styleUrl>
<Point>
<coordinates>
-64.9307404,-10.8476915,178.59
</coordinates>
</Point>
</Placemark>
<Placemark>
<name>
Mon Dec 26 18:11:12 2016 S=2.11 Km/hr
</name>
<styleUrl>
#styleMap_TLP_Normal
</styleUrl>
<Point>
<coordinates>
-64.9306870,-10.8476305,175.41
</coordinates>
</Point>
</Placemark>
<Placemark>
<name>
Mon Dec 26 18:11:22 2016 S=2.14 Km/hr
</name>
<styleUrl>
#styleMap_TLP_Normal
</styleUrl>
<Point>
<coordinates>
-64.9306564,-10.8475533,173.52
</coordinates>
</Point>
</Placemark>
<Placemark>
<name>
Mon Dec 26 18:11:32 2016 S=1.97 Km/hr
</name>
<styleUrl>
#styleMap_TLP_Normal
</styleUrl>
<Point>
<coordinates>
-64.9307022,-10.8474293,171.39
</coordinates>
</Point>
</Placemark>
<Placemark>
<name>
Mon Dec 26 18:11:42 2016 S=1.47 Km/hr
</name>
<styleUrl>
#styleMap_TLP_Normal
</styleUrl>
<Point>
<coordinates>
-64.9306870,-10.8472843,168.96
</coordinates>
</Point>
</Placemark>
<Placemark>
<name>
Mon Dec 26 18:11:52 2016 S=1.90 Km/hr
</name>
<styleUrl>
#styleMap_TLP_Normal
</styleUrl>
<Point>
<coordinates>
-64.9306946,-10.8472614,168.57
</coordinates>
</Point>
</Placemark>
<Placemark>
<name>
Mon Dec 26 18:12:02 2016 S=3.12 Km/hr
</name>
<styleUrl>
#styleMap_TLP_Normal
</styleUrl>
<Point>
<coordinates>
-64.9307480,-10.8471727,167.77
</coordinates>
</Point>
</Placemark>
<Placemark>
<name>
Mon Dec 26 18:12:12 2016 S=2.31 Km/hr
</name>
<styleUrl>
#styleMap_TLP_Normal
</styleUrl>
<Point>
<coordinates>
-64.9308090,-10.8471060,167.43
</coordinates>
</Point>
</Placemark>
<Placemark>
<name>
Mon Dec 26 18:12:22 2016 S=2.19 Km/hr
</name>
<styleUrl>
#styleMap_TLP_Normal
</styleUrl>
<Point>
<coordinates>
-64.9308548,-10.8470364,167.31
</coordinates>
</Point>
</Placemark>
<Placemark>
<name>
Mon Dec 26 18:12:32 2016 S=2.20 Km/hr
</name>
<styleUrl>
#styleMap_TLP_Normal
</styleUrl>
<Point>
<coordinates>
-64.9309616,-10.8469067,165.72
</coordinates>
</Point>
</Placemark>
<Placemark>
<name>
Mon Dec 26 18:12:42 2016 S=2.94 Km/hr
</name>
<styleUrl>
#styleMap_TLP_Normal
</styleUrl>
<Point>
<coordinates>
-64.9309540,-10.8466959,161.60
</coordinates>
</Point>
</Placemark>
<Placemark>
<name>
Mon Dec 26 18:12:52 2016 S=3.18 Km/hr
</name>
<styleUrl>
#styleMap_TLP_Normal
</styleUrl>
<Point>
<coordinates>
-64.9309921,-10.8465376,159.06
</coordinates>
</Point>
</Placemark>
<Placemark>
<name>
Mon Dec 26 18:13:02 2016 S=2.42 Km/hr
</name>
<styleUrl>
#styleMap_TLP_Normal
</styleUrl>
<Point>
<coordinates>
-64.9309692,-10.8464546,158.89
</coordinates>
</Point>
</Placemark>
<Placemark>
<name>
Mon Dec 26 18:13:12 2016 S=1.92 Km/hr
</name>
<styleUrl>
#styleMap_TLP_Normal
</styleUrl>
<Point>
<coordinates>
-64.9309311,-10.8463936,157.87
</coordinates>
</Point>
</Placemark>
<Placemark>
<name>
Mon Dec 26 18:13:22 2016 S=2.95 Km/hr
</name>
<styleUrl>
#styleMap_TLP_Normal
</styleUrl>
<Point>
<coordinates>
-64.9309692,-10.8462324,156.39
</coordinates>
</Point>
</Placemark>
<Placemark>
<name>
Mon Dec 26 18:13:32 2016 S=1.36 Km/hr
</name>
<styleUrl>
#styleMap_TLP_Normal
</styleUrl>
<Point>
<coordinates>
-64.9309616,-10.8462076,155.40
</coordinates>
</Point>
</Placemark>
<Placemark>
<name>
Mon Dec 26 18:13:42 2016 S=2.03 Km/hr
</name>
<styleUrl>
#styleMap_TLP_Normal
</styleUrl>
<Point>
<coordinates>
-64.9309921,-10.8461523,154.93
</coordinates>
</Point>
</Placemark>
<Placemark>
<name>
Mon Dec 26 18:13:52 2016 S=2.98 Km/hr
</name>
<styleUrl>
#styleMap_TLP_Normal
</styleUrl>
<Point>
<coordinates>
-64.9310684,-10.8460665,154.26
</coordinates>
</Point>
</Placemark>
<Placemark>
<name>
Mon Dec 26 18:14:02 2016 S=2.80 Km/hr
</name>
<styleUrl>
#styleMap_TLP_Normal
</styleUrl>
<Point>
<coordinates>
-64.9311523,-10.8459454,153.93
</coordinates>
</Point>
</Placemark>
<Placemark>
<name>
Mon Dec 26 18:14:12 2016 S=3.59 Km/hr
</name>
<styleUrl>
#styleMap_TLP_Normal
</styleUrl>
<Point>
<coordinates>
-64.9311905,-10.8457909,152.92
</coordinates>
</Point>
</Placemark>
<Placemark>
<name>
Mon Dec 26 18:14:22 2016 S=2.11 Km/hr
</name>
<styleUrl>
#styleMap_TLP_Normal
</styleUrl>
<Point>
<coordinates>
-64.9312286,-10.8456812,151.86
</coordinates>
</Point>
</Placemark>
<Placemark>
<name>
Mon Dec 26 18:14:32 2016 S=3.30 Km/hr
</name>
<styleUrl>
#styleMap_TLP_Normal
</styleUrl>
<Point>
<coordinates>
-64.9313049,-10.8456106,151.84
</coordinates>
</Point>
</Placemark>
<Placemark>
<name>
Mon Dec 26 18:14:42 2016 S=3.97 Km/hr
</name>
<styleUrl>
#styleMap_TLP_Normal
</styleUrl>
<Point>
<coordinates>
-64.9314117,-10.8455610,152.61
</coordinates>
</Point>
</Placemark>
<Placemark>
<name>
Mon Dec 26 18:14:52 2016 S=2.99 Km/hr
</name>
<styleUrl>
#styleMap_TLP_Normal
</styleUrl>
<Point>
<coordinates>
-64.9315109,-10.8455000,153.53
</coordinates>
</Point>
</Placemark>
<Placemark>
<name>
Mon Dec 26 18:15:02 2016 S=3.44 Km/hr
</name>
<styleUrl>
#styleMap_TLP_Normal
</styleUrl>
<Point>
<coordinates>
-64.9315872,-10.8454275,154.24
</coordinates>
</Point>
</Placemark>
<Placemark>
<name>
Mon Dec 26 18:15:12 2016 S=2.99 Km/hr
</name>
<styleUrl>
#styleMap_TLP_Normal
</styleUrl>
<Point>
<coordinates>
-64.9316788,-10.8453550,155.82
</coordinates>
</Point>
</Placemark>
<Placemark>
<name>
Mon Dec 26 18:15:22 2016 S=2.16 Km/hr
</name>
<styleUrl>
#styleMap_TLP_Normal
</styleUrl>
<Point>
<coordinates>
-64.9317474,-10.8452797,156.20
</coordinates>
</Point>
</Placemark>
<Placemark>
<name>
Mon Dec 26 18:15:32 2016 S=2.14 Km/hr
</name>
<styleUrl>
#styleMap_TLP_Normal
</styleUrl>
<Point>
<coordinates>
-64.9318237,-10.8451967,156.43
</coordinates>
</Point>
</Placemark>
<Placemark>
<name>
Mon Dec 26 18:15:42 2016 S=2.18 Km/hr
</name>
<styleUrl>
#styleMap_TLP_Normal
</styleUrl>
<Point>
<coordinates>
-64.9319153,-10.8450975,156.38
</coordinates>
</Point>
</Placemark>
<Placemark>
<name>
Mon Dec 26 18:15:52 2016 S=2.89 Km/hr
</name>
<styleUrl>
#styleMap_TLP_Normal
</styleUrl>
<Point>
<coordinates>
-64.9319763,-10.8450031,158.29
</coordinates>
</Point>
</Placemark>
<Placemark>
<name>
Mon Dec 26 18:16:02 2016 S=2.82 Km/hr
</name>
<styleUrl>
#styleMap_TLP_Normal
</styleUrl>
<Point>
<coordinates>
-64.9320602,-10.8449669,159.65
</coordinates>
</Point>
</Placemark>
<Placemark>
<name>
Mon Dec 26 18:16:12 2016 S=3.06 Km/hr
</name>
<styleUrl>
#styleMap_TLP_Normal
</styleUrl>
<Point>
<coordinates>
-64.9321594,-10.8448706,161.69
</coordinates>
</Point>
</Placemark>
<Placemark>
<name>
Mon Dec 26 18:16:22 2016 S=2.30 Km/hr
</name>
<styleUrl>
#styleMap_TLP_Normal
</styleUrl>
<Point>
<coordinates>
-64.9322510,-10.8448219,162.43
</coordinates>
</Point>
</Placemark>
<Placemark>
<name>
Mon Dec 26 18:16:32 2016 S=2.80 Km/hr
</name>
<styleUrl>
#styleMap_TLP_Normal
</styleUrl>
<Point>
<coordinates>
-64.9323425,-10.8447304,162.94
</coordinates>
</Point>
</Placemark>
<Placemark>
<name>
Mon Dec 26 18:16:42 2016 S=2.76 Km/hr
</name>
<styleUrl>
#styleMap_TLP_Normal
</styleUrl>
<Point>
<coordinates>
-64.9324722,-10.8446350,163.54
</coordinates>
</Point>
</Placemark>
<Placemark>
<name>
Mon Dec 26 18:16:52 2016 S=1.23 Km/hr
</name>
<styleUrl>
#styleMap_TLP_Normal
</styleUrl>
<Point>
<coordinates>
-64.9325485,-10.8444510,165.05
</coordinates>
</Point>
</Placemark>
<Placemark>
<name>
Mon Dec 26 18:17:02 2016 S=1.49 Km/hr
</name>
<styleUrl>
#styleMap_TLP_Normal
</styleUrl>
<Point>
<coordinates>
-64.9325638,-10.8444109,165.07
</coordinates>
</Point>
</Placemark>
<Placemark>
<name>
Mon Dec 26 18:17:12 2016 S=2.95 Km/hr
</name>
<styleUrl>
#styleMap_TLP_Normal
</styleUrl>
<Point>
<coordinates>
-64.9326172,-10.8442984,167.49
</coordinates>
</Point>
</Placemark>
<Placemark>
<name>
Mon Dec 26 18:17:22 2016 S=2.78 Km/hr
</name>
<styleUrl>
#styleMap_TLP_Normal
</styleUrl>
<Point>
<coordinates>
-64.9327087,-10.8442211,169.10
</coordinates>
</Point>
</Placemark>
<Placemark>
<name>
Mon Dec 26 18:17:32 2016 S=3.25 Km/hr
</name>
<styleUrl>
#styleMap_TLP_Normal
</styleUrl>
<Point>
<coordinates>
-64.9328079,-10.8441067,168.14
</coordinates>
</Point>
</Placemark>
<Placemark>
<name>
Mon Dec 26 18:17:42 2016 S=3.32 Km/hr
</name>
<styleUrl>
#styleMap_TLP_Normal
</styleUrl>
<Point>
<coordinates>
-64.9328690,-10.8439951,166.79
</coordinates>
</Point>
</Placemark>
<Placemark>
<name>
Mon Dec 26 18:17:52 2016 S=2.64 Km/hr
</name>
<styleUrl>
#styleMap_TLP_Normal
</styleUrl>
<Point>
<coordinates>
-64.9329147,-10.8439112,167.44
</coordinates>
</Point>
</Placemark>
<Placemark>
<name>
Mon Dec 26 18:18:02 2016 S=3.47 Km/hr
</name>
<styleUrl>
#styleMap_TLP_Normal
</styleUrl>
<Point>
<coordinates>
-64.9330063,-10.8438025,166.57
</coordinates>
</Point>
</Placemark>
<Placemark>
<name>
Mon Dec 26 18:18:12 2016 S=2.98 Km/hr
</name>
<styleUrl>
#styleMap_TLP_Normal
</styleUrl>
<Point>
<coordinates>
-64.9330597,-10.8437014,166.02
</coordinates>
</Point>
</Placemark>
<Placemark>
<name>
Mon Dec 26 18:18:22 2016 S=3.55 Km/hr
</name>
<styleUrl>
#styleMap_TLP_Normal
</styleUrl>
<Point>
<coordinates>
-64.9330978,-10.8435917,167.24
</coordinates>
</Point>
</Placemark>
<Placemark>
<name>
Mon Dec 26 18:18:32 2016 S=1.68 Km/hr
</name>
<styleUrl>
#styleMap_TLP_Normal
</styleUrl>
<Point>
<coordinates>
-64.9331741,-10.8435135,167.71
</coordinates>
</Point>
</Placemark>
<Placemark>
<name>
Mon Dec 26 18:18:42 2016 S=2.13 Km/hr
</name>
<styleUrl>
#styleMap_TLP_Normal
</styleUrl>
<Point>
<coordinates>
-64.9331741,-10.8434162,167.73
</coordinates>
</Point>
</Placemark>
<Placemark>
<name>
Mon Dec 26 18:18:52 2016 S=3.37 Km/hr
</name>
<styleUrl>
#styleMap_TLP_Normal
</styleUrl>
<Point>
<coordinates>
-64.9331894,-10.8432570,167.16
</coordinates>
</Point>
</Placemark>
<Placemark>
<name>
Mon Dec 26 18:19:02 2016 S=1.49 Km/hr
</name>
<styleUrl>
#styleMap_TLP_Normal
</styleUrl>
<Point>
<coordinates>
-64.9331970,-10.8431225,167.91
</coordinates>
</Point>
</Placemark>
<Placemark>
<name>
Mon Dec 26 18:19:12 2016 S=2.92 Km/hr
</name>
<styleUrl>
#styleMap_TLP_Normal
</styleUrl>
<Point>
<coordinates>
-64.9332123,-10.8429966,167.99
</coordinates>
</Point>
</Placemark>
<Placemark>
<name>
Mon Dec 26 18:19:22 2016 S=2.80 Km/hr
</name>
<styleUrl>
#styleMap_TLP_Normal
</styleUrl>
<Point>
<coordinates>
-64.9331970,-10.8428822,167.28
</coordinates>
</Point>
</Placemark>
<Placemark>
<name>
Mon Dec 26 18:19:32 2016 S=2.77 Km/hr
</name>
<styleUrl>
#styleMap_TLP_Normal
</styleUrl>
<Point>
<coordinates>
-64.9332352,-10.8427839,168.14
</coordinates>
</Point>
</Placemark>
<Placemark>
<name>
Mon Dec 26 18:19:42 2016 S=2.22 Km/hr
</name>
<styleUrl>
#styleMap_TLP_Normal
</styleUrl>
<Point>
<coordinates>
-64.9332428,-10.8426609,169.99
</coordinates>
</Point>
</Placemark>
<Placemark>
<name>
Mon Dec 26 18:19:52 2016 S=2.33 Km/hr
</name>
<styleUrl>
#styleMap_TLP_Normal
</styleUrl>
<Point>
<coordinates>
-64.9333115,-10.8425722,170.16
</coordinates>
</Point>
</Placemark>
<Placemark>
<name>
Mon Dec 26 18:20:02 2016 S=2.64 Km/hr
</name>
<styleUrl>
#styleMap_TLP_Normal
</styleUrl>
<Point>
<coordinates>
-64.9333649,-10.8424435,168.98
</coordinates>
</Point>
</Placemark>
<Placemark>
<name>
Mon Dec 26 18:20:12 2016 S=3.28 Km/hr
</name>
<styleUrl>
#styleMap_TLP_Normal
</styleUrl>
<Point>
<coordinates>
-64.9333496,-10.8423309,168.64
</coordinates>
</Point>
</Placemark>
<Placemark>
<name>
Mon Dec 26 18:20:22 2016 S=2.47 Km/hr
</name>
<styleUrl>
#styleMap_TLP_Normal
</styleUrl>
<Point>
<coordinates>
-64.9333496,-10.8421965,167.61
</coordinates>
</Point>
</Placemark>
<Placemark>
<name>
Mon Dec 26 18:20:32 2016 S=1.97 Km/hr
</name>
<styleUrl>
#styleMap_TLP_Normal
</styleUrl>
<Point>
<coordinates>
-64.9333572,-10.8419962,166.56
</coordinates>
</Point>
</Placemark>
<Placemark>
<name>
Mon Dec 26 18:20:42 2016 S=3.51 Km/hr
</name>
<styleUrl>
#styleMap_TLP_Normal
</styleUrl>
<Point>
<coordinates>
-64.9332962,-10.8418465,163.08
</coordinates>
</Point>
</Placemark>
<Placemark>
<name>
Mon Dec 26 18:20:52 2016 S=3.40 Km/hr
</name>
<styleUrl>
#styleMap_TLP_Normal
</styleUrl>
<Point>
<coordinates>
-64.9332504,-10.8417206,161.91
</coordinates>
</Point>
</Placemark>
<Placemark>
<name>
Mon Dec 26 18:21:02 2016 S=2.93 Km/hr
</name>
<styleUrl>
#styleMap_TLP_Normal
</styleUrl>
<Point>
<coordinates>
-64.9331284,-10.8416195,160.36
</coordinates>
</Point>
</Placemark>
<Placemark>
<name>
Mon Dec 26 18:21:12 2016 S=1.90 Km/hr
</name>
<styleUrl>
#styleMap_TLP_Normal
</styleUrl>
<Point>
<coordinates>
-64.9331284,-10.8415785,160.28
</coordinates>
</Point>
</Placemark>
<Placemark>
<name>
Mon Dec 26 18:21:22 2016 S=1.97 Km/hr
</name>
<styleUrl>
#styleMap_TLP_Normal
</styleUrl>
<Point>
<coordinates>
-64.9330597,-10.8415060,159.31
</coordinates>
</Point>
</Placemark>
<Placemark>
<name>
Mon Dec 26 18:21:32 2016 S=0.54 Km/hr
</name>
<styleUrl>
#styleMap_TLP_Normal
</styleUrl>
<Point>
<coordinates>
-64.9329987,-10.8415270,158.92
</coordinates>
</Point>
</Placemark>
<Placemark>
<name>
Mon Dec 26 18:21:42 2016 S=0.59 Km/hr
</name>
<styleUrl>
#styleMap_TLP_Normal
</styleUrl>
<Point>
<coordinates>
-64.9329910,-10.8415194,159.02
</coordinates>
</Point>
</Placemark>
<Placemark>
<name>
Mon Dec 26 18:21:52 2016 S=3.13 Km/hr
</name>
<styleUrl>
#styleMap_TLP_Normal
</styleUrl>
<Point>
<coordinates>
-64.9329987,-10.8414726,159.33
</coordinates>
</Point>
</Placemark>
<Placemark>
<name>
Mon Dec 26 18:22:02 2016 S=3.71 Km/hr
</name>
<styleUrl>
#styleMap_TLP_Normal
</styleUrl>
<Point>
<coordinates>
-64.9330139,-10.8412619,152.18
</coordinates>
</Point>
</Placemark>
<Placemark>
<name>
Mon Dec 26 18:22:12 2016 S=2.97 Km/hr
</name>
<styleUrl>
#styleMap_TLP_Normal
</styleUrl>
<Point>
<coordinates>
-64.9329605,-10.8411398,151.87
</coordinates>
</Point>
</Placemark>
<Placemark>
<name>
Mon Dec 26 18:22:22 2016 S=5.28 Km/hr
</name>
<styleUrl>
#styleMap_TLP_Normal
</styleUrl>
<Point>
<coordinates>
-64.9328308,-10.8410749,151.36
</coordinates>
</Point>
</Placemark>
<Placemark>
<name>
Mon Dec 26 18:22:32 2016 S=1.54 Km/hr
</name>
<styleUrl>
#styleMap_TLP_Normal
</styleUrl>
<Point>
<coordinates>
-64.9327545,-10.8410177,149.02
</coordinates>
</Point>
</Placemark>
<Placemark>
<name>
Mon Dec 26 18:22:42 2016 S=4.68 Km/hr
</name>
<styleUrl>
#styleMap_TLP_Normal
</styleUrl>
<Point>
<coordinates>
-64.9326706,-10.8409433,147.41
</coordinates>
</Point>
</Placemark>
<Placemark>
<name>
Mon Dec 26 18:22:52 2016 S=4.07 Km/hr
</name>
<styleUrl>
#styleMap_TLP_Normal
</styleUrl>
<Point>
<coordinates>
-64.9326096,-10.8408566,146.32
</coordinates>
</Point>
</Placemark>
<Placemark>
<name>
Mon Dec 26 18:23:02 2016 S=2.14 Km/hr
</name>
<styleUrl>
#styleMap_TLP_Normal
</styleUrl>
<Point>
<coordinates>
-64.9325485,-10.8408051,146.79
</coordinates>
</Point>
</Placemark>
<Placemark>
<name>
Mon Dec 26 18:23:12 2016 S=2.54 Km/hr
</name>
<styleUrl>
#styleMap_TLP_Normal
</styleUrl>
<Point>
<coordinates>
-64.9324417,-10.8407240,145.70
</coordinates>
</Point>
</Placemark>
<Placemark>
<name>
Mon Dec 26 18:23:22 2016 S=4.38 Km/hr
</name>
<styleUrl>
#styleMap_TLP_Normal
</styleUrl>
<Point>
<coordinates>
-64.9322739,-10.8406172,145.89
</coordinates>
</Point>
</Placemark>
<Placemark>
<name>
Mon Dec 26 18:23:32 2016 S=3.86 Km/hr
</name>
<styleUrl>
#styleMap_TLP_Normal
</styleUrl>
<Point>
<coordinates>
-64.9321594,-10.8404942,146.29
</coordinates>
</Point>
</Placemark>
<Placemark>
<name>
Mon Dec 26 18:23:42 2016 S=3.20 Km/hr
</name>
<styleUrl>
#styleMap_TLP_Normal
</styleUrl>
<Point>
<coordinates>
-64.9320908,-10.8404064,146.54
</coordinates>
</Point>
</Placemark>
<Placemark>
<name>
Mon Dec 26 18:23:52 2016 S=2.10 Km/hr
</name>
<styleUrl>
#styleMap_TLP_Normal
</styleUrl>
<Point>
<coordinates>
-64.9320297,-10.8403387,146.27
</coordinates>
</Point>
</Placemark>
<Placemark>
<name>
Mon Dec 26 18:24:02 2016 S=2.82 Km/hr
</name>
<styleUrl>
#styleMap_TLP_Normal
</styleUrl>
<Point>
<coordinates>
-64.9319534,-10.8402319,146.65
</coordinates>
</Point>
</Placemark>
<Placemark>
<name>
Mon Dec 26 18:24:12 2016 S=2.23 Km/hr
</name>
<styleUrl>
#styleMap_TLP_Normal
</styleUrl>
<Point>
<coordinates>
-64.9319305,-10.8401566,146.57
</coordinates>
</Point>
</Placemark>
<Placemark>
<name>
Mon Dec 26 18:24:22 2016 S=3.68 Km/hr
</name>
<styleUrl>
#styleMap_TLP_Normal
</styleUrl>
<Point>
<coordinates>
-64.9318237,-10.8400259,146.07
</coordinates>
</Point>
</Placemark>
<Placemark>
<name>
Mon Dec 26 18:24:32 2016 S=3.22 Km/hr
</name>
<styleUrl>
#styleMap_TLP_Normal
</styleUrl>
<Point>
<coordinates>
-64.9317856,-10.8399248,143.25
</coordinates>
</Point>
</Placemark>
<Placemark>
<name>
Mon Dec 26 18:24:42 2016 S=2.15 Km/hr
</name>
<styleUrl>
#styleMap_TLP_Normal
</styleUrl>
<Point>
<coordinates>
-64.9317245,-10.8398085,142.09
</coordinates>
</Point>
</Placemark>
<Placemark>
<name>
Mon Dec 26 18:24:52 2016 S=2.61 Km/hr
</name>
<styleUrl>
#styleMap_TLP_Normal
</styleUrl>
<Point>
<coordinates>
-64.9316635,-10.8396778,142.38
</coordinates>
</Point>
</Placemark>
<Placemark>
<name>
Mon Dec 26 18:25:02 2016 S=3.46 Km/hr
</name>
<styleUrl>
#styleMap_TLP_Normal
</styleUrl>
<Point>
<coordinates>
-64.9315567,-10.8395348,140.98
</coordinates>
</Point>
</Placemark>
<Placemark>
<name>
Mon Dec 26 18:25:12 2016 S=4.21 Km/hr
</name>
<styleUrl>
#styleMap_TLP_Normal
</styleUrl>
<Point>
<coordinates>
-64.9313965,-10.8394470,140.50
</coordinates>
</Point>
</Placemark>
<Placemark>
<name>
Mon Dec 26 18:25:22 2016 S=4.66 Km/hr
</name>
<styleUrl>
#styleMap_TLP_Normal
</styleUrl>
<Point>
<coordinates>
-64.9313049,-10.8394003,138.18
</coordinates>
</Point>
</Placemark>
<Placemark>
<name>
Mon Dec 26 18:25:32 2016 S=3.07 Km/hr
</name>
<styleUrl>
#styleMap_TLP_Normal
</styleUrl>
<Point>
<coordinates>
-64.9311905,-10.8393545,136.58
</coordinates>
</Point>
</Placemark>
<Placemark>
<name>
Mon Dec 26 18:25:42 2016 S=2.83 Km/hr
</name>
<styleUrl>
#styleMap_TLP_Normal
</styleUrl>
<Point>
<coordinates>
-64.9310837,-10.8393011,138.16
</coordinates>
</Point>
</Placemark>
<Placemark>
<name>
Mon Dec 26 18:25:52 2016 S=1.70 Km/hr
</name>
<styleUrl>
#styleMap_TLP_Normal
</styleUrl>
<Point>
<coordinates>
-64.9310226,-10.8392506,137.79
</coordinates>
</Point>
</Placemark>
<Placemark>
<name>
Mon Dec 26 18:26:02 2016 S=0.71 Km/hr
</name>
<styleUrl>
#styleMap_TLP_Normal
</styleUrl>
<Point>
<coordinates>
-64.9310150,-10.8391762,137.08
</coordinates>
</Point>
</Placemark>
<Placemark>
<name>
Mon Dec 26 18:26:12 2016 S=0.05 Km/hr
</name>
<styleUrl>
#styleMap_TLP_Normal
</styleUrl>
<Point>
<coordinates>
-64.9310074,-10.8391676,136.80
</coordinates>
</Point>
</Placemark>
<Placemark>
<name>
Mon Dec 26 18:26:22 2016 S=0.68 Km/hr
</name>
<styleUrl>
#styleMap_TLP_Finish
</styleUrl>
<Point>
<coordinates>
-64.9309692,-10.8391819,136.09
</coordinates>
</Point>
</Placemark>
</Folder>
</Document>
</kml>
