# Supplementary material for: Lévy foraging patterns of rural humans
Source: PLoS One. 2018 Jun 18;13(6):e0199099. doi: 10.1371/journal.pone.0199099 (PMC6005560; doi:10.1371/journal.pone.0199099)
Supplement: S4 File — (ZIP) [file pone.0199099.s004.zip › 08Holux_M-241_Start_20161226-165632_Finish_20161226-182622.txt]

-64.9322052	-10.8447189	138.93	Mon Dec 26 18:56:32 2016
-64.9321823	-10.8446989	147.01	Mon Dec 26 18:56:42 2016
-64.9321671	-10.8447123	148.13	Mon Dec 26 18:56:52 2016
-64.9321518	-10.8447514	149.00	Mon Dec 26 18:57:02 2016
-64.9321365	-10.8448133	150.33	Mon Dec 26 18:57:12 2016
-64.9319382	-10.8448772	150.32	Mon Dec 26 18:57:22 2016
-64.9318390	-10.8449278	150.70	Mon Dec 26 18:57:32 2016
-64.9318466	-10.8449183	151.09	Mon Dec 26 18:57:42 2016
-64.9318390	-10.8448982	151.52	Mon Dec 26 18:57:52 2016
-64.9318466	-10.8448648	153.13	Mon Dec 26 18:58:02 2016
-64.9318466	-10.8448591	153.27	Mon Dec 26 18:58:12 2016
-64.9318466	-10.8448544	153.13	Mon Dec 26 18:58:22 2016
-64.9318237	-10.8448353	153.18	Mon Dec 26 18:58:32 2016
-64.9317856	-10.8448162	153.13	Mon Dec 26 18:58:42 2016
-64.9317093	-10.8448048	153.06	Mon Dec 26 18:58:52 2016
-64.9316635	-10.8448086	153.55	Mon Dec 26 18:59:02 2016
-64.9316559	-10.8448095	153.53	Mon Dec 26 18:59:12 2016
-64.9316406	-10.8448048	154.02	Mon Dec 26 18:59:22 2016
-64.9315948	-10.8447886	153.84	Mon Dec 26 18:59:32 2016
-64.9315872	-10.8447742	154.53	Mon Dec 26 18:59:42 2016
-64.9315720	-10.8447542	154.79	Mon Dec 26 18:59:52 2016
-64.9314957	-10.8447704	153.98	Mon Dec 26 19:00:02 2016
-64.9314728	-10.8447361	152.84	Mon Dec 26 19:00:12 2016
-64.9314423	-10.8446741	152.89	Mon Dec 26 19:00:22 2016
-64.9314346	-10.8446512	153.04	Mon Dec 26 19:00:32 2016
-64.9313660	-10.8446283	153.23	Mon Dec 26 19:00:42 2016
-64.9313507	-10.8446426	152.27	Mon Dec 26 19:00:52 2016
-64.9313278	-10.8446093	152.25	Mon Dec 26 19:01:02 2016
-64.9313278	-10.8446245	152.26	Mon Dec 26 19:01:12 2016
-64.9313202	-10.8446178	151.79	Mon Dec 26 19:01:22 2016
-64.9312820	-10.8445625	151.55	Mon Dec 26 19:01:32 2016
-64.9312820	-10.8445749	152.02	Mon Dec 26 19:01:42 2016
-64.9312897	-10.8445578	151.97	Mon Dec 26 19:01:52 2016
-64.9312668	-10.8445511	151.98	Mon Dec 26 19:02:02 2016
-64.9312134	-10.8445644	150.99	Mon Dec 26 19:02:12 2016
-64.9311218	-10.8445091	150.70	Mon Dec 26 19:02:22 2016
-64.9310760	-10.8444910	150.65	Mon Dec 26 19:02:32 2016
-64.9310684	-10.8444977	150.46	Mon Dec 26 19:02:42 2016
-64.9310608	-10.8444996	150.43	Mon Dec 26 19:02:52 2016
-64.9310532	-10.8445072	150.45	Mon Dec 26 19:03:02 2016
-64.9310226	-10.8445177	150.38	Mon Dec 26 19:03:12 2016
-64.9309387	-10.8445053	150.18	Mon Dec 26 19:03:22 2016
-64.9308243	-10.8445711	150.62	Mon Dec 26 19:03:32 2016
-64.9307785	-10.8446331	150.41	Mon Dec 26 19:03:42 2016
-64.9307556	-10.8446331	150.32	Mon Dec 26 19:03:52 2016
-64.9306564	-10.8446636	150.77	Mon Dec 26 19:04:02 2016
-64.9306488	-10.8446550	150.82	Mon Dec 26 19:04:12 2016
-64.9306488	-10.8446531	150.82	Mon Dec 26 19:04:22 2016
-64.9306259	-10.8446550	150.93	Mon Dec 26 19:04:32 2016
-64.9306030	-10.8446236	150.87	Mon Dec 26 19:04:42 2016
-64.9305420	-10.8446140	151.63	Mon Dec 26 19:04:52 2016
-64.9305420	-10.8446074	151.70	Mon Dec 26 19:05:02 2016
-64.9305191	-10.8445807	151.11	Mon Dec 26 19:05:12 2016
-64.9305115	-10.8445606	150.78	Mon Dec 26 19:05:22 2016
-64.9304428	-10.8445415	150.55	Mon Dec 26 19:05:32 2016
-64.9304352	-10.8445358	150.33	Mon Dec 26 19:05:42 2016
-64.9303894	-10.8444948	150.06	Mon Dec 26 19:05:52 2016
-64.9303818	-10.8444719	149.91	Mon Dec 26 19:06:02 2016
-64.9303436	-10.8444672	150.02	Mon Dec 26 19:06:12 2016
-64.9303055	-10.8444214	149.82	Mon Dec 26 19:06:22 2016
-64.9302750	-10.8443699	149.73	Mon Dec 26 19:06:32 2016
-64.9302063	-10.8442583	149.52	Mon Dec 26 19:06:42 2016
-64.9301987	-10.8442450	149.22	Mon Dec 26 19:06:52 2016
-64.9302139	-10.8442221	149.32	Mon Dec 26 19:07:02 2016
-64.9302216	-10.8442068	149.88	Mon Dec 26 19:07:12 2016
-64.9302139	-10.8441992	149.87	Mon Dec 26 19:07:22 2016
-64.9302368	-10.8441458	150.02	Mon Dec 26 19:07:32 2016
-64.9302216	-10.8440399	141.09	Mon Dec 26 19:07:42 2016
-64.9303207	-10.8440409	139.77	Mon Dec 26 19:07:52 2016
-64.9303055	-10.8440275	139.92	Mon Dec 26 19:08:02 2016
-64.9302902	-10.8440266	140.09	Mon Dec 26 19:08:12 2016
-64.9302902	-10.8440189	140.43	Mon Dec 26 19:08:22 2016
-64.9303513	-10.8439245	140.68	Mon Dec 26 19:08:32 2016
-64.9302902	-10.8437662	139.69	Mon Dec 26 19:08:42 2016
-64.9303665	-10.8437185	140.17	Mon Dec 26 19:08:52 2016
-64.9304123	-10.8437109	140.50	Mon Dec 26 19:09:02 2016
-64.9304199	-10.8436680	142.20	Mon Dec 26 19:09:12 2016
-64.9304047	-10.8436165	143.01	Mon Dec 26 19:09:22 2016
-64.9304123	-10.8436050	143.55	Mon Dec 26 19:09:32 2016
-64.9304123	-10.8434906	136.63	Mon Dec 26 19:09:42 2016
-64.9304199	-10.8434982	137.62	Mon Dec 26 19:09:52 2016
-64.9304199	-10.8434973	137.72	Mon Dec 26 19:10:02 2016
-64.9304352	-10.8434925	140.08	Mon Dec 26 19:10:12 2016
-64.9304733	-10.8434963	146.34	Mon Dec 26 19:10:22 2016
-64.9303589	-10.8434668	145.71	Mon Dec 26 19:10:32 2016
-64.9302368	-10.8434849	145.93	Mon Dec 26 19:10:42 2016
-64.9301758	-10.8434916	144.20	Mon Dec 26 19:10:52 2016
-64.9301758	-10.8434801	142.48	Mon Dec 26 19:11:02 2016
-64.9301758	-10.8434668	142.47	Mon Dec 26 19:11:12 2016
-64.9301529	-10.8434601	142.58	Mon Dec 26 19:11:22 2016
-64.9300919	-10.8434267	140.73	Mon Dec 26 19:11:32 2016
-64.9300919	-10.8434353	142.09	Mon Dec 26 19:11:42 2016
-64.9300919	-10.8434401	142.18	Mon Dec 26 19:11:52 2016
-64.9300842	-10.8434410	142.21	Mon Dec 26 19:12:02 2016
-64.9300995	-10.8433485	141.21	Mon Dec 26 19:12:12 2016
-64.9300537	-10.8432493	134.74	Mon Dec 26 19:12:22 2016
-64.9300537	-10.8432436	134.91	Mon Dec 26 19:12:32 2016
-64.9300461	-10.8432312	135.04	Mon Dec 26 19:12:42 2016
-64.9300537	-10.8432302	135.16	Mon Dec 26 19:12:52 2016
-64.9300690	-10.8432417	135.02	Mon Dec 26 19:13:02 2016
-64.9301376	-10.8432589	134.02	Mon Dec 26 19:13:12 2016
-64.9301453	-10.8432570	133.66	Mon Dec 26 19:13:22 2016
-64.9301453	-10.8432570	133.66	Mon Dec 26 19:13:32 2016
-64.9301529	-10.8432493	133.70	Mon Dec 26 19:13:42 2016
-64.9301605	-10.8432522	133.75	Mon Dec 26 19:13:52 2016
-64.9301529	-10.8432446	133.71	Mon Dec 26 19:14:02 2016
-64.9301453	-10.8432426	136.91	Mon Dec 26 19:14:12 2016
-64.9301758	-10.8432627	138.34	Mon Dec 26 19:14:22 2016
-64.9301682	-10.8432684	138.53	Mon Dec 26 19:14:32 2016
-64.9301758	-10.8433199	138.48	Mon Dec 26 19:14:42 2016
-64.9302139	-10.8433657	139.40	Mon Dec 26 19:14:52 2016
-64.9302139	-10.8433762	139.50	Mon Dec 26 19:15:02 2016
-64.9302216	-10.8433847	139.59	Mon Dec 26 19:15:12 2016
-64.9302444	-10.8434038	139.68	Mon Dec 26 19:15:22 2016
-64.9303055	-10.8435354	141.00	Mon Dec 26 19:15:32 2016
-64.9303741	-10.8435755	141.95	Mon Dec 26 19:15:42 2016
-64.9304199	-10.8436079	143.95	Mon Dec 26 19:15:52 2016
-64.9305267	-10.8435650	145.62	Mon Dec 26 19:16:02 2016
-64.9306107	-10.8435593	146.98	Mon Dec 26 19:16:12 2016
-64.9306870	-10.8436203	147.37	Mon Dec 26 19:16:22 2016
-64.9306946	-10.8436460	147.67	Mon Dec 26 19:16:32 2016
-64.9307632	-10.8436537	148.16	Mon Dec 26 19:16:42 2016
-64.9308090	-10.8436794	148.15	Mon Dec 26 19:16:52 2016
-64.9308548	-10.8437138	148.28	Mon Dec 26 19:17:02 2016
-64.9308548	-10.8437157	148.27	Mon Dec 26 19:17:12 2016
-64.9308548	-10.8436918	148.73	Mon Dec 26 19:17:22 2016
-64.9308548	-10.8436775	148.78	Mon Dec 26 19:17:32 2016
-64.9308701	-10.8436747	148.83	Mon Dec 26 19:17:42 2016
-64.9309540	-10.8436689	149.07	Mon Dec 26 19:17:52 2016
-64.9310303	-10.8437014	149.18	Mon Dec 26 19:18:02 2016
-64.9310074	-10.8437386	148.97	Mon Dec 26 19:18:12 2016
-64.9310150	-10.8437662	149.15	Mon Dec 26 19:18:22 2016
-64.9309769	-10.8437948	149.43	Mon Dec 26 19:18:32 2016
-64.9309540	-10.8437986	149.84	Mon Dec 26 19:18:42 2016
-64.9308548	-10.8438644	151.09	Mon Dec 26 19:18:52 2016
-64.9308243	-10.8439102	152.04	Mon Dec 26 19:19:02 2016
-64.9308243	-10.8439016	152.57	Mon Dec 26 19:19:12 2016
-64.9308167	-10.8439083	152.59	Mon Dec 26 19:19:22 2016
-64.9307938	-10.8439455	153.34	Mon Dec 26 19:19:32 2016
-64.9307785	-10.8439636	153.32	Mon Dec 26 19:19:42 2016
-64.9307480	-10.8439655	153.82	Mon Dec 26 19:19:52 2016
-64.9306641	-10.8440018	153.44	Mon Dec 26 19:20:02 2016
-64.9306183	-10.8440247	153.74	Mon Dec 26 19:20:12 2016
-64.9305496	-10.8441372	152.72	Mon Dec 26 19:20:22 2016
-64.9304504	-10.8442488	153.73	Mon Dec 26 19:20:32 2016
-64.9304276	-10.8443317	155.48	Mon Dec 26 19:20:42 2016
-64.9303970	-10.8443918	155.66	Mon Dec 26 19:20:52 2016
-64.9304199	-10.8444376	155.37	Mon Dec 26 19:21:02 2016
-64.9304581	-10.8444862	153.02	Mon Dec 26 19:21:12 2016
-64.9304962	-10.8444834	152.96	Mon Dec 26 19:21:22 2016
-64.9305191	-10.8444700	153.09	Mon Dec 26 19:21:32 2016
-64.9306412	-10.8444557	152.80	Mon Dec 26 19:21:42 2016
-64.9306564	-10.8444691	153.07	Mon Dec 26 19:21:52 2016
-64.9307404	-10.8444901	153.50	Mon Dec 26 19:22:02 2016
-64.9308243	-10.8445387	154.12	Mon Dec 26 19:22:12 2016
-64.9309006	-10.8445683	154.81	Mon Dec 26 19:22:22 2016
-64.9309387	-10.8445873	154.78	Mon Dec 26 19:22:32 2016
-64.9309540	-10.8445911	154.77	Mon Dec 26 19:22:42 2016
-64.9309464	-10.8445902	154.83	Mon Dec 26 19:22:52 2016
-64.9309464	-10.8445950	154.85	Mon Dec 26 19:23:02 2016
-64.9309311	-10.8445892	155.39	Mon Dec 26 19:23:12 2016
-64.9309235	-10.8445883	155.35	Mon Dec 26 19:23:22 2016
-64.9309158	-10.8445635	155.55	Mon Dec 26 19:23:32 2016
-64.9309082	-10.8445473	155.52	Mon Dec 26 19:23:42 2016
-64.9309540	-10.8445082	157.39	Mon Dec 26 19:23:52 2016
-64.9309540	-10.8445082	157.45	Mon Dec 26 19:24:02 2016
-64.9309540	-10.8445272	157.72	Mon Dec 26 19:24:12 2016
-64.9309540	-10.8445587	158.00	Mon Dec 26 19:24:22 2016
-64.9309464	-10.8445940	158.39	Mon Dec 26 19:24:32 2016
-64.9309692	-10.8446350	159.45	Mon Dec 26 19:24:42 2016
-64.9309616	-10.8446503	159.49	Mon Dec 26 19:24:52 2016
-64.9309769	-10.8446856	159.76	Mon Dec 26 19:25:02 2016
-64.9310226	-10.8447981	157.79	Mon Dec 26 19:25:12 2016
-64.9310226	-10.8448238	158.23	Mon Dec 26 19:25:22 2016
-64.9310532	-10.8448486	157.98	Mon Dec 26 19:25:32 2016
-64.9310532	-10.8448534	157.98	Mon Dec 26 19:25:42 2016
-64.9311066	-10.8448591	157.96	Mon Dec 26 19:25:52 2016
-64.9311218	-10.8448839	158.14	Mon Dec 26 19:26:02 2016
-64.9311752	-10.8449287	157.95	Mon Dec 26 19:26:12 2016
-64.9311981	-10.8449488	158.55	Mon Dec 26 19:26:22 2016
-64.9312057	-10.8449717	157.80	Mon Dec 26 19:26:32 2016
-64.9312134	-10.8449783	157.89	Mon Dec 26 19:26:42 2016
-64.9312210	-10.8449945	157.87	Mon Dec 26 19:26:52 2016
-64.9312439	-10.8450079	157.80	Mon Dec 26 19:27:02 2016
-64.9312897	-10.8451309	157.93	Mon Dec 26 19:27:12 2016
-64.9312897	-10.8452253	157.91	Mon Dec 26 19:27:22 2016
-64.9312973	-10.8452339	157.49	Mon Dec 26 19:27:32 2016
-64.9312973	-10.8452311	157.42	Mon Dec 26 19:27:42 2016
-64.9313126	-10.8452311	157.42	Mon Dec 26 19:27:52 2016
-64.9313126	-10.8452272	157.47	Mon Dec 26 19:28:02 2016
-64.9312592	-10.8452253	157.62	Mon Dec 26 19:28:12 2016
-64.9312515	-10.8452272	157.68	Mon Dec 26 19:28:22 2016
-64.9312515	-10.8452215	157.65	Mon Dec 26 19:28:32 2016
-64.9312515	-10.8452187	157.68	Mon Dec 26 19:28:42 2016
-64.9312286	-10.8452063	157.64	Mon Dec 26 19:28:52 2016
-64.9312134	-10.8452330	157.32	Mon Dec 26 19:29:02 2016
-64.9311981	-10.8452387	157.32	Mon Dec 26 19:29:12 2016
-64.9311905	-10.8452511	157.34	Mon Dec 26 19:29:22 2016
-64.9312286	-10.8452682	157.32	Mon Dec 26 19:29:32 2016
-64.9312363	-10.8452797	157.37	Mon Dec 26 19:29:42 2016
-64.9312897	-10.8453932	156.33	Mon Dec 26 19:29:52 2016
-64.9313278	-10.8454437	156.61	Mon Dec 26 19:30:02 2016
-64.9313354	-10.8454561	156.58	Mon Dec 26 19:30:12 2016
-64.9313583	-10.8454218	156.85	Mon Dec 26 19:30:22 2016
-64.9313507	-10.8454294	156.75	Mon Dec 26 19:30:32 2016
-64.9312973	-10.8454561	157.87	Mon Dec 26 19:30:42 2016
-64.9311905	-10.8455524	159.06	Mon Dec 26 19:30:52 2016
-64.9311447	-10.8456545	159.28	Mon Dec 26 19:31:02 2016
-64.9311905	-10.8457222	161.04	Mon Dec 26 19:31:12 2016
-64.9311295	-10.8457985	162.82	Mon Dec 26 19:31:22 2016
-64.9310532	-10.8458920	162.20	Mon Dec 26 19:31:32 2016
-64.9309387	-10.8459845	160.61	Mon Dec 26 19:31:42 2016
-64.9309158	-10.8460903	161.91	Mon Dec 26 19:31:52 2016
-64.9308777	-10.8461933	163.55	Mon Dec 26 19:32:02 2016
-64.9308853	-10.8463182	165.73	Mon Dec 26 19:32:12 2016
-64.9308472	-10.8464565	164.41	Mon Dec 26 19:32:22 2016
-64.9308624	-10.8465509	165.15	Mon Dec 26 19:32:32 2016
-64.9308929	-10.8466244	166.57	Mon Dec 26 19:32:42 2016
-64.9309616	-10.8467398	167.95	Mon Dec 26 19:32:52 2016
-64.9309540	-10.8468571	169.03	Mon Dec 26 19:33:02 2016
-64.9308701	-10.8469315	170.45	Mon Dec 26 19:33:12 2016
-64.9308090	-10.8470373	171.85	Mon Dec 26 19:33:22 2016
-64.9306717	-10.8471355	169.94	Mon Dec 26 19:33:32 2016
-64.9306030	-10.8472004	169.79	Mon Dec 26 19:33:42 2016
-64.9306107	-10.8472786	170.05	Mon Dec 26 19:33:52 2016
-64.9306107	-10.8473864	169.13	Mon Dec 26 19:34:02 2016
-64.9306183	-10.8475208	167.93	Mon Dec 26 19:34:12 2016
-64.9307022	-10.8476238	167.85	Mon Dec 26 19:34:22 2016
-64.9306793	-10.8477621	164.70	Mon Dec 26 19:34:32 2016
-64.9306946	-10.8478422	162.61	Mon Dec 26 19:34:42 2016
-64.9307098	-10.8479214	162.76	Mon Dec 26 19:34:52 2016
-64.9307404	-10.8479853	163.50	Mon Dec 26 19:35:02 2016
-64.9307404	-10.8480635	164.38	Mon Dec 26 19:35:12 2016
-64.9307632	-10.8481684	164.92	Mon Dec 26 19:35:22 2016
-64.9307480	-10.8483124	165.58	Mon Dec 26 19:35:32 2016
-64.9308167	-10.8484592	166.19	Mon Dec 26 19:35:42 2016
-64.9307938	-10.8485641	166.82	Mon Dec 26 19:35:52 2016
-64.9307709	-10.8486700	167.96	Mon Dec 26 19:36:02 2016
-64.9307327	-10.8487902	169.55	Mon Dec 26 19:36:12 2016
-64.9307785	-10.8488798	171.09	Mon Dec 26 19:36:22 2016
-64.9306946	-10.8490734	172.07	Mon Dec 26 19:36:32 2016
-64.9307022	-10.8491688	172.66	Mon Dec 26 19:36:42 2016
-64.9307098	-10.8492556	172.55	Mon Dec 26 19:36:52 2016
-64.9307709	-10.8493414	170.82	Mon Dec 26 19:37:02 2016
-64.9307861	-10.8494549	166.64	Mon Dec 26 19:37:12 2016
-64.9308319	-10.8495426	163.60	Mon Dec 26 19:37:22 2016
-64.9308701	-10.8496008	163.28	Mon Dec 26 19:37:32 2016
-64.9309235	-10.8497896	162.13	Mon Dec 26 19:37:42 2016
-64.9309082	-10.8498840	162.25	Mon Dec 26 19:37:52 2016
-64.9309158	-10.8499889	161.24	Mon Dec 26 19:38:02 2016
-64.9309464	-10.8500910	160.46	Mon Dec 26 19:38:12 2016
-64.9309921	-10.8501749	161.30	Mon Dec 26 19:38:22 2016
-64.9309845	-10.8503494	161.82	Mon Dec 26 19:38:32 2016
-64.9310303	-10.8504629	162.41	Mon Dec 26 19:38:42 2016
-64.9310074	-10.8505154	164.73	Mon Dec 26 19:38:52 2016
-64.9309540	-10.8506479	164.90	Mon Dec 26 19:39:02 2016
-64.9309616	-10.8507214	165.80	Mon Dec 26 19:39:12 2016
-64.9310379	-10.8508511	166.00	Mon Dec 26 19:39:22 2016
-64.9310150	-10.8509741	168.16	Mon Dec 26 19:39:32 2016
-64.9309769	-10.8510370	168.84	Mon Dec 26 19:39:42 2016
-64.9309082	-10.8511391	169.81	Mon Dec 26 19:39:52 2016
-64.9308548	-10.8512506	170.04	Mon Dec 26 19:40:02 2016
-64.9307938	-10.8513470	169.64	Mon Dec 26 19:40:12 2016
-64.9307556	-10.8514633	168.48	Mon Dec 26 19:40:22 2016
-64.9308014	-10.8515835	168.42	Mon Dec 26 19:40:32 2016
-64.9308243	-10.8517084	168.89	Mon Dec 26 19:40:42 2016
-64.9307404	-10.8518476	170.90	Mon Dec 26 19:40:52 2016
-64.9307404	-10.8519497	172.04	Mon Dec 26 19:41:02 2016
-64.9306946	-10.8519907	170.58	Mon Dec 26 19:41:12 2016
-64.9306717	-10.8520479	170.59	Mon Dec 26 19:41:22 2016
-64.9306335	-10.8521576	169.98	Mon Dec 26 19:41:32 2016
-64.9305649	-10.8523369	168.86	Mon Dec 26 19:41:42 2016
-64.9304962	-10.8524408	168.00	Mon Dec 26 19:41:52 2016
-64.9304962	-10.8525372	167.74	Mon Dec 26 19:42:02 2016
-64.9304810	-10.8525848	168.05	Mon Dec 26 19:42:12 2016
-64.9304199	-10.8527088	168.95	Mon Dec 26 19:42:22 2016
-64.9303436	-10.8528271	168.37	Mon Dec 26 19:42:32 2016
-64.9303055	-10.8530378	167.71	Mon Dec 26 19:42:42 2016
-64.9302750	-10.8531275	168.72	Mon Dec 26 19:42:52 2016
-64.9302521	-10.8532438	170.06	Mon Dec 26 19:43:02 2016
-64.9301758	-10.8533449	170.38	Mon Dec 26 19:43:12 2016
-64.9302292	-10.8534575	170.37	Mon Dec 26 19:43:22 2016
-64.9301834	-10.8535662	170.34	Mon Dec 26 19:43:32 2016
-64.9301300	-10.8537006	171.42	Mon Dec 26 19:43:42 2016
-64.9301071	-10.8538351	171.89	Mon Dec 26 19:43:52 2016
-64.9300919	-10.8539228	172.73	Mon Dec 26 19:44:02 2016
-64.9300919	-10.8539925	174.00	Mon Dec 26 19:44:12 2016
-64.9300919	-10.8540983	174.99	Mon Dec 26 19:44:22 2016
-64.9300842	-10.8542156	176.45	Mon Dec 26 19:44:32 2016
-64.9299927	-10.8542919	177.95	Mon Dec 26 19:44:42 2016
-64.9299393	-10.8544044	179.28	Mon Dec 26 19:44:52 2016
-64.9298706	-10.8545303	179.28	Mon Dec 26 19:45:02 2016
-64.9298172	-10.8546162	180.28	Mon Dec 26 19:45:12 2016
-64.9297791	-10.8547211	182.79	Mon Dec 26 19:45:22 2016
-64.9297104	-10.8548250	184.69	Mon Dec 26 19:45:32 2016
-64.9296722	-10.8549652	185.05	Mon Dec 26 19:45:42 2016
-64.9296646	-10.8550863	185.55	Mon Dec 26 19:45:52 2016
-64.9296036	-10.8552542	184.14	Mon Dec 26 19:46:02 2016
-64.9295502	-10.8553572	183.13	Mon Dec 26 19:46:12 2016
-64.9295044	-10.8555012	182.88	Mon Dec 26 19:46:22 2016
-64.9295197	-10.8555603	184.84	Mon Dec 26 19:46:32 2016
-64.9295959	-10.8556232	184.62	Mon Dec 26 19:46:42 2016
-64.9295654	-10.8557482	183.66	Mon Dec 26 19:46:52 2016
-64.9295654	-10.8558664	181.77	Mon Dec 26 19:47:02 2016
-64.9296036	-10.8560801	178.10	Mon Dec 26 19:47:12 2016
-64.9295883	-10.8561659	176.59	Mon Dec 26 19:47:22 2016
-64.9295883	-10.8562660	175.78	Mon Dec 26 19:47:32 2016
-64.9296036	-10.8563356	174.93	Mon Dec 26 19:47:42 2016
-64.9295883	-10.8564005	175.98	Mon Dec 26 19:47:52 2016
-64.9294815	-10.8565083	175.65	Mon Dec 26 19:48:02 2016
-64.9295654	-10.8566294	176.22	Mon Dec 26 19:48:12 2016
-64.9295044	-10.8567219	176.55	Mon Dec 26 19:48:22 2016
-64.9294205	-10.8567905	176.14	Mon Dec 26 19:48:32 2016
-64.9293747	-10.8568983	176.55	Mon Dec 26 19:48:42 2016
-64.9292679	-10.8569622	177.26	Mon Dec 26 19:48:52 2016
-64.9291763	-10.8570185	176.18	Mon Dec 26 19:49:02 2016
-64.9291687	-10.8570414	176.59	Mon Dec 26 19:49:12 2016
-64.9291153	-10.8571224	176.40	Mon Dec 26 19:49:22 2016
-64.9290924	-10.8570871	176.03	Mon Dec 26 19:49:32 2016
-64.9291000	-10.8571177	176.99	Mon Dec 26 19:49:42 2016
-64.9290161	-10.8572388	172.91	Mon Dec 26 19:49:52 2016
-64.9290390	-10.8572512	172.68	Mon Dec 26 19:50:02 2016
-64.9290848	-10.8571997	172.87	Mon Dec 26 19:50:12 2016
-64.9291153	-10.8571196	172.68	Mon Dec 26 19:50:22 2016
-64.9291992	-10.8570166	171.80	Mon Dec 26 19:50:32 2016
-64.9293747	-10.8570776	170.71	Mon Dec 26 19:50:42 2016
-64.9293518	-10.8571634	170.20	Mon Dec 26 19:50:52 2016
-64.9293671	-10.8572636	168.58	Mon Dec 26 19:51:02 2016
-64.9293900	-10.8573160	168.28	Mon Dec 26 19:51:12 2016
-64.9293594	-10.8574152	168.82	Mon Dec 26 19:51:22 2016
-64.9294052	-10.8575897	167.83	Mon Dec 26 19:51:32 2016
-64.9294739	-10.8577328	164.72	Mon Dec 26 19:51:42 2016
-64.9294662	-10.8577337	164.36	Mon Dec 26 19:51:52 2016
-64.9295273	-10.8577185	164.03	Mon Dec 26 19:52:02 2016
-64.9295349	-10.8577213	164.15	Mon Dec 26 19:52:12 2016
-64.9295807	-10.8576994	164.02	Mon Dec 26 19:52:22 2016
-64.9295807	-10.8576860	163.84	Mon Dec 26 19:52:32 2016
-64.9295425	-10.8577070	163.34	Mon Dec 26 19:52:42 2016
-64.9295273	-10.8576880	162.41	Mon Dec 26 19:52:52 2016
-64.9295273	-10.8576880	162.29	Mon Dec 26 19:53:02 2016
-64.9295273	-10.8576517	161.81	Mon Dec 26 19:53:12 2016
-64.9295349	-10.8576517	161.63	Mon Dec 26 19:53:22 2016
-64.9295197	-10.8576546	161.57	Mon Dec 26 19:53:32 2016
-64.9295044	-10.8576517	161.48	Mon Dec 26 19:53:42 2016
-64.9294891	-10.8576517	161.45	Mon Dec 26 19:53:52 2016
-64.9294968	-10.8576603	161.50	Mon Dec 26 19:54:02 2016
-64.9295044	-10.8576651	161.44	Mon Dec 26 19:54:12 2016
-64.9294968	-10.8576584	161.39	Mon Dec 26 19:54:22 2016
-64.9294739	-10.8576527	161.37	Mon Dec 26 19:54:32 2016
-64.9294586	-10.8576498	161.33	Mon Dec 26 19:54:42 2016
-64.9294510	-10.8576536	161.38	Mon Dec 26 19:54:52 2016
-64.9294586	-10.8576565	161.39	Mon Dec 26 19:55:02 2016
-64.9296112	-10.8577404	162.13	Mon Dec 26 19:55:12 2016
-64.9295807	-10.8576899	162.43	Mon Dec 26 19:55:22 2016
-64.9295731	-10.8576870	162.46	Mon Dec 26 19:55:32 2016
-64.9295654	-10.8576756	162.48	Mon Dec 26 19:55:42 2016
-64.9295578	-10.8576431	162.42	Mon Dec 26 19:55:52 2016
-64.9295578	-10.8575706	162.01	Mon Dec 26 19:56:02 2016
-64.9295273	-10.8574486	162.50	Mon Dec 26 19:56:12 2016
-64.9295044	-10.8574095	161.87	Mon Dec 26 19:56:22 2016
-64.9295044	-10.8572817	161.58	Mon Dec 26 19:56:32 2016
-64.9294739	-10.8571634	160.32	Mon Dec 26 19:56:42 2016
-64.9294128	-10.8571100	160.01	Mon Dec 26 19:56:52 2016
-64.9294510	-10.8569994	160.15	Mon Dec 26 19:57:02 2016
-64.9294815	-10.8569221	160.60	Mon Dec 26 19:57:12 2016
-64.9295120	-10.8568087	160.37	Mon Dec 26 19:57:22 2016
-64.9295654	-10.8567076	161.02	Mon Dec 26 19:57:32 2016
-64.9296341	-10.8565969	160.25	Mon Dec 26 19:57:42 2016
-64.9296875	-10.8564949	160.08	Mon Dec 26 19:57:52 2016
-64.9297485	-10.8564053	158.94	Mon Dec 26 19:58:02 2016
-64.9297485	-10.8562737	157.74	Mon Dec 26 19:58:12 2016
-64.9297333	-10.8561726	157.89	Mon Dec 26 19:58:22 2016
-64.9296722	-10.8560286	158.23	Mon Dec 26 19:58:32 2016
-64.9297180	-10.8558969	157.25	Mon Dec 26 19:58:42 2016
-64.9297333	-10.8558207	157.48	Mon Dec 26 19:58:52 2016
-64.9297714	-10.8556986	157.24	Mon Dec 26 19:59:02 2016
-64.9297409	-10.8556242	156.65	Mon Dec 26 19:59:12 2016
-64.9297028	-10.8554659	156.50	Mon Dec 26 19:59:22 2016
-64.9296494	-10.8552904	158.05	Mon Dec 26 19:59:32 2016
-64.9296646	-10.8551683	159.06	Mon Dec 26 19:59:42 2016
-64.9297180	-10.8550663	160.13	Mon Dec 26 19:59:52 2016
-64.9296799	-10.8550081	161.34	Mon Dec 26 20:00:02 2016
-64.9297333	-10.8549194	162.07	Mon Dec 26 20:00:12 2016
-64.9297638	-10.8548326	162.80	Mon Dec 26 20:00:22 2016
-64.9297943	-10.8547144	164.07	Mon Dec 26 20:00:32 2016
-64.9298553	-10.8546200	164.21	Mon Dec 26 20:00:42 2016
-64.9299240	-10.8544941	164.74	Mon Dec 26 20:00:52 2016
-64.9300003	-10.8543901	165.60	Mon Dec 26 20:01:02 2016
-64.9300613	-10.8542719	166.90	Mon Dec 26 20:01:12 2016
-64.9301071	-10.8541098	167.26	Mon Dec 26 20:01:22 2016
-64.9302139	-10.8539457	164.36	Mon Dec 26 20:01:32 2016
-64.9302139	-10.8538094	165.06	Mon Dec 26 20:01:42 2016
-64.9302292	-10.8537617	165.77	Mon Dec 26 20:01:52 2016
-64.9302444	-10.8536673	167.23	Mon Dec 26 20:02:02 2016
-64.9302750	-10.8535252	168.53	Mon Dec 26 20:02:12 2016
-64.9302826	-10.8533993	169.49	Mon Dec 26 20:02:22 2016
-64.9302292	-10.8533249	169.49	Mon Dec 26 20:02:32 2016
-64.9302750	-10.8532152	169.95	Mon Dec 26 20:02:42 2016
-64.9303055	-10.8530989	171.07	Mon Dec 26 20:02:52 2016
-64.9303284	-10.8529825	172.09	Mon Dec 26 20:03:02 2016
-64.9304123	-10.8528852	172.91	Mon Dec 26 20:03:12 2016
-64.9304352	-10.8527899	172.82	Mon Dec 26 20:03:22 2016
-64.9304733	-10.8526831	172.97	Mon Dec 26 20:03:32 2016
-64.9305115	-10.8525772	173.50	Mon Dec 26 20:03:42 2016
-64.9305573	-10.8524809	174.69	Mon Dec 26 20:03:52 2016
-64.9306335	-10.8524065	175.28	Mon Dec 26 20:04:02 2016
-64.9306717	-10.8523121	175.52	Mon Dec 26 20:04:12 2016
-64.9308014	-10.8521385	175.92	Mon Dec 26 20:04:22 2016
-64.9308395	-10.8519745	174.84	Mon Dec 26 20:04:32 2016
-64.9308929	-10.8519039	175.14	Mon Dec 26 20:04:42 2016
-64.9309006	-10.8518152	174.55	Mon Dec 26 20:04:52 2016
-64.9307861	-10.8515949	173.82	Mon Dec 26 20:05:02 2016
-64.9307632	-10.8514919	173.46	Mon Dec 26 20:05:12 2016
-64.9307785	-10.8514280	173.34	Mon Dec 26 20:05:22 2016
-64.9308548	-10.8513718	174.61	Mon Dec 26 20:05:32 2016
-64.9309235	-10.8512669	173.89	Mon Dec 26 20:05:42 2016
-64.9309692	-10.8511896	175.18	Mon Dec 26 20:05:52 2016
-64.9310074	-10.8510580	176.18	Mon Dec 26 20:06:02 2016
-64.9309921	-10.8509474	176.63	Mon Dec 26 20:06:12 2016
-64.9310150	-10.8508434	177.14	Mon Dec 26 20:06:22 2016
-64.9310303	-10.8507414	176.84	Mon Dec 26 20:06:32 2016
-64.9310226	-10.8506327	177.47	Mon Dec 26 20:06:42 2016
-64.9310455	-10.8505211	178.71	Mon Dec 26 20:06:52 2016
-64.9310150	-10.8504248	179.99	Mon Dec 26 20:07:02 2016
-64.9310150	-10.8502836	179.82	Mon Dec 26 20:07:12 2016
-64.9309540	-10.8501806	179.45	Mon Dec 26 20:07:22 2016
-64.9309616	-10.8500929	180.01	Mon Dec 26 20:07:32 2016
-64.9309845	-10.8499718	180.98	Mon Dec 26 20:07:42 2016
-64.9310532	-10.8497524	182.11	Mon Dec 26 20:07:52 2016
-64.9309616	-10.8497133	181.08	Mon Dec 26 20:08:02 2016
-64.9309158	-10.8495359	180.59	Mon Dec 26 20:08:12 2016
-64.9309769	-10.8493996	180.70	Mon Dec 26 20:08:22 2016
-64.9309158	-10.8492651	183.59	Mon Dec 26 20:08:32 2016
-64.9308929	-10.8492460	184.80	Mon Dec 26 20:08:42 2016
-64.9308014	-10.8492317	183.54	Mon Dec 26 20:08:52 2016
-64.9308167	-10.8491163	185.26	Mon Dec 26 20:09:02 2016
-64.9308472	-10.8490362	185.43	Mon Dec 26 20:09:12 2016
-64.9307861	-10.8489685	185.94	Mon Dec 26 20:09:22 2016
-64.9308090	-10.8488646	187.07	Mon Dec 26 20:09:32 2016
-64.9308243	-10.8487434	187.91	Mon Dec 26 20:09:42 2016
-64.9308548	-10.8486080	188.77	Mon Dec 26 20:09:52 2016
-64.9308472	-10.8485336	190.48	Mon Dec 26 20:10:02 2016
-64.9307785	-10.8484001	189.04	Mon Dec 26 20:10:12 2016
-64.9308014	-10.8482647	189.44	Mon Dec 26 20:10:22 2016
-64.9307709	-10.8481236	186.84	Mon Dec 26 20:10:32 2016
-64.9307327	-10.8480024	184.47	Mon Dec 26 20:10:42 2016
-64.9307480	-10.8478222	183.03	Mon Dec 26 20:10:52 2016
-64.9307404	-10.8476915	178.59	Mon Dec 26 20:11:02 2016
-64.9306870	-10.8476305	175.41	Mon Dec 26 20:11:12 2016
-64.9306564	-10.8475533	173.52	Mon Dec 26 20:11:22 2016
-64.9307022	-10.8474293	171.39	Mon Dec 26 20:11:32 2016
-64.9306870	-10.8472843	168.96	Mon Dec 26 20:11:42 2016
-64.9306946	-10.8472614	168.57	Mon Dec 26 20:11:52 2016
-64.9307480	-10.8471727	167.77	Mon Dec 26 20:12:02 2016
-64.9308090	-10.8471060	167.43	Mon Dec 26 20:12:12 2016
-64.9308548	-10.8470364	167.31	Mon Dec 26 20:12:22 2016
-64.9309616	-10.8469067	165.72	Mon Dec 26 20:12:32 2016
-64.9309540	-10.8466959	161.60	Mon Dec 26 20:12:42 2016
-64.9309921	-10.8465376	159.06	Mon Dec 26 20:12:52 2016
-64.9309692	-10.8464546	158.89	Mon Dec 26 20:13:02 2016
-64.9309311	-10.8463936	157.87	Mon Dec 26 20:13:12 2016
-64.9309692	-10.8462324	156.39	Mon Dec 26 20:13:22 2016
-64.9309616	-10.8462076	155.40	Mon Dec 26 20:13:32 2016
-64.9309921	-10.8461523	154.93	Mon Dec 26 20:13:42 2016
-64.9310684	-10.8460665	154.26	Mon Dec 26 20:13:52 2016
-64.9311523	-10.8459454	153.93	Mon Dec 26 20:14:02 2016
-64.9311905	-10.8457909	152.92	Mon Dec 26 20:14:12 2016
-64.9312286	-10.8456812	151.86	Mon Dec 26 20:14:22 2016
-64.9313049	-10.8456106	151.84	Mon Dec 26 20:14:32 2016
-64.9314117	-10.8455610	152.61	Mon Dec 26 20:14:42 2016
-64.9315109	-10.8455000	153.53	Mon Dec 26 20:14:52 2016
-64.9315872	-10.8454275	154.24	Mon Dec 26 20:15:02 2016
-64.9316788	-10.8453550	155.82	Mon Dec 26 20:15:12 2016
-64.9317474	-10.8452797	156.20	Mon Dec 26 20:15:22 2016
-64.9318237	-10.8451967	156.43	Mon Dec 26 20:15:32 2016
-64.9319153	-10.8450975	156.38	Mon Dec 26 20:15:42 2016
-64.9319763	-10.8450031	158.29	Mon Dec 26 20:15:52 2016
-64.9320602	-10.8449669	159.65	Mon Dec 26 20:16:02 2016
-64.9321594	-10.8448706	161.69	Mon Dec 26 20:16:12 2016
-64.9322510	-10.8448219	162.43	Mon Dec 26 20:16:22 2016
-64.9323425	-10.8447304	162.94	Mon Dec 26 20:16:32 2016
-64.9324722	-10.8446350	163.54	Mon Dec 26 20:16:42 2016
-64.9325485	-10.8444510	165.05	Mon Dec 26 20:16:52 2016
-64.9325638	-10.8444109	165.07	Mon Dec 26 20:17:02 2016
-64.9326172	-10.8442984	167.49	Mon Dec 26 20:17:12 2016
-64.9327087	-10.8442211	169.10	Mon Dec 26 20:17:22 2016
-64.9328079	-10.8441067	168.14	Mon Dec 26 20:17:32 2016
-64.9328690	-10.8439951	166.79	Mon Dec 26 20:17:42 2016
-64.9329147	-10.8439112	167.44	Mon Dec 26 20:17:52 2016
-64.9330063	-10.8438025	166.57	Mon Dec 26 20:18:02 2016
-64.9330597	-10.8437014	166.02	Mon Dec 26 20:18:12 2016
-64.9330978	-10.8435917	167.24	Mon Dec 26 20:18:22 2016
-64.9331741	-10.8435135	167.71	Mon Dec 26 20:18:32 2016
-64.9331741	-10.8434162	167.73	Mon Dec 26 20:18:42 2016
-64.9331894	-10.8432570	167.16	Mon Dec 26 20:18:52 2016
-64.9331970	-10.8431225	167.91	Mon Dec 26 20:19:02 2016
-64.9332123	-10.8429966	167.99	Mon Dec 26 20:19:12 2016
-64.9331970	-10.8428822	167.28	Mon Dec 26 20:19:22 2016
-64.9332352	-10.8427839	168.14	Mon Dec 26 20:19:32 2016
-64.9332428	-10.8426609	169.99	Mon Dec 26 20:19:42 2016
-64.9333115	-10.8425722	170.16	Mon Dec 26 20:19:52 2016
-64.9333649	-10.8424435	168.98	Mon Dec 26 20:20:02 2016
-64.9333496	-10.8423309	168.64	Mon Dec 26 20:20:12 2016
-64.9333496	-10.8421965	167.61	Mon Dec 26 20:20:22 2016
-64.9333572	-10.8419962	166.56	Mon Dec 26 20:20:32 2016
-64.9332962	-10.8418465	163.08	Mon Dec 26 20:20:42 2016
-64.9332504	-10.8417206	161.91	Mon Dec 26 20:20:52 2016
-64.9331284	-10.8416195	160.36	Mon Dec 26 20:21:02 2016
-64.9331284	-10.8415785	160.28	Mon Dec 26 20:21:12 2016
-64.9330597	-10.8415060	159.31	Mon Dec 26 20:21:22 2016
-64.9329987	-10.8415270	158.92	Mon Dec 26 20:21:32 2016
-64.9329910	-10.8415194	159.02	Mon Dec 26 20:21:42 2016
-64.9329987	-10.8414726	159.33	Mon Dec 26 20:21:52 2016
-64.9330139	-10.8412619	152.18	Mon Dec 26 20:22:02 2016
-64.9329605	-10.8411398	151.87	Mon Dec 26 20:22:12 2016
-64.9328308	-10.8410749	151.36	Mon Dec 26 20:22:22 2016
-64.9327545	-10.8410177	149.02	Mon Dec 26 20:22:32 2016
-64.9326706	-10.8409433	147.41	Mon Dec 26 20:22:42 2016
-64.9326096	-10.8408566	146.32	Mon Dec 26 20:22:52 2016
-64.9325485	-10.8408051	146.79	Mon Dec 26 20:23:02 2016
-64.9324417	-10.8407240	145.70	Mon Dec 26 20:23:12 2016
-64.9322739	-10.8406172	145.89	Mon Dec 26 20:23:22 2016
-64.9321594	-10.8404942	146.29	Mon Dec 26 20:23:32 2016
-64.9320908	-10.8404064	146.54	Mon Dec 26 20:23:42 2016
-64.9320297	-10.8403387	146.27	Mon Dec 26 20:23:52 2016
-64.9319534	-10.8402319	146.65	Mon Dec 26 20:24:02 2016
-64.9319305	-10.8401566	146.57	Mon Dec 26 20:24:12 2016
-64.9318237	-10.8400259	146.07	Mon Dec 26 20:24:22 2016
-64.9317856	-10.8399248	143.25	Mon Dec 26 20:24:32 2016
-64.9317245	-10.8398085	142.09	Mon Dec 26 20:24:42 2016
-64.9316635	-10.8396778	142.38	Mon Dec 26 20:24:52 2016
-64.9315567	-10.8395348	140.98	Mon Dec 26 20:25:02 2016
-64.9313965	-10.8394470	140.50	Mon Dec 26 20:25:12 2016
-64.9313049	-10.8394003	138.18	Mon Dec 26 20:25:22 2016
-64.9311905	-10.8393545	136.58	Mon Dec 26 20:25:32 2016
-64.9310837	-10.8393011	138.16	Mon Dec 26 20:25:42 2016
-64.9310226	-10.8392506	137.79	Mon Dec 26 20:25:52 2016
-64.9310150	-10.8391762	137.08	Mon Dec 26 20:26:02 2016
-64.9310074	-10.8391676	136.80	Mon Dec 26 20:26:12 2016
-64.9309692	-10.8391819	136.09	Mon Dec 26 20:26:22 2016
