# Supplementary material for: Lévy foraging patterns of rural humans
Source: PLoS One. 2018 Jun 18;13(6):e0199099. doi: 10.1371/journal.pone.0199099 (PMC6005560; doi:10.1371/journal.pone.0199099)
Supplement: S4 File — (ZIP) [file pone.0199099.s004.zip › 09Holux_M-241_Start_20161230-091835_Finish_20161230-183039.kml]

<?xml version="1.0" encoding="UTF-8"?>
<kml xmlns="http://earth.google.com/kml/2.1">
<Document>
<Style id="normalState_TLP_Start">
<IconStyle>
<scale>1.0</scale>
<Icon>
<href>http://maps.google.com/mapfiles/kml/pal4/icon15.png</href>
</Icon>
</IconStyle>
<LabelStyle>
<scale>1.0</scale>
</LabelStyle>
</Style>
<Style id="highlightState_TLP_Start">
<IconStyle>
<scale>1.1</scale>
<Icon>
<href>http://maps.google.com/mapfiles/kml/pal4/icon7.png</href>
</Icon>
</IconStyle>
<LabelStyle>
<scale>1.1</scale>
<color>ff0000ff</color>
</LabelStyle>
</Style>
<StyleMap id="styleMap_TLP_Start">
<Pair>
<key>normal</key>
<styleUrl>#normalState_TLP_Start</styleUrl>
</Pair>
<Pair>
<key>highlight</key>
<styleUrl>#highlightState_TLP_Start</styleUrl>
</Pair>
</StyleMap>
<Style id="normalState_TLP_Finish">
<IconStyle>
<scale>1.0</scale>
<Icon>
<href>http://maps.google.com/mapfiles/kml/pal4/icon15.png</href>
</Icon>
</IconStyle>
<LabelStyle>
<scale>1.0</scale>
</LabelStyle>
</Style>
<Style id="highlightState_TLP_Finish">
<IconStyle>
<scale>1.1</scale>
<Icon>
<href>http://maps.google.com/mapfiles/kml/pal4/icon7.png</href>
</Icon>
</IconStyle>
<LabelStyle>
<scale>1.1</scale>
<color>ff0000ff</color>
</LabelStyle>
</Style>
<StyleMap id="styleMap_TLP_Finish">
<Pair>
<key>normal</key>
<styleUrl>#normalState_TLP_Finish</styleUrl>
</Pair>
<Pair>
<key>highlight</key>
<styleUrl>#highlightState_TLP_Finish</styleUrl>
</Pair>
</StyleMap>
<Style id="normalState_TLP_Normal">
<IconStyle>
<scale>1.0</scale>
<Icon>
<href>http://maps.google.com/mapfiles/kml/pal4/icon31.png</href>
</Icon>
</IconStyle>
<LabelStyle>
<scale>1.0</scale>
</LabelStyle>
</Style>
<Style id="highlightState_TLP_Normal">
<IconStyle>
<scale>1.1</scale>
<Icon>
<href>http://maps.google.com/mapfiles/kml/pal4/icon23.png</href>
</Icon>
</IconStyle>
<LabelStyle>
<scale>1.1</scale>
<color>ff0000ff</color>
</LabelStyle>
</Style>
<StyleMap id="styleMap_TLP_Normal">
<Pair>
<key>normal</key>
<styleUrl>#normalState_TLP_Normal</styleUrl>
</Pair>
<Pair>
<key>highlight</key>
<styleUrl>#highlightState_TLP_Normal</styleUrl>
</Pair>
</StyleMap>
<Style id="normalState_TLP_Photo">
<IconStyle>
<scale>1.0</scale>
<Icon>
<href>http://maps.google.com/mapfiles/kml/pal4/icon46.png</href>
</Icon>
</IconStyle>
<LabelStyle>
<scale>1.0</scale>
</LabelStyle>
</Style>
<Style id="highlightState_TLP_Photo">
<IconStyle>
<scale>1.1</scale>
<Icon>
<href>http://maps.google.com/mapfiles/kml/pal4/icon38.png</href>
</Icon>
</IconStyle>
<LabelStyle>
<scale>1.1</scale>
<color>ff0000ff</color>
</LabelStyle>
</Style>
<StyleMap id="styleMap_TLP_Photo">
<Pair>
<key>normal</key>
<styleUrl>#normalState_TLP_Photo</styleUrl>
</Pair>
<Pair>
<key>highlight</key>
<styleUrl>#highlightState_TLP_Photo</styleUrl>
</Pair>
</StyleMap>
<Style id="roadStyle">
<LineStyle>
<color>ffffff00</color>
<width>6</width>
</LineStyle>
</Style>
<Open>1</Open>
<description>Route</description>
<name>Track Log</name>
<Placemark>
<name>Route</name>
<styleUrl>#roadStyle</styleUrl>
<MultiGeometry>
<LineString>
<coordinates>
-65.0077591,-10.8073635,137.39 -65.0078888,-10.8073502,126.76 -65.0079956,-10.8073921,117.18 -65.0081329,-10.8074341,108.88 -65.0082245,-10.8075352,99.98 -65.0082855,-10.8075113,92.05 -65.0083160,-10.8075933,84.81 -65.0082932,-10.8077040,79.08 -65.0083694,-10.8077316,72.29 -65.0083923,-10.8078737,67.04 -65.0084076,-10.8079720,62.08 -65.0084229,-10.8080072,56.12 -65.0083771,-10.8081341,50.37 -65.0084610,-10.8082075,46.87 -65.0084686,-10.8083038,43.10 -65.0084686,-10.8083191,40.44 -65.0084152,-10.8084288,39.12 -65.0083694,-10.8085222,35.72 -65.0083008,-10.8086376,33.75 -65.0082550,-10.8087482,32.04 -65.0082474,-10.8088093,28.52 -65.0081863,-10.8088589,25.20 -65.0081787,-10.8089485,21.70 -65.0081787,-10.8089285,19.24 -65.0081863,-10.8089495,16.64 -65.0081635,-10.8090363,15.13 -65.0081406,-10.8090992,13.74 -65.0081253,-10.8092070,11.02 -65.0080490,-10.8095083,9.85 -65.0079575,-10.8094473,7.30 -65.0079117,-10.8095179,7.21 -65.0078964,-10.8096180,7.50 -65.0077209,-10.8098831,9.26 -65.0076828,-10.8099566,9.21 -65.0076675,-10.8099871,7.83 -65.0076752,-10.8099775,5.92 -65.0076752,-10.8099546,6.31 -65.0076752,-10.8099880,4.41 -65.0076447,-10.8101501,4.75 -65.0076141,-10.8102608,4.52 -65.0075150,-10.8103704,4.68 -65.0074387,-10.8104601,2.31 -65.0073929,-10.8106451,2.73 -65.0073547,-10.8108978,3.18 -65.0072937,-10.8109236,3.51 -65.0071487,-10.8109264,8.68 -65.0071259,-10.8109770,10.38 -65.0070038,-10.8111038,15.45 -65.0069504,-10.8112593,19.73 -65.0068817,-10.8113413,22.67 -65.0068893,-10.8113441,23.89 -65.0068588,-10.8114147,26.94 -65.0068512,-10.8114176,25.30 -65.0068665,-10.8114605,21.91 -65.0068359,-10.8115301,19.68 -65.0068283,-10.8116179,17.87 -65.0068359,-10.8116636,16.18 -65.0068207,-10.8117199,13.41 -65.0068207,-10.8117542,11.29 -65.0068130,-10.8117247,9.92 -65.0068130,-10.8119411,10.39 -65.0069427,-10.8122520,10.42 -65.0066833,-10.8121929,9.99 -65.0066605,-10.8121443,8.74 -65.0066147,-10.8121939,7.51 -65.0067139,-10.8121452,8.60 -65.0066986,-10.8121605,8.21 -65.0066223,-10.8123016,11.98 -65.0066986,-10.8122540,13.01 -65.0068283,-10.8121719,14.10 -65.0068359,-10.8121214,14.19 -65.0066681,-10.8120394,10.63 -65.0066452,-10.8120308,8.53 -65.0065918,-10.8120556,6.59 -65.0063019,-10.8119469,4.81 -65.0063477,-10.8118916,2.41 -65.0068817,-10.8120384,2.61 -65.0068359,-10.8119698,2.17 -65.0068283,-10.8120127,0.95 -65.0067139,-10.8120279,0.18 -65.0065994,-10.8119698,0.23 -65.0066147,-10.8119249,0.13 -65.0065918,-10.8118715,0.66 -65.0065994,-10.8119297,-0.04 -65.0065994,-10.8119879,-0.99 -65.0067368,-10.8121872,-2.10 -65.0069351,-10.8121443,-1.59 -65.0068436,-10.8120556,-2.12 -65.0067978,-10.8119888,-3.48 -65.0067902,-10.8120489,-4.49 -65.0068207,-10.8121748,-5.19 -65.0068512,-10.8120680,-4.20 -65.0069656,-10.8120832,-2.67 -65.0069580,-10.8120384,-3.21 -65.0069580,-10.8120155,-3.76 -65.0069885,-10.8120804,-3.68 -65.0069962,-10.8121319,-4.32 -65.0068817,-10.8121138,-7.10 -65.0067673,-10.8120689,-9.00 -65.0066605,-10.8120689,-9.37 -65.0065613,-10.8120985,-10.13 -65.0065613,-10.8121920,-10.48 -65.0065842,-10.8122692,-11.37 -65.0065079,-10.8123760,-11.96 -65.0064392,-10.8123741,-12.64 -65.0063629,-10.8123055,-13.62 -65.0063477,-10.8124256,-13.71 -65.0062485,-10.8123083,-13.73 -65.0062943,-10.8124466,-14.07 -65.0062561,-10.8124952,-14.01 -65.0062256,-10.8125334,-13.92 -65.0060806,-10.8126040,-14.81 -65.0060349,-10.8126326,-15.08 -65.0060196,-10.8126345,-15.12 -65.0058517,-10.8128042,-14.68 -65.0056915,-10.8129520,-14.83 -65.0056458,-10.8129892,-15.74 -65.0056458,-10.8129854,-15.70 -65.0056229,-10.8130217,-15.69 -65.0056229,-10.8130236,-14.99 -65.0058289,-10.8131828,7.63 -65.0058441,-10.8131552,9.82 -65.0058441,-10.8131418,10.58 -65.0058441,-10.8131351,10.96 -65.0058517,-10.8131418,11.65 -65.0058365,-10.8131905,11.62 -65.0058289,-10.8131886,12.07 -65.0057907,-10.8131866,12.30 -65.0057983,-10.8131838,12.31 -65.0057526,-10.8131428,12.69 -65.0057144,-10.8131142,13.02 -65.0055923,-10.8130140,13.16 -65.0055389,-10.8130226,9.15 -65.0055771,-10.8130255,6.01 -65.0056076,-10.8130007,6.72 -65.0056000,-10.8130569,8.55 -65.0055161,-10.8130131,10.54 -65.0055313,-10.8129854,12.76 -65.0055389,-10.8129463,23.43 -65.0055313,-10.8129330,29.80 -65.0055161,-10.8128490,34.94 -65.0055389,-10.8128500,37.54 -65.0055466,-10.8128405,37.61 -65.0055923,-10.8129482,38.23 -65.0056152,-10.8130178,42.47 -65.0056152,-10.8130217,42.52 -65.0056458,-10.8130417,44.58 -65.0056534,-10.8130693,42.05 -65.0056229,-10.8130674,36.74 -65.0056458,-10.8130493,37.62 -65.0057220,-10.8129816,48.01 -65.0057297,-10.8129759,49.24 -65.0057831,-10.8129549,55.16 -65.0057983,-10.8130312,53.85 -65.0057373,-10.8130112,51.24 -65.0057373,-10.8130550,49.55 -65.0057755,-10.8131618,47.26 -65.0057755,-10.8131495,46.69 -65.0057144,-10.8130684,44.21 -65.0057144,-10.8130684,41.89 -65.0057449,-10.8130817,41.33 -65.0057297,-10.8130398,40.75 -65.0056610,-10.8129940,38.20 -65.0055618,-10.8130627,36.75 -65.0055466,-10.8130522,36.71 -65.0055542,-10.8130665,35.82 -65.0056610,-10.8131170,35.39 -65.0056152,-10.8130627,34.68 -65.0056458,-10.8130827,34.27 -65.0057220,-10.8131056,32.52 -65.0057220,-10.8131123,30.89 -65.0056763,-10.8130922,29.64 -65.0056076,-10.8131218,28.06 -65.0055542,-10.8131084,27.41 -65.0054016,-10.8130054,23.78 -65.0049591,-10.8129683,20.46 -65.0051117,-10.8130884,18.91 -65.0052338,-10.8132267,14.53 -65.0052872,-10.8131618,13.96 -65.0053406,-10.8131285,12.14 -65.0054169,-10.8131285,10.14 -65.0055008,-10.8130665,7.56 -65.0055542,-10.8130274,6.86 -65.0054703,-10.8129940,4.78 -65.0055618,-10.8131208,6.14 -65.0054855,-10.8131084,6.50 -65.0055084,-10.8131475,2.02 -65.0054626,-10.8130140,-1.25 -65.0054321,-10.8130636,-0.09 -65.0054779,-10.8131714,2.84 -65.0055542,-10.8132811,9.02 -65.0055847,-10.8132229,17.41 -65.0055923,-10.8131990,19.49 -65.0055923,-10.8131924,19.62 -65.0056076,-10.8131590,27.53 -65.0056686,-10.8131380,31.25 -65.0057449,-10.8131657,37.62 -65.0058823,-10.8131905,50.57 -65.0058823,-10.8132658,56.25 -65.0058670,-10.8132792,64.00 -65.0058746,-10.8132706,65.17 -65.0058975,-10.8133392,72.59 -65.0059204,-10.8134079,73.79 -65.0058136,-10.8133354,84.70 -65.0058670,-10.8132868,87.45 -65.0058060,-10.8130398,98.82 -65.0057678,-10.8129902,104.87 -65.0057755,-10.8129749,105.20 -65.0057831,-10.8128653,115.70 -65.0057678,-10.8128529,117.59 -65.0057755,-10.8128614,117.76 -65.0057831,-10.8129721,120.03 -65.0058136,-10.8130169,124.81 -65.0057831,-10.8130264,125.60 -65.0057755,-10.8130293,125.67 -65.0057983,-10.8131056,128.43 -65.0057907,-10.8130808,127.80 -65.0058212,-10.8130713,124.49 -65.0058594,-10.8130665,125.09 -65.0058060,-10.8130693,122.57 -65.0057831,-10.8130579,121.85 -65.0057983,-10.8130808,121.64 -65.0058060,-10.8130436,119.03 -65.0057526,-10.8130074,116.86 -65.0057602,-10.8130350,119.81 -65.0057144,-10.8130493,121.91 -65.0056915,-10.8130379,123.88 -65.0056915,-10.8130264,123.95 -65.0056915,-10.8130207,124.09 -65.0056839,-10.8130274,124.21 -65.0056839,-10.8130178,124.28 -65.0056763,-10.8130121,124.38 -65.0056839,-10.8130102,124.51 -65.0057220,-10.8130245,126.67 -65.0057297,-10.8130322,128.59 -65.0057373,-10.8129873,133.48 -65.0057755,-10.8129930,135.37 -65.0058441,-10.8130054,136.02 -65.0058670,-10.8129768,138.05 -65.0057983,-10.8130035,142.02 -65.0057526,-10.8130684,146.55 -65.0057297,-10.8131151,148.89 -65.0056229,-10.8131828,153.21 -65.0056076,-10.8132753,155.19 -65.0055923,-10.8133621,156.74 -65.0055237,-10.8134069,157.33 -65.0055008,-10.8134308,157.71 -65.0054703,-10.8134956,158.54 -65.0054092,-10.8135166,158.94 -65.0053329,-10.8136692,159.69 -65.0052948,-10.8137417,161.13 -65.0052948,-10.8137865,161.06 -65.0053253,-10.8138294,161.71 -65.0052414,-10.8140316,168.81 -65.0051880,-10.8141489,169.70 -65.0051041,-10.8142538,170.78 -65.0050812,-10.8143854,169.31 -65.0050507,-10.8145809,170.02 -65.0050354,-10.8146038,169.47 -65.0049973,-10.8146334,169.77 -65.0049515,-10.8147497,169.88 -65.0048981,-10.8148222,169.69 -65.0048447,-10.8149548,169.44 -65.0047913,-10.8151064,169.17 -65.0047150,-10.8152428,169.20 -65.0046997,-10.8152790,168.44 -65.0045929,-10.8154163,167.53 -65.0045624,-10.8155394,167.75 -65.0044937,-10.8156528,167.30 -65.0044785,-10.8157196,167.16 -65.0044098,-10.8157740,167.13 -65.0043564,-10.8158922,167.20 -65.0043488,-10.8160210,167.61 -65.0043411,-10.8160362,167.16 -65.0042496,-10.8161345,167.42 -65.0041046,-10.8162489,166.73 -65.0040512,-10.8163691,165.70 -65.0039368,-10.8164835,165.41 -65.0039749,-10.8165426,164.85 -65.0039673,-10.8165550,164.82 -65.0038681,-10.8167944,164.90 -65.0038452,-10.8168144,164.23 -65.0038071,-10.8168974,164.23 -65.0037308,-10.8169785,163.38 -65.0036545,-10.8170691,163.11 -65.0035553,-10.8171978,163.07 -65.0034790,-10.8172636,161.09 -65.0034866,-10.8173113,160.85 -65.0033340,-10.8175364,158.91 -65.0032730,-10.8176575,158.90 -65.0032043,-10.8177223,159.09 -65.0031128,-10.8178644,159.41 -65.0030594,-10.8180342,159.68 -65.0030136,-10.8180771,159.88 -65.0029297,-10.8181782,159.73 -65.0028915,-10.8182755,159.65 -65.0028305,-10.8183298,160.00 -65.0027390,-10.8183708,160.04 -65.0027161,-10.8185072,159.67 -65.0026855,-10.8186569,159.47 -65.0026703,-10.8187943,159.15 -65.0026169,-10.8189297,158.56 -65.0025635,-10.8189659,157.87 -65.0025101,-10.8190842,158.21 -65.0025101,-10.8191986,158.57 -65.0024872,-10.8192835,158.51 -65.0024490,-10.8194246,157.93 -65.0024109,-10.8195601,156.58 -65.0023880,-10.8196840,156.87 -65.0023651,-10.8198061,156.99 -65.0023422,-10.8199911,155.73 -65.0023499,-10.8200769,155.39 -65.0022812,-10.8201838,154.91 -65.0022049,-10.8202705,154.84 -65.0021515,-10.8203487,154.48 -65.0021515,-10.8204279,154.53 -65.0021286,-10.8204803,154.12 -65.0021286,-10.8204565,154.23 -65.0021286,-10.8204441,154.18 -65.0021439,-10.8204212,154.16 -65.0021439,-10.8204308,154.16 -65.0022202,-10.8204088,154.14 -65.0022202,-10.8203621,154.47 -65.0022202,-10.8203478,154.53 -65.0022202,-10.8203335,154.55 -65.0022125,-10.8203316,154.53 -65.0021973,-10.8203115,154.60 -65.0021820,-10.8203039,154.61 -65.0021820,-10.8203096,154.61 -65.0021896,-10.8203163,153.83 -65.0022659,-10.8204250,153.07 -65.0022964,-10.8204374,152.93 -65.0022583,-10.8204317,152.43 -65.0022507,-10.8204546,152.28 -65.0022507,-10.8204498,152.29 -65.0022278,-10.8204546,152.30 -65.0022049,-10.8204374,152.40 -65.0021591,-10.8204174,152.28 -65.0020676,-10.8203516,151.73 -65.0019226,-10.8203716,148.93 -65.0018845,-10.8203793,148.73 -65.0018539,-10.8203630,149.34 -65.0017319,-10.8204679,150.29 -65.0016708,-10.8205280,150.64 -65.0016174,-10.8205566,150.08 -65.0015259,-10.8206339,149.64 -65.0015106,-10.8207531,148.30 -65.0014420,-10.8207293,148.96 -65.0013504,-10.8207159,148.98 -65.0012817,-10.8206940,148.58 -65.0012283,-10.8206387,147.10 -65.0012131,-10.8206129,147.04 -65.0012131,-10.8206177,147.35 -65.0011826,-10.8206387,147.25 -65.0011139,-10.8207006,149.71 -65.0010910,-10.8207264,150.50 -65.0010452,-10.8207817,156.16 -65.0009613,-10.8209171,158.16 -65.0009155,-10.8209667,160.23 -65.0008392,-10.8209505,160.47 -65.0007706,-10.8209658,158.49 -65.0006866,-10.8209639,159.42 -65.0006485,-10.8209534,159.65 -65.0005722,-10.8210220,159.62 -65.0004730,-10.8210611,159.11 -65.0004349,-10.8210430,158.66 -65.0003815,-10.8210621,159.36 -65.0003662,-10.8210382,160.23 -65.0002975,-10.8210907,159.18 -65.0002289,-10.8210802,158.81 -65.0001450,-10.8210926,158.08 -65.0000687,-10.8211012,157.64 -65.0000458,-10.8211031,158.61 -65.0000458,-10.8211164,159.45 -65.0000076,-10.8211060,160.00 -64.9998932,-10.8210821,160.23 -64.9998093,-10.8210649,160.11 -64.9997559,-10.8210449,159.96 -64.9997559,-10.8210554,160.00 -64.9997253,-10.8210611,160.15 -64.9996872,-10.8210564,160.36 -64.9996185,-10.8211050,159.74 -64.9995270,-10.8211203,159.23 -64.9994736,-10.8210955,159.16 -64.9994354,-10.8211403,159.53 -64.9993820,-10.8211565,160.25 -64.9993820,-10.8211575,160.54 -64.9993668,-10.8211346,161.73 -64.9992752,-10.8211193,163.80 -64.9992752,-10.8211164,163.78 -64.9992294,-10.8210726,164.28 -64.9991837,-10.8210220,163.73 -64.9991226,-10.8210316,162.71 -64.9990387,-10.8210220,161.88 -64.9989929,-10.8210068,161.76 -64.9989929,-10.8209982,160.49 -64.9989166,-10.8208408,158.88 -64.9988556,-10.8208256,158.11 -64.9988098,-10.8208418,157.39 -64.9987946,-10.8208618,157.95 -64.9987411,-10.8208876,157.79 -64.9986725,-10.8209686,158.17 -64.9986191,-10.8209562,158.73 -64.9985886,-10.8209620,158.99 -64.9985428,-10.8209972,158.61 -64.9984436,-10.8210058,158.86 -64.9983521,-10.8210030,158.65 -64.9982986,-10.8209810,158.52 -64.9982529,-10.8209457,158.57 -64.9982452,-10.8209343,158.57 -64.9982300,-10.8209362,158.58 -64.9981461,-10.8209295,158.55 -64.9980469,-10.8209867,157.71 -64.9979935,-10.8209629,158.01 -64.9979706,-10.8209620,157.92 -64.9979782,-10.8209343,157.50 -64.9979324,-10.8209410,156.99 -64.9979248,-10.8209286,156.45 -64.9978714,-10.8208961,156.30 -64.9977875,-10.8208141,156.66 -64.9977112,-10.8207731,156.22 -64.9976654,-10.8207312,156.30 -64.9976425,-10.8207073,156.47 -64.9976120,-10.8206873,156.27 -64.9975891,-10.8206978,156.27 -64.9975204,-10.8207045,155.79 -64.9975128,-10.8207045,155.81 -64.9974823,-10.8207092,155.99 -64.9973679,-10.8207655,155.71 -64.9973221,-10.8207903,156.81 -64.9972458,-10.8207493,157.80 -64.9971771,-10.8207588,159.05 -64.9971771,-10.8207655,159.42 -64.9971771,-10.8207684,159.45 -64.9971771,-10.8207598,159.47 -64.9971924,-10.8207550,159.22 -64.9971924,-10.8207703,159.18 -64.9971924,-10.8207712,159.14 -64.9971848,-10.8207483,158.76 -64.9972076,-10.8207102,158.32 -64.9972076,-10.8206501,158.03 -64.9971466,-10.8205729,157.66 -64.9971313,-10.8205233,157.29 -64.9971466,-10.8205023,154.41 -64.9971390,-10.8205061,153.49 -64.9971161,-10.8204660,152.33 -64.9971390,-10.8204489,152.33 -64.9971390,-10.8204308,151.66 -64.9971466,-10.8204193,151.66 -64.9971695,-10.8203802,150.27 -64.9971542,-10.8203382,149.39 -64.9971466,-10.8203268,149.59 -64.9971619,-10.8202744,149.36 -64.9971542,-10.8202438,149.57 -64.9972076,-10.8201637,149.00 -64.9972687,-10.8201227,147.98 -64.9973221,-10.8200970,147.61 -64.9973526,-10.8200636,146.56 -64.9973755,-10.8200846,146.48 -64.9973831,-10.8200846,146.34 -64.9973831,-10.8200827,146.34 -64.9973297,-10.8201056,146.36 -64.9973221,-10.8201027,146.35 -64.9972916,-10.8200674,146.83 -64.9972839,-10.8200464,147.25 -64.9972916,-10.8200016,147.14 -64.9972916,-10.8199415,146.79 -64.9972916,-10.8199291,146.70 -64.9972687,-10.8198662,146.79 -64.9972305,-10.8197317,145.21 -64.9972153,-10.8196688,144.39 -64.9972153,-10.8196268,145.37 -64.9972000,-10.8195648,147.14 -64.9971848,-10.8195257,148.18 -64.9971848,-10.8195057,148.44 -64.9971619,-10.8194904,148.68 -64.9971848,-10.8194447,148.93 -64.9972229,-10.8194170,149.48 -64.9972076,-10.8193474,150.25 -64.9972000,-10.8193207,150.66 -64.9972000,-10.8192959,151.11 -64.9971924,-10.8192482,151.16 -64.9972153,-10.8191910,150.43 -64.9971771,-10.8191347,150.78 -64.9971848,-10.8190689,151.99 -64.9971695,-10.8189754,153.55 -64.9971008,-10.8189306,152.66 -64.9971008,-10.8189001,152.81 -64.9971085,-10.8189011,152.71 -64.9971085,-10.8188267,152.07 -64.9970932,-10.8188438,151.67 -64.9969940,-10.8188572,149.65 -64.9969864,-10.8188629,149.45 -64.9970016,-10.8188124,149.56 -64.9970169,-10.8188219,149.46 -64.9969864,-10.8189211,149.52 -64.9969711,-10.8190193,149.56 -64.9969559,-10.8190756,149.61 -64.9983597,-10.8195696,171.12 -64.9977951,-10.8196306,142.41 -64.9973297,-10.8191328,148.21 -64.9971085,-10.8189764,148.86 -64.9969711,-10.8186712,151.84 -64.9969711,-10.8186750,151.08 -64.9969940,-10.8187113,147.68 -64.9970245,-10.8187494,147.83 -64.9970398,-10.8187428,147.07 -64.9970551,-10.8187408,147.18 -64.9971161,-10.8187313,148.80 -64.9971161,-10.8186998,148.68 -64.9971161,-10.8186512,147.33 -64.9971237,-10.8186531,147.33 -64.9971237,-10.8186388,147.29 -64.9971008,-10.8185987,146.63 -64.9971085,-10.8186007,146.70 -64.9970703,-10.8186064,147.12 -64.9970322,-10.8186369,146.59 -64.9970398,-10.8186502,146.53 -64.9970551,-10.8186502,146.56 -64.9970703,-10.8186255,147.16 -64.9970856,-10.8186007,147.21 -64.9970779,-10.8185921,147.17 -64.9969864,-10.8185425,147.64 -64.9969940,-10.8185310,147.55 -64.9970551,-10.8184710,147.45 -64.9970856,-10.8184519,147.06 -64.9971390,-10.8184309,146.34 -64.9971313,-10.8184261,146.18 -64.9971008,-10.8183851,145.78 -64.9971161,-10.8183222,146.23 -64.9971542,-10.8182774,148.08 -64.9971924,-10.8181601,147.55 -64.9972382,-10.8181305,147.67 -64.9973145,-10.8180208,146.76 -64.9973373,-10.8179836,146.15 -64.9973679,-10.8179960,146.77 -64.9973984,-10.8179617,147.13 -64.9974442,-10.8178921,147.57 -64.9974518,-10.8178234,148.25 -64.9974365,-10.8177671,148.56 -64.9973831,-10.8176670,148.45 -64.9973526,-10.8176155,148.73 -64.9973221,-10.8175745,148.31 -64.9972992,-10.8175364,148.25 -64.9972534,-10.8174620,148.17 -64.9972534,-10.8174362,148.72 -64.9972458,-10.8174019,150.16 -64.9972305,-10.8174095,150.30 -64.9972305,-10.8173885,150.61 -64.9972305,-10.8173771,150.64 -64.9971695,-10.8173552,153.12 -64.9971542,-10.8173380,154.28 -64.9970474,-10.8172979,155.42 -64.9970169,-10.8172474,155.52 -64.9969864,-10.8171873,154.79 -64.9969635,-10.8171701,155.16 -64.9969559,-10.8171597,155.15 -64.9969330,-10.8171530,155.18 -64.9968262,-10.8170767,154.59 -64.9967575,-10.8170204,154.88 -64.9967499,-10.8170013,154.71 -64.9967346,-10.8170099,154.79 -64.9966278,-10.8169947,153.70 -64.9965668,-10.8169975,152.95 -64.9965134,-10.8169594,152.74 -64.9963989,-10.8169470,152.36 -64.9963684,-10.8169785,151.97 -64.9963608,-10.8169718,152.93 -64.9963303,-10.8169031,152.89 -64.9963303,-10.8168802,153.34 -64.9962463,-10.8169079,153.99 -64.9962463,-10.8168974,154.16 -64.9962311,-10.8168974,153.88 -64.9962158,-10.8169127,153.78 -64.9961929,-10.8169117,153.58 -64.9961853,-10.8169165,153.55 -64.9961472,-10.8169336,152.74 -64.9961472,-10.8169346,152.71 -64.9960938,-10.8169451,151.08 -64.9960785,-10.8169136,153.89 -64.9960785,-10.8169003,153.69 -64.9960861,-10.8168793,152.16 -64.9960861,-10.8168602,152.44 -64.9961243,-10.8168564,152.62 -64.9961090,-10.8168707,152.32 -64.9961166,-10.8168764,152.32 -64.9961166,-10.8168755,152.27 -64.9961166,-10.8168774,152.27 -64.9961166,-10.8168631,152.22 -64.9961014,-10.8168669,152.20 -64.9960632,-10.8169212,152.32 -64.9960480,-10.8169365,152.20 -64.9960403,-10.8169384,152.21 -64.9960938,-10.8169107,151.89 -64.9961090,-10.8169165,152.16 -64.9961319,-10.8169518,151.60 -64.9961166,-10.8169832,151.62 -64.9961166,-10.8169775,151.75 -64.9961090,-10.8169527,151.50 -64.9961472,-10.8169603,151.77 -64.9961700,-10.8169594,151.57 -64.9962006,-10.8169537,150.84 -64.9961624,-10.8169737,150.86 -64.9961548,-10.8169756,150.75 -64.9961472,-10.8169775,150.77 -64.9961395,-10.8169689,150.93 -64.9961395,-10.8169823,150.81 -64.9961472,-10.8169823,150.80 -64.9961700,-10.8169632,149.41 -64.9962006,-10.8169641,147.96 -64.9962234,-10.8169413,147.63 -64.9962387,-10.8169460,147.60 -64.9962311,-10.8169622,147.55 -64.9962616,-10.8169556,148.59 -64.9962311,-10.8169594,147.55 -64.9962006,-10.8170042,147.05 -64.9961777,-10.8170080,147.25 -64.9961929,-10.8170204,147.41 -64.9961853,-10.8170080,147.85 -64.9961777,-10.8169928,148.08 -64.9961700,-10.8169689,147.54 -64.9961700,-10.8169775,147.58 -64.9961929,-10.8169785,150.29 -64.9961777,-10.8169880,150.56 -64.9961472,-10.8170080,152.63 -64.9961472,-10.8169985,152.61 -64.9961548,-10.8169909,152.64 -64.9961472,-10.8169889,152.65 -64.9961548,-10.8169775,152.65 -64.9961548,-10.8169851,152.65 -64.9961395,-10.8169861,152.62 -64.9961472,-10.8170090,152.56 -64.9961700,-10.8170118,152.11 -64.9961929,-10.8170252,152.33 -64.9962234,-10.8170481,151.95 -64.9962540,-10.8170395,152.03 -64.9962692,-10.8170052,151.87 -64.9962616,-10.8170156,151.86 -64.9962540,-10.8170261,151.87 -64.9962311,-10.8170214,151.88 -64.9962158,-10.8169851,152.14 -64.9962006,-10.8169842,152.16 -64.9961777,-10.8169765,152.35 -64.9961700,-10.8170071,150.45 -64.9961166,-10.8169832,151.44 -64.9961090,-10.8169737,151.51 -64.9961090,-10.8169622,151.63 -64.9961090,-10.8169613,151.63 -64.9960861,-10.8169765,151.71 -64.9961166,-10.8169231,151.16 -64.9961014,-10.8168936,150.55 -64.9960709,-10.8168945,151.30 -64.9960632,-10.8168793,152.91 -64.9960785,-10.8168745,152.98 -64.9960480,-10.8168831,153.19 -64.9960022,-10.8169041,153.84 -64.9959946,-10.8168993,154.03 -64.9960098,-10.8168850,154.01 -64.9960175,-10.8168707,153.81 -64.9960098,-10.8168726,153.74 -64.9960403,-10.8168697,153.64 -64.9960327,-10.8168612,153.61 -64.9960251,-10.8168688,152.81 -64.9959869,-10.8168650,151.71 -64.9959946,-10.8168411,152.17 -64.9960022,-10.8168373,152.14 -64.9960251,-10.8168516,151.57 -64.9960175,-10.8168564,151.31 -64.9960175,-10.8168535,151.41 -64.9960022,-10.8168850,151.54 -64.9960403,-10.8170118,152.82 -64.9960709,-10.8169479,159.61 -64.9960938,-10.8169470,160.24 -64.9960861,-10.8169489,160.16 -64.9960861,-10.8169346,160.12 -64.9960938,-10.8169184,160.07 -64.9960709,-10.8169117,159.71 -64.9960709,-10.8168821,159.59 -64.9960785,-10.8168812,159.58 -64.9960709,-10.8168907,159.57 -64.9960632,-10.8168907,159.55 -64.9960938,-10.8168459,159.20 -64.9961243,-10.8168745,157.64 -64.9961395,-10.8168688,157.64 -64.9961472,-10.8168573,157.63 -64.9961395,-10.8168440,157.63 -64.9961472,-10.8168402,157.66 -64.9961395,-10.8168297,157.69 -64.9960861,-10.8168745,157.17 -64.9960709,-10.8168774,156.38 -64.9960632,-10.8168774,156.43 -64.9960709,-10.8168564,156.36 -64.9960861,-10.8168554,156.39 -64.9960938,-10.8168430,156.39 -64.9961014,-10.8168535,156.39 -64.9961014,-10.8168602,156.41 -64.9960938,-10.8168783,156.57 -64.9961243,-10.8168659,156.73 -64.9961166,-10.8168564,156.88 -64.9961624,-10.8168211,157.09 -64.9960556,-10.8167419,157.00 -64.9961014,-10.8167601,156.57 -64.9960938,-10.8167963,156.42 -64.9960861,-10.8168182,155.99 -64.9961166,-10.8167896,155.79 -64.9961395,-10.8167944,155.87 -64.9961090,-10.8167906,155.59 -64.9961090,-10.8167543,155.59 -64.9961166,-10.8167534,155.54 -64.9961166,-10.8168001,153.78 -64.9961243,-10.8167934,153.72 -64.9961472,-10.8167601,157.53 -64.9961929,-10.8167238,159.82 -64.9961624,-10.8167324,159.08 -64.9961319,-10.8167315,159.79 -64.9961319,-10.8167315,160.09 -64.9961319,-10.8167458,160.08 -64.9961319,-10.8167343,159.85 -64.9961319,-10.8167458,159.58 -64.9960709,-10.8167591,158.32 -64.9960632,-10.8167353,157.95 -64.9960480,-10.8167152,154.30 -64.9959946,-10.8167505,153.20 -64.9959564,-10.8168278,154.10 -64.9960098,-10.8168135,154.81 -64.9960556,-10.8167849,155.71 -64.9960556,-10.8167353,155.85 -64.9960556,-10.8167429,155.86 -64.9960480,-10.8168068,150.59 -64.9961166,-10.8168249,148.87 -64.9961166,-10.8168364,149.81 -64.9961014,-10.8168287,149.71 -64.9961395,-10.8167648,150.16 -64.9961395,-10.8167419,150.14 -64.9961395,-10.8167076,149.92 -64.9961395,-10.8166904,149.00 -64.9961166,-10.8166971,148.90 -64.9961014,-10.8167305,149.32 -64.9961166,-10.8168097,149.48 -64.9961014,-10.8168554,148.48 -64.9960861,-10.8168440,148.64 -64.9960861,-10.8168488,148.63 -64.9961319,-10.8168640,147.02 -64.9961090,-10.8168678,147.38 -64.9961090,-10.8168774,147.47 -64.9961090,-10.8168764,147.94 -64.9961090,-10.8168783,147.95 -64.9961090,-10.8168449,147.96 -64.9961243,-10.8168249,148.20 -64.9961395,-10.8168373,148.07 -64.9961777,-10.8168974,147.42 -64.9961853,-10.8169041,147.23 -64.9961472,-10.8167658,143.99 -64.9961243,-10.8166790,142.19 -64.9961090,-10.8166294,140.78 -64.9961166,-10.8166361,140.61 -64.9961472,-10.8166304,140.42 -64.9961624,-10.8166447,140.47 -64.9961929,-10.8166132,139.81 -64.9962006,-10.8165998,139.99 -64.9962158,-10.8165941,139.33 -64.9962158,-10.8165760,137.71 -64.9961624,-10.8165779,137.16 -64.9961319,-10.8165445,139.15 -64.9961319,-10.8165359,139.52 -64.9961395,-10.8165464,139.55 -64.9961395,-10.8165483,139.57 -64.9961395,-10.8165359,139.68 -64.9961395,-10.8165798,138.86 -64.9961319,-10.8165836,138.84 -64.9961472,-10.8165894,138.96 -64.9961777,-10.8165598,138.81 -64.9961929,-10.8165741,138.55 -64.9962006,-10.8165846,138.54 -64.9962006,-10.8165836,138.51 -64.9962082,-10.8165989,138.38 -64.9962082,-10.8166142,138.37 -64.9962006,-10.8166246,138.39 -64.9961853,-10.8166418,137.85 -64.9961853,-10.8166494,137.84 -64.9961929,-10.8166494,137.80 -64.9961853,-10.8166466,137.78 -64.9961243,-10.8165913,136.92 -64.9961395,-10.8165989,135.87 -64.9961395,-10.8166046,135.82 -64.9961624,-10.8165846,135.05 -64.9961853,-10.8165846,134.68 -64.9961853,-10.8165998,133.19 -64.9962234,-10.8165855,132.62 -64.9962311,-10.8165855,132.48 -64.9962158,-10.8165960,133.92 -64.9962234,-10.8166265,134.77 -64.9962082,-10.8166180,135.41 -64.9962158,-10.8166199,135.45 -64.9962311,-10.8166294,135.22 -64.9962463,-10.8166466,134.69 -64.9962463,-10.8166323,134.34 -64.9962845,-10.8166428,134.20 -64.9962311,-10.8166237,134.73 -64.9962311,-10.8165779,135.73 -64.9962311,-10.8165493,136.45 -64.9962158,-10.8165894,138.06 -64.9962082,-10.8166122,138.76 -64.9962158,-10.8166103,138.76 -64.9961929,-10.8166199,139.09 -64.9961166,-10.8166113,140.00 -64.9961243,-10.8165693,140.34 -64.9961090,-10.8165569,140.08 -64.9961243,-10.8165684,139.91 -64.9962006,-10.8165579,140.42 -64.9962234,-10.8165331,141.41 -64.9962158,-10.8165140,141.64 -64.9962158,-10.8165226,141.70 -64.9962006,-10.8165808,141.98 -64.9962082,-10.8165865,141.96 -64.9962158,-10.8165865,141.97 -64.9961853,-10.8166332,141.73 -64.9961472,-10.8166466,141.47 -64.9961319,-10.8167019,143.06 -64.9961166,-10.8167219,142.80 -64.9960938,-10.8167219,142.54 -64.9960861,-10.8167286,142.56 -64.9960785,-10.8167362,142.60 -64.9960785,-10.8167286,142.65 -64.9960709,-10.8167458,143.44 -64.9961014,-10.8167114,142.34 -64.9960938,-10.8167181,142.32 -64.9961014,-10.8167229,142.32 -64.9960403,-10.8167229,142.60 -64.9960327,-10.8167295,142.65 -64.9960403,-10.8167915,143.46 -64.9960480,-10.8168221,143.23 -64.9961090,-10.8168287,141.07 -64.9962006,-10.8168325,138.82 -64.9962311,-10.8168449,139.27 -64.9962769,-10.8168554,139.74 -64.9963379,-10.8168306,139.92 -64.9963989,-10.8168612,140.23 -64.9965057,-10.8168592,140.43 -64.9966507,-10.8168449,139.02 -64.9967270,-10.8168516,139.16 -64.9968109,-10.8168449,138.36 -64.9968643,-10.8168774,136.66 -64.9968948,-10.8169403,136.24 -64.9969482,-10.8170004,135.89 -64.9969788,-10.8170710,136.14 -64.9969940,-10.8171215,136.36 -64.9970932,-10.8171568,136.14 -64.9971008,-10.8172417,137.04 -64.9971466,-10.8172655,136.20 -64.9971619,-10.8172693,136.08 -64.9972153,-10.8172960,135.76 -64.9973145,-10.8172569,135.31 -64.9973602,-10.8171902,136.32 -64.9974289,-10.8171816,136.69 -64.9974518,-10.8171597,136.92 -64.9974899,-10.8171558,136.98 -64.9975052,-10.8171225,136.67 -64.9975052,-10.8171129,136.69 -64.9974899,-10.8171291,136.75 -64.9974976,-10.8171253,137.11 -64.9975204,-10.8171329,136.99 -64.9975281,-10.8170805,136.53 -64.9975204,-10.8170700,136.51 -64.9975204,-10.8170509,136.29 -64.9974670,-10.8171024,135.83 -64.9974213,-10.8171158,135.86 -64.9974060,-10.8171148,135.63 -64.9974823,-10.8170424,135.92 -64.9974747,-10.8170547,135.47 -64.9974747,-10.8170509,135.46 -64.9974899,-10.8170404,135.45 -64.9974899,-10.8170214,135.41 -64.9975433,-10.8169823,135.72 -64.9975510,-10.8169889,135.77 -64.9975815,-10.8170128,134.13 -64.9975967,-10.8170242,134.32 -64.9976349,-10.8170090,133.93 -64.9975967,-10.8170433,134.09 -64.9975433,-10.8170462,134.21 -64.9975128,-10.8170080,134.41 -64.9974899,-10.8170195,135.37 -64.9975052,-10.8170671,136.32 -64.9975281,-10.8170900,135.42 -64.9975739,-10.8170786,135.98 -64.9976120,-10.8170271,136.96 -64.9976425,-10.8169804,135.79 -64.9976654,-10.8169699,135.50 -64.9976654,-10.8169870,134.85 -64.9976730,-10.8169794,134.13 -64.9977112,-10.8169956,134.05 -64.9977112,-10.8169985,134.22 -64.9976959,-10.8170176,134.90 -64.9976730,-10.8170214,135.34 -64.9976578,-10.8170471,135.50 -64.9976501,-10.8170710,134.79 -64.9976196,-10.8170834,134.79 -64.9975739,-10.8170853,133.92 -64.9975891,-10.8170691,133.81 -64.9975967,-10.8171539,130.85 -64.9975586,-10.8171196,129.15 -64.9975204,-10.8171177,128.90 -64.9975204,-10.8171549,128.71 -64.9975510,-10.8171434,129.30 -64.9975357,-10.8171253,128.68 -64.9975510,-10.8171225,128.68 -64.9975662,-10.8171062,128.48 -64.9976349,-10.8170424,128.93 -64.9977036,-10.8170443,128.02 -64.9976883,-10.8170424,129.11 -64.9977264,-10.8170605,129.45 -64.9977798,-10.8170671,128.51 -64.9977875,-10.8170748,128.31 -64.9978333,-10.8171082,127.95 -64.9978790,-10.8171291,127.45 -64.9979248,-10.8171329,127.47 -64.9980011,-10.8171749,126.87 -64.9980621,-10.8171778,127.64 -64.9981461,-10.8171797,127.45 -64.9981384,-10.8171835,127.45 -64.9981995,-10.8172092,127.12 -64.9982529,-10.8172321,126.70 -64.9982681,-10.8172369,126.54 -64.9982910,-10.8172302,126.13 -64.9983215,-10.8172350,125.94 -64.9983673,-10.8172464,126.59 -64.9984283,-10.8172493,125.96 -64.9984894,-10.8172531,125.33 -64.9985046,-10.8172569,124.40 -64.9984970,-10.8172665,124.43 -64.9985428,-10.8173103,124.71 -64.9985580,-10.8173161,125.19 -64.9985733,-10.8173618,125.15 -64.9985809,-10.8173542,125.47 -64.9985733,-10.8172741,125.84 -64.9985733,-10.8172703,125.82 -64.9985275,-10.8173304,125.98 -64.9985199,-10.8173418,126.23 -64.9985504,-10.8173199,126.22 -64.9985428,-10.8173285,126.23 -64.9985733,-10.8173981,125.87 -64.9985962,-10.8174210,125.35 -64.9985886,-10.8174305,125.34 -64.9985886,-10.8174305,125.02 -64.9986038,-10.8173752,125.19 -64.9985657,-10.8173351,125.11 -64.9985504,-10.8173876,125.10 -64.9985199,-10.8174038,124.72 -64.9985352,-10.8174896,124.58 -64.9985275,-10.8174744,125.33 -64.9985428,-10.8175430,124.59 -64.9985504,-10.8175535,124.57 -64.9985428,-10.8175564,124.57 -64.9985428,-10.8175411,124.56 -64.9985352,-10.8175335,124.58 -64.9985046,-10.8174992,124.79 -64.9985046,-10.8174896,124.79 -64.9986191,-10.8174801,125.91 -64.9986191,-10.8174963,125.94 -64.9986038,-10.8175173,126.31 -64.9986038,-10.8175020,126.32 -64.9985809,-10.8174744,126.32 -64.9986038,-10.8174629,126.67 -64.9986191,-10.8174620,126.65 -64.9986115,-10.8174477,127.09 -64.9985962,-10.8174429,127.18 -64.9986343,-10.8173876,127.07 -64.9986267,-10.8173761,127.76 -64.9986038,-10.8173122,128.45 -64.9986038,-10.8173103,128.52 -64.9985962,-10.8173418,128.53 -64.9985733,-10.8173790,128.10 -64.9985886,-10.8173676,128.60 -64.9985275,-10.8173752,128.81 -64.9984589,-10.8174057,129.26 -64.9984589,-10.8174047,129.26 -64.9984665,-10.8174009,129.25 -64.9984818,-10.8173742,128.96 -64.9984665,-10.8173656,128.75 -64.9984512,-10.8173609,128.64 -64.9984665,-10.8173819,128.53 -64.9984818,-10.8173485,129.43 -64.9984665,-10.8173332,129.54 -64.9984741,-10.8173351,129.58 -64.9985275,-10.8173561,128.99 -64.9985428,-10.8173351,129.00 -64.9985504,-10.8173246,129.00 -64.9986115,-10.8172979,129.20 -64.9986267,-10.8173161,129.56 -64.9985886,-10.8172979,128.48 -64.9985886,-10.8172445,128.21 -64.9985962,-10.8172350,128.46 -64.9985809,-10.8172522,128.95 -64.9985809,-10.8172436,128.99 -64.9985733,-10.8172522,128.99 -64.9985809,-10.8172445,129.01 -64.9985962,-10.8172617,128.83 -64.9985809,-10.8172808,128.55 -64.9985580,-10.8172894,128.78 -64.9985809,-10.8173008,128.86 -64.9986191,-10.8173342,128.98 -64.9986115,-10.8173323,128.98 -64.9986191,-10.8173351,128.96 -64.9986115,-10.8173466,129.25 -64.9986038,-10.8173895,129.96 -64.9986038,-10.8173962,129.58 -64.9986496,-10.8174105,128.93 -64.9986420,-10.8174810,129.61 -64.9986420,-10.8174896,130.13 -64.9986343,-10.8174639,129.96 -64.9985657,-10.8174467,130.94 -64.9985352,-10.8174238,131.50 -64.9985504,-10.8173952,132.57 -64.9985962,-10.8173895,132.74 -64.9986191,-10.8173704,133.00 -64.9985733,-10.8173304,133.59 -64.9985580,-10.8173342,133.52 -64.9985504,-10.8173313,133.56 -64.9985657,-10.8173084,133.69 -64.9986496,-10.8173113,134.05 -64.9986725,-10.8173275,134.20 -64.9986649,-10.8173447,134.23 -64.9986801,-10.8173075,134.50 -64.9986572,-10.8172255,134.79 -64.9986877,-10.8171978,135.78 -64.9987564,-10.8172331,136.14 -64.9987717,-10.8172760,135.80 -64.9987793,-10.8173027,135.81 -64.9987717,-10.8172960,135.82 -64.9987183,-10.8172789,135.89 -64.9986572,-10.8172960,135.90 -64.9986420,-10.8173075,135.89 -64.9986343,-10.8173084,135.89 -64.9986267,-10.8172989,135.98 -64.9986343,-10.8173094,136.00 -64.9987106,-10.8172474,136.17 -64.9987183,-10.8172770,135.70 -64.9987259,-10.8172369,136.19 -64.9986954,-10.8172503,136.23 -64.9987030,-10.8172388,136.27 -64.9986954,-10.8172083,136.03 -64.9986877,-10.8171949,136.03 -64.9987411,-10.8171387,136.66 -64.9987411,-10.8171310,136.67 -64.9986877,-10.8171329,137.16 -64.9986954,-10.8171864,137.20 -64.9987030,-10.8172178,137.10 -64.9987030,-10.8172102,136.73 -64.9987335,-10.8172388,137.16 -64.9987259,-10.8172264,137.29 -64.9987335,-10.8172531,136.89 -64.9987335,-10.8172455,136.93 -64.9986496,-10.8172493,138.02 -64.9985962,-10.8172445,138.86 -64.9986267,-10.8172312,139.75 -64.9986649,-10.8172197,139.13 -64.9987030,-10.8172417,140.61 -64.9986877,-10.8172503,142.47 -64.9986725,-10.8172607,143.36 -64.9986649,-10.8172827,143.07 -64.9986496,-10.8172770,142.98 -64.9986267,-10.8173065,142.33 -64.9986267,-10.8173084,142.73 -64.9986343,-10.8173084,142.77 -64.9986496,-10.8173141,142.89 -64.9986954,-10.8173170,140.05 -64.9986954,-10.8173094,140.16 -64.9986572,-10.8173275,141.16 -64.9986801,-10.8173265,142.43 -64.9986649,-10.8173265,142.44 -64.9986649,-10.8173227,143.16 -64.9986877,-10.8173265,143.63 -64.9986801,-10.8173361,143.68 -64.9987030,-10.8173628,145.02 -64.9986877,-10.8173666,145.10 -64.9986725,-10.8173409,145.23 -64.9986877,-10.8173647,145.96 -64.9987106,-10.8173685,145.98 -64.9986954,-10.8173485,145.82 -64.9985352,-10.8172922,146.75 -64.9985504,-10.8172798,146.92 -64.9985886,-10.8173227,147.41 -64.9986038,-10.8173103,147.77 -64.9985886,-10.8173294,148.68 -64.9985428,-10.8173428,149.79 -64.9984818,-10.8173494,150.19 -64.9984741,-10.8173571,150.24 -64.9984970,-10.8173990,150.41 -64.9984894,-10.8173895,150.55 -64.9984818,-10.8174047,150.54 -64.9984665,-10.8174076,150.50 -64.9984741,-10.8173904,150.30 -64.9984818,-10.8173914,150.22 -64.9984894,-10.8174086,150.30 -64.9985046,-10.8173923,151.31 -64.9984665,-10.8173532,151.72 -64.9984131,-10.8172770,153.33 -64.9983597,-10.8172474,154.09 -64.9983826,-10.8172407,154.52 -64.9983597,-10.8172426,155.05 -64.9983139,-10.8172131,154.43 -64.9982224,-10.8172379,153.82 -64.9981461,-10.8172245,153.36 -64.9980774,-10.8172064,153.34 -64.9980316,-10.8171778,153.59 -64.9979706,-10.8171482,153.09 -64.9978943,-10.8171329,152.58 -64.9977875,-10.8171244,152.80 -64.9977036,-10.8170805,153.02 -64.9976578,-10.8170633,152.96 -64.9976044,-10.8170729,152.21 -64.9975281,-10.8171101,149.78 -64.9975281,-10.8171272,149.60 -64.9975204,-10.8171320,149.61 -64.9974213,-10.8171358,149.70 -64.9973602,-10.8171511,148.98 -64.9972610,-10.8171787,148.65 -64.9972000,-10.8172064,149.00 -64.9971695,-10.8172579,149.38 -64.9971542,-10.8172770,149.28 -64.9971390,-10.8172626,148.96 -64.9971237,-10.8172503,148.61 -64.9971161,-10.8172531,148.58 -64.9971771,-10.8172865,148.40 -64.9971924,-10.8172894,148.38 -64.9972229,-10.8173370,147.54 -64.9972610,-10.8174162,147.32 -64.9973297,-10.8175106,147.18 -64.9973831,-10.8175859,145.49 -64.9974442,-10.8176260,144.79 -64.9974365,-10.8176889,144.44 -64.9973831,-10.8177528,144.28 -64.9973145,-10.8178387,144.30 -64.9972610,-10.8178854,144.12 -64.9972534,-10.8179359,144.02 -64.9971390,-10.8180037,144.00 -64.9971161,-10.8180647,144.09 -64.9970779,-10.8182316,143.55 -64.9970322,-10.8183432,143.75 -64.9970093,-10.8183641,143.85 -64.9970322,-10.8184223,143.18 -64.9970169,-10.8184376,142.45 -64.9970627,-10.8184690,142.97 -64.9970703,-10.8184795,143.01 -64.9970016,-10.8185768,144.19 -64.9970169,-10.8186560,145.52 -64.9970093,-10.8187399,144.27 -64.9970474,-10.8188181,142.69 -64.9971008,-10.8189068,142.50 -64.9971848,-10.8189602,142.35 -64.9972076,-10.8190012,143.33 -64.9972305,-10.8190622,144.39 -64.9972000,-10.8191423,144.81 -64.9972076,-10.8192663,144.96 -64.9971924,-10.8193541,144.50 -64.9971848,-10.8194456,143.18 -64.9972153,-10.8195486,142.61 -64.9972076,-10.8196039,142.62 -64.9972153,-10.8196421,142.60 -64.9972305,-10.8197308,142.19 -64.9972000,-10.8197880,141.22 -64.9971695,-10.8198938,140.23 -64.9971237,-10.8199663,140.16 -64.9971313,-10.8200388,140.29 -64.9971161,-10.8201036,140.62 -64.9971619,-10.8201847,140.67 -64.9971313,-10.8202581,141.01 -64.9971237,-10.8202877,141.43 -64.9971237,-10.8203030,141.45 -64.9971085,-10.8203964,141.32 -64.9970551,-10.8205109,141.48 -64.9971008,-10.8205862,140.74 -64.9971237,-10.8206806,140.37 -64.9972076,-10.8207197,140.36 -64.9972534,-10.8207331,140.27 -64.9972687,-10.8207245,140.22 -64.9973221,-10.8207245,140.16 -64.9974213,-10.8207150,139.34 -64.9975510,-10.8206625,139.23 -64.9975967,-10.8206749,138.98 -64.9976959,-10.8207417,138.02 -64.9977036,-10.8207512,137.96 -64.9978027,-10.8207970,136.57 -64.9979248,-10.8208494,134.12 -64.9979248,-10.8208542,134.23 -64.9979248,-10.8208570,134.23 -64.9979248,-10.8208456,134.23 -64.9979095,-10.8208017,134.32 -64.9979172,-10.8208303,134.30 -64.9979248,-10.8208265,134.32 -64.9979172,-10.8208113,134.26 -64.9979401,-10.8208065,134.22 -64.9980087,-10.8208332,133.91 -64.9980011,-10.8208132,133.59 -64.9980011,-10.8207979,133.21 -64.9980392,-10.8207932,134.35 -64.9980240,-10.8208418,136.50 -64.9979935,-10.8208952,137.32 -64.9980087,-10.8208857,137.87 -64.9980087,-10.8209028,137.89 -64.9979782,-10.8209963,137.80 -64.9979477,-10.8210630,138.45 -64.9979019,-10.8211412,138.57 -64.9979172,-10.8211908,140.34 -64.9978943,-10.8212013,140.61 -64.9978180,-10.8211842,141.08 -64.9977417,-10.8211937,140.85 -64.9976959,-10.8212032,141.38 -64.9976501,-10.8212252,141.55 -64.9976120,-10.8212252,141.49 -64.9975433,-10.8211775,141.75 -64.9975204,-10.8211584,141.78 -64.9974518,-10.8211784,141.73 -64.9973984,-10.8212080,141.70 -64.9972916,-10.8211927,141.98 -64.9972610,-10.8211746,142.23 -64.9972076,-10.8211489,142.38 -64.9971542,-10.8211088,142.31 -64.9971542,-10.8210974,142.38 -64.9971313,-10.8211241,142.32 -64.9970856,-10.8211412,142.35 -64.9970398,-10.8211241,143.39 -64.9969711,-10.8211374,143.50 -64.9969177,-10.8211346,143.15 -64.9968948,-10.8211193,144.24 -64.9968872,-10.8211279,144.20 -64.9968719,-10.8211365,144.13 -64.9968643,-10.8211546,144.17 -64.9968567,-10.8211565,144.18 -64.9968491,-10.8211689,144.48 -64.9968567,-10.8211870,144.84 -64.9968414,-10.8212013,146.68 -64.9967957,-10.8212404,146.59 -64.9967651,-10.8212433,146.82 -64.9967117,-10.8212433,145.88 -64.9966736,-10.8212214,145.50 -64.9966202,-10.8212414,144.89 -64.9965973,-10.8212757,143.82 -64.9965973,-10.8212843,143.63 -64.9965744,-10.8212652,143.79 -64.9965668,-10.8212385,144.47 -64.9965515,-10.8212214,144.57 -64.9965286,-10.8211765,145.00 -64.9965057,-10.8211508,145.13 -64.9964676,-10.8211069,144.96 -64.9964600,-10.8210926,144.93 -64.9964447,-10.8210583,145.08 -64.9964371,-10.8210516,145.05 -64.9964294,-10.8210306,145.11 -64.9964066,-10.8210058,145.27 -64.9963989,-10.8209620,145.43 -64.9963913,-10.8209314,145.75 -64.9963913,-10.8209095,145.80 -64.9963303,-10.8208208,146.35 -64.9962082,-10.8207569,147.13 -64.9961700,-10.8207340,147.59 -64.9961395,-10.8207130,147.70 -64.9961472,-10.8206863,147.89 -64.9961472,-10.8206844,148.56 -64.9961014,-10.8206768,148.48 -64.9960098,-10.8206711,149.04 -64.9959793,-10.8206873,150.19 -64.9959793,-10.8206739,150.27 -64.9959030,-10.8206186,149.18 -64.9958496,-10.8206005,148.34 -64.9958115,-10.8205948,148.18 -64.9958191,-10.8205881,148.16 -64.9958267,-10.8205881,148.15 -64.9958191,-10.8205748,148.14 -64.9958267,-10.8205643,148.11 -64.9958420,-10.8205538,147.64 -64.9958344,-10.8205290,147.77 -64.9958344,-10.8205175,147.96 -64.9958191,-10.8205032,147.96 -64.9958191,-10.8204670,147.77 -64.9957962,-10.8204298,147.86 -64.9958420,-10.8204117,147.04 -64.9958649,-10.8203878,146.82 -64.9958344,-10.8203678,146.94 -64.9958191,-10.8203411,146.90 -64.9958191,-10.8203106,146.95 -64.9958420,-10.8202267,147.14 -64.9958267,-10.8201427,147.65 -64.9958725,-10.8200722,146.55 -64.9959183,-10.8200331,146.43 -64.9959183,-10.8199511,146.74 -64.9959259,-10.8199196,146.11 -64.9959641,-10.8199005,145.81 -64.9959564,-10.8198471,146.29 -64.9959641,-10.8197775,145.81 -64.9960022,-10.8196783,146.04 -64.9960175,-10.8196192,145.88 -64.9960098,-10.8195810,145.77 -64.9960175,-10.8195667,145.85 -64.9959564,-10.8195152,146.89 -64.9959412,-10.8194923,147.88 -64.9959488,-10.8194885,147.94 -64.9959488,-10.8194818,148.00 -64.9959412,-10.8194742,147.98 -64.9959106,-10.8194199,148.03 -64.9959183,-10.8194256,148.01 -64.9959106,-10.8194323,147.99 -64.9958649,-10.8194313,148.16 -64.9958420,-10.8194208,148.11 -64.9957504,-10.8193913,147.95 -64.9957199,-10.8193970,147.95 -64.9956970,-10.8193789,148.01 -64.9956512,-10.8193398,147.74 -64.9955826,-10.8193054,146.34 -64.9955521,-10.8192968,146.16 -64.9954529,-10.8192663,146.93 -64.9954147,-10.8192225,145.23 -64.9954071,-10.8192129,145.01 -64.9954071,-10.8192167,145.06 -64.9954376,-10.8192053,145.66 -64.9954224,-10.8191938,146.18 -64.9953995,-10.8191204,147.32 -64.9953384,-10.8190756,148.39 -64.9953690,-10.8190899,150.36 -64.9953690,-10.8190975,150.48 -64.9953308,-10.8190584,152.08 -64.9953232,-10.8190231,152.73 -64.9952850,-10.8189240,154.25 -64.9952927,-10.8188858,154.93 -64.9953232,-10.8188581,154.71 -64.9953537,-10.8188753,154.27 -64.9953690,-10.8188534,154.46 -64.9954071,-10.8188400,154.20 -64.9953995,-10.8188486,154.40 -64.9954453,-10.8188591,154.68 -64.9954681,-10.8188467,154.70 -64.9954758,-10.8187752,153.73 -64.9954758,-10.8187485,153.43 -64.9954758,-10.8187389,153.63 -64.9955292,-10.8186932,153.43 -64.9955902,-10.8186922,153.93 -64.9956207,-10.8186588,154.53 -64.9956894,-10.8186235,154.90 -64.9956894,-10.8186045,155.42 -64.9956665,-10.8185873,155.39 -64.9956741,-10.8185682,155.50 -64.9957275,-10.8185349,155.87 -64.9957581,-10.8185015,156.95 -64.9957657,-10.8184528,158.19 -64.9957657,-10.8184175,158.13 -64.9957504,-10.8183546,157.34 -64.9957352,-10.8183308,156.41 -64.9956741,-10.8183212,155.64 -64.9956207,-10.8182869,156.35 -64.9955521,-10.8182316,156.92 -64.9955139,-10.8181858,156.92 -64.9955063,-10.8181763,155.72 -64.9955063,-10.8181715,155.73 -64.9955063,-10.8181467,155.57 -64.9954987,-10.8181381,155.60 -64.9955368,-10.8181324,155.66 -64.9955063,-10.8181295,156.22 -64.9954987,-10.8181229,156.21 -64.9954071,-10.8180704,156.69 -64.9953537,-10.8180580,156.98 -64.9953003,-10.8180609,154.73 -64.9953156,-10.8180485,154.67 -64.9953308,-10.8180094,154.54 -64.9953156,-10.8179884,154.59 -64.9953156,-10.8179684,154.02 -64.9952927,-10.8179617,153.29 -64.9952393,-10.8179159,152.34 -64.9952240,-10.8178816,152.89 -64.9952164,-10.8178577,153.16 -64.9951935,-10.8178434,153.25 -64.9951477,-10.8178177,152.92 -64.9951172,-10.8177385,152.45 -64.9951096,-10.8176708,152.04 -64.9950714,-10.8176069,151.73 -64.9950409,-10.8175573,152.10 -64.9950790,-10.8175125,153.11 -64.9950256,-10.8174801,153.36 -64.9950104,-10.8174267,152.68 -64.9949799,-10.8173838,152.25 -64.9949799,-10.8173542,152.49 -64.9949951,-10.8173323,152.52 -64.9950638,-10.8173389,153.06 -64.9951096,-10.8173761,152.59 -64.9950867,-10.8174009,151.50 -64.9950867,-10.8174038,151.46 -64.9950867,-10.8174114,151.46 -64.9951477,-10.8174772,151.04 -64.9951630,-10.8174829,151.01 -64.9951553,-10.8174725,151.11 -64.9951630,-10.8174372,150.51 -64.9951553,-10.8174257,150.61 -64.9950943,-10.8174381,150.98 -64.9950638,-10.8174191,150.87 -64.9949951,-10.8173857,151.45 -64.9950104,-10.8173838,151.90 -64.9950790,-10.8174391,152.11 -64.9950562,-10.8174086,152.49 -64.9950256,-10.8173943,152.29 -64.9949951,-10.8173923,152.18 -64.9950180,-10.8173943,150.66 -64.9950180,-10.8173800,150.83 -64.9950333,-10.8173742,150.87 -64.9950333,-10.8174028,150.91 -64.9950256,-10.8174019,150.84 -64.9950638,-10.8173933,151.84 -64.9951019,-10.8173943,152.44 -64.9950790,-10.8173647,151.82 -64.9950333,-10.8172913,152.24 -64.9950027,-10.8172913,152.46 -64.9950867,-10.8173132,152.62 -64.9950943,-10.8172693,153.14 -64.9950638,-10.8172569,153.00 -64.9950867,-10.8173304,152.95 -64.9950409,-10.8173437,152.74 -64.9949951,-10.8173218,152.93 -64.9949799,-10.8173084,153.60 -64.9949799,-10.8173218,153.96 -64.9949951,-10.8173218,154.00 -64.9949722,-10.8172970,154.16 -64.9949570,-10.8172970,154.18 -64.9949875,-10.8172941,154.38 -64.9949722,-10.8172569,154.62 -64.9949722,-10.8172646,154.64 -64.9949722,-10.8172884,153.99 -64.9949493,-10.8172932,154.13 -64.9949036,-10.8173113,153.71 -64.9949265,-10.8173304,154.27 -64.9949265,-10.8173971,154.20 -64.9949875,-10.8173790,154.56 -64.9949646,-10.8173714,154.72 -64.9949341,-10.8173847,154.63 -64.9949570,-10.8173561,154.71 -64.9949188,-10.8173666,154.41 -64.9949570,-10.8173990,154.51 -64.9949875,-10.8174477,154.27 -64.9949646,-10.8174944,155.11 -64.9949265,-10.8174400,155.44 -64.9949112,-10.8174171,156.01 -64.9948959,-10.8174133,156.04 -64.9948883,-10.8174515,155.93 -64.9949341,-10.8174582,155.72 -64.9948883,-10.8174582,154.11 -64.9948807,-10.8174706,151.79 -64.9948883,-10.8174582,151.79 -64.9948883,-10.8174601,151.68 -64.9949036,-10.8174868,151.74 -64.9948654,-10.8175344,151.14 -64.9948730,-10.8175039,151.62 -64.9949112,-10.8174591,151.84 -64.9949417,-10.8174410,152.18 -64.9949417,-10.8174620,151.34 -64.9949417,-10.8174582,149.87 -64.9949341,-10.8174658,149.82 -64.9949036,-10.8174887,150.29 -64.9949951,-10.8174906,150.71 -64.9950256,-10.8174953,150.94 -64.9950485,-10.8174753,151.31 -64.9950714,-10.8174601,151.61 -64.9950409,-10.8175001,151.13 -64.9950714,-10.8175287,151.08 -64.9951096,-10.8175278,150.59 -64.9951248,-10.8175135,150.06 -64.9950790,-10.8174467,149.43 -64.9950638,-10.8174162,149.75 -64.9950867,-10.8174992,149.41 -64.9950943,-10.8174515,149.38 -64.9950180,-10.8174152,149.56 -64.9949265,-10.8174381,149.84 -64.9949265,-10.8174524,150.10 -64.9949265,-10.8174314,150.37 -64.9949265,-10.8174191,150.37 -64.9949036,-10.8173990,150.52 -64.9949722,-10.8174820,151.55 -64.9950714,-10.8175468,151.92 -64.9950180,-10.8175030,151.70 -64.9949570,-10.8175001,150.95 -64.9949799,-10.8174706,151.17 -64.9949646,-10.8174906,150.39 -64.9949570,-10.8174839,151.39 -64.9951096,-10.8174343,154.65 -64.9951172,-10.8174229,154.83 -64.9951172,-10.8174086,154.45 -64.9951172,-10.8174000,154.59 -64.9950943,-10.8174152,154.36 -64.9950790,-10.8173637,154.23 -64.9949722,-10.8173609,154.71 -64.9949036,-10.8173771,156.13 -64.9949875,-10.8173790,156.60 -64.9950027,-10.8173790,156.43 -64.9949951,-10.8173618,156.00 -64.9949646,-10.8173790,155.32 -64.9949112,-10.8173800,155.06 -64.9949417,-10.8173561,154.99 -64.9948959,-10.8173676,154.74 -64.9947815,-10.8173895,155.17 -64.9947510,-10.8173323,154.57 -64.9946671,-10.8173428,155.24 -64.9946213,-10.8173513,155.88 -64.9945679,-10.8173132,155.66 -64.9945984,-10.8173084,156.03 -64.9945831,-10.8173227,156.02 -64.9945831,-10.8173313,156.04 -64.9945526,-10.8173828,155.25 -64.9945831,-10.8174095,156.52 -64.9945908,-10.8174200,156.96 -64.9945526,-10.8174677,158.19 -64.9945908,-10.8174477,158.33 -64.9945984,-10.8174477,158.38 -64.9945679,-10.8173838,157.86 -64.9945755,-10.8173923,158.00 -64.9945831,-10.8173761,158.96 -64.9945755,-10.8173800,158.99 -64.9945831,-10.8173895,158.77 -64.9946518,-10.8173742,158.96 -64.9946289,-10.8173981,158.62 -64.9945831,-10.8174028,158.73 -64.9945679,-10.8173599,159.52 -64.9945755,-10.8173580,161.26 -64.9945755,-10.8173838,161.43 -64.9945755,-10.8174248,158.42 -64.9945831,-10.8174305,158.30 -64.9945526,-10.8174286,158.23 -64.9945831,-10.8173084,157.03 -64.9945908,-10.8173285,156.79 -64.9946365,-10.8173094,155.65 -64.9945831,-10.8172998,155.32 -64.9945679,-10.8172197,153.88 -64.9945526,-10.8171787,153.53 -64.9946060,-10.8171835,153.50 -64.9946518,-10.8171329,153.56 -64.9947128,-10.8170748,153.49 -64.9947586,-10.8170013,153.81 -64.9947968,-10.8169613,154.03 -64.9948273,-10.8168907,153.77 -64.9948425,-10.8168678,153.72 -64.9948807,-10.8168697,153.20 -64.9948959,-10.8168554,153.17 -64.9949493,-10.8168488,153.40 -64.9950333,-10.8168306,153.71 -64.9950256,-10.8168221,153.57 -64.9950256,-10.8167877,153.62 -64.9950180,-10.8167725,153.44 -64.9950256,-10.8167477,153.29 -64.9950256,-10.8167467,153.30 -64.9949951,-10.8167753,153.19 -64.9950027,-10.8167734,153.22 -64.9950027,-10.8167200,153.37 -64.9949646,-10.8166142,153.06 -64.9949493,-10.8166056,152.89 -64.9949341,-10.8165846,152.85 -64.9949188,-10.8165703,152.88 -64.9948578,-10.8165169,150.66 -64.9947891,-10.8164768,150.71 -64.9947433,-10.8164053,150.59 -64.9947205,-10.8164282,150.46 -64.9947205,-10.8164186,150.52 -64.9947128,-10.8163843,150.44 -64.9946365,-10.8163452,150.32 -64.9946442,-10.8163233,150.68 -64.9946213,-10.8162975,150.68 -64.9945984,-10.8163309,150.91 -64.9946823,-10.8163767,150.93 -64.9947128,-10.8164692,150.67 -64.9947510,-10.8165607,151.01 -64.9947357,-10.8166227,151.06 -64.9947739,-10.8166780,151.45 -64.9947433,-10.8167181,151.85 -64.9947739,-10.8167706,151.84 -64.9948502,-10.8168068,151.86 -64.9948654,-10.8168421,151.11 -64.9949036,-10.8168287,150.69 -64.9949646,-10.8168268,150.19 -64.9950409,-10.8168583,150.21 -64.9950333,-10.8167982,149.30 -64.9950409,-10.8167744,149.05 -64.9949570,-10.8167725,149.13 -64.9949188,-10.8168125,149.23 -64.9949493,-10.8168573,149.76 -64.9949493,-10.8168592,150.40 -64.9949341,-10.8168764,150.94 -64.9948807,-10.8168802,150.63 -64.9948425,-10.8169394,145.64 -64.9948273,-10.8169661,145.90 -64.9947891,-10.8170404,147.06 -64.9947281,-10.8170452,147.23 -64.9946671,-10.8171005,147.16 -64.9946213,-10.8171721,148.00 -64.9946365,-10.8171988,148.82 -64.9946747,-10.8172379,149.29 -64.9946899,-10.8172760,149.71 -64.9947662,-10.8172569,149.80 -64.9948120,-10.8172588,150.05 -64.9948807,-10.8172445,150.04 -64.9949722,-10.8172150,150.45 -64.9950256,-10.8171759,148.96 -64.9949951,-10.8171034,148.61 -64.9949875,-10.8170795,148.18 -64.9950256,-10.8170557,148.82 -64.9950562,-10.8170462,148.57 -64.9950562,-10.8170385,148.57 -64.9950562,-10.8170052,148.79 -64.9950333,-10.8170004,148.88 -64.9950562,-10.8169994,149.14 -64.9950180,-10.8170586,148.91 -64.9950485,-10.8171158,148.95 -64.9950943,-10.8170633,149.05 -64.9950790,-10.8170462,148.80 -64.9950867,-10.8170376,148.77 -64.9950867,-10.8170280,148.75 -64.9950790,-10.8170376,148.76 -64.9950714,-10.8170385,148.80 -64.9950333,-10.8170643,148.42 -64.9950180,-10.8170900,149.29 -64.9950104,-10.8170700,148.15 -64.9950180,-10.8170519,148.12 -64.9950180,-10.8170433,148.01 -64.9950409,-10.8170004,147.91 -64.9950027,-10.8170462,147.25 -64.9950104,-10.8170509,147.62 -64.9950104,-10.8170643,147.74 -64.9950027,-10.8171034,147.31 -64.9949722,-10.8171911,146.52 -64.9949493,-10.8171997,146.45 -64.9950409,-10.8171024,146.62 -64.9950867,-10.8170471,146.93 -64.9950867,-10.8170471,146.41 -64.9951248,-10.8170500,146.76 -64.9951401,-10.8170443,146.66 -64.9951630,-10.8170376,146.66 -64.9951706,-10.8170414,146.65 -64.9950943,-10.8170786,147.03 -64.9950409,-10.8170843,147.16 -64.9950409,-10.8171339,147.42 -64.9949875,-10.8171673,147.34 -64.9949875,-10.8171520,144.70 -64.9950333,-10.8171406,144.31 -64.9950333,-10.8171167,144.13 -64.9950638,-10.8171043,143.82 -64.9950638,-10.8171034,143.97 -64.9950638,-10.8171005,144.00 -64.9950790,-10.8170958,144.02 -64.9950790,-10.8170938,144.05 -64.9950714,-10.8170881,144.12 -64.9951096,-10.8170824,145.41 -64.9950867,-10.8170853,145.18 -64.9950943,-10.8170843,145.46 -64.9950943,-10.8170757,145.49 -64.9950790,-10.8170805,148.14 -64.9950943,-10.8170652,148.18 -64.9950790,-10.8170786,148.34 -64.9950790,-10.8170967,148.32 -64.9950562,-10.8170938,148.38 -64.9950485,-10.8170586,148.56 -64.9950562,-10.8170567,148.64 -64.9950562,-10.8170586,148.89 -64.9950409,-10.8170795,148.61 -64.9950562,-10.8170862,147.77 -64.9950485,-10.8170881,147.84 -64.9950485,-10.8170929,149.11 -64.9950409,-10.8170958,149.29 -64.9949646,-10.8170538,149.98 -64.9949722,-10.8170109,150.54 -64.9950333,-10.8169937,151.38 -64.9951096,-10.8170605,152.71 -64.9951401,-10.8170586,153.32 -64.9951248,-10.8170557,153.67 -64.9951248,-10.8170824,153.50 -64.9951553,-10.8170719,153.64 -64.9950562,-10.8170958,153.34 -64.9950104,-10.8171692,152.96 -64.9949951,-10.8172493,153.18 -64.9949646,-10.8173065,153.01 -64.9949722,-10.8173428,152.75 -64.9949570,-10.8173590,153.04 -64.9949570,-10.8173552,153.01 -64.9949188,-10.8173599,153.23 -64.9948502,-10.8173513,153.68 -64.9948578,-10.8173704,153.90 -64.9948654,-10.8173723,153.91 -64.9949265,-10.8173428,153.73 -64.9949799,-10.8173351,153.66 -64.9949722,-10.8173332,153.68 -64.9949265,-10.8173628,153.75 -64.9949417,-10.8173819,153.69 -64.9949265,-10.8174524,153.38 -64.9949036,-10.8174896,152.75 -64.9949112,-10.8174982,152.76 -64.9949341,-10.8175087,152.68 -64.9948959,-10.8175211,153.66 -64.9948654,-10.8175764,154.40 -64.9949570,-10.8175707,154.88 -64.9949875,-10.8175774,155.17 -64.9950027,-10.8176146,155.38 -64.9949951,-10.8176727,155.09 -64.9950409,-10.8177319,154.92 -64.9950562,-10.8177347,154.87 -64.9950714,-10.8177471,154.82 -64.9951630,-10.8178282,154.60 -64.9952087,-10.8179045,154.43 -64.9953003,-10.8179502,154.58 -64.9952927,-10.8180704,154.95 -64.9953003,-10.8181057,154.94 -64.9952927,-10.8181543,154.92 -64.9952164,-10.8182030,154.58 -64.9951935,-10.8182497,153.87 -64.9951706,-10.8182888,153.46 -64.9952011,-10.8182840,153.46 -64.9951477,-10.8183804,152.52 -64.9951553,-10.8184204,151.99 -64.9951477,-10.8184586,152.27 -64.9951096,-10.8185129,152.63 -64.9950638,-10.8185987,151.99 -64.9950104,-10.8186388,151.90 -64.9949417,-10.8186464,151.86 -64.9949112,-10.8187008,151.23 -64.9948654,-10.8187628,152.50 -64.9947891,-10.8187923,153.60 -64.9947586,-10.8188257,154.14 -64.9947357,-10.8188810,154.17 -64.9947205,-10.8188782,154.27 -64.9946899,-10.8188429,153.82 -64.9946289,-10.8188400,153.52 -64.9946823,-10.8188066,153.63 -64.9947662,-10.8188038,154.67 -64.9947815,-10.8188200,154.76 -64.9947586,-10.8188162,154.73 -64.9947815,-10.8188162,154.98 -64.9947891,-10.8188133,155.50 -64.9947891,-10.8188124,155.53 -64.9947891,-10.8188000,155.53 -64.9947739,-10.8187780,155.46 -64.9948120,-10.8187971,155.38 -64.9948502,-10.8188334,154.77 -64.9948349,-10.8188639,154.96 -64.9948044,-10.8188858,155.30 -64.9947891,-10.8188744,155.49 -64.9947739,-10.8188734,154.79 -64.9947739,-10.8188744,154.22 -64.9947739,-10.8188705,154.21 -64.9947739,-10.8188896,154.63 -64.9947586,-10.8189144,154.57 -64.9947739,-10.8189564,153.74 -64.9947739,-10.8189516,154.29 -64.9947586,-10.8189392,154.41 -64.9947586,-10.8189487,154.36 -64.9947739,-10.8188992,154.19 -64.9947586,-10.8188591,154.66 -64.9947815,-10.8188467,154.98 -64.9947739,-10.8188457,155.11 -64.9947510,-10.8188381,155.09 -64.9947510,-10.8188457,154.98 -64.9947586,-10.8188400,155.03 -64.9947052,-10.8188629,154.61 -64.9947205,-10.8188438,154.96 -64.9947433,-10.8188267,154.81 -64.9947586,-10.8188372,154.85 -64.9947586,-10.8188486,154.91 -64.9947662,-10.8188419,155.09 -64.9947128,-10.8188810,155.32 -64.9947281,-10.8189001,155.18 -64.9947586,-10.8188820,155.64 -64.9947815,-10.8189116,156.76 -64.9947891,-10.8189497,157.79 -64.9947662,-10.8189735,158.27 -64.9947128,-10.8189306,157.84 -64.9947433,-10.8189201,158.07 -64.9947281,-10.8188677,159.23 -64.9947357,-10.8188534,159.52 -64.9947281,-10.8188334,159.36 -64.9947510,-10.8188248,159.27 -64.9947586,-10.8188000,159.36 -64.9947891,-10.8187637,160.29 -64.9947357,-10.8188162,159.67 -64.9946976,-10.8188515,159.41 -64.9946823,-10.8188562,158.65 -64.9946671,-10.8188534,158.62 -64.9946747,-10.8188400,157.10 -64.9946747,-10.8188448,157.09 -64.9946518,-10.8188896,157.50 -64.9946213,-10.8188686,158.24 -64.9945450,-10.8188190,158.00 -64.9946136,-10.8188190,158.43 -64.9946213,-10.8188162,158.48 -64.9945984,-10.8187914,159.54 -64.9945984,-10.8187599,159.13 -64.9945831,-10.8186865,158.18 -64.9945450,-10.8186693,157.71 -64.9944229,-10.8186712,157.01 -64.9943924,-10.8186522,156.53 -64.9943619,-10.8186188,155.59 -64.9943237,-10.8186207,153.90 -64.9943008,-10.8186331,152.65 -64.9942245,-10.8186789,150.53 -64.9940948,-10.8187456,148.92 -64.9940643,-10.8187656,148.66 -64.9940414,-10.8188267,147.76 -64.9940262,-10.8189116,147.66 -64.9940338,-10.8189640,148.94 -64.9939880,-10.8189697,148.70 -64.9939651,-10.8189983,148.66 -64.9939575,-10.8189487,150.02 -64.9939880,-10.8189964,150.12 -64.9939880,-10.8189869,150.20 -64.9939804,-10.8189812,150.21 -64.9939804,-10.8189907,150.24 -64.9940109,-10.8190680,150.23 -64.9939957,-10.8190517,150.99 -64.9939575,-10.8190260,152.19 -64.9939194,-10.8190432,152.46 -64.9939194,-10.8190403,152.45 -64.9939728,-10.8189964,152.56 -64.9939651,-10.8189850,153.23 -64.9939346,-10.8189802,154.18 -64.9940186,-10.8189573,154.67 -64.9939957,-10.8189688,154.24 -64.9939804,-10.8189783,154.28 -64.9940643,-10.8189335,154.44 -64.9940338,-10.8189716,155.42 -64.9940491,-10.8189583,155.36 -64.9940796,-10.8189707,155.30 -64.9940491,-10.8189526,154.33 -64.9940262,-10.8189659,154.11 -64.9939651,-10.8189611,155.04 -64.9939880,-10.8189793,155.45 -64.9940033,-10.8190165,156.23 -64.9940109,-10.8190584,156.21 -64.9939880,-10.8190441,156.19 -64.9939728,-10.8190451,156.61 -64.9939423,-10.8190126,157.10 -64.9939423,-10.8190098,157.15 -64.9939423,-10.8190069,157.19 -64.9938812,-10.8190212,157.42 -64.9938431,-10.8190126,157.61 -64.9938507,-10.8189993,157.58 -64.9938736,-10.8189487,157.41 -64.9938583,-10.8189440,157.20 -64.9938278,-10.8189545,157.74 -64.9938354,-10.8189592,157.65 -64.9938507,-10.8189373,157.23 -64.9938660,-10.8189783,156.95 -64.9938736,-10.8189878,156.91 -64.9938583,-10.8189936,156.93 -64.9939041,-10.8189917,156.95 -64.9939117,-10.8190174,157.26 -64.9939194,-10.8190117,157.24 -64.9939423,-10.8190031,157.35 -64.9939194,-10.8190098,157.39 -64.9939117,-10.8190088,157.41 -64.9939346,-10.8190451,157.64 -64.9940033,-10.8190079,158.75 -64.9939957,-10.8190098,158.96 -64.9939957,-10.8189898,159.23 -64.9939804,-10.8189716,159.54 -64.9939804,-10.8189840,159.52 -64.9939728,-10.8189898,159.50 -64.9939346,-10.8190222,159.52 -64.9939270,-10.8190489,159.70 -64.9939346,-10.8190660,159.73 -64.9939194,-10.8190956,159.79 -64.9938812,-10.8191042,159.29 -64.9938889,-10.8191118,159.48 -64.9938583,-10.8191128,159.88 -64.9937973,-10.8190947,160.30 -64.9937973,-10.8190994,160.51 -64.9938126,-10.8190947,160.59 -64.9938583,-10.8190851,161.35 -64.9938812,-10.8191338,161.47 -64.9938812,-10.8191481,161.70 -64.9938965,-10.8191433,161.82 -64.9938889,-10.8191490,161.82 -64.9939041,-10.8191595,161.70 -64.9939194,-10.8191366,161.55 -64.9938507,-10.8191204,161.15 -64.9939041,-10.8191395,160.95 -64.9939499,-10.8191338,160.64 -64.9939651,-10.8191090,159.63 -64.9939880,-10.8190851,158.35 -64.9940186,-10.8191032,158.63 -64.9939804,-10.8190241,159.70 -64.9939880,-10.8190699,160.39 -64.9939804,-10.8190298,160.98 -64.9939804,-10.8190260,161.02 -64.9939651,-10.8190317,161.16 -64.9939651,-10.8190451,160.84 -64.9939728,-10.8190498,160.76 -64.9940262,-10.8190374,160.97 -64.9940186,-10.8190308,161.19 -64.9940109,-10.8190556,161.27 -64.9940186,-10.8190641,161.56 -64.9940109,-10.8190470,161.69 -64.9940033,-10.8190460,162.08 -64.9940033,-10.8190546,162.14 -64.9940033,-10.8190775,163.31 -64.9939957,-10.8190889,163.36 -64.9939194,-10.8191032,164.06 -64.9939194,-10.8190994,164.06 -64.9939423,-10.8191233,164.24 -64.9939499,-10.8191175,164.23 -64.9939575,-10.8190975,164.34 -64.9939575,-10.8190985,164.36 -64.9939575,-10.8191242,164.48 -64.9939499,-10.8191509,164.70 -64.9939651,-10.8191681,164.55 -64.9939651,-10.8191719,164.55 -64.9939728,-10.8191986,164.43 -64.9939423,-10.8191872,164.94 -64.9939346,-10.8191805,164.96 -64.9939499,-10.8191633,165.00 -64.9939651,-10.8191013,165.18 -64.9939880,-10.8190899,165.27 -64.9940186,-10.8191223,165.05 -64.9939651,-10.8191195,164.49 -64.9939651,-10.8191147,164.52 -64.9939575,-10.8191166,164.68 -64.9939957,-10.8190756,164.98 -64.9939880,-10.8190393,165.25 -64.9939728,-10.8190489,165.98 -64.9939880,-10.8190527,166.73 -64.9939957,-10.8190622,166.74 -64.9939957,-10.8190680,166.75 -64.9939804,-10.8190470,167.19 -64.9939880,-10.8190289,167.04 -64.9939804,-10.8190269,167.10 -64.9939957,-10.8190832,166.95 -64.9939804,-10.8191080,167.02 -64.9939651,-10.8191204,168.47 -64.9939728,-10.8191376,168.91 -64.9939499,-10.8191328,168.84 -64.9939270,-10.8191109,169.16 -64.9938812,-10.8190680,170.05 -64.9938965,-10.8190460,170.40 -64.9938812,-10.8190508,170.47 -64.9938889,-10.8190937,171.73 -64.9938965,-10.8191500,172.58 -64.9938889,-10.8192205,173.48 -64.9939651,-10.8191919,170.29 -64.9939728,-10.8191900,170.18 -64.9939880,-10.8191576,170.00 -64.9939880,-10.8191538,170.02 -64.9939880,-10.8191452,170.02 -64.9939880,-10.8190641,168.61 -64.9940033,-10.8190327,168.79 -64.9940033,-10.8190193,168.84 -64.9940109,-10.8190060,168.86 -64.9940109,-10.8190050,168.86 -64.9940033,-10.8190203,168.85 -64.9940033,-10.8190317,168.85 -64.9939804,-10.8190565,169.10 -64.9939499,-10.8190670,167.63 -64.9939499,-10.8190699,167.64 -64.9939651,-10.8190775,167.60 -64.9939575,-10.8190756,166.90 -64.9939499,-10.8190708,166.89 -64.9939499,-10.8190641,166.89 -64.9939728,-10.8190565,166.97 -64.9939728,-10.8190517,166.98 -64.9939575,-10.8190260,164.72 -64.9939194,-10.8190279,164.10 -64.9939041,-10.8190403,163.89 -64.9938965,-10.8190374,163.36 -64.9938889,-10.8190260,163.27 -64.9938965,-10.8190289,163.21 -64.9939041,-10.8190193,163.17 -64.9939270,-10.8190279,162.88 -64.9939804,-10.8191090,161.38 -64.9939957,-10.8191719,161.02 -64.9940109,-10.8191900,161.02 -64.9940033,-10.8191996,161.01 -64.9940414,-10.8191643,160.73 -64.9940491,-10.8191824,160.23 -64.9940643,-10.8191853,160.49 -64.9940338,-10.8191786,160.65 -64.9940262,-10.8191833,160.80 -64.9940186,-10.8191900,160.79 -64.9939957,-10.8191528,160.07 -64.9939651,-10.8191195,159.30 -64.9939804,-10.8190966,158.71 -64.9940796,-10.8190737,160.49 -64.9940948,-10.8190985,162.02 -64.9941101,-10.8191242,162.05 -64.9941025,-10.8191357,162.04 -64.9941025,-10.8191433,162.00 -64.9941025,-10.8191185,162.17 -64.9940872,-10.8190908,162.34 -64.9940262,-10.8190622,162.31 -64.9940338,-10.8190651,162.35 -64.9939728,-10.8190556,162.59 -64.9939728,-10.8190231,162.62 -64.9940033,-10.8189840,162.59 -64.9939880,-10.8189917,162.70 -64.9939651,-10.8190060,162.69 -64.9939651,-10.8190098,162.70 -64.9939728,-10.8190327,162.97 -64.9940033,-10.8189678,162.57 -64.9940338,-10.8189611,160.63 -64.9940643,-10.8189240,159.36 -64.9940796,-10.8189001,158.34 -64.9940491,-10.8188944,158.25 -64.9940338,-10.8188896,158.30 -64.9940567,-10.8188820,158.22 -64.9940491,-10.8188725,158.05 -64.9940414,-10.8188744,158.02 -64.9940567,-10.8188848,157.93 -64.9939957,-10.8189440,157.58 -64.9940186,-10.8190231,157.81 -64.9940338,-10.8190727,158.22 -64.9940491,-10.8191118,158.47 -64.9940491,-10.8191938,158.72 -64.9940491,-10.8192263,158.98 -64.9940338,-10.8192444,159.13 -64.9939957,-10.8192873,159.38 -64.9939194,-10.8193474,159.96 -64.9939041,-10.8193817,160.08 -64.9938812,-10.8193941,159.76 -64.9938583,-10.8194075,159.59 -64.9937363,-10.8194580,156.05 -64.9937439,-10.8195143,155.80 -64.9937973,-10.8195601,155.41 -64.9937973,-10.8195915,155.47 -64.9937439,-10.8196745,155.61 -64.9937592,-10.8197460,155.61 -64.9937439,-10.8197460,155.67 -64.9937210,-10.8197832,155.39 -64.9937592,-10.8198471,155.79 -64.9937668,-10.8199062,156.01 -64.9937897,-10.8199816,155.57 -64.9937897,-10.8200216,155.36 -64.9937820,-10.8200960,155.54 -64.9937820,-10.8201227,156.08 -64.9937973,-10.8201256,156.10 -64.9939041,-10.8202124,156.56 -64.9939499,-10.8202915,156.64 -64.9939575,-10.8202944,156.68 -64.9939880,-10.8202868,156.49 -64.9940338,-10.8202820,156.36 -64.9940720,-10.8202753,156.47 -64.9941254,-10.8202534,156.14 -64.9941788,-10.8202305,155.81 -64.9942322,-10.8202114,155.74 -64.9942551,-10.8201952,155.71 -64.9942627,-10.8201923,155.66 -64.9942703,-10.8201981,155.60 -64.9942932,-10.8201818,155.57 -64.9943237,-10.8201733,155.79 -64.9944153,-10.8201809,155.81 -64.9944611,-10.8201971,156.05 -64.9944611,-10.8201504,156.23 -64.9944382,-10.8201466,156.21 -64.9944153,-10.8201427,156.29 -64.9944153,-10.8201427,156.29 -64.9944305,-10.8201542,156.30 -64.9944382,-10.8201571,156.32 -64.9944458,-10.8201523,156.32 -64.9944534,-10.8201342,156.27 -64.9943695,-10.8200769,155.18 -64.9943695,-10.8200541,155.09 -64.9943924,-10.8200321,155.08 -64.9943924,-10.8200111,155.13 -64.9943695,-10.8200197,155.12 -64.9943619,-10.8199921,154.93 -64.9943695,-10.8199921,154.93 -64.9944000,-10.8199835,155.05 -64.9944534,-10.8199930,154.65 -64.9944763,-10.8200102,154.64 -64.9944839,-10.8200407,155.13 -64.9944687,-10.8200188,155.43 -64.9944611,-10.8199596,156.09 -64.9944534,-10.8199348,156.45 -64.9944611,-10.8199272,156.51 -64.9945526,-10.8199120,156.94 -64.9945908,-10.8198833,157.04 -64.9946365,-10.8198252,157.10 -64.9946594,-10.8197851,157.29 -64.9946671,-10.8197823,157.26 -64.9947128,-10.8197203,157.32 -64.9946976,-10.8196697,157.30 -64.9946899,-10.8196411,157.26 -64.9946823,-10.8196135,157.23 -64.9946747,-10.8195515,157.14 -64.9947586,-10.8194771,156.88 -64.9948273,-10.8194818,157.28 -64.9948807,-10.8194714,157.43 -64.9949493,-10.8194647,157.50 -64.9949722,-10.8194141,157.57 -64.9950409,-10.8192844,157.57 -64.9950943,-10.8192787,158.45 -64.9951248,-10.8192730,158.62 -64.9952164,-10.8192654,158.73 -64.9953079,-10.8192663,158.86 -64.9953384,-10.8192549,158.88 -64.9953461,-10.8192415,158.88 -64.9953842,-10.8192434,158.93 -64.9954529,-10.8192806,159.33 -64.9955292,-10.8192997,159.54 -64.9955826,-10.8193264,159.70 -64.9956207,-10.8193521,160.15 -64.9956970,-10.8193731,160.63 -64.9958115,-10.8194189,160.79 -64.9958572,-10.8194084,160.76 -64.9958572,-10.8194189,160.75 -64.9959259,-10.8194704,160.76 -64.9959412,-10.8195152,160.59 -64.9959869,-10.8195858,160.93 -64.9959869,-10.8196306,160.84 -64.9959412,-10.8197355,160.72 -64.9959717,-10.8198166,160.32 -64.9959488,-10.8199282,160.03 -64.9959106,-10.8200159,159.80 -64.9958725,-10.8200769,159.68 -64.9958572,-10.8201275,159.51 -64.9958420,-10.8202114,159.40 -64.9958496,-10.8202991,159.25 -64.9957809,-10.8203878,159.02 -64.9958038,-10.8205004,158.86 -64.9958115,-10.8206062,158.80 -64.9958420,-10.8206511,158.81 -64.9959106,-10.8206501,158.68 -64.9959183,-10.8206463,158.57 -64.9959335,-10.8206558,158.53 -64.9959793,-10.8206758,158.53 -64.9960175,-10.8207159,158.52 -64.9960785,-10.8207712,158.42 -64.9962234,-10.8208084,158.32 -64.9962234,-10.8209047,158.19 -64.9962006,-10.8209858,157.81 -64.9963226,-10.8211164,158.39 -64.9964600,-10.8211975,158.20 -64.9965286,-10.8212481,158.05 -64.9965515,-10.8213100,157.82 -64.9965744,-10.8213100,157.70 -64.9965973,-10.8212833,157.62 -64.9966431,-10.8212633,157.70 -64.9967804,-10.8212061,157.59 -64.9968796,-10.8211594,157.49 -64.9969559,-10.8211470,157.46 -64.9969864,-10.8211708,157.46 -64.9970856,-10.8211374,157.65 -64.9971771,-10.8211517,157.47 -64.9972916,-10.8212128,157.14 -64.9973450,-10.8212395,156.91 -64.9974442,-10.8212376,156.71 -64.9974976,-10.8212309,156.95 -64.9975739,-10.8212471,157.04 -64.9977112,-10.8212309,157.41 -64.9978256,-10.8212576,157.57 -64.9978256,-10.8212061,157.30 -64.9978943,-10.8211308,157.18 -64.9979019,-10.8210287,156.82 -64.9979248,-10.8209085,156.41 -64.9979553,-10.8208408,156.37 -64.9979553,-10.8208256,156.44 -64.9979630,-10.8208313,156.43 -64.9980087,-10.8208618,156.05 -64.9980011,-10.8208570,156.03 -64.9980011,-10.8208675,156.03 -64.9979935,-10.8208694,156.03 -64.9980011,-10.8208761,156.03 -64.9980240,-10.8208742,156.03 -64.9980316,-10.8209333,156.09 -64.9980011,-10.8209295,155.47 -64.9979858,-10.8209009,155.41 -64.9979782,-10.8209028,155.37 -64.9979324,-10.8209181,155.33 -64.9979401,-10.8209286,155.32 -64.9979401,-10.8209324,155.32 -64.9979477,-10.8209229,155.30 -64.9979477,-10.8209276,155.30 -64.9979401,-10.8209391,155.31 -64.9979324,-10.8209343,155.31 -64.9979706,-10.8209047,155.50 -64.9979782,-10.8208952,155.46 -64.9979935,-10.8208771,154.79 -64.9979935,-10.8208771,154.78 -64.9979858,-10.8208704,154.77 -64.9979858,-10.8208561,154.82 -64.9980011,-10.8208628,154.70 -64.9980011,-10.8208494,154.73 -64.9980087,-10.8208361,154.72 -64.9980316,-10.8208179,154.55 -64.9979706,-10.8208313,154.70 -64.9979553,-10.8208370,154.79 -64.9979782,-10.8208399,155.03 -64.9979706,-10.8208570,154.99 -64.9979630,-10.8208685,154.99 -64.9979172,-10.8209057,154.60 -64.9979095,-10.8209105,154.46 -64.9979401,-10.8208942,154.50 -64.9979630,-10.8209124,154.76 -64.9979706,-10.8209152,154.76 -64.9979706,-10.8209057,154.93 -64.9979706,-10.8209028,154.98 -64.9979782,-10.8208942,155.04 -64.9980011,-10.8208857,155.05 -64.9980011,-10.8208866,155.06 -64.9980164,-10.8208876,155.27 -64.9980316,-10.8208733,155.28 -64.9980164,-10.8208628,155.05 -64.9980621,-10.8208179,154.74 -64.9980621,-10.8208246,154.77 -64.9980621,-10.8208237,154.80 -64.9979858,-10.8208599,155.07 -64.9980011,-10.8208504,155.42 -64.9980392,-10.8208561,155.87 -64.9981232,-10.8208380,155.54 -64.9981461,-10.8208542,155.96 -64.9982376,-10.8208599,156.15 -64.9983673,-10.8208361,156.21 -64.9984131,-10.8208199,155.89 -64.9985199,-10.8208122,155.66 -64.9986115,-10.8208189,155.86 -64.9987106,-10.8207903,155.67 -64.9987488,-10.8207769,155.54 -64.9988632,-10.8207951,155.41 -64.9989700,-10.8208199,154.55 -64.9990921,-10.8208103,154.25 -64.9991760,-10.8208904,154.11 -64.9991684,-10.8209209,153.95 -64.9991913,-10.8209476,154.12 -64.9992905,-10.8210249,153.43 -64.9993896,-10.8210363,154.45 -64.9994583,-10.8210297,154.74 -64.9995575,-10.8209991,154.88 -64.9996414,-10.8209496,154.54 -64.9997864,-10.8209314,154.05 -64.9999161,-10.8209333,153.30 -65.0000000,-10.8209887,152.82 -65.0001221,-10.8209772,152.12 -65.0001755,-10.8209734,151.95 -65.0003281,-10.8210058,150.28 -65.0004578,-10.8210058,148.70 -65.0005341,-10.8210135,148.12 -65.0005951,-10.8209705,148.52 -65.0006866,-10.8209400,148.89 -65.0008087,-10.8209028,149.04 -65.0008774,-10.8208342,148.96 -65.0009842,-10.8207750,149.07 -65.0010757,-10.8207664,148.93 -65.0011520,-10.8207369,149.19 -65.0013046,-10.8207417,148.15 -65.0013275,-10.8207550,148.20 -65.0014191,-10.8207293,148.54 -65.0014954,-10.8206835,148.84 -65.0015869,-10.8206291,147.99 -65.0017166,-10.8205862,148.13 -65.0017929,-10.8205547,147.70 -65.0018845,-10.8204556,148.00 -65.0019379,-10.8203907,148.15 -65.0020447,-10.8203697,148.71 -65.0021362,-10.8203621,148.69 -65.0021591,-10.8204203,149.07 -65.0021515,-10.8204336,149.10 -65.0021744,-10.8204260,149.26 -65.0021744,-10.8204212,149.30 -65.0021973,-10.8204002,149.33 -65.0021973,-10.8203888,149.28 -65.0021973,-10.8203878,149.00 -65.0022049,-10.8203964,149.00 -65.0022125,-10.8203630,148.99 -65.0022049,-10.8203697,149.00 -65.0022125,-10.8203850,148.96 -65.0022278,-10.8203878,148.80 -65.0021896,-10.8203859,148.70 -65.0021973,-10.8203783,148.76 -65.0022202,-10.8203850,148.82 -65.0022202,-10.8203850,148.85 -65.0022507,-10.8203516,148.91 -65.0022583,-10.8203430,149.09 -65.0023041,-10.8203983,148.36 -65.0023117,-10.8203955,148.33 -65.0023193,-10.8203983,148.33 -65.0023193,-10.8204002,148.31 -65.0023117,-10.8203840,149.41 -65.0022125,-10.8203430,149.91 -65.0021667,-10.8203325,152.61 -65.0021820,-10.8203402,152.63 -65.0021591,-10.8203363,153.25 -65.0021667,-10.8203316,154.88 -65.0021591,-10.8203297,154.90 -65.0021515,-10.8203259,154.94 -65.0021591,-10.8203259,154.96 -65.0022507,-10.8204317,153.68 -65.0022430,-10.8204279,153.33 -65.0022354,-10.8204336,153.32 -65.0022278,-10.8204346,153.31 -65.0021896,-10.8204117,153.32 -65.0021591,-10.8204641,152.30 -65.0021439,-10.8204784,152.10 -65.0021973,-10.8204298,151.50 -65.0021973,-10.8203831,150.86 -65.0022049,-10.8203850,150.86 -65.0022125,-10.8204021,150.84 -65.0022202,-10.8204079,150.82 -65.0022278,-10.8203888,150.29 -65.0022278,-10.8203840,150.28 -65.0022278,-10.8203459,150.12 -65.0022202,-10.8203363,150.15 -65.0022202,-10.8203354,150.15 -65.0022125,-10.8203335,150.10 -65.0021973,-10.8203020,147.78 -65.0022049,-10.8202925,147.74 -65.0021973,-10.8202782,147.25 -65.0021286,-10.8202696,145.62 -65.0021362,-10.8202658,144.24 -65.0021439,-10.8202658,143.61 -65.0021362,-10.8202677,143.68 -65.0021515,-10.8203640,144.30 -65.0021820,-10.8203869,144.66 -65.0021973,-10.8203869,144.82 -65.0021591,-10.8203907,145.21 -65.0021896,-10.8203812,145.11 -65.0022049,-10.8203726,145.21 -65.0021896,-10.8203688,145.22 -65.0021896,-10.8203735,145.19 -65.0021744,-10.8204002,144.89 -65.0021820,-10.8203936,144.68 -65.0021667,-10.8203611,144.14 -65.0021667,-10.8203793,144.07 -65.0020676,-10.8203278,143.96 -65.0020981,-10.8204002,143.59 -65.0021667,-10.8204517,145.86 -65.0022736,-10.8204870,147.06 -65.0022812,-10.8204241,147.70 -65.0022659,-10.8203917,148.13 -65.0022507,-10.8204145,147.70 -65.0022125,-10.8204327,147.40 -65.0022049,-10.8204155,146.97 -65.0021896,-10.8203974,146.78 -65.0021820,-10.8204012,146.39 -65.0021896,-10.8204041,146.30 -65.0022049,-10.8204002,146.29 -65.0021973,-10.8203945,146.25 -65.0021896,-10.8203840,146.22 -65.0021210,-10.8203602,143.56 -65.0021286,-10.8203592,143.51 -65.0021439,-10.8203297,143.66 -65.0021820,-10.8203268,143.63 -65.0022125,-10.8203373,143.67 -65.0021591,-10.8203754,144.01 -65.0021820,-10.8204031,143.91 -65.0021820,-10.8204050,143.91 -65.0022049,-10.8204489,143.19 -65.0022125,-10.8204508,143.16 -65.0022430,-10.8204556,143.42 -65.0022278,-10.8204689,142.82 -65.0022202,-10.8204155,142.10 -65.0022278,-10.8204346,141.61 -65.0022202,-10.8204336,141.60 -65.0022202,-10.8204365,141.67 -65.0022125,-10.8204460,141.74 -65.0021286,-10.8204718,143.41 -65.0021439,-10.8204727,145.33 -65.0021439,-10.8204851,147.15 -65.0021515,-10.8204899,147.63 -65.0021667,-10.8204641,148.07 -65.0021973,-10.8204441,148.07 -65.0021744,-10.8204021,149.79 -65.0021439,-10.8204298,152.44 -65.0021591,-10.8204756,154.03 -65.0021667,-10.8204651,154.36 -65.0022125,-10.8204203,154.97 -65.0022354,-10.8204355,155.10 -65.0022278,-10.8204393,155.04 -65.0022202,-10.8204422,154.58 -65.0022278,-10.8204451,154.56 -65.0022278,-10.8204498,154.52 -65.0022354,-10.8204556,154.01 -65.0022583,-10.8204966,153.75 -65.0022583,-10.8205481,153.92 -65.0022736,-10.8205490,153.87 -65.0022659,-10.8205481,153.84 -65.0022278,-10.8205719,153.70 -65.0022430,-10.8205538,153.14 -65.0021896,-10.8205137,153.17 -65.0021820,-10.8205032,152.99 -65.0021896,-10.8205013,152.94 -65.0021896,-10.8204985,152.89 -65.0021820,-10.8204832,152.88 -65.0020905,-10.8204403,151.94 -65.0021286,-10.8204842,150.55 -65.0021515,-10.8204918,149.54 -65.0021896,-10.8204556,149.40 -65.0021973,-10.8204451,149.29 -65.0021973,-10.8204727,149.22 -65.0021973,-10.8204794,149.25 -65.0022049,-10.8204651,149.45 -65.0021896,-10.8204689,149.41 -65.0021973,-10.8204927,149.58 -65.0021820,-10.8204985,149.87 -65.0021210,-10.8204823,145.46 -65.0020905,-10.8204813,145.43 -65.0020676,-10.8204651,145.48 -65.0020752,-10.8204451,146.45 -65.0020752,-10.8204508,145.69 -65.0020828,-10.8204775,145.87 -65.0020981,-10.8204870,145.82 -65.0021210,-10.8205061,146.79 -65.0021057,-10.8205109,145.86 -65.0020905,-10.8205442,145.80 -65.0020447,-10.8205833,145.51 -65.0019989,-10.8206425,145.51 -65.0019302,-10.8206882,144.54 -65.0018921,-10.8207159,143.60 -65.0019226,-10.8207922,142.52 -65.0019455,-10.8209038,140.52 -65.0019226,-10.8209381,141.05 -65.0018997,-10.8210115,141.13 -65.0018768,-10.8210421,140.99 -65.0018539,-10.8211031,140.91 -65.0017929,-10.8211908,140.20 -65.0017700,-10.8212404,139.11 -65.0017700,-10.8212967,138.36 -65.0017624,-10.8213558,137.74 -65.0017929,-10.8213720,138.12 -65.0017853,-10.8214540,139.70 -65.0017624,-10.8215294,139.50 -65.0017014,-10.8216124,139.59 -65.0016479,-10.8217173,139.14 -65.0016556,-10.8217316,138.12 -65.0016251,-10.8217554,138.11 -65.0015640,-10.8218079,137.84 -65.0015259,-10.8218899,137.55 -65.0015030,-10.8219395,137.42 -65.0014725,-10.8220558,136.74 -65.0014648,-10.8221531,136.46 -65.0014191,-10.8222418,136.18 -65.0014420,-10.8222580,136.07 -65.0014343,-10.8222885,135.77 -65.0013733,-10.8223696,135.25 -65.0013199,-10.8223915,135.83 -65.0012970,-10.8223858,136.09 -65.0012360,-10.8223600,136.37 -65.0011292,-10.8223457,135.98 -65.0011215,-10.8223314,136.34 -65.0010834,-10.8223019,136.46 -65.0010376,-10.8222609,136.78 -65.0010223,-10.8222218,137.59 -65.0010223,-10.8222303,137.55 -65.0010071,-10.8222179,137.63 -65.0009842,-10.8222065,138.47 -65.0009766,-10.8222141,139.08 -65.0009766,-10.8222036,139.14 -65.0009766,-10.8221674,139.15 -65.0009384,-10.8221664,138.72 -65.0009537,-10.8221807,138.23 -65.0010681,-10.8221846,138.08 -65.0011063,-10.8221636,138.01 -65.0010910,-10.8221455,138.17 -65.0010757,-10.8221531,137.12 -65.0010834,-10.8221617,136.96 -65.0010834,-10.8221674,137.01 -65.0011368,-10.8221817,135.88 -65.0011749,-10.8222370,135.86 -65.0011826,-10.8222742,135.23 -65.0011902,-10.8222895,134.47 -65.0012360,-10.8223391,133.56 -65.0012817,-10.8223286,133.32 -65.0013123,-10.8223400,134.63 -65.0013351,-10.8223600,135.14 -65.0013199,-10.8224220,134.91 -65.0012741,-10.8225250,134.41 -65.0012741,-10.8226213,132.96 -65.0012283,-10.8226814,132.84 -65.0012131,-10.8227358,132.18 -65.0012054,-10.8227901,132.24 -65.0011673,-10.8228579,132.09 -65.0011139,-10.8229866,131.65 -65.0010223,-10.8230791,132.29 -65.0009689,-10.8231688,131.45 -65.0008774,-10.8232594,131.21 -65.0008469,-10.8233118,131.87 -65.0007935,-10.8234730,131.76 -65.0007629,-10.8235111,132.01 -65.0006866,-10.8235750,131.72 -65.0006409,-10.8236351,131.78 -65.0006409,-10.8236475,131.84 -65.0006027,-10.8236685,130.81 -65.0005722,-10.8236752,131.46 -65.0005798,-10.8236828,131.56 -65.0005798,-10.8236866,131.87 -65.0005798,-10.8237038,132.09 -65.0005951,-10.8237133,133.08 -65.0005646,-10.8237085,133.13 -65.0005493,-10.8237038,133.16 -65.0005569,-10.8236837,133.10 -65.0005417,-10.8236647,133.17 -65.0005722,-10.8236437,132.97 -65.0005569,-10.8236494,133.18 -65.0005417,-10.8236933,133.66 -65.0005646,-10.8237228,134.52 -65.0006027,-10.8237028,134.74 -65.0006332,-10.8236523,135.87 -65.0005951,-10.8236599,135.46 -65.0005417,-10.8236666,136.20 -65.0005417,-10.8236732,136.44 -65.0005417,-10.8236704,136.59 -65.0005417,-10.8236847,136.61 -65.0005417,-10.8236847,136.68 -65.0005264,-10.8237247,137.40 -65.0005188,-10.8237324,137.42 -65.0005264,-10.8237381,137.44 -65.0004959,-10.8237104,137.87 -65.0004272,-10.8237181,138.37 -65.0004044,-10.8236742,138.75 -65.0004654,-10.8236799,139.63 -65.0005112,-10.8237009,139.70 -65.0005341,-10.8237162,139.48 -65.0005569,-10.8237200,140.23 -65.0005722,-10.8237352,140.65 -65.0005722,-10.8237305,140.64 -65.0005722,-10.8237514,140.68 -65.0005112,-10.8237152,139.95 -65.0004807,-10.8236265,138.47 -65.0005035,-10.8236141,138.39 -65.0005112,-10.8236103,138.43 -65.0005493,-10.8236103,138.05 -65.0005417,-10.8236132,138.04 -65.0005493,-10.8236198,137.80 -65.0005493,-10.8236752,136.96 -65.0005569,-10.8237123,137.18 -65.0005798,-10.8237524,137.48 -65.0005646,-10.8237610,138.13 -65.0005569,-10.8237600,138.17 -65.0005722,-10.8237486,138.20 -65.0005646,-10.8237286,139.02 -65.0005341,-10.8237171,139.59 -65.0005035,-10.8236637,139.31 -65.0004959,-10.8236494,139.42 -65.0005112,-10.8236618,138.86 -65.0005646,-10.8236532,138.76 -65.0005417,-10.8236246,138.22 -65.0005035,-10.8235636,137.32 -65.0004959,-10.8235722,137.28 -65.0005035,-10.8235636,137.24 -65.0005035,-10.8235655,137.33 -65.0005188,-10.8235331,138.34 -65.0005264,-10.8235245,138.37 -65.0005264,-10.8235292,138.42 -65.0005264,-10.8235407,138.44 -65.0005035,-10.8235455,138.81 -65.0005188,-10.8235388,140.21 -65.0004959,-10.8235111,140.26 -65.0004883,-10.8234978,140.53 -65.0005188,-10.8235054,140.57 -65.0005569,-10.8235168,141.51 -65.0005646,-10.8235121,141.54 -65.0005112,-10.8234205,140.36 -65.0005341,-10.8234224,140.25 -65.0005417,-10.8233986,140.19 -65.0005035,-10.8233938,140.45 -65.0004959,-10.8234119,140.39 -65.0005188,-10.8234568,140.52 -65.0005951,-10.8234921,140.30 -65.0005798,-10.8235979,139.76 -65.0005798,-10.8236103,139.62 -65.0005493,-10.8235826,139.22 -65.0005417,-10.8235703,139.19 -65.0005341,-10.8235693,139.15 -65.0005341,-10.8235607,139.16 -65.0005417,-10.8235455,139.17 -65.0005417,-10.8235531,139.16 -65.0005341,-10.8235607,139.21 -65.0005264,-10.8235722,139.20 -65.0005417,-10.8236113,138.36 -65.0005646,-10.8236570,138.37 -65.0005569,-10.8237019,138.37 -65.0005646,-10.8237324,138.43 -65.0006027,-10.8237400,138.50 -65.0005875,-10.8237324,138.46 -65.0005569,-10.8237123,139.32 -65.0005417,-10.8237066,140.26 -65.0005722,-10.8236895,140.63 -65.0005798,-10.8236799,140.65 -65.0005722,-10.8236265,141.78 -65.0005951,-10.8236084,141.86 -65.0005493,-10.8236065,142.10 -65.0005493,-10.8236008,142.12 -65.0005417,-10.8235893,142.12 -65.0005493,-10.8235836,142.11 -65.0005417,-10.8234463,140.98 -65.0005264,-10.8234320,140.96 -65.0005875,-10.8234787,141.17 -65.0006256,-10.8234892,141.09 -65.0006180,-10.8234854,141.55 -65.0006027,-10.8234854,141.41 -65.0006104,-10.8234806,141.38 -65.0006104,-10.8234768,141.34 -65.0005798,-10.8234568,141.34 -65.0005112,-10.8234482,141.29 -65.0005341,-10.8234243,141.61 -65.0005493,-10.8234224,141.61 -65.0005722,-10.8234272,141.64 -65.0005646,-10.8234644,141.68 -65.0005417,-10.8235569,141.55 -65.0006104,-10.8236322,141.55 -65.0006332,-10.8237200,140.88 -65.0006027,-10.8237190,140.37 -65.0006027,-10.8237276,140.22 -65.0005951,-10.8237219,140.21 -65.0006104,-10.8236780,140.11 -65.0006332,-10.8236465,140.13 -65.0006409,-10.8236351,140.18 -65.0006714,-10.8236485,139.68 -65.0006409,-10.8235941,139.27 -65.0005798,-10.8235645,138.37 -65.0005569,-10.8235674,138.66 -65.0005493,-10.8235636,138.69 -65.0005493,-10.8235788,138.70 -65.0005569,-10.8235798,138.71 -65.0005798,-10.8235626,138.76 -65.0006027,-10.8235092,138.43 -65.0005798,-10.8234386,138.27 -65.0005875,-10.8234291,138.98 -65.0005951,-10.8234224,138.99 -65.0006332,-10.8234129,139.25 -65.0006409,-10.8234167,139.11 -65.0006409,-10.8234434,139.66 -65.0006332,-10.8235559,139.35 -65.0006409,-10.8235931,139.05 -65.0006104,-10.8236456,139.26 -65.0005875,-10.8236856,138.92 -65.0005722,-10.8237095,138.49 -65.0005569,-10.8237181,138.35 -65.0005493,-10.8237314,138.34 -65.0005493,-10.8237495,138.36 -65.0005417,-10.8237429,138.38 -65.0005493,-10.8237343,139.04 -65.0005569,-10.8238001,137.42 -65.0004578,-10.8238735,137.15 -65.0004730,-10.8239279,135.08 -65.0004120,-10.8239822,134.22 -65.0003815,-10.8239784,134.00 -65.0003586,-10.8240023,134.09 -65.0003204,-10.8240652,134.36 -65.0002823,-10.8241205,133.74 -65.0002670,-10.8241673,133.71 -65.0002975,-10.8241625,133.87 -65.0002823,-10.8241539,133.86 -65.0002365,-10.8241835,133.64 -65.0001373,-10.8242521,133.71 -65.0000687,-10.8242311,133.59 -65.0000076,-10.8242464,133.45 -64.9999313,-10.8242416,132.43 -64.9999161,-10.8242531,130.99 -64.9998322,-10.8242416,130.42 -64.9998169,-10.8242531,130.17 -64.9998245,-10.8242531,130.14 -64.9998932,-10.8242893,130.45 -64.9998932,-10.8242807,130.34 -64.9999237,-10.8242636,130.99 -64.9999695,-10.8242598,131.00 -64.9999466,-10.8242416,131.11 -64.9999466,-10.8241949,131.43 -64.9999084,-10.8241777,130.00 -64.9999466,-10.8242264,129.14 -65.0000000,-10.8242445,128.36 -65.0000000,-10.8243084,128.61 -65.0000076,-10.8243017,128.81 -65.0000305,-10.8243408,129.10 -65.0000000,-10.8243189,128.98 -65.0000000,-10.8243055,128.85 -64.9999924,-10.8243036,129.02 -64.9999847,-10.8243160,128.55 -64.9999771,-10.8243580,128.72 -64.9999619,-10.8243551,128.75 -64.9999466,-10.8243065,128.76 -64.9998856,-10.8242607,129.11 -64.9998627,-10.8242216,129.13 -64.9999084,-10.8241968,129.26 -64.9999619,-10.8241568,129.20 -64.9999847,-10.8241444,129.65 -64.9999466,-10.8241739,129.52 -64.9999390,-10.8241901,129.54 -64.9998245,-10.8241739,130.13 -64.9997940,-10.8241663,130.73 -64.9998016,-10.8241749,130.81 -64.9998169,-10.8241711,130.89 -64.9998169,-10.8241701,130.95 -64.9998093,-10.8241730,131.00 -64.9998016,-10.8241739,131.07 -64.9998016,-10.8241692,131.28 -64.9998093,-10.8241520,131.63 -64.9997940,-10.8241482,131.63 -64.9997940,-10.8241520,131.82 -64.9997940,-10.8241596,131.82 -64.9997864,-10.8241682,131.82 -64.9997940,-10.8241758,131.97 -64.9997940,-10.8241692,132.02 -64.9997864,-10.8241625,132.07 -64.9997940,-10.8241558,132.10 -64.9998016,-10.8241558,132.10 -64.9997940,-10.8241501,132.10 -64.9998016,-10.8241472,132.14 -64.9998169,-10.8241529,132.16 -64.9998169,-10.8241472,132.20 -64.9998322,-10.8241501,132.25 -64.9998550,-10.8241796,132.17 -64.9998627,-10.8241749,132.21 -64.9998627,-10.8241596,132.30 -64.9998474,-10.8241262,132.16 -64.9998398,-10.8241148,132.55 -64.9998322,-10.8241091,132.54 -64.9998322,-10.8241014,132.57 -64.9998474,-10.8240776,133.07 -64.9999313,-10.8240452,134.17 -64.9999237,-10.8240910,134.43 -64.9998856,-10.8241377,134.70 -64.9999008,-10.8241539,135.70 -64.9999008,-10.8241539,135.76 -64.9998932,-10.8241501,135.79 -64.9998474,-10.8241272,135.25 -64.9998398,-10.8241310,135.23 -64.9998398,-10.8241377,135.24 -64.9998474,-10.8241405,135.27 -64.9998474,-10.8241339,135.34 -64.9998398,-10.8241262,135.36 -64.9998322,-10.8241282,135.45 -64.9998398,-10.8241320,135.45 -64.9998245,-10.8241348,135.43 -64.9998169,-10.8241272,135.45 -64.9998169,-10.8241386,135.42 -64.9998322,-10.8241482,135.41 -64.9998474,-10.8241682,135.56 -64.9998474,-10.8241663,135.57 -64.9998398,-10.8241606,135.57 -64.9998398,-10.8241663,135.55 -64.9998322,-10.8241644,135.56 -64.9998322,-10.8241644,135.67 -64.9998398,-10.8241577,135.63 -64.9998322,-10.8241501,135.57 -64.9998398,-10.8241234,136.80 -64.9998856,-10.8241453,138.39 -64.9999390,-10.8241348,139.80 -64.9999237,-10.8241386,142.69 -64.9999313,-10.8241930,143.88 -64.9999466,-10.8241806,144.74 -64.9999313,-10.8241968,145.89 -64.9999084,-10.8242016,145.94 -64.9999008,-10.8242598,144.90 -64.9999847,-10.8242273,145.05 -65.0000687,-10.8242588,144.25 -65.0001221,-10.8242712,143.66 -65.0001755,-10.8242712,143.82 -65.0002136,-10.8242855,144.14 -65.0002365,-10.8242226,144.50 -65.0002823,-10.8241596,145.17 -65.0003128,-10.8241205,145.21 -65.0003357,-10.8240976,145.66 -65.0003510,-10.8240805,145.69 -65.0004272,-10.8239746,147.20 -65.0004959,-10.8239393,147.92 -65.0005188,-10.8239126,147.93 -65.0005417,-10.8238325,148.48 -65.0005569,-10.8237953,148.96 -65.0005951,-10.8237600,148.90 -65.0006256,-10.8237381,149.30 -65.0006332,-10.8237410,149.34 -65.0006332,-10.8237791,149.20 -65.0006409,-10.8237972,149.00 -65.0006180,-10.8238010,148.43 -65.0005798,-10.8237438,147.49 -65.0005722,-10.8236876,148.35 -65.0005798,-10.8236389,150.82 -65.0006180,-10.8236399,150.38 -65.0006104,-10.8236341,150.44 -65.0005951,-10.8236303,150.44 -65.0005951,-10.8236208,150.51 -65.0005951,-10.8236094,150.57 -65.0005875,-10.8236055,150.67 -65.0005951,-10.8236094,150.73 -65.0005722,-10.8236046,150.75 -65.0005875,-10.8235884,150.83 -65.0005798,-10.8235998,150.91 -65.0005798,-10.8236055,150.86 -65.0006409,-10.8236227,150.64 -65.0006409,-10.8236170,150.51 -65.0006409,-10.8236103,150.19 -65.0006332,-10.8236046,150.20 -65.0007095,-10.8236418,150.47 -65.0006790,-10.8236370,151.41 -65.0006104,-10.8236485,151.44 -65.0006256,-10.8236609,151.02 -65.0006638,-10.8236485,150.68 -65.0006638,-10.8236227,147.50 -65.0006485,-10.8236141,146.92 -65.0006485,-10.8236237,147.05 -65.0006409,-10.8236265,147.19 -65.0006256,-10.8236399,147.13 -65.0006256,-10.8236732,147.33 -65.0006180,-10.8236685,147.43 -65.0006027,-10.8236561,147.49 -65.0005951,-10.8235836,148.09 -65.0005875,-10.8235865,148.08 -65.0006332,-10.8236151,147.57 -65.0006409,-10.8236284,147.66 -65.0006332,-10.8236332,147.71 -65.0006180,-10.8236351,147.72 -65.0006104,-10.8236351,147.65 -65.0006027,-10.8236246,147.57 -65.0006104,-10.8236074,147.52 -65.0006180,-10.8235903,147.47 -65.0006256,-10.8235741,147.40 -65.0006409,-10.8236084,147.77 -65.0006638,-10.8236732,147.30 -65.0006866,-10.8237076,146.90 -65.0006943,-10.8237228,146.79 -65.0007019,-10.8237295,146.57 -65.0007019,-10.8237324,146.29 -65.0007019,-10.8237267,145.92 -65.0007172,-10.8237209,145.59 -65.0007172,-10.8237362,145.27 -65.0006790,-10.8237438,143.57 -65.0006638,-10.8237543,143.25 -65.0006485,-10.8238258,140.03 -65.0006485,-10.8238316,138.38 -65.0006409,-10.8238363,137.52 -65.0006256,-10.8238382,136.50 -65.0006332,-10.8238449,135.07 -65.0006409,-10.8238611,133.49 -65.0006256,-10.8238401,132.35 -65.0006332,-10.8238297,130.90 -65.0006332,-10.8238287,129.48 -65.0006332,-10.8238220,128.32 -65.0006256,-10.8238182,127.36 -65.0006256,-10.8238077,126.83 -65.0006180,-10.8237972,126.47 -65.0006180,-10.8237858,126.29 -65.0006256,-10.8237829,126.22 -65.0006409,-10.8237925,126.33 -65.0006561,-10.8237648,129.75 -65.0006714,-10.8237553,130.60 -65.0006790,-10.8237543,131.69 -65.0006790,-10.8237486,133.17 -65.0006714,-10.8237438,134.84 -65.0006638,-10.8237381,136.63 -65.0006561,-10.8237381,138.54 -65.0006409,-10.8237524,140.46 -65.0005722,-10.8238382,142.01 -65.0005493,-10.8238420,145.33 -65.0005341,-10.8239098,147.22 -65.0004807,-10.8239479,149.77 -65.0004501,-10.8239832,151.25 -65.0004501,-10.8240271,151.71 -65.0004272,-10.8240376,153.17 -65.0004272,-10.8240709,154.36 -65.0003815,-10.8240881,154.98 -65.0003204,-10.8241720,155.23 -65.0002823,-10.8242426,155.91 -65.0002289,-10.8243093,156.41 -65.0001984,-10.8243294,156.19 -65.0001678,-10.8243217,156.95 -65.0000916,-10.8242998,157.57 -64.9999924,-10.8242693,158.11 -64.9999695,-10.8242426,157.77 -64.9999542,-10.8241940,157.67 -64.9999313,-10.8241491,158.24 -64.9999084,-10.8240957,158.97 -64.9998550,-10.8240757,159.10 -64.9998398,-10.8240891,159.62 -64.9998245,-10.8240795,160.22 -64.9998169,-10.8240623,160.77 -64.9998169,-10.8240318,160.89 -64.9998093,-10.8239956,161.19 -64.9997787,-10.8239546,160.81 -64.9997482,-10.8239098,160.53 -64.9997559,-10.8238697,159.78 -64.9997635,-10.8238087,159.06 -64.9997940,-10.8237906,158.68 -64.9997787,-10.8237667,158.38 -64.9997330,-10.8236656,154.89 -64.9997406,-10.8235998,153.04 -64.9997482,-10.8235731,152.33 -64.9997177,-10.8235645,151.48 -64.9996948,-10.8235025,151.45 -64.9996719,-10.8234510,150.89 -64.9996567,-10.8234396,150.14 -64.9996643,-10.8234329,149.39 -64.9997406,-10.8234062,149.03 -64.9997482,-10.8233843,148.28 -64.9997406,-10.8233700,147.52 -64.9997177,-10.8233652,146.80 -64.9996719,-10.8233671,145.67 -64.9995880,-10.8233814,144.86 -64.9995270,-10.8233461,144.59 -64.9994965,-10.8233156,143.74 -64.9994965,-10.8232775,143.28 -64.9994431,-10.8232422,142.30 -64.9994354,-10.8232374,141.23 -64.9994278,-10.8232241,140.45 -64.9994202,-10.8232040,138.97 -64.9994278,-10.8231974,138.16 -64.9994202,-10.8231907,137.41 -64.9994125,-10.8231478,136.23 -64.9993973,-10.8231087,136.20 -64.9994202,-10.8230906,136.85 -64.9994431,-10.8230762,137.45 -64.9994583,-10.8230677,137.32 -64.9994659,-10.8230734,137.35 -64.9994659,-10.8230753,137.48 -64.9994736,-10.8230782,137.75 -64.9994659,-10.8230743,138.10 -64.9994507,-10.8230791,138.43 -64.9994354,-10.8230867,138.76 -64.9993973,-10.8231153,139.69 -64.9993973,-10.8230896,140.15 -64.9993515,-10.8230696,139.98 -64.9993057,-10.8230276,140.02 -64.9992371,-10.8230753,140.67 -64.9991531,-10.8230963,141.51 -64.9990997,-10.8230953,141.57 -64.9990387,-10.8230915,142.14 -64.9990082,-10.8230343,142.50 -64.9989777,-10.8230324,143.27 -64.9989548,-10.8231001,144.26 -64.9989166,-10.8231344,145.50 -64.9988937,-10.8231993,146.62 -64.9988861,-10.8232765,147.05 -64.9988632,-10.8233194,146.08 -64.9988480,-10.8233662,146.98 -64.9988327,-10.8234129,147.77 -64.9988480,-10.8234558,147.25 -64.9988632,-10.8234310,147.55 -64.9989014,-10.8233366,151.24 -64.9989319,-10.8232355,153.90 -64.9989319,-10.8231602,156.95 -64.9989395,-10.8231049,158.09 -64.9989090,-10.8231201,158.42 -64.9989471,-10.8231144,158.12 -64.9990005,-10.8231010,158.32 -64.9990311,-10.8231153,158.90 -64.9990387,-10.8231239,159.46 -64.9990311,-10.8231316,159.95 -64.9990234,-10.8231153,160.49 -64.9989777,-10.8230600,158.34 -64.9989777,-10.8230267,158.57 -64.9989700,-10.8230171,159.02 -64.9989929,-10.8230028,159.19 -64.9990311,-10.8230124,158.73 -64.9990311,-10.8230143,159.02 -64.9990311,-10.8230190,159.25 -64.9990311,-10.8230133,159.46 -64.9989777,-10.8229809,159.22 -64.9989395,-10.8230047,159.13 -64.9989243,-10.8230143,159.56 -64.9989166,-10.8229952,159.72 -64.9989014,-10.8229980,159.87 -64.9988708,-10.8230705,160.01 -64.9988937,-10.8231125,159.89 -64.9989166,-10.8231106,159.91 -64.9989319,-10.8231134,160.04 -64.9989243,-10.8231087,160.16 -64.9989014,-10.8230724,159.75 -64.9988708,-10.8230629,159.88 -64.9988480,-10.8230906,160.05 -64.9988480,-10.8231049,160.18 -64.9988480,-10.8231554,160.17 -64.9988556,-10.8231745,160.00 -64.9989624,-10.8231344,159.28 -64.9990005,-10.8231115,159.09 -64.9990158,-10.8230877,158.70 -64.9990158,-10.8230896,158.70 -64.9990311,-10.8231354,156.50 -64.9989700,-10.8231611,155.21 -64.9989166,-10.8232098,154.43 -64.9989014,-10.8232622,153.96 -64.9988556,-10.8233271,152.80 -64.9988022,-10.8233519,152.54 -64.9987946,-10.8233995,152.45 -64.9988098,-10.8234167,151.71 -64.9988251,-10.8234196,151.09 -64.9988556,-10.8234262,149.66 -64.9988556,-10.8234777,147.68 -64.9988403,-10.8235054,146.41 -64.9988861,-10.8235168,144.51 -64.9989395,-10.8235092,142.53 -64.9989471,-10.8235140,141.44 -64.9989395,-10.8235197,140.36 -64.9989319,-10.8235273,139.27 -64.9989014,-10.8235645,138.17 -64.9988174,-10.8235197,139.52 -64.9988251,-10.8235321,138.83 -64.9988403,-10.8235331,137.78 -64.9988480,-10.8235226,136.74 -64.9988556,-10.8234768,135.54 -64.9988708,-10.8234463,134.64 -64.9988708,-10.8234339,133.61 -64.9988708,-10.8234358,132.56 -64.9988480,-10.8234301,131.53 -64.9988480,-10.8233891,130.54 -64.9989243,-10.8233213,130.02 -64.9989471,-10.8232622,135.29 -64.9989777,-10.8231468,139.35 -64.9989548,-10.8231525,139.59 -64.9989319,-10.8231716,139.71 -64.9989090,-10.8231487,140.33 -64.9988708,-10.8231440,143.90 -64.9988632,-10.8231440,144.70 -64.9988174,-10.8231096,146.91 -64.9987869,-10.8230639,150.36 -64.9987717,-10.8230572,151.64 -64.9988022,-10.8230753,153.06 -64.9988556,-10.8231125,156.71 -64.9988632,-10.8231382,158.32 -64.9988708,-10.8231430,160.21 -64.9988785,-10.8231335,162.04 -64.9988403,-10.8231306,164.34 -64.9988174,-10.8231392,167.61 -64.9987717,-10.8231230,171.01 -64.9987640,-10.8231211,172.53 -64.9987488,-10.8231220,174.63 -64.9987564,-10.8231268,176.40 -64.9987640,-10.8231344,177.52 -64.9987717,-10.8231401,178.05 -64.9987793,-10.8231382,177.77 -64.9988251,-10.8231297,168.54 -64.9988251,-10.8231182,163.99 -64.9988403,-10.8231144,161.41 -64.9988632,-10.8231049,158.14 -64.9988480,-10.8230944,155.28 -64.9988480,-10.8230963,152.28 -64.9988403,-10.8231125,149.43 -64.9988327,-10.8231497,145.85 -64.9988480,-10.8231688,142.83 -64.9989319,-10.8231373,139.50 -64.9990311,-10.8231277,138.66 -64.9990616,-10.8230953,133.96 -64.9990463,-10.8230877,132.02 -64.9990311,-10.8230829,129.30 -64.9990311,-10.8230658,126.64 -64.9990463,-10.8230495,124.24 -64.9990463,-10.8230419,122.45 -64.9990387,-10.8230438,121.36 -64.9990387,-10.8230429,121.61 -64.9990387,-10.8230457,121.70 -64.9990387,-10.8230438,122.39 -64.9990387,-10.8230362,122.87 -64.9990158,-10.8229523,126.10 -64.9989624,-10.8228683,135.53 -64.9990005,-10.8228264,138.61 -64.9990005,-10.8228207,140.53 -64.9990082,-10.8227863,142.88 -64.9989929,-10.8227272,144.38 -64.9989929,-10.8226929,147.15 -64.9990005,-10.8226662,149.86 -64.9990082,-10.8226433,155.24 -64.9990082,-10.8226404,157.68 -64.9990158,-10.8226395,160.09 -64.9990768,-10.8225574,160.11 -64.9990997,-10.8225183,163.65 -64.9990997,-10.8224688,166.70 -64.9990997,-10.8224554,170.52 -64.9991226,-10.8224039,173.32 -64.9991379,-10.8223209,175.84 -64.9991379,-10.8222952,177.77 -64.9991379,-10.8222446,177.90 -64.9991531,-10.8221998,178.26 -64.9991608,-10.8221636,178.49 -64.9991531,-10.8221378,179.30 -64.9991837,-10.8220978,179.46 -64.9991913,-10.8220205,178.16 -64.9991760,-10.8219767,176.80 -64.9991760,-10.8219671,177.77 -64.9991913,-10.8219557,178.66 -64.9992065,-10.8219643,179.40 -64.9991760,-10.8219585,179.78 -64.9991531,-10.8219147,179.47 -64.9992065,-10.8218632,179.27 -64.9992294,-10.8218145,179.59 -64.9992371,-10.8217659,179.58 -64.9992447,-10.8217096,179.25 -64.9992294,-10.8216667,177.62 -64.9992447,-10.8216381,177.34 -64.9992523,-10.8215961,177.00 -64.9993286,-10.8215752,176.55 -64.9993668,-10.8215313,175.67 -64.9994354,-10.8214941,174.98 -64.9994431,-10.8214874,173.77 -64.9994431,-10.8214645,173.13 -64.9994583,-10.8214092,173.16 -64.9994736,-10.8213301,173.37 -64.9995041,-10.8212605,172.55 -64.9995270,-10.8212328,171.61 -64.9995193,-10.8211632,170.82 -64.9995499,-10.8211203,169.72 -64.9995499,-10.8210955,168.90 -64.9995346,-10.8210754,168.55 -64.9995117,-10.8210649,167.65 -64.9994659,-10.8210459,166.36 -64.9994354,-10.8210592,165.30 -64.9994659,-10.8210583,164.16 -64.9995270,-10.8210535,163.83 -64.9996262,-10.8210430,163.51 -64.9997635,-10.8210001,163.01 -64.9998550,-10.8209572,162.14 -64.9999008,-10.8209372,161.42 -64.9999466,-10.8209534,161.09 -65.0000305,-10.8209667,159.54 -65.0001678,-10.8209887,158.01 -65.0002365,-10.8209705,157.22 -65.0003357,-10.8209591,156.50 -65.0004501,-10.8209667,155.09 -65.0004959,-10.8209877,153.64 -65.0005341,-10.8209934,152.21 -65.0006409,-10.8210011,151.34 -65.0007477,-10.8209505,150.70 -65.0008240,-10.8209200,149.33 -65.0008926,-10.8208990,148.44 -65.0009918,-10.8208675,147.83 -65.0010681,-10.8208170,147.29 -65.0011520,-10.8207989,146.06 -65.0012360,-10.8208036,144.92 -65.0012894,-10.8207302,144.47 -65.0013733,-10.8207207,143.89 -65.0014725,-10.8207483,142.99 -65.0015182,-10.8207474,142.24 -65.0015717,-10.8207207,141.53 -65.0016479,-10.8206816,140.85 -65.0017548,-10.8206644,140.42 -65.0018234,-10.8206120,140.27 -65.0018692,-10.8205318,139.27 -65.0019531,-10.8204918,139.57 -65.0019531,-10.8204184,139.93 -65.0020447,-10.8203859,139.71 -65.0020599,-10.8203287,139.00 -65.0021210,-10.8203821,139.56 -65.0021591,-10.8204203,138.38 -65.0022049,-10.8204222,138.41 -65.0021820,-10.8204165,138.55 -65.0021820,-10.8204165,137.86 -65.0021667,-10.8204184,137.16 -65.0021591,-10.8204117,136.49 -65.0021896,-10.8203707,135.75 -65.0021820,-10.8203630,134.71 -65.0021667,-10.8203688,133.99 -65.0021667,-10.8204288,134.03 -65.0021515,-10.8204451,133.79 -65.0021362,-10.8204775,133.25 -65.0021362,-10.8205967,132.72 -65.0021439,-10.8208170,132.01 -65.0019913,-10.8209257,130.85 -65.0019073,-10.8210783,129.36 -65.0018616,-10.8212996,127.13 -65.0017242,-10.8216076,123.85 -65.0017014,-10.8217106,119.93 -65.0015335,-10.8219404,114.66 -65.0014648,-10.8221216,108.62 -65.0012054,-10.8224134,101.98 -65.0011292,-10.8225536,94.70 -65.0011215,-10.8225842,91.65 -65.0008087,-10.8235674,79.85 -65.0007706,-10.8236732,77.38 -65.0007095,-10.8236504,79.76 -65.0006180,-10.8236446,86.62 -65.0006027,-10.8236189,90.24 -65.0006027,-10.8236008,88.96 -65.0006180,-10.8235950,87.70 -65.0006180,-10.8236017,86.46 -65.0005951,-10.8235950,85.24 -65.0005722,-10.8236055,85.76 -65.0005569,-10.8236141,84.69 -65.0005417,-10.8236113,83.50 -65.0005341,-10.8235989,82.33 -65.0005493,-10.8235588,84.38 -65.0005264,-10.8235674,84.55 -65.0005264,-10.8235664,83.53 -65.0005341,-10.8235693,82.42 -65.0005493,-10.8235683,81.40 -65.0005569,-10.8235493,80.66 -65.0005493,-10.8235435,79.96 -65.0005569,-10.8235483,79.30 -65.0005951,-10.8235645,78.80 -65.0006104,-10.8235655,77.89 -65.0006180,-10.8235741,77.00 -65.0006104,-10.8235826,76.11 -65.0006180,-10.8235817,75.23 -65.0006104,-10.8235855,74.36 -65.0005798,-10.8236246,73.95 -65.0005798,-10.8236160,75.13 -65.0005646,-10.8236189,74.34 -65.0005569,-10.8236074,73.56 -65.0005875,-10.8235579,74.73 -65.0005646,-10.8235807,75.14 -65.0005646,-10.8235836,74.47 -65.0005722,-10.8235807,73.84 -65.0005875,-10.8235807,73.23 -65.0006027,-10.8235865,72.63 -65.0006180,-10.8235893,72.05 -65.0006256,-10.8235779,71.48 -65.0006332,-10.8235693,70.92 -65.0006104,-10.8235788,71.03 -65.0006104,-10.8235750,72.10 -65.0006180,-10.8235817,73.09 -65.0006104,-10.8235903,73.21 -65.0006256,-10.8236666,75.94 -65.0006256,-10.8236542,77.64 -65.0006180,-10.8236465,77.93 -65.0006027,-10.8235960,82.09 -65.0006409,-10.8234863,84.33 -65.0007324,-10.8233395,84.95 -65.0007935,-10.8232479,85.27 -65.0008926,-10.8231354,84.75 -65.0010605,-10.8230200,84.53 -65.0011292,-10.8228884,85.15 -65.0012894,-10.8227053,85.60 -65.0014191,-10.8224878,87.83 -65.0015030,-10.8223867,87.96 -65.0016403,-10.8221855,84.62 -65.0017776,-10.8220091,82.50 -65.0019073,-10.8216677,77.27 -65.0019531,-10.8214016,72.93 -65.0021896,-10.8210363,70.98 -65.0022736,-10.8204641,77.30 -65.0022583,-10.8203907,85.58 -65.0022202,-10.8204098,87.84 -65.0022049,-10.8204060,87.06 -65.0022049,-10.8203735,88.25 -65.0021820,-10.8203154,89.99 -65.0021591,-10.8202953,93.67 -65.0021515,-10.8202820,93.64 -65.0021515,-10.8202972,95.78 -65.0020981,-10.8202686,97.44 -65.0021057,-10.8202705,101.72 -65.0021057,-10.8202677,101.84 -65.0021210,-10.8202610,101.01 -65.0021362,-10.8202524,101.00 -65.0021667,-10.8202524,101.70 -65.0021820,-10.8202639,101.32 -65.0021210,-10.8203039,105.97 -65.0021286,-10.8203173,106.62 -65.0021362,-10.8203335,107.50 -65.0021362,-10.8203630,113.67 -65.0021591,-10.8203955,116.58 -65.0021591,-10.8203907,119.17 -65.0021820,-10.8203878,120.72 -65.0022125,-10.8203201,124.27 -65.0022049,-10.8203077,126.90 -65.0021973,-10.8202896,128.38 -65.0021820,-10.8202744,130.12 -65.0021667,-10.8202677,132.13 -65.0022049,-10.8202248,134.65 -65.0022736,-10.8201962,136.98 -65.0023422,-10.8201504,140.45 -65.0023346,-10.8201456,144.18 -65.0023575,-10.8200254,145.94 -65.0023651,-10.8199167,147.39 -65.0024796,-10.8198071,146.69 -65.0026245,-10.8196526,146.60 -65.0027084,-10.8194809,146.23 -65.0028992,-10.8193073,145.25 -65.0030136,-10.8189421,145.13 -65.0031662,-10.8187122,142.55 -65.0033264,-10.8183041,127.01 -65.0034409,-10.8180494,121.54 -65.0035629,-10.8176565,116.87 -65.0036545,-10.8174734,120.39 -65.0037918,-10.8172951,111.08 -65.0038452,-10.8168840,103.76 -65.0038757,-10.8167601,94.78 -65.0042801,-10.8162413,87.87 -65.0043335,-10.8160019,82.33 -65.0044556,-10.8158741,73.80 -65.0046082,-10.8157492,71.25 -65.0047150,-10.8156099,63.72 -65.0048599,-10.8155079,68.96 -65.0049591,-10.8153772,66.37 -65.0050735,-10.8152514,70.83 -65.0052185,-10.8151007,73.73 -65.0055237,-10.8149223,80.84 -65.0056305,-10.8147717,84.40 -65.0057373,-10.8145828,87.25 -65.0060120,-10.8143244,88.91 -65.0062790,-10.8139668,90.57 -65.0063858,-10.8136911,92.33 -65.0064850,-10.8134184,94.74 -65.0065613,-10.8131886,97.04 -65.0068283,-10.8128500,97.61 -65.0070724,-10.8124866,96.83 -65.0073700,-10.8120394,94.00 -65.0073776,-10.8117094,92.78 -65.0077515,-10.8114033,92.52 -65.0077744,-10.8110027,92.33 -65.0075378,-10.8104382,84.27 -65.0076752,-10.8101683,80.43 -65.0075150,-10.8096056,75.36 -65.0075836,-10.8088741,64.85 -65.0077667,-10.8080168,69.39 -65.0079880,-10.8063555,80.19 -65.0079193,-10.8058271,102.23 -65.0079193,-10.8055391,116.04 -65.0080261,-10.8052969,122.54 -65.0081024,-10.8051834,127.79 -65.0081024,-10.8051729,128.25 -65.0081024,-10.8051825,128.29 -65.0081024,-10.8051796,128.28 -65.0081024,-10.8051929,128.29 -65.0081100,-10.8051996,128.36 -65.0081177,-10.8051996,128.42 -65.0081177,-10.8051996,128.45 -65.0081100,-10.8051939,128.47 -65.0081100,-10.8051920,128.50 -65.0081100,-10.8051929,128.56 -65.0080948,-10.8051996,128.62 -65.0081024,-10.8051920,128.63 -65.0081177,-10.8051863,128.67 -65.0081177,-10.8051786,128.76 -65.0081177,-10.8051758,128.86 -65.0081253,-10.8051691,129.05 -65.0081177,-10.8051634,129.40 -65.0081100,-10.8051653,129.55 -65.0081177,-10.8051701,129.61 </coordinates>
</LineString>
</MultiGeometry>
</Placemark>
<Folder>
<name>waypoints</name>
<Placemark>
<name>
Fri Dec 30 09:18:35 2016 S=3.02 Km/hr
</name>
<styleUrl>
#styleMap_TLP_Start
</styleUrl>
<Point>
<coordinates>
-65.0077591,-10.8073635,137.39
</coordinates>
</Point>
</Placemark>
<Placemark>
<name>
Fri Dec 30 09:18:45 2016 S=1.27 Km/hr
</name>
<styleUrl>
#styleMap_TLP_Normal
</styleUrl>
<Point>
<coordinates>
-65.0078888,-10.8073502,126.76
</coordinates>
</Point>
</Placemark>
<Placemark>
<name>
Fri Dec 30 09:18:55 2016 S=2.47 Km/hr
</name>
<styleUrl>
#styleMap_TLP_Normal
</styleUrl>
<Point>
<coordinates>
-65.0079956,-10.8073921,117.18
</coordinates>
</Point>
</Placemark>
<Placemark>
<name>
Fri Dec 30 09:19:05 2016 S=1.78 Km/hr
</name>
<styleUrl>
#styleMap_TLP_Normal
</styleUrl>
<Point>
<coordinates>
-65.0081329,-10.8074341,108.88
</coordinates>
</Point>
</Placemark>
<Placemark>
<name>
Fri Dec 30 09:19:15 2016 S=1.74 Km/hr
</name>
<styleUrl>
#styleMap_TLP_Normal
</styleUrl>
<Point>
<coordinates>
-65.0082245,-10.8075352,99.98
</coordinates>
</Point>
</Placemark>
<Placemark>
<name>
Fri Dec 30 09:19:25 2016 S=1.78 Km/hr
</name>
<styleUrl>
#styleMap_TLP_Normal
</styleUrl>
<Point>
<coordinates>
-65.0082855,-10.8075113,92.05
</coordinates>
</Point>
</Placemark>
<Placemark>
<name>
Fri Dec 30 09:19:35 2016 S=2.01 Km/hr
</name>
<styleUrl>
#styleMap_TLP_Normal
</styleUrl>
<Point>
<coordinates>
-65.0083160,-10.8075933,84.81
</coordinates>
</Point>
</Placemark>
<Placemark>
<name>
Fri Dec 30 09:19:45 2016 S=2.21 Km/hr
</name>
<styleUrl>
#styleMap_TLP_Normal
</styleUrl>
<Point>
<coordinates>
-65.0082932,-10.8077040,79.08
</coordinates>
</Point>
</Placemark>
<Placemark>
<name>
Fri Dec 30 09:19:55 2016 S=1.13 Km/hr
</name>
<styleUrl>
#styleMap_TLP_Normal
</styleUrl>
<Point>
<coordinates>
-65.0083694,-10.8077316,72.29
</coordinates>
</Point>
</Placemark>
<Placemark>
<name>
Fri Dec 30 09:20:05 2016 S=3.30 Km/hr
</name>
<styleUrl>
#styleMap_TLP_Normal
</styleUrl>
<Point>
<coordinates>
-65.0083923,-10.8078737,67.04
</coordinates>
</Point>
</Placemark>
<Placemark>
<name>
Fri Dec 30 09:20:15 2016 S=2.70 Km/hr
</name>
<styleUrl>
#styleMap_TLP_Normal
</styleUrl>
<Point>
<coordinates>
-65.0084076,-10.8079720,62.08
</coordinates>
</Point>
</Placemark>
<Placemark>
<name>
Fri Dec 30 09:20:25 2016 S=1.29 Km/hr
</name>
<styleUrl>
#styleMap_TLP_Normal
</styleUrl>
<Point>
<coordinates>
-65.0084229,-10.8080072,56.12
</coordinates>
</Point>
</Placemark>
<Placemark>
<name>
Fri Dec 30 09:20:35 2016 S=2.21 Km/hr
</name>
<styleUrl>
#styleMap_TLP_Normal
</styleUrl>
<Point>
<coordinates>
-65.0083771,-10.8081341,50.37
</coordinates>
</Point>
</Placemark>
<Placemark>
<name>
Fri Dec 30 09:20:45 2016 S=1.12 Km/hr
</name>
<styleUrl>
#styleMap_TLP_Normal
</styleUrl>
<Point>
<coordinates>
-65.0084610,-10.8082075,46.87
</coordinates>
</Point>
</Placemark>
<Placemark>
<name>
Fri Dec 30 09:20:55 2016 S=0.72 Km/hr
</name>
<styleUrl>
#styleMap_TLP_Normal
</styleUrl>
<Point>
<coordinates>
-65.0084686,-10.8083038,43.10
</coordinates>
</Point>
</Placemark>
<Placemark>
<name>
Fri Dec 30 09:21:05 2016 S=0.90 Km/hr
</name>
<styleUrl>
#styleMap_TLP_Normal
</styleUrl>
<Point>
<coordinates>
-65.0084686,-10.8083191,40.44
</coordinates>
</Point>
</Placemark>
<Placemark>
<name>
Fri Dec 30 09:21:15 2016 S=1.77 Km/hr
</name>
<styleUrl>
#styleMap_TLP_Normal
</styleUrl>
<Point>
<coordinates>
-65.0084152,-10.8084288,39.12
</coordinates>
</Point>
</Placemark>
<Placemark>
<name>
Fri Dec 30 09:21:25 2016 S=1.53 Km/hr
</name>
<styleUrl>
#styleMap_TLP_Normal
</styleUrl>
<Point>
<coordinates>
-65.0083694,-10.8085222,35.72
</coordinates>
</Point>
</Placemark>
<Placemark>
<name>
Fri Dec 30 09:21:35 2016 S=1.54 Km/hr
</name>
<styleUrl>
#styleMap_TLP_Normal
</styleUrl>
<Point>
<coordinates>
-65.0083008,-10.8086376,33.75
</coordinates>
</Point>
</Placemark>
<Placemark>
<name>
Fri Dec 30 09:21:45 2016 S=1.68 Km/hr
</name>
<styleUrl>
#styleMap_TLP_Normal
</styleUrl>
<Point>
<coordinates>
-65.0082550,-10.8087482,32.04
</coordinates>
</Point>
</Placemark>
<Placemark>
<name>
Fri Dec 30 09:21:55 2016 S=2.44 Km/hr
</name>
<styleUrl>
#styleMap_TLP_Normal
</styleUrl>
<Point>
<coordinates>
-65.0082474,-10.8088093,28.52
</coordinates>
</Point>
</Placemark>
<Placemark>
<name>
Fri Dec 30 09:22:05 2016 S=2.43 Km/hr
</name>
<styleUrl>
#styleMap_TLP_Normal
</styleUrl>
<Point>
<coordinates>
-65.0081863,-10.8088589,25.20
</coordinates>
</Point>
</Placemark>
<Placemark>
<name>
Fri Dec 30 09:22:15 2016 S=0.87 Km/hr
</name>
<styleUrl>
#styleMap_TLP_Normal
</styleUrl>
<Point>
<coordinates>
-65.0081787,-10.8089485,21.70
</coordinates>
</Point>
</Placemark>
<Placemark>
<name>
Fri Dec 30 09:22:25 2016 S=0.66 Km/hr
</name>
<styleUrl>
#styleMap_TLP_Normal
</styleUrl>
<Point>
<coordinates>
-65.0081787,-10.8089285,19.24
</coordinates>
</Point>
</Placemark>
<Placemark>
<name>
Fri Dec 30 09:22:35 2016 S=0.57 Km/hr
</name>
<styleUrl>
#styleMap_TLP_Normal
</styleUrl>
<Point>
<coordinates>
-65.0081863,-10.8089495,16.64
</coordinates>
</Point>
</Placemark>
<Placemark>
<name>
Fri Dec 30 09:22:45 2016 S=1.47 Km/hr
</name>
<styleUrl>
#styleMap_TLP_Normal
</styleUrl>
<Point>
<coordinates>
-65.0081635,-10.8090363,15.13
</coordinates>
</Point>
</Placemark>
<Placemark>
<name>
Fri Dec 30 09:22:55 2016 S=1.68 Km/hr
</name>
<styleUrl>
#styleMap_TLP_Normal
</styleUrl>
<Point>
<coordinates>
-65.0081406,-10.8090992,13.74
</coordinates>
</Point>
</Placemark>
<Placemark>
<name>
Fri Dec 30 09:23:05 2016 S=1.37 Km/hr
</name>
<styleUrl>
#styleMap_TLP_Normal
</styleUrl>
<Point>
<coordinates>
-65.0081253,-10.8092070,11.02
</coordinates>
</Point>
</Placemark>
<Placemark>
<name>
Fri Dec 30 09:23:15 2016 S=1.20 Km/hr
</name>
<styleUrl>
#styleMap_TLP_Normal
</styleUrl>
<Point>
<coordinates>
-65.0080490,-10.8095083,9.85
</coordinates>
</Point>
</Placemark>
<Placemark>
<name>
Fri Dec 30 09:23:25 2016 S=1.35 Km/hr
</name>
<styleUrl>
#styleMap_TLP_Normal
</styleUrl>
<Point>
<coordinates>
-65.0079575,-10.8094473,7.30
</coordinates>
</Point>
</Placemark>
<Placemark>
<name>
Fri Dec 30 09:23:35 2016 S=0.64 Km/hr
</name>
<styleUrl>
#styleMap_TLP_Normal
</styleUrl>
<Point>
<coordinates>
-65.0079117,-10.8095179,7.21
</coordinates>
</Point>
</Placemark>
<Placemark>
<name>
Fri Dec 30 09:23:45 2016 S=2.20 Km/hr
</name>
<styleUrl>
#styleMap_TLP_Normal
</styleUrl>
<Point>
<coordinates>
-65.0078964,-10.8096180,7.50
</coordinates>
</Point>
</Placemark>
<Placemark>
<name>
Fri Dec 30 09:23:55 2016 S=0.72 Km/hr
</name>
<styleUrl>
#styleMap_TLP_Normal
</styleUrl>
<Point>
<coordinates>
-65.0077209,-10.8098831,9.26
</coordinates>
</Point>
</Placemark>
<Placemark>
<name>
Fri Dec 30 09:24:05 2016 S=1.07 Km/hr
</name>
<styleUrl>
#styleMap_TLP_Normal
</styleUrl>
<Point>
<coordinates>
-65.0076828,-10.8099566,9.21
</coordinates>
</Point>
</Placemark>
<Placemark>
<name>
Fri Dec 30 09:24:15 2016 S=1.18 Km/hr
</name>
<styleUrl>
#styleMap_TLP_Normal
</styleUrl>
<Point>
<coordinates>
-65.0076675,-10.8099871,7.83
</coordinates>
</Point>
</Placemark>
<Placemark>
<name>
Fri Dec 30 09:24:25 2016 S=0.48 Km/hr
</name>
<styleUrl>
#styleMap_TLP_Normal
</styleUrl>
<Point>
<coordinates>
-65.0076752,-10.8099775,5.92
</coordinates>
</Point>
</Placemark>
<Placemark>
<name>
Fri Dec 30 09:24:35 2016 S=3.48 Km/hr
</name>
<styleUrl>
#styleMap_TLP_Normal
</styleUrl>
<Point>
<coordinates>
-65.0076752,-10.8099546,6.31
</coordinates>
</Point>
</Placemark>
<Placemark>
<name>
Fri Dec 30 09:24:45 2016 S=1.31 Km/hr
</name>
<styleUrl>
#styleMap_TLP_Normal
</styleUrl>
<Point>
<coordinates>
-65.0076752,-10.8099880,4.41
</coordinates>
</Point>
</Placemark>
<Placemark>
<name>
Fri Dec 30 09:24:55 2016 S=0.68 Km/hr
</name>
<styleUrl>
#styleMap_TLP_Normal
</styleUrl>
<Point>
<coordinates>
-65.0076447,-10.8101501,4.75
</coordinates>
</Point>
</Placemark>
<Placemark>
<name>
Fri Dec 30 09:25:05 2016 S=1.22 Km/hr
</name>
<styleUrl>
#styleMap_TLP_Normal
</styleUrl>
<Point>
<coordinates>
-65.0076141,-10.8102608,4.52
</coordinates>
</Point>
</Placemark>
<Placemark>
<name>
Fri Dec 30 09:25:15 2016 S=2.54 Km/hr
</name>
<styleUrl>
#styleMap_TLP_Normal
</styleUrl>
<Point>
<coordinates>
-65.0075150,-10.8103704,4.68
</coordinates>
</Point>
</Placemark>
<Placemark>
<name>
Fri Dec 30 09:25:25 2016 S=3.09 Km/hr
</name>
<styleUrl>
#styleMap_TLP_Normal
</styleUrl>
<Point>
<coordinates>
-65.0074387,-10.8104601,2.31
</coordinates>
</Point>
</Placemark>
<Placemark>
<name>
Fri Dec 30 09:25:35 2016 S=2.12 Km/hr
</name>
<styleUrl>
#styleMap_TLP_Normal
</styleUrl>
<Point>
<coordinates>
-65.0073929,-10.8106451,2.73
</coordinates>
</Point>
</Placemark>
<Placemark>
<name>
Fri Dec 30 09:25:45 2016 S=0.20 Km/hr
</name>
<styleUrl>
#styleMap_TLP_Normal
</styleUrl>
<Point>
<coordinates>
-65.0073547,-10.8108978,3.18
</coordinates>
</Point>
</Placemark>
<Placemark>
<name>
Fri Dec 30 09:25:55 2016 S=1.51 Km/hr
</name>
<styleUrl>
#styleMap_TLP_Normal
</styleUrl>
<Point>
<coordinates>
-65.0072937,-10.8109236,3.51
</coordinates>
</Point>
</Placemark>
<Placemark>
<name>
Fri Dec 30 09:26:05 2016 S=2.38 Km/hr
</name>
<styleUrl>
#styleMap_TLP_Normal
</styleUrl>
<Point>
<coordinates>
-65.0071487,-10.8109264,8.68
</coordinates>
</Point>
</Placemark>
<Placemark>
<name>
Fri Dec 30 09:26:15 2016 S=1.20 Km/hr
</name>
<styleUrl>
#styleMap_TLP_Normal
</styleUrl>
<Point>
<coordinates>
-65.0071259,-10.8109770,10.38
</coordinates>
</Point>
</Placemark>
<Placemark>
<name>
Fri Dec 30 09:26:25 2016 S=1.56 Km/hr
</name>
<styleUrl>
#styleMap_TLP_Normal
</styleUrl>
<Point>
<coordinates>
-65.0070038,-10.8111038,15.45
</coordinates>
</Point>
</Placemark>
<Placemark>
<name>
Fri Dec 30 09:26:35 2016 S=2.18 Km/hr
</name>
<styleUrl>
#styleMap_TLP_Normal
</styleUrl>
<Point>
<coordinates>
-65.0069504,-10.8112593,19.73
</coordinates>
</Point>
</Placemark>
<Placemark>
<name>
Fri Dec 30 09:26:45 2016 S=2.08 Km/hr
</name>
<styleUrl>
#styleMap_TLP_Normal
</styleUrl>
<Point>
<coordinates>
-65.0068817,-10.8113413,22.67
</coordinates>
</Point>
</Placemark>
<Placemark>
<name>
Fri Dec 30 09:26:55 2016 S=3.27 Km/hr
</name>
<styleUrl>
#styleMap_TLP_Normal
</styleUrl>
<Point>
<coordinates>
-65.0068893,-10.8113441,23.89
</coordinates>
</Point>
</Placemark>
<Placemark>
<name>
Fri Dec 30 09:27:05 2016 S=3.34 Km/hr
</name>
<styleUrl>
#styleMap_TLP_Normal
</styleUrl>
<Point>
<coordinates>
-65.0068588,-10.8114147,26.94
</coordinates>
</Point>
</Placemark>
<Placemark>
<name>
Fri Dec 30 09:27:15 2016 S=1.23 Km/hr
</name>
<styleUrl>
#styleMap_TLP_Normal
</styleUrl>
<Point>
<coordinates>
-65.0068512,-10.8114176,25.30
</coordinates>
</Point>
</Placemark>
<Placemark>
<name>
Fri Dec 30 09:27:25 2016 S=1.80 Km/hr
</name>
<styleUrl>
#styleMap_TLP_Normal
</styleUrl>
<Point>
<coordinates>
-65.0068665,-10.8114605,21.91
</coordinates>
</Point>
</Placemark>
<Placemark>
<name>
Fri Dec 30 09:27:35 2016 S=1.60 Km/hr
</name>
<styleUrl>
#styleMap_TLP_Normal
</styleUrl>
<Point>
<coordinates>
-65.0068359,-10.8115301,19.68
</coordinates>
</Point>
</Placemark>
<Placemark>
<name>
Fri Dec 30 09:27:45 2016 S=2.35 Km/hr
</name>
<styleUrl>
#styleMap_TLP_Normal
</styleUrl>
<Point>
<coordinates>
-65.0068283,-10.8116179,17.87
</coordinates>
</Point>
</Placemark>
<Placemark>
<name>
Fri Dec 30 09:27:55 2016 S=1.07 Km/hr
</name>
<styleUrl>
#styleMap_TLP_Normal
</styleUrl>
<Point>
<coordinates>
-65.0068359,-10.8116636,16.18
</coordinates>
</Point>
</Placemark>
<Placemark>
<name>
Fri Dec 30 09:28:05 2016 S=1.09 Km/hr
</name>
<styleUrl>
#styleMap_TLP_Normal
</styleUrl>
<Point>
<coordinates>
-65.0068207,-10.8117199,13.41
</coordinates>
</Point>
</Placemark>
<Placemark>
<name>
Fri Dec 30 09:28:15 2016 S=1.79 Km/hr
</name>
<styleUrl>
#styleMap_TLP_Normal
</styleUrl>
<Point>
<coordinates>
-65.0068207,-10.8117542,11.29
</coordinates>
</Point>
</Placemark>
<Placemark>
<name>
Fri Dec 30 09:28:25 2016 S=1.20 Km/hr
</name>
<styleUrl>
#styleMap_TLP_Normal
</styleUrl>
<Point>
<coordinates>
-65.0068130,-10.8117247,9.92
</coordinates>
</Point>
</Placemark>
<Placemark>
<name>
Fri Dec 30 09:28:35 2016 S=1.37 Km/hr
</name>
<styleUrl>
#styleMap_TLP_Normal
</styleUrl>
<Point>
<coordinates>
-65.0068130,-10.8119411,10.39
</coordinates>
</Point>
</Placemark>
<Placemark>
<name>
Fri Dec 30 09:28:45 2016 S=1.48 Km/hr
</name>
<styleUrl>
#styleMap_TLP_Normal
</styleUrl>
<Point>
<coordinates>
-65.0069427,-10.8122520,10.42
</coordinates>
</Point>
</Placemark>
<Placemark>
<name>
Fri Dec 30 09:28:55 2016 S=0.75 Km/hr
</name>
<styleUrl>
#styleMap_TLP_Normal
</styleUrl>
<Point>
<coordinates>
-65.0066833,-10.8121929,9.99
</coordinates>
</Point>
</Placemark>
<Placemark>
<name>
Fri Dec 30 09:29:05 2016 S=1.28 Km/hr
</name>
<styleUrl>
#styleMap_TLP_Normal
</styleUrl>
<Point>
<coordinates>
-65.0066605,-10.8121443,8.74
</coordinates>
</Point>
</Placemark>
<Placemark>
<name>
Fri Dec 30 09:29:15 2016 S=2.16 Km/hr
</name>
<styleUrl>
#styleMap_TLP_Normal
</styleUrl>
<Point>
<coordinates>
-65.0066147,-10.8121939,7.51
</coordinates>
</Point>
</Placemark>
<Placemark>
<name>
Fri Dec 30 09:29:25 2016 S=1.70 Km/hr
</name>
<styleUrl>
#styleMap_TLP_Normal
</styleUrl>
<Point>
<coordinates>
-65.0067139,-10.8121452,8.60
</coordinates>
</Point>
</Placemark>
<Placemark>
<name>
Fri Dec 30 09:29:35 2016 S=1.42 Km/hr
</name>
<styleUrl>
#styleMap_TLP_Normal
</styleUrl>
<Point>
<coordinates>
-65.0066986,-10.8121605,8.21
</coordinates>
</Point>
</Placemark>
<Placemark>
<name>
Fri Dec 30 09:29:45 2016 S=1.11 Km/hr
</name>
<styleUrl>
#styleMap_TLP_Normal
</styleUrl>
<Point>
<coordinates>
-65.0066223,-10.8123016,11.98
</coordinates>
</Point>
</Placemark>
<Placemark>
<name>
Fri Dec 30 09:29:55 2016 S=2.75 Km/hr
</name>
<styleUrl>
#styleMap_TLP_Normal
</styleUrl>
<Point>
<coordinates>
-65.0066986,-10.8122540,13.01
</coordinates>
</Point>
</Placemark>
<Placemark>
<name>
Fri Dec 30 09:30:05 2016 S=1.99 Km/hr
</name>
<styleUrl>
#styleMap_TLP_Normal
</styleUrl>
<Point>
<coordinates>
-65.0068283,-10.8121719,14.10
</coordinates>
</Point>
</Placemark>
<Placemark>
<name>
Fri Dec 30 09:30:15 2016 S=0.57 Km/hr
</name>
<styleUrl>
#styleMap_TLP_Normal
</styleUrl>
<Point>
<coordinates>
-65.0068359,-10.8121214,14.19
</coordinates>
</Point>
</Placemark>
<Placemark>
<name>
Fri Dec 30 09:30:36 2016 S=0.96 Km/hr
</name>
<styleUrl>
#styleMap_TLP_Normal
</styleUrl>
<Point>
<coordinates>
-65.0066681,-10.8120394,10.63
</coordinates>
</Point>
</Placemark>
<Placemark>
<name>
Fri Dec 30 09:30:46 2016 S=1.22 Km/hr
</name>
<styleUrl>
#styleMap_TLP_Normal
</styleUrl>
<Point>
<coordinates>
-65.0066452,-10.8120308,8.53
</coordinates>
</Point>
</Placemark>
<Placemark>
<name>
Fri Dec 30 09:30:56 2016 S=6.11 Km/hr
</name>
<styleUrl>
#styleMap_TLP_Normal
</styleUrl>
<Point>
<coordinates>
-65.0065918,-10.8120556,6.59
</coordinates>
</Point>
</Placemark>
<Placemark>
<name>
Fri Dec 30 09:31:06 2016 S=10.66 Km/hr
</name>
<styleUrl>
#styleMap_TLP_Normal
</styleUrl>
<Point>
<coordinates>
-65.0063019,-10.8119469,4.81
</coordinates>
</Point>
</Placemark>
<Placemark>
<name>
Fri Dec 30 09:31:21 2016 S=3.05 Km/hr
</name>
<styleUrl>
#styleMap_TLP_Normal
</styleUrl>
<Point>
<coordinates>
-65.0063477,-10.8118916,2.41
</coordinates>
</Point>
</Placemark>
<Placemark>
<name>
Fri Dec 30 09:31:31 2016 S=1.78 Km/hr
</name>
<styleUrl>
#styleMap_TLP_Normal
</styleUrl>
<Point>
<coordinates>
-65.0068817,-10.8120384,2.61
</coordinates>
</Point>
</Placemark>
<Placemark>
<name>
Fri Dec 30 09:31:41 2016 S=0.79 Km/hr
</name>
<styleUrl>
#styleMap_TLP_Normal
</styleUrl>
<Point>
<coordinates>
-65.0068359,-10.8119698,2.17
</coordinates>
</Point>
</Placemark>
<Placemark>
<name>
Fri Dec 30 09:31:51 2016 S=0.38 Km/hr
</name>
<styleUrl>
#styleMap_TLP_Normal
</styleUrl>
<Point>
<coordinates>
-65.0068283,-10.8120127,0.95
</coordinates>
</Point>
</Placemark>
<Placemark>
<name>
Fri Dec 30 09:32:01 2016 S=1.89 Km/hr
</name>
<styleUrl>
#styleMap_TLP_Normal
</styleUrl>
<Point>
<coordinates>
-65.0067139,-10.8120279,0.18
</coordinates>
</Point>
</Placemark>
<Placemark>
<name>
Fri Dec 30 09:32:11 2016 S=2.11 Km/hr
</name>
<styleUrl>
#styleMap_TLP_Normal
</styleUrl>
<Point>
<coordinates>
-65.0065994,-10.8119698,0.23
</coordinates>
</Point>
</Placemark>
<Placemark>
<name>
Fri Dec 30 09:32:21 2016 S=2.60 Km/hr
</name>
<styleUrl>
#styleMap_TLP_Normal
</styleUrl>
<Point>
<coordinates>
-65.0066147,-10.8119249,0.13
</coordinates>
</Point>
</Placemark>
<Placemark>
<name>
Fri Dec 30 09:32:31 2016 S=4.31 Km/hr
</name>
<styleUrl>
#styleMap_TLP_Normal
</styleUrl>
<Point>
<coordinates>
-65.0065918,-10.8118715,0.66
</coordinates>
</Point>
</Placemark>
<Placemark>
<name>
Fri Dec 30 09:32:41 2016 S=1.35 Km/hr
</name>
<styleUrl>
#styleMap_TLP_Normal
</styleUrl>
<Point>
<coordinates>
-65.0065994,-10.8119297,-0.04
</coordinates>
</Point>
</Placemark>
<Placemark>
<name>
Fri Dec 30 09:32:51 2016 S=1.61 Km/hr
</name>
<styleUrl>
#styleMap_TLP_Normal
</styleUrl>
<Point>
<coordinates>
-65.0065994,-10.8119879,-0.99
</coordinates>
</Point>
</Placemark>
<Placemark>
<name>
Fri Dec 30 09:33:01 2016 S=0.93 Km/hr
</name>
<styleUrl>
#styleMap_TLP_Normal
</styleUrl>
<Point>
<coordinates>
-65.0067368,-10.8121872,-2.10
</coordinates>
</Point>
</Placemark>
<Placemark>
<name>
Fri Dec 30 09:33:11 2016 S=0.57 Km/hr
</name>
<styleUrl>
#styleMap_TLP_Normal
</styleUrl>
<Point>
<coordinates>
-65.0069351,-10.8121443,-1.59
</coordinates>
</Point>
</Placemark>
<Placemark>
<name>
Fri Dec 30 09:33:21 2016 S=1.10 Km/hr
</name>
<styleUrl>
#styleMap_TLP_Normal
</styleUrl>
<Point>
<coordinates>
-65.0068436,-10.8120556,-2.12
</coordinates>
</Point>
</Placemark>
<Placemark>
<name>
Fri Dec 30 09:33:31 2016 S=1.82 Km/hr
</name>
<styleUrl>
#styleMap_TLP_Normal
</styleUrl>
<Point>
<coordinates>
-65.0067978,-10.8119888,-3.48
</coordinates>
</Point>
</Placemark>
<Placemark>
<name>
Fri Dec 30 09:33:41 2016 S=3.12 Km/hr
</name>
<styleUrl>
#styleMap_TLP_Normal
</styleUrl>
<Point>
<coordinates>
-65.0067902,-10.8120489,-4.49
</coordinates>
</Point>
</Placemark>
<Placemark>
<name>
Fri Dec 30 09:33:51 2016 S=0.33 Km/hr
</name>
<styleUrl>
#styleMap_TLP_Normal
</styleUrl>
<Point>
<coordinates>
-65.0068207,-10.8121748,-5.19
</coordinates>
</Point>
</Placemark>
<Placemark>
<name>
Fri Dec 30 09:34:01 2016 S=4.06 Km/hr
</name>
<styleUrl>
#styleMap_TLP_Normal
</styleUrl>
<Point>
<coordinates>
-65.0068512,-10.8120680,-4.20
</coordinates>
</Point>
</Placemark>
<Placemark>
<name>
Fri Dec 30 09:34:11 2016 S=2.64 Km/hr
</name>
<styleUrl>
#styleMap_TLP_Normal
</styleUrl>
<Point>
<coordinates>
-65.0069656,-10.8120832,-2.67
</coordinates>
</Point>
</Placemark>
<Placemark>
<name>
Fri Dec 30 09:34:21 2016 S=1.60 Km/hr
</name>
<styleUrl>
#styleMap_TLP_Normal
</styleUrl>
<Point>
<coordinates>
-65.0069580,-10.8120384,-3.21
</coordinates>
</Point>
</Placemark>
<Placemark>
<name>
Fri Dec 30 09:34:31 2016 S=2.39 Km/hr
</name>
<styleUrl>
#styleMap_TLP_Normal
</styleUrl>
<Point>
<coordinates>
-65.0069580,-10.8120155,-3.76
</coordinates>
</Point>
</Placemark>
<Placemark>
<name>
Fri Dec 30 09:34:41 2016 S=1.02 Km/hr
</name>
<styleUrl>
#styleMap_TLP_Normal
</styleUrl>
<Point>
<coordinates>
-65.0069885,-10.8120804,-3.68
</coordinates>
</Point>
</Placemark>
<Placemark>
<name>
Fri Dec 30 09:34:51 2016 S=5.52 Km/hr
</name>
<styleUrl>
#styleMap_TLP_Normal
</styleUrl>
<Point>
<coordinates>
-65.0069962,-10.8121319,-4.32
</coordinates>
</Point>
</Placemark>
<Placemark>
<name>
Fri Dec 30 09:35:01 2016 S=1.13 Km/hr
</name>
<styleUrl>
#styleMap_TLP_Normal
</styleUrl>
<Point>
<coordinates>
-65.0068817,-10.8121138,-7.10
</coordinates>
</Point>
</Placemark>
<Placemark>
<name>
Fri Dec 30 09:35:11 2016 S=0.72 Km/hr
</name>
<styleUrl>
#styleMap_TLP_Normal
</styleUrl>
<Point>
<coordinates>
-65.0067673,-10.8120689,-9.00
</coordinates>
</Point>
</Placemark>
<Placemark>
<name>
Fri Dec 30 09:35:21 2016 S=0.33 Km/hr
</name>
<styleUrl>
#styleMap_TLP_Normal
</styleUrl>
<Point>
<coordinates>
-65.0066605,-10.8120689,-9.37
</coordinates>
</Point>
</Placemark>
<Placemark>
<name>
Fri Dec 30 09:35:31 2016 S=1.53 Km/hr
</name>
<styleUrl>
#styleMap_TLP_Normal
</styleUrl>
<Point>
<coordinates>
-65.0065613,-10.8120985,-10.13
</coordinates>
</Point>
</Placemark>
<Placemark>
<name>
Fri Dec 30 09:35:41 2016 S=1.36 Km/hr
</name>
<styleUrl>
#styleMap_TLP_Normal
</styleUrl>
<Point>
<coordinates>
-65.0065613,-10.8121920,-10.48
</coordinates>
</Point>
</Placemark>
<Placemark>
<name>
Fri Dec 30 09:35:51 2016 S=1.56 Km/hr
</name>
<styleUrl>
#styleMap_TLP_Normal
</styleUrl>
<Point>
<coordinates>
-65.0065842,-10.8122692,-11.37
</coordinates>
</Point>
</Placemark>
<Placemark>
<name>
Fri Dec 30 09:36:01 2016 S=2.86 Km/hr
</name>
<styleUrl>
#styleMap_TLP_Normal
</styleUrl>
<Point>
<coordinates>
-65.0065079,-10.8123760,-11.96
</coordinates>
</Point>
</Placemark>
<Placemark>
<name>
Fri Dec 30 09:36:11 2016 S=2.65 Km/hr
</name>
<styleUrl>
#styleMap_TLP_Normal
</styleUrl>
<Point>
<coordinates>
-65.0064392,-10.8123741,-12.64
</coordinates>
</Point>
</Placemark>
<Placemark>
<name>
Fri Dec 30 09:36:21 2016 S=1.15 Km/hr
</name>
<styleUrl>
#styleMap_TLP_Normal
</styleUrl>
<Point>
<coordinates>
-65.0063629,-10.8123055,-13.62
</coordinates>
</Point>
</Placemark>
<Placemark>
<name>
Fri Dec 30 09:36:31 2016 S=2.09 Km/hr
</name>
<styleUrl>
#styleMap_TLP_Normal
</styleUrl>
<Point>
<coordinates>
-65.0063477,-10.8124256,-13.71
</coordinates>
</Point>
</Placemark>
<Placemark>
<name>
Fri Dec 30 09:36:41 2016 S=1.57 Km/hr
</name>
<styleUrl>
#styleMap_TLP_Normal
</styleUrl>
<Point>
<coordinates>
-65.0062485,-10.8123083,-13.73
</coordinates>
</Point>
</Placemark>
<Placemark>
<name>
Fri Dec 30 09:36:51 2016 S=1.57 Km/hr
</name>
<styleUrl>
#styleMap_TLP_Normal
</styleUrl>
<Point>
<coordinates>
-65.0062943,-10.8124466,-14.07
</coordinates>
</Point>
</Placemark>
<Placemark>
<name>
Fri Dec 30 09:37:01 2016 S=0.77 Km/hr
</name>
<styleUrl>
#styleMap_TLP_Normal
</styleUrl>
<Point>
<coordinates>
-65.0062561,-10.8124952,-14.01
</coordinates>
</Point>
</Placemark>
<Placemark>
<name>
Fri Dec 30 09:37:11 2016 S=0.38 Km/hr
</name>
<styleUrl>
#styleMap_TLP_Normal
</styleUrl>
<Point>
<coordinates>
-65.0062256,-10.8125334,-13.92
</coordinates>
</Point>
</Placemark>
<Placemark>
<name>
Fri Dec 30 09:37:21 2016 S=2.48 Km/hr
</name>
<styleUrl>
#styleMap_TLP_Normal
</styleUrl>
<Point>
<coordinates>
-65.0060806,-10.8126040,-14.81
</coordinates>
</Point>
</Placemark>
<Placemark>
<name>
Fri Dec 30 09:37:31 2016 S=0.74 Km/hr
</name>
<styleUrl>
#styleMap_TLP_Normal
</styleUrl>
<Point>
<coordinates>
-65.0060349,-10.8126326,-15.08
</coordinates>
</Point>
</Placemark>
<Placemark>
<name>
Fri Dec 30 09:37:41 2016 S=1.20 Km/hr
</name>
<styleUrl>
#styleMap_TLP_Normal
</styleUrl>
<Point>
<coordinates>
-65.0060196,-10.8126345,-15.12
</coordinates>
</Point>
</Placemark>
<Placemark>
<name>
Fri Dec 30 09:37:51 2016 S=0.78 Km/hr
</name>
<styleUrl>
#styleMap_TLP_Normal
</styleUrl>
<Point>
<coordinates>
-65.0058517,-10.8128042,-14.68
</coordinates>
</Point>
</Placemark>
<Placemark>
<name>
Fri Dec 30 09:38:01 2016 S=1.02 Km/hr
</name>
<styleUrl>
#styleMap_TLP_Normal
</styleUrl>
<Point>
<coordinates>
-65.0056915,-10.8129520,-14.83
</coordinates>
</Point>
</Placemark>
<Placemark>
<name>
Fri Dec 30 09:38:11 2016 S=0.39 Km/hr
</name>
<styleUrl>
#styleMap_TLP_Normal
</styleUrl>
<Point>
<coordinates>
-65.0056458,-10.8129892,-15.74
</coordinates>
</Point>
</Placemark>
<Placemark>
<name>
Fri Dec 30 09:38:21 2016 S=1.76 Km/hr
</name>
<styleUrl>
#styleMap_TLP_Normal
</styleUrl>
<Point>
<coordinates>
-65.0056458,-10.8129854,-15.70
</coordinates>
</Point>
</Placemark>
<Placemark>
<name>
Fri Dec 30 09:38:31 2016 S=0.21 Km/hr
</name>
<styleUrl>
#styleMap_TLP_Normal
</styleUrl>
<Point>
<coordinates>
-65.0056229,-10.8130217,-15.69
</coordinates>
</Point>
</Placemark>
<Placemark>
<name>
Fri Dec 30 09:38:41 2016 S=0.89 Km/hr
</name>
<styleUrl>
#styleMap_TLP_Normal
</styleUrl>
<Point>
<coordinates>
-65.0056229,-10.8130236,-14.99
</coordinates>
</Point>
</Placemark>
<Placemark>
<name>
Fri Dec 30 09:38:51 2016 S=0.61 Km/hr
</name>
<styleUrl>
#styleMap_TLP_Normal
</styleUrl>
<Point>
<coordinates>
-65.0058289,-10.8131828,7.63
</coordinates>
</Point>
</Placemark>
<Placemark>
<name>
Fri Dec 30 09:39:01 2016 S=0.26 Km/hr
</name>
<styleUrl>
#styleMap_TLP_Normal
</styleUrl>
<Point>
<coordinates>
-65.0058441,-10.8131552,9.82
</coordinates>
</Point>
</Placemark>
<Placemark>
<name>
Fri Dec 30 09:39:11 2016 S=0.24 Km/hr
</name>
<styleUrl>
#styleMap_TLP_Normal
</styleUrl>
<Point>
<coordinates>
-65.0058441,-10.8131418,10.58
</coordinates>
</Point>
</Placemark>
<Placemark>
<name>
Fri Dec 30 09:39:21 2016 S=0.87 Km/hr
</name>
<styleUrl>
#styleMap_TLP_Normal
</styleUrl>
<Point>
<coordinates>
-65.0058441,-10.8131351,10.96
</coordinates>
</Point>
</Placemark>
<Placemark>
<name>
Fri Dec 30 09:39:31 2016 S=0.41 Km/hr
</name>
<styleUrl>
#styleMap_TLP_Normal
</styleUrl>
<Point>
<coordinates>
-65.0058517,-10.8131418,11.65
</coordinates>
</Point>
</Placemark>
<Placemark>
<name>
Fri Dec 30 09:39:41 2016 S=1.28 Km/hr
</name>
<styleUrl>
#styleMap_TLP_Normal
</styleUrl>
<Point>
<coordinates>
-65.0058365,-10.8131905,11.62
</coordinates>
</Point>
</Placemark>
<Placemark>
<name>
Fri Dec 30 09:39:51 2016 S=0.20 Km/hr
</name>
<styleUrl>
#styleMap_TLP_Normal
</styleUrl>
<Point>
<coordinates>
-65.0058289,-10.8131886,12.07
</coordinates>
</Point>
</Placemark>
<Placemark>
<name>
Fri Dec 30 09:40:01 2016 S=0.23 Km/hr
</name>
<styleUrl>
#styleMap_TLP_Normal
</styleUrl>
<Point>
<coordinates>
-65.0057907,-10.8131866,12.30
</coordinates>
</Point>
</Placemark>
<Placemark>
<name>
Fri Dec 30 09:40:11 2016 S=0.32 Km/hr
</name>
<styleUrl>
#styleMap_TLP_Normal
</styleUrl>
<Point>
<coordinates>
-65.0057983,-10.8131838,12.31
</coordinates>
</Point>
</Placemark>
<Placemark>
<name>
Fri Dec 30 09:40:21 2016 S=1.63 Km/hr
</name>
<styleUrl>
#styleMap_TLP_Normal
</styleUrl>
<Point>
<coordinates>
-65.0057526,-10.8131428,12.69
</coordinates>
</Point>
</Placemark>
<Placemark>
<name>
Fri Dec 30 09:40:31 2016 S=0.95 Km/hr
</name>
<styleUrl>
#styleMap_TLP_Normal
</styleUrl>
<Point>
<coordinates>
-65.0057144,-10.8131142,13.02
</coordinates>
</Point>
</Placemark>
<Placemark>
<name>
Fri Dec 30 09:40:41 2016 S=1.63 Km/hr
</name>
<styleUrl>
#styleMap_TLP_Normal
</styleUrl>
<Point>
<coordinates>
-65.0055923,-10.8130140,13.16
</coordinates>
</Point>
</Placemark>
<Placemark>
<name>
Fri Dec 30 09:40:51 2016 S=0.77 Km/hr
</name>
<styleUrl>
#styleMap_TLP_Normal
</styleUrl>
<Point>
<coordinates>
-65.0055389,-10.8130226,9.15
</coordinates>
</Point>
</Placemark>
<Placemark>
<name>
Fri Dec 30 09:41:01 2016 S=1.87 Km/hr
</name>
<styleUrl>
#styleMap_TLP_Normal
</styleUrl>
<Point>
<coordinates>
-65.0055771,-10.8130255,6.01
</coordinates>
</Point>
</Placemark>
<Placemark>
<name>
Fri Dec 30 09:41:11 2016 S=0.64 Km/hr
</name>
<styleUrl>
#styleMap_TLP_Normal
</styleUrl>
<Point>
<coordinates>
-65.0056076,-10.8130007,6.72
</coordinates>
</Point>
</Placemark>
<Placemark>
<name>
Fri Dec 30 09:41:21 2016 S=0.84 Km/hr
</name>
<styleUrl>
#styleMap_TLP_Normal
</styleUrl>
<Point>
<coordinates>
-65.0056000,-10.8130569,8.55
</coordinates>
</Point>
</Placemark>
<Placemark>
<name>
Fri Dec 30 09:41:31 2016 S=2.49 Km/hr
</name>
<styleUrl>
#styleMap_TLP_Normal
</styleUrl>
<Point>
<coordinates>
-65.0055161,-10.8130131,10.54
</coordinates>
</Point>
</Placemark>
<Placemark>
<name>
Fri Dec 30 09:41:41 2016 S=0.53 Km/hr
</name>
<styleUrl>
#styleMap_TLP_Normal
</styleUrl>
<Point>
<coordinates>
-65.0055313,-10.8129854,12.76
</coordinates>
</Point>
</Placemark>
<Placemark>
<name>
Fri Dec 30 09:41:51 2016 S=1.22 Km/hr
</name>
<styleUrl>
#styleMap_TLP_Normal
</styleUrl>
<Point>
<coordinates>
-65.0055389,-10.8129463,23.43
</coordinates>
</Point>
</Placemark>
<Placemark>
<name>
Fri Dec 30 09:42:01 2016 S=1.46 Km/hr
</name>
<styleUrl>
#styleMap_TLP_Normal
</styleUrl>
<Point>
<coordinates>
-65.0055313,-10.8129330,29.80
</coordinates>
</Point>
</Placemark>
<Placemark>
<name>
Fri Dec 30 09:42:11 2016 S=1.72 Km/hr
</name>
<styleUrl>
#styleMap_TLP_Normal
</styleUrl>
<Point>
<coordinates>
-65.0055161,-10.8128490,34.94
</coordinates>
</Point>
</Placemark>
<Placemark>
<name>
Fri Dec 30 09:42:21 2016 S=0.70 Km/hr
</name>
<styleUrl>
#styleMap_TLP_Normal
</styleUrl>
<Point>
<coordinates>
-65.0055389,-10.8128500,37.54
</coordinates>
</Point>
</Placemark>
<Placemark>
<name>
Fri Dec 30 09:42:31 2016 S=1.57 Km/hr
</name>
<styleUrl>
#styleMap_TLP_Normal
</styleUrl>
<Point>
<coordinates>
-65.0055466,-10.8128405,37.61
</coordinates>
</Point>
</Placemark>
<Placemark>
<name>
Fri Dec 30 09:42:41 2016 S=1.97 Km/hr
</name>
<styleUrl>
#styleMap_TLP_Normal
</styleUrl>
<Point>
<coordinates>
-65.0055923,-10.8129482,38.23
</coordinates>
</Point>
</Placemark>
<Placemark>
<name>
Fri Dec 30 09:42:51 2016 S=0.79 Km/hr
</name>
<styleUrl>
#styleMap_TLP_Normal
</styleUrl>
<Point>
<coordinates>
-65.0056152,-10.8130178,42.47
</coordinates>
</Point>
</Placemark>
<Placemark>
<name>
Fri Dec 30 09:43:01 2016 S=1.09 Km/hr
</name>
<styleUrl>
#styleMap_TLP_Normal
</styleUrl>
<Point>
<coordinates>
-65.0056152,-10.8130217,42.52
</coordinates>
</Point>
</Placemark>
<Placemark>
<name>
Fri Dec 30 09:43:11 2016 S=0.37 Km/hr
</name>
<styleUrl>
#styleMap_TLP_Normal
</styleUrl>
<Point>
<coordinates>
-65.0056458,-10.8130417,44.58
</coordinates>
</Point>
</Placemark>
<Placemark>
<name>
Fri Dec 30 09:43:21 2016 S=2.42 Km/hr
</name>
<styleUrl>
#styleMap_TLP_Normal
</styleUrl>
<Point>
<coordinates>
-65.0056534,-10.8130693,42.05
</coordinates>
</Point>
</Placemark>
<Placemark>
<name>
Fri Dec 30 09:43:31 2016 S=0.32 Km/hr
</name>
<styleUrl>
#styleMap_TLP_Normal
</styleUrl>
<Point>
<coordinates>
-65.0056229,-10.8130674,36.74
</coordinates>
</Point>
</Placemark>
<Placemark>
<name>
Fri Dec 30 09:43:41 2016 S=1.39 Km/hr
</name>
<styleUrl>
#styleMap_TLP_Normal
</styleUrl>
<Point>
<coordinates>
-65.0056458,-10.8130493,37.62
</coordinates>
</Point>
</Placemark>
<Placemark>
<name>
Fri Dec 30 09:43:51 2016 S=0.54 Km/hr
</name>
<styleUrl>
#styleMap_TLP_Normal
</styleUrl>
<Point>
<coordinates>
-65.0057220,-10.8129816,48.01
</coordinates>
</Point>
</Placemark>
<Placemark>
<name>
Fri Dec 30 09:44:01 2016 S=0.88 Km/hr
</name>
<styleUrl>
#styleMap_TLP_Normal
</styleUrl>
<Point>
<coordinates>
-65.0057297,-10.8129759,49.24
</coordinates>
</Point>
</Placemark>
<Placemark>
<name>
Fri Dec 30 09:44:11 2016 S=1.21 Km/hr
</name>
<styleUrl>
#styleMap_TLP_Normal
</styleUrl>
<Point>
<coordinates>
-65.0057831,-10.8129549,55.16
</coordinates>
</Point>
</Placemark>
<Placemark>
<name>
Fri Dec 30 09:44:21 2016 S=1.65 Km/hr
</name>
<styleUrl>
#styleMap_TLP_Normal
</styleUrl>
<Point>
<coordinates>
-65.0057983,-10.8130312,53.85
</coordinates>
</Point>
</Placemark>
<Placemark>
<name>
Fri Dec 30 09:44:31 2016 S=1.57 Km/hr
</name>
<styleUrl>
#styleMap_TLP_Normal
</styleUrl>
<Point>
<coordinates>
-65.0057373,-10.8130112,51.24
</coordinates>
</Point>
</Placemark>
<Placemark>
<name>
Fri Dec 30 09:44:41 2016 S=0.97 Km/hr
</name>
<styleUrl>
#styleMap_TLP_Normal
</styleUrl>
<Point>
<coordinates>
-65.0057373,-10.8130550,49.55
</coordinates>
</Point>
</Placemark>
<Placemark>
<name>
Fri Dec 30 09:44:51 2016 S=0.74 Km/hr
</name>
<styleUrl>
#styleMap_TLP_Normal
</styleUrl>
<Point>
<coordinates>
-65.0057755,-10.8131618,47.26
</coordinates>
</Point>
</Placemark>
<Placemark>
<name>
Fri Dec 30 09:45:01 2016 S=1.90 Km/hr
</name>
<styleUrl>
#styleMap_TLP_Normal
</styleUrl>
<Point>
<coordinates>
-65.0057755,-10.8131495,46.69
</coordinates>
</Point>
</Placemark>
<Placemark>
<name>
Fri Dec 30 09:45:11 2016 S=1.93 Km/hr
</name>
<styleUrl>
#styleMap_TLP_Normal
</styleUrl>
<Point>
<coordinates>
-65.0057144,-10.8130684,44.21
</coordinates>
</Point>
</Placemark>
<Placemark>
<name>
Fri Dec 30 09:45:21 2016 S=0.40 Km/hr
</name>
<styleUrl>
#styleMap_TLP_Normal
</styleUrl>
<Point>
<coordinates>
-65.0057144,-10.8130684,41.89
</coordinates>
</Point>
</Placemark>
<Placemark>
<name>
Fri Dec 30 09:45:31 2016 S=0.97 Km/hr
</name>
<styleUrl>
#styleMap_TLP_Normal
</styleUrl>
<Point>
<coordinates>
-65.0057449,-10.8130817,41.33
</coordinates>
</Point>
</Placemark>
<Placemark>
<name>
Fri Dec 30 09:45:41 2016 S=1.64 Km/hr
</name>
<styleUrl>
#styleMap_TLP_Normal
</styleUrl>
<Point>
<coordinates>
-65.0057297,-10.8130398,40.75
</coordinates>
</Point>
</Placemark>
<Placemark>
<name>
Fri Dec 30 09:45:51 2016 S=1.19 Km/hr
</name>
<styleUrl>
#styleMap_TLP_Normal
</styleUrl>
<Point>
<coordinates>
-65.0056610,-10.8129940,38.20
</coordinates>
</Point>
</Placemark>
<Placemark>
<name>
Fri Dec 30 09:46:01 2016 S=0.97 Km/hr
</name>
<styleUrl>
#styleMap_TLP_Normal
</styleUrl>
<Point>
<coordinates>
-65.0055618,-10.8130627,36.75
</coordinates>
</Point>
</Placemark>
<Placemark>
<name>
Fri Dec 30 09:46:11 2016 S=1.06 Km/hr
</name>
<styleUrl>
#styleMap_TLP_Normal
</styleUrl>
<Point>
<coordinates>
-65.0055466,-10.8130522,36.71
</coordinates>
</Point>
</Placemark>
<Placemark>
<name>
Fri Dec 30 09:46:21 2016 S=0.88 Km/hr
</name>
<styleUrl>
#styleMap_TLP_Normal
</styleUrl>
<Point>
<coordinates>
-65.0055542,-10.8130665,35.82
</coordinates>
</Point>
</Placemark>
<Placemark>
<name>
Fri Dec 30 09:46:31 2016 S=1.09 Km/hr
</name>
<styleUrl>
#styleMap_TLP_Normal
</styleUrl>
<Point>
<coordinates>
-65.0056610,-10.8131170,35.39
</coordinates>
</Point>
</Placemark>
<Placemark>
<name>
Fri Dec 30 09:46:41 2016 S=0.99 Km/hr
</name>
<styleUrl>
#styleMap_TLP_Normal
</styleUrl>
<Point>
<coordinates>
-65.0056152,-10.8130627,34.68
</coordinates>
</Point>
</Placemark>
<Placemark>
<name>
Fri Dec 30 09:46:51 2016 S=1.59 Km/hr
</name>
<styleUrl>
#styleMap_TLP_Normal
</styleUrl>
<Point>
<coordinates>
-65.0056458,-10.8130827,34.27
</coordinates>
</Point>
</Placemark>
<Placemark>
<name>
Fri Dec 30 09:47:01 2016 S=1.25 Km/hr
</name>
<styleUrl>
#styleMap_TLP_Normal
</styleUrl>
<Point>
<coordinates>
-65.0057220,-10.8131056,32.52
</coordinates>
</Point>
</Placemark>
<Placemark>
<name>
Fri Dec 30 09:47:11 2016 S=0.30 Km/hr
</name>
<styleUrl>
#styleMap_TLP_Normal
</styleUrl>
<Point>
<coordinates>
-65.0057220,-10.8131123,30.89
</coordinates>
</Point>
</Placemark>
<Placemark>
<name>
Fri Dec 30 09:47:21 2016 S=1.57 Km/hr
</name>
<styleUrl>
#styleMap_TLP_Normal
</styleUrl>
<Point>
<coordinates>
-65.0056763,-10.8130922,29.64
</coordinates>
</Point>
</Placemark>
<Placemark>
<name>
Fri Dec 30 09:47:31 2016 S=1.03 Km/hr
</name>
<styleUrl>
#styleMap_TLP_Normal
</styleUrl>
<Point>
<coordinates>
-65.0056076,-10.8131218,28.06
</coordinates>
</Point>
</Placemark>
<Placemark>
<name>
Fri Dec 30 09:47:41 2016 S=2.78 Km/hr
</name>
<styleUrl>
#styleMap_TLP_Normal
</styleUrl>
<Point>
<coordinates>
-65.0055542,-10.8131084,27.41
</coordinates>
</Point>
</Placemark>
<Placemark>
<name>
Fri Dec 30 09:47:51 2016 S=12.43 Km/hr
</name>
<styleUrl>
#styleMap_TLP_Normal
</styleUrl>
<Point>
<coordinates>
-65.0054016,-10.8130054,23.78
</coordinates>
</Point>
</Placemark>
<Placemark>
<name>
Fri Dec 30 09:48:01 2016 S=14.64 Km/hr
</name>
<styleUrl>
#styleMap_TLP_Normal
</styleUrl>
<Point>
<coordinates>
-65.0049591,-10.8129683,20.46
</coordinates>
</Point>
</Placemark>
<Placemark>
<name>
Fri Dec 30 09:48:11 2016 S=1.27 Km/hr
</name>
<styleUrl>
#styleMap_TLP_Normal
</styleUrl>
<Point>
<coordinates>
-65.0051117,-10.8130884,18.91
</coordinates>
</Point>
</Placemark>
<Placemark>
<name>
Fri Dec 30 09:48:24 2016 S=0.92 Km/hr
</name>
<styleUrl>
#styleMap_TLP_Normal
</styleUrl>
<Point>
<coordinates>
-65.0052338,-10.8132267,14.53
</coordinates>
</Point>
</Placemark>
<Placemark>
<name>
Fri Dec 30 09:48:34 2016 S=1.75 Km/hr
</name>
<styleUrl>
#styleMap_TLP_Normal
</styleUrl>
<Point>
<coordinates>
-65.0052872,-10.8131618,13.96
</coordinates>
</Point>
</Placemark>
<Placemark>
<name>
Fri Dec 30 09:48:44 2016 S=1.16 Km/hr
</name>
<styleUrl>
#styleMap_TLP_Normal
</styleUrl>
<Point>
<coordinates>
-65.0053406,-10.8131285,12.14
</coordinates>
</Point>
</Placemark>
<Placemark>
<name>
Fri Dec 30 09:48:54 2016 S=9.31 Km/hr
</name>
<styleUrl>
#styleMap_TLP_Normal
</styleUrl>
<Point>
<coordinates>
-65.0054169,-10.8131285,10.14
</coordinates>
</Point>
</Placemark>
<Placemark>
<name>
Fri Dec 30 09:49:04 2016 S=2.83 Km/hr
</name>
<styleUrl>
#styleMap_TLP_Normal
</styleUrl>
<Point>
<coordinates>
-65.0055008,-10.8130665,7.56
</coordinates>
</Point>
</Placemark>
<Placemark>
<name>
Fri Dec 30 09:49:14 2016 S=1.29 Km/hr
</name>
<styleUrl>
#styleMap_TLP_Normal
</styleUrl>
<Point>
<coordinates>
-65.0055542,-10.8130274,6.86
</coordinates>
</Point>
</Placemark>
<Placemark>
<name>
Fri Dec 30 09:49:24 2016 S=1.71 Km/hr
</name>
<styleUrl>
#styleMap_TLP_Normal
</styleUrl>
<Point>
<coordinates>
-65.0054703,-10.8129940,4.78
</coordinates>
</Point>
</Placemark>
<Placemark>
<name>
Fri Dec 30 09:49:34 2016 S=0.67 Km/hr
</name>
<styleUrl>
#styleMap_TLP_Normal
</styleUrl>
<Point>
<coordinates>
-65.0055618,-10.8131208,6.14
</coordinates>
</Point>
</Placemark>
<Placemark>
<name>
Fri Dec 30 09:49:44 2016 S=0.88 Km/hr
</name>
<styleUrl>
#styleMap_TLP_Normal
</styleUrl>
<Point>
<coordinates>
-65.0054855,-10.8131084,6.50
</coordinates>
</Point>
</Placemark>
<Placemark>
<name>
Fri Dec 30 09:49:54 2016 S=2.47 Km/hr
</name>
<styleUrl>
#styleMap_TLP_Normal
</styleUrl>
<Point>
<coordinates>
-65.0055084,-10.8131475,2.02
</coordinates>
</Point>
</Placemark>
<Placemark>
<name>
Fri Dec 30 09:50:04 2016 S=0.68 Km/hr
</name>
<styleUrl>
#styleMap_TLP_Normal
</styleUrl>
<Point>
<coordinates>
-65.0054626,-10.8130140,-1.25
</coordinates>
</Point>
</Placemark>
<Placemark>
<name>
Fri Dec 30 09:50:14 2016 S=2.57 Km/hr
</name>
<styleUrl>
#styleMap_TLP_Normal
</styleUrl>
<Point>
<coordinates>
-65.0054321,-10.8130636,-0.09
</coordinates>
</Point>
</Placemark>
<Placemark>
<name>
Fri Dec 30 09:50:24 2016 S=0.70 Km/hr
</name>
<styleUrl>
#styleMap_TLP_Normal
</styleUrl>
<Point>
<coordinates>
-65.0054779,-10.8131714,2.84
</coordinates>
</Point>
</Placemark>
<Placemark>
<name>
Fri Dec 30 09:50:34 2016 S=2.09 Km/hr
</name>
<styleUrl>
#styleMap_TLP_Normal
</styleUrl>
<Point>
<coordinates>
-65.0055542,-10.8132811,9.02
</coordinates>
</Point>
</Placemark>
<Placemark>
<name>
Fri Dec 30 09:50:44 2016 S=0.53 Km/hr
</name>
<styleUrl>
#styleMap_TLP_Normal
</styleUrl>
<Point>
<coordinates>
-65.0055847,-10.8132229,17.41
</coordinates>
</Point>
</Placemark>
<Placemark>
<name>
Fri Dec 30 09:50:54 2016 S=0.84 Km/hr
</name>
<styleUrl>
#styleMap_TLP_Normal
</styleUrl>
<Point>
<coordinates>
-65.0055923,-10.8131990,19.49
</coordinates>
</Point>
</Placemark>
<Placemark>
<name>
Fri Dec 30 09:51:04 2016 S=0.61 Km/hr
</name>
<styleUrl>
#styleMap_TLP_Normal
</styleUrl>
<Point>
<coordinates>
-65.0055923,-10.8131924,19.62
</coordinates>
</Point>
</Placemark>
<Placemark>
<name>
Fri Dec 30 09:51:14 2016 S=0.81 Km/hr
</name>
<styleUrl>
#styleMap_TLP_Normal
</styleUrl>
<Point>
<coordinates>
-65.0056076,-10.8131590,27.53
</coordinates>
</Point>
</Placemark>
<Placemark>
<name>
Fri Dec 30 09:51:24 2016 S=2.45 Km/hr
</name>
<styleUrl>
#styleMap_TLP_Normal
</styleUrl>
<Point>
<coordinates>
-65.0056686,-10.8131380,31.25
</coordinates>
</Point>
</Placemark>
<Placemark>
<name>
Fri Dec 30 09:51:34 2016 S=2.15 Km/hr
</name>
<styleUrl>
#styleMap_TLP_Normal
</styleUrl>
<Point>
<coordinates>
-65.0057449,-10.8131657,37.62
</coordinates>
</Point>
</Placemark>
<Placemark>
<name>
Fri Dec 30 09:51:44 2016 S=2.18 Km/hr
</name>
<styleUrl>
#styleMap_TLP_Normal
</styleUrl>
<Point>
<coordinates>
-65.0058823,-10.8131905,50.57
</coordinates>
</Point>
</Placemark>
<Placemark>
<name>
Fri Dec 30 09:51:54 2016 S=1.54 Km/hr
</name>
<styleUrl>
#styleMap_TLP_Normal
</styleUrl>
<Point>
<coordinates>
-65.0058823,-10.8132658,56.25
</coordinates>
</Point>
</Placemark>
<Placemark>
<name>
Fri Dec 30 09:52:04 2016 S=0.42 Km/hr
</name>
<styleUrl>
#styleMap_TLP_Normal
</styleUrl>
<Point>
<coordinates>
-65.0058670,-10.8132792,64.00
</coordinates>
</Point>
</Placemark>
<Placemark>
<name>
Fri Dec 30 09:52:14 2016 S=0.48 Km/hr
</name>
<styleUrl>
#styleMap_TLP_Normal
</styleUrl>
<Point>
<coordinates>
-65.0058746,-10.8132706,65.17
</coordinates>
</Point>
</Placemark>
<Placemark>
<name>
Fri Dec 30 09:52:24 2016 S=1.69 Km/hr
</name>
<styleUrl>
#styleMap_TLP_Normal
</styleUrl>
<Point>
<coordinates>
-65.0058975,-10.8133392,72.59
</coordinates>
</Point>
</Placemark>
<Placemark>
<name>
Fri Dec 30 09:52:34 2016 S=2.30 Km/hr
</name>
<styleUrl>
#styleMap_TLP_Normal
</styleUrl>
<Point>
<coordinates>
-65.0059204,-10.8134079,73.79
</coordinates>
</Point>
</Placemark>
<Placemark>
<name>
Fri Dec 30 09:52:44 2016 S=0.40 Km/hr
</name>
<styleUrl>
#styleMap_TLP_Normal
</styleUrl>
<Point>
<coordinates>
-65.0058136,-10.8133354,84.70
</coordinates>
</Point>
</Placemark>
<Placemark>
<name>
Fri Dec 30 09:52:54 2016 S=1.69 Km/hr
</name>
<styleUrl>
#styleMap_TLP_Normal
</styleUrl>
<Point>
<coordinates>
-65.0058670,-10.8132868,87.45
</coordinates>
</Point>
</Placemark>
<Placemark>
<name>
Fri Dec 30 09:53:04 2016 S=0.74 Km/hr
</name>
<styleUrl>
#styleMap_TLP_Normal
</styleUrl>
<Point>
<coordinates>
-65.0058060,-10.8130398,98.82
</coordinates>
</Point>
</Placemark>
<Placemark>
<name>
Fri Dec 30 09:53:14 2016 S=0.50 Km/hr
</name>
<styleUrl>
#styleMap_TLP_Normal
</styleUrl>
<Point>
<coordinates>
-65.0057678,-10.8129902,104.87
</coordinates>
</Point>
</Placemark>
<Placemark>
<name>
Fri Dec 30 09:53:24 2016 S=1.24 Km/hr
</name>
<styleUrl>
#styleMap_TLP_Normal
</styleUrl>
<Point>
<coordinates>
-65.0057755,-10.8129749,105.20
</coordinates>
</Point>
</Placemark>
<Placemark>
<name>
Fri Dec 30 09:53:34 2016 S=0.82 Km/hr
</name>
<styleUrl>
#styleMap_TLP_Normal
</styleUrl>
<Point>
<coordinates>
-65.0057831,-10.8128653,115.70
</coordinates>
</Point>
</Placemark>
<Placemark>
<name>
Fri Dec 30 09:53:44 2016 S=0.15 Km/hr
</name>
<styleUrl>
#styleMap_TLP_Normal
</styleUrl>
<Point>
<coordinates>
-65.0057678,-10.8128529,117.59
</coordinates>
</Point>
</Placemark>
<Placemark>
<name>
Fri Dec 30 09:53:54 2016 S=0.40 Km/hr
</name>
<styleUrl>
#styleMap_TLP_Normal
</styleUrl>
<Point>
<coordinates>
-65.0057755,-10.8128614,117.76
</coordinates>
</Point>
</Placemark>
<Placemark>
<name>
Fri Dec 30 09:54:04 2016 S=1.56 Km/hr
</name>
<styleUrl>
#styleMap_TLP_Normal
</styleUrl>
<Point>
<coordinates>
-65.0057831,-10.8129721,120.03
</coordinates>
</Point>
</Placemark>
<Placemark>
<name>
Fri Dec 30 09:54:14 2016 S=0.37 Km/hr
</name>
<styleUrl>
#styleMap_TLP_Normal
</styleUrl>
<Point>
<coordinates>
-65.0058136,-10.8130169,124.81
</coordinates>
</Point>
</Placemark>
<Placemark>
<name>
Fri Dec 30 09:54:24 2016 S=0.17 Km/hr
</name>
<styleUrl>
#styleMap_TLP_Normal
</styleUrl>
<Point>
<coordinates>
-65.0057831,-10.8130264,125.60
</coordinates>
</Point>
</Placemark>
<Placemark>
<name>
Fri Dec 30 09:54:34 2016 S=1.32 Km/hr
</name>
<styleUrl>
#styleMap_TLP_Normal
</styleUrl>
<Point>
<coordinates>
-65.0057755,-10.8130293,125.67
</coordinates>
</Point>
</Placemark>
<Placemark>
<name>
Fri Dec 30 09:54:44 2016 S=0.86 Km/hr
</name>
<styleUrl>
#styleMap_TLP_Normal
</styleUrl>
<Point>
<coordinates>
-65.0057983,-10.8131056,128.43
</coordinates>
</Point>
</Placemark>
<Placemark>
<name>
Fri Dec 30 09:54:54 2016 S=2.13 Km/hr
</name>
<styleUrl>
#styleMap_TLP_Normal
</styleUrl>
<Point>
<coordinates>
-65.0057907,-10.8130808,127.80
</coordinates>
</Point>
</Placemark>
<Placemark>
<name>
Fri Dec 30 09:55:04 2016 S=0.14 Km/hr
</name>
<styleUrl>
#styleMap_TLP_Normal
</styleUrl>
<Point>
<coordinates>
-65.0058212,-10.8130713,124.49
</coordinates>
</Point>
</Placemark>
<Placemark>
<name>
Fri Dec 30 09:55:14 2016 S=2.14 Km/hr
</name>
<styleUrl>
#styleMap_TLP_Normal
</styleUrl>
<Point>
<coordinates>
-65.0058594,-10.8130665,125.09
</coordinates>
</Point>
</Placemark>
<Placemark>
<name>
Fri Dec 30 09:55:24 2016 S=1.48 Km/hr
</name>
<styleUrl>
#styleMap_TLP_Normal
</styleUrl>
<Point>
<coordinates>
-65.0058060,-10.8130693,122.57
</coordinates>
</Point>
</Placemark>
<Placemark>
<name>
Fri Dec 30 09:55:34 2016 S=0.69 Km/hr
</name>
<styleUrl>
#styleMap_TLP_Normal
</styleUrl>
<Point>
<coordinates>
-65.0057831,-10.8130579,121.85
</coordinates>
</Point>
</Placemark>
<Placemark>
<name>
Fri Dec 30 09:55:44 2016 S=1.19 Km/hr
</name>
<styleUrl>
#styleMap_TLP_Normal
</styleUrl>
<Point>
<coordinates>
-65.0057983,-10.8130808,121.64
</coordinates>
</Point>
</Placemark>
<Placemark>
<name>
Fri Dec 30 09:55:54 2016 S=1.32 Km/hr
</name>
<styleUrl>
#styleMap_TLP_Normal
</styleUrl>
<Point>
<coordinates>
-65.0058060,-10.8130436,119.03
</coordinates>
</Point>
</Placemark>
<Placemark>
<name>
Fri Dec 30 09:56:04 2016 S=1.11 Km/hr
</name>
<styleUrl>
#styleMap_TLP_Normal
</styleUrl>
<Point>
<coordinates>
-65.0057526,-10.8130074,116.86
</coordinates>
</Point>
</Placemark>
<Placemark>
<name>
Fri Dec 30 09:56:14 2016 S=0.25 Km/hr
</name>
<styleUrl>
#styleMap_TLP_Normal
</styleUrl>
<Point>
<coordinates>
-65.0057602,-10.8130350,119.81
</coordinates>
</Point>
</Placemark>
<Placemark>
<name>
Fri Dec 30 09:56:24 2016 S=1.53 Km/hr
</name>
<styleUrl>
#styleMap_TLP_Normal
</styleUrl>
<Point>
<coordinates>
-65.0057144,-10.8130493,121.91
</coordinates>
</Point>
</Placemark>
<Placemark>
<name>
Fri Dec 30 09:56:34 2016 S=1.00 Km/hr
</name>
<styleUrl>
#styleMap_TLP_Normal
</styleUrl>
<Point>
<coordinates>
-65.0056915,-10.8130379,123.88
</coordinates>
</Point>
</Placemark>
<Placemark>
<name>
Fri Dec 30 09:56:44 2016 S=0.63 Km/hr
</name>
<styleUrl>
#styleMap_TLP_Normal
</styleUrl>
<Point>
<coordinates>
-65.0056915,-10.8130264,123.95
</coordinates>
</Point>
</Placemark>
<Placemark>
<name>
Fri Dec 30 09:56:54 2016 S=0.16 Km/hr
</name>
<styleUrl>
#styleMap_TLP_Normal
</styleUrl>
<Point>
<coordinates>
-65.0056915,-10.8130207,124.09
</coordinates>
</Point>
</Placemark>
<Placemark>
<name>
Fri Dec 30 09:57:04 2016 S=0.77 Km/hr
</name>
<styleUrl>
#styleMap_TLP_Normal
</styleUrl>
<Point>
<coordinates>
-65.0056839,-10.8130274,124.21
</coordinates>
</Point>
</Placemark>
<Placemark>
<name>
Fri Dec 30 09:57:14 2016 S=0.61 Km/hr
</name>
<styleUrl>
#styleMap_TLP_Normal
</styleUrl>
<Point>
<coordinates>
-65.0056839,-10.8130178,124.28
</coordinates>
</Point>
</Placemark>
<Placemark>
<name>
Fri Dec 30 09:57:24 2016 S=0.38 Km/hr
</name>
<styleUrl>
#styleMap_TLP_Normal
</styleUrl>
<Point>
<coordinates>
-65.0056763,-10.8130121,124.38
</coordinates>
</Point>
</Placemark>
<Placemark>
<name>
Fri Dec 30 09:57:34 2016 S=1.04 Km/hr
</name>
<styleUrl>
#styleMap_TLP_Normal
</styleUrl>
<Point>
<coordinates>
-65.0056839,-10.8130102,124.51
</coordinates>
</Point>
</Placemark>
<Placemark>
<name>
Fri Dec 30 09:57:44 2016 S=0.25 Km/hr
</name>
<styleUrl>
#styleMap_TLP_Normal
</styleUrl>
<Point>
<coordinates>
-65.0057220,-10.8130245,126.67
</coordinates>
</Point>
</Placemark>
<Placemark>
<name>
Fri Dec 30 09:57:54 2016 S=0.15 Km/hr
</name>
<styleUrl>
#styleMap_TLP_Normal
</styleUrl>
<Point>
<coordinates>
-65.0057297,-10.8130322,128.59
</coordinates>
</Point>
</Placemark>
<Placemark>
<name>
Fri Dec 30 09:58:04 2016 S=1.03 Km/hr
</name>
<styleUrl>
#styleMap_TLP_Normal
</styleUrl>
<Point>
<coordinates>
-65.0057373,-10.8129873,133.48
</coordinates>
</Point>
</Placemark>
<Placemark>
<name>
Fri Dec 30 09:58:14 2016 S=0.40 Km/hr
</name>
<styleUrl>
#styleMap_TLP_Normal
</styleUrl>
<Point>
<coordinates>
-65.0057755,-10.8129930,135.37
</coordinates>
</Point>
</Placemark>
<Placemark>
<name>
Fri Dec 30 09:58:24 2016 S=1.49 Km/hr
</name>
<styleUrl>
#styleMap_TLP_Normal
</styleUrl>
<Point>
<coordinates>
-65.0058441,-10.8130054,136.02
</coordinates>
</Point>
</Placemark>
<Placemark>
<name>
Fri Dec 30 09:58:34 2016 S=1.39 Km/hr
</name>
<styleUrl>
#styleMap_TLP_Normal
</styleUrl>
<Point>
<coordinates>
-65.0058670,-10.8129768,138.05
</coordinates>
</Point>
</Placemark>
<Placemark>
<name>
Fri Dec 30 09:58:44 2016 S=2.73 Km/hr
</name>
<styleUrl>
#styleMap_TLP_Normal
</styleUrl>
<Point>
<coordinates>
-65.0057983,-10.8130035,142.02
</coordinates>
</Point>
</Placemark>
<Placemark>
<name>
Fri Dec 30 09:58:54 2016 S=2.54 Km/hr
</name>
<styleUrl>
#styleMap_TLP_Normal
</styleUrl>
<Point>
<coordinates>
-65.0057526,-10.8130684,146.55
</coordinates>
</Point>
</Placemark>
<Placemark>
<name>
Fri Dec 30 09:59:04 2016 S=0.86 Km/hr
</name>
<styleUrl>
#styleMap_TLP_Normal
</styleUrl>
<Point>
<coordinates>
-65.0057297,-10.8131151,148.89
</coordinates>
</Point>
</Placemark>
<Placemark>
<name>
Fri Dec 30 09:59:14 2016 S=1.79 Km/hr
</name>
<styleUrl>
#styleMap_TLP_Normal
</styleUrl>
<Point>
<coordinates>
-65.0056229,-10.8131828,153.21
</coordinates>
</Point>
</Placemark>
<Placemark>
<name>
Fri Dec 30 09:59:24 2016 S=2.90 Km/hr
</name>
<styleUrl>
#styleMap_TLP_Normal
</styleUrl>
<Point>
<coordinates>
-65.0056076,-10.8132753,155.19
</coordinates>
</Point>
</Placemark>
<Placemark>
<name>
Fri Dec 30 09:59:34 2016 S=1.29 Km/hr
</name>
<styleUrl>
#styleMap_TLP_Normal
</styleUrl>
<Point>
<coordinates>
-65.0055923,-10.8133621,156.74
</coordinates>
</Point>
</Placemark>
<Placemark>
<name>
Fri Dec 30 09:59:44 2016 S=1.01 Km/hr
</name>
<styleUrl>
#styleMap_TLP_Normal
</styleUrl>
<Point>
<coordinates>
-65.0055237,-10.8134069,157.33
</coordinates>
</Point>
</Placemark>
<Placemark>
<name>
Fri Dec 30 09:59:54 2016 S=0.82 Km/hr
</name>
<styleUrl>
#styleMap_TLP_Normal
</styleUrl>
<Point>
<coordinates>
-65.0055008,-10.8134308,157.71
</coordinates>
</Point>
</Placemark>
<Placemark>
<name>
Fri Dec 30 10:00:04 2016 S=0.89 Km/hr
</name>
<styleUrl>
#styleMap_TLP_Normal
</styleUrl>
<Point>
<coordinates>
-65.0054703,-10.8134956,158.54
</coordinates>
</Point>
</Placemark>
<Placemark>
<name>
Fri Dec 30 10:00:14 2016 S=1.63 Km/hr
</name>
<styleUrl>
#styleMap_TLP_Normal
</styleUrl>
<Point>
<coordinates>
-65.0054092,-10.8135166,158.94
</coordinates>
</Point>
</Placemark>
<Placemark>
<name>
Fri Dec 30 10:00:24 2016 S=1.58 Km/hr
</name>
<styleUrl>
#styleMap_TLP_Normal
</styleUrl>
<Point>
<coordinates>
-65.0053329,-10.8136692,159.69
</coordinates>
</Point>
</Placemark>
<Placemark>
<name>
Fri Dec 30 10:00:34 2016 S=0.85 Km/hr
</name>
<styleUrl>
#styleMap_TLP_Normal
</styleUrl>
<Point>
<coordinates>
-65.0052948,-10.8137417,161.13
</coordinates>
</Point>
</Placemark>
<Placemark>
<name>
Fri Dec 30 10:00:44 2016 S=1.51 Km/hr
</name>
<styleUrl>
#styleMap_TLP_Normal
</styleUrl>
<Point>
<coordinates>
-65.0052948,-10.8137865,161.06
</coordinates>
</Point>
</Placemark>
<Placemark>
<name>
Fri Dec 30 10:00:54 2016 S=1.50 Km/hr
</name>
<styleUrl>
#styleMap_TLP_Normal
</styleUrl>
<Point>
<coordinates>
-65.0053253,-10.8138294,161.71
</coordinates>
</Point>
</Placemark>
<Placemark>
<name>
Fri Dec 30 10:01:04 2016 S=1.08 Km/hr
</name>
<styleUrl>
#styleMap_TLP_Normal
</styleUrl>
<Point>
<coordinates>
-65.0052414,-10.8140316,168.81
</coordinates>
</Point>
</Placemark>
<Placemark>
<name>
Fri Dec 30 10:01:14 2016 S=1.80 Km/hr
</name>
<styleUrl>
#styleMap_TLP_Normal
</styleUrl>
<Point>
<coordinates>
-65.0051880,-10.8141489,169.70
</coordinates>
</Point>
</Placemark>
<Placemark>
<name>
Fri Dec 30 10:01:24 2016 S=0.63 Km/hr
</name>
<styleUrl>
#styleMap_TLP_Normal
</styleUrl>
<Point>
<coordinates>
-65.0051041,-10.8142538,170.78
</coordinates>
</Point>
</Placemark>
<Placemark>
<name>
Fri Dec 30 10:01:34 2016 S=1.42 Km/hr
</name>
<styleUrl>
#styleMap_TLP_Normal
</styleUrl>
<Point>
<coordinates>
-65.0050812,-10.8143854,169.31
</coordinates>
</Point>
</Placemark>
<Placemark>
<name>
Fri Dec 30 10:01:44 2016 S=2.22 Km/hr
</name>
<styleUrl>
#styleMap_TLP_Normal
</styleUrl>
<Point>
<coordinates>
-65.0050507,-10.8145809,170.02
</coordinates>
</Point>
</Placemark>
<Placemark>
<name>
Fri Dec 30 10:01:54 2016 S=0.72 Km/hr
</name>
<styleUrl>
#styleMap_TLP_Normal
</styleUrl>
<Point>
<coordinates>
-65.0050354,-10.8146038,169.47
</coordinates>
</Point>
</Placemark>
<Placemark>
<name>
Fri Dec 30 10:02:04 2016 S=1.53 Km/hr
</name>
<styleUrl>
#styleMap_TLP_Normal
</styleUrl>
<Point>
<coordinates>
-65.0049973,-10.8146334,169.77
</coordinates>
</Point>
</Placemark>
<Placemark>
<name>
Fri Dec 30 10:02:14 2016 S=2.25 Km/hr
</name>
<styleUrl>
#styleMap_TLP_Normal
</styleUrl>
<Point>
<coordinates>
-65.0049515,-10.8147497,169.88
</coordinates>
</Point>
</Placemark>
<Placemark>
<name>
Fri Dec 30 10:02:24 2016 S=1.01 Km/hr
</name>
<styleUrl>
#styleMap_TLP_Normal
</styleUrl>
<Point>
<coordinates>
-65.0048981,-10.8148222,169.69
</coordinates>
</Point>
</Placemark>
<Placemark>
<name>
Fri Dec 30 10:02:34 2016 S=1.62 Km/hr
</name>
<styleUrl>
#styleMap_TLP_Normal
</styleUrl>
<Point>
<coordinates>
-65.0048447,-10.8149548,169.44
</coordinates>
</Point>
</Placemark>
<Placemark>
<name>
Fri Dec 30 10:02:44 2016 S=1.86 Km/hr
</name>
<styleUrl>
#styleMap_TLP_Normal
</styleUrl>
<Point>
<coordinates>
-65.0047913,-10.8151064,169.17
</coordinates>
</Point>
</Placemark>
<Placemark>
<name>
Fri Dec 30 10:02:54 2016 S=1.70 Km/hr
</name>
<styleUrl>
#styleMap_TLP_Normal
</styleUrl>
<Point>
<coordinates>
-65.0047150,-10.8152428,169.20
</coordinates>
</Point>
</Placemark>
<Placemark>
<name>
Fri Dec 30 10:03:04 2016 S=1.51 Km/hr
</name>
<styleUrl>
#styleMap_TLP_Normal
</styleUrl>
<Point>
<coordinates>
-65.0046997,-10.8152790,168.44
</coordinates>
</Point>
</Placemark>
<Placemark>
<name>
Fri Dec 30 10:03:14 2016 S=1.37 Km/hr
</name>
<styleUrl>
#styleMap_TLP_Normal
</styleUrl>
<Point>
<coordinates>
-65.0045929,-10.8154163,167.53
</coordinates>
</Point>
</Placemark>
<Placemark>
<name>
Fri Dec 30 10:03:24 2016 S=0.87 Km/hr
</name>
<styleUrl>
#styleMap_TLP_Normal
</styleUrl>
<Point>
<coordinates>
-65.0045624,-10.8155394,167.75
</coordinates>
</Point>
</Placemark>
<Placemark>
<name>
Fri Dec 30 10:03:34 2016 S=1.23 Km/hr
</name>
<styleUrl>
#styleMap_TLP_Normal
</styleUrl>
<Point>
<coordinates>
-65.0044937,-10.8156528,167.30
</coordinates>
</Point>
</Placemark>
<Placemark>
<name>
Fri Dec 30 10:03:44 2016 S=1.72 Km/hr
</name>
<styleUrl>
#styleMap_TLP_Normal
</styleUrl>
<Point>
<coordinates>
-65.0044785,-10.8157196,167.16
</coordinates>
</Point>
</Placemark>
<Placemark>
<name>
Fri Dec 30 10:03:54 2016 S=0.93 Km/hr
</name>
<styleUrl>
#styleMap_TLP_Normal
</styleUrl>
<Point>
<coordinates>
-65.0044098,-10.8157740,167.13
</coordinates>
</Point>
</Placemark>
<Placemark>
<name>
Fri Dec 30 10:04:04 2016 S=1.30 Km/hr
</name>
<styleUrl>
#styleMap_TLP_Normal
</styleUrl>
<Point>
<coordinates>
-65.0043564,-10.8158922,167.20
</coordinates>
</Point>
</Placemark>
<Placemark>
<name>
Fri Dec 30 10:04:14 2016 S=1.50 Km/hr
</name>
<styleUrl>
#styleMap_TLP_Normal
</styleUrl>
<Point>
<coordinates>
-65.0043488,-10.8160210,167.61
</coordinates>
</Point>
</Placemark>
<Placemark>
<name>
Fri Dec 30 10:04:24 2016 S=1.05 Km/hr
</name>
<styleUrl>
#styleMap_TLP_Normal
</styleUrl>
<Point>
<coordinates>
-65.0043411,-10.8160362,167.16
</coordinates>
</Point>
</Placemark>
<Placemark>
<name>
Fri Dec 30 10:04:34 2016 S=1.62 Km/hr
</name>
<styleUrl>
#styleMap_TLP_Normal
</styleUrl>
<Point>
<coordinates>
-65.0042496,-10.8161345,167.42
</coordinates>
</Point>
</Placemark>
<Placemark>
<name>
Fri Dec 30 10:04:44 2016 S=2.31 Km/hr
</name>
<styleUrl>
#styleMap_TLP_Normal
</styleUrl>
<Point>
<coordinates>
-65.0041046,-10.8162489,166.73
</coordinates>
</Point>
</Placemark>
<Placemark>
<name>
Fri Dec 30 10:04:54 2016 S=1.45 Km/hr
</name>
<styleUrl>
#styleMap_TLP_Normal
</styleUrl>
<Point>
<coordinates>
-65.0040512,-10.8163691,165.70
</coordinates>
</Point>
</Placemark>
<Placemark>
<name>
Fri Dec 30 10:05:04 2016 S=1.66 Km/hr
</name>
<styleUrl>
#styleMap_TLP_Normal
</styleUrl>
<Point>
<coordinates>
-65.0039368,-10.8164835,165.41
</coordinates>
</Point>
</Placemark>
<Placemark>
<name>
Fri Dec 30 10:05:14 2016 S=0.32 Km/hr
</name>
<styleUrl>
#styleMap_TLP_Normal
</styleUrl>
<Point>
<coordinates>
-65.0039749,-10.8165426,164.85
</coordinates>
</Point>
</Placemark>
<Placemark>
<name>
Fri Dec 30 10:05:24 2016 S=1.12 Km/hr
</name>
<styleUrl>
#styleMap_TLP_Normal
</styleUrl>
<Point>
<coordinates>
-65.0039673,-10.8165550,164.82
</coordinates>
</Point>
</Placemark>
<Placemark>
<name>
Fri Dec 30 10:05:34 2016 S=2.31 Km/hr
</name>
<styleUrl>
#styleMap_TLP_Normal
</styleUrl>
<Point>
<coordinates>
-65.0038681,-10.8167944,164.90
</coordinates>
</Point>
</Placemark>
<Placemark>
<name>
Fri Dec 30 10:05:44 2016 S=0.91 Km/hr
</name>
<styleUrl>
#styleMap_TLP_Normal
</styleUrl>
<Point>
<coordinates>
-65.0038452,-10.8168144,164.23
</coordinates>
</Point>
</Placemark>
<Placemark>
<name>
Fri Dec 30 10:05:54 2016 S=0.83 Km/hr
</name>
<styleUrl>
#styleMap_TLP_Normal
</styleUrl>
<Point>
<coordinates>
-65.0038071,-10.8168974,164.23
</coordinates>
</Point>
</Placemark>
<Placemark>
<name>
Fri Dec 30 10:06:04 2016 S=0.72 Km/hr
</name>
<styleUrl>
#styleMap_TLP_Normal
</styleUrl>
<Point>
<coordinates>
-65.0037308,-10.8169785,163.38
</coordinates>
</Point>
</Placemark>
<Placemark>
<name>
Fri Dec 30 10:06:14 2016 S=1.24 Km/hr
</name>
<styleUrl>
#styleMap_TLP_Normal
</styleUrl>
<Point>
<coordinates>
-65.0036545,-10.8170691,163.11
</coordinates>
</Point>
</Placemark>
<Placemark>
<name>
Fri Dec 30 10:06:24 2016 S=0.86 Km/hr
</name>
<styleUrl>
#styleMap_TLP_Normal
</styleUrl>
<Point>
<coordinates>
-65.0035553,-10.8171978,163.07
</coordinates>
</Point>
</Placemark>
<Placemark>
<name>
Fri Dec 30 10:06:34 2016 S=1.16 Km/hr
</name>
<styleUrl>
#styleMap_TLP_Normal
</styleUrl>
<Point>
<coordinates>
-65.0034790,-10.8172636,161.09
</coordinates>
</Point>
</Placemark>
<Placemark>
<name>
Fri Dec 30 10:06:44 2016 S=1.32 Km/hr
</name>
<styleUrl>
#styleMap_TLP_Normal
</styleUrl>
<Point>
<coordinates>
-65.0034866,-10.8173113,160.85
</coordinates>
</Point>
</Placemark>
<Placemark>
<name>
Fri Dec 30 10:06:54 2016 S=1.73 Km/hr
</name>
<styleUrl>
#styleMap_TLP_Normal
</styleUrl>
<Point>
<coordinates>
-65.0033340,-10.8175364,158.91
</coordinates>
</Point>
</Placemark>
<Placemark>
<name>
Fri Dec 30 10:07:04 2016 S=1.47 Km/hr
</name>
<styleUrl>
#styleMap_TLP_Normal
</styleUrl>
<Point>
<coordinates>
-65.0032730,-10.8176575,158.90
</coordinates>
</Point>
</Placemark>
<Placemark>
<name>
Fri Dec 30 10:07:14 2016 S=1.09 Km/hr
</name>
<styleUrl>
#styleMap_TLP_Normal
</styleUrl>
<Point>
<coordinates>
-65.0032043,-10.8177223,159.09
</coordinates>
</Point>
</Placemark>
<Placemark>
<name>
Fri Dec 30 10:07:24 2016 S=1.95 Km/hr
</name>
<styleUrl>
#styleMap_TLP_Normal
</styleUrl>
<Point>
<coordinates>
-65.0031128,-10.8178644,159.41
</coordinates>
</Point>
</Placemark>
<Placemark>
<name>
Fri Dec 30 10:07:34 2016 S=2.14 Km/hr
</name>
<styleUrl>
#styleMap_TLP_Normal
</styleUrl>
<Point>
<coordinates>
-65.0030594,-10.8180342,159.68
</coordinates>
</Point>
</Placemark>
<Placemark>
<name>
Fri Dec 30 10:07:44 2016 S=1.31 Km/hr
</name>
<styleUrl>
#styleMap_TLP_Normal
</styleUrl>
<Point>
<coordinates>
-65.0030136,-10.8180771,159.88
</coordinates>
</Point>
</Placemark>
<Placemark>
<name>
Fri Dec 30 10:07:54 2016 S=1.25 Km/hr
</name>
<styleUrl>
#styleMap_TLP_Normal
</styleUrl>
<Point>
<coordinates>
-65.0029297,-10.8181782,159.73
</coordinates>
</Point>
</Placemark>
<Placemark>
<name>
Fri Dec 30 10:08:04 2016 S=0.86 Km/hr
</name>
<styleUrl>
#styleMap_TLP_Normal
</styleUrl>
<Point>
<coordinates>
-65.0028915,-10.8182755,159.65
</coordinates>
</Point>
</Placemark>
<Placemark>
<name>
Fri Dec 30 10:08:14 2016 S=0.68 Km/hr
</name>
<styleUrl>
#styleMap_TLP_Normal
</styleUrl>
<Point>
<coordinates>
-65.0028305,-10.8183298,160.00
</coordinates>
</Point>
</Placemark>
<Placemark>
<name>
Fri Dec 30 10:08:24 2016 S=1.80 Km/hr
</name>
<styleUrl>
#styleMap_TLP_Normal
</styleUrl>
<Point>
<coordinates>
-65.0027390,-10.8183708,160.04
</coordinates>
</Point>
</Placemark>
<Placemark>
<name>
Fri Dec 30 10:08:34 2016 S=1.17 Km/hr
</name>
<styleUrl>
#styleMap_TLP_Normal
</styleUrl>
<Point>
<coordinates>
-65.0027161,-10.8185072,159.67
</coordinates>
</Point>
</Placemark>
<Placemark>
<name>
Fri Dec 30 10:08:44 2016 S=1.66 Km/hr
</name>
<styleUrl>
#styleMap_TLP_Normal
</styleUrl>
<Point>
<coordinates>
-65.0026855,-10.8186569,159.47
</coordinates>
</Point>
</Placemark>
<Placemark>
<name>
Fri Dec 30 10:08:54 2016 S=2.70 Km/hr
</name>
<styleUrl>
#styleMap_TLP_Normal
</styleUrl>
<Point>
<coordinates>
-65.0026703,-10.8187943,159.15
</coordinates>
</Point>
</Placemark>
<Placemark>
<name>
Fri Dec 30 10:09:04 2016 S=1.91 Km/hr
</name>
<styleUrl>
#styleMap_TLP_Normal
</styleUrl>
<Point>
<coordinates>
-65.0026169,-10.8189297,158.56
</coordinates>
</Point>
</Placemark>
<Placemark>
<name>
Fri Dec 30 10:09:14 2016 S=1.16 Km/hr
</name>
<styleUrl>
#styleMap_TLP_Normal
</styleUrl>
<Point>
<coordinates>
-65.0025635,-10.8189659,157.87
</coordinates>
</Point>
</Placemark>
<Placemark>
<name>
Fri Dec 30 10:09:24 2016 S=1.27 Km/hr
</name>
<styleUrl>
#styleMap_TLP_Normal
</styleUrl>
<Point>
<coordinates>
-65.0025101,-10.8190842,158.21
</coordinates>
</Point>
</Placemark>
<Placemark>
<name>
Fri Dec 30 10:09:34 2016 S=1.00 Km/hr
</name>
<styleUrl>
#styleMap_TLP_Normal
</styleUrl>
<Point>
<coordinates>
-65.0025101,-10.8191986,158.57
</coordinates>
</Point>
</Placemark>
<Placemark>
<name>
Fri Dec 30 10:09:44 2016 S=2.02 Km/hr
</name>
<styleUrl>
#styleMap_TLP_Normal
</styleUrl>
<Point>
<coordinates>
-65.0024872,-10.8192835,158.51
</coordinates>
</Point>
</Placemark>
<Placemark>
<name>
Fri Dec 30 10:09:54 2016 S=3.15 Km/hr
</name>
<styleUrl>
#styleMap_TLP_Normal
</styleUrl>
<Point>
<coordinates>
-65.0024490,-10.8194246,157.93
</coordinates>
</Point>
</Placemark>
<Placemark>
<name>
Fri Dec 30 10:10:04 2016 S=2.26 Km/hr
</name>
<styleUrl>
#styleMap_TLP_Normal
</styleUrl>
<Point>
<coordinates>
-65.0024109,-10.8195601,156.58
</coordinates>
</Point>
</Placemark>
<Placemark>
<name>
Fri Dec 30 10:10:14 2016 S=1.45 Km/hr
</name>
<styleUrl>
#styleMap_TLP_Normal
</styleUrl>
<Point>
<coordinates>
-65.0023880,-10.8196840,156.87
</coordinates>
</Point>
</Placemark>
<Placemark>
<name>
Fri Dec 30 10:10:24 2016 S=0.81 Km/hr
</name>
<styleUrl>
#styleMap_TLP_Normal
</styleUrl>
<Point>
<coordinates>
-65.0023651,-10.8198061,156.99
</coordinates>
</Point>
</Placemark>
<Placemark>
<name>
Fri Dec 30 10:10:34 2016 S=3.18 Km/hr
</name>
<styleUrl>
#styleMap_TLP_Normal
</styleUrl>
<Point>
<coordinates>
-65.0023422,-10.8199911,155.73
</coordinates>
</Point>
</Placemark>
<Placemark>
<name>
Fri Dec 30 10:10:44 2016 S=2.64 Km/hr
</name>
<styleUrl>
#styleMap_TLP_Normal
</styleUrl>
<Point>
<coordinates>
-65.0023499,-10.8200769,155.39
</coordinates>
</Point>
</Placemark>
<Placemark>
<name>
Fri Dec 30 10:10:54 2016 S=1.58 Km/hr
</name>
<styleUrl>
#styleMap_TLP_Normal
</styleUrl>
<Point>
<coordinates>
-65.0022812,-10.8201838,154.91
</coordinates>
</Point>
</Placemark>
<Placemark>
<name>
Fri Dec 30 10:11:04 2016 S=1.14 Km/hr
</name>
<styleUrl>
#styleMap_TLP_Normal
</styleUrl>
<Point>
<coordinates>
-65.0022049,-10.8202705,154.84
</coordinates>
</Point>
</Placemark>
<Placemark>
<name>
Fri Dec 30 10:11:14 2016 S=1.28 Km/hr
</name>
<styleUrl>
#styleMap_TLP_Normal
</styleUrl>
<Point>
<coordinates>
-65.0021515,-10.8203487,154.48
</coordinates>
</Point>
</Placemark>
<Placemark>
<name>
Fri Dec 30 10:11:24 2016 S=1.43 Km/hr
</name>
<styleUrl>
#styleMap_TLP_Normal
</styleUrl>
<Point>
<coordinates>
-65.0021515,-10.8204279,154.53
</coordinates>
</Point>
</Placemark>
<Placemark>
<name>
Fri Dec 30 10:11:34 2016 S=1.20 Km/hr
</name>
<styleUrl>
#styleMap_TLP_Normal
</styleUrl>
<Point>
<coordinates>
-65.0021286,-10.8204803,154.12
</coordinates>
</Point>
</Placemark>
<Placemark>
<name>
Fri Dec 30 10:11:44 2016 S=1.72 Km/hr
</name>
<styleUrl>
#styleMap_TLP_Normal
</styleUrl>
<Point>
<coordinates>
-65.0021286,-10.8204565,154.23
</coordinates>
</Point>
</Placemark>
<Placemark>
<name>
Fri Dec 30 10:11:54 2016 S=0.55 Km/hr
</name>
<styleUrl>
#styleMap_TLP_Normal
</styleUrl>
<Point>
<coordinates>
-65.0021286,-10.8204441,154.18
</coordinates>
</Point>
</Placemark>
<Placemark>
<name>
Fri Dec 30 10:12:04 2016 S=0.41 Km/hr
</name>
<styleUrl>
#styleMap_TLP_Normal
</styleUrl>
<Point>
<coordinates>
-65.0021439,-10.8204212,154.16
</coordinates>
</Point>
</Placemark>
<Placemark>
<name>
Fri Dec 30 10:12:14 2016 S=0.42 Km/hr
</name>
<styleUrl>
#styleMap_TLP_Normal
</styleUrl>
<Point>
<coordinates>
-65.0021439,-10.8204308,154.16
</coordinates>
</Point>
</Placemark>
<Placemark>
<name>
Fri Dec 30 10:12:24 2016 S=1.95 Km/hr
</name>
<styleUrl>
#styleMap_TLP_Normal
</styleUrl>
<Point>
<coordinates>
-65.0022202,-10.8204088,154.14
</coordinates>
</Point>
</Placemark>
<Placemark>
<name>
Fri Dec 30 10:12:34 2016 S=0.45 Km/hr
</name>
<styleUrl>
#styleMap_TLP_Normal
</styleUrl>
<Point>
<coordinates>
-65.0022202,-10.8203621,154.47
</coordinates>
</Point>
</Placemark>
<Placemark>
<name>
Fri Dec 30 10:12:44 2016 S=0.81 Km/hr
</name>
<styleUrl>
#styleMap_TLP_Normal
</styleUrl>
<Point>
<coordinates>
-65.0022202,-10.8203478,154.53
</coordinates>
</Point>
</Placemark>
<Placemark>
<name>
Fri Dec 30 10:12:54 2016 S=0.36 Km/hr
</name>
<styleUrl>
#styleMap_TLP_Normal
</styleUrl>
<Point>
<coordinates>
-65.0022202,-10.8203335,154.55
</coordinates>
</Point>
</Placemark>
<Placemark>
<name>
Fri Dec 30 10:13:04 2016 S=0.27 Km/hr
</name>
<styleUrl>
#styleMap_TLP_Normal
</styleUrl>
<Point>
<coordinates>
-65.0022125,-10.8203316,154.53
</coordinates>
</Point>
</Placemark>
<Placemark>
<name>
Fri Dec 30 10:13:14 2016 S=0.66 Km/hr
</name>
<styleUrl>
#styleMap_TLP_Normal
</styleUrl>
<Point>
<coordinates>
-65.0021973,-10.8203115,154.60
</coordinates>
</Point>
</Placemark>
<Placemark>
<name>
Fri Dec 30 10:13:24 2016 S=0.83 Km/hr
</name>
<styleUrl>
#styleMap_TLP_Normal
</styleUrl>
<Point>
<coordinates>
-65.0021820,-10.8203039,154.61
</coordinates>
</Point>
</Placemark>
<Placemark>
<name>
Fri Dec 30 10:13:34 2016 S=0.82 Km/hr
</name>
<styleUrl>
#styleMap_TLP_Normal
</styleUrl>
<Point>
<coordinates>
-65.0021820,-10.8203096,154.61
</coordinates>
</Point>
</Placemark>
<Placemark>
<name>
Fri Dec 30 10:13:44 2016 S=0.33 Km/hr
</name>
<styleUrl>
#styleMap_TLP_Normal
</styleUrl>
<Point>
<coordinates>
-65.0021896,-10.8203163,153.83
</coordinates>
</Point>
</Placemark>
<Placemark>
<name>
Fri Dec 30 10:13:54 2016 S=1.52 Km/hr
</name>
<styleUrl>
#styleMap_TLP_Normal
</styleUrl>
<Point>
<coordinates>
-65.0022659,-10.8204250,153.07
</coordinates>
</Point>
</Placemark>
<Placemark>
<name>
Fri Dec 30 10:14:04 2016 S=0.29 Km/hr
</name>
<styleUrl>
#styleMap_TLP_Normal
</styleUrl>
<Point>
<coordinates>
-65.0022964,-10.8204374,152.93
</coordinates>
</Point>
</Placemark>
<Placemark>
<name>
Fri Dec 30 10:14:14 2016 S=1.10 Km/hr
</name>
<styleUrl>
#styleMap_TLP_Normal
</styleUrl>
<Point>
<coordinates>
-65.0022583,-10.8204317,152.43
</coordinates>
</Point>
</Placemark>
<Placemark>
<name>
Fri Dec 30 10:14:24 2016 S=0.29 Km/hr
</name>
<styleUrl>
#styleMap_TLP_Normal
</styleUrl>
<Point>
<coordinates>
-65.0022507,-10.8204546,152.28
</coordinates>
</Point>
</Placemark>
<Placemark>
<name>
Fri Dec 30 10:14:34 2016 S=0.88 Km/hr
</name>
<styleUrl>
#styleMap_TLP_Normal
</styleUrl>
<Point>
<coordinates>
-65.0022507,-10.8204498,152.29
</coordinates>
</Point>
</Placemark>
<Placemark>
<name>
Fri Dec 30 10:14:44 2016 S=0.23 Km/hr
</name>
<styleUrl>
#styleMap_TLP_Normal
</styleUrl>
<Point>
<coordinates>
-65.0022278,-10.8204546,152.30
</coordinates>
</Point>
</Placemark>
<Placemark>
<name>
Fri Dec 30 10:14:54 2016 S=1.03 Km/hr
</name>
<styleUrl>
#styleMap_TLP_Normal
</styleUrl>
<Point>
<coordinates>
-65.0022049,-10.8204374,152.40
</coordinates>
</Point>
</Placemark>
<Placemark>
<name>
Fri Dec 30 10:15:04 2016 S=1.38 Km/hr
</name>
<styleUrl>
#styleMap_TLP_Normal
</styleUrl>
<Point>
<coordinates>
-65.0021591,-10.8204174,152.28
</coordinates>
</Point>
</Placemark>
<Placemark>
<name>
Fri Dec 30 10:15:14 2016 S=2.16 Km/hr
</name>
<styleUrl>
#styleMap_TLP_Normal
</styleUrl>
<Point>
<coordinates>
-65.0020676,-10.8203516,151.73
</coordinates>
</Point>
</Placemark>
<Placemark>
<name>
Fri Dec 30 10:15:24 2016 S=2.58 Km/hr
</name>
<styleUrl>
#styleMap_TLP_Normal
</styleUrl>
<Point>
<coordinates>
-65.0019226,-10.8203716,148.93
</coordinates>
</Point>
</Placemark>
<Placemark>
<name>
Fri Dec 30 10:15:34 2016 S=0.81 Km/hr
</name>
<styleUrl>
#styleMap_TLP_Normal
</styleUrl>
<Point>
<coordinates>
-65.0018845,-10.8203793,148.73
</coordinates>
</Point>
</Placemark>
<Placemark>
<name>
Fri Dec 30 10:15:44 2016 S=2.14 Km/hr
</name>
<styleUrl>
#styleMap_TLP_Normal
</styleUrl>
<Point>
<coordinates>
-65.0018539,-10.8203630,149.34
</coordinates>
</Point>
</Placemark>
<Placemark>
<name>
Fri Dec 30 10:15:54 2016 S=2.06 Km/hr
</name>
<styleUrl>
#styleMap_TLP_Normal
</styleUrl>
<Point>
<coordinates>
-65.0017319,-10.8204679,150.29
</coordinates>
</Point>
</Placemark>
<Placemark>
<name>
Fri Dec 30 10:16:04 2016 S=1.38 Km/hr
</name>
<styleUrl>
#styleMap_TLP_Normal
</styleUrl>
<Point>
<coordinates>
-65.0016708,-10.8205280,150.64
</coordinates>
</Point>
</Placemark>
<Placemark>
<name>
Fri Dec 30 10:16:14 2016 S=1.16 Km/hr
</name>
<styleUrl>
#styleMap_TLP_Normal
</styleUrl>
<Point>
<coordinates>
-65.0016174,-10.8205566,150.08
</coordinates>
</Point>
</Placemark>
<Placemark>
<name>
Fri Dec 30 10:16:24 2016 S=1.28 Km/hr
</name>
<styleUrl>
#styleMap_TLP_Normal
</styleUrl>
<Point>
<coordinates>
-65.0015259,-10.8206339,149.64
</coordinates>
</Point>
</Placemark>
<Placemark>
<name>
Fri Dec 30 10:16:34 2016 S=1.68 Km/hr
</name>
<styleUrl>
#styleMap_TLP_Normal
</styleUrl>
<Point>
<coordinates>
-65.0015106,-10.8207531,148.30
</coordinates>
</Point>
</Placemark>
<Placemark>
<name>
Fri Dec 30 10:16:44 2016 S=1.31 Km/hr
</name>
<styleUrl>
#styleMap_TLP_Normal
</styleUrl>
<Point>
<coordinates>
-65.0014420,-10.8207293,148.96
</coordinates>
</Point>
</Placemark>
<Placemark>
<name>
Fri Dec 30 10:16:54 2016 S=0.40 Km/hr
</name>
<styleUrl>
#styleMap_TLP_Normal
</styleUrl>
<Point>
<coordinates>
-65.0013504,-10.8207159,148.98
</coordinates>
</Point>
</Placemark>
<Placemark>
<name>
Fri Dec 30 10:17:04 2016 S=0.99 Km/hr
</name>
<styleUrl>
#styleMap_TLP_Normal
</styleUrl>
<Point>
<coordinates>
-65.0012817,-10.8206940,148.58
</coordinates>
</Point>
</Placemark>
<Placemark>
<name>
Fri Dec 30 10:17:14 2016 S=1.08 Km/hr
</name>
<styleUrl>
#styleMap_TLP_Normal
</styleUrl>
<Point>
<coordinates>
-65.0012283,-10.8206387,147.10
</coordinates>
</Point>
</Placemark>
<Placemark>
<name>
Fri Dec 30 10:17:24 2016 S=1.02 Km/hr
</name>
<styleUrl>
#styleMap_TLP_Normal
</styleUrl>
<Point>
<coordinates>
-65.0012131,-10.8206129,147.04
</coordinates>
</Point>
</Placemark>
<Placemark>
<name>
Fri Dec 30 10:17:34 2016 S=0.23 Km/hr
</name>
<styleUrl>
#styleMap_TLP_Normal
</styleUrl>
<Point>
<coordinates>
-65.0012131,-10.8206177,147.35
</coordinates>
</Point>
</Placemark>
<Placemark>
<name>
Fri Dec 30 10:17:44 2016 S=1.52 Km/hr
</name>
<styleUrl>
#styleMap_TLP_Normal
</styleUrl>
<Point>
<coordinates>
-65.0011826,-10.8206387,147.25
</coordinates>
</Point>
</Placemark>
<Placemark>
<name>
Fri Dec 30 10:17:54 2016 S=0.68 Km/hr
</name>
<styleUrl>
#styleMap_TLP_Normal
</styleUrl>
<Point>
<coordinates>
-65.0011139,-10.8207006,149.71
</coordinates>
</Point>
</Placemark>
<Placemark>
<name>
Fri Dec 30 10:18:04 2016 S=2.06 Km/hr
</name>
<styleUrl>
#styleMap_TLP_Normal
</styleUrl>
<Point>
<coordinates>
-65.0010910,-10.8207264,150.50
</coordinates>
</Point>
</Placemark>
<Placemark>
<name>
Fri Dec 30 10:18:14 2016 S=0.92 Km/hr
</name>
<styleUrl>
#styleMap_TLP_Normal
</styleUrl>
<Point>
<coordinates>
-65.0010452,-10.8207817,156.16
</coordinates>
</Point>
</Placemark>
<Placemark>
<name>
Fri Dec 30 10:18:24 2016 S=2.01 Km/hr
</name>
<styleUrl>
#styleMap_TLP_Normal
</styleUrl>
<Point>
<coordinates>
-65.0009613,-10.8209171,158.16
</coordinates>
</Point>
</Placemark>
<Placemark>
<name>
Fri Dec 30 10:18:34 2016 S=1.50 Km/hr
</name>
<styleUrl>
#styleMap_TLP_Normal
</styleUrl>
<Point>
<coordinates>
-65.0009155,-10.8209667,160.23
</coordinates>
</Point>
</Placemark>
<Placemark>
<name>
Fri Dec 30 10:18:44 2016 S=1.94 Km/hr
</name>
<styleUrl>
#styleMap_TLP_Normal
</styleUrl>
<Point>
<coordinates>
-65.0008392,-10.8209505,160.47
</coordinates>
</Point>
</Placemark>
<Placemark>
<name>
Fri Dec 30 10:18:54 2016 S=1.40 Km/hr
</name>
<styleUrl>
#styleMap_TLP_Normal
</styleUrl>
<Point>
<coordinates>
-65.0007706,-10.8209658,158.49
</coordinates>
</Point>
</Placemark>
<Placemark>
<name>
Fri Dec 30 10:19:04 2016 S=1.08 Km/hr
</name>
<styleUrl>
#styleMap_TLP_Normal
</styleUrl>
<Point>
<coordinates>
-65.0006866,-10.8209639,159.42
</coordinates>
</Point>
</Placemark>
<Placemark>
<name>
Fri Dec 30 10:19:14 2016 S=1.00 Km/hr
</name>
<styleUrl>
#styleMap_TLP_Normal
</styleUrl>
<Point>
<coordinates>
-65.0006485,-10.8209534,159.65
</coordinates>
</Point>
</Placemark>
<Placemark>
<name>
Fri Dec 30 10:19:24 2016 S=2.33 Km/hr
</name>
<styleUrl>
#styleMap_TLP_Normal
</styleUrl>
<Point>
<coordinates>
-65.0005722,-10.8210220,159.62
</coordinates>
</Point>
</Placemark>
<Placemark>
<name>
Fri Dec 30 10:19:34 2016 S=1.05 Km/hr
</name>
<styleUrl>
#styleMap_TLP_Normal
</styleUrl>
<Point>
<coordinates>
-65.0004730,-10.8210611,159.11
</coordinates>
</Point>
</Placemark>
<Placemark>
<name>
Fri Dec 30 10:19:44 2016 S=1.34 Km/hr
</name>
<styleUrl>
#styleMap_TLP_Normal
</styleUrl>
<Point>
<coordinates>
-65.0004349,-10.8210430,158.66
</coordinates>
</Point>
</Placemark>
<Placemark>
<name>
Fri Dec 30 10:19:54 2016 S=0.93 Km/hr
</name>
<styleUrl>
#styleMap_TLP_Normal
</styleUrl>
<Point>
<coordinates>
-65.0003815,-10.8210621,159.36
</coordinates>
</Point>
</Placemark>
<Placemark>
<name>
Fri Dec 30 10:20:04 2016 S=0.64 Km/hr
</name>
<styleUrl>
#styleMap_TLP_Normal
</styleUrl>
<Point>
<coordinates>
-65.0003662,-10.8210382,160.23
</coordinates>
</Point>
</Placemark>
<Placemark>
<name>
Fri Dec 30 10:20:14 2016 S=1.27 Km/hr
</name>
<styleUrl>
#styleMap_TLP_Normal
</styleUrl>
<Point>
<coordinates>
-65.0002975,-10.8210907,159.18
</coordinates>
</Point>
</Placemark>
<Placemark>
<name>
Fri Dec 30 10:20:24 2016 S=0.91 Km/hr
</name>
<styleUrl>
#styleMap_TLP_Normal
</styleUrl>
<Point>
<coordinates>
-65.0002289,-10.8210802,158.81
</coordinates>
</Point>
</Placemark>
<Placemark>
<name>
Fri Dec 30 10:20:34 2016 S=1.68 Km/hr
</name>
<styleUrl>
#styleMap_TLP_Normal
</styleUrl>
<Point>
<coordinates>
-65.0001450,-10.8210926,158.08
</coordinates>
</Point>
</Placemark>
<Placemark>
<name>
Fri Dec 30 10:20:44 2016 S=1.16 Km/hr
</name>
<styleUrl>
#styleMap_TLP_Normal
</styleUrl>
<Point>
<coordinates>
-65.0000687,-10.8211012,157.64
</coordinates>
</Point>
</Placemark>
<Placemark>
<name>
Fri Dec 30 10:20:54 2016 S=0.45 Km/hr
</name>
<styleUrl>
#styleMap_TLP_Normal
</styleUrl>
<Point>
<coordinates>
-65.0000458,-10.8211031,158.61
</coordinates>
</Point>
</Placemark>
<Placemark>
<name>
Fri Dec 30 10:21:04 2016 S=2.43 Km/hr
</name>
<styleUrl>
#styleMap_TLP_Normal
</styleUrl>
<Point>
<coordinates>
-65.0000458,-10.8211164,159.45
</coordinates>
</Point>
</Placemark>
<Placemark>
<name>
Fri Dec 30 10:21:14 2016 S=0.80 Km/hr
</name>
<styleUrl>
#styleMap_TLP_Normal
</styleUrl>
<Point>
<coordinates>
-65.0000076,-10.8211060,160.00
</coordinates>
</Point>
</Placemark>
<Placemark>
<name>
Fri Dec 30 10:21:24 2016 S=1.01 Km/hr
</name>
<styleUrl>
#styleMap_TLP_Normal
</styleUrl>
<Point>
<coordinates>
-64.9998932,-10.8210821,160.23
</coordinates>
</Point>
</Placemark>
<Placemark>
<name>
Fri Dec 30 10:21:34 2016 S=0.77 Km/hr
</name>
<styleUrl>
#styleMap_TLP_Normal
</styleUrl>
<Point>
<coordinates>
-64.9998093,-10.8210649,160.11
</coordinates>
</Point>
</Placemark>
<Placemark>
<name>
Fri Dec 30 10:21:44 2016 S=0.56 Km/hr
</name>
<styleUrl>
#styleMap_TLP_Normal
</styleUrl>
<Point>
<coordinates>
-64.9997559,-10.8210449,159.96
</coordinates>
</Point>
</Placemark>
<Placemark>
<name>
Fri Dec 30 10:21:54 2016 S=1.20 Km/hr
</name>
<styleUrl>
#styleMap_TLP_Normal
</styleUrl>
<Point>
<coordinates>
-64.9997559,-10.8210554,160.00
</coordinates>
</Point>
</Placemark>
<Placemark>
<name>
Fri Dec 30 10:22:04 2016 S=0.32 Km/hr
</name>
<styleUrl>
#styleMap_TLP_Normal
</styleUrl>
<Point>
<coordinates>
-64.9997253,-10.8210611,160.15
</coordinates>
</Point>
</Placemark>
<Placemark>
<name>
Fri Dec 30 10:22:14 2016 S=1.06 Km/hr
</name>
<styleUrl>
#styleMap_TLP_Normal
</styleUrl>
<Point>
<coordinates>
-64.9996872,-10.8210564,160.36
</coordinates>
</Point>
</Placemark>
<Placemark>
<name>
Fri Dec 30 10:22:24 2016 S=2.28 Km/hr
</name>
<styleUrl>
#styleMap_TLP_Normal
</styleUrl>
<Point>
<coordinates>
-64.9996185,-10.8211050,159.74
</coordinates>
</Point>
</Placemark>
<Placemark>
<name>
Fri Dec 30 10:22:34 2016 S=1.29 Km/hr
</name>
<styleUrl>
#styleMap_TLP_Normal
</styleUrl>
<Point>
<coordinates>
-64.9995270,-10.8211203,159.23
</coordinates>
</Point>
</Placemark>
<Placemark>
<name>
Fri Dec 30 10:22:44 2016 S=1.21 Km/hr
</name>
<styleUrl>
#styleMap_TLP_Normal
</styleUrl>
<Point>
<coordinates>
-64.9994736,-10.8210955,159.16
</coordinates>
</Point>
</Placemark>
<Placemark>
<name>
Fri Dec 30 10:22:54 2016 S=1.91 Km/hr
</name>
<styleUrl>
#styleMap_TLP_Normal
</styleUrl>
<Point>
<coordinates>
-64.9994354,-10.8211403,159.53
</coordinates>
</Point>
</Placemark>
<Placemark>
<name>
Fri Dec 30 10:23:04 2016 S=0.98 Km/hr
</name>
<styleUrl>
#styleMap_TLP_Normal
</styleUrl>
<Point>
<coordinates>
-64.9993820,-10.8211565,160.25
</coordinates>
</Point>
</Placemark>
<Placemark>
<name>
Fri Dec 30 10:23:14 2016 S=0.99 Km/hr
</name>
<styleUrl>
#styleMap_TLP_Normal
</styleUrl>
<Point>
<coordinates>
-64.9993820,-10.8211575,160.54
</coordinates>
</Point>
</Placemark>
<Placemark>
<name>
Fri Dec 30 10:23:24 2016 S=1.43 Km/hr
</name>
<styleUrl>
#styleMap_TLP_Normal
</styleUrl>
<Point>
<coordinates>
-64.9993668,-10.8211346,161.73
</coordinates>
</Point>
</Placemark>
<Placemark>
<name>
Fri Dec 30 10:23:34 2016 S=0.70 Km/hr
</name>
<styleUrl>
#styleMap_TLP_Normal
</styleUrl>
<Point>
<coordinates>
-64.9992752,-10.8211193,163.80
</coordinates>
</Point>
</Placemark>
<Placemark>
<name>
Fri Dec 30 10:23:44 2016 S=1.48 Km/hr
</name>
<styleUrl>
#styleMap_TLP_Normal
</styleUrl>
<Point>
<coordinates>
-64.9992752,-10.8211164,163.78
</coordinates>
</Point>
</Placemark>
<Placemark>
<name>
Fri Dec 30 10:23:54 2016 S=0.50 Km/hr
</name>
<styleUrl>
#styleMap_TLP_Normal
</styleUrl>
<Point>
<coordinates>
-64.9992294,-10.8210726,164.28
</coordinates>
</Point>
</Placemark>
<Placemark>
<name>
Fri Dec 30 10:24:04 2016 S=1.30 Km/hr
</name>
<styleUrl>
#styleMap_TLP_Normal
</styleUrl>
<Point>
<coordinates>
-64.9991837,-10.8210220,163.73
</coordinates>
</Point>
</Placemark>
<Placemark>
<name>
Fri Dec 30 10:24:14 2016 S=1.14 Km/hr
</name>
<styleUrl>
#styleMap_TLP_Normal
</styleUrl>
<Point>
<coordinates>
-64.9991226,-10.8210316,162.71
</coordinates>
</Point>
</Placemark>
<Placemark>
<name>
Fri Dec 30 10:24:24 2016 S=1.04 Km/hr
</name>
<styleUrl>
#styleMap_TLP_Normal
</styleUrl>
<Point>
<coordinates>
-64.9990387,-10.8210220,161.88
</coordinates>
</Point>
</Placemark>
<Placemark>
<name>
Fri Dec 30 10:24:34 2016 S=0.17 Km/hr
</name>
<styleUrl>
#styleMap_TLP_Normal
</styleUrl>
<Point>
<coordinates>
-64.9989929,-10.8210068,161.76
</coordinates>
</Point>
</Placemark>
<Placemark>
<name>
Fri Dec 30 10:24:44 2016 S=1.10 Km/hr
</name>
<styleUrl>
#styleMap_TLP_Normal
</styleUrl>
<Point>
<coordinates>
-64.9989929,-10.8209982,160.49
</coordinates>
</Point>
</Placemark>
<Placemark>
<name>
Fri Dec 30 10:24:54 2016 S=0.21 Km/hr
</name>
<styleUrl>
#styleMap_TLP_Normal
</styleUrl>
<Point>
<coordinates>
-64.9989166,-10.8208408,158.88
</coordinates>
</Point>
</Placemark>
<Placemark>
<name>
Fri Dec 30 10:25:04 2016 S=1.45 Km/hr
</name>
<styleUrl>
#styleMap_TLP_Normal
</styleUrl>
<Point>
<coordinates>
-64.9988556,-10.8208256,158.11
</coordinates>
</Point>
</Placemark>
<Placemark>
<name>
Fri Dec 30 10:25:14 2016 S=0.92 Km/hr
</name>
<styleUrl>
#styleMap_TLP_Normal
</styleUrl>
<Point>
<coordinates>
-64.9988098,-10.8208418,157.39
</coordinates>
</Point>
</Placemark>
<Placemark>
<name>
Fri Dec 30 10:25:24 2016 S=0.21 Km/hr
</name>
<styleUrl>
#styleMap_TLP_Normal
</styleUrl>
<Point>
<coordinates>
-64.9987946,-10.8208618,157.95
</coordinates>
</Point>
</Placemark>
<Placemark>
<name>
Fri Dec 30 10:25:34 2016 S=1.26 Km/hr
</name>
<styleUrl>
#styleMap_TLP_Normal
</styleUrl>
<Point>
<coordinates>
-64.9987411,-10.8208876,157.79
</coordinates>
</Point>
</Placemark>
<Placemark>
<name>
Fri Dec 30 10:25:44 2016 S=0.34 Km/hr
</name>
<styleUrl>
#styleMap_TLP_Normal
</styleUrl>
<Point>
<coordinates>
-64.9986725,-10.8209686,158.17
</coordinates>
</Point>
</Placemark>
<Placemark>
<name>
Fri Dec 30 10:25:54 2016 S=0.75 Km/hr
</name>
<styleUrl>
#styleMap_TLP_Normal
</styleUrl>
<Point>
<coordinates>
-64.9986191,-10.8209562,158.73
</coordinates>
</Point>
</Placemark>
<Placemark>
<name>
Fri Dec 30 10:26:04 2016 S=0.43 Km/hr
</name>
<styleUrl>
#styleMap_TLP_Normal
</styleUrl>
<Point>
<coordinates>
-64.9985886,-10.8209620,158.99
</coordinates>
</Point>
</Placemark>
<Placemark>
<name>
Fri Dec 30 10:26:14 2016 S=2.32 Km/hr
</name>
<styleUrl>
#styleMap_TLP_Normal
</styleUrl>
<Point>
<coordinates>
-64.9985428,-10.8209972,158.61
</coordinates>
</Point>
</Placemark>
<Placemark>
<name>
Fri Dec 30 10:26:24 2016 S=1.98 Km/hr
</name>
<styleUrl>
#styleMap_TLP_Normal
</styleUrl>
<Point>
<coordinates>
-64.9984436,-10.8210058,158.86
</coordinates>
</Point>
</Placemark>
<Placemark>
<name>
Fri Dec 30 10:26:34 2016 S=1.84 Km/hr
</name>
<styleUrl>
#styleMap_TLP_Normal
</styleUrl>
<Point>
<coordinates>
-64.9983521,-10.8210030,158.65
</coordinates>
</Point>
</Placemark>
<Placemark>
<name>
Fri Dec 30 10:26:44 2016 S=0.34 Km/hr
</name>
<styleUrl>
#styleMap_TLP_Normal
</styleUrl>
<Point>
<coordinates>
-64.9982986,-10.8209810,158.52
</coordinates>
</Point>
</Placemark>
<Placemark>
<name>
Fri Dec 30 10:26:54 2016 S=0.74 Km/hr
</name>
<styleUrl>
#styleMap_TLP_Normal
</styleUrl>
<Point>
<coordinates>
-64.9982529,-10.8209457,158.57
</coordinates>
</Point>
</Placemark>
<Placemark>
<name>
Fri Dec 30 10:27:04 2016 S=0.64 Km/hr
</name>
<styleUrl>
#styleMap_TLP_Normal
</styleUrl>
<Point>
<coordinates>
-64.9982452,-10.8209343,158.57
</coordinates>
</Point>
</Placemark>
<Placemark>
<name>
Fri Dec 30 10:27:14 2016 S=0.76 Km/hr
</name>
<styleUrl>
#styleMap_TLP_Normal
</styleUrl>
<Point>
<coordinates>
-64.9982300,-10.8209362,158.58
</coordinates>
</Point>
</Placemark>
<Placemark>
<name>
Fri Dec 30 10:27:24 2016 S=1.93 Km/hr
</name>
<styleUrl>
#styleMap_TLP_Normal
</styleUrl>
<Point>
<coordinates>
-64.9981461,-10.8209295,158.55
</coordinates>
</Point>
</Placemark>
<Placemark>
<name>
Fri Dec 30 10:27:34 2016 S=1.09 Km/hr
</name>
<styleUrl>
#styleMap_TLP_Normal
</styleUrl>
<Point>
<coordinates>
-64.9980469,-10.8209867,157.71
</coordinates>
</Point>
</Placemark>
<Placemark>
<name>
Fri Dec 30 10:27:44 2016 S=0.18 Km/hr
</name>
<styleUrl>
#styleMap_TLP_Normal
</styleUrl>
<Point>
<coordinates>
-64.9979935,-10.8209629,158.01
</coordinates>
</Point>
</Placemark>
<Placemark>
<name>
Fri Dec 30 10:27:54 2016 S=1.36 Km/hr
</name>
<styleUrl>
#styleMap_TLP_Normal
</styleUrl>
<Point>
<coordinates>
-64.9979706,-10.8209620,157.92
</coordinates>
</Point>
</Placemark>
<Placemark>
<name>
Fri Dec 30 10:28:04 2016 S=0.61 Km/hr
</name>
<styleUrl>
#styleMap_TLP_Normal
</styleUrl>
<Point>
<coordinates>
-64.9979782,-10.8209343,157.50
</coordinates>
</Point>
</Placemark>
<Placemark>
<name>
Fri Dec 30 10:28:14 2016 S=1.09 Km/hr
</name>
<styleUrl>
#styleMap_TLP_Normal
</styleUrl>
<Point>
<coordinates>
-64.9979324,-10.8209410,156.99
</coordinates>
</Point>
</Placemark>
<Placemark>
<name>
Fri Dec 30 10:28:24 2016 S=0.63 Km/hr
</name>
<styleUrl>
#styleMap_TLP_Normal
</styleUrl>
<Point>
<coordinates>
-64.9979248,-10.8209286,156.45
</coordinates>
</Point>
</Placemark>
<Placemark>
<name>
Fri Dec 30 10:28:34 2016 S=1.59 Km/hr
</name>
<styleUrl>
#styleMap_TLP_Normal
</styleUrl>
<Point>
<coordinates>
-64.9978714,-10.8208961,156.30
</coordinates>
</Point>
</Placemark>
<Placemark>
<name>
Fri Dec 30 10:28:44 2016 S=1.53 Km/hr
</name>
<styleUrl>
#styleMap_TLP_Normal
</styleUrl>
<Point>
<coordinates>
-64.9977875,-10.8208141,156.66
</coordinates>
</Point>
</Placemark>
<Placemark>
<name>
Fri Dec 30 10:28:54 2016 S=0.91 Km/hr
</name>
<styleUrl>
#styleMap_TLP_Normal
</styleUrl>
<Point>
<coordinates>
-64.9977112,-10.8207731,156.22
</coordinates>
</Point>
</Placemark>
<Placemark>
<name>
Fri Dec 30 10:29:04 2016 S=2.02 Km/hr
</name>
<styleUrl>
#styleMap_TLP_Normal
</styleUrl>
<Point>
<coordinates>
-64.9976654,-10.8207312,156.30
</coordinates>
</Point>
</Placemark>
<Placemark>
<name>
Fri Dec 30 10:29:14 2016 S=0.89 Km/hr
</name>
<styleUrl>
#styleMap_TLP_Normal
</styleUrl>
<Point>
<coordinates>
-64.9976425,-10.8207073,156.47
</coordinates>
</Point>
</Placemark>
<Placemark>
<name>
Fri Dec 30 10:29:24 2016 S=0.25 Km/hr
</name>
<styleUrl>
#styleMap_TLP_Normal
</styleUrl>
<Point>
<coordinates>
-64.9976120,-10.8206873,156.27
</coordinates>
</Point>
</Placemark>
<Placemark>
<name>
Fri Dec 30 10:29:34 2016 S=1.24 Km/hr
</name>
<styleUrl>
#styleMap_TLP_Normal
</styleUrl>
<Point>
<coordinates>
-64.9975891,-10.8206978,156.27
</coordinates>
</Point>
</Placemark>
<Placemark>
<name>
Fri Dec 30 10:29:44 2016 S=0.33 Km/hr
</name>
<styleUrl>
#styleMap_TLP_Normal
</styleUrl>
<Point>
<coordinates>
-64.9975204,-10.8207045,155.79
</coordinates>
</Point>
</Placemark>
<Placemark>
<name>
Fri Dec 30 10:29:54 2016 S=0.97 Km/hr
</name>
<styleUrl>
#styleMap_TLP_Normal
</styleUrl>
<Point>
<coordinates>
-64.9975128,-10.8207045,155.81
</coordinates>
</Point>
</Placemark>
<Placemark>
<name>
Fri Dec 30 10:30:04 2016 S=0.91 Km/hr
</name>
<styleUrl>
#styleMap_TLP_Normal
</styleUrl>
<Point>
<coordinates>
-64.9974823,-10.8207092,155.99
</coordinates>
</Point>
</Placemark>
<Placemark>
<name>
Fri Dec 30 10:30:14 2016 S=1.44 Km/hr
</name>
<styleUrl>
#styleMap_TLP_Normal
</styleUrl>
<Point>
<coordinates>
-64.9973679,-10.8207655,155.71
</coordinates>
</Point>
</Placemark>
<Placemark>
<name>
Fri Dec 30 10:30:24 2016 S=1.21 Km/hr
</name>
<styleUrl>
#styleMap_TLP_Normal
</styleUrl>
<Point>
<coordinates>
-64.9973221,-10.8207903,156.81
</coordinates>
</Point>
</Placemark>
<Placemark>
<name>
Fri Dec 30 10:30:34 2016 S=1.42 Km/hr
</name>
<styleUrl>
#styleMap_TLP_Normal
</styleUrl>
<Point>
<coordinates>
-64.9972458,-10.8207493,157.80
</coordinates>
</Point>
</Placemark>
<Placemark>
<name>
Fri Dec 30 10:30:44 2016 S=1.40 Km/hr
</name>
<styleUrl>
#styleMap_TLP_Normal
</styleUrl>
<Point>
<coordinates>
-64.9971771,-10.8207588,159.05
</coordinates>
</Point>
</Placemark>
<Placemark>
<name>
Fri Dec 30 10:30:54 2016 S=0.36 Km/hr
</name>
<styleUrl>
#styleMap_TLP_Normal
</styleUrl>
<Point>
<coordinates>
-64.9971771,-10.8207655,159.42
</coordinates>
</Point>
</Placemark>
<Placemark>
<name>
Fri Dec 30 10:31:04 2016 S=0.49 Km/hr
</name>
<styleUrl>
#styleMap_TLP_Normal
</styleUrl>
<Point>
<coordinates>
-64.9971771,-10.8207684,159.45
</coordinates>
</Point>
</Placemark>
<Placemark>
<name>
Fri Dec 30 10:31:14 2016 S=0.63 Km/hr
</name>
<styleUrl>
#styleMap_TLP_Normal
</styleUrl>
<Point>
<coordinates>
-64.9971771,-10.8207598,159.47
</coordinates>
</Point>
</Placemark>
<Placemark>
<name>
Fri Dec 30 10:31:24 2016 S=0.59 Km/hr
</name>
<styleUrl>
#styleMap_TLP_Normal
</styleUrl>
<Point>
<coordinates>
-64.9971924,-10.8207550,159.22
</coordinates>
</Point>
</Placemark>
<Placemark>
<name>
Fri Dec 30 10:31:34 2016 S=0.50 Km/hr
</name>
<styleUrl>
#styleMap_TLP_Normal
</styleUrl>
<Point>
<coordinates>
-64.9971924,-10.8207703,159.18
</coordinates>
</Point>
</Placemark>
<Placemark>
<name>
Fri Dec 30 10:31:44 2016 S=0.30 Km/hr
</name>
<styleUrl>
#styleMap_TLP_Normal
</styleUrl>
<Point>
<coordinates>
-64.9971924,-10.8207712,159.14
</coordinates>
</Point>
</Placemark>
<Placemark>
<name>
Fri Dec 30 10:31:54 2016 S=0.77 Km/hr
</name>
<styleUrl>
#styleMap_TLP_Normal
</styleUrl>
<Point>
<coordinates>
-64.9971848,-10.8207483,158.76
</coordinates>
</Point>
</Placemark>
<Placemark>
<name>
Fri Dec 30 10:32:04 2016 S=0.75 Km/hr
</name>
<styleUrl>
#styleMap_TLP_Normal
</styleUrl>
<Point>
<coordinates>
-64.9972076,-10.8207102,158.32
</coordinates>
</Point>
</Placemark>
<Placemark>
<name>
Fri Dec 30 10:32:14 2016 S=0.75 Km/hr
</name>
<styleUrl>
#styleMap_TLP_Normal
</styleUrl>
<Point>
<coordinates>
-64.9972076,-10.8206501,158.03
</coordinates>
</Point>
</Placemark>
<Placemark>
<name>
Fri Dec 30 10:32:24 2016 S=0.45 Km/hr
</name>
<styleUrl>
#styleMap_TLP_Normal
</styleUrl>
<Point>
<coordinates>
-64.9971466,-10.8205729,157.66
</coordinates>
</Point>
</Placemark>
<Placemark>
<name>
Fri Dec 30 10:32:34 2016 S=1.19 Km/hr
</name>
<styleUrl>
#styleMap_TLP_Normal
</styleUrl>
<Point>
<coordinates>
-64.9971313,-10.8205233,157.29
</coordinates>
</Point>
</Placemark>
<Placemark>
<name>
Fri Dec 30 10:32:44 2016 S=0.19 Km/hr
</name>
<styleUrl>
#styleMap_TLP_Normal
</styleUrl>
<Point>
<coordinates>
-64.9971466,-10.8205023,154.41
</coordinates>
</Point>
</Placemark>
<Placemark>
<name>
Fri Dec 30 10:32:54 2016 S=0.21 Km/hr
</name>
<styleUrl>
#styleMap_TLP_Normal
</styleUrl>
<Point>
<coordinates>
-64.9971390,-10.8205061,153.49
</coordinates>
</Point>
</Placemark>
<Placemark>
<name>
Fri Dec 30 10:33:04 2016 S=0.62 Km/hr
</name>
<styleUrl>
#styleMap_TLP_Normal
</styleUrl>
<Point>
<coordinates>
-64.9971161,-10.8204660,152.33
</coordinates>
</Point>
</Placemark>
<Placemark>
<name>
Fri Dec 30 10:33:14 2016 S=0.89 Km/hr
</name>
<styleUrl>
#styleMap_TLP_Normal
</styleUrl>
<Point>
<coordinates>
-64.9971390,-10.8204489,152.33
</coordinates>
</Point>
</Placemark>
<Placemark>
<name>
Fri Dec 30 10:33:24 2016 S=0.92 Km/hr
</name>
<styleUrl>
#styleMap_TLP_Normal
</styleUrl>
<Point>
<coordinates>
-64.9971390,-10.8204308,151.66
</coordinates>
</Point>
</Placemark>
<Placemark>
<name>
Fri Dec 30 10:33:34 2016 S=0.79 Km/hr
</name>
<styleUrl>
#styleMap_TLP_Normal
</styleUrl>
<Point>
<coordinates>
-64.9971466,-10.8204193,151.66
</coordinates>
</Point>
</Placemark>
<Placemark>
<name>
Fri Dec 30 10:33:44 2016 S=1.07 Km/hr
</name>
<styleUrl>
#styleMap_TLP_Normal
</styleUrl>
<Point>
<coordinates>
-64.9971695,-10.8203802,150.27
</coordinates>
</Point>
</Placemark>
<Placemark>
<name>
Fri Dec 30 10:33:54 2016 S=0.75 Km/hr
</name>
<styleUrl>
#styleMap_TLP_Normal
</styleUrl>
<Point>
<coordinates>
-64.9971542,-10.8203382,149.39
</coordinates>
</Point>
</Placemark>
<Placemark>
<name>
Fri Dec 30 10:34:04 2016 S=0.32 Km/hr
</name>
<styleUrl>
#styleMap_TLP_Normal
</styleUrl>
<Point>
<coordinates>
-64.9971466,-10.8203268,149.59
</coordinates>
</Point>
</Placemark>
<Placemark>
<name>
Fri Dec 30 10:34:14 2016 S=1.07 Km/hr
</name>
<styleUrl>
#styleMap_TLP_Normal
</styleUrl>
<Point>
<coordinates>
-64.9971619,-10.8202744,149.36
</coordinates>
</Point>
</Placemark>
<Placemark>
<name>
Fri Dec 30 10:34:24 2016 S=0.81 Km/hr
</name>
<styleUrl>
#styleMap_TLP_Normal
</styleUrl>
<Point>
<coordinates>
-64.9971542,-10.8202438,149.57
</coordinates>
</Point>
</Placemark>
<Placemark>
<name>
Fri Dec 30 10:34:34 2016 S=1.59 Km/hr
</name>
<styleUrl>
#styleMap_TLP_Normal
</styleUrl>
<Point>
<coordinates>
-64.9972076,-10.8201637,149.00
</coordinates>
</Point>
</Placemark>
<Placemark>
<name>
Fri Dec 30 10:34:44 2016 S=0.22 Km/hr
</name>
<styleUrl>
#styleMap_TLP_Normal
</styleUrl>
<Point>
<coordinates>
-64.9972687,-10.8201227,147.98
</coordinates>
</Point>
</Placemark>
<Placemark>
<name>
Fri Dec 30 10:34:54 2016 S=1.20 Km/hr
</name>
<styleUrl>
#styleMap_TLP_Normal
</styleUrl>
<Point>
<coordinates>
-64.9973221,-10.8200970,147.61
</coordinates>
</Point>
</Placemark>
<Placemark>
<name>
Fri Dec 30 10:35:04 2016 S=0.57 Km/hr
</name>
<styleUrl>
#styleMap_TLP_Normal
</styleUrl>
<Point>
<coordinates>
-64.9973526,-10.8200636,146.56
</coordinates>
</Point>
</Placemark>
<Placemark>
<name>
Fri Dec 30 10:35:14 2016 S=1.08 Km/hr
</name>
<styleUrl>
#styleMap_TLP_Normal
</styleUrl>
<Point>
<coordinates>
-64.9973755,-10.8200846,146.48
</coordinates>
</Point>
</Placemark>
<Placemark>
<name>
Fri Dec 30 10:35:24 2016 S=0.31 Km/hr
</name>
<styleUrl>
#styleMap_TLP_Normal
</styleUrl>
<Point>
<coordinates>
-64.9973831,-10.8200846,146.34
</coordinates>
</Point>
</Placemark>
<Placemark>
<name>
Fri Dec 30 10:35:34 2016 S=1.10 Km/hr
</name>
<styleUrl>
#styleMap_TLP_Normal
</styleUrl>
<Point>
<coordinates>
-64.9973831,-10.8200827,146.34
</coordinates>
</Point>
</Placemark>
<Placemark>
<name>
Fri Dec 30 10:35:44 2016 S=0.18 Km/hr
</name>
<styleUrl>
#styleMap_TLP_Normal
</styleUrl>
<Point>
<coordinates>
-64.9973297,-10.8201056,146.36
</coordinates>
</Point>
</Placemark>
<Placemark>
<name>
Fri Dec 30 10:35:54 2016 S=0.70 Km/hr
</name>
<styleUrl>
#styleMap_TLP_Normal
</styleUrl>
<Point>
<coordinates>
-64.9973221,-10.8201027,146.35
</coordinates>
</Point>
</Placemark>
<Placemark>
<name>
Fri Dec 30 10:36:04 2016 S=0.96 Km/hr
</name>
<styleUrl>
#styleMap_TLP_Normal
</styleUrl>
<Point>
<coordinates>
-64.9972916,-10.8200674,146.83
</coordinates>
</Point>
</Placemark>
<Placemark>
<name>
Fri Dec 30 10:36:14 2016 S=0.11 Km/hr
</name>
<styleUrl>
#styleMap_TLP_Normal
</styleUrl>
<Point>
<coordinates>
-64.9972839,-10.8200464,147.25
</coordinates>
</Point>
</Placemark>
<Placemark>
<name>
Fri Dec 30 10:36:24 2016 S=1.33 Km/hr
</name>
<styleUrl>
#styleMap_TLP_Normal
</styleUrl>
<Point>
<coordinates>
-64.9972916,-10.8200016,147.14
</coordinates>
</Point>
</Placemark>
<Placemark>
<name>
Fri Dec 30 10:36:34 2016 S=0.96 Km/hr
</name>
<styleUrl>
#styleMap_TLP_Normal
</styleUrl>
<Point>
<coordinates>
-64.9972916,-10.8199415,146.79
</coordinates>
</Point>
</Placemark>
<Placemark>
<name>
Fri Dec 30 10:36:44 2016 S=0.22 Km/hr
</name>
<styleUrl>
#styleMap_TLP_Normal
</styleUrl>
<Point>
<coordinates>
-64.9972916,-10.8199291,146.70
</coordinates>
</Point>
</Placemark>
<Placemark>
<name>
Fri Dec 30 10:36:54 2016 S=1.97 Km/hr
</name>
<styleUrl>
#styleMap_TLP_Normal
</styleUrl>
<Point>
<coordinates>
-64.9972687,-10.8198662,146.79
</coordinates>
</Point>
</Placemark>
<Placemark>
<name>
Fri Dec 30 10:37:04 2016 S=2.31 Km/hr
</name>
<styleUrl>
#styleMap_TLP_Normal
</styleUrl>
<Point>
<coordinates>
-64.9972305,-10.8197317,145.21
</coordinates>
</Point>
</Placemark>
<Placemark>
<name>
Fri Dec 30 10:37:14 2016 S=1.33 Km/hr
</name>
<styleUrl>
#styleMap_TLP_Normal
</styleUrl>
<Point>
<coordinates>
-64.9972153,-10.8196688,144.39
</coordinates>
</Point>
</Placemark>
<Placemark>
<name>
Fri Dec 30 10:37:24 2016 S=1.57 Km/hr
</name>
<styleUrl>
#styleMap_TLP_Normal
</styleUrl>
<Point>
<coordinates>
-64.9972153,-10.8196268,145.37
</coordinates>
</Point>
</Placemark>
<Placemark>
<name>
Fri Dec 30 10:37:34 2016 S=1.49 Km/hr
</name>
<styleUrl>
#styleMap_TLP_Normal
</styleUrl>
<Point>
<coordinates>
-64.9972000,-10.8195648,147.14
</coordinates>
</Point>
</Placemark>
<Placemark>
<name>
Fri Dec 30 10:37:44 2016 S=0.79 Km/hr
</name>
<styleUrl>
#styleMap_TLP_Normal
</styleUrl>
<Point>
<coordinates>
-64.9971848,-10.8195257,148.18
</coordinates>
</Point>
</Placemark>
<Placemark>
<name>
Fri Dec 30 10:37:54 2016 S=0.53 Km/hr
</name>
<styleUrl>
#styleMap_TLP_Normal
</styleUrl>
<Point>
<coordinates>
-64.9971848,-10.8195057,148.44
</coordinates>
</Point>
</Placemark>
<Placemark>
<name>
Fri Dec 30 10:38:04 2016 S=0.55 Km/hr
</name>
<styleUrl>
#styleMap_TLP_Normal
</styleUrl>
<Point>
<coordinates>
-64.9971619,-10.8194904,148.68
</coordinates>
</Point>
</Placemark>
<Placemark>
<name>
Fri Dec 30 10:38:14 2016 S=2.58 Km/hr
</name>
<styleUrl>
#styleMap_TLP_Normal
</styleUrl>
<Point>
<coordinates>
-64.9971848,-10.8194447,148.93
</coordinates>
</Point>
</Placemark>
<Placemark>
<name>
Fri Dec 30 10:38:24 2016 S=1.31 Km/hr
</name>
<styleUrl>
#styleMap_TLP_Normal
</styleUrl>
<Point>
<coordinates>
-64.9972229,-10.8194170,149.48
</coordinates>
</Point>
</Placemark>
<Placemark>
<name>
Fri Dec 30 10:38:34 2016 S=0.48 Km/hr
</name>
<styleUrl>
#styleMap_TLP_Normal
</styleUrl>
<Point>
<coordinates>
-64.9972076,-10.8193474,150.25
</coordinates>
</Point>
</Placemark>
<Placemark>
<name>
Fri Dec 30 10:38:44 2016 S=1.31 Km/hr
</name>
<styleUrl>
#styleMap_TLP_Normal
</styleUrl>
<Point>
<coordinates>
-64.9972000,-10.8193207,150.66
</coordinates>
</Point>
</Placemark>
<Placemark>
<name>
Fri Dec 30 10:38:54 2016 S=1.23 Km/hr
</name>
<styleUrl>
#styleMap_TLP_Normal
</styleUrl>
<Point>
<coordinates>
-64.9972000,-10.8192959,151.11
</coordinates>
</Point>
</Placemark>
<Placemark>
<name>
Fri Dec 30 10:39:04 2016 S=0.53 Km/hr
</name>
<styleUrl>
#styleMap_TLP_Normal
</styleUrl>
<Point>
<coordinates>
-64.9971924,-10.8192482,151.16
</coordinates>
</Point>
</Placemark>
<Placemark>
<name>
Fri Dec 30 10:39:14 2016 S=0.94 Km/hr
</name>
<styleUrl>
#styleMap_TLP_Normal
</styleUrl>
<Point>
<coordinates>
-64.9972153,-10.8191910,150.43
</coordinates>
</Point>
</Placemark>
<Placemark>
<name>
Fri Dec 30 10:39:24 2016 S=1.66 Km/hr
</name>
<styleUrl>
#styleMap_TLP_Normal
</styleUrl>
<Point>
<coordinates>
-64.9971771,-10.8191347,150.78
</coordinates>
</Point>
</Placemark>
<Placemark>
<name>
Fri Dec 30 10:39:34 2016 S=0.31 Km/hr
</name>
<styleUrl>
#styleMap_TLP_Normal
</styleUrl>
<Point>
<coordinates>
-64.9971848,-10.8190689,151.99
</coordinates>
</Point>
</Placemark>
<Placemark>
<name>
Fri Dec 30 10:39:44 2016 S=0.90 Km/hr
</name>
<styleUrl>
#styleMap_TLP_Normal
</styleUrl>
<Point>
<coordinates>
-64.9971695,-10.8189754,153.55
</coordinates>
</Point>
</Placemark>
<Placemark>
<name>
Fri Dec 30 10:39:54 2016 S=0.78 Km/hr
</name>
<styleUrl>
#styleMap_TLP_Normal
</styleUrl>
<Point>
<coordinates>
-64.9971008,-10.8189306,152.66
</coordinates>
</Point>
</Placemark>
<Placemark>
<name>
Fri Dec 30 10:40:04 2016 S=0.56 Km/hr
</name>
<styleUrl>
#styleMap_TLP_Normal
</styleUrl>
<Point>
<coordinates>
-64.9971008,-10.8189001,152.81
</coordinates>
</Point>
</Placemark>
<Placemark>
<name>
Fri Dec 30 10:40:14 2016 S=0.60 Km/hr
</name>
<styleUrl>
#styleMap_TLP_Normal
</styleUrl>
<Point>
<coordinates>
-64.9971085,-10.8189011,152.71
</coordinates>
</Point>
</Placemark>
<Placemark>
<name>
Fri Dec 30 10:40:24 2016 S=0.71 Km/hr
</name>
<styleUrl>
#styleMap_TLP_Normal
</styleUrl>
<Point>
<coordinates>
-64.9971085,-10.8188267,152.07
</coordinates>
</Point>
</Placemark>
<Placemark>
<name>
Fri Dec 30 10:40:34 2016 S=1.51 Km/hr
</name>
<styleUrl>
#styleMap_TLP_Normal
</styleUrl>
<Point>
<coordinates>
-64.9970932,-10.8188438,151.67
</coordinates>
</Point>
</Placemark>
<Placemark>
<name>
Fri Dec 30 10:40:44 2016 S=0.85 Km/hr
</name>
<styleUrl>
#styleMap_TLP_Normal
</styleUrl>
<Point>
<coordinates>
-64.9969940,-10.8188572,149.65
</coordinates>
</Point>
</Placemark>
<Placemark>
<name>
Fri Dec 30 10:40:54 2016 S=0.95 Km/hr
</name>
<styleUrl>
#styleMap_TLP_Normal
</styleUrl>
<Point>
<coordinates>
-64.9969864,-10.8188629,149.45
</coordinates>
</Point>
</Placemark>
<Placemark>
<name>
Fri Dec 30 10:41:04 2016 S=1.00 Km/hr
</name>
<styleUrl>
#styleMap_TLP_Normal
</styleUrl>
<Point>
<coordinates>
-64.9970016,-10.8188124,149.56
</coordinates>
</Point>
</Placemark>
<Placemark>
<name>
Fri Dec 30 10:41:14 2016 S=1.18 Km/hr
</name>
<styleUrl>
#styleMap_TLP_Normal
</styleUrl>
<Point>
<coordinates>
-64.9970169,-10.8188219,149.46
</coordinates>
</Point>
</Placemark>
<Placemark>
<name>
Fri Dec 30 10:41:25 2016 S=0.64 Km/hr
</name>
<styleUrl>
#styleMap_TLP_Normal
</styleUrl>
<Point>
<coordinates>
-64.9969864,-10.8189211,149.52
</coordinates>
</Point>
</Placemark>
<Placemark>
<name>
Fri Dec 30 10:41:35 2016 S=2.67 Km/hr
</name>
<styleUrl>
#styleMap_TLP_Normal
</styleUrl>
<Point>
<coordinates>
-64.9969711,-10.8190193,149.56
</coordinates>
</Point>
</Placemark>
<Placemark>
<name>
Fri Dec 30 10:41:45 2016 S=1.96 Km/hr
</name>
<styleUrl>
#styleMap_TLP_Normal
</styleUrl>
<Point>
<coordinates>
-64.9969559,-10.8190756,149.61
</coordinates>
</Point>
</Placemark>
<Placemark>
<name>
Fri Dec 30 10:42:18 2016 S=0.55 Km/hr
</name>
<styleUrl>
#styleMap_TLP_Normal
</styleUrl>
<Point>
<coordinates>
-64.9983597,-10.8195696,171.12
</coordinates>
</Point>
</Placemark>
<Placemark>
<name>
Fri Dec 30 10:42:28 2016 S=2.67 Km/hr
</name>
<styleUrl>
#styleMap_TLP_Normal
</styleUrl>
<Point>
<coordinates>
-64.9977951,-10.8196306,142.41
</coordinates>
</Point>
</Placemark>
<Placemark>
<name>
Fri Dec 30 10:42:38 2016 S=1.86 Km/hr
</name>
<styleUrl>
#styleMap_TLP_Normal
</styleUrl>
<Point>
<coordinates>
-64.9973297,-10.8191328,148.21
</coordinates>
</Point>
</Placemark>
<Placemark>
<name>
Fri Dec 30 10:42:48 2016 S=2.39 Km/hr
</name>
<styleUrl>
#styleMap_TLP_Normal
</styleUrl>
<Point>
<coordinates>
-64.9971085,-10.8189764,148.86
</coordinates>
</Point>
</Placemark>
<Placemark>
<name>
Fri Dec 30 10:42:58 2016 S=1.41 Km/hr
</name>
<styleUrl>
#styleMap_TLP_Normal
</styleUrl>
<Point>
<coordinates>
-64.9969711,-10.8186712,151.84
</coordinates>
</Point>
</Placemark>
<Placemark>
<name>
Fri Dec 30 10:43:08 2016 S=0.60 Km/hr
</name>
<styleUrl>
#styleMap_TLP_Normal
</styleUrl>
<Point>
<coordinates>
-64.9969711,-10.8186750,151.08
</coordinates>
</Point>
</Placemark>
<Placemark>
<name>
Fri Dec 30 10:43:18 2016 S=0.50 Km/hr
</name>
<styleUrl>
#styleMap_TLP_Normal
</styleUrl>
<Point>
<coordinates>
-64.9969940,-10.8187113,147.68
</coordinates>
</Point>
</Placemark>
<Placemark>
<name>
Fri Dec 30 10:43:28 2016 S=1.30 Km/hr
</name>
<styleUrl>
#styleMap_TLP_Normal
</styleUrl>
<Point>
<coordinates>
-64.9970245,-10.8187494,147.83
</coordinates>
</Point>
</Placemark>
<Placemark>
<name>
Fri Dec 30 10:43:38 2016 S=0.35 Km/hr
</name>
<styleUrl>
#styleMap_TLP_Normal
</styleUrl>
<Point>
<coordinates>
-64.9970398,-10.8187428,147.07
</coordinates>
</Point>
</Placemark>
<Placemark>
<name>
Fri Dec 30 10:43:48 2016 S=2.39 Km/hr
</name>
<styleUrl>
#styleMap_TLP_Normal
</styleUrl>
<Point>
<coordinates>
-64.9970551,-10.8187408,147.18
</coordinates>
</Point>
</Placemark>
<Placemark>
<name>
Fri Dec 30 10:43:58 2016 S=0.48 Km/hr
</name>
<styleUrl>
#styleMap_TLP_Normal
</styleUrl>
<Point>
<coordinates>
-64.9971161,-10.8187313,148.80
</coordinates>
</Point>
</Placemark>
<Placemark>
<name>
Fri Dec 30 10:44:08 2016 S=1.66 Km/hr
</name>
<styleUrl>
#styleMap_TLP_Normal
</styleUrl>
<Point>
<coordinates>
-64.9971161,-10.8186998,148.68
</coordinates>
</Point>
</Placemark>
<Placemark>
<name>
Fri Dec 30 10:44:18 2016 S=0.37 Km/hr
</name>
<styleUrl>
#styleMap_TLP_Normal
</styleUrl>
<Point>
<coordinates>
-64.9971161,-10.8186512,147.33
</coordinates>
</Point>
</Placemark>
<Placemark>
<name>
Fri Dec 30 10:44:28 2016 S=0.49 Km/hr
</name>
<styleUrl>
#styleMap_TLP_Normal
</styleUrl>
<Point>
<coordinates>
-64.9971237,-10.8186531,147.33
</coordinates>
</Point>
</Placemark>
<Placemark>
<name>
Fri Dec 30 10:44:38 2016 S=0.78 Km/hr
</name>
<styleUrl>
#styleMap_TLP_Normal
</styleUrl>
<Point>
<coordinates>
-64.9971237,-10.8186388,147.29
</coordinates>
</Point>
</Placemark>
<Placemark>
<name>
Fri Dec 30 10:44:48 2016 S=0.88 Km/hr
</name>
<styleUrl>
#styleMap_TLP_Normal
</styleUrl>
<Point>
<coordinates>
-64.9971008,-10.8185987,146.63
</coordinates>
</Point>
</Placemark>
<Placemark>
<name>
Fri Dec 30 10:44:58 2016 S=0.39 Km/hr
</name>
<styleUrl>
#styleMap_TLP_Normal
</styleUrl>
<Point>
<coordinates>
-64.9971085,-10.8186007,146.70
</coordinates>
</Point>
</Placemark>
<Placemark>
<name>
Fri Dec 30 10:45:08 2016 S=1.84 Km/hr
</name>
<styleUrl>
#styleMap_TLP_Normal
</styleUrl>
<Point>
<coordinates>
-64.9970703,-10.8186064,147.12
</coordinates>
</Point>
</Placemark>
<Placemark>
<name>
Fri Dec 30 10:45:18 2016 S=0.64 Km/hr
</name>
<styleUrl>
#styleMap_TLP_Normal
</styleUrl>
<Point>
<coordinates>
-64.9970322,-10.8186369,146.59
</coordinates>
</Point>
</Placemark>
<Placemark>
<name>
Fri Dec 30 10:45:28 2016 S=0.59 Km/hr
</name>
<styleUrl>
#styleMap_TLP_Normal
</styleUrl>
<Point>
<coordinates>
-64.9970398,-10.8186502,146.53
</coordinates>
</Point>
</Placemark>
<Placemark>
<name>
Fri Dec 30 10:45:38 2016 S=1.90 Km/hr
</name>
<styleUrl>
#styleMap_TLP_Normal
</styleUrl>
<Point>
<coordinates>
-64.9970551,-10.8186502,146.56
</coordinates>
</Point>
</Placemark>
<Placemark>
<name>
Fri Dec 30 10:45:48 2016 S=0.22 Km/hr
</name>
<styleUrl>
#styleMap_TLP_Normal
</styleUrl>
<Point>
<coordinates>
-64.9970703,-10.8186255,147.16
</coordinates>
</Point>
</Placemark>
<Placemark>
<name>
Fri Dec 30 10:45:58 2016 S=0.34 Km/hr
</name>
<styleUrl>
#styleMap_TLP_Normal
</styleUrl>
<Point>
<coordinates>
-64.9970856,-10.8186007,147.21
</coordinates>
</Point>
</Placemark>
<Placemark>
<name>
Fri Dec 30 10:46:08 2016 S=1.25 Km/hr
</name>
<styleUrl>
#styleMap_TLP_Normal
</styleUrl>
<Point>
<coordinates>
-64.9970779,-10.8185921,147.17
</coordinates>
</Point>
</Placemark>
<Placemark>
<name>
Fri Dec 30 10:46:18 2016 S=1.31 Km/hr
</name>
<styleUrl>
#styleMap_TLP_Normal
</styleUrl>
<Point>
<coordinates>
-64.9969864,-10.8185425,147.64
</coordinates>
</Point>
</Placemark>
<Placemark>
<name>
Fri Dec 30 10:46:28 2016 S=0.87 Km/hr
</name>
<styleUrl>
#styleMap_TLP_Normal
</styleUrl>
<Point>
<coordinates>
-64.9969940,-10.8185310,147.55
</coordinates>
</Point>
</Placemark>
<Placemark>
<name>
Fri Dec 30 10:46:38 2016 S=0.41 Km/hr
</name>
<styleUrl>
#styleMap_TLP_Normal
</styleUrl>
<Point>
<coordinates>
-64.9970551,-10.8184710,147.45
</coordinates>
</Point>
</Placemark>
<Placemark>
<name>
Fri Dec 30 10:46:48 2016 S=0.92 Km/hr
</name>
<styleUrl>
#styleMap_TLP_Normal
</styleUrl>
<Point>
<coordinates>
-64.9970856,-10.8184519,147.06
</coordinates>
</Point>
</Placemark>
<Placemark>
<name>
Fri Dec 30 10:46:58 2016 S=1.23 Km/hr
</name>
<styleUrl>
#styleMap_TLP_Normal
</styleUrl>
<Point>
<coordinates>
-64.9971390,-10.8184309,146.34
</coordinates>
</Point>
</Placemark>
<Placemark>
<name>
Fri Dec 30 10:47:08 2016 S=0.37 Km/hr
</name>
<styleUrl>
#styleMap_TLP_Normal
</styleUrl>
<Point>
<coordinates>
-64.9971313,-10.8184261,146.18
</coordinates>
</Point>
</Placemark>
<Placemark>
<name>
Fri Dec 30 10:47:18 2016 S=1.66 Km/hr
</name>
<styleUrl>
#styleMap_TLP_Normal
</styleUrl>
<Point>
<coordinates>
-64.9971008,-10.8183851,145.78
</coordinates>
</Point>
</Placemark>
<Placemark>
<name>
Fri Dec 30 10:47:28 2016 S=1.35 Km/hr
</name>
<styleUrl>
#styleMap_TLP_Normal
</styleUrl>
<Point>
<coordinates>
-64.9971161,-10.8183222,146.23
</coordinates>
</Point>
</Placemark>
<Placemark>
<name>
Fri Dec 30 10:47:38 2016 S=2.67 Km/hr
</name>
<styleUrl>
#styleMap_TLP_Normal
</styleUrl>
<Point>
<coordinates>
-64.9971542,-10.8182774,148.08
</coordinates>
</Point>
</Placemark>
<Placemark>
<name>
Fri Dec 30 10:47:48 2016 S=1.51 Km/hr
</name>
<styleUrl>
#styleMap_TLP_Normal
</styleUrl>
<Point>
<coordinates>
-64.9971924,-10.8181601,147.55
</coordinates>
</Point>
</Placemark>
<Placemark>
<name>
Fri Dec 30 10:47:58 2016 S=1.11 Km/hr
</name>
<styleUrl>
#styleMap_TLP_Normal
</styleUrl>
<Point>
<coordinates>
-64.9972382,-10.8181305,147.67
</coordinates>
</Point>
</Placemark>
<Placemark>
<name>
Fri Dec 30 10:48:08 2016 S=2.15 Km/hr
</name>
<styleUrl>
#styleMap_TLP_Normal
</styleUrl>
<Point>
<coordinates>
-64.9973145,-10.8180208,146.76
</coordinates>
</Point>
</Placemark>
<Placemark>
<name>
Fri Dec 30 10:48:18 2016 S=1.19 Km/hr
</name>
<styleUrl>
#styleMap_TLP_Normal
</styleUrl>
<Point>
<coordinates>
-64.9973373,-10.8179836,146.15
</coordinates>
</Point>
</Placemark>
<Placemark>
<name>
Fri Dec 30 10:48:28 2016 S=0.87 Km/hr
</name>
<styleUrl>
#styleMap_TLP_Normal
</styleUrl>
<Point>
<coordinates>
-64.9973679,-10.8179960,146.77
</coordinates>
</Point>
</Placemark>
<Placemark>
<name>
Fri Dec 30 10:48:38 2016 S=1.08 Km/hr
</name>
<styleUrl>
#styleMap_TLP_Normal
</styleUrl>
<Point>
<coordinates>
-64.9973984,-10.8179617,147.13
</coordinates>
</Point>
</Placemark>
<Placemark>
<name>
Fri Dec 30 10:48:48 2016 S=1.30 Km/hr
</name>
<styleUrl>
#styleMap_TLP_Normal
</styleUrl>
<Point>
<coordinates>
-64.9974442,-10.8178921,147.57
</coordinates>
</Point>
</Placemark>
<Placemark>
<name>
Fri Dec 30 10:48:58 2016 S=0.80 Km/hr
</name>
<styleUrl>
#styleMap_TLP_Normal
</styleUrl>
<Point>
<coordinates>
-64.9974518,-10.8178234,148.25
</coordinates>
</Point>
</Placemark>
<Placemark>
<name>
Fri Dec 30 10:49:08 2016 S=1.39 Km/hr
</name>
<styleUrl>
#styleMap_TLP_Normal
</styleUrl>
<Point>
<coordinates>
-64.9974365,-10.8177671,148.56
</coordinates>
</Point>
</Placemark>
<Placemark>
<name>
Fri Dec 30 10:49:18 2016 S=0.82 Km/hr
</name>
<styleUrl>
#styleMap_TLP_Normal
</styleUrl>
<Point>
<coordinates>
-64.9973831,-10.8176670,148.45
</coordinates>
</Point>
</Placemark>
<Placemark>
<name>
Fri Dec 30 10:49:28 2016 S=1.23 Km/hr
</name>
<styleUrl>
#styleMap_TLP_Normal
</styleUrl>
<Point>
<coordinates>
-64.9973526,-10.8176155,148.73
</coordinates>
</Point>
</Placemark>
<Placemark>
<name>
Fri Dec 30 10:49:38 2016 S=0.61 Km/hr
</name>
<styleUrl>
#styleMap_TLP_Normal
</styleUrl>
<Point>
<coordinates>
-64.9973221,-10.8175745,148.31
</coordinates>
</Point>
</Placemark>
<Placemark>
<name>
Fri Dec 30 10:49:48 2016 S=1.19 Km/hr
</name>
<styleUrl>
#styleMap_TLP_Normal
</styleUrl>
<Point>
<coordinates>
-64.9972992,-10.8175364,148.25
</coordinates>
</Point>
</Placemark>
<Placemark>
<name>
Fri Dec 30 10:49:58 2016 S=1.15 Km/hr
</name>
<styleUrl>
#styleMap_TLP_Normal
</styleUrl>
<Point>
<coordinates>
-64.9972534,-10.8174620,148.17
</coordinates>
</Point>
</Placemark>
<Placemark>
<name>
Fri Dec 30 10:50:08 2016 S=0.96 Km/hr
</name>
<styleUrl>
#styleMap_TLP_Normal
</styleUrl>
<Point>
<coordinates>
-64.9972534,-10.8174362,148.72
</coordinates>
</Point>
</Placemark>
<Placemark>
<name>
Fri Dec 30 10:50:18 2016 S=0.57 Km/hr
</name>
<styleUrl>
#styleMap_TLP_Normal
</styleUrl>
<Point>
<coordinates>
-64.9972458,-10.8174019,150.16
</coordinates>
</Point>
</Placemark>
<Placemark>
<name>
Fri Dec 30 10:50:28 2016 S=0.48 Km/hr
</name>
<styleUrl>
#styleMap_TLP_Normal
</styleUrl>
<Point>
<coordinates>
-64.9972305,-10.8174095,150.30
</coordinates>
</Point>
</Placemark>
<Placemark>
<name>
Fri Dec 30 10:50:38 2016 S=0.44 Km/hr
</name>
<styleUrl>
#styleMap_TLP_Normal
</styleUrl>
<Point>
<coordinates>
-64.9972305,-10.8173885,150.61
</coordinates>
</Point>
</Placemark>
<Placemark>
<name>
Fri Dec 30 10:50:48 2016 S=0.43 Km/hr
</name>
<styleUrl>
#styleMap_TLP_Normal
</styleUrl>
<Point>
<coordinates>
-64.9972305,-10.8173771,150.64
</coordinates>
</Point>
</Placemark>
<Placemark>
<name>
Fri Dec 30 10:50:58 2016 S=0.92 Km/hr
</name>
<styleUrl>
#styleMap_TLP_Normal
</styleUrl>
<Point>
<coordinates>
-64.9971695,-10.8173552,153.12
</coordinates>
</Point>
</Placemark>
<Placemark>
<name>
Fri Dec 30 10:51:08 2016 S=1.51 Km/hr
</name>
<styleUrl>
#styleMap_TLP_Normal
</styleUrl>
<Point>
<coordinates>
-64.9971542,-10.8173380,154.28
</coordinates>
</Point>
</Placemark>
<Placemark>
<name>
Fri Dec 30 10:51:18 2016 S=1.04 Km/hr
</name>
<styleUrl>
#styleMap_TLP_Normal
</styleUrl>
<Point>
<coordinates>
-64.9970474,-10.8172979,155.42
</coordinates>
</Point>
</Placemark>
<Placemark>
<name>
Fri Dec 30 10:51:28 2016 S=1.29 Km/hr
</name>
<styleUrl>
#styleMap_TLP_Normal
</styleUrl>
<Point>
<coordinates>
-64.9970169,-10.8172474,155.52
</coordinates>
</Point>
</Placemark>
<Placemark>
<name>
Fri Dec 30 10:51:38 2016 S=2.02 Km/hr
</name>
<styleUrl>
#styleMap_TLP_Normal
</styleUrl>
<Point>
<coordinates>
-64.9969864,-10.8171873,154.79
</coordinates>
</Point>
</Placemark>
<Placemark>
<name>
Fri Dec 30 10:51:48 2016 S=0.25 Km/hr
</name>
<styleUrl>
#styleMap_TLP_Normal
</styleUrl>
<Point>
<coordinates>
-64.9969635,-10.8171701,155.16
</coordinates>
</Point>
</Placemark>
<Placemark>
<name>
Fri Dec 30 10:51:58 2016 S=0.85 Km/hr
</name>
<styleUrl>
#styleMap_TLP_Normal
</styleUrl>
<Point>
<coordinates>
-64.9969559,-10.8171597,155.15
</coordinates>
</Point>
</Placemark>
<Placemark>
<name>
Fri Dec 30 10:52:08 2016 S=1.10 Km/hr
</name>
<styleUrl>
#styleMap_TLP_Normal
</styleUrl>
<Point>
<coordinates>
-64.9969330,-10.8171530,155.18
</coordinates>
</Point>
</Placemark>
<Placemark>
<name>
Fri Dec 30 10:52:18 2016 S=1.62 Km/hr
</name>
<styleUrl>
#styleMap_TLP_Normal
</styleUrl>
<Point>
<coordinates>
-64.9968262,-10.8170767,154.59
</coordinates>
</Point>
</Placemark>
<Placemark>
<name>
Fri Dec 30 10:52:28 2016 S=1.14 Km/hr
</name>
<styleUrl>
#styleMap_TLP_Normal
</styleUrl>
<Point>
<coordinates>
-64.9967575,-10.8170204,154.88
</coordinates>
</Point>
</Placemark>
<Placemark>
<name>
Fri Dec 30 10:52:38 2016 S=0.67 Km/hr
</name>
<styleUrl>
#styleMap_TLP_Normal
</styleUrl>
<Point>
<coordinates>
-64.9967499,-10.8170013,154.71
</coordinates>
</Point>
</Placemark>
<Placemark>
<name>
Fri Dec 30 10:52:48 2016 S=1.72 Km/hr
</name>
<styleUrl>
#styleMap_TLP_Normal
</styleUrl>
<Point>
<coordinates>
-64.9967346,-10.8170099,154.79
</coordinates>
</Point>
</Placemark>
<Placemark>
<name>
Fri Dec 30 10:52:58 2016 S=0.81 Km/hr
</name>
<styleUrl>
#styleMap_TLP_Normal
</styleUrl>
<Point>
<coordinates>
-64.9966278,-10.8169947,153.70
</coordinates>
</Point>
</Placemark>
<Placemark>
<name>
Fri Dec 30 10:53:08 2016 S=0.54 Km/hr
</name>
<styleUrl>
#styleMap_TLP_Normal
</styleUrl>
<Point>
<coordinates>
-64.9965668,-10.8169975,152.95
</coordinates>
</Point>
</Placemark>
<Placemark>
<name>
Fri Dec 30 10:53:18 2016 S=0.97 Km/hr
</name>
<styleUrl>
#styleMap_TLP_Normal
</styleUrl>
<Point>
<coordinates>
-64.9965134,-10.8169594,152.74
</coordinates>
</Point>
</Placemark>
<Placemark>
<name>
Fri Dec 30 10:53:28 2016 S=1.73 Km/hr
</name>
<styleUrl>
#styleMap_TLP_Normal
</styleUrl>
<Point>
<coordinates>
-64.9963989,-10.8169470,152.36
</coordinates>
</Point>
</Placemark>
<Placemark>
<name>
Fri Dec 30 10:53:38 2016 S=0.12 Km/hr
</name>
<styleUrl>
#styleMap_TLP_Normal
</styleUrl>
<Point>
<coordinates>
-64.9963684,-10.8169785,151.97
</coordinates>
</Point>
</Placemark>
<Placemark>
<name>
Fri Dec 30 10:53:48 2016 S=0.53 Km/hr
</name>
<styleUrl>
#styleMap_TLP_Normal
</styleUrl>
<Point>
<coordinates>
-64.9963608,-10.8169718,152.93
</coordinates>
</Point>
</Placemark>
<Placemark>
<name>
Fri Dec 30 10:53:58 2016 S=0.93 Km/hr
</name>
<styleUrl>
#styleMap_TLP_Normal
</styleUrl>
<Point>
<coordinates>
-64.9963303,-10.8169031,152.89
</coordinates>
</Point>
</Placemark>
<Placemark>
<name>
Fri Dec 30 10:54:08 2016 S=0.90 Km/hr
</name>
<styleUrl>
#styleMap_TLP_Normal
</styleUrl>
<Point>
<coordinates>
-64.9963303,-10.8168802,153.34
</coordinates>
</Point>
</Placemark>
<Placemark>
<name>
Fri Dec 30 10:54:18 2016 S=1.37 Km/hr
</name>
<styleUrl>
#styleMap_TLP_Normal
</styleUrl>
<Point>
<coordinates>
-64.9962463,-10.8169079,153.99
</coordinates>
</Point>
</Placemark>
<Placemark>
<name>
Fri Dec 30 10:54:28 2016 S=0.17 Km/hr
</name>
<styleUrl>
#styleMap_TLP_Normal
</styleUrl>
<Point>
<coordinates>
-64.9962463,-10.8168974,154.16
</coordinates>
</Point>
</Placemark>
<Placemark>
<name>
Fri Dec 30 10:54:38 2016 S=0.77 Km/hr
</name>
<styleUrl>
#styleMap_TLP_Normal
</styleUrl>
<Point>
<coordinates>
-64.9962311,-10.8168974,153.88
</coordinates>
</Point>
</Placemark>
<Placemark>
<name>
Fri Dec 30 10:54:48 2016 S=0.69 Km/hr
</name>
<styleUrl>
#styleMap_TLP_Normal
</styleUrl>
<Point>
<coordinates>
-64.9962158,-10.8169127,153.78
</coordinates>
</Point>
</Placemark>
<Placemark>
<name>
Fri Dec 30 10:54:58 2016 S=0.50 Km/hr
</name>
<styleUrl>
#styleMap_TLP_Normal
</styleUrl>
<Point>
<coordinates>
-64.9961929,-10.8169117,153.58
</coordinates>
</Point>
</Placemark>
<Placemark>
<name>
Fri Dec 30 10:55:08 2016 S=0.53 Km/hr
</name>
<styleUrl>
#styleMap_TLP_Normal
</styleUrl>
<Point>
<coordinates>
-64.9961853,-10.8169165,153.55
</coordinates>
</Point>
</Placemark>
<Placemark>
<name>
Fri Dec 30 10:55:18 2016 S=0.14 Km/hr
</name>
<styleUrl>
#styleMap_TLP_Normal
</styleUrl>
<Point>
<coordinates>
-64.9961472,-10.8169336,152.74
</coordinates>
</Point>
</Placemark>
<Placemark>
<name>
Fri Dec 30 10:55:28 2016 S=0.22 Km/hr
</name>
<styleUrl>
#styleMap_TLP_Normal
</styleUrl>
<Point>
<coordinates>
-64.9961472,-10.8169346,152.71
</coordinates>
</Point>
</Placemark>
<Placemark>
<name>
Fri Dec 30 10:55:38 2016 S=1.32 Km/hr
</name>
<styleUrl>
#styleMap_TLP_Normal
</styleUrl>
<Point>
<coordinates>
-64.9960938,-10.8169451,151.08
</coordinates>
</Point>
</Placemark>
<Placemark>
<name>
Fri Dec 30 10:55:48 2016 S=1.02 Km/hr
</name>
<styleUrl>
#styleMap_TLP_Normal
</styleUrl>
<Point>
<coordinates>
-64.9960785,-10.8169136,153.89
</coordinates>
</Point>
</Placemark>
<Placemark>
<name>
Fri Dec 30 10:55:58 2016 S=1.21 Km/hr
</name>
<styleUrl>
#styleMap_TLP_Normal
</styleUrl>
<Point>
<coordinates>
-64.9960785,-10.8169003,153.69
</coordinates>
</Point>
</Placemark>
<Placemark>
<name>
Fri Dec 30 10:56:08 2016 S=1.10 Km/hr
</name>
<styleUrl>
#styleMap_TLP_Normal
</styleUrl>
<Point>
<coordinates>
-64.9960861,-10.8168793,152.16
</coordinates>
</Point>
</Placemark>
<Placemark>
<name>
Fri Dec 30 10:56:18 2016 S=0.43 Km/hr
</name>
<styleUrl>
#styleMap_TLP_Normal
</styleUrl>
<Point>
<coordinates>
-64.9960861,-10.8168602,152.44
</coordinates>
</Point>
</Placemark>
<Placemark>
<name>
Fri Dec 30 10:56:28 2016 S=0.80 Km/hr
</name>
<styleUrl>
#styleMap_TLP_Normal
</styleUrl>
<Point>
<coordinates>
-64.9961243,-10.8168564,152.62
</coordinates>
</Point>
</Placemark>
<Placemark>
<name>
Fri Dec 30 10:56:38 2016 S=0.36 Km/hr
</name>
<styleUrl>
#styleMap_TLP_Normal
</styleUrl>
<Point>
<coordinates>
-64.9961090,-10.8168707,152.32
</coordinates>
</Point>
</Placemark>
<Placemark>
<name>
Fri Dec 30 10:56:48 2016 S=0.90 Km/hr
</name>
<styleUrl>
#styleMap_TLP_Normal
</styleUrl>
<Point>
<coordinates>
-64.9961166,-10.8168764,152.32
</coordinates>
</Point>
</Placemark>
<Placemark>
<name>
Fri Dec 30 10:56:58 2016 S=1.05 Km/hr
</name>
<styleUrl>
#styleMap_TLP_Normal
</styleUrl>
<Point>
<coordinates>
-64.9961166,-10.8168755,152.27
</coordinates>
</Point>
</Placemark>
<Placemark>
<name>
Fri Dec 30 10:57:08 2016 S=0.59 Km/hr
</name>
<styleUrl>
#styleMap_TLP_Normal
</styleUrl>
<Point>
<coordinates>
-64.9961166,-10.8168774,152.27
</coordinates>
</Point>
</Placemark>
<Placemark>
<name>
Fri Dec 30 10:57:18 2016 S=0.12 Km/hr
</name>
<styleUrl>
#styleMap_TLP_Normal
</styleUrl>
<Point>
<coordinates>
-64.9961166,-10.8168631,152.22
</coordinates>
</Point>
</Placemark>
<Placemark>
<name>
Fri Dec 30 10:57:28 2016 S=1.65 Km/hr
</name>
<styleUrl>
#styleMap_TLP_Normal
</styleUrl>
<Point>
<coordinates>
-64.9961014,-10.8168669,152.20
</coordinates>
</Point>
</Placemark>
<Placemark>
<name>
Fri Dec 30 10:57:38 2016 S=0.95 Km/hr
</name>
<styleUrl>
#styleMap_TLP_Normal
</styleUrl>
<Point>
<coordinates>
-64.9960632,-10.8169212,152.32
</coordinates>
</Point>
</Placemark>
<Placemark>
<name>
Fri Dec 30 10:57:48 2016 S=0.49 Km/hr
</name>
<styleUrl>
#styleMap_TLP_Normal
</styleUrl>
<Point>
<coordinates>
-64.9960480,-10.8169365,152.20
</coordinates>
</Point>
</Placemark>
<Placemark>
<name>
Fri Dec 30 10:57:58 2016 S=0.78 Km/hr
</name>
<styleUrl>
#styleMap_TLP_Normal
</styleUrl>
<Point>
<coordinates>
-64.9960403,-10.8169384,152.21
</coordinates>
</Point>
</Placemark>
<Placemark>
<name>
Fri Dec 30 10:58:08 2016 S=1.10 Km/hr
</name>
<styleUrl>
#styleMap_TLP_Normal
</styleUrl>
<Point>
<coordinates>
-64.9960938,-10.8169107,151.89
</coordinates>
</Point>
</Placemark>
<Placemark>
<name>
Fri Dec 30 10:58:18 2016 S=1.36 Km/hr
</name>
<styleUrl>
#styleMap_TLP_Normal
</styleUrl>
<Point>
<coordinates>
-64.9961090,-10.8169165,152.16
</coordinates>
</Point>
</Placemark>
<Placemark>
<name>
Fri Dec 30 10:58:28 2016 S=1.42 Km/hr
</name>
<styleUrl>
#styleMap_TLP_Normal
</styleUrl>
<Point>
<coordinates>
-64.9961319,-10.8169518,151.60
</coordinates>
</Point>
</Placemark>
<Placemark>
<name>
Fri Dec 30 10:58:38 2016 S=0.40 Km/hr
</name>
<styleUrl>
#styleMap_TLP_Normal
</styleUrl>
<Point>
<coordinates>
-64.9961166,-10.8169832,151.62
</coordinates>
</Point>
</Placemark>
<Placemark>
<name>
Fri Dec 30 10:58:48 2016 S=0.13 Km/hr
</name>
<styleUrl>
#styleMap_TLP_Normal
</styleUrl>
<Point>
<coordinates>
-64.9961166,-10.8169775,151.75
</coordinates>
</Point>
</Placemark>
<Placemark>
<name>
Fri Dec 30 10:58:58 2016 S=0.14 Km/hr
</name>
<styleUrl>
#styleMap_TLP_Normal
</styleUrl>
<Point>
<coordinates>
-64.9961090,-10.8169527,151.50
</coordinates>
</Point>
</Placemark>
<Placemark>
<name>
Fri Dec 30 10:59:08 2016 S=0.29 Km/hr
</name>
<styleUrl>
#styleMap_TLP_Normal
</styleUrl>
<Point>
<coordinates>
-64.9961472,-10.8169603,151.77
</coordinates>
</Point>
</Placemark>
<Placemark>
<name>
Fri Dec 30 10:59:18 2016 S=0.23 Km/hr
</name>
<styleUrl>
#styleMap_TLP_Normal
</styleUrl>
<Point>
<coordinates>
-64.9961700,-10.8169594,151.57
</coordinates>
</Point>
</Placemark>
<Placemark>
<name>
Fri Dec 30 10:59:28 2016 S=0.20 Km/hr
</name>
<styleUrl>
#styleMap_TLP_Normal
</styleUrl>
<Point>
<coordinates>
-64.9962006,-10.8169537,150.84
</coordinates>
</Point>
</Placemark>
<Placemark>
<name>
Fri Dec 30 10:59:38 2016 S=1.72 Km/hr
</name>
<styleUrl>
#styleMap_TLP_Normal
</styleUrl>
<Point>
<coordinates>
-64.9961624,-10.8169737,150.86
</coordinates>
</Point>
</Placemark>
<Placemark>
<name>
Fri Dec 30 10:59:48 2016 S=1.03 Km/hr
</name>
<styleUrl>
#styleMap_TLP_Normal
</styleUrl>
<Point>
<coordinates>
-64.9961548,-10.8169756,150.75
</coordinates>
</Point>
</Placemark>
<Placemark>
<name>
Fri Dec 30 10:59:58 2016 S=1.03 Km/hr
</name>
<styleUrl>
#styleMap_TLP_Normal
</styleUrl>
<Point>
<coordinates>
-64.9961472,-10.8169775,150.77
</coordinates>
</Point>
</Placemark>
<Placemark>
<name>
Fri Dec 30 11:00:08 2016 S=1.04 Km/hr
</name>
<styleUrl>
#styleMap_TLP_Normal
</styleUrl>
<Point>
<coordinates>
-64.9961395,-10.8169689,150.93
</coordinates>
</Point>
</Placemark>
<Placemark>
<name>
Fri Dec 30 11:00:18 2016 S=0.24 Km/hr
</name>
<styleUrl>
#styleMap_TLP_Normal
</styleUrl>
<Point>
<coordinates>
-64.9961395,-10.8169823,150.81
</coordinates>
</Point>
</Placemark>
<Placemark>
<name>
Fri Dec 30 11:00:28 2016 S=0.46 Km/hr
</name>
<styleUrl>
#styleMap_TLP_Normal
</styleUrl>
<Point>
<coordinates>
-64.9961472,-10.8169823,150.80
</coordinates>
</Point>
</Placemark>
<Placemark>
<name>
Fri Dec 30 11:00:38 2016 S=1.50 Km/hr
</name>
<styleUrl>
#styleMap_TLP_Normal
</styleUrl>
<Point>
<coordinates>
-64.9961700,-10.8169632,149.41
</coordinates>
</Point>
</Placemark>
<Placemark>
<name>
Fri Dec 30 11:00:48 2016 S=0.69 Km/hr
</name>
<styleUrl>
#styleMap_TLP_Normal
</styleUrl>
<Point>
<coordinates>
-64.9962006,-10.8169641,147.96
</coordinates>
</Point>
</Placemark>
<Placemark>
<name>
Fri Dec 30 11:00:58 2016 S=0.90 Km/hr
</name>
<styleUrl>
#styleMap_TLP_Normal
</styleUrl>
<Point>
<coordinates>
-64.9962234,-10.8169413,147.63
</coordinates>
</Point>
</Placemark>
<Placemark>
<name>
Fri Dec 30 11:01:08 2016 S=0.25 Km/hr
</name>
<styleUrl>
#styleMap_TLP_Normal
</styleUrl>
<Point>
<coordinates>
-64.9962387,-10.8169460,147.60
</coordinates>
</Point>
</Placemark>
<Placemark>
<name>
Fri Dec 30 11:01:18 2016 S=1.26 Km/hr
</name>
<styleUrl>
#styleMap_TLP_Normal
</styleUrl>
<Point>
<coordinates>
-64.9962311,-10.8169622,147.55
</coordinates>
</Point>
</Placemark>
<Placemark>
<name>
Fri Dec 30 11:01:28 2016 S=1.61 Km/hr
</name>
<styleUrl>
#styleMap_TLP_Normal
</styleUrl>
<Point>
<coordinates>
-64.9962616,-10.8169556,148.59
</coordinates>
</Point>
</Placemark>
<Placemark>
<name>
Fri Dec 30 11:01:38 2016 S=1.10 Km/hr
</name>
<styleUrl>
#styleMap_TLP_Normal
</styleUrl>
<Point>
<coordinates>
-64.9962311,-10.8169594,147.55
</coordinates>
</Point>
</Placemark>
<Placemark>
<name>
Fri Dec 30 11:01:48 2016 S=1.12 Km/hr
</name>
<styleUrl>
#styleMap_TLP_Normal
</styleUrl>
<Point>
<coordinates>
-64.9962006,-10.8170042,147.05
</coordinates>
</Point>
</Placemark>
<Placemark>
<name>
Fri Dec 30 11:01:58 2016 S=0.46 Km/hr
</name>
<styleUrl>
#styleMap_TLP_Normal
</styleUrl>
<Point>
<coordinates>
-64.9961777,-10.8170080,147.25
</coordinates>
</Point>
</Placemark>
<Placemark>
<name>
Fri Dec 30 11:02:08 2016 S=1.79 Km/hr
</name>
<styleUrl>
#styleMap_TLP_Normal
</styleUrl>
<Point>
<coordinates>
-64.9961929,-10.8170204,147.41
</coordinates>
</Point>
</Placemark>
<Placemark>
<name>
Fri Dec 30 11:02:18 2016 S=0.11 Km/hr
</name>
<styleUrl>
#styleMap_TLP_Normal
</styleUrl>
<Point>
<coordinates>
-64.9961853,-10.8170080,147.85
</coordinates>
</Point>
</Placemark>
<Placemark>
<name>
Fri Dec 30 11:02:28 2016 S=0.54 Km/hr
</name>
<styleUrl>
#styleMap_TLP_Normal
</styleUrl>
<Point>
<coordinates>
-64.9961777,-10.8169928,148.08
</coordinates>
</Point>
</Placemark>
<Placemark>
<name>
Fri Dec 30 11:02:38 2016 S=0.71 Km/hr
</name>
<styleUrl>
#styleMap_TLP_Normal
</styleUrl>
<Point>
<coordinates>
-64.9961700,-10.8169689,147.54
</coordinates>
</Point>
</Placemark>
<Placemark>
<name>
Fri Dec 30 11:02:48 2016 S=1.51 Km/hr
</name>
<styleUrl>
#styleMap_TLP_Normal
</styleUrl>
<Point>
<coordinates>
-64.9961700,-10.8169775,147.58
</coordinates>
</Point>
</Placemark>
<Placemark>
<name>
Fri Dec 30 11:02:58 2016 S=0.52 Km/hr
</name>
<styleUrl>
#styleMap_TLP_Normal
</styleUrl>
<Point>
<coordinates>
-64.9961929,-10.8169785,150.29
</coordinates>
</Point>
</Placemark>
<Placemark>
<name>
Fri Dec 30 11:03:08 2016 S=0.95 Km/hr
</name>
<styleUrl>
#styleMap_TLP_Normal
</styleUrl>
<Point>
<coordinates>
-64.9961777,-10.8169880,150.56
</coordinates>
</Point>
</Placemark>
<Placemark>
<name>
Fri Dec 30 11:03:18 2016 S=0.18 Km/hr
</name>
<styleUrl>
#styleMap_TLP_Normal
</styleUrl>
<Point>
<coordinates>
-64.9961472,-10.8170080,152.63
</coordinates>
</Point>
</Placemark>
<Placemark>
<name>
Fri Dec 30 11:03:28 2016 S=0.97 Km/hr
</name>
<styleUrl>
#styleMap_TLP_Normal
</styleUrl>
<Point>
<coordinates>
-64.9961472,-10.8169985,152.61
</coordinates>
</Point>
</Placemark>
<Placemark>
<name>
Fri Dec 30 11:03:38 2016 S=0.47 Km/hr
</name>
<styleUrl>
#styleMap_TLP_Normal
</styleUrl>
<Point>
<coordinates>
-64.9961548,-10.8169909,152.64
</coordinates>
</Point>
</Placemark>
<Placemark>
<name>
Fri Dec 30 11:03:48 2016 S=0.14 Km/hr
</name>
<styleUrl>
#styleMap_TLP_Normal
</styleUrl>
<Point>
<coordinates>
-64.9961472,-10.8169889,152.65
</coordinates>
</Point>
</Placemark>
<Placemark>
<name>
Fri Dec 30 11:03:58 2016 S=0.95 Km/hr
</name>
<styleUrl>
#styleMap_TLP_Normal
</styleUrl>
<Point>
<coordinates>
-64.9961548,-10.8169775,152.65
</coordinates>
</Point>
</Placemark>
<Placemark>
<name>
Fri Dec 30 11:04:08 2016 S=0.98 Km/hr
</name>
<styleUrl>
#styleMap_TLP_Normal
</styleUrl>
<Point>
<coordinates>
-64.9961548,-10.8169851,152.65
</coordinates>
</Point>
</Placemark>
<Placemark>
<name>
Fri Dec 30 11:04:18 2016 S=0.98 Km/hr
</name>
<styleUrl>
#styleMap_TLP_Normal
</styleUrl>
<Point>
<coordinates>
-64.9961395,-10.8169861,152.62
</coordinates>
</Point>
</Placemark>
<Placemark>
<name>
Fri Dec 30 11:04:28 2016 S=0.81 Km/hr
</name>
<styleUrl>
#styleMap_TLP_Normal
</styleUrl>
<Point>
<coordinates>
-64.9961472,-10.8170090,152.56
</coordinates>
</Point>
</Placemark>
<Placemark>
<name>
Fri Dec 30 11:04:38 2016 S=2.84 Km/hr
</name>
<styleUrl>
#styleMap_TLP_Normal
</styleUrl>
<Point>
<coordinates>
-64.9961700,-10.8170118,152.11
</coordinates>
</Point>
</Placemark>
<Placemark>
<name>
Fri Dec 30 11:04:48 2016 S=1.07 Km/hr
</name>
<styleUrl>
#styleMap_TLP_Normal
</styleUrl>
<Point>
<coordinates>
-64.9961929,-10.8170252,152.33
</coordinates>
</Point>
</Placemark>
<Placemark>
<name>
Fri Dec 30 11:04:58 2016 S=0.68 Km/hr
</name>
<styleUrl>
#styleMap_TLP_Normal
</styleUrl>
<Point>
<coordinates>
-64.9962234,-10.8170481,151.95
</coordinates>
</Point>
</Placemark>
<Placemark>
<name>
Fri Dec 30 11:05:08 2016 S=1.15 Km/hr
</name>
<styleUrl>
#styleMap_TLP_Normal
</styleUrl>
<Point>
<coordinates>
-64.9962540,-10.8170395,152.03
</coordinates>
</Point>
</Placemark>
<Placemark>
<name>
Fri Dec 30 11:05:18 2016 S=0.34 Km/hr
</name>
<styleUrl>
#styleMap_TLP_Normal
</styleUrl>
<Point>
<coordinates>
-64.9962692,-10.8170052,151.87
</coordinates>
</Point>
</Placemark>
<Placemark>
<name>
Fri Dec 30 11:05:28 2016 S=0.80 Km/hr
</name>
<styleUrl>
#styleMap_TLP_Normal
</styleUrl>
<Point>
<coordinates>
-64.9962616,-10.8170156,151.86
</coordinates>
</Point>
</Placemark>
<Placemark>
<name>
Fri Dec 30 11:05:38 2016 S=0.30 Km/hr
</name>
<styleUrl>
#styleMap_TLP_Normal
</styleUrl>
<Point>
<coordinates>
-64.9962540,-10.8170261,151.87
</coordinates>
</Point>
</Placemark>
<Placemark>
<name>
Fri Dec 30 11:05:48 2016 S=1.78 Km/hr
</name>
<styleUrl>
#styleMap_TLP_Normal
</styleUrl>
<Point>
<coordinates>
-64.9962311,-10.8170214,151.88
</coordinates>
</Point>
</Placemark>
<Placemark>
<name>
Fri Dec 30 11:05:58 2016 S=0.95 Km/hr
</name>
<styleUrl>
#styleMap_TLP_Normal
</styleUrl>
<Point>
<coordinates>
-64.9962158,-10.8169851,152.14
</coordinates>
</Point>
</Placemark>
<Placemark>
<name>
Fri Dec 30 11:06:08 2016 S=1.39 Km/hr
</name>
<styleUrl>
#styleMap_TLP_Normal
</styleUrl>
<Point>
<coordinates>
-64.9962006,-10.8169842,152.16
</coordinates>
</Point>
</Placemark>
<Placemark>
<name>
Fri Dec 30 11:06:18 2016 S=0.37 Km/hr
</name>
<styleUrl>
#styleMap_TLP_Normal
</styleUrl>
<Point>
<coordinates>
-64.9961777,-10.8169765,152.35
</coordinates>
</Point>
</Placemark>
<Placemark>
<name>
Fri Dec 30 11:06:28 2016 S=0.48 Km/hr
</name>
<styleUrl>
#styleMap_TLP_Normal
</styleUrl>
<Point>
<coordinates>
-64.9961700,-10.8170071,150.45
</coordinates>
</Point>
</Placemark>
<Placemark>
<name>
Fri Dec 30 11:06:38 2016 S=1.14 Km/hr
</name>
<styleUrl>
#styleMap_TLP_Normal
</styleUrl>
<Point>
<coordinates>
-64.9961166,-10.8169832,151.44
</coordinates>
</Point>
</Placemark>
<Placemark>
<name>
Fri Dec 30 11:06:48 2016 S=0.44 Km/hr
</name>
<styleUrl>
#styleMap_TLP_Normal
</styleUrl>
<Point>
<coordinates>
-64.9961090,-10.8169737,151.51
</coordinates>
</Point>
</Placemark>
<Placemark>
<name>
Fri Dec 30 11:06:58 2016 S=0.49 Km/hr
</name>
<styleUrl>
#styleMap_TLP_Normal
</styleUrl>
<Point>
<coordinates>
-64.9961090,-10.8169622,151.63
</coordinates>
</Point>
</Placemark>
<Placemark>
<name>
Fri Dec 30 11:07:08 2016 S=0.54 Km/hr
</name>
<styleUrl>
#styleMap_TLP_Normal
</styleUrl>
<Point>
<coordinates>
-64.9961090,-10.8169613,151.63
</coordinates>
</Point>
</Placemark>
<Placemark>
<name>
Fri Dec 30 11:07:18 2016 S=1.12 Km/hr
</name>
<styleUrl>
#styleMap_TLP_Normal
</styleUrl>
<Point>
<coordinates>
-64.9960861,-10.8169765,151.71
</coordinates>
</Point>
</Placemark>
<Placemark>
<name>
Fri Dec 30 11:07:28 2016 S=1.55 Km/hr
</name>
<styleUrl>
#styleMap_TLP_Normal
</styleUrl>
<Point>
<coordinates>
-64.9961166,-10.8169231,151.16
</coordinates>
</Point>
</Placemark>
<Placemark>
<name>
Fri Dec 30 11:07:38 2016 S=1.19 Km/hr
</name>
<styleUrl>
#styleMap_TLP_Normal
</styleUrl>
<Point>
<coordinates>
-64.9961014,-10.8168936,150.55
</coordinates>
</Point>
</Placemark>
<Placemark>
<name>
Fri Dec 30 11:07:48 2016 S=1.72 Km/hr
</name>
<styleUrl>
#styleMap_TLP_Normal
</styleUrl>
<Point>
<coordinates>
-64.9960709,-10.8168945,151.30
</coordinates>
</Point>
</Placemark>
<Placemark>
<name>
Fri Dec 30 11:07:58 2016 S=1.11 Km/hr
</name>
<styleUrl>
#styleMap_TLP_Normal
</styleUrl>
<Point>
<coordinates>
-64.9960632,-10.8168793,152.91
</coordinates>
</Point>
</Placemark>
<Placemark>
<name>
Fri Dec 30 11:08:08 2016 S=1.03 Km/hr
</name>
<styleUrl>
#styleMap_TLP_Normal
</styleUrl>
<Point>
<coordinates>
-64.9960785,-10.8168745,152.98
</coordinates>
</Point>
</Placemark>
<Placemark>
<name>
Fri Dec 30 11:08:18 2016 S=0.88 Km/hr
</name>
<styleUrl>
#styleMap_TLP_Normal
</styleUrl>
<Point>
<coordinates>
-64.9960480,-10.8168831,153.19
</coordinates>
</Point>
</Placemark>
<Placemark>
<name>
Fri Dec 30 11:08:28 2016 S=1.25 Km/hr
</name>
<styleUrl>
#styleMap_TLP_Normal
</styleUrl>
<Point>
<coordinates>
-64.9960022,-10.8169041,153.84
</coordinates>
</Point>
</Placemark>
<Placemark>
<name>
Fri Dec 30 11:08:38 2016 S=0.23 Km/hr
</name>
<styleUrl>
#styleMap_TLP_Normal
</styleUrl>
<Point>
<coordinates>
-64.9959946,-10.8168993,154.03
</coordinates>
</Point>
</Placemark>
<Placemark>
<name>
Fri Dec 30 11:08:48 2016 S=2.07 Km/hr
</name>
<styleUrl>
#styleMap_TLP_Normal
</styleUrl>
<Point>
<coordinates>
-64.9960098,-10.8168850,154.01
</coordinates>
</Point>
</Placemark>
<Placemark>
<name>
Fri Dec 30 11:08:58 2016 S=0.89 Km/hr
</name>
<styleUrl>
#styleMap_TLP_Normal
</styleUrl>
<Point>
<coordinates>
-64.9960175,-10.8168707,153.81
</coordinates>
</Point>
</Placemark>
<Placemark>
<name>
Fri Dec 30 11:09:08 2016 S=0.35 Km/hr
</name>
<styleUrl>
#styleMap_TLP_Normal
</styleUrl>
<Point>
<coordinates>
-64.9960098,-10.8168726,153.74
</coordinates>
</Point>
</Placemark>
<Placemark>
<name>
Fri Dec 30 11:09:18 2016 S=0.62 Km/hr
</name>
<styleUrl>
#styleMap_TLP_Normal
</styleUrl>
<Point>
<coordinates>
-64.9960403,-10.8168697,153.64
</coordinates>
</Point>
</Placemark>
<Placemark>
<name>
Fri Dec 30 11:09:28 2016 S=1.00 Km/hr
</name>
<styleUrl>
#styleMap_TLP_Normal
</styleUrl>
<Point>
<coordinates>
-64.9960327,-10.8168612,153.61
</coordinates>
</Point>
</Placemark>
<Placemark>
<name>
Fri Dec 30 11:09:38 2016 S=0.53 Km/hr
</name>
<styleUrl>
#styleMap_TLP_Normal
</styleUrl>
<Point>
<coordinates>
-64.9960251,-10.8168688,152.81
</coordinates>
</Point>
</Placemark>
<Placemark>
<name>
Fri Dec 30 11:09:48 2016 S=1.17 Km/hr
</name>
<styleUrl>
#styleMap_TLP_Normal
</styleUrl>
<Point>
<coordinates>
-64.9959869,-10.8168650,151.71
</coordinates>
</Point>
</Placemark>
<Placemark>
<name>
Fri Dec 30 11:09:58 2016 S=0.91 Km/hr
</name>
<styleUrl>
#styleMap_TLP_Normal
</styleUrl>
<Point>
<coordinates>
-64.9959946,-10.8168411,152.17
</coordinates>
</Point>
</Placemark>
<Placemark>
<name>
Fri Dec 30 11:10:08 2016 S=0.52 Km/hr
</name>
<styleUrl>
#styleMap_TLP_Normal
</styleUrl>
<Point>
<coordinates>
-64.9960022,-10.8168373,152.14
</coordinates>
</Point>
</Placemark>
<Placemark>
<name>
Fri Dec 30 11:10:18 2016 S=0.94 Km/hr
</name>
<styleUrl>
#styleMap_TLP_Normal
</styleUrl>
<Point>
<coordinates>
-64.9960251,-10.8168516,151.57
</coordinates>
</Point>
</Placemark>
<Placemark>
<name>
Fri Dec 30 11:10:28 2016 S=0.06 Km/hr
</name>
<styleUrl>
#styleMap_TLP_Normal
</styleUrl>
<Point>
<coordinates>
-64.9960175,-10.8168564,151.31
</coordinates>
</Point>
</Placemark>
<Placemark>
<name>
Fri Dec 30 11:10:38 2016 S=0.27 Km/hr
</name>
<styleUrl>
#styleMap_TLP_Normal
</styleUrl>
<Point>
<coordinates>
-64.9960175,-10.8168535,151.41
</coordinates>
</Point>
</Placemark>
<Placemark>
<name>
Fri Dec 30 11:10:48 2016 S=2.82 Km/hr
</name>
<styleUrl>
#styleMap_TLP_Normal
</styleUrl>
<Point>
<coordinates>
-64.9960022,-10.8168850,151.54
</coordinates>
</Point>
</Placemark>
<Placemark>
<name>
Fri Dec 30 11:10:58 2016 S=2.06 Km/hr
</name>
<styleUrl>
#styleMap_TLP_Normal
</styleUrl>
<Point>
<coordinates>
-64.9960403,-10.8170118,152.82
</coordinates>
</Point>
</Placemark>
<Placemark>
<name>
Fri Dec 30 11:11:08 2016 S=0.61 Km/hr
</name>
<styleUrl>
#styleMap_TLP_Normal
</styleUrl>
<Point>
<coordinates>
-64.9960709,-10.8169479,159.61
</coordinates>
</Point>
</Placemark>
<Placemark>
<name>
Fri Dec 30 11:11:18 2016 S=0.67 Km/hr
</name>
<styleUrl>
#styleMap_TLP_Normal
</styleUrl>
<Point>
<coordinates>
-64.9960938,-10.8169470,160.24
</coordinates>
</Point>
</Placemark>
<Placemark>
<name>
Fri Dec 30 11:11:28 2016 S=0.64 Km/hr
</name>
<styleUrl>
#styleMap_TLP_Normal
</styleUrl>
<Point>
<coordinates>
-64.9960861,-10.8169489,160.16
</coordinates>
</Point>
</Placemark>
<Placemark>
<name>
Fri Dec 30 11:11:38 2016 S=0.66 Km/hr
</name>
<styleUrl>
#styleMap_TLP_Normal
</styleUrl>
<Point>
<coordinates>
-64.9960861,-10.8169346,160.12
</coordinates>
</Point>
</Placemark>
<Placemark>
<name>
Fri Dec 30 11:11:48 2016 S=0.87 Km/hr
</name>
<styleUrl>
#styleMap_TLP_Normal
</styleUrl>
<Point>
<coordinates>
-64.9960938,-10.8169184,160.07
</coordinates>
</Point>
</Placemark>
<Placemark>
<name>
Fri Dec 30 11:11:58 2016 S=1.47 Km/hr
</name>
<styleUrl>
#styleMap_TLP_Normal
</styleUrl>
<Point>
<coordinates>
-64.9960709,-10.8169117,159.71
</coordinates>
</Point>
</Placemark>
<Placemark>
<name>
Fri Dec 30 11:12:08 2016 S=0.34 Km/hr
</name>
<styleUrl>
#styleMap_TLP_Normal
</styleUrl>
<Point>
<coordinates>
-64.9960709,-10.8168821,159.59
</coordinates>
</Point>
</Placemark>
<Placemark>
<name>
Fri Dec 30 11:12:18 2016 S=0.50 Km/hr
</name>
<styleUrl>
#styleMap_TLP_Normal
</styleUrl>
<Point>
<coordinates>
-64.9960785,-10.8168812,159.58
</coordinates>
</Point>
</Placemark>
<Placemark>
<name>
Fri Dec 30 11:12:28 2016 S=0.52 Km/hr
</name>
<styleUrl>
#styleMap_TLP_Normal
</styleUrl>
<Point>
<coordinates>
-64.9960709,-10.8168907,159.57
</coordinates>
</Point>
</Placemark>
<Placemark>
<name>
Fri Dec 30 11:12:38 2016 S=0.59 Km/hr
</name>
<styleUrl>
#styleMap_TLP_Normal
</styleUrl>
<Point>
<coordinates>
-64.9960632,-10.8168907,159.55
</coordinates>
</Point>
</Placemark>
<Placemark>
<name>
Fri Dec 30 11:12:48 2016 S=1.46 Km/hr
</name>
<styleUrl>
#styleMap_TLP_Normal
</styleUrl>
<Point>
<coordinates>
-64.9960938,-10.8168459,159.20
</coordinates>
</Point>
</Placemark>
<Placemark>
<name>
Fri Dec 30 11:12:58 2016 S=0.56 Km/hr
</name>
<styleUrl>
#styleMap_TLP_Normal
</styleUrl>
<Point>
<coordinates>
-64.9961243,-10.8168745,157.64
</coordinates>
</Point>
</Placemark>
<Placemark>
<name>
Fri Dec 30 11:13:08 2016 S=0.91 Km/hr
</name>
<styleUrl>
#styleMap_TLP_Normal
</styleUrl>
<Point>
<coordinates>
-64.9961395,-10.8168688,157.64
</coordinates>
</Point>
</Placemark>
<Placemark>
<name>
Fri Dec 30 11:13:18 2016 S=0.47 Km/hr
</name>
<styleUrl>
#styleMap_TLP_Normal
</styleUrl>
<Point>
<coordinates>
-64.9961472,-10.8168573,157.63
</coordinates>
</Point>
</Placemark>
<Placemark>
<name>
Fri Dec 30 11:13:28 2016 S=0.24 Km/hr
</name>
<styleUrl>
#styleMap_TLP_Normal
</styleUrl>
<Point>
<coordinates>
-64.9961395,-10.8168440,157.63
</coordinates>
</Point>
</Placemark>
<Placemark>
<name>
Fri Dec 30 11:13:38 2016 S=0.60 Km/hr
</name>
<styleUrl>
#styleMap_TLP_Normal
</styleUrl>
<Point>
<coordinates>
-64.9961472,-10.8168402,157.66
</coordinates>
</Point>
</Placemark>
<Placemark>
<name>
Fri Dec 30 11:13:48 2016 S=1.21 Km/hr
</name>
<styleUrl>
#styleMap_TLP_Normal
</styleUrl>
<Point>
<coordinates>
-64.9961395,-10.8168297,157.69
</coordinates>
</Point>
</Placemark>
<Placemark>
<name>
Fri Dec 30 11:13:58 2016 S=1.08 Km/hr
</name>
<styleUrl>
#styleMap_TLP_Normal
</styleUrl>
<Point>
<coordinates>
-64.9960861,-10.8168745,157.17
</coordinates>
</Point>
</Placemark>
<Placemark>
<name>
Fri Dec 30 11:14:08 2016 S=0.60 Km/hr
</name>
<styleUrl>
#styleMap_TLP_Normal
</styleUrl>
<Point>
<coordinates>
-64.9960709,-10.8168774,156.38
</coordinates>
</Point>
</Placemark>
<Placemark>
<name>
Fri Dec 30 11:14:18 2016 S=0.50 Km/hr
</name>
<styleUrl>
#styleMap_TLP_Normal
</styleUrl>
<Point>
<coordinates>
-64.9960632,-10.8168774,156.43
</coordinates>
</Point>
</Placemark>
<Placemark>
<name>
Fri Dec 30 11:14:28 2016 S=0.83 Km/hr
</name>
<styleUrl>
#styleMap_TLP_Normal
</styleUrl>
<Point>
<coordinates>
-64.9960709,-10.8168564,156.36
</coordinates>
</Point>
</Placemark>
<Placemark>
<name>
Fri Dec 30 11:14:38 2016 S=0.42 Km/hr
</name>
<styleUrl>
#styleMap_TLP_Normal
</styleUrl>
<Point>
<coordinates>
-64.9960861,-10.8168554,156.39
</coordinates>
</Point>
</Placemark>
<Placemark>
<name>
Fri Dec 30 11:14:48 2016 S=0.97 Km/hr
</name>
<styleUrl>
#styleMap_TLP_Normal
</styleUrl>
<Point>
<coordinates>
-64.9960938,-10.8168430,156.39
</coordinates>
</Point>
</Placemark>
<Placemark>
<name>
Fri Dec 30 11:14:58 2016 S=0.61 Km/hr
</name>
<styleUrl>
#styleMap_TLP_Normal
</styleUrl>
<Point>
<coordinates>
-64.9961014,-10.8168535,156.39
</coordinates>
</Point>
</Placemark>
<Placemark>
<name>
Fri Dec 30 11:15:08 2016 S=0.62 Km/hr
</name>
<styleUrl>
#styleMap_TLP_Normal
</styleUrl>
<Point>
<coordinates>
-64.9961014,-10.8168602,156.41
</coordinates>
</Point>
</Placemark>
<Placemark>
<name>
Fri Dec 30 11:15:18 2016 S=1.34 Km/hr
</name>
<styleUrl>
#styleMap_TLP_Normal
</styleUrl>
<Point>
<coordinates>
-64.9960938,-10.8168783,156.57
</coordinates>
</Point>
</Placemark>
<Placemark>
<name>
Fri Dec 30 11:15:28 2016 S=0.92 Km/hr
</name>
<styleUrl>
#styleMap_TLP_Normal
</styleUrl>
<Point>
<coordinates>
-64.9961243,-10.8168659,156.73
</coordinates>
</Point>
</Placemark>
<Placemark>
<name>
Fri Dec 30 11:15:38 2016 S=1.59 Km/hr
</name>
<styleUrl>
#styleMap_TLP_Normal
</styleUrl>
<Point>
<coordinates>
-64.9961166,-10.8168564,156.88
</coordinates>
</Point>
</Placemark>
<Placemark>
<name>
Fri Dec 30 11:15:48 2016 S=1.96 Km/hr
</name>
<styleUrl>
#styleMap_TLP_Normal
</styleUrl>
<Point>
<coordinates>
-64.9961624,-10.8168211,157.09
</coordinates>
</Point>
</Placemark>
<Placemark>
<name>
Fri Dec 30 11:15:58 2016 S=0.82 Km/hr
</name>
<styleUrl>
#styleMap_TLP_Normal
</styleUrl>
<Point>
<coordinates>
-64.9960556,-10.8167419,157.00
</coordinates>
</Point>
</Placemark>
<Placemark>
<name>
Fri Dec 30 11:16:08 2016 S=1.64 Km/hr
</name>
<styleUrl>
#styleMap_TLP_Normal
</styleUrl>
<Point>
<coordinates>
-64.9961014,-10.8167601,156.57
</coordinates>
</Point>
</Placemark>
<Placemark>
<name>
Fri Dec 30 11:16:18 2016 S=1.60 Km/hr
</name>
<styleUrl>
#styleMap_TLP_Normal
</styleUrl>
<Point>
<coordinates>
-64.9960938,-10.8167963,156.42
</coordinates>
</Point>
</Placemark>
<Placemark>
<name>
Fri Dec 30 11:16:28 2016 S=1.60 Km/hr
</name>
<styleUrl>
#styleMap_TLP_Normal
</styleUrl>
<Point>
<coordinates>
-64.9960861,-10.8168182,155.99
</coordinates>
</Point>
</Placemark>
<Placemark>
<name>
Fri Dec 30 11:16:38 2016 S=1.77 Km/hr
</name>
<styleUrl>
#styleMap_TLP_Normal
</styleUrl>
<Point>
<coordinates>
-64.9961166,-10.8167896,155.79
</coordinates>
</Point>
</Placemark>
<Placemark>
<name>
Fri Dec 30 11:16:48 2016 S=0.59 Km/hr
</name>
<styleUrl>
#styleMap_TLP_Normal
</styleUrl>
<Point>
<coordinates>
-64.9961395,-10.8167944,155.87
</coordinates>
</Point>
</Placemark>
<Placemark>
<name>
Fri Dec 30 11:16:58 2016 S=1.22 Km/hr
</name>
<styleUrl>
#styleMap_TLP_Normal
</styleUrl>
<Point>
<coordinates>
-64.9961090,-10.8167906,155.59
</coordinates>
</Point>
</Placemark>
<Placemark>
<name>
Fri Dec 30 11:17:08 2016 S=0.52 Km/hr
</name>
<styleUrl>
#styleMap_TLP_Normal
</styleUrl>
<Point>
<coordinates>
-64.9961090,-10.8167543,155.59
</coordinates>
</Point>
</Placemark>
<Placemark>
<name>
Fri Dec 30 11:17:18 2016 S=0.49 Km/hr
</name>
<styleUrl>
#styleMap_TLP_Normal
</styleUrl>
<Point>
<coordinates>
-64.9961166,-10.8167534,155.54
</coordinates>
</Point>
</Placemark>
<Placemark>
<name>
Fri Dec 30 11:17:28 2016 S=0.71 Km/hr
</name>
<styleUrl>
#styleMap_TLP_Normal
</styleUrl>
<Point>
<coordinates>
-64.9961166,-10.8168001,153.78
</coordinates>
</Point>
</Placemark>
<Placemark>
<name>
Fri Dec 30 11:17:38 2016 S=0.65 Km/hr
</name>
<styleUrl>
#styleMap_TLP_Normal
</styleUrl>
<Point>
<coordinates>
-64.9961243,-10.8167934,153.72
</coordinates>
</Point>
</Placemark>
<Placemark>
<name>
Fri Dec 30 11:17:48 2016 S=1.30 Km/hr
</name>
<styleUrl>
#styleMap_TLP_Normal
</styleUrl>
<Point>
<coordinates>
-64.9961472,-10.8167601,157.53
</coordinates>
</Point>
</Placemark>
<Placemark>
<name>
Fri Dec 30 11:17:58 2016 S=0.83 Km/hr
</name>
<styleUrl>
#styleMap_TLP_Normal
</styleUrl>
<Point>
<coordinates>
-64.9961929,-10.8167238,159.82
</coordinates>
</Point>
</Placemark>
<Placemark>
<name>
Fri Dec 30 11:18:08 2016 S=1.34 Km/hr
</name>
<styleUrl>
#styleMap_TLP_Normal
</styleUrl>
<Point>
<coordinates>
-64.9961624,-10.8167324,159.08
</coordinates>
</Point>
</Placemark>
<Placemark>
<name>
Fri Dec 30 11:18:18 2016 S=0.97 Km/hr
</name>
<styleUrl>
#styleMap_TLP_Normal
</styleUrl>
<Point>
<coordinates>
-64.9961319,-10.8167315,159.79
</coordinates>
</Point>
</Placemark>
<Placemark>
<name>
Fri Dec 30 11:18:28 2016 S=0.54 Km/hr
</name>
<styleUrl>
#styleMap_TLP_Normal
</styleUrl>
<Point>
<coordinates>
-64.9961319,-10.8167315,160.09
</coordinates>
</Point>
</Placemark>
<Placemark>
<name>
Fri Dec 30 11:18:38 2016 S=0.42 Km/hr
</name>
<styleUrl>
#styleMap_TLP_Normal
</styleUrl>
<Point>
<coordinates>
-64.9961319,-10.8167458,160.08
</coordinates>
</Point>
</Placemark>
<Placemark>
<name>
Fri Dec 30 11:18:48 2016 S=1.39 Km/hr
</name>
<styleUrl>
#styleMap_TLP_Normal
</styleUrl>
<Point>
<coordinates>
-64.9961319,-10.8167343,159.85
</coordinates>
</Point>
</Placemark>
<Placemark>
<name>
Fri Dec 30 11:18:58 2016 S=1.41 Km/hr
</name>
<styleUrl>
#styleMap_TLP_Normal
</styleUrl>
<Point>
<coordinates>
-64.9961319,-10.8167458,159.58
</coordinates>
</Point>
</Placemark>
<Placemark>
<name>
Fri Dec 30 11:19:08 2016 S=0.99 Km/hr
</name>
<styleUrl>
#styleMap_TLP_Normal
</styleUrl>
<Point>
<coordinates>
-64.9960709,-10.8167591,158.32
</coordinates>
</Point>
</Placemark>
<Placemark>
<name>
Fri Dec 30 11:19:18 2016 S=0.47 Km/hr
</name>
<styleUrl>
#styleMap_TLP_Normal
</styleUrl>
<Point>
<coordinates>
-64.9960632,-10.8167353,157.95
</coordinates>
</Point>
</Placemark>
<Placemark>
<name>
Fri Dec 30 11:19:28 2016 S=1.27 Km/hr
</name>
<styleUrl>
#styleMap_TLP_Normal
</styleUrl>
<Point>
<coordinates>
-64.9960480,-10.8167152,154.30
</coordinates>
</Point>
</Placemark>
<Placemark>
<name>
Fri Dec 30 11:19:38 2016 S=3.04 Km/hr
</name>
<styleUrl>
#styleMap_TLP_Normal
</styleUrl>
<Point>
<coordinates>
-64.9959946,-10.8167505,153.20
</coordinates>
</Point>
</Placemark>
<Placemark>
<name>
Fri Dec 30 11:19:48 2016 S=1.82 Km/hr
</name>
<styleUrl>
#styleMap_TLP_Normal
</styleUrl>
<Point>
<coordinates>
-64.9959564,-10.8168278,154.10
</coordinates>
</Point>
</Placemark>
<Placemark>
<name>
Fri Dec 30 11:19:58 2016 S=4.64 Km/hr
</name>
<styleUrl>
#styleMap_TLP_Normal
</styleUrl>
<Point>
<coordinates>
-64.9960098,-10.8168135,154.81
</coordinates>
</Point>
</Placemark>
<Placemark>
<name>
Fri Dec 30 11:20:08 2016 S=2.72 Km/hr
</name>
<styleUrl>
#styleMap_TLP_Normal
</styleUrl>
<Point>
<coordinates>
-64.9960556,-10.8167849,155.71
</coordinates>
</Point>
</Placemark>
<Placemark>
<name>
Fri Dec 30 11:20:18 2016 S=0.62 Km/hr
</name>
<styleUrl>
#styleMap_TLP_Normal
</styleUrl>
<Point>
<coordinates>
-64.9960556,-10.8167353,155.85
</coordinates>
</Point>
</Placemark>
<Placemark>
<name>
Fri Dec 30 11:20:28 2016 S=0.56 Km/hr
</name>
<styleUrl>
#styleMap_TLP_Normal
</styleUrl>
<Point>
<coordinates>
-64.9960556,-10.8167429,155.86
</coordinates>
</Point>
</Placemark>
<Placemark>
<name>
Fri Dec 30 11:20:38 2016 S=2.07 Km/hr
</name>
<styleUrl>
#styleMap_TLP_Normal
</styleUrl>
<Point>
<coordinates>
-64.9960480,-10.8168068,150.59
</coordinates>
</Point>
</Placemark>
<Placemark>
<name>
Fri Dec 30 11:20:48 2016 S=0.53 Km/hr
</name>
<styleUrl>
#styleMap_TLP_Normal
</styleUrl>
<Point>
<coordinates>
-64.9961166,-10.8168249,148.87
</coordinates>
</Point>
</Placemark>
<Placemark>
<name>
Fri Dec 30 11:20:58 2016 S=0.95 Km/hr
</name>
<styleUrl>
#styleMap_TLP_Normal
</styleUrl>
<Point>
<coordinates>
-64.9961166,-10.8168364,149.81
</coordinates>
</Point>
</Placemark>
<Placemark>
<name>
Fri Dec 30 11:21:08 2016 S=0.72 Km/hr
</name>
<styleUrl>
#styleMap_TLP_Normal
</styleUrl>
<Point>
<coordinates>
-64.9961014,-10.8168287,149.71
</coordinates>
</Point>
</Placemark>
<Placemark>
<name>
Fri Dec 30 11:21:18 2016 S=0.26 Km/hr
</name>
<styleUrl>
#styleMap_TLP_Normal
</styleUrl>
<Point>
<coordinates>
-64.9961395,-10.8167648,150.16
</coordinates>
</Point>
</Placemark>
<Placemark>
<name>
Fri Dec 30 11:21:28 2016 S=0.80 Km/hr
</name>
<styleUrl>
#styleMap_TLP_Normal
</styleUrl>
<Point>
<coordinates>
-64.9961395,-10.8167419,150.14
</coordinates>
</Point>
</Placemark>
<Placemark>
<name>
Fri Dec 30 11:21:38 2016 S=0.92 Km/hr
</name>
<styleUrl>
#styleMap_TLP_Normal
</styleUrl>
<Point>
<coordinates>
-64.9961395,-10.8167076,149.92
</coordinates>
</Point>
</Placemark>
<Placemark>
<name>
Fri Dec 30 11:21:48 2016 S=0.58 Km/hr
</name>
<styleUrl>
#styleMap_TLP_Normal
</styleUrl>
<Point>
<coordinates>
-64.9961395,-10.8166904,149.00
</coordinates>
</Point>
</Placemark>
<Placemark>
<name>
Fri Dec 30 11:21:58 2016 S=1.10 Km/hr
</name>
<styleUrl>
#styleMap_TLP_Normal
</styleUrl>
<Point>
<coordinates>
-64.9961166,-10.8166971,148.90
</coordinates>
</Point>
</Placemark>
<Placemark>
<name>
Fri Dec 30 11:22:08 2016 S=1.34 Km/hr
</name>
<styleUrl>
#styleMap_TLP_Normal
</styleUrl>
<Point>
<coordinates>
-64.9961014,-10.8167305,149.32
</coordinates>
</Point>
</Placemark>
<Placemark>
<name>
Fri Dec 30 11:22:18 2016 S=2.83 Km/hr
</name>
<styleUrl>
#styleMap_TLP_Normal
</styleUrl>
<Point>
<coordinates>
-64.9961166,-10.8168097,149.48
</coordinates>
</Point>
</Placemark>
<Placemark>
<name>
Fri Dec 30 11:22:28 2016 S=1.28 Km/hr
</name>
<styleUrl>
#styleMap_TLP_Normal
</styleUrl>
<Point>
<coordinates>
-64.9961014,-10.8168554,148.48
</coordinates>
</Point>
</Placemark>
<Placemark>
<name>
Fri Dec 30 11:22:38 2016 S=0.15 Km/hr
</name>
<styleUrl>
#styleMap_TLP_Normal
</styleUrl>
<Point>
<coordinates>
-64.9960861,-10.8168440,148.64
</coordinates>
</Point>
</Placemark>
<Placemark>
<name>
Fri Dec 30 11:22:48 2016 S=0.82 Km/hr
</name>
<styleUrl>
#styleMap_TLP_Normal
</styleUrl>
<Point>
<coordinates>
-64.9960861,-10.8168488,148.63
</coordinates>
</Point>
</Placemark>
<Placemark>
<name>
Fri Dec 30 11:22:58 2016 S=1.36 Km/hr
</name>
<styleUrl>
#styleMap_TLP_Normal
</styleUrl>
<Point>
<coordinates>
-64.9961319,-10.8168640,147.02
</coordinates>
</Point>
</Placemark>
<Placemark>
<name>
Fri Dec 30 11:23:08 2016 S=0.99 Km/hr
</name>
<styleUrl>
#styleMap_TLP_Normal
</styleUrl>
<Point>
<coordinates>
-64.9961090,-10.8168678,147.38
</coordinates>
</Point>
</Placemark>
<Placemark>
<name>
Fri Dec 30 11:23:18 2016 S=0.69 Km/hr
</name>
<styleUrl>
#styleMap_TLP_Normal
</styleUrl>
<Point>
<coordinates>
-64.9961090,-10.8168774,147.47
</coordinates>
</Point>
</Placemark>
<Placemark>
<name>
Fri Dec 30 11:23:28 2016 S=0.34 Km/hr
</name>
<styleUrl>
#styleMap_TLP_Normal
</styleUrl>
<Point>
<coordinates>
-64.9961090,-10.8168764,147.94
</coordinates>
</Point>
</Placemark>
<Placemark>
<name>
Fri Dec 30 11:23:38 2016 S=0.26 Km/hr
</name>
<styleUrl>
#styleMap_TLP_Normal
</styleUrl>
<Point>
<coordinates>
-64.9961090,-10.8168783,147.95
</coordinates>
</Point>
</Placemark>
<Placemark>
<name>
Fri Dec 30 11:23:48 2016 S=0.95 Km/hr
</name>
<styleUrl>
#styleMap_TLP_Normal
</styleUrl>
<Point>
<coordinates>
-64.9961090,-10.8168449,147.96
</coordinates>
</Point>
</Placemark>
<Placemark>
<name>
Fri Dec 30 11:23:58 2016 S=0.25 Km/hr
</name>
<styleUrl>
#styleMap_TLP_Normal
</styleUrl>
<Point>
<coordinates>
-64.9961243,-10.8168249,148.20
</coordinates>
</Point>
</Placemark>
<Placemark>
<name>
Fri Dec 30 11:24:08 2016 S=0.96 Km/hr
</name>
<styleUrl>
#styleMap_TLP_Normal
</styleUrl>
<Point>
<coordinates>
-64.9961395,-10.8168373,148.07
</coordinates>
</Point>
</Placemark>
<Placemark>
<name>
Fri Dec 30 11:24:18 2016 S=0.91 Km/hr
</name>
<styleUrl>
#styleMap_TLP_Normal
</styleUrl>
<Point>
<coordinates>
-64.9961777,-10.8168974,147.42
</coordinates>
</Point>
</Placemark>
<Placemark>
<name>
Fri Dec 30 11:24:28 2016 S=0.63 Km/hr
</name>
<styleUrl>
#styleMap_TLP_Normal
</styleUrl>
<Point>
<coordinates>
-64.9961853,-10.8169041,147.23
</coordinates>
</Point>
</Placemark>
<Placemark>
<name>
Fri Dec 30 11:24:38 2016 S=1.11 Km/hr
</name>
<styleUrl>
#styleMap_TLP_Normal
</styleUrl>
<Point>
<coordinates>
-64.9961472,-10.8167658,143.99
</coordinates>
</Point>
</Placemark>
<Placemark>
<name>
Fri Dec 30 11:24:48 2016 S=1.16 Km/hr
</name>
<styleUrl>
#styleMap_TLP_Normal
</styleUrl>
<Point>
<coordinates>
-64.9961243,-10.8166790,142.19
</coordinates>
</Point>
</Placemark>
<Placemark>
<name>
Fri Dec 30 11:24:58 2016 S=0.14 Km/hr
</name>
<styleUrl>
#styleMap_TLP_Normal
</styleUrl>
<Point>
<coordinates>
-64.9961090,-10.8166294,140.78
</coordinates>
</Point>
</Placemark>
<Placemark>
<name>
Fri Dec 30 11:25:08 2016 S=0.57 Km/hr
</name>
<styleUrl>
#styleMap_TLP_Normal
</styleUrl>
<Point>
<coordinates>
-64.9961166,-10.8166361,140.61
</coordinates>
</Point>
</Placemark>
<Placemark>
<name>
Fri Dec 30 11:25:18 2016 S=0.49 Km/hr
</name>
<styleUrl>
#styleMap_TLP_Normal
</styleUrl>
<Point>
<coordinates>
-64.9961472,-10.8166304,140.42
</coordinates>
</Point>
</Placemark>
<Placemark>
<name>
Fri Dec 30 11:25:28 2016 S=0.97 Km/hr
</name>
<styleUrl>
#styleMap_TLP_Normal
</styleUrl>
<Point>
<coordinates>
-64.9961624,-10.8166447,140.47
</coordinates>
</Point>
</Placemark>
<Placemark>
<name>
Fri Dec 30 11:25:38 2016 S=0.38 Km/hr
</name>
<styleUrl>
#styleMap_TLP_Normal
</styleUrl>
<Point>
<coordinates>
-64.9961929,-10.8166132,139.81
</coordinates>
</Point>
</Placemark>
<Placemark>
<name>
Fri Dec 30 11:25:48 2016 S=0.74 Km/hr
</name>
<styleUrl>
#styleMap_TLP_Normal
</styleUrl>
<Point>
<coordinates>
-64.9962006,-10.8165998,139.99
</coordinates>
</Point>
</Placemark>
<Placemark>
<name>
Fri Dec 30 11:25:58 2016 S=2.52 Km/hr
</name>
<styleUrl>
#styleMap_TLP_Normal
</styleUrl>
<Point>
<coordinates>
-64.9962158,-10.8165941,139.33
</coordinates>
</Point>
</Placemark>
<Placemark>
<name>
Fri Dec 30 11:26:08 2016 S=1.14 Km/hr
</name>
<styleUrl>
#styleMap_TLP_Normal
</styleUrl>
<Point>
<coordinates>
-64.9962158,-10.8165760,137.71
</coordinates>
</Point>
</Placemark>
<Placemark>
<name>
Fri Dec 30 11:26:18 2016 S=1.59 Km/hr
</name>
<styleUrl>
#styleMap_TLP_Normal
</styleUrl>
<Point>
<coordinates>
-64.9961624,-10.8165779,137.16
</coordinates>
</Point>
</Placemark>
<Placemark>
<name>
Fri Dec 30 11:26:28 2016 S=0.79 Km/hr
</name>
<styleUrl>
#styleMap_TLP_Normal
</styleUrl>
<Point>
<coordinates>
-64.9961319,-10.8165445,139.15
</coordinates>
</Point>
</Placemark>
<Placemark>
<name>
Fri Dec 30 11:26:38 2016 S=0.66 Km/hr
</name>
<styleUrl>
#styleMap_TLP_Normal
</styleUrl>
<Point>
<coordinates>
-64.9961319,-10.8165359,139.52
</coordinates>
</Point>
</Placemark>
<Placemark>
<name>
Fri Dec 30 11:26:48 2016 S=0.92 Km/hr
</name>
<styleUrl>
#styleMap_TLP_Normal
</styleUrl>
<Point>
<coordinates>
-64.9961395,-10.8165464,139.55
</coordinates>
</Point>
</Placemark>
<Placemark>
<name>
Fri Dec 30 11:26:58 2016 S=0.38 Km/hr
</name>
<styleUrl>
#styleMap_TLP_Normal
</styleUrl>
<Point>
<coordinates>
-64.9961395,-10.8165483,139.57
</coordinates>
</Point>
</Placemark>
<Placemark>
<name>
Fri Dec 30 11:27:08 2016 S=1.24 Km/hr
</name>
<styleUrl>
#styleMap_TLP_Normal
</styleUrl>
<Point>
<coordinates>
-64.9961395,-10.8165359,139.68
</coordinates>
</Point>
</Placemark>
<Placemark>
<name>
Fri Dec 30 11:27:18 2016 S=1.05 Km/hr
</name>
<styleUrl>
#styleMap_TLP_Normal
</styleUrl>
<Point>
<coordinates>
-64.9961395,-10.8165798,138.86
</coordinates>
</Point>
</Placemark>
<Placemark>
<name>
Fri Dec 30 11:27:28 2016 S=0.31 Km/hr
</name>
<styleUrl>
#styleMap_TLP_Normal
</styleUrl>
<Point>
<coordinates>
-64.9961319,-10.8165836,138.84
</coordinates>
</Point>
</Placemark>
<Placemark>
<name>
Fri Dec 30 11:27:38 2016 S=0.41 Km/hr
</name>
<styleUrl>
#styleMap_TLP_Normal
</styleUrl>
<Point>
<coordinates>
-64.9961472,-10.8165894,138.96
</coordinates>
</Point>
</Placemark>
<Placemark>
<name>
Fri Dec 30 11:27:48 2016 S=2.72 Km/hr
</name>
<styleUrl>
#styleMap_TLP_Normal
</styleUrl>
<Point>
<coordinates>
-64.9961777,-10.8165598,138.81
</coordinates>
</Point>
</Placemark>
<Placemark>
<name>
Fri Dec 30 11:27:58 2016 S=0.70 Km/hr
</name>
<styleUrl>
#styleMap_TLP_Normal
</styleUrl>
<Point>
<coordinates>
-64.9961929,-10.8165741,138.55
</coordinates>
</Point>
</Placemark>
<Placemark>
<name>
Fri Dec 30 11:28:08 2016 S=0.33 Km/hr
</name>
<styleUrl>
#styleMap_TLP_Normal
</styleUrl>
<Point>
<coordinates>
-64.9962006,-10.8165846,138.54
</coordinates>
</Point>
</Placemark>
<Placemark>
<name>
Fri Dec 30 11:28:18 2016 S=0.42 Km/hr
</name>
<styleUrl>
#styleMap_TLP_Normal
</styleUrl>
<Point>
<coordinates>
-64.9962006,-10.8165836,138.51
</coordinates>
</Point>
</Placemark>
<Placemark>
<name>
Fri Dec 30 11:28:28 2016 S=0.84 Km/hr
</name>
<styleUrl>
#styleMap_TLP_Normal
</styleUrl>
<Point>
<coordinates>
-64.9962082,-10.8165989,138.38
</coordinates>
</Point>
</Placemark>
<Placemark>
<name>
Fri Dec 30 11:28:38 2016 S=0.47 Km/hr
</name>
<styleUrl>
#styleMap_TLP_Normal
</styleUrl>
<Point>
<coordinates>
-64.9962082,-10.8166142,138.37
</coordinates>
</Point>
</Placemark>
<Placemark>
<name>
Fri Dec 30 11:28:48 2016 S=0.80 Km/hr
</name>
<styleUrl>
#styleMap_TLP_Normal
</styleUrl>
<Point>
<coordinates>
-64.9962006,-10.8166246,138.39
</coordinates>
</Point>
</Placemark>
<Placemark>
<name>
Fri Dec 30 11:28:58 2016 S=0.87 Km/hr
</name>
<styleUrl>
#styleMap_TLP_Normal
</styleUrl>
<Point>
<coordinates>
-64.9961853,-10.8166418,137.85
</coordinates>
</Point>
</Placemark>
<Placemark>
<name>
Fri Dec 30 11:29:08 2016 S=0.23 Km/hr
</name>
<styleUrl>
#styleMap_TLP_Normal
</styleUrl>
<Point>
<coordinates>
-64.9961853,-10.8166494,137.84
</coordinates>
</Point>
</Placemark>
<Placemark>
<name>
Fri Dec 30 11:29:18 2016 S=0.89 Km/hr
</name>
<styleUrl>
#styleMap_TLP_Normal
</styleUrl>
<Point>
<coordinates>
-64.9961929,-10.8166494,137.80
</coordinates>
</Point>
</Placemark>
<Placemark>
<name>
Fri Dec 30 11:29:28 2016 S=0.77 Km/hr
</name>
<styleUrl>
#styleMap_TLP_Normal
</styleUrl>
<Point>
<coordinates>
-64.9961853,-10.8166466,137.78
</coordinates>
</Point>
</Placemark>
<Placemark>
<name>
Fri Dec 30 11:29:38 2016 S=1.10 Km/hr
</name>
<styleUrl>
#styleMap_TLP_Normal
</styleUrl>
<Point>
<coordinates>
-64.9961243,-10.8165913,136.92
</coordinates>
</Point>
</Placemark>
<Placemark>
<name>
Fri Dec 30 11:29:48 2016 S=0.09 Km/hr
</name>
<styleUrl>
#styleMap_TLP_Normal
</styleUrl>
<Point>
<coordinates>
-64.9961395,-10.8165989,135.87
</coordinates>
</Point>
</Placemark>
<Placemark>
<name>
Fri Dec 30 11:29:58 2016 S=1.03 Km/hr
</name>
<styleUrl>
#styleMap_TLP_Normal
</styleUrl>
<Point>
<coordinates>
-64.9961395,-10.8166046,135.82
</coordinates>
</Point>
</Placemark>
<Placemark>
<name>
Fri Dec 30 11:30:08 2016 S=0.76 Km/hr
</name>
<styleUrl>
#styleMap_TLP_Normal
</styleUrl>
<Point>
<coordinates>
-64.9961624,-10.8165846,135.05
</coordinates>
</Point>
</Placemark>
<Placemark>
<name>
Fri Dec 30 11:30:18 2016 S=0.71 Km/hr
</name>
<styleUrl>
#styleMap_TLP_Normal
</styleUrl>
<Point>
<coordinates>
-64.9961853,-10.8165846,134.68
</coordinates>
</Point>
</Placemark>
<Placemark>
<name>
Fri Dec 30 11:30:28 2016 S=0.09 Km/hr
</name>
<styleUrl>
#styleMap_TLP_Normal
</styleUrl>
<Point>
<coordinates>
-64.9961853,-10.8165998,133.19
</coordinates>
</Point>
</Placemark>
<Placemark>
<name>
Fri Dec 30 11:30:38 2016 S=0.43 Km/hr
</name>
<styleUrl>
#styleMap_TLP_Normal
</styleUrl>
<Point>
<coordinates>
-64.9962234,-10.8165855,132.62
</coordinates>
</Point>
</Placemark>
<Placemark>
<name>
Fri Dec 30 11:30:48 2016 S=0.47 Km/hr
</name>
<styleUrl>
#styleMap_TLP_Normal
</styleUrl>
<Point>
<coordinates>
-64.9962311,-10.8165855,132.48
</coordinates>
</Point>
</Placemark>
<Placemark>
<name>
Fri Dec 30 11:30:58 2016 S=0.08 Km/hr
</name>
<styleUrl>
#styleMap_TLP_Normal
</styleUrl>
<Point>
<coordinates>
-64.9962158,-10.8165960,133.92
</coordinates>
</Point>
</Placemark>
<Placemark>
<name>
Fri Dec 30 11:31:08 2016 S=0.56 Km/hr
</name>
<styleUrl>
#styleMap_TLP_Normal
</styleUrl>
<Point>
<coordinates>
-64.9962234,-10.8166265,134.77
</coordinates>
</Point>
</Placemark>
<Placemark>
<name>
Fri Dec 30 11:31:18 2016 S=0.56 Km/hr
</name>
<styleUrl>
#styleMap_TLP_Normal
</styleUrl>
<Point>
<coordinates>
-64.9962082,-10.8166180,135.41
</coordinates>
</Point>
</Placemark>
<Placemark>
<name>
Fri Dec 30 11:31:28 2016 S=0.92 Km/hr
</name>
<styleUrl>
#styleMap_TLP_Normal
</styleUrl>
<Point>
<coordinates>
-64.9962158,-10.8166199,135.45
</coordinates>
</Point>
</Placemark>
<Placemark>
<name>
Fri Dec 30 11:31:38 2016 S=0.09 Km/hr
</name>
<styleUrl>
#styleMap_TLP_Normal
</styleUrl>
<Point>
<coordinates>
-64.9962311,-10.8166294,135.22
</coordinates>
</Point>
</Placemark>
<Placemark>
<name>
Fri Dec 30 11:31:48 2016 S=0.15 Km/hr
</name>
<styleUrl>
#styleMap_TLP_Normal
</styleUrl>
<Point>
<coordinates>
-64.9962463,-10.8166466,134.69
</coordinates>
</Point>
</Placemark>
<Placemark>
<name>
Fri Dec 30 11:31:58 2016 S=0.69 Km/hr
</name>
<styleUrl>
#styleMap_TLP_Normal
</styleUrl>
<Point>
<coordinates>
-64.9962463,-10.8166323,134.34
</coordinates>
</Point>
</Placemark>
<Placemark>
<name>
Fri Dec 30 11:32:08 2016 S=0.60 Km/hr
</name>
<styleUrl>
#styleMap_TLP_Normal
</styleUrl>
<Point>
<coordinates>
-64.9962845,-10.8166428,134.20
</coordinates>
</Point>
</Placemark>
<Placemark>
<name>
Fri Dec 30 11:32:18 2016 S=1.57 Km/hr
</name>
<styleUrl>
#styleMap_TLP_Normal
</styleUrl>
<Point>
<coordinates>
-64.9962311,-10.8166237,134.73
</coordinates>
</Point>
</Placemark>
<Placemark>
<name>
Fri Dec 30 11:32:28 2016 S=1.25 Km/hr
</name>
<styleUrl>
#styleMap_TLP_Normal
</styleUrl>
<Point>
<coordinates>
-64.9962311,-10.8165779,135.73
</coordinates>
</Point>
</Placemark>
<Placemark>
<name>
Fri Dec 30 11:32:38 2016 S=1.84 Km/hr
</name>
<styleUrl>
#styleMap_TLP_Normal
</styleUrl>
<Point>
<coordinates>
-64.9962311,-10.8165493,136.45
</coordinates>
</Point>
</Placemark>
<Placemark>
<name>
Fri Dec 30 11:32:48 2016 S=0.68 Km/hr
</name>
<styleUrl>
#styleMap_TLP_Normal
</styleUrl>
<Point>
<coordinates>
-64.9962158,-10.8165894,138.06
</coordinates>
</Point>
</Placemark>
<Placemark>
<name>
Fri Dec 30 11:32:58 2016 S=0.64 Km/hr
</name>
<styleUrl>
#styleMap_TLP_Normal
</styleUrl>
<Point>
<coordinates>
-64.9962082,-10.8166122,138.76
</coordinates>
</Point>
</Placemark>
<Placemark>
<name>
Fri Dec 30 11:33:08 2016 S=0.18 Km/hr
</name>
<styleUrl>
#styleMap_TLP_Normal
</styleUrl>
<Point>
<coordinates>
-64.9962158,-10.8166103,138.76
</coordinates>
</Point>
</Placemark>
<Placemark>
<name>
Fri Dec 30 11:33:18 2016 S=1.15 Km/hr
</name>
<styleUrl>
#styleMap_TLP_Normal
</styleUrl>
<Point>
<coordinates>
-64.9961929,-10.8166199,139.09
</coordinates>
</Point>
</Placemark>
<Placemark>
<name>
Fri Dec 30 11:33:28 2016 S=1.25 Km/hr
</name>
<styleUrl>
#styleMap_TLP_Normal
</styleUrl>
<Point>
<coordinates>
-64.9961166,-10.8166113,140.00
</coordinates>
</Point>
</Placemark>
<Placemark>
<name>
Fri Dec 30 11:33:38 2016 S=2.36 Km/hr
</name>
<styleUrl>
#styleMap_TLP_Normal
</styleUrl>
<Point>
<coordinates>
-64.9961243,-10.8165693,140.34
</coordinates>
</Point>
</Placemark>
<Placemark>
<name>
Fri Dec 30 11:33:48 2016 S=0.36 Km/hr
</name>
<styleUrl>
#styleMap_TLP_Normal
</styleUrl>
<Point>
<coordinates>
-64.9961090,-10.8165569,140.08
</coordinates>
</Point>
</Placemark>
<Placemark>
<name>
Fri Dec 30 11:33:58 2016 S=0.83 Km/hr
</name>
<styleUrl>
#styleMap_TLP_Normal
</styleUrl>
<Point>
<coordinates>
-64.9961243,-10.8165684,139.91
</coordinates>
</Point>
</Placemark>
<Placemark>
<name>
Fri Dec 30 11:34:08 2016 S=0.68 Km/hr
</name>
<styleUrl>
#styleMap_TLP_Normal
</styleUrl>
<Point>
<coordinates>
-64.9962006,-10.8165579,140.42
</coordinates>
</Point>
</Placemark>
<Placemark>
<name>
Fri Dec 30 11:34:18 2016 S=1.99 Km/hr
</name>
<styleUrl>
#styleMap_TLP_Normal
</styleUrl>
<Point>
<coordinates>
-64.9962234,-10.8165331,141.41
</coordinates>
</Point>
</Placemark>
<Placemark>
<name>
Fri Dec 30 11:34:28 2016 S=0.43 Km/hr
</name>
<styleUrl>
#styleMap_TLP_Normal
</styleUrl>
<Point>
<coordinates>
-64.9962158,-10.8165140,141.64
</coordinates>
</Point>
</Placemark>
<Placemark>
<name>
Fri Dec 30 11:34:38 2016 S=1.49 Km/hr
</name>
<styleUrl>
#styleMap_TLP_Normal
</styleUrl>
<Point>
<coordinates>
-64.9962158,-10.8165226,141.70
</coordinates>
</Point>
</Placemark>
<Placemark>
<name>
Fri Dec 30 11:34:48 2016 S=0.58 Km/hr
</name>
<styleUrl>
#styleMap_TLP_Normal
</styleUrl>
<Point>
<coordinates>
-64.9962006,-10.8165808,141.98
</coordinates>
</Point>
</Placemark>
<Placemark>
<name>
Fri Dec 30 11:34:58 2016 S=0.48 Km/hr
</name>
<styleUrl>
#styleMap_TLP_Normal
</styleUrl>
<Point>
<coordinates>
-64.9962082,-10.8165865,141.96
</coordinates>
</Point>
</Placemark>
<Placemark>
<name>
Fri Dec 30 11:35:08 2016 S=0.61 Km/hr
</name>
<styleUrl>
#styleMap_TLP_Normal
</styleUrl>
<Point>
<coordinates>
-64.9962158,-10.8165865,141.97
</coordinates>
</Point>
</Placemark>
<Placemark>
<name>
Fri Dec 30 11:35:18 2016 S=1.51 Km/hr
</name>
<styleUrl>
#styleMap_TLP_Normal
</styleUrl>
<Point>
<coordinates>
-64.9961853,-10.8166332,141.73
</coordinates>
</Point>
</Placemark>
<Placemark>
<name>
Fri Dec 30 11:35:28 2016 S=0.80 Km/hr
</name>
<styleUrl>
#styleMap_TLP_Normal
</styleUrl>
<Point>
<coordinates>
-64.9961472,-10.8166466,141.47
</coordinates>
</Point>
</Placemark>
<Placemark>
<name>
Fri Dec 30 11:35:38 2016 S=0.99 Km/hr
</name>
<styleUrl>
#styleMap_TLP_Normal
</styleUrl>
<Point>
<coordinates>
-64.9961319,-10.8167019,143.06
</coordinates>
</Point>
</Placemark>
<Placemark>
<name>
Fri Dec 30 11:35:48 2016 S=0.90 Km/hr
</name>
<styleUrl>
#styleMap_TLP_Normal
</styleUrl>
<Point>
<coordinates>
-64.9961166,-10.8167219,142.80
</coordinates>
</Point>
</Placemark>
<Placemark>
<name>
Fri Dec 30 11:35:58 2016 S=0.55 Km/hr
</name>
<styleUrl>
#styleMap_TLP_Normal
</styleUrl>
<Point>
<coordinates>
-64.9960938,-10.8167219,142.54
</coordinates>
</Point>
</Placemark>
<Placemark>
<name>
Fri Dec 30 11:36:08 2016 S=0.45 Km/hr
</name>
<styleUrl>
#styleMap_TLP_Normal
</styleUrl>
<Point>
<coordinates>
-64.9960861,-10.8167286,142.56
</coordinates>
</Point>
</Placemark>
<Placemark>
<name>
Fri Dec 30 11:36:18 2016 S=0.38 Km/hr
</name>
<styleUrl>
#styleMap_TLP_Normal
</styleUrl>
<Point>
<coordinates>
-64.9960785,-10.8167362,142.60
</coordinates>
</Point>
</Placemark>
<Placemark>
<name>
Fri Dec 30 11:36:28 2016 S=0.35 Km/hr
</name>
<styleUrl>
#styleMap_TLP_Normal
</styleUrl>
<Point>
<coordinates>
-64.9960785,-10.8167286,142.65
</coordinates>
</Point>
</Placemark>
<Placemark>
<name>
Fri Dec 30 11:36:38 2016 S=0.77 Km/hr
</name>
<styleUrl>
#styleMap_TLP_Normal
</styleUrl>
<Point>
<coordinates>
-64.9960709,-10.8167458,143.44
</coordinates>
</Point>
</Placemark>
<Placemark>
<name>
Fri Dec 30 11:36:48 2016 S=0.21 Km/hr
</name>
<styleUrl>
#styleMap_TLP_Normal
</styleUrl>
<Point>
<coordinates>
-64.9961014,-10.8167114,142.34
</coordinates>
</Point>
</Placemark>
<Placemark>
<name>
Fri Dec 30 11:36:58 2016 S=0.45 Km/hr
</name>
<styleUrl>
#styleMap_TLP_Normal
</styleUrl>
<Point>
<coordinates>
-64.9960938,-10.8167181,142.32
</coordinates>
</Point>
</Placemark>
<Placemark>
<name>
Fri Dec 30 11:37:08 2016 S=0.70 Km/hr
</name>
<styleUrl>
#styleMap_TLP_Normal
</styleUrl>
<Point>
<coordinates>
-64.9961014,-10.8167229,142.32
</coordinates>
</Point>
</Placemark>
<Placemark>
<name>
Fri Dec 30 11:37:18 2016 S=0.48 Km/hr
</name>
<styleUrl>
#styleMap_TLP_Normal
</styleUrl>
<Point>
<coordinates>
-64.9960403,-10.8167229,142.60
</coordinates>
</Point>
</Placemark>
<Placemark>
<name>
Fri Dec 30 11:37:28 2016 S=1.06 Km/hr
</name>
<styleUrl>
#styleMap_TLP_Normal
</styleUrl>
<Point>
<coordinates>
-64.9960327,-10.8167295,142.65
</coordinates>
</Point>
</Placemark>
<Placemark>
<name>
Fri Dec 30 11:37:38 2016 S=1.54 Km/hr
</name>
<styleUrl>
#styleMap_TLP_Normal
</styleUrl>
<Point>
<coordinates>
-64.9960403,-10.8167915,143.46
</coordinates>
</Point>
</Placemark>
<Placemark>
<name>
Fri Dec 30 11:37:48 2016 S=0.96 Km/hr
</name>
<styleUrl>
#styleMap_TLP_Normal
</styleUrl>
<Point>
<coordinates>
-64.9960480,-10.8168221,143.23
</coordinates>
</Point>
</Placemark>
<Placemark>
<name>
Fri Dec 30 11:37:58 2016 S=1.67 Km/hr
</name>
<styleUrl>
#styleMap_TLP_Normal
</styleUrl>
<Point>
<coordinates>
-64.9961090,-10.8168287,141.07
</coordinates>
</Point>
</Placemark>
<Placemark>
<name>
Fri Dec 30 11:38:08 2016 S=2.05 Km/hr
</name>
<styleUrl>
#styleMap_TLP_Normal
</styleUrl>
<Point>
<coordinates>
-64.9962006,-10.8168325,138.82
</coordinates>
</Point>
</Placemark>
<Placemark>
<name>
Fri Dec 30 11:38:18 2016 S=1.08 Km/hr
</name>
<styleUrl>
#styleMap_TLP_Normal
</styleUrl>
<Point>
<coordinates>
-64.9962311,-10.8168449,139.27
</coordinates>
</Point>
</Placemark>
<Placemark>
<name>
Fri Dec 30 11:38:28 2016 S=0.78 Km/hr
</name>
<styleUrl>
#styleMap_TLP_Normal
</styleUrl>
<Point>
<coordinates>
-64.9962769,-10.8168554,139.74
</coordinates>
</Point>
</Placemark>
<Placemark>
<name>
Fri Dec 30 11:38:38 2016 S=0.93 Km/hr
</name>
<styleUrl>
#styleMap_TLP_Normal
</styleUrl>
<Point>
<coordinates>
-64.9963379,-10.8168306,139.92
</coordinates>
</Point>
</Placemark>
<Placemark>
<name>
Fri Dec 30 11:38:48 2016 S=1.54 Km/hr
</name>
<styleUrl>
#styleMap_TLP_Normal
</styleUrl>
<Point>
<coordinates>
-64.9963989,-10.8168612,140.23
</coordinates>
</Point>
</Placemark>
<Placemark>
<name>
Fri Dec 30 11:38:58 2016 S=2.17 Km/hr
</name>
<styleUrl>
#styleMap_TLP_Normal
</styleUrl>
<Point>
<coordinates>
-64.9965057,-10.8168592,140.43
</coordinates>
</Point>
</Placemark>
<Placemark>
<name>
Fri Dec 30 11:39:08 2016 S=1.98 Km/hr
</name>
<styleUrl>
#styleMap_TLP_Normal
</styleUrl>
<Point>
<coordinates>
-64.9966507,-10.8168449,139.02
</coordinates>
</Point>
</Placemark>
<Placemark>
<name>
Fri Dec 30 11:39:18 2016 S=2.15 Km/hr
</name>
<styleUrl>
#styleMap_TLP_Normal
</styleUrl>
<Point>
<coordinates>
-64.9967270,-10.8168516,139.16
</coordinates>
</Point>
</Placemark>
<Placemark>
<name>
Fri Dec 30 11:39:28 2016 S=1.52 Km/hr
</name>
<styleUrl>
#styleMap_TLP_Normal
</styleUrl>
<Point>
<coordinates>
-64.9968109,-10.8168449,138.36
</coordinates>
</Point>
</Placemark>
<Placemark>
<name>
Fri Dec 30 11:39:38 2016 S=1.39 Km/hr
</name>
<styleUrl>
#styleMap_TLP_Normal
</styleUrl>
<Point>
<coordinates>
-64.9968643,-10.8168774,136.66
</coordinates>
</Point>
</Placemark>
<Placemark>
<name>
Fri Dec 30 11:39:48 2016 S=1.19 Km/hr
</name>
<styleUrl>
#styleMap_TLP_Normal
</styleUrl>
<Point>
<coordinates>
-64.9968948,-10.8169403,136.24
</coordinates>
</Point>
</Placemark>
<Placemark>
<name>
Fri Dec 30 11:39:58 2016 S=1.53 Km/hr
</name>
<styleUrl>
#styleMap_TLP_Normal
</styleUrl>
<Point>
<coordinates>
-64.9969482,-10.8170004,135.89
</coordinates>
</Point>
</Placemark>
<Placemark>
<name>
Fri Dec 30 11:40:08 2016 S=1.66 Km/hr
</name>
<styleUrl>
#styleMap_TLP_Normal
</styleUrl>
<Point>
<coordinates>
-64.9969788,-10.8170710,136.14
</coordinates>
</Point>
</Placemark>
<Placemark>
<name>
Fri Dec 30 11:40:18 2016 S=1.16 Km/hr
</name>
<styleUrl>
#styleMap_TLP_Normal
</styleUrl>
<Point>
<coordinates>
-64.9969940,-10.8171215,136.36
</coordinates>
</Point>
</Placemark>
<Placemark>
<name>
Fri Dec 30 11:40:28 2016 S=1.31 Km/hr
</name>
<styleUrl>
#styleMap_TLP_Normal
</styleUrl>
<Point>
<coordinates>
-64.9970932,-10.8171568,136.14
</coordinates>
</Point>
</Placemark>
<Placemark>
<name>
Fri Dec 30 11:40:38 2016 S=1.30 Km/hr
</name>
<styleUrl>
#styleMap_TLP_Normal
</styleUrl>
<Point>
<coordinates>
-64.9971008,-10.8172417,137.04
</coordinates>
</Point>
</Placemark>
<Placemark>
<name>
Fri Dec 30 11:40:48 2016 S=0.11 Km/hr
</name>
<styleUrl>
#styleMap_TLP_Normal
</styleUrl>
<Point>
<coordinates>
-64.9971466,-10.8172655,136.20
</coordinates>
</Point>
</Placemark>
<Placemark>
<name>
Fri Dec 30 11:40:58 2016 S=1.00 Km/hr
</name>
<styleUrl>
#styleMap_TLP_Normal
</styleUrl>
<Point>
<coordinates>
-64.9971619,-10.8172693,136.08
</coordinates>
</Point>
</Placemark>
<Placemark>
<name>
Fri Dec 30 11:41:08 2016 S=2.79 Km/hr
</name>
<styleUrl>
#styleMap_TLP_Normal
</styleUrl>
<Point>
<coordinates>
-64.9972153,-10.8172960,135.76
</coordinates>
</Point>
</Placemark>
<Placemark>
<name>
Fri Dec 30 11:41:18 2016 S=3.73 Km/hr
</name>
<styleUrl>
#styleMap_TLP_Normal
</styleUrl>
<Point>
<coordinates>
-64.9973145,-10.8172569,135.31
</coordinates>
</Point>
</Placemark>
<Placemark>
<name>
Fri Dec 30 11:41:28 2016 S=2.48 Km/hr
</name>
<styleUrl>
#styleMap_TLP_Normal
</styleUrl>
<Point>
<coordinates>
-64.9973602,-10.8171902,136.32
</coordinates>
</Point>
</Placemark>
<Placemark>
<name>
Fri Dec 30 11:41:38 2016 S=1.79 Km/hr
</name>
<styleUrl>
#styleMap_TLP_Normal
</styleUrl>
<Point>
<coordinates>
-64.9974289,-10.8171816,136.69
</coordinates>
</Point>
</Placemark>
<Placemark>
<name>
Fri Dec 30 11:41:48 2016 S=1.57 Km/hr
</name>
<styleUrl>
#styleMap_TLP_Normal
</styleUrl>
<Point>
<coordinates>
-64.9974518,-10.8171597,136.92
</coordinates>
</Point>
</Placemark>
<Placemark>
<name>
Fri Dec 30 11:41:58 2016 S=1.81 Km/hr
</name>
<styleUrl>
#styleMap_TLP_Normal
</styleUrl>
<Point>
<coordinates>
-64.9974899,-10.8171558,136.98
</coordinates>
</Point>
</Placemark>
<Placemark>
<name>
Fri Dec 30 11:42:08 2016 S=0.66 Km/hr
</name>
<styleUrl>
#styleMap_TLP_Normal
</styleUrl>
<Point>
<coordinates>
-64.9975052,-10.8171225,136.67
</coordinates>
</Point>
</Placemark>
<Placemark>
<name>
Fri Dec 30 11:42:18 2016 S=0.14 Km/hr
</name>
<styleUrl>
#styleMap_TLP_Normal
</styleUrl>
<Point>
<coordinates>
-64.9975052,-10.8171129,136.69
</coordinates>
</Point>
</Placemark>
<Placemark>
<name>
Fri Dec 30 11:42:28 2016 S=1.98 Km/hr
</name>
<styleUrl>
#styleMap_TLP_Normal
</styleUrl>
<Point>
<coordinates>
-64.9974899,-10.8171291,136.75
</coordinates>
</Point>
</Placemark>
<Placemark>
<name>
Fri Dec 30 11:42:38 2016 S=0.53 Km/hr
</name>
<styleUrl>
#styleMap_TLP_Normal
</styleUrl>
<Point>
<coordinates>
-64.9974976,-10.8171253,137.11
</coordinates>
</Point>
</Placemark>
<Placemark>
<name>
Fri Dec 30 11:42:48 2016 S=0.37 Km/hr
</name>
<styleUrl>
#styleMap_TLP_Normal
</styleUrl>
<Point>
<coordinates>
-64.9975204,-10.8171329,136.99
</coordinates>
</Point>
</Placemark>
<Placemark>
<name>
Fri Dec 30 11:42:58 2016 S=0.71 Km/hr
</name>
<styleUrl>
#styleMap_TLP_Normal
</styleUrl>
<Point>
<coordinates>
-64.9975281,-10.8170805,136.53
</coordinates>
</Point>
</Placemark>
<Placemark>
<name>
Fri Dec 30 11:43:08 2016 S=1.01 Km/hr
</name>
<styleUrl>
#styleMap_TLP_Normal
</styleUrl>
<Point>
<coordinates>
-64.9975204,-10.8170700,136.51
</coordinates>
</Point>
</Placemark>
<Placemark>
<name>
Fri Dec 30 11:43:18 2016 S=0.24 Km/hr
</name>
<styleUrl>
#styleMap_TLP_Normal
</styleUrl>
<Point>
<coordinates>
-64.9975204,-10.8170509,136.29
</coordinates>
</Point>
</Placemark>
<Placemark>
<name>
Fri Dec 30 11:43:28 2016 S=1.09 Km/hr
</name>
<styleUrl>
#styleMap_TLP_Normal
</styleUrl>
<Point>
<coordinates>
-64.9974670,-10.8171024,135.83
</coordinates>
</Point>
</Placemark>
<Placemark>
<name>
Fri Dec 30 11:43:38 2016 S=1.33 Km/hr
</name>
<styleUrl>
#styleMap_TLP_Normal
</styleUrl>
<Point>
<coordinates>
-64.9974213,-10.8171158,135.86
</coordinates>
</Point>
</Placemark>
<Placemark>
<name>
Fri Dec 30 11:43:48 2016 S=0.59 Km/hr
</name>
<styleUrl>
#styleMap_TLP_Normal
</styleUrl>
<Point>
<coordinates>
-64.9974060,-10.8171148,135.63
</coordinates>
</Point>
</Placemark>
<Placemark>
<name>
Fri Dec 30 11:43:58 2016 S=2.30 Km/hr
</name>
<styleUrl>
#styleMap_TLP_Normal
</styleUrl>
<Point>
<coordinates>
-64.9974823,-10.8170424,135.92
</coordinates>
</Point>
</Placemark>
<Placemark>
<name>
Fri Dec 30 11:44:08 2016 S=0.47 Km/hr
</name>
<styleUrl>
#styleMap_TLP_Normal
</styleUrl>
<Point>
<coordinates>
-64.9974747,-10.8170547,135.47
</coordinates>
</Point>
</Placemark>
<Placemark>
<name>
Fri Dec 30 11:44:18 2016 S=0.25 Km/hr
</name>
<styleUrl>
#styleMap_TLP_Normal
</styleUrl>
<Point>
<coordinates>
-64.9974747,-10.8170509,135.46
</coordinates>
</Point>
</Placemark>
<Placemark>
<name>
Fri Dec 30 11:44:28 2016 S=0.69 Km/hr
</name>
<styleUrl>
#styleMap_TLP_Normal
</styleUrl>
<Point>
<coordinates>
-64.9974899,-10.8170404,135.45
</coordinates>
</Point>
</Placemark>
<Placemark>
<name>
Fri Dec 30 11:44:38 2016 S=1.56 Km/hr
</name>
<styleUrl>
#styleMap_TLP_Normal
</styleUrl>
<Point>
<coordinates>
-64.9974899,-10.8170214,135.41
</coordinates>
</Point>
</Placemark>
<Placemark>
<name>
Fri Dec 30 11:44:48 2016 S=1.00 Km/hr
</name>
<styleUrl>
#styleMap_TLP_Normal
</styleUrl>
<Point>
<coordinates>
-64.9975433,-10.8169823,135.72
</coordinates>
</Point>
</Placemark>
<Placemark>
<name>
Fri Dec 30 11:44:58 2016 S=0.62 Km/hr
</name>
<styleUrl>
#styleMap_TLP_Normal
</styleUrl>
<Point>
<coordinates>
-64.9975510,-10.8169889,135.77
</coordinates>
</Point>
</Placemark>
<Placemark>
<name>
Fri Dec 30 11:45:08 2016 S=1.03 Km/hr
</name>
<styleUrl>
#styleMap_TLP_Normal
</styleUrl>
<Point>
<coordinates>
-64.9975815,-10.8170128,134.13
</coordinates>
</Point>
</Placemark>
<Placemark>
<name>
Fri Dec 30 11:45:18 2016 S=0.55 Km/hr
</name>
<styleUrl>
#styleMap_TLP_Normal
</styleUrl>
<Point>
<coordinates>
-64.9975967,-10.8170242,134.32
</coordinates>
</Point>
</Placemark>
<Placemark>
<name>
Fri Dec 30 11:45:28 2016 S=1.26 Km/hr
</name>
<styleUrl>
#styleMap_TLP_Normal
</styleUrl>
<Point>
<coordinates>
-64.9976349,-10.8170090,133.93
</coordinates>
</Point>
</Placemark>
<Placemark>
<name>
Fri Dec 30 11:45:38 2016 S=0.39 Km/hr
</name>
<styleUrl>
#styleMap_TLP_Normal
</styleUrl>
<Point>
<coordinates>
-64.9975967,-10.8170433,134.09
</coordinates>
</Point>
</Placemark>
<Placemark>
<name>
Fri Dec 30 11:45:48 2016 S=2.27 Km/hr
</name>
<styleUrl>
#styleMap_TLP_Normal
</styleUrl>
<Point>
<coordinates>
-64.9975433,-10.8170462,134.21
</coordinates>
</Point>
</Placemark>
<Placemark>
<name>
Fri Dec 30 11:45:58 2016 S=1.36 Km/hr
</name>
<styleUrl>
#styleMap_TLP_Normal
</styleUrl>
<Point>
<coordinates>
-64.9975128,-10.8170080,134.41
</coordinates>
</Point>
</Placemark>
<Placemark>
<name>
Fri Dec 30 11:46:08 2016 S=1.52 Km/hr
</name>
<styleUrl>
#styleMap_TLP_Normal
</styleUrl>
<Point>
<coordinates>
-64.9974899,-10.8170195,135.37
</coordinates>
</Point>
</Placemark>
<Placemark>
<name>
Fri Dec 30 11:46:18 2016 S=0.66 Km/hr
</name>
<styleUrl>
#styleMap_TLP_Normal
</styleUrl>
<Point>
<coordinates>
-64.9975052,-10.8170671,136.32
</coordinates>
</Point>
</Placemark>
<Placemark>
<name>
Fri Dec 30 11:46:28 2016 S=0.79 Km/hr
</name>
<styleUrl>
#styleMap_TLP_Normal
</styleUrl>
<Point>
<coordinates>
-64.9975281,-10.8170900,135.42
</coordinates>
</Point>
</Placemark>
<Placemark>
<name>
Fri Dec 30 11:46:38 2016 S=1.46 Km/hr
</name>
<styleUrl>
#styleMap_TLP_Normal
</styleUrl>
<Point>
<coordinates>
-64.9975739,-10.8170786,135.98
</coordinates>
</Point>
</Placemark>
<Placemark>
<name>
Fri Dec 30 11:46:48 2016 S=0.75 Km/hr
</name>
<styleUrl>
#styleMap_TLP_Normal
</styleUrl>
<Point>
<coordinates>
-64.9976120,-10.8170271,136.96
</coordinates>
</Point>
</Placemark>
<Placemark>
<name>
Fri Dec 30 11:46:58 2016 S=1.43 Km/hr
</name>
<styleUrl>
#styleMap_TLP_Normal
</styleUrl>
<Point>
<coordinates>
-64.9976425,-10.8169804,135.79
</coordinates>
</Point>
</Placemark>
<Placemark>
<name>
Fri Dec 30 11:47:08 2016 S=0.62 Km/hr
</name>
<styleUrl>
#styleMap_TLP_Normal
</styleUrl>
<Point>
<coordinates>
-64.9976654,-10.8169699,135.50
</coordinates>
</Point>
</Placemark>
<Placemark>
<name>
Fri Dec 30 11:47:18 2016 S=1.83 Km/hr
</name>
<styleUrl>
#styleMap_TLP_Normal
</styleUrl>
<Point>
<coordinates>
-64.9976654,-10.8169870,134.85
</coordinates>
</Point>
</Placemark>
<Placemark>
<name>
Fri Dec 30 11:47:28 2016 S=0.95 Km/hr
</name>
<styleUrl>
#styleMap_TLP_Normal
</styleUrl>
<Point>
<coordinates>
-64.9976730,-10.8169794,134.13
</coordinates>
</Point>
</Placemark>
<Placemark>
<name>
Fri Dec 30 11:47:38 2016 S=1.26 Km/hr
</name>
<styleUrl>
#styleMap_TLP_Normal
</styleUrl>
<Point>
<coordinates>
-64.9977112,-10.8169956,134.05
</coordinates>
</Point>
</Placemark>
<Placemark>
<name>
Fri Dec 30 11:47:48 2016 S=0.42 Km/hr
</name>
<styleUrl>
#styleMap_TLP_Normal
</styleUrl>
<Point>
<coordinates>
-64.9977112,-10.8169985,134.22
</coordinates>
</Point>
</Placemark>
<Placemark>
<name>
Fri Dec 30 11:47:58 2016 S=0.63 Km/hr
</name>
<styleUrl>
#styleMap_TLP_Normal
</styleUrl>
<Point>
<coordinates>
-64.9976959,-10.8170176,134.90
</coordinates>
</Point>
</Placemark>
<Placemark>
<name>
Fri Dec 30 11:48:08 2016 S=0.80 Km/hr
</name>
<styleUrl>
#styleMap_TLP_Normal
</styleUrl>
<Point>
<coordinates>
-64.9976730,-10.8170214,135.34
</coordinates>
</Point>
</Placemark>
<Placemark>
<name>
Fri Dec 30 11:48:18 2016 S=0.96 Km/hr
</name>
<styleUrl>
#styleMap_TLP_Normal
</styleUrl>
<Point>
<coordinates>
-64.9976578,-10.8170471,135.50
</coordinates>
</Point>
</Placemark>
<Placemark>
<name>
Fri Dec 30 11:48:28 2016 S=0.67 Km/hr
</name>
<styleUrl>
#styleMap_TLP_Normal
</styleUrl>
<Point>
<coordinates>
-64.9976501,-10.8170710,134.79
</coordinates>
</Point>
</Placemark>
<Placemark>
<name>
Fri Dec 30 11:48:38 2016 S=1.67 Km/hr
</name>
<styleUrl>
#styleMap_TLP_Normal
</styleUrl>
<Point>
<coordinates>
-64.9976196,-10.8170834,134.79
</coordinates>
</Point>
</Placemark>
<Placemark>
<name>
Fri Dec 30 11:48:48 2016 S=0.80 Km/hr
</name>
<styleUrl>
#styleMap_TLP_Normal
</styleUrl>
<Point>
<coordinates>
-64.9975739,-10.8170853,133.92
</coordinates>
</Point>
</Placemark>
<Placemark>
<name>
Fri Dec 30 11:48:58 2016 S=0.67 Km/hr
</name>
<styleUrl>
#styleMap_TLP_Normal
</styleUrl>
<Point>
<coordinates>
-64.9975891,-10.8170691,133.81
</coordinates>
</Point>
</Placemark>
<Placemark>
<name>
Fri Dec 30 11:49:08 2016 S=0.86 Km/hr
</name>
<styleUrl>
#styleMap_TLP_Normal
</styleUrl>
<Point>
<coordinates>
-64.9975967,-10.8171539,130.85
</coordinates>
</Point>
</Placemark>
<Placemark>
<name>
Fri Dec 30 11:49:18 2016 S=0.87 Km/hr
</name>
<styleUrl>
#styleMap_TLP_Normal
</styleUrl>
<Point>
<coordinates>
-64.9975586,-10.8171196,129.15
</coordinates>
</Point>
</Placemark>
<Placemark>
<name>
Fri Dec 30 11:49:28 2016 S=0.84 Km/hr
</name>
<styleUrl>
#styleMap_TLP_Normal
</styleUrl>
<Point>
<coordinates>
-64.9975204,-10.8171177,128.90
</coordinates>
</Point>
</Placemark>
<Placemark>
<name>
Fri Dec 30 11:49:38 2016 S=0.71 Km/hr
</name>
<styleUrl>
#styleMap_TLP_Normal
</styleUrl>
<Point>
<coordinates>
-64.9975204,-10.8171549,128.71
</coordinates>
</Point>
</Placemark>
<Placemark>
<name>
Fri Dec 30 11:49:48 2016 S=2.22 Km/hr
</name>
<styleUrl>
#styleMap_TLP_Normal
</styleUrl>
<Point>
<coordinates>
-64.9975510,-10.8171434,129.30
</coordinates>
</Point>
</Placemark>
<Placemark>
<name>
Fri Dec 30 11:49:58 2016 S=0.42 Km/hr
</name>
<styleUrl>
#styleMap_TLP_Normal
</styleUrl>
<Point>
<coordinates>
-64.9975357,-10.8171253,128.68
</coordinates>
</Point>
</Placemark>
<Placemark>
<name>
Fri Dec 30 11:50:08 2016 S=0.22 Km/hr
</name>
<styleUrl>
#styleMap_TLP_Normal
</styleUrl>
<Point>
<coordinates>
-64.9975510,-10.8171225,128.68
</coordinates>
</Point>
</Placemark>
<Placemark>
<name>
Fri Dec 30 11:50:18 2016 S=1.52 Km/hr
</name>
<styleUrl>
#styleMap_TLP_Normal
</styleUrl>
<Point>
<coordinates>
-64.9975662,-10.8171062,128.48
</coordinates>
</Point>
</Placemark>
<Placemark>
<name>
Fri Dec 30 11:50:28 2016 S=2.54 Km/hr
</name>
<styleUrl>
#styleMap_TLP_Normal
</styleUrl>
<Point>
<coordinates>
-64.9976349,-10.8170424,128.93
</coordinates>
</Point>
</Placemark>
<Placemark>
<name>
Fri Dec 30 11:50:38 2016 S=1.83 Km/hr
</name>
<styleUrl>
#styleMap_TLP_Normal
</styleUrl>
<Point>
<coordinates>
-64.9977036,-10.8170443,128.02
</coordinates>
</Point>
</Placemark>
<Placemark>
<name>
Fri Dec 30 11:50:48 2016 S=0.60 Km/hr
</name>
<styleUrl>
#styleMap_TLP_Normal
</styleUrl>
<Point>
<coordinates>
-64.9976883,-10.8170424,129.11
</coordinates>
</Point>
</Placemark>
<Placemark>
<name>
Fri Dec 30 11:50:58 2016 S=1.24 Km/hr
</name>
<styleUrl>
#styleMap_TLP_Normal
</styleUrl>
<Point>
<coordinates>
-64.9977264,-10.8170605,129.45
</coordinates>
</Point>
</Placemark>
<Placemark>
<name>
Fri Dec 30 11:51:08 2016 S=0.73 Km/hr
</name>
<styleUrl>
#styleMap_TLP_Normal
</styleUrl>
<Point>
<coordinates>
-64.9977798,-10.8170671,128.51
</coordinates>
</Point>
</Placemark>
<Placemark>
<name>
Fri Dec 30 11:51:18 2016 S=0.63 Km/hr
</name>
<styleUrl>
#styleMap_TLP_Normal
</styleUrl>
<Point>
<coordinates>
-64.9977875,-10.8170748,128.31
</coordinates>
</Point>
</Placemark>
<Placemark>
<name>
Fri Dec 30 11:51:28 2016 S=1.67 Km/hr
</name>
<styleUrl>
#styleMap_TLP_Normal
</styleUrl>
<Point>
<coordinates>
-64.9978333,-10.8171082,127.95
</coordinates>
</Point>
</Placemark>
<Placemark>
<name>
Fri Dec 30 11:51:38 2016 S=0.89 Km/hr
</name>
<styleUrl>
#styleMap_TLP_Normal
</styleUrl>
<Point>
<coordinates>
-64.9978790,-10.8171291,127.45
</coordinates>
</Point>
</Placemark>
<Placemark>
<name>
Fri Dec 30 11:51:48 2016 S=0.84 Km/hr
</name>
<styleUrl>
#styleMap_TLP_Normal
</styleUrl>
<Point>
<coordinates>
-64.9979248,-10.8171329,127.47
</coordinates>
</Point>
</Placemark>
<Placemark>
<name>
Fri Dec 30 11:51:58 2016 S=0.57 Km/hr
</name>
<styleUrl>
#styleMap_TLP_Normal
</styleUrl>
<Point>
<coordinates>
-64.9980011,-10.8171749,126.87
</coordinates>
</Point>
</Placemark>
<Placemark>
<name>
Fri Dec 30 11:52:08 2016 S=1.50 Km/hr
</name>
<styleUrl>
#styleMap_TLP_Normal
</styleUrl>
<Point>
<coordinates>
-64.9980621,-10.8171778,127.64
</coordinates>
</Point>
</Placemark>
<Placemark>
<name>
Fri Dec 30 11:52:18 2016 S=1.53 Km/hr
</name>
<styleUrl>
#styleMap_TLP_Normal
</styleUrl>
<Point>
<coordinates>
-64.9981461,-10.8171797,127.45
</coordinates>
</Point>
</Placemark>
<Placemark>
<name>
Fri Dec 30 11:52:28 2016 S=0.38 Km/hr
</name>
<styleUrl>
#styleMap_TLP_Normal
</styleUrl>
<Point>
<coordinates>
-64.9981384,-10.8171835,127.45
</coordinates>
</Point>
</Placemark>
<Placemark>
<name>
Fri Dec 30 11:52:38 2016 S=1.90 Km/hr
</name>
<styleUrl>
#styleMap_TLP_Normal
</styleUrl>
<Point>
<coordinates>
-64.9981995,-10.8172092,127.12
</coordinates>
</Point>
</Placemark>
<Placemark>
<name>
Fri Dec 30 11:52:48 2016 S=0.92 Km/hr
</name>
<styleUrl>
#styleMap_TLP_Normal
</styleUrl>
<Point>
<coordinates>
-64.9982529,-10.8172321,126.70
</coordinates>
</Point>
</Placemark>
<Placemark>
<name>
Fri Dec 30 11:52:58 2016 S=0.90 Km/hr
</name>
<styleUrl>
#styleMap_TLP_Normal
</styleUrl>
<Point>
<coordinates>
-64.9982681,-10.8172369,126.54
</coordinates>
</Point>
</Placemark>
<Placemark>
<name>
Fri Dec 30 11:53:08 2016 S=1.57 Km/hr
</name>
<styleUrl>
#styleMap_TLP_Normal
</styleUrl>
<Point>
<coordinates>
-64.9982910,-10.8172302,126.13
</coordinates>
</Point>
</Placemark>
<Placemark>
<name>
Fri Dec 30 11:53:18 2016 S=1.07 Km/hr
</name>
<styleUrl>
#styleMap_TLP_Normal
</styleUrl>
<Point>
<coordinates>
-64.9983215,-10.8172350,125.94
</coordinates>
</Point>
</Placemark>
<Placemark>
<name>
Fri Dec 30 11:53:28 2016 S=1.69 Km/hr
</name>
<styleUrl>
#styleMap_TLP_Normal
</styleUrl>
<Point>
<coordinates>
-64.9983673,-10.8172464,126.59
</coordinates>
</Point>
</Placemark>
<Placemark>
<name>
Fri Dec 30 11:53:38 2016 S=1.33 Km/hr
</name>
<styleUrl>
#styleMap_TLP_Normal
</styleUrl>
<Point>
<coordinates>
-64.9984283,-10.8172493,125.96
</coordinates>
</Point>
</Placemark>
<Placemark>
<name>
Fri Dec 30 11:53:48 2016 S=1.13 Km/hr
</name>
<styleUrl>
#styleMap_TLP_Normal
</styleUrl>
<Point>
<coordinates>
-64.9984894,-10.8172531,125.33
</coordinates>
</Point>
</Placemark>
<Placemark>
<name>
Fri Dec 30 11:53:58 2016 S=1.18 Km/hr
</name>
<styleUrl>
#styleMap_TLP_Normal
</styleUrl>
<Point>
<coordinates>
-64.9985046,-10.8172569,124.40
</coordinates>
</Point>
</Placemark>
<Placemark>
<name>
Fri Dec 30 11:54:08 2016 S=1.69 Km/hr
</name>
<styleUrl>
#styleMap_TLP_Normal
</styleUrl>
<Point>
<coordinates>
-64.9984970,-10.8172665,124.43
</coordinates>
</Point>
</Placemark>
<Placemark>
<name>
Fri Dec 30 11:54:18 2016 S=1.56 Km/hr
</name>
<styleUrl>
#styleMap_TLP_Normal
</styleUrl>
<Point>
<coordinates>
-64.9985428,-10.8173103,124.71
</coordinates>
</Point>
</Placemark>
<Placemark>
<name>
Fri Dec 30 11:54:28 2016 S=0.97 Km/hr
</name>
<styleUrl>
#styleMap_TLP_Normal
</styleUrl>
<Point>
<coordinates>
-64.9985580,-10.8173161,125.19
</coordinates>
</Point>
</Placemark>
<Placemark>
<name>
Fri Dec 30 11:54:38 2016 S=1.33 Km/hr
</name>
<styleUrl>
#styleMap_TLP_Normal
</styleUrl>
<Point>
<coordinates>
-64.9985733,-10.8173618,125.15
</coordinates>
</Point>
</Placemark>
<Placemark>
<name>
Fri Dec 30 11:54:48 2016 S=1.04 Km/hr
</name>
<styleUrl>
#styleMap_TLP_Normal
</styleUrl>
<Point>
<coordinates>
-64.9985809,-10.8173542,125.47
</coordinates>
</Point>
</Placemark>
<Placemark>
<name>
Fri Dec 30 11:54:58 2016 S=0.94 Km/hr
</name>
<styleUrl>
#styleMap_TLP_Normal
</styleUrl>
<Point>
<coordinates>
-64.9985733,-10.8172741,125.84
</coordinates>
</Point>
</Placemark>
<Placemark>
<name>
Fri Dec 30 11:55:08 2016 S=0.75 Km/hr
</name>
<styleUrl>
#styleMap_TLP_Normal
</styleUrl>
<Point>
<coordinates>
-64.9985733,-10.8172703,125.82
</coordinates>
</Point>
</Placemark>
<Placemark>
<name>
Fri Dec 30 11:55:18 2016 S=0.87 Km/hr
</name>
<styleUrl>
#styleMap_TLP_Normal
</styleUrl>
<Point>
<coordinates>
-64.9985275,-10.8173304,125.98
</coordinates>
</Point>
</Placemark>
<Placemark>
<name>
Fri Dec 30 11:55:28 2016 S=0.51 Km/hr
</name>
<styleUrl>
#styleMap_TLP_Normal
</styleUrl>
<Point>
<coordinates>
-64.9985199,-10.8173418,126.23
</coordinates>
</Point>
</Placemark>
<Placemark>
<name>
Fri Dec 30 11:55:38 2016 S=0.96 Km/hr
</name>
<styleUrl>
#styleMap_TLP_Normal
</styleUrl>
<Point>
<coordinates>
-64.9985504,-10.8173199,126.22
</coordinates>
</Point>
</Placemark>
<Placemark>
<name>
Fri Dec 30 11:55:48 2016 S=0.71 Km/hr
</name>
<styleUrl>
#styleMap_TLP_Normal
</styleUrl>
<Point>
<coordinates>
-64.9985428,-10.8173285,126.23
</coordinates>
</Point>
</Placemark>
<Placemark>
<name>
Fri Dec 30 11:55:58 2016 S=2.11 Km/hr
</name>
<styleUrl>
#styleMap_TLP_Normal
</styleUrl>
<Point>
<coordinates>
-64.9985733,-10.8173981,125.87
</coordinates>
</Point>
</Placemark>
<Placemark>
<name>
Fri Dec 30 11:56:08 2016 S=0.23 Km/hr
</name>
<styleUrl>
#styleMap_TLP_Normal
</styleUrl>
<Point>
<coordinates>
-64.9985962,-10.8174210,125.35
</coordinates>
</Point>
</Placemark>
<Placemark>
<name>
Fri Dec 30 11:56:18 2016 S=1.13 Km/hr
</name>
<styleUrl>
#styleMap_TLP_Normal
</styleUrl>
<Point>
<coordinates>
-64.9985886,-10.8174305,125.34
</coordinates>
</Point>
</Placemark>
<Placemark>
<name>
Fri Dec 30 11:56:28 2016 S=1.07 Km/hr
</name>
<styleUrl>
#styleMap_TLP_Normal
</styleUrl>
<Point>
<coordinates>
-64.9985886,-10.8174305,125.02
</coordinates>
</Point>
</Placemark>
<Placemark>
<name>
Fri Dec 30 11:56:38 2016 S=1.15 Km/hr
</name>
<styleUrl>
#styleMap_TLP_Normal
</styleUrl>
<Point>
<coordinates>
-64.9986038,-10.8173752,125.19
</coordinates>
</Point>
</Placemark>
<Placemark>
<name>
Fri Dec 30 11:56:48 2016 S=1.25 Km/hr
</name>
<styleUrl>
#styleMap_TLP_Normal
</styleUrl>
<Point>
<coordinates>
-64.9985657,-10.8173351,125.11
</coordinates>
</Point>
</Placemark>
<Placemark>
<name>
Fri Dec 30 11:56:58 2016 S=0.63 Km/hr
</name>
<styleUrl>
#styleMap_TLP_Normal
</styleUrl>
<Point>
<coordinates>
-64.9985504,-10.8173876,125.10
</coordinates>
</Point>
</Placemark>
<Placemark>
<name>
Fri Dec 30 11:57:08 2016 S=1.43 Km/hr
</name>
<styleUrl>
#styleMap_TLP_Normal
</styleUrl>
<Point>
<coordinates>
-64.9985199,-10.8174038,124.72
</coordinates>
</Point>
</Placemark>
<Placemark>
<name>
Fri Dec 30 11:57:18 2016 S=1.10 Km/hr
</name>
<styleUrl>
#styleMap_TLP_Normal
</styleUrl>
<Point>
<coordinates>
-64.9985352,-10.8174896,124.58
</coordinates>
</Point>
</Placemark>
<Placemark>
<name>
Fri Dec 30 11:57:28 2016 S=0.49 Km/hr
</name>
<styleUrl>
#styleMap_TLP_Normal
</styleUrl>
<Point>
<coordinates>
-64.9985275,-10.8174744,125.33
</coordinates>
</Point>
</Placemark>
<Placemark>
<name>
Fri Dec 30 11:57:38 2016 S=0.66 Km/hr
</name>
<styleUrl>
#styleMap_TLP_Normal
</styleUrl>
<Point>
<coordinates>
-64.9985428,-10.8175430,124.59
</coordinates>
</Point>
</Placemark>
<Placemark>
<name>
Fri Dec 30 11:57:48 2016 S=0.17 Km/hr
</name>
<styleUrl>
#styleMap_TLP_Normal
</styleUrl>
<Point>
<coordinates>
-64.9985504,-10.8175535,124.57
</coordinates>
</Point>
</Placemark>
<Placemark>
<name>
Fri Dec 30 11:57:58 2016 S=0.82 Km/hr
</name>
<styleUrl>
#styleMap_TLP_Normal
</styleUrl>
<Point>
<coordinates>
-64.9985428,-10.8175564,124.57
</coordinates>
</Point>
</Placemark>
<Placemark>
<name>
Fri Dec 30 11:58:08 2016 S=0.53 Km/hr
</name>
<styleUrl>
#styleMap_TLP_Normal
</styleUrl>
<Point>
<coordinates>
-64.9985428,-10.8175411,124.56
</coordinates>
</Point>
</Placemark>
<Placemark>
<name>
Fri Dec 30 11:58:18 2016 S=0.83 Km/hr
</name>
<styleUrl>
#styleMap_TLP_Normal
</styleUrl>
<Point>
<coordinates>
-64.9985352,-10.8175335,124.58
</coordinates>
</Point>
</Placemark>
<Placemark>
<name>
Fri Dec 30 11:58:28 2016 S=0.43 Km/hr
</name>
<styleUrl>
#styleMap_TLP_Normal
</styleUrl>
<Point>
<coordinates>
-64.9985046,-10.8174992,124.79
</coordinates>
</Point>
</Placemark>
<Placemark>
<name>
Fri Dec 30 11:58:38 2016 S=1.12 Km/hr
</name>
<styleUrl>
#styleMap_TLP_Normal
</styleUrl>
<Point>
<coordinates>
-64.9985046,-10.8174896,124.79
</coordinates>
</Point>
</Placemark>
<Placemark>
<name>
Fri Dec 30 11:58:48 2016 S=0.88 Km/hr
</name>
<styleUrl>
#styleMap_TLP_Normal
</styleUrl>
<Point>
<coordinates>
-64.9986191,-10.8174801,125.91
</coordinates>
</Point>
</Placemark>
<Placemark>
<name>
Fri Dec 30 11:58:58 2016 S=0.99 Km/hr
</name>
<styleUrl>
#styleMap_TLP_Normal
</styleUrl>
<Point>
<coordinates>
-64.9986191,-10.8174963,125.94
</coordinates>
</Point>
</Placemark>
<Placemark>
<name>
Fri Dec 30 11:59:08 2016 S=0.20 Km/hr
</name>
<styleUrl>
#styleMap_TLP_Normal
</styleUrl>
<Point>
<coordinates>
-64.9986038,-10.8175173,126.31
</coordinates>
</Point>
</Placemark>
<Placemark>
<name>
Fri Dec 30 11:59:18 2016 S=1.37 Km/hr
</name>
<styleUrl>
#styleMap_TLP_Normal
</styleUrl>
<Point>
<coordinates>
-64.9986038,-10.8175020,126.32
</coordinates>
</Point>
</Placemark>
<Placemark>
<name>
Fri Dec 30 11:59:28 2016 S=0.47 Km/hr
</name>
<styleUrl>
#styleMap_TLP_Normal
</styleUrl>
<Point>
<coordinates>
-64.9985809,-10.8174744,126.32
</coordinates>
</Point>
</Placemark>
<Placemark>
<name>
Fri Dec 30 11:59:38 2016 S=0.33 Km/hr
</name>
<styleUrl>
#styleMap_TLP_Normal
</styleUrl>
<Point>
<coordinates>
-64.9986038,-10.8174629,126.67
</coordinates>
</Point>
</Placemark>
<Placemark>
<name>
Fri Dec 30 11:59:48 2016 S=0.67 Km/hr
</name>
<styleUrl>
#styleMap_TLP_Normal
</styleUrl>
<Point>
<coordinates>
-64.9986191,-10.8174620,126.65
</coordinates>
</Point>
</Placemark>
<Placemark>
<name>
Fri Dec 30 11:59:58 2016 S=0.99 Km/hr
</name>
<styleUrl>
#styleMap_TLP_Normal
</styleUrl>
<Point>
<coordinates>
-64.9986115,-10.8174477,127.09
</coordinates>
</Point>
</Placemark>
<Placemark>
<name>
Fri Dec 30 12:00:08 2016 S=0.10 Km/hr
</name>
<styleUrl>
#styleMap_TLP_Normal
</styleUrl>
<Point>
<coordinates>
-64.9985962,-10.8174429,127.18
</coordinates>
</Point>
</Placemark>
<Placemark>
<name>
Fri Dec 30 12:00:18 2016 S=0.94 Km/hr
</name>
<styleUrl>
#styleMap_TLP_Normal
</styleUrl>
<Point>
<coordinates>
-64.9986343,-10.8173876,127.07
</coordinates>
</Point>
</Placemark>
<Placemark>
<name>
Fri Dec 30 12:00:28 2016 S=1.32 Km/hr
</name>
<styleUrl>
#styleMap_TLP_Normal
</styleUrl>
<Point>
<coordinates>
-64.9986267,-10.8173761,127.76
</coordinates>
</Point>
</Placemark>
<Placemark>
<name>
Fri Dec 30 12:00:38 2016 S=2.09 Km/hr
</name>
<styleUrl>
#styleMap_TLP_Normal
</styleUrl>
<Point>
<coordinates>
-64.9986038,-10.8173122,128.45
</coordinates>
</Point>
</Placemark>
<Placemark>
<name>
Fri Dec 30 12:00:48 2016 S=0.79 Km/hr
</name>
<styleUrl>
#styleMap_TLP_Normal
</styleUrl>
<Point>
<coordinates>
-64.9986038,-10.8173103,128.52
</coordinates>
</Point>
</Placemark>
<Placemark>
<name>
Fri Dec 30 12:00:58 2016 S=1.04 Km/hr
</name>
<styleUrl>
#styleMap_TLP_Normal
</styleUrl>
<Point>
<coordinates>
-64.9985962,-10.8173418,128.53
</coordinates>
</Point>
</Placemark>
<Placemark>
<name>
Fri Dec 30 12:01:08 2016 S=1.30 Km/hr
</name>
<styleUrl>
#styleMap_TLP_Normal
</styleUrl>
<Point>
<coordinates>
-64.9985733,-10.8173790,128.10
</coordinates>
</Point>
</Placemark>
<Placemark>
<name>
Fri Dec 30 12:01:18 2016 S=1.03 Km/hr
</name>
<styleUrl>
#styleMap_TLP_Normal
</styleUrl>
<Point>
<coordinates>
-64.9985886,-10.8173676,128.60
</coordinates>
</Point>
</Placemark>
<Placemark>
<name>
Fri Dec 30 12:01:28 2016 S=1.89 Km/hr
</name>
<styleUrl>
#styleMap_TLP_Normal
</styleUrl>
<Point>
<coordinates>
-64.9985275,-10.8173752,128.81
</coordinates>
</Point>
</Placemark>
<Placemark>
<name>
Fri Dec 30 12:01:38 2016 S=0.31 Km/hr
</name>
<styleUrl>
#styleMap_TLP_Normal
</styleUrl>
<Point>
<coordinates>
-64.9984589,-10.8174057,129.26
</coordinates>
</Point>
</Placemark>
<Placemark>
<name>
Fri Dec 30 12:01:48 2016 S=0.24 Km/hr
</name>
<styleUrl>
#styleMap_TLP_Normal
</styleUrl>
<Point>
<coordinates>
-64.9984589,-10.8174047,129.26
</coordinates>
</Point>
</Placemark>
<Placemark>
<name>
Fri Dec 30 12:01:58 2016 S=0.54 Km/hr
</name>
<styleUrl>
#styleMap_TLP_Normal
</styleUrl>
<Point>
<coordinates>
-64.9984665,-10.8174009,129.25
</coordinates>
</Point>
</Placemark>
<Placemark>
<name>
Fri Dec 30 12:02:08 2016 S=1.34 Km/hr
</name>
<styleUrl>
#styleMap_TLP_Normal
</styleUrl>
<Point>
<coordinates>
-64.9984818,-10.8173742,128.96
</coordinates>
</Point>
</Placemark>
<Placemark>
<name>
Fri Dec 30 12:02:18 2016 S=0.60 Km/hr
</name>
<styleUrl>
#styleMap_TLP_Normal
</styleUrl>
<Point>
<coordinates>
-64.9984665,-10.8173656,128.75
</coordinates>
</Point>
</Placemark>
<Placemark>
<name>
Fri Dec 30 12:02:28 2016 S=1.19 Km/hr
</name>
<styleUrl>
#styleMap_TLP_Normal
</styleUrl>
<Point>
<coordinates>
-64.9984512,-10.8173609,128.64
</coordinates>
</Point>
</Placemark>
<Placemark>
<name>
Fri Dec 30 12:02:38 2016 S=0.91 Km/hr
</name>
<styleUrl>
#styleMap_TLP_Normal
</styleUrl>
<Point>
<coordinates>
-64.9984665,-10.8173819,128.53
</coordinates>
</Point>
</Placemark>
<Placemark>
<name>
Fri Dec 30 12:02:48 2016 S=0.94 Km/hr
</name>
<styleUrl>
#styleMap_TLP_Normal
</styleUrl>
<Point>
<coordinates>
-64.9984818,-10.8173485,129.43
</coordinates>
</Point>
</Placemark>
<Placemark>
<name>
Fri Dec 30 12:02:58 2016 S=0.65 Km/hr
</name>
<styleUrl>
#styleMap_TLP_Normal
</styleUrl>
<Point>
<coordinates>
-64.9984665,-10.8173332,129.54
</coordinates>
</Point>
</Placemark>
<Placemark>
<name>
Fri Dec 30 12:03:08 2016 S=1.11 Km/hr
</name>
<styleUrl>
#styleMap_TLP_Normal
</styleUrl>
<Point>
<coordinates>
-64.9984741,-10.8173351,129.58
</coordinates>
</Point>
</Placemark>
<Placemark>
<name>
Fri Dec 30 12:03:18 2016 S=0.36 Km/hr
</name>
<styleUrl>
#styleMap_TLP_Normal
</styleUrl>
<Point>
<coordinates>
-64.9985275,-10.8173561,128.99
</coordinates>
</Point>
</Placemark>
<Placemark>
<name>
Fri Dec 30 12:03:28 2016 S=0.51 Km/hr
</name>
<styleUrl>
#styleMap_TLP_Normal
</styleUrl>
<Point>
<coordinates>
-64.9985428,-10.8173351,129.00
</coordinates>
</Point>
</Placemark>
<Placemark>
<name>
Fri Dec 30 12:03:38 2016 S=0.94 Km/hr
</name>
<styleUrl>
#styleMap_TLP_Normal
</styleUrl>
<Point>
<coordinates>
-64.9985504,-10.8173246,129.00
</coordinates>
</Point>
</Placemark>
<Placemark>
<name>
Fri Dec 30 12:03:48 2016 S=0.38 Km/hr
</name>
<styleUrl>
#styleMap_TLP_Normal
</styleUrl>
<Point>
<coordinates>
-64.9986115,-10.8172979,129.20
</coordinates>
</Point>
</Placemark>
<Placemark>
<name>
Fri Dec 30 12:03:58 2016 S=1.01 Km/hr
</name>
<styleUrl>
#styleMap_TLP_Normal
</styleUrl>
<Point>
<coordinates>
-64.9986267,-10.8173161,129.56
</coordinates>
</Point>
</Placemark>
<Placemark>
<name>
Fri Dec 30 12:04:08 2016 S=1.39 Km/hr
</name>
<styleUrl>
#styleMap_TLP_Normal
</styleUrl>
<Point>
<coordinates>
-64.9985886,-10.8172979,128.48
</coordinates>
</Point>
</Placemark>
<Placemark>
<name>
Fri Dec 30 12:04:18 2016 S=1.81 Km/hr
</name>
<styleUrl>
#styleMap_TLP_Normal
</styleUrl>
<Point>
<coordinates>
-64.9985886,-10.8172445,128.21
</coordinates>
</Point>
</Placemark>
<Placemark>
<name>
Fri Dec 30 12:04:28 2016 S=0.86 Km/hr
</name>
<styleUrl>
#styleMap_TLP_Normal
</styleUrl>
<Point>
<coordinates>
-64.9985962,-10.8172350,128.46
</coordinates>
</Point>
</Placemark>
<Placemark>
<name>
Fri Dec 30 12:04:38 2016 S=0.96 Km/hr
</name>
<styleUrl>
#styleMap_TLP_Normal
</styleUrl>
<Point>
<coordinates>
-64.9985809,-10.8172522,128.95
</coordinates>
</Point>
</Placemark>
<Placemark>
<name>
Fri Dec 30 12:04:48 2016 S=0.20 Km/hr
</name>
<styleUrl>
#styleMap_TLP_Normal
</styleUrl>
<Point>
<coordinates>
-64.9985809,-10.8172436,128.99
</coordinates>
</Point>
</Placemark>
<Placemark>
<name>
Fri Dec 30 12:04:58 2016 S=0.50 Km/hr
</name>
<styleUrl>
#styleMap_TLP_Normal
</styleUrl>
<Point>
<coordinates>
-64.9985733,-10.8172522,128.99
</coordinates>
</Point>
</Placemark>
<Placemark>
<name>
Fri Dec 30 12:05:08 2016 S=0.47 Km/hr
</name>
<styleUrl>
#styleMap_TLP_Normal
</styleUrl>
<Point>
<coordinates>
-64.9985809,-10.8172445,129.01
</coordinates>
</Point>
</Placemark>
<Placemark>
<name>
Fri Dec 30 12:05:18 2016 S=1.28 Km/hr
</name>
<styleUrl>
#styleMap_TLP_Normal
</styleUrl>
<Point>
<coordinates>
-64.9985962,-10.8172617,128.83
</coordinates>
</Point>
</Placemark>
<Placemark>
<name>
Fri Dec 30 12:05:28 2016 S=1.43 Km/hr
</name>
<styleUrl>
#styleMap_TLP_Normal
</styleUrl>
<Point>
<coordinates>
-64.9985809,-10.8172808,128.55
</coordinates>
</Point>
</Placemark>
<Placemark>
<name>
Fri Dec 30 12:05:38 2016 S=0.05 Km/hr
</name>
<styleUrl>
#styleMap_TLP_Normal
</styleUrl>
<Point>
<coordinates>
-64.9985580,-10.8172894,128.78
</coordinates>
</Point>
</Placemark>
<Placemark>
<name>
Fri Dec 30 12:05:48 2016 S=1.37 Km/hr
</name>
<styleUrl>
#styleMap_TLP_Normal
</styleUrl>
<Point>
<coordinates>
-64.9985809,-10.8173008,128.86
</coordinates>
</Point>
</Placemark>
<Placemark>
<name>
Fri Dec 30 12:05:58 2016 S=0.60 Km/hr
</name>
<styleUrl>
#styleMap_TLP_Normal
</styleUrl>
<Point>
<coordinates>
-64.9986191,-10.8173342,128.98
</coordinates>
</Point>
</Placemark>
<Placemark>
<name>
Fri Dec 30 12:06:08 2016 S=0.46 Km/hr
</name>
<styleUrl>
#styleMap_TLP_Normal
</styleUrl>
<Point>
<coordinates>
-64.9986115,-10.8173323,128.98
</coordinates>
</Point>
</Placemark>
<Placemark>
<name>
Fri Dec 30 12:06:18 2016 S=0.67 Km/hr
</name>
<styleUrl>
#styleMap_TLP_Normal
</styleUrl>
<Point>
<coordinates>
-64.9986191,-10.8173351,128.96
</coordinates>
</Point>
</Placemark>
<Placemark>
<name>
Fri Dec 30 12:06:28 2016 S=1.17 Km/hr
</name>
<styleUrl>
#styleMap_TLP_Normal
</styleUrl>
<Point>
<coordinates>
-64.9986115,-10.8173466,129.25
</coordinates>
</Point>
</Placemark>
<Placemark>
<name>
Fri Dec 30 12:06:38 2016 S=0.64 Km/hr
</name>
<styleUrl>
#styleMap_TLP_Normal
</styleUrl>
<Point>
<coordinates>
-64.9986038,-10.8173895,129.96
</coordinates>
</Point>
</Placemark>
<Placemark>
<name>
Fri Dec 30 12:06:48 2016 S=0.18 Km/hr
</name>
<styleUrl>
#styleMap_TLP_Normal
</styleUrl>
<Point>
<coordinates>
-64.9986038,-10.8173962,129.58
</coordinates>
</Point>
</Placemark>
<Placemark>
<name>
Fri Dec 30 12:06:58 2016 S=1.05 Km/hr
</name>
<styleUrl>
#styleMap_TLP_Normal
</styleUrl>
<Point>
<coordinates>
-64.9986496,-10.8174105,128.93
</coordinates>
</Point>
</Placemark>
<Placemark>
<name>
Fri Dec 30 12:07:08 2016 S=0.36 Km/hr
</name>
<styleUrl>
#styleMap_TLP_Normal
</styleUrl>
<Point>
<coordinates>
-64.9986420,-10.8174810,129.61
</coordinates>
</Point>
</Placemark>
<Placemark>
<name>
Fri Dec 30 12:07:18 2016 S=0.95 Km/hr
</name>
<styleUrl>
#styleMap_TLP_Normal
</styleUrl>
<Point>
<coordinates>
-64.9986420,-10.8174896,130.13
</coordinates>
</Point>
</Placemark>
<Placemark>
<name>
Fri Dec 30 12:07:28 2016 S=0.88 Km/hr
</name>
<styleUrl>
#styleMap_TLP_Normal
</styleUrl>
<Point>
<coordinates>
-64.9986343,-10.8174639,129.96
</coordinates>
</Point>
</Placemark>
<Placemark>
<name>
Fri Dec 30 12:07:38 2016 S=1.40 Km/hr
</name>
<styleUrl>
#styleMap_TLP_Normal
</styleUrl>
<Point>
<coordinates>
-64.9985657,-10.8174467,130.94
</coordinates>
</Point>
</Placemark>
<Placemark>
<name>
Fri Dec 30 12:07:48 2016 S=0.64 Km/hr
</name>
<styleUrl>
#styleMap_TLP_Normal
</styleUrl>
<Point>
<coordinates>
-64.9985352,-10.8174238,131.50
</coordinates>
</Point>
</Placemark>
<Placemark>
<name>
Fri Dec 30 12:07:58 2016 S=1.16 Km/hr
</name>
<styleUrl>
#styleMap_TLP_Normal
</styleUrl>
<Point>
<coordinates>
-64.9985504,-10.8173952,132.57
</coordinates>
</Point>
</Placemark>
<Placemark>
<name>
Fri Dec 30 12:08:08 2016 S=1.09 Km/hr
</name>
<styleUrl>
#styleMap_TLP_Normal
</styleUrl>
<Point>
<coordinates>
-64.9985962,-10.8173895,132.74
</coordinates>
</Point>
</Placemark>
<Placemark>
<name>
Fri Dec 30 12:08:18 2016 S=0.50 Km/hr
</name>
<styleUrl>
#styleMap_TLP_Normal
</styleUrl>
<Point>
<coordinates>
-64.9986191,-10.8173704,133.00
</coordinates>
</Point>
</Placemark>
<Placemark>
<name>
Fri Dec 30 12:08:28 2016 S=1.71 Km/hr
</name>
<styleUrl>
#styleMap_TLP_Normal
</styleUrl>
<Point>
<coordinates>
-64.9985733,-10.8173304,133.59
</coordinates>
</Point>
</Placemark>
<Placemark>
<name>
Fri Dec 30 12:08:38 2016 S=0.79 Km/hr
</name>
<styleUrl>
#styleMap_TLP_Normal
</styleUrl>
<Point>
<coordinates>
-64.9985580,-10.8173342,133.52
</coordinates>
</Point>
</Placemark>
<Placemark>
<name>
Fri Dec 30 12:08:48 2016 S=0.35 Km/hr
</name>
<styleUrl>
#styleMap_TLP_Normal
</styleUrl>
<Point>
<coordinates>
-64.9985504,-10.8173313,133.56
</coordinates>
</Point>
</Placemark>
<Placemark>
<name>
Fri Dec 30 12:08:58 2016 S=1.77 Km/hr
</name>
<styleUrl>
#styleMap_TLP_Normal
</styleUrl>
<Point>
<coordinates>
-64.9985657,-10.8173084,133.69
</coordinates>
</Point>
</Placemark>
<Placemark>
<name>
Fri Dec 30 12:09:08 2016 S=1.46 Km/hr
</name>
<styleUrl>
#styleMap_TLP_Normal
</styleUrl>
<Point>
<coordinates>
-64.9986496,-10.8173113,134.05
</coordinates>
</Point>
</Placemark>
<Placemark>
<name>
Fri Dec 30 12:09:18 2016 S=0.84 Km/hr
</name>
<styleUrl>
#styleMap_TLP_Normal
</styleUrl>
<Point>
<coordinates>
-64.9986725,-10.8173275,134.20
</coordinates>
</Point>
</Placemark>
<Placemark>
<name>
Fri Dec 30 12:09:28 2016 S=0.61 Km/hr
</name>
<styleUrl>
#styleMap_TLP_Normal
</styleUrl>
<Point>
<coordinates>
-64.9986649,-10.8173447,134.23
</coordinates>
</Point>
</Placemark>
<Placemark>
<name>
Fri Dec 30 12:09:38 2016 S=1.30 Km/hr
</name>
<styleUrl>
#styleMap_TLP_Normal
</styleUrl>
<Point>
<coordinates>
-64.9986801,-10.8173075,134.50
</coordinates>
</Point>
</Placemark>
<Placemark>
<name>
Fri Dec 30 12:09:48 2016 S=1.71 Km/hr
</name>
<styleUrl>
#styleMap_TLP_Normal
</styleUrl>
<Point>
<coordinates>
-64.9986572,-10.8172255,134.79
</coordinates>
</Point>
</Placemark>
<Placemark>
<name>
Fri Dec 30 12:09:58 2016 S=1.11 Km/hr
</name>
<styleUrl>
#styleMap_TLP_Normal
</styleUrl>
<Point>
<coordinates>
-64.9986877,-10.8171978,135.78
</coordinates>
</Point>
</Placemark>
<Placemark>
<name>
Fri Dec 30 12:10:08 2016 S=1.68 Km/hr
</name>
<styleUrl>
#styleMap_TLP_Normal
</styleUrl>
<Point>
<coordinates>
-64.9987564,-10.8172331,136.14
</coordinates>
</Point>
</Placemark>
<Placemark>
<name>
Fri Dec 30 12:10:18 2016 S=0.25 Km/hr
</name>
<styleUrl>
#styleMap_TLP_Normal
</styleUrl>
<Point>
<coordinates>
-64.9987717,-10.8172760,135.80
</coordinates>
</Point>
</Placemark>
<Placemark>
<name>
Fri Dec 30 12:10:28 2016 S=0.23 Km/hr
</name>
<styleUrl>
#styleMap_TLP_Normal
</styleUrl>
<Point>
<coordinates>
-64.9987793,-10.8173027,135.81
</coordinates>
</Point>
</Placemark>
<Placemark>
<name>
Fri Dec 30 12:10:38 2016 S=0.24 Km/hr
</name>
<styleUrl>
#styleMap_TLP_Normal
</styleUrl>
<Point>
<coordinates>
-64.9987717,-10.8172960,135.82
</coordinates>
</Point>
</Placemark>
<Placemark>
<name>
Fri Dec 30 12:10:48 2016 S=1.67 Km/hr
</name>
<styleUrl>
#styleMap_TLP_Normal
</styleUrl>
<Point>
<coordinates>
-64.9987183,-10.8172789,135.89
</coordinates>
</Point>
</Placemark>
<Placemark>
<name>
Fri Dec 30 12:10:58 2016 S=0.86 Km/hr
</name>
<styleUrl>
#styleMap_TLP_Normal
</styleUrl>
<Point>
<coordinates>
-64.9986572,-10.8172960,135.90
</coordinates>
</Point>
</Placemark>
<Placemark>
<name>
Fri Dec 30 12:11:08 2016 S=0.22 Km/hr
</name>
<styleUrl>
#styleMap_TLP_Normal
</styleUrl>
<Point>
<coordinates>
-64.9986420,-10.8173075,135.89
</coordinates>
</Point>
</Placemark>
<Placemark>
<name>
Fri Dec 30 12:11:18 2016 S=0.48 Km/hr
</name>
<styleUrl>
#styleMap_TLP_Normal
</styleUrl>
<Point>
<coordinates>
-64.9986343,-10.8173084,135.89
</coordinates>
</Point>
</Placemark>
<Placemark>
<name>
Fri Dec 30 12:11:28 2016 S=0.65 Km/hr
</name>
<styleUrl>
#styleMap_TLP_Normal
</styleUrl>
<Point>
<coordinates>
-64.9986267,-10.8172989,135.98
</coordinates>
</Point>
</Placemark>
<Placemark>
<name>
Fri Dec 30 12:11:38 2016 S=0.60 Km/hr
</name>
<styleUrl>
#styleMap_TLP_Normal
</styleUrl>
<Point>
<coordinates>
-64.9986343,-10.8173094,136.00
</coordinates>
</Point>
</Placemark>
<Placemark>
<name>
Fri Dec 30 12:11:48 2016 S=1.95 Km/hr
</name>
<styleUrl>
#styleMap_TLP_Normal
</styleUrl>
<Point>
<coordinates>
-64.9987106,-10.8172474,136.17
</coordinates>
</Point>
</Placemark>
<Placemark>
<name>
Fri Dec 30 12:11:58 2016 S=0.41 Km/hr
</name>
<styleUrl>
#styleMap_TLP_Normal
</styleUrl>
<Point>
<coordinates>
-64.9987183,-10.8172770,135.70
</coordinates>
</Point>
</Placemark>
<Placemark>
<name>
Fri Dec 30 12:12:08 2016 S=2.40 Km/hr
</name>
<styleUrl>
#styleMap_TLP_Normal
</styleUrl>
<Point>
<coordinates>
-64.9987259,-10.8172369,136.19
</coordinates>
</Point>
</Placemark>
<Placemark>
<name>
Fri Dec 30 12:12:18 2016 S=1.30 Km/hr
</name>
<styleUrl>
#styleMap_TLP_Normal
</styleUrl>
<Point>
<coordinates>
-64.9986954,-10.8172503,136.23
</coordinates>
</Point>
</Placemark>
<Placemark>
<name>
Fri Dec 30 12:12:28 2016 S=1.07 Km/hr
</name>
<styleUrl>
#styleMap_TLP_Normal
</styleUrl>
<Point>
<coordinates>
-64.9987030,-10.8172388,136.27
</coordinates>
</Point>
</Placemark>
<Placemark>
<name>
Fri Dec 30 12:12:38 2016 S=0.90 Km/hr
</name>
<styleUrl>
#styleMap_TLP_Normal
</styleUrl>
<Point>
<coordinates>
-64.9986954,-10.8172083,136.03
</coordinates>
</Point>
</Placemark>
<Placemark>
<name>
Fri Dec 30 12:12:48 2016 S=1.03 Km/hr
</name>
<styleUrl>
#styleMap_TLP_Normal
</styleUrl>
<Point>
<coordinates>
-64.9986877,-10.8171949,136.03
</coordinates>
</Point>
</Placemark>
<Placemark>
<name>
Fri Dec 30 12:12:58 2016 S=0.56 Km/hr
</name>
<styleUrl>
#styleMap_TLP_Normal
</styleUrl>
<Point>
<coordinates>
-64.9987411,-10.8171387,136.66
</coordinates>
</Point>
</Placemark>
<Placemark>
<name>
Fri Dec 30 12:13:08 2016 S=0.96 Km/hr
</name>
<styleUrl>
#styleMap_TLP_Normal
</styleUrl>
<Point>
<coordinates>
-64.9987411,-10.8171310,136.67
</coordinates>
</Point>
</Placemark>
<Placemark>
<name>
Fri Dec 30 12:13:18 2016 S=1.20 Km/hr
</name>
<styleUrl>
#styleMap_TLP_Normal
</styleUrl>
<Point>
<coordinates>
-64.9986877,-10.8171329,137.16
</coordinates>
</Point>
</Placemark>
<Placemark>
<name>
Fri Dec 30 12:13:28 2016 S=1.84 Km/hr
</name>
<styleUrl>
#styleMap_TLP_Normal
</styleUrl>
<Point>
<coordinates>
-64.9986954,-10.8171864,137.20
</coordinates>
</Point>
</Placemark>
<Placemark>
<name>
Fri Dec 30 12:13:38 2016 S=0.68 Km/hr
</name>
<styleUrl>
#styleMap_TLP_Normal
</styleUrl>
<Point>
<coordinates>
-64.9987030,-10.8172178,137.10
</coordinates>
</Point>
</Placemark>
<Placemark>
<name>
Fri Dec 30 12:13:48 2016 S=0.68 Km/hr
</name>
<styleUrl>
#styleMap_TLP_Normal
</styleUrl>
<Point>
<coordinates>
-64.9987030,-10.8172102,136.73
</coordinates>
</Point>
</Placemark>
<Placemark>
<name>
Fri Dec 30 12:13:58 2016 S=1.32 Km/hr
</name>
<styleUrl>
#styleMap_TLP_Normal
</styleUrl>
<Point>
<coordinates>
-64.9987335,-10.8172388,137.16
</coordinates>
</Point>
</Placemark>
<Placemark>
<name>
Fri Dec 30 12:14:08 2016 S=1.10 Km/hr
</name>
<styleUrl>
#styleMap_TLP_Normal
</styleUrl>
<Point>
<coordinates>
-64.9987259,-10.8172264,137.29
</coordinates>
</Point>
</Placemark>
<Placemark>
<name>
Fri Dec 30 12:14:18 2016 S=0.66 Km/hr
</name>
<styleUrl>
#styleMap_TLP_Normal
</styleUrl>
<Point>
<coordinates>
-64.9987335,-10.8172531,136.89
</coordinates>
</Point>
</Placemark>
<Placemark>
<name>
Fri Dec 30 12:14:28 2016 S=0.95 Km/hr
</name>
<styleUrl>
#styleMap_TLP_Normal
</styleUrl>
<Point>
<coordinates>
-64.9987335,-10.8172455,136.93
</coordinates>
</Point>
</Placemark>
<Placemark>
<name>
Fri Dec 30 12:14:38 2016 S=1.63 Km/hr
</name>
<styleUrl>
#styleMap_TLP_Normal
</styleUrl>
<Point>
<coordinates>
-64.9986496,-10.8172493,138.02
</coordinates>
</Point>
</Placemark>
<Placemark>
<name>
Fri Dec 30 12:14:48 2016 S=1.05 Km/hr
</name>
<styleUrl>
#styleMap_TLP_Normal
</styleUrl>
<Point>
<coordinates>
-64.9985962,-10.8172445,138.86
</coordinates>
</Point>
</Placemark>
<Placemark>
<name>
Fri Dec 30 12:14:58 2016 S=0.79 Km/hr
</name>
<styleUrl>
#styleMap_TLP_Normal
</styleUrl>
<Point>
<coordinates>
-64.9986267,-10.8172312,139.75
</coordinates>
</Point>
</Placemark>
<Placemark>
<name>
Fri Dec 30 12:15:08 2016 S=1.48 Km/hr
</name>
<styleUrl>
#styleMap_TLP_Normal
</styleUrl>
<Point>
<coordinates>
-64.9986649,-10.8172197,139.13
</coordinates>
</Point>
</Placemark>
<Placemark>
<name>
Fri Dec 30 12:15:18 2016 S=1.78 Km/hr
</name>
<styleUrl>
#styleMap_TLP_Normal
</styleUrl>
<Point>
<coordinates>
-64.9987030,-10.8172417,140.61
</coordinates>
</Point>
</Placemark>
<Placemark>
<name>
Fri Dec 30 12:15:28 2016 S=0.31 Km/hr
</name>
<styleUrl>
#styleMap_TLP_Normal
</styleUrl>
<Point>
<coordinates>
-64.9986877,-10.8172503,142.47
</coordinates>
</Point>
</Placemark>
<Placemark>
<name>
Fri Dec 30 12:15:38 2016 S=0.86 Km/hr
</name>
<styleUrl>
#styleMap_TLP_Normal
</styleUrl>
<Point>
<coordinates>
-64.9986725,-10.8172607,143.36
</coordinates>
</Point>
</Placemark>
<Placemark>
<name>
Fri Dec 30 12:15:48 2016 S=0.67 Km/hr
</name>
<styleUrl>
#styleMap_TLP_Normal
</styleUrl>
<Point>
<coordinates>
-64.9986649,-10.8172827,143.07
</coordinates>
</Point>
</Placemark>
<Placemark>
<name>
Fri Dec 30 12:15:58 2016 S=0.64 Km/hr
</name>
<styleUrl>
#styleMap_TLP_Normal
</styleUrl>
<Point>
<coordinates>
-64.9986496,-10.8172770,142.98
</coordinates>
</Point>
</Placemark>
<Placemark>
<name>
Fri Dec 30 12:16:08 2016 S=0.73 Km/hr
</name>
<styleUrl>
#styleMap_TLP_Normal
</styleUrl>
<Point>
<coordinates>
-64.9986267,-10.8173065,142.33
</coordinates>
</Point>
</Placemark>
<Placemark>
<name>
Fri Dec 30 12:16:18 2016 S=0.62 Km/hr
</name>
<styleUrl>
#styleMap_TLP_Normal
</styleUrl>
<Point>
<coordinates>
-64.9986267,-10.8173084,142.73
</coordinates>
</Point>
</Placemark>
<Placemark>
<name>
Fri Dec 30 12:16:28 2016 S=0.42 Km/hr
</name>
<styleUrl>
#styleMap_TLP_Normal
</styleUrl>
<Point>
<coordinates>
-64.9986343,-10.8173084,142.77
</coordinates>
</Point>
</Placemark>
<Placemark>
<name>
Fri Dec 30 12:16:38 2016 S=1.21 Km/hr
</name>
<styleUrl>
#styleMap_TLP_Normal
</styleUrl>
<Point>
<coordinates>
-64.9986496,-10.8173141,142.89
</coordinates>
</Point>
</Placemark>
<Placemark>
<name>
Fri Dec 30 12:16:48 2016 S=0.72 Km/hr
</name>
<styleUrl>
#styleMap_TLP_Normal
</styleUrl>
<Point>
<coordinates>
-64.9986954,-10.8173170,140.05
</coordinates>
</Point>
</Placemark>
<Placemark>
<name>
Fri Dec 30 12:16:58 2016 S=0.41 Km/hr
</name>
<styleUrl>
#styleMap_TLP_Normal
</styleUrl>
<Point>
<coordinates>
-64.9986954,-10.8173094,140.16
</coordinates>
</Point>
</Placemark>
<Placemark>
<name>
Fri Dec 30 12:17:08 2016 S=1.10 Km/hr
</name>
<styleUrl>
#styleMap_TLP_Normal
</styleUrl>
<Point>
<coordinates>
-64.9986572,-10.8173275,141.16
</coordinates>
</Point>
</Placemark>
<Placemark>
<name>
Fri Dec 30 12:17:18 2016 S=0.44 Km/hr
</name>
<styleUrl>
#styleMap_TLP_Normal
</styleUrl>
<Point>
<coordinates>
-64.9986801,-10.8173265,142.43
</coordinates>
</Point>
</Placemark>
<Placemark>
<name>
Fri Dec 30 12:17:28 2016 S=0.41 Km/hr
</name>
<styleUrl>
#styleMap_TLP_Normal
</styleUrl>
<Point>
<coordinates>
-64.9986649,-10.8173265,142.44
</coordinates>
</Point>
</Placemark>
<Placemark>
<name>
Fri Dec 30 12:17:38 2016 S=0.89 Km/hr
</name>
<styleUrl>
#styleMap_TLP_Normal
</styleUrl>
<Point>
<coordinates>
-64.9986649,-10.8173227,143.16
</coordinates>
</Point>
</Placemark>
<Placemark>
<name>
Fri Dec 30 12:17:48 2016 S=1.00 Km/hr
</name>
<styleUrl>
#styleMap_TLP_Normal
</styleUrl>
<Point>
<coordinates>
-64.9986877,-10.8173265,143.63
</coordinates>
</Point>
</Placemark>
<Placemark>
<name>
Fri Dec 30 12:17:58 2016 S=0.48 Km/hr
</name>
<styleUrl>
#styleMap_TLP_Normal
</styleUrl>
<Point>
<coordinates>
-64.9986801,-10.8173361,143.68
</coordinates>
</Point>
</Placemark>
<Placemark>
<name>
Fri Dec 30 12:18:08 2016 S=0.34 Km/hr
</name>
<styleUrl>
#styleMap_TLP_Normal
</styleUrl>
<Point>
<coordinates>
-64.9987030,-10.8173628,145.02
</coordinates>
</Point>
</Placemark>
<Placemark>
<name>
Fri Dec 30 12:18:18 2016 S=1.13 Km/hr
</name>
<styleUrl>
#styleMap_TLP_Normal
</styleUrl>
<Point>
<coordinates>
-64.9986877,-10.8173666,145.10
</coordinates>
</Point>
</Placemark>
<Placemark>
<name>
Fri Dec 30 12:18:28 2016 S=1.13 Km/hr
</name>
<styleUrl>
#styleMap_TLP_Normal
</styleUrl>
<Point>
<coordinates>
-64.9986725,-10.8173409,145.23
</coordinates>
</Point>
</Placemark>
<Placemark>
<name>
Fri Dec 30 12:18:38 2016 S=0.16 Km/hr
</name>
<styleUrl>
#styleMap_TLP_Normal
</styleUrl>
<Point>
<coordinates>
-64.9986877,-10.8173647,145.96
</coordinates>
</Point>
</Placemark>
<Placemark>
<name>
Fri Dec 30 12:18:48 2016 S=1.39 Km/hr
</name>
<styleUrl>
#styleMap_TLP_Normal
</styleUrl>
<Point>
<coordinates>
-64.9987106,-10.8173685,145.98
</coordinates>
</Point>
</Placemark>
<Placemark>
<name>
Fri Dec 30 12:18:58 2016 S=1.10 Km/hr
</name>
<styleUrl>
#styleMap_TLP_Normal
</styleUrl>
<Point>
<coordinates>
-64.9986954,-10.8173485,145.82
</coordinates>
</Point>
</Placemark>
<Placemark>
<name>
Fri Dec 30 12:19:08 2016 S=0.56 Km/hr
</name>
<styleUrl>
#styleMap_TLP_Normal
</styleUrl>
<Point>
<coordinates>
-64.9985352,-10.8172922,146.75
</coordinates>
</Point>
</Placemark>
<Placemark>
<name>
Fri Dec 30 12:19:18 2016 S=1.47 Km/hr
</name>
<styleUrl>
#styleMap_TLP_Normal
</styleUrl>
<Point>
<coordinates>
-64.9985504,-10.8172798,146.92
</coordinates>
</Point>
</Placemark>
<Placemark>
<name>
Fri Dec 30 12:19:28 2016 S=0.97 Km/hr
</name>
<styleUrl>
#styleMap_TLP_Normal
</styleUrl>
<Point>
<coordinates>
-64.9985886,-10.8173227,147.41
</coordinates>
</Point>
</Placemark>
<Placemark>
<name>
Fri Dec 30 12:19:38 2016 S=1.24 Km/hr
</name>
<styleUrl>
#styleMap_TLP_Normal
</styleUrl>
<Point>
<coordinates>
-64.9986038,-10.8173103,147.77
</coordinates>
</Point>
</Placemark>
<Placemark>
<name>
Fri Dec 30 12:19:48 2016 S=1.64 Km/hr
</name>
<styleUrl>
#styleMap_TLP_Normal
</styleUrl>
<Point>
<coordinates>
-64.9985886,-10.8173294,148.68
</coordinates>
</Point>
</Placemark>
<Placemark>
<name>
Fri Dec 30 12:19:58 2016 S=0.92 Km/hr
</name>
<styleUrl>
#styleMap_TLP_Normal
</styleUrl>
<Point>
<coordinates>
-64.9985428,-10.8173428,149.79
</coordinates>
</Point>
</Placemark>
<Placemark>
<name>
Fri Dec 30 12:20:08 2016 S=0.69 Km/hr
</name>
<styleUrl>
#styleMap_TLP_Normal
</styleUrl>
<Point>
<coordinates>
-64.9984818,-10.8173494,150.19
</coordinates>
</Point>
</Placemark>
<Placemark>
<name>
Fri Dec 30 12:20:18 2016 S=0.28 Km/hr
</name>
<styleUrl>
#styleMap_TLP_Normal
</styleUrl>
<Point>
<coordinates>
-64.9984741,-10.8173571,150.24
</coordinates>
</Point>
</Placemark>
<Placemark>
<name>
Fri Dec 30 12:20:28 2016 S=0.69 Km/hr
</name>
<styleUrl>
#styleMap_TLP_Normal
</styleUrl>
<Point>
<coordinates>
-64.9984970,-10.8173990,150.41
</coordinates>
</Point>
</Placemark>
<Placemark>
<name>
Fri Dec 30 12:20:38 2016 S=0.59 Km/hr
</name>
<styleUrl>
#styleMap_TLP_Normal
</styleUrl>
<Point>
<coordinates>
-64.9984894,-10.8173895,150.55
</coordinates>
</Point>
</Placemark>
<Placemark>
<name>
Fri Dec 30 12:20:48 2016 S=0.96 Km/hr
</name>
<styleUrl>
#styleMap_TLP_Normal
</styleUrl>
<Point>
<coordinates>
-64.9984818,-10.8174047,150.54
</coordinates>
</Point>
</Placemark>
<Placemark>
<name>
Fri Dec 30 12:20:58 2016 S=1.35 Km/hr
</name>
<styleUrl>
#styleMap_TLP_Normal
</styleUrl>
<Point>
<coordinates>
-64.9984665,-10.8174076,150.50
</coordinates>
</Point>
</Placemark>
<Placemark>
<name>
Fri Dec 30 12:21:08 2016 S=0.88 Km/hr
</name>
<styleUrl>
#styleMap_TLP_Normal
</styleUrl>
<Point>
<coordinates>
-64.9984741,-10.8173904,150.30
</coordinates>
</Point>
</Placemark>
<Placemark>
<name>
Fri Dec 30 12:21:18 2016 S=0.19 Km/hr
</name>
<styleUrl>
#styleMap_TLP_Normal
</styleUrl>
<Point>
<coordinates>
-64.9984818,-10.8173914,150.22
</coordinates>
</Point>
</Placemark>
<Placemark>
<name>
Fri Dec 30 12:21:28 2016 S=1.38 Km/hr
</name>
<styleUrl>
#styleMap_TLP_Normal
</styleUrl>
<Point>
<coordinates>
-64.9984894,-10.8174086,150.30
</coordinates>
</Point>
</Placemark>
<Placemark>
<name>
Fri Dec 30 12:21:38 2016 S=1.23 Km/hr
</name>
<styleUrl>
#styleMap_TLP_Normal
</styleUrl>
<Point>
<coordinates>
-64.9985046,-10.8173923,151.31
</coordinates>
</Point>
</Placemark>
<Placemark>
<name>
Fri Dec 30 12:21:48 2016 S=1.13 Km/hr
</name>
<styleUrl>
#styleMap_TLP_Normal
</styleUrl>
<Point>
<coordinates>
-64.9984665,-10.8173532,151.72
</coordinates>
</Point>
</Placemark>
<Placemark>
<name>
Fri Dec 30 12:21:58 2016 S=1.64 Km/hr
</name>
<styleUrl>
#styleMap_TLP_Normal
</styleUrl>
<Point>
<coordinates>
-64.9984131,-10.8172770,153.33
</coordinates>
</Point>
</Placemark>
<Placemark>
<name>
Fri Dec 30 12:22:08 2016 S=1.64 Km/hr
</name>
<styleUrl>
#styleMap_TLP_Normal
</styleUrl>
<Point>
<coordinates>
-64.9983597,-10.8172474,154.09
</coordinates>
</Point>
</Placemark>
<Placemark>
<name>
Fri Dec 30 12:22:18 2016 S=1.11 Km/hr
</name>
<styleUrl>
#styleMap_TLP_Normal
</styleUrl>
<Point>
<coordinates>
-64.9983826,-10.8172407,154.52
</coordinates>
</Point>
</Placemark>
<Placemark>
<name>
Fri Dec 30 12:22:28 2016 S=1.02 Km/hr
</name>
<styleUrl>
#styleMap_TLP_Normal
</styleUrl>
<Point>
<coordinates>
-64.9983597,-10.8172426,155.05
</coordinates>
</Point>
</Placemark>
<Placemark>
<name>
Fri Dec 30 12:22:38 2016 S=2.04 Km/hr
</name>
<styleUrl>
#styleMap_TLP_Normal
</styleUrl>
<Point>
<coordinates>
-64.9983139,-10.8172131,154.43
</coordinates>
</Point>
</Placemark>
<Placemark>
<name>
Fri Dec 30 12:22:48 2016 S=1.38 Km/hr
</name>
<styleUrl>
#styleMap_TLP_Normal
</styleUrl>
<Point>
<coordinates>
-64.9982224,-10.8172379,153.82
</coordinates>
</Point>
</Placemark>
<Placemark>
<name>
Fri Dec 30 12:22:58 2016 S=2.26 Km/hr
</name>
<styleUrl>
#styleMap_TLP_Normal
</styleUrl>
<Point>
<coordinates>
-64.9981461,-10.8172245,153.36
</coordinates>
</Point>
</Placemark>
<Placemark>
<name>
Fri Dec 30 12:23:08 2016 S=0.83 Km/hr
</name>
<styleUrl>
#styleMap_TLP_Normal
</styleUrl>
<Point>
<coordinates>
-64.9980774,-10.8172064,153.34
</coordinates>
</Point>
</Placemark>
<Placemark>
<name>
Fri Dec 30 12:23:18 2016 S=0.67 Km/hr
</name>
<styleUrl>
#styleMap_TLP_Normal
</styleUrl>
<Point>
<coordinates>
-64.9980316,-10.8171778,153.59
</coordinates>
</Point>
</Placemark>
<Placemark>
<name>
Fri Dec 30 12:23:28 2016 S=1.27 Km/hr
</name>
<styleUrl>
#styleMap_TLP_Normal
</styleUrl>
<Point>
<coordinates>
-64.9979706,-10.8171482,153.09
</coordinates>
</Point>
</Placemark>
<Placemark>
<name>
Fri Dec 30 12:23:38 2016 S=1.46 Km/hr
</name>
<styleUrl>
#styleMap_TLP_Normal
</styleUrl>
<Point>
<coordinates>
-64.9978943,-10.8171329,152.58
</coordinates>
</Point>
</Placemark>
<Placemark>
<name>
Fri Dec 30 12:23:48 2016 S=1.27 Km/hr
</name>
<styleUrl>
#styleMap_TLP_Normal
</styleUrl>
<Point>
<coordinates>
-64.9977875,-10.8171244,152.80
</coordinates>
</Point>
</Placemark>
<Placemark>
<name>
Fri Dec 30 12:23:58 2016 S=1.96 Km/hr
</name>
<styleUrl>
#styleMap_TLP_Normal
</styleUrl>
<Point>
<coordinates>
-64.9977036,-10.8170805,153.02
</coordinates>
</Point>
</Placemark>
<Placemark>
<name>
Fri Dec 30 12:24:08 2016 S=1.25 Km/hr
</name>
<styleUrl>
#styleMap_TLP_Normal
</styleUrl>
<Point>
<coordinates>
-64.9976578,-10.8170633,152.96
</coordinates>
</Point>
</Placemark>
<Placemark>
<name>
Fri Dec 30 12:24:18 2016 S=1.17 Km/hr
</name>
<styleUrl>
#styleMap_TLP_Normal
</styleUrl>
<Point>
<coordinates>
-64.9976044,-10.8170729,152.21
</coordinates>
</Point>
</Placemark>
<Placemark>
<name>
Fri Dec 30 12:24:28 2016 S=1.79 Km/hr
</name>
<styleUrl>
#styleMap_TLP_Normal
</styleUrl>
<Point>
<coordinates>
-64.9975281,-10.8171101,149.78
</coordinates>
</Point>
</Placemark>
<Placemark>
<name>
Fri Dec 30 12:24:38 2016 S=0.53 Km/hr
</name>
<styleUrl>
#styleMap_TLP_Normal
</styleUrl>
<Point>
<coordinates>
-64.9975281,-10.8171272,149.60
</coordinates>
</Point>
</Placemark>
<Placemark>
<name>
Fri Dec 30 12:24:48 2016 S=0.14 Km/hr
</name>
<styleUrl>
#styleMap_TLP_Normal
</styleUrl>
<Point>
<coordinates>
-64.9975204,-10.8171320,149.61
</coordinates>
</Point>
</Placemark>
<Placemark>
<name>
Fri Dec 30 12:24:58 2016 S=2.24 Km/hr
</name>
<styleUrl>
#styleMap_TLP_Normal
</styleUrl>
<Point>
<coordinates>
-64.9974213,-10.8171358,149.70
</coordinates>
</Point>
</Placemark>
<Placemark>
<name>
Fri Dec 30 12:25:08 2016 S=0.99 Km/hr
</name>
<styleUrl>
#styleMap_TLP_Normal
</styleUrl>
<Point>
<coordinates>
-64.9973602,-10.8171511,148.98
</coordinates>
</Point>
</Placemark>
<Placemark>
<name>
Fri Dec 30 12:25:18 2016 S=1.64 Km/hr
</name>
<styleUrl>
#styleMap_TLP_Normal
</styleUrl>
<Point>
<coordinates>
-64.9972610,-10.8171787,148.65
</coordinates>
</Point>
</Placemark>
<Placemark>
<name>
Fri Dec 30 12:25:28 2016 S=1.10 Km/hr
</name>
<styleUrl>
#styleMap_TLP_Normal
</styleUrl>
<Point>
<coordinates>
-64.9972000,-10.8172064,149.00
</coordinates>
</Point>
</Placemark>
<Placemark>
<name>
Fri Dec 30 12:25:38 2016 S=0.47 Km/hr
</name>
<styleUrl>
#styleMap_TLP_Normal
</styleUrl>
<Point>
<coordinates>
-64.9971695,-10.8172579,149.38
</coordinates>
</Point>
</Placemark>
<Placemark>
<name>
Fri Dec 30 12:25:48 2016 S=0.82 Km/hr
</name>
<styleUrl>
#styleMap_TLP_Normal
</styleUrl>
<Point>
<coordinates>
-64.9971542,-10.8172770,149.28
</coordinates>
</Point>
</Placemark>
<Placemark>
<name>
Fri Dec 30 12:25:58 2016 S=1.62 Km/hr
</name>
<styleUrl>
#styleMap_TLP_Normal
</styleUrl>
<Point>
<coordinates>
-64.9971390,-10.8172626,148.96
</coordinates>
</Point>
</Placemark>
<Placemark>
<name>
Fri Dec 30 12:26:08 2016 S=0.61 Km/hr
</name>
<styleUrl>
#styleMap_TLP_Normal
</styleUrl>
<Point>
<coordinates>
-64.9971237,-10.8172503,148.61
</coordinates>
</Point>
</Placemark>
<Placemark>
<name>
Fri Dec 30 12:26:18 2016 S=0.53 Km/hr
</name>
<styleUrl>
#styleMap_TLP_Normal
</styleUrl>
<Point>
<coordinates>
-64.9971161,-10.8172531,148.58
</coordinates>
</Point>
</Placemark>
<Placemark>
<name>
Fri Dec 30 12:26:28 2016 S=0.61 Km/hr
</name>
<styleUrl>
#styleMap_TLP_Normal
</styleUrl>
<Point>
<coordinates>
-64.9971771,-10.8172865,148.40
</coordinates>
</Point>
</Placemark>
<Placemark>
<name>
Fri Dec 30 12:26:38 2016 S=0.28 Km/hr
</name>
<styleUrl>
#styleMap_TLP_Normal
</styleUrl>
<Point>
<coordinates>
-64.9971924,-10.8172894,148.38
</coordinates>
</Point>
</Placemark>
<Placemark>
<name>
Fri Dec 30 12:26:48 2016 S=1.26 Km/hr
</name>
<styleUrl>
#styleMap_TLP_Normal
</styleUrl>
<Point>
<coordinates>
-64.9972229,-10.8173370,147.54
</coordinates>
</Point>
</Placemark>
<Placemark>
<name>
Fri Dec 30 12:26:58 2016 S=1.16 Km/hr
</name>
<styleUrl>
#styleMap_TLP_Normal
</styleUrl>
<Point>
<coordinates>
-64.9972610,-10.8174162,147.32
</coordinates>
</Point>
</Placemark>
<Placemark>
<name>
Fri Dec 30 12:27:08 2016 S=2.06 Km/hr
</name>
<styleUrl>
#styleMap_TLP_Normal
</styleUrl>
<Point>
<coordinates>
-64.9973297,-10.8175106,147.18
</coordinates>
</Point>
</Placemark>
<Placemark>
<name>
Fri Dec 30 12:27:18 2016 S=1.72 Km/hr
</name>
<styleUrl>
#styleMap_TLP_Normal
</styleUrl>
<Point>
<coordinates>
-64.9973831,-10.8175859,145.49
</coordinates>
</Point>
</Placemark>
<Placemark>
<name>
Fri Dec 30 12:27:28 2016 S=1.69 Km/hr
</name>
<styleUrl>
#styleMap_TLP_Normal
</styleUrl>
<Point>
<coordinates>
-64.9974442,-10.8176260,144.79
</coordinates>
</Point>
</Placemark>
<Placemark>
<name>
Fri Dec 30 12:27:38 2016 S=1.17 Km/hr
</name>
<styleUrl>
#styleMap_TLP_Normal
</styleUrl>
<Point>
<coordinates>
-64.9974365,-10.8176889,144.44
</coordinates>
</Point>
</Placemark>
<Placemark>
<name>
Fri Dec 30 12:27:48 2016 S=1.17 Km/hr
</name>
<styleUrl>
#styleMap_TLP_Normal
</styleUrl>
<Point>
<coordinates>
-64.9973831,-10.8177528,144.28
</coordinates>
</Point>
</Placemark>
<Placemark>
<name>
Fri Dec 30 12:27:58 2016 S=1.64 Km/hr
</name>
<styleUrl>
#styleMap_TLP_Normal
</styleUrl>
<Point>
<coordinates>
-64.9973145,-10.8178387,144.30
</coordinates>
</Point>
</Placemark>
<Placemark>
<name>
Fri Dec 30 12:28:08 2016 S=0.69 Km/hr
</name>
<styleUrl>
#styleMap_TLP_Normal
</styleUrl>
<Point>
<coordinates>
-64.9972610,-10.8178854,144.12
</coordinates>
</Point>
</Placemark>
<Placemark>
<name>
Fri Dec 30 12:28:18 2016 S=0.75 Km/hr
</name>
<styleUrl>
#styleMap_TLP_Normal
</styleUrl>
<Point>
<coordinates>
-64.9972534,-10.8179359,144.02
</coordinates>
</Point>
</Placemark>
<Placemark>
<name>
Fri Dec 30 12:28:28 2016 S=2.66 Km/hr
</name>
<styleUrl>
#styleMap_TLP_Normal
</styleUrl>
<Point>
<coordinates>
-64.9971390,-10.8180037,144.00
</coordinates>
</Point>
</Placemark>
<Placemark>
<name>
Fri Dec 30 12:28:38 2016 S=1.11 Km/hr
</name>
<styleUrl>
#styleMap_TLP_Normal
</styleUrl>
<Point>
<coordinates>
-64.9971161,-10.8180647,144.09
</coordinates>
</Point>
</Placemark>
<Placemark>
<name>
Fri Dec 30 12:28:48 2016 S=1.51 Km/hr
</name>
<styleUrl>
#styleMap_TLP_Normal
</styleUrl>
<Point>
<coordinates>
-64.9970779,-10.8182316,143.55
</coordinates>
</Point>
</Placemark>
<Placemark>
<name>
Fri Dec 30 12:28:58 2016 S=1.14 Km/hr
</name>
<styleUrl>
#styleMap_TLP_Normal
</styleUrl>
<Point>
<coordinates>
-64.9970322,-10.8183432,143.75
</coordinates>
</Point>
</Placemark>
<Placemark>
<name>
Fri Dec 30 12:29:08 2016 S=1.54 Km/hr
</name>
<styleUrl>
#styleMap_TLP_Normal
</styleUrl>
<Point>
<coordinates>
-64.9970093,-10.8183641,143.85
</coordinates>
</Point>
</Placemark>
<Placemark>
<name>
Fri Dec 30 12:29:18 2016 S=1.99 Km/hr
</name>
<styleUrl>
#styleMap_TLP_Normal
</styleUrl>
<Point>
<coordinates>
-64.9970322,-10.8184223,143.18
</coordinates>
</Point>
</Placemark>
<Placemark>
<name>
Fri Dec 30 12:29:28 2016 S=0.37 Km/hr
</name>
<styleUrl>
#styleMap_TLP_Normal
</styleUrl>
<Point>
<coordinates>
-64.9970169,-10.8184376,142.45
</coordinates>
</Point>
</Placemark>
<Placemark>
<name>
Fri Dec 30 12:29:38 2016 S=0.65 Km/hr
</name>
<styleUrl>
#styleMap_TLP_Normal
</styleUrl>
<Point>
<coordinates>
-64.9970627,-10.8184690,142.97
</coordinates>
</Point>
</Placemark>
<Placemark>
<name>
Fri Dec 30 12:29:48 2016 S=1.02 Km/hr
</name>
<styleUrl>
#styleMap_TLP_Normal
</styleUrl>
<Point>
<coordinates>
-64.9970703,-10.8184795,143.01
</coordinates>
</Point>
</Placemark>
<Placemark>
<name>
Fri Dec 30 12:29:58 2016 S=1.00 Km/hr
</name>
<styleUrl>
#styleMap_TLP_Normal
</styleUrl>
<Point>
<coordinates>
-64.9970016,-10.8185768,144.19
</coordinates>
</Point>
</Placemark>
<Placemark>
<name>
Fri Dec 30 12:30:08 2016 S=1.37 Km/hr
</name>
<styleUrl>
#styleMap_TLP_Normal
</styleUrl>
<Point>
<coordinates>
-64.9970169,-10.8186560,145.52
</coordinates>
</Point>
</Placemark>
<Placemark>
<name>
Fri Dec 30 12:30:18 2016 S=1.61 Km/hr
</name>
<styleUrl>
#styleMap_TLP_Normal
</styleUrl>
<Point>
<coordinates>
-64.9970093,-10.8187399,144.27
</coordinates>
</Point>
</Placemark>
<Placemark>
<name>
Fri Dec 30 12:30:28 2016 S=1.91 Km/hr
</name>
<styleUrl>
#styleMap_TLP_Normal
</styleUrl>
<Point>
<coordinates>
-64.9970474,-10.8188181,142.69
</coordinates>
</Point>
</Placemark>
<Placemark>
<name>
Fri Dec 30 12:30:38 2016 S=2.23 Km/hr
</name>
<styleUrl>
#styleMap_TLP_Normal
</styleUrl>
<Point>
<coordinates>
-64.9971008,-10.8189068,142.50
</coordinates>
</Point>
</Placemark>
<Placemark>
<name>
Fri Dec 30 12:30:48 2016 S=1.93 Km/hr
</name>
<styleUrl>
#styleMap_TLP_Normal
</styleUrl>
<Point>
<coordinates>
-64.9971848,-10.8189602,142.35
</coordinates>
</Point>
</Placemark>
<Placemark>
<name>
Fri Dec 30 12:30:58 2016 S=1.04 Km/hr
</name>
<styleUrl>
#styleMap_TLP_Normal
</styleUrl>
<Point>
<coordinates>
-64.9972076,-10.8190012,143.33
</coordinates>
</Point>
</Placemark>
<Placemark>
<name>
Fri Dec 30 12:31:08 2016 S=1.13 Km/hr
</name>
<styleUrl>
#styleMap_TLP_Normal
</styleUrl>
<Point>
<coordinates>
-64.9972305,-10.8190622,144.39
</coordinates>
</Point>
</Placemark>
<Placemark>
<name>
Fri Dec 30 12:31:18 2016 S=1.45 Km/hr
</name>
<styleUrl>
#styleMap_TLP_Normal
</styleUrl>
<Point>
<coordinates>
-64.9972000,-10.8191423,144.81
</coordinates>
</Point>
</Placemark>
<Placemark>
<name>
Fri Dec 30 12:31:28 2016 S=1.70 Km/hr
</name>
<styleUrl>
#styleMap_TLP_Normal
</styleUrl>
<Point>
<coordinates>
-64.9972076,-10.8192663,144.96
</coordinates>
</Point>
</Placemark>
<Placemark>
<name>
Fri Dec 30 12:31:38 2016 S=1.56 Km/hr
</name>
<styleUrl>
#styleMap_TLP_Normal
</styleUrl>
<Point>
<coordinates>
-64.9971924,-10.8193541,144.50
</coordinates>
</Point>
</Placemark>
<Placemark>
<name>
Fri Dec 30 12:31:48 2016 S=1.55 Km/hr
</name>
<styleUrl>
#styleMap_TLP_Normal
</styleUrl>
<Point>
<coordinates>
-64.9971848,-10.8194456,143.18
</coordinates>
</Point>
</Placemark>
<Placemark>
<name>
Fri Dec 30 12:31:58 2016 S=1.20 Km/hr
</name>
<styleUrl>
#styleMap_TLP_Normal
</styleUrl>
<Point>
<coordinates>
-64.9972153,-10.8195486,142.61
</coordinates>
</Point>
</Placemark>
<Placemark>
<name>
Fri Dec 30 12:32:08 2016 S=0.81 Km/hr
</name>
<styleUrl>
#styleMap_TLP_Normal
</styleUrl>
<Point>
<coordinates>
-64.9972076,-10.8196039,142.62
</coordinates>
</Point>
</Placemark>
<Placemark>
<name>
Fri Dec 30 12:32:18 2016 S=2.20 Km/hr
</name>
<styleUrl>
#styleMap_TLP_Normal
</styleUrl>
<Point>
<coordinates>
-64.9972153,-10.8196421,142.60
</coordinates>
</Point>
</Placemark>
<Placemark>
<name>
Fri Dec 30 12:32:28 2016 S=0.98 Km/hr
</name>
<styleUrl>
#styleMap_TLP_Normal
</styleUrl>
<Point>
<coordinates>
-64.9972305,-10.8197308,142.19
</coordinates>
</Point>
</Placemark>
<Placemark>
<name>
Fri Dec 30 12:32:38 2016 S=0.68 Km/hr
</name>
<styleUrl>
#styleMap_TLP_Normal
</styleUrl>
<Point>
<coordinates>
-64.9972000,-10.8197880,141.22
</coordinates>
</Point>
</Placemark>
<Placemark>
<name>
Fri Dec 30 12:32:48 2016 S=1.78 Km/hr
</name>
<styleUrl>
#styleMap_TLP_Normal
</styleUrl>
<Point>
<coordinates>
-64.9971695,-10.8198938,140.23
</coordinates>
</Point>
</Placemark>
<Placemark>
<name>
Fri Dec 30 12:32:58 2016 S=2.03 Km/hr
</name>
<styleUrl>
#styleMap_TLP_Normal
</styleUrl>
<Point>
<coordinates>
-64.9971237,-10.8199663,140.16
</coordinates>
</Point>
</Placemark>
<Placemark>
<name>
Fri Dec 30 12:33:08 2016 S=1.17 Km/hr
</name>
<styleUrl>
#styleMap_TLP_Normal
</styleUrl>
<Point>
<coordinates>
-64.9971313,-10.8200388,140.29
</coordinates>
</Point>
</Placemark>
<Placemark>
<name>
Fri Dec 30 12:33:18 2016 S=2.35 Km/hr
</name>
<styleUrl>
#styleMap_TLP_Normal
</styleUrl>
<Point>
<coordinates>
-64.9971161,-10.8201036,140.62
</coordinates>
</Point>
</Placemark>
<Placemark>
<name>
Fri Dec 30 12:33:28 2016 S=1.33 Km/hr
</name>
<styleUrl>
#styleMap_TLP_Normal
</styleUrl>
<Point>
<coordinates>
-64.9971619,-10.8201847,140.67
</coordinates>
</Point>
</Placemark>
<Placemark>
<name>
Fri Dec 30 12:33:38 2016 S=1.18 Km/hr
</name>
<styleUrl>
#styleMap_TLP_Normal
</styleUrl>
<Point>
<coordinates>
-64.9971313,-10.8202581,141.01
</coordinates>
</Point>
</Placemark>
<Placemark>
<name>
Fri Dec 30 12:33:48 2016 S=0.61 Km/hr
</name>
<styleUrl>
#styleMap_TLP_Normal
</styleUrl>
<Point>
<coordinates>
-64.9971237,-10.8202877,141.43
</coordinates>
</Point>
</Placemark>
<Placemark>
<name>
Fri Dec 30 12:33:58 2016 S=1.57 Km/hr
</name>
<styleUrl>
#styleMap_TLP_Normal
</styleUrl>
<Point>
<coordinates>
-64.9971237,-10.8203030,141.45
</coordinates>
</Point>
</Placemark>
<Placemark>
<name>
Fri Dec 30 12:34:08 2016 S=1.48 Km/hr
</name>
<styleUrl>
#styleMap_TLP_Normal
</styleUrl>
<Point>
<coordinates>
-64.9971085,-10.8203964,141.32
</coordinates>
</Point>
</Placemark>
<Placemark>
<name>
Fri Dec 30 12:34:18 2016 S=2.08 Km/hr
</name>
<styleUrl>
#styleMap_TLP_Normal
</styleUrl>
<Point>
<coordinates>
-64.9970551,-10.8205109,141.48
</coordinates>
</Point>
</Placemark>
<Placemark>
<name>
Fri Dec 30 12:34:28 2016 S=1.35 Km/hr
</name>
<styleUrl>
#styleMap_TLP_Normal
</styleUrl>
<Point>
<coordinates>
-64.9971008,-10.8205862,140.74
</coordinates>
</Point>
</Placemark>
<Placemark>
<name>
Fri Dec 30 12:34:38 2016 S=1.99 Km/hr
</name>
<styleUrl>
#styleMap_TLP_Normal
</styleUrl>
<Point>
<coordinates>
-64.9971237,-10.8206806,140.37
</coordinates>
</Point>
</Placemark>
<Placemark>
<name>
Fri Dec 30 12:34:48 2016 S=0.99 Km/hr
</name>
<styleUrl>
#styleMap_TLP_Normal
</styleUrl>
<Point>
<coordinates>
-64.9972076,-10.8207197,140.36
</coordinates>
</Point>
</Placemark>
<Placemark>
<name>
Fri Dec 30 12:34:58 2016 S=0.28 Km/hr
</name>
<styleUrl>
#styleMap_TLP_Normal
</styleUrl>
<Point>
<coordinates>
-64.9972534,-10.8207331,140.27
</coordinates>
</Point>
</Placemark>
<Placemark>
<name>
Fri Dec 30 12:35:08 2016 S=0.79 Km/hr
</name>
<styleUrl>
#styleMap_TLP_Normal
</styleUrl>
<Point>
<coordinates>
-64.9972687,-10.8207245,140.22
</coordinates>
</Point>
</Placemark>
<Placemark>
<name>
Fri Dec 30 12:35:18 2016 S=0.61 Km/hr
</name>
<styleUrl>
#styleMap_TLP_Normal
</styleUrl>
<Point>
<coordinates>
-64.9973221,-10.8207245,140.16
</coordinates>
</Point>
</Placemark>
<Placemark>
<name>
Fri Dec 30 12:35:28 2016 S=1.01 Km/hr
</name>
<styleUrl>
#styleMap_TLP_Normal
</styleUrl>
<Point>
<coordinates>
-64.9974213,-10.8207150,139.34
</coordinates>
</Point>
</Placemark>
<Placemark>
<name>
Fri Dec 30 12:35:38 2016 S=1.00 Km/hr
</name>
<styleUrl>
#styleMap_TLP_Normal
</styleUrl>
<Point>
<coordinates>
-64.9975510,-10.8206625,139.23
</coordinates>
</Point>
</Placemark>
<Placemark>
<name>
Fri Dec 30 12:35:48 2016 S=1.46 Km/hr
</name>
<styleUrl>
#styleMap_TLP_Normal
</styleUrl>
<Point>
<coordinates>
-64.9975967,-10.8206749,138.98
</coordinates>
</Point>
</Placemark>
<Placemark>
<name>
Fri Dec 30 12:35:58 2016 S=0.28 Km/hr
</name>
<styleUrl>
#styleMap_TLP_Normal
</styleUrl>
<Point>
<coordinates>
-64.9976959,-10.8207417,138.02
</coordinates>
</Point>
</Placemark>
<Placemark>
<name>
Fri Dec 30 12:36:08 2016 S=0.91 Km/hr
</name>
<styleUrl>
#styleMap_TLP_Normal
</styleUrl>
<Point>
<coordinates>
-64.9977036,-10.8207512,137.96
</coordinates>
</Point>
</Placemark>
<Placemark>
<name>
Fri Dec 30 12:36:18 2016 S=1.63 Km/hr
</name>
<styleUrl>
#styleMap_TLP_Normal
</styleUrl>
<Point>
<coordinates>
-64.9978027,-10.8207970,136.57
</coordinates>
</Point>
</Placemark>
<Placemark>
<name>
Fri Dec 30 12:36:28 2016 S=0.69 Km/hr
</name>
<styleUrl>
#styleMap_TLP_Normal
</styleUrl>
<Point>
<coordinates>
-64.9979248,-10.8208494,134.12
</coordinates>
</Point>
</Placemark>
<Placemark>
<name>
Fri Dec 30 12:36:38 2016 S=0.48 Km/hr
</name>
<styleUrl>
#styleMap_TLP_Normal
</styleUrl>
<Point>
<coordinates>
-64.9979248,-10.8208542,134.23
</coordinates>
</Point>
</Placemark>
<Placemark>
<name>
Fri Dec 30 12:36:48 2016 S=0.77 Km/hr
</name>
<styleUrl>
#styleMap_TLP_Normal
</styleUrl>
<Point>
<coordinates>
-64.9979248,-10.8208570,134.23
</coordinates>
</Point>
</Placemark>
<Placemark>
<name>
Fri Dec 30 12:36:58 2016 S=1.16 Km/hr
</name>
<styleUrl>
#styleMap_TLP_Normal
</styleUrl>
<Point>
<coordinates>
-64.9979248,-10.8208456,134.23
</coordinates>
</Point>
</Placemark>
<Placemark>
<name>
Fri Dec 30 12:37:08 2016 S=1.08 Km/hr
</name>
<styleUrl>
#styleMap_TLP_Normal
</styleUrl>
<Point>
<coordinates>
-64.9979095,-10.8208017,134.32
</coordinates>
</Point>
</Placemark>
<Placemark>
<name>
Fri Dec 30 12:37:18 2016 S=0.70 Km/hr
</name>
<styleUrl>
#styleMap_TLP_Normal
</styleUrl>
<Point>
<coordinates>
-64.9979172,-10.8208303,134.30
</coordinates>
</Point>
</Placemark>
<Placemark>
<name>
Fri Dec 30 12:37:28 2016 S=0.26 Km/hr
</name>
<styleUrl>
#styleMap_TLP_Normal
</styleUrl>
<Point>
<coordinates>
-64.9979248,-10.8208265,134.32
</coordinates>
</Point>
</Placemark>
<Placemark>
<name>
Fri Dec 30 12:37:38 2016 S=0.50 Km/hr
</name>
<styleUrl>
#styleMap_TLP_Normal
</styleUrl>
<Point>
<coordinates>
-64.9979172,-10.8208113,134.26
</coordinates>
</Point>
</Placemark>
<Placemark>
<name>
Fri Dec 30 12:37:48 2016 S=0.83 Km/hr
</name>
<styleUrl>
#styleMap_TLP_Normal
</styleUrl>
<Point>
<coordinates>
-64.9979401,-10.8208065,134.22
</coordinates>
</Point>
</Placemark>
<Placemark>
<name>
Fri Dec 30 12:37:58 2016 S=0.74 Km/hr
</name>
<styleUrl>
#styleMap_TLP_Normal
</styleUrl>
<Point>
<coordinates>
-64.9980087,-10.8208332,133.91
</coordinates>
</Point>
</Placemark>
<Placemark>
<name>
Fri Dec 30 12:38:08 2016 S=0.98 Km/hr
</name>
<styleUrl>
#styleMap_TLP_Normal
</styleUrl>
<Point>
<coordinates>
-64.9980011,-10.8208132,133.59
</coordinates>
</Point>
</Placemark>
<Placemark>
<name>
Fri Dec 30 12:38:18 2016 S=0.72 Km/hr
</name>
<styleUrl>
#styleMap_TLP_Normal
</styleUrl>
<Point>
<coordinates>
-64.9980011,-10.8207979,133.21
</coordinates>
</Point>
</Placemark>
<Placemark>
<name>
Fri Dec 30 12:38:28 2016 S=1.66 Km/hr
</name>
<styleUrl>
#styleMap_TLP_Normal
</styleUrl>
<Point>
<coordinates>
-64.9980392,-10.8207932,134.35
</coordinates>
</Point>
</Placemark>
<Placemark>
<name>
Fri Dec 30 12:38:38 2016 S=1.24 Km/hr
</name>
<styleUrl>
#styleMap_TLP_Normal
</styleUrl>
<Point>
<coordinates>
-64.9980240,-10.8208418,136.50
</coordinates>
</Point>
</Placemark>
<Placemark>
<name>
Fri Dec 30 12:38:48 2016 S=1.50 Km/hr
</name>
<styleUrl>
#styleMap_TLP_Normal
</styleUrl>
<Point>
<coordinates>
-64.9979935,-10.8208952,137.32
</coordinates>
</Point>
</Placemark>
<Placemark>
<name>
Fri Dec 30 12:38:58 2016 S=0.63 Km/hr
</name>
<styleUrl>
#styleMap_TLP_Normal
</styleUrl>
<Point>
<coordinates>
-64.9980087,-10.8208857,137.87
</coordinates>
</Point>
</Placemark>
<Placemark>
<name>
Fri Dec 30 12:39:08 2016 S=0.99 Km/hr
</name>
<styleUrl>
#styleMap_TLP_Normal
</styleUrl>
<Point>
<coordinates>
-64.9980087,-10.8209028,137.89
</coordinates>
</Point>
</Placemark>
<Placemark>
<name>
Fri Dec 30 12:39:18 2016 S=0.67 Km/hr
</name>
<styleUrl>
#styleMap_TLP_Normal
</styleUrl>
<Point>
<coordinates>
-64.9979782,-10.8209963,137.80
</coordinates>
</Point>
</Placemark>
<Placemark>
<name>
Fri Dec 30 12:39:28 2016 S=1.57 Km/hr
</name>
<styleUrl>
#styleMap_TLP_Normal
</styleUrl>
<Point>
<coordinates>
-64.9979477,-10.8210630,138.45
</coordinates>
</Point>
</Placemark>
<Placemark>
<name>
Fri Dec 30 12:39:38 2016 S=1.42 Km/hr
</name>
<styleUrl>
#styleMap_TLP_Normal
</styleUrl>
<Point>
<coordinates>
-64.9979019,-10.8211412,138.57
</coordinates>
</Point>
</Placemark>
<Placemark>
<name>
Fri Dec 30 12:39:48 2016 S=0.62 Km/hr
</name>
<styleUrl>
#styleMap_TLP_Normal
</styleUrl>
<Point>
<coordinates>
-64.9979172,-10.8211908,140.34
</coordinates>
</Point>
</Placemark>
<Placemark>
<name>
Fri Dec 30 12:39:58 2016 S=1.52 Km/hr
</name>
<styleUrl>
#styleMap_TLP_Normal
</styleUrl>
<Point>
<coordinates>
-64.9978943,-10.8212013,140.61
</coordinates>
</Point>
</Placemark>
<Placemark>
<name>
Fri Dec 30 12:40:08 2016 S=0.66 Km/hr
</name>
<styleUrl>
#styleMap_TLP_Normal
</styleUrl>
<Point>
<coordinates>
-64.9978180,-10.8211842,141.08
</coordinates>
</Point>
</Placemark>
<Placemark>
<name>
Fri Dec 30 12:40:18 2016 S=1.23 Km/hr
</name>
<styleUrl>
#styleMap_TLP_Normal
</styleUrl>
<Point>
<coordinates>
-64.9977417,-10.8211937,140.85
</coordinates>
</Point>
</Placemark>
<Placemark>
<name>
Fri Dec 30 12:40:28 2016 S=1.84 Km/hr
</name>
<styleUrl>
#styleMap_TLP_Normal
</styleUrl>
<Point>
<coordinates>
-64.9976959,-10.8212032,141.38
</coordinates>
</Point>
</Placemark>
<Placemark>
<name>
Fri Dec 30 12:40:38 2016 S=2.05 Km/hr
</name>
<styleUrl>
#styleMap_TLP_Normal
</styleUrl>
<Point>
<coordinates>
-64.9976501,-10.8212252,141.55
</coordinates>
</Point>
</Placemark>
<Placemark>
<name>
Fri Dec 30 12:40:48 2016 S=1.55 Km/hr
</name>
<styleUrl>
#styleMap_TLP_Normal
</styleUrl>
<Point>
<coordinates>
-64.9976120,-10.8212252,141.49
</coordinates>
</Point>
</Placemark>
<Placemark>
<name>
Fri Dec 30 12:40:58 2016 S=0.58 Km/hr
</name>
<styleUrl>
#styleMap_TLP_Normal
</styleUrl>
<Point>
<coordinates>
-64.9975433,-10.8211775,141.75
</coordinates>
</Point>
</Placemark>
<Placemark>
<name>
Fri Dec 30 12:41:08 2016 S=1.57 Km/hr
</name>
<styleUrl>
#styleMap_TLP_Normal
</styleUrl>
<Point>
<coordinates>
-64.9975204,-10.8211584,141.78
</coordinates>
</Point>
</Placemark>
<Placemark>
<name>
Fri Dec 30 12:41:18 2016 S=1.39 Km/hr
</name>
<styleUrl>
#styleMap_TLP_Normal
</styleUrl>
<Point>
<coordinates>
-64.9974518,-10.8211784,141.73
</coordinates>
</Point>
</Placemark>
<Placemark>
<name>
Fri Dec 30 12:41:28 2016 S=1.24 Km/hr
</name>
<styleUrl>
#styleMap_TLP_Normal
</styleUrl>
<Point>
<coordinates>
-64.9973984,-10.8212080,141.70
</coordinates>
</Point>
</Placemark>
<Placemark>
<name>
Fri Dec 30 12:41:38 2016 S=2.27 Km/hr
</name>
<styleUrl>
#styleMap_TLP_Normal
</styleUrl>
<Point>
<coordinates>
-64.9972916,-10.8211927,141.98
</coordinates>
</Point>
</Placemark>
<Placemark>
<name>
Fri Dec 30 12:41:48 2016 S=1.45 Km/hr
</name>
<styleUrl>
#styleMap_TLP_Normal
</styleUrl>
<Point>
<coordinates>
-64.9972610,-10.8211746,142.23
</coordinates>
</Point>
</Placemark>
<Placemark>
<name>
Fri Dec 30 12:41:58 2016 S=1.82 Km/hr
</name>
<styleUrl>
#styleMap_TLP_Normal
</styleUrl>
<Point>
<coordinates>
-64.9972076,-10.8211489,142.38
</coordinates>
</Point>
</Placemark>
<Placemark>
<name>
Fri Dec 30 12:42:08 2016 S=0.82 Km/hr
</name>
<styleUrl>
#styleMap_TLP_Normal
</styleUrl>
<Point>
<coordinates>
-64.9971542,-10.8211088,142.31
</coordinates>
</Point>
</Placemark>
<Placemark>
<name>
Fri Dec 30 12:42:18 2016 S=0.55 Km/hr
</name>
<styleUrl>
#styleMap_TLP_Normal
</styleUrl>
<Point>
<coordinates>
-64.9971542,-10.8210974,142.38
</coordinates>
</Point>
</Placemark>
<Placemark>
<name>
Fri Dec 30 12:42:28 2016 S=0.27 Km/hr
</name>
<styleUrl>
#styleMap_TLP_Normal
</styleUrl>
<Point>
<coordinates>
-64.9971313,-10.8211241,142.32
</coordinates>
</Point>
</Placemark>
<Placemark>
<name>
Fri Dec 30 12:42:38 2016 S=1.84 Km/hr
</name>
<styleUrl>
#styleMap_TLP_Normal
</styleUrl>
<Point>
<coordinates>
-64.9970856,-10.8211412,142.35
</coordinates>
</Point>
</Placemark>
<Placemark>
<name>
Fri Dec 30 12:42:48 2016 S=1.08 Km/hr
</name>
<styleUrl>
#styleMap_TLP_Normal
</styleUrl>
<Point>
<coordinates>
-64.9970398,-10.8211241,143.39
</coordinates>
</Point>
</Placemark>
<Placemark>
<name>
Fri Dec 30 12:42:58 2016 S=1.45 Km/hr
</name>
<styleUrl>
#styleMap_TLP_Normal
</styleUrl>
<Point>
<coordinates>
-64.9969711,-10.8211374,143.50
</coordinates>
</Point>
</Placemark>
<Placemark>
<name>
Fri Dec 30 12:43:08 2016 S=1.01 Km/hr
</name>
<styleUrl>
#styleMap_TLP_Normal
</styleUrl>
<Point>
<coordinates>
-64.9969177,-10.8211346,143.15
</coordinates>
</Point>
</Placemark>
<Placemark>
<name>
Fri Dec 30 12:43:18 2016 S=0.10 Km/hr
</name>
<styleUrl>
#styleMap_TLP_Normal
</styleUrl>
<Point>
<coordinates>
-64.9968948,-10.8211193,144.24
</coordinates>
</Point>
</Placemark>
<Placemark>
<name>
Fri Dec 30 12:43:28 2016 S=0.18 Km/hr
</name>
<styleUrl>
#styleMap_TLP_Normal
</styleUrl>
<Point>
<coordinates>
-64.9968872,-10.8211279,144.20
</coordinates>
</Point>
</Placemark>
<Placemark>
<name>
Fri Dec 30 12:43:38 2016 S=0.31 Km/hr
</name>
<styleUrl>
#styleMap_TLP_Normal
</styleUrl>
<Point>
<coordinates>
-64.9968719,-10.8211365,144.13
</coordinates>
</Point>
</Placemark>
<Placemark>
<name>
Fri Dec 30 12:43:48 2016 S=0.10 Km/hr
</name>
<styleUrl>
#styleMap_TLP_Normal
</styleUrl>
<Point>
<coordinates>
-64.9968643,-10.8211546,144.17
</coordinates>
</Point>
</Placemark>
<Placemark>
<name>
Fri Dec 30 12:43:58 2016 S=1.34 Km/hr
</name>
<styleUrl>
#styleMap_TLP_Normal
</styleUrl>
<Point>
<coordinates>
-64.9968567,-10.8211565,144.18
</coordinates>
</Point>
</Placemark>
<Placemark>
<name>
Fri Dec 30 12:44:08 2016 S=1.00 Km/hr
</name>
<styleUrl>
#styleMap_TLP_Normal
</styleUrl>
<Point>
<coordinates>
-64.9968491,-10.8211689,144.48
</coordinates>
</Point>
</Placemark>
<Placemark>
<name>
Fri Dec 30 12:44:18 2016 S=1.51 Km/hr
</name>
<styleUrl>
#styleMap_TLP_Normal
</styleUrl>
<Point>
<coordinates>
-64.9968567,-10.8211870,144.84
</coordinates>
</Point>
</Placemark>
<Placemark>
<name>
Fri Dec 30 12:44:28 2016 S=0.53 Km/hr
</name>
<styleUrl>
#styleMap_TLP_Normal
</styleUrl>
<Point>
<coordinates>
-64.9968414,-10.8212013,146.68
</coordinates>
</Point>
</Placemark>
<Placemark>
<name>
Fri Dec 30 12:44:38 2016 S=1.28 Km/hr
</name>
<styleUrl>
#styleMap_TLP_Normal
</styleUrl>
<Point>
<coordinates>
-64.9967957,-10.8212404,146.59
</coordinates>
</Point>
</Placemark>
<Placemark>
<name>
Fri Dec 30 12:44:48 2016 S=1.18 Km/hr
</name>
<styleUrl>
#styleMap_TLP_Normal
</styleUrl>
<Point>
<coordinates>
-64.9967651,-10.8212433,146.82
</coordinates>
</Point>
</Placemark>
<Placemark>
<name>
Fri Dec 30 12:44:58 2016 S=1.70 Km/hr
</name>
<styleUrl>
#styleMap_TLP_Normal
</styleUrl>
<Point>
<coordinates>
-64.9967117,-10.8212433,145.88
</coordinates>
</Point>
</Placemark>
<Placemark>
<name>
Fri Dec 30 12:45:08 2016 S=0.48 Km/hr
</name>
<styleUrl>
#styleMap_TLP_Normal
</styleUrl>
<Point>
<coordinates>
-64.9966736,-10.8212214,145.50
</coordinates>
</Point>
</Placemark>
<Placemark>
<name>
Fri Dec 30 12:45:18 2016 S=1.71 Km/hr
</name>
<styleUrl>
#styleMap_TLP_Normal
</styleUrl>
<Point>
<coordinates>
-64.9966202,-10.8212414,144.89
</coordinates>
</Point>
</Placemark>
<Placemark>
<name>
Fri Dec 30 12:45:28 2016 S=0.62 Km/hr
</name>
<styleUrl>
#styleMap_TLP_Normal
</styleUrl>
<Point>
<coordinates>
-64.9965973,-10.8212757,143.82
</coordinates>
</Point>
</Placemark>
<Placemark>
<name>
Fri Dec 30 12:45:38 2016 S=0.67 Km/hr
</name>
<styleUrl>
#styleMap_TLP_Normal
</styleUrl>
<Point>
<coordinates>
-64.9965973,-10.8212843,143.63
</coordinates>
</Point>
</Placemark>
<Placemark>
<name>
Fri Dec 30 12:45:48 2016 S=1.14 Km/hr
</name>
<styleUrl>
#styleMap_TLP_Normal
</styleUrl>
<Point>
<coordinates>
-64.9965744,-10.8212652,143.79
</coordinates>
</Point>
</Placemark>
<Placemark>
<name>
Fri Dec 30 12:45:58 2016 S=0.72 Km/hr
</name>
<styleUrl>
#styleMap_TLP_Normal
</styleUrl>
<Point>
<coordinates>
-64.9965668,-10.8212385,144.47
</coordinates>
</Point>
</Placemark>
<Placemark>
<name>
Fri Dec 30 12:46:08 2016 S=1.97 Km/hr
</name>
<styleUrl>
#styleMap_TLP_Normal
</styleUrl>
<Point>
<coordinates>
-64.9965515,-10.8212214,144.57
</coordinates>
</Point>
</Placemark>
<Placemark>
<name>
Fri Dec 30 12:46:18 2016 S=0.94 Km/hr
</name>
<styleUrl>
#styleMap_TLP_Normal
</styleUrl>
<Point>
<coordinates>
-64.9965286,-10.8211765,145.00
</coordinates>
</Point>
</Placemark>
<Placemark>
<name>
Fri Dec 30 12:46:28 2016 S=1.56 Km/hr
</name>
<styleUrl>
#styleMap_TLP_Normal
</styleUrl>
<Point>
<coordinates>
-64.9965057,-10.8211508,145.13
</coordinates>
</Point>
</Placemark>
<Placemark>
<name>
Fri Dec 30 12:46:38 2016 S=1.04 Km/hr
</name>
<styleUrl>
#styleMap_TLP_Normal
</styleUrl>
<Point>
<coordinates>
-64.9964676,-10.8211069,144.96
</coordinates>
</Point>
</Placemark>
<Placemark>
<name>
Fri Dec 30 12:46:48 2016 S=1.29 Km/hr
</name>
<styleUrl>
#styleMap_TLP_Normal
</styleUrl>
<Point>
<coordinates>
-64.9964600,-10.8210926,144.93
</coordinates>
</Point>
</Placemark>
<Placemark>
<name>
Fri Dec 30 12:46:58 2016 S=0.17 Km/hr
</name>
<styleUrl>
#styleMap_TLP_Normal
</styleUrl>
<Point>
<coordinates>
-64.9964447,-10.8210583,145.08
</coordinates>
</Point>
</Placemark>
<Placemark>
<name>
Fri Dec 30 12:47:08 2016 S=0.51 Km/hr
</name>
<styleUrl>
#styleMap_TLP_Normal
</styleUrl>
<Point>
<coordinates>
-64.9964371,-10.8210516,145.05
</coordinates>
</Point>
</Placemark>
<Placemark>
<name>
Fri Dec 30 12:47:18 2016 S=0.89 Km/hr
</name>
<styleUrl>
#styleMap_TLP_Normal
</styleUrl>
<Point>
<coordinates>
-64.9964294,-10.8210306,145.11
</coordinates>
</Point>
</Placemark>
<Placemark>
<name>
Fri Dec 30 12:47:28 2016 S=0.77 Km/hr
</name>
<styleUrl>
#styleMap_TLP_Normal
</styleUrl>
<Point>
<coordinates>
-64.9964066,-10.8210058,145.27
</coordinates>
</Point>
</Placemark>
<Placemark>
<name>
Fri Dec 30 12:47:38 2016 S=0.43 Km/hr
</name>
<styleUrl>
#styleMap_TLP_Normal
</styleUrl>
<Point>
<coordinates>
-64.9963989,-10.8209620,145.43
</coordinates>
</Point>
</Placemark>
<Placemark>
<name>
Fri Dec 30 12:47:48 2016 S=0.63 Km/hr
</name>
<styleUrl>
#styleMap_TLP_Normal
</styleUrl>
<Point>
<coordinates>
-64.9963913,-10.8209314,145.75
</coordinates>
</Point>
</Placemark>
<Placemark>
<name>
Fri Dec 30 12:47:58 2016 S=1.30 Km/hr
</name>
<styleUrl>
#styleMap_TLP_Normal
</styleUrl>
<Point>
<coordinates>
-64.9963913,-10.8209095,145.80
</coordinates>
</Point>
</Placemark>
<Placemark>
<name>
Fri Dec 30 12:48:08 2016 S=1.66 Km/hr
</name>
<styleUrl>
#styleMap_TLP_Normal
</styleUrl>
<Point>
<coordinates>
-64.9963303,-10.8208208,146.35
</coordinates>
</Point>
</Placemark>
<Placemark>
<name>
Fri Dec 30 12:48:18 2016 S=1.40 Km/hr
</name>
<styleUrl>
#styleMap_TLP_Normal
</styleUrl>
<Point>
<coordinates>
-64.9962082,-10.8207569,147.13
</coordinates>
</Point>
</Placemark>
<Placemark>
<name>
Fri Dec 30 12:48:28 2016 S=0.86 Km/hr
</name>
<styleUrl>
#styleMap_TLP_Normal
</styleUrl>
<Point>
<coordinates>
-64.9961700,-10.8207340,147.59
</coordinates>
</Point>
</Placemark>
<Placemark>
<name>
Fri Dec 30 12:48:38 2016 S=1.59 Km/hr
</name>
<styleUrl>
#styleMap_TLP_Normal
</styleUrl>
<Point>
<coordinates>
-64.9961395,-10.8207130,147.70
</coordinates>
</Point>
</Placemark>
<Placemark>
<name>
Fri Dec 30 12:48:48 2016 S=0.48 Km/hr
</name>
<styleUrl>
#styleMap_TLP_Normal
</styleUrl>
<Point>
<coordinates>
-64.9961472,-10.8206863,147.89
</coordinates>
</Point>
</Placemark>
<Placemark>
<name>
Fri Dec 30 12:48:58 2016 S=0.53 Km/hr
</name>
<styleUrl>
#styleMap_TLP_Normal
</styleUrl>
<Point>
<coordinates>
-64.9961472,-10.8206844,148.56
</coordinates>
</Point>
</Placemark>
<Placemark>
<name>
Fri Dec 30 12:49:08 2016 S=1.47 Km/hr
</name>
<styleUrl>
#styleMap_TLP_Normal
</styleUrl>
<Point>
<coordinates>
-64.9961014,-10.8206768,148.48
</coordinates>
</Point>
</Placemark>
<Placemark>
<name>
Fri Dec 30 12:49:18 2016 S=2.11 Km/hr
</name>
<styleUrl>
#styleMap_TLP_Normal
</styleUrl>
<Point>
<coordinates>
-64.9960098,-10.8206711,149.04
</coordinates>
</Point>
</Placemark>
<Placemark>
<name>
Fri Dec 30 12:49:28 2016 S=0.54 Km/hr
</name>
<styleUrl>
#styleMap_TLP_Normal
</styleUrl>
<Point>
<coordinates>
-64.9959793,-10.8206873,150.19
</coordinates>
</Point>
</Placemark>
<Placemark>
<name>
Fri Dec 30 12:49:38 2016 S=0.82 Km/hr
</name>
<styleUrl>
#styleMap_TLP_Normal
</styleUrl>
<Point>
<coordinates>
-64.9959793,-10.8206739,150.27
</coordinates>
</Point>
</Placemark>
<Placemark>
<name>
Fri Dec 30 12:49:48 2016 S=0.91 Km/hr
</name>
<styleUrl>
#styleMap_TLP_Normal
</styleUrl>
<Point>
<coordinates>
-64.9959030,-10.8206186,149.18
</coordinates>
</Point>
</Placemark>
<Placemark>
<name>
Fri Dec 30 12:49:58 2016 S=1.50 Km/hr
</name>
<styleUrl>
#styleMap_TLP_Normal
</styleUrl>
<Point>
<coordinates>
-64.9958496,-10.8206005,148.34
</coordinates>
</Point>
</Placemark>
<Placemark>
<name>
Fri Dec 30 12:50:08 2016 S=0.23 Km/hr
</name>
<styleUrl>
#styleMap_TLP_Normal
</styleUrl>
<Point>
<coordinates>
-64.9958115,-10.8205948,148.18
</coordinates>
</Point>
</Placemark>
<Placemark>
<name>
Fri Dec 30 12:50:18 2016 S=1.08 Km/hr
</name>
<styleUrl>
#styleMap_TLP_Normal
</styleUrl>
<Point>
<coordinates>
-64.9958191,-10.8205881,148.16
</coordinates>
</Point>
</Placemark>
<Placemark>
<name>
Fri Dec 30 12:50:28 2016 S=0.64 Km/hr
</name>
<styleUrl>
#styleMap_TLP_Normal
</styleUrl>
<Point>
<coordinates>
-64.9958267,-10.8205881,148.15
</coordinates>
</Point>
</Placemark>
<Placemark>
<name>
Fri Dec 30 12:50:38 2016 S=0.32 Km/hr
</name>
<styleUrl>
#styleMap_TLP_Normal
</styleUrl>
<Point>
<coordinates>
-64.9958191,-10.8205748,148.14
</coordinates>
</Point>
</Placemark>
<Placemark>
<name>
Fri Dec 30 12:50:48 2016 S=0.99 Km/hr
</name>
<styleUrl>
#styleMap_TLP_Normal
</styleUrl>
<Point>
<coordinates>
-64.9958267,-10.8205643,148.11
</coordinates>
</Point>
</Placemark>
<Placemark>
<name>
Fri Dec 30 12:50:58 2016 S=0.07 Km/hr
</name>
<styleUrl>
#styleMap_TLP_Normal
</styleUrl>
<Point>
<coordinates>
-64.9958420,-10.8205538,147.64
</coordinates>
</Point>
</Placemark>
<Placemark>
<name>
Fri Dec 30 12:51:08 2016 S=1.02 Km/hr
</name>
<styleUrl>
#styleMap_TLP_Normal
</styleUrl>
<Point>
<coordinates>
-64.9958344,-10.8205290,147.77
</coordinates>
</Point>
</Placemark>
<Placemark>
<name>
Fri Dec 30 12:51:18 2016 S=0.10 Km/hr
</name>
<styleUrl>
#styleMap_TLP_Normal
</styleUrl>
<Point>
<coordinates>
-64.9958344,-10.8205175,147.96
</coordinates>
</Point>
</Placemark>
<Placemark>
<name>
Fri Dec 30 12:51:28 2016 S=0.35 Km/hr
</name>
<styleUrl>
#styleMap_TLP_Normal
</styleUrl>
<Point>
<coordinates>
-64.9958191,-10.8205032,147.96
</coordinates>
</Point>
</Placemark>
<Placemark>
<name>
Fri Dec 30 12:51:38 2016 S=0.41 Km/hr
</name>
<styleUrl>
#styleMap_TLP_Normal
</styleUrl>
<Point>
<coordinates>
-64.9958191,-10.8204670,147.77
</coordinates>
</Point>
</Placemark>
<Placemark>
<name>
Fri Dec 30 12:51:48 2016 S=1.35 Km/hr
</name>
<styleUrl>
#styleMap_TLP_Normal
</styleUrl>
<Point>
<coordinates>
-64.9957962,-10.8204298,147.86
</coordinates>
</Point>
</Placemark>
<Placemark>
<name>
Fri Dec 30 12:51:58 2016 S=0.18 Km/hr
</name>
<styleUrl>
#styleMap_TLP_Normal
</styleUrl>
<Point>
<coordinates>
-64.9958420,-10.8204117,147.04
</coordinates>
</Point>
</Placemark>
<Placemark>
<name>
Fri Dec 30 12:52:08 2016 S=0.07 Km/hr
</name>
<styleUrl>
#styleMap_TLP_Normal
</styleUrl>
<Point>
<coordinates>
-64.9958649,-10.8203878,146.82
</coordinates>
</Point>
</Placemark>
<Placemark>
<name>
Fri Dec 30 12:52:18 2016 S=0.49 Km/hr
</name>
<styleUrl>
#styleMap_TLP_Normal
</styleUrl>
<Point>
<coordinates>
-64.9958344,-10.8203678,146.94
</coordinates>
</Point>
</Placemark>
<Placemark>
<name>
Fri Dec 30 12:52:28 2016 S=0.84 Km/hr
</name>
<styleUrl>
#styleMap_TLP_Normal
</styleUrl>
<Point>
<coordinates>
-64.9958191,-10.8203411,146.90
</coordinates>
</Point>
</Placemark>
<Placemark>
<name>
Fri Dec 30 12:52:38 2016 S=1.49 Km/hr
</name>
<styleUrl>
#styleMap_TLP_Normal
</styleUrl>
<Point>
<coordinates>
-64.9958191,-10.8203106,146.95
</coordinates>
</Point>
</Placemark>
<Placemark>
<name>
Fri Dec 30 12:52:48 2016 S=0.45 Km/hr
</name>
<styleUrl>
#styleMap_TLP_Normal
</styleUrl>
<Point>
<coordinates>
-64.9958420,-10.8202267,147.14
</coordinates>
</Point>
</Placemark>
<Placemark>
<name>
Fri Dec 30 12:52:58 2016 S=1.35 Km/hr
</name>
<styleUrl>
#styleMap_TLP_Normal
</styleUrl>
<Point>
<coordinates>
-64.9958267,-10.8201427,147.65
</coordinates>
</Point>
</Placemark>
<Placemark>
<name>
Fri Dec 30 12:53:08 2016 S=0.82 Km/hr
</name>
<styleUrl>
#styleMap_TLP_Normal
</styleUrl>
<Point>
<coordinates>
-64.9958725,-10.8200722,146.55
</coordinates>
</Point>
</Placemark>
<Placemark>
<name>
Fri Dec 30 12:53:18 2016 S=0.94 Km/hr
</name>
<styleUrl>
#styleMap_TLP_Normal
</styleUrl>
<Point>
<coordinates>
-64.9959183,-10.8200331,146.43
</coordinates>
</Point>
</Placemark>
<Placemark>
<name>
Fri Dec 30 12:53:28 2016 S=1.41 Km/hr
</name>
<styleUrl>
#styleMap_TLP_Normal
</styleUrl>
<Point>
<coordinates>
-64.9959183,-10.8199511,146.74
</coordinates>
</Point>
</Placemark>
<Placemark>
<name>
Fri Dec 30 12:53:38 2016 S=0.50 Km/hr
</name>
<styleUrl>
#styleMap_TLP_Normal
</styleUrl>
<Point>
<coordinates>
-64.9959259,-10.8199196,146.11
</coordinates>
</Point>
</Placemark>
<Placemark>
<name>
Fri Dec 30 12:53:48 2016 S=0.19 Km/hr
</name>
<styleUrl>
#styleMap_TLP_Normal
</styleUrl>
<Point>
<coordinates>
-64.9959641,-10.8199005,145.81
</coordinates>
</Point>
</Placemark>
<Placemark>
<name>
Fri Dec 30 12:53:58 2016 S=1.54 Km/hr
</name>
<styleUrl>
#styleMap_TLP_Normal
</styleUrl>
<Point>
<coordinates>
-64.9959564,-10.8198471,146.29
</coordinates>
</Point>
</Placemark>
<Placemark>
<name>
Fri Dec 30 12:54:08 2016 S=1.69 Km/hr
</name>
<styleUrl>
#styleMap_TLP_Normal
</styleUrl>
<Point>
<coordinates>
-64.9959641,-10.8197775,145.81
</coordinates>
</Point>
</Placemark>
<Placemark>
<name>
Fri Dec 30 12:54:18 2016 S=2.04 Km/hr
</name>
<styleUrl>
#styleMap_TLP_Normal
</styleUrl>
<Point>
<coordinates>
-64.9960022,-10.8196783,146.04
</coordinates>
</Point>
</Placemark>
<Placemark>
<name>
Fri Dec 30 12:54:28 2016 S=1.82 Km/hr
</name>
<styleUrl>
#styleMap_TLP_Normal
</styleUrl>
<Point>
<coordinates>
-64.9960175,-10.8196192,145.88
</coordinates>
</Point>
</Placemark>
<Placemark>
<name>
Fri Dec 30 12:54:38 2016 S=0.57 Km/hr
</name>
<styleUrl>
#styleMap_TLP_Normal
</styleUrl>
<Point>
<coordinates>
-64.9960098,-10.8195810,145.77
</coordinates>
</Point>
</Placemark>
<Placemark>
<name>
Fri Dec 30 12:54:48 2016 S=1.61 Km/hr
</name>
<styleUrl>
#styleMap_TLP_Normal
</styleUrl>
<Point>
<coordinates>
-64.9960175,-10.8195667,145.85
</coordinates>
</Point>
</Placemark>
<Placemark>
<name>
Fri Dec 30 12:54:58 2016 S=1.86 Km/hr
</name>
<styleUrl>
#styleMap_TLP_Normal
</styleUrl>
<Point>
<coordinates>
-64.9959564,-10.8195152,146.89
</coordinates>
</Point>
</Placemark>
<Placemark>
<name>
Fri Dec 30 12:55:08 2016 S=0.41 Km/hr
</name>
<styleUrl>
#styleMap_TLP_Normal
</styleUrl>
<Point>
<coordinates>
-64.9959412,-10.8194923,147.88
</coordinates>
</Point>
</Placemark>
<Placemark>
<name>
Fri Dec 30 12:55:18 2016 S=0.22 Km/hr
</name>
<styleUrl>
#styleMap_TLP_Normal
</styleUrl>
<Point>
<coordinates>
-64.9959488,-10.8194885,147.94
</coordinates>
</Point>
</Placemark>
<Placemark>
<name>
Fri Dec 30 12:55:28 2016 S=0.46 Km/hr
</name>
<styleUrl>
#styleMap_TLP_Normal
</styleUrl>
<Point>
<coordinates>
-64.9959488,-10.8194818,148.00
</coordinates>
</Point>
</Placemark>
<Placemark>
<name>
Fri Dec 30 12:55:38 2016 S=0.77 Km/hr
</name>
<styleUrl>
#styleMap_TLP_Normal
</styleUrl>
<Point>
<coordinates>
-64.9959412,-10.8194742,147.98
</coordinates>
</Point>
</Placemark>
<Placemark>
<name>
Fri Dec 30 12:55:48 2016 S=1.33 Km/hr
</name>
<styleUrl>
#styleMap_TLP_Normal
</styleUrl>
<Point>
<coordinates>
-64.9959106,-10.8194199,148.03
</coordinates>
</Point>
</Placemark>
<Placemark>
<name>
Fri Dec 30 12:55:58 2016 S=0.60 Km/hr
</name>
<styleUrl>
#styleMap_TLP_Normal
</styleUrl>
<Point>
<coordinates>
-64.9959183,-10.8194256,148.01
</coordinates>
</Point>
</Placemark>
<Placemark>
<name>
Fri Dec 30 12:56:08 2016 S=0.80 Km/hr
</name>
<styleUrl>
#styleMap_TLP_Normal
</styleUrl>
<Point>
<coordinates>
-64.9959106,-10.8194323,147.99
</coordinates>
</Point>
</Placemark>
<Placemark>
<name>
Fri Dec 30 12:56:18 2016 S=1.45 Km/hr
</name>
<styleUrl>
#styleMap_TLP_Normal
</styleUrl>
<Point>
<coordinates>
-64.9958649,-10.8194313,148.16
</coordinates>
</Point>
</Placemark>
<Placemark>
<name>
Fri Dec 30 12:56:28 2016 S=0.27 Km/hr
</name>
<styleUrl>
#styleMap_TLP_Normal
</styleUrl>
<Point>
<coordinates>
-64.9958420,-10.8194208,148.11
</coordinates>
</Point>
</Placemark>
<Placemark>
<name>
Fri Dec 30 12:56:38 2016 S=1.88 Km/hr
</name>
<styleUrl>
#styleMap_TLP_Normal
</styleUrl>
<Point>
<coordinates>
-64.9957504,-10.8193913,147.95
</coordinates>
</Point>
</Placemark>
<Placemark>
<name>
Fri Dec 30 12:56:48 2016 S=0.93 Km/hr
</name>
<styleUrl>
#styleMap_TLP_Normal
</styleUrl>
<Point>
<coordinates>
-64.9957199,-10.8193970,147.95
</coordinates>
</Point>
</Placemark>
<Placemark>
<name>
Fri Dec 30 12:56:58 2016 S=1.33 Km/hr
</name>
<styleUrl>
#styleMap_TLP_Normal
</styleUrl>
<Point>
<coordinates>
-64.9956970,-10.8193789,148.01
</coordinates>
</Point>
</Placemark>
<Placemark>
<name>
Fri Dec 30 12:57:08 2016 S=1.07 Km/hr
</name>
<styleUrl>
#styleMap_TLP_Normal
</styleUrl>
<Point>
<coordinates>
-64.9956512,-10.8193398,147.74
</coordinates>
</Point>
</Placemark>
<Placemark>
<name>
Fri Dec 30 12:57:18 2016 S=0.75 Km/hr
</name>
<styleUrl>
#styleMap_TLP_Normal
</styleUrl>
<Point>
<coordinates>
-64.9955826,-10.8193054,146.34
</coordinates>
</Point>
</Placemark>
<Placemark>
<name>
Fri Dec 30 12:57:28 2016 S=1.17 Km/hr
</name>
<styleUrl>
#styleMap_TLP_Normal
</styleUrl>
<Point>
<coordinates>
-64.9955521,-10.8192968,146.16
</coordinates>
</Point>
</Placemark>
<Placemark>
<name>
Fri Dec 30 12:57:38 2016 S=1.56 Km/hr
</name>
<styleUrl>
#styleMap_TLP_Normal
</styleUrl>
<Point>
<coordinates>
-64.9954529,-10.8192663,146.93
</coordinates>
</Point>
</Placemark>
<Placemark>
<name>
Fri Dec 30 12:57:48 2016 S=0.72 Km/hr
</name>
<styleUrl>
#styleMap_TLP_Normal
</styleUrl>
<Point>
<coordinates>
-64.9954147,-10.8192225,145.23
</coordinates>
</Point>
</Placemark>
<Placemark>
<name>
Fri Dec 30 12:57:58 2016 S=0.38 Km/hr
</name>
<styleUrl>
#styleMap_TLP_Normal
</styleUrl>
<Point>
<coordinates>
-64.9954071,-10.8192129,145.01
</coordinates>
</Point>
</Placemark>
<Placemark>
<name>
Fri Dec 30 12:58:08 2016 S=1.05 Km/hr
</name>
<styleUrl>
#styleMap_TLP_Normal
</styleUrl>
<Point>
<coordinates>
-64.9954071,-10.8192167,145.06
</coordinates>
</Point>
</Placemark>
<Placemark>
<name>
Fri Dec 30 12:58:18 2016 S=0.51 Km/hr
</name>
<styleUrl>
#styleMap_TLP_Normal
</styleUrl>
<Point>
<coordinates>
-64.9954376,-10.8192053,145.66
</coordinates>
</Point>
</Placemark>
<Placemark>
<name>
Fri Dec 30 12:58:28 2016 S=1.57 Km/hr
</name>
<styleUrl>
#styleMap_TLP_Normal
</styleUrl>
<Point>
<coordinates>
-64.9954224,-10.8191938,146.18
</coordinates>
</Point>
</Placemark>
<Placemark>
<name>
Fri Dec 30 12:58:38 2016 S=1.28 Km/hr
</name>
<styleUrl>
#styleMap_TLP_Normal
</styleUrl>
<Point>
<coordinates>
-64.9953995,-10.8191204,147.32
</coordinates>
</Point>
</Placemark>
<Placemark>
<name>
Fri Dec 30 12:58:48 2016 S=1.53 Km/hr
</name>
<styleUrl>
#styleMap_TLP_Normal
</styleUrl>
<Point>
<coordinates>
-64.9953384,-10.8190756,148.39
</coordinates>
</Point>
</Placemark>
<Placemark>
<name>
Fri Dec 30 12:58:58 2016 S=0.92 Km/hr
</name>
<styleUrl>
#styleMap_TLP_Normal
</styleUrl>
<Point>
<coordinates>
-64.9953690,-10.8190899,150.36
</coordinates>
</Point>
</Placemark>
<Placemark>
<name>
Fri Dec 30 12:59:08 2016 S=1.02 Km/hr
</name>
<styleUrl>
#styleMap_TLP_Normal
</styleUrl>
<Point>
<coordinates>
-64.9953690,-10.8190975,150.48
</coordinates>
</Point>
</Placemark>
<Placemark>
<name>
Fri Dec 30 12:59:18 2016 S=0.17 Km/hr
</name>
<styleUrl>
#styleMap_TLP_Normal
</styleUrl>
<Point>
<coordinates>
-64.9953308,-10.8190584,152.08
</coordinates>
</Point>
</Placemark>
<Placemark>
<name>
Fri Dec 30 12:59:28 2016 S=1.37 Km/hr
</name>
<styleUrl>
#styleMap_TLP_Normal
</styleUrl>
<Point>
<coordinates>
-64.9953232,-10.8190231,152.73
</coordinates>
</Point>
</Placemark>
<Placemark>
<name>
Fri Dec 30 12:59:38 2016 S=1.86 Km/hr
</name>
<styleUrl>
#styleMap_TLP_Normal
</styleUrl>
<Point>
<coordinates>
-64.9952850,-10.8189240,154.25
</coordinates>
</Point>
</Placemark>
<Placemark>
<name>
Fri Dec 30 12:59:48 2016 S=0.67 Km/hr
</name>
<styleUrl>
#styleMap_TLP_Normal
</styleUrl>
<Point>
<coordinates>
-64.9952927,-10.8188858,154.93
</coordinates>
</Point>
</Placemark>
<Placemark>
<name>
Fri Dec 30 12:59:58 2016 S=1.11 Km/hr
</name>
<styleUrl>
#styleMap_TLP_Normal
</styleUrl>
<Point>
<coordinates>
-64.9953232,-10.8188581,154.71
</coordinates>
</Point>
</Placemark>
<Placemark>
<name>
Fri Dec 30 13:00:08 2016 S=0.61 Km/hr
</name>
<styleUrl>
#styleMap_TLP_Normal
</styleUrl>
<Point>
<coordinates>
-64.9953537,-10.8188753,154.27
</coordinates>
</Point>
</Placemark>
<Placemark>
<name>
Fri Dec 30 13:00:18 2016 S=1.06 Km/hr
</name>
<styleUrl>
#styleMap_TLP_Normal
</styleUrl>
<Point>
<coordinates>
-64.9953690,-10.8188534,154.46
</coordinates>
</Point>
</Placemark>
<Placemark>
<name>
Fri Dec 30 13:00:28 2016 S=0.25 Km/hr
</name>
<styleUrl>
#styleMap_TLP_Normal
</styleUrl>
<Point>
<coordinates>
-64.9954071,-10.8188400,154.20
</coordinates>
</Point>
</Placemark>
<Placemark>
<name>
Fri Dec 30 13:00:38 2016 S=0.45 Km/hr
</name>
<styleUrl>
#styleMap_TLP_Normal
</styleUrl>
<Point>
<coordinates>
-64.9953995,-10.8188486,154.40
</coordinates>
</Point>
</Placemark>
<Placemark>
<name>
Fri Dec 30 13:00:48 2016 S=1.05 Km/hr
</name>
<styleUrl>
#styleMap_TLP_Normal
</styleUrl>
<Point>
<coordinates>
-64.9954453,-10.8188591,154.68
</coordinates>
</Point>
</Placemark>
<Placemark>
<name>
Fri Dec 30 13:00:58 2016 S=1.58 Km/hr
</name>
<styleUrl>
#styleMap_TLP_Normal
</styleUrl>
<Point>
<coordinates>
-64.9954681,-10.8188467,154.70
</coordinates>
</Point>
</Placemark>
<Placemark>
<name>
Fri Dec 30 13:01:08 2016 S=1.19 Km/hr
</name>
<styleUrl>
#styleMap_TLP_Normal
</styleUrl>
<Point>
<coordinates>
-64.9954758,-10.8187752,153.73
</coordinates>
</Point>
</Placemark>
<Placemark>
<name>
Fri Dec 30 13:01:18 2016 S=0.50 Km/hr
</name>
<styleUrl>
#styleMap_TLP_Normal
</styleUrl>
<Point>
<coordinates>
-64.9954758,-10.8187485,153.43
</coordinates>
</Point>
</Placemark>
<Placemark>
<name>
Fri Dec 30 13:01:28 2016 S=0.54 Km/hr
</name>
<styleUrl>
#styleMap_TLP_Normal
</styleUrl>
<Point>
<coordinates>
-64.9954758,-10.8187389,153.63
</coordinates>
</Point>
</Placemark>
<Placemark>
<name>
Fri Dec 30 13:01:38 2016 S=2.10 Km/hr
</name>
<styleUrl>
#styleMap_TLP_Normal
</styleUrl>
<Point>
<coordinates>
-64.9955292,-10.8186932,153.43
</coordinates>
</Point>
</Placemark>
<Placemark>
<name>
Fri Dec 30 13:01:48 2016 S=1.19 Km/hr
</name>
<styleUrl>
#styleMap_TLP_Normal
</styleUrl>
<Point>
<coordinates>
-64.9955902,-10.8186922,153.93
</coordinates>
</Point>
</Placemark>
<Placemark>
<name>
Fri Dec 30 13:01:58 2016 S=0.94 Km/hr
</name>
<styleUrl>
#styleMap_TLP_Normal
</styleUrl>
<Point>
<coordinates>
-64.9956207,-10.8186588,154.53
</coordinates>
</Point>
</Placemark>
<Placemark>
<name>
Fri Dec 30 13:02:08 2016 S=1.24 Km/hr
</name>
<styleUrl>
#styleMap_TLP_Normal
</styleUrl>
<Point>
<coordinates>
-64.9956894,-10.8186235,154.90
</coordinates>
</Point>
</Placemark>
<Placemark>
<name>
Fri Dec 30 13:02:18 2016 S=1.22 Km/hr
</name>
<styleUrl>
#styleMap_TLP_Normal
</styleUrl>
<Point>
<coordinates>
-64.9956894,-10.8186045,155.42
</coordinates>
</Point>
</Placemark>
<Placemark>
<name>
Fri Dec 30 13:02:28 2016 S=0.72 Km/hr
</name>
<styleUrl>
#styleMap_TLP_Normal
</styleUrl>
<Point>
<coordinates>
-64.9956665,-10.8185873,155.39
</coordinates>
</Point>
</Placemark>
<Placemark>
<name>
Fri Dec 30 13:02:38 2016 S=1.23 Km/hr
</name>
<styleUrl>
#styleMap_TLP_Normal
</styleUrl>
<Point>
<coordinates>
-64.9956741,-10.8185682,155.50
</coordinates>
</Point>
</Placemark>
<Placemark>
<name>
Fri Dec 30 13:02:48 2016 S=1.62 Km/hr
</name>
<styleUrl>
#styleMap_TLP_Normal
</styleUrl>
<Point>
<coordinates>
-64.9957275,-10.8185349,155.87
</coordinates>
</Point>
</Placemark>
<Placemark>
<name>
Fri Dec 30 13:02:58 2016 S=0.92 Km/hr
</name>
<styleUrl>
#styleMap_TLP_Normal
</styleUrl>
<Point>
<coordinates>
-64.9957581,-10.8185015,156.95
</coordinates>
</Point>
</Placemark>
<Placemark>
<name>
Fri Dec 30 13:03:08 2016 S=2.10 Km/hr
</name>
<styleUrl>
#styleMap_TLP_Normal
</styleUrl>
<Point>
<coordinates>
-64.9957657,-10.8184528,158.19
</coordinates>
</Point>
</Placemark>
<Placemark>
<name>
Fri Dec 30 13:03:18 2016 S=0.43 Km/hr
</name>
<styleUrl>
#styleMap_TLP_Normal
</styleUrl>
<Point>
<coordinates>
-64.9957657,-10.8184175,158.13
</coordinates>
</Point>
</Placemark>
<Placemark>
<name>
Fri Dec 30 13:03:28 2016 S=2.86 Km/hr
</name>
<styleUrl>
#styleMap_TLP_Normal
</styleUrl>
<Point>
<coordinates>
-64.9957504,-10.8183546,157.34
</coordinates>
</Point>
</Placemark>
<Placemark>
<name>
Fri Dec 30 13:03:38 2016 S=0.37 Km/hr
</name>
<styleUrl>
#styleMap_TLP_Normal
</styleUrl>
<Point>
<coordinates>
-64.9957352,-10.8183308,156.41
</coordinates>
</Point>
</Placemark>
<Placemark>
<name>
Fri Dec 30 13:03:48 2016 S=1.82 Km/hr
</name>
<styleUrl>
#styleMap_TLP_Normal
</styleUrl>
<Point>
<coordinates>
-64.9956741,-10.8183212,155.64
</coordinates>
</Point>
</Placemark>
<Placemark>
<name>
Fri Dec 30 13:03:58 2016 S=2.83 Km/hr
</name>
<styleUrl>
#styleMap_TLP_Normal
</styleUrl>
<Point>
<coordinates>
-64.9956207,-10.8182869,156.35
</coordinates>
</Point>
</Placemark>
<Placemark>
<name>
Fri Dec 30 13:04:08 2016 S=1.71 Km/hr
</name>
<styleUrl>
#styleMap_TLP_Normal
</styleUrl>
<Point>
<coordinates>
-64.9955521,-10.8182316,156.92
</coordinates>
</Point>
</Placemark>
<Placemark>
<name>
Fri Dec 30 13:04:18 2016 S=2.24 Km/hr
</name>
<styleUrl>
#styleMap_TLP_Normal
</styleUrl>
<Point>
<coordinates>
-64.9955139,-10.8181858,156.92
</coordinates>
</Point>
</Placemark>
<Placemark>
<name>
Fri Dec 30 13:04:28 2016 S=1.13 Km/hr
</name>
<styleUrl>
#styleMap_TLP_Normal
</styleUrl>
<Point>
<coordinates>
-64.9955063,-10.8181763,155.72
</coordinates>
</Point>
</Placemark>
<Placemark>
<name>
Fri Dec 30 13:04:38 2016 S=1.62 Km/hr
</name>
<styleUrl>
#styleMap_TLP_Normal
</styleUrl>
<Point>
<coordinates>
-64.9955063,-10.8181715,155.73
</coordinates>
</Point>
</Placemark>
<Placemark>
<name>
Fri Dec 30 13:04:48 2016 S=0.88 Km/hr
</name>
<styleUrl>
#styleMap_TLP_Normal
</styleUrl>
<Point>
<coordinates>
-64.9955063,-10.8181467,155.57
</coordinates>
</Point>
</Placemark>
<Placemark>
<name>
Fri Dec 30 13:04:58 2016 S=1.32 Km/hr
</name>
<styleUrl>
#styleMap_TLP_Normal
</styleUrl>
<Point>
<coordinates>
-64.9954987,-10.8181381,155.60
</coordinates>
</Point>
</Placemark>
<Placemark>
<name>
Fri Dec 30 13:05:08 2016 S=0.46 Km/hr
</name>
<styleUrl>
#styleMap_TLP_Normal
</styleUrl>
<Point>
<coordinates>
-64.9955368,-10.8181324,155.66
</coordinates>
</Point>
</Placemark>
<Placemark>
<name>
Fri Dec 30 13:05:18 2016 S=0.42 Km/hr
</name>
<styleUrl>
#styleMap_TLP_Normal
</styleUrl>
<Point>
<coordinates>
-64.9955063,-10.8181295,156.22
</coordinates>
</Point>
</Placemark>
<Placemark>
<name>
Fri Dec 30 13:05:28 2016 S=0.39 Km/hr
</name>
<styleUrl>
#styleMap_TLP_Normal
</styleUrl>
<Point>
<coordinates>
-64.9954987,-10.8181229,156.21
</coordinates>
</Point>
</Placemark>
<Placemark>
<name>
Fri Dec 30 13:05:38 2016 S=2.20 Km/hr
</name>
<styleUrl>
#styleMap_TLP_Normal
</styleUrl>
<Point>
<coordinates>
-64.9954071,-10.8180704,156.69
</coordinates>
</Point>
</Placemark>
<Placemark>
<name>
Fri Dec 30 13:05:48 2016 S=1.06 Km/hr
</name>
<styleUrl>
#styleMap_TLP_Normal
</styleUrl>
<Point>
<coordinates>
-64.9953537,-10.8180580,156.98
</coordinates>
</Point>
</Placemark>
<Placemark>
<name>
Fri Dec 30 13:05:58 2016 S=1.29 Km/hr
</name>
<styleUrl>
#styleMap_TLP_Normal
</styleUrl>
<Point>
<coordinates>
-64.9953003,-10.8180609,154.73
</coordinates>
</Point>
</Placemark>
<Placemark>
<name>
Fri Dec 30 13:06:08 2016 S=0.71 Km/hr
</name>
<styleUrl>
#styleMap_TLP_Normal
</styleUrl>
<Point>
<coordinates>
-64.9953156,-10.8180485,154.67
</coordinates>
</Point>
</Placemark>
<Placemark>
<name>
Fri Dec 30 13:06:18 2016 S=0.25 Km/hr
</name>
<styleUrl>
#styleMap_TLP_Normal
</styleUrl>
<Point>
<coordinates>
-64.9953308,-10.8180094,154.54
</coordinates>
</Point>
</Placemark>
<Placemark>
<name>
Fri Dec 30 13:06:28 2016 S=1.14 Km/hr
</name>
<styleUrl>
#styleMap_TLP_Normal
</styleUrl>
<Point>
<coordinates>
-64.9953156,-10.8179884,154.59
</coordinates>
</Point>
</Placemark>
<Placemark>
<name>
Fri Dec 30 13:06:38 2016 S=1.24 Km/hr
</name>
<styleUrl>
#styleMap_TLP_Normal
</styleUrl>
<Point>
<coordinates>
-64.9953156,-10.8179684,154.02
</coordinates>
</Point>
</Placemark>
<Placemark>
<name>
Fri Dec 30 13:06:48 2016 S=1.57 Km/hr
</name>
<styleUrl>
#styleMap_TLP_Normal
</styleUrl>
<Point>
<coordinates>
-64.9952927,-10.8179617,153.29
</coordinates>
</Point>
</Placemark>
<Placemark>
<name>
Fri Dec 30 13:06:58 2016 S=1.24 Km/hr
</name>
<styleUrl>
#styleMap_TLP_Normal
</styleUrl>
<Point>
<coordinates>
-64.9952393,-10.8179159,152.34
</coordinates>
</Point>
</Placemark>
<Placemark>
<name>
Fri Dec 30 13:07:08 2016 S=0.96 Km/hr
</name>
<styleUrl>
#styleMap_TLP_Normal
</styleUrl>
<Point>
<coordinates>
-64.9952240,-10.8178816,152.89
</coordinates>
</Point>
</Placemark>
<Placemark>
<name>
Fri Dec 30 13:07:18 2016 S=1.07 Km/hr
</name>
<styleUrl>
#styleMap_TLP_Normal
</styleUrl>
<Point>
<coordinates>
-64.9952164,-10.8178577,153.16
</coordinates>
</Point>
</Placemark>
<Placemark>
<name>
Fri Dec 30 13:07:28 2016 S=0.55 Km/hr
</name>
<styleUrl>
#styleMap_TLP_Normal
</styleUrl>
<Point>
<coordinates>
-64.9951935,-10.8178434,153.25
</coordinates>
</Point>
</Placemark>
<Placemark>
<name>
Fri Dec 30 13:07:38 2016 S=1.29 Km/hr
</name>
<styleUrl>
#styleMap_TLP_Normal
</styleUrl>
<Point>
<coordinates>
-64.9951477,-10.8178177,152.92
</coordinates>
</Point>
</Placemark>
<Placemark>
<name>
Fri Dec 30 13:07:48 2016 S=1.23 Km/hr
</name>
<styleUrl>
#styleMap_TLP_Normal
</styleUrl>
<Point>
<coordinates>
-64.9951172,-10.8177385,152.45
</coordinates>
</Point>
</Placemark>
<Placemark>
<name>
Fri Dec 30 13:07:58 2016 S=0.62 Km/hr
</name>
<styleUrl>
#styleMap_TLP_Normal
</styleUrl>
<Point>
<coordinates>
-64.9951096,-10.8176708,152.04
</coordinates>
</Point>
</Placemark>
<Placemark>
<name>
Fri Dec 30 13:08:08 2016 S=2.48 Km/hr
</name>
<styleUrl>
#styleMap_TLP_Normal
</styleUrl>
<Point>
<coordinates>
-64.9950714,-10.8176069,151.73
</coordinates>
</Point>
</Placemark>
<Placemark>
<name>
Fri Dec 30 13:08:18 2016 S=0.69 Km/hr
</name>
<styleUrl>
#styleMap_TLP_Normal
</styleUrl>
<Point>
<coordinates>
-64.9950409,-10.8175573,152.10
</coordinates>
</Point>
</Placemark>
<Placemark>
<name>
Fri Dec 30 13:08:28 2016 S=0.41 Km/hr
</name>
<styleUrl>
#styleMap_TLP_Normal
</styleUrl>
<Point>
<coordinates>
-64.9950790,-10.8175125,153.11
</coordinates>
</Point>
</Placemark>
<Placemark>
<name>
Fri Dec 30 13:08:38 2016 S=1.54 Km/hr
</name>
<styleUrl>
#styleMap_TLP_Normal
</styleUrl>
<Point>
<coordinates>
-64.9950256,-10.8174801,153.36
</coordinates>
</Point>
</Placemark>
<Placemark>
<name>
Fri Dec 30 13:08:48 2016 S=1.17 Km/hr
</name>
<styleUrl>
#styleMap_TLP_Normal
</styleUrl>
<Point>
<coordinates>
-64.9950104,-10.8174267,152.68
</coordinates>
</Point>
</Placemark>
<Placemark>
<name>
Fri Dec 30 13:08:58 2016 S=0.29 Km/hr
</name>
<styleUrl>
#styleMap_TLP_Normal
</styleUrl>
<Point>
<coordinates>
-64.9949799,-10.8173838,152.25
</coordinates>
</Point>
</Placemark>
<Placemark>
<name>
Fri Dec 30 13:09:08 2016 S=0.53 Km/hr
</name>
<styleUrl>
#styleMap_TLP_Normal
</styleUrl>
<Point>
<coordinates>
-64.9949799,-10.8173542,152.49
</coordinates>
</Point>
</Placemark>
<Placemark>
<name>
Fri Dec 30 13:09:18 2016 S=1.76 Km/hr
</name>
<styleUrl>
#styleMap_TLP_Normal
</styleUrl>
<Point>
<coordinates>
-64.9949951,-10.8173323,152.52
</coordinates>
</Point>
</Placemark>
<Placemark>
<name>
Fri Dec 30 13:09:28 2016 S=0.68 Km/hr
</name>
<styleUrl>
#styleMap_TLP_Normal
</styleUrl>
<Point>
<coordinates>
-64.9950638,-10.8173389,153.06
</coordinates>
</Point>
</Placemark>
<Placemark>
<name>
Fri Dec 30 13:09:38 2016 S=0.96 Km/hr
</name>
<styleUrl>
#styleMap_TLP_Normal
</styleUrl>
<Point>
<coordinates>
-64.9951096,-10.8173761,152.59
</coordinates>
</Point>
</Placemark>
<Placemark>
<name>
Fri Dec 30 13:09:48 2016 S=0.52 Km/hr
</name>
<styleUrl>
#styleMap_TLP_Normal
</styleUrl>
<Point>
<coordinates>
-64.9950867,-10.8174009,151.50
</coordinates>
</Point>
</Placemark>
<Placemark>
<name>
Fri Dec 30 13:09:58 2016 S=0.68 Km/hr
</name>
<styleUrl>
#styleMap_TLP_Normal
</styleUrl>
<Point>
<coordinates>
-64.9950867,-10.8174038,151.46
</coordinates>
</Point>
</Placemark>
<Placemark>
<name>
Fri Dec 30 13:10:08 2016 S=0.56 Km/hr
</name>
<styleUrl>
#styleMap_TLP_Normal
</styleUrl>
<Point>
<coordinates>
-64.9950867,-10.8174114,151.46
</coordinates>
</Point>
</Placemark>
<Placemark>
<name>
Fri Dec 30 13:10:18 2016 S=0.67 Km/hr
</name>
<styleUrl>
#styleMap_TLP_Normal
</styleUrl>
<Point>
<coordinates>
-64.9951477,-10.8174772,151.04
</coordinates>
</Point>
</Placemark>
<Placemark>
<name>
Fri Dec 30 13:10:28 2016 S=0.28 Km/hr
</name>
<styleUrl>
#styleMap_TLP_Normal
</styleUrl>
<Point>
<coordinates>
-64.9951630,-10.8174829,151.01
</coordinates>
</Point>
</Placemark>
<Placemark>
<name>
Fri Dec 30 13:10:38 2016 S=1.07 Km/hr
</name>
<styleUrl>
#styleMap_TLP_Normal
</styleUrl>
<Point>
<coordinates>
-64.9951553,-10.8174725,151.11
</coordinates>
</Point>
</Placemark>
<Placemark>
<name>
Fri Dec 30 13:10:48 2016 S=0.81 Km/hr
</name>
<styleUrl>
#styleMap_TLP_Normal
</styleUrl>
<Point>
<coordinates>
-64.9951630,-10.8174372,150.51
</coordinates>
</Point>
</Placemark>
<Placemark>
<name>
Fri Dec 30 13:10:58 2016 S=0.92 Km/hr
</name>
<styleUrl>
#styleMap_TLP_Normal
</styleUrl>
<Point>
<coordinates>
-64.9951553,-10.8174257,150.61
</coordinates>
</Point>
</Placemark>
<Placemark>
<name>
Fri Dec 30 13:11:08 2016 S=0.51 Km/hr
</name>
<styleUrl>
#styleMap_TLP_Normal
</styleUrl>
<Point>
<coordinates>
-64.9950943,-10.8174381,150.98
</coordinates>
</Point>
</Placemark>
<Placemark>
<name>
Fri Dec 30 13:11:18 2016 S=1.90 Km/hr
</name>
<styleUrl>
#styleMap_TLP_Normal
</styleUrl>
<Point>
<coordinates>
-64.9950638,-10.8174191,150.87
</coordinates>
</Point>
</Placemark>
<Placemark>
<name>
Fri Dec 30 13:11:28 2016 S=2.64 Km/hr
</name>
<styleUrl>
#styleMap_TLP_Normal
</styleUrl>
<Point>
<coordinates>
-64.9949951,-10.8173857,151.45
</coordinates>
</Point>
</Placemark>
<Placemark>
<name>
Fri Dec 30 13:11:38 2016 S=0.91 Km/hr
</name>
<styleUrl>
#styleMap_TLP_Normal
</styleUrl>
<Point>
<coordinates>
-64.9950104,-10.8173838,151.90
</coordinates>
</Point>
</Placemark>
<Placemark>
<name>
Fri Dec 30 13:11:48 2016 S=1.40 Km/hr
</name>
<styleUrl>
#styleMap_TLP_Normal
</styleUrl>
<Point>
<coordinates>
-64.9950790,-10.8174391,152.11
</coordinates>
</Point>
</Placemark>
<Placemark>
<name>
Fri Dec 30 13:11:58 2016 S=0.25 Km/hr
</name>
<styleUrl>
#styleMap_TLP_Normal
</styleUrl>
<Point>
<coordinates>
-64.9950562,-10.8174086,152.49
</coordinates>
</Point>
</Placemark>
<Placemark>
<name>
Fri Dec 30 13:12:08 2016 S=0.83 Km/hr
</name>
<styleUrl>
#styleMap_TLP_Normal
</styleUrl>
<Point>
<coordinates>
-64.9950256,-10.8173943,152.29
</coordinates>
</Point>
</Placemark>
<Placemark>
<name>
Fri Dec 30 13:12:18 2016 S=1.51 Km/hr
</name>
<styleUrl>
#styleMap_TLP_Normal
</styleUrl>
<Point>
<coordinates>
-64.9949951,-10.8173923,152.18
</coordinates>
</Point>
</Placemark>
<Placemark>
<name>
Fri Dec 30 13:12:28 2016 S=0.99 Km/hr
</name>
<styleUrl>
#styleMap_TLP_Normal
</styleUrl>
<Point>
<coordinates>
-64.9950180,-10.8173943,150.66
</coordinates>
</Point>
</Placemark>
<Placemark>
<name>
Fri Dec 30 13:12:38 2016 S=0.82 Km/hr
</name>
<styleUrl>
#styleMap_TLP_Normal
</styleUrl>
<Point>
<coordinates>
-64.9950180,-10.8173800,150.83
</coordinates>
</Point>
</Placemark>
<Placemark>
<name>
Fri Dec 30 13:12:48 2016 S=1.16 Km/hr
</name>
<styleUrl>
#styleMap_TLP_Normal
</styleUrl>
<Point>
<coordinates>
-64.9950333,-10.8173742,150.87
</coordinates>
</Point>
</Placemark>
<Placemark>
<name>
Fri Dec 30 13:12:58 2016 S=1.20 Km/hr
</name>
<styleUrl>
#styleMap_TLP_Normal
</styleUrl>
<Point>
<coordinates>
-64.9950333,-10.8174028,150.91
</coordinates>
</Point>
</Placemark>
<Placemark>
<name>
Fri Dec 30 13:13:08 2016 S=0.66 Km/hr
</name>
<styleUrl>
#styleMap_TLP_Normal
</styleUrl>
<Point>
<coordinates>
-64.9950256,-10.8174019,150.84
</coordinates>
</Point>
</Placemark>
<Placemark>
<name>
Fri Dec 30 13:13:18 2016 S=1.29 Km/hr
</name>
<styleUrl>
#styleMap_TLP_Normal
</styleUrl>
<Point>
<coordinates>
-64.9950638,-10.8173933,151.84
</coordinates>
</Point>
</Placemark>
<Placemark>
<name>
Fri Dec 30 13:13:28 2016 S=0.18 Km/hr
</name>
<styleUrl>
#styleMap_TLP_Normal
</styleUrl>
<Point>
<coordinates>
-64.9951019,-10.8173943,152.44
</coordinates>
</Point>
</Placemark>
<Placemark>
<name>
Fri Dec 30 13:13:38 2016 S=0.86 Km/hr
</name>
<styleUrl>
#styleMap_TLP_Normal
</styleUrl>
<Point>
<coordinates>
-64.9950790,-10.8173647,151.82
</coordinates>
</Point>
</Placemark>
<Placemark>
<name>
Fri Dec 30 13:13:48 2016 S=1.06 Km/hr
</name>
<styleUrl>
#styleMap_TLP_Normal
</styleUrl>
<Point>
<coordinates>
-64.9950333,-10.8172913,152.24
</coordinates>
</Point>
</Placemark>
<Placemark>
<name>
Fri Dec 30 13:13:58 2016 S=0.77 Km/hr
</name>
<styleUrl>
#styleMap_TLP_Normal
</styleUrl>
<Point>
<coordinates>
-64.9950027,-10.8172913,152.46
</coordinates>
</Point>
</Placemark>
<Placemark>
<name>
Fri Dec 30 13:14:08 2016 S=2.76 Km/hr
</name>
<styleUrl>
#styleMap_TLP_Normal
</styleUrl>
<Point>
<coordinates>
-64.9950867,-10.8173132,152.62
</coordinates>
</Point>
</Placemark>
<Placemark>
<name>
Fri Dec 30 13:14:18 2016 S=1.54 Km/hr
</name>
<styleUrl>
#styleMap_TLP_Normal
</styleUrl>
<Point>
<coordinates>
-64.9950943,-10.8172693,153.14
</coordinates>
</Point>
</Placemark>
<Placemark>
<name>
Fri Dec 30 13:14:28 2016 S=1.53 Km/hr
</name>
<styleUrl>
#styleMap_TLP_Normal
</styleUrl>
<Point>
<coordinates>
-64.9950638,-10.8172569,153.00
</coordinates>
</Point>
</Placemark>
<Placemark>
<name>
Fri Dec 30 13:14:38 2016 S=1.20 Km/hr
</name>
<styleUrl>
#styleMap_TLP_Normal
</styleUrl>
<Point>
<coordinates>
-64.9950867,-10.8173304,152.95
</coordinates>
</Point>
</Placemark>
<Placemark>
<name>
Fri Dec 30 13:14:48 2016 S=0.41 Km/hr
</name>
<styleUrl>
#styleMap_TLP_Normal
</styleUrl>
<Point>
<coordinates>
-64.9950409,-10.8173437,152.74
</coordinates>
</Point>
</Placemark>
<Placemark>
<name>
Fri Dec 30 13:14:58 2016 S=1.96 Km/hr
</name>
<styleUrl>
#styleMap_TLP_Normal
</styleUrl>
<Point>
<coordinates>
-64.9949951,-10.8173218,152.93
</coordinates>
</Point>
</Placemark>
<Placemark>
<name>
Fri Dec 30 13:15:08 2016 S=0.37 Km/hr
</name>
<styleUrl>
#styleMap_TLP_Normal
</styleUrl>
<Point>
<coordinates>
-64.9949799,-10.8173084,153.60
</coordinates>
</Point>
</Placemark>
<Placemark>
<name>
Fri Dec 30 13:15:18 2016 S=0.61 Km/hr
</name>
<styleUrl>
#styleMap_TLP_Normal
</styleUrl>
<Point>
<coordinates>
-64.9949799,-10.8173218,153.96
</coordinates>
</Point>
</Placemark>
<Placemark>
<name>
Fri Dec 30 13:15:28 2016 S=1.85 Km/hr
</name>
<styleUrl>
#styleMap_TLP_Normal
</styleUrl>
<Point>
<coordinates>
-64.9949951,-10.8173218,154.00
</coordinates>
</Point>
</Placemark>
<Placemark>
<name>
Fri Dec 30 13:15:38 2016 S=0.71 Km/hr
</name>
<styleUrl>
#styleMap_TLP_Normal
</styleUrl>
<Point>
<coordinates>
-64.9949722,-10.8172970,154.16
</coordinates>
</Point>
</Placemark>
<Placemark>
<name>
Fri Dec 30 13:15:48 2016 S=0.49 Km/hr
</name>
<styleUrl>
#styleMap_TLP_Normal
</styleUrl>
<Point>
<coordinates>
-64.9949570,-10.8172970,154.18
</coordinates>
</Point>
</Placemark>
<Placemark>
<name>
Fri Dec 30 13:15:58 2016 S=2.11 Km/hr
</name>
<styleUrl>
#styleMap_TLP_Normal
</styleUrl>
<Point>
<coordinates>
-64.9949875,-10.8172941,154.38
</coordinates>
</Point>
</Placemark>
<Placemark>
<name>
Fri Dec 30 13:16:08 2016 S=0.59 Km/hr
</name>
<styleUrl>
#styleMap_TLP_Normal
</styleUrl>
<Point>
<coordinates>
-64.9949722,-10.8172569,154.62
</coordinates>
</Point>
</Placemark>
<Placemark>
<name>
Fri Dec 30 13:16:18 2016 S=1.15 Km/hr
</name>
<styleUrl>
#styleMap_TLP_Normal
</styleUrl>
<Point>
<coordinates>
-64.9949722,-10.8172646,154.64
</coordinates>
</Point>
</Placemark>
<Placemark>
<name>
Fri Dec 30 13:16:28 2016 S=0.36 Km/hr
</name>
<styleUrl>
#styleMap_TLP_Normal
</styleUrl>
<Point>
<coordinates>
-64.9949722,-10.8172884,153.99
</coordinates>
</Point>
</Placemark>
<Placemark>
<name>
Fri Dec 30 13:16:38 2016 S=1.37 Km/hr
</name>
<styleUrl>
#styleMap_TLP_Normal
</styleUrl>
<Point>
<coordinates>
-64.9949493,-10.8172932,154.13
</coordinates>
</Point>
</Placemark>
<Placemark>
<name>
Fri Dec 30 13:16:48 2016 S=1.73 Km/hr
</name>
<styleUrl>
#styleMap_TLP_Normal
</styleUrl>
<Point>
<coordinates>
-64.9949036,-10.8173113,153.71
</coordinates>
</Point>
</Placemark>
<Placemark>
<name>
Fri Dec 30 13:16:58 2016 S=1.16 Km/hr
</name>
<styleUrl>
#styleMap_TLP_Normal
</styleUrl>
<Point>
<coordinates>
-64.9949265,-10.8173304,154.27
</coordinates>
</Point>
</Placemark>
<Placemark>
<name>
Fri Dec 30 13:17:08 2016 S=1.15 Km/hr
</name>
<styleUrl>
#styleMap_TLP_Normal
</styleUrl>
<Point>
<coordinates>
-64.9949265,-10.8173971,154.20
</coordinates>
</Point>
</Placemark>
<Placemark>
<name>
Fri Dec 30 13:17:18 2016 S=1.05 Km/hr
</name>
<styleUrl>
#styleMap_TLP_Normal
</styleUrl>
<Point>
<coordinates>
-64.9949875,-10.8173790,154.56
</coordinates>
</Point>
</Placemark>
<Placemark>
<name>
Fri Dec 30 13:17:28 2016 S=1.25 Km/hr
</name>
<styleUrl>
#styleMap_TLP_Normal
</styleUrl>
<Point>
<coordinates>
-64.9949646,-10.8173714,154.72
</coordinates>
</Point>
</Placemark>
<Placemark>
<name>
Fri Dec 30 13:17:38 2016 S=1.53 Km/hr
</name>
<styleUrl>
#styleMap_TLP_Normal
</styleUrl>
<Point>
<coordinates>
-64.9949341,-10.8173847,154.63
</coordinates>
</Point>
</Placemark>
<Placemark>
<name>
Fri Dec 30 13:17:48 2016 S=0.67 Km/hr
</name>
<styleUrl>
#styleMap_TLP_Normal
</styleUrl>
<Point>
<coordinates>
-64.9949570,-10.8173561,154.71
</coordinates>
</Point>
</Placemark>
<Placemark>
<name>
Fri Dec 30 13:17:58 2016 S=0.80 Km/hr
</name>
<styleUrl>
#styleMap_TLP_Normal
</styleUrl>
<Point>
<coordinates>
-64.9949188,-10.8173666,154.41
</coordinates>
</Point>
</Placemark>
<Placemark>
<name>
Fri Dec 30 13:18:08 2016 S=1.25 Km/hr
</name>
<styleUrl>
#styleMap_TLP_Normal
</styleUrl>
<Point>
<coordinates>
-64.9949570,-10.8173990,154.51
</coordinates>
</Point>
</Placemark>
<Placemark>
<name>
Fri Dec 30 13:18:18 2016 S=1.36 Km/hr
</name>
<styleUrl>
#styleMap_TLP_Normal
</styleUrl>
<Point>
<coordinates>
-64.9949875,-10.8174477,154.27
</coordinates>
</Point>
</Placemark>
<Placemark>
<name>
Fri Dec 30 13:18:28 2016 S=0.58 Km/hr
</name>
<styleUrl>
#styleMap_TLP_Normal
</styleUrl>
<Point>
<coordinates>
-64.9949646,-10.8174944,155.11
</coordinates>
</Point>
</Placemark>
<Placemark>
<name>
Fri Dec 30 13:18:38 2016 S=1.89 Km/hr
</name>
<styleUrl>
#styleMap_TLP_Normal
</styleUrl>
<Point>
<coordinates>
-64.9949265,-10.8174400,155.44
</coordinates>
</Point>
</Placemark>
<Placemark>
<name>
Fri Dec 30 13:18:48 2016 S=0.44 Km/hr
</name>
<styleUrl>
#styleMap_TLP_Normal
</styleUrl>
<Point>
<coordinates>
-64.9949112,-10.8174171,156.01
</coordinates>
</Point>
</Placemark>
<Placemark>
<name>
Fri Dec 30 13:18:58 2016 S=0.85 Km/hr
</name>
<styleUrl>
#styleMap_TLP_Normal
</styleUrl>
<Point>
<coordinates>
-64.9948959,-10.8174133,156.04
</coordinates>
</Point>
</Placemark>
<Placemark>
<name>
Fri Dec 30 13:19:08 2016 S=1.78 Km/hr
</name>
<styleUrl>
#styleMap_TLP_Normal
</styleUrl>
<Point>
<coordinates>
-64.9948883,-10.8174515,155.93
</coordinates>
</Point>
</Placemark>
<Placemark>
<name>
Fri Dec 30 13:19:18 2016 S=0.64 Km/hr
</name>
<styleUrl>
#styleMap_TLP_Normal
</styleUrl>
<Point>
<coordinates>
-64.9949341,-10.8174582,155.72
</coordinates>
</Point>
</Placemark>
<Placemark>
<name>
Fri Dec 30 13:19:28 2016 S=2.16 Km/hr
</name>
<styleUrl>
#styleMap_TLP_Normal
</styleUrl>
<Point>
<coordinates>
-64.9948883,-10.8174582,154.11
</coordinates>
</Point>
</Placemark>
<Placemark>
<name>
Fri Dec 30 13:19:38 2016 S=1.04 Km/hr
</name>
<styleUrl>
#styleMap_TLP_Normal
</styleUrl>
<Point>
<coordinates>
-64.9948807,-10.8174706,151.79
</coordinates>
</Point>
</Placemark>
<Placemark>
<name>
Fri Dec 30 13:19:48 2016 S=0.91 Km/hr
</name>
<styleUrl>
#styleMap_TLP_Normal
</styleUrl>
<Point>
<coordinates>
-64.9948883,-10.8174582,151.79
</coordinates>
</Point>
</Placemark>
<Placemark>
<name>
Fri Dec 30 13:19:58 2016 S=1.15 Km/hr
</name>
<styleUrl>
#styleMap_TLP_Normal
</styleUrl>
<Point>
<coordinates>
-64.9948883,-10.8174601,151.68
</coordinates>
</Point>
</Placemark>
<Placemark>
<name>
Fri Dec 30 13:20:08 2016 S=2.46 Km/hr
</name>
<styleUrl>
#styleMap_TLP_Normal
</styleUrl>
<Point>
<coordinates>
-64.9949036,-10.8174868,151.74
</coordinates>
</Point>
</Placemark>
<Placemark>
<name>
Fri Dec 30 13:20:18 2016 S=0.75 Km/hr
</name>
<styleUrl>
#styleMap_TLP_Normal
</styleUrl>
<Point>
<coordinates>
-64.9948654,-10.8175344,151.14
</coordinates>
</Point>
</Placemark>
<Placemark>
<name>
Fri Dec 30 13:20:28 2016 S=0.28 Km/hr
</name>
<styleUrl>
#styleMap_TLP_Normal
</styleUrl>
<Point>
<coordinates>
-64.9948730,-10.8175039,151.62
</coordinates>
</Point>
</Placemark>
<Placemark>
<name>
Fri Dec 30 13:20:38 2016 S=1.36 Km/hr
</name>
<styleUrl>
#styleMap_TLP_Normal
</styleUrl>
<Point>
<coordinates>
-64.9949112,-10.8174591,151.84
</coordinates>
</Point>
</Placemark>
<Placemark>
<name>
Fri Dec 30 13:20:48 2016 S=1.02 Km/hr
</name>
<styleUrl>
#styleMap_TLP_Normal
</styleUrl>
<Point>
<coordinates>
-64.9949417,-10.8174410,152.18
</coordinates>
</Point>
</Placemark>
<Placemark>
<name>
Fri Dec 30 13:20:58 2016 S=1.02 Km/hr
</name>
<styleUrl>
#styleMap_TLP_Normal
</styleUrl>
<Point>
<coordinates>
-64.9949417,-10.8174620,151.34
</coordinates>
</Point>
</Placemark>
<Placemark>
<name>
Fri Dec 30 13:21:08 2016 S=1.34 Km/hr
</name>
<styleUrl>
#styleMap_TLP_Normal
</styleUrl>
<Point>
<coordinates>
-64.9949417,-10.8174582,149.87
</coordinates>
</Point>
</Placemark>
<Placemark>
<name>
Fri Dec 30 13:21:18 2016 S=1.66 Km/hr
</name>
<styleUrl>
#styleMap_TLP_Normal
</styleUrl>
<Point>
<coordinates>
-64.9949341,-10.8174658,149.82
</coordinates>
</Point>
</Placemark>
<Placemark>
<name>
Fri Dec 30 13:21:28 2016 S=2.05 Km/hr
</name>
<styleUrl>
#styleMap_TLP_Normal
</styleUrl>
<Point>
<coordinates>
-64.9949036,-10.8174887,150.29
</coordinates>
</Point>
</Placemark>
<Placemark>
<name>
Fri Dec 30 13:21:38 2016 S=1.80 Km/hr
</name>
<styleUrl>
#styleMap_TLP_Normal
</styleUrl>
<Point>
<coordinates>
-64.9949951,-10.8174906,150.71
</coordinates>
</Point>
</Placemark>
<Placemark>
<name>
Fri Dec 30 13:21:48 2016 S=1.45 Km/hr
</name>
<styleUrl>
#styleMap_TLP_Normal
</styleUrl>
<Point>
<coordinates>
-64.9950256,-10.8174953,150.94
</coordinates>
</Point>
</Placemark>
<Placemark>
<name>
Fri Dec 30 13:21:58 2016 S=0.55 Km/hr
</name>
<styleUrl>
#styleMap_TLP_Normal
</styleUrl>
<Point>
<coordinates>
-64.9950485,-10.8174753,151.31
</coordinates>
</Point>
</Placemark>
<Placemark>
<name>
Fri Dec 30 13:22:08 2016 S=0.27 Km/hr
</name>
<styleUrl>
#styleMap_TLP_Normal
</styleUrl>
<Point>
<coordinates>
-64.9950714,-10.8174601,151.61
</coordinates>
</Point>
</Placemark>
<Placemark>
<name>
Fri Dec 30 13:22:18 2016 S=0.30 Km/hr
</name>
<styleUrl>
#styleMap_TLP_Normal
</styleUrl>
<Point>
<coordinates>
-64.9950409,-10.8175001,151.13
</coordinates>
</Point>
</Placemark>
<Placemark>
<name>
Fri Dec 30 13:22:28 2016 S=2.31 Km/hr
</name>
<styleUrl>
#styleMap_TLP_Normal
</styleUrl>
<Point>
<coordinates>
-64.9950714,-10.8175287,151.08
</coordinates>
</Point>
</Placemark>
<Placemark>
<name>
Fri Dec 30 13:22:38 2016 S=0.83 Km/hr
</name>
<styleUrl>
#styleMap_TLP_Normal
</styleUrl>
<Point>
<coordinates>
-64.9951096,-10.8175278,150.59
</coordinates>
</Point>
</Placemark>
<Placemark>
<name>
Fri Dec 30 13:22:48 2016 S=0.68 Km/hr
</name>
<styleUrl>
#styleMap_TLP_Normal
</styleUrl>
<Point>
<coordinates>
-64.9951248,-10.8175135,150.06
</coordinates>
</Point>
</Placemark>
<Placemark>
<name>
Fri Dec 30 13:22:58 2016 S=1.86 Km/hr
</name>
<styleUrl>
#styleMap_TLP_Normal
</styleUrl>
<Point>
<coordinates>
-64.9950790,-10.8174467,149.43
</coordinates>
</Point>
</Placemark>
<Placemark>
<name>
Fri Dec 30 13:23:08 2016 S=0.71 Km/hr
</name>
<styleUrl>
#styleMap_TLP_Normal
</styleUrl>
<Point>
<coordinates>
-64.9950638,-10.8174162,149.75
</coordinates>
</Point>
</Placemark>
<Placemark>
<name>
Fri Dec 30 13:23:18 2016 S=1.80 Km/hr
</name>
<styleUrl>
#styleMap_TLP_Normal
</styleUrl>
<Point>
<coordinates>
-64.9950867,-10.8174992,149.41
</coordinates>
</Point>
</Placemark>
<Placemark>
<name>
Fri Dec 30 13:23:28 2016 S=0.60 Km/hr
</name>
<styleUrl>
#styleMap_TLP_Normal
</styleUrl>
<Point>
<coordinates>
-64.9950943,-10.8174515,149.38
</coordinates>
</Point>
</Placemark>
<Placemark>
<name>
Fri Dec 30 13:23:38 2016 S=3.69 Km/hr
</name>
<styleUrl>
#styleMap_TLP_Normal
</styleUrl>
<Point>
<coordinates>
-64.9950180,-10.8174152,149.56
</coordinates>
</Point>
</Placemark>
<Placemark>
<name>
Fri Dec 30 13:23:48 2016 S=3.79 Km/hr
</name>
<styleUrl>
#styleMap_TLP_Normal
</styleUrl>
<Point>
<coordinates>
-64.9949265,-10.8174381,149.84
</coordinates>
</Point>
</Placemark>
<Placemark>
<name>
Fri Dec 30 13:23:58 2016 S=1.03 Km/hr
</name>
<styleUrl>
#styleMap_TLP_Normal
</styleUrl>
<Point>
<coordinates>
-64.9949265,-10.8174524,150.10
</coordinates>
</Point>
</Placemark>
<Placemark>
<name>
Fri Dec 30 13:24:08 2016 S=0.37 Km/hr
</name>
<styleUrl>
#styleMap_TLP_Normal
</styleUrl>
<Point>
<coordinates>
-64.9949265,-10.8174314,150.37
</coordinates>
</Point>
</Placemark>
<Placemark>
<name>
Fri Dec 30 13:24:18 2016 S=1.48 Km/hr
</name>
<styleUrl>
#styleMap_TLP_Normal
</styleUrl>
<Point>
<coordinates>
-64.9949265,-10.8174191,150.37
</coordinates>
</Point>
</Placemark>
<Placemark>
<name>
Fri Dec 30 13:24:28 2016 S=2.01 Km/hr
</name>
<styleUrl>
#styleMap_TLP_Normal
</styleUrl>
<Point>
<coordinates>
-64.9949036,-10.8173990,150.52
</coordinates>
</Point>
</Placemark>
<Placemark>
<name>
Fri Dec 30 13:24:38 2016 S=1.87 Km/hr
</name>
<styleUrl>
#styleMap_TLP_Normal
</styleUrl>
<Point>
<coordinates>
-64.9949722,-10.8174820,151.55
</coordinates>
</Point>
</Placemark>
<Placemark>
<name>
Fri Dec 30 13:24:48 2016 S=3.31 Km/hr
</name>
<styleUrl>
#styleMap_TLP_Normal
</styleUrl>
<Point>
<coordinates>
-64.9950714,-10.8175468,151.92
</coordinates>
</Point>
</Placemark>
<Placemark>
<name>
Fri Dec 30 13:24:58 2016 S=0.63 Km/hr
</name>
<styleUrl>
#styleMap_TLP_Normal
</styleUrl>
<Point>
<coordinates>
-64.9950180,-10.8175030,151.70
</coordinates>
</Point>
</Placemark>
<Placemark>
<name>
Fri Dec 30 13:25:08 2016 S=1.50 Km/hr
</name>
<styleUrl>
#styleMap_TLP_Normal
</styleUrl>
<Point>
<coordinates>
-64.9949570,-10.8175001,150.95
</coordinates>
</Point>
</Placemark>
<Placemark>
<name>
Fri Dec 30 13:25:18 2016 S=1.26 Km/hr
</name>
<styleUrl>
#styleMap_TLP_Normal
</styleUrl>
<Point>
<coordinates>
-64.9949799,-10.8174706,151.17
</coordinates>
</Point>
</Placemark>
<Placemark>
<name>
Fri Dec 30 13:25:28 2016 S=1.74 Km/hr
</name>
<styleUrl>
#styleMap_TLP_Normal
</styleUrl>
<Point>
<coordinates>
-64.9949646,-10.8174906,150.39
</coordinates>
</Point>
</Placemark>
<Placemark>
<name>
Fri Dec 30 13:25:38 2016 S=0.46 Km/hr
</name>
<styleUrl>
#styleMap_TLP_Normal
</styleUrl>
<Point>
<coordinates>
-64.9949570,-10.8174839,151.39
</coordinates>
</Point>
</Placemark>
<Placemark>
<name>
Fri Dec 30 13:25:48 2016 S=0.34 Km/hr
</name>
<styleUrl>
#styleMap_TLP_Normal
</styleUrl>
<Point>
<coordinates>
-64.9951096,-10.8174343,154.65
</coordinates>
</Point>
</Placemark>
<Placemark>
<name>
Fri Dec 30 13:25:58 2016 S=0.55 Km/hr
</name>
<styleUrl>
#styleMap_TLP_Normal
</styleUrl>
<Point>
<coordinates>
-64.9951172,-10.8174229,154.83
</coordinates>
</Point>
</Placemark>
<Placemark>
<name>
Fri Dec 30 13:26:08 2016 S=0.65 Km/hr
</name>
<styleUrl>
#styleMap_TLP_Normal
</styleUrl>
<Point>
<coordinates>
[truncated: 363,576 more chars]
