# Supplementary material for: Lévy foraging patterns of rural humans
Source: PLoS One. 2018 Jun 18;13(6):e0199099. doi: 10.1371/journal.pone.0199099 (PMC6005560; doi:10.1371/journal.pone.0199099)
Supplement: S4 File — (ZIP) [file pone.0199099.s004.zip › 09Holux_M-241_Start_20161230-091835_Finish_20161230-183039.txt]

-65.0077591	-10.8073635	137.39	Fri Dec 30 08:18:35 2016
-65.0078888	-10.8073502	126.76	Fri Dec 30 08:18:45 2016
-65.0079956	-10.8073921	117.18	Fri Dec 30 08:18:55 2016
-65.0081329	-10.8074341	108.88	Fri Dec 30 08:19:05 2016
-65.0082245	-10.8075352	99.98	Fri Dec 30 08:19:15 2016
-65.0082855	-10.8075113	92.05	Fri Dec 30 08:19:25 2016
-65.0083160	-10.8075933	84.81	Fri Dec 30 08:19:35 2016
-65.0082932	-10.8077040	79.08	Fri Dec 30 08:19:45 2016
-65.0083694	-10.8077316	72.29	Fri Dec 30 08:19:55 2016
-65.0083923	-10.8078737	67.04	Fri Dec 30 08:20:05 2016
-65.0084076	-10.8079720	62.08	Fri Dec 30 08:20:15 2016
-65.0084229	-10.8080072	56.12	Fri Dec 30 08:20:25 2016
-65.0083771	-10.8081341	50.37	Fri Dec 30 08:20:35 2016
-65.0084610	-10.8082075	46.87	Fri Dec 30 08:20:45 2016
-65.0084686	-10.8083038	43.10	Fri Dec 30 08:20:55 2016
-65.0084686	-10.8083191	40.44	Fri Dec 30 08:21:05 2016
-65.0084152	-10.8084288	39.12	Fri Dec 30 08:21:15 2016
-65.0083694	-10.8085222	35.72	Fri Dec 30 08:21:25 2016
-65.0083008	-10.8086376	33.75	Fri Dec 30 08:21:35 2016
-65.0082550	-10.8087482	32.04	Fri Dec 30 08:21:45 2016
-65.0082474	-10.8088093	28.52	Fri Dec 30 08:21:55 2016
-65.0081863	-10.8088589	25.20	Fri Dec 30 08:22:05 2016
-65.0081787	-10.8089485	21.70	Fri Dec 30 08:22:15 2016
-65.0081787	-10.8089285	19.24	Fri Dec 30 08:22:25 2016
-65.0081863	-10.8089495	16.64	Fri Dec 30 08:22:35 2016
-65.0081635	-10.8090363	15.13	Fri Dec 30 08:22:45 2016
-65.0081406	-10.8090992	13.74	Fri Dec 30 08:22:55 2016
-65.0081253	-10.8092070	11.02	Fri Dec 30 08:23:05 2016
-65.0080490	-10.8095083	9.85	Fri Dec 30 08:23:15 2016
-65.0079575	-10.8094473	7.30	Fri Dec 30 08:23:25 2016
-65.0079117	-10.8095179	7.21	Fri Dec 30 08:23:35 2016
-65.0078964	-10.8096180	7.50	Fri Dec 30 08:23:45 2016
-65.0077209	-10.8098831	9.26	Fri Dec 30 08:23:55 2016
-65.0076828	-10.8099566	9.21	Fri Dec 30 08:24:05 2016
-65.0076675	-10.8099871	7.83	Fri Dec 30 08:24:15 2016
-65.0076752	-10.8099775	5.92	Fri Dec 30 08:24:25 2016
-65.0076752	-10.8099546	6.31	Fri Dec 30 08:24:35 2016
-65.0076752	-10.8099880	4.41	Fri Dec 30 08:24:45 2016
-65.0076447	-10.8101501	4.75	Fri Dec 30 08:24:55 2016
-65.0076141	-10.8102608	4.52	Fri Dec 30 08:25:05 2016
-65.0075150	-10.8103704	4.68	Fri Dec 30 08:25:15 2016
-65.0074387	-10.8104601	2.31	Fri Dec 30 08:25:25 2016
-65.0073929	-10.8106451	2.73	Fri Dec 30 08:25:35 2016
-65.0073547	-10.8108978	3.18	Fri Dec 30 08:25:45 2016
-65.0072937	-10.8109236	3.51	Fri Dec 30 08:25:55 2016
-65.0071487	-10.8109264	8.68	Fri Dec 30 08:26:05 2016
-65.0071259	-10.8109770	10.38	Fri Dec 30 08:26:15 2016
-65.0070038	-10.8111038	15.45	Fri Dec 30 08:26:25 2016
-65.0069504	-10.8112593	19.73	Fri Dec 30 08:26:35 2016
-65.0068817	-10.8113413	22.67	Fri Dec 30 08:26:45 2016
-65.0068893	-10.8113441	23.89	Fri Dec 30 08:26:55 2016
-65.0068588	-10.8114147	26.94	Fri Dec 30 08:27:05 2016
-65.0068512	-10.8114176	25.30	Fri Dec 30 08:27:15 2016
-65.0068665	-10.8114605	21.91	Fri Dec 30 08:27:25 2016
-65.0068359	-10.8115301	19.68	Fri Dec 30 08:27:35 2016
-65.0068283	-10.8116179	17.87	Fri Dec 30 08:27:45 2016
-65.0068359	-10.8116636	16.18	Fri Dec 30 08:27:55 2016
-65.0068207	-10.8117199	13.41	Fri Dec 30 08:28:05 2016
-65.0068207	-10.8117542	11.29	Fri Dec 30 08:28:15 2016
-65.0068130	-10.8117247	9.92	Fri Dec 30 08:28:25 2016
-65.0068130	-10.8119411	10.39	Fri Dec 30 08:28:35 2016
-65.0069427	-10.8122520	10.42	Fri Dec 30 08:28:45 2016
-65.0066833	-10.8121929	9.99	Fri Dec 30 08:28:55 2016
-65.0066605	-10.8121443	8.74	Fri Dec 30 08:29:05 2016
-65.0066147	-10.8121939	7.51	Fri Dec 30 08:29:15 2016
-65.0067139	-10.8121452	8.60	Fri Dec 30 08:29:25 2016
-65.0066986	-10.8121605	8.21	Fri Dec 30 08:29:35 2016
-65.0066223	-10.8123016	11.98	Fri Dec 30 08:29:45 2016
-65.0066986	-10.8122540	13.01	Fri Dec 30 08:29:55 2016
-65.0068283	-10.8121719	14.10	Fri Dec 30 08:30:05 2016
-65.0068359	-10.8121214	14.19	Fri Dec 30 08:30:15 2016
-65.0066681	-10.8120394	10.63	Fri Dec 30 08:30:36 2016
-65.0066452	-10.8120308	8.53	Fri Dec 30 08:30:46 2016
-65.0065918	-10.8120556	6.59	Fri Dec 30 08:30:56 2016
-65.0063019	-10.8119469	4.81	Fri Dec 30 08:31:06 2016
-65.0063477	-10.8118916	2.41	Fri Dec 30 08:31:21 2016
-65.0068817	-10.8120384	2.61	Fri Dec 30 08:31:31 2016
-65.0068359	-10.8119698	2.17	Fri Dec 30 08:31:41 2016
-65.0068283	-10.8120127	0.95	Fri Dec 30 08:31:51 2016
-65.0067139	-10.8120279	0.18	Fri Dec 30 08:32:01 2016
-65.0065994	-10.8119698	0.23	Fri Dec 30 08:32:11 2016
-65.0066147	-10.8119249	0.13	Fri Dec 30 08:32:21 2016
-65.0065918	-10.8118715	0.66	Fri Dec 30 08:32:31 2016
-65.0065994	-10.8119297	-0.04	Fri Dec 30 08:32:41 2016
-65.0065994	-10.8119879	-0.99	Fri Dec 30 08:32:51 2016
-65.0067368	-10.8121872	-2.10	Fri Dec 30 08:33:01 2016
-65.0069351	-10.8121443	-1.59	Fri Dec 30 08:33:11 2016
-65.0068436	-10.8120556	-2.12	Fri Dec 30 08:33:21 2016
-65.0067978	-10.8119888	-3.48	Fri Dec 30 08:33:31 2016
-65.0067902	-10.8120489	-4.49	Fri Dec 30 08:33:41 2016
-65.0068207	-10.8121748	-5.19	Fri Dec 30 08:33:51 2016
-65.0068512	-10.8120680	-4.20	Fri Dec 30 08:34:01 2016
-65.0069656	-10.8120832	-2.67	Fri Dec 30 08:34:11 2016
-65.0069580	-10.8120384	-3.21	Fri Dec 30 08:34:21 2016
-65.0069580	-10.8120155	-3.76	Fri Dec 30 08:34:31 2016
-65.0069885	-10.8120804	-3.68	Fri Dec 30 08:34:41 2016
-65.0069962	-10.8121319	-4.32	Fri Dec 30 08:34:51 2016
-65.0068817	-10.8121138	-7.10	Fri Dec 30 08:35:01 2016
-65.0067673	-10.8120689	-9.00	Fri Dec 30 08:35:11 2016
-65.0066605	-10.8120689	-9.37	Fri Dec 30 08:35:21 2016
-65.0065613	-10.8120985	-10.13	Fri Dec 30 08:35:31 2016
-65.0065613	-10.8121920	-10.48	Fri Dec 30 08:35:41 2016
-65.0065842	-10.8122692	-11.37	Fri Dec 30 08:35:51 2016
-65.0065079	-10.8123760	-11.96	Fri Dec 30 08:36:01 2016
-65.0064392	-10.8123741	-12.64	Fri Dec 30 08:36:11 2016
-65.0063629	-10.8123055	-13.62	Fri Dec 30 08:36:21 2016
-65.0063477	-10.8124256	-13.71	Fri Dec 30 08:36:31 2016
-65.0062485	-10.8123083	-13.73	Fri Dec 30 08:36:41 2016
-65.0062943	-10.8124466	-14.07	Fri Dec 30 08:36:51 2016
-65.0062561	-10.8124952	-14.01	Fri Dec 30 08:37:01 2016
-65.0062256	-10.8125334	-13.92	Fri Dec 30 08:37:11 2016
-65.0060806	-10.8126040	-14.81	Fri Dec 30 08:37:21 2016
-65.0060349	-10.8126326	-15.08	Fri Dec 30 08:37:31 2016
-65.0060196	-10.8126345	-15.12	Fri Dec 30 08:37:41 2016
-65.0058517	-10.8128042	-14.68	Fri Dec 30 08:37:51 2016
-65.0056915	-10.8129520	-14.83	Fri Dec 30 08:38:01 2016
-65.0056458	-10.8129892	-15.74	Fri Dec 30 08:38:11 2016
-65.0056458	-10.8129854	-15.70	Fri Dec 30 08:38:21 2016
-65.0056229	-10.8130217	-15.69	Fri Dec 30 08:38:31 2016
-65.0056229	-10.8130236	-14.99	Fri Dec 30 08:38:41 2016
-65.0058289	-10.8131828	7.63	Fri Dec 30 08:38:51 2016
-65.0058441	-10.8131552	9.82	Fri Dec 30 08:39:01 2016
-65.0058441	-10.8131418	10.58	Fri Dec 30 08:39:11 2016
-65.0058441	-10.8131351	10.96	Fri Dec 30 08:39:21 2016
-65.0058517	-10.8131418	11.65	Fri Dec 30 08:39:31 2016
-65.0058365	-10.8131905	11.62	Fri Dec 30 08:39:41 2016
-65.0058289	-10.8131886	12.07	Fri Dec 30 08:39:51 2016
-65.0057907	-10.8131866	12.30	Fri Dec 30 08:40:01 2016
-65.0057983	-10.8131838	12.31	Fri Dec 30 08:40:11 2016
-65.0057526	-10.8131428	12.69	Fri Dec 30 08:40:21 2016
-65.0057144	-10.8131142	13.02	Fri Dec 30 08:40:31 2016
-65.0055923	-10.8130140	13.16	Fri Dec 30 08:40:41 2016
-65.0055389	-10.8130226	9.15	Fri Dec 30 08:40:51 2016
-65.0055771	-10.8130255	6.01	Fri Dec 30 08:41:01 2016
-65.0056076	-10.8130007	6.72	Fri Dec 30 08:41:11 2016
-65.0056000	-10.8130569	8.55	Fri Dec 30 08:41:21 2016
-65.0055161	-10.8130131	10.54	Fri Dec 30 08:41:31 2016
-65.0055313	-10.8129854	12.76	Fri Dec 30 08:41:41 2016
-65.0055389	-10.8129463	23.43	Fri Dec 30 08:41:51 2016
-65.0055313	-10.8129330	29.80	Fri Dec 30 08:42:01 2016
-65.0055161	-10.8128490	34.94	Fri Dec 30 08:42:11 2016
-65.0055389	-10.8128500	37.54	Fri Dec 30 08:42:21 2016
-65.0055466	-10.8128405	37.61	Fri Dec 30 08:42:31 2016
-65.0055923	-10.8129482	38.23	Fri Dec 30 08:42:41 2016
-65.0056152	-10.8130178	42.47	Fri Dec 30 08:42:51 2016
-65.0056152	-10.8130217	42.52	Fri Dec 30 08:43:01 2016
-65.0056458	-10.8130417	44.58	Fri Dec 30 08:43:11 2016
-65.0056534	-10.8130693	42.05	Fri Dec 30 08:43:21 2016
-65.0056229	-10.8130674	36.74	Fri Dec 30 08:43:31 2016
-65.0056458	-10.8130493	37.62	Fri Dec 30 08:43:41 2016
-65.0057220	-10.8129816	48.01	Fri Dec 30 08:43:51 2016
-65.0057297	-10.8129759	49.24	Fri Dec 30 08:44:01 2016
-65.0057831	-10.8129549	55.16	Fri Dec 30 08:44:11 2016
-65.0057983	-10.8130312	53.85	Fri Dec 30 08:44:21 2016
-65.0057373	-10.8130112	51.24	Fri Dec 30 08:44:31 2016
-65.0057373	-10.8130550	49.55	Fri Dec 30 08:44:41 2016
-65.0057755	-10.8131618	47.26	Fri Dec 30 08:44:51 2016
-65.0057755	-10.8131495	46.69	Fri Dec 30 08:45:01 2016
-65.0057144	-10.8130684	44.21	Fri Dec 30 08:45:11 2016
-65.0057144	-10.8130684	41.89	Fri Dec 30 08:45:21 2016
-65.0057449	-10.8130817	41.33	Fri Dec 30 08:45:31 2016
-65.0057297	-10.8130398	40.75	Fri Dec 30 08:45:41 2016
-65.0056610	-10.8129940	38.20	Fri Dec 30 08:45:51 2016
-65.0055618	-10.8130627	36.75	Fri Dec 30 08:46:01 2016
-65.0055466	-10.8130522	36.71	Fri Dec 30 08:46:11 2016
-65.0055542	-10.8130665	35.82	Fri Dec 30 08:46:21 2016
-65.0056610	-10.8131170	35.39	Fri Dec 30 08:46:31 2016
-65.0056152	-10.8130627	34.68	Fri Dec 30 08:46:41 2016
-65.0056458	-10.8130827	34.27	Fri Dec 30 08:46:51 2016
-65.0057220	-10.8131056	32.52	Fri Dec 30 08:47:01 2016
-65.0057220	-10.8131123	30.89	Fri Dec 30 08:47:11 2016
-65.0056763	-10.8130922	29.64	Fri Dec 30 08:47:21 2016
-65.0056076	-10.8131218	28.06	Fri Dec 30 08:47:31 2016
-65.0055542	-10.8131084	27.41	Fri Dec 30 08:47:41 2016
-65.0054016	-10.8130054	23.78	Fri Dec 30 08:47:51 2016
-65.0049591	-10.8129683	20.46	Fri Dec 30 08:48:01 2016
-65.0051117	-10.8130884	18.91	Fri Dec 30 08:48:11 2016
-65.0052338	-10.8132267	14.53	Fri Dec 30 08:48:24 2016
-65.0052872	-10.8131618	13.96	Fri Dec 30 08:48:34 2016
-65.0053406	-10.8131285	12.14	Fri Dec 30 08:48:44 2016
-65.0054169	-10.8131285	10.14	Fri Dec 30 08:48:54 2016
-65.0055008	-10.8130665	7.56	Fri Dec 30 08:49:04 2016
-65.0055542	-10.8130274	6.86	Fri Dec 30 08:49:14 2016
-65.0054703	-10.8129940	4.78	Fri Dec 30 08:49:24 2016
-65.0055618	-10.8131208	6.14	Fri Dec 30 08:49:34 2016
-65.0054855	-10.8131084	6.50	Fri Dec 30 08:49:44 2016
-65.0055084	-10.8131475	2.02	Fri Dec 30 08:49:54 2016
-65.0054626	-10.8130140	-1.25	Fri Dec 30 08:50:04 2016
-65.0054321	-10.8130636	-0.09	Fri Dec 30 08:50:14 2016
-65.0054779	-10.8131714	2.84	Fri Dec 30 08:50:24 2016
-65.0055542	-10.8132811	9.02	Fri Dec 30 08:50:34 2016
-65.0055847	-10.8132229	17.41	Fri Dec 30 08:50:44 2016
-65.0055923	-10.8131990	19.49	Fri Dec 30 08:50:54 2016
-65.0055923	-10.8131924	19.62	Fri Dec 30 08:51:04 2016
-65.0056076	-10.8131590	27.53	Fri Dec 30 08:51:14 2016
-65.0056686	-10.8131380	31.25	Fri Dec 30 08:51:24 2016
-65.0057449	-10.8131657	37.62	Fri Dec 30 08:51:34 2016
-65.0058823	-10.8131905	50.57	Fri Dec 30 08:51:44 2016
-65.0058823	-10.8132658	56.25	Fri Dec 30 08:51:54 2016
-65.0058670	-10.8132792	64.00	Fri Dec 30 08:52:04 2016
-65.0058746	-10.8132706	65.17	Fri Dec 30 08:52:14 2016
-65.0058975	-10.8133392	72.59	Fri Dec 30 08:52:24 2016
-65.0059204	-10.8134079	73.79	Fri Dec 30 08:52:34 2016
-65.0058136	-10.8133354	84.70	Fri Dec 30 08:52:44 2016
-65.0058670	-10.8132868	87.45	Fri Dec 30 08:52:54 2016
-65.0058060	-10.8130398	98.82	Fri Dec 30 08:53:04 2016
-65.0057678	-10.8129902	104.87	Fri Dec 30 08:53:14 2016
-65.0057755	-10.8129749	105.20	Fri Dec 30 08:53:24 2016
-65.0057831	-10.8128653	115.70	Fri Dec 30 08:53:34 2016
-65.0057678	-10.8128529	117.59	Fri Dec 30 08:53:44 2016
-65.0057755	-10.8128614	117.76	Fri Dec 30 08:53:54 2016
-65.0057831	-10.8129721	120.03	Fri Dec 30 08:54:04 2016
-65.0058136	-10.8130169	124.81	Fri Dec 30 08:54:14 2016
-65.0057831	-10.8130264	125.60	Fri Dec 30 08:54:24 2016
-65.0057755	-10.8130293	125.67	Fri Dec 30 08:54:34 2016
-65.0057983	-10.8131056	128.43	Fri Dec 30 08:54:44 2016
-65.0057907	-10.8130808	127.80	Fri Dec 30 08:54:54 2016
-65.0058212	-10.8130713	124.49	Fri Dec 30 08:55:04 2016
-65.0058594	-10.8130665	125.09	Fri Dec 30 08:55:14 2016
-65.0058060	-10.8130693	122.57	Fri Dec 30 08:55:24 2016
-65.0057831	-10.8130579	121.85	Fri Dec 30 08:55:34 2016
-65.0057983	-10.8130808	121.64	Fri Dec 30 08:55:44 2016
-65.0058060	-10.8130436	119.03	Fri Dec 30 08:55:54 2016
-65.0057526	-10.8130074	116.86	Fri Dec 30 08:56:04 2016
-65.0057602	-10.8130350	119.81	Fri Dec 30 08:56:14 2016
-65.0057144	-10.8130493	121.91	Fri Dec 30 08:56:24 2016
-65.0056915	-10.8130379	123.88	Fri Dec 30 08:56:34 2016
-65.0056915	-10.8130264	123.95	Fri Dec 30 08:56:44 2016
-65.0056915	-10.8130207	124.09	Fri Dec 30 08:56:54 2016
-65.0056839	-10.8130274	124.21	Fri Dec 30 08:57:04 2016
-65.0056839	-10.8130178	124.28	Fri Dec 30 08:57:14 2016
-65.0056763	-10.8130121	124.38	Fri Dec 30 08:57:24 2016
-65.0056839	-10.8130102	124.51	Fri Dec 30 08:57:34 2016
-65.0057220	-10.8130245	126.67	Fri Dec 30 08:57:44 2016
-65.0057297	-10.8130322	128.59	Fri Dec 30 08:57:54 2016
-65.0057373	-10.8129873	133.48	Fri Dec 30 08:58:04 2016
-65.0057755	-10.8129930	135.37	Fri Dec 30 08:58:14 2016
-65.0058441	-10.8130054	136.02	Fri Dec 30 08:58:24 2016
-65.0058670	-10.8129768	138.05	Fri Dec 30 08:58:34 2016
-65.0057983	-10.8130035	142.02	Fri Dec 30 08:58:44 2016
-65.0057526	-10.8130684	146.55	Fri Dec 30 08:58:54 2016
-65.0057297	-10.8131151	148.89	Fri Dec 30 08:59:04 2016
-65.0056229	-10.8131828	153.21	Fri Dec 30 08:59:14 2016
-65.0056076	-10.8132753	155.19	Fri Dec 30 08:59:24 2016
-65.0055923	-10.8133621	156.74	Fri Dec 30 08:59:34 2016
-65.0055237	-10.8134069	157.33	Fri Dec 30 08:59:44 2016
-65.0055008	-10.8134308	157.71	Fri Dec 30 08:59:54 2016
-65.0054703	-10.8134956	158.54	Fri Dec 30 09:00:04 2016
-65.0054092	-10.8135166	158.94	Fri Dec 30 09:00:14 2016
-65.0053329	-10.8136692	159.69	Fri Dec 30 09:00:24 2016
-65.0052948	-10.8137417	161.13	Fri Dec 30 09:00:34 2016
-65.0052948	-10.8137865	161.06	Fri Dec 30 09:00:44 2016
-65.0053253	-10.8138294	161.71	Fri Dec 30 09:00:54 2016
-65.0052414	-10.8140316	168.81	Fri Dec 30 09:01:04 2016
-65.0051880	-10.8141489	169.70	Fri Dec 30 09:01:14 2016
-65.0051041	-10.8142538	170.78	Fri Dec 30 09:01:24 2016
-65.0050812	-10.8143854	169.31	Fri Dec 30 09:01:34 2016
-65.0050507	-10.8145809	170.02	Fri Dec 30 09:01:44 2016
-65.0050354	-10.8146038	169.47	Fri Dec 30 09:01:54 2016
-65.0049973	-10.8146334	169.77	Fri Dec 30 09:02:04 2016
-65.0049515	-10.8147497	169.88	Fri Dec 30 09:02:14 2016
-65.0048981	-10.8148222	169.69	Fri Dec 30 09:02:24 2016
-65.0048447	-10.8149548	169.44	Fri Dec 30 09:02:34 2016
-65.0047913	-10.8151064	169.17	Fri Dec 30 09:02:44 2016
-65.0047150	-10.8152428	169.20	Fri Dec 30 09:02:54 2016
-65.0046997	-10.8152790	168.44	Fri Dec 30 09:03:04 2016
-65.0045929	-10.8154163	167.53	Fri Dec 30 09:03:14 2016
-65.0045624	-10.8155394	167.75	Fri Dec 30 09:03:24 2016
-65.0044937	-10.8156528	167.30	Fri Dec 30 09:03:34 2016
-65.0044785	-10.8157196	167.16	Fri Dec 30 09:03:44 2016
-65.0044098	-10.8157740	167.13	Fri Dec 30 09:03:54 2016
-65.0043564	-10.8158922	167.20	Fri Dec 30 09:04:04 2016
-65.0043488	-10.8160210	167.61	Fri Dec 30 09:04:14 2016
-65.0043411	-10.8160362	167.16	Fri Dec 30 09:04:24 2016
-65.0042496	-10.8161345	167.42	Fri Dec 30 09:04:34 2016
-65.0041046	-10.8162489	166.73	Fri Dec 30 09:04:44 2016
-65.0040512	-10.8163691	165.70	Fri Dec 30 09:04:54 2016
-65.0039368	-10.8164835	165.41	Fri Dec 30 09:05:04 2016
-65.0039749	-10.8165426	164.85	Fri Dec 30 09:05:14 2016
-65.0039673	-10.8165550	164.82	Fri Dec 30 09:05:24 2016
-65.0038681	-10.8167944	164.90	Fri Dec 30 09:05:34 2016
-65.0038452	-10.8168144	164.23	Fri Dec 30 09:05:44 2016
-65.0038071	-10.8168974	164.23	Fri Dec 30 09:05:54 2016
-65.0037308	-10.8169785	163.38	Fri Dec 30 09:06:04 2016
-65.0036545	-10.8170691	163.11	Fri Dec 30 09:06:14 2016
-65.0035553	-10.8171978	163.07	Fri Dec 30 09:06:24 2016
-65.0034790	-10.8172636	161.09	Fri Dec 30 09:06:34 2016
-65.0034866	-10.8173113	160.85	Fri Dec 30 09:06:44 2016
-65.0033340	-10.8175364	158.91	Fri Dec 30 09:06:54 2016
-65.0032730	-10.8176575	158.90	Fri Dec 30 09:07:04 2016
-65.0032043	-10.8177223	159.09	Fri Dec 30 09:07:14 2016
-65.0031128	-10.8178644	159.41	Fri Dec 30 09:07:24 2016
-65.0030594	-10.8180342	159.68	Fri Dec 30 09:07:34 2016
-65.0030136	-10.8180771	159.88	Fri Dec 30 09:07:44 2016
-65.0029297	-10.8181782	159.73	Fri Dec 30 09:07:54 2016
-65.0028915	-10.8182755	159.65	Fri Dec 30 09:08:04 2016
-65.0028305	-10.8183298	160.00	Fri Dec 30 09:08:14 2016
-65.0027390	-10.8183708	160.04	Fri Dec 30 09:08:24 2016
-65.0027161	-10.8185072	159.67	Fri Dec 30 09:08:34 2016
-65.0026855	-10.8186569	159.47	Fri Dec 30 09:08:44 2016
-65.0026703	-10.8187943	159.15	Fri Dec 30 09:08:54 2016
-65.0026169	-10.8189297	158.56	Fri Dec 30 09:09:04 2016
-65.0025635	-10.8189659	157.87	Fri Dec 30 09:09:14 2016
-65.0025101	-10.8190842	158.21	Fri Dec 30 09:09:24 2016
-65.0025101	-10.8191986	158.57	Fri Dec 30 09:09:34 2016
-65.0024872	-10.8192835	158.51	Fri Dec 30 09:09:44 2016
-65.0024490	-10.8194246	157.93	Fri Dec 30 09:09:54 2016
-65.0024109	-10.8195601	156.58	Fri Dec 30 09:10:04 2016
-65.0023880	-10.8196840	156.87	Fri Dec 30 09:10:14 2016
-65.0023651	-10.8198061	156.99	Fri Dec 30 09:10:24 2016
-65.0023422	-10.8199911	155.73	Fri Dec 30 09:10:34 2016
-65.0023499	-10.8200769	155.39	Fri Dec 30 09:10:44 2016
-65.0022812	-10.8201838	154.91	Fri Dec 30 09:10:54 2016
-65.0022049	-10.8202705	154.84	Fri Dec 30 09:11:04 2016
-65.0021515	-10.8203487	154.48	Fri Dec 30 09:11:14 2016
-65.0021515	-10.8204279	154.53	Fri Dec 30 09:11:24 2016
-65.0021286	-10.8204803	154.12	Fri Dec 30 09:11:34 2016
-65.0021286	-10.8204565	154.23	Fri Dec 30 09:11:44 2016
-65.0021286	-10.8204441	154.18	Fri Dec 30 09:11:54 2016
-65.0021439	-10.8204212	154.16	Fri Dec 30 09:12:04 2016
-65.0021439	-10.8204308	154.16	Fri Dec 30 09:12:14 2016
-65.0022202	-10.8204088	154.14	Fri Dec 30 09:12:24 2016
-65.0022202	-10.8203621	154.47	Fri Dec 30 09:12:34 2016
-65.0022202	-10.8203478	154.53	Fri Dec 30 09:12:44 2016
-65.0022202	-10.8203335	154.55	Fri Dec 30 09:12:54 2016
-65.0022125	-10.8203316	154.53	Fri Dec 30 09:13:04 2016
-65.0021973	-10.8203115	154.60	Fri Dec 30 09:13:14 2016
-65.0021820	-10.8203039	154.61	Fri Dec 30 09:13:24 2016
-65.0021820	-10.8203096	154.61	Fri Dec 30 09:13:34 2016
-65.0021896	-10.8203163	153.83	Fri Dec 30 09:13:44 2016
-65.0022659	-10.8204250	153.07	Fri Dec 30 09:13:54 2016
-65.0022964	-10.8204374	152.93	Fri Dec 30 09:14:04 2016
-65.0022583	-10.8204317	152.43	Fri Dec 30 09:14:14 2016
-65.0022507	-10.8204546	152.28	Fri Dec 30 09:14:24 2016
-65.0022507	-10.8204498	152.29	Fri Dec 30 09:14:34 2016
-65.0022278	-10.8204546	152.30	Fri Dec 30 09:14:44 2016
-65.0022049	-10.8204374	152.40	Fri Dec 30 09:14:54 2016
-65.0021591	-10.8204174	152.28	Fri Dec 30 09:15:04 2016
-65.0020676	-10.8203516	151.73	Fri Dec 30 09:15:14 2016
-65.0019226	-10.8203716	148.93	Fri Dec 30 09:15:24 2016
-65.0018845	-10.8203793	148.73	Fri Dec 30 09:15:34 2016
-65.0018539	-10.8203630	149.34	Fri Dec 30 09:15:44 2016
-65.0017319	-10.8204679	150.29	Fri Dec 30 09:15:54 2016
-65.0016708	-10.8205280	150.64	Fri Dec 30 09:16:04 2016
-65.0016174	-10.8205566	150.08	Fri Dec 30 09:16:14 2016
-65.0015259	-10.8206339	149.64	Fri Dec 30 09:16:24 2016
-65.0015106	-10.8207531	148.30	Fri Dec 30 09:16:34 2016
-65.0014420	-10.8207293	148.96	Fri Dec 30 09:16:44 2016
-65.0013504	-10.8207159	148.98	Fri Dec 30 09:16:54 2016
-65.0012817	-10.8206940	148.58	Fri Dec 30 09:17:04 2016
-65.0012283	-10.8206387	147.10	Fri Dec 30 09:17:14 2016
-65.0012131	-10.8206129	147.04	Fri Dec 30 09:17:24 2016
-65.0012131	-10.8206177	147.35	Fri Dec 30 09:17:34 2016
-65.0011826	-10.8206387	147.25	Fri Dec 30 09:17:44 2016
-65.0011139	-10.8207006	149.71	Fri Dec 30 09:17:54 2016
-65.0010910	-10.8207264	150.50	Fri Dec 30 09:18:04 2016
-65.0010452	-10.8207817	156.16	Fri Dec 30 09:18:14 2016
-65.0009613	-10.8209171	158.16	Fri Dec 30 09:18:24 2016
-65.0009155	-10.8209667	160.23	Fri Dec 30 09:18:34 2016
-65.0008392	-10.8209505	160.47	Fri Dec 30 09:18:44 2016
-65.0007706	-10.8209658	158.49	Fri Dec 30 09:18:54 2016
-65.0006866	-10.8209639	159.42	Fri Dec 30 09:19:04 2016
-65.0006485	-10.8209534	159.65	Fri Dec 30 09:19:14 2016
-65.0005722	-10.8210220	159.62	Fri Dec 30 09:19:24 2016
-65.0004730	-10.8210611	159.11	Fri Dec 30 09:19:34 2016
-65.0004349	-10.8210430	158.66	Fri Dec 30 09:19:44 2016
-65.0003815	-10.8210621	159.36	Fri Dec 30 09:19:54 2016
-65.0003662	-10.8210382	160.23	Fri Dec 30 09:20:04 2016
-65.0002975	-10.8210907	159.18	Fri Dec 30 09:20:14 2016
-65.0002289	-10.8210802	158.81	Fri Dec 30 09:20:24 2016
-65.0001450	-10.8210926	158.08	Fri Dec 30 09:20:34 2016
-65.0000687	-10.8211012	157.64	Fri Dec 30 09:20:44 2016
-65.0000458	-10.8211031	158.61	Fri Dec 30 09:20:54 2016
-65.0000458	-10.8211164	159.45	Fri Dec 30 09:21:04 2016
-65.0000076	-10.8211060	160.00	Fri Dec 30 09:21:14 2016
-64.9998932	-10.8210821	160.23	Fri Dec 30 09:21:24 2016
-64.9998093	-10.8210649	160.11	Fri Dec 30 09:21:34 2016
-64.9997559	-10.8210449	159.96	Fri Dec 30 09:21:44 2016
-64.9997559	-10.8210554	160.00	Fri Dec 30 09:21:54 2016
-64.9997253	-10.8210611	160.15	Fri Dec 30 09:22:04 2016
-64.9996872	-10.8210564	160.36	Fri Dec 30 09:22:14 2016
-64.9996185	-10.8211050	159.74	Fri Dec 30 09:22:24 2016
-64.9995270	-10.8211203	159.23	Fri Dec 30 09:22:34 2016
-64.9994736	-10.8210955	159.16	Fri Dec 30 09:22:44 2016
-64.9994354	-10.8211403	159.53	Fri Dec 30 09:22:54 2016
-64.9993820	-10.8211565	160.25	Fri Dec 30 09:23:04 2016
-64.9993820	-10.8211575	160.54	Fri Dec 30 09:23:14 2016
-64.9993668	-10.8211346	161.73	Fri Dec 30 09:23:24 2016
-64.9992752	-10.8211193	163.80	Fri Dec 30 09:23:34 2016
-64.9992752	-10.8211164	163.78	Fri Dec 30 09:23:44 2016
-64.9992294	-10.8210726	164.28	Fri Dec 30 09:23:54 2016
-64.9991837	-10.8210220	163.73	Fri Dec 30 09:24:04 2016
-64.9991226	-10.8210316	162.71	Fri Dec 30 09:24:14 2016
-64.9990387	-10.8210220	161.88	Fri Dec 30 09:24:24 2016
-64.9989929	-10.8210068	161.76	Fri Dec 30 09:24:34 2016
-64.9989929	-10.8209982	160.49	Fri Dec 30 09:24:44 2016
-64.9989166	-10.8208408	158.88	Fri Dec 30 09:24:54 2016
-64.9988556	-10.8208256	158.11	Fri Dec 30 09:25:04 2016
-64.9988098	-10.8208418	157.39	Fri Dec 30 09:25:14 2016
-64.9987946	-10.8208618	157.95	Fri Dec 30 09:25:24 2016
-64.9987411	-10.8208876	157.79	Fri Dec 30 09:25:34 2016
-64.9986725	-10.8209686	158.17	Fri Dec 30 09:25:44 2016
-64.9986191	-10.8209562	158.73	Fri Dec 30 09:25:54 2016
-64.9985886	-10.8209620	158.99	Fri Dec 30 09:26:04 2016
-64.9985428	-10.8209972	158.61	Fri Dec 30 09:26:14 2016
-64.9984436	-10.8210058	158.86	Fri Dec 30 09:26:24 2016
-64.9983521	-10.8210030	158.65	Fri Dec 30 09:26:34 2016
-64.9982986	-10.8209810	158.52	Fri Dec 30 09:26:44 2016
-64.9982529	-10.8209457	158.57	Fri Dec 30 09:26:54 2016
-64.9982452	-10.8209343	158.57	Fri Dec 30 09:27:04 2016
-64.9982300	-10.8209362	158.58	Fri Dec 30 09:27:14 2016
-64.9981461	-10.8209295	158.55	Fri Dec 30 09:27:24 2016
-64.9980469	-10.8209867	157.71	Fri Dec 30 09:27:34 2016
-64.9979935	-10.8209629	158.01	Fri Dec 30 09:27:44 2016
-64.9979706	-10.8209620	157.92	Fri Dec 30 09:27:54 2016
-64.9979782	-10.8209343	157.50	Fri Dec 30 09:28:04 2016
-64.9979324	-10.8209410	156.99	Fri Dec 30 09:28:14 2016
-64.9979248	-10.8209286	156.45	Fri Dec 30 09:28:24 2016
-64.9978714	-10.8208961	156.30	Fri Dec 30 09:28:34 2016
-64.9977875	-10.8208141	156.66	Fri Dec 30 09:28:44 2016
-64.9977112	-10.8207731	156.22	Fri Dec 30 09:28:54 2016
-64.9976654	-10.8207312	156.30	Fri Dec 30 09:29:04 2016
-64.9976425	-10.8207073	156.47	Fri Dec 30 09:29:14 2016
-64.9976120	-10.8206873	156.27	Fri Dec 30 09:29:24 2016
-64.9975891	-10.8206978	156.27	Fri Dec 30 09:29:34 2016
-64.9975204	-10.8207045	155.79	Fri Dec 30 09:29:44 2016
-64.9975128	-10.8207045	155.81	Fri Dec 30 09:29:54 2016
-64.9974823	-10.8207092	155.99	Fri Dec 30 09:30:04 2016
-64.9973679	-10.8207655	155.71	Fri Dec 30 09:30:14 2016
-64.9973221	-10.8207903	156.81	Fri Dec 30 09:30:24 2016
-64.9972458	-10.8207493	157.80	Fri Dec 30 09:30:34 2016
-64.9971771	-10.8207588	159.05	Fri Dec 30 09:30:44 2016
-64.9971771	-10.8207655	159.42	Fri Dec 30 09:30:54 2016
-64.9971771	-10.8207684	159.45	Fri Dec 30 09:31:04 2016
-64.9971771	-10.8207598	159.47	Fri Dec 30 09:31:14 2016
-64.9971924	-10.8207550	159.22	Fri Dec 30 09:31:24 2016
-64.9971924	-10.8207703	159.18	Fri Dec 30 09:31:34 2016
-64.9971924	-10.8207712	159.14	Fri Dec 30 09:31:44 2016
-64.9971848	-10.8207483	158.76	Fri Dec 30 09:31:54 2016
-64.9972076	-10.8207102	158.32	Fri Dec 30 09:32:04 2016
-64.9972076	-10.8206501	158.03	Fri Dec 30 09:32:14 2016
-64.9971466	-10.8205729	157.66	Fri Dec 30 09:32:24 2016
-64.9971313	-10.8205233	157.29	Fri Dec 30 09:32:34 2016
-64.9971466	-10.8205023	154.41	Fri Dec 30 09:32:44 2016
-64.9971390	-10.8205061	153.49	Fri Dec 30 09:32:54 2016
-64.9971161	-10.8204660	152.33	Fri Dec 30 09:33:04 2016
-64.9971390	-10.8204489	152.33	Fri Dec 30 09:33:14 2016
-64.9971390	-10.8204308	151.66	Fri Dec 30 09:33:24 2016
-64.9971466	-10.8204193	151.66	Fri Dec 30 09:33:34 2016
-64.9971695	-10.8203802	150.27	Fri Dec 30 09:33:44 2016
-64.9971542	-10.8203382	149.39	Fri Dec 30 09:33:54 2016
-64.9971466	-10.8203268	149.59	Fri Dec 30 09:34:04 2016
-64.9971619	-10.8202744	149.36	Fri Dec 30 09:34:14 2016
-64.9971542	-10.8202438	149.57	Fri Dec 30 09:34:24 2016
-64.9972076	-10.8201637	149.00	Fri Dec 30 09:34:34 2016
-64.9972687	-10.8201227	147.98	Fri Dec 30 09:34:44 2016
-64.9973221	-10.8200970	147.61	Fri Dec 30 09:34:54 2016
-64.9973526	-10.8200636	146.56	Fri Dec 30 09:35:04 2016
-64.9973755	-10.8200846	146.48	Fri Dec 30 09:35:14 2016
-64.9973831	-10.8200846	146.34	Fri Dec 30 09:35:24 2016
-64.9973831	-10.8200827	146.34	Fri Dec 30 09:35:34 2016
-64.9973297	-10.8201056	146.36	Fri Dec 30 09:35:44 2016
-64.9973221	-10.8201027	146.35	Fri Dec 30 09:35:54 2016
-64.9972916	-10.8200674	146.83	Fri Dec 30 09:36:04 2016
-64.9972839	-10.8200464	147.25	Fri Dec 30 09:36:14 2016
-64.9972916	-10.8200016	147.14	Fri Dec 30 09:36:24 2016
-64.9972916	-10.8199415	146.79	Fri Dec 30 09:36:34 2016
-64.9972916	-10.8199291	146.70	Fri Dec 30 09:36:44 2016
-64.9972687	-10.8198662	146.79	Fri Dec 30 09:36:54 2016
-64.9972305	-10.8197317	145.21	Fri Dec 30 09:37:04 2016
-64.9972153	-10.8196688	144.39	Fri Dec 30 09:37:14 2016
-64.9972153	-10.8196268	145.37	Fri Dec 30 09:37:24 2016
-64.9972000	-10.8195648	147.14	Fri Dec 30 09:37:34 2016
-64.9971848	-10.8195257	148.18	Fri Dec 30 09:37:44 2016
-64.9971848	-10.8195057	148.44	Fri Dec 30 09:37:54 2016
-64.9971619	-10.8194904	148.68	Fri Dec 30 09:38:04 2016
-64.9971848	-10.8194447	148.93	Fri Dec 30 09:38:14 2016
-64.9972229	-10.8194170	149.48	Fri Dec 30 09:38:24 2016
-64.9972076	-10.8193474	150.25	Fri Dec 30 09:38:34 2016
-64.9972000	-10.8193207	150.66	Fri Dec 30 09:38:44 2016
-64.9972000	-10.8192959	151.11	Fri Dec 30 09:38:54 2016
-64.9971924	-10.8192482	151.16	Fri Dec 30 09:39:04 2016
-64.9972153	-10.8191910	150.43	Fri Dec 30 09:39:14 2016
-64.9971771	-10.8191347	150.78	Fri Dec 30 09:39:24 2016
-64.9971848	-10.8190689	151.99	Fri Dec 30 09:39:34 2016
-64.9971695	-10.8189754	153.55	Fri Dec 30 09:39:44 2016
-64.9971008	-10.8189306	152.66	Fri Dec 30 09:39:54 2016
-64.9971008	-10.8189001	152.81	Fri Dec 30 09:40:04 2016
-64.9971085	-10.8189011	152.71	Fri Dec 30 09:40:14 2016
-64.9971085	-10.8188267	152.07	Fri Dec 30 09:40:24 2016
-64.9970932	-10.8188438	151.67	Fri Dec 30 09:40:34 2016
-64.9969940	-10.8188572	149.65	Fri Dec 30 09:40:44 2016
-64.9969864	-10.8188629	149.45	Fri Dec 30 09:40:54 2016
-64.9970016	-10.8188124	149.56	Fri Dec 30 09:41:04 2016
-64.9970169	-10.8188219	149.46	Fri Dec 30 09:41:14 2016
-64.9969864	-10.8189211	149.52	Fri Dec 30 09:41:25 2016
-64.9969711	-10.8190193	149.56	Fri Dec 30 09:41:35 2016
-64.9969559	-10.8190756	149.61	Fri Dec 30 09:41:45 2016
-64.9983597	-10.8195696	171.12	Fri Dec 30 09:42:18 2016
-64.9977951	-10.8196306	142.41	Fri Dec 30 09:42:28 2016
-64.9973297	-10.8191328	148.21	Fri Dec 30 09:42:38 2016
-64.9971085	-10.8189764	148.86	Fri Dec 30 09:42:48 2016
-64.9969711	-10.8186712	151.84	Fri Dec 30 09:42:58 2016
-64.9969711	-10.8186750	151.08	Fri Dec 30 09:43:08 2016
-64.9969940	-10.8187113	147.68	Fri Dec 30 09:43:18 2016
-64.9970245	-10.8187494	147.83	Fri Dec 30 09:43:28 2016
-64.9970398	-10.8187428	147.07	Fri Dec 30 09:43:38 2016
-64.9970551	-10.8187408	147.18	Fri Dec 30 09:43:48 2016
-64.9971161	-10.8187313	148.80	Fri Dec 30 09:43:58 2016
-64.9971161	-10.8186998	148.68	Fri Dec 30 09:44:08 2016
-64.9971161	-10.8186512	147.33	Fri Dec 30 09:44:18 2016
-64.9971237	-10.8186531	147.33	Fri Dec 30 09:44:28 2016
-64.9971237	-10.8186388	147.29	Fri Dec 30 09:44:38 2016
-64.9971008	-10.8185987	146.63	Fri Dec 30 09:44:48 2016
-64.9971085	-10.8186007	146.70	Fri Dec 30 09:44:58 2016
-64.9970703	-10.8186064	147.12	Fri Dec 30 09:45:08 2016
-64.9970322	-10.8186369	146.59	Fri Dec 30 09:45:18 2016
-64.9970398	-10.8186502	146.53	Fri Dec 30 09:45:28 2016
-64.9970551	-10.8186502	146.56	Fri Dec 30 09:45:38 2016
-64.9970703	-10.8186255	147.16	Fri Dec 30 09:45:48 2016
-64.9970856	-10.8186007	147.21	Fri Dec 30 09:45:58 2016
-64.9970779	-10.8185921	147.17	Fri Dec 30 09:46:08 2016
-64.9969864	-10.8185425	147.64	Fri Dec 30 09:46:18 2016
-64.9969940	-10.8185310	147.55	Fri Dec 30 09:46:28 2016
-64.9970551	-10.8184710	147.45	Fri Dec 30 09:46:38 2016
-64.9970856	-10.8184519	147.06	Fri Dec 30 09:46:48 2016
-64.9971390	-10.8184309	146.34	Fri Dec 30 09:46:58 2016
-64.9971313	-10.8184261	146.18	Fri Dec 30 09:47:08 2016
-64.9971008	-10.8183851	145.78	Fri Dec 30 09:47:18 2016
-64.9971161	-10.8183222	146.23	Fri Dec 30 09:47:28 2016
-64.9971542	-10.8182774	148.08	Fri Dec 30 09:47:38 2016
-64.9971924	-10.8181601	147.55	Fri Dec 30 09:47:48 2016
-64.9972382	-10.8181305	147.67	Fri Dec 30 09:47:58 2016
-64.9973145	-10.8180208	146.76	Fri Dec 30 09:48:08 2016
-64.9973373	-10.8179836	146.15	Fri Dec 30 09:48:18 2016
-64.9973679	-10.8179960	146.77	Fri Dec 30 09:48:28 2016
-64.9973984	-10.8179617	147.13	Fri Dec 30 09:48:38 2016
-64.9974442	-10.8178921	147.57	Fri Dec 30 09:48:48 2016
-64.9974518	-10.8178234	148.25	Fri Dec 30 09:48:58 2016
-64.9974365	-10.8177671	148.56	Fri Dec 30 09:49:08 2016
-64.9973831	-10.8176670	148.45	Fri Dec 30 09:49:18 2016
-64.9973526	-10.8176155	148.73	Fri Dec 30 09:49:28 2016
-64.9973221	-10.8175745	148.31	Fri Dec 30 09:49:38 2016
-64.9972992	-10.8175364	148.25	Fri Dec 30 09:49:48 2016
-64.9972534	-10.8174620	148.17	Fri Dec 30 09:49:58 2016
-64.9972534	-10.8174362	148.72	Fri Dec 30 09:50:08 2016
-64.9972458	-10.8174019	150.16	Fri Dec 30 09:50:18 2016
-64.9972305	-10.8174095	150.30	Fri Dec 30 09:50:28 2016
-64.9972305	-10.8173885	150.61	Fri Dec 30 09:50:38 2016
-64.9972305	-10.8173771	150.64	Fri Dec 30 09:50:48 2016
-64.9971695	-10.8173552	153.12	Fri Dec 30 09:50:58 2016
-64.9971542	-10.8173380	154.28	Fri Dec 30 09:51:08 2016
-64.9970474	-10.8172979	155.42	Fri Dec 30 09:51:18 2016
-64.9970169	-10.8172474	155.52	Fri Dec 30 09:51:28 2016
-64.9969864	-10.8171873	154.79	Fri Dec 30 09:51:38 2016
-64.9969635	-10.8171701	155.16	Fri Dec 30 09:51:48 2016
-64.9969559	-10.8171597	155.15	Fri Dec 30 09:51:58 2016
-64.9969330	-10.8171530	155.18	Fri Dec 30 09:52:08 2016
-64.9968262	-10.8170767	154.59	Fri Dec 30 09:52:18 2016
-64.9967575	-10.8170204	154.88	Fri Dec 30 09:52:28 2016
-64.9967499	-10.8170013	154.71	Fri Dec 30 09:52:38 2016
-64.9967346	-10.8170099	154.79	Fri Dec 30 09:52:48 2016
-64.9966278	-10.8169947	153.70	Fri Dec 30 09:52:58 2016
-64.9965668	-10.8169975	152.95	Fri Dec 30 09:53:08 2016
-64.9965134	-10.8169594	152.74	Fri Dec 30 09:53:18 2016
-64.9963989	-10.8169470	152.36	Fri Dec 30 09:53:28 2016
-64.9963684	-10.8169785	151.97	Fri Dec 30 09:53:38 2016
-64.9963608	-10.8169718	152.93	Fri Dec 30 09:53:48 2016
-64.9963303	-10.8169031	152.89	Fri Dec 30 09:53:58 2016
-64.9963303	-10.8168802	153.34	Fri Dec 30 09:54:08 2016
-64.9962463	-10.8169079	153.99	Fri Dec 30 09:54:18 2016
-64.9962463	-10.8168974	154.16	Fri Dec 30 09:54:28 2016
-64.9962311	-10.8168974	153.88	Fri Dec 30 09:54:38 2016
-64.9962158	-10.8169127	153.78	Fri Dec 30 09:54:48 2016
-64.9961929	-10.8169117	153.58	Fri Dec 30 09:54:58 2016
-64.9961853	-10.8169165	153.55	Fri Dec 30 09:55:08 2016
-64.9961472	-10.8169336	152.74	Fri Dec 30 09:55:18 2016
-64.9961472	-10.8169346	152.71	Fri Dec 30 09:55:28 2016
-64.9960938	-10.8169451	151.08	Fri Dec 30 09:55:38 2016
-64.9960785	-10.8169136	153.89	Fri Dec 30 09:55:48 2016
-64.9960785	-10.8169003	153.69	Fri Dec 30 09:55:58 2016
-64.9960861	-10.8168793	152.16	Fri Dec 30 09:56:08 2016
-64.9960861	-10.8168602	152.44	Fri Dec 30 09:56:18 2016
-64.9961243	-10.8168564	152.62	Fri Dec 30 09:56:28 2016
-64.9961090	-10.8168707	152.32	Fri Dec 30 09:56:38 2016
-64.9961166	-10.8168764	152.32	Fri Dec 30 09:56:48 2016
-64.9961166	-10.8168755	152.27	Fri Dec 30 09:56:58 2016
-64.9961166	-10.8168774	152.27	Fri Dec 30 09:57:08 2016
-64.9961166	-10.8168631	152.22	Fri Dec 30 09:57:18 2016
-64.9961014	-10.8168669	152.20	Fri Dec 30 09:57:28 2016
-64.9960632	-10.8169212	152.32	Fri Dec 30 09:57:38 2016
-64.9960480	-10.8169365	152.20	Fri Dec 30 09:57:48 2016
-64.9960403	-10.8169384	152.21	Fri Dec 30 09:57:58 2016
-64.9960938	-10.8169107	151.89	Fri Dec 30 09:58:08 2016
-64.9961090	-10.8169165	152.16	Fri Dec 30 09:58:18 2016
-64.9961319	-10.8169518	151.60	Fri Dec 30 09:58:28 2016
-64.9961166	-10.8169832	151.62	Fri Dec 30 09:58:38 2016
-64.9961166	-10.8169775	151.75	Fri Dec 30 09:58:48 2016
-64.9961090	-10.8169527	151.50	Fri Dec 30 09:58:58 2016
-64.9961472	-10.8169603	151.77	Fri Dec 30 09:59:08 2016
-64.9961700	-10.8169594	151.57	Fri Dec 30 09:59:18 2016
-64.9962006	-10.8169537	150.84	Fri Dec 30 09:59:28 2016
-64.9961624	-10.8169737	150.86	Fri Dec 30 09:59:38 2016
-64.9961548	-10.8169756	150.75	Fri Dec 30 09:59:48 2016
-64.9961472	-10.8169775	150.77	Fri Dec 30 09:59:58 2016
-64.9961395	-10.8169689	150.93	Fri Dec 30 10:00:08 2016
-64.9961395	-10.8169823	150.81	Fri Dec 30 10:00:18 2016
-64.9961472	-10.8169823	150.80	Fri Dec 30 10:00:28 2016
-64.9961700	-10.8169632	149.41	Fri Dec 30 10:00:38 2016
-64.9962006	-10.8169641	147.96	Fri Dec 30 10:00:48 2016
-64.9962234	-10.8169413	147.63	Fri Dec 30 10:00:58 2016
-64.9962387	-10.8169460	147.60	Fri Dec 30 10:01:08 2016
-64.9962311	-10.8169622	147.55	Fri Dec 30 10:01:18 2016
-64.9962616	-10.8169556	148.59	Fri Dec 30 10:01:28 2016
-64.9962311	-10.8169594	147.55	Fri Dec 30 10:01:38 2016
-64.9962006	-10.8170042	147.05	Fri Dec 30 10:01:48 2016
-64.9961777	-10.8170080	147.25	Fri Dec 30 10:01:58 2016
-64.9961929	-10.8170204	147.41	Fri Dec 30 10:02:08 2016
-64.9961853	-10.8170080	147.85	Fri Dec 30 10:02:18 2016
-64.9961777	-10.8169928	148.08	Fri Dec 30 10:02:28 2016
-64.9961700	-10.8169689	147.54	Fri Dec 30 10:02:38 2016
-64.9961700	-10.8169775	147.58	Fri Dec 30 10:02:48 2016
-64.9961929	-10.8169785	150.29	Fri Dec 30 10:02:58 2016
-64.9961777	-10.8169880	150.56	Fri Dec 30 10:03:08 2016
-64.9961472	-10.8170080	152.63	Fri Dec 30 10:03:18 2016
-64.9961472	-10.8169985	152.61	Fri Dec 30 10:03:28 2016
-64.9961548	-10.8169909	152.64	Fri Dec 30 10:03:38 2016
-64.9961472	-10.8169889	152.65	Fri Dec 30 10:03:48 2016
-64.9961548	-10.8169775	152.65	Fri Dec 30 10:03:58 2016
-64.9961548	-10.8169851	152.65	Fri Dec 30 10:04:08 2016
-64.9961395	-10.8169861	152.62	Fri Dec 30 10:04:18 2016
-64.9961472	-10.8170090	152.56	Fri Dec 30 10:04:28 2016
-64.9961700	-10.8170118	152.11	Fri Dec 30 10:04:38 2016
-64.9961929	-10.8170252	152.33	Fri Dec 30 10:04:48 2016
-64.9962234	-10.8170481	151.95	Fri Dec 30 10:04:58 2016
-64.9962540	-10.8170395	152.03	Fri Dec 30 10:05:08 2016
-64.9962692	-10.8170052	151.87	Fri Dec 30 10:05:18 2016
-64.9962616	-10.8170156	151.86	Fri Dec 30 10:05:28 2016
-64.9962540	-10.8170261	151.87	Fri Dec 30 10:05:38 2016
-64.9962311	-10.8170214	151.88	Fri Dec 30 10:05:48 2016
-64.9962158	-10.8169851	152.14	Fri Dec 30 10:05:58 2016
-64.9962006	-10.8169842	152.16	Fri Dec 30 10:06:08 2016
-64.9961777	-10.8169765	152.35	Fri Dec 30 10:06:18 2016
-64.9961700	-10.8170071	150.45	Fri Dec 30 10:06:28 2016
-64.9961166	-10.8169832	151.44	Fri Dec 30 10:06:38 2016
-64.9961090	-10.8169737	151.51	Fri Dec 30 10:06:48 2016
-64.9961090	-10.8169622	151.63	Fri Dec 30 10:06:58 2016
-64.9961090	-10.8169613	151.63	Fri Dec 30 10:07:08 2016
-64.9960861	-10.8169765	151.71	Fri Dec 30 10:07:18 2016
-64.9961166	-10.8169231	151.16	Fri Dec 30 10:07:28 2016
-64.9961014	-10.8168936	150.55	Fri Dec 30 10:07:38 2016
-64.9960709	-10.8168945	151.30	Fri Dec 30 10:07:48 2016
-64.9960632	-10.8168793	152.91	Fri Dec 30 10:07:58 2016
-64.9960785	-10.8168745	152.98	Fri Dec 30 10:08:08 2016
-64.9960480	-10.8168831	153.19	Fri Dec 30 10:08:18 2016
-64.9960022	-10.8169041	153.84	Fri Dec 30 10:08:28 2016
-64.9959946	-10.8168993	154.03	Fri Dec 30 10:08:38 2016
-64.9960098	-10.8168850	154.01	Fri Dec 30 10:08:48 2016
-64.9960175	-10.8168707	153.81	Fri Dec 30 10:08:58 2016
-64.9960098	-10.8168726	153.74	Fri Dec 30 10:09:08 2016
-64.9960403	-10.8168697	153.64	Fri Dec 30 10:09:18 2016
-64.9960327	-10.8168612	153.61	Fri Dec 30 10:09:28 2016
-64.9960251	-10.8168688	152.81	Fri Dec 30 10:09:38 2016
-64.9959869	-10.8168650	151.71	Fri Dec 30 10:09:48 2016
-64.9959946	-10.8168411	152.17	Fri Dec 30 10:09:58 2016
-64.9960022	-10.8168373	152.14	Fri Dec 30 10:10:08 2016
-64.9960251	-10.8168516	151.57	Fri Dec 30 10:10:18 2016
-64.9960175	-10.8168564	151.31	Fri Dec 30 10:10:28 2016
-64.9960175	-10.8168535	151.41	Fri Dec 30 10:10:38 2016
-64.9960022	-10.8168850	151.54	Fri Dec 30 10:10:48 2016
-64.9960403	-10.8170118	152.82	Fri Dec 30 10:10:58 2016
-64.9960709	-10.8169479	159.61	Fri Dec 30 10:11:08 2016
-64.9960938	-10.8169470	160.24	Fri Dec 30 10:11:18 2016
-64.9960861	-10.8169489	160.16	Fri Dec 30 10:11:28 2016
-64.9960861	-10.8169346	160.12	Fri Dec 30 10:11:38 2016
-64.9960938	-10.8169184	160.07	Fri Dec 30 10:11:48 2016
-64.9960709	-10.8169117	159.71	Fri Dec 30 10:11:58 2016
-64.9960709	-10.8168821	159.59	Fri Dec 30 10:12:08 2016
-64.9960785	-10.8168812	159.58	Fri Dec 30 10:12:18 2016
-64.9960709	-10.8168907	159.57	Fri Dec 30 10:12:28 2016
-64.9960632	-10.8168907	159.55	Fri Dec 30 10:12:38 2016
-64.9960938	-10.8168459	159.20	Fri Dec 30 10:12:48 2016
-64.9961243	-10.8168745	157.64	Fri Dec 30 10:12:58 2016
-64.9961395	-10.8168688	157.64	Fri Dec 30 10:13:08 2016
-64.9961472	-10.8168573	157.63	Fri Dec 30 10:13:18 2016
-64.9961395	-10.8168440	157.63	Fri Dec 30 10:13:28 2016
-64.9961472	-10.8168402	157.66	Fri Dec 30 10:13:38 2016
-64.9961395	-10.8168297	157.69	Fri Dec 30 10:13:48 2016
-64.9960861	-10.8168745	157.17	Fri Dec 30 10:13:58 2016
-64.9960709	-10.8168774	156.38	Fri Dec 30 10:14:08 2016
-64.9960632	-10.8168774	156.43	Fri Dec 30 10:14:18 2016
-64.9960709	-10.8168564	156.36	Fri Dec 30 10:14:28 2016
-64.9960861	-10.8168554	156.39	Fri Dec 30 10:14:38 2016
-64.9960938	-10.8168430	156.39	Fri Dec 30 10:14:48 2016
-64.9961014	-10.8168535	156.39	Fri Dec 30 10:14:58 2016
-64.9961014	-10.8168602	156.41	Fri Dec 30 10:15:08 2016
-64.9960938	-10.8168783	156.57	Fri Dec 30 10:15:18 2016
-64.9961243	-10.8168659	156.73	Fri Dec 30 10:15:28 2016
-64.9961166	-10.8168564	156.88	Fri Dec 30 10:15:38 2016
-64.9961624	-10.8168211	157.09	Fri Dec 30 10:15:48 2016
-64.9960556	-10.8167419	157.00	Fri Dec 30 10:15:58 2016
-64.9961014	-10.8167601	156.57	Fri Dec 30 10:16:08 2016
-64.9960938	-10.8167963	156.42	Fri Dec 30 10:16:18 2016
-64.9960861	-10.8168182	155.99	Fri Dec 30 10:16:28 2016
-64.9961166	-10.8167896	155.79	Fri Dec 30 10:16:38 2016
-64.9961395	-10.8167944	155.87	Fri Dec 30 10:16:48 2016
-64.9961090	-10.8167906	155.59	Fri Dec 30 10:16:58 2016
-64.9961090	-10.8167543	155.59	Fri Dec 30 10:17:08 2016
-64.9961166	-10.8167534	155.54	Fri Dec 30 10:17:18 2016
-64.9961166	-10.8168001	153.78	Fri Dec 30 10:17:28 2016
-64.9961243	-10.8167934	153.72	Fri Dec 30 10:17:38 2016
-64.9961472	-10.8167601	157.53	Fri Dec 30 10:17:48 2016
-64.9961929	-10.8167238	159.82	Fri Dec 30 10:17:58 2016
-64.9961624	-10.8167324	159.08	Fri Dec 30 10:18:08 2016
-64.9961319	-10.8167315	159.79	Fri Dec 30 10:18:18 2016
-64.9961319	-10.8167315	160.09	Fri Dec 30 10:18:28 2016
-64.9961319	-10.8167458	160.08	Fri Dec 30 10:18:38 2016
-64.9961319	-10.8167343	159.85	Fri Dec 30 10:18:48 2016
-64.9961319	-10.8167458	159.58	Fri Dec 30 10:18:58 2016
-64.9960709	-10.8167591	158.32	Fri Dec 30 10:19:08 2016
-64.9960632	-10.8167353	157.95	Fri Dec 30 10:19:18 2016
-64.9960480	-10.8167152	154.30	Fri Dec 30 10:19:28 2016
-64.9959946	-10.8167505	153.20	Fri Dec 30 10:19:38 2016
-64.9959564	-10.8168278	154.10	Fri Dec 30 10:19:48 2016
-64.9960098	-10.8168135	154.81	Fri Dec 30 10:19:58 2016
-64.9960556	-10.8167849	155.71	Fri Dec 30 10:20:08 2016
-64.9960556	-10.8167353	155.85	Fri Dec 30 10:20:18 2016
-64.9960556	-10.8167429	155.86	Fri Dec 30 10:20:28 2016
-64.9960480	-10.8168068	150.59	Fri Dec 30 10:20:38 2016
-64.9961166	-10.8168249	148.87	Fri Dec 30 10:20:48 2016
-64.9961166	-10.8168364	149.81	Fri Dec 30 10:20:58 2016
-64.9961014	-10.8168287	149.71	Fri Dec 30 10:21:08 2016
-64.9961395	-10.8167648	150.16	Fri Dec 30 10:21:18 2016
-64.9961395	-10.8167419	150.14	Fri Dec 30 10:21:28 2016
-64.9961395	-10.8167076	149.92	Fri Dec 30 10:21:38 2016
-64.9961395	-10.8166904	149.00	Fri Dec 30 10:21:48 2016
-64.9961166	-10.8166971	148.90	Fri Dec 30 10:21:58 2016
-64.9961014	-10.8167305	149.32	Fri Dec 30 10:22:08 2016
-64.9961166	-10.8168097	149.48	Fri Dec 30 10:22:18 2016
-64.9961014	-10.8168554	148.48	Fri Dec 30 10:22:28 2016
-64.9960861	-10.8168440	148.64	Fri Dec 30 10:22:38 2016
-64.9960861	-10.8168488	148.63	Fri Dec 30 10:22:48 2016
-64.9961319	-10.8168640	147.02	Fri Dec 30 10:22:58 2016
-64.9961090	-10.8168678	147.38	Fri Dec 30 10:23:08 2016
-64.9961090	-10.8168774	147.47	Fri Dec 30 10:23:18 2016
-64.9961090	-10.8168764	147.94	Fri Dec 30 10:23:28 2016
-64.9961090	-10.8168783	147.95	Fri Dec 30 10:23:38 2016
-64.9961090	-10.8168449	147.96	Fri Dec 30 10:23:48 2016
-64.9961243	-10.8168249	148.20	Fri Dec 30 10:23:58 2016
-64.9961395	-10.8168373	148.07	Fri Dec 30 10:24:08 2016
-64.9961777	-10.8168974	147.42	Fri Dec 30 10:24:18 2016
-64.9961853	-10.8169041	147.23	Fri Dec 30 10:24:28 2016
-64.9961472	-10.8167658	143.99	Fri Dec 30 10:24:38 2016
-64.9961243	-10.8166790	142.19	Fri Dec 30 10:24:48 2016
-64.9961090	-10.8166294	140.78	Fri Dec 30 10:24:58 2016
-64.9961166	-10.8166361	140.61	Fri Dec 30 10:25:08 2016
-64.9961472	-10.8166304	140.42	Fri Dec 30 10:25:18 2016
-64.9961624	-10.8166447	140.47	Fri Dec 30 10:25:28 2016
-64.9961929	-10.8166132	139.81	Fri Dec 30 10:25:38 2016
-64.9962006	-10.8165998	139.99	Fri Dec 30 10:25:48 2016
-64.9962158	-10.8165941	139.33	Fri Dec 30 10:25:58 2016
-64.9962158	-10.8165760	137.71	Fri Dec 30 10:26:08 2016
-64.9961624	-10.8165779	137.16	Fri Dec 30 10:26:18 2016
-64.9961319	-10.8165445	139.15	Fri Dec 30 10:26:28 2016
-64.9961319	-10.8165359	139.52	Fri Dec 30 10:26:38 2016
-64.9961395	-10.8165464	139.55	Fri Dec 30 10:26:48 2016
-64.9961395	-10.8165483	139.57	Fri Dec 30 10:26:58 2016
-64.9961395	-10.8165359	139.68	Fri Dec 30 10:27:08 2016
-64.9961395	-10.8165798	138.86	Fri Dec 30 10:27:18 2016
-64.9961319	-10.8165836	138.84	Fri Dec 30 10:27:28 2016
-64.9961472	-10.8165894	138.96	Fri Dec 30 10:27:38 2016
-64.9961777	-10.8165598	138.81	Fri Dec 30 10:27:48 2016
-64.9961929	-10.8165741	138.55	Fri Dec 30 10:27:58 2016
-64.9962006	-10.8165846	138.54	Fri Dec 30 10:28:08 2016
-64.9962006	-10.8165836	138.51	Fri Dec 30 10:28:18 2016
-64.9962082	-10.8165989	138.38	Fri Dec 30 10:28:28 2016
-64.9962082	-10.8166142	138.37	Fri Dec 30 10:28:38 2016
-64.9962006	-10.8166246	138.39	Fri Dec 30 10:28:48 2016
-64.9961853	-10.8166418	137.85	Fri Dec 30 10:28:58 2016
-64.9961853	-10.8166494	137.84	Fri Dec 30 10:29:08 2016
-64.9961929	-10.8166494	137.80	Fri Dec 30 10:29:18 2016
-64.9961853	-10.8166466	137.78	Fri Dec 30 10:29:28 2016
-64.9961243	-10.8165913	136.92	Fri Dec 30 10:29:38 2016
-64.9961395	-10.8165989	135.87	Fri Dec 30 10:29:48 2016
-64.9961395	-10.8166046	135.82	Fri Dec 30 10:29:58 2016
-64.9961624	-10.8165846	135.05	Fri Dec 30 10:30:08 2016
-64.9961853	-10.8165846	134.68	Fri Dec 30 10:30:18 2016
-64.9961853	-10.8165998	133.19	Fri Dec 30 10:30:28 2016
-64.9962234	-10.8165855	132.62	Fri Dec 30 10:30:38 2016
-64.9962311	-10.8165855	132.48	Fri Dec 30 10:30:48 2016
-64.9962158	-10.8165960	133.92	Fri Dec 30 10:30:58 2016
-64.9962234	-10.8166265	134.77	Fri Dec 30 10:31:08 2016
-64.9962082	-10.8166180	135.41	Fri Dec 30 10:31:18 2016
-64.9962158	-10.8166199	135.45	Fri Dec 30 10:31:28 2016
-64.9962311	-10.8166294	135.22	Fri Dec 30 10:31:38 2016
-64.9962463	-10.8166466	134.69	Fri Dec 30 10:31:48 2016
-64.9962463	-10.8166323	134.34	Fri Dec 30 10:31:58 2016
-64.9962845	-10.8166428	134.20	Fri Dec 30 10:32:08 2016
-64.9962311	-10.8166237	134.73	Fri Dec 30 10:32:18 2016
-64.9962311	-10.8165779	135.73	Fri Dec 30 10:32:28 2016
-64.9962311	-10.8165493	136.45	Fri Dec 30 10:32:38 2016
-64.9962158	-10.8165894	138.06	Fri Dec 30 10:32:48 2016
-64.9962082	-10.8166122	138.76	Fri Dec 30 10:32:58 2016
-64.9962158	-10.8166103	138.76	Fri Dec 30 10:33:08 2016
-64.9961929	-10.8166199	139.09	Fri Dec 30 10:33:18 2016
-64.9961166	-10.8166113	140.00	Fri Dec 30 10:33:28 2016
-64.9961243	-10.8165693	140.34	Fri Dec 30 10:33:38 2016
-64.9961090	-10.8165569	140.08	Fri Dec 30 10:33:48 2016
-64.9961243	-10.8165684	139.91	Fri Dec 30 10:33:58 2016
-64.9962006	-10.8165579	140.42	Fri Dec 30 10:34:08 2016
-64.9962234	-10.8165331	141.41	Fri Dec 30 10:34:18 2016
-64.9962158	-10.8165140	141.64	Fri Dec 30 10:34:28 2016
-64.9962158	-10.8165226	141.70	Fri Dec 30 10:34:38 2016
-64.9962006	-10.8165808	141.98	Fri Dec 30 10:34:48 2016
-64.9962082	-10.8165865	141.96	Fri Dec 30 10:34:58 2016
-64.9962158	-10.8165865	141.97	Fri Dec 30 10:35:08 2016
-64.9961853	-10.8166332	141.73	Fri Dec 30 10:35:18 2016
-64.9961472	-10.8166466	141.47	Fri Dec 30 10:35:28 2016
-64.9961319	-10.8167019	143.06	Fri Dec 30 10:35:38 2016
-64.9961166	-10.8167219	142.80	Fri Dec 30 10:35:48 2016
-64.9960938	-10.8167219	142.54	Fri Dec 30 10:35:58 2016
-64.9960861	-10.8167286	142.56	Fri Dec 30 10:36:08 2016
-64.9960785	-10.8167362	142.60	Fri Dec 30 10:36:18 2016
-64.9960785	-10.8167286	142.65	Fri Dec 30 10:36:28 2016
-64.9960709	-10.8167458	143.44	Fri Dec 30 10:36:38 2016
-64.9961014	-10.8167114	142.34	Fri Dec 30 10:36:48 2016
-64.9960938	-10.8167181	142.32	Fri Dec 30 10:36:58 2016
-64.9961014	-10.8167229	142.32	Fri Dec 30 10:37:08 2016
-64.9960403	-10.8167229	142.60	Fri Dec 30 10:37:18 2016
-64.9960327	-10.8167295	142.65	Fri Dec 30 10:37:28 2016
-64.9960403	-10.8167915	143.46	Fri Dec 30 10:37:38 2016
-64.9960480	-10.8168221	143.23	Fri Dec 30 10:37:48 2016
-64.9961090	-10.8168287	141.07	Fri Dec 30 10:37:58 2016
-64.9962006	-10.8168325	138.82	Fri Dec 30 10:38:08 2016
-64.9962311	-10.8168449	139.27	Fri Dec 30 10:38:18 2016
-64.9962769	-10.8168554	139.74	Fri Dec 30 10:38:28 2016
-64.9963379	-10.8168306	139.92	Fri Dec 30 10:38:38 2016
-64.9963989	-10.8168612	140.23	Fri Dec 30 10:38:48 2016
-64.9965057	-10.8168592	140.43	Fri Dec 30 10:38:58 2016
-64.9966507	-10.8168449	139.02	Fri Dec 30 10:39:08 2016
-64.9967270	-10.8168516	139.16	Fri Dec 30 10:39:18 2016
-64.9968109	-10.8168449	138.36	Fri Dec 30 10:39:28 2016
-64.9968643	-10.8168774	136.66	Fri Dec 30 10:39:38 2016
-64.9968948	-10.8169403	136.24	Fri Dec 30 10:39:48 2016
-64.9969482	-10.8170004	135.89	Fri Dec 30 10:39:58 2016
-64.9969788	-10.8170710	136.14	Fri Dec 30 10:40:08 2016
-64.9969940	-10.8171215	136.36	Fri Dec 30 10:40:18 2016
-64.9970932	-10.8171568	136.14	Fri Dec 30 10:40:28 2016
-64.9971008	-10.8172417	137.04	Fri Dec 30 10:40:38 2016
-64.9971466	-10.8172655	136.20	Fri Dec 30 10:40:48 2016
-64.9971619	-10.8172693	136.08	Fri Dec 30 10:40:58 2016
-64.9972153	-10.8172960	135.76	Fri Dec 30 10:41:08 2016
-64.9973145	-10.8172569	135.31	Fri Dec 30 10:41:18 2016
-64.9973602	-10.8171902	136.32	Fri Dec 30 10:41:28 2016
-64.9974289	-10.8171816	136.69	Fri Dec 30 10:41:38 2016
-64.9974518	-10.8171597	136.92	Fri Dec 30 10:41:48 2016
-64.9974899	-10.8171558	136.98	Fri Dec 30 10:41:58 2016
-64.9975052	-10.8171225	136.67	Fri Dec 30 10:42:08 2016
-64.9975052	-10.8171129	136.69	Fri Dec 30 10:42:18 2016
-64.9974899	-10.8171291	136.75	Fri Dec 30 10:42:28 2016
-64.9974976	-10.8171253	137.11	Fri Dec 30 10:42:38 2016
-64.9975204	-10.8171329	136.99	Fri Dec 30 10:42:48 2016
-64.9975281	-10.8170805	136.53	Fri Dec 30 10:42:58 2016
-64.9975204	-10.8170700	136.51	Fri Dec 30 10:43:08 2016
-64.9975204	-10.8170509	136.29	Fri Dec 30 10:43:18 2016
-64.9974670	-10.8171024	135.83	Fri Dec 30 10:43:28 2016
-64.9974213	-10.8171158	135.86	Fri Dec 30 10:43:38 2016
-64.9974060	-10.8171148	135.63	Fri Dec 30 10:43:48 2016
-64.9974823	-10.8170424	135.92	Fri Dec 30 10:43:58 2016
-64.9974747	-10.8170547	135.47	Fri Dec 30 10:44:08 2016
-64.9974747	-10.8170509	135.46	Fri Dec 30 10:44:18 2016
-64.9974899	-10.8170404	135.45	Fri Dec 30 10:44:28 2016
-64.9974899	-10.8170214	135.41	Fri Dec 30 10:44:38 2016
-64.9975433	-10.8169823	135.72	Fri Dec 30 10:44:48 2016
-64.9975510	-10.8169889	135.77	Fri Dec 30 10:44:58 2016
-64.9975815	-10.8170128	134.13	Fri Dec 30 10:45:08 2016
-64.9975967	-10.8170242	134.32	Fri Dec 30 10:45:18 2016
-64.9976349	-10.8170090	133.93	Fri Dec 30 10:45:28 2016
-64.9975967	-10.8170433	134.09	Fri Dec 30 10:45:38 2016
-64.9975433	-10.8170462	134.21	Fri Dec 30 10:45:48 2016
-64.9975128	-10.8170080	134.41	Fri Dec 30 10:45:58 2016
-64.9974899	-10.8170195	135.37	Fri Dec 30 10:46:08 2016
-64.9975052	-10.8170671	136.32	Fri Dec 30 10:46:18 2016
-64.9975281	-10.8170900	135.42	Fri Dec 30 10:46:28 2016
-64.9975739	-10.8170786	135.98	Fri Dec 30 10:46:38 2016
-64.9976120	-10.8170271	136.96	Fri Dec 30 10:46:48 2016
-64.9976425	-10.8169804	135.79	Fri Dec 30 10:46:58 2016
-64.9976654	-10.8169699	135.50	Fri Dec 30 10:47:08 2016
-64.9976654	-10.8169870	134.85	Fri Dec 30 10:47:18 2016
-64.9976730	-10.8169794	134.13	Fri Dec 30 10:47:28 2016
-64.9977112	-10.8169956	134.05	Fri Dec 30 10:47:38 2016
-64.9977112	-10.8169985	134.22	Fri Dec 30 10:47:48 2016
-64.9976959	-10.8170176	134.90	Fri Dec 30 10:47:58 2016
-64.9976730	-10.8170214	135.34	Fri Dec 30 10:48:08 2016
-64.9976578	-10.8170471	135.50	Fri Dec 30 10:48:18 2016
-64.9976501	-10.8170710	134.79	Fri Dec 30 10:48:28 2016
-64.9976196	-10.8170834	134.79	Fri Dec 30 10:48:38 2016
-64.9975739	-10.8170853	133.92	Fri Dec 30 10:48:48 2016
-64.9975891	-10.8170691	133.81	Fri Dec 30 10:48:58 2016
-64.9975967	-10.8171539	130.85	Fri Dec 30 10:49:08 2016
-64.9975586	-10.8171196	129.15	Fri Dec 30 10:49:18 2016
-64.9975204	-10.8171177	128.90	Fri Dec 30 10:49:28 2016
-64.9975204	-10.8171549	128.71	Fri Dec 30 10:49:38 2016
-64.9975510	-10.8171434	129.30	Fri Dec 30 10:49:48 2016
-64.9975357	-10.8171253	128.68	Fri Dec 30 10:49:58 2016
-64.9975510	-10.8171225	128.68	Fri Dec 30 10:50:08 2016
-64.9975662	-10.8171062	128.48	Fri Dec 30 10:50:18 2016
-64.9976349	-10.8170424	128.93	Fri Dec 30 10:50:28 2016
-64.9977036	-10.8170443	128.02	Fri Dec 30 10:50:38 2016
-64.9976883	-10.8170424	129.11	Fri Dec 30 10:50:48 2016
-64.9977264	-10.8170605	129.45	Fri Dec 30 10:50:58 2016
-64.9977798	-10.8170671	128.51	Fri Dec 30 10:51:08 2016
-64.9977875	-10.8170748	128.31	Fri Dec 30 10:51:18 2016
-64.9978333	-10.8171082	127.95	Fri Dec 30 10:51:28 2016
-64.9978790	-10.8171291	127.45	Fri Dec 30 10:51:38 2016
-64.9979248	-10.8171329	127.47	Fri Dec 30 10:51:48 2016
-64.9980011	-10.8171749	126.87	Fri Dec 30 10:51:58 2016
-64.9980621	-10.8171778	127.64	Fri Dec 30 10:52:08 2016
-64.9981461	-10.8171797	127.45	Fri Dec 30 10:52:18 2016
-64.9981384	-10.8171835	127.45	Fri Dec 30 10:52:28 2016
-64.9981995	-10.8172092	127.12	Fri Dec 30 10:52:38 2016
-64.9982529	-10.8172321	126.70	Fri Dec 30 10:52:48 2016
-64.9982681	-10.8172369	126.54	Fri Dec 30 10:52:58 2016
-64.9982910	-10.8172302	126.13	Fri Dec 30 10:53:08 2016
-64.9983215	-10.8172350	125.94	Fri Dec 30 10:53:18 2016
-64.9983673	-10.8172464	126.59	Fri Dec 30 10:53:28 2016
-64.9984283	-10.8172493	125.96	Fri Dec 30 10:53:38 2016
-64.9984894	-10.8172531	125.33	Fri Dec 30 10:53:48 2016
-64.9985046	-10.8172569	124.40	Fri Dec 30 10:53:58 2016
-64.9984970	-10.8172665	124.43	Fri Dec 30 10:54:08 2016
-64.9985428	-10.8173103	124.71	Fri Dec 30 10:54:18 2016
-64.9985580	-10.8173161	125.19	Fri Dec 30 10:54:28 2016
-64.9985733	-10.8173618	125.15	Fri Dec 30 10:54:38 2016
-64.9985809	-10.8173542	125.47	Fri Dec 30 10:54:48 2016
-64.9985733	-10.8172741	125.84	Fri Dec 30 10:54:58 2016
-64.9985733	-10.8172703	125.82	Fri Dec 30 10:55:08 2016
-64.9985275	-10.8173304	125.98	Fri Dec 30 10:55:18 2016
-64.9985199	-10.8173418	126.23	Fri Dec 30 10:55:28 2016
-64.9985504	-10.8173199	126.22	Fri Dec 30 10:55:38 2016
-64.9985428	-10.8173285	126.23	Fri Dec 30 10:55:48 2016
-64.9985733	-10.8173981	125.87	Fri Dec 30 10:55:58 2016
-64.9985962	-10.8174210	125.35	Fri Dec 30 10:56:08 2016
-64.9985886	-10.8174305	125.34	Fri Dec 30 10:56:18 2016
-64.9985886	-10.8174305	125.02	Fri Dec 30 10:56:28 2016
-64.9986038	-10.8173752	125.19	Fri Dec 30 10:56:38 2016
-64.9985657	-10.8173351	125.11	Fri Dec 30 10:56:48 2016
-64.9985504	-10.8173876	125.10	Fri Dec 30 10:56:58 2016
-64.9985199	-10.8174038	124.72	Fri Dec 30 10:57:08 2016
-64.9985352	-10.8174896	124.58	Fri Dec 30 10:57:18 2016
-64.9985275	-10.8174744	125.33	Fri Dec 30 10:57:28 2016
-64.9985428	-10.8175430	124.59	Fri Dec 30 10:57:38 2016
-64.9985504	-10.8175535	124.57	Fri Dec 30 10:57:48 2016
-64.9985428	-10.8175564	124.57	Fri Dec 30 10:57:58 2016
-64.9985428	-10.8175411	124.56	Fri Dec 30 10:58:08 2016
-64.9985352	-10.8175335	124.58	Fri Dec 30 10:58:18 2016
-64.9985046	-10.8174992	124.79	Fri Dec 30 10:58:28 2016
-64.9985046	-10.8174896	124.79	Fri Dec 30 10:58:38 2016
-64.9986191	-10.8174801	125.91	Fri Dec 30 10:58:48 2016
-64.9986191	-10.8174963	125.94	Fri Dec 30 10:58:58 2016
-64.9986038	-10.8175173	126.31	Fri Dec 30 10:59:08 2016
-64.9986038	-10.8175020	126.32	Fri Dec 30 10:59:18 2016
-64.9985809	-10.8174744	126.32	Fri Dec 30 10:59:28 2016
-64.9986038	-10.8174629	126.67	Fri Dec 30 10:59:38 2016
-64.9986191	-10.8174620	126.65	Fri Dec 30 10:59:48 2016
-64.9986115	-10.8174477	127.09	Fri Dec 30 10:59:58 2016
-64.9985962	-10.8174429	127.18	Fri Dec 30 11:00:08 2016
-64.9986343	-10.8173876	127.07	Fri Dec 30 11:00:18 2016
-64.9986267	-10.8173761	127.76	Fri Dec 30 11:00:28 2016
-64.9986038	-10.8173122	128.45	Fri Dec 30 11:00:38 2016
-64.9986038	-10.8173103	128.52	Fri Dec 30 11:00:48 2016
-64.9985962	-10.8173418	128.53	Fri Dec 30 11:00:58 2016
-64.9985733	-10.8173790	128.10	Fri Dec 30 11:01:08 2016
-64.9985886	-10.8173676	128.60	Fri Dec 30 11:01:18 2016
-64.9985275	-10.8173752	128.81	Fri Dec 30 11:01:28 2016
-64.9984589	-10.8174057	129.26	Fri Dec 30 11:01:38 2016
-64.9984589	-10.8174047	129.26	Fri Dec 30 11:01:48 2016
-64.9984665	-10.8174009	129.25	Fri Dec 30 11:01:58 2016
-64.9984818	-10.8173742	128.96	Fri Dec 30 11:02:08 2016
-64.9984665	-10.8173656	128.75	Fri Dec 30 11:02:18 2016
-64.9984512	-10.8173609	128.64	Fri Dec 30 11:02:28 2016
-64.9984665	-10.8173819	128.53	Fri Dec 30 11:02:38 2016
-64.9984818	-10.8173485	129.43	Fri Dec 30 11:02:48 2016
-64.9984665	-10.8173332	129.54	Fri Dec 30 11:02:58 2016
-64.9984741	-10.8173351	129.58	Fri Dec 30 11:03:08 2016
-64.9985275	-10.8173561	128.99	Fri Dec 30 11:03:18 2016
-64.9985428	-10.8173351	129.00	Fri Dec 30 11:03:28 2016
-64.9985504	-10.8173246	129.00	Fri Dec 30 11:03:38 2016
-64.9986115	-10.8172979	129.20	Fri Dec 30 11:03:48 2016
-64.9986267	-10.8173161	129.56	Fri Dec 30 11:03:58 2016
-64.9985886	-10.8172979	128.48	Fri Dec 30 11:04:08 2016
-64.9985886	-10.8172445	128.21	Fri Dec 30 11:04:18 2016
-64.9985962	-10.8172350	128.46	Fri Dec 30 11:04:28 2016
-64.9985809	-10.8172522	128.95	Fri Dec 30 11:04:38 2016
-64.9985809	-10.8172436	128.99	Fri Dec 30 11:04:48 2016
-64.9985733	-10.8172522	128.99	Fri Dec 30 11:04:58 2016
-64.9985809	-10.8172445	129.01	Fri Dec 30 11:05:08 2016
-64.9985962	-10.8172617	128.83	Fri Dec 30 11:05:18 2016
-64.9985809	-10.8172808	128.55	Fri Dec 30 11:05:28 2016
-64.9985580	-10.8172894	128.78	Fri Dec 30 11:05:38 2016
-64.9985809	-10.8173008	128.86	Fri Dec 30 11:05:48 2016
-64.9986191	-10.8173342	128.98	Fri Dec 30 11:05:58 2016
-64.9986115	-10.8173323	128.98	Fri Dec 30 11:06:08 2016
-64.9986191	-10.8173351	128.96	Fri Dec 30 11:06:18 2016
-64.9986115	-10.8173466	129.25	Fri Dec 30 11:06:28 2016
-64.9986038	-10.8173895	129.96	Fri Dec 30 11:06:38 2016
-64.9986038	-10.8173962	129.58	Fri Dec 30 11:06:48 2016
-64.9986496	-10.8174105	128.93	Fri Dec 30 11:06:58 2016
-64.9986420	-10.8174810	129.61	Fri Dec 30 11:07:08 2016
-64.9986420	-10.8174896	130.13	Fri Dec 30 11:07:18 2016
-64.9986343	-10.8174639	129.96	Fri Dec 30 11:07:28 2016
-64.9985657	-10.8174467	130.94	Fri Dec 30 11:07:38 2016
-64.9985352	-10.8174238	131.50	Fri Dec 30 11:07:48 2016
-64.9985504	-10.8173952	132.57	Fri Dec 30 11:07:58 2016
-64.9985962	-10.8173895	132.74	Fri Dec 30 11:08:08 2016
-64.9986191	-10.8173704	133.00	Fri Dec 30 11:08:18 2016
-64.9985733	-10.8173304	133.59	Fri Dec 30 11:08:28 2016
-64.9985580	-10.8173342	133.52	Fri Dec 30 11:08:38 2016
-64.9985504	-10.8173313	133.56	Fri Dec 30 11:08:48 2016
-64.9985657	-10.8173084	133.69	Fri Dec 30 11:08:58 2016
-64.9986496	-10.8173113	134.05	Fri Dec 30 11:09:08 2016
-64.9986725	-10.8173275	134.20	Fri Dec 30 11:09:18 2016
-64.9986649	-10.8173447	134.23	Fri Dec 30 11:09:28 2016
-64.9986801	-10.8173075	134.50	Fri Dec 30 11:09:38 2016
-64.9986572	-10.8172255	134.79	Fri Dec 30 11:09:48 2016
-64.9986877	-10.8171978	135.78	Fri Dec 30 11:09:58 2016
-64.9987564	-10.8172331	136.14	Fri Dec 30 11:10:08 2016
-64.9987717	-10.8172760	135.80	Fri Dec 30 11:10:18 2016
-64.9987793	-10.8173027	135.81	Fri Dec 30 11:10:28 2016
-64.9987717	-10.8172960	135.82	Fri Dec 30 11:10:38 2016
-64.9987183	-10.8172789	135.89	Fri Dec 30 11:10:48 2016
-64.9986572	-10.8172960	135.90	Fri Dec 30 11:10:58 2016
-64.9986420	-10.8173075	135.89	Fri Dec 30 11:11:08 2016
-64.9986343	-10.8173084	135.89	Fri Dec 30 11:11:18 2016
-64.9986267	-10.8172989	135.98	Fri Dec 30 11:11:28 2016
-64.9986343	-10.8173094	136.00	Fri Dec 30 11:11:38 2016
-64.9987106	-10.8172474	136.17	Fri Dec 30 11:11:48 2016
-64.9987183	-10.8172770	135.70	Fri Dec 30 11:11:58 2016
-64.9987259	-10.8172369	136.19	Fri Dec 30 11:12:08 2016
-64.9986954	-10.8172503	136.23	Fri Dec 30 11:12:18 2016
-64.9987030	-10.8172388	136.27	Fri Dec 30 11:12:28 2016
-64.9986954	-10.8172083	136.03	Fri Dec 30 11:12:38 2016
-64.9986877	-10.8171949	136.03	Fri Dec 30 11:12:48 2016
-64.9987411	-10.8171387	136.66	Fri Dec 30 11:12:58 2016
-64.9987411	-10.8171310	136.67	Fri Dec 30 11:13:08 2016
-64.9986877	-10.8171329	137.16	Fri Dec 30 11:13:18 2016
-64.9986954	-10.8171864	137.20	Fri Dec 30 11:13:28 2016
-64.9987030	-10.8172178	137.10	Fri Dec 30 11:13:38 2016
-64.9987030	-10.8172102	136.73	Fri Dec 30 11:13:48 2016
-64.9987335	-10.8172388	137.16	Fri Dec 30 11:13:58 2016
-64.9987259	-10.8172264	137.29	Fri Dec 30 11:14:08 2016
-64.9987335	-10.8172531	136.89	Fri Dec 30 11:14:18 2016
-64.9987335	-10.8172455	136.93	Fri Dec 30 11:14:28 2016
-64.9986496	-10.8172493	138.02	Fri Dec 30 11:14:38 2016
-64.9985962	-10.8172445	138.86	Fri Dec 30 11:14:48 2016
-64.9986267	-10.8172312	139.75	Fri Dec 30 11:14:58 2016
-64.9986649	-10.8172197	139.13	Fri Dec 30 11:15:08 2016
-64.9987030	-10.8172417	140.61	Fri Dec 30 11:15:18 2016
-64.9986877	-10.8172503	142.47	Fri Dec 30 11:15:28 2016
-64.9986725	-10.8172607	143.36	Fri Dec 30 11:15:38 2016
-64.9986649	-10.8172827	143.07	Fri Dec 30 11:15:48 2016
-64.9986496	-10.8172770	142.98	Fri Dec 30 11:15:58 2016
-64.9986267	-10.8173065	142.33	Fri Dec 30 11:16:08 2016
-64.9986267	-10.8173084	142.73	Fri Dec 30 11:16:18 2016
-64.9986343	-10.8173084	142.77	Fri Dec 30 11:16:28 2016
-64.9986496	-10.8173141	142.89	Fri Dec 30 11:16:38 2016
-64.9986954	-10.8173170	140.05	Fri Dec 30 11:16:48 2016
-64.9986954	-10.8173094	140.16	Fri Dec 30 11:16:58 2016
-64.9986572	-10.8173275	141.16	Fri Dec 30 11:17:08 2016
-64.9986801	-10.8173265	142.43	Fri Dec 30 11:17:18 2016
-64.9986649	-10.8173265	142.44	Fri Dec 30 11:17:28 2016
-64.9986649	-10.8173227	143.16	Fri Dec 30 11:17:38 2016
-64.9986877	-10.8173265	143.63	Fri Dec 30 11:17:48 2016
-64.9986801	-10.8173361	143.68	Fri Dec 30 11:17:58 2016
-64.9987030	-10.8173628	145.02	Fri Dec 30 11:18:08 2016
-64.9986877	-10.8173666	145.10	Fri Dec 30 11:18:18 2016
-64.9986725	-10.8173409	145.23	Fri Dec 30 11:18:28 2016
-64.9986877	-10.8173647	145.96	Fri Dec 30 11:18:38 2016
-64.9987106	-10.8173685	145.98	Fri Dec 30 11:18:48 2016
-64.9986954	-10.8173485	145.82	Fri Dec 30 11:18:58 2016
-64.9985352	-10.8172922	146.75	Fri Dec 30 11:19:08 2016
-64.9985504	-10.8172798	146.92	Fri Dec 30 11:19:18 2016
-64.9985886	-10.8173227	147.41	Fri Dec 30 11:19:28 2016
-64.9986038	-10.8173103	147.77	Fri Dec 30 11:19:38 2016
-64.9985886	-10.8173294	148.68	Fri Dec 30 11:19:48 2016
-64.9985428	-10.8173428	149.79	Fri Dec 30 11:19:58 2016
-64.9984818	-10.8173494	150.19	Fri Dec 30 11:20:08 2016
-64.9984741	-10.8173571	150.24	Fri Dec 30 11:20:18 2016
-64.9984970	-10.8173990	150.41	Fri Dec 30 11:20:28 2016
-64.9984894	-10.8173895	150.55	Fri Dec 30 11:20:38 2016
-64.9984818	-10.8174047	150.54	Fri Dec 30 11:20:48 2016
-64.9984665	-10.8174076	150.50	Fri Dec 30 11:20:58 2016
-64.9984741	-10.8173904	150.30	Fri Dec 30 11:21:08 2016
-64.9984818	-10.8173914	150.22	Fri Dec 30 11:21:18 2016
-64.9984894	-10.8174086	150.30	Fri Dec 30 11:21:28 2016
-64.9985046	-10.8173923	151.31	Fri Dec 30 11:21:38 2016
-64.9984665	-10.8173532	151.72	Fri Dec 30 11:21:48 2016
-64.9984131	-10.8172770	153.33	Fri Dec 30 11:21:58 2016
-64.9983597	-10.8172474	154.09	Fri Dec 30 11:22:08 2016
-64.9983826	-10.8172407	154.52	Fri Dec 30 11:22:18 2016
-64.9983597	-10.8172426	155.05	Fri Dec 30 11:22:28 2016
-64.9983139	-10.8172131	154.43	Fri Dec 30 11:22:38 2016
-64.9982224	-10.8172379	153.82	Fri Dec 30 11:22:48 2016
-64.9981461	-10.8172245	153.36	Fri Dec 30 11:22:58 2016
-64.9980774	-10.8172064	153.34	Fri Dec 30 11:23:08 2016
-64.9980316	-10.8171778	153.59	Fri Dec 30 11:23:18 2016
-64.9979706	-10.8171482	153.09	Fri Dec 30 11:23:28 2016
-64.9978943	-10.8171329	152.58	Fri Dec 30 11:23:38 2016
-64.9977875	-10.8171244	152.80	Fri Dec 30 11:23:48 2016
-64.9977036	-10.8170805	153.02	Fri Dec 30 11:23:58 2016
-64.9976578	-10.8170633	152.96	Fri Dec 30 11:24:08 2016
-64.9976044	-10.8170729	152.21	Fri Dec 30 11:24:18 2016
-64.9975281	-10.8171101	149.78	Fri Dec 30 11:24:28 2016
-64.9975281	-10.8171272	149.60	Fri Dec 30 11:24:38 2016
-64.9975204	-10.8171320	149.61	Fri Dec 30 11:24:48 2016
-64.9974213	-10.8171358	149.70	Fri Dec 30 11:24:58 2016
-64.9973602	-10.8171511	148.98	Fri Dec 30 11:25:08 2016
-64.9972610	-10.8171787	148.65	Fri Dec 30 11:25:18 2016
-64.9972000	-10.8172064	149.00	Fri Dec 30 11:25:28 2016
-64.9971695	-10.8172579	149.38	Fri Dec 30 11:25:38 2016
-64.9971542	-10.8172770	149.28	Fri Dec 30 11:25:48 2016
-64.9971390	-10.8172626	148.96	Fri Dec 30 11:25:58 2016
-64.9971237	-10.8172503	148.61	Fri Dec 30 11:26:08 2016
-64.9971161	-10.8172531	148.58	Fri Dec 30 11:26:18 2016
-64.9971771	-10.8172865	148.40	Fri Dec 30 11:26:28 2016
-64.9971924	-10.8172894	148.38	Fri Dec 30 11:26:38 2016
-64.9972229	-10.8173370	147.54	Fri Dec 30 11:26:48 2016
-64.9972610	-10.8174162	147.32	Fri Dec 30 11:26:58 2016
-64.9973297	-10.8175106	147.18	Fri Dec 30 11:27:08 2016
-64.9973831	-10.8175859	145.49	Fri Dec 30 11:27:18 2016
-64.9974442	-10.8176260	144.79	Fri Dec 30 11:27:28 2016
-64.9974365	-10.8176889	144.44	Fri Dec 30 11:27:38 2016
-64.9973831	-10.8177528	144.28	Fri Dec 30 11:27:48 2016
-64.9973145	-10.8178387	144.30	Fri Dec 30 11:27:58 2016
-64.9972610	-10.8178854	144.12	Fri Dec 30 11:28:08 2016
-64.9972534	-10.8179359	144.02	Fri Dec 30 11:28:18 2016
-64.9971390	-10.8180037	144.00	Fri Dec 30 11:28:28 2016
-64.9971161	-10.8180647	144.09	Fri Dec 30 11:28:38 2016
-64.9970779	-10.8182316	143.55	Fri Dec 30 11:28:48 2016
-64.9970322	-10.8183432	143.75	Fri Dec 30 11:28:58 2016
-64.9970093	-10.8183641	143.85	Fri Dec 30 11:29:08 2016
-64.9970322	-10.8184223	143.18	Fri Dec 30 11:29:18 2016
-64.9970169	-10.8184376	142.45	Fri Dec 30 11:29:28 2016
-64.9970627	-10.8184690	142.97	Fri Dec 30 11:29:38 2016
-64.9970703	-10.8184795	143.01	Fri Dec 30 11:29:48 2016
-64.9970016	-10.8185768	144.19	Fri Dec 30 11:29:58 2016
-64.9970169	-10.8186560	145.52	Fri Dec 30 11:30:08 2016
-64.9970093	-10.8187399	144.27	Fri Dec 30 11:30:18 2016
-64.9970474	-10.8188181	142.69	Fri Dec 30 11:30:28 2016
-64.9971008	-10.8189068	142.50	Fri Dec 30 11:30:38 2016
-64.9971848	-10.8189602	142.35	Fri Dec 30 11:30:48 2016
-64.9972076	-10.8190012	143.33	Fri Dec 30 11:30:58 2016
-64.9972305	-10.8190622	144.39	Fri Dec 30 11:31:08 2016
-64.9972000	-10.8191423	144.81	Fri Dec 30 11:31:18 2016
-64.9972076	-10.8192663	144.96	Fri Dec 30 11:31:28 2016
-64.9971924	-10.8193541	144.50	Fri Dec 30 11:31:38 2016
-64.9971848	-10.8194456	143.18	Fri Dec 30 11:31:48 2016
-64.9972153	-10.8195486	142.61	Fri Dec 30 11:31:58 2016
-64.9972076	-10.8196039	142.62	Fri Dec 30 11:32:08 2016
-64.9972153	-10.8196421	142.60	Fri Dec 30 11:32:18 2016
-64.9972305	-10.8197308	142.19	Fri Dec 30 11:32:28 2016
-64.9972000	-10.8197880	141.22	Fri Dec 30 11:32:38 2016
-64.9971695	-10.8198938	140.23	Fri Dec 30 11:32:48 2016
-64.9971237	-10.8199663	140.16	Fri Dec 30 11:32:58 2016
-64.9971313	-10.8200388	140.29	Fri Dec 30 11:33:08 2016
-64.9971161	-10.8201036	140.62	Fri Dec 30 11:33:18 2016
-64.9971619	-10.8201847	140.67	Fri Dec 30 11:33:28 2016
-64.9971313	-10.8202581	141.01	Fri Dec 30 11:33:38 2016
-64.9971237	-10.8202877	141.43	Fri Dec 30 11:33:48 2016
-64.9971237	-10.8203030	141.45	Fri Dec 30 11:33:58 2016
-64.9971085	-10.8203964	141.32	Fri Dec 30 11:34:08 2016
-64.9970551	-10.8205109	141.48	Fri Dec 30 11:34:18 2016
-64.9971008	-10.8205862	140.74	Fri Dec 30 11:34:28 2016
-64.9971237	-10.8206806	140.37	Fri Dec 30 11:34:38 2016
-64.9972076	-10.8207197	140.36	Fri Dec 30 11:34:48 2016
-64.9972534	-10.8207331	140.27	Fri Dec 30 11:34:58 2016
-64.9972687	-10.8207245	140.22	Fri Dec 30 11:35:08 2016
-64.9973221	-10.8207245	140.16	Fri Dec 30 11:35:18 2016
-64.9974213	-10.8207150	139.34	Fri Dec 30 11:35:28 2016
-64.9975510	-10.8206625	139.23	Fri Dec 30 11:35:38 2016
-64.9975967	-10.8206749	138.98	Fri Dec 30 11:35:48 2016
-64.9976959	-10.8207417	138.02	Fri Dec 30 11:35:58 2016
-64.9977036	-10.8207512	137.96	Fri Dec 30 11:36:08 2016
-64.9978027	-10.8207970	136.57	Fri Dec 30 11:36:18 2016
-64.9979248	-10.8208494	134.12	Fri Dec 30 11:36:28 2016
-64.9979248	-10.8208542	134.23	Fri Dec 30 11:36:38 2016
-64.9979248	-10.8208570	134.23	Fri Dec 30 11:36:48 2016
-64.9979248	-10.8208456	134.23	Fri Dec 30 11:36:58 2016
-64.9979095	-10.8208017	134.32	Fri Dec 30 11:37:08 2016
-64.9979172	-10.8208303	134.30	Fri Dec 30 11:37:18 2016
-64.9979248	-10.8208265	134.32	Fri Dec 30 11:37:28 2016
-64.9979172	-10.8208113	134.26	Fri Dec 30 11:37:38 2016
-64.9979401	-10.8208065	134.22	Fri Dec 30 11:37:48 2016
-64.9980087	-10.8208332	133.91	Fri Dec 30 11:37:58 2016
-64.9980011	-10.8208132	133.59	Fri Dec 30 11:38:08 2016
-64.9980011	-10.8207979	133.21	Fri Dec 30 11:38:18 2016
-64.9980392	-10.8207932	134.35	Fri Dec 30 11:38:28 2016
-64.9980240	-10.8208418	136.50	Fri Dec 30 11:38:38 2016
-64.9979935	-10.8208952	137.32	Fri Dec 30 11:38:48 2016
-64.9980087	-10.8208857	137.87	Fri Dec 30 11:38:58 2016
-64.9980087	-10.8209028	137.89	Fri Dec 30 11:39:08 2016
-64.9979782	-10.8209963	137.80	Fri Dec 30 11:39:18 2016
-64.9979477	-10.8210630	138.45	Fri Dec 30 11:39:28 2016
-64.9979019	-10.8211412	138.57	Fri Dec 30 11:39:38 2016
-64.9979172	-10.8211908	140.34	Fri Dec 30 11:39:48 2016
-64.9978943	-10.8212013	140.61	Fri Dec 30 11:39:58 2016
-64.9978180	-10.8211842	141.08	Fri Dec 30 11:40:08 2016
-64.9977417	-10.8211937	140.85	Fri Dec 30 11:40:18 2016
-64.9976959	-10.8212032	141.38	Fri Dec 30 11:40:28 2016
-64.9976501	-10.8212252	141.55	Fri Dec 30 11:40:38 2016
-64.9976120	-10.8212252	141.49	Fri Dec 30 11:40:48 2016
-64.9975433	-10.8211775	141.75	Fri Dec 30 11:40:58 2016
-64.9975204	-10.8211584	141.78	Fri Dec 30 11:41:08 2016
-64.9974518	-10.8211784	141.73	Fri Dec 30 11:41:18 2016
-64.9973984	-10.8212080	141.70	Fri Dec 30 11:41:28 2016
-64.9972916	-10.8211927	141.98	Fri Dec 30 11:41:38 2016
-64.9972610	-10.8211746	142.23	Fri Dec 30 11:41:48 2016
-64.9972076	-10.8211489	142.38	Fri Dec 30 11:41:58 2016
-64.9971542	-10.8211088	142.31	Fri Dec 30 11:42:08 2016
-64.9971542	-10.8210974	142.38	Fri Dec 30 11:42:18 2016
-64.9971313	-10.8211241	142.32	Fri Dec 30 11:42:28 2016
-64.9970856	-10.8211412	142.35	Fri Dec 30 11:42:38 2016
-64.9970398	-10.8211241	143.39	Fri Dec 30 11:42:48 2016
-64.9969711	-10.8211374	143.50	Fri Dec 30 11:42:58 2016
-64.9969177	-10.8211346	143.15	Fri Dec 30 11:43:08 2016
-64.9968948	-10.8211193	144.24	Fri Dec 30 11:43:18 2016
-64.9968872	-10.8211279	144.20	Fri Dec 30 11:43:28 2016
-64.9968719	-10.8211365	144.13	Fri Dec 30 11:43:38 2016
-64.9968643	-10.8211546	144.17	Fri Dec 30 11:43:48 2016
-64.9968567	-10.8211565	144.18	Fri Dec 30 11:43:58 2016
-64.9968491	-10.8211689	144.48	Fri Dec 30 11:44:08 2016
-64.9968567	-10.8211870	144.84	Fri Dec 30 11:44:18 2016
-64.9968414	-10.8212013	146.68	Fri Dec 30 11:44:28 2016
-64.9967957	-10.8212404	146.59	Fri Dec 30 11:44:38 2016
-64.9967651	-10.8212433	146.82	Fri Dec 30 11:44:48 2016
-64.9967117	-10.8212433	145.88	Fri Dec 30 11:44:58 2016
-64.9966736	-10.8212214	145.50	Fri Dec 30 11:45:08 2016
-64.9966202	-10.8212414	144.89	Fri Dec 30 11:45:18 2016
-64.9965973	-10.8212757	143.82	Fri Dec 30 11:45:28 2016
-64.9965973	-10.8212843	143.63	Fri Dec 30 11:45:38 2016
-64.9965744	-10.8212652	143.79	Fri Dec 30 11:45:48 2016
-64.9965668	-10.8212385	144.47	Fri Dec 30 11:45:58 2016
-64.9965515	-10.8212214	144.57	Fri Dec 30 11:46:08 2016
-64.9965286	-10.8211765	145.00	Fri Dec 30 11:46:18 2016
-64.9965057	-10.8211508	145.13	Fri Dec 30 11:46:28 2016
-64.9964676	-10.8211069	144.96	Fri Dec 30 11:46:38 2016
-64.9964600	-10.8210926	144.93	Fri Dec 30 11:46:48 2016
-64.9964447	-10.8210583	145.08	Fri Dec 30 11:46:58 2016
-64.9964371	-10.8210516	145.05	Fri Dec 30 11:47:08 2016
-64.9964294	-10.8210306	145.11	Fri Dec 30 11:47:18 2016
-64.9964066	-10.8210058	145.27	Fri Dec 30 11:47:28 2016
-64.9963989	-10.8209620	145.43	Fri Dec 30 11:47:38 2016
-64.9963913	-10.8209314	145.75	Fri Dec 30 11:47:48 2016
-64.9963913	-10.8209095	145.80	Fri Dec 30 11:47:58 2016
-64.9963303	-10.8208208	146.35	Fri Dec 30 11:48:08 2016
-64.9962082	-10.8207569	147.13	Fri Dec 30 11:48:18 2016
-64.9961700	-10.8207340	147.59	Fri Dec 30 11:48:28 2016
-64.9961395	-10.8207130	147.70	Fri Dec 30 11:48:38 2016
-64.9961472	-10.8206863	147.89	Fri Dec 30 11:48:48 2016
-64.9961472	-10.8206844	148.56	Fri Dec 30 11:48:58 2016
-64.9961014	-10.8206768	148.48	Fri Dec 30 11:49:08 2016
-64.9960098	-10.8206711	149.04	Fri Dec 30 11:49:18 2016
-64.9959793	-10.8206873	150.19	Fri Dec 30 11:49:28 2016
-64.9959793	-10.8206739	150.27	Fri Dec 30 11:49:38 2016
-64.9959030	-10.8206186	149.18	Fri Dec 30 11:49:48 2016
-64.9958496	-10.8206005	148.34	Fri Dec 30 11:49:58 2016
-64.9958115	-10.8205948	148.18	Fri Dec 30 11:50:08 2016
-64.9958191	-10.8205881	148.16	Fri Dec 30 11:50:18 2016
-64.9958267	-10.8205881	148.15	Fri Dec 30 11:50:28 2016
-64.9958191	-10.8205748	148.14	Fri Dec 30 11:50:38 2016
-64.9958267	-10.8205643	148.11	Fri Dec 30 11:50:48 2016
-64.9958420	-10.8205538	147.64	Fri Dec 30 11:50:58 2016
-64.9958344	-10.8205290	147.77	Fri Dec 30 11:51:08 2016
-64.9958344	-10.8205175	147.96	Fri Dec 30 11:51:18 2016
-64.9958191	-10.8205032	147.96	Fri Dec 30 11:51:28 2016
-64.9958191	-10.8204670	147.77	Fri Dec 30 11:51:38 2016
-64.9957962	-10.8204298	147.86	Fri Dec 30 11:51:48 2016
-64.9958420	-10.8204117	147.04	Fri Dec 30 11:51:58 2016
-64.9958649	-10.8203878	146.82	Fri Dec 30 11:52:08 2016
-64.9958344	-10.8203678	146.94	Fri Dec 30 11:52:18 2016
-64.9958191	-10.8203411	146.90	Fri Dec 30 11:52:28 2016
-64.9958191	-10.8203106	146.95	Fri Dec 30 11:52:38 2016
-64.9958420	-10.8202267	147.14	Fri Dec 30 11:52:48 2016
-64.9958267	-10.8201427	147.65	Fri Dec 30 11:52:58 2016
-64.9958725	-10.8200722	146.55	Fri Dec 30 11:53:08 2016
-64.9959183	-10.8200331	146.43	Fri Dec 30 11:53:18 2016
-64.9959183	-10.8199511	146.74	Fri Dec 30 11:53:28 2016
-64.9959259	-10.8199196	146.11	Fri Dec 30 11:53:38 2016
-64.9959641	-10.8199005	145.81	Fri Dec 30 11:53:48 2016
-64.9959564	-10.8198471	146.29	Fri Dec 30 11:53:58 2016
-64.9959641	-10.8197775	145.81	Fri Dec 30 11:54:08 2016
-64.9960022	-10.8196783	146.04	Fri Dec 30 11:54:18 2016
-64.9960175	-10.8196192	145.88	Fri Dec 30 11:54:28 2016
-64.9960098	-10.8195810	145.77	Fri Dec 30 11:54:38 2016
-64.9960175	-10.8195667	145.85	Fri Dec 30 11:54:48 2016
-64.9959564	-10.8195152	146.89	Fri Dec 30 11:54:58 2016
-64.9959412	-10.8194923	147.88	Fri Dec 30 11:55:08 2016
-64.9959488	-10.8194885	147.94	Fri Dec 30 11:55:18 2016
-64.9959488	-10.8194818	148.00	Fri Dec 30 11:55:28 2016
-64.9959412	-10.8194742	147.98	Fri Dec 30 11:55:38 2016
-64.9959106	-10.8194199	148.03	Fri Dec 30 11:55:48 2016
-64.9959183	-10.8194256	148.01	Fri Dec 30 11:55:58 2016
-64.9959106	-10.8194323	147.99	Fri Dec 30 11:56:08 2016
-64.9958649	-10.8194313	148.16	Fri Dec 30 11:56:18 2016
-64.9958420	-10.8194208	148.11	Fri Dec 30 11:56:28 2016
-64.9957504	-10.8193913	147.95	Fri Dec 30 11:56:38 2016
-64.9957199	-10.8193970	147.95	Fri Dec 30 11:56:48 2016
-64.9956970	-10.8193789	148.01	Fri Dec 30 11:56:58 2016
-64.9956512	-10.8193398	147.74	Fri Dec 30 11:57:08 2016
-64.9955826	-10.8193054	146.34	Fri Dec 30 11:57:18 2016
-64.9955521	-10.8192968	146.16	Fri Dec 30 11:57:28 2016
-64.9954529	-10.8192663	146.93	Fri Dec 30 11:57:38 2016
-64.9954147	-10.8192225	145.23	Fri Dec 30 11:57:48 2016
-64.9954071	-10.8192129	145.01	Fri Dec 30 11:57:58 2016
-64.9954071	-10.8192167	145.06	Fri Dec 30 11:58:08 2016
-64.9954376	-10.8192053	145.66	Fri Dec 30 11:58:18 2016
-64.9954224	-10.8191938	146.18	Fri Dec 30 11:58:28 2016
-64.9953995	-10.8191204	147.32	Fri Dec 30 11:58:38 2016
-64.9953384	-10.8190756	148.39	Fri Dec 30 11:58:48 2016
-64.9953690	-10.8190899	150.36	Fri Dec 30 11:58:58 2016
-64.9953690	-10.8190975	150.48	Fri Dec 30 11:59:08 2016
-64.9953308	-10.8190584	152.08	Fri Dec 30 11:59:18 2016
-64.9953232	-10.8190231	152.73	Fri Dec 30 11:59:28 2016
-64.9952850	-10.8189240	154.25	Fri Dec 30 11:59:38 2016
-64.9952927	-10.8188858	154.93	Fri Dec 30 11:59:48 2016
-64.9953232	-10.8188581	154.71	Fri Dec 30 11:59:58 2016
-64.9953537	-10.8188753	154.27	Fri Dec 30 12:00:08 2016
-64.9953690	-10.8188534	154.46	Fri Dec 30 12:00:18 2016
-64.9954071	-10.8188400	154.20	Fri Dec 30 12:00:28 2016
-64.9953995	-10.8188486	154.40	Fri Dec 30 12:00:38 2016
-64.9954453	-10.8188591	154.68	Fri Dec 30 12:00:48 2016
-64.9954681	-10.8188467	154.70	Fri Dec 30 12:00:58 2016
-64.9954758	-10.8187752	153.73	Fri Dec 30 12:01:08 2016
-64.9954758	-10.8187485	153.43	Fri Dec 30 12:01:18 2016
-64.9954758	-10.8187389	153.63	Fri Dec 30 12:01:28 2016
-64.9955292	-10.8186932	153.43	Fri Dec 30 12:01:38 2016
-64.9955902	-10.8186922	153.93	Fri Dec 30 12:01:48 2016
-64.9956207	-10.8186588	154.53	Fri Dec 30 12:01:58 2016
-64.9956894	-10.8186235	154.90	Fri Dec 30 12:02:08 2016
-64.9956894	-10.8186045	155.42	Fri Dec 30 12:02:18 2016
-64.9956665	-10.8185873	155.39	Fri Dec 30 12:02:28 2016
-64.9956741	-10.8185682	155.50	Fri Dec 30 12:02:38 2016
-64.9957275	-10.8185349	155.87	Fri Dec 30 12:02:48 2016
-64.9957581	-10.8185015	156.95	Fri Dec 30 12:02:58 2016
-64.9957657	-10.8184528	158.19	Fri Dec 30 12:03:08 2016
-64.9957657	-10.8184175	158.13	Fri Dec 30 12:03:18 2016
-64.9957504	-10.8183546	157.34	Fri Dec 30 12:03:28 2016
-64.9957352	-10.8183308	156.41	Fri Dec 30 12:03:38 2016
-64.9956741	-10.8183212	155.64	Fri Dec 30 12:03:48 2016
-64.9956207	-10.8182869	156.35	Fri Dec 30 12:03:58 2016
-64.9955521	-10.8182316	156.92	Fri Dec 30 12:04:08 2016
-64.9955139	-10.8181858	156.92	Fri Dec 30 12:04:18 2016
-64.9955063	-10.8181763	155.72	Fri Dec 30 12:04:28 2016
-64.9955063	-10.8181715	155.73	Fri Dec 30 12:04:38 2016
-64.9955063	-10.8181467	155.57	Fri Dec 30 12:04:48 2016
-64.9954987	-10.8181381	155.60	Fri Dec 30 12:04:58 2016
-64.9955368	-10.8181324	155.66	Fri Dec 30 12:05:08 2016
-64.9955063	-10.8181295	156.22	Fri Dec 30 12:05:18 2016
-64.9954987	-10.8181229	156.21	Fri Dec 30 12:05:28 2016
-64.9954071	-10.8180704	156.69	Fri Dec 30 12:05:38 2016
-64.9953537	-10.8180580	156.98	Fri Dec 30 12:05:48 2016
-64.9953003	-10.8180609	154.73	Fri Dec 30 12:05:58 2016
-64.9953156	-10.8180485	154.67	Fri Dec 30 12:06:08 2016
-64.9953308	-10.8180094	154.54	Fri Dec 30 12:06:18 2016
-64.9953156	-10.8179884	154.59	Fri Dec 30 12:06:28 2016
-64.9953156	-10.8179684	154.02	Fri Dec 30 12:06:38 2016
-64.9952927	-10.8179617	153.29	Fri Dec 30 12:06:48 2016
-64.9952393	-10.8179159	152.34	Fri Dec 30 12:06:58 2016
-64.9952240	-10.8178816	152.89	Fri Dec 30 12:07:08 2016
-64.9952164	-10.8178577	153.16	Fri Dec 30 12:07:18 2016
-64.9951935	-10.8178434	153.25	Fri Dec 30 12:07:28 2016
-64.9951477	-10.8178177	152.92	Fri Dec 30 12:07:38 2016
-64.9951172	-10.8177385	152.45	Fri Dec 30 12:07:48 2016
-64.9951096	-10.8176708	152.04	Fri Dec 30 12:07:58 2016
-64.9950714	-10.8176069	151.73	Fri Dec 30 12:08:08 2016
-64.9950409	-10.8175573	152.10	Fri Dec 30 12:08:18 2016
-64.9950790	-10.8175125	153.11	Fri Dec 30 12:08:28 2016
-64.9950256	-10.8174801	153.36	Fri Dec 30 12:08:38 2016
-64.9950104	-10.8174267	152.68	Fri Dec 30 12:08:48 2016
-64.9949799	-10.8173838	152.25	Fri Dec 30 12:08:58 2016
-64.9949799	-10.8173542	152.49	Fri Dec 30 12:09:08 2016
-64.9949951	-10.8173323	152.52	Fri Dec 30 12:09:18 2016
-64.9950638	-10.8173389	153.06	Fri Dec 30 12:09:28 2016
-64.9951096	-10.8173761	152.59	Fri Dec 30 12:09:38 2016
-64.9950867	-10.8174009	151.50	Fri Dec 30 12:09:48 2016
-64.9950867	-10.8174038	151.46	Fri Dec 30 12:09:58 2016
-64.9950867	-10.8174114	151.46	Fri Dec 30 12:10:08 2016
-64.9951477	-10.8174772	151.04	Fri Dec 30 12:10:18 2016
-64.9951630	-10.8174829	151.01	Fri Dec 30 12:10:28 2016
-64.9951553	-10.8174725	151.11	Fri Dec 30 12:10:38 2016
-64.9951630	-10.8174372	150.51	Fri Dec 30 12:10:48 2016
-64.9951553	-10.8174257	150.61	Fri Dec 30 12:10:58 2016
-64.9950943	-10.8174381	150.98	Fri Dec 30 12:11:08 2016
-64.9950638	-10.8174191	150.87	Fri Dec 30 12:11:18 2016
-64.9949951	-10.8173857	151.45	Fri Dec 30 12:11:28 2016
-64.9950104	-10.8173838	151.90	Fri Dec 30 12:11:38 2016
-64.9950790	-10.8174391	152.11	Fri Dec 30 12:11:48 2016
-64.9950562	-10.8174086	152.49	Fri Dec 30 12:11:58 2016
-64.9950256	-10.8173943	152.29	Fri Dec 30 12:12:08 2016
-64.9949951	-10.8173923	152.18	Fri Dec 30 12:12:18 2016
-64.9950180	-10.8173943	150.66	Fri Dec 30 12:12:28 2016
-64.9950180	-10.8173800	150.83	Fri Dec 30 12:12:38 2016
-64.9950333	-10.8173742	150.87	Fri Dec 30 12:12:48 2016
-64.9950333	-10.8174028	150.91	Fri Dec 30 12:12:58 2016
-64.9950256	-10.8174019	150.84	Fri Dec 30 12:13:08 2016
-64.9950638	-10.8173933	151.84	Fri Dec 30 12:13:18 2016
-64.9951019	-10.8173943	152.44	Fri Dec 30 12:13:28 2016
-64.9950790	-10.8173647	151.82	Fri Dec 30 12:13:38 2016
-64.9950333	-10.8172913	152.24	Fri Dec 30 12:13:48 2016
-64.9950027	-10.8172913	152.46	Fri Dec 30 12:13:58 2016
-64.9950867	-10.8173132	152.62	Fri Dec 30 12:14:08 2016
-64.9950943	-10.8172693	153.14	Fri Dec 30 12:14:18 2016
-64.9950638	-10.8172569	153.00	Fri Dec 30 12:14:28 2016
-64.9950867	-10.8173304	152.95	Fri Dec 30 12:14:38 2016
-64.9950409	-10.8173437	152.74	Fri Dec 30 12:14:48 2016
-64.9949951	-10.8173218	152.93	Fri Dec 30 12:14:58 2016
-64.9949799	-10.8173084	153.60	Fri Dec 30 12:15:08 2016
-64.9949799	-10.8173218	153.96	Fri Dec 30 12:15:18 2016
-64.9949951	-10.8173218	154.00	Fri Dec 30 12:15:28 2016
-64.9949722	-10.8172970	154.16	Fri Dec 30 12:15:38 2016
-64.9949570	-10.8172970	154.18	Fri Dec 30 12:15:48 2016
-64.9949875	-10.8172941	154.38	Fri Dec 30 12:15:58 2016
-64.9949722	-10.8172569	154.62	Fri Dec 30 12:16:08 2016
-64.9949722	-10.8172646	154.64	Fri Dec 30 12:16:18 2016
-64.9949722	-10.8172884	153.99	Fri Dec 30 12:16:28 2016
-64.9949493	-10.8172932	154.13	Fri Dec 30 12:16:38 2016
-64.9949036	-10.8173113	153.71	Fri Dec 30 12:16:48 2016
-64.9949265	-10.8173304	154.27	Fri Dec 30 12:16:58 2016
-64.9949265	-10.8173971	154.20	Fri Dec 30 12:17:08 2016
-64.9949875	-10.8173790	154.56	Fri Dec 30 12:17:18 2016
-64.9949646	-10.8173714	154.72	Fri Dec 30 12:17:28 2016
-64.9949341	-10.8173847	154.63	Fri Dec 30 12:17:38 2016
-64.9949570	-10.8173561	154.71	Fri Dec 30 12:17:48 2016
-64.9949188	-10.8173666	154.41	Fri Dec 30 12:17:58 2016
-64.9949570	-10.8173990	154.51	Fri Dec 30 12:18:08 2016
-64.9949875	-10.8174477	154.27	Fri Dec 30 12:18:18 2016
-64.9949646	-10.8174944	155.11	Fri Dec 30 12:18:28 2016
-64.9949265	-10.8174400	155.44	Fri Dec 30 12:18:38 2016
-64.9949112	-10.8174171	156.01	Fri Dec 30 12:18:48 2016
-64.9948959	-10.8174133	156.04	Fri Dec 30 12:18:58 2016
-64.9948883	-10.8174515	155.93	Fri Dec 30 12:19:08 2016
-64.9949341	-10.8174582	155.72	Fri Dec 30 12:19:18 2016
-64.9948883	-10.8174582	154.11	Fri Dec 30 12:19:28 2016
-64.9948807	-10.8174706	151.79	Fri Dec 30 12:19:38 2016
-64.9948883	-10.8174582	151.79	Fri Dec 30 12:19:48 2016
-64.9948883	-10.8174601	151.68	Fri Dec 30 12:19:58 2016
-64.9949036	-10.8174868	151.74	Fri Dec 30 12:20:08 2016
-64.9948654	-10.8175344	151.14	Fri Dec 30 12:20:18 2016
-64.9948730	-10.8175039	151.62	Fri Dec 30 12:20:28 2016
-64.9949112	-10.8174591	151.84	Fri Dec 30 12:20:38 2016
-64.9949417	-10.8174410	152.18	Fri Dec 30 12:20:48 2016
-64.9949417	-10.8174620	151.34	Fri Dec 30 12:20:58 2016
-64.9949417	-10.8174582	149.87	Fri Dec 30 12:21:08 2016
-64.9949341	-10.8174658	149.82	Fri Dec 30 12:21:18 2016
-64.9949036	-10.8174887	150.29	Fri Dec 30 12:21:28 2016
-64.9949951	-10.8174906	150.71	Fri Dec 30 12:21:38 2016
-64.9950256	-10.8174953	150.94	Fri Dec 30 12:21:48 2016
-64.9950485	-10.8174753	151.31	Fri Dec 30 12:21:58 2016
-64.9950714	-10.8174601	151.61	Fri Dec 30 12:22:08 2016
-64.9950409	-10.8175001	151.13	Fri Dec 30 12:22:18 2016
-64.9950714	-10.8175287	151.08	Fri Dec 30 12:22:28 2016
-64.9951096	-10.8175278	150.59	Fri Dec 30 12:22:38 2016
-64.9951248	-10.8175135	150.06	Fri Dec 30 12:22:48 2016
-64.9950790	-10.8174467	149.43	Fri Dec 30 12:22:58 2016
-64.9950638	-10.8174162	149.75	Fri Dec 30 12:23:08 2016
-64.9950867	-10.8174992	149.41	Fri Dec 30 12:23:18 2016
-64.9950943	-10.8174515	149.38	Fri Dec 30 12:23:28 2016
-64.9950180	-10.8174152	149.56	Fri Dec 30 12:23:38 2016
-64.9949265	-10.8174381	149.84	Fri Dec 30 12:23:48 2016
-64.9949265	-10.8174524	150.10	Fri Dec 30 12:23:58 2016
-64.9949265	-10.8174314	150.37	Fri Dec 30 12:24:08 2016
-64.9949265	-10.8174191	150.37	Fri Dec 30 12:24:18 2016
-64.9949036	-10.8173990	150.52	Fri Dec 30 12:24:28 2016
-64.9949722	-10.8174820	151.55	Fri Dec 30 12:24:38 2016
-64.9950714	-10.8175468	151.92	Fri Dec 30 12:24:48 2016
-64.9950180	-10.8175030	151.70	Fri Dec 30 12:24:58 2016
-64.9949570	-10.8175001	150.95	Fri Dec 30 12:25:08 2016
-64.9949799	-10.8174706	151.17	Fri Dec 30 12:25:18 2016
-64.9949646	-10.8174906	150.39	Fri Dec 30 12:25:28 2016
-64.9949570	-10.8174839	151.39	Fri Dec 30 12:25:38 2016
-64.9951096	-10.8174343	154.65	Fri Dec 30 12:25:48 2016
-64.9951172	-10.8174229	154.83	Fri Dec 30 12:25:58 2016
-64.9951172	-10.8174086	154.45	Fri Dec 30 12:26:08 2016
-64.9951172	-10.8174000	154.59	Fri Dec 30 12:26:18 2016
-64.9950943	-10.8174152	154.36	Fri Dec 30 12:26:28 2016
-64.9950790	-10.8173637	154.23	Fri Dec 30 12:26:38 2016
-64.9949722	-10.8173609	154.71	Fri Dec 30 12:26:48 2016
-64.9949036	-10.8173771	156.13	Fri Dec 30 12:26:58 2016
-64.9949875	-10.8173790	156.60	Fri Dec 30 12:27:08 2016
-64.9950027	-10.8173790	156.43	Fri Dec 30 12:27:18 2016
-64.9949951	-10.8173618	156.00	Fri Dec 30 12:27:28 2016
-64.9949646	-10.8173790	155.32	Fri Dec 30 12:27:38 2016
-64.9949112	-10.8173800	155.06	Fri Dec 30 12:27:48 2016
-64.9949417	-10.8173561	154.99	Fri Dec 30 12:27:58 2016
-64.9948959	-10.8173676	154.74	Fri Dec 30 12:28:08 2016
-64.9947815	-10.8173895	155.17	Fri Dec 30 12:28:18 2016
-64.9947510	-10.8173323	154.57	Fri Dec 30 12:28:28 2016
-64.9946671	-10.8173428	155.24	Fri Dec 30 12:28:38 2016
-64.9946213	-10.8173513	155.88	Fri Dec 30 12:28:48 2016
-64.9945679	-10.8173132	155.66	Fri Dec 30 12:28:58 2016
-64.9945984	-10.8173084	156.03	Fri Dec 30 12:29:08 2016
-64.9945831	-10.8173227	156.02	Fri Dec 30 12:29:18 2016
-64.9945831	-10.8173313	156.04	Fri Dec 30 12:29:28 2016
-64.9945526	-10.8173828	155.25	Fri Dec 30 12:29:38 2016
-64.9945831	-10.8174095	156.52	Fri Dec 30 12:29:48 2016
-64.9945908	-10.8174200	156.96	Fri Dec 30 12:29:58 2016
-64.9945526	-10.8174677	158.19	Fri Dec 30 12:30:08 2016
-64.9945908	-10.8174477	158.33	Fri Dec 30 12:30:18 2016
-64.9945984	-10.8174477	158.38	Fri Dec 30 12:30:28 2016
-64.9945679	-10.8173838	157.86	Fri Dec 30 12:30:38 2016
-64.9945755	-10.8173923	158.00	Fri Dec 30 12:30:48 2016
-64.9945831	-10.8173761	158.96	Fri Dec 30 12:30:58 2016
-64.9945755	-10.8173800	158.99	Fri Dec 30 12:31:08 2016
-64.9945831	-10.8173895	158.77	Fri Dec 30 12:31:18 2016
-64.9946518	-10.8173742	158.96	Fri Dec 30 12:31:28 2016
-64.9946289	-10.8173981	158.62	Fri Dec 30 12:31:38 2016
-64.9945831	-10.8174028	158.73	Fri Dec 30 12:31:48 2016
-64.9945679	-10.8173599	159.52	Fri Dec 30 12:31:58 2016
-64.9945755	-10.8173580	161.26	Fri Dec 30 12:32:08 2016
-64.9945755	-10.8173838	161.43	Fri Dec 30 12:32:18 2016
-64.9945755	-10.8174248	158.42	Fri Dec 30 12:32:28 2016
-64.9945831	-10.8174305	158.30	Fri Dec 30 12:32:38 2016
-64.9945526	-10.8174286	158.23	Fri Dec 30 12:32:48 2016
-64.9945831	-10.8173084	157.03	Fri Dec 30 12:32:58 2016
-64.9945908	-10.8173285	156.79	Fri Dec 30 12:33:08 2016
-64.9946365	-10.8173094	155.65	Fri Dec 30 12:33:18 2016
-64.9945831	-10.8172998	155.32	Fri Dec 30 12:33:28 2016
-64.9945679	-10.8172197	153.88	Fri Dec 30 12:33:38 2016
-64.9945526	-10.8171787	153.53	Fri Dec 30 12:33:48 2016
-64.9946060	-10.8171835	153.50	Fri Dec 30 12:33:58 2016
-64.9946518	-10.8171329	153.56	Fri Dec 30 12:34:08 2016
-64.9947128	-10.8170748	153.49	Fri Dec 30 12:34:18 2016
-64.9947586	-10.8170013	153.81	Fri Dec 30 12:34:28 2016
-64.9947968	-10.8169613	154.03	Fri Dec 30 12:34:38 2016
-64.9948273	-10.8168907	153.77	Fri Dec 30 12:34:48 2016
-64.9948425	-10.8168678	153.72	Fri Dec 30 12:34:58 2016
-64.9948807	-10.8168697	153.20	Fri Dec 30 12:35:08 2016
-64.9948959	-10.8168554	153.17	Fri Dec 30 12:35:18 2016
-64.9949493	-10.8168488	153.40	Fri Dec 30 12:35:28 2016
-64.9950333	-10.8168306	153.71	Fri Dec 30 12:35:38 2016
-64.9950256	-10.8168221	153.57	Fri Dec 30 12:35:48 2016
-64.9950256	-10.8167877	153.62	Fri Dec 30 12:35:58 2016
-64.9950180	-10.8167725	153.44	Fri Dec 30 12:36:08 2016
-64.9950256	-10.8167477	153.29	Fri Dec 30 12:36:18 2016
-64.9950256	-10.8167467	153.30	Fri Dec 30 12:36:28 2016
-64.9949951	-10.8167753	153.19	Fri Dec 30 12:36:38 2016
-64.9950027	-10.8167734	153.22	Fri Dec 30 12:36:48 2016
-64.9950027	-10.8167200	153.37	Fri Dec 30 12:36:58 2016
-64.9949646	-10.8166142	153.06	Fri Dec 30 12:37:08 2016
-64.9949493	-10.8166056	152.89	Fri Dec 30 12:37:18 2016
-64.9949341	-10.8165846	152.85	Fri Dec 30 12:37:28 2016
-64.9949188	-10.8165703	152.88	Fri Dec 30 12:37:38 2016
-64.9948578	-10.8165169	150.66	Fri Dec 30 12:37:48 2016
-64.9947891	-10.8164768	150.71	Fri Dec 30 12:37:58 2016
-64.9947433	-10.8164053	150.59	Fri Dec 30 12:38:08 2016
-64.9947205	-10.8164282	150.46	Fri Dec 30 12:38:18 2016
-64.9947205	-10.8164186	150.52	Fri Dec 30 12:38:28 2016
-64.9947128	-10.8163843	150.44	Fri Dec 30 12:38:38 2016
-64.9946365	-10.8163452	150.32	Fri Dec 30 12:38:48 2016
-64.9946442	-10.8163233	150.68	Fri Dec 30 12:38:58 2016
-64.9946213	-10.8162975	150.68	Fri Dec 30 12:39:08 2016
-64.9945984	-10.8163309	150.91	Fri Dec 30 12:39:18 2016
-64.9946823	-10.8163767	150.93	Fri Dec 30 12:39:28 2016
-64.9947128	-10.8164692	150.67	Fri Dec 30 12:39:38 2016
-64.9947510	-10.8165607	151.01	Fri Dec 30 12:39:48 2016
-64.9947357	-10.8166227	151.06	Fri Dec 30 12:39:58 2016
-64.9947739	-10.8166780	151.45	Fri Dec 30 12:40:08 2016
-64.9947433	-10.8167181	151.85	Fri Dec 30 12:40:18 2016
-64.9947739	-10.8167706	151.84	Fri Dec 30 12:40:28 2016
-64.9948502	-10.8168068	151.86	Fri Dec 30 12:40:38 2016
-64.9948654	-10.8168421	151.11	Fri Dec 30 12:40:48 2016
-64.9949036	-10.8168287	150.69	Fri Dec 30 12:40:58 2016
-64.9949646	-10.8168268	150.19	Fri Dec 30 12:41:08 2016
-64.9950409	-10.8168583	150.21	Fri Dec 30 12:41:18 2016
-64.9950333	-10.8167982	149.30	Fri Dec 30 12:41:28 2016
-64.9950409	-10.8167744	149.05	Fri Dec 30 12:41:38 2016
-64.9949570	-10.8167725	149.13	Fri Dec 30 12:41:48 2016
-64.9949188	-10.8168125	149.23	Fri Dec 30 12:41:58 2016
-64.9949493	-10.8168573	149.76	Fri Dec 30 12:42:08 2016
-64.9949493	-10.8168592	150.40	Fri Dec 30 12:42:18 2016
-64.9949341	-10.8168764	150.94	Fri Dec 30 12:42:28 2016
-64.9948807	-10.8168802	150.63	Fri Dec 30 12:42:38 2016
-64.9948425	-10.8169394	145.64	Fri Dec 30 12:42:48 2016
-64.9948273	-10.8169661	145.90	Fri Dec 30 12:42:58 2016
-64.9947891	-10.8170404	147.06	Fri Dec 30 12:43:08 2016
-64.9947281	-10.8170452	147.23	Fri Dec 30 12:43:18 2016
-64.9946671	-10.8171005	147.16	Fri Dec 30 12:43:28 2016
-64.9946213	-10.8171721	148.00	Fri Dec 30 12:43:38 2016
-64.9946365	-10.8171988	148.82	Fri Dec 30 12:43:48 2016
-64.9946747	-10.8172379	149.29	Fri Dec 30 12:43:58 2016
-64.9946899	-10.8172760	149.71	Fri Dec 30 12:44:08 2016
-64.9947662	-10.8172569	149.80	Fri Dec 30 12:44:18 2016
-64.9948120	-10.8172588	150.05	Fri Dec 30 12:44:28 2016
-64.9948807	-10.8172445	150.04	Fri Dec 30 12:44:38 2016
-64.9949722	-10.8172150	150.45	Fri Dec 30 12:44:48 2016
-64.9950256	-10.8171759	148.96	Fri Dec 30 12:44:58 2016
-64.9949951	-10.8171034	148.61	Fri Dec 30 12:45:08 2016
-64.9949875	-10.8170795	148.18	Fri Dec 30 12:45:18 2016
-64.9950256	-10.8170557	148.82	Fri Dec 30 12:45:28 2016
-64.9950562	-10.8170462	148.57	Fri Dec 30 12:45:38 2016
-64.9950562	-10.8170385	148.57	Fri Dec 30 12:45:48 2016
-64.9950562	-10.8170052	148.79	Fri Dec 30 12:45:58 2016
-64.9950333	-10.8170004	148.88	Fri Dec 30 12:46:08 2016
-64.9950562	-10.8169994	149.14	Fri Dec 30 12:46:18 2016
-64.9950180	-10.8170586	148.91	Fri Dec 30 12:46:28 2016
-64.9950485	-10.8171158	148.95	Fri Dec 30 12:46:38 2016
-64.9950943	-10.8170633	149.05	Fri Dec 30 12:46:48 2016
-64.9950790	-10.8170462	148.80	Fri Dec 30 12:46:58 2016
-64.9950867	-10.8170376	148.77	Fri Dec 30 12:47:08 2016
-64.9950867	-10.8170280	148.75	Fri Dec 30 12:47:18 2016
-64.9950790	-10.8170376	148.76	Fri Dec 30 12:47:28 2016
-64.9950714	-10.8170385	148.80	Fri Dec 30 12:47:38 2016
-64.9950333	-10.8170643	148.42	Fri Dec 30 12:47:48 2016
-64.9950180	-10.8170900	149.29	Fri Dec 30 12:47:58 2016
-64.9950104	-10.8170700	148.15	Fri Dec 30 12:48:08 2016
-64.9950180	-10.8170519	148.12	Fri Dec 30 12:48:18 2016
-64.9950180	-10.8170433	148.01	Fri Dec 30 12:48:28 2016
-64.9950409	-10.8170004	147.91	Fri Dec 30 12:48:38 2016
-64.9950027	-10.8170462	147.25	Fri Dec 30 12:48:48 2016
-64.9950104	-10.8170509	147.62	Fri Dec 30 12:48:58 2016
-64.9950104	-10.8170643	147.74	Fri Dec 30 12:49:08 2016
-64.9950027	-10.8171034	147.31	Fri Dec 30 12:49:18 2016
-64.9949722	-10.8171911	146.52	Fri Dec 30 12:49:28 2016
-64.9949493	-10.8171997	146.45	Fri Dec 30 12:49:38 2016
-64.9950409	-10.8171024	146.62	Fri Dec 30 12:49:48 2016
-64.9950867	-10.8170471	146.93	Fri Dec 30 12:49:58 2016
-64.9950867	-10.8170471	146.41	Fri Dec 30 12:50:08 2016
-64.9951248	-10.8170500	146.76	Fri Dec 30 12:50:18 2016
-64.9951401	-10.8170443	146.66	Fri Dec 30 12:50:28 2016
-64.9951630	-10.8170376	146.66	Fri Dec 30 12:50:38 2016
-64.9951706	-10.8170414	146.65	Fri Dec 30 12:50:48 2016
-64.9950943	-10.8170786	147.03	Fri Dec 30 12:50:58 2016
-64.9950409	-10.8170843	147.16	Fri Dec 30 12:51:08 2016
-64.9950409	-10.8171339	147.42	Fri Dec 30 12:51:18 2016
-64.9949875	-10.8171673	147.34	Fri Dec 30 12:51:28 2016
-64.9949875	-10.8171520	144.70	Fri Dec 30 12:51:38 2016
-64.9950333	-10.8171406	144.31	Fri Dec 30 12:51:48 2016
-64.9950333	-10.8171167	144.13	Fri Dec 30 12:51:58 2016
-64.9950638	-10.8171043	143.82	Fri Dec 30 12:52:08 2016
-64.9950638	-10.8171034	143.97	Fri Dec 30 12:52:18 2016
-64.9950638	-10.8171005	144.00	Fri Dec 30 12:52:28 2016
-64.9950790	-10.8170958	144.02	Fri Dec 30 12:52:38 2016
-64.9950790	-10.8170938	144.05	Fri Dec 30 12:52:48 2016
-64.9950714	-10.8170881	144.12	Fri Dec 30 12:52:58 2016
-64.9951096	-10.8170824	145.41	Fri Dec 30 12:53:08 2016
-64.9950867	-10.8170853	145.18	Fri Dec 30 12:53:18 2016
-64.9950943	-10.8170843	145.46	Fri Dec 30 12:53:28 2016
-64.9950943	-10.8170757	145.49	Fri Dec 30 12:53:38 2016
-64.9950790	-10.8170805	148.14	Fri Dec 30 12:53:48 2016
-64.9950943	-10.8170652	148.18	Fri Dec 30 12:53:58 2016
-64.9950790	-10.8170786	148.34	Fri Dec 30 12:54:08 2016
-64.9950790	-10.8170967	148.32	Fri Dec 30 12:54:18 2016
-64.9950562	-10.8170938	148.38	Fri Dec 30 12:54:28 2016
-64.9950485	-10.8170586	148.56	Fri Dec 30 12:54:38 2016
-64.9950562	-10.8170567	148.64	Fri Dec 30 12:54:48 2016
-64.9950562	-10.8170586	148.89	Fri Dec 30 12:54:58 2016
-64.9950409	-10.8170795	148.61	Fri Dec 30 12:55:08 2016
-64.9950562	-10.8170862	147.77	Fri Dec 30 12:55:18 2016
-64.9950485	-10.8170881	147.84	Fri Dec 30 12:55:28 2016
-64.9950485	-10.8170929	149.11	Fri Dec 30 12:55:38 2016
-64.9950409	-10.8170958	149.29	Fri Dec 30 12:55:48 2016
-64.9949646	-10.8170538	149.98	Fri Dec 30 12:55:58 2016
-64.9949722	-10.8170109	150.54	Fri Dec 30 12:56:08 2016
-64.9950333	-10.8169937	151.38	Fri Dec 30 12:56:18 2016
-64.9951096	-10.8170605	152.71	Fri Dec 30 12:56:28 2016
-64.9951401	-10.8170586	153.32	Fri Dec 30 12:56:38 2016
-64.9951248	-10.8170557	153.67	Fri Dec 30 12:56:48 2016
-64.9951248	-10.8170824	153.50	Fri Dec 30 12:56:58 2016
-64.9951553	-10.8170719	153.64	Fri Dec 30 12:57:08 2016
-64.9950562	-10.8170958	153.34	Fri Dec 30 12:57:18 2016
-64.9950104	-10.8171692	152.96	Fri Dec 30 12:57:28 2016
-64.9949951	-10.8172493	153.18	Fri Dec 30 12:57:38 2016
-64.9949646	-10.8173065	153.01	Fri Dec 30 12:57:48 2016
-64.9949722	-10.8173428	152.75	Fri Dec 30 12:57:58 2016
-64.9949570	-10.8173590	153.04	Fri Dec 30 12:58:08 2016
-64.9949570	-10.8173552	153.01	Fri Dec 30 12:58:18 2016
-64.9949188	-10.8173599	153.23	Fri Dec 30 12:58:28 2016
-64.9948502	-10.8173513	153.68	Fri Dec 30 12:58:38 2016
-64.9948578	-10.8173704	153.90	Fri Dec 30 12:58:48 2016
-64.9948654	-10.8173723	153.91	Fri Dec 30 12:58:58 2016
-64.9949265	-10.8173428	153.73	Fri Dec 30 12:59:08 2016
-64.9949799	-10.8173351	153.66	Fri Dec 30 12:59:18 2016
-64.9949722	-10.8173332	153.68	Fri Dec 30 12:59:28 2016
-64.9949265	-10.8173628	153.75	Fri Dec 30 12:59:38 2016
-64.9949417	-10.8173819	153.69	Fri Dec 30 12:59:48 2016
-64.9949265	-10.8174524	153.38	Fri Dec 30 12:59:58 2016
-64.9949036	-10.8174896	152.75	Fri Dec 30 13:00:08 2016
-64.9949112	-10.8174982	152.76	Fri Dec 30 13:00:18 2016
-64.9949341	-10.8175087	152.68	Fri Dec 30 13:00:28 2016
-64.9948959	-10.8175211	153.66	Fri Dec 30 13:00:38 2016
-64.9948654	-10.8175764	154.40	Fri Dec 30 13:00:48 2016
-64.9949570	-10.8175707	154.88	Fri Dec 30 13:00:58 2016
-64.9949875	-10.8175774	155.17	Fri Dec 30 13:01:08 2016
-64.9950027	-10.8176146	155.38	Fri Dec 30 13:01:18 2016
-64.9949951	-10.8176727	155.09	Fri Dec 30 13:01:28 2016
-64.9950409	-10.8177319	154.92	Fri Dec 30 13:01:38 2016
-64.9950562	-10.8177347	154.87	Fri Dec 30 13:01:48 2016
-64.9950714	-10.8177471	154.82	Fri Dec 30 13:01:58 2016
-64.9951630	-10.8178282	154.60	Fri Dec 30 13:02:08 2016
-64.9952087	-10.8179045	154.43	Fri Dec 30 13:02:18 2016
-64.9953003	-10.8179502	154.58	Fri Dec 30 13:02:28 2016
-64.9952927	-10.8180704	154.95	Fri Dec 30 13:02:38 2016
-64.9953003	-10.8181057	154.94	Fri Dec 30 13:02:48 2016
-64.9952927	-10.8181543	154.92	Fri Dec 30 13:02:58 2016
-64.9952164	-10.8182030	154.58	Fri Dec 30 13:03:08 2016
-64.9951935	-10.8182497	153.87	Fri Dec 30 13:03:18 2016
-64.9951706	-10.8182888	153.46	Fri Dec 30 13:03:28 2016
-64.9952011	-10.8182840	153.46	Fri Dec 30 13:03:38 2016
-64.9951477	-10.8183804	152.52	Fri Dec 30 13:03:48 2016
-64.9951553	-10.8184204	151.99	Fri Dec 30 13:03:58 2016
-64.9951477	-10.8184586	152.27	Fri Dec 30 13:04:08 2016
-64.9951096	-10.8185129	152.63	Fri Dec 30 13:04:18 2016
-64.9950638	-10.8185987	151.99	Fri Dec 30 13:04:28 2016
-64.9950104	-10.8186388	151.90	Fri Dec 30 13:04:38 2016
-64.9949417	-10.8186464	151.86	Fri Dec 30 13:04:48 2016
-64.9949112	-10.8187008	151.23	Fri Dec 30 13:04:58 2016
-64.9948654	-10.8187628	152.50	Fri Dec 30 13:05:08 2016
-64.9947891	-10.8187923	153.60	Fri Dec 30 13:05:18 2016
-64.9947586	-10.8188257	154.14	Fri Dec 30 13:05:28 2016
-64.9947357	-10.8188810	154.17	Fri Dec 30 13:05:38 2016
-64.9947205	-10.8188782	154.27	Fri Dec 30 13:05:48 2016
-64.9946899	-10.8188429	153.82	Fri Dec 30 13:05:58 2016
-64.9946289	-10.8188400	153.52	Fri Dec 30 13:06:08 2016
-64.9946823	-10.8188066	153.63	Fri Dec 30 13:06:18 2016
-64.9947662	-10.8188038	154.67	Fri Dec 30 13:06:28 2016
-64.9947815	-10.8188200	154.76	Fri Dec 30 13:06:38 2016
-64.9947586	-10.8188162	154.73	Fri Dec 30 13:06:48 2016
-64.9947815	-10.8188162	154.98	Fri Dec 30 13:06:58 2016
-64.9947891	-10.8188133	155.50	Fri Dec 30 13:07:08 2016
-64.9947891	-10.8188124	155.53	Fri Dec 30 13:07:18 2016
-64.9947891	-10.8188000	155.53	Fri Dec 30 13:07:28 2016
-64.9947739	-10.8187780	155.46	Fri Dec 30 13:07:38 2016
-64.9948120	-10.8187971	155.38	Fri Dec 30 13:07:48 2016
-64.9948502	-10.8188334	154.77	Fri Dec 30 13:07:58 2016
-64.9948349	-10.8188639	154.96	Fri Dec 30 13:08:08 2016
-64.9948044	-10.8188858	155.30	Fri Dec 30 13:08:18 2016
-64.9947891	-10.8188744	155.49	Fri Dec 30 13:08:28 2016
-64.9947739	-10.8188734	154.79	Fri Dec 30 13:08:38 2016
-64.9947739	-10.8188744	154.22	Fri Dec 30 13:08:48 2016
-64.9947739	-10.8188705	154.21	Fri Dec 30 13:08:58 2016
-64.9947739	-10.8188896	154.63	Fri Dec 30 13:09:08 2016
-64.9947586	-10.8189144	154.57	Fri Dec 30 13:09:18 2016
-64.9947739	-10.8189564	153.74	Fri Dec 30 13:09:28 2016
-64.9947739	-10.8189516	154.29	Fri Dec 30 13:09:38 2016
-64.9947586	-10.8189392	154.41	Fri Dec 30 13:09:48 2016
-64.9947586	-10.8189487	154.36	Fri Dec 30 13:09:58 2016
-64.9947739	-10.8188992	154.19	Fri Dec 30 13:10:08 2016
-64.9947586	-10.8188591	154.66	Fri Dec 30 13:10:18 2016
-64.9947815	-10.8188467	154.98	Fri Dec 30 13:10:28 2016
-64.9947739	-10.8188457	155.11	Fri Dec 30 13:10:38 2016
-64.9947510	-10.8188381	155.09	Fri Dec 30 13:10:48 2016
-64.9947510	-10.8188457	154.98	Fri Dec 30 13:10:58 2016
-64.9947586	-10.8188400	155.03	Fri Dec 30 13:11:08 2016
-64.9947052	-10.8188629	154.61	Fri Dec 30 13:11:18 2016
-64.9947205	-10.8188438	154.96	Fri Dec 30 13:11:28 2016
-64.9947433	-10.8188267	154.81	Fri Dec 30 13:11:38 2016
-64.9947586	-10.8188372	154.85	Fri Dec 30 13:11:48 2016
-64.9947586	-10.8188486	154.91	Fri Dec 30 13:11:58 2016
-64.9947662	-10.8188419	155.09	Fri Dec 30 13:12:08 2016
-64.9947128	-10.8188810	155.32	Fri Dec 30 13:12:18 2016
-64.9947281	-10.8189001	155.18	Fri Dec 30 13:12:28 2016
-64.9947586	-10.8188820	155.64	Fri Dec 30 13:12:38 2016
-64.9947815	-10.8189116	156.76	Fri Dec 30 13:12:48 2016
-64.9947891	-10.8189497	157.79	Fri Dec 30 13:12:58 2016
-64.9947662	-10.8189735	158.27	Fri Dec 30 13:13:08 2016
-64.9947128	-10.8189306	157.84	Fri Dec 30 13:13:18 2016
-64.9947433	-10.8189201	158.07	Fri Dec 30 13:13:28 2016
-64.9947281	-10.8188677	159.23	Fri Dec 30 13:13:38 2016
-64.9947357	-10.8188534	159.52	Fri Dec 30 13:13:48 2016
-64.9947281	-10.8188334	159.36	Fri Dec 30 13:13:58 2016
-64.9947510	-10.8188248	159.27	Fri Dec 30 13:14:08 2016
-64.9947586	-10.8188000	159.36	Fri Dec 30 13:14:18 2016
-64.9947891	-10.8187637	160.29	Fri Dec 30 13:14:28 2016
-64.9947357	-10.8188162	159.67	Fri Dec 30 13:14:38 2016
-64.9946976	-10.8188515	159.41	Fri Dec 30 13:14:48 2016
-64.9946823	-10.8188562	158.65	Fri Dec 30 13:14:58 2016
-64.9946671	-10.8188534	158.62	Fri Dec 30 13:15:08 2016
-64.9946747	-10.8188400	157.10	Fri Dec 30 13:15:18 2016
-64.9946747	-10.8188448	157.09	Fri Dec 30 13:15:28 2016
-64.9946518	-10.8188896	157.50	Fri Dec 30 13:15:38 2016
-64.9946213	-10.8188686	158.24	Fri Dec 30 13:15:48 2016
-64.9945450	-10.8188190	158.00	Fri Dec 30 13:15:58 2016
-64.9946136	-10.8188190	158.43	Fri Dec 30 13:16:08 2016
-64.9946213	-10.8188162	158.48	Fri Dec 30 13:16:18 2016
-64.9945984	-10.8187914	159.54	Fri Dec 30 13:16:28 2016
-64.9945984	-10.8187599	159.13	Fri Dec 30 13:16:38 2016
-64.9945831	-10.8186865	158.18	Fri Dec 30 13:16:48 2016
-64.9945450	-10.8186693	157.71	Fri Dec 30 13:16:58 2016
-64.9944229	-10.8186712	157.01	Fri Dec 30 13:17:08 2016
-64.9943924	-10.8186522	156.53	Fri Dec 30 13:17:18 2016
-64.9943619	-10.8186188	155.59	Fri Dec 30 13:17:28 2016
-64.9943237	-10.8186207	153.90	Fri Dec 30 13:17:38 2016
-64.9943008	-10.8186331	152.65	Fri Dec 30 13:17:48 2016
-64.9942245	-10.8186789	150.53	Fri Dec 30 13:17:58 2016
-64.9940948	-10.8187456	148.92	Fri Dec 30 13:18:08 2016
-64.9940643	-10.8187656	148.66	Fri Dec 30 13:18:18 2016
-64.9940414	-10.8188267	147.76	Fri Dec 30 13:18:28 2016
-64.9940262	-10.8189116	147.66	Fri Dec 30 13:18:38 2016
-64.9940338	-10.8189640	148.94	Fri Dec 30 13:18:48 2016
-64.9939880	-10.8189697	148.70	Fri Dec 30 13:18:58 2016
-64.9939651	-10.8189983	148.66	Fri Dec 30 13:19:08 2016
-64.9939575	-10.8189487	150.02	Fri Dec 30 13:19:18 2016
-64.9939880	-10.8189964	150.12	Fri Dec 30 13:19:28 2016
-64.9939880	-10.8189869	150.20	Fri Dec 30 13:19:38 2016
-64.9939804	-10.8189812	150.21	Fri Dec 30 13:19:48 2016
-64.9939804	-10.8189907	150.24	Fri Dec 30 13:19:58 2016
-64.9940109	-10.8190680	150.23	Fri Dec 30 13:20:08 2016
-64.9939957	-10.8190517	150.99	Fri Dec 30 13:20:18 2016
-64.9939575	-10.8190260	152.19	Fri Dec 30 13:20:28 2016
-64.9939194	-10.8190432	152.46	Fri Dec 30 13:20:38 2016
-64.9939194	-10.8190403	152.45	Fri Dec 30 13:20:48 2016
-64.9939728	-10.8189964	152.56	Fri Dec 30 13:20:58 2016
-64.9939651	-10.8189850	153.23	Fri Dec 30 13:21:08 2016
-64.9939346	-10.8189802	154.18	Fri Dec 30 13:21:18 2016
-64.9940186	-10.8189573	154.67	Fri Dec 30 13:21:28 2016
-64.9939957	-10.8189688	154.24	Fri Dec 30 13:21:38 2016
-64.9939804	-10.8189783	154.28	Fri Dec 30 13:21:48 2016
-64.9940643	-10.8189335	154.44	Fri Dec 30 13:21:58 2016
-64.9940338	-10.8189716	155.42	Fri Dec 30 13:22:08 2016
-64.9940491	-10.8189583	155.36	Fri Dec 30 13:22:18 2016
-64.9940796	-10.8189707	155.30	Fri Dec 30 13:22:28 2016
-64.9940491	-10.8189526	154.33	Fri Dec 30 13:22:38 2016
-64.9940262	-10.8189659	154.11	Fri Dec 30 13:22:48 2016
-64.9939651	-10.8189611	155.04	Fri Dec 30 13:22:58 2016
-64.9939880	-10.8189793	155.45	Fri Dec 30 13:23:08 2016
-64.9940033	-10.8190165	156.23	Fri Dec 30 13:23:18 2016
-64.9940109	-10.8190584	156.21	Fri Dec 30 13:23:28 2016
-64.9939880	-10.8190441	156.19	Fri Dec 30 13:23:38 2016
-64.9939728	-10.8190451	156.61	Fri Dec 30 13:23:48 2016
-64.9939423	-10.8190126	157.10	Fri Dec 30 13:23:58 2016
-64.9939423	-10.8190098	157.15	Fri Dec 30 13:24:08 2016
-64.9939423	-10.8190069	157.19	Fri Dec 30 13:24:18 2016
-64.9938812	-10.8190212	157.42	Fri Dec 30 13:24:28 2016
-64.9938431	-10.8190126	157.61	Fri Dec 30 13:24:38 2016
-64.9938507	-10.8189993	157.58	Fri Dec 30 13:24:48 2016
-64.9938736	-10.8189487	157.41	Fri Dec 30 13:24:58 2016
-64.9938583	-10.8189440	157.20	Fri Dec 30 13:25:08 2016
-64.9938278	-10.8189545	157.74	Fri Dec 30 13:25:18 2016
-64.9938354	-10.8189592	157.65	Fri Dec 30 13:25:28 2016
-64.9938507	-10.8189373	157.23	Fri Dec 30 13:25:38 2016
-64.9938660	-10.8189783	156.95	Fri Dec 30 13:25:48 2016
-64.9938736	-10.8189878	156.91	Fri Dec 30 13:25:58 2016
-64.9938583	-10.8189936	156.93	Fri Dec 30 13:26:08 2016
-64.9939041	-10.8189917	156.95	Fri Dec 30 13:26:18 2016
-64.9939117	-10.8190174	157.26	Fri Dec 30 13:26:28 2016
-64.9939194	-10.8190117	157.24	Fri Dec 30 13:26:38 2016
-64.9939423	-10.8190031	157.35	Fri Dec 30 13:26:48 2016
-64.9939194	-10.8190098	157.39	Fri Dec 30 13:26:58 2016
-64.9939117	-10.8190088	157.41	Fri Dec 30 13:27:08 2016
-64.9939346	-10.8190451	157.64	Fri Dec 30 13:27:18 2016
-64.9940033	-10.8190079	158.75	Fri Dec 30 13:27:28 2016
-64.9939957	-10.8190098	158.96	Fri Dec 30 13:27:38 2016
-64.9939957	-10.8189898	159.23	Fri Dec 30 13:27:48 2016
-64.9939804	-10.8189716	159.54	Fri Dec 30 13:27:58 2016
-64.9939804	-10.8189840	159.52	Fri Dec 30 13:28:08 2016
-64.9939728	-10.8189898	159.50	Fri Dec 30 13:28:18 2016
-64.9939346	-10.8190222	159.52	Fri Dec 30 13:28:28 2016
-64.9939270	-10.8190489	159.70	Fri Dec 30 13:28:38 2016
-64.9939346	-10.8190660	159.73	Fri Dec 30 13:28:48 2016
-64.9939194	-10.8190956	159.79	Fri Dec 30 13:28:58 2016
-64.9938812	-10.8191042	159.29	Fri Dec 30 13:29:08 2016
-64.9938889	-10.8191118	159.48	Fri Dec 30 13:29:18 2016
-64.9938583	-10.8191128	159.88	Fri Dec 30 13:29:28 2016
-64.9937973	-10.8190947	160.30	Fri Dec 30 13:29:38 2016
-64.9937973	-10.8190994	160.51	Fri Dec 30 13:29:48 2016
-64.9938126	-10.8190947	160.59	Fri Dec 30 13:29:58 2016
-64.9938583	-10.8190851	161.35	Fri Dec 30 13:30:08 2016
-64.9938812	-10.8191338	161.47	Fri Dec 30 13:30:18 2016
-64.9938812	-10.8191481	161.70	Fri Dec 30 13:30:28 2016
-64.9938965	-10.8191433	161.82	Fri Dec 30 13:30:38 2016
-64.9938889	-10.8191490	161.82	Fri Dec 30 13:30:48 2016
-64.9939041	-10.8191595	161.70	Fri Dec 30 13:30:58 2016
-64.9939194	-10.8191366	161.55	Fri Dec 30 13:31:08 2016
-64.9938507	-10.8191204	161.15	Fri Dec 30 13:31:18 2016
-64.9939041	-10.8191395	160.95	Fri Dec 30 13:31:28 2016
-64.9939499	-10.8191338	160.64	Fri Dec 30 13:31:38 2016
-64.9939651	-10.8191090	159.63	Fri Dec 30 13:31:48 2016
-64.9939880	-10.8190851	158.35	Fri Dec 30 13:31:58 2016
-64.9940186	-10.8191032	158.63	Fri Dec 30 13:32:08 2016
-64.9939804	-10.8190241	159.70	Fri Dec 30 13:32:18 2016
-64.9939880	-10.8190699	160.39	Fri Dec 30 13:32:28 2016
-64.9939804	-10.8190298	160.98	Fri Dec 30 13:32:38 2016
-64.9939804	-10.8190260	161.02	Fri Dec 30 13:32:48 2016
-64.9939651	-10.8190317	161.16	Fri Dec 30 13:32:58 2016
-64.9939651	-10.8190451	160.84	Fri Dec 30 13:33:08 2016
-64.9939728	-10.8190498	160.76	Fri Dec 30 13:33:18 2016
-64.9940262	-10.8190374	160.97	Fri Dec 30 13:33:28 2016
-64.9940186	-10.8190308	161.19	Fri Dec 30 13:33:38 2016
-64.9940109	-10.8190556	161.27	Fri Dec 30 13:33:48 2016
-64.9940186	-10.8190641	161.56	Fri Dec 30 13:33:58 2016
-64.9940109	-10.8190470	161.69	Fri Dec 30 13:34:08 2016
-64.9940033	-10.8190460	162.08	Fri Dec 30 13:34:18 2016
-64.9940033	-10.8190546	162.14	Fri Dec 30 13:34:28 2016
-64.9940033	-10.8190775	163.31	Fri Dec 30 13:34:38 2016
-64.9939957	-10.8190889	163.36	Fri Dec 30 13:34:48 2016
-64.9939194	-10.8191032	164.06	Fri Dec 30 13:34:58 2016
-64.9939194	-10.8190994	164.06	Fri Dec 30 13:35:08 2016
-64.9939423	-10.8191233	164.24	Fri Dec 30 13:35:18 2016
-64.9939499	-10.8191175	164.23	Fri Dec 30 13:35:28 2016
-64.9939575	-10.8190975	164.34	Fri Dec 30 13:35:38 2016
-64.9939575	-10.8190985	164.36	Fri Dec 30 13:35:48 2016
-64.9939575	-10.8191242	164.48	Fri Dec 30 13:35:58 2016
-64.9939499	-10.8191509	164.70	Fri Dec 30 13:36:08 2016
-64.9939651	-10.8191681	164.55	Fri Dec 30 13:36:18 2016
-64.9939651	-10.8191719	164.55	Fri Dec 30 13:36:28 2016
-64.9939728	-10.8191986	164.43	Fri Dec 30 13:36:38 2016
-64.9939423	-10.8191872	164.94	Fri Dec 30 13:36:48 2016
-64.9939346	-10.8191805	164.96	Fri Dec 30 13:36:58 2016
-64.9939499	-10.8191633	165.00	Fri Dec 30 13:37:08 2016
-64.9939651	-10.8191013	165.18	Fri Dec 30 13:37:18 2016
-64.9939880	-10.8190899	165.27	Fri Dec 30 13:37:28 2016
-64.9940186	-10.8191223	165.05	Fri Dec 30 13:37:38 2016
-64.9939651	-10.8191195	164.49	Fri Dec 30 13:37:48 2016
-64.9939651	-10.8191147	164.52	Fri Dec 30 13:37:58 2016
-64.9939575	-10.8191166	164.68	Fri Dec 30 13:38:08 2016
-64.9939957	-10.8190756	164.98	Fri Dec 30 13:38:18 2016
-64.9939880	-10.8190393	165.25	Fri Dec 30 13:38:28 2016
-64.9939728	-10.8190489	165.98	Fri Dec 30 13:38:38 2016
-64.9939880	-10.8190527	166.73	Fri Dec 30 13:38:48 2016
-64.9939957	-10.8190622	166.74	Fri Dec 30 13:38:58 2016
-64.9939957	-10.8190680	166.75	Fri Dec 30 13:39:08 2016
-64.9939804	-10.8190470	167.19	Fri Dec 30 13:39:18 2016
-64.9939880	-10.8190289	167.04	Fri Dec 30 13:39:28 2016
-64.9939804	-10.8190269	167.10	Fri Dec 30 13:39:38 2016
-64.9939957	-10.8190832	166.95	Fri Dec 30 13:39:48 2016
-64.9939804	-10.8191080	167.02	Fri Dec 30 13:39:58 2016
-64.9939651	-10.8191204	168.47	Fri Dec 30 13:40:08 2016
-64.9939728	-10.8191376	168.91	Fri Dec 30 13:40:18 2016
-64.9939499	-10.8191328	168.84	Fri Dec 30 13:40:28 2016
-64.9939270	-10.8191109	169.16	Fri Dec 30 13:40:38 2016
-64.9938812	-10.8190680	170.05	Fri Dec 30 13:40:48 2016
-64.9938965	-10.8190460	170.40	Fri Dec 30 13:40:58 2016
-64.9938812	-10.8190508	170.47	Fri Dec 30 13:41:08 2016
-64.9938889	-10.8190937	171.73	Fri Dec 30 13:41:18 2016
-64.9938965	-10.8191500	172.58	Fri Dec 30 13:41:28 2016
-64.9938889	-10.8192205	173.48	Fri Dec 30 13:41:38 2016
-64.9939651	-10.8191919	170.29	Fri Dec 30 13:41:48 2016
-64.9939728	-10.8191900	170.18	Fri Dec 30 13:41:58 2016
-64.9939880	-10.8191576	170.00	Fri Dec 30 13:42:08 2016
-64.9939880	-10.8191538	170.02	Fri Dec 30 13:42:18 2016
-64.9939880	-10.8191452	170.02	Fri Dec 30 13:42:28 2016
-64.9939880	-10.8190641	168.61	Fri Dec 30 13:42:38 2016
-64.9940033	-10.8190327	168.79	Fri Dec 30 13:42:48 2016
-64.9940033	-10.8190193	168.84	Fri Dec 30 13:42:58 2016
-64.9940109	-10.8190060	168.86	Fri Dec 30 13:43:08 2016
-64.9940109	-10.8190050	168.86	Fri Dec 30 13:43:18 2016
-64.9940033	-10.8190203	168.85	Fri Dec 30 13:43:28 2016
-64.9940033	-10.8190317	168.85	Fri Dec 30 13:43:38 2016
-64.9939804	-10.8190565	169.10	Fri Dec 30 13:43:48 2016
-64.9939499	-10.8190670	167.63	Fri Dec 30 13:43:58 2016
-64.9939499	-10.8190699	167.64	Fri Dec 30 13:44:08 2016
-64.9939651	-10.8190775	167.60	Fri Dec 30 13:44:18 2016
-64.9939575	-10.8190756	166.90	Fri Dec 30 13:44:28 2016
-64.9939499	-10.8190708	166.89	Fri Dec 30 13:44:38 2016
-64.9939499	-10.8190641	166.89	Fri Dec 30 13:44:48 2016
-64.9939728	-10.8190565	166.97	Fri Dec 30 13:44:58 2016
-64.9939728	-10.8190517	166.98	Fri Dec 30 13:45:08 2016
-64.9939575	-10.8190260	164.72	Fri Dec 30 13:45:18 2016
-64.9939194	-10.8190279	164.10	Fri Dec 30 13:45:28 2016
-64.9939041	-10.8190403	163.89	Fri Dec 30 13:45:38 2016
-64.9938965	-10.8190374	163.36	Fri Dec 30 13:45:48 2016
-64.9938889	-10.8190260	163.27	Fri Dec 30 13:45:58 2016
-64.9938965	-10.8190289	163.21	Fri Dec 30 13:46:08 2016
-64.9939041	-10.8190193	163.17	Fri Dec 30 13:46:18 2016
-64.9939270	-10.8190279	162.88	Fri Dec 30 13:46:28 2016
-64.9939804	-10.8191090	161.38	Fri Dec 30 13:46:38 2016
-64.9939957	-10.8191719	161.02	Fri Dec 30 13:46:48 2016
-64.9940109	-10.8191900	161.02	Fri Dec 30 13:46:58 2016
-64.9940033	-10.8191996	161.01	Fri Dec 30 13:47:08 2016
-64.9940414	-10.8191643	160.73	Fri Dec 30 13:47:18 2016
-64.9940491	-10.8191824	160.23	Fri Dec 30 13:47:28 2016
-64.9940643	-10.8191853	160.49	Fri Dec 30 13:47:38 2016
-64.9940338	-10.8191786	160.65	Fri Dec 30 13:47:48 2016
-64.9940262	-10.8191833	160.80	Fri Dec 30 13:47:58 2016
-64.9940186	-10.8191900	160.79	Fri Dec 30 13:48:08 2016
-64.9939957	-10.8191528	160.07	Fri Dec 30 13:48:18 2016
-64.9939651	-10.8191195	159.30	Fri Dec 30 13:48:28 2016
-64.9939804	-10.8190966	158.71	Fri Dec 30 13:48:38 2016
-64.9940796	-10.8190737	160.49	Fri Dec 30 13:48:48 2016
-64.9940948	-10.8190985	162.02	Fri Dec 30 13:48:58 2016
-64.9941101	-10.8191242	162.05	Fri Dec 30 13:49:08 2016
-64.9941025	-10.8191357	162.04	Fri Dec 30 13:49:18 2016
-64.9941025	-10.8191433	162.00	Fri Dec 30 13:49:28 2016
-64.9941025	-10.8191185	162.17	Fri Dec 30 13:49:38 2016
-64.9940872	-10.8190908	162.34	Fri Dec 30 13:49:48 2016
-64.9940262	-10.8190622	162.31	Fri Dec 30 13:49:58 2016
-64.9940338	-10.8190651	162.35	Fri Dec 30 13:50:08 2016
-64.9939728	-10.8190556	162.59	Fri Dec 30 13:50:18 2016
-64.9939728	-10.8190231	162.62	Fri Dec 30 13:50:28 2016
-64.9940033	-10.8189840	162.59	Fri Dec 30 13:50:38 2016
-64.9939880	-10.8189917	162.70	Fri Dec 30 13:50:48 2016
-64.9939651	-10.8190060	162.69	Fri Dec 30 13:50:58 2016
-64.9939651	-10.8190098	162.70	Fri Dec 30 13:51:08 2016
-64.9939728	-10.8190327	162.97	Fri Dec 30 13:51:18 2016
-64.9940033	-10.8189678	162.57	Fri Dec 30 13:51:28 2016
-64.9940338	-10.8189611	160.63	Fri Dec 30 13:51:38 2016
-64.9940643	-10.8189240	159.36	Fri Dec 30 13:51:48 2016
-64.9940796	-10.8189001	158.34	Fri Dec 30 13:51:58 2016
-64.9940491	-10.8188944	158.25	Fri Dec 30 13:52:08 2016
-64.9940338	-10.8188896	158.30	Fri Dec 30 13:52:18 2016
-64.9940567	-10.8188820	158.22	Fri Dec 30 13:52:28 2016
[truncated: 1,309 more rows]
