# Supplementary material for: Lévy foraging patterns of rural humans
Source: PLoS One. 2018 Jun 18;13(6):e0199099. doi: 10.1371/journal.pone.0199099 (PMC6005560; doi:10.1371/journal.pone.0199099)
Supplement: S4 File — (ZIP) [file pone.0199099.s004.zip › 10Holux_M-241_Start_20161230-163104_Finish_20161230-182955.kml]

<?xml version="1.0" encoding="UTF-8"?>
<kml xmlns="http://earth.google.com/kml/2.1">
<Document>
<Style id="normalState_TLP_Start">
<IconStyle>
<scale>1.0</scale>
<Icon>
<href>http://maps.google.com/mapfiles/kml/pal4/icon15.png</href>
</Icon>
</IconStyle>
<LabelStyle>
<scale>1.0</scale>
</LabelStyle>
</Style>
<Style id="highlightState_TLP_Start">
<IconStyle>
<scale>1.1</scale>
<Icon>
<href>http://maps.google.com/mapfiles/kml/pal4/icon7.png</href>
</Icon>
</IconStyle>
<LabelStyle>
<scale>1.1</scale>
<color>ff0000ff</color>
</LabelStyle>
</Style>
<StyleMap id="styleMap_TLP_Start">
<Pair>
<key>normal</key>
<styleUrl>#normalState_TLP_Start</styleUrl>
</Pair>
<Pair>
<key>highlight</key>
<styleUrl>#highlightState_TLP_Start</styleUrl>
</Pair>
</StyleMap>
<Style id="normalState_TLP_Finish">
<IconStyle>
<scale>1.0</scale>
<Icon>
<href>http://maps.google.com/mapfiles/kml/pal4/icon15.png</href>
</Icon>
</IconStyle>
<LabelStyle>
<scale>1.0</scale>
</LabelStyle>
</Style>
<Style id="highlightState_TLP_Finish">
<IconStyle>
<scale>1.1</scale>
<Icon>
<href>http://maps.google.com/mapfiles/kml/pal4/icon7.png</href>
</Icon>
</IconStyle>
<LabelStyle>
<scale>1.1</scale>
<color>ff0000ff</color>
</LabelStyle>
</Style>
<StyleMap id="styleMap_TLP_Finish">
<Pair>
<key>normal</key>
<styleUrl>#normalState_TLP_Finish</styleUrl>
</Pair>
<Pair>
<key>highlight</key>
<styleUrl>#highlightState_TLP_Finish</styleUrl>
</Pair>
</StyleMap>
<Style id="normalState_TLP_Normal">
<IconStyle>
<scale>1.0</scale>
<Icon>
<href>http://maps.google.com/mapfiles/kml/pal4/icon31.png</href>
</Icon>
</IconStyle>
<LabelStyle>
<scale>1.0</scale>
</LabelStyle>
</Style>
<Style id="highlightState_TLP_Normal">
<IconStyle>
<scale>1.1</scale>
<Icon>
<href>http://maps.google.com/mapfiles/kml/pal4/icon23.png</href>
</Icon>
</IconStyle>
<LabelStyle>
<scale>1.1</scale>
<color>ff0000ff</color>
</LabelStyle>
</Style>
<StyleMap id="styleMap_TLP_Normal">
<Pair>
<key>normal</key>
<styleUrl>#normalState_TLP_Normal</styleUrl>
</Pair>
<Pair>
<key>highlight</key>
<styleUrl>#highlightState_TLP_Normal</styleUrl>
</Pair>
</StyleMap>
<Style id="normalState_TLP_Photo">
<IconStyle>
<scale>1.0</scale>
<Icon>
<href>http://maps.google.com/mapfiles/kml/pal4/icon46.png</href>
</Icon>
</IconStyle>
<LabelStyle>
<scale>1.0</scale>
</LabelStyle>
</Style>
<Style id="highlightState_TLP_Photo">
<IconStyle>
<scale>1.1</scale>
<Icon>
<href>http://maps.google.com/mapfiles/kml/pal4/icon38.png</href>
</Icon>
</IconStyle>
<LabelStyle>
<scale>1.1</scale>
<color>ff0000ff</color>
</LabelStyle>
</Style>
<StyleMap id="styleMap_TLP_Photo">
<Pair>
<key>normal</key>
<styleUrl>#normalState_TLP_Photo</styleUrl>
</Pair>
<Pair>
<key>highlight</key>
<styleUrl>#highlightState_TLP_Photo</styleUrl>
</Pair>
</StyleMap>
<Style id="roadStyle">
<LineStyle>
<color>ffffff00</color>
<width>6</width>
</LineStyle>
</Style>
<Open>1</Open>
<description>Route</description>
<name>Track Log</name>
<Placemark>
<name>Route</name>
<styleUrl>#roadStyle</styleUrl>
<MultiGeometry>
<LineString>
<coordinates>
-65.0006180,-10.8234406,142.43 -65.0005112,-10.8234243,143.30 -65.0004730,-10.8234844,142.45 -65.0005112,-10.8235731,141.67 -65.0005417,-10.8236322,142.34 -65.0005493,-10.8237171,140.73 -65.0005569,-10.8237190,140.83 -65.0005798,-10.8236656,138.91 -65.0006409,-10.8235979,138.49 -65.0006561,-10.8235807,138.74 -65.0006485,-10.8235741,139.04 -65.0005646,-10.8235607,139.04 -65.0005188,-10.8235378,139.49 -65.0005188,-10.8235474,139.91 -65.0005112,-10.8234987,140.58 -65.0005112,-10.8234987,140.66 -65.0005188,-10.8234987,140.68 -65.0005875,-10.8234291,140.53 -65.0006332,-10.8233624,140.39 -65.0006485,-10.8233309,140.13 -65.0006104,-10.8233366,140.07 -65.0005188,-10.8233290,139.96 -65.0004807,-10.8233461,139.80 -65.0005188,-10.8233690,140.02 -65.0005341,-10.8234091,139.86 -65.0005646,-10.8234682,138.74 -65.0004959,-10.8234978,137.80 -65.0004578,-10.8235769,138.02 -65.0005341,-10.8235970,139.90 -65.0005646,-10.8236742,140.63 -65.0005722,-10.8237724,139.61 -65.0006638,-10.8237505,138.43 -65.0006561,-10.8237467,138.23 -65.0005646,-10.8237505,137.89 -65.0005569,-10.8237438,137.13 -65.0005417,-10.8237419,136.50 -65.0005341,-10.8238363,133.96 -65.0004959,-10.8239059,132.14 -65.0004501,-10.8239279,131.22 -65.0004044,-10.8239841,131.23 -65.0003586,-10.8240137,130.96 -65.0003586,-10.8240404,130.88 -65.0003357,-10.8240814,130.97 -65.0003128,-10.8241339,131.09 -65.0003052,-10.8241606,131.13 -65.0002823,-10.8241949,131.16 -65.0002213,-10.8241930,130.71 -65.0001526,-10.8242598,131.12 -65.0001373,-10.8242588,131.24 -65.0000381,-10.8242369,131.46 -64.9999924,-10.8242264,130.79 -64.9999542,-10.8241949,130.52 -64.9999542,-10.8242025,130.47 -64.9999466,-10.8242207,130.72 -64.9999390,-10.8242397,130.34 -64.9999390,-10.8242502,130.37 -64.9999161,-10.8242083,129.91 -64.9998932,-10.8242064,129.68 -64.9998856,-10.8242140,129.80 -64.9999237,-10.8242483,129.19 -64.9998779,-10.8242683,128.83 -64.9998245,-10.8243008,129.05 -64.9998322,-10.8243237,129.14 -64.9998322,-10.8243418,129.18 -64.9998322,-10.8243513,129.19 -64.9998322,-10.8243589,129.19 -64.9999008,-10.8243437,129.33 -64.9999237,-10.8243113,129.46 -64.9999237,-10.8243084,129.43 -64.9999619,-10.8243313,129.02 -64.9999619,-10.8243389,128.83 -64.9999542,-10.8243341,128.88 -64.9999237,-10.8242989,128.86 -64.9998779,-10.8242350,128.82 -64.9998932,-10.8242025,129.29 -64.9998703,-10.8242044,129.29 -64.9998627,-10.8241940,129.15 -64.9998703,-10.8241987,129.16 -64.9998779,-10.8241968,129.17 -64.9998856,-10.8241816,129.17 -64.9998856,-10.8241768,129.16 -64.9998932,-10.8241701,129.19 -64.9999237,-10.8241415,129.64 -64.9999390,-10.8241367,129.66 -64.9999390,-10.8241367,129.62 -64.9999313,-10.8241577,129.61 -64.9999542,-10.8242064,129.61 -64.9999542,-10.8242102,129.61 -64.9999313,-10.8242254,129.45 -64.9999466,-10.8242226,129.42 -64.9999466,-10.8242264,129.41 -64.9999466,-10.8242369,129.40 -64.9999466,-10.8242264,129.38 -64.9999237,-10.8242102,129.07 -64.9999161,-10.8242178,129.07 -64.9997864,-10.8242683,128.97 -64.9997635,-10.8242807,128.49 -64.9997711,-10.8243027,129.14 -64.9997940,-10.8242817,130.08 -64.9997787,-10.8242979,129.34 -64.9997940,-10.8242979,128.77 -64.9997864,-10.8242407,129.13 -64.9997711,-10.8242092,129.68 -64.9997864,-10.8241882,129.61 -64.9997787,-10.8242178,130.20 -64.9997635,-10.8241901,128.78 -64.9997711,-10.8241920,128.78 -64.9998398,-10.8242397,129.42 -64.9998550,-10.8243027,128.97 -64.9998474,-10.8243113,128.96 -64.9998474,-10.8243065,128.65 -64.9998474,-10.8243065,128.56 -64.9998550,-10.8243046,128.62 -64.9998474,-10.8242922,129.25 -64.9998627,-10.8242683,129.24 -64.9998398,-10.8242111,130.65 -64.9998169,-10.8242350,130.50 -64.9998779,-10.8242159,132.32 -64.9999084,-10.8241949,133.59 -64.9999084,-10.8241911,133.75 -64.9998932,-10.8241997,133.82 -64.9999008,-10.8241911,133.81 -64.9999084,-10.8242064,135.28 -64.9999313,-10.8242006,135.75 -64.9999237,-10.8242073,135.82 -64.9999237,-10.8242159,135.81 -64.9999084,-10.8241510,135.75 -64.9999161,-10.8241434,135.74 -64.9999313,-10.8241301,135.94 -64.9999542,-10.8241386,136.03 -64.9999847,-10.8241367,136.36 -64.9999771,-10.8241262,136.33 -64.9999924,-10.8240948,135.83 -64.9999924,-10.8240900,135.62 -65.0000000,-10.8241119,136.22 -64.9999466,-10.8241806,136.44 -64.9999161,-10.8242207,136.11 -64.9999161,-10.8242130,136.06 -64.9999313,-10.8241940,135.55 -64.9999542,-10.8241253,135.82 -64.9999771,-10.8241034,136.46 -64.9999695,-10.8241386,136.12 -64.9999619,-10.8241358,135.99 -64.9999542,-10.8241405,135.59 -64.9999695,-10.8241463,135.60 -64.9999771,-10.8241367,135.57 -64.9999237,-10.8240709,136.13 -64.9999619,-10.8240461,136.02 -64.9999695,-10.8240652,136.12 -64.9999313,-10.8241405,136.40 -64.9999771,-10.8242464,134.52 -65.0000763,-10.8242502,133.68 -65.0001526,-10.8242626,133.10 -65.0002289,-10.8241901,133.11 -65.0002747,-10.8241310,132.84 -65.0003204,-10.8240948,133.09 -65.0003891,-10.8240519,132.35 -65.0004425,-10.8239717,132.84 -65.0005112,-10.8239279,132.66 -65.0004883,-10.8239365,131.51 -65.0005264,-10.8238764,131.59 -65.0005951,-10.8238077,132.17 -65.0006104,-10.8237114,132.02 -65.0006180,-10.8237209,131.66 -65.0005951,-10.8237066,130.63 -65.0005875,-10.8237152,130.64 -65.0005875,-10.8236856,130.71 -65.0006027,-10.8236322,131.90 -65.0006027,-10.8236275,132.89 -65.0006104,-10.8236246,133.62 -65.0006409,-10.8236485,132.76 -65.0006561,-10.8236647,132.68 -65.0006561,-10.8236551,132.85 -65.0006104,-10.8236389,133.34 -65.0005875,-10.8236628,133.22 -65.0005798,-10.8236713,132.95 -65.0005951,-10.8236856,132.46 -65.0006027,-10.8236837,131.94 -65.0006332,-10.8236599,130.40 -65.0006409,-10.8236694,128.64 -65.0006409,-10.8236580,127.79 -65.0006485,-10.8236504,127.03 -65.0006485,-10.8236504,126.24 -65.0006409,-10.8236637,125.40 -65.0006485,-10.8236589,124.43 -65.0006104,-10.8236370,123.46 -65.0005493,-10.8237028,119.79 -65.0005569,-10.8237362,117.73 -65.0005646,-10.8237371,116.23 -65.0005722,-10.8237276,114.91 -65.0005722,-10.8237123,113.50 -65.0005722,-10.8236856,111.71 -65.0005875,-10.8236523,110.16 -65.0005798,-10.8236332,108.85 -65.0005875,-10.8236256,107.70 -65.0006027,-10.8236179,106.62 -65.0006561,-10.8236523,107.20 -65.0006638,-10.8236561,106.45 -65.0006485,-10.8236551,105.71 -65.0005417,-10.8237143,104.92 -65.0005341,-10.8237371,105.17 -65.0005493,-10.8237591,105.20 -65.0005646,-10.8237572,105.05 -65.0005646,-10.8237371,106.02 -65.0005646,-10.8237219,106.22 -65.0005798,-10.8237123,106.60 -65.0005875,-10.8237181,107.12 -65.0006104,-10.8237190,107.94 -65.0006409,-10.8236885,110.05 -65.0006332,-10.8236828,111.70 -65.0006104,-10.8236742,112.35 -65.0006027,-10.8236609,112.43 -65.0006027,-10.8236504,113.58 -65.0006027,-10.8236475,114.93 -65.0005951,-10.8236561,116.58 -65.0005875,-10.8236656,118.69 -65.0005646,-10.8237009,123.02 -65.0005493,-10.8237019,125.89 -65.0005035,-10.8236761,125.54 -65.0005112,-10.8236780,127.05 -65.0005875,-10.8237076,130.85 -65.0006485,-10.8237448,137.27 -65.0006638,-10.8237457,138.91 -65.0006256,-10.8237162,140.67 -65.0006180,-10.8237162,142.66 -65.0006180,-10.8237839,142.48 -65.0006332,-10.8238106,143.44 -65.0006332,-10.8238220,144.67 -65.0006104,-10.8238230,145.79 -65.0005951,-10.8238087,146.86 -65.0005951,-10.8237610,146.61 -65.0005951,-10.8237524,146.60 -65.0005951,-10.8237419,146.59 -65.0005264,-10.8236904,145.20 -65.0004730,-10.8236475,143.35 -65.0004730,-10.8236513,142.66 -65.0004578,-10.8236494,142.60 -65.0004578,-10.8236532,142.51 -65.0004578,-10.8236513,142.39 -65.0005341,-10.8236389,140.46 -65.0006104,-10.8236828,142.32 -65.0005951,-10.8237019,142.07 -65.0005951,-10.8237057,141.82 -65.0005951,-10.8237085,141.44 -65.0005951,-10.8237143,140.97 -65.0005951,-10.8237095,140.53 -65.0005188,-10.8236122,138.29 -65.0005264,-10.8236303,135.75 -65.0005035,-10.8237352,134.41 -65.0004807,-10.8238459,134.93 -65.0004578,-10.8238745,134.70 -65.0004349,-10.8239403,134.45 -65.0004349,-10.8239679,132.33 -65.0004425,-10.8239784,131.20 -65.0004272,-10.8240471,130.37 -65.0003738,-10.8240957,129.58 -65.0003052,-10.8241463,129.77 -65.0002365,-10.8242149,129.64 -65.0001831,-10.8242607,129.43 -65.0001526,-10.8242636,128.74 -65.0000763,-10.8242378,129.36 -64.9999847,-10.8242273,131.42 -64.9999237,-10.8242283,132.89 -64.9999084,-10.8241920,135.09 -64.9999084,-10.8241663,135.45 -64.9999390,-10.8241310,136.71 -64.9999084,-10.8241167,136.92 -64.9998627,-10.8241014,139.40 -64.9998322,-10.8240948,139.73 -64.9998322,-10.8240757,138.70 -64.9998169,-10.8240671,138.68 -64.9998093,-10.8240442,138.18 -64.9997864,-10.8239899,137.96 -64.9997559,-10.8239098,137.15 -64.9997787,-10.8238735,137.52 -64.9997864,-10.8238239,137.71 -64.9997559,-10.8237400,139.09 -64.9997482,-10.8236980,138.33 -64.9997253,-10.8236771,139.53 -64.9997330,-10.8236494,140.02 -64.9997330,-10.8236046,140.84 -64.9997177,-10.8235321,141.32 -64.9996872,-10.8234844,143.02 -64.9996643,-10.8234434,143.93 -64.9996643,-10.8234491,144.26 -64.9996948,-10.8234320,145.36 -64.9997406,-10.8234367,145.70 -64.9997559,-10.8234301,145.82 -64.9997559,-10.8234224,145.97 -64.9997330,-10.8233929,146.16 -64.9996719,-10.8233938,145.98 -64.9995956,-10.8233891,146.12 -64.9995575,-10.8233604,146.46 -64.9995422,-10.8233109,146.50 -64.9995651,-10.8232918,147.36 -64.9995651,-10.8232803,147.49 -64.9995346,-10.8232908,146.85 -64.9994965,-10.8232756,146.69 -64.9995041,-10.8232727,145.78 -64.9994965,-10.8232546,145.64 -64.9994659,-10.8232346,145.32 -64.9994202,-10.8232222,145.96 -64.9994431,-10.8232336,146.54 -64.9994507,-10.8232088,146.50 -64.9994431,-10.8231611,146.86 -64.9994431,-10.8231506,146.86 -64.9994431,-10.8231392,146.72 -64.9994431,-10.8231363,146.57 -64.9994354,-10.8231316,146.36 -64.9994354,-10.8231153,146.19 -64.9994354,-10.8231058,146.16 -64.9994431,-10.8231077,146.09 -64.9994049,-10.8231268,146.06 -64.9993362,-10.8231153,146.32 -64.9993057,-10.8230762,144.80 -64.9992981,-10.8230734,142.61 -64.9992447,-10.8231230,140.54 -64.9991684,-10.8231249,139.03 -64.9990921,-10.8231058,137.28 -64.9990158,-10.8231039,137.66 -64.9989548,-10.8231268,136.21 -64.9989319,-10.8231544,135.57 -64.9989548,-10.8231745,135.44 -64.9989700,-10.8231859,134.66 -64.9989777,-10.8231859,133.89 -64.9990082,-10.8231773,133.28 -64.9990234,-10.8231649,132.54 -64.9990234,-10.8231792,131.51 -64.9990234,-10.8231592,130.79 -64.9990158,-10.8231525,130.12 -64.9990158,-10.8231401,129.71 -64.9990540,-10.8231068,130.32 -64.9990845,-10.8230505,132.13 -64.9990387,-10.8230305,132.60 -64.9990463,-10.8230124,132.43 -64.9990540,-10.8230124,132.30 -64.9990540,-10.8230143,132.24 -64.9990540,-10.8230352,132.43 -64.9990005,-10.8230639,133.71 -64.9989777,-10.8230820,134.62 -64.9989700,-10.8230639,134.82 -64.9989777,-10.8230610,135.06 -64.9989853,-10.8230705,135.34 -64.9989700,-10.8230858,135.56 -64.9989319,-10.8231630,135.68 -64.9988861,-10.8231583,137.94 -64.9988937,-10.8231325,139.01 -64.9988861,-10.8230476,138.76 -64.9989166,-10.8229828,139.47 -64.9989395,-10.8229532,140.08 -64.9989624,-10.8229570,140.58 -64.9989853,-10.8230238,141.36 -64.9989014,-10.8230810,141.50 -64.9989090,-10.8231134,141.71 -64.9989014,-10.8231249,142.47 -64.9989243,-10.8231306,143.13 -64.9990082,-10.8231325,143.37 -64.9990234,-10.8231173,144.14 -64.9989548,-10.8231544,143.60 -64.9989243,-10.8231392,144.93 -64.9989090,-10.8231459,145.59 -64.9988937,-10.8231783,146.18 -64.9988708,-10.8232737,147.29 -64.9988632,-10.8233624,148.41 -64.9988480,-10.8234158,149.21 -64.9988708,-10.8234138,149.54 -64.9988708,-10.8233967,150.17 -64.9988708,-10.8232985,150.97 -64.9988403,-10.8233271,151.18 -64.9988708,-10.8233423,151.77 -64.9989090,-10.8233891,152.35 -64.9989243,-10.8233614,152.83 -64.9989319,-10.8233709,153.44 -64.9989319,-10.8233910,154.04 -64.9989395,-10.8233919,154.62 -64.9989395,-10.8233423,154.71 -64.9989243,-10.8233566,155.21 -64.9989090,-10.8233604,155.76 -64.9988937,-10.8233480,156.32 -64.9988937,-10.8233347,156.88 -64.9989395,-10.8233194,157.39 -64.9989548,-10.8233423,157.49 -64.9989395,-10.8233566,157.38 -64.9989090,-10.8233776,156.82 -64.9988785,-10.8234015,156.81 -64.9988708,-10.8234196,156.77 -64.9988708,-10.8234167,156.76 -64.9988708,-10.8233967,156.75 -64.9989014,-10.8233519,156.26 -64.9989166,-10.8233585,156.32 -64.9989166,-10.8233500,156.12 -64.9989090,-10.8233252,156.71 -64.9989700,-10.8232346,156.41 -64.9989777,-10.8232279,158.09 -64.9990234,-10.8231955,158.11 -64.9990082,-10.8231373,157.07 -64.9989929,-10.8231382,155.82 -64.9989166,-10.8231373,155.78 -64.9988708,-10.8231459,154.62 -64.9988480,-10.8231478,154.36 -64.9988327,-10.8231497,154.12 -64.9988403,-10.8231544,153.88 -64.9988785,-10.8232069,153.89 -64.9988861,-10.8232250,154.13 -64.9988937,-10.8232374,153.87 -64.9988785,-10.8232355,153.63 -64.9988861,-10.8232346,153.29 -64.9989014,-10.8232384,152.81 -64.9989090,-10.8232403,152.38 -64.9988937,-10.8232327,151.87 -64.9988937,-10.8232136,151.37 -64.9989090,-10.8232012,151.02 -64.9989090,-10.8232031,150.94 -64.9988937,-10.8232012,150.89 -64.9988708,-10.8232155,151.10 -64.9988556,-10.8232222,151.09 -64.9988861,-10.8232050,151.33 -64.9989090,-10.8232098,151.59 -64.9989166,-10.8232174,150.85 -64.9989243,-10.8232164,150.99 -64.9989243,-10.8232222,151.14 -64.9988937,-10.8232355,150.48 -64.9988785,-10.8232212,150.51 -64.9988708,-10.8232203,150.59 -64.9988632,-10.8232212,150.78 -64.9988632,-10.8232250,151.16 -64.9988632,-10.8232212,151.72 -64.9988556,-10.8232250,152.39 -64.9988327,-10.8232336,153.08 -64.9988022,-10.8232536,152.67 -64.9987946,-10.8232470,153.09 -64.9987793,-10.8232327,153.50 -64.9987946,-10.8232231,153.84 -64.9988022,-10.8232126,154.09 -64.9988708,-10.8231840,152.21 -64.9988785,-10.8231783,152.15 -64.9988861,-10.8231716,152.23 -64.9988861,-10.8231535,152.46 -64.9988708,-10.8231459,152.58 -64.9988480,-10.8231478,152.53 -64.9988937,-10.8231268,151.20 -64.9989471,-10.8230610,150.22 -64.9989624,-10.8229713,149.33 -64.9989624,-10.8229618,148.23 -64.9989548,-10.8229485,147.63 -64.9989548,-10.8228588,150.44 -64.9989243,-10.8227930,150.36 -64.9989471,-10.8227386,149.86 -64.9990082,-10.8227425,149.34 -64.9990158,-10.8227177,148.78 -64.9990158,-10.8227158,148.96 -64.9990311,-10.8226919,148.79 -64.9990387,-10.8226204,148.80 -64.9990540,-10.8225622,150.84 -64.9990845,-10.8225174,153.35 -64.9990845,-10.8224735,154.84 -64.9990845,-10.8224430,156.54 -64.9991150,-10.8223734,157.04 -64.9991455,-10.8223486,158.41 -64.9991608,-10.8223228,158.85 -64.9991531,-10.8223114,158.87 -64.9991608,-10.8223190,158.88 -64.9991684,-10.8223057,158.92 -64.9991684,-10.8222466,159.92 -64.9991684,-10.8221741,160.88 -64.9991608,-10.8220892,160.34 -64.9991837,-10.8220530,159.66 -64.9992142,-10.8219938,159.53 -64.9991989,-10.8219662,158.48 -64.9991913,-10.8219757,158.15 -64.9991684,-10.8219767,157.84 -64.9991684,-10.8219576,157.54 -64.9992065,-10.8218822,156.87 -64.9992218,-10.8218555,156.62 -64.9992294,-10.8218365,156.33 -64.9992523,-10.8218031,157.00 -64.9992523,-10.8217564,156.87 -64.9992523,-10.8217306,156.43 -64.9992523,-10.8216810,155.74 -64.9992828,-10.8216286,155.15 -64.9993286,-10.8215599,154.71 -64.9993439,-10.8214998,155.40 -64.9993744,-10.8214645,156.68 -64.9994049,-10.8214464,157.92 -64.9994125,-10.8214636,158.10 -64.9994202,-10.8214159,158.55 -64.9994507,-10.8213263,159.49 -64.9994965,-10.8212557,159.51 -64.9995422,-10.8212118,159.75 -64.9995422,-10.8211803,159.80 -64.9995651,-10.8211393,159.57 -64.9995422,-10.8211145,159.46 -64.9994965,-10.8210907,159.23 -64.9994507,-10.8210869,158.85 -64.9994507,-10.8210754,159.04 -64.9994736,-10.8210745,159.27 -64.9994812,-10.8210573,159.53 -64.9994888,-10.8210468,159.78 -64.9995499,-10.8210325,159.80 -64.9996414,-10.8210201,159.92 -64.9997559,-10.8209629,159.66 -64.9998398,-10.8209133,159.73 -64.9998932,-10.8209267,159.68 -64.9999542,-10.8209467,159.68 -65.0000458,-10.8209314,159.08 -65.0001755,-10.8209105,158.89 -65.0002365,-10.8209381,158.77 -65.0003433,-10.8209600,158.86 -65.0004272,-10.8209887,158.55 -65.0004807,-10.8210230,158.59 -65.0005722,-10.8210297,158.84 -65.0006561,-10.8209190,158.90 -65.0007629,-10.8209105,158.71 -65.0008087,-10.8208942,159.04 -65.0008545,-10.8208323,159.13 -65.0009232,-10.8207998,159.96 -65.0010300,-10.8207884,160.29 -65.0011215,-10.8207712,160.43 -65.0012207,-10.8207464,160.08 -65.0012894,-10.8207388,160.36 -65.0014420,-10.8207455,160.20 -65.0015640,-10.8207817,159.93 -65.0016022,-10.8207388,159.91 -65.0016098,-10.8207102,159.41 -65.0016937,-10.8206577,159.06 -65.0017471,-10.8206034,159.13 -65.0018005,-10.8205595,159.30 -65.0018616,-10.8205452,159.34 -65.0018692,-10.8205147,159.15 -65.0019226,-10.8204365,158.43 -65.0019836,-10.8203602,158.27 -65.0020523,-10.8203602,158.23 -65.0021057,-10.8203506,157.45 -65.0021973,-10.8203888,156.08 -65.0022964,-10.8203468,154.52 -65.0023575,-10.8202953,154.00 -65.0023422,-10.8201323,153.48 -65.0023727,-10.8200274,152.92 -65.0024261,-10.8198833,152.50 -65.0024719,-10.8197927,151.48 -65.0024643,-10.8196840,151.06 -65.0025177,-10.8195210,151.27 -65.0025406,-10.8193474,150.99 -65.0025940,-10.8191853,150.34 -65.0027161,-10.8190508,148.59 -65.0027695,-10.8189468,147.58 -65.0028000,-10.8188448,147.25 -65.0028381,-10.8187189,146.73 -65.0028915,-10.8186092,145.73 -65.0029678,-10.8184633,146.02 -65.0030975,-10.8183384,145.20 -65.0031433,-10.8182697,144.93 -65.0031967,-10.8181629,144.25 -65.0032578,-10.8179646,143.34 -65.0033264,-10.8178272,143.09 -65.0034027,-10.8177147,142.37 -65.0034637,-10.8176289,141.90 -65.0035019,-10.8175297,141.55 -65.0035706,-10.8174076,141.26 -65.0036163,-10.8172913,140.85 -65.0037079,-10.8171749,140.15 -65.0037689,-10.8170443,139.79 -65.0038452,-10.8169212,138.36 -65.0039444,-10.8168011,137.69 -65.0040207,-10.8166885,136.82 -65.0040970,-10.8165379,136.40 -65.0041809,-10.8163939,136.56 -65.0042725,-10.8162956,136.26 -65.0043030,-10.8162012,135.75 -65.0044098,-10.8161411,135.47 -65.0044861,-10.8160248,134.20 -65.0045166,-10.8159237,133.42 -65.0045624,-10.8158360,132.59 -65.0046463,-10.8157635,131.21 -65.0047150,-10.8155861,131.19 -65.0047607,-10.8154879,130.66 -65.0048218,-10.8153715,129.56 -65.0048676,-10.8151627,130.39 -65.0048981,-10.8149996,131.05 -65.0049973,-10.8148308,131.62 -65.0050049,-10.8146858,130.86 -65.0050964,-10.8145409,132.02 -65.0051270,-10.8144121,132.54 -65.0051651,-10.8142595,133.36 -65.0052109,-10.8141556,133.23 -65.0052643,-10.8139915,133.88 -65.0053253,-10.8138533,133.42 -65.0053787,-10.8137598,134.66 -65.0054779,-10.8136215,133.73 -65.0055237,-10.8134546,134.04 -65.0055847,-10.8133621,134.58 -65.0056534,-10.8132505,134.50 -65.0057220,-10.8131418,133.91 -65.0057449,-10.8129930,134.53 -65.0058136,-10.8128633,136.07 -65.0058441,-10.8128366,136.46 -65.0058441,-10.8128252,137.11 -65.0058136,-10.8128338,137.18 -65.0058212,-10.8128538,138.11 -65.0058823,-10.8127365,138.65 -65.0059891,-10.8126326,137.60 -65.0059967,-10.8124924,137.71 -65.0060272,-10.8123159,137.49 -65.0061188,-10.8121958,138.18 -65.0061722,-10.8121357,137.81 -65.0062027,-10.8120451,137.70 -65.0063095,-10.8119688,138.43 -65.0063705,-10.8119040,138.82 -65.0064163,-10.8117123,138.63 -65.0064774,-10.8116131,139.10 -65.0064697,-10.8115711,139.30 -65.0064697,-10.8115635,138.52 -65.0064621,-10.8115644,138.41 -65.0064468,-10.8115530,138.41 -65.0064545,-10.8115396,138.19 -65.0064621,-10.8115320,137.81 -65.0064697,-10.8115454,136.11 -65.0065002,-10.8114996,136.95 -65.0065308,-10.8114357,136.68 -65.0065384,-10.8114386,136.82 -65.0065460,-10.8114347,136.89 -65.0065308,-10.8114204,136.96 -65.0065231,-10.8114166,137.03 -65.0065155,-10.8114214,137.10 -65.0065002,-10.8114395,137.19 -65.0065002,-10.8114443,137.27 -65.0065231,-10.8114548,137.63 -65.0065536,-10.8114605,137.99 -65.0065689,-10.8114595,138.16 -65.0066452,-10.8114033,137.31 -65.0066223,-10.8113556,137.16 -65.0066223,-10.8113356,137.26 -65.0066147,-10.8113298,137.41 -65.0064926,-10.8114347,138.05 -65.0064316,-10.8115215,138.08 -65.0064468,-10.8115396,138.33 -65.0065002,-10.8114662,137.40 -65.0065155,-10.8113194,138.41 -65.0065689,-10.8112383,139.24 -65.0065918,-10.8111229,138.92 -65.0066757,-10.8109894,137.89 -65.0068283,-10.8108435,137.72 -65.0068436,-10.8107204,137.63 -65.0069580,-10.8105783,137.54 -65.0069275,-10.8104525,137.02 -65.0068893,-10.8103676,136.23 -65.0068588,-10.8102970,135.81 -65.0068893,-10.8100996,135.22 -65.0070496,-10.8099442,133.34 -65.0072479,-10.8097630,128.67 -65.0073471,-10.8096476,131.84 -65.0074692,-10.8094454,136.07 -65.0074615,-10.8093481,135.09 -65.0074615,-10.8092546,132.81 -65.0076294,-10.8091450,132.33 -65.0076981,-10.8090458,131.41 -65.0077133,-10.8089600,129.51 -65.0077667,-10.8088827,127.30 -65.0078049,-10.8087683,127.10 -65.0078506,-10.8086653,127.22 -65.0078659,-10.8085146,128.05 -65.0078354,-10.8082848,131.17 -65.0078430,-10.8081770,130.59 -65.0078735,-10.8080616,129.96 -65.0079041,-10.8079519,129.76 -65.0078812,-10.8079252,128.39 -65.0078735,-10.8079538,127.59 -65.0078659,-10.8079748,126.62 -65.0078659,-10.8079777,125.62 -65.0078735,-10.8079376,125.10 -65.0078964,-10.8078384,125.38 -65.0079041,-10.8077421,125.34 -65.0078506,-10.8076143,125.15 -65.0077820,-10.8074360,125.74 -65.0077591,-10.8072796,128.16 -65.0077820,-10.8071365,130.05 -65.0078201,-10.8070078,131.43 -65.0078278,-10.8068867,134.04 -65.0078506,-10.8067617,139.90 -65.0079041,-10.8066301,144.10 -65.0079498,-10.8065071,138.17 -65.0079422,-10.8063755,139.99 -65.0079803,-10.8062954,139.48 -65.0079880,-10.8061686,138.19 -65.0079956,-10.8060284,131.95 -65.0080490,-10.8059158,132.24 -65.0080490,-10.8058128,132.99 -65.0080261,-10.8056765,132.86 -65.0080032,-10.8055372,129.88 -65.0080032,-10.8054667,128.77 -65.0080109,-10.8054552,129.54 -65.0080338,-10.8054619,130.27 -65.0080032,-10.8054342,130.30 -65.0080261,-10.8054085,130.10 -65.0079803,-10.8053789,130.79 -65.0080414,-10.8053627,131.71 -65.0080261,-10.8053637,132.67 -65.0080338,-10.8053398,133.01 -65.0080185,-10.8053560,134.29 -65.0080643,-10.8053064,134.36 -65.0081329,-10.8051825,134.54 -65.0081558,-10.8051643,134.76 -65.0081558,-10.8051414,134.79 -65.0081482,-10.8051357,134.81 -65.0081329,-10.8051405,134.82 -65.0081329,-10.8051481,134.77 -65.0081253,-10.8051405,134.79 -65.0081177,-10.8051443,134.80 -65.0081177,-10.8051443,134.82 -65.0081100,-10.8051586,134.86 -65.0081253,-10.8052464,137.22 -65.0081253,-10.8052540,137.34 -65.0081177,-10.8052492,137.39 -65.0081406,-10.8052444,137.55 </coordinates>
</LineString>
</MultiGeometry>
</Placemark>
<Folder>
<name>waypoints</name>
<Placemark>
<name>
Fri Dec 30 16:31:04 2016 S=1.05 Km/hr
</name>
<styleUrl>
#styleMap_TLP_Start
</styleUrl>
<Point>
<coordinates>
-65.0006180,-10.8234406,142.43
</coordinates>
</Point>
</Placemark>
<Placemark>
<name>
Fri Dec 30 16:31:14 2016 S=1.36 Km/hr
</name>
<styleUrl>
#styleMap_TLP_Normal
</styleUrl>
<Point>
<coordinates>
-65.0005112,-10.8234243,143.30
</coordinates>
</Point>
</Placemark>
<Placemark>
<name>
Fri Dec 30 16:31:24 2016 S=1.31 Km/hr
</name>
<styleUrl>
#styleMap_TLP_Normal
</styleUrl>
<Point>
<coordinates>
-65.0004730,-10.8234844,142.45
</coordinates>
</Point>
</Placemark>
<Placemark>
<name>
Fri Dec 30 16:31:34 2016 S=1.75 Km/hr
</name>
<styleUrl>
#styleMap_TLP_Normal
</styleUrl>
<Point>
<coordinates>
-65.0005112,-10.8235731,141.67
</coordinates>
</Point>
</Placemark>
<Placemark>
<name>
Fri Dec 30 16:31:44 2016 S=1.85 Km/hr
</name>
<styleUrl>
#styleMap_TLP_Normal
</styleUrl>
<Point>
<coordinates>
-65.0005417,-10.8236322,142.34
</coordinates>
</Point>
</Placemark>
<Placemark>
<name>
Fri Dec 30 16:31:54 2016 S=0.67 Km/hr
</name>
<styleUrl>
#styleMap_TLP_Normal
</styleUrl>
<Point>
<coordinates>
-65.0005493,-10.8237171,140.73
</coordinates>
</Point>
</Placemark>
<Placemark>
<name>
Fri Dec 30 16:32:04 2016 S=1.10 Km/hr
</name>
<styleUrl>
#styleMap_TLP_Normal
</styleUrl>
<Point>
<coordinates>
-65.0005569,-10.8237190,140.83
</coordinates>
</Point>
</Placemark>
<Placemark>
<name>
Fri Dec 30 16:32:14 2016 S=1.66 Km/hr
</name>
<styleUrl>
#styleMap_TLP_Normal
</styleUrl>
<Point>
<coordinates>
-65.0005798,-10.8236656,138.91
</coordinates>
</Point>
</Placemark>
<Placemark>
<name>
Fri Dec 30 16:32:24 2016 S=2.61 Km/hr
</name>
<styleUrl>
#styleMap_TLP_Normal
</styleUrl>
<Point>
<coordinates>
-65.0006409,-10.8235979,138.49
</coordinates>
</Point>
</Placemark>
<Placemark>
<name>
Fri Dec 30 16:32:34 2016 S=0.82 Km/hr
</name>
<styleUrl>
#styleMap_TLP_Normal
</styleUrl>
<Point>
<coordinates>
-65.0006561,-10.8235807,138.74
</coordinates>
</Point>
</Placemark>
<Placemark>
<name>
Fri Dec 30 16:32:44 2016 S=0.40 Km/hr
</name>
<styleUrl>
#styleMap_TLP_Normal
</styleUrl>
<Point>
<coordinates>
-65.0006485,-10.8235741,139.04
</coordinates>
</Point>
</Placemark>
<Placemark>
<name>
Fri Dec 30 16:32:54 2016 S=1.76 Km/hr
</name>
<styleUrl>
#styleMap_TLP_Normal
</styleUrl>
<Point>
<coordinates>
-65.0005646,-10.8235607,139.04
</coordinates>
</Point>
</Placemark>
<Placemark>
<name>
Fri Dec 30 16:33:04 2016 S=0.58 Km/hr
</name>
<styleUrl>
#styleMap_TLP_Normal
</styleUrl>
<Point>
<coordinates>
-65.0005188,-10.8235378,139.49
</coordinates>
</Point>
</Placemark>
<Placemark>
<name>
Fri Dec 30 16:33:14 2016 S=1.18 Km/hr
</name>
<styleUrl>
#styleMap_TLP_Normal
</styleUrl>
<Point>
<coordinates>
-65.0005188,-10.8235474,139.91
</coordinates>
</Point>
</Placemark>
<Placemark>
<name>
Fri Dec 30 16:33:24 2016 S=1.56 Km/hr
</name>
<styleUrl>
#styleMap_TLP_Normal
</styleUrl>
<Point>
<coordinates>
-65.0005112,-10.8234987,140.58
</coordinates>
</Point>
</Placemark>
<Placemark>
<name>
Fri Dec 30 16:33:34 2016 S=0.17 Km/hr
</name>
<styleUrl>
#styleMap_TLP_Normal
</styleUrl>
<Point>
<coordinates>
-65.0005112,-10.8234987,140.66
</coordinates>
</Point>
</Placemark>
<Placemark>
<name>
Fri Dec 30 16:33:44 2016 S=0.97 Km/hr
</name>
<styleUrl>
#styleMap_TLP_Normal
</styleUrl>
<Point>
<coordinates>
-65.0005188,-10.8234987,140.68
</coordinates>
</Point>
</Placemark>
<Placemark>
<name>
Fri Dec 30 16:33:54 2016 S=1.14 Km/hr
</name>
<styleUrl>
#styleMap_TLP_Normal
</styleUrl>
<Point>
<coordinates>
-65.0005875,-10.8234291,140.53
</coordinates>
</Point>
</Placemark>
<Placemark>
<name>
Fri Dec 30 16:34:04 2016 S=1.56 Km/hr
</name>
<styleUrl>
#styleMap_TLP_Normal
</styleUrl>
<Point>
<coordinates>
-65.0006332,-10.8233624,140.39
</coordinates>
</Point>
</Placemark>
<Placemark>
<name>
Fri Dec 30 16:34:14 2016 S=0.37 Km/hr
</name>
<styleUrl>
#styleMap_TLP_Normal
</styleUrl>
<Point>
<coordinates>
-65.0006485,-10.8233309,140.13
</coordinates>
</Point>
</Placemark>
<Placemark>
<name>
Fri Dec 30 16:34:24 2016 S=0.88 Km/hr
</name>
<styleUrl>
#styleMap_TLP_Normal
</styleUrl>
<Point>
<coordinates>
-65.0006104,-10.8233366,140.07
</coordinates>
</Point>
</Placemark>
<Placemark>
<name>
Fri Dec 30 16:34:34 2016 S=2.27 Km/hr
</name>
<styleUrl>
#styleMap_TLP_Normal
</styleUrl>
<Point>
<coordinates>
-65.0005188,-10.8233290,139.96
</coordinates>
</Point>
</Placemark>
<Placemark>
<name>
Fri Dec 30 16:34:44 2016 S=0.90 Km/hr
</name>
<styleUrl>
#styleMap_TLP_Normal
</styleUrl>
<Point>
<coordinates>
-65.0004807,-10.8233461,139.80
</coordinates>
</Point>
</Placemark>
<Placemark>
<name>
Fri Dec 30 16:34:54 2016 S=0.19 Km/hr
</name>
<styleUrl>
#styleMap_TLP_Normal
</styleUrl>
<Point>
<coordinates>
-65.0005188,-10.8233690,140.02
</coordinates>
</Point>
</Placemark>
<Placemark>
<name>
Fri Dec 30 16:35:04 2016 S=1.44 Km/hr
</name>
<styleUrl>
#styleMap_TLP_Normal
</styleUrl>
<Point>
<coordinates>
-65.0005341,-10.8234091,139.86
</coordinates>
</Point>
</Placemark>
<Placemark>
<name>
Fri Dec 30 16:35:14 2016 S=2.14 Km/hr
</name>
<styleUrl>
#styleMap_TLP_Normal
</styleUrl>
<Point>
<coordinates>
-65.0005646,-10.8234682,138.74
</coordinates>
</Point>
</Placemark>
<Placemark>
<name>
Fri Dec 30 16:35:24 2016 S=1.85 Km/hr
</name>
<styleUrl>
#styleMap_TLP_Normal
</styleUrl>
<Point>
<coordinates>
-65.0004959,-10.8234978,137.80
</coordinates>
</Point>
</Placemark>
<Placemark>
<name>
Fri Dec 30 16:35:34 2016 S=1.22 Km/hr
</name>
<styleUrl>
#styleMap_TLP_Normal
</styleUrl>
<Point>
<coordinates>
-65.0004578,-10.8235769,138.02
</coordinates>
</Point>
</Placemark>
<Placemark>
<name>
Fri Dec 30 16:35:44 2016 S=1.51 Km/hr
</name>
<styleUrl>
#styleMap_TLP_Normal
</styleUrl>
<Point>
<coordinates>
-65.0005341,-10.8235970,139.90
</coordinates>
</Point>
</Placemark>
<Placemark>
<name>
Fri Dec 30 16:35:54 2016 S=1.65 Km/hr
</name>
<styleUrl>
#styleMap_TLP_Normal
</styleUrl>
<Point>
<coordinates>
-65.0005646,-10.8236742,140.63
</coordinates>
</Point>
</Placemark>
<Placemark>
<name>
Fri Dec 30 16:36:04 2016 S=1.05 Km/hr
</name>
<styleUrl>
#styleMap_TLP_Normal
</styleUrl>
<Point>
<coordinates>
-65.0005722,-10.8237724,139.61
</coordinates>
</Point>
</Placemark>
<Placemark>
<name>
Fri Dec 30 16:36:14 2016 S=1.01 Km/hr
</name>
<styleUrl>
#styleMap_TLP_Normal
</styleUrl>
<Point>
<coordinates>
-65.0006638,-10.8237505,138.43
</coordinates>
</Point>
</Placemark>
<Placemark>
<name>
Fri Dec 30 16:36:24 2016 S=1.42 Km/hr
</name>
<styleUrl>
#styleMap_TLP_Normal
</styleUrl>
<Point>
<coordinates>
-65.0006561,-10.8237467,138.23
</coordinates>
</Point>
</Placemark>
<Placemark>
<name>
Fri Dec 30 16:36:34 2016 S=1.10 Km/hr
</name>
<styleUrl>
#styleMap_TLP_Normal
</styleUrl>
<Point>
<coordinates>
-65.0005646,-10.8237505,137.89
</coordinates>
</Point>
</Placemark>
<Placemark>
<name>
Fri Dec 30 16:36:44 2016 S=0.70 Km/hr
</name>
<styleUrl>
#styleMap_TLP_Normal
</styleUrl>
<Point>
<coordinates>
-65.0005569,-10.8237438,137.13
</coordinates>
</Point>
</Placemark>
<Placemark>
<name>
Fri Dec 30 16:36:54 2016 S=1.73 Km/hr
</name>
<styleUrl>
#styleMap_TLP_Normal
</styleUrl>
<Point>
<coordinates>
-65.0005417,-10.8237419,136.50
</coordinates>
</Point>
</Placemark>
<Placemark>
<name>
Fri Dec 30 16:37:04 2016 S=1.98 Km/hr
</name>
<styleUrl>
#styleMap_TLP_Normal
</styleUrl>
<Point>
<coordinates>
-65.0005341,-10.8238363,133.96
</coordinates>
</Point>
</Placemark>
<Placemark>
<name>
Fri Dec 30 16:37:14 2016 S=1.57 Km/hr
</name>
<styleUrl>
#styleMap_TLP_Normal
</styleUrl>
<Point>
<coordinates>
-65.0004959,-10.8239059,132.14
</coordinates>
</Point>
</Placemark>
<Placemark>
<name>
Fri Dec 30 16:37:24 2016 S=1.59 Km/hr
</name>
<styleUrl>
#styleMap_TLP_Normal
</styleUrl>
<Point>
<coordinates>
-65.0004501,-10.8239279,131.22
</coordinates>
</Point>
</Placemark>
<Placemark>
<name>
Fri Dec 30 16:37:34 2016 S=2.07 Km/hr
</name>
<styleUrl>
#styleMap_TLP_Normal
</styleUrl>
<Point>
<coordinates>
-65.0004044,-10.8239841,131.23
</coordinates>
</Point>
</Placemark>
<Placemark>
<name>
Fri Dec 30 16:37:44 2016 S=0.69 Km/hr
</name>
<styleUrl>
#styleMap_TLP_Normal
</styleUrl>
<Point>
<coordinates>
-65.0003586,-10.8240137,130.96
</coordinates>
</Point>
</Placemark>
<Placemark>
<name>
Fri Dec 30 16:37:54 2016 S=0.85 Km/hr
</name>
<styleUrl>
#styleMap_TLP_Normal
</styleUrl>
<Point>
<coordinates>
-65.0003586,-10.8240404,130.88
</coordinates>
</Point>
</Placemark>
<Placemark>
<name>
Fri Dec 30 16:38:04 2016 S=1.68 Km/hr
</name>
<styleUrl>
#styleMap_TLP_Normal
</styleUrl>
<Point>
<coordinates>
-65.0003357,-10.8240814,130.97
</coordinates>
</Point>
</Placemark>
<Placemark>
<name>
Fri Dec 30 16:38:14 2016 S=1.43 Km/hr
</name>
<styleUrl>
#styleMap_TLP_Normal
</styleUrl>
<Point>
<coordinates>
-65.0003128,-10.8241339,131.09
</coordinates>
</Point>
</Placemark>
<Placemark>
<name>
Fri Dec 30 16:38:24 2016 S=1.26 Km/hr
</name>
<styleUrl>
#styleMap_TLP_Normal
</styleUrl>
<Point>
<coordinates>
-65.0003052,-10.8241606,131.13
</coordinates>
</Point>
</Placemark>
<Placemark>
<name>
Fri Dec 30 16:38:34 2016 S=1.62 Km/hr
</name>
<styleUrl>
#styleMap_TLP_Normal
</styleUrl>
<Point>
<coordinates>
-65.0002823,-10.8241949,131.16
</coordinates>
</Point>
</Placemark>
<Placemark>
<name>
Fri Dec 30 16:38:44 2016 S=1.48 Km/hr
</name>
<styleUrl>
#styleMap_TLP_Normal
</styleUrl>
<Point>
<coordinates>
-65.0002213,-10.8241930,130.71
</coordinates>
</Point>
</Placemark>
<Placemark>
<name>
Fri Dec 30 16:38:54 2016 S=1.23 Km/hr
</name>
<styleUrl>
#styleMap_TLP_Normal
</styleUrl>
<Point>
<coordinates>
-65.0001526,-10.8242598,131.12
</coordinates>
</Point>
</Placemark>
<Placemark>
<name>
Fri Dec 30 16:39:04 2016 S=0.73 Km/hr
</name>
<styleUrl>
#styleMap_TLP_Normal
</styleUrl>
<Point>
<coordinates>
-65.0001373,-10.8242588,131.24
</coordinates>
</Point>
</Placemark>
<Placemark>
<name>
Fri Dec 30 16:39:14 2016 S=1.86 Km/hr
</name>
<styleUrl>
#styleMap_TLP_Normal
</styleUrl>
<Point>
<coordinates>
-65.0000381,-10.8242369,131.46
</coordinates>
</Point>
</Placemark>
<Placemark>
<name>
Fri Dec 30 16:39:24 2016 S=1.75 Km/hr
</name>
<styleUrl>
#styleMap_TLP_Normal
</styleUrl>
<Point>
<coordinates>
-64.9999924,-10.8242264,130.79
</coordinates>
</Point>
</Placemark>
<Placemark>
<name>
Fri Dec 30 16:39:34 2016 S=1.15 Km/hr
</name>
<styleUrl>
#styleMap_TLP_Normal
</styleUrl>
<Point>
<coordinates>
-64.9999542,-10.8241949,130.52
</coordinates>
</Point>
</Placemark>
<Placemark>
<name>
Fri Dec 30 16:39:44 2016 S=1.39 Km/hr
</name>
<styleUrl>
#styleMap_TLP_Normal
</styleUrl>
<Point>
<coordinates>
-64.9999542,-10.8242025,130.47
</coordinates>
</Point>
</Placemark>
<Placemark>
<name>
Fri Dec 30 16:39:54 2016 S=0.32 Km/hr
</name>
<styleUrl>
#styleMap_TLP_Normal
</styleUrl>
<Point>
<coordinates>
-64.9999466,-10.8242207,130.72
</coordinates>
</Point>
</Placemark>
<Placemark>
<name>
Fri Dec 30 16:40:04 2016 S=0.73 Km/hr
</name>
<styleUrl>
#styleMap_TLP_Normal
</styleUrl>
<Point>
<coordinates>
-64.9999390,-10.8242397,130.34
</coordinates>
</Point>
</Placemark>
<Placemark>
<name>
Fri Dec 30 16:40:14 2016 S=0.31 Km/hr
</name>
<styleUrl>
#styleMap_TLP_Normal
</styleUrl>
<Point>
<coordinates>
-64.9999390,-10.8242502,130.37
</coordinates>
</Point>
</Placemark>
<Placemark>
<name>
Fri Dec 30 16:40:24 2016 S=1.67 Km/hr
</name>
<styleUrl>
#styleMap_TLP_Normal
</styleUrl>
<Point>
<coordinates>
-64.9999161,-10.8242083,129.91
</coordinates>
</Point>
</Placemark>
<Placemark>
<name>
Fri Dec 30 16:40:34 2016 S=1.08 Km/hr
</name>
<styleUrl>
#styleMap_TLP_Normal
</styleUrl>
<Point>
<coordinates>
-64.9998932,-10.8242064,129.68
</coordinates>
</Point>
</Placemark>
<Placemark>
<name>
Fri Dec 30 16:40:44 2016 S=0.58 Km/hr
</name>
<styleUrl>
#styleMap_TLP_Normal
</styleUrl>
<Point>
<coordinates>
-64.9998856,-10.8242140,129.80
</coordinates>
</Point>
</Placemark>
<Placemark>
<name>
Fri Dec 30 16:40:54 2016 S=1.05 Km/hr
</name>
<styleUrl>
#styleMap_TLP_Normal
</styleUrl>
<Point>
<coordinates>
-64.9999237,-10.8242483,129.19
</coordinates>
</Point>
</Placemark>
<Placemark>
<name>
Fri Dec 30 16:41:04 2016 S=1.35 Km/hr
</name>
<styleUrl>
#styleMap_TLP_Normal
</styleUrl>
<Point>
<coordinates>
-64.9998779,-10.8242683,128.83
</coordinates>
</Point>
</Placemark>
<Placemark>
<name>
Fri Dec 30 16:41:14 2016 S=1.23 Km/hr
</name>
<styleUrl>
#styleMap_TLP_Normal
</styleUrl>
<Point>
<coordinates>
-64.9998245,-10.8243008,129.05
</coordinates>
</Point>
</Placemark>
<Placemark>
<name>
Fri Dec 30 16:41:24 2016 S=0.62 Km/hr
</name>
<styleUrl>
#styleMap_TLP_Normal
</styleUrl>
<Point>
<coordinates>
-64.9998322,-10.8243237,129.14
</coordinates>
</Point>
</Placemark>
<Placemark>
<name>
Fri Dec 30 16:41:34 2016 S=0.02 Km/hr
</name>
<styleUrl>
#styleMap_TLP_Normal
</styleUrl>
<Point>
<coordinates>
-64.9998322,-10.8243418,129.18
</coordinates>
</Point>
</Placemark>
<Placemark>
<name>
Fri Dec 30 16:41:44 2016 S=0.69 Km/hr
</name>
<styleUrl>
#styleMap_TLP_Normal
</styleUrl>
<Point>
<coordinates>
-64.9998322,-10.8243513,129.19
</coordinates>
</Point>
</Placemark>
<Placemark>
<name>
Fri Dec 30 16:41:54 2016 S=0.24 Km/hr
</name>
<styleUrl>
#styleMap_TLP_Normal
</styleUrl>
<Point>
<coordinates>
-64.9998322,-10.8243589,129.19
</coordinates>
</Point>
</Placemark>
<Placemark>
<name>
Fri Dec 30 16:42:04 2016 S=1.17 Km/hr
</name>
<styleUrl>
#styleMap_TLP_Normal
</styleUrl>
<Point>
<coordinates>
-64.9999008,-10.8243437,129.33
</coordinates>
</Point>
</Placemark>
<Placemark>
<name>
Fri Dec 30 16:42:14 2016 S=1.03 Km/hr
</name>
<styleUrl>
#styleMap_TLP_Normal
</styleUrl>
<Point>
<coordinates>
-64.9999237,-10.8243113,129.46
</coordinates>
</Point>
</Placemark>
<Placemark>
<name>
Fri Dec 30 16:42:24 2016 S=1.09 Km/hr
</name>
<styleUrl>
#styleMap_TLP_Normal
</styleUrl>
<Point>
<coordinates>
-64.9999237,-10.8243084,129.43
</coordinates>
</Point>
</Placemark>
<Placemark>
<name>
Fri Dec 30 16:42:34 2016 S=1.12 Km/hr
</name>
<styleUrl>
#styleMap_TLP_Normal
</styleUrl>
<Point>
<coordinates>
-64.9999619,-10.8243313,129.02
</coordinates>
</Point>
</Placemark>
<Placemark>
<name>
Fri Dec 30 16:42:44 2016 S=0.80 Km/hr
</name>
<styleUrl>
#styleMap_TLP_Normal
</styleUrl>
<Point>
<coordinates>
-64.9999619,-10.8243389,128.83
</coordinates>
</Point>
</Placemark>
<Placemark>
<name>
Fri Dec 30 16:42:54 2016 S=1.49 Km/hr
</name>
<styleUrl>
#styleMap_TLP_Normal
</styleUrl>
<Point>
<coordinates>
-64.9999542,-10.8243341,128.88
</coordinates>
</Point>
</Placemark>
<Placemark>
<name>
Fri Dec 30 16:43:04 2016 S=1.33 Km/hr
</name>
<styleUrl>
#styleMap_TLP_Normal
</styleUrl>
<Point>
<coordinates>
-64.9999237,-10.8242989,128.86
</coordinates>
</Point>
</Placemark>
<Placemark>
<name>
Fri Dec 30 16:43:14 2016 S=2.28 Km/hr
</name>
<styleUrl>
#styleMap_TLP_Normal
</styleUrl>
<Point>
<coordinates>
-64.9998779,-10.8242350,128.82
</coordinates>
</Point>
</Placemark>
<Placemark>
<name>
Fri Dec 30 16:43:24 2016 S=0.78 Km/hr
</name>
<styleUrl>
#styleMap_TLP_Normal
</styleUrl>
<Point>
<coordinates>
-64.9998932,-10.8242025,129.29
</coordinates>
</Point>
</Placemark>
<Placemark>
<name>
Fri Dec 30 16:43:34 2016 S=1.22 Km/hr
</name>
<styleUrl>
#styleMap_TLP_Normal
</styleUrl>
<Point>
<coordinates>
-64.9998703,-10.8242044,129.29
</coordinates>
</Point>
</Placemark>
<Placemark>
<name>
Fri Dec 30 16:43:44 2016 S=0.13 Km/hr
</name>
<styleUrl>
#styleMap_TLP_Normal
</styleUrl>
<Point>
<coordinates>
-64.9998627,-10.8241940,129.15
</coordinates>
</Point>
</Placemark>
<Placemark>
<name>
Fri Dec 30 16:43:54 2016 S=0.22 Km/hr
</name>
<styleUrl>
#styleMap_TLP_Normal
</styleUrl>
<Point>
<coordinates>
-64.9998703,-10.8241987,129.16
</coordinates>
</Point>
</Placemark>
<Placemark>
<name>
Fri Dec 30 16:44:04 2016 S=0.36 Km/hr
</name>
<styleUrl>
#styleMap_TLP_Normal
</styleUrl>
<Point>
<coordinates>
-64.9998779,-10.8241968,129.17
</coordinates>
</Point>
</Placemark>
<Placemark>
<name>
Fri Dec 30 16:44:14 2016 S=0.37 Km/hr
</name>
<styleUrl>
#styleMap_TLP_Normal
</styleUrl>
<Point>
<coordinates>
-64.9998856,-10.8241816,129.17
</coordinates>
</Point>
</Placemark>
<Placemark>
<name>
Fri Dec 30 16:44:24 2016 S=0.60 Km/hr
</name>
<styleUrl>
#styleMap_TLP_Normal
</styleUrl>
<Point>
<coordinates>
-64.9998856,-10.8241768,129.16
</coordinates>
</Point>
</Placemark>
<Placemark>
<name>
Fri Dec 30 16:44:34 2016 S=0.51 Km/hr
</name>
<styleUrl>
#styleMap_TLP_Normal
</styleUrl>
<Point>
<coordinates>
-64.9998932,-10.8241701,129.19
</coordinates>
</Point>
</Placemark>
<Placemark>
<name>
Fri Dec 30 16:44:44 2016 S=0.79 Km/hr
</name>
<styleUrl>
#styleMap_TLP_Normal
</styleUrl>
<Point>
<coordinates>
-64.9999237,-10.8241415,129.64
</coordinates>
</Point>
</Placemark>
<Placemark>
<name>
Fri Dec 30 16:44:54 2016 S=1.03 Km/hr
</name>
<styleUrl>
#styleMap_TLP_Normal
</styleUrl>
<Point>
<coordinates>
-64.9999390,-10.8241367,129.66
</coordinates>
</Point>
</Placemark>
<Placemark>
<name>
Fri Dec 30 16:45:04 2016 S=0.13 Km/hr
</name>
<styleUrl>
#styleMap_TLP_Normal
</styleUrl>
<Point>
<coordinates>
-64.9999390,-10.8241367,129.62
</coordinates>
</Point>
</Placemark>
<Placemark>
<name>
Fri Dec 30 16:45:14 2016 S=1.28 Km/hr
</name>
<styleUrl>
#styleMap_TLP_Normal
</styleUrl>
<Point>
<coordinates>
-64.9999313,-10.8241577,129.61
</coordinates>
</Point>
</Placemark>
<Placemark>
<name>
Fri Dec 30 16:45:24 2016 S=0.19 Km/hr
</name>
<styleUrl>
#styleMap_TLP_Normal
</styleUrl>
<Point>
<coordinates>
-64.9999542,-10.8242064,129.61
</coordinates>
</Point>
</Placemark>
<Placemark>
<name>
Fri Dec 30 16:45:34 2016 S=1.17 Km/hr
</name>
<styleUrl>
#styleMap_TLP_Normal
</styleUrl>
<Point>
<coordinates>
-64.9999542,-10.8242102,129.61
</coordinates>
</Point>
</Placemark>
<Placemark>
<name>
Fri Dec 30 16:45:44 2016 S=0.78 Km/hr
</name>
<styleUrl>
#styleMap_TLP_Normal
</styleUrl>
<Point>
<coordinates>
-64.9999313,-10.8242254,129.45
</coordinates>
</Point>
</Placemark>
<Placemark>
<name>
Fri Dec 30 16:45:54 2016 S=0.64 Km/hr
</name>
<styleUrl>
#styleMap_TLP_Normal
</styleUrl>
<Point>
<coordinates>
-64.9999466,-10.8242226,129.42
</coordinates>
</Point>
</Placemark>
<Placemark>
<name>
Fri Dec 30 16:46:04 2016 S=0.20 Km/hr
</name>
<styleUrl>
#styleMap_TLP_Normal
</styleUrl>
<Point>
<coordinates>
-64.9999466,-10.8242264,129.41
</coordinates>
</Point>
</Placemark>
<Placemark>
<name>
Fri Dec 30 16:46:14 2016 S=0.31 Km/hr
</name>
<styleUrl>
#styleMap_TLP_Normal
</styleUrl>
<Point>
<coordinates>
-64.9999466,-10.8242369,129.40
</coordinates>
</Point>
</Placemark>
<Placemark>
<name>
Fri Dec 30 16:46:24 2016 S=1.23 Km/hr
</name>
<styleUrl>
#styleMap_TLP_Normal
</styleUrl>
<Point>
<coordinates>
-64.9999466,-10.8242264,129.38
</coordinates>
</Point>
</Placemark>
<Placemark>
<name>
Fri Dec 30 16:46:34 2016 S=0.33 Km/hr
</name>
<styleUrl>
#styleMap_TLP_Normal
</styleUrl>
<Point>
<coordinates>
-64.9999237,-10.8242102,129.07
</coordinates>
</Point>
</Placemark>
<Placemark>
<name>
Fri Dec 30 16:46:44 2016 S=1.36 Km/hr
</name>
<styleUrl>
#styleMap_TLP_Normal
</styleUrl>
<Point>
<coordinates>
-64.9999161,-10.8242178,129.07
</coordinates>
</Point>
</Placemark>
<Placemark>
<name>
Fri Dec 30 16:46:54 2016 S=1.61 Km/hr
</name>
<styleUrl>
#styleMap_TLP_Normal
</styleUrl>
<Point>
<coordinates>
-64.9997864,-10.8242683,128.97
</coordinates>
</Point>
</Placemark>
<Placemark>
<name>
Fri Dec 30 16:47:04 2016 S=1.43 Km/hr
</name>
<styleUrl>
#styleMap_TLP_Normal
</styleUrl>
<Point>
<coordinates>
-64.9997635,-10.8242807,128.49
</coordinates>
</Point>
</Placemark>
<Placemark>
<name>
Fri Dec 30 16:47:14 2016 S=1.91 Km/hr
</name>
<styleUrl>
#styleMap_TLP_Normal
</styleUrl>
<Point>
<coordinates>
-64.9997711,-10.8243027,129.14
</coordinates>
</Point>
</Placemark>
<Placemark>
<name>
Fri Dec 30 16:47:24 2016 S=0.21 Km/hr
</name>
<styleUrl>
#styleMap_TLP_Normal
</styleUrl>
<Point>
<coordinates>
-64.9997940,-10.8242817,130.08
</coordinates>
</Point>
</Placemark>
<Placemark>
<name>
Fri Dec 30 16:47:34 2016 S=0.80 Km/hr
</name>
<styleUrl>
#styleMap_TLP_Normal
</styleUrl>
<Point>
<coordinates>
-64.9997787,-10.8242979,129.34
</coordinates>
</Point>
</Placemark>
<Placemark>
<name>
Fri Dec 30 16:47:44 2016 S=0.89 Km/hr
</name>
<styleUrl>
#styleMap_TLP_Normal
</styleUrl>
<Point>
<coordinates>
-64.9997940,-10.8242979,128.77
</coordinates>
</Point>
</Placemark>
<Placemark>
<name>
Fri Dec 30 16:47:54 2016 S=1.49 Km/hr
</name>
<styleUrl>
#styleMap_TLP_Normal
</styleUrl>
<Point>
<coordinates>
-64.9997864,-10.8242407,129.13
</coordinates>
</Point>
</Placemark>
<Placemark>
<name>
Fri Dec 30 16:48:04 2016 S=0.64 Km/hr
</name>
<styleUrl>
#styleMap_TLP_Normal
</styleUrl>
<Point>
<coordinates>
-64.9997711,-10.8242092,129.68
</coordinates>
</Point>
</Placemark>
<Placemark>
<name>
Fri Dec 30 16:48:14 2016 S=1.03 Km/hr
</name>
<styleUrl>
#styleMap_TLP_Normal
</styleUrl>
<Point>
<coordinates>
-64.9997864,-10.8241882,129.61
</coordinates>
</Point>
</Placemark>
<Placemark>
<name>
Fri Dec 30 16:48:24 2016 S=1.03 Km/hr
</name>
<styleUrl>
#styleMap_TLP_Normal
</styleUrl>
<Point>
<coordinates>
-64.9997787,-10.8242178,130.20
</coordinates>
</Point>
</Placemark>
<Placemark>
<name>
Fri Dec 30 16:48:34 2016 S=0.91 Km/hr
</name>
<styleUrl>
#styleMap_TLP_Normal
</styleUrl>
<Point>
<coordinates>
-64.9997635,-10.8241901,128.78
</coordinates>
</Point>
</Placemark>
<Placemark>
<name>
Fri Dec 30 16:48:44 2016 S=0.62 Km/hr
</name>
<styleUrl>
#styleMap_TLP_Normal
</styleUrl>
<Point>
<coordinates>
-64.9997711,-10.8241920,128.78
</coordinates>
</Point>
</Placemark>
<Placemark>
<name>
Fri Dec 30 16:48:54 2016 S=2.13 Km/hr
</name>
<styleUrl>
#styleMap_TLP_Normal
</styleUrl>
<Point>
<coordinates>
-64.9998398,-10.8242397,129.42
</coordinates>
</Point>
</Placemark>
<Placemark>
<name>
Fri Dec 30 16:49:04 2016 S=0.89 Km/hr
</name>
<styleUrl>
#styleMap_TLP_Normal
</styleUrl>
<Point>
<coordinates>
-64.9998550,-10.8243027,128.97
</coordinates>
</Point>
</Placemark>
<Placemark>
<name>
Fri Dec 30 16:49:14 2016 S=0.35 Km/hr
</name>
<styleUrl>
#styleMap_TLP_Normal
</styleUrl>
<Point>
<coordinates>
-64.9998474,-10.8243113,128.96
</coordinates>
</Point>
</Placemark>
<Placemark>
<name>
Fri Dec 30 16:49:24 2016 S=1.51 Km/hr
</name>
<styleUrl>
#styleMap_TLP_Normal
</styleUrl>
<Point>
<coordinates>
-64.9998474,-10.8243065,128.65
</coordinates>
</Point>
</Placemark>
<Placemark>
<name>
Fri Dec 30 16:49:34 2016 S=0.30 Km/hr
</name>
<styleUrl>
#styleMap_TLP_Normal
</styleUrl>
<Point>
<coordinates>
-64.9998474,-10.8243065,128.56
</coordinates>
</Point>
</Placemark>
<Placemark>
<name>
Fri Dec 30 16:49:44 2016 S=0.35 Km/hr
</name>
<styleUrl>
#styleMap_TLP_Normal
</styleUrl>
<Point>
<coordinates>
-64.9998550,-10.8243046,128.62
</coordinates>
</Point>
</Placemark>
<Placemark>
<name>
Fri Dec 30 16:49:54 2016 S=1.18 Km/hr
</name>
<styleUrl>
#styleMap_TLP_Normal
</styleUrl>
<Point>
<coordinates>
-64.9998474,-10.8242922,129.25
</coordinates>
</Point>
</Placemark>
<Placemark>
<name>
Fri Dec 30 16:50:04 2016 S=1.26 Km/hr
</name>
<styleUrl>
#styleMap_TLP_Normal
</styleUrl>
<Point>
<coordinates>
-64.9998627,-10.8242683,129.24
</coordinates>
</Point>
</Placemark>
<Placemark>
<name>
Fri Dec 30 16:50:14 2016 S=0.94 Km/hr
</name>
<styleUrl>
#styleMap_TLP_Normal
</styleUrl>
<Point>
<coordinates>
-64.9998398,-10.8242111,130.65
</coordinates>
</Point>
</Placemark>
<Placemark>
<name>
Fri Dec 30 16:50:24 2016 S=1.24 Km/hr
</name>
<styleUrl>
#styleMap_TLP_Normal
</styleUrl>
<Point>
<coordinates>
-64.9998169,-10.8242350,130.50
</coordinates>
</Point>
</Placemark>
<Placemark>
<name>
Fri Dec 30 16:50:34 2016 S=1.35 Km/hr
</name>
<styleUrl>
#styleMap_TLP_Normal
</styleUrl>
<Point>
<coordinates>
-64.9998779,-10.8242159,132.32
</coordinates>
</Point>
</Placemark>
<Placemark>
<name>
Fri Dec 30 16:50:44 2016 S=0.95 Km/hr
</name>
<styleUrl>
#styleMap_TLP_Normal
</styleUrl>
<Point>
<coordinates>
-64.9999084,-10.8241949,133.59
</coordinates>
</Point>
</Placemark>
<Placemark>
<name>
Fri Dec 30 16:50:54 2016 S=0.60 Km/hr
</name>
<styleUrl>
#styleMap_TLP_Normal
</styleUrl>
<Point>
<coordinates>
-64.9999084,-10.8241911,133.75
</coordinates>
</Point>
</Placemark>
<Placemark>
<name>
Fri Dec 30 16:51:04 2016 S=0.42 Km/hr
</name>
<styleUrl>
#styleMap_TLP_Normal
</styleUrl>
<Point>
<coordinates>
-64.9998932,-10.8241997,133.82
</coordinates>
</Point>
</Placemark>
<Placemark>
<name>
Fri Dec 30 16:51:14 2016 S=0.38 Km/hr
</name>
<styleUrl>
#styleMap_TLP_Normal
</styleUrl>
<Point>
<coordinates>
-64.9999008,-10.8241911,133.81
</coordinates>
</Point>
</Placemark>
<Placemark>
<name>
Fri Dec 30 16:51:24 2016 S=0.86 Km/hr
</name>
<styleUrl>
#styleMap_TLP_Normal
</styleUrl>
<Point>
<coordinates>
-64.9999084,-10.8242064,135.28
</coordinates>
</Point>
</Placemark>
<Placemark>
<name>
Fri Dec 30 16:51:34 2016 S=1.72 Km/hr
</name>
<styleUrl>
#styleMap_TLP_Normal
</styleUrl>
<Point>
<coordinates>
-64.9999313,-10.8242006,135.75
</coordinates>
</Point>
</Placemark>
<Placemark>
<name>
Fri Dec 30 16:51:44 2016 S=0.58 Km/hr
</name>
<styleUrl>
#styleMap_TLP_Normal
</styleUrl>
<Point>
<coordinates>
-64.9999237,-10.8242073,135.82
</coordinates>
</Point>
</Placemark>
<Placemark>
<name>
Fri Dec 30 16:51:54 2016 S=0.88 Km/hr
</name>
<styleUrl>
#styleMap_TLP_Normal
</styleUrl>
<Point>
<coordinates>
-64.9999237,-10.8242159,135.81
</coordinates>
</Point>
</Placemark>
<Placemark>
<name>
Fri Dec 30 16:52:04 2016 S=0.56 Km/hr
</name>
<styleUrl>
#styleMap_TLP_Normal
</styleUrl>
<Point>
<coordinates>
-64.9999084,-10.8241510,135.75
</coordinates>
</Point>
</Placemark>
<Placemark>
<name>
Fri Dec 30 16:52:14 2016 S=0.28 Km/hr
</name>
<styleUrl>
#styleMap_TLP_Normal
</styleUrl>
<Point>
<coordinates>
-64.9999161,-10.8241434,135.74
</coordinates>
</Point>
</Placemark>
<Placemark>
<name>
Fri Dec 30 16:52:24 2016 S=0.38 Km/hr
</name>
<styleUrl>
#styleMap_TLP_Normal
</styleUrl>
<Point>
<coordinates>
-64.9999313,-10.8241301,135.94
</coordinates>
</Point>
</Placemark>
<Placemark>
<name>
Fri Dec 30 16:52:34 2016 S=0.84 Km/hr
</name>
<styleUrl>
#styleMap_TLP_Normal
</styleUrl>
<Point>
<coordinates>
-64.9999542,-10.8241386,136.03
</coordinates>
</Point>
</Placemark>
<Placemark>
<name>
Fri Dec 30 16:52:44 2016 S=0.64 Km/hr
</name>
<styleUrl>
#styleMap_TLP_Normal
</styleUrl>
<Point>
<coordinates>
-64.9999847,-10.8241367,136.36
</coordinates>
</Point>
</Placemark>
<Placemark>
<name>
Fri Dec 30 16:52:54 2016 S=1.50 Km/hr
</name>
<styleUrl>
#styleMap_TLP_Normal
</styleUrl>
<Point>
<coordinates>
-64.9999771,-10.8241262,136.33
</coordinates>
</Point>
</Placemark>
<Placemark>
<name>
Fri Dec 30 16:53:04 2016 S=1.36 Km/hr
</name>
<styleUrl>
#styleMap_TLP_Normal
</styleUrl>
<Point>
<coordinates>
-64.9999924,-10.8240948,135.83
</coordinates>
</Point>
</Placemark>
<Placemark>
<name>
Fri Dec 30 16:53:14 2016 S=0.24 Km/hr
</name>
<styleUrl>
#styleMap_TLP_Normal
</styleUrl>
<Point>
<coordinates>
-64.9999924,-10.8240900,135.62
</coordinates>
</Point>
</Placemark>
<Placemark>
<name>
Fri Dec 30 16:53:24 2016 S=0.18 Km/hr
</name>
<styleUrl>
#styleMap_TLP_Normal
</styleUrl>
<Point>
<coordinates>
-65.0000000,-10.8241119,136.22
</coordinates>
</Point>
</Placemark>
<Placemark>
<name>
Fri Dec 30 16:53:34 2016 S=1.48 Km/hr
</name>
<styleUrl>
#styleMap_TLP_Normal
</styleUrl>
<Point>
<coordinates>
-64.9999466,-10.8241806,136.44
</coordinates>
</Point>
</Placemark>
<Placemark>
<name>
Fri Dec 30 16:53:44 2016 S=0.63 Km/hr
</name>
<styleUrl>
#styleMap_TLP_Normal
</styleUrl>
<Point>
<coordinates>
-64.9999161,-10.8242207,136.11
</coordinates>
</Point>
</Placemark>
<Placemark>
<name>
Fri Dec 30 16:53:54 2016 S=0.47 Km/hr
</name>
<styleUrl>
#styleMap_TLP_Normal
</styleUrl>
<Point>
<coordinates>
-64.9999161,-10.8242130,136.06
</coordinates>
</Point>
</Placemark>
<Placemark>
<name>
Fri Dec 30 16:54:04 2016 S=0.72 Km/hr
</name>
<styleUrl>
#styleMap_TLP_Normal
</styleUrl>
<Point>
<coordinates>
-64.9999313,-10.8241940,135.55
</coordinates>
</Point>
</Placemark>
<Placemark>
<name>
Fri Dec 30 16:54:14 2016 S=1.47 Km/hr
</name>
<styleUrl>
#styleMap_TLP_Normal
</styleUrl>
<Point>
<coordinates>
-64.9999542,-10.8241253,135.82
</coordinates>
</Point>
</Placemark>
<Placemark>
<name>
Fri Dec 30 16:54:24 2016 S=0.43 Km/hr
</name>
<styleUrl>
#styleMap_TLP_Normal
</styleUrl>
<Point>
<coordinates>
-64.9999771,-10.8241034,136.46
</coordinates>
</Point>
</Placemark>
<Placemark>
<name>
Fri Dec 30 16:54:34 2016 S=0.47 Km/hr
</name>
<styleUrl>
#styleMap_TLP_Normal
</styleUrl>
<Point>
<coordinates>
-64.9999695,-10.8241386,136.12
</coordinates>
</Point>
</Placemark>
<Placemark>
<name>
Fri Dec 30 16:54:44 2016 S=0.69 Km/hr
</name>
<styleUrl>
#styleMap_TLP_Normal
</styleUrl>
<Point>
<coordinates>
-64.9999619,-10.8241358,135.99
</coordinates>
</Point>
</Placemark>
<Placemark>
<name>
Fri Dec 30 16:54:54 2016 S=1.68 Km/hr
</name>
<styleUrl>
#styleMap_TLP_Normal
</styleUrl>
<Point>
<coordinates>
-64.9999542,-10.8241405,135.59
</coordinates>
</Point>
</Placemark>
<Placemark>
<name>
Fri Dec 30 16:55:04 2016 S=0.54 Km/hr
</name>
<styleUrl>
#styleMap_TLP_Normal
</styleUrl>
<Point>
<coordinates>
-64.9999695,-10.8241463,135.60
</coordinates>
</Point>
</Placemark>
<Placemark>
<name>
Fri Dec 30 16:55:14 2016 S=0.72 Km/hr
</name>
<styleUrl>
#styleMap_TLP_Normal
</styleUrl>
<Point>
<coordinates>
-64.9999771,-10.8241367,135.57
</coordinates>
</Point>
</Placemark>
<Placemark>
<name>
Fri Dec 30 16:55:24 2016 S=0.86 Km/hr
</name>
<styleUrl>
#styleMap_TLP_Normal
</styleUrl>
<Point>
<coordinates>
-64.9999237,-10.8240709,136.13
</coordinates>
</Point>
</Placemark>
<Placemark>
<name>
Fri Dec 30 16:55:34 2016 S=1.20 Km/hr
</name>
<styleUrl>
#styleMap_TLP_Normal
</styleUrl>
<Point>
<coordinates>
-64.9999619,-10.8240461,136.02
</coordinates>
</Point>
</Placemark>
<Placemark>
<name>
Fri Dec 30 16:55:44 2016 S=0.48 Km/hr
</name>
<styleUrl>
#styleMap_TLP_Normal
</styleUrl>
<Point>
<coordinates>
-64.9999695,-10.8240652,136.12
</coordinates>
</Point>
</Placemark>
<Placemark>
<name>
Fri Dec 30 16:55:54 2016 S=1.44 Km/hr
</name>
<styleUrl>
#styleMap_TLP_Normal
</styleUrl>
<Point>
<coordinates>
-64.9999313,-10.8241405,136.40
</coordinates>
</Point>
</Placemark>
<Placemark>
<name>
Fri Dec 30 16:56:04 2016 S=2.70 Km/hr
</name>
<styleUrl>
#styleMap_TLP_Normal
</styleUrl>
<Point>
<coordinates>
-64.9999771,-10.8242464,134.52
</coordinates>
</Point>
</Placemark>
<Placemark>
<name>
Fri Dec 30 16:56:14 2016 S=2.60 Km/hr
</name>
<styleUrl>
#styleMap_TLP_Normal
</styleUrl>
<Point>
<coordinates>
-65.0000763,-10.8242502,133.68
</coordinates>
</Point>
</Placemark>
<Placemark>
<name>
Fri Dec 30 16:56:24 2016 S=1.78 Km/hr
</name>
<styleUrl>
#styleMap_TLP_Normal
</styleUrl>
<Point>
<coordinates>
-65.0001526,-10.8242626,133.10
</coordinates>
</Point>
</Placemark>
<Placemark>
<name>
Fri Dec 30 16:56:34 2016 S=2.57 Km/hr
</name>
<styleUrl>
#styleMap_TLP_Normal
</styleUrl>
<Point>
<coordinates>
-65.0002289,-10.8241901,133.11
</coordinates>
</Point>
</Placemark>
<Placemark>
<name>
Fri Dec 30 16:56:44 2016 S=2.10 Km/hr
</name>
<styleUrl>
#styleMap_TLP_Normal
</styleUrl>
<Point>
<coordinates>
-65.0002747,-10.8241310,132.84
</coordinates>
</Point>
</Placemark>
<Placemark>
<name>
Fri Dec 30 16:56:54 2016 S=1.42 Km/hr
</name>
<styleUrl>
#styleMap_TLP_Normal
</styleUrl>
<Point>
<coordinates>
-65.0003204,-10.8240948,133.09
</coordinates>
</Point>
</Placemark>
<Placemark>
<name>
Fri Dec 30 16:57:04 2016 S=1.31 Km/hr
</name>
<styleUrl>
#styleMap_TLP_Normal
</styleUrl>
<Point>
<coordinates>
-65.0003891,-10.8240519,132.35
</coordinates>
</Point>
</Placemark>
<Placemark>
<name>
Fri Dec 30 16:57:14 2016 S=2.34 Km/hr
</name>
<styleUrl>
#styleMap_TLP_Normal
</styleUrl>
<Point>
<coordinates>
-65.0004425,-10.8239717,132.84
</coordinates>
</Point>
</Placemark>
<Placemark>
<name>
Fri Dec 30 16:57:24 2016 S=1.49 Km/hr
</name>
<styleUrl>
#styleMap_TLP_Normal
</styleUrl>
<Point>
<coordinates>
-65.0005112,-10.8239279,132.66
</coordinates>
</Point>
</Placemark>
<Placemark>
<name>
Fri Dec 30 16:57:34 2016 S=0.49 Km/hr
</name>
<styleUrl>
#styleMap_TLP_Normal
</styleUrl>
<Point>
<coordinates>
-65.0004883,-10.8239365,131.51
</coordinates>
</Point>
</Placemark>
<Placemark>
<name>
Fri Dec 30 16:57:44 2016 S=1.69 Km/hr
</name>
<styleUrl>
#styleMap_TLP_Normal
</styleUrl>
<Point>
<coordinates>
-65.0005264,-10.8238764,131.59
</coordinates>
</Point>
</Placemark>
<Placemark>
<name>
Fri Dec 30 16:57:54 2016 S=2.37 Km/hr
</name>
<styleUrl>
#styleMap_TLP_Normal
</styleUrl>
<Point>
<coordinates>
-65.0005951,-10.8238077,132.17
</coordinates>
</Point>
</Placemark>
<Placemark>
<name>
Fri Dec 30 16:58:04 2016 S=0.85 Km/hr
</name>
<styleUrl>
#styleMap_TLP_Normal
</styleUrl>
<Point>
<coordinates>
-65.0006104,-10.8237114,132.02
</coordinates>
</Point>
</Placemark>
<Placemark>
<name>
Fri Dec 30 16:58:14 2016 S=0.87 Km/hr
</name>
<styleUrl>
#styleMap_TLP_Normal
</styleUrl>
<Point>
<coordinates>
-65.0006180,-10.8237209,131.66
</coordinates>
</Point>
</Placemark>
<Placemark>
<name>
Fri Dec 30 16:58:24 2016 S=0.23 Km/hr
</name>
<styleUrl>
#styleMap_TLP_Normal
</styleUrl>
<Point>
<coordinates>
-65.0005951,-10.8237066,130.63
</coordinates>
</Point>
</Placemark>
<Placemark>
<name>
Fri Dec 30 16:58:34 2016 S=0.82 Km/hr
</name>
<styleUrl>
#styleMap_TLP_Normal
</styleUrl>
<Point>
<coordinates>
-65.0005875,-10.8237152,130.64
</coordinates>
</Point>
</Placemark>
<Placemark>
<name>
Fri Dec 30 16:58:44 2016 S=0.91 Km/hr
</name>
<styleUrl>
#styleMap_TLP_Normal
</styleUrl>
<Point>
<coordinates>
-65.0005875,-10.8236856,130.71
</coordinates>
</Point>
</Placemark>
<Placemark>
<name>
Fri Dec 30 16:58:54 2016 S=1.75 Km/hr
</name>
<styleUrl>
#styleMap_TLP_Normal
</styleUrl>
<Point>
<coordinates>
-65.0006027,-10.8236322,131.90
</coordinates>
</Point>
</Placemark>
<Placemark>
<name>
Fri Dec 30 16:59:04 2016 S=0.75 Km/hr
</name>
<styleUrl>
#styleMap_TLP_Normal
</styleUrl>
<Point>
<coordinates>
-65.0006027,-10.8236275,132.89
</coordinates>
</Point>
</Placemark>
<Placemark>
<name>
Fri Dec 30 16:59:14 2016 S=0.41 Km/hr
</name>
<styleUrl>
#styleMap_TLP_Normal
</styleUrl>
<Point>
<coordinates>
-65.0006104,-10.8236246,133.62
</coordinates>
</Point>
</Placemark>
<Placemark>
<name>
Fri Dec 30 16:59:24 2016 S=1.00 Km/hr
</name>
<styleUrl>
#styleMap_TLP_Normal
</styleUrl>
<Point>
<coordinates>
-65.0006409,-10.8236485,132.76
</coordinates>
</Point>
</Placemark>
<Placemark>
<name>
Fri Dec 30 16:59:34 2016 S=0.60 Km/hr
</name>
<styleUrl>
#styleMap_TLP_Normal
</styleUrl>
<Point>
<coordinates>
-65.0006561,-10.8236647,132.68
</coordinates>
</Point>
</Placemark>
<Placemark>
<name>
Fri Dec 30 16:59:44 2016 S=0.84 Km/hr
</name>
<styleUrl>
#styleMap_TLP_Normal
</styleUrl>
<Point>
<coordinates>
-65.0006561,-10.8236551,132.85
</coordinates>
</Point>
</Placemark>
<Placemark>
<name>
Fri Dec 30 16:59:54 2016 S=1.35 Km/hr
</name>
<styleUrl>
#styleMap_TLP_Normal
</styleUrl>
<Point>
<coordinates>
-65.0006104,-10.8236389,133.34
</coordinates>
</Point>
</Placemark>
<Placemark>
<name>
Fri Dec 30 17:00:04 2016 S=0.49 Km/hr
</name>
<styleUrl>
#styleMap_TLP_Normal
</styleUrl>
<Point>
<coordinates>
-65.0005875,-10.8236628,133.22
</coordinates>
</Point>
</Placemark>
<Placemark>
<name>
Fri Dec 30 17:00:14 2016 S=0.70 Km/hr
</name>
<styleUrl>
#styleMap_TLP_Normal
</styleUrl>
<Point>
<coordinates>
-65.0005798,-10.8236713,132.95
</coordinates>
</Point>
</Placemark>
<Placemark>
<name>
Fri Dec 30 17:00:24 2016 S=0.77 Km/hr
</name>
<styleUrl>
#styleMap_TLP_Normal
</styleUrl>
<Point>
<coordinates>
-65.0005951,-10.8236856,132.46
</coordinates>
</Point>
</Placemark>
<Placemark>
<name>
Fri Dec 30 17:00:34 2016 S=0.75 Km/hr
</name>
<styleUrl>
#styleMap_TLP_Normal
</styleUrl>
<Point>
<coordinates>
-65.0006027,-10.8236837,131.94
</coordinates>
</Point>
</Placemark>
<Placemark>
<name>
Fri Dec 30 17:00:44 2016 S=1.14 Km/hr
</name>
<styleUrl>
#styleMap_TLP_Normal
</styleUrl>
<Point>
<coordinates>
-65.0006332,-10.8236599,130.40
</coordinates>
</Point>
</Placemark>
<Placemark>
<name>
Fri Dec 30 17:00:54 2016 S=0.54 Km/hr
</name>
<styleUrl>
#styleMap_TLP_Normal
</styleUrl>
<Point>
<coordinates>
-65.0006409,-10.8236694,128.64
</coordinates>
</Point>
</Placemark>
<Placemark>
<name>
Fri Dec 30 17:01:04 2016 S=0.68 Km/hr
</name>
<styleUrl>
#styleMap_TLP_Normal
</styleUrl>
<Point>
<coordinates>
-65.0006409,-10.8236580,127.79
</coordinates>
</Point>
</Placemark>
<Placemark>
<name>
Fri Dec 30 17:01:14 2016 S=0.35 Km/hr
</name>
<styleUrl>
#styleMap_TLP_Normal
</styleUrl>
<Point>
<coordinates>
-65.0006485,-10.8236504,127.03
</coordinates>
</Point>
</Placemark>
<Placemark>
<name>
Fri Dec 30 17:01:24 2016 S=0.51 Km/hr
</name>
<styleUrl>
#styleMap_TLP_Normal
</styleUrl>
<Point>
<coordinates>
-65.0006485,-10.8236504,126.24
</coordinates>
</Point>
</Placemark>
<Placemark>
<name>
Fri Dec 30 17:01:34 2016 S=0.36 Km/hr
</name>
<styleUrl>
#styleMap_TLP_Normal
</styleUrl>
<Point>
<coordinates>
-65.0006409,-10.8236637,125.40
</coordinates>
</Point>
</Placemark>
<Placemark>
<name>
Fri Dec 30 17:01:44 2016 S=0.46 Km/hr
</name>
<styleUrl>
#styleMap_TLP_Normal
</styleUrl>
<Point>
<coordinates>
-65.0006485,-10.8236589,124.43
</coordinates>
</Point>
</Placemark>
<Placemark>
<name>
Fri Dec 30 17:01:54 2016 S=1.17 Km/hr
</name>
<styleUrl>
#styleMap_TLP_Normal
</styleUrl>
<Point>
<coordinates>
-65.0006104,-10.8236370,123.46
</coordinates>
</Point>
</Placemark>
<Placemark>
<name>
Fri Dec 30 17:02:04 2016 S=1.41 Km/hr
</name>
<styleUrl>
#styleMap_TLP_Normal
</styleUrl>
<Point>
<coordinates>
-65.0005493,-10.8237028,119.79
</coordinates>
</Point>
</Placemark>
<Placemark>
<name>
Fri Dec 30 17:02:14 2016 S=1.04 Km/hr
</name>
<styleUrl>
#styleMap_TLP_Normal
</styleUrl>
<Point>
<coordinates>
-65.0005569,-10.8237362,117.73
</coordinates>
</Point>
</Placemark>
<Placemark>
<name>
Fri Dec 30 17:02:24 2016 S=0.41 Km/hr
</name>
<styleUrl>
#styleMap_TLP_Normal
</styleUrl>
<Point>
<coordinates>
-65.0005646,-10.8237371,116.23
</coordinates>
</Point>
</Placemark>
<Placemark>
<name>
Fri Dec 30 17:02:34 2016 S=0.59 Km/hr
</name>
<styleUrl>
#styleMap_TLP_Normal
</styleUrl>
<Point>
<coordinates>
-65.0005722,-10.8237276,114.91
</coordinates>
</Point>
</Placemark>
<Placemark>
<name>
Fri Dec 30 17:02:44 2016 S=0.65 Km/hr
</name>
<styleUrl>
#styleMap_TLP_Normal
</styleUrl>
<Point>
<coordinates>
-65.0005722,-10.8237123,113.50
</coordinates>
</Point>
</Placemark>
<Placemark>
<name>
Fri Dec 30 17:02:54 2016 S=1.16 Km/hr
</name>
<styleUrl>
#styleMap_TLP_Normal
</styleUrl>
<Point>
<coordinates>
-65.0005722,-10.8236856,111.71
</coordinates>
</Point>
</Placemark>
<Placemark>
<name>
Fri Dec 30 17:03:04 2016 S=0.68 Km/hr
</name>
<styleUrl>
#styleMap_TLP_Normal
</styleUrl>
<Point>
<coordinates>
-65.0005875,-10.8236523,110.16
</coordinates>
</Point>
</Placemark>
<Placemark>
<name>
Fri Dec 30 17:03:14 2016 S=0.74 Km/hr
</name>
<styleUrl>
#styleMap_TLP_Normal
</styleUrl>
<Point>
<coordinates>
-65.0005798,-10.8236332,108.85
</coordinates>
</Point>
</Placemark>
<Placemark>
<name>
Fri Dec 30 17:03:24 2016 S=0.71 Km/hr
</name>
<styleUrl>
#styleMap_TLP_Normal
</styleUrl>
<Point>
<coordinates>
-65.0005875,-10.8236256,107.70
</coordinates>
</Point>
</Placemark>
<Placemark>
<name>
Fri Dec 30 17:03:34 2016 S=1.03 Km/hr
</name>
<styleUrl>
#styleMap_TLP_Normal
</styleUrl>
<Point>
<coordinates>
-65.0006027,-10.8236179,106.62
</coordinates>
</Point>
</Placemark>
<Placemark>
<name>
Fri Dec 30 17:03:44 2016 S=0.74 Km/hr
</name>
<styleUrl>
#styleMap_TLP_Normal
</styleUrl>
<Point>
<coordinates>
-65.0006561,-10.8236523,107.20
</coordinates>
</Point>
</Placemark>
<Placemark>
<name>
Fri Dec 30 17:03:54 2016 S=0.05 Km/hr
</name>
<styleUrl>
#styleMap_TLP_Normal
</styleUrl>
<Point>
<coordinates>
-65.0006638,-10.8236561,106.45
</coordinates>
</Point>
</Placemark>
<Placemark>
<name>
Fri Dec 30 17:04:04 2016 S=1.14 Km/hr
</name>
<styleUrl>
#styleMap_TLP_Normal
</styleUrl>
<Point>
<coordinates>
-65.0006485,-10.8236551,105.71
</coordinates>
</Point>
</Placemark>
<Placemark>
<name>
Fri Dec 30 17:04:14 2016 S=2.09 Km/hr
</name>
<styleUrl>
#styleMap_TLP_Normal
</styleUrl>
<Point>
<coordinates>
-65.0005417,-10.8237143,104.92
</coordinates>
</Point>
</Placemark>
<Placemark>
<name>
Fri Dec 30 17:04:24 2016 S=0.93 Km/hr
</name>
<styleUrl>
#styleMap_TLP_Normal
</styleUrl>
<Point>
<coordinates>
-65.0005341,-10.8237371,105.17
</coordinates>
</Point>
</Placemark>
<Placemark>
<name>
Fri Dec 30 17:04:34 2016 S=0.59 Km/hr
</name>
<styleUrl>
#styleMap_TLP_Normal
</styleUrl>
<Point>
<coordinates>
-65.0005493,-10.8237591,105.20
</coordinates>
</Point>
</Placemark>
<Placemark>
<name>
Fri Dec 30 17:04:44 2016 S=0.91 Km/hr
</name>
<styleUrl>
#styleMap_TLP_Normal
</styleUrl>
<Point>
<coordinates>
-65.0005646,-10.8237572,105.05
</coordinates>
</Point>
</Placemark>
<Placemark>
<name>
Fri Dec 30 17:04:54 2016 S=0.69 Km/hr
</name>
<styleUrl>
#styleMap_TLP_Normal
</styleUrl>
<Point>
<coordinates>
-65.0005646,-10.8237371,106.02
</coordinates>
</Point>
</Placemark>
<Placemark>
<name>
Fri Dec 30 17:05:04 2016 S=0.73 Km/hr
</name>
<styleUrl>
#styleMap_TLP_Normal
</styleUrl>
<Point>
<coordinates>
-65.0005646,-10.8237219,106.22
</coordinates>
</Point>
</Placemark>
<Placemark>
<name>
Fri Dec 30 17:05:14 2016 S=0.09 Km/hr
</name>
<styleUrl>
#styleMap_TLP_Normal
</styleUrl>
<Point>
<coordinates>
-65.0005798,-10.8237123,106.60
</coordinates>
</Point>
</Placemark>
<Placemark>
<name>
Fri Dec 30 17:05:24 2016 S=1.00 Km/hr
</name>
<styleUrl>
#styleMap_TLP_Normal
</styleUrl>
<Point>
<coordinates>
-65.0005875,-10.8237181,107.12
</coordinates>
</Point>
</Placemark>
<Placemark>
<name>
Fri Dec 30 17:05:34 2016 S=1.01 Km/hr
</name>
<styleUrl>
#styleMap_TLP_Normal
</styleUrl>
<Point>
<coordinates>
-65.0006104,-10.8237190,107.94
</coordinates>
</Point>
</Placemark>
<Placemark>
<name>
Fri Dec 30 17:05:44 2016 S=0.88 Km/hr
</name>
<styleUrl>
#styleMap_TLP_Normal
</styleUrl>
<Point>
<coordinates>
-65.0006409,-10.8236885,110.05
</coordinates>
</Point>
</Placemark>
<Placemark>
<name>
Fri Dec 30 17:05:54 2016 S=0.45 Km/hr
</name>
<styleUrl>
#styleMap_TLP_Normal
</styleUrl>
<Point>
<coordinates>
-65.0006332,-10.8236828,111.70
</coordinates>
</Point>
</Placemark>
<Placemark>
<name>
Fri Dec 30 17:06:04 2016 S=1.12 Km/hr
</name>
<styleUrl>
#styleMap_TLP_Normal
</styleUrl>
<Point>
<coordinates>
-65.0006104,-10.8236742,112.35
</coordinates>
</Point>
</Placemark>
<Placemark>
<name>
Fri Dec 30 17:06:14 2016 S=0.66 Km/hr
</name>
<styleUrl>
#styleMap_TLP_Normal
</styleUrl>
<Point>
<coordinates>
-65.0006027,-10.8236609,112.43
</coordinates>
</Point>
</Placemark>
<Placemark>
<name>
Fri Dec 30 17:06:24 2016 S=0.50 Km/hr
</name>
<styleUrl>
#styleMap_TLP_Normal
</styleUrl>
<Point>
<coordinates>
-65.0006027,-10.8236504,113.58
</coordinates>
</Point>
</Placemark>
<Placemark>
<name>
Fri Dec 30 17:06:34 2016 S=0.29 Km/hr
</name>
<styleUrl>
#styleMap_TLP_Normal
</styleUrl>
<Point>
<coordinates>
-65.0006027,-10.8236475,114.93
</coordinates>
</Point>
</Placemark>
<Placemark>
<name>
Fri Dec 30 17:06:44 2016 S=0.68 Km/hr
</name>
<styleUrl>
#styleMap_TLP_Normal
</styleUrl>
<Point>
<coordinates>
-65.0005951,-10.8236561,116.58
</coordinates>
</Point>
</Placemark>
<Placemark>
<name>
Fri Dec 30 17:06:54 2016 S=0.73 Km/hr
</name>
<styleUrl>
#styleMap_TLP_Normal
</styleUrl>
<Point>
<coordinates>
-65.0005875,-10.8236656,118.69
</coordinates>
</Point>
</Placemark>
<Placemark>
<name>
Fri Dec 30 17:07:04 2016 S=1.00 Km/hr
</name>
<styleUrl>
#styleMap_TLP_Normal
</styleUrl>
<Point>
<coordinates>
-65.0005646,-10.8237009,123.02
</coordinates>
</Point>
</Placemark>
<Placemark>
<name>
Fri Dec 30 17:07:14 2016 S=0.85 Km/hr
</name>
<styleUrl>
#styleMap_TLP_Normal
</styleUrl>
<Point>
<coordinates>
-65.0005493,-10.8237019,125.89
</coordinates>
</Point>
</Placemark>
<Placemark>
<name>
Fri Dec 30 17:07:24 2016 S=1.51 Km/hr
</name>
<styleUrl>
#styleMap_TLP_Normal
</styleUrl>
<Point>
<coordinates>
-65.0005035,-10.8236761,125.54
</coordinates>
</Point>
</Placemark>
<Placemark>
<name>
Fri Dec 30 17:07:34 2016 S=1.04 Km/hr
</name>
<styleUrl>
#styleMap_TLP_Normal
</styleUrl>
<Point>
<coordinates>
-65.0005112,-10.8236780,127.05
</coordinates>
</Point>
</Placemark>
<Placemark>
<name>
Fri Dec 30 17:07:44 2016 S=1.48 Km/hr
</name>
<styleUrl>
#styleMap_TLP_Normal
</styleUrl>
<Point>
<coordinates>
-65.0005875,-10.8237076,130.85
</coordinates>
</Point>
</Placemark>
<Placemark>
<name>
Fri Dec 30 17:07:54 2016 S=0.64 Km/hr
</name>
<styleUrl>
#styleMap_TLP_Normal
</styleUrl>
<Point>
<coordinates>
-65.0006485,-10.8237448,137.27
</coordinates>
</Point>
</Placemark>
<Placemark>
<name>
Fri Dec 30 17:08:04 2016 S=1.29 Km/hr
</name>
<styleUrl>
#styleMap_TLP_Normal
</styleUrl>
<Point>
<coordinates>
-65.0006638,-10.8237457,138.91
</coordinates>
</Point>
</Placemark>
<Placemark>
<name>
Fri Dec 30 17:08:14 2016 S=0.61 Km/hr
</name>
<styleUrl>
#styleMap_TLP_Normal
</styleUrl>
<Point>
<coordinates>
-65.0006256,-10.8237162,140.67
</coordinates>
</Point>
</Placemark>
<Placemark>
<name>
Fri Dec 30 17:08:24 2016 S=1.01 Km/hr
</name>
<styleUrl>
#styleMap_TLP_Normal
</styleUrl>
<Point>
<coordinates>
-65.0006180,-10.8237162,142.66
</coordinates>
</Point>
</Placemark>
<Placemark>
<name>
Fri Dec 30 17:08:34 2016 S=1.04 Km/hr
</name>
<styleUrl>
#styleMap_TLP_Normal
</styleUrl>
<Point>
<coordinates>
-65.0006180,-10.8237839,142.48
</coordinates>
</Point>
</Placemark>
<Placemark>
<name>
Fri Dec 30 17:08:44 2016 S=0.74 Km/hr
</name>
<styleUrl>
#styleMap_TLP_Normal
</styleUrl>
<Point>
<coordinates>
-65.0006332,-10.8238106,143.44
</coordinates>
</Point>
</Placemark>
<Placemark>
<name>
Fri Dec 30 17:08:54 2016 S=0.80 Km/hr
</name>
<styleUrl>
#styleMap_TLP_Normal
</styleUrl>
<Point>
<coordinates>
-65.0006332,-10.8238220,144.67
</coordinates>
</Point>
</Placemark>
<Placemark>
<name>
Fri Dec 30 17:09:04 2016 S=0.77 Km/hr
</name>
<styleUrl>
#styleMap_TLP_Normal
</styleUrl>
<Point>
<coordinates>
-65.0006104,-10.8238230,145.79
</coordinates>
</Point>
</Placemark>
<Placemark>
<name>
Fri Dec 30 17:09:14 2016 S=0.99 Km/hr
</name>
<styleUrl>
#styleMap_TLP_Normal
</styleUrl>
<Point>
<coordinates>
-65.0005951,-10.8238087,146.86
</coordinates>
</Point>
</Placemark>
<Placemark>
<name>
Fri Dec 30 17:09:24 2016 S=0.44 Km/hr
</name>
<styleUrl>
#styleMap_TLP_Normal
</styleUrl>
<Point>
<coordinates>
-65.0005951,-10.8237610,146.61
</coordinates>
</Point>
</Placemark>
<Placemark>
<name>
Fri Dec 30 17:09:34 2016 S=0.23 Km/hr
</name>
<styleUrl>
#styleMap_TLP_Normal
</styleUrl>
<Point>
<coordinates>
-65.0005951,-10.8237524,146.60
</coordinates>
</Point>
</Placemark>
<Placemark>
<name>
Fri Dec 30 17:09:44 2016 S=0.66 Km/hr
</name>
<styleUrl>
#styleMap_TLP_Normal
</styleUrl>
<Point>
<coordinates>
-65.0005951,-10.8237419,146.59
</coordinates>
</Point>
</Placemark>
<Placemark>
<name>
Fri Dec 30 17:09:54 2016 S=1.70 Km/hr
</name>
<styleUrl>
#styleMap_TLP_Normal
</styleUrl>
<Point>
<coordinates>
-65.0005264,-10.8236904,145.20
</coordinates>
</Point>
</Placemark>
<Placemark>
<name>
Fri Dec 30 17:10:04 2016 S=1.58 Km/hr
</name>
<styleUrl>
#styleMap_TLP_Normal
</styleUrl>
<Point>
<coordinates>
-65.0004730,-10.8236475,143.35
</coordinates>
</Point>
</Placemark>
<Placemark>
<name>
Fri Dec 30 17:10:14 2016 S=0.51 Km/hr
</name>
<styleUrl>
#styleMap_TLP_Normal
</styleUrl>
<Point>
<coordinates>
-65.0004730,-10.8236513,142.66
</coordinates>
</Point>
</Placemark>
<Placemark>
<name>
Fri Dec 30 17:10:24 2016 S=0.38 Km/hr
</name>
<styleUrl>
#styleMap_TLP_Normal
</styleUrl>
<Point>
<coordinates>
-65.0004578,-10.8236494,142.60
</coordinates>
</Point>
</Placemark>
<Placemark>
<name>
Fri Dec 30 17:10:34 2016 S=0.29 Km/hr
</name>
<styleUrl>
#styleMap_TLP_Normal
</styleUrl>
<Point>
<coordinates>
-65.0004578,-10.8236532,142.51
</coordinates>
</Point>
</Placemark>
<Placemark>
<name>
Fri Dec 30 17:10:44 2016 S=0.19 Km/hr
</name>
<styleUrl>
#styleMap_TLP_Normal
</styleUrl>
<Point>
<coordinates>
-65.0004578,-10.8236513,142.39
</coordinates>
</Point>
</Placemark>
<Placemark>
<name>
Fri Dec 30 17:10:54 2016 S=1.58 Km/hr
</name>
<styleUrl>
#styleMap_TLP_Normal
</styleUrl>
<Point>
<coordinates>
-65.0005341,-10.8236389,140.46
</coordinates>
</Point>
</Placemark>
<Placemark>
<name>
Fri Dec 30 17:11:04 2016 S=1.70 Km/hr
</name>
<styleUrl>
#styleMap_TLP_Normal
</styleUrl>
<Point>
<coordinates>
-65.0006104,-10.8236828,142.32
</coordinates>
</Point>
</Placemark>
<Placemark>
<name>
Fri Dec 30 17:11:14 2016 S=0.60 Km/hr
</name>
<styleUrl>
#styleMap_TLP_Normal
</styleUrl>
<Point>
<coordinates>
-65.0005951,-10.8237019,142.07
</coordinates>
</Point>
</Placemark>
<Placemark>
<name>
Fri Dec 30 17:11:24 2016 S=0.25 Km/hr
</name>
<styleUrl>
#styleMap_TLP_Normal
</styleUrl>
<Point>
<coordinates>
-65.0005951,-10.8237057,141.82
</coordinates>
</Point>
</Placemark>
<Placemark>
<name>
Fri Dec 30 17:11:34 2016 S=0.28 Km/hr
</name>
<styleUrl>
#styleMap_TLP_Normal
</styleUrl>
<Point>
<coordinates>
-65.0005951,-10.8237085,141.44
</coordinates>
</Point>
</Placemark>
<Placemark>
<name>
Fri Dec 30 17:11:44 2016 S=0.11 Km/hr
</name>
<styleUrl>
#styleMap_TLP_Normal
</styleUrl>
<Point>
<coordinates>
-65.0005951,-10.8237143,140.97
</coordinates>
</Point>
</Placemark>
<Placemark>
<name>
Fri Dec 30 17:11:54 2016 S=1.37 Km/hr
</name>
<styleUrl>
#styleMap_TLP_Normal
</styleUrl>
<Point>
<coordinates>
-65.0005951,-10.8237095,140.53
</coordinates>
</Point>
</Placemark>
<Placemark>
<name>
Fri Dec 30 17:12:04 2016 S=1.76 Km/hr
</name>
<styleUrl>
#styleMap_TLP_Normal
</styleUrl>
<Point>
<coordinates>
-65.0005188,-10.8236122,138.29
</coordinates>
</Point>
</Placemark>
<Placemark>
<name>
Fri Dec 30 17:12:14 2016 S=0.39 Km/hr
</name>
<styleUrl>
#styleMap_TLP_Normal
</styleUrl>
<Point>
<coordinates>
-65.0005264,-10.8236303,135.75
</coordinates>
</Point>
</Placemark>
<Placemark>
<name>
Fri Dec 30 17:12:24 2016 S=2.27 Km/hr
</name>
<styleUrl>
#styleMap_TLP_Normal
</styleUrl>
<Point>
<coordinates>
-65.0005035,-10.8237352,134.41
</coordinates>
</Point>
</Placemark>
<Placemark>
<name>
Fri Dec 30 17:12:34 2016 S=1.65 Km/hr
</name>
<styleUrl>
#styleMap_TLP_Normal
</styleUrl>
<Point>
<coordinates>
-65.0004807,-10.8238459,134.93
</coordinates>
</Point>
</Placemark>
<Placemark>
<name>
Fri Dec 30 17:12:44 2016 S=1.06 Km/hr
</name>
<styleUrl>
#styleMap_TLP_Normal
</styleUrl>
<Point>
<coordinates>
-65.0004578,-10.8238745,134.70
</coordinates>
</Point>
</Placemark>
<Placemark>
<name>
Fri Dec 30 17:12:54 2016 S=1.55 Km/hr
</name>
<styleUrl>
#styleMap_TLP_Normal
</styleUrl>
<Point>
<coordinates>
-65.0004349,-10.8239403,134.45
</coordinates>
</Point>
</Placemark>
<Placemark>
<name>
Fri Dec 30 17:13:04 2016 S=0.62 Km/hr
</name>
<styleUrl>
#styleMap_TLP_Normal
</styleUrl>
<Point>
<coordinates>
-65.0004349,-10.8239679,132.33
</coordinates>
</Point>
</Placemark>
<Placemark>
<name>
Fri Dec 30 17:13:14 2016 S=1.03 Km/hr
</name>
<styleUrl>
#styleMap_TLP_Normal
</styleUrl>
<Point>
<coordinates>
-65.0004425,-10.8239784,131.20
</coordinates>
</Point>
</Placemark>
<Placemark>
<name>
Fri Dec 30 17:13:24 2016 S=2.16 Km/hr
</name>
<styleUrl>
#styleMap_TLP_Normal
</styleUrl>
<Point>
<coordinates>
-65.0004272,-10.8240471,130.37
</coordinates>
</Point>
</Placemark>
<Placemark>
<name>
Fri Dec 30 17:13:34 2016 S=1.52 Km/hr
</name>
<styleUrl>
#styleMap_TLP_Normal
</styleUrl>
<Point>
<coordinates>
-65.0003738,-10.8240957,129.58
</coordinates>
</Point>
</Placemark>
<Placemark>
<name>
Fri Dec 30 17:13:44 2016 S=2.07 Km/hr
</name>
<styleUrl>
#styleMap_TLP_Normal
</styleUrl>
<Point>
<coordinates>
-65.0003052,-10.8241463,129.77
</coordinates>
</Point>
</Placemark>
<Placemark>
<name>
Fri Dec 30 17:13:54 2016 S=2.12 Km/hr
</name>
<styleUrl>
#styleMap_TLP_Normal
</styleUrl>
<Point>
<coordinates>
-65.0002365,-10.8242149,129.64
</coordinates>
</Point>
</Placemark>
<Placemark>
<name>
Fri Dec 30 17:14:04 2016 S=0.81 Km/hr
</name>
<styleUrl>
#styleMap_TLP_Normal
</styleUrl>
<Point>
<coordinates>
-65.0001831,-10.8242607,129.43
</coordinates>
</Point>
</Placemark>
<Placemark>
<name>
Fri Dec 30 17:14:14 2016 S=1.23 Km/hr
</name>
<styleUrl>
#styleMap_TLP_Normal
</styleUrl>
<Point>
<coordinates>
-65.0001526,-10.8242636,128.74
</coordinates>
</Point>
</Placemark>
<Placemark>
<name>
Fri Dec 30 17:14:24 2016 S=1.84 Km/hr
</name>
<styleUrl>
#styleMap_TLP_Normal
</styleUrl>
<Point>
<coordinates>
-65.0000763,-10.8242378,129.36
</coordinates>
</Point>
</Placemark>
<Placemark>
<name>
Fri Dec 30 17:14:34 2016 S=1.94 Km/hr
</name>
<styleUrl>
#styleMap_TLP_Normal
</styleUrl>
<Point>
<coordinates>
-64.9999847,-10.8242273,131.42
</coordinates>
</Point>
</Placemark>
<Placemark>
<name>
Fri Dec 30 17:14:44 2016 S=1.50 Km/hr
</name>
<styleUrl>
#styleMap_TLP_Normal
</styleUrl>
<Point>
<coordinates>
-64.9999237,-10.8242283,132.89
</coordinates>
</Point>
</Placemark>
<Placemark>
<name>
Fri Dec 30 17:14:54 2016 S=1.41 Km/hr
</name>
<styleUrl>
#styleMap_TLP_Normal
</styleUrl>
<Point>
<coordinates>
-64.9999084,-10.8241920,135.09
</coordinates>
</Point>
</Placemark>
<Placemark>
<name>
Fri Dec 30 17:15:04 2016 S=1.16 Km/hr
</name>
<styleUrl>
#styleMap_TLP_Normal
</styleUrl>
<Point>
<coordinates>
-64.9999084,-10.8241663,135.45
</coordinates>
</Point>
</Placemark>
<Placemark>
<name>
Fri Dec 30 17:15:14 2016 S=1.11 Km/hr
</name>
<styleUrl>
#styleMap_TLP_Normal
</styleUrl>
<Point>
<coordinates>
-64.9999390,-10.8241310,136.71
</coordinates>
</Point>
</Placemark>
<Placemark>
<name>
Fri Dec 30 17:15:24 2016 S=1.08 Km/hr
</name>
<styleUrl>
#styleMap_TLP_Normal
</styleUrl>
<Point>
<coordinates>
-64.9999084,-10.8241167,136.92
</coordinates>
</Point>
</Placemark>
<Placemark>
<name>
Fri Dec 30 17:15:34 2016 S=1.32 Km/hr
</name>
<styleUrl>
#styleMap_TLP_Normal
</styleUrl>
<Point>
<coordinates>
-64.9998627,-10.8241014,139.40
</coordinates>
</Point>
</Placemark>
<Placemark>
<name>
Fri Dec 30 17:15:44 2016 S=1.28 Km/hr
</name>
<styleUrl>
#styleMap_TLP_Normal
</styleUrl>
<Point>
<coordinates>
-64.9998322,-10.8240948,139.73
</coordinates>
</Point>
</Placemark>
<Placemark>
<name>
Fri Dec 30 17:15:54 2016 S=0.95 Km/hr
</name>
<styleUrl>
#styleMap_TLP_Normal
</styleUrl>
<Point>
<coordinates>
-64.9998322,-10.8240757,138.70
</coordinates>
</Point>
</Placemark>
<Placemark>
<name>
Fri Dec 30 17:16:04 2016 S=0.34 Km/hr
</name>
<styleUrl>
#styleMap_TLP_Normal
</styleUrl>
<Point>
<coordinates>
-64.9998169,-10.8240671,138.68
</coordinates>
</Point>
</Placemark>
<Placemark>
<name>
Fri Dec 30 17:16:14 2016 S=1.39 Km/hr
</name>
<styleUrl>
#styleMap_TLP_Normal
</styleUrl>
<Point>
<coordinates>
-64.9998093,-10.8240442,138.18
</coordinates>
</Point>
</Placemark>
<Placemark>
<name>
Fri Dec 30 17:16:24 2016 S=2.08 Km/hr
</name>
<styleUrl>
#styleMap_TLP_Normal
</styleUrl>
<Point>
<coordinates>
-64.9997864,-10.8239899,137.96
</coordinates>
</Point>
</Placemark>
<Placemark>
<name>
Fri Dec 30 17:16:34 2016 S=1.48 Km/hr
</name>
<styleUrl>
#styleMap_TLP_Normal
</styleUrl>
<Point>
<coordinates>
-64.9997559,-10.8239098,137.15
</coordinates>
</Point>
</Placemark>
<Placemark>
<name>
Fri Dec 30 17:16:44 2016 S=1.74 Km/hr
</name>
<styleUrl>
#styleMap_TLP_Normal
</styleUrl>
<Point>
<coordinates>
-64.9997787,-10.8238735,137.52
</coordinates>
</Point>
</Placemark>
<Placemark>
<name>
Fri Dec 30 17:16:54 2016 S=1.83 Km/hr
</name>
<styleUrl>
#styleMap_TLP_Normal
</styleUrl>
<Point>
<coordinates>
-64.9997864,-10.8238239,137.71
</coordinates>
</Point>
</Placemark>
<Placemark>
<name>
Fri Dec 30 17:17:04 2016 S=1.90 Km/hr
</name>
<styleUrl>
#styleMap_TLP_Normal
</styleUrl>
<Point>
<coordinates>
-64.9997559,-10.8237400,139.09
</coordinates>
</Point>
</Placemark>
<Placemark>
<name>
Fri Dec 30 17:17:14 2016 S=1.64 Km/hr
</name>
<styleUrl>
#styleMap_TLP_Normal
</styleUrl>
<Point>
<coordinates>
-64.9997482,-10.8236980,138.33
</coordinates>
</Point>
</Placemark>
<Placemark>
<name>
Fri Dec 30 17:17:24 2016 S=1.32 Km/hr
</name>
<styleUrl>
#styleMap_TLP_Normal
</styleUrl>
<Point>
<coordinates>
-64.9997253,-10.8236771,139.53
</coordinates>
</Point>
</Placemark>
<Placemark>
<name>
Fri Dec 30 17:17:34 2016 S=1.03 Km/hr
</name>
<styleUrl>
#styleMap_TLP_Normal
</styleUrl>
<Point>
<coordinates>
-64.9997330,-10.8236494,140.02
</coordinates>
</Point>
</Placemark>
<Placemark>
<name>
Fri Dec 30 17:17:44 2016 S=1.36 Km/hr
</name>
<styleUrl>
#styleMap_TLP_Normal
</styleUrl>
<Point>
<coordinates>
-64.9997330,-10.8236046,140.84
</coordinates>
</Point>
</Placemark>
<Placemark>
<name>
Fri Dec 30 17:17:54 2016 S=1.79 Km/hr
</name>
<styleUrl>
#styleMap_TLP_Normal
</styleUrl>
<Point>
<coordinates>
-64.9997177,-10.8235321,141.32
</coordinates>
</Point>
</Placemark>
<Placemark>
<name>
Fri Dec 30 17:18:04 2016 S=1.92 Km/hr
</name>
<styleUrl>
#styleMap_TLP_Normal
</styleUrl>
<Point>
<coordinates>
-64.9996872,-10.8234844,143.02
</coordinates>
</Point>
</Placemark>
<Placemark>
<name>
Fri Dec 30 17:18:14 2016 S=1.28 Km/hr
</name>
<styleUrl>
#styleMap_TLP_Normal
</styleUrl>
<Point>
<coordinates>
-64.9996643,-10.8234434,143.93
</coordinates>
</Point>
</Placemark>
<Placemark>
<name>
Fri Dec 30 17:18:24 2016 S=0.73 Km/hr
</name>
<styleUrl>
#styleMap_TLP_Normal
</styleUrl>
<Point>
<coordinates>
-64.9996643,-10.8234491,144.26
</coordinates>
</Point>
</Placemark>
<Placemark>
<name>
Fri Dec 30 17:18:34 2016 S=0.87 Km/hr
</name>
<styleUrl>
#styleMap_TLP_Normal
</styleUrl>
<Point>
<coordinates>
-64.9996948,-10.8234320,145.36
</coordinates>
</Point>
</Placemark>
<Placemark>
<name>
Fri Dec 30 17:18:44 2016 S=0.95 Km/hr
</name>
<styleUrl>
#styleMap_TLP_Normal
</styleUrl>
<Point>
<coordinates>
-64.9997406,-10.8234367,145.70
</coordinates>
</Point>
</Placemark>
<Placemark>
<name>
Fri Dec 30 17:18:54 2016 S=0.71 Km/hr
</name>
<styleUrl>
#styleMap_TLP_Normal
</styleUrl>
<Point>
<coordinates>
-64.9997559,-10.8234301,145.82
</coordinates>
</Point>
</Placemark>
<Placemark>
<name>
Fri Dec 30 17:19:04 2016 S=0.48 Km/hr
</name>
<styleUrl>
#styleMap_TLP_Normal
</styleUrl>
<Point>
<coordinates>
-64.9997559,-10.8234224,145.97
</coordinates>
</Point>
</Placemark>
<Placemark>
<name>
Fri Dec 30 17:19:14 2016 S=1.23 Km/hr
</name>
<styleUrl>
#styleMap_TLP_Normal
</styleUrl>
<Point>
<coordinates>
-64.9997330,-10.8233929,146.16
</coordinates>
</Point>
</Placemark>
<Placemark>
<name>
Fri Dec 30 17:19:24 2016 S=1.33 Km/hr
</name>
<styleUrl>
#styleMap_TLP_Normal
</styleUrl>
<Point>
<coordinates>
-64.9996719,-10.8233938,145.98
</coordinates>
</Point>
</Placemark>
<Placemark>
<name>
Fri Dec 30 17:19:34 2016 S=1.81 Km/hr
</name>
<styleUrl>
#styleMap_TLP_Normal
</styleUrl>
<Point>
<coordinates>
-64.9995956,-10.8233891,146.12
</coordinates>
</Point>
</Placemark>
<Placemark>
<name>
Fri Dec 30 17:19:44 2016 S=1.56 Km/hr
</name>
<styleUrl>
#styleMap_TLP_Normal
</styleUrl>
<Point>
<coordinates>
-64.9995575,-10.8233604,146.46
</coordinates>
</Point>
</Placemark>
<Placemark>
<name>
Fri Dec 30 17:19:54 2016 S=1.47 Km/hr
</name>
<styleUrl>
#styleMap_TLP_Normal
</styleUrl>
<Point>
<coordinates>
-64.9995422,-10.8233109,146.50
</coordinates>
</Point>
</Placemark>
<Placemark>
<name>
Fri Dec 30 17:20:04 2016 S=0.53 Km/hr
</name>
<styleUrl>
#styleMap_TLP_Normal
</styleUrl>
<Point>
<coordinates>
-64.9995651,-10.8232918,147.36
</coordinates>
</Point>
</Placemark>
<Placemark>
<name>
Fri Dec 30 17:20:14 2016 S=1.09 Km/hr
</name>
<styleUrl>
#styleMap_TLP_Normal
</styleUrl>
<Point>
<coordinates>
-64.9995651,-10.8232803,147.49
</coordinates>
</Point>
</Placemark>
<Placemark>
<name>
Fri Dec 30 17:20:24 2016 S=0.46 Km/hr
</name>
<styleUrl>
#styleMap_TLP_Normal
</styleUrl>
<Point>
<coordinates>
-64.9995346,-10.8232908,146.85
</coordinates>
</Point>
</Placemark>
<Placemark>
<name>
Fri Dec 30 17:20:34 2016 S=1.35 Km/hr
</name>
<styleUrl>
#styleMap_TLP_Normal
</styleUrl>
<Point>
<coordinates>
-64.9994965,-10.8232756,146.69
</coordinates>
</Point>
</Placemark>
<Placemark>
<name>
Fri Dec 30 17:20:44 2016 S=0.59 Km/hr
</name>
<styleUrl>
#styleMap_TLP_Normal
</styleUrl>
<Point>
<coordinates>
-64.9995041,-10.8232727,145.78
</coordinates>
</Point>
</Placemark>
<Placemark>
<name>
Fri Dec 30 17:20:54 2016 S=0.55 Km/hr
</name>
<styleUrl>
#styleMap_TLP_Normal
</styleUrl>
<Point>
<coordinates>
-64.9994965,-10.8232546,145.64
</coordinates>
</Point>
</Placemark>
<Placemark>
<name>
Fri Dec 30 17:21:04 2016 S=1.46 Km/hr
</name>
<styleUrl>
#styleMap_TLP_Normal
</styleUrl>
<Point>
<coordinates>
-64.9994659,-10.8232346,145.32
</coordinates>
</Point>
</Placemark>
<Placemark>
<name>
Fri Dec 30 17:21:14 2016 S=1.11 Km/hr
</name>
<styleUrl>
#styleMap_TLP_Normal
</styleUrl>
<Point>
<coordinates>
-64.9994202,-10.8232222,145.96
</coordinates>
</Point>
</Placemark>
<Placemark>
<name>
Fri Dec 30 17:21:24 2016 S=0.28 Km/hr
</name>
<styleUrl>
#styleMap_TLP_Normal
</styleUrl>
<Point>
<coordinates>
-64.9994431,-10.8232336,146.54
</coordinates>
</Point>
</Placemark>
<Placemark>
<name>
Fri Dec 30 17:21:34 2016 S=1.17 Km/hr
</name>
<styleUrl>
#styleMap_TLP_Normal
</styleUrl>
<Point>
<coordinates>
-64.9994507,-10.8232088,146.50
</coordinates>
</Point>
</Placemark>
<Placemark>
<name>
Fri Dec 30 17:21:44 2016 S=1.15 Km/hr
</name>
<styleUrl>
#styleMap_TLP_Normal
</styleUrl>
<Point>
<coordinates>
-64.9994431,-10.8231611,146.86
</coordinates>
</Point>
</Placemark>
<Placemark>
<name>
Fri Dec 30 17:21:54 2016 S=0.64 Km/hr
</name>
<styleUrl>
#styleMap_TLP_Normal
</styleUrl>
<Point>
<coordinates>
-64.9994431,-10.8231506,146.86
</coordinates>
</Point>
</Placemark>
<Placemark>
<name>
Fri Dec 30 17:22:04 2016 S=0.33 Km/hr
</name>
<styleUrl>
#styleMap_TLP_Normal
</styleUrl>
<Point>
<coordinates>
-64.9994431,-10.8231392,146.72
</coordinates>
</Point>
</Placemark>
<Placemark>
<name>
Fri Dec 30 17:22:14 2016 S=0.14 Km/hr
</name>
<styleUrl>
#styleMap_TLP_Normal
</styleUrl>
<Point>
<coordinates>
-64.9994431,-10.8231363,146.57
</coordinates>
</Point>
</Placemark>
<Placemark>
<name>
Fri Dec 30 17:22:24 2016 S=0.35 Km/hr
</name>
<styleUrl>
#styleMap_TLP_Normal
</styleUrl>
<Point>
<coordinates>
-64.9994354,-10.8231316,146.36
</coordinates>
</Point>
</Placemark>
<Placemark>
<name>
Fri Dec 30 17:22:34 2016 S=0.64 Km/hr
</name>
<styleUrl>
#styleMap_TLP_Normal
</styleUrl>
<Point>
<coordinates>
-64.9994354,-10.8231153,146.19
</coordinates>
</Point>
</Placemark>
<Placemark>
<name>
Fri Dec 30 17:22:44 2016 S=0.35 Km/hr
</name>
<styleUrl>
#styleMap_TLP_Normal
</styleUrl>
<Point>
<coordinates>
-64.9994354,-10.8231058,146.16
</coordinates>
</Point>
</Placemark>
<Placemark>
<name>
Fri Dec 30 17:22:54 2016 S=0.86 Km/hr
</name>
<styleUrl>
#styleMap_TLP_Normal
</styleUrl>
<Point>
<coordinates>
-64.9994431,-10.8231077,146.09
</coordinates>
</Point>
</Placemark>
<Placemark>
<name>
Fri Dec 30 17:23:04 2016 S=1.13 Km/hr
</name>
<styleUrl>
#styleMap_TLP_Normal
</styleUrl>
<Point>
<coordinates>
-64.9994049,-10.8231268,146.06
</coordinates>
</Point>
</Placemark>
<Placemark>
<name>
Fri Dec 30 17:23:14 2016 S=1.02 Km/hr
</name>
<styleUrl>
#styleMap_TLP_Normal
</styleUrl>
<Point>
<coordinates>
-64.9993362,-10.8231153,146.32
</coordinates>
</Point>
</Placemark>
<Placemark>
<name>
Fri Dec 30 17:23:24 2016 S=1.14 Km/hr
</name>
<styleUrl>
#styleMap_TLP_Normal
</styleUrl>
<Point>
<coordinates>
-64.9993057,-10.8230762,144.80
</coordinates>
</Point>
</Placemark>
<Placemark>
<name>
Fri Dec 30 17:23:34 2016 S=0.91 Km/hr
</name>
<styleUrl>
#styleMap_TLP_Normal
</styleUrl>
<Point>
<coordinates>
-64.9992981,-10.8230734,142.61
</coordinates>
</Point>
</Placemark>
<Placemark>
<name>
Fri Dec 30 17:23:44 2016 S=1.76 Km/hr
</name>
<styleUrl>
#styleMap_TLP_Normal
</styleUrl>
<Point>
<coordinates>
-64.9992447,-10.8231230,140.54
</coordinates>
</Point>
</Placemark>
<Placemark>
<name>
Fri Dec 30 17:23:54 2016 S=1.93 Km/hr
</name>
<styleUrl>
#styleMap_TLP_Normal
</styleUrl>
<Point>
<coordinates>
-64.9991684,-10.8231249,139.03
</coordinates>
</Point>
</Placemark>
<Placemark>
<name>
Fri Dec 30 17:24:04 2016 S=1.77 Km/hr
</name>
<styleUrl>
#styleMap_TLP_Normal
</styleUrl>
<Point>
<coordinates>
-64.9990921,-10.8231058,137.28
</coordinates>
</Point>
</Placemark>
<Placemark>
<name>
Fri Dec 30 17:24:14 2016 S=1.82 Km/hr
</name>
<styleUrl>
#styleMap_TLP_Normal
</styleUrl>
<Point>
<coordinates>
-64.9990158,-10.8231039,137.66
</coordinates>
</Point>
</Placemark>
<Placemark>
<name>
Fri Dec 30 17:24:24 2016 S=1.57 Km/hr
</name>
<styleUrl>
#styleMap_TLP_Normal
</styleUrl>
<Point>
<coordinates>
-64.9989548,-10.8231268,136.21
</coordinates>
</Point>
</Placemark>
<Placemark>
<name>
Fri Dec 30 17:24:34 2016 S=1.18 Km/hr
</name>
<styleUrl>
#styleMap_TLP_Normal
</styleUrl>
<Point>
<coordinates>
-64.9989319,-10.8231544,135.57
</coordinates>
</Point>
</Placemark>
<Placemark>
<name>
Fri Dec 30 17:24:44 2016 S=0.80 Km/hr
</name>
<styleUrl>
#styleMap_TLP_Normal
</styleUrl>
<Point>
<coordinates>
-64.9989548,-10.8231745,135.44
</coordinates>
</Point>
</Placemark>
<Placemark>
<name>
Fri Dec 30 17:24:54 2016 S=0.54 Km/hr
</name>
<styleUrl>
#styleMap_TLP_Normal
</styleUrl>
<Point>
<coordinates>
-64.9989700,-10.8231859,134.66
</coordinates>
</Point>
</Placemark>
<Placemark>
<name>
Fri Dec 30 17:25:04 2016 S=0.59 Km/hr
</name>
<styleUrl>
#styleMap_TLP_Normal
</styleUrl>
<Point>
<coordinates>
-64.9989777,-10.8231859,133.89
</coordinates>
</Point>
</Placemark>
<Placemark>
<name>
Fri Dec 30 17:25:14 2016 S=0.72 Km/hr
</name>
<styleUrl>
#styleMap_TLP_Normal
</styleUrl>
<Point>
<coordinates>
-64.9990082,-10.8231773,133.28
</coordinates>
</Point>
</Placemark>
<Placemark>
<name>
Fri Dec 30 17:25:24 2016 S=0.80 Km/hr
</name>
<styleUrl>
#styleMap_TLP_Normal
</styleUrl>
<Point>
<coordinates>
-64.9990234,-10.8231649,132.54
</coordinates>
</Point>
</Placemark>
<Placemark>
<name>
Fri Dec 30 17:25:34 2016 S=0.85 Km/hr
</name>
<styleUrl>
#styleMap_TLP_Normal
</styleUrl>
<Point>
<coordinates>
-64.9990234,-10.8231792,131.51
</coordinates>
</Point>
</Placemark>
<Placemark>
<name>
Fri Dec 30 17:25:44 2016 S=0.71 Km/hr
</name>
<styleUrl>
#styleMap_TLP_Normal
</styleUrl>
<Point>
<coordinates>
-64.9990234,-10.8231592,130.79
</coordinates>
</Point>
</Placemark>
<Placemark>
<name>
Fri Dec 30 17:25:54 2016 S=0.48 Km/hr
</name>
<styleUrl>
#styleMap_TLP_Normal
</styleUrl>
<Point>
<coordinates>
-64.9990158,-10.8231525,130.12
</coordinates>
</Point>
</Placemark>
<Placemark>
<name>
Fri Dec 30 17:26:04 2016 S=1.15 Km/hr
</name>
<styleUrl>
#styleMap_TLP_Normal
</styleUrl>
<Point>
<coordinates>
-64.9990158,-10.8231401,129.71
</coordinates>
</Point>
</Placemark>
<Placemark>
<name>
Fri Dec 30 17:26:14 2016 S=1.57 Km/hr
</name>
<styleUrl>
#styleMap_TLP_Normal
</styleUrl>
<Point>
<coordinates>
-64.9990540,-10.8231068,130.32
</coordinates>
</Point>
</Placemark>
<Placemark>
<name>
Fri Dec 30 17:26:24 2016 S=1.81 Km/hr
</name>
<styleUrl>
#styleMap_TLP_Normal
</styleUrl>
<Point>
<coordinates>
-64.9990845,-10.8230505,132.13
</coordinates>
</Point>
</Placemark>
<Placemark>
<name>
Fri Dec 30 17:26:34 2016 S=0.92 Km/hr
</name>
<styleUrl>
#styleMap_TLP_Normal
</styleUrl>
<Point>
<coordinates>
-64.9990387,-10.8230305,132.60
</coordinates>
</Point>
</Placemark>
<Placemark>
<name>
Fri Dec 30 17:26:44 2016 S=0.61 Km/hr
</name>
<styleUrl>
#styleMap_TLP_Normal
</styleUrl>
<Point>
<coordinates>
-64.9990463,-10.8230124,132.43
</coordinates>
</Point>
</Placemark>
<Placemark>
<name>
Fri Dec 30 17:26:54 2016 S=0.26 Km/hr
</name>
<styleUrl>
#styleMap_TLP_Normal
</styleUrl>
<Point>
<coordinates>
-64.9990540,-10.8230124,132.30
</coordinates>
</Point>
</Placemark>
<Placemark>
<name>
Fri Dec 30 17:27:04 2016 S=0.44 Km/hr
</name>
<styleUrl>
#styleMap_TLP_Normal
</styleUrl>
<Point>
<coordinates>
-64.9990540,-10.8230143,132.24
</coordinates>
</Point>
</Placemark>
<Placemark>
<name>
Fri Dec 30 17:27:14 2016 S=1.13 Km/hr
</name>
<styleUrl>
#styleMap_TLP_Normal
</styleUrl>
<Point>
<coordinates>
-64.9990540,-10.8230352,132.43
</coordinates>
</Point>
</Placemark>
<Placemark>
<name>
Fri Dec 30 17:27:24 2016 S=1.16 Km/hr
</name>
<styleUrl>
#styleMap_TLP_Normal
</styleUrl>
<Point>
<coordinates>
-64.9990005,-10.8230639,133.71
</coordinates>
</Point>
</Placemark>
<Placemark>
<name>
Fri Dec 30 17:27:34 2016 S=0.96 Km/hr
</name>
<styleUrl>
#styleMap_TLP_Normal
</styleUrl>
<Point>
<coordinates>
-64.9989777,-10.8230820,134.62
</coordinates>
</Point>
</Placemark>
<Placemark>
<name>
Fri Dec 30 17:27:44 2016 S=0.72 Km/hr
</name>
<styleUrl>
#styleMap_TLP_Normal
</styleUrl>
<Point>
<coordinates>
-64.9989700,-10.8230639,134.82
</coordinates>
</Point>
</Placemark>
<Placemark>
<name>
Fri Dec 30 17:27:54 2016 S=0.61 Km/hr
</name>
<styleUrl>
#styleMap_TLP_Normal
</styleUrl>
<Point>
<coordinates>
-64.9989777,-10.8230610,135.06
</coordinates>
</Point>
</Placemark>
<Placemark>
<name>
Fri Dec 30 17:28:04 2016 S=0.70 Km/hr
</name>
<styleUrl>
#styleMap_TLP_Normal
</styleUrl>
<Point>
<coordinates>
-64.9989853,-10.8230705,135.34
</coordinates>
</Point>
</Placemark>
<Placemark>
<name>
Fri Dec 30 17:28:14 2016 S=0.65 Km/hr
</name>
<styleUrl>
#styleMap_TLP_Normal
</styleUrl>
<Point>
<coordinates>
-64.9989700,-10.8230858,135.56
</coordinates>
</Point>
</Placemark>
<Placemark>
<name>
Fri Dec 30 17:28:24 2016 S=2.20 Km/hr
</name>
<styleUrl>
#styleMap_TLP_Normal
</styleUrl>
<Point>
<coordinates>
-64.9989319,-10.8231630,135.68
</coordinates>
</Point>
</Placemark>
<Placemark>
<name>
Fri Dec 30 17:28:34 2016 S=1.19 Km/hr
</name>
<styleUrl>
#styleMap_TLP_Normal
</styleUrl>
<Point>
<coordinates>
-64.9988861,-10.8231583,137.94
</coordinates>
</Point>
</Placemark>
<Placemark>
<name>
Fri Dec 30 17:28:44 2016 S=1.39 Km/hr
</name>
<styleUrl>
#styleMap_TLP_Normal
</styleUrl>
<Point>
<coordinates>
-64.9988937,-10.8231325,139.01
</coordinates>
</Point>
</Placemark>
<Placemark>
<name>
Fri Dec 30 17:28:54 2016 S=2.04 Km/hr
</name>
<styleUrl>
#styleMap_TLP_Normal
</styleUrl>
<Point>
<coordinates>
-64.9988861,-10.8230476,138.76
</coordinates>
</Point>
</Placemark>
<Placemark>
<name>
Fri Dec 30 17:29:04 2016 S=2.04 Km/hr
</name>
<styleUrl>
#styleMap_TLP_Normal
</styleUrl>
<Point>
<coordinates>
-64.9989166,-10.8229828,139.47
</coordinates>
</Point>
</Placemark>
<Placemark>
<name>
Fri Dec 30 17:29:14 2016 S=1.10 Km/hr
</name>
<styleUrl>
#styleMap_TLP_Normal
</styleUrl>
<Point>
<coordinates>
-64.9989395,-10.8229532,140.08
</coordinates>
</Point>
</Placemark>
<Placemark>
<name>
Fri Dec 30 17:29:24 2016 S=0.48 Km/hr
</name>
<styleUrl>
#styleMap_TLP_Normal
</styleUrl>
<Point>
<coordinates>
-64.9989624,-10.8229570,140.58
</coordinates>
</Point>
</Placemark>
<Placemark>
<name>
Fri Dec 30 17:29:34 2016 S=1.61 Km/hr
</name>
<styleUrl>
#styleMap_TLP_Normal
</styleUrl>
<Point>
<coordinates>
-64.9989853,-10.8230238,141.36
</coordinates>
</Point>
</Placemark>
<Placemark>
<name>
Fri Dec 30 17:29:44 2016 S=1.33 Km/hr
</name>
<styleUrl>
#styleMap_TLP_Normal
</styleUrl>
<Point>
<coordinates>
-64.9989014,-10.8230810,141.50
</coordinates>
</Point>
</Placemark>
<Placemark>
<name>
Fri Dec 30 17:29:54 2016 S=0.82 Km/hr
</name>
<styleUrl>
#styleMap_TLP_Normal
</styleUrl>
<Point>
<coordinates>
-64.9989090,-10.8231134,141.71
</coordinates>
</Point>
</Placemark>
<Placemark>
<name>
Fri Dec 30 17:30:04 2016 S=0.63 Km/hr
</name>
<styleUrl>
#styleMap_TLP_Normal
</styleUrl>
<Point>
<coordinates>
-64.9989014,-10.8231249,142.47
</coordinates>
</Point>
</Placemark>
<Placemark>
<name>
Fri Dec 30 17:30:14 2016 S=1.08 Km/hr
</name>
<styleUrl>
#styleMap_TLP_Normal
</styleUrl>
<Point>
<coordinates>
-64.9989243,-10.8231306,143.13
</coordinates>
</Point>
</Placemark>
<Placemark>
<name>
Fri Dec 30 17:30:24 2016 S=2.02 Km/hr
</name>
<styleUrl>
#styleMap_TLP_Normal
</styleUrl>
<Point>
<coordinates>
-64.9990082,-10.8231325,143.37
</coordinates>
</Point>
</Placemark>
<Placemark>
<name>
Fri Dec 30 17:30:34 2016 S=0.31 Km/hr
</name>
<styleUrl>
#styleMap_TLP_Normal
</styleUrl>
<Point>
<coordinates>
-64.9990234,-10.8231173,144.14
</coordinates>
</Point>
</Placemark>
<Placemark>
<name>
Fri Dec 30 17:30:44 2016 S=1.58 Km/hr
</name>
<styleUrl>
#styleMap_TLP_Normal
</styleUrl>
<Point>
<coordinates>
-64.9989548,-10.8231544,143.60
</coordinates>
</Point>
</Placemark>
<Placemark>
<name>
Fri Dec 30 17:30:54 2016 S=0.82 Km/hr
</name>
<styleUrl>
#styleMap_TLP_Normal
</styleUrl>
<Point>
<coordinates>
-64.9989243,-10.8231392,144.93
</coordinates>
</Point>
</Placemark>
<Placemark>
<name>
Fri Dec 30 17:31:04 2016 S=0.64 Km/hr
</name>
<styleUrl>
#styleMap_TLP_Normal
</styleUrl>
<Point>
<coordinates>
-64.9989090,-10.8231459,145.59
</coordinates>
</Point>
</Placemark>
<Placemark>
<name>
Fri Dec 30 17:31:14 2016 S=1.47 Km/hr
</name>
<styleUrl>
#styleMap_TLP_Normal
</styleUrl>
<Point>
<coordinates>
-64.9988937,-10.8231783,146.18
</coordinates>
</Point>
</Placemark>
<Placemark>
<name>
Fri Dec 30 17:31:24 2016 S=2.08 Km/hr
</name>
<styleUrl>
#styleMap_TLP_Normal
</styleUrl>
<Point>
<coordinates>
-64.9988708,-10.8232737,147.29
</coordinates>
</Point>
</Placemark>
<Placemark>
<name>
Fri Dec 30 17:31:34 2016 S=1.77 Km/hr
</name>
<styleUrl>
#styleMap_TLP_Normal
</styleUrl>
<Point>
<coordinates>
-64.9988632,-10.8233624,148.41
</coordinates>
</Point>
</Placemark>
<Placemark>
<name>
Fri Dec 30 17:31:44 2016 S=1.54 Km/hr
</name>
<styleUrl>
#styleMap_TLP_Normal
</styleUrl>
<Point>
<coordinates>
-64.9988480,-10.8234158,149.21
</coordinates>
</Point>
</Placemark>
<Placemark>
<name>
Fri Dec 30 17:31:54 2016 S=0.20 Km/hr
</name>
<styleUrl>
#styleMap_TLP_Normal
</styleUrl>
<Point>
<coordinates>
-64.9988708,-10.8234138,149.54
</coordinates>
</Point>
</Placemark>
<Placemark>
<name>
Fri Dec 30 17:32:04 2016 S=1.09 Km/hr
</name>
<styleUrl>
#styleMap_TLP_Normal
</styleUrl>
<Point>
<coordinates>
-64.9988708,-10.8233967,150.17
</coordinates>
</Point>
</Placemark>
<Placemark>
<name>
Fri Dec 30 17:32:14 2016 S=1.49 Km/hr
</name>
<styleUrl>
#styleMap_TLP_Normal
</styleUrl>
<Point>
<coordinates>
-64.9988708,-10.8232985,150.97
</coordinates>
</Point>
</Placemark>
<Placemark>
<name>
Fri Dec 30 17:32:24 2016 S=0.45 Km/hr
</name>
<styleUrl>
#styleMap_TLP_Normal
</styleUrl>
<Point>
<coordinates>
-64.9988403,-10.8233271,151.18
</coordinates>
</Point>
</Placemark>
<Placemark>
<name>
Fri Dec 30 17:32:34 2016 S=1.72 Km/hr
</name>
<styleUrl>
#styleMap_TLP_Normal
</styleUrl>
<Point>
<coordinates>
-64.9988708,-10.8233423,151.77
</coordinates>
</Point>
</Placemark>
<Placemark>
<name>
Fri Dec 30 17:32:44 2016 S=1.53 Km/hr
</name>
<styleUrl>
#styleMap_TLP_Normal
</styleUrl>
<Point>
<coordinates>
-64.9989090,-10.8233891,152.35
</coordinates>
</Point>
</Placemark>
<Placemark>
<name>
Fri Dec 30 17:32:54 2016 S=0.74 Km/hr
</name>
<styleUrl>
#styleMap_TLP_Normal
</styleUrl>
<Point>
<coordinates>
-64.9989243,-10.8233614,152.83
</coordinates>
</Point>
</Placemark>
<Placemark>
<name>
Fri Dec 30 17:33:04 2016 S=0.91 Km/hr
</name>
<styleUrl>
#styleMap_TLP_Normal
</styleUrl>
<Point>
<coordinates>
-64.9989319,-10.8233709,153.44
</coordinates>
</Point>
</Placemark>
<Placemark>
<name>
Fri Dec 30 17:33:14 2016 S=0.47 Km/hr
</name>
<styleUrl>
#styleMap_TLP_Normal
</styleUrl>
<Point>
<coordinates>
-64.9989319,-10.8233910,154.04
</coordinates>
</Point>
</Placemark>
<Placemark>
<name>
Fri Dec 30 17:33:24 2016 S=1.01 Km/hr
</name>
<styleUrl>
#styleMap_TLP_Normal
</styleUrl>
<Point>
<coordinates>
-64.9989395,-10.8233919,154.62
</coordinates>
</Point>
</Placemark>
<Placemark>
<name>
Fri Dec 30 17:33:34 2016 S=0.73 Km/hr
</name>
<styleUrl>
#styleMap_TLP_Normal
</styleUrl>
<Point>
<coordinates>
-64.9989395,-10.8233423,154.71
</coordinates>
</Point>
</Placemark>
<Placemark>
<name>
Fri Dec 30 17:33:44 2016 S=0.78 Km/hr
</name>
<styleUrl>
#styleMap_TLP_Normal
</styleUrl>
<Point>
<coordinates>
-64.9989243,-10.8233566,155.21
</coordinates>
</Point>
</Placemark>
<Placemark>
<name>
Fri Dec 30 17:33:54 2016 S=0.38 Km/hr
</name>
<styleUrl>
#styleMap_TLP_Normal
</styleUrl>
<Point>
<coordinates>
-64.9989090,-10.8233604,155.76
</coordinates>
</Point>
</Placemark>
<Placemark>
<name>
Fri Dec 30 17:34:04 2016 S=0.69 Km/hr
</name>
<styleUrl>
#styleMap_TLP_Normal
</styleUrl>
<Point>
<coordinates>
-64.9988937,-10.8233480,156.32
</coordinates>
</Point>
</Placemark>
<Placemark>
<name>
Fri Dec 30 17:34:14 2016 S=0.50 Km/hr
</name>
<styleUrl>
#styleMap_TLP_Normal
</styleUrl>
<Point>
<coordinates>
-64.9988937,-10.8233347,156.88
</coordinates>
</Point>
</Placemark>
<Placemark>
<name>
Fri Dec 30 17:34:24 2016 S=1.26 Km/hr
</name>
<styleUrl>
#styleMap_TLP_Normal
</styleUrl>
<Point>
<coordinates>
-64.9989395,-10.8233194,157.39
</coordinates>
</Point>
</Placemark>
<Placemark>
<name>
Fri Dec 30 17:34:34 2016 S=0.61 Km/hr
</name>
<styleUrl>
#styleMap_TLP_Normal
</styleUrl>
<Point>
<coordinates>
-64.9989548,-10.8233423,157.49
</coordinates>
</Point>
</Placemark>
<Placemark>
<name>
Fri Dec 30 17:34:44 2016 S=0.96 Km/hr
</name>
<styleUrl>
#styleMap_TLP_Normal
</styleUrl>
<Point>
<coordinates>
-64.9989395,-10.8233566,157.38
</coordinates>
</Point>
</Placemark>
<Placemark>
<name>
Fri Dec 30 17:34:54 2016 S=1.05 Km/hr
</name>
<styleUrl>
#styleMap_TLP_Normal
</styleUrl>
<Point>
<coordinates>
-64.9989090,-10.8233776,156.82
</coordinates>
</Point>
</Placemark>
<Placemark>
<name>
Fri Dec 30 17:35:04 2016 S=0.95 Km/hr
</name>
<styleUrl>
#styleMap_TLP_Normal
</styleUrl>
<Point>
<coordinates>
-64.9988785,-10.8234015,156.81
</coordinates>
</Point>
</Placemark>
<Placemark>
<name>
Fri Dec 30 17:35:14 2016 S=0.47 Km/hr
</name>
<styleUrl>
#styleMap_TLP_Normal
</styleUrl>
<Point>
<coordinates>
-64.9988708,-10.8234196,156.77
</coordinates>
</Point>
</Placemark>
<Placemark>
<name>
Fri Dec 30 17:35:24 2016 S=0.44 Km/hr
</name>
<styleUrl>
#styleMap_TLP_Normal
</styleUrl>
<Point>
<coordinates>
-64.9988708,-10.8234167,156.76
</coordinates>
</Point>
</Placemark>
<Placemark>
<name>
Fri Dec 30 17:35:34 2016 S=1.34 Km/hr
</name>
<styleUrl>
#styleMap_TLP_Normal
</styleUrl>
<Point>
<coordinates>
-64.9988708,-10.8233967,156.75
</coordinates>
</Point>
</Placemark>
<Placemark>
<name>
Fri Dec 30 17:35:44 2016 S=1.34 Km/hr
</name>
<styleUrl>
#styleMap_TLP_Normal
</styleUrl>
<Point>
<coordinates>
-64.9989014,-10.8233519,156.26
</coordinates>
</Point>
</Placemark>
<Placemark>
<name>
Fri Dec 30 17:35:54 2016 S=0.62 Km/hr
</name>
<styleUrl>
#styleMap_TLP_Normal
</styleUrl>
<Point>
<coordinates>
-64.9989166,-10.8233585,156.32
</coordinates>
</Point>
</Placemark>
<Placemark>
<name>
Fri Dec 30 17:36:04 2016 S=0.69 Km/hr
</name>
<styleUrl>
#styleMap_TLP_Normal
</styleUrl>
<Point>
<coordinates>
-64.9989166,-10.8233500,156.12
</coordinates>
</Point>
</Placemark>
<Placemark>
<name>
Fri Dec 30 17:36:14 2016 S=1.22 Km/hr
</name>
<styleUrl>
#styleMap_TLP_Normal
</styleUrl>
<Point>
<coordinates>
-64.9989090,-10.8233252,156.71
</coordinates>
</Point>
</Placemark>
<Placemark>
<name>
Fri Dec 30 17:36:24 2016 S=1.57 Km/hr
</name>
<styleUrl>
#styleMap_TLP_Normal
</styleUrl>
<Point>
<coordinates>
-64.9989700,-10.8232346,156.41
</coordinates>
</Point>
</Placemark>
<Placemark>
<name>
Fri Dec 30 17:36:34 2016 S=0.82 Km/hr
</name>
<styleUrl>
#styleMap_TLP_Normal
</styleUrl>
<Point>
<coordinates>
-64.9989777,-10.8232279,158.09
</coordinates>
</Point>
</Placemark>
<Placemark>
<name>
Fri Dec 30 17:36:44 2016 S=1.89 Km/hr
</name>
<styleUrl>
#styleMap_TLP_Normal
</styleUrl>
<Point>
<coordinates>
-64.9990234,-10.8231955,158.11
</coordinates>
</Point>
</Placemark>
<Placemark>
<name>
Fri Dec 30 17:36:54 2016 S=1.48 Km/hr
</name>
<styleUrl>
#styleMap_TLP_Normal
</styleUrl>
<Point>
<coordinates>
-64.9990082,-10.8231373,157.07
</coordinates>
</Point>
</Placemark>
<Placemark>
<name>
Fri Dec 30 17:37:04 2016 S=0.64 Km/hr
</name>
<styleUrl>
#styleMap_TLP_Normal
</styleUrl>
<Point>
<coordinates>
-64.9989929,-10.8231382,155.82
</coordinates>
</Point>
</Placemark>
<Placemark>
<name>
Fri Dec 30 17:37:14 2016 S=1.46 Km/hr
</name>
<styleUrl>
#styleMap_TLP_Normal
</styleUrl>
<Point>
<coordinates>
-64.9989166,-10.8231373,155.78
</coordinates>
</Point>
</Placemark>
<Placemark>
<name>
Fri Dec 30 17:37:24 2016 S=0.70 Km/hr
</name>
<styleUrl>
#styleMap_TLP_Normal
</styleUrl>
<Point>
<coordinates>
-64.9988708,-10.8231459,154.62
</coordinates>
</Point>
</Placemark>
<Placemark>
<name>
Fri Dec 30 17:37:34 2016 S=0.95 Km/hr
</name>
<styleUrl>
#styleMap_TLP_Normal
</styleUrl>
<Point>
<coordinates>
-64.9988480,-10.8231478,154.36
</coordinates>
</Point>
</Placemark>
<Placemark>
<name>
Fri Dec 30 17:37:44 2016 S=0.31 Km/hr
</name>
<styleUrl>
#styleMap_TLP_Normal
</styleUrl>
<Point>
<coordinates>
-64.9988327,-10.8231497,154.12
</coordinates>
</Point>
</Placemark>
<Placemark>
<name>
Fri Dec 30 17:37:54 2016 S=0.94 Km/hr
</name>
<styleUrl>
#styleMap_TLP_Normal
</styleUrl>
<Point>
<coordinates>
-64.9988403,-10.8231544,153.88
</coordinates>
</Point>
</Placemark>
<Placemark>
<name>
Fri Dec 30 17:38:04 2016 S=1.69 Km/hr
</name>
<styleUrl>
#styleMap_TLP_Normal
</styleUrl>
<Point>
<coordinates>
-64.9988785,-10.8232069,153.89
</coordinates>
</Point>
</Placemark>
<Placemark>
<name>
Fri Dec 30 17:38:14 2016 S=0.83 Km/hr
</name>
<styleUrl>
#styleMap_TLP_Normal
</styleUrl>
<Point>
<coordinates>
-64.9988861,-10.8232250,154.13
</coordinates>
</Point>
</Placemark>
<Placemark>
<name>
Fri Dec 30 17:38:24 2016 S=0.28 Km/hr
</name>
<styleUrl>
#styleMap_TLP_Normal
</styleUrl>
<Point>
<coordinates>
-64.9988937,-10.8232374,153.87
</coordinates>
</Point>
</Placemark>
<Placemark>
<name>
Fri Dec 30 17:38:34 2016 S=0.64 Km/hr
</name>
<styleUrl>
#styleMap_TLP_Normal
</styleUrl>
<Point>
<coordinates>
-64.9988785,-10.8232355,153.63
</coordinates>
</Point>
</Placemark>
<Placemark>
<name>
Fri Dec 30 17:38:44 2016 S=0.68 Km/hr
</name>
<styleUrl>
#styleMap_TLP_Normal
</styleUrl>
<Point>
<coordinates>
-64.9988861,-10.8232346,153.29
</coordinates>
</Point>
</Placemark>
<Placemark>
<name>
Fri Dec 30 17:38:54 2016 S=0.31 Km/hr
</name>
<styleUrl>
#styleMap_TLP_Normal
</styleUrl>
<Point>
<coordinates>
-64.9989014,-10.8232384,152.81
</coordinates>
</Point>
</Placemark>
<Placemark>
<name>
Fri Dec 30 17:39:04 2016 S=0.34 Km/hr
</name>
<styleUrl>
#styleMap_TLP_Normal
</styleUrl>
<Point>
<coordinates>
-64.9989090,-10.8232403,152.38
</coordinates>
</Point>
</Placemark>
<Placemark>
<name>
Fri Dec 30 17:39:14 2016 S=0.73 Km/hr
</name>
<styleUrl>
#styleMap_TLP_Normal
</styleUrl>
<Point>
<coordinates>
-64.9988937,-10.8232327,151.87
</coordinates>
</Point>
</Placemark>
<Placemark>
<name>
Fri Dec 30 17:39:24 2016 S=0.94 Km/hr
</name>
<styleUrl>
#styleMap_TLP_Normal
</styleUrl>
<Point>
<coordinates>
-64.9988937,-10.8232136,151.37
</coordinates>
</Point>
</Placemark>
<Placemark>
<name>
Fri Dec 30 17:39:34 2016 S=0.57 Km/hr
</name>
<styleUrl>
#styleMap_TLP_Normal
</styleUrl>
<Point>
<coordinates>
-64.9989090,-10.8232012,151.02
</coordinates>
</Point>
</Placemark>
<Placemark>
<name>
Fri Dec 30 17:39:44 2016 S=0.31 Km/hr
</name>
<styleUrl>
#styleMap_TLP_Normal
</styleUrl>
<Point>
<coordinates>
-64.9989090,-10.8232031,150.94
</coordinates>
</Point>
</Placemark>
<Placemark>
<name>
Fri Dec 30 17:39:54 2016 S=1.08 Km/hr
</name>
<styleUrl>
#styleMap_TLP_Normal
</styleUrl>
<Point>
<coordinates>
-64.9988937,-10.8232012,150.89
</coordinates>
</Point>
</Placemark>
<Placemark>
<name>
Fri Dec 30 17:40:04 2016 S=0.86 Km/hr
</name>
<styleUrl>
#styleMap_TLP_Normal
</styleUrl>
<Point>
<coordinates>
-64.9988708,-10.8232155,151.10
</coordinates>
</Point>
</Placemark>
<Placemark>
<name>
Fri Dec 30 17:40:14 2016 S=0.26 Km/hr
</name>
<styleUrl>
#styleMap_TLP_Normal
</styleUrl>
<Point>
<coordinates>
-64.9988556,-10.8232222,151.09
</coordinates>
</Point>
</Placemark>
<Placemark>
<name>
Fri Dec 30 17:40:24 2016 S=1.16 Km/hr
</name>
<styleUrl>
#styleMap_TLP_Normal
</styleUrl>
<Point>
<coordinates>
-64.9988861,-10.8232050,151.33
</coordinates>
</Point>
</Placemark>
<Placemark>
<name>
Fri Dec 30 17:40:34 2016 S=0.27 Km/hr
</name>
<styleUrl>
#styleMap_TLP_Normal
</styleUrl>
<Point>
<coordinates>
-64.9989090,-10.8232098,151.59
</coordinates>
</Point>
</Placemark>
<Placemark>
<name>
Fri Dec 30 17:40:44 2016 S=0.40 Km/hr
</name>
<styleUrl>
#styleMap_TLP_Normal
</styleUrl>
<Point>
<coordinates>
-64.9989166,-10.8232174,150.85
</coordinates>
</Point>
</Placemark>
<Placemark>
<name>
Fri Dec 30 17:40:54 2016 S=0.45 Km/hr
</name>
<styleUrl>
#styleMap_TLP_Normal
</styleUrl>
<Point>
<coordinates>
-64.9989243,-10.8232164,150.99
</coordinates>
</Point>
</Placemark>
<Placemark>
<name>
Fri Dec 30 17:41:04 2016 S=0.74 Km/hr
</name>
<styleUrl>
#styleMap_TLP_Normal
</styleUrl>
<Point>
<coordinates>
-64.9989243,-10.8232222,151.14
</coordinates>
</Point>
</Placemark>
<Placemark>
<name>
Fri Dec 30 17:41:14 2016 S=1.02 Km/hr
</name>
<styleUrl>
#styleMap_TLP_Normal
</styleUrl>
<Point>
<coordinates>
-64.9988937,-10.8232355,150.48
</coordinates>
</Point>
</Placemark>
<Placemark>
<name>
Fri Dec 30 17:41:24 2016 S=0.48 Km/hr
</name>
<styleUrl>
#styleMap_TLP_Normal
</styleUrl>
<Point>
<coordinates>
-64.9988785,-10.8232212,150.51
</coordinates>
</Point>
</Placemark>
<Placemark>
<name>
Fri Dec 30 17:41:34 2016 S=0.29 Km/hr
</name>
<styleUrl>
#styleMap_TLP_Normal
</styleUrl>
<Point>
<coordinates>
-64.9988708,-10.8232203,150.59
</coordinates>
</Point>
</Placemark>
<Placemark>
<name>
Fri Dec 30 17:41:44 2016 S=0.36 Km/hr
</name>
<styleUrl>
#styleMap_TLP_Normal
</styleUrl>
<Point>
<coordinates>
-64.9988632,-10.8232212,150.78
</coordinates>
</Point>
</Placemark>
<Placemark>
<name>
Fri Dec 30 17:41:54 2016 S=0.16 Km/hr
</name>
<styleUrl>
#styleMap_TLP_Normal
</styleUrl>
<Point>
<coordinates>
-64.9988632,-10.8232250,151.16
</coordinates>
</Point>
</Placemark>
<Placemark>
<name>
Fri Dec 30 17:42:04 2016 S=0.25 Km/hr
</name>
<styleUrl>
#styleMap_TLP_Normal
</styleUrl>
<Point>
<coordinates>
-64.9988632,-10.8232212,151.72
</coordinates>
</Point>
</Placemark>
<Placemark>
<name>
Fri Dec 30 17:42:14 2016 S=0.52 Km/hr
</name>
<styleUrl>
#styleMap_TLP_Normal
</styleUrl>
<Point>
<coordinates>
-64.9988556,-10.8232250,152.39
</coordinates>
</Point>
</Placemark>
<Placemark>
<name>
Fri Dec 30 17:42:24 2016 S=1.02 Km/hr
</name>
<styleUrl>
#styleMap_TLP_Normal
</styleUrl>
<Point>
<coordinates>
-64.9988327,-10.8232336,153.08
</coordinates>
</Point>
</Placemark>
<Placemark>
<name>
Fri Dec 30 17:42:34 2016 S=0.55 Km/hr
</name>
<styleUrl>
#styleMap_TLP_Normal
</styleUrl>
<Point>
<coordinates>
-64.9988022,-10.8232536,152.67
</coordinates>
</Point>
</Placemark>
<Placemark>
<name>
Fri Dec 30 17:42:44 2016 S=0.45 Km/hr
</name>
<styleUrl>
#styleMap_TLP_Normal
</styleUrl>
<Point>
<coordinates>
-64.9987946,-10.8232470,153.09
</coordinates>
</Point>
</Placemark>
<Placemark>
<name>
Fri Dec 30 17:42:54 2016 S=0.92 Km/hr
</name>
<styleUrl>
#styleMap_TLP_Normal
</styleUrl>
<Point>
<coordinates>
-64.9987793,-10.8232327,153.50
</coordinates>
</Point>
</Placemark>
<Placemark>
<name>
Fri Dec 30 17:43:04 2016 S=0.53 Km/hr
</name>
<styleUrl>
#styleMap_TLP_Normal
</styleUrl>
<Point>
<coordinates>
-64.9987946,-10.8232231,153.84
</coordinates>
</Point>
</Placemark>
<Placemark>
<name>
Fri Dec 30 17:43:14 2016 S=1.01 Km/hr
</name>
<styleUrl>
#styleMap_TLP_Normal
</styleUrl>
<Point>
<coordinates>
-64.9988022,-10.8232126,154.09
</coordinates>
</Point>
</Placemark>
<Placemark>
<name>
Fri Dec 30 17:43:24 2016 S=0.79 Km/hr
</name>
<styleUrl>
#styleMap_TLP_Normal
</styleUrl>
<Point>
<coordinates>
-64.9988708,-10.8231840,152.21
</coordinates>
</Point>
</Placemark>
<Placemark>
<name>
Fri Dec 30 17:43:34 2016 S=0.55 Km/hr
</name>
<styleUrl>
#styleMap_TLP_Normal
</styleUrl>
<Point>
<coordinates>
-64.9988785,-10.8231783,152.15
</coordinates>
</Point>
</Placemark>
<Placemark>
<name>
Fri Dec 30 17:43:44 2016 S=0.67 Km/hr
</name>
<styleUrl>
#styleMap_TLP_Normal
</styleUrl>
<Point>
<coordinates>
-64.9988861,-10.8231716,152.23
</coordinates>
</Point>
</Placemark>
<Placemark>
<name>
Fri Dec 30 17:43:54 2016 S=1.02 Km/hr
</name>
<styleUrl>
#styleMap_TLP_Normal
</styleUrl>
<Point>
<coordinates>
-64.9988861,-10.8231535,152.46
</coordinates>
</Point>
</Placemark>
<Placemark>
<name>
Fri Dec 30 17:44:04 2016 S=0.60 Km/hr
</name>
<styleUrl>
#styleMap_TLP_Normal
</styleUrl>
<Point>
<coordinates>
-64.9988708,-10.8231459,152.58
</coordinates>
</Point>
</Placemark>
<Placemark>
<name>
Fri Dec 30 17:44:14 2016 S=0.76 Km/hr
</name>
<styleUrl>
#styleMap_TLP_Normal
</styleUrl>
<Point>
<coordinates>
-64.9988480,-10.8231478,152.53
</coordinates>
</Point>
</Placemark>
<Placemark>
<name>
Fri Dec 30 17:44:24 2016 S=1.60 Km/hr
</name>
<styleUrl>
#styleMap_TLP_Normal
</styleUrl>
<Point>
<coordinates>
-64.9988937,-10.8231268,151.20
</coordinates>
</Point>
</Placemark>
<Placemark>
<name>
Fri Dec 30 17:44:34 2016 S=2.08 Km/hr
</name>
<styleUrl>
#styleMap_TLP_Normal
</styleUrl>
<Point>
<coordinates>
-64.9989471,-10.8230610,150.22
</coordinates>
</Point>
</Placemark>
<Placemark>
<name>
Fri Dec 30 17:44:44 2016 S=1.13 Km/hr
</name>
<styleUrl>
#styleMap_TLP_Normal
</styleUrl>
<Point>
<coordinates>
-64.9989624,-10.8229713,149.33
</coordinates>
</Point>
</Placemark>
<Placemark>
<name>
Fri Dec 30 17:44:54 2016 S=0.34 Km/hr
</name>
<styleUrl>
#styleMap_TLP_Normal
</styleUrl>
<Point>
<coordinates>
-64.9989624,-10.8229618,148.23
</coordinates>
</Point>
</Placemark>
<Placemark>
<name>
Fri Dec 30 17:45:04 2016 S=1.01 Km/hr
</name>
<styleUrl>
#styleMap_TLP_Normal
</styleUrl>
<Point>
<coordinates>
-64.9989548,-10.8229485,147.63
</coordinates>
</Point>
</Placemark>
<Placemark>
<name>
Fri Dec 30 17:45:14 2016 S=1.70 Km/hr
</name>
<styleUrl>
#styleMap_TLP_Normal
</styleUrl>
<Point>
<coordinates>
-64.9989548,-10.8228588,150.44
</coordinates>
</Point>
</Placemark>
<Placemark>
<name>
Fri Dec 30 17:45:24 2016 S=1.63 Km/hr
</name>
<styleUrl>
#styleMap_TLP_Normal
</styleUrl>
<Point>
<coordinates>
-64.9989243,-10.8227930,150.36
</coordinates>
</Point>
</Placemark>
<Placemark>
<name>
Fri Dec 30 17:45:34 2016 S=1.36 Km/hr
</name>
<styleUrl>
#styleMap_TLP_Normal
</styleUrl>
<Point>
<coordinates>
-64.9989471,-10.8227386,149.86
</coordinates>
</Point>
</Placemark>
<Placemark>
<name>
Fri Dec 30 17:45:44 2016 S=0.85 Km/hr
</name>
<styleUrl>
#styleMap_TLP_Normal
</styleUrl>
<Point>
<coordinates>
-64.9990082,-10.8227425,149.34
</coordinates>
</Point>
</Placemark>
<Placemark>
<name>
Fri Dec 30 17:45:54 2016 S=1.19 Km/hr
</name>
<styleUrl>
#styleMap_TLP_Normal
</styleUrl>
<Point>
<coordinates>
-64.9990158,-10.8227177,148.78
</coordinates>
</Point>
</Placemark>
<Placemark>
<name>
Fri Dec 30 17:46:04 2016 S=0.69 Km/hr
</name>
<styleUrl>
#styleMap_TLP_Normal
</styleUrl>
<Point>
<coordinates>
-64.9990158,-10.8227158,148.96
</coordinates>
</Point>
</Placemark>
<Placemark>
<name>
Fri Dec 30 17:46:14 2016 S=1.06 Km/hr
</name>
<styleUrl>
#styleMap_TLP_Normal
</styleUrl>
<Point>
<coordinates>
-64.9990311,-10.8226919,148.79
</coordinates>
</Point>
</Placemark>
<Placemark>
<name>
Fri Dec 30 17:46:24 2016 S=1.83 Km/hr
</name>
<styleUrl>
#styleMap_TLP_Normal
</styleUrl>
<Point>
<coordinates>
-64.9990387,-10.8226204,148.80
</coordinates>
</Point>
</Placemark>
<Placemark>
<name>
Fri Dec 30 17:46:34 2016 S=1.51 Km/hr
</name>
<styleUrl>
#styleMap_TLP_Normal
</styleUrl>
<Point>
<coordinates>
-64.9990540,-10.8225622,150.84
</coordinates>
</Point>
</Placemark>
<Placemark>
<name>
Fri Dec 30 17:46:44 2016 S=1.22 Km/hr
</name>
<styleUrl>
#styleMap_TLP_Normal
</styleUrl>
<Point>
<coordinates>
-64.9990845,-10.8225174,153.35
</coordinates>
</Point>
</Placemark>
<Placemark>
<name>
Fri Dec 30 17:46:54 2016 S=1.06 Km/hr
</name>
<styleUrl>
#styleMap_TLP_Normal
</styleUrl>
<Point>
<coordinates>
-64.9990845,-10.8224735,154.84
</coordinates>
</Point>
</Placemark>
<Placemark>
<name>
Fri Dec 30 17:47:04 2016 S=0.81 Km/hr
</name>
<styleUrl>
#styleMap_TLP_Normal
</styleUrl>
<Point>
<coordinates>
-64.9990845,-10.8224430,156.54
</coordinates>
</Point>
</Placemark>
<Placemark>
<name>
Fri Dec 30 17:47:14 2016 S=1.98 Km/hr
</name>
<styleUrl>
#styleMap_TLP_Normal
</styleUrl>
<Point>
<coordinates>
-64.9991150,-10.8223734,157.04
</coordinates>
</Point>
</Placemark>
<Placemark>
<name>
Fri Dec 30 17:47:24 2016 S=1.36 Km/hr
</name>
<styleUrl>
#styleMap_TLP_Normal
</styleUrl>
<Point>
<coordinates>
-64.9991455,-10.8223486,158.41
</coordinates>
</Point>
</Placemark>
<Placemark>
<name>
Fri Dec 30 17:47:34 2016 S=0.72 Km/hr
</name>
<styleUrl>
#styleMap_TLP_Normal
</styleUrl>
<Point>
<coordinates>
-64.9991608,-10.8223228,158.85
</coordinates>
</Point>
</Placemark>
<Placemark>
<name>
Fri Dec 30 17:47:44 2016 S=0.31 Km/hr
</name>
<styleUrl>
#styleMap_TLP_Normal
</styleUrl>
<Point>
<coordinates>
-64.9991531,-10.8223114,158.87
</coordinates>
</Point>
</Placemark>
<Placemark>
<name>
Fri Dec 30 17:47:54 2016 S=0.95 Km/hr
</name>
<styleUrl>
#styleMap_TLP_Normal
</styleUrl>
<Point>
<coordinates>
-64.9991608,-10.8223190,158.88
</coordinates>
</Point>
</Placemark>
<Placemark>
<name>
Fri Dec 30 17:48:04 2016 S=1.02 Km/hr
</name>
<styleUrl>
#styleMap_TLP_Normal
</styleUrl>
<Point>
<coordinates>
-64.9991684,-10.8223057,158.92
</coordinates>
</Point>
</Placemark>
<Placemark>
<name>
Fri Dec 30 17:48:14 2016 S=1.40 Km/hr
</name>
<styleUrl>
#styleMap_TLP_Normal
</styleUrl>
<Point>
<coordinates>
-64.9991684,-10.8222466,159.92
</coordinates>
</Point>
</Placemark>
<Placemark>
<name>
Fri Dec 30 17:48:24 2016 S=1.81 Km/hr
</name>
<styleUrl>
#styleMap_TLP_Normal
</styleUrl>
<Point>
<coordinates>
-64.9991684,-10.8221741,160.88
</coordinates>
</Point>
</Placemark>
<Placemark>
<name>
Fri Dec 30 17:48:34 2016 S=1.70 Km/hr
</name>
<styleUrl>
#styleMap_TLP_Normal
</styleUrl>
<Point>
<coordinates>
-64.9991608,-10.8220892,160.34
</coordinates>
</Point>
</Placemark>
<Placemark>
<name>
Fri Dec 30 17:48:44 2016 S=1.38 Km/hr
</name>
<styleUrl>
#styleMap_TLP_Normal
</styleUrl>
<Point>
<coordinates>
-64.9991837,-10.8220530,159.66
</coordinates>
</Point>
</Placemark>
<Placemark>
<name>
Fri Dec 30 17:48:54 2016 S=1.27 Km/hr
</name>
<styleUrl>
#styleMap_TLP_Normal
</styleUrl>
<Point>
<coordinates>
-64.9992142,-10.8219938,159.53
</coordinates>
</Point>
</Placemark>
<Placemark>
<name>
Fri Dec 30 17:49:04 2016 S=0.38 Km/hr
</name>
<styleUrl>
#styleMap_TLP_Normal
</styleUrl>
<Point>
<coordinates>
-64.9991989,-10.8219662,158.48
</coordinates>
</Point>
</Placemark>
<Placemark>
<name>
Fri Dec 30 17:49:14 2016 S=0.66 Km/hr
</name>
<styleUrl>
#styleMap_TLP_Normal
</styleUrl>
<Point>
<coordinates>
-64.9991913,-10.8219757,158.15
</coordinates>
</Point>
</Placemark>
<Placemark>
<name>
Fri Dec 30 17:49:24 2016 S=0.70 Km/hr
</name>
<styleUrl>
#styleMap_TLP_Normal
</styleUrl>
<Point>
<coordinates>
-64.9991684,-10.8219767,157.84
</coordinates>
</Point>
</Placemark>
<Placemark>
<name>
Fri Dec 30 17:49:34 2016 S=1.17 Km/hr
</name>
<styleUrl>
#styleMap_TLP_Normal
</styleUrl>
<Point>
<coordinates>
-64.9991684,-10.8219576,157.54
</coordinates>
</Point>
</Placemark>
<Placemark>
<name>
Fri Dec 30 17:49:44 2016 S=1.42 Km/hr
</name>
<styleUrl>
#styleMap_TLP_Normal
</styleUrl>
<Point>
<coordinates>
-64.9992065,-10.8218822,156.87
</coordinates>
</Point>
</Placemark>
<Placemark>
<name>
Fri Dec 30 17:49:54 2016 S=0.90 Km/hr
</name>
<styleUrl>
#styleMap_TLP_Normal
</styleUrl>
<Point>
<coordinates>
-64.9992218,-10.8218555,156.62
</coordinates>
</Point>
</Placemark>
<Placemark>
<name>
Fri Dec 30 17:50:04 2016 S=0.87 Km/hr
</name>
<styleUrl>
#styleMap_TLP_Normal
</styleUrl>
<Point>
<coordinates>
-64.9992294,-10.8218365,156.33
</coordinates>
</Point>
</Placemark>
<Placemark>
<name>
Fri Dec 30 17:50:14 2016 S=1.08 Km/hr
</name>
<styleUrl>
#styleMap_TLP_Normal
</styleUrl>
<Point>
<coordinates>
-64.9992523,-10.8218031,157.00
</coordinates>
</Point>
</Placemark>
<Placemark>
<name>
Fri Dec 30 17:50:24 2016 S=0.85 Km/hr
</name>
<styleUrl>
#styleMap_TLP_Normal
</styleUrl>
<Point>
<coordinates>
-64.9992523,-10.8217564,156.87
</coordinates>
</Point>
</Placemark>
<Placemark>
<name>
Fri Dec 30 17:50:34 2016 S=1.21 Km/hr
</name>
<styleUrl>
#styleMap_TLP_Normal
</styleUrl>
<Point>
<coordinates>
-64.9992523,-10.8217306,156.43
</coordinates>
</Point>
</Placemark>
<Placemark>
<name>
Fri Dec 30 17:50:44 2016 S=1.19 Km/hr
</name>
<styleUrl>
#styleMap_TLP_Normal
</styleUrl>
<Point>
<coordinates>
-64.9992523,-10.8216810,155.74
</coordinates>
</Point>
</Placemark>
<Placemark>
<name>
Fri Dec 30 17:50:54 2016 S=1.61 Km/hr
</name>
<styleUrl>
#styleMap_TLP_Normal
</styleUrl>
<Point>
<coordinates>
-64.9992828,-10.8216286,155.15
</coordinates>
</Point>
</Placemark>
<Placemark>
<name>
Fri Dec 30 17:51:04 2016 S=1.43 Km/hr
</name>
<styleUrl>
#styleMap_TLP_Normal
</styleUrl>
<Point>
<coordinates>
-64.9993286,-10.8215599,154.71
</coordinates>
</Point>
</Placemark>
<Placemark>
<name>
Fri Dec 30 17:51:14 2016 S=1.52 Km/hr
</name>
<styleUrl>
#styleMap_TLP_Normal
</styleUrl>
<Point>
<coordinates>
-64.9993439,-10.8214998,155.40
</coordinates>
</Point>
</Placemark>
<Placemark>
<name>
Fri Dec 30 17:51:24 2016 S=1.62 Km/hr
</name>
<styleUrl>
#styleMap_TLP_Normal
</styleUrl>
<Point>
<coordinates>
-64.9993744,-10.8214645,156.68
</coordinates>
</Point>
</Placemark>
<Placemark>
<name>
Fri Dec 30 17:51:34 2016 S=1.03 Km/hr
</name>
<styleUrl>
#styleMap_TLP_Normal
</styleUrl>
<Point>
<coordinates>
-64.9994049,-10.8214464,157.92
</coordinates>
</Point>
</Placemark>
<Placemark>
<name>
Fri Dec 30 17:51:44 2016 S=0.67 Km/hr
</name>
<styleUrl>
#styleMap_TLP_Normal
</styleUrl>
<Point>
<coordinates>
-64.9994125,-10.8214636,158.10
</coordinates>
</Point>
</Placemark>
<Placemark>
<name>
Fri Dec 30 17:51:54 2016 S=1.37 Km/hr
</name>
<styleUrl>
#styleMap_TLP_Normal
</styleUrl>
<Point>
<coordinates>
-64.9994202,-10.8214159,158.55
</coordinates>
</Point>
</Placemark>
<Placemark>
<name>
Fri Dec 30 17:52:04 2016 S=1.61 Km/hr
</name>
<styleUrl>
#styleMap_TLP_Normal
</styleUrl>
<Point>
<coordinates>
-64.9994507,-10.8213263,159.49
</coordinates>
</Point>
</Placemark>
<Placemark>
<name>
Fri Dec 30 17:52:14 2016 S=2.01 Km/hr
</name>
<styleUrl>
#styleMap_TLP_Normal
</styleUrl>
<Point>
<coordinates>
-64.9994965,-10.8212557,159.51
</coordinates>
</Point>
</Placemark>
<Placemark>
<name>
Fri Dec 30 17:52:24 2016 S=1.07 Km/hr
</name>
<styleUrl>
#styleMap_TLP_Normal
</styleUrl>
<Point>
<coordinates>
-64.9995422,-10.8212118,159.75
</coordinates>
</Point>
</Placemark>
<Placemark>
<name>
Fri Dec 30 17:52:34 2016 S=1.26 Km/hr
</name>
<styleUrl>
#styleMap_TLP_Normal
</styleUrl>
<Point>
<coordinates>
-64.9995422,-10.8211803,159.80
</coordinates>
</Point>
</Placemark>
<Placemark>
<name>
Fri Dec 30 17:52:44 2016 S=0.76 Km/hr
</name>
<styleUrl>
#styleMap_TLP_Normal
</styleUrl>
<Point>
<coordinates>
-64.9995651,-10.8211393,159.57
</coordinates>
</Point>
</Placemark>
<Placemark>
<name>
Fri Dec 30 17:52:54 2016 S=1.30 Km/hr
</name>
<styleUrl>
#styleMap_TLP_Normal
</styleUrl>
<Point>
<coordinates>
-64.9995422,-10.8211145,159.46
</coordinates>
</Point>
</Placemark>
<Placemark>
<name>
Fri Dec 30 17:53:04 2016 S=1.13 Km/hr
</name>
<styleUrl>
#styleMap_TLP_Normal
</styleUrl>
<Point>
<coordinates>
-64.9994965,-10.8210907,159.23
</coordinates>
</Point>
</Placemark>
<Placemark>
<name>
Fri Dec 30 17:53:14 2016 S=0.97 Km/hr
</name>
<styleUrl>
#styleMap_TLP_Normal
</styleUrl>
<Point>
<coordinates>
-64.9994507,-10.8210869,158.85
</coordinates>
</Point>
</Placemark>
<Placemark>
<name>
Fri Dec 30 17:53:24 2016 S=0.77 Km/hr
</name>
<styleUrl>
#styleMap_TLP_Normal
</styleUrl>
<Point>
<coordinates>
-64.9994507,-10.8210754,159.04
</coordinates>
</Point>
</Placemark>
<Placemark>
<name>
Fri Dec 30 17:53:34 2016 S=0.80 Km/hr
</name>
<styleUrl>
#styleMap_TLP_Normal
</styleUrl>
<Point>
<coordinates>
-64.9994736,-10.8210745,159.27
</coordinates>
</Point>
</Placemark>
<Placemark>
<name>
Fri Dec 30 17:53:44 2016 S=0.83 Km/hr
</name>
<styleUrl>
#styleMap_TLP_Normal
</styleUrl>
<Point>
<coordinates>
-64.9994812,-10.8210573,159.53
</coordinates>
</Point>
</Placemark>
<Placemark>
<name>
Fri Dec 30 17:53:54 2016 S=0.28 Km/hr
</name>
<styleUrl>
#styleMap_TLP_Normal
</styleUrl>
<Point>
<coordinates>
-64.9994888,-10.8210468,159.78
</coordinates>
</Point>
</Placemark>
<Placemark>
<name>
Fri Dec 30 17:54:04 2016 S=1.78 Km/hr
</name>
<styleUrl>
#styleMap_TLP_Normal
</styleUrl>
<Point>
<coordinates>
-64.9995499,-10.8210325,159.80
</coordinates>
</Point>
</Placemark>
<Placemark>
<name>
Fri Dec 30 17:54:14 2016 S=2.40 Km/hr
</name>
<styleUrl>
#styleMap_TLP_Normal
</styleUrl>
<Point>
<coordinates>
-64.9996414,-10.8210201,159.92
</coordinates>
</Point>
</Placemark>
<Placemark>
<name>
Fri Dec 30 17:54:24 2016 S=1.80 Km/hr
</name>
<styleUrl>
#styleMap_TLP_Normal
</styleUrl>
<Point>
<coordinates>
-64.9997559,-10.8209629,159.66
</coordinates>
</Point>
</Placemark>
<Placemark>
<name>
Fri Dec 30 17:54:34 2016 S=1.97 Km/hr
</name>
<styleUrl>
#styleMap_TLP_Normal
</styleUrl>
<Point>
<coordinates>
-64.9998398,-10.8209133,159.73
</coordinates>
</Point>
</Placemark>
<Placemark>
<name>
Fri Dec 30 17:54:44 2016 S=1.77 Km/hr
</name>
<styleUrl>
#styleMap_TLP_Normal
</styleUrl>
<Point>
<coordinates>
-64.9998932,-10.8209267,159.68
</coordinates>
</Point>
</Placemark>
<Placemark>
<name>
Fri Dec 30 17:54:54 2016 S=2.01 Km/hr
</name>
<styleUrl>
#styleMap_TLP_Normal
</styleUrl>
<Point>
<coordinates>
-64.9999542,-10.8209467,159.68
</coordinates>
</Point>
</Placemark>
<Placemark>
<name>
Fri Dec 30 17:55:04 2016 S=2.45 Km/hr
</name>
<styleUrl>
#styleMap_TLP_Normal
</styleUrl>
<Point>
<coordinates>
-65.0000458,-10.8209314,159.08
</coordinates>
</Point>
</Placemark>
<Placemark>
<name>
Fri Dec 30 17:55:14 2016 S=3.01 Km/hr
</name>
<styleUrl>
#styleMap_TLP_Normal
</styleUrl>
<Point>
<coordinates>
-65.0001755,-10.8209105,158.89
</coordinates>
</Point>
</Placemark>
<Placemark>
<name>
Fri Dec 30 17:55:24 2016 S=1.95 Km/hr
</name>
<styleUrl>
#styleMap_TLP_Normal
</styleUrl>
<Point>
<coordinates>
-65.0002365,-10.8209381,158.77
</coordinates>
</Point>
</Placemark>
<Placemark>
<name>
Fri Dec 30 17:55:34 2016 S=2.17 Km/hr
</name>
<styleUrl>
#styleMap_TLP_Normal
</styleUrl>
<Point>
<coordinates>
-65.0003433,-10.8209600,158.86
</coordinates>
</Point>
</Placemark>
<Placemark>
<name>
Fri Dec 30 17:55:44 2016 S=2.59 Km/hr
</name>
<styleUrl>
#styleMap_TLP_Normal
</styleUrl>
<Point>
<coordinates>
-65.0004272,-10.8209887,158.55
</coordinates>
</Point>
</Placemark>
<Placemark>
<name>
Fri Dec 30 17:55:54 2016 S=1.52 Km/hr
</name>
<styleUrl>
#styleMap_TLP_Normal
</styleUrl>
<Point>
<coordinates>
-65.0004807,-10.8210230,158.59
</coordinates>
</Point>
</Placemark>
<Placemark>
<name>
Fri Dec 30 17:56:04 2016 S=1.73 Km/hr
</name>
<styleUrl>
#styleMap_TLP_Normal
</styleUrl>
<Point>
<coordinates>
-65.0005722,-10.8210297,158.84
</coordinates>
</Point>
</Placemark>
<Placemark>
<name>
Fri Dec 30 17:56:14 2016 S=3.44 Km/hr
</name>
<styleUrl>
#styleMap_TLP_Normal
</styleUrl>
<Point>
<coordinates>
-65.0006561,-10.8209190,158.90
</coordinates>
</Point>
</Placemark>
<Placemark>
<name>
Fri Dec 30 17:56:24 2016 S=2.60 Km/hr
</name>
<styleUrl>
#styleMap_TLP_Normal
</styleUrl>
<Point>
<coordinates>
-65.0007629,-10.8209105,158.71
</coordinates>
</Point>
</Placemark>
<Placemark>
<name>
Fri Dec 30 17:56:34 2016 S=1.76 Km/hr
</name>
<styleUrl>
#styleMap_TLP_Normal
</styleUrl>
<Point>
<coordinates>
-65.0008087,-10.8208942,159.04
</coordinates>
</Point>
</Placemark>
<Placemark>
<name>
Fri Dec 30 17:56:44 2016 S=1.69 Km/hr
</name>
<styleUrl>
#styleMap_TLP_Normal
</styleUrl>
<Point>
<coordinates>
-65.0008545,-10.8208323,159.13
</coordinates>
</Point>
</Placemark>
<Placemark>
<name>
Fri Dec 30 17:56:54 2016 S=2.00 Km/hr
</name>
<styleUrl>
#styleMap_TLP_Normal
</styleUrl>
<Point>
<coordinates>
-65.0009232,-10.8207998,159.96
</coordinates>
</Point>
</Placemark>
<Placemark>
<name>
Fri Dec 30 17:57:04 2016 S=1.86 Km/hr
</name>
<styleUrl>
#styleMap_TLP_Normal
</styleUrl>
<Point>
<coordinates>
-65.0010300,-10.8207884,160.29
</coordinates>
</Point>
</Placemark>
<Placemark>
<name>
Fri Dec 30 17:57:14 2016 S=2.41 Km/hr
</name>
<styleUrl>
#styleMap_TLP_Normal
</styleUrl>
<Point>
<coordinates>
-65.0011215,-10.8207712,160.43
</coordinates>
</Point>
</Placemark>
<Placemark>
<name>
Fri Dec 30 17:57:24 2016 S=2.75 Km/hr
</name>
<styleUrl>
#styleMap_TLP_Normal
</styleUrl>
<Point>
<coordinates>
-65.0012207,-10.8207464,160.08
</coordinates>
</Point>
</Placemark>
<Placemark>
<name>
Fri Dec 30 17:57:34 2016 S=2.01 Km/hr
</name>
<styleUrl>
#styleMap_TLP_Normal
</styleUrl>
<Point>
<coordinates>
-65.0012894,-10.8207388,160.36
</coordinates>
</Point>
</Placemark>
<Placemark>
<name>
Fri Dec 30 17:57:44 2016 S=3.72 Km/hr
</name>
<styleUrl>
#styleMap_TLP_Normal
</styleUrl>
<Point>
<coordinates>
-65.0014420,-10.8207455,160.20
</coordinates>
</Point>
</Placemark>
<Placemark>
<name>
Fri Dec 30 17:57:54 2016 S=2.59 Km/hr
</name>
<styleUrl>
#styleMap_TLP_Normal
</styleUrl>
<Point>
<coordinates>
-65.0015640,-10.8207817,159.93
</coordinates>
</Point>
</Placemark>
<Placemark>
<name>
Fri Dec 30 17:58:04 2016 S=2.02 Km/hr
</name>
<styleUrl>
#styleMap_TLP_Normal
</styleUrl>
<Point>
<coordinates>
-65.0016022,-10.8207388,159.91
</coordinates>
</Point>
</Placemark>
<Placemark>
<name>
Fri Dec 30 17:58:14 2016 S=1.14 Km/hr
</name>
<styleUrl>
#styleMap_TLP_Normal
</styleUrl>
<Point>
<coordinates>
-65.0016098,-10.8207102,159.41
</coordinates>
</Point>
</Placemark>
<Placemark>
<name>
Fri Dec 30 17:58:24 2016 S=2.15 Km/hr
</name>
<styleUrl>
#styleMap_TLP_Normal
</styleUrl>
<Point>
<coordinates>
-65.0016937,-10.8206577,159.06
</coordinates>
</Point>
</Placemark>
<Placemark>
<name>
Fri Dec 30 17:58:34 2016 S=1.96 Km/hr
</name>
<styleUrl>
#styleMap_TLP_Normal
</styleUrl>
<Point>
<coordinates>
-65.0017471,-10.8206034,159.13
</coordinates>
</Point>
</Placemark>
<Placemark>
<name>
Fri Dec 30 17:58:44 2016 S=2.08 Km/hr
</name>
<styleUrl>
#styleMap_TLP_Normal
</styleUrl>
<Point>
<coordinates>
-65.0018005,-10.8205595,159.30
</coordinates>
</Point>
</Placemark>
<Placemark>
<name>
Fri Dec 30 17:58:54 2016 S=2.01 Km/hr
</name>
<styleUrl>
#styleMap_TLP_Normal
</styleUrl>
<Point>
<coordinates>
-65.0018616,-10.8205452,159.34
</coordinates>
</Point>
</Placemark>
<Placemark>
<name>
Fri Dec 30 17:59:04 2016 S=1.34 Km/hr
</name>
<styleUrl>
#styleMap_TLP_Normal
</styleUrl>
<Point>
<coordinates>
-65.0018692,-10.8205147,159.15
</coordinates>
</Point>
</Placemark>
<Placemark>
<name>
Fri Dec 30 17:59:14 2016 S=1.70 Km/hr
</name>
<styleUrl>
#styleMap_TLP_Normal
</styleUrl>
<Point>
<coordinates>
-65.0019226,-10.8204365,158.43
</coordinates>
</Point>
</Placemark>
<Placemark>
<name>
Fri Dec 30 17:59:24 2016 S=2.05 Km/hr
</name>
<styleUrl>
#styleMap_TLP_Normal
</styleUrl>
<Point>
<coordinates>
-65.0019836,-10.8203602,158.27
</coordinates>
</Point>
</Placemark>
<Placemark>
<name>
Fri Dec 30 17:59:34 2016 S=1.49 Km/hr
</name>
<styleUrl>
#styleMap_TLP_Normal
</styleUrl>
<Point>
<coordinates>
-65.0020523,-10.8203602,158.23
</coordinates>
</Point>
</Placemark>
<Placemark>
<name>
Fri Dec 30 17:59:44 2016 S=0.98 Km/hr
</name>
<styleUrl>
#styleMap_TLP_Normal
</styleUrl>
<Point>
<coordinates>
-65.0021057,-10.8203506,157.45
</coordinates>
</Point>
</Placemark>
<Placemark>
<name>
Fri Dec 30 17:59:54 2016 S=2.09 Km/hr
</name>
<styleUrl>
#styleMap_TLP_Normal
</styleUrl>
<Point>
<coordinates>
-65.0021973,-10.8203888,156.08
</coordinates>
</Point>
</Placemark>
<Placemark>
<name>
Fri Dec 30 18:00:04 2016 S=2.49 Km/hr
</name>
<styleUrl>
#styleMap_TLP_Normal
</styleUrl>
<Point>
<coordinates>
-65.0022964,-10.8203468,154.52
</coordinates>
</Point>
</Placemark>
<Placemark>
<name>
Fri Dec 30 18:00:14 2016 S=2.26 Km/hr
</name>
<styleUrl>
#styleMap_TLP_Normal
</styleUrl>
<Point>
<coordinates>
-65.0023575,-10.8202953,154.00
</coordinates>
</Point>
</Placemark>
<Placemark>
<name>
Fri Dec 30 18:00:24 2016 S=3.99 Km/hr
</name>
<styleUrl>
#styleMap_TLP_Normal
</styleUrl>
<Point>
<coordinates>
-65.0023422,-10.8201323,153.48
</coordinates>
</Point>
</Placemark>
<Placemark>
<name>
Fri Dec 30 18:00:34 2016 S=2.47 Km/hr
</name>
<styleUrl>
#styleMap_TLP_Normal
</styleUrl>
<Point>
<coordinates>
-65.0023727,-10.8200274,152.92
</coordinates>
</Point>
</Placemark>
<Placemark>
<name>
Fri Dec 30 18:00:44 2016 S=2.72 Km/hr
</name>
<styleUrl>
#styleMap_TLP_Normal
</styleUrl>
<Point>
<coordinates>
-65.0024261,-10.8198833,152.50
</coordinates>
</Point>
</Placemark>
<Placemark>
<name>
Fri Dec 30 18:00:54 2016 S=2.70 Km/hr
</name>
<styleUrl>
#styleMap_TLP_Normal
</styleUrl>
<Point>
<coordinates>
-65.0024719,-10.8197927,151.48
</coordinates>
</Point>
</Placemark>
<Placemark>
<name>
Fri Dec 30 18:01:04 2016 S=2.96 Km/hr
</name>
<styleUrl>
#styleMap_TLP_Normal
</styleUrl>
<Point>
<coordinates>
-65.0024643,-10.8196840,151.06
</coordinates>
</Point>
</Placemark>
<Placemark>
<name>
Fri Dec 30 18:01:14 2016 S=2.30 Km/hr
</name>
<styleUrl>
#styleMap_TLP_Normal
</styleUrl>
<Point>
<coordinates>
-65.0025177,-10.8195210,151.27
</coordinates>
</Point>
</Placemark>
<Placemark>
<name>
Fri Dec 30 18:01:24 2016 S=2.60 Km/hr
</name>
<styleUrl>
#styleMap_TLP_Normal
</styleUrl>
<Point>
<coordinates>
-65.0025406,-10.8193474,150.99
</coordinates>
</Point>
</Placemark>
<Placemark>
<name>
Fri Dec 30 18:01:34 2016 S=2.90 Km/hr
</name>
<styleUrl>
#styleMap_TLP_Normal
</styleUrl>
<Point>
<coordinates>
-65.0025940,-10.8191853,150.34
</coordinates>
</Point>
</Placemark>
<Placemark>
<name>
Fri Dec 30 18:01:44 2016 S=2.48 Km/hr
</name>
<styleUrl>
#styleMap_TLP_Normal
</styleUrl>
<Point>
<coordinates>
-65.0027161,-10.8190508,148.59
</coordinates>
</Point>
</Placemark>
<Placemark>
<name>
Fri Dec 30 18:01:54 2016 S=2.60 Km/hr
</name>
<styleUrl>
#styleMap_TLP_Normal
</styleUrl>
<Point>
<coordinates>
-65.0027695,-10.8189468,147.58
</coordinates>
</Point>
</Placemark>
<Placemark>
<name>
Fri Dec 30 18:02:04 2016 S=2.33 Km/hr
</name>
<styleUrl>
#styleMap_TLP_Normal
</styleUrl>
<Point>
<coordinates>
-65.0028000,-10.8188448,147.25
</coordinates>
</Point>
</Placemark>
<Placemark>
<name>
Fri Dec 30 18:02:14 2016 S=2.52 Km/hr
</name>
<styleUrl>
#styleMap_TLP_Normal
</styleUrl>
<Point>
<coordinates>
-65.0028381,-10.8187189,146.73
</coordinates>
</Point>
</Placemark>
<Placemark>
<name>
Fri Dec 30 18:02:24 2016 S=2.26 Km/hr
</name>
<styleUrl>
#styleMap_TLP_Normal
</styleUrl>
<Point>
<coordinates>
-65.0028915,-10.8186092,145.73
</coordinates>
</Point>
</Placemark>
<Placemark>
<name>
Fri Dec 30 18:02:34 2016 S=2.28 Km/hr
</name>
<styleUrl>
#styleMap_TLP_Normal
</styleUrl>
<Point>
<coordinates>
-65.0029678,-10.8184633,146.02
</coordinates>
</Point>
</Placemark>
<Placemark>
<name>
Fri Dec 30 18:02:44 2016 S=2.96 Km/hr
</name>
<styleUrl>
#styleMap_TLP_Normal
</styleUrl>
<Point>
<coordinates>
-65.0030975,-10.8183384,145.20
</coordinates>
</Point>
</Placemark>
<Placemark>
<name>
Fri Dec 30 18:02:54 2016 S=2.71 Km/hr
</name>
<styleUrl>
#styleMap_TLP_Normal
</styleUrl>
<Point>
<coordinates>
-65.0031433,-10.8182697,144.93
</coordinates>
</Point>
</Placemark>
<Placemark>
<name>
Fri Dec 30 18:03:04 2016 S=3.08 Km/hr
</name>
<styleUrl>
#styleMap_TLP_Normal
</styleUrl>
<Point>
<coordinates>
-65.0031967,-10.8181629,144.25
</coordinates>
</Point>
</Placemark>
<Placemark>
<name>
Fri Dec 30 18:03:14 2016 S=3.45 Km/hr
</name>
<styleUrl>
#styleMap_TLP_Normal
</styleUrl>
<Point>
<coordinates>
-65.0032578,-10.8179646,143.34
</coordinates>
</Point>
</Placemark>
<Placemark>
<name>
Fri Dec 30 18:03:24 2016 S=3.12 Km/hr
</name>
<styleUrl>
#styleMap_TLP_Normal
</styleUrl>
<Point>
<coordinates>
-65.0033264,-10.8178272,143.09
</coordinates>
</Point>
</Placemark>
<Placemark>
<name>
Fri Dec 30 18:03:34 2016 S=1.89 Km/hr
</name>
<styleUrl>
#styleMap_TLP_Normal
</styleUrl>
<Point>
<coordinates>
-65.0034027,-10.8177147,142.37
</coordinates>
</Point>
</Placemark>
<Placemark>
<name>
Fri Dec 30 18:03:44 2016 S=2.25 Km/hr
</name>
<styleUrl>
#styleMap_TLP_Normal
</styleUrl>
<Point>
<coordinates>
-65.0034637,-10.8176289,141.90
</coordinates>
</Point>
</Placemark>
<Placemark>
<name>
Fri Dec 30 18:03:54 2016 S=1.86 Km/hr
</name>
<styleUrl>
#styleMap_TLP_Normal
</styleUrl>
<Point>
<coordinates>
-65.0035019,-10.8175297,141.55
</coordinates>
</Point>
</Placemark>
<Placemark>
<name>
Fri Dec 30 18:04:04 2016 S=2.01 Km/hr
</name>
<styleUrl>
#styleMap_TLP_Normal
</styleUrl>
<Point>
<coordinates>
-65.0035706,-10.8174076,141.26
</coordinates>
</Point>
</Placemark>
<Placemark>
<name>
Fri Dec 30 18:04:14 2016 S=1.61 Km/hr
</name>
<styleUrl>
#styleMap_TLP_Normal
</styleUrl>
<Point>
<coordinates>
-65.0036163,-10.8172913,140.85
</coordinates>
</Point>
</Placemark>
<Placemark>
<name>
Fri Dec 30 18:04:24 2016 S=2.39 Km/hr
</name>
<styleUrl>
#styleMap_TLP_Normal
</styleUrl>
<Point>
<coordinates>
-65.0037079,-10.8171749,140.15
</coordinates>
</Point>
</Placemark>
<Placemark>
<name>
Fri Dec 30 18:04:34 2016 S=3.17 Km/hr
</name>
<styleUrl>
#styleMap_TLP_Normal
</styleUrl>
<Point>
<coordinates>
-65.0037689,-10.8170443,139.79
</coordinates>
</Point>
</Placemark>
<Placemark>
<name>
Fri Dec 30 18:04:44 2016 S=2.56 Km/hr
</name>
<styleUrl>
#styleMap_TLP_Normal
</styleUrl>
<Point>
<coordinates>
-65.0038452,-10.8169212,138.36
</coordinates>
</Point>
</Placemark>
<Placemark>
<name>
Fri Dec 30 18:04:54 2016 S=2.63 Km/hr
</name>
<styleUrl>
#styleMap_TLP_Normal
</styleUrl>
<Point>
<coordinates>
-65.0039444,-10.8168011,137.69
</coordinates>
</Point>
</Placemark>
<Placemark>
<name>
Fri Dec 30 18:05:04 2016 S=2.39 Km/hr
</name>
<styleUrl>
#styleMap_TLP_Normal
</styleUrl>
<Point>
<coordinates>
-65.0040207,-10.8166885,136.82
</coordinates>
</Point>
</Placemark>
<Placemark>
<name>
Fri Dec 30 18:05:14 2016 S=2.68 Km/hr
</name>
<styleUrl>
#styleMap_TLP_Normal
</styleUrl>
<Point>
<coordinates>
-65.0040970,-10.8165379,136.40
</coordinates>
</Point>
</Placemark>
<Placemark>
<name>
Fri Dec 30 18:05:24 2016 S=3.44 Km/hr
</name>
<styleUrl>
#styleMap_TLP_Normal
</styleUrl>
<Point>
<coordinates>
-65.0041809,-10.8163939,136.56
</coordinates>
</Point>
</Placemark>
<Placemark>
<name>
Fri Dec 30 18:05:34 2016 S=3.99 Km/hr
</name>
<styleUrl>
#styleMap_TLP_Normal
</styleUrl>
<Point>
<coordinates>
-65.0042725,-10.8162956,136.26
</coordinates>
</Point>
</Placemark>
<Placemark>
<name>
Fri Dec 30 18:05:44 2016 S=2.39 Km/hr
</name>
<styleUrl>
#styleMap_TLP_Normal
</styleUrl>
<Point>
<coordinates>
-65.0043030,-10.8162012,135.75
</coordinates>
</Point>
</Placemark>
<Placemark>
<name>
Fri Dec 30 18:05:54 2016 S=2.48 Km/hr
</name>
<styleUrl>
#styleMap_TLP_Normal
</styleUrl>
<Point>
<coordinates>
-65.0044098,-10.8161411,135.47
</coordinates>
</Point>
</Placemark>
<Placemark>
<name>
Fri Dec 30 18:06:04 2016 S=2.51 Km/hr
</name>
<styleUrl>
#styleMap_TLP_Normal
</styleUrl>
<Point>
<coordinates>
-65.0044861,-10.8160248,134.20
</coordinates>
</Point>
</Placemark>
<Placemark>
<name>
Fri Dec 30 18:06:14 2016 S=2.46 Km/hr
</name>
<styleUrl>
#styleMap_TLP_Normal
</styleUrl>
<Point>
<coordinates>
-65.0045166,-10.8159237,133.42
</coordinates>
</Point>
</Placemark>
<Placemark>
<name>
Fri Dec 30 18:06:24 2016 S=3.60 Km/hr
</name>
<styleUrl>
#styleMap_TLP_Normal
</styleUrl>
<Point>
<coordinates>
-65.0045624,-10.8158360,132.59
</coordinates>
</Point>
</Placemark>
<Placemark>
<name>
Fri Dec 30 18:06:34 2016 S=2.71 Km/hr
</name>
<styleUrl>
#styleMap_TLP_Normal
</styleUrl>
<Point>
<coordinates>
-65.0046463,-10.8157635,131.21
</coordinates>
</Point>
</Placemark>
<Placemark>
<name>
Fri Dec 30 18:06:44 2016 S=2.93 Km/hr
</name>
<styleUrl>
#styleMap_TLP_Normal
</styleUrl>
<Point>
<coordinates>
-65.0047150,-10.8155861,131.19
</coordinates>
</Point>
</Placemark>
<Placemark>
<name>
Fri Dec 30 18:06:54 2016 S=2.35 Km/hr
</name>
<styleUrl>
#styleMap_TLP_Normal
</styleUrl>
<Point>
<coordinates>
-65.0047607,-10.8154879,130.66
</coordinates>
</Point>
</Placemark>
<Placemark>
<name>
Fri Dec 30 18:07:04 2016 S=2.26 Km/hr
</name>
<styleUrl>
#styleMap_TLP_Normal
</styleUrl>
<Point>
<coordinates>
-65.0048218,-10.8153715,129.56
</coordinates>
</Point>
</Placemark>
<Placemark>
<name>
Fri Dec 30 18:07:14 2016 S=2.95 Km/hr
</name>
<styleUrl>
#styleMap_TLP_Normal
</styleUrl>
<Point>
<coordinates>
-65.0048676,-10.8151627,130.39
</coordinates>
</Point>
</Placemark>
<Placemark>
<name>
Fri Dec 30 18:07:24 2016 S=2.10 Km/hr
</name>
<styleUrl>
#styleMap_TLP_Normal
</styleUrl>
<Point>
<coordinates>
-65.0048981,-10.8149996,131.05
</coordinates>
</Point>
</Placemark>
<Placemark>
<name>
Fri Dec 30 18:07:34 2016 S=3.16 Km/hr
</name>
<styleUrl>
#styleMap_TLP_Normal
</styleUrl>
<Point>
<coordinates>
-65.0049973,-10.8148308,131.62
</coordinates>
</Point>
</Placemark>
<Placemark>
<name>
Fri Dec 30 18:07:44 2016 S=3.52 Km/hr
</name>
<styleUrl>
#styleMap_TLP_Normal
</styleUrl>
<Point>
<coordinates>
-65.0050049,-10.8146858,130.86
</coordinates>
</Point>
</Placemark>
<Placemark>
<name>
Fri Dec 30 18:07:54 2016 S=2.04 Km/hr
</name>
<styleUrl>
#styleMap_TLP_Normal
</styleUrl>
<Point>
<coordinates>
-65.0050964,-10.8145409,132.02
</coordinates>
</Point>
</Placemark>
<Placemark>
<name>
Fri Dec 30 18:08:04 2016 S=2.49 Km/hr
</name>
<styleUrl>
#styleMap_TLP_Normal
</styleUrl>
<Point>
<coordinates>
-65.0051270,-10.8144121,132.54
</coordinates>
</Point>
</Placemark>
<Placemark>
<name>
Fri Dec 30 18:08:14 2016 S=2.48 Km/hr
</name>
<styleUrl>
#styleMap_TLP_Normal
</styleUrl>
<Point>
<coordinates>
-65.0051651,-10.8142595,133.36
</coordinates>
</Point>
</Placemark>
<Placemark>
<name>
Fri Dec 30 18:08:24 2016 S=2.07 Km/hr
</name>
<styleUrl>
#styleMap_TLP_Normal
</styleUrl>
<Point>
<coordinates>
-65.0052109,-10.8141556,133.23
</coordinates>
</Point>
</Placemark>
<Placemark>
<name>
Fri Dec 30 18:08:34 2016 S=2.26 Km/hr
</name>
<styleUrl>
#styleMap_TLP_Normal
</styleUrl>
<Point>
<coordinates>
-65.0052643,-10.8139915,133.88
</coordinates>
</Point>
</Placemark>
<Placemark>
<name>
Fri Dec 30 18:08:44 2016 S=3.47 Km/hr
</name>
<styleUrl>
#styleMap_TLP_Normal
</styleUrl>
<Point>
<coordinates>
-65.0053253,-10.8138533,133.42
</coordinates>
</Point>
</Placemark>
<Placemark>
<name>
Fri Dec 30 18:08:54 2016 S=2.22 Km/hr
</name>
<styleUrl>
#styleMap_TLP_Normal
</styleUrl>
<Point>
<coordinates>
-65.0053787,-10.8137598,134.66
</coordinates>
</Point>
</Placemark>
<Placemark>
<name>
Fri Dec 30 18:09:04 2016 S=3.33 Km/hr
</name>
<styleUrl>
#styleMap_TLP_Normal
</styleUrl>
<Point>
<coordinates>
-65.0054779,-10.8136215,133.73
</coordinates>
</Point>
</Placemark>
<Placemark>
<name>
Fri Dec 30 18:09:14 2016 S=3.72 Km/hr
</name>
<styleUrl>
#styleMap_TLP_Normal
</styleUrl>
<Point>
<coordinates>
-65.0055237,-10.8134546,134.04
</coordinates>
</Point>
</Placemark>
<Placemark>
<name>
Fri Dec 30 18:09:24 2016 S=1.83 Km/hr
</name>
<styleUrl>
#styleMap_TLP_Normal
</styleUrl>
<Point>
<coordinates>
-65.0055847,-10.8133621,134.58
</coordinates>
</Point>
</Placemark>
<Placemark>
<name>
Fri Dec 30 18:09:34 2016 S=2.32 Km/hr
</name>
<styleUrl>
#styleMap_TLP_Normal
</styleUrl>
<Point>
<coordinates>
-65.0056534,-10.8132505,134.50
</coordinates>
</Point>
</Placemark>
<Placemark>
<name>
Fri Dec 30 18:09:44 2016 S=1.73 Km/hr
</name>
<styleUrl>
#styleMap_TLP_Normal
</styleUrl>
<Point>
<coordinates>
-65.0057220,-10.8131418,133.91
</coordinates>
</Point>
</Placemark>
<Placemark>
<name>
Fri Dec 30 18:09:54 2016 S=1.70 Km/hr
</name>
<styleUrl>
#styleMap_TLP_Normal
</styleUrl>
<Point>
<coordinates>
-65.0057449,-10.8129930,134.53
</coordinates>
</Point>
</Placemark>
<Placemark>
<name>
Fri Dec 30 18:10:04 2016 S=2.36 Km/hr
</name>
<styleUrl>
#styleMap_TLP_Normal
</styleUrl>
<Point>
<coordinates>
-65.0058136,-10.8128633,136.07
</coordinates>
</Point>
</Placemark>
<Placemark>
<name>
Fri Dec 30 18:10:14 2016 S=0.80 Km/hr
</name>
<styleUrl>
#styleMap_TLP_Normal
</styleUrl>
<Point>
<coordinates>
-65.0058441,-10.8128366,136.46
</coordinates>
</Point>
</Placemark>
<Placemark>
<name>
Fri Dec 30 18:10:24 2016 S=0.87 Km/hr
</name>
<styleUrl>
#styleMap_TLP_Normal
</styleUrl>
<Point>
<coordinates>
-65.0058441,-10.8128252,137.11
</coordinates>
</Point>
</Placemark>
<Placemark>
<name>
Fri Dec 30 18:10:34 2016 S=1.22 Km/hr
</name>
<styleUrl>
#styleMap_TLP_Normal
</styleUrl>
<Point>
<coordinates>
-65.0058136,-10.8128338,137.18
</coordinates>
</Point>
</Placemark>
<Placemark>
<name>
Fri Dec 30 18:10:44 2016 S=0.88 Km/hr
</name>
<styleUrl>
#styleMap_TLP_Normal
</styleUrl>
<Point>
<coordinates>
-65.0058212,-10.8128538,138.11
</coordinates>
</Point>
</Placemark>
<Placemark>
<name>
Fri Dec 30 18:10:54 2016 S=3.80 Km/hr
</name>
<styleUrl>
#styleMap_TLP_Normal
</styleUrl>
<Point>
<coordinates>
-65.0058823,-10.8127365,138.65
</coordinates>
</Point>
</Placemark>
<Placemark>
<name>
Fri Dec 30 18:11:04 2016 S=3.07 Km/hr
</name>
<styleUrl>
#styleMap_TLP_Normal
</styleUrl>
<Point>
<coordinates>
-65.0059891,-10.8126326,137.60
</coordinates>
</Point>
</Placemark>
<Placemark>
<name>
Fri Dec 30 18:11:14 2016 S=3.16 Km/hr
</name>
<styleUrl>
#styleMap_TLP_Normal
</styleUrl>
<Point>
<coordinates>
-65.0059967,-10.8124924,137.71
</coordinates>
</Point>
</Placemark>
<Placemark>
<name>
Fri Dec 30 18:11:24 2016 S=3.75 Km/hr
</name>
<styleUrl>
#styleMap_TLP_Normal
</styleUrl>
<Point>
<coordinates>
-65.0060272,-10.8123159,137.49
</coordinates>
</Point>
</Placemark>
<Placemark>
<name>
Fri Dec 30 18:11:34 2016 S=3.61 Km/hr
</name>
<styleUrl>
#styleMap_TLP_Normal
</styleUrl>
<Point>
<coordinates>
-65.0061188,-10.8121958,138.18
</coordinates>
</Point>
</Placemark>
<Placemark>
<name>
Fri Dec 30 18:11:44 2016 S=1.46 Km/hr
</name>
<styleUrl>
#styleMap_TLP_Normal
</styleUrl>
<Point>
<coordinates>
-65.0061722,-10.8121357,137.81
</coordinates>
</Point>
</Placemark>
<Placemark>
<name>
Fri Dec 30 18:11:54 2016 S=2.75 Km/hr
</name>
<styleUrl>
#styleMap_TLP_Normal
</styleUrl>
<Point>
<coordinates>
-65.0062027,-10.8120451,137.70
</coordinates>
</Point>
</Placemark>
<Placemark>
<name>
Fri Dec 30 18:12:04 2016 S=3.57 Km/hr
</name>
<styleUrl>
#styleMap_TLP_Normal
</styleUrl>
<Point>
<coordinates>
-65.0063095,-10.8119688,138.43
</coordinates>
</Point>
</Placemark>
<Placemark>
<name>
Fri Dec 30 18:12:14 2016 S=2.46 Km/hr
</name>
<styleUrl>
#styleMap_TLP_Normal
</styleUrl>
<Point>
<coordinates>
-65.0063705,-10.8119040,138.82
</coordinates>
</Point>
</Placemark>
<Placemark>
<name>
Fri Dec 30 18:12:24 2016 S=3.31 Km/hr
</name>
<styleUrl>
#styleMap_TLP_Normal
</styleUrl>
<Point>
<coordinates>
-65.0064163,-10.8117123,138.63
</coordinates>
</Point>
</Placemark>
<Placemark>
<name>
Fri Dec 30 18:12:34 2016 S=1.10 Km/hr
</name>
<styleUrl>
#styleMap_TLP_Normal
</styleUrl>
<Point>
<coordinates>
-65.0064774,-10.8116131,139.10
</coordinates>
</Point>
</Placemark>
<Placemark>
<name>
Fri Dec 30 18:12:44 2016 S=0.85 Km/hr
</name>
<styleUrl>
#styleMap_TLP_Normal
</styleUrl>
<Point>
<coordinates>
-65.0064697,-10.8115711,139.30
</coordinates>
</Point>
</Placemark>
<Placemark>
<name>
Fri Dec 30 18:12:54 2016 S=0.30 Km/hr
</name>
<styleUrl>
#styleMap_TLP_Normal
</styleUrl>
<Point>
<coordinates>
-65.0064697,-10.8115635,138.52
</coordinates>
</Point>
</Placemark>
<Placemark>
<name>
Fri Dec 30 18:13:04 2016 S=0.75 Km/hr
</name>
<styleUrl>
#styleMap_TLP_Normal
</styleUrl>
<Point>
<coordinates>
-65.0064621,-10.8115644,138.41
</coordinates>
</Point>
</Placemark>
<Placemark>
<name>
Fri Dec 30 18:13:14 2016 S=0.77 Km/hr
</name>
<styleUrl>
#styleMap_TLP_Normal
</styleUrl>
<Point>
<coordinates>
-65.0064468,-10.8115530,138.41
</coordinates>
</Point>
</Placemark>
<Placemark>
<name>
Fri Dec 30 18:13:24 2016 S=0.67 Km/hr
</name>
<styleUrl>
#styleMap_TLP_Normal
</styleUrl>
<Point>
<coordinates>
-65.0064545,-10.8115396,138.19
</coordinates>
</Point>
</Placemark>
<Placemark>
<name>
Fri Dec 30 18:13:34 2016 S=0.87 Km/hr
</name>
<styleUrl>
#styleMap_TLP_Normal
</styleUrl>
<Point>
<coordinates>
-65.0064621,-10.8115320,137.81
</coordinates>
</Point>
</Placemark>
<Placemark>
<name>
Fri Dec 30 18:13:44 2016 S=0.53 Km/hr
</name>
<styleUrl>
#styleMap_TLP_Normal
</styleUrl>
<Point>
<coordinates>
-65.0064697,-10.8115454,136.11
</coordinates>
</Point>
</Placemark>
<Placemark>
<name>
Fri Dec 30 18:13:54 2016 S=2.65 Km/hr
</name>
<styleUrl>
#styleMap_TLP_Normal
</styleUrl>
<Point>
<coordinates>
-65.0065002,-10.8114996,136.95
</coordinates>
</Point>
</Placemark>
<Placemark>
<name>
Fri Dec 30 18:14:04 2016 S=0.46 Km/hr
</name>
<styleUrl>
#styleMap_TLP_Normal
</styleUrl>
<Point>
<coordinates>
-65.0065308,-10.8114357,136.68
</coordinates>
</Point>
</Placemark>
<Placemark>
<name>
Fri Dec 30 18:14:14 2016 S=0.20 Km/hr
</name>
<styleUrl>
#styleMap_TLP_Normal
</styleUrl>
<Point>
<coordinates>
-65.0065384,-10.8114386,136.82
</coordinates>
</Point>
</Placemark>
<Placemark>
<name>
Fri Dec 30 18:14:24 2016 S=0.84 Km/hr
</name>
<styleUrl>
#styleMap_TLP_Normal
</styleUrl>
<Point>
<coordinates>
-65.0065460,-10.8114347,136.89
</coordinates>
</Point>
</Placemark>
<Placemark>
<name>
Fri Dec 30 18:14:34 2016 S=0.83 Km/hr
</name>
<styleUrl>
#styleMap_TLP_Normal
</styleUrl>
<Point>
<coordinates>
-65.0065308,-10.8114204,136.96
</coordinates>
</Point>
</Placemark>
<Placemark>
<name>
Fri Dec 30 18:14:44 2016 S=0.25 Km/hr
</name>
<styleUrl>
#styleMap_TLP_Normal
</styleUrl>
<Point>
<coordinates>
-65.0065231,-10.8114166,137.03
</coordinates>
</Point>
</Placemark>
<Placemark>
<name>
Fri Dec 30 18:14:54 2016 S=0.70 Km/hr
</name>
<styleUrl>
#styleMap_TLP_Normal
</styleUrl>
<Point>
<coordinates>
-65.0065155,-10.8114214,137.10
</coordinates>
</Point>
</Placemark>
<Placemark>
<name>
Fri Dec 30 18:15:04 2016 S=0.63 Km/hr
</name>
<styleUrl>
#styleMap_TLP_Normal
</styleUrl>
<Point>
<coordinates>
-65.0065002,-10.8114395,137.19
</coordinates>
</Point>
</Placemark>
<Placemark>
<name>
Fri Dec 30 18:15:14 2016 S=0.52 Km/hr
</name>
<styleUrl>
#styleMap_TLP_Normal
</styleUrl>
<Point>
<coordinates>
-65.0065002,-10.8114443,137.27
</coordinates>
</Point>
</Placemark>
<Placemark>
<name>
Fri Dec 30 18:15:24 2016 S=1.13 Km/hr
</name>
<styleUrl>
#styleMap_TLP_Normal
</styleUrl>
<Point>
<coordinates>
-65.0065231,-10.8114548,137.63
</coordinates>
</Point>
</Placemark>
<Placemark>
<name>
Fri Dec 30 18:15:34 2016 S=0.71 Km/hr
</name>
<styleUrl>
#styleMap_TLP_Normal
</styleUrl>
<Point>
<coordinates>
-65.0065536,-10.8114605,137.99
</coordinates>
</Point>
</Placemark>
<Placemark>
<name>
Fri Dec 30 18:15:44 2016 S=0.56 Km/hr
</name>
<styleUrl>
#styleMap_TLP_Normal
</styleUrl>
<Point>
<coordinates>
-65.0065689,-10.8114595,138.16
</coordinates>
</Point>
</Placemark>
<Placemark>
<name>
Fri Dec 30 18:15:54 2016 S=1.59 Km/hr
</name>
<styleUrl>
#styleMap_TLP_Normal
</styleUrl>
<Point>
<coordinates>
-65.0066452,-10.8114033,137.31
</coordinates>
</Point>
</Placemark>
<Placemark>
<name>
Fri Dec 30 18:16:04 2016 S=0.48 Km/hr
</name>
<styleUrl>
#styleMap_TLP_Normal
</styleUrl>
<Point>
<coordinates>
-65.0066223,-10.8113556,137.16
</coordinates>
</Point>
</Placemark>
<Placemark>
<name>
Fri Dec 30 18:16:14 2016 S=0.74 Km/hr
</name>
<styleUrl>
#styleMap_TLP_Normal
</styleUrl>
<Point>
<coordinates>
-65.0066223,-10.8113356,137.26
</coordinates>
</Point>
</Placemark>
<Placemark>
<name>
Fri Dec 30 18:16:24 2016 S=1.53 Km/hr
</name>
<styleUrl>
#styleMap_TLP_Normal
</styleUrl>
<Point>
<coordinates>
-65.0066147,-10.8113298,137.41
</coordinates>
</Point>
</Placemark>
<Placemark>
<name>
Fri Dec 30 18:16:34 2016 S=3.12 Km/hr
</name>
<styleUrl>
#styleMap_TLP_Normal
</styleUrl>
<Point>
<coordinates>
-65.0064926,-10.8114347,138.05
</coordinates>
</Point>
</Placemark>
<Placemark>
<name>
Fri Dec 30 18:16:44 2016 S=1.63 Km/hr
</name>
<styleUrl>
#styleMap_TLP_Normal
</styleUrl>
<Point>
<coordinates>
-65.0064316,-10.8115215,138.08
</coordinates>
</Point>
</Placemark>
<Placemark>
<name>
Fri Dec 30 18:16:54 2016 S=0.67 Km/hr
</name>
<styleUrl>
#styleMap_TLP_Normal
</styleUrl>
<Point>
<coordinates>
-65.0064468,-10.8115396,138.33
</coordinates>
</Point>
</Placemark>
<Placemark>
<name>
Fri Dec 30 18:17:04 2016 S=2.70 Km/hr
</name>
<styleUrl>
#styleMap_TLP_Normal
</styleUrl>
<Point>
<coordinates>
-65.0065002,-10.8114662,137.40
</coordinates>
</Point>
</Placemark>
<Placemark>
<name>
Fri Dec 30 18:17:14 2016 S=3.18 Km/hr
</name>
<styleUrl>
#styleMap_TLP_Normal
</styleUrl>
<Point>
<coordinates>
-65.0065155,-10.8113194,138.41
</coordinates>
</Point>
</Placemark>
<Placemark>
<name>
Fri Dec 30 18:17:24 2016 S=2.00 Km/hr
</name>
<styleUrl>
#styleMap_TLP_Normal
</styleUrl>
<Point>
<coordinates>
-65.0065689,-10.8112383,139.24
</coordinates>
</Point>
</Placemark>
<Placemark>
<name>
Fri Dec 30 18:17:34 2016 S=2.71 Km/hr
</name>
<styleUrl>
#styleMap_TLP_Normal
</styleUrl>
<Point>
<coordinates>
-65.0065918,-10.8111229,138.92
</coordinates>
</Point>
</Placemark>
<Placemark>
<name>
Fri Dec 30 18:17:44 2016 S=3.12 Km/hr
</name>
<styleUrl>
#styleMap_TLP_Normal
</styleUrl>
<Point>
<coordinates>
-65.0066757,-10.8109894,137.89
</coordinates>
</Point>
</Placemark>
<Placemark>
<name>
Fri Dec 30 18:17:54 2016 S=3.22 Km/hr
</name>
<styleUrl>
#styleMap_TLP_Normal
</styleUrl>
<Point>
<coordinates>
-65.0068283,-10.8108435,137.72
</coordinates>
</Point>
</Placemark>
<Placemark>
<name>
Fri Dec 30 18:18:04 2016 S=2.11 Km/hr
</name>
<styleUrl>
#styleMap_TLP_Normal
</styleUrl>
<Point>
<coordinates>
-65.0068436,-10.8107204,137.63
</coordinates>
</Point>
</Placemark>
<Placemark>
<name>
Fri Dec 30 18:18:14 2016 S=2.74 Km/hr
</name>
<styleUrl>
#styleMap_TLP_Normal
</styleUrl>
<Point>
<coordinates>
-65.0069580,-10.8105783,137.54
</coordinates>
</Point>
</Placemark>
<Placemark>
<name>
Fri Dec 30 18:18:24 2016 S=3.39 Km/hr
</name>
<styleUrl>
#styleMap_TLP_Normal
</styleUrl>
<Point>
<coordinates>
-65.0069275,-10.8104525,137.02
</coordinates>
</Point>
</Placemark>
<Placemark>
<name>
Fri Dec 30 18:18:34 2016 S=2.22 Km/hr
</name>
<styleUrl>
#styleMap_TLP_Normal
</styleUrl>
<Point>
<coordinates>
-65.0068893,-10.8103676,136.23
</coordinates>
</Point>
</Placemark>
<Placemark>
<name>
Fri Dec 30 18:18:44 2016 S=3.21 Km/hr
</name>
<styleUrl>
#styleMap_TLP_Normal
</styleUrl>
<Point>
<coordinates>
-65.0068588,-10.8102970,135.81
</coordinates>
</Point>
</Placemark>
<Placemark>
<name>
Fri Dec 30 18:18:54 2016 S=2.92 Km/hr
</name>
<styleUrl>
#styleMap_TLP_Normal
</styleUrl>
<Point>
<coordinates>
-65.0068893,-10.8100996,135.22
</coordinates>
</Point>
</Placemark>
<Placemark>
<name>
Fri Dec 30 18:19:04 2016 S=2.96 Km/hr
</name>
<styleUrl>
#styleMap_TLP_Normal
</styleUrl>
<Point>
<coordinates>
-65.0070496,-10.8099442,133.34
</coordinates>
</Point>
</Placemark>
<Placemark>
<name>
Fri Dec 30 18:19:14 2016 S=2.78 Km/hr
</name>
<styleUrl>
#styleMap_TLP_Normal
</styleUrl>
<Point>
<coordinates>
-65.0072479,-10.8097630,128.67
</coordinates>
</Point>
</Placemark>
<Placemark>
<name>
Fri Dec 30 18:19:24 2016 S=2.59 Km/hr
</name>
<styleUrl>
#styleMap_TLP_Normal
</styleUrl>
<Point>
<coordinates>
-65.0073471,-10.8096476,131.84
</coordinates>
</Point>
</Placemark>
<Placemark>
<name>
Fri Dec 30 18:19:34 2016 S=4.09 Km/hr
</name>
<styleUrl>
#styleMap_TLP_Normal
</styleUrl>
<Point>
<coordinates>
-65.0074692,-10.8094454,136.07
</coordinates>
</Point>
</Placemark>
<Placemark>
<name>
Fri Dec 30 18:19:44 2016 S=2.58 Km/hr
</name>
<styleUrl>
#styleMap_TLP_Normal
</styleUrl>
<Point>
<coordinates>
-65.0074615,-10.8093481,135.09
</coordinates>
</Point>
</Placemark>
<Placemark>
<name>
Fri Dec 30 18:19:54 2016 S=2.59 Km/hr
</name>
<styleUrl>
#styleMap_TLP_Normal
</styleUrl>
<Point>
<coordinates>
-65.0074615,-10.8092546,132.81
</coordinates>
</Point>
</Placemark>
<Placemark>
<name>
Fri Dec 30 18:20:04 2016 S=2.38 Km/hr
</name>
<styleUrl>
#styleMap_TLP_Normal
</styleUrl>
<Point>
<coordinates>
-65.0076294,-10.8091450,132.33
</coordinates>
</Point>
</Placemark>
<Placemark>
<name>
Fri Dec 30 18:20:14 2016 S=3.00 Km/hr
</name>
<styleUrl>
#styleMap_TLP_Normal
</styleUrl>
<Point>
<coordinates>
-65.0076981,-10.8090458,131.41
</coordinates>
</Point>
</Placemark>
<Placemark>
<name>
Fri Dec 30 18:20:24 2016 S=2.30 Km/hr
</name>
<styleUrl>
#styleMap_TLP_Normal
</styleUrl>
<Point>
<coordinates>
-65.0077133,-10.8089600,129.51
</coordinates>
</Point>
</Placemark>
<Placemark>
<name>
Fri Dec 30 18:20:34 2016 S=2.98 Km/hr
</name>
<styleUrl>
#styleMap_TLP_Normal
</styleUrl>
<Point>
<coordinates>
-65.0077667,-10.8088827,127.30
</coordinates>
</Point>
</Placemark>
<Placemark>
<name>
Fri Dec 30 18:20:44 2016 S=2.94 Km/hr
</name>
<styleUrl>
#styleMap_TLP_Normal
</styleUrl>
<Point>
<coordinates>
-65.0078049,-10.8087683,127.10
</coordinates>
</Point>
</Placemark>
<Placemark>
<name>
Fri Dec 30 18:20:54 2016 S=1.19 Km/hr
</name>
<styleUrl>
#styleMap_TLP_Normal
</styleUrl>
<Point>
<coordinates>
-65.0078506,-10.8086653,127.22
</coordinates>
</Point>
</Placemark>
<Placemark>
<name>
Fri Dec 30 18:21:04 2016 S=1.85 Km/hr
</name>
<styleUrl>
#styleMap_TLP_Normal
</styleUrl>
<Point>
<coordinates>
-65.0078659,-10.8085146,128.05
</coordinates>
</Point>
</Placemark>
<Placemark>
<name>
Fri Dec 30 18:21:15 2016 S=2.84 Km/hr
</name>
<styleUrl>
#styleMap_TLP_Normal
</styleUrl>
<Point>
<coordinates>
-65.0078354,-10.8082848,131.17
</coordinates>
</Point>
</Placemark>
<Placemark>
<name>
Fri Dec 30 18:21:25 2016 S=2.01 Km/hr
</name>
<styleUrl>
#styleMap_TLP_Normal
</styleUrl>
<Point>
<coordinates>
-65.0078430,-10.8081770,130.59
</coordinates>
</Point>
</Placemark>
<Placemark>
<name>
Fri Dec 30 18:21:35 2016 S=3.38 Km/hr
</name>
<styleUrl>
#styleMap_TLP_Normal
</styleUrl>
<Point>
<coordinates>
-65.0078735,-10.8080616,129.96
</coordinates>
</Point>
</Placemark>
<Placemark>
<name>
Fri Dec 30 18:21:45 2016 S=0.96 Km/hr
</name>
<styleUrl>
#styleMap_TLP_Normal
</styleUrl>
<Point>
<coordinates>
-65.0079041,-10.8079519,129.76
</coordinates>
</Point>
</Placemark>
<Placemark>
<name>
Fri Dec 30 18:21:55 2016 S=0.57 Km/hr
</name>
<styleUrl>
#styleMap_TLP_Normal
</styleUrl>
<Point>
<coordinates>
-65.0078812,-10.8079252,128.39
</coordinates>
</Point>
</Placemark>
<Placemark>
<name>
Fri Dec 30 18:22:05 2016 S=1.15 Km/hr
</name>
<styleUrl>
#styleMap_TLP_Normal
</styleUrl>
<Point>
<coordinates>
-65.0078735,-10.8079538,127.59
</coordinates>
</Point>
</Placemark>
<Placemark>
<name>
Fri Dec 30 18:22:15 2016 S=0.28 Km/hr
</name>
<styleUrl>
#styleMap_TLP_Normal
</styleUrl>
<Point>
<coordinates>
-65.0078659,-10.8079748,126.62
</coordinates>
</Point>
</Placemark>
<Placemark>
<name>
Fri Dec 30 18:22:25 2016 S=0.08 Km/hr
</name>
<styleUrl>
#styleMap_TLP_Normal
</styleUrl>
<Point>
<coordinates>
-65.0078659,-10.8079777,125.62
</coordinates>
</Point>
</Placemark>
<Placemark>
<name>
Fri Dec 30 18:22:35 2016 S=0.74 Km/hr
</name>
<styleUrl>
#styleMap_TLP_Normal
</styleUrl>
<Point>
<coordinates>
-65.0078735,-10.8079376,125.10
</coordinates>
</Point>
</Placemark>
<Placemark>
<name>
Fri Dec 30 18:22:45 2016 S=2.38 Km/hr
</name>
<styleUrl>
#styleMap_TLP_Normal
</styleUrl>
<Point>
<coordinates>
-65.0078964,-10.8078384,125.38
</coordinates>
</Point>
</Placemark>
<Placemark>
<name>
Fri Dec 30 18:22:55 2016 S=2.41 Km/hr
</name>
<styleUrl>
#styleMap_TLP_Normal
</styleUrl>
<Point>
<coordinates>
-65.0079041,-10.8077421,125.34
</coordinates>
</Point>
</Placemark>
<Placemark>
<name>
Fri Dec 30 18:23:05 2016 S=4.06 Km/hr
</name>
<styleUrl>
#styleMap_TLP_Normal
</styleUrl>
<Point>
<coordinates>
-65.0078506,-10.8076143,125.15
</coordinates>
</Point>
</Placemark>
<Placemark>
<name>
Fri Dec 30 18:23:15 2016 S=4.76 Km/hr
</name>
<styleUrl>
#styleMap_TLP_Normal
</styleUrl>
<Point>
<coordinates>
-65.0077820,-10.8074360,125.74
</coordinates>
</Point>
</Placemark>
<Placemark>
<name>
Fri Dec 30 18:23:25 2016 S=5.25 Km/hr
</name>
<styleUrl>
#styleMap_TLP_Normal
</styleUrl>
<Point>
<coordinates>
-65.0077591,-10.8072796,128.16
</coordinates>
</Point>
</Placemark>
<Placemark>
<name>
Fri Dec 30 18:23:35 2016 S=6.58 Km/hr
</name>
<styleUrl>
#styleMap_TLP_Normal
</styleUrl>
<Point>
<coordinates>
-65.0077820,-10.8071365,130.05
</coordinates>
</Point>
</Placemark>
<Placemark>
<name>
Fri Dec 30 18:23:45 2016 S=4.38 Km/hr
</name>
<styleUrl>
#styleMap_TLP_Normal
</styleUrl>
<Point>
<coordinates>
-65.0078201,-10.8070078,131.43
</coordinates>
</Point>
</Placemark>
<Placemark>
<name>
Fri Dec 30 18:23:55 2016 S=4.12 Km/hr
</name>
<styleUrl>
#styleMap_TLP_Normal
</styleUrl>
<Point>
<coordinates>
-65.0078278,-10.8068867,134.04
</coordinates>
</Point>
</Placemark>
<Placemark>
<name>
Fri Dec 30 18:24:05 2016 S=5.12 Km/hr
</name>
<styleUrl>
#styleMap_TLP_Normal
</styleUrl>
<Point>
<coordinates>
-65.0078506,-10.8067617,139.90
</coordinates>
</Point>
</Placemark>
<Placemark>
<name>
Fri Dec 30 18:24:15 2016 S=4.61 Km/hr
</name>
<styleUrl>
#styleMap_TLP_Normal
</styleUrl>
<Point>
<coordinates>
-65.0079041,-10.8066301,144.10
</coordinates>
</Point>
</Placemark>
<Placemark>
<name>
Fri Dec 30 18:24:25 2016 S=5.40 Km/hr
</name>
<styleUrl>
#styleMap_TLP_Normal
</styleUrl>
<Point>
<coordinates>
-65.0079498,-10.8065071,138.17
</coordinates>
</Point>
</Placemark>
<Placemark>
<name>
Fri Dec 30 18:24:35 2016 S=5.20 Km/hr
</name>
<styleUrl>
#styleMap_TLP_Normal
</styleUrl>
<Point>
<coordinates>
-65.0079422,-10.8063755,139.99
</coordinates>
</Point>
</Placemark>
<Placemark>
<name>
Fri Dec 30 18:24:45 2016 S=0.93 Km/hr
</name>
<styleUrl>
#styleMap_TLP_Normal
</styleUrl>
<Point>
<coordinates>
-65.0079803,-10.8062954,139.48
</coordinates>
</Point>
</Placemark>
<Placemark>
<name>
Fri Dec 30 18:24:55 2016 S=4.27 Km/hr
</name>
<styleUrl>
#styleMap_TLP_Normal
</styleUrl>
<Point>
<coordinates>
-65.0079880,-10.8061686,138.19
</coordinates>
</Point>
</Placemark>
<Placemark>
<name>
Fri Dec 30 18:25:05 2016 S=4.54 Km/hr
</name>
<styleUrl>
#styleMap_TLP_Normal
</styleUrl>
<Point>
<coordinates>
-65.0079956,-10.8060284,131.95
</coordinates>
</Point>
</Placemark>
<Placemark>
<name>
Fri Dec 30 18:25:15 2016 S=3.91 Km/hr
</name>
<styleUrl>
#styleMap_TLP_Normal
</styleUrl>
<Point>
<coordinates>
-65.0080490,-10.8059158,132.24
</coordinates>
</Point>
</Placemark>
<Placemark>
<name>
Fri Dec 30 18:25:25 2016 S=3.49 Km/hr
</name>
<styleUrl>
#styleMap_TLP_Normal
</styleUrl>
<Point>
<coordinates>
-65.0080490,-10.8058128,132.99
</coordinates>
</Point>
</Placemark>
<Placemark>
<name>
Fri Dec 30 18:25:35 2016 S=5.68 Km/hr
</name>
<styleUrl>
#styleMap_TLP_Normal
</styleUrl>
<Point>
<coordinates>
-65.0080261,-10.8056765,132.86
</coordinates>
</Point>
</Placemark>
<Placemark>
<name>
Fri Dec 30 18:25:45 2016 S=4.60 Km/hr
</name>
<styleUrl>
#styleMap_TLP_Normal
</styleUrl>
<Point>
<coordinates>
-65.0080032,-10.8055372,129.88
</coordinates>
</Point>
</Placemark>
<Placemark>
<name>
Fri Dec 30 18:25:55 2016 S=0.16 Km/hr
</name>
<styleUrl>
#styleMap_TLP_Normal
</styleUrl>
<Point>
<coordinates>
-65.0080032,-10.8054667,128.77
</coordinates>
</Point>
</Placemark>
<Placemark>
<name>
Fri Dec 30 18:26:05 2016 S=0.49 Km/hr
</name>
<styleUrl>
#styleMap_TLP_Normal
</styleUrl>
<Point>
<coordinates>
-65.0080109,-10.8054552,129.54
</coordinates>
</Point>
</Placemark>
<Placemark>
<name>
Fri Dec 30 18:26:15 2016 S=0.92 Km/hr
</name>
<styleUrl>
#styleMap_TLP_Normal
</styleUrl>
<Point>
<coordinates>
-65.0080338,-10.8054619,130.27
</coordinates>
</Point>
</Placemark>
<Placemark>
<name>
Fri Dec 30 18:26:25 2016 S=2.74 Km/hr
</name>
<styleUrl>
#styleMap_TLP_Normal
</styleUrl>
<Point>
<coordinates>
-65.0080032,-10.8054342,130.30
</coordinates>
</Point>
</Placemark>
<Placemark>
<name>
Fri Dec 30 18:26:35 2016 S=0.31 Km/hr
</name>
<styleUrl>
#styleMap_TLP_Normal
</styleUrl>
<Point>
<coordinates>
-65.0080261,-10.8054085,130.10
</coordinates>
</Point>
</Placemark>
<Placemark>
<name>
Fri Dec 30 18:26:45 2016 S=0.77 Km/hr
</name>
<styleUrl>
#styleMap_TLP_Normal
</styleUrl>
<Point>
<coordinates>
-65.0079803,-10.8053789,130.79
</coordinates>
</Point>
</Placemark>
<Placemark>
<name>
Fri Dec 30 18:26:55 2016 S=2.62 Km/hr
</name>
<styleUrl>
#styleMap_TLP_Normal
</styleUrl>
<Point>
<coordinates>
-65.0080414,-10.8053627,131.71
</coordinates>
</Point>
</Placemark>
<Placemark>
<name>
Fri Dec 30 18:27:05 2016 S=0.52 Km/hr
</name>
<styleUrl>
#styleMap_TLP_Normal
</styleUrl>
<Point>
<coordinates>
-65.0080261,-10.8053637,132.67
</coordinates>
</Point>
</Placemark>
<Placemark>
<name>
Fri Dec 30 18:27:15 2016 S=0.39 Km/hr
</name>
<styleUrl>
#styleMap_TLP_Normal
</styleUrl>
<Point>
<coordinates>
-65.0080338,-10.8053398,133.01
</coordinates>
</Point>
</Placemark>
<Placemark>
<name>
Fri Dec 30 18:27:25 2016 S=0.71 Km/hr
</name>
<styleUrl>
#styleMap_TLP_Normal
</styleUrl>
<Point>
<coordinates>
-65.0080185,-10.8053560,134.29
</coordinates>
</Point>
</Placemark>
<Placemark>
<name>
Fri Dec 30 18:27:35 2016 S=3.75 Km/hr
</name>
<styleUrl>
#styleMap_TLP_Normal
</styleUrl>
<Point>
<coordinates>
-65.0080643,-10.8053064,134.36
</coordinates>
</Point>
</Placemark>
<Placemark>
<name>
Fri Dec 30 18:27:45 2016 S=4.31 Km/hr
</name>
<styleUrl>
#styleMap_TLP_Normal
</styleUrl>
<Point>
<coordinates>
-65.0081329,-10.8051825,134.54
</coordinates>
</Point>
</Placemark>
<Placemark>
<name>
Fri Dec 30 18:27:55 2016 S=0.41 Km/hr
</name>
<styleUrl>
#styleMap_TLP_Normal
</styleUrl>
<Point>
<coordinates>
-65.0081558,-10.8051643,134.76
</coordinates>
</Point>
</Placemark>
<Placemark>
<name>
Fri Dec 30 18:28:05 2016 S=0.54 Km/hr
</name>
<styleUrl>
#styleMap_TLP_Normal
</styleUrl>
<Point>
<coordinates>
-65.0081558,-10.8051414,134.79
</coordinates>
</Point>
</Placemark>
<Placemark>
<name>
Fri Dec 30 18:28:15 2016 S=0.27 Km/hr
</name>
<styleUrl>
#styleMap_TLP_Normal
</styleUrl>
<Point>
<coordinates>
-65.0081482,-10.8051357,134.81
</coordinates>
</Point>
</Placemark>
<Placemark>
<name>
Fri Dec 30 18:28:25 2016 S=0.71 Km/hr
</name>
<styleUrl>
#styleMap_TLP_Normal
</styleUrl>
<Point>
<coordinates>
-65.0081329,-10.8051405,134.82
</coordinates>
</Point>
</Placemark>
<Placemark>
<name>
Fri Dec 30 18:28:35 2016 S=0.80 Km/hr
</name>
<styleUrl>
#styleMap_TLP_Normal
</styleUrl>
<Point>
<coordinates>
-65.0081329,-10.8051481,134.77
</coordinates>
</Point>
</Placemark>
<Placemark>
<name>
Fri Dec 30 18:28:45 2016 S=0.72 Km/hr
</name>
<styleUrl>
#styleMap_TLP_Normal
</styleUrl>
<Point>
<coordinates>
-65.0081253,-10.8051405,134.79
</coordinates>
</Point>
</Placemark>
<Placemark>
<name>
Fri Dec 30 18:28:55 2016 S=0.28 Km/hr
</name>
<styleUrl>
#styleMap_TLP_Normal
</styleUrl>
<Point>
<coordinates>
-65.0081177,-10.8051443,134.80
</coordinates>
</Point>
</Placemark>
<Placemark>
<name>
Fri Dec 30 18:29:05 2016 S=0.10 Km/hr
</name>
<styleUrl>
#styleMap_TLP_Normal
</styleUrl>
<Point>
<coordinates>
-65.0081177,-10.8051443,134.82
</coordinates>
</Point>
</Placemark>
<Placemark>
<name>
Fri Dec 30 18:29:15 2016 S=0.94 Km/hr
</name>
<styleUrl>
#styleMap_TLP_Normal
</styleUrl>
<Point>
<coordinates>
-65.0081100,-10.8051586,134.86
</coordinates>
</Point>
</Placemark>
<Placemark>
<name>
Fri Dec 30 18:29:25 2016 S=0.19 Km/hr
</name>
<styleUrl>
#styleMap_TLP_Normal
</styleUrl>
<Point>
<coordinates>
-65.0081253,-10.8052464,137.22
</coordinates>
</Point>
</Placemark>
<Placemark>
<name>
Fri Dec 30 18:29:35 2016 S=0.17 Km/hr
</name>
<styleUrl>
#styleMap_TLP_Normal
</styleUrl>
<Point>
<coordinates>
-65.0081253,-10.8052540,137.34
</coordinates>
</Point>
</Placemark>
<Placemark>
<name>
Fri Dec 30 18:29:45 2016 S=0.13 Km/hr
</name>
<styleUrl>
#styleMap_TLP_Normal
</styleUrl>
<Point>
<coordinates>
-65.0081177,-10.8052492,137.39
</coordinates>
</Point>
</Placemark>
<Placemark>
<name>
Fri Dec 30 18:29:55 2016 S=1.21 Km/hr
</name>
<styleUrl>
#styleMap_TLP_Finish
</styleUrl>
<Point>
<coordinates>
-65.0081406,-10.8052444,137.55
</coordinates>
</Point>
</Placemark>
</Folder>
</Document>
</kml>
