# Supplementary material for: Lévy foraging patterns of rural humans
Source: PLoS One. 2018 Jun 18;13(6):e0199099. doi: 10.1371/journal.pone.0199099 (PMC6005560; doi:10.1371/journal.pone.0199099)
Supplement: S4 File — (ZIP) [file pone.0199099.s004.zip › 10Holux_M-241_Start_20161230-163104_Finish_20161230-182955.txt]

-65.0006180	-10.8234406	142.43	Fri Dec 30 22:31:04 2016
-65.0005112	-10.8234243	143.30	Fri Dec 30 22:31:14 2016
-65.0004730	-10.8234844	142.45	Fri Dec 30 22:31:24 2016
-65.0005112	-10.8235731	141.67	Fri Dec 30 22:31:34 2016
-65.0005417	-10.8236322	142.34	Fri Dec 30 22:31:44 2016
-65.0005493	-10.8237171	140.73	Fri Dec 30 22:31:54 2016
-65.0005569	-10.8237190	140.83	Fri Dec 30 22:32:04 2016
-65.0005798	-10.8236656	138.91	Fri Dec 30 22:32:14 2016
-65.0006409	-10.8235979	138.49	Fri Dec 30 22:32:24 2016
-65.0006561	-10.8235807	138.74	Fri Dec 30 22:32:34 2016
-65.0006485	-10.8235741	139.04	Fri Dec 30 22:32:44 2016
-65.0005646	-10.8235607	139.04	Fri Dec 30 22:32:54 2016
-65.0005188	-10.8235378	139.49	Fri Dec 30 22:33:04 2016
-65.0005188	-10.8235474	139.91	Fri Dec 30 22:33:14 2016
-65.0005112	-10.8234987	140.58	Fri Dec 30 22:33:24 2016
-65.0005112	-10.8234987	140.66	Fri Dec 30 22:33:34 2016
-65.0005188	-10.8234987	140.68	Fri Dec 30 22:33:44 2016
-65.0005875	-10.8234291	140.53	Fri Dec 30 22:33:54 2016
-65.0006332	-10.8233624	140.39	Fri Dec 30 22:34:04 2016
-65.0006485	-10.8233309	140.13	Fri Dec 30 22:34:14 2016
-65.0006104	-10.8233366	140.07	Fri Dec 30 22:34:24 2016
-65.0005188	-10.8233290	139.96	Fri Dec 30 22:34:34 2016
-65.0004807	-10.8233461	139.80	Fri Dec 30 22:34:44 2016
-65.0005188	-10.8233690	140.02	Fri Dec 30 22:34:54 2016
-65.0005341	-10.8234091	139.86	Fri Dec 30 22:35:04 2016
-65.0005646	-10.8234682	138.74	Fri Dec 30 22:35:14 2016
-65.0004959	-10.8234978	137.80	Fri Dec 30 22:35:24 2016
-65.0004578	-10.8235769	138.02	Fri Dec 30 22:35:34 2016
-65.0005341	-10.8235970	139.90	Fri Dec 30 22:35:44 2016
-65.0005646	-10.8236742	140.63	Fri Dec 30 22:35:54 2016
-65.0005722	-10.8237724	139.61	Fri Dec 30 22:36:04 2016
-65.0006638	-10.8237505	138.43	Fri Dec 30 22:36:14 2016
-65.0006561	-10.8237467	138.23	Fri Dec 30 22:36:24 2016
-65.0005646	-10.8237505	137.89	Fri Dec 30 22:36:34 2016
-65.0005569	-10.8237438	137.13	Fri Dec 30 22:36:44 2016
-65.0005417	-10.8237419	136.50	Fri Dec 30 22:36:54 2016
-65.0005341	-10.8238363	133.96	Fri Dec 30 22:37:04 2016
-65.0004959	-10.8239059	132.14	Fri Dec 30 22:37:14 2016
-65.0004501	-10.8239279	131.22	Fri Dec 30 22:37:24 2016
-65.0004044	-10.8239841	131.23	Fri Dec 30 22:37:34 2016
-65.0003586	-10.8240137	130.96	Fri Dec 30 22:37:44 2016
-65.0003586	-10.8240404	130.88	Fri Dec 30 22:37:54 2016
-65.0003357	-10.8240814	130.97	Fri Dec 30 22:38:04 2016
-65.0003128	-10.8241339	131.09	Fri Dec 30 22:38:14 2016
-65.0003052	-10.8241606	131.13	Fri Dec 30 22:38:24 2016
-65.0002823	-10.8241949	131.16	Fri Dec 30 22:38:34 2016
-65.0002213	-10.8241930	130.71	Fri Dec 30 22:38:44 2016
-65.0001526	-10.8242598	131.12	Fri Dec 30 22:38:54 2016
-65.0001373	-10.8242588	131.24	Fri Dec 30 22:39:04 2016
-65.0000381	-10.8242369	131.46	Fri Dec 30 22:39:14 2016
-64.9999924	-10.8242264	130.79	Fri Dec 30 22:39:24 2016
-64.9999542	-10.8241949	130.52	Fri Dec 30 22:39:34 2016
-64.9999542	-10.8242025	130.47	Fri Dec 30 22:39:44 2016
-64.9999466	-10.8242207	130.72	Fri Dec 30 22:39:54 2016
-64.9999390	-10.8242397	130.34	Fri Dec 30 22:40:04 2016
-64.9999390	-10.8242502	130.37	Fri Dec 30 22:40:14 2016
-64.9999161	-10.8242083	129.91	Fri Dec 30 22:40:24 2016
-64.9998932	-10.8242064	129.68	Fri Dec 30 22:40:34 2016
-64.9998856	-10.8242140	129.80	Fri Dec 30 22:40:44 2016
-64.9999237	-10.8242483	129.19	Fri Dec 30 22:40:54 2016
-64.9998779	-10.8242683	128.83	Fri Dec 30 22:41:04 2016
-64.9998245	-10.8243008	129.05	Fri Dec 30 22:41:14 2016
-64.9998322	-10.8243237	129.14	Fri Dec 30 22:41:24 2016
-64.9998322	-10.8243418	129.18	Fri Dec 30 22:41:34 2016
-64.9998322	-10.8243513	129.19	Fri Dec 30 22:41:44 2016
-64.9998322	-10.8243589	129.19	Fri Dec 30 22:41:54 2016
-64.9999008	-10.8243437	129.33	Fri Dec 30 22:42:04 2016
-64.9999237	-10.8243113	129.46	Fri Dec 30 22:42:14 2016
-64.9999237	-10.8243084	129.43	Fri Dec 30 22:42:24 2016
-64.9999619	-10.8243313	129.02	Fri Dec 30 22:42:34 2016
-64.9999619	-10.8243389	128.83	Fri Dec 30 22:42:44 2016
-64.9999542	-10.8243341	128.88	Fri Dec 30 22:42:54 2016
-64.9999237	-10.8242989	128.86	Fri Dec 30 22:43:04 2016
-64.9998779	-10.8242350	128.82	Fri Dec 30 22:43:14 2016
-64.9998932	-10.8242025	129.29	Fri Dec 30 22:43:24 2016
-64.9998703	-10.8242044	129.29	Fri Dec 30 22:43:34 2016
-64.9998627	-10.8241940	129.15	Fri Dec 30 22:43:44 2016
-64.9998703	-10.8241987	129.16	Fri Dec 30 22:43:54 2016
-64.9998779	-10.8241968	129.17	Fri Dec 30 22:44:04 2016
-64.9998856	-10.8241816	129.17	Fri Dec 30 22:44:14 2016
-64.9998856	-10.8241768	129.16	Fri Dec 30 22:44:24 2016
-64.9998932	-10.8241701	129.19	Fri Dec 30 22:44:34 2016
-64.9999237	-10.8241415	129.64	Fri Dec 30 22:44:44 2016
-64.9999390	-10.8241367	129.66	Fri Dec 30 22:44:54 2016
-64.9999390	-10.8241367	129.62	Fri Dec 30 22:45:04 2016
-64.9999313	-10.8241577	129.61	Fri Dec 30 22:45:14 2016
-64.9999542	-10.8242064	129.61	Fri Dec 30 22:45:24 2016
-64.9999542	-10.8242102	129.61	Fri Dec 30 22:45:34 2016
-64.9999313	-10.8242254	129.45	Fri Dec 30 22:45:44 2016
-64.9999466	-10.8242226	129.42	Fri Dec 30 22:45:54 2016
-64.9999466	-10.8242264	129.41	Fri Dec 30 22:46:04 2016
-64.9999466	-10.8242369	129.40	Fri Dec 30 22:46:14 2016
-64.9999466	-10.8242264	129.38	Fri Dec 30 22:46:24 2016
-64.9999237	-10.8242102	129.07	Fri Dec 30 22:46:34 2016
-64.9999161	-10.8242178	129.07	Fri Dec 30 22:46:44 2016
-64.9997864	-10.8242683	128.97	Fri Dec 30 22:46:54 2016
-64.9997635	-10.8242807	128.49	Fri Dec 30 22:47:04 2016
-64.9997711	-10.8243027	129.14	Fri Dec 30 22:47:14 2016
-64.9997940	-10.8242817	130.08	Fri Dec 30 22:47:24 2016
-64.9997787	-10.8242979	129.34	Fri Dec 30 22:47:34 2016
-64.9997940	-10.8242979	128.77	Fri Dec 30 22:47:44 2016
-64.9997864	-10.8242407	129.13	Fri Dec 30 22:47:54 2016
-64.9997711	-10.8242092	129.68	Fri Dec 30 22:48:04 2016
-64.9997864	-10.8241882	129.61	Fri Dec 30 22:48:14 2016
-64.9997787	-10.8242178	130.20	Fri Dec 30 22:48:24 2016
-64.9997635	-10.8241901	128.78	Fri Dec 30 22:48:34 2016
-64.9997711	-10.8241920	128.78	Fri Dec 30 22:48:44 2016
-64.9998398	-10.8242397	129.42	Fri Dec 30 22:48:54 2016
-64.9998550	-10.8243027	128.97	Fri Dec 30 22:49:04 2016
-64.9998474	-10.8243113	128.96	Fri Dec 30 22:49:14 2016
-64.9998474	-10.8243065	128.65	Fri Dec 30 22:49:24 2016
-64.9998474	-10.8243065	128.56	Fri Dec 30 22:49:34 2016
-64.9998550	-10.8243046	128.62	Fri Dec 30 22:49:44 2016
-64.9998474	-10.8242922	129.25	Fri Dec 30 22:49:54 2016
-64.9998627	-10.8242683	129.24	Fri Dec 30 22:50:04 2016
-64.9998398	-10.8242111	130.65	Fri Dec 30 22:50:14 2016
-64.9998169	-10.8242350	130.50	Fri Dec 30 22:50:24 2016
-64.9998779	-10.8242159	132.32	Fri Dec 30 22:50:34 2016
-64.9999084	-10.8241949	133.59	Fri Dec 30 22:50:44 2016
-64.9999084	-10.8241911	133.75	Fri Dec 30 22:50:54 2016
-64.9998932	-10.8241997	133.82	Fri Dec 30 22:51:04 2016
-64.9999008	-10.8241911	133.81	Fri Dec 30 22:51:14 2016
-64.9999084	-10.8242064	135.28	Fri Dec 30 22:51:24 2016
-64.9999313	-10.8242006	135.75	Fri Dec 30 22:51:34 2016
-64.9999237	-10.8242073	135.82	Fri Dec 30 22:51:44 2016
-64.9999237	-10.8242159	135.81	Fri Dec 30 22:51:54 2016
-64.9999084	-10.8241510	135.75	Fri Dec 30 22:52:04 2016
-64.9999161	-10.8241434	135.74	Fri Dec 30 22:52:14 2016
-64.9999313	-10.8241301	135.94	Fri Dec 30 22:52:24 2016
-64.9999542	-10.8241386	136.03	Fri Dec 30 22:52:34 2016
-64.9999847	-10.8241367	136.36	Fri Dec 30 22:52:44 2016
-64.9999771	-10.8241262	136.33	Fri Dec 30 22:52:54 2016
-64.9999924	-10.8240948	135.83	Fri Dec 30 22:53:04 2016
-64.9999924	-10.8240900	135.62	Fri Dec 30 22:53:14 2016
-65.0000000	-10.8241119	136.22	Fri Dec 30 22:53:24 2016
-64.9999466	-10.8241806	136.44	Fri Dec 30 22:53:34 2016
-64.9999161	-10.8242207	136.11	Fri Dec 30 22:53:44 2016
-64.9999161	-10.8242130	136.06	Fri Dec 30 22:53:54 2016
-64.9999313	-10.8241940	135.55	Fri Dec 30 22:54:04 2016
-64.9999542	-10.8241253	135.82	Fri Dec 30 22:54:14 2016
-64.9999771	-10.8241034	136.46	Fri Dec 30 22:54:24 2016
-64.9999695	-10.8241386	136.12	Fri Dec 30 22:54:34 2016
-64.9999619	-10.8241358	135.99	Fri Dec 30 22:54:44 2016
-64.9999542	-10.8241405	135.59	Fri Dec 30 22:54:54 2016
-64.9999695	-10.8241463	135.60	Fri Dec 30 22:55:04 2016
-64.9999771	-10.8241367	135.57	Fri Dec 30 22:55:14 2016
-64.9999237	-10.8240709	136.13	Fri Dec 30 22:55:24 2016
-64.9999619	-10.8240461	136.02	Fri Dec 30 22:55:34 2016
-64.9999695	-10.8240652	136.12	Fri Dec 30 22:55:44 2016
-64.9999313	-10.8241405	136.40	Fri Dec 30 22:55:54 2016
-64.9999771	-10.8242464	134.52	Fri Dec 30 22:56:04 2016
-65.0000763	-10.8242502	133.68	Fri Dec 30 22:56:14 2016
-65.0001526	-10.8242626	133.10	Fri Dec 30 22:56:24 2016
-65.0002289	-10.8241901	133.11	Fri Dec 30 22:56:34 2016
-65.0002747	-10.8241310	132.84	Fri Dec 30 22:56:44 2016
-65.0003204	-10.8240948	133.09	Fri Dec 30 22:56:54 2016
-65.0003891	-10.8240519	132.35	Fri Dec 30 22:57:04 2016
-65.0004425	-10.8239717	132.84	Fri Dec 30 22:57:14 2016
-65.0005112	-10.8239279	132.66	Fri Dec 30 22:57:24 2016
-65.0004883	-10.8239365	131.51	Fri Dec 30 22:57:34 2016
-65.0005264	-10.8238764	131.59	Fri Dec 30 22:57:44 2016
-65.0005951	-10.8238077	132.17	Fri Dec 30 22:57:54 2016
-65.0006104	-10.8237114	132.02	Fri Dec 30 22:58:04 2016
-65.0006180	-10.8237209	131.66	Fri Dec 30 22:58:14 2016
-65.0005951	-10.8237066	130.63	Fri Dec 30 22:58:24 2016
-65.0005875	-10.8237152	130.64	Fri Dec 30 22:58:34 2016
-65.0005875	-10.8236856	130.71	Fri Dec 30 22:58:44 2016
-65.0006027	-10.8236322	131.90	Fri Dec 30 22:58:54 2016
-65.0006027	-10.8236275	132.89	Fri Dec 30 22:59:04 2016
-65.0006104	-10.8236246	133.62	Fri Dec 30 22:59:14 2016
-65.0006409	-10.8236485	132.76	Fri Dec 30 22:59:24 2016
-65.0006561	-10.8236647	132.68	Fri Dec 30 22:59:34 2016
-65.0006561	-10.8236551	132.85	Fri Dec 30 22:59:44 2016
-65.0006104	-10.8236389	133.34	Fri Dec 30 22:59:54 2016
-65.0005875	-10.8236628	133.22	Fri Dec 30 23:00:04 2016
-65.0005798	-10.8236713	132.95	Fri Dec 30 23:00:14 2016
-65.0005951	-10.8236856	132.46	Fri Dec 30 23:00:24 2016
-65.0006027	-10.8236837	131.94	Fri Dec 30 23:00:34 2016
-65.0006332	-10.8236599	130.40	Fri Dec 30 23:00:44 2016
-65.0006409	-10.8236694	128.64	Fri Dec 30 23:00:54 2016
-65.0006409	-10.8236580	127.79	Fri Dec 30 23:01:04 2016
-65.0006485	-10.8236504	127.03	Fri Dec 30 23:01:14 2016
-65.0006485	-10.8236504	126.24	Fri Dec 30 23:01:24 2016
-65.0006409	-10.8236637	125.40	Fri Dec 30 23:01:34 2016
-65.0006485	-10.8236589	124.43	Fri Dec 30 23:01:44 2016
-65.0006104	-10.8236370	123.46	Fri Dec 30 23:01:54 2016
-65.0005493	-10.8237028	119.79	Fri Dec 30 23:02:04 2016
-65.0005569	-10.8237362	117.73	Fri Dec 30 23:02:14 2016
-65.0005646	-10.8237371	116.23	Fri Dec 30 23:02:24 2016
-65.0005722	-10.8237276	114.91	Fri Dec 30 23:02:34 2016
-65.0005722	-10.8237123	113.50	Fri Dec 30 23:02:44 2016
-65.0005722	-10.8236856	111.71	Fri Dec 30 23:02:54 2016
-65.0005875	-10.8236523	110.16	Fri Dec 30 23:03:04 2016
-65.0005798	-10.8236332	108.85	Fri Dec 30 23:03:14 2016
-65.0005875	-10.8236256	107.70	Fri Dec 30 23:03:24 2016
-65.0006027	-10.8236179	106.62	Fri Dec 30 23:03:34 2016
-65.0006561	-10.8236523	107.20	Fri Dec 30 23:03:44 2016
-65.0006638	-10.8236561	106.45	Fri Dec 30 23:03:54 2016
-65.0006485	-10.8236551	105.71	Fri Dec 30 23:04:04 2016
-65.0005417	-10.8237143	104.92	Fri Dec 30 23:04:14 2016
-65.0005341	-10.8237371	105.17	Fri Dec 30 23:04:24 2016
-65.0005493	-10.8237591	105.20	Fri Dec 30 23:04:34 2016
-65.0005646	-10.8237572	105.05	Fri Dec 30 23:04:44 2016
-65.0005646	-10.8237371	106.02	Fri Dec 30 23:04:54 2016
-65.0005646	-10.8237219	106.22	Fri Dec 30 23:05:04 2016
-65.0005798	-10.8237123	106.60	Fri Dec 30 23:05:14 2016
-65.0005875	-10.8237181	107.12	Fri Dec 30 23:05:24 2016
-65.0006104	-10.8237190	107.94	Fri Dec 30 23:05:34 2016
-65.0006409	-10.8236885	110.05	Fri Dec 30 23:05:44 2016
-65.0006332	-10.8236828	111.70	Fri Dec 30 23:05:54 2016
-65.0006104	-10.8236742	112.35	Fri Dec 30 23:06:04 2016
-65.0006027	-10.8236609	112.43	Fri Dec 30 23:06:14 2016
-65.0006027	-10.8236504	113.58	Fri Dec 30 23:06:24 2016
-65.0006027	-10.8236475	114.93	Fri Dec 30 23:06:34 2016
-65.0005951	-10.8236561	116.58	Fri Dec 30 23:06:44 2016
-65.0005875	-10.8236656	118.69	Fri Dec 30 23:06:54 2016
-65.0005646	-10.8237009	123.02	Fri Dec 30 23:07:04 2016
-65.0005493	-10.8237019	125.89	Fri Dec 30 23:07:14 2016
-65.0005035	-10.8236761	125.54	Fri Dec 30 23:07:24 2016
-65.0005112	-10.8236780	127.05	Fri Dec 30 23:07:34 2016
-65.0005875	-10.8237076	130.85	Fri Dec 30 23:07:44 2016
-65.0006485	-10.8237448	137.27	Fri Dec 30 23:07:54 2016
-65.0006638	-10.8237457	138.91	Fri Dec 30 23:08:04 2016
-65.0006256	-10.8237162	140.67	Fri Dec 30 23:08:14 2016
-65.0006180	-10.8237162	142.66	Fri Dec 30 23:08:24 2016
-65.0006180	-10.8237839	142.48	Fri Dec 30 23:08:34 2016
-65.0006332	-10.8238106	143.44	Fri Dec 30 23:08:44 2016
-65.0006332	-10.8238220	144.67	Fri Dec 30 23:08:54 2016
-65.0006104	-10.8238230	145.79	Fri Dec 30 23:09:04 2016
-65.0005951	-10.8238087	146.86	Fri Dec 30 23:09:14 2016
-65.0005951	-10.8237610	146.61	Fri Dec 30 23:09:24 2016
-65.0005951	-10.8237524	146.60	Fri Dec 30 23:09:34 2016
-65.0005951	-10.8237419	146.59	Fri Dec 30 23:09:44 2016
-65.0005264	-10.8236904	145.20	Fri Dec 30 23:09:54 2016
-65.0004730	-10.8236475	143.35	Fri Dec 30 23:10:04 2016
-65.0004730	-10.8236513	142.66	Fri Dec 30 23:10:14 2016
-65.0004578	-10.8236494	142.60	Fri Dec 30 23:10:24 2016
-65.0004578	-10.8236532	142.51	Fri Dec 30 23:10:34 2016
-65.0004578	-10.8236513	142.39	Fri Dec 30 23:10:44 2016
-65.0005341	-10.8236389	140.46	Fri Dec 30 23:10:54 2016
-65.0006104	-10.8236828	142.32	Fri Dec 30 23:11:04 2016
-65.0005951	-10.8237019	142.07	Fri Dec 30 23:11:14 2016
-65.0005951	-10.8237057	141.82	Fri Dec 30 23:11:24 2016
-65.0005951	-10.8237085	141.44	Fri Dec 30 23:11:34 2016
-65.0005951	-10.8237143	140.97	Fri Dec 30 23:11:44 2016
-65.0005951	-10.8237095	140.53	Fri Dec 30 23:11:54 2016
-65.0005188	-10.8236122	138.29	Fri Dec 30 23:12:04 2016
-65.0005264	-10.8236303	135.75	Fri Dec 30 23:12:14 2016
-65.0005035	-10.8237352	134.41	Fri Dec 30 23:12:24 2016
-65.0004807	-10.8238459	134.93	Fri Dec 30 23:12:34 2016
-65.0004578	-10.8238745	134.70	Fri Dec 30 23:12:44 2016
-65.0004349	-10.8239403	134.45	Fri Dec 30 23:12:54 2016
-65.0004349	-10.8239679	132.33	Fri Dec 30 23:13:04 2016
-65.0004425	-10.8239784	131.20	Fri Dec 30 23:13:14 2016
-65.0004272	-10.8240471	130.37	Fri Dec 30 23:13:24 2016
-65.0003738	-10.8240957	129.58	Fri Dec 30 23:13:34 2016
-65.0003052	-10.8241463	129.77	Fri Dec 30 23:13:44 2016
-65.0002365	-10.8242149	129.64	Fri Dec 30 23:13:54 2016
-65.0001831	-10.8242607	129.43	Fri Dec 30 23:14:04 2016
-65.0001526	-10.8242636	128.74	Fri Dec 30 23:14:14 2016
-65.0000763	-10.8242378	129.36	Fri Dec 30 23:14:24 2016
-64.9999847	-10.8242273	131.42	Fri Dec 30 23:14:34 2016
-64.9999237	-10.8242283	132.89	Fri Dec 30 23:14:44 2016
-64.9999084	-10.8241920	135.09	Fri Dec 30 23:14:54 2016
-64.9999084	-10.8241663	135.45	Fri Dec 30 23:15:04 2016
-64.9999390	-10.8241310	136.71	Fri Dec 30 23:15:14 2016
-64.9999084	-10.8241167	136.92	Fri Dec 30 23:15:24 2016
-64.9998627	-10.8241014	139.40	Fri Dec 30 23:15:34 2016
-64.9998322	-10.8240948	139.73	Fri Dec 30 23:15:44 2016
-64.9998322	-10.8240757	138.70	Fri Dec 30 23:15:54 2016
-64.9998169	-10.8240671	138.68	Fri Dec 30 23:16:04 2016
-64.9998093	-10.8240442	138.18	Fri Dec 30 23:16:14 2016
-64.9997864	-10.8239899	137.96	Fri Dec 30 23:16:24 2016
-64.9997559	-10.8239098	137.15	Fri Dec 30 23:16:34 2016
-64.9997787	-10.8238735	137.52	Fri Dec 30 23:16:44 2016
-64.9997864	-10.8238239	137.71	Fri Dec 30 23:16:54 2016
-64.9997559	-10.8237400	139.09	Fri Dec 30 23:17:04 2016
-64.9997482	-10.8236980	138.33	Fri Dec 30 23:17:14 2016
-64.9997253	-10.8236771	139.53	Fri Dec 30 23:17:24 2016
-64.9997330	-10.8236494	140.02	Fri Dec 30 23:17:34 2016
-64.9997330	-10.8236046	140.84	Fri Dec 30 23:17:44 2016
-64.9997177	-10.8235321	141.32	Fri Dec 30 23:17:54 2016
-64.9996872	-10.8234844	143.02	Fri Dec 30 23:18:04 2016
-64.9996643	-10.8234434	143.93	Fri Dec 30 23:18:14 2016
-64.9996643	-10.8234491	144.26	Fri Dec 30 23:18:24 2016
-64.9996948	-10.8234320	145.36	Fri Dec 30 23:18:34 2016
-64.9997406	-10.8234367	145.70	Fri Dec 30 23:18:44 2016
-64.9997559	-10.8234301	145.82	Fri Dec 30 23:18:54 2016
-64.9997559	-10.8234224	145.97	Fri Dec 30 23:19:04 2016
-64.9997330	-10.8233929	146.16	Fri Dec 30 23:19:14 2016
-64.9996719	-10.8233938	145.98	Fri Dec 30 23:19:24 2016
-64.9995956	-10.8233891	146.12	Fri Dec 30 23:19:34 2016
-64.9995575	-10.8233604	146.46	Fri Dec 30 23:19:44 2016
-64.9995422	-10.8233109	146.50	Fri Dec 30 23:19:54 2016
-64.9995651	-10.8232918	147.36	Fri Dec 30 23:20:04 2016
-64.9995651	-10.8232803	147.49	Fri Dec 30 23:20:14 2016
-64.9995346	-10.8232908	146.85	Fri Dec 30 23:20:24 2016
-64.9994965	-10.8232756	146.69	Fri Dec 30 23:20:34 2016
-64.9995041	-10.8232727	145.78	Fri Dec 30 23:20:44 2016
-64.9994965	-10.8232546	145.64	Fri Dec 30 23:20:54 2016
-64.9994659	-10.8232346	145.32	Fri Dec 30 23:21:04 2016
-64.9994202	-10.8232222	145.96	Fri Dec 30 23:21:14 2016
-64.9994431	-10.8232336	146.54	Fri Dec 30 23:21:24 2016
-64.9994507	-10.8232088	146.50	Fri Dec 30 23:21:34 2016
-64.9994431	-10.8231611	146.86	Fri Dec 30 23:21:44 2016
-64.9994431	-10.8231506	146.86	Fri Dec 30 23:21:54 2016
-64.9994431	-10.8231392	146.72	Fri Dec 30 23:22:04 2016
-64.9994431	-10.8231363	146.57	Fri Dec 30 23:22:14 2016
-64.9994354	-10.8231316	146.36	Fri Dec 30 23:22:24 2016
-64.9994354	-10.8231153	146.19	Fri Dec 30 23:22:34 2016
-64.9994354	-10.8231058	146.16	Fri Dec 30 23:22:44 2016
-64.9994431	-10.8231077	146.09	Fri Dec 30 23:22:54 2016
-64.9994049	-10.8231268	146.06	Fri Dec 30 23:23:04 2016
-64.9993362	-10.8231153	146.32	Fri Dec 30 23:23:14 2016
-64.9993057	-10.8230762	144.80	Fri Dec 30 23:23:24 2016
-64.9992981	-10.8230734	142.61	Fri Dec 30 23:23:34 2016
-64.9992447	-10.8231230	140.54	Fri Dec 30 23:23:44 2016
-64.9991684	-10.8231249	139.03	Fri Dec 30 23:23:54 2016
-64.9990921	-10.8231058	137.28	Fri Dec 30 23:24:04 2016
-64.9990158	-10.8231039	137.66	Fri Dec 30 23:24:14 2016
-64.9989548	-10.8231268	136.21	Fri Dec 30 23:24:24 2016
-64.9989319	-10.8231544	135.57	Fri Dec 30 23:24:34 2016
-64.9989548	-10.8231745	135.44	Fri Dec 30 23:24:44 2016
-64.9989700	-10.8231859	134.66	Fri Dec 30 23:24:54 2016
-64.9989777	-10.8231859	133.89	Fri Dec 30 23:25:04 2016
-64.9990082	-10.8231773	133.28	Fri Dec 30 23:25:14 2016
-64.9990234	-10.8231649	132.54	Fri Dec 30 23:25:24 2016
-64.9990234	-10.8231792	131.51	Fri Dec 30 23:25:34 2016
-64.9990234	-10.8231592	130.79	Fri Dec 30 23:25:44 2016
-64.9990158	-10.8231525	130.12	Fri Dec 30 23:25:54 2016
-64.9990158	-10.8231401	129.71	Fri Dec 30 23:26:04 2016
-64.9990540	-10.8231068	130.32	Fri Dec 30 23:26:14 2016
-64.9990845	-10.8230505	132.13	Fri Dec 30 23:26:24 2016
-64.9990387	-10.8230305	132.60	Fri Dec 30 23:26:34 2016
-64.9990463	-10.8230124	132.43	Fri Dec 30 23:26:44 2016
-64.9990540	-10.8230124	132.30	Fri Dec 30 23:26:54 2016
-64.9990540	-10.8230143	132.24	Fri Dec 30 23:27:04 2016
-64.9990540	-10.8230352	132.43	Fri Dec 30 23:27:14 2016
-64.9990005	-10.8230639	133.71	Fri Dec 30 23:27:24 2016
-64.9989777	-10.8230820	134.62	Fri Dec 30 23:27:34 2016
-64.9989700	-10.8230639	134.82	Fri Dec 30 23:27:44 2016
-64.9989777	-10.8230610	135.06	Fri Dec 30 23:27:54 2016
-64.9989853	-10.8230705	135.34	Fri Dec 30 23:28:04 2016
-64.9989700	-10.8230858	135.56	Fri Dec 30 23:28:14 2016
-64.9989319	-10.8231630	135.68	Fri Dec 30 23:28:24 2016
-64.9988861	-10.8231583	137.94	Fri Dec 30 23:28:34 2016
-64.9988937	-10.8231325	139.01	Fri Dec 30 23:28:44 2016
-64.9988861	-10.8230476	138.76	Fri Dec 30 23:28:54 2016
-64.9989166	-10.8229828	139.47	Fri Dec 30 23:29:04 2016
-64.9989395	-10.8229532	140.08	Fri Dec 30 23:29:14 2016
-64.9989624	-10.8229570	140.58	Fri Dec 30 23:29:24 2016
-64.9989853	-10.8230238	141.36	Fri Dec 30 23:29:34 2016
-64.9989014	-10.8230810	141.50	Fri Dec 30 23:29:44 2016
-64.9989090	-10.8231134	141.71	Fri Dec 30 23:29:54 2016
-64.9989014	-10.8231249	142.47	Fri Dec 30 23:30:04 2016
-64.9989243	-10.8231306	143.13	Fri Dec 30 23:30:14 2016
-64.9990082	-10.8231325	143.37	Fri Dec 30 23:30:24 2016
-64.9990234	-10.8231173	144.14	Fri Dec 30 23:30:34 2016
-64.9989548	-10.8231544	143.60	Fri Dec 30 23:30:44 2016
-64.9989243	-10.8231392	144.93	Fri Dec 30 23:30:54 2016
-64.9989090	-10.8231459	145.59	Fri Dec 30 23:31:04 2016
-64.9988937	-10.8231783	146.18	Fri Dec 30 23:31:14 2016
-64.9988708	-10.8232737	147.29	Fri Dec 30 23:31:24 2016
-64.9988632	-10.8233624	148.41	Fri Dec 30 23:31:34 2016
-64.9988480	-10.8234158	149.21	Fri Dec 30 23:31:44 2016
-64.9988708	-10.8234138	149.54	Fri Dec 30 23:31:54 2016
-64.9988708	-10.8233967	150.17	Fri Dec 30 23:32:04 2016
-64.9988708	-10.8232985	150.97	Fri Dec 30 23:32:14 2016
-64.9988403	-10.8233271	151.18	Fri Dec 30 23:32:24 2016
-64.9988708	-10.8233423	151.77	Fri Dec 30 23:32:34 2016
-64.9989090	-10.8233891	152.35	Fri Dec 30 23:32:44 2016
-64.9989243	-10.8233614	152.83	Fri Dec 30 23:32:54 2016
-64.9989319	-10.8233709	153.44	Fri Dec 30 23:33:04 2016
-64.9989319	-10.8233910	154.04	Fri Dec 30 23:33:14 2016
-64.9989395	-10.8233919	154.62	Fri Dec 30 23:33:24 2016
-64.9989395	-10.8233423	154.71	Fri Dec 30 23:33:34 2016
-64.9989243	-10.8233566	155.21	Fri Dec 30 23:33:44 2016
-64.9989090	-10.8233604	155.76	Fri Dec 30 23:33:54 2016
-64.9988937	-10.8233480	156.32	Fri Dec 30 23:34:04 2016
-64.9988937	-10.8233347	156.88	Fri Dec 30 23:34:14 2016
-64.9989395	-10.8233194	157.39	Fri Dec 30 23:34:24 2016
-64.9989548	-10.8233423	157.49	Fri Dec 30 23:34:34 2016
-64.9989395	-10.8233566	157.38	Fri Dec 30 23:34:44 2016
-64.9989090	-10.8233776	156.82	Fri Dec 30 23:34:54 2016
-64.9988785	-10.8234015	156.81	Fri Dec 30 23:35:04 2016
-64.9988708	-10.8234196	156.77	Fri Dec 30 23:35:14 2016
-64.9988708	-10.8234167	156.76	Fri Dec 30 23:35:24 2016
-64.9988708	-10.8233967	156.75	Fri Dec 30 23:35:34 2016
-64.9989014	-10.8233519	156.26	Fri Dec 30 23:35:44 2016
-64.9989166	-10.8233585	156.32	Fri Dec 30 23:35:54 2016
-64.9989166	-10.8233500	156.12	Fri Dec 30 23:36:04 2016
-64.9989090	-10.8233252	156.71	Fri Dec 30 23:36:14 2016
-64.9989700	-10.8232346	156.41	Fri Dec 30 23:36:24 2016
-64.9989777	-10.8232279	158.09	Fri Dec 30 23:36:34 2016
-64.9990234	-10.8231955	158.11	Fri Dec 30 23:36:44 2016
-64.9990082	-10.8231373	157.07	Fri Dec 30 23:36:54 2016
-64.9989929	-10.8231382	155.82	Fri Dec 30 23:37:04 2016
-64.9989166	-10.8231373	155.78	Fri Dec 30 23:37:14 2016
-64.9988708	-10.8231459	154.62	Fri Dec 30 23:37:24 2016
-64.9988480	-10.8231478	154.36	Fri Dec 30 23:37:34 2016
-64.9988327	-10.8231497	154.12	Fri Dec 30 23:37:44 2016
-64.9988403	-10.8231544	153.88	Fri Dec 30 23:37:54 2016
-64.9988785	-10.8232069	153.89	Fri Dec 30 23:38:04 2016
-64.9988861	-10.8232250	154.13	Fri Dec 30 23:38:14 2016
-64.9988937	-10.8232374	153.87	Fri Dec 30 23:38:24 2016
-64.9988785	-10.8232355	153.63	Fri Dec 30 23:38:34 2016
-64.9988861	-10.8232346	153.29	Fri Dec 30 23:38:44 2016
-64.9989014	-10.8232384	152.81	Fri Dec 30 23:38:54 2016
-64.9989090	-10.8232403	152.38	Fri Dec 30 23:39:04 2016
-64.9988937	-10.8232327	151.87	Fri Dec 30 23:39:14 2016
-64.9988937	-10.8232136	151.37	Fri Dec 30 23:39:24 2016
-64.9989090	-10.8232012	151.02	Fri Dec 30 23:39:34 2016
-64.9989090	-10.8232031	150.94	Fri Dec 30 23:39:44 2016
-64.9988937	-10.8232012	150.89	Fri Dec 30 23:39:54 2016
-64.9988708	-10.8232155	151.10	Fri Dec 30 23:40:04 2016
-64.9988556	-10.8232222	151.09	Fri Dec 30 23:40:14 2016
-64.9988861	-10.8232050	151.33	Fri Dec 30 23:40:24 2016
-64.9989090	-10.8232098	151.59	Fri Dec 30 23:40:34 2016
-64.9989166	-10.8232174	150.85	Fri Dec 30 23:40:44 2016
-64.9989243	-10.8232164	150.99	Fri Dec 30 23:40:54 2016
-64.9989243	-10.8232222	151.14	Fri Dec 30 23:41:04 2016
-64.9988937	-10.8232355	150.48	Fri Dec 30 23:41:14 2016
-64.9988785	-10.8232212	150.51	Fri Dec 30 23:41:24 2016
-64.9988708	-10.8232203	150.59	Fri Dec 30 23:41:34 2016
-64.9988632	-10.8232212	150.78	Fri Dec 30 23:41:44 2016
-64.9988632	-10.8232250	151.16	Fri Dec 30 23:41:54 2016
-64.9988632	-10.8232212	151.72	Fri Dec 30 23:42:04 2016
-64.9988556	-10.8232250	152.39	Fri Dec 30 23:42:14 2016
-64.9988327	-10.8232336	153.08	Fri Dec 30 23:42:24 2016
-64.9988022	-10.8232536	152.67	Fri Dec 30 23:42:34 2016
-64.9987946	-10.8232470	153.09	Fri Dec 30 23:42:44 2016
-64.9987793	-10.8232327	153.50	Fri Dec 30 23:42:54 2016
-64.9987946	-10.8232231	153.84	Fri Dec 30 23:43:04 2016
-64.9988022	-10.8232126	154.09	Fri Dec 30 23:43:14 2016
-64.9988708	-10.8231840	152.21	Fri Dec 30 23:43:24 2016
-64.9988785	-10.8231783	152.15	Fri Dec 30 23:43:34 2016
-64.9988861	-10.8231716	152.23	Fri Dec 30 23:43:44 2016
-64.9988861	-10.8231535	152.46	Fri Dec 30 23:43:54 2016
-64.9988708	-10.8231459	152.58	Fri Dec 30 23:44:04 2016
-64.9988480	-10.8231478	152.53	Fri Dec 30 23:44:14 2016
-64.9988937	-10.8231268	151.20	Fri Dec 30 23:44:24 2016
-64.9989471	-10.8230610	150.22	Fri Dec 30 23:44:34 2016
-64.9989624	-10.8229713	149.33	Fri Dec 30 23:44:44 2016
-64.9989624	-10.8229618	148.23	Fri Dec 30 23:44:54 2016
-64.9989548	-10.8229485	147.63	Fri Dec 30 23:45:04 2016
-64.9989548	-10.8228588	150.44	Fri Dec 30 23:45:14 2016
-64.9989243	-10.8227930	150.36	Fri Dec 30 23:45:24 2016
-64.9989471	-10.8227386	149.86	Fri Dec 30 23:45:34 2016
-64.9990082	-10.8227425	149.34	Fri Dec 30 23:45:44 2016
-64.9990158	-10.8227177	148.78	Fri Dec 30 23:45:54 2016
-64.9990158	-10.8227158	148.96	Fri Dec 30 23:46:04 2016
-64.9990311	-10.8226919	148.79	Fri Dec 30 23:46:14 2016
-64.9990387	-10.8226204	148.80	Fri Dec 30 23:46:24 2016
-64.9990540	-10.8225622	150.84	Fri Dec 30 23:46:34 2016
-64.9990845	-10.8225174	153.35	Fri Dec 30 23:46:44 2016
-64.9990845	-10.8224735	154.84	Fri Dec 30 23:46:54 2016
-64.9990845	-10.8224430	156.54	Fri Dec 30 23:47:04 2016
-64.9991150	-10.8223734	157.04	Fri Dec 30 23:47:14 2016
-64.9991455	-10.8223486	158.41	Fri Dec 30 23:47:24 2016
-64.9991608	-10.8223228	158.85	Fri Dec 30 23:47:34 2016
-64.9991531	-10.8223114	158.87	Fri Dec 30 23:47:44 2016
-64.9991608	-10.8223190	158.88	Fri Dec 30 23:47:54 2016
-64.9991684	-10.8223057	158.92	Fri Dec 30 23:48:04 2016
-64.9991684	-10.8222466	159.92	Fri Dec 30 23:48:14 2016
-64.9991684	-10.8221741	160.88	Fri Dec 30 23:48:24 2016
-64.9991608	-10.8220892	160.34	Fri Dec 30 23:48:34 2016
-64.9991837	-10.8220530	159.66	Fri Dec 30 23:48:44 2016
-64.9992142	-10.8219938	159.53	Fri Dec 30 23:48:54 2016
-64.9991989	-10.8219662	158.48	Fri Dec 30 23:49:04 2016
-64.9991913	-10.8219757	158.15	Fri Dec 30 23:49:14 2016
-64.9991684	-10.8219767	157.84	Fri Dec 30 23:49:24 2016
-64.9991684	-10.8219576	157.54	Fri Dec 30 23:49:34 2016
-64.9992065	-10.8218822	156.87	Fri Dec 30 23:49:44 2016
-64.9992218	-10.8218555	156.62	Fri Dec 30 23:49:54 2016
-64.9992294	-10.8218365	156.33	Fri Dec 30 23:50:04 2016
-64.9992523	-10.8218031	157.00	Fri Dec 30 23:50:14 2016
-64.9992523	-10.8217564	156.87	Fri Dec 30 23:50:24 2016
-64.9992523	-10.8217306	156.43	Fri Dec 30 23:50:34 2016
-64.9992523	-10.8216810	155.74	Fri Dec 30 23:50:44 2016
-64.9992828	-10.8216286	155.15	Fri Dec 30 23:50:54 2016
-64.9993286	-10.8215599	154.71	Fri Dec 30 23:51:04 2016
-64.9993439	-10.8214998	155.40	Fri Dec 30 23:51:14 2016
-64.9993744	-10.8214645	156.68	Fri Dec 30 23:51:24 2016
-64.9994049	-10.8214464	157.92	Fri Dec 30 23:51:34 2016
-64.9994125	-10.8214636	158.10	Fri Dec 30 23:51:44 2016
-64.9994202	-10.8214159	158.55	Fri Dec 30 23:51:54 2016
-64.9994507	-10.8213263	159.49	Fri Dec 30 23:52:04 2016
-64.9994965	-10.8212557	159.51	Fri Dec 30 23:52:14 2016
-64.9995422	-10.8212118	159.75	Fri Dec 30 23:52:24 2016
-64.9995422	-10.8211803	159.80	Fri Dec 30 23:52:34 2016
-64.9995651	-10.8211393	159.57	Fri Dec 30 23:52:44 2016
-64.9995422	-10.8211145	159.46	Fri Dec 30 23:52:54 2016
-64.9994965	-10.8210907	159.23	Fri Dec 30 23:53:04 2016
-64.9994507	-10.8210869	158.85	Fri Dec 30 23:53:14 2016
-64.9994507	-10.8210754	159.04	Fri Dec 30 23:53:24 2016
-64.9994736	-10.8210745	159.27	Fri Dec 30 23:53:34 2016
-64.9994812	-10.8210573	159.53	Fri Dec 30 23:53:44 2016
-64.9994888	-10.8210468	159.78	Fri Dec 30 23:53:54 2016
-64.9995499	-10.8210325	159.80	Fri Dec 30 23:54:04 2016
-64.9996414	-10.8210201	159.92	Fri Dec 30 23:54:14 2016
-64.9997559	-10.8209629	159.66	Fri Dec 30 23:54:24 2016
-64.9998398	-10.8209133	159.73	Fri Dec 30 23:54:34 2016
-64.9998932	-10.8209267	159.68	Fri Dec 30 23:54:44 2016
-64.9999542	-10.8209467	159.68	Fri Dec 30 23:54:54 2016
-65.0000458	-10.8209314	159.08	Fri Dec 30 23:55:04 2016
-65.0001755	-10.8209105	158.89	Fri Dec 30 23:55:14 2016
-65.0002365	-10.8209381	158.77	Fri Dec 30 23:55:24 2016
-65.0003433	-10.8209600	158.86	Fri Dec 30 23:55:34 2016
-65.0004272	-10.8209887	158.55	Fri Dec 30 23:55:44 2016
-65.0004807	-10.8210230	158.59	Fri Dec 30 23:55:54 2016
-65.0005722	-10.8210297	158.84	Fri Dec 30 23:56:04 2016
-65.0006561	-10.8209190	158.90	Fri Dec 30 23:56:14 2016
-65.0007629	-10.8209105	158.71	Fri Dec 30 23:56:24 2016
-65.0008087	-10.8208942	159.04	Fri Dec 30 23:56:34 2016
-65.0008545	-10.8208323	159.13	Fri Dec 30 23:56:44 2016
-65.0009232	-10.8207998	159.96	Fri Dec 30 23:56:54 2016
-65.0010300	-10.8207884	160.29	Fri Dec 30 23:57:04 2016
-65.0011215	-10.8207712	160.43	Fri Dec 30 23:57:14 2016
-65.0012207	-10.8207464	160.08	Fri Dec 30 23:57:24 2016
-65.0012894	-10.8207388	160.36	Fri Dec 30 23:57:34 2016
-65.0014420	-10.8207455	160.20	Fri Dec 30 23:57:44 2016
-65.0015640	-10.8207817	159.93	Fri Dec 30 23:57:54 2016
-65.0016022	-10.8207388	159.91	Fri Dec 30 23:58:04 2016
-65.0016098	-10.8207102	159.41	Fri Dec 30 23:58:14 2016
-65.0016937	-10.8206577	159.06	Fri Dec 30 23:58:24 2016
-65.0017471	-10.8206034	159.13	Fri Dec 30 23:58:34 2016
-65.0018005	-10.8205595	159.30	Fri Dec 30 23:58:44 2016
-65.0018616	-10.8205452	159.34	Fri Dec 30 23:58:54 2016
-65.0018692	-10.8205147	159.15	Fri Dec 30 23:59:04 2016
-65.0019226	-10.8204365	158.43	Fri Dec 30 23:59:14 2016
-65.0019836	-10.8203602	158.27	Fri Dec 30 23:59:24 2016
-65.0020523	-10.8203602	158.23	Fri Dec 30 23:59:34 2016
-65.0021057	-10.8203506	157.45	Fri Dec 30 23:59:44 2016
-65.0021973	-10.8203888	156.08	Fri Dec 30 23:59:54 2016
-65.0022964	-10.8203468	154.52	Sat Dec 31 00:00:04 2016
-65.0023575	-10.8202953	154.00	Sat Dec 31 00:00:14 2016
-65.0023422	-10.8201323	153.48	Sat Dec 31 00:00:24 2016
-65.0023727	-10.8200274	152.92	Sat Dec 31 00:00:34 2016
-65.0024261	-10.8198833	152.50	Sat Dec 31 00:00:44 2016
-65.0024719	-10.8197927	151.48	Sat Dec 31 00:00:54 2016
-65.0024643	-10.8196840	151.06	Sat Dec 31 00:01:04 2016
-65.0025177	-10.8195210	151.27	Sat Dec 31 00:01:14 2016
-65.0025406	-10.8193474	150.99	Sat Dec 31 00:01:24 2016
-65.0025940	-10.8191853	150.34	Sat Dec 31 00:01:34 2016
-65.0027161	-10.8190508	148.59	Sat Dec 31 00:01:44 2016
-65.0027695	-10.8189468	147.58	Sat Dec 31 00:01:54 2016
-65.0028000	-10.8188448	147.25	Sat Dec 31 00:02:04 2016
-65.0028381	-10.8187189	146.73	Sat Dec 31 00:02:14 2016
-65.0028915	-10.8186092	145.73	Sat Dec 31 00:02:24 2016
-65.0029678	-10.8184633	146.02	Sat Dec 31 00:02:34 2016
-65.0030975	-10.8183384	145.20	Sat Dec 31 00:02:44 2016
-65.0031433	-10.8182697	144.93	Sat Dec 31 00:02:54 2016
-65.0031967	-10.8181629	144.25	Sat Dec 31 00:03:04 2016
-65.0032578	-10.8179646	143.34	Sat Dec 31 00:03:14 2016
-65.0033264	-10.8178272	143.09	Sat Dec 31 00:03:24 2016
-65.0034027	-10.8177147	142.37	Sat Dec 31 00:03:34 2016
-65.0034637	-10.8176289	141.90	Sat Dec 31 00:03:44 2016
-65.0035019	-10.8175297	141.55	Sat Dec 31 00:03:54 2016
-65.0035706	-10.8174076	141.26	Sat Dec 31 00:04:04 2016
-65.0036163	-10.8172913	140.85	Sat Dec 31 00:04:14 2016
-65.0037079	-10.8171749	140.15	Sat Dec 31 00:04:24 2016
-65.0037689	-10.8170443	139.79	Sat Dec 31 00:04:34 2016
-65.0038452	-10.8169212	138.36	Sat Dec 31 00:04:44 2016
-65.0039444	-10.8168011	137.69	Sat Dec 31 00:04:54 2016
-65.0040207	-10.8166885	136.82	Sat Dec 31 00:05:04 2016
-65.0040970	-10.8165379	136.40	Sat Dec 31 00:05:14 2016
-65.0041809	-10.8163939	136.56	Sat Dec 31 00:05:24 2016
-65.0042725	-10.8162956	136.26	Sat Dec 31 00:05:34 2016
-65.0043030	-10.8162012	135.75	Sat Dec 31 00:05:44 2016
-65.0044098	-10.8161411	135.47	Sat Dec 31 00:05:54 2016
-65.0044861	-10.8160248	134.20	Sat Dec 31 00:06:04 2016
-65.0045166	-10.8159237	133.42	Sat Dec 31 00:06:14 2016
-65.0045624	-10.8158360	132.59	Sat Dec 31 00:06:24 2016
-65.0046463	-10.8157635	131.21	Sat Dec 31 00:06:34 2016
-65.0047150	-10.8155861	131.19	Sat Dec 31 00:06:44 2016
-65.0047607	-10.8154879	130.66	Sat Dec 31 00:06:54 2016
-65.0048218	-10.8153715	129.56	Sat Dec 31 00:07:04 2016
-65.0048676	-10.8151627	130.39	Sat Dec 31 00:07:14 2016
-65.0048981	-10.8149996	131.05	Sat Dec 31 00:07:24 2016
-65.0049973	-10.8148308	131.62	Sat Dec 31 00:07:34 2016
-65.0050049	-10.8146858	130.86	Sat Dec 31 00:07:44 2016
-65.0050964	-10.8145409	132.02	Sat Dec 31 00:07:54 2016
-65.0051270	-10.8144121	132.54	Sat Dec 31 00:08:04 2016
-65.0051651	-10.8142595	133.36	Sat Dec 31 00:08:14 2016
-65.0052109	-10.8141556	133.23	Sat Dec 31 00:08:24 2016
-65.0052643	-10.8139915	133.88	Sat Dec 31 00:08:34 2016
-65.0053253	-10.8138533	133.42	Sat Dec 31 00:08:44 2016
-65.0053787	-10.8137598	134.66	Sat Dec 31 00:08:54 2016
-65.0054779	-10.8136215	133.73	Sat Dec 31 00:09:04 2016
-65.0055237	-10.8134546	134.04	Sat Dec 31 00:09:14 2016
-65.0055847	-10.8133621	134.58	Sat Dec 31 00:09:24 2016
-65.0056534	-10.8132505	134.50	Sat Dec 31 00:09:34 2016
-65.0057220	-10.8131418	133.91	Sat Dec 31 00:09:44 2016
-65.0057449	-10.8129930	134.53	Sat Dec 31 00:09:54 2016
-65.0058136	-10.8128633	136.07	Sat Dec 31 00:10:04 2016
-65.0058441	-10.8128366	136.46	Sat Dec 31 00:10:14 2016
-65.0058441	-10.8128252	137.11	Sat Dec 31 00:10:24 2016
-65.0058136	-10.8128338	137.18	Sat Dec 31 00:10:34 2016
-65.0058212	-10.8128538	138.11	Sat Dec 31 00:10:44 2016
-65.0058823	-10.8127365	138.65	Sat Dec 31 00:10:54 2016
-65.0059891	-10.8126326	137.60	Sat Dec 31 00:11:04 2016
-65.0059967	-10.8124924	137.71	Sat Dec 31 00:11:14 2016
-65.0060272	-10.8123159	137.49	Sat Dec 31 00:11:24 2016
-65.0061188	-10.8121958	138.18	Sat Dec 31 00:11:34 2016
-65.0061722	-10.8121357	137.81	Sat Dec 31 00:11:44 2016
-65.0062027	-10.8120451	137.70	Sat Dec 31 00:11:54 2016
-65.0063095	-10.8119688	138.43	Sat Dec 31 00:12:04 2016
-65.0063705	-10.8119040	138.82	Sat Dec 31 00:12:14 2016
-65.0064163	-10.8117123	138.63	Sat Dec 31 00:12:24 2016
-65.0064774	-10.8116131	139.10	Sat Dec 31 00:12:34 2016
-65.0064697	-10.8115711	139.30	Sat Dec 31 00:12:44 2016
-65.0064697	-10.8115635	138.52	Sat Dec 31 00:12:54 2016
-65.0064621	-10.8115644	138.41	Sat Dec 31 00:13:04 2016
-65.0064468	-10.8115530	138.41	Sat Dec 31 00:13:14 2016
-65.0064545	-10.8115396	138.19	Sat Dec 31 00:13:24 2016
-65.0064621	-10.8115320	137.81	Sat Dec 31 00:13:34 2016
-65.0064697	-10.8115454	136.11	Sat Dec 31 00:13:44 2016
-65.0065002	-10.8114996	136.95	Sat Dec 31 00:13:54 2016
-65.0065308	-10.8114357	136.68	Sat Dec 31 00:14:04 2016
-65.0065384	-10.8114386	136.82	Sat Dec 31 00:14:14 2016
-65.0065460	-10.8114347	136.89	Sat Dec 31 00:14:24 2016
-65.0065308	-10.8114204	136.96	Sat Dec 31 00:14:34 2016
-65.0065231	-10.8114166	137.03	Sat Dec 31 00:14:44 2016
-65.0065155	-10.8114214	137.10	Sat Dec 31 00:14:54 2016
-65.0065002	-10.8114395	137.19	Sat Dec 31 00:15:04 2016
-65.0065002	-10.8114443	137.27	Sat Dec 31 00:15:14 2016
-65.0065231	-10.8114548	137.63	Sat Dec 31 00:15:24 2016
-65.0065536	-10.8114605	137.99	Sat Dec 31 00:15:34 2016
-65.0065689	-10.8114595	138.16	Sat Dec 31 00:15:44 2016
-65.0066452	-10.8114033	137.31	Sat Dec 31 00:15:54 2016
-65.0066223	-10.8113556	137.16	Sat Dec 31 00:16:04 2016
-65.0066223	-10.8113356	137.26	Sat Dec 31 00:16:14 2016
-65.0066147	-10.8113298	137.41	Sat Dec 31 00:16:24 2016
-65.0064926	-10.8114347	138.05	Sat Dec 31 00:16:34 2016
-65.0064316	-10.8115215	138.08	Sat Dec 31 00:16:44 2016
-65.0064468	-10.8115396	138.33	Sat Dec 31 00:16:54 2016
-65.0065002	-10.8114662	137.40	Sat Dec 31 00:17:04 2016
-65.0065155	-10.8113194	138.41	Sat Dec 31 00:17:14 2016
-65.0065689	-10.8112383	139.24	Sat Dec 31 00:17:24 2016
-65.0065918	-10.8111229	138.92	Sat Dec 31 00:17:34 2016
-65.0066757	-10.8109894	137.89	Sat Dec 31 00:17:44 2016
-65.0068283	-10.8108435	137.72	Sat Dec 31 00:17:54 2016
-65.0068436	-10.8107204	137.63	Sat Dec 31 00:18:04 2016
-65.0069580	-10.8105783	137.54	Sat Dec 31 00:18:14 2016
-65.0069275	-10.8104525	137.02	Sat Dec 31 00:18:24 2016
-65.0068893	-10.8103676	136.23	Sat Dec 31 00:18:34 2016
-65.0068588	-10.8102970	135.81	Sat Dec 31 00:18:44 2016
-65.0068893	-10.8100996	135.22	Sat Dec 31 00:18:54 2016
-65.0070496	-10.8099442	133.34	Sat Dec 31 00:19:04 2016
-65.0072479	-10.8097630	128.67	Sat Dec 31 00:19:14 2016
-65.0073471	-10.8096476	131.84	Sat Dec 31 00:19:24 2016
-65.0074692	-10.8094454	136.07	Sat Dec 31 00:19:34 2016
-65.0074615	-10.8093481	135.09	Sat Dec 31 00:19:44 2016
-65.0074615	-10.8092546	132.81	Sat Dec 31 00:19:54 2016
-65.0076294	-10.8091450	132.33	Sat Dec 31 00:20:04 2016
-65.0076981	-10.8090458	131.41	Sat Dec 31 00:20:14 2016
-65.0077133	-10.8089600	129.51	Sat Dec 31 00:20:24 2016
-65.0077667	-10.8088827	127.30	Sat Dec 31 00:20:34 2016
-65.0078049	-10.8087683	127.10	Sat Dec 31 00:20:44 2016
-65.0078506	-10.8086653	127.22	Sat Dec 31 00:20:54 2016
-65.0078659	-10.8085146	128.05	Sat Dec 31 00:21:04 2016
-65.0078354	-10.8082848	131.17	Sat Dec 31 00:21:15 2016
-65.0078430	-10.8081770	130.59	Sat Dec 31 00:21:25 2016
-65.0078735	-10.8080616	129.96	Sat Dec 31 00:21:35 2016
-65.0079041	-10.8079519	129.76	Sat Dec 31 00:21:45 2016
-65.0078812	-10.8079252	128.39	Sat Dec 31 00:21:55 2016
-65.0078735	-10.8079538	127.59	Sat Dec 31 00:22:05 2016
-65.0078659	-10.8079748	126.62	Sat Dec 31 00:22:15 2016
-65.0078659	-10.8079777	125.62	Sat Dec 31 00:22:25 2016
-65.0078735	-10.8079376	125.10	Sat Dec 31 00:22:35 2016
-65.0078964	-10.8078384	125.38	Sat Dec 31 00:22:45 2016
-65.0079041	-10.8077421	125.34	Sat Dec 31 00:22:55 2016
-65.0078506	-10.8076143	125.15	Sat Dec 31 00:23:05 2016
-65.0077820	-10.8074360	125.74	Sat Dec 31 00:23:15 2016
-65.0077591	-10.8072796	128.16	Sat Dec 31 00:23:25 2016
-65.0077820	-10.8071365	130.05	Sat Dec 31 00:23:35 2016
-65.0078201	-10.8070078	131.43	Sat Dec 31 00:23:45 2016
-65.0078278	-10.8068867	134.04	Sat Dec 31 00:23:55 2016
-65.0078506	-10.8067617	139.90	Sat Dec 31 00:24:05 2016
-65.0079041	-10.8066301	144.10	Sat Dec 31 00:24:15 2016
-65.0079498	-10.8065071	138.17	Sat Dec 31 00:24:25 2016
-65.0079422	-10.8063755	139.99	Sat Dec 31 00:24:35 2016
-65.0079803	-10.8062954	139.48	Sat Dec 31 00:24:45 2016
-65.0079880	-10.8061686	138.19	Sat Dec 31 00:24:55 2016
-65.0079956	-10.8060284	131.95	Sat Dec 31 00:25:05 2016
-65.0080490	-10.8059158	132.24	Sat Dec 31 00:25:15 2016
-65.0080490	-10.8058128	132.99	Sat Dec 31 00:25:25 2016
-65.0080261	-10.8056765	132.86	Sat Dec 31 00:25:35 2016
-65.0080032	-10.8055372	129.88	Sat Dec 31 00:25:45 2016
-65.0080032	-10.8054667	128.77	Sat Dec 31 00:25:55 2016
-65.0080109	-10.8054552	129.54	Sat Dec 31 00:26:05 2016
-65.0080338	-10.8054619	130.27	Sat Dec 31 00:26:15 2016
-65.0080032	-10.8054342	130.30	Sat Dec 31 00:26:25 2016
-65.0080261	-10.8054085	130.10	Sat Dec 31 00:26:35 2016
-65.0079803	-10.8053789	130.79	Sat Dec 31 00:26:45 2016
-65.0080414	-10.8053627	131.71	Sat Dec 31 00:26:55 2016
-65.0080261	-10.8053637	132.67	Sat Dec 31 00:27:05 2016
-65.0080338	-10.8053398	133.01	Sat Dec 31 00:27:15 2016
-65.0080185	-10.8053560	134.29	Sat Dec 31 00:27:25 2016
-65.0080643	-10.8053064	134.36	Sat Dec 31 00:27:35 2016
-65.0081329	-10.8051825	134.54	Sat Dec 31 00:27:45 2016
-65.0081558	-10.8051643	134.76	Sat Dec 31 00:27:55 2016
-65.0081558	-10.8051414	134.79	Sat Dec 31 00:28:05 2016
-65.0081482	-10.8051357	134.81	Sat Dec 31 00:28:15 2016
-65.0081329	-10.8051405	134.82	Sat Dec 31 00:28:25 2016
-65.0081329	-10.8051481	134.77	Sat Dec 31 00:28:35 2016
-65.0081253	-10.8051405	134.79	Sat Dec 31 00:28:45 2016
-65.0081177	-10.8051443	134.80	Sat Dec 31 00:28:55 2016
-65.0081177	-10.8051443	134.82	Sat Dec 31 00:29:05 2016
-65.0081100	-10.8051586	134.86	Sat Dec 31 00:29:15 2016
-65.0081253	-10.8052464	137.22	Sat Dec 31 00:29:25 2016
-65.0081253	-10.8052540	137.34	Sat Dec 31 00:29:35 2016
-65.0081177	-10.8052492	137.39	Sat Dec 31 00:29:45 2016
-65.0081406	-10.8052444	137.55	Sat Dec 31 00:29:55 2016
