# Supplementary material for: Lévy foraging patterns of rural humans
Source: PLoS One. 2018 Jun 18;13(6):e0199099. doi: 10.1371/journal.pone.0199099 (PMC6005560; doi:10.1371/journal.pone.0199099)
Supplement: S4 File — (ZIP) [file pone.0199099.s004.zip › Holux01_M-241_Start_20161216-090205_Finish_20161216-135535.kml]

<?xml version="1.0" encoding="UTF-8"?>
<kml xmlns="http://earth.google.com/kml/2.1">
<Document>
<Style id="normalState_TLP_Start">
<IconStyle>
<scale>1.0</scale>
<Icon>
<href>http://maps.google.com/mapfiles/kml/pal4/icon15.png</href>
</Icon>
</IconStyle>
<LabelStyle>
<scale>1.0</scale>
</LabelStyle>
</Style>
<Style id="highlightState_TLP_Start">
<IconStyle>
<scale>1.1</scale>
<Icon>
<href>http://maps.google.com/mapfiles/kml/pal4/icon7.png</href>
</Icon>
</IconStyle>
<LabelStyle>
<scale>1.1</scale>
<color>ff0000ff</color>
</LabelStyle>
</Style>
<StyleMap id="styleMap_TLP_Start">
<Pair>
<key>normal</key>
<styleUrl>#normalState_TLP_Start</styleUrl>
</Pair>
<Pair>
<key>highlight</key>
<styleUrl>#highlightState_TLP_Start</styleUrl>
</Pair>
</StyleMap>
<Style id="normalState_TLP_Finish">
<IconStyle>
<scale>1.0</scale>
<Icon>
<href>http://maps.google.com/mapfiles/kml/pal4/icon15.png</href>
</Icon>
</IconStyle>
<LabelStyle>
<scale>1.0</scale>
</LabelStyle>
</Style>
<Style id="highlightState_TLP_Finish">
<IconStyle>
<scale>1.1</scale>
<Icon>
<href>http://maps.google.com/mapfiles/kml/pal4/icon7.png</href>
</Icon>
</IconStyle>
<LabelStyle>
<scale>1.1</scale>
<color>ff0000ff</color>
</LabelStyle>
</Style>
<StyleMap id="styleMap_TLP_Finish">
<Pair>
<key>normal</key>
<styleUrl>#normalState_TLP_Finish</styleUrl>
</Pair>
<Pair>
<key>highlight</key>
<styleUrl>#highlightState_TLP_Finish</styleUrl>
</Pair>
</StyleMap>
<Style id="normalState_TLP_Normal">
<IconStyle>
<scale>1.0</scale>
<Icon>
<href>http://maps.google.com/mapfiles/kml/pal4/icon31.png</href>
</Icon>
</IconStyle>
<LabelStyle>
<scale>1.0</scale>
</LabelStyle>
</Style>
<Style id="highlightState_TLP_Normal">
<IconStyle>
<scale>1.1</scale>
<Icon>
<href>http://maps.google.com/mapfiles/kml/pal4/icon23.png</href>
</Icon>
</IconStyle>
<LabelStyle>
<scale>1.1</scale>
<color>ff0000ff</color>
</LabelStyle>
</Style>
<StyleMap id="styleMap_TLP_Normal">
<Pair>
<key>normal</key>
<styleUrl>#normalState_TLP_Normal</styleUrl>
</Pair>
<Pair>
<key>highlight</key>
<styleUrl>#highlightState_TLP_Normal</styleUrl>
</Pair>
</StyleMap>
<Style id="normalState_TLP_Photo">
<IconStyle>
<scale>1.0</scale>
<Icon>
<href>http://maps.google.com/mapfiles/kml/pal4/icon46.png</href>
</Icon>
</IconStyle>
<LabelStyle>
<scale>1.0</scale>
</LabelStyle>
</Style>
<Style id="highlightState_TLP_Photo">
<IconStyle>
<scale>1.1</scale>
<Icon>
<href>http://maps.google.com/mapfiles/kml/pal4/icon38.png</href>
</Icon>
</IconStyle>
<LabelStyle>
<scale>1.1</scale>
<color>ff0000ff</color>
</LabelStyle>
</Style>
<StyleMap id="styleMap_TLP_Photo">
<Pair>
<key>normal</key>
<styleUrl>#normalState_TLP_Photo</styleUrl>
</Pair>
<Pair>
<key>highlight</key>
<styleUrl>#highlightState_TLP_Photo</styleUrl>
</Pair>
</StyleMap>
<Style id="roadStyle">
<LineStyle>
<color>ffffff00</color>
<width>6</width>
</LineStyle>
</Style>
<Open>1</Open>
<description>Route</description>
<name>Track Log</name>
<Placemark>
<name>Route</name>
<styleUrl>#roadStyle</styleUrl>
<MultiGeometry>
<LineString>
<coordinates>
-65.0611877,-10.9363165,134.68 -65.0611877,-10.9362879,134.68 -65.0611877,-10.9363003,134.78 -65.0611801,-10.9363174,134.49 -65.0611649,-10.9363279,133.97 -65.0611572,-10.9363365,133.89 -65.0611649,-10.9363413,133.92 -65.0611649,-10.9363337,133.83 -65.0611343,-10.9363747,134.21 -65.0611572,-10.9364290,133.70 -65.0616074,-10.9370413,134.86 -65.0619812,-10.9374504,135.88 -65.0622253,-10.9377985,137.63 -65.0624390,-10.9381618,139.08 -65.0627365,-10.9386463,139.11 -65.0630951,-10.9391270,140.13 -65.0634842,-10.9394073,142.16 -65.0636368,-10.9395523,141.29 -65.0639267,-10.9398909,141.27 -65.0641479,-10.9401951,141.72 -65.0641861,-10.9402990,141.00 -65.0641861,-10.9403267,140.77 -65.0643539,-10.9404812,141.01 -65.0646515,-10.9405050,141.37 -65.0648499,-10.9404926,141.75 -65.0649033,-10.9404726,141.68 -65.0649109,-10.9405012,141.66 -65.0649033,-10.9404850,141.75 -65.0649033,-10.9404774,141.78 -65.0649033,-10.9404802,141.81 -65.0649109,-10.9404850,141.83 -65.0649185,-10.9404888,141.85 -65.0649185,-10.9404860,141.87 -65.0649109,-10.9404764,141.90 -65.0648956,-10.9404535,141.97 -65.0648804,-10.9404249,142.09 -65.0648804,-10.9404087,142.13 -65.0648804,-10.9404030,142.27 -65.0648956,-10.9404116,142.25 -65.0648956,-10.9404173,142.29 -65.0648956,-10.9404173,142.31 -65.0648499,-10.9404421,142.33 -65.0648041,-10.9404411,142.35 -65.0647278,-10.9404469,142.34 -65.0647202,-10.9404659,142.36 -65.0646744,-10.9404726,142.37 -65.0645218,-10.9405355,139.39 -65.0643921,-10.9405823,138.18 -65.0643082,-10.9406061,137.71 -65.0641785,-10.9406710,137.33 -65.0641251,-10.9407406,137.37 -65.0640640,-10.9407911,136.54 -65.0640106,-10.9407578,135.43 -65.0639954,-10.9407749,135.62 -65.0640030,-10.9408522,135.01 -65.0640182,-10.9409504,135.05 -65.0640335,-10.9410648,134.83 -65.0640182,-10.9411764,134.63 -65.0640106,-10.9412766,133.93 -65.0640106,-10.9412832,133.91 -65.0640106,-10.9412889,133.94 -65.0639572,-10.9414034,133.07 -65.0639572,-10.9415455,133.21 -65.0640030,-10.9416084,133.09 -65.0640717,-10.9416637,133.22 -65.0641403,-10.9417524,133.27 -65.0642242,-10.9418268,132.86 -65.0643234,-10.9419336,132.24 -65.0643692,-10.9420176,133.01 -65.0643616,-10.9420700,133.30 -65.0643692,-10.9421453,134.25 -65.0643921,-10.9421453,134.59 -65.0643997,-10.9421558,134.59 -65.0644150,-10.9421768,135.02 -65.0644760,-10.9422312,136.48 -65.0645065,-10.9422770,136.97 -65.0645142,-10.9422827,137.02 -65.0645218,-10.9422932,137.04 -65.0645370,-10.9423285,137.18 -65.0645294,-10.9423256,137.22 -65.0645294,-10.9423294,137.29 -65.0644684,-10.9423771,137.94 -65.0644760,-10.9423809,137.97 -65.0645142,-10.9423790,138.10 -65.0645752,-10.9424286,139.83 -65.0645981,-10.9424877,139.99 -65.0645981,-10.9425125,140.50 -65.0645981,-10.9425201,140.51 -65.0646133,-10.9425230,140.55 -65.0646591,-10.9425354,141.11 -65.0647430,-10.9425669,141.43 -65.0647583,-10.9425945,142.07 -65.0647812,-10.9426079,142.16 -65.0647812,-10.9425650,142.86 -65.0648117,-10.9426174,142.87 -65.0648575,-10.9426794,143.37 -65.0648346,-10.9427385,144.20 -65.0648804,-10.9427252,145.13 -65.0648651,-10.9427080,145.94 -65.0648651,-10.9427099,146.76 -65.0648804,-10.9427252,146.79 -65.0648956,-10.9427385,146.41 -65.0649109,-10.9427452,146.01 -65.0649185,-10.9427090,145.66 -65.0648956,-10.9427271,145.92 -65.0649109,-10.9427538,146.65 -65.0649033,-10.9427776,147.31 -65.0648880,-10.9427681,147.16 -65.0649033,-10.9427843,148.24 -65.0649185,-10.9428520,148.29 -65.0649261,-10.9428806,148.45 -65.0649643,-10.9429531,148.63 -65.0649948,-10.9429798,148.83 -65.0650024,-10.9430780,150.38 -65.0650177,-10.9432030,152.26 -65.0650940,-10.9432974,154.07 -65.0651627,-10.9434118,154.98 -65.0652618,-10.9435215,154.46 -65.0653305,-10.9435778,153.25 -65.0654221,-10.9436188,151.79 -65.0655289,-10.9436140,150.95 -65.0656204,-10.9436417,149.66 -65.0657120,-10.9436760,149.74 -65.0657272,-10.9436808,149.78 -65.0658340,-10.9436846,150.04 -65.0659103,-10.9437256,150.03 -65.0659714,-10.9437647,150.05 -65.0660477,-10.9438200,150.50 -65.0661316,-10.9438639,149.66 -65.0662003,-10.9439173,149.17 -65.0662308,-10.9439716,148.21 -65.0663223,-10.9440203,148.43 -65.0663605,-10.9440670,148.73 -65.0663986,-10.9441395,148.87 -65.0664291,-10.9442434,149.13 -65.0664825,-10.9443665,149.79 -65.0664749,-10.9444323,149.68 -65.0664749,-10.9445429,149.38 -65.0664368,-10.9446821,149.43 -65.0664520,-10.9447966,149.68 -65.0664368,-10.9449282,150.68 -65.0663834,-10.9450417,151.06 -65.0663528,-10.9451017,151.45 -65.0663452,-10.9451513,151.53 -65.0663681,-10.9451780,151.52 -65.0664368,-10.9452639,151.06 -65.0665054,-10.9453220,151.39 -65.0665817,-10.9453526,151.91 -65.0666656,-10.9454145,152.36 -65.0667496,-10.9454670,152.05 -65.0668335,-10.9455080,152.45 -65.0669327,-10.9455261,152.67 -65.0670166,-10.9455462,152.72 -65.0671082,-10.9455538,153.33 -65.0671616,-10.9455719,153.54 -65.0672302,-10.9455576,153.79 -65.0673218,-10.9455709,154.98 -65.0674057,-10.9455624,155.39 -65.0674973,-10.9455147,156.54 -65.0675888,-10.9454985,157.24 -65.0676651,-10.9454460,157.39 -65.0677719,-10.9454041,157.24 -65.0678558,-10.9453707,157.48 -65.0679398,-10.9453659,157.46 -65.0680313,-10.9453726,157.49 -65.0681458,-10.9453745,157.22 -65.0682526,-10.9453926,156.10 -65.0683517,-10.9454193,154.59 -65.0684509,-10.9454422,153.08 -65.0685425,-10.9454651,152.25 -65.0686569,-10.9454823,152.32 -65.0687561,-10.9455118,152.39 -65.0688248,-10.9455490,152.34 -65.0689316,-10.9455595,152.29 -65.0690613,-10.9455605,152.44 -65.0691605,-10.9455624,151.54 -65.0692596,-10.9455605,150.67 -65.0693665,-10.9455595,150.19 -65.0694656,-10.9455519,149.08 -65.0695267,-10.9455681,149.04 -65.0695877,-10.9455500,148.82 -65.0695953,-10.9455547,148.85 -65.0696030,-10.9455462,148.90 -65.0696030,-10.9455471,148.87 -65.0696030,-10.9455462,148.90 -65.0696030,-10.9455462,148.92 -65.0696106,-10.9455462,148.91 -65.0696716,-10.9455481,148.45 -65.0697556,-10.9455843,148.02 -65.0698090,-10.9455757,148.43 -65.0698700,-10.9455671,147.62 -65.0699005,-10.9455967,147.44 -65.0699692,-10.9456005,147.41 -65.0699997,-10.9455833,147.44 -65.0699997,-10.9455853,147.44 -65.0699921,-10.9455805,147.45 -65.0699921,-10.9455767,147.43 -65.0699921,-10.9455738,147.45 -65.0699921,-10.9455738,147.53 -65.0699921,-10.9455738,147.60 -65.0699921,-10.9455767,147.70 -65.0699921,-10.9455757,147.71 -65.0699921,-10.9455786,147.74 -65.0700073,-10.9455671,148.95 -65.0700378,-10.9455709,148.61 -65.0700607,-10.9455452,148.31 -65.0700607,-10.9455156,150.16 -65.0700684,-10.9455233,150.45 -65.0700684,-10.9455261,150.52 -65.0701294,-10.9455032,150.54 -65.0700836,-10.9454947,149.29 -65.0700684,-10.9454641,149.35 -65.0700760,-10.9453964,149.52 -65.0700989,-10.9453859,149.79 -65.0701065,-10.9453888,149.81 -65.0701141,-10.9453993,149.79 -65.0700836,-10.9454098,150.01 -65.0701065,-10.9454365,149.25 -65.0701065,-10.9454336,149.30 -65.0701065,-10.9454317,149.32 -65.0700989,-10.9454269,149.25 -65.0700989,-10.9454250,149.21 -65.0700989,-10.9454279,149.28 -65.0701065,-10.9454298,149.41 -65.0701141,-10.9454384,149.66 -65.0701294,-10.9454737,150.04 -65.0701218,-10.9455757,151.70 -65.0701447,-10.9455786,152.34 -65.0701447,-10.9455805,152.37 -65.0701523,-10.9455814,152.37 -65.0701447,-10.9455757,152.36 -65.0701447,-10.9455652,152.35 -65.0701447,-10.9455605,152.36 -65.0700836,-10.9455538,152.47 -65.0700607,-10.9455614,152.13 -65.0700455,-10.9455462,151.86 -65.0700531,-10.9455519,151.56 -65.0700455,-10.9455442,151.55 -65.0700455,-10.9455395,151.54 -65.0700531,-10.9455404,151.47 -65.0700607,-10.9455490,151.44 -65.0700607,-10.9455490,151.47 -65.0700531,-10.9455347,151.52 -65.0701218,-10.9455099,152.97 -65.0701218,-10.9455137,153.00 -65.0701294,-10.9455214,152.99 -65.0701294,-10.9455204,152.90 -65.0701294,-10.9455223,152.89 -65.0701370,-10.9455271,152.90 -65.0701523,-10.9455338,152.66 -65.0702286,-10.9455976,151.27 -65.0703201,-10.9456167,150.00 -65.0703278,-10.9456263,149.77 -65.0704269,-10.9456100,148.26 -65.0704193,-10.9456081,148.09 -65.0704346,-10.9456196,148.12 -65.0705566,-10.9456425,148.85 -65.0705643,-10.9456425,148.88 -65.0706024,-10.9456539,148.95 -65.0706635,-10.9456472,149.47 -65.0707932,-10.9456263,149.46 -65.0709457,-10.9456663,150.40 -65.0710068,-10.9456768,150.94 -65.0710754,-10.9456844,150.38 -65.0711899,-10.9456778,150.57 -65.0713196,-10.9456825,150.16 -65.0714417,-10.9456997,148.59 -65.0715561,-10.9457121,147.63 -65.0716782,-10.9457397,146.29 -65.0716858,-10.9457521,146.28 -65.0718231,-10.9457502,145.57 -65.0718918,-10.9457302,146.40 -65.0720139,-10.9457340,147.49 -65.0720825,-10.9457312,146.66 -65.0722504,-10.9457617,145.81 -65.0724411,-10.9457865,146.73 -65.0725479,-10.9457922,147.38 -65.0726471,-10.9458313,146.85 -65.0727386,-10.9458437,146.82 -65.0728073,-10.9458656,147.65 -65.0728149,-10.9458714,147.68 -65.0728912,-10.9458933,148.59 -65.0729523,-10.9459038,149.71 -65.0730362,-10.9458799,149.99 -65.0731735,-10.9458599,149.43 -65.0733032,-10.9458370,149.59 -65.0733414,-10.9458570,150.25 -65.0733414,-10.9458561,150.34 -65.0736160,-10.9458895,150.38 -65.0737457,-10.9458694,150.98 -65.0738602,-10.9458981,151.89 -65.0739517,-10.9459114,152.54 -65.0739670,-10.9459248,152.58 -65.0740356,-10.9459047,152.95 -65.0741653,-10.9458723,153.25 -65.0741730,-10.9458771,153.25 -65.0743179,-10.9458733,153.18 -65.0744019,-10.9459114,153.15 -65.0744095,-10.9459095,153.12 -65.0744095,-10.9459076,153.09 -65.0743790,-10.9458828,152.91 -65.0743713,-10.9458742,152.92 -65.0743637,-10.9458599,152.95 -65.0743561,-10.9458618,152.96 -65.0743484,-10.9458485,152.96 -65.0743408,-10.9458361,152.80 -65.0743484,-10.9458351,152.73 -65.0743408,-10.9458485,152.49 -65.0743332,-10.9458494,152.46 -65.0743179,-10.9458494,152.91 -65.0743179,-10.9458408,153.05 -65.0743103,-10.9457798,153.50 -65.0743103,-10.9457645,153.38 -65.0742950,-10.9457493,153.99 -65.0743713,-10.9457521,153.65 -65.0743637,-10.9457407,153.55 -65.0743713,-10.9457607,153.86 -65.0743637,-10.9457636,153.94 -65.0743637,-10.9457617,153.98 -65.0743561,-10.9457474,154.02 -65.0744553,-10.9457083,154.98 -65.0744705,-10.9457178,155.04 -65.0744705,-10.9457226,154.99 -65.0744705,-10.9457445,155.37 -65.0744476,-10.9458141,155.40 -65.0744553,-10.9458303,155.43 -65.0744476,-10.9458179,155.48 -65.0744476,-10.9458189,155.48 -65.0744400,-10.9458370,155.59 -65.0744400,-10.9458389,155.63 -65.0744400,-10.9459066,156.11 -65.0744781,-10.9459486,156.17 -65.0744781,-10.9459476,156.20 -65.0744553,-10.9459400,156.28 -65.0744476,-10.9459267,156.31 -65.0744247,-10.9458828,156.39 -65.0744247,-10.9458733,156.44 -65.0744095,-10.9458513,156.48 -65.0744400,-10.9458237,156.89 -65.0744476,-10.9458313,156.89 -65.0744553,-10.9458380,156.88 -65.0744553,-10.9458389,156.81 -65.0744324,-10.9458237,157.09 -65.0744171,-10.9457455,157.90 -65.0744324,-10.9457493,157.95 -65.0744553,-10.9458208,158.45 -65.0745087,-10.9458437,159.34 -65.0745468,-10.9458685,158.36 -65.0745850,-10.9459419,158.24 -65.0746841,-10.9460211,156.50 -65.0747375,-10.9460955,156.00 -65.0748215,-10.9461927,155.00 -65.0748749,-10.9462557,154.05 -65.0749283,-10.9462748,151.90 -65.0749893,-10.9463367,150.26 -65.0750504,-10.9463263,149.72 -65.0750656,-10.9463120,149.61 -65.0750656,-10.9462967,149.67 -65.0751190,-10.9462891,150.04 -65.0751648,-10.9462700,150.14 -65.0751648,-10.9462633,150.21 -65.0751724,-10.9462442,150.14 -65.0752029,-10.9462423,150.96 -65.0751953,-10.9462347,151.02 -65.0751953,-10.9462223,151.04 -65.0752029,-10.9462090,151.43 -65.0752182,-10.9462204,151.49 -65.0752182,-10.9462233,151.52 -65.0752258,-10.9462252,151.52 -65.0752335,-10.9462261,151.53 -65.0752335,-10.9462214,151.55 -65.0752335,-10.9462156,151.55 -65.0752487,-10.9462166,151.32 -65.0753479,-10.9461327,151.83 -65.0753937,-10.9461002,150.36 -65.0754013,-10.9461145,149.37 -65.0753860,-10.9460897,149.59 -65.0753784,-10.9460697,149.85 -65.0753708,-10.9460926,149.37 -65.0753937,-10.9461126,149.40 -65.0753403,-10.9460869,148.23 -65.0753479,-10.9460936,148.24 -65.0753403,-10.9460859,148.27 -65.0753098,-10.9461079,147.88 -65.0753098,-10.9461098,147.96 -65.0753021,-10.9461021,148.01 -65.0752563,-10.9460926,147.01 -65.0752487,-10.9460869,147.00 -65.0752563,-10.9460955,147.01 -65.0752487,-10.9461145,147.05 -65.0752182,-10.9461489,147.05 -65.0752029,-10.9461670,147.23 -65.0751495,-10.9461832,147.38 -65.0750046,-10.9462528,144.64 -65.0749512,-10.9462070,144.59 -65.0749512,-10.9462004,144.65 -65.0749435,-10.9462013,144.61 -65.0749207,-10.9461756,144.19 -65.0749054,-10.9461575,144.45 -65.0749054,-10.9461498,144.46 -65.0748978,-10.9461422,144.51 -65.0748978,-10.9461393,144.52 -65.0748749,-10.9461441,144.16 -65.0748672,-10.9461384,144.18 -65.0748672,-10.9461365,144.15 -65.0748672,-10.9461384,144.13 -65.0748672,-10.9461355,144.14 -65.0748672,-10.9461355,144.11 -65.0748596,-10.9461250,144.11 -65.0748520,-10.9461212,144.03 -65.0748596,-10.9461241,144.03 -65.0748672,-10.9461365,144.17 -65.0748672,-10.9461393,144.18 -65.0748672,-10.9461422,144.18 -65.0748672,-10.9461412,144.18 -65.0748596,-10.9461346,144.14 -65.0748596,-10.9461346,144.13 -65.0748596,-10.9461346,144.07 -65.0748596,-10.9461336,144.08 -65.0748596,-10.9461308,144.15 -65.0748520,-10.9461241,144.19 -65.0748520,-10.9461212,144.20 -65.0748596,-10.9461298,144.23 -65.0748672,-10.9461441,144.25 -65.0748749,-10.9461546,144.27 -65.0748749,-10.9461603,144.26 -65.0748825,-10.9461737,144.25 -65.0748901,-10.9462070,144.52 -65.0748825,-10.9461975,144.14 -65.0748825,-10.9461927,144.07 -65.0748825,-10.9461908,144.00 -65.0748520,-10.9462233,144.74 -65.0748901,-10.9462261,144.17 -65.0748901,-10.9462261,144.23 -65.0748672,-10.9461651,144.47 -65.0748215,-10.9461260,144.77 -65.0747757,-10.9460564,145.69 -65.0747223,-10.9459782,144.13 -65.0746613,-10.9458933,144.00 -65.0746078,-10.9458370,144.39 -65.0745468,-10.9457645,144.91 -65.0745087,-10.9457273,145.32 -65.0744781,-10.9456396,145.03 -65.0745087,-10.9456100,145.66 -65.0745010,-10.9456329,145.74 -65.0744934,-10.9456511,145.63 -65.0744934,-10.9456549,145.63 -65.0745010,-10.9456558,145.51 -65.0745010,-10.9456615,145.54 -65.0745010,-10.9456625,145.57 -65.0744934,-10.9456568,145.57 -65.0745010,-10.9456625,145.57 -65.0745010,-10.9456673,145.56 -65.0744858,-10.9456882,145.46 -65.0744934,-10.9456949,145.50 -65.0744858,-10.9456882,145.50 -65.0744858,-10.9456816,145.50 -65.0744781,-10.9456749,145.49 -65.0744781,-10.9456787,145.50 -65.0744858,-10.9456882,145.52 -65.0745010,-10.9457026,145.60 -65.0745010,-10.9457054,145.65 -65.0745010,-10.9457006,145.66 -65.0744934,-10.9456863,145.63 -65.0745773,-10.9457111,146.11 -65.0746155,-10.9457035,147.74 -65.0745850,-10.9456682,148.95 -65.0745850,-10.9455872,149.75 -65.0745926,-10.9456339,150.32 -65.0745926,-10.9456348,150.57 -65.0745468,-10.9456091,150.34 -65.0745010,-10.9456310,149.87 -65.0745010,-10.9456377,149.77 -65.0745087,-10.9456348,150.02 -65.0745087,-10.9456549,152.05 -65.0745163,-10.9456644,152.97 -65.0745239,-10.9456673,154.07 -65.0745316,-10.9456606,155.19 -65.0745239,-10.9456663,156.55 -65.0745239,-10.9456806,157.90 -65.0745239,-10.9456987,159.12 -65.0745316,-10.9457130,160.25 -65.0745468,-10.9457006,161.47 -65.0745773,-10.9456968,161.70 -65.0745850,-10.9456930,162.52 -65.0745773,-10.9456863,163.45 -65.0745468,-10.9456549,163.99 -65.0745239,-10.9456453,164.33 -65.0745239,-10.9456482,165.10 -65.0745392,-10.9456739,166.02 -65.0745621,-10.9456892,167.16 -65.0745621,-10.9456797,167.97 -65.0745621,-10.9456720,168.86 -65.0745773,-10.9456167,169.95 -65.0746002,-10.9455814,170.20 -65.0746155,-10.9455681,170.94 -65.0745850,-10.9456205,170.73 -65.0745316,-10.9456272,170.07 -65.0745163,-10.9456310,170.53 -65.0745087,-10.9456310,170.98 -65.0745163,-10.9456015,171.09 -65.0745163,-10.9455881,170.85 -65.0745163,-10.9455757,170.84 -65.0745163,-10.9455681,170.76 -65.0745316,-10.9455681,170.66 -65.0745697,-10.9455681,169.41 -65.0746078,-10.9455471,163.89 -65.0746231,-10.9455433,162.51 -65.0746078,-10.9455462,160.54 -65.0746002,-10.9455662,158.34 -65.0746002,-10.9455853,155.75 -65.0746078,-10.9455824,152.85 -65.0746002,-10.9455681,149.64 -65.0746078,-10.9455643,146.30 -65.0746231,-10.9455662,143.38 -65.0746307,-10.9455833,140.99 -65.0746384,-10.9455948,139.57 -65.0746384,-10.9455948,138.35 -65.0746384,-10.9455919,137.07 -65.0746307,-10.9455986,135.69 -65.0746231,-10.9456224,133.91 -65.0746231,-10.9456320,132.29 -65.0746078,-10.9456367,130.93 -65.0745850,-10.9456396,129.88 -65.0745773,-10.9456463,128.78 -65.0745621,-10.9456463,127.94 -65.0745392,-10.9456339,127.67 -65.0745239,-10.9456072,127.49 -65.0745163,-10.9455919,127.42 -65.0745010,-10.9455853,127.24 -65.0744934,-10.9455786,127.01 -65.0744934,-10.9455824,127.30 -65.0744934,-10.9455853,127.94 -65.0745163,-10.9456091,129.90 -65.0745621,-10.9456577,134.67 -65.0745468,-10.9456329,138.40 -65.0745468,-10.9456186,140.50 -65.0745621,-10.9456120,142.23 -65.0745697,-10.9456110,143.84 -65.0745697,-10.9456062,144.56 -65.0745697,-10.9456072,144.60 -65.0745697,-10.9456072,144.64 -65.0745697,-10.9456072,144.70 -65.0745697,-10.9456053,144.73 -65.0745697,-10.9456053,144.73 -65.0745697,-10.9456053,144.70 -65.0745697,-10.9456053,144.66 -65.0745697,-10.9456062,144.74 -65.0745697,-10.9456053,144.76 -65.0745697,-10.9456053,144.74 -65.0745697,-10.9456062,144.79 -65.0745773,-10.9456062,144.81 -65.0745773,-10.9456062,144.78 -65.0745773,-10.9456062,144.78 -65.0745773,-10.9456053,144.82 -65.0745773,-10.9456034,144.84 -65.0745773,-10.9456034,144.86 -65.0745773,-10.9456034,144.89 -65.0745773,-10.9456091,144.97 -65.0745850,-10.9456215,145.21 -65.0745773,-10.9456205,145.46 -65.0745773,-10.9456062,145.47 -65.0745621,-10.9455853,145.62 -65.0745544,-10.9455862,145.84 -65.0745697,-10.9455900,146.23 -65.0745773,-10.9455919,146.79 -65.0745773,-10.9455967,147.62 -65.0745697,-10.9456034,148.45 -65.0745544,-10.9456005,149.28 -65.0745544,-10.9456024,149.18 -65.0745544,-10.9456100,148.34 -65.0745697,-10.9456129,147.43 -65.0745773,-10.9456034,146.75 -65.0745926,-10.9456015,146.36 -65.0746078,-10.9456043,146.01 -65.0746078,-10.9456110,145.60 -65.0746078,-10.9456205,144.89 -65.0746078,-10.9456234,144.14 -65.0745697,-10.9456053,143.16 -65.0744629,-10.9455633,141.32 -65.0744781,-10.9455662,138.65 -65.0745087,-10.9455662,137.84 -65.0745316,-10.9455633,138.59 -65.0745468,-10.9455662,137.71 -65.0745697,-10.9455986,136.54 -65.0745926,-10.9456387,135.39 -65.0745773,-10.9456415,134.82 -65.0745010,-10.9455986,134.36 -65.0744934,-10.9455900,134.79 -65.0744858,-10.9455738,134.17 -65.0744934,-10.9455643,133.50 -65.0745010,-10.9455585,132.85 -65.0744934,-10.9455538,132.28 -65.0745087,-10.9455481,131.77 -65.0745316,-10.9455366,131.95 -65.0745468,-10.9455214,131.80 -65.0745544,-10.9455357,132.09 -65.0745621,-10.9455366,132.80 -65.0745544,-10.9455252,133.87 -65.0745544,-10.9455166,135.31 -65.0745621,-10.9455261,137.24 -65.0745544,-10.9455347,139.68 -65.0745544,-10.9455509,142.17 -65.0744858,-10.9455442,144.20 -65.0744934,-10.9455385,146.19 -65.0744934,-10.9455271,148.27 -65.0744934,-10.9454699,148.82 -65.0744934,-10.9454775,150.29 -65.0745316,-10.9455681,150.75 -65.0745621,-10.9455633,149.85 -65.0745773,-10.9455805,150.97 -65.0745850,-10.9455833,151.90 -65.0746002,-10.9455729,152.73 -65.0746078,-10.9455757,153.56 -65.0746078,-10.9455862,154.35 -65.0746155,-10.9455824,155.65 -65.0746689,-10.9456167,156.84 -65.0746689,-10.9455891,158.55 -65.0746689,-10.9455748,159.78 -65.0746613,-10.9455519,160.84 -65.0746460,-10.9455509,161.57 -65.0746536,-10.9455671,161.87 -65.0746613,-10.9455833,161.25 -65.0746689,-10.9455795,161.30 -65.0746765,-10.9455786,161.27 -65.0746841,-10.9455376,160.41 -65.0747070,-10.9454813,159.39 -65.0747070,-10.9454708,158.63 -65.0746918,-10.9454632,158.03 -65.0746841,-10.9454718,157.55 -65.0746918,-10.9454918,157.20 -65.0746689,-10.9455853,157.47 -65.0746613,-10.9456053,157.32 -65.0746613,-10.9456100,157.40 -65.0746689,-10.9456186,157.66 -65.0746613,-10.9456139,157.82 -65.0746384,-10.9455938,158.17 -65.0746231,-10.9455729,158.79 -65.0746307,-10.9455681,159.09 -65.0746231,-10.9455671,159.13 -65.0746231,-10.9455671,159.06 -65.0746231,-10.9455671,158.95 -65.0746231,-10.9455690,158.88 -65.0746231,-10.9455700,158.77 -65.0746231,-10.9455709,158.66 -65.0746231,-10.9455709,158.58 -65.0746155,-10.9455700,158.55 -65.0746155,-10.9455709,158.47 -65.0746155,-10.9455719,158.42 -65.0746155,-10.9455748,158.37 -65.0746155,-10.9455738,158.32 -65.0746155,-10.9455729,158.32 -65.0746155,-10.9455738,158.36 -65.0746155,-10.9455748,158.36 -65.0746155,-10.9455748,158.36 -65.0746155,-10.9455748,158.39 -65.0746155,-10.9455738,158.39 -65.0746155,-10.9455738,158.41 -65.0746155,-10.9455738,158.39 -65.0746155,-10.9455738,158.37 -65.0746155,-10.9455748,158.28 -65.0746155,-10.9455748,158.17 -65.0746155,-10.9455757,158.04 -65.0745926,-10.9456005,155.81 -65.0745621,-10.9457350,149.01 -65.0745621,-10.9458036,147.23 -65.0745468,-10.9458046,145.92 -65.0745239,-10.9457884,144.36 -65.0744629,-10.9457874,143.53 -65.0744934,-10.9457130,144.11 -65.0744705,-10.9456778,144.06 -65.0744247,-10.9456930,143.90 -65.0744247,-10.9457998,143.88 -65.0744400,-10.9458494,143.84 -65.0744400,-10.9458618,143.97 -65.0744553,-10.9458685,143.72 -65.0744858,-10.9458685,143.96 -65.0745010,-10.9458590,144.16 -65.0745316,-10.9458532,144.57 -65.0745316,-10.9458447,144.77 -65.0744705,-10.9457521,145.05 -65.0744629,-10.9456425,145.25 -65.0745163,-10.9455643,144.16 -65.0745316,-10.9455605,143.81 -65.0745163,-10.9455557,143.79 -65.0745087,-10.9455299,143.28 -65.0745010,-10.9455299,142.51 -65.0745010,-10.9455290,142.26 -65.0745010,-10.9455280,142.22 -65.0745010,-10.9455271,142.21 -65.0745010,-10.9455242,142.19 -65.0745010,-10.9455194,142.17 -65.0744705,-10.9453230,141.86 -65.0744781,-10.9452019,141.42 -65.0744476,-10.9450998,141.35 -65.0744476,-10.9450359,141.14 -65.0744629,-10.9449806,141.39 -65.0744476,-10.9448929,141.30 -65.0744247,-10.9448586,142.60 -65.0744019,-10.9448481,143.77 -65.0744171,-10.9447966,144.74 -65.0744019,-10.9447393,146.50 -65.0743256,-10.9447203,148.36 -65.0742874,-10.9447231,149.53 -65.0742722,-10.9446898,150.30 -65.0742722,-10.9445982,150.97 -65.0742950,-10.9445200,150.66 -65.0743179,-10.9444609,150.16 -65.0742798,-10.9444380,152.28 -65.0742874,-10.9444275,153.26 -65.0743332,-10.9443855,153.99 -65.0743561,-10.9443932,155.91 -65.0743637,-10.9443769,156.23 -65.0743561,-10.9443731,156.07 -65.0743256,-10.9443007,153.72 -65.0743103,-10.9442701,153.66 -65.0743027,-10.9443207,154.81 -65.0742950,-10.9443264,154.00 -65.0742950,-10.9443121,154.06 -65.0742340,-10.9442558,154.19 -65.0741806,-10.9442511,153.34 -65.0741348,-10.9442444,153.43 -65.0741501,-10.9442368,153.80 -65.0741348,-10.9442511,154.38 -65.0741501,-10.9443274,154.92 -65.0741119,-10.9443865,156.05 -65.0741043,-10.9443903,155.61 -65.0740891,-10.9443560,156.29 -65.0740967,-10.9443254,155.88 -65.0740967,-10.9443359,157.11 -65.0740967,-10.9443274,157.51 -65.0741119,-10.9442949,156.23 -65.0741196,-10.9442997,156.42 -65.0741348,-10.9443064,156.63 -65.0741425,-10.9442930,156.82 -65.0741043,-10.9442348,156.65 -65.0741043,-10.9442244,156.94 -65.0741119,-10.9442225,157.16 -65.0741272,-10.9442263,157.39 -65.0741425,-10.9442396,157.86 -65.0741577,-10.9442291,158.80 -65.0741653,-10.9442244,159.54 -65.0741653,-10.9442091,160.13 -65.0741882,-10.9442072,160.54 -65.0742493,-10.9442186,159.61 -65.0742950,-10.9442854,157.77 -65.0743408,-10.9443960,157.81 -65.0743637,-10.9444380,157.37 -65.0743713,-10.9444466,157.23 -65.0743561,-10.9444456,157.42 -65.0743179,-10.9443712,158.65 -65.0743103,-10.9443674,157.13 -65.0743103,-10.9443636,157.12 -65.0743027,-10.9443626,157.13 -65.0742722,-10.9443550,156.59 -65.0742569,-10.9443045,156.78 -65.0742264,-10.9443207,155.32 -65.0741653,-10.9443350,154.14 -65.0740662,-10.9443169,156.93 -65.0739899,-10.9443350,156.84 -65.0739365,-10.9443321,154.79 -65.0738831,-10.9443169,154.59 -65.0738068,-10.9443302,155.32 -65.0737152,-10.9444265,154.02 -65.0736160,-10.9444752,150.00 -65.0736008,-10.9445114,150.32 -65.0735626,-10.9444618,150.51 -65.0735168,-10.9444513,150.26 -65.0735092,-10.9444475,150.40 -65.0734482,-10.9443932,151.66 -65.0734253,-10.9443321,152.76 -65.0733948,-10.9443407,153.91 -65.0733948,-10.9443636,154.60 -65.0734100,-10.9444294,154.65 -65.0734711,-10.9444599,155.31 -65.0735245,-10.9444742,155.42 -65.0735321,-10.9444695,156.47 -65.0735474,-10.9444628,156.92 -65.0735321,-10.9444866,157.36 -65.0734634,-10.9445715,157.80 -65.0734253,-10.9445925,159.71 -65.0734177,-10.9446211,161.19 -65.0734100,-10.9446402,162.03 -65.0733948,-10.9446745,162.91 -65.0734406,-10.9445601,164.83 -65.0735245,-10.9445210,161.67 -65.0735779,-10.9445019,162.02 -65.0735931,-10.9445047,162.46 -65.0736008,-10.9444990,163.13 -65.0735931,-10.9444628,163.54 -65.0736084,-10.9444141,164.09 -65.0736237,-10.9444056,164.36 -65.0736542,-10.9443960,164.76 -65.0737076,-10.9443436,164.91 -65.0737762,-10.9443102,161.64 -65.0738525,-10.9443350,159.50 -65.0739136,-10.9443398,157.35 -65.0739975,-10.9443350,155.08 -65.0740433,-10.9443264,153.49 -65.0740738,-10.9443388,152.93 -65.0740967,-10.9443350,151.97 -65.0741501,-10.9444122,152.40 -65.0741882,-10.9444056,153.34 -65.0741959,-10.9444313,152.80 -65.0742493,-10.9444408,151.61 -65.0743179,-10.9444132,151.09 -65.0743790,-10.9444523,150.84 -65.0744095,-10.9444628,150.18 -65.0744324,-10.9444380,149.37 -65.0744171,-10.9444208,148.59 -65.0743484,-10.9444304,147.73 -65.0743637,-10.9444532,146.80 -65.0743942,-10.9444761,145.54 -65.0743866,-10.9445839,145.65 -65.0743713,-10.9445305,145.74 -65.0743942,-10.9445086,144.86 -65.0744019,-10.9445038,144.19 -65.0743866,-10.9444981,143.50 -65.0743942,-10.9444847,144.43 -65.0743942,-10.9445610,144.10 -65.0743637,-10.9445934,144.20 -65.0743561,-10.9446135,143.55 -65.0743256,-10.9446106,143.20 -65.0742798,-10.9445448,143.73 -65.0742645,-10.9445286,143.56 -65.0742493,-10.9445171,143.50 -65.0742493,-10.9445105,143.43 -65.0742416,-10.9445057,143.51 -65.0742645,-10.9445086,143.61 -65.0742874,-10.9445105,143.72 -65.0742950,-10.9445086,143.89 -65.0743027,-10.9445028,144.11 -65.0742950,-10.9444895,144.32 -65.0742874,-10.9444780,144.79 -65.0742798,-10.9444790,145.45 -65.0742798,-10.9445009,146.45 -65.0742798,-10.9445124,149.09 -65.0742722,-10.9445286,150.32 -65.0742722,-10.9445305,151.60 -65.0742798,-10.9445343,154.30 -65.0742722,-10.9445763,155.89 -65.0742798,-10.9445591,159.08 -65.0742722,-10.9445438,160.79 -65.0742950,-10.9445276,160.34 -65.0743332,-10.9445744,156.12 -65.0743561,-10.9446106,153.64 -65.0743561,-10.9446182,153.39 -65.0743561,-10.9446154,153.52 -65.0743561,-10.9446125,153.97 -65.0743561,-10.9446135,154.00 -65.0743561,-10.9446144,153.99 -65.0743484,-10.9446144,154.01 -65.0743332,-10.9446135,153.93 -65.0743256,-10.9446239,153.31 -65.0743103,-10.9446383,152.82 -65.0743027,-10.9446545,152.40 -65.0743179,-10.9446535,151.89 -65.0743103,-10.9446115,151.07 -65.0742416,-10.9445295,148.14 -65.0742264,-10.9445028,149.20 -65.0742188,-10.9445000,148.63 -65.0742264,-10.9445171,147.95 -65.0742340,-10.9445343,147.27 -65.0742416,-10.9445457,146.57 -65.0742569,-10.9445467,145.87 -65.0743256,-10.9444923,147.89 -65.0743179,-10.9445190,148.87 -65.0743103,-10.9445353,148.80 -65.0742798,-10.9445448,149.00 -65.0742340,-10.9445734,150.01 -65.0742264,-10.9446106,148.25 -65.0742264,-10.9446335,148.22 -65.0742111,-10.9446440,148.00 -65.0742111,-10.9446449,147.95 -65.0742188,-10.9446316,147.96 -65.0742493,-10.9445715,147.45 -65.0742645,-10.9445734,147.30 -65.0742645,-10.9445581,147.21 -65.0742569,-10.9445438,147.45 -65.0742493,-10.9445477,147.72 -65.0742416,-10.9445629,147.83 -65.0742340,-10.9445601,148.04 -65.0742340,-10.9445429,148.59 -65.0742340,-10.9445238,149.11 -65.0742493,-10.9445133,149.56 -65.0742645,-10.9445095,150.08 -65.0742645,-10.9444952,150.13 -65.0742722,-10.9444895,150.43 -65.0742722,-10.9445057,150.72 -65.0742645,-10.9445314,151.75 -65.0743027,-10.9445763,152.79 -65.0743179,-10.9445772,154.20 -65.0743332,-10.9445658,155.27 -65.0743408,-10.9445543,156.68 -65.0743332,-10.9445591,158.26 -65.0743256,-10.9445744,159.83 -65.0743179,-10.9445829,161.42 -65.0743256,-10.9445744,162.91 -65.0743256,-10.9445562,164.31 -65.0743179,-10.9445486,165.60 -65.0742950,-10.9445601,166.26 -65.0742798,-10.9445410,168.21 -65.0742874,-10.9445477,170.08 -65.0742798,-10.9445448,171.70 -65.0742950,-10.9445553,173.42 -65.0742874,-10.9445629,170.83 -65.0742950,-10.9445658,168.51 -65.0743027,-10.9445810,167.78 -65.0743103,-10.9445944,166.31 -65.0743027,-10.9445848,164.39 -65.0742950,-10.9445791,161.77 -65.0742874,-10.9445734,159.00 -65.0742722,-10.9445639,156.50 -65.0742569,-10.9445601,153.91 -65.0742569,-10.9445724,151.28 -65.0742798,-10.9445963,148.94 -65.0743027,-10.9446077,146.11 -65.0743027,-10.9446373,143.73 -65.0742950,-10.9446583,142.18 -65.0742874,-10.9446716,140.38 -65.0742798,-10.9446697,138.63 -65.0742645,-10.9446630,136.95 -65.0742645,-10.9446621,135.31 -65.0742722,-10.9446516,133.68 -65.0742874,-10.9446335,132.06 -65.0742874,-10.9446087,130.36 -65.0742798,-10.9446154,128.84 -65.0742416,-10.9446220,129.61 -65.0742340,-10.9446325,128.43 -65.0742340,-10.9446535,127.29 -65.0742264,-10.9446735,125.59 -65.0742340,-10.9446907,124.52 -65.0742416,-10.9447012,123.50 -65.0742493,-10.9446974,122.52 -65.0742416,-10.9446964,121.70 -65.0742416,-10.9447050,121.19 -65.0742340,-10.9447126,121.00 -65.0742264,-10.9446993,121.40 -65.0742416,-10.9446917,121.94 -65.0742645,-10.9446850,122.93 -65.0742798,-10.9446783,124.21 -65.0743561,-10.9446878,129.75 -65.0743866,-10.9447212,132.50 -65.0743942,-10.9447289,134.35 -65.0743790,-10.9447308,136.85 -65.0743713,-10.9447384,138.89 -65.0743713,-10.9447374,141.03 -65.0743179,-10.9446926,144.87 -65.0743103,-10.9446754,147.50 -65.0743179,-10.9446611,150.05 -65.0743179,-10.9446592,152.72 -65.0743179,-10.9446697,155.40 -65.0743103,-10.9446783,158.18 -65.0743027,-10.9446831,160.92 -65.0742950,-10.9446907,163.52 -65.0743027,-10.9446907,165.91 -65.0743027,-10.9446926,168.20 -65.0743027,-10.9446793,170.20 -65.0743179,-10.9446516,171.17 -65.0743256,-10.9446125,172.07 -65.0743179,-10.9445934,173.62 -65.0742950,-10.9445982,175.11 -65.0742950,-10.9446106,176.45 -65.0743179,-10.9446115,177.52 -65.0743408,-10.9446068,178.50 -65.0743561,-10.9445963,179.19 -65.0743942,-10.9444962,182.02 -65.0743561,-10.9444094,176.55 -65.0743713,-10.9443960,175.96 -65.0743790,-10.9444036,174.26 -65.0743866,-10.9443932,173.78 -65.0743790,-10.9443893,173.06 -65.0743790,-10.9443836,171.95 -65.0743942,-10.9443769,170.16 -65.0744095,-10.9443750,165.87 -65.0744095,-10.9443817,163.45 -65.0743408,-10.9443712,160.54 -65.0743179,-10.9444351,157.67 -65.0743179,-10.9444494,155.25 -65.0743408,-10.9445124,154.06 -65.0743713,-10.9445066,153.08 -65.0743866,-10.9444828,151.43 -65.0743942,-10.9444628,149.51 -65.0744019,-10.9444418,147.59 -65.0744095,-10.9444323,145.69 -65.0744171,-10.9444294,143.88 -65.0744095,-10.9444237,142.12 -65.0743942,-10.9444132,140.30 -65.0743866,-10.9444113,138.46 -65.0743866,-10.9444199,136.75 -65.0743790,-10.9444370,135.30 -65.0743561,-10.9444551,133.72 -65.0743484,-10.9444656,132.60 -65.0743561,-10.9444618,131.81 -65.0743637,-10.9444628,131.23 -65.0743561,-10.9444704,131.38 -65.0743484,-10.9444876,131.73 -65.0743790,-10.9445381,132.72 -65.0744095,-10.9445467,134.84 -65.0744247,-10.9445515,135.76 -65.0744247,-10.9445486,136.96 -65.0744019,-10.9445562,139.16 -65.0744171,-10.9445562,143.75 -65.0744247,-10.9445572,146.17 -65.0744324,-10.9445496,148.58 -65.0744400,-10.9445477,151.07 -65.0744476,-10.9445400,153.47 -65.0744553,-10.9445333,155.63 -65.0744629,-10.9445305,157.71 -65.0744705,-10.9445086,158.98 -65.0744705,-10.9444952,159.50 -65.0744781,-10.9444799,159.37 -65.0745010,-10.9444971,158.38 -65.0745010,-10.9445086,157.87 -65.0744781,-10.9445019,157.03 -65.0743866,-10.9444103,156.34 -65.0743637,-10.9443130,154.39 -65.0743790,-10.9442968,153.05 -65.0743713,-10.9442959,151.80 -65.0743866,-10.9442720,149.36 -65.0743332,-10.9441748,147.68 -65.0742874,-10.9441261,145.83 -65.0742416,-10.9440384,143.29 -65.0742035,-10.9440269,142.41 -65.0741730,-10.9439831,141.28 -65.0741425,-10.9439430,139.78 -65.0741577,-10.9439106,138.53 -65.0741272,-10.9438438,137.34 -65.0741348,-10.9437513,136.91 -65.0741348,-10.9436913,136.27 -65.0741348,-10.9436569,134.85 -65.0741501,-10.9436226,134.14 -65.0741501,-10.9435654,133.55 -65.0741501,-10.9434862,132.53 -65.0741043,-10.9433994,132.03 -65.0741272,-10.9433422,131.82 -65.0741196,-10.9432478,131.38 -65.0741119,-10.9431353,132.88 -65.0741272,-10.9430962,131.80 -65.0741272,-10.9430428,131.08 -65.0741272,-10.9430170,130.43 -65.0742264,-10.9430504,132.73 -65.0742950,-10.9430456,135.35 -65.0743561,-10.9430437,136.95 -65.0744553,-10.9430084,138.54 -65.0745163,-10.9429741,140.38 -65.0745544,-10.9430141,140.65 -65.0746155,-10.9430370,143.06 -65.0746918,-10.9430790,144.21 -65.0746918,-10.9430819,143.59 -65.0746994,-10.9430799,143.83 -65.0747223,-10.9430323,144.72 -65.0747910,-10.9430189,147.65 -65.0749207,-10.9430485,146.21 -65.0749588,-10.9430370,146.46 -65.0750046,-10.9430246,147.89 -65.0750961,-10.9430056,148.47 -65.0751724,-10.9429932,149.00 -65.0752487,-10.9429121,150.14 -65.0753479,-10.9428644,150.68 -65.0753708,-10.9427900,151.80 -65.0753326,-10.9427443,152.34 -65.0753098,-10.9427137,152.84 -65.0753021,-10.9426556,153.32 -65.0753021,-10.9426374,153.77 -65.0752869,-10.9426489,154.16 -65.0752716,-10.9426489,154.64 -65.0752563,-10.9426584,155.07 -65.0752869,-10.9427137,154.80 -65.0753479,-10.9427414,154.00 -65.0754318,-10.9427738,153.72 -65.0755310,-10.9428196,152.78 -65.0755920,-10.9428625,152.03 -65.0756683,-10.9428501,151.87 -65.0757370,-10.9428301,149.88 -65.0756912,-10.9428473,149.01 -65.0756683,-10.9428396,149.06 -65.0756683,-10.9428272,149.21 -65.0756683,-10.9428253,149.27 -65.0756683,-10.9428282,149.32 -65.0756683,-10.9428282,149.46 -65.0756760,-10.9428368,149.62 -65.0756302,-10.9428320,149.77 -65.0756378,-10.9428406,150.16 -65.0756454,-10.9428616,150.19 -65.0756607,-10.9428921,151.25 -65.0756531,-10.9429407,151.98 -65.0756378,-10.9429922,152.15 -65.0756454,-10.9429731,152.32 -65.0756454,-10.9429379,152.63 -65.0756302,-10.9428902,152.57 -65.0756226,-10.9428329,152.75 -65.0756073,-10.9427872,152.76 -65.0755997,-10.9428015,152.86 -65.0755844,-10.9427853,152.89 -65.0755844,-10.9427738,152.93 -65.0756226,-10.9427528,152.82 -65.0756683,-10.9427128,152.80 -65.0756836,-10.9426527,152.87 -65.0756912,-10.9426374,153.38 -65.0757065,-10.9426327,153.45 -65.0757141,-10.9426394,153.52 -65.0756989,-10.9426527,153.68 -65.0756531,-10.9426546,154.15 -65.0756607,-10.9426556,154.50 -65.0756760,-10.9426556,154.68 -65.0756760,-10.9426565,154.76 -65.0756607,-10.9426641,155.20 -65.0757065,-10.9427023,156.13 -65.0756989,-10.9427233,156.46 -65.0756531,-10.9427204,156.15 -65.0755615,-10.9426889,156.18 -65.0755005,-10.9427156,156.85 -65.0754318,-10.9427166,158.20 -65.0753784,-10.9426889,160.16 -65.0753555,-10.9426851,161.70 -65.0753632,-10.9426661,162.21 -65.0753098,-10.9426003,162.78 -65.0752792,-10.9425516,164.98 -65.0753250,-10.9425659,165.27 -65.0754318,-10.9426088,164.55 -65.0755310,-10.9426374,160.71 -65.0755997,-10.9426479,160.92 -65.0756454,-10.9426756,160.82 -65.0756454,-10.9427452,158.80 -65.0756912,-10.9427299,159.04 -65.0756989,-10.9427423,159.63 -65.0757217,-10.9427805,159.63 -65.0757370,-10.9427910,159.91 -65.0757294,-10.9427814,160.17 -65.0757446,-10.9427843,160.33 -65.0757599,-10.9427805,160.68 -65.0758514,-10.9427385,160.99 -65.0759430,-10.9427176,160.18 -65.0760422,-10.9426537,159.95 -65.0761032,-10.9426174,158.45 -65.0761719,-10.9425669,157.98 -65.0762329,-10.9425011,159.80 -65.0762787,-10.9424334,159.44 -65.0763092,-10.9423895,160.37 -65.0763397,-10.9424057,161.09 -65.0763702,-10.9424572,161.61 -65.0764236,-10.9425249,162.40 -65.0764465,-10.9426012,162.93 -65.0764923,-10.9426737,163.26 -65.0765533,-10.9427471,160.93 -65.0765305,-10.9428043,159.00 -65.0765381,-10.9428501,157.71 -65.0765762,-10.9429026,157.70 -65.0765991,-10.9429493,155.49 -65.0765915,-10.9429445,155.53 -65.0765991,-10.9429493,154.76 -65.0765610,-10.9429331,153.35 -65.0765839,-10.9429245,149.89 -65.0765839,-10.9429226,148.17 -65.0765991,-10.9429274,147.14 -65.0765915,-10.9429407,146.13 -65.0765533,-10.9429827,146.85 -65.0765381,-10.9430199,147.48 -65.0765381,-10.9430676,146.98 -65.0764847,-10.9431353,146.17 -65.0764999,-10.9431744,146.41 -65.0764999,-10.9431953,146.55 -65.0764847,-10.9431973,146.22 -65.0764847,-10.9431973,145.93 -65.0764923,-10.9431953,145.63 -65.0765457,-10.9431810,145.08 -65.0765457,-10.9431953,144.99 -65.0765533,-10.9432020,144.86 -65.0765610,-10.9432077,144.86 -65.0765533,-10.9431963,144.89 -65.0765533,-10.9431992,144.91 -65.0765610,-10.9432020,144.95 -65.0765533,-10.9432068,145.09 -65.0765305,-10.9432096,145.98 -65.0765305,-10.9432049,145.99 -65.0765457,-10.9432325,146.41 -65.0765610,-10.9432249,146.40 -65.0765686,-10.9431772,145.42 -65.0765839,-10.9431667,145.39 -65.0766068,-10.9431734,146.82 -65.0765991,-10.9431686,146.96 -65.0765915,-10.9431601,146.98 -65.0765610,-10.9431391,147.76 -65.0765533,-10.9431372,147.96 -65.0765152,-10.9431372,149.41 -65.0764847,-10.9431057,148.81 -65.0765152,-10.9430609,149.91 -65.0764999,-10.9430580,150.57 -65.0765076,-10.9430103,151.34 -65.0765457,-10.9429407,151.36 -65.0765686,-10.9428711,153.25 -65.0765686,-10.9428797,153.73 -65.0765839,-10.9428797,154.25 -65.0765839,-10.9428692,154.84 -65.0765686,-10.9428663,155.43 -65.0765762,-10.9428749,156.13 -65.0765839,-10.9428453,155.16 -65.0765839,-10.9428463,156.84 -65.0765610,-10.9428778,157.84 -65.0765533,-10.9428101,158.62 -65.0765457,-10.9428101,158.61 -65.0765457,-10.9428101,158.63 -65.0765457,-10.9428110,158.63 -65.0765457,-10.9428120,158.64 -65.0765533,-10.9428129,158.64 -65.0765533,-10.9428139,158.68 -65.0765533,-10.9428158,158.67 -65.0765533,-10.9428158,158.57 -65.0765533,-10.9428158,158.54 -65.0765533,-10.9428167,158.49 -65.0765610,-10.9428177,158.44 -65.0765610,-10.9428186,158.41 -65.0765610,-10.9428186,158.43 -65.0765610,-10.9428196,158.46 -65.0765610,-10.9428196,158.51 -65.0765610,-10.9428205,158.41 -65.0765610,-10.9428196,158.41 -65.0765686,-10.9428205,158.41 -65.0765686,-10.9428196,158.46 -65.0765686,-10.9428215,158.44 -65.0765686,-10.9428215,158.45 -65.0765686,-10.9428225,158.48 -65.0765686,-10.9428234,158.47 -65.0765686,-10.9428244,158.47 -65.0765686,-10.9428253,158.50 -65.0765686,-10.9428253,158.50 -65.0765686,-10.9428263,158.46 -65.0765686,-10.9428272,158.46 -65.0765686,-10.9428282,158.48 -65.0765686,-10.9428291,158.43 -65.0765762,-10.9428310,158.41 -65.0765762,-10.9428310,158.43 -65.0765686,-10.9428310,158.45 -65.0765762,-10.9428310,158.47 -65.0765762,-10.9428320,158.50 -65.0765686,-10.9428329,158.52 -65.0765686,-10.9428329,158.51 -65.0765686,-10.9428329,158.51 -65.0765686,-10.9428320,158.43 -65.0765686,-10.9428320,158.42 -65.0765686,-10.9428320,158.41 -65.0765686,-10.9428329,158.38 -65.0765686,-10.9428329,158.38 -65.0765686,-10.9428349,158.39 -65.0765686,-10.9428358,158.41 -65.0765686,-10.9428368,158.43 -65.0765686,-10.9428377,158.43 -65.0765686,-10.9428387,158.43 -65.0765686,-10.9428387,158.43 -65.0765686,-10.9428406,158.43 -65.0765686,-10.9428406,158.44 -65.0765686,-10.9428415,158.46 -65.0765686,-10.9428434,158.46 -65.0765686,-10.9428434,158.46 -65.0765686,-10.9428434,158.46 -65.0765686,-10.9428434,158.45 -65.0765762,-10.9428434,158.46 -65.0765839,-10.9428425,158.47 -65.0767212,-10.9427824,157.85 -65.0768509,-10.9427528,158.59 -65.0769501,-10.9427357,158.81 -65.0770340,-10.9427052,159.05 -65.0771408,-10.9427376,159.48 -65.0772095,-10.9427595,159.82 -65.0772705,-10.9427204,159.29 -65.0773239,-10.9426756,159.58 -65.0773926,-10.9426184,160.12 -65.0774460,-10.9425726,160.45 -65.0775146,-10.9425430,161.13 -65.0776138,-10.9425516,161.58 -65.0776596,-10.9425659,161.75 -65.0777130,-10.9425583,162.21 -65.0777740,-10.9426098,162.12 -65.0778198,-10.9426003,162.14 -65.0779114,-10.9425917,160.23 -65.0779572,-10.9425697,159.90 -65.0779953,-10.9424953,159.39 -65.0780563,-10.9424200,159.41 -65.0781479,-10.9423618,158.91 -65.0781937,-10.9423151,158.58 -65.0781937,-10.9422293,157.38 -65.0782089,-10.9421692,158.17 -65.0782318,-10.9421453,158.05 -65.0782852,-10.9420786,158.85 -65.0783691,-10.9420185,159.41 -65.0783615,-10.9419365,159.37 -65.0783920,-10.9419298,159.15 -65.0784302,-10.9419518,159.16 -65.0784454,-10.9419413,159.34 -65.0784378,-10.9418650,159.68 -65.0783768,-10.9418097,161.27 -65.0783539,-10.9417601,162.58 -65.0783844,-10.9417295,163.82 -65.0784225,-10.9416761,165.11 -65.0784225,-10.9416628,164.88 -65.0783386,-10.9416656,164.35 -65.0782547,-10.9416151,162.05 -65.0782089,-10.9415827,162.79 -65.0781937,-10.9415531,163.85 -65.0782166,-10.9414940,165.05 -65.0782013,-10.9414511,166.74 -65.0782166,-10.9414110,169.64 -65.0781937,-10.9412985,174.14 -65.0782013,-10.9412441,173.61 -65.0782089,-10.9412041,172.05 -65.0781784,-10.9411592,171.40 -65.0781708,-10.9411221,171.40 -65.0781937,-10.9410839,171.34 -65.0781860,-10.9410753,171.75 -65.0781784,-10.9410906,171.83 -65.0781784,-10.9410906,171.79 -65.0782471,-10.9410744,171.55 -65.0783310,-10.9410629,171.05 -65.0784149,-10.9410591,171.34 -65.0784683,-10.9410706,171.94 -65.0786133,-10.9411459,170.93 -65.0786591,-10.9411049,170.69 -65.0786743,-10.9410572,170.15 -65.0787201,-10.9410172,170.02 -65.0787354,-10.9409800,169.70 -65.0788574,-10.9409761,170.10 -65.0788574,-10.9409275,169.63 -65.0788574,-10.9408693,169.89 -65.0788879,-10.9408379,170.50 -65.0788803,-10.9407520,170.71 -65.0788803,-10.9406748,170.84 -65.0789795,-10.9406290,171.38 -65.0790558,-10.9406490,170.29 -65.0791397,-10.9406576,170.09 -65.0791855,-10.9406157,170.38 -65.0792694,-10.9405899,171.32 -65.0793457,-10.9406071,171.92 -65.0794373,-10.9406700,170.75 -65.0794601,-10.9406805,170.30 -65.0794220,-10.9406195,170.26 -65.0793228,-10.9406147,170.30 -65.0792923,-10.9406004,170.61 -65.0792542,-10.9406080,170.63 -65.0791702,-10.9406433,170.96 -65.0790482,-10.9406567,171.06 -65.0789566,-10.9406805,171.11 -65.0788498,-10.9406710,171.21 -65.0786819,-10.9406681,170.64 -65.0786209,-10.9406137,170.22 -65.0785751,-10.9405727,169.55 -65.0785675,-10.9406042,170.41 -65.0785599,-10.9406548,168.56 -65.0784988,-10.9407177,168.46 -65.0783920,-10.9407921,167.66 -65.0783539,-10.9408779,166.45 -65.0783768,-10.9409637,165.87 -65.0783157,-10.9409952,164.64 -65.0782471,-10.9409771,164.33 -65.0782318,-10.9409924,164.57 -65.0782394,-10.9410706,163.72 -65.0781631,-10.9411659,163.21 -65.0780640,-10.9412384,161.35 -65.0780334,-10.9412527,160.43 -65.0779953,-10.9412193,160.24 -65.0779343,-10.9411707,161.21 -65.0778580,-10.9411469,162.30 -65.0778275,-10.9411526,163.18 -65.0777817,-10.9411182,164.70 -65.0777817,-10.9411173,165.33 -65.0777817,-10.9411201,165.39 -65.0777740,-10.9411488,164.27 -65.0777664,-10.9412127,161.57 -65.0777130,-10.9412861,159.31 -65.0776825,-10.9413834,157.50 -65.0776825,-10.9413853,157.48 -65.0776825,-10.9414034,156.94 -65.0776520,-10.9413967,156.29 -65.0775909,-10.9413853,157.21 -65.0775681,-10.9413433,159.52 -65.0775757,-10.9413509,160.10 -65.0776367,-10.9414091,161.42 -65.0776443,-10.9414387,162.25 -65.0777283,-10.9414768,163.02 -65.0777817,-10.9415016,163.90 -65.0778351,-10.9415665,163.38 -65.0778427,-10.9415674,163.56 -65.0778503,-10.9415808,164.02 -65.0778351,-10.9415779,164.50 -65.0778427,-10.9415779,165.03 -65.0779037,-10.9415798,166.48 -65.0779724,-10.9415646,167.21 -65.0780106,-10.9415722,166.71 -65.0780411,-10.9415741,167.00 -65.0781174,-10.9416304,167.00 -65.0781097,-10.9416018,166.08 -65.0781250,-10.9415970,166.37 -65.0781555,-10.9416552,165.71 -65.0781555,-10.9416971,165.98 -65.0782089,-10.9417477,165.96 -65.0782928,-10.9417953,165.58 -65.0783157,-10.9417887,165.34 -65.0783386,-10.9418192,165.36 -65.0783310,-10.9418678,165.40 -65.0783463,-10.9418850,166.24 -65.0783539,-10.9418907,166.79 -65.0783691,-10.9418821,167.02 -65.0783997,-10.9418898,166.77 -65.0784760,-10.9419088,167.95 -65.0784760,-10.9419298,169.39 -65.0784531,-10.9418869,169.45 -65.0784454,-10.9418344,169.49 -65.0785141,-10.9418707,165.46 -65.0785141,-10.9419308,164.50 -65.0785141,-10.9419146,163.22 -65.0785065,-10.9418440,163.39 -65.0784683,-10.9417524,163.82 -65.0784683,-10.9416895,163.82 -65.0784531,-10.9416742,163.97 -65.0784378,-10.9416304,163.86 -65.0783768,-10.9415932,164.16 -65.0784149,-10.9415455,164.68 -65.0783997,-10.9414978,164.63 -65.0783997,-10.9414196,164.87 -65.0784073,-10.9413671,164.89 -65.0784378,-10.9413652,164.58 -65.0784454,-10.9413443,164.50 -65.0784683,-10.9412785,164.29 -65.0784912,-10.9412203,164.07 -65.0785828,-10.9411783,164.32 -65.0786514,-10.9411049,164.25 -65.0786819,-10.9410620,164.26 -65.0787277,-10.9409523,162.95 -65.0787811,-10.9409351,163.40 -65.0788651,-10.9408751,163.55 -65.0789032,-10.9408226,164.43 -65.0788956,-10.9407501,165.16 -65.0789032,-10.9406977,165.48 -65.0789948,-10.9406185,166.37 -65.0790787,-10.9406347,166.23 -65.0791397,-10.9406157,166.29 -65.0792007,-10.9406242,166.84 -65.0792694,-10.9405994,167.03 -65.0793304,-10.9406261,167.13 -65.0794220,-10.9406815,167.11 -65.0794754,-10.9406719,167.27 -65.0795746,-10.9406691,167.47 -65.0796509,-10.9406815,167.74 -65.0797348,-10.9406490,168.00 -65.0798264,-10.9406013,167.90 -65.0798721,-10.9406147,168.49 -65.0799484,-10.9405737,168.53 -65.0800247,-10.9405212,169.04 -65.0800247,-10.9405184,169.86 -65.0800018,-10.9405088,170.65 -65.0799713,-10.9404821,171.40 -65.0799637,-10.9405508,172.20 -65.0799637,-10.9405708,172.88 -65.0799484,-10.9405699,173.57 -65.0799561,-10.9405632,174.25 -65.0799942,-10.9405222,174.97 -65.0800323,-10.9404955,175.23 -65.0801086,-10.9405022,175.54 -65.0801239,-10.9405117,174.36 -65.0800476,-10.9405575,173.38 -65.0800705,-10.9405670,175.42 -65.0800858,-10.9405794,175.40 -65.0800781,-10.9405670,174.59 -65.0800476,-10.9405584,173.34 -65.0800018,-10.9405651,172.92 -65.0799484,-10.9405785,172.04 -65.0799332,-10.9405899,171.76 -65.0799255,-10.9405966,171.48 -65.0799332,-10.9405947,171.20 -65.0799408,-10.9406033,170.91 -65.0799637,-10.9406080,170.66 -65.0799713,-10.9406071,170.49 -65.0799942,-10.9405518,169.77 -65.0799561,-10.9404993,169.08 -65.0799408,-10.9404964,168.89 -65.0799484,-10.9405088,168.65 -65.0799332,-10.9405355,168.63 -65.0798950,-10.9405794,168.47 -65.0798798,-10.9405870,167.37 -65.0798569,-10.9405375,166.71 -65.0798035,-10.9405251,165.17 -65.0798340,-10.9405231,162.24 -65.0798264,-10.9405098,161.91 -65.0798416,-10.9405117,161.57 -65.0798645,-10.9405069,161.18 -65.0798721,-10.9405079,160.24 -65.0798798,-10.9405050,159.89 -65.0798950,-10.9405022,159.55 -65.0798798,-10.9404974,159.02 -65.0798798,-10.9404945,157.97 -65.0798645,-10.9405022,157.50 -65.0798569,-10.9405031,156.92 -65.0798798,-10.9405079,156.31 -65.0798950,-10.9405003,155.81 -65.0798950,-10.9404793,155.40 -65.0799103,-10.9404716,155.10 -65.0799103,-10.9404850,154.91 -65.0799026,-10.9404993,154.71 -65.0798950,-10.9405127,154.16 -65.0799179,-10.9405346,154.66 -65.0799255,-10.9405432,154.47 -65.0799103,-10.9405308,154.28 -65.0799103,-10.9405098,154.13 -65.0799026,-10.9404936,154.11 -65.0799026,-10.9404860,154.11 -65.0799103,-10.9404812,154.12 -65.0799103,-10.9404707,154.16 -65.0799179,-10.9404621,154.24 -65.0799255,-10.9404583,154.38 -65.0799408,-10.9404573,154.63 -65.0799561,-10.9404631,155.05 -65.0799713,-10.9404631,155.63 -65.0799637,-10.9404593,156.37 -65.0799637,-10.9404716,157.25 -65.0799637,-10.9405241,160.04 -65.0799942,-10.9405260,161.70 -65.0800018,-10.9405327,162.95 -65.0800247,-10.9405346,164.36 -65.0800171,-10.9405203,167.64 -65.0800095,-10.9405212,169.40 -65.0799942,-10.9405193,171.27 -65.0799789,-10.9404707,174.09 -65.0799408,-10.9404421,174.86 -65.0799026,-10.9404650,176.40 -65.0799179,-10.9404898,177.82 -65.0799255,-10.9404984,179.42 -65.0799561,-10.9405422,180.98 -65.0799561,-10.9405527,182.54 -65.0799637,-10.9405680,183.85 -65.0799255,-10.9405499,184.79 -65.0799179,-10.9405375,185.66 -65.0799103,-10.9405336,186.95 -65.0799255,-10.9405622,187.84 -65.0799179,-10.9406013,186.17 -65.0799408,-10.9406157,187.12 -65.0799561,-10.9406137,188.32 -65.0799103,-10.9405489,184.34 -65.0799103,-10.9405499,183.75 -65.0799255,-10.9405565,184.43 -65.0799332,-10.9405594,185.09 -65.0799408,-10.9405622,185.55 -65.0799255,-10.9405613,185.83 -65.0799179,-10.9405727,185.11 -65.0798950,-10.9405804,184.48 -65.0798950,-10.9405584,184.33 -65.0798950,-10.9405451,184.14 -65.0799026,-10.9405365,183.80 -65.0799179,-10.9405422,181.81 -65.0799103,-10.9405537,180.80 -65.0799103,-10.9405575,179.88 -65.0799103,-10.9405556,178.91 -65.0799026,-10.9405556,177.92 -65.0799255,-10.9405584,176.86 -65.0799866,-10.9405651,175.77 -65.0799942,-10.9405909,176.41 -65.0800018,-10.9406033,175.52 -65.0799866,-10.9405251,177.25 -65.0799484,-10.9404840,176.98 -65.0799866,-10.9404526,177.24 -65.0799713,-10.9404364,177.40 -65.0799713,-10.9404325,177.43 -65.0799866,-10.9404297,177.64 -65.0799942,-10.9404411,177.85 -65.0800018,-10.9404621,178.11 -65.0799866,-10.9405241,181.11 -65.0799637,-10.9405231,182.34 -65.0799713,-10.9405222,182.85 -65.0799866,-10.9405270,183.38 -65.0799942,-10.9405298,183.79 -65.0799942,-10.9405184,184.07 -65.0800476,-10.9405622,179.59 -65.0801163,-10.9405775,176.22 -65.0801010,-10.9405746,173.03 -65.0801010,-10.9405699,172.32 -65.0800171,-10.9405069,173.61 -65.0799255,-10.9405594,175.81 -65.0799103,-10.9405575,175.96 -65.0799637,-10.9405422,175.18 -65.0800323,-10.9405603,174.49 -65.0800476,-10.9405651,173.81 -65.0800552,-10.9405499,173.25 -65.0800629,-10.9405298,172.75 -65.0800781,-10.9404879,171.49 -65.0801086,-10.9404755,171.05 -65.0801697,-10.9404383,170.89 -65.0802689,-10.9404078,171.78 -65.0803375,-10.9403734,173.15 -65.0804062,-10.9403152,171.57 -65.0804596,-10.9402952,171.75 -65.0805740,-10.9402990,173.59 -65.0806427,-10.9403009,173.66 -65.0807114,-10.9403133,173.63 -65.0807648,-10.9403114,173.99 -65.0808411,-10.9402809,174.69 -65.0809174,-10.9402761,174.61 -65.0810013,-10.9402475,174.71 -65.0810471,-10.9402142,175.20 -65.0810852,-10.9401684,175.55 -65.0810852,-10.9401407,175.74 -65.0811157,-10.9400806,174.36 -65.0811310,-10.9400282,174.42 -65.0811539,-10.9400196,174.22 -65.0812531,-10.9399939,173.54 -65.0812531,-10.9399633,174.32 -65.0812607,-10.9399767,173.99 -65.0812988,-10.9400272,174.08 -65.0812912,-10.9400616,174.36 -65.0812683,-10.9400902,174.16 -65.0812531,-10.9400406,169.10 -65.0812531,-10.9400368,168.18 -65.0813293,-10.9400406,168.95 -65.0813522,-10.9400845,169.27 -65.0813751,-10.9400721,169.63 -65.0813446,-10.9400740,168.57 -65.0813293,-10.9400768,168.54 -65.0812912,-10.9400806,168.69 -65.0812912,-10.9400797,165.96 -65.0812912,-10.9400816,165.89 -65.0812836,-10.9400864,165.68 -65.0812531,-10.9401169,165.30 -65.0812378,-10.9401760,164.38 -65.0811768,-10.9402008,163.25 -65.0811844,-10.9402323,161.14 -65.0811691,-10.9402514,160.70 -65.0811081,-10.9402790,160.23 -65.0810242,-10.9403210,159.09 -65.0809326,-10.9403505,158.77 -65.0807495,-10.9403048,158.91 -65.0806732,-10.9403219,158.80 -65.0806732,-10.9403801,158.01 -65.0806274,-10.9403963,157.57 -65.0805435,-10.9403849,157.45 -65.0804977,-10.9404163,158.46 -65.0803833,-10.9404278,158.59 -65.0802994,-10.9405050,158.79 -65.0802078,-10.9405251,159.06 -65.0800858,-10.9405470,158.91 -65.0800095,-10.9405470,159.14 -65.0798798,-10.9404745,159.13 -65.0799484,-10.9403696,159.63 -65.0799484,-10.9402924,159.55 -65.0799561,-10.9402752,159.34 -65.0799789,-10.9403057,158.75 -65.0800171,-10.9403105,157.52 -65.0800323,-10.9403181,157.19 -65.0800400,-10.9403152,156.82 -65.0800323,-10.9403143,156.48 -65.0800323,-10.9403286,156.10 -65.0800400,-10.9403439,155.55 -65.0800705,-10.9403553,155.10 -65.0800705,-10.9403563,154.44 -65.0800095,-10.9402981,153.95 -65.0800247,-10.9402971,153.87 -65.0800323,-10.9402971,153.20 -65.0800247,-10.9403019,152.55 -65.0800247,-10.9402819,152.05 -65.0800476,-10.9402761,150.71 -65.0800476,-10.9402742,150.04 -65.0800552,-10.9402733,149.36 -65.0800552,-10.9402828,148.69 -65.0800629,-10.9402914,148.02 -65.0800705,-10.9403009,147.35 -65.0800552,-10.9403152,146.70 -65.0800552,-10.9403162,146.05 -65.0800476,-10.9403019,145.40 -65.0800476,-10.9402981,144.81 -65.0801086,-10.9403715,143.91 -65.0801697,-10.9404402,144.59 -65.0802002,-10.9404640,144.64 -65.0800323,-10.9404106,144.61 -65.0800018,-10.9403439,145.78 -65.0799789,-10.9402847,146.00 -65.0799713,-10.9402418,145.81 -65.0799408,-10.9402552,145.77 -65.0799408,-10.9402781,145.80 -65.0799866,-10.9402466,146.91 -65.0799942,-10.9402399,147.04 -65.0800323,-10.9402504,147.20 -65.0800400,-10.9402418,147.27 -65.0800552,-10.9402523,147.40 -65.0800400,-10.9402933,147.45 -65.0800095,-10.9403458,147.63 -65.0800018,-10.9403439,148.29 -65.0799713,-10.9403543,148.43 -65.0799103,-10.9403515,148.06 -65.0798950,-10.9403934,147.51 -65.0798721,-10.9404097,147.55 -65.0798798,-10.9404106,147.70 -65.0798798,-10.9404182,147.77 -65.0798874,-10.9404202,147.83 -65.0799179,-10.9403811,147.43 -65.0799561,-10.9403982,147.25 -65.0799789,-10.9403982,147.29 -65.0799942,-10.9403944,147.23 -65.0799866,-10.9403839,147.17 -65.0799713,-10.9403763,147.09 -65.0799484,-10.9403782,147.02 -65.0799408,-10.9403753,146.96 -65.0799561,-10.9403667,146.81 -65.0800247,-10.9403906,147.11 -65.0800629,-10.9403744,147.20 -65.0800705,-10.9403667,146.65 -65.0800552,-10.9403696,146.37 -65.0800400,-10.9403629,146.09 -65.0799713,-10.9403477,145.66 -65.0799484,-10.9403734,144.10 -65.0799484,-10.9404011,143.23 -65.0799332,-10.9404144,142.79 -65.0799255,-10.9404373,142.31 -65.0798950,-10.9404621,141.71 -65.0798874,-10.9404726,141.35 -65.0798874,-10.9404783,141.00 -65.0798874,-10.9404535,140.80 -65.0798569,-10.9404087,140.63 -65.0798416,-10.9404001,140.23 -65.0798264,-10.9403934,139.82 -65.0798111,-10.9403934,139.37 -65.0798035,-10.9403982,138.99 -65.0798035,-10.9403925,138.91 -65.0798721,-10.9403305,145.18 -65.0798721,-10.9403267,148.28 -65.0798721,-10.9403172,148.89 -65.0798645,-10.9403000,149.47 -65.0798569,-10.9402866,149.99 -65.0798721,-10.9402504,150.02 -65.0798798,-10.9402580,150.41 -65.0799255,-10.9402857,152.64 -65.0799103,-10.9402990,153.34 -65.0799179,-10.9403028,153.89 -65.0799255,-10.9402981,154.55 -65.0799179,-10.9402313,156.04 -65.0799255,-10.9402447,157.65 -65.0799332,-10.9402599,158.58 -65.0799332,-10.9402618,159.56 -65.0799332,-10.9402666,160.54 -65.0799866,-10.9403772,161.47 -65.0800018,-10.9403353,161.38 -65.0799942,-10.9403095,161.59 -65.0800018,-10.9403019,162.07 -65.0800095,-10.9402885,162.67 -65.0799713,-10.9402599,166.48 -65.0799332,-10.9402313,167.47 -65.0799484,-10.9402704,167.22 -65.0799484,-10.9402924,167.93 -65.0799103,-10.9403038,167.48 -65.0799255,-10.9403038,168.00 -65.0799408,-10.9402990,168.38 -65.0799484,-10.9403038,168.76 -65.0799561,-10.9403048,169.24 -65.0799484,-10.9402981,169.84 -65.0799408,-10.9402809,170.35 -65.0799408,-10.9403067,170.13 -65.0799637,-10.9403172,167.36 -65.0799637,-10.9403172,167.46 -65.0799408,-10.9403200,167.63 -65.0799484,-10.9403057,167.89 -65.0799866,-10.9403191,168.08 -65.0799408,-10.9402561,166.18 -65.0799408,-10.9402533,166.34 -65.0799484,-10.9402609,166.52 -65.0799484,-10.9402685,166.70 -65.0799332,-10.9402609,166.91 </coordinates>
</LineString>
</MultiGeometry>
</Placemark>
<Folder>
<name>waypoints</name>
<Placemark>
<name>
Fri Dec 16 09:02:05 2016 S=1.39 Km/hr
</name>
<styleUrl>
#styleMap_TLP_Start
</styleUrl>
<Point>
<coordinates>
-65.0611877,-10.9363165,134.68
</coordinates>
</Point>
</Placemark>
<Placemark>
<name>
Fri Dec 16 09:02:15 2016 S=0.58 Km/hr
</name>
<styleUrl>
#styleMap_TLP_Normal
</styleUrl>
<Point>
<coordinates>
-65.0611877,-10.9362879,134.68
</coordinates>
</Point>
</Placemark>
<Placemark>
<name>
Fri Dec 16 09:02:25 2016 S=0.35 Km/hr
</name>
<styleUrl>
#styleMap_TLP_Normal
</styleUrl>
<Point>
<coordinates>
-65.0611877,-10.9363003,134.78
</coordinates>
</Point>
</Placemark>
<Placemark>
<name>
Fri Dec 16 09:02:35 2016 S=0.75 Km/hr
</name>
<styleUrl>
#styleMap_TLP_Normal
</styleUrl>
<Point>
<coordinates>
-65.0611801,-10.9363174,134.49
</coordinates>
</Point>
</Placemark>
<Placemark>
<name>
Fri Dec 16 09:02:45 2016 S=0.25 Km/hr
</name>
<styleUrl>
#styleMap_TLP_Normal
</styleUrl>
<Point>
<coordinates>
-65.0611649,-10.9363279,133.97
</coordinates>
</Point>
</Placemark>
<Placemark>
<name>
Fri Dec 16 09:02:55 2016 S=0.48 Km/hr
</name>
<styleUrl>
#styleMap_TLP_Normal
</styleUrl>
<Point>
<coordinates>
-65.0611572,-10.9363365,133.89
</coordinates>
</Point>
</Placemark>
<Placemark>
<name>
Fri Dec 16 09:03:05 2016 S=0.48 Km/hr
</name>
<styleUrl>
#styleMap_TLP_Normal
</styleUrl>
<Point>
<coordinates>
-65.0611649,-10.9363413,133.92
</coordinates>
</Point>
</Placemark>
<Placemark>
<name>
Fri Dec 16 09:03:15 2016 S=3.30 Km/hr
</name>
<styleUrl>
#styleMap_TLP_Normal
</styleUrl>
<Point>
<coordinates>
-65.0611649,-10.9363337,133.83
</coordinates>
</Point>
</Placemark>
<Placemark>
<name>
Fri Dec 16 09:03:25 2016 S=0.83 Km/hr
</name>
<styleUrl>
#styleMap_TLP_Normal
</styleUrl>
<Point>
<coordinates>
-65.0611343,-10.9363747,134.21
</coordinates>
</Point>
</Placemark>
<Placemark>
<name>
Fri Dec 16 09:03:35 2016 S=16.65 Km/hr
</name>
<styleUrl>
#styleMap_TLP_Normal
</styleUrl>
<Point>
<coordinates>
-65.0611572,-10.9364290,133.70
</coordinates>
</Point>
</Placemark>
<Placemark>
<name>
Fri Dec 16 09:03:45 2016 S=30.48 Km/hr
</name>
<styleUrl>
#styleMap_TLP_Normal
</styleUrl>
<Point>
<coordinates>
-65.0616074,-10.9370413,134.86
</coordinates>
</Point>
</Placemark>
<Placemark>
<name>
Fri Dec 16 09:03:55 2016 S=12.32 Km/hr
</name>
<styleUrl>
#styleMap_TLP_Normal
</styleUrl>
<Point>
<coordinates>
-65.0619812,-10.9374504,135.88
</coordinates>
</Point>
</Placemark>
<Placemark>
<name>
Fri Dec 16 09:04:05 2016 S=14.74 Km/hr
</name>
<styleUrl>
#styleMap_TLP_Normal
</styleUrl>
<Point>
<coordinates>
-65.0622253,-10.9377985,137.63
</coordinates>
</Point>
</Placemark>
<Placemark>
<name>
Fri Dec 16 09:04:15 2016 S=16.57 Km/hr
</name>
<styleUrl>
#styleMap_TLP_Normal
</styleUrl>
<Point>
<coordinates>
-65.0624390,-10.9381618,139.08
</coordinates>
</Point>
</Placemark>
<Placemark>
<name>
Fri Dec 16 09:04:25 2016 S=26.43 Km/hr
</name>
<styleUrl>
#styleMap_TLP_Normal
</styleUrl>
<Point>
<coordinates>
-65.0627365,-10.9386463,139.11
</coordinates>
</Point>
</Placemark>
<Placemark>
<name>
Fri Dec 16 09:04:35 2016 S=25.07 Km/hr
</name>
<styleUrl>
#styleMap_TLP_Normal
</styleUrl>
<Point>
<coordinates>
-65.0630951,-10.9391270,140.13
</coordinates>
</Point>
</Placemark>
<Placemark>
<name>
Fri Dec 16 09:04:45 2016 S=16.67 Km/hr
</name>
<styleUrl>
#styleMap_TLP_Normal
</styleUrl>
<Point>
<coordinates>
-65.0634842,-10.9394073,142.16
</coordinates>
</Point>
</Placemark>
<Placemark>
<name>
Fri Dec 16 09:04:55 2016 S=8.72 Km/hr
</name>
<styleUrl>
#styleMap_TLP_Normal
</styleUrl>
<Point>
<coordinates>
-65.0636368,-10.9395523,141.29
</coordinates>
</Point>
</Placemark>
<Placemark>
<name>
Fri Dec 16 09:05:05 2016 S=22.74 Km/hr
</name>
<styleUrl>
#styleMap_TLP_Normal
</styleUrl>
<Point>
<coordinates>
-65.0639267,-10.9398909,141.27
</coordinates>
</Point>
</Placemark>
<Placemark>
<name>
Fri Dec 16 09:05:15 2016 S=1.51 Km/hr
</name>
<styleUrl>
#styleMap_TLP_Normal
</styleUrl>
<Point>
<coordinates>
-65.0641479,-10.9401951,141.72
</coordinates>
</Point>
</Placemark>
<Placemark>
<name>
Fri Dec 16 09:05:25 2016 S=0.57 Km/hr
</name>
<styleUrl>
#styleMap_TLP_Normal
</styleUrl>
<Point>
<coordinates>
-65.0641861,-10.9402990,141.00
</coordinates>
</Point>
</Placemark>
<Placemark>
<name>
Fri Dec 16 09:05:35 2016 S=6.04 Km/hr
</name>
<styleUrl>
#styleMap_TLP_Normal
</styleUrl>
<Point>
<coordinates>
-65.0641861,-10.9403267,140.77
</coordinates>
</Point>
</Placemark>
<Placemark>
<name>
Fri Dec 16 09:05:45 2016 S=12.98 Km/hr
</name>
<styleUrl>
#styleMap_TLP_Normal
</styleUrl>
<Point>
<coordinates>
-65.0643539,-10.9404812,141.01
</coordinates>
</Point>
</Placemark>
<Placemark>
<name>
Fri Dec 16 09:05:55 2016 S=10.30 Km/hr
</name>
<styleUrl>
#styleMap_TLP_Normal
</styleUrl>
<Point>
<coordinates>
-65.0646515,-10.9405050,141.37
</coordinates>
</Point>
</Placemark>
<Placemark>
<name>
Fri Dec 16 09:06:05 2016 S=1.61 Km/hr
</name>
<styleUrl>
#styleMap_TLP_Normal
</styleUrl>
<Point>
<coordinates>
-65.0648499,-10.9404926,141.75
</coordinates>
</Point>
</Placemark>
<Placemark>
<name>
Fri Dec 16 09:06:15 2016 S=2.32 Km/hr
</name>
<styleUrl>
#styleMap_TLP_Normal
</styleUrl>
<Point>
<coordinates>
-65.0649033,-10.9404726,141.68
</coordinates>
</Point>
</Placemark>
<Placemark>
<name>
Fri Dec 16 09:06:25 2016 S=0.70 Km/hr
</name>
<styleUrl>
#styleMap_TLP_Normal
</styleUrl>
<Point>
<coordinates>
-65.0649109,-10.9405012,141.66
</coordinates>
</Point>
</Placemark>
<Placemark>
<name>
Fri Dec 16 09:06:35 2016 S=0.36 Km/hr
</name>
<styleUrl>
#styleMap_TLP_Normal
</styleUrl>
<Point>
<coordinates>
-65.0649033,-10.9404850,141.75
</coordinates>
</Point>
</Placemark>
<Placemark>
<name>
Fri Dec 16 09:06:45 2016 S=0.43 Km/hr
</name>
<styleUrl>
#styleMap_TLP_Normal
</styleUrl>
<Point>
<coordinates>
-65.0649033,-10.9404774,141.78
</coordinates>
</Point>
</Placemark>
<Placemark>
<name>
Fri Dec 16 09:06:55 2016 S=0.48 Km/hr
</name>
<styleUrl>
#styleMap_TLP_Normal
</styleUrl>
<Point>
<coordinates>
-65.0649033,-10.9404802,141.81
</coordinates>
</Point>
</Placemark>
<Placemark>
<name>
Fri Dec 16 09:07:05 2016 S=0.39 Km/hr
</name>
<styleUrl>
#styleMap_TLP_Normal
</styleUrl>
<Point>
<coordinates>
-65.0649109,-10.9404850,141.83
</coordinates>
</Point>
</Placemark>
<Placemark>
<name>
Fri Dec 16 09:07:15 2016 S=0.04 Km/hr
</name>
<styleUrl>
#styleMap_TLP_Normal
</styleUrl>
<Point>
<coordinates>
-65.0649185,-10.9404888,141.85
</coordinates>
</Point>
</Placemark>
<Placemark>
<name>
Fri Dec 16 09:07:25 2016 S=0.46 Km/hr
</name>
<styleUrl>
#styleMap_TLP_Normal
</styleUrl>
<Point>
<coordinates>
-65.0649185,-10.9404860,141.87
</coordinates>
</Point>
</Placemark>
<Placemark>
<name>
Fri Dec 16 09:07:35 2016 S=0.93 Km/hr
</name>
<styleUrl>
#styleMap_TLP_Normal
</styleUrl>
<Point>
<coordinates>
-65.0649109,-10.9404764,141.90
</coordinates>
</Point>
</Placemark>
<Placemark>
<name>
Fri Dec 16 09:07:45 2016 S=0.91 Km/hr
</name>
<styleUrl>
#styleMap_TLP_Normal
</styleUrl>
<Point>
<coordinates>
-65.0648956,-10.9404535,141.97
</coordinates>
</Point>
</Placemark>
<Placemark>
<name>
Fri Dec 16 09:07:55 2016 S=0.91 Km/hr
</name>
<styleUrl>
#styleMap_TLP_Normal
</styleUrl>
<Point>
<coordinates>
-65.0648804,-10.9404249,142.09
</coordinates>
</Point>
</Placemark>
<Placemark>
<name>
Fri Dec 16 09:08:05 2016 S=0.93 Km/hr
</name>
<styleUrl>
#styleMap_TLP_Normal
</styleUrl>
<Point>
<coordinates>
-65.0648804,-10.9404087,142.13
</coordinates>
</Point>
</Placemark>
<Placemark>
<name>
Fri Dec 16 09:08:15 2016 S=0.05 Km/hr
</name>
<styleUrl>
#styleMap_TLP_Normal
</styleUrl>
<Point>
<coordinates>
-65.0648804,-10.9404030,142.27
</coordinates>
</Point>
</Placemark>
<Placemark>
<name>
Fri Dec 16 09:08:25 2016 S=0.72 Km/hr
</name>
<styleUrl>
#styleMap_TLP_Normal
</styleUrl>
<Point>
<coordinates>
-65.0648956,-10.9404116,142.25
</coordinates>
</Point>
</Placemark>
<Placemark>
<name>
Fri Dec 16 09:08:35 2016 S=0.30 Km/hr
</name>
<styleUrl>
#styleMap_TLP_Normal
</styleUrl>
<Point>
<coordinates>
-65.0648956,-10.9404173,142.29
</coordinates>
</Point>
</Placemark>
<Placemark>
<name>
Fri Dec 16 09:08:45 2016 S=2.06 Km/hr
</name>
<styleUrl>
#styleMap_TLP_Normal
</styleUrl>
<Point>
<coordinates>
-65.0648956,-10.9404173,142.31
</coordinates>
</Point>
</Placemark>
<Placemark>
<name>
Fri Dec 16 09:08:55 2016 S=1.03 Km/hr
</name>
<styleUrl>
#styleMap_TLP_Normal
</styleUrl>
<Point>
<coordinates>
-65.0648499,-10.9404421,142.33
</coordinates>
</Point>
</Placemark>
<Placemark>
<name>
Fri Dec 16 09:09:05 2016 S=3.00 Km/hr
</name>
<styleUrl>
#styleMap_TLP_Normal
</styleUrl>
<Point>
<coordinates>
-65.0648041,-10.9404411,142.35
</coordinates>
</Point>
</Placemark>
<Placemark>
<name>
Fri Dec 16 09:09:15 2016 S=3.11 Km/hr
</name>
<styleUrl>
#styleMap_TLP_Normal
</styleUrl>
<Point>
<coordinates>
-65.0647278,-10.9404469,142.34
</coordinates>
</Point>
</Placemark>
<Placemark>
<name>
Fri Dec 16 09:09:25 2016 S=0.27 Km/hr
</name>
<styleUrl>
#styleMap_TLP_Normal
</styleUrl>
<Point>
<coordinates>
-65.0647202,-10.9404659,142.36
</coordinates>
</Point>
</Placemark>
<Placemark>
<name>
Fri Dec 16 09:09:35 2016 S=3.53 Km/hr
</name>
<styleUrl>
#styleMap_TLP_Normal
</styleUrl>
<Point>
<coordinates>
-65.0646744,-10.9404726,142.37
</coordinates>
</Point>
</Placemark>
<Placemark>
<name>
Fri Dec 16 09:09:45 2016 S=3.23 Km/hr
</name>
<styleUrl>
#styleMap_TLP_Normal
</styleUrl>
<Point>
<coordinates>
-65.0645218,-10.9405355,139.39
</coordinates>
</Point>
</Placemark>
<Placemark>
<name>
Fri Dec 16 09:09:55 2016 S=3.30 Km/hr
</name>
<styleUrl>
#styleMap_TLP_Normal
</styleUrl>
<Point>
<coordinates>
-65.0643921,-10.9405823,138.18
</coordinates>
</Point>
</Placemark>
<Placemark>
<name>
Fri Dec 16 09:10:05 2016 S=2.76 Km/hr
</name>
<styleUrl>
#styleMap_TLP_Normal
</styleUrl>
<Point>
<coordinates>
-65.0643082,-10.9406061,137.71
</coordinates>
</Point>
</Placemark>
<Placemark>
<name>
Fri Dec 16 09:10:15 2016 S=3.89 Km/hr
</name>
<styleUrl>
#styleMap_TLP_Normal
</styleUrl>
<Point>
<coordinates>
-65.0641785,-10.9406710,137.33
</coordinates>
</Point>
</Placemark>
<Placemark>
<name>
Fri Dec 16 09:10:25 2016 S=2.57 Km/hr
</name>
<styleUrl>
#styleMap_TLP_Normal
</styleUrl>
<Point>
<coordinates>
-65.0641251,-10.9407406,137.37
</coordinates>
</Point>
</Placemark>
<Placemark>
<name>
Fri Dec 16 09:10:35 2016 S=2.36 Km/hr
</name>
<styleUrl>
#styleMap_TLP_Normal
</styleUrl>
<Point>
<coordinates>
-65.0640640,-10.9407911,136.54
</coordinates>
</Point>
</Placemark>
<Placemark>
<name>
Fri Dec 16 09:10:45 2016 S=0.93 Km/hr
</name>
<styleUrl>
#styleMap_TLP_Normal
</styleUrl>
<Point>
<coordinates>
-65.0640106,-10.9407578,135.43
</coordinates>
</Point>
</Placemark>
<Placemark>
<name>
Fri Dec 16 09:10:55 2016 S=1.66 Km/hr
</name>
<styleUrl>
#styleMap_TLP_Normal
</styleUrl>
<Point>
<coordinates>
-65.0639954,-10.9407749,135.62
</coordinates>
</Point>
</Placemark>
<Placemark>
<name>
Fri Dec 16 09:11:05 2016 S=1.22 Km/hr
</name>
<styleUrl>
#styleMap_TLP_Normal
</styleUrl>
<Point>
<coordinates>
-65.0640030,-10.9408522,135.01
</coordinates>
</Point>
</Placemark>
<Placemark>
<name>
Fri Dec 16 09:11:15 2016 S=1.54 Km/hr
</name>
<styleUrl>
#styleMap_TLP_Normal
</styleUrl>
<Point>
<coordinates>
-65.0640182,-10.9409504,135.05
</coordinates>
</Point>
</Placemark>
<Placemark>
<name>
Fri Dec 16 09:11:25 2016 S=2.32 Km/hr
</name>
<styleUrl>
#styleMap_TLP_Normal
</styleUrl>
<Point>
<coordinates>
-65.0640335,-10.9410648,134.83
</coordinates>
</Point>
</Placemark>
<Placemark>
<name>
Fri Dec 16 09:11:35 2016 S=1.24 Km/hr
</name>
<styleUrl>
#styleMap_TLP_Normal
</styleUrl>
<Point>
<coordinates>
-65.0640182,-10.9411764,134.63
</coordinates>
</Point>
</Placemark>
<Placemark>
<name>
Fri Dec 16 09:11:45 2016 S=0.61 Km/hr
</name>
<styleUrl>
#styleMap_TLP_Normal
</styleUrl>
<Point>
<coordinates>
-65.0640106,-10.9412766,133.93
</coordinates>
</Point>
</Placemark>
<Placemark>
<name>
Fri Dec 16 09:11:55 2016 S=0.15 Km/hr
</name>
<styleUrl>
#styleMap_TLP_Normal
</styleUrl>
<Point>
<coordinates>
-65.0640106,-10.9412832,133.91
</coordinates>
</Point>
</Placemark>
<Placemark>
<name>
Fri Dec 16 09:12:05 2016 S=1.04 Km/hr
</name>
<styleUrl>
#styleMap_TLP_Normal
</styleUrl>
<Point>
<coordinates>
-65.0640106,-10.9412889,133.94
</coordinates>
</Point>
</Placemark>
<Placemark>
<name>
Fri Dec 16 09:12:15 2016 S=1.08 Km/hr
</name>
<styleUrl>
#styleMap_TLP_Normal
</styleUrl>
<Point>
<coordinates>
-65.0639572,-10.9414034,133.07
</coordinates>
</Point>
</Placemark>
<Placemark>
<name>
Fri Dec 16 09:12:25 2016 S=3.57 Km/hr
</name>
<styleUrl>
#styleMap_TLP_Normal
</styleUrl>
<Point>
<coordinates>
-65.0639572,-10.9415455,133.21
</coordinates>
</Point>
</Placemark>
<Placemark>
<name>
Fri Dec 16 09:12:35 2016 S=1.96 Km/hr
</name>
<styleUrl>
#styleMap_TLP_Normal
</styleUrl>
<Point>
<coordinates>
-65.0640030,-10.9416084,133.09
</coordinates>
</Point>
</Placemark>
<Placemark>
<name>
Fri Dec 16 09:12:45 2016 S=1.59 Km/hr
</name>
<styleUrl>
#styleMap_TLP_Normal
</styleUrl>
<Point>
<coordinates>
-65.0640717,-10.9416637,133.22
</coordinates>
</Point>
</Placemark>
<Placemark>
<name>
Fri Dec 16 09:12:55 2016 S=1.73 Km/hr
</name>
<styleUrl>
#styleMap_TLP_Normal
</styleUrl>
<Point>
<coordinates>
-65.0641403,-10.9417524,133.27
</coordinates>
</Point>
</Placemark>
<Placemark>
<name>
Fri Dec 16 09:13:05 2016 S=2.08 Km/hr
</name>
<styleUrl>
#styleMap_TLP_Normal
</styleUrl>
<Point>
<coordinates>
-65.0642242,-10.9418268,132.86
</coordinates>
</Point>
</Placemark>
<Placemark>
<name>
Fri Dec 16 09:13:15 2016 S=1.41 Km/hr
</name>
<styleUrl>
#styleMap_TLP_Normal
</styleUrl>
<Point>
<coordinates>
-65.0643234,-10.9419336,132.24
</coordinates>
</Point>
</Placemark>
<Placemark>
<name>
Fri Dec 16 09:13:25 2016 S=2.44 Km/hr
</name>
<styleUrl>
#styleMap_TLP_Normal
</styleUrl>
<Point>
<coordinates>
-65.0643692,-10.9420176,133.01
</coordinates>
</Point>
</Placemark>
<Placemark>
<name>
Fri Dec 16 09:13:35 2016 S=2.25 Km/hr
</name>
<styleUrl>
#styleMap_TLP_Normal
</styleUrl>
<Point>
<coordinates>
-65.0643616,-10.9420700,133.30
</coordinates>
</Point>
</Placemark>
<Placemark>
<name>
Fri Dec 16 09:13:45 2016 S=1.39 Km/hr
</name>
<styleUrl>
#styleMap_TLP_Normal
</styleUrl>
<Point>
<coordinates>
-65.0643692,-10.9421453,134.25
</coordinates>
</Point>
</Placemark>
<Placemark>
<name>
Fri Dec 16 09:13:55 2016 S=0.71 Km/hr
</name>
<styleUrl>
#styleMap_TLP_Normal
</styleUrl>
<Point>
<coordinates>
-65.0643921,-10.9421453,134.59
</coordinates>
</Point>
</Placemark>
<Placemark>
<name>
Fri Dec 16 09:14:05 2016 S=0.45 Km/hr
</name>
<styleUrl>
#styleMap_TLP_Normal
</styleUrl>
<Point>
<coordinates>
-65.0643997,-10.9421558,134.59
</coordinates>
</Point>
</Placemark>
<Placemark>
<name>
Fri Dec 16 09:14:15 2016 S=1.62 Km/hr
</name>
<styleUrl>
#styleMap_TLP_Normal
</styleUrl>
<Point>
<coordinates>
-65.0644150,-10.9421768,135.02
</coordinates>
</Point>
</Placemark>
<Placemark>
<name>
Fri Dec 16 09:14:25 2016 S=0.60 Km/hr
</name>
<styleUrl>
#styleMap_TLP_Normal
</styleUrl>
<Point>
<coordinates>
-65.0644760,-10.9422312,136.48
</coordinates>
</Point>
</Placemark>
<Placemark>
<name>
Fri Dec 16 09:14:35 2016 S=0.93 Km/hr
</name>
<styleUrl>
#styleMap_TLP_Normal
</styleUrl>
<Point>
<coordinates>
-65.0645065,-10.9422770,136.97
</coordinates>
</Point>
</Placemark>
<Placemark>
<name>
Fri Dec 16 09:14:45 2016 S=0.55 Km/hr
</name>
<styleUrl>
#styleMap_TLP_Normal
</styleUrl>
<Point>
<coordinates>
-65.0645142,-10.9422827,137.02
</coordinates>
</Point>
</Placemark>
<Placemark>
<name>
Fri Dec 16 09:14:55 2016 S=1.01 Km/hr
</name>
<styleUrl>
#styleMap_TLP_Normal
</styleUrl>
<Point>
<coordinates>
-65.0645218,-10.9422932,137.04
</coordinates>
</Point>
</Placemark>
<Placemark>
<name>
Fri Dec 16 09:15:05 2016 S=0.13 Km/hr
</name>
<styleUrl>
#styleMap_TLP_Normal
</styleUrl>
<Point>
<coordinates>
-65.0645370,-10.9423285,137.18
</coordinates>
</Point>
</Placemark>
<Placemark>
<name>
Fri Dec 16 09:15:15 2016 S=0.61 Km/hr
</name>
<styleUrl>
#styleMap_TLP_Normal
</styleUrl>
<Point>
<coordinates>
-65.0645294,-10.9423256,137.22
</coordinates>
</Point>
</Placemark>
<Placemark>
<name>
Fri Dec 16 09:15:25 2016 S=1.80 Km/hr
</name>
<styleUrl>
#styleMap_TLP_Normal
</styleUrl>
<Point>
<coordinates>
-65.0645294,-10.9423294,137.29
</coordinates>
</Point>
</Placemark>
<Placemark>
<name>
Fri Dec 16 09:15:35 2016 S=0.05 Km/hr
</name>
<styleUrl>
#styleMap_TLP_Normal
</styleUrl>
<Point>
<coordinates>
-65.0644684,-10.9423771,137.94
</coordinates>
</Point>
</Placemark>
<Placemark>
<name>
Fri Dec 16 09:15:45 2016 S=0.47 Km/hr
</name>
<styleUrl>
#styleMap_TLP_Normal
</styleUrl>
<Point>
<coordinates>
-65.0644760,-10.9423809,137.97
</coordinates>
</Point>
</Placemark>
<Placemark>
<name>
Fri Dec 16 09:15:55 2016 S=1.37 Km/hr
</name>
<styleUrl>
#styleMap_TLP_Normal
</styleUrl>
<Point>
<coordinates>
-65.0645142,-10.9423790,138.10
</coordinates>
</Point>
</Placemark>
<Placemark>
<name>
Fri Dec 16 09:16:05 2016 S=1.45 Km/hr
</name>
<styleUrl>
#styleMap_TLP_Normal
</styleUrl>
<Point>
<coordinates>
-65.0645752,-10.9424286,139.83
</coordinates>
</Point>
</Placemark>
<Placemark>
<name>
Fri Dec 16 09:16:15 2016 S=1.08 Km/hr
</name>
<styleUrl>
#styleMap_TLP_Normal
</styleUrl>
<Point>
<coordinates>
-65.0645981,-10.9424877,139.99
</coordinates>
</Point>
</Placemark>
<Placemark>
<name>
Fri Dec 16 09:16:25 2016 S=0.36 Km/hr
</name>
<styleUrl>
#styleMap_TLP_Normal
</styleUrl>
<Point>
<coordinates>
-65.0645981,-10.9425125,140.50
</coordinates>
</Point>
</Placemark>
<Placemark>
<name>
Fri Dec 16 09:16:35 2016 S=0.25 Km/hr
</name>
<styleUrl>
#styleMap_TLP_Normal
</styleUrl>
<Point>
<coordinates>
-65.0645981,-10.9425201,140.51
</coordinates>
</Point>
</Placemark>
<Placemark>
<name>
Fri Dec 16 09:16:45 2016 S=0.47 Km/hr
</name>
<styleUrl>
#styleMap_TLP_Normal
</styleUrl>
<Point>
<coordinates>
-65.0646133,-10.9425230,140.55
</coordinates>
</Point>
</Placemark>
<Placemark>
<name>
Fri Dec 16 09:16:55 2016 S=0.28 Km/hr
</name>
<styleUrl>
#styleMap_TLP_Normal
</styleUrl>
<Point>
<coordinates>
-65.0646591,-10.9425354,141.11
</coordinates>
</Point>
</Placemark>
<Placemark>
<name>
Fri Dec 16 09:17:05 2016 S=2.05 Km/hr
</name>
<styleUrl>
#styleMap_TLP_Normal
</styleUrl>
<Point>
<coordinates>
-65.0647430,-10.9425669,141.43
</coordinates>
</Point>
</Placemark>
<Placemark>
<name>
Fri Dec 16 09:17:15 2016 S=0.21 Km/hr
</name>
<styleUrl>
#styleMap_TLP_Normal
</styleUrl>
<Point>
<coordinates>
-65.0647583,-10.9425945,142.07
</coordinates>
</Point>
</Placemark>
<Placemark>
<name>
Fri Dec 16 09:17:25 2016 S=0.57 Km/hr
</name>
<styleUrl>
#styleMap_TLP_Normal
</styleUrl>
<Point>
<coordinates>
-65.0647812,-10.9426079,142.16
</coordinates>
</Point>
</Placemark>
<Placemark>
<name>
Fri Dec 16 09:17:35 2016 S=0.70 Km/hr
</name>
<styleUrl>
#styleMap_TLP_Normal
</styleUrl>
<Point>
<coordinates>
-65.0647812,-10.9425650,142.86
</coordinates>
</Point>
</Placemark>
<Placemark>
<name>
Fri Dec 16 09:17:45 2016 S=0.91 Km/hr
</name>
<styleUrl>
#styleMap_TLP_Normal
</styleUrl>
<Point>
<coordinates>
-65.0648117,-10.9426174,142.87
</coordinates>
</Point>
</Placemark>
<Placemark>
<name>
Fri Dec 16 09:17:55 2016 S=1.19 Km/hr
</name>
<styleUrl>
#styleMap_TLP_Normal
</styleUrl>
<Point>
<coordinates>
-65.0648575,-10.9426794,143.37
</coordinates>
</Point>
</Placemark>
<Placemark>
<name>
Fri Dec 16 09:18:05 2016 S=0.79 Km/hr
</name>
<styleUrl>
#styleMap_TLP_Normal
</styleUrl>
<Point>
<coordinates>
-65.0648346,-10.9427385,144.20
</coordinates>
</Point>
</Placemark>
<Placemark>
<name>
Fri Dec 16 09:18:15 2016 S=0.42 Km/hr
</name>
<styleUrl>
#styleMap_TLP_Normal
</styleUrl>
<Point>
<coordinates>
-65.0648804,-10.9427252,145.13
</coordinates>
</Point>
</Placemark>
<Placemark>
<name>
Fri Dec 16 09:18:25 2016 S=1.12 Km/hr
</name>
<styleUrl>
#styleMap_TLP_Normal
</styleUrl>
<Point>
<coordinates>
-65.0648651,-10.9427080,145.94
</coordinates>
</Point>
</Placemark>
<Placemark>
<name>
Fri Dec 16 09:18:35 2016 S=0.39 Km/hr
</name>
<styleUrl>
#styleMap_TLP_Normal
</styleUrl>
<Point>
<coordinates>
-65.0648651,-10.9427099,146.76
</coordinates>
</Point>
</Placemark>
<Placemark>
<name>
Fri Dec 16 09:18:45 2016 S=0.25 Km/hr
</name>
<styleUrl>
#styleMap_TLP_Normal
</styleUrl>
<Point>
<coordinates>
-65.0648804,-10.9427252,146.79
</coordinates>
</Point>
</Placemark>
<Placemark>
<name>
Fri Dec 16 09:18:55 2016 S=0.58 Km/hr
</name>
<styleUrl>
#styleMap_TLP_Normal
</styleUrl>
<Point>
<coordinates>
-65.0648956,-10.9427385,146.41
</coordinates>
</Point>
</Placemark>
<Placemark>
<name>
Fri Dec 16 09:19:05 2016 S=0.24 Km/hr
</name>
<styleUrl>
#styleMap_TLP_Normal
</styleUrl>
<Point>
<coordinates>
-65.0649109,-10.9427452,146.01
</coordinates>
</Point>
</Placemark>
<Placemark>
<name>
Fri Dec 16 09:19:15 2016 S=0.55 Km/hr
</name>
<styleUrl>
#styleMap_TLP_Normal
</styleUrl>
<Point>
<coordinates>
-65.0649185,-10.9427090,145.66
</coordinates>
</Point>
</Placemark>
<Placemark>
<name>
Fri Dec 16 09:19:25 2016 S=0.67 Km/hr
</name>
<styleUrl>
#styleMap_TLP_Normal
</styleUrl>
<Point>
<coordinates>
-65.0648956,-10.9427271,145.92
</coordinates>
</Point>
</Placemark>
<Placemark>
<name>
Fri Dec 16 09:19:35 2016 S=0.39 Km/hr
</name>
<styleUrl>
#styleMap_TLP_Normal
</styleUrl>
<Point>
<coordinates>
-65.0649109,-10.9427538,146.65
</coordinates>
</Point>
</Placemark>
<Placemark>
<name>
Fri Dec 16 09:19:45 2016 S=0.10 Km/hr
</name>
<styleUrl>
#styleMap_TLP_Normal
</styleUrl>
<Point>
<coordinates>
-65.0649033,-10.9427776,147.31
</coordinates>
</Point>
</Placemark>
<Placemark>
<name>
Fri Dec 16 09:19:55 2016 S=0.38 Km/hr
</name>
<styleUrl>
#styleMap_TLP_Normal
</styleUrl>
<Point>
<coordinates>
-65.0648880,-10.9427681,147.16
</coordinates>
</Point>
</Placemark>
<Placemark>
<name>
Fri Dec 16 09:20:05 2016 S=1.47 Km/hr
</name>
<styleUrl>
#styleMap_TLP_Normal
</styleUrl>
<Point>
<coordinates>
-65.0649033,-10.9427843,148.24
</coordinates>
</Point>
</Placemark>
<Placemark>
<name>
Fri Dec 16 09:20:15 2016 S=0.69 Km/hr
</name>
<styleUrl>
#styleMap_TLP_Normal
</styleUrl>
<Point>
<coordinates>
-65.0649185,-10.9428520,148.29
</coordinates>
</Point>
</Placemark>
<Placemark>
<name>
Fri Dec 16 09:20:25 2016 S=0.83 Km/hr
</name>
<styleUrl>
#styleMap_TLP_Normal
</styleUrl>
<Point>
<coordinates>
-65.0649261,-10.9428806,148.45
</coordinates>
</Point>
</Placemark>
<Placemark>
<name>
Fri Dec 16 09:20:35 2016 S=0.62 Km/hr
</name>
<styleUrl>
#styleMap_TLP_Normal
</styleUrl>
<Point>
<coordinates>
-65.0649643,-10.9429531,148.63
</coordinates>
</Point>
</Placemark>
<Placemark>
<name>
Fri Dec 16 09:20:45 2016 S=0.91 Km/hr
</name>
<styleUrl>
#styleMap_TLP_Normal
</styleUrl>
<Point>
<coordinates>
-65.0649948,-10.9429798,148.83
</coordinates>
</Point>
</Placemark>
<Placemark>
<name>
Fri Dec 16 09:20:55 2016 S=0.60 Km/hr
</name>
<styleUrl>
#styleMap_TLP_Normal
</styleUrl>
<Point>
<coordinates>
-65.0650024,-10.9430780,150.38
</coordinates>
</Point>
</Placemark>
<Placemark>
<name>
Fri Dec 16 09:21:05 2016 S=1.36 Km/hr
</name>
<styleUrl>
#styleMap_TLP_Normal
</styleUrl>
<Point>
<coordinates>
-65.0650177,-10.9432030,152.26
</coordinates>
</Point>
</Placemark>
<Placemark>
<name>
Fri Dec 16 09:21:15 2016 S=2.46 Km/hr
</name>
<styleUrl>
#styleMap_TLP_Normal
</styleUrl>
<Point>
<coordinates>
-65.0650940,-10.9432974,154.07
</coordinates>
</Point>
</Placemark>
<Placemark>
<name>
Fri Dec 16 09:21:25 2016 S=0.48 Km/hr
</name>
<styleUrl>
#styleMap_TLP_Normal
</styleUrl>
<Point>
<coordinates>
-65.0651627,-10.9434118,154.98
</coordinates>
</Point>
</Placemark>
<Placemark>
<name>
Fri Dec 16 09:21:35 2016 S=1.89 Km/hr
</name>
<styleUrl>
#styleMap_TLP_Normal
</styleUrl>
<Point>
<coordinates>
-65.0652618,-10.9435215,154.46
</coordinates>
</Point>
</Placemark>
<Placemark>
<name>
Fri Dec 16 09:21:45 2016 S=1.20 Km/hr
</name>
<styleUrl>
#styleMap_TLP_Normal
</styleUrl>
<Point>
<coordinates>
-65.0653305,-10.9435778,153.25
</coordinates>
</Point>
</Placemark>
<Placemark>
<name>
Fri Dec 16 09:21:55 2016 S=1.98 Km/hr
</name>
<styleUrl>
#styleMap_TLP_Normal
</styleUrl>
<Point>
<coordinates>
-65.0654221,-10.9436188,151.79
</coordinates>
</Point>
</Placemark>
<Placemark>
<name>
Fri Dec 16 09:22:05 2016 S=2.68 Km/hr
</name>
<styleUrl>
#styleMap_TLP_Normal
</styleUrl>
<Point>
<coordinates>
-65.0655289,-10.9436140,150.95
</coordinates>
</Point>
</Placemark>
<Placemark>
<name>
Fri Dec 16 09:22:15 2016 S=2.73 Km/hr
</name>
<styleUrl>
#styleMap_TLP_Normal
</styleUrl>
<Point>
<coordinates>
-65.0656204,-10.9436417,149.66
</coordinates>
</Point>
</Placemark>
<Placemark>
<name>
Fri Dec 16 09:22:25 2016 S=0.73 Km/hr
</name>
<styleUrl>
#styleMap_TLP_Normal
</styleUrl>
<Point>
<coordinates>
-65.0657120,-10.9436760,149.74
</coordinates>
</Point>
</Placemark>
<Placemark>
<name>
Fri Dec 16 09:22:35 2016 S=0.99 Km/hr
</name>
<styleUrl>
#styleMap_TLP_Normal
</styleUrl>
<Point>
<coordinates>
-65.0657272,-10.9436808,149.78
</coordinates>
</Point>
</Placemark>
<Placemark>
<name>
Fri Dec 16 09:22:45 2016 S=1.76 Km/hr
</name>
<styleUrl>
#styleMap_TLP_Normal
</styleUrl>
<Point>
<coordinates>
-65.0658340,-10.9436846,150.04
</coordinates>
</Point>
</Placemark>
<Placemark>
<name>
Fri Dec 16 09:22:55 2016 S=2.67 Km/hr
</name>
<styleUrl>
#styleMap_TLP_Normal
</styleUrl>
<Point>
<coordinates>
-65.0659103,-10.9437256,150.03
</coordinates>
</Point>
</Placemark>
<Placemark>
<name>
Fri Dec 16 09:23:05 2016 S=0.88 Km/hr
</name>
<styleUrl>
#styleMap_TLP_Normal
</styleUrl>
<Point>
<coordinates>
-65.0659714,-10.9437647,150.05
</coordinates>
</Point>
</Placemark>
<Placemark>
<name>
Fri Dec 16 09:23:15 2016 S=2.13 Km/hr
</name>
<styleUrl>
#styleMap_TLP_Normal
</styleUrl>
<Point>
<coordinates>
-65.0660477,-10.9438200,150.50
</coordinates>
</Point>
</Placemark>
<Placemark>
<name>
Fri Dec 16 09:23:25 2016 S=1.02 Km/hr
</name>
<styleUrl>
#styleMap_TLP_Normal
</styleUrl>
<Point>
<coordinates>
-65.0661316,-10.9438639,149.66
</coordinates>
</Point>
</Placemark>
<Placemark>
<name>
Fri Dec 16 09:23:35 2016 S=0.89 Km/hr
</name>
<styleUrl>
#styleMap_TLP_Normal
</styleUrl>
<Point>
<coordinates>
-65.0662003,-10.9439173,149.17
</coordinates>
</Point>
</Placemark>
<Placemark>
<name>
Fri Dec 16 09:23:45 2016 S=1.23 Km/hr
</name>
<styleUrl>
#styleMap_TLP_Normal
</styleUrl>
<Point>
<coordinates>
-65.0662308,-10.9439716,148.21
</coordinates>
</Point>
</Placemark>
<Placemark>
<name>
Fri Dec 16 09:23:55 2016 S=1.55 Km/hr
</name>
<styleUrl>
#styleMap_TLP_Normal
</styleUrl>
<Point>
<coordinates>
-65.0663223,-10.9440203,148.43
</coordinates>
</Point>
</Placemark>
<Placemark>
<name>
Fri Dec 16 09:24:05 2016 S=0.87 Km/hr
</name>
<styleUrl>
#styleMap_TLP_Normal
</styleUrl>
<Point>
<coordinates>
-65.0663605,-10.9440670,148.73
</coordinates>
</Point>
</Placemark>
<Placemark>
<name>
Fri Dec 16 09:24:15 2016 S=0.96 Km/hr
</name>
<styleUrl>
#styleMap_TLP_Normal
</styleUrl>
<Point>
<coordinates>
-65.0663986,-10.9441395,148.87
</coordinates>
</Point>
</Placemark>
<Placemark>
<name>
Fri Dec 16 09:24:25 2016 S=1.32 Km/hr
</name>
<styleUrl>
#styleMap_TLP_Normal
</styleUrl>
<Point>
<coordinates>
-65.0664291,-10.9442434,149.13
</coordinates>
</Point>
</Placemark>
<Placemark>
<name>
Fri Dec 16 09:24:35 2016 S=1.34 Km/hr
</name>
<styleUrl>
#styleMap_TLP_Normal
</styleUrl>
<Point>
<coordinates>
-65.0664825,-10.9443665,149.79
</coordinates>
</Point>
</Placemark>
<Placemark>
<name>
Fri Dec 16 09:24:45 2016 S=1.77 Km/hr
</name>
<styleUrl>
#styleMap_TLP_Normal
</styleUrl>
<Point>
<coordinates>
-65.0664749,-10.9444323,149.68
</coordinates>
</Point>
</Placemark>
<Placemark>
<name>
Fri Dec 16 09:24:55 2016 S=2.81 Km/hr
</name>
<styleUrl>
#styleMap_TLP_Normal
</styleUrl>
<Point>
<coordinates>
-65.0664749,-10.9445429,149.38
</coordinates>
</Point>
</Placemark>
<Placemark>
<name>
Fri Dec 16 09:25:05 2016 S=3.20 Km/hr
</name>
<styleUrl>
#styleMap_TLP_Normal
</styleUrl>
<Point>
<coordinates>
-65.0664368,-10.9446821,149.43
</coordinates>
</Point>
</Placemark>
<Placemark>
<name>
Fri Dec 16 09:25:15 2016 S=2.46 Km/hr
</name>
<styleUrl>
#styleMap_TLP_Normal
</styleUrl>
<Point>
<coordinates>
-65.0664520,-10.9447966,149.68
</coordinates>
</Point>
</Placemark>
<Placemark>
<name>
Fri Dec 16 09:25:25 2016 S=3.32 Km/hr
</name>
<styleUrl>
#styleMap_TLP_Normal
</styleUrl>
<Point>
<coordinates>
-65.0664368,-10.9449282,150.68
</coordinates>
</Point>
</Placemark>
<Placemark>
<name>
Fri Dec 16 09:25:35 2016 S=2.44 Km/hr
</name>
<styleUrl>
#styleMap_TLP_Normal
</styleUrl>
<Point>
<coordinates>
-65.0663834,-10.9450417,151.06
</coordinates>
</Point>
</Placemark>
<Placemark>
<name>
Fri Dec 16 09:25:45 2016 S=0.71 Km/hr
</name>
<styleUrl>
#styleMap_TLP_Normal
</styleUrl>
<Point>
<coordinates>
-65.0663528,-10.9451017,151.45
</coordinates>
</Point>
</Placemark>
<Placemark>
<name>
Fri Dec 16 09:25:55 2016 S=1.10 Km/hr
</name>
<styleUrl>
#styleMap_TLP_Normal
</styleUrl>
<Point>
<coordinates>
-65.0663452,-10.9451513,151.53
</coordinates>
</Point>
</Placemark>
<Placemark>
<name>
Fri Dec 16 09:26:05 2016 S=2.07 Km/hr
</name>
<styleUrl>
#styleMap_TLP_Normal
</styleUrl>
<Point>
<coordinates>
-65.0663681,-10.9451780,151.52
</coordinates>
</Point>
</Placemark>
<Placemark>
<name>
Fri Dec 16 09:26:15 2016 S=1.20 Km/hr
</name>
<styleUrl>
#styleMap_TLP_Normal
</styleUrl>
<Point>
<coordinates>
-65.0664368,-10.9452639,151.06
</coordinates>
</Point>
</Placemark>
<Placemark>
<name>
Fri Dec 16 09:26:25 2016 S=3.28 Km/hr
</name>
<styleUrl>
#styleMap_TLP_Normal
</styleUrl>
<Point>
<coordinates>
-65.0665054,-10.9453220,151.39
</coordinates>
</Point>
</Placemark>
<Placemark>
<name>
Fri Dec 16 09:26:35 2016 S=1.34 Km/hr
</name>
<styleUrl>
#styleMap_TLP_Normal
</styleUrl>
<Point>
<coordinates>
-65.0665817,-10.9453526,151.91
</coordinates>
</Point>
</Placemark>
<Placemark>
<name>
Fri Dec 16 09:26:45 2016 S=1.73 Km/hr
</name>
<styleUrl>
#styleMap_TLP_Normal
</styleUrl>
<Point>
<coordinates>
-65.0666656,-10.9454145,152.36
</coordinates>
</Point>
</Placemark>
<Placemark>
<name>
Fri Dec 16 09:26:55 2016 S=2.12 Km/hr
</name>
<styleUrl>
#styleMap_TLP_Normal
</styleUrl>
<Point>
<coordinates>
-65.0667496,-10.9454670,152.05
</coordinates>
</Point>
</Placemark>
<Placemark>
<name>
Fri Dec 16 09:27:05 2016 S=1.94 Km/hr
</name>
<styleUrl>
#styleMap_TLP_Normal
</styleUrl>
<Point>
<coordinates>
-65.0668335,-10.9455080,152.45
</coordinates>
</Point>
</Placemark>
<Placemark>
<name>
Fri Dec 16 09:27:15 2016 S=2.51 Km/hr
</name>
<styleUrl>
#styleMap_TLP_Normal
</styleUrl>
<Point>
<coordinates>
-65.0669327,-10.9455261,152.67
</coordinates>
</Point>
</Placemark>
<Placemark>
<name>
Fri Dec 16 09:27:25 2016 S=2.12 Km/hr
</name>
<styleUrl>
#styleMap_TLP_Normal
</styleUrl>
<Point>
<coordinates>
-65.0670166,-10.9455462,152.72
</coordinates>
</Point>
</Placemark>
<Placemark>
<name>
Fri Dec 16 09:27:35 2016 S=1.82 Km/hr
</name>
<styleUrl>
#styleMap_TLP_Normal
</styleUrl>
<Point>
<coordinates>
-65.0671082,-10.9455538,153.33
</coordinates>
</Point>
</Placemark>
<Placemark>
<name>
Fri Dec 16 09:27:45 2016 S=1.21 Km/hr
</name>
<styleUrl>
#styleMap_TLP_Normal
</styleUrl>
<Point>
<coordinates>
-65.0671616,-10.9455719,153.54
</coordinates>
</Point>
</Placemark>
<Placemark>
<name>
Fri Dec 16 09:27:55 2016 S=0.89 Km/hr
</name>
<styleUrl>
#styleMap_TLP_Normal
</styleUrl>
<Point>
<coordinates>
-65.0672302,-10.9455576,153.79
</coordinates>
</Point>
</Placemark>
<Placemark>
<name>
Fri Dec 16 09:28:05 2016 S=1.26 Km/hr
</name>
<styleUrl>
#styleMap_TLP_Normal
</styleUrl>
<Point>
<coordinates>
-65.0673218,-10.9455709,154.98
</coordinates>
</Point>
</Placemark>
<Placemark>
<name>
Fri Dec 16 09:28:15 2016 S=1.58 Km/hr
</name>
<styleUrl>
#styleMap_TLP_Normal
</styleUrl>
<Point>
<coordinates>
-65.0674057,-10.9455624,155.39
</coordinates>
</Point>
</Placemark>
<Placemark>
<name>
Fri Dec 16 09:28:25 2016 S=1.65 Km/hr
</name>
<styleUrl>
#styleMap_TLP_Normal
</styleUrl>
<Point>
<coordinates>
-65.0674973,-10.9455147,156.54
</coordinates>
</Point>
</Placemark>
<Placemark>
<name>
Fri Dec 16 09:28:35 2016 S=2.50 Km/hr
</name>
<styleUrl>
#styleMap_TLP_Normal
</styleUrl>
<Point>
<coordinates>
-65.0675888,-10.9454985,157.24
</coordinates>
</Point>
</Placemark>
<Placemark>
<name>
Fri Dec 16 09:28:45 2016 S=1.40 Km/hr
</name>
<styleUrl>
#styleMap_TLP_Normal
</styleUrl>
<Point>
<coordinates>
-65.0676651,-10.9454460,157.39
</coordinates>
</Point>
</Placemark>
<Placemark>
<name>
Fri Dec 16 09:28:55 2016 S=1.02 Km/hr
</name>
<styleUrl>
#styleMap_TLP_Normal
</styleUrl>
<Point>
<coordinates>
-65.0677719,-10.9454041,157.24
</coordinates>
</Point>
</Placemark>
<Placemark>
<name>
Fri Dec 16 09:29:05 2016 S=2.29 Km/hr
</name>
<styleUrl>
#styleMap_TLP_Normal
</styleUrl>
<Point>
<coordinates>
-65.0678558,-10.9453707,157.48
</coordinates>
</Point>
</Placemark>
<Placemark>
<name>
Fri Dec 16 09:29:15 2016 S=1.76 Km/hr
</name>
<styleUrl>
#styleMap_TLP_Normal
</styleUrl>
<Point>
<coordinates>
-65.0679398,-10.9453659,157.46
</coordinates>
</Point>
</Placemark>
<Placemark>
<name>
Fri Dec 16 09:29:25 2016 S=1.78 Km/hr
</name>
<styleUrl>
#styleMap_TLP_Normal
</styleUrl>
<Point>
<coordinates>
-65.0680313,-10.9453726,157.49
</coordinates>
</Point>
</Placemark>
<Placemark>
<name>
Fri Dec 16 09:29:35 2016 S=3.30 Km/hr
</name>
<styleUrl>
#styleMap_TLP_Normal
</styleUrl>
<Point>
<coordinates>
-65.0681458,-10.9453745,157.22
</coordinates>
</Point>
</Placemark>
<Placemark>
<name>
Fri Dec 16 09:29:45 2016 S=3.39 Km/hr
</name>
<styleUrl>
#styleMap_TLP_Normal
</styleUrl>
<Point>
<coordinates>
-65.0682526,-10.9453926,156.10
</coordinates>
</Point>
</Placemark>
<Placemark>
<name>
Fri Dec 16 09:29:55 2016 S=1.68 Km/hr
</name>
<styleUrl>
#styleMap_TLP_Normal
</styleUrl>
<Point>
<coordinates>
-65.0683517,-10.9454193,154.59
</coordinates>
</Point>
</Placemark>
<Placemark>
<name>
Fri Dec 16 09:30:05 2016 S=1.53 Km/hr
</name>
<styleUrl>
#styleMap_TLP_Normal
</styleUrl>
<Point>
<coordinates>
-65.0684509,-10.9454422,153.08
</coordinates>
</Point>
</Placemark>
<Placemark>
<name>
Fri Dec 16 09:30:15 2016 S=2.74 Km/hr
</name>
<styleUrl>
#styleMap_TLP_Normal
</styleUrl>
<Point>
<coordinates>
-65.0685425,-10.9454651,152.25
</coordinates>
</Point>
</Placemark>
<Placemark>
<name>
Fri Dec 16 09:30:25 2016 S=2.04 Km/hr
</name>
<styleUrl>
#styleMap_TLP_Normal
</styleUrl>
<Point>
<coordinates>
-65.0686569,-10.9454823,152.32
</coordinates>
</Point>
</Placemark>
<Placemark>
<name>
Fri Dec 16 09:30:35 2016 S=2.55 Km/hr
</name>
<styleUrl>
#styleMap_TLP_Normal
</styleUrl>
<Point>
<coordinates>
-65.0687561,-10.9455118,152.39
</coordinates>
</Point>
</Placemark>
<Placemark>
<name>
Fri Dec 16 09:30:45 2016 S=1.77 Km/hr
</name>
<styleUrl>
#styleMap_TLP_Normal
</styleUrl>
<Point>
<coordinates>
-65.0688248,-10.9455490,152.34
</coordinates>
</Point>
</Placemark>
<Placemark>
<name>
Fri Dec 16 09:30:55 2016 S=2.45 Km/hr
</name>
<styleUrl>
#styleMap_TLP_Normal
</styleUrl>
<Point>
<coordinates>
-65.0689316,-10.9455595,152.29
</coordinates>
</Point>
</Placemark>
<Placemark>
<name>
Fri Dec 16 09:31:05 2016 S=2.61 Km/hr
</name>
<styleUrl>
#styleMap_TLP_Normal
</styleUrl>
<Point>
<coordinates>
-65.0690613,-10.9455605,152.44
</coordinates>
</Point>
</Placemark>
<Placemark>
<name>
Fri Dec 16 09:31:15 2016 S=2.32 Km/hr
</name>
<styleUrl>
#styleMap_TLP_Normal
</styleUrl>
<Point>
<coordinates>
-65.0691605,-10.9455624,151.54
</coordinates>
</Point>
</Placemark>
<Placemark>
<name>
Fri Dec 16 09:31:25 2016 S=2.05 Km/hr
</name>
<styleUrl>
#styleMap_TLP_Normal
</styleUrl>
<Point>
<coordinates>
-65.0692596,-10.9455605,150.67
</coordinates>
</Point>
</Placemark>
<Placemark>
<name>
Fri Dec 16 09:31:35 2016 S=2.41 Km/hr
</name>
<styleUrl>
#styleMap_TLP_Normal
</styleUrl>
<Point>
<coordinates>
-65.0693665,-10.9455595,150.19
</coordinates>
</Point>
</Placemark>
<Placemark>
<name>
Fri Dec 16 09:31:45 2016 S=2.05 Km/hr
</name>
<styleUrl>
#styleMap_TLP_Normal
</styleUrl>
<Point>
<coordinates>
-65.0694656,-10.9455519,149.08
</coordinates>
</Point>
</Placemark>
<Placemark>
<name>
Fri Dec 16 09:31:55 2016 S=1.68 Km/hr
</name>
<styleUrl>
#styleMap_TLP_Normal
</styleUrl>
<Point>
<coordinates>
-65.0695267,-10.9455681,149.04
</coordinates>
</Point>
</Placemark>
<Placemark>
<name>
Fri Dec 16 09:32:05 2016 S=0.30 Km/hr
</name>
<styleUrl>
#styleMap_TLP_Normal
</styleUrl>
<Point>
<coordinates>
-65.0695877,-10.9455500,148.82
</coordinates>
</Point>
</Placemark>
<Placemark>
<name>
Fri Dec 16 09:32:15 2016 S=0.51 Km/hr
</name>
<styleUrl>
#styleMap_TLP_Normal
</styleUrl>
<Point>
<coordinates>
-65.0695953,-10.9455547,148.85
</coordinates>
</Point>
</Placemark>
<Placemark>
<name>
Fri Dec 16 09:32:25 2016 S=0.14 Km/hr
</name>
<styleUrl>
#styleMap_TLP_Normal
</styleUrl>
<Point>
<coordinates>
-65.0696030,-10.9455462,148.90
</coordinates>
</Point>
</Placemark>
<Placemark>
<name>
Fri Dec 16 09:32:35 2016 S=0.18 Km/hr
</name>
<styleUrl>
#styleMap_TLP_Normal
</styleUrl>
<Point>
<coordinates>
-65.0696030,-10.9455471,148.87
</coordinates>
</Point>
</Placemark>
<Placemark>
<name>
Fri Dec 16 09:32:45 2016 S=0.16 Km/hr
</name>
<styleUrl>
#styleMap_TLP_Normal
</styleUrl>
<Point>
<coordinates>
-65.0696030,-10.9455462,148.90
</coordinates>
</Point>
</Placemark>
<Placemark>
<name>
Fri Dec 16 09:32:55 2016 S=0.80 Km/hr
</name>
<styleUrl>
#styleMap_TLP_Normal
</styleUrl>
<Point>
<coordinates>
-65.0696030,-10.9455462,148.92
</coordinates>
</Point>
</Placemark>
<Placemark>
<name>
Fri Dec 16 09:33:05 2016 S=1.48 Km/hr
</name>
<styleUrl>
#styleMap_TLP_Normal
</styleUrl>
<Point>
<coordinates>
-65.0696106,-10.9455462,148.91
</coordinates>
</Point>
</Placemark>
<Placemark>
<name>
Fri Dec 16 09:33:15 2016 S=0.74 Km/hr
</name>
<styleUrl>
#styleMap_TLP_Normal
</styleUrl>
<Point>
<coordinates>
-65.0696716,-10.9455481,148.45
</coordinates>
</Point>
</Placemark>
<Placemark>
<name>
Fri Dec 16 09:33:25 2016 S=1.24 Km/hr
</name>
<styleUrl>
#styleMap_TLP_Normal
</styleUrl>
<Point>
<coordinates>
-65.0697556,-10.9455843,148.02
</coordinates>
</Point>
</Placemark>
<Placemark>
<name>
Fri Dec 16 09:33:35 2016 S=0.64 Km/hr
</name>
<styleUrl>
#styleMap_TLP_Normal
</styleUrl>
<Point>
<coordinates>
-65.0698090,-10.9455757,148.43
</coordinates>
</Point>
</Placemark>
<Placemark>
<name>
Fri Dec 16 09:33:45 2016 S=0.68 Km/hr
</name>
<styleUrl>
#styleMap_TLP_Normal
</styleUrl>
<Point>
<coordinates>
-65.0698700,-10.9455671,147.62
</coordinates>
</Point>
</Placemark>
<Placemark>
<name>
Fri Dec 16 09:33:55 2016 S=1.47 Km/hr
</name>
<styleUrl>
#styleMap_TLP_Normal
</styleUrl>
<Point>
<coordinates>
-65.0699005,-10.9455967,147.44
</coordinates>
</Point>
</Placemark>
<Placemark>
<name>
Fri Dec 16 09:34:05 2016 S=2.17 Km/hr
</name>
<styleUrl>
#styleMap_TLP_Normal
</styleUrl>
<Point>
<coordinates>
-65.0699692,-10.9456005,147.41
</coordinates>
</Point>
</Placemark>
<Placemark>
<name>
Fri Dec 16 09:34:15 2016 S=0.43 Km/hr
</name>
<styleUrl>
#styleMap_TLP_Normal
</styleUrl>
<Point>
<coordinates>
-65.0699997,-10.9455833,147.44
</coordinates>
</Point>
</Placemark>
<Placemark>
<name>
Fri Dec 16 09:34:25 2016 S=0.60 Km/hr
</name>
<styleUrl>
#styleMap_TLP_Normal
</styleUrl>
<Point>
<coordinates>
-65.0699997,-10.9455853,147.44
</coordinates>
</Point>
</Placemark>
<Placemark>
<name>
Fri Dec 16 09:34:35 2016 S=0.19 Km/hr
</name>
<styleUrl>
#styleMap_TLP_Normal
</styleUrl>
<Point>
<coordinates>
-65.0699921,-10.9455805,147.45
</coordinates>
</Point>
</Placemark>
<Placemark>
<name>
Fri Dec 16 09:34:45 2016 S=0.23 Km/hr
</name>
<styleUrl>
#styleMap_TLP_Normal
</styleUrl>
<Point>
<coordinates>
-65.0699921,-10.9455767,147.43
</coordinates>
</Point>
</Placemark>
<Placemark>
<name>
Fri Dec 16 09:34:55 2016 S=0.34 Km/hr
</name>
<styleUrl>
#styleMap_TLP_Normal
</styleUrl>
<Point>
<coordinates>
-65.0699921,-10.9455738,147.45
</coordinates>
</Point>
</Placemark>
<Placemark>
<name>
Fri Dec 16 09:35:05 2016 S=0.22 Km/hr
</name>
<styleUrl>
#styleMap_TLP_Normal
</styleUrl>
<Point>
<coordinates>
-65.0699921,-10.9455738,147.53
</coordinates>
</Point>
</Placemark>
<Placemark>
<name>
Fri Dec 16 09:35:15 2016 S=0.29 Km/hr
</name>
<styleUrl>
#styleMap_TLP_Normal
</styleUrl>
<Point>
<coordinates>
-65.0699921,-10.9455738,147.60
</coordinates>
</Point>
</Placemark>
<Placemark>
<name>
Fri Dec 16 09:35:25 2016 S=0.02 Km/hr
</name>
<styleUrl>
#styleMap_TLP_Normal
</styleUrl>
<Point>
<coordinates>
-65.0699921,-10.9455767,147.70
</coordinates>
</Point>
</Placemark>
<Placemark>
<name>
Fri Dec 16 09:35:35 2016 S=0.04 Km/hr
</name>
<styleUrl>
#styleMap_TLP_Normal
</styleUrl>
<Point>
<coordinates>
-65.0699921,-10.9455757,147.71
</coordinates>
</Point>
</Placemark>
<Placemark>
<name>
Fri Dec 16 09:35:45 2016 S=0.44 Km/hr
</name>
<styleUrl>
#styleMap_TLP_Normal
</styleUrl>
<Point>
<coordinates>
-65.0699921,-10.9455786,147.74
</coordinates>
</Point>
</Placemark>
<Placemark>
<name>
Fri Dec 16 09:35:55 2016 S=0.52 Km/hr
</name>
<styleUrl>
#styleMap_TLP_Normal
</styleUrl>
<Point>
<coordinates>
-65.0700073,-10.9455671,148.95
</coordinates>
</Point>
</Placemark>
<Placemark>
<name>
Fri Dec 16 09:36:05 2016 S=0.07 Km/hr
</name>
<styleUrl>
#styleMap_TLP_Normal
</styleUrl>
<Point>
<coordinates>
-65.0700378,-10.9455709,148.61
</coordinates>
</Point>
</Placemark>
<Placemark>
<name>
Fri Dec 16 09:36:15 2016 S=0.68 Km/hr
</name>
<styleUrl>
#styleMap_TLP_Normal
</styleUrl>
<Point>
<coordinates>
-65.0700607,-10.9455452,148.31
</coordinates>
</Point>
</Placemark>
<Placemark>
<name>
Fri Dec 16 09:36:25 2016 S=0.15 Km/hr
</name>
<styleUrl>
#styleMap_TLP_Normal
</styleUrl>
<Point>
<coordinates>
-65.0700607,-10.9455156,150.16
</coordinates>
</Point>
</Placemark>
<Placemark>
<name>
Fri Dec 16 09:36:35 2016 S=0.53 Km/hr
</name>
<styleUrl>
#styleMap_TLP_Normal
</styleUrl>
<Point>
<coordinates>
-65.0700684,-10.9455233,150.45
</coordinates>
</Point>
</Placemark>
<Placemark>
<name>
Fri Dec 16 09:36:45 2016 S=0.25 Km/hr
</name>
<styleUrl>
#styleMap_TLP_Normal
</styleUrl>
<Point>
<coordinates>
-65.0700684,-10.9455261,150.52
</coordinates>
</Point>
</Placemark>
<Placemark>
<name>
Fri Dec 16 09:36:55 2016 S=0.32 Km/hr
</name>
<styleUrl>
#styleMap_TLP_Normal
</styleUrl>
<Point>
<coordinates>
-65.0701294,-10.9455032,150.54
</coordinates>
</Point>
</Placemark>
<Placemark>
<name>
Fri Dec 16 09:37:05 2016 S=2.05 Km/hr
</name>
<styleUrl>
#styleMap_TLP_Normal
</styleUrl>
<Point>
<coordinates>
-65.0700836,-10.9454947,149.29
</coordinates>
</Point>
</Placemark>
<Placemark>
<name>
Fri Dec 16 09:37:15 2016 S=1.07 Km/hr
</name>
<styleUrl>
#styleMap_TLP_Normal
</styleUrl>
<Point>
<coordinates>
-65.0700684,-10.9454641,149.35
</coordinates>
</Point>
</Placemark>
<Placemark>
<name>
Fri Dec 16 09:37:25 2016 S=1.21 Km/hr
</name>
<styleUrl>
#styleMap_TLP_Normal
</styleUrl>
<Point>
<coordinates>
-65.0700760,-10.9453964,149.52
</coordinates>
</Point>
</Placemark>
<Placemark>
<name>
Fri Dec 16 09:37:35 2016 S=0.92 Km/hr
</name>
<styleUrl>
#styleMap_TLP_Normal
</styleUrl>
<Point>
<coordinates>
-65.0700989,-10.9453859,149.79
</coordinates>
</Point>
</Placemark>
<Placemark>
<name>
Fri Dec 16 09:37:45 2016 S=0.27 Km/hr
</name>
<styleUrl>
#styleMap_TLP_Normal
</styleUrl>
<Point>
<coordinates>
-65.0701065,-10.9453888,149.81
</coordinates>
</Point>
</Placemark>
<Placemark>
<name>
Fri Dec 16 09:37:55 2016 S=1.08 Km/hr
</name>
<styleUrl>
#styleMap_TLP_Normal
</styleUrl>
<Point>
<coordinates>
-65.0701141,-10.9453993,149.79
</coordinates>
</Point>
</Placemark>
<Placemark>
<name>
Fri Dec 16 09:38:05 2016 S=0.55 Km/hr
</name>
<styleUrl>
#styleMap_TLP_Normal
</styleUrl>
<Point>
<coordinates>
-65.0700836,-10.9454098,150.01
</coordinates>
</Point>
</Placemark>
<Placemark>
<name>
Fri Dec 16 09:38:15 2016 S=0.44 Km/hr
</name>
<styleUrl>
#styleMap_TLP_Normal
</styleUrl>
<Point>
<coordinates>
-65.0701065,-10.9454365,149.25
</coordinates>
</Point>
</Placemark>
<Placemark>
<name>
Fri Dec 16 09:38:25 2016 S=0.53 Km/hr
</name>
<styleUrl>
#styleMap_TLP_Normal
</styleUrl>
<Point>
<coordinates>
-65.0701065,-10.9454336,149.30
</coordinates>
</Point>
</Placemark>
<Placemark>
<name>
Fri Dec 16 09:38:35 2016 S=0.35 Km/hr
</name>
<styleUrl>
#styleMap_TLP_Normal
</styleUrl>
<Point>
<coordinates>
-65.0701065,-10.9454317,149.32
</coordinates>
</Point>
</Placemark>
<Placemark>
<name>
Fri Dec 16 09:38:45 2016 S=0.54 Km/hr
</name>
<styleUrl>
#styleMap_TLP_Normal
</styleUrl>
<Point>
<coordinates>
-65.0700989,-10.9454269,149.25
</coordinates>
</Point>
</Placemark>
<Placemark>
<name>
Fri Dec 16 09:38:55 2016 S=0.47 Km/hr
</name>
<styleUrl>
#styleMap_TLP_Normal
</styleUrl>
<Point>
<coordinates>
-65.0700989,-10.9454250,149.21
</coordinates>
</Point>
</Placemark>
<Placemark>
<name>
Fri Dec 16 09:39:05 2016 S=0.17 Km/hr
</name>
<styleUrl>
#styleMap_TLP_Normal
</styleUrl>
<Point>
<coordinates>
-65.0700989,-10.9454279,149.28
</coordinates>
</Point>
</Placemark>
<Placemark>
<name>
Fri Dec 16 09:39:15 2016 S=0.49 Km/hr
</name>
<styleUrl>
#styleMap_TLP_Normal
</styleUrl>
<Point>
<coordinates>
-65.0701065,-10.9454298,149.41
</coordinates>
</Point>
</Placemark>
<Placemark>
<name>
Fri Dec 16 09:39:25 2016 S=0.40 Km/hr
</name>
<styleUrl>
#styleMap_TLP_Normal
</styleUrl>
<Point>
<coordinates>
-65.0701141,-10.9454384,149.66
</coordinates>
</Point>
</Placemark>
<Placemark>
<name>
Fri Dec 16 09:39:35 2016 S=1.04 Km/hr
</name>
<styleUrl>
#styleMap_TLP_Normal
</styleUrl>
<Point>
<coordinates>
-65.0701294,-10.9454737,150.04
</coordinates>
</Point>
</Placemark>
<Placemark>
<name>
Fri Dec 16 09:39:45 2016 S=1.27 Km/hr
</name>
<styleUrl>
#styleMap_TLP_Normal
</styleUrl>
<Point>
<coordinates>
-65.0701218,-10.9455757,151.70
</coordinates>
</Point>
</Placemark>
<Placemark>
<name>
Fri Dec 16 09:39:55 2016 S=0.28 Km/hr
</name>
<styleUrl>
#styleMap_TLP_Normal
</styleUrl>
<Point>
<coordinates>
-65.0701447,-10.9455786,152.34
</coordinates>
</Point>
</Placemark>
<Placemark>
<name>
Fri Dec 16 09:40:05 2016 S=0.28 Km/hr
</name>
<styleUrl>
#styleMap_TLP_Normal
</styleUrl>
<Point>
<coordinates>
-65.0701447,-10.9455805,152.37
</coordinates>
</Point>
</Placemark>
<Placemark>
<name>
Fri Dec 16 09:40:15 2016 S=0.05 Km/hr
</name>
<styleUrl>
#styleMap_TLP_Normal
</styleUrl>
<Point>
<coordinates>
-65.0701523,-10.9455814,152.37
</coordinates>
</Point>
</Placemark>
<Placemark>
<name>
Fri Dec 16 09:40:25 2016 S=0.63 Km/hr
</name>
<styleUrl>
#styleMap_TLP_Normal
</styleUrl>
<Point>
<coordinates>
-65.0701447,-10.9455757,152.36
</coordinates>
</Point>
</Placemark>
<Placemark>
<name>
Fri Dec 16 09:40:35 2016 S=0.20 Km/hr
</name>
<styleUrl>
#styleMap_TLP_Normal
</styleUrl>
<Point>
<coordinates>
-65.0701447,-10.9455652,152.35
</coordinates>
</Point>
</Placemark>
<Placemark>
<name>
Fri Dec 16 09:40:45 2016 S=0.63 Km/hr
</name>
<styleUrl>
#styleMap_TLP_Normal
</styleUrl>
<Point>
<coordinates>
-65.0701447,-10.9455605,152.36
</coordinates>
</Point>
</Placemark>
<Placemark>
<name>
Fri Dec 16 09:40:55 2016 S=1.44 Km/hr
</name>
<styleUrl>
#styleMap_TLP_Normal
</styleUrl>
<Point>
<coordinates>
-65.0700836,-10.9455538,152.47
</coordinates>
</Point>
</Placemark>
<Placemark>
<name>
Fri Dec 16 09:41:05 2016 S=0.19 Km/hr
</name>
<styleUrl>
#styleMap_TLP_Normal
</styleUrl>
<Point>
<coordinates>
-65.0700607,-10.9455614,152.13
</coordinates>
</Point>
</Placemark>
<Placemark>
<name>
Fri Dec 16 09:41:15 2016 S=0.79 Km/hr
</name>
<styleUrl>
#styleMap_TLP_Normal
</styleUrl>
<Point>
<coordinates>
-65.0700455,-10.9455462,151.86
</coordinates>
</Point>
</Placemark>
<Placemark>
<name>
Fri Dec 16 09:41:25 2016 S=0.50 Km/hr
</name>
<styleUrl>
#styleMap_TLP_Normal
</styleUrl>
<Point>
<coordinates>
-65.0700531,-10.9455519,151.56
</coordinates>
</Point>
</Placemark>
<Placemark>
<name>
Fri Dec 16 09:41:35 2016 S=0.74 Km/hr
</name>
<styleUrl>
#styleMap_TLP_Normal
</styleUrl>
<Point>
<coordinates>
-65.0700455,-10.9455442,151.55
</coordinates>
</Point>
</Placemark>
<Placemark>
<name>
Fri Dec 16 09:41:45 2016 S=0.46 Km/hr
</name>
<styleUrl>
#styleMap_TLP_Normal
</styleUrl>
<Point>
<coordinates>
-65.0700455,-10.9455395,151.54
</coordinates>
</Point>
</Placemark>
<Placemark>
<name>
Fri Dec 16 09:41:55 2016 S=0.19 Km/hr
</name>
<styleUrl>
#styleMap_TLP_Normal
</styleUrl>
<Point>
<coordinates>
-65.0700531,-10.9455404,151.47
</coordinates>
</Point>
</Placemark>
<Placemark>
<name>
Fri Dec 16 09:42:05 2016 S=0.16 Km/hr
</name>
<styleUrl>
#styleMap_TLP_Normal
</styleUrl>
<Point>
<coordinates>
-65.0700607,-10.9455490,151.44
</coordinates>
</Point>
</Placemark>
<Placemark>
<name>
Fri Dec 16 09:42:15 2016 S=1.06 Km/hr
</name>
<styleUrl>
#styleMap_TLP_Normal
</styleUrl>
<Point>
<coordinates>
-65.0700607,-10.9455490,151.47
</coordinates>
</Point>
</Placemark>
<Placemark>
<name>
Fri Dec 16 09:42:25 2016 S=1.58 Km/hr
</name>
<styleUrl>
#styleMap_TLP_Normal
</styleUrl>
<Point>
<coordinates>
-65.0700531,-10.9455347,151.52
</coordinates>
</Point>
</Placemark>
<Placemark>
<name>
Fri Dec 16 09:42:35 2016 S=0.98 Km/hr
</name>
<styleUrl>
#styleMap_TLP_Normal
</styleUrl>
<Point>
<coordinates>
-65.0701218,-10.9455099,152.97
</coordinates>
</Point>
</Placemark>
<Placemark>
<name>
Fri Dec 16 09:42:45 2016 S=0.18 Km/hr
</name>
<styleUrl>
#styleMap_TLP_Normal
</styleUrl>
<Point>
<coordinates>
-65.0701218,-10.9455137,153.00
</coordinates>
</Point>
</Placemark>
<Placemark>
<name>
Fri Dec 16 09:42:55 2016 S=1.02 Km/hr
</name>
<styleUrl>
#styleMap_TLP_Normal
</styleUrl>
<Point>
<coordinates>
-65.0701294,-10.9455214,152.99
</coordinates>
</Point>
</Placemark>
<Placemark>
<name>
Fri Dec 16 09:43:05 2016 S=0.48 Km/hr
</name>
<styleUrl>
#styleMap_TLP_Normal
</styleUrl>
<Point>
<coordinates>
-65.0701294,-10.9455204,152.90
</coordinates>
</Point>
</Placemark>
<Placemark>
<name>
Fri Dec 16 09:43:15 2016 S=0.44 Km/hr
</name>
<styleUrl>
#styleMap_TLP_Normal
</styleUrl>
<Point>
<coordinates>
-65.0701294,-10.9455223,152.89
</coordinates>
</Point>
</Placemark>
<Placemark>
<name>
Fri Dec 16 09:43:25 2016 S=0.64 Km/hr
</name>
<styleUrl>
#styleMap_TLP_Normal
</styleUrl>
<Point>
<coordinates>
-65.0701370,-10.9455271,152.90
</coordinates>
</Point>
</Placemark>
<Placemark>
<name>
Fri Dec 16 09:43:35 2016 S=1.62 Km/hr
</name>
<styleUrl>
#styleMap_TLP_Normal
</styleUrl>
<Point>
<coordinates>
-65.0701523,-10.9455338,152.66
</coordinates>
</Point>
</Placemark>
<Placemark>
<name>
Fri Dec 16 09:43:45 2016 S=2.10 Km/hr
</name>
<styleUrl>
#styleMap_TLP_Normal
</styleUrl>
<Point>
<coordinates>
-65.0702286,-10.9455976,151.27
</coordinates>
</Point>
</Placemark>
<Placemark>
<name>
Fri Dec 16 09:43:55 2016 S=1.50 Km/hr
</name>
<styleUrl>
#styleMap_TLP_Normal
</styleUrl>
<Point>
<coordinates>
-65.0703201,-10.9456167,150.00
</coordinates>
</Point>
</Placemark>
<Placemark>
<name>
Fri Dec 16 09:44:05 2016 S=1.74 Km/hr
</name>
<styleUrl>
#styleMap_TLP_Normal
</styleUrl>
<Point>
<coordinates>
-65.0703278,-10.9456263,149.77
</coordinates>
</Point>
</Placemark>
<Placemark>
<name>
Fri Dec 16 09:44:15 2016 S=0.20 Km/hr
</name>
<styleUrl>
#styleMap_TLP_Normal
</styleUrl>
<Point>
<coordinates>
-65.0704269,-10.9456100,148.26
</coordinates>
</Point>
</Placemark>
<Placemark>
<name>
Fri Dec 16 09:44:25 2016 S=0.26 Km/hr
</name>
<styleUrl>
#styleMap_TLP_Normal
</styleUrl>
<Point>
<coordinates>
-65.0704193,-10.9456081,148.09
</coordinates>
</Point>
</Placemark>
<Placemark>
<name>
Fri Dec 16 09:44:35 2016 S=1.04 Km/hr
</name>
<styleUrl>
#styleMap_TLP_Normal
</styleUrl>
<Point>
<coordinates>
-65.0704346,-10.9456196,148.12
</coordinates>
</Point>
</Placemark>
<Placemark>
<name>
Fri Dec 16 09:44:45 2016 S=0.81 Km/hr
</name>
<styleUrl>
#styleMap_TLP_Normal
</styleUrl>
<Point>
<coordinates>
-65.0705566,-10.9456425,148.85
</coordinates>
</Point>
</Placemark>
<Placemark>
<name>
Fri Dec 16 09:44:55 2016 S=0.21 Km/hr
</name>
<styleUrl>
#styleMap_TLP_Normal
</styleUrl>
<Point>
<coordinates>
-65.0705643,-10.9456425,148.88
</coordinates>
</Point>
</Placemark>
<Placemark>
<name>
Fri Dec 16 09:45:05 2016 S=0.93 Km/hr
</name>
<styleUrl>
#styleMap_TLP_Normal
</styleUrl>
<Point>
<coordinates>
-65.0706024,-10.9456539,148.95
</coordinates>
</Point>
</Placemark>
<Placemark>
<name>
Fri Dec 16 09:45:15 2016 S=0.97 Km/hr
</name>
<styleUrl>
#styleMap_TLP_Normal
</styleUrl>
<Point>
<coordinates>
-65.0706635,-10.9456472,149.47
</coordinates>
</Point>
</Placemark>
<Placemark>
<name>
Fri Dec 16 09:45:25 2016 S=1.77 Km/hr
</name>
<styleUrl>
#styleMap_TLP_Normal
</styleUrl>
<Point>
<coordinates>
-65.0707932,-10.9456263,149.46
</coordinates>
</Point>
</Placemark>
<Placemark>
<name>
Fri Dec 16 09:45:35 2016 S=1.09 Km/hr
</name>
<styleUrl>
#styleMap_TLP_Normal
</styleUrl>
<Point>
<coordinates>
-65.0709457,-10.9456663,150.40
</coordinates>
</Point>
</Placemark>
<Placemark>
<name>
Fri Dec 16 09:45:45 2016 S=0.65 Km/hr
</name>
<styleUrl>
#styleMap_TLP_Normal
</styleUrl>
<Point>
<coordinates>
-65.0710068,-10.9456768,150.94
</coordinates>
</Point>
</Placemark>
<Placemark>
<name>
Fri Dec 16 09:45:55 2016 S=1.36 Km/hr
</name>
<styleUrl>
#styleMap_TLP_Normal
</styleUrl>
<Point>
<coordinates>
-65.0710754,-10.9456844,150.38
</coordinates>
</Point>
</Placemark>
<Placemark>
<name>
Fri Dec 16 09:46:05 2016 S=1.24 Km/hr
</name>
<styleUrl>
#styleMap_TLP_Normal
</styleUrl>
<Point>
<coordinates>
-65.0711899,-10.9456778,150.57
</coordinates>
</Point>
</Placemark>
<Placemark>
<name>
Fri Dec 16 09:46:15 2016 S=2.79 Km/hr
</name>
<styleUrl>
#styleMap_TLP_Normal
</styleUrl>
<Point>
<coordinates>
-65.0713196,-10.9456825,150.16
</coordinates>
</Point>
</Placemark>
<Placemark>
<name>
Fri Dec 16 09:46:25 2016 S=0.65 Km/hr
</name>
<styleUrl>
#styleMap_TLP_Normal
</styleUrl>
<Point>
<coordinates>
-65.0714417,-10.9456997,148.59
</coordinates>
</Point>
</Placemark>
<Placemark>
<name>
Fri Dec 16 09:46:35 2016 S=2.35 Km/hr
</name>
<styleUrl>
#styleMap_TLP_Normal
</styleUrl>
<Point>
<coordinates>
-65.0715561,-10.9457121,147.63
</coordinates>
</Point>
</Placemark>
<Placemark>
<name>
Fri Dec 16 09:46:45 2016 S=0.65 Km/hr
</name>
<styleUrl>
#styleMap_TLP_Normal
</styleUrl>
<Point>
<coordinates>
-65.0716782,-10.9457397,146.29
</coordinates>
</Point>
</Placemark>
<Placemark>
<name>
Fri Dec 16 09:46:55 2016 S=0.93 Km/hr
</name>
<styleUrl>
#styleMap_TLP_Normal
</styleUrl>
<Point>
<coordinates>
-65.0716858,-10.9457521,146.28
</coordinates>
</Point>
</Placemark>
<Placemark>
<name>
Fri Dec 16 09:47:05 2016 S=2.90 Km/hr
</name>
<styleUrl>
#styleMap_TLP_Normal
</styleUrl>
<Point>
<coordinates>
-65.0718231,-10.9457502,145.57
</coordinates>
</Point>
</Placemark>
<Placemark>
<name>
Fri Dec 16 09:47:15 2016 S=1.01 Km/hr
</name>
<styleUrl>
#styleMap_TLP_Normal
</styleUrl>
<Point>
<coordinates>
-65.0718918,-10.9457302,146.40
</coordinates>
</Point>
</Placemark>
<Placemark>
<name>
Fri Dec 16 09:47:25 2016 S=0.83 Km/hr
</name>
<styleUrl>
#styleMap_TLP_Normal
</styleUrl>
<Point>
<coordinates>
-65.0720139,-10.9457340,147.49
</coordinates>
</Point>
</Placemark>
<Placemark>
<name>
Fri Dec 16 09:47:35 2016 S=2.11 Km/hr
</name>
<styleUrl>
#styleMap_TLP_Normal
</styleUrl>
<Point>
<coordinates>
-65.0720825,-10.9457312,146.66
</coordinates>
</Point>
</Placemark>
<Placemark>
<name>
Fri Dec 16 09:47:45 2016 S=2.01 Km/hr
</name>
<styleUrl>
#styleMap_TLP_Normal
</styleUrl>
<Point>
<coordinates>
-65.0722504,-10.9457617,145.81
</coordinates>
</Point>
</Placemark>
<Placemark>
<name>
Fri Dec 16 09:47:55 2016 S=2.51 Km/hr
</name>
<styleUrl>
#styleMap_TLP_Normal
</styleUrl>
<Point>
<coordinates>
-65.0724411,-10.9457865,146.73
</coordinates>
</Point>
</Placemark>
<Placemark>
<name>
Fri Dec 16 09:48:05 2016 S=1.38 Km/hr
</name>
<styleUrl>
#styleMap_TLP_Normal
</styleUrl>
<Point>
<coordinates>
-65.0725479,-10.9457922,147.38
</coordinates>
</Point>
</Placemark>
<Placemark>
<name>
Fri Dec 16 09:48:15 2016 S=2.71 Km/hr
</name>
<styleUrl>
#styleMap_TLP_Normal
</styleUrl>
<Point>
<coordinates>
-65.0726471,-10.9458313,146.85
</coordinates>
</Point>
</Placemark>
<Placemark>
<name>
Fri Dec 16 09:48:25 2016 S=0.93 Km/hr
</name>
<styleUrl>
#styleMap_TLP_Normal
</styleUrl>
<Point>
<coordinates>
-65.0727386,-10.9458437,146.82
</coordinates>
</Point>
</Placemark>
<Placemark>
<name>
Fri Dec 16 09:48:35 2016 S=0.58 Km/hr
</name>
<styleUrl>
#styleMap_TLP_Normal
</styleUrl>
<Point>
<coordinates>
-65.0728073,-10.9458656,147.65
</coordinates>
</Point>
</Placemark>
<Placemark>
<name>
Fri Dec 16 09:48:45 2016 S=1.35 Km/hr
</name>
<styleUrl>
#styleMap_TLP_Normal
</styleUrl>
<Point>
<coordinates>
-65.0728149,-10.9458714,147.68
</coordinates>
</Point>
</Placemark>
<Placemark>
<name>
Fri Dec 16 09:48:55 2016 S=1.07 Km/hr
</name>
<styleUrl>
#styleMap_TLP_Normal
</styleUrl>
<Point>
<coordinates>
-65.0728912,-10.9458933,148.59
</coordinates>
</Point>
</Placemark>
<Placemark>
<name>
Fri Dec 16 09:49:05 2016 S=0.27 Km/hr
</name>
<styleUrl>
#styleMap_TLP_Normal
</styleUrl>
<Point>
<coordinates>
-65.0729523,-10.9459038,149.71
</coordinates>
</Point>
</Placemark>
<Placemark>
<name>
Fri Dec 16 09:49:15 2016 S=1.13 Km/hr
</name>
<styleUrl>
#styleMap_TLP_Normal
</styleUrl>
<Point>
<coordinates>
-65.0730362,-10.9458799,149.99
</coordinates>
</Point>
</Placemark>
<Placemark>
<name>
Fri Dec 16 09:49:25 2016 S=2.47 Km/hr
</name>
<styleUrl>
#styleMap_TLP_Normal
</styleUrl>
<Point>
<coordinates>
-65.0731735,-10.9458599,149.43
</coordinates>
</Point>
</Placemark>
<Placemark>
<name>
Fri Dec 16 09:49:35 2016 S=0.47 Km/hr
</name>
<styleUrl>
#styleMap_TLP_Normal
</styleUrl>
<Point>
<coordinates>
-65.0733032,-10.9458370,149.59
</coordinates>
</Point>
</Placemark>
<Placemark>
<name>
Fri Dec 16 09:49:45 2016 S=0.73 Km/hr
</name>
<styleUrl>
#styleMap_TLP_Normal
</styleUrl>
<Point>
<coordinates>
-65.0733414,-10.9458570,150.25
</coordinates>
</Point>
</Placemark>
<Placemark>
<name>
Fri Dec 16 09:49:55 2016 S=1.14 Km/hr
</name>
<styleUrl>
#styleMap_TLP_Normal
</styleUrl>
<Point>
<coordinates>
-65.0733414,-10.9458561,150.34
</coordinates>
</Point>
</Placemark>
<Placemark>
<name>
Fri Dec 16 09:50:05 2016 S=3.15 Km/hr
</name>
<styleUrl>
#styleMap_TLP_Normal
</styleUrl>
<Point>
<coordinates>
-65.0736160,-10.9458895,150.38
</coordinates>
</Point>
</Placemark>
<Placemark>
<name>
Fri Dec 16 09:50:15 2016 S=3.15 Km/hr
</name>
<styleUrl>
#styleMap_TLP_Normal
</styleUrl>
<Point>
<coordinates>
-65.0737457,-10.9458694,150.98
</coordinates>
</Point>
</Placemark>
<Placemark>
<name>
Fri Dec 16 09:50:25 2016 S=2.09 Km/hr
</name>
<styleUrl>
#styleMap_TLP_Normal
</styleUrl>
<Point>
<coordinates>
-65.0738602,-10.9458981,151.89
</coordinates>
</Point>
</Placemark>
<Placemark>
<name>
Fri Dec 16 09:50:35 2016 S=0.92 Km/hr
</name>
<styleUrl>
#styleMap_TLP_Normal
</styleUrl>
<Point>
<coordinates>
-65.0739517,-10.9459114,152.54
</coordinates>
</Point>
</Placemark>
<Placemark>
<name>
Fri Dec 16 09:50:45 2016 S=0.71 Km/hr
</name>
<styleUrl>
#styleMap_TLP_Normal
</styleUrl>
<Point>
<coordinates>
-65.0739670,-10.9459248,152.58
</coordinates>
</Point>
</Placemark>
<Placemark>
<name>
Fri Dec 16 09:50:55 2016 S=0.46 Km/hr
</name>
<styleUrl>
#styleMap_TLP_Normal
</styleUrl>
<Point>
<coordinates>
-65.0740356,-10.9459047,152.95
</coordinates>
</Point>
</Placemark>
<Placemark>
<name>
Fri Dec 16 09:51:05 2016 S=0.44 Km/hr
</name>
<styleUrl>
#styleMap_TLP_Normal
</styleUrl>
<Point>
<coordinates>
-65.0741653,-10.9458723,153.25
</coordinates>
</Point>
</Placemark>
<Placemark>
<name>
Fri Dec 16 09:51:15 2016 S=1.18 Km/hr
</name>
<styleUrl>
#styleMap_TLP_Normal
</styleUrl>
<Point>
<coordinates>
-65.0741730,-10.9458771,153.25
</coordinates>
</Point>
</Placemark>
<Placemark>
<name>
Fri Dec 16 09:51:25 2016 S=1.30 Km/hr
</name>
<styleUrl>
#styleMap_TLP_Normal
</styleUrl>
<Point>
<coordinates>
-65.0743179,-10.9458733,153.18
</coordinates>
</Point>
</Placemark>
<Placemark>
<name>
Fri Dec 16 09:51:35 2016 S=1.03 Km/hr
</name>
<styleUrl>
#styleMap_TLP_Normal
</styleUrl>
<Point>
<coordinates>
-65.0744019,-10.9459114,153.15
</coordinates>
</Point>
</Placemark>
<Placemark>
<name>
Fri Dec 16 09:51:45 2016 S=0.17 Km/hr
</name>
<styleUrl>
#styleMap_TLP_Normal
</styleUrl>
<Point>
<coordinates>
-65.0744095,-10.9459095,153.12
</coordinates>
</Point>
</Placemark>
<Placemark>
<name>
Fri Dec 16 09:51:55 2016 S=0.90 Km/hr
</name>
<styleUrl>
#styleMap_TLP_Normal
</styleUrl>
<Point>
<coordinates>
-65.0744095,-10.9459076,153.09
</coordinates>
</Point>
</Placemark>
<Placemark>
<name>
Fri Dec 16 09:52:05 2016 S=0.14 Km/hr
</name>
<styleUrl>
#styleMap_TLP_Normal
</styleUrl>
<Point>
<coordinates>
-65.0743790,-10.9458828,152.91
</coordinates>
</Point>
</Placemark>
<Placemark>
<name>
Fri Dec 16 09:52:15 2016 S=0.61 Km/hr
</name>
<styleUrl>
#styleMap_TLP_Normal
</styleUrl>
<Point>
<coordinates>
-65.0743713,-10.9458742,152.92
</coordinates>
</Point>
</Placemark>
<Placemark>
<name>
Fri Dec 16 09:52:25 2016 S=0.66 Km/hr
</name>
<styleUrl>
#styleMap_TLP_Normal
</styleUrl>
<Point>
<coordinates>
-65.0743637,-10.9458599,152.95
</coordinates>
</Point>
</Placemark>
<Placemark>
<name>
Fri Dec 16 09:52:35 2016 S=1.15 Km/hr
</name>
<styleUrl>
#styleMap_TLP_Normal
</styleUrl>
<Point>
<coordinates>
-65.0743561,-10.9458618,152.96
</coordinates>
</Point>
</Placemark>
<Placemark>
<name>
Fri Dec 16 09:52:45 2016 S=1.63 Km/hr
</name>
<styleUrl>
#styleMap_TLP_Normal
</styleUrl>
<Point>
<coordinates>
-65.0743484,-10.9458485,152.96
</coordinates>
</Point>
</Placemark>
<Placemark>
<name>
Fri Dec 16 09:52:55 2016 S=0.84 Km/hr
</name>
<styleUrl>
#styleMap_TLP_Normal
</styleUrl>
<Point>
<coordinates>
-65.0743408,-10.9458361,152.80
</coordinates>
</Point>
</Placemark>
<Placemark>
<name>
Fri Dec 16 09:53:05 2016 S=0.50 Km/hr
</name>
<styleUrl>
#styleMap_TLP_Normal
</styleUrl>
<Point>
<coordinates>
-65.0743484,-10.9458351,152.73
</coordinates>
</Point>
</Placemark>
<Placemark>
<name>
Fri Dec 16 09:53:15 2016 S=0.63 Km/hr
</name>
<styleUrl>
#styleMap_TLP_Normal
</styleUrl>
<Point>
<coordinates>
-65.0743408,-10.9458485,152.49
</coordinates>
</Point>
</Placemark>
<Placemark>
<name>
Fri Dec 16 09:53:25 2016 S=1.03 Km/hr
</name>
<styleUrl>
#styleMap_TLP_Normal
</styleUrl>
<Point>
<coordinates>
-65.0743332,-10.9458494,152.46
</coordinates>
</Point>
</Placemark>
<Placemark>
<name>
Fri Dec 16 09:53:35 2016 S=0.73 Km/hr
</name>
<styleUrl>
#styleMap_TLP_Normal
</styleUrl>
<Point>
<coordinates>
-65.0743179,-10.9458494,152.91
</coordinates>
</Point>
</Placemark>
<Placemark>
<name>
Fri Dec 16 09:53:45 2016 S=1.36 Km/hr
</name>
<styleUrl>
#styleMap_TLP_Normal
</styleUrl>
<Point>
<coordinates>
-65.0743179,-10.9458408,153.05
</coordinates>
</Point>
</Placemark>
<Placemark>
<name>
Fri Dec 16 09:53:55 2016 S=0.65 Km/hr
</name>
<styleUrl>
#styleMap_TLP_Normal
</styleUrl>
<Point>
<coordinates>
-65.0743103,-10.9457798,153.50
</coordinates>
</Point>
</Placemark>
<Placemark>
<name>
Fri Dec 16 09:54:05 2016 S=1.01 Km/hr
</name>
<styleUrl>
#styleMap_TLP_Normal
</styleUrl>
<Point>
<coordinates>
-65.0743103,-10.9457645,153.38
</coordinates>
</Point>
</Placemark>
<Placemark>
<name>
Fri Dec 16 09:54:15 2016 S=1.34 Km/hr
</name>
<styleUrl>
#styleMap_TLP_Normal
</styleUrl>
<Point>
<coordinates>
-65.0742950,-10.9457493,153.99
</coordinates>
</Point>
</Placemark>
<Placemark>
<name>
Fri Dec 16 09:54:25 2016 S=0.67 Km/hr
</name>
<styleUrl>
#styleMap_TLP_Normal
</styleUrl>
<Point>
<coordinates>
-65.0743713,-10.9457521,153.65
</coordinates>
</Point>
</Placemark>
<Placemark>
<name>
Fri Dec 16 09:54:35 2016 S=0.10 Km/hr
</name>
<styleUrl>
#styleMap_TLP_Normal
</styleUrl>
<Point>
<coordinates>
-65.0743637,-10.9457407,153.55
</coordinates>
</Point>
</Placemark>
<Placemark>
<name>
Fri Dec 16 09:54:45 2016 S=0.75 Km/hr
</name>
<styleUrl>
#styleMap_TLP_Normal
</styleUrl>
<Point>
<coordinates>
-65.0743713,-10.9457607,153.86
</coordinates>
</Point>
</Placemark>
<Placemark>
<name>
Fri Dec 16 09:54:55 2016 S=0.64 Km/hr
</name>
<styleUrl>
#styleMap_TLP_Normal
</styleUrl>
<Point>
<coordinates>
-65.0743637,-10.9457636,153.94
</coordinates>
</Point>
</Placemark>
<Placemark>
<name>
Fri Dec 16 09:55:05 2016 S=0.72 Km/hr
</name>
<styleUrl>
#styleMap_TLP_Normal
</styleUrl>
<Point>
<coordinates>
-65.0743637,-10.9457617,153.98
</coordinates>
</Point>
</Placemark>
<Placemark>
<name>
Fri Dec 16 09:55:15 2016 S=1.22 Km/hr
</name>
<styleUrl>
#styleMap_TLP_Normal
</styleUrl>
<Point>
<coordinates>
-65.0743561,-10.9457474,154.02
</coordinates>
</Point>
</Placemark>
<Placemark>
<name>
Fri Dec 16 09:55:25 2016 S=0.72 Km/hr
</name>
<styleUrl>
#styleMap_TLP_Normal
</styleUrl>
<Point>
<coordinates>
-65.0744553,-10.9457083,154.98
</coordinates>
</Point>
</Placemark>
<Placemark>
<name>
Fri Dec 16 09:55:35 2016 S=0.31 Km/hr
</name>
<styleUrl>
#styleMap_TLP_Normal
</styleUrl>
<Point>
<coordinates>
-65.0744705,-10.9457178,155.04
</coordinates>
</Point>
</Placemark>
<Placemark>
<name>
Fri Dec 16 09:55:45 2016 S=0.44 Km/hr
</name>
<styleUrl>
#styleMap_TLP_Normal
</styleUrl>
<Point>
<coordinates>
-65.0744705,-10.9457226,154.99
</coordinates>
</Point>
</Placemark>
<Placemark>
<name>
Fri Dec 16 09:55:55 2016 S=1.18 Km/hr
</name>
<styleUrl>
#styleMap_TLP_Normal
</styleUrl>
<Point>
<coordinates>
-65.0744705,-10.9457445,155.37
</coordinates>
</Point>
</Placemark>
<Placemark>
<name>
Fri Dec 16 09:56:05 2016 S=1.04 Km/hr
</name>
<styleUrl>
#styleMap_TLP_Normal
</styleUrl>
<Point>
<coordinates>
-65.0744476,-10.9458141,155.40
</coordinates>
</Point>
</Placemark>
<Placemark>
<name>
Fri Dec 16 09:56:15 2016 S=0.11 Km/hr
</name>
<styleUrl>
#styleMap_TLP_Normal
</styleUrl>
<Point>
<coordinates>
-65.0744553,-10.9458303,155.43
</coordinates>
</Point>
</Placemark>
<Placemark>
<name>
Fri Dec 16 09:56:25 2016 S=0.66 Km/hr
</name>
<styleUrl>
#styleMap_TLP_Normal
</styleUrl>
<Point>
<coordinates>
-65.0744476,-10.9458179,155.48
</coordinates>
</Point>
</Placemark>
<Placemark>
<name>
Fri Dec 16 09:56:35 2016 S=0.96 Km/hr
</name>
<styleUrl>
#styleMap_TLP_Normal
</styleUrl>
<Point>
<coordinates>
-65.0744476,-10.9458189,155.48
</coordinates>
</Point>
</Placemark>
<Placemark>
<name>
Fri Dec 16 09:56:45 2016 S=0.49 Km/hr
</name>
<styleUrl>
#styleMap_TLP_Normal
</styleUrl>
<Point>
<coordinates>
-65.0744400,-10.9458370,155.59
</coordinates>
</Point>
</Placemark>
<Placemark>
<name>
Fri Dec 16 09:56:55 2016 S=0.64 Km/hr
</name>
<styleUrl>
#styleMap_TLP_Normal
</styleUrl>
<Point>
<coordinates>
-65.0744400,-10.9458389,155.63
</coordinates>
</Point>
</Placemark>
<Placemark>
<name>
Fri Dec 16 09:57:05 2016 S=1.46 Km/hr
</name>
<styleUrl>
#styleMap_TLP_Normal
</styleUrl>
<Point>
<coordinates>
-65.0744400,-10.9459066,156.11
</coordinates>
</Point>
</Placemark>
<Placemark>
<name>
Fri Dec 16 09:57:15 2016 S=0.54 Km/hr
</name>
<styleUrl>
#styleMap_TLP_Normal
</styleUrl>
<Point>
<coordinates>
-65.0744781,-10.9459486,156.17
</coordinates>
</Point>
</Placemark>
<Placemark>
<name>
Fri Dec 16 09:57:25 2016 S=1.01 Km/hr
</name>
<styleUrl>
#styleMap_TLP_Normal
</styleUrl>
<Point>
<coordinates>
-65.0744781,-10.9459476,156.20
</coordinates>
</Point>
</Placemark>
<Placemark>
<name>
Fri Dec 16 09:57:35 2016 S=0.87 Km/hr
</name>
<styleUrl>
#styleMap_TLP_Normal
</styleUrl>
<Point>
<coordinates>
-65.0744553,-10.9459400,156.28
</coordinates>
</Point>
</Placemark>
<Placemark>
<name>
Fri Dec 16 09:57:45 2016 S=0.61 Km/hr
</name>
<styleUrl>
#styleMap_TLP_Normal
</styleUrl>
<Point>
<coordinates>
-65.0744476,-10.9459267,156.31
</coordinates>
</Point>
</Placemark>
<Placemark>
<name>
Fri Dec 16 09:57:55 2016 S=0.41 Km/hr
</name>
<styleUrl>
#styleMap_TLP_Normal
</styleUrl>
<Point>
<coordinates>
-65.0744247,-10.9458828,156.39
</coordinates>
</Point>
</Placemark>
<Placemark>
<name>
Fri Dec 16 09:58:05 2016 S=0.83 Km/hr
</name>
<styleUrl>
#styleMap_TLP_Normal
</styleUrl>
<Point>
<coordinates>
-65.0744247,-10.9458733,156.44
</coordinates>
</Point>
</Placemark>
<Placemark>
<name>
Fri Dec 16 09:58:15 2016 S=1.33 Km/hr
</name>
<styleUrl>
#styleMap_TLP_Normal
</styleUrl>
<Point>
<coordinates>
-65.0744095,-10.9458513,156.48
</coordinates>
</Point>
</Placemark>
<Placemark>
<name>
Fri Dec 16 09:58:25 2016 S=0.80 Km/hr
</name>
<styleUrl>
#styleMap_TLP_Normal
</styleUrl>
<Point>
<coordinates>
-65.0744400,-10.9458237,156.89
</coordinates>
</Point>
</Placemark>
<Placemark>
<name>
Fri Dec 16 09:58:35 2016 S=0.93 Km/hr
</name>
<styleUrl>
#styleMap_TLP_Normal
</styleUrl>
<Point>
<coordinates>
-65.0744476,-10.9458313,156.89
</coordinates>
</Point>
</Placemark>
<Placemark>
<name>
Fri Dec 16 09:58:45 2016 S=0.93 Km/hr
</name>
<styleUrl>
#styleMap_TLP_Normal
</styleUrl>
<Point>
<coordinates>
-65.0744553,-10.9458380,156.88
</coordinates>
</Point>
</Placemark>
<Placemark>
<name>
Fri Dec 16 09:58:55 2016 S=0.66 Km/hr
</name>
<styleUrl>
#styleMap_TLP_Normal
</styleUrl>
<Point>
<coordinates>
-65.0744553,-10.9458389,156.81
</coordinates>
</Point>
</Placemark>
<Placemark>
<name>
Fri Dec 16 09:59:05 2016 S=0.94 Km/hr
</name>
<styleUrl>
#styleMap_TLP_Normal
</styleUrl>
<Point>
<coordinates>
-65.0744324,-10.9458237,157.09
</coordinates>
</Point>
</Placemark>
<Placemark>
<name>
Fri Dec 16 09:59:15 2016 S=1.55 Km/hr
</name>
<styleUrl>
#styleMap_TLP_Normal
</styleUrl>
<Point>
<coordinates>
-65.0744171,-10.9457455,157.90
</coordinates>
</Point>
</Placemark>
<Placemark>
<name>
Fri Dec 16 09:59:25 2016 S=0.81 Km/hr
</name>
<styleUrl>
#styleMap_TLP_Normal
</styleUrl>
<Point>
<coordinates>
-65.0744324,-10.9457493,157.95
</coordinates>
</Point>
</Placemark>
<Placemark>
<name>
Fri Dec 16 09:59:35 2016 S=1.98 Km/hr
</name>
<styleUrl>
#styleMap_TLP_Normal
</styleUrl>
<Point>
<coordinates>
-65.0744553,-10.9458208,158.45
</coordinates>
</Point>
</Placemark>
<Placemark>
<name>
Fri Dec 16 09:59:45 2016 S=0.11 Km/hr
</name>
<styleUrl>
#styleMap_TLP_Normal
</styleUrl>
<Point>
<coordinates>
-65.0745087,-10.9458437,159.34
</coordinates>
</Point>
</Placemark>
<Placemark>
<name>
Fri Dec 16 09:59:55 2016 S=1.77 Km/hr
</name>
<styleUrl>
#styleMap_TLP_Normal
</styleUrl>
<Point>
<coordinates>
-65.0745468,-10.9458685,158.36
</coordinates>
</Point>
</Placemark>
<Placemark>
<name>
Fri Dec 16 10:00:05 2016 S=0.97 Km/hr
</name>
<styleUrl>
#styleMap_TLP_Normal
</styleUrl>
<Point>
<coordinates>
-65.0745850,-10.9459419,158.24
</coordinates>
</Point>
</Placemark>
<Placemark>
<name>
Fri Dec 16 10:00:15 2016 S=4.19 Km/hr
</name>
<styleUrl>
#styleMap_TLP_Normal
</styleUrl>
<Point>
<coordinates>
-65.0746841,-10.9460211,156.50
</coordinates>
</Point>
</Placemark>
<Placemark>
<name>
Fri Dec 16 10:00:25 2016 S=2.46 Km/hr
</name>
<styleUrl>
#styleMap_TLP_Normal
</styleUrl>
<Point>
<coordinates>
-65.0747375,-10.9460955,156.00
</coordinates>
</Point>
</Placemark>
<Placemark>
<name>
Fri Dec 16 10:00:35 2016 S=3.17 Km/hr
</name>
<styleUrl>
#styleMap_TLP_Normal
</styleUrl>
<Point>
<coordinates>
-65.0748215,-10.9461927,155.00
</coordinates>
</Point>
</Placemark>
<Placemark>
<name>
Fri Dec 16 10:00:45 2016 S=3.77 Km/hr
</name>
<styleUrl>
#styleMap_TLP_Normal
</styleUrl>
<Point>
<coordinates>
-65.0748749,-10.9462557,154.05
</coordinates>
</Point>
</Placemark>
<Placemark>
<name>
Fri Dec 16 10:00:55 2016 S=1.35 Km/hr
</name>
<styleUrl>
#styleMap_TLP_Normal
</styleUrl>
<Point>
<coordinates>
-65.0749283,-10.9462748,151.90
</coordinates>
</Point>
</Placemark>
<Placemark>
<name>
Fri Dec 16 10:01:05 2016 S=1.66 Km/hr
</name>
<styleUrl>
#styleMap_TLP_Normal
</styleUrl>
<Point>
<coordinates>
-65.0749893,-10.9463367,150.26
</coordinates>
</Point>
</Placemark>
<Placemark>
<name>
Fri Dec 16 10:01:15 2016 S=1.27 Km/hr
</name>
<styleUrl>
#styleMap_TLP_Normal
</styleUrl>
<Point>
<coordinates>
-65.0750504,-10.9463263,149.72
</coordinates>
</Point>
</Placemark>
<Placemark>
<name>
Fri Dec 16 10:01:25 2016 S=1.27 Km/hr
</name>
<styleUrl>
#styleMap_TLP_Normal
</styleUrl>
<Point>
<coordinates>
-65.0750656,-10.9463120,149.61
</coordinates>
</Point>
</Placemark>
<Placemark>
<name>
Fri Dec 16 10:01:35 2016 S=0.23 Km/hr
</name>
<styleUrl>
#styleMap_TLP_Normal
</styleUrl>
<Point>
<coordinates>
-65.0750656,-10.9462967,149.67
</coordinates>
</Point>
</Placemark>
<Placemark>
<name>
Fri Dec 16 10:01:45 2016 S=0.45 Km/hr
</name>
<styleUrl>
#styleMap_TLP_Normal
</styleUrl>
<Point>
<coordinates>
-65.0751190,-10.9462891,150.04
</coordinates>
</Point>
</Placemark>
<Placemark>
<name>
Fri Dec 16 10:01:55 2016 S=0.84 Km/hr
</name>
<styleUrl>
#styleMap_TLP_Normal
</styleUrl>
<Point>
<coordinates>
-65.0751648,-10.9462700,150.14
</coordinates>
</Point>
</Placemark>
<Placemark>
<name>
Fri Dec 16 10:02:05 2016 S=0.17 Km/hr
</name>
<styleUrl>
#styleMap_TLP_Normal
</styleUrl>
<Point>
<coordinates>
-65.0751648,-10.9462633,150.21
</coordinates>
</Point>
</Placemark>
<Placemark>
<name>
Fri Dec 16 10:02:15 2016 S=1.06 Km/hr
</name>
<styleUrl>
#styleMap_TLP_Normal
</styleUrl>
<Point>
<coordinates>
-65.0751724,-10.9462442,150.14
</coordinates>
</Point>
</Placemark>
<Placemark>
<name>
Fri Dec 16 10:02:25 2016 S=0.93 Km/hr
</name>
<styleUrl>
#styleMap_TLP_Normal
</styleUrl>
<Point>
<coordinates>
-65.0752029,-10.9462423,150.96
</coordinates>
</Point>
</Placemark>
<Placemark>
<name>
Fri Dec 16 10:02:35 2016 S=0.87 Km/hr
</name>
<styleUrl>
#styleMap_TLP_Normal
</styleUrl>
<Point>
<coordinates>
-65.0751953,-10.9462347,151.02
</coordinates>
</Point>
</Placemark>
<Placemark>
<name>
Fri Dec 16 10:02:45 2016 S=0.73 Km/hr
</name>
<styleUrl>
#styleMap_TLP_Normal
</styleUrl>
<Point>
<coordinates>
-65.0751953,-10.9462223,151.04
</coordinates>
</Point>
</Placemark>
<Placemark>
<name>
Fri Dec 16 10:02:55 2016 S=0.64 Km/hr
</name>
<styleUrl>
#styleMap_TLP_Normal
</styleUrl>
<Point>
<coordinates>
-65.0752029,-10.9462090,151.43
</coordinates>
</Point>
</Placemark>
<Placemark>
<name>
Fri Dec 16 10:03:05 2016 S=1.16 Km/hr
</name>
<styleUrl>
#styleMap_TLP_Normal
</styleUrl>
<Point>
<coordinates>
-65.0752182,-10.9462204,151.49
</coordinates>
</Point>
</Placemark>
<Placemark>
<name>
Fri Dec 16 10:03:15 2016 S=0.20 Km/hr
</name>
<styleUrl>
#styleMap_TLP_Normal
</styleUrl>
<Point>
<coordinates>
-65.0752182,-10.9462233,151.52
</coordinates>
</Point>
</Placemark>
<Placemark>
<name>
Fri Dec 16 10:03:25 2016 S=0.69 Km/hr
</name>
<styleUrl>
#styleMap_TLP_Normal
</styleUrl>
<Point>
<coordinates>
-65.0752258,-10.9462252,151.52
</coordinates>
</Point>
</Placemark>
<Placemark>
<name>
Fri Dec 16 10:03:35 2016 S=0.96 Km/hr
</name>
<styleUrl>
#styleMap_TLP_Normal
</styleUrl>
<Point>
<coordinates>
-65.0752335,-10.9462261,151.53
</coordinates>
</Point>
</Placemark>
<Placemark>
<name>
Fri Dec 16 10:03:45 2016 S=0.41 Km/hr
</name>
<styleUrl>
#styleMap_TLP_Normal
</styleUrl>
<Point>
<coordinates>
-65.0752335,-10.9462214,151.55
</coordinates>
</Point>
</Placemark>
<Placemark>
<name>
Fri Dec 16 10:03:55 2016 S=0.82 Km/hr
</name>
<styleUrl>
#styleMap_TLP_Normal
</styleUrl>
<Point>
<coordinates>
-65.0752335,-10.9462156,151.55
</coordinates>
</Point>
</Placemark>
<Placemark>
<name>
Fri Dec 16 10:04:05 2016 S=0.72 Km/hr
</name>
<styleUrl>
#styleMap_TLP_Normal
</styleUrl>
<Point>
<coordinates>
-65.0752487,-10.9462166,151.32
</coordinates>
</Point>
</Placemark>
<Placemark>
<name>
Fri Dec 16 10:04:15 2016 S=0.36 Km/hr
</name>
<styleUrl>
#styleMap_TLP_Normal
</styleUrl>
<Point>
<coordinates>
-65.0753479,-10.9461327,151.83
</coordinates>
</Point>
</Placemark>
<Placemark>
<name>
Fri Dec 16 10:04:25 2016 S=0.30 Km/hr
</name>
<styleUrl>
#styleMap_TLP_Normal
</styleUrl>
<Point>
<coordinates>
-65.0753937,-10.9461002,150.36
</coordinates>
</Point>
</Placemark>
<Placemark>
<name>
Fri Dec 16 10:04:35 2016 S=0.62 Km/hr
</name>
<styleUrl>
#styleMap_TLP_Normal
</styleUrl>
<Point>
<coordinates>
-65.0754013,-10.9461145,149.37
</coordinates>
</Point>
</Placemark>
<Placemark>
<name>
Fri Dec 16 10:04:45 2016 S=0.48 Km/hr
</name>
<styleUrl>
#styleMap_TLP_Normal
</styleUrl>
<Point>
<coordinates>
-65.0753860,-10.9460897,149.59
</coordinates>
</Point>
</Placemark>
<Placemark>
<name>
Fri Dec 16 10:04:55 2016 S=0.87 Km/hr
</name>
<styleUrl>
#styleMap_TLP_Normal
</styleUrl>
<Point>
<coordinates>
-65.0753784,-10.9460697,149.85
</coordinates>
</Point>
</Placemark>
<Placemark>
<name>
Fri Dec 16 10:05:05 2016 S=0.82 Km/hr
</name>
<styleUrl>
#styleMap_TLP_Normal
</styleUrl>
<Point>
<coordinates>
-65.0753708,-10.9460926,149.37
</coordinates>
</Point>
</Placemark>
<Placemark>
<name>
Fri Dec 16 10:05:15 2016 S=1.88 Km/hr
</name>
<styleUrl>
#styleMap_TLP_Normal
</styleUrl>
<Point>
<coordinates>
-65.0753937,-10.9461126,149.40
</coordinates>
</Point>
</Placemark>
<Placemark>
<name>
Fri Dec 16 10:05:25 2016 S=0.73 Km/hr
</name>
<styleUrl>
#styleMap_TLP_Normal
</styleUrl>
<Point>
<coordinates>
-65.0753403,-10.9460869,148.23
</coordinates>
</Point>
</Placemark>
<Placemark>
<name>
Fri Dec 16 10:05:35 2016 S=0.61 Km/hr
</name>
<styleUrl>
#styleMap_TLP_Normal
</styleUrl>
<Point>
<coordinates>
-65.0753479,-10.9460936,148.24
</coordinates>
</Point>
</Placemark>
<Placemark>
<name>
Fri Dec 16 10:05:45 2016 S=0.46 Km/hr
</name>
<styleUrl>
#styleMap_TLP_Normal
</styleUrl>
<Point>
<coordinates>
-65.0753403,-10.9460859,148.27
</coordinates>
</Point>
</Placemark>
<Placemark>
<name>
Fri Dec 16 10:05:55 2016 S=0.12 Km/hr
</name>
<styleUrl>
#styleMap_TLP_Normal
</styleUrl>
<Point>
<coordinates>
-65.0753098,-10.9461079,147.88
</coordinates>
</Point>
</Placemark>
<Placemark>
<name>
Fri Dec 16 10:06:05 2016 S=0.14 Km/hr
</name>
<styleUrl>
#styleMap_TLP_Normal
</styleUrl>
<Point>
<coordinates>
-65.0753098,-10.9461098,147.96
</coordinates>
</Point>
</Placemark>
<Placemark>
<name>
Fri Dec 16 10:06:15 2016 S=0.74 Km/hr
</name>
<styleUrl>
#styleMap_TLP_Normal
</styleUrl>
<Point>
<coordinates>
-65.0753021,-10.9461021,148.01
</coordinates>
</Point>
</Placemark>
<Placemark>
<name>
Fri Dec 16 10:06:25 2016 S=0.62 Km/hr
</name>
<styleUrl>
#styleMap_TLP_Normal
</styleUrl>
<Point>
<coordinates>
-65.0752563,-10.9460926,147.01
</coordinates>
</Point>
</Placemark>
<Placemark>
<name>
Fri Dec 16 10:06:35 2016 S=0.41 Km/hr
</name>
<styleUrl>
#styleMap_TLP_Normal
</styleUrl>
<Point>
<coordinates>
-65.0752487,-10.9460869,147.00
</coordinates>
</Point>
</Placemark>
<Placemark>
<name>
Fri Dec 16 10:06:45 2016 S=0.29 Km/hr
</name>
<styleUrl>
#styleMap_TLP_Normal
</styleUrl>
<Point>
<coordinates>
-65.0752563,-10.9460955,147.01
</coordinates>
</Point>
</Placemark>
<Placemark>
<name>
Fri Dec 16 10:06:55 2016 S=0.80 Km/hr
</name>
<styleUrl>
#styleMap_TLP_Normal
</styleUrl>
<Point>
<coordinates>
-65.0752487,-10.9461145,147.05
</coordinates>
</Point>
</Placemark>
<Placemark>
<name>
Fri Dec 16 10:07:05 2016 S=1.24 Km/hr
</name>
<styleUrl>
#styleMap_TLP_Normal
</styleUrl>
<Point>
<coordinates>
-65.0752182,-10.9461489,147.05
</coordinates>
</Point>
</Placemark>
<Placemark>
<name>
Fri Dec 16 10:07:15 2016 S=1.03 Km/hr
</name>
<styleUrl>
#styleMap_TLP_Normal
</styleUrl>
<Point>
<coordinates>
-65.0752029,-10.9461670,147.23
</coordinates>
</Point>
</Placemark>
<Placemark>
<name>
Fri Dec 16 10:07:25 2016 S=2.03 Km/hr
</name>
<styleUrl>
#styleMap_TLP_Normal
</styleUrl>
<Point>
<coordinates>
-65.0751495,-10.9461832,147.38
</coordinates>
</Point>
</Placemark>
<Placemark>
<name>
Fri Dec 16 10:07:35 2016 S=2.08 Km/hr
</name>
<styleUrl>
#styleMap_TLP_Normal
</styleUrl>
<Point>
<coordinates>
-65.0750046,-10.9462528,144.64
</coordinates>
</Point>
</Placemark>
<Placemark>
<name>
Fri Dec 16 10:07:45 2016 S=1.33 Km/hr
</name>
<styleUrl>
#styleMap_TLP_Normal
</styleUrl>
<Point>
<coordinates>
-65.0749512,-10.9462070,144.59
</coordinates>
</Point>
</Placemark>
<Placemark>
<name>
Fri Dec 16 10:07:55 2016 S=0.59 Km/hr
</name>
<styleUrl>
#styleMap_TLP_Normal
</styleUrl>
<Point>
<coordinates>
-65.0749512,-10.9462004,144.65
</coordinates>
</Point>
</Placemark>
<Placemark>
<name>
Fri Dec 16 10:08:05 2016 S=0.79 Km/hr
</name>
<styleUrl>
#styleMap_TLP_Normal
</styleUrl>
<Point>
<coordinates>
-65.0749435,-10.9462013,144.61
</coordinates>
</Point>
</Placemark>
<Placemark>
<name>
Fri Dec 16 10:08:15 2016 S=1.69 Km/hr
</name>
<styleUrl>
#styleMap_TLP_Normal
</styleUrl>
<Point>
<coordinates>
-65.0749207,-10.9461756,144.19
</coordinates>
</Point>
</Placemark>
<Placemark>
<name>
Fri Dec 16 10:08:25 2016 S=0.87 Km/hr
</name>
<styleUrl>
#styleMap_TLP_Normal
</styleUrl>
<Point>
<coordinates>
-65.0749054,-10.9461575,144.45
</coordinates>
</Point>
</Placemark>
<Placemark>
<name>
Fri Dec 16 10:08:35 2016 S=0.60 Km/hr
</name>
<styleUrl>
#styleMap_TLP_Normal
</styleUrl>
<Point>
<coordinates>
-65.0749054,-10.9461498,144.46
</coordinates>
</Point>
</Placemark>
<Placemark>
<name>
Fri Dec 16 10:08:45 2016 S=0.50 Km/hr
</name>
<styleUrl>
#styleMap_TLP_Normal
</styleUrl>
<Point>
<coordinates>
-65.0748978,-10.9461422,144.51
</coordinates>
</Point>
</Placemark>
<Placemark>
<name>
Fri Dec 16 10:08:55 2016 S=0.65 Km/hr
</name>
<styleUrl>
#styleMap_TLP_Normal
</styleUrl>
<Point>
<coordinates>
-65.0748978,-10.9461393,144.52
</coordinates>
</Point>
</Placemark>
<Placemark>
<name>
Fri Dec 16 10:09:05 2016 S=0.63 Km/hr
</name>
<styleUrl>
#styleMap_TLP_Normal
</styleUrl>
<Point>
<coordinates>
-65.0748749,-10.9461441,144.16
</coordinates>
</Point>
</Placemark>
<Placemark>
<name>
Fri Dec 16 10:09:15 2016 S=0.75 Km/hr
</name>
<styleUrl>
#styleMap_TLP_Normal
</styleUrl>
<Point>
<coordinates>
-65.0748672,-10.9461384,144.18
</coordinates>
</Point>
</Placemark>
<Placemark>
<name>
Fri Dec 16 10:09:25 2016 S=0.27 Km/hr
</name>
<styleUrl>
#styleMap_TLP_Normal
</styleUrl>
<Point>
<coordinates>
-65.0748672,-10.9461365,144.15
</coordinates>
</Point>
</Placemark>
<Placemark>
<name>
Fri Dec 16 10:09:35 2016 S=0.14 Km/hr
</name>
<styleUrl>
#styleMap_TLP_Normal
</styleUrl>
<Point>
<coordinates>
-65.0748672,-10.9461384,144.13
</coordinates>
</Point>
</Placemark>
<Placemark>
<name>
Fri Dec 16 10:09:45 2016 S=0.40 Km/hr
</name>
<styleUrl>
#styleMap_TLP_Normal
</styleUrl>
<Point>
<coordinates>
-65.0748672,-10.9461355,144.14
</coordinates>
</Point>
</Placemark>
<Placemark>
<name>
Fri Dec 16 10:09:55 2016 S=0.45 Km/hr
</name>
<styleUrl>
#styleMap_TLP_Normal
</styleUrl>
<Point>
<coordinates>
-65.0748672,-10.9461355,144.11
</coordinates>
</Point>
</Placemark>
<Placemark>
<name>
Fri Dec 16 10:10:05 2016 S=0.50 Km/hr
</name>
<styleUrl>
#styleMap_TLP_Normal
</styleUrl>
<Point>
<coordinates>
-65.0748596,-10.9461250,144.11
</coordinates>
</Point>
</Placemark>
<Placemark>
<name>
Fri Dec 16 10:10:15 2016 S=0.23 Km/hr
</name>
<styleUrl>
#styleMap_TLP_Normal
</styleUrl>
<Point>
<coordinates>
-65.0748520,-10.9461212,144.03
</coordinates>
</Point>
</Placemark>
<Placemark>
<name>
Fri Dec 16 10:10:25 2016 S=0.73 Km/hr
</name>
<styleUrl>
#styleMap_TLP_Normal
</styleUrl>
<Point>
<coordinates>
-65.0748596,-10.9461241,144.03
</coordinates>
</Point>
</Placemark>
<Placemark>
<name>
Fri Dec 16 10:10:35 2016 S=0.13 Km/hr
</name>
<styleUrl>
#styleMap_TLP_Normal
</styleUrl>
<Point>
<coordinates>
-65.0748672,-10.9461365,144.17
</coordinates>
</Point>
</Placemark>
<Placemark>
<name>
Fri Dec 16 10:10:45 2016 S=0.16 Km/hr
</name>
<styleUrl>
#styleMap_TLP_Normal
</styleUrl>
<Point>
<coordinates>
-65.0748672,-10.9461393,144.18
</coordinates>
</Point>
</Placemark>
<Placemark>
<name>
Fri Dec 16 10:10:55 2016 S=0.58 Km/hr
</name>
<styleUrl>
#styleMap_TLP_Normal
</styleUrl>
<Point>
<coordinates>
-65.0748672,-10.9461422,144.18
</coordinates>
</Point>
</Placemark>
<Placemark>
<name>
Fri Dec 16 10:11:05 2016 S=0.94 Km/hr
</name>
<styleUrl>
#styleMap_TLP_Normal
</styleUrl>
<Point>
<coordinates>
-65.0748672,-10.9461412,144.18
</coordinates>
</Point>
</Placemark>
<Placemark>
<name>
Fri Dec 16 10:11:15 2016 S=0.68 Km/hr
</name>
<styleUrl>
#styleMap_TLP_Normal
</styleUrl>
<Point>
<coordinates>
-65.0748596,-10.9461346,144.14
</coordinates>
</Point>
</Placemark>
<Placemark>
<name>
Fri Dec 16 10:11:25 2016 S=0.10 Km/hr
</name>
<styleUrl>
#styleMap_TLP_Normal
</styleUrl>
<Point>
<coordinates>
-65.0748596,-10.9461346,144.13
</coordinates>
</Point>
</Placemark>
<Placemark>
<name>
Fri Dec 16 10:11:35 2016 S=0.37 Km/hr
</name>
<styleUrl>
#styleMap_TLP_Normal
</styleUrl>
<Point>
<coordinates>
-65.0748596,-10.9461346,144.07
</coordinates>
</Point>
</Placemark>
<Placemark>
<name>
Fri Dec 16 10:11:45 2016 S=0.06 Km/hr
</name>
<styleUrl>
#styleMap_TLP_Normal
</styleUrl>
<Point>
<coordinates>
-65.0748596,-10.9461336,144.08
</coordinates>
</Point>
</Placemark>
<Placemark>
<name>
Fri Dec 16 10:11:55 2016 S=0.74 Km/hr
</name>
<styleUrl>
#styleMap_TLP_Normal
</styleUrl>
<Point>
<coordinates>
-65.0748596,-10.9461308,144.15
</coordinates>
</Point>
</Placemark>
<Placemark>
<name>
Fri Dec 16 10:12:05 2016 S=0.33 Km/hr
</name>
<styleUrl>
#styleMap_TLP_Normal
</styleUrl>
<Point>
<coordinates>
-65.0748520,-10.9461241,144.19
</coordinates>
</Point>
</Placemark>
<Placemark>
<name>
Fri Dec 16 10:12:15 2016 S=0.50 Km/hr
</name>
<styleUrl>
#styleMap_TLP_Normal
</styleUrl>
<Point>
<coordinates>
-65.0748520,-10.9461212,144.20
</coordinates>
</Point>
</Placemark>
<Placemark>
<name>
Fri Dec 16 10:12:25 2016 S=0.44 Km/hr
</name>
<styleUrl>
#styleMap_TLP_Normal
</styleUrl>
<Point>
<coordinates>
-65.0748596,-10.9461298,144.23
</coordinates>
</Point>
</Placemark>
<Placemark>
<name>
Fri Dec 16 10:12:35 2016 S=0.71 Km/hr
</name>
<styleUrl>
#styleMap_TLP_Normal
</styleUrl>
<Point>
<coordinates>
-65.0748672,-10.9461441,144.25
</coordinates>
</Point>
</Placemark>
<Placemark>
<name>
Fri Dec 16 10:12:45 2016 S=0.68 Km/hr
</name>
<styleUrl>
#styleMap_TLP_Normal
</styleUrl>
<Point>
<coordinates>
-65.0748749,-10.9461546,144.27
</coordinates>
</Point>
</Placemark>
<Placemark>
<name>
Fri Dec 16 10:12:55 2016 S=0.23 Km/hr
</name>
<styleUrl>
#styleMap_TLP_Normal
</styleUrl>
<Point>
<coordinates>
-65.0748749,-10.9461603,144.26
</coordinates>
</Point>
</Placemark>
<Placemark>
<name>
Fri Dec 16 10:13:05 2016 S=1.24 Km/hr
</name>
<styleUrl>
#styleMap_TLP_Normal
</styleUrl>
<Point>
<coordinates>
-65.0748825,-10.9461737,144.25
</coordinates>
</Point>
</Placemark>
<Placemark>
<name>
Fri Dec 16 10:13:15 2016 S=0.15 Km/hr
</name>
<styleUrl>
#styleMap_TLP_Normal
</styleUrl>
<Point>
<coordinates>
-65.0748901,-10.9462070,144.52
</coordinates>
</Point>
</Placemark>
<Placemark>
<name>
Fri Dec 16 10:13:25 2016 S=0.53 Km/hr
</name>
<styleUrl>
#styleMap_TLP_Normal
</styleUrl>
<Point>
<coordinates>
-65.0748825,-10.9461975,144.14
</coordinates>
</Point>
</Placemark>
<Placemark>
<name>
Fri Dec 16 10:13:35 2016 S=0.72 Km/hr
</name>
<styleUrl>
#styleMap_TLP_Normal
</styleUrl>
<Point>
<coordinates>
-65.0748825,-10.9461927,144.07
</coordinates>
</Point>
</Placemark>
<Placemark>
<name>
Fri Dec 16 10:13:45 2016 S=1.55 Km/hr
</name>
<styleUrl>
#styleMap_TLP_Normal
</styleUrl>
<Point>
<coordinates>
-65.0748825,-10.9461908,144.00
</coordinates>
</Point>
</Placemark>
<Placemark>
<name>
Fri Dec 16 10:13:55 2016 S=2.04 Km/hr
</name>
<styleUrl>
#styleMap_TLP_Normal
</styleUrl>
<Point>
<coordinates>
-65.0748520,-10.9462233,144.74
</coordinates>
</Point>
</Placemark>
<Placemark>
<name>
Fri Dec 16 10:14:05 2016 S=0.63 Km/hr
</name>
<styleUrl>
#styleMap_TLP_Normal
</styleUrl>
<Point>
<coordinates>
-65.0748901,-10.9462261,144.17
</coordinates>
</Point>
</Placemark>
<Placemark>
<name>
Fri Dec 16 10:14:15 2016 S=0.38 Km/hr
</name>
<styleUrl>
#styleMap_TLP_Normal
</styleUrl>
<Point>
<coordinates>
-65.0748901,-10.9462261,144.23
</coordinates>
</Point>
</Placemark>
<Placemark>
<name>
Fri Dec 16 10:14:25 2016 S=2.42 Km/hr
</name>
<styleUrl>
#styleMap_TLP_Normal
</styleUrl>
<Point>
<coordinates>
-65.0748672,-10.9461651,144.47
</coordinates>
</Point>
</Placemark>
<Placemark>
<name>
Fri Dec 16 10:14:35 2016 S=1.39 Km/hr
</name>
<styleUrl>
#styleMap_TLP_Normal
</styleUrl>
<Point>
<coordinates>
-65.0748215,-10.9461260,144.77
</coordinates>
</Point>
</Placemark>
<Placemark>
<name>
Fri Dec 16 10:14:45 2016 S=1.41 Km/hr
</name>
<styleUrl>
#styleMap_TLP_Normal
</styleUrl>
<Point>
<coordinates>
-65.0747757,-10.9460564,145.69
</coordinates>
</Point>
</Placemark>
<Placemark>
<name>
Fri Dec 16 10:14:55 2016 S=2.09 Km/hr
</name>
<styleUrl>
#styleMap_TLP_Normal
</styleUrl>
<Point>
<coordinates>
-65.0747223,-10.9459782,144.13
</coordinates>
</Point>
</Placemark>
<Placemark>
<name>
Fri Dec 16 10:15:05 2016 S=2.14 Km/hr
</name>
<styleUrl>
#styleMap_TLP_Normal
</styleUrl>
<Point>
<coordinates>
-65.0746613,-10.9458933,144.00
</coordinates>
</Point>
</Placemark>
<Placemark>
<name>
Fri Dec 16 10:15:15 2016 S=1.87 Km/hr
</name>
<styleUrl>
#styleMap_TLP_Normal
</styleUrl>
<Point>
<coordinates>
-65.0746078,-10.9458370,144.39
</coordinates>
</Point>
</Placemark>
<Placemark>
<name>
Fri Dec 16 10:15:25 2016 S=2.14 Km/hr
</name>
<styleUrl>
#styleMap_TLP_Normal
</styleUrl>
<Point>
<coordinates>
-65.0745468,-10.9457645,144.91
</coordinates>
</Point>
</Placemark>
<Placemark>
<name>
Fri Dec 16 10:15:35 2016 S=1.21 Km/hr
</name>
<styleUrl>
#styleMap_TLP_Normal
</styleUrl>
<Point>
<coordinates>
-65.0745087,-10.9457273,145.32
</coordinates>
</Point>
</Placemark>
<Placemark>
<name>
Fri Dec 16 10:15:45 2016 S=0.99 Km/hr
</name>
<styleUrl>
#styleMap_TLP_Normal
</styleUrl>
<Point>
<coordinates>
-65.0744781,-10.9456396,145.03
</coordinates>
</Point>
</Placemark>
<Placemark>
<name>
Fri Dec 16 10:15:55 2016 S=0.33 Km/hr
</name>
<styleUrl>
#styleMap_TLP_Normal
</styleUrl>
<Point>
<coordinates>
-65.0745087,-10.9456100,145.66
</coordinates>
</Point>
</Placemark>
<Placemark>
<name>
Fri Dec 16 10:16:05 2016 S=1.11 Km/hr
</name>
<styleUrl>
#styleMap_TLP_Normal
</styleUrl>
<Point>
<coordinates>
-65.0745010,-10.9456329,145.74
</coordinates>
</Point>
</Placemark>
<Placemark>
<name>
Fri Dec 16 10:16:15 2016 S=0.64 Km/hr
</name>
<styleUrl>
#styleMap_TLP_Normal
</styleUrl>
<Point>
<coordinates>
-65.0744934,-10.9456511,145.63
</coordinates>
</Point>
</Placemark>
<Placemark>
<name>
Fri Dec 16 10:16:25 2016 S=0.50 Km/hr
</name>
<styleUrl>
#styleMap_TLP_Normal
</styleUrl>
<Point>
<coordinates>
-65.0744934,-10.9456549,145.63
</coordinates>
</Point>
</Placemark>
<Placemark>
<name>
Fri Dec 16 10:16:35 2016 S=0.36 Km/hr
</name>
<styleUrl>
#styleMap_TLP_Normal
</styleUrl>
<Point>
<coordinates>
-65.0745010,-10.9456558,145.51
</coordinates>
</Point>
</Placemark>
<Placemark>
<name>
Fri Dec 16 10:16:45 2016 S=0.73 Km/hr
</name>
<styleUrl>
#styleMap_TLP_Normal
</styleUrl>
<Point>
<coordinates>
-65.0745010,-10.9456615,145.54
</coordinates>
</Point>
</Placemark>
<Placemark>
<name>
Fri Dec 16 10:16:55 2016 S=0.63 Km/hr
</name>
<styleUrl>
#styleMap_TLP_Normal
</styleUrl>
<Point>
<coordinates>
-65.0745010,-10.9456625,145.57
</coordinates>
</Point>
</Placemark>
<Placemark>
<name>
Fri Dec 16 10:17:05 2016 S=0.39 Km/hr
</name>
<styleUrl>
#styleMap_TLP_Normal
</styleUrl>
<Point>
<coordinates>
-65.0744934,-10.9456568,145.57
</coordinates>
</Point>
</Placemark>
<Placemark>
<name>
Fri Dec 16 10:17:15 2016 S=0.48 Km/hr
</name>
<styleUrl>
#styleMap_TLP_Normal
</styleUrl>
<Point>
<coordinates>
-65.0745010,-10.9456625,145.57
</coordinates>
</Point>
</Placemark>
<Placemark>
<name>
Fri Dec 16 10:17:25 2016 S=0.85 Km/hr
</name>
<styleUrl>
#styleMap_TLP_Normal
</styleUrl>
<Point>
<coordinates>
-65.0745010,-10.9456673,145.56
</coordinates>
</Point>
</Placemark>
<Placemark>
<name>
Fri Dec 16 10:17:35 2016 S=0.32 Km/hr
</name>
<styleUrl>
#styleMap_TLP_Normal
</styleUrl>
<Point>
<coordinates>
-65.0744858,-10.9456882,145.46
</coordinates>
</Point>
</Placemark>
<Placemark>
<name>
Fri Dec 16 10:17:45 2016 S=0.25 Km/hr
</name>
<styleUrl>
#styleMap_TLP_Normal
</styleUrl>
<Point>
<coordinates>
-65.0744934,-10.9456949,145.50
</coordinates>
</Point>
</Placemark>
<Placemark>
<name>
Fri Dec 16 10:17:55 2016 S=0.55 Km/hr
</name>
<styleUrl>
#styleMap_TLP_Normal
</styleUrl>
<Point>
<coordinates>
-65.0744858,-10.9456882,145.50
</coordinates>
</Point>
</Placemark>
<Placemark>
<name>
Fri Dec 16 10:18:05 2016 S=0.53 Km/hr
</name>
<styleUrl>
#styleMap_TLP_Normal
</styleUrl>
<Point>
<coordinates>
-65.0744858,-10.9456816,145.50
</coordinates>
</Point>
</Placemark>
<Placemark>
<name>
Fri Dec 16 10:18:15 2016 S=0.37 Km/hr
</name>
<styleUrl>
#styleMap_TLP_Normal
</styleUrl>
<Point>
<coordinates>
-65.0744781,-10.9456749,145.49
</coordinates>
</Point>
</Placemark>
<Placemark>
<name>
Fri Dec 16 10:18:25 2016 S=0.39 Km/hr
</name>
<styleUrl>
#styleMap_TLP_Normal
</styleUrl>
<Point>
<coordinates>
-65.0744781,-10.9456787,145.50
</coordinates>
</Point>
</Placemark>
<Placemark>
<name>
Fri Dec 16 10:18:35 2016 S=0.81 Km/hr
</name>
<styleUrl>
#styleMap_TLP_Normal
</styleUrl>
<Point>
<coordinates>
-65.0744858,-10.9456882,145.52
</coordinates>
</Point>
</Placemark>
<Placemark>
<name>
Fri Dec 16 10:18:45 2016 S=0.57 Km/hr
</name>
<styleUrl>
#styleMap_TLP_Normal
</styleUrl>
<Point>
<coordinates>
-65.0745010,-10.9457026,145.60
</coordinates>
</Point>
</Placemark>
<Placemark>
<name>
Fri Dec 16 10:18:55 2016 S=0.20 Km/hr
</name>
<styleUrl>
#styleMap_TLP_Normal
</styleUrl>
<Point>
<coordinates>
-65.0745010,-10.9457054,145.65
</coordinates>
</Point>
</Placemark>
<Placemark>
<name>
Fri Dec 16 10:19:05 2016 S=1.11 Km/hr
</name>
<styleUrl>
#styleMap_TLP_Normal
</styleUrl>
<Point>
<coordinates>
-65.0745010,-10.9457006,145.66
</coordinates>
</Point>
</Placemark>
<Placemark>
<name>
Fri Dec 16 10:19:15 2016 S=0.68 Km/hr
</name>
<styleUrl>
#styleMap_TLP_Normal
</styleUrl>
<Point>
<coordinates>
-65.0744934,-10.9456863,145.63
</coordinates>
</Point>
</Placemark>
<Placemark>
<name>
Fri Dec 16 10:19:25 2016 S=0.59 Km/hr
</name>
<styleUrl>
#styleMap_TLP_Normal
</styleUrl>
<Point>
<coordinates>
-65.0745773,-10.9457111,146.11
</coordinates>
</Point>
</Placemark>
<Placemark>
<name>
Fri Dec 16 10:19:35 2016 S=0.55 Km/hr
</name>
<styleUrl>
#styleMap_TLP_Normal
</styleUrl>
<Point>
<coordinates>
-65.0746155,-10.9457035,147.74
</coordinates>
</Point>
</Placemark>
<Placemark>
<name>
Fri Dec 16 10:19:45 2016 S=0.86 Km/hr
</name>
<styleUrl>
#styleMap_TLP_Normal
</styleUrl>
<Point>
<coordinates>
-65.0745850,-10.9456682,148.95
</coordinates>
</Point>
</Placemark>
<Placemark>
<name>
Fri Dec 16 10:19:55 2016 S=1.25 Km/hr
</name>
<styleUrl>
#styleMap_TLP_Normal
</styleUrl>
<Point>
<coordinates>
-65.0745850,-10.9455872,149.75
</coordinates>
</Point>
</Placemark>
<Placemark>
<name>
Fri Dec 16 10:20:05 2016 S=0.27 Km/hr
</name>
<styleUrl>
#styleMap_TLP_Normal
</styleUrl>
<Point>
<coordinates>
-65.0745926,-10.9456339,150.32
</coordinates>
</Point>
</Placemark>
<Placemark>
<name>
Fri Dec 16 10:20:15 2016 S=0.23 Km/hr
</name>
<styleUrl>
#styleMap_TLP_Normal
</styleUrl>
<Point>
<coordinates>
-65.0745926,-10.9456348,150.57
</coordinates>
</Point>
</Placemark>
<Placemark>
<name>
Fri Dec 16 10:20:25 2016 S=1.09 Km/hr
</name>
<styleUrl>
#styleMap_TLP_Normal
</styleUrl>
<Point>
<coordinates>
-65.0745468,-10.9456091,150.34
</coordinates>
</Point>
</Placemark>
<Placemark>
<name>
Fri Dec 16 10:20:35 2016 S=0.79 Km/hr
</name>
<styleUrl>
#styleMap_TLP_Normal
</styleUrl>
<Point>
<coordinates>
-65.0745010,-10.9456310,149.87
</coordinates>
</Point>
</Placemark>
<Placemark>
<name>
Fri Dec 16 10:20:45 2016 S=0.14 Km/hr
</name>
<styleUrl>
#styleMap_TLP_Normal
</styleUrl>
<Point>
<coordinates>
-65.0745010,-10.9456377,149.77
</coordinates>
</Point>
</Placemark>
<Placemark>
<name>
Fri Dec 16 10:20:55 2016 S=0.54 Km/hr
</name>
<styleUrl>
#styleMap_TLP_Normal
</styleUrl>
<Point>
<coordinates>
-65.0745087,-10.9456348,150.02
</coordinates>
</Point>
</Placemark>
<Placemark>
<name>
Fri Dec 16 10:21:05 2016 S=0.34 Km/hr
</name>
<styleUrl>
#styleMap_TLP_Normal
</styleUrl>
<Point>
<coordinates>
-65.0745087,-10.9456549,152.05
</coordinates>
</Point>
</Placemark>
<Placemark>
<name>
Fri Dec 16 10:21:15 2016 S=0.41 Km/hr
</name>
<styleUrl>
#styleMap_TLP_Normal
</styleUrl>
<Point>
<coordinates>
-65.0745163,-10.9456644,152.97
</coordinates>
</Point>
</Placemark>
<Placemark>
<name>
Fri Dec 16 10:21:25 2016 S=0.51 Km/hr
</name>
<styleUrl>
#styleMap_TLP_Normal
</styleUrl>
<Point>
<coordinates>
-65.0745239,-10.9456673,154.07
</coordinates>
</Point>
</Placemark>
<Placemark>
<name>
Fri Dec 16 10:21:35 2016 S=0.20 Km/hr
</name>
<styleUrl>
#styleMap_TLP_Normal
</styleUrl>
<Point>
<coordinates>
-65.0745316,-10.9456606,155.19
</coordinates>
</Point>
</Placemark>
<Placemark>
<name>
Fri Dec 16 10:21:45 2016 S=0.50 Km/hr
</name>
<styleUrl>
#styleMap_TLP_Normal
</styleUrl>
<Point>
<coordinates>
-65.0745239,-10.9456663,156.55
</coordinates>
</Point>
</Placemark>
<Placemark>
<name>
Fri Dec 16 10:21:55 2016 S=0.44 Km/hr
</name>
<styleUrl>
#styleMap_TLP_Normal
</styleUrl>
<Point>
<coordinates>
-65.0745239,-10.9456806,157.90
</coordinates>
</Point>
</Placemark>
<Placemark>
<name>
Fri Dec 16 10:22:05 2016 S=1.01 Km/hr
</name>
<styleUrl>
#styleMap_TLP_Normal
</styleUrl>
<Point>
<coordinates>
-65.0745239,-10.9456987,159.12
</coordinates>
</Point>
</Placemark>
<Placemark>
<name>
Fri Dec 16 10:22:15 2016 S=0.69 Km/hr
</name>
<styleUrl>
#styleMap_TLP_Normal
</styleUrl>
<Point>
<coordinates>
-65.0745316,-10.9457130,160.25
</coordinates>
</Point>
</Placemark>
<Placemark>
<name>
Fri Dec 16 10:22:25 2016 S=0.80 Km/hr
</name>
<styleUrl>
#styleMap_TLP_Normal
</styleUrl>
<Point>
<coordinates>
-65.0745468,-10.9457006,161.47
</coordinates>
</Point>
</Placemark>
<Placemark>
<name>
Fri Dec 16 10:22:35 2016 S=0.50 Km/hr
</name>
<styleUrl>
#styleMap_TLP_Normal
</styleUrl>
<Point>
<coordinates>
-65.0745773,-10.9456968,161.70
</coordinates>
</Point>
</Placemark>
<Placemark>
<name>
Fri Dec 16 10:22:45 2016 S=0.15 Km/hr
</name>
<styleUrl>
#styleMap_TLP_Normal
</styleUrl>
<Point>
<coordinates>
-65.0745850,-10.9456930,162.52
</coordinates>
</Point>
</Placemark>
<Placemark>
<name>
Fri Dec 16 10:22:55 2016 S=1.11 Km/hr
</name>
<styleUrl>
#styleMap_TLP_Normal
</styleUrl>
<Point>
<coordinates>
-65.0745773,-10.9456863,163.45
</coordinates>
</Point>
</Placemark>
<Placemark>
<name>
Fri Dec 16 10:23:05 2016 S=1.01 Km/hr
</name>
<styleUrl>
#styleMap_TLP_Normal
</styleUrl>
<Point>
<coordinates>
-65.0745468,-10.9456549,163.99
</coordinates>
</Point>
</Placemark>
<Placemark>
<name>
Fri Dec 16 10:23:15 2016 S=0.42 Km/hr
</name>
<styleUrl>
#styleMap_TLP_Normal
</styleUrl>
<Point>
<coordinates>
-65.0745239,-10.9456453,164.33
</coordinates>
</Point>
</Placemark>
<Placemark>
<name>
Fri Dec 16 10:23:25 2016 S=0.51 Km/hr
</name>
<styleUrl>
#styleMap_TLP_Normal
</styleUrl>
<Point>
<coordinates>
-65.0745239,-10.9456482,165.10
</coordinates>
</Point>
</Placemark>
<Placemark>
<name>
Fri Dec 16 10:23:35 2016 S=1.14 Km/hr
</name>
<styleUrl>
#styleMap_TLP_Normal
</styleUrl>
<Point>
<coordinates>
-65.0745392,-10.9456739,166.02
</coordinates>
</Point>
</Placemark>
<Placemark>
<name>
Fri Dec 16 10:23:45 2016 S=0.38 Km/hr
</name>
<styleUrl>
#styleMap_TLP_Normal
</styleUrl>
<Point>
<coordinates>
-65.0745621,-10.9456892,167.16
</coordinates>
</Point>
</Placemark>
<Placemark>
<name>
Fri Dec 16 10:23:55 2016 S=0.23 Km/hr
</name>
<styleUrl>
#styleMap_TLP_Normal
</styleUrl>
<Point>
<coordinates>
-65.0745621,-10.9456797,167.97
</coordinates>
</Point>
</Placemark>
<Placemark>
<name>
Fri Dec 16 10:24:05 2016 S=0.73 Km/hr
</name>
<styleUrl>
#styleMap_TLP_Normal
</styleUrl>
<Point>
<coordinates>
-65.0745621,-10.9456720,168.86
</coordinates>
</Point>
</Placemark>
<Placemark>
<name>
Fri Dec 16 10:24:15 2016 S=1.37 Km/hr
</name>
<styleUrl>
#styleMap_TLP_Normal
</styleUrl>
<Point>
<coordinates>
-65.0745773,-10.9456167,169.95
</coordinates>
</Point>
</Placemark>
<Placemark>
<name>
Fri Dec 16 10:24:25 2016 S=0.82 Km/hr
</name>
<styleUrl>
#styleMap_TLP_Normal
</styleUrl>
<Point>
<coordinates>
-65.0746002,-10.9455814,170.20
</coordinates>
</Point>
</Placemark>
<Placemark>
<name>
Fri Dec 16 10:24:35 2016 S=0.29 Km/hr
</name>
<styleUrl>
#styleMap_TLP_Normal
</styleUrl>
<Point>
<coordinates>
-65.0746155,-10.9455681,170.94
</coordinates>
</Point>
</Placemark>
<Placemark>
<name>
Fri Dec 16 10:24:45 2016 S=1.41 Km/hr
</name>
<styleUrl>
#styleMap_TLP_Normal
</styleUrl>
<Point>
<coordinates>
-65.0745850,-10.9456205,170.73
</coordinates>
</Point>
</Placemark>
<Placemark>
<name>
Fri Dec 16 10:24:55 2016 S=0.78 Km/hr
</name>
<styleUrl>
#styleMap_TLP_Normal
</styleUrl>
<Point>
<coordinates>
-65.0745316,-10.9456272,170.07
</coordinates>
</Point>
</Placemark>
<Placemark>
<name>
Fri Dec 16 10:25:05 2016 S=0.42 Km/hr
</name>
<styleUrl>
#styleMap_TLP_Normal
</styleUrl>
<Point>
<coordinates>
-65.0745163,-10.9456310,170.53
</coordinates>
</Point>
</Placemark>
<Placemark>
<name>
Fri Dec 16 10:25:15 2016 S=0.54 Km/hr
</name>
<styleUrl>
#styleMap_TLP_Normal
</styleUrl>
<Point>
<coordinates>
-65.0745087,-10.9456310,170.98
</coordinates>
</Point>
</Placemark>
<Placemark>
<name>
Fri Dec 16 10:25:25 2016 S=0.78 Km/hr
</name>
<styleUrl>
#styleMap_TLP_Normal
</styleUrl>
<Point>
<coordinates>
-65.0745163,-10.9456015,171.09
</coordinates>
</Point>
</Placemark>
<Placemark>
<name>
Fri Dec 16 10:25:35 2016 S=0.20 Km/hr
</name>
<styleUrl>
#styleMap_TLP_Normal
</styleUrl>
<Point>
<coordinates>
-65.0745163,-10.9455881,170.85
</coordinates>
</Point>
</Placemark>
<Placemark>
<name>
Fri Dec 16 10:25:45 2016 S=0.46 Km/hr
</name>
<styleUrl>
#styleMap_TLP_Normal
</styleUrl>
<Point>
<coordinates>
-65.0745163,-10.9455757,170.84
</coordinates>
</Point>
</Placemark>
<Placemark>
<name>
Fri Dec 16 10:25:55 2016 S=0.63 Km/hr
</name>
<styleUrl>
#styleMap_TLP_Normal
</styleUrl>
<Point>
<coordinates>
-65.0745163,-10.9455681,170.76
</coordinates>
</Point>
</Placemark>
<Placemark>
<name>
Fri Dec 16 10:26:05 2016 S=0.28 Km/hr
</name>
<styleUrl>
#styleMap_TLP_Normal
</styleUrl>
<Point>
<coordinates>
-65.0745316,-10.9455681,170.66
</coordinates>
</Point>
</Placemark>
<Placemark>
<name>
Fri Dec 16 10:26:15 2016 S=1.55 Km/hr
</name>
<styleUrl>
#styleMap_TLP_Normal
</styleUrl>
<Point>
<coordinates>
-65.0745697,-10.9455681,169.41
</coordinates>
</Point>
</Placemark>
<Placemark>
<name>
Fri Dec 16 10:26:25 2016 S=0.90 Km/hr
</name>
<styleUrl>
#styleMap_TLP_Normal
</styleUrl>
<Point>
<coordinates>
-65.0746078,-10.9455471,163.89
</coordinates>
</Point>
</Placemark>
<Placemark>
<name>
Fri Dec 16 10:26:35 2016 S=0.27 Km/hr
</name>
<styleUrl>
#styleMap_TLP_Normal
</styleUrl>
<Point>
<coordinates>
-65.0746231,-10.9455433,162.51
</coordinates>
</Point>
</Placemark>
<Placemark>
<name>
Fri Dec 16 10:26:45 2016 S=0.84 Km/hr
</name>
<styleUrl>
#styleMap_TLP_Normal
</styleUrl>
<Point>
<coordinates>
-65.0746078,-10.9455462,160.54
</coordinates>
</Point>
</Placemark>
<Placemark>
<name>
Fri Dec 16 10:26:55 2016 S=0.87 Km/hr
</name>
<styleUrl>
#styleMap_TLP_Normal
</styleUrl>
<Point>
<coordinates>
-65.0746002,-10.9455662,158.34
</coordinates>
</Point>
</Placemark>
<Placemark>
<name>
Fri Dec 16 10:27:05 2016 S=0.82 Km/hr
</name>
<styleUrl>
#styleMap_TLP_Normal
</styleUrl>
<Point>
<coordinates>
-65.0746002,-10.9455853,155.75
</coordinates>
</Point>
</Placemark>
<Placemark>
<name>
Fri Dec 16 10:27:15 2016 S=0.43 Km/hr
</name>
<styleUrl>
#styleMap_TLP_Normal
</styleUrl>
<Point>
<coordinates>
-65.0746078,-10.9455824,152.85
</coordinates>
</Point>
</Placemark>
<Placemark>
<name>
Fri Dec 16 10:27:25 2016 S=0.53 Km/hr
</name>
<styleUrl>
#styleMap_TLP_Normal
</styleUrl>
<Point>
<coordinates>
-65.0746002,-10.9455681,149.64
</coordinates>
</Point>
</Placemark>
<Placemark>
<name>
Fri Dec 16 10:27:35 2016 S=0.72 Km/hr
</name>
<styleUrl>
#styleMap_TLP_Normal
</styleUrl>
<Point>
<coordinates>
-65.0746078,-10.9455643,146.30
</coordinates>
</Point>
</Placemark>
<Placemark>
<name>
Fri Dec 16 10:27:45 2016 S=0.79 Km/hr
</name>
<styleUrl>
#styleMap_TLP_Normal
</styleUrl>
<Point>
<coordinates>
-65.0746231,-10.9455662,143.38
</coordinates>
</Point>
</Placemark>
<Placemark>
<name>
Fri Dec 16 10:27:55 2016 S=0.63 Km/hr
</name>
<styleUrl>
#styleMap_TLP_Normal
</styleUrl>
<Point>
<coordinates>
-65.0746307,-10.9455833,140.99
</coordinates>
</Point>
</Placemark>
<Placemark>
<name>
Fri Dec 16 10:28:05 2016 S=0.59 Km/hr
</name>
<styleUrl>
#styleMap_TLP_Normal
</styleUrl>
<Point>
<coordinates>
-65.0746384,-10.9455948,139.57
</coordinates>
</Point>
</Placemark>
<Placemark>
<name>
Fri Dec 16 10:28:15 2016 S=0.45 Km/hr
</name>
<styleUrl>
#styleMap_TLP_Normal
</styleUrl>
<Point>
<coordinates>
-65.0746384,-10.9455948,138.35
</coordinates>
</Point>
</Placemark>
<Placemark>
<name>
Fri Dec 16 10:28:25 2016 S=0.10 Km/hr
</name>
<styleUrl>
#styleMap_TLP_Normal
</styleUrl>
<Point>
<coordinates>
-65.0746384,-10.9455919,137.07
</coordinates>
</Point>
</Placemark>
<Placemark>
<name>
Fri Dec 16 10:28:35 2016 S=0.53 Km/hr
</name>
<styleUrl>
#styleMap_TLP_Normal
</styleUrl>
<Point>
<coordinates>
-65.0746307,-10.9455986,135.69
</coordinates>
</Point>
</Placemark>
<Placemark>
<name>
Fri Dec 16 10:28:45 2016 S=0.69 Km/hr
</name>
<styleUrl>
#styleMap_TLP_Normal
</styleUrl>
<Point>
<coordinates>
-65.0746231,-10.9456224,133.91
</coordinates>
</Point>
</Placemark>
<Placemark>
<name>
Fri Dec 16 10:28:55 2016 S=0.28 Km/hr
</name>
<styleUrl>
#styleMap_TLP_Normal
</styleUrl>
<Point>
<coordinates>
-65.0746231,-10.9456320,132.29
</coordinates>
</Point>
</Placemark>
<Placemark>
<name>
Fri Dec 16 10:29:05 2016 S=0.76 Km/hr
</name>
<styleUrl>
#styleMap_TLP_Normal
</styleUrl>
<Point>
<coordinates>
-65.0746078,-10.9456367,130.93
</coordinates>
</Point>
</Placemark>
<Placemark>
<name>
Fri Dec 16 10:29:15 2016 S=0.80 Km/hr
</name>
<styleUrl>
#styleMap_TLP_Normal
</styleUrl>
<Point>
<coordinates>
-65.0745850,-10.9456396,129.88
</coordinates>
</Point>
</Placemark>
<Placemark>
<name>
Fri Dec 16 10:29:25 2016 S=0.51 Km/hr
</name>
<styleUrl>
#styleMap_TLP_Normal
</styleUrl>
<Point>
<coordinates>
-65.0745773,-10.9456463,128.78
</coordinates>
</Point>
</Placemark>
<Placemark>
<name>
Fri Dec 16 10:29:35 2016 S=0.39 Km/hr
</name>
<styleUrl>
#styleMap_TLP_Normal
</styleUrl>
<Point>
<coordinates>
-65.0745621,-10.9456463,127.94
</coordinates>
</Point>
</Placemark>
<Placemark>
<name>
Fri Dec 16 10:29:45 2016 S=1.22 Km/hr
</name>
<styleUrl>
#styleMap_TLP_Normal
</styleUrl>
<Point>
<coordinates>
-65.0745392,-10.9456339,127.67
</coordinates>
</Point>
</Placemark>
<Placemark>
<name>
Fri Dec 16 10:29:55 2016 S=0.89 Km/hr
</name>
<styleUrl>
#styleMap_TLP_Normal
</styleUrl>
<Point>
<coordinates>
-65.0745239,-10.9456072,127.49
</coordinates>
</Point>
</Placemark>
<Placemark>
<name>
Fri Dec 16 10:30:05 2016 S=0.65 Km/hr
</name>
<styleUrl>
#styleMap_TLP_Normal
</styleUrl>
<Point>
<coordinates>
-65.0745163,-10.9455919,127.42
</coordinates>
</Point>
</Placemark>
<Placemark>
<name>
Fri Dec 16 10:30:15 2016 S=0.97 Km/hr
</name>
<styleUrl>
#styleMap_TLP_Normal
</styleUrl>
<Point>
<coordinates>
-65.0745010,-10.9455853,127.24
</coordinates>
</Point>
</Placemark>
<Placemark>
<name>
Fri Dec 16 10:30:25 2016 S=0.48 Km/hr
</name>
<styleUrl>
#styleMap_TLP_Normal
</styleUrl>
<Point>
<coordinates>
-65.0744934,-10.9455786,127.01
</coordinates>
</Point>
</Placemark>
<Placemark>
<name>
Fri Dec 16 10:30:35 2016 S=0.45 Km/hr
</name>
<styleUrl>
#styleMap_TLP_Normal
</styleUrl>
<Point>
<coordinates>
-65.0744934,-10.9455824,127.30
</coordinates>
</Point>
</Placemark>
<Placemark>
<name>
Fri Dec 16 10:30:45 2016 S=0.28 Km/hr
</name>
<styleUrl>
#styleMap_TLP_Normal
</styleUrl>
<Point>
<coordinates>
-65.0744934,-10.9455853,127.94
</coordinates>
</Point>
</Placemark>
<Placemark>
<name>
Fri Dec 16 10:30:55 2016 S=1.33 Km/hr
</name>
<styleUrl>
#styleMap_TLP_Normal
</styleUrl>
<Point>
<coordinates>
-65.0745163,-10.9456091,129.90
</coordinates>
</Point>
</Placemark>
<Placemark>
<name>
Fri Dec 16 10:31:05 2016 S=0.86 Km/hr
</name>
<styleUrl>
#styleMap_TLP_Normal
</styleUrl>
<Point>
<coordinates>
-65.0745621,-10.9456577,134.67
</coordinates>
</Point>
</Placemark>
<Placemark>
<name>
Fri Dec 16 10:31:15 2016 S=0.40 Km/hr
</name>
<styleUrl>
#styleMap_TLP_Normal
</styleUrl>
<Point>
<coordinates>
-65.0745468,-10.9456329,138.40
</coordinates>
</Point>
</Placemark>
<Placemark>
<name>
Fri Dec 16 10:31:25 2016 S=0.58 Km/hr
</name>
<styleUrl>
#styleMap_TLP_Normal
</styleUrl>
<Point>
<coordinates>
-65.0745468,-10.9456186,140.50
</coordinates>
</Point>
</Placemark>
<Placemark>
<name>
Fri Dec 16 10:31:35 2016 S=0.88 Km/hr
</name>
<styleUrl>
#styleMap_TLP_Normal
</styleUrl>
<Point>
<coordinates>
-65.0745621,-10.9456120,142.23
</coordinates>
</Point>
</Placemark>
<Placemark>
<name>
Fri Dec 16 10:31:45 2016 S=0.27 Km/hr
</name>
<styleUrl>
#styleMap_TLP_Normal
</styleUrl>
<Point>
<coordinates>
-65.0745697,-10.9456110,143.84
</coordinates>
</Point>
</Placemark>
<Placemark>
<name>
Fri Dec 16 10:31:55 2016 S=0.21 Km/hr
</name>
<styleUrl>
#styleMap_TLP_Normal
</styleUrl>
<Point>
<coordinates>
-65.0745697,-10.9456062,144.56
</coordinates>
</Point>
</Placemark>
<Placemark>
<name>
Fri Dec 16 10:32:05 2016 S=0.01 Km/hr
</name>
<styleUrl>
#styleMap_TLP_Normal
</styleUrl>
<Point>
<coordinates>
-65.0745697,-10.9456072,144.60
</coordinates>
</Point>
</Placemark>
<Placemark>
<name>
Fri Dec 16 10:32:15 2016 S=0.01 Km/hr
</name>
<styleUrl>
#styleMap_TLP_Normal
</styleUrl>
<Point>
<coordinates>
-65.0745697,-10.9456072,144.64
</coordinates>
</Point>
</Placemark>
<Placemark>
<name>
Fri Dec 16 10:32:25 2016 S=0.00 Km/hr
</name>
<styleUrl>
#styleMap_TLP_Normal
</styleUrl>
<Point>
<coordinates>
-65.0745697,-10.9456072,144.70
</coordinates>
</Point>
</Placemark>
<Placemark>
<name>
Fri Dec 16 10:32:35 2016 S=0.01 Km/hr
</name>
<styleUrl>
#styleMap_TLP_Normal
</styleUrl>
<Point>
<coordinates>
-65.0745697,-10.9456053,144.73
</coordinates>
</Point>
</Placemark>
<Placemark>
<name>
Fri Dec 16 10:32:45 2016 S=0.02 Km/hr
</name>
<styleUrl>
#styleMap_TLP_Normal
</styleUrl>
<Point>
<coordinates>
-65.0745697,-10.9456053,144.73
</coordinates>
</Point>
</Placemark>
<Placemark>
<name>
Fri Dec 16 10:32:55 2016 S=0.01 Km/hr
</name>
<styleUrl>
#styleMap_TLP_Normal
</styleUrl>
<Point>
<coordinates>
-65.0745697,-10.9456053,144.70
</coordinates>
</Point>
</Placemark>
<Placemark>
<name>
Fri Dec 16 10:33:05 2016 S=0.01 Km/hr
</name>
<styleUrl>
#styleMap_TLP_Normal
</styleUrl>
<Point>
<coordinates>
-65.0745697,-10.9456053,144.66
</coordinates>
</Point>
</Placemark>
<Placemark>
<name>
Fri Dec 16 10:33:15 2016 S=0.01 Km/hr
</name>
<styleUrl>
#styleMap_TLP_Normal
</styleUrl>
<Point>
<coordinates>
-65.0745697,-10.9456062,144.74
</coordinates>
</Point>
</Placemark>
<Placemark>
<name>
Fri Dec 16 10:33:25 2016 S=0.00 Km/hr
</name>
<styleUrl>
#styleMap_TLP_Normal
</styleUrl>
<Point>
<coordinates>
-65.0745697,-10.9456053,144.76
</coordinates>
</Point>
</Placemark>
<Placemark>
<name>
Fri Dec 16 10:33:35 2016 S=0.00 Km/hr
</name>
<styleUrl>
#styleMap_TLP_Normal
</styleUrl>
<Point>
<coordinates>
-65.0745697,-10.9456053,144.74
</coordinates>
</Point>
</Placemark>
<Placemark>
<name>
Fri Dec 16 10:33:45 2016 S=0.00 Km/hr
</name>
<styleUrl>
#styleMap_TLP_Normal
</styleUrl>
<Point>
<coordinates>
-65.0745697,-10.9456062,144.79
</coordinates>
</Point>
</Placemark>
<Placemark>
<name>
Fri Dec 16 10:33:55 2016 S=0.01 Km/hr
</name>
<styleUrl>
#styleMap_TLP_Normal
</styleUrl>
<Point>
<coordinates>
-65.0745773,-10.9456062,144.81
</coordinates>
</Point>
</Placemark>
<Placemark>
<name>
Fri Dec 16 10:34:05 2016 S=0.01 Km/hr
</name>
<styleUrl>
#styleMap_TLP_Normal
</styleUrl>
<Point>
<coordinates>
-65.0745773,-10.9456062,144.78
</coordinates>
</Point>
</Placemark>
<Placemark>
<name>
Fri Dec 16 10:34:15 2016 S=0.01 Km/hr
</name>
<styleUrl>
#styleMap_TLP_Normal
</styleUrl>
<Point>
<coordinates>
-65.0745773,-10.9456062,144.78
</coordinates>
</Point>
</Placemark>
<Placemark>
<name>
Fri Dec 16 10:34:25 2016 S=0.02 Km/hr
</name>
<styleUrl>
#styleMap_TLP_Normal
</styleUrl>
<Point>
<coordinates>
-65.0745773,-10.9456053,144.82
</coordinates>
</Point>
</Placemark>
<Placemark>
<name>
Fri Dec 16 10:34:35 2016 S=0.01 Km/hr
</name>
<styleUrl>
#styleMap_TLP_Normal
</styleUrl>
<Point>
<coordinates>
-65.0745773,-10.9456034,144.84
</coordinates>
</Point>
</Placemark>
<Placemark>
<name>
Fri Dec 16 10:34:45 2016 S=0.01 Km/hr
</name>
<styleUrl>
#styleMap_TLP_Normal
</styleUrl>
<Point>
<coordinates>
-65.0745773,-10.9456034,144.86
</coordinates>
</Point>
</Placemark>
<Placemark>
<name>
Fri Dec 16 10:34:55 2016 S=0.01 Km/hr
</name>
<styleUrl>
#styleMap_TLP_Normal
</styleUrl>
<Point>
<coordinates>
-65.0745773,-10.9456034,144.89
</coordinates>
</Point>
</Placemark>
<Placemark>
<name>
Fri Dec 16 10:35:05 2016 S=0.46 Km/hr
</name>
<styleUrl>
#styleMap_TLP_Normal
</styleUrl>
<Point>
<coordinates>
-65.0745773,-10.9456091,144.97
</coordinates>
</Point>
</Placemark>
<Placemark>
<name>
Fri Dec 16 10:35:15 2016 S=0.19 Km/hr
</name>
<styleUrl>
#styleMap_TLP_Normal
</styleUrl>
<Point>
<coordinates>
-65.0745850,-10.9456215,145.21
</coordinates>
</Point>
</Placemark>
<Placemark>
<name>
Fri Dec 16 10:35:25 2016 S=0.39 Km/hr
</name>
<styleUrl>
#styleMap_TLP_Normal
</styleUrl>
<Point>
<coordinates>
-65.0745773,-10.9456205,145.46
</coordinates>
</Point>
</Placemark>
<Placemark>
<name>
Fri Dec 16 10:35:35 2016 S=0.84 Km/hr
</name>
<styleUrl>
#styleMap_TLP_Normal
</styleUrl>
<Point>
<coordinates>
-65.0745773,-10.9456062,145.47
</coordinates>
</Point>
</Placemark>
<Placemark>
<name>
Fri Dec 16 10:35:45 2016 S=0.71 Km/hr
</name>
<styleUrl>
#styleMap_TLP_Normal
</styleUrl>
<Point>
<coordinates>
-65.0745621,-10.9455853,145.62
</coordinates>
</Point>
</Placemark>
<Placemark>
<name>
Fri Dec 16 10:35:55 2016 S=0.58 Km/hr
</name>
<styleUrl>
#styleMap_TLP_Normal
</styleUrl>
<Point>
<coordinates>
-65.0745544,-10.9455862,145.84
</coordinates>
</Point>
</Placemark>
<Placemark>
<name>
Fri Dec 16 10:36:05 2016 S=0.61 Km/hr
</name>
<styleUrl>
#styleMap_TLP_Normal
</styleUrl>
<Point>
<coordinates>
-65.0745697,-10.9455900,146.23
</coordinates>
</Point>
</Placemark>
<Placemark>
<name>
Fri Dec 16 10:36:15 2016 S=0.19 Km/hr
</name>
<styleUrl>
#styleMap_TLP_Normal
</styleUrl>
<Point>
<coordinates>
-65.0745773,-10.9455919,146.79
</coordinates>
</Point>
</Placemark>
<Placemark>
<name>
Fri Dec 16 10:36:25 2016 S=0.34 Km/hr
</name>
<styleUrl>
#styleMap_TLP_Normal
</styleUrl>
<Point>
<coordinates>
-65.0745773,-10.9455967,147.62
</coordinates>
</Point>
</Placemark>
<Placemark>
<name>
Fri Dec 16 10:36:35 2016 S=0.70 Km/hr
</name>
<styleUrl>
#styleMap_TLP_Normal
</styleUrl>
<Point>
<coordinates>
-65.0745697,-10.9456034,148.45
</coordinates>
</Point>
</Placemark>
<Placemark>
<name>
Fri Dec 16 10:36:45 2016 S=0.19 Km/hr
</name>
<styleUrl>
#styleMap_TLP_Normal
</styleUrl>
<Point>
<coordinates>
-65.0745544,-10.9456005,149.28
</coordinates>
</Point>
</Placemark>
<Placemark>
<name>
Fri Dec 16 10:36:55 2016 S=0.51 Km/hr
</name>
<styleUrl>
#styleMap_TLP_Normal
</styleUrl>
<Point>
<coordinates>
-65.0745544,-10.9456024,149.18
</coordinates>
</Point>
</Placemark>
<Placemark>
<name>
Fri Dec 16 10:37:05 2016 S=0.79 Km/hr
</name>
<styleUrl>
#styleMap_TLP_Normal
</styleUrl>
<Point>
<coordinates>
-65.0745544,-10.9456100,148.34
</coordinates>
</Point>
</Placemark>
<Placemark>
<name>
Fri Dec 16 10:37:15 2016 S=0.49 Km/hr
</name>
<styleUrl>
#styleMap_TLP_Normal
</styleUrl>
<Point>
<coordinates>
-65.0745697,-10.9456129,147.43
</coordinates>
</Point>
</Placemark>
<Placemark>
<name>
Fri Dec 16 10:37:25 2016 S=0.59 Km/hr
</name>
<styleUrl>
#styleMap_TLP_Normal
</styleUrl>
<Point>
<coordinates>
-65.0745773,-10.9456034,146.75
</coordinates>
</Point>
</Placemark>
<Placemark>
<name>
Fri Dec 16 10:37:35 2016 S=0.58 Km/hr
</name>
<styleUrl>
#styleMap_TLP_Normal
</styleUrl>
<Point>
<coordinates>
-65.0745926,-10.9456015,146.36
</coordinates>
</Point>
</Placemark>
<Placemark>
<name>
Fri Dec 16 10:37:45 2016 S=0.43 Km/hr
</name>
<styleUrl>
#styleMap_TLP_Normal
</styleUrl>
<Point>
<coordinates>
-65.0746078,-10.9456043,146.01
</coordinates>
</Point>
</Placemark>
<Placemark>
<name>
Fri Dec 16 10:37:55 2016 S=0.35 Km/hr
</name>
<styleUrl>
#styleMap_TLP_Normal
</styleUrl>
<Point>
<coordinates>
-65.0746078,-10.9456110,145.60
</coordinates>
</Point>
</Placemark>
<Placemark>
<name>
Fri Dec 16 10:38:05 2016 S=0.15 Km/hr
</name>
<styleUrl>
#styleMap_TLP_Normal
</styleUrl>
<Point>
<coordinates>
-65.0746078,-10.9456205,144.89
</coordinates>
</Point>
</Placemark>
<Placemark>
<name>
Fri Dec 16 10:38:15 2016 S=0.38 Km/hr
</name>
<styleUrl>
#styleMap_TLP_Normal
</styleUrl>
<Point>
<coordinates>
-65.0746078,-10.9456234,144.14
</coordinates>
</Point>
</Placemark>
<Placemark>
<name>
Fri Dec 16 10:38:25 2016 S=1.34 Km/hr
</name>
<styleUrl>
#styleMap_TLP_Normal
</styleUrl>
<Point>
<coordinates>
-65.0745697,-10.9456053,143.16
</coordinates>
</Point>
</Placemark>
<Placemark>
<name>
Fri Dec 16 10:38:35 2016 S=1.15 Km/hr
</name>
<styleUrl>
#styleMap_TLP_Normal
</styleUrl>
<Point>
<coordinates>
-65.0744629,-10.9455633,141.32
</coordinates>
</Point>
</Placemark>
<Placemark>
<name>
Fri Dec 16 10:38:45 2016 S=0.23 Km/hr
</name>
<styleUrl>
#styleMap_TLP_Normal
</styleUrl>
<Point>
<coordinates>
-65.0744781,-10.9455662,138.65
</coordinates>
</Point>
</Placemark>
<Placemark>
<name>
Fri Dec 16 10:38:55 2016 S=1.18 Km/hr
</name>
<styleUrl>
#styleMap_TLP_Normal
</styleUrl>
<Point>
<coordinates>
-65.0745087,-10.9455662,137.84
</coordinates>
</Point>
</Placemark>
<Placemark>
<name>
Fri Dec 16 10:39:05 2016 S=0.47 Km/hr
</name>
<styleUrl>
#styleMap_TLP_Normal
</styleUrl>
<Point>
<coordinates>
-65.0745316,-10.9455633,138.59
</coordinates>
</Point>
</Placemark>
<Placemark>
<name>
Fri Dec 16 10:39:15 2016 S=0.55 Km/hr
</name>
<styleUrl>
#styleMap_TLP_Normal
</styleUrl>
<Point>
<coordinates>
-65.0745468,-10.9455662,137.71
</coordinates>
</Point>
</Placemark>
<Placemark>
<name>
Fri Dec 16 10:39:25 2016 S=1.39 Km/hr
</name>
<styleUrl>
#styleMap_TLP_Normal
</styleUrl>
<Point>
<coordinates>
-65.0745697,-10.9455986,136.54
</coordinates>
</Point>
</Placemark>
<Placemark>
<name>
Fri Dec 16 10:39:35 2016 S=1.03 Km/hr
</name>
<styleUrl>
#styleMap_TLP_Normal
</styleUrl>
<Point>
<coordinates>
-65.0745926,-10.9456387,135.39
</coordinates>
</Point>
</Placemark>
<Placemark>
<name>
Fri Dec 16 10:39:45 2016 S=1.12 Km/hr
</name>
<styleUrl>
#styleMap_TLP_Normal
</styleUrl>
<Point>
<coordinates>
-65.0745773,-10.9456415,134.82
</coordinates>
</Point>
</Placemark>
<Placemark>
<name>
Fri Dec 16 10:39:55 2016 S=0.92 Km/hr
</name>
<styleUrl>
#styleMap_TLP_Normal
</styleUrl>
<Point>
<coordinates>
-65.0745010,-10.9455986,134.36
</coordinates>
</Point>
</Placemark>
<Placemark>
<name>
Fri Dec 16 10:40:05 2016 S=0.71 Km/hr
</name>
<styleUrl>
#styleMap_TLP_Normal
</styleUrl>
<Point>
<coordinates>
-65.0744934,-10.9455900,134.79
</coordinates>
</Point>
</Placemark>
<Placemark>
<name>
Fri Dec 16 10:40:15 2016 S=0.50 Km/hr
</name>
<styleUrl>
#styleMap_TLP_Normal
</styleUrl>
<Point>
<coordinates>
-65.0744858,-10.9455738,134.17
</coordinates>
</Point>
</Placemark>
<Placemark>
<name>
Fri Dec 16 10:40:25 2016 S=0.72 Km/hr
</name>
<styleUrl>
#styleMap_TLP_Normal
</styleUrl>
<Point>
<coordinates>
-65.0744934,-10.9455643,133.50
</coordinates>
</Point>
</Placemark>
<Placemark>
<name>
Fri Dec 16 10:40:35 2016 S=0.32 Km/hr
</name>
<styleUrl>
#styleMap_TLP_Normal
</styleUrl>
<Point>
<coordinates>
-65.0745010,-10.9455585,132.85
</coordinates>
</Point>
</Placemark>
<Placemark>
<name>
Fri Dec 16 10:40:45 2016 S=0.26 Km/hr
</name>
<styleUrl>
#styleMap_TLP_Normal
</styleUrl>
<Point>
<coordinates>
-65.0744934,-10.9455538,132.28
</coordinates>
</Point>
</Placemark>
<Placemark>
<name>
Fri Dec 16 10:40:55 2016 S=1.00 Km/hr
</name>
<styleUrl>
#styleMap_TLP_Normal
</styleUrl>
<Point>
<coordinates>
-65.0745087,-10.9455481,131.77
</coordinates>
</Point>
</Placemark>
<Placemark>
<name>
Fri Dec 16 10:41:05 2016 S=0.95 Km/hr
</name>
<styleUrl>
#styleMap_TLP_Normal
</styleUrl>
<Point>
<coordinates>
-65.0745316,-10.9455366,131.95
</coordinates>
</Point>
</Placemark>
<Placemark>
<name>
Fri Dec 16 10:41:15 2016 S=0.61 Km/hr
</name>
<styleUrl>
#styleMap_TLP_Normal
</styleUrl>
<Point>
<coordinates>
-65.0745468,-10.9455214,131.80
</coordinates>
</Point>
</Placemark>
<Placemark>
<name>
Fri Dec 16 10:41:25 2016 S=0.60 Km/hr
</name>
<styleUrl>
#styleMap_TLP_Normal
</styleUrl>
<Point>
<coordinates>
-65.0745544,-10.9455357,132.09
</coordinates>
</Point>
</Placemark>
<Placemark>
<name>
Fri Dec 16 10:41:35 2016 S=0.53 Km/hr
</name>
<styleUrl>
#styleMap_TLP_Normal
</styleUrl>
<Point>
<coordinates>
-65.0745621,-10.9455366,132.80
</coordinates>
</Point>
</Placemark>
<Placemark>
<name>
Fri Dec 16 10:41:45 2016 S=0.50 Km/hr
</name>
<styleUrl>
#styleMap_TLP_Normal
</styleUrl>
<Point>
<coordinates>
-65.0745544,-10.9455252,133.87
</coordinates>
</Point>
</Placemark>
<Placemark>
<name>
Fri Dec 16 10:41:55 2016 S=0.25 Km/hr
</name>
<styleUrl>
#styleMap_TLP_Normal
</styleUrl>
<Point>
<coordinates>
-65.0745544,-10.9455166,135.31
</coordinates>
</Point>
</Placemark>
<Placemark>
<name>
Fri Dec 16 10:42:05 2016 S=0.55 Km/hr
</name>
<styleUrl>
#styleMap_TLP_Normal
</styleUrl>
<Point>
<coordinates>
-65.0745621,-10.9455261,137.24
</coordinates>
</Point>
</Placemark>
<Placemark>
<name>
Fri Dec 16 10:42:15 2016 S=0.61 Km/hr
</name>
<styleUrl>
#styleMap_TLP_Normal
</styleUrl>
<Point>
<coordinates>
-65.0745544,-10.9455347,139.68
</coordinates>
</Point>
</Placemark>
<Placemark>
<name>
Fri Dec 16 10:42:25 2016 S=0.67 Km/hr
</name>
<styleUrl>
#styleMap_TLP_Normal
</styleUrl>
<Point>
<coordinates>
-65.0745544,-10.9455509,142.17
</coordinates>
</Point>
</Placemark>
<Placemark>
<name>
Fri Dec 16 10:42:35 2016 S=3.00 Km/hr
</name>
<styleUrl>
#styleMap_TLP_Normal
</styleUrl>
<Point>
<coordinates>
-65.0744858,-10.9455442,144.20
</coordinates>
</Point>
</Placemark>
<Placemark>
<name>
Fri Dec 16 10:42:45 2016 S=0.12 Km/hr
</name>
<styleUrl>
#styleMap_TLP_Normal
</styleUrl>
<Point>
<coordinates>
-65.0744934,-10.9455385,146.19
</coordinates>
</Point>
</Placemark>
<Placemark>
<name>
Fri Dec 16 10:42:55 2016 S=1.22 Km/hr
</name>
<styleUrl>
#styleMap_TLP_Normal
</styleUrl>
<Point>
<coordinates>
-65.0744934,-10.9455271,148.27
</coordinates>
</Point>
</Placemark>
<Placemark>
<name>
Fri Dec 16 10:43:05 2016 S=0.68 Km/hr
</name>
<styleUrl>
#styleMap_TLP_Normal
</styleUrl>
<Point>
<coordinates>
-65.0744934,-10.9454699,148.82
</coordinates>
</Point>
</Placemark>
<Placemark>
<name>
Fri Dec 16 10:43:15 2016 S=1.14 Km/hr
</name>
<styleUrl>
#styleMap_TLP_Normal
</styleUrl>
<Point>
<coordinates>
-65.0744934,-10.9454775,150.29
</coordinates>
</Point>
</Placemark>
<Placemark>
<name>
Fri Dec 16 10:43:25 2016 S=1.65 Km/hr
</name>
<styleUrl>
#styleMap_TLP_Normal
</styleUrl>
<Point>
<coordinates>
-65.0745316,-10.9455681,150.75
</coordinates>
</Point>
</Placemark>
<Placemark>
<name>
Fri Dec 16 10:43:35 2016 S=0.98 Km/hr
</name>
<styleUrl>
#styleMap_TLP_Normal
</styleUrl>
<Point>
<coordinates>
-65.0745621,-10.9455633,149.85
</coordinates>
</Point>
</Placemark>
<Placemark>
<name>
Fri Dec 16 10:43:45 2016 S=0.60 Km/hr
</name>
<styleUrl>
#styleMap_TLP_Normal
</styleUrl>
<Point>
<coordinates>
-65.0745773,-10.9455805,150.97
</coordinates>
</Point>
</Placemark>
<Placemark>
<name>
Fri Dec 16 10:43:55 2016 S=0.84 Km/hr
</name>
<styleUrl>
#styleMap_TLP_Normal
</styleUrl>
<Point>
<coordinates>
-65.0745850,-10.9455833,151.90
</coordinates>
</Point>
</Placemark>
<Placemark>
<name>
Fri Dec 16 10:44:05 2016 S=0.74 Km/hr
</name>
<styleUrl>
#styleMap_TLP_Normal
</styleUrl>
<Point>
<coordinates>
-65.0746002,-10.9455729,152.73
</coordinates>
</Point>
</Placemark>
<Placemark>
<name>
Fri Dec 16 10:44:15 2016 S=0.29 Km/hr
</name>
<styleUrl>
#styleMap_TLP_Normal
</styleUrl>
<Point>
<coordinates>
-65.0746078,-10.9455757,153.56
</coordinates>
</Point>
</Placemark>
<Placemark>
<name>
Fri Dec 16 10:44:25 2016 S=0.62 Km/hr
</name>
<styleUrl>
#styleMap_TLP_Normal
</styleUrl>
<Point>
<coordinates>
-65.0746078,-10.9455862,154.35
</coordinates>
</Point>
</Placemark>
<Placemark>
<name>
Fri Dec 16 10:44:35 2016 S=0.67 Km/hr
</name>
<styleUrl>
#styleMap_TLP_Normal
</styleUrl>
<Point>
<coordinates>
-65.0746155,-10.9455824,155.65
</coordinates>
</Point>
</Placemark>
<Placemark>
<name>
Fri Dec 16 10:44:45 2016 S=1.23 Km/hr
</name>
<styleUrl>
#styleMap_TLP_Normal
</styleUrl>
<Point>
<coordinates>
-65.0746689,-10.9456167,156.84
</coordinates>
</Point>
</Placemark>
<Placemark>
<name>
Fri Dec 16 10:44:55 2016 S=0.35 Km/hr
</name>
<styleUrl>
#styleMap_TLP_Normal
</styleUrl>
<Point>
<coordinates>
-65.0746689,-10.9455891,158.55
</coordinates>
</Point>
</Placemark>
<Placemark>
<name>
Fri Dec 16 10:45:05 2016 S=0.77 Km/hr
</name>
<styleUrl>
#styleMap_TLP_Normal
</styleUrl>
<Point>
<coordinates>
-65.0746689,-10.9455748,159.78
</coordinates>
</Point>
</Placemark>
<Placemark>
<name>
Fri Dec 16 10:45:15 2016 S=0.87 Km/hr
</name>
<styleUrl>
#styleMap_TLP_Normal
</styleUrl>
<Point>
<coordinates>
-65.0746613,-10.9455519,160.84
</coordinates>
</Point>
</Placemark>
<Placemark>
<name>
Fri Dec 16 10:45:25 2016 S=0.21 Km/hr
</name>
<styleUrl>
#styleMap_TLP_Normal
</styleUrl>
<Point>
<coordinates>
-65.0746460,-10.9455509,161.57
</coordinates>
</Point>
</Placemark>
<Placemark>
<name>
Fri Dec 16 10:45:35 2016 S=1.01 Km/hr
</name>
<styleUrl>
#styleMap_TLP_Normal
</styleUrl>
<Point>
<coordinates>
-65.0746536,-10.9455671,161.87
</coordinates>
</Point>
</Placemark>
<Placemark>
<name>
Fri Dec 16 10:45:45 2016 S=0.51 Km/hr
</name>
<styleUrl>
#styleMap_TLP_Normal
</styleUrl>
<Point>
<coordinates>
-65.0746613,-10.9455833,161.25
</coordinates>
</Point>
</Placemark>
<Placemark>
<name>
Fri Dec 16 10:45:55 2016 S=0.20 Km/hr
</name>
<styleUrl>
#styleMap_TLP_Normal
</styleUrl>
<Point>
<coordinates>
-65.0746689,-10.9455795,161.30
</coordinates>
</Point>
</Placemark>
<Placemark>
<name>
Fri Dec 16 10:46:05 2016 S=0.52 Km/hr
</name>
<styleUrl>
#styleMap_TLP_Normal
</styleUrl>
<Point>
<coordinates>
-65.0746765,-10.9455786,161.27
</coordinates>
</Point>
</Placemark>
<Placemark>
<name>
Fri Dec 16 10:46:15 2016 S=1.29 Km/hr
</name>
<styleUrl>
#styleMap_TLP_Normal
</styleUrl>
<Point>
<coordinates>
-65.0746841,-10.9455376,160.41
</coordinates>
</Point>
</Placemark>
<Placemark>
<name>
Fri Dec 16 10:46:25 2016 S=1.25 Km/hr
</name>
<styleUrl>
#styleMap_TLP_Normal
</styleUrl>
<Point>
<coordinates>
-65.0747070,-10.9454813,159.39
</coordinates>
</Point>
</Placemark>
<Placemark>
<name>
Fri Dec 16 10:46:35 2016 S=0.50 Km/hr
</name>
<styleUrl>
#styleMap_TLP_Normal
</styleUrl>
<Point>
<coordinates>
-65.0747070,-10.9454708,158.63
</coordinates>
</Point>
</Placemark>
<Placemark>
<name>
Fri Dec 16 10:46:45 2016 S=0.78 Km/hr
</name>
<styleUrl>
#styleMap_TLP_Normal
</styleUrl>
<Point>
<coordinates>
-65.0746918,-10.9454632,158.03
</coordinates>
</Point>
</Placemark>
<Placemark>
<name>
Fri Dec 16 10:46:55 2016 S=0.87 Km/hr
</name>
<styleUrl>
#styleMap_TLP_Normal
</styleUrl>
<Point>
<coordinates>
-65.0746841,-10.9454718,157.55
</coordinates>
</Point>
</Placemark>
<Placemark>
<name>
Fri Dec 16 10:47:05 2016 S=0.99 Km/hr
</name>
<styleUrl>
#styleMap_TLP_Normal
</styleUrl>
<Point>
<coordinates>
-65.0746918,-10.9454918,157.20
</coordinates>
</Point>
</Placemark>
<Placemark>
<name>
Fri Dec 16 10:47:15 2016 S=0.93 Km/hr
</name>
<styleUrl>
#styleMap_TLP_Normal
</styleUrl>
<Point>
<coordinates>
-65.0746689,-10.9455853,157.47
</coordinates>
</Point>
</Placemark>
<Placemark>
<name>
Fri Dec 16 10:47:25 2016 S=0.39 Km/hr
</name>
<styleUrl>
#styleMap_TLP_Normal
</styleUrl>
<Point>
<coordinates>
-65.0746613,-10.9456053,157.32
</coordinates>
</Point>
</Placemark>
<Placemark>
<name>
Fri Dec 16 10:47:35 2016 S=0.32 Km/hr
</name>
<styleUrl>
#styleMap_TLP_Normal
</styleUrl>
<Point>
<coordinates>
-65.0746613,-10.9456100,157.40
</coordinates>
</Point>
</Placemark>
<Placemark>
<name>
Fri Dec 16 10:47:45 2016 S=0.22 Km/hr
</name>
<styleUrl>
#styleMap_TLP_Normal
</styleUrl>
<Point>
<coordinates>
-65.0746689,-10.9456186,157.66
</coordinates>
</Point>
</Placemark>
<Placemark>
<name>
Fri Dec 16 10:47:55 2016 S=0.89 Km/hr
</name>
<styleUrl>
#styleMap_TLP_Normal
</styleUrl>
<Point>
<coordinates>
-65.0746613,-10.9456139,157.82
</coordinates>
</Point>
</Placemark>
<Placemark>
<name>
Fri Dec 16 10:48:05 2016 S=0.80 Km/hr
</name>
<styleUrl>
#styleMap_TLP_Normal
</styleUrl>
<Point>
<coordinates>
-65.0746384,-10.9455938,158.17
</coordinates>
</Point>
</Placemark>
<Placemark>
<name>
Fri Dec 16 10:48:15 2016 S=0.37 Km/hr
</name>
<styleUrl>
#styleMap_TLP_Normal
</styleUrl>
<Point>
<coordinates>
-65.0746231,-10.9455729,158.79
</coordinates>
</Point>
</Placemark>
<Placemark>
<name>
Fri Dec 16 10:48:25 2016 S=0.17 Km/hr
</name>
<styleUrl>
#styleMap_TLP_Normal
</styleUrl>
<Point>
<coordinates>
-65.0746307,-10.9455681,159.09
</coordinates>
</Point>
</Placemark>
<Placemark>
<name>
Fri Dec 16 10:48:35 2016 S=0.01 Km/hr
</name>
<styleUrl>
#styleMap_TLP_Normal
</styleUrl>
<Point>
<coordinates>
-65.0746231,-10.9455671,159.13
</coordinates>
</Point>
</Placemark>
<Placemark>
<name>
Fri Dec 16 10:48:45 2016 S=0.02 Km/hr
</name>
<styleUrl>
#styleMap_TLP_Normal
</styleUrl>
<Point>
<coordinates>
-65.0746231,-10.9455671,159.06
</coordinates>
</Point>
</Placemark>
<Placemark>
<name>
Fri Dec 16 10:48:55 2016 S=0.00 Km/hr
</name>
<styleUrl>
#styleMap_TLP_Normal
</styleUrl>
<Point>
<coordinates>
-65.0746231,-10.9455671,158.95
</coordinates>
</Point>
</Placemark>
<Placemark>
<name>
Fri Dec 16 10:49:05 2016 S=0.03 Km/hr
</name>
<styleUrl>
#styleMap_TLP_Normal
</styleUrl>
<Point>
<coordinates>
-65.0746231,-10.9455690,158.88
</coordinates>
</Point>
</Placemark>
<Placemark>
<name>
Fri Dec 16 10:49:15 2016 S=0.00 Km/hr
</name>
<styleUrl>
#styleMap_TLP_Normal
</styleUrl>
<Point>
<coordinates>
-65.0746231,-10.9455700,158.77
</coordinates>
</Point>
</Placemark>
<Placemark>
<name>
Fri Dec 16 10:49:25 2016 S=0.00 Km/hr
</name>
<styleUrl>
#styleMap_TLP_Normal
</styleUrl>
<Point>
<coordinates>
-65.0746231,-10.9455709,158.66
</coordinates>
</Point>
</Placemark>
<Placemark>
<name>
Fri Dec 16 10:49:35 2016 S=0.01 Km/hr
</name>
<styleUrl>
#styleMap_TLP_Normal
</styleUrl>
<Point>
<coordinates>
-65.0746231,-10.9455709,158.58
</coordinates>
</Point>
</Placemark>
<Placemark>
<name>
Fri Dec 16 10:49:45 2016 S=0.04 Km/hr
</name>
<styleUrl>
#styleMap_TLP_Normal
</styleUrl>
<Point>
<coordinates>
-65.0746155,-10.9455700,158.55
</coordinates>
</Point>
</Placemark>
<Placemark>
<name>
Fri Dec 16 10:49:55 2016 S=0.02 Km/hr
</name>
<styleUrl>
#styleMap_TLP_Normal
</styleUrl>
<Point>
<coordinates>
-65.0746155,-10.9455709,158.47
</coordinates>
</Point>
</Placemark>
<Placemark>
<name>
Fri Dec 16 10:50:05 2016 S=0.00 Km/hr
</name>
<styleUrl>
#styleMap_TLP_Normal
</styleUrl>
<Point>
<coordinates>
-65.0746155,-10.9455719,158.42
</coordinates>
</Point>
</Placemark>
<Placemark>
<name>
Fri Dec 16 10:50:15 2016 S=0.01 Km/hr
</name>
<styleUrl>
#styleMap_TLP_Normal
</styleUrl>
<Point>
<coordinates>
-65.0746155,-10.9455748,158.37
</coordinates>
</Point>
</Placemark>
<Placemark>
<name>
Fri Dec 16 10:50:25 2016 S=0.02 Km/hr
</name>
<styleUrl>
#styleMap_TLP_Normal
</styleUrl>
<Point>
<coordinates>
-65.0746155,-10.9455738,158.32
</coordinates>
</Point>
</Placemark>
<Placemark>
<name>
Fri Dec 16 10:50:35 2016 S=0.01 Km/hr
</name>
<styleUrl>
#styleMap_TLP_Normal
</styleUrl>
<Point>
<coordinates>
-65.0746155,-10.9455729,158.32
</coordinates>
</Point>
</Placemark>
<Placemark>
<name>
Fri Dec 16 10:50:45 2016 S=0.00 Km/hr
</name>
<styleUrl>
#styleMap_TLP_Normal
</styleUrl>
<Point>
<coordinates>
-65.0746155,-10.9455738,158.36
</coordinates>
</Point>
</Placemark>
<Placemark>
<name>
Fri Dec 16 10:50:55 2016 S=0.01 Km/hr
</name>
<styleUrl>
#styleMap_TLP_Normal
</styleUrl>
<Point>
<coordinates>
-65.0746155,-10.9455748,158.36
</coordinates>
</Point>
</Placemark>
<Placemark>
<name>
Fri Dec 16 10:51:05 2016 S=0.00 Km/hr
</name>
<styleUrl>
#styleMap_TLP_Normal
</styleUrl>
<Point>
<coordinates>
-65.0746155,-10.9455748,158.36
</coordinates>
</Point>
</Placemark>
<Placemark>
<name>
Fri Dec 16 10:51:15 2016 S=0.01 Km/hr
</name>
<styleUrl>
#styleMap_TLP_Normal
</styleUrl>
<Point>
<coordinates>
-65.0746155,-10.9455748,158.39
</coordinates>
</Point>
</Placemark>
<Placemark>
<name>
Fri Dec 16 10:51:25 2016 S=0.01 Km/hr
</name>
<styleUrl>
#styleMap_TLP_Normal
</styleUrl>
<Point>
<coordinates>
-65.0746155,-10.9455738,158.39
</coordinates>
</Point>
</Placemark>
<Placemark>
<name>
Fri Dec 16 10:51:35 2016 S=0.01 Km/hr
</name>
<styleUrl>
#styleMap_TLP_Normal
</styleUrl>
<Point>
<coordinates>
-65.0746155,-10.9455738,158.41
</coordinates>
</Point>
</Placemark>
<Placemark>
<name>
Fri Dec 16 10:51:45 2016 S=0.01 Km/hr
</name>
<styleUrl>
#styleMap_TLP_Normal
</styleUrl>
<Point>
<coordinates>
-65.0746155,-10.9455738,158.39
</coordinates>
</Point>
</Placemark>
<Placemark>
<name>
Fri Dec 16 10:51:55 2016 S=0.02 Km/hr
</name>
<styleUrl>
#styleMap_TLP_Normal
</styleUrl>
<Point>
<coordinates>
-65.0746155,-10.9455738,158.37
</coordinates>
</Point>
</Placemark>
<Placemark>
<name>
Fri Dec 16 10:52:05 2016 S=0.02 Km/hr
</name>
<styleUrl>
#styleMap_TLP_Normal
</styleUrl>
<Point>
<coordinates>
-65.0746155,-10.9455748,158.28
</coordinates>
</Point>
</Placemark>
<Placemark>
<name>
Fri Dec 16 10:52:15 2016 S=0.03 Km/hr
</name>
<styleUrl>
#styleMap_TLP_Normal
</styleUrl>
<Point>
<coordinates>
-65.0746155,-10.9455748,158.17
</coordinates>
</Point>
</Placemark>
<Placemark>
<name>
Fri Dec 16 10:52:25 2016 S=0.03 Km/hr
</name>
<styleUrl>
#styleMap_TLP_Normal
</styleUrl>
<Point>
<coordinates>
-65.0746155,-10.9455757,158.04
</coordinates>
</Point>
</Placemark>
<Placemark>
<name>
Fri Dec 16 10:52:35 2016 S=1.33 Km/hr
</name>
<styleUrl>
#styleMap_TLP_Normal
</styleUrl>
<Point>
<coordinates>
-65.0745926,-10.9456005,155.81
</coordinates>
</Point>
</Placemark>
<Placemark>
<name>
Fri Dec 16 10:52:45 2016 S=3.54 Km/hr
</name>
<styleUrl>
#styleMap_TLP_Normal
</styleUrl>
<Point>
<coordinates>
-65.0745621,-10.9457350,149.01
</coordinates>
</Point>
</Placemark>
<Placemark>
<name>
Fri Dec 16 10:52:55 2016 S=0.38 Km/hr
</name>
<styleUrl>
#styleMap_TLP_Normal
</styleUrl>
<Point>
<coordinates>
-65.0745621,-10.9458036,147.23
</coordinates>
</Point>
</Placemark>
<Placemark>
<name>
Fri Dec 16 10:53:05 2016 S=0.97 Km/hr
</name>
<styleUrl>
#styleMap_TLP_Normal
</styleUrl>
<Point>
<coordinates>
-65.0745468,-10.9458046,145.92
</coordinates>
</Point>
</Placemark>
<Placemark>
<name>
Fri Dec 16 10:53:15 2016 S=1.28 Km/hr
</name>
<styleUrl>
#styleMap_TLP_Normal
</styleUrl>
<Point>
<coordinates>
-65.0745239,-10.9457884,144.36
</coordinates>
</Point>
</Placemark>
<Placemark>
<name>
Fri Dec 16 10:53:25 2016 S=3.04 Km/hr
</name>
<styleUrl>
#styleMap_TLP_Normal
</styleUrl>
<Point>
<coordinates>
-65.0744629,-10.9457874,143.53
</coordinates>
</Point>
</Placemark>
<Placemark>
<name>
Fri Dec 16 10:53:35 2016 S=2.85 Km/hr
</name>
<styleUrl>
#styleMap_TLP_Normal
</styleUrl>
<Point>
<coordinates>
-65.0744934,-10.9457130,144.11
</coordinates>
</Point>
</Placemark>
<Placemark>
<name>
Fri Dec 16 10:53:45 2016 S=2.12 Km/hr
</name>
<styleUrl>
#styleMap_TLP_Normal
</styleUrl>
<Point>
<coordinates>
-65.0744705,-10.9456778,144.06
</coordinates>
</Point>
</Placemark>
<Placemark>
<name>
Fri Dec 16 10:53:55 2016 S=1.17 Km/hr
</name>
<styleUrl>
#styleMap_TLP_Normal
</styleUrl>
<Point>
<coordinates>
-65.0744247,-10.9456930,143.90
</coordinates>
</Point>
</Placemark>
<Placemark>
<name>
Fri Dec 16 10:54:05 2016 S=1.46 Km/hr
</name>
<styleUrl>
#styleMap_TLP_Normal
</styleUrl>
<Point>
<coordinates>
-65.0744247,-10.9457998,143.88
</coordinates>
</Point>
</Placemark>
<Placemark>
<name>
Fri Dec 16 10:54:15 2016 S=1.32 Km/hr
</name>
<styleUrl>
#styleMap_TLP_Normal
</styleUrl>
<Point>
<coordinates>
-65.0744400,-10.9458494,143.84
</coordinates>
</Point>
</Placemark>
<Placemark>
<name>
Fri Dec 16 10:54:25 2016 S=0.74 Km/hr
</name>
<styleUrl>
#styleMap_TLP_Normal
</styleUrl>
<Point>
<coordinates>
-65.0744400,-10.9458618,143.97
</coordinates>
</Point>
</Placemark>
<Placemark>
<name>
Fri Dec 16 10:54:35 2016 S=1.47 Km/hr
</name>
<styleUrl>
#styleMap_TLP_Normal
</styleUrl>
<Point>
<coordinates>
-65.0744553,-10.9458685,143.72
</coordinates>
</Point>
</Placemark>
<Placemark>
<name>
Fri Dec 16 10:54:45 2016 S=0.81 Km/hr
</name>
<styleUrl>
#styleMap_TLP_Normal
</styleUrl>
<Point>
<coordinates>
-65.0744858,-10.9458685,143.96
</coordinates>
</Point>
</Placemark>
<Placemark>
<name>
Fri Dec 16 10:54:55 2016 S=0.98 Km/hr
</name>
<styleUrl>
#styleMap_TLP_Normal
</styleUrl>
<Point>
<coordinates>
-65.0745010,-10.9458590,144.16
</coordinates>
</Point>
</Placemark>
<Placemark>
<name>
Fri Dec 16 10:55:05 2016 S=0.49 Km/hr
</name>
<styleUrl>
#styleMap_TLP_Normal
</styleUrl>
<Point>
<coordinates>
-65.0745316,-10.9458532,144.57
</coordinates>
</Point>
</Placemark>
<Placemark>
<name>
Fri Dec 16 10:55:15 2016 S=1.06 Km/hr
</name>
<styleUrl>
#styleMap_TLP_Normal
</styleUrl>
<Point>
<coordinates>
-65.0745316,-10.9458447,144.77
</coordinates>
</Point>
</Placemark>
<Placemark>
<name>
Fri Dec 16 10:55:25 2016 S=1.87 Km/hr
</name>
<styleUrl>
#styleMap_TLP_Normal
</styleUrl>
<Point>
<coordinates>
-65.0744705,-10.9457521,145.05
</coordinates>
</Point>
</Placemark>
<Placemark>
<name>
Fri Dec 16 10:55:35 2016 S=1.93 Km/hr
</name>
<styleUrl>
#styleMap_TLP_Normal
</styleUrl>
<Point>
<coordinates>
-65.0744629,-10.9456425,145.25
</coordinates>
</Point>
</Placemark>
<Placemark>
<name>
Fri Dec 16 10:55:45 2016 S=1.95 Km/hr
</name>
<styleUrl>
#styleMap_TLP_Normal
</styleUrl>
<Point>
<coordinates>
-65.0745163,-10.9455643,144.16
</coordinates>
</Point>
</Placemark>
<Placemark>
<name>
Fri Dec 16 10:55:55 2016 S=0.44 Km/hr
</name>
<styleUrl>
#styleMap_TLP_Normal
</styleUrl>
<Point>
<coordinates>
-65.0745316,-10.9455605,143.81
</coordinates>
</Point>
</Placemark>
<Placemark>
<name>
Fri Dec 16 10:56:05 2016 S=0.59 Km/hr
</name>
<styleUrl>
#styleMap_TLP_Normal
</styleUrl>
<Point>
<coordinates>
-65.0745163,-10.9455557,143.79
</coordinates>
</Point>
</Placemark>
<Placemark>
<name>
Fri Dec 16 10:56:15 2016 S=0.64 Km/hr
</name>
<styleUrl>
#styleMap_TLP_Normal
</styleUrl>
<Point>
<coordinates>
-65.0745087,-10.9455299,143.28
</coordinates>
</Point>
</Placemark>
<Placemark>
<name>
Fri Dec 16 10:56:25 2016 S=0.23 Km/hr
</name>
<styleUrl>
#styleMap_TLP_Normal
</styleUrl>
<Point>
<coordinates>
-65.0745010,-10.9455299,142.51
</coordinates>
</Point>
</Placemark>
<Placemark>
<name>
Fri Dec 16 10:56:35 2016 S=0.01 Km/hr
</name>
<styleUrl>
#styleMap_TLP_Normal
</styleUrl>
<Point>
<coordinates>
-65.0745010,-10.9455290,142.26
</coordinates>
</Point>
</Placemark>
<Placemark>
<name>
Fri Dec 16 10:56:45 2016 S=0.01 Km/hr
</name>
<styleUrl>
#styleMap_TLP_Normal
</styleUrl>
<Point>
<coordinates>
-65.0745010,-10.9455280,142.22
</coordinates>
</Point>
</Placemark>
<Placemark>
<name>
Fri Dec 16 10:56:55 2016 S=0.01 Km/hr
</name>
<styleUrl>
#styleMap_TLP_Normal
</styleUrl>
<Point>
<coordinates>
-65.0745010,-10.9455271,142.21
</coordinates>
</Point>
</Placemark>
<Placemark>
<name>
Fri Dec 16 10:57:05 2016 S=0.06 Km/hr
</name>
<styleUrl>
#styleMap_TLP_Normal
</styleUrl>
<Point>
<coordinates>
-65.0745010,-10.9455242,142.19
</coordinates>
</Point>
</Placemark>
<Placemark>
<name>
Fri Dec 16 10:57:15 2016 S=0.71 Km/hr
</name>
<styleUrl>
#styleMap_TLP_Normal
</styleUrl>
<Point>
<coordinates>
-65.0745010,-10.9455194,142.17
</coordinates>
</Point>
</Placemark>
<Placemark>
<name>
Fri Dec 16 10:57:25 2016 S=2.07 Km/hr
</name>
<styleUrl>
#styleMap_TLP_Normal
</styleUrl>
<Point>
<coordinates>
-65.0744705,-10.9453230,141.86
</coordinates>
</Point>
</Placemark>
<Placemark>
<name>
Fri Dec 16 10:57:35 2016 S=1.87 Km/hr
</name>
<styleUrl>
#styleMap_TLP_Normal
</styleUrl>
<Point>
<coordinates>
-65.0744781,-10.9452019,141.42
</coordinates>
</Point>
</Placemark>
<Placemark>
<name>
Fri Dec 16 10:57:45 2016 S=2.11 Km/hr
</name>
<styleUrl>
#styleMap_TLP_Normal
</styleUrl>
<Point>
<coordinates>
-65.0744476,-10.9450998,141.35
</coordinates>
</Point>
</Placemark>
<Placemark>
<name>
Fri Dec 16 10:57:55 2016 S=1.48 Km/hr
</name>
<styleUrl>
#styleMap_TLP_Normal
</styleUrl>
<Point>
<coordinates>
-65.0744476,-10.9450359,141.14
</coordinates>
</Point>
</Placemark>
<Placemark>
<name>
Fri Dec 16 10:58:05 2016 S=1.55 Km/hr
</name>
<styleUrl>
#styleMap_TLP_Normal
</styleUrl>
<Point>
<coordinates>
-65.0744629,-10.9449806,141.39
</coordinates>
</Point>
</Placemark>
<Placemark>
<name>
Fri Dec 16 10:58:15 2016 S=1.76 Km/hr
</name>
<styleUrl>
#styleMap_TLP_Normal
</styleUrl>
<Point>
<coordinates>
-65.0744476,-10.9448929,141.30
</coordinates>
</Point>
</Placemark>
<Placemark>
<name>
Fri Dec 16 10:58:25 2016 S=0.95 Km/hr
</name>
<styleUrl>
#styleMap_TLP_Normal
</styleUrl>
<Point>
<coordinates>
-65.0744247,-10.9448586,142.60
</coordinates>
</Point>
</Placemark>
<Placemark>
<name>
Fri Dec 16 10:58:35 2016 S=0.68 Km/hr
</name>
<styleUrl>
#styleMap_TLP_Normal
</styleUrl>
<Point>
<coordinates>
-65.0744019,-10.9448481,143.77
</coordinates>
</Point>
</Placemark>
<Placemark>
<name>
Fri Dec 16 10:58:45 2016 S=1.47 Km/hr
</name>
<styleUrl>
#styleMap_TLP_Normal
</styleUrl>
<Point>
<coordinates>
-65.0744171,-10.9447966,144.74
</coordinates>
</Point>
</Placemark>
<Placemark>
<name>
Fri Dec 16 10:58:55 2016 S=0.98 Km/hr
</name>
<styleUrl>
#styleMap_TLP_Normal
</styleUrl>
<Point>
<coordinates>
-65.0744019,-10.9447393,146.50
</coordinates>
</Point>
</Placemark>
<Placemark>
<name>
Fri Dec 16 10:59:05 2016 S=1.49 Km/hr
</name>
<styleUrl>
#styleMap_TLP_Normal
</styleUrl>
<Point>
<coordinates>
-65.0743256,-10.9447203,148.36
</coordinates>
</Point>
</Placemark>
<Placemark>
<name>
Fri Dec 16 10:59:15 2016 S=0.91 Km/hr
</name>
<styleUrl>
#styleMap_TLP_Normal
</styleUrl>
<Point>
<coordinates>
-65.0742874,-10.9447231,149.53
</coordinates>
</Point>
</Placemark>
<Placemark>
<name>
Fri Dec 16 10:59:25 2016 S=1.43 Km/hr
</name>
<styleUrl>
#styleMap_TLP_Normal
</styleUrl>
<Point>
<coordinates>
-65.0742722,-10.9446898,150.30
</coordinates>
</Point>
</Placemark>
<Placemark>
<name>
Fri Dec 16 10:59:35 2016 S=2.00 Km/hr
</name>
<styleUrl>
#styleMap_TLP_Normal
</styleUrl>
<Point>
<coordinates>
-65.0742722,-10.9445982,150.97
</coordinates>
</Point>
</Placemark>
<Placemark>
<name>
Fri Dec 16 10:59:45 2016 S=1.27 Km/hr
</name>
<styleUrl>
#styleMap_TLP_Normal
</styleUrl>
<Point>
<coordinates>
-65.0742950,-10.9445200,150.66
</coordinates>
</Point>
</Placemark>
<Placemark>
<name>
Fri Dec 16 10:59:55 2016 S=0.95 Km/hr
</name>
<styleUrl>
#styleMap_TLP_Normal
</styleUrl>
<Point>
<coordinates>
-65.0743179,-10.9444609,150.16
</coordinates>
</Point>
</Placemark>
<Placemark>
<name>
Fri Dec 16 11:00:05 2016 S=0.65 Km/hr
</name>
<styleUrl>
#styleMap_TLP_Normal
</styleUrl>
<Point>
<coordinates>
-65.0742798,-10.9444380,152.28
</coordinates>
</Point>
</Placemark>
<Placemark>
<name>
Fri Dec 16 11:00:15 2016 S=1.29 Km/hr
</name>
<styleUrl>
#styleMap_TLP_Normal
</styleUrl>
<Point>
<coordinates>
-65.0742874,-10.9444275,153.26
</coordinates>
</Point>
</Placemark>
<Placemark>
<name>
Fri Dec 16 11:00:25 2016 S=1.31 Km/hr
</name>
<styleUrl>
#styleMap_TLP_Normal
</styleUrl>
<Point>
<coordinates>
-65.0743332,-10.9443855,153.99
</coordinates>
</Point>
</Placemark>
<Placemark>
<name>
Fri Dec 16 11:00:35 2016 S=0.98 Km/hr
</name>
<styleUrl>
#styleMap_TLP_Normal
</styleUrl>
<Point>
<coordinates>
-65.0743561,-10.9443932,155.91
</coordinates>
</Point>
</Placemark>
<Placemark>
<name>
Fri Dec 16 11:00:45 2016 S=0.52 Km/hr
</name>
<styleUrl>
#styleMap_TLP_Normal
</styleUrl>
<Point>
<coordinates>
-65.0743637,-10.9443769,156.23
</coordinates>
</Point>
</Placemark>
<Placemark>
<name>
Fri Dec 16 11:00:55 2016 S=1.05 Km/hr
</name>
<styleUrl>
#styleMap_TLP_Normal
</styleUrl>
<Point>
<coordinates>
-65.0743561,-10.9443731,156.07
</coordinates>
</Point>
</Placemark>
<Placemark>
<name>
Fri Dec 16 11:01:05 2016 S=1.10 Km/hr
</name>
<styleUrl>
#styleMap_TLP_Normal
</styleUrl>
<Point>
<coordinates>
-65.0743256,-10.9443007,153.72
</coordinates>
</Point>
</Placemark>
<Placemark>
<name>
Fri Dec 16 11:01:15 2016 S=1.25 Km/hr
</name>
<styleUrl>
#styleMap_TLP_Normal
</styleUrl>
<Point>
<coordinates>
-65.0743103,-10.9442701,153.66
</coordinates>
</Point>
</Placemark>
<Placemark>
<name>
Fri Dec 16 11:01:25 2016 S=1.33 Km/hr
</name>
<styleUrl>
#styleMap_TLP_Normal
</styleUrl>
<Point>
<coordinates>
-65.0743027,-10.9443207,154.81
</coordinates>
</Point>
</Placemark>
<Placemark>
<name>
Fri Dec 16 11:01:35 2016 S=0.72 Km/hr
</name>
<styleUrl>
#styleMap_TLP_Normal
</styleUrl>
<Point>
<coordinates>
-65.0742950,-10.9443264,154.00
</coordinates>
</Point>
</Placemark>
<Placemark>
<name>
Fri Dec 16 11:01:45 2016 S=0.77 Km/hr
</name>
<styleUrl>
#styleMap_TLP_Normal
</styleUrl>
<Point>
<coordinates>
-65.0742950,-10.9443121,154.06
</coordinates>
</Point>
</Placemark>
<Placemark>
<name>
Fri Dec 16 11:01:55 2016 S=1.78 Km/hr
</name>
<styleUrl>
#styleMap_TLP_Normal
</styleUrl>
<Point>
<coordinates>
-65.0742340,-10.9442558,154.19
</coordinates>
</Point>
</Placemark>
<Placemark>
<name>
Fri Dec 16 11:02:05 2016 S=1.02 Km/hr
</name>
<styleUrl>
#styleMap_TLP_Normal
</styleUrl>
<Point>
<coordinates>
-65.0741806,-10.9442511,153.34
</coordinates>
</Point>
</Placemark>
<Placemark>
<name>
Fri Dec 16 11:02:15 2016 S=1.08 Km/hr
</name>
<styleUrl>
#styleMap_TLP_Normal
</styleUrl>
<Point>
<coordinates>
-65.0741348,-10.9442444,153.43
</coordinates>
</Point>
</Placemark>
<Placemark>
<name>
Fri Dec 16 11:02:25 2016 S=0.45 Km/hr
</name>
<styleUrl>
#styleMap_TLP_Normal
</styleUrl>
<Point>
<coordinates>
-65.0741501,-10.9442368,153.80
</coordinates>
</Point>
</Placemark>
<Placemark>
<name>
Fri Dec 16 11:02:35 2016 S=0.93 Km/hr
</name>
<styleUrl>
#styleMap_TLP_Normal
</styleUrl>
<Point>
<coordinates>
-65.0741348,-10.9442511,154.38
</coordinates>
</Point>
</Placemark>
<Placemark>
<name>
Fri Dec 16 11:02:45 2016 S=1.72 Km/hr
</name>
<styleUrl>
#styleMap_TLP_Normal
</styleUrl>
<Point>
<coordinates>
-65.0741501,-10.9443274,154.92
</coordinates>
</Point>
</Placemark>
<Placemark>
<name>
Fri Dec 16 11:02:55 2016 S=1.33 Km/hr
</name>
<styleUrl>
#styleMap_TLP_Normal
</styleUrl>
<Point>
<coordinates>
-65.0741119,-10.9443865,156.05
</coordinates>
</Point>
</Placemark>
<Placemark>
<name>
Fri Dec 16 11:03:05 2016 S=0.41 Km/hr
</name>
<styleUrl>
#styleMap_TLP_Normal
</styleUrl>
<Point>
<coordinates>
-65.0741043,-10.9443903,155.61
</coordinates>
</Point>
</Placemark>
<Placemark>
<name>
Fri Dec 16 11:03:15 2016 S=1.02 Km/hr
</name>
<styleUrl>
#styleMap_TLP_Normal
</styleUrl>
<Point>
<coordinates>
-65.0740891,-10.9443560,156.29
</coordinates>
</Point>
</Placemark>
<Placemark>
<name>
Fri Dec 16 11:03:25 2016 S=0.96 Km/hr
</name>
<styleUrl>
#styleMap_TLP_Normal
</styleUrl>
<Point>
<coordinates>
-65.0740967,-10.9443254,155.88
</coordinates>
</Point>
</Placemark>
<Placemark>
<name>
Fri Dec 16 11:03:35 2016 S=0.31 Km/hr
</name>
<styleUrl>
#styleMap_TLP_Normal
</styleUrl>
<Point>
<coordinates>
-65.0740967,-10.9443359,157.11
</coordinates>
</Point>
</Placemark>
<Placemark>
<name>
Fri Dec 16 11:03:45 2016 S=1.07 Km/hr
</name>
<styleUrl>
#styleMap_TLP_Normal
</styleUrl>
<Point>
<coordinates>
-65.0740967,-10.9443274,157.51
</coordinates>
</Point>
</Placemark>
<Placemark>
<name>
Fri Dec 16 11:03:55 2016 S=0.69 Km/hr
</name>
<styleUrl>
#styleMap_TLP_Normal
</styleUrl>
<Point>
<coordinates>
-65.0741119,-10.9442949,156.23
</coordinates>
</Point>
</Placemark>
<Placemark>
<name>
Fri Dec 16 11:04:05 2016 S=0.68 Km/hr
</name>
<styleUrl>
#styleMap_TLP_Normal
</styleUrl>
<Point>
<coordinates>
-65.0741196,-10.9442997,156.42
</coordinates>
</Point>
</Placemark>
<Placemark>
<name>
Fri Dec 16 11:04:15 2016 S=0.22 Km/hr
</name>
<styleUrl>
#styleMap_TLP_Normal
</styleUrl>
<Point>
<coordinates>
-65.0741348,-10.9443064,156.63
</coordinates>
</Point>
</Placemark>
<Placemark>
<name>
Fri Dec 16 11:04:25 2016 S=1.36 Km/hr
</name>
<styleUrl>
#styleMap_TLP_Normal
</styleUrl>
<Point>
<coordinates>
-65.0741425,-10.9442930,156.82
</coordinates>
</Point>
</Placemark>
<Placemark>
<name>
Fri Dec 16 11:04:35 2016 S=0.98 Km/hr
</name>
<styleUrl>
#styleMap_TLP_Normal
</styleUrl>
<Point>
<coordinates>
-65.0741043,-10.9442348,156.65
</coordinates>
</Point>
</Placemark>
<Placemark>
<name>
Fri Dec 16 11:04:45 2016 S=0.67 Km/hr
</name>
<styleUrl>
#styleMap_TLP_Normal
</styleUrl>
<Point>
<coordinates>
-65.0741043,-10.9442244,156.94
</coordinates>
</Point>
</Placemark>
<Placemark>
<name>
Fri Dec 16 11:04:55 2016 S=0.82 Km/hr
</name>
<styleUrl>
#styleMap_TLP_Normal
</styleUrl>
<Point>
<coordinates>
-65.0741119,-10.9442225,157.16
</coordinates>
</Point>
</Placemark>
<Placemark>
<name>
Fri Dec 16 11:05:05 2016 S=0.59 Km/hr
</name>
<styleUrl>
#styleMap_TLP_Normal
</styleUrl>
<Point>
<coordinates>
-65.0741272,-10.9442263,157.39
</coordinates>
</Point>
</Placemark>
<Placemark>
<name>
Fri Dec 16 11:05:15 2016 S=0.95 Km/hr
</name>
<styleUrl>
#styleMap_TLP_Normal
</styleUrl>
<Point>
<coordinates>
-65.0741425,-10.9442396,157.86
</coordinates>
</Point>
</Placemark>
<Placemark>
<name>
Fri Dec 16 11:05:25 2016 S=0.35 Km/hr
</name>
<styleUrl>
#styleMap_TLP_Normal
</styleUrl>
<Point>
<coordinates>
-65.0741577,-10.9442291,158.80
</coordinates>
</Point>
</Placemark>
<Placemark>
<name>
Fri Dec 16 11:05:35 2016 S=0.56 Km/hr
</name>
<styleUrl>
#styleMap_TLP_Normal
</styleUrl>
<Point>
<coordinates>
-65.0741653,-10.9442244,159.54
</coordinates>
</Point>
</Placemark>
<Placemark>
<name>
Fri Dec 16 11:05:45 2016 S=0.47 Km/hr
</name>
<styleUrl>
#styleMap_TLP_Normal
</styleUrl>
<Point>
<coordinates>
-65.0741653,-10.9442091,160.13
</coordinates>
</Point>
</Placemark>
<Placemark>
<name>
Fri Dec 16 11:05:55 2016 S=1.36 Km/hr
</name>
<styleUrl>
#styleMap_TLP_Normal
</styleUrl>
<Point>
<coordinates>
-65.0741882,-10.9442072,160.54
</coordinates>
</Point>
</Placemark>
<Placemark>
<name>
Fri Dec 16 11:06:05 2016 S=1.56 Km/hr
</name>
<styleUrl>
#styleMap_TLP_Normal
</styleUrl>
<Point>
<coordinates>
-65.0742493,-10.9442186,159.61
</coordinates>
</Point>
</Placemark>
<Placemark>
<name>
Fri Dec 16 11:06:15 2016 S=1.75 Km/hr
</name>
<styleUrl>
#styleMap_TLP_Normal
</styleUrl>
<Point>
<coordinates>
-65.0742950,-10.9442854,157.77
</coordinates>
</Point>
</Placemark>
<Placemark>
<name>
Fri Dec 16 11:06:25 2016 S=1.90 Km/hr
</name>
<styleUrl>
#styleMap_TLP_Normal
</styleUrl>
<Point>
<coordinates>
-65.0743408,-10.9443960,157.81
</coordinates>
</Point>
</Placemark>
<Placemark>
<name>
Fri Dec 16 11:06:35 2016 S=1.19 Km/hr
</name>
<styleUrl>
#styleMap_TLP_Normal
</styleUrl>
<Point>
<coordinates>
-65.0743637,-10.9444380,157.37
</coordinates>
</Point>
</Placemark>
<Placemark>
<name>
Fri Dec 16 11:06:45 2016 S=0.36 Km/hr
</name>
<styleUrl>
#styleMap_TLP_Normal
</styleUrl>
<Point>
<coordinates>
-65.0743713,-10.9444466,157.23
</coordinates>
</Point>
</Placemark>
<Placemark>
<name>
Fri Dec 16 11:06:55 2016 S=0.61 Km/hr
</name>
<styleUrl>
#styleMap_TLP_Normal
</styleUrl>
<Point>
<coordinates>
-65.0743561,-10.9444456,157.42
</coordinates>
</Point>
</Placemark>
<Placemark>
<name>
Fri Dec 16 11:07:05 2016 S=0.89 Km/hr
</name>
<styleUrl>
#styleMap_TLP_Normal
</styleUrl>
<Point>
<coordinates>
-65.0743179,-10.9443712,158.65
</coordinates>
</Point>
</Placemark>
<Placemark>
<name>
Fri Dec 16 11:07:15 2016 S=0.81 Km/hr
</name>
<styleUrl>
#styleMap_TLP_Normal
</styleUrl>
<Point>
<coordinates>
-65.0743103,-10.9443674,157.13
</coordinates>
</Point>
</Placemark>
<Placemark>
<name>
Fri Dec 16 11:07:25 2016 S=0.13 Km/hr
</name>
<styleUrl>
#styleMap_TLP_Normal
</styleUrl>
<Point>
<coordinates>
-65.0743103,-10.9443636,157.12
</coordinates>
</Point>
</Placemark>
<Placemark>
<name>
Fri Dec 16 11:07:35 2016 S=0.38 Km/hr
</name>
<styleUrl>
#styleMap_TLP_Normal
</styleUrl>
<Point>
<coordinates>
-65.0743027,-10.9443626,157.13
</coordinates>
</Point>
</Placemark>
<Placemark>
<name>
Fri Dec 16 11:07:45 2016 S=0.32 Km/hr
</name>
<styleUrl>
#styleMap_TLP_Normal
</styleUrl>
<Point>
<coordinates>
-65.0742722,-10.9443550,156.59
</coordinates>
</Point>
</Placemark>
<Placemark>
<name>
Fri Dec 16 11:07:55 2016 S=1.00 Km/hr
</name>
<styleUrl>
#styleMap_TLP_Normal
</styleUrl>
<Point>
<coordinates>
-65.0742569,-10.9443045,156.78
</coordinates>
</Point>
</Placemark>
<Placemark>
<name>
Fri Dec 16 11:08:05 2016 S=1.22 Km/hr
</name>
<styleUrl>
#styleMap_TLP_Normal
</styleUrl>
<Point>
<coordinates>
-65.0742264,-10.9443207,155.32
</coordinates>
</Point>
</Placemark>
<Placemark>
<name>
Fri Dec 16 11:08:15 2016 S=1.39 Km/hr
</name>
<styleUrl>
#styleMap_TLP_Normal
</styleUrl>
<Point>
<coordinates>
-65.0741653,-10.9443350,154.14
</coordinates>
</Point>
</Placemark>
<Placemark>
<name>
Fri Dec 16 11:08:25 2016 S=1.94 Km/hr
</name>
<styleUrl>
#styleMap_TLP_Normal
</styleUrl>
<Point>
<coordinates>
-65.0740662,-10.9443169,156.93
</coordinates>
</Point>
</Placemark>
<Placemark>
<name>
Fri Dec 16 11:08:35 2016 S=2.02 Km/hr
</name>
<styleUrl>
#styleMap_TLP_Normal
</styleUrl>
<Point>
<coordinates>
-65.0739899,-10.9443350,156.84
</coordinates>
</Point>
</Placemark>
<Placemark>
<name>
Fri Dec 16 11:08:45 2016 S=1.22 Km/hr
</name>
<styleUrl>
#styleMap_TLP_Normal
</styleUrl>
<Point>
<coordinates>
-65.0739365,-10.9443321,154.79
</coordinates>
</Point>
</Placemark>
<Placemark>
<name>
Fri Dec 16 11:08:55 2016 S=0.87 Km/hr
</name>
<styleUrl>
#styleMap_TLP_Normal
</styleUrl>
<Point>
<coordinates>
-65.0738831,-10.9443169,154.59
</coordinates>
</Point>
</Placemark>
<Placemark>
<name>
Fri Dec 16 11:09:05 2016 S=1.45 Km/hr
</name>
<styleUrl>
#styleMap_TLP_Normal
</styleUrl>
<Point>
<coordinates>
-65.0738068,-10.9443302,155.32
</coordinates>
</Point>
</Placemark>
<Placemark>
<name>
Fri Dec 16 11:09:15 2016 S=2.11 Km/hr
</name>
<styleUrl>
#styleMap_TLP_Normal
</styleUrl>
<Point>
<coordinates>
-65.0737152,-10.9444265,154.02
</coordinates>
</Point>
</Placemark>
<Placemark>
<name>
Fri Dec 16 11:09:25 2016 S=1.05 Km/hr
</name>
<styleUrl>
#styleMap_TLP_Normal
</styleUrl>
<Point>
<coordinates>
-65.0736160,-10.9444752,150.00
</coordinates>
</Point>
</Placemark>
<Placemark>
<name>
Fri Dec 16 11:09:35 2016 S=1.67 Km/hr
</name>
<styleUrl>
#styleMap_TLP_Normal
</styleUrl>
<Point>
<coordinates>
-65.0736008,-10.9445114,150.32
</coordinates>
</Point>
</Placemark>
<Placemark>
<name>
Fri Dec 16 11:09:45 2016 S=0.70 Km/hr
</name>
<styleUrl>
#styleMap_TLP_Normal
</styleUrl>
<Point>
<coordinates>
-65.0735626,-10.9444618,150.51
</coordinates>
</Point>
</Placemark>
<Placemark>
<name>
Fri Dec 16 11:09:55 2016 S=1.22 Km/hr
</name>
<styleUrl>
#styleMap_TLP_Normal
</styleUrl>
<Point>
<coordinates>
-65.0735168,-10.9444513,150.26
</coordinates>
</Point>
</Placemark>
<Placemark>
<name>
Fri Dec 16 11:10:05 2016 S=0.46 Km/hr
</name>
<styleUrl>
#styleMap_TLP_Normal
</styleUrl>
<Point>
<coordinates>
-65.0735092,-10.9444475,150.40
</coordinates>
</Point>
</Placemark>
<Placemark>
<name>
Fri Dec 16 11:10:15 2016 S=1.73 Km/hr
</name>
<styleUrl>
#styleMap_TLP_Normal
</styleUrl>
<Point>
<coordinates>
-65.0734482,-10.9443932,151.66
</coordinates>
</Point>
</Placemark>
<Placemark>
<name>
Fri Dec 16 11:10:25 2016 S=1.00 Km/hr
</name>
<styleUrl>
#styleMap_TLP_Normal
</styleUrl>
<Point>
<coordinates>
-65.0734253,-10.9443321,152.76
</coordinates>
</Point>
</Placemark>
<Placemark>
<name>
Fri Dec 16 11:10:35 2016 S=0.75 Km/hr
</name>
<styleUrl>
#styleMap_TLP_Normal
</styleUrl>
<Point>
<coordinates>
-65.0733948,-10.9443407,153.91
</coordinates>
</Point>
</Placemark>
<Placemark>
<name>
Fri Dec 16 11:10:45 2016 S=0.82 Km/hr
</name>
<styleUrl>
#styleMap_TLP_Normal
</styleUrl>
<Point>
<coordinates>
-65.0733948,-10.9443636,154.60
</coordinates>
</Point>
</Placemark>
<Placemark>
<name>
Fri Dec 16 11:10:55 2016 S=1.78 Km/hr
</name>
<styleUrl>
#styleMap_TLP_Normal
</styleUrl>
<Point>
<coordinates>
-65.0734100,-10.9444294,154.65
</coordinates>
</Point>
</Placemark>
<Placemark>
<name>
Fri Dec 16 11:11:05 2016 S=1.31 Km/hr
</name>
<styleUrl>
#styleMap_TLP_Normal
</styleUrl>
<Point>
<coordinates>
-65.0734711,-10.9444599,155.31
</coordinates>
</Point>
</Placemark>
<Placemark>
<name>
Fri Dec 16 11:11:15 2016 S=1.25 Km/hr
</name>
<styleUrl>
#styleMap_TLP_Normal
</styleUrl>
<Point>
<coordinates>
-65.0735245,-10.9444742,155.42
</coordinates>
</Point>
</Placemark>
<Placemark>
<name>
Fri Dec 16 11:11:25 2016 S=0.76 Km/hr
</name>
<styleUrl>
#styleMap_TLP_Normal
</styleUrl>
<Point>
<coordinates>
-65.0735321,-10.9444695,156.47
</coordinates>
</Point>
</Placemark>
<Placemark>
<name>
Fri Dec 16 11:11:35 2016 S=0.25 Km/hr
</name>
<styleUrl>
#styleMap_TLP_Normal
</styleUrl>
<Point>
<coordinates>
-65.0735474,-10.9444628,156.92
</coordinates>
</Point>
</Placemark>
<Placemark>
<name>
Fri Dec 16 11:11:45 2016 S=1.24 Km/hr
</name>
<styleUrl>
#styleMap_TLP_Normal
</styleUrl>
<Point>
<coordinates>
-65.0735321,-10.9444866,157.36
</coordinates>
</Point>
</Placemark>
<Placemark>
<name>
Fri Dec 16 11:11:55 2016 S=1.10 Km/hr
</name>
<styleUrl>
#styleMap_TLP_Normal
</styleUrl>
<Point>
<coordinates>
-65.0734634,-10.9445715,157.80
</coordinates>
</Point>
</Placemark>
<Placemark>
<name>
Fri Dec 16 11:12:05 2016 S=1.21 Km/hr
</name>
<styleUrl>
#styleMap_TLP_Normal
</styleUrl>
<Point>
<coordinates>
-65.0734253,-10.9445925,159.71
</coordinates>
</Point>
</Placemark>
<Placemark>
<name>
Fri Dec 16 11:12:15 2016 S=1.07 Km/hr
</name>
<styleUrl>
#styleMap_TLP_Normal
</styleUrl>
<Point>
<coordinates>
-65.0734177,-10.9446211,161.19
</coordinates>
</Point>
</Placemark>
<Placemark>
<name>
Fri Dec 16 11:12:25 2016 S=0.56 Km/hr
</name>
<styleUrl>
#styleMap_TLP_Normal
</styleUrl>
<Point>
<coordinates>
-65.0734100,-10.9446402,162.03
</coordinates>
</Point>
</Placemark>
<Placemark>
<name>
Fri Dec 16 11:12:35 2016 S=1.16 Km/hr
</name>
<styleUrl>
#styleMap_TLP_Normal
</styleUrl>
<Point>
<coordinates>
-65.0733948,-10.9446745,162.91
</coordinates>
</Point>
</Placemark>
<Placemark>
<name>
Fri Dec 16 11:12:45 2016 S=1.40 Km/hr
</name>
<styleUrl>
#styleMap_TLP_Normal
</styleUrl>
<Point>
<coordinates>
-65.0734406,-10.9445601,164.83
</coordinates>
</Point>
</Placemark>
<Placemark>
<name>
Fri Dec 16 11:12:55 2016 S=1.08 Km/hr
</name>
<styleUrl>
#styleMap_TLP_Normal
</styleUrl>
<Point>
<coordinates>
-65.0735245,-10.9445210,161.67
</coordinates>
</Point>
</Placemark>
<Placemark>
<name>
Fri Dec 16 11:13:05 2016 S=1.04 Km/hr
</name>
<styleUrl>
#styleMap_TLP_Normal
</styleUrl>
<Point>
<coordinates>
-65.0735779,-10.9445019,162.02
</coordinates>
</Point>
</Placemark>
<Placemark>
<name>
Fri Dec 16 11:13:15 2016 S=0.71 Km/hr
</name>
<styleUrl>
#styleMap_TLP_Normal
</styleUrl>
<Point>
<coordinates>
-65.0735931,-10.9445047,162.46
</coordinates>
</Point>
</Placemark>
<Placemark>
<name>
Fri Dec 16 11:13:25 2016 S=0.33 Km/hr
</name>
<styleUrl>
#styleMap_TLP_Normal
</styleUrl>
<Point>
<coordinates>
-65.0736008,-10.9444990,163.13
</coordinates>
</Point>
</Placemark>
<Placemark>
<name>
Fri Dec 16 11:13:35 2016 S=1.10 Km/hr
</name>
<styleUrl>
#styleMap_TLP_Normal
</styleUrl>
<Point>
<coordinates>
-65.0735931,-10.9444628,163.54
</coordinates>
</Point>
</Placemark>
<Placemark>
<name>
Fri Dec 16 11:13:45 2016 S=0.93 Km/hr
</name>
<styleUrl>
#styleMap_TLP_Normal
</styleUrl>
<Point>
<coordinates>
-65.0736084,-10.9444141,164.09
</coordinates>
</Point>
</Placemark>
<Placemark>
<name>
Fri Dec 16 11:13:55 2016 S=0.37 Km/hr
</name>
<styleUrl>
#styleMap_TLP_Normal
</styleUrl>
<Point>
<coordinates>
-65.0736237,-10.9444056,164.36
</coordinates>
</Point>
</Placemark>
<Placemark>
<name>
Fri Dec 16 11:14:05 2016 S=1.49 Km/hr
</name>
<styleUrl>
#styleMap_TLP_Normal
</styleUrl>
<Point>
<coordinates>
-65.0736542,-10.9443960,164.76
</coordinates>
</Point>
</Placemark>
<Placemark>
<name>
Fri Dec 16 11:14:15 2016 S=1.62 Km/hr
</name>
<styleUrl>
#styleMap_TLP_Normal
</styleUrl>
<Point>
<coordinates>
-65.0737076,-10.9443436,164.91
</coordinates>
</Point>
</Placemark>
<Placemark>
<name>
Fri Dec 16 11:14:25 2016 S=1.68 Km/hr
</name>
<styleUrl>
#styleMap_TLP_Normal
</styleUrl>
<Point>
<coordinates>
-65.0737762,-10.9443102,161.64
</coordinates>
</Point>
</Placemark>
<Placemark>
<name>
Fri Dec 16 11:14:35 2016 S=1.71 Km/hr
</name>
<styleUrl>
#styleMap_TLP_Normal
</styleUrl>
<Point>
<coordinates>
-65.0738525,-10.9443350,159.50
</coordinates>
</Point>
</Placemark>
<Placemark>
<name>
Fri Dec 16 11:14:45 2016 S=1.42 Km/hr
</name>
<styleUrl>
#styleMap_TLP_Normal
</styleUrl>
<Point>
<coordinates>
-65.0739136,-10.9443398,157.35
</coordinates>
</Point>
</Placemark>
<Placemark>
<name>
Fri Dec 16 11:14:55 2016 S=1.48 Km/hr
</name>
<styleUrl>
#styleMap_TLP_Normal
</styleUrl>
<Point>
<coordinates>
-65.0739975,-10.9443350,155.08
</coordinates>
</Point>
</Placemark>
<Placemark>
<name>
Fri Dec 16 11:15:05 2016 S=0.82 Km/hr
</name>
<styleUrl>
#styleMap_TLP_Normal
</styleUrl>
<Point>
<coordinates>
-65.0740433,-10.9443264,153.49
</coordinates>
</Point>
</Placemark>
<Placemark>
<name>
Fri Dec 16 11:15:15 2016 S=1.08 Km/hr
</name>
<styleUrl>
#styleMap_TLP_Normal
</styleUrl>
<Point>
<coordinates>
-65.0740738,-10.9443388,152.93
</coordinates>
</Point>
</Placemark>
<Placemark>
<name>
Fri Dec 16 11:15:25 2016 S=1.04 Km/hr
</name>
<styleUrl>
#styleMap_TLP_Normal
</styleUrl>
<Point>
<coordinates>
-65.0740967,-10.9443350,151.97
</coordinates>
</Point>
</Placemark>
<Placemark>
<name>
Fri Dec 16 11:15:35 2016 S=1.53 Km/hr
</name>
<styleUrl>
#styleMap_TLP_Normal
</styleUrl>
<Point>
<coordinates>
-65.0741501,-10.9444122,152.40
</coordinates>
</Point>
</Placemark>
<Placemark>
<name>
Fri Dec 16 11:15:45 2016 S=1.00 Km/hr
</name>
<styleUrl>
#styleMap_TLP_Normal
</styleUrl>
<Point>
<coordinates>
-65.0741882,-10.9444056,153.34
</coordinates>
</Point>
</Placemark>
<Placemark>
<name>
Fri Dec 16 11:15:55 2016 S=0.52 Km/hr
</name>
<styleUrl>
#styleMap_TLP_Normal
</styleUrl>
<Point>
<coordinates>
-65.0741959,-10.9444313,152.80
</coordinates>
</Point>
</Placemark>
<Placemark>
<name>
Fri Dec 16 11:16:05 2016 S=1.71 Km/hr
</name>
<styleUrl>
#styleMap_TLP_Normal
</styleUrl>
<Point>
<coordinates>
-65.0742493,-10.9444408,151.61
</coordinates>
</Point>
</Placemark>
<Placemark>
<name>
Fri Dec 16 11:16:15 2016 S=1.73 Km/hr
</name>
<styleUrl>
#styleMap_TLP_Normal
</styleUrl>
<Point>
<coordinates>
-65.0743179,-10.9444132,151.09
</coordinates>
</Point>
</Placemark>
<Placemark>
<name>
Fri Dec 16 11:16:25 2016 S=1.46 Km/hr
</name>
<styleUrl>
#styleMap_TLP_Normal
</styleUrl>
<Point>
<coordinates>
-65.0743790,-10.9444523,150.84
</coordinates>
</Point>
</Placemark>
<Placemark>
<name>
Fri Dec 16 11:16:35 2016 S=0.40 Km/hr
</name>
<styleUrl>
#styleMap_TLP_Normal
</styleUrl>
<Point>
<coordinates>
-65.0744095,-10.9444628,150.18
</coordinates>
</Point>
</Placemark>
<Placemark>
<name>
Fri Dec 16 11:16:45 2016 S=1.03 Km/hr
</name>
<styleUrl>
#styleMap_TLP_Normal
</styleUrl>
<Point>
<coordinates>
-65.0744324,-10.9444380,149.37
</coordinates>
</Point>
</Placemark>
<Placemark>
<name>
Fri Dec 16 11:16:55 2016 S=1.08 Km/hr
</name>
<styleUrl>
#styleMap_TLP_Normal
</styleUrl>
<Point>
<coordinates>
-65.0744171,-10.9444208,148.59
</coordinates>
</Point>
</Placemark>
<Placemark>
<name>
Fri Dec 16 11:17:05 2016 S=1.01 Km/hr
</name>
<styleUrl>
#styleMap_TLP_Normal
</styleUrl>
<Point>
<coordinates>
-65.0743484,-10.9444304,147.73
</coordinates>
</Point>
</Placemark>
<Placemark>
<name>
Fri Dec 16 11:17:15 2016 S=1.05 Km/hr
</name>
<styleUrl>
#styleMap_TLP_Normal
</styleUrl>
<Point>
<coordinates>
-65.0743637,-10.9444532,146.80
</coordinates>
</Point>
</Placemark>
<Placemark>
<name>
Fri Dec 16 11:17:25 2016 S=1.11 Km/hr
</name>
<styleUrl>
#styleMap_TLP_Normal
</styleUrl>
<Point>
<coordinates>
-65.0743942,-10.9444761,145.54
</coordinates>
</Point>
</Placemark>
<Placemark>
<name>
Fri Dec 16 11:17:35 2016 S=1.59 Km/hr
</name>
<styleUrl>
#styleMap_TLP_Normal
</styleUrl>
<Point>
<coordinates>
-65.0743866,-10.9445839,145.65
</coordinates>
</Point>
</Placemark>
<Placemark>
<name>
Fri Dec 16 11:17:45 2016 S=1.14 Km/hr
</name>
<styleUrl>
#styleMap_TLP_Normal
</styleUrl>
<Point>
<coordinates>
-65.0743713,-10.9445305,145.74
</coordinates>
</Point>
</Placemark>
<Placemark>
<name>
Fri Dec 16 11:17:55 2016 S=0.91 Km/hr
</name>
<styleUrl>
#styleMap_TLP_Normal
</styleUrl>
<Point>
<coordinates>
-65.0743942,-10.9445086,144.86
</coordinates>
</Point>
</Placemark>
<Placemark>
<name>
Fri Dec 16 11:18:05 2016 S=0.22 Km/hr
</name>
<styleUrl>
#styleMap_TLP_Normal
</styleUrl>
<Point>
<coordinates>
-65.0744019,-10.9445038,144.19
</coordinates>
</Point>
</Placemark>
<Placemark>
<name>
Fri Dec 16 11:18:15 2016 S=0.70 Km/hr
</name>
<styleUrl>
#styleMap_TLP_Normal
</styleUrl>
<Point>
<coordinates>
-65.0743866,-10.9444981,143.50
</coordinates>
</Point>
</Placemark>
<Placemark>
<name>
Fri Dec 16 11:18:25 2016 S=0.85 Km/hr
</name>
<styleUrl>
#styleMap_TLP_Normal
</styleUrl>
<Point>
<coordinates>
-65.0743942,-10.9444847,144.43
</coordinates>
</Point>
</Placemark>
<Placemark>
<name>
Fri Dec 16 11:18:35 2016 S=1.56 Km/hr
</name>
<styleUrl>
#styleMap_TLP_Normal
</styleUrl>
<Point>
<coordinates>
-65.0743942,-10.9445610,144.10
</coordinates>
</Point>
</Placemark>
<Placemark>
<name>
Fri Dec 16 11:18:45 2016 S=1.12 Km/hr
</name>
<styleUrl>
#styleMap_TLP_Normal
</styleUrl>
<Point>
<coordinates>
-65.0743637,-10.9445934,144.20
</coordinates>
</Point>
</Placemark>
<Placemark>
<name>
Fri Dec 16 11:18:55 2016 S=0.62 Km/hr
</name>
<styleUrl>
#styleMap_TLP_Normal
</styleUrl>
<Point>
<coordinates>
-65.0743561,-10.9446135,143.55
</coordinates>
</Point>
</Placemark>
<Placemark>
<name>
Fri Dec 16 11:19:05 2016 S=1.16 Km/hr
</name>
<styleUrl>
#styleMap_TLP_Normal
</styleUrl>
<Point>
<coordinates>
-65.0743256,-10.9446106,143.20
</coordinates>
</Point>
</Placemark>
<Placemark>
<name>
Fri Dec 16 11:19:15 2016 S=0.81 Km/hr
</name>
<styleUrl>
#styleMap_TLP_Normal
</styleUrl>
<Point>
<coordinates>
-65.0742798,-10.9445448,143.73
</coordinates>
</Point>
</Placemark>
<Placemark>
<name>
Fri Dec 16 11:19:25 2016 S=0.88 Km/hr
</name>
<styleUrl>
#styleMap_TLP_Normal
</styleUrl>
<Point>
<coordinates>
-65.0742645,-10.9445286,143.56
</coordinates>
</Point>
</Placemark>
<Placemark>
<name>
Fri Dec 16 11:19:35 2016 S=0.19 Km/hr
</name>
<styleUrl>
#styleMap_TLP_Normal
</styleUrl>
<Point>
<coordinates>
-65.0742493,-10.9445171,143.50
</coordinates>
</Point>
</Placemark>
<Placemark>
<name>
Fri Dec 16 11:19:45 2016 S=0.39 Km/hr
</name>
<styleUrl>
#styleMap_TLP_Normal
</styleUrl>
<Point>
<coordinates>
-65.0742493,-10.9445105,143.43
</coordinates>
</Point>
</Placemark>
<Placemark>
<name>
Fri Dec 16 11:19:55 2016 S=0.46 Km/hr
</name>
<styleUrl>
#styleMap_TLP_Normal
</styleUrl>
<Point>
<coordinates>
-65.0742416,-10.9445057,143.51
</coordinates>
</Point>
</Placemark>
<Placemark>
<name>
Fri Dec 16 11:20:05 2016 S=0.89 Km/hr
</name>
<styleUrl>
#styleMap_TLP_Normal
</styleUrl>
<Point>
<coordinates>
-65.0742645,-10.9445086,143.61
</coordinates>
</Point>
</Placemark>
<Placemark>
<name>
Fri Dec 16 11:20:15 2016 S=0.45 Km/hr
</name>
<styleUrl>
#styleMap_TLP_Normal
</styleUrl>
<Point>
<coordinates>
-65.0742874,-10.9445105,143.72
</coordinates>
</Point>
</Placemark>
<Placemark>
<name>
Fri Dec 16 11:20:25 2016 S=0.55 Km/hr
</name>
<styleUrl>
#styleMap_TLP_Normal
</styleUrl>
<Point>
<coordinates>
-65.0742950,-10.9445086,143.89
</coordinates>
</Point>
</Placemark>
<Placemark>
<name>
Fri Dec 16 11:20:35 2016 S=0.29 Km/hr
</name>
<styleUrl>
#styleMap_TLP_Normal
</styleUrl>
<Point>
<coordinates>
-65.0743027,-10.9445028,144.11
</coordinates>
</Point>
</Placemark>
<Placemark>
<name>
Fri Dec 16 11:20:45 2016 S=0.99 Km/hr
</name>
<styleUrl>
#styleMap_TLP_Normal
</styleUrl>
<Point>
<coordinates>
-65.0742950,-10.9444895,144.32
</coordinates>
</Point>
</Placemark>
<Placemark>
<name>
Fri Dec 16 11:20:55 2016 S=0.21 Km/hr
</name>
<styleUrl>
#styleMap_TLP_Normal
</styleUrl>
<Point>
<coordinates>
-65.0742874,-10.9444780,144.79
</coordinates>
</Point>
</Placemark>
<Placemark>
<name>
Fri Dec 16 11:21:05 2016 S=0.61 Km/hr
</name>
<styleUrl>
#styleMap_TLP_Normal
</styleUrl>
<Point>
<coordinates>
-65.0742798,-10.9444790,145.45
</coordinates>
</Point>
</Placemark>
<Placemark>
<name>
Fri Dec 16 11:21:15 2016 S=0.94 Km/hr
</name>
<styleUrl>
#styleMap_TLP_Normal
</styleUrl>
<Point>
<coordinates>
-65.0742798,-10.9445009,146.45
</coordinates>
</Point>
</Placemark>
<Placemark>
<name>
Fri Dec 16 11:21:25 2016 S=0.68 Km/hr
</name>
<styleUrl>
#styleMap_TLP_Normal
</styleUrl>
<Point>
<coordinates>
-65.0742798,-10.9445124,149.09
</coordinates>
</Point>
</Placemark>
<Placemark>
<name>
Fri Dec 16 11:21:35 2016 S=0.31 Km/hr
</name>
<styleUrl>
#styleMap_TLP_Normal
</styleUrl>
<Point>
<coordinates>
-65.0742722,-10.9445286,150.32
</coordinates>
</Point>
</Placemark>
<Placemark>
<name>
Fri Dec 16 11:21:45 2016 S=0.44 Km/hr
</name>
<styleUrl>
#styleMap_TLP_Normal
</styleUrl>
<Point>
<coordinates>
-65.0742722,-10.9445305,151.60
</coordinates>
</Point>
</Placemark>
<Placemark>
<name>
Fri Dec 16 11:21:55 2016 S=0.40 Km/hr
</name>
<styleUrl>
#styleMap_TLP_Normal
</styleUrl>
<Point>
<coordinates>
-65.0742798,-10.9445343,154.30
</coordinates>
</Point>
</Placemark>
<Placemark>
<name>
Fri Dec 16 11:22:05 2016 S=0.89 Km/hr
</name>
<styleUrl>
#styleMap_TLP_Normal
</styleUrl>
<Point>
<coordinates>
-65.0742722,-10.9445763,155.89
</coordinates>
</Point>
</Placemark>
<Placemark>
<name>
Fri Dec 16 11:22:15 2016 S=0.48 Km/hr
</name>
<styleUrl>
#styleMap_TLP_Normal
</styleUrl>
<Point>
<coordinates>
-65.0742798,-10.9445591,159.08
</coordinates>
</Point>
</Placemark>
<Placemark>
<name>
Fri Dec 16 11:22:25 2016 S=0.14 Km/hr
</name>
<styleUrl>
#styleMap_TLP_Normal
</styleUrl>
<Point>
<coordinates>
-65.0742722,-10.9445438,160.79
</coordinates>
</Point>
</Placemark>
<Placemark>
<name>
Fri Dec 16 11:22:35 2016 S=0.00 Km/hr
</name>
<styleUrl>
#styleMap_TLP_Normal
</styleUrl>
<Point>
<coordinates>
-65.0742950,-10.9445276,160.34
</coordinates>
</Point>
</Placemark>
<Placemark>
<name>
Fri Dec 16 11:22:45 2016 S=0.01 Km/hr
</name>
<styleUrl>
#styleMap_TLP_Normal
</styleUrl>
<Point>
<coordinates>
-65.0743332,-10.9445744,156.12
</coordinates>
</Point>
</Placemark>
<Placemark>
<name>
Fri Dec 16 11:22:55 2016 S=0.03 Km/hr
</name>
<styleUrl>
#styleMap_TLP_Normal
</styleUrl>
<Point>
<coordinates>
-65.0743561,-10.9446106,153.64
</coordinates>
</Point>
</Placemark>
<Placemark>
<name>
Fri Dec 16 11:23:05 2016 S=0.00 Km/hr
</name>
<styleUrl>
#styleMap_TLP_Normal
</styleUrl>
<Point>
<coordinates>
-65.0743561,-10.9446182,153.39
</coordinates>
</Point>
</Placemark>
<Placemark>
<name>
Fri Dec 16 11:23:15 2016 S=0.15 Km/hr
</name>
<styleUrl>
#styleMap_TLP_Normal
</styleUrl>
<Point>
<coordinates>
-65.0743561,-10.9446154,153.52
</coordinates>
</Point>
</Placemark>
<Placemark>
<name>
Fri Dec 16 11:23:25 2016 S=0.00 Km/hr
</name>
<styleUrl>
#styleMap_TLP_Normal
</styleUrl>
<Point>
<coordinates>
-65.0743561,-10.9446125,153.97
</coordinates>
</Point>
</Placemark>
<Placemark>
<name>
Fri Dec 16 11:23:35 2016 S=0.00 Km/hr
</name>
<styleUrl>
#styleMap_TLP_Normal
</styleUrl>
<Point>
<coordinates>
-65.0743561,-10.9446135,154.00
</coordinates>
</Point>
</Placemark>
<Placemark>
<name>
Fri Dec 16 11:23:45 2016 S=0.01 Km/hr
</name>
<styleUrl>
#styleMap_TLP_Normal
</styleUrl>
<Point>
<coordinates>
-65.0743561,-10.9446144,153.99
</coordinates>
</Point>
</Placemark>
<Placemark>
<name>
Fri Dec 16 11:23:55 2016 S=0.44 Km/hr
</name>
<styleUrl>
#styleMap_TLP_Normal
</styleUrl>
<Point>
<coordinates>
-65.0743484,-10.9446144,154.01
</coordinates>
</Point>
</Placemark>
<Placemark>
<name>
Fri Dec 16 11:24:05 2016 S=0.68 Km/hr
</name>
<styleUrl>
#styleMap_TLP_Normal
</styleUrl>
<Point>
<coordinates>
-65.0743332,-10.9446135,153.93
</coordinates>
</Point>
</Placemark>
<Placemark>
<name>
Fri Dec 16 11:24:15 2016 S=0.71 Km/hr
</name>
<styleUrl>
#styleMap_TLP_Normal
</styleUrl>
<Point>
<coordinates>
-65.0743256,-10.9446239,153.31
</coordinates>
</Point>
</Placemark>
<Placemark>
<name>
Fri Dec 16 11:24:25 2016 S=0.83 Km/hr
</name>
<styleUrl>
#styleMap_TLP_Normal
</styleUrl>
<Point>
<coordinates>
-65.0743103,-10.9446383,152.82
</coordinates>
</Point>
</Placemark>
<Placemark>
<name>
Fri Dec 16 11:24:35 2016 S=0.48 Km/hr
</name>
<styleUrl>
#styleMap_TLP_Normal
</styleUrl>
<Point>
<coordinates>
-65.0743027,-10.9446545,152.40
</coordinates>
</Point>
</Placemark>
<Placemark>
<name>
Fri Dec 16 11:24:45 2016 S=0.66 Km/hr
</name>
<styleUrl>
#styleMap_TLP_Normal
</styleUrl>
<Point>
<coordinates>
-65.0743179,-10.9446535,151.89
</coordinates>
</Point>
</Placemark>
<Placemark>
<name>
Fri Dec 16 11:24:55 2016 S=1.77 Km/hr
</name>
<styleUrl>
#styleMap_TLP_Normal
</styleUrl>
<Point>
<coordinates>
-65.0743103,-10.9446115,151.07
</coordinates>
</Point>
</Placemark>
<Placemark>
<name>
Fri Dec 16 11:25:05 2016 S=2.26 Km/hr
</name>
<styleUrl>
#styleMap_TLP_Normal
</styleUrl>
<Point>
<coordinates>
-65.0742416,-10.9445295,148.14
</coordinates>
</Point>
</Placemark>
<Placemark>
<name>
Fri Dec 16 11:25:15 2016 S=0.78 Km/hr
</name>
<styleUrl>
#styleMap_TLP_Normal
</styleUrl>
<Point>
<coordinates>
-65.0742264,-10.9445028,149.20
</coordinates>
</Point>
</Placemark>
<Placemark>
<name>
Fri Dec 16 11:25:25 2016 S=0.51 Km/hr
</name>
<styleUrl>
#styleMap_TLP_Normal
</styleUrl>
<Point>
<coordinates>
-65.0742188,-10.9445000,148.63
</coordinates>
</Point>
</Placemark>
<Placemark>
<name>
Fri Dec 16 11:25:35 2016 S=0.96 Km/hr
</name>
<styleUrl>
#styleMap_TLP_Normal
</styleUrl>
<Point>
<coordinates>
-65.0742264,-10.9445171,147.95
</coordinates>
</Point>
</Placemark>
<Placemark>
<name>
Fri Dec 16 11:25:45 2016 S=0.52 Km/hr
</name>
<styleUrl>
#styleMap_TLP_Normal
</styleUrl>
<Point>
<coordinates>
-65.0742340,-10.9445343,147.27
</coordinates>
</Point>
</Placemark>
<Placemark>
<name>
Fri Dec 16 11:25:55 2016 S=0.76 Km/hr
</name>
<styleUrl>
#styleMap_TLP_Normal
</styleUrl>
<Point>
<coordinates>
-65.0742416,-10.9445457,146.57
</coordinates>
</Point>
</Placemark>
<Placemark>
<name>
Fri Dec 16 11:26:05 2016 S=0.89 Km/hr
</name>
<styleUrl>
#styleMap_TLP_Normal
</styleUrl>
<Point>
<coordinates>
-65.0742569,-10.9445467,145.87
</coordinates>
</Point>
</Placemark>
<Placemark>
<name>
Fri Dec 16 11:26:15 2016 S=1.21 Km/hr
</name>
<styleUrl>
#styleMap_TLP_Normal
</styleUrl>
<Point>
<coordinates>
-65.0743256,-10.9444923,147.89
</coordinates>
</Point>
</Placemark>
<Placemark>
<name>
Fri Dec 16 11:26:25 2016 S=0.57 Km/hr
</name>
<styleUrl>
#styleMap_TLP_Normal
</styleUrl>
<Point>
<coordinates>
-65.0743179,-10.9445190,148.87
</coordinates>
</Point>
</Placemark>
<Placemark>
<name>
Fri Dec 16 11:26:35 2016 S=1.04 Km/hr
</name>
<styleUrl>
#styleMap_TLP_Normal
</styleUrl>
<Point>
<coordinates>
-65.0743103,-10.9445353,148.80
</coordinates>
</Point>
</Placemark>
<Placemark>
<name>
Fri Dec 16 11:26:45 2016 S=1.01 Km/hr
</name>
<styleUrl>
#styleMap_TLP_Normal
</styleUrl>
<Point>
<coordinates>
-65.0742798,-10.9445448,149.00
</coordinates>
</Point>
</Placemark>
<Placemark>
<name>
Fri Dec 16 11:26:55 2016 S=1.31 Km/hr
</name>
<styleUrl>
#styleMap_TLP_Normal
</styleUrl>
<Point>
<coordinates>
-65.0742340,-10.9445734,150.01
</coordinates>
</Point>
</Placemark>
<Placemark>
<name>
Fri Dec 16 11:27:05 2016 S=0.67 Km/hr
</name>
<styleUrl>
#styleMap_TLP_Normal
</styleUrl>
<Point>
<coordinates>
-65.0742264,-10.9446106,148.25
</coordinates>
</Point>
</Placemark>
<Placemark>
<name>
Fri Dec 16 11:27:15 2016 S=0.85 Km/hr
</name>
<styleUrl>
#styleMap_TLP_Normal
</styleUrl>
<Point>
<coordinates>
-65.0742264,-10.9446335,148.22
</coordinates>
</Point>
</Placemark>
<Placemark>
<name>
Fri Dec 16 11:27:25 2016 S=0.28 Km/hr
</name>
<styleUrl>
#styleMap_TLP_Normal
</styleUrl>
<Point>
<coordinates>
-65.0742111,-10.9446440,148.00
</coordinates>
</Point>
</Placemark>
<Placemark>
<name>
Fri Dec 16 11:27:35 2016 S=0.34 Km/hr
</name>
<styleUrl>
#styleMap_TLP_Normal
</styleUrl>
<Point>
<coordinates>
-65.0742111,-10.9446449,147.95
</coordinates>
</Point>
</Placemark>
<Placemark>
<name>
Fri Dec 16 11:27:45 2016 S=1.03 Km/hr
</name>
<styleUrl>
#styleMap_TLP_Normal
</styleUrl>
<Point>
<coordinates>
-65.0742188,-10.9446316,147.96
</coordinates>
</Point>
</Placemark>
<Placemark>
<name>
Fri Dec 16 11:27:55 2016 S=1.19 Km/hr
</name>
<styleUrl>
#styleMap_TLP_Normal
</styleUrl>
<Point>
<coordinates>
-65.0742493,-10.9445715,147.45
</coordinates>
</Point>
</Placemark>
<Placemark>
<name>
Fri Dec 16 11:28:05 2016 S=0.49 Km/hr
</name>
<styleUrl>
#styleMap_TLP_Normal
</styleUrl>
<Point>
<coordinates>
-65.0742645,-10.9445734,147.30
</coordinates>
</Point>
</Placemark>
<Placemark>
<name>
Fri Dec 16 11:28:15 2016 S=0.31 Km/hr
</name>
<styleUrl>
#styleMap_TLP_Normal
</styleUrl>
<Point>
<coordinates>
-65.0742645,-10.9445581,147.21
</coordinates>
</Point>
</Placemark>
<Placemark>
<name>
Fri Dec 16 11:28:25 2016 S=0.45 Km/hr
</name>
<styleUrl>
#styleMap_TLP_Normal
</styleUrl>
<Point>
<coordinates>
-65.0742569,-10.9445438,147.45
</coordinates>
</Point>
</Placemark>
<Placemark>
<name>
Fri Dec 16 11:28:35 2016 S=0.61 Km/hr
</name>
<styleUrl>
#styleMap_TLP_Normal
</styleUrl>
<Point>
<coordinates>
-65.0742493,-10.9445477,147.72
</coordinates>
</Point>
</Placemark>
<Placemark>
<name>
Fri Dec 16 11:28:45 2016 S=0.38 Km/hr
</name>
<styleUrl>
#styleMap_TLP_Normal
</styleUrl>
<Point>
<coordinates>
-65.0742416,-10.9445629,147.83
</coordinates>
</Point>
</Placemark>
<Placemark>
<name>
Fri Dec 16 11:28:55 2016 S=0.43 Km/hr
</name>
<styleUrl>
#styleMap_TLP_Normal
</styleUrl>
<Point>
<coordinates>
-65.0742340,-10.9445601,148.04
</coordinates>
</Point>
</Placemark>
<Placemark>
<name>
Fri Dec 16 11:29:05 2016 S=0.84 Km/hr
</name>
<styleUrl>
#styleMap_TLP_Normal
</styleUrl>
<Point>
<coordinates>
-65.0742340,-10.9445429,148.59
</coordinates>
</Point>
</Placemark>
<Placemark>
<name>
Fri Dec 16 11:29:15 2016 S=0.72 Km/hr
</name>
<styleUrl>
#styleMap_TLP_Normal
</styleUrl>
<Point>
<coordinates>
-65.0742340,-10.9445238,149.11
</coordinates>
</Point>
</Placemark>
<Placemark>
<name>
Fri Dec 16 11:29:25 2016 S=0.57 Km/hr
</name>
<styleUrl>
#styleMap_TLP_Normal
</styleUrl>
<Point>
<coordinates>
-65.0742493,-10.9445133,149.56
</coordinates>
</Point>
</Placemark>
<Placemark>
<name>
Fri Dec 16 11:29:35 2016 S=1.01 Km/hr
</name>
<styleUrl>
#styleMap_TLP_Normal
</styleUrl>
<Point>
<coordinates>
-65.0742645,-10.9445095,150.08
</coordinates>
</Point>
</Placemark>
<Placemark>
<name>
Fri Dec 16 11:29:45 2016 S=0.73 Km/hr
</name>
<styleUrl>
#styleMap_TLP_Normal
</styleUrl>
<Point>
<coordinates>
-65.0742645,-10.9444952,150.13
</coordinates>
</Point>
</Placemark>
<Placemark>
<name>
Fri Dec 16 11:29:55 2016 S=0.28 Km/hr
</name>
<styleUrl>
#styleMap_TLP_Normal
</styleUrl>
<Point>
<coordinates>
-65.0742722,-10.9444895,150.43
</coordinates>
</Point>
</Placemark>
<Placemark>
<name>
Fri Dec 16 11:30:05 2016 S=0.98 Km/hr
</name>
<styleUrl>
#styleMap_TLP_Normal
</styleUrl>
<Point>
<coordinates>
-65.0742722,-10.9445057,150.72
</coordinates>
</Point>
</Placemark>
<Placemark>
<name>
Fri Dec 16 11:30:15 2016 S=1.30 Km/hr
</name>
<styleUrl>
#styleMap_TLP_Normal
</styleUrl>
<Point>
<coordinates>
-65.0742645,-10.9445314,151.75
</coordinates>
</Point>
</Placemark>
<Placemark>
<name>
Fri Dec 16 11:30:25 2016 S=1.34 Km/hr
</name>
<styleUrl>
#styleMap_TLP_Normal
</styleUrl>
<Point>
<coordinates>
-65.0743027,-10.9445763,152.79
</coordinates>
</Point>
</Placemark>
<Placemark>
<name>
Fri Dec 16 11:30:35 2016 S=0.78 Km/hr
</name>
<styleUrl>
#styleMap_TLP_Normal
</styleUrl>
<Point>
<coordinates>
-65.0743179,-10.9445772,154.20
</coordinates>
</Point>
</Placemark>
<Placemark>
<name>
Fri Dec 16 11:30:45 2016 S=0.97 Km/hr
</name>
<styleUrl>
#styleMap_TLP_Normal
</styleUrl>
<Point>
<coordinates>
-65.0743332,-10.9445658,155.27
</coordinates>
</Point>
</Placemark>
<Placemark>
<name>
Fri Dec 16 11:30:55 2016 S=0.45 Km/hr
</name>
<styleUrl>
#styleMap_TLP_Normal
</styleUrl>
<Point>
<coordinates>
-65.0743408,-10.9445543,156.68
</coordinates>
</Point>
</Placemark>
<Placemark>
<name>
Fri Dec 16 11:31:05 2016 S=0.92 Km/hr
</name>
<styleUrl>
#styleMap_TLP_Normal
</styleUrl>
<Point>
<coordinates>
-65.0743332,-10.9445591,158.26
</coordinates>
</Point>
</Placemark>
<Placemark>
<name>
Fri Dec 16 11:31:15 2016 S=0.51 Km/hr
</name>
<styleUrl>
#styleMap_TLP_Normal
</styleUrl>
<Point>
<coordinates>
-65.0743256,-10.9445744,159.83
</coordinates>
</Point>
</Placemark>
<Placemark>
<name>
Fri Dec 16 11:31:25 2016 S=0.16 Km/hr
</name>
<styleUrl>
#styleMap_TLP_Normal
</styleUrl>
<Point>
<coordinates>
-65.0743179,-10.9445829,161.42
</coordinates>
</Point>
</Placemark>
<Placemark>
<name>
Fri Dec 16 11:31:35 2016 S=0.88 Km/hr
</name>
<styleUrl>
#styleMap_TLP_Normal
</styleUrl>
<Point>
<coordinates>
-65.0743256,-10.9445744,162.91
</coordinates>
</Point>
</Placemark>
<Placemark>
<name>
Fri Dec 16 11:31:45 2016 S=0.49 Km/hr
</name>
<styleUrl>
#styleMap_TLP_Normal
</styleUrl>
<Point>
<coordinates>
-65.0743256,-10.9445562,164.31
</coordinates>
</Point>
</Placemark>
<Placemark>
<name>
Fri Dec 16 11:31:55 2016 S=0.63 Km/hr
</name>
<styleUrl>
#styleMap_TLP_Normal
</styleUrl>
<Point>
<coordinates>
-65.0743179,-10.9445486,165.60
</coordinates>
</Point>
</Placemark>
<Placemark>
<name>
Fri Dec 16 11:32:05 2016 S=0.89 Km/hr
</name>
<styleUrl>
#styleMap_TLP_Normal
</styleUrl>
<Point>
<coordinates>
-65.0742950,-10.9445601,166.26
</coordinates>
</Point>
</Placemark>
<Placemark>
<name>
Fri Dec 16 11:32:15 2016 S=0.88 Km/hr
</name>
<styleUrl>
#styleMap_TLP_Normal
</styleUrl>
<Point>
<coordinates>
-65.0742798,-10.9445410,168.21
</coordinates>
</Point>
</Placemark>
<Placemark>
<name>
Fri Dec 16 11:32:25 2016 S=0.34 Km/hr
</name>
<styleUrl>
#styleMap_TLP_Normal
</styleUrl>
<Point>
<coordinates>
-65.0742874,-10.9445477,170.08
</coordinates>
</Point>
</Placemark>
<Placemark>
<name>
Fri Dec 16 11:32:35 2016 S=0.47 Km/hr
</name>
<styleUrl>
#styleMap_TLP_Normal
</styleUrl>
<Point>
<coordinates>
-65.0742798,-10.9445448,171.70
</coordinates>
</Point>
</Placemark>
<Placemark>
<name>
Fri Dec 16 11:32:45 2016 S=1.17 Km/hr
</name>
<styleUrl>
#styleMap_TLP_Normal
</styleUrl>
<Point>
<coordinates>
-65.0742950,-10.9445553,173.42
</coordinates>
</Point>
</Placemark>
<Placemark>
<name>
Fri Dec 16 11:32:55 2016 S=0.77 Km/hr
</name>
<styleUrl>
#styleMap_TLP_Normal
</styleUrl>
<Point>
<coordinates>
-65.0742874,-10.9445629,170.83
</coordinates>
</Point>
</Placemark>
<Placemark>
<name>
Fri Dec 16 11:33:05 2016 S=0.58 Km/hr
</name>
<styleUrl>
#styleMap_TLP_Normal
</styleUrl>
<Point>
<coordinates>
-65.0742950,-10.9445658,168.51
</coordinates>
</Point>
</Placemark>
<Placemark>
<name>
Fri Dec 16 11:33:15 2016 S=0.63 Km/hr
</name>
<styleUrl>
#styleMap_TLP_Normal
</styleUrl>
<Point>
<coordinates>
-65.0743027,-10.9445810,167.78
</coordinates>
</Point>
</Placemark>
<Placemark>
<name>
Fri Dec 16 11:33:25 2016 S=0.45 Km/hr
</name>
<styleUrl>
#styleMap_TLP_Normal
</styleUrl>
<Point>
<coordinates>
-65.0743103,-10.9445944,166.31
</coordinates>
</Point>
</Placemark>
<Placemark>
<name>
Fri Dec 16 11:33:35 2016 S=0.95 Km/hr
</name>
<styleUrl>
#styleMap_TLP_Normal
</styleUrl>
<Point>
<coordinates>
-65.0743027,-10.9445848,164.39
</coordinates>
</Point>
</Placemark>
<Placemark>
<name>
Fri Dec 16 11:33:45 2016 S=0.51 Km/hr
</name>
<styleUrl>
#styleMap_TLP_Normal
</styleUrl>
<Point>
<coordinates>
-65.0742950,-10.9445791,161.77
</coordinates>
</Point>
</Placemark>
<Placemark>
<name>
Fri Dec 16 11:33:55 2016 S=0.63 Km/hr
</name>
<styleUrl>
#styleMap_TLP_Normal
</styleUrl>
<Point>
<coordinates>
-65.0742874,-10.9445734,159.00
</coordinates>
</Point>
</Placemark>
<Placemark>
<name>
Fri Dec 16 11:34:05 2016 S=0.75 Km/hr
</name>
<styleUrl>
#styleMap_TLP_Normal
</styleUrl>
<Point>
<coordinates>
-65.0742722,-10.9445639,156.50
</coordinates>
</Point>
</Placemark>
<Placemark>
<name>
Fri Dec 16 11:34:15 2016 S=0.72 Km/hr
</name>
<styleUrl>
#styleMap_TLP_Normal
</styleUrl>
<Point>
<coordinates>
-65.0742569,-10.9445601,153.91
</coordinates>
</Point>
</Placemark>
<Placemark>
<name>
Fri Dec 16 11:34:25 2016 S=1.30 Km/hr
</name>
<styleUrl>
#styleMap_TLP_Normal
</styleUrl>
<Point>
<coordinates>
-65.0742569,-10.9445724,151.28
</coordinates>
</Point>
</Placemark>
<Placemark>
<name>
Fri Dec 16 11:34:35 2016 S=0.98 Km/hr
</name>
<styleUrl>
#styleMap_TLP_Normal
</styleUrl>
<Point>
<coordinates>
-65.0742798,-10.9445963,148.94
</coordinates>
</Point>
</Placemark>
<Placemark>
<name>
Fri Dec 16 11:34:45 2016 S=0.73 Km/hr
</name>
<styleUrl>
#styleMap_TLP_Normal
</styleUrl>
<Point>
<coordinates>
-65.0743027,-10.9446077,146.11
</coordinates>
</Point>
</Placemark>
<Placemark>
<name>
Fri Dec 16 11:34:55 2016 S=1.42 Km/hr
</name>
<styleUrl>
#styleMap_TLP_Normal
</styleUrl>
<Point>
<coordinates>
-65.0743027,-10.9446373,143.73
</coordinates>
</Point>
</Placemark>
<Placemark>
<name>
Fri Dec 16 11:35:05 2016 S=0.49 Km/hr
</name>
<styleUrl>
#styleMap_TLP_Normal
</styleUrl>
<Point>
<coordinates>
-65.0742950,-10.9446583,142.18
</coordinates>
</Point>
</Placemark>
<Placemark>
<name>
Fri Dec 16 11:35:15 2016 S=0.44 Km/hr
</name>
<styleUrl>
#styleMap_TLP_Normal
</styleUrl>
<Point>
<coordinates>
-65.0742874,-10.9446716,140.38
</coordinates>
</Point>
</Placemark>
<Placemark>
<name>
Fri Dec 16 11:35:25 2016 S=0.35 Km/hr
</name>
<styleUrl>
#styleMap_TLP_Normal
</styleUrl>
<Point>
<coordinates>
-65.0742798,-10.9446697,138.63
</coordinates>
</Point>
</Placemark>
<Placemark>
<name>
Fri Dec 16 11:35:35 2016 S=0.30 Km/hr
</name>
<styleUrl>
#styleMap_TLP_Normal
</styleUrl>
<Point>
<coordinates>
-65.0742645,-10.9446630,136.95
</coordinates>
</Point>
</Placemark>
<Placemark>
<name>
Fri Dec 16 11:35:45 2016 S=0.08 Km/hr
</name>
<styleUrl>
#styleMap_TLP_Normal
</styleUrl>
<Point>
<coordinates>
-65.0742645,-10.9446621,135.31
</coordinates>
</Point>
</Placemark>
<Placemark>
<name>
Fri Dec 16 11:35:55 2016 S=0.56 Km/hr
</name>
<styleUrl>
#styleMap_TLP_Normal
</styleUrl>
<Point>
<coordinates>
-65.0742722,-10.9446516,133.68
</coordinates>
</Point>
</Placemark>
<Placemark>
<name>
Fri Dec 16 11:36:05 2016 S=0.74 Km/hr
</name>
<styleUrl>
#styleMap_TLP_Normal
</styleUrl>
<Point>
<coordinates>
-65.0742874,-10.9446335,132.06
</coordinates>
</Point>
</Placemark>
<Placemark>
<name>
Fri Dec 16 11:36:15 2016 S=0.25 Km/hr
</name>
<styleUrl>
#styleMap_TLP_Normal
</styleUrl>
<Point>
<coordinates>
-65.0742874,-10.9446087,130.36
</coordinates>
</Point>
</Placemark>
<Placemark>
<name>
Fri Dec 16 11:36:25 2016 S=0.89 Km/hr
</name>
<styleUrl>
#styleMap_TLP_Normal
</styleUrl>
<Point>
<coordinates>
-65.0742798,-10.9446154,128.84
</coordinates>
</Point>
</Placemark>
<Placemark>
<name>
Fri Dec 16 11:36:35 2016 S=0.80 Km/hr
</name>
<styleUrl>
#styleMap_TLP_Normal
</styleUrl>
<Point>
<coordinates>
-65.0742416,-10.9446220,129.61
</coordinates>
</Point>
</Placemark>
<Placemark>
<name>
Fri Dec 16 11:36:45 2016 S=0.42 Km/hr
</name>
<styleUrl>
#styleMap_TLP_Normal
</styleUrl>
<Point>
<coordinates>
-65.0742340,-10.9446325,128.43
</coordinates>
</Point>
</Placemark>
<Placemark>
<name>
Fri Dec 16 11:36:55 2016 S=1.09 Km/hr
</name>
<styleUrl>
#styleMap_TLP_Normal
</styleUrl>
<Point>
<coordinates>
-65.0742340,-10.9446535,127.29
</coordinates>
</Point>
</Placemark>
<Placemark>
<name>
Fri Dec 16 11:37:05 2016 S=0.83 Km/hr
</name>
<styleUrl>
#styleMap_TLP_Normal
</styleUrl>
<Point>
<coordinates>
-65.0742264,-10.9446735,125.59
</coordinates>
</Point>
</Placemark>
<Placemark>
<name>
Fri Dec 16 11:37:15 2016 S=0.68 Km/hr
</name>
<styleUrl>
#styleMap_TLP_Normal
</styleUrl>
<Point>
<coordinates>
-65.0742340,-10.9446907,124.52
</coordinates>
</Point>
</Placemark>
<Placemark>
<name>
Fri Dec 16 11:37:25 2016 S=0.58 Km/hr
</name>
<styleUrl>
#styleMap_TLP_Normal
</styleUrl>
<Point>
<coordinates>
-65.0742416,-10.9447012,123.50
</coordinates>
</Point>
</Placemark>
<Placemark>
<name>
Fri Dec 16 11:37:35 2016 S=0.19 Km/hr
</name>
<styleUrl>
#styleMap_TLP_Normal
</styleUrl>
<Point>
<coordinates>
-65.0742493,-10.9446974,122.52
</coordinates>
</Point>
</Placemark>
<Placemark>
<name>
Fri Dec 16 11:37:45 2016 S=0.54 Km/hr
</name>
<styleUrl>
#styleMap_TLP_Normal
</styleUrl>
<Point>
<coordinates>
-65.0742416,-10.9446964,121.70
</coordinates>
</Point>
</Placemark>
<Placemark>
<name>
Fri Dec 16 11:37:55 2016 S=0.40 Km/hr
</name>
<styleUrl>
#styleMap_TLP_Normal
</styleUrl>
<Point>
<coordinates>
-65.0742416,-10.9447050,121.19
</coordinates>
</Point>
</Placemark>
<Placemark>
<name>
Fri Dec 16 11:38:05 2016 S=0.55 Km/hr
</name>
<styleUrl>
#styleMap_TLP_Normal
</styleUrl>
<Point>
<coordinates>
-65.0742340,-10.9447126,121.00
</coordinates>
</Point>
</Placemark>
<Placemark>
<name>
Fri Dec 16 11:38:15 2016 S=0.83 Km/hr
</name>
<styleUrl>
#styleMap_TLP_Normal
</styleUrl>
<Point>
<coordinates>
-65.0742264,-10.9446993,121.40
</coordinates>
</Point>
</Placemark>
<Placemark>
<name>
Fri Dec 16 11:38:25 2016 S=0.71 Km/hr
</name>
<styleUrl>
#styleMap_TLP_Normal
</styleUrl>
<Point>
<coordinates>
-65.0742416,-10.9446917,121.94
</coordinates>
</Point>
</Placemark>
<Placemark>
<name>
Fri Dec 16 11:38:35 2016 S=1.02 Km/hr
</name>
<styleUrl>
#styleMap_TLP_Normal
</styleUrl>
<Point>
<coordinates>
-65.0742645,-10.9446850,122.93
</coordinates>
</Point>
</Placemark>
<Placemark>
<name>
Fri Dec 16 11:38:45 2016 S=0.81 Km/hr
</name>
<styleUrl>
#styleMap_TLP_Normal
</styleUrl>
<Point>
<coordinates>
-65.0742798,-10.9446783,124.21
</coordinates>
</Point>
</Placemark>
<Placemark>
<name>
Fri Dec 16 11:38:55 2016 S=1.18 Km/hr
</name>
<styleUrl>
#styleMap_TLP_Normal
</styleUrl>
<Point>
<coordinates>
-65.0743561,-10.9446878,129.75
</coordinates>
</Point>
</Placemark>
<Placemark>
<name>
Fri Dec 16 11:39:05 2016 S=0.62 Km/hr
</name>
<styleUrl>
#styleMap_TLP_Normal
</styleUrl>
<Point>
<coordinates>
-65.0743866,-10.9447212,132.50
</coordinates>
</Point>
</Placemark>
<Placemark>
<name>
Fri Dec 16 11:39:15 2016 S=0.66 Km/hr
</name>
<styleUrl>
#styleMap_TLP_Normal
</styleUrl>
<Point>
<coordinates>
-65.0743942,-10.9447289,134.35
</coordinates>
</Point>
</Placemark>
<Placemark>
<name>
Fri Dec 16 11:39:25 2016 S=1.14 Km/hr
</name>
<styleUrl>
#styleMap_TLP_Normal
</styleUrl>
<Point>
<coordinates>
-65.0743790,-10.9447308,136.85
</coordinates>
</Point>
</Placemark>
<Placemark>
<name>
Fri Dec 16 11:39:35 2016 S=0.44 Km/hr
</name>
<styleUrl>
#styleMap_TLP_Normal
</styleUrl>
<Point>
<coordinates>
-65.0743713,-10.9447384,138.89
</coordinates>
</Point>
</Placemark>
<Placemark>
<name>
Fri Dec 16 11:39:45 2016 S=0.46 Km/hr
</name>
<styleUrl>
#styleMap_TLP_Normal
</styleUrl>
<Point>
<coordinates>
-65.0743713,-10.9447374,141.03
</coordinates>
</Point>
</Placemark>
<Placemark>
<name>
Fri Dec 16 11:39:55 2016 S=1.51 Km/hr
</name>
<styleUrl>
#styleMap_TLP_Normal
</styleUrl>
<Point>
<coordinates>
-65.0743179,-10.9446926,144.87
</coordinates>
</Point>
</Placemark>
<Placemark>
<name>
Fri Dec 16 11:40:05 2016 S=0.96 Km/hr
</name>
<styleUrl>
#styleMap_TLP_Normal
</styleUrl>
<Point>
<coordinates>
-65.0743103,-10.9446754,147.50
</coordinates>
</Point>
</Placemark>
<Placemark>
<name>
Fri Dec 16 11:40:15 2016 S=0.83 Km/hr
</name>
<styleUrl>
#styleMap_TLP_Normal
</styleUrl>
<Point>
<coordinates>
-65.0743179,-10.9446611,150.05
</coordinates>
</Point>
</Placemark>
<Placemark>
<name>
Fri Dec 16 11:40:25 2016 S=0.43 Km/hr
</name>
<styleUrl>
#styleMap_TLP_Normal
</styleUrl>
<Point>
<coordinates>
-65.0743179,-10.9446592,152.72
</coordinates>
</Point>
</Placemark>
<Placemark>
<name>
Fri Dec 16 11:40:35 2016 S=0.35 Km/hr
</name>
<styleUrl>
#styleMap_TLP_Normal
</styleUrl>
<Point>
<coordinates>
-65.0743179,-10.9446697,155.40
</coordinates>
</Point>
</Placemark>
<Placemark>
<name>
Fri Dec 16 11:40:45 2016 S=0.69 Km/hr
</name>
<styleUrl>
#styleMap_TLP_Normal
</styleUrl>
<Point>
<coordinates>
-65.0743103,-10.9446783,158.18
</coordinates>
</Point>
</Placemark>
<Placemark>
<name>
Fri Dec 16 11:40:55 2016 S=0.69 Km/hr
</name>
<styleUrl>
#styleMap_TLP_Normal
</styleUrl>
<Point>
<coordinates>
-65.0743027,-10.9446831,160.92
</coordinates>
</Point>
</Placemark>
<Placemark>
<name>
Fri Dec 16 11:41:05 2016 S=0.25 Km/hr
</name>
<styleUrl>
#styleMap_TLP_Normal
</styleUrl>
<Point>
<coordinates>
-65.0742950,-10.9446907,163.52
</coordinates>
</Point>
</Placemark>
<Placemark>
<name>
Fri Dec 16 11:41:15 2016 S=0.24 Km/hr
</name>
<styleUrl>
#styleMap_TLP_Normal
</styleUrl>
<Point>
<coordinates>
-65.0743027,-10.9446907,165.91
</coordinates>
</Point>
</Placemark>
<Placemark>
<name>
Fri Dec 16 11:41:25 2016 S=0.34 Km/hr
</name>
<styleUrl>
#styleMap_TLP_Normal
</styleUrl>
<Point>
<coordinates>
-65.0743027,-10.9446926,168.20
</coordinates>
</Point>
</Placemark>
<Placemark>
<name>
Fri Dec 16 11:41:35 2016 S=0.80 Km/hr
</name>
<styleUrl>
#styleMap_TLP_Normal
</styleUrl>
<Point>
<coordinates>
-65.0743027,-10.9446793,170.20
</coordinates>
</Point>
</Placemark>
<Placemark>
<name>
Fri Dec 16 11:41:45 2016 S=1.00 Km/hr
</name>
<styleUrl>
#styleMap_TLP_Normal
</styleUrl>
<Point>
<coordinates>
-65.0743179,-10.9446516,171.17
</coordinates>
</Point>
</Placemark>
<Placemark>
<name>
Fri Dec 16 11:41:55 2016 S=1.14 Km/hr
</name>
<styleUrl>
#styleMap_TLP_Normal
</styleUrl>
<Point>
<coordinates>
-65.0743256,-10.9446125,172.07
</coordinates>
</Point>
</Placemark>
<Placemark>
<name>
Fri Dec 16 11:42:05 2016 S=0.58 Km/hr
</name>
<styleUrl>
#styleMap_TLP_Normal
</styleUrl>
<Point>
<coordinates>
-65.0743179,-10.9445934,173.62
</coordinates>
</Point>
</Placemark>
<Placemark>
<name>
Fri Dec 16 11:42:15 2016 S=0.69 Km/hr
</name>
<styleUrl>
#styleMap_TLP_Normal
</styleUrl>
<Point>
<coordinates>
-65.0742950,-10.9445982,175.11
</coordinates>
</Point>
</Placemark>
<Placemark>
<name>
Fri Dec 16 11:42:25 2016 S=0.65 Km/hr
</name>
<styleUrl>
#styleMap_TLP_Normal
</styleUrl>
<Point>
<coordinates>
-65.0742950,-10.9446106,176.45
</coordinates>
</Point>
</Placemark>
<Placemark>
<name>
Fri Dec 16 11:42:35 2016 S=0.68 Km/hr
</name>
<styleUrl>
#styleMap_TLP_Normal
</styleUrl>
<Point>
<coordinates>
-65.0743179,-10.9446115,177.52
</coordinates>
</Point>
</Placemark>
<Placemark>
<name>
Fri Dec 16 11:42:45 2016 S=0.79 Km/hr
</name>
<styleUrl>
#styleMap_TLP_Normal
</styleUrl>
<Point>
<coordinates>
-65.0743408,-10.9446068,178.50
</coordinates>
</Point>
</Placemark>
<Placemark>
<name>
Fri Dec 16 11:42:55 2016 S=0.95 Km/hr
</name>
<styleUrl>
#styleMap_TLP_Normal
</styleUrl>
<Point>
<coordinates>
-65.0743561,-10.9445963,179.19
</coordinates>
</Point>
</Placemark>
<Placemark>
<name>
Fri Dec 16 11:43:05 2016 S=1.10 Km/hr
</name>
<styleUrl>
#styleMap_TLP_Normal
</styleUrl>
<Point>
<coordinates>
-65.0743942,-10.9444962,182.02
</coordinates>
</Point>
</Placemark>
<Placemark>
<name>
Fri Dec 16 11:43:15 2016 S=1.10 Km/hr
</name>
<styleUrl>
#styleMap_TLP_Normal
</styleUrl>
<Point>
<coordinates>
-65.0743561,-10.9444094,176.55
</coordinates>
</Point>
</Placemark>
<Placemark>
<name>
Fri Dec 16 11:43:25 2016 S=0.92 Km/hr
</name>
<styleUrl>
#styleMap_TLP_Normal
</styleUrl>
<Point>
<coordinates>
-65.0743713,-10.9443960,175.96
</coordinates>
</Point>
</Placemark>
<Placemark>
<name>
Fri Dec 16 11:43:35 2016 S=0.59 Km/hr
</name>
<styleUrl>
#styleMap_TLP_Normal
</styleUrl>
<Point>
<coordinates>
-65.0743790,-10.9444036,174.26
</coordinates>
</Point>
</Placemark>
<Placemark>
<name>
Fri Dec 16 11:43:45 2016 S=0.07 Km/hr
</name>
<styleUrl>
#styleMap_TLP_Normal
</styleUrl>
<Point>
<coordinates>
-65.0743866,-10.9443932,173.78
</coordinates>
</Point>
</Placemark>
<Placemark>
<name>
Fri Dec 16 11:43:55 2016 S=0.24 Km/hr
</name>
<styleUrl>
#styleMap_TLP_Normal
</styleUrl>
<Point>
<coordinates>
-65.0743790,-10.9443893,173.06
</coordinates>
</Point>
</Placemark>
<Placemark>
<name>
Fri Dec 16 11:44:05 2016 S=0.30 Km/hr
</name>
<styleUrl>
#styleMap_TLP_Normal
</styleUrl>
<Point>
<coordinates>
-65.0743790,-10.9443836,171.95
</coordinates>
</Point>
</Placemark>
<Placemark>
<name>
Fri Dec 16 11:44:15 2016 S=0.91 Km/hr
</name>
<styleUrl>
#styleMap_TLP_Normal
</styleUrl>
<Point>
<coordinates>
-65.0743942,-10.9443769,170.16
</coordinates>
</Point>
</Placemark>
<Placemark>
<name>
Fri Dec 16 11:44:25 2016 S=0.55 Km/hr
</name>
<styleUrl>
#styleMap_TLP_Normal
</styleUrl>
<Point>
<coordinates>
-65.0744095,-10.9443750,165.87
</coordinates>
</Point>
</Placemark>
<Placemark>
<name>
Fri Dec 16 11:44:35 2016 S=1.06 Km/hr
</name>
<styleUrl>
#styleMap_TLP_Normal
</styleUrl>
<Point>
<coordinates>
-65.0744095,-10.9443817,163.45
</coordinates>
</Point>
</Placemark>
<Placemark>
<name>
Fri Dec 16 11:44:45 2016 S=1.22 Km/hr
</name>
<styleUrl>
#styleMap_TLP_Normal
</styleUrl>
<Point>
<coordinates>
-65.0743408,-10.9443712,160.54
</coordinates>
</Point>
</Placemark>
<Placemark>
<name>
Fri Dec 16 11:44:55 2016 S=1.03 Km/hr
</name>
<styleUrl>
#styleMap_TLP_Normal
</styleUrl>
<Point>
<coordinates>
-65.0743179,-10.9444351,157.67
</coordinates>
</Point>
</Placemark>
<Placemark>
<name>
Fri Dec 16 11:45:05 2016 S=0.93 Km/hr
</name>
<styleUrl>
#styleMap_TLP_Normal
</styleUrl>
<Point>
<coordinates>
-65.0743179,-10.9444494,155.25
</coordinates>
</Point>
</Placemark>
<Placemark>
<name>
Fri Dec 16 11:45:15 2016 S=1.45 Km/hr
</name>
<styleUrl>
#styleMap_TLP_Normal
</styleUrl>
<Point>
<coordinates>
-65.0743408,-10.9445124,154.06
</coordinates>
</Point>
</Placemark>
<Placemark>
<name>
Fri Dec 16 11:45:25 2016 S=0.57 Km/hr
</name>
<styleUrl>
#styleMap_TLP_Normal
</styleUrl>
<Point>
<coordinates>
-65.0743713,-10.9445066,153.08
</coordinates>
</Point>
</Placemark>
<Placemark>
<name>
Fri Dec 16 11:45:35 2016 S=0.74 Km/hr
</name>
<styleUrl>
#styleMap_TLP_Normal
</styleUrl>
<Point>
<coordinates>
-65.0743866,-10.9444828,151.43
</coordinates>
</Point>
</Placemark>
<Placemark>
<name>
Fri Dec 16 11:45:45 2016 S=0.90 Km/hr
</name>
<styleUrl>
#styleMap_TLP_Normal
</styleUrl>
<Point>
<coordinates>
-65.0743942,-10.9444628,149.51
</coordinates>
</Point>
</Placemark>
<Placemark>
<name>
Fri Dec 16 11:45:55 2016 S=0.68 Km/hr
</name>
<styleUrl>
#styleMap_TLP_Normal
</styleUrl>
<Point>
<coordinates>
-65.0744019,-10.9444418,147.59
</coordinates>
</Point>
</Placemark>
<Placemark>
<name>
Fri Dec 16 11:46:05 2016 S=0.55 Km/hr
</name>
<styleUrl>
#styleMap_TLP_Normal
</styleUrl>
<Point>
<coordinates>
-65.0744095,-10.9444323,145.69
</coordinates>
</Point>
</Placemark>
<Placemark>
<name>
Fri Dec 16 11:46:15 2016 S=0.19 Km/hr
</name>
<styleUrl>
#styleMap_TLP_Normal
</styleUrl>
<Point>
<coordinates>
-65.0744171,-10.9444294,143.88
</coordinates>
</Point>
</Placemark>
<Placemark>
<name>
Fri Dec 16 11:46:25 2016 S=0.77 Km/hr
</name>
<styleUrl>
#styleMap_TLP_Normal
</styleUrl>
<Point>
<coordinates>
-65.0744095,-10.9444237,142.12
</coordinates>
</Point>
</Placemark>
<Placemark>
<name>
Fri Dec 16 11:46:35 2016 S=0.88 Km/hr
</name>
<styleUrl>
#styleMap_TLP_Normal
</styleUrl>
<Point>
<coordinates>
-65.0743942,-10.9444132,140.30
</coordinates>
</Point>
</Placemark>
<Placemark>
<name>
Fri Dec 16 11:46:45 2016 S=0.55 Km/hr
</name>
<styleUrl>
#styleMap_TLP_Normal
</styleUrl>
<Point>
<coordinates>
-65.0743866,-10.9444113,138.46
</coordinates>
</Point>
</Placemark>
<Placemark>
<name>
Fri Dec 16 11:46:55 2016 S=0.63 Km/hr
</name>
<styleUrl>
#styleMap_TLP_Normal
</styleUrl>
<Point>
<coordinates>
-65.0743866,-10.9444199,136.75
</coordinates>
</Point>
</Placemark>
<Placemark>
<name>
Fri Dec 16 11:47:05 2016 S=0.54 Km/hr
</name>
<styleUrl>
#styleMap_TLP_Normal
</styleUrl>
<Point>
<coordinates>
-65.0743790,-10.9444370,135.30
</coordinates>
</Point>
</Placemark>
<Placemark>
<name>
Fri Dec 16 11:47:15 2016 S=0.70 Km/hr
</name>
<styleUrl>
#styleMap_TLP_Normal
</styleUrl>
<Point>
<coordinates>
-65.0743561,-10.9444551,133.72
</coordinates>
</Point>
</Placemark>
<Placemark>
<name>
Fri Dec 16 11:47:25 2016 S=0.10 Km/hr
</name>
<styleUrl>
#styleMap_TLP_Normal
</styleUrl>
<Point>
<coordinates>
-65.0743484,-10.9444656,132.60
</coordinates>
</Point>
</Placemark>
<Placemark>
<name>
Fri Dec 16 11:47:35 2016 S=0.65 Km/hr
</name>
<styleUrl>
#styleMap_TLP_Normal
</styleUrl>
<Point>
<coordinates>
-65.0743561,-10.9444618,131.81
</coordinates>
</Point>
</Placemark>
<Placemark>
<name>
Fri Dec 16 11:47:45 2016 S=0.02 Km/hr
</name>
<styleUrl>
#styleMap_TLP_Normal
</styleUrl>
<Point>
<coordinates>
-65.0743637,-10.9444628,131.23
</coordinates>
</Point>
</Placemark>
<Placemark>
<name>
Fri Dec 16 11:47:55 2016 S=0.54 Km/hr
</name>
<styleUrl>
#styleMap_TLP_Normal
</styleUrl>
<Point>
<coordinates>
-65.0743561,-10.9444704,131.38
</coordinates>
</Point>
</Placemark>
<Placemark>
<name>
Fri Dec 16 11:48:05 2016 S=1.11 Km/hr
</name>
<styleUrl>
#styleMap_TLP_Normal
</styleUrl>
<Point>
<coordinates>
-65.0743484,-10.9444876,131.73
</coordinates>
</Point>
</Placemark>
<Placemark>
<name>
Fri Dec 16 11:48:15 2016 S=1.10 Km/hr
</name>
<styleUrl>
#styleMap_TLP_Normal
</styleUrl>
<Point>
<coordinates>
-65.0743790,-10.9445381,132.72
</coordinates>
</Point>
</Placemark>
<Placemark>
<name>
Fri Dec 16 11:48:25 2016 S=0.88 Km/hr
</name>
<styleUrl>
#styleMap_TLP_Normal
</styleUrl>
<Point>
<coordinates>
-65.0744095,-10.9445467,134.84
</coordinates>
</Point>
</Placemark>
<Placemark>
<name>
Fri Dec 16 11:48:35 2016 S=0.61 Km/hr
</name>
<styleUrl>
#styleMap_TLP_Normal
</styleUrl>
<Point>
<coordinates>
-65.0744247,-10.9445515,135.76
</coordinates>
</Point>
</Placemark>
<Placemark>
<name>
Fri Dec 16 11:48:45 2016 S=0.40 Km/hr
</name>
<styleUrl>
#styleMap_TLP_Normal
</styleUrl>
<Point>
<coordinates>
-65.0744247,-10.9445486,136.96
</coordinates>
</Point>
</Placemark>
<Placemark>
<name>
Fri Dec 16 11:48:55 2016 S=1.26 Km/hr
</name>
<styleUrl>
#styleMap_TLP_Normal
</styleUrl>
<Point>
<coordinates>
-65.0744019,-10.9445562,139.16
</coordinates>
</Point>
</Placemark>
<Placemark>
<name>
Fri Dec 16 11:49:05 2016 S=0.25 Km/hr
</name>
<styleUrl>
#styleMap_TLP_Normal
</styleUrl>
<Point>
<coordinates>
-65.0744171,-10.9445562,143.75
</coordinates>
</Point>
</Placemark>
<Placemark>
<name>
Fri Dec 16 11:49:15 2016 S=0.39 Km/hr
</name>
<styleUrl>
#styleMap_TLP_Normal
</styleUrl>
<Point>
<coordinates>
-65.0744247,-10.9445572,146.17
</coordinates>
</Point>
</Placemark>
<Placemark>
<name>
Fri Dec 16 11:49:25 2016 S=0.60 Km/hr
</name>
<styleUrl>
#styleMap_TLP_Normal
</styleUrl>
<Point>
<coordinates>
-65.0744324,-10.9445496,148.58
</coordinates>
</Point>
</Placemark>
<Placemark>
<name>
Fri Dec 16 11:49:35 2016 S=0.57 Km/hr
</name>
<styleUrl>
#styleMap_TLP_Normal
</styleUrl>
<Point>
<coordinates>
-65.0744400,-10.9445477,151.07
</coordinates>
</Point>
</Placemark>
<Placemark>
<name>
Fri Dec 16 11:49:45 2016 S=0.73 Km/hr
</name>
<styleUrl>
#styleMap_TLP_Normal
</styleUrl>
<Point>
<coordinates>
-65.0744476,-10.9445400,153.47
</coordinates>
</Point>
</Placemark>
<Placemark>
<name>
Fri Dec 16 11:49:55 2016 S=0.03 Km/hr
</name>
<styleUrl>
#styleMap_TLP_Normal
</styleUrl>
<Point>
<coordinates>
-65.0744553,-10.9445333,155.63
</coordinates>
</Point>
</Placemark>
<Placemark>
<name>
Fri Dec 16 11:50:05 2016 S=0.74 Km/hr
</name>
<styleUrl>
#styleMap_TLP_Normal
</styleUrl>
<Point>
<coordinates>
-65.0744629,-10.9445305,157.71
</coordinates>
</Point>
</Placemark>
<Placemark>
<name>
Fri Dec 16 11:50:15 2016 S=0.63 Km/hr
</name>
<styleUrl>
#styleMap_TLP_Normal
</styleUrl>
<Point>
<coordinates>
-65.0744705,-10.9445086,158.98
</coordinates>
</Point>
</Placemark>
<Placemark>
<name>
Fri Dec 16 11:50:25 2016 S=0.52 Km/hr
</name>
<styleUrl>
#styleMap_TLP_Normal
</styleUrl>
<Point>
<coordinates>
-65.0744705,-10.9444952,159.50
</coordinates>
</Point>
</Placemark>
<Placemark>
<name>
Fri Dec 16 11:50:35 2016 S=1.11 Km/hr
</name>
<styleUrl>
#styleMap_TLP_Normal
</styleUrl>
<Point>
<coordinates>
-65.0744781,-10.9444799,159.37
</coordinates>
</Point>
</Placemark>
<Placemark>
<name>
Fri Dec 16 11:50:45 2016 S=0.74 Km/hr
</name>
<styleUrl>
#styleMap_TLP_Normal
</styleUrl>
<Point>
<coordinates>
-65.0745010,-10.9444971,158.38
</coordinates>
</Point>
</Placemark>
<Placemark>
<name>
Fri Dec 16 11:50:55 2016 S=0.77 Km/hr
</name>
<styleUrl>
#styleMap_TLP_Normal
</styleUrl>
<Point>
<coordinates>
-65.0745010,-10.9445086,157.87
</coordinates>
</Point>
</Placemark>
<Placemark>
<name>
Fri Dec 16 11:51:05 2016 S=1.28 Km/hr
</name>
<styleUrl>
#styleMap_TLP_Normal
</styleUrl>
<Point>
<coordinates>
-65.0744781,-10.9445019,157.03
</coordinates>
</Point>
</Placemark>
<Placemark>
<name>
Fri Dec 16 11:51:15 2016 S=1.69 Km/hr
</name>
<styleUrl>
#styleMap_TLP_Normal
</styleUrl>
<Point>
<coordinates>
-65.0743866,-10.9444103,156.34
</coordinates>
</Point>
</Placemark>
<Placemark>
<name>
Fri Dec 16 11:51:25 2016 S=1.38 Km/hr
</name>
<styleUrl>
#styleMap_TLP_Normal
</styleUrl>
<Point>
<coordinates>
-65.0743637,-10.9443130,154.39
</coordinates>
</Point>
</Placemark>
<Placemark>
<name>
Fri Dec 16 11:51:35 2016 S=0.95 Km/hr
</name>
<styleUrl>
#styleMap_TLP_Normal
</styleUrl>
<Point>
<coordinates>
-65.0743790,-10.9442968,153.05
</coordinates>
</Point>
</Placemark>
<Placemark>
<name>
Fri Dec 16 11:51:45 2016 S=0.42 Km/hr
</name>
<styleUrl>
#styleMap_TLP_Normal
</styleUrl>
<Point>
<coordinates>
-65.0743713,-10.9442959,151.80
</coordinates>
</Point>
</Placemark>
<Placemark>
<name>
Fri Dec 16 11:51:55 2016 S=1.37 Km/hr
</name>
<styleUrl>
#styleMap_TLP_Normal
</styleUrl>
<Point>
<coordinates>
-65.0743866,-10.9442720,149.36
</coordinates>
</Point>
</Placemark>
<Placemark>
<name>
Fri Dec 16 11:52:05 2016 S=1.38 Km/hr
</name>
<styleUrl>
#styleMap_TLP_Normal
</styleUrl>
<Point>
<coordinates>
-65.0743332,-10.9441748,147.68
</coordinates>
</Point>
</Placemark>
<Placemark>
<name>
Fri Dec 16 11:52:15 2016 S=1.55 Km/hr
</name>
<styleUrl>
#styleMap_TLP_Normal
</styleUrl>
<Point>
<coordinates>
-65.0742874,-10.9441261,145.83
</coordinates>
</Point>
</Placemark>
<Placemark>
<name>
Fri Dec 16 11:52:25 2016 S=1.52 Km/hr
</name>
<styleUrl>
#styleMap_TLP_Normal
</styleUrl>
<Point>
<coordinates>
-65.0742416,-10.9440384,143.29
</coordinates>
</Point>
</Placemark>
<Placemark>
<name>
Fri Dec 16 11:52:35 2016 S=1.19 Km/hr
</name>
<styleUrl>
#styleMap_TLP_Normal
</styleUrl>
<Point>
<coordinates>
-65.0742035,-10.9440269,142.41
</coordinates>
</Point>
</Placemark>
<Placemark>
<name>
Fri Dec 16 11:52:45 2016 S=1.39 Km/hr
</name>
<styleUrl>
#styleMap_TLP_Normal
</styleUrl>
<Point>
<coordinates>
-65.0741730,-10.9439831,141.28
</coordinates>
</Point>
</Placemark>
<Placemark>
<name>
Fri Dec 16 11:52:55 2016 S=1.41 Km/hr
</name>
<styleUrl>
#styleMap_TLP_Normal
</styleUrl>
<Point>
<coordinates>
-65.0741425,-10.9439430,139.78
</coordinates>
</Point>
</Placemark>
<Placemark>
<name>
Fri Dec 16 11:53:05 2016 S=1.20 Km/hr
</name>
<styleUrl>
#styleMap_TLP_Normal
</styleUrl>
<Point>
<coordinates>
-65.0741577,-10.9439106,138.53
</coordinates>
</Point>
</Placemark>
<Placemark>
<name>
Fri Dec 16 11:53:15 2016 S=1.48 Km/hr
</name>
<styleUrl>
#styleMap_TLP_Normal
</styleUrl>
<Point>
<coordinates>
-65.0741272,-10.9438438,137.34
</coordinates>
</Point>
</Placemark>
<Placemark>
<name>
Fri Dec 16 11:53:25 2016 S=1.98 Km/hr
</name>
<styleUrl>
#styleMap_TLP_Normal
</styleUrl>
<Point>
<coordinates>
-65.0741348,-10.9437513,136.91
</coordinates>
</Point>
</Placemark>
<Placemark>
<name>
Fri Dec 16 11:53:35 2016 S=1.33 Km/hr
</name>
<styleUrl>
#styleMap_TLP_Normal
</styleUrl>
<Point>
<coordinates>
-65.0741348,-10.9436913,136.27
</coordinates>
</Point>
</Placemark>
<Placemark>
<name>
Fri Dec 16 11:53:45 2016 S=0.73 Km/hr
</name>
<styleUrl>
#styleMap_TLP_Normal
</styleUrl>
<Point>
<coordinates>
-65.0741348,-10.9436569,134.85
</coordinates>
</Point>
</Placemark>
<Placemark>
<name>
Fri Dec 16 11:53:55 2016 S=1.06 Km/hr
</name>
<styleUrl>
#styleMap_TLP_Normal
</styleUrl>
<Point>
<coordinates>
-65.0741501,-10.9436226,134.14
</coordinates>
</Point>
</Placemark>
<Placemark>
<name>
Fri Dec 16 11:54:05 2016 S=1.40 Km/hr
</name>
<styleUrl>
#styleMap_TLP_Normal
</styleUrl>
<Point>
<coordinates>
-65.0741501,-10.9435654,133.55
</coordinates>
</Point>
</Placemark>
<Placemark>
<name>
Fri Dec 16 11:54:15 2016 S=1.95 Km/hr
</name>
<styleUrl>
#styleMap_TLP_Normal
</styleUrl>
<Point>
<coordinates>
-65.0741501,-10.9434862,132.53
</coordinates>
</Point>
</Placemark>
<Placemark>
<name>
Fri Dec 16 11:54:25 2016 S=1.94 Km/hr
</name>
<styleUrl>
#styleMap_TLP_Normal
</styleUrl>
<Point>
<coordinates>
-65.0741043,-10.9433994,132.03
</coordinates>
</Point>
</Placemark>
<Placemark>
<name>
Fri Dec 16 11:54:35 2016 S=1.69 Km/hr
</name>
<styleUrl>
#styleMap_TLP_Normal
</styleUrl>
<Point>
<coordinates>
-65.0741272,-10.9433422,131.82
</coordinates>
</Point>
</Placemark>
<Placemark>
<name>
Fri Dec 16 11:54:45 2016 S=1.89 Km/hr
</name>
<styleUrl>
#styleMap_TLP_Normal
</styleUrl>
<Point>
<coordinates>
-65.0741196,-10.9432478,131.38
</coordinates>
</Point>
</Placemark>
<Placemark>
<name>
Fri Dec 16 11:54:55 2016 S=1.75 Km/hr
</name>
<styleUrl>
#styleMap_TLP_Normal
</styleUrl>
<Point>
<coordinates>
-65.0741119,-10.9431353,132.88
</coordinates>
</Point>
</Placemark>
<Placemark>
<name>
Fri Dec 16 11:55:05 2016 S=1.24 Km/hr
</name>
<styleUrl>
#styleMap_TLP_Normal
</styleUrl>
<Point>
<coordinates>
-65.0741272,-10.9430962,131.80
</coordinates>
</Point>
</Placemark>
<Placemark>
<name>
Fri Dec 16 11:55:15 2016 S=1.05 Km/hr
</name>
<styleUrl>
#styleMap_TLP_Normal
</styleUrl>
<Point>
<coordinates>
-65.0741272,-10.9430428,131.08
</coordinates>
</Point>
</Placemark>
<Placemark>
<name>
Fri Dec 16 11:55:25 2016 S=0.42 Km/hr
</name>
<styleUrl>
#styleMap_TLP_Normal
</styleUrl>
<Point>
<coordinates>
-65.0741272,-10.9430170,130.43
</coordinates>
</Point>
</Placemark>
<Placemark>
<name>
Fri Dec 16 11:55:35 2016 S=2.49 Km/hr
</name>
<styleUrl>
#styleMap_TLP_Normal
</styleUrl>
<Point>
<coordinates>
-65.0742264,-10.9430504,132.73
</coordinates>
</Point>
</Placemark>
<Placemark>
<name>
Fri Dec 16 11:55:45 2016 S=1.62 Km/hr
</name>
<styleUrl>
#styleMap_TLP_Normal
</styleUrl>
<Point>
<coordinates>
-65.0742950,-10.9430456,135.35
</coordinates>
</Point>
</Placemark>
<Placemark>
<name>
Fri Dec 16 11:55:55 2016 S=1.43 Km/hr
</name>
<styleUrl>
#styleMap_TLP_Normal
</styleUrl>
<Point>
<coordinates>
-65.0743561,-10.9430437,136.95
</coordinates>
</Point>
</Placemark>
<Placemark>
<name>
Fri Dec 16 11:56:05 2016 S=1.79 Km/hr
</name>
<styleUrl>
#styleMap_TLP_Normal
</styleUrl>
<Point>
<coordinates>
-65.0744553,-10.9430084,138.54
</coordinates>
</Point>
</Placemark>
<Placemark>
<name>
Fri Dec 16 11:56:15 2016 S=1.26 Km/hr
</name>
<styleUrl>
#styleMap_TLP_Normal
</styleUrl>
<Point>
<coordinates>
-65.0745163,-10.9429741,140.38
</coordinates>
</Point>
</Placemark>
<Placemark>
<name>
Fri Dec 16 11:56:25 2016 S=1.56 Km/hr
</name>
<styleUrl>
#styleMap_TLP_Normal
</styleUrl>
<Point>
<coordinates>
-65.0745544,-10.9430141,140.65
</coordinates>
</Point>
</Placemark>
<Placemark>
<name>
Fri Dec 16 11:56:35 2016 S=1.72 Km/hr
</name>
<styleUrl>
#styleMap_TLP_Normal
</styleUrl>
<Point>
<coordinates>
-65.0746155,-10.9430370,143.06
</coordinates>
</Point>
</Placemark>
<Placemark>
<name>
Fri Dec 16 11:56:45 2016 S=1.84 Km/hr
</name>
<styleUrl>
#styleMap_TLP_Normal
</styleUrl>
<Point>
<coordinates>
-65.0746918,-10.9430790,144.21
</coordinates>
</Point>
</Placemark>
<Placemark>
<name>
Fri Dec 16 11:56:55 2016 S=0.79 Km/hr
</name>
<styleUrl>
#styleMap_TLP_Normal
</styleUrl>
<Point>
<coordinates>
-65.0746918,-10.9430819,143.59
</coordinates>
</Point>
</Placemark>
<Placemark>
<name>
Fri Dec 16 11:57:05 2016 S=1.22 Km/hr
</name>
<styleUrl>
#styleMap_TLP_Normal
</styleUrl>
<Point>
<coordinates>
-65.0746994,-10.9430799,143.83
</coordinates>
</Point>
</Placemark>
<Placemark>
<name>
Fri Dec 16 11:57:15 2016 S=1.09 Km/hr
</name>
<styleUrl>
#styleMap_TLP_Normal
</styleUrl>
<Point>
<coordinates>
-65.0747223,-10.9430323,144.72
</coordinates>
</Point>
</Placemark>
<Placemark>
<name>
Fri Dec 16 11:57:25 2016 S=1.88 Km/hr
</name>
<styleUrl>
#styleMap_TLP_Normal
</styleUrl>
<Point>
<coordinates>
-65.0747910,-10.9430189,147.65
</coordinates>
</Point>
</Placemark>
<Placemark>
<name>
Fri Dec 16 11:57:35 2016 S=2.57 Km/hr
</name>
<styleUrl>
#styleMap_TLP_Normal
</styleUrl>
<Point>
<coordinates>
-65.0749207,-10.9430485,146.21
</coordinates>
</Point>
</Placemark>
<Placemark>
<name>
Fri Dec 16 11:57:45 2016 S=0.88 Km/hr
</name>
<styleUrl>
#styleMap_TLP_Normal
</styleUrl>
<Point>
<coordinates>
-65.0749588,-10.9430370,146.46
</coordinates>
</Point>
</Placemark>
<Placemark>
<name>
Fri Dec 16 11:57:55 2016 S=1.64 Km/hr
</name>
<styleUrl>
#styleMap_TLP_Normal
</styleUrl>
<Point>
<coordinates>
-65.0750046,-10.9430246,147.89
</coordinates>
</Point>
</Placemark>
<Placemark>
<name>
Fri Dec 16 11:58:05 2016 S=2.07 Km/hr
</name>
<styleUrl>
#styleMap_TLP_Normal
</styleUrl>
<Point>
<coordinates>
-65.0750961,-10.9430056,148.47
</coordinates>
</Point>
</Placemark>
<Placemark>
<name>
Fri Dec 16 11:58:15 2016 S=1.92 Km/hr
</name>
<styleUrl>
#styleMap_TLP_Normal
</styleUrl>
<Point>
<coordinates>
-65.0751724,-10.9429932,149.00
</coordinates>
</Point>
</Placemark>
<Placemark>
<name>
Fri Dec 16 11:58:25 2016 S=2.22 Km/hr
</name>
<styleUrl>
#styleMap_TLP_Normal
</styleUrl>
<Point>
<coordinates>
-65.0752487,-10.9429121,150.14
</coordinates>
</Point>
</Placemark>
<Placemark>
<name>
Fri Dec 16 11:58:35 2016 S=1.65 Km/hr
</name>
<styleUrl>
#styleMap_TLP_Normal
</styleUrl>
<Point>
<coordinates>
-65.0753479,-10.9428644,150.68
</coordinates>
</Point>
</Placemark>
<Placemark>
<name>
Fri Dec 16 11:58:45 2016 S=1.32 Km/hr
</name>
<styleUrl>
#styleMap_TLP_Normal
</styleUrl>
<Point>
<coordinates>
-65.0753708,-10.9427900,151.80
</coordinates>
</Point>
</Placemark>
<Placemark>
<name>
Fri Dec 16 11:58:55 2016 S=1.08 Km/hr
</name>
<styleUrl>
#styleMap_TLP_Normal
</styleUrl>
<Point>
<coordinates>
-65.0753326,-10.9427443,152.34
</coordinates>
</Point>
</Placemark>
<Placemark>
<name>
Fri Dec 16 11:59:05 2016 S=0.99 Km/hr
</name>
<styleUrl>
#styleMap_TLP_Normal
</styleUrl>
<Point>
<coordinates>
-65.0753098,-10.9427137,152.84
</coordinates>
</Point>
</Placemark>
<Placemark>
<name>
Fri Dec 16 11:59:15 2016 S=1.06 Km/hr
</name>
<styleUrl>
#styleMap_TLP_Normal
</styleUrl>
<Point>
<coordinates>
-65.0753021,-10.9426556,153.32
</coordinates>
</Point>
</Placemark>
<Placemark>
<name>
Fri Dec 16 11:59:25 2016 S=0.36 Km/hr
</name>
<styleUrl>
#styleMap_TLP_Normal
</styleUrl>
<Point>
<coordinates>
-65.0753021,-10.9426374,153.77
</coordinates>
</Point>
</Placemark>
<Placemark>
<name>
Fri Dec 16 11:59:35 2016 S=0.72 Km/hr
</name>
<styleUrl>
#styleMap_TLP_Normal
</styleUrl>
<Point>
<coordinates>
-65.0752869,-10.9426489,154.16
</coordinates>
</Point>
</Placemark>
<Placemark>
<name>
Fri Dec 16 11:59:45 2016 S=1.04 Km/hr
</name>
<styleUrl>
#styleMap_TLP_Normal
</styleUrl>
<Point>
<coordinates>
-65.0752716,-10.9426489,154.64
</coordinates>
</Point>
</Placemark>
<Placemark>
<name>
Fri Dec 16 11:59:55 2016 S=1.35 Km/hr
</name>
<styleUrl>
#styleMap_TLP_Normal
</styleUrl>
<Point>
<coordinates>
-65.0752563,-10.9426584,155.07
</coordinates>
</Point>
</Placemark>
<Placemark>
<name>
Fri Dec 16 12:00:05 2016 S=1.60 Km/hr
</name>
<styleUrl>
#styleMap_TLP_Normal
</styleUrl>
<Point>
<coordinates>
-65.0752869,-10.9427137,154.80
</coordinates>
</Point>
</Placemark>
<Placemark>
<name>
Fri Dec 16 12:00:15 2016 S=1.60 Km/hr
</name>
<styleUrl>
#styleMap_TLP_Normal
</styleUrl>
<Point>
<coordinates>
-65.0753479,-10.9427414,154.00
</coordinates>
</Point>
</Placemark>
<Placemark>
<name>
Fri Dec 16 12:00:25 2016 S=2.05 Km/hr
</name>
<styleUrl>
#styleMap_TLP_Normal
</styleUrl>
<Point>
<coordinates>
-65.0754318,-10.9427738,153.72
</coordinates>
</Point>
</Placemark>
<Placemark>
<name>
Fri Dec 16 12:00:35 2016 S=2.71 Km/hr
</name>
<styleUrl>
#styleMap_TLP_Normal
</styleUrl>
<Point>
<coordinates>
-65.0755310,-10.9428196,152.78
</coordinates>
</Point>
</Placemark>
<Placemark>
<name>
Fri Dec 16 12:00:45 2016 S=1.66 Km/hr
</name>
<styleUrl>
#styleMap_TLP_Normal
</styleUrl>
<Point>
<coordinates>
-65.0755920,-10.9428625,152.03
</coordinates>
</Point>
</Placemark>
<Placemark>
<name>
Fri Dec 16 12:00:55 2016 S=2.02 Km/hr
</name>
<styleUrl>
#styleMap_TLP_Normal
</styleUrl>
<Point>
<coordinates>
-65.0756683,-10.9428501,151.87
</coordinates>
</Point>
</Placemark>
<Placemark>
<name>
Fri Dec 16 12:01:05 2016 S=1.64 Km/hr
</name>
<styleUrl>
#styleMap_TLP_Normal
</styleUrl>
<Point>
<coordinates>
-65.0757370,-10.9428301,149.88
</coordinates>
</Point>
</Placemark>
<Placemark>
<name>
Fri Dec 16 12:01:15 2016 S=0.76 Km/hr
</name>
<styleUrl>
#styleMap_TLP_Normal
</styleUrl>
<Point>
<coordinates>
-65.0756912,-10.9428473,149.01
</coordinates>
</Point>
</Placemark>
<Placemark>
<name>
Fri Dec 16 12:01:25 2016 S=0.77 Km/hr
</name>
<styleUrl>
#styleMap_TLP_Normal
</styleUrl>
<Point>
<coordinates>
-65.0756683,-10.9428396,149.06
</coordinates>
</Point>
</Placemark>
<Placemark>
<name>
Fri Dec 16 12:01:35 2016 S=0.74 Km/hr
</name>
<styleUrl>
#styleMap_TLP_Normal
</styleUrl>
<Point>
<coordinates>
-65.0756683,-10.9428272,149.21
</coordinates>
</Point>
</Placemark>
<Placemark>
<name>
Fri Dec 16 12:01:45 2016 S=0.30 Km/hr
</name>
<styleUrl>
#styleMap_TLP_Normal
</styleUrl>
<Point>
<coordinates>
-65.0756683,-10.9428253,149.27
</coordinates>
</Point>
</Placemark>
<Placemark>
<name>
Fri Dec 16 12:01:55 2016 S=0.07 Km/hr
</name>
<styleUrl>
#styleMap_TLP_Normal
</styleUrl>
<Point>
<coordinates>
-65.0756683,-10.9428282,149.32
</coordinates>
</Point>
</Placemark>
<Placemark>
<name>
Fri Dec 16 12:02:05 2016 S=0.52 Km/hr
</name>
<styleUrl>
#styleMap_TLP_Normal
</styleUrl>
<Point>
<coordinates>
-65.0756683,-10.9428282,149.46
</coordinates>
</Point>
</Placemark>
<Placemark>
<name>
Fri Dec 16 12:02:15 2016 S=0.36 Km/hr
</name>
<styleUrl>
#styleMap_TLP_Normal
</styleUrl>
<Point>
<coordinates>
-65.0756760,-10.9428368,149.62
</coordinates>
</Point>
</Placemark>
<Placemark>
<name>
Fri Dec 16 12:02:25 2016 S=1.63 Km/hr
</name>
<styleUrl>
#styleMap_TLP_Normal
</styleUrl>
<Point>
<coordinates>
-65.0756302,-10.9428320,149.77
</coordinates>
</Point>
</Placemark>
<Placemark>
<name>
Fri Dec 16 12:02:35 2016 S=0.67 Km/hr
</name>
<styleUrl>
#styleMap_TLP_Normal
</styleUrl>
<Point>
<coordinates>
-65.0756378,-10.9428406,150.16
</coordinates>
</Point>
</Placemark>
<Placemark>
<name>
Fri Dec 16 12:02:45 2016 S=1.00 Km/hr
</name>
<styleUrl>
#styleMap_TLP_Normal
</styleUrl>
<Point>
<coordinates>
-65.0756454,-10.9428616,150.19
</coordinates>
</Point>
</Placemark>
<Placemark>
<name>
Fri Dec 16 12:02:55 2016 S=1.24 Km/hr
</name>
<styleUrl>
#styleMap_TLP_Normal
</styleUrl>
<Point>
<coordinates>
-65.0756607,-10.9428921,151.25
</coordinates>
</Point>
</Placemark>
<Placemark>
<name>
Fri Dec 16 12:03:05 2016 S=1.55 Km/hr
</name>
<styleUrl>
#styleMap_TLP_Normal
</styleUrl>
<Point>
<coordinates>
-65.0756531,-10.9429407,151.98
</coordinates>
</Point>
</Placemark>
<Placemark>
<name>
Fri Dec 16 12:03:15 2016 S=1.10 Km/hr
</name>
<styleUrl>
#styleMap_TLP_Normal
</styleUrl>
<Point>
<coordinates>
-65.0756378,-10.9429922,152.15
</coordinates>
</Point>
</Placemark>
<Placemark>
<name>
Fri Dec 16 12:03:25 2016 S=1.23 Km/hr
</name>
<styleUrl>
#styleMap_TLP_Normal
</styleUrl>
<Point>
<coordinates>
-65.0756454,-10.9429731,152.32
</coordinates>
</Point>
</Placemark>
<Placemark>
<name>
Fri Dec 16 12:03:35 2016 S=1.61 Km/hr
</name>
<styleUrl>
#styleMap_TLP_Normal
</styleUrl>
<Point>
<coordinates>
-65.0756454,-10.9429379,152.63
</coordinates>
</Point>
</Placemark>
<Placemark>
<name>
Fri Dec 16 12:03:45 2016 S=1.42 Km/hr
</name>
<styleUrl>
#styleMap_TLP_Normal
</styleUrl>
<Point>
<coordinates>
-65.0756302,-10.9428902,152.57
</coordinates>
</Point>
</Placemark>
<Placemark>
<name>
Fri Dec 16 12:03:55 2016 S=1.30 Km/hr
</name>
<styleUrl>
#styleMap_TLP_Normal
</styleUrl>
<Point>
<coordinates>
-65.0756226,-10.9428329,152.75
</coordinates>
</Point>
</Placemark>
<Placemark>
<name>
Fri Dec 16 12:04:05 2016 S=1.49 Km/hr
</name>
<styleUrl>
#styleMap_TLP_Normal
</styleUrl>
<Point>
<coordinates>
-65.0756073,-10.9427872,152.76
</coordinates>
</Point>
</Placemark>
<Placemark>
<name>
Fri Dec 16 12:04:15 2016 S=0.66 Km/hr
</name>
<styleUrl>
#styleMap_TLP_Normal
</styleUrl>
<Point>
<coordinates>
-65.0755997,-10.9428015,152.86
</coordinates>
</Point>
</Placemark>
<Placemark>
<name>
Fri Dec 16 12:04:25 2016 S=0.63 Km/hr
</name>
<styleUrl>
#styleMap_TLP_Normal
</styleUrl>
<Point>
<coordinates>
-65.0755844,-10.9427853,152.89
</coordinates>
</Point>
</Placemark>
<Placemark>
<name>
Fri Dec 16 12:04:35 2016 S=0.56 Km/hr
</name>
<styleUrl>
#styleMap_TLP_Normal
</styleUrl>
<Point>
<coordinates>
-65.0755844,-10.9427738,152.93
</coordinates>
</Point>
</Placemark>
<Placemark>
<name>
Fri Dec 16 12:04:45 2016 S=1.24 Km/hr
</name>
<styleUrl>
#styleMap_TLP_Normal
</styleUrl>
<Point>
<coordinates>
-65.0756226,-10.9427528,152.82
</coordinates>
</Point>
</Placemark>
<Placemark>
<name>
Fri Dec 16 12:04:55 2016 S=1.37 Km/hr
</name>
<styleUrl>
#styleMap_TLP_Normal
</styleUrl>
<Point>
<coordinates>
-65.0756683,-10.9427128,152.80
</coordinates>
</Point>
</Placemark>
<Placemark>
<name>
Fri Dec 16 12:05:05 2016 S=1.19 Km/hr
</name>
<styleUrl>
#styleMap_TLP_Normal
</styleUrl>
<Point>
<coordinates>
-65.0756836,-10.9426527,152.87
</coordinates>
</Point>
</Placemark>
<Placemark>
<name>
Fri Dec 16 12:05:15 2016 S=0.75 Km/hr
</name>
<styleUrl>
#styleMap_TLP_Normal
</styleUrl>
<Point>
<coordinates>
-65.0756912,-10.9426374,153.38
</coordinates>
</Point>
</Placemark>
<Placemark>
<name>
Fri Dec 16 12:05:25 2016 S=0.58 Km/hr
</name>
<styleUrl>
#styleMap_TLP_Normal
</styleUrl>
<Point>
<coordinates>
-65.0757065,-10.9426327,153.45
</coordinates>
</Point>
</Placemark>
<Placemark>
<name>
Fri Dec 16 12:05:35 2016 S=0.75 Km/hr
</name>
<styleUrl>
#styleMap_TLP_Normal
</styleUrl>
<Point>
<coordinates>
-65.0757141,-10.9426394,153.52
</coordinates>
</Point>
</Placemark>
<Placemark>
<name>
Fri Dec 16 12:05:45 2016 S=1.01 Km/hr
</name>
<styleUrl>
#styleMap_TLP_Normal
</styleUrl>
<Point>
<coordinates>
-65.0756989,-10.9426527,153.68
</coordinates>
</Point>
</Placemark>
<Placemark>
<name>
Fri Dec 16 12:05:55 2016 S=1.04 Km/hr
</name>
<styleUrl>
#styleMap_TLP_Normal
</styleUrl>
<Point>
<coordinates>
-65.0756531,-10.9426546,154.15
</coordinates>
</Point>
</Placemark>
<Placemark>
<name>
Fri Dec 16 12:06:05 2016 S=0.27 Km/hr
</name>
<styleUrl>
#styleMap_TLP_Normal
</styleUrl>
<Point>
<coordinates>
-65.0756607,-10.9426556,154.50
</coordinates>
</Point>
</Placemark>
<Placemark>
<name>
Fri Dec 16 12:06:15 2016 S=0.76 Km/hr
</name>
<styleUrl>
#styleMap_TLP_Normal
</styleUrl>
<Point>
<coordinates>
-65.0756760,-10.9426556,154.68
</coordinates>
</Point>
</Placemark>
<Placemark>
<name>
Fri Dec 16 12:06:25 2016 S=0.90 Km/hr
</name>
<styleUrl>
#styleMap_TLP_Normal
</styleUrl>
<Point>
<coordinates>
-65.0756760,-10.9426565,154.76
</coordinates>
</Point>
</Placemark>
<Placemark>
<name>
Fri Dec 16 12:06:35 2016 S=1.26 Km/hr
</name>
<styleUrl>
#styleMap_TLP_Normal
</styleUrl>
<Point>
<coordinates>
-65.0756607,-10.9426641,155.20
</coordinates>
</Point>
</Placemark>
<Placemark>
<name>
Fri Dec 16 12:06:45 2016 S=1.06 Km/hr
</name>
<styleUrl>
#styleMap_TLP_Normal
</styleUrl>
<Point>
<coordinates>
-65.0757065,-10.9427023,156.13
</coordinates>
</Point>
</Placemark>
<Placemark>
<name>
Fri Dec 16 12:06:55 2016 S=0.39 Km/hr
</name>
<styleUrl>
#styleMap_TLP_Normal
</styleUrl>
<Point>
<coordinates>
-65.0756989,-10.9427233,156.46
</coordinates>
</Point>
</Placemark>
<Placemark>
<name>
Fri Dec 16 12:07:05 2016 S=1.34 Km/hr
</name>
<styleUrl>
#styleMap_TLP_Normal
</styleUrl>
<Point>
<coordinates>
-65.0756531,-10.9427204,156.15
</coordinates>
</Point>
</Placemark>
<Placemark>
<name>
Fri Dec 16 12:07:15 2016 S=1.31 Km/hr
</name>
<styleUrl>
#styleMap_TLP_Normal
</styleUrl>
<Point>
<coordinates>
-65.0755615,-10.9426889,156.18
</coordinates>
</Point>
</Placemark>
<Placemark>
<name>
Fri Dec 16 12:07:25 2016 S=1.95 Km/hr
</name>
<styleUrl>
#styleMap_TLP_Normal
</styleUrl>
<Point>
<coordinates>
-65.0755005,-10.9427156,156.85
</coordinates>
</Point>
</Placemark>
<Placemark>
<name>
Fri Dec 16 12:07:35 2016 S=1.59 Km/hr
</name>
<styleUrl>
#styleMap_TLP_Normal
</styleUrl>
<Point>
<coordinates>
-65.0754318,-10.9427166,158.20
</coordinates>
</Point>
</Placemark>
<Placemark>
<name>
Fri Dec 16 12:07:45 2016 S=1.74 Km/hr
</name>
<styleUrl>
#styleMap_TLP_Normal
</styleUrl>
<Point>
<coordinates>
-65.0753784,-10.9426889,160.16
</coordinates>
</Point>
</Placemark>
<Placemark>
<name>
Fri Dec 16 12:07:55 2016 S=0.52 Km/hr
</name>
<styleUrl>
#styleMap_TLP_Normal
</styleUrl>
<Point>
<coordinates>
-65.0753555,-10.9426851,161.70
</coordinates>
</Point>
</Placemark>
<Placemark>
<name>
Fri Dec 16 12:08:05 2016 S=1.20 Km/hr
</name>
<styleUrl>
#styleMap_TLP_Normal
</styleUrl>
<Point>
<coordinates>
-65.0753632,-10.9426661,162.21
</coordinates>
</Point>
</Placemark>
<Placemark>
<name>
Fri Dec 16 12:08:15 2016 S=1.32 Km/hr
</name>
<styleUrl>
#styleMap_TLP_Normal
</styleUrl>
<Point>
<coordinates>
-65.0753098,-10.9426003,162.78
</coordinates>
</Point>
</Placemark>
<Placemark>
<name>
Fri Dec 16 12:08:25 2016 S=1.18 Km/hr
</name>
<styleUrl>
#styleMap_TLP_Normal
</styleUrl>
<Point>
<coordinates>
-65.0752792,-10.9425516,164.98
</coordinates>
</Point>
</Placemark>
<Placemark>
<name>
Fri Dec 16 12:08:35 2016 S=1.66 Km/hr
</name>
<styleUrl>
#styleMap_TLP_Normal
</styleUrl>
<Point>
<coordinates>
-65.0753250,-10.9425659,165.27
</coordinates>
</Point>
</Placemark>
<Placemark>
<name>
Fri Dec 16 12:08:45 2016 S=2.11 Km/hr
</name>
<styleUrl>
#styleMap_TLP_Normal
</styleUrl>
<Point>
<coordinates>
-65.0754318,-10.9426088,164.55
</coordinates>
</Point>
</Placemark>
<Placemark>
<name>
Fri Dec 16 12:08:55 2016 S=2.52 Km/hr
</name>
<styleUrl>
#styleMap_TLP_Normal
</styleUrl>
<Point>
<coordinates>
-65.0755310,-10.9426374,160.71
</coordinates>
</Point>
</Placemark>
<Placemark>
<name>
Fri Dec 16 12:09:05 2016 S=1.35 Km/hr
</name>
<styleUrl>
#styleMap_TLP_Normal
</styleUrl>
<Point>
<coordinates>
-65.0755997,-10.9426479,160.92
</coordinates>
</Point>
</Placemark>
<Placemark>
<name>
Fri Dec 16 12:09:15 2016 S=1.74 Km/hr
</name>
<styleUrl>
#styleMap_TLP_Normal
</styleUrl>
<Point>
<coordinates>
-65.0756454,-10.9426756,160.82
</coordinates>
</Point>
</Placemark>
<Placemark>
<name>
Fri Dec 16 12:09:25 2016 S=1.13 Km/hr
</name>
<styleUrl>
#styleMap_TLP_Normal
</styleUrl>
<Point>
<coordinates>
-65.0756454,-10.9427452,158.80
</coordinates>
</Point>
</Placemark>
<Placemark>
<name>
Fri Dec 16 12:09:35 2016 S=0.81 Km/hr
</name>
<styleUrl>
#styleMap_TLP_Normal
</styleUrl>
<Point>
<coordinates>
-65.0756912,-10.9427299,159.04
</coordinates>
</Point>
</Placemark>
<Placemark>
<name>
Fri Dec 16 12:09:45 2016 S=0.34 Km/hr
</name>
<styleUrl>
#styleMap_TLP_Normal
</styleUrl>
<Point>
<coordinates>
-65.0756989,-10.9427423,159.63
</coordinates>
</Point>
</Placemark>
<Placemark>
<name>
Fri Dec 16 12:09:55 2016 S=0.71 Km/hr
</name>
<styleUrl>
#styleMap_TLP_Normal
</styleUrl>
<Point>
<coordinates>
-65.0757217,-10.9427805,159.63
</coordinates>
</Point>
</Placemark>
<Placemark>
<name>
Fri Dec 16 12:10:05 2016 S=0.64 Km/hr
</name>
<styleUrl>
#styleMap_TLP_Normal
</styleUrl>
<Point>
<coordinates>
-65.0757370,-10.9427910,159.91
</coordinates>
</Point>
</Placemark>
<Placemark>
<name>
Fri Dec 16 12:10:15 2016 S=0.35 Km/hr
</name>
<styleUrl>
#styleMap_TLP_Normal
</styleUrl>
<Point>
<coordinates>
-65.0757294,-10.9427814,160.17
</coordinates>
</Point>
</Placemark>
<Placemark>
<name>
Fri Dec 16 12:10:25 2016 S=0.62 Km/hr
</name>
<styleUrl>
#styleMap_TLP_Normal
</styleUrl>
<Point>
<coordinates>
-65.0757446,-10.9427843,160.33
</coordinates>
</Point>
</Placemark>
<Placemark>
<name>
Fri Dec 16 12:10:35 2016 S=1.12 Km/hr
</name>
<styleUrl>
#styleMap_TLP_Normal
</styleUrl>
<Point>
<coordinates>
-65.0757599,-10.9427805,160.68
</coordinates>
</Point>
</Placemark>
<Placemark>
<name>
Fri Dec 16 12:10:45 2016 S=2.02 Km/hr
</name>
<styleUrl>
#styleMap_TLP_Normal
</styleUrl>
<Point>
<coordinates>
-65.0758514,-10.9427385,160.99
</coordinates>
</Point>
</Placemark>
<Placemark>
<name>
Fri Dec 16 12:10:55 2016 S=1.91 Km/hr
</name>
<styleUrl>
#styleMap_TLP_Normal
</styleUrl>
<Point>
<coordinates>
-65.0759430,-10.9427176,160.18
</coordinates>
</Point>
</Placemark>
<Placemark>
<name>
Fri Dec 16 12:11:05 2016 S=2.04 Km/hr
</name>
<styleUrl>
#styleMap_TLP_Normal
</styleUrl>
<Point>
<coordinates>
-65.0760422,-10.9426537,159.95
</coordinates>
</Point>
</Placemark>
<Placemark>
<name>
Fri Dec 16 12:11:15 2016 S=1.70 Km/hr
</name>
<styleUrl>
#styleMap_TLP_Normal
</styleUrl>
<Point>
<coordinates>
-65.0761032,-10.9426174,158.45
</coordinates>
</Point>
</Placemark>
<Placemark>
<name>
Fri Dec 16 12:11:25 2016 S=1.68 Km/hr
</name>
<styleUrl>
#styleMap_TLP_Normal
</styleUrl>
<Point>
<coordinates>
-65.0761719,-10.9425669,157.98
</coordinates>
</Point>
</Placemark>
<Placemark>
<name>
Fri Dec 16 12:11:35 2016 S=1.52 Km/hr
</name>
<styleUrl>
#styleMap_TLP_Normal
</styleUrl>
<Point>
<coordinates>
-65.0762329,-10.9425011,159.80
</coordinates>
</Point>
</Placemark>
<Placemark>
<name>
Fri Dec 16 12:11:45 2016 S=1.81 Km/hr
</name>
<styleUrl>
#styleMap_TLP_Normal
</styleUrl>
<Point>
<coordinates>
-65.0762787,-10.9424334,159.44
</coordinates>
</Point>
</Placemark>
<Placemark>
<name>
Fri Dec 16 12:11:55 2016 S=1.24 Km/hr
</name>
<styleUrl>
#styleMap_TLP_Normal
</styleUrl>
<Point>
<coordinates>
-65.0763092,-10.9423895,160.37
</coordinates>
</Point>
</Placemark>
<Placemark>
<name>
Fri Dec 16 12:12:05 2016 S=0.69 Km/hr
</name>
<styleUrl>
#styleMap_TLP_Normal
</styleUrl>
<Point>
<coordinates>
-65.0763397,-10.9424057,161.09
</coordinates>
</Point>
</Placemark>
<Placemark>
<name>
Fri Dec 16 12:12:15 2016 S=1.41 Km/hr
</name>
<styleUrl>
#styleMap_TLP_Normal
</styleUrl>
<Point>
<coordinates>
-65.0763702,-10.9424572,161.61
</coordinates>
</Point>
</Placemark>
<Placemark>
<name>
Fri Dec 16 12:12:25 2016 S=2.08 Km/hr
</name>
<styleUrl>
#styleMap_TLP_Normal
</styleUrl>
<Point>
<coordinates>
-65.0764236,-10.9425249,162.40
</coordinates>
</Point>
</Placemark>
<Placemark>
<name>
Fri Dec 16 12:12:35 2016 S=1.89 Km/hr
</name>
<styleUrl>
#styleMap_TLP_Normal
</styleUrl>
<Point>
<coordinates>
-65.0764465,-10.9426012,162.93
</coordinates>
</Point>
</Placemark>
<Placemark>
<name>
Fri Dec 16 12:12:45 2016 S=1.94 Km/hr
</name>
<styleUrl>
#styleMap_TLP_Normal
</styleUrl>
<Point>
<coordinates>
-65.0764923,-10.9426737,163.26
</coordinates>
</Point>
</Placemark>
<Placemark>
<name>
Fri Dec 16 12:12:55 2016 S=1.75 Km/hr
</name>
<styleUrl>
#styleMap_TLP_Normal
</styleUrl>
<Point>
<coordinates>
-65.0765533,-10.9427471,160.93
</coordinates>
</Point>
</Placemark>
<Placemark>
<name>
Fri Dec 16 12:13:05 2016 S=1.73 Km/hr
</name>
<styleUrl>
#styleMap_TLP_Normal
</styleUrl>
<Point>
<coordinates>
-65.0765305,-10.9428043,159.00
</coordinates>
</Point>
</Placemark>
<Placemark>
<name>
Fri Dec 16 12:13:15 2016 S=1.72 Km/hr
</name>
<styleUrl>
#styleMap_TLP_Normal
</styleUrl>
<Point>
<coordinates>
-65.0765381,-10.9428501,157.71
</coordinates>
</Point>
</Placemark>
<Placemark>
<name>
Fri Dec 16 12:13:25 2016 S=1.76 Km/hr
</name>
<styleUrl>
#styleMap_TLP_Normal
</styleUrl>
<Point>
<coordinates>
-65.0765762,-10.9429026,157.70
</coordinates>
</Point>
</Placemark>
<Placemark>
<name>
Fri Dec 16 12:13:35 2016 S=1.36 Km/hr
</name>
<styleUrl>
#styleMap_TLP_Normal
</styleUrl>
<Point>
<coordinates>
-65.0765991,-10.9429493,155.49
</coordinates>
</Point>
</Placemark>
<Placemark>
<name>
Fri Dec 16 12:13:45 2016 S=0.44 Km/hr
</name>
<styleUrl>
#styleMap_TLP_Normal
</styleUrl>
<Point>
<coordinates>
-65.0765915,-10.9429445,155.53
</coordinates>
</Point>
</Placemark>
<Placemark>
<name>
Fri Dec 16 12:13:55 2016 S=0.79 Km/hr
</name>
<styleUrl>
#styleMap_TLP_Normal
</styleUrl>
<Point>
<coordinates>
-65.0765991,-10.9429493,154.76
</coordinates>
</Point>
</Placemark>
<Placemark>
<name>
Fri Dec 16 12:14:05 2016 S=0.20 Km/hr
</name>
<styleUrl>
#styleMap_TLP_Normal
</styleUrl>
<Point>
<coordinates>
-65.0765610,-10.9429331,153.35
</coordinates>
</Point>
</Placemark>
<Placemark>
<name>
Fri Dec 16 12:14:15 2016 S=0.07 Km/hr
</name>
<styleUrl>
#styleMap_TLP_Normal
</styleUrl>
<Point>
<coordinates>
-65.0765839,-10.9429245,149.89
</coordinates>
</Point>
</Placemark>
<Placemark>
<name>
Fri Dec 16 12:14:25 2016 S=0.57 Km/hr
</name>
<styleUrl>
#styleMap_TLP_Normal
</styleUrl>
<Point>
<coordinates>
-65.0765839,-10.9429226,148.17
</coordinates>
</Point>
</Placemark>
<Placemark>
<name>
Fri Dec 16 12:14:35 2016 S=0.62 Km/hr
</name>
<styleUrl>
#styleMap_TLP_Normal
</styleUrl>
<Point>
<coordinates>
-65.0765991,-10.9429274,147.14
</coordinates>
</Point>
</Placemark>
<Placemark>
<name>
Fri Dec 16 12:14:45 2016 S=1.30 Km/hr
</name>
<styleUrl>
#styleMap_TLP_Normal
</styleUrl>
<Point>
<coordinates>
-65.0765915,-10.9429407,146.13
</coordinates>
</Point>
</Placemark>
<Placemark>
<name>
Fri Dec 16 12:14:55 2016 S=1.24 Km/hr
</name>
<styleUrl>
#styleMap_TLP_Normal
</styleUrl>
<Point>
<coordinates>
-65.0765533,-10.9429827,146.85
</coordinates>
</Point>
</Placemark>
<Placemark>
<name>
Fri Dec 16 12:15:05 2016 S=1.40 Km/hr
</name>
<styleUrl>
#styleMap_TLP_Normal
</styleUrl>
<Point>
<coordinates>
-65.0765381,-10.9430199,147.48
</coordinates>
</Point>
</Placemark>
<Placemark>
<name>
Fri Dec 16 12:15:15 2016 S=1.37 Km/hr
</name>
<styleUrl>
#styleMap_TLP_Normal
</styleUrl>
<Point>
<coordinates>
-65.0765381,-10.9430676,146.98
</coordinates>
</Point>
</Placemark>
<Placemark>
<name>
Fri Dec 16 12:15:25 2016 S=1.77 Km/hr
</name>
<styleUrl>
#styleMap_TLP_Normal
</styleUrl>
<Point>
<coordinates>
-65.0764847,-10.9431353,146.17
</coordinates>
</Point>
</Placemark>
<Placemark>
<name>
Fri Dec 16 12:15:35 2016 S=1.07 Km/hr
</name>
<styleUrl>
#styleMap_TLP_Normal
</styleUrl>
<Point>
<coordinates>
-65.0764999,-10.9431744,146.41
</coordinates>
</Point>
</Placemark>
<Placemark>
<name>
Fri Dec 16 12:15:45 2016 S=0.41 Km/hr
</name>
<styleUrl>
#styleMap_TLP_Normal
</styleUrl>
<Point>
<coordinates>
-65.0764999,-10.9431953,146.55
</coordinates>
</Point>
</Placemark>
<Placemark>
<name>
Fri Dec 16 12:15:55 2016 S=0.05 Km/hr
</name>
<styleUrl>
#styleMap_TLP_Normal
</styleUrl>
<Point>
<coordinates>
-65.0764847,-10.9431973,146.22
</coordinates>
</Point>
</Placemark>
<Placemark>
<name>
Fri Dec 16 12:16:05 2016 S=0.29 Km/hr
</name>
<styleUrl>
#styleMap_TLP_Normal
</styleUrl>
<Point>
<coordinates>
-65.0764847,-10.9431973,145.93
</coordinates>
</Point>
</Placemark>
<Placemark>
<name>
Fri Dec 16 12:16:15 2016 S=1.00 Km/hr
</name>
<styleUrl>
#styleMap_TLP_Normal
</styleUrl>
<Point>
<coordinates>
-65.0764923,-10.9431953,145.63
</coordinates>
</Point>
</Placemark>
<Placemark>
<name>
Fri Dec 16 12:16:25 2016 S=1.29 Km/hr
</name>
<styleUrl>
#styleMap_TLP_Normal
</styleUrl>
<Point>
<coordinates>
-65.0765457,-10.9431810,145.08
</coordinates>
</Point>
</Placemark>
<Placemark>
<name>
Fri Dec 16 12:16:35 2016 S=0.55 Km/hr
</name>
<styleUrl>
#styleMap_TLP_Normal
</styleUrl>
<Point>
<coordinates>
-65.0765457,-10.9431953,144.99
</coordinates>
</Point>
</Placemark>
<Placemark>
<name>
Fri Dec 16 12:16:45 2016 S=0.28 Km/hr
</name>
<styleUrl>
#styleMap_TLP_Normal
</styleUrl>
<Point>
<coordinates>
-65.0765533,-10.9432020,144.86
</coordinates>
</Point>
</Placemark>
<Placemark>
<name>
Fri Dec 16 12:16:55 2016 S=0.15 Km/hr
</name>
<styleUrl>
#styleMap_TLP_Normal
</styleUrl>
<Point>
<coordinates>
-65.0765610,-10.9432077,144.86
</coordinates>
</Point>
</Placemark>
<Placemark>
<name>
Fri Dec 16 12:17:05 2016 S=0.14 Km/hr
</name>
<styleUrl>
#styleMap_TLP_Normal
</styleUrl>
<Point>
<coordinates>
-65.0765533,-10.9431963,144.89
</coordinates>
</Point>
</Placemark>
<Placemark>
<name>
Fri Dec 16 12:17:15 2016 S=0.33 Km/hr
</name>
<styleUrl>
#styleMap_TLP_Normal
</styleUrl>
<Point>
<coordinates>
-65.0765533,-10.9431992,144.91
</coordinates>
</Point>
</Placemark>
<Placemark>
<name>
Fri Dec 16 12:17:25 2016 S=0.43 Km/hr
</name>
<styleUrl>
#styleMap_TLP_Normal
</styleUrl>
<Point>
<coordinates>
-65.0765610,-10.9432020,144.95
</coordinates>
</Point>
</Placemark>
<Placemark>
<name>
Fri Dec 16 12:17:35 2016 S=1.23 Km/hr
</name>
<styleUrl>
#styleMap_TLP_Normal
</styleUrl>
<Point>
<coordinates>
-65.0765533,-10.9432068,145.09
</coordinates>
</Point>
</Placemark>
<Placemark>
<name>
Fri Dec 16 12:17:45 2016 S=0.34 Km/hr
</name>
<styleUrl>
#styleMap_TLP_Normal
</styleUrl>
<Point>
<coordinates>
-65.0765305,-10.9432096,145.98
</coordinates>
</Point>
</Placemark>
<Placemark>
<name>
Fri Dec 16 12:17:55 2016 S=0.69 Km/hr
</name>
<styleUrl>
#styleMap_TLP_Normal
</styleUrl>
<Point>
<coordinates>
-65.0765305,-10.9432049,145.99
</coordinates>
</Point>
</Placemark>
<Placemark>
<name>
Fri Dec 16 12:18:05 2016 S=1.15 Km/hr
</name>
<styleUrl>
#styleMap_TLP_Normal
</styleUrl>
<Point>
<coordinates>
-65.0765457,-10.9432325,146.41
</coordinates>
</Point>
</Placemark>
<Placemark>
<name>
Fri Dec 16 12:18:15 2016 S=0.61 Km/hr
</name>
<styleUrl>
#styleMap_TLP_Normal
</styleUrl>
<Point>
<coordinates>
-65.0765610,-10.9432249,146.40
</coordinates>
</Point>
</Placemark>
<Placemark>
<name>
Fri Dec 16 12:18:25 2016 S=0.99 Km/hr
</name>
<styleUrl>
#styleMap_TLP_Normal
</styleUrl>
<Point>
<coordinates>
-65.0765686,-10.9431772,145.42
</coordinates>
</Point>
</Placemark>
<Placemark>
<name>
Fri Dec 16 12:18:35 2016 S=0.80 Km/hr
</name>
<styleUrl>
#styleMap_TLP_Normal
</styleUrl>
<Point>
<coordinates>
-65.0765839,-10.9431667,145.39
</coordinates>
</Point>
</Placemark>
<Placemark>
<name>
Fri Dec 16 12:18:45 2016 S=0.96 Km/hr
</name>
<styleUrl>
#styleMap_TLP_Normal
</styleUrl>
<Point>
<coordinates>
-65.0766068,-10.9431734,146.82
</coordinates>
</Point>
</Placemark>
<Placemark>
<name>
Fri Dec 16 12:18:55 2016 S=0.52 Km/hr
</name>
<styleUrl>
#styleMap_TLP_Normal
</styleUrl>
<Point>
<coordinates>
-65.0765991,-10.9431686,146.96
</coordinates>
</Point>
</Placemark>
<Placemark>
<name>
Fri Dec 16 12:19:05 2016 S=0.33 Km/hr
</name>
<styleUrl>
#styleMap_TLP_Normal
</styleUrl>
<Point>
<coordinates>
-65.0765915,-10.9431601,146.98
</coordinates>
</Point>
</Placemark>
<Placemark>
<name>
Fri Dec 16 12:19:15 2016 S=0.65 Km/hr
</name>
<styleUrl>
#styleMap_TLP_Normal
</styleUrl>
<Point>
<coordinates>
-65.0765610,-10.9431391,147.76
</coordinates>
</Point>
</Placemark>
<Placemark>
<name>
Fri Dec 16 12:19:25 2016 S=0.46 Km/hr
</name>
<styleUrl>
#styleMap_TLP_Normal
</styleUrl>
<Point>
<coordinates>
-65.0765533,-10.9431372,147.96
</coordinates>
</Point>
</Placemark>
<Placemark>
<name>
Fri Dec 16 12:19:35 2016 S=0.74 Km/hr
</name>
<styleUrl>
#styleMap_TLP_Normal
</styleUrl>
<Point>
<coordinates>
-65.0765152,-10.9431372,149.41
</coordinates>
</Point>
</Placemark>
<Placemark>
<name>
Fri Dec 16 12:19:45 2016 S=1.29 Km/hr
</name>
<styleUrl>
#styleMap_TLP_Normal
</styleUrl>
<Point>
<coordinates>
-65.0764847,-10.9431057,148.81
</coordinates>
</Point>
</Placemark>
<Placemark>
<name>
Fri Dec 16 12:19:55 2016 S=1.12 Km/hr
</name>
<styleUrl>
#styleMap_TLP_Normal
</styleUrl>
<Point>
<coordinates>
-65.0765152,-10.9430609,149.91
</coordinates>
</Point>
</Placemark>
<Placemark>
<name>
Fri Dec 16 12:20:05 2016 S=0.82 Km/hr
</name>
<styleUrl>
#styleMap_TLP_Normal
</styleUrl>
<Point>
<coordinates>
-65.0764999,-10.9430580,150.57
</coordinates>
</Point>
</Placemark>
<Placemark>
<name>
Fri Dec 16 12:20:15 2016 S=1.30 Km/hr
</name>
<styleUrl>
#styleMap_TLP_Normal
</styleUrl>
<Point>
<coordinates>
-65.0765076,-10.9430103,151.34
</coordinates>
</Point>
</Placemark>
<Placemark>
<name>
Fri Dec 16 12:20:25 2016 S=1.60 Km/hr
</name>
<styleUrl>
#styleMap_TLP_Normal
</styleUrl>
<Point>
<coordinates>
-65.0765457,-10.9429407,151.36
</coordinates>
</Point>
</Placemark>
<Placemark>
<name>
Fri Dec 16 12:20:35 2016 S=1.33 Km/hr
</name>
<styleUrl>
#styleMap_TLP_Normal
</styleUrl>
<Point>
<coordinates>
-65.0765686,-10.9428711,153.25
</coordinates>
</Point>
</Placemark>
<Placemark>
<name>
Fri Dec 16 12:20:45 2016 S=0.20 Km/hr
</name>
<styleUrl>
#styleMap_TLP_Normal
</styleUrl>
<Point>
<coordinates>
-65.0765686,-10.9428797,153.73
</coordinates>
</Point>
</Placemark>
<Placemark>
<name>
Fri Dec 16 12:20:55 2016 S=0.25 Km/hr
</name>
<styleUrl>
#styleMap_TLP_Normal
</styleUrl>
<Point>
<coordinates>
-65.0765839,-10.9428797,154.25
</coordinates>
</Point>
</Placemark>
<Placemark>
<name>
Fri Dec 16 12:21:05 2016 S=0.60 Km/hr
</name>
<styleUrl>
#styleMap_TLP_Normal
</styleUrl>
<Point>
<coordinates>
-65.0765839,-10.9428692,154.84
</coordinates>
</Point>
</Placemark>
<Placemark>
<name>
Fri Dec 16 12:21:15 2016 S=0.42 Km/hr
</name>
<styleUrl>
#styleMap_TLP_Normal
</styleUrl>
<Point>
<coordinates>
-65.0765686,-10.9428663,155.43
</coordinates>
</Point>
</Placemark>
<Placemark>
<name>
Fri Dec 16 12:21:25 2016 S=0.28 Km/hr
</name>
<styleUrl>
#styleMap_TLP_Normal
</styleUrl>
<Point>
<coordinates>
-65.0765762,-10.9428749,156.13
</coordinates>
</Point>
</Placemark>
<Placemark>
<name>
Fri Dec 16 12:21:35 2016 S=0.03 Km/hr
</name>
<styleUrl>
#styleMap_TLP_Normal
</styleUrl>
<Point>
<coordinates>
-65.0765839,-10.9428453,155.16
</coordinates>
</Point>
</Placemark>
<Placemark>
<name>
Fri Dec 16 12:21:45 2016 S=0.01 Km/hr
</name>
<styleUrl>
#styleMap_TLP_Normal
</styleUrl>
<Point>
<coordinates>
-65.0765839,-10.9428463,156.84
</coordinates>
</Point>
</Placemark>
<Placemark>
<name>
Fri Dec 16 12:21:55 2016 S=0.01 Km/hr
</name>
<styleUrl>
#styleMap_TLP_Normal
</styleUrl>
<Point>
<coordinates>
-65.0765610,-10.9428778,157.84
</coordinates>
</Point>
</Placemark>
<Placemark>
<name>
Fri Dec 16 12:22:05 2016 S=0.00 Km/hr
</name>
<styleUrl>
#styleMap_TLP_Normal
</styleUrl>
<Point>
<coordinates>
-65.0765533,-10.9428101,158.62
</coordinates>
</Point>
</Placemark>
<Placemark>
<name>
Fri Dec 16 12:22:15 2016 S=0.00 Km/hr
</name>
<styleUrl>
#styleMap_TLP_Normal
</styleUrl>
<Point>
<coordinates>
-65.0765457,-10.9428101,158.61
</coordinates>
</Point>
</Placemark>
<Placemark>
<name>
Fri Dec 16 12:22:25 2016 S=0.00 Km/hr
</name>
<styleUrl>
#styleMap_TLP_Normal
</styleUrl>
<Point>
<coordinates>
-65.0765457,-10.9428101,158.63
</coordinates>
</Point>
</Placemark>
<Placemark>
<name>
Fri Dec 16 12:22:35 2016 S=0.00 Km/hr
</name>
<styleUrl>
#styleMap_TLP_Normal
</styleUrl>
<Point>
<coordinates>
-65.0765457,-10.9428110,158.63
</coordinates>
</Point>
</Placemark>
<Placemark>
<name>
Fri Dec 16 12:22:45 2016 S=0.02 Km/hr
</name>
<styleUrl>
#styleMap_TLP_Normal
</styleUrl>
<Point>
<coordinates>
-65.0765457,-10.9428120,158.64
</coordinates>
</Point>
</Placemark>
<Placemark>
<name>
Fri Dec 16 12:22:55 2016 S=0.00 Km/hr
</name>
<styleUrl>
#styleMap_TLP_Normal
</styleUrl>
<Point>
<coordinates>
-65.0765533,-10.9428129,158.64
</coordinates>
</Point>
</Placemark>
<Placemark>
<name>
Fri Dec 16 12:23:05 2016 S=0.03 Km/hr
</name>
<styleUrl>
#styleMap_TLP_Normal
</styleUrl>
<Point>
<coordinates>
-65.0765533,-10.9428139,158.68
</coordinates>
</Point>
</Placemark>
<Placemark>
<name>
Fri Dec 16 12:23:15 2016 S=0.01 Km/hr
</name>
<styleUrl>
#styleMap_TLP_Normal
</styleUrl>
<Point>
<coordinates>
-65.0765533,-10.9428158,158.67
</coordinates>
</Point>
</Placemark>
<Placemark>
<name>
Fri Dec 16 12:23:25 2016 S=0.02 Km/hr
</name>
<styleUrl>
#styleMap_TLP_Normal
</styleUrl>
<Point>
<coordinates>
-65.0765533,-10.9428158,158.57
</coordinates>
</Point>
</Placemark>
<Placemark>
<name>
Fri Dec 16 12:23:35 2016 S=0.02 Km/hr
</name>
<styleUrl>
#styleMap_TLP_Normal
</styleUrl>
<Point>
<coordinates>
-65.0765533,-10.9428158,158.54
</coordinates>
</Point>
</Placemark>
<Placemark>
<name>
Fri Dec 16 12:23:45 2016 S=0.01 Km/hr
</name>
<styleUrl>
#styleMap_TLP_Normal
</styleUrl>
<Point>
<coordinates>
-65.0765533,-10.9428167,158.49
</coordinates>
</Point>
</Placemark>
<Placemark>
<name>
Fri Dec 16 12:23:55 2016 S=0.01 Km/hr
</name>
<styleUrl>
#styleMap_TLP_Normal
</styleUrl>
<Point>
<coordinates>
-65.0765610,-10.9428177,158.44
</coordinates>
</Point>
</Placemark>
<Placemark>
<name>
Fri Dec 16 12:24:05 2016 S=0.00 Km/hr
</name>
<styleUrl>
#styleMap_TLP_Normal
</styleUrl>
<Point>
<coordinates>
-65.0765610,-10.9428186,158.41
</coordinates>
</Point>
</Placemark>
<Placemark>
<name>
Fri Dec 16 12:24:15 2016 S=0.02 Km/hr
</name>
<styleUrl>
#styleMap_TLP_Normal
</styleUrl>
<Point>
<coordinates>
-65.0765610,-10.9428186,158.43
</coordinates>
</Point>
</Placemark>
<Placemark>
<name>
Fri Dec 16 12:24:25 2016 S=0.00 Km/hr
</name>
<styleUrl>
#styleMap_TLP_Normal
</styleUrl>
<Point>
<coordinates>
-65.0765610,-10.9428196,158.46
</coordinates>
</Point>
</Placemark>
<Placemark>
<name>
Fri Dec 16 12:24:35 2016 S=0.00 Km/hr
</name>
<styleUrl>
#styleMap_TLP_Normal
</styleUrl>
<Point>
<coordinates>
-65.0765610,-10.9428196,158.51
</coordinates>
</Point>
</Placemark>
<Placemark>
<name>
Fri Dec 16 12:24:45 2016 S=0.01 Km/hr
</name>
<styleUrl>
#styleMap_TLP_Normal
</styleUrl>
<Point>
<coordinates>
-65.0765610,-10.9428205,158.41
</coordinates>
</Point>
</Placemark>
<Placemark>
<name>
Fri Dec 16 12:24:55 2016 S=0.01 Km/hr
</name>
<styleUrl>
#styleMap_TLP_Normal
</styleUrl>
<Point>
<coordinates>
-65.0765610,-10.9428196,158.41
</coordinates>
</Point>
</Placemark>
<Placemark>
<name>
Fri Dec 16 12:25:05 2016 S=0.01 Km/hr
</name>
<styleUrl>
#styleMap_TLP_Normal
</styleUrl>
<Point>
<coordinates>
-65.0765686,-10.9428205,158.41
</coordinates>
</Point>
</Placemark>
<Placemark>
<name>
Fri Dec 16 12:25:15 2016 S=0.04 Km/hr
</name>
<styleUrl>
#styleMap_TLP_Normal
</styleUrl>
<Point>
<coordinates>
-65.0765686,-10.9428196,158.46
</coordinates>
</Point>
</Placemark>
<Placemark>
<name>
Fri Dec 16 12:25:25 2016 S=0.03 Km/hr
</name>
<styleUrl>
#styleMap_TLP_Normal
</styleUrl>
<Point>
<coordinates>
-65.0765686,-10.9428215,158.44
</coordinates>
</Point>
</Placemark>
<Placemark>
<name>
Fri Dec 16 12:25:35 2016 S=0.00 Km/hr
</name>
<styleUrl>
#styleMap_TLP_Normal
</styleUrl>
<Point>
<coordinates>
-65.0765686,-10.9428215,158.45
</coordinates>
</Point>
</Placemark>
<Placemark>
<name>
Fri Dec 16 12:25:45 2016 S=0.01 Km/hr
</name>
<styleUrl>
#styleMap_TLP_Normal
</styleUrl>
<Point>
<coordinates>
-65.0765686,-10.9428225,158.48
</coordinates>
</Point>
</Placemark>
<Placemark>
<name>
Fri Dec 16 12:25:55 2016 S=0.02 Km/hr
</name>
<styleUrl>
#styleMap_TLP_Normal
</styleUrl>
<Point>
<coordinates>
-65.0765686,-10.9428234,158.47
</coordinates>
</Point>
</Placemark>
<Placemark>
<name>
Fri Dec 16 12:26:05 2016 S=0.01 Km/hr
</name>
<styleUrl>
#styleMap_TLP_Normal
</styleUrl>
<Point>
<coordinates>
-65.0765686,-10.9428244,158.47
</coordinates>
</Point>
</Placemark>
<Placemark>
<name>
Fri Dec 16 12:26:15 2016 S=0.01 Km/hr
</name>
<styleUrl>
#styleMap_TLP_Normal
</styleUrl>
<Point>
<coordinates>
-65.0765686,-10.9428253,158.50
</coordinates>
</Point>
</Placemark>
<Placemark>
<name>
Fri Dec 16 12:26:25 2016 S=0.01 Km/hr
</name>
<styleUrl>
#styleMap_TLP_Normal
</styleUrl>
<Point>
<coordinates>
-65.0765686,-10.9428253,158.50
</coordinates>
</Point>
</Placemark>
<Placemark>
<name>
Fri Dec 16 12:26:35 2016 S=0.01 Km/hr
</name>
<styleUrl>
#styleMap_TLP_Normal
</styleUrl>
<Point>
<coordinates>
-65.0765686,-10.9428263,158.46
</coordinates>
</Point>
</Placemark>
<Placemark>
<name>
Fri Dec 16 12:26:45 2016 S=0.00 Km/hr
</name>
<styleUrl>
#styleMap_TLP_Normal
</styleUrl>
<Point>
<coordinates>
-65.0765686,-10.9428272,158.46
</coordinates>
</Point>
</Placemark>
<Placemark>
<name>
Fri Dec 16 12:26:55 2016 S=0.01 Km/hr
</name>
<styleUrl>
#styleMap_TLP_Normal
</styleUrl>
<Point>
<coordinates>
-65.0765686,-10.9428282,158.48
</coordinates>
</Point>
</Placemark>
<Placemark>
<name>
Fri Dec 16 12:27:05 2016 S=0.00 Km/hr
</name>
<styleUrl>
#styleMap_TLP_Normal
</styleUrl>
<Point>
<coordinates>
-65.0765686,-10.9428291,158.43
</coordinates>
</Point>
</Placemark>
<Placemark>
<name>
Fri Dec 16 12:27:15 2016 S=0.01 Km/hr
</name>
<styleUrl>
#styleMap_TLP_Normal
</styleUrl>
<Point>
<coordinates>
-65.0765762,-10.9428310,158.41
</coordinates>
</Point>
</Placemark>
<Placemark>
<name>
Fri Dec 16 12:27:25 2016 S=0.00 Km/hr
</name>
<styleUrl>
#styleMap_TLP_Normal
</styleUrl>
<Point>
<coordinates>
-65.0765762,-10.9428310,158.43
</coordinates>
</Point>
</Placemark>
<Placemark>
<name>
Fri Dec 16 12:27:35 2016 S=0.00 Km/hr
</name>
<styleUrl>
#styleMap_TLP_Normal
</styleUrl>
<Point>
<coordinates>
-65.0765686,-10.9428310,158.45
</coordinates>
</Point>
</Placemark>
<Placemark>
<name>
Fri Dec 16 12:27:45 2016 S=0.01 Km/hr
</name>
<styleUrl>
#styleMap_TLP_Normal
</styleUrl>
<Point>
<coordinates>
-65.0765762,-10.9428310,158.47
</coordinates>
</Point>
</Placemark>
<Placemark>
<name>
Fri Dec 16 12:27:55 2016 S=0.01 Km/hr
</name>
<styleUrl>
#styleMap_TLP_Normal
</styleUrl>
<Point>
<coordinates>
-65.0765762,-10.9428320,158.50
</coordinates>
</Point>
</Placemark>
<Placemark>
<name>
Fri Dec 16 12:28:05 2016 S=0.02 Km/hr
</name>
<styleUrl>
#styleMap_TLP_Normal
</styleUrl>
<Point>
<coordinates>
-65.0765686,-10.9428329,158.52
</coordinates>
</Point>
</Placemark>
<Placemark>
<name>
Fri Dec 16 12:28:15 2016 S=0.01 Km/hr
</name>
<styleUrl>
#styleMap_TLP_Normal
</styleUrl>
<Point>
<coordinates>
-65.0765686,-10.9428329,158.51
</coordinates>
</Point>
</Placemark>
<Placemark>
<name>
Fri Dec 16 12:28:25 2016 S=0.01 Km/hr
</name>
<styleUrl>
#styleMap_TLP_Normal
</styleUrl>
<Point>
<coordinates>
-65.0765686,-10.9428329,158.51
</coordinates>
</Point>
</Placemark>
<Placemark>
<name>
Fri Dec 16 12:28:35 2016 S=0.02 Km/hr
</name>
<styleUrl>
#styleMap_TLP_Normal
</styleUrl>
<Point>
<coordinates>
-65.0765686,-10.9428320,158.43
</coordinates>
</Point>
</Placemark>
<Placemark>
<name>
Fri Dec 16 12:28:45 2016 S=0.01 Km/hr
</name>
<styleUrl>
#styleMap_TLP_Normal
</styleUrl>
<Point>
<coordinates>
-65.0765686,-10.9428320,158.42
</coordinates>
</Point>
</Placemark>
<Placemark>
<name>
Fri Dec 16 12:28:55 2016 S=0.00 Km/hr
</name>
<styleUrl>
#styleMap_TLP_Normal
</styleUrl>
<Point>
<coordinates>
-65.0765686,-10.9428320,158.41
</coordinates>
</Point>
</Placemark>
<Placemark>
<name>
Fri Dec 16 12:29:05 2016 S=0.01 Km/hr
</name>
<styleUrl>
#styleMap_TLP_Normal
</styleUrl>
<Point>
<coordinates>
-65.0765686,-10.9428329,158.38
</coordinates>
</Point>
</Placemark>
<Placemark>
<name>
Fri Dec 16 12:29:15 2016 S=0.01 Km/hr
</name>
<styleUrl>
#styleMap_TLP_Normal
</styleUrl>
<Point>
<coordinates>
-65.0765686,-10.9428329,158.38
</coordinates>
</Point>
</Placemark>
<Placemark>
<name>
Fri Dec 16 12:29:25 2016 S=0.01 Km/hr
</name>
<styleUrl>
#styleMap_TLP_Normal
</styleUrl>
<Point>
<coordinates>
-65.0765686,-10.9428349,158.39
</coordinates>
</Point>
</Placemark>
<Placemark>
<name>
Fri Dec 16 12:29:35 2016 S=0.00 Km/hr
</name>
<styleUrl>
#styleMap_TLP_Normal
</styleUrl>
<Point>
<coordinates>
-65.0765686,-10.9428358,158.41
</coordinates>
</Point>
</Placemark>
<Placemark>
<name>
Fri Dec 16 12:29:45 2016 S=0.01 Km/hr
</name>
<styleUrl>
#styleMap_TLP_Normal
</styleUrl>
<Point>
<coordinates>
-65.0765686,-10.9428368,158.43
</coordinates>
</Point>
</Placemark>
<Placemark>
<name>
Fri Dec 16 12:29:55 2016 S=0.00 Km/hr
</name>
<styleUrl>
#styleMap_TLP_Normal
</styleUrl>
<Point>
<coordinates>
-65.0765686,-10.9428377,158.43
</coordinates>
</Point>
</Placemark>
<Placemark>
<name>
Fri Dec 16 12:30:05 2016 S=0.01 Km/hr
</name>
<styleUrl>
#styleMap_TLP_Normal
</styleUrl>
<Point>
<coordinates>
-65.0765686,-10.9428387,158.43
</coordinates>
</Point>
</Placemark>
<Placemark>
<name>
Fri Dec 16 12:30:15 2016 S=0.00 Km/hr
</name>
<styleUrl>
#styleMap_TLP_Normal
</styleUrl>
<Point>
<coordinates>
-65.0765686,-10.9428387,158.43
</coordinates>
</Point>
</Placemark>
<Placemark>
<name>
Fri Dec 16 12:30:25 2016 S=0.02 Km/hr
</name>
<styleUrl>
#styleMap_TLP_Normal
</styleUrl>
<Point>
<coordinates>
-65.0765686,-10.9428406,158.43
</coordinates>
</Point>
</Placemark>
<Placemark>
<name>
Fri Dec 16 12:30:35 2016 S=0.01 Km/hr
</name>
<styleUrl>
#styleMap_TLP_Normal
</styleUrl>
<Point>
<coordinates>
-65.0765686,-10.9428406,158.44
</coordinates>
</Point>
</Placemark>
<Placemark>
<name>
Fri Dec 16 12:30:45 2016 S=0.02 Km/hr
</name>
<styleUrl>
#styleMap_TLP_Normal
</styleUrl>
<Point>
<coordinates>
-65.0765686,-10.9428415,158.46
</coordinates>
</Point>
</Placemark>
<Placemark>
<name>
Fri Dec 16 12:30:55 2016 S=0.05 Km/hr
</name>
<styleUrl>
#styleMap_TLP_Normal
</styleUrl>
<Point>
<coordinates>
-65.0765686,-10.9428434,158.46
</coordinates>
</Point>
</Placemark>
<Placemark>
<name>
Fri Dec 16 12:31:05 2016 S=0.01 Km/hr
</name>
<styleUrl>
#styleMap_TLP_Normal
</styleUrl>
<Point>
<coordinates>
-65.0765686,-10.9428434,158.46
</coordinates>
</Point>
</Placemark>
<Placemark>
<name>
Fri Dec 16 12:31:15 2016 S=0.02 Km/hr
</name>
<styleUrl>
#styleMap_TLP_Normal
</styleUrl>
<Point>
<coordinates>
-65.0765686,-10.9428434,158.46
</coordinates>
</Point>
</Placemark>
<Placemark>
<name>
Fri Dec 16 12:31:25 2016 S=0.01 Km/hr
</name>
<styleUrl>
#styleMap_TLP_Normal
</styleUrl>
<Point>
<coordinates>
-65.0765686,-10.9428434,158.45
</coordinates>
</Point>
</Placemark>
<Placemark>
<name>
Fri Dec 16 12:31:35 2016 S=0.02 Km/hr
</name>
<styleUrl>
#styleMap_TLP_Normal
</styleUrl>
<Point>
<coordinates>
-65.0765762,-10.9428434,158.46
</coordinates>
</Point>
</Placemark>
<Placemark>
<name>
Fri Dec 16 12:31:45 2016 S=1.19 Km/hr
</name>
<styleUrl>
#styleMap_TLP_Normal
</styleUrl>
<Point>
<coordinates>
-65.0765839,-10.9428425,158.47
</coordinates>
</Point>
</Placemark>
<Placemark>
<name>
Fri Dec 16 12:31:55 2016 S=1.71 Km/hr
</name>
<styleUrl>
#styleMap_TLP_Normal
</styleUrl>
<Point>
<coordinates>
-65.0767212,-10.9427824,157.85
</coordinates>
</Point>
</Placemark>
<Placemark>
<name>
Fri Dec 16 12:32:05 2016 S=1.57 Km/hr
</name>
<styleUrl>
#styleMap_TLP_Normal
</styleUrl>
<Point>
<coordinates>
-65.0768509,-10.9427528,158.59
</coordinates>
</Point>
</Placemark>
<Placemark>
<name>
Fri Dec 16 12:32:15 2016 S=2.02 Km/hr
</name>
<styleUrl>
#styleMap_TLP_Normal
</styleUrl>
<Point>
<coordinates>
-65.0769501,-10.9427357,158.81
</coordinates>
</Point>
</Placemark>
<Placemark>
<name>
Fri Dec 16 12:32:25 2016 S=1.62 Km/hr
</name>
<styleUrl>
#styleMap_TLP_Normal
</styleUrl>
<Point>
<coordinates>
-65.0770340,-10.9427052,159.05
</coordinates>
</Point>
</Placemark>
<Placemark>
<name>
Fri Dec 16 12:32:35 2016 S=2.32 Km/hr
</name>
<styleUrl>
#styleMap_TLP_Normal
</styleUrl>
<Point>
<coordinates>
-65.0771408,-10.9427376,159.48
</coordinates>
</Point>
</Placemark>
<Placemark>
<name>
Fri Dec 16 12:32:45 2016 S=1.16 Km/hr
</name>
<styleUrl>
#styleMap_TLP_Normal
</styleUrl>
<Point>
<coordinates>
-65.0772095,-10.9427595,159.82
</coordinates>
</Point>
</Placemark>
<Placemark>
<name>
Fri Dec 16 12:32:55 2016 S=1.57 Km/hr
</name>
<styleUrl>
#styleMap_TLP_Normal
</styleUrl>
<Point>
<coordinates>
-65.0772705,-10.9427204,159.29
</coordinates>
</Point>
</Placemark>
<Placemark>
<name>
Fri Dec 16 12:33:05 2016 S=1.60 Km/hr
</name>
<styleUrl>
#styleMap_TLP_Normal
</styleUrl>
<Point>
<coordinates>
-65.0773239,-10.9426756,159.58
</coordinates>
</Point>
</Placemark>
<Placemark>
<name>
Fri Dec 16 12:33:15 2016 S=1.83 Km/hr
</name>
<styleUrl>
#styleMap_TLP_Normal
</styleUrl>
<Point>
<coordinates>
-65.0773926,-10.9426184,160.12
</coordinates>
</Point>
</Placemark>
<Placemark>
<name>
Fri Dec 16 12:33:25 2016 S=1.68 Km/hr
</name>
<styleUrl>
#styleMap_TLP_Normal
</styleUrl>
<Point>
<coordinates>
-65.0774460,-10.9425726,160.45
</coordinates>
</Point>
</Placemark>
<Placemark>
<name>
Fri Dec 16 12:33:35 2016 S=1.43 Km/hr
</name>
<styleUrl>
#styleMap_TLP_Normal
</styleUrl>
<Point>
<coordinates>
-65.0775146,-10.9425430,161.13
</coordinates>
</Point>
</Placemark>
<Placemark>
<name>
Fri Dec 16 12:33:45 2016 S=2.01 Km/hr
</name>
<styleUrl>
#styleMap_TLP_Normal
</styleUrl>
<Point>
<coordinates>
-65.0776138,-10.9425516,161.58
</coordinates>
</Point>
</Placemark>
<Placemark>
<name>
Fri Dec 16 12:33:55 2016 S=1.91 Km/hr
</name>
<styleUrl>
#styleMap_TLP_Normal
</styleUrl>
<Point>
<coordinates>
-65.0776596,-10.9425659,161.75
</coordinates>
</Point>
</Placemark>
<Placemark>
<name>
Fri Dec 16 12:34:05 2016 S=1.54 Km/hr
</name>
<styleUrl>
#styleMap_TLP_Normal
</styleUrl>
<Point>
<coordinates>
-65.0777130,-10.9425583,162.21
</coordinates>
</Point>
</Placemark>
<Placemark>
<name>
Fri Dec 16 12:34:15 2016 S=1.74 Km/hr
</name>
<styleUrl>
#styleMap_TLP_Normal
</styleUrl>
<Point>
<coordinates>
-65.0777740,-10.9426098,162.12
</coordinates>
</Point>
</Placemark>
<Placemark>
<name>
Fri Dec 16 12:34:25 2016 S=1.57 Km/hr
</name>
<styleUrl>
#styleMap_TLP_Normal
</styleUrl>
<Point>
<coordinates>
-65.0778198,-10.9426003,162.14
</coordinates>
</Point>
</Placemark>
<Placemark>
<name>
Fri Dec 16 12:34:35 2016 S=1.60 Km/hr
</name>
<styleUrl>
#styleMap_TLP_Normal
</styleUrl>
<Point>
<coordinates>
-65.0779114,-10.9425917,160.23
</coordinates>
</Point>
</Placemark>
<Placemark>
<name>
Fri Dec 16 12:34:45 2016 S=1.35 Km/hr
</name>
<styleUrl>
#styleMap_TLP_Normal
</styleUrl>
<Point>
<coordinates>
-65.0779572,-10.9425697,159.90
</coordinates>
</Point>
</Placemark>
<Placemark>
<name>
Fri Dec 16 12:34:55 2016 S=1.81 Km/hr
</name>
<styleUrl>
#styleMap_TLP_Normal
</styleUrl>
<Point>
<coordinates>
-65.0779953,-10.9424953,159.39
</coordinates>
</Point>
</Placemark>
<Placemark>
<name>
Fri Dec 16 12:35:05 2016 S=1.72 Km/hr
</name>
<styleUrl>
#styleMap_TLP_Normal
</styleUrl>
<Point>
<coordinates>
-65.0780563,-10.9424200,159.41
</coordinates>
</Point>
</Placemark>
<Placemark>
<name>
Fri Dec 16 12:35:15 2016 S=1.81 Km/hr
</name>
<styleUrl>
#styleMap_TLP_Normal
</styleUrl>
<Point>
<coordinates>
-65.0781479,-10.9423618,158.91
</coordinates>
</Point>
</Placemark>
<Placemark>
<name>
Fri Dec 16 12:35:25 2016 S=1.16 Km/hr
</name>
<styleUrl>
#styleMap_TLP_Normal
</styleUrl>
<Point>
<coordinates>
-65.0781937,-10.9423151,158.58
</coordinates>
</Point>
</Placemark>
<Placemark>
<name>
Fri Dec 16 12:35:35 2016 S=1.98 Km/hr
</name>
<styleUrl>
#styleMap_TLP_Normal
</styleUrl>
<Point>
<coordinates>
-65.0781937,-10.9422293,157.38
</coordinates>
</Point>
</Placemark>
<Placemark>
<name>
Fri Dec 16 12:35:45 2016 S=1.51 Km/hr
</name>
<styleUrl>
#styleMap_TLP_Normal
</styleUrl>
<Point>
<coordinates>
-65.0782089,-10.9421692,158.17
</coordinates>
</Point>
</Placemark>
<Placemark>
<name>
Fri Dec 16 12:35:55 2016 S=0.69 Km/hr
</name>
<styleUrl>
#styleMap_TLP_Normal
</styleUrl>
<Point>
<coordinates>
-65.0782318,-10.9421453,158.05
</coordinates>
</Point>
</Placemark>
<Placemark>
<name>
Fri Dec 16 12:36:05 2016 S=2.20 Km/hr
</name>
<styleUrl>
#styleMap_TLP_Normal
</styleUrl>
<Point>
<coordinates>
-65.0782852,-10.9420786,158.85
</coordinates>
</Point>
</Placemark>
<Placemark>
<name>
Fri Dec 16 12:36:15 2016 S=2.28 Km/hr
</name>
<styleUrl>
#styleMap_TLP_Normal
</styleUrl>
<Point>
<coordinates>
-65.0783691,-10.9420185,159.41
</coordinates>
</Point>
</Placemark>
<Placemark>
<name>
Fri Dec 16 12:36:25 2016 S=1.45 Km/hr
</name>
<styleUrl>
#styleMap_TLP_Normal
</styleUrl>
<Point>
<coordinates>
-65.0783615,-10.9419365,159.37
</coordinates>
</Point>
</Placemark>
<Placemark>
<name>
Fri Dec 16 12:36:35 2016 S=0.90 Km/hr
</name>
<styleUrl>
#styleMap_TLP_Normal
</styleUrl>
<Point>
<coordinates>
-65.0783920,-10.9419298,159.15
</coordinates>
</Point>
</Placemark>
<Placemark>
<name>
Fri Dec 16 12:36:45 2016 S=0.46 Km/hr
</name>
<styleUrl>
#styleMap_TLP_Normal
</styleUrl>
<Point>
<coordinates>
-65.0784302,-10.9419518,159.16
</coordinates>
</Point>
</Placemark>
<Placemark>
<name>
Fri Dec 16 12:36:55 2016 S=0.99 Km/hr
</name>
<styleUrl>
#styleMap_TLP_Normal
</styleUrl>
<Point>
<coordinates>
-65.0784454,-10.9419413,159.34
</coordinates>
</Point>
</Placemark>
<Placemark>
<name>
Fri Dec 16 12:37:05 2016 S=1.20 Km/hr
</name>
<styleUrl>
#styleMap_TLP_Normal
</styleUrl>
<Point>
<coordinates>
-65.0784378,-10.9418650,159.68
</coordinates>
</Point>
</Placemark>
<Placemark>
<name>
Fri Dec 16 12:37:15 2016 S=2.22 Km/hr
</name>
<styleUrl>
#styleMap_TLP_Normal
</styleUrl>
<Point>
<coordinates>
-65.0783768,-10.9418097,161.27
</coordinates>
</Point>
</Placemark>
<Placemark>
<name>
Fri Dec 16 12:37:25 2016 S=1.05 Km/hr
</name>
<styleUrl>
#styleMap_TLP_Normal
</styleUrl>
<Point>
<coordinates>
-65.0783539,-10.9417601,162.58
</coordinates>
</Point>
</Placemark>
<Placemark>
<name>
Fri Dec 16 12:37:35 2016 S=1.54 Km/hr
</name>
<styleUrl>
#styleMap_TLP_Normal
</styleUrl>
<Point>
<coordinates>
-65.0783844,-10.9417295,163.82
</coordinates>
</Point>
</Placemark>
<Placemark>
<name>
Fri Dec 16 12:37:45 2016 S=1.42 Km/hr
</name>
<styleUrl>
#styleMap_TLP_Normal
</styleUrl>
<Point>
<coordinates>
-65.0784225,-10.9416761,165.11
</coordinates>
</Point>
</Placemark>
<Placemark>
<name>
Fri Dec 16 12:37:55 2016 S=1.26 Km/hr
</name>
<styleUrl>
#styleMap_TLP_Normal
</styleUrl>
<Point>
<coordinates>
-65.0784225,-10.9416628,164.88
</coordinates>
</Point>
</Placemark>
<Placemark>
<name>
Fri Dec 16 12:38:05 2016 S=1.68 Km/hr
</name>
<styleUrl>
#styleMap_TLP_Normal
</styleUrl>
<Point>
<coordinates>
-65.0783386,-10.9416656,164.35
</coordinates>
</Point>
</Placemark>
<Placemark>
<name>
Fri Dec 16 12:38:15 2016 S=1.67 Km/hr
</name>
<styleUrl>
#styleMap_TLP_Normal
</styleUrl>
<Point>
<coordinates>
-65.0782547,-10.9416151,162.05
</coordinates>
</Point>
</Placemark>
<Placemark>
<name>
Fri Dec 16 12:38:25 2016 S=1.41 Km/hr
</name>
<styleUrl>
#styleMap_TLP_Normal
</styleUrl>
<Point>
<coordinates>
-65.0782089,-10.9415827,162.79
</coordinates>
</Point>
</Placemark>
<Placemark>
<name>
Fri Dec 16 12:38:35 2016 S=1.31 Km/hr
</name>
<styleUrl>
#styleMap_TLP_Normal
</styleUrl>
<Point>
<coordinates>
-65.0781937,-10.9415531,163.85
</coordinates>
</Point>
</Placemark>
<Placemark>
<name>
Fri Dec 16 12:38:45 2016 S=1.62 Km/hr
</name>
<styleUrl>
#styleMap_TLP_Normal
</styleUrl>
<Point>
<coordinates>
-65.0782166,-10.9414940,165.05
</coordinates>
</Point>
</Placemark>
<Placemark>
<name>
Fri Dec 16 12:38:55 2016 S=1.45 Km/hr
</name>
<styleUrl>
#styleMap_TLP_Normal
</styleUrl>
<Point>
<coordinates>
-65.0782013,-10.9414511,166.74
</coordinates>
</Point>
</Placemark>
<Placemark>
<name>
Fri Dec 16 12:39:05 2016 S=1.12 Km/hr
</name>
<styleUrl>
#styleMap_TLP_Normal
</styleUrl>
<Point>
<coordinates>
-65.0782166,-10.9414110,169.64
</coordinates>
</Point>
</Placemark>
<Placemark>
<name>
Fri Dec 16 12:39:15 2016 S=1.78 Km/hr
</name>
<styleUrl>
#styleMap_TLP_Normal
</styleUrl>
<Point>
<coordinates>
-65.0781937,-10.9412985,174.14
</coordinates>
</Point>
</Placemark>
<Placemark>
<name>
Fri Dec 16 12:39:25 2016 S=1.44 Km/hr
</name>
<styleUrl>
#styleMap_TLP_Normal
</styleUrl>
<Point>
<coordinates>
-65.0782013,-10.9412441,173.61
</coordinates>
</Point>
</Placemark>
<Placemark>
<name>
Fri Dec 16 12:39:35 2016 S=1.03 Km/hr
</name>
<styleUrl>
#styleMap_TLP_Normal
</styleUrl>
<Point>
<coordinates>
-65.0782089,-10.9412041,172.05
</coordinates>
</Point>
</Placemark>
<Placemark>
<name>
Fri Dec 16 12:39:45 2016 S=1.33 Km/hr
</name>
<styleUrl>
#styleMap_TLP_Normal
</styleUrl>
<Point>
<coordinates>
-65.0781784,-10.9411592,171.40
</coordinates>
</Point>
</Placemark>
<Placemark>
<name>
Fri Dec 16 12:39:55 2016 S=0.97 Km/hr
</name>
<styleUrl>
#styleMap_TLP_Normal
</styleUrl>
<Point>
<coordinates>
-65.0781708,-10.9411221,171.40
</coordinates>
</Point>
</Placemark>
<Placemark>
<name>
Fri Dec 16 12:40:05 2016 S=0.91 Km/hr
</name>
<styleUrl>
#styleMap_TLP_Normal
</styleUrl>
<Point>
<coordinates>
-65.0781937,-10.9410839,171.34
</coordinates>
</Point>
</Placemark>
<Placemark>
<name>
Fri Dec 16 12:40:15 2016 S=0.68 Km/hr
</name>
<styleUrl>
#styleMap_TLP_Normal
</styleUrl>
<Point>
<coordinates>
-65.0781860,-10.9410753,171.75
</coordinates>
</Point>
</Placemark>
<Placemark>
<name>
Fri Dec 16 12:40:25 2016 S=0.40 Km/hr
</name>
<styleUrl>
#styleMap_TLP_Normal
</styleUrl>
<Point>
<coordinates>
-65.0781784,-10.9410906,171.83
</coordinates>
</Point>
</Placemark>
<Placemark>
<name>
Fri Dec 16 12:40:35 2016 S=0.55 Km/hr
</name>
<styleUrl>
#styleMap_TLP_Normal
</styleUrl>
<Point>
<coordinates>
-65.0781784,-10.9410906,171.79
</coordinates>
</Point>
</Placemark>
<Placemark>
<name>
Fri Dec 16 12:40:45 2016 S=1.59 Km/hr
</name>
<styleUrl>
#styleMap_TLP_Normal
</styleUrl>
<Point>
<coordinates>
-65.0782471,-10.9410744,171.55
</coordinates>
</Point>
</Placemark>
<Placemark>
<name>
Fri Dec 16 12:40:55 2016 S=1.87 Km/hr
</name>
<styleUrl>
#styleMap_TLP_Normal
</styleUrl>
<Point>
<coordinates>
-65.0783310,-10.9410629,171.05
</coordinates>
</Point>
</Placemark>
<Placemark>
<name>
Fri Dec 16 12:41:05 2016 S=2.07 Km/hr
</name>
<styleUrl>
#styleMap_TLP_Normal
</styleUrl>
<Point>
<coordinates>
-65.0784149,-10.9410591,171.34
</coordinates>
</Point>
</Placemark>
<Placemark>
<name>
Fri Dec 16 12:41:15 2016 S=1.35 Km/hr
</name>
<styleUrl>
#styleMap_TLP_Normal
</styleUrl>
<Point>
<coordinates>
-65.0784683,-10.9410706,171.94
</coordinates>
</Point>
</Placemark>
<Placemark>
<name>
Fri Dec 16 12:41:25 2016 S=1.81 Km/hr
</name>
<styleUrl>
#styleMap_TLP_Normal
</styleUrl>
<Point>
<coordinates>
-65.0786133,-10.9411459,170.93
</coordinates>
</Point>
</Placemark>
<Placemark>
<name>
Fri Dec 16 12:41:35 2016 S=1.54 Km/hr
</name>
<styleUrl>
#styleMap_TLP_Normal
</styleUrl>
<Point>
<coordinates>
-65.0786591,-10.9411049,170.69
</coordinates>
</Point>
</Placemark>
<Placemark>
<name>
Fri Dec 16 12:41:45 2016 S=1.44 Km/hr
</name>
<styleUrl>
#styleMap_TLP_Normal
</styleUrl>
<Point>
<coordinates>
-65.0786743,-10.9410572,170.15
</coordinates>
</Point>
</Placemark>
<Placemark>
<name>
Fri Dec 16 12:41:55 2016 S=1.72 Km/hr
</name>
<styleUrl>
#styleMap_TLP_Normal
</styleUrl>
<Point>
<coordinates>
-65.0787201,-10.9410172,170.02
</coordinates>
</Point>
</Placemark>
<Placemark>
<name>
Fri Dec 16 12:42:05 2016 S=1.41 Km/hr
</name>
<styleUrl>
#styleMap_TLP_Normal
</styleUrl>
<Point>
<coordinates>
-65.0787354,-10.9409800,169.70
</coordinates>
</Point>
</Placemark>
<Placemark>
<name>
Fri Dec 16 12:42:15 2016 S=1.61 Km/hr
</name>
<styleUrl>
#styleMap_TLP_Normal
</styleUrl>
<Point>
<coordinates>
-65.0788574,-10.9409761,170.10
</coordinates>
</Point>
</Placemark>
<Placemark>
<name>
Fri Dec 16 12:42:25 2016 S=1.07 Km/hr
</name>
<styleUrl>
#styleMap_TLP_Normal
</styleUrl>
<Point>
<coordinates>
-65.0788574,-10.9409275,169.63
</coordinates>
</Point>
</Placemark>
<Placemark>
<name>
Fri Dec 16 12:42:35 2016 S=1.39 Km/hr
</name>
<styleUrl>
#styleMap_TLP_Normal
</styleUrl>
<Point>
<coordinates>
-65.0788574,-10.9408693,169.89
</coordinates>
</Point>
</Placemark>
<Placemark>
<name>
Fri Dec 16 12:42:45 2016 S=1.36 Km/hr
</name>
<styleUrl>
#styleMap_TLP_Normal
</styleUrl>
<Point>
<coordinates>
-65.0788879,-10.9408379,170.50
</coordinates>
</Point>
</Placemark>
<Placemark>
<name>
Fri Dec 16 12:42:55 2016 S=1.83 Km/hr
</name>
<styleUrl>
#styleMap_TLP_Normal
</styleUrl>
<Point>
<coordinates>
-65.0788803,-10.9407520,170.71
</coordinates>
</Point>
</Placemark>
<Placemark>
<name>
Fri Dec 16 12:43:05 2016 S=1.71 Km/hr
</name>
<styleUrl>
#styleMap_TLP_Normal
</styleUrl>
<Point>
<coordinates>
-65.0788803,-10.9406748,170.84
</coordinates>
</Point>
</Placemark>
<Placemark>
<name>
Fri Dec 16 12:43:15 2016 S=1.24 Km/hr
</name>
<styleUrl>
#styleMap_TLP_Normal
</styleUrl>
<Point>
<coordinates>
-65.0789795,-10.9406290,171.38
</coordinates>
</Point>
</Placemark>
<Placemark>
<name>
Fri Dec 16 12:43:25 2016 S=2.34 Km/hr
</name>
<styleUrl>
#styleMap_TLP_Normal
</styleUrl>
<Point>
<coordinates>
-65.0790558,-10.9406490,170.29
</coordinates>
</Point>
</Placemark>
<Placemark>
<name>
Fri Dec 16 12:43:35 2016 S=2.10 Km/hr
</name>
<styleUrl>
#styleMap_TLP_Normal
</styleUrl>
<Point>
<coordinates>
-65.0791397,-10.9406576,170.09
</coordinates>
</Point>
</Placemark>
<Placemark>
<name>
Fri Dec 16 12:43:45 2016 S=1.70 Km/hr
</name>
<styleUrl>
#styleMap_TLP_Normal
</styleUrl>
<Point>
<coordinates>
-65.0791855,-10.9406157,170.38
</coordinates>
</Point>
</Placemark>
<Placemark>
<name>
Fri Dec 16 12:43:55 2016 S=2.00 Km/hr
</name>
<styleUrl>
#styleMap_TLP_Normal
</styleUrl>
<Point>
<coordinates>
-65.0792694,-10.9405899,171.32
</coordinates>
</Point>
</Placemark>
<Placemark>
<name>
Fri Dec 16 12:44:05 2016 S=1.62 Km/hr
</name>
<styleUrl>
#styleMap_TLP_Normal
</styleUrl>
<Point>
<coordinates>
-65.0793457,-10.9406071,171.92
</coordinates>
</Point>
</Placemark>
<Placemark>
<name>
Fri Dec 16 12:44:15 2016 S=1.95 Km/hr
</name>
<styleUrl>
#styleMap_TLP_Normal
</styleUrl>
<Point>
<coordinates>
-65.0794373,-10.9406700,170.75
</coordinates>
</Point>
</Placemark>
<Placemark>
<name>
Fri Dec 16 12:44:25 2016 S=0.53 Km/hr
</name>
<styleUrl>
#styleMap_TLP_Normal
</styleUrl>
<Point>
<coordinates>
-65.0794601,-10.9406805,170.30
</coordinates>
</Point>
</Placemark>
<Placemark>
<name>
Fri Dec 16 12:44:35 2016 S=1.96 Km/hr
</name>
<styleUrl>
#styleMap_TLP_Normal
</styleUrl>
<Point>
<coordinates>
-65.0794220,-10.9406195,170.26
</coordinates>
</Point>
</Placemark>
<Placemark>
<name>
Fri Dec 16 12:44:45 2016 S=1.92 Km/hr
</name>
<styleUrl>
#styleMap_TLP_Normal
</styleUrl>
<Point>
<coordinates>
-65.0793228,-10.9406147,170.30
</coordinates>
</Point>
</Placemark>
<Placemark>
<name>
Fri Dec 16 12:44:55 2016 S=0.90 Km/hr
</name>
<styleUrl>
#styleMap_TLP_Normal
</styleUrl>
<Point>
<coordinates>
-65.0792923,-10.9406004,170.61
</coordinates>
</Point>
</Placemark>
<Placemark>
<name>
Fri Dec 16 12:45:05 2016 S=1.55 Km/hr
</name>
<styleUrl>
#styleMap_TLP_Normal
</styleUrl>
<Point>
<coordinates>
-65.0792542,-10.9406080,170.63
</coordinates>
</Point>
</Placemark>
<Placemark>
<name>
Fri Dec 16 12:45:15 2016 S=2.08 Km/hr
</name>
<styleUrl>
#styleMap_TLP_Normal
</styleUrl>
<Point>
<coordinates>
-65.0791702,-10.9406433,170.96
</coordinates>
</Point>
</Placemark>
<Placemark>
<name>
Fri Dec 16 12:45:25 2016 S=2.47 Km/hr
</name>
<styleUrl>
#styleMap_TLP_Normal
</styleUrl>
<Point>
<coordinates>
-65.0790482,-10.9406567,171.06
</coordinates>
</Point>
</Placemark>
<Placemark>
<name>
Fri Dec 16 12:45:35 2016 S=2.69 Km/hr
</name>
<styleUrl>
#styleMap_TLP_Normal
</styleUrl>
<Point>
<coordinates>
-65.0789566,-10.9406805,171.11
</coordinates>
</Point>
</Placemark>
<Placemark>
<name>
Fri Dec 16 12:45:45 2016 S=1.96 Km/hr
</name>
<styleUrl>
#styleMap_TLP_Normal
</styleUrl>
<Point>
<coordinates>
-65.0788498,-10.9406710,171.21
</coordinates>
</Point>
</Placemark>
<Placemark>
<name>
Fri Dec 16 12:45:55 2016 S=3.52 Km/hr
</name>
<styleUrl>
#styleMap_TLP_Normal
</styleUrl>
<Point>
<coordinates>
-65.0786819,-10.9406681,170.64
</coordinates>
</Point>
</Placemark>
<Placemark>
<name>
Fri Dec 16 12:46:05 2016 S=2.19 Km/hr
</name>
<styleUrl>
#styleMap_TLP_Normal
</styleUrl>
<Point>
<coordinates>
-65.0786209,-10.9406137,170.22
</coordinates>
</Point>
</Placemark>
<Placemark>
<name>
Fri Dec 16 12:46:15 2016 S=0.99 Km/hr
</name>
<styleUrl>
#styleMap_TLP_Normal
</styleUrl>
<Point>
<coordinates>
-65.0785751,-10.9405727,169.55
</coordinates>
</Point>
</Placemark>
<Placemark>
<name>
Fri Dec 16 12:46:25 2016 S=1.35 Km/hr
</name>
<styleUrl>
#styleMap_TLP_Normal
</styleUrl>
<Point>
<coordinates>
-65.0785675,-10.9406042,170.41
</coordinates>
</Point>
</Placemark>
<Placemark>
<name>
Fri Dec 16 12:46:35 2016 S=1.93 Km/hr
</name>
<styleUrl>
#styleMap_TLP_Normal
</styleUrl>
<Point>
<coordinates>
-65.0785599,-10.9406548,168.56
</coordinates>
</Point>
</Placemark>
<Placemark>
<name>
Fri Dec 16 12:46:45 2016 S=1.73 Km/hr
</name>
<styleUrl>
#styleMap_TLP_Normal
</styleUrl>
<Point>
<coordinates>
-65.0784988,-10.9407177,168.46
</coordinates>
</Point>
</Placemark>
<Placemark>
<name>
Fri Dec 16 12:46:55 2016 S=2.72 Km/hr
</name>
<styleUrl>
#styleMap_TLP_Normal
</styleUrl>
<Point>
<coordinates>
-65.0783920,-10.9407921,167.66
</coordinates>
</Point>
</Placemark>
<Placemark>
<name>
Fri Dec 16 12:47:05 2016 S=2.07 Km/hr
</name>
<styleUrl>
#styleMap_TLP_Normal
</styleUrl>
<Point>
<coordinates>
-65.0783539,-10.9408779,166.45
</coordinates>
</Point>
</Placemark>
<Placemark>
<name>
Fri Dec 16 12:47:15 2016 S=2.13 Km/hr
</name>
<styleUrl>
#styleMap_TLP_Normal
</styleUrl>
<Point>
<coordinates>
-65.0783768,-10.9409637,165.87
</coordinates>
</Point>
</Placemark>
<Placemark>
<name>
Fri Dec 16 12:47:25 2016 S=1.93 Km/hr
</name>
<styleUrl>
#styleMap_TLP_Normal
</styleUrl>
<Point>
<coordinates>
-65.0783157,-10.9409952,164.64
</coordinates>
</Point>
</Placemark>
<Placemark>
<name>
Fri Dec 16 12:47:35 2016 S=1.28 Km/hr
</name>
<styleUrl>
#styleMap_TLP_Normal
</styleUrl>
<Point>
<coordinates>
-65.0782471,-10.9409771,164.33
</coordinates>
</Point>
</Placemark>
<Placemark>
<name>
Fri Dec 16 12:47:45 2016 S=1.17 Km/hr
</name>
<styleUrl>
#styleMap_TLP_Normal
</styleUrl>
<Point>
<coordinates>
-65.0782318,-10.9409924,164.57
</coordinates>
</Point>
</Placemark>
<Placemark>
<name>
Fri Dec 16 12:47:55 2016 S=1.86 Km/hr
</name>
<styleUrl>
#styleMap_TLP_Normal
</styleUrl>
<Point>
<coordinates>
-65.0782394,-10.9410706,163.72
</coordinates>
</Point>
</Placemark>
<Placemark>
<name>
Fri Dec 16 12:48:05 2016 S=2.45 Km/hr
</name>
<styleUrl>
#styleMap_TLP_Normal
</styleUrl>
<Point>
<coordinates>
-65.0781631,-10.9411659,163.21
</coordinates>
</Point>
</Placemark>
<Placemark>
<name>
Fri Dec 16 12:48:15 2016 S=1.75 Km/hr
</name>
<styleUrl>
#styleMap_TLP_Normal
</styleUrl>
<Point>
<coordinates>
-65.0780640,-10.9412384,161.35
</coordinates>
</Point>
</Placemark>
<Placemark>
<name>
Fri Dec 16 12:48:25 2016 S=1.13 Km/hr
</name>
<styleUrl>
#styleMap_TLP_Normal
</styleUrl>
<Point>
<coordinates>
-65.0780334,-10.9412527,160.43
</coordinates>
</Point>
</Placemark>
<Placemark>
<name>
Fri Dec 16 12:48:35 2016 S=1.87 Km/hr
</name>
<styleUrl>
#styleMap_TLP_Normal
</styleUrl>
<Point>
<coordinates>
-65.0779953,-10.9412193,160.24
</coordinates>
</Point>
</Placemark>
<Placemark>
<name>
Fri Dec 16 12:48:45 2016 S=1.51 Km/hr
</name>
<styleUrl>
#styleMap_TLP_Normal
</styleUrl>
<Point>
<coordinates>
-65.0779343,-10.9411707,161.21
</coordinates>
</Point>
</Placemark>
<Placemark>
<name>
Fri Dec 16 12:48:55 2016 S=1.77 Km/hr
</name>
<styleUrl>
#styleMap_TLP_Normal
</styleUrl>
<Point>
<coordinates>
-65.0778580,-10.9411469,162.30
</coordinates>
</Point>
</Placemark>
<Placemark>
<name>
Fri Dec 16 12:49:05 2016 S=0.84 Km/hr
</name>
<styleUrl>
#styleMap_TLP_Normal
</styleUrl>
<Point>
<coordinates>
-65.0778275,-10.9411526,163.18
</coordinates>
</Point>
</Placemark>
<Placemark>
<name>
Fri Dec 16 12:49:15 2016 S=2.07 Km/hr
</name>
<styleUrl>
#styleMap_TLP_Normal
</styleUrl>
<Point>
<coordinates>
-65.0777817,-10.9411182,164.70
</coordinates>
</Point>
</Placemark>
<Placemark>
<name>
Fri Dec 16 12:49:25 2016 S=0.46 Km/hr
</name>
<styleUrl>
#styleMap_TLP_Normal
</styleUrl>
<Point>
<coordinates>
-65.0777817,-10.9411173,165.33
</coordinates>
</Point>
</Placemark>
<Placemark>
<name>
Fri Dec 16 12:49:35 2016 S=0.56 Km/hr
</name>
<styleUrl>
#styleMap_TLP_Normal
</styleUrl>
<Point>
<coordinates>
-65.0777817,-10.9411201,165.39
</coordinates>
</Point>
</Placemark>
<Placemark>
<name>
Fri Dec 16 12:49:45 2016 S=1.28 Km/hr
</name>
<styleUrl>
#styleMap_TLP_Normal
</styleUrl>
<Point>
<coordinates>
-65.0777740,-10.9411488,164.27
</coordinates>
</Point>
</Placemark>
<Placemark>
<name>
Fri Dec 16 12:49:55 2016 S=1.91 Km/hr
</name>
<styleUrl>
#styleMap_TLP_Normal
</styleUrl>
<Point>
<coordinates>
-65.0777664,-10.9412127,161.57
</coordinates>
</Point>
</Placemark>
<Placemark>
<name>
Fri Dec 16 12:50:05 2016 S=1.73 Km/hr
</name>
<styleUrl>
#styleMap_TLP_Normal
</styleUrl>
<Point>
<coordinates>
-65.0777130,-10.9412861,159.31
</coordinates>
</Point>
</Placemark>
<Placemark>
<name>
Fri Dec 16 12:50:15 2016 S=2.59 Km/hr
</name>
<styleUrl>
#styleMap_TLP_Normal
</styleUrl>
<Point>
<coordinates>
-65.0776825,-10.9413834,157.50
</coordinates>
</Point>
</Placemark>
<Placemark>
<name>
Fri Dec 16 12:50:25 2016 S=0.84 Km/hr
</name>
<styleUrl>
#styleMap_TLP_Normal
</styleUrl>
<Point>
<coordinates>
-65.0776825,-10.9413853,157.48
</coordinates>
</Point>
</Placemark>
<Placemark>
<name>
Fri Dec 16 12:50:35 2016 S=0.91 Km/hr
</name>
<styleUrl>
#styleMap_TLP_Normal
</styleUrl>
<Point>
<coordinates>
-65.0776825,-10.9414034,156.94
</coordinates>
</Point>
</Placemark>
<Placemark>
<name>
Fri Dec 16 12:50:45 2016 S=1.01 Km/hr
</name>
<styleUrl>
#styleMap_TLP_Normal
</styleUrl>
<Point>
<coordinates>
-65.0776520,-10.9413967,156.29
</coordinates>
</Point>
</Placemark>
<Placemark>
<name>
Fri Dec 16 12:50:55 2016 S=1.82 Km/hr
</name>
<styleUrl>
#styleMap_TLP_Normal
</styleUrl>
<Point>
<coordinates>
-65.0775909,-10.9413853,157.21
</coordinates>
</Point>
</Placemark>
<Placemark>
<name>
Fri Dec 16 12:51:05 2016 S=0.29 Km/hr
</name>
<styleUrl>
#styleMap_TLP_Normal
</styleUrl>
<Point>
<coordinates>
-65.0775681,-10.9413433,159.52
</coordinates>
</Point>
</Placemark>
<Placemark>
<name>
Fri Dec 16 12:51:15 2016 S=0.29 Km/hr
</name>
<styleUrl>
#styleMap_TLP_Normal
</styleUrl>
<Point>
<coordinates>
-65.0775757,-10.9413509,160.10
</coordinates>
</Point>
</Placemark>
<Placemark>
<name>
Fri Dec 16 12:51:25 2016 S=2.04 Km/hr
</name>
<styleUrl>
#styleMap_TLP_Normal
</styleUrl>
<Point>
<coordinates>
-65.0776367,-10.9414091,161.42
</coordinates>
</Point>
</Placemark>
<Placemark>
<name>
Fri Dec 16 12:51:35 2016 S=1.32 Km/hr
</name>
<styleUrl>
#styleMap_TLP_Normal
</styleUrl>
<Point>
<coordinates>
-65.0776443,-10.9414387,162.25
</coordinates>
</Point>
</Placemark>
<Placemark>
<name>
Fri Dec 16 12:51:45 2016 S=1.53 Km/hr
</name>
<styleUrl>
#styleMap_TLP_Normal
</styleUrl>
<Point>
<coordinates>
-65.0777283,-10.9414768,163.02
</coordinates>
</Point>
</Placemark>
<Placemark>
<name>
Fri Dec 16 12:51:55 2016 S=1.62 Km/hr
</name>
<styleUrl>
#styleMap_TLP_Normal
</styleUrl>
<Point>
<coordinates>
-65.0777817,-10.9415016,163.90
</coordinates>
</Point>
</Placemark>
<Placemark>
<name>
Fri Dec 16 12:52:05 2016 S=1.34 Km/hr
</name>
<styleUrl>
#styleMap_TLP_Normal
</styleUrl>
<Point>
<coordinates>
-65.0778351,-10.9415665,163.38
</coordinates>
</Point>
</Placemark>
<Placemark>
<name>
Fri Dec 16 12:52:15 2016 S=0.55 Km/hr
</name>
<styleUrl>
#styleMap_TLP_Normal
</styleUrl>
<Point>
<coordinates>
-65.0778427,-10.9415674,163.56
</coordinates>
</Point>
</Placemark>
<Placemark>
<name>
Fri Dec 16 12:52:25 2016 S=0.36 Km/hr
</name>
<styleUrl>
#styleMap_TLP_Normal
</styleUrl>
<Point>
<coordinates>
-65.0778503,-10.9415808,164.02
</coordinates>
</Point>
</Placemark>
<Placemark>
<name>
Fri Dec 16 12:52:35 2016 S=0.25 Km/hr
</name>
<styleUrl>
#styleMap_TLP_Normal
</styleUrl>
<Point>
<coordinates>
-65.0778351,-10.9415779,164.50
</coordinates>
</Point>
</Placemark>
<Placemark>
<name>
Fri Dec 16 12:52:45 2016 S=0.80 Km/hr
</name>
<styleUrl>
#styleMap_TLP_Normal
</styleUrl>
<Point>
<coordinates>
-65.0778427,-10.9415779,165.03
</coordinates>
</Point>
</Placemark>
<Placemark>
<name>
Fri Dec 16 12:52:55 2016 S=1.58 Km/hr
</name>
<styleUrl>
#styleMap_TLP_Normal
</styleUrl>
<Point>
<coordinates>
-65.0779037,-10.9415798,166.48
</coordinates>
</Point>
</Placemark>
<Placemark>
<name>
Fri Dec 16 12:53:05 2016 S=1.26 Km/hr
</name>
<styleUrl>
#styleMap_TLP_Normal
</styleUrl>
<Point>
<coordinates>
-65.0779724,-10.9415646,167.21
</coordinates>
</Point>
</Placemark>
<Placemark>
<name>
Fri Dec 16 12:53:15 2016 S=1.07 Km/hr
</name>
<styleUrl>
#styleMap_TLP_Normal
</styleUrl>
<Point>
<coordinates>
-65.0780106,-10.9415722,166.71
</coordinates>
</Point>
</Placemark>
<Placemark>
<name>
Fri Dec 16 12:53:25 2016 S=1.15 Km/hr
</name>
<styleUrl>
#styleMap_TLP_Normal
</styleUrl>
<Point>
<coordinates>
-65.0780411,-10.9415741,167.00
</coordinates>
</Point>
</Placemark>
<Placemark>
<name>
Fri Dec 16 12:53:35 2016 S=1.79 Km/hr
</name>
<styleUrl>
#styleMap_TLP_Normal
</styleUrl>
<Point>
<coordinates>
-65.0781174,-10.9416304,167.00
</coordinates>
</Point>
</Placemark>
<Placemark>
<name>
Fri Dec 16 12:53:45 2016 S=0.60 Km/hr
</name>
<styleUrl>
#styleMap_TLP_Normal
</styleUrl>
<Point>
<coordinates>
-65.0781097,-10.9416018,166.08
</coordinates>
</Point>
</Placemark>
<Placemark>
<name>
Fri Dec 16 12:53:55 2016 S=0.95 Km/hr
</name>
<styleUrl>
#styleMap_TLP_Normal
</styleUrl>
<Point>
<coordinates>
-65.0781250,-10.9415970,166.37
</coordinates>
</Point>
</Placemark>
<Placemark>
<name>
Fri Dec 16 12:54:05 2016 S=1.70 Km/hr
</name>
<styleUrl>
#styleMap_TLP_Normal
</styleUrl>
<Point>
<coordinates>
-65.0781555,-10.9416552,165.71
</coordinates>
</Point>
</Placemark>
<Placemark>
<name>
Fri Dec 16 12:54:15 2016 S=1.06 Km/hr
</name>
<styleUrl>
#styleMap_TLP_Normal
</styleUrl>
<Point>
<coordinates>
-65.0781555,-10.9416971,165.98
</coordinates>
</Point>
</Placemark>
<Placemark>
<name>
Fri Dec 16 12:54:25 2016 S=2.05 Km/hr
</name>
<styleUrl>
#styleMap_TLP_Normal
</styleUrl>
<Point>
<coordinates>
-65.0782089,-10.9417477,165.96
</coordinates>
</Point>
</Placemark>
<Placemark>
<name>
Fri Dec 16 12:54:35 2016 S=1.37 Km/hr
</name>
<styleUrl>
#styleMap_TLP_Normal
</styleUrl>
<Point>
<coordinates>
-65.0782928,-10.9417953,165.58
</coordinates>
</Point>
</Placemark>
<Placemark>
<name>
Fri Dec 16 12:54:45 2016 S=1.00 Km/hr
</name>
<styleUrl>
#styleMap_TLP_Normal
</styleUrl>
<Point>
<coordinates>
-65.0783157,-10.9417887,165.34
</coordinates>
</Point>
</Placemark>
<Placemark>
<name>
Fri Dec 16 12:54:55 2016 S=0.49 Km/hr
</name>
<styleUrl>
#styleMap_TLP_Normal
</styleUrl>
<Point>
<coordinates>
-65.0783386,-10.9418192,165.36
</coordinates>
</Point>
</Placemark>
<Placemark>
<name>
Fri Dec 16 12:55:05 2016 S=0.92 Km/hr
</name>
<styleUrl>
#styleMap_TLP_Normal
</styleUrl>
<Point>
<coordinates>
-65.0783310,-10.9418678,165.40
</coordinates>
</Point>
</Placemark>
<Placemark>
<name>
Fri Dec 16 12:55:15 2016 S=0.88 Km/hr
</name>
<styleUrl>
#styleMap_TLP_Normal
</styleUrl>
<Point>
<coordinates>
-65.0783463,-10.9418850,166.24
</coordinates>
</Point>
</Placemark>
<Placemark>
<name>
Fri Dec 16 12:55:25 2016 S=0.63 Km/hr
</name>
<styleUrl>
#styleMap_TLP_Normal
</styleUrl>
<Point>
<coordinates>
-65.0783539,-10.9418907,166.79
</coordinates>
</Point>
</Placemark>
<Placemark>
<name>
Fri Dec 16 12:55:35 2016 S=1.25 Km/hr
</name>
<styleUrl>
#styleMap_TLP_Normal
</styleUrl>
<Point>
<coordinates>
-65.0783691,-10.9418821,167.02
</coordinates>
</Point>
</Placemark>
<Placemark>
<name>
Fri Dec 16 12:55:45 2016 S=2.36 Km/hr
</name>
<styleUrl>
#styleMap_TLP_Normal
</styleUrl>
<Point>
<coordinates>
-65.0783997,-10.9418898,166.77
</coordinates>
</Point>
</Placemark>
<Placemark>
<name>
Fri Dec 16 12:55:55 2016 S=1.55 Km/hr
</name>
<styleUrl>
#styleMap_TLP_Normal
</styleUrl>
<Point>
<coordinates>
-65.0784760,-10.9419088,167.95
</coordinates>
</Point>
</Placemark>
<Placemark>
<name>
Fri Dec 16 12:56:05 2016 S=0.72 Km/hr
</name>
<styleUrl>
#styleMap_TLP_Normal
</styleUrl>
<Point>
<coordinates>
-65.0784760,-10.9419298,169.39
</coordinates>
</Point>
</Placemark>
<Placemark>
<name>
Fri Dec 16 12:56:15 2016 S=0.66 Km/hr
</name>
<styleUrl>
#styleMap_TLP_Normal
</styleUrl>
<Point>
<coordinates>
-65.0784531,-10.9418869,169.45
</coordinates>
</Point>
</Placemark>
<Placemark>
<name>
Fri Dec 16 12:56:25 2016 S=1.24 Km/hr
</name>
<styleUrl>
#styleMap_TLP_Normal
</styleUrl>
<Point>
<coordinates>
-65.0784454,-10.9418344,169.49
</coordinates>
</Point>
</Placemark>
<Placemark>
<name>
Fri Dec 16 12:56:35 2016 S=1.43 Km/hr
</name>
<styleUrl>
#styleMap_TLP_Normal
</styleUrl>
<Point>
<coordinates>
-65.0785141,-10.9418707,165.46
</coordinates>
</Point>
</Placemark>
<Placemark>
<name>
Fri Dec 16 12:56:45 2016 S=1.56 Km/hr
</name>
<styleUrl>
#styleMap_TLP_Normal
</styleUrl>
<Point>
<coordinates>
-65.0785141,-10.9419308,164.50
</coordinates>
</Point>
</Placemark>
<Placemark>
<name>
Fri Dec 16 12:56:55 2016 S=0.47 Km/hr
</name>
<styleUrl>
#styleMap_TLP_Normal
</styleUrl>
<Point>
<coordinates>
-65.0785141,-10.9419146,163.22
</coordinates>
</Point>
</Placemark>
<Placemark>
<name>
Fri Dec 16 12:57:05 2016 S=1.72 Km/hr
</name>
<styleUrl>
#styleMap_TLP_Normal
</styleUrl>
<Point>
<coordinates>
-65.0785065,-10.9418440,163.39
</coordinates>
</Point>
</Placemark>
<Placemark>
<name>
Fri Dec 16 12:57:15 2016 S=2.12 Km/hr
</name>
<styleUrl>
#styleMap_TLP_Normal
</styleUrl>
<Point>
<coordinates>
-65.0784683,-10.9417524,163.82
</coordinates>
</Point>
</Placemark>
<Placemark>
<name>
Fri Dec 16 12:57:25 2016 S=1.02 Km/hr
</name>
<styleUrl>
#styleMap_TLP_Normal
</styleUrl>
<Point>
<coordinates>
-65.0784683,-10.9416895,163.82
</coordinates>
</Point>
</Placemark>
<Placemark>
<name>
Fri Dec 16 12:57:35 2016 S=0.69 Km/hr
</name>
<styleUrl>
#styleMap_TLP_Normal
</styleUrl>
<Point>
<coordinates>
-65.0784531,-10.9416742,163.97
</coordinates>
</Point>
</Placemark>
<Placemark>
<name>
Fri Dec 16 12:57:45 2016 S=1.47 Km/hr
</name>
<styleUrl>
#styleMap_TLP_Normal
</styleUrl>
<Point>
<coordinates>
-65.0784378,-10.9416304,163.86
</coordinates>
</Point>
</Placemark>
<Placemark>
<name>
Fri Dec 16 12:57:55 2016 S=1.54 Km/hr
</name>
<styleUrl>
#styleMap_TLP_Normal
</styleUrl>
<Point>
<coordinates>
-65.0783768,-10.9415932,164.16
</coordinates>
</Point>
</Placemark>
<Placemark>
<name>
Fri Dec 16 12:58:05 2016 S=1.44 Km/hr
</name>
<styleUrl>
#styleMap_TLP_Normal
</styleUrl>
<Point>
<coordinates>
-65.0784149,-10.9415455,164.68
</coordinates>
</Point>
</Placemark>
<Placemark>
<name>
Fri Dec 16 12:58:15 2016 S=1.44 Km/hr
</name>
<styleUrl>
#styleMap_TLP_Normal
</styleUrl>
<Point>
<coordinates>
-65.0783997,-10.9414978,164.63
</coordinates>
</Point>
</Placemark>
<Placemark>
<name>
Fri Dec 16 12:58:25 2016 S=1.76 Km/hr
</name>
<styleUrl>
#styleMap_TLP_Normal
</styleUrl>
<Point>
<coordinates>
-65.0783997,-10.9414196,164.87
</coordinates>
</Point>
</Placemark>
<Placemark>
<name>
Fri Dec 16 12:58:35 2016 S=1.64 Km/hr
</name>
<styleUrl>
#styleMap_TLP_Normal
</styleUrl>
<Point>
<coordinates>
-65.0784073,-10.9413671,164.89
</coordinates>
</Point>
</Placemark>
<Placemark>
<name>
Fri Dec 16 12:58:45 2016 S=0.65 Km/hr
</name>
<styleUrl>
#styleMap_TLP_Normal
</styleUrl>
<Point>
<coordinates>
-65.0784378,-10.9413652,164.58
</coordinates>
</Point>
</Placemark>
<Placemark>
<name>
Fri Dec 16 12:58:55 2016 S=1.54 Km/hr
</name>
<styleUrl>
#styleMap_TLP_Normal
</styleUrl>
<Point>
<coordinates>
-65.0784454,-10.9413443,164.50
</coordinates>
</Point>
</Placemark>
<Placemark>
<name>
Fri Dec 16 12:59:05 2016 S=1.90 Km/hr
</name>
<styleUrl>
#styleMap_TLP_Normal
</styleUrl>
<Point>
<coordinates>
-65.0784683,-10.9412785,164.29
</coordinates>
</Point>
</Placemark>
<Placemark>
<name>
Fri Dec 16 12:59:15 2016 S=1.64 Km/hr
</name>
<styleUrl>
#styleMap_TLP_Normal
</styleUrl>
<Point>
<coordinates>
-65.0784912,-10.9412203,164.07
</coordinates>
</Point>
</Placemark>
<Placemark>
<name>
Fri Dec 16 12:59:25 2016 S=2.10 Km/hr
</name>
<styleUrl>
#styleMap_TLP_Normal
</styleUrl>
<Point>
<coordinates>
-65.0785828,-10.9411783,164.32
</coordinates>
</Point>
</Placemark>
<Placemark>
<name>
Fri Dec 16 12:59:35 2016 S=2.17 Km/hr
</name>
<styleUrl>
#styleMap_TLP_Normal
</styleUrl>
<Point>
<coordinates>
-65.0786514,-10.9411049,164.25
</coordinates>
</Point>
</Placemark>
<Placemark>
<name>
Fri Dec 16 12:59:45 2016 S=1.78 Km/hr
</name>
<styleUrl>
#styleMap_TLP_Normal
</styleUrl>
<Point>
<coordinates>
-65.0786819,-10.9410620,164.26
</coordinates>
</Point>
</Placemark>
<Placemark>
<name>
Fri Dec 16 12:59:55 2016 S=1.90 Km/hr
</name>
<styleUrl>
#styleMap_TLP_Normal
</styleUrl>
<Point>
<coordinates>
-65.0787277,-10.9409523,162.95
</coordinates>
</Point>
</Placemark>
<Placemark>
<name>
Fri Dec 16 13:00:05 2016 S=1.52 Km/hr
</name>
<styleUrl>
#styleMap_TLP_Normal
</styleUrl>
<Point>
<coordinates>
-65.0787811,-10.9409351,163.40
</coordinates>
</Point>
</Placemark>
<Placemark>
<name>
Fri Dec 16 13:00:15 2016 S=2.18 Km/hr
</name>
<styleUrl>
#styleMap_TLP_Normal
</styleUrl>
<Point>
<coordinates>
-65.0788651,-10.9408751,163.55
</coordinates>
</Point>
</Placemark>
<Placemark>
<name>
Fri Dec 16 13:00:25 2016 S=1.53 Km/hr
</name>
<styleUrl>
#styleMap_TLP_Normal
</styleUrl>
<Point>
<coordinates>
-65.0789032,-10.9408226,164.43
</coordinates>
</Point>
</Placemark>
<Placemark>
<name>
Fri Dec 16 13:00:35 2016 S=1.76 Km/hr
</name>
<styleUrl>
#styleMap_TLP_Normal
</styleUrl>
<Point>
<coordinates>
-65.0788956,-10.9407501,165.16
</coordinates>
</Point>
</Placemark>
<Placemark>
<name>
Fri Dec 16 13:00:45 2016 S=1.09 Km/hr
</name>
<styleUrl>
#styleMap_TLP_Normal
</styleUrl>
<Point>
<coordinates>
-65.0789032,-10.9406977,165.48
</coordinates>
</Point>
</Placemark>
<Placemark>
<name>
Fri Dec 16 13:00:55 2016 S=1.91 Km/hr
</name>
<styleUrl>
#styleMap_TLP_Normal
</styleUrl>
<Point>
<coordinates>
-65.0789948,-10.9406185,166.37
</coordinates>
</Point>
</Placemark>
<Placemark>
<name>
Fri Dec 16 13:01:05 2016 S=2.02 Km/hr
</name>
<styleUrl>
#styleMap_TLP_Normal
</styleUrl>
<Point>
<coordinates>
-65.0790787,-10.9406347,166.23
</coordinates>
</Point>
</Placemark>
<Placemark>
<name>
Fri Dec 16 13:01:15 2016 S=1.84 Km/hr
</name>
<styleUrl>
#styleMap_TLP_Normal
</styleUrl>
<Point>
<coordinates>
-65.0791397,-10.9406157,166.29
</coordinates>
</Point>
</Placemark>
<Placemark>
<name>
Fri Dec 16 13:01:25 2016 S=2.07 Km/hr
</name>
<styleUrl>
#styleMap_TLP_Normal
</styleUrl>
<Point>
<coordinates>
-65.0792007,-10.9406242,166.84
</coordinates>
</Point>
</Placemark>
<Placemark>
<name>
Fri Dec 16 13:01:35 2016 S=1.26 Km/hr
</name>
<styleUrl>
#styleMap_TLP_Normal
</styleUrl>
<Point>
<coordinates>
-65.0792694,-10.9405994,167.03
</coordinates>
</Point>
</Placemark>
<Placemark>
<name>
Fri Dec 16 13:01:45 2016 S=1.74 Km/hr
</name>
<styleUrl>
#styleMap_TLP_Normal
</styleUrl>
<Point>
<coordinates>
-65.0793304,-10.9406261,167.13
</coordinates>
</Point>
</Placemark>
<Placemark>
<name>
Fri Dec 16 13:01:55 2016 S=1.77 Km/hr
</name>
<styleUrl>
#styleMap_TLP_Normal
</styleUrl>
<Point>
<coordinates>
-65.0794220,-10.9406815,167.11
</coordinates>
</Point>
</Placemark>
<Placemark>
<name>
Fri Dec 16 13:02:05 2016 S=1.13 Km/hr
</name>
<styleUrl>
#styleMap_TLP_Normal
</styleUrl>
<Point>
<coordinates>
-65.0794754,-10.9406719,167.27
</coordinates>
</Point>
</Placemark>
<Placemark>
<name>
Fri Dec 16 13:02:15 2016 S=1.91 Km/hr
</name>
<styleUrl>
#styleMap_TLP_Normal
</styleUrl>
<Point>
<coordinates>
-65.0795746,-10.9406691,167.47
</coordinates>
</Point>
</Placemark>
<Placemark>
<name>
Fri Dec 16 13:02:25 2016 S=2.07 Km/hr
</name>
<styleUrl>
#styleMap_TLP_Normal
</styleUrl>
<Point>
<coordinates>
-65.0796509,-10.9406815,167.74
</coordinates>
</Point>
</Placemark>
<Placemark>
<name>
Fri Dec 16 13:02:35 2016 S=1.48 Km/hr
</name>
<styleUrl>
#styleMap_TLP_Normal
</styleUrl>
<Point>
<coordinates>
-65.0797348,-10.9406490,168.00
</coordinates>
</Point>
</Placemark>
<Placemark>
<name>
Fri Dec 16 13:02:45 2016 S=2.29 Km/hr
</name>
<styleUrl>
#styleMap_TLP_Normal
</styleUrl>
<Point>
<coordinates>
-65.0798264,-10.9406013,167.90
</coordinates>
</Point>
</Placemark>
<Placemark>
<name>
Fri Dec 16 13:02:55 2016 S=1.73 Km/hr
</name>
<styleUrl>
#styleMap_TLP_Normal
</styleUrl>
<Point>
<coordinates>
-65.0798721,-10.9406147,168.49
</coordinates>
</Point>
</Placemark>
<Placemark>
<name>
Fri Dec 16 13:03:05 2016 S=1.87 Km/hr
</name>
<styleUrl>
#styleMap_TLP_Normal
</styleUrl>
<Point>
<coordinates>
-65.0799484,-10.9405737,168.53
</coordinates>
</Point>
</Placemark>
<Placemark>
<name>
Fri Dec 16 13:03:15 2016 S=1.35 Km/hr
</name>
<styleUrl>
#styleMap_TLP_Normal
</styleUrl>
<Point>
<coordinates>
-65.0800247,-10.9405212,169.04
</coordinates>
</Point>
</Placemark>
<Placemark>
<name>
Fri Dec 16 13:03:25 2016 S=0.52 Km/hr
</name>
<styleUrl>
#styleMap_TLP_Normal
</styleUrl>
<Point>
<coordinates>
-65.0800247,-10.9405184,169.86
</coordinates>
</Point>
</Placemark>
<Placemark>
<name>
Fri Dec 16 13:03:35 2016 S=1.21 Km/hr
</name>
<styleUrl>
#styleMap_TLP_Normal
</styleUrl>
<Point>
<coordinates>
-65.0800018,-10.9405088,170.65
</coordinates>
</Point>
</Placemark>
<Placemark>
<name>
Fri Dec 16 13:03:45 2016 S=1.21 Km/hr
</name>
<styleUrl>
#styleMap_TLP_Normal
</styleUrl>
<Point>
<coordinates>
-65.0799713,-10.9404821,171.40
</coordinates>
</Point>
</Placemark>
<Placemark>
<name>
Fri Dec 16 13:03:55 2016 S=0.94 Km/hr
</name>
<styleUrl>
#styleMap_TLP_Normal
</styleUrl>
<Point>
<coordinates>
-65.0799637,-10.9405508,172.20
</coordinates>
</Point>
</Placemark>
<Placemark>
<name>
Fri Dec 16 13:04:05 2016 S=0.54 Km/hr
</name>
<styleUrl>
#styleMap_TLP_Normal
</styleUrl>
<Point>
<coordinates>
-65.0799637,-10.9405708,172.88
</coordinates>
</Point>
</Placemark>
<Placemark>
<name>
Fri Dec 16 13:04:15 2016 S=0.50 Km/hr
</name>
<styleUrl>
#styleMap_TLP_Normal
</styleUrl>
<Point>
<coordinates>
-65.0799484,-10.9405699,173.57
</coordinates>
</Point>
</Placemark>
<Placemark>
<name>
Fri Dec 16 13:04:25 2016 S=0.87 Km/hr
</name>
<styleUrl>
#styleMap_TLP_Normal
</styleUrl>
<Point>
<coordinates>
-65.0799561,-10.9405632,174.25
</coordinates>
</Point>
</Placemark>
<Placemark>
<name>
Fri Dec 16 13:04:35 2016 S=1.27 Km/hr
</name>
<styleUrl>
#styleMap_TLP_Normal
</styleUrl>
<Point>
<coordinates>
-65.0799942,-10.9405222,174.97
</coordinates>
</Point>
</Placemark>
<Placemark>
<name>
Fri Dec 16 13:04:45 2016 S=1.82 Km/hr
</name>
<styleUrl>
#styleMap_TLP_Normal
</styleUrl>
<Point>
<coordinates>
-65.0800323,-10.9404955,175.23
</coordinates>
</Point>
</Placemark>
<Placemark>
<name>
Fri Dec 16 13:04:55 2016 S=1.23 Km/hr
</name>
<styleUrl>
#styleMap_TLP_Normal
</styleUrl>
<Point>
<coordinates>
-65.0801086,-10.9405022,175.54
</coordinates>
</Point>
</Placemark>
<Placemark>
<name>
Fri Dec 16 13:05:05 2016 S=0.78 Km/hr
</name>
<styleUrl>
#styleMap_TLP_Normal
</styleUrl>
<Point>
<coordinates>
-65.0801239,-10.9405117,174.36
</coordinates>
</Point>
</Placemark>
<Placemark>
<name>
Fri Dec 16 13:05:15 2016 S=1.70 Km/hr
</name>
<styleUrl>
#styleMap_TLP_Normal
</styleUrl>
<Point>
<coordinates>
-65.0800476,-10.9405575,173.38
</coordinates>
</Point>
</Placemark>
<Placemark>
<name>
Fri Dec 16 13:05:25 2016 S=0.13 Km/hr
</name>
<styleUrl>
#styleMap_TLP_Normal
</styleUrl>
<Point>
<coordinates>
-65.0800705,-10.9405670,175.42
</coordinates>
</Point>
</Placemark>
<Placemark>
<name>
Fri Dec 16 13:05:35 2016 S=0.99 Km/hr
</name>
<styleUrl>
#styleMap_TLP_Normal
</styleUrl>
<Point>
<coordinates>
-65.0800858,-10.9405794,175.40
</coordinates>
</Point>
</Placemark>
<Placemark>
<name>
Fri Dec 16 13:05:45 2016 S=1.55 Km/hr
</name>
<styleUrl>
#styleMap_TLP_Normal
</styleUrl>
<Point>
<coordinates>
-65.0800781,-10.9405670,174.59
</coordinates>
</Point>
</Placemark>
<Placemark>
<name>
Fri Dec 16 13:05:55 2016 S=1.06 Km/hr
</name>
<styleUrl>
#styleMap_TLP_Normal
</styleUrl>
<Point>
<coordinates>
-65.0800476,-10.9405584,173.34
</coordinates>
</Point>
</Placemark>
<Placemark>
<name>
Fri Dec 16 13:06:05 2016 S=1.46 Km/hr
</name>
<styleUrl>
#styleMap_TLP_Normal
</styleUrl>
<Point>
<coordinates>
-65.0800018,-10.9405651,172.92
</coordinates>
</Point>
</Placemark>
<Placemark>
<name>
Fri Dec 16 13:06:15 2016 S=0.96 Km/hr
</name>
<styleUrl>
#styleMap_TLP_Normal
</styleUrl>
<Point>
<coordinates>
-65.0799484,-10.9405785,172.04
</coordinates>
</Point>
</Placemark>
<Placemark>
<name>
Fri Dec 16 13:06:25 2016 S=0.76 Km/hr
</name>
<styleUrl>
#styleMap_TLP_Normal
</styleUrl>
<Point>
<coordinates>
-65.0799332,-10.9405899,171.76
</coordinates>
</Point>
</Placemark>
<Placemark>
<name>
Fri Dec 16 13:06:35 2016 S=0.13 Km/hr
</name>
<styleUrl>
#styleMap_TLP_Normal
</styleUrl>
<Point>
<coordinates>
-65.0799255,-10.9405966,171.48
</coordinates>
</Point>
</Placemark>
<Placemark>
<name>
Fri Dec 16 13:06:45 2016 S=0.23 Km/hr
</name>
<styleUrl>
#styleMap_TLP_Normal
</styleUrl>
<Point>
<coordinates>
-65.0799332,-10.9405947,171.20
</coordinates>
</Point>
</Placemark>
<Placemark>
<name>
Fri Dec 16 13:06:55 2016 S=0.62 Km/hr
</name>
<styleUrl>
#styleMap_TLP_Normal
</styleUrl>
<Point>
<coordinates>
-65.0799408,-10.9406033,170.91
</coordinates>
</Point>
</Placemark>
<Placemark>
<name>
Fri Dec 16 13:07:05 2016 S=0.72 Km/hr
</name>
<styleUrl>
#styleMap_TLP_Normal
</styleUrl>
<Point>
<coordinates>
-65.0799637,-10.9406080,170.66
</coordinates>
</Point>
</Placemark>
<Placemark>
<name>
Fri Dec 16 13:07:15 2016 S=0.53 Km/hr
</name>
<styleUrl>
#styleMap_TLP_Normal
</styleUrl>
<Point>
<coordinates>
-65.0799713,-10.9406071,170.49
</coordinates>
</Point>
</Placemark>
<Placemark>
<name>
Fri Dec 16 13:07:25 2016 S=1.44 Km/hr
</name>
<styleUrl>
#styleMap_TLP_Normal
</styleUrl>
<Point>
<coordinates>
-65.0799942,-10.9405518,169.77
</coordinates>
</Point>
</Placemark>
<Placemark>
<name>
Fri Dec 16 13:07:35 2016 S=0.73 Km/hr
</name>
<styleUrl>
#styleMap_TLP_Normal
</styleUrl>
<Point>
<coordinates>
-65.0799561,-10.9404993,169.08
</coordinates>
</Point>
</Placemark>
<Placemark>
<name>
Fri Dec 16 13:07:45 2016 S=0.32 Km/hr
</name>
<styleUrl>
#styleMap_TLP_Normal
</styleUrl>
<Point>
<coordinates>
-65.0799408,-10.9404964,168.89
</coordinates>
</Point>
</Placemark>
<Placemark>
<name>
Fri Dec 16 13:07:55 2016 S=0.66 Km/hr
</name>
<styleUrl>
#styleMap_TLP_Normal
</styleUrl>
<Point>
<coordinates>
-65.0799484,-10.9405088,168.65
</coordinates>
</Point>
</Placemark>
<Placemark>
<name>
Fri Dec 16 13:08:05 2016 S=0.98 Km/hr
</name>
<styleUrl>
#styleMap_TLP_Normal
</styleUrl>
<Point>
<coordinates>
-65.0799332,-10.9405355,168.63
</coordinates>
</Point>
</Placemark>
<Placemark>
<name>
Fri Dec 16 13:08:15 2016 S=1.12 Km/hr
</name>
<styleUrl>
#styleMap_TLP_Normal
</styleUrl>
<Point>
<coordinates>
-65.0798950,-10.9405794,168.47
</coordinates>
</Point>
</Placemark>
<Placemark>
<name>
Fri Dec 16 13:08:25 2016 S=1.32 Km/hr
</name>
<styleUrl>
#styleMap_TLP_Normal
</styleUrl>
<Point>
<coordinates>
-65.0798798,-10.9405870,167.37
</coordinates>
</Point>
</Placemark>
<Placemark>
<name>
Fri Dec 16 13:08:35 2016 S=1.49 Km/hr
</name>
<styleUrl>
#styleMap_TLP_Normal
</styleUrl>
<Point>
<coordinates>
-65.0798569,-10.9405375,166.71
</coordinates>
</Point>
</Placemark>
<Placemark>
<name>
Fri Dec 16 13:08:45 2016 S=2.02 Km/hr
</name>
<styleUrl>
#styleMap_TLP_Normal
</styleUrl>
<Point>
<coordinates>
-65.0798035,-10.9405251,165.17
</coordinates>
</Point>
</Placemark>
<Placemark>
<name>
Fri Dec 16 13:08:55 2016 S=0.79 Km/hr
</name>
<styleUrl>
#styleMap_TLP_Normal
</styleUrl>
<Point>
<coordinates>
-65.0798340,-10.9405231,162.24
</coordinates>
</Point>
</Placemark>
<Placemark>
<name>
Fri Dec 16 13:09:05 2016 S=0.36 Km/hr
</name>
<styleUrl>
#styleMap_TLP_Normal
</styleUrl>
<Point>
<coordinates>
-65.0798264,-10.9405098,161.91
</coordinates>
</Point>
</Placemark>
<Placemark>
<name>
Fri Dec 16 13:09:15 2016 S=0.79 Km/hr
</name>
<styleUrl>
#styleMap_TLP_Normal
</styleUrl>
<Point>
<coordinates>
-65.0798416,-10.9405117,161.57
</coordinates>
</Point>
</Placemark>
<Placemark>
<name>
Fri Dec 16 13:09:25 2016 S=1.09 Km/hr
</name>
<styleUrl>
#styleMap_TLP_Normal
</styleUrl>
<Point>
<coordinates>
-65.0798645,-10.9405069,161.18
</coordinates>
</Point>
</Placemark>
<Placemark>
<name>
Fri Dec 16 13:09:35 2016 S=0.47 Km/hr
</name>
<styleUrl>
#styleMap_TLP_Normal
</styleUrl>
<Point>
<coordinates>
-65.0798721,-10.9405079,160.24
</coordinates>
</Point>
</Placemark>
<Placemark>
<name>
Fri Dec 16 13:09:45 2016 S=0.47 Km/hr
</name>
<styleUrl>
#styleMap_TLP_Normal
</styleUrl>
<Point>
<coordinates>
-65.0798798,-10.9405050,159.89
</coordinates>
</Point>
</Placemark>
<Placemark>
<name>
Fri Dec 16 13:09:55 2016 S=0.37 Km/hr
</name>
<styleUrl>
#styleMap_TLP_Normal
</styleUrl>
<Point>
<coordinates>
-65.0798950,-10.9405022,159.55
</coordinates>
</Point>
</Placemark>
<Placemark>
<name>
Fri Dec 16 13:10:05 2016 S=0.96 Km/hr
</name>
<styleUrl>
#styleMap_TLP_Normal
</styleUrl>
<Point>
<coordinates>
-65.0798798,-10.9404974,159.02
</coordinates>
</Point>
</Placemark>
<Placemark>
<name>
Fri Dec 16 13:10:15 2016 S=0.95 Km/hr
</name>
<styleUrl>
#styleMap_TLP_Normal
</styleUrl>
<Point>
<coordinates>
-65.0798798,-10.9404945,157.97
</coordinates>
</Point>
</Placemark>
<Placemark>
<name>
Fri Dec 16 13:10:25 2016 S=0.57 Km/hr
</name>
<styleUrl>
#styleMap_TLP_Normal
</styleUrl>
<Point>
<coordinates>
-65.0798645,-10.9405022,157.50
</coordinates>
</Point>
</Placemark>
<Placemark>
<name>
Fri Dec 16 13:10:35 2016 S=0.69 Km/hr
</name>
<styleUrl>
#styleMap_TLP_Normal
</styleUrl>
<Point>
<coordinates>
-65.0798569,-10.9405031,156.92
</coordinates>
</Point>
</Placemark>
<Placemark>
<name>
Fri Dec 16 13:10:45 2016 S=0.45 Km/hr
</name>
<styleUrl>
#styleMap_TLP_Normal
</styleUrl>
<Point>
<coordinates>
-65.0798798,-10.9405079,156.31
</coordinates>
</Point>
</Placemark>
<Placemark>
<name>
Fri Dec 16 13:10:55 2016 S=0.78 Km/hr
</name>
<styleUrl>
#styleMap_TLP_Normal
</styleUrl>
<Point>
<coordinates>
-65.0798950,-10.9405003,155.81
</coordinates>
</Point>
</Placemark>
<Placemark>
<name>
Fri Dec 16 13:11:05 2016 S=0.82 Km/hr
</name>
<styleUrl>
#styleMap_TLP_Normal
</styleUrl>
<Point>
<coordinates>
-65.0798950,-10.9404793,155.40
</coordinates>
</Point>
</Placemark>
<Placemark>
<name>
Fri Dec 16 13:11:15 2016 S=0.73 Km/hr
</name>
<styleUrl>
#styleMap_TLP_Normal
</styleUrl>
<Point>
<coordinates>
-65.0799103,-10.9404716,155.10
</coordinates>
</Point>
</Placemark>
<Placemark>
<name>
Fri Dec 16 13:11:25 2016 S=0.82 Km/hr
</name>
<styleUrl>
#styleMap_TLP_Normal
</styleUrl>
<Point>
<coordinates>
-65.0799103,-10.9404850,154.91
</coordinates>
</Point>
</Placemark>
<Placemark>
<name>
Fri Dec 16 13:11:35 2016 S=0.67 Km/hr
</name>
<styleUrl>
#styleMap_TLP_Normal
</styleUrl>
<Point>
<coordinates>
-65.0799026,-10.9404993,154.71
</coordinates>
</Point>
</Placemark>
<Placemark>
<name>
Fri Dec 16 13:11:45 2016 S=1.12 Km/hr
</name>
<styleUrl>
#styleMap_TLP_Normal
</styleUrl>
<Point>
<coordinates>
-65.0798950,-10.9405127,154.16
</coordinates>
</Point>
</Placemark>
<Placemark>
<name>
Fri Dec 16 13:11:55 2016 S=0.56 Km/hr
</name>
<styleUrl>
#styleMap_TLP_Normal
</styleUrl>
<Point>
<coordinates>
-65.0799179,-10.9405346,154.66
</coordinates>
</Point>
</Placemark>
<Placemark>
<name>
Fri Dec 16 13:12:05 2016 S=0.33 Km/hr
</name>
<styleUrl>
#styleMap_TLP_Normal
</styleUrl>
<Point>
<coordinates>
-65.0799255,-10.9405432,154.47
</coordinates>
</Point>
</Placemark>
<Placemark>
<name>
Fri Dec 16 13:12:15 2016 S=0.82 Km/hr
</name>
<styleUrl>
#styleMap_TLP_Normal
</styleUrl>
<Point>
<coordinates>
-65.0799103,-10.9405308,154.28
</coordinates>
</Point>
</Placemark>
<Placemark>
<name>
Fri Dec 16 13:12:25 2016 S=0.89 Km/hr
</name>
<styleUrl>
#styleMap_TLP_Normal
</styleUrl>
<Point>
<coordinates>
-65.0799103,-10.9405098,154.13
</coordinates>
</Point>
</Placemark>
<Placemark>
<name>
Fri Dec 16 13:12:35 2016 S=0.58 Km/hr
</name>
<styleUrl>
#styleMap_TLP_Normal
</styleUrl>
<Point>
<coordinates>
-65.0799026,-10.9404936,154.11
</coordinates>
</Point>
</Placemark>
<Placemark>
<name>
Fri Dec 16 13:12:45 2016 S=0.22 Km/hr
</name>
<styleUrl>
#styleMap_TLP_Normal
</styleUrl>
<Point>
<coordinates>
-65.0799026,-10.9404860,154.11
</coordinates>
</Point>
</Placemark>
<Placemark>
<name>
Fri Dec 16 13:12:55 2016 S=0.52 Km/hr
</name>
<styleUrl>
#styleMap_TLP_Normal
</styleUrl>
<Point>
<coordinates>
-65.0799103,-10.9404812,154.12
</coordinates>
</Point>
</Placemark>
<Placemark>
<name>
Fri Dec 16 13:13:05 2016 S=0.72 Km/hr
</name>
<styleUrl>
#styleMap_TLP_Normal
</styleUrl>
<Point>
<coordinates>
-65.0799103,-10.9404707,154.16
</coordinates>
</Point>
</Placemark>
<Placemark>
<name>
Fri Dec 16 13:13:15 2016 S=0.09 Km/hr
</name>
<styleUrl>
#styleMap_TLP_Normal
</styleUrl>
<Point>
<coordinates>
-65.0799179,-10.9404621,154.24
</coordinates>
</Point>
</Placemark>
<Placemark>
<name>
Fri Dec 16 13:13:25 2016 S=0.06 Km/hr
</name>
<styleUrl>
#styleMap_TLP_Normal
</styleUrl>
<Point>
<coordinates>
-65.0799255,-10.9404583,154.38
</coordinates>
</Point>
</Placemark>
<Placemark>
<name>
Fri Dec 16 13:13:35 2016 S=0.98 Km/hr
</name>
<styleUrl>
#styleMap_TLP_Normal
</styleUrl>
<Point>
<coordinates>
-65.0799408,-10.9404573,154.63
</coordinates>
</Point>
</Placemark>
<Placemark>
<name>
Fri Dec 16 13:13:45 2016 S=0.55 Km/hr
</name>
<styleUrl>
#styleMap_TLP_Normal
</styleUrl>
<Point>
<coordinates>
-65.0799561,-10.9404631,155.05
</coordinates>
</Point>
</Placemark>
<Placemark>
<name>
Fri Dec 16 13:13:55 2016 S=0.39 Km/hr
</name>
<styleUrl>
#styleMap_TLP_Normal
</styleUrl>
<Point>
<coordinates>
-65.0799713,-10.9404631,155.63
</coordinates>
</Point>
</Placemark>
<Placemark>
<name>
Fri Dec 16 13:14:05 2016 S=0.89 Km/hr
</name>
<styleUrl>
#styleMap_TLP_Normal
</styleUrl>
<Point>
<coordinates>
-65.0799637,-10.9404593,156.37
</coordinates>
</Point>
</Placemark>
<Placemark>
<name>
Fri Dec 16 13:14:15 2016 S=0.49 Km/hr
</name>
<styleUrl>
#styleMap_TLP_Normal
</styleUrl>
<Point>
<coordinates>
-65.0799637,-10.9404716,157.25
</coordinates>
</Point>
</Placemark>
<Placemark>
<name>
Fri Dec 16 13:14:25 2016 S=1.23 Km/hr
</name>
<styleUrl>
#styleMap_TLP_Normal
</styleUrl>
<Point>
<coordinates>
-65.0799637,-10.9405241,160.04
</coordinates>
</Point>
</Placemark>
<Placemark>
<name>
Fri Dec 16 13:14:35 2016 S=0.65 Km/hr
</name>
<styleUrl>
#styleMap_TLP_Normal
</styleUrl>
<Point>
<coordinates>
-65.0799942,-10.9405260,161.70
</coordinates>
</Point>
</Placemark>
<Placemark>
<name>
Fri Dec 16 13:14:45 2016 S=0.68 Km/hr
</name>
<styleUrl>
#styleMap_TLP_Normal
</styleUrl>
<Point>
<coordinates>
-65.0800018,-10.9405327,162.95
</coordinates>
</Point>
</Placemark>
<Placemark>
<name>
Fri Dec 16 13:14:55 2016 S=0.93 Km/hr
</name>
<styleUrl>
#styleMap_TLP_Normal
</styleUrl>
<Point>
<coordinates>
-65.0800247,-10.9405346,164.36
</coordinates>
</Point>
</Placemark>
<Placemark>
<name>
Fri Dec 16 13:15:05 2016 S=0.42 Km/hr
</name>
<styleUrl>
#styleMap_TLP_Normal
</styleUrl>
<Point>
<coordinates>
-65.0800171,-10.9405203,167.64
</coordinates>
</Point>
</Placemark>
<Placemark>
<name>
Fri Dec 16 13:15:15 2016 S=0.46 Km/hr
</name>
<styleUrl>
#styleMap_TLP_Normal
</styleUrl>
<Point>
<coordinates>
-65.0800095,-10.9405212,169.40
</coordinates>
</Point>
</Placemark>
<Placemark>
<name>
Fri Dec 16 13:15:25 2016 S=1.13 Km/hr
</name>
<styleUrl>
#styleMap_TLP_Normal
</styleUrl>
<Point>
<coordinates>
-65.0799942,-10.9405193,171.27
</coordinates>
</Point>
</Placemark>
<Placemark>
<name>
Fri Dec 16 13:15:35 2016 S=1.35 Km/hr
</name>
<styleUrl>
#styleMap_TLP_Normal
</styleUrl>
<Point>
<coordinates>
-65.0799789,-10.9404707,174.09
</coordinates>
</Point>
</Placemark>
<Placemark>
<name>
Fri Dec 16 13:15:45 2016 S=1.62 Km/hr
</name>
<styleUrl>
#styleMap_TLP_Normal
</styleUrl>
<Point>
<coordinates>
-65.0799408,-10.9404421,174.86
</coordinates>
</Point>
</Placemark>
<Placemark>
<name>
Fri Dec 16 13:15:55 2016 S=1.20 Km/hr
</name>
<styleUrl>
#styleMap_TLP_Normal
</styleUrl>
<Point>
<coordinates>
-65.0799026,-10.9404650,176.40
</coordinates>
</Point>
</Placemark>
<Placemark>
<name>
Fri Dec 16 13:16:05 2016 S=0.44 Km/hr
</name>
<styleUrl>
#styleMap_TLP_Normal
</styleUrl>
<Point>
<coordinates>
-65.0799179,-10.9404898,177.82
</coordinates>
</Point>
</Placemark>
<Placemark>
<name>
Fri Dec 16 13:16:15 2016 S=0.58 Km/hr
</name>
<styleUrl>
#styleMap_TLP_Normal
</styleUrl>
<Point>
<coordinates>
-65.0799255,-10.9404984,179.42
</coordinates>
</Point>
</Placemark>
<Placemark>
<name>
Fri Dec 16 13:16:25 2016 S=1.07 Km/hr
</name>
<styleUrl>
#styleMap_TLP_Normal
</styleUrl>
<Point>
<coordinates>
-65.0799561,-10.9405422,180.98
</coordinates>
</Point>
</Placemark>
<Placemark>
<name>
Fri Dec 16 13:16:35 2016 S=0.74 Km/hr
</name>
<styleUrl>
#styleMap_TLP_Normal
</styleUrl>
<Point>
<coordinates>
-65.0799561,-10.9405527,182.54
</coordinates>
</Point>
</Placemark>
<Placemark>
<name>
Fri Dec 16 13:16:45 2016 S=0.55 Km/hr
</name>
<styleUrl>
#styleMap_TLP_Normal
</styleUrl>
<Point>
<coordinates>
-65.0799637,-10.9405680,183.85
</coordinates>
</Point>
</Placemark>
<Placemark>
<name>
Fri Dec 16 13:16:55 2016 S=1.14 Km/hr
</name>
<styleUrl>
#styleMap_TLP_Normal
</styleUrl>
<Point>
<coordinates>
-65.0799255,-10.9405499,184.79
</coordinates>
</Point>
</Placemark>
<Placemark>
<name>
Fri Dec 16 13:17:05 2016 S=0.54 Km/hr
</name>
<styleUrl>
#styleMap_TLP_Normal
</styleUrl>
<Point>
<coordinates>
-65.0799179,-10.9405375,185.66
</coordinates>
</Point>
</Placemark>
<Placemark>
<name>
Fri Dec 16 13:17:15 2016 S=0.23 Km/hr
</name>
<styleUrl>
#styleMap_TLP_Normal
</styleUrl>
<Point>
<coordinates>
-65.0799103,-10.9405336,186.95
</coordinates>
</Point>
</Placemark>
<Placemark>
<name>
Fri Dec 16 13:17:25 2016 S=1.50 Km/hr
</name>
<styleUrl>
#styleMap_TLP_Normal
</styleUrl>
<Point>
<coordinates>
-65.0799255,-10.9405622,187.84
</coordinates>
</Point>
</Placemark>
<Placemark>
<name>
Fri Dec 16 13:17:35 2016 S=0.99 Km/hr
</name>
<styleUrl>
#styleMap_TLP_Normal
</styleUrl>
<Point>
<coordinates>
-65.0799179,-10.9406013,186.17
</coordinates>
</Point>
</Placemark>
<Placemark>
<name>
Fri Dec 16 13:17:45 2016 S=0.85 Km/hr
</name>
<styleUrl>
#styleMap_TLP_Normal
</styleUrl>
<Point>
<coordinates>
-65.0799408,-10.9406157,187.12
</coordinates>
</Point>
</Placemark>
<Placemark>
<name>
Fri Dec 16 13:17:55 2016 S=0.66 Km/hr
</name>
<styleUrl>
#styleMap_TLP_Normal
</styleUrl>
<Point>
<coordinates>
-65.0799561,-10.9406137,188.32
</coordinates>
</Point>
</Placemark>
<Placemark>
<name>
Fri Dec 16 13:18:05 2016 S=1.16 Km/hr
</name>
<styleUrl>
#styleMap_TLP_Normal
</styleUrl>
<Point>
<coordinates>
-65.0799103,-10.9405489,184.34
</coordinates>
</Point>
</Placemark>
<Placemark>
<name>
Fri Dec 16 13:18:15 2016 S=0.44 Km/hr
</name>
<styleUrl>
#styleMap_TLP_Normal
</styleUrl>
<Point>
<coordinates>
-65.0799103,-10.9405499,183.75
</coordinates>
</Point>
</Placemark>
<Placemark>
<name>
Fri Dec 16 13:18:25 2016 S=0.39 Km/hr
</name>
<styleUrl>
#styleMap_TLP_Normal
</styleUrl>
<Point>
<coordinates>
-65.0799255,-10.9405565,184.43
</coordinates>
</Point>
</Placemark>
<Placemark>
<name>
Fri Dec 16 13:18:35 2016 S=0.40 Km/hr
</name>
<styleUrl>
#styleMap_TLP_Normal
</styleUrl>
<Point>
<coordinates>
-65.0799332,-10.9405594,185.09
</coordinates>
</Point>
</Placemark>
<Placemark>
<name>
Fri Dec 16 13:18:45 2016 S=0.12 Km/hr
</name>
<styleUrl>
#styleMap_TLP_Normal
</styleUrl>
<Point>
<coordinates>
-65.0799408,-10.9405622,185.55
</coordinates>
</Point>
</Placemark>
<Placemark>
<name>
Fri Dec 16 13:18:55 2016 S=0.61 Km/hr
</name>
<styleUrl>
#styleMap_TLP_Normal
</styleUrl>
<Point>
<coordinates>
-65.0799255,-10.9405613,185.83
</coordinates>
</Point>
</Placemark>
<Placemark>
<name>
Fri Dec 16 13:19:05 2016 S=0.83 Km/hr
</name>
<styleUrl>
#styleMap_TLP_Normal
</styleUrl>
<Point>
<coordinates>
-65.0799179,-10.9405727,185.11
</coordinates>
</Point>
</Placemark>
<Placemark>
<name>
Fri Dec 16 13:19:15 2016 S=0.94 Km/hr
</name>
<styleUrl>
#styleMap_TLP_Normal
</styleUrl>
<Point>
<coordinates>
-65.0798950,-10.9405804,184.48
</coordinates>
</Point>
</Placemark>
<Placemark>
<name>
Fri Dec 16 13:19:25 2016 S=0.61 Km/hr
</name>
<styleUrl>
#styleMap_TLP_Normal
</styleUrl>
<Point>
<coordinates>
-65.0798950,-10.9405584,184.33
</coordinates>
</Point>
</Placemark>
<Placemark>
<name>
Fri Dec 16 13:19:35 2016 S=0.41 Km/hr
</name>
<styleUrl>
#styleMap_TLP_Normal
</styleUrl>
<Point>
<coordinates>
-65.0798950,-10.9405451,184.14
</coordinates>
</Point>
</Placemark>
<Placemark>
<name>
Fri Dec 16 13:19:45 2016 S=0.85 Km/hr
</name>
<styleUrl>
#styleMap_TLP_Normal
</styleUrl>
<Point>
<coordinates>
-65.0799026,-10.9405365,183.80
</coordinates>
</Point>
</Placemark>
<Placemark>
<name>
Fri Dec 16 13:19:55 2016 S=0.97 Km/hr
</name>
<styleUrl>
#styleMap_TLP_Normal
</styleUrl>
<Point>
<coordinates>
-65.0799179,-10.9405422,181.81
</coordinates>
</Point>
</Placemark>
<Placemark>
<name>
Fri Dec 16 13:20:05 2016 S=0.15 Km/hr
</name>
<styleUrl>
#styleMap_TLP_Normal
</styleUrl>
<Point>
<coordinates>
-65.0799103,-10.9405537,180.80
</coordinates>
</Point>
</Placemark>
<Placemark>
<name>
Fri Dec 16 13:20:15 2016 S=0.05 Km/hr
</name>
<styleUrl>
#styleMap_TLP_Normal
</styleUrl>
<Point>
<coordinates>
-65.0799103,-10.9405575,179.88
</coordinates>
</Point>
</Placemark>
<Placemark>
<name>
Fri Dec 16 13:20:25 2016 S=0.30 Km/hr
</name>
<styleUrl>
#styleMap_TLP_Normal
</styleUrl>
<Point>
<coordinates>
-65.0799103,-10.9405556,178.91
</coordinates>
</Point>
</Placemark>
<Placemark>
<name>
Fri Dec 16 13:20:35 2016 S=0.19 Km/hr
</name>
<styleUrl>
#styleMap_TLP_Normal
</styleUrl>
<Point>
<coordinates>
-65.0799026,-10.9405556,177.92
</coordinates>
</Point>
</Placemark>
<Placemark>
<name>
Fri Dec 16 13:20:45 2016 S=1.13 Km/hr
</name>
<styleUrl>
#styleMap_TLP_Normal
</styleUrl>
<Point>
<coordinates>
-65.0799255,-10.9405584,176.86
</coordinates>
</Point>
</Placemark>
<Placemark>
<name>
Fri Dec 16 13:20:55 2016 S=1.09 Km/hr
</name>
<styleUrl>
#styleMap_TLP_Normal
</styleUrl>
<Point>
<coordinates>
-65.0799866,-10.9405651,175.77
</coordinates>
</Point>
</Placemark>
<Placemark>
<name>
Fri Dec 16 13:21:05 2016 S=0.89 Km/hr
</name>
<styleUrl>
#styleMap_TLP_Normal
</styleUrl>
<Point>
<coordinates>
-65.0799942,-10.9405909,176.41
</coordinates>
</Point>
</Placemark>
<Placemark>
<name>
Fri Dec 16 13:21:15 2016 S=0.79 Km/hr
</name>
<styleUrl>
#styleMap_TLP_Normal
</styleUrl>
<Point>
<coordinates>
-65.0800018,-10.9406033,175.52
</coordinates>
</Point>
</Placemark>
<Placemark>
<name>
Fri Dec 16 13:21:25 2016 S=0.86 Km/hr
</name>
<styleUrl>
#styleMap_TLP_Normal
</styleUrl>
<Point>
<coordinates>
-65.0799866,-10.9405251,177.25
</coordinates>
</Point>
</Placemark>
<Placemark>
<name>
Fri Dec 16 13:21:35 2016 S=1.48 Km/hr
</name>
<styleUrl>
#styleMap_TLP_Normal
</styleUrl>
<Point>
<coordinates>
-65.0799484,-10.9404840,176.98
</coordinates>
</Point>
</Placemark>
<Placemark>
<name>
Fri Dec 16 13:21:45 2016 S=0.96 Km/hr
</name>
<styleUrl>
#styleMap_TLP_Normal
</styleUrl>
<Point>
<coordinates>
-65.0799866,-10.9404526,177.24
</coordinates>
</Point>
</Placemark>
<Placemark>
<name>
Fri Dec 16 13:21:55 2016 S=0.34 Km/hr
</name>
<styleUrl>
#styleMap_TLP_Normal
</styleUrl>
<Point>
<coordinates>
-65.0799713,-10.9404364,177.40
</coordinates>
</Point>
</Placemark>
<Placemark>
<name>
Fri Dec 16 13:22:05 2016 S=0.49 Km/hr
</name>
<styleUrl>
#styleMap_TLP_Normal
</styleUrl>
<Point>
<coordinates>
-65.0799713,-10.9404325,177.43
</coordinates>
</Point>
</Placemark>
<Placemark>
<name>
Fri Dec 16 13:22:15 2016 S=0.76 Km/hr
</name>
<styleUrl>
#styleMap_TLP_Normal
</styleUrl>
<Point>
<coordinates>
-65.0799866,-10.9404297,177.64
</coordinates>
</Point>
</Placemark>
<Placemark>
<name>
Fri Dec 16 13:22:25 2016 S=0.64 Km/hr
</name>
<styleUrl>
#styleMap_TLP_Normal
</styleUrl>
<Point>
<coordinates>
-65.0799942,-10.9404411,177.85
</coordinates>
</Point>
</Placemark>
<Placemark>
<name>
Fri Dec 16 13:22:35 2016 S=1.08 Km/hr
</name>
<styleUrl>
#styleMap_TLP_Normal
</styleUrl>
<Point>
<coordinates>
-65.0800018,-10.9404621,178.11
</coordinates>
</Point>
</Placemark>
<Placemark>
<name>
Fri Dec 16 13:22:45 2016 S=1.31 Km/hr
</name>
<styleUrl>
#styleMap_TLP_Normal
</styleUrl>
<Point>
<coordinates>
-65.0799866,-10.9405241,181.11
</coordinates>
</Point>
</Placemark>
<Placemark>
<name>
Fri Dec 16 13:22:55 2016 S=0.17 Km/hr
</name>
<styleUrl>
#styleMap_TLP_Normal
</styleUrl>
<Point>
<coordinates>
-65.0799637,-10.9405231,182.34
</coordinates>
</Point>
</Placemark>
<Placemark>
<name>
Fri Dec 16 13:23:05 2016 S=0.58 Km/hr
</name>
<styleUrl>
#styleMap_TLP_Normal
</styleUrl>
<Point>
<coordinates>
-65.0799713,-10.9405222,182.85
</coordinates>
</Point>
</Placemark>
<Placemark>
<name>
Fri Dec 16 13:23:15 2016 S=0.75 Km/hr
</name>
<styleUrl>
#styleMap_TLP_Normal
</styleUrl>
<Point>
<coordinates>
-65.0799866,-10.9405270,183.38
</coordinates>
</Point>
</Placemark>
<Placemark>
<name>
Fri Dec 16 13:23:25 2016 S=0.40 Km/hr
</name>
<styleUrl>
#styleMap_TLP_Normal
</styleUrl>
<Point>
<coordinates>
-65.0799942,-10.9405298,183.79
</coordinates>
</Point>
</Placemark>
<Placemark>
<name>
Fri Dec 16 13:23:35 2016 S=0.28 Km/hr
</name>
<styleUrl>
#styleMap_TLP_Normal
</styleUrl>
<Point>
<coordinates>
-65.0799942,-10.9405184,184.07
</coordinates>
</Point>
</Placemark>
<Placemark>
<name>
Fri Dec 16 13:23:45 2016 S=1.59 Km/hr
</name>
<styleUrl>
#styleMap_TLP_Normal
</styleUrl>
<Point>
<coordinates>
-65.0800476,-10.9405622,179.59
</coordinates>
</Point>
</Placemark>
<Placemark>
<name>
Fri Dec 16 13:23:55 2016 S=1.26 Km/hr
</name>
<styleUrl>
#styleMap_TLP_Normal
</styleUrl>
<Point>
<coordinates>
-65.0801163,-10.9405775,176.22
</coordinates>
</Point>
</Placemark>
<Placemark>
<name>
Fri Dec 16 13:24:05 2016 S=0.26 Km/hr
</name>
<styleUrl>
#styleMap_TLP_Normal
</styleUrl>
<Point>
<coordinates>
-65.0801010,-10.9405746,173.03
</coordinates>
</Point>
</Placemark>
<Placemark>
<name>
Fri Dec 16 13:24:15 2016 S=0.92 Km/hr
</name>
<styleUrl>
#styleMap_TLP_Normal
</styleUrl>
<Point>
<coordinates>
-65.0801010,-10.9405699,172.32
</coordinates>
</Point>
</Placemark>
<Placemark>
<name>
Fri Dec 16 13:24:25 2016 S=1.47 Km/hr
</name>
<styleUrl>
#styleMap_TLP_Normal
</styleUrl>
<Point>
<coordinates>
-65.0800171,-10.9405069,173.61
</coordinates>
</Point>
</Placemark>
<Placemark>
<name>
Fri Dec 16 13:24:35 2016 S=1.17 Km/hr
</name>
<styleUrl>
#styleMap_TLP_Normal
</styleUrl>
<Point>
<coordinates>
-65.0799255,-10.9405594,175.81
</coordinates>
</Point>
</Placemark>
<Placemark>
<name>
Fri Dec 16 13:24:45 2016 S=0.54 Km/hr
</name>
<styleUrl>
#styleMap_TLP_Normal
</styleUrl>
<Point>
<coordinates>
-65.0799103,-10.9405575,175.96
</coordinates>
</Point>
</Placemark>
<Placemark>
<name>
Fri Dec 16 13:24:55 2016 S=1.33 Km/hr
</name>
<styleUrl>
#styleMap_TLP_Normal
</styleUrl>
<Point>
<coordinates>
-65.0799637,-10.9405422,175.18
</coordinates>
</Point>
</Placemark>
<Placemark>
<name>
Fri Dec 16 13:25:05 2016 S=1.40 Km/hr
</name>
<styleUrl>
#styleMap_TLP_Normal
</styleUrl>
<Point>
<coordinates>
-65.0800323,-10.9405603,174.49
</coordinates>
</Point>
</Placemark>
<Placemark>
<name>
Fri Dec 16 13:25:15 2016 S=0.33 Km/hr
</name>
<styleUrl>
#styleMap_TLP_Normal
</styleUrl>
<Point>
<coordinates>
-65.0800476,-10.9405651,173.81
</coordinates>
</Point>
</Placemark>
<Placemark>
<name>
Fri Dec 16 13:25:25 2016 S=1.03 Km/hr
</name>
<styleUrl>
#styleMap_TLP_Normal
</styleUrl>
<Point>
<coordinates>
-65.0800552,-10.9405499,173.25
</coordinates>
</Point>
</Placemark>
<Placemark>
<name>
Fri Dec 16 13:25:35 2016 S=0.72 Km/hr
</name>
<styleUrl>
#styleMap_TLP_Normal
</styleUrl>
<Point>
<coordinates>
-65.0800629,-10.9405298,172.75
</coordinates>
</Point>
</Placemark>
<Placemark>
<name>
Fri Dec 16 13:25:45 2016 S=0.95 Km/hr
</name>
<styleUrl>
#styleMap_TLP_Normal
</styleUrl>
<Point>
<coordinates>
-65.0800781,-10.9404879,171.49
</coordinates>
</Point>
</Placemark>
<Placemark>
<name>
Fri Dec 16 13:25:55 2016 S=1.39 Km/hr
</name>
<styleUrl>
#styleMap_TLP_Normal
</styleUrl>
<Point>
<coordinates>
-65.0801086,-10.9404755,171.05
</coordinates>
</Point>
</Placemark>
<Placemark>
<name>
Fri Dec 16 13:26:05 2016 S=1.99 Km/hr
</name>
<styleUrl>
#styleMap_TLP_Normal
</styleUrl>
<Point>
<coordinates>
-65.0801697,-10.9404383,170.89
</coordinates>
</Point>
</Placemark>
<Placemark>
<name>
Fri Dec 16 13:26:15 2016 S=3.05 Km/hr
</name>
<styleUrl>
#styleMap_TLP_Normal
</styleUrl>
<Point>
<coordinates>
-65.0802689,-10.9404078,171.78
</coordinates>
</Point>
</Placemark>
<Placemark>
<name>
Fri Dec 16 13:26:25 2016 S=1.99 Km/hr
</name>
<styleUrl>
#styleMap_TLP_Normal
</styleUrl>
<Point>
<coordinates>
-65.0803375,-10.9403734,173.15
</coordinates>
</Point>
</Placemark>
<Placemark>
<name>
Fri Dec 16 13:26:35 2016 S=1.32 Km/hr
</name>
<styleUrl>
#styleMap_TLP_Normal
</styleUrl>
<Point>
<coordinates>
-65.0804062,-10.9403152,171.57
</coordinates>
</Point>
</Placemark>
<Placemark>
<name>
Fri Dec 16 13:26:45 2016 S=1.73 Km/hr
</name>
<styleUrl>
#styleMap_TLP_Normal
</styleUrl>
<Point>
<coordinates>
-65.0804596,-10.9402952,171.75
</coordinates>
</Point>
</Placemark>
<Placemark>
<name>
Fri Dec 16 13:26:55 2016 S=1.81 Km/hr
</name>
<styleUrl>
#styleMap_TLP_Normal
</styleUrl>
<Point>
<coordinates>
-65.0805740,-10.9402990,173.59
</coordinates>
</Point>
</Placemark>
<Placemark>
<name>
Fri Dec 16 13:27:05 2016 S=1.57 Km/hr
</name>
<styleUrl>
#styleMap_TLP_Normal
</styleUrl>
<Point>
<coordinates>
-65.0806427,-10.9403009,173.66
</coordinates>
</Point>
</Placemark>
<Placemark>
<name>
Fri Dec 16 13:27:15 2016 S=1.82 Km/hr
</name>
<styleUrl>
#styleMap_TLP_Normal
</styleUrl>
<Point>
<coordinates>
-65.0807114,-10.9403133,173.63
</coordinates>
</Point>
</Placemark>
<Placemark>
<name>
Fri Dec 16 13:27:25 2016 S=1.32 Km/hr
</name>
<styleUrl>
#styleMap_TLP_Normal
</styleUrl>
<Point>
<coordinates>
-65.0807648,-10.9403114,173.99
</coordinates>
</Point>
</Placemark>
<Placemark>
<name>
Fri Dec 16 13:27:35 2016 S=1.71 Km/hr
</name>
<styleUrl>
#styleMap_TLP_Normal
</styleUrl>
<Point>
<coordinates>
-65.0808411,-10.9402809,174.69
</coordinates>
</Point>
</Placemark>
<Placemark>
<name>
Fri Dec 16 13:27:45 2016 S=1.52 Km/hr
</name>
<styleUrl>
#styleMap_TLP_Normal
</styleUrl>
<Point>
<coordinates>
-65.0809174,-10.9402761,174.61
</coordinates>
</Point>
</Placemark>
<Placemark>
<name>
Fri Dec 16 13:27:55 2016 S=1.63 Km/hr
</name>
<styleUrl>
#styleMap_TLP_Normal
</styleUrl>
<Point>
<coordinates>
-65.0810013,-10.9402475,174.71
</coordinates>
</Point>
</Placemark>
<Placemark>
<name>
Fri Dec 16 13:28:05 2016 S=1.57 Km/hr
</name>
<styleUrl>
#styleMap_TLP_Normal
</styleUrl>
<Point>
<coordinates>
-65.0810471,-10.9402142,175.20
</coordinates>
</Point>
</Placemark>
<Placemark>
<name>
Fri Dec 16 13:28:15 2016 S=1.22 Km/hr
</name>
<styleUrl>
#styleMap_TLP_Normal
</styleUrl>
<Point>
<coordinates>
-65.0810852,-10.9401684,175.55
</coordinates>
</Point>
</Placemark>
<Placemark>
<name>
Fri Dec 16 13:28:25 2016 S=1.17 Km/hr
</name>
<styleUrl>
#styleMap_TLP_Normal
</styleUrl>
<Point>
<coordinates>
-65.0810852,-10.9401407,175.74
</coordinates>
</Point>
</Placemark>
<Placemark>
<name>
Fri Dec 16 13:28:35 2016 S=1.74 Km/hr
</name>
<styleUrl>
#styleMap_TLP_Normal
</styleUrl>
<Point>
<coordinates>
-65.0811157,-10.9400806,174.36
</coordinates>
</Point>
</Placemark>
<Placemark>
<name>
Fri Dec 16 13:28:45 2016 S=1.57 Km/hr
</name>
<styleUrl>
#styleMap_TLP_Normal
</styleUrl>
<Point>
<coordinates>
-65.0811310,-10.9400282,174.42
</coordinates>
</Point>
</Placemark>
<Placemark>
<name>
Fri Dec 16 13:28:55 2016 S=0.70 Km/hr
</name>
<styleUrl>
#styleMap_TLP_Normal
</styleUrl>
<Point>
<coordinates>
-65.0811539,-10.9400196,174.22
</coordinates>
</Point>
</Placemark>
<Placemark>
<name>
Fri Dec 16 13:29:05 2016 S=1.76 Km/hr
</name>
<styleUrl>
#styleMap_TLP_Normal
</styleUrl>
<Point>
<coordinates>
-65.0812531,-10.9399939,173.54
</coordinates>
</Point>
</Placemark>
<Placemark>
<name>
Fri Dec 16 13:29:15 2016 S=1.17 Km/hr
</name>
<styleUrl>
#styleMap_TLP_Normal
</styleUrl>
<Point>
<coordinates>
-65.0812531,-10.9399633,174.32
</coordinates>
</Point>
</Placemark>
<Placemark>
<name>
Fri Dec 16 13:29:25 2016 S=0.55 Km/hr
</name>
<styleUrl>
#styleMap_TLP_Normal
</styleUrl>
<Point>
<coordinates>
-65.0812607,-10.9399767,173.99
</coordinates>
</Point>
</Placemark>
<Placemark>
<name>
Fri Dec 16 13:29:35 2016 S=1.76 Km/hr
</name>
<styleUrl>
#styleMap_TLP_Normal
</styleUrl>
<Point>
<coordinates>
-65.0812988,-10.9400272,174.08
</coordinates>
</Point>
</Placemark>
<Placemark>
<name>
Fri Dec 16 13:29:45 2016 S=0.86 Km/hr
</name>
<styleUrl>
#styleMap_TLP_Normal
</styleUrl>
<Point>
<coordinates>
-65.0812912,-10.9400616,174.36
</coordinates>
</Point>
</Placemark>
<Placemark>
<name>
Fri Dec 16 13:29:55 2016 S=1.06 Km/hr
</name>
<styleUrl>
#styleMap_TLP_Normal
</styleUrl>
<Point>
<coordinates>
-65.0812683,-10.9400902,174.16
</coordinates>
</Point>
</Placemark>
<Placemark>
<name>
Fri Dec 16 13:30:05 2016 S=0.68 Km/hr
</name>
<styleUrl>
#styleMap_TLP_Normal
</styleUrl>
<Point>
<coordinates>
-65.0812531,-10.9400406,169.10
</coordinates>
</Point>
</Placemark>
<Placemark>
<name>
Fri Dec 16 13:30:15 2016 S=0.71 Km/hr
</name>
<styleUrl>
#styleMap_TLP_Normal
</styleUrl>
<Point>
<coordinates>
-65.0812531,-10.9400368,168.18
</coordinates>
</Point>
</Placemark>
<Placemark>
<name>
Fri Dec 16 13:30:25 2016 S=1.48 Km/hr
</name>
<styleUrl>
#styleMap_TLP_Normal
</styleUrl>
<Point>
<coordinates>
-65.0813293,-10.9400406,168.95
</coordinates>
</Point>
</Placemark>
<Placemark>
<name>
Fri Dec 16 13:30:35 2016 S=1.01 Km/hr
</name>
<styleUrl>
#styleMap_TLP_Normal
</styleUrl>
<Point>
<coordinates>
-65.0813522,-10.9400845,169.27
</coordinates>
</Point>
</Placemark>
<Placemark>
<name>
Fri Dec 16 13:30:45 2016 S=1.08 Km/hr
</name>
<styleUrl>
#styleMap_TLP_Normal
</styleUrl>
<Point>
<coordinates>
-65.0813751,-10.9400721,169.63
</coordinates>
</Point>
</Placemark>
<Placemark>
<name>
Fri Dec 16 13:30:55 2016 S=0.81 Km/hr
</name>
<styleUrl>
#styleMap_TLP_Normal
</styleUrl>
<Point>
<coordinates>
-65.0813446,-10.9400740,168.57
</coordinates>
</Point>
</Placemark>
<Placemark>
<name>
Fri Dec 16 13:31:05 2016 S=0.41 Km/hr
</name>
<styleUrl>
#styleMap_TLP_Normal
</styleUrl>
<Point>
<coordinates>
-65.0813293,-10.9400768,168.54
</coordinates>
</Point>
</Placemark>
<Placemark>
<name>
Fri Dec 16 13:31:15 2016 S=1.44 Km/hr
</name>
<styleUrl>
#styleMap_TLP_Normal
</styleUrl>
<Point>
<coordinates>
-65.0812912,-10.9400806,168.69
</coordinates>
</Point>
</Placemark>
<Placemark>
<name>
Fri Dec 16 13:31:25 2016 S=0.32 Km/hr
</name>
<styleUrl>
#styleMap_TLP_Normal
</styleUrl>
<Point>
<coordinates>
-65.0812912,-10.9400797,165.96
</coordinates>
</Point>
</Placemark>
<Placemark>
<name>
Fri Dec 16 13:31:35 2016 S=0.32 Km/hr
</name>
<styleUrl>
#styleMap_TLP_Normal
</styleUrl>
<Point>
<coordinates>
-65.0812912,-10.9400816,165.89
</coordinates>
</Point>
</Placemark>
<Placemark>
<name>
Fri Dec 16 13:31:45 2016 S=0.45 Km/hr
</name>
<styleUrl>
#styleMap_TLP_Normal
</styleUrl>
<Point>
<coordinates>
-65.0812836,-10.9400864,165.68
</coordinates>
</Point>
</Placemark>
<Placemark>
<name>
Fri Dec 16 13:31:55 2016 S=1.18 Km/hr
</name>
<styleUrl>
#styleMap_TLP_Normal
</styleUrl>
<Point>
<coordinates>
-65.0812531,-10.9401169,165.30
</coordinates>
</Point>
</Placemark>
<Placemark>
<name>
Fri Dec 16 13:32:05 2016 S=1.49 Km/hr
</name>
<styleUrl>
#styleMap_TLP_Normal
</styleUrl>
<Point>
<coordinates>
-65.0812378,-10.9401760,164.38
</coordinates>
</Point>
</Placemark>
<Placemark>
<name>
Fri Dec 16 13:32:15 2016 S=1.31 Km/hr
</name>
<styleUrl>
#styleMap_TLP_Normal
</styleUrl>
<Point>
<coordinates>
-65.0811768,-10.9402008,163.25
</coordinates>
</Point>
</Placemark>
<Placemark>
<name>
Fri Dec 16 13:32:25 2016 S=0.81 Km/hr
</name>
<styleUrl>
#styleMap_TLP_Normal
</styleUrl>
<Point>
<coordinates>
-65.0811844,-10.9402323,161.14
</coordinates>
</Point>
</Placemark>
<Placemark>
<name>
Fri Dec 16 13:32:35 2016 S=0.50 Km/hr
</name>
<styleUrl>
#styleMap_TLP_Normal
</styleUrl>
<Point>
<coordinates>
-65.0811691,-10.9402514,160.70
</coordinates>
</Point>
</Placemark>
<Placemark>
<name>
Fri Dec 16 13:32:45 2016 S=2.00 Km/hr
</name>
<styleUrl>
#styleMap_TLP_Normal
</styleUrl>
<Point>
<coordinates>
-65.0811081,-10.9402790,160.23
</coordinates>
</Point>
</Placemark>
<Placemark>
<name>
Fri Dec 16 13:32:55 2016 S=1.48 Km/hr
</name>
<styleUrl>
#styleMap_TLP_Normal
</styleUrl>
<Point>
<coordinates>
-65.0810242,-10.9403210,159.09
</coordinates>
</Point>
</Placemark>
<Placemark>
<name>
Fri Dec 16 13:33:05 2016 S=2.19 Km/hr
</name>
<styleUrl>
#styleMap_TLP_Normal
</styleUrl>
<Point>
<coordinates>
-65.0809326,-10.9403505,158.77
</coordinates>
</Point>
</Placemark>
<Placemark>
<name>
Fri Dec 16 13:33:15 2016 S=3.29 Km/hr
</name>
<styleUrl>
#styleMap_TLP_Normal
</styleUrl>
<Point>
<coordinates>
-65.0807495,-10.9403048,158.91
</coordinates>
</Point>
</Placemark>
<Placemark>
<name>
Fri Dec 16 13:33:25 2016 S=1.56 Km/hr
</name>
<styleUrl>
#styleMap_TLP_Normal
</styleUrl>
<Point>
<coordinates>
-65.0806732,-10.9403219,158.80
</coordinates>
</Point>
</Placemark>
<Placemark>
<name>
Fri Dec 16 13:33:35 2016 S=0.79 Km/hr
</name>
<styleUrl>
#styleMap_TLP_Normal
</styleUrl>
<Point>
<coordinates>
-65.0806732,-10.9403801,158.01
</coordinates>
</Point>
</Placemark>
<Placemark>
<name>
Fri Dec 16 13:33:45 2016 S=1.16 Km/hr
</name>
<styleUrl>
#styleMap_TLP_Normal
</styleUrl>
<Point>
<coordinates>
-65.0806274,-10.9403963,157.57
</coordinates>
</Point>
</Placemark>
<Placemark>
<name>
Fri Dec 16 13:33:55 2016 S=1.29 Km/hr
</name>
<styleUrl>
#styleMap_TLP_Normal
</styleUrl>
<Point>
<coordinates>
-65.0805435,-10.9403849,157.45
</coordinates>
</Point>
</Placemark>
<Placemark>
<name>
Fri Dec 16 13:34:05 2016 S=1.42 Km/hr
</name>
<styleUrl>
#styleMap_TLP_Normal
</styleUrl>
<Point>
<coordinates>
-65.0804977,-10.9404163,158.46
</coordinates>
</Point>
</Placemark>
<Placemark>
<name>
Fri Dec 16 13:34:15 2016 S=1.95 Km/hr
</name>
<styleUrl>
#styleMap_TLP_Normal
</styleUrl>
<Point>
<coordinates>
-65.0803833,-10.9404278,158.59
</coordinates>
</Point>
</Placemark>
<Placemark>
<name>
Fri Dec 16 13:34:25 2016 S=1.89 Km/hr
</name>
<styleUrl>
#styleMap_TLP_Normal
</styleUrl>
<Point>
<coordinates>
-65.0802994,-10.9405050,158.79
</coordinates>
</Point>
</Placemark>
<Placemark>
<name>
Fri Dec 16 13:34:35 2016 S=1.77 Km/hr
</name>
<styleUrl>
#styleMap_TLP_Normal
</styleUrl>
<Point>
<coordinates>
-65.0802078,-10.9405251,159.06
</coordinates>
</Point>
</Placemark>
<Placemark>
<name>
Fri Dec 16 13:34:45 2016 S=1.70 Km/hr
</name>
<styleUrl>
#styleMap_TLP_Normal
</styleUrl>
<Point>
<coordinates>
-65.0800858,-10.9405470,158.91
</coordinates>
</Point>
</Placemark>
<Placemark>
<name>
Fri Dec 16 13:34:55 2016 S=1.95 Km/hr
</name>
<styleUrl>
#styleMap_TLP_Normal
</styleUrl>
<Point>
<coordinates>
-65.0800095,-10.9405470,159.14
</coordinates>
</Point>
</Placemark>
<Placemark>
<name>
Fri Dec 16 13:35:05 2016 S=2.47 Km/hr
</name>
<styleUrl>
#styleMap_TLP_Normal
</styleUrl>
<Point>
<coordinates>
-65.0798798,-10.9404745,159.13
</coordinates>
</Point>
</Placemark>
<Placemark>
<name>
Fri Dec 16 13:35:15 2016 S=2.05 Km/hr
</name>
<styleUrl>
#styleMap_TLP_Normal
</styleUrl>
<Point>
<coordinates>
-65.0799484,-10.9403696,159.63
</coordinates>
</Point>
</Placemark>
<Placemark>
<name>
Fri Dec 16 13:35:25 2016 S=1.49 Km/hr
</name>
<styleUrl>
#styleMap_TLP_Normal
</styleUrl>
<Point>
<coordinates>
-65.0799484,-10.9402924,159.55
</coordinates>
</Point>
</Placemark>
<Placemark>
<name>
Fri Dec 16 13:35:35 2016 S=0.43 Km/hr
</name>
<styleUrl>
#styleMap_TLP_Normal
</styleUrl>
<Point>
<coordinates>
-65.0799561,-10.9402752,159.34
</coordinates>
</Point>
</Placemark>
<Placemark>
<name>
Fri Dec 16 13:35:45 2016 S=1.68 Km/hr
</name>
<styleUrl>
#styleMap_TLP_Normal
</styleUrl>
<Point>
<coordinates>
-65.0799789,-10.9403057,158.75
</coordinates>
</Point>
</Placemark>
<Placemark>
<name>
Fri Dec 16 13:35:55 2016 S=0.73 Km/hr
</name>
<styleUrl>
#styleMap_TLP_Normal
</styleUrl>
<Point>
<coordinates>
-65.0800171,-10.9403105,157.52
</coordinates>
</Point>
</Placemark>
<Placemark>
<name>
Fri Dec 16 13:36:05 2016 S=0.80 Km/hr
</name>
<styleUrl>
#styleMap_TLP_Normal
</styleUrl>
<Point>
<coordinates>
-65.0800323,-10.9403181,157.19
</coordinates>
</Point>
</Placemark>
<Placemark>
<name>
Fri Dec 16 13:36:15 2016 S=0.47 Km/hr
</name>
<styleUrl>
#styleMap_TLP_Normal
</styleUrl>
<Point>
<coordinates>
-65.0800400,-10.9403152,156.82
</coordinates>
</Point>
</Placemark>
<Placemark>
<name>
Fri Dec 16 13:36:25 2016 S=0.32 Km/hr
</name>
<styleUrl>
#styleMap_TLP_Normal
</styleUrl>
<Point>
<coordinates>
-65.0800323,-10.9403143,156.48
</coordinates>
</Point>
</Placemark>
<Placemark>
<name>
Fri Dec 16 13:36:35 2016 S=1.06 Km/hr
</name>
<styleUrl>
#styleMap_TLP_Normal
</styleUrl>
<Point>
<coordinates>
-65.0800323,-10.9403286,156.10
</coordinates>
</Point>
</Placemark>
<Placemark>
<name>
Fri Dec 16 13:36:45 2016 S=1.06 Km/hr
</name>
<styleUrl>
#styleMap_TLP_Normal
</styleUrl>
<Point>
<coordinates>
-65.0800400,-10.9403439,155.55
</coordinates>
</Point>
</Placemark>
<Placemark>
<name>
Fri Dec 16 13:36:55 2016 S=0.60 Km/hr
</name>
<styleUrl>
#styleMap_TLP_Normal
</styleUrl>
<Point>
<coordinates>
-65.0800705,-10.9403553,155.10
</coordinates>
</Point>
</Placemark>
<Placemark>
<name>
Fri Dec 16 13:37:05 2016 S=0.97 Km/hr
</name>
<styleUrl>
#styleMap_TLP_Normal
</styleUrl>
<Point>
<coordinates>
-65.0800705,-10.9403563,154.44
</coordinates>
</Point>
</Placemark>
<Placemark>
<name>
Fri Dec 16 13:37:15 2016 S=1.00 Km/hr
</name>
<styleUrl>
#styleMap_TLP_Normal
</styleUrl>
<Point>
<coordinates>
-65.0800095,-10.9402981,153.95
</coordinates>
</Point>
</Placemark>
<Placemark>
<name>
Fri Dec 16 13:37:25 2016 S=0.28 Km/hr
</name>
<styleUrl>
#styleMap_TLP_Normal
</styleUrl>
<Point>
<coordinates>
-65.0800247,-10.9402971,153.87
</coordinates>
</Point>
</Placemark>
<Placemark>
<name>
Fri Dec 16 13:37:35 2016 S=0.20 Km/hr
</name>
<styleUrl>
#styleMap_TLP_Normal
</styleUrl>
<Point>
<coordinates>
-65.0800323,-10.9402971,153.20
</coordinates>
</Point>
</Placemark>
<Placemark>
<name>
Fri Dec 16 13:37:45 2016 S=0.11 Km/hr
</name>
<styleUrl>
#styleMap_TLP_Normal
</styleUrl>
<Point>
<coordinates>
-65.0800247,-10.9403019,152.55
</coordinates>
</Point>
</Placemark>
<Placemark>
<name>
Fri Dec 16 13:37:55 2016 S=1.34 Km/hr
</name>
<styleUrl>
#styleMap_TLP_Normal
</styleUrl>
<Point>
<coordinates>
-65.0800247,-10.9402819,152.05
</coordinates>
</Point>
</Placemark>
<Placemark>
<name>
Fri Dec 16 13:38:05 2016 S=0.65 Km/hr
</name>
<styleUrl>
#styleMap_TLP_Normal
</styleUrl>
<Point>
<coordinates>
-65.0800476,-10.9402761,150.71
</coordinates>
</Point>
</Placemark>
<Placemark>
<name>
Fri Dec 16 13:38:15 2016 S=0.19 Km/hr
</name>
<styleUrl>
#styleMap_TLP_Normal
</styleUrl>
<Point>
<coordinates>
-65.0800476,-10.9402742,150.04
</coordinates>
</Point>
</Placemark>
<Placemark>
<name>
Fri Dec 16 13:38:25 2016 S=0.87 Km/hr
</name>
<styleUrl>
#styleMap_TLP_Normal
</styleUrl>
<Point>
<coordinates>
-65.0800552,-10.9402733,149.36
</coordinates>
</Point>
</Placemark>
<Placemark>
<name>
Fri Dec 16 13:38:35 2016 S=0.17 Km/hr
</name>
<styleUrl>
#styleMap_TLP_Normal
</styleUrl>
<Point>
<coordinates>
-65.0800552,-10.9402828,148.69
</coordinates>
</Point>
</Placemark>
<Placemark>
<name>
Fri Dec 16 13:38:45 2016 S=0.18 Km/hr
</name>
<styleUrl>
#styleMap_TLP_Normal
</styleUrl>
<Point>
<coordinates>
-65.0800629,-10.9402914,148.02
</coordinates>
</Point>
</Placemark>
<Placemark>
<name>
Fri Dec 16 13:38:55 2016 S=0.62 Km/hr
</name>
<styleUrl>
#styleMap_TLP_Normal
</styleUrl>
<Point>
<coordinates>
-65.0800705,-10.9403009,147.35
</coordinates>
</Point>
</Placemark>
<Placemark>
<name>
Fri Dec 16 13:39:05 2016 S=0.82 Km/hr
</name>
<styleUrl>
#styleMap_TLP_Normal
</styleUrl>
<Point>
<coordinates>
-65.0800552,-10.9403152,146.70
</coordinates>
</Point>
</Placemark>
<Placemark>
<name>
Fri Dec 16 13:39:15 2016 S=0.70 Km/hr
</name>
<styleUrl>
#styleMap_TLP_Normal
</styleUrl>
<Point>
<coordinates>
-65.0800552,-10.9403162,146.05
</coordinates>
</Point>
</Placemark>
<Placemark>
<name>
Fri Dec 16 13:39:25 2016 S=0.71 Km/hr
</name>
<styleUrl>
#styleMap_TLP_Normal
</styleUrl>
<Point>
<coordinates>
-65.0800476,-10.9403019,145.40
</coordinates>
</Point>
</Placemark>
<Placemark>
<name>
Fri Dec 16 13:39:35 2016 S=0.98 Km/hr
</name>
<styleUrl>
#styleMap_TLP_Normal
</styleUrl>
<Point>
<coordinates>
-65.0800476,-10.9402981,144.81
</coordinates>
</Point>
</Placemark>
<Placemark>
<name>
Fri Dec 16 13:39:45 2016 S=3.79 Km/hr
</name>
<styleUrl>
#styleMap_TLP_Normal
</styleUrl>
<Point>
<coordinates>
-65.0801086,-10.9403715,143.91
</coordinates>
</Point>
</Placemark>
<Placemark>
<name>
Fri Dec 16 13:39:55 2016 S=2.29 Km/hr
</name>
<styleUrl>
#styleMap_TLP_Normal
</styleUrl>
<Point>
<coordinates>
-65.0801697,-10.9404402,144.59
</coordinates>
</Point>
</Placemark>
<Placemark>
<name>
Fri Dec 16 13:40:05 2016 S=1.40 Km/hr
</name>
<styleUrl>
#styleMap_TLP_Normal
</styleUrl>
<Point>
<coordinates>
-65.0802002,-10.9404640,144.64
</coordinates>
</Point>
</Placemark>
<Placemark>
<name>
Fri Dec 16 13:40:15 2016 S=2.50 Km/hr
</name>
<styleUrl>
#styleMap_TLP_Normal
</styleUrl>
<Point>
<coordinates>
-65.0800323,-10.9404106,144.61
</coordinates>
</Point>
</Placemark>
<Placemark>
<name>
Fri Dec 16 13:40:25 2016 S=1.10 Km/hr
</name>
<styleUrl>
#styleMap_TLP_Normal
</styleUrl>
<Point>
<coordinates>
-65.0800018,-10.9403439,145.78
</coordinates>
</Point>
</Placemark>
<Placemark>
<name>
Fri Dec 16 13:40:35 2016 S=1.56 Km/hr
</name>
<styleUrl>
#styleMap_TLP_Normal
</styleUrl>
<Point>
<coordinates>
-65.0799789,-10.9402847,146.00
</coordinates>
</Point>
</Placemark>
<Placemark>
<name>
Fri Dec 16 13:40:45 2016 S=1.38 Km/hr
</name>
<styleUrl>
#styleMap_TLP_Normal
</styleUrl>
<Point>
<coordinates>
-65.0799713,-10.9402418,145.81
</coordinates>
</Point>
</Placemark>
<Placemark>
<name>
Fri Dec 16 13:40:55 2016 S=0.33 Km/hr
</name>
<styleUrl>
#styleMap_TLP_Normal
</styleUrl>
<Point>
<coordinates>
-65.0799408,-10.9402552,145.77
</coordinates>
</Point>
</Placemark>
<Placemark>
<name>
Fri Dec 16 13:41:05 2016 S=1.16 Km/hr
</name>
<styleUrl>
#styleMap_TLP_Normal
</styleUrl>
<Point>
<coordinates>
-65.0799408,-10.9402781,145.80
</coordinates>
</Point>
</Placemark>
<Placemark>
<name>
Fri Dec 16 13:41:15 2016 S=0.36 Km/hr
</name>
<styleUrl>
#styleMap_TLP_Normal
</styleUrl>
<Point>
<coordinates>
-65.0799866,-10.9402466,146.91
</coordinates>
</Point>
</Placemark>
<Placemark>
<name>
Fri Dec 16 13:41:25 2016 S=0.70 Km/hr
</name>
<styleUrl>
#styleMap_TLP_Normal
</styleUrl>
<Point>
<coordinates>
-65.0799942,-10.9402399,147.04
</coordinates>
</Point>
</Placemark>
<Placemark>
<name>
Fri Dec 16 13:41:35 2016 S=1.28 Km/hr
</name>
<styleUrl>
#styleMap_TLP_Normal
</styleUrl>
<Point>
<coordinates>
-65.0800323,-10.9402504,147.20
</coordinates>
</Point>
</Placemark>
<Placemark>
<name>
Fri Dec 16 13:41:45 2016 S=0.59 Km/hr
</name>
<styleUrl>
#styleMap_TLP_Normal
</styleUrl>
<Point>
<coordinates>
-65.0800400,-10.9402418,147.27
</coordinates>
</Point>
</Placemark>
<Placemark>
<name>
Fri Dec 16 13:41:55 2016 S=0.51 Km/hr
</name>
<styleUrl>
#styleMap_TLP_Normal
</styleUrl>
<Point>
<coordinates>
-65.0800552,-10.9402523,147.40
</coordinates>
</Point>
</Placemark>
<Placemark>
<name>
Fri Dec 16 13:42:05 2016 S=1.32 Km/hr
</name>
<styleUrl>
#styleMap_TLP_Normal
</styleUrl>
<Point>
<coordinates>
-65.0800400,-10.9402933,147.45
</coordinates>
</Point>
</Placemark>
<Placemark>
<name>
Fri Dec 16 13:42:15 2016 S=1.13 Km/hr
</name>
<styleUrl>
#styleMap_TLP_Normal
</styleUrl>
<Point>
<coordinates>
-65.0800095,-10.9403458,147.63
</coordinates>
</Point>
</Placemark>
<Placemark>
<name>
Fri Dec 16 13:42:25 2016 S=0.63 Km/hr
</name>
<styleUrl>
#styleMap_TLP_Normal
</styleUrl>
<Point>
<coordinates>
-65.0800018,-10.9403439,148.29
</coordinates>
</Point>
</Placemark>
<Placemark>
<name>
Fri Dec 16 13:42:35 2016 S=1.25 Km/hr
</name>
<styleUrl>
#styleMap_TLP_Normal
</styleUrl>
<Point>
<coordinates>
-65.0799713,-10.9403543,148.43
</coordinates>
</Point>
</Placemark>
<Placemark>
<name>
Fri Dec 16 13:42:45 2016 S=0.95 Km/hr
</name>
<styleUrl>
#styleMap_TLP_Normal
</styleUrl>
<Point>
<coordinates>
-65.0799103,-10.9403515,148.06
</coordinates>
</Point>
</Placemark>
<Placemark>
<name>
Fri Dec 16 13:42:55 2016 S=1.92 Km/hr
</name>
<styleUrl>
#styleMap_TLP_Normal
</styleUrl>
<Point>
<coordinates>
-65.0798950,-10.9403934,147.51
</coordinates>
</Point>
</Placemark>
<Placemark>
<name>
Fri Dec 16 13:43:05 2016 S=1.12 Km/hr
</name>
<styleUrl>
#styleMap_TLP_Normal
</styleUrl>
<Point>
<coordinates>
-65.0798721,-10.9404097,147.55
</coordinates>
</Point>
</Placemark>
<Placemark>
<name>
Fri Dec 16 13:43:15 2016 S=0.18 Km/hr
</name>
<styleUrl>
#styleMap_TLP_Normal
</styleUrl>
<Point>
<coordinates>
-65.0798798,-10.9404106,147.70
</coordinates>
</Point>
</Placemark>
<Placemark>
<name>
Fri Dec 16 13:43:25 2016 S=0.14 Km/hr
</name>
<styleUrl>
#styleMap_TLP_Normal
</styleUrl>
<Point>
<coordinates>
-65.0798798,-10.9404182,147.77
</coordinates>
</Point>
</Placemark>
<Placemark>
<name>
Fri Dec 16 13:43:35 2016 S=1.25 Km/hr
</name>
<styleUrl>
#styleMap_TLP_Normal
</styleUrl>
<Point>
<coordinates>
-65.0798874,-10.9404202,147.83
</coordinates>
</Point>
</Placemark>
<Placemark>
<name>
Fri Dec 16 13:43:45 2016 S=2.45 Km/hr
</name>
<styleUrl>
#styleMap_TLP_Normal
</styleUrl>
<Point>
<coordinates>
-65.0799179,-10.9403811,147.43
</coordinates>
</Point>
</Placemark>
<Placemark>
<name>
Fri Dec 16 13:43:55 2016 S=0.49 Km/hr
</name>
<styleUrl>
#styleMap_TLP_Normal
</styleUrl>
<Point>
<coordinates>
-65.0799561,-10.9403982,147.25
</coordinates>
</Point>
</Placemark>
<Placemark>
<name>
Fri Dec 16 13:44:05 2016 S=0.70 Km/hr
</name>
<styleUrl>
#styleMap_TLP_Normal
</styleUrl>
<Point>
<coordinates>
-65.0799789,-10.9403982,147.29
</coordinates>
</Point>
</Placemark>
<Placemark>
<name>
Fri Dec 16 13:44:15 2016 S=0.29 Km/hr
</name>
<styleUrl>
#styleMap_TLP_Normal
</styleUrl>
<Point>
<coordinates>
-65.0799942,-10.9403944,147.23
</coordinates>
</Point>
</Placemark>
<Placemark>
<name>
Fri Dec 16 13:44:25 2016 S=0.56 Km/hr
</name>
<styleUrl>
#styleMap_TLP_Normal
</styleUrl>
<Point>
<coordinates>
-65.0799866,-10.9403839,147.17
</coordinates>
</Point>
</Placemark>
<Placemark>
<name>
Fri Dec 16 13:44:35 2016 S=0.89 Km/hr
</name>
<styleUrl>
#styleMap_TLP_Normal
</styleUrl>
<Point>
<coordinates>
-65.0799713,-10.9403763,147.09
</coordinates>
</Point>
</Placemark>
<Placemark>
<name>
Fri Dec 16 13:44:45 2016 S=0.69 Km/hr
</name>
<styleUrl>
#styleMap_TLP_Normal
</styleUrl>
<Point>
<coordinates>
-65.0799484,-10.9403782,147.02
</coordinates>
</Point>
</Placemark>
<Placemark>
<name>
Fri Dec 16 13:44:55 2016 S=0.59 Km/hr
</name>
<styleUrl>
#styleMap_TLP_Normal
</styleUrl>
<Point>
<coordinates>
-65.0799408,-10.9403753,146.96
</coordinates>
</Point>
</Placemark>
<Placemark>
<name>
Fri Dec 16 13:45:05 2016 S=0.67 Km/hr
</name>
<styleUrl>
#styleMap_TLP_Normal
</styleUrl>
<Point>
<coordinates>
-65.0799561,-10.9403667,146.81
</coordinates>
</Point>
</Placemark>
<Placemark>
<name>
Fri Dec 16 13:45:15 2016 S=1.38 Km/hr
</name>
<styleUrl>
#styleMap_TLP_Normal
</styleUrl>
<Point>
<coordinates>
-65.0800247,-10.9403906,147.11
</coordinates>
</Point>
</Placemark>
<Placemark>
<name>
Fri Dec 16 13:45:25 2016 S=1.16 Km/hr
</name>
<styleUrl>
#styleMap_TLP_Normal
</styleUrl>
<Point>
<coordinates>
-65.0800629,-10.9403744,147.20
</coordinates>
</Point>
</Placemark>
<Placemark>
<name>
Fri Dec 16 13:45:35 2016 S=0.39 Km/hr
</name>
<styleUrl>
#styleMap_TLP_Normal
</styleUrl>
<Point>
<coordinates>
-65.0800705,-10.9403667,146.65
</coordinates>
</Point>
</Placemark>
<Placemark>
<name>
Fri Dec 16 13:45:45 2016 S=0.52 Km/hr
</name>
<styleUrl>
#styleMap_TLP_Normal
</styleUrl>
<Point>
<coordinates>
-65.0800552,-10.9403696,146.37
</coordinates>
</Point>
</Placemark>
<Placemark>
<name>
Fri Dec 16 13:45:55 2016 S=0.91 Km/hr
</name>
<styleUrl>
#styleMap_TLP_Normal
</styleUrl>
<Point>
<coordinates>
-65.0800400,-10.9403629,146.09
</coordinates>
</Point>
</Placemark>
<Placemark>
<name>
Fri Dec 16 13:46:05 2016 S=1.17 Km/hr
</name>
<styleUrl>
#styleMap_TLP_Normal
</styleUrl>
<Point>
<coordinates>
-65.0799713,-10.9403477,145.66
</coordinates>
</Point>
</Placemark>
<Placemark>
<name>
Fri Dec 16 13:46:15 2016 S=0.91 Km/hr
</name>
<styleUrl>
#styleMap_TLP_Normal
</styleUrl>
<Point>
<coordinates>
-65.0799484,-10.9403734,144.10
</coordinates>
</Point>
</Placemark>
<Placemark>
<name>
Fri Dec 16 13:46:25 2016 S=0.92 Km/hr
</name>
<styleUrl>
#styleMap_TLP_Normal
</styleUrl>
<Point>
<coordinates>
-65.0799484,-10.9404011,143.23
</coordinates>
</Point>
</Placemark>
<Placemark>
<name>
Fri Dec 16 13:46:35 2016 S=0.63 Km/hr
</name>
<styleUrl>
#styleMap_TLP_Normal
</styleUrl>
<Point>
<coordinates>
-65.0799332,-10.9404144,142.79
</coordinates>
</Point>
</Placemark>
<Placemark>
<name>
Fri Dec 16 13:46:45 2016 S=1.10 Km/hr
</name>
<styleUrl>
#styleMap_TLP_Normal
</styleUrl>
<Point>
<coordinates>
-65.0799255,-10.9404373,142.31
</coordinates>
</Point>
</Placemark>
<Placemark>
<name>
Fri Dec 16 13:46:55 2016 S=0.60 Km/hr
</name>
<styleUrl>
#styleMap_TLP_Normal
</styleUrl>
<Point>
<coordinates>
-65.0798950,-10.9404621,141.71
</coordinates>
</Point>
</Placemark>
<Placemark>
<name>
Fri Dec 16 13:47:05 2016 S=0.50 Km/hr
</name>
<styleUrl>
#styleMap_TLP_Normal
</styleUrl>
<Point>
<coordinates>
-65.0798874,-10.9404726,141.35
</coordinates>
</Point>
</Placemark>
<Placemark>
<name>
Fri Dec 16 13:47:15 2016 S=0.41 Km/hr
</name>
<styleUrl>
#styleMap_TLP_Normal
</styleUrl>
<Point>
<coordinates>
-65.0798874,-10.9404783,141.00
</coordinates>
</Point>
</Placemark>
<Placemark>
<name>
Fri Dec 16 13:47:25 2016 S=1.16 Km/hr
</name>
<styleUrl>
#styleMap_TLP_Normal
</styleUrl>
<Point>
<coordinates>
-65.0798874,-10.9404535,140.80
</coordinates>
</Point>
</Placemark>
<Placemark>
<name>
Fri Dec 16 13:47:35 2016 S=1.04 Km/hr
</name>
<styleUrl>
#styleMap_TLP_Normal
</styleUrl>
<Point>
<coordinates>
-65.0798569,-10.9404087,140.63
</coordinates>
</Point>
</Placemark>
<Placemark>
<name>
Fri Dec 16 13:47:45 2016 S=0.45 Km/hr
</name>
<styleUrl>
#styleMap_TLP_Normal
</styleUrl>
<Point>
<coordinates>
-65.0798416,-10.9404001,140.23
</coordinates>
</Point>
</Placemark>
<Placemark>
<name>
Fri Dec 16 13:47:55 2016 S=0.77 Km/hr
</name>
<styleUrl>
#styleMap_TLP_Normal
</styleUrl>
<Point>
<coordinates>
-65.0798264,-10.9403934,139.82
</coordinates>
</Point>
</Placemark>
<Placemark>
<name>
Fri Dec 16 13:48:05 2016 S=0.51 Km/hr
</name>
<styleUrl>
#styleMap_TLP_Normal
</styleUrl>
<Point>
<coordinates>
-65.0798111,-10.9403934,139.37
</coordinates>
</Point>
</Placemark>
<Placemark>
<name>
Fri Dec 16 13:48:15 2016 S=0.82 Km/hr
</name>
<styleUrl>
#styleMap_TLP_Normal
</styleUrl>
<Point>
<coordinates>
-65.0798035,-10.9403982,138.99
</coordinates>
</Point>
</Placemark>
<Placemark>
<name>
Fri Dec 16 13:48:25 2016 S=0.55 Km/hr
</name>
<styleUrl>
#styleMap_TLP_Normal
</styleUrl>
<Point>
<coordinates>
-65.0798035,-10.9403925,138.91
</coordinates>
</Point>
</Placemark>
<Placemark>
<name>
Fri Dec 16 13:48:35 2016 S=1.30 Km/hr
</name>
<styleUrl>
#styleMap_TLP_Normal
</styleUrl>
<Point>
<coordinates>
-65.0798721,-10.9403305,145.18
[truncated: 8,426 more chars]
