# Supplementary material for: Lévy foraging patterns of rural humans
Source: PLoS One. 2018 Jun 18;13(6):e0199099. doi: 10.1371/journal.pone.0199099 (PMC6005560; doi:10.1371/journal.pone.0199099)
Supplement: S4 File — (ZIP) [file pone.0199099.s004.zip › Holux01_M-241_Start_20161216-090205_Finish_20161216-135535.txt]

-65.0611877	-10.9363165	134.68	Fri Dec 16 12:02:05 2016
-65.0611877	-10.9362879	134.68	Fri Dec 16 12:02:15 2016
-65.0611877	-10.9363003	134.78	Fri Dec 16 12:02:25 2016
-65.0611801	-10.9363174	134.49	Fri Dec 16 12:02:35 2016
-65.0611649	-10.9363279	133.97	Fri Dec 16 12:02:45 2016
-65.0611572	-10.9363365	133.89	Fri Dec 16 12:02:55 2016
-65.0611649	-10.9363413	133.92	Fri Dec 16 12:03:05 2016
-65.0611649	-10.9363337	133.83	Fri Dec 16 12:03:15 2016
-65.0611343	-10.9363747	134.21	Fri Dec 16 12:03:25 2016
-65.0611572	-10.9364290	133.70	Fri Dec 16 12:03:35 2016
-65.0616074	-10.9370413	134.86	Fri Dec 16 12:03:45 2016
-65.0619812	-10.9374504	135.88	Fri Dec 16 12:03:55 2016
-65.0622253	-10.9377985	137.63	Fri Dec 16 12:04:05 2016
-65.0624390	-10.9381618	139.08	Fri Dec 16 12:04:15 2016
-65.0627365	-10.9386463	139.11	Fri Dec 16 12:04:25 2016
-65.0630951	-10.9391270	140.13	Fri Dec 16 12:04:35 2016
-65.0634842	-10.9394073	142.16	Fri Dec 16 12:04:45 2016
-65.0636368	-10.9395523	141.29	Fri Dec 16 12:04:55 2016
-65.0639267	-10.9398909	141.27	Fri Dec 16 12:05:05 2016
-65.0641479	-10.9401951	141.72	Fri Dec 16 12:05:15 2016
-65.0641861	-10.9402990	141.00	Fri Dec 16 12:05:25 2016
-65.0641861	-10.9403267	140.77	Fri Dec 16 12:05:35 2016
-65.0643539	-10.9404812	141.01	Fri Dec 16 12:05:45 2016
-65.0646515	-10.9405050	141.37	Fri Dec 16 12:05:55 2016
-65.0648499	-10.9404926	141.75	Fri Dec 16 12:06:05 2016
-65.0649033	-10.9404726	141.68	Fri Dec 16 12:06:15 2016
-65.0649109	-10.9405012	141.66	Fri Dec 16 12:06:25 2016
-65.0649033	-10.9404850	141.75	Fri Dec 16 12:06:35 2016
-65.0649033	-10.9404774	141.78	Fri Dec 16 12:06:45 2016
-65.0649033	-10.9404802	141.81	Fri Dec 16 12:06:55 2016
-65.0649109	-10.9404850	141.83	Fri Dec 16 12:07:05 2016
-65.0649185	-10.9404888	141.85	Fri Dec 16 12:07:15 2016
-65.0649185	-10.9404860	141.87	Fri Dec 16 12:07:25 2016
-65.0649109	-10.9404764	141.90	Fri Dec 16 12:07:35 2016
-65.0648956	-10.9404535	141.97	Fri Dec 16 12:07:45 2016
-65.0648804	-10.9404249	142.09	Fri Dec 16 12:07:55 2016
-65.0648804	-10.9404087	142.13	Fri Dec 16 12:08:05 2016
-65.0648804	-10.9404030	142.27	Fri Dec 16 12:08:15 2016
-65.0648956	-10.9404116	142.25	Fri Dec 16 12:08:25 2016
-65.0648956	-10.9404173	142.29	Fri Dec 16 12:08:35 2016
-65.0648956	-10.9404173	142.31	Fri Dec 16 12:08:45 2016
-65.0648499	-10.9404421	142.33	Fri Dec 16 12:08:55 2016
-65.0648041	-10.9404411	142.35	Fri Dec 16 12:09:05 2016
-65.0647278	-10.9404469	142.34	Fri Dec 16 12:09:15 2016
-65.0647202	-10.9404659	142.36	Fri Dec 16 12:09:25 2016
-65.0646744	-10.9404726	142.37	Fri Dec 16 12:09:35 2016
-65.0645218	-10.9405355	139.39	Fri Dec 16 12:09:45 2016
-65.0643921	-10.9405823	138.18	Fri Dec 16 12:09:55 2016
-65.0643082	-10.9406061	137.71	Fri Dec 16 12:10:05 2016
-65.0641785	-10.9406710	137.33	Fri Dec 16 12:10:15 2016
-65.0641251	-10.9407406	137.37	Fri Dec 16 12:10:25 2016
-65.0640640	-10.9407911	136.54	Fri Dec 16 12:10:35 2016
-65.0640106	-10.9407578	135.43	Fri Dec 16 12:10:45 2016
-65.0639954	-10.9407749	135.62	Fri Dec 16 12:10:55 2016
-65.0640030	-10.9408522	135.01	Fri Dec 16 12:11:05 2016
-65.0640182	-10.9409504	135.05	Fri Dec 16 12:11:15 2016
-65.0640335	-10.9410648	134.83	Fri Dec 16 12:11:25 2016
-65.0640182	-10.9411764	134.63	Fri Dec 16 12:11:35 2016
-65.0640106	-10.9412766	133.93	Fri Dec 16 12:11:45 2016
-65.0640106	-10.9412832	133.91	Fri Dec 16 12:11:55 2016
-65.0640106	-10.9412889	133.94	Fri Dec 16 12:12:05 2016
-65.0639572	-10.9414034	133.07	Fri Dec 16 12:12:15 2016
-65.0639572	-10.9415455	133.21	Fri Dec 16 12:12:25 2016
-65.0640030	-10.9416084	133.09	Fri Dec 16 12:12:35 2016
-65.0640717	-10.9416637	133.22	Fri Dec 16 12:12:45 2016
-65.0641403	-10.9417524	133.27	Fri Dec 16 12:12:55 2016
-65.0642242	-10.9418268	132.86	Fri Dec 16 12:13:05 2016
-65.0643234	-10.9419336	132.24	Fri Dec 16 12:13:15 2016
-65.0643692	-10.9420176	133.01	Fri Dec 16 12:13:25 2016
-65.0643616	-10.9420700	133.30	Fri Dec 16 12:13:35 2016
-65.0643692	-10.9421453	134.25	Fri Dec 16 12:13:45 2016
-65.0643921	-10.9421453	134.59	Fri Dec 16 12:13:55 2016
-65.0643997	-10.9421558	134.59	Fri Dec 16 12:14:05 2016
-65.0644150	-10.9421768	135.02	Fri Dec 16 12:14:15 2016
-65.0644760	-10.9422312	136.48	Fri Dec 16 12:14:25 2016
-65.0645065	-10.9422770	136.97	Fri Dec 16 12:14:35 2016
-65.0645142	-10.9422827	137.02	Fri Dec 16 12:14:45 2016
-65.0645218	-10.9422932	137.04	Fri Dec 16 12:14:55 2016
-65.0645370	-10.9423285	137.18	Fri Dec 16 12:15:05 2016
-65.0645294	-10.9423256	137.22	Fri Dec 16 12:15:15 2016
-65.0645294	-10.9423294	137.29	Fri Dec 16 12:15:25 2016
-65.0644684	-10.9423771	137.94	Fri Dec 16 12:15:35 2016
-65.0644760	-10.9423809	137.97	Fri Dec 16 12:15:45 2016
-65.0645142	-10.9423790	138.10	Fri Dec 16 12:15:55 2016
-65.0645752	-10.9424286	139.83	Fri Dec 16 12:16:05 2016
-65.0645981	-10.9424877	139.99	Fri Dec 16 12:16:15 2016
-65.0645981	-10.9425125	140.50	Fri Dec 16 12:16:25 2016
-65.0645981	-10.9425201	140.51	Fri Dec 16 12:16:35 2016
-65.0646133	-10.9425230	140.55	Fri Dec 16 12:16:45 2016
-65.0646591	-10.9425354	141.11	Fri Dec 16 12:16:55 2016
-65.0647430	-10.9425669	141.43	Fri Dec 16 12:17:05 2016
-65.0647583	-10.9425945	142.07	Fri Dec 16 12:17:15 2016
-65.0647812	-10.9426079	142.16	Fri Dec 16 12:17:25 2016
-65.0647812	-10.9425650	142.86	Fri Dec 16 12:17:35 2016
-65.0648117	-10.9426174	142.87	Fri Dec 16 12:17:45 2016
-65.0648575	-10.9426794	143.37	Fri Dec 16 12:17:55 2016
-65.0648346	-10.9427385	144.20	Fri Dec 16 12:18:05 2016
-65.0648804	-10.9427252	145.13	Fri Dec 16 12:18:15 2016
-65.0648651	-10.9427080	145.94	Fri Dec 16 12:18:25 2016
-65.0648651	-10.9427099	146.76	Fri Dec 16 12:18:35 2016
-65.0648804	-10.9427252	146.79	Fri Dec 16 12:18:45 2016
-65.0648956	-10.9427385	146.41	Fri Dec 16 12:18:55 2016
-65.0649109	-10.9427452	146.01	Fri Dec 16 12:19:05 2016
-65.0649185	-10.9427090	145.66	Fri Dec 16 12:19:15 2016
-65.0648956	-10.9427271	145.92	Fri Dec 16 12:19:25 2016
-65.0649109	-10.9427538	146.65	Fri Dec 16 12:19:35 2016
-65.0649033	-10.9427776	147.31	Fri Dec 16 12:19:45 2016
-65.0648880	-10.9427681	147.16	Fri Dec 16 12:19:55 2016
-65.0649033	-10.9427843	148.24	Fri Dec 16 12:20:05 2016
-65.0649185	-10.9428520	148.29	Fri Dec 16 12:20:15 2016
-65.0649261	-10.9428806	148.45	Fri Dec 16 12:20:25 2016
-65.0649643	-10.9429531	148.63	Fri Dec 16 12:20:35 2016
-65.0649948	-10.9429798	148.83	Fri Dec 16 12:20:45 2016
-65.0650024	-10.9430780	150.38	Fri Dec 16 12:20:55 2016
-65.0650177	-10.9432030	152.26	Fri Dec 16 12:21:05 2016
-65.0650940	-10.9432974	154.07	Fri Dec 16 12:21:15 2016
-65.0651627	-10.9434118	154.98	Fri Dec 16 12:21:25 2016
-65.0652618	-10.9435215	154.46	Fri Dec 16 12:21:35 2016
-65.0653305	-10.9435778	153.25	Fri Dec 16 12:21:45 2016
-65.0654221	-10.9436188	151.79	Fri Dec 16 12:21:55 2016
-65.0655289	-10.9436140	150.95	Fri Dec 16 12:22:05 2016
-65.0656204	-10.9436417	149.66	Fri Dec 16 12:22:15 2016
-65.0657120	-10.9436760	149.74	Fri Dec 16 12:22:25 2016
-65.0657272	-10.9436808	149.78	Fri Dec 16 12:22:35 2016
-65.0658340	-10.9436846	150.04	Fri Dec 16 12:22:45 2016
-65.0659103	-10.9437256	150.03	Fri Dec 16 12:22:55 2016
-65.0659714	-10.9437647	150.05	Fri Dec 16 12:23:05 2016
-65.0660477	-10.9438200	150.50	Fri Dec 16 12:23:15 2016
-65.0661316	-10.9438639	149.66	Fri Dec 16 12:23:25 2016
-65.0662003	-10.9439173	149.17	Fri Dec 16 12:23:35 2016
-65.0662308	-10.9439716	148.21	Fri Dec 16 12:23:45 2016
-65.0663223	-10.9440203	148.43	Fri Dec 16 12:23:55 2016
-65.0663605	-10.9440670	148.73	Fri Dec 16 12:24:05 2016
-65.0663986	-10.9441395	148.87	Fri Dec 16 12:24:15 2016
-65.0664291	-10.9442434	149.13	Fri Dec 16 12:24:25 2016
-65.0664825	-10.9443665	149.79	Fri Dec 16 12:24:35 2016
-65.0664749	-10.9444323	149.68	Fri Dec 16 12:24:45 2016
-65.0664749	-10.9445429	149.38	Fri Dec 16 12:24:55 2016
-65.0664368	-10.9446821	149.43	Fri Dec 16 12:25:05 2016
-65.0664520	-10.9447966	149.68	Fri Dec 16 12:25:15 2016
-65.0664368	-10.9449282	150.68	Fri Dec 16 12:25:25 2016
-65.0663834	-10.9450417	151.06	Fri Dec 16 12:25:35 2016
-65.0663528	-10.9451017	151.45	Fri Dec 16 12:25:45 2016
-65.0663452	-10.9451513	151.53	Fri Dec 16 12:25:55 2016
-65.0663681	-10.9451780	151.52	Fri Dec 16 12:26:05 2016
-65.0664368	-10.9452639	151.06	Fri Dec 16 12:26:15 2016
-65.0665054	-10.9453220	151.39	Fri Dec 16 12:26:25 2016
-65.0665817	-10.9453526	151.91	Fri Dec 16 12:26:35 2016
-65.0666656	-10.9454145	152.36	Fri Dec 16 12:26:45 2016
-65.0667496	-10.9454670	152.05	Fri Dec 16 12:26:55 2016
-65.0668335	-10.9455080	152.45	Fri Dec 16 12:27:05 2016
-65.0669327	-10.9455261	152.67	Fri Dec 16 12:27:15 2016
-65.0670166	-10.9455462	152.72	Fri Dec 16 12:27:25 2016
-65.0671082	-10.9455538	153.33	Fri Dec 16 12:27:35 2016
-65.0671616	-10.9455719	153.54	Fri Dec 16 12:27:45 2016
-65.0672302	-10.9455576	153.79	Fri Dec 16 12:27:55 2016
-65.0673218	-10.9455709	154.98	Fri Dec 16 12:28:05 2016
-65.0674057	-10.9455624	155.39	Fri Dec 16 12:28:15 2016
-65.0674973	-10.9455147	156.54	Fri Dec 16 12:28:25 2016
-65.0675888	-10.9454985	157.24	Fri Dec 16 12:28:35 2016
-65.0676651	-10.9454460	157.39	Fri Dec 16 12:28:45 2016
-65.0677719	-10.9454041	157.24	Fri Dec 16 12:28:55 2016
-65.0678558	-10.9453707	157.48	Fri Dec 16 12:29:05 2016
-65.0679398	-10.9453659	157.46	Fri Dec 16 12:29:15 2016
-65.0680313	-10.9453726	157.49	Fri Dec 16 12:29:25 2016
-65.0681458	-10.9453745	157.22	Fri Dec 16 12:29:35 2016
-65.0682526	-10.9453926	156.10	Fri Dec 16 12:29:45 2016
-65.0683517	-10.9454193	154.59	Fri Dec 16 12:29:55 2016
-65.0684509	-10.9454422	153.08	Fri Dec 16 12:30:05 2016
-65.0685425	-10.9454651	152.25	Fri Dec 16 12:30:15 2016
-65.0686569	-10.9454823	152.32	Fri Dec 16 12:30:25 2016
-65.0687561	-10.9455118	152.39	Fri Dec 16 12:30:35 2016
-65.0688248	-10.9455490	152.34	Fri Dec 16 12:30:45 2016
-65.0689316	-10.9455595	152.29	Fri Dec 16 12:30:55 2016
-65.0690613	-10.9455605	152.44	Fri Dec 16 12:31:05 2016
-65.0691605	-10.9455624	151.54	Fri Dec 16 12:31:15 2016
-65.0692596	-10.9455605	150.67	Fri Dec 16 12:31:25 2016
-65.0693665	-10.9455595	150.19	Fri Dec 16 12:31:35 2016
-65.0694656	-10.9455519	149.08	Fri Dec 16 12:31:45 2016
-65.0695267	-10.9455681	149.04	Fri Dec 16 12:31:55 2016
-65.0695877	-10.9455500	148.82	Fri Dec 16 12:32:05 2016
-65.0695953	-10.9455547	148.85	Fri Dec 16 12:32:15 2016
-65.0696030	-10.9455462	148.90	Fri Dec 16 12:32:25 2016
-65.0696030	-10.9455471	148.87	Fri Dec 16 12:32:35 2016
-65.0696030	-10.9455462	148.90	Fri Dec 16 12:32:45 2016
-65.0696030	-10.9455462	148.92	Fri Dec 16 12:32:55 2016
-65.0696106	-10.9455462	148.91	Fri Dec 16 12:33:05 2016
-65.0696716	-10.9455481	148.45	Fri Dec 16 12:33:15 2016
-65.0697556	-10.9455843	148.02	Fri Dec 16 12:33:25 2016
-65.0698090	-10.9455757	148.43	Fri Dec 16 12:33:35 2016
-65.0698700	-10.9455671	147.62	Fri Dec 16 12:33:45 2016
-65.0699005	-10.9455967	147.44	Fri Dec 16 12:33:55 2016
-65.0699692	-10.9456005	147.41	Fri Dec 16 12:34:05 2016
-65.0699997	-10.9455833	147.44	Fri Dec 16 12:34:15 2016
-65.0699997	-10.9455853	147.44	Fri Dec 16 12:34:25 2016
-65.0699921	-10.9455805	147.45	Fri Dec 16 12:34:35 2016
-65.0699921	-10.9455767	147.43	Fri Dec 16 12:34:45 2016
-65.0699921	-10.9455738	147.45	Fri Dec 16 12:34:55 2016
-65.0699921	-10.9455738	147.53	Fri Dec 16 12:35:05 2016
-65.0699921	-10.9455738	147.60	Fri Dec 16 12:35:15 2016
-65.0699921	-10.9455767	147.70	Fri Dec 16 12:35:25 2016
-65.0699921	-10.9455757	147.71	Fri Dec 16 12:35:35 2016
-65.0699921	-10.9455786	147.74	Fri Dec 16 12:35:45 2016
-65.0700073	-10.9455671	148.95	Fri Dec 16 12:35:55 2016
-65.0700378	-10.9455709	148.61	Fri Dec 16 12:36:05 2016
-65.0700607	-10.9455452	148.31	Fri Dec 16 12:36:15 2016
-65.0700607	-10.9455156	150.16	Fri Dec 16 12:36:25 2016
-65.0700684	-10.9455233	150.45	Fri Dec 16 12:36:35 2016
-65.0700684	-10.9455261	150.52	Fri Dec 16 12:36:45 2016
-65.0701294	-10.9455032	150.54	Fri Dec 16 12:36:55 2016
-65.0700836	-10.9454947	149.29	Fri Dec 16 12:37:05 2016
-65.0700684	-10.9454641	149.35	Fri Dec 16 12:37:15 2016
-65.0700760	-10.9453964	149.52	Fri Dec 16 12:37:25 2016
-65.0700989	-10.9453859	149.79	Fri Dec 16 12:37:35 2016
-65.0701065	-10.9453888	149.81	Fri Dec 16 12:37:45 2016
-65.0701141	-10.9453993	149.79	Fri Dec 16 12:37:55 2016
-65.0700836	-10.9454098	150.01	Fri Dec 16 12:38:05 2016
-65.0701065	-10.9454365	149.25	Fri Dec 16 12:38:15 2016
-65.0701065	-10.9454336	149.30	Fri Dec 16 12:38:25 2016
-65.0701065	-10.9454317	149.32	Fri Dec 16 12:38:35 2016
-65.0700989	-10.9454269	149.25	Fri Dec 16 12:38:45 2016
-65.0700989	-10.9454250	149.21	Fri Dec 16 12:38:55 2016
-65.0700989	-10.9454279	149.28	Fri Dec 16 12:39:05 2016
-65.0701065	-10.9454298	149.41	Fri Dec 16 12:39:15 2016
-65.0701141	-10.9454384	149.66	Fri Dec 16 12:39:25 2016
-65.0701294	-10.9454737	150.04	Fri Dec 16 12:39:35 2016
-65.0701218	-10.9455757	151.70	Fri Dec 16 12:39:45 2016
-65.0701447	-10.9455786	152.34	Fri Dec 16 12:39:55 2016
-65.0701447	-10.9455805	152.37	Fri Dec 16 12:40:05 2016
-65.0701523	-10.9455814	152.37	Fri Dec 16 12:40:15 2016
-65.0701447	-10.9455757	152.36	Fri Dec 16 12:40:25 2016
-65.0701447	-10.9455652	152.35	Fri Dec 16 12:40:35 2016
-65.0701447	-10.9455605	152.36	Fri Dec 16 12:40:45 2016
-65.0700836	-10.9455538	152.47	Fri Dec 16 12:40:55 2016
-65.0700607	-10.9455614	152.13	Fri Dec 16 12:41:05 2016
-65.0700455	-10.9455462	151.86	Fri Dec 16 12:41:15 2016
-65.0700531	-10.9455519	151.56	Fri Dec 16 12:41:25 2016
-65.0700455	-10.9455442	151.55	Fri Dec 16 12:41:35 2016
-65.0700455	-10.9455395	151.54	Fri Dec 16 12:41:45 2016
-65.0700531	-10.9455404	151.47	Fri Dec 16 12:41:55 2016
-65.0700607	-10.9455490	151.44	Fri Dec 16 12:42:05 2016
-65.0700607	-10.9455490	151.47	Fri Dec 16 12:42:15 2016
-65.0700531	-10.9455347	151.52	Fri Dec 16 12:42:25 2016
-65.0701218	-10.9455099	152.97	Fri Dec 16 12:42:35 2016
-65.0701218	-10.9455137	153.00	Fri Dec 16 12:42:45 2016
-65.0701294	-10.9455214	152.99	Fri Dec 16 12:42:55 2016
-65.0701294	-10.9455204	152.90	Fri Dec 16 12:43:05 2016
-65.0701294	-10.9455223	152.89	Fri Dec 16 12:43:15 2016
-65.0701370	-10.9455271	152.90	Fri Dec 16 12:43:25 2016
-65.0701523	-10.9455338	152.66	Fri Dec 16 12:43:35 2016
-65.0702286	-10.9455976	151.27	Fri Dec 16 12:43:45 2016
-65.0703201	-10.9456167	150.00	Fri Dec 16 12:43:55 2016
-65.0703278	-10.9456263	149.77	Fri Dec 16 12:44:05 2016
-65.0704269	-10.9456100	148.26	Fri Dec 16 12:44:15 2016
-65.0704193	-10.9456081	148.09	Fri Dec 16 12:44:25 2016
-65.0704346	-10.9456196	148.12	Fri Dec 16 12:44:35 2016
-65.0705566	-10.9456425	148.85	Fri Dec 16 12:44:45 2016
-65.0705643	-10.9456425	148.88	Fri Dec 16 12:44:55 2016
-65.0706024	-10.9456539	148.95	Fri Dec 16 12:45:05 2016
-65.0706635	-10.9456472	149.47	Fri Dec 16 12:45:15 2016
-65.0707932	-10.9456263	149.46	Fri Dec 16 12:45:25 2016
-65.0709457	-10.9456663	150.40	Fri Dec 16 12:45:35 2016
-65.0710068	-10.9456768	150.94	Fri Dec 16 12:45:45 2016
-65.0710754	-10.9456844	150.38	Fri Dec 16 12:45:55 2016
-65.0711899	-10.9456778	150.57	Fri Dec 16 12:46:05 2016
-65.0713196	-10.9456825	150.16	Fri Dec 16 12:46:15 2016
-65.0714417	-10.9456997	148.59	Fri Dec 16 12:46:25 2016
-65.0715561	-10.9457121	147.63	Fri Dec 16 12:46:35 2016
-65.0716782	-10.9457397	146.29	Fri Dec 16 12:46:45 2016
-65.0716858	-10.9457521	146.28	Fri Dec 16 12:46:55 2016
-65.0718231	-10.9457502	145.57	Fri Dec 16 12:47:05 2016
-65.0718918	-10.9457302	146.40	Fri Dec 16 12:47:15 2016
-65.0720139	-10.9457340	147.49	Fri Dec 16 12:47:25 2016
-65.0720825	-10.9457312	146.66	Fri Dec 16 12:47:35 2016
-65.0722504	-10.9457617	145.81	Fri Dec 16 12:47:45 2016
-65.0724411	-10.9457865	146.73	Fri Dec 16 12:47:55 2016
-65.0725479	-10.9457922	147.38	Fri Dec 16 12:48:05 2016
-65.0726471	-10.9458313	146.85	Fri Dec 16 12:48:15 2016
-65.0727386	-10.9458437	146.82	Fri Dec 16 12:48:25 2016
-65.0728073	-10.9458656	147.65	Fri Dec 16 12:48:35 2016
-65.0728149	-10.9458714	147.68	Fri Dec 16 12:48:45 2016
-65.0728912	-10.9458933	148.59	Fri Dec 16 12:48:55 2016
-65.0729523	-10.9459038	149.71	Fri Dec 16 12:49:05 2016
-65.0730362	-10.9458799	149.99	Fri Dec 16 12:49:15 2016
-65.0731735	-10.9458599	149.43	Fri Dec 16 12:49:25 2016
-65.0733032	-10.9458370	149.59	Fri Dec 16 12:49:35 2016
-65.0733414	-10.9458570	150.25	Fri Dec 16 12:49:45 2016
-65.0733414	-10.9458561	150.34	Fri Dec 16 12:49:55 2016
-65.0736160	-10.9458895	150.38	Fri Dec 16 12:50:05 2016
-65.0737457	-10.9458694	150.98	Fri Dec 16 12:50:15 2016
-65.0738602	-10.9458981	151.89	Fri Dec 16 12:50:25 2016
-65.0739517	-10.9459114	152.54	Fri Dec 16 12:50:35 2016
-65.0739670	-10.9459248	152.58	Fri Dec 16 12:50:45 2016
-65.0740356	-10.9459047	152.95	Fri Dec 16 12:50:55 2016
-65.0741653	-10.9458723	153.25	Fri Dec 16 12:51:05 2016
-65.0741730	-10.9458771	153.25	Fri Dec 16 12:51:15 2016
-65.0743179	-10.9458733	153.18	Fri Dec 16 12:51:25 2016
-65.0744019	-10.9459114	153.15	Fri Dec 16 12:51:35 2016
-65.0744095	-10.9459095	153.12	Fri Dec 16 12:51:45 2016
-65.0744095	-10.9459076	153.09	Fri Dec 16 12:51:55 2016
-65.0743790	-10.9458828	152.91	Fri Dec 16 12:52:05 2016
-65.0743713	-10.9458742	152.92	Fri Dec 16 12:52:15 2016
-65.0743637	-10.9458599	152.95	Fri Dec 16 12:52:25 2016
-65.0743561	-10.9458618	152.96	Fri Dec 16 12:52:35 2016
-65.0743484	-10.9458485	152.96	Fri Dec 16 12:52:45 2016
-65.0743408	-10.9458361	152.80	Fri Dec 16 12:52:55 2016
-65.0743484	-10.9458351	152.73	Fri Dec 16 12:53:05 2016
-65.0743408	-10.9458485	152.49	Fri Dec 16 12:53:15 2016
-65.0743332	-10.9458494	152.46	Fri Dec 16 12:53:25 2016
-65.0743179	-10.9458494	152.91	Fri Dec 16 12:53:35 2016
-65.0743179	-10.9458408	153.05	Fri Dec 16 12:53:45 2016
-65.0743103	-10.9457798	153.50	Fri Dec 16 12:53:55 2016
-65.0743103	-10.9457645	153.38	Fri Dec 16 12:54:05 2016
-65.0742950	-10.9457493	153.99	Fri Dec 16 12:54:15 2016
-65.0743713	-10.9457521	153.65	Fri Dec 16 12:54:25 2016
-65.0743637	-10.9457407	153.55	Fri Dec 16 12:54:35 2016
-65.0743713	-10.9457607	153.86	Fri Dec 16 12:54:45 2016
-65.0743637	-10.9457636	153.94	Fri Dec 16 12:54:55 2016
-65.0743637	-10.9457617	153.98	Fri Dec 16 12:55:05 2016
-65.0743561	-10.9457474	154.02	Fri Dec 16 12:55:15 2016
-65.0744553	-10.9457083	154.98	Fri Dec 16 12:55:25 2016
-65.0744705	-10.9457178	155.04	Fri Dec 16 12:55:35 2016
-65.0744705	-10.9457226	154.99	Fri Dec 16 12:55:45 2016
-65.0744705	-10.9457445	155.37	Fri Dec 16 12:55:55 2016
-65.0744476	-10.9458141	155.40	Fri Dec 16 12:56:05 2016
-65.0744553	-10.9458303	155.43	Fri Dec 16 12:56:15 2016
-65.0744476	-10.9458179	155.48	Fri Dec 16 12:56:25 2016
-65.0744476	-10.9458189	155.48	Fri Dec 16 12:56:35 2016
-65.0744400	-10.9458370	155.59	Fri Dec 16 12:56:45 2016
-65.0744400	-10.9458389	155.63	Fri Dec 16 12:56:55 2016
-65.0744400	-10.9459066	156.11	Fri Dec 16 12:57:05 2016
-65.0744781	-10.9459486	156.17	Fri Dec 16 12:57:15 2016
-65.0744781	-10.9459476	156.20	Fri Dec 16 12:57:25 2016
-65.0744553	-10.9459400	156.28	Fri Dec 16 12:57:35 2016
-65.0744476	-10.9459267	156.31	Fri Dec 16 12:57:45 2016
-65.0744247	-10.9458828	156.39	Fri Dec 16 12:57:55 2016
-65.0744247	-10.9458733	156.44	Fri Dec 16 12:58:05 2016
-65.0744095	-10.9458513	156.48	Fri Dec 16 12:58:15 2016
-65.0744400	-10.9458237	156.89	Fri Dec 16 12:58:25 2016
-65.0744476	-10.9458313	156.89	Fri Dec 16 12:58:35 2016
-65.0744553	-10.9458380	156.88	Fri Dec 16 12:58:45 2016
-65.0744553	-10.9458389	156.81	Fri Dec 16 12:58:55 2016
-65.0744324	-10.9458237	157.09	Fri Dec 16 12:59:05 2016
-65.0744171	-10.9457455	157.90	Fri Dec 16 12:59:15 2016
-65.0744324	-10.9457493	157.95	Fri Dec 16 12:59:25 2016
-65.0744553	-10.9458208	158.45	Fri Dec 16 12:59:35 2016
-65.0745087	-10.9458437	159.34	Fri Dec 16 12:59:45 2016
-65.0745468	-10.9458685	158.36	Fri Dec 16 12:59:55 2016
-65.0745850	-10.9459419	158.24	Fri Dec 16 13:00:05 2016
-65.0746841	-10.9460211	156.50	Fri Dec 16 13:00:15 2016
-65.0747375	-10.9460955	156.00	Fri Dec 16 13:00:25 2016
-65.0748215	-10.9461927	155.00	Fri Dec 16 13:00:35 2016
-65.0748749	-10.9462557	154.05	Fri Dec 16 13:00:45 2016
-65.0749283	-10.9462748	151.90	Fri Dec 16 13:00:55 2016
-65.0749893	-10.9463367	150.26	Fri Dec 16 13:01:05 2016
-65.0750504	-10.9463263	149.72	Fri Dec 16 13:01:15 2016
-65.0750656	-10.9463120	149.61	Fri Dec 16 13:01:25 2016
-65.0750656	-10.9462967	149.67	Fri Dec 16 13:01:35 2016
-65.0751190	-10.9462891	150.04	Fri Dec 16 13:01:45 2016
-65.0751648	-10.9462700	150.14	Fri Dec 16 13:01:55 2016
-65.0751648	-10.9462633	150.21	Fri Dec 16 13:02:05 2016
-65.0751724	-10.9462442	150.14	Fri Dec 16 13:02:15 2016
-65.0752029	-10.9462423	150.96	Fri Dec 16 13:02:25 2016
-65.0751953	-10.9462347	151.02	Fri Dec 16 13:02:35 2016
-65.0751953	-10.9462223	151.04	Fri Dec 16 13:02:45 2016
-65.0752029	-10.9462090	151.43	Fri Dec 16 13:02:55 2016
-65.0752182	-10.9462204	151.49	Fri Dec 16 13:03:05 2016
-65.0752182	-10.9462233	151.52	Fri Dec 16 13:03:15 2016
-65.0752258	-10.9462252	151.52	Fri Dec 16 13:03:25 2016
-65.0752335	-10.9462261	151.53	Fri Dec 16 13:03:35 2016
-65.0752335	-10.9462214	151.55	Fri Dec 16 13:03:45 2016
-65.0752335	-10.9462156	151.55	Fri Dec 16 13:03:55 2016
-65.0752487	-10.9462166	151.32	Fri Dec 16 13:04:05 2016
-65.0753479	-10.9461327	151.83	Fri Dec 16 13:04:15 2016
-65.0753937	-10.9461002	150.36	Fri Dec 16 13:04:25 2016
-65.0754013	-10.9461145	149.37	Fri Dec 16 13:04:35 2016
-65.0753860	-10.9460897	149.59	Fri Dec 16 13:04:45 2016
-65.0753784	-10.9460697	149.85	Fri Dec 16 13:04:55 2016
-65.0753708	-10.9460926	149.37	Fri Dec 16 13:05:05 2016
-65.0753937	-10.9461126	149.40	Fri Dec 16 13:05:15 2016
-65.0753403	-10.9460869	148.23	Fri Dec 16 13:05:25 2016
-65.0753479	-10.9460936	148.24	Fri Dec 16 13:05:35 2016
-65.0753403	-10.9460859	148.27	Fri Dec 16 13:05:45 2016
-65.0753098	-10.9461079	147.88	Fri Dec 16 13:05:55 2016
-65.0753098	-10.9461098	147.96	Fri Dec 16 13:06:05 2016
-65.0753021	-10.9461021	148.01	Fri Dec 16 13:06:15 2016
-65.0752563	-10.9460926	147.01	Fri Dec 16 13:06:25 2016
-65.0752487	-10.9460869	147.00	Fri Dec 16 13:06:35 2016
-65.0752563	-10.9460955	147.01	Fri Dec 16 13:06:45 2016
-65.0752487	-10.9461145	147.05	Fri Dec 16 13:06:55 2016
-65.0752182	-10.9461489	147.05	Fri Dec 16 13:07:05 2016
-65.0752029	-10.9461670	147.23	Fri Dec 16 13:07:15 2016
-65.0751495	-10.9461832	147.38	Fri Dec 16 13:07:25 2016
-65.0750046	-10.9462528	144.64	Fri Dec 16 13:07:35 2016
-65.0749512	-10.9462070	144.59	Fri Dec 16 13:07:45 2016
-65.0749512	-10.9462004	144.65	Fri Dec 16 13:07:55 2016
-65.0749435	-10.9462013	144.61	Fri Dec 16 13:08:05 2016
-65.0749207	-10.9461756	144.19	Fri Dec 16 13:08:15 2016
-65.0749054	-10.9461575	144.45	Fri Dec 16 13:08:25 2016
-65.0749054	-10.9461498	144.46	Fri Dec 16 13:08:35 2016
-65.0748978	-10.9461422	144.51	Fri Dec 16 13:08:45 2016
-65.0748978	-10.9461393	144.52	Fri Dec 16 13:08:55 2016
-65.0748749	-10.9461441	144.16	Fri Dec 16 13:09:05 2016
-65.0748672	-10.9461384	144.18	Fri Dec 16 13:09:15 2016
-65.0748672	-10.9461365	144.15	Fri Dec 16 13:09:25 2016
-65.0748672	-10.9461384	144.13	Fri Dec 16 13:09:35 2016
-65.0748672	-10.9461355	144.14	Fri Dec 16 13:09:45 2016
-65.0748672	-10.9461355	144.11	Fri Dec 16 13:09:55 2016
-65.0748596	-10.9461250	144.11	Fri Dec 16 13:10:05 2016
-65.0748520	-10.9461212	144.03	Fri Dec 16 13:10:15 2016
-65.0748596	-10.9461241	144.03	Fri Dec 16 13:10:25 2016
-65.0748672	-10.9461365	144.17	Fri Dec 16 13:10:35 2016
-65.0748672	-10.9461393	144.18	Fri Dec 16 13:10:45 2016
-65.0748672	-10.9461422	144.18	Fri Dec 16 13:10:55 2016
-65.0748672	-10.9461412	144.18	Fri Dec 16 13:11:05 2016
-65.0748596	-10.9461346	144.14	Fri Dec 16 13:11:15 2016
-65.0748596	-10.9461346	144.13	Fri Dec 16 13:11:25 2016
-65.0748596	-10.9461346	144.07	Fri Dec 16 13:11:35 2016
-65.0748596	-10.9461336	144.08	Fri Dec 16 13:11:45 2016
-65.0748596	-10.9461308	144.15	Fri Dec 16 13:11:55 2016
-65.0748520	-10.9461241	144.19	Fri Dec 16 13:12:05 2016
-65.0748520	-10.9461212	144.20	Fri Dec 16 13:12:15 2016
-65.0748596	-10.9461298	144.23	Fri Dec 16 13:12:25 2016
-65.0748672	-10.9461441	144.25	Fri Dec 16 13:12:35 2016
-65.0748749	-10.9461546	144.27	Fri Dec 16 13:12:45 2016
-65.0748749	-10.9461603	144.26	Fri Dec 16 13:12:55 2016
-65.0748825	-10.9461737	144.25	Fri Dec 16 13:13:05 2016
-65.0748901	-10.9462070	144.52	Fri Dec 16 13:13:15 2016
-65.0748825	-10.9461975	144.14	Fri Dec 16 13:13:25 2016
-65.0748825	-10.9461927	144.07	Fri Dec 16 13:13:35 2016
-65.0748825	-10.9461908	144.00	Fri Dec 16 13:13:45 2016
-65.0748520	-10.9462233	144.74	Fri Dec 16 13:13:55 2016
-65.0748901	-10.9462261	144.17	Fri Dec 16 13:14:05 2016
-65.0748901	-10.9462261	144.23	Fri Dec 16 13:14:15 2016
-65.0748672	-10.9461651	144.47	Fri Dec 16 13:14:25 2016
-65.0748215	-10.9461260	144.77	Fri Dec 16 13:14:35 2016
-65.0747757	-10.9460564	145.69	Fri Dec 16 13:14:45 2016
-65.0747223	-10.9459782	144.13	Fri Dec 16 13:14:55 2016
-65.0746613	-10.9458933	144.00	Fri Dec 16 13:15:05 2016
-65.0746078	-10.9458370	144.39	Fri Dec 16 13:15:15 2016
-65.0745468	-10.9457645	144.91	Fri Dec 16 13:15:25 2016
-65.0745087	-10.9457273	145.32	Fri Dec 16 13:15:35 2016
-65.0744781	-10.9456396	145.03	Fri Dec 16 13:15:45 2016
-65.0745087	-10.9456100	145.66	Fri Dec 16 13:15:55 2016
-65.0745010	-10.9456329	145.74	Fri Dec 16 13:16:05 2016
-65.0744934	-10.9456511	145.63	Fri Dec 16 13:16:15 2016
-65.0744934	-10.9456549	145.63	Fri Dec 16 13:16:25 2016
-65.0745010	-10.9456558	145.51	Fri Dec 16 13:16:35 2016
-65.0745010	-10.9456615	145.54	Fri Dec 16 13:16:45 2016
-65.0745010	-10.9456625	145.57	Fri Dec 16 13:16:55 2016
-65.0744934	-10.9456568	145.57	Fri Dec 16 13:17:05 2016
-65.0745010	-10.9456625	145.57	Fri Dec 16 13:17:15 2016
-65.0745010	-10.9456673	145.56	Fri Dec 16 13:17:25 2016
-65.0744858	-10.9456882	145.46	Fri Dec 16 13:17:35 2016
-65.0744934	-10.9456949	145.50	Fri Dec 16 13:17:45 2016
-65.0744858	-10.9456882	145.50	Fri Dec 16 13:17:55 2016
-65.0744858	-10.9456816	145.50	Fri Dec 16 13:18:05 2016
-65.0744781	-10.9456749	145.49	Fri Dec 16 13:18:15 2016
-65.0744781	-10.9456787	145.50	Fri Dec 16 13:18:25 2016
-65.0744858	-10.9456882	145.52	Fri Dec 16 13:18:35 2016
-65.0745010	-10.9457026	145.60	Fri Dec 16 13:18:45 2016
-65.0745010	-10.9457054	145.65	Fri Dec 16 13:18:55 2016
-65.0745010	-10.9457006	145.66	Fri Dec 16 13:19:05 2016
-65.0744934	-10.9456863	145.63	Fri Dec 16 13:19:15 2016
-65.0745773	-10.9457111	146.11	Fri Dec 16 13:19:25 2016
-65.0746155	-10.9457035	147.74	Fri Dec 16 13:19:35 2016
-65.0745850	-10.9456682	148.95	Fri Dec 16 13:19:45 2016
-65.0745850	-10.9455872	149.75	Fri Dec 16 13:19:55 2016
-65.0745926	-10.9456339	150.32	Fri Dec 16 13:20:05 2016
-65.0745926	-10.9456348	150.57	Fri Dec 16 13:20:15 2016
-65.0745468	-10.9456091	150.34	Fri Dec 16 13:20:25 2016
-65.0745010	-10.9456310	149.87	Fri Dec 16 13:20:35 2016
-65.0745010	-10.9456377	149.77	Fri Dec 16 13:20:45 2016
-65.0745087	-10.9456348	150.02	Fri Dec 16 13:20:55 2016
-65.0745087	-10.9456549	152.05	Fri Dec 16 13:21:05 2016
-65.0745163	-10.9456644	152.97	Fri Dec 16 13:21:15 2016
-65.0745239	-10.9456673	154.07	Fri Dec 16 13:21:25 2016
-65.0745316	-10.9456606	155.19	Fri Dec 16 13:21:35 2016
-65.0745239	-10.9456663	156.55	Fri Dec 16 13:21:45 2016
-65.0745239	-10.9456806	157.90	Fri Dec 16 13:21:55 2016
-65.0745239	-10.9456987	159.12	Fri Dec 16 13:22:05 2016
-65.0745316	-10.9457130	160.25	Fri Dec 16 13:22:15 2016
-65.0745468	-10.9457006	161.47	Fri Dec 16 13:22:25 2016
-65.0745773	-10.9456968	161.70	Fri Dec 16 13:22:35 2016
-65.0745850	-10.9456930	162.52	Fri Dec 16 13:22:45 2016
-65.0745773	-10.9456863	163.45	Fri Dec 16 13:22:55 2016
-65.0745468	-10.9456549	163.99	Fri Dec 16 13:23:05 2016
-65.0745239	-10.9456453	164.33	Fri Dec 16 13:23:15 2016
-65.0745239	-10.9456482	165.10	Fri Dec 16 13:23:25 2016
-65.0745392	-10.9456739	166.02	Fri Dec 16 13:23:35 2016
-65.0745621	-10.9456892	167.16	Fri Dec 16 13:23:45 2016
-65.0745621	-10.9456797	167.97	Fri Dec 16 13:23:55 2016
-65.0745621	-10.9456720	168.86	Fri Dec 16 13:24:05 2016
-65.0745773	-10.9456167	169.95	Fri Dec 16 13:24:15 2016
-65.0746002	-10.9455814	170.20	Fri Dec 16 13:24:25 2016
-65.0746155	-10.9455681	170.94	Fri Dec 16 13:24:35 2016
-65.0745850	-10.9456205	170.73	Fri Dec 16 13:24:45 2016
-65.0745316	-10.9456272	170.07	Fri Dec 16 13:24:55 2016
-65.0745163	-10.9456310	170.53	Fri Dec 16 13:25:05 2016
-65.0745087	-10.9456310	170.98	Fri Dec 16 13:25:15 2016
-65.0745163	-10.9456015	171.09	Fri Dec 16 13:25:25 2016
-65.0745163	-10.9455881	170.85	Fri Dec 16 13:25:35 2016
-65.0745163	-10.9455757	170.84	Fri Dec 16 13:25:45 2016
-65.0745163	-10.9455681	170.76	Fri Dec 16 13:25:55 2016
-65.0745316	-10.9455681	170.66	Fri Dec 16 13:26:05 2016
-65.0745697	-10.9455681	169.41	Fri Dec 16 13:26:15 2016
-65.0746078	-10.9455471	163.89	Fri Dec 16 13:26:25 2016
-65.0746231	-10.9455433	162.51	Fri Dec 16 13:26:35 2016
-65.0746078	-10.9455462	160.54	Fri Dec 16 13:26:45 2016
-65.0746002	-10.9455662	158.34	Fri Dec 16 13:26:55 2016
-65.0746002	-10.9455853	155.75	Fri Dec 16 13:27:05 2016
-65.0746078	-10.9455824	152.85	Fri Dec 16 13:27:15 2016
-65.0746002	-10.9455681	149.64	Fri Dec 16 13:27:25 2016
-65.0746078	-10.9455643	146.30	Fri Dec 16 13:27:35 2016
-65.0746231	-10.9455662	143.38	Fri Dec 16 13:27:45 2016
-65.0746307	-10.9455833	140.99	Fri Dec 16 13:27:55 2016
-65.0746384	-10.9455948	139.57	Fri Dec 16 13:28:05 2016
-65.0746384	-10.9455948	138.35	Fri Dec 16 13:28:15 2016
-65.0746384	-10.9455919	137.07	Fri Dec 16 13:28:25 2016
-65.0746307	-10.9455986	135.69	Fri Dec 16 13:28:35 2016
-65.0746231	-10.9456224	133.91	Fri Dec 16 13:28:45 2016
-65.0746231	-10.9456320	132.29	Fri Dec 16 13:28:55 2016
-65.0746078	-10.9456367	130.93	Fri Dec 16 13:29:05 2016
-65.0745850	-10.9456396	129.88	Fri Dec 16 13:29:15 2016
-65.0745773	-10.9456463	128.78	Fri Dec 16 13:29:25 2016
-65.0745621	-10.9456463	127.94	Fri Dec 16 13:29:35 2016
-65.0745392	-10.9456339	127.67	Fri Dec 16 13:29:45 2016
-65.0745239	-10.9456072	127.49	Fri Dec 16 13:29:55 2016
-65.0745163	-10.9455919	127.42	Fri Dec 16 13:30:05 2016
-65.0745010	-10.9455853	127.24	Fri Dec 16 13:30:15 2016
-65.0744934	-10.9455786	127.01	Fri Dec 16 13:30:25 2016
-65.0744934	-10.9455824	127.30	Fri Dec 16 13:30:35 2016
-65.0744934	-10.9455853	127.94	Fri Dec 16 13:30:45 2016
-65.0745163	-10.9456091	129.90	Fri Dec 16 13:30:55 2016
-65.0745621	-10.9456577	134.67	Fri Dec 16 13:31:05 2016
-65.0745468	-10.9456329	138.40	Fri Dec 16 13:31:15 2016
-65.0745468	-10.9456186	140.50	Fri Dec 16 13:31:25 2016
-65.0745621	-10.9456120	142.23	Fri Dec 16 13:31:35 2016
-65.0745697	-10.9456110	143.84	Fri Dec 16 13:31:45 2016
-65.0745697	-10.9456062	144.56	Fri Dec 16 13:31:55 2016
-65.0745697	-10.9456072	144.60	Fri Dec 16 13:32:05 2016
-65.0745697	-10.9456072	144.64	Fri Dec 16 13:32:15 2016
-65.0745697	-10.9456072	144.70	Fri Dec 16 13:32:25 2016
-65.0745697	-10.9456053	144.73	Fri Dec 16 13:32:35 2016
-65.0745697	-10.9456053	144.73	Fri Dec 16 13:32:45 2016
-65.0745697	-10.9456053	144.70	Fri Dec 16 13:32:55 2016
-65.0745697	-10.9456053	144.66	Fri Dec 16 13:33:05 2016
-65.0745697	-10.9456062	144.74	Fri Dec 16 13:33:15 2016
-65.0745697	-10.9456053	144.76	Fri Dec 16 13:33:25 2016
-65.0745697	-10.9456053	144.74	Fri Dec 16 13:33:35 2016
-65.0745697	-10.9456062	144.79	Fri Dec 16 13:33:45 2016
-65.0745773	-10.9456062	144.81	Fri Dec 16 13:33:55 2016
-65.0745773	-10.9456062	144.78	Fri Dec 16 13:34:05 2016
-65.0745773	-10.9456062	144.78	Fri Dec 16 13:34:15 2016
-65.0745773	-10.9456053	144.82	Fri Dec 16 13:34:25 2016
-65.0745773	-10.9456034	144.84	Fri Dec 16 13:34:35 2016
-65.0745773	-10.9456034	144.86	Fri Dec 16 13:34:45 2016
-65.0745773	-10.9456034	144.89	Fri Dec 16 13:34:55 2016
-65.0745773	-10.9456091	144.97	Fri Dec 16 13:35:05 2016
-65.0745850	-10.9456215	145.21	Fri Dec 16 13:35:15 2016
-65.0745773	-10.9456205	145.46	Fri Dec 16 13:35:25 2016
-65.0745773	-10.9456062	145.47	Fri Dec 16 13:35:35 2016
-65.0745621	-10.9455853	145.62	Fri Dec 16 13:35:45 2016
-65.0745544	-10.9455862	145.84	Fri Dec 16 13:35:55 2016
-65.0745697	-10.9455900	146.23	Fri Dec 16 13:36:05 2016
-65.0745773	-10.9455919	146.79	Fri Dec 16 13:36:15 2016
-65.0745773	-10.9455967	147.62	Fri Dec 16 13:36:25 2016
-65.0745697	-10.9456034	148.45	Fri Dec 16 13:36:35 2016
-65.0745544	-10.9456005	149.28	Fri Dec 16 13:36:45 2016
-65.0745544	-10.9456024	149.18	Fri Dec 16 13:36:55 2016
-65.0745544	-10.9456100	148.34	Fri Dec 16 13:37:05 2016
-65.0745697	-10.9456129	147.43	Fri Dec 16 13:37:15 2016
-65.0745773	-10.9456034	146.75	Fri Dec 16 13:37:25 2016
-65.0745926	-10.9456015	146.36	Fri Dec 16 13:37:35 2016
-65.0746078	-10.9456043	146.01	Fri Dec 16 13:37:45 2016
-65.0746078	-10.9456110	145.60	Fri Dec 16 13:37:55 2016
-65.0746078	-10.9456205	144.89	Fri Dec 16 13:38:05 2016
-65.0746078	-10.9456234	144.14	Fri Dec 16 13:38:15 2016
-65.0745697	-10.9456053	143.16	Fri Dec 16 13:38:25 2016
-65.0744629	-10.9455633	141.32	Fri Dec 16 13:38:35 2016
-65.0744781	-10.9455662	138.65	Fri Dec 16 13:38:45 2016
-65.0745087	-10.9455662	137.84	Fri Dec 16 13:38:55 2016
-65.0745316	-10.9455633	138.59	Fri Dec 16 13:39:05 2016
-65.0745468	-10.9455662	137.71	Fri Dec 16 13:39:15 2016
-65.0745697	-10.9455986	136.54	Fri Dec 16 13:39:25 2016
-65.0745926	-10.9456387	135.39	Fri Dec 16 13:39:35 2016
-65.0745773	-10.9456415	134.82	Fri Dec 16 13:39:45 2016
-65.0745010	-10.9455986	134.36	Fri Dec 16 13:39:55 2016
-65.0744934	-10.9455900	134.79	Fri Dec 16 13:40:05 2016
-65.0744858	-10.9455738	134.17	Fri Dec 16 13:40:15 2016
-65.0744934	-10.9455643	133.50	Fri Dec 16 13:40:25 2016
-65.0745010	-10.9455585	132.85	Fri Dec 16 13:40:35 2016
-65.0744934	-10.9455538	132.28	Fri Dec 16 13:40:45 2016
-65.0745087	-10.9455481	131.77	Fri Dec 16 13:40:55 2016
-65.0745316	-10.9455366	131.95	Fri Dec 16 13:41:05 2016
-65.0745468	-10.9455214	131.80	Fri Dec 16 13:41:15 2016
-65.0745544	-10.9455357	132.09	Fri Dec 16 13:41:25 2016
-65.0745621	-10.9455366	132.80	Fri Dec 16 13:41:35 2016
-65.0745544	-10.9455252	133.87	Fri Dec 16 13:41:45 2016
-65.0745544	-10.9455166	135.31	Fri Dec 16 13:41:55 2016
-65.0745621	-10.9455261	137.24	Fri Dec 16 13:42:05 2016
-65.0745544	-10.9455347	139.68	Fri Dec 16 13:42:15 2016
-65.0745544	-10.9455509	142.17	Fri Dec 16 13:42:25 2016
-65.0744858	-10.9455442	144.20	Fri Dec 16 13:42:35 2016
-65.0744934	-10.9455385	146.19	Fri Dec 16 13:42:45 2016
-65.0744934	-10.9455271	148.27	Fri Dec 16 13:42:55 2016
-65.0744934	-10.9454699	148.82	Fri Dec 16 13:43:05 2016
-65.0744934	-10.9454775	150.29	Fri Dec 16 13:43:15 2016
-65.0745316	-10.9455681	150.75	Fri Dec 16 13:43:25 2016
-65.0745621	-10.9455633	149.85	Fri Dec 16 13:43:35 2016
-65.0745773	-10.9455805	150.97	Fri Dec 16 13:43:45 2016
-65.0745850	-10.9455833	151.90	Fri Dec 16 13:43:55 2016
-65.0746002	-10.9455729	152.73	Fri Dec 16 13:44:05 2016
-65.0746078	-10.9455757	153.56	Fri Dec 16 13:44:15 2016
-65.0746078	-10.9455862	154.35	Fri Dec 16 13:44:25 2016
-65.0746155	-10.9455824	155.65	Fri Dec 16 13:44:35 2016
-65.0746689	-10.9456167	156.84	Fri Dec 16 13:44:45 2016
-65.0746689	-10.9455891	158.55	Fri Dec 16 13:44:55 2016
-65.0746689	-10.9455748	159.78	Fri Dec 16 13:45:05 2016
-65.0746613	-10.9455519	160.84	Fri Dec 16 13:45:15 2016
-65.0746460	-10.9455509	161.57	Fri Dec 16 13:45:25 2016
-65.0746536	-10.9455671	161.87	Fri Dec 16 13:45:35 2016
-65.0746613	-10.9455833	161.25	Fri Dec 16 13:45:45 2016
-65.0746689	-10.9455795	161.30	Fri Dec 16 13:45:55 2016
-65.0746765	-10.9455786	161.27	Fri Dec 16 13:46:05 2016
-65.0746841	-10.9455376	160.41	Fri Dec 16 13:46:15 2016
-65.0747070	-10.9454813	159.39	Fri Dec 16 13:46:25 2016
-65.0747070	-10.9454708	158.63	Fri Dec 16 13:46:35 2016
-65.0746918	-10.9454632	158.03	Fri Dec 16 13:46:45 2016
-65.0746841	-10.9454718	157.55	Fri Dec 16 13:46:55 2016
-65.0746918	-10.9454918	157.20	Fri Dec 16 13:47:05 2016
-65.0746689	-10.9455853	157.47	Fri Dec 16 13:47:15 2016
-65.0746613	-10.9456053	157.32	Fri Dec 16 13:47:25 2016
-65.0746613	-10.9456100	157.40	Fri Dec 16 13:47:35 2016
-65.0746689	-10.9456186	157.66	Fri Dec 16 13:47:45 2016
-65.0746613	-10.9456139	157.82	Fri Dec 16 13:47:55 2016
-65.0746384	-10.9455938	158.17	Fri Dec 16 13:48:05 2016
-65.0746231	-10.9455729	158.79	Fri Dec 16 13:48:15 2016
-65.0746307	-10.9455681	159.09	Fri Dec 16 13:48:25 2016
-65.0746231	-10.9455671	159.13	Fri Dec 16 13:48:35 2016
-65.0746231	-10.9455671	159.06	Fri Dec 16 13:48:45 2016
-65.0746231	-10.9455671	158.95	Fri Dec 16 13:48:55 2016
-65.0746231	-10.9455690	158.88	Fri Dec 16 13:49:05 2016
-65.0746231	-10.9455700	158.77	Fri Dec 16 13:49:15 2016
-65.0746231	-10.9455709	158.66	Fri Dec 16 13:49:25 2016
-65.0746231	-10.9455709	158.58	Fri Dec 16 13:49:35 2016
-65.0746155	-10.9455700	158.55	Fri Dec 16 13:49:45 2016
-65.0746155	-10.9455709	158.47	Fri Dec 16 13:49:55 2016
-65.0746155	-10.9455719	158.42	Fri Dec 16 13:50:05 2016
-65.0746155	-10.9455748	158.37	Fri Dec 16 13:50:15 2016
-65.0746155	-10.9455738	158.32	Fri Dec 16 13:50:25 2016
-65.0746155	-10.9455729	158.32	Fri Dec 16 13:50:35 2016
-65.0746155	-10.9455738	158.36	Fri Dec 16 13:50:45 2016
-65.0746155	-10.9455748	158.36	Fri Dec 16 13:50:55 2016
-65.0746155	-10.9455748	158.36	Fri Dec 16 13:51:05 2016
-65.0746155	-10.9455748	158.39	Fri Dec 16 13:51:15 2016
-65.0746155	-10.9455738	158.39	Fri Dec 16 13:51:25 2016
-65.0746155	-10.9455738	158.41	Fri Dec 16 13:51:35 2016
-65.0746155	-10.9455738	158.39	Fri Dec 16 13:51:45 2016
-65.0746155	-10.9455738	158.37	Fri Dec 16 13:51:55 2016
-65.0746155	-10.9455748	158.28	Fri Dec 16 13:52:05 2016
-65.0746155	-10.9455748	158.17	Fri Dec 16 13:52:15 2016
-65.0746155	-10.9455757	158.04	Fri Dec 16 13:52:25 2016
-65.0745926	-10.9456005	155.81	Fri Dec 16 13:52:35 2016
-65.0745621	-10.9457350	149.01	Fri Dec 16 13:52:45 2016
-65.0745621	-10.9458036	147.23	Fri Dec 16 13:52:55 2016
-65.0745468	-10.9458046	145.92	Fri Dec 16 13:53:05 2016
-65.0745239	-10.9457884	144.36	Fri Dec 16 13:53:15 2016
-65.0744629	-10.9457874	143.53	Fri Dec 16 13:53:25 2016
-65.0744934	-10.9457130	144.11	Fri Dec 16 13:53:35 2016
-65.0744705	-10.9456778	144.06	Fri Dec 16 13:53:45 2016
-65.0744247	-10.9456930	143.90	Fri Dec 16 13:53:55 2016
-65.0744247	-10.9457998	143.88	Fri Dec 16 13:54:05 2016
-65.0744400	-10.9458494	143.84	Fri Dec 16 13:54:15 2016
-65.0744400	-10.9458618	143.97	Fri Dec 16 13:54:25 2016
-65.0744553	-10.9458685	143.72	Fri Dec 16 13:54:35 2016
-65.0744858	-10.9458685	143.96	Fri Dec 16 13:54:45 2016
-65.0745010	-10.9458590	144.16	Fri Dec 16 13:54:55 2016
-65.0745316	-10.9458532	144.57	Fri Dec 16 13:55:05 2016
-65.0745316	-10.9458447	144.77	Fri Dec 16 13:55:15 2016
-65.0744705	-10.9457521	145.05	Fri Dec 16 13:55:25 2016
-65.0744629	-10.9456425	145.25	Fri Dec 16 13:55:35 2016
-65.0745163	-10.9455643	144.16	Fri Dec 16 13:55:45 2016
-65.0745316	-10.9455605	143.81	Fri Dec 16 13:55:55 2016
-65.0745163	-10.9455557	143.79	Fri Dec 16 13:56:05 2016
-65.0745087	-10.9455299	143.28	Fri Dec 16 13:56:15 2016
-65.0745010	-10.9455299	142.51	Fri Dec 16 13:56:25 2016
-65.0745010	-10.9455290	142.26	Fri Dec 16 13:56:35 2016
-65.0745010	-10.9455280	142.22	Fri Dec 16 13:56:45 2016
-65.0745010	-10.9455271	142.21	Fri Dec 16 13:56:55 2016
-65.0745010	-10.9455242	142.19	Fri Dec 16 13:57:05 2016
-65.0745010	-10.9455194	142.17	Fri Dec 16 13:57:15 2016
-65.0744705	-10.9453230	141.86	Fri Dec 16 13:57:25 2016
-65.0744781	-10.9452019	141.42	Fri Dec 16 13:57:35 2016
-65.0744476	-10.9450998	141.35	Fri Dec 16 13:57:45 2016
-65.0744476	-10.9450359	141.14	Fri Dec 16 13:57:55 2016
-65.0744629	-10.9449806	141.39	Fri Dec 16 13:58:05 2016
-65.0744476	-10.9448929	141.30	Fri Dec 16 13:58:15 2016
-65.0744247	-10.9448586	142.60	Fri Dec 16 13:58:25 2016
-65.0744019	-10.9448481	143.77	Fri Dec 16 13:58:35 2016
-65.0744171	-10.9447966	144.74	Fri Dec 16 13:58:45 2016
-65.0744019	-10.9447393	146.50	Fri Dec 16 13:58:55 2016
-65.0743256	-10.9447203	148.36	Fri Dec 16 13:59:05 2016
-65.0742874	-10.9447231	149.53	Fri Dec 16 13:59:15 2016
-65.0742722	-10.9446898	150.30	Fri Dec 16 13:59:25 2016
-65.0742722	-10.9445982	150.97	Fri Dec 16 13:59:35 2016
-65.0742950	-10.9445200	150.66	Fri Dec 16 13:59:45 2016
-65.0743179	-10.9444609	150.16	Fri Dec 16 13:59:55 2016
-65.0742798	-10.9444380	152.28	Fri Dec 16 14:00:05 2016
-65.0742874	-10.9444275	153.26	Fri Dec 16 14:00:15 2016
-65.0743332	-10.9443855	153.99	Fri Dec 16 14:00:25 2016
-65.0743561	-10.9443932	155.91	Fri Dec 16 14:00:35 2016
-65.0743637	-10.9443769	156.23	Fri Dec 16 14:00:45 2016
-65.0743561	-10.9443731	156.07	Fri Dec 16 14:00:55 2016
-65.0743256	-10.9443007	153.72	Fri Dec 16 14:01:05 2016
-65.0743103	-10.9442701	153.66	Fri Dec 16 14:01:15 2016
-65.0743027	-10.9443207	154.81	Fri Dec 16 14:01:25 2016
-65.0742950	-10.9443264	154.00	Fri Dec 16 14:01:35 2016
-65.0742950	-10.9443121	154.06	Fri Dec 16 14:01:45 2016
-65.0742340	-10.9442558	154.19	Fri Dec 16 14:01:55 2016
-65.0741806	-10.9442511	153.34	Fri Dec 16 14:02:05 2016
-65.0741348	-10.9442444	153.43	Fri Dec 16 14:02:15 2016
-65.0741501	-10.9442368	153.80	Fri Dec 16 14:02:25 2016
-65.0741348	-10.9442511	154.38	Fri Dec 16 14:02:35 2016
-65.0741501	-10.9443274	154.92	Fri Dec 16 14:02:45 2016
-65.0741119	-10.9443865	156.05	Fri Dec 16 14:02:55 2016
-65.0741043	-10.9443903	155.61	Fri Dec 16 14:03:05 2016
-65.0740891	-10.9443560	156.29	Fri Dec 16 14:03:15 2016
-65.0740967	-10.9443254	155.88	Fri Dec 16 14:03:25 2016
-65.0740967	-10.9443359	157.11	Fri Dec 16 14:03:35 2016
-65.0740967	-10.9443274	157.51	Fri Dec 16 14:03:45 2016
-65.0741119	-10.9442949	156.23	Fri Dec 16 14:03:55 2016
-65.0741196	-10.9442997	156.42	Fri Dec 16 14:04:05 2016
-65.0741348	-10.9443064	156.63	Fri Dec 16 14:04:15 2016
-65.0741425	-10.9442930	156.82	Fri Dec 16 14:04:25 2016
-65.0741043	-10.9442348	156.65	Fri Dec 16 14:04:35 2016
-65.0741043	-10.9442244	156.94	Fri Dec 16 14:04:45 2016
-65.0741119	-10.9442225	157.16	Fri Dec 16 14:04:55 2016
-65.0741272	-10.9442263	157.39	Fri Dec 16 14:05:05 2016
-65.0741425	-10.9442396	157.86	Fri Dec 16 14:05:15 2016
-65.0741577	-10.9442291	158.80	Fri Dec 16 14:05:25 2016
-65.0741653	-10.9442244	159.54	Fri Dec 16 14:05:35 2016
-65.0741653	-10.9442091	160.13	Fri Dec 16 14:05:45 2016
-65.0741882	-10.9442072	160.54	Fri Dec 16 14:05:55 2016
-65.0742493	-10.9442186	159.61	Fri Dec 16 14:06:05 2016
-65.0742950	-10.9442854	157.77	Fri Dec 16 14:06:15 2016
-65.0743408	-10.9443960	157.81	Fri Dec 16 14:06:25 2016
-65.0743637	-10.9444380	157.37	Fri Dec 16 14:06:35 2016
-65.0743713	-10.9444466	157.23	Fri Dec 16 14:06:45 2016
-65.0743561	-10.9444456	157.42	Fri Dec 16 14:06:55 2016
-65.0743179	-10.9443712	158.65	Fri Dec 16 14:07:05 2016
-65.0743103	-10.9443674	157.13	Fri Dec 16 14:07:15 2016
-65.0743103	-10.9443636	157.12	Fri Dec 16 14:07:25 2016
-65.0743027	-10.9443626	157.13	Fri Dec 16 14:07:35 2016
-65.0742722	-10.9443550	156.59	Fri Dec 16 14:07:45 2016
-65.0742569	-10.9443045	156.78	Fri Dec 16 14:07:55 2016
-65.0742264	-10.9443207	155.32	Fri Dec 16 14:08:05 2016
-65.0741653	-10.9443350	154.14	Fri Dec 16 14:08:15 2016
-65.0740662	-10.9443169	156.93	Fri Dec 16 14:08:25 2016
-65.0739899	-10.9443350	156.84	Fri Dec 16 14:08:35 2016
-65.0739365	-10.9443321	154.79	Fri Dec 16 14:08:45 2016
-65.0738831	-10.9443169	154.59	Fri Dec 16 14:08:55 2016
-65.0738068	-10.9443302	155.32	Fri Dec 16 14:09:05 2016
-65.0737152	-10.9444265	154.02	Fri Dec 16 14:09:15 2016
-65.0736160	-10.9444752	150.00	Fri Dec 16 14:09:25 2016
-65.0736008	-10.9445114	150.32	Fri Dec 16 14:09:35 2016
-65.0735626	-10.9444618	150.51	Fri Dec 16 14:09:45 2016
-65.0735168	-10.9444513	150.26	Fri Dec 16 14:09:55 2016
-65.0735092	-10.9444475	150.40	Fri Dec 16 14:10:05 2016
-65.0734482	-10.9443932	151.66	Fri Dec 16 14:10:15 2016
-65.0734253	-10.9443321	152.76	Fri Dec 16 14:10:25 2016
-65.0733948	-10.9443407	153.91	Fri Dec 16 14:10:35 2016
-65.0733948	-10.9443636	154.60	Fri Dec 16 14:10:45 2016
-65.0734100	-10.9444294	154.65	Fri Dec 16 14:10:55 2016
-65.0734711	-10.9444599	155.31	Fri Dec 16 14:11:05 2016
-65.0735245	-10.9444742	155.42	Fri Dec 16 14:11:15 2016
-65.0735321	-10.9444695	156.47	Fri Dec 16 14:11:25 2016
-65.0735474	-10.9444628	156.92	Fri Dec 16 14:11:35 2016
-65.0735321	-10.9444866	157.36	Fri Dec 16 14:11:45 2016
-65.0734634	-10.9445715	157.80	Fri Dec 16 14:11:55 2016
-65.0734253	-10.9445925	159.71	Fri Dec 16 14:12:05 2016
-65.0734177	-10.9446211	161.19	Fri Dec 16 14:12:15 2016
-65.0734100	-10.9446402	162.03	Fri Dec 16 14:12:25 2016
-65.0733948	-10.9446745	162.91	Fri Dec 16 14:12:35 2016
-65.0734406	-10.9445601	164.83	Fri Dec 16 14:12:45 2016
-65.0735245	-10.9445210	161.67	Fri Dec 16 14:12:55 2016
-65.0735779	-10.9445019	162.02	Fri Dec 16 14:13:05 2016
-65.0735931	-10.9445047	162.46	Fri Dec 16 14:13:15 2016
-65.0736008	-10.9444990	163.13	Fri Dec 16 14:13:25 2016
-65.0735931	-10.9444628	163.54	Fri Dec 16 14:13:35 2016
-65.0736084	-10.9444141	164.09	Fri Dec 16 14:13:45 2016
-65.0736237	-10.9444056	164.36	Fri Dec 16 14:13:55 2016
-65.0736542	-10.9443960	164.76	Fri Dec 16 14:14:05 2016
-65.0737076	-10.9443436	164.91	Fri Dec 16 14:14:15 2016
-65.0737762	-10.9443102	161.64	Fri Dec 16 14:14:25 2016
-65.0738525	-10.9443350	159.50	Fri Dec 16 14:14:35 2016
-65.0739136	-10.9443398	157.35	Fri Dec 16 14:14:45 2016
-65.0739975	-10.9443350	155.08	Fri Dec 16 14:14:55 2016
-65.0740433	-10.9443264	153.49	Fri Dec 16 14:15:05 2016
-65.0740738	-10.9443388	152.93	Fri Dec 16 14:15:15 2016
-65.0740967	-10.9443350	151.97	Fri Dec 16 14:15:25 2016
-65.0741501	-10.9444122	152.40	Fri Dec 16 14:15:35 2016
-65.0741882	-10.9444056	153.34	Fri Dec 16 14:15:45 2016
-65.0741959	-10.9444313	152.80	Fri Dec 16 14:15:55 2016
-65.0742493	-10.9444408	151.61	Fri Dec 16 14:16:05 2016
-65.0743179	-10.9444132	151.09	Fri Dec 16 14:16:15 2016
-65.0743790	-10.9444523	150.84	Fri Dec 16 14:16:25 2016
-65.0744095	-10.9444628	150.18	Fri Dec 16 14:16:35 2016
-65.0744324	-10.9444380	149.37	Fri Dec 16 14:16:45 2016
-65.0744171	-10.9444208	148.59	Fri Dec 16 14:16:55 2016
-65.0743484	-10.9444304	147.73	Fri Dec 16 14:17:05 2016
-65.0743637	-10.9444532	146.80	Fri Dec 16 14:17:15 2016
-65.0743942	-10.9444761	145.54	Fri Dec 16 14:17:25 2016
-65.0743866	-10.9445839	145.65	Fri Dec 16 14:17:35 2016
-65.0743713	-10.9445305	145.74	Fri Dec 16 14:17:45 2016
-65.0743942	-10.9445086	144.86	Fri Dec 16 14:17:55 2016
-65.0744019	-10.9445038	144.19	Fri Dec 16 14:18:05 2016
-65.0743866	-10.9444981	143.50	Fri Dec 16 14:18:15 2016
-65.0743942	-10.9444847	144.43	Fri Dec 16 14:18:25 2016
-65.0743942	-10.9445610	144.10	Fri Dec 16 14:18:35 2016
-65.0743637	-10.9445934	144.20	Fri Dec 16 14:18:45 2016
-65.0743561	-10.9446135	143.55	Fri Dec 16 14:18:55 2016
-65.0743256	-10.9446106	143.20	Fri Dec 16 14:19:05 2016
-65.0742798	-10.9445448	143.73	Fri Dec 16 14:19:15 2016
-65.0742645	-10.9445286	143.56	Fri Dec 16 14:19:25 2016
-65.0742493	-10.9445171	143.50	Fri Dec 16 14:19:35 2016
-65.0742493	-10.9445105	143.43	Fri Dec 16 14:19:45 2016
-65.0742416	-10.9445057	143.51	Fri Dec 16 14:19:55 2016
-65.0742645	-10.9445086	143.61	Fri Dec 16 14:20:05 2016
-65.0742874	-10.9445105	143.72	Fri Dec 16 14:20:15 2016
-65.0742950	-10.9445086	143.89	Fri Dec 16 14:20:25 2016
-65.0743027	-10.9445028	144.11	Fri Dec 16 14:20:35 2016
-65.0742950	-10.9444895	144.32	Fri Dec 16 14:20:45 2016
-65.0742874	-10.9444780	144.79	Fri Dec 16 14:20:55 2016
-65.0742798	-10.9444790	145.45	Fri Dec 16 14:21:05 2016
-65.0742798	-10.9445009	146.45	Fri Dec 16 14:21:15 2016
-65.0742798	-10.9445124	149.09	Fri Dec 16 14:21:25 2016
-65.0742722	-10.9445286	150.32	Fri Dec 16 14:21:35 2016
-65.0742722	-10.9445305	151.60	Fri Dec 16 14:21:45 2016
-65.0742798	-10.9445343	154.30	Fri Dec 16 14:21:55 2016
-65.0742722	-10.9445763	155.89	Fri Dec 16 14:22:05 2016
-65.0742798	-10.9445591	159.08	Fri Dec 16 14:22:15 2016
-65.0742722	-10.9445438	160.79	Fri Dec 16 14:22:25 2016
-65.0742950	-10.9445276	160.34	Fri Dec 16 14:22:35 2016
-65.0743332	-10.9445744	156.12	Fri Dec 16 14:22:45 2016
-65.0743561	-10.9446106	153.64	Fri Dec 16 14:22:55 2016
-65.0743561	-10.9446182	153.39	Fri Dec 16 14:23:05 2016
-65.0743561	-10.9446154	153.52	Fri Dec 16 14:23:15 2016
-65.0743561	-10.9446125	153.97	Fri Dec 16 14:23:25 2016
-65.0743561	-10.9446135	154.00	Fri Dec 16 14:23:35 2016
-65.0743561	-10.9446144	153.99	Fri Dec 16 14:23:45 2016
-65.0743484	-10.9446144	154.01	Fri Dec 16 14:23:55 2016
-65.0743332	-10.9446135	153.93	Fri Dec 16 14:24:05 2016
-65.0743256	-10.9446239	153.31	Fri Dec 16 14:24:15 2016
-65.0743103	-10.9446383	152.82	Fri Dec 16 14:24:25 2016
-65.0743027	-10.9446545	152.40	Fri Dec 16 14:24:35 2016
-65.0743179	-10.9446535	151.89	Fri Dec 16 14:24:45 2016
-65.0743103	-10.9446115	151.07	Fri Dec 16 14:24:55 2016
-65.0742416	-10.9445295	148.14	Fri Dec 16 14:25:05 2016
-65.0742264	-10.9445028	149.20	Fri Dec 16 14:25:15 2016
-65.0742188	-10.9445000	148.63	Fri Dec 16 14:25:25 2016
-65.0742264	-10.9445171	147.95	Fri Dec 16 14:25:35 2016
-65.0742340	-10.9445343	147.27	Fri Dec 16 14:25:45 2016
-65.0742416	-10.9445457	146.57	Fri Dec 16 14:25:55 2016
-65.0742569	-10.9445467	145.87	Fri Dec 16 14:26:05 2016
-65.0743256	-10.9444923	147.89	Fri Dec 16 14:26:15 2016
-65.0743179	-10.9445190	148.87	Fri Dec 16 14:26:25 2016
-65.0743103	-10.9445353	148.80	Fri Dec 16 14:26:35 2016
-65.0742798	-10.9445448	149.00	Fri Dec 16 14:26:45 2016
-65.0742340	-10.9445734	150.01	Fri Dec 16 14:26:55 2016
-65.0742264	-10.9446106	148.25	Fri Dec 16 14:27:05 2016
-65.0742264	-10.9446335	148.22	Fri Dec 16 14:27:15 2016
-65.0742111	-10.9446440	148.00	Fri Dec 16 14:27:25 2016
-65.0742111	-10.9446449	147.95	Fri Dec 16 14:27:35 2016
-65.0742188	-10.9446316	147.96	Fri Dec 16 14:27:45 2016
-65.0742493	-10.9445715	147.45	Fri Dec 16 14:27:55 2016
-65.0742645	-10.9445734	147.30	Fri Dec 16 14:28:05 2016
-65.0742645	-10.9445581	147.21	Fri Dec 16 14:28:15 2016
-65.0742569	-10.9445438	147.45	Fri Dec 16 14:28:25 2016
-65.0742493	-10.9445477	147.72	Fri Dec 16 14:28:35 2016
-65.0742416	-10.9445629	147.83	Fri Dec 16 14:28:45 2016
-65.0742340	-10.9445601	148.04	Fri Dec 16 14:28:55 2016
-65.0742340	-10.9445429	148.59	Fri Dec 16 14:29:05 2016
-65.0742340	-10.9445238	149.11	Fri Dec 16 14:29:15 2016
-65.0742493	-10.9445133	149.56	Fri Dec 16 14:29:25 2016
-65.0742645	-10.9445095	150.08	Fri Dec 16 14:29:35 2016
-65.0742645	-10.9444952	150.13	Fri Dec 16 14:29:45 2016
-65.0742722	-10.9444895	150.43	Fri Dec 16 14:29:55 2016
-65.0742722	-10.9445057	150.72	Fri Dec 16 14:30:05 2016
-65.0742645	-10.9445314	151.75	Fri Dec 16 14:30:15 2016
-65.0743027	-10.9445763	152.79	Fri Dec 16 14:30:25 2016
-65.0743179	-10.9445772	154.20	Fri Dec 16 14:30:35 2016
-65.0743332	-10.9445658	155.27	Fri Dec 16 14:30:45 2016
-65.0743408	-10.9445543	156.68	Fri Dec 16 14:30:55 2016
-65.0743332	-10.9445591	158.26	Fri Dec 16 14:31:05 2016
-65.0743256	-10.9445744	159.83	Fri Dec 16 14:31:15 2016
-65.0743179	-10.9445829	161.42	Fri Dec 16 14:31:25 2016
-65.0743256	-10.9445744	162.91	Fri Dec 16 14:31:35 2016
-65.0743256	-10.9445562	164.31	Fri Dec 16 14:31:45 2016
-65.0743179	-10.9445486	165.60	Fri Dec 16 14:31:55 2016
-65.0742950	-10.9445601	166.26	Fri Dec 16 14:32:05 2016
-65.0742798	-10.9445410	168.21	Fri Dec 16 14:32:15 2016
-65.0742874	-10.9445477	170.08	Fri Dec 16 14:32:25 2016
-65.0742798	-10.9445448	171.70	Fri Dec 16 14:32:35 2016
-65.0742950	-10.9445553	173.42	Fri Dec 16 14:32:45 2016
-65.0742874	-10.9445629	170.83	Fri Dec 16 14:32:55 2016
-65.0742950	-10.9445658	168.51	Fri Dec 16 14:33:05 2016
-65.0743027	-10.9445810	167.78	Fri Dec 16 14:33:15 2016
-65.0743103	-10.9445944	166.31	Fri Dec 16 14:33:25 2016
-65.0743027	-10.9445848	164.39	Fri Dec 16 14:33:35 2016
-65.0742950	-10.9445791	161.77	Fri Dec 16 14:33:45 2016
-65.0742874	-10.9445734	159.00	Fri Dec 16 14:33:55 2016
-65.0742722	-10.9445639	156.50	Fri Dec 16 14:34:05 2016
-65.0742569	-10.9445601	153.91	Fri Dec 16 14:34:15 2016
-65.0742569	-10.9445724	151.28	Fri Dec 16 14:34:25 2016
-65.0742798	-10.9445963	148.94	Fri Dec 16 14:34:35 2016
-65.0743027	-10.9446077	146.11	Fri Dec 16 14:34:45 2016
-65.0743027	-10.9446373	143.73	Fri Dec 16 14:34:55 2016
-65.0742950	-10.9446583	142.18	Fri Dec 16 14:35:05 2016
-65.0742874	-10.9446716	140.38	Fri Dec 16 14:35:15 2016
-65.0742798	-10.9446697	138.63	Fri Dec 16 14:35:25 2016
-65.0742645	-10.9446630	136.95	Fri Dec 16 14:35:35 2016
-65.0742645	-10.9446621	135.31	Fri Dec 16 14:35:45 2016
-65.0742722	-10.9446516	133.68	Fri Dec 16 14:35:55 2016
-65.0742874	-10.9446335	132.06	Fri Dec 16 14:36:05 2016
-65.0742874	-10.9446087	130.36	Fri Dec 16 14:36:15 2016
-65.0742798	-10.9446154	128.84	Fri Dec 16 14:36:25 2016
-65.0742416	-10.9446220	129.61	Fri Dec 16 14:36:35 2016
-65.0742340	-10.9446325	128.43	Fri Dec 16 14:36:45 2016
-65.0742340	-10.9446535	127.29	Fri Dec 16 14:36:55 2016
-65.0742264	-10.9446735	125.59	Fri Dec 16 14:37:05 2016
-65.0742340	-10.9446907	124.52	Fri Dec 16 14:37:15 2016
-65.0742416	-10.9447012	123.50	Fri Dec 16 14:37:25 2016
-65.0742493	-10.9446974	122.52	Fri Dec 16 14:37:35 2016
-65.0742416	-10.9446964	121.70	Fri Dec 16 14:37:45 2016
-65.0742416	-10.9447050	121.19	Fri Dec 16 14:37:55 2016
-65.0742340	-10.9447126	121.00	Fri Dec 16 14:38:05 2016
-65.0742264	-10.9446993	121.40	Fri Dec 16 14:38:15 2016
-65.0742416	-10.9446917	121.94	Fri Dec 16 14:38:25 2016
-65.0742645	-10.9446850	122.93	Fri Dec 16 14:38:35 2016
-65.0742798	-10.9446783	124.21	Fri Dec 16 14:38:45 2016
-65.0743561	-10.9446878	129.75	Fri Dec 16 14:38:55 2016
-65.0743866	-10.9447212	132.50	Fri Dec 16 14:39:05 2016
-65.0743942	-10.9447289	134.35	Fri Dec 16 14:39:15 2016
-65.0743790	-10.9447308	136.85	Fri Dec 16 14:39:25 2016
-65.0743713	-10.9447384	138.89	Fri Dec 16 14:39:35 2016
-65.0743713	-10.9447374	141.03	Fri Dec 16 14:39:45 2016
-65.0743179	-10.9446926	144.87	Fri Dec 16 14:39:55 2016
-65.0743103	-10.9446754	147.50	Fri Dec 16 14:40:05 2016
-65.0743179	-10.9446611	150.05	Fri Dec 16 14:40:15 2016
-65.0743179	-10.9446592	152.72	Fri Dec 16 14:40:25 2016
-65.0743179	-10.9446697	155.40	Fri Dec 16 14:40:35 2016
-65.0743103	-10.9446783	158.18	Fri Dec 16 14:40:45 2016
-65.0743027	-10.9446831	160.92	Fri Dec 16 14:40:55 2016
-65.0742950	-10.9446907	163.52	Fri Dec 16 14:41:05 2016
-65.0743027	-10.9446907	165.91	Fri Dec 16 14:41:15 2016
-65.0743027	-10.9446926	168.20	Fri Dec 16 14:41:25 2016
-65.0743027	-10.9446793	170.20	Fri Dec 16 14:41:35 2016
-65.0743179	-10.9446516	171.17	Fri Dec 16 14:41:45 2016
-65.0743256	-10.9446125	172.07	Fri Dec 16 14:41:55 2016
-65.0743179	-10.9445934	173.62	Fri Dec 16 14:42:05 2016
-65.0742950	-10.9445982	175.11	Fri Dec 16 14:42:15 2016
-65.0742950	-10.9446106	176.45	Fri Dec 16 14:42:25 2016
-65.0743179	-10.9446115	177.52	Fri Dec 16 14:42:35 2016
-65.0743408	-10.9446068	178.50	Fri Dec 16 14:42:45 2016
-65.0743561	-10.9445963	179.19	Fri Dec 16 14:42:55 2016
-65.0743942	-10.9444962	182.02	Fri Dec 16 14:43:05 2016
-65.0743561	-10.9444094	176.55	Fri Dec 16 14:43:15 2016
-65.0743713	-10.9443960	175.96	Fri Dec 16 14:43:25 2016
-65.0743790	-10.9444036	174.26	Fri Dec 16 14:43:35 2016
-65.0743866	-10.9443932	173.78	Fri Dec 16 14:43:45 2016
-65.0743790	-10.9443893	173.06	Fri Dec 16 14:43:55 2016
-65.0743790	-10.9443836	171.95	Fri Dec 16 14:44:05 2016
-65.0743942	-10.9443769	170.16	Fri Dec 16 14:44:15 2016
-65.0744095	-10.9443750	165.87	Fri Dec 16 14:44:25 2016
-65.0744095	-10.9443817	163.45	Fri Dec 16 14:44:35 2016
-65.0743408	-10.9443712	160.54	Fri Dec 16 14:44:45 2016
-65.0743179	-10.9444351	157.67	Fri Dec 16 14:44:55 2016
-65.0743179	-10.9444494	155.25	Fri Dec 16 14:45:05 2016
-65.0743408	-10.9445124	154.06	Fri Dec 16 14:45:15 2016
-65.0743713	-10.9445066	153.08	Fri Dec 16 14:45:25 2016
-65.0743866	-10.9444828	151.43	Fri Dec 16 14:45:35 2016
-65.0743942	-10.9444628	149.51	Fri Dec 16 14:45:45 2016
-65.0744019	-10.9444418	147.59	Fri Dec 16 14:45:55 2016
-65.0744095	-10.9444323	145.69	Fri Dec 16 14:46:05 2016
-65.0744171	-10.9444294	143.88	Fri Dec 16 14:46:15 2016
-65.0744095	-10.9444237	142.12	Fri Dec 16 14:46:25 2016
-65.0743942	-10.9444132	140.30	Fri Dec 16 14:46:35 2016
-65.0743866	-10.9444113	138.46	Fri Dec 16 14:46:45 2016
-65.0743866	-10.9444199	136.75	Fri Dec 16 14:46:55 2016
-65.0743790	-10.9444370	135.30	Fri Dec 16 14:47:05 2016
-65.0743561	-10.9444551	133.72	Fri Dec 16 14:47:15 2016
-65.0743484	-10.9444656	132.60	Fri Dec 16 14:47:25 2016
-65.0743561	-10.9444618	131.81	Fri Dec 16 14:47:35 2016
-65.0743637	-10.9444628	131.23	Fri Dec 16 14:47:45 2016
-65.0743561	-10.9444704	131.38	Fri Dec 16 14:47:55 2016
-65.0743484	-10.9444876	131.73	Fri Dec 16 14:48:05 2016
-65.0743790	-10.9445381	132.72	Fri Dec 16 14:48:15 2016
-65.0744095	-10.9445467	134.84	Fri Dec 16 14:48:25 2016
-65.0744247	-10.9445515	135.76	Fri Dec 16 14:48:35 2016
-65.0744247	-10.9445486	136.96	Fri Dec 16 14:48:45 2016
-65.0744019	-10.9445562	139.16	Fri Dec 16 14:48:55 2016
-65.0744171	-10.9445562	143.75	Fri Dec 16 14:49:05 2016
-65.0744247	-10.9445572	146.17	Fri Dec 16 14:49:15 2016
-65.0744324	-10.9445496	148.58	Fri Dec 16 14:49:25 2016
-65.0744400	-10.9445477	151.07	Fri Dec 16 14:49:35 2016
-65.0744476	-10.9445400	153.47	Fri Dec 16 14:49:45 2016
-65.0744553	-10.9445333	155.63	Fri Dec 16 14:49:55 2016
-65.0744629	-10.9445305	157.71	Fri Dec 16 14:50:05 2016
-65.0744705	-10.9445086	158.98	Fri Dec 16 14:50:15 2016
-65.0744705	-10.9444952	159.50	Fri Dec 16 14:50:25 2016
-65.0744781	-10.9444799	159.37	Fri Dec 16 14:50:35 2016
-65.0745010	-10.9444971	158.38	Fri Dec 16 14:50:45 2016
-65.0745010	-10.9445086	157.87	Fri Dec 16 14:50:55 2016
-65.0744781	-10.9445019	157.03	Fri Dec 16 14:51:05 2016
-65.0743866	-10.9444103	156.34	Fri Dec 16 14:51:15 2016
-65.0743637	-10.9443130	154.39	Fri Dec 16 14:51:25 2016
-65.0743790	-10.9442968	153.05	Fri Dec 16 14:51:35 2016
-65.0743713	-10.9442959	151.80	Fri Dec 16 14:51:45 2016
-65.0743866	-10.9442720	149.36	Fri Dec 16 14:51:55 2016
-65.0743332	-10.9441748	147.68	Fri Dec 16 14:52:05 2016
-65.0742874	-10.9441261	145.83	Fri Dec 16 14:52:15 2016
-65.0742416	-10.9440384	143.29	Fri Dec 16 14:52:25 2016
-65.0742035	-10.9440269	142.41	Fri Dec 16 14:52:35 2016
-65.0741730	-10.9439831	141.28	Fri Dec 16 14:52:45 2016
-65.0741425	-10.9439430	139.78	Fri Dec 16 14:52:55 2016
-65.0741577	-10.9439106	138.53	Fri Dec 16 14:53:05 2016
-65.0741272	-10.9438438	137.34	Fri Dec 16 14:53:15 2016
-65.0741348	-10.9437513	136.91	Fri Dec 16 14:53:25 2016
-65.0741348	-10.9436913	136.27	Fri Dec 16 14:53:35 2016
-65.0741348	-10.9436569	134.85	Fri Dec 16 14:53:45 2016
-65.0741501	-10.9436226	134.14	Fri Dec 16 14:53:55 2016
-65.0741501	-10.9435654	133.55	Fri Dec 16 14:54:05 2016
-65.0741501	-10.9434862	132.53	Fri Dec 16 14:54:15 2016
-65.0741043	-10.9433994	132.03	Fri Dec 16 14:54:25 2016
-65.0741272	-10.9433422	131.82	Fri Dec 16 14:54:35 2016
-65.0741196	-10.9432478	131.38	Fri Dec 16 14:54:45 2016
-65.0741119	-10.9431353	132.88	Fri Dec 16 14:54:55 2016
-65.0741272	-10.9430962	131.80	Fri Dec 16 14:55:05 2016
-65.0741272	-10.9430428	131.08	Fri Dec 16 14:55:15 2016
-65.0741272	-10.9430170	130.43	Fri Dec 16 14:55:25 2016
-65.0742264	-10.9430504	132.73	Fri Dec 16 14:55:35 2016
-65.0742950	-10.9430456	135.35	Fri Dec 16 14:55:45 2016
-65.0743561	-10.9430437	136.95	Fri Dec 16 14:55:55 2016
-65.0744553	-10.9430084	138.54	Fri Dec 16 14:56:05 2016
-65.0745163	-10.9429741	140.38	Fri Dec 16 14:56:15 2016
-65.0745544	-10.9430141	140.65	Fri Dec 16 14:56:25 2016
-65.0746155	-10.9430370	143.06	Fri Dec 16 14:56:35 2016
-65.0746918	-10.9430790	144.21	Fri Dec 16 14:56:45 2016
-65.0746918	-10.9430819	143.59	Fri Dec 16 14:56:55 2016
-65.0746994	-10.9430799	143.83	Fri Dec 16 14:57:05 2016
-65.0747223	-10.9430323	144.72	Fri Dec 16 14:57:15 2016
-65.0747910	-10.9430189	147.65	Fri Dec 16 14:57:25 2016
-65.0749207	-10.9430485	146.21	Fri Dec 16 14:57:35 2016
-65.0749588	-10.9430370	146.46	Fri Dec 16 14:57:45 2016
-65.0750046	-10.9430246	147.89	Fri Dec 16 14:57:55 2016
-65.0750961	-10.9430056	148.47	Fri Dec 16 14:58:05 2016
-65.0751724	-10.9429932	149.00	Fri Dec 16 14:58:15 2016
-65.0752487	-10.9429121	150.14	Fri Dec 16 14:58:25 2016
-65.0753479	-10.9428644	150.68	Fri Dec 16 14:58:35 2016
-65.0753708	-10.9427900	151.80	Fri Dec 16 14:58:45 2016
-65.0753326	-10.9427443	152.34	Fri Dec 16 14:58:55 2016
-65.0753098	-10.9427137	152.84	Fri Dec 16 14:59:05 2016
-65.0753021	-10.9426556	153.32	Fri Dec 16 14:59:15 2016
-65.0753021	-10.9426374	153.77	Fri Dec 16 14:59:25 2016
-65.0752869	-10.9426489	154.16	Fri Dec 16 14:59:35 2016
-65.0752716	-10.9426489	154.64	Fri Dec 16 14:59:45 2016
-65.0752563	-10.9426584	155.07	Fri Dec 16 14:59:55 2016
-65.0752869	-10.9427137	154.80	Fri Dec 16 15:00:05 2016
-65.0753479	-10.9427414	154.00	Fri Dec 16 15:00:15 2016
-65.0754318	-10.9427738	153.72	Fri Dec 16 15:00:25 2016
-65.0755310	-10.9428196	152.78	Fri Dec 16 15:00:35 2016
-65.0755920	-10.9428625	152.03	Fri Dec 16 15:00:45 2016
-65.0756683	-10.9428501	151.87	Fri Dec 16 15:00:55 2016
-65.0757370	-10.9428301	149.88	Fri Dec 16 15:01:05 2016
-65.0756912	-10.9428473	149.01	Fri Dec 16 15:01:15 2016
-65.0756683	-10.9428396	149.06	Fri Dec 16 15:01:25 2016
-65.0756683	-10.9428272	149.21	Fri Dec 16 15:01:35 2016
-65.0756683	-10.9428253	149.27	Fri Dec 16 15:01:45 2016
-65.0756683	-10.9428282	149.32	Fri Dec 16 15:01:55 2016
-65.0756683	-10.9428282	149.46	Fri Dec 16 15:02:05 2016
-65.0756760	-10.9428368	149.62	Fri Dec 16 15:02:15 2016
-65.0756302	-10.9428320	149.77	Fri Dec 16 15:02:25 2016
-65.0756378	-10.9428406	150.16	Fri Dec 16 15:02:35 2016
-65.0756454	-10.9428616	150.19	Fri Dec 16 15:02:45 2016
-65.0756607	-10.9428921	151.25	Fri Dec 16 15:02:55 2016
-65.0756531	-10.9429407	151.98	Fri Dec 16 15:03:05 2016
-65.0756378	-10.9429922	152.15	Fri Dec 16 15:03:15 2016
-65.0756454	-10.9429731	152.32	Fri Dec 16 15:03:25 2016
-65.0756454	-10.9429379	152.63	Fri Dec 16 15:03:35 2016
-65.0756302	-10.9428902	152.57	Fri Dec 16 15:03:45 2016
-65.0756226	-10.9428329	152.75	Fri Dec 16 15:03:55 2016
-65.0756073	-10.9427872	152.76	Fri Dec 16 15:04:05 2016
-65.0755997	-10.9428015	152.86	Fri Dec 16 15:04:15 2016
-65.0755844	-10.9427853	152.89	Fri Dec 16 15:04:25 2016
-65.0755844	-10.9427738	152.93	Fri Dec 16 15:04:35 2016
-65.0756226	-10.9427528	152.82	Fri Dec 16 15:04:45 2016
-65.0756683	-10.9427128	152.80	Fri Dec 16 15:04:55 2016
-65.0756836	-10.9426527	152.87	Fri Dec 16 15:05:05 2016
-65.0756912	-10.9426374	153.38	Fri Dec 16 15:05:15 2016
-65.0757065	-10.9426327	153.45	Fri Dec 16 15:05:25 2016
-65.0757141	-10.9426394	153.52	Fri Dec 16 15:05:35 2016
-65.0756989	-10.9426527	153.68	Fri Dec 16 15:05:45 2016
-65.0756531	-10.9426546	154.15	Fri Dec 16 15:05:55 2016
-65.0756607	-10.9426556	154.50	Fri Dec 16 15:06:05 2016
-65.0756760	-10.9426556	154.68	Fri Dec 16 15:06:15 2016
-65.0756760	-10.9426565	154.76	Fri Dec 16 15:06:25 2016
-65.0756607	-10.9426641	155.20	Fri Dec 16 15:06:35 2016
-65.0757065	-10.9427023	156.13	Fri Dec 16 15:06:45 2016
-65.0756989	-10.9427233	156.46	Fri Dec 16 15:06:55 2016
-65.0756531	-10.9427204	156.15	Fri Dec 16 15:07:05 2016
-65.0755615	-10.9426889	156.18	Fri Dec 16 15:07:15 2016
-65.0755005	-10.9427156	156.85	Fri Dec 16 15:07:25 2016
-65.0754318	-10.9427166	158.20	Fri Dec 16 15:07:35 2016
-65.0753784	-10.9426889	160.16	Fri Dec 16 15:07:45 2016
-65.0753555	-10.9426851	161.70	Fri Dec 16 15:07:55 2016
-65.0753632	-10.9426661	162.21	Fri Dec 16 15:08:05 2016
-65.0753098	-10.9426003	162.78	Fri Dec 16 15:08:15 2016
-65.0752792	-10.9425516	164.98	Fri Dec 16 15:08:25 2016
-65.0753250	-10.9425659	165.27	Fri Dec 16 15:08:35 2016
-65.0754318	-10.9426088	164.55	Fri Dec 16 15:08:45 2016
-65.0755310	-10.9426374	160.71	Fri Dec 16 15:08:55 2016
-65.0755997	-10.9426479	160.92	Fri Dec 16 15:09:05 2016
-65.0756454	-10.9426756	160.82	Fri Dec 16 15:09:15 2016
-65.0756454	-10.9427452	158.80	Fri Dec 16 15:09:25 2016
-65.0756912	-10.9427299	159.04	Fri Dec 16 15:09:35 2016
-65.0756989	-10.9427423	159.63	Fri Dec 16 15:09:45 2016
-65.0757217	-10.9427805	159.63	Fri Dec 16 15:09:55 2016
-65.0757370	-10.9427910	159.91	Fri Dec 16 15:10:05 2016
-65.0757294	-10.9427814	160.17	Fri Dec 16 15:10:15 2016
-65.0757446	-10.9427843	160.33	Fri Dec 16 15:10:25 2016
-65.0757599	-10.9427805	160.68	Fri Dec 16 15:10:35 2016
-65.0758514	-10.9427385	160.99	Fri Dec 16 15:10:45 2016
-65.0759430	-10.9427176	160.18	Fri Dec 16 15:10:55 2016
-65.0760422	-10.9426537	159.95	Fri Dec 16 15:11:05 2016
-65.0761032	-10.9426174	158.45	Fri Dec 16 15:11:15 2016
-65.0761719	-10.9425669	157.98	Fri Dec 16 15:11:25 2016
-65.0762329	-10.9425011	159.80	Fri Dec 16 15:11:35 2016
-65.0762787	-10.9424334	159.44	Fri Dec 16 15:11:45 2016
-65.0763092	-10.9423895	160.37	Fri Dec 16 15:11:55 2016
-65.0763397	-10.9424057	161.09	Fri Dec 16 15:12:05 2016
-65.0763702	-10.9424572	161.61	Fri Dec 16 15:12:15 2016
-65.0764236	-10.9425249	162.40	Fri Dec 16 15:12:25 2016
-65.0764465	-10.9426012	162.93	Fri Dec 16 15:12:35 2016
-65.0764923	-10.9426737	163.26	Fri Dec 16 15:12:45 2016
-65.0765533	-10.9427471	160.93	Fri Dec 16 15:12:55 2016
-65.0765305	-10.9428043	159.00	Fri Dec 16 15:13:05 2016
-65.0765381	-10.9428501	157.71	Fri Dec 16 15:13:15 2016
-65.0765762	-10.9429026	157.70	Fri Dec 16 15:13:25 2016
-65.0765991	-10.9429493	155.49	Fri Dec 16 15:13:35 2016
-65.0765915	-10.9429445	155.53	Fri Dec 16 15:13:45 2016
-65.0765991	-10.9429493	154.76	Fri Dec 16 15:13:55 2016
-65.0765610	-10.9429331	153.35	Fri Dec 16 15:14:05 2016
-65.0765839	-10.9429245	149.89	Fri Dec 16 15:14:15 2016
-65.0765839	-10.9429226	148.17	Fri Dec 16 15:14:25 2016
-65.0765991	-10.9429274	147.14	Fri Dec 16 15:14:35 2016
-65.0765915	-10.9429407	146.13	Fri Dec 16 15:14:45 2016
-65.0765533	-10.9429827	146.85	Fri Dec 16 15:14:55 2016
-65.0765381	-10.9430199	147.48	Fri Dec 16 15:15:05 2016
-65.0765381	-10.9430676	146.98	Fri Dec 16 15:15:15 2016
-65.0764847	-10.9431353	146.17	Fri Dec 16 15:15:25 2016
-65.0764999	-10.9431744	146.41	Fri Dec 16 15:15:35 2016
-65.0764999	-10.9431953	146.55	Fri Dec 16 15:15:45 2016
-65.0764847	-10.9431973	146.22	Fri Dec 16 15:15:55 2016
-65.0764847	-10.9431973	145.93	Fri Dec 16 15:16:05 2016
-65.0764923	-10.9431953	145.63	Fri Dec 16 15:16:15 2016
-65.0765457	-10.9431810	145.08	Fri Dec 16 15:16:25 2016
-65.0765457	-10.9431953	144.99	Fri Dec 16 15:16:35 2016
-65.0765533	-10.9432020	144.86	Fri Dec 16 15:16:45 2016
-65.0765610	-10.9432077	144.86	Fri Dec 16 15:16:55 2016
-65.0765533	-10.9431963	144.89	Fri Dec 16 15:17:05 2016
-65.0765533	-10.9431992	144.91	Fri Dec 16 15:17:15 2016
-65.0765610	-10.9432020	144.95	Fri Dec 16 15:17:25 2016
-65.0765533	-10.9432068	145.09	Fri Dec 16 15:17:35 2016
-65.0765305	-10.9432096	145.98	Fri Dec 16 15:17:45 2016
-65.0765305	-10.9432049	145.99	Fri Dec 16 15:17:55 2016
-65.0765457	-10.9432325	146.41	Fri Dec 16 15:18:05 2016
-65.0765610	-10.9432249	146.40	Fri Dec 16 15:18:15 2016
-65.0765686	-10.9431772	145.42	Fri Dec 16 15:18:25 2016
-65.0765839	-10.9431667	145.39	Fri Dec 16 15:18:35 2016
-65.0766068	-10.9431734	146.82	Fri Dec 16 15:18:45 2016
-65.0765991	-10.9431686	146.96	Fri Dec 16 15:18:55 2016
-65.0765915	-10.9431601	146.98	Fri Dec 16 15:19:05 2016
-65.0765610	-10.9431391	147.76	Fri Dec 16 15:19:15 2016
-65.0765533	-10.9431372	147.96	Fri Dec 16 15:19:25 2016
-65.0765152	-10.9431372	149.41	Fri Dec 16 15:19:35 2016
-65.0764847	-10.9431057	148.81	Fri Dec 16 15:19:45 2016
-65.0765152	-10.9430609	149.91	Fri Dec 16 15:19:55 2016
-65.0764999	-10.9430580	150.57	Fri Dec 16 15:20:05 2016
-65.0765076	-10.9430103	151.34	Fri Dec 16 15:20:15 2016
-65.0765457	-10.9429407	151.36	Fri Dec 16 15:20:25 2016
-65.0765686	-10.9428711	153.25	Fri Dec 16 15:20:35 2016
-65.0765686	-10.9428797	153.73	Fri Dec 16 15:20:45 2016
-65.0765839	-10.9428797	154.25	Fri Dec 16 15:20:55 2016
-65.0765839	-10.9428692	154.84	Fri Dec 16 15:21:05 2016
-65.0765686	-10.9428663	155.43	Fri Dec 16 15:21:15 2016
-65.0765762	-10.9428749	156.13	Fri Dec 16 15:21:25 2016
-65.0765839	-10.9428453	155.16	Fri Dec 16 15:21:35 2016
-65.0765839	-10.9428463	156.84	Fri Dec 16 15:21:45 2016
-65.0765610	-10.9428778	157.84	Fri Dec 16 15:21:55 2016
-65.0765533	-10.9428101	158.62	Fri Dec 16 15:22:05 2016
-65.0765457	-10.9428101	158.61	Fri Dec 16 15:22:15 2016
-65.0765457	-10.9428101	158.63	Fri Dec 16 15:22:25 2016
-65.0765457	-10.9428110	158.63	Fri Dec 16 15:22:35 2016
-65.0765457	-10.9428120	158.64	Fri Dec 16 15:22:45 2016
-65.0765533	-10.9428129	158.64	Fri Dec 16 15:22:55 2016
-65.0765533	-10.9428139	158.68	Fri Dec 16 15:23:05 2016
-65.0765533	-10.9428158	158.67	Fri Dec 16 15:23:15 2016
-65.0765533	-10.9428158	158.57	Fri Dec 16 15:23:25 2016
-65.0765533	-10.9428158	158.54	Fri Dec 16 15:23:35 2016
-65.0765533	-10.9428167	158.49	Fri Dec 16 15:23:45 2016
-65.0765610	-10.9428177	158.44	Fri Dec 16 15:23:55 2016
-65.0765610	-10.9428186	158.41	Fri Dec 16 15:24:05 2016
-65.0765610	-10.9428186	158.43	Fri Dec 16 15:24:15 2016
-65.0765610	-10.9428196	158.46	Fri Dec 16 15:24:25 2016
-65.0765610	-10.9428196	158.51	Fri Dec 16 15:24:35 2016
-65.0765610	-10.9428205	158.41	Fri Dec 16 15:24:45 2016
-65.0765610	-10.9428196	158.41	Fri Dec 16 15:24:55 2016
-65.0765686	-10.9428205	158.41	Fri Dec 16 15:25:05 2016
-65.0765686	-10.9428196	158.46	Fri Dec 16 15:25:15 2016
-65.0765686	-10.9428215	158.44	Fri Dec 16 15:25:25 2016
-65.0765686	-10.9428215	158.45	Fri Dec 16 15:25:35 2016
-65.0765686	-10.9428225	158.48	Fri Dec 16 15:25:45 2016
-65.0765686	-10.9428234	158.47	Fri Dec 16 15:25:55 2016
-65.0765686	-10.9428244	158.47	Fri Dec 16 15:26:05 2016
-65.0765686	-10.9428253	158.50	Fri Dec 16 15:26:15 2016
-65.0765686	-10.9428253	158.50	Fri Dec 16 15:26:25 2016
-65.0765686	-10.9428263	158.46	Fri Dec 16 15:26:35 2016
-65.0765686	-10.9428272	158.46	Fri Dec 16 15:26:45 2016
-65.0765686	-10.9428282	158.48	Fri Dec 16 15:26:55 2016
-65.0765686	-10.9428291	158.43	Fri Dec 16 15:27:05 2016
-65.0765762	-10.9428310	158.41	Fri Dec 16 15:27:15 2016
-65.0765762	-10.9428310	158.43	Fri Dec 16 15:27:25 2016
-65.0765686	-10.9428310	158.45	Fri Dec 16 15:27:35 2016
-65.0765762	-10.9428310	158.47	Fri Dec 16 15:27:45 2016
-65.0765762	-10.9428320	158.50	Fri Dec 16 15:27:55 2016
-65.0765686	-10.9428329	158.52	Fri Dec 16 15:28:05 2016
-65.0765686	-10.9428329	158.51	Fri Dec 16 15:28:15 2016
-65.0765686	-10.9428329	158.51	Fri Dec 16 15:28:25 2016
-65.0765686	-10.9428320	158.43	Fri Dec 16 15:28:35 2016
-65.0765686	-10.9428320	158.42	Fri Dec 16 15:28:45 2016
-65.0765686	-10.9428320	158.41	Fri Dec 16 15:28:55 2016
-65.0765686	-10.9428329	158.38	Fri Dec 16 15:29:05 2016
-65.0765686	-10.9428329	158.38	Fri Dec 16 15:29:15 2016
-65.0765686	-10.9428349	158.39	Fri Dec 16 15:29:25 2016
-65.0765686	-10.9428358	158.41	Fri Dec 16 15:29:35 2016
-65.0765686	-10.9428368	158.43	Fri Dec 16 15:29:45 2016
-65.0765686	-10.9428377	158.43	Fri Dec 16 15:29:55 2016
-65.0765686	-10.9428387	158.43	Fri Dec 16 15:30:05 2016
-65.0765686	-10.9428387	158.43	Fri Dec 16 15:30:15 2016
-65.0765686	-10.9428406	158.43	Fri Dec 16 15:30:25 2016
-65.0765686	-10.9428406	158.44	Fri Dec 16 15:30:35 2016
-65.0765686	-10.9428415	158.46	Fri Dec 16 15:30:45 2016
-65.0765686	-10.9428434	158.46	Fri Dec 16 15:30:55 2016
-65.0765686	-10.9428434	158.46	Fri Dec 16 15:31:05 2016
-65.0765686	-10.9428434	158.46	Fri Dec 16 15:31:15 2016
-65.0765686	-10.9428434	158.45	Fri Dec 16 15:31:25 2016
-65.0765762	-10.9428434	158.46	Fri Dec 16 15:31:35 2016
-65.0765839	-10.9428425	158.47	Fri Dec 16 15:31:45 2016
-65.0767212	-10.9427824	157.85	Fri Dec 16 15:31:55 2016
-65.0768509	-10.9427528	158.59	Fri Dec 16 15:32:05 2016
-65.0769501	-10.9427357	158.81	Fri Dec 16 15:32:15 2016
-65.0770340	-10.9427052	159.05	Fri Dec 16 15:32:25 2016
-65.0771408	-10.9427376	159.48	Fri Dec 16 15:32:35 2016
-65.0772095	-10.9427595	159.82	Fri Dec 16 15:32:45 2016
-65.0772705	-10.9427204	159.29	Fri Dec 16 15:32:55 2016
-65.0773239	-10.9426756	159.58	Fri Dec 16 15:33:05 2016
-65.0773926	-10.9426184	160.12	Fri Dec 16 15:33:15 2016
-65.0774460	-10.9425726	160.45	Fri Dec 16 15:33:25 2016
-65.0775146	-10.9425430	161.13	Fri Dec 16 15:33:35 2016
-65.0776138	-10.9425516	161.58	Fri Dec 16 15:33:45 2016
-65.0776596	-10.9425659	161.75	Fri Dec 16 15:33:55 2016
-65.0777130	-10.9425583	162.21	Fri Dec 16 15:34:05 2016
-65.0777740	-10.9426098	162.12	Fri Dec 16 15:34:15 2016
-65.0778198	-10.9426003	162.14	Fri Dec 16 15:34:25 2016
-65.0779114	-10.9425917	160.23	Fri Dec 16 15:34:35 2016
-65.0779572	-10.9425697	159.90	Fri Dec 16 15:34:45 2016
-65.0779953	-10.9424953	159.39	Fri Dec 16 15:34:55 2016
-65.0780563	-10.9424200	159.41	Fri Dec 16 15:35:05 2016
-65.0781479	-10.9423618	158.91	Fri Dec 16 15:35:15 2016
-65.0781937	-10.9423151	158.58	Fri Dec 16 15:35:25 2016
-65.0781937	-10.9422293	157.38	Fri Dec 16 15:35:35 2016
-65.0782089	-10.9421692	158.17	Fri Dec 16 15:35:45 2016
-65.0782318	-10.9421453	158.05	Fri Dec 16 15:35:55 2016
-65.0782852	-10.9420786	158.85	Fri Dec 16 15:36:05 2016
-65.0783691	-10.9420185	159.41	Fri Dec 16 15:36:15 2016
-65.0783615	-10.9419365	159.37	Fri Dec 16 15:36:25 2016
-65.0783920	-10.9419298	159.15	Fri Dec 16 15:36:35 2016
-65.0784302	-10.9419518	159.16	Fri Dec 16 15:36:45 2016
-65.0784454	-10.9419413	159.34	Fri Dec 16 15:36:55 2016
-65.0784378	-10.9418650	159.68	Fri Dec 16 15:37:05 2016
-65.0783768	-10.9418097	161.27	Fri Dec 16 15:37:15 2016
-65.0783539	-10.9417601	162.58	Fri Dec 16 15:37:25 2016
-65.0783844	-10.9417295	163.82	Fri Dec 16 15:37:35 2016
-65.0784225	-10.9416761	165.11	Fri Dec 16 15:37:45 2016
-65.0784225	-10.9416628	164.88	Fri Dec 16 15:37:55 2016
-65.0783386	-10.9416656	164.35	Fri Dec 16 15:38:05 2016
-65.0782547	-10.9416151	162.05	Fri Dec 16 15:38:15 2016
-65.0782089	-10.9415827	162.79	Fri Dec 16 15:38:25 2016
-65.0781937	-10.9415531	163.85	Fri Dec 16 15:38:35 2016
-65.0782166	-10.9414940	165.05	Fri Dec 16 15:38:45 2016
-65.0782013	-10.9414511	166.74	Fri Dec 16 15:38:55 2016
-65.0782166	-10.9414110	169.64	Fri Dec 16 15:39:05 2016
-65.0781937	-10.9412985	174.14	Fri Dec 16 15:39:15 2016
-65.0782013	-10.9412441	173.61	Fri Dec 16 15:39:25 2016
-65.0782089	-10.9412041	172.05	Fri Dec 16 15:39:35 2016
-65.0781784	-10.9411592	171.40	Fri Dec 16 15:39:45 2016
-65.0781708	-10.9411221	171.40	Fri Dec 16 15:39:55 2016
-65.0781937	-10.9410839	171.34	Fri Dec 16 15:40:05 2016
-65.0781860	-10.9410753	171.75	Fri Dec 16 15:40:15 2016
-65.0781784	-10.9410906	171.83	Fri Dec 16 15:40:25 2016
-65.0781784	-10.9410906	171.79	Fri Dec 16 15:40:35 2016
-65.0782471	-10.9410744	171.55	Fri Dec 16 15:40:45 2016
-65.0783310	-10.9410629	171.05	Fri Dec 16 15:40:55 2016
-65.0784149	-10.9410591	171.34	Fri Dec 16 15:41:05 2016
-65.0784683	-10.9410706	171.94	Fri Dec 16 15:41:15 2016
-65.0786133	-10.9411459	170.93	Fri Dec 16 15:41:25 2016
-65.0786591	-10.9411049	170.69	Fri Dec 16 15:41:35 2016
-65.0786743	-10.9410572	170.15	Fri Dec 16 15:41:45 2016
-65.0787201	-10.9410172	170.02	Fri Dec 16 15:41:55 2016
-65.0787354	-10.9409800	169.70	Fri Dec 16 15:42:05 2016
-65.0788574	-10.9409761	170.10	Fri Dec 16 15:42:15 2016
-65.0788574	-10.9409275	169.63	Fri Dec 16 15:42:25 2016
-65.0788574	-10.9408693	169.89	Fri Dec 16 15:42:35 2016
-65.0788879	-10.9408379	170.50	Fri Dec 16 15:42:45 2016
-65.0788803	-10.9407520	170.71	Fri Dec 16 15:42:55 2016
-65.0788803	-10.9406748	170.84	Fri Dec 16 15:43:05 2016
-65.0789795	-10.9406290	171.38	Fri Dec 16 15:43:15 2016
-65.0790558	-10.9406490	170.29	Fri Dec 16 15:43:25 2016
-65.0791397	-10.9406576	170.09	Fri Dec 16 15:43:35 2016
-65.0791855	-10.9406157	170.38	Fri Dec 16 15:43:45 2016
-65.0792694	-10.9405899	171.32	Fri Dec 16 15:43:55 2016
-65.0793457	-10.9406071	171.92	Fri Dec 16 15:44:05 2016
-65.0794373	-10.9406700	170.75	Fri Dec 16 15:44:15 2016
-65.0794601	-10.9406805	170.30	Fri Dec 16 15:44:25 2016
-65.0794220	-10.9406195	170.26	Fri Dec 16 15:44:35 2016
-65.0793228	-10.9406147	170.30	Fri Dec 16 15:44:45 2016
-65.0792923	-10.9406004	170.61	Fri Dec 16 15:44:55 2016
-65.0792542	-10.9406080	170.63	Fri Dec 16 15:45:05 2016
-65.0791702	-10.9406433	170.96	Fri Dec 16 15:45:15 2016
-65.0790482	-10.9406567	171.06	Fri Dec 16 15:45:25 2016
-65.0789566	-10.9406805	171.11	Fri Dec 16 15:45:35 2016
-65.0788498	-10.9406710	171.21	Fri Dec 16 15:45:45 2016
-65.0786819	-10.9406681	170.64	Fri Dec 16 15:45:55 2016
-65.0786209	-10.9406137	170.22	Fri Dec 16 15:46:05 2016
-65.0785751	-10.9405727	169.55	Fri Dec 16 15:46:15 2016
-65.0785675	-10.9406042	170.41	Fri Dec 16 15:46:25 2016
-65.0785599	-10.9406548	168.56	Fri Dec 16 15:46:35 2016
-65.0784988	-10.9407177	168.46	Fri Dec 16 15:46:45 2016
-65.0783920	-10.9407921	167.66	Fri Dec 16 15:46:55 2016
-65.0783539	-10.9408779	166.45	Fri Dec 16 15:47:05 2016
-65.0783768	-10.9409637	165.87	Fri Dec 16 15:47:15 2016
-65.0783157	-10.9409952	164.64	Fri Dec 16 15:47:25 2016
-65.0782471	-10.9409771	164.33	Fri Dec 16 15:47:35 2016
-65.0782318	-10.9409924	164.57	Fri Dec 16 15:47:45 2016
-65.0782394	-10.9410706	163.72	Fri Dec 16 15:47:55 2016
-65.0781631	-10.9411659	163.21	Fri Dec 16 15:48:05 2016
-65.0780640	-10.9412384	161.35	Fri Dec 16 15:48:15 2016
-65.0780334	-10.9412527	160.43	Fri Dec 16 15:48:25 2016
-65.0779953	-10.9412193	160.24	Fri Dec 16 15:48:35 2016
-65.0779343	-10.9411707	161.21	Fri Dec 16 15:48:45 2016
-65.0778580	-10.9411469	162.30	Fri Dec 16 15:48:55 2016
-65.0778275	-10.9411526	163.18	Fri Dec 16 15:49:05 2016
-65.0777817	-10.9411182	164.70	Fri Dec 16 15:49:15 2016
-65.0777817	-10.9411173	165.33	Fri Dec 16 15:49:25 2016
-65.0777817	-10.9411201	165.39	Fri Dec 16 15:49:35 2016
-65.0777740	-10.9411488	164.27	Fri Dec 16 15:49:45 2016
-65.0777664	-10.9412127	161.57	Fri Dec 16 15:49:55 2016
-65.0777130	-10.9412861	159.31	Fri Dec 16 15:50:05 2016
-65.0776825	-10.9413834	157.50	Fri Dec 16 15:50:15 2016
-65.0776825	-10.9413853	157.48	Fri Dec 16 15:50:25 2016
-65.0776825	-10.9414034	156.94	Fri Dec 16 15:50:35 2016
-65.0776520	-10.9413967	156.29	Fri Dec 16 15:50:45 2016
-65.0775909	-10.9413853	157.21	Fri Dec 16 15:50:55 2016
-65.0775681	-10.9413433	159.52	Fri Dec 16 15:51:05 2016
-65.0775757	-10.9413509	160.10	Fri Dec 16 15:51:15 2016
-65.0776367	-10.9414091	161.42	Fri Dec 16 15:51:25 2016
-65.0776443	-10.9414387	162.25	Fri Dec 16 15:51:35 2016
-65.0777283	-10.9414768	163.02	Fri Dec 16 15:51:45 2016
-65.0777817	-10.9415016	163.90	Fri Dec 16 15:51:55 2016
-65.0778351	-10.9415665	163.38	Fri Dec 16 15:52:05 2016
-65.0778427	-10.9415674	163.56	Fri Dec 16 15:52:15 2016
-65.0778503	-10.9415808	164.02	Fri Dec 16 15:52:25 2016
-65.0778351	-10.9415779	164.50	Fri Dec 16 15:52:35 2016
-65.0778427	-10.9415779	165.03	Fri Dec 16 15:52:45 2016
-65.0779037	-10.9415798	166.48	Fri Dec 16 15:52:55 2016
-65.0779724	-10.9415646	167.21	Fri Dec 16 15:53:05 2016
-65.0780106	-10.9415722	166.71	Fri Dec 16 15:53:15 2016
-65.0780411	-10.9415741	167.00	Fri Dec 16 15:53:25 2016
-65.0781174	-10.9416304	167.00	Fri Dec 16 15:53:35 2016
-65.0781097	-10.9416018	166.08	Fri Dec 16 15:53:45 2016
-65.0781250	-10.9415970	166.37	Fri Dec 16 15:53:55 2016
-65.0781555	-10.9416552	165.71	Fri Dec 16 15:54:05 2016
-65.0781555	-10.9416971	165.98	Fri Dec 16 15:54:15 2016
-65.0782089	-10.9417477	165.96	Fri Dec 16 15:54:25 2016
-65.0782928	-10.9417953	165.58	Fri Dec 16 15:54:35 2016
-65.0783157	-10.9417887	165.34	Fri Dec 16 15:54:45 2016
-65.0783386	-10.9418192	165.36	Fri Dec 16 15:54:55 2016
-65.0783310	-10.9418678	165.40	Fri Dec 16 15:55:05 2016
-65.0783463	-10.9418850	166.24	Fri Dec 16 15:55:15 2016
-65.0783539	-10.9418907	166.79	Fri Dec 16 15:55:25 2016
-65.0783691	-10.9418821	167.02	Fri Dec 16 15:55:35 2016
-65.0783997	-10.9418898	166.77	Fri Dec 16 15:55:45 2016
-65.0784760	-10.9419088	167.95	Fri Dec 16 15:55:55 2016
-65.0784760	-10.9419298	169.39	Fri Dec 16 15:56:05 2016
-65.0784531	-10.9418869	169.45	Fri Dec 16 15:56:15 2016
-65.0784454	-10.9418344	169.49	Fri Dec 16 15:56:25 2016
-65.0785141	-10.9418707	165.46	Fri Dec 16 15:56:35 2016
-65.0785141	-10.9419308	164.50	Fri Dec 16 15:56:45 2016
-65.0785141	-10.9419146	163.22	Fri Dec 16 15:56:55 2016
-65.0785065	-10.9418440	163.39	Fri Dec 16 15:57:05 2016
-65.0784683	-10.9417524	163.82	Fri Dec 16 15:57:15 2016
-65.0784683	-10.9416895	163.82	Fri Dec 16 15:57:25 2016
-65.0784531	-10.9416742	163.97	Fri Dec 16 15:57:35 2016
-65.0784378	-10.9416304	163.86	Fri Dec 16 15:57:45 2016
-65.0783768	-10.9415932	164.16	Fri Dec 16 15:57:55 2016
-65.0784149	-10.9415455	164.68	Fri Dec 16 15:58:05 2016
-65.0783997	-10.9414978	164.63	Fri Dec 16 15:58:15 2016
-65.0783997	-10.9414196	164.87	Fri Dec 16 15:58:25 2016
-65.0784073	-10.9413671	164.89	Fri Dec 16 15:58:35 2016
-65.0784378	-10.9413652	164.58	Fri Dec 16 15:58:45 2016
-65.0784454	-10.9413443	164.50	Fri Dec 16 15:58:55 2016
-65.0784683	-10.9412785	164.29	Fri Dec 16 15:59:05 2016
-65.0784912	-10.9412203	164.07	Fri Dec 16 15:59:15 2016
-65.0785828	-10.9411783	164.32	Fri Dec 16 15:59:25 2016
-65.0786514	-10.9411049	164.25	Fri Dec 16 15:59:35 2016
-65.0786819	-10.9410620	164.26	Fri Dec 16 15:59:45 2016
-65.0787277	-10.9409523	162.95	Fri Dec 16 15:59:55 2016
-65.0787811	-10.9409351	163.40	Fri Dec 16 16:00:05 2016
-65.0788651	-10.9408751	163.55	Fri Dec 16 16:00:15 2016
-65.0789032	-10.9408226	164.43	Fri Dec 16 16:00:25 2016
-65.0788956	-10.9407501	165.16	Fri Dec 16 16:00:35 2016
-65.0789032	-10.9406977	165.48	Fri Dec 16 16:00:45 2016
-65.0789948	-10.9406185	166.37	Fri Dec 16 16:00:55 2016
-65.0790787	-10.9406347	166.23	Fri Dec 16 16:01:05 2016
-65.0791397	-10.9406157	166.29	Fri Dec 16 16:01:15 2016
-65.0792007	-10.9406242	166.84	Fri Dec 16 16:01:25 2016
-65.0792694	-10.9405994	167.03	Fri Dec 16 16:01:35 2016
-65.0793304	-10.9406261	167.13	Fri Dec 16 16:01:45 2016
-65.0794220	-10.9406815	167.11	Fri Dec 16 16:01:55 2016
-65.0794754	-10.9406719	167.27	Fri Dec 16 16:02:05 2016
-65.0795746	-10.9406691	167.47	Fri Dec 16 16:02:15 2016
-65.0796509	-10.9406815	167.74	Fri Dec 16 16:02:25 2016
-65.0797348	-10.9406490	168.00	Fri Dec 16 16:02:35 2016
-65.0798264	-10.9406013	167.90	Fri Dec 16 16:02:45 2016
-65.0798721	-10.9406147	168.49	Fri Dec 16 16:02:55 2016
-65.0799484	-10.9405737	168.53	Fri Dec 16 16:03:05 2016
-65.0800247	-10.9405212	169.04	Fri Dec 16 16:03:15 2016
-65.0800247	-10.9405184	169.86	Fri Dec 16 16:03:25 2016
-65.0800018	-10.9405088	170.65	Fri Dec 16 16:03:35 2016
-65.0799713	-10.9404821	171.40	Fri Dec 16 16:03:45 2016
-65.0799637	-10.9405508	172.20	Fri Dec 16 16:03:55 2016
-65.0799637	-10.9405708	172.88	Fri Dec 16 16:04:05 2016
-65.0799484	-10.9405699	173.57	Fri Dec 16 16:04:15 2016
-65.0799561	-10.9405632	174.25	Fri Dec 16 16:04:25 2016
-65.0799942	-10.9405222	174.97	Fri Dec 16 16:04:35 2016
-65.0800323	-10.9404955	175.23	Fri Dec 16 16:04:45 2016
-65.0801086	-10.9405022	175.54	Fri Dec 16 16:04:55 2016
-65.0801239	-10.9405117	174.36	Fri Dec 16 16:05:05 2016
-65.0800476	-10.9405575	173.38	Fri Dec 16 16:05:15 2016
-65.0800705	-10.9405670	175.42	Fri Dec 16 16:05:25 2016
-65.0800858	-10.9405794	175.40	Fri Dec 16 16:05:35 2016
-65.0800781	-10.9405670	174.59	Fri Dec 16 16:05:45 2016
-65.0800476	-10.9405584	173.34	Fri Dec 16 16:05:55 2016
-65.0800018	-10.9405651	172.92	Fri Dec 16 16:06:05 2016
-65.0799484	-10.9405785	172.04	Fri Dec 16 16:06:15 2016
-65.0799332	-10.9405899	171.76	Fri Dec 16 16:06:25 2016
-65.0799255	-10.9405966	171.48	Fri Dec 16 16:06:35 2016
-65.0799332	-10.9405947	171.20	Fri Dec 16 16:06:45 2016
-65.0799408	-10.9406033	170.91	Fri Dec 16 16:06:55 2016
-65.0799637	-10.9406080	170.66	Fri Dec 16 16:07:05 2016
-65.0799713	-10.9406071	170.49	Fri Dec 16 16:07:15 2016
-65.0799942	-10.9405518	169.77	Fri Dec 16 16:07:25 2016
-65.0799561	-10.9404993	169.08	Fri Dec 16 16:07:35 2016
-65.0799408	-10.9404964	168.89	Fri Dec 16 16:07:45 2016
-65.0799484	-10.9405088	168.65	Fri Dec 16 16:07:55 2016
-65.0799332	-10.9405355	168.63	Fri Dec 16 16:08:05 2016
-65.0798950	-10.9405794	168.47	Fri Dec 16 16:08:15 2016
-65.0798798	-10.9405870	167.37	Fri Dec 16 16:08:25 2016
-65.0798569	-10.9405375	166.71	Fri Dec 16 16:08:35 2016
-65.0798035	-10.9405251	165.17	Fri Dec 16 16:08:45 2016
-65.0798340	-10.9405231	162.24	Fri Dec 16 16:08:55 2016
-65.0798264	-10.9405098	161.91	Fri Dec 16 16:09:05 2016
-65.0798416	-10.9405117	161.57	Fri Dec 16 16:09:15 2016
-65.0798645	-10.9405069	161.18	Fri Dec 16 16:09:25 2016
-65.0798721	-10.9405079	160.24	Fri Dec 16 16:09:35 2016
-65.0798798	-10.9405050	159.89	Fri Dec 16 16:09:45 2016
-65.0798950	-10.9405022	159.55	Fri Dec 16 16:09:55 2016
-65.0798798	-10.9404974	159.02	Fri Dec 16 16:10:05 2016
-65.0798798	-10.9404945	157.97	Fri Dec 16 16:10:15 2016
-65.0798645	-10.9405022	157.50	Fri Dec 16 16:10:25 2016
-65.0798569	-10.9405031	156.92	Fri Dec 16 16:10:35 2016
-65.0798798	-10.9405079	156.31	Fri Dec 16 16:10:45 2016
-65.0798950	-10.9405003	155.81	Fri Dec 16 16:10:55 2016
-65.0798950	-10.9404793	155.40	Fri Dec 16 16:11:05 2016
-65.0799103	-10.9404716	155.10	Fri Dec 16 16:11:15 2016
-65.0799103	-10.9404850	154.91	Fri Dec 16 16:11:25 2016
-65.0799026	-10.9404993	154.71	Fri Dec 16 16:11:35 2016
-65.0798950	-10.9405127	154.16	Fri Dec 16 16:11:45 2016
-65.0799179	-10.9405346	154.66	Fri Dec 16 16:11:55 2016
-65.0799255	-10.9405432	154.47	Fri Dec 16 16:12:05 2016
-65.0799103	-10.9405308	154.28	Fri Dec 16 16:12:15 2016
-65.0799103	-10.9405098	154.13	Fri Dec 16 16:12:25 2016
-65.0799026	-10.9404936	154.11	Fri Dec 16 16:12:35 2016
-65.0799026	-10.9404860	154.11	Fri Dec 16 16:12:45 2016
-65.0799103	-10.9404812	154.12	Fri Dec 16 16:12:55 2016
-65.0799103	-10.9404707	154.16	Fri Dec 16 16:13:05 2016
-65.0799179	-10.9404621	154.24	Fri Dec 16 16:13:15 2016
-65.0799255	-10.9404583	154.38	Fri Dec 16 16:13:25 2016
-65.0799408	-10.9404573	154.63	Fri Dec 16 16:13:35 2016
-65.0799561	-10.9404631	155.05	Fri Dec 16 16:13:45 2016
-65.0799713	-10.9404631	155.63	Fri Dec 16 16:13:55 2016
-65.0799637	-10.9404593	156.37	Fri Dec 16 16:14:05 2016
-65.0799637	-10.9404716	157.25	Fri Dec 16 16:14:15 2016
-65.0799637	-10.9405241	160.04	Fri Dec 16 16:14:25 2016
-65.0799942	-10.9405260	161.70	Fri Dec 16 16:14:35 2016
-65.0800018	-10.9405327	162.95	Fri Dec 16 16:14:45 2016
-65.0800247	-10.9405346	164.36	Fri Dec 16 16:14:55 2016
-65.0800171	-10.9405203	167.64	Fri Dec 16 16:15:05 2016
-65.0800095	-10.9405212	169.40	Fri Dec 16 16:15:15 2016
-65.0799942	-10.9405193	171.27	Fri Dec 16 16:15:25 2016
-65.0799789	-10.9404707	174.09	Fri Dec 16 16:15:35 2016
-65.0799408	-10.9404421	174.86	Fri Dec 16 16:15:45 2016
-65.0799026	-10.9404650	176.40	Fri Dec 16 16:15:55 2016
-65.0799179	-10.9404898	177.82	Fri Dec 16 16:16:05 2016
-65.0799255	-10.9404984	179.42	Fri Dec 16 16:16:15 2016
-65.0799561	-10.9405422	180.98	Fri Dec 16 16:16:25 2016
-65.0799561	-10.9405527	182.54	Fri Dec 16 16:16:35 2016
-65.0799637	-10.9405680	183.85	Fri Dec 16 16:16:45 2016
-65.0799255	-10.9405499	184.79	Fri Dec 16 16:16:55 2016
-65.0799179	-10.9405375	185.66	Fri Dec 16 16:17:05 2016
-65.0799103	-10.9405336	186.95	Fri Dec 16 16:17:15 2016
-65.0799255	-10.9405622	187.84	Fri Dec 16 16:17:25 2016
-65.0799179	-10.9406013	186.17	Fri Dec 16 16:17:35 2016
-65.0799408	-10.9406157	187.12	Fri Dec 16 16:17:45 2016
-65.0799561	-10.9406137	188.32	Fri Dec 16 16:17:55 2016
-65.0799103	-10.9405489	184.34	Fri Dec 16 16:18:05 2016
-65.0799103	-10.9405499	183.75	Fri Dec 16 16:18:15 2016
-65.0799255	-10.9405565	184.43	Fri Dec 16 16:18:25 2016
-65.0799332	-10.9405594	185.09	Fri Dec 16 16:18:35 2016
-65.0799408	-10.9405622	185.55	Fri Dec 16 16:18:45 2016
-65.0799255	-10.9405613	185.83	Fri Dec 16 16:18:55 2016
-65.0799179	-10.9405727	185.11	Fri Dec 16 16:19:05 2016
-65.0798950	-10.9405804	184.48	Fri Dec 16 16:19:15 2016
-65.0798950	-10.9405584	184.33	Fri Dec 16 16:19:25 2016
-65.0798950	-10.9405451	184.14	Fri Dec 16 16:19:35 2016
-65.0799026	-10.9405365	183.80	Fri Dec 16 16:19:45 2016
-65.0799179	-10.9405422	181.81	Fri Dec 16 16:19:55 2016
-65.0799103	-10.9405537	180.80	Fri Dec 16 16:20:05 2016
-65.0799103	-10.9405575	179.88	Fri Dec 16 16:20:15 2016
-65.0799103	-10.9405556	178.91	Fri Dec 16 16:20:25 2016
-65.0799026	-10.9405556	177.92	Fri Dec 16 16:20:35 2016
-65.0799255	-10.9405584	176.86	Fri Dec 16 16:20:45 2016
-65.0799866	-10.9405651	175.77	Fri Dec 16 16:20:55 2016
-65.0799942	-10.9405909	176.41	Fri Dec 16 16:21:05 2016
-65.0800018	-10.9406033	175.52	Fri Dec 16 16:21:15 2016
-65.0799866	-10.9405251	177.25	Fri Dec 16 16:21:25 2016
-65.0799484	-10.9404840	176.98	Fri Dec 16 16:21:35 2016
-65.0799866	-10.9404526	177.24	Fri Dec 16 16:21:45 2016
-65.0799713	-10.9404364	177.40	Fri Dec 16 16:21:55 2016
-65.0799713	-10.9404325	177.43	Fri Dec 16 16:22:05 2016
-65.0799866	-10.9404297	177.64	Fri Dec 16 16:22:15 2016
-65.0799942	-10.9404411	177.85	Fri Dec 16 16:22:25 2016
-65.0800018	-10.9404621	178.11	Fri Dec 16 16:22:35 2016
-65.0799866	-10.9405241	181.11	Fri Dec 16 16:22:45 2016
-65.0799637	-10.9405231	182.34	Fri Dec 16 16:22:55 2016
-65.0799713	-10.9405222	182.85	Fri Dec 16 16:23:05 2016
-65.0799866	-10.9405270	183.38	Fri Dec 16 16:23:15 2016
-65.0799942	-10.9405298	183.79	Fri Dec 16 16:23:25 2016
-65.0799942	-10.9405184	184.07	Fri Dec 16 16:23:35 2016
-65.0800476	-10.9405622	179.59	Fri Dec 16 16:23:45 2016
-65.0801163	-10.9405775	176.22	Fri Dec 16 16:23:55 2016
-65.0801010	-10.9405746	173.03	Fri Dec 16 16:24:05 2016
-65.0801010	-10.9405699	172.32	Fri Dec 16 16:24:15 2016
-65.0800171	-10.9405069	173.61	Fri Dec 16 16:24:25 2016
-65.0799255	-10.9405594	175.81	Fri Dec 16 16:24:35 2016
-65.0799103	-10.9405575	175.96	Fri Dec 16 16:24:45 2016
-65.0799637	-10.9405422	175.18	Fri Dec 16 16:24:55 2016
-65.0800323	-10.9405603	174.49	Fri Dec 16 16:25:05 2016
-65.0800476	-10.9405651	173.81	Fri Dec 16 16:25:15 2016
-65.0800552	-10.9405499	173.25	Fri Dec 16 16:25:25 2016
-65.0800629	-10.9405298	172.75	Fri Dec 16 16:25:35 2016
-65.0800781	-10.9404879	171.49	Fri Dec 16 16:25:45 2016
-65.0801086	-10.9404755	171.05	Fri Dec 16 16:25:55 2016
-65.0801697	-10.9404383	170.89	Fri Dec 16 16:26:05 2016
-65.0802689	-10.9404078	171.78	Fri Dec 16 16:26:15 2016
-65.0803375	-10.9403734	173.15	Fri Dec 16 16:26:25 2016
-65.0804062	-10.9403152	171.57	Fri Dec 16 16:26:35 2016
-65.0804596	-10.9402952	171.75	Fri Dec 16 16:26:45 2016
-65.0805740	-10.9402990	173.59	Fri Dec 16 16:26:55 2016
-65.0806427	-10.9403009	173.66	Fri Dec 16 16:27:05 2016
-65.0807114	-10.9403133	173.63	Fri Dec 16 16:27:15 2016
-65.0807648	-10.9403114	173.99	Fri Dec 16 16:27:25 2016
-65.0808411	-10.9402809	174.69	Fri Dec 16 16:27:35 2016
-65.0809174	-10.9402761	174.61	Fri Dec 16 16:27:45 2016
-65.0810013	-10.9402475	174.71	Fri Dec 16 16:27:55 2016
-65.0810471	-10.9402142	175.20	Fri Dec 16 16:28:05 2016
-65.0810852	-10.9401684	175.55	Fri Dec 16 16:28:15 2016
-65.0810852	-10.9401407	175.74	Fri Dec 16 16:28:25 2016
-65.0811157	-10.9400806	174.36	Fri Dec 16 16:28:35 2016
-65.0811310	-10.9400282	174.42	Fri Dec 16 16:28:45 2016
-65.0811539	-10.9400196	174.22	Fri Dec 16 16:28:55 2016
-65.0812531	-10.9399939	173.54	Fri Dec 16 16:29:05 2016
-65.0812531	-10.9399633	174.32	Fri Dec 16 16:29:15 2016
-65.0812607	-10.9399767	173.99	Fri Dec 16 16:29:25 2016
-65.0812988	-10.9400272	174.08	Fri Dec 16 16:29:35 2016
-65.0812912	-10.9400616	174.36	Fri Dec 16 16:29:45 2016
-65.0812683	-10.9400902	174.16	Fri Dec 16 16:29:55 2016
-65.0812531	-10.9400406	169.10	Fri Dec 16 16:30:05 2016
-65.0812531	-10.9400368	168.18	Fri Dec 16 16:30:15 2016
-65.0813293	-10.9400406	168.95	Fri Dec 16 16:30:25 2016
-65.0813522	-10.9400845	169.27	Fri Dec 16 16:30:35 2016
-65.0813751	-10.9400721	169.63	Fri Dec 16 16:30:45 2016
-65.0813446	-10.9400740	168.57	Fri Dec 16 16:30:55 2016
-65.0813293	-10.9400768	168.54	Fri Dec 16 16:31:05 2016
-65.0812912	-10.9400806	168.69	Fri Dec 16 16:31:15 2016
-65.0812912	-10.9400797	165.96	Fri Dec 16 16:31:25 2016
-65.0812912	-10.9400816	165.89	Fri Dec 16 16:31:35 2016
-65.0812836	-10.9400864	165.68	Fri Dec 16 16:31:45 2016
-65.0812531	-10.9401169	165.30	Fri Dec 16 16:31:55 2016
-65.0812378	-10.9401760	164.38	Fri Dec 16 16:32:05 2016
-65.0811768	-10.9402008	163.25	Fri Dec 16 16:32:15 2016
-65.0811844	-10.9402323	161.14	Fri Dec 16 16:32:25 2016
-65.0811691	-10.9402514	160.70	Fri Dec 16 16:32:35 2016
-65.0811081	-10.9402790	160.23	Fri Dec 16 16:32:45 2016
-65.0810242	-10.9403210	159.09	Fri Dec 16 16:32:55 2016
-65.0809326	-10.9403505	158.77	Fri Dec 16 16:33:05 2016
-65.0807495	-10.9403048	158.91	Fri Dec 16 16:33:15 2016
-65.0806732	-10.9403219	158.80	Fri Dec 16 16:33:25 2016
-65.0806732	-10.9403801	158.01	Fri Dec 16 16:33:35 2016
-65.0806274	-10.9403963	157.57	Fri Dec 16 16:33:45 2016
-65.0805435	-10.9403849	157.45	Fri Dec 16 16:33:55 2016
-65.0804977	-10.9404163	158.46	Fri Dec 16 16:34:05 2016
-65.0803833	-10.9404278	158.59	Fri Dec 16 16:34:15 2016
-65.0802994	-10.9405050	158.79	Fri Dec 16 16:34:25 2016
-65.0802078	-10.9405251	159.06	Fri Dec 16 16:34:35 2016
-65.0800858	-10.9405470	158.91	Fri Dec 16 16:34:45 2016
-65.0800095	-10.9405470	159.14	Fri Dec 16 16:34:55 2016
-65.0798798	-10.9404745	159.13	Fri Dec 16 16:35:05 2016
-65.0799484	-10.9403696	159.63	Fri Dec 16 16:35:15 2016
-65.0799484	-10.9402924	159.55	Fri Dec 16 16:35:25 2016
-65.0799561	-10.9402752	159.34	Fri Dec 16 16:35:35 2016
-65.0799789	-10.9403057	158.75	Fri Dec 16 16:35:45 2016
-65.0800171	-10.9403105	157.52	Fri Dec 16 16:35:55 2016
-65.0800323	-10.9403181	157.19	Fri Dec 16 16:36:05 2016
-65.0800400	-10.9403152	156.82	Fri Dec 16 16:36:15 2016
-65.0800323	-10.9403143	156.48	Fri Dec 16 16:36:25 2016
-65.0800323	-10.9403286	156.10	Fri Dec 16 16:36:35 2016
-65.0800400	-10.9403439	155.55	Fri Dec 16 16:36:45 2016
-65.0800705	-10.9403553	155.10	Fri Dec 16 16:36:55 2016
-65.0800705	-10.9403563	154.44	Fri Dec 16 16:37:05 2016
-65.0800095	-10.9402981	153.95	Fri Dec 16 16:37:15 2016
-65.0800247	-10.9402971	153.87	Fri Dec 16 16:37:25 2016
-65.0800323	-10.9402971	153.20	Fri Dec 16 16:37:35 2016
-65.0800247	-10.9403019	152.55	Fri Dec 16 16:37:45 2016
-65.0800247	-10.9402819	152.05	Fri Dec 16 16:37:55 2016
-65.0800476	-10.9402761	150.71	Fri Dec 16 16:38:05 2016
-65.0800476	-10.9402742	150.04	Fri Dec 16 16:38:15 2016
-65.0800552	-10.9402733	149.36	Fri Dec 16 16:38:25 2016
-65.0800552	-10.9402828	148.69	Fri Dec 16 16:38:35 2016
-65.0800629	-10.9402914	148.02	Fri Dec 16 16:38:45 2016
-65.0800705	-10.9403009	147.35	Fri Dec 16 16:38:55 2016
-65.0800552	-10.9403152	146.70	Fri Dec 16 16:39:05 2016
-65.0800552	-10.9403162	146.05	Fri Dec 16 16:39:15 2016
-65.0800476	-10.9403019	145.40	Fri Dec 16 16:39:25 2016
-65.0800476	-10.9402981	144.81	Fri Dec 16 16:39:35 2016
-65.0801086	-10.9403715	143.91	Fri Dec 16 16:39:45 2016
-65.0801697	-10.9404402	144.59	Fri Dec 16 16:39:55 2016
-65.0802002	-10.9404640	144.64	Fri Dec 16 16:40:05 2016
-65.0800323	-10.9404106	144.61	Fri Dec 16 16:40:15 2016
-65.0800018	-10.9403439	145.78	Fri Dec 16 16:40:25 2016
-65.0799789	-10.9402847	146.00	Fri Dec 16 16:40:35 2016
-65.0799713	-10.9402418	145.81	Fri Dec 16 16:40:45 2016
-65.0799408	-10.9402552	145.77	Fri Dec 16 16:40:55 2016
-65.0799408	-10.9402781	145.80	Fri Dec 16 16:41:05 2016
-65.0799866	-10.9402466	146.91	Fri Dec 16 16:41:15 2016
-65.0799942	-10.9402399	147.04	Fri Dec 16 16:41:25 2016
-65.0800323	-10.9402504	147.20	Fri Dec 16 16:41:35 2016
-65.0800400	-10.9402418	147.27	Fri Dec 16 16:41:45 2016
-65.0800552	-10.9402523	147.40	Fri Dec 16 16:41:55 2016
-65.0800400	-10.9402933	147.45	Fri Dec 16 16:42:05 2016
-65.0800095	-10.9403458	147.63	Fri Dec 16 16:42:15 2016
-65.0800018	-10.9403439	148.29	Fri Dec 16 16:42:25 2016
-65.0799713	-10.9403543	148.43	Fri Dec 16 16:42:35 2016
-65.0799103	-10.9403515	148.06	Fri Dec 16 16:42:45 2016
-65.0798950	-10.9403934	147.51	Fri Dec 16 16:42:55 2016
-65.0798721	-10.9404097	147.55	Fri Dec 16 16:43:05 2016
-65.0798798	-10.9404106	147.70	Fri Dec 16 16:43:15 2016
-65.0798798	-10.9404182	147.77	Fri Dec 16 16:43:25 2016
-65.0798874	-10.9404202	147.83	Fri Dec 16 16:43:35 2016
-65.0799179	-10.9403811	147.43	Fri Dec 16 16:43:45 2016
-65.0799561	-10.9403982	147.25	Fri Dec 16 16:43:55 2016
-65.0799789	-10.9403982	147.29	Fri Dec 16 16:44:05 2016
-65.0799942	-10.9403944	147.23	Fri Dec 16 16:44:15 2016
-65.0799866	-10.9403839	147.17	Fri Dec 16 16:44:25 2016
-65.0799713	-10.9403763	147.09	Fri Dec 16 16:44:35 2016
-65.0799484	-10.9403782	147.02	Fri Dec 16 16:44:45 2016
-65.0799408	-10.9403753	146.96	Fri Dec 16 16:44:55 2016
-65.0799561	-10.9403667	146.81	Fri Dec 16 16:45:05 2016
-65.0800247	-10.9403906	147.11	Fri Dec 16 16:45:15 2016
-65.0800629	-10.9403744	147.20	Fri Dec 16 16:45:25 2016
-65.0800705	-10.9403667	146.65	Fri Dec 16 16:45:35 2016
-65.0800552	-10.9403696	146.37	Fri Dec 16 16:45:45 2016
-65.0800400	-10.9403629	146.09	Fri Dec 16 16:45:55 2016
-65.0799713	-10.9403477	145.66	Fri Dec 16 16:46:05 2016
-65.0799484	-10.9403734	144.10	Fri Dec 16 16:46:15 2016
-65.0799484	-10.9404011	143.23	Fri Dec 16 16:46:25 2016
-65.0799332	-10.9404144	142.79	Fri Dec 16 16:46:35 2016
-65.0799255	-10.9404373	142.31	Fri Dec 16 16:46:45 2016
-65.0798950	-10.9404621	141.71	Fri Dec 16 16:46:55 2016
-65.0798874	-10.9404726	141.35	Fri Dec 16 16:47:05 2016
-65.0798874	-10.9404783	141.00	Fri Dec 16 16:47:15 2016
-65.0798874	-10.9404535	140.80	Fri Dec 16 16:47:25 2016
-65.0798569	-10.9404087	140.63	Fri Dec 16 16:47:35 2016
-65.0798416	-10.9404001	140.23	Fri Dec 16 16:47:45 2016
-65.0798264	-10.9403934	139.82	Fri Dec 16 16:47:55 2016
-65.0798111	-10.9403934	139.37	Fri Dec 16 16:48:05 2016
-65.0798035	-10.9403982	138.99	Fri Dec 16 16:48:15 2016
-65.0798035	-10.9403925	138.91	Fri Dec 16 16:48:25 2016
-65.0798721	-10.9403305	145.18	Fri Dec 16 16:48:35 2016
-65.0798721	-10.9403267	148.28	Fri Dec 16 16:48:45 2016
-65.0798721	-10.9403172	148.89	Fri Dec 16 16:48:55 2016
-65.0798645	-10.9403000	149.47	Fri Dec 16 16:49:05 2016
-65.0798569	-10.9402866	149.99	Fri Dec 16 16:49:15 2016
-65.0798721	-10.9402504	150.02	Fri Dec 16 16:49:25 2016
-65.0798798	-10.9402580	150.41	Fri Dec 16 16:49:35 2016
-65.0799255	-10.9402857	152.64	Fri Dec 16 16:49:45 2016
-65.0799103	-10.9402990	153.34	Fri Dec 16 16:49:55 2016
-65.0799179	-10.9403028	153.89	Fri Dec 16 16:50:05 2016
-65.0799255	-10.9402981	154.55	Fri Dec 16 16:50:15 2016
-65.0799179	-10.9402313	156.04	Fri Dec 16 16:50:25 2016
-65.0799255	-10.9402447	157.65	Fri Dec 16 16:50:35 2016
-65.0799332	-10.9402599	158.58	Fri Dec 16 16:50:45 2016
-65.0799332	-10.9402618	159.56	Fri Dec 16 16:50:55 2016
-65.0799332	-10.9402666	160.54	Fri Dec 16 16:51:05 2016
-65.0799866	-10.9403772	161.47	Fri Dec 16 16:51:15 2016
-65.0800018	-10.9403353	161.38	Fri Dec 16 16:51:25 2016
-65.0799942	-10.9403095	161.59	Fri Dec 16 16:51:35 2016
-65.0800018	-10.9403019	162.07	Fri Dec 16 16:51:45 2016
-65.0800095	-10.9402885	162.67	Fri Dec 16 16:51:55 2016
-65.0799713	-10.9402599	166.48	Fri Dec 16 16:52:05 2016
-65.0799332	-10.9402313	167.47	Fri Dec 16 16:52:15 2016
-65.0799484	-10.9402704	167.22	Fri Dec 16 16:52:25 2016
-65.0799484	-10.9402924	167.93	Fri Dec 16 16:52:35 2016
-65.0799103	-10.9403038	167.48	Fri Dec 16 16:52:45 2016
-65.0799255	-10.9403038	168.00	Fri Dec 16 16:52:55 2016
-65.0799408	-10.9402990	168.38	Fri Dec 16 16:53:05 2016
-65.0799484	-10.9403038	168.76	Fri Dec 16 16:53:15 2016
-65.0799561	-10.9403048	169.24	Fri Dec 16 16:53:25 2016
-65.0799484	-10.9402981	169.84	Fri Dec 16 16:53:35 2016
-65.0799408	-10.9402809	170.35	Fri Dec 16 16:53:45 2016
-65.0799408	-10.9403067	170.13	Fri Dec 16 16:53:55 2016
-65.0799637	-10.9403172	167.36	Fri Dec 16 16:54:05 2016
-65.0799637	-10.9403172	167.46	Fri Dec 16 16:54:15 2016
-65.0799408	-10.9403200	167.63	Fri Dec 16 16:54:25 2016
-65.0799484	-10.9403057	167.89	Fri Dec 16 16:54:35 2016
-65.0799866	-10.9403191	168.08	Fri Dec 16 16:54:45 2016
-65.0799408	-10.9402561	166.18	Fri Dec 16 16:54:55 2016
-65.0799408	-10.9402533	166.34	Fri Dec 16 16:55:05 2016
-65.0799484	-10.9402609	166.52	Fri Dec 16 16:55:15 2016
-65.0799484	-10.9402685	166.70	Fri Dec 16 16:55:25 2016
-65.0799332	-10.9402609	166.91	Fri Dec 16 16:55:35 2016
