# Supplementary material for: Lévy foraging patterns of rural humans
Source: PLoS One. 2018 Jun 18;13(6):e0199099. doi: 10.1371/journal.pone.0199099 (PMC6005560; doi:10.1371/journal.pone.0199099)
Supplement: S4 File — (ZIP) [file pone.0199099.s004.zip › Holux01_M-241_Start_20161226-111028_Finish_20161226-165557.kml]

<?xml version="1.0" encoding="UTF-8"?>
<kml xmlns="http://earth.google.com/kml/2.1">
<Document>
<Style id="normalState_TLP_Start">
<IconStyle>
<scale>1.0</scale>
<Icon>
<href>http://maps.google.com/mapfiles/kml/pal4/icon15.png</href>
</Icon>
</IconStyle>
<LabelStyle>
<scale>1.0</scale>
</LabelStyle>
</Style>
<Style id="highlightState_TLP_Start">
<IconStyle>
<scale>1.1</scale>
<Icon>
<href>http://maps.google.com/mapfiles/kml/pal4/icon7.png</href>
</Icon>
</IconStyle>
<LabelStyle>
<scale>1.1</scale>
<color>ff0000ff</color>
</LabelStyle>
</Style>
<StyleMap id="styleMap_TLP_Start">
<Pair>
<key>normal</key>
<styleUrl>#normalState_TLP_Start</styleUrl>
</Pair>
<Pair>
<key>highlight</key>
<styleUrl>#highlightState_TLP_Start</styleUrl>
</Pair>
</StyleMap>
<Style id="normalState_TLP_Finish">
<IconStyle>
<scale>1.0</scale>
<Icon>
<href>http://maps.google.com/mapfiles/kml/pal4/icon15.png</href>
</Icon>
</IconStyle>
<LabelStyle>
<scale>1.0</scale>
</LabelStyle>
</Style>
<Style id="highlightState_TLP_Finish">
<IconStyle>
<scale>1.1</scale>
<Icon>
<href>http://maps.google.com/mapfiles/kml/pal4/icon7.png</href>
</Icon>
</IconStyle>
<LabelStyle>
<scale>1.1</scale>
<color>ff0000ff</color>
</LabelStyle>
</Style>
<StyleMap id="styleMap_TLP_Finish">
<Pair>
<key>normal</key>
<styleUrl>#normalState_TLP_Finish</styleUrl>
</Pair>
<Pair>
<key>highlight</key>
<styleUrl>#highlightState_TLP_Finish</styleUrl>
</Pair>
</StyleMap>
<Style id="normalState_TLP_Normal">
<IconStyle>
<scale>1.0</scale>
<Icon>
<href>http://maps.google.com/mapfiles/kml/pal4/icon31.png</href>
</Icon>
</IconStyle>
<LabelStyle>
<scale>1.0</scale>
</LabelStyle>
</Style>
<Style id="highlightState_TLP_Normal">
<IconStyle>
<scale>1.1</scale>
<Icon>
<href>http://maps.google.com/mapfiles/kml/pal4/icon23.png</href>
</Icon>
</IconStyle>
<LabelStyle>
<scale>1.1</scale>
<color>ff0000ff</color>
</LabelStyle>
</Style>
<StyleMap id="styleMap_TLP_Normal">
<Pair>
<key>normal</key>
<styleUrl>#normalState_TLP_Normal</styleUrl>
</Pair>
<Pair>
<key>highlight</key>
<styleUrl>#highlightState_TLP_Normal</styleUrl>
</Pair>
</StyleMap>
<Style id="normalState_TLP_Photo">
<IconStyle>
<scale>1.0</scale>
<Icon>
<href>http://maps.google.com/mapfiles/kml/pal4/icon46.png</href>
</Icon>
</IconStyle>
<LabelStyle>
<scale>1.0</scale>
</LabelStyle>
</Style>
<Style id="highlightState_TLP_Photo">
<IconStyle>
<scale>1.1</scale>
<Icon>
<href>http://maps.google.com/mapfiles/kml/pal4/icon38.png</href>
</Icon>
</IconStyle>
<LabelStyle>
<scale>1.1</scale>
<color>ff0000ff</color>
</LabelStyle>
</Style>
<StyleMap id="styleMap_TLP_Photo">
<Pair>
<key>normal</key>
<styleUrl>#normalState_TLP_Photo</styleUrl>
</Pair>
<Pair>
<key>highlight</key>
<styleUrl>#highlightState_TLP_Photo</styleUrl>
</Pair>
</StyleMap>
<Style id="roadStyle">
<LineStyle>
<color>ffffff00</color>
<width>6</width>
</LineStyle>
</Style>
<Open>1</Open>
<description>Route</description>
<name>Track Log</name>
<Placemark>
<name>Route</name>
<styleUrl>#roadStyle</styleUrl>
<MultiGeometry>
<LineString>
<coordinates>
-65.0583191,-10.9309273,106.54 -65.0584030,-10.9314384,121.74 -65.0584412,-10.9319077,118.23 -65.0584641,-10.9323692,113.57 -65.0584488,-10.9328146,103.87 -65.0587006,-10.9331989,108.32 -65.0589828,-10.9335737,109.86 -65.0592575,-10.9339542,108.95 -65.0595322,-10.9343357,107.54 -65.0598145,-10.9347515,107.13 -65.0601120,-10.9350948,111.79 -65.0603943,-10.9354124,112.49 -65.0606537,-10.9356966,115.49 -65.0608597,-10.9359541,116.48 -65.0610580,-10.9361858,115.04 -65.0611954,-10.9364128,110.20 -65.0613480,-10.9366322,107.47 -65.0615234,-10.9369144,105.80 -65.0617218,-10.9371300,102.07 -65.0618591,-10.9373798,100.88 -65.0621414,-10.9376621,102.78 -65.0623398,-10.9379158,97.14 -65.0625839,-10.9381828,90.90 -65.0628586,-10.9385014,83.69 -65.0630569,-10.9388533,82.61 -65.0632935,-10.9392109,89.13 -65.0635452,-10.9395151,92.21 -65.0639038,-10.9398956,90.19 -65.0641785,-10.9402103,92.10 -65.0643539,-10.9403296,96.88 -65.0643234,-10.9403858,96.78 -65.0643234,-10.9403868,96.60 -65.0643234,-10.9403830,96.53 -65.0643234,-10.9404535,98.42 -65.0643082,-10.9404573,98.47 -65.0643082,-10.9404802,98.56 -65.0643234,-10.9404984,98.61 -65.0643311,-10.9405136,98.71 -65.0643463,-10.9405346,98.71 -65.0643539,-10.9405489,98.75 -65.0643616,-10.9405689,98.97 -65.0643768,-10.9406033,99.14 -65.0643845,-10.9406624,99.32 -65.0643997,-10.9406910,99.54 -65.0644150,-10.9407129,99.65 -65.0643845,-10.9407406,99.77 -65.0643311,-10.9407530,99.89 -65.0643311,-10.9407778,99.93 -65.0643311,-10.9408102,99.92 -65.0643463,-10.9408379,99.96 -65.0643234,-10.9409018,99.99 -65.0642700,-10.9409943,100.02 -65.0641174,-10.9411621,100.12 -65.0640411,-10.9412317,100.33 -65.0639420,-10.9414272,101.42 -65.0638962,-10.9416265,102.55 -65.0639191,-10.9416962,105.26 -65.0639572,-10.9417439,109.03 -65.0640030,-10.9417582,113.63 -65.0640793,-10.9417887,116.32 -65.0641403,-10.9418430,118.99 -65.0641937,-10.9419050,123.07 -65.0642548,-10.9419594,125.43 -65.0642548,-10.9419680,125.50 -65.0642700,-10.9420137,128.20 -65.0642624,-10.9420462,128.36 -65.0642624,-10.9421110,130.08 -65.0643158,-10.9421587,130.32 -65.0643539,-10.9421797,131.84 -65.0644302,-10.9422245,133.74 -65.0644608,-10.9422550,135.04 -65.0645294,-10.9423065,136.18 -65.0646133,-10.9423923,137.42 -65.0646133,-10.9424305,137.68 -65.0646362,-10.9424868,138.21 -65.0646515,-10.9425125,138.29 -65.0647507,-10.9426022,139.62 -65.0647888,-10.9427052,140.26 -65.0648346,-10.9427967,140.78 -65.0648804,-10.9428873,140.77 -65.0649338,-10.9429617,140.64 -65.0650253,-10.9430580,141.21 -65.0650711,-10.9431534,140.73 -65.0651169,-10.9432440,139.91 -65.0651398,-10.9433250,140.12 -65.0651627,-10.9434214,140.33 -65.0652084,-10.9434996,141.54 -65.0652618,-10.9435310,141.74 -65.0653458,-10.9435730,142.05 -65.0654144,-10.9436111,141.55 -65.0654602,-10.9436445,141.40 -65.0654678,-10.9436531,141.41 -65.0654755,-10.9436665,141.43 -65.0655441,-10.9436932,141.45 -65.0656738,-10.9437237,141.65 -65.0657578,-10.9437256,141.50 -65.0658417,-10.9437532,140.70 -65.0658798,-10.9437933,138.48 -65.0659637,-10.9438276,137.78 -65.0660629,-10.9438744,136.82 -65.0661545,-10.9439087,136.35 -65.0662231,-10.9439764,135.92 -65.0662842,-10.9440365,135.98 -65.0663376,-10.9440804,136.19 -65.0663986,-10.9441576,137.29 -65.0664291,-10.9442253,137.01 -65.0664368,-10.9442358,136.97 -65.0664444,-10.9442892,136.55 -65.0664749,-10.9444180,137.39 -65.0664825,-10.9445343,137.83 -65.0664825,-10.9446526,138.20 -65.0664978,-10.9447079,138.41 -65.0664978,-10.9447193,138.38 -65.0664978,-10.9447308,138.34 -65.0664597,-10.9449291,137.43 -65.0664673,-10.9449825,137.34 -65.0664597,-10.9450226,137.18 -65.0664597,-10.9450359,137.16 -65.0664291,-10.9451485,138.20 -65.0664444,-10.9451923,138.50 -65.0664444,-10.9451962,138.55 -65.0664444,-10.9452057,138.60 -65.0664444,-10.9452105,138.63 -65.0664444,-10.9452124,138.65 -65.0664597,-10.9452276,138.68 -65.0664673,-10.9452620,138.64 -65.0664749,-10.9452724,138.63 -65.0664749,-10.9452753,138.58 -65.0665588,-10.9453506,139.34 -65.0666351,-10.9454002,140.07 -65.0666885,-10.9454184,140.34 -65.0667648,-10.9454536,140.44 -65.0668640,-10.9454832,140.13 -65.0669250,-10.9454956,139.21 -65.0669403,-10.9455137,139.29 -65.0669708,-10.9455376,138.57 -65.0670624,-10.9455490,139.76 -65.0671539,-10.9455624,140.65 -65.0672455,-10.9455795,140.28 -65.0672607,-10.9455910,140.27 -65.0672607,-10.9455910,140.33 -65.0672760,-10.9456005,140.36 -65.0672760,-10.9455900,140.30 -65.0672913,-10.9455986,140.33 -65.0673599,-10.9455500,141.44 -65.0674744,-10.9455090,142.27 -65.0676651,-10.9454508,142.27 -65.0677948,-10.9454145,143.47 -65.0679398,-10.9453840,145.16 -65.0680008,-10.9453707,145.96 -65.0681534,-10.9453583,145.37 -65.0682068,-10.9453497,145.22 -65.0683136,-10.9453449,144.86 -65.0684052,-10.9453917,145.01 -65.0685043,-10.9454145,145.92 -65.0685501,-10.9454365,145.18 -65.0686264,-10.9454556,144.86 -65.0687103,-10.9454927,144.89 -65.0688248,-10.9454956,144.25 -65.0689850,-10.9455042,143.69 -65.0690536,-10.9454975,142.85 -65.0690842,-10.9455318,142.52 -65.0691681,-10.9455347,143.13 -65.0692825,-10.9455385,144.56 -65.0693893,-10.9455557,143.94 -65.0694656,-10.9455490,143.04 -65.0694885,-10.9455395,143.42 -65.0696106,-10.9455547,143.42 -65.0696869,-10.9455690,144.45 -65.0697403,-10.9455776,145.70 -65.0697403,-10.9455881,145.95 -65.0697403,-10.9455738,145.97 -65.0697403,-10.9455748,145.91 -65.0697403,-10.9455662,145.86 -65.0697632,-10.9455423,145.98 -65.0697861,-10.9455423,146.05 -65.0697861,-10.9455395,146.05 -65.0698013,-10.9455404,146.05 -65.0699081,-10.9455338,144.60 -65.0699387,-10.9455280,145.04 -65.0700531,-10.9455299,143.96 -65.0701904,-10.9455576,144.29 -65.0703354,-10.9455948,144.55 -65.0704193,-10.9455976,145.82 -65.0705032,-10.9456091,146.22 -65.0706329,-10.9455996,146.11 -65.0707321,-10.9456186,146.97 -65.0708389,-10.9456177,148.13 -65.0709000,-10.9456234,148.29 -65.0710220,-10.9456491,147.40 -65.0711288,-10.9456844,148.16 -65.0712128,-10.9456673,148.19 -65.0712585,-10.9456825,148.44 -65.0713806,-10.9456968,148.80 -65.0715637,-10.9456711,150.39 -65.0716629,-10.9456854,150.18 -65.0717392,-10.9457026,150.14 -65.0718460,-10.9456787,149.35 -65.0718918,-10.9456749,147.98 -65.0719452,-10.9456825,147.86 -65.0720139,-10.9456758,148.41 -65.0720825,-10.9456911,148.77 -65.0722122,-10.9457150,148.91 -65.0722275,-10.9457121,146.98 -65.0722351,-10.9457159,146.95 -65.0722580,-10.9457264,146.97 -65.0724106,-10.9457016,147.39 -65.0725098,-10.9457426,147.05 -65.0726242,-10.9457569,146.57 -65.0727386,-10.9457636,145.88 -65.0728226,-10.9457684,145.57 -65.0728683,-10.9457912,144.13 -65.0729523,-10.9457788,142.59 -65.0730133,-10.9458103,142.64 -65.0731354,-10.9458351,144.16 -65.0732651,-10.9458513,147.22 -65.0733414,-10.9458532,148.98 -65.0734253,-10.9458809,150.47 -65.0734787,-10.9458647,151.46 -65.0734863,-10.9458761,151.63 -65.0736160,-10.9458666,151.20 -65.0737076,-10.9458647,152.00 -65.0738525,-10.9458656,151.50 -65.0739059,-10.9458466,151.46 -65.0740051,-10.9458876,150.95 -65.0740356,-10.9458714,150.77 -65.0740814,-10.9458733,150.82 -65.0741730,-10.9458456,150.82 -65.0741959,-10.9458437,150.50 -65.0742416,-10.9458265,151.11 -65.0742493,-10.9458370,151.13 -65.0742569,-10.9458504,151.11 -65.0742645,-10.9458513,151.03 -65.0742645,-10.9458447,150.99 -65.0742645,-10.9458466,150.89 -65.0743332,-10.9458742,150.75 -65.0743484,-10.9458838,150.68 -65.0743484,-10.9458828,150.69 -65.0743561,-10.9458876,150.66 -65.0743790,-10.9458961,150.79 -65.0743866,-10.9458981,150.80 -65.0743637,-10.9458981,150.69 -65.0743637,-10.9458942,150.65 -65.0743866,-10.9458733,150.50 -65.0744095,-10.9458733,150.15 -65.0744095,-10.9458790,150.11 -65.0744095,-10.9458752,150.07 -65.0744095,-10.9458666,149.99 -65.0744095,-10.9458170,149.77 -65.0744553,-10.9457979,149.32 -65.0744629,-10.9457979,149.21 -65.0744629,-10.9457979,149.19 -65.0744324,-10.9457436,148.95 -65.0744095,-10.9456930,149.03 -65.0744171,-10.9456978,149.02 -65.0744247,-10.9457073,149.00 -65.0744247,-10.9457092,149.03 -65.0744324,-10.9457197,149.05 -65.0744324,-10.9457178,149.05 -65.0744400,-10.9457283,149.03 -65.0744247,-10.9457417,148.80 -65.0744247,-10.9457951,148.73 -65.0744324,-10.9458160,148.47 -65.0744400,-10.9458218,148.50 -65.0744324,-10.9458151,148.48 -65.0743942,-10.9457560,148.76 -65.0743713,-10.9456844,149.16 -65.0744019,-10.9456654,149.84 -65.0744019,-10.9456587,149.94 -65.0744324,-10.9456844,150.39 -65.0744934,-10.9457207,150.54 -65.0745087,-10.9457741,150.46 -65.0745010,-10.9457989,149.80 -65.0745544,-10.9458265,149.57 -65.0746002,-10.9458694,149.08 -65.0746384,-10.9459143,148.33 -65.0746994,-10.9459734,147.51 -65.0747528,-10.9460096,147.52 -65.0747986,-10.9460754,147.41 -65.0748672,-10.9461422,147.33 -65.0749359,-10.9461889,147.44 -65.0749588,-10.9462099,147.72 -65.0749817,-10.9462280,148.30 -65.0749893,-10.9462385,148.34 -65.0750732,-10.9461966,147.52 -65.0750885,-10.9461946,147.36 -65.0750885,-10.9462004,147.36 -65.0750961,-10.9462032,147.36 -65.0751038,-10.9462090,147.39 -65.0751495,-10.9462242,147.88 -65.0751572,-10.9462376,147.81 -65.0752182,-10.9462681,147.39 -65.0752640,-10.9462643,146.63 -65.0752869,-10.9462681,146.71 -65.0752945,-10.9462709,146.78 -65.0752945,-10.9462700,146.87 -65.0753021,-10.9462366,147.22 -65.0753021,-10.9462357,147.25 -65.0753021,-10.9462357,147.19 -65.0753708,-10.9462471,147.46 -65.0753784,-10.9462900,147.44 -65.0753784,-10.9462938,147.51 -65.0753708,-10.9462862,147.54 -65.0753708,-10.9462786,147.53 -65.0753632,-10.9462671,147.46 -65.0753784,-10.9462252,147.69 -65.0753632,-10.9462156,147.85 -65.0753632,-10.9462156,147.89 -65.0753708,-10.9462175,147.95 -65.0753632,-10.9462080,147.87 -65.0753708,-10.9462156,147.89 -65.0753708,-10.9462175,147.86 -65.0753555,-10.9461699,147.63 -65.0753555,-10.9461727,147.71 -65.0753555,-10.9461727,147.79 -65.0753479,-10.9461613,147.80 -65.0753708,-10.9461603,148.53 -65.0753708,-10.9461622,148.57 -65.0753632,-10.9461546,148.40 -65.0754318,-10.9461746,148.42 -65.0754318,-10.9461699,148.50 -65.0753708,-10.9461517,148.29 -65.0753555,-10.9461384,148.26 -65.0753479,-10.9461355,148.23 -65.0753479,-10.9461794,148.43 -65.0753479,-10.9461908,148.46 -65.0753403,-10.9461851,148.45 -65.0753403,-10.9461870,148.45 -65.0753403,-10.9461880,148.48 -65.0753250,-10.9461718,148.50 -65.0752716,-10.9461737,149.30 -65.0752716,-10.9461746,149.38 -65.0752716,-10.9461756,149.46 -65.0752716,-10.9461737,149.51 -65.0752716,-10.9461842,149.55 -65.0753098,-10.9461908,149.91 -65.0753403,-10.9462738,149.66 -65.0754013,-10.9462996,149.80 -65.0754547,-10.9463358,149.30 -65.0755234,-10.9463730,148.48 -65.0755997,-10.9464397,148.20 -65.0756378,-10.9464865,147.98 -65.0756836,-10.9465942,148.54 -65.0757141,-10.9466448,149.33 -65.0757599,-10.9466457,150.73 -65.0758057,-10.9466677,150.86 -65.0759048,-10.9466715,151.33 -65.0760269,-10.9466553,152.21 -65.0760574,-10.9466524,152.77 -65.0760956,-10.9466696,152.93 -65.0762405,-10.9466619,153.32 -65.0763397,-10.9466858,153.03 -65.0764160,-10.9466915,153.32 -65.0764542,-10.9466877,153.69 -65.0765381,-10.9466925,155.05 -65.0766144,-10.9466782,155.48 -65.0766754,-10.9466801,155.75 -65.0767899,-10.9466581,155.88 -65.0767975,-10.9466610,155.71 -65.0769272,-10.9466619,157.44 -65.0770645,-10.9466667,155.80 -65.0771255,-10.9467211,154.89 -65.0772171,-10.9467888,155.10 -65.0772934,-10.9467955,155.76 -65.0773239,-10.9468193,155.73 -65.0773773,-10.9468193,155.80 -65.0774231,-10.9468212,155.92 -65.0774918,-10.9468756,155.76 -65.0775375,-10.9468765,155.32 -65.0775681,-10.9468565,155.14 -65.0775909,-10.9468565,154.76 -65.0776062,-10.9468660,154.82 -65.0776672,-10.9469013,155.48 -65.0776749,-10.9468956,155.65 -65.0776978,-10.9469290,155.74 -65.0777054,-10.9469414,155.79 -65.0777054,-10.9469423,155.79 -65.0777130,-10.9469433,155.78 -65.0777359,-10.9469576,155.29 -65.0777512,-10.9469614,154.96 -65.0777664,-10.9469776,155.01 -65.0777740,-10.9469900,155.04 -65.0777664,-10.9469805,155.04 -65.0777817,-10.9469776,155.32 -65.0777893,-10.9469728,155.13 -65.0778122,-10.9469833,155.45 -65.0778046,-10.9469757,155.44 -65.0777893,-10.9469671,155.43 -65.0777740,-10.9469509,155.14 -65.0777740,-10.9469490,155.16 -65.0777740,-10.9469452,155.16 -65.0777817,-10.9469481,155.17 -65.0778351,-10.9469624,155.20 -65.0778503,-10.9469776,155.36 -65.0778351,-10.9469481,155.47 -65.0778122,-10.9469166,155.61 -65.0777740,-10.9468660,155.62 -65.0777893,-10.9468565,155.73 -65.0777893,-10.9468641,155.73 -65.0778046,-10.9468784,155.73 -65.0778275,-10.9469051,155.98 -65.0778275,-10.9469242,155.50 -65.0778275,-10.9469242,155.48 -65.0777588,-10.9469204,155.16 -65.0777283,-10.9469032,155.38 -65.0777359,-10.9469032,154.95 -65.0776901,-10.9469147,154.28 -65.0776901,-10.9469414,153.77 -65.0776901,-10.9469442,153.78 -65.0776901,-10.9469433,153.77 -65.0776901,-10.9469461,153.76 -65.0776825,-10.9469471,153.75 -65.0776825,-10.9469442,153.79 -65.0776825,-10.9469509,153.89 -65.0776520,-10.9469833,153.97 -65.0776520,-10.9469767,153.95 -65.0776367,-10.9469719,153.95 -65.0776215,-10.9469624,153.64 -65.0776291,-10.9469690,153.63 -65.0776291,-10.9469662,153.63 -65.0776443,-10.9469471,152.71 -65.0776443,-10.9469481,152.58 -65.0776443,-10.9469500,152.47 -65.0776520,-10.9469547,152.34 -65.0776520,-10.9469576,152.21 -65.0776520,-10.9469614,152.00 -65.0776596,-10.9469700,152.00 -65.0776596,-10.9469709,152.05 -65.0776672,-10.9469576,152.05 -65.0776672,-10.9469481,152.21 -65.0776672,-10.9469452,152.25 -65.0776596,-10.9469433,152.24 -65.0776596,-10.9469347,152.21 -65.0776596,-10.9469366,152.25 -65.0776443,-10.9469242,152.26 -65.0776367,-10.9469166,152.25 -65.0776367,-10.9469099,152.25 -65.0776367,-10.9469128,152.27 -65.0776367,-10.9469185,152.23 -65.0776367,-10.9469175,152.23 -65.0776367,-10.9469233,152.22 -65.0776443,-10.9469280,152.25 -65.0776367,-10.9469252,152.31 -65.0776443,-10.9469337,152.34 -65.0776520,-10.9469366,152.34 -65.0776520,-10.9469423,152.37 -65.0776596,-10.9469604,152.32 -65.0776672,-10.9469690,152.31 -65.0776672,-10.9469709,152.32 -65.0776672,-10.9469662,152.27 -65.0776596,-10.9469566,152.25 -65.0776596,-10.9469652,152.24 -65.0776672,-10.9469700,152.18 -65.0776672,-10.9469728,152.15 -65.0777054,-10.9469748,152.21 -65.0777054,-10.9469833,152.25 -65.0777054,-10.9469824,152.50 -65.0776901,-10.9469671,152.58 -65.0776901,-10.9469604,152.59 -65.0776978,-10.9469662,152.36 -65.0776672,-10.9469547,152.33 -65.0776825,-10.9469643,152.13 -65.0776825,-10.9469748,152.17 -65.0776825,-10.9469652,152.13 -65.0776825,-10.9469624,152.06 -65.0776596,-10.9469671,151.84 -65.0776596,-10.9469671,151.80 -65.0776596,-10.9469767,151.76 -65.0776672,-10.9469805,151.72 -65.0776749,-10.9469681,151.02 -65.0776749,-10.9469700,151.05 -65.0776825,-10.9469776,151.08 -65.0776825,-10.9469795,151.14 -65.0776749,-10.9469404,152.53 -65.0776825,-10.9469433,152.57 -65.0776749,-10.9469376,152.56 -65.0776901,-10.9469500,152.61 -65.0776978,-10.9469604,152.65 -65.0777588,-10.9469671,153.54 -65.0778046,-10.9469643,154.45 -65.0778809,-10.9469585,155.58 -65.0779495,-10.9469528,156.52 -65.0780640,-10.9469566,156.86 -65.0781631,-10.9469643,156.55 -65.0782242,-10.9469833,156.47 -65.0782852,-10.9470043,156.64 -65.0783310,-10.9470310,156.34 -65.0784149,-10.9470615,156.43 -65.0784302,-10.9470568,156.12 -65.0784302,-10.9470568,156.13 -65.0784378,-10.9470596,156.16 -65.0784912,-10.9470549,156.50 -65.0785294,-10.9470596,156.46 -65.0785751,-10.9470549,156.07 -65.0786591,-10.9470520,157.07 -65.0786667,-10.9470549,157.09 -65.0787430,-10.9470539,157.55 -65.0788422,-10.9470301,158.49 -65.0789108,-10.9470301,158.94 -65.0789337,-10.9470367,159.21 -65.0790176,-10.9470005,160.20 -65.0790939,-10.9470024,161.43 -65.0791779,-10.9470100,161.09 -65.0792313,-10.9470043,160.33 -65.0792313,-10.9470015,160.27 -65.0792618,-10.9469843,158.86 -65.0792618,-10.9469852,158.84 -65.0792999,-10.9470310,158.45 -65.0793152,-10.9470119,157.76 -65.0793228,-10.9470167,157.81 -65.0793304,-10.9470205,157.87 -65.0793304,-10.9470215,157.91 -65.0793381,-10.9470263,157.92 -65.0793533,-10.9470367,157.89 -65.0793610,-10.9470367,157.86 -65.0793610,-10.9470282,157.91 -65.0793610,-10.9470205,157.94 -65.0793762,-10.9470310,157.99 -65.0793915,-10.9470367,158.07 -65.0794754,-10.9470034,159.32 -65.0796127,-10.9469595,159.68 -65.0797501,-10.9469261,159.99 -65.0799103,-10.9469023,159.77 -65.0799255,-10.9469051,159.93 -65.0800018,-10.9468794,160.02 -65.0801239,-10.9469070,160.65 -65.0801926,-10.9469280,161.23 -65.0802612,-10.9469509,162.20 -65.0803070,-10.9469671,162.41 -65.0803299,-10.9469414,162.32 -65.0803299,-10.9469376,162.27 -65.0803223,-10.9469271,162.21 -65.0803299,-10.9469252,162.20 -65.0803909,-10.9469442,162.36 -65.0805206,-10.9470139,162.18 -65.0805969,-10.9469948,161.97 -65.0806503,-10.9470224,162.00 -65.0807190,-10.9470644,161.77 -65.0807419,-10.9471121,161.32 -65.0807571,-10.9471560,160.97 -65.0807495,-10.9471645,161.02 -65.0807724,-10.9472055,160.81 -65.0807953,-10.9472876,160.51 -65.0808029,-10.9473362,160.96 -65.0808105,-10.9473543,160.97 -65.0808182,-10.9474068,160.69 -65.0808258,-10.9474230,160.56 -65.0807877,-10.9474096,160.64 -65.0807419,-10.9473801,160.73 -65.0807266,-10.9473534,160.77 -65.0807037,-10.9473257,160.34 -65.0807343,-10.9473448,160.32 -65.0807343,-10.9473457,160.37 -65.0807266,-10.9473314,160.38 -65.0807190,-10.9472570,162.09 -65.0807190,-10.9472418,161.99 -65.0807800,-10.9469433,161.96 -65.0806732,-10.9469452,155.21 -65.0806580,-10.9469109,161.01 -65.0806732,-10.9470282,165.71 -65.0807266,-10.9470415,165.80 -65.0807266,-10.9470406,165.88 -65.0806808,-10.9470396,166.84 -65.0806198,-10.9470692,162.63 -65.0806122,-10.9470663,162.48 -65.0805435,-10.9470282,161.35 -65.0804672,-10.9469700,158.35 -65.0804443,-10.9469843,157.42 -65.0804367,-10.9469748,157.44 -65.0804138,-10.9469662,157.02 -65.0804291,-10.9469767,157.04 -65.0803909,-10.9469481,156.85 -65.0803680,-10.9469337,157.14 -65.0802841,-10.9469395,156.86 -65.0801620,-10.9469223,156.75 -65.0801392,-10.9469156,157.14 -65.0801163,-10.9469185,156.91 -65.0801086,-10.9469118,156.86 -65.0801010,-10.9469061,156.85 -65.0800095,-10.9469156,156.05 -65.0799942,-10.9469204,155.98 -65.0799332,-10.9469328,155.63 -65.0799255,-10.9469290,155.67 -65.0798416,-10.9469490,155.39 -65.0797653,-10.9469786,153.92 -65.0796890,-10.9470062,153.25 -65.0795898,-10.9470320,152.66 -65.0795212,-10.9470377,152.07 -65.0794449,-10.9470415,151.73 -65.0792999,-10.9470568,151.86 -65.0792084,-10.9470358,152.10 -65.0791855,-10.9470501,152.43 -65.0791779,-10.9470453,152.46 -65.0791168,-10.9470472,152.44 -65.0790253,-10.9470682,152.20 -65.0789795,-10.9470778,151.30 -65.0789719,-10.9470749,151.31 -65.0788956,-10.9470978,150.64 -65.0787430,-10.9471054,151.48 -65.0786819,-10.9471130,151.55 -65.0786057,-10.9470510,151.28 -65.0784912,-10.9469852,151.30 -65.0784378,-10.9469662,151.14 -65.0784302,-10.9469595,151.14 -65.0784302,-10.9469633,151.14 -65.0783539,-10.9469442,150.80 -65.0783310,-10.9469328,151.15 -65.0783310,-10.9469347,151.21 -65.0783234,-10.9469233,151.22 -65.0783234,-10.9469328,151.20 -65.0783157,-10.9469271,151.22 -65.0781097,-10.9469566,150.37 -65.0780258,-10.9469900,150.39 -65.0780029,-10.9469948,150.59 -65.0779266,-10.9469805,150.17 -65.0779037,-10.9469748,150.22 -65.0778961,-10.9469690,150.24 -65.0777664,-10.9469280,149.58 -65.0777512,-10.9469213,149.70 -65.0777588,-10.9469299,149.72 -65.0777588,-10.9469299,149.77 -65.0777588,-10.9469233,149.77 -65.0776901,-10.9469147,149.43 -65.0775681,-10.9469004,149.87 -65.0775604,-10.9468946,149.86 -65.0775528,-10.9468842,149.79 -65.0774384,-10.9468498,150.60 -65.0772934,-10.9468479,150.06 -65.0771942,-10.9468079,149.77 -65.0771332,-10.9467802,149.73 -65.0770645,-10.9467564,149.71 -65.0769958,-10.9467306,150.14 -65.0769577,-10.9467173,149.86 -65.0769577,-10.9467163,149.91 -65.0769501,-10.9467058,149.86 -65.0768280,-10.9467201,149.64 -65.0767899,-10.9467335,149.03 -65.0766602,-10.9467449,148.59 -65.0765915,-10.9467373,148.66 -65.0764389,-10.9467363,147.76 -65.0762634,-10.9467268,149.44 -65.0762253,-10.9467220,149.31 -65.0761261,-10.9467173,149.14 -65.0761185,-10.9467382,149.28 -65.0760498,-10.9467192,149.11 -65.0759659,-10.9467106,148.85 -65.0758591,-10.9467154,148.23 -65.0757294,-10.9466906,149.15 -65.0756454,-10.9466257,149.54 -65.0755692,-10.9465523,149.00 -65.0755539,-10.9465246,149.17 -65.0754852,-10.9464569,149.27 -65.0754242,-10.9464073,150.39 -65.0753479,-10.9463558,150.37 -65.0752945,-10.9463120,150.05 -65.0752563,-10.9462662,149.76 -65.0752487,-10.9462738,149.88 -65.0752411,-10.9462605,149.99 -65.0752335,-10.9462528,149.93 -65.0752106,-10.9462471,149.93 -65.0752029,-10.9462337,149.91 -65.0752029,-10.9461622,149.96 -65.0752029,-10.9461613,149.85 -65.0752029,-10.9461641,149.77 -65.0751953,-10.9461508,149.14 -65.0752029,-10.9461575,148.52 -65.0751877,-10.9461517,148.14 -65.0751801,-10.9461527,148.87 -65.0752106,-10.9461555,148.00 -65.0752182,-10.9461594,145.99 -65.0752182,-10.9461641,145.90 -65.0752182,-10.9461641,145.80 -65.0752182,-10.9461594,145.75 -65.0752182,-10.9461565,145.70 -65.0752182,-10.9461594,145.65 -65.0752182,-10.9461575,145.62 -65.0752182,-10.9461622,145.57 -65.0752029,-10.9461489,145.34 -65.0751877,-10.9461327,145.09 -65.0751877,-10.9461393,145.08 -65.0751877,-10.9461403,145.09 -65.0751877,-10.9461403,145.09 -65.0751953,-10.9461479,145.08 -65.0752029,-10.9461555,144.98 -65.0752106,-10.9461632,144.91 -65.0752106,-10.9461441,144.48 -65.0752106,-10.9461517,144.42 -65.0752029,-10.9461422,144.41 -65.0752182,-10.9461317,144.36 -65.0752258,-10.9461432,144.52 -65.0752258,-10.9461422,144.46 -65.0752258,-10.9461479,144.49 -65.0752258,-10.9461460,144.52 -65.0752106,-10.9461279,144.39 -65.0752106,-10.9461269,144.33 -65.0752106,-10.9461403,144.38 -65.0751877,-10.9461584,144.17 -65.0751877,-10.9461470,142.72 -65.0751877,-10.9461441,142.71 -65.0751648,-10.9461527,142.33 -65.0751572,-10.9461670,141.81 -65.0751495,-10.9461660,141.81 -65.0751648,-10.9461775,141.82 -65.0751495,-10.9462118,139.45 -65.0751495,-10.9462099,139.39 -65.0751419,-10.9462042,139.43 -65.0751648,-10.9461727,139.54 -65.0751495,-10.9461679,138.85 -65.0751495,-10.9461737,138.79 -65.0751495,-10.9461765,138.78 -65.0751572,-10.9461851,138.72 -65.0751572,-10.9461937,138.73 -65.0751648,-10.9461985,138.76 -65.0751648,-10.9462004,138.70 -65.0751648,-10.9461927,138.52 -65.0751724,-10.9462042,137.61 -65.0751648,-10.9461994,137.60 -65.0751648,-10.9461937,137.55 -65.0751648,-10.9461937,137.48 -65.0751724,-10.9462042,137.49 -65.0751801,-10.9462128,137.50 -65.0751801,-10.9462414,137.53 -65.0751877,-10.9462566,137.52 -65.0751953,-10.9462605,137.45 -65.0751648,-10.9462090,137.86 -65.0751648,-10.9461956,137.90 -65.0751648,-10.9461946,137.89 -65.0751648,-10.9461927,137.86 -65.0751724,-10.9462004,137.16 -65.0751801,-10.9462156,136.70 -65.0751801,-10.9462185,136.71 -65.0751801,-10.9462194,136.71 -65.0751877,-10.9462233,136.55 -65.0751877,-10.9462261,136.39 -65.0751801,-10.9462242,136.29 -65.0751801,-10.9462242,136.23 -65.0751801,-10.9462261,136.21 -65.0751801,-10.9462271,136.19 -65.0751724,-10.9462175,136.08 -65.0751648,-10.9461880,135.93 -65.0751495,-10.9461613,134.64 -65.0751495,-10.9461584,134.45 -65.0751648,-10.9461708,134.80 -65.0751724,-10.9461823,134.76 -65.0751724,-10.9461851,134.75 -65.0751343,-10.9461994,134.46 -65.0751495,-10.9462156,134.20 -65.0751419,-10.9462128,131.72 -65.0751419,-10.9462109,131.61 -65.0751419,-10.9462099,131.46 -65.0751343,-10.9462032,131.41 -65.0751343,-10.9461994,131.36 -65.0751572,-10.9462137,131.61 -65.0751724,-10.9462004,132.20 -65.0751724,-10.9462051,132.13 -65.0751724,-10.9462032,132.03 -65.0751801,-10.9462051,132.01 -65.0751801,-10.9462090,131.98 -65.0751877,-10.9462452,131.04 -65.0751801,-10.9462786,132.36 -65.0752106,-10.9462709,132.82 -65.0752106,-10.9462767,132.84 -65.0752106,-10.9462700,132.91 -65.0751801,-10.9462538,134.02 -65.0751724,-10.9462423,134.78 -65.0751724,-10.9462414,134.81 -65.0751724,-10.9462376,134.84 -65.0751724,-10.9462337,134.87 -65.0751801,-10.9462185,134.88 -65.0752106,-10.9461985,135.05 -65.0752182,-10.9461842,134.98 -65.0752258,-10.9461870,136.25 -65.0752258,-10.9461908,136.23 -65.0752258,-10.9461908,136.29 -65.0751419,-10.9462023,136.88 -65.0751724,-10.9462366,137.74 -65.0752563,-10.9462414,138.29 -65.0752487,-10.9462585,142.34 -65.0752869,-10.9462929,141.30 -65.0752945,-10.9462662,140.94 -65.0753098,-10.9462376,141.27 -65.0753098,-10.9462357,141.20 -65.0753021,-10.9462318,141.15 -65.0753021,-10.9462328,141.11 -65.0753098,-10.9462414,141.09 -65.0753021,-10.9462395,141.03 -65.0751266,-10.9462214,140.30 -65.0750046,-10.9462862,139.19 -65.0749664,-10.9462862,138.83 -65.0749512,-10.9462881,138.83 -65.0749512,-10.9463367,138.99 -65.0749512,-10.9463215,139.14 -65.0749512,-10.9463167,139.11 -65.0749512,-10.9463224,139.08 -65.0749512,-10.9463253,139.14 -65.0749435,-10.9463120,139.20 -65.0749435,-10.9463034,139.19 -65.0749283,-10.9462872,139.23 -65.0749283,-10.9462099,139.77 -65.0749130,-10.9462337,139.77 -65.0749130,-10.9462347,139.81 -65.0749130,-10.9462366,139.84 -65.0749130,-10.9462385,139.89 -65.0749130,-10.9462461,139.88 -65.0749054,-10.9462652,140.00 -65.0748978,-10.9462776,140.07 -65.0748749,-10.9462824,139.54 -65.0748749,-10.9462824,139.57 -65.0748825,-10.9462948,139.58 -65.0748520,-10.9462910,139.05 -65.0748596,-10.9463024,139.30 -65.0748520,-10.9462967,139.87 -65.0748596,-10.9463091,140.59 -65.0748444,-10.9462748,140.29 -65.0748520,-10.9462595,139.30 -65.0748444,-10.9462500,139.29 -65.0748444,-10.9462509,139.24 -65.0748444,-10.9462557,139.18 -65.0748367,-10.9462433,138.58 -65.0747833,-10.9461775,138.70 -65.0747528,-10.9461012,138.88 -65.0747299,-10.9460192,139.79 -65.0746918,-10.9459763,139.36 -65.0746460,-10.9459610,139.48 -65.0745773,-10.9459057,139.01 -65.0745468,-10.9459105,138.77 -65.0745010,-10.9457970,138.35 -65.0744858,-10.9457035,138.71 -65.0745163,-10.9456892,138.81 -65.0745392,-10.9456978,138.59 -65.0745239,-10.9457064,138.94 -65.0745239,-10.9457197,136.80 -65.0745163,-10.9456644,135.58 -65.0745316,-10.9456511,135.80 -65.0746460,-10.9457426,136.53 -65.0743866,-10.9455404,141.39 -65.0743408,-10.9456110,120.64 -65.0743332,-10.9456091,119.93 -65.0743561,-10.9456129,121.24 -65.0744095,-10.9456224,121.18 -65.0744324,-10.9455967,121.55 -65.0744705,-10.9456539,121.71 -65.0745163,-10.9456511,122.16 -65.0744629,-10.9456539,121.20 -65.0744705,-10.9456539,121.19 -65.0744858,-10.9456453,121.21 -65.0744934,-10.9456263,121.31 -65.0744934,-10.9456253,121.30 -65.0744858,-10.9456139,121.15 -65.0744934,-10.9456196,121.17 -65.0744934,-10.9456282,121.18 -65.0745010,-10.9456415,121.14 -65.0745010,-10.9456444,121.09 -65.0745087,-10.9456491,121.10 -65.0745010,-10.9456415,121.06 -65.0745010,-10.9456472,121.02 -65.0744934,-10.9456444,120.89 -65.0744781,-10.9456291,120.13 -65.0744858,-10.9456425,120.36 -65.0744858,-10.9456406,120.29 -65.0744858,-10.9456339,120.23 -65.0744934,-10.9456463,120.21 -65.0744934,-10.9456434,120.21 -65.0744858,-10.9456291,120.23 -65.0744858,-10.9456339,120.22 -65.0744934,-10.9456415,120.24 -65.0744934,-10.9456396,120.23 -65.0744858,-10.9456272,120.23 -65.0744934,-10.9456358,120.24 -65.0744934,-10.9456358,120.24 -65.0745010,-10.9456425,120.21 -65.0745010,-10.9456415,120.19 -65.0744553,-10.9456301,119.49 -65.0744247,-10.9456091,119.88 -65.0744247,-10.9456100,119.91 -65.0744247,-10.9456139,120.03 -65.0744171,-10.9456034,120.14 -65.0744095,-10.9455929,120.18 -65.0744171,-10.9455948,120.20 -65.0744247,-10.9456110,120.22 -65.0744247,-10.9456167,120.19 -65.0744247,-10.9456177,120.15 -65.0744247,-10.9456167,120.20 -65.0744400,-10.9456472,119.11 -65.0744400,-10.9456463,119.10 -65.0744553,-10.9455919,120.77 -65.0744629,-10.9456015,120.77 -65.0744705,-10.9456120,120.84 -65.0744705,-10.9456120,120.88 -65.0744705,-10.9456177,121.01 -65.0744629,-10.9456120,121.15 -65.0744629,-10.9456024,121.21 -65.0744476,-10.9455919,121.28 -65.0744476,-10.9455976,121.35 -65.0744629,-10.9456472,122.26 -65.0744705,-10.9456568,122.31 -65.0744705,-10.9456558,122.30 -65.0744705,-10.9456558,122.22 -65.0745087,-10.9456816,124.61 -65.0745468,-10.9457169,125.30 -65.0745392,-10.9457092,125.27 -65.0745468,-10.9457073,125.62 -65.0745621,-10.9457340,125.81 -65.0745773,-10.9457378,125.11 -65.0745773,-10.9457283,125.17 -65.0745697,-10.9457207,125.34 -65.0745697,-10.9457178,125.42 -65.0745621,-10.9457140,125.46 -65.0745621,-10.9457102,125.50 -65.0745544,-10.9457016,125.55 -65.0745621,-10.9457178,125.58 -65.0745697,-10.9457273,125.65 -65.0745621,-10.9457207,125.72 -65.0745621,-10.9457188,125.78 -65.0745621,-10.9457197,125.74 -65.0745697,-10.9457340,123.63 -65.0745850,-10.9457483,123.31 -65.0745850,-10.9457417,123.21 -65.0745850,-10.9457340,123.31 -65.0745850,-10.9457340,123.45 -65.0745773,-10.9457235,123.53 -65.0745773,-10.9457178,123.58 -65.0745697,-10.9457121,123.64 -65.0745697,-10.9457111,123.75 -65.0745239,-10.9456577,124.51 -65.0745163,-10.9456530,124.89 -65.0744934,-10.9456387,125.04 -65.0744629,-10.9456005,125.39 -65.0744476,-10.9455366,125.88 -65.0744095,-10.9455032,126.65 -65.0743866,-10.9454432,126.99 -65.0743637,-10.9453449,127.56 -65.0743484,-10.9452858,128.34 -65.0743561,-10.9452610,128.67 -65.0743713,-10.9452028,129.65 -65.0743561,-10.9451342,130.27 -65.0743256,-10.9450445,130.93 -65.0743713,-10.9449854,132.68 -65.0743561,-10.9449883,133.08 -65.0743408,-10.9449682,133.03 -65.0743713,-10.9449368,134.15 -65.0743790,-10.9449377,134.17 -65.0743713,-10.9449253,134.18 -65.0743561,-10.9448795,135.42 -65.0743637,-10.9448833,135.44 -65.0743637,-10.9448805,135.45 -65.0743027,-10.9447975,136.06 -65.0743103,-10.9447279,136.10 -65.0743332,-10.9447079,135.93 -65.0743408,-10.9446659,136.57 -65.0743408,-10.9446630,136.43 -65.0742950,-10.9445887,136.93 -65.0742645,-10.9445591,138.77 -65.0742645,-10.9445667,140.40 -65.0742645,-10.9445648,140.55 -65.0742645,-10.9445658,140.68 -65.0742798,-10.9444551,141.54 -65.0742874,-10.9444084,141.98 -65.0742798,-10.9443979,141.98 -65.0742722,-10.9443769,142.14 -65.0742798,-10.9443426,142.59 -65.0742798,-10.9443083,143.39 -65.0743103,-10.9442902,144.45 -65.0743561,-10.9442949,145.31 -65.0743637,-10.9443426,146.85 -65.0743790,-10.9443493,147.63 -65.0743408,-10.9443741,147.76 -65.0743637,-10.9443903,148.58 -65.0744095,-10.9443836,151.11 -65.0744171,-10.9443941,151.18 -65.0743713,-10.9443607,151.30 -65.0743561,-10.9443588,152.18 -65.0743408,-10.9443607,152.33 -65.0743408,-10.9443655,152.33 -65.0743256,-10.9443789,152.59 -65.0743103,-10.9443274,152.33 -65.0742950,-10.9443283,152.30 -65.0742722,-10.9443350,151.91 -65.0742645,-10.9443598,151.61 -65.0742645,-10.9443588,151.66 -65.0742493,-10.9442787,151.32 -65.0742264,-10.9442635,151.31 -65.0741730,-10.9442873,151.51 -65.0741577,-10.9443092,151.14 -65.0741577,-10.9443340,151.93 -65.0741425,-10.9443607,152.21 -65.0741348,-10.9443541,152.31 -65.0741043,-10.9443560,152.86 -65.0740356,-10.9443731,152.85 -65.0740738,-10.9443865,152.88 -65.0740967,-10.9444046,153.07 -65.0741425,-10.9444265,153.09 -65.0741425,-10.9443989,153.32 -65.0741425,-10.9444036,154.30 -65.0741501,-10.9444065,154.32 -65.0741501,-10.9444141,154.42 -65.0741425,-10.9444122,155.17 -65.0741425,-10.9444151,155.23 -65.0741882,-10.9444218,155.64 -65.0742569,-10.9444513,156.29 -65.0742722,-10.9444542,156.40 -65.0742950,-10.9444571,156.30 -65.0743408,-10.9444733,156.50 -65.0743332,-10.9444752,156.58 -65.0743332,-10.9444752,156.62 -65.0743332,-10.9444809,156.69 -65.0743256,-10.9444771,156.80 -65.0743103,-10.9444647,156.89 -65.0742645,-10.9444866,156.30 -65.0741577,-10.9444656,155.90 -65.0740967,-10.9444647,155.86 -65.0740814,-10.9444742,156.12 -65.0740128,-10.9444818,156.00 -65.0739059,-10.9444408,156.56 -65.0738602,-10.9444628,156.21 -65.0738449,-10.9444723,156.36 -65.0738449,-10.9444771,156.42 -65.0738373,-10.9444723,156.46 -65.0738297,-10.9444685,156.50 -65.0738144,-10.9444599,156.61 -65.0737000,-10.9444780,156.88 -65.0737000,-10.9444818,156.88 -65.0736771,-10.9444790,156.68 -65.0736694,-10.9444714,156.77 -65.0735092,-10.9444990,157.74 -65.0734787,-10.9445028,157.91 -65.0734787,-10.9445009,157.88 -65.0735016,-10.9445190,158.38 -65.0734711,-10.9445467,157.79 -65.0734482,-10.9445543,156.75 -65.0734482,-10.9445601,156.78 -65.0734711,-10.9445772,156.57 -65.0734787,-10.9445839,155.38 -65.0734787,-10.9445887,155.36 -65.0734863,-10.9445753,155.08 -65.0734558,-10.9445324,154.84 -65.0734711,-10.9445410,155.00 -65.0735245,-10.9445343,155.17 -65.0735550,-10.9445114,154.98 -65.0735550,-10.9445152,154.29 -65.0735474,-10.9445143,154.25 -65.0735474,-10.9445076,154.17 -65.0735397,-10.9444971,154.14 -65.0735474,-10.9444990,154.13 -65.0735321,-10.9445286,153.75 -65.0735168,-10.9445200,153.53 -65.0735321,-10.9444990,154.22 -65.0735397,-10.9444857,154.03 -65.0735626,-10.9444752,153.68 -65.0736160,-10.9444427,153.77 -65.0736618,-10.9444036,154.16 -65.0736694,-10.9444056,154.02 -65.0737000,-10.9443932,153.88 -65.0738754,-10.9443321,153.12 -65.0739365,-10.9443331,153.24 -65.0739899,-10.9443512,153.40 -65.0741272,-10.9443655,153.21 -65.0741501,-10.9443541,152.66 -65.0741730,-10.9443693,152.39 -65.0742645,-10.9444532,151.57 -65.0743027,-10.9445066,150.61 -65.0743103,-10.9445543,149.90 -65.0743561,-10.9446011,149.55 -65.0743408,-10.9446220,149.44 -65.0742722,-10.9446287,149.72 -65.0742798,-10.9446115,149.90 -65.0742950,-10.9446507,148.80 -65.0743332,-10.9446096,149.32 -65.0743179,-10.9446125,149.30 -65.0743484,-10.9445829,149.63 -65.0743637,-10.9445486,149.87 -65.0743637,-10.9445724,150.20 -65.0743179,-10.9445810,150.04 -65.0743179,-10.9445581,151.45 -65.0743179,-10.9445448,151.70 -65.0743179,-10.9445486,151.87 -65.0743179,-10.9446154,153.09 -65.0742645,-10.9446545,154.93 -65.0743103,-10.9446621,155.62 -65.0743561,-10.9446383,156.73 -65.0743484,-10.9446354,158.29 -65.0743713,-10.9447203,158.48 -65.0743790,-10.9446821,159.68 -65.0744095,-10.9447145,160.06 -65.0744324,-10.9447269,161.59 -65.0744171,-10.9447374,162.24 -65.0744171,-10.9447012,163.27 -65.0744095,-10.9446363,163.17 -65.0743866,-10.9446630,162.86 -65.0743484,-10.9446583,164.74 -65.0742798,-10.9446793,164.26 -65.0742950,-10.9446545,163.49 -65.0742416,-10.9446344,164.53 -65.0742264,-10.9446545,164.24 -65.0742188,-10.9446554,164.31 -65.0743027,-10.9446421,165.07 -65.0743179,-10.9446793,165.29 -65.0743561,-10.9446239,166.56 -65.0743713,-10.9446421,167.11 -65.0743790,-10.9446211,168.48 -65.0743713,-10.9446096,168.75 -65.0743408,-10.9445782,169.06 -65.0742722,-10.9445724,169.51 -65.0742798,-10.9444981,169.81 -65.0742874,-10.9444876,169.94 -65.0743027,-10.9445105,170.45 -65.0743027,-10.9444971,170.52 -65.0743179,-10.9444962,171.11 -65.0743027,-10.9445267,170.66 -65.0743103,-10.9445248,170.82 -65.0743027,-10.9445524,170.25 -65.0743179,-10.9445381,170.11 -65.0743103,-10.9445515,169.08 -65.0742950,-10.9445543,168.61 -65.0742798,-10.9445391,168.27 -65.0743256,-10.9445305,167.37 -65.0743408,-10.9445457,166.86 -65.0743408,-10.9446058,166.17 -65.0743484,-10.9446545,166.02 -65.0743561,-10.9446583,166.06 -65.0743484,-10.9446545,166.09 -65.0743561,-10.9446554,166.12 -65.0743484,-10.9446421,165.66 -65.0743408,-10.9446297,165.28 -65.0743332,-10.9446230,165.05 -65.0743332,-10.9446192,164.97 -65.0743179,-10.9446020,163.93 -65.0743484,-10.9445047,162.70 -65.0743561,-10.9445305,159.34 -65.0742874,-10.9445143,157.80 -65.0742416,-10.9445162,157.84 -65.0742264,-10.9445000,156.24 -65.0742264,-10.9445009,155.59 -65.0742722,-10.9445181,155.71 -65.0742722,-10.9445181,155.72 -65.0742493,-10.9445143,155.67 -65.0743027,-10.9445114,156.64 -65.0742722,-10.9444904,156.19 -65.0742264,-10.9445105,155.48 -65.0742416,-10.9444704,155.06 -65.0742264,-10.9444933,154.46 -65.0743027,-10.9444704,154.80 -65.0743332,-10.9444962,154.96 -65.0743561,-10.9445019,154.38 -65.0743484,-10.9444952,154.38 -65.0743179,-10.9445314,154.76 -65.0743484,-10.9445553,155.17 -65.0743942,-10.9445753,156.09 -65.0743866,-10.9446402,156.52 -65.0743637,-10.9446421,157.04 -65.0743713,-10.9446630,157.18 -65.0743561,-10.9446898,158.37 -65.0743561,-10.9446888,158.40 -65.0743332,-10.9447193,158.43 -65.0743256,-10.9446850,158.27 -65.0743256,-10.9446411,158.33 -65.0743256,-10.9446440,158.36 -65.0743103,-10.9446115,159.02 -65.0743179,-10.9446144,158.99 -65.0743179,-10.9446230,158.95 -65.0743332,-10.9446993,158.42 -65.0743713,-10.9446945,157.32 -65.0743408,-10.9446850,157.31 -65.0743256,-10.9446859,156.74 -65.0743179,-10.9446754,156.61 -65.0743484,-10.9447279,156.90 -65.0743484,-10.9446945,158.49 -65.0743484,-10.9446917,158.49 -65.0742264,-10.9446831,161.07 -65.0742188,-10.9446020,161.43 -65.0742111,-10.9445486,160.75 -65.0742035,-10.9445372,160.77 -65.0742111,-10.9445505,160.77 -65.0742264,-10.9445295,160.58 -65.0742569,-10.9444761,160.83 -65.0742722,-10.9444532,160.07 -65.0742950,-10.9445057,160.58 -65.0742645,-10.9445362,159.15 -65.0742493,-10.9446154,158.61 -65.0742874,-10.9446468,158.90 -65.0743561,-10.9446840,158.74 -65.0744095,-10.9447985,158.63 -65.0744400,-10.9448795,158.47 -65.0744171,-10.9449863,158.50 -65.0744019,-10.9450588,157.64 -65.0744781,-10.9451838,157.34 -65.0744705,-10.9452219,157.25 -65.0745087,-10.9453077,158.11 -65.0744705,-10.9454536,157.34 -65.0744705,-10.9455385,156.96 -65.0744553,-10.9455156,157.23 -65.0744476,-10.9455013,157.27 -65.0744553,-10.9454193,156.95 -65.0744476,-10.9453583,156.59 -65.0743942,-10.9452763,158.56 -65.0744019,-10.9452515,159.05 -65.0743866,-10.9451256,158.43 -65.0744171,-10.9450283,158.33 -65.0743637,-10.9449606,157.98 -65.0742950,-10.9448948,158.08 -65.0742569,-10.9448109,158.71 -65.0742569,-10.9447699,158.53 -65.0742645,-10.9447565,158.57 -65.0742722,-10.9447050,158.61 -65.0742416,-10.9446154,157.88 -65.0742722,-10.9446831,158.38 -65.0742569,-10.9446783,158.06 -65.0742569,-10.9446754,158.05 -65.0742493,-10.9446573,157.93 -65.0742493,-10.9446650,157.98 -65.0742416,-10.9446735,158.31 -65.0742188,-10.9446411,157.96 -65.0741959,-10.9445972,157.05 -65.0742111,-10.9446087,156.66 -65.0742111,-10.9446096,155.94 -65.0742340,-10.9446135,155.11 -65.0742569,-10.9445982,155.47 -65.0742645,-10.9445782,156.50 -65.0742722,-10.9445868,156.55 -65.0742493,-10.9445753,156.73 -65.0742340,-10.9445572,156.59 -65.0742340,-10.9445543,156.65 -65.0742035,-10.9445429,157.53 -65.0741348,-10.9444838,157.13 -65.0741272,-10.9444838,156.96 -65.0741272,-10.9444838,156.93 -65.0741043,-10.9444752,156.89 -65.0740967,-10.9444895,155.74 -65.0740967,-10.9444981,155.75 -65.0741119,-10.9445133,155.68 -65.0741653,-10.9445601,157.63 -65.0741806,-10.9445391,158.55 -65.0742035,-10.9445324,157.97 -65.0742111,-10.9445410,158.09 -65.0742111,-10.9445477,158.48 -65.0742416,-10.9445305,159.54 -65.0742416,-10.9445333,160.00 -65.0742493,-10.9445143,160.81 -65.0742645,-10.9445438,161.42 -65.0742874,-10.9445744,162.73 -65.0742493,-10.9445429,163.07 -65.0742264,-10.9445257,163.59 -65.0742111,-10.9444485,164.90 -65.0742111,-10.9444218,165.57 -65.0742111,-10.9443884,165.63 -65.0741806,-10.9442387,166.10 -65.0741196,-10.9441624,165.95 -65.0740891,-10.9440584,165.32 -65.0740738,-10.9439325,164.44 -65.0740585,-10.9438229,164.32 -65.0740509,-10.9437943,164.43 -65.0740509,-10.9437695,164.57 -65.0740509,-10.9437580,164.59 -65.0740662,-10.9437246,165.14 -65.0740738,-10.9436398,165.23 -65.0740738,-10.9435253,166.15 -65.0740738,-10.9434261,167.18 -65.0740585,-10.9432955,166.50 -65.0740738,-10.9432459,166.05 -65.0741882,-10.9431295,163.20 -65.0741882,-10.9431257,163.19 -65.0742264,-10.9430933,163.46 -65.0742264,-10.9430914,163.36 -65.0743256,-10.9430208,163.09 -65.0743790,-10.9430094,163.43 -65.0744934,-10.9429998,164.48 -65.0745163,-10.9429951,164.71 -65.0745544,-10.9429607,165.15 -65.0746536,-10.9430075,165.46 -65.0747223,-10.9430285,166.29 -65.0747833,-10.9430475,167.63 -65.0747986,-10.9430285,168.27 -65.0748138,-10.9430418,168.32 -65.0748749,-10.9430103,168.57 -65.0749207,-10.9429665,168.91 -65.0749283,-10.9429655,168.89 -65.0749359,-10.9429684,168.89 -65.0750885,-10.9428959,169.55 -65.0752258,-10.9428530,169.60 -65.0753098,-10.9428701,168.75 -65.0753784,-10.9428692,168.38 -65.0753860,-10.9428711,168.44 -65.0753860,-10.9428692,168.46 -65.0754242,-10.9428253,168.63 -65.0755463,-10.9427996,169.20 -65.0755920,-10.9427919,170.69 -65.0757294,-10.9428291,171.16 -65.0757980,-10.9427795,172.17 -65.0758362,-10.9427328,172.25 -65.0758438,-10.9427118,172.50 -65.0759506,-10.9426813,172.23 -65.0759888,-10.9426546,173.43 -65.0760040,-10.9426584,173.45 -65.0761108,-10.9426460,174.69 -65.0762100,-10.9426727,175.55 -65.0763626,-10.9427013,176.86 -65.0764847,-10.9427605,176.66 -65.0765076,-10.9427786,176.77 -65.0765152,-10.9427843,176.74 -65.0765152,-10.9427757,176.65 -65.0765305,-10.9427910,176.99 -65.0765305,-10.9428072,177.04 -65.0765305,-10.9428129,176.96 -65.0765305,-10.9428186,176.86 -65.0765152,-10.9428482,177.46 -65.0765152,-10.9428539,177.43 -65.0765228,-10.9428673,177.43 -65.0765228,-10.9428806,177.38 -65.0764694,-10.9429846,175.89 -65.0764694,-10.9429760,175.85 -65.0765076,-10.9429455,176.54 -65.0765076,-10.9429312,176.32 -65.0765076,-10.9429235,176.28 -65.0765152,-10.9429340,176.25 -65.0765381,-10.9429760,175.86 -65.0765762,-10.9430113,175.67 -65.0765991,-10.9430246,175.54 -65.0766068,-10.9430532,175.58 -65.0765915,-10.9431162,175.18 -65.0765915,-10.9431305,174.91 -65.0765839,-10.9431400,175.07 -65.0766144,-10.9431648,174.99 -65.0765991,-10.9431887,174.50 -65.0766068,-10.9431925,174.45 -65.0766068,-10.9431982,174.45 -65.0766068,-10.9432030,174.45 -65.0766068,-10.9432030,174.43 -65.0766525,-10.9432039,174.60 -65.0766525,-10.9432077,174.61 -65.0766220,-10.9431925,174.47 -65.0766220,-10.9431953,174.43 -65.0765762,-10.9431591,173.54 -65.0765839,-10.9431677,173.55 -65.0765686,-10.9431477,173.49 -65.0765762,-10.9431286,173.27 -65.0765991,-10.9431581,173.11 -65.0766602,-10.9431400,173.90 -65.0766525,-10.9431410,173.47 -65.0766525,-10.9431353,173.52 -65.0766449,-10.9431295,173.59 -65.0766449,-10.9431267,173.64 -65.0766449,-10.9431267,173.64 -65.0766678,-10.9431314,174.07 -65.0766678,-10.9431219,174.29 -65.0766373,-10.9430923,174.01 -65.0766068,-10.9430809,173.53 -65.0765839,-10.9431067,174.19 -65.0765076,-10.9430590,175.33 -65.0764923,-10.9430532,175.14 -65.0764923,-10.9430513,176.38 -65.0764999,-10.9430561,176.82 -65.0765152,-10.9430294,177.30 -65.0765152,-10.9430256,177.32 -65.0765152,-10.9430237,177.31 -65.0765228,-10.9429960,177.12 -65.0765152,-10.9429913,177.13 -65.0765152,-10.9429808,177.12 -65.0765152,-10.9429674,177.12 -65.0765152,-10.9429617,176.97 -65.0765076,-10.9429550,176.94 -65.0765076,-10.9429560,176.80 -65.0765076,-10.9429550,176.73 -65.0765076,-10.9429493,176.59 -65.0764999,-10.9429369,176.50 -65.0764999,-10.9429045,176.01 -65.0764999,-10.9429092,176.02 -65.0765152,-10.9429150,176.04 -65.0765152,-10.9429140,176.25 -65.0765152,-10.9429092,176.21 -65.0765762,-10.9428701,175.96 -65.0765762,-10.9428482,176.23 -65.0765686,-10.9428329,176.26 -65.0765991,-10.9427338,177.59 -65.0766068,-10.9426985,177.62 -65.0766068,-10.9426851,177.63 -65.0766220,-10.9425201,177.77 -65.0766373,-10.9424610,178.01 -65.0766907,-10.9424381,179.76 -65.0766983,-10.9424133,181.25 -65.0767059,-10.9424133,181.30 -65.0768509,-10.9423828,184.02 -65.0769806,-10.9422541,188.88 -65.0770111,-10.9422379,189.55 -65.0770493,-10.9422245,190.64 -65.0770721,-10.9422045,190.98 -65.0770798,-10.9422064,191.01 -65.0770874,-10.9422188,191.06 -65.0770950,-10.9422216,191.04 -65.0771027,-10.9422197,191.06 -65.0771637,-10.9422035,192.06 -65.0772247,-10.9421320,194.64 -65.0772781,-10.9420786,195.73 -65.0773239,-10.9420557,196.43 -65.0773849,-10.9420147,197.46 -65.0774689,-10.9419661,197.86 -65.0774765,-10.9419460,198.30 -65.0775299,-10.9417410,199.88 -65.0775070,-10.9416389,202.39 -65.0774918,-10.9415522,203.49 -65.0774536,-10.9415216,203.62 -65.0774612,-10.9415226,203.59 -65.0774536,-10.9415159,203.61 -65.0774536,-10.9415121,203.68 -65.0774612,-10.9414911,204.29 -65.0775146,-10.9414473,204.69 -65.0775223,-10.9414587,204.77 -65.0775223,-10.9414587,204.84 -65.0775223,-10.9414616,204.89 -65.0775223,-10.9414597,204.92 -65.0774994,-10.9414415,204.80 -65.0774918,-10.9414186,205.16 -65.0774918,-10.9414139,205.19 -65.0774918,-10.9414167,205.19 -65.0774994,-10.9414167,205.24 -65.0774994,-10.9414139,205.28 -65.0774918,-10.9414139,205.32 -65.0774918,-10.9414206,205.32 -65.0774994,-10.9414310,205.32 -65.0775070,-10.9414387,205.31 -65.0775070,-10.9414444,205.34 -65.0775070,-10.9414482,205.36 -65.0775375,-10.9414911,204.70 -65.0775452,-10.9415007,204.73 -65.0775375,-10.9414997,204.74 -65.0775070,-10.9414768,204.40 -65.0775070,-10.9414711,204.38 -65.0775070,-10.9414721,204.40 -65.0774994,-10.9414682,204.39 -65.0774994,-10.9414682,204.43 -65.0774918,-10.9414616,204.44 -65.0774918,-10.9414616,204.44 -65.0774918,-10.9414635,204.45 -65.0774918,-10.9414568,204.38 -65.0774918,-10.9414406,204.62 -65.0774765,-10.9414444,204.55 -65.0774689,-10.9414482,204.55 -65.0774689,-10.9414511,204.56 -65.0774689,-10.9414463,204.70 -65.0774689,-10.9414425,204.73 -65.0774612,-10.9414396,204.72 -65.0774689,-10.9414492,204.77 -65.0774841,-10.9414492,204.74 -65.0775070,-10.9414482,204.84 -65.0775070,-10.9414482,204.85 -65.0775070,-10.9414454,204.86 -65.0774994,-10.9414349,204.84 -65.0774918,-10.9414234,204.89 -65.0774994,-10.9414129,205.00 -65.0775070,-10.9414177,205.03 -65.0775070,-10.9414186,205.05 -65.0774841,-10.9414005,205.16 -65.0774765,-10.9414234,205.63 -65.0774841,-10.9414330,205.72 -65.0774536,-10.9414530,205.23 -65.0774536,-10.9414597,205.31 -65.0773163,-10.9414711,205.64 -65.0772324,-10.9414244,206.50 -65.0771408,-10.9414082,207.23 -65.0770950,-10.9413576,207.14 -65.0770874,-10.9413576,207.05 -65.0770416,-10.9412670,206.61 -65.0770264,-10.9412146,206.75 -65.0769653,-10.9411602,206.80 -65.0769653,-10.9411116,206.81 -65.0769653,-10.9410324,206.91 -65.0769653,-10.9410152,206.96 -65.0769653,-10.9410114,207.01 -65.0769806,-10.9409609,207.07 -65.0769653,-10.9408751,207.22 -65.0769424,-10.9408226,207.34 -65.0769424,-10.9407730,207.20 -65.0769348,-10.9407549,207.20 -65.0769501,-10.9406872,207.52 -65.0769424,-10.9406672,207.49 -65.0769043,-10.9405594,206.73 -65.0768967,-10.9405489,206.51 -65.0769043,-10.9405508,206.48 -65.0769119,-10.9405556,206.38 -65.0768585,-10.9404860,206.23 -65.0768356,-10.9403944,206.10 -65.0767975,-10.9403276,205.98 -65.0767441,-10.9402199,206.02 -65.0766907,-10.9401627,205.99 -65.0766449,-10.9401245,204.91 -65.0766373,-10.9401178,204.82 -65.0765610,-10.9400702,203.86 -65.0765152,-10.9399967,201.64 -65.0764236,-10.9399471,199.90 -65.0763779,-10.9399137,197.82 -65.0763702,-10.9399061,197.61 -65.0763702,-10.9399023,197.54 -65.0763626,-10.9398947,197.52 -65.0764313,-10.9399166,197.48 -65.0764771,-10.9399328,197.40 -65.0764694,-10.9399529,197.42 -65.0764465,-10.9399376,197.44 -65.0764389,-10.9399309,197.47 -65.0764389,-10.9399309,197.49 -65.0763626,-10.9399023,196.13 -65.0762939,-10.9398775,193.25 -65.0761948,-10.9398775,192.59 -65.0761566,-10.9398823,192.89 -65.0761414,-10.9398928,192.97 -65.0761032,-10.9398794,193.11 -65.0759811,-10.9399080,193.02 -65.0759583,-10.9398966,193.02 -65.0759277,-10.9398642,193.11 -65.0758362,-10.9397745,193.16 -65.0757828,-10.9397268,193.32 -65.0757294,-10.9396830,193.23 -65.0756607,-10.9395714,193.17 -65.0756226,-10.9394798,193.19 -65.0755997,-10.9394140,193.31 -65.0756073,-10.9393711,193.38 -65.0755768,-10.9392853,193.39 -65.0755539,-10.9392576,192.91 -65.0755539,-10.9392519,192.93 -65.0755463,-10.9391346,192.91 -65.0755844,-10.9390745,193.22 -65.0755997,-10.9390411,193.22 -65.0755997,-10.9390402,193.22 -65.0756226,-10.9390221,193.19 -65.0756531,-10.9389410,193.79 -65.0756607,-10.9389210,193.96 -65.0756607,-10.9389200,193.96 -65.0756683,-10.9389172,193.95 -65.0757751,-10.9388762,194.55 -65.0757751,-10.9388685,194.53 -65.0757828,-10.9388685,194.52 -65.0757828,-10.9388580,194.56 -65.0757828,-10.9388533,194.57 -65.0757828,-10.9388428,194.58 -65.0757904,-10.9388428,194.58 -65.0757828,-10.9387445,194.62 -65.0759125,-10.9386454,195.31 -65.0759125,-10.9386292,195.29 -65.0759583,-10.9385166,195.93 -65.0759659,-10.9385061,195.79 -65.0760040,-10.9384499,195.76 -65.0761032,-10.9383106,195.62 -65.0761185,-10.9382830,195.59 -65.0761719,-10.9382372,195.91 -65.0762939,-10.9381237,195.75 -65.0763016,-10.9380455,195.55 -65.0762787,-10.9379492,195.55 -65.0762024,-10.9379072,195.46 -65.0761337,-10.9378681,195.33 -65.0761185,-10.9378090,195.15 -65.0760727,-10.9377499,195.02 -65.0760269,-10.9377031,195.23 -65.0760117,-10.9377069,194.95 -65.0760040,-10.9376936,194.92 -65.0760040,-10.9376907,194.84 -65.0760117,-10.9376984,194.82 -65.0760117,-10.9377232,194.08 -65.0759964,-10.9377127,193.42 -65.0758972,-10.9375992,192.48 -65.0759125,-10.9375830,192.06 -65.0759125,-10.9375811,191.98 -65.0758972,-10.9376192,191.87 -65.0758820,-10.9376488,191.61 -65.0758820,-10.9376469,191.61 -65.0758743,-10.9376440,191.60 -65.0757980,-10.9376144,190.92 -65.0757370,-10.9375257,190.59 -65.0757294,-10.9374504,191.32 -65.0757523,-10.9374352,191.42 -65.0757523,-10.9374313,191.44 -65.0757523,-10.9374247,191.45 -65.0757599,-10.9374399,191.45 -65.0757980,-10.9374895,191.42 -65.0758743,-10.9375486,191.64 -65.0758820,-10.9375610,191.68 -65.0758896,-10.9375725,191.70 -65.0758896,-10.9375687,191.71 -65.0758896,-10.9375639,191.71 -65.0759659,-10.9375982,191.30 -65.0759583,-10.9375944,191.33 -65.0759659,-10.9376183,191.32 -65.0759583,-10.9376125,191.23 -65.0759659,-10.9376230,191.23 -65.0759354,-10.9376020,191.45 -65.0759430,-10.9375925,191.79 -65.0759277,-10.9375916,191.86 -65.0759277,-10.9375839,191.87 -65.0759125,-10.9375019,191.30 -65.0759048,-10.9374332,191.27 -65.0759430,-10.9373741,191.75 -65.0759201,-10.9373407,191.82 -65.0758667,-10.9372578,191.51 -65.0758133,-10.9371719,192.04 -65.0757828,-10.9370651,191.22 -65.0757370,-10.9370022,190.79 -65.0756989,-10.9369545,191.71 -65.0756378,-10.9368763,190.86 -65.0756302,-10.9367914,190.98 -65.0755997,-10.9366894,190.84 -65.0755234,-10.9366102,190.07 -65.0753937,-10.9365473,190.50 -65.0753250,-10.9364519,189.94 -65.0752716,-10.9363928,190.19 -65.0752258,-10.9363422,189.86 -65.0751801,-10.9362097,189.56 -65.0751190,-10.9361229,189.02 -65.0750427,-10.9360590,188.16 -65.0750122,-10.9360056,188.53 -65.0749359,-10.9360104,188.69 -65.0748749,-10.9360170,188.66 -65.0747986,-10.9359894,187.80 -65.0747299,-10.9359388,187.25 -65.0746765,-10.9358635,186.13 -65.0746841,-10.9358110,185.86 -65.0746231,-10.9357738,185.54 -65.0745239,-10.9357281,185.17 -65.0744400,-10.9356432,184.63 -65.0743866,-10.9356451,184.03 -65.0743866,-10.9356451,184.04 -65.0743408,-10.9356470,183.62 -65.0743256,-10.9356365,183.62 -65.0741730,-10.9356012,183.23 -65.0740204,-10.9355698,183.14 -65.0739594,-10.9355679,182.84 -65.0738525,-10.9355507,182.87 -65.0737610,-10.9355497,182.12 -65.0736465,-10.9355106,182.06 -65.0735550,-10.9355183,181.54 -65.0734711,-10.9354830,181.54 -65.0733948,-10.9354734,181.29 -65.0733643,-10.9354649,181.03 -65.0732803,-10.9354649,180.36 -65.0732117,-10.9354324,180.09 -65.0731506,-10.9354076,179.84 -65.0730438,-10.9353466,179.85 -65.0729218,-10.9353590,179.98 -65.0728531,-10.9353218,179.82 -65.0727386,-10.9353037,179.75 -65.0727310,-10.9353027,179.73 -65.0727310,-10.9353056,179.70 -65.0727234,-10.9353056,179.70 -65.0727234,-10.9353189,179.73 -65.0726776,-10.9353514,179.40 -65.0726624,-10.9353619,179.21 -65.0725403,-10.9353542,178.97 -65.0722351,-10.9354086,179.57 -65.0720825,-10.9354458,179.63 -65.0720291,-10.9354563,179.30 -65.0720215,-10.9354572,179.30 -65.0718307,-10.9355431,177.91 -65.0716400,-10.9356060,176.86 -65.0715637,-10.9355669,176.03 -65.0714798,-10.9355278,175.50 -65.0714111,-10.9355297,174.01 -65.0713348,-10.9355211,171.22 -65.0712585,-10.9355078,168.95 -65.0711517,-10.9354792,166.73 -65.0710678,-10.9354219,165.28 -65.0709152,-10.9354343,164.20 -65.0708694,-10.9353867,162.58 -65.0708084,-10.9353409,162.61 -65.0707550,-10.9353409,162.93 -65.0707397,-10.9353409,162.90 -65.0707321,-10.9353390,162.93 -65.0706406,-10.9353666,163.42 -65.0705948,-10.9353905,163.71 -65.0706024,-10.9353838,164.02 -65.0706787,-10.9353905,163.16 -65.0706482,-10.9353876,163.39 -65.0706711,-10.9354067,162.80 -65.0706711,-10.9354076,162.78 -65.0706635,-10.9354038,162.77 -65.0706177,-10.9353943,162.74 -65.0705261,-10.9354105,161.75 -65.0705032,-10.9353943,161.60 -65.0704041,-10.9354191,161.75 -65.0702820,-10.9354544,160.75 -65.0702820,-10.9354582,160.77 -65.0702209,-10.9354906,159.67 -65.0701599,-10.9355783,157.99 -65.0700989,-10.9356375,156.54 -65.0700531,-10.9356613,156.70 -65.0699081,-10.9357128,157.36 -65.0698166,-10.9358091,158.12 -65.0697021,-10.9358644,159.07 -65.0696335,-10.9358349,159.34 -65.0695419,-10.9358177,159.87 -65.0694351,-10.9357796,160.30 -65.0693893,-10.9357662,160.54 -65.0693817,-10.9357548,160.55 -65.0692902,-10.9357443,160.98 -65.0692520,-10.9356928,160.54 -65.0692368,-10.9356852,160.53 -65.0692291,-10.9356718,160.54 -65.0691910,-10.9356718,159.88 -65.0690918,-10.9356527,160.31 -65.0689697,-10.9356861,159.71 -65.0688705,-10.9356651,159.57 -65.0687561,-10.9356699,159.38 -65.0686493,-10.9357243,159.31 -65.0685272,-10.9357710,159.50 -65.0684814,-10.9358034,159.28 -65.0684814,-10.9358101,159.31 -65.0684814,-10.9358225,159.34 -65.0683899,-10.9360037,158.87 -65.0683365,-10.9360981,158.05 -65.0683365,-10.9361439,158.88 -65.0682831,-10.9362478,158.34 -65.0682755,-10.9362850,157.60 -65.0682831,-10.9362955,157.60 -65.0682831,-10.9363041,157.64 -65.0682831,-10.9363117,157.64 -65.0682831,-10.9363251,157.67 -65.0682297,-10.9363632,156.49 -65.0682297,-10.9363651,156.47 -65.0682068,-10.9363556,156.60 -65.0681839,-10.9363394,156.00 -65.0681763,-10.9363432,156.15 -65.0681610,-10.9363394,155.88 -65.0681915,-10.9363899,154.05 -65.0681763,-10.9364433,152.77 -65.0681534,-10.9364328,152.43 -65.0681458,-10.9364243,152.45 -65.0681458,-10.9364214,152.50 -65.0681305,-10.9364080,152.53 -65.0681305,-10.9364071,152.55 -65.0681305,-10.9364128,152.56 -65.0681381,-10.9364243,152.56 -65.0681381,-10.9364252,152.61 -65.0681305,-10.9364195,152.65 -65.0681305,-10.9364157,152.69 -65.0681229,-10.9364080,152.73 -65.0681152,-10.9364233,152.18 -65.0681152,-10.9364185,152.52 -65.0681076,-10.9364090,152.51 -65.0681000,-10.9364004,152.50 -65.0680923,-10.9363852,152.45 -65.0680923,-10.9363804,152.47 -65.0680695,-10.9364100,151.71 -65.0680389,-10.9364138,150.86 -65.0680466,-10.9364233,150.84 -65.0680618,-10.9364252,150.95 -65.0680542,-10.9364185,150.95 -65.0680618,-10.9364309,150.96 -65.0680695,-10.9364414,150.95 -65.0680618,-10.9364281,151.01 -65.0680847,-10.9364042,151.22 -65.0680771,-10.9363966,151.22 -65.0680771,-10.9363928,151.24 -65.0680771,-10.9363995,151.26 -65.0680695,-10.9363995,151.55 -65.0680771,-10.9364281,151.32 -65.0680618,-10.9364386,151.35 -65.0680618,-10.9364185,151.18 -65.0680237,-10.9363871,150.66 -65.0680237,-10.9363775,150.63 -65.0680237,-10.9363775,150.61 -65.0680237,-10.9363832,150.61 -65.0680237,-10.9363794,150.61 -65.0680847,-10.9363585,150.77 -65.0680771,-10.9363632,151.20 -65.0680923,-10.9363489,151.10 -65.0680847,-10.9363470,151.11 -65.0680847,-10.9363432,150.99 -65.0680923,-10.9363871,150.34 -65.0681229,-10.9364290,147.84 -65.0681229,-10.9364262,147.79 -65.0681229,-10.9364176,147.77 -65.0681076,-10.9363918,147.34 -65.0681076,-10.9363832,147.35 -65.0681000,-10.9363871,147.55 -65.0680923,-10.9363852,147.44 -65.0680923,-10.9363785,147.46 -65.0681076,-10.9364080,148.09 -65.0680923,-10.9364147,148.06 -65.0681076,-10.9364462,148.29 -65.0681381,-10.9364614,148.78 -65.0681458,-10.9364738,148.81 -65.0681534,-10.9364777,149.04 -65.0681534,-10.9364767,149.07 -65.0681534,-10.9364824,149.09 -65.0681686,-10.9364882,149.24 -65.0682144,-10.9364862,150.10 -65.0682220,-10.9364805,150.82 -65.0682220,-10.9364986,151.42 -65.0682755,-10.9365692,151.98 -65.0682907,-10.9365110,153.23 -65.0682831,-10.9365139,154.55 -65.0682297,-10.9364977,155.26 -65.0682373,-10.9365044,155.43 -65.0682297,-10.9365005,155.48 -65.0682449,-10.9364929,156.61 -65.0682297,-10.9364929,156.65 -65.0682220,-10.9364901,156.69 -65.0682297,-10.9364939,156.72 -65.0682297,-10.9364958,156.75 -65.0682068,-10.9364824,157.26 -65.0682144,-10.9364901,157.30 -65.0682144,-10.9364948,157.28 -65.0682144,-10.9364958,157.28 -65.0682068,-10.9364815,157.25 -65.0681992,-10.9364777,157.24 -65.0681992,-10.9364672,157.26 -65.0681915,-10.9364634,157.30 -65.0681992,-10.9364710,157.31 -65.0682220,-10.9364920,158.00 -65.0682068,-10.9365501,158.29 -65.0682373,-10.9365730,158.73 -65.0682678,-10.9365664,159.85 -65.0682297,-10.9365587,159.78 -65.0682297,-10.9365482,159.82 -65.0682297,-10.9365368,160.50 -65.0681534,-10.9364843,160.68 -65.0681381,-10.9364796,160.57 -65.0681152,-10.9364681,160.40 -65.0681229,-10.9364834,160.45 -65.0681152,-10.9364758,160.46 -65.0681152,-10.9364767,160.48 -65.0681000,-10.9364824,160.16 -65.0680923,-10.9364862,160.24 -65.0680847,-10.9364853,160.25 -65.0680847,-10.9364767,160.80 -65.0680923,-10.9364882,160.81 -65.0681076,-10.9365101,161.38 -65.0681763,-10.9365025,161.09 -65.0681381,-10.9365101,161.01 -65.0681381,-10.9365530,160.73 -65.0681152,-10.9365492,160.52 -65.0681534,-10.9365139,160.11 -65.0681305,-10.9365349,160.22 -65.0681229,-10.9364910,160.13 -65.0681305,-10.9365110,159.93 -65.0681305,-10.9365177,159.93 -65.0681458,-10.9365005,159.93 -65.0681458,-10.9364929,159.94 -65.0681458,-10.9364901,159.91 -65.0681381,-10.9364872,159.90 -65.0681305,-10.9364824,159.86 -65.0681076,-10.9364977,160.59 -65.0681152,-10.9364996,160.58 -65.0681686,-10.9364948,160.41 -65.0682220,-10.9365788,160.09 -65.0682373,-10.9366045,160.94 -65.0681992,-10.9365816,162.76 -65.0682144,-10.9365654,163.34 -65.0682220,-10.9365616,163.63 -65.0682220,-10.9365597,163.59 -65.0682220,-10.9365520,163.52 -65.0682220,-10.9365492,163.46 -65.0682220,-10.9365520,163.47 -65.0682297,-10.9365492,163.44 -65.0682220,-10.9365416,163.45 -65.0682297,-10.9365482,163.46 -65.0682144,-10.9365082,163.57 -65.0681686,-10.9364843,163.56 -65.0681458,-10.9364433,163.70 -65.0681610,-10.9364176,164.05 -65.0681610,-10.9363661,163.75 -65.0681458,-10.9363852,163.02 -65.0681458,-10.9363832,163.00 -65.0681610,-10.9363441,163.09 -65.0681839,-10.9362745,163.13 -65.0681610,-10.9362707,163.02 -65.0681381,-10.9362335,162.99 -65.0681458,-10.9361982,163.01 -65.0681534,-10.9362087,163.02 -65.0681992,-10.9362307,163.07 -65.0681839,-10.9362450,162.84 -65.0682144,-10.9363766,162.55 -65.0682144,-10.9364004,161.93 -65.0681992,-10.9364119,161.44 -65.0682144,-10.9364309,160.96 -65.0682144,-10.9364357,160.95 -65.0682068,-10.9364386,161.11 -65.0681763,-10.9364319,161.08 -65.0681763,-10.9364176,160.58 -65.0681763,-10.9364157,160.59 -65.0681763,-10.9364147,160.59 -65.0681763,-10.9364128,160.55 -65.0681763,-10.9364100,160.51 -65.0681763,-10.9364138,160.51 -65.0681839,-10.9364185,160.53 -65.0681839,-10.9364252,160.57 -65.0681839,-10.9364309,160.47 -65.0681839,-10.9364328,160.39 -65.0681839,-10.9364357,160.39 -65.0681915,-10.9364462,160.39 -65.0681992,-10.9364614,160.36 -65.0681610,-10.9365559,159.04 -65.0681534,-10.9365358,159.27 -65.0681305,-10.9365530,159.12 -65.0681305,-10.9365644,159.07 -65.0681305,-10.9365816,159.11 -65.0680771,-10.9366531,159.14 -65.0680542,-10.9368715,154.95 -65.0679703,-10.9369564,154.14 -65.0678864,-10.9370070,154.06 -65.0678711,-10.9370222,153.95 -65.0678406,-10.9370651,153.27 -65.0678177,-10.9371519,152.32 -65.0677338,-10.9372511,153.05 -65.0677109,-10.9374323,151.09 -65.0676346,-10.9374714,150.43 -65.0676193,-10.9374933,149.88 -65.0675354,-10.9375763,149.06 -65.0675125,-10.9376411,148.79 -65.0674667,-10.9377394,148.42 -65.0674057,-10.9378691,146.69 -65.0673447,-10.9379196,146.68 -65.0672684,-10.9380379,146.57 -65.0672455,-10.9380989,145.66 -65.0672226,-10.9381113,145.43 -65.0672073,-10.9381418,144.92 -65.0672073,-10.9381485,144.88 -65.0671005,-10.9382839,146.48 -65.0670700,-10.9383144,146.29 -65.0670471,-10.9383793,144.74 -65.0669937,-10.9384222,144.34 -65.0669937,-10.9384222,144.34 -65.0669479,-10.9384813,143.29 -65.0669174,-10.9387197,141.19 -65.0668716,-10.9387732,140.36 -65.0668259,-10.9388361,139.16 -65.0668106,-10.9388552,138.70 -65.0667648,-10.9389191,137.69 -65.0667572,-10.9389648,137.59 -65.0667038,-10.9391308,136.87 -65.0666504,-10.9391479,136.74 -65.0666428,-10.9391489,136.82 -65.0665588,-10.9391861,135.69 -65.0665436,-10.9391909,135.48 -65.0664978,-10.9392462,134.45 -65.0664444,-10.9393291,133.82 -65.0664139,-10.9393301,133.73 -65.0663605,-10.9394035,134.09 -65.0662537,-10.9394903,135.78 -65.0661163,-10.9395590,137.42 -65.0660095,-10.9395895,138.46 -65.0659485,-10.9396019,139.01 -65.0659332,-10.9396429,138.62 -65.0658722,-10.9397430,138.25 -65.0658493,-10.9397659,138.07 -65.0658493,-10.9397717,138.04 -65.0658112,-10.9399157,137.30 -65.0657272,-10.9400082,136.63 -65.0656967,-10.9401751,134.70 -65.0656281,-10.9402084,134.61 -65.0656281,-10.9402113,134.64 -65.0656281,-10.9402132,134.65 -65.0655746,-10.9402084,134.34 -65.0653458,-10.9401541,127.92 -65.0653076,-10.9401684,128.44 -65.0652084,-10.9401970,129.13 -65.0651703,-10.9402266,128.61 -65.0651627,-10.9402266,128.79 -65.0651016,-10.9402666,128.80 -65.0650177,-10.9403095,128.52 -65.0649719,-10.9403286,128.85 -65.0648956,-10.9403439,126.19 -65.0647888,-10.9403458,126.46 -65.0646591,-10.9403133,125.10 -65.0645218,-10.9403362,125.76 -65.0644379,-10.9403572,124.40 -65.0643997,-10.9404011,123.63 -65.0643539,-10.9404573,123.36 -65.0643921,-10.9405460,124.59 -65.0643921,-10.9405527,124.56 -65.0643387,-10.9405260,124.40 -65.0643082,-10.9405441,124.60 -65.0642700,-10.9405794,124.74 -65.0642776,-10.9406414,125.24 -65.0642929,-10.9406538,125.19 -65.0642929,-10.9406548,125.15 -65.0642929,-10.9406548,125.12 -65.0642929,-10.9406595,125.08 -65.0643005,-10.9406652,125.05 -65.0643005,-10.9406652,125.08 -65.0643005,-10.9406595,125.10 -65.0643005,-10.9406633,125.07 -65.0643082,-10.9406691,125.09 -65.0643082,-10.9406729,125.10 -65.0643158,-10.9406796,125.09 -65.0643158,-10.9406776,125.12 -65.0643082,-10.9406738,125.13 -65.0643082,-10.9406738,125.12 -65.0643158,-10.9406796,125.13 -65.0643616,-10.9406404,124.49 -65.0643845,-10.9406700,122.65 -65.0643845,-10.9406729,122.61 -65.0643082,-10.9405699,119.11 -65.0642548,-10.9404716,118.20 -65.0641174,-10.9403191,115.41 -65.0640945,-10.9402685,116.41 -65.0640945,-10.9402714,116.35 -65.0640945,-10.9402704,116.29 -65.0640945,-10.9402704,116.23 -65.0640945,-10.9402704,116.24 -65.0640945,-10.9402704,116.28 -65.0640945,-10.9402714,116.24 -65.0640945,-10.9402723,116.21 -65.0640945,-10.9402723,116.34 -65.0640945,-10.9402733,116.43 -65.0640945,-10.9402752,116.56 -65.0640945,-10.9402761,116.62 -65.0640945,-10.9402771,116.73 -65.0640869,-10.9402800,116.80 -65.0640869,-10.9402819,116.89 -65.0640869,-10.9402819,117.03 -65.0640793,-10.9402828,117.13 -65.0640793,-10.9402838,117.23 -65.0640488,-10.9402447,119.26 -65.0638351,-10.9400158,121.94 -65.0636215,-10.9397268,121.91 -65.0633621,-10.9394474,123.17 -65.0631027,-10.9392443,127.21 -65.0628510,-10.9389343,127.94 -65.0626373,-10.9386587,126.60 -65.0623703,-10.9383640,130.83 -65.0622253,-10.9380903,130.93 -65.0621109,-10.9378538,135.03 -65.0620575,-10.9376907,138.08 -65.0619888,-10.9376154,135.55 -65.0617905,-10.9373865,137.05 -65.0615845,-10.9370890,138.72 -65.0612946,-10.9368095,139.04 -65.0611267,-10.9364672,140.89 -65.0609131,-10.9362049,139.76 -65.0606842,-10.9359503,135.50 -65.0604248,-10.9357090,135.57 -65.0601883,-10.9354296,138.04 -65.0599289,-10.9351826,137.48 -65.0597076,-10.9348831,140.08 -65.0595093,-10.9346018,137.30 -65.0592651,-10.9343052,136.80 -65.0590591,-10.9340029,132.05 -65.0588531,-10.9337111,133.03 -65.0587234,-10.9334803,136.44 -65.0585327,-10.9331951,131.95 -65.0584793,-10.9328861,132.88 -65.0584717,-10.9324875,133.05 -65.0584259,-10.9320326,141.30 -65.0583954,-10.9315662,139.38 -65.0583191,-10.9310808,137.66 -65.0582657,-10.9306097,142.28 -65.0581360,-10.9301853,136.93 -65.0579681,-10.9297476,135.65 -65.0578232,-10.9293785,137.17 -65.0576477,-10.9290514,140.25 -65.0574036,-10.9289207,142.37 -65.0573196,-10.9290533,137.29 -65.0574265,-10.9292812,136.79 -65.0575943,-10.9293051,132.41 -65.0575790,-10.9293003,131.77 -65.0575638,-10.9292870,131.71 -65.0575409,-10.9292707,131.83 -65.0575485,-10.9292727,131.87 -65.0575485,-10.9292784,131.89 -65.0575562,-10.9292870,131.86 -65.0575638,-10.9292955,131.85 -65.0575714,-10.9293003,131.91 -65.0575790,-10.9293089,132.08 -65.0576019,-10.9293489,132.55 -65.0575485,-10.9293556,133.13 -65.0575562,-10.9293232,133.04 -65.0575714,-10.9293299,132.98 -65.0575790,-10.9293385,131.82 -65.0575409,-10.9293270,131.56 -65.0575409,-10.9293280,131.98 -65.0575333,-10.9293270,131.90 -65.0575638,-10.9293308,132.05 -65.0575790,-10.9293575,132.00 </coordinates>
</LineString>
</MultiGeometry>
</Placemark>
<Folder>
<name>waypoints</name>
<Placemark>
<name>
Mon Dec 26 11:10:28 2016 S=16.20 Km/hr
</name>
<styleUrl>
#styleMap_TLP_Start
</styleUrl>
<Point>
<coordinates>
-65.0583191,-10.9309273,106.54
</coordinates>
</Point>
</Placemark>
<Placemark>
<name>
Mon Dec 26 11:10:38 2016 S=15.22 Km/hr
</name>
<styleUrl>
#styleMap_TLP_Normal
</styleUrl>
<Point>
<coordinates>
-65.0584030,-10.9314384,121.74
</coordinates>
</Point>
</Placemark>
<Placemark>
<name>
Mon Dec 26 11:10:48 2016 S=16.18 Km/hr
</name>
<styleUrl>
#styleMap_TLP_Normal
</styleUrl>
<Point>
<coordinates>
-65.0584412,-10.9319077,118.23
</coordinates>
</Point>
</Placemark>
<Placemark>
<name>
Mon Dec 26 11:10:58 2016 S=17.20 Km/hr
</name>
<styleUrl>
#styleMap_TLP_Normal
</styleUrl>
<Point>
<coordinates>
-65.0584641,-10.9323692,113.57
</coordinates>
</Point>
</Placemark>
<Placemark>
<name>
Mon Dec 26 11:11:08 2016 S=16.66 Km/hr
</name>
<styleUrl>
#styleMap_TLP_Normal
</styleUrl>
<Point>
<coordinates>
-65.0584488,-10.9328146,103.87
</coordinates>
</Point>
</Placemark>
<Placemark>
<name>
Mon Dec 26 11:11:18 2016 S=15.85 Km/hr
</name>
<styleUrl>
#styleMap_TLP_Normal
</styleUrl>
<Point>
<coordinates>
-65.0587006,-10.9331989,108.32
</coordinates>
</Point>
</Placemark>
<Placemark>
<name>
Mon Dec 26 11:11:28 2016 S=16.98 Km/hr
</name>
<styleUrl>
#styleMap_TLP_Normal
</styleUrl>
<Point>
<coordinates>
-65.0589828,-10.9335737,109.86
</coordinates>
</Point>
</Placemark>
<Placemark>
<name>
Mon Dec 26 11:11:38 2016 S=16.83 Km/hr
</name>
<styleUrl>
#styleMap_TLP_Normal
</styleUrl>
<Point>
<coordinates>
-65.0592575,-10.9339542,108.95
</coordinates>
</Point>
</Placemark>
<Placemark>
<name>
Mon Dec 26 11:11:48 2016 S=17.51 Km/hr
</name>
<styleUrl>
#styleMap_TLP_Normal
</styleUrl>
<Point>
<coordinates>
-65.0595322,-10.9343357,107.54
</coordinates>
</Point>
</Placemark>
<Placemark>
<name>
Mon Dec 26 11:11:58 2016 S=17.03 Km/hr
</name>
<styleUrl>
#styleMap_TLP_Normal
</styleUrl>
<Point>
<coordinates>
-65.0598145,-10.9347515,107.13
</coordinates>
</Point>
</Placemark>
<Placemark>
<name>
Mon Dec 26 11:12:08 2016 S=16.51 Km/hr
</name>
<styleUrl>
#styleMap_TLP_Normal
</styleUrl>
<Point>
<coordinates>
-65.0601120,-10.9350948,111.79
</coordinates>
</Point>
</Placemark>
<Placemark>
<name>
Mon Dec 26 11:12:18 2016 S=14.09 Km/hr
</name>
<styleUrl>
#styleMap_TLP_Normal
</styleUrl>
<Point>
<coordinates>
-65.0603943,-10.9354124,112.49
</coordinates>
</Point>
</Placemark>
<Placemark>
<name>
Mon Dec 26 11:12:28 2016 S=12.05 Km/hr
</name>
<styleUrl>
#styleMap_TLP_Normal
</styleUrl>
<Point>
<coordinates>
-65.0606537,-10.9356966,115.49
</coordinates>
</Point>
</Placemark>
<Placemark>
<name>
Mon Dec 26 11:12:38 2016 S=9.43 Km/hr
</name>
<styleUrl>
#styleMap_TLP_Normal
</styleUrl>
<Point>
<coordinates>
-65.0608597,-10.9359541,116.48
</coordinates>
</Point>
</Placemark>
<Placemark>
<name>
Mon Dec 26 11:12:48 2016 S=11.10 Km/hr
</name>
<styleUrl>
#styleMap_TLP_Normal
</styleUrl>
<Point>
<coordinates>
-65.0610580,-10.9361858,115.04
</coordinates>
</Point>
</Placemark>
<Placemark>
<name>
Mon Dec 26 11:12:58 2016 S=10.17 Km/hr
</name>
<styleUrl>
#styleMap_TLP_Normal
</styleUrl>
<Point>
<coordinates>
-65.0611954,-10.9364128,110.20
</coordinates>
</Point>
</Placemark>
<Placemark>
<name>
Mon Dec 26 11:13:08 2016 S=11.20 Km/hr
</name>
<styleUrl>
#styleMap_TLP_Normal
</styleUrl>
<Point>
<coordinates>
-65.0613480,-10.9366322,107.47
</coordinates>
</Point>
</Placemark>
<Placemark>
<name>
Mon Dec 26 11:13:18 2016 S=8.52 Km/hr
</name>
<styleUrl>
#styleMap_TLP_Normal
</styleUrl>
<Point>
<coordinates>
-65.0615234,-10.9369144,105.80
</coordinates>
</Point>
</Placemark>
<Placemark>
<name>
Mon Dec 26 11:13:28 2016 S=7.04 Km/hr
</name>
<styleUrl>
#styleMap_TLP_Normal
</styleUrl>
<Point>
<coordinates>
-65.0617218,-10.9371300,102.07
</coordinates>
</Point>
</Placemark>
<Placemark>
<name>
Mon Dec 26 11:13:38 2016 S=9.89 Km/hr
</name>
<styleUrl>
#styleMap_TLP_Normal
</styleUrl>
<Point>
<coordinates>
-65.0618591,-10.9373798,100.88
</coordinates>
</Point>
</Placemark>
<Placemark>
<name>
Mon Dec 26 11:13:48 2016 S=9.27 Km/hr
</name>
<styleUrl>
#styleMap_TLP_Normal
</styleUrl>
<Point>
<coordinates>
-65.0621414,-10.9376621,102.78
</coordinates>
</Point>
</Placemark>
<Placemark>
<name>
Mon Dec 26 11:13:58 2016 S=11.48 Km/hr
</name>
<styleUrl>
#styleMap_TLP_Normal
</styleUrl>
<Point>
<coordinates>
-65.0623398,-10.9379158,97.14
</coordinates>
</Point>
</Placemark>
<Placemark>
<name>
Mon Dec 26 11:14:08 2016 S=13.10 Km/hr
</name>
<styleUrl>
#styleMap_TLP_Normal
</styleUrl>
<Point>
<coordinates>
-65.0625839,-10.9381828,90.90
</coordinates>
</Point>
</Placemark>
<Placemark>
<name>
Mon Dec 26 11:14:18 2016 S=16.27 Km/hr
</name>
<styleUrl>
#styleMap_TLP_Normal
</styleUrl>
<Point>
<coordinates>
-65.0628586,-10.9385014,83.69
</coordinates>
</Point>
</Placemark>
<Placemark>
<name>
Mon Dec 26 11:14:28 2016 S=14.49 Km/hr
</name>
<styleUrl>
#styleMap_TLP_Normal
</styleUrl>
<Point>
<coordinates>
-65.0630569,-10.9388533,82.61
</coordinates>
</Point>
</Placemark>
<Placemark>
<name>
Mon Dec 26 11:14:38 2016 S=13.38 Km/hr
</name>
<styleUrl>
#styleMap_TLP_Normal
</styleUrl>
<Point>
<coordinates>
-65.0632935,-10.9392109,89.13
</coordinates>
</Point>
</Placemark>
<Placemark>
<name>
Mon Dec 26 11:14:48 2016 S=13.31 Km/hr
</name>
<styleUrl>
#styleMap_TLP_Normal
</styleUrl>
<Point>
<coordinates>
-65.0635452,-10.9395151,92.21
</coordinates>
</Point>
</Placemark>
<Placemark>
<name>
Mon Dec 26 11:14:58 2016 S=15.93 Km/hr
</name>
<styleUrl>
#styleMap_TLP_Normal
</styleUrl>
<Point>
<coordinates>
-65.0639038,-10.9398956,90.19
</coordinates>
</Point>
</Placemark>
<Placemark>
<name>
Mon Dec 26 11:15:08 2016 S=10.20 Km/hr
</name>
<styleUrl>
#styleMap_TLP_Normal
</styleUrl>
<Point>
<coordinates>
-65.0641785,-10.9402103,92.10
</coordinates>
</Point>
</Placemark>
<Placemark>
<name>
Mon Dec 26 11:15:18 2016 S=12.04 Km/hr
</name>
<styleUrl>
#styleMap_TLP_Normal
</styleUrl>
<Point>
<coordinates>
-65.0643539,-10.9403296,96.88
</coordinates>
</Point>
</Placemark>
<Placemark>
<name>
Mon Dec 26 11:15:28 2016 S=3.03 Km/hr
</name>
<styleUrl>
#styleMap_TLP_Normal
</styleUrl>
<Point>
<coordinates>
-65.0643234,-10.9403858,96.78
</coordinates>
</Point>
</Placemark>
<Placemark>
<name>
Mon Dec 26 11:15:38 2016 S=0.71 Km/hr
</name>
<styleUrl>
#styleMap_TLP_Normal
</styleUrl>
<Point>
<coordinates>
-65.0643234,-10.9403868,96.60
</coordinates>
</Point>
</Placemark>
<Placemark>
<name>
Mon Dec 26 11:15:48 2016 S=1.47 Km/hr
</name>
<styleUrl>
#styleMap_TLP_Normal
</styleUrl>
<Point>
<coordinates>
-65.0643234,-10.9403830,96.53
</coordinates>
</Point>
</Placemark>
<Placemark>
<name>
Mon Dec 26 11:15:58 2016 S=0.96 Km/hr
</name>
<styleUrl>
#styleMap_TLP_Normal
</styleUrl>
<Point>
<coordinates>
-65.0643234,-10.9404535,98.42
</coordinates>
</Point>
</Placemark>
<Placemark>
<name>
Mon Dec 26 11:16:08 2016 S=2.30 Km/hr
</name>
<styleUrl>
#styleMap_TLP_Normal
</styleUrl>
<Point>
<coordinates>
-65.0643082,-10.9404573,98.47
</coordinates>
</Point>
</Placemark>
<Placemark>
<name>
Mon Dec 26 11:16:18 2016 S=0.77 Km/hr
</name>
<styleUrl>
#styleMap_TLP_Normal
</styleUrl>
<Point>
<coordinates>
-65.0643082,-10.9404802,98.56
</coordinates>
</Point>
</Placemark>
<Placemark>
<name>
Mon Dec 26 11:16:28 2016 S=0.66 Km/hr
</name>
<styleUrl>
#styleMap_TLP_Normal
</styleUrl>
<Point>
<coordinates>
-65.0643234,-10.9404984,98.61
</coordinates>
</Point>
</Placemark>
<Placemark>
<name>
Mon Dec 26 11:16:38 2016 S=1.36 Km/hr
</name>
<styleUrl>
#styleMap_TLP_Normal
</styleUrl>
<Point>
<coordinates>
-65.0643311,-10.9405136,98.71
</coordinates>
</Point>
</Placemark>
<Placemark>
<name>
Mon Dec 26 11:16:48 2016 S=0.60 Km/hr
</name>
<styleUrl>
#styleMap_TLP_Normal
</styleUrl>
<Point>
<coordinates>
-65.0643463,-10.9405346,98.71
</coordinates>
</Point>
</Placemark>
<Placemark>
<name>
Mon Dec 26 11:16:58 2016 S=0.27 Km/hr
</name>
<styleUrl>
#styleMap_TLP_Normal
</styleUrl>
<Point>
<coordinates>
-65.0643539,-10.9405489,98.75
</coordinates>
</Point>
</Placemark>
<Placemark>
<name>
Mon Dec 26 11:17:08 2016 S=1.43 Km/hr
</name>
<styleUrl>
#styleMap_TLP_Normal
</styleUrl>
<Point>
<coordinates>
-65.0643616,-10.9405689,98.97
</coordinates>
</Point>
</Placemark>
<Placemark>
<name>
Mon Dec 26 11:17:18 2016 S=3.17 Km/hr
</name>
<styleUrl>
#styleMap_TLP_Normal
</styleUrl>
<Point>
<coordinates>
-65.0643768,-10.9406033,99.14
</coordinates>
</Point>
</Placemark>
<Placemark>
<name>
Mon Dec 26 11:17:28 2016 S=1.10 Km/hr
</name>
<styleUrl>
#styleMap_TLP_Normal
</styleUrl>
<Point>
<coordinates>
-65.0643845,-10.9406624,99.32
</coordinates>
</Point>
</Placemark>
<Placemark>
<name>
Mon Dec 26 11:17:38 2016 S=0.72 Km/hr
</name>
<styleUrl>
#styleMap_TLP_Normal
</styleUrl>
<Point>
<coordinates>
-65.0643997,-10.9406910,99.54
</coordinates>
</Point>
</Placemark>
<Placemark>
<name>
Mon Dec 26 11:17:48 2016 S=1.28 Km/hr
</name>
<styleUrl>
#styleMap_TLP_Normal
</styleUrl>
<Point>
<coordinates>
-65.0644150,-10.9407129,99.65
</coordinates>
</Point>
</Placemark>
<Placemark>
<name>
Mon Dec 26 11:17:58 2016 S=2.81 Km/hr
</name>
<styleUrl>
#styleMap_TLP_Normal
</styleUrl>
<Point>
<coordinates>
-65.0643845,-10.9407406,99.77
</coordinates>
</Point>
</Placemark>
<Placemark>
<name>
Mon Dec 26 11:18:08 2016 S=0.43 Km/hr
</name>
<styleUrl>
#styleMap_TLP_Normal
</styleUrl>
<Point>
<coordinates>
-65.0643311,-10.9407530,99.89
</coordinates>
</Point>
</Placemark>
<Placemark>
<name>
Mon Dec 26 11:18:18 2016 S=1.90 Km/hr
</name>
<styleUrl>
#styleMap_TLP_Normal
</styleUrl>
<Point>
<coordinates>
-65.0643311,-10.9407778,99.93
</coordinates>
</Point>
</Placemark>
<Placemark>
<name>
Mon Dec 26 11:18:28 2016 S=1.69 Km/hr
</name>
<styleUrl>
#styleMap_TLP_Normal
</styleUrl>
<Point>
<coordinates>
-65.0643311,-10.9408102,99.92
</coordinates>
</Point>
</Placemark>
<Placemark>
<name>
Mon Dec 26 11:18:38 2016 S=2.63 Km/hr
</name>
<styleUrl>
#styleMap_TLP_Normal
</styleUrl>
<Point>
<coordinates>
-65.0643463,-10.9408379,99.96
</coordinates>
</Point>
</Placemark>
<Placemark>
<name>
Mon Dec 26 11:18:48 2016 S=3.18 Km/hr
</name>
<styleUrl>
#styleMap_TLP_Normal
</styleUrl>
<Point>
<coordinates>
-65.0643234,-10.9409018,99.99
</coordinates>
</Point>
</Placemark>
<Placemark>
<name>
Mon Dec 26 11:18:58 2016 S=3.21 Km/hr
</name>
<styleUrl>
#styleMap_TLP_Normal
</styleUrl>
<Point>
<coordinates>
-65.0642700,-10.9409943,100.02
</coordinates>
</Point>
</Placemark>
<Placemark>
<name>
Mon Dec 26 11:19:08 2016 S=2.92 Km/hr
</name>
<styleUrl>
#styleMap_TLP_Normal
</styleUrl>
<Point>
<coordinates>
-65.0641174,-10.9411621,100.12
</coordinates>
</Point>
</Placemark>
<Placemark>
<name>
Mon Dec 26 11:19:18 2016 S=2.39 Km/hr
</name>
<styleUrl>
#styleMap_TLP_Normal
</styleUrl>
<Point>
<coordinates>
-65.0640411,-10.9412317,100.33
</coordinates>
</Point>
</Placemark>
<Placemark>
<name>
Mon Dec 26 11:19:28 2016 S=2.28 Km/hr
</name>
<styleUrl>
#styleMap_TLP_Normal
</styleUrl>
<Point>
<coordinates>
-65.0639420,-10.9414272,101.42
</coordinates>
</Point>
</Placemark>
<Placemark>
<name>
Mon Dec 26 11:19:38 2016 S=1.05 Km/hr
</name>
<styleUrl>
#styleMap_TLP_Normal
</styleUrl>
<Point>
<coordinates>
-65.0638962,-10.9416265,102.55
</coordinates>
</Point>
</Placemark>
<Placemark>
<name>
Mon Dec 26 11:19:48 2016 S=0.88 Km/hr
</name>
<styleUrl>
#styleMap_TLP_Normal
</styleUrl>
<Point>
<coordinates>
-65.0639191,-10.9416962,105.26
</coordinates>
</Point>
</Placemark>
<Placemark>
<name>
Mon Dec 26 11:19:58 2016 S=1.94 Km/hr
</name>
<styleUrl>
#styleMap_TLP_Normal
</styleUrl>
<Point>
<coordinates>
-65.0639572,-10.9417439,109.03
</coordinates>
</Point>
</Placemark>
<Placemark>
<name>
Mon Dec 26 11:20:08 2016 S=1.13 Km/hr
</name>
<styleUrl>
#styleMap_TLP_Normal
</styleUrl>
<Point>
<coordinates>
-65.0640030,-10.9417582,113.63
</coordinates>
</Point>
</Placemark>
<Placemark>
<name>
Mon Dec 26 11:20:18 2016 S=1.81 Km/hr
</name>
<styleUrl>
#styleMap_TLP_Normal
</styleUrl>
<Point>
<coordinates>
-65.0640793,-10.9417887,116.32
</coordinates>
</Point>
</Placemark>
<Placemark>
<name>
Mon Dec 26 11:20:28 2016 S=1.94 Km/hr
</name>
<styleUrl>
#styleMap_TLP_Normal
</styleUrl>
<Point>
<coordinates>
-65.0641403,-10.9418430,118.99
</coordinates>
</Point>
</Placemark>
<Placemark>
<name>
Mon Dec 26 11:20:38 2016 S=0.79 Km/hr
</name>
<styleUrl>
#styleMap_TLP_Normal
</styleUrl>
<Point>
<coordinates>
-65.0641937,-10.9419050,123.07
</coordinates>
</Point>
</Placemark>
<Placemark>
<name>
Mon Dec 26 11:20:48 2016 S=0.58 Km/hr
</name>
<styleUrl>
#styleMap_TLP_Normal
</styleUrl>
<Point>
<coordinates>
-65.0642548,-10.9419594,125.43
</coordinates>
</Point>
</Placemark>
<Placemark>
<name>
Mon Dec 26 11:20:58 2016 S=0.09 Km/hr
</name>
<styleUrl>
#styleMap_TLP_Normal
</styleUrl>
<Point>
<coordinates>
-65.0642548,-10.9419680,125.50
</coordinates>
</Point>
</Placemark>
<Placemark>
<name>
Mon Dec 26 11:21:08 2016 S=1.09 Km/hr
</name>
<styleUrl>
#styleMap_TLP_Normal
</styleUrl>
<Point>
<coordinates>
-65.0642700,-10.9420137,128.20
</coordinates>
</Point>
</Placemark>
<Placemark>
<name>
Mon Dec 26 11:21:18 2016 S=0.99 Km/hr
</name>
<styleUrl>
#styleMap_TLP_Normal
</styleUrl>
<Point>
<coordinates>
-65.0642624,-10.9420462,128.36
</coordinates>
</Point>
</Placemark>
<Placemark>
<name>
Mon Dec 26 11:21:28 2016 S=1.07 Km/hr
</name>
<styleUrl>
#styleMap_TLP_Normal
</styleUrl>
<Point>
<coordinates>
-65.0642624,-10.9421110,130.08
</coordinates>
</Point>
</Placemark>
<Placemark>
<name>
Mon Dec 26 11:21:38 2016 S=1.43 Km/hr
</name>
<styleUrl>
#styleMap_TLP_Normal
</styleUrl>
<Point>
<coordinates>
-65.0643158,-10.9421587,130.32
</coordinates>
</Point>
</Placemark>
<Placemark>
<name>
Mon Dec 26 11:21:48 2016 S=0.51 Km/hr
</name>
<styleUrl>
#styleMap_TLP_Normal
</styleUrl>
<Point>
<coordinates>
-65.0643539,-10.9421797,131.84
</coordinates>
</Point>
</Placemark>
<Placemark>
<name>
Mon Dec 26 11:21:58 2016 S=2.44 Km/hr
</name>
<styleUrl>
#styleMap_TLP_Normal
</styleUrl>
<Point>
<coordinates>
-65.0644302,-10.9422245,133.74
</coordinates>
</Point>
</Placemark>
<Placemark>
<name>
Mon Dec 26 11:22:08 2016 S=0.95 Km/hr
</name>
<styleUrl>
#styleMap_TLP_Normal
</styleUrl>
<Point>
<coordinates>
-65.0644608,-10.9422550,135.04
</coordinates>
</Point>
</Placemark>
<Placemark>
<name>
Mon Dec 26 11:22:18 2016 S=1.38 Km/hr
</name>
<styleUrl>
#styleMap_TLP_Normal
</styleUrl>
<Point>
<coordinates>
-65.0645294,-10.9423065,136.18
</coordinates>
</Point>
</Placemark>
<Placemark>
<name>
Mon Dec 26 11:22:28 2016 S=0.47 Km/hr
</name>
<styleUrl>
#styleMap_TLP_Normal
</styleUrl>
<Point>
<coordinates>
-65.0646133,-10.9423923,137.42
</coordinates>
</Point>
</Placemark>
<Placemark>
<name>
Mon Dec 26 11:22:38 2016 S=1.87 Km/hr
</name>
<styleUrl>
#styleMap_TLP_Normal
</styleUrl>
<Point>
<coordinates>
-65.0646133,-10.9424305,137.68
</coordinates>
</Point>
</Placemark>
<Placemark>
<name>
Mon Dec 26 11:22:48 2016 S=0.82 Km/hr
</name>
<styleUrl>
#styleMap_TLP_Normal
</styleUrl>
<Point>
<coordinates>
-65.0646362,-10.9424868,138.21
</coordinates>
</Point>
</Placemark>
<Placemark>
<name>
Mon Dec 26 11:22:58 2016 S=1.14 Km/hr
</name>
<styleUrl>
#styleMap_TLP_Normal
</styleUrl>
<Point>
<coordinates>
-65.0646515,-10.9425125,138.29
</coordinates>
</Point>
</Placemark>
<Placemark>
<name>
Mon Dec 26 11:23:08 2016 S=1.03 Km/hr
</name>
<styleUrl>
#styleMap_TLP_Normal
</styleUrl>
<Point>
<coordinates>
-65.0647507,-10.9426022,139.62
</coordinates>
</Point>
</Placemark>
<Placemark>
<name>
Mon Dec 26 11:23:18 2016 S=1.66 Km/hr
</name>
<styleUrl>
#styleMap_TLP_Normal
</styleUrl>
<Point>
<coordinates>
-65.0647888,-10.9427052,140.26
</coordinates>
</Point>
</Placemark>
<Placemark>
<name>
Mon Dec 26 11:23:28 2016 S=2.19 Km/hr
</name>
<styleUrl>
#styleMap_TLP_Normal
</styleUrl>
<Point>
<coordinates>
-65.0648346,-10.9427967,140.78
</coordinates>
</Point>
</Placemark>
<Placemark>
<name>
Mon Dec 26 11:23:38 2016 S=1.42 Km/hr
</name>
<styleUrl>
#styleMap_TLP_Normal
</styleUrl>
<Point>
<coordinates>
-65.0648804,-10.9428873,140.77
</coordinates>
</Point>
</Placemark>
<Placemark>
<name>
Mon Dec 26 11:23:48 2016 S=1.38 Km/hr
</name>
<styleUrl>
#styleMap_TLP_Normal
</styleUrl>
<Point>
<coordinates>
-65.0649338,-10.9429617,140.64
</coordinates>
</Point>
</Placemark>
<Placemark>
<name>
Mon Dec 26 11:23:58 2016 S=1.80 Km/hr
</name>
<styleUrl>
#styleMap_TLP_Normal
</styleUrl>
<Point>
<coordinates>
-65.0650253,-10.9430580,141.21
</coordinates>
</Point>
</Placemark>
<Placemark>
<name>
Mon Dec 26 11:24:08 2016 S=1.88 Km/hr
</name>
<styleUrl>
#styleMap_TLP_Normal
</styleUrl>
<Point>
<coordinates>
-65.0650711,-10.9431534,140.73
</coordinates>
</Point>
</Placemark>
<Placemark>
<name>
Mon Dec 26 11:24:18 2016 S=3.00 Km/hr
</name>
<styleUrl>
#styleMap_TLP_Normal
</styleUrl>
<Point>
<coordinates>
-65.0651169,-10.9432440,139.91
</coordinates>
</Point>
</Placemark>
<Placemark>
<name>
Mon Dec 26 11:24:28 2016 S=2.55 Km/hr
</name>
<styleUrl>
#styleMap_TLP_Normal
</styleUrl>
<Point>
<coordinates>
-65.0651398,-10.9433250,140.12
</coordinates>
</Point>
</Placemark>
<Placemark>
<name>
Mon Dec 26 11:24:38 2016 S=1.41 Km/hr
</name>
<styleUrl>
#styleMap_TLP_Normal
</styleUrl>
<Point>
<coordinates>
-65.0651627,-10.9434214,140.33
</coordinates>
</Point>
</Placemark>
<Placemark>
<name>
Mon Dec 26 11:24:48 2016 S=1.32 Km/hr
</name>
<styleUrl>
#styleMap_TLP_Normal
</styleUrl>
<Point>
<coordinates>
-65.0652084,-10.9434996,141.54
</coordinates>
</Point>
</Placemark>
<Placemark>
<name>
Mon Dec 26 11:24:58 2016 S=1.17 Km/hr
</name>
<styleUrl>
#styleMap_TLP_Normal
</styleUrl>
<Point>
<coordinates>
-65.0652618,-10.9435310,141.74
</coordinates>
</Point>
</Placemark>
<Placemark>
<name>
Mon Dec 26 11:25:08 2016 S=0.96 Km/hr
</name>
<styleUrl>
#styleMap_TLP_Normal
</styleUrl>
<Point>
<coordinates>
-65.0653458,-10.9435730,142.05
</coordinates>
</Point>
</Placemark>
<Placemark>
<name>
Mon Dec 26 11:25:18 2016 S=1.38 Km/hr
</name>
<styleUrl>
#styleMap_TLP_Normal
</styleUrl>
<Point>
<coordinates>
-65.0654144,-10.9436111,141.55
</coordinates>
</Point>
</Placemark>
<Placemark>
<name>
Mon Dec 26 11:25:28 2016 S=0.58 Km/hr
</name>
<styleUrl>
#styleMap_TLP_Normal
</styleUrl>
<Point>
<coordinates>
-65.0654602,-10.9436445,141.40
</coordinates>
</Point>
</Placemark>
<Placemark>
<name>
Mon Dec 26 11:25:38 2016 S=0.80 Km/hr
</name>
<styleUrl>
#styleMap_TLP_Normal
</styleUrl>
<Point>
<coordinates>
-65.0654678,-10.9436531,141.41
</coordinates>
</Point>
</Placemark>
<Placemark>
<name>
Mon Dec 26 11:25:48 2016 S=1.12 Km/hr
</name>
<styleUrl>
#styleMap_TLP_Normal
</styleUrl>
<Point>
<coordinates>
-65.0654755,-10.9436665,141.43
</coordinates>
</Point>
</Placemark>
<Placemark>
<name>
Mon Dec 26 11:25:58 2016 S=1.66 Km/hr
</name>
<styleUrl>
#styleMap_TLP_Normal
</styleUrl>
<Point>
<coordinates>
-65.0655441,-10.9436932,141.45
</coordinates>
</Point>
</Placemark>
<Placemark>
<name>
Mon Dec 26 11:26:08 2016 S=1.59 Km/hr
</name>
<styleUrl>
#styleMap_TLP_Normal
</styleUrl>
<Point>
<coordinates>
-65.0656738,-10.9437237,141.65
</coordinates>
</Point>
</Placemark>
<Placemark>
<name>
Mon Dec 26 11:26:18 2016 S=0.88 Km/hr
</name>
<styleUrl>
#styleMap_TLP_Normal
</styleUrl>
<Point>
<coordinates>
-65.0657578,-10.9437256,141.50
</coordinates>
</Point>
</Placemark>
<Placemark>
<name>
Mon Dec 26 11:26:28 2016 S=0.53 Km/hr
</name>
<styleUrl>
#styleMap_TLP_Normal
</styleUrl>
<Point>
<coordinates>
-65.0658417,-10.9437532,140.70
</coordinates>
</Point>
</Placemark>
<Placemark>
<name>
Mon Dec 26 11:26:38 2016 S=1.45 Km/hr
</name>
<styleUrl>
#styleMap_TLP_Normal
</styleUrl>
<Point>
<coordinates>
-65.0658798,-10.9437933,138.48
</coordinates>
</Point>
</Placemark>
<Placemark>
<name>
Mon Dec 26 11:26:48 2016 S=1.49 Km/hr
</name>
<styleUrl>
#styleMap_TLP_Normal
</styleUrl>
<Point>
<coordinates>
-65.0659637,-10.9438276,137.78
</coordinates>
</Point>
</Placemark>
<Placemark>
<name>
Mon Dec 26 11:26:58 2016 S=1.49 Km/hr
</name>
<styleUrl>
#styleMap_TLP_Normal
</styleUrl>
<Point>
<coordinates>
-65.0660629,-10.9438744,136.82
</coordinates>
</Point>
</Placemark>
<Placemark>
<name>
Mon Dec 26 11:27:08 2016 S=0.85 Km/hr
</name>
<styleUrl>
#styleMap_TLP_Normal
</styleUrl>
<Point>
<coordinates>
-65.0661545,-10.9439087,136.35
</coordinates>
</Point>
</Placemark>
<Placemark>
<name>
Mon Dec 26 11:27:18 2016 S=1.65 Km/hr
</name>
<styleUrl>
#styleMap_TLP_Normal
</styleUrl>
<Point>
<coordinates>
-65.0662231,-10.9439764,135.92
</coordinates>
</Point>
</Placemark>
<Placemark>
<name>
Mon Dec 26 11:27:28 2016 S=1.51 Km/hr
</name>
<styleUrl>
#styleMap_TLP_Normal
</styleUrl>
<Point>
<coordinates>
-65.0662842,-10.9440365,135.98
</coordinates>
</Point>
</Placemark>
<Placemark>
<name>
Mon Dec 26 11:27:38 2016 S=1.71 Km/hr
</name>
<styleUrl>
#styleMap_TLP_Normal
</styleUrl>
<Point>
<coordinates>
-65.0663376,-10.9440804,136.19
</coordinates>
</Point>
</Placemark>
<Placemark>
<name>
Mon Dec 26 11:27:48 2016 S=0.95 Km/hr
</name>
<styleUrl>
#styleMap_TLP_Normal
</styleUrl>
<Point>
<coordinates>
-65.0663986,-10.9441576,137.29
</coordinates>
</Point>
</Placemark>
<Placemark>
<name>
Mon Dec 26 11:27:58 2016 S=0.56 Km/hr
</name>
<styleUrl>
#styleMap_TLP_Normal
</styleUrl>
<Point>
<coordinates>
-65.0664291,-10.9442253,137.01
</coordinates>
</Point>
</Placemark>
<Placemark>
<name>
Mon Dec 26 11:28:08 2016 S=1.17 Km/hr
</name>
<styleUrl>
#styleMap_TLP_Normal
</styleUrl>
<Point>
<coordinates>
-65.0664368,-10.9442358,136.97
</coordinates>
</Point>
</Placemark>
<Placemark>
<name>
Mon Dec 26 11:28:18 2016 S=1.11 Km/hr
</name>
<styleUrl>
#styleMap_TLP_Normal
</styleUrl>
<Point>
<coordinates>
-65.0664444,-10.9442892,136.55
</coordinates>
</Point>
</Placemark>
<Placemark>
<name>
Mon Dec 26 11:28:28 2016 S=1.38 Km/hr
</name>
<styleUrl>
#styleMap_TLP_Normal
</styleUrl>
<Point>
<coordinates>
-65.0664749,-10.9444180,137.39
</coordinates>
</Point>
</Placemark>
<Placemark>
<name>
Mon Dec 26 11:28:38 2016 S=1.48 Km/hr
</name>
<styleUrl>
#styleMap_TLP_Normal
</styleUrl>
<Point>
<coordinates>
-65.0664825,-10.9445343,137.83
</coordinates>
</Point>
</Placemark>
<Placemark>
<name>
Mon Dec 26 11:28:48 2016 S=0.67 Km/hr
</name>
<styleUrl>
#styleMap_TLP_Normal
</styleUrl>
<Point>
<coordinates>
-65.0664825,-10.9446526,138.20
</coordinates>
</Point>
</Placemark>
<Placemark>
<name>
Mon Dec 26 11:28:58 2016 S=0.50 Km/hr
</name>
<styleUrl>
#styleMap_TLP_Normal
</styleUrl>
<Point>
<coordinates>
-65.0664978,-10.9447079,138.41
</coordinates>
</Point>
</Placemark>
<Placemark>
<name>
Mon Dec 26 11:29:08 2016 S=0.33 Km/hr
</name>
<styleUrl>
#styleMap_TLP_Normal
</styleUrl>
<Point>
<coordinates>
-65.0664978,-10.9447193,138.38
</coordinates>
</Point>
</Placemark>
<Placemark>
<name>
Mon Dec 26 11:29:18 2016 S=0.85 Km/hr
</name>
<styleUrl>
#styleMap_TLP_Normal
</styleUrl>
<Point>
<coordinates>
-65.0664978,-10.9447308,138.34
</coordinates>
</Point>
</Placemark>
<Placemark>
<name>
Mon Dec 26 11:29:28 2016 S=0.51 Km/hr
</name>
<styleUrl>
#styleMap_TLP_Normal
</styleUrl>
<Point>
<coordinates>
-65.0664597,-10.9449291,137.43
</coordinates>
</Point>
</Placemark>
<Placemark>
<name>
Mon Dec 26 11:29:38 2016 S=1.00 Km/hr
</name>
<styleUrl>
#styleMap_TLP_Normal
</styleUrl>
<Point>
<coordinates>
-65.0664673,-10.9449825,137.34
</coordinates>
</Point>
</Placemark>
<Placemark>
<name>
Mon Dec 26 11:29:48 2016 S=0.80 Km/hr
</name>
<styleUrl>
#styleMap_TLP_Normal
</styleUrl>
<Point>
<coordinates>
-65.0664597,-10.9450226,137.18
</coordinates>
</Point>
</Placemark>
<Placemark>
<name>
Mon Dec 26 11:29:58 2016 S=1.33 Km/hr
</name>
<styleUrl>
#styleMap_TLP_Normal
</styleUrl>
<Point>
<coordinates>
-65.0664597,-10.9450359,137.16
</coordinates>
</Point>
</Placemark>
<Placemark>
<name>
Mon Dec 26 11:30:08 2016 S=1.19 Km/hr
</name>
<styleUrl>
#styleMap_TLP_Normal
</styleUrl>
<Point>
<coordinates>
-65.0664291,-10.9451485,138.20
</coordinates>
</Point>
</Placemark>
<Placemark>
<name>
Mon Dec 26 11:30:18 2016 S=0.98 Km/hr
</name>
<styleUrl>
#styleMap_TLP_Normal
</styleUrl>
<Point>
<coordinates>
-65.0664444,-10.9451923,138.50
</coordinates>
</Point>
</Placemark>
<Placemark>
<name>
Mon Dec 26 11:30:28 2016 S=0.70 Km/hr
</name>
<styleUrl>
#styleMap_TLP_Normal
</styleUrl>
<Point>
<coordinates>
-65.0664444,-10.9451962,138.55
</coordinates>
</Point>
</Placemark>
<Placemark>
<name>
Mon Dec 26 11:30:38 2016 S=0.31 Km/hr
</name>
<styleUrl>
#styleMap_TLP_Normal
</styleUrl>
<Point>
<coordinates>
-65.0664444,-10.9452057,138.60
</coordinates>
</Point>
</Placemark>
<Placemark>
<name>
Mon Dec 26 11:30:48 2016 S=0.86 Km/hr
</name>
<styleUrl>
#styleMap_TLP_Normal
</styleUrl>
<Point>
<coordinates>
-65.0664444,-10.9452105,138.63
</coordinates>
</Point>
</Placemark>
<Placemark>
<name>
Mon Dec 26 11:30:58 2016 S=0.45 Km/hr
</name>
<styleUrl>
#styleMap_TLP_Normal
</styleUrl>
<Point>
<coordinates>
-65.0664444,-10.9452124,138.65
</coordinates>
</Point>
</Placemark>
<Placemark>
<name>
Mon Dec 26 11:31:08 2016 S=0.80 Km/hr
</name>
<styleUrl>
#styleMap_TLP_Normal
</styleUrl>
<Point>
<coordinates>
-65.0664597,-10.9452276,138.68
</coordinates>
</Point>
</Placemark>
<Placemark>
<name>
Mon Dec 26 11:31:18 2016 S=0.52 Km/hr
</name>
<styleUrl>
#styleMap_TLP_Normal
</styleUrl>
<Point>
<coordinates>
-65.0664673,-10.9452620,138.64
</coordinates>
</Point>
</Placemark>
<Placemark>
<name>
Mon Dec 26 11:31:28 2016 S=0.30 Km/hr
</name>
<styleUrl>
#styleMap_TLP_Normal
</styleUrl>
<Point>
<coordinates>
-65.0664749,-10.9452724,138.63
</coordinates>
</Point>
</Placemark>
<Placemark>
<name>
Mon Dec 26 11:31:38 2016 S=1.34 Km/hr
</name>
<styleUrl>
#styleMap_TLP_Normal
</styleUrl>
<Point>
<coordinates>
-65.0664749,-10.9452753,138.58
</coordinates>
</Point>
</Placemark>
<Placemark>
<name>
Mon Dec 26 11:31:48 2016 S=1.33 Km/hr
</name>
<styleUrl>
#styleMap_TLP_Normal
</styleUrl>
<Point>
<coordinates>
-65.0665588,-10.9453506,139.34
</coordinates>
</Point>
</Placemark>
<Placemark>
<name>
Mon Dec 26 11:31:58 2016 S=2.60 Km/hr
</name>
<styleUrl>
#styleMap_TLP_Normal
</styleUrl>
<Point>
<coordinates>
-65.0666351,-10.9454002,140.07
</coordinates>
</Point>
</Placemark>
<Placemark>
<name>
Mon Dec 26 11:32:08 2016 S=0.96 Km/hr
</name>
<styleUrl>
#styleMap_TLP_Normal
</styleUrl>
<Point>
<coordinates>
-65.0666885,-10.9454184,140.34
</coordinates>
</Point>
</Placemark>
<Placemark>
<name>
Mon Dec 26 11:32:18 2016 S=1.91 Km/hr
</name>
<styleUrl>
#styleMap_TLP_Normal
</styleUrl>
<Point>
<coordinates>
-65.0667648,-10.9454536,140.44
</coordinates>
</Point>
</Placemark>
<Placemark>
<name>
Mon Dec 26 11:32:28 2016 S=1.64 Km/hr
</name>
<styleUrl>
#styleMap_TLP_Normal
</styleUrl>
<Point>
<coordinates>
-65.0668640,-10.9454832,140.13
</coordinates>
</Point>
</Placemark>
<Placemark>
<name>
Mon Dec 26 11:32:38 2016 S=1.64 Km/hr
</name>
<styleUrl>
#styleMap_TLP_Normal
</styleUrl>
<Point>
<coordinates>
-65.0669250,-10.9454956,139.21
</coordinates>
</Point>
</Placemark>
<Placemark>
<name>
Mon Dec 26 11:32:48 2016 S=0.39 Km/hr
</name>
<styleUrl>
#styleMap_TLP_Normal
</styleUrl>
<Point>
<coordinates>
-65.0669403,-10.9455137,139.29
</coordinates>
</Point>
</Placemark>
<Placemark>
<name>
Mon Dec 26 11:32:58 2016 S=0.51 Km/hr
</name>
<styleUrl>
#styleMap_TLP_Normal
</styleUrl>
<Point>
<coordinates>
-65.0669708,-10.9455376,138.57
</coordinates>
</Point>
</Placemark>
<Placemark>
<name>
Mon Dec 26 11:33:08 2016 S=1.29 Km/hr
</name>
<styleUrl>
#styleMap_TLP_Normal
</styleUrl>
<Point>
<coordinates>
-65.0670624,-10.9455490,139.76
</coordinates>
</Point>
</Placemark>
<Placemark>
<name>
Mon Dec 26 11:33:18 2016 S=1.09 Km/hr
</name>
<styleUrl>
#styleMap_TLP_Normal
</styleUrl>
<Point>
<coordinates>
-65.0671539,-10.9455624,140.65
</coordinates>
</Point>
</Placemark>
<Placemark>
<name>
Mon Dec 26 11:33:28 2016 S=0.92 Km/hr
</name>
<styleUrl>
#styleMap_TLP_Normal
</styleUrl>
<Point>
<coordinates>
-65.0672455,-10.9455795,140.28
</coordinates>
</Point>
</Placemark>
<Placemark>
<name>
Mon Dec 26 11:33:38 2016 S=0.80 Km/hr
</name>
<styleUrl>
#styleMap_TLP_Normal
</styleUrl>
<Point>
<coordinates>
-65.0672607,-10.9455910,140.27
</coordinates>
</Point>
</Placemark>
<Placemark>
<name>
Mon Dec 26 11:33:48 2016 S=0.78 Km/hr
</name>
<styleUrl>
#styleMap_TLP_Normal
</styleUrl>
<Point>
<coordinates>
-65.0672607,-10.9455910,140.33
</coordinates>
</Point>
</Placemark>
<Placemark>
<name>
Mon Dec 26 11:33:58 2016 S=1.09 Km/hr
</name>
<styleUrl>
#styleMap_TLP_Normal
</styleUrl>
<Point>
<coordinates>
-65.0672760,-10.9456005,140.36
</coordinates>
</Point>
</Placemark>
<Placemark>
<name>
Mon Dec 26 11:34:08 2016 S=1.42 Km/hr
</name>
<styleUrl>
#styleMap_TLP_Normal
</styleUrl>
<Point>
<coordinates>
-65.0672760,-10.9455900,140.30
</coordinates>
</Point>
</Placemark>
<Placemark>
<name>
Mon Dec 26 11:34:18 2016 S=0.87 Km/hr
</name>
<styleUrl>
#styleMap_TLP_Normal
</styleUrl>
<Point>
<coordinates>
-65.0672913,-10.9455986,140.33
</coordinates>
</Point>
</Placemark>
<Placemark>
<name>
Mon Dec 26 11:34:28 2016 S=1.43 Km/hr
</name>
<styleUrl>
#styleMap_TLP_Normal
</styleUrl>
<Point>
<coordinates>
-65.0673599,-10.9455500,141.44
</coordinates>
</Point>
</Placemark>
<Placemark>
<name>
Mon Dec 26 11:34:38 2016 S=0.95 Km/hr
</name>
<styleUrl>
#styleMap_TLP_Normal
</styleUrl>
<Point>
<coordinates>
-65.0674744,-10.9455090,142.27
</coordinates>
</Point>
</Placemark>
<Placemark>
<name>
Mon Dec 26 11:34:48 2016 S=1.72 Km/hr
</name>
<styleUrl>
#styleMap_TLP_Normal
</styleUrl>
<Point>
<coordinates>
-65.0676651,-10.9454508,142.27
</coordinates>
</Point>
</Placemark>
<Placemark>
<name>
Mon Dec 26 11:34:58 2016 S=0.88 Km/hr
</name>
<styleUrl>
#styleMap_TLP_Normal
</styleUrl>
<Point>
<coordinates>
-65.0677948,-10.9454145,143.47
</coordinates>
</Point>
</Placemark>
<Placemark>
<name>
Mon Dec 26 11:35:08 2016 S=1.48 Km/hr
</name>
<styleUrl>
#styleMap_TLP_Normal
</styleUrl>
<Point>
<coordinates>
-65.0679398,-10.9453840,145.16
</coordinates>
</Point>
</Placemark>
<Placemark>
<name>
Mon Dec 26 11:35:18 2016 S=0.95 Km/hr
</name>
<styleUrl>
#styleMap_TLP_Normal
</styleUrl>
<Point>
<coordinates>
-65.0680008,-10.9453707,145.96
</coordinates>
</Point>
</Placemark>
<Placemark>
<name>
Mon Dec 26 11:35:28 2016 S=2.40 Km/hr
</name>
<styleUrl>
#styleMap_TLP_Normal
</styleUrl>
<Point>
<coordinates>
-65.0681534,-10.9453583,145.37
</coordinates>
</Point>
</Placemark>
<Placemark>
<name>
Mon Dec 26 11:35:38 2016 S=1.05 Km/hr
</name>
<styleUrl>
#styleMap_TLP_Normal
</styleUrl>
<Point>
<coordinates>
-65.0682068,-10.9453497,145.22
</coordinates>
</Point>
</Placemark>
<Placemark>
<name>
Mon Dec 26 11:35:48 2016 S=1.07 Km/hr
</name>
<styleUrl>
#styleMap_TLP_Normal
</styleUrl>
<Point>
<coordinates>
-65.0683136,-10.9453449,144.86
</coordinates>
</Point>
</Placemark>
<Placemark>
<name>
Mon Dec 26 11:35:58 2016 S=0.89 Km/hr
</name>
<styleUrl>
#styleMap_TLP_Normal
</styleUrl>
<Point>
<coordinates>
-65.0684052,-10.9453917,145.01
</coordinates>
</Point>
</Placemark>
<Placemark>
<name>
Mon Dec 26 11:36:08 2016 S=0.98 Km/hr
</name>
<styleUrl>
#styleMap_TLP_Normal
</styleUrl>
<Point>
<coordinates>
-65.0685043,-10.9454145,145.92
</coordinates>
</Point>
</Placemark>
<Placemark>
<name>
Mon Dec 26 11:36:18 2016 S=0.66 Km/hr
</name>
<styleUrl>
#styleMap_TLP_Normal
</styleUrl>
<Point>
<coordinates>
-65.0685501,-10.9454365,145.18
</coordinates>
</Point>
</Placemark>
<Placemark>
<name>
Mon Dec 26 11:36:28 2016 S=1.57 Km/hr
</name>
<styleUrl>
#styleMap_TLP_Normal
</styleUrl>
<Point>
<coordinates>
-65.0686264,-10.9454556,144.86
</coordinates>
</Point>
</Placemark>
<Placemark>
<name>
Mon Dec 26 11:36:38 2016 S=1.29 Km/hr
</name>
<styleUrl>
#styleMap_TLP_Normal
</styleUrl>
<Point>
<coordinates>
-65.0687103,-10.9454927,144.89
</coordinates>
</Point>
</Placemark>
<Placemark>
<name>
Mon Dec 26 11:36:48 2016 S=1.65 Km/hr
</name>
<styleUrl>
#styleMap_TLP_Normal
</styleUrl>
<Point>
<coordinates>
-65.0688248,-10.9454956,144.25
</coordinates>
</Point>
</Placemark>
<Placemark>
<name>
Mon Dec 26 11:36:58 2016 S=1.51 Km/hr
</name>
<styleUrl>
#styleMap_TLP_Normal
</styleUrl>
<Point>
<coordinates>
-65.0689850,-10.9455042,143.69
</coordinates>
</Point>
</Placemark>
<Placemark>
<name>
Mon Dec 26 11:37:08 2016 S=1.51 Km/hr
</name>
<styleUrl>
#styleMap_TLP_Normal
</styleUrl>
<Point>
<coordinates>
-65.0690536,-10.9454975,142.85
</coordinates>
</Point>
</Placemark>
<Placemark>
<name>
Mon Dec 26 11:37:18 2016 S=1.73 Km/hr
</name>
<styleUrl>
#styleMap_TLP_Normal
</styleUrl>
<Point>
<coordinates>
-65.0690842,-10.9455318,142.52
</coordinates>
</Point>
</Placemark>
<Placemark>
<name>
Mon Dec 26 11:37:28 2016 S=1.53 Km/hr
</name>
<styleUrl>
#styleMap_TLP_Normal
</styleUrl>
<Point>
<coordinates>
-65.0691681,-10.9455347,143.13
</coordinates>
</Point>
</Placemark>
<Placemark>
<name>
Mon Dec 26 11:37:38 2016 S=1.46 Km/hr
</name>
<styleUrl>
#styleMap_TLP_Normal
</styleUrl>
<Point>
<coordinates>
-65.0692825,-10.9455385,144.56
</coordinates>
</Point>
</Placemark>
<Placemark>
<name>
Mon Dec 26 11:37:48 2016 S=2.32 Km/hr
</name>
<styleUrl>
#styleMap_TLP_Normal
</styleUrl>
<Point>
<coordinates>
-65.0693893,-10.9455557,143.94
</coordinates>
</Point>
</Placemark>
<Placemark>
<name>
Mon Dec 26 11:37:58 2016 S=1.01 Km/hr
</name>
<styleUrl>
#styleMap_TLP_Normal
</styleUrl>
<Point>
<coordinates>
-65.0694656,-10.9455490,143.04
</coordinates>
</Point>
</Placemark>
<Placemark>
<name>
Mon Dec 26 11:38:08 2016 S=1.00 Km/hr
</name>
<styleUrl>
#styleMap_TLP_Normal
</styleUrl>
<Point>
<coordinates>
-65.0694885,-10.9455395,143.42
</coordinates>
</Point>
</Placemark>
<Placemark>
<name>
Mon Dec 26 11:38:18 2016 S=1.94 Km/hr
</name>
<styleUrl>
#styleMap_TLP_Normal
</styleUrl>
<Point>
<coordinates>
-65.0696106,-10.9455547,143.42
</coordinates>
</Point>
</Placemark>
<Placemark>
<name>
Mon Dec 26 11:38:28 2016 S=1.39 Km/hr
</name>
<styleUrl>
#styleMap_TLP_Normal
</styleUrl>
<Point>
<coordinates>
-65.0696869,-10.9455690,144.45
</coordinates>
</Point>
</Placemark>
<Placemark>
<name>
Mon Dec 26 11:38:38 2016 S=2.47 Km/hr
</name>
<styleUrl>
#styleMap_TLP_Normal
</styleUrl>
<Point>
<coordinates>
-65.0697403,-10.9455776,145.70
</coordinates>
</Point>
</Placemark>
<Placemark>
<name>
Mon Dec 26 11:38:48 2016 S=0.29 Km/hr
</name>
<styleUrl>
#styleMap_TLP_Normal
</styleUrl>
<Point>
<coordinates>
-65.0697403,-10.9455881,145.95
</coordinates>
</Point>
</Placemark>
<Placemark>
<name>
Mon Dec 26 11:38:58 2016 S=0.69 Km/hr
</name>
<styleUrl>
#styleMap_TLP_Normal
</styleUrl>
<Point>
<coordinates>
-65.0697403,-10.9455738,145.97
</coordinates>
</Point>
</Placemark>
<Placemark>
<name>
Mon Dec 26 11:39:08 2016 S=0.99 Km/hr
</name>
<styleUrl>
#styleMap_TLP_Normal
</styleUrl>
<Point>
<coordinates>
-65.0697403,-10.9455748,145.91
</coordinates>
</Point>
</Placemark>
<Placemark>
<name>
Mon Dec 26 11:39:18 2016 S=0.86 Km/hr
</name>
<styleUrl>
#styleMap_TLP_Normal
</styleUrl>
<Point>
<coordinates>
-65.0697403,-10.9455662,145.86
</coordinates>
</Point>
</Placemark>
<Placemark>
<name>
Mon Dec 26 11:39:28 2016 S=0.81 Km/hr
</name>
<styleUrl>
#styleMap_TLP_Normal
</styleUrl>
<Point>
<coordinates>
-65.0697632,-10.9455423,145.98
</coordinates>
</Point>
</Placemark>
<Placemark>
<name>
Mon Dec 26 11:39:38 2016 S=1.09 Km/hr
</name>
<styleUrl>
#styleMap_TLP_Normal
</styleUrl>
<Point>
<coordinates>
-65.0697861,-10.9455423,146.05
</coordinates>
</Point>
</Placemark>
<Placemark>
<name>
Mon Dec 26 11:39:48 2016 S=0.95 Km/hr
</name>
<styleUrl>
#styleMap_TLP_Normal
</styleUrl>
<Point>
<coordinates>
-65.0697861,-10.9455395,146.05
</coordinates>
</Point>
</Placemark>
<Placemark>
<name>
Mon Dec 26 11:39:58 2016 S=1.23 Km/hr
</name>
<styleUrl>
#styleMap_TLP_Normal
</styleUrl>
<Point>
<coordinates>
-65.0698013,-10.9455404,146.05
</coordinates>
</Point>
</Placemark>
<Placemark>
<name>
Mon Dec 26 11:40:08 2016 S=1.02 Km/hr
</name>
<styleUrl>
#styleMap_TLP_Normal
</styleUrl>
<Point>
<coordinates>
-65.0699081,-10.9455338,144.60
</coordinates>
</Point>
</Placemark>
<Placemark>
<name>
Mon Dec 26 11:40:18 2016 S=1.55 Km/hr
</name>
<styleUrl>
#styleMap_TLP_Normal
</styleUrl>
<Point>
<coordinates>
-65.0699387,-10.9455280,145.04
</coordinates>
</Point>
</Placemark>
<Placemark>
<name>
Mon Dec 26 11:40:28 2016 S=1.71 Km/hr
</name>
<styleUrl>
#styleMap_TLP_Normal
</styleUrl>
<Point>
<coordinates>
-65.0700531,-10.9455299,143.96
</coordinates>
</Point>
</Placemark>
<Placemark>
<name>
Mon Dec 26 11:40:38 2016 S=1.36 Km/hr
</name>
<styleUrl>
#styleMap_TLP_Normal
</styleUrl>
<Point>
<coordinates>
-65.0701904,-10.9455576,144.29
</coordinates>
</Point>
</Placemark>
<Placemark>
<name>
Mon Dec 26 11:40:48 2016 S=1.44 Km/hr
</name>
<styleUrl>
#styleMap_TLP_Normal
</styleUrl>
<Point>
<coordinates>
-65.0703354,-10.9455948,144.55
</coordinates>
</Point>
</Placemark>
<Placemark>
<name>
Mon Dec 26 11:40:58 2016 S=0.91 Km/hr
</name>
<styleUrl>
#styleMap_TLP_Normal
</styleUrl>
<Point>
<coordinates>
-65.0704193,-10.9455976,145.82
</coordinates>
</Point>
</Placemark>
<Placemark>
<name>
Mon Dec 26 11:41:08 2016 S=1.07 Km/hr
</name>
<styleUrl>
#styleMap_TLP_Normal
</styleUrl>
<Point>
<coordinates>
-65.0705032,-10.9456091,146.22
</coordinates>
</Point>
</Placemark>
<Placemark>
<name>
Mon Dec 26 11:41:18 2016 S=1.56 Km/hr
</name>
<styleUrl>
#styleMap_TLP_Normal
</styleUrl>
<Point>
<coordinates>
-65.0706329,-10.9455996,146.11
</coordinates>
</Point>
</Placemark>
<Placemark>
<name>
Mon Dec 26 11:41:28 2016 S=1.56 Km/hr
</name>
<styleUrl>
#styleMap_TLP_Normal
</styleUrl>
<Point>
<coordinates>
-65.0707321,-10.9456186,146.97
</coordinates>
</Point>
</Placemark>
<Placemark>
<name>
Mon Dec 26 11:41:38 2016 S=0.98 Km/hr
</name>
<styleUrl>
#styleMap_TLP_Normal
</styleUrl>
<Point>
<coordinates>
-65.0708389,-10.9456177,148.13
</coordinates>
</Point>
</Placemark>
<Placemark>
<name>
Mon Dec 26 11:41:48 2016 S=1.25 Km/hr
</name>
<styleUrl>
#styleMap_TLP_Normal
</styleUrl>
<Point>
<coordinates>
-65.0709000,-10.9456234,148.29
</coordinates>
</Point>
</Placemark>
<Placemark>
<name>
Mon Dec 26 11:41:58 2016 S=1.12 Km/hr
</name>
<styleUrl>
#styleMap_TLP_Normal
</styleUrl>
<Point>
<coordinates>
-65.0710220,-10.9456491,147.40
</coordinates>
</Point>
</Placemark>
<Placemark>
<name>
Mon Dec 26 11:42:08 2016 S=1.34 Km/hr
</name>
<styleUrl>
#styleMap_TLP_Normal
</styleUrl>
<Point>
<coordinates>
-65.0711288,-10.9456844,148.16
</coordinates>
</Point>
</Placemark>
<Placemark>
<name>
Mon Dec 26 11:42:18 2016 S=0.88 Km/hr
</name>
<styleUrl>
#styleMap_TLP_Normal
</styleUrl>
<Point>
<coordinates>
-65.0712128,-10.9456673,148.19
</coordinates>
</Point>
</Placemark>
<Placemark>
<name>
Mon Dec 26 11:42:28 2016 S=2.12 Km/hr
</name>
<styleUrl>
#styleMap_TLP_Normal
</styleUrl>
<Point>
<coordinates>
-65.0712585,-10.9456825,148.44
</coordinates>
</Point>
</Placemark>
<Placemark>
<name>
Mon Dec 26 11:42:38 2016 S=1.59 Km/hr
</name>
<styleUrl>
#styleMap_TLP_Normal
</styleUrl>
<Point>
<coordinates>
-65.0713806,-10.9456968,148.80
</coordinates>
</Point>
</Placemark>
<Placemark>
<name>
Mon Dec 26 11:42:48 2016 S=1.43 Km/hr
</name>
<styleUrl>
#styleMap_TLP_Normal
</styleUrl>
<Point>
<coordinates>
-65.0715637,-10.9456711,150.39
</coordinates>
</Point>
</Placemark>
<Placemark>
<name>
Mon Dec 26 11:42:58 2016 S=2.49 Km/hr
</name>
<styleUrl>
#styleMap_TLP_Normal
</styleUrl>
<Point>
<coordinates>
-65.0716629,-10.9456854,150.18
</coordinates>
</Point>
</Placemark>
<Placemark>
<name>
Mon Dec 26 11:43:08 2016 S=1.67 Km/hr
</name>
<styleUrl>
#styleMap_TLP_Normal
</styleUrl>
<Point>
<coordinates>
-65.0717392,-10.9457026,150.14
</coordinates>
</Point>
</Placemark>
<Placemark>
<name>
Mon Dec 26 11:43:18 2016 S=4.40 Km/hr
</name>
<styleUrl>
#styleMap_TLP_Normal
</styleUrl>
<Point>
<coordinates>
-65.0718460,-10.9456787,149.35
</coordinates>
</Point>
</Placemark>
<Placemark>
<name>
Mon Dec 26 11:43:28 2016 S=1.45 Km/hr
</name>
<styleUrl>
#styleMap_TLP_Normal
</styleUrl>
<Point>
<coordinates>
-65.0718918,-10.9456749,147.98
</coordinates>
</Point>
</Placemark>
<Placemark>
<name>
Mon Dec 26 11:43:38 2016 S=0.67 Km/hr
</name>
<styleUrl>
#styleMap_TLP_Normal
</styleUrl>
<Point>
<coordinates>
-65.0719452,-10.9456825,147.86
</coordinates>
</Point>
</Placemark>
<Placemark>
<name>
Mon Dec 26 11:43:48 2016 S=0.73 Km/hr
</name>
<styleUrl>
#styleMap_TLP_Normal
</styleUrl>
<Point>
<coordinates>
-65.0720139,-10.9456758,148.41
</coordinates>
</Point>
</Placemark>
<Placemark>
<name>
Mon Dec 26 11:43:58 2016 S=1.41 Km/hr
</name>
<styleUrl>
#styleMap_TLP_Normal
</styleUrl>
<Point>
<coordinates>
-65.0720825,-10.9456911,148.77
</coordinates>
</Point>
</Placemark>
<Placemark>
<name>
Mon Dec 26 11:44:08 2016 S=1.20 Km/hr
</name>
<styleUrl>
#styleMap_TLP_Normal
</styleUrl>
<Point>
<coordinates>
-65.0722122,-10.9457150,148.91
</coordinates>
</Point>
</Placemark>
<Placemark>
<name>
Mon Dec 26 11:44:18 2016 S=0.61 Km/hr
</name>
<styleUrl>
#styleMap_TLP_Normal
</styleUrl>
<Point>
<coordinates>
-65.0722275,-10.9457121,146.98
</coordinates>
</Point>
</Placemark>
<Placemark>
<name>
Mon Dec 26 11:44:28 2016 S=0.96 Km/hr
</name>
<styleUrl>
#styleMap_TLP_Normal
</styleUrl>
<Point>
<coordinates>
-65.0722351,-10.9457159,146.95
</coordinates>
</Point>
</Placemark>
<Placemark>
<name>
Mon Dec 26 11:44:38 2016 S=1.75 Km/hr
</name>
<styleUrl>
#styleMap_TLP_Normal
</styleUrl>
<Point>
<coordinates>
-65.0722580,-10.9457264,146.97
</coordinates>
</Point>
</Placemark>
<Placemark>
<name>
Mon Dec 26 11:44:48 2016 S=1.48 Km/hr
</name>
<styleUrl>
#styleMap_TLP_Normal
</styleUrl>
<Point>
<coordinates>
-65.0724106,-10.9457016,147.39
</coordinates>
</Point>
</Placemark>
<Placemark>
<name>
Mon Dec 26 11:44:58 2016 S=1.71 Km/hr
</name>
<styleUrl>
#styleMap_TLP_Normal
</styleUrl>
<Point>
<coordinates>
-65.0725098,-10.9457426,147.05
</coordinates>
</Point>
</Placemark>
<Placemark>
<name>
Mon Dec 26 11:45:08 2016 S=2.12 Km/hr
</name>
<styleUrl>
#styleMap_TLP_Normal
</styleUrl>
<Point>
<coordinates>
-65.0726242,-10.9457569,146.57
</coordinates>
</Point>
</Placemark>
<Placemark>
<name>
Mon Dec 26 11:45:18 2016 S=0.94 Km/hr
</name>
<styleUrl>
#styleMap_TLP_Normal
</styleUrl>
<Point>
<coordinates>
-65.0727386,-10.9457636,145.88
</coordinates>
</Point>
</Placemark>
<Placemark>
<name>
Mon Dec 26 11:45:28 2016 S=1.03 Km/hr
</name>
<styleUrl>
#styleMap_TLP_Normal
</styleUrl>
<Point>
<coordinates>
-65.0728226,-10.9457684,145.57
</coordinates>
</Point>
</Placemark>
<Placemark>
<name>
Mon Dec 26 11:45:38 2016 S=1.74 Km/hr
</name>
<styleUrl>
#styleMap_TLP_Normal
</styleUrl>
<Point>
<coordinates>
-65.0728683,-10.9457912,144.13
</coordinates>
</Point>
</Placemark>
<Placemark>
<name>
Mon Dec 26 11:45:48 2016 S=0.87 Km/hr
</name>
<styleUrl>
#styleMap_TLP_Normal
</styleUrl>
<Point>
<coordinates>
-65.0729523,-10.9457788,142.59
</coordinates>
</Point>
</Placemark>
<Placemark>
<name>
Mon Dec 26 11:45:58 2016 S=2.69 Km/hr
</name>
<styleUrl>
#styleMap_TLP_Normal
</styleUrl>
<Point>
<coordinates>
-65.0730133,-10.9458103,142.64
</coordinates>
</Point>
</Placemark>
<Placemark>
<name>
Mon Dec 26 11:46:08 2016 S=1.98 Km/hr
</name>
<styleUrl>
#styleMap_TLP_Normal
</styleUrl>
<Point>
<coordinates>
-65.0731354,-10.9458351,144.16
</coordinates>
</Point>
</Placemark>
<Placemark>
<name>
Mon Dec 26 11:46:18 2016 S=2.26 Km/hr
</name>
<styleUrl>
#styleMap_TLP_Normal
</styleUrl>
<Point>
<coordinates>
-65.0732651,-10.9458513,147.22
</coordinates>
</Point>
</Placemark>
<Placemark>
<name>
Mon Dec 26 11:46:28 2016 S=1.34 Km/hr
</name>
<styleUrl>
#styleMap_TLP_Normal
</styleUrl>
<Point>
<coordinates>
-65.0733414,-10.9458532,148.98
</coordinates>
</Point>
</Placemark>
<Placemark>
<name>
Mon Dec 26 11:46:38 2016 S=2.44 Km/hr
</name>
<styleUrl>
#styleMap_TLP_Normal
</styleUrl>
<Point>
<coordinates>
-65.0734253,-10.9458809,150.47
</coordinates>
</Point>
</Placemark>
<Placemark>
<name>
Mon Dec 26 11:46:48 2016 S=0.75 Km/hr
</name>
<styleUrl>
#styleMap_TLP_Normal
</styleUrl>
<Point>
<coordinates>
-65.0734787,-10.9458647,151.46
</coordinates>
</Point>
</Placemark>
<Placemark>
<name>
Mon Dec 26 11:46:58 2016 S=1.02 Km/hr
</name>
<styleUrl>
#styleMap_TLP_Normal
</styleUrl>
<Point>
<coordinates>
-65.0734863,-10.9458761,151.63
</coordinates>
</Point>
</Placemark>
<Placemark>
<name>
Mon Dec 26 11:47:08 2016 S=1.08 Km/hr
</name>
<styleUrl>
#styleMap_TLP_Normal
</styleUrl>
<Point>
<coordinates>
-65.0736160,-10.9458666,151.20
</coordinates>
</Point>
</Placemark>
<Placemark>
<name>
Mon Dec 26 11:47:18 2016 S=1.88 Km/hr
</name>
<styleUrl>
#styleMap_TLP_Normal
</styleUrl>
<Point>
<coordinates>
-65.0737076,-10.9458647,152.00
</coordinates>
</Point>
</Placemark>
<Placemark>
<name>
Mon Dec 26 11:47:28 2016 S=1.11 Km/hr
</name>
<styleUrl>
#styleMap_TLP_Normal
</styleUrl>
<Point>
<coordinates>
-65.0738525,-10.9458656,151.50
</coordinates>
</Point>
</Placemark>
<Placemark>
<name>
Mon Dec 26 11:47:38 2016 S=1.65 Km/hr
</name>
<styleUrl>
#styleMap_TLP_Normal
</styleUrl>
<Point>
<coordinates>
-65.0739059,-10.9458466,151.46
</coordinates>
</Point>
</Placemark>
<Placemark>
<name>
Mon Dec 26 11:47:48 2016 S=0.60 Km/hr
</name>
<styleUrl>
#styleMap_TLP_Normal
</styleUrl>
<Point>
<coordinates>
-65.0740051,-10.9458876,150.95
</coordinates>
</Point>
</Placemark>
<Placemark>
<name>
Mon Dec 26 11:47:58 2016 S=0.14 Km/hr
</name>
<styleUrl>
#styleMap_TLP_Normal
</styleUrl>
<Point>
<coordinates>
-65.0740356,-10.9458714,150.77
</coordinates>
</Point>
</Placemark>
<Placemark>
<name>
Mon Dec 26 11:48:08 2016 S=0.79 Km/hr
</name>
<styleUrl>
#styleMap_TLP_Normal
</styleUrl>
<Point>
<coordinates>
-65.0740814,-10.9458733,150.82
</coordinates>
</Point>
</Placemark>
<Placemark>
<name>
Mon Dec 26 11:48:18 2016 S=1.66 Km/hr
</name>
<styleUrl>
#styleMap_TLP_Normal
</styleUrl>
<Point>
<coordinates>
-65.0741730,-10.9458456,150.82
</coordinates>
</Point>
</Placemark>
<Placemark>
<name>
Mon Dec 26 11:48:28 2016 S=0.55 Km/hr
</name>
<styleUrl>
#styleMap_TLP_Normal
</styleUrl>
<Point>
<coordinates>
-65.0741959,-10.9458437,150.50
</coordinates>
</Point>
</Placemark>
<Placemark>
<name>
Mon Dec 26 11:48:38 2016 S=0.94 Km/hr
</name>
<styleUrl>
#styleMap_TLP_Normal
</styleUrl>
<Point>
<coordinates>
-65.0742416,-10.9458265,151.11
</coordinates>
</Point>
</Placemark>
<Placemark>
<name>
Mon Dec 26 11:48:48 2016 S=1.03 Km/hr
</name>
<styleUrl>
#styleMap_TLP_Normal
</styleUrl>
<Point>
<coordinates>
-65.0742493,-10.9458370,151.13
</coordinates>
</Point>
</Placemark>
<Placemark>
<name>
Mon Dec 26 11:48:58 2016 S=0.74 Km/hr
</name>
<styleUrl>
#styleMap_TLP_Normal
</styleUrl>
<Point>
<coordinates>
-65.0742569,-10.9458504,151.11
</coordinates>
</Point>
</Placemark>
<Placemark>
<name>
Mon Dec 26 11:49:08 2016 S=1.08 Km/hr
</name>
<styleUrl>
#styleMap_TLP_Normal
</styleUrl>
<Point>
<coordinates>
-65.0742645,-10.9458513,151.03
</coordinates>
</Point>
</Placemark>
<Placemark>
<name>
Mon Dec 26 11:49:18 2016 S=0.63 Km/hr
</name>
<styleUrl>
#styleMap_TLP_Normal
</styleUrl>
<Point>
<coordinates>
-65.0742645,-10.9458447,150.99
</coordinates>
</Point>
</Placemark>
<Placemark>
<name>
Mon Dec 26 11:49:28 2016 S=0.84 Km/hr
</name>
<styleUrl>
#styleMap_TLP_Normal
</styleUrl>
<Point>
<coordinates>
-65.0742645,-10.9458466,150.89
</coordinates>
</Point>
</Placemark>
<Placemark>
<name>
Mon Dec 26 11:49:38 2016 S=0.94 Km/hr
</name>
<styleUrl>
#styleMap_TLP_Normal
</styleUrl>
<Point>
<coordinates>
-65.0743332,-10.9458742,150.75
</coordinates>
</Point>
</Placemark>
<Placemark>
<name>
Mon Dec 26 11:49:48 2016 S=0.23 Km/hr
</name>
<styleUrl>
#styleMap_TLP_Normal
</styleUrl>
<Point>
<coordinates>
-65.0743484,-10.9458838,150.68
</coordinates>
</Point>
</Placemark>
<Placemark>
<name>
Mon Dec 26 11:49:58 2016 S=0.85 Km/hr
</name>
<styleUrl>
#styleMap_TLP_Normal
</styleUrl>
<Point>
<coordinates>
-65.0743484,-10.9458828,150.69
</coordinates>
</Point>
</Placemark>
<Placemark>
<name>
Mon Dec 26 11:50:08 2016 S=0.72 Km/hr
</name>
<styleUrl>
#styleMap_TLP_Normal
</styleUrl>
<Point>
<coordinates>
-65.0743561,-10.9458876,150.66
</coordinates>
</Point>
</Placemark>
<Placemark>
<name>
Mon Dec 26 11:50:18 2016 S=0.86 Km/hr
</name>
<styleUrl>
#styleMap_TLP_Normal
</styleUrl>
<Point>
<coordinates>
-65.0743790,-10.9458961,150.79
</coordinates>
</Point>
</Placemark>
<Placemark>
<name>
Mon Dec 26 11:50:28 2016 S=0.51 Km/hr
</name>
<styleUrl>
#styleMap_TLP_Normal
</styleUrl>
<Point>
<coordinates>
-65.0743866,-10.9458981,150.80
</coordinates>
</Point>
</Placemark>
<Placemark>
<name>
Mon Dec 26 11:50:38 2016 S=1.26 Km/hr
</name>
<styleUrl>
#styleMap_TLP_Normal
</styleUrl>
<Point>
<coordinates>
-65.0743637,-10.9458981,150.69
</coordinates>
</Point>
</Placemark>
<Placemark>
<name>
Mon Dec 26 11:50:48 2016 S=0.52 Km/hr
</name>
<styleUrl>
#styleMap_TLP_Normal
</styleUrl>
<Point>
<coordinates>
-65.0743637,-10.9458942,150.65
</coordinates>
</Point>
</Placemark>
<Placemark>
<name>
Mon Dec 26 11:50:58 2016 S=0.59 Km/hr
</name>
<styleUrl>
#styleMap_TLP_Normal
</styleUrl>
<Point>
<coordinates>
-65.0743866,-10.9458733,150.50
</coordinates>
</Point>
</Placemark>
<Placemark>
<name>
Mon Dec 26 11:51:08 2016 S=0.43 Km/hr
</name>
<styleUrl>
#styleMap_TLP_Normal
</styleUrl>
<Point>
<coordinates>
-65.0744095,-10.9458733,150.15
</coordinates>
</Point>
</Placemark>
<Placemark>
<name>
Mon Dec 26 11:51:18 2016 S=0.61 Km/hr
</name>
<styleUrl>
#styleMap_TLP_Normal
</styleUrl>
<Point>
<coordinates>
-65.0744095,-10.9458790,150.11
</coordinates>
</Point>
</Placemark>
<Placemark>
<name>
Mon Dec 26 11:51:28 2016 S=0.89 Km/hr
</name>
<styleUrl>
#styleMap_TLP_Normal
</styleUrl>
<Point>
<coordinates>
-65.0744095,-10.9458752,150.07
</coordinates>
</Point>
</Placemark>
<Placemark>
<name>
Mon Dec 26 11:51:38 2016 S=0.89 Km/hr
</name>
<styleUrl>
#styleMap_TLP_Normal
</styleUrl>
<Point>
<coordinates>
-65.0744095,-10.9458666,149.99
</coordinates>
</Point>
</Placemark>
<Placemark>
<name>
Mon Dec 26 11:51:48 2016 S=1.55 Km/hr
</name>
<styleUrl>
#styleMap_TLP_Normal
</styleUrl>
<Point>
<coordinates>
-65.0744095,-10.9458170,149.77
</coordinates>
</Point>
</Placemark>
<Placemark>
<name>
Mon Dec 26 11:51:58 2016 S=0.65 Km/hr
</name>
<styleUrl>
#styleMap_TLP_Normal
</styleUrl>
<Point>
<coordinates>
-65.0744553,-10.9457979,149.32
</coordinates>
</Point>
</Placemark>
<Placemark>
<name>
Mon Dec 26 11:52:08 2016 S=0.65 Km/hr
</name>
<styleUrl>
#styleMap_TLP_Normal
</styleUrl>
<Point>
<coordinates>
-65.0744629,-10.9457979,149.21
</coordinates>
</Point>
</Placemark>
<Placemark>
<name>
Mon Dec 26 11:52:18 2016 S=1.03 Km/hr
</name>
<styleUrl>
#styleMap_TLP_Normal
</styleUrl>
<Point>
<coordinates>
-65.0744629,-10.9457979,149.19
</coordinates>
</Point>
</Placemark>
<Placemark>
<name>
Mon Dec 26 11:52:28 2016 S=1.42 Km/hr
</name>
<styleUrl>
#styleMap_TLP_Normal
</styleUrl>
<Point>
<coordinates>
-65.0744324,-10.9457436,148.95
</coordinates>
</Point>
</Placemark>
<Placemark>
<name>
Mon Dec 26 11:52:38 2016 S=1.01 Km/hr
</name>
<styleUrl>
#styleMap_TLP_Normal
</styleUrl>
<Point>
<coordinates>
-65.0744095,-10.9456930,149.03
</coordinates>
</Point>
</Placemark>
<Placemark>
<name>
Mon Dec 26 11:52:48 2016 S=0.65 Km/hr
</name>
<styleUrl>
#styleMap_TLP_Normal
</styleUrl>
<Point>
<coordinates>
-65.0744171,-10.9456978,149.02
</coordinates>
</Point>
</Placemark>
<Placemark>
<name>
Mon Dec 26 11:52:58 2016 S=0.39 Km/hr
</name>
<styleUrl>
#styleMap_TLP_Normal
</styleUrl>
<Point>
<coordinates>
-65.0744247,-10.9457073,149.00
</coordinates>
</Point>
</Placemark>
<Placemark>
<name>
Mon Dec 26 11:53:08 2016 S=0.50 Km/hr
</name>
<styleUrl>
#styleMap_TLP_Normal
</styleUrl>
<Point>
<coordinates>
-65.0744247,-10.9457092,149.03
</coordinates>
</Point>
</Placemark>
<Placemark>
<name>
Mon Dec 26 11:53:18 2016 S=0.90 Km/hr
</name>
<styleUrl>
#styleMap_TLP_Normal
</styleUrl>
<Point>
<coordinates>
-65.0744324,-10.9457197,149.05
</coordinates>
</Point>
</Placemark>
<Placemark>
<name>
Mon Dec 26 11:53:28 2016 S=0.50 Km/hr
</name>
<styleUrl>
#styleMap_TLP_Normal
</styleUrl>
<Point>
<coordinates>
-65.0744324,-10.9457178,149.05
</coordinates>
</Point>
</Placemark>
<Placemark>
<name>
Mon Dec 26 11:53:38 2016 S=0.28 Km/hr
</name>
<styleUrl>
#styleMap_TLP_Normal
</styleUrl>
<Point>
<coordinates>
-65.0744400,-10.9457283,149.03
</coordinates>
</Point>
</Placemark>
<Placemark>
<name>
Mon Dec 26 11:53:48 2016 S=0.44 Km/hr
</name>
<styleUrl>
#styleMap_TLP_Normal
</styleUrl>
<Point>
<coordinates>
-65.0744247,-10.9457417,148.80
</coordinates>
</Point>
</Placemark>
<Placemark>
<name>
Mon Dec 26 11:53:58 2016 S=1.41 Km/hr
</name>
<styleUrl>
#styleMap_TLP_Normal
</styleUrl>
<Point>
<coordinates>
-65.0744247,-10.9457951,148.73
</coordinates>
</Point>
</Placemark>
<Placemark>
<name>
Mon Dec 26 11:54:08 2016 S=0.84 Km/hr
</name>
<styleUrl>
#styleMap_TLP_Normal
</styleUrl>
<Point>
<coordinates>
-65.0744324,-10.9458160,148.47
</coordinates>
</Point>
</Placemark>
<Placemark>
<name>
Mon Dec 26 11:54:18 2016 S=0.23 Km/hr
</name>
<styleUrl>
#styleMap_TLP_Normal
</styleUrl>
<Point>
<coordinates>
-65.0744400,-10.9458218,148.50
</coordinates>
</Point>
</Placemark>
<Placemark>
<name>
Mon Dec 26 11:54:28 2016 S=0.77 Km/hr
</name>
<styleUrl>
#styleMap_TLP_Normal
</styleUrl>
<Point>
<coordinates>
-65.0744324,-10.9458151,148.48
</coordinates>
</Point>
</Placemark>
<Placemark>
<name>
Mon Dec 26 11:54:38 2016 S=1.02 Km/hr
</name>
<styleUrl>
#styleMap_TLP_Normal
</styleUrl>
<Point>
<coordinates>
-65.0743942,-10.9457560,148.76
</coordinates>
</Point>
</Placemark>
<Placemark>
<name>
Mon Dec 26 11:54:48 2016 S=0.59 Km/hr
</name>
<styleUrl>
#styleMap_TLP_Normal
</styleUrl>
<Point>
<coordinates>
-65.0743713,-10.9456844,149.16
</coordinates>
</Point>
</Placemark>
<Placemark>
<name>
Mon Dec 26 11:54:58 2016 S=0.13 Km/hr
</name>
<styleUrl>
#styleMap_TLP_Normal
</styleUrl>
<Point>
<coordinates>
-65.0744019,-10.9456654,149.84
</coordinates>
</Point>
</Placemark>
<Placemark>
<name>
Mon Dec 26 11:55:08 2016 S=0.41 Km/hr
</name>
<styleUrl>
#styleMap_TLP_Normal
</styleUrl>
<Point>
<coordinates>
-65.0744019,-10.9456587,149.94
</coordinates>
</Point>
</Placemark>
<Placemark>
<name>
Mon Dec 26 11:55:18 2016 S=0.78 Km/hr
</name>
<styleUrl>
#styleMap_TLP_Normal
</styleUrl>
<Point>
<coordinates>
-65.0744324,-10.9456844,150.39
</coordinates>
</Point>
</Placemark>
<Placemark>
<name>
Mon Dec 26 11:55:28 2016 S=2.25 Km/hr
</name>
<styleUrl>
#styleMap_TLP_Normal
</styleUrl>
<Point>
<coordinates>
-65.0744934,-10.9457207,150.54
</coordinates>
</Point>
</Placemark>
<Placemark>
<name>
Mon Dec 26 11:55:38 2016 S=0.68 Km/hr
</name>
<styleUrl>
#styleMap_TLP_Normal
</styleUrl>
<Point>
<coordinates>
-65.0745087,-10.9457741,150.46
</coordinates>
</Point>
</Placemark>
<Placemark>
<name>
Mon Dec 26 11:55:48 2016 S=0.44 Km/hr
</name>
<styleUrl>
#styleMap_TLP_Normal
</styleUrl>
<Point>
<coordinates>
-65.0745010,-10.9457989,149.80
</coordinates>
</Point>
</Placemark>
<Placemark>
<name>
Mon Dec 26 11:55:58 2016 S=1.34 Km/hr
</name>
<styleUrl>
#styleMap_TLP_Normal
</styleUrl>
<Point>
<coordinates>
-65.0745544,-10.9458265,149.57
</coordinates>
</Point>
</Placemark>
<Placemark>
<name>
Mon Dec 26 11:56:08 2016 S=1.54 Km/hr
</name>
<styleUrl>
#styleMap_TLP_Normal
</styleUrl>
<Point>
<coordinates>
-65.0746002,-10.9458694,149.08
</coordinates>
</Point>
</Placemark>
<Placemark>
<name>
Mon Dec 26 11:56:18 2016 S=1.22 Km/hr
</name>
<styleUrl>
#styleMap_TLP_Normal
</styleUrl>
<Point>
<coordinates>
-65.0746384,-10.9459143,148.33
</coordinates>
</Point>
</Placemark>
<Placemark>
<name>
Mon Dec 26 11:56:28 2016 S=1.89 Km/hr
</name>
<styleUrl>
#styleMap_TLP_Normal
</styleUrl>
<Point>
<coordinates>
-65.0746994,-10.9459734,147.51
</coordinates>
</Point>
</Placemark>
<Placemark>
<name>
Mon Dec 26 11:56:38 2016 S=1.81 Km/hr
</name>
<styleUrl>
#styleMap_TLP_Normal
</styleUrl>
<Point>
<coordinates>
-65.0747528,-10.9460096,147.52
</coordinates>
</Point>
</Placemark>
<Placemark>
<name>
Mon Dec 26 11:56:48 2016 S=0.96 Km/hr
</name>
<styleUrl>
#styleMap_TLP_Normal
</styleUrl>
<Point>
<coordinates>
-65.0747986,-10.9460754,147.41
</coordinates>
</Point>
</Placemark>
<Placemark>
<name>
Mon Dec 26 11:56:58 2016 S=2.17 Km/hr
</name>
<styleUrl>
#styleMap_TLP_Normal
</styleUrl>
<Point>
<coordinates>
-65.0748672,-10.9461422,147.33
</coordinates>
</Point>
</Placemark>
<Placemark>
<name>
Mon Dec 26 11:57:08 2016 S=1.55 Km/hr
</name>
<styleUrl>
#styleMap_TLP_Normal
</styleUrl>
<Point>
<coordinates>
-65.0749359,-10.9461889,147.44
</coordinates>
</Point>
</Placemark>
<Placemark>
<name>
Mon Dec 26 11:57:18 2016 S=0.62 Km/hr
</name>
<styleUrl>
#styleMap_TLP_Normal
</styleUrl>
<Point>
<coordinates>
-65.0749588,-10.9462099,147.72
</coordinates>
</Point>
</Placemark>
<Placemark>
<name>
Mon Dec 26 11:57:28 2016 S=0.58 Km/hr
</name>
<styleUrl>
#styleMap_TLP_Normal
</styleUrl>
<Point>
<coordinates>
-65.0749817,-10.9462280,148.30
</coordinates>
</Point>
</Placemark>
<Placemark>
<name>
Mon Dec 26 11:57:38 2016 S=1.15 Km/hr
</name>
<styleUrl>
#styleMap_TLP_Normal
</styleUrl>
<Point>
<coordinates>
-65.0749893,-10.9462385,148.34
</coordinates>
</Point>
</Placemark>
<Placemark>
<name>
Mon Dec 26 11:57:48 2016 S=0.77 Km/hr
</name>
<styleUrl>
#styleMap_TLP_Normal
</styleUrl>
<Point>
<coordinates>
-65.0750732,-10.9461966,147.52
</coordinates>
</Point>
</Placemark>
<Placemark>
<name>
Mon Dec 26 11:57:58 2016 S=0.39 Km/hr
</name>
<styleUrl>
#styleMap_TLP_Normal
</styleUrl>
<Point>
<coordinates>
-65.0750885,-10.9461946,147.36
</coordinates>
</Point>
</Placemark>
<Placemark>
<name>
Mon Dec 26 11:58:08 2016 S=0.69 Km/hr
</name>
<styleUrl>
#styleMap_TLP_Normal
</styleUrl>
<Point>
<coordinates>
-65.0750885,-10.9462004,147.36
</coordinates>
</Point>
</Placemark>
<Placemark>
<name>
Mon Dec 26 11:58:18 2016 S=0.35 Km/hr
</name>
<styleUrl>
#styleMap_TLP_Normal
</styleUrl>
<Point>
<coordinates>
-65.0750961,-10.9462032,147.36
</coordinates>
</Point>
</Placemark>
<Placemark>
<name>
Mon Dec 26 11:58:28 2016 S=1.13 Km/hr
</name>
<styleUrl>
#styleMap_TLP_Normal
</styleUrl>
<Point>
<coordinates>
-65.0751038,-10.9462090,147.39
</coordinates>
</Point>
</Placemark>
<Placemark>
<name>
Mon Dec 26 11:58:38 2016 S=0.39 Km/hr
</name>
<styleUrl>
#styleMap_TLP_Normal
</styleUrl>
<Point>
<coordinates>
-65.0751495,-10.9462242,147.88
</coordinates>
</Point>
</Placemark>
<Placemark>
<name>
Mon Dec 26 11:58:48 2016 S=0.40 Km/hr
</name>
<styleUrl>
#styleMap_TLP_Normal
</styleUrl>
<Point>
<coordinates>
-65.0751572,-10.9462376,147.81
</coordinates>
</Point>
</Placemark>
<Placemark>
<name>
Mon Dec 26 11:58:58 2016 S=1.19 Km/hr
</name>
<styleUrl>
#styleMap_TLP_Normal
</styleUrl>
<Point>
<coordinates>
-65.0752182,-10.9462681,147.39
</coordinates>
</Point>
</Placemark>
<Placemark>
<name>
Mon Dec 26 11:59:08 2016 S=1.12 Km/hr
</name>
<styleUrl>
#styleMap_TLP_Normal
</styleUrl>
<Point>
<coordinates>
-65.0752640,-10.9462643,146.63
</coordinates>
</Point>
</Placemark>
<Placemark>
<name>
Mon Dec 26 11:59:18 2016 S=0.74 Km/hr
</name>
<styleUrl>
#styleMap_TLP_Normal
</styleUrl>
<Point>
<coordinates>
-65.0752869,-10.9462681,146.71
</coordinates>
</Point>
</Placemark>
<Placemark>
<name>
Mon Dec 26 11:59:28 2016 S=0.15 Km/hr
</name>
<styleUrl>
#styleMap_TLP_Normal
</styleUrl>
<Point>
<coordinates>
-65.0752945,-10.9462709,146.78
</coordinates>
</Point>
</Placemark>
<Placemark>
<name>
Mon Dec 26 11:59:38 2016 S=0.51 Km/hr
</name>
<styleUrl>
#styleMap_TLP_Normal
</styleUrl>
<Point>
<coordinates>
-65.0752945,-10.9462700,146.87
</coordinates>
</Point>
</Placemark>
<Placemark>
<name>
Mon Dec 26 11:59:48 2016 S=0.21 Km/hr
</name>
<styleUrl>
#styleMap_TLP_Normal
</styleUrl>
<Point>
<coordinates>
-65.0753021,-10.9462366,147.22
</coordinates>
</Point>
</Placemark>
<Placemark>
<name>
Mon Dec 26 11:59:58 2016 S=0.77 Km/hr
</name>
<styleUrl>
#styleMap_TLP_Normal
</styleUrl>
<Point>
<coordinates>
-65.0753021,-10.9462357,147.25
</coordinates>
</Point>
</Placemark>
<Placemark>
<name>
Mon Dec 26 12:00:08 2016 S=0.23 Km/hr
</name>
<styleUrl>
#styleMap_TLP_Normal
</styleUrl>
<Point>
<coordinates>
-65.0753021,-10.9462357,147.19
</coordinates>
</Point>
</Placemark>
<Placemark>
<name>
Mon Dec 26 12:00:18 2016 S=1.66 Km/hr
</name>
<styleUrl>
#styleMap_TLP_Normal
</styleUrl>
<Point>
<coordinates>
-65.0753708,-10.9462471,147.46
</coordinates>
</Point>
</Placemark>
<Placemark>
<name>
Mon Dec 26 12:00:28 2016 S=0.62 Km/hr
</name>
<styleUrl>
#styleMap_TLP_Normal
</styleUrl>
<Point>
<coordinates>
-65.0753784,-10.9462900,147.44
</coordinates>
</Point>
</Placemark>
<Placemark>
<name>
Mon Dec 26 12:00:38 2016 S=0.86 Km/hr
</name>
<styleUrl>
#styleMap_TLP_Normal
</styleUrl>
<Point>
<coordinates>
-65.0753784,-10.9462938,147.51
</coordinates>
</Point>
</Placemark>
<Placemark>
<name>
Mon Dec 26 12:00:48 2016 S=0.54 Km/hr
</name>
<styleUrl>
#styleMap_TLP_Normal
</styleUrl>
<Point>
<coordinates>
-65.0753708,-10.9462862,147.54
</coordinates>
</Point>
</Placemark>
<Placemark>
<name>
Mon Dec 26 12:00:58 2016 S=0.30 Km/hr
</name>
<styleUrl>
#styleMap_TLP_Normal
</styleUrl>
<Point>
<coordinates>
-65.0753708,-10.9462786,147.53
</coordinates>
</Point>
</Placemark>
<Placemark>
<name>
Mon Dec 26 12:01:08 2016 S=0.33 Km/hr
</name>
<styleUrl>
#styleMap_TLP_Normal
</styleUrl>
<Point>
<coordinates>
-65.0753632,-10.9462671,147.46
</coordinates>
</Point>
</Placemark>
<Placemark>
<name>
Mon Dec 26 12:01:18 2016 S=1.89 Km/hr
</name>
<styleUrl>
#styleMap_TLP_Normal
</styleUrl>
<Point>
<coordinates>
-65.0753784,-10.9462252,147.69
</coordinates>
</Point>
</Placemark>
<Placemark>
<name>
Mon Dec 26 12:01:28 2016 S=0.26 Km/hr
</name>
<styleUrl>
#styleMap_TLP_Normal
</styleUrl>
<Point>
<coordinates>
-65.0753632,-10.9462156,147.85
</coordinates>
</Point>
</Placemark>
<Placemark>
<name>
Mon Dec 26 12:01:38 2016 S=0.14 Km/hr
</name>
<styleUrl>
#styleMap_TLP_Normal
</styleUrl>
<Point>
<coordinates>
-65.0753632,-10.9462156,147.89
</coordinates>
</Point>
</Placemark>
<Placemark>
<name>
Mon Dec 26 12:01:48 2016 S=0.87 Km/hr
</name>
<styleUrl>
#styleMap_TLP_Normal
</styleUrl>
<Point>
<coordinates>
-65.0753708,-10.9462175,147.95
</coordinates>
</Point>
</Placemark>
<Placemark>
<name>
Mon Dec 26 12:01:58 2016 S=0.70 Km/hr
</name>
<styleUrl>
#styleMap_TLP_Normal
</styleUrl>
<Point>
<coordinates>
-65.0753632,-10.9462080,147.87
</coordinates>
</Point>
</Placemark>
<Placemark>
<name>
Mon Dec 26 12:02:08 2016 S=0.20 Km/hr
</name>
<styleUrl>
#styleMap_TLP_Normal
</styleUrl>
<Point>
<coordinates>
-65.0753708,-10.9462156,147.89
</coordinates>
</Point>
</Placemark>
<Placemark>
<name>
Mon Dec 26 12:02:18 2016 S=1.50 Km/hr
</name>
<styleUrl>
#styleMap_TLP_Normal
</styleUrl>
<Point>
<coordinates>
-65.0753708,-10.9462175,147.86
</coordinates>
</Point>
</Placemark>
<Placemark>
<name>
Mon Dec 26 12:02:28 2016 S=0.25 Km/hr
</name>
<styleUrl>
#styleMap_TLP_Normal
</styleUrl>
<Point>
<coordinates>
-65.0753555,-10.9461699,147.63
</coordinates>
</Point>
</Placemark>
<Placemark>
<name>
Mon Dec 26 12:02:38 2016 S=1.23 Km/hr
</name>
<styleUrl>
#styleMap_TLP_Normal
</styleUrl>
<Point>
<coordinates>
-65.0753555,-10.9461727,147.71
</coordinates>
</Point>
</Placemark>
<Placemark>
<name>
Mon Dec 26 12:02:48 2016 S=0.70 Km/hr
</name>
<styleUrl>
#styleMap_TLP_Normal
</styleUrl>
<Point>
<coordinates>
-65.0753555,-10.9461727,147.79
</coordinates>
</Point>
</Placemark>
<Placemark>
<name>
Mon Dec 26 12:02:58 2016 S=0.44 Km/hr
</name>
<styleUrl>
#styleMap_TLP_Normal
</styleUrl>
<Point>
<coordinates>
-65.0753479,-10.9461613,147.80
</coordinates>
</Point>
</Placemark>
<Placemark>
<name>
Mon Dec 26 12:03:08 2016 S=0.65 Km/hr
</name>
<styleUrl>
#styleMap_TLP_Normal
</styleUrl>
<Point>
<coordinates>
-65.0753708,-10.9461603,148.53
</coordinates>
</Point>
</Placemark>
<Placemark>
<name>
Mon Dec 26 12:03:18 2016 S=0.88 Km/hr
</name>
<styleUrl>
#styleMap_TLP_Normal
</styleUrl>
<Point>
<coordinates>
-65.0753708,-10.9461622,148.57
</coordinates>
</Point>
</Placemark>
<Placemark>
<name>
Mon Dec 26 12:03:28 2016 S=0.80 Km/hr
</name>
<styleUrl>
#styleMap_TLP_Normal
</styleUrl>
<Point>
<coordinates>
-65.0753632,-10.9461546,148.40
</coordinates>
</Point>
</Placemark>
<Placemark>
<name>
Mon Dec 26 12:03:38 2016 S=0.41 Km/hr
</name>
<styleUrl>
#styleMap_TLP_Normal
</styleUrl>
<Point>
<coordinates>
-65.0754318,-10.9461746,148.42
</coordinates>
</Point>
</Placemark>
<Placemark>
<name>
Mon Dec 26 12:03:48 2016 S=1.42 Km/hr
</name>
<styleUrl>
#styleMap_TLP_Normal
</styleUrl>
<Point>
<coordinates>
-65.0754318,-10.9461699,148.50
</coordinates>
</Point>
</Placemark>
<Placemark>
<name>
Mon Dec 26 12:03:58 2016 S=0.80 Km/hr
</name>
<styleUrl>
#styleMap_TLP_Normal
</styleUrl>
<Point>
<coordinates>
-65.0753708,-10.9461517,148.29
</coordinates>
</Point>
</Placemark>
<Placemark>
<name>
Mon Dec 26 12:04:08 2016 S=0.63 Km/hr
</name>
<styleUrl>
#styleMap_TLP_Normal
</styleUrl>
<Point>
<coordinates>
-65.0753555,-10.9461384,148.26
</coordinates>
</Point>
</Placemark>
<Placemark>
<name>
Mon Dec 26 12:04:18 2016 S=0.98 Km/hr
</name>
<styleUrl>
#styleMap_TLP_Normal
</styleUrl>
<Point>
<coordinates>
-65.0753479,-10.9461355,148.23
</coordinates>
</Point>
</Placemark>
<Placemark>
<name>
Mon Dec 26 12:04:28 2016 S=0.79 Km/hr
</name>
<styleUrl>
#styleMap_TLP_Normal
</styleUrl>
<Point>
<coordinates>
-65.0753479,-10.9461794,148.43
</coordinates>
</Point>
</Placemark>
<Placemark>
<name>
Mon Dec 26 12:04:38 2016 S=1.02 Km/hr
</name>
<styleUrl>
#styleMap_TLP_Normal
</styleUrl>
<Point>
<coordinates>
-65.0753479,-10.9461908,148.46
</coordinates>
</Point>
</Placemark>
<Placemark>
<name>
Mon Dec 26 12:04:48 2016 S=0.25 Km/hr
</name>
<styleUrl>
#styleMap_TLP_Normal
</styleUrl>
<Point>
<coordinates>
-65.0753403,-10.9461851,148.45
</coordinates>
</Point>
</Placemark>
<Placemark>
<name>
Mon Dec 26 12:04:58 2016 S=0.87 Km/hr
</name>
<styleUrl>
#styleMap_TLP_Normal
</styleUrl>
<Point>
<coordinates>
-65.0753403,-10.9461870,148.45
</coordinates>
</Point>
</Placemark>
<Placemark>
<name>
Mon Dec 26 12:05:08 2016 S=0.92 Km/hr
</name>
<styleUrl>
#styleMap_TLP_Normal
</styleUrl>
<Point>
<coordinates>
-65.0753403,-10.9461880,148.48
</coordinates>
</Point>
</Placemark>
<Placemark>
<name>
Mon Dec 26 12:05:18 2016 S=1.29 Km/hr
</name>
<styleUrl>
#styleMap_TLP_Normal
</styleUrl>
<Point>
<coordinates>
-65.0753250,-10.9461718,148.50
</coordinates>
</Point>
</Placemark>
<Placemark>
<name>
Mon Dec 26 12:05:28 2016 S=0.70 Km/hr
</name>
<styleUrl>
#styleMap_TLP_Normal
</styleUrl>
<Point>
<coordinates>
-65.0752716,-10.9461737,149.30
</coordinates>
</Point>
</Placemark>
<Placemark>
<name>
Mon Dec 26 12:05:38 2016 S=0.42 Km/hr
</name>
<styleUrl>
#styleMap_TLP_Normal
</styleUrl>
<Point>
<coordinates>
-65.0752716,-10.9461746,149.38
</coordinates>
</Point>
</Placemark>
<Placemark>
<name>
Mon Dec 26 12:05:48 2016 S=0.78 Km/hr
</name>
<styleUrl>
#styleMap_TLP_Normal
</styleUrl>
<Point>
<coordinates>
-65.0752716,-10.9461756,149.46
</coordinates>
</Point>
</Placemark>
<Placemark>
<name>
Mon Dec 26 12:05:58 2016 S=0.54 Km/hr
</name>
<styleUrl>
#styleMap_TLP_Normal
</styleUrl>
<Point>
<coordinates>
-65.0752716,-10.9461737,149.51
</coordinates>
</Point>
</Placemark>
<Placemark>
<name>
Mon Dec 26 12:06:08 2016 S=0.19 Km/hr
</name>
<styleUrl>
#styleMap_TLP_Normal
</styleUrl>
<Point>
<coordinates>
-65.0752716,-10.9461842,149.55
</coordinates>
</Point>
</Placemark>
<Placemark>
<name>
Mon Dec 26 12:06:18 2016 S=0.89 Km/hr
</name>
<styleUrl>
#styleMap_TLP_Normal
</styleUrl>
<Point>
<coordinates>
-65.0753098,-10.9461908,149.91
</coordinates>
</Point>
</Placemark>
<Placemark>
<name>
Mon Dec 26 12:06:28 2016 S=1.41 Km/hr
</name>
<styleUrl>
#styleMap_TLP_Normal
</styleUrl>
<Point>
<coordinates>
-65.0753403,-10.9462738,149.66
</coordinates>
</Point>
</Placemark>
<Placemark>
<name>
Mon Dec 26 12:06:38 2016 S=1.15 Km/hr
</name>
<styleUrl>
#styleMap_TLP_Normal
</styleUrl>
<Point>
<coordinates>
-65.0754013,-10.9462996,149.80
</coordinates>
</Point>
</Placemark>
<Placemark>
<name>
Mon Dec 26 12:06:48 2016 S=2.04 Km/hr
</name>
<styleUrl>
#styleMap_TLP_Normal
</styleUrl>
<Point>
<coordinates>
-65.0754547,-10.9463358,149.30
</coordinates>
</Point>
</Placemark>
<Placemark>
<name>
Mon Dec 26 12:06:58 2016 S=0.93 Km/hr
</name>
<styleUrl>
#styleMap_TLP_Normal
</styleUrl>
<Point>
<coordinates>
-65.0755234,-10.9463730,148.48
</coordinates>
</Point>
</Placemark>
<Placemark>
<name>
Mon Dec 26 12:07:08 2016 S=1.05 Km/hr
</name>
<styleUrl>
#styleMap_TLP_Normal
</styleUrl>
<Point>
<coordinates>
-65.0755997,-10.9464397,148.20
</coordinates>
</Point>
</Placemark>
<Placemark>
<name>
Mon Dec 26 12:07:18 2016 S=1.47 Km/hr
</name>
<styleUrl>
#styleMap_TLP_Normal
</styleUrl>
<Point>
<coordinates>
-65.0756378,-10.9464865,147.98
</coordinates>
</Point>
</Placemark>
<Placemark>
<name>
Mon Dec 26 12:07:28 2016 S=1.69 Km/hr
</name>
<styleUrl>
#styleMap_TLP_Normal
</styleUrl>
<Point>
<coordinates>
-65.0756836,-10.9465942,148.54
</coordinates>
</Point>
</Placemark>
<Placemark>
<name>
Mon Dec 26 12:07:38 2016 S=0.04 Km/hr
</name>
<styleUrl>
#styleMap_TLP_Normal
</styleUrl>
<Point>
<coordinates>
-65.0757141,-10.9466448,149.33
</coordinates>
</Point>
</Placemark>
<Placemark>
<name>
Mon Dec 26 12:07:48 2016 S=0.98 Km/hr
</name>
<styleUrl>
#styleMap_TLP_Normal
</styleUrl>
<Point>
<coordinates>
-65.0757599,-10.9466457,150.73
</coordinates>
</Point>
</Placemark>
<Placemark>
<name>
Mon Dec 26 12:07:58 2016 S=2.04 Km/hr
</name>
<styleUrl>
#styleMap_TLP_Normal
</styleUrl>
<Point>
<coordinates>
-65.0758057,-10.9466677,150.86
</coordinates>
</Point>
</Placemark>
<Placemark>
<name>
Mon Dec 26 12:08:08 2016 S=2.37 Km/hr
</name>
<styleUrl>
#styleMap_TLP_Normal
</styleUrl>
<Point>
<coordinates>
-65.0759048,-10.9466715,151.33
</coordinates>
</Point>
</Placemark>
<Placemark>
<name>
Mon Dec 26 12:08:18 2016 S=1.06 Km/hr
</name>
<styleUrl>
#styleMap_TLP_Normal
</styleUrl>
<Point>
<coordinates>
-65.0760269,-10.9466553,152.21
</coordinates>
</Point>
</Placemark>
<Placemark>
<name>
Mon Dec 26 12:08:28 2016 S=1.06 Km/hr
</name>
<styleUrl>
#styleMap_TLP_Normal
</styleUrl>
<Point>
<coordinates>
-65.0760574,-10.9466524,152.77
</coordinates>
</Point>
</Placemark>
<Placemark>
<name>
Mon Dec 26 12:08:38 2016 S=1.97 Km/hr
</name>
<styleUrl>
#styleMap_TLP_Normal
</styleUrl>
<Point>
<coordinates>
-65.0760956,-10.9466696,152.93
</coordinates>
</Point>
</Placemark>
<Placemark>
<name>
Mon Dec 26 12:08:48 2016 S=1.35 Km/hr
</name>
<styleUrl>
#styleMap_TLP_Normal
</styleUrl>
<Point>
<coordinates>
-65.0762405,-10.9466619,153.32
</coordinates>
</Point>
</Placemark>
<Placemark>
<name>
Mon Dec 26 12:08:58 2016 S=1.91 Km/hr
</name>
<styleUrl>
#styleMap_TLP_Normal
</styleUrl>
<Point>
<coordinates>
-65.0763397,-10.9466858,153.03
</coordinates>
</Point>
</Placemark>
<Placemark>
<name>
Mon Dec 26 12:09:08 2016 S=1.40 Km/hr
</name>
<styleUrl>
#styleMap_TLP_Normal
</styleUrl>
<Point>
<coordinates>
-65.0764160,-10.9466915,153.32
</coordinates>
</Point>
</Placemark>
<Placemark>
<name>
Mon Dec 26 12:09:18 2016 S=0.85 Km/hr
</name>
<styleUrl>
#styleMap_TLP_Normal
</styleUrl>
<Point>
<coordinates>
-65.0764542,-10.9466877,153.69
</coordinates>
</Point>
</Placemark>
<Placemark>
<name>
Mon Dec 26 12:09:28 2016 S=0.97 Km/hr
</name>
<styleUrl>
#styleMap_TLP_Normal
</styleUrl>
<Point>
<coordinates>
-65.0765381,-10.9466925,155.05
</coordinates>
</Point>
</Placemark>
<Placemark>
<name>
Mon Dec 26 12:09:38 2016 S=0.28 Km/hr
</name>
<styleUrl>
#styleMap_TLP_Normal
</styleUrl>
<Point>
<coordinates>
-65.0766144,-10.9466782,155.48
</coordinates>
</Point>
</Placemark>
<Placemark>
<name>
Mon Dec 26 12:09:48 2016 S=1.83 Km/hr
</name>
<styleUrl>
#styleMap_TLP_Normal
</styleUrl>
<Point>
<coordinates>
-65.0766754,-10.9466801,155.75
</coordinates>
</Point>
</Placemark>
<Placemark>
<name>
Mon Dec 26 12:09:58 2016 S=1.31 Km/hr
</name>
<styleUrl>
#styleMap_TLP_Normal
</styleUrl>
<Point>
<coordinates>
-65.0767899,-10.9466581,155.88
</coordinates>
</Point>
</Placemark>
<Placemark>
<name>
Mon Dec 26 12:10:08 2016 S=1.19 Km/hr
</name>
<styleUrl>
#styleMap_TLP_Normal
</styleUrl>
<Point>
<coordinates>
-65.0767975,-10.9466610,155.71
</coordinates>
</Point>
</Placemark>
<Placemark>
<name>
Mon Dec 26 12:10:18 2016 S=1.68 Km/hr
</name>
<styleUrl>
#styleMap_TLP_Normal
</styleUrl>
<Point>
<coordinates>
-65.0769272,-10.9466619,157.44
</coordinates>
</Point>
</Placemark>
<Placemark>
<name>
Mon Dec 26 12:10:28 2016 S=1.77 Km/hr
</name>
<styleUrl>
#styleMap_TLP_Normal
</styleUrl>
<Point>
<coordinates>
-65.0770645,-10.9466667,155.80
</coordinates>
</Point>
</Placemark>
<Placemark>
<name>
Mon Dec 26 12:10:38 2016 S=1.49 Km/hr
</name>
<styleUrl>
#styleMap_TLP_Normal
</styleUrl>
<Point>
<coordinates>
-65.0771255,-10.9467211,154.89
</coordinates>
</Point>
</Placemark>
<Placemark>
<name>
Mon Dec 26 12:10:48 2016 S=1.10 Km/hr
</name>
<styleUrl>
#styleMap_TLP_Normal
</styleUrl>
<Point>
<coordinates>
-65.0772171,-10.9467888,155.10
</coordinates>
</Point>
</Placemark>
<Placemark>
<name>
Mon Dec 26 12:10:58 2016 S=1.04 Km/hr
</name>
<styleUrl>
#styleMap_TLP_Normal
</styleUrl>
<Point>
<coordinates>
-65.0772934,-10.9467955,155.76
</coordinates>
</Point>
</Placemark>
<Placemark>
<name>
Mon Dec 26 12:11:08 2016 S=0.81 Km/hr
</name>
<styleUrl>
#styleMap_TLP_Normal
</styleUrl>
<Point>
<coordinates>
-65.0773239,-10.9468193,155.73
</coordinates>
</Point>
</Placemark>
<Placemark>
<name>
Mon Dec 26 12:11:18 2016 S=1.15 Km/hr
</name>
<styleUrl>
#styleMap_TLP_Normal
</styleUrl>
<Point>
<coordinates>
-65.0773773,-10.9468193,155.80
</coordinates>
</Point>
</Placemark>
<Placemark>
<name>
Mon Dec 26 12:11:28 2016 S=1.37 Km/hr
</name>
<styleUrl>
#styleMap_TLP_Normal
</styleUrl>
<Point>
<coordinates>
-65.0774231,-10.9468212,155.92
</coordinates>
</Point>
</Placemark>
<Placemark>
<name>
Mon Dec 26 12:11:38 2016 S=1.72 Km/hr
</name>
<styleUrl>
#styleMap_TLP_Normal
</styleUrl>
<Point>
<coordinates>
-65.0774918,-10.9468756,155.76
</coordinates>
</Point>
</Placemark>
<Placemark>
<name>
Mon Dec 26 12:11:48 2016 S=0.17 Km/hr
</name>
<styleUrl>
#styleMap_TLP_Normal
</styleUrl>
<Point>
<coordinates>
-65.0775375,-10.9468765,155.32
</coordinates>
</Point>
</Placemark>
<Placemark>
<name>
Mon Dec 26 12:11:58 2016 S=0.63 Km/hr
</name>
<styleUrl>
#styleMap_TLP_Normal
</styleUrl>
<Point>
<coordinates>
-65.0775681,-10.9468565,155.14
</coordinates>
</Point>
</Placemark>
<Placemark>
<name>
Mon Dec 26 12:12:08 2016 S=0.38 Km/hr
</name>
<styleUrl>
#styleMap_TLP_Normal
</styleUrl>
<Point>
<coordinates>
-65.0775909,-10.9468565,154.76
</coordinates>
</Point>
</Placemark>
<Placemark>
<name>
Mon Dec 26 12:12:18 2016 S=1.61 Km/hr
</name>
<styleUrl>
#styleMap_TLP_Normal
</styleUrl>
<Point>
<coordinates>
-65.0776062,-10.9468660,154.82
</coordinates>
</Point>
</Placemark>
<Placemark>
<name>
Mon Dec 26 12:12:28 2016 S=0.72 Km/hr
</name>
<styleUrl>
#styleMap_TLP_Normal
</styleUrl>
<Point>
<coordinates>
-65.0776672,-10.9469013,155.48
</coordinates>
</Point>
</Placemark>
<Placemark>
<name>
Mon Dec 26 12:12:38 2016 S=0.17 Km/hr
</name>
<styleUrl>
#styleMap_TLP_Normal
</styleUrl>
<Point>
<coordinates>
-65.0776749,-10.9468956,155.65
</coordinates>
</Point>
</Placemark>
<Placemark>
<name>
Mon Dec 26 12:12:48 2016 S=1.06 Km/hr
</name>
<styleUrl>
#styleMap_TLP_Normal
</styleUrl>
<Point>
<coordinates>
-65.0776978,-10.9469290,155.74
</coordinates>
</Point>
</Placemark>
<Placemark>
<name>
Mon Dec 26 12:12:58 2016 S=0.25 Km/hr
</name>
<styleUrl>
#styleMap_TLP_Normal
</styleUrl>
<Point>
<coordinates>
-65.0777054,-10.9469414,155.79
</coordinates>
</Point>
</Placemark>
<Placemark>
<name>
Mon Dec 26 12:13:08 2016 S=0.22 Km/hr
</name>
<styleUrl>
#styleMap_TLP_Normal
</styleUrl>
<Point>
<coordinates>
-65.0777054,-10.9469423,155.79
</coordinates>
</Point>
</Placemark>
<Placemark>
<name>
Mon Dec 26 12:13:18 2016 S=0.25 Km/hr
</name>
<styleUrl>
#styleMap_TLP_Normal
</styleUrl>
<Point>
<coordinates>
-65.0777130,-10.9469433,155.78
</coordinates>
</Point>
</Placemark>
<Placemark>
<name>
Mon Dec 26 12:13:28 2016 S=0.54 Km/hr
</name>
<styleUrl>
#styleMap_TLP_Normal
</styleUrl>
<Point>
<coordinates>
-65.0777359,-10.9469576,155.29
</coordinates>
</Point>
</Placemark>
<Placemark>
<name>
Mon Dec 26 12:13:38 2016 S=0.43 Km/hr
</name>
<styleUrl>
#styleMap_TLP_Normal
</styleUrl>
<Point>
<coordinates>
-65.0777512,-10.9469614,154.96
</coordinates>
</Point>
</Placemark>
<Placemark>
<name>
Mon Dec 26 12:13:48 2016 S=0.70 Km/hr
</name>
<styleUrl>
#styleMap_TLP_Normal
</styleUrl>
<Point>
<coordinates>
-65.0777664,-10.9469776,155.01
</coordinates>
</Point>
</Placemark>
<Placemark>
<name>
Mon Dec 26 12:13:58 2016 S=0.51 Km/hr
</name>
<styleUrl>
#styleMap_TLP_Normal
</styleUrl>
<Point>
<coordinates>
-65.0777740,-10.9469900,155.04
</coordinates>
</Point>
</Placemark>
<Placemark>
<name>
Mon Dec 26 12:14:08 2016 S=1.57 Km/hr
</name>
<styleUrl>
#styleMap_TLP_Normal
</styleUrl>
<Point>
<coordinates>
-65.0777664,-10.9469805,155.04
</coordinates>
</Point>
</Placemark>
<Placemark>
<name>
Mon Dec 26 12:14:18 2016 S=0.10 Km/hr
</name>
<styleUrl>
#styleMap_TLP_Normal
</styleUrl>
<Point>
<coordinates>
-65.0777817,-10.9469776,155.32
</coordinates>
</Point>
</Placemark>
<Placemark>
<name>
Mon Dec 26 12:14:28 2016 S=1.58 Km/hr
</name>
<styleUrl>
#styleMap_TLP_Normal
</styleUrl>
<Point>
<coordinates>
-65.0777893,-10.9469728,155.13
</coordinates>
</Point>
</Placemark>
<Placemark>
<name>
Mon Dec 26 12:14:38 2016 S=0.43 Km/hr
</name>
<styleUrl>
#styleMap_TLP_Normal
</styleUrl>
<Point>
<coordinates>
-65.0778122,-10.9469833,155.45
</coordinates>
</Point>
</Placemark>
<Placemark>
<name>
Mon Dec 26 12:14:48 2016 S=0.11 Km/hr
</name>
<styleUrl>
#styleMap_TLP_Normal
</styleUrl>
<Point>
<coordinates>
-65.0778046,-10.9469757,155.44
</coordinates>
</Point>
</Placemark>
<Placemark>
<name>
Mon Dec 26 12:14:58 2016 S=0.48 Km/hr
</name>
<styleUrl>
#styleMap_TLP_Normal
</styleUrl>
<Point>
<coordinates>
-65.0777893,-10.9469671,155.43
</coordinates>
</Point>
</Placemark>
<Placemark>
<name>
Mon Dec 26 12:15:08 2016 S=0.38 Km/hr
</name>
<styleUrl>
#styleMap_TLP_Normal
</styleUrl>
<Point>
<coordinates>
-65.0777740,-10.9469509,155.14
</coordinates>
</Point>
</Placemark>
<Placemark>
<name>
Mon Dec 26 12:15:18 2016 S=0.30 Km/hr
</name>
<styleUrl>
#styleMap_TLP_Normal
</styleUrl>
<Point>
<coordinates>
-65.0777740,-10.9469490,155.16
</coordinates>
</Point>
</Placemark>
<Placemark>
<name>
Mon Dec 26 12:15:28 2016 S=0.55 Km/hr
</name>
<styleUrl>
#styleMap_TLP_Normal
</styleUrl>
<Point>
<coordinates>
-65.0777740,-10.9469452,155.16
</coordinates>
</Point>
</Placemark>
<Placemark>
<name>
Mon Dec 26 12:15:38 2016 S=0.08 Km/hr
</name>
<styleUrl>
#styleMap_TLP_Normal
</styleUrl>
<Point>
<coordinates>
-65.0777817,-10.9469481,155.17
</coordinates>
</Point>
</Placemark>
<Placemark>
<name>
Mon Dec 26 12:15:48 2016 S=0.28 Km/hr
</name>
<styleUrl>
#styleMap_TLP_Normal
</styleUrl>
<Point>
<coordinates>
-65.0778351,-10.9469624,155.20
</coordinates>
</Point>
</Placemark>
<Placemark>
<name>
Mon Dec 26 12:15:58 2016 S=0.75 Km/hr
</name>
<styleUrl>
#styleMap_TLP_Normal
</styleUrl>
<Point>
<coordinates>
-65.0778503,-10.9469776,155.36
</coordinates>
</Point>
</Placemark>
<Placemark>
<name>
Mon Dec 26 12:16:08 2016 S=0.69 Km/hr
</name>
<styleUrl>
#styleMap_TLP_Normal
</styleUrl>
<Point>
<coordinates>
-65.0778351,-10.9469481,155.47
</coordinates>
</Point>
</Placemark>
<Placemark>
<name>
Mon Dec 26 12:16:18 2016 S=0.88 Km/hr
</name>
<styleUrl>
#styleMap_TLP_Normal
</styleUrl>
<Point>
<coordinates>
-65.0778122,-10.9469166,155.61
</coordinates>
</Point>
</Placemark>
<Placemark>
<name>
Mon Dec 26 12:16:28 2016 S=0.95 Km/hr
</name>
<styleUrl>
#styleMap_TLP_Normal
</styleUrl>
<Point>
<coordinates>
-65.0777740,-10.9468660,155.62
</coordinates>
</Point>
</Placemark>
<Placemark>
<name>
Mon Dec 26 12:16:38 2016 S=0.64 Km/hr
</name>
<styleUrl>
#styleMap_TLP_Normal
</styleUrl>
<Point>
<coordinates>
-65.0777893,-10.9468565,155.73
</coordinates>
</Point>
</Placemark>
<Placemark>
<name>
Mon Dec 26 12:16:48 2016 S=0.58 Km/hr
</name>
<styleUrl>
#styleMap_TLP_Normal
</styleUrl>
<Point>
<coordinates>
-65.0777893,-10.9468641,155.73
</coordinates>
</Point>
</Placemark>
<Placemark>
<name>
Mon Dec 26 12:16:58 2016 S=0.55 Km/hr
</name>
<styleUrl>
#styleMap_TLP_Normal
</styleUrl>
<Point>
<coordinates>
-65.0778046,-10.9468784,155.73
</coordinates>
</Point>
</Placemark>
<Placemark>
<name>
Mon Dec 26 12:17:08 2016 S=0.65 Km/hr
</name>
<styleUrl>
#styleMap_TLP_Normal
</styleUrl>
<Point>
<coordinates>
-65.0778275,-10.9469051,155.98
</coordinates>
</Point>
</Placemark>
<Placemark>
<name>
Mon Dec 26 12:17:18 2016 S=0.31 Km/hr
</name>
<styleUrl>
#styleMap_TLP_Normal
</styleUrl>
<Point>
<coordinates>
-65.0778275,-10.9469242,155.50
</coordinates>
</Point>
</Placemark>
<Placemark>
<name>
Mon Dec 26 12:17:28 2016 S=1.07 Km/hr
</name>
<styleUrl>
#styleMap_TLP_Normal
</styleUrl>
<Point>
<coordinates>
-65.0778275,-10.9469242,155.48
</coordinates>
</Point>
</Placemark>
<Placemark>
<name>
Mon Dec 26 12:17:38 2016 S=0.18 Km/hr
</name>
<styleUrl>
#styleMap_TLP_Normal
</styleUrl>
<Point>
<coordinates>
-65.0777588,-10.9469204,155.16
</coordinates>
</Point>
</Placemark>
<Placemark>
<name>
Mon Dec 26 12:17:48 2016 S=0.86 Km/hr
</name>
<styleUrl>
#styleMap_TLP_Normal
</styleUrl>
<Point>
<coordinates>
-65.0777283,-10.9469032,155.38
</coordinates>
</Point>
</Placemark>
<Placemark>
<name>
Mon Dec 26 12:17:58 2016 S=0.40 Km/hr
</name>
<styleUrl>
#styleMap_TLP_Normal
</styleUrl>
<Point>
<coordinates>
-65.0777359,-10.9469032,154.95
</coordinates>
</Point>
</Placemark>
<Placemark>
<name>
Mon Dec 26 12:18:08 2016 S=0.86 Km/hr
</name>
<styleUrl>
#styleMap_TLP_Normal
</styleUrl>
<Point>
<coordinates>
-65.0776901,-10.9469147,154.28
</coordinates>
</Point>
</Placemark>
<Placemark>
<name>
Mon Dec 26 12:18:18 2016 S=0.87 Km/hr
</name>
<styleUrl>
#styleMap_TLP_Normal
</styleUrl>
<Point>
<coordinates>
-65.0776901,-10.9469414,153.77
</coordinates>
</Point>
</Placemark>
<Placemark>
<name>
Mon Dec 26 12:18:28 2016 S=0.51 Km/hr
</name>
<styleUrl>
#styleMap_TLP_Normal
</styleUrl>
<Point>
<coordinates>
-65.0776901,-10.9469442,153.78
</coordinates>
</Point>
</Placemark>
<Placemark>
<name>
Mon Dec 26 12:18:38 2016 S=0.08 Km/hr
</name>
<styleUrl>
#styleMap_TLP_Normal
</styleUrl>
<Point>
<coordinates>
-65.0776901,-10.9469433,153.77
</coordinates>
</Point>
</Placemark>
<Placemark>
<name>
Mon Dec 26 12:18:48 2016 S=0.45 Km/hr
</name>
<styleUrl>
#styleMap_TLP_Normal
</styleUrl>
<Point>
<coordinates>
-65.0776901,-10.9469461,153.76
</coordinates>
</Point>
</Placemark>
<Placemark>
<name>
Mon Dec 26 12:18:58 2016 S=0.47 Km/hr
</name>
<styleUrl>
#styleMap_TLP_Normal
</styleUrl>
<Point>
<coordinates>
-65.0776825,-10.9469471,153.75
</coordinates>
</Point>
</Placemark>
<Placemark>
<name>
Mon Dec 26 12:19:08 2016 S=1.06 Km/hr
</name>
<styleUrl>
#styleMap_TLP_Normal
</styleUrl>
<Point>
<coordinates>
-65.0776825,-10.9469442,153.79
</coordinates>
</Point>
</Placemark>
<Placemark>
<name>
Mon Dec 26 12:19:18 2016 S=0.05 Km/hr
</name>
<styleUrl>
#styleMap_TLP_Normal
</styleUrl>
<Point>
<coordinates>
-65.0776825,-10.9469509,153.89
</coordinates>
</Point>
</Placemark>
<Placemark>
<name>
Mon Dec 26 12:19:28 2016 S=1.16 Km/hr
</name>
<styleUrl>
#styleMap_TLP_Normal
</styleUrl>
<Point>
<coordinates>
-65.0776520,-10.9469833,153.97
</coordinates>
</Point>
</Placemark>
<Placemark>
<name>
Mon Dec 26 12:19:38 2016 S=0.13 Km/hr
</name>
<styleUrl>
#styleMap_TLP_Normal
</styleUrl>
<Point>
<coordinates>
-65.0776520,-10.9469767,153.95
</coordinates>
</Point>
</Placemark>
<Placemark>
<name>
Mon Dec 26 12:19:48 2016 S=1.09 Km/hr
</name>
<styleUrl>
#styleMap_TLP_Normal
</styleUrl>
<Point>
<coordinates>
-65.0776367,-10.9469719,153.95
</coordinates>
</Point>
</Placemark>
<Placemark>
<name>
Mon Dec 26 12:19:58 2016 S=0.87 Km/hr
</name>
<styleUrl>
#styleMap_TLP_Normal
</styleUrl>
<Point>
<coordinates>
-65.0776215,-10.9469624,153.64
</coordinates>
</Point>
</Placemark>
<Placemark>
<name>
Mon Dec 26 12:20:08 2016 S=0.21 Km/hr
</name>
<styleUrl>
#styleMap_TLP_Normal
</styleUrl>
<Point>
<coordinates>
-65.0776291,-10.9469690,153.63
</coordinates>
</Point>
</Placemark>
<Placemark>
<name>
Mon Dec 26 12:20:18 2016 S=0.44 Km/hr
</name>
<styleUrl>
#styleMap_TLP_Normal
</styleUrl>
<Point>
<coordinates>
-65.0776291,-10.9469662,153.63
</coordinates>
</Point>
</Placemark>
<Placemark>
<name>
Mon Dec 26 12:20:28 2016 S=0.62 Km/hr
</name>
<styleUrl>
#styleMap_TLP_Normal
</styleUrl>
<Point>
<coordinates>
-65.0776443,-10.9469471,152.71
</coordinates>
</Point>
</Placemark>
<Placemark>
<name>
Mon Dec 26 12:20:38 2016 S=0.27 Km/hr
</name>
<styleUrl>
#styleMap_TLP_Normal
</styleUrl>
<Point>
<coordinates>
-65.0776443,-10.9469481,152.58
</coordinates>
</Point>
</Placemark>
<Placemark>
<name>
Mon Dec 26 12:20:48 2016 S=0.39 Km/hr
</name>
<styleUrl>
#styleMap_TLP_Normal
</styleUrl>
<Point>
<coordinates>
-65.0776443,-10.9469500,152.47
</coordinates>
</Point>
</Placemark>
<Placemark>
<name>
Mon Dec 26 12:20:58 2016 S=0.79 Km/hr
</name>
<styleUrl>
#styleMap_TLP_Normal
</styleUrl>
<Point>
<coordinates>
-65.0776520,-10.9469547,152.34
</coordinates>
</Point>
</Placemark>
<Placemark>
<name>
Mon Dec 26 12:21:08 2016 S=0.20 Km/hr
</name>
<styleUrl>
#styleMap_TLP_Normal
</styleUrl>
<Point>
<coordinates>
-65.0776520,-10.9469576,152.21
</coordinates>
</Point>
</Placemark>
<Placemark>
<name>
Mon Dec 26 12:21:18 2016 S=0.76 Km/hr
</name>
<styleUrl>
#styleMap_TLP_Normal
</styleUrl>
<Point>
<coordinates>
-65.0776520,-10.9469614,152.00
</coordinates>
</Point>
</Placemark>
<Placemark>
<name>
Mon Dec 26 12:21:28 2016 S=0.72 Km/hr
</name>
<styleUrl>
#styleMap_TLP_Normal
</styleUrl>
<Point>
<coordinates>
-65.0776596,-10.9469700,152.00
</coordinates>
</Point>
</Placemark>
<Placemark>
<name>
Mon Dec 26 12:21:38 2016 S=0.55 Km/hr
</name>
<styleUrl>
#styleMap_TLP_Normal
</styleUrl>
<Point>
<coordinates>
-65.0776596,-10.9469709,152.05
</coordinates>
</Point>
</Placemark>
<Placemark>
<name>
Mon Dec 26 12:21:48 2016 S=0.61 Km/hr
</name>
<styleUrl>
#styleMap_TLP_Normal
</styleUrl>
<Point>
<coordinates>
-65.0776672,-10.9469576,152.05
</coordinates>
</Point>
</Placemark>
<Placemark>
<name>
Mon Dec 26 12:21:58 2016 S=0.36 Km/hr
</name>
<styleUrl>
#styleMap_TLP_Normal
</styleUrl>
<Point>
<coordinates>
-65.0776672,-10.9469481,152.21
</coordinates>
</Point>
</Placemark>
<Placemark>
<name>
Mon Dec 26 12:22:08 2016 S=0.53 Km/hr
</name>
<styleUrl>
#styleMap_TLP_Normal
</styleUrl>
<Point>
<coordinates>
-65.0776672,-10.9469452,152.25
</coordinates>
</Point>
</Placemark>
<Placemark>
<name>
Mon Dec 26 12:22:18 2016 S=0.19 Km/hr
</name>
<styleUrl>
#styleMap_TLP_Normal
</styleUrl>
<Point>
<coordinates>
-65.0776596,-10.9469433,152.24
</coordinates>
</Point>
</Placemark>
<Placemark>
<name>
Mon Dec 26 12:22:28 2016 S=0.54 Km/hr
</name>
<styleUrl>
#styleMap_TLP_Normal
</styleUrl>
<Point>
<coordinates>
-65.0776596,-10.9469347,152.21
</coordinates>
</Point>
</Placemark>
<Placemark>
<name>
Mon Dec 26 12:22:38 2016 S=0.23 Km/hr
</name>
<styleUrl>
#styleMap_TLP_Normal
</styleUrl>
<Point>
<coordinates>
-65.0776596,-10.9469366,152.25
</coordinates>
</Point>
</Placemark>
<Placemark>
<name>
Mon Dec 26 12:22:48 2016 S=0.88 Km/hr
</name>
<styleUrl>
#styleMap_TLP_Normal
</styleUrl>
<Point>
<coordinates>
-65.0776443,-10.9469242,152.26
</coordinates>
</Point>
</Placemark>
<Placemark>
<name>
Mon Dec 26 12:22:58 2016 S=0.37 Km/hr
</name>
<styleUrl>
#styleMap_TLP_Normal
</styleUrl>
<Point>
<coordinates>
-65.0776367,-10.9469166,152.25
</coordinates>
</Point>
</Placemark>
<Placemark>
<name>
Mon Dec 26 12:23:08 2016 S=0.64 Km/hr
</name>
<styleUrl>
#styleMap_TLP_Normal
</styleUrl>
<Point>
<coordinates>
-65.0776367,-10.9469099,152.25
</coordinates>
</Point>
</Placemark>
<Placemark>
<name>
Mon Dec 26 12:23:18 2016 S=0.05 Km/hr
</name>
<styleUrl>
#styleMap_TLP_Normal
</styleUrl>
<Point>
<coordinates>
-65.0776367,-10.9469128,152.27
</coordinates>
</Point>
</Placemark>
<Placemark>
<name>
Mon Dec 26 12:23:28 2016 S=0.71 Km/hr
</name>
<styleUrl>
#styleMap_TLP_Normal
</styleUrl>
<Point>
<coordinates>
-65.0776367,-10.9469185,152.23
</coordinates>
</Point>
</Placemark>
<Placemark>
<name>
Mon Dec 26 12:23:38 2016 S=0.03 Km/hr
</name>
<styleUrl>
#styleMap_TLP_Normal
</styleUrl>
<Point>
<coordinates>
-65.0776367,-10.9469175,152.23
</coordinates>
</Point>
</Placemark>
<Placemark>
<name>
Mon Dec 26 12:23:48 2016 S=0.42 Km/hr
</name>
<styleUrl>
#styleMap_TLP_Normal
</styleUrl>
<Point>
<coordinates>
-65.0776367,-10.9469233,152.22
</coordinates>
</Point>
</Placemark>
<Placemark>
<name>
Mon Dec 26 12:23:58 2016 S=0.69 Km/hr
</name>
<styleUrl>
#styleMap_TLP_Normal
</styleUrl>
<Point>
<coordinates>
-65.0776443,-10.9469280,152.25
</coordinates>
</Point>
</Placemark>
<Placemark>
<name>
Mon Dec 26 12:24:08 2016 S=1.51 Km/hr
</name>
<styleUrl>
#styleMap_TLP_Normal
</styleUrl>
<Point>
<coordinates>
-65.0776367,-10.9469252,152.31
</coordinates>
</Point>
</Placemark>
<Placemark>
<name>
Mon Dec 26 12:24:18 2016 S=0.53 Km/hr
</name>
<styleUrl>
#styleMap_TLP_Normal
</styleUrl>
<Point>
<coordinates>
-65.0776443,-10.9469337,152.34
</coordinates>
</Point>
</Placemark>
<Placemark>
<name>
Mon Dec 26 12:24:28 2016 S=0.64 Km/hr
</name>
<styleUrl>
#styleMap_TLP_Normal
</styleUrl>
<Point>
<coordinates>
-65.0776520,-10.9469366,152.34
</coordinates>
</Point>
</Placemark>
<Placemark>
<name>
Mon Dec 26 12:24:38 2016 S=1.08 Km/hr
</name>
<styleUrl>
#styleMap_TLP_Normal
</styleUrl>
<Point>
<coordinates>
-65.0776520,-10.9469423,152.37
</coordinates>
</Point>
</Placemark>
<Placemark>
<name>
Mon Dec 26 12:24:48 2016 S=0.50 Km/hr
</name>
<styleUrl>
#styleMap_TLP_Normal
</styleUrl>
<Point>
<coordinates>
-65.0776596,-10.9469604,152.32
</coordinates>
</Point>
</Placemark>
<Placemark>
<name>
Mon Dec 26 12:24:58 2016 S=0.67 Km/hr
</name>
<styleUrl>
#styleMap_TLP_Normal
</styleUrl>
<Point>
<coordinates>
-65.0776672,-10.9469690,152.31
</coordinates>
</Point>
</Placemark>
<Placemark>
<name>
Mon Dec 26 12:25:08 2016 S=0.52 Km/hr
</name>
<styleUrl>
#styleMap_TLP_Normal
</styleUrl>
<Point>
<coordinates>
-65.0776672,-10.9469709,152.32
</coordinates>
</Point>
</Placemark>
<Placemark>
<name>
Mon Dec 26 12:25:18 2016 S=0.61 Km/hr
</name>
<styleUrl>
#styleMap_TLP_Normal
</styleUrl>
<Point>
<coordinates>
-65.0776672,-10.9469662,152.27
</coordinates>
</Point>
</Placemark>
<Placemark>
<name>
Mon Dec 26 12:25:28 2016 S=0.66 Km/hr
</name>
<styleUrl>
#styleMap_TLP_Normal
</styleUrl>
<Point>
<coordinates>
-65.0776596,-10.9469566,152.25
</coordinates>
</Point>
</Placemark>
<Placemark>
<name>
Mon Dec 26 12:25:38 2016 S=0.43 Km/hr
</name>
<styleUrl>
#styleMap_TLP_Normal
</styleUrl>
<Point>
<coordinates>
-65.0776596,-10.9469652,152.24
</coordinates>
</Point>
</Placemark>
<Placemark>
<name>
Mon Dec 26 12:25:48 2016 S=0.28 Km/hr
</name>
<styleUrl>
#styleMap_TLP_Normal
</styleUrl>
<Point>
<coordinates>
-65.0776672,-10.9469700,152.18
</coordinates>
</Point>
</Placemark>
<Placemark>
<name>
Mon Dec 26 12:25:58 2016 S=0.91 Km/hr
</name>
<styleUrl>
#styleMap_TLP_Normal
</styleUrl>
<Point>
<coordinates>
-65.0776672,-10.9469728,152.15
</coordinates>
</Point>
</Placemark>
<Placemark>
<name>
Mon Dec 26 12:26:08 2016 S=0.49 Km/hr
</name>
<styleUrl>
#styleMap_TLP_Normal
</styleUrl>
<Point>
<coordinates>
-65.0777054,-10.9469748,152.21
</coordinates>
</Point>
</Placemark>
<Placemark>
<name>
Mon Dec 26 12:26:18 2016 S=0.19 Km/hr
</name>
<styleUrl>
#styleMap_TLP_Normal
</styleUrl>
<Point>
<coordinates>
-65.0777054,-10.9469833,152.25
</coordinates>
</Point>
</Placemark>
<Placemark>
<name>
Mon Dec 26 12:26:28 2016 S=0.30 Km/hr
</name>
<styleUrl>
#styleMap_TLP_Normal
</styleUrl>
<Point>
<coordinates>
-65.0777054,-10.9469824,152.50
</coordinates>
</Point>
</Placemark>
<Placemark>
<name>
Mon Dec 26 12:26:38 2016 S=0.59 Km/hr
</name>
<styleUrl>
#styleMap_TLP_Normal
</styleUrl>
<Point>
<coordinates>
-65.0776901,-10.9469671,152.58
</coordinates>
</Point>
</Placemark>
<Placemark>
<name>
Mon Dec 26 12:26:48 2016 S=0.61 Km/hr
</name>
<styleUrl>
#styleMap_TLP_Normal
</styleUrl>
<Point>
<coordinates>
-65.0776901,-10.9469604,152.59
</coordinates>
</Point>
</Placemark>
<Placemark>
<name>
Mon Dec 26 12:26:58 2016 S=0.97 Km/hr
</name>
<styleUrl>
#styleMap_TLP_Normal
</styleUrl>
<Point>
<coordinates>
-65.0776978,-10.9469662,152.36
</coordinates>
</Point>
</Placemark>
<Placemark>
<name>
Mon Dec 26 12:27:08 2016 S=0.89 Km/hr
</name>
<styleUrl>
#styleMap_TLP_Normal
</styleUrl>
<Point>
<coordinates>
-65.0776672,-10.9469547,152.33
</coordinates>
</Point>
</Placemark>
<Placemark>
<name>
Mon Dec 26 12:27:18 2016 S=0.95 Km/hr
</name>
<styleUrl>
#styleMap_TLP_Normal
</styleUrl>
<Point>
<coordinates>
-65.0776825,-10.9469643,152.13
</coordinates>
</Point>
</Placemark>
<Placemark>
<name>
Mon Dec 26 12:27:28 2016 S=0.07 Km/hr
</name>
<styleUrl>
#styleMap_TLP_Normal
</styleUrl>
<Point>
<coordinates>
-65.0776825,-10.9469748,152.17
</coordinates>
</Point>
</Placemark>
<Placemark>
<name>
Mon Dec 26 12:27:38 2016 S=0.49 Km/hr
</name>
<styleUrl>
#styleMap_TLP_Normal
</styleUrl>
<Point>
<coordinates>
-65.0776825,-10.9469652,152.13
</coordinates>
</Point>
</Placemark>
<Placemark>
<name>
Mon Dec 26 12:27:48 2016 S=0.83 Km/hr
</name>
<styleUrl>
#styleMap_TLP_Normal
</styleUrl>
<Point>
<coordinates>
-65.0776825,-10.9469624,152.06
</coordinates>
</Point>
</Placemark>
<Placemark>
<name>
Mon Dec 26 12:27:58 2016 S=0.49 Km/hr
</name>
<styleUrl>
#styleMap_TLP_Normal
</styleUrl>
<Point>
<coordinates>
-65.0776596,-10.9469671,151.84
</coordinates>
</Point>
</Placemark>
<Placemark>
<name>
Mon Dec 26 12:28:08 2016 S=1.01 Km/hr
</name>
<styleUrl>
#styleMap_TLP_Normal
</styleUrl>
<Point>
<coordinates>
-65.0776596,-10.9469671,151.80
</coordinates>
</Point>
</Placemark>
<Placemark>
<name>
Mon Dec 26 12:28:18 2016 S=0.21 Km/hr
</name>
<styleUrl>
#styleMap_TLP_Normal
</styleUrl>
<Point>
<coordinates>
-65.0776596,-10.9469767,151.76
</coordinates>
</Point>
</Placemark>
<Placemark>
<name>
Mon Dec 26 12:28:28 2016 S=0.31 Km/hr
</name>
<styleUrl>
#styleMap_TLP_Normal
</styleUrl>
<Point>
<coordinates>
-65.0776672,-10.9469805,151.72
</coordinates>
</Point>
</Placemark>
<Placemark>
<name>
Mon Dec 26 12:28:38 2016 S=0.93 Km/hr
</name>
<styleUrl>
#styleMap_TLP_Normal
</styleUrl>
<Point>
<coordinates>
-65.0776749,-10.9469681,151.02
</coordinates>
</Point>
</Placemark>
<Placemark>
<name>
Mon Dec 26 12:28:48 2016 S=0.18 Km/hr
</name>
<styleUrl>
#styleMap_TLP_Normal
</styleUrl>
<Point>
<coordinates>
-65.0776749,-10.9469700,151.05
</coordinates>
</Point>
</Placemark>
<Placemark>
<name>
Mon Dec 26 12:28:58 2016 S=0.63 Km/hr
</name>
<styleUrl>
#styleMap_TLP_Normal
</styleUrl>
<Point>
<coordinates>
-65.0776825,-10.9469776,151.08
</coordinates>
</Point>
</Placemark>
<Placemark>
<name>
Mon Dec 26 12:29:08 2016 S=1.33 Km/hr
</name>
<styleUrl>
#styleMap_TLP_Normal
</styleUrl>
<Point>
<coordinates>
-65.0776825,-10.9469795,151.14
</coordinates>
</Point>
</Placemark>
<Placemark>
<name>
Mon Dec 26 12:29:18 2016 S=0.30 Km/hr
</name>
<styleUrl>
#styleMap_TLP_Normal
</styleUrl>
<Point>
<coordinates>
-65.0776749,-10.9469404,152.53
</coordinates>
</Point>
</Placemark>
<Placemark>
<name>
Mon Dec 26 12:29:28 2016 S=0.61 Km/hr
</name>
<styleUrl>
#styleMap_TLP_Normal
</styleUrl>
<Point>
<coordinates>
-65.0776825,-10.9469433,152.57
</coordinates>
</Point>
</Placemark>
<Placemark>
<name>
Mon Dec 26 12:29:38 2016 S=0.90 Km/hr
</name>
<styleUrl>
#styleMap_TLP_Normal
</styleUrl>
<Point>
<coordinates>
-65.0776749,-10.9469376,152.56
</coordinates>
</Point>
</Placemark>
<Placemark>
<name>
Mon Dec 26 12:29:48 2016 S=0.89 Km/hr
</name>
<styleUrl>
#styleMap_TLP_Normal
</styleUrl>
<Point>
<coordinates>
-65.0776901,-10.9469500,152.61
</coordinates>
</Point>
</Placemark>
<Placemark>
<name>
Mon Dec 26 12:29:58 2016 S=0.26 Km/hr
</name>
<styleUrl>
#styleMap_TLP_Normal
</styleUrl>
<Point>
<coordinates>
-65.0776978,-10.9469604,152.65
</coordinates>
</Point>
</Placemark>
<Placemark>
<name>
Mon Dec 26 12:30:08 2016 S=1.16 Km/hr
</name>
<styleUrl>
#styleMap_TLP_Normal
</styleUrl>
<Point>
<coordinates>
-65.0777588,-10.9469671,153.54
</coordinates>
</Point>
</Placemark>
<Placemark>
<name>
Mon Dec 26 12:30:18 2016 S=0.80 Km/hr
</name>
<styleUrl>
#styleMap_TLP_Normal
</styleUrl>
<Point>
<coordinates>
-65.0778046,-10.9469643,154.45
</coordinates>
</Point>
</Placemark>
<Placemark>
<name>
Mon Dec 26 12:30:28 2016 S=1.68 Km/hr
</name>
<styleUrl>
#styleMap_TLP_Normal
</styleUrl>
<Point>
<coordinates>
-65.0778809,-10.9469585,155.58
</coordinates>
</Point>
</Placemark>
<Placemark>
<name>
Mon Dec 26 12:30:38 2016 S=1.42 Km/hr
</name>
<styleUrl>
#styleMap_TLP_Normal
</styleUrl>
<Point>
<coordinates>
-65.0779495,-10.9469528,156.52
</coordinates>
</Point>
</Placemark>
<Placemark>
<name>
Mon Dec 26 12:30:48 2016 S=2.10 Km/hr
</name>
<styleUrl>
#styleMap_TLP_Normal
</styleUrl>
<Point>
<coordinates>
-65.0780640,-10.9469566,156.86
</coordinates>
</Point>
</Placemark>
<Placemark>
<name>
Mon Dec 26 12:30:58 2016 S=0.29 Km/hr
</name>
<styleUrl>
#styleMap_TLP_Normal
</styleUrl>
<Point>
<coordinates>
-65.0781631,-10.9469643,156.55
</coordinates>
</Point>
</Placemark>
<Placemark>
<name>
Mon Dec 26 12:31:08 2016 S=0.55 Km/hr
</name>
<styleUrl>
#styleMap_TLP_Normal
</styleUrl>
<Point>
<coordinates>
-65.0782242,-10.9469833,156.47
</coordinates>
</Point>
</Placemark>
<Placemark>
<name>
Mon Dec 26 12:31:18 2016 S=0.63 Km/hr
</name>
<styleUrl>
#styleMap_TLP_Normal
</styleUrl>
<Point>
<coordinates>
-65.0782852,-10.9470043,156.64
</coordinates>
</Point>
</Placemark>
<Placemark>
<name>
Mon Dec 26 12:31:28 2016 S=1.19 Km/hr
</name>
<styleUrl>
#styleMap_TLP_Normal
</styleUrl>
<Point>
<coordinates>
-65.0783310,-10.9470310,156.34
</coordinates>
</Point>
</Placemark>
<Placemark>
<name>
Mon Dec 26 12:31:38 2016 S=1.09 Km/hr
</name>
<styleUrl>
#styleMap_TLP_Normal
</styleUrl>
<Point>
<coordinates>
-65.0784149,-10.9470615,156.43
</coordinates>
</Point>
</Placemark>
<Placemark>
<name>
Mon Dec 26 12:31:48 2016 S=0.51 Km/hr
</name>
<styleUrl>
#styleMap_TLP_Normal
</styleUrl>
<Point>
<coordinates>
-65.0784302,-10.9470568,156.12
</coordinates>
</Point>
</Placemark>
<Placemark>
<name>
Mon Dec 26 12:31:58 2016 S=0.60 Km/hr
</name>
<styleUrl>
#styleMap_TLP_Normal
</styleUrl>
<Point>
<coordinates>
-65.0784302,-10.9470568,156.13
</coordinates>
</Point>
</Placemark>
<Placemark>
<name>
Mon Dec 26 12:32:08 2016 S=1.17 Km/hr
</name>
<styleUrl>
#styleMap_TLP_Normal
</styleUrl>
<Point>
<coordinates>
-65.0784378,-10.9470596,156.16
</coordinates>
</Point>
</Placemark>
<Placemark>
<name>
Mon Dec 26 12:32:18 2016 S=1.05 Km/hr
</name>
<styleUrl>
#styleMap_TLP_Normal
</styleUrl>
<Point>
<coordinates>
-65.0784912,-10.9470549,156.50
</coordinates>
</Point>
</Placemark>
<Placemark>
<name>
Mon Dec 26 12:32:28 2016 S=0.28 Km/hr
</name>
<styleUrl>
#styleMap_TLP_Normal
</styleUrl>
<Point>
<coordinates>
-65.0785294,-10.9470596,156.46
</coordinates>
</Point>
</Placemark>
<Placemark>
<name>
Mon Dec 26 12:32:38 2016 S=1.51 Km/hr
</name>
<styleUrl>
#styleMap_TLP_Normal
</styleUrl>
<Point>
<coordinates>
-65.0785751,-10.9470549,156.07
</coordinates>
</Point>
</Placemark>
<Placemark>
<name>
Mon Dec 26 12:32:48 2016 S=0.64 Km/hr
</name>
<styleUrl>
#styleMap_TLP_Normal
</styleUrl>
<Point>
<coordinates>
-65.0786591,-10.9470520,157.07
</coordinates>
</Point>
</Placemark>
<Placemark>
<name>
Mon Dec 26 12:32:58 2016 S=0.19 Km/hr
</name>
<styleUrl>
#styleMap_TLP_Normal
</styleUrl>
<Point>
<coordinates>
-65.0786667,-10.9470549,157.09
</coordinates>
</Point>
</Placemark>
<Placemark>
<name>
Mon Dec 26 12:33:08 2016 S=1.26 Km/hr
</name>
<styleUrl>
#styleMap_TLP_Normal
</styleUrl>
<Point>
<coordinates>
-65.0787430,-10.9470539,157.55
</coordinates>
</Point>
</Placemark>
<Placemark>
<name>
Mon Dec 26 12:33:18 2016 S=1.37 Km/hr
</name>
<styleUrl>
#styleMap_TLP_Normal
</styleUrl>
<Point>
<coordinates>
-65.0788422,-10.9470301,158.49
</coordinates>
</Point>
</Placemark>
<Placemark>
<name>
Mon Dec 26 12:33:28 2016 S=0.76 Km/hr
</name>
<styleUrl>
#styleMap_TLP_Normal
</styleUrl>
<Point>
<coordinates>
-65.0789108,-10.9470301,158.94
</coordinates>
</Point>
</Placemark>
<Placemark>
<name>
Mon Dec 26 12:33:38 2016 S=1.02 Km/hr
</name>
<styleUrl>
#styleMap_TLP_Normal
</styleUrl>
<Point>
<coordinates>
-65.0789337,-10.9470367,159.21
</coordinates>
</Point>
</Placemark>
<Placemark>
<name>
Mon Dec 26 12:33:48 2016 S=0.68 Km/hr
</name>
<styleUrl>
#styleMap_TLP_Normal
</styleUrl>
<Point>
<coordinates>
-65.0790176,-10.9470005,160.20
</coordinates>
</Point>
</Placemark>
<Placemark>
<name>
Mon Dec 26 12:33:58 2016 S=1.17 Km/hr
</name>
<styleUrl>
#styleMap_TLP_Normal
</styleUrl>
<Point>
<coordinates>
-65.0790939,-10.9470024,161.43
</coordinates>
</Point>
</Placemark>
<Placemark>
<name>
Mon Dec 26 12:34:08 2016 S=0.55 Km/hr
</name>
<styleUrl>
#styleMap_TLP_Normal
</styleUrl>
<Point>
<coordinates>
-65.0791779,-10.9470100,161.09
</coordinates>
</Point>
</Placemark>
<Placemark>
<name>
Mon Dec 26 12:34:18 2016 S=0.27 Km/hr
</name>
<styleUrl>
#styleMap_TLP_Normal
</styleUrl>
<Point>
<coordinates>
-65.0792313,-10.9470043,160.33
</coordinates>
</Point>
</Placemark>
<Placemark>
<name>
Mon Dec 26 12:34:28 2016 S=1.16 Km/hr
</name>
<styleUrl>
#styleMap_TLP_Normal
</styleUrl>
<Point>
<coordinates>
-65.0792313,-10.9470015,160.27
</coordinates>
</Point>
</Placemark>
<Placemark>
<name>
Mon Dec 26 12:34:38 2016 S=0.43 Km/hr
</name>
<styleUrl>
#styleMap_TLP_Normal
</styleUrl>
<Point>
<coordinates>
-65.0792618,-10.9469843,158.86
</coordinates>
</Point>
</Placemark>
<Placemark>
<name>
Mon Dec 26 12:34:48 2016 S=0.89 Km/hr
</name>
<styleUrl>
#styleMap_TLP_Normal
</styleUrl>
<Point>
<coordinates>
-65.0792618,-10.9469852,158.84
</coordinates>
</Point>
</Placemark>
<Placemark>
<name>
Mon Dec 26 12:34:58 2016 S=1.55 Km/hr
</name>
<styleUrl>
#styleMap_TLP_Normal
</styleUrl>
<Point>
<coordinates>
-65.0792999,-10.9470310,158.45
</coordinates>
</Point>
</Placemark>
<Placemark>
<name>
Mon Dec 26 12:35:08 2016 S=0.09 Km/hr
</name>
<styleUrl>
#styleMap_TLP_Normal
</styleUrl>
<Point>
<coordinates>
-65.0793152,-10.9470119,157.76
</coordinates>
</Point>
</Placemark>
<Placemark>
<name>
Mon Dec 26 12:35:18 2016 S=0.75 Km/hr
</name>
<styleUrl>
#styleMap_TLP_Normal
</styleUrl>
<Point>
<coordinates>
-65.0793228,-10.9470167,157.81
</coordinates>
</Point>
</Placemark>
<Placemark>
<name>
Mon Dec 26 12:35:28 2016 S=0.15 Km/hr
</name>
<styleUrl>
#styleMap_TLP_Normal
</styleUrl>
<Point>
<coordinates>
-65.0793304,-10.9470205,157.87
</coordinates>
</Point>
</Placemark>
<Placemark>
<name>
Mon Dec 26 12:35:38 2016 S=1.22 Km/hr
</name>
<styleUrl>
#styleMap_TLP_Normal
</styleUrl>
<Point>
<coordinates>
-65.0793304,-10.9470215,157.91
</coordinates>
</Point>
</Placemark>
<Placemark>
<name>
Mon Dec 26 12:35:48 2016 S=1.14 Km/hr
</name>
<styleUrl>
#styleMap_TLP_Normal
</styleUrl>
<Point>
<coordinates>
-65.0793381,-10.9470263,157.92
</coordinates>
</Point>
</Placemark>
<Placemark>
<name>
Mon Dec 26 12:35:58 2016 S=0.32 Km/hr
</name>
<styleUrl>
#styleMap_TLP_Normal
</styleUrl>
<Point>
<coordinates>
-65.0793533,-10.9470367,157.89
</coordinates>
</Point>
</Placemark>
<Placemark>
<name>
Mon Dec 26 12:36:08 2016 S=0.14 Km/hr
</name>
<styleUrl>
#styleMap_TLP_Normal
</styleUrl>
<Point>
<coordinates>
-65.0793610,-10.9470367,157.86
</coordinates>
</Point>
</Placemark>
<Placemark>
<name>
Mon Dec 26 12:36:18 2016 S=0.69 Km/hr
</name>
<styleUrl>
#styleMap_TLP_Normal
</styleUrl>
<Point>
<coordinates>
-65.0793610,-10.9470282,157.91
</coordinates>
</Point>
</Placemark>
<Placemark>
<name>
Mon Dec 26 12:36:28 2016 S=0.81 Km/hr
</name>
<styleUrl>
#styleMap_TLP_Normal
</styleUrl>
<Point>
<coordinates>
-65.0793610,-10.9470205,157.94
</coordinates>
</Point>
</Placemark>
<Placemark>
<name>
Mon Dec 26 12:36:38 2016 S=0.91 Km/hr
</name>
<styleUrl>
#styleMap_TLP_Normal
</styleUrl>
<Point>
<coordinates>
-65.0793762,-10.9470310,157.99
</coordinates>
</Point>
</Placemark>
<Placemark>
<name>
Mon Dec 26 12:36:48 2016 S=0.96 Km/hr
</name>
<styleUrl>
#styleMap_TLP_Normal
</styleUrl>
<Point>
<coordinates>
-65.0793915,-10.9470367,158.07
</coordinates>
</Point>
</Placemark>
<Placemark>
<name>
Mon Dec 26 12:36:58 2016 S=0.12 Km/hr
</name>
<styleUrl>
#styleMap_TLP_Normal
</styleUrl>
<Point>
<coordinates>
-65.0794754,-10.9470034,159.32
</coordinates>
</Point>
</Placemark>
<Placemark>
<name>
Mon Dec 26 12:37:08 2016 S=1.23 Km/hr
</name>
<styleUrl>
#styleMap_TLP_Normal
</styleUrl>
<Point>
<coordinates>
-65.0796127,-10.9469595,159.68
</coordinates>
</Point>
</Placemark>
<Placemark>
<name>
Mon Dec 26 12:37:18 2016 S=1.50 Km/hr
</name>
<styleUrl>
#styleMap_TLP_Normal
</styleUrl>
<Point>
<coordinates>
-65.0797501,-10.9469261,159.99
</coordinates>
</Point>
</Placemark>
<Placemark>
<name>
Mon Dec 26 12:37:28 2016 S=1.45 Km/hr
</name>
<styleUrl>
#styleMap_TLP_Normal
</styleUrl>
<Point>
<coordinates>
-65.0799103,-10.9469023,159.77
</coordinates>
</Point>
</Placemark>
<Placemark>
<name>
Mon Dec 26 12:37:38 2016 S=0.59 Km/hr
</name>
<styleUrl>
#styleMap_TLP_Normal
</styleUrl>
<Point>
<coordinates>
-65.0799255,-10.9469051,159.93
</coordinates>
</Point>
</Placemark>
<Placemark>
<name>
Mon Dec 26 12:37:48 2016 S=0.88 Km/hr
</name>
<styleUrl>
#styleMap_TLP_Normal
</styleUrl>
<Point>
<coordinates>
-65.0800018,-10.9468794,160.02
</coordinates>
</Point>
</Placemark>
<Placemark>
<name>
Mon Dec 26 12:37:58 2016 S=0.31 Km/hr
</name>
<styleUrl>
#styleMap_TLP_Normal
</styleUrl>
<Point>
<coordinates>
-65.0801239,-10.9469070,160.65
</coordinates>
</Point>
</Placemark>
<Placemark>
<name>
Mon Dec 26 12:38:08 2016 S=2.07 Km/hr
</name>
<styleUrl>
#styleMap_TLP_Normal
</styleUrl>
<Point>
<coordinates>
-65.0801926,-10.9469280,161.23
</coordinates>
</Point>
</Placemark>
<Placemark>
<name>
Mon Dec 26 12:38:18 2016 S=2.46 Km/hr
</name>
<styleUrl>
#styleMap_TLP_Normal
</styleUrl>
<Point>
<coordinates>
-65.0802612,-10.9469509,162.20
</coordinates>
</Point>
</Placemark>
<Placemark>
<name>
Mon Dec 26 12:38:28 2016 S=0.52 Km/hr
</name>
<styleUrl>
#styleMap_TLP_Normal
</styleUrl>
<Point>
<coordinates>
-65.0803070,-10.9469671,162.41
</coordinates>
</Point>
</Placemark>
<Placemark>
<name>
Mon Dec 26 12:38:38 2016 S=0.59 Km/hr
</name>
<styleUrl>
#styleMap_TLP_Normal
</styleUrl>
<Point>
<coordinates>
-65.0803299,-10.9469414,162.32
</coordinates>
</Point>
</Placemark>
<Placemark>
<name>
Mon Dec 26 12:38:48 2016 S=0.73 Km/hr
</name>
<styleUrl>
#styleMap_TLP_Normal
</styleUrl>
<Point>
<coordinates>
-65.0803299,-10.9469376,162.27
</coordinates>
</Point>
</Placemark>
<Placemark>
<name>
Mon Dec 26 12:38:58 2016 S=0.12 Km/hr
</name>
<styleUrl>
#styleMap_TLP_Normal
</styleUrl>
<Point>
<coordinates>
-65.0803223,-10.9469271,162.21
</coordinates>
</Point>
</Placemark>
<Placemark>
<name>
Mon Dec 26 12:39:08 2016 S=0.34 Km/hr
</name>
<styleUrl>
#styleMap_TLP_Normal
</styleUrl>
<Point>
<coordinates>
-65.0803299,-10.9469252,162.20
</coordinates>
</Point>
</Placemark>
<Placemark>
<name>
Mon Dec 26 12:39:18 2016 S=1.23 Km/hr
</name>
<styleUrl>
#styleMap_TLP_Normal
</styleUrl>
<Point>
<coordinates>
-65.0803909,-10.9469442,162.36
</coordinates>
</Point>
</Placemark>
<Placemark>
<name>
Mon Dec 26 12:39:28 2016 S=1.22 Km/hr
</name>
<styleUrl>
#styleMap_TLP_Normal
</styleUrl>
<Point>
<coordinates>
-65.0805206,-10.9470139,162.18
</coordinates>
</Point>
</Placemark>
<Placemark>
<name>
Mon Dec 26 12:39:38 2016 S=0.32 Km/hr
</name>
<styleUrl>
#styleMap_TLP_Normal
</styleUrl>
<Point>
<coordinates>
-65.0805969,-10.9469948,161.97
</coordinates>
</Point>
</Placemark>
<Placemark>
<name>
Mon Dec 26 12:39:48 2016 S=1.11 Km/hr
</name>
<styleUrl>
#styleMap_TLP_Normal
</styleUrl>
<Point>
<coordinates>
-65.0806503,-10.9470224,162.00
</coordinates>
</Point>
</Placemark>
<Placemark>
<name>
Mon Dec 26 12:39:58 2016 S=0.65 Km/hr
</name>
<styleUrl>
#styleMap_TLP_Normal
</styleUrl>
<Point>
<coordinates>
-65.0807190,-10.9470644,161.77
</coordinates>
</Point>
</Placemark>
<Placemark>
<name>
Mon Dec 26 12:40:08 2016 S=1.41 Km/hr
</name>
<styleUrl>
#styleMap_TLP_Normal
</styleUrl>
<Point>
<coordinates>
-65.0807419,-10.9471121,161.32
</coordinates>
</Point>
</Placemark>
<Placemark>
<name>
Mon Dec 26 12:40:18 2016 S=0.59 Km/hr
</name>
<styleUrl>
#styleMap_TLP_Normal
</styleUrl>
<Point>
<coordinates>
-65.0807571,-10.9471560,160.97
</coordinates>
</Point>
</Placemark>
<Placemark>
<name>
Mon Dec 26 12:40:28 2016 S=0.72 Km/hr
</name>
<styleUrl>
#styleMap_TLP_Normal
</styleUrl>
<Point>
<coordinates>
-65.0807495,-10.9471645,161.02
</coordinates>
</Point>
</Placemark>
<Placemark>
<name>
Mon Dec 26 12:40:38 2016 S=0.99 Km/hr
</name>
<styleUrl>
#styleMap_TLP_Normal
</styleUrl>
<Point>
<coordinates>
-65.0807724,-10.9472055,160.81
</coordinates>
</Point>
</Placemark>
<Placemark>
<name>
Mon Dec 26 12:40:48 2016 S=1.21 Km/hr
</name>
<styleUrl>
#styleMap_TLP_Normal
</styleUrl>
<Point>
<coordinates>
-65.0807953,-10.9472876,160.51
</coordinates>
</Point>
</Placemark>
<Placemark>
<name>
Mon Dec 26 12:40:58 2016 S=0.74 Km/hr
</name>
<styleUrl>
#styleMap_TLP_Normal
</styleUrl>
<Point>
<coordinates>
-65.0808029,-10.9473362,160.96
</coordinates>
</Point>
</Placemark>
<Placemark>
<name>
Mon Dec 26 12:41:08 2016 S=0.11 Km/hr
</name>
<styleUrl>
#styleMap_TLP_Normal
</styleUrl>
<Point>
<coordinates>
-65.0808105,-10.9473543,160.97
</coordinates>
</Point>
</Placemark>
<Placemark>
<name>
Mon Dec 26 12:41:18 2016 S=0.95 Km/hr
</name>
<styleUrl>
#styleMap_TLP_Normal
</styleUrl>
<Point>
<coordinates>
-65.0808182,-10.9474068,160.69
</coordinates>
</Point>
</Placemark>
<Placemark>
<name>
Mon Dec 26 12:41:28 2016 S=0.55 Km/hr
</name>
<styleUrl>
#styleMap_TLP_Normal
</styleUrl>
<Point>
<coordinates>
-65.0808258,-10.9474230,160.56
</coordinates>
</Point>
</Placemark>
<Placemark>
<name>
Mon Dec 26 12:41:38 2016 S=1.24 Km/hr
</name>
<styleUrl>
#styleMap_TLP_Normal
</styleUrl>
<Point>
<coordinates>
-65.0807877,-10.9474096,160.64
</coordinates>
</Point>
</Placemark>
<Placemark>
<name>
Mon Dec 26 12:41:48 2016 S=0.37 Km/hr
</name>
<styleUrl>
#styleMap_TLP_Normal
</styleUrl>
<Point>
<coordinates>
-65.0807419,-10.9473801,160.73
</coordinates>
</Point>
</Placemark>
<Placemark>
<name>
Mon Dec 26 12:41:58 2016 S=0.64 Km/hr
</name>
<styleUrl>
#styleMap_TLP_Normal
</styleUrl>
<Point>
<coordinates>
-65.0807266,-10.9473534,160.77
</coordinates>
</Point>
</Placemark>
<Placemark>
<name>
Mon Dec 26 12:42:08 2016 S=1.31 Km/hr
</name>
<styleUrl>
#styleMap_TLP_Normal
</styleUrl>
<Point>
<coordinates>
-65.0807037,-10.9473257,160.34
</coordinates>
</Point>
</Placemark>
<Placemark>
<name>
Mon Dec 26 12:42:18 2016 S=1.05 Km/hr
</name>
<styleUrl>
#styleMap_TLP_Normal
</styleUrl>
<Point>
<coordinates>
-65.0807343,-10.9473448,160.32
</coordinates>
</Point>
</Placemark>
<Placemark>
<name>
Mon Dec 26 12:42:28 2016 S=1.27 Km/hr
</name>
<styleUrl>
#styleMap_TLP_Normal
</styleUrl>
<Point>
<coordinates>
-65.0807343,-10.9473457,160.37
</coordinates>
</Point>
</Placemark>
<Placemark>
<name>
Mon Dec 26 12:42:38 2016 S=0.48 Km/hr
</name>
<styleUrl>
#styleMap_TLP_Normal
</styleUrl>
<Point>
<coordinates>
-65.0807266,-10.9473314,160.38
</coordinates>
</Point>
</Placemark>
<Placemark>
<name>
Mon Dec 26 12:42:48 2016 S=0.47 Km/hr
</name>
<styleUrl>
#styleMap_TLP_Normal
</styleUrl>
<Point>
<coordinates>
-65.0807190,-10.9472570,162.09
</coordinates>
</Point>
</Placemark>
<Placemark>
<name>
Mon Dec 26 12:42:58 2016 S=0.27 Km/hr
</name>
<styleUrl>
#styleMap_TLP_Normal
</styleUrl>
<Point>
<coordinates>
-65.0807190,-10.9472418,161.99
</coordinates>
</Point>
</Placemark>
<Placemark>
<name>
Mon Dec 26 12:43:14 2016 S=0.15 Km/hr
</name>
<styleUrl>
#styleMap_TLP_Normal
</styleUrl>
<Point>
<coordinates>
-65.0807800,-10.9469433,161.96
</coordinates>
</Point>
</Placemark>
<Placemark>
<name>
Mon Dec 26 12:43:24 2016 S=1.92 Km/hr
</name>
<styleUrl>
#styleMap_TLP_Normal
</styleUrl>
<Point>
<coordinates>
-65.0806732,-10.9469452,155.21
</coordinates>
</Point>
</Placemark>
<Placemark>
<name>
Mon Dec 26 12:43:34 2016 S=2.10 Km/hr
</name>
<styleUrl>
#styleMap_TLP_Normal
</styleUrl>
<Point>
<coordinates>
-65.0806580,-10.9469109,161.01
</coordinates>
</Point>
</Placemark>
<Placemark>
<name>
Mon Dec 26 12:43:44 2016 S=1.87 Km/hr
</name>
<styleUrl>
#styleMap_TLP_Normal
</styleUrl>
<Point>
<coordinates>
-65.0806732,-10.9470282,165.71
</coordinates>
</Point>
</Placemark>
<Placemark>
<name>
Mon Dec 26 12:43:54 2016 S=0.14 Km/hr
</name>
<styleUrl>
#styleMap_TLP_Normal
</styleUrl>
<Point>
<coordinates>
-65.0807266,-10.9470415,165.80
</coordinates>
</Point>
</Placemark>
<Placemark>
<name>
Mon Dec 26 12:44:04 2016 S=0.77 Km/hr
</name>
<styleUrl>
#styleMap_TLP_Normal
</styleUrl>
<Point>
<coordinates>
-65.0807266,-10.9470406,165.88
</coordinates>
</Point>
</Placemark>
<Placemark>
<name>
Mon Dec 26 12:44:14 2016 S=0.55 Km/hr
</name>
<styleUrl>
#styleMap_TLP_Normal
</styleUrl>
<Point>
<coordinates>
-65.0806808,-10.9470396,166.84
</coordinates>
</Point>
</Placemark>
<Placemark>
<name>
Mon Dec 26 12:44:24 2016 S=0.34 Km/hr
</name>
<styleUrl>
#styleMap_TLP_Normal
</styleUrl>
<Point>
<coordinates>
-65.0806198,-10.9470692,162.63
</coordinates>
</Point>
</Placemark>
<Placemark>
<name>
Mon Dec 26 12:44:34 2016 S=0.28 Km/hr
</name>
<styleUrl>
#styleMap_TLP_Normal
</styleUrl>
<Point>
<coordinates>
-65.0806122,-10.9470663,162.48
</coordinates>
</Point>
</Placemark>
<Placemark>
<name>
Mon Dec 26 12:44:44 2016 S=2.30 Km/hr
</name>
<styleUrl>
#styleMap_TLP_Normal
</styleUrl>
<Point>
<coordinates>
-65.0805435,-10.9470282,161.35
</coordinates>
</Point>
</Placemark>
<Placemark>
<name>
Mon Dec 26 12:44:54 2016 S=1.52 Km/hr
</name>
<styleUrl>
#styleMap_TLP_Normal
</styleUrl>
<Point>
<coordinates>
-65.0804672,-10.9469700,158.35
</coordinates>
</Point>
</Placemark>
<Placemark>
<name>
Mon Dec 26 12:45:04 2016 S=0.12 Km/hr
</name>
<styleUrl>
#styleMap_TLP_Normal
</styleUrl>
<Point>
<coordinates>
-65.0804443,-10.9469843,157.42
</coordinates>
</Point>
</Placemark>
<Placemark>
<name>
Mon Dec 26 12:45:14 2016 S=0.65 Km/hr
</name>
<styleUrl>
#styleMap_TLP_Normal
</styleUrl>
<Point>
<coordinates>
-65.0804367,-10.9469748,157.44
</coordinates>
</Point>
</Placemark>
<Placemark>
<name>
Mon Dec 26 12:45:24 2016 S=0.03 Km/hr
</name>
<styleUrl>
#styleMap_TLP_Normal
</styleUrl>
<Point>
<coordinates>
-65.0804138,-10.9469662,157.02
</coordinates>
</Point>
</Placemark>
<Placemark>
<name>
Mon Dec 26 12:45:34 2016 S=1.85 Km/hr
</name>
<styleUrl>
#styleMap_TLP_Normal
</styleUrl>
<Point>
<coordinates>
-65.0804291,-10.9469767,157.04
</coordinates>
</Point>
</Placemark>
<Placemark>
<name>
Mon Dec 26 12:45:44 2016 S=0.91 Km/hr
</name>
<styleUrl>
#styleMap_TLP_Normal
</styleUrl>
<Point>
<coordinates>
-65.0803909,-10.9469481,156.85
</coordinates>
</Point>
</Placemark>
<Placemark>
<name>
Mon Dec 26 12:45:54 2016 S=0.80 Km/hr
</name>
<styleUrl>
#styleMap_TLP_Normal
</styleUrl>
<Point>
<coordinates>
-65.0803680,-10.9469337,157.14
</coordinates>
</Point>
</Placemark>
<Placemark>
<name>
Mon Dec 26 12:46:04 2016 S=2.32 Km/hr
</name>
<styleUrl>
#styleMap_TLP_Normal
</styleUrl>
<Point>
<coordinates>
-65.0802841,-10.9469395,156.86
</coordinates>
</Point>
</Placemark>
<Placemark>
<name>
Mon Dec 26 12:46:14 2016 S=1.07 Km/hr
</name>
<styleUrl>
#styleMap_TLP_Normal
</styleUrl>
<Point>
<coordinates>
-65.0801620,-10.9469223,156.75
</coordinates>
</Point>
</Placemark>
<Placemark>
<name>
Mon Dec 26 12:46:24 2016 S=0.71 Km/hr
</name>
<styleUrl>
#styleMap_TLP_Normal
</styleUrl>
<Point>
<coordinates>
-65.0801392,-10.9469156,157.14
</coordinates>
</Point>
</Placemark>
<Placemark>
<name>
Mon Dec 26 12:46:34 2016 S=0.20 Km/hr
</name>
<styleUrl>
#styleMap_TLP_Normal
</styleUrl>
<Point>
<coordinates>
-65.0801163,-10.9469185,156.91
</coordinates>
</Point>
</Placemark>
<Placemark>
<name>
Mon Dec 26 12:46:44 2016 S=0.73 Km/hr
</name>
<styleUrl>
#styleMap_TLP_Normal
</styleUrl>
<Point>
<coordinates>
-65.0801086,-10.9469118,156.86
</coordinates>
</Point>
</Placemark>
<Placemark>
<name>
Mon Dec 26 12:46:54 2016 S=1.50 Km/hr
</name>
<styleUrl>
#styleMap_TLP_Normal
</styleUrl>
<Point>
<coordinates>
-65.0801010,-10.9469061,156.85
</coordinates>
</Point>
</Placemark>
<Placemark>
<name>
Mon Dec 26 12:47:04 2016 S=1.00 Km/hr
</name>
<styleUrl>
#styleMap_TLP_Normal
</styleUrl>
<Point>
<coordinates>
-65.0800095,-10.9469156,156.05
</coordinates>
</Point>
</Placemark>
<Placemark>
<name>
Mon Dec 26 12:47:14 2016 S=1.10 Km/hr
</name>
<styleUrl>
#styleMap_TLP_Normal
</styleUrl>
<Point>
<coordinates>
-65.0799942,-10.9469204,155.98
</coordinates>
</Point>
</Placemark>
<Placemark>
<name>
Mon Dec 26 12:47:24 2016 S=0.44 Km/hr
</name>
<styleUrl>
#styleMap_TLP_Normal
</styleUrl>
<Point>
<coordinates>
-65.0799332,-10.9469328,155.63
</coordinates>
</Point>
</Placemark>
<Placemark>
<name>
Mon Dec 26 12:47:34 2016 S=0.37 Km/hr
</name>
<styleUrl>
#styleMap_TLP_Normal
</styleUrl>
<Point>
<coordinates>
-65.0799255,-10.9469290,155.67
</coordinates>
</Point>
</Placemark>
<Placemark>
<name>
Mon Dec 26 12:47:44 2016 S=0.80 Km/hr
</name>
<styleUrl>
#styleMap_TLP_Normal
</styleUrl>
<Point>
<coordinates>
-65.0798416,-10.9469490,155.39
</coordinates>
</Point>
</Placemark>
<Placemark>
<name>
Mon Dec 26 12:47:54 2016 S=1.05 Km/hr
</name>
<styleUrl>
#styleMap_TLP_Normal
</styleUrl>
<Point>
<coordinates>
-65.0797653,-10.9469786,153.92
</coordinates>
</Point>
</Placemark>
<Placemark>
<name>
Mon Dec 26 12:48:04 2016 S=0.94 Km/hr
</name>
<styleUrl>
#styleMap_TLP_Normal
</styleUrl>
<Point>
<coordinates>
-65.0796890,-10.9470062,153.25
</coordinates>
</Point>
</Placemark>
<Placemark>
<name>
Mon Dec 26 12:48:14 2016 S=1.23 Km/hr
</name>
<styleUrl>
#styleMap_TLP_Normal
</styleUrl>
<Point>
<coordinates>
-65.0795898,-10.9470320,152.66
</coordinates>
</Point>
</Placemark>
<Placemark>
<name>
Mon Dec 26 12:48:24 2016 S=0.32 Km/hr
</name>
<styleUrl>
#styleMap_TLP_Normal
</styleUrl>
<Point>
<coordinates>
-65.0795212,-10.9470377,152.07
</coordinates>
</Point>
</Placemark>
<Placemark>
<name>
Mon Dec 26 12:48:34 2016 S=1.34 Km/hr
</name>
<styleUrl>
#styleMap_TLP_Normal
</styleUrl>
<Point>
<coordinates>
-65.0794449,-10.9470415,151.73
</coordinates>
</Point>
</Placemark>
<Placemark>
<name>
Mon Dec 26 12:48:44 2016 S=1.70 Km/hr
</name>
<styleUrl>
#styleMap_TLP_Normal
</styleUrl>
<Point>
<coordinates>
-65.0792999,-10.9470568,151.86
</coordinates>
</Point>
</Placemark>
<Placemark>
<name>
Mon Dec 26 12:48:54 2016 S=1.76 Km/hr
</name>
<styleUrl>
#styleMap_TLP_Normal
</styleUrl>
<Point>
<coordinates>
-65.0792084,-10.9470358,152.10
</coordinates>
</Point>
</Placemark>
<Placemark>
<name>
Mon Dec 26 12:49:04 2016 S=0.49 Km/hr
</name>
<styleUrl>
#styleMap_TLP_Normal
</styleUrl>
<Point>
<coordinates>
-65.0791855,-10.9470501,152.43
</coordinates>
</Point>
</Placemark>
<Placemark>
<name>
Mon Dec 26 12:49:14 2016 S=0.55 Km/hr
</name>
<styleUrl>
#styleMap_TLP_Normal
</styleUrl>
<Point>
<coordinates>
-65.0791779,-10.9470453,152.46
</coordinates>
</Point>
</Placemark>
<Placemark>
<name>
Mon Dec 26 12:49:24 2016 S=1.76 Km/hr
</name>
<styleUrl>
#styleMap_TLP_Normal
</styleUrl>
<Point>
<coordinates>
-65.0791168,-10.9470472,152.44
</coordinates>
</Point>
</Placemark>
<Placemark>
<name>
Mon Dec 26 12:49:34 2016 S=1.04 Km/hr
</name>
<styleUrl>
#styleMap_TLP_Normal
</styleUrl>
<Point>
<coordinates>
-65.0790253,-10.9470682,152.20
</coordinates>
</Point>
</Placemark>
<Placemark>
<name>
Mon Dec 26 12:49:44 2016 S=0.16 Km/hr
</name>
<styleUrl>
#styleMap_TLP_Normal
</styleUrl>
<Point>
<coordinates>
-65.0789795,-10.9470778,151.30
</coordinates>
</Point>
</Placemark>
<Placemark>
<name>
Mon Dec 26 12:49:54 2016 S=1.20 Km/hr
</name>
<styleUrl>
#styleMap_TLP_Normal
</styleUrl>
<Point>
<coordinates>
-65.0789719,-10.9470749,151.31
</coordinates>
</Point>
</Placemark>
<Placemark>
<name>
Mon Dec 26 12:50:04 2016 S=1.14 Km/hr
</name>
<styleUrl>
#styleMap_TLP_Normal
</styleUrl>
<Point>
<coordinates>
-65.0788956,-10.9470978,150.64
</coordinates>
</Point>
</Placemark>
<Placemark>
<name>
Mon Dec 26 12:50:14 2016 S=1.67 Km/hr
</name>
<styleUrl>
#styleMap_TLP_Normal
</styleUrl>
<Point>
<coordinates>
-65.0787430,-10.9471054,151.48
</coordinates>
</Point>
</Placemark>
<Placemark>
<name>
Mon Dec 26 12:50:24 2016 S=1.31 Km/hr
</name>
<styleUrl>
#styleMap_TLP_Normal
</styleUrl>
<Point>
<coordinates>
-65.0786819,-10.9471130,151.55
</coordinates>
</Point>
</Placemark>
<Placemark>
<name>
Mon Dec 26 12:50:34 2016 S=1.05 Km/hr
</name>
<styleUrl>
#styleMap_TLP_Normal
</styleUrl>
<Point>
<coordinates>
-65.0786057,-10.9470510,151.28
</coordinates>
</Point>
</Placemark>
<Placemark>
<name>
Mon Dec 26 12:50:44 2016 S=2.09 Km/hr
</name>
<styleUrl>
#styleMap_TLP_Normal
</styleUrl>
<Point>
<coordinates>
-65.0784912,-10.9469852,151.30
</coordinates>
</Point>
</Placemark>
<Placemark>
<name>
Mon Dec 26 12:50:54 2016 S=1.24 Km/hr
</name>
<styleUrl>
#styleMap_TLP_Normal
</styleUrl>
<Point>
<coordinates>
-65.0784378,-10.9469662,151.14
</coordinates>
</Point>
</Placemark>
<Placemark>
<name>
Mon Dec 26 12:51:04 2016 S=0.17 Km/hr
</name>
<styleUrl>
#styleMap_TLP_Normal
</styleUrl>
<Point>
<coordinates>
-65.0784302,-10.9469595,151.14
</coordinates>
</Point>
</Placemark>
<Placemark>
<name>
Mon Dec 26 12:51:14 2016 S=1.12 Km/hr
</name>
<styleUrl>
#styleMap_TLP_Normal
</styleUrl>
<Point>
<coordinates>
-65.0784302,-10.9469633,151.14
</coordinates>
</Point>
</Placemark>
<Placemark>
<name>
Mon Dec 26 12:51:24 2016 S=0.37 Km/hr
</name>
<styleUrl>
#styleMap_TLP_Normal
</styleUrl>
<Point>
<coordinates>
-65.0783539,-10.9469442,150.80
</coordinates>
</Point>
</Placemark>
<Placemark>
<name>
Mon Dec 26 12:51:34 2016 S=0.64 Km/hr
</name>
<styleUrl>
#styleMap_TLP_Normal
</styleUrl>
<Point>
<coordinates>
-65.0783310,-10.9469328,151.15
</coordinates>
</Point>
</Placemark>
<Placemark>
<name>
Mon Dec 26 12:51:44 2016 S=1.05 Km/hr
</name>
<styleUrl>
#styleMap_TLP_Normal
</styleUrl>
<Point>
<coordinates>
-65.0783310,-10.9469347,151.21
</coordinates>
</Point>
</Placemark>
<Placemark>
<name>
Mon Dec 26 12:51:54 2016 S=1.01 Km/hr
</name>
<styleUrl>
#styleMap_TLP_Normal
</styleUrl>
<Point>
<coordinates>
-65.0783234,-10.9469233,151.22
</coordinates>
</Point>
</Placemark>
<Placemark>
<name>
Mon Dec 26 12:52:04 2016 S=0.22 Km/hr
</name>
<styleUrl>
#styleMap_TLP_Normal
</styleUrl>
<Point>
<coordinates>
-65.0783234,-10.9469328,151.20
</coordinates>
</Point>
</Placemark>
<Placemark>
<name>
Mon Dec 26 12:52:14 2016 S=0.49 Km/hr
</name>
<styleUrl>
#styleMap_TLP_Normal
</styleUrl>
<Point>
<coordinates>
-65.0783157,-10.9469271,151.22
</coordinates>
</Point>
</Placemark>
<Placemark>
<name>
Mon Dec 26 12:52:24 2016 S=2.49 Km/hr
</name>
<styleUrl>
#styleMap_TLP_Normal
</styleUrl>
<Point>
<coordinates>
-65.0781097,-10.9469566,150.37
</coordinates>
</Point>
</Placemark>
<Placemark>
<name>
Mon Dec 26 12:52:34 2016 S=0.35 Km/hr
</name>
<styleUrl>
#styleMap_TLP_Normal
</styleUrl>
<Point>
<coordinates>
-65.0780258,-10.9469900,150.39
</coordinates>
</Point>
</Placemark>
<Placemark>
<name>
Mon Dec 26 12:52:44 2016 S=1.39 Km/hr
</name>
<styleUrl>
#styleMap_TLP_Normal
</styleUrl>
<Point>
<coordinates>
-65.0780029,-10.9469948,150.59
</coordinates>
</Point>
</Placemark>
<Placemark>
<name>
Mon Dec 26 12:52:54 2016 S=1.20 Km/hr
</name>
<styleUrl>
#styleMap_TLP_Normal
</styleUrl>
<Point>
<coordinates>
-65.0779266,-10.9469805,150.17
</coordinates>
</Point>
</Placemark>
<Placemark>
<name>
Mon Dec 26 12:53:04 2016 S=0.28 Km/hr
</name>
<styleUrl>
#styleMap_TLP_Normal
</styleUrl>
<Point>
<coordinates>
-65.0779037,-10.9469748,150.22
</coordinates>
</Point>
</Placemark>
<Placemark>
<name>
Mon Dec 26 12:53:14 2016 S=0.70 Km/hr
</name>
<styleUrl>
#styleMap_TLP_Normal
</styleUrl>
<Point>
<coordinates>
-65.0778961,-10.9469690,150.24
</coordinates>
</Point>
</Placemark>
<Placemark>
<name>
Mon Dec 26 12:53:24 2016 S=0.86 Km/hr
</name>
<styleUrl>
#styleMap_TLP_Normal
</styleUrl>
<Point>
<coordinates>
-65.0777664,-10.9469280,149.58
</coordinates>
</Point>
</Placemark>
<Placemark>
<name>
Mon Dec 26 12:53:34 2016 S=0.37 Km/hr
</name>
<styleUrl>
#styleMap_TLP_Normal
</styleUrl>
<Point>
<coordinates>
-65.0777512,-10.9469213,149.70
</coordinates>
</Point>
</Placemark>
<Placemark>
<name>
Mon Dec 26 12:53:44 2016 S=0.68 Km/hr
</name>
<styleUrl>
#styleMap_TLP_Normal
</styleUrl>
<Point>
<coordinates>
-65.0777588,-10.9469299,149.72
</coordinates>
</Point>
</Placemark>
<Placemark>
<name>
Mon Dec 26 12:53:54 2016 S=0.98 Km/hr
</name>
<styleUrl>
#styleMap_TLP_Normal
</styleUrl>
<Point>
<coordinates>
-65.0777588,-10.9469299,149.77
</coordinates>
</Point>
</Placemark>
<Placemark>
<name>
Mon Dec 26 12:54:04 2016 S=0.50 Km/hr
</name>
<styleUrl>
#styleMap_TLP_Normal
</styleUrl>
<Point>
<coordinates>
-65.0777588,-10.9469233,149.77
</coordinates>
</Point>
</Placemark>
<Placemark>
<name>
Mon Dec 26 12:54:14 2016 S=1.55 Km/hr
</name>
<styleUrl>
#styleMap_TLP_Normal
</styleUrl>
<Point>
<coordinates>
-65.0776901,-10.9469147,149.43
</coordinates>
</Point>
</Placemark>
<Placemark>
<name>
Mon Dec 26 12:54:24 2016 S=0.69 Km/hr
</name>
<styleUrl>
#styleMap_TLP_Normal
</styleUrl>
<Point>
<coordinates>
-65.0775681,-10.9469004,149.87
</coordinates>
</Point>
</Placemark>
<Placemark>
<name>
Mon Dec 26 12:54:34 2016 S=0.40 Km/hr
</name>
<styleUrl>
#styleMap_TLP_Normal
</styleUrl>
<Point>
<coordinates>
-65.0775604,-10.9468946,149.86
</coordinates>
</Point>
</Placemark>
<Placemark>
<name>
Mon Dec 26 12:54:44 2016 S=0.76 Km/hr
</name>
<styleUrl>
#styleMap_TLP_Normal
</styleUrl>
<Point>
<coordinates>
-65.0775528,-10.9468842,149.79
</coordinates>
</Point>
</Placemark>
<Placemark>
<name>
Mon Dec 26 12:54:54 2016 S=1.68 Km/hr
</name>
<styleUrl>
#styleMap_TLP_Normal
</styleUrl>
<Point>
<coordinates>
-65.0774384,-10.9468498,150.60
</coordinates>
</Point>
</Placemark>
<Placemark>
<name>
Mon Dec 26 12:55:04 2016 S=3.24 Km/hr
</name>
<styleUrl>
#styleMap_TLP_Normal
</styleUrl>
<Point>
<coordinates>
-65.0772934,-10.9468479,150.06
</coordinates>
</Point>
</Placemark>
<Placemark>
<name>
Mon Dec 26 12:55:14 2016 S=1.89 Km/hr
</name>
<styleUrl>
#styleMap_TLP_Normal
</styleUrl>
<Point>
<coordinates>
-65.0771942,-10.9468079,149.77
</coordinates>
</Point>
</Placemark>
<Placemark>
<name>
Mon Dec 26 12:55:24 2016 S=1.09 Km/hr
</name>
<styleUrl>
#styleMap_TLP_Normal
</styleUrl>
<Point>
<coordinates>
-65.0771332,-10.9467802,149.73
</coordinates>
</Point>
</Placemark>
<Placemark>
<name>
Mon Dec 26 12:55:34 2016 S=1.57 Km/hr
</name>
<styleUrl>
#styleMap_TLP_Normal
</styleUrl>
<Point>
<coordinates>
-65.0770645,-10.9467564,149.71
</coordinates>
</Point>
</Placemark>
<Placemark>
<name>
Mon Dec 26 12:55:44 2016 S=1.13 Km/hr
</name>
<styleUrl>
#styleMap_TLP_Normal
</styleUrl>
<Point>
<coordinates>
-65.0769958,-10.9467306,150.14
</coordinates>
</Point>
</Placemark>
<Placemark>
<name>
Mon Dec 26 12:55:54 2016 S=0.38 Km/hr
</name>
<styleUrl>
#styleMap_TLP_Normal
</styleUrl>
<Point>
<coordinates>
-65.0769577,-10.9467173,149.86
</coordinates>
</Point>
</Placemark>
<Placemark>
<name>
Mon Dec 26 12:56:04 2016 S=0.72 Km/hr
</name>
<styleUrl>
#styleMap_TLP_Normal
</styleUrl>
<Point>
<coordinates>
-65.0769577,-10.9467163,149.91
</coordinates>
</Point>
</Placemark>
<Placemark>
<name>
Mon Dec 26 12:56:14 2016 S=0.74 Km/hr
</name>
<styleUrl>
#styleMap_TLP_Normal
</styleUrl>
<Point>
<coordinates>
-65.0769501,-10.9467058,149.86
</coordinates>
</Point>
</Placemark>
<Placemark>
<name>
Mon Dec 26 12:56:24 2016 S=0.76 Km/hr
</name>
<styleUrl>
#styleMap_TLP_Normal
</styleUrl>
<Point>
<coordinates>
-65.0768280,-10.9467201,149.64
</coordinates>
</Point>
</Placemark>
<Placemark>
<name>
Mon Dec 26 12:56:34 2016 S=0.57 Km/hr
</name>
<styleUrl>
#styleMap_TLP_Normal
</styleUrl>
<Point>
<coordinates>
-65.0767899,-10.9467335,149.03
</coordinates>
</Point>
</Placemark>
<Placemark>
<name>
Mon Dec 26 12:56:44 2016 S=1.08 Km/hr
</name>
<styleUrl>
#styleMap_TLP_Normal
</styleUrl>
<Point>
<coordinates>
-65.0766602,-10.9467449,148.59
</coordinates>
</Point>
</Placemark>
<Placemark>
<name>
Mon Dec 26 12:56:54 2016 S=2.06 Km/hr
</name>
<styleUrl>
#styleMap_TLP_Normal
</styleUrl>
<Point>
<coordinates>
-65.0765915,-10.9467373,148.66
</coordinates>
</Point>
</Placemark>
<Placemark>
<name>
Mon Dec 26 12:57:04 2016 S=1.07 Km/hr
</name>
<styleUrl>
#styleMap_TLP_Normal
</styleUrl>
<Point>
<coordinates>
-65.0764389,-10.9467363,147.76
</coordinates>
</Point>
</Placemark>
<Placemark>
<name>
Mon Dec 26 12:57:14 2016 S=1.39 Km/hr
</name>
<styleUrl>
#styleMap_TLP_Normal
</styleUrl>
<Point>
<coordinates>
-65.0762634,-10.9467268,149.44
</coordinates>
</Point>
</Placemark>
<Placemark>
<name>
Mon Dec 26 12:57:24 2016 S=1.30 Km/hr
</name>
<styleUrl>
#styleMap_TLP_Normal
</styleUrl>
<Point>
<coordinates>
-65.0762253,-10.9467220,149.31
</coordinates>
</Point>
</Placemark>
<Placemark>
<name>
Mon Dec 26 12:57:34 2016 S=2.12 Km/hr
</name>
<styleUrl>
#styleMap_TLP_Normal
</styleUrl>
<Point>
<coordinates>
-65.0761261,-10.9467173,149.14
</coordinates>
</Point>
</Placemark>
<Placemark>
<name>
Mon Dec 26 12:57:44 2016 S=0.11 Km/hr
</name>
<styleUrl>
#styleMap_TLP_Normal
</styleUrl>
<Point>
<coordinates>
-65.0761185,-10.9467382,149.28
</coordinates>
</Point>
</Placemark>
<Placemark>
<name>
Mon Dec 26 12:57:54 2016 S=1.17 Km/hr
</name>
<styleUrl>
#styleMap_TLP_Normal
</styleUrl>
<Point>
<coordinates>
-65.0760498,-10.9467192,149.11
</coordinates>
</Point>
</Placemark>
<Placemark>
<name>
Mon Dec 26 12:58:04 2016 S=1.07 Km/hr
</name>
<styleUrl>
#styleMap_TLP_Normal
</styleUrl>
<Point>
<coordinates>
-65.0759659,-10.9467106,148.85
</coordinates>
</Point>
</Placemark>
<Placemark>
<name>
Mon Dec 26 12:58:14 2016 S=0.81 Km/hr
</name>
<styleUrl>
#styleMap_TLP_Normal
</styleUrl>
<Point>
<coordinates>
-65.0758591,-10.9467154,148.23
</coordinates>
</Point>
</Placemark>
<Placemark>
<name>
Mon Dec 26 12:58:24 2016 S=0.84 Km/hr
</name>
<styleUrl>
#styleMap_TLP_Normal
</styleUrl>
<Point>
<coordinates>
-65.0757294,-10.9466906,149.15
</coordinates>
</Point>
</Placemark>
<Placemark>
<name>
Mon Dec 26 12:58:34 2016 S=1.63 Km/hr
</name>
<styleUrl>
#styleMap_TLP_Normal
</styleUrl>
<Point>
<coordinates>
-65.0756454,-10.9466257,149.54
</coordinates>
</Point>
</Placemark>
<Placemark>
<name>
Mon Dec 26 12:58:44 2016 S=0.89 Km/hr
</name>
<styleUrl>
#styleMap_TLP_Normal
</styleUrl>
<Point>
<coordinates>
-65.0755692,-10.9465523,149.00
</coordinates>
</Point>
</Placemark>
<Placemark>
<name>
Mon Dec 26 12:58:54 2016 S=0.98 Km/hr
</name>
<styleUrl>
#styleMap_TLP_Normal
</styleUrl>
<Point>
<coordinates>
-65.0755539,-10.9465246,149.17
</coordinates>
</Point>
</Placemark>
<Placemark>
<name>
Mon Dec 26 12:59:04 2016 S=0.44 Km/hr
</name>
<styleUrl>
#styleMap_TLP_Normal
</styleUrl>
<Point>
<coordinates>
-65.0754852,-10.9464569,149.27
</coordinates>
</Point>
</Placemark>
<Placemark>
<name>
Mon Dec 26 12:59:14 2016 S=1.11 Km/hr
</name>
<styleUrl>
#styleMap_TLP_Normal
</styleUrl>
<Point>
<coordinates>
-65.0754242,-10.9464073,150.39
</coordinates>
</Point>
</Placemark>
<Placemark>
<name>
Mon Dec 26 12:59:24 2016 S=1.11 Km/hr
</name>
<styleUrl>
#styleMap_TLP_Normal
</styleUrl>
<Point>
<coordinates>
-65.0753479,-10.9463558,150.37
</coordinates>
</Point>
</Placemark>
<Placemark>
<name>
Mon Dec 26 12:59:34 2016 S=1.33 Km/hr
</name>
<styleUrl>
#styleMap_TLP_Normal
</styleUrl>
<Point>
<coordinates>
-65.0752945,-10.9463120,150.05
</coordinates>
</Point>
</Placemark>
<Placemark>
<name>
Mon Dec 26 12:59:44 2016 S=0.77 Km/hr
</name>
<styleUrl>
#styleMap_TLP_Normal
</styleUrl>
<Point>
<coordinates>
-65.0752563,-10.9462662,149.76
</coordinates>
</Point>
</Placemark>
<Placemark>
<name>
Mon Dec 26 12:59:54 2016 S=0.15 Km/hr
</name>
<styleUrl>
#styleMap_TLP_Normal
</styleUrl>
<Point>
<coordinates>
-65.0752487,-10.9462738,149.88
</coordinates>
</Point>
</Placemark>
<Placemark>
<name>
Mon Dec 26 13:00:04 2016 S=0.51 Km/hr
</name>
<styleUrl>
#styleMap_TLP_Normal
</styleUrl>
<Point>
<coordinates>
-65.0752411,-10.9462605,149.99
</coordinates>
</Point>
</Placemark>
<Placemark>
<name>
Mon Dec 26 13:00:14 2016 S=0.30 Km/hr
</name>
<styleUrl>
#styleMap_TLP_Normal
</styleUrl>
<Point>
<coordinates>
-65.0752335,-10.9462528,149.93
</coordinates>
</Point>
</Placemark>
<Placemark>
<name>
Mon Dec 26 13:00:24 2016 S=0.93 Km/hr
</name>
<styleUrl>
#styleMap_TLP_Normal
</styleUrl>
<Point>
<coordinates>
-65.0752106,-10.9462471,149.93
</coordinates>
</Point>
</Placemark>
<Placemark>
<name>
Mon Dec 26 13:00:34 2016 S=0.99 Km/hr
</name>
<styleUrl>
#styleMap_TLP_Normal
</styleUrl>
<Point>
<coordinates>
-65.0752029,-10.9462337,149.91
</coordinates>
</Point>
</Placemark>
<Placemark>
<name>
Mon Dec 26 13:00:44 2016 S=0.61 Km/hr
</name>
<styleUrl>
#styleMap_TLP_Normal
</styleUrl>
<Point>
<coordinates>
-65.0752029,-10.9461622,149.96
</coordinates>
</Point>
</Placemark>
<Placemark>
<name>
Mon Dec 26 13:00:54 2016 S=0.30 Km/hr
</name>
<styleUrl>
#styleMap_TLP_Normal
</styleUrl>
<Point>
<coordinates>
-65.0752029,-10.9461613,149.85
</coordinates>
</Point>
</Placemark>
<Placemark>
<name>
Mon Dec 26 13:01:04 2016 S=0.44 Km/hr
</name>
<styleUrl>
#styleMap_TLP_Normal
</styleUrl>
<Point>
<coordinates>
-65.0752029,-10.9461641,149.77
</coordinates>
</Point>
</Placemark>
<Placemark>
<name>
Mon Dec 26 13:01:14 2016 S=0.47 Km/hr
</name>
<styleUrl>
#styleMap_TLP_Normal
</styleUrl>
<Point>
<coordinates>
-65.0751953,-10.9461508,149.14
</coordinates>
</Point>
</Placemark>
<Placemark>
<name>
Mon Dec 26 13:01:24 2016 S=0.32 Km/hr
</name>
<styleUrl>
#styleMap_TLP_Normal
</styleUrl>
<Point>
<coordinates>
-65.0752029,-10.9461575,148.52
</coordinates>
</Point>
</Placemark>
<Placemark>
<name>
Mon Dec 26 13:01:34 2016 S=0.29 Km/hr
</name>
<styleUrl>
#styleMap_TLP_Normal
</styleUrl>
<Point>
<coordinates>
-65.0751877,-10.9461517,148.14
</coordinates>
</Point>
</Placemark>
<Placemark>
<name>
Mon Dec 26 13:01:44 2016 S=0.49 Km/hr
</name>
<styleUrl>
#styleMap_TLP_Normal
</styleUrl>
<Point>
<coordinates>
-65.0751801,-10.9461527,148.87
</coordinates>
</Point>
</Placemark>
<Placemark>
<name>
Mon Dec 26 13:01:54 2016 S=1.26 Km/hr
</name>
<styleUrl>
#styleMap_TLP_Normal
</styleUrl>
<Point>
<coordinates>
-65.0752106,-10.9461555,148.00
</coordinates>
</Point>
</Placemark>
<Placemark>
<name>
Mon Dec 26 13:02:04 2016 S=0.69 Km/hr
</name>
<styleUrl>
#styleMap_TLP_Normal
</styleUrl>
<Point>
<coordinates>
-65.0752182,-10.9461594,145.99
</coordinates>
</Point>
</Placemark>
<Placemark>
<name>
Mon Dec 26 13:02:14 2016 S=0.45 Km/hr
</name>
<styleUrl>
#styleMap_TLP_Normal
</styleUrl>
<Point>
<coordinates>
-65.0752182,-10.9461641,145.90
</coordinates>
</Point>
</Placemark>
<Placemark>
<name>
Mon Dec 26 13:02:24 2016 S=0.58 Km/hr
</name>
<styleUrl>
#styleMap_TLP_Normal
</styleUrl>
<Point>
<coordinates>
-65.0752182,-10.9461641,145.80
</coordinates>
</Point>
</Placemark>
<Placemark>
<name>
Mon Dec 26 13:02:34 2016 S=0.18 Km/hr
</name>
<styleUrl>
#styleMap_TLP_Normal
</styleUrl>
<Point>
<coordinates>
-65.0752182,-10.9461594,145.75
</coordinates>
</Point>
</Placemark>
<Placemark>
<name>
Mon Dec 26 13:02:44 2016 S=0.29 Km/hr
</name>
<styleUrl>
#styleMap_TLP_Normal
</styleUrl>
<Point>
<coordinates>
-65.0752182,-10.9461565,145.70
</coordinates>
</Point>
</Placemark>
<Placemark>
<name>
Mon Dec 26 13:02:54 2016 S=0.22 Km/hr
</name>
<styleUrl>
#styleMap_TLP_Normal
</styleUrl>
<Point>
<coordinates>
-65.0752182,-10.9461594,145.65
</coordinates>
</Point>
</Placemark>
<Placemark>
<name>
Mon Dec 26 13:03:04 2016 S=0.52 Km/hr
</name>
<styleUrl>
#styleMap_TLP_Normal
</styleUrl>
<Point>
<coordinates>
-65.0752182,-10.9461575,145.62
</coordinates>
</Point>
</Placemark>
<Placemark>
<name>
Mon Dec 26 13:03:14 2016 S=0.36 Km/hr
</name>
<styleUrl>
#styleMap_TLP_Normal
</styleUrl>
<Point>
<coordinates>
-65.0752182,-10.9461622,145.57
</coordinates>
</Point>
</Placemark>
<Placemark>
<name>
Mon Dec 26 13:03:24 2016 S=0.91 Km/hr
</name>
<styleUrl>
#styleMap_TLP_Normal
</styleUrl>
<Point>
<coordinates>
-65.0752029,-10.9461489,145.34
</coordinates>
</Point>
</Placemark>
<Placemark>
<name>
Mon Dec 26 13:03:34 2016 S=0.34 Km/hr
</name>
<styleUrl>
#styleMap_TLP_Normal
</styleUrl>
<Point>
<coordinates>
-65.0751877,-10.9461327,145.09
</coordinates>
</Point>
</Placemark>
<Placemark>
<name>
Mon Dec 26 13:03:44 2016 S=0.24 Km/hr
</name>
<styleUrl>
#styleMap_TLP_Normal
</styleUrl>
<Point>
<coordinates>
-65.0751877,-10.9461393,145.08
</coordinates>
</Point>
</Placemark>
<Placemark>
<name>
Mon Dec 26 13:03:54 2016 S=0.30 Km/hr
</name>
<styleUrl>
#styleMap_TLP_Normal
</styleUrl>
<Point>
<coordinates>
-65.0751877,-10.9461403,145.09
</coordinates>
</Point>
</Placemark>
<Placemark>
<name>
Mon Dec 26 13:04:04 2016 S=0.40 Km/hr
</name>
<styleUrl>
#styleMap_TLP_Normal
</styleUrl>
<Point>
<coordinates>
-65.0751877,-10.9461403,145.09
</coordinates>
</Point>
</Placemark>
<Placemark>
<name>
Mon Dec 26 13:04:14 2016 S=0.03 Km/hr
</name>
<styleUrl>
#styleMap_TLP_Normal
</styleUrl>
<Point>
<coordinates>
-65.0751953,-10.9461479,145.08
</coordinates>
</Point>
</Placemark>
<Placemark>
<name>
Mon Dec 26 13:04:24 2016 S=0.83 Km/hr
</name>
<styleUrl>
#styleMap_TLP_Normal
</styleUrl>
<Point>
<coordinates>
-65.0752029,-10.9461555,144.98
</coordinates>
</Point>
</Placemark>
<Placemark>
<name>
Mon Dec 26 13:04:34 2016 S=1.16 Km/hr
</name>
<styleUrl>
#styleMap_TLP_Normal
</styleUrl>
<Point>
<coordinates>
-65.0752106,-10.9461632,144.91
</coordinates>
</Point>
</Placemark>
<Placemark>
<name>
Mon Dec 26 13:04:44 2016 S=0.22 Km/hr
</name>
<styleUrl>
#styleMap_TLP_Normal
</styleUrl>
<Point>
<coordinates>
-65.0752106,-10.9461441,144.48
</coordinates>
</Point>
</Placemark>
<Placemark>
<name>
Mon Dec 26 13:04:54 2016 S=0.22 Km/hr
</name>
<styleUrl>
#styleMap_TLP_Normal
</styleUrl>
<Point>
<coordinates>
-65.0752106,-10.9461517,144.42
</coordinates>
</Point>
</Placemark>
<Placemark>
<name>
Mon Dec 26 13:05:04 2016 S=1.66 Km/hr
</name>
<styleUrl>
#styleMap_TLP_Normal
</styleUrl>
<Point>
<coordinates>
-65.0752029,-10.9461422,144.41
</coordinates>
</Point>
</Placemark>
<Placemark>
<name>
Mon Dec 26 13:05:14 2016 S=0.14 Km/hr
</name>
<styleUrl>
#styleMap_TLP_Normal
</styleUrl>
<Point>
<coordinates>
-65.0752182,-10.9461317,144.36
</coordinates>
</Point>
</Placemark>
<Placemark>
<name>
Mon Dec 26 13:05:24 2016 S=0.27 Km/hr
</name>
<styleUrl>
#styleMap_TLP_Normal
</styleUrl>
<Point>
<coordinates>
-65.0752258,-10.9461432,144.52
</coordinates>
</Point>
</Placemark>
<Placemark>
<name>
Mon Dec 26 13:05:34 2016 S=0.56 Km/hr
</name>
<styleUrl>
#styleMap_TLP_Normal
</styleUrl>
<Point>
<coordinates>
-65.0752258,-10.9461422,144.46
</coordinates>
</Point>
</Placemark>
<Placemark>
<name>
Mon Dec 26 13:05:44 2016 S=0.11 Km/hr
</name>
<styleUrl>
#styleMap_TLP_Normal
</styleUrl>
<Point>
<coordinates>
-65.0752258,-10.9461479,144.49
</coordinates>
</Point>
</Placemark>
<Placemark>
<name>
Mon Dec 26 13:05:54 2016 S=1.25 Km/hr
</name>
<styleUrl>
#styleMap_TLP_Normal
</styleUrl>
<Point>
<coordinates>
-65.0752258,-10.9461460,144.52
</coordinates>
</Point>
</Placemark>
<Placemark>
<name>
Mon Dec 26 13:06:04 2016 S=0.69 Km/hr
</name>
<styleUrl>
#styleMap_TLP_Normal
</styleUrl>
<Point>
<coordinates>
-65.0752106,-10.9461279,144.39
</coordinates>
</Point>
</Placemark>
<Placemark>
<name>
Mon Dec 26 13:06:14 2016 S=0.19 Km/hr
</name>
<styleUrl>
#styleMap_TLP_Normal
</styleUrl>
<Point>
<coordinates>
-65.0752106,-10.9461269,144.33
</coordinates>
</Point>
</Placemark>
<Placemark>
<name>
Mon Dec 26 13:06:24 2016 S=0.56 Km/hr
</name>
<styleUrl>
#styleMap_TLP_Normal
</styleUrl>
<Point>
<coordinates>
-65.0752106,-10.9461403,144.38
</coordinates>
</Point>
</Placemark>
<Placemark>
<name>
Mon Dec 26 13:06:34 2016 S=0.16 Km/hr
</name>
<styleUrl>
#styleMap_TLP_Normal
</styleUrl>
<Point>
<coordinates>
-65.0751877,-10.9461584,144.17
</coordinates>
</Point>
</Placemark>
<Placemark>
<name>
Mon Dec 26 13:06:44 2016 S=0.24 Km/hr
</name>
<styleUrl>
#styleMap_TLP_Normal
</styleUrl>
<Point>
<coordinates>
-65.0751877,-10.9461470,142.72
</coordinates>
</Point>
</Placemark>
<Placemark>
<name>
Mon Dec 26 13:06:54 2016 S=0.27 Km/hr
</name>
<styleUrl>
#styleMap_TLP_Normal
</styleUrl>
<Point>
<coordinates>
-65.0751877,-10.9461441,142.71
</coordinates>
</Point>
</Placemark>
<Placemark>
<name>
Mon Dec 26 13:07:04 2016 S=0.22 Km/hr
</name>
<styleUrl>
#styleMap_TLP_Normal
</styleUrl>
<Point>
<coordinates>
-65.0751648,-10.9461527,142.33
</coordinates>
</Point>
</Placemark>
<Placemark>
<name>
Mon Dec 26 13:07:14 2016 S=0.44 Km/hr
</name>
<styleUrl>
#styleMap_TLP_Normal
</styleUrl>
<Point>
<coordinates>
-65.0751572,-10.9461670,141.81
</coordinates>
</Point>
</Placemark>
<Placemark>
<name>
Mon Dec 26 13:07:24 2016 S=0.52 Km/hr
</name>
<styleUrl>
#styleMap_TLP_Normal
</styleUrl>
<Point>
<coordinates>
-65.0751495,-10.9461660,141.81
</coordinates>
</Point>
</Placemark>
<Placemark>
<name>
Mon Dec 26 13:07:34 2016 S=1.20 Km/hr
</name>
<styleUrl>
#styleMap_TLP_Normal
</styleUrl>
<Point>
<coordinates>
-65.0751648,-10.9461775,141.82
</coordinates>
</Point>
</Placemark>
<Placemark>
<name>
Mon Dec 26 13:07:44 2016 S=0.49 Km/hr
</name>
<styleUrl>
#styleMap_TLP_Normal
</styleUrl>
<Point>
<coordinates>
-65.0751495,-10.9462118,139.45
</coordinates>
</Point>
</Placemark>
<Placemark>
<name>
Mon Dec 26 13:07:54 2016 S=0.54 Km/hr
</name>
<styleUrl>
#styleMap_TLP_Normal
</styleUrl>
<Point>
<coordinates>
-65.0751495,-10.9462099,139.39
</coordinates>
</Point>
</Placemark>
<Placemark>
<name>
Mon Dec 26 13:08:04 2016 S=1.12 Km/hr
</name>
<styleUrl>
#styleMap_TLP_Normal
</styleUrl>
<Point>
<coordinates>
-65.0751419,-10.9462042,139.43
</coordinates>
</Point>
</Placemark>
<Placemark>
<name>
Mon Dec 26 13:08:14 2016 S=0.88 Km/hr
</name>
<styleUrl>
#styleMap_TLP_Normal
</styleUrl>
<Point>
<coordinates>
-65.0751648,-10.9461727,139.54
</coordinates>
</Point>
</Placemark>
<Placemark>
<name>
Mon Dec 26 13:08:24 2016 S=0.68 Km/hr
</name>
<styleUrl>
#styleMap_TLP_Normal
</styleUrl>
<Point>
<coordinates>
-65.0751495,-10.9461679,138.85
</coordinates>
</Point>
</Placemark>
<Placemark>
<name>
Mon Dec 26 13:08:34 2016 S=0.60 Km/hr
</name>
<styleUrl>
#styleMap_TLP_Normal
</styleUrl>
<Point>
<coordinates>
-65.0751495,-10.9461737,138.79
</coordinates>
</Point>
</Placemark>
<Placemark>
<name>
Mon Dec 26 13:08:44 2016 S=0.39 Km/hr
</name>
<styleUrl>
#styleMap_TLP_Normal
</styleUrl>
<Point>
<coordinates>
-65.0751495,-10.9461765,138.78
</coordinates>
</Point>
</Placemark>
<Placemark>
<name>
Mon Dec 26 13:08:54 2016 S=0.24 Km/hr
</name>
<styleUrl>
#styleMap_TLP_Normal
</styleUrl>
<Point>
<coordinates>
-65.0751572,-10.9461851,138.72
</coordinates>
</Point>
</Placemark>
<Placemark>
<name>
Mon Dec 26 13:09:04 2016 S=0.91 Km/hr
</name>
<styleUrl>
#styleMap_TLP_Normal
</styleUrl>
<Point>
<coordinates>
-65.0751572,-10.9461937,138.73
</coordinates>
</Point>
</Placemark>
<Placemark>
<name>
Mon Dec 26 13:09:14 2016 S=0.41 Km/hr
</name>
<styleUrl>
#styleMap_TLP_Normal
</styleUrl>
<Point>
<coordinates>
-65.0751648,-10.9461985,138.76
</coordinates>
</Point>
</Placemark>
<Placemark>
<name>
Mon Dec 26 13:09:24 2016 S=0.06 Km/hr
</name>
<styleUrl>
#styleMap_TLP_Normal
</styleUrl>
<Point>
<coordinates>
-65.0751648,-10.9462004,138.70
</coordinates>
</Point>
</Placemark>
<Placemark>
<name>
Mon Dec 26 13:09:34 2016 S=0.84 Km/hr
</name>
<styleUrl>
#styleMap_TLP_Normal
</styleUrl>
<Point>
<coordinates>
-65.0751648,-10.9461927,138.52
</coordinates>
</Point>
</Placemark>
<Placemark>
<name>
Mon Dec 26 13:09:44 2016 S=0.13 Km/hr
</name>
<styleUrl>
#styleMap_TLP_Normal
</styleUrl>
<Point>
<coordinates>
-65.0751724,-10.9462042,137.61
</coordinates>
</Point>
</Placemark>
<Placemark>
<name>
Mon Dec 26 13:09:54 2016 S=0.94 Km/hr
</name>
<styleUrl>
#styleMap_TLP_Normal
</styleUrl>
<Point>
<coordinates>
-65.0751648,-10.9461994,137.60
</coordinates>
</Point>
</Placemark>
<Placemark>
<name>
Mon Dec 26 13:10:04 2016 S=0.07 Km/hr
</name>
<styleUrl>
#styleMap_TLP_Normal
</styleUrl>
<Point>
<coordinates>
-65.0751648,-10.9461937,137.55
</coordinates>
</Point>
</Placemark>
<Placemark>
<name>
Mon Dec 26 13:10:14 2016 S=0.15 Km/hr
</name>
<styleUrl>
#styleMap_TLP_Normal
</styleUrl>
<Point>
<coordinates>
-65.0751648,-10.9461937,137.48
</coordinates>
</Point>
</Placemark>
<Placemark>
<name>
Mon Dec 26 13:10:24 2016 S=0.10 Km/hr
</name>
<styleUrl>
#styleMap_TLP_Normal
</styleUrl>
<Point>
<coordinates>
-65.0751724,-10.9462042,137.49
</coordinates>
</Point>
</Placemark>
<Placemark>
<name>
Mon Dec 26 13:10:34 2016 S=0.96 Km/hr
</name>
<styleUrl>
#styleMap_TLP_Normal
</styleUrl>
<Point>
<coordinates>
-65.0751801,-10.9462128,137.50
</coordinates>
</Point>
</Placemark>
<Placemark>
<name>
Mon Dec 26 13:10:44 2016 S=0.76 Km/hr
</name>
<styleUrl>
#styleMap_TLP_Normal
</styleUrl>
<Point>
<coordinates>
-65.0751801,-10.9462414,137.53
</coordinates>
</Point>
</Placemark>
<Placemark>
<name>
Mon Dec 26 13:10:54 2016 S=0.24 Km/hr
</name>
<styleUrl>
#styleMap_TLP_Normal
</styleUrl>
<Point>
<coordinates>
-65.0751877,-10.9462566,137.52
</coordinates>
</Point>
</Placemark>
<Placemark>
<name>
Mon Dec 26 13:11:04 2016 S=0.62 Km/hr
</name>
<styleUrl>
#styleMap_TLP_Normal
</styleUrl>
<Point>
<coordinates>
-65.0751953,-10.9462605,137.45
</coordinates>
</Point>
</Placemark>
<Placemark>
<name>
Mon Dec 26 13:11:14 2016 S=0.79 Km/hr
</name>
<styleUrl>
#styleMap_TLP_Normal
</styleUrl>
<Point>
<coordinates>
-65.0751648,-10.9462090,137.86
</coordinates>
</Point>
</Placemark>
<Placemark>
<name>
Mon Dec 26 13:11:24 2016 S=0.96 Km/hr
</name>
<styleUrl>
#styleMap_TLP_Normal
</styleUrl>
<Point>
<coordinates>
-65.0751648,-10.9461956,137.90
</coordinates>
</Point>
</Placemark>
<Placemark>
<name>
Mon Dec 26 13:11:34 2016 S=0.53 Km/hr
</name>
<styleUrl>
#styleMap_TLP_Normal
</styleUrl>
<Point>
<coordinates>
-65.0751648,-10.9461946,137.89
</coordinates>
</Point>
</Placemark>
<Placemark>
<name>
Mon Dec 26 13:11:44 2016 S=0.44 Km/hr
</name>
<styleUrl>
#styleMap_TLP_Normal
</styleUrl>
<Point>
<coordinates>
-65.0751648,-10.9461927,137.86
</coordinates>
</Point>
</Placemark>
<Placemark>
<name>
Mon Dec 26 13:11:54 2016 S=0.27 Km/hr
</name>
<styleUrl>
#styleMap_TLP_Normal
</styleUrl>
<Point>
<coordinates>
-65.0751724,-10.9462004,137.16
</coordinates>
</Point>
</Placemark>
<Placemark>
<name>
Mon Dec 26 13:12:04 2016 S=0.38 Km/hr
</name>
<styleUrl>
#styleMap_TLP_Normal
</styleUrl>
<Point>
<coordinates>
-65.0751801,-10.9462156,136.70
</coordinates>
</Point>
</Placemark>
<Placemark>
<name>
Mon Dec 26 13:12:14 2016 S=0.16 Km/hr
</name>
<styleUrl>
#styleMap_TLP_Normal
</styleUrl>
<Point>
<coordinates>
-65.0751801,-10.9462185,136.71
</coordinates>
</Point>
</Placemark>
<Placemark>
<name>
Mon Dec 26 13:12:24 2016 S=0.67 Km/hr
</name>
<styleUrl>
#styleMap_TLP_Normal
</styleUrl>
<Point>
<coordinates>
-65.0751801,-10.9462194,136.71
</coordinates>
</Point>
</Placemark>
<Placemark>
<name>
Mon Dec 26 13:12:34 2016 S=0.35 Km/hr
</name>
<styleUrl>
#styleMap_TLP_Normal
</styleUrl>
<Point>
<coordinates>
-65.0751877,-10.9462233,136.55
</coordinates>
</Point>
</Placemark>
<Placemark>
<name>
Mon Dec 26 13:12:44 2016 S=0.04 Km/hr
</name>
<styleUrl>
#styleMap_TLP_Normal
</styleUrl>
<Point>
<coordinates>
-65.0751877,-10.9462261,136.39
</coordinates>
</Point>
</Placemark>
<Placemark>
<name>
Mon Dec 26 13:12:54 2016 S=0.40 Km/hr
</name>
<styleUrl>
#styleMap_TLP_Normal
</styleUrl>
<Point>
<coordinates>
-65.0751801,-10.9462242,136.29
</coordinates>
</Point>
</Placemark>
<Placemark>
<name>
Mon Dec 26 13:13:04 2016 S=0.55 Km/hr
</name>
<styleUrl>
#styleMap_TLP_Normal
</styleUrl>
<Point>
<coordinates>
-65.0751801,-10.9462242,136.23
</coordinates>
</Point>
</Placemark>
<Placemark>
<name>
Mon Dec 26 13:13:14 2016 S=0.34 Km/hr
</name>
<styleUrl>
#styleMap_TLP_Normal
</styleUrl>
<Point>
<coordinates>
-65.0751801,-10.9462261,136.21
</coordinates>
</Point>
</Placemark>
<Placemark>
<name>
Mon Dec 26 13:13:24 2016 S=0.23 Km/hr
</name>
<styleUrl>
#styleMap_TLP_Normal
</styleUrl>
<Point>
<coordinates>
-65.0751801,-10.9462271,136.19
</coordinates>
</Point>
</Placemark>
<Placemark>
<name>
Mon Dec 26 13:13:34 2016 S=0.56 Km/hr
</name>
<styleUrl>
#styleMap_TLP_Normal
</styleUrl>
<Point>
<coordinates>
-65.0751724,-10.9462175,136.08
</coordinates>
</Point>
</Placemark>
<Placemark>
<name>
Mon Dec 26 13:13:44 2016 S=1.20 Km/hr
</name>
<styleUrl>
#styleMap_TLP_Normal
</styleUrl>
<Point>
<coordinates>
-65.0751648,-10.9461880,135.93
</coordinates>
</Point>
</Placemark>
<Placemark>
<name>
Mon Dec 26 13:13:54 2016 S=0.49 Km/hr
</name>
<styleUrl>
#styleMap_TLP_Normal
</styleUrl>
<Point>
<coordinates>
-65.0751495,-10.9461613,134.64
</coordinates>
</Point>
</Placemark>
<Placemark>
<name>
Mon Dec 26 13:14:04 2016 S=0.26 Km/hr
</name>
<styleUrl>
#styleMap_TLP_Normal
</styleUrl>
<Point>
<coordinates>
-65.0751495,-10.9461584,134.45
</coordinates>
</Point>
</Placemark>
<Placemark>
<name>
Mon Dec 26 13:14:14 2016 S=0.58 Km/hr
</name>
<styleUrl>
#styleMap_TLP_Normal
</styleUrl>
<Point>
<coordinates>
-65.0751648,-10.9461708,134.80
</coordinates>
</Point>
</Placemark>
<Placemark>
<name>
Mon Dec 26 13:14:24 2016 S=0.96 Km/hr
</name>
<styleUrl>
#styleMap_TLP_Normal
</styleUrl>
<Point>
<coordinates>
-65.0751724,-10.9461823,134.76
</coordinates>
</Point>
</Placemark>
<Placemark>
<name>
Mon Dec 26 13:14:34 2016 S=0.61 Km/hr
</name>
<styleUrl>
#styleMap_TLP_Normal
</styleUrl>
<Point>
<coordinates>
-65.0751724,-10.9461851,134.75
</coordinates>
</Point>
</Placemark>
<Placemark>
<name>
Mon Dec 26 13:14:44 2016 S=0.65 Km/hr
</name>
<styleUrl>
#styleMap_TLP_Normal
</styleUrl>
<Point>
<coordinates>
-65.0751343,-10.9461994,134.46
</coordinates>
</Point>
</Placemark>
<Placemark>
<name>
Mon Dec 26 13:14:54 2016 S=1.53 Km/hr
</name>
<styleUrl>
#styleMap_TLP_Normal
</styleUrl>
<Point>
<coordinates>
-65.0751495,-10.9462156,134.20
</coordinates>
</Point>
</Placemark>
<Placemark>
<name>
Mon Dec 26 13:15:04 2016 S=0.62 Km/hr
</name>
<styleUrl>
#styleMap_TLP_Normal
</styleUrl>
<Point>
<coordinates>
-65.0751419,-10.9462128,131.72
</coordinates>
</Point>
</Placemark>
<Placemark>
<name>
Mon Dec 26 13:15:14 2016 S=0.86 Km/hr
</name>
<styleUrl>
#styleMap_TLP_Normal
</styleUrl>
<Point>
<coordinates>
-65.0751419,-10.9462109,131.61
</coordinates>
</Point>
</Placemark>
<Placemark>
<name>
Mon Dec 26 13:15:24 2016 S=0.75 Km/hr
</name>
<styleUrl>
#styleMap_TLP_Normal
</styleUrl>
<Point>
<coordinates>
-65.0751419,-10.9462099,131.46
</coordinates>
</Point>
</Placemark>
<Placemark>
<name>
Mon Dec 26 13:15:34 2016 S=0.41 Km/hr
</name>
<styleUrl>
#styleMap_TLP_Normal
</styleUrl>
<Point>
<coordinates>
-65.0751343,-10.9462032,131.41
</coordinates>
</Point>
</Placemark>
<Placemark>
<name>
Mon Dec 26 13:15:44 2016 S=0.35 Km/hr
</name>
<styleUrl>
#styleMap_TLP_Normal
</styleUrl>
<Point>
<coordinates>
-65.0751343,-10.9461994,131.36
</coordinates>
</Point>
</Placemark>
<Placemark>
<name>
Mon Dec 26 13:15:54 2016 S=1.52 Km/hr
</name>
<styleUrl>
#styleMap_TLP_Normal
</styleUrl>
<Point>
<coordinates>
-65.0751572,-10.9462137,131.61
</coordinates>
</Point>
</Placemark>
<Placemark>
<name>
Mon Dec 26 13:16:04 2016 S=0.67 Km/hr
</name>
<styleUrl>
#styleMap_TLP_Normal
</styleUrl>
<Point>
<coordinates>
-65.0751724,-10.9462004,132.20
</coordinates>
</Point>
</Placemark>
<Placemark>
<name>
Mon Dec 26 13:16:14 2016 S=0.84 Km/hr
</name>
<styleUrl>
#styleMap_TLP_Normal
</styleUrl>
<Point>
<coordinates>
-65.0751724,-10.9462051,132.13
</coordinates>
</Point>
</Placemark>
<Placemark>
<name>
Mon Dec 26 13:16:24 2016 S=0.26 Km/hr
</name>
<styleUrl>
#styleMap_TLP_Normal
</styleUrl>
<Point>
<coordinates>
-65.0751724,-10.9462032,132.03
</coordinates>
</Point>
</Placemark>
<Placemark>
<name>
Mon Dec 26 13:16:34 2016 S=0.10 Km/hr
</name>
<styleUrl>
#styleMap_TLP_Normal
</styleUrl>
<Point>
<coordinates>
-65.0751801,-10.9462051,132.01
</coordinates>
</Point>
</Placemark>
<Placemark>
<name>
Mon Dec 26 13:16:44 2016 S=0.56 Km/hr
</name>
<styleUrl>
#styleMap_TLP_Normal
</styleUrl>
<Point>
<coordinates>
-65.0751801,-10.9462090,131.98
</coordinates>
</Point>
</Placemark>
<Placemark>
<name>
Mon Dec 26 13:16:54 2016 S=1.01 Km/hr
</name>
<styleUrl>
#styleMap_TLP_Normal
</styleUrl>
<Point>
<coordinates>
-65.0751877,-10.9462452,131.04
</coordinates>
</Point>
</Placemark>
<Placemark>
<name>
Mon Dec 26 13:17:04 2016 S=2.00 Km/hr
</name>
<styleUrl>
#styleMap_TLP_Normal
</styleUrl>
<Point>
<coordinates>
-65.0751801,-10.9462786,132.36
</coordinates>
</Point>
</Placemark>
<Placemark>
<name>
Mon Dec 26 13:17:14 2016 S=0.26 Km/hr
</name>
<styleUrl>
#styleMap_TLP_Normal
</styleUrl>
<Point>
<coordinates>
-65.0752106,-10.9462709,132.82
</coordinates>
</Point>
</Placemark>
<Placemark>
<name>
Mon Dec 26 13:17:24 2016 S=0.46 Km/hr
</name>
<styleUrl>
#styleMap_TLP_Normal
</styleUrl>
<Point>
<coordinates>
-65.0752106,-10.9462767,132.84
</coordinates>
</Point>
</Placemark>
<Placemark>
<name>
Mon Dec 26 13:17:34 2016 S=0.82 Km/hr
</name>
<styleUrl>
#styleMap_TLP_Normal
</styleUrl>
<Point>
<coordinates>
-65.0752106,-10.9462700,132.91
</coordinates>
</Point>
</Placemark>
<Placemark>
<name>
Mon Dec 26 13:17:44 2016 S=1.67 Km/hr
</name>
<styleUrl>
#styleMap_TLP_Normal
</styleUrl>
<Point>
<coordinates>
-65.0751801,-10.9462538,134.02
</coordinates>
</Point>
</Placemark>
<Placemark>
<name>
Mon Dec 26 13:17:54 2016 S=0.37 Km/hr
</name>
<styleUrl>
#styleMap_TLP_Normal
</styleUrl>
<Point>
<coordinates>
-65.0751724,-10.9462423,134.78
</coordinates>
</Point>
</Placemark>
<Placemark>
<name>
Mon Dec 26 13:18:04 2016 S=0.88 Km/hr
</name>
<styleUrl>
#styleMap_TLP_Normal
</styleUrl>
<Point>
<coordinates>
-65.0751724,-10.9462414,134.81
</coordinates>
</Point>
</Placemark>
<Placemark>
<name>
Mon Dec 26 13:18:14 2016 S=0.50 Km/hr
</name>
<styleUrl>
#styleMap_TLP_Normal
</styleUrl>
<Point>
<coordinates>
-65.0751724,-10.9462376,134.84
</coordinates>
</Point>
</Placemark>
<Placemark>
<name>
Mon Dec 26 13:18:24 2016 S=0.16 Km/hr
</name>
<styleUrl>
#styleMap_TLP_Normal
</styleUrl>
<Point>
<coordinates>
-65.0751724,-10.9462337,134.87
</coordinates>
</Point>
</Placemark>
<Placemark>
<name>
Mon Dec 26 13:18:34 2016 S=0.06 Km/hr
</name>
<styleUrl>
#styleMap_TLP_Normal
</styleUrl>
<Point>
<coordinates>
-65.0751801,-10.9462185,134.88
</coordinates>
</Point>
</Placemark>
<Placemark>
<name>
Mon Dec 26 13:18:44 2016 S=0.72 Km/hr
</name>
<styleUrl>
#styleMap_TLP_Normal
</styleUrl>
<Point>
<coordinates>
-65.0752106,-10.9461985,135.05
</coordinates>
</Point>
</Placemark>
<Placemark>
<name>
Mon Dec 26 13:18:54 2016 S=1.19 Km/hr
</name>
<styleUrl>
#styleMap_TLP_Normal
</styleUrl>
<Point>
<coordinates>
-65.0752182,-10.9461842,134.98
</coordinates>
</Point>
</Placemark>
<Placemark>
<name>
Mon Dec 26 13:19:04 2016 S=0.57 Km/hr
</name>
<styleUrl>
#styleMap_TLP_Normal
</styleUrl>
<Point>
<coordinates>
-65.0752258,-10.9461870,136.25
</coordinates>
</Point>
</Placemark>
<Placemark>
<name>
Mon Dec 26 13:19:14 2016 S=0.53 Km/hr
</name>
<styleUrl>
#styleMap_TLP_Normal
</styleUrl>
<Point>
<coordinates>
-65.0752258,-10.9461908,136.23
</coordinates>
</Point>
</Placemark>
<Placemark>
<name>
Mon Dec 26 13:19:24 2016 S=1.14 Km/hr
</name>
<styleUrl>
#styleMap_TLP_Normal
</styleUrl>
<Point>
<coordinates>
-65.0752258,-10.9461908,136.29
</coordinates>
</Point>
</Placemark>
<Placemark>
<name>
Mon Dec 26 13:19:34 2016 S=0.48 Km/hr
</name>
<styleUrl>
#styleMap_TLP_Normal
</styleUrl>
<Point>
<coordinates>
-65.0751419,-10.9462023,136.88
</coordinates>
</Point>
</Placemark>
<Placemark>
<name>
Mon Dec 26 13:19:44 2016 S=1.72 Km/hr
</name>
<styleUrl>
#styleMap_TLP_Normal
</styleUrl>
<Point>
<coordinates>
-65.0751724,-10.9462366,137.74
</coordinates>
</Point>
</Placemark>
<Placemark>
<name>
Mon Dec 26 13:19:54 2016 S=2.12 Km/hr
</name>
<styleUrl>
#styleMap_TLP_Normal
</styleUrl>
<Point>
<coordinates>
-65.0752563,-10.9462414,138.29
</coordinates>
</Point>
</Placemark>
<Placemark>
<name>
Mon Dec 26 13:20:04 2016 S=2.09 Km/hr
</name>
<styleUrl>
#styleMap_TLP_Normal
</styleUrl>
<Point>
<coordinates>
-65.0752487,-10.9462585,142.34
</coordinates>
</Point>
</Placemark>
<Placemark>
<name>
Mon Dec 26 13:20:14 2016 S=1.01 Km/hr
</name>
<styleUrl>
#styleMap_TLP_Normal
</styleUrl>
<Point>
<coordinates>
-65.0752869,-10.9462929,141.30
</coordinates>
</Point>
</Placemark>
<Placemark>
<name>
Mon Dec 26 13:20:24 2016 S=0.53 Km/hr
</name>
<styleUrl>
#styleMap_TLP_Normal
</styleUrl>
<Point>
<coordinates>
-65.0752945,-10.9462662,140.94
</coordinates>
</Point>
</Placemark>
<Placemark>
<name>
Mon Dec 26 13:20:34 2016 S=0.68 Km/hr
</name>
<styleUrl>
#styleMap_TLP_Normal
</styleUrl>
<Point>
<coordinates>
-65.0753098,-10.9462376,141.27
</coordinates>
</Point>
</Placemark>
<Placemark>
<name>
Mon Dec 26 13:20:44 2016 S=0.96 Km/hr
</name>
<styleUrl>
#styleMap_TLP_Normal
</styleUrl>
<Point>
<coordinates>
-65.0753098,-10.9462357,141.20
</coordinates>
</Point>
</Placemark>
<Placemark>
<name>
Mon Dec 26 13:20:54 2016 S=0.12 Km/hr
</name>
<styleUrl>
#styleMap_TLP_Normal
</styleUrl>
<Point>
<coordinates>
-65.0753021,-10.9462318,141.15
</coordinates>
</Point>
</Placemark>
<Placemark>
<name>
Mon Dec 26 13:21:04 2016 S=0.54 Km/hr
</name>
<styleUrl>
#styleMap_TLP_Normal
</styleUrl>
<Point>
<coordinates>
-65.0753021,-10.9462328,141.11
</coordinates>
</Point>
</Placemark>
<Placemark>
<name>
Mon Dec 26 13:21:14 2016 S=0.65 Km/hr
</name>
<styleUrl>
#styleMap_TLP_Normal
</styleUrl>
<Point>
<coordinates>
-65.0753098,-10.9462414,141.09
</coordinates>
</Point>
</Placemark>
<Placemark>
<name>
Mon Dec 26 13:21:24 2016 S=1.32 Km/hr
</name>
<styleUrl>
#styleMap_TLP_Normal
</styleUrl>
<Point>
<coordinates>
-65.0753021,-10.9462395,141.03
</coordinates>
</Point>
</Placemark>
<Placemark>
<name>
Mon Dec 26 13:21:34 2016 S=3.25 Km/hr
</name>
<styleUrl>
#styleMap_TLP_Normal
</styleUrl>
<Point>
<coordinates>
-65.0751266,-10.9462214,140.30
</coordinates>
</Point>
</Placemark>
<Placemark>
<name>
Mon Dec 26 13:21:44 2016 S=1.12 Km/hr
</name>
<styleUrl>
#styleMap_TLP_Normal
</styleUrl>
<Point>
<coordinates>
-65.0750046,-10.9462862,139.19
</coordinates>
</Point>
</Placemark>
<Placemark>
<name>
Mon Dec 26 13:21:54 2016 S=0.61 Km/hr
</name>
<styleUrl>
#styleMap_TLP_Normal
</styleUrl>
<Point>
<coordinates>
-65.0749664,-10.9462862,138.83
</coordinates>
</Point>
</Placemark>
<Placemark>
<name>
Mon Dec 26 13:22:04 2016 S=0.64 Km/hr
</name>
<styleUrl>
#styleMap_TLP_Normal
</styleUrl>
<Point>
<coordinates>
-65.0749512,-10.9462881,138.83
</coordinates>
</Point>
</Placemark>
<Placemark>
<name>
Mon Dec 26 13:22:14 2016 S=0.16 Km/hr
</name>
<styleUrl>
#styleMap_TLP_Normal
</styleUrl>
<Point>
<coordinates>
-65.0749512,-10.9463367,138.99
</coordinates>
</Point>
</Placemark>
<Placemark>
<name>
Mon Dec 26 13:22:24 2016 S=0.16 Km/hr
</name>
<styleUrl>
#styleMap_TLP_Normal
</styleUrl>
<Point>
<coordinates>
-65.0749512,-10.9463215,139.14
</coordinates>
</Point>
</Placemark>
<Placemark>
<name>
Mon Dec 26 13:22:34 2016 S=0.37 Km/hr
</name>
<styleUrl>
#styleMap_TLP_Normal
</styleUrl>
<Point>
<coordinates>
-65.0749512,-10.9463167,139.11
</coordinates>
</Point>
</Placemark>
<Placemark>
<name>
Mon Dec 26 13:22:44 2016 S=0.14 Km/hr
</name>
<styleUrl>
#styleMap_TLP_Normal
</styleUrl>
<Point>
<coordinates>
-65.0749512,-10.9463224,139.08
</coordinates>
</Point>
</Placemark>
<Placemark>
<name>
Mon Dec 26 13:22:54 2016 S=1.09 Km/hr
</name>
<styleUrl>
#styleMap_TLP_Normal
</styleUrl>
<Point>
<coordinates>
-65.0749512,-10.9463253,139.14
</coordinates>
</Point>
</Placemark>
<Placemark>
<name>
Mon Dec 26 13:23:04 2016 S=0.08 Km/hr
</name>
<styleUrl>
#styleMap_TLP_Normal
</styleUrl>
<Point>
<coordinates>
-65.0749435,-10.9463120,139.20
</coordinates>
</Point>
</Placemark>
<Placemark>
<name>
Mon Dec 26 13:23:14 2016 S=0.91 Km/hr
</name>
<styleUrl>
#styleMap_TLP_Normal
</styleUrl>
<Point>
<coordinates>
-65.0749435,-10.9463034,139.19
</coordinates>
</Point>
</Placemark>
<Placemark>
<name>
Mon Dec 26 13:23:24 2016 S=1.46 Km/hr
</name>
<styleUrl>
#styleMap_TLP_Normal
</styleUrl>
<Point>
<coordinates>
-65.0749283,-10.9462872,139.23
</coordinates>
</Point>
</Placemark>
<Placemark>
<name>
Mon Dec 26 13:23:34 2016 S=0.50 Km/hr
</name>
<styleUrl>
#styleMap_TLP_Normal
</styleUrl>
<Point>
<coordinates>
-65.0749283,-10.9462099,139.77
</coordinates>
</Point>
</Placemark>
<Placemark>
<name>
Mon Dec 26 13:23:44 2016 S=0.36 Km/hr
</name>
<styleUrl>
#styleMap_TLP_Normal
</styleUrl>
<Point>
<coordinates>
-65.0749130,-10.9462337,139.77
</coordinates>
</Point>
</Placemark>
<Placemark>
<name>
Mon Dec 26 13:23:54 2016 S=0.24 Km/hr
</name>
<styleUrl>
#styleMap_TLP_Normal
</styleUrl>
<Point>
<coordinates>
-65.0749130,-10.9462347,139.81
</coordinates>
</Point>
</Placemark>
<Placemark>
<name>
Mon Dec 26 13:24:04 2016 S=0.28 Km/hr
</name>
<styleUrl>
#styleMap_TLP_Normal
</styleUrl>
<Point>
<coordinates>
-65.0749130,-10.9462366,139.84
</coordinates>
</Point>
</Placemark>
<Placemark>
<name>
Mon Dec 26 13:24:14 2016 S=0.51 Km/hr
</name>
<styleUrl>
#styleMap_TLP_Normal
</styleUrl>
<Point>
<coordinates>
-65.0749130,-10.9462385,139.89
</coordinates>
</Point>
</Placemark>
<Placemark>
<name>
Mon Dec 26 13:24:24 2016 S=0.98 Km/hr
</name>
<styleUrl>
#styleMap_TLP_Normal
</styleUrl>
<Point>
<coordinates>
-65.0749130,-10.9462461,139.88
</coordinates>
</Point>
</Placemark>
<Placemark>
<name>
Mon Dec 26 13:24:34 2016 S=1.44 Km/hr
</name>
<styleUrl>
#styleMap_TLP_Normal
</styleUrl>
<Point>
<coordinates>
-65.0749054,-10.9462652,140.00
</coordinates>
</Point>
</Placemark>
<Placemark>
<name>
Mon Dec 26 13:24:44 2016 S=1.43 Km/hr
</name>
<styleUrl>
#styleMap_TLP_Normal
</styleUrl>
<Point>
<coordinates>
-65.0748978,-10.9462776,140.07
</coordinates>
</Point>
</Placemark>
<Placemark>
<name>
Mon Dec 26 13:24:54 2016 S=0.36 Km/hr
</name>
<styleUrl>
#styleMap_TLP_Normal
</styleUrl>
<Point>
<coordinates>
-65.0748749,-10.9462824,139.54
</coordinates>
</Point>
</Placemark>
<Placemark>
<name>
Mon Dec 26 13:25:04 2016 S=0.66 Km/hr
</name>
<styleUrl>
#styleMap_TLP_Normal
</styleUrl>
<Point>
<coordinates>
-65.0748749,-10.9462824,139.57
</coordinates>
</Point>
</Placemark>
<Placemark>
<name>
Mon Dec 26 13:25:14 2016 S=0.67 Km/hr
</name>
<styleUrl>
#styleMap_TLP_Normal
</styleUrl>
<Point>
<coordinates>
-65.0748825,-10.9462948,139.58
</coordinates>
</Point>
</Placemark>
<Placemark>
<name>
Mon Dec 26 13:25:24 2016 S=1.54 Km/hr
</name>
<styleUrl>
#styleMap_TLP_Normal
</styleUrl>
<Point>
<coordinates>
-65.0748520,-10.9462910,139.05
</coordinates>
</Point>
</Placemark>
<Placemark>
<name>
Mon Dec 26 13:25:34 2016 S=0.23 Km/hr
</name>
<styleUrl>
#styleMap_TLP_Normal
</styleUrl>
<Point>
<coordinates>
-65.0748596,-10.9463024,139.30
</coordinates>
</Point>
</Placemark>
<Placemark>
<name>
Mon Dec 26 13:25:44 2016 S=0.28 Km/hr
</name>
<styleUrl>
#styleMap_TLP_Normal
</styleUrl>
<Point>
<coordinates>
-65.0748520,-10.9462967,139.87
</coordinates>
</Point>
</Placemark>
<Placemark>
<name>
Mon Dec 26 13:25:54 2016 S=0.61 Km/hr
</name>
<styleUrl>
#styleMap_TLP_Normal
</styleUrl>
<Point>
<coordinates>
-65.0748596,-10.9463091,140.59
</coordinates>
</Point>
</Placemark>
<Placemark>
<name>
Mon Dec 26 13:26:04 2016 S=0.89 Km/hr
</name>
<styleUrl>
#styleMap_TLP_Normal
</styleUrl>
<Point>
<coordinates>
-65.0748444,-10.9462748,140.29
</coordinates>
</Point>
</Placemark>
<Placemark>
<name>
Mon Dec 26 13:26:14 2016 S=0.98 Km/hr
</name>
<styleUrl>
#styleMap_TLP_Normal
</styleUrl>
<Point>
<coordinates>
-65.0748520,-10.9462595,139.30
</coordinates>
</Point>
</Placemark>
<Placemark>
<name>
Mon Dec 26 13:26:24 2016 S=0.90 Km/hr
</name>
<styleUrl>
#styleMap_TLP_Normal
</styleUrl>
<Point>
<coordinates>
-65.0748444,-10.9462500,139.29
</coordinates>
</Point>
</Placemark>
<Placemark>
<name>
Mon Dec 26 13:26:34 2016 S=0.18 Km/hr
</name>
<styleUrl>
#styleMap_TLP_Normal
</styleUrl>
<Point>
<coordinates>
-65.0748444,-10.9462509,139.24
</coordinates>
</Point>
</Placemark>
<Placemark>
<name>
Mon Dec 26 13:26:44 2016 S=0.43 Km/hr
</name>
<styleUrl>
#styleMap_TLP_Normal
</styleUrl>
<Point>
<coordinates>
-65.0748444,-10.9462557,139.18
</coordinates>
</Point>
</Placemark>
<Placemark>
<name>
Mon Dec 26 13:26:54 2016 S=1.15 Km/hr
</name>
<styleUrl>
#styleMap_TLP_Normal
</styleUrl>
<Point>
<coordinates>
-65.0748367,-10.9462433,138.58
</coordinates>
</Point>
</Placemark>
<Placemark>
<name>
Mon Dec 26 13:27:04 2016 S=2.53 Km/hr
</name>
<styleUrl>
#styleMap_TLP_Normal
</styleUrl>
<Point>
<coordinates>
-65.0747833,-10.9461775,138.70
</coordinates>
</Point>
</Placemark>
<Placemark>
<name>
Mon Dec 26 13:27:14 2016 S=2.58 Km/hr
</name>
<styleUrl>
#styleMap_TLP_Normal
</styleUrl>
<Point>
<coordinates>
-65.0747528,-10.9461012,138.88
</coordinates>
</Point>
</Placemark>
<Placemark>
<name>
Mon Dec 26 13:27:24 2016 S=1.56 Km/hr
</name>
<styleUrl>
#styleMap_TLP_Normal
</styleUrl>
<Point>
<coordinates>
-65.0747299,-10.9460192,139.79
</coordinates>
</Point>
</Placemark>
<Placemark>
<name>
Mon Dec 26 13:27:34 2016 S=0.70 Km/hr
</name>
<styleUrl>
#styleMap_TLP_Normal
</styleUrl>
<Point>
<coordinates>
-65.0746918,-10.9459763,139.36
</coordinates>
</Point>
</Placemark>
<Placemark>
<name>
Mon Dec 26 13:27:44 2016 S=1.04 Km/hr
</name>
<styleUrl>
#styleMap_TLP_Normal
</styleUrl>
<Point>
<coordinates>
-65.0746460,-10.9459610,139.48
</coordinates>
</Point>
</Placemark>
<Placemark>
<name>
Mon Dec 26 13:27:54 2016 S=1.00 Km/hr
</name>
<styleUrl>
#styleMap_TLP_Normal
</styleUrl>
<Point>
<coordinates>
-65.0745773,-10.9459057,139.01
</coordinates>
</Point>
</Placemark>
<Placemark>
<name>
Mon Dec 26 13:28:04 2016 S=0.64 Km/hr
</name>
<styleUrl>
#styleMap_TLP_Normal
</styleUrl>
<Point>
<coordinates>
-65.0745468,-10.9459105,138.77
</coordinates>
</Point>
</Placemark>
<Placemark>
<name>
Mon Dec 26 13:28:14 2016 S=0.55 Km/hr
</name>
<styleUrl>
#styleMap_TLP_Normal
</styleUrl>
<Point>
<coordinates>
-65.0745010,-10.9457970,138.35
</coordinates>
</Point>
</Placemark>
<Placemark>
<name>
Mon Dec 26 13:28:24 2016 S=1.23 Km/hr
</name>
<styleUrl>
#styleMap_TLP_Normal
</styleUrl>
<Point>
<coordinates>
-65.0744858,-10.9457035,138.71
</coordinates>
</Point>
</Placemark>
<Placemark>
<name>
Mon Dec 26 13:28:34 2016 S=2.28 Km/hr
</name>
<styleUrl>
#styleMap_TLP_Normal
</styleUrl>
<Point>
<coordinates>
-65.0745163,-10.9456892,138.81
</coordinates>
</Point>
</Placemark>
<Placemark>
<name>
Mon Dec 26 13:28:44 2016 S=1.49 Km/hr
</name>
<styleUrl>
#styleMap_TLP_Normal
</styleUrl>
<Point>
<coordinates>
-65.0745392,-10.9456978,138.59
</coordinates>
</Point>
</Placemark>
<Placemark>
<name>
Mon Dec 26 13:28:54 2016 S=1.09 Km/hr
</name>
<styleUrl>
#styleMap_TLP_Normal
</styleUrl>
<Point>
<coordinates>
-65.0745239,-10.9457064,138.94
</coordinates>
</Point>
</Placemark>
<Placemark>
<name>
Mon Dec 26 13:29:04 2016 S=0.47 Km/hr
</name>
<styleUrl>
#styleMap_TLP_Normal
</styleUrl>
<Point>
<coordinates>
-65.0745239,-10.9457197,136.80
</coordinates>
</Point>
</Placemark>
<Placemark>
<name>
Mon Dec 26 13:29:14 2016 S=1.71 Km/hr
</name>
<styleUrl>
#styleMap_TLP_Normal
</styleUrl>
<Point>
<coordinates>
-65.0745163,-10.9456644,135.58
</coordinates>
</Point>
</Placemark>
<Placemark>
<name>
Mon Dec 26 13:29:24 2016 S=0.41 Km/hr
</name>
<styleUrl>
#styleMap_TLP_Normal
</styleUrl>
<Point>
<coordinates>
-65.0745316,-10.9456511,135.80
</coordinates>
</Point>
</Placemark>
<Placemark>
<name>
Mon Dec 26 13:29:34 2016 S=8.26 Km/hr
</name>
<styleUrl>
#styleMap_TLP_Normal
</styleUrl>
<Point>
<coordinates>
-65.0746460,-10.9457426,136.53
</coordinates>
</Point>
</Placemark>
<Placemark>
<name>
Mon Dec 26 13:30:27 2016 S=1.82 Km/hr
</name>
<styleUrl>
#styleMap_TLP_Normal
</styleUrl>
<Point>
<coordinates>
-65.0743866,-10.9455404,141.39
</coordinates>
</Point>
</Placemark>
<Placemark>
<name>
Mon Dec 26 13:30:37 2016 S=2.49 Km/hr
</name>
<styleUrl>
#styleMap_TLP_Normal
</styleUrl>
<Point>
<coordinates>
-65.0743408,-10.9456110,120.64
</coordinates>
</Point>
</Placemark>
<Placemark>
<name>
Mon Dec 26 13:30:47 2016 S=1.20 Km/hr
</name>
<styleUrl>
#styleMap_TLP_Normal
</styleUrl>
<Point>
<coordinates>
-65.0743332,-10.9456091,119.93
</coordinates>
</Point>
</Placemark>
<Placemark>
<name>
Mon Dec 26 13:30:57 2016 S=0.30 Km/hr
</name>
<styleUrl>
#styleMap_TLP_Normal
</styleUrl>
<Point>
<coordinates>
-65.0743561,-10.9456129,121.24
</coordinates>
</Point>
</Placemark>
<Placemark>
<name>
Mon Dec 26 13:31:07 2016 S=0.74 Km/hr
</name>
<styleUrl>
#styleMap_TLP_Normal
</styleUrl>
<Point>
<coordinates>
-65.0744095,-10.9456224,121.18
</coordinates>
</Point>
</Placemark>
<Placemark>
<name>
Mon Dec 26 13:31:17 2016 S=1.28 Km/hr
</name>
<styleUrl>
#styleMap_TLP_Normal
</styleUrl>
<Point>
<coordinates>
-65.0744324,-10.9455967,121.55
</coordinates>
</Point>
</Placemark>
<Placemark>
<name>
Mon Dec 26 13:31:27 2016 S=1.37 Km/hr
</name>
<styleUrl>
#styleMap_TLP_Normal
</styleUrl>
<Point>
<coordinates>
-65.0744705,-10.9456539,121.71
</coordinates>
</Point>
</Placemark>
<Placemark>
<name>
Mon Dec 26 13:31:37 2016 S=0.40 Km/hr
</name>
<styleUrl>
#styleMap_TLP_Normal
</styleUrl>
<Point>
<coordinates>
-65.0745163,-10.9456511,122.16
</coordinates>
</Point>
</Placemark>
<Placemark>
<name>
Mon Dec 26 13:31:47 2016 S=0.70 Km/hr
</name>
<styleUrl>
#styleMap_TLP_Normal
</styleUrl>
<Point>
<coordinates>
-65.0744629,-10.9456539,121.20
</coordinates>
</Point>
</Placemark>
<Placemark>
<name>
Mon Dec 26 13:31:57 2016 S=0.43 Km/hr
</name>
<styleUrl>
#styleMap_TLP_Normal
</styleUrl>
<Point>
<coordinates>
-65.0744705,-10.9456539,121.19
</coordinates>
</Point>
</Placemark>
<Placemark>
<name>
Mon Dec 26 13:32:07 2016 S=0.35 Km/hr
</name>
<styleUrl>
#styleMap_TLP_Normal
</styleUrl>
<Point>
<coordinates>
-65.0744858,-10.9456453,121.21
</coordinates>
</Point>
</Placemark>
<Placemark>
<name>
Mon Dec 26 13:32:17 2016 S=0.12 Km/hr
</name>
<styleUrl>
#styleMap_TLP_Normal
</styleUrl>
<Point>
<coordinates>
-65.0744934,-10.9456263,121.31
</coordinates>
</Point>
</Placemark>
<Placemark>
<name>
Mon Dec 26 13:32:27 2016 S=1.14 Km/hr
</name>
<styleUrl>
#styleMap_TLP_Normal
</styleUrl>
<Point>
<coordinates>
-65.0744934,-10.9456253,121.30
</coordinates>
</Point>
</Placemark>
<Placemark>
<name>
Mon Dec 26 13:32:37 2016 S=0.36 Km/hr
</name>
<styleUrl>
#styleMap_TLP_Normal
</styleUrl>
<Point>
<coordinates>
-65.0744858,-10.9456139,121.15
</coordinates>
</Point>
</Placemark>
<Placemark>
<name>
Mon Dec 26 13:32:47 2016 S=1.14 Km/hr
</name>
<styleUrl>
#styleMap_TLP_Normal
</styleUrl>
<Point>
<coordinates>
-65.0744934,-10.9456196,121.17
</coordinates>
</Point>
</Placemark>
<Placemark>
<name>
Mon Dec 26 13:32:57 2016 S=0.72 Km/hr
</name>
<styleUrl>
#styleMap_TLP_Normal
</styleUrl>
<Point>
<coordinates>
-65.0744934,-10.9456282,121.18
</coordinates>
</Point>
</Placemark>
<Placemark>
<name>
Mon Dec 26 13:33:07 2016 S=0.35 Km/hr
</name>
<styleUrl>
#styleMap_TLP_Normal
</styleUrl>
<Point>
<coordinates>
-65.0745010,-10.9456415,121.14
</coordinates>
</Point>
</Placemark>
<Placemark>
<name>
Mon Dec 26 13:33:17 2016 S=0.18 Km/hr
</name>
<styleUrl>
#styleMap_TLP_Normal
</styleUrl>
<Point>
<coordinates>
-65.0745010,-10.9456444,121.09
</coordinates>
</Point>
</Placemark>
<Placemark>
<name>
Mon Dec 26 13:33:27 2016 S=0.61 Km/hr
</name>
<styleUrl>
#styleMap_TLP_Normal
</styleUrl>
<Point>
<coordinates>
-65.0745087,-10.9456491,121.10
</coordinates>
</Point>
</Placemark>
<Placemark>
<name>
Mon Dec 26 13:33:37 2016 S=0.37 Km/hr
</name>
<styleUrl>
#styleMap_TLP_Normal
</styleUrl>
<Point>
<coordinates>
-65.0745010,-10.9456415,121.06
</coordinates>
</Point>
</Placemark>
<Placemark>
<name>
Mon Dec 26 13:33:47 2016 S=0.34 Km/hr
</name>
<styleUrl>
#styleMap_TLP_Normal
</styleUrl>
<Point>
<coordinates>
-65.0745010,-10.9456472,121.02
</coordinates>
</Point>
</Placemark>
<Placemark>
<name>
Mon Dec 26 13:33:57 2016 S=0.74 Km/hr
</name>
<styleUrl>
#styleMap_TLP_Normal
</styleUrl>
<Point>
<coordinates>
-65.0744934,-10.9456444,120.89
</coordinates>
</Point>
</Placemark>
<Placemark>
<name>
Mon Dec 26 13:34:07 2016 S=0.26 Km/hr
</name>
<styleUrl>
#styleMap_TLP_Normal
</styleUrl>
<Point>
<coordinates>
-65.0744781,-10.9456291,120.13
</coordinates>
</Point>
</Placemark>
<Placemark>
<name>
Mon Dec 26 13:34:17 2016 S=0.26 Km/hr
</name>
<styleUrl>
#styleMap_TLP_Normal
</styleUrl>
<Point>
<coordinates>
-65.0744858,-10.9456425,120.36
</coordinates>
</Point>
</Placemark>
<Placemark>
<name>
Mon Dec 26 13:34:27 2016 S=0.24 Km/hr
</name>
<styleUrl>
#styleMap_TLP_Normal
</styleUrl>
<Point>
<coordinates>
-65.0744858,-10.9456406,120.29
</coordinates>
</Point>
</Placemark>
<Placemark>
<name>
Mon Dec 26 13:34:37 2016 S=0.54 Km/hr
</name>
<styleUrl>
#styleMap_TLP_Normal
</styleUrl>
<Point>
<coordinates>
-65.0744858,-10.9456339,120.23
</coordinates>
</Point>
</Placemark>
<Placemark>
<name>
Mon Dec 26 13:34:47 2016 S=0.14 Km/hr
</name>
<styleUrl>
#styleMap_TLP_Normal
</styleUrl>
<Point>
<coordinates>
-65.0744934,-10.9456463,120.21
</coordinates>
</Point>
</Placemark>
<Placemark>
<name>
Mon Dec 26 13:34:57 2016 S=0.67 Km/hr
</name>
<styleUrl>
#styleMap_TLP_Normal
</styleUrl>
<Point>
<coordinates>
-65.0744934,-10.9456434,120.21
</coordinates>
</Point>
</Placemark>
<Placemark>
<name>
Mon Dec 26 13:35:07 2016 S=0.29 Km/hr
</name>
<styleUrl>
#styleMap_TLP_Normal
</styleUrl>
<Point>
<coordinates>
-65.0744858,-10.9456291,120.23
</coordinates>
</Point>
</Placemark>
<Placemark>
<name>
Mon Dec 26 13:35:17 2016 S=0.72 Km/hr
</name>
<styleUrl>
#styleMap_TLP_Normal
</styleUrl>
<Point>
<coordinates>
-65.0744858,-10.9456339,120.22
</coordinates>
</Point>
</Placemark>
<Placemark>
<name>
Mon Dec 26 13:35:27 2016 S=0.14 Km/hr
</name>
<styleUrl>
#styleMap_TLP_Normal
</styleUrl>
<Point>
<coordinates>
-65.0744934,-10.9456415,120.24
</coordinates>
</Point>
</Placemark>
<Placemark>
<name>
Mon Dec 26 13:35:37 2016 S=0.96 Km/hr
</name>
<styleUrl>
#styleMap_TLP_Normal
</styleUrl>
<Point>
<coordinates>
-65.0744934,-10.9456396,120.23
</coordinates>
</Point>
</Placemark>
<Placemark>
<name>
Mon Dec 26 13:35:47 2016 S=0.07 Km/hr
</name>
<styleUrl>
#styleMap_TLP_Normal
</styleUrl>
<Point>
<coordinates>
-65.0744858,-10.9456272,120.23
</coordinates>
</Point>
</Placemark>
<Placemark>
<name>
Mon Dec 26 13:35:57 2016 S=0.14 Km/hr
</name>
<styleUrl>
#styleMap_TLP_Normal
</styleUrl>
<Point>
<coordinates>
-65.0744934,-10.9456358,120.24
</coordinates>
</Point>
</Placemark>
<Placemark>
<name>
Mon Dec 26 13:36:07 2016 S=0.24 Km/hr
</name>
<styleUrl>
#styleMap_TLP_Normal
</styleUrl>
<Point>
<coordinates>
-65.0744934,-10.9456358,120.24
</coordinates>
</Point>
</Placemark>
<Placemark>
<name>
Mon Dec 26 13:36:17 2016 S=0.24 Km/hr
</name>
<styleUrl>
#styleMap_TLP_Normal
</styleUrl>
<Point>
<coordinates>
-65.0745010,-10.9456425,120.21
</coordinates>
</Point>
</Placemark>
<Placemark>
<name>
Mon Dec 26 13:36:27 2016 S=0.41 Km/hr
</name>
<styleUrl>
#styleMap_TLP_Normal
</styleUrl>
<Point>
<coordinates>
-65.0745010,-10.9456415,120.19
</coordinates>
</Point>
</Placemark>
<Placemark>
<name>
Mon Dec 26 13:36:37 2016 S=1.10 Km/hr
</name>
<styleUrl>
#styleMap_TLP_Normal
</styleUrl>
<Point>
<coordinates>
-65.0744553,-10.9456301,119.49
</coordinates>
</Point>
</Placemark>
<Placemark>
<name>
Mon Dec 26 13:36:47 2016 S=0.09 Km/hr
</name>
<styleUrl>
#styleMap_TLP_Normal
</styleUrl>
<Point>
<coordinates>
-65.0744247,-10.9456091,119.88
</coordinates>
</Point>
</Placemark>
<Placemark>
<name>
Mon Dec 26 13:36:57 2016 S=0.80 Km/hr
</name>
<styleUrl>
#styleMap_TLP_Normal
</styleUrl>
<Point>
<coordinates>
-65.0744247,-10.9456100,119.91
</coordinates>
</Point>
</Placemark>
<Placemark>
<name>
Mon Dec 26 13:37:07 2016 S=0.20 Km/hr
</name>
<styleUrl>
#styleMap_TLP_Normal
</styleUrl>
<Point>
<coordinates>
-65.0744247,-10.9456139,120.03
</coordinates>
</Point>
</Placemark>
<Placemark>
<name>
Mon Dec 26 13:37:17 2016 S=0.87 Km/hr
</name>
<styleUrl>
#styleMap_TLP_Normal
</styleUrl>
<Point>
<coordinates>
-65.0744171,-10.9456034,120.14
</coordinates>
</Point>
</Placemark>
<Placemark>
<name>
Mon Dec 26 13:37:27 2016 S=0.30 Km/hr
</name>
<styleUrl>
#styleMap_TLP_Normal
</styleUrl>
<Point>
<coordinates>
-65.0744095,-10.9455929,120.18
</coordinates>
</Point>
</Placemark>
<Placemark>
<name>
Mon Dec 26 13:37:37 2016 S=0.92 Km/hr
</name>
<styleUrl>
#styleMap_TLP_Normal
</styleUrl>
<Point>
<coordinates>
-65.0744171,-10.9455948,120.20
</coordinates>
</Point>
</Placemark>
<Placemark>
<name>
Mon Dec 26 13:37:47 2016 S=0.78 Km/hr
</name>
<styleUrl>
#styleMap_TLP_Normal
</styleUrl>
<Point>
<coordinates>
-65.0744247,-10.9456110,120.22
</coordinates>
</Point>
</Placemark>
<Placemark>
<name>
Mon Dec 26 13:37:57 2016 S=0.18 Km/hr
</name>
<styleUrl>
#styleMap_TLP_Normal
</styleUrl>
<Point>
<coordinates>
-65.0744247,-10.9456167,120.19
</coordinates>
</Point>
</Placemark>
<Placemark>
<name>
Mon Dec 26 13:38:07 2016 S=0.33 Km/hr
</name>
<styleUrl>
#styleMap_TLP_Normal
</styleUrl>
<Point>
<coordinates>
-65.0744247,-10.9456177,120.15
</coordinates>
</Point>
</Placemark>
<Placemark>
<name>
Mon Dec 26 13:38:17 2016 S=0.33 Km/hr
</name>
<styleUrl>
#styleMap_TLP_Normal
</styleUrl>
<Point>
<coordinates>
-65.0744247,-10.9456167,120.20
</coordinates>
</Point>
</Placemark>
<Placemark>
<name>
Mon Dec 26 13:38:27 2016 S=0.48 Km/hr
</name>
<styleUrl>
#styleMap_TLP_Normal
</styleUrl>
<Point>
<coordinates>
-65.0744400,-10.9456472,119.11
</coordinates>
</Point>
</Placemark>
<Placemark>
<name>
Mon Dec 26 13:38:37 2016 S=0.39 Km/hr
</name>
<styleUrl>
#styleMap_TLP_Normal
</styleUrl>
<Point>
<coordinates>
-65.0744400,-10.9456463,119.10
</coordinates>
</Point>
</Placemark>
<Placemark>
<name>
Mon Dec 26 13:38:47 2016 S=0.87 Km/hr
</name>
<styleUrl>
#styleMap_TLP_Normal
</styleUrl>
<Point>
<coordinates>
-65.0744553,-10.9455919,120.77
</coordinates>
</Point>
</Placemark>
<Placemark>
<name>
Mon Dec 26 13:38:57 2016 S=0.77 Km/hr
</name>
<styleUrl>
#styleMap_TLP_Normal
</styleUrl>
<Point>
<coordinates>
-65.0744629,-10.9456015,120.77
</coordinates>
</Point>
</Placemark>
<Placemark>
<name>
Mon Dec 26 13:39:07 2016 S=0.35 Km/hr
</name>
<styleUrl>
#styleMap_TLP_Normal
</styleUrl>
<Point>
<coordinates>
-65.0744705,-10.9456120,120.84
</coordinates>
</Point>
</Placemark>
<Placemark>
<name>
Mon Dec 26 13:39:17 2016 S=0.42 Km/hr
</name>
<styleUrl>
#styleMap_TLP_Normal
</styleUrl>
<Point>
<coordinates>
-65.0744705,-10.9456120,120.88
</coordinates>
</Point>
</Placemark>
<Placemark>
<name>
Mon Dec 26 13:39:27 2016 S=0.29 Km/hr
</name>
<styleUrl>
#styleMap_TLP_Normal
</styleUrl>
<Point>
<coordinates>
-65.0744705,-10.9456177,121.01
</coordinates>
</Point>
</Placemark>
<Placemark>
<name>
Mon Dec 26 13:39:37 2016 S=0.39 Km/hr
</name>
<styleUrl>
#styleMap_TLP_Normal
</styleUrl>
<Point>
<coordinates>
-65.0744629,-10.9456120,121.15
</coordinates>
</Point>
</Placemark>
<Placemark>
<name>
Mon Dec 26 13:39:47 2016 S=0.49 Km/hr
</name>
<styleUrl>
#styleMap_TLP_Normal
</styleUrl>
<Point>
<coordinates>
-65.0744629,-10.9456024,121.21
</coordinates>
</Point>
</Placemark>
<Placemark>
<name>
Mon Dec 26 13:39:57 2016 S=0.84 Km/hr
</name>
<styleUrl>
#styleMap_TLP_Normal
</styleUrl>
<Point>
<coordinates>
-65.0744476,-10.9455919,121.28
</coordinates>
</Point>
</Placemark>
<Placemark>
<name>
Mon Dec 26 13:40:07 2016 S=0.44 Km/hr
</name>
<styleUrl>
#styleMap_TLP_Normal
</styleUrl>
<Point>
<coordinates>
-65.0744476,-10.9455976,121.35
</coordinates>
</Point>
</Placemark>
<Placemark>
<name>
Mon Dec 26 13:40:17 2016 S=0.70 Km/hr
</name>
<styleUrl>
#styleMap_TLP_Normal
</styleUrl>
<Point>
<coordinates>
-65.0744629,-10.9456472,122.26
</coordinates>
</Point>
</Placemark>
<Placemark>
<name>
Mon Dec 26 13:40:27 2016 S=0.07 Km/hr
</name>
<styleUrl>
#styleMap_TLP_Normal
</styleUrl>
<Point>
<coordinates>
-65.0744705,-10.9456568,122.31
</coordinates>
</Point>
</Placemark>
<Placemark>
<name>
Mon Dec 26 13:40:37 2016 S=0.28 Km/hr
</name>
<styleUrl>
#styleMap_TLP_Normal
</styleUrl>
<Point>
<coordinates>
-65.0744705,-10.9456558,122.30
</coordinates>
</Point>
</Placemark>
<Placemark>
<name>
Mon Dec 26 13:40:47 2016 S=1.53 Km/hr
</name>
<styleUrl>
#styleMap_TLP_Normal
</styleUrl>
<Point>
<coordinates>
-65.0744705,-10.9456558,122.22
</coordinates>
</Point>
</Placemark>
<Placemark>
<name>
Mon Dec 26 13:40:57 2016 S=0.56 Km/hr
</name>
<styleUrl>
#styleMap_TLP_Normal
</styleUrl>
<Point>
<coordinates>
-65.0745087,-10.9456816,124.61
</coordinates>
</Point>
</Placemark>
<Placemark>
<name>
Mon Dec 26 13:41:07 2016 S=0.63 Km/hr
</name>
<styleUrl>
#styleMap_TLP_Normal
</styleUrl>
<Point>
<coordinates>
-65.0745468,-10.9457169,125.30
</coordinates>
</Point>
</Placemark>
<Placemark>
<name>
Mon Dec 26 13:41:17 2016 S=0.40 Km/hr
</name>
<styleUrl>
#styleMap_TLP_Normal
</styleUrl>
<Point>
<coordinates>
-65.0745392,-10.9457092,125.27
</coordinates>
</Point>
</Placemark>
<Placemark>
<name>
Mon Dec 26 13:41:27 2016 S=0.90 Km/hr
</name>
<styleUrl>
#styleMap_TLP_Normal
</styleUrl>
<Point>
<coordinates>
-65.0745468,-10.9457073,125.62
</coordinates>
</Point>
</Placemark>
<Placemark>
<name>
Mon Dec 26 13:41:37 2016 S=0.52 Km/hr
</name>
<styleUrl>
#styleMap_TLP_Normal
</styleUrl>
<Point>
<coordinates>
-65.0745621,-10.9457340,125.81
</coordinates>
</Point>
</Placemark>
<Placemark>
<name>
Mon Dec 26 13:41:47 2016 S=0.46 Km/hr
</name>
<styleUrl>
#styleMap_TLP_Normal
</styleUrl>
<Point>
<coordinates>
-65.0745773,-10.9457378,125.11
</coordinates>
</Point>
</Placemark>
<Placemark>
<name>
Mon Dec 26 13:41:57 2016 S=0.37 Km/hr
</name>
<styleUrl>
#styleMap_TLP_Normal
</styleUrl>
<Point>
<coordinates>
-65.0745773,-10.9457283,125.17
</coordinates>
</Point>
</Placemark>
<Placemark>
<name>
Mon Dec 26 13:42:07 2016 S=0.17 Km/hr
</name>
<styleUrl>
#styleMap_TLP_Normal
</styleUrl>
<Point>
<coordinates>
-65.0745697,-10.9457207,125.34
</coordinates>
</Point>
</Placemark>
<Placemark>
<name>
Mon Dec 26 13:42:17 2016 S=0.30 Km/hr
</name>
<styleUrl>
#styleMap_TLP_Normal
</styleUrl>
<Point>
<coordinates>
-65.0745697,-10.9457178,125.42
</coordinates>
</Point>
</Placemark>
<Placemark>
<name>
Mon Dec 26 13:42:27 2016 S=0.52 Km/hr
</name>
<styleUrl>
#styleMap_TLP_Normal
</styleUrl>
<Point>
<coordinates>
-65.0745621,-10.9457140,125.46
</coordinates>
</Point>
</Placemark>
<Placemark>
<name>
Mon Dec 26 13:42:37 2016 S=0.41 Km/hr
</name>
<styleUrl>
#styleMap_TLP_Normal
</styleUrl>
<Point>
<coordinates>
-65.0745621,-10.9457102,125.50
</coordinates>
</Point>
</Placemark>
<Placemark>
<name>
Mon Dec 26 13:42:47 2016 S=0.05 Km/hr
</name>
<styleUrl>
#styleMap_TLP_Normal
</styleUrl>
<Point>
<coordinates>
-65.0745544,-10.9457016,125.55
</coordinates>
</Point>
</Placemark>
<Placemark>
<name>
Mon Dec 26 13:42:57 2016 S=0.93 Km/hr
</name>
<styleUrl>
#styleMap_TLP_Normal
</styleUrl>
<Point>
<coordinates>
-65.0745621,-10.9457178,125.58
</coordinates>
</Point>
</Placemark>
<Placemark>
<name>
Mon Dec 26 13:43:07 2016 S=0.19 Km/hr
</name>
<styleUrl>
#styleMap_TLP_Normal
</styleUrl>
<Point>
<coordinates>
-65.0745697,-10.9457273,125.65
</coordinates>
</Point>
</Placemark>
<Placemark>
<name>
Mon Dec 26 13:43:17 2016 S=0.37 Km/hr
</name>
<styleUrl>
#styleMap_TLP_Normal
</styleUrl>
<Point>
<coordinates>
-65.0745621,-10.9457207,125.72
</coordinates>
</Point>
</Placemark>
<Placemark>
<name>
Mon Dec 26 13:43:27 2016 S=0.56 Km/hr
</name>
<styleUrl>
#styleMap_TLP_Normal
</styleUrl>
<Point>
<coordinates>
-65.0745621,-10.9457188,125.78
</coordinates>
</Point>
</Placemark>
<Placemark>
<name>
Mon Dec 26 13:43:37 2016 S=0.10 Km/hr
</name>
<styleUrl>
#styleMap_TLP_Normal
</styleUrl>
<Point>
<coordinates>
-65.0745621,-10.9457197,125.74
</coordinates>
</Point>
</Placemark>
<Placemark>
<name>
Mon Dec 26 13:43:47 2016 S=0.68 Km/hr
</name>
<styleUrl>
#styleMap_TLP_Normal
</styleUrl>
<Point>
<coordinates>
-65.0745697,-10.9457340,123.63
</coordinates>
</Point>
</Placemark>
<Placemark>
<name>
Mon Dec 26 13:43:57 2016 S=0.27 Km/hr
</name>
<styleUrl>
#styleMap_TLP_Normal
</styleUrl>
<Point>
<coordinates>
-65.0745850,-10.9457483,123.31
</coordinates>
</Point>
</Placemark>
<Placemark>
<name>
Mon Dec 26 13:44:07 2016 S=0.25 Km/hr
</name>
<styleUrl>
#styleMap_TLP_Normal
</styleUrl>
<Point>
<coordinates>
-65.0745850,-10.9457417,123.21
</coordinates>
</Point>
</Placemark>
<Placemark>
<name>
Mon Dec 26 13:44:17 2016 S=0.22 Km/hr
</name>
<styleUrl>
#styleMap_TLP_Normal
</styleUrl>
<Point>
<coordinates>
-65.0745850,-10.9457340,123.31
</coordinates>
</Point>
</Placemark>
<Placemark>
<name>
Mon Dec 26 13:44:27 2016 S=0.95 Km/hr
</name>
<styleUrl>
#styleMap_TLP_Normal
</styleUrl>
<Point>
<coordinates>
-65.0745850,-10.9457340,123.45
</coordinates>
</Point>
</Placemark>
<Placemark>
<name>
Mon Dec 26 13:44:37 2016 S=0.35 Km/hr
</name>
<styleUrl>
#styleMap_TLP_Normal
</styleUrl>
<Point>
<coordinates>
-65.0745773,-10.9457235,123.53
</coordinates>
</Point>
</Placemark>
<Placemark>
<name>
Mon Dec 26 13:44:47 2016 S=0.58 Km/hr
</name>
<styleUrl>
#styleMap_TLP_Normal
</styleUrl>
<Point>
<coordinates>
-65.0745773,-10.9457178,123.58
</coordinates>
</Point>
</Placemark>
<Placemark>
<name>
Mon Dec 26 13:44:57 2016 S=0.49 Km/hr
</name>
<styleUrl>
#styleMap_TLP_Normal
</styleUrl>
<Point>
<coordinates>
-65.0745697,-10.9457121,123.64
</coordinates>
</Point>
</Placemark>
<Placemark>
<name>
Mon Dec 26 13:45:07 2016 S=0.56 Km/hr
</name>
<styleUrl>
#styleMap_TLP_Normal
</styleUrl>
<Point>
<coordinates>
-65.0745697,-10.9457111,123.75
</coordinates>
</Point>
</Placemark>
<Placemark>
<name>
Mon Dec 26 13:45:17 2016 S=1.00 Km/hr
</name>
<styleUrl>
#styleMap_TLP_Normal
</styleUrl>
<Point>
<coordinates>
-65.0745239,-10.9456577,124.51
</coordinates>
</Point>
</Placemark>
<Placemark>
<name>
Mon Dec 26 13:45:27 2016 S=1.53 Km/hr
</name>
<styleUrl>
#styleMap_TLP_Normal
</styleUrl>
<Point>
<coordinates>
-65.0745163,-10.9456530,124.89
</coordinates>
</Point>
</Placemark>
<Placemark>
<name>
Mon Dec 26 13:45:37 2016 S=0.49 Km/hr
</name>
<styleUrl>
#styleMap_TLP_Normal
</styleUrl>
<Point>
<coordinates>
-65.0744934,-10.9456387,125.04
</coordinates>
</Point>
</Placemark>
<Placemark>
<name>
Mon Dec 26 13:45:47 2016 S=0.59 Km/hr
</name>
<styleUrl>
#styleMap_TLP_Normal
</styleUrl>
<Point>
<coordinates>
-65.0744629,-10.9456005,125.39
</coordinates>
</Point>
</Placemark>
<Placemark>
<name>
Mon Dec 26 13:45:57 2016 S=1.49 Km/hr
</name>
<styleUrl>
#styleMap_TLP_Normal
</styleUrl>
<Point>
<coordinates>
-65.0744476,-10.9455366,125.88
</coordinates>
</Point>
</Placemark>
<Placemark>
<name>
Mon Dec 26 13:46:07 2016 S=0.30 Km/hr
</name>
<styleUrl>
#styleMap_TLP_Normal
</styleUrl>
<Point>
<coordinates>
-65.0744095,-10.9455032,126.65
</coordinates>
</Point>
</Placemark>
<Placemark>
<name>
Mon Dec 26 13:46:17 2016 S=2.72 Km/hr
</name>
<styleUrl>
#styleMap_TLP_Normal
</styleUrl>
<Point>
<coordinates>
-65.0743866,-10.9454432,126.99
</coordinates>
</Point>
</Placemark>
<Placemark>
<name>
Mon Dec 26 13:46:27 2016 S=1.75 Km/hr
</name>
<styleUrl>
#styleMap_TLP_Normal
</styleUrl>
<Point>
<coordinates>
-65.0743637,-10.9453449,127.56
</coordinates>
</Point>
</Placemark>
<Placemark>
<name>
Mon Dec 26 13:46:37 2016 S=0.82 Km/hr
</name>
<styleUrl>
#styleMap_TLP_Normal
</styleUrl>
<Point>
<coordinates>
-65.0743484,-10.9452858,128.34
</coordinates>
</Point>
</Placemark>
<Placemark>
<name>
Mon Dec 26 13:46:47 2016 S=1.05 Km/hr
</name>
<styleUrl>
#styleMap_TLP_Normal
</styleUrl>
<Point>
<coordinates>
-65.0743561,-10.9452610,128.67
</coordinates>
</Point>
</Placemark>
<Placemark>
<name>
Mon Dec 26 13:46:57 2016 S=2.33 Km/hr
</name>
<styleUrl>
#styleMap_TLP_Normal
</styleUrl>
<Point>
<coordinates>
-65.0743713,-10.9452028,129.65
</coordinates>
</Point>
</Placemark>
<Placemark>
<name>
Mon Dec 26 13:47:07 2016 S=1.63 Km/hr
</name>
<styleUrl>
#styleMap_TLP_Normal
</styleUrl>
<Point>
<coordinates>
-65.0743561,-10.9451342,130.27
</coordinates>
</Point>
</Placemark>
<Placemark>
<name>
Mon Dec 26 13:47:17 2016 S=2.44 Km/hr
</name>
<styleUrl>
#styleMap_TLP_Normal
</styleUrl>
<Point>
<coordinates>
-65.0743256,-10.9450445,130.93
</coordinates>
</Point>
</Placemark>
<Placemark>
<name>
Mon Dec 26 13:47:27 2016 S=0.33 Km/hr
</name>
<styleUrl>
#styleMap_TLP_Normal
</styleUrl>
<Point>
<coordinates>
-65.0743713,-10.9449854,132.68
</coordinates>
</Point>
</Placemark>
<Placemark>
<name>
Mon Dec 26 13:47:37 2016 S=1.20 Km/hr
</name>
<styleUrl>
#styleMap_TLP_Normal
</styleUrl>
<Point>
<coordinates>
-65.0743561,-10.9449883,133.08
</coordinates>
</Point>
</Placemark>
<Placemark>
<name>
Mon Dec 26 13:47:47 2016 S=0.18 Km/hr
</name>
<styleUrl>
#styleMap_TLP_Normal
</styleUrl>
<Point>
<coordinates>
-65.0743408,-10.9449682,133.03
</coordinates>
</Point>
</Placemark>
<Placemark>
<name>
Mon Dec 26 13:47:57 2016 S=0.12 Km/hr
</name>
<styleUrl>
#styleMap_TLP_Normal
</styleUrl>
<Point>
<coordinates>
-65.0743713,-10.9449368,134.15
</coordinates>
</Point>
</Placemark>
<Placemark>
<name>
Mon Dec 26 13:48:07 2016 S=0.44 Km/hr
</name>
<styleUrl>
#styleMap_TLP_Normal
</styleUrl>
<Point>
<coordinates>
-65.0743790,-10.9449377,134.17
</coordinates>
</Point>
</Placemark>
<Placemark>
<name>
Mon Dec 26 13:48:17 2016 S=0.86 Km/hr
</name>
<styleUrl>
#styleMap_TLP_Normal
</styleUrl>
<Point>
<coordinates>
-65.0743713,-10.9449253,134.18
</coordinates>
</Point>
</Placemark>
<Placemark>
<name>
Mon Dec 26 13:48:27 2016 S=1.09 Km/hr
</name>
<styleUrl>
#styleMap_TLP_Normal
</styleUrl>
<Point>
<coordinates>
-65.0743561,-10.9448795,135.42
</coordinates>
</Point>
</Placemark>
<Placemark>
<name>
Mon Dec 26 13:48:37 2016 S=0.41 Km/hr
</name>
<styleUrl>
#styleMap_TLP_Normal
</styleUrl>
<Point>
<coordinates>
-65.0743637,-10.9448833,135.44
</coordinates>
</Point>
</Placemark>
<Placemark>
<name>
Mon Dec 26 13:48:47 2016 S=1.33 Km/hr
</name>
<styleUrl>
#styleMap_TLP_Normal
</styleUrl>
<Point>
<coordinates>
-65.0743637,-10.9448805,135.45
</coordinates>
</Point>
</Placemark>
<Placemark>
<name>
Mon Dec 26 13:48:57 2016 S=1.30 Km/hr
</name>
<styleUrl>
#styleMap_TLP_Normal
</styleUrl>
<Point>
<coordinates>
-65.0743027,-10.9447975,136.06
</coordinates>
</Point>
</Placemark>
<Placemark>
<name>
Mon Dec 26 13:49:07 2016 S=0.93 Km/hr
</name>
<styleUrl>
#styleMap_TLP_Normal
</styleUrl>
<Point>
<coordinates>
-65.0743103,-10.9447279,136.10
</coordinates>
</Point>
</Placemark>
<Placemark>
<name>
Mon Dec 26 13:49:17 2016 S=1.25 Km/hr
</name>
<styleUrl>
#styleMap_TLP_Normal
</styleUrl>
<Point>
<coordinates>
-65.0743332,-10.9447079,135.93
</coordinates>
</Point>
</Placemark>
<Placemark>
<name>
Mon Dec 26 13:49:27 2016 S=0.38 Km/hr
</name>
<styleUrl>
#styleMap_TLP_Normal
</styleUrl>
<Point>
<coordinates>
-65.0743408,-10.9446659,136.57
</coordinates>
</Point>
</Placemark>
<Placemark>
<name>
Mon Dec 26 13:49:37 2016 S=0.27 Km/hr
</name>
<styleUrl>
#styleMap_TLP_Normal
</styleUrl>
<Point>
<coordinates>
-65.0743408,-10.9446630,136.43
</coordinates>
</Point>
</Placemark>
<Placemark>
<name>
Mon Dec 26 13:49:47 2016 S=0.99 Km/hr
</name>
<styleUrl>
#styleMap_TLP_Normal
</styleUrl>
<Point>
<coordinates>
-65.0742950,-10.9445887,136.93
</coordinates>
</Point>
</Placemark>
<Placemark>
<name>
Mon Dec 26 13:49:57 2016 S=0.97 Km/hr
</name>
<styleUrl>
#styleMap_TLP_Normal
</styleUrl>
<Point>
<coordinates>
-65.0742645,-10.9445591,138.77
</coordinates>
</Point>
</Placemark>
<Placemark>
<name>
Mon Dec 26 13:50:07 2016 S=0.54 Km/hr
</name>
<styleUrl>
#styleMap_TLP_Normal
</styleUrl>
<Point>
<coordinates>
-65.0742645,-10.9445667,140.40
</coordinates>
</Point>
</Placemark>
<Placemark>
<name>
Mon Dec 26 13:50:17 2016 S=0.49 Km/hr
</name>
<styleUrl>
#styleMap_TLP_Normal
</styleUrl>
<Point>
<coordinates>
-65.0742645,-10.9445648,140.55
</coordinates>
</Point>
</Placemark>
<Placemark>
<name>
Mon Dec 26 13:50:27 2016 S=0.81 Km/hr
</name>
<styleUrl>
#styleMap_TLP_Normal
</styleUrl>
<Point>
<coordinates>
-65.0742645,-10.9445658,140.68
</coordinates>
</Point>
</Placemark>
<Placemark>
<name>
Mon Dec 26 13:50:37 2016 S=1.23 Km/hr
</name>
<styleUrl>
#styleMap_TLP_Normal
</styleUrl>
<Point>
<coordinates>
-65.0742798,-10.9444551,141.54
</coordinates>
</Point>
</Placemark>
<Placemark>
<name>
Mon Dec 26 13:50:47 2016 S=0.94 Km/hr
</name>
<styleUrl>
#styleMap_TLP_Normal
</styleUrl>
<Point>
<coordinates>
-65.0742874,-10.9444084,141.98
</coordinates>
</Point>
</Placemark>
<Placemark>
<name>
Mon Dec 26 13:50:57 2016 S=0.26 Km/hr
</name>
<styleUrl>
#styleMap_TLP_Normal
</styleUrl>
<Point>
<coordinates>
-65.0742798,-10.9443979,141.98
</coordinates>
</Point>
</Placemark>
<Placemark>
<name>
Mon Dec 26 13:51:07 2016 S=0.78 Km/hr
</name>
<styleUrl>
#styleMap_TLP_Normal
</styleUrl>
<Point>
<coordinates>
-65.0742722,-10.9443769,142.14
</coordinates>
</Point>
</Placemark>
<Placemark>
<name>
Mon Dec 26 13:51:17 2016 S=0.60 Km/hr
</name>
<styleUrl>
#styleMap_TLP_Normal
</styleUrl>
<Point>
<coordinates>
-65.0742798,-10.9443426,142.59
</coordinates>
</Point>
</Placemark>
<Placemark>
<name>
Mon Dec 26 13:51:27 2016 S=0.45 Km/hr
</name>
<styleUrl>
#styleMap_TLP_Normal
</styleUrl>
<Point>
<coordinates>
-65.0742798,-10.9443083,143.39
</coordinates>
</Point>
</Placemark>
<Placemark>
<name>
Mon Dec 26 13:51:37 2016 S=1.11 Km/hr
</name>
<styleUrl>
#styleMap_TLP_Normal
</styleUrl>
<Point>
<coordinates>
-65.0743103,-10.9442902,144.45
</coordinates>
</Point>
</Placemark>
<Placemark>
<name>
Mon Dec 26 13:51:47 2016 S=3.09 Km/hr
</name>
<styleUrl>
#styleMap_TLP_Normal
</styleUrl>
<Point>
<coordinates>
-65.0743561,-10.9442949,145.31
</coordinates>
</Point>
</Placemark>
<Placemark>
<name>
Mon Dec 26 13:51:57 2016 S=1.49 Km/hr
</name>
<styleUrl>
#styleMap_TLP_Normal
</styleUrl>
<Point>
<coordinates>
-65.0743637,-10.9443426,146.85
</coordinates>
</Point>
</Placemark>
<Placemark>
<name>
Mon Dec 26 13:52:07 2016 S=1.66 Km/hr
</name>
<styleUrl>
#styleMap_TLP_Normal
</styleUrl>
<Point>
<coordinates>
-65.0743790,-10.9443493,147.63
</coordinates>
</Point>
</Placemark>
<Placemark>
<name>
Mon Dec 26 13:52:17 2016 S=1.33 Km/hr
</name>
<styleUrl>
#styleMap_TLP_Normal
</styleUrl>
<Point>
<coordinates>
-65.0743408,-10.9443741,147.76
</coordinates>
</Point>
</Placemark>
<Placemark>
<name>
Mon Dec 26 13:52:27 2016 S=0.12 Km/hr
</name>
<styleUrl>
#styleMap_TLP_Normal
</styleUrl>
<Point>
<coordinates>
-65.0743637,-10.9443903,148.58
</coordinates>
</Point>
</Placemark>
<Placemark>
<name>
Mon Dec 26 13:52:37 2016 S=0.92 Km/hr
</name>
<styleUrl>
#styleMap_TLP_Normal
</styleUrl>
<Point>
<coordinates>
-65.0744095,-10.9443836,151.11
</coordinates>
</Point>
</Placemark>
<Placemark>
<name>
Mon Dec 26 13:52:47 2016 S=0.46 Km/hr
</name>
<styleUrl>
#styleMap_TLP_Normal
</styleUrl>
<Point>
<coordinates>
-65.0744171,-10.9443941,151.18
</coordinates>
</Point>
</Placemark>
<Placemark>
<name>
Mon Dec 26 13:52:57 2016 S=1.21 Km/hr
</name>
<styleUrl>
#styleMap_TLP_Normal
</styleUrl>
<Point>
<coordinates>
-65.0743713,-10.9443607,151.30
</coordinates>
</Point>
</Placemark>
<Placemark>
<name>
Mon Dec 26 13:53:07 2016 S=0.95 Km/hr
</name>
<styleUrl>
#styleMap_TLP_Normal
</styleUrl>
<Point>
<coordinates>
-65.0743561,-10.9443588,152.18
</coordinates>
</Point>
</Placemark>
<Placemark>
<name>
Mon Dec 26 13:53:17 2016 S=0.62 Km/hr
</name>
<styleUrl>
#styleMap_TLP_Normal
</styleUrl>
<Point>
<coordinates>
-65.0743408,-10.9443607,152.33
</coordinates>
</Point>
</Placemark>
<Placemark>
<name>
Mon Dec 26 13:53:27 2016 S=0.59 Km/hr
</name>
<styleUrl>
#styleMap_TLP_Normal
</styleUrl>
<Point>
<coordinates>
-65.0743408,-10.9443655,152.33
</coordinates>
</Point>
</Placemark>
<Placemark>
<name>
Mon Dec 26 13:53:37 2016 S=1.00 Km/hr
</name>
<styleUrl>
#styleMap_TLP_Normal
</styleUrl>
<Point>
<coordinates>
-65.0743256,-10.9443789,152.59
</coordinates>
</Point>
</Placemark>
<Placemark>
<name>
Mon Dec 26 13:53:47 2016 S=0.42 Km/hr
</name>
<styleUrl>
#styleMap_TLP_Normal
</styleUrl>
<Point>
<coordinates>
-65.0743103,-10.9443274,152.33
</coordinates>
</Point>
</Placemark>
<Placemark>
<name>
Mon Dec 26 13:53:57 2016 S=0.48 Km/hr
</name>
<styleUrl>
#styleMap_TLP_Normal
</styleUrl>
<Point>
<coordinates>
-65.0742950,-10.9443283,152.30
</coordinates>
</Point>
</Placemark>
<Placemark>
<name>
Mon Dec 26 13:54:07 2016 S=0.39 Km/hr
</name>
<styleUrl>
#styleMap_TLP_Normal
</styleUrl>
<Point>
<coordinates>
-65.0742722,-10.9443350,151.91
</coordinates>
</Point>
</Placemark>
<Placemark>
<name>
Mon Dec 26 13:54:17 2016 S=0.97 Km/hr
</name>
<styleUrl>
#styleMap_TLP_Normal
</styleUrl>
<Point>
<coordinates>
-65.0742645,-10.9443598,151.61
</coordinates>
</Point>
</Placemark>
<Placemark>
<name>
Mon Dec 26 13:54:27 2016 S=0.21 Km/hr
</name>
<styleUrl>
#styleMap_TLP_Normal
</styleUrl>
<Point>
<coordinates>
-65.0742645,-10.9443588,151.66
</coordinates>
</Point>
</Placemark>
<Placemark>
<name>
Mon Dec 26 13:54:37 2016 S=0.62 Km/hr
</name>
<styleUrl>
#styleMap_TLP_Normal
</styleUrl>
<Point>
<coordinates>
-65.0742493,-10.9442787,151.32
</coordinates>
</Point>
</Placemark>
<Placemark>
<name>
Mon Dec 26 13:54:47 2016 S=0.66 Km/hr
</name>
<styleUrl>
#styleMap_TLP_Normal
</styleUrl>
<Point>
<coordinates>
-65.0742264,-10.9442635,151.31
</coordinates>
</Point>
</Placemark>
<Placemark>
<name>
Mon Dec 26 13:54:57 2016 S=0.40 Km/hr
</name>
<styleUrl>
#styleMap_TLP_Normal
</styleUrl>
<Point>
<coordinates>
-65.0741730,-10.9442873,151.51
</coordinates>
</Point>
</Placemark>
<Placemark>
<name>
Mon Dec 26 13:55:07 2016 S=0.59 Km/hr
</name>
<styleUrl>
#styleMap_TLP_Normal
</styleUrl>
<Point>
<coordinates>
-65.0741577,-10.9443092,151.14
</coordinates>
</Point>
</Placemark>
<Placemark>
<name>
Mon Dec 26 13:55:17 2016 S=0.77 Km/hr
</name>
<styleUrl>
#styleMap_TLP_Normal
</styleUrl>
<Point>
<coordinates>
-65.0741577,-10.9443340,151.93
</coordinates>
</Point>
</Placemark>
<Placemark>
<name>
Mon Dec 26 13:55:27 2016 S=0.42 Km/hr
</name>
<styleUrl>
#styleMap_TLP_Normal
</styleUrl>
<Point>
<coordinates>
-65.0741425,-10.9443607,152.21
</coordinates>
</Point>
</Placemark>
<Placemark>
<name>
Mon Dec 26 13:55:37 2016 S=1.09 Km/hr
</name>
<styleUrl>
#styleMap_TLP_Normal
</styleUrl>
<Point>
<coordinates>
-65.0741348,-10.9443541,152.31
</coordinates>
</Point>
</Placemark>
<Placemark>
<name>
Mon Dec 26 13:55:47 2016 S=1.79 Km/hr
</name>
<styleUrl>
#styleMap_TLP_Normal
</styleUrl>
<Point>
<coordinates>
-65.0741043,-10.9443560,152.86
</coordinates>
</Point>
</Placemark>
<Placemark>
<name>
Mon Dec 26 13:55:57 2016 S=0.60 Km/hr
</name>
<styleUrl>
#styleMap_TLP_Normal
</styleUrl>
<Point>
<coordinates>
-65.0740356,-10.9443731,152.85
</coordinates>
</Point>
</Placemark>
<Placemark>
<name>
Mon Dec 26 13:56:07 2016 S=0.25 Km/hr
</name>
<styleUrl>
#styleMap_TLP_Normal
</styleUrl>
<Point>
<coordinates>
-65.0740738,-10.9443865,152.88
</coordinates>
</Point>
</Placemark>
<Placemark>
<name>
Mon Dec 26 13:56:17 2016 S=1.40 Km/hr
</name>
<styleUrl>
#styleMap_TLP_Normal
</styleUrl>
<Point>
<coordinates>
-65.0740967,-10.9444046,153.07
</coordinates>
</Point>
</Placemark>
<Placemark>
<name>
Mon Dec 26 13:56:27 2016 S=0.39 Km/hr
</name>
<styleUrl>
#styleMap_TLP_Normal
</styleUrl>
<Point>
<coordinates>
-65.0741425,-10.9444265,153.09
</coordinates>
</Point>
</Placemark>
<Placemark>
<name>
Mon Dec 26 13:56:37 2016 S=2.52 Km/hr
</name>
<styleUrl>
#styleMap_TLP_Normal
</styleUrl>
<Point>
<coordinates>
-65.0741425,-10.9443989,153.32
</coordinates>
</Point>
</Placemark>
<Placemark>
<name>
Mon Dec 26 13:56:47 2016 S=0.53 Km/hr
</name>
<styleUrl>
#styleMap_TLP_Normal
</styleUrl>
<Point>
<coordinates>
-65.0741425,-10.9444036,154.30
</coordinates>
</Point>
</Placemark>
<Placemark>
<name>
Mon Dec 26 13:56:57 2016 S=0.62 Km/hr
</name>
<styleUrl>
#styleMap_TLP_Normal
</styleUrl>
<Point>
<coordinates>
-65.0741501,-10.9444065,154.32
</coordinates>
</Point>
</Placemark>
<Placemark>
<name>
Mon Dec 26 13:57:07 2016 S=0.43 Km/hr
</name>
<styleUrl>
#styleMap_TLP_Normal
</styleUrl>
<Point>
<coordinates>
-65.0741501,-10.9444141,154.42
</coordinates>
</Point>
</Placemark>
<Placemark>
<name>
Mon Dec 26 13:57:17 2016 S=0.49 Km/hr
</name>
<styleUrl>
#styleMap_TLP_Normal
</styleUrl>
<Point>
<coordinates>
-65.0741425,-10.9444122,155.17
</coordinates>
</Point>
</Placemark>
<Placemark>
<name>
Mon Dec 26 13:57:27 2016 S=0.42 Km/hr
</name>
<styleUrl>
#styleMap_TLP_Normal
</styleUrl>
<Point>
<coordinates>
-65.0741425,-10.9444151,155.23
</coordinates>
</Point>
</Placemark>
<Placemark>
<name>
Mon Dec 26 13:57:37 2016 S=0.60 Km/hr
</name>
<styleUrl>
#styleMap_TLP_Normal
</styleUrl>
<Point>
<coordinates>
-65.0741882,-10.9444218,155.64
</coordinates>
</Point>
</Placemark>
<Placemark>
<name>
Mon Dec 26 13:57:47 2016 S=1.60 Km/hr
</name>
<styleUrl>
#styleMap_TLP_Normal
</styleUrl>
<Point>
<coordinates>
-65.0742569,-10.9444513,156.29
</coordinates>
</Point>
</Placemark>
<Placemark>
<name>
Mon Dec 26 13:57:57 2016 S=0.53 Km/hr
</name>
<styleUrl>
#styleMap_TLP_Normal
</styleUrl>
<Point>
<coordinates>
-65.0742722,-10.9444542,156.40
</coordinates>
</Point>
</Placemark>
<Placemark>
<name>
Mon Dec 26 13:58:07 2016 S=1.56 Km/hr
</name>
<styleUrl>
#styleMap_TLP_Normal
</styleUrl>
<Point>
<coordinates>
-65.0742950,-10.9444571,156.30
</coordinates>
</Point>
</Placemark>
<Placemark>
<name>
Mon Dec 26 13:58:17 2016 S=1.04 Km/hr
</name>
<styleUrl>
#styleMap_TLP_Normal
</styleUrl>
<Point>
<coordinates>
-65.0743408,-10.9444733,156.50
</coordinates>
</Point>
</Placemark>
<Placemark>
<name>
Mon Dec 26 13:58:27 2016 S=0.87 Km/hr
</name>
<styleUrl>
#styleMap_TLP_Normal
</styleUrl>
<Point>
<coordinates>
-65.0743332,-10.9444752,156.58
</coordinates>
</Point>
</Placemark>
<Placemark>
<name>
Mon Dec 26 13:58:37 2016 S=0.39 Km/hr
</name>
<styleUrl>
#styleMap_TLP_Normal
</styleUrl>
<Point>
<coordinates>
-65.0743332,-10.9444752,156.62
</coordinates>
</Point>
</Placemark>
<Placemark>
<name>
Mon Dec 26 13:58:47 2016 S=1.06 Km/hr
</name>
<styleUrl>
#styleMap_TLP_Normal
</styleUrl>
<Point>
<coordinates>
-65.0743332,-10.9444809,156.69
</coordinates>
</Point>
</Placemark>
<Placemark>
<name>
Mon Dec 26 13:58:57 2016 S=0.70 Km/hr
</name>
<styleUrl>
#styleMap_TLP_Normal
</styleUrl>
<Point>
<coordinates>
-65.0743256,-10.9444771,156.80
</coordinates>
</Point>
</Placemark>
<Placemark>
<name>
Mon Dec 26 13:59:07 2016 S=0.28 Km/hr
</name>
<styleUrl>
#styleMap_TLP_Normal
</styleUrl>
<Point>
<coordinates>
-65.0743103,-10.9444647,156.89
</coordinates>
</Point>
</Placemark>
<Placemark>
<name>
Mon Dec 26 13:59:17 2016 S=0.66 Km/hr
</name>
<styleUrl>
#styleMap_TLP_Normal
</styleUrl>
<Point>
<coordinates>
-65.0742645,-10.9444866,156.30
</coordinates>
</Point>
</Placemark>
<Placemark>
<name>
Mon Dec 26 13:59:27 2016 S=1.02 Km/hr
</name>
<styleUrl>
#styleMap_TLP_Normal
</styleUrl>
<Point>
<coordinates>
-65.0741577,-10.9444656,155.90
</coordinates>
</Point>
</Placemark>
<Placemark>
<name>
Mon Dec 26 13:59:37 2016 S=0.78 Km/hr
</name>
<styleUrl>
#styleMap_TLP_Normal
</styleUrl>
<Point>
<coordinates>
-65.0740967,-10.9444647,155.86
</coordinates>
</Point>
</Placemark>
<Placemark>
<name>
Mon Dec 26 13:59:47 2016 S=0.92 Km/hr
</name>
<styleUrl>
#styleMap_TLP_Normal
</styleUrl>
<Point>
<coordinates>
-65.0740814,-10.9444742,156.12
</coordinates>
</Point>
</Placemark>
<Placemark>
<name>
Mon Dec 26 13:59:57 2016 S=1.77 Km/hr
</name>
<styleUrl>
#styleMap_TLP_Normal
</styleUrl>
<Point>
<coordinates>
-65.0740128,-10.9444818,156.00
</coordinates>
</Point>
</Placemark>
<Placemark>
<name>
Mon Dec 26 14:00:07 2016 S=1.31 Km/hr
</name>
<styleUrl>
#styleMap_TLP_Normal
</styleUrl>
<Point>
<coordinates>
-65.0739059,-10.9444408,156.56
</coordinates>
</Point>
</Placemark>
<Placemark>
<name>
Mon Dec 26 14:00:17 2016 S=0.46 Km/hr
</name>
<styleUrl>
#styleMap_TLP_Normal
</styleUrl>
<Point>
<coordinates>
-65.0738602,-10.9444628,156.21
</coordinates>
</Point>
</Placemark>
<Placemark>
<name>
Mon Dec 26 14:00:27 2016 S=0.27 Km/hr
</name>
<styleUrl>
#styleMap_TLP_Normal
</styleUrl>
<Point>
<coordinates>
-65.0738449,-10.9444723,156.36
</coordinates>
</Point>
</Placemark>
<Placemark>
<name>
Mon Dec 26 14:00:37 2016 S=0.24 Km/hr
</name>
<styleUrl>
#styleMap_TLP_Normal
</styleUrl>
<Point>
<coordinates>
-65.0738449,-10.9444771,156.42
</coordinates>
</Point>
</Placemark>
<Placemark>
<name>
Mon Dec 26 14:00:47 2016 S=0.50 Km/hr
</name>
<styleUrl>
#styleMap_TLP_Normal
</styleUrl>
<Point>
<coordinates>
-65.0738373,-10.9444723,156.46
</coordinates>
</Point>
</Placemark>
<Placemark>
<name>
Mon Dec 26 14:00:57 2016 S=0.72 Km/hr
</name>
<styleUrl>
#styleMap_TLP_Normal
</styleUrl>
<Point>
<coordinates>
-65.0738297,-10.9444685,156.50
</coordinates>
</Point>
</Placemark>
<Placemark>
<name>
Mon Dec 26 14:01:07 2016 S=1.60 Km/hr
</name>
<styleUrl>
#styleMap_TLP_Normal
</styleUrl>
<Point>
<coordinates>
-65.0738144,-10.9444599,156.61
</coordinates>
</Point>
</Placemark>
<Placemark>
<name>
Mon Dec 26 14:01:17 2016 S=0.73 Km/hr
</name>
<styleUrl>
#styleMap_TLP_Normal
</styleUrl>
<Point>
<coordinates>
-65.0737000,-10.9444780,156.88
</coordinates>
</Point>
</Placemark>
<Placemark>
<name>
Mon Dec 26 14:01:27 2016 S=1.33 Km/hr
</name>
<styleUrl>
#styleMap_TLP_Normal
</styleUrl>
<Point>
<coordinates>
-65.0737000,-10.9444818,156.88
</coordinates>
</Point>
</Placemark>
<Placemark>
<name>
Mon Dec 26 14:01:37 2016 S=0.69 Km/hr
</name>
<styleUrl>
#styleMap_TLP_Normal
</styleUrl>
<Point>
<coordinates>
-65.0736771,-10.9444790,156.68
</coordinates>
</Point>
</Placemark>
<Placemark>
<name>
Mon Dec 26 14:01:47 2016 S=1.94 Km/hr
</name>
<styleUrl>
#styleMap_TLP_Normal
</styleUrl>
<Point>
<coordinates>
-65.0736694,-10.9444714,156.77
</coordinates>
</Point>
</Placemark>
<Placemark>
<name>
Mon Dec 26 14:01:57 2016 S=2.16 Km/hr
</name>
<styleUrl>
#styleMap_TLP_Normal
</styleUrl>
<Point>
<coordinates>
-65.0735092,-10.9444990,157.74
</coordinates>
</Point>
</Placemark>
<Placemark>
<name>
Mon Dec 26 14:02:07 2016 S=0.43 Km/hr
</name>
<styleUrl>
#styleMap_TLP_Normal
</styleUrl>
<Point>
<coordinates>
-65.0734787,-10.9445028,157.91
</coordinates>
</Point>
</Placemark>
<Placemark>
<name>
Mon Dec 26 14:02:17 2016 S=0.32 Km/hr
</name>
<styleUrl>
#styleMap_TLP_Normal
</styleUrl>
<Point>
<coordinates>
-65.0734787,-10.9445009,157.88
</coordinates>
</Point>
</Placemark>
<Placemark>
<name>
Mon Dec 26 14:02:27 2016 S=0.95 Km/hr
</name>
<styleUrl>
#styleMap_TLP_Normal
</styleUrl>
<Point>
<coordinates>
-65.0735016,-10.9445190,158.38
</coordinates>
</Point>
</Placemark>
<Placemark>
<name>
Mon Dec 26 14:02:37 2016 S=0.45 Km/hr
</name>
<styleUrl>
#styleMap_TLP_Normal
</styleUrl>
<Point>
<coordinates>
-65.0734711,-10.9445467,157.79
</coordinates>
</Point>
</Placemark>
<Placemark>
<name>
Mon Dec 26 14:02:47 2016 S=0.32 Km/hr
</name>
<styleUrl>
#styleMap_TLP_Normal
</styleUrl>
<Point>
<coordinates>
-65.0734482,-10.9445543,156.75
</coordinates>
</Point>
</Placemark>
<Placemark>
<name>
Mon Dec 26 14:02:57 2016 S=0.25 Km/hr
</name>
<styleUrl>
#styleMap_TLP_Normal
</styleUrl>
<Point>
<coordinates>
-65.0734482,-10.9445601,156.78
</coordinates>
</Point>
</Placemark>
<Placemark>
<name>
Mon Dec 26 14:03:07 2016 S=1.78 Km/hr
</name>
<styleUrl>
#styleMap_TLP_Normal
</styleUrl>
<Point>
<coordinates>
-65.0734711,-10.9445772,156.57
</coordinates>
</Point>
</Placemark>
<Placemark>
<name>
Mon Dec 26 14:03:17 2016 S=0.20 Km/hr
</name>
<styleUrl>
#styleMap_TLP_Normal
</styleUrl>
<Point>
<coordinates>
-65.0734787,-10.9445839,155.38
</coordinates>
</Point>
</Placemark>
<Placemark>
<name>
Mon Dec 26 14:03:27 2016 S=1.34 Km/hr
</name>
<styleUrl>
#styleMap_TLP_Normal
</styleUrl>
<Point>
<coordinates>
-65.0734787,-10.9445887,155.36
</coordinates>
</Point>
</Placemark>
<Placemark>
<name>
Mon Dec 26 14:03:37 2016 S=1.20 Km/hr
</name>
<styleUrl>
#styleMap_TLP_Normal
</styleUrl>
<Point>
<coordinates>
-65.0734863,-10.9445753,155.08
</coordinates>
</Point>
</Placemark>
<Placemark>
<name>
Mon Dec 26 14:03:47 2016 S=0.67 Km/hr
</name>
<styleUrl>
#styleMap_TLP_Normal
</styleUrl>
<Point>
<coordinates>
-65.0734558,-10.9445324,154.84
</coordinates>
</Point>
</Placemark>
<Placemark>
<name>
Mon Dec 26 14:03:57 2016 S=1.98 Km/hr
</name>
<styleUrl>
#styleMap_TLP_Normal
</styleUrl>
<Point>
<coordinates>
-65.0734711,-10.9445410,155.00
</coordinates>
</Point>
</Placemark>
<Placemark>
<name>
Mon Dec 26 14:04:07 2016 S=1.27 Km/hr
</name>
<styleUrl>
#styleMap_TLP_Normal
</styleUrl>
<Point>
<coordinates>
-65.0735245,-10.9445343,155.17
</coordinates>
</Point>
</Placemark>
<Placemark>
<name>
Mon Dec 26 14:04:17 2016 S=1.06 Km/hr
</name>
<styleUrl>
#styleMap_TLP_Normal
</styleUrl>
<Point>
<coordinates>
-65.0735550,-10.9445114,154.98
</coordinates>
</Point>
</Placemark>
<Placemark>
<name>
Mon Dec 26 14:04:27 2016 S=0.41 Km/hr
</name>
<styleUrl>
#styleMap_TLP_Normal
</styleUrl>
<Point>
<coordinates>
-65.0735550,-10.9445152,154.29
</coordinates>
</Point>
</Placemark>
<Placemark>
<name>
Mon Dec 26 14:04:37 2016 S=0.70 Km/hr
</name>
<styleUrl>
#styleMap_TLP_Normal
</styleUrl>
<Point>
<coordinates>
-65.0735474,-10.9445143,154.25
</coordinates>
</Point>
</Placemark>
<Placemark>
<name>
Mon Dec 26 14:04:47 2016 S=0.66 Km/hr
</name>
<styleUrl>
#styleMap_TLP_Normal
</styleUrl>
<Point>
<coordinates>
-65.0735474,-10.9445076,154.17
</coordinates>
</Point>
</Placemark>
<Placemark>
<name>
Mon Dec 26 14:04:57 2016 S=0.78 Km/hr
</name>
<styleUrl>
#styleMap_TLP_Normal
</styleUrl>
<Point>
<coordinates>
-65.0735397,-10.9444971,154.14
</coordinates>
</Point>
</Placemark>
<Placemark>
<name>
Mon Dec 26 14:05:07 2016 S=0.24 Km/hr
</name>
<styleUrl>
#styleMap_TLP_Normal
</styleUrl>
<Point>
<coordinates>
-65.0735474,-10.9444990,154.13
</coordinates>
</Point>
</Placemark>
<Placemark>
<name>
Mon Dec 26 14:05:17 2016 S=0.37 Km/hr
</name>
<styleUrl>
#styleMap_TLP_Normal
</styleUrl>
<Point>
<coordinates>
-65.0735321,-10.9445286,153.75
</coordinates>
</Point>
</Placemark>
<Placemark>
<name>
Mon Dec 26 14:05:27 2016 S=0.78 Km/hr
</name>
<styleUrl>
#styleMap_TLP_Normal
</styleUrl>
<Point>
<coordinates>
-65.0735168,-10.9445200,153.53
</coordinates>
</Point>
</Placemark>
<Placemark>
<name>
Mon Dec 26 14:05:37 2016 S=0.96 Km/hr
</name>
<styleUrl>
#styleMap_TLP_Normal
</styleUrl>
<Point>
<coordinates>
-65.0735321,-10.9444990,154.22
</coordinates>
</Point>
</Placemark>
<Placemark>
<name>
Mon Dec 26 14:05:47 2016 S=0.80 Km/hr
</name>
<styleUrl>
#styleMap_TLP_Normal
</styleUrl>
<Point>
<coordinates>
-65.0735397,-10.9444857,154.03
</coordinates>
</Point>
</Placemark>
<Placemark>
<name>
Mon Dec 26 14:05:57 2016 S=1.18 Km/hr
</name>
<styleUrl>
#styleMap_TLP_Normal
</styleUrl>
<Point>
<coordinates>
-65.0735626,-10.9444752,153.68
</coordinates>
</Point>
</Placemark>
<Placemark>
<name>
Mon Dec 26 14:06:07 2016 S=0.67 Km/hr
</name>
<styleUrl>
#styleMap_TLP_Normal
</styleUrl>
<Point>
<coordinates>
-65.0736160,-10.9444427,153.77
</coordinates>
</Point>
</Placemark>
<Placemark>
<name>
Mon Dec 26 14:06:17 2016 S=1.03 Km/hr
</name>
<styleUrl>
#styleMap_TLP_Normal
</styleUrl>
<Point>
<coordinates>
-65.0736618,-10.9444036,154.16
</coordinates>
</Point>
</Placemark>
<Placemark>
<name>
Mon Dec 26 14:06:27 2016 S=0.37 Km/hr
</name>
<styleUrl>
#styleMap_TLP_Normal
</styleUrl>
<Point>
<coordinates>
-65.0736694,-10.9444056,154.02
</coordinates>
</Point>
</Placemark>
<Placemark>
<name>
Mon Dec 26 14:06:37 2016 S=2.06 Km/hr
</name>
<styleUrl>
#styleMap_TLP_Normal
</styleUrl>
<Point>
<coordinates>
-65.0737000,-10.9443932,153.88
</coordinates>
</Point>
</Placemark>
<Placemark>
<name>
Mon Dec 26 14:06:47 2016 S=0.55 Km/hr
</name>
<styleUrl>
#styleMap_TLP_Normal
</styleUrl>
<Point>
<coordinates>
-65.0738754,-10.9443321,153.12
</coordinates>
</Point>
</Placemark>
<Placemark>
<name>
Mon Dec 26 14:06:57 2016 S=0.53 Km/hr
</name>
<styleUrl>
#styleMap_TLP_Normal
</styleUrl>
<Point>
<coordinates>
-65.0739365,-10.9443331,153.24
</coordinates>
</Point>
</Placemark>
<Placemark>
<name>
Mon Dec 26 14:07:07 2016 S=1.92 Km/hr
</name>
<styleUrl>
#styleMap_TLP_Normal
</styleUrl>
<Point>
<coordinates>
-65.0739899,-10.9443512,153.40
</coordinates>
</Point>
</Placemark>
<Placemark>
<name>
Mon Dec 26 14:07:17 2016 S=0.98 Km/hr
</name>
<styleUrl>
#styleMap_TLP_Normal
</styleUrl>
<Point>
<coordinates>
-65.0741272,-10.9443655,153.21
</coordinates>
</Point>
</Placemark>
<Placemark>
<name>
Mon Dec 26 14:07:27 2016 S=0.61 Km/hr
</name>
<styleUrl>
#styleMap_TLP_Normal
</styleUrl>
<Point>
<coordinates>
-65.0741501,-10.9443541,152.66
</coordinates>
</Point>
</Placemark>
<Placemark>
<name>
Mon Dec 26 14:07:37 2016 S=1.50 Km/hr
</name>
<styleUrl>
#styleMap_TLP_Normal
</styleUrl>
<Point>
<coordinates>
-65.0741730,-10.9443693,152.39
</coordinates>
</Point>
</Placemark>
<Placemark>
<name>
Mon Dec 26 14:07:47 2016 S=2.66 Km/hr
</name>
<styleUrl>
#styleMap_TLP_Normal
</styleUrl>
<Point>
<coordinates>
-65.0742645,-10.9444532,151.57
</coordinates>
</Point>
</Placemark>
<Placemark>
<name>
Mon Dec 26 14:07:57 2016 S=0.41 Km/hr
</name>
<styleUrl>
#styleMap_TLP_Normal
</styleUrl>
<Point>
<coordinates>
-65.0743027,-10.9445066,150.61
</coordinates>
</Point>
</Placemark>
<Placemark>
<name>
Mon Dec 26 14:08:07 2016 S=0.84 Km/hr
</name>
<styleUrl>
#styleMap_TLP_Normal
</styleUrl>
<Point>
<coordinates>
-65.0743103,-10.9445543,149.90
</coordinates>
</Point>
</Placemark>
<Placemark>
<name>
Mon Dec 26 14:08:17 2016 S=1.16 Km/hr
</name>
<styleUrl>
#styleMap_TLP_Normal
</styleUrl>
<Point>
<coordinates>
-65.0743561,-10.9446011,149.55
</coordinates>
</Point>
</Placemark>
<Placemark>
<name>
Mon Dec 26 14:08:27 2016 S=1.80 Km/hr
</name>
<styleUrl>
#styleMap_TLP_Normal
</styleUrl>
<Point>
<coordinates>
-65.0743408,-10.9446220,149.44
</coordinates>
</Point>
</Placemark>
<Placemark>
<name>
Mon Dec 26 14:08:37 2016 S=0.15 Km/hr
</name>
<styleUrl>
#styleMap_TLP_Normal
</styleUrl>
<Point>
<coordinates>
-65.0742722,-10.9446287,149.72
</coordinates>
</Point>
</Placemark>
<Placemark>
<name>
Mon Dec 26 14:08:47 2016 S=0.75 Km/hr
</name>
<styleUrl>
#styleMap_TLP_Normal
</styleUrl>
<Point>
<coordinates>
-65.0742798,-10.9446115,149.90
</coordinates>
</Point>
</Placemark>
<Placemark>
<name>
Mon Dec 26 14:08:57 2016 S=1.12 Km/hr
</name>
<styleUrl>
#styleMap_TLP_Normal
</styleUrl>
<Point>
<coordinates>
-65.0742950,-10.9446507,148.80
</coordinates>
</Point>
</Placemark>
<Placemark>
<name>
Mon Dec 26 14:09:07 2016 S=0.46 Km/hr
</name>
<styleUrl>
#styleMap_TLP_Normal
</styleUrl>
<Point>
<coordinates>
-65.0743332,-10.9446096,149.32
</coordinates>
</Point>
</Placemark>
<Placemark>
<name>
Mon Dec 26 14:09:17 2016 S=0.55 Km/hr
</name>
<styleUrl>
#styleMap_TLP_Normal
</styleUrl>
<Point>
<coordinates>
-65.0743179,-10.9446125,149.30
</coordinates>
</Point>
</Placemark>
<Placemark>
<name>
Mon Dec 26 14:09:27 2016 S=0.32 Km/hr
</name>
<styleUrl>
#styleMap_TLP_Normal
</styleUrl>
<Point>
<coordinates>
-65.0743484,-10.9445829,149.63
</coordinates>
</Point>
</Placemark>
<Placemark>
<name>
Mon Dec 26 14:09:37 2016 S=0.48 Km/hr
</name>
<styleUrl>
#styleMap_TLP_Normal
</styleUrl>
<Point>
<coordinates>
-65.0743637,-10.9445486,149.87
</coordinates>
</Point>
</Placemark>
<Placemark>
<name>
Mon Dec 26 14:09:47 2016 S=1.24 Km/hr
</name>
<styleUrl>
#styleMap_TLP_Normal
</styleUrl>
<Point>
<coordinates>
-65.0743637,-10.9445724,150.20
</coordinates>
</Point>
</Placemark>
<Placemark>
<name>
Mon Dec 26 14:09:57 2016 S=0.44 Km/hr
</name>
<styleUrl>
#styleMap_TLP_Normal
</styleUrl>
<Point>
<coordinates>
-65.0743179,-10.9445810,150.04
</coordinates>
</Point>
</Placemark>
<Placemark>
<name>
Mon Dec 26 14:10:07 2016 S=0.80 Km/hr
</name>
<styleUrl>
#styleMap_TLP_Normal
</styleUrl>
<Point>
<coordinates>
-65.0743179,-10.9445581,151.45
</coordinates>
</Point>
</Placemark>
<Placemark>
<name>
Mon Dec 26 14:10:17 2016 S=0.42 Km/hr
</name>
<styleUrl>
#styleMap_TLP_Normal
</styleUrl>
<Point>
<coordinates>
-65.0743179,-10.9445448,151.70
</coordinates>
</Point>
</Placemark>
<Placemark>
<name>
Mon Dec 26 14:10:27 2016 S=1.04 Km/hr
</name>
<styleUrl>
#styleMap_TLP_Normal
</styleUrl>
<Point>
<coordinates>
-65.0743179,-10.9445486,151.87
</coordinates>
</Point>
</Placemark>
<Placemark>
<name>
Mon Dec 26 14:10:37 2016 S=2.72 Km/hr
</name>
<styleUrl>
#styleMap_TLP_Normal
</styleUrl>
<Point>
<coordinates>
-65.0743179,-10.9446154,153.09
</coordinates>
</Point>
</Placemark>
<Placemark>
<name>
Mon Dec 26 14:10:47 2016 S=0.34 Km/hr
</name>
<styleUrl>
#styleMap_TLP_Normal
</styleUrl>
<Point>
<coordinates>
-65.0742645,-10.9446545,154.93
</coordinates>
</Point>
</Placemark>
<Placemark>
<name>
Mon Dec 26 14:10:57 2016 S=0.51 Km/hr
</name>
<styleUrl>
#styleMap_TLP_Normal
</styleUrl>
<Point>
<coordinates>
-65.0743103,-10.9446621,155.62
</coordinates>
</Point>
</Placemark>
<Placemark>
<name>
Mon Dec 26 14:11:07 2016 S=1.97 Km/hr
</name>
<styleUrl>
#styleMap_TLP_Normal
</styleUrl>
<Point>
<coordinates>
-65.0743561,-10.9446383,156.73
</coordinates>
</Point>
</Placemark>
<Placemark>
<name>
Mon Dec 26 14:11:17 2016 S=1.48 Km/hr
</name>
<styleUrl>
#styleMap_TLP_Normal
</styleUrl>
<Point>
<coordinates>
-65.0743484,-10.9446354,158.29
</coordinates>
</Point>
</Placemark>
<Placemark>
<name>
Mon Dec 26 14:11:27 2016 S=3.32 Km/hr
</name>
<styleUrl>
#styleMap_TLP_Normal
</styleUrl>
<Point>
<coordinates>
-65.0743713,-10.9447203,158.48
</coordinates>
</Point>
</Placemark>
<Placemark>
<name>
Mon Dec 26 14:11:37 2016 S=0.14 Km/hr
</name>
<styleUrl>
#styleMap_TLP_Normal
</styleUrl>
<Point>
<coordinates>
-65.0743790,-10.9446821,159.68
</coordinates>
</Point>
</Placemark>
<Placemark>
<name>
Mon Dec 26 14:11:47 2016 S=4.09 Km/hr
</name>
<styleUrl>
#styleMap_TLP_Normal
</styleUrl>
<Point>
<coordinates>
-65.0744095,-10.9447145,160.06
</coordinates>
</Point>
</Placemark>
<Placemark>
<name>
Mon Dec 26 14:11:57 2016 S=0.45 Km/hr
</name>
<styleUrl>
#styleMap_TLP_Normal
</styleUrl>
<Point>
<coordinates>
-65.0744324,-10.9447269,161.59
</coordinates>
</Point>
</Placemark>
<Placemark>
<name>
Mon Dec 26 14:12:07 2016 S=1.51 Km/hr
</name>
<styleUrl>
#styleMap_TLP_Normal
</styleUrl>
<Point>
<coordinates>
-65.0744171,-10.9447374,162.24
</coordinates>
</Point>
</Placemark>
<Placemark>
<name>
Mon Dec 26 14:12:17 2016 S=0.71 Km/hr
</name>
<styleUrl>
#styleMap_TLP_Normal
</styleUrl>
<Point>
<coordinates>
-65.0744171,-10.9447012,163.27
</coordinates>
</Point>
</Placemark>
<Placemark>
<name>
Mon Dec 26 14:12:27 2016 S=1.50 Km/hr
</name>
<styleUrl>
#styleMap_TLP_Normal
</styleUrl>
<Point>
<coordinates>
-65.0744095,-10.9446363,163.17
</coordinates>
</Point>
</Placemark>
<Placemark>
<name>
Mon Dec 26 14:12:37 2016 S=5.65 Km/hr
</name>
<styleUrl>
#styleMap_TLP_Normal
</styleUrl>
<Point>
<coordinates>
-65.0743866,-10.9446630,162.86
</coordinates>
</Point>
</Placemark>
<Placemark>
<name>
Mon Dec 26 14:12:47 2016 S=2.12 Km/hr
</name>
<styleUrl>
#styleMap_TLP_Normal
</styleUrl>
<Point>
<coordinates>
-65.0743484,-10.9446583,164.74
</coordinates>
</Point>
</Placemark>
<Placemark>
<name>
Mon Dec 26 14:12:57 2016 S=0.88 Km/hr
</name>
<styleUrl>
#styleMap_TLP_Normal
</styleUrl>
<Point>
<coordinates>
-65.0742798,-10.9446793,164.26
</coordinates>
</Point>
</Placemark>
<Placemark>
<name>
Mon Dec 26 14:13:07 2016 S=1.04 Km/hr
</name>
<styleUrl>
#styleMap_TLP_Normal
</styleUrl>
<Point>
<coordinates>
-65.0742950,-10.9446545,163.49
</coordinates>
</Point>
</Placemark>
<Placemark>
<name>
Mon Dec 26 14:13:17 2016 S=1.67 Km/hr
</name>
<styleUrl>
#styleMap_TLP_Normal
</styleUrl>
<Point>
<coordinates>
-65.0742416,-10.9446344,164.53
</coordinates>
</Point>
</Placemark>
<Placemark>
<name>
Mon Dec 26 14:13:27 2016 S=0.50 Km/hr
</name>
<styleUrl>
#styleMap_TLP_Normal
</styleUrl>
<Point>
<coordinates>
-65.0742264,-10.9446545,164.24
</coordinates>
</Point>
</Placemark>
<Placemark>
<name>
Mon Dec 26 14:13:37 2016 S=0.46 Km/hr
</name>
<styleUrl>
#styleMap_TLP_Normal
</styleUrl>
<Point>
<coordinates>
-65.0742188,-10.9446554,164.31
</coordinates>
</Point>
</Placemark>
<Placemark>
<name>
Mon Dec 26 14:13:47 2016 S=0.64 Km/hr
</name>
<styleUrl>
#styleMap_TLP_Normal
</styleUrl>
<Point>
<coordinates>
-65.0743027,-10.9446421,165.07
</coordinates>
</Point>
</Placemark>
<Placemark>
<name>
Mon Dec 26 14:13:57 2016 S=0.81 Km/hr
</name>
<styleUrl>
#styleMap_TLP_Normal
</styleUrl>
<Point>
<coordinates>
-65.0743179,-10.9446793,165.29
</coordinates>
</Point>
</Placemark>
<Placemark>
<name>
Mon Dec 26 14:14:07 2016 S=0.64 Km/hr
</name>
<styleUrl>
#styleMap_TLP_Normal
</styleUrl>
<Point>
<coordinates>
-65.0743561,-10.9446239,166.56
</coordinates>
</Point>
</Placemark>
<Placemark>
<name>
Mon Dec 26 14:14:17 2016 S=2.13 Km/hr
</name>
<styleUrl>
#styleMap_TLP_Normal
</styleUrl>
<Point>
<coordinates>
-65.0743713,-10.9446421,167.11
</coordinates>
</Point>
</Placemark>
<Placemark>
<name>
Mon Dec 26 14:14:27 2016 S=0.32 Km/hr
</name>
<styleUrl>
#styleMap_TLP_Normal
</styleUrl>
<Point>
<coordinates>
-65.0743790,-10.9446211,168.48
</coordinates>
</Point>
</Placemark>
<Placemark>
<name>
Mon Dec 26 14:14:37 2016 S=0.15 Km/hr
</name>
<styleUrl>
#styleMap_TLP_Normal
</styleUrl>
<Point>
<coordinates>
-65.0743713,-10.9446096,168.75
</coordinates>
</Point>
</Placemark>
<Placemark>
<name>
Mon Dec 26 14:14:47 2016 S=2.34 Km/hr
</name>
<styleUrl>
#styleMap_TLP_Normal
</styleUrl>
<Point>
<coordinates>
-65.0743408,-10.9445782,169.06
</coordinates>
</Point>
</Placemark>
<Placemark>
<name>
Mon Dec 26 14:14:57 2016 S=1.79 Km/hr
</name>
<styleUrl>
#styleMap_TLP_Normal
</styleUrl>
<Point>
<coordinates>
-65.0742722,-10.9445724,169.51
</coordinates>
</Point>
</Placemark>
<Placemark>
<name>
Mon Dec 26 14:15:07 2016 S=1.43 Km/hr
</name>
<styleUrl>
#styleMap_TLP_Normal
</styleUrl>
<Point>
<coordinates>
-65.0742798,-10.9444981,169.81
</coordinates>
</Point>
</Placemark>
<Placemark>
<name>
Mon Dec 26 14:15:17 2016 S=0.31 Km/hr
</name>
<styleUrl>
#styleMap_TLP_Normal
</styleUrl>
<Point>
<coordinates>
-65.0742874,-10.9444876,169.94
</coordinates>
</Point>
</Placemark>
<Placemark>
<name>
Mon Dec 26 14:15:27 2016 S=0.66 Km/hr
</name>
<styleUrl>
#styleMap_TLP_Normal
</styleUrl>
<Point>
<coordinates>
-65.0743027,-10.9445105,170.45
</coordinates>
</Point>
</Placemark>
<Placemark>
<name>
Mon Dec 26 14:15:37 2016 S=1.59 Km/hr
</name>
<styleUrl>
#styleMap_TLP_Normal
</styleUrl>
<Point>
<coordinates>
-65.0743027,-10.9444971,170.52
</coordinates>
</Point>
</Placemark>
<Placemark>
<name>
Mon Dec 26 14:15:47 2016 S=0.45 Km/hr
</name>
<styleUrl>
#styleMap_TLP_Normal
</styleUrl>
<Point>
<coordinates>
-65.0743179,-10.9444962,171.11
</coordinates>
</Point>
</Placemark>
<Placemark>
<name>
Mon Dec 26 14:15:57 2016 S=0.46 Km/hr
</name>
<styleUrl>
#styleMap_TLP_Normal
</styleUrl>
<Point>
<coordinates>
-65.0743027,-10.9445267,170.66
</coordinates>
</Point>
</Placemark>
<Placemark>
<name>
Mon Dec 26 14:16:07 2016 S=1.27 Km/hr
</name>
<styleUrl>
#styleMap_TLP_Normal
</styleUrl>
<Point>
<coordinates>
-65.0743103,-10.9445248,170.82
</coordinates>
</Point>
</Placemark>
<Placemark>
<name>
Mon Dec 26 14:16:17 2016 S=1.79 Km/hr
</name>
<styleUrl>
#styleMap_TLP_Normal
</styleUrl>
<Point>
<coordinates>
-65.0743027,-10.9445524,170.25
</coordinates>
</Point>
</Placemark>
<Placemark>
<name>
Mon Dec 26 14:16:27 2016 S=1.21 Km/hr
</name>
<styleUrl>
#styleMap_TLP_Normal
</styleUrl>
<Point>
<coordinates>
-65.0743179,-10.9445381,170.11
</coordinates>
</Point>
</Placemark>
<Placemark>
<name>
Mon Dec 26 14:16:37 2016 S=0.74 Km/hr
</name>
<styleUrl>
#styleMap_TLP_Normal
</styleUrl>
<Point>
<coordinates>
-65.0743103,-10.9445515,169.08
</coordinates>
</Point>
</Placemark>
<Placemark>
<name>
Mon Dec 26 14:16:47 2016 S=0.63 Km/hr
</name>
<styleUrl>
#styleMap_TLP_Normal
</styleUrl>
<Point>
<coordinates>
-65.0742950,-10.9445543,168.61
</coordinates>
</Point>
</Placemark>
<Placemark>
<name>
Mon Dec 26 14:16:57 2016 S=1.02 Km/hr
</name>
<styleUrl>
#styleMap_TLP_Normal
</styleUrl>
<Point>
<coordinates>
-65.0742798,-10.9445391,168.27
</coordinates>
</Point>
</Placemark>
<Placemark>
<name>
Mon Dec 26 14:17:07 2016 S=0.39 Km/hr
</name>
<styleUrl>
#styleMap_TLP_Normal
</styleUrl>
<Point>
<coordinates>
-65.0743256,-10.9445305,167.37
</coordinates>
</Point>
</Placemark>
<Placemark>
<name>
Mon Dec 26 14:17:17 2016 S=0.17 Km/hr
</name>
<styleUrl>
#styleMap_TLP_Normal
</styleUrl>
<Point>
<coordinates>
-65.0743408,-10.9445457,166.86
</coordinates>
</Point>
</Placemark>
<Placemark>
<name>
Mon Dec 26 14:17:27 2016 S=1.57 Km/hr
</name>
<styleUrl>
#styleMap_TLP_Normal
</styleUrl>
<Point>
<coordinates>
-65.0743408,-10.9446058,166.17
</coordinates>
</Point>
</Placemark>
<Placemark>
<name>
Mon Dec 26 14:17:37 2016 S=0.43 Km/hr
</name>
<styleUrl>
#styleMap_TLP_Normal
</styleUrl>
<Point>
<coordinates>
-65.0743484,-10.9446545,166.02
</coordinates>
</Point>
</Placemark>
<Placemark>
<name>
Mon Dec 26 14:17:47 2016 S=0.47 Km/hr
</name>
<styleUrl>
#styleMap_TLP_Normal
</styleUrl>
<Point>
<coordinates>
-65.0743561,-10.9446583,166.06
</coordinates>
</Point>
</Placemark>
<Placemark>
<name>
Mon Dec 26 14:17:57 2016 S=0.09 Km/hr
</name>
<styleUrl>
#styleMap_TLP_Normal
</styleUrl>
<Point>
<coordinates>
-65.0743484,-10.9446545,166.09
</coordinates>
</Point>
</Placemark>
<Placemark>
<name>
Mon Dec 26 14:18:07 2016 S=0.46 Km/hr
</name>
<styleUrl>
#styleMap_TLP_Normal
</styleUrl>
<Point>
<coordinates>
-65.0743561,-10.9446554,166.12
</coordinates>
</Point>
</Placemark>
<Placemark>
<name>
Mon Dec 26 14:18:17 2016 S=0.80 Km/hr
</name>
<styleUrl>
#styleMap_TLP_Normal
</styleUrl>
<Point>
<coordinates>
-65.0743484,-10.9446421,165.66
</coordinates>
</Point>
</Placemark>
<Placemark>
<name>
Mon Dec 26 14:18:27 2016 S=0.56 Km/hr
</name>
<styleUrl>
#styleMap_TLP_Normal
</styleUrl>
<Point>
<coordinates>
-65.0743408,-10.9446297,165.28
</coordinates>
</Point>
</Placemark>
<Placemark>
<name>
Mon Dec 26 14:18:37 2016 S=0.63 Km/hr
</name>
<styleUrl>
#styleMap_TLP_Normal
</styleUrl>
<Point>
<coordinates>
-65.0743332,-10.9446230,165.05
</coordinates>
</Point>
</Placemark>
<Placemark>
<name>
Mon Dec 26 14:18:47 2016 S=0.37 Km/hr
</name>
<styleUrl>
#styleMap_TLP_Normal
</styleUrl>
<Point>
<coordinates>
-65.0743332,-10.9446192,164.97
</coordinates>
</Point>
</Placemark>
<Placemark>
<name>
Mon Dec 26 14:18:57 2016 S=1.32 Km/hr
</name>
<styleUrl>
#styleMap_TLP_Normal
</styleUrl>
<Point>
<coordinates>
-65.0743179,-10.9446020,163.93
</coordinates>
</Point>
</Placemark>
<Placemark>
<name>
Mon Dec 26 14:19:07 2016 S=5.90 Km/hr
</name>
<styleUrl>
#styleMap_TLP_Normal
</styleUrl>
<Point>
<coordinates>
-65.0743484,-10.9445047,162.70
</coordinates>
</Point>
</Placemark>
<Placemark>
<name>
Mon Dec 26 14:19:17 2016 S=8.17 Km/hr
</name>
<styleUrl>
#styleMap_TLP_Normal
</styleUrl>
<Point>
<coordinates>
-65.0743561,-10.9445305,159.34
</coordinates>
</Point>
</Placemark>
<Placemark>
<name>
Mon Dec 26 14:19:27 2016 S=0.76 Km/hr
</name>
<styleUrl>
#styleMap_TLP_Normal
</styleUrl>
<Point>
<coordinates>
-65.0742874,-10.9445143,157.80
</coordinates>
</Point>
</Placemark>
<Placemark>
<name>
Mon Dec 26 14:19:37 2016 S=2.64 Km/hr
</name>
<styleUrl>
#styleMap_TLP_Normal
</styleUrl>
<Point>
<coordinates>
-65.0742416,-10.9445162,157.84
</coordinates>
</Point>
</Placemark>
<Placemark>
<name>
Mon Dec 26 14:19:47 2016 S=1.29 Km/hr
</name>
<styleUrl>
#styleMap_TLP_Normal
</styleUrl>
<Point>
<coordinates>
-65.0742264,-10.9445000,156.24
</coordinates>
</Point>
</Placemark>
<Placemark>
<name>
Mon Dec 26 14:19:57 2016 S=0.60 Km/hr
</name>
<styleUrl>
#styleMap_TLP_Normal
</styleUrl>
<Point>
<coordinates>
-65.0742264,-10.9445009,155.59
</coordinates>
</Point>
</Placemark>
<Placemark>
<name>
Mon Dec 26 14:20:07 2016 S=0.93 Km/hr
</name>
<styleUrl>
#styleMap_TLP_Normal
</styleUrl>
<Point>
<coordinates>
-65.0742722,-10.9445181,155.71
</coordinates>
</Point>
</Placemark>
<Placemark>
<name>
Mon Dec 26 14:20:17 2016 S=0.22 Km/hr
</name>
<styleUrl>
#styleMap_TLP_Normal
</styleUrl>
<Point>
<coordinates>
-65.0742722,-10.9445181,155.72
</coordinates>
</Point>
</Placemark>
<Placemark>
<name>
Mon Dec 26 14:20:27 2016 S=1.81 Km/hr
</name>
<styleUrl>
#styleMap_TLP_Normal
</styleUrl>
<Point>
<coordinates>
-65.0742493,-10.9445143,155.67
</coordinates>
</Point>
</Placemark>
<Placemark>
<name>
Mon Dec 26 14:20:37 2016 S=1.02 Km/hr
</name>
<styleUrl>
#styleMap_TLP_Normal
</styleUrl>
<Point>
<coordinates>
-65.0743027,-10.9445114,156.64
</coordinates>
</Point>
</Placemark>
<Placemark>
<name>
Mon Dec 26 14:20:47 2016 S=3.30 Km/hr
</name>
<styleUrl>
#styleMap_TLP_Normal
</styleUrl>
<Point>
<coordinates>
-65.0742722,-10.9444904,156.19
</coordinates>
</Point>
</Placemark>
<Placemark>
<name>
Mon Dec 26 14:20:57 2016 S=1.66 Km/hr
</name>
<styleUrl>
#styleMap_TLP_Normal
</styleUrl>
<Point>
<coordinates>
-65.0742264,-10.9445105,155.48
</coordinates>
</Point>
</Placemark>
<Placemark>
<name>
Mon Dec 26 14:21:07 2016 S=0.65 Km/hr
</name>
<styleUrl>
#styleMap_TLP_Normal
</styleUrl>
<Point>
<coordinates>
-65.0742416,-10.9444704,155.06
</coordinates>
</Point>
</Placemark>
<Placemark>
<name>
Mon Dec 26 14:21:17 2016 S=1.29 Km/hr
</name>
<styleUrl>
#styleMap_TLP_Normal
</styleUrl>
<Point>
<coordinates>
-65.0742264,-10.9444933,154.46
</coordinates>
</Point>
</Placemark>
<Placemark>
<name>
Mon Dec 26 14:21:27 2016 S=0.70 Km/hr
</name>
<styleUrl>
#styleMap_TLP_Normal
</styleUrl>
<Point>
<coordinates>
-65.0743027,-10.9444704,154.80
</coordinates>
</Point>
</Placemark>
<Placemark>
<name>
Mon Dec 26 14:21:37 2016 S=1.37 Km/hr
</name>
<styleUrl>
#styleMap_TLP_Normal
</styleUrl>
<Point>
<coordinates>
-65.0743332,-10.9444962,154.96
</coordinates>
</Point>
</Placemark>
<Placemark>
<name>
Mon Dec 26 14:21:47 2016 S=0.38 Km/hr
</name>
<styleUrl>
#styleMap_TLP_Normal
</styleUrl>
<Point>
<coordinates>
-65.0743561,-10.9445019,154.38
</coordinates>
</Point>
</Placemark>
<Placemark>
<name>
Mon Dec 26 14:21:57 2016 S=0.32 Km/hr
</name>
<styleUrl>
#styleMap_TLP_Normal
</styleUrl>
<Point>
<coordinates>
-65.0743484,-10.9444952,154.38
</coordinates>
</Point>
</Placemark>
<Placemark>
<name>
Mon Dec 26 14:22:07 2016 S=0.79 Km/hr
</name>
<styleUrl>
#styleMap_TLP_Normal
</styleUrl>
<Point>
<coordinates>
-65.0743179,-10.9445314,154.76
</coordinates>
</Point>
</Placemark>
<Placemark>
<name>
Mon Dec 26 14:22:17 2016 S=1.09 Km/hr
</name>
<styleUrl>
#styleMap_TLP_Normal
</styleUrl>
<Point>
<coordinates>
-65.0743484,-10.9445553,155.17
</coordinates>
</Point>
</Placemark>
<Placemark>
<name>
Mon Dec 26 14:22:27 2016 S=0.48 Km/hr
</name>
<styleUrl>
#styleMap_TLP_Normal
</styleUrl>
<Point>
<coordinates>
-65.0743942,-10.9445753,156.09
</coordinates>
</Point>
</Placemark>
<Placemark>
<name>
Mon Dec 26 14:22:37 2016 S=1.95 Km/hr
</name>
<styleUrl>
#styleMap_TLP_Normal
</styleUrl>
<Point>
<coordinates>
-65.0743866,-10.9446402,156.52
</coordinates>
</Point>
</Placemark>
<Placemark>
<name>
Mon Dec 26 14:22:47 2016 S=0.25 Km/hr
</name>
<styleUrl>
#styleMap_TLP_Normal
</styleUrl>
<Point>
<coordinates>
-65.0743637,-10.9446421,157.04
</coordinates>
</Point>
</Placemark>
<Placemark>
<name>
Mon Dec 26 14:22:57 2016 S=0.75 Km/hr
</name>
<styleUrl>
#styleMap_TLP_Normal
</styleUrl>
<Point>
<coordinates>
-65.0743713,-10.9446630,157.18
</coordinates>
</Point>
</Placemark>
<Placemark>
<name>
Mon Dec 26 14:23:07 2016 S=0.38 Km/hr
</name>
<styleUrl>
#styleMap_TLP_Normal
</styleUrl>
<Point>
<coordinates>
-65.0743561,-10.9446898,158.37
</coordinates>
</Point>
</Placemark>
<Placemark>
<name>
Mon Dec 26 14:23:17 2016 S=0.63 Km/hr
</name>
<styleUrl>
#styleMap_TLP_Normal
</styleUrl>
<Point>
<coordinates>
-65.0743561,-10.9446888,158.40
</coordinates>
</Point>
</Placemark>
<Placemark>
<name>
Mon Dec 26 14:23:27 2016 S=1.50 Km/hr
</name>
<styleUrl>
#styleMap_TLP_Normal
</styleUrl>
<Point>
<coordinates>
-65.0743332,-10.9447193,158.43
</coordinates>
</Point>
</Placemark>
<Placemark>
<name>
Mon Dec 26 14:23:37 2016 S=0.17 Km/hr
</name>
<styleUrl>
#styleMap_TLP_Normal
</styleUrl>
<Point>
<coordinates>
-65.0743256,-10.9446850,158.27
</coordinates>
</Point>
</Placemark>
<Placemark>
<name>
Mon Dec 26 14:23:47 2016 S=0.67 Km/hr
</name>
<styleUrl>
#styleMap_TLP_Normal
</styleUrl>
<Point>
<coordinates>
-65.0743256,-10.9446411,158.33
</coordinates>
</Point>
</Placemark>
<Placemark>
<name>
Mon Dec 26 14:23:57 2016 S=1.73 Km/hr
</name>
<styleUrl>
#styleMap_TLP_Normal
</styleUrl>
<Point>
<coordinates>
-65.0743256,-10.9446440,158.36
</coordinates>
</Point>
</Placemark>
<Placemark>
<name>
Mon Dec 26 14:24:07 2016 S=0.36 Km/hr
</name>
<styleUrl>
#styleMap_TLP_Normal
</styleUrl>
<Point>
<coordinates>
-65.0743103,-10.9446115,159.02
</coordinates>
</Point>
</Placemark>
<Placemark>
<name>
Mon Dec 26 14:24:17 2016 S=0.46 Km/hr
</name>
<styleUrl>
#styleMap_TLP_Normal
</styleUrl>
<Point>
<coordinates>
-65.0743179,-10.9446144,158.99
</coordinates>
</Point>
</Placemark>
<Placemark>
<name>
Mon Dec 26 14:24:27 2016 S=1.19 Km/hr
</name>
<styleUrl>
#styleMap_TLP_Normal
</styleUrl>
<Point>
<coordinates>
-65.0743179,-10.9446230,158.95
</coordinates>
</Point>
</Placemark>
<Placemark>
<name>
Mon Dec 26 14:24:37 2016 S=2.20 Km/hr
</name>
<styleUrl>
#styleMap_TLP_Normal
</styleUrl>
<Point>
<coordinates>
-65.0743332,-10.9446993,158.42
</coordinates>
</Point>
</Placemark>
<Placemark>
<name>
Mon Dec 26 14:24:47 2016 S=1.99 Km/hr
</name>
<styleUrl>
#styleMap_TLP_Normal
</styleUrl>
<Point>
<coordinates>
-65.0743713,-10.9446945,157.32
</coordinates>
</Point>
</Placemark>
<Placemark>
<name>
Mon Dec 26 14:24:57 2016 S=2.23 Km/hr
</name>
<styleUrl>
#styleMap_TLP_Normal
</styleUrl>
<Point>
<coordinates>
-65.0743408,-10.9446850,157.31
</coordinates>
</Point>
</Placemark>
<Placemark>
<name>
Mon Dec 26 14:25:07 2016 S=0.93 Km/hr
</name>
<styleUrl>
#styleMap_TLP_Normal
</styleUrl>
<Point>
<coordinates>
-65.0743256,-10.9446859,156.74
</coordinates>
</Point>
</Placemark>
<Placemark>
<name>
Mon Dec 26 14:25:17 2016 S=0.79 Km/hr
</name>
<styleUrl>
#styleMap_TLP_Normal
</styleUrl>
<Point>
<coordinates>
-65.0743179,-10.9446754,156.61
</coordinates>
</Point>
</Placemark>
<Placemark>
<name>
Mon Dec 26 14:25:27 2016 S=3.25 Km/hr
</name>
<styleUrl>
#styleMap_TLP_Normal
</styleUrl>
<Point>
<coordinates>
-65.0743484,-10.9447279,156.90
</coordinates>
</Point>
</Placemark>
<Placemark>
<name>
Mon Dec 26 14:25:37 2016 S=0.56 Km/hr
</name>
<styleUrl>
#styleMap_TLP_Normal
</styleUrl>
<Point>
<coordinates>
-65.0743484,-10.9446945,158.49
</coordinates>
</Point>
</Placemark>
<Placemark>
<name>
Mon Dec 26 14:25:47 2016 S=0.26 Km/hr
</name>
<styleUrl>
#styleMap_TLP_Normal
</styleUrl>
<Point>
<coordinates>
-65.0743484,-10.9446917,158.49
</coordinates>
</Point>
</Placemark>
<Placemark>
<name>
Mon Dec 26 14:25:57 2016 S=2.64 Km/hr
</name>
<styleUrl>
#styleMap_TLP_Normal
</styleUrl>
<Point>
<coordinates>
-65.0742264,-10.9446831,161.07
</coordinates>
</Point>
</Placemark>
<Placemark>
<name>
Mon Dec 26 14:26:07 2016 S=1.43 Km/hr
</name>
<styleUrl>
#styleMap_TLP_Normal
</styleUrl>
<Point>
<coordinates>
-65.0742188,-10.9446020,161.43
</coordinates>
</Point>
</Placemark>
<Placemark>
<name>
Mon Dec 26 14:26:17 2016 S=0.59 Km/hr
</name>
<styleUrl>
#styleMap_TLP_Normal
</styleUrl>
<Point>
<coordinates>
-65.0742111,-10.9445486,160.75
</coordinates>
</Point>
</Placemark>
<Placemark>
<name>
Mon Dec 26 14:26:27 2016 S=0.52 Km/hr
</name>
<styleUrl>
#styleMap_TLP_Normal
</styleUrl>
<Point>
<coordinates>
-65.0742035,-10.9445372,160.77
</coordinates>
</Point>
</Placemark>
<Placemark>
<name>
Mon Dec 26 14:26:37 2016 S=0.72 Km/hr
</name>
<styleUrl>
#styleMap_TLP_Normal
</styleUrl>
<Point>
<coordinates>
-65.0742111,-10.9445505,160.77
</coordinates>
</Point>
</Placemark>
<Placemark>
<name>
Mon Dec 26 14:26:47 2016 S=1.59 Km/hr
</name>
<styleUrl>
#styleMap_TLP_Normal
</styleUrl>
<Point>
<coordinates>
-65.0742264,-10.9445295,160.58
</coordinates>
</Point>
</Placemark>
<Placemark>
<name>
Mon Dec 26 14:26:57 2016 S=3.11 Km/hr
</name>
<styleUrl>
#styleMap_TLP_Normal
</styleUrl>
<Point>
<coordinates>
-65.0742569,-10.9444761,160.83
</coordinates>
</Point>
</Placemark>
<Placemark>
<name>
Mon Dec 26 14:27:07 2016 S=1.64 Km/hr
</name>
<styleUrl>
#styleMap_TLP_Normal
</styleUrl>
<Point>
<coordinates>
-65.0742722,-10.9444532,160.07
</coordinates>
</Point>
</Placemark>
<Placemark>
<name>
Mon Dec 26 14:27:17 2016 S=0.27 Km/hr
</name>
<styleUrl>
#styleMap_TLP_Normal
</styleUrl>
<Point>
<coordinates>
-65.0742950,-10.9445057,160.58
</coordinates>
</Point>
</Placemark>
<Placemark>
<name>
Mon Dec 26 14:27:27 2016 S=0.53 Km/hr
</name>
<styleUrl>
#styleMap_TLP_Normal
</styleUrl>
<Point>
<coordinates>
-65.0742645,-10.9445362,159.15
</coordinates>
</Point>
</Placemark>
<Placemark>
<name>
Mon Dec 26 14:27:37 2016 S=1.65 Km/hr
</name>
<styleUrl>
#styleMap_TLP_Normal
</styleUrl>
<Point>
<coordinates>
-65.0742493,-10.9446154,158.61
</coordinates>
</Point>
</Placemark>
<Placemark>
<name>
Mon Dec 26 14:27:47 2016 S=2.13 Km/hr
</name>
<styleUrl>
#styleMap_TLP_Normal
</styleUrl>
<Point>
<coordinates>
-65.0742874,-10.9446468,158.90
</coordinates>
</Point>
</Placemark>
<Placemark>
<name>
Mon Dec 26 14:27:57 2016 S=1.99 Km/hr
</name>
<styleUrl>
#styleMap_TLP_Normal
</styleUrl>
<Point>
<coordinates>
-65.0743561,-10.9446840,158.74
</coordinates>
</Point>
</Placemark>
<Placemark>
<name>
Mon Dec 26 14:28:07 2016 S=2.58 Km/hr
</name>
<styleUrl>
#styleMap_TLP_Normal
</styleUrl>
<Point>
<coordinates>
-65.0744095,-10.9447985,158.63
</coordinates>
</Point>
</Placemark>
<Placemark>
<name>
Mon Dec 26 14:28:17 2016 S=1.91 Km/hr
</name>
<styleUrl>
#styleMap_TLP_Normal
</styleUrl>
<Point>
<coordinates>
-65.0744400,-10.9448795,158.47
</coordinates>
</Point>
</Placemark>
<Placemark>
<name>
Mon Dec 26 14:28:27 2016 S=2.74 Km/hr
</name>
<styleUrl>
#styleMap_TLP_Normal
</styleUrl>
<Point>
<coordinates>
-65.0744171,-10.9449863,158.50
</coordinates>
</Point>
</Placemark>
<Placemark>
<name>
Mon Dec 26 14:28:37 2016 S=0.67 Km/hr
</name>
<styleUrl>
#styleMap_TLP_Normal
</styleUrl>
<Point>
<coordinates>
-65.0744019,-10.9450588,157.64
</coordinates>
</Point>
</Placemark>
<Placemark>
<name>
Mon Dec 26 14:28:47 2016 S=1.83 Km/hr
</name>
<styleUrl>
#styleMap_TLP_Normal
</styleUrl>
<Point>
<coordinates>
-65.0744781,-10.9451838,157.34
</coordinates>
</Point>
</Placemark>
<Placemark>
<name>
Mon Dec 26 14:28:57 2016 S=1.82 Km/hr
</name>
<styleUrl>
#styleMap_TLP_Normal
</styleUrl>
<Point>
<coordinates>
-65.0744705,-10.9452219,157.25
</coordinates>
</Point>
</Placemark>
<Placemark>
<name>
Mon Dec 26 14:29:07 2016 S=1.64 Km/hr
</name>
<styleUrl>
#styleMap_TLP_Normal
</styleUrl>
<Point>
<coordinates>
-65.0745087,-10.9453077,158.11
</coordinates>
</Point>
</Placemark>
<Placemark>
<name>
Mon Dec 26 14:29:17 2016 S=0.45 Km/hr
</name>
<styleUrl>
#styleMap_TLP_Normal
</styleUrl>
<Point>
<coordinates>
-65.0744705,-10.9454536,157.34
</coordinates>
</Point>
</Placemark>
<Placemark>
<name>
Mon Dec 26 14:29:27 2016 S=1.24 Km/hr
</name>
<styleUrl>
#styleMap_TLP_Normal
</styleUrl>
<Point>
<coordinates>
-65.0744705,-10.9455385,156.96
</coordinates>
</Point>
</Placemark>
<Placemark>
<name>
Mon Dec 26 14:29:37 2016 S=0.86 Km/hr
</name>
<styleUrl>
#styleMap_TLP_Normal
</styleUrl>
<Point>
<coordinates>
-65.0744553,-10.9455156,157.23
</coordinates>
</Point>
</Placemark>
<Placemark>
<name>
Mon Dec 26 14:29:47 2016 S=0.32 Km/hr
</name>
<styleUrl>
#styleMap_TLP_Normal
</styleUrl>
<Point>
<coordinates>
-65.0744476,-10.9455013,157.27
</coordinates>
</Point>
</Placemark>
<Placemark>
<name>
Mon Dec 26 14:29:57 2016 S=1.00 Km/hr
</name>
<styleUrl>
#styleMap_TLP_Normal
</styleUrl>
<Point>
<coordinates>
-65.0744553,-10.9454193,156.95
</coordinates>
</Point>
</Placemark>
<Placemark>
<name>
Mon Dec 26 14:30:07 2016 S=1.42 Km/hr
</name>
<styleUrl>
#styleMap_TLP_Normal
</styleUrl>
<Point>
<coordinates>
-65.0744476,-10.9453583,156.59
</coordinates>
</Point>
</Placemark>
<Placemark>
<name>
Mon Dec 26 14:30:17 2016 S=1.06 Km/hr
</name>
<styleUrl>
#styleMap_TLP_Normal
</styleUrl>
<Point>
<coordinates>
-65.0743942,-10.9452763,158.56
</coordinates>
</Point>
</Placemark>
<Placemark>
<name>
Mon Dec 26 14:30:27 2016 S=1.17 Km/hr
</name>
<styleUrl>
#styleMap_TLP_Normal
</styleUrl>
<Point>
<coordinates>
-65.0744019,-10.9452515,159.05
</coordinates>
</Point>
</Placemark>
<Placemark>
<name>
Mon Dec 26 14:30:37 2016 S=1.09 Km/hr
</name>
<styleUrl>
#styleMap_TLP_Normal
</styleUrl>
<Point>
<coordinates>
-65.0743866,-10.9451256,158.43
</coordinates>
</Point>
</Placemark>
<Placemark>
<name>
Mon Dec 26 14:30:47 2016 S=1.43 Km/hr
</name>
<styleUrl>
#styleMap_TLP_Normal
</styleUrl>
<Point>
<coordinates>
-65.0744171,-10.9450283,158.33
</coordinates>
</Point>
</Placemark>
<Placemark>
<name>
Mon Dec 26 14:30:57 2016 S=1.39 Km/hr
</name>
<styleUrl>
#styleMap_TLP_Normal
</styleUrl>
<Point>
<coordinates>
-65.0743637,-10.9449606,157.98
</coordinates>
</Point>
</Placemark>
<Placemark>
<name>
Mon Dec 26 14:31:07 2016 S=2.91 Km/hr
</name>
<styleUrl>
#styleMap_TLP_Normal
</styleUrl>
<Point>
<coordinates>
-65.0742950,-10.9448948,158.08
</coordinates>
</Point>
</Placemark>
<Placemark>
<name>
Mon Dec 26 14:31:17 2016 S=0.58 Km/hr
</name>
<styleUrl>
#styleMap_TLP_Normal
</styleUrl>
<Point>
<coordinates>
-65.0742569,-10.9448109,158.71
</coordinates>
</Point>
</Placemark>
<Placemark>
<name>
Mon Dec 26 14:31:27 2016 S=0.71 Km/hr
</name>
<styleUrl>
#styleMap_TLP_Normal
</styleUrl>
<Point>
<coordinates>
-65.0742569,-10.9447699,158.53
</coordinates>
</Point>
</Placemark>
<Placemark>
<name>
Mon Dec 26 14:31:37 2016 S=0.30 Km/hr
</name>
<styleUrl>
#styleMap_TLP_Normal
</styleUrl>
<Point>
<coordinates>
-65.0742645,-10.9447565,158.57
</coordinates>
</Point>
</Placemark>
<Placemark>
<name>
Mon Dec 26 14:31:47 2016 S=1.31 Km/hr
</name>
<styleUrl>
#styleMap_TLP_Normal
</styleUrl>
<Point>
<coordinates>
-65.0742722,-10.9447050,158.61
</coordinates>
</Point>
</Placemark>
<Placemark>
<name>
Mon Dec 26 14:31:57 2016 S=1.04 Km/hr
</name>
<styleUrl>
#styleMap_TLP_Normal
</styleUrl>
<Point>
<coordinates>
-65.0742416,-10.9446154,157.88
</coordinates>
</Point>
</Placemark>
<Placemark>
<name>
Mon Dec 26 14:32:07 2016 S=2.19 Km/hr
</name>
<styleUrl>
#styleMap_TLP_Normal
</styleUrl>
<Point>
<coordinates>
-65.0742722,-10.9446831,158.38
</coordinates>
</Point>
</Placemark>
<Placemark>
<name>
Mon Dec 26 14:32:17 2016 S=0.38 Km/hr
</name>
<styleUrl>
#styleMap_TLP_Normal
</styleUrl>
<Point>
<coordinates>
-65.0742569,-10.9446783,158.06
</coordinates>
</Point>
</Placemark>
<Placemark>
<name>
Mon Dec 26 14:32:27 2016 S=0.75 Km/hr
</name>
<styleUrl>
#styleMap_TLP_Normal
</styleUrl>
<Point>
<coordinates>
-65.0742569,-10.9446754,158.05
</coordinates>
</Point>
</Placemark>
<Placemark>
<name>
Mon Dec 26 14:32:37 2016 S=0.54 Km/hr
</name>
<styleUrl>
#styleMap_TLP_Normal
</styleUrl>
<Point>
<coordinates>
-65.0742493,-10.9446573,157.93
</coordinates>
</Point>
</Placemark>
<Placemark>
<name>
Mon Dec 26 14:32:47 2016 S=0.38 Km/hr
</name>
<styleUrl>
#styleMap_TLP_Normal
</styleUrl>
<Point>
<coordinates>
-65.0742493,-10.9446650,157.98
</coordinates>
</Point>
</Placemark>
<Placemark>
<name>
Mon Dec 26 14:32:57 2016 S=0.19 Km/hr
</name>
<styleUrl>
#styleMap_TLP_Normal
</styleUrl>
<Point>
<coordinates>
-65.0742416,-10.9446735,158.31
</coordinates>
</Point>
</Placemark>
<Placemark>
<name>
Mon Dec 26 14:33:07 2016 S=1.54 Km/hr
</name>
<styleUrl>
#styleMap_TLP_Normal
</styleUrl>
<Point>
<coordinates>
-65.0742188,-10.9446411,157.96
</coordinates>
</Point>
</Placemark>
<Placemark>
<name>
Mon Dec 26 14:33:17 2016 S=0.80 Km/hr
</name>
<styleUrl>
#styleMap_TLP_Normal
</styleUrl>
<Point>
<coordinates>
-65.0741959,-10.9445972,157.05
</coordinates>
</Point>
</Placemark>
<Placemark>
<name>
Mon Dec 26 14:33:27 2016 S=0.28 Km/hr
</name>
<styleUrl>
#styleMap_TLP_Normal
</styleUrl>
<Point>
<coordinates>
-65.0742111,-10.9446087,156.66
</coordinates>
</Point>
</Placemark>
<Placemark>
<name>
Mon Dec 26 14:33:37 2016 S=1.54 Km/hr
</name>
<styleUrl>
#styleMap_TLP_Normal
</styleUrl>
<Point>
<coordinates>
-65.0742111,-10.9446096,155.94
</coordinates>
</Point>
</Placemark>
<Placemark>
<name>
Mon Dec 26 14:33:47 2016 S=1.53 Km/hr
</name>
<styleUrl>
#styleMap_TLP_Normal
</styleUrl>
<Point>
<coordinates>
-65.0742340,-10.9446135,155.11
</coordinates>
</Point>
</Placemark>
<Placemark>
<name>
Mon Dec 26 14:33:57 2016 S=0.95 Km/hr
</name>
<styleUrl>
#styleMap_TLP_Normal
</styleUrl>
<Point>
<coordinates>
-65.0742569,-10.9445982,155.47
</coordinates>
</Point>
</Placemark>
<Placemark>
<name>
Mon Dec 26 14:34:07 2016 S=0.36 Km/hr
</name>
<styleUrl>
#styleMap_TLP_Normal
</styleUrl>
<Point>
<coordinates>
-65.0742645,-10.9445782,156.50
</coordinates>
</Point>
</Placemark>
<Placemark>
<name>
Mon Dec 26 14:34:17 2016 S=0.38 Km/hr
</name>
<styleUrl>
#styleMap_TLP_Normal
</styleUrl>
<Point>
<coordinates>
-65.0742722,-10.9445868,156.55
</coordinates>
</Point>
</Placemark>
<Placemark>
<name>
Mon Dec 26 14:34:27 2016 S=0.25 Km/hr
</name>
<styleUrl>
#styleMap_TLP_Normal
</styleUrl>
<Point>
<coordinates>
-65.0742493,-10.9445753,156.73
</coordinates>
</Point>
</Placemark>
<Placemark>
<name>
Mon Dec 26 14:34:37 2016 S=0.48 Km/hr
</name>
<styleUrl>
#styleMap_TLP_Normal
</styleUrl>
<Point>
<coordinates>
-65.0742340,-10.9445572,156.59
</coordinates>
</Point>
</Placemark>
<Placemark>
<name>
Mon Dec 26 14:34:47 2016 S=0.96 Km/hr
</name>
<styleUrl>
#styleMap_TLP_Normal
</styleUrl>
<Point>
<coordinates>
-65.0742340,-10.9445543,156.65
</coordinates>
</Point>
</Placemark>
<Placemark>
<name>
Mon Dec 26 14:34:57 2016 S=1.45 Km/hr
</name>
<styleUrl>
#styleMap_TLP_Normal
</styleUrl>
<Point>
<coordinates>
-65.0742035,-10.9445429,157.53
</coordinates>
</Point>
</Placemark>
<Placemark>
<name>
Mon Dec 26 14:35:07 2016 S=1.67 Km/hr
</name>
<styleUrl>
#styleMap_TLP_Normal
</styleUrl>
<Point>
<coordinates>
-65.0741348,-10.9444838,157.13
</coordinates>
</Point>
</Placemark>
<Placemark>
<name>
Mon Dec 26 14:35:17 2016 S=0.51 Km/hr
</name>
<styleUrl>
#styleMap_TLP_Normal
</styleUrl>
<Point>
<coordinates>
-65.0741272,-10.9444838,156.96
</coordinates>
</Point>
</Placemark>
<Placemark>
<name>
Mon Dec 26 14:35:27 2016 S=0.17 Km/hr
</name>
<styleUrl>
#styleMap_TLP_Normal
</styleUrl>
<Point>
<coordinates>
-65.0741272,-10.9444838,156.93
</coordinates>
</Point>
</Placemark>
<Placemark>
<name>
Mon Dec 26 14:35:37 2016 S=3.17 Km/hr
</name>
<styleUrl>
#styleMap_TLP_Normal
</styleUrl>
<Point>
<coordinates>
-65.0741043,-10.9444752,156.89
</coordinates>
</Point>
</Placemark>
<Placemark>
<name>
Mon Dec 26 14:35:47 2016 S=0.89 Km/hr
</name>
<styleUrl>
#styleMap_TLP_Normal
</styleUrl>
<Point>
<coordinates>
-65.0740967,-10.9444895,155.74
</coordinates>
</Point>
</Placemark>
<Placemark>
<name>
Mon Dec 26 14:35:57 2016 S=0.19 Km/hr
</name>
<styleUrl>
#styleMap_TLP_Normal
</styleUrl>
<Point>
<coordinates>
-65.0740967,-10.9444981,155.75
</coordinates>
</Point>
</Placemark>
<Placemark>
<name>
Mon Dec 26 14:36:07 2016 S=2.15 Km/hr
</name>
<styleUrl>
#styleMap_TLP_Normal
</styleUrl>
<Point>
<coordinates>
-65.0741119,-10.9445133,155.68
</coordinates>
</Point>
</Placemark>
<Placemark>
<name>
Mon Dec 26 14:36:17 2016 S=2.12 Km/hr
</name>
<styleUrl>
#styleMap_TLP_Normal
</styleUrl>
<Point>
<coordinates>
-65.0741653,-10.9445601,157.63
</coordinates>
</Point>
</Placemark>
<Placemark>
<name>
Mon Dec 26 14:36:27 2016 S=1.39 Km/hr
</name>
<styleUrl>
#styleMap_TLP_Normal
</styleUrl>
<Point>
<coordinates>
-65.0741806,-10.9445391,158.55
</coordinates>
</Point>
</Placemark>
<Placemark>
<name>
Mon Dec 26 14:36:37 2016 S=1.21 Km/hr
</name>
<styleUrl>
#styleMap_TLP_Normal
</styleUrl>
<Point>
<coordinates>
-65.0742035,-10.9445324,157.97
</coordinates>
</Point>
</Placemark>
<Placemark>
<name>
Mon Dec 26 14:36:47 2016 S=0.30 Km/hr
</name>
<styleUrl>
#styleMap_TLP_Normal
</styleUrl>
<Point>
<coordinates>
-65.0742111,-10.9445410,158.09
</coordinates>
</Point>
</Placemark>
<Placemark>
<name>
Mon Dec 26 14:36:57 2016 S=0.59 Km/hr
</name>
<styleUrl>
#styleMap_TLP_Normal
</styleUrl>
<Point>
<coordinates>
-65.0742111,-10.9445477,158.48
</coordinates>
</Point>
</Placemark>
<Placemark>
<name>
Mon Dec 26 14:37:07 2016 S=0.95 Km/hr
</name>
<styleUrl>
#styleMap_TLP_Normal
</styleUrl>
<Point>
<coordinates>
-65.0742416,-10.9445305,159.54
</coordinates>
</Point>
</Placemark>
<Placemark>
<name>
Mon Dec 26 14:37:17 2016 S=0.28 Km/hr
</name>
<styleUrl>
#styleMap_TLP_Normal
</styleUrl>
<Point>
<coordinates>
-65.0742416,-10.9445333,160.00
</coordinates>
</Point>
</Placemark>
<Placemark>
<name>
Mon Dec 26 14:37:27 2016 S=0.76 Km/hr
</name>
<styleUrl>
#styleMap_TLP_Normal
</styleUrl>
<Point>
<coordinates>
-65.0742493,-10.9445143,160.81
</coordinates>
</Point>
</Placemark>
<Placemark>
<name>
Mon Dec 26 14:37:37 2016 S=0.94 Km/hr
</name>
<styleUrl>
#styleMap_TLP_Normal
</styleUrl>
<Point>
<coordinates>
-65.0742645,-10.9445438,161.42
</coordinates>
</Point>
</Placemark>
<Placemark>
<name>
Mon Dec 26 14:37:47 2016 S=0.90 Km/hr
</name>
<styleUrl>
#styleMap_TLP_Normal
</styleUrl>
<Point>
<coordinates>
-65.0742874,-10.9445744,162.73
</coordinates>
</Point>
</Placemark>
<Placemark>
<name>
Mon Dec 26 14:37:57 2016 S=1.05 Km/hr
</name>
<styleUrl>
#styleMap_TLP_Normal
</styleUrl>
<Point>
<coordinates>
-65.0742493,-10.9445429,163.07
</coordinates>
</Point>
</Placemark>
<Placemark>
<name>
Mon Dec 26 14:38:07 2016 S=1.47 Km/hr
</name>
<styleUrl>
#styleMap_TLP_Normal
</styleUrl>
<Point>
<coordinates>
-65.0742264,-10.9445257,163.59
</coordinates>
</Point>
</Placemark>
<Placemark>
<name>
Mon Dec 26 14:38:17 2016 S=0.98 Km/hr
</name>
<styleUrl>
#styleMap_TLP_Normal
</styleUrl>
<Point>
<coordinates>
-65.0742111,-10.9444485,164.90
</coordinates>
</Point>
</Placemark>
<Placemark>
<name>
Mon Dec 26 14:38:27 2016 S=0.34 Km/hr
</name>
<styleUrl>
#styleMap_TLP_Normal
</styleUrl>
<Point>
<coordinates>
-65.0742111,-10.9444218,165.57
</coordinates>
</Point>
</Placemark>
<Placemark>
<name>
Mon Dec 26 14:38:37 2016 S=1.77 Km/hr
</name>
<styleUrl>
#styleMap_TLP_Normal
</styleUrl>
<Point>
<coordinates>
-65.0742111,-10.9443884,165.63
</coordinates>
</Point>
</Placemark>
<Placemark>
<name>
Mon Dec 26 14:38:47 2016 S=2.00 Km/hr
</name>
<styleUrl>
#styleMap_TLP_Normal
</styleUrl>
<Point>
<coordinates>
-65.0741806,-10.9442387,166.10
</coordinates>
</Point>
</Placemark>
<Placemark>
<name>
Mon Dec 26 14:38:57 2016 S=2.20 Km/hr
</name>
<styleUrl>
#styleMap_TLP_Normal
</styleUrl>
<Point>
<coordinates>
-65.0741196,-10.9441624,165.95
</coordinates>
</Point>
</Placemark>
<Placemark>
<name>
Mon Dec 26 14:39:07 2016 S=1.75 Km/hr
</name>
<styleUrl>
#styleMap_TLP_Normal
</styleUrl>
<Point>
<coordinates>
-65.0740891,-10.9440584,165.32
</coordinates>
</Point>
</Placemark>
<Placemark>
<name>
Mon Dec 26 14:39:17 2016 S=1.24 Km/hr
</name>
<styleUrl>
#styleMap_TLP_Normal
</styleUrl>
<Point>
<coordinates>
-65.0740738,-10.9439325,164.44
</coordinates>
</Point>
</Placemark>
<Placemark>
<name>
Mon Dec 26 14:39:27 2016 S=0.85 Km/hr
</name>
<styleUrl>
#styleMap_TLP_Normal
</styleUrl>
<Point>
<coordinates>
-65.0740585,-10.9438229,164.32
</coordinates>
</Point>
</Placemark>
<Placemark>
<name>
Mon Dec 26 14:39:37 2016 S=0.63 Km/hr
</name>
<styleUrl>
#styleMap_TLP_Normal
</styleUrl>
<Point>
<coordinates>
-65.0740509,-10.9437943,164.43
</coordinates>
</Point>
</Placemark>
<Placemark>
<name>
Mon Dec 26 14:39:47 2016 S=0.27 Km/hr
</name>
<styleUrl>
#styleMap_TLP_Normal
</styleUrl>
<Point>
<coordinates>
-65.0740509,-10.9437695,164.57
</coordinates>
</Point>
</Placemark>
<Placemark>
<name>
Mon Dec 26 14:39:57 2016 S=1.11 Km/hr
</name>
<styleUrl>
#styleMap_TLP_Normal
</styleUrl>
<Point>
<coordinates>
-65.0740509,-10.9437580,164.59
</coordinates>
</Point>
</Placemark>
<Placemark>
<name>
Mon Dec 26 14:40:07 2016 S=0.64 Km/hr
</name>
<styleUrl>
#styleMap_TLP_Normal
</styleUrl>
<Point>
<coordinates>
-65.0740662,-10.9437246,165.14
</coordinates>
</Point>
</Placemark>
<Placemark>
<name>
Mon Dec 26 14:40:17 2016 S=1.88 Km/hr
</name>
<styleUrl>
#styleMap_TLP_Normal
</styleUrl>
<Point>
<coordinates>
-65.0740738,-10.9436398,165.23
</coordinates>
</Point>
</Placemark>
<Placemark>
<name>
Mon Dec 26 14:40:27 2016 S=1.52 Km/hr
</name>
<styleUrl>
#styleMap_TLP_Normal
</styleUrl>
<Point>
<coordinates>
-65.0740738,-10.9435253,166.15
</coordinates>
</Point>
</Placemark>
<Placemark>
<name>
Mon Dec 26 14:40:37 2016 S=0.32 Km/hr
</name>
<styleUrl>
#styleMap_TLP_Normal
</styleUrl>
<Point>
<coordinates>
-65.0740738,-10.9434261,167.18
</coordinates>
</Point>
</Placemark>
<Placemark>
<name>
Mon Dec 26 14:40:47 2016 S=0.93 Km/hr
</name>
<styleUrl>
#styleMap_TLP_Normal
</styleUrl>
<Point>
<coordinates>
-65.0740585,-10.9432955,166.50
</coordinates>
</Point>
</Placemark>
<Placemark>
<name>
Mon Dec 26 14:40:57 2016 S=1.96 Km/hr
</name>
<styleUrl>
#styleMap_TLP_Normal
</styleUrl>
<Point>
<coordinates>
-65.0740738,-10.9432459,166.05
</coordinates>
</Point>
</Placemark>
<Placemark>
<name>
Mon Dec 26 14:41:07 2016 S=0.44 Km/hr
</name>
<styleUrl>
#styleMap_TLP_Normal
</styleUrl>
<Point>
<coordinates>
-65.0741882,-10.9431295,163.20
</coordinates>
</Point>
</Placemark>
<Placemark>
<name>
Mon Dec 26 14:41:17 2016 S=0.79 Km/hr
</name>
<styleUrl>
#styleMap_TLP_Normal
</styleUrl>
<Point>
<coordinates>
-65.0741882,-10.9431257,163.19
</coordinates>
</Point>
</Placemark>
<Placemark>
<name>
Mon Dec 26 14:41:27 2016 S=0.39 Km/hr
</name>
<styleUrl>
#styleMap_TLP_Normal
</styleUrl>
<Point>
<coordinates>
-65.0742264,-10.9430933,163.46
</coordinates>
</Point>
</Placemark>
<Placemark>
<name>
Mon Dec 26 14:41:37 2016 S=1.36 Km/hr
</name>
<styleUrl>
#styleMap_TLP_Normal
</styleUrl>
<Point>
<coordinates>
-65.0742264,-10.9430914,163.36
</coordinates>
</Point>
</Placemark>
<Placemark>
<name>
Mon Dec 26 14:41:47 2016 S=1.04 Km/hr
</name>
<styleUrl>
#styleMap_TLP_Normal
</styleUrl>
<Point>
<coordinates>
-65.0743256,-10.9430208,163.09
</coordinates>
</Point>
</Placemark>
<Placemark>
<name>
Mon Dec 26 14:41:57 2016 S=1.85 Km/hr
</name>
<styleUrl>
#styleMap_TLP_Normal
</styleUrl>
<Point>
<coordinates>
-65.0743790,-10.9430094,163.43
</coordinates>
</Point>
</Placemark>
<Placemark>
<name>
Mon Dec 26 14:42:07 2016 S=0.50 Km/hr
</name>
<styleUrl>
#styleMap_TLP_Normal
</styleUrl>
<Point>
<coordinates>
-65.0744934,-10.9429998,164.48
</coordinates>
</Point>
</Placemark>
<Placemark>
<name>
Mon Dec 26 14:42:17 2016 S=1.66 Km/hr
</name>
<styleUrl>
#styleMap_TLP_Normal
</styleUrl>
<Point>
<coordinates>
-65.0745163,-10.9429951,164.71
</coordinates>
</Point>
</Placemark>
<Placemark>
<name>
Mon Dec 26 14:42:27 2016 S=0.50 Km/hr
</name>
<styleUrl>
#styleMap_TLP_Normal
</styleUrl>
<Point>
<coordinates>
-65.0745544,-10.9429607,165.15
</coordinates>
</Point>
</Placemark>
<Placemark>
<name>
Mon Dec 26 14:42:37 2016 S=2.46 Km/hr
</name>
<styleUrl>
#styleMap_TLP_Normal
</styleUrl>
<Point>
<coordinates>
-65.0746536,-10.9430075,165.46
</coordinates>
</Point>
</Placemark>
<Placemark>
<name>
Mon Dec 26 14:42:47 2016 S=1.05 Km/hr
</name>
<styleUrl>
#styleMap_TLP_Normal
</styleUrl>
<Point>
<coordinates>
-65.0747223,-10.9430285,166.29
</coordinates>
</Point>
</Placemark>
<Placemark>
<name>
Mon Dec 26 14:42:57 2016 S=2.09 Km/hr
</name>
<styleUrl>
#styleMap_TLP_Normal
</styleUrl>
<Point>
<coordinates>
-65.0747833,-10.9430475,167.63
</coordinates>
</Point>
</Placemark>
<Placemark>
<name>
Mon Dec 26 14:43:07 2016 S=0.39 Km/hr
</name>
<styleUrl>
#styleMap_TLP_Normal
</styleUrl>
<Point>
<coordinates>
-65.0747986,-10.9430285,168.27
</coordinates>
</Point>
</Placemark>
<Placemark>
<name>
Mon Dec 26 14:43:17 2016 S=1.32 Km/hr
</name>
<styleUrl>
#styleMap_TLP_Normal
</styleUrl>
<Point>
<coordinates>
-65.0748138,-10.9430418,168.32
</coordinates>
</Point>
</Placemark>
<Placemark>
<name>
Mon Dec 26 14:43:27 2016 S=0.83 Km/hr
</name>
<styleUrl>
#styleMap_TLP_Normal
</styleUrl>
<Point>
<coordinates>
-65.0748749,-10.9430103,168.57
</coordinates>
</Point>
</Placemark>
<Placemark>
<name>
Mon Dec 26 14:43:37 2016 S=0.82 Km/hr
</name>
<styleUrl>
#styleMap_TLP_Normal
</styleUrl>
<Point>
<coordinates>
-65.0749207,-10.9429665,168.91
</coordinates>
</Point>
</Placemark>
<Placemark>
<name>
Mon Dec 26 14:43:47 2016 S=1.01 Km/hr
</name>
<styleUrl>
#styleMap_TLP_Normal
</styleUrl>
<Point>
<coordinates>
-65.0749283,-10.9429655,168.89
</coordinates>
</Point>
</Placemark>
<Placemark>
<name>
Mon Dec 26 14:43:57 2016 S=1.14 Km/hr
</name>
<styleUrl>
#styleMap_TLP_Normal
</styleUrl>
<Point>
<coordinates>
-65.0749359,-10.9429684,168.89
</coordinates>
</Point>
</Placemark>
<Placemark>
<name>
Mon Dec 26 14:44:07 2016 S=1.61 Km/hr
</name>
<styleUrl>
#styleMap_TLP_Normal
</styleUrl>
<Point>
<coordinates>
-65.0750885,-10.9428959,169.55
</coordinates>
</Point>
</Placemark>
<Placemark>
<name>
Mon Dec 26 14:44:17 2016 S=0.92 Km/hr
</name>
<styleUrl>
#styleMap_TLP_Normal
</styleUrl>
<Point>
<coordinates>
-65.0752258,-10.9428530,169.60
</coordinates>
</Point>
</Placemark>
<Placemark>
<name>
Mon Dec 26 14:44:27 2016 S=2.06 Km/hr
</name>
<styleUrl>
#styleMap_TLP_Normal
</styleUrl>
<Point>
<coordinates>
-65.0753098,-10.9428701,168.75
</coordinates>
</Point>
</Placemark>
<Placemark>
<name>
Mon Dec 26 14:44:37 2016 S=0.93 Km/hr
</name>
<styleUrl>
#styleMap_TLP_Normal
</styleUrl>
<Point>
<coordinates>
-65.0753784,-10.9428692,168.38
</coordinates>
</Point>
</Placemark>
<Placemark>
<name>
Mon Dec 26 14:44:47 2016 S=0.79 Km/hr
</name>
<styleUrl>
#styleMap_TLP_Normal
</styleUrl>
<Point>
<coordinates>
-65.0753860,-10.9428711,168.44
</coordinates>
</Point>
</Placemark>
<Placemark>
<name>
Mon Dec 26 14:44:57 2016 S=0.73 Km/hr
</name>
<styleUrl>
#styleMap_TLP_Normal
</styleUrl>
<Point>
<coordinates>
-65.0753860,-10.9428692,168.46
</coordinates>
</Point>
</Placemark>
<Placemark>
<name>
Mon Dec 26 14:45:07 2016 S=0.69 Km/hr
</name>
<styleUrl>
#styleMap_TLP_Normal
</styleUrl>
<Point>
<coordinates>
-65.0754242,-10.9428253,168.63
</coordinates>
</Point>
</Placemark>
<Placemark>
<name>
Mon Dec 26 14:45:17 2016 S=0.98 Km/hr
</name>
<styleUrl>
#styleMap_TLP_Normal
</styleUrl>
<Point>
<coordinates>
-65.0755463,-10.9427996,169.20
</coordinates>
</Point>
</Placemark>
<Placemark>
<name>
Mon Dec 26 14:45:27 2016 S=0.89 Km/hr
</name>
<styleUrl>
#styleMap_TLP_Normal
</styleUrl>
<Point>
<coordinates>
-65.0755920,-10.9427919,170.69
</coordinates>
</Point>
</Placemark>
<Placemark>
<name>
Mon Dec 26 14:45:37 2016 S=2.38 Km/hr
</name>
<styleUrl>
#styleMap_TLP_Normal
</styleUrl>
<Point>
<coordinates>
-65.0757294,-10.9428291,171.16
</coordinates>
</Point>
</Placemark>
<Placemark>
<name>
Mon Dec 26 14:45:47 2016 S=0.30 Km/hr
</name>
<styleUrl>
#styleMap_TLP_Normal
</styleUrl>
<Point>
<coordinates>
-65.0757980,-10.9427795,172.17
</coordinates>
</Point>
</Placemark>
<Placemark>
<name>
Mon Dec 26 14:45:57 2016 S=1.01 Km/hr
</name>
<styleUrl>
#styleMap_TLP_Normal
</styleUrl>
<Point>
<coordinates>
-65.0758362,-10.9427328,172.25
</coordinates>
</Point>
</Placemark>
<Placemark>
<name>
Mon Dec 26 14:46:07 2016 S=0.68 Km/hr
</name>
<styleUrl>
#styleMap_TLP_Normal
</styleUrl>
<Point>
<coordinates>
-65.0758438,-10.9427118,172.50
</coordinates>
</Point>
</Placemark>
<Placemark>
<name>
Mon Dec 26 14:46:17 2016 S=1.32 Km/hr
</name>
<styleUrl>
#styleMap_TLP_Normal
</styleUrl>
<Point>
<coordinates>
-65.0759506,-10.9426813,172.23
</coordinates>
</Point>
</Placemark>
<Placemark>
<name>
Mon Dec 26 14:46:27 2016 S=0.35 Km/hr
</name>
<styleUrl>
#styleMap_TLP_Normal
</styleUrl>
<Point>
<coordinates>
-65.0759888,-10.9426546,173.43
</coordinates>
</Point>
</Placemark>
<Placemark>
<name>
Mon Dec 26 14:46:37 2016 S=0.70 Km/hr
</name>
<styleUrl>
#styleMap_TLP_Normal
</styleUrl>
<Point>
<coordinates>
-65.0760040,-10.9426584,173.45
</coordinates>
</Point>
</Placemark>
<Placemark>
<name>
Mon Dec 26 14:46:47 2016 S=1.90 Km/hr
</name>
<styleUrl>
#styleMap_TLP_Normal
</styleUrl>
<Point>
<coordinates>
-65.0761108,-10.9426460,174.69
</coordinates>
</Point>
</Placemark>
<Placemark>
<name>
Mon Dec 26 14:46:57 2016 S=1.28 Km/hr
</name>
<styleUrl>
#styleMap_TLP_Normal
</styleUrl>
<Point>
<coordinates>
-65.0762100,-10.9426727,175.55
</coordinates>
</Point>
</Placemark>
<Placemark>
<name>
Mon Dec 26 14:47:07 2016 S=0.88 Km/hr
</name>
<styleUrl>
#styleMap_TLP_Normal
</styleUrl>
<Point>
<coordinates>
-65.0763626,-10.9427013,176.86
</coordinates>
</Point>
</Placemark>
<Placemark>
<name>
Mon Dec 26 14:47:17 2016 S=2.20 Km/hr
</name>
<styleUrl>
#styleMap_TLP_Normal
</styleUrl>
<Point>
<coordinates>
-65.0764847,-10.9427605,176.66
</coordinates>
</Point>
</Placemark>
<Placemark>
<name>
Mon Dec 26 14:47:27 2016 S=0.50 Km/hr
</name>
<styleUrl>
#styleMap_TLP_Normal
</styleUrl>
<Point>
<coordinates>
-65.0765076,-10.9427786,176.77
</coordinates>
</Point>
</Placemark>
<Placemark>
<name>
Mon Dec 26 14:47:37 2016 S=0.30 Km/hr
</name>
<styleUrl>
#styleMap_TLP_Normal
</styleUrl>
<Point>
<coordinates>
-65.0765152,-10.9427843,176.74
</coordinates>
</Point>
</Placemark>
<Placemark>
<name>
Mon Dec 26 14:47:47 2016 S=0.41 Km/hr
</name>
<styleUrl>
#styleMap_TLP_Normal
</styleUrl>
<Point>
<coordinates>
-65.0765152,-10.9427757,176.65
</coordinates>
</Point>
</Placemark>
<Placemark>
<name>
Mon Dec 26 14:47:57 2016 S=1.12 Km/hr
</name>
<styleUrl>
#styleMap_TLP_Normal
</styleUrl>
<Point>
<coordinates>
-65.0765305,-10.9427910,176.99
</coordinates>
</Point>
</Placemark>
<Placemark>
<name>
Mon Dec 26 14:48:07 2016 S=0.76 Km/hr
</name>
<styleUrl>
#styleMap_TLP_Normal
</styleUrl>
<Point>
<coordinates>
-65.0765305,-10.9428072,177.04
</coordinates>
</Point>
</Placemark>
<Placemark>
<name>
Mon Dec 26 14:48:17 2016 S=0.72 Km/hr
</name>
<styleUrl>
#styleMap_TLP_Normal
</styleUrl>
<Point>
<coordinates>
-65.0765305,-10.9428129,176.96
</coordinates>
</Point>
</Placemark>
<Placemark>
<name>
Mon Dec 26 14:48:27 2016 S=1.19 Km/hr
</name>
<styleUrl>
#styleMap_TLP_Normal
</styleUrl>
<Point>
<coordinates>
-65.0765305,-10.9428186,176.86
</coordinates>
</Point>
</Placemark>
<Placemark>
<name>
Mon Dec 26 14:48:37 2016 S=0.26 Km/hr
</name>
<styleUrl>
#styleMap_TLP_Normal
</styleUrl>
<Point>
<coordinates>
-65.0765152,-10.9428482,177.46
</coordinates>
</Point>
</Placemark>
<Placemark>
<name>
Mon Dec 26 14:48:47 2016 S=0.91 Km/hr
</name>
<styleUrl>
#styleMap_TLP_Normal
</styleUrl>
<Point>
<coordinates>
-65.0765152,-10.9428539,177.43
</coordinates>
</Point>
</Placemark>
<Placemark>
<name>
Mon Dec 26 14:48:57 2016 S=0.44 Km/hr
</name>
<styleUrl>
#styleMap_TLP_Normal
</styleUrl>
<Point>
<coordinates>
-65.0765228,-10.9428673,177.43
</coordinates>
</Point>
</Placemark>
<Placemark>
<name>
Mon Dec 26 14:49:07 2016 S=1.09 Km/hr
</name>
<styleUrl>
#styleMap_TLP_Normal
</styleUrl>
<Point>
<coordinates>
-65.0765228,-10.9428806,177.38
</coordinates>
</Point>
</Placemark>
<Placemark>
<name>
Mon Dec 26 14:49:17 2016 S=0.30 Km/hr
</name>
<styleUrl>
#styleMap_TLP_Normal
</styleUrl>
<Point>
<coordinates>
-65.0764694,-10.9429846,175.89
</coordinates>
</Point>
</Placemark>
<Placemark>
<name>
Mon Dec 26 14:49:27 2016 S=0.49 Km/hr
</name>
<styleUrl>
#styleMap_TLP_Normal
</styleUrl>
<Point>
<coordinates>
-65.0764694,-10.9429760,175.85
</coordinates>
</Point>
</Placemark>
<Placemark>
<name>
Mon Dec 26 14:49:37 2016 S=0.67 Km/hr
</name>
<styleUrl>
#styleMap_TLP_Normal
</styleUrl>
<Point>
<coordinates>
-65.0765076,-10.9429455,176.54
</coordinates>
</Point>
</Placemark>
<Placemark>
<name>
Mon Dec 26 14:49:47 2016 S=0.38 Km/hr
</name>
<styleUrl>
#styleMap_TLP_Normal
</styleUrl>
<Point>
<coordinates>
-65.0765076,-10.9429312,176.32
</coordinates>
</Point>
</Placemark>
<Placemark>
<name>
Mon Dec 26 14:49:57 2016 S=0.15 Km/hr
</name>
<styleUrl>
#styleMap_TLP_Normal
</styleUrl>
<Point>
<coordinates>
-65.0765076,-10.9429235,176.28
</coordinates>
</Point>
</Placemark>
<Placemark>
<name>
Mon Dec 26 14:50:07 2016 S=0.24 Km/hr
</name>
<styleUrl>
#styleMap_TLP_Normal
</styleUrl>
<Point>
<coordinates>
-65.0765152,-10.9429340,176.25
</coordinates>
</Point>
</Placemark>
<Placemark>
<name>
Mon Dec 26 14:50:17 2016 S=1.39 Km/hr
</name>
<styleUrl>
#styleMap_TLP_Normal
</styleUrl>
<Point>
<coordinates>
-65.0765381,-10.9429760,175.86
</coordinates>
</Point>
</Placemark>
<Placemark>
<name>
Mon Dec 26 14:50:27 2016 S=1.64 Km/hr
</name>
<styleUrl>
#styleMap_TLP_Normal
</styleUrl>
<Point>
<coordinates>
-65.0765762,-10.9430113,175.67
</coordinates>
</Point>
</Placemark>
<Placemark>
<name>
Mon Dec 26 14:50:37 2016 S=0.82 Km/hr
</name>
<styleUrl>
#styleMap_TLP_Normal
</styleUrl>
<Point>
<coordinates>
-65.0765991,-10.9430246,175.54
</coordinates>
</Point>
</Placemark>
<Placemark>
<name>
Mon Dec 26 14:50:47 2016 S=0.15 Km/hr
</name>
<styleUrl>
#styleMap_TLP_Normal
</styleUrl>
<Point>
<coordinates>
-65.0766068,-10.9430532,175.58
</coordinates>
</Point>
</Placemark>
<Placemark>
<name>
Mon Dec 26 14:50:57 2016 S=1.98 Km/hr
</name>
<styleUrl>
#styleMap_TLP_Normal
</styleUrl>
<Point>
<coordinates>
-65.0765915,-10.9431162,175.18
</coordinates>
</Point>
</Placemark>
<Placemark>
<name>
Mon Dec 26 14:51:07 2016 S=1.06 Km/hr
</name>
<styleUrl>
#styleMap_TLP_Normal
</styleUrl>
<Point>
<coordinates>
-65.0765915,-10.9431305,174.91
</coordinates>
</Point>
</Placemark>
<Placemark>
<name>
Mon Dec 26 14:51:17 2016 S=1.16 Km/hr
</name>
<styleUrl>
#styleMap_TLP_Normal
</styleUrl>
<Point>
<coordinates>
-65.0765839,-10.9431400,175.07
</coordinates>
</Point>
</Placemark>
<Placemark>
<name>
Mon Dec 26 14:51:27 2016 S=0.79 Km/hr
</name>
<styleUrl>
#styleMap_TLP_Normal
</styleUrl>
<Point>
<coordinates>
-65.0766144,-10.9431648,174.99
</coordinates>
</Point>
</Placemark>
<Placemark>
<name>
Mon Dec 26 14:51:37 2016 S=0.44 Km/hr
</name>
<styleUrl>
#styleMap_TLP_Normal
</styleUrl>
<Point>
<coordinates>
-65.0765991,-10.9431887,174.50
</coordinates>
</Point>
</Placemark>
<Placemark>
<name>
Mon Dec 26 14:51:47 2016 S=0.38 Km/hr
</name>
<styleUrl>
#styleMap_TLP_Normal
</styleUrl>
<Point>
<coordinates>
-65.0766068,-10.9431925,174.45
</coordinates>
</Point>
</Placemark>
<Placemark>
<name>
Mon Dec 26 14:51:57 2016 S=0.32 Km/hr
</name>
<styleUrl>
#styleMap_TLP_Normal
</styleUrl>
<Point>
<coordinates>
-65.0766068,-10.9431982,174.45
</coordinates>
</Point>
</Placemark>
<Placemark>
<name>
Mon Dec 26 14:52:07 2016 S=0.43 Km/hr
</name>
<styleUrl>
#styleMap_TLP_Normal
</styleUrl>
<Point>
<coordinates>
-65.0766068,-10.9432030,174.45
</coordinates>
</Point>
</Placemark>
<Placemark>
<name>
Mon Dec 26 14:52:17 2016 S=1.16 Km/hr
</name>
<styleUrl>
#styleMap_TLP_Normal
</styleUrl>
<Point>
<coordinates>
-65.0766068,-10.9432030,174.43
</coordinates>
</Point>
</Placemark>
<Placemark>
<name>
Mon Dec 26 14:52:27 2016 S=1.07 Km/hr
</name>
<styleUrl>
#styleMap_TLP_Normal
</styleUrl>
<Point>
<coordinates>
-65.0766525,-10.9432039,174.60
</coordinates>
</Point>
</Placemark>
<Placemark>
<name>
Mon Dec 26 14:52:37 2016 S=0.38 Km/hr
</name>
<styleUrl>
#styleMap_TLP_Normal
</styleUrl>
<Point>
<coordinates>
-65.0766525,-10.9432077,174.61
</coordinates>
</Point>
</Placemark>
<Placemark>
<name>
Mon Dec 26 14:52:47 2016 S=0.49 Km/hr
</name>
<styleUrl>
#styleMap_TLP_Normal
</styleUrl>
<Point>
<coordinates>
-65.0766220,-10.9431925,174.47
</coordinates>
</Point>
</Placemark>
<Placemark>
<name>
Mon Dec 26 14:52:57 2016 S=0.80 Km/hr
</name>
<styleUrl>
#styleMap_TLP_Normal
</styleUrl>
<Point>
<coordinates>
-65.0766220,-10.9431953,174.43
</coordinates>
</Point>
</Placemark>
<Placemark>
<name>
Mon Dec 26 14:53:07 2016 S=0.32 Km/hr
</name>
<styleUrl>
#styleMap_TLP_Normal
</styleUrl>
<Point>
<coordinates>
-65.0765762,-10.9431591,173.54
</coordinates>
</Point>
</Placemark>
<Placemark>
<name>
Mon Dec 26 14:53:17 2016 S=0.32 Km/hr
</name>
<styleUrl>
#styleMap_TLP_Normal
</styleUrl>
<Point>
<coordinates>
-65.0765839,-10.9431677,173.55
</coordinates>
</Point>
</Placemark>
<Placemark>
<name>
Mon Dec 26 14:53:27 2016 S=0.84 Km/hr
</name>
<styleUrl>
#styleMap_TLP_Normal
</styleUrl>
<Point>
<coordinates>
-65.0765686,-10.9431477,173.49
</coordinates>
</Point>
</Placemark>
<Placemark>
<name>
Mon Dec 26 14:53:37 2016 S=0.63 Km/hr
</name>
<styleUrl>
#styleMap_TLP_Normal
</styleUrl>
<Point>
<coordinates>
-65.0765762,-10.9431286,173.27
</coordinates>
</Point>
</Placemark>
<Placemark>
<name>
Mon Dec 26 14:53:47 2016 S=2.90 Km/hr
</name>
<styleUrl>
#styleMap_TLP_Normal
</styleUrl>
<Point>
<coordinates>
-65.0765991,-10.9431581,173.11
</coordinates>
</Point>
</Placemark>
<Placemark>
<name>
Mon Dec 26 14:53:57 2016 S=0.33 Km/hr
</name>
<styleUrl>
#styleMap_TLP_Normal
</styleUrl>
<Point>
<coordinates>
-65.0766602,-10.9431400,173.90
</coordinates>
</Point>
</Placemark>
<Placemark>
<name>
Mon Dec 26 14:54:07 2016 S=0.56 Km/hr
</name>
<styleUrl>
#styleMap_TLP_Normal
</styleUrl>
<Point>
<coordinates>
-65.0766525,-10.9431410,173.47
</coordinates>
</Point>
</Placemark>
<Placemark>
<name>
Mon Dec 26 14:54:17 2016 S=0.28 Km/hr
</name>
<styleUrl>
#styleMap_TLP_Normal
</styleUrl>
<Point>
<coordinates>
-65.0766525,-10.9431353,173.52
</coordinates>
</Point>
</Placemark>
<Placemark>
<name>
Mon Dec 26 14:54:27 2016 S=0.50 Km/hr
</name>
<styleUrl>
#styleMap_TLP_Normal
</styleUrl>
<Point>
<coordinates>
-65.0766449,-10.9431295,173.59
</coordinates>
</Point>
</Placemark>
<Placemark>
<name>
Mon Dec 26 14:54:37 2016 S=1.00 Km/hr
</name>
<styleUrl>
#styleMap_TLP_Normal
</styleUrl>
<Point>
<coordinates>
-65.0766449,-10.9431267,173.64
</coordinates>
</Point>
</Placemark>
<Placemark>
<name>
Mon Dec 26 14:54:47 2016 S=0.76 Km/hr
</name>
<styleUrl>
#styleMap_TLP_Normal
</styleUrl>
<Point>
<coordinates>
-65.0766449,-10.9431267,173.64
</coordinates>
</Point>
</Placemark>
<Placemark>
<name>
Mon Dec 26 14:54:57 2016 S=1.71 Km/hr
</name>
<styleUrl>
#styleMap_TLP_Normal
</styleUrl>
<Point>
<coordinates>
-65.0766678,-10.9431314,174.07
</coordinates>
</Point>
</Placemark>
<Placemark>
<name>
Mon Dec 26 14:55:07 2016 S=1.01 Km/hr
</name>
<styleUrl>
#styleMap_TLP_Normal
</styleUrl>
<Point>
<coordinates>
-65.0766678,-10.9431219,174.29
</coordinates>
</Point>
</Placemark>
<Placemark>
<name>
Mon Dec 26 14:55:17 2016 S=0.53 Km/hr
</name>
<styleUrl>
#styleMap_TLP_Normal
</styleUrl>
<Point>
<coordinates>
-65.0766373,-10.9430923,174.01
</coordinates>
</Point>
</Placemark>
<Placemark>
<name>
Mon Dec 26 14:55:27 2016 S=0.84 Km/hr
</name>
<styleUrl>
#styleMap_TLP_Normal
</styleUrl>
<Point>
<coordinates>
-65.0766068,-10.9430809,173.53
</coordinates>
</Point>
</Placemark>
<Placemark>
<name>
Mon Dec 26 14:55:37 2016 S=5.13 Km/hr
</name>
<styleUrl>
#styleMap_TLP_Normal
</styleUrl>
<Point>
<coordinates>
-65.0765839,-10.9431067,174.19
</coordinates>
</Point>
</Placemark>
<Placemark>
<name>
Mon Dec 26 14:55:47 2016 S=2.42 Km/hr
</name>
<styleUrl>
#styleMap_TLP_Normal
</styleUrl>
<Point>
<coordinates>
-65.0765076,-10.9430590,175.33
</coordinates>
</Point>
</Placemark>
<Placemark>
<name>
Mon Dec 26 14:55:57 2016 S=0.68 Km/hr
</name>
<styleUrl>
#styleMap_TLP_Normal
</styleUrl>
<Point>
<coordinates>
-65.0764923,-10.9430532,175.14
</coordinates>
</Point>
</Placemark>
<Placemark>
<name>
Mon Dec 26 14:56:07 2016 S=0.75 Km/hr
</name>
<styleUrl>
#styleMap_TLP_Normal
</styleUrl>
<Point>
<coordinates>
-65.0764923,-10.9430513,176.38
</coordinates>
</Point>
</Placemark>
<Placemark>
<name>
Mon Dec 26 14:56:17 2016 S=0.60 Km/hr
</name>
<styleUrl>
#styleMap_TLP_Normal
</styleUrl>
<Point>
<coordinates>
-65.0764999,-10.9430561,176.82
</coordinates>
</Point>
</Placemark>
<Placemark>
<name>
Mon Dec 26 14:56:27 2016 S=0.77 Km/hr
</name>
<styleUrl>
#styleMap_TLP_Normal
</styleUrl>
<Point>
<coordinates>
-65.0765152,-10.9430294,177.30
</coordinates>
</Point>
</Placemark>
<Placemark>
<name>
Mon Dec 26 14:56:37 2016 S=0.08 Km/hr
</name>
<styleUrl>
#styleMap_TLP_Normal
</styleUrl>
<Point>
<coordinates>
-65.0765152,-10.9430256,177.32
</coordinates>
</Point>
</Placemark>
<Placemark>
<name>
Mon Dec 26 14:56:47 2016 S=0.12 Km/hr
</name>
<styleUrl>
#styleMap_TLP_Normal
</styleUrl>
<Point>
<coordinates>
-65.0765152,-10.9430237,177.31
</coordinates>
</Point>
</Placemark>
<Placemark>
<name>
Mon Dec 26 14:56:57 2016 S=0.59 Km/hr
</name>
<styleUrl>
#styleMap_TLP_Normal
</styleUrl>
<Point>
<coordinates>
-65.0765228,-10.9429960,177.12
</coordinates>
</Point>
</Placemark>
<Placemark>
<name>
Mon Dec 26 14:57:07 2016 S=0.57 Km/hr
</name>
<styleUrl>
#styleMap_TLP_Normal
</styleUrl>
<Point>
<coordinates>
-65.0765152,-10.9429913,177.13
</coordinates>
</Point>
</Placemark>
<Placemark>
<name>
Mon Dec 26 14:57:17 2016 S=0.86 Km/hr
</name>
<styleUrl>
#styleMap_TLP_Normal
</styleUrl>
<Point>
<coordinates>
-65.0765152,-10.9429808,177.12
</coordinates>
</Point>
</Placemark>
<Placemark>
<name>
Mon Dec 26 14:57:27 2016 S=0.75 Km/hr
</name>
<styleUrl>
#styleMap_TLP_Normal
</styleUrl>
<Point>
<coordinates>
-65.0765152,-10.9429674,177.12
</coordinates>
</Point>
</Placemark>
<Placemark>
<name>
Mon Dec 26 14:57:37 2016 S=0.12 Km/hr
</name>
<styleUrl>
#styleMap_TLP_Normal
</styleUrl>
<Point>
<coordinates>
-65.0765152,-10.9429617,176.97
</coordinates>
</Point>
</Placemark>
<Placemark>
<name>
Mon Dec 26 14:57:47 2016 S=0.29 Km/hr
</name>
<styleUrl>
#styleMap_TLP_Normal
</styleUrl>
<Point>
<coordinates>
-65.0765076,-10.9429550,176.94
</coordinates>
</Point>
</Placemark>
<Placemark>
<name>
Mon Dec 26 14:57:57 2016 S=0.27 Km/hr
</name>
<styleUrl>
#styleMap_TLP_Normal
</styleUrl>
<Point>
<coordinates>
-65.0765076,-10.9429560,176.80
</coordinates>
</Point>
</Placemark>
<Placemark>
<name>
Mon Dec 26 14:58:07 2016 S=0.96 Km/hr
</name>
<styleUrl>
#styleMap_TLP_Normal
</styleUrl>
<Point>
<coordinates>
-65.0765076,-10.9429550,176.73
</coordinates>
</Point>
</Placemark>
<Placemark>
<name>
Mon Dec 26 14:58:17 2016 S=0.23 Km/hr
</name>
<styleUrl>
#styleMap_TLP_Normal
</styleUrl>
<Point>
<coordinates>
-65.0765076,-10.9429493,176.59
</coordinates>
</Point>
</Placemark>
<Placemark>
<name>
Mon Dec 26 14:58:27 2016 S=1.10 Km/hr
</name>
<styleUrl>
#styleMap_TLP_Normal
</styleUrl>
<Point>
<coordinates>
-65.0764999,-10.9429369,176.50
</coordinates>
</Point>
</Placemark>
<Placemark>
<name>
Mon Dec 26 14:58:37 2016 S=0.24 Km/hr
</name>
<styleUrl>
#styleMap_TLP_Normal
</styleUrl>
<Point>
<coordinates>
-65.0764999,-10.9429045,176.01
</coordinates>
</Point>
</Placemark>
<Placemark>
<name>
Mon Dec 26 14:58:47 2016 S=1.06 Km/hr
</name>
<styleUrl>
#styleMap_TLP_Normal
</styleUrl>
<Point>
<coordinates>
-65.0764999,-10.9429092,176.02
</coordinates>
</Point>
</Placemark>
<Placemark>
<name>
Mon Dec 26 14:58:57 2016 S=0.44 Km/hr
</name>
<styleUrl>
#styleMap_TLP_Normal
</styleUrl>
<Point>
<coordinates>
-65.0765152,-10.9429150,176.04
</coordinates>
</Point>
</Placemark>
<Placemark>
<name>
Mon Dec 26 14:59:07 2016 S=0.35 Km/hr
</name>
<styleUrl>
#styleMap_TLP_Normal
</styleUrl>
<Point>
<coordinates>
-65.0765152,-10.9429140,176.25
</coordinates>
</Point>
</Placemark>
<Placemark>
<name>
Mon Dec 26 14:59:17 2016 S=0.64 Km/hr
</name>
<styleUrl>
#styleMap_TLP_Normal
</styleUrl>
<Point>
<coordinates>
-65.0765152,-10.9429092,176.21
</coordinates>
</Point>
</Placemark>
<Placemark>
<name>
Mon Dec 26 14:59:27 2016 S=0.59 Km/hr
</name>
<styleUrl>
#styleMap_TLP_Normal
</styleUrl>
<Point>
<coordinates>
-65.0765762,-10.9428701,175.96
</coordinates>
</Point>
</Placemark>
<Placemark>
<name>
Mon Dec 26 14:59:37 2016 S=1.10 Km/hr
</name>
<styleUrl>
#styleMap_TLP_Normal
</styleUrl>
<Point>
<coordinates>
-65.0765762,-10.9428482,176.23
</coordinates>
</Point>
</Placemark>
<Placemark>
<name>
Mon Dec 26 14:59:47 2016 S=1.09 Km/hr
</name>
<styleUrl>
#styleMap_TLP_Normal
</styleUrl>
<Point>
<coordinates>
-65.0765686,-10.9428329,176.26
</coordinates>
</Point>
</Placemark>
<Placemark>
<name>
Mon Dec 26 14:59:57 2016 S=1.11 Km/hr
</name>
<styleUrl>
#styleMap_TLP_Normal
</styleUrl>
<Point>
<coordinates>
-65.0765991,-10.9427338,177.59
</coordinates>
</Point>
</Placemark>
<Placemark>
<name>
Mon Dec 26 15:00:07 2016 S=0.56 Km/hr
</name>
<styleUrl>
#styleMap_TLP_Normal
</styleUrl>
<Point>
<coordinates>
-65.0766068,-10.9426985,177.62
</coordinates>
</Point>
</Placemark>
<Placemark>
<name>
Mon Dec 26 15:00:17 2016 S=0.97 Km/hr
</name>
<styleUrl>
#styleMap_TLP_Normal
</styleUrl>
<Point>
<coordinates>
-65.0766068,-10.9426851,177.63
</coordinates>
</Point>
</Placemark>
<Placemark>
<name>
Mon Dec 26 15:00:27 2016 S=2.22 Km/hr
</name>
<styleUrl>
#styleMap_TLP_Normal
</styleUrl>
<Point>
<coordinates>
-65.0766220,-10.9425201,177.77
</coordinates>
</Point>
</Placemark>
<Placemark>
<name>
Mon Dec 26 15:00:37 2016 S=2.58 Km/hr
</name>
<styleUrl>
#styleMap_TLP_Normal
</styleUrl>
<Point>
<coordinates>
-65.0766373,-10.9424610,178.01
</coordinates>
</Point>
</Placemark>
<Placemark>
<name>
Mon Dec 26 15:00:47 2016 S=1.01 Km/hr
</name>
<styleUrl>
#styleMap_TLP_Normal
</styleUrl>
<Point>
<coordinates>
-65.0766907,-10.9424381,179.76
</coordinates>
</Point>
</Placemark>
<Placemark>
<name>
Mon Dec 26 15:00:57 2016 S=0.25 Km/hr
</name>
<styleUrl>
#styleMap_TLP_Normal
</styleUrl>
<Point>
<coordinates>
-65.0766983,-10.9424133,181.25
</coordinates>
</Point>
</Placemark>
<Placemark>
<name>
Mon Dec 26 15:01:07 2016 S=1.77 Km/hr
</name>
<styleUrl>
#styleMap_TLP_Normal
</styleUrl>
<Point>
<coordinates>
-65.0767059,-10.9424133,181.30
</coordinates>
</Point>
</Placemark>
<Placemark>
<name>
Mon Dec 26 15:01:17 2016 S=0.94 Km/hr
</name>
<styleUrl>
#styleMap_TLP_Normal
</styleUrl>
<Point>
<coordinates>
-65.0768509,-10.9423828,184.02
</coordinates>
</Point>
</Placemark>
<Placemark>
<name>
Mon Dec 26 15:01:27 2016 S=0.43 Km/hr
</name>
<styleUrl>
#styleMap_TLP_Normal
</styleUrl>
<Point>
<coordinates>
-65.0769806,-10.9422541,188.88
</coordinates>
</Point>
</Placemark>
<Placemark>
<name>
Mon Dec 26 15:01:37 2016 S=0.46 Km/hr
</name>
<styleUrl>
#styleMap_TLP_Normal
</styleUrl>
<Point>
<coordinates>
-65.0770111,-10.9422379,189.55
</coordinates>
</Point>
</Placemark>
<Placemark>
<name>
Mon Dec 26 15:01:47 2016 S=1.03 Km/hr
</name>
<styleUrl>
#styleMap_TLP_Normal
</styleUrl>
<Point>
<coordinates>
-65.0770493,-10.9422245,190.64
</coordinates>
</Point>
</Placemark>
<Placemark>
<name>
Mon Dec 26 15:01:57 2016 S=0.62 Km/hr
</name>
<styleUrl>
#styleMap_TLP_Normal
</styleUrl>
<Point>
<coordinates>
-65.0770721,-10.9422045,190.98
</coordinates>
</Point>
</Placemark>
<Placemark>
<name>
Mon Dec 26 15:02:07 2016 S=0.72 Km/hr
</name>
<styleUrl>
#styleMap_TLP_Normal
</styleUrl>
<Point>
<coordinates>
-65.0770798,-10.9422064,191.01
</coordinates>
</Point>
</Placemark>
<Placemark>
<name>
Mon Dec 26 15:02:17 2016 S=0.60 Km/hr
</name>
<styleUrl>
#styleMap_TLP_Normal
</styleUrl>
<Point>
<coordinates>
-65.0770874,-10.9422188,191.06
</coordinates>
</Point>
</Placemark>
<Placemark>
<name>
Mon Dec 26 15:02:27 2016 S=1.03 Km/hr
</name>
<styleUrl>
#styleMap_TLP_Normal
</styleUrl>
<Point>
<coordinates>
-65.0770950,-10.9422216,191.04
</coordinates>
</Point>
</Placemark>
<Placemark>
<name>
Mon Dec 26 15:02:37 2016 S=0.62 Km/hr
</name>
<styleUrl>
#styleMap_TLP_Normal
</styleUrl>
<Point>
<coordinates>
-65.0771027,-10.9422197,191.06
</coordinates>
</Point>
</Placemark>
<Placemark>
<name>
Mon Dec 26 15:02:47 2016 S=2.61 Km/hr
</name>
<styleUrl>
#styleMap_TLP_Normal
</styleUrl>
<Point>
<coordinates>
-65.0771637,-10.9422035,192.06
</coordinates>
</Point>
</Placemark>
<Placemark>
<name>
Mon Dec 26 15:02:57 2016 S=0.68 Km/hr
</name>
<styleUrl>
#styleMap_TLP_Normal
</styleUrl>
<Point>
<coordinates>
-65.0772247,-10.9421320,194.64
</coordinates>
</Point>
</Placemark>
<Placemark>
<name>
Mon Dec 26 15:03:07 2016 S=0.24 Km/hr
</name>
<styleUrl>
#styleMap_TLP_Normal
</styleUrl>
<Point>
<coordinates>
-65.0772781,-10.9420786,195.73
</coordinates>
</Point>
</Placemark>
<Placemark>
<name>
Mon Dec 26 15:03:17 2016 S=1.78 Km/hr
</name>
<styleUrl>
#styleMap_TLP_Normal
</styleUrl>
<Point>
<coordinates>
-65.0773239,-10.9420557,196.43
</coordinates>
</Point>
</Placemark>
<Placemark>
<name>
Mon Dec 26 15:03:27 2016 S=2.49 Km/hr
</name>
<styleUrl>
#styleMap_TLP_Normal
</styleUrl>
<Point>
<coordinates>
-65.0773849,-10.9420147,197.46
</coordinates>
</Point>
</Placemark>
<Placemark>
<name>
Mon Dec 26 15:03:37 2016 S=0.81 Km/hr
</name>
<styleUrl>
#styleMap_TLP_Normal
</styleUrl>
<Point>
<coordinates>
-65.0774689,-10.9419661,197.86
</coordinates>
</Point>
</Placemark>
<Placemark>
<name>
Mon Dec 26 15:03:47 2016 S=0.87 Km/hr
</name>
<styleUrl>
#styleMap_TLP_Normal
</styleUrl>
<Point>
<coordinates>
-65.0774765,-10.9419460,198.30
</coordinates>
</Point>
</Placemark>
<Placemark>
<name>
Mon Dec 26 15:03:57 2016 S=2.46 Km/hr
</name>
<styleUrl>
#styleMap_TLP_Normal
</styleUrl>
<Point>
<coordinates>
-65.0775299,-10.9417410,199.88
</coordinates>
</Point>
</Placemark>
<Placemark>
<name>
Mon Dec 26 15:04:07 2016 S=1.14 Km/hr
</name>
<styleUrl>
#styleMap_TLP_Normal
</styleUrl>
<Point>
<coordinates>
-65.0775070,-10.9416389,202.39
</coordinates>
</Point>
</Placemark>
<Placemark>
<name>
Mon Dec 26 15:04:17 2016 S=1.21 Km/hr
</name>
<styleUrl>
#styleMap_TLP_Normal
</styleUrl>
<Point>
<coordinates>
-65.0774918,-10.9415522,203.49
</coordinates>
</Point>
</Placemark>
<Placemark>
<name>
Mon Dec 26 15:04:27 2016 S=0.56 Km/hr
</name>
<styleUrl>
#styleMap_TLP_Normal
</styleUrl>
<Point>
<coordinates>
-65.0774536,-10.9415216,203.62
</coordinates>
</Point>
</Placemark>
<Placemark>
<name>
Mon Dec 26 15:04:37 2016 S=0.59 Km/hr
</name>
<styleUrl>
#styleMap_TLP_Normal
</styleUrl>
<Point>
<coordinates>
-65.0774612,-10.9415226,203.59
</coordinates>
</Point>
</Placemark>
<Placemark>
<name>
Mon Dec 26 15:04:47 2016 S=0.04 Km/hr
</name>
<styleUrl>
#styleMap_TLP_Normal
</styleUrl>
<Point>
<coordinates>
-65.0774536,-10.9415159,203.61
</coordinates>
</Point>
</Placemark>
<Placemark>
<name>
Mon Dec 26 15:04:57 2016 S=0.84 Km/hr
</name>
<styleUrl>
#styleMap_TLP_Normal
</styleUrl>
<Point>
<coordinates>
-65.0774536,-10.9415121,203.68
</coordinates>
</Point>
</Placemark>
<Placemark>
<name>
Mon Dec 26 15:05:07 2016 S=0.63 Km/hr
</name>
<styleUrl>
#styleMap_TLP_Normal
</styleUrl>
<Point>
<coordinates>
-65.0774612,-10.9414911,204.29
</coordinates>
</Point>
</Placemark>
<Placemark>
<name>
Mon Dec 26 15:05:17 2016 S=0.11 Km/hr
</name>
<styleUrl>
#styleMap_TLP_Normal
</styleUrl>
<Point>
<coordinates>
-65.0775146,-10.9414473,204.69
</coordinates>
</Point>
</Placemark>
<Placemark>
<name>
Mon Dec 26 15:05:27 2016 S=0.61 Km/hr
</name>
<styleUrl>
#styleMap_TLP_Normal
</styleUrl>
<Point>
<coordinates>
-65.0775223,-10.9414587,204.77
</coordinates>
</Point>
</Placemark>
<Placemark>
<name>
Mon Dec 26 15:05:37 2016 S=0.59 Km/hr
</name>
<styleUrl>
#styleMap_TLP_Normal
</styleUrl>
<Point>
<coordinates>
-65.0775223,-10.9414587,204.84
</coordinates>
</Point>
</Placemark>
<Placemark>
<name>
Mon Dec 26 15:05:47 2016 S=0.70 Km/hr
</name>
<styleUrl>
#styleMap_TLP_Normal
</styleUrl>
<Point>
<coordinates>
-65.0775223,-10.9414616,204.89
</coordinates>
</Point>
</Placemark>
<Placemark>
<name>
Mon Dec 26 15:05:57 2016 S=0.95 Km/hr
</name>
<styleUrl>
#styleMap_TLP_Normal
</styleUrl>
<Point>
<coordinates>
-65.0775223,-10.9414597,204.92
</coordinates>
</Point>
</Placemark>
<Placemark>
<name>
Mon Dec 26 15:06:07 2016 S=0.10 Km/hr
</name>
<styleUrl>
#styleMap_TLP_Normal
</styleUrl>
<Point>
<coordinates>
-65.0774994,-10.9414415,204.80
</coordinates>
</Point>
</Placemark>
<Placemark>
<name>
Mon Dec 26 15:06:17 2016 S=0.57 Km/hr
</name>
<styleUrl>
#styleMap_TLP_Normal
</styleUrl>
<Point>
<coordinates>
-65.0774918,-10.9414186,205.16
</coordinates>
</Point>
</Placemark>
<Placemark>
<name>
Mon Dec 26 15:06:27 2016 S=0.50 Km/hr
</name>
<styleUrl>
#styleMap_TLP_Normal
</styleUrl>
<Point>
<coordinates>
-65.0774918,-10.9414139,205.19
</coordinates>
</Point>
</Placemark>
<Placemark>
<name>
Mon Dec 26 15:06:37 2016 S=0.37 Km/hr
</name>
<styleUrl>
#styleMap_TLP_Normal
</styleUrl>
<Point>
<coordinates>
-65.0774918,-10.9414167,205.19
</coordinates>
</Point>
</Placemark>
<Placemark>
<name>
Mon Dec 26 15:06:47 2016 S=0.37 Km/hr
</name>
<styleUrl>
#styleMap_TLP_Normal
</styleUrl>
<Point>
<coordinates>
-65.0774994,-10.9414167,205.24
</coordinates>
</Point>
</Placemark>
<Placemark>
<name>
Mon Dec 26 15:06:57 2016 S=0.46 Km/hr
</name>
<styleUrl>
#styleMap_TLP_Normal
</styleUrl>
<Point>
<coordinates>
-65.0774994,-10.9414139,205.28
</coordinates>
</Point>
</Placemark>
<Placemark>
<name>
Mon Dec 26 15:07:07 2016 S=0.25 Km/hr
</name>
<styleUrl>
#styleMap_TLP_Normal
</styleUrl>
<Point>
<coordinates>
-65.0774918,-10.9414139,205.32
</coordinates>
</Point>
</Placemark>
<Placemark>
<name>
Mon Dec 26 15:07:17 2016 S=0.05 Km/hr
</name>
<styleUrl>
#styleMap_TLP_Normal
</styleUrl>
<Point>
<coordinates>
-65.0774918,-10.9414206,205.32
</coordinates>
</Point>
</Placemark>
<Placemark>
<name>
Mon Dec 26 15:07:27 2016 S=0.83 Km/hr
</name>
<styleUrl>
#styleMap_TLP_Normal
</styleUrl>
<Point>
<coordinates>
-65.0774994,-10.9414310,205.32
</coordinates>
</Point>
</Placemark>
<Placemark>
<name>
Mon Dec 26 15:07:37 2016 S=0.65 Km/hr
</name>
<styleUrl>
#styleMap_TLP_Normal
</styleUrl>
<Point>
<coordinates>
-65.0775070,-10.9414387,205.31
</coordinates>
</Point>
</Placemark>
<Placemark>
<name>
Mon Dec 26 15:07:47 2016 S=0.51 Km/hr
</name>
<styleUrl>
#styleMap_TLP_Normal
</styleUrl>
<Point>
<coordinates>
-65.0775070,-10.9414444,205.34
</coordinates>
</Point>
</Placemark>
<Placemark>
<name>
Mon Dec 26 15:07:57 2016 S=1.19 Km/hr
</name>
<styleUrl>
#styleMap_TLP_Normal
</styleUrl>
<Point>
<coordinates>
-65.0775070,-10.9414482,205.36
</coordinates>
</Point>
</Placemark>
<Placemark>
<name>
Mon Dec 26 15:08:07 2016 S=0.86 Km/hr
</name>
<styleUrl>
#styleMap_TLP_Normal
</styleUrl>
<Point>
<coordinates>
-65.0775375,-10.9414911,204.70
</coordinates>
</Point>
</Placemark>
<Placemark>
<name>
Mon Dec 26 15:08:17 2016 S=0.56 Km/hr
</name>
<styleUrl>
#styleMap_TLP_Normal
</styleUrl>
<Point>
<coordinates>
-65.0775452,-10.9415007,204.73
</coordinates>
</Point>
</Placemark>
<Placemark>
<name>
Mon Dec 26 15:08:27 2016 S=1.08 Km/hr
</name>
<styleUrl>
#styleMap_TLP_Normal
</styleUrl>
<Point>
<coordinates>
-65.0775375,-10.9414997,204.74
</coordinates>
</Point>
</Placemark>
<Placemark>
<name>
Mon Dec 26 15:08:37 2016 S=0.35 Km/hr
</name>
<styleUrl>
#styleMap_TLP_Normal
</styleUrl>
<Point>
<coordinates>
-65.0775070,-10.9414768,204.40
</coordinates>
</Point>
</Placemark>
<Placemark>
<name>
Mon Dec 26 15:08:47 2016 S=0.39 Km/hr
</name>
<styleUrl>
#styleMap_TLP_Normal
</styleUrl>
<Point>
<coordinates>
-65.0775070,-10.9414711,204.38
</coordinates>
</Point>
</Placemark>
<Placemark>
<name>
Mon Dec 26 15:08:57 2016 S=0.79 Km/hr
</name>
<styleUrl>
#styleMap_TLP_Normal
</styleUrl>
<Point>
<coordinates>
-65.0775070,-10.9414721,204.40
</coordinates>
</Point>
</Placemark>
<Placemark>
<name>
Mon Dec 26 15:09:07 2016 S=0.49 Km/hr
</name>
<styleUrl>
#styleMap_TLP_Normal
</styleUrl>
<Point>
<coordinates>
-65.0774994,-10.9414682,204.39
</coordinates>
</Point>
</Placemark>
<Placemark>
<name>
Mon Dec 26 15:09:17 2016 S=0.16 Km/hr
</name>
<styleUrl>
#styleMap_TLP_Normal
</styleUrl>
<Point>
<coordinates>
-65.0774994,-10.9414682,204.43
</coordinates>
</Point>
</Placemark>
<Placemark>
<name>
Mon Dec 26 15:09:27 2016 S=0.33 Km/hr
</name>
<styleUrl>
#styleMap_TLP_Normal
</styleUrl>
<Point>
<coordinates>
-65.0774918,-10.9414616,204.44
</coordinates>
</Point>
</Placemark>
<Placemark>
<name>
Mon Dec 26 15:09:37 2016 S=0.27 Km/hr
</name>
<styleUrl>
#styleMap_TLP_Normal
</styleUrl>
<Point>
<coordinates>
-65.0774918,-10.9414616,204.44
</coordinates>
</Point>
</Placemark>
<Placemark>
<name>
Mon Dec 26 15:09:47 2016 S=0.68 Km/hr
</name>
<styleUrl>
#styleMap_TLP_Normal
</styleUrl>
<Point>
<coordinates>
-65.0774918,-10.9414635,204.45
</coordinates>
</Point>
</Placemark>
<Placemark>
<name>
Mon Dec 26 15:09:57 2016 S=0.78 Km/hr
</name>
<styleUrl>
#styleMap_TLP_Normal
</styleUrl>
<Point>
<coordinates>
-65.0774918,-10.9414568,204.38
</coordinates>
</Point>
</Placemark>
<Placemark>
<name>
Mon Dec 26 15:10:07 2016 S=0.26 Km/hr
</name>
<styleUrl>
#styleMap_TLP_Normal
</styleUrl>
<Point>
<coordinates>
-65.0774918,-10.9414406,204.62
</coordinates>
</Point>
</Placemark>
<Placemark>
<name>
Mon Dec 26 15:10:17 2016 S=0.75 Km/hr
</name>
<styleUrl>
#styleMap_TLP_Normal
</styleUrl>
<Point>
<coordinates>
-65.0774765,-10.9414444,204.55
</coordinates>
</Point>
</Placemark>
<Placemark>
<name>
Mon Dec 26 15:10:27 2016 S=0.39 Km/hr
</name>
<styleUrl>
#styleMap_TLP_Normal
</styleUrl>
<Point>
<coordinates>
-65.0774689,-10.9414482,204.55
</coordinates>
</Point>
</Placemark>
<Placemark>
<name>
Mon Dec 26 15:10:37 2016 S=0.97 Km/hr
</name>
<styleUrl>
#styleMap_TLP_Normal
</styleUrl>
<Point>
<coordinates>
-65.0774689,-10.9414511,204.56
</coordinates>
</Point>
</Placemark>
<Placemark>
<name>
Mon Dec 26 15:10:47 2016 S=0.32 Km/hr
</name>
<styleUrl>
#styleMap_TLP_Normal
</styleUrl>
<Point>
<coordinates>
-65.0774689,-10.9414463,204.70
</coordinates>
</Point>
</Placemark>
<Placemark>
<name>
Mon Dec 26 15:10:57 2016 S=0.49 Km/hr
</name>
<styleUrl>
#styleMap_TLP_Normal
</styleUrl>
<Point>
<coordinates>
-65.0774689,-10.9414425,204.73
</coordinates>
</Point>
</Placemark>
<Placemark>
<name>
Mon Dec 26 15:11:07 2016 S=0.98 Km/hr
</name>
<styleUrl>
#styleMap_TLP_Normal
</styleUrl>
<Point>
<coordinates>
-65.0774612,-10.9414396,204.72
</coordinates>
</Point>
</Placemark>
<Placemark>
<name>
Mon Dec 26 15:11:17 2016 S=0.24 Km/hr
</name>
<styleUrl>
#styleMap_TLP_Normal
</styleUrl>
<Point>
<coordinates>
-65.0774689,-10.9414492,204.77
</coordinates>
</Point>
</Placemark>
<Placemark>
<name>
Mon Dec 26 15:11:27 2016 S=1.20 Km/hr
</name>
<styleUrl>
#styleMap_TLP_Normal
</styleUrl>
<Point>
<coordinates>
-65.0774841,-10.9414492,204.74
</coordinates>
</Point>
</Placemark>
<Placemark>
<name>
Mon Dec 26 15:11:37 2016 S=0.80 Km/hr
</name>
<styleUrl>
#styleMap_TLP_Normal
</styleUrl>
<Point>
<coordinates>
-65.0775070,-10.9414482,204.84
</coordinates>
</Point>
</Placemark>
<Placemark>
<name>
Mon Dec 26 15:11:47 2016 S=0.39 Km/hr
</name>
<styleUrl>
#styleMap_TLP_Normal
</styleUrl>
<Point>
<coordinates>
-65.0775070,-10.9414482,204.85
</coordinates>
</Point>
</Placemark>
<Placemark>
<name>
Mon Dec 26 15:11:57 2016 S=0.23 Km/hr
</name>
<styleUrl>
#styleMap_TLP_Normal
</styleUrl>
<Point>
<coordinates>
-65.0775070,-10.9414454,204.86
</coordinates>
</Point>
</Placemark>
<Placemark>
<name>
Mon Dec 26 15:12:07 2016 S=0.74 Km/hr
</name>
<styleUrl>
#styleMap_TLP_Normal
</styleUrl>
<Point>
<coordinates>
-65.0774994,-10.9414349,204.84
</coordinates>
</Point>
</Placemark>
<Placemark>
<name>
Mon Dec 26 15:12:17 2016 S=0.54 Km/hr
</name>
<styleUrl>
#styleMap_TLP_Normal
</styleUrl>
<Point>
<coordinates>
-65.0774918,-10.9414234,204.89
</coordinates>
</Point>
</Placemark>
<Placemark>
<name>
Mon Dec 26 15:12:27 2016 S=0.29 Km/hr
</name>
<styleUrl>
#styleMap_TLP_Normal
</styleUrl>
<Point>
<coordinates>
-65.0774994,-10.9414129,205.00
</coordinates>
</Point>
</Placemark>
<Placemark>
<name>
Mon Dec 26 15:12:37 2016 S=0.21 Km/hr
</name>
<styleUrl>
#styleMap_TLP_Normal
</styleUrl>
<Point>
<coordinates>
-65.0775070,-10.9414177,205.03
</coordinates>
</Point>
</Placemark>
<Placemark>
<name>
Mon Dec 26 15:12:47 2016 S=0.94 Km/hr
</name>
<styleUrl>
#styleMap_TLP_Normal
</styleUrl>
<Point>
<coordinates>
-65.0775070,-10.9414186,205.05
</coordinates>
</Point>
</Placemark>
<Placemark>
<name>
Mon Dec 26 15:12:57 2016 S=3.13 Km/hr
</name>
<styleUrl>
#styleMap_TLP_Normal
</styleUrl>
<Point>
<coordinates>
-65.0774841,-10.9414005,205.16
</coordinates>
</Point>
</Placemark>
<Placemark>
<name>
Mon Dec 26 15:13:07 2016 S=0.41 Km/hr
</name>
<styleUrl>
#styleMap_TLP_Normal
</styleUrl>
<Point>
<coordinates>
-65.0774765,-10.9414234,205.63
</coordinates>
</Point>
</Placemark>
<Placemark>
<name>
Mon Dec 26 15:13:17 2016 S=0.72 Km/hr
</name>
<styleUrl>
#styleMap_TLP_Normal
</styleUrl>
<Point>
<coordinates>
-65.0774841,-10.9414330,205.72
</coordinates>
</Point>
</Placemark>
<Placemark>
<name>
Mon Dec 26 15:13:27 2016 S=0.62 Km/hr
</name>
<styleUrl>
#styleMap_TLP_Normal
</styleUrl>
<Point>
<coordinates>
-65.0774536,-10.9414530,205.23
</coordinates>
</Point>
</Placemark>
<Placemark>
<name>
Mon Dec 26 15:13:37 2016 S=0.86 Km/hr
</name>
<styleUrl>
#styleMap_TLP_Normal
</styleUrl>
<Point>
<coordinates>
-65.0774536,-10.9414597,205.31
</coordinates>
</Point>
</Placemark>
<Placemark>
<name>
Mon Dec 26 15:13:47 2016 S=5.75 Km/hr
</name>
<styleUrl>
#styleMap_TLP_Normal
</styleUrl>
<Point>
<coordinates>
-65.0773163,-10.9414711,205.64
</coordinates>
</Point>
</Placemark>
<Placemark>
<name>
Mon Dec 26 15:13:57 2016 S=1.59 Km/hr
</name>
<styleUrl>
#styleMap_TLP_Normal
</styleUrl>
<Point>
<coordinates>
-65.0772324,-10.9414244,206.50
</coordinates>
</Point>
</Placemark>
<Placemark>
<name>
Mon Dec 26 15:14:07 2016 S=2.34 Km/hr
</name>
<styleUrl>
#styleMap_TLP_Normal
</styleUrl>
<Point>
<coordinates>
-65.0771408,-10.9414082,207.23
</coordinates>
</Point>
</Placemark>
<Placemark>
<name>
Mon Dec 26 15:14:17 2016 S=0.93 Km/hr
</name>
<styleUrl>
#styleMap_TLP_Normal
</styleUrl>
<Point>
<coordinates>
-65.0770950,-10.9413576,207.14
</coordinates>
</Point>
</Placemark>
<Placemark>
<name>
Mon Dec 26 15:14:27 2016 S=1.71 Km/hr
</name>
<styleUrl>
#styleMap_TLP_Normal
</styleUrl>
<Point>
<coordinates>
-65.0770874,-10.9413576,207.05
</coordinates>
</Point>
</Placemark>
<Placemark>
<name>
Mon Dec 26 15:14:37 2016 S=1.46 Km/hr
</name>
<styleUrl>
#styleMap_TLP_Normal
</styleUrl>
<Point>
<coordinates>
-65.0770416,-10.9412670,206.61
</coordinates>
</Point>
</Placemark>
<Placemark>
<name>
Mon Dec 26 15:14:47 2016 S=1.16 Km/hr
</name>
<styleUrl>
#styleMap_TLP_Normal
</styleUrl>
<Point>
<coordinates>
-65.0770264,-10.9412146,206.75
</coordinates>
</Point>
</Placemark>
<Placemark>
<name>
Mon Dec 26 15:14:57 2016 S=2.16 Km/hr
</name>
<styleUrl>
#styleMap_TLP_Normal
</styleUrl>
<Point>
<coordinates>
-65.0769653,-10.9411602,206.80
</coordinates>
</Point>
</Placemark>
<Placemark>
<name>
Mon Dec 26 15:15:07 2016 S=0.83 Km/hr
</name>
<styleUrl>
#styleMap_TLP_Normal
</styleUrl>
<Point>
<coordinates>
-65.0769653,-10.9411116,206.81
</coordinates>
</Point>
</Placemark>
<Placemark>
<name>
Mon Dec 26 15:15:17 2016 S=0.85 Km/hr
</name>
<styleUrl>
#styleMap_TLP_Normal
</styleUrl>
<Point>
<coordinates>
-65.0769653,-10.9410324,206.91
</coordinates>
</Point>
</Placemark>
<Placemark>
<name>
Mon Dec 26 15:15:27 2016 S=0.53 Km/hr
</name>
<styleUrl>
#styleMap_TLP_Normal
</styleUrl>
<Point>
<coordinates>
-65.0769653,-10.9410152,206.96
</coordinates>
</Point>
</Placemark>
<Placemark>
<name>
Mon Dec 26 15:15:37 2016 S=0.33 Km/hr
</name>
<styleUrl>
#styleMap_TLP_Normal
</styleUrl>
<Point>
<coordinates>
-65.0769653,-10.9410114,207.01
</coordinates>
</Point>
</Placemark>
<Placemark>
<name>
Mon Dec 26 15:15:47 2016 S=0.64 Km/hr
</name>
<styleUrl>
#styleMap_TLP_Normal
</styleUrl>
<Point>
<coordinates>
-65.0769806,-10.9409609,207.07
</coordinates>
</Point>
</Placemark>
<Placemark>
<name>
Mon Dec 26 15:15:57 2016 S=0.54 Km/hr
</name>
<styleUrl>
#styleMap_TLP_Normal
</styleUrl>
<Point>
<coordinates>
-65.0769653,-10.9408751,207.22
</coordinates>
</Point>
</Placemark>
<Placemark>
<name>
Mon Dec 26 15:16:07 2016 S=1.01 Km/hr
</name>
<styleUrl>
#styleMap_TLP_Normal
</styleUrl>
<Point>
<coordinates>
-65.0769424,-10.9408226,207.34
</coordinates>
</Point>
</Placemark>
<Placemark>
<name>
Mon Dec 26 15:16:17 2016 S=1.05 Km/hr
</name>
<styleUrl>
#styleMap_TLP_Normal
</styleUrl>
<Point>
<coordinates>
-65.0769424,-10.9407730,207.20
</coordinates>
</Point>
</Placemark>
<Placemark>
<name>
Mon Dec 26 15:16:27 2016 S=1.44 Km/hr
</name>
<styleUrl>
#styleMap_TLP_Normal
</styleUrl>
<Point>
<coordinates>
-65.0769348,-10.9407549,207.20
</coordinates>
</Point>
</Placemark>
<Placemark>
<name>
Mon Dec 26 15:16:37 2016 S=0.92 Km/hr
</name>
<styleUrl>
#styleMap_TLP_Normal
</styleUrl>
<Point>
<coordinates>
-65.0769501,-10.9406872,207.52
</coordinates>
</Point>
</Placemark>
<Placemark>
<name>
Mon Dec 26 15:16:47 2016 S=1.05 Km/hr
</name>
<styleUrl>
#styleMap_TLP_Normal
</styleUrl>
<Point>
<coordinates>
-65.0769424,-10.9406672,207.49
</coordinates>
</Point>
</Placemark>
<Placemark>
<name>
Mon Dec 26 15:16:57 2016 S=0.48 Km/hr
</name>
<styleUrl>
#styleMap_TLP_Normal
</styleUrl>
<Point>
<coordinates>
-65.0769043,-10.9405594,206.73
</coordinates>
</Point>
</Placemark>
<Placemark>
<name>
Mon Dec 26 15:17:07 2016 S=0.65 Km/hr
</name>
<styleUrl>
#styleMap_TLP_Normal
</styleUrl>
<Point>
<coordinates>
-65.0768967,-10.9405489,206.51
</coordinates>
</Point>
</Placemark>
<Placemark>
<name>
Mon Dec 26 15:17:17 2016 S=0.96 Km/hr
</name>
<styleUrl>
#styleMap_TLP_Normal
</styleUrl>
<Point>
<coordinates>
-65.0769043,-10.9405508,206.48
</coordinates>
</Point>
</Placemark>
<Placemark>
<name>
Mon Dec 26 15:17:27 2016 S=1.31 Km/hr
</name>
<styleUrl>
#styleMap_TLP_Normal
</styleUrl>
<Point>
<coordinates>
-65.0769119,-10.9405556,206.38
</coordinates>
</Point>
</Placemark>
<Placemark>
<name>
Mon Dec 26 15:17:37 2016 S=1.70 Km/hr
</name>
<styleUrl>
#styleMap_TLP_Normal
</styleUrl>
<Point>
<coordinates>
-65.0768585,-10.9404860,206.23
</coordinates>
</Point>
</Placemark>
<Placemark>
<name>
Mon Dec 26 15:17:47 2016 S=2.48 Km/hr
</name>
<styleUrl>
#styleMap_TLP_Normal
</styleUrl>
<Point>
<coordinates>
-65.0768356,-10.9403944,206.10
</coordinates>
</Point>
</Placemark>
<Placemark>
<name>
Mon Dec 26 15:17:57 2016 S=1.40 Km/hr
</name>
<styleUrl>
#styleMap_TLP_Normal
</styleUrl>
<Point>
<coordinates>
-65.0767975,-10.9403276,205.98
</coordinates>
</Point>
</Placemark>
<Placemark>
<name>
Mon Dec 26 15:18:07 2016 S=1.57 Km/hr
</name>
<styleUrl>
#styleMap_TLP_Normal
</styleUrl>
<Point>
<coordinates>
-65.0767441,-10.9402199,206.02
</coordinates>
</Point>
</Placemark>
<Placemark>
<name>
Mon Dec 26 15:18:17 2016 S=0.90 Km/hr
</name>
<styleUrl>
#styleMap_TLP_Normal
</styleUrl>
<Point>
<coordinates>
-65.0766907,-10.9401627,205.99
</coordinates>
</Point>
</Placemark>
<Placemark>
<name>
Mon Dec 26 15:18:27 2016 S=0.84 Km/hr
</name>
<styleUrl>
#styleMap_TLP_Normal
</styleUrl>
<Point>
<coordinates>
-65.0766449,-10.9401245,204.91
</coordinates>
</Point>
</Placemark>
<Placemark>
<name>
Mon Dec 26 15:18:37 2016 S=0.50 Km/hr
</name>
<styleUrl>
#styleMap_TLP_Normal
</styleUrl>
<Point>
<coordinates>
-65.0766373,-10.9401178,204.82
</coordinates>
</Point>
</Placemark>
<Placemark>
<name>
Mon Dec 26 15:18:47 2016 S=1.69 Km/hr
</name>
<styleUrl>
#styleMap_TLP_Normal
</styleUrl>
<Point>
<coordinates>
-65.0765610,-10.9400702,203.86
</coordinates>
</Point>
</Placemark>
<Placemark>
<name>
Mon Dec 26 15:18:57 2016 S=1.83 Km/hr
</name>
<styleUrl>
#styleMap_TLP_Normal
</styleUrl>
<Point>
<coordinates>
-65.0765152,-10.9399967,201.64
</coordinates>
</Point>
</Placemark>
<Placemark>
<name>
Mon Dec 26 15:19:07 2016 S=1.59 Km/hr
</name>
<styleUrl>
#styleMap_TLP_Normal
</styleUrl>
<Point>
<coordinates>
-65.0764236,-10.9399471,199.90
</coordinates>
</Point>
</Placemark>
<Placemark>
<name>
Mon Dec 26 15:19:17 2016 S=0.14 Km/hr
</name>
<styleUrl>
#styleMap_TLP_Normal
</styleUrl>
<Point>
<coordinates>
-65.0763779,-10.9399137,197.82
</coordinates>
</Point>
</Placemark>
<Placemark>
<name>
Mon Dec 26 15:19:27 2016 S=0.62 Km/hr
</name>
<styleUrl>
#styleMap_TLP_Normal
</styleUrl>
<Point>
<coordinates>
-65.0763702,-10.9399061,197.61
</coordinates>
</Point>
</Placemark>
<Placemark>
<name>
Mon Dec 26 15:19:37 2016 S=0.67 Km/hr
</name>
<styleUrl>
#styleMap_TLP_Normal
</styleUrl>
<Point>
<coordinates>
-65.0763702,-10.9399023,197.54
</coordinates>
</Point>
</Placemark>
<Placemark>
<name>
Mon Dec 26 15:19:47 2016 S=0.49 Km/hr
</name>
<styleUrl>
#styleMap_TLP_Normal
</styleUrl>
<Point>
<coordinates>
-65.0763626,-10.9398947,197.52
</coordinates>
</Point>
</Placemark>
<Placemark>
<name>
Mon Dec 26 15:19:57 2016 S=1.34 Km/hr
</name>
<styleUrl>
#styleMap_TLP_Normal
</styleUrl>
<Point>
<coordinates>
-65.0764313,-10.9399166,197.48
</coordinates>
</Point>
</Placemark>
<Placemark>
<name>
Mon Dec 26 15:20:07 2016 S=0.40 Km/hr
</name>
<styleUrl>
#styleMap_TLP_Normal
</styleUrl>
<Point>
<coordinates>
-65.0764771,-10.9399328,197.40
</coordinates>
</Point>
</Placemark>
<Placemark>
<name>
Mon Dec 26 15:20:17 2016 S=1.08 Km/hr
</name>
<styleUrl>
#styleMap_TLP_Normal
</styleUrl>
<Point>
<coordinates>
-65.0764694,-10.9399529,197.42
</coordinates>
</Point>
</Placemark>
<Placemark>
<name>
Mon Dec 26 15:20:27 2016 S=0.66 Km/hr
</name>
<styleUrl>
#styleMap_TLP_Normal
</styleUrl>
<Point>
<coordinates>
-65.0764465,-10.9399376,197.44
</coordinates>
</Point>
</Placemark>
<Placemark>
<name>
Mon Dec 26 15:20:37 2016 S=0.20 Km/hr
</name>
<styleUrl>
#styleMap_TLP_Normal
</styleUrl>
<Point>
<coordinates>
-65.0764389,-10.9399309,197.47
</coordinates>
</Point>
</Placemark>
<Placemark>
<name>
Mon Dec 26 15:20:47 2016 S=0.36 Km/hr
</name>
<styleUrl>
#styleMap_TLP_Normal
</styleUrl>
<Point>
<coordinates>
-65.0764389,-10.9399309,197.49
</coordinates>
</Point>
</Placemark>
<Placemark>
<name>
Mon Dec 26 15:20:57 2016 S=1.62 Km/hr
</name>
<styleUrl>
#styleMap_TLP_Normal
</styleUrl>
<Point>
<coordinates>
-65.0763626,-10.9399023,196.13
</coordinates>
</Point>
</Placemark>
<Placemark>
<name>
Mon Dec 26 15:21:07 2016 S=1.14 Km/hr
</name>
<styleUrl>
#styleMap_TLP_Normal
</styleUrl>
<Point>
<coordinates>
-65.0762939,-10.9398775,193.25
</coordinates>
</Point>
</Placemark>
<Placemark>
<name>
Mon Dec 26 15:21:17 2016 S=0.88 Km/hr
</name>
<styleUrl>
#styleMap_TLP_Normal
</styleUrl>
<Point>
<coordinates>
-65.0761948,-10.9398775,192.59
</coordinates>
</Point>
</Placemark>
<Placemark>
<name>
Mon Dec 26 15:21:27 2016 S=0.98 Km/hr
</name>
<styleUrl>
#styleMap_TLP_Normal
</styleUrl>
<Point>
<coordinates>
-65.0761566,-10.9398823,192.89
</coordinates>
</Point>
</Placemark>
<Placemark>
<name>
Mon Dec 26 15:21:37 2016 S=1.85 Km/hr
</name>
<styleUrl>
#styleMap_TLP_Normal
</styleUrl>
<Point>
<coordinates>
-65.0761414,-10.9398928,192.97
</coordinates>
</Point>
</Placemark>
<Placemark>
<name>
Mon Dec 26 15:21:47 2016 S=1.46 Km/hr
</name>
<styleUrl>
#styleMap_TLP_Normal
</styleUrl>
<Point>
<coordinates>
-65.0761032,-10.9398794,193.11
</coordinates>
</Point>
</Placemark>
<Placemark>
<name>
Mon Dec 26 15:21:57 2016 S=0.48 Km/hr
</name>
<styleUrl>
#styleMap_TLP_Normal
</styleUrl>
<Point>
<coordinates>
-65.0759811,-10.9399080,193.02
</coordinates>
</Point>
</Placemark>
<Placemark>
<name>
Mon Dec 26 15:22:07 2016 S=0.95 Km/hr
</name>
<styleUrl>
#styleMap_TLP_Normal
</styleUrl>
<Point>
<coordinates>
-65.0759583,-10.9398966,193.02
</coordinates>
</Point>
</Placemark>
<Placemark>
<name>
Mon Dec 26 15:22:17 2016 S=1.01 Km/hr
</name>
<styleUrl>
#styleMap_TLP_Normal
</styleUrl>
<Point>
<coordinates>
-65.0759277,-10.9398642,193.11
</coordinates>
</Point>
</Placemark>
<Placemark>
<name>
Mon Dec 26 15:22:27 2016 S=2.14 Km/hr
</name>
<styleUrl>
#styleMap_TLP_Normal
</styleUrl>
<Point>
<coordinates>
-65.0758362,-10.9397745,193.16
</coordinates>
</Point>
</Placemark>
<Placemark>
<name>
Mon Dec 26 15:22:37 2016 S=1.60 Km/hr
</name>
<styleUrl>
#styleMap_TLP_Normal
</styleUrl>
<Point>
<coordinates>
-65.0757828,-10.9397268,193.32
</coordinates>
</Point>
</Placemark>
<Placemark>
<name>
Mon Dec 26 15:22:47 2016 S=0.25 Km/hr
</name>
<styleUrl>
#styleMap_TLP_Normal
</styleUrl>
<Point>
<coordinates>
-65.0757294,-10.9396830,193.23
</coordinates>
</Point>
</Placemark>
<Placemark>
<name>
Mon Dec 26 15:22:57 2016 S=1.71 Km/hr
</name>
<styleUrl>
#styleMap_TLP_Normal
</styleUrl>
<Point>
<coordinates>
-65.0756607,-10.9395714,193.17
</coordinates>
</Point>
</Placemark>
<Placemark>
<name>
Mon Dec 26 15:23:07 2016 S=1.42 Km/hr
</name>
<styleUrl>
#styleMap_TLP_Normal
</styleUrl>
<Point>
<coordinates>
-65.0756226,-10.9394798,193.19
</coordinates>
</Point>
</Placemark>
<Placemark>
<name>
Mon Dec 26 15:23:17 2016 S=0.83 Km/hr
</name>
<styleUrl>
#styleMap_TLP_Normal
</styleUrl>
<Point>
<coordinates>
-65.0755997,-10.9394140,193.31
</coordinates>
</Point>
</Placemark>
<Placemark>
<name>
Mon Dec 26 15:23:27 2016 S=0.50 Km/hr
</name>
<styleUrl>
#styleMap_TLP_Normal
</styleUrl>
<Point>
<coordinates>
-65.0756073,-10.9393711,193.38
</coordinates>
</Point>
</Placemark>
<Placemark>
<name>
Mon Dec 26 15:23:37 2016 S=2.33 Km/hr
</name>
<styleUrl>
#styleMap_TLP_Normal
</styleUrl>
<Point>
<coordinates>
-65.0755768,-10.9392853,193.39
</coordinates>
</Point>
</Placemark>
<Placemark>
<name>
Mon Dec 26 15:23:47 2016 S=0.80 Km/hr
</name>
<styleUrl>
#styleMap_TLP_Normal
</styleUrl>
<Point>
<coordinates>
-65.0755539,-10.9392576,192.91
</coordinates>
</Point>
</Placemark>
<Placemark>
<name>
Mon Dec 26 15:23:57 2016 S=1.23 Km/hr
</name>
<styleUrl>
#styleMap_TLP_Normal
</styleUrl>
<Point>
<coordinates>
-65.0755539,-10.9392519,192.93
</coordinates>
</Point>
</Placemark>
<Placemark>
<name>
Mon Dec 26 15:24:07 2016 S=1.30 Km/hr
</name>
<styleUrl>
#styleMap_TLP_Normal
</styleUrl>
<Point>
<coordinates>
-65.0755463,-10.9391346,192.91
</coordinates>
</Point>
</Placemark>
<Placemark>
<name>
Mon Dec 26 15:24:17 2016 S=0.31 Km/hr
</name>
<styleUrl>
#styleMap_TLP_Normal
</styleUrl>
<Point>
<coordinates>
-65.0755844,-10.9390745,193.22
</coordinates>
</Point>
</Placemark>
<Placemark>
<name>
Mon Dec 26 15:24:27 2016 S=0.47 Km/hr
</name>
<styleUrl>
#styleMap_TLP_Normal
</styleUrl>
<Point>
<coordinates>
-65.0755997,-10.9390411,193.22
</coordinates>
</Point>
</Placemark>
<Placemark>
<name>
Mon Dec 26 15:24:37 2016 S=1.11 Km/hr
</name>
<styleUrl>
#styleMap_TLP_Normal
</styleUrl>
<Point>
<coordinates>
-65.0755997,-10.9390402,193.22
</coordinates>
</Point>
</Placemark>
<Placemark>
<name>
Mon Dec 26 15:24:47 2016 S=0.70 Km/hr
</name>
<styleUrl>
#styleMap_TLP_Normal
</styleUrl>
<Point>
<coordinates>
-65.0756226,-10.9390221,193.19
</coordinates>
</Point>
</Placemark>
<Placemark>
<name>
Mon Dec 26 15:24:57 2016 S=0.52 Km/hr
</name>
<styleUrl>
#styleMap_TLP_Normal
</styleUrl>
<Point>
<coordinates>
-65.0756531,-10.9389410,193.79
</coordinates>
</Point>
</Placemark>
<Placemark>
<name>
Mon Dec 26 15:25:07 2016 S=0.17 Km/hr
</name>
<styleUrl>
#styleMap_TLP_Normal
</styleUrl>
<Point>
<coordinates>
-65.0756607,-10.9389210,193.96
</coordinates>
</Point>
</Placemark>
<Placemark>
<name>
Mon Dec 26 15:25:17 2016 S=0.83 Km/hr
</name>
<styleUrl>
#styleMap_TLP_Normal
</styleUrl>
<Point>
<coordinates>
-65.0756607,-10.9389200,193.96
</coordinates>
</Point>
</Placemark>
<Placemark>
<name>
Mon Dec 26 15:25:27 2016 S=0.51 Km/hr
</name>
<styleUrl>
#styleMap_TLP_Normal
</styleUrl>
<Point>
<coordinates>
-65.0756683,-10.9389172,193.95
</coordinates>
</Point>
</Placemark>
<Placemark>
<name>
Mon Dec 26 15:25:37 2016 S=1.26 Km/hr
</name>
<styleUrl>
#styleMap_TLP_Normal
</styleUrl>
<Point>
<coordinates>
-65.0757751,-10.9388762,194.55
</coordinates>
</Point>
</Placemark>
<Placemark>
<name>
Mon Dec 26 15:25:47 2016 S=0.24 Km/hr
</name>
<styleUrl>
#styleMap_TLP_Normal
</styleUrl>
<Point>
<coordinates>
-65.0757751,-10.9388685,194.53
</coordinates>
</Point>
</Placemark>
<Placemark>
<name>
Mon Dec 26 15:25:57 2016 S=0.99 Km/hr
</name>
<styleUrl>
#styleMap_TLP_Normal
</styleUrl>
<Point>
<coordinates>
-65.0757828,-10.9388685,194.52
</coordinates>
</Point>
</Placemark>
<Placemark>
<name>
Mon Dec 26 15:26:07 2016 S=0.60 Km/hr
</name>
<styleUrl>
#styleMap_TLP_Normal
</styleUrl>
<Point>
<coordinates>
-65.0757828,-10.9388580,194.56
</coordinates>
</Point>
</Placemark>
<Placemark>
<name>
Mon Dec 26 15:26:17 2016 S=0.78 Km/hr
</name>
<styleUrl>
#styleMap_TLP_Normal
</styleUrl>
<Point>
<coordinates>
-65.0757828,-10.9388533,194.57
</coordinates>
</Point>
</Placemark>
<Placemark>
<name>
Mon Dec 26 15:26:27 2016 S=0.59 Km/hr
</name>
<styleUrl>
#styleMap_TLP_Normal
</styleUrl>
<Point>
<coordinates>
-65.0757828,-10.9388428,194.58
</coordinates>
</Point>
</Placemark>
<Placemark>
<name>
Mon Dec 26 15:26:37 2016 S=1.13 Km/hr
</name>
<styleUrl>
#styleMap_TLP_Normal
</styleUrl>
<Point>
<coordinates>
-65.0757904,-10.9388428,194.58
</coordinates>
</Point>
</Placemark>
<Placemark>
<name>
Mon Dec 26 15:26:47 2016 S=1.62 Km/hr
</name>
<styleUrl>
#styleMap_TLP_Normal
</styleUrl>
<Point>
<coordinates>
-65.0757828,-10.9387445,194.62
</coordinates>
</Point>
</Placemark>
<Placemark>
<name>
Mon Dec 26 15:26:57 2016 S=1.07 Km/hr
</name>
<styleUrl>
#styleMap_TLP_Normal
</styleUrl>
<Point>
<coordinates>
-65.0759125,-10.9386454,195.31
</coordinates>
</Point>
</Placemark>
<Placemark>
<name>
Mon Dec 26 15:27:07 2016 S=0.93 Km/hr
</name>
<styleUrl>
#styleMap_TLP_Normal
</styleUrl>
<Point>
<coordinates>
-65.0759125,-10.9386292,195.29
</coordinates>
</Point>
</Placemark>
<Placemark>
<name>
Mon Dec 26 15:27:17 2016 S=0.43 Km/hr
</name>
<styleUrl>
#styleMap_TLP_Normal
</styleUrl>
<Point>
<coordinates>
-65.0759583,-10.9385166,195.93
</coordinates>
</Point>
</Placemark>
<Placemark>
<name>
Mon Dec 26 15:27:27 2016 S=0.49 Km/hr
</name>
<styleUrl>
#styleMap_TLP_Normal
</styleUrl>
<Point>
<coordinates>
-65.0759659,-10.9385061,195.79
</coordinates>
</Point>
</Placemark>
<Placemark>
<name>
Mon Dec 26 15:27:37 2016 S=1.97 Km/hr
</name>
<styleUrl>
#styleMap_TLP_Normal
</styleUrl>
<Point>
<coordinates>
-65.0760040,-10.9384499,195.76
</coordinates>
</Point>
</Placemark>
<Placemark>
<name>
Mon Dec 26 15:27:47 2016 S=1.08 Km/hr
</name>
<styleUrl>
#styleMap_TLP_Normal
</styleUrl>
<Point>
<coordinates>
-65.0761032,-10.9383106,195.62
</coordinates>
</Point>
</Placemark>
<Placemark>
<name>
Mon Dec 26 15:27:57 2016 S=0.97 Km/hr
</name>
<styleUrl>
#styleMap_TLP_Normal
</styleUrl>
<Point>
<coordinates>
-65.0761185,-10.9382830,195.59
</coordinates>
</Point>
</Placemark>
<Placemark>
<name>
Mon Dec 26 15:28:07 2016 S=0.87 Km/hr
</name>
<styleUrl>
#styleMap_TLP_Normal
</styleUrl>
<Point>
<coordinates>
-65.0761719,-10.9382372,195.91
</coordinates>
</Point>
</Placemark>
<Placemark>
<name>
Mon Dec 26 15:28:17 2016 S=1.91 Km/hr
</name>
<styleUrl>
#styleMap_TLP_Normal
</styleUrl>
<Point>
<coordinates>
-65.0762939,-10.9381237,195.75
</coordinates>
</Point>
</Placemark>
<Placemark>
<name>
Mon Dec 26 15:28:27 2016 S=2.07 Km/hr
</name>
<styleUrl>
#styleMap_TLP_Normal
</styleUrl>
<Point>
<coordinates>
-65.0763016,-10.9380455,195.55
</coordinates>
</Point>
</Placemark>
<Placemark>
<name>
Mon Dec 26 15:28:37 2016 S=2.49 Km/hr
</name>
<styleUrl>
#styleMap_TLP_Normal
</styleUrl>
<Point>
<coordinates>
-65.0762787,-10.9379492,195.55
</coordinates>
</Point>
</Placemark>
<Placemark>
<name>
Mon Dec 26 15:28:47 2016 S=2.80 Km/hr
</name>
<styleUrl>
#styleMap_TLP_Normal
</styleUrl>
<Point>
<coordinates>
-65.0762024,-10.9379072,195.46
</coordinates>
</Point>
</Placemark>
<Placemark>
<name>
Mon Dec 26 15:28:57 2016 S=1.56 Km/hr
</name>
<styleUrl>
#styleMap_TLP_Normal
</styleUrl>
<Point>
<coordinates>
-65.0761337,-10.9378681,195.33
</coordinates>
</Point>
</Placemark>
<Placemark>
<name>
Mon Dec 26 15:29:07 2016 S=1.28 Km/hr
</name>
<styleUrl>
#styleMap_TLP_Normal
</styleUrl>
<Point>
<coordinates>
-65.0761185,-10.9378090,195.15
</coordinates>
</Point>
</Placemark>
<Placemark>
<name>
Mon Dec 26 15:29:17 2016 S=1.28 Km/hr
</name>
<styleUrl>
#styleMap_TLP_Normal
</styleUrl>
<Point>
<coordinates>
-65.0760727,-10.9377499,195.02
</coordinates>
</Point>
</Placemark>
<Placemark>
<name>
Mon Dec 26 15:29:27 2016 S=0.42 Km/hr
</name>
<styleUrl>
#styleMap_TLP_Normal
</styleUrl>
<Point>
<coordinates>
-65.0760269,-10.9377031,195.23
</coordinates>
</Point>
</Placemark>
<Placemark>
<name>
Mon Dec 26 15:29:37 2016 S=0.70 Km/hr
</name>
<styleUrl>
#styleMap_TLP_Normal
</styleUrl>
<Point>
<coordinates>
-65.0760117,-10.9377069,194.95
</coordinates>
</Point>
</Placemark>
<Placemark>
<name>
Mon Dec 26 15:29:47 2016 S=0.74 Km/hr
</name>
<styleUrl>
#styleMap_TLP_Normal
</styleUrl>
<Point>
<coordinates>
-65.0760040,-10.9376936,194.92
</coordinates>
</Point>
</Placemark>
<Placemark>
<name>
Mon Dec 26 15:29:57 2016 S=0.21 Km/hr
</name>
<styleUrl>
#styleMap_TLP_Normal
</styleUrl>
<Point>
<coordinates>
-65.0760040,-10.9376907,194.84
</coordinates>
</Point>
</Placemark>
<Placemark>
<name>
Mon Dec 26 15:30:07 2016 S=0.98 Km/hr
</name>
<styleUrl>
#styleMap_TLP_Normal
</styleUrl>
<Point>
<coordinates>
-65.0760117,-10.9376984,194.82
</coordinates>
</Point>
</Placemark>
<Placemark>
<name>
Mon Dec 26 15:30:17 2016 S=0.79 Km/hr
</name>
<styleUrl>
#styleMap_TLP_Normal
</styleUrl>
<Point>
<coordinates>
-65.0760117,-10.9377232,194.08
</coordinates>
</Point>
</Placemark>
<Placemark>
<name>
Mon Dec 26 15:30:27 2016 S=1.34 Km/hr
</name>
<styleUrl>
#styleMap_TLP_Normal
</styleUrl>
<Point>
<coordinates>
-65.0759964,-10.9377127,193.42
</coordinates>
</Point>
</Placemark>
<Placemark>
<name>
Mon Dec 26 15:30:37 2016 S=1.70 Km/hr
</name>
<styleUrl>
#styleMap_TLP_Normal
</styleUrl>
<Point>
<coordinates>
-65.0758972,-10.9375992,192.48
</coordinates>
</Point>
</Placemark>
<Placemark>
<name>
Mon Dec 26 15:30:47 2016 S=0.53 Km/hr
</name>
<styleUrl>
#styleMap_TLP_Normal
</styleUrl>
<Point>
<coordinates>
-65.0759125,-10.9375830,192.06
</coordinates>
</Point>
</Placemark>
<Placemark>
<name>
Mon Dec 26 15:30:57 2016 S=0.55 Km/hr
</name>
<styleUrl>
#styleMap_TLP_Normal
</styleUrl>
<Point>
<coordinates>
-65.0759125,-10.9375811,191.98
</coordinates>
</Point>
</Placemark>
<Placemark>
<name>
Mon Dec 26 15:31:07 2016 S=1.12 Km/hr
</name>
<styleUrl>
#styleMap_TLP_Normal
</styleUrl>
<Point>
<coordinates>
-65.0758972,-10.9376192,191.87
</coordinates>
</Point>
</Placemark>
<Placemark>
<name>
Mon Dec 26 15:31:17 2016 S=0.45 Km/hr
</name>
<styleUrl>
#styleMap_TLP_Normal
</styleUrl>
<Point>
<coordinates>
-65.0758820,-10.9376488,191.61
</coordinates>
</Point>
</Placemark>
<Placemark>
<name>
Mon Dec 26 15:31:27 2016 S=0.87 Km/hr
</name>
<styleUrl>
#styleMap_TLP_Normal
</styleUrl>
<Point>
<coordinates>
-65.0758820,-10.9376469,191.61
</coordinates>
</Point>
</Placemark>
<Placemark>
<name>
Mon Dec 26 15:31:37 2016 S=1.00 Km/hr
</name>
<styleUrl>
#styleMap_TLP_Normal
</styleUrl>
<Point>
<coordinates>
-65.0758743,-10.9376440,191.60
</coordinates>
</Point>
</Placemark>
<Placemark>
<name>
Mon Dec 26 15:31:47 2016 S=0.89 Km/hr
</name>
<styleUrl>
#styleMap_TLP_Normal
</styleUrl>
<Point>
<coordinates>
-65.0757980,-10.9376144,190.92
</coordinates>
</Point>
</Placemark>
<Placemark>
<name>
Mon Dec 26 15:31:57 2016 S=1.11 Km/hr
</name>
<styleUrl>
#styleMap_TLP_Normal
</styleUrl>
<Point>
<coordinates>
-65.0757370,-10.9375257,190.59
</coordinates>
</Point>
</Placemark>
<Placemark>
<name>
Mon Dec 26 15:32:07 2016 S=1.26 Km/hr
</name>
<styleUrl>
#styleMap_TLP_Normal
</styleUrl>
<Point>
<coordinates>
-65.0757294,-10.9374504,191.32
</coordinates>
</Point>
</Placemark>
<Placemark>
<name>
Mon Dec 26 15:32:17 2016 S=0.26 Km/hr
</name>
<styleUrl>
#styleMap_TLP_Normal
</styleUrl>
<Point>
<coordinates>
-65.0757523,-10.9374352,191.42
</coordinates>
</Point>
</Placemark>
<Placemark>
<name>
Mon Dec 26 15:32:27 2016 S=0.38 Km/hr
</name>
<styleUrl>
#styleMap_TLP_Normal
</styleUrl>
<Point>
<coordinates>
-65.0757523,-10.9374313,191.44
</coordinates>
</Point>
</Placemark>
<Placemark>
<name>
Mon Dec 26 15:32:37 2016 S=0.51 Km/hr
</name>
<styleUrl>
#styleMap_TLP_Normal
</styleUrl>
<Point>
<coordinates>
-65.0757523,-10.9374247,191.45
</coordinates>
</Point>
</Placemark>
<Placemark>
<name>
Mon Dec 26 15:32:47 2016 S=0.60 Km/hr
</name>
<styleUrl>
#styleMap_TLP_Normal
</styleUrl>
<Point>
<coordinates>
-65.0757599,-10.9374399,191.45
</coordinates>
</Point>
</Placemark>
<Placemark>
<name>
Mon Dec 26 15:32:57 2016 S=1.26 Km/hr
</name>
<styleUrl>
#styleMap_TLP_Normal
</styleUrl>
<Point>
<coordinates>
-65.0757980,-10.9374895,191.42
</coordinates>
</Point>
</Placemark>
<Placemark>
<name>
Mon Dec 26 15:33:07 2016 S=0.73 Km/hr
</name>
<styleUrl>
#styleMap_TLP_Normal
</styleUrl>
<Point>
<coordinates>
-65.0758743,-10.9375486,191.64
</coordinates>
</Point>
</Placemark>
<Placemark>
<name>
Mon Dec 26 15:33:17 2016 S=1.03 Km/hr
</name>
<styleUrl>
#styleMap_TLP_Normal
</styleUrl>
<Point>
<coordinates>
-65.0758820,-10.9375610,191.68
</coordinates>
</Point>
</Placemark>
<Placemark>
<name>
Mon Dec 26 15:33:27 2016 S=0.36 Km/hr
</name>
<styleUrl>
#styleMap_TLP_Normal
</styleUrl>
<Point>
<coordinates>
-65.0758896,-10.9375725,191.70
</coordinates>
</Point>
</Placemark>
<Placemark>
<name>
Mon Dec 26 15:33:37 2016 S=0.36 Km/hr
</name>
<styleUrl>
#styleMap_TLP_Normal
</styleUrl>
<Point>
<coordinates>
-65.0758896,-10.9375687,191.71
</coordinates>
</Point>
</Placemark>
<Placemark>
<name>
Mon Dec 26 15:33:47 2016 S=0.41 Km/hr
</name>
<styleUrl>
#styleMap_TLP_Normal
</styleUrl>
<Point>
<coordinates>
-65.0758896,-10.9375639,191.71
</coordinates>
</Point>
</Placemark>
<Placemark>
<name>
Mon Dec 26 15:33:57 2016 S=0.14 Km/hr
</name>
<styleUrl>
#styleMap_TLP_Normal
</styleUrl>
<Point>
<coordinates>
-65.0759659,-10.9375982,191.30
</coordinates>
</Point>
</Placemark>
<Placemark>
<name>
Mon Dec 26 15:34:07 2016 S=0.37 Km/hr
</name>
<styleUrl>
#styleMap_TLP_Normal
</styleUrl>
<Point>
<coordinates>
-65.0759583,-10.9375944,191.33
</coordinates>
</Point>
</Placemark>
<Placemark>
<name>
Mon Dec 26 15:34:17 2016 S=1.01 Km/hr
</name>
<styleUrl>
#styleMap_TLP_Normal
</styleUrl>
<Point>
<coordinates>
-65.0759659,-10.9376183,191.32
</coordinates>
</Point>
</Placemark>
<Placemark>
<name>
Mon Dec 26 15:34:27 2016 S=0.46 Km/hr
</name>
<styleUrl>
#styleMap_TLP_Normal
</styleUrl>
<Point>
<coordinates>
-65.0759583,-10.9376125,191.23
</coordinates>
</Point>
</Placemark>
<Placemark>
<name>
Mon Dec 26 15:34:37 2016 S=0.32 Km/hr
</name>
<styleUrl>
#styleMap_TLP_Normal
</styleUrl>
<Point>
<coordinates>
-65.0759659,-10.9376230,191.23
</coordinates>
</Point>
</Placemark>
<Placemark>
<name>
Mon Dec 26 15:34:47 2016 S=1.61 Km/hr
</name>
<styleUrl>
#styleMap_TLP_Normal
</styleUrl>
<Point>
<coordinates>
-65.0759354,-10.9376020,191.45
</coordinates>
</Point>
</Placemark>
<Placemark>
<name>
Mon Dec 26 15:34:57 2016 S=0.20 Km/hr
</name>
<styleUrl>
#styleMap_TLP_Normal
</styleUrl>
<Point>
<coordinates>
-65.0759430,-10.9375925,191.79
</coordinates>
</Point>
</Placemark>
<Placemark>
<name>
Mon Dec 26 15:35:07 2016 S=0.40 Km/hr
</name>
<styleUrl>
#styleMap_TLP_Normal
</styleUrl>
<Point>
<coordinates>
-65.0759277,-10.9375916,191.86
</coordinates>
</Point>
</Placemark>
<Placemark>
<name>
Mon Dec 26 15:35:17 2016 S=0.36 Km/hr
</name>
<styleUrl>
#styleMap_TLP_Normal
</styleUrl>
<Point>
<coordinates>
-65.0759277,-10.9375839,191.87
</coordinates>
</Point>
</Placemark>
<Placemark>
<name>
Mon Dec 26 15:35:27 2016 S=1.43 Km/hr
</name>
<styleUrl>
#styleMap_TLP_Normal
</styleUrl>
<Point>
<coordinates>
-65.0759125,-10.9375019,191.30
</coordinates>
</Point>
</Placemark>
<Placemark>
<name>
Mon Dec 26 15:35:37 2016 S=1.20 Km/hr
</name>
<styleUrl>
#styleMap_TLP_Normal
</styleUrl>
<Point>
<coordinates>
-65.0759048,-10.9374332,191.27
</coordinates>
</Point>
</Placemark>
<Placemark>
<name>
Mon Dec 26 15:35:47 2016 S=1.58 Km/hr
</name>
<styleUrl>
#styleMap_TLP_Normal
</styleUrl>
<Point>
<coordinates>
-65.0759430,-10.9373741,191.75
</coordinates>
</Point>
</Placemark>
<Placemark>
<name>
Mon Dec 26 15:35:57 2016 S=0.64 Km/hr
</name>
<styleUrl>
#styleMap_TLP_Normal
</styleUrl>
<Point>
<coordinates>
-65.0759201,-10.9373407,191.82
</coordinates>
</Point>
</Placemark>
<Placemark>
<name>
Mon Dec 26 15:36:07 2016 S=0.89 Km/hr
</name>
<styleUrl>
#styleMap_TLP_Normal
</styleUrl>
<Point>
<coordinates>
-65.0758667,-10.9372578,191.51
</coordinates>
</Point>
</Placemark>
<Placemark>
<name>
Mon Dec 26 15:36:17 2016 S=1.78 Km/hr
</name>
<styleUrl>
#styleMap_TLP_Normal
</styleUrl>
<Point>
<coordinates>
-65.0758133,-10.9371719,192.04
</coordinates>
</Point>
</Placemark>
<Placemark>
<name>
Mon Dec 26 15:36:27 2016 S=1.72 Km/hr
</name>
<styleUrl>
#styleMap_TLP_Normal
</styleUrl>
<Point>
<coordinates>
-65.0757828,-10.9370651,191.22
</coordinates>
</Point>
</Placemark>
<Placemark>
<name>
Mon Dec 26 15:36:37 2016 S=1.27 Km/hr
</name>
<styleUrl>
#styleMap_TLP_Normal
</styleUrl>
<Point>
<coordinates>
-65.0757370,-10.9370022,190.79
</coordinates>
</Point>
</Placemark>
<Placemark>
<name>
Mon Dec 26 15:36:47 2016 S=0.68 Km/hr
</name>
<styleUrl>
#styleMap_TLP_Normal
</styleUrl>
<Point>
<coordinates>
-65.0756989,-10.9369545,191.71
</coordinates>
</Point>
</Placemark>
<Placemark>
<name>
Mon Dec 26 15:36:57 2016 S=2.48 Km/hr
</name>
<styleUrl>
#styleMap_TLP_Normal
</styleUrl>
<Point>
<coordinates>
-65.0756378,-10.9368763,190.86
</coordinates>
</Point>
</Placemark>
<Placemark>
<name>
Mon Dec 26 15:37:07 2016 S=2.27 Km/hr
</name>
<styleUrl>
#styleMap_TLP_Normal
</styleUrl>
<Point>
<coordinates>
-65.0756302,-10.9367914,190.98
</coordinates>
</Point>
</Placemark>
<Placemark>
<name>
Mon Dec 26 15:37:17 2016 S=1.86 Km/hr
</name>
<styleUrl>
#styleMap_TLP_Normal
</styleUrl>
<Point>
<coordinates>
-65.0755997,-10.9366894,190.84
</coordinates>
</Point>
</Placemark>
<Placemark>
<name>
Mon Dec 26 15:37:27 2016 S=1.50 Km/hr
</name>
<styleUrl>
#styleMap_TLP_Normal
</styleUrl>
<Point>
<coordinates>
-65.0755234,-10.9366102,190.07
</coordinates>
</Point>
</Placemark>
<Placemark>
<name>
Mon Dec 26 15:37:37 2016 S=2.51 Km/hr
</name>
<styleUrl>
#styleMap_TLP_Normal
</styleUrl>
<Point>
<coordinates>
-65.0753937,-10.9365473,190.50
</coordinates>
</Point>
</Placemark>
<Placemark>
<name>
Mon Dec 26 15:37:47 2016 S=1.97 Km/hr
</name>
<styleUrl>
#styleMap_TLP_Normal
</styleUrl>
<Point>
<coordinates>
-65.0753250,-10.9364519,189.94
</coordinates>
</Point>
</Placemark>
<Placemark>
<name>
Mon Dec 26 15:37:57 2016 S=1.98 Km/hr
</name>
<styleUrl>
#styleMap_TLP_Normal
</styleUrl>
<Point>
<coordinates>
-65.0752716,-10.9363928,190.19
</coordinates>
</Point>
</Placemark>
<Placemark>
<name>
Mon Dec 26 15:38:07 2016 S=1.23 Km/hr
</name>
<styleUrl>
#styleMap_TLP_Normal
</styleUrl>
<Point>
<coordinates>
-65.0752258,-10.9363422,189.86
</coordinates>
</Point>
</Placemark>
<Placemark>
<name>
Mon Dec 26 15:38:17 2016 S=2.30 Km/hr
</name>
<styleUrl>
#styleMap_TLP_Normal
</styleUrl>
<Point>
<coordinates>
-65.0751801,-10.9362097,189.56
</coordinates>
</Point>
</Placemark>
<Placemark>
<name>
Mon Dec 26 15:38:27 2016 S=2.25 Km/hr
</name>
<styleUrl>
#styleMap_TLP_Normal
</styleUrl>
<Point>
<coordinates>
-65.0751190,-10.9361229,189.02
</coordinates>
</Point>
</Placemark>
<Placemark>
<name>
Mon Dec 26 15:38:37 2016 S=2.09 Km/hr
</name>
<styleUrl>
#styleMap_TLP_Normal
</styleUrl>
<Point>
<coordinates>
-65.0750427,-10.9360590,188.16
</coordinates>
</Point>
</Placemark>
<Placemark>
<name>
Mon Dec 26 15:38:47 2016 S=1.72 Km/hr
</name>
<styleUrl>
#styleMap_TLP_Normal
</styleUrl>
<Point>
<coordinates>
-65.0750122,-10.9360056,188.53
</coordinates>
</Point>
</Placemark>
<Placemark>
<name>
Mon Dec 26 15:38:57 2016 S=0.75 Km/hr
</name>
<styleUrl>
#styleMap_TLP_Normal
</styleUrl>
<Point>
<coordinates>
-65.0749359,-10.9360104,188.69
</coordinates>
</Point>
</Placemark>
<Placemark>
<name>
Mon Dec 26 15:39:07 2016 S=3.06 Km/hr
</name>
<styleUrl>
#styleMap_TLP_Normal
</styleUrl>
<Point>
<coordinates>
-65.0748749,-10.9360170,188.66
</coordinates>
</Point>
</Placemark>
<Placemark>
<name>
Mon Dec 26 15:39:17 2016 S=2.65 Km/hr
</name>
<styleUrl>
#styleMap_TLP_Normal
</styleUrl>
<Point>
<coordinates>
-65.0747986,-10.9359894,187.80
</coordinates>
</Point>
</Placemark>
<Placemark>
<name>
Mon Dec 26 15:39:27 2016 S=2.37 Km/hr
</name>
<styleUrl>
#styleMap_TLP_Normal
</styleUrl>
<Point>
<coordinates>
-65.0747299,-10.9359388,187.25
</coordinates>
</Point>
</Placemark>
<Placemark>
<name>
Mon Dec 26 15:39:37 2016 S=1.43 Km/hr
</name>
<styleUrl>
#styleMap_TLP_Normal
</styleUrl>
<Point>
<coordinates>
-65.0746765,-10.9358635,186.13
</coordinates>
</Point>
</Placemark>
<Placemark>
<name>
Mon Dec 26 15:39:47 2016 S=1.31 Km/hr
</name>
<styleUrl>
#styleMap_TLP_Normal
</styleUrl>
<Point>
<coordinates>
-65.0746841,-10.9358110,185.86
</coordinates>
</Point>
</Placemark>
<Placemark>
<name>
Mon Dec 26 15:39:57 2016 S=1.66 Km/hr
</name>
<styleUrl>
#styleMap_TLP_Normal
</styleUrl>
<Point>
<coordinates>
-65.0746231,-10.9357738,185.54
</coordinates>
</Point>
</Placemark>
<Placemark>
<name>
Mon Dec 26 15:40:07 2016 S=2.01 Km/hr
</name>
<styleUrl>
#styleMap_TLP_Normal
</styleUrl>
<Point>
<coordinates>
-65.0745239,-10.9357281,185.17
</coordinates>
</Point>
</Placemark>
<Placemark>
<name>
Mon Dec 26 15:40:17 2016 S=2.35 Km/hr
</name>
<styleUrl>
#styleMap_TLP_Normal
</styleUrl>
<Point>
<coordinates>
-65.0744400,-10.9356432,184.63
</coordinates>
</Point>
</Placemark>
<Placemark>
<name>
Mon Dec 26 15:40:27 2016 S=0.46 Km/hr
</name>
<styleUrl>
#styleMap_TLP_Normal
</styleUrl>
<Point>
<coordinates>
-65.0743866,-10.9356451,184.03
</coordinates>
</Point>
</Placemark>
<Placemark>
<name>
Mon Dec 26 15:40:37 2016 S=0.76 Km/hr
</name>
<styleUrl>
#styleMap_TLP_Normal
</styleUrl>
<Point>
<coordinates>
-65.0743866,-10.9356451,184.04
</coordinates>
</Point>
</Placemark>
<Placemark>
<name>
Mon Dec 26 15:40:47 2016 S=0.44 Km/hr
</name>
<styleUrl>
#styleMap_TLP_Normal
</styleUrl>
<Point>
<coordinates>
-65.0743408,-10.9356470,183.62
</coordinates>
</Point>
</Placemark>
<Placemark>
<name>
Mon Dec 26 15:40:57 2016 S=1.34 Km/hr
</name>
<styleUrl>
#styleMap_TLP_Normal
</styleUrl>
<Point>
<coordinates>
-65.0743256,-10.9356365,183.62
</coordinates>
</Point>
</Placemark>
<Placemark>
<name>
Mon Dec 26 15:41:07 2016 S=2.09 Km/hr
</name>
<styleUrl>
#styleMap_TLP_Normal
</styleUrl>
<Point>
<coordinates>
-65.0741730,-10.9356012,183.23
</coordinates>
</Point>
</Placemark>
<Placemark>
<name>
Mon Dec 26 15:41:17 2016 S=1.17 Km/hr
</name>
<styleUrl>
#styleMap_TLP_Normal
</styleUrl>
<Point>
<coordinates>
-65.0740204,-10.9355698,183.14
</coordinates>
</Point>
</Placemark>
<Placemark>
<name>
Mon Dec 26 15:41:27 2016 S=0.65 Km/hr
</name>
<styleUrl>
#styleMap_TLP_Normal
</styleUrl>
<Point>
<coordinates>
-65.0739594,-10.9355679,182.84
</coordinates>
</Point>
</Placemark>
<Placemark>
<name>
Mon Dec 26 15:41:37 2016 S=1.28 Km/hr
</name>
<styleUrl>
#styleMap_TLP_Normal
</styleUrl>
<Point>
<coordinates>
-65.0738525,-10.9355507,182.87
</coordinates>
</Point>
</Placemark>
<Placemark>
<name>
Mon Dec 26 15:41:47 2016 S=2.24 Km/hr
</name>
<styleUrl>
#styleMap_TLP_Normal
</styleUrl>
<Point>
<coordinates>
-65.0737610,-10.9355497,182.12
</coordinates>
</Point>
</Placemark>
<Placemark>
<name>
Mon Dec 26 15:41:57 2016 S=1.87 Km/hr
</name>
<styleUrl>
#styleMap_TLP_Normal
</styleUrl>
<Point>
<coordinates>
-65.0736465,-10.9355106,182.06
</coordinates>
</Point>
</Placemark>
<Placemark>
<name>
Mon Dec 26 15:42:07 2016 S=1.82 Km/hr
</name>
<styleUrl>
#styleMap_TLP_Normal
</styleUrl>
<Point>
<coordinates>
-65.0735550,-10.9355183,181.54
</coordinates>
</Point>
</Placemark>
<Placemark>
<name>
Mon Dec 26 15:42:17 2016 S=1.53 Km/hr
</name>
<styleUrl>
#styleMap_TLP_Normal
</styleUrl>
<Point>
<coordinates>
-65.0734711,-10.9354830,181.54
</coordinates>
</Point>
</Placemark>
<Placemark>
<name>
Mon Dec 26 15:42:27 2016 S=0.98 Km/hr
</name>
<styleUrl>
#styleMap_TLP_Normal
</styleUrl>
<Point>
<coordinates>
-65.0733948,-10.9354734,181.29
</coordinates>
</Point>
</Placemark>
<Placemark>
<name>
Mon Dec 26 15:42:37 2016 S=1.04 Km/hr
</name>
<styleUrl>
#styleMap_TLP_Normal
</styleUrl>
<Point>
<coordinates>
-65.0733643,-10.9354649,181.03
</coordinates>
</Point>
</Placemark>
<Placemark>
<name>
Mon Dec 26 15:42:47 2016 S=1.25 Km/hr
</name>
<styleUrl>
#styleMap_TLP_Normal
</styleUrl>
<Point>
<coordinates>
-65.0732803,-10.9354649,180.36
</coordinates>
</Point>
</Placemark>
<Placemark>
<name>
Mon Dec 26 15:42:57 2016 S=0.96 Km/hr
</name>
<styleUrl>
#styleMap_TLP_Normal
</styleUrl>
<Point>
<coordinates>
-65.0732117,-10.9354324,180.09
</coordinates>
</Point>
</Placemark>
<Placemark>
<name>
Mon Dec 26 15:43:07 2016 S=1.07 Km/hr
</name>
<styleUrl>
#styleMap_TLP_Normal
</styleUrl>
<Point>
<coordinates>
-65.0731506,-10.9354076,179.84
</coordinates>
</Point>
</Placemark>
<Placemark>
<name>
Mon Dec 26 15:43:17 2016 S=2.62 Km/hr
</name>
<styleUrl>
#styleMap_TLP_Normal
</styleUrl>
<Point>
<coordinates>
-65.0730438,-10.9353466,179.85
</coordinates>
</Point>
</Placemark>
<Placemark>
<name>
Mon Dec 26 15:43:27 2016 S=2.07 Km/hr
</name>
<styleUrl>
#styleMap_TLP_Normal
</styleUrl>
<Point>
<coordinates>
-65.0729218,-10.9353590,179.98
</coordinates>
</Point>
</Placemark>
<Placemark>
<name>
Mon Dec 26 15:43:37 2016 S=1.63 Km/hr
</name>
<styleUrl>
#styleMap_TLP_Normal
</styleUrl>
<Point>
<coordinates>
-65.0728531,-10.9353218,179.82
</coordinates>
</Point>
</Placemark>
<Placemark>
<name>
Mon Dec 26 15:43:47 2016 S=0.82 Km/hr
</name>
<styleUrl>
#styleMap_TLP_Normal
</styleUrl>
<Point>
<coordinates>
-65.0727386,-10.9353037,179.75
</coordinates>
</Point>
</Placemark>
<Placemark>
<name>
Mon Dec 26 15:43:57 2016 S=0.21 Km/hr
</name>
<styleUrl>
#styleMap_TLP_Normal
</styleUrl>
<Point>
<coordinates>
-65.0727310,-10.9353027,179.73
</coordinates>
</Point>
</Placemark>
<Placemark>
<name>
Mon Dec 26 15:44:07 2016 S=0.74 Km/hr
</name>
<styleUrl>
#styleMap_TLP_Normal
</styleUrl>
<Point>
<coordinates>
-65.0727310,-10.9353056,179.70
</coordinates>
</Point>
</Placemark>
<Placemark>
<name>
Mon Dec 26 15:44:17 2016 S=1.05 Km/hr
</name>
<styleUrl>
#styleMap_TLP_Normal
</styleUrl>
<Point>
<coordinates>
-65.0727234,-10.9353056,179.70
</coordinates>
</Point>
</Placemark>
<Placemark>
<name>
Mon Dec 26 15:44:27 2016 S=1.10 Km/hr
</name>
<styleUrl>
#styleMap_TLP_Normal
</styleUrl>
<Point>
<coordinates>
-65.0727234,-10.9353189,179.73
</coordinates>
</Point>
</Placemark>
<Placemark>
<name>
Mon Dec 26 15:44:37 2016 S=0.76 Km/hr
</name>
<styleUrl>
#styleMap_TLP_Normal
</styleUrl>
<Point>
<coordinates>
-65.0726776,-10.9353514,179.40
</coordinates>
</Point>
</Placemark>
<Placemark>
<name>
Mon Dec 26 15:44:47 2016 S=0.88 Km/hr
</name>
<styleUrl>
#styleMap_TLP_Normal
</styleUrl>
<Point>
<coordinates>
-65.0726624,-10.9353619,179.21
</coordinates>
</Point>
</Placemark>
<Placemark>
<name>
Mon Dec 26 15:44:57 2016 S=1.57 Km/hr
</name>
<styleUrl>
#styleMap_TLP_Normal
</styleUrl>
<Point>
<coordinates>
-65.0725403,-10.9353542,178.97
</coordinates>
</Point>
</Placemark>
<Placemark>
<name>
Mon Dec 26 15:45:07 2016 S=4.34 Km/hr
</name>
<styleUrl>
#styleMap_TLP_Normal
</styleUrl>
<Point>
<coordinates>
-65.0722351,-10.9354086,179.57
</coordinates>
</Point>
</Placemark>
<Placemark>
<name>
Mon Dec 26 15:45:17 2016 S=2.36 Km/hr
</name>
<styleUrl>
#styleMap_TLP_Normal
</styleUrl>
<Point>
<coordinates>
-65.0720825,-10.9354458,179.63
</coordinates>
</Point>
</Placemark>
<Placemark>
<name>
Mon Dec 26 15:45:27 2016 S=0.50 Km/hr
</name>
<styleUrl>
#styleMap_TLP_Normal
</styleUrl>
<Point>
<coordinates>
-65.0720291,-10.9354563,179.30
</coordinates>
</Point>
</Placemark>
<Placemark>
<name>
Mon Dec 26 15:45:37 2016 S=1.02 Km/hr
</name>
<styleUrl>
#styleMap_TLP_Normal
</styleUrl>
<Point>
<coordinates>
-65.0720215,-10.9354572,179.30
</coordinates>
</Point>
</Placemark>
<Placemark>
<name>
Mon Dec 26 15:45:47 2016 S=1.23 Km/hr
</name>
<styleUrl>
#styleMap_TLP_Normal
</styleUrl>
<Point>
<coordinates>
-65.0718307,-10.9355431,177.91
</coordinates>
</Point>
</Placemark>
<Placemark>
<name>
Mon Dec 26 15:45:57 2016 S=2.90 Km/hr
</name>
<styleUrl>
#styleMap_TLP_Normal
</styleUrl>
<Point>
<coordinates>
-65.0716400,-10.9356060,176.86
</coordinates>
</Point>
</Placemark>
<Placemark>
<name>
Mon Dec 26 15:46:07 2016 S=1.93 Km/hr
</name>
<styleUrl>
#styleMap_TLP_Normal
</styleUrl>
<Point>
<coordinates>
-65.0715637,-10.9355669,176.03
</coordinates>
</Point>
</Placemark>
<Placemark>
<name>
Mon Dec 26 15:46:17 2016 S=2.11 Km/hr
</name>
<styleUrl>
#styleMap_TLP_Normal
</styleUrl>
<Point>
<coordinates>
-65.0714798,-10.9355278,175.50
</coordinates>
</Point>
</Placemark>
<Placemark>
<name>
Mon Dec 26 15:46:27 2016 S=1.22 Km/hr
</name>
<styleUrl>
#styleMap_TLP_Normal
</styleUrl>
<Point>
<coordinates>
-65.0714111,-10.9355297,174.01
</coordinates>
</Point>
</Placemark>
<Placemark>
<name>
Mon Dec 26 15:46:37 2016 S=0.83 Km/hr
</name>
<styleUrl>
#styleMap_TLP_Normal
</styleUrl>
<Point>
<coordinates>
-65.0713348,-10.9355211,171.22
</coordinates>
</Point>
</Placemark>
<Placemark>
<name>
Mon Dec 26 15:46:47 2016 S=1.37 Km/hr
</name>
<styleUrl>
#styleMap_TLP_Normal
</styleUrl>
<Point>
<coordinates>
-65.0712585,-10.9355078,168.95
</coordinates>
</Point>
</Placemark>
<Placemark>
<name>
Mon Dec 26 15:46:57 2016 S=0.90 Km/hr
</name>
<styleUrl>
#styleMap_TLP_Normal
</styleUrl>
<Point>
<coordinates>
-65.0711517,-10.9354792,166.73
</coordinates>
</Point>
</Placemark>
<Placemark>
<name>
Mon Dec 26 15:47:07 2016 S=2.23 Km/hr
</name>
<styleUrl>
#styleMap_TLP_Normal
</styleUrl>
<Point>
<coordinates>
-65.0710678,-10.9354219,165.28
</coordinates>
</Point>
</Placemark>
<Placemark>
<name>
Mon Dec 26 15:47:17 2016 S=2.99 Km/hr
</name>
<styleUrl>
#styleMap_TLP_Normal
</styleUrl>
<Point>
<coordinates>
-65.0709152,-10.9354343,164.20
</coordinates>
</Point>
</Placemark>
<Placemark>
<name>
Mon Dec 26 15:47:27 2016 S=1.07 Km/hr
</name>
<styleUrl>
#styleMap_TLP_Normal
</styleUrl>
<Point>
<coordinates>
-65.0708694,-10.9353867,162.58
</coordinates>
</Point>
</Placemark>
<Placemark>
<name>
Mon Dec 26 15:47:37 2016 S=2.17 Km/hr
</name>
<styleUrl>
#styleMap_TLP_Normal
</styleUrl>
<Point>
<coordinates>
-65.0708084,-10.9353409,162.61
</coordinates>
</Point>
</Placemark>
<Placemark>
<name>
Mon Dec 26 15:47:47 2016 S=0.60 Km/hr
</name>
<styleUrl>
#styleMap_TLP_Normal
</styleUrl>
<Point>
<coordinates>
-65.0707550,-10.9353409,162.93
</coordinates>
</Point>
</Placemark>
<Placemark>
<name>
Mon Dec 26 15:47:57 2016 S=0.26 Km/hr
</name>
<styleUrl>
#styleMap_TLP_Normal
</styleUrl>
<Point>
<coordinates>
-65.0707397,-10.9353409,162.90
</coordinates>
</Point>
</Placemark>
<Placemark>
<name>
Mon Dec 26 15:48:07 2016 S=0.36 Km/hr
</name>
<styleUrl>
#styleMap_TLP_Normal
</styleUrl>
<Point>
<coordinates>
-65.0707321,-10.9353390,162.93
</coordinates>
</Point>
</Placemark>
<Placemark>
<name>
Mon Dec 26 15:48:17 2016 S=1.88 Km/hr
</name>
<styleUrl>
#styleMap_TLP_Normal
</styleUrl>
<Point>
<coordinates>
-65.0706406,-10.9353666,163.42
</coordinates>
</Point>
</Placemark>
<Placemark>
<name>
Mon Dec 26 15:48:27 2016 S=0.77 Km/hr
</name>
<styleUrl>
#styleMap_TLP_Normal
</styleUrl>
<Point>
<coordinates>
-65.0705948,-10.9353905,163.71
</coordinates>
</Point>
</Placemark>
<Placemark>
<name>
Mon Dec 26 15:48:37 2016 S=0.96 Km/hr
</name>
<styleUrl>
#styleMap_TLP_Normal
</styleUrl>
<Point>
<coordinates>
-65.0706024,-10.9353838,164.02
</coordinates>
</Point>
</Placemark>
<Placemark>
<name>
Mon Dec 26 15:48:47 2016 S=1.34 Km/hr
</name>
<styleUrl>
#styleMap_TLP_Normal
</styleUrl>
<Point>
<coordinates>
-65.0706787,-10.9353905,163.16
</coordinates>
</Point>
</Placemark>
<Placemark>
<name>
Mon Dec 26 15:48:57 2016 S=2.48 Km/hr
</name>
<styleUrl>
#styleMap_TLP_Normal
</styleUrl>
<Point>
<coordinates>
-65.0706482,-10.9353876,163.39
</coordinates>
</Point>
</Placemark>
<Placemark>
<name>
Mon Dec 26 15:49:07 2016 S=0.14 Km/hr
</name>
<styleUrl>
#styleMap_TLP_Normal
</styleUrl>
<Point>
<coordinates>
-65.0706711,-10.9354067,162.80
</coordinates>
</Point>
</Placemark>
<Placemark>
<name>
Mon Dec 26 15:49:17 2016 S=0.28 Km/hr
</name>
<styleUrl>
#styleMap_TLP_Normal
</styleUrl>
<Point>
<coordinates>
-65.0706711,-10.9354076,162.78
</coordinates>
</Point>
</Placemark>
<Placemark>
<name>
Mon Dec 26 15:49:27 2016 S=0.88 Km/hr
</name>
<styleUrl>
#styleMap_TLP_Normal
</styleUrl>
<Point>
<coordinates>
-65.0706635,-10.9354038,162.77
</coordinates>
</Point>
</Placemark>
<Placemark>
<name>
Mon Dec 26 15:49:37 2016 S=1.66 Km/hr
</name>
<styleUrl>
#styleMap_TLP_Normal
</styleUrl>
<Point>
<coordinates>
-65.0706177,-10.9353943,162.74
</coordinates>
</Point>
</Placemark>
<Placemark>
<name>
Mon Dec 26 15:49:47 2016 S=1.00 Km/hr
</name>
<styleUrl>
#styleMap_TLP_Normal
</styleUrl>
<Point>
<coordinates>
-65.0705261,-10.9354105,161.75
</coordinates>
</Point>
</Placemark>
<Placemark>
<name>
[truncated: 79,049 more chars]
