# Supplementary material for: Lévy foraging patterns of rural humans
Source: PLoS One. 2018 Jun 18;13(6):e0199099. doi: 10.1371/journal.pone.0199099 (PMC6005560; doi:10.1371/journal.pone.0199099)
Supplement: S4 File — (ZIP) [file pone.0199099.s004.zip › Holux01_M-241_Start_20161226-111028_Finish_20161226-165557.txt]

-65.0583191	-10.9309273	106.54	Mon Dec 26 14:10:28 2016
-65.0584030	-10.9314384	121.74	Mon Dec 26 14:10:38 2016
-65.0584412	-10.9319077	118.23	Mon Dec 26 14:10:48 2016
-65.0584641	-10.9323692	113.57	Mon Dec 26 14:10:58 2016
-65.0584488	-10.9328146	103.87	Mon Dec 26 14:11:08 2016
-65.0587006	-10.9331989	108.32	Mon Dec 26 14:11:18 2016
-65.0589828	-10.9335737	109.86	Mon Dec 26 14:11:28 2016
-65.0592575	-10.9339542	108.95	Mon Dec 26 14:11:38 2016
-65.0595322	-10.9343357	107.54	Mon Dec 26 14:11:48 2016
-65.0598145	-10.9347515	107.13	Mon Dec 26 14:11:58 2016
-65.0601120	-10.9350948	111.79	Mon Dec 26 14:12:08 2016
-65.0603943	-10.9354124	112.49	Mon Dec 26 14:12:18 2016
-65.0606537	-10.9356966	115.49	Mon Dec 26 14:12:28 2016
-65.0608597	-10.9359541	116.48	Mon Dec 26 14:12:38 2016
-65.0610580	-10.9361858	115.04	Mon Dec 26 14:12:48 2016
-65.0611954	-10.9364128	110.20	Mon Dec 26 14:12:58 2016
-65.0613480	-10.9366322	107.47	Mon Dec 26 14:13:08 2016
-65.0615234	-10.9369144	105.80	Mon Dec 26 14:13:18 2016
-65.0617218	-10.9371300	102.07	Mon Dec 26 14:13:28 2016
-65.0618591	-10.9373798	100.88	Mon Dec 26 14:13:38 2016
-65.0621414	-10.9376621	102.78	Mon Dec 26 14:13:48 2016
-65.0623398	-10.9379158	97.14	Mon Dec 26 14:13:58 2016
-65.0625839	-10.9381828	90.90	Mon Dec 26 14:14:08 2016
-65.0628586	-10.9385014	83.69	Mon Dec 26 14:14:18 2016
-65.0630569	-10.9388533	82.61	Mon Dec 26 14:14:28 2016
-65.0632935	-10.9392109	89.13	Mon Dec 26 14:14:38 2016
-65.0635452	-10.9395151	92.21	Mon Dec 26 14:14:48 2016
-65.0639038	-10.9398956	90.19	Mon Dec 26 14:14:58 2016
-65.0641785	-10.9402103	92.10	Mon Dec 26 14:15:08 2016
-65.0643539	-10.9403296	96.88	Mon Dec 26 14:15:18 2016
-65.0643234	-10.9403858	96.78	Mon Dec 26 14:15:28 2016
-65.0643234	-10.9403868	96.60	Mon Dec 26 14:15:38 2016
-65.0643234	-10.9403830	96.53	Mon Dec 26 14:15:48 2016
-65.0643234	-10.9404535	98.42	Mon Dec 26 14:15:58 2016
-65.0643082	-10.9404573	98.47	Mon Dec 26 14:16:08 2016
-65.0643082	-10.9404802	98.56	Mon Dec 26 14:16:18 2016
-65.0643234	-10.9404984	98.61	Mon Dec 26 14:16:28 2016
-65.0643311	-10.9405136	98.71	Mon Dec 26 14:16:38 2016
-65.0643463	-10.9405346	98.71	Mon Dec 26 14:16:48 2016
-65.0643539	-10.9405489	98.75	Mon Dec 26 14:16:58 2016
-65.0643616	-10.9405689	98.97	Mon Dec 26 14:17:08 2016
-65.0643768	-10.9406033	99.14	Mon Dec 26 14:17:18 2016
-65.0643845	-10.9406624	99.32	Mon Dec 26 14:17:28 2016
-65.0643997	-10.9406910	99.54	Mon Dec 26 14:17:38 2016
-65.0644150	-10.9407129	99.65	Mon Dec 26 14:17:48 2016
-65.0643845	-10.9407406	99.77	Mon Dec 26 14:17:58 2016
-65.0643311	-10.9407530	99.89	Mon Dec 26 14:18:08 2016
-65.0643311	-10.9407778	99.93	Mon Dec 26 14:18:18 2016
-65.0643311	-10.9408102	99.92	Mon Dec 26 14:18:28 2016
-65.0643463	-10.9408379	99.96	Mon Dec 26 14:18:38 2016
-65.0643234	-10.9409018	99.99	Mon Dec 26 14:18:48 2016
-65.0642700	-10.9409943	100.02	Mon Dec 26 14:18:58 2016
-65.0641174	-10.9411621	100.12	Mon Dec 26 14:19:08 2016
-65.0640411	-10.9412317	100.33	Mon Dec 26 14:19:18 2016
-65.0639420	-10.9414272	101.42	Mon Dec 26 14:19:28 2016
-65.0638962	-10.9416265	102.55	Mon Dec 26 14:19:38 2016
-65.0639191	-10.9416962	105.26	Mon Dec 26 14:19:48 2016
-65.0639572	-10.9417439	109.03	Mon Dec 26 14:19:58 2016
-65.0640030	-10.9417582	113.63	Mon Dec 26 14:20:08 2016
-65.0640793	-10.9417887	116.32	Mon Dec 26 14:20:18 2016
-65.0641403	-10.9418430	118.99	Mon Dec 26 14:20:28 2016
-65.0641937	-10.9419050	123.07	Mon Dec 26 14:20:38 2016
-65.0642548	-10.9419594	125.43	Mon Dec 26 14:20:48 2016
-65.0642548	-10.9419680	125.50	Mon Dec 26 14:20:58 2016
-65.0642700	-10.9420137	128.20	Mon Dec 26 14:21:08 2016
-65.0642624	-10.9420462	128.36	Mon Dec 26 14:21:18 2016
-65.0642624	-10.9421110	130.08	Mon Dec 26 14:21:28 2016
-65.0643158	-10.9421587	130.32	Mon Dec 26 14:21:38 2016
-65.0643539	-10.9421797	131.84	Mon Dec 26 14:21:48 2016
-65.0644302	-10.9422245	133.74	Mon Dec 26 14:21:58 2016
-65.0644608	-10.9422550	135.04	Mon Dec 26 14:22:08 2016
-65.0645294	-10.9423065	136.18	Mon Dec 26 14:22:18 2016
-65.0646133	-10.9423923	137.42	Mon Dec 26 14:22:28 2016
-65.0646133	-10.9424305	137.68	Mon Dec 26 14:22:38 2016
-65.0646362	-10.9424868	138.21	Mon Dec 26 14:22:48 2016
-65.0646515	-10.9425125	138.29	Mon Dec 26 14:22:58 2016
-65.0647507	-10.9426022	139.62	Mon Dec 26 14:23:08 2016
-65.0647888	-10.9427052	140.26	Mon Dec 26 14:23:18 2016
-65.0648346	-10.9427967	140.78	Mon Dec 26 14:23:28 2016
-65.0648804	-10.9428873	140.77	Mon Dec 26 14:23:38 2016
-65.0649338	-10.9429617	140.64	Mon Dec 26 14:23:48 2016
-65.0650253	-10.9430580	141.21	Mon Dec 26 14:23:58 2016
-65.0650711	-10.9431534	140.73	Mon Dec 26 14:24:08 2016
-65.0651169	-10.9432440	139.91	Mon Dec 26 14:24:18 2016
-65.0651398	-10.9433250	140.12	Mon Dec 26 14:24:28 2016
-65.0651627	-10.9434214	140.33	Mon Dec 26 14:24:38 2016
-65.0652084	-10.9434996	141.54	Mon Dec 26 14:24:48 2016
-65.0652618	-10.9435310	141.74	Mon Dec 26 14:24:58 2016
-65.0653458	-10.9435730	142.05	Mon Dec 26 14:25:08 2016
-65.0654144	-10.9436111	141.55	Mon Dec 26 14:25:18 2016
-65.0654602	-10.9436445	141.40	Mon Dec 26 14:25:28 2016
-65.0654678	-10.9436531	141.41	Mon Dec 26 14:25:38 2016
-65.0654755	-10.9436665	141.43	Mon Dec 26 14:25:48 2016
-65.0655441	-10.9436932	141.45	Mon Dec 26 14:25:58 2016
-65.0656738	-10.9437237	141.65	Mon Dec 26 14:26:08 2016
-65.0657578	-10.9437256	141.50	Mon Dec 26 14:26:18 2016
-65.0658417	-10.9437532	140.70	Mon Dec 26 14:26:28 2016
-65.0658798	-10.9437933	138.48	Mon Dec 26 14:26:38 2016
-65.0659637	-10.9438276	137.78	Mon Dec 26 14:26:48 2016
-65.0660629	-10.9438744	136.82	Mon Dec 26 14:26:58 2016
-65.0661545	-10.9439087	136.35	Mon Dec 26 14:27:08 2016
-65.0662231	-10.9439764	135.92	Mon Dec 26 14:27:18 2016
-65.0662842	-10.9440365	135.98	Mon Dec 26 14:27:28 2016
-65.0663376	-10.9440804	136.19	Mon Dec 26 14:27:38 2016
-65.0663986	-10.9441576	137.29	Mon Dec 26 14:27:48 2016
-65.0664291	-10.9442253	137.01	Mon Dec 26 14:27:58 2016
-65.0664368	-10.9442358	136.97	Mon Dec 26 14:28:08 2016
-65.0664444	-10.9442892	136.55	Mon Dec 26 14:28:18 2016
-65.0664749	-10.9444180	137.39	Mon Dec 26 14:28:28 2016
-65.0664825	-10.9445343	137.83	Mon Dec 26 14:28:38 2016
-65.0664825	-10.9446526	138.20	Mon Dec 26 14:28:48 2016
-65.0664978	-10.9447079	138.41	Mon Dec 26 14:28:58 2016
-65.0664978	-10.9447193	138.38	Mon Dec 26 14:29:08 2016
-65.0664978	-10.9447308	138.34	Mon Dec 26 14:29:18 2016
-65.0664597	-10.9449291	137.43	Mon Dec 26 14:29:28 2016
-65.0664673	-10.9449825	137.34	Mon Dec 26 14:29:38 2016
-65.0664597	-10.9450226	137.18	Mon Dec 26 14:29:48 2016
-65.0664597	-10.9450359	137.16	Mon Dec 26 14:29:58 2016
-65.0664291	-10.9451485	138.20	Mon Dec 26 14:30:08 2016
-65.0664444	-10.9451923	138.50	Mon Dec 26 14:30:18 2016
-65.0664444	-10.9451962	138.55	Mon Dec 26 14:30:28 2016
-65.0664444	-10.9452057	138.60	Mon Dec 26 14:30:38 2016
-65.0664444	-10.9452105	138.63	Mon Dec 26 14:30:48 2016
-65.0664444	-10.9452124	138.65	Mon Dec 26 14:30:58 2016
-65.0664597	-10.9452276	138.68	Mon Dec 26 14:31:08 2016
-65.0664673	-10.9452620	138.64	Mon Dec 26 14:31:18 2016
-65.0664749	-10.9452724	138.63	Mon Dec 26 14:31:28 2016
-65.0664749	-10.9452753	138.58	Mon Dec 26 14:31:38 2016
-65.0665588	-10.9453506	139.34	Mon Dec 26 14:31:48 2016
-65.0666351	-10.9454002	140.07	Mon Dec 26 14:31:58 2016
-65.0666885	-10.9454184	140.34	Mon Dec 26 14:32:08 2016
-65.0667648	-10.9454536	140.44	Mon Dec 26 14:32:18 2016
-65.0668640	-10.9454832	140.13	Mon Dec 26 14:32:28 2016
-65.0669250	-10.9454956	139.21	Mon Dec 26 14:32:38 2016
-65.0669403	-10.9455137	139.29	Mon Dec 26 14:32:48 2016
-65.0669708	-10.9455376	138.57	Mon Dec 26 14:32:58 2016
-65.0670624	-10.9455490	139.76	Mon Dec 26 14:33:08 2016
-65.0671539	-10.9455624	140.65	Mon Dec 26 14:33:18 2016
-65.0672455	-10.9455795	140.28	Mon Dec 26 14:33:28 2016
-65.0672607	-10.9455910	140.27	Mon Dec 26 14:33:38 2016
-65.0672607	-10.9455910	140.33	Mon Dec 26 14:33:48 2016
-65.0672760	-10.9456005	140.36	Mon Dec 26 14:33:58 2016
-65.0672760	-10.9455900	140.30	Mon Dec 26 14:34:08 2016
-65.0672913	-10.9455986	140.33	Mon Dec 26 14:34:18 2016
-65.0673599	-10.9455500	141.44	Mon Dec 26 14:34:28 2016
-65.0674744	-10.9455090	142.27	Mon Dec 26 14:34:38 2016
-65.0676651	-10.9454508	142.27	Mon Dec 26 14:34:48 2016
-65.0677948	-10.9454145	143.47	Mon Dec 26 14:34:58 2016
-65.0679398	-10.9453840	145.16	Mon Dec 26 14:35:08 2016
-65.0680008	-10.9453707	145.96	Mon Dec 26 14:35:18 2016
-65.0681534	-10.9453583	145.37	Mon Dec 26 14:35:28 2016
-65.0682068	-10.9453497	145.22	Mon Dec 26 14:35:38 2016
-65.0683136	-10.9453449	144.86	Mon Dec 26 14:35:48 2016
-65.0684052	-10.9453917	145.01	Mon Dec 26 14:35:58 2016
-65.0685043	-10.9454145	145.92	Mon Dec 26 14:36:08 2016
-65.0685501	-10.9454365	145.18	Mon Dec 26 14:36:18 2016
-65.0686264	-10.9454556	144.86	Mon Dec 26 14:36:28 2016
-65.0687103	-10.9454927	144.89	Mon Dec 26 14:36:38 2016
-65.0688248	-10.9454956	144.25	Mon Dec 26 14:36:48 2016
-65.0689850	-10.9455042	143.69	Mon Dec 26 14:36:58 2016
-65.0690536	-10.9454975	142.85	Mon Dec 26 14:37:08 2016
-65.0690842	-10.9455318	142.52	Mon Dec 26 14:37:18 2016
-65.0691681	-10.9455347	143.13	Mon Dec 26 14:37:28 2016
-65.0692825	-10.9455385	144.56	Mon Dec 26 14:37:38 2016
-65.0693893	-10.9455557	143.94	Mon Dec 26 14:37:48 2016
-65.0694656	-10.9455490	143.04	Mon Dec 26 14:37:58 2016
-65.0694885	-10.9455395	143.42	Mon Dec 26 14:38:08 2016
-65.0696106	-10.9455547	143.42	Mon Dec 26 14:38:18 2016
-65.0696869	-10.9455690	144.45	Mon Dec 26 14:38:28 2016
-65.0697403	-10.9455776	145.70	Mon Dec 26 14:38:38 2016
-65.0697403	-10.9455881	145.95	Mon Dec 26 14:38:48 2016
-65.0697403	-10.9455738	145.97	Mon Dec 26 14:38:58 2016
-65.0697403	-10.9455748	145.91	Mon Dec 26 14:39:08 2016
-65.0697403	-10.9455662	145.86	Mon Dec 26 14:39:18 2016
-65.0697632	-10.9455423	145.98	Mon Dec 26 14:39:28 2016
-65.0697861	-10.9455423	146.05	Mon Dec 26 14:39:38 2016
-65.0697861	-10.9455395	146.05	Mon Dec 26 14:39:48 2016
-65.0698013	-10.9455404	146.05	Mon Dec 26 14:39:58 2016
-65.0699081	-10.9455338	144.60	Mon Dec 26 14:40:08 2016
-65.0699387	-10.9455280	145.04	Mon Dec 26 14:40:18 2016
-65.0700531	-10.9455299	143.96	Mon Dec 26 14:40:28 2016
-65.0701904	-10.9455576	144.29	Mon Dec 26 14:40:38 2016
-65.0703354	-10.9455948	144.55	Mon Dec 26 14:40:48 2016
-65.0704193	-10.9455976	145.82	Mon Dec 26 14:40:58 2016
-65.0705032	-10.9456091	146.22	Mon Dec 26 14:41:08 2016
-65.0706329	-10.9455996	146.11	Mon Dec 26 14:41:18 2016
-65.0707321	-10.9456186	146.97	Mon Dec 26 14:41:28 2016
-65.0708389	-10.9456177	148.13	Mon Dec 26 14:41:38 2016
-65.0709000	-10.9456234	148.29	Mon Dec 26 14:41:48 2016
-65.0710220	-10.9456491	147.40	Mon Dec 26 14:41:58 2016
-65.0711288	-10.9456844	148.16	Mon Dec 26 14:42:08 2016
-65.0712128	-10.9456673	148.19	Mon Dec 26 14:42:18 2016
-65.0712585	-10.9456825	148.44	Mon Dec 26 14:42:28 2016
-65.0713806	-10.9456968	148.80	Mon Dec 26 14:42:38 2016
-65.0715637	-10.9456711	150.39	Mon Dec 26 14:42:48 2016
-65.0716629	-10.9456854	150.18	Mon Dec 26 14:42:58 2016
-65.0717392	-10.9457026	150.14	Mon Dec 26 14:43:08 2016
-65.0718460	-10.9456787	149.35	Mon Dec 26 14:43:18 2016
-65.0718918	-10.9456749	147.98	Mon Dec 26 14:43:28 2016
-65.0719452	-10.9456825	147.86	Mon Dec 26 14:43:38 2016
-65.0720139	-10.9456758	148.41	Mon Dec 26 14:43:48 2016
-65.0720825	-10.9456911	148.77	Mon Dec 26 14:43:58 2016
-65.0722122	-10.9457150	148.91	Mon Dec 26 14:44:08 2016
-65.0722275	-10.9457121	146.98	Mon Dec 26 14:44:18 2016
-65.0722351	-10.9457159	146.95	Mon Dec 26 14:44:28 2016
-65.0722580	-10.9457264	146.97	Mon Dec 26 14:44:38 2016
-65.0724106	-10.9457016	147.39	Mon Dec 26 14:44:48 2016
-65.0725098	-10.9457426	147.05	Mon Dec 26 14:44:58 2016
-65.0726242	-10.9457569	146.57	Mon Dec 26 14:45:08 2016
-65.0727386	-10.9457636	145.88	Mon Dec 26 14:45:18 2016
-65.0728226	-10.9457684	145.57	Mon Dec 26 14:45:28 2016
-65.0728683	-10.9457912	144.13	Mon Dec 26 14:45:38 2016
-65.0729523	-10.9457788	142.59	Mon Dec 26 14:45:48 2016
-65.0730133	-10.9458103	142.64	Mon Dec 26 14:45:58 2016
-65.0731354	-10.9458351	144.16	Mon Dec 26 14:46:08 2016
-65.0732651	-10.9458513	147.22	Mon Dec 26 14:46:18 2016
-65.0733414	-10.9458532	148.98	Mon Dec 26 14:46:28 2016
-65.0734253	-10.9458809	150.47	Mon Dec 26 14:46:38 2016
-65.0734787	-10.9458647	151.46	Mon Dec 26 14:46:48 2016
-65.0734863	-10.9458761	151.63	Mon Dec 26 14:46:58 2016
-65.0736160	-10.9458666	151.20	Mon Dec 26 14:47:08 2016
-65.0737076	-10.9458647	152.00	Mon Dec 26 14:47:18 2016
-65.0738525	-10.9458656	151.50	Mon Dec 26 14:47:28 2016
-65.0739059	-10.9458466	151.46	Mon Dec 26 14:47:38 2016
-65.0740051	-10.9458876	150.95	Mon Dec 26 14:47:48 2016
-65.0740356	-10.9458714	150.77	Mon Dec 26 14:47:58 2016
-65.0740814	-10.9458733	150.82	Mon Dec 26 14:48:08 2016
-65.0741730	-10.9458456	150.82	Mon Dec 26 14:48:18 2016
-65.0741959	-10.9458437	150.50	Mon Dec 26 14:48:28 2016
-65.0742416	-10.9458265	151.11	Mon Dec 26 14:48:38 2016
-65.0742493	-10.9458370	151.13	Mon Dec 26 14:48:48 2016
-65.0742569	-10.9458504	151.11	Mon Dec 26 14:48:58 2016
-65.0742645	-10.9458513	151.03	Mon Dec 26 14:49:08 2016
-65.0742645	-10.9458447	150.99	Mon Dec 26 14:49:18 2016
-65.0742645	-10.9458466	150.89	Mon Dec 26 14:49:28 2016
-65.0743332	-10.9458742	150.75	Mon Dec 26 14:49:38 2016
-65.0743484	-10.9458838	150.68	Mon Dec 26 14:49:48 2016
-65.0743484	-10.9458828	150.69	Mon Dec 26 14:49:58 2016
-65.0743561	-10.9458876	150.66	Mon Dec 26 14:50:08 2016
-65.0743790	-10.9458961	150.79	Mon Dec 26 14:50:18 2016
-65.0743866	-10.9458981	150.80	Mon Dec 26 14:50:28 2016
-65.0743637	-10.9458981	150.69	Mon Dec 26 14:50:38 2016
-65.0743637	-10.9458942	150.65	Mon Dec 26 14:50:48 2016
-65.0743866	-10.9458733	150.50	Mon Dec 26 14:50:58 2016
-65.0744095	-10.9458733	150.15	Mon Dec 26 14:51:08 2016
-65.0744095	-10.9458790	150.11	Mon Dec 26 14:51:18 2016
-65.0744095	-10.9458752	150.07	Mon Dec 26 14:51:28 2016
-65.0744095	-10.9458666	149.99	Mon Dec 26 14:51:38 2016
-65.0744095	-10.9458170	149.77	Mon Dec 26 14:51:48 2016
-65.0744553	-10.9457979	149.32	Mon Dec 26 14:51:58 2016
-65.0744629	-10.9457979	149.21	Mon Dec 26 14:52:08 2016
-65.0744629	-10.9457979	149.19	Mon Dec 26 14:52:18 2016
-65.0744324	-10.9457436	148.95	Mon Dec 26 14:52:28 2016
-65.0744095	-10.9456930	149.03	Mon Dec 26 14:52:38 2016
-65.0744171	-10.9456978	149.02	Mon Dec 26 14:52:48 2016
-65.0744247	-10.9457073	149.00	Mon Dec 26 14:52:58 2016
-65.0744247	-10.9457092	149.03	Mon Dec 26 14:53:08 2016
-65.0744324	-10.9457197	149.05	Mon Dec 26 14:53:18 2016
-65.0744324	-10.9457178	149.05	Mon Dec 26 14:53:28 2016
-65.0744400	-10.9457283	149.03	Mon Dec 26 14:53:38 2016
-65.0744247	-10.9457417	148.80	Mon Dec 26 14:53:48 2016
-65.0744247	-10.9457951	148.73	Mon Dec 26 14:53:58 2016
-65.0744324	-10.9458160	148.47	Mon Dec 26 14:54:08 2016
-65.0744400	-10.9458218	148.50	Mon Dec 26 14:54:18 2016
-65.0744324	-10.9458151	148.48	Mon Dec 26 14:54:28 2016
-65.0743942	-10.9457560	148.76	Mon Dec 26 14:54:38 2016
-65.0743713	-10.9456844	149.16	Mon Dec 26 14:54:48 2016
-65.0744019	-10.9456654	149.84	Mon Dec 26 14:54:58 2016
-65.0744019	-10.9456587	149.94	Mon Dec 26 14:55:08 2016
-65.0744324	-10.9456844	150.39	Mon Dec 26 14:55:18 2016
-65.0744934	-10.9457207	150.54	Mon Dec 26 14:55:28 2016
-65.0745087	-10.9457741	150.46	Mon Dec 26 14:55:38 2016
-65.0745010	-10.9457989	149.80	Mon Dec 26 14:55:48 2016
-65.0745544	-10.9458265	149.57	Mon Dec 26 14:55:58 2016
-65.0746002	-10.9458694	149.08	Mon Dec 26 14:56:08 2016
-65.0746384	-10.9459143	148.33	Mon Dec 26 14:56:18 2016
-65.0746994	-10.9459734	147.51	Mon Dec 26 14:56:28 2016
-65.0747528	-10.9460096	147.52	Mon Dec 26 14:56:38 2016
-65.0747986	-10.9460754	147.41	Mon Dec 26 14:56:48 2016
-65.0748672	-10.9461422	147.33	Mon Dec 26 14:56:58 2016
-65.0749359	-10.9461889	147.44	Mon Dec 26 14:57:08 2016
-65.0749588	-10.9462099	147.72	Mon Dec 26 14:57:18 2016
-65.0749817	-10.9462280	148.30	Mon Dec 26 14:57:28 2016
-65.0749893	-10.9462385	148.34	Mon Dec 26 14:57:38 2016
-65.0750732	-10.9461966	147.52	Mon Dec 26 14:57:48 2016
-65.0750885	-10.9461946	147.36	Mon Dec 26 14:57:58 2016
-65.0750885	-10.9462004	147.36	Mon Dec 26 14:58:08 2016
-65.0750961	-10.9462032	147.36	Mon Dec 26 14:58:18 2016
-65.0751038	-10.9462090	147.39	Mon Dec 26 14:58:28 2016
-65.0751495	-10.9462242	147.88	Mon Dec 26 14:58:38 2016
-65.0751572	-10.9462376	147.81	Mon Dec 26 14:58:48 2016
-65.0752182	-10.9462681	147.39	Mon Dec 26 14:58:58 2016
-65.0752640	-10.9462643	146.63	Mon Dec 26 14:59:08 2016
-65.0752869	-10.9462681	146.71	Mon Dec 26 14:59:18 2016
-65.0752945	-10.9462709	146.78	Mon Dec 26 14:59:28 2016
-65.0752945	-10.9462700	146.87	Mon Dec 26 14:59:38 2016
-65.0753021	-10.9462366	147.22	Mon Dec 26 14:59:48 2016
-65.0753021	-10.9462357	147.25	Mon Dec 26 14:59:58 2016
-65.0753021	-10.9462357	147.19	Mon Dec 26 15:00:08 2016
-65.0753708	-10.9462471	147.46	Mon Dec 26 15:00:18 2016
-65.0753784	-10.9462900	147.44	Mon Dec 26 15:00:28 2016
-65.0753784	-10.9462938	147.51	Mon Dec 26 15:00:38 2016
-65.0753708	-10.9462862	147.54	Mon Dec 26 15:00:48 2016
-65.0753708	-10.9462786	147.53	Mon Dec 26 15:00:58 2016
-65.0753632	-10.9462671	147.46	Mon Dec 26 15:01:08 2016
-65.0753784	-10.9462252	147.69	Mon Dec 26 15:01:18 2016
-65.0753632	-10.9462156	147.85	Mon Dec 26 15:01:28 2016
-65.0753632	-10.9462156	147.89	Mon Dec 26 15:01:38 2016
-65.0753708	-10.9462175	147.95	Mon Dec 26 15:01:48 2016
-65.0753632	-10.9462080	147.87	Mon Dec 26 15:01:58 2016
-65.0753708	-10.9462156	147.89	Mon Dec 26 15:02:08 2016
-65.0753708	-10.9462175	147.86	Mon Dec 26 15:02:18 2016
-65.0753555	-10.9461699	147.63	Mon Dec 26 15:02:28 2016
-65.0753555	-10.9461727	147.71	Mon Dec 26 15:02:38 2016
-65.0753555	-10.9461727	147.79	Mon Dec 26 15:02:48 2016
-65.0753479	-10.9461613	147.80	Mon Dec 26 15:02:58 2016
-65.0753708	-10.9461603	148.53	Mon Dec 26 15:03:08 2016
-65.0753708	-10.9461622	148.57	Mon Dec 26 15:03:18 2016
-65.0753632	-10.9461546	148.40	Mon Dec 26 15:03:28 2016
-65.0754318	-10.9461746	148.42	Mon Dec 26 15:03:38 2016
-65.0754318	-10.9461699	148.50	Mon Dec 26 15:03:48 2016
-65.0753708	-10.9461517	148.29	Mon Dec 26 15:03:58 2016
-65.0753555	-10.9461384	148.26	Mon Dec 26 15:04:08 2016
-65.0753479	-10.9461355	148.23	Mon Dec 26 15:04:18 2016
-65.0753479	-10.9461794	148.43	Mon Dec 26 15:04:28 2016
-65.0753479	-10.9461908	148.46	Mon Dec 26 15:04:38 2016
-65.0753403	-10.9461851	148.45	Mon Dec 26 15:04:48 2016
-65.0753403	-10.9461870	148.45	Mon Dec 26 15:04:58 2016
-65.0753403	-10.9461880	148.48	Mon Dec 26 15:05:08 2016
-65.0753250	-10.9461718	148.50	Mon Dec 26 15:05:18 2016
-65.0752716	-10.9461737	149.30	Mon Dec 26 15:05:28 2016
-65.0752716	-10.9461746	149.38	Mon Dec 26 15:05:38 2016
-65.0752716	-10.9461756	149.46	Mon Dec 26 15:05:48 2016
-65.0752716	-10.9461737	149.51	Mon Dec 26 15:05:58 2016
-65.0752716	-10.9461842	149.55	Mon Dec 26 15:06:08 2016
-65.0753098	-10.9461908	149.91	Mon Dec 26 15:06:18 2016
-65.0753403	-10.9462738	149.66	Mon Dec 26 15:06:28 2016
-65.0754013	-10.9462996	149.80	Mon Dec 26 15:06:38 2016
-65.0754547	-10.9463358	149.30	Mon Dec 26 15:06:48 2016
-65.0755234	-10.9463730	148.48	Mon Dec 26 15:06:58 2016
-65.0755997	-10.9464397	148.20	Mon Dec 26 15:07:08 2016
-65.0756378	-10.9464865	147.98	Mon Dec 26 15:07:18 2016
-65.0756836	-10.9465942	148.54	Mon Dec 26 15:07:28 2016
-65.0757141	-10.9466448	149.33	Mon Dec 26 15:07:38 2016
-65.0757599	-10.9466457	150.73	Mon Dec 26 15:07:48 2016
-65.0758057	-10.9466677	150.86	Mon Dec 26 15:07:58 2016
-65.0759048	-10.9466715	151.33	Mon Dec 26 15:08:08 2016
-65.0760269	-10.9466553	152.21	Mon Dec 26 15:08:18 2016
-65.0760574	-10.9466524	152.77	Mon Dec 26 15:08:28 2016
-65.0760956	-10.9466696	152.93	Mon Dec 26 15:08:38 2016
-65.0762405	-10.9466619	153.32	Mon Dec 26 15:08:48 2016
-65.0763397	-10.9466858	153.03	Mon Dec 26 15:08:58 2016
-65.0764160	-10.9466915	153.32	Mon Dec 26 15:09:08 2016
-65.0764542	-10.9466877	153.69	Mon Dec 26 15:09:18 2016
-65.0765381	-10.9466925	155.05	Mon Dec 26 15:09:28 2016
-65.0766144	-10.9466782	155.48	Mon Dec 26 15:09:38 2016
-65.0766754	-10.9466801	155.75	Mon Dec 26 15:09:48 2016
-65.0767899	-10.9466581	155.88	Mon Dec 26 15:09:58 2016
-65.0767975	-10.9466610	155.71	Mon Dec 26 15:10:08 2016
-65.0769272	-10.9466619	157.44	Mon Dec 26 15:10:18 2016
-65.0770645	-10.9466667	155.80	Mon Dec 26 15:10:28 2016
-65.0771255	-10.9467211	154.89	Mon Dec 26 15:10:38 2016
-65.0772171	-10.9467888	155.10	Mon Dec 26 15:10:48 2016
-65.0772934	-10.9467955	155.76	Mon Dec 26 15:10:58 2016
-65.0773239	-10.9468193	155.73	Mon Dec 26 15:11:08 2016
-65.0773773	-10.9468193	155.80	Mon Dec 26 15:11:18 2016
-65.0774231	-10.9468212	155.92	Mon Dec 26 15:11:28 2016
-65.0774918	-10.9468756	155.76	Mon Dec 26 15:11:38 2016
-65.0775375	-10.9468765	155.32	Mon Dec 26 15:11:48 2016
-65.0775681	-10.9468565	155.14	Mon Dec 26 15:11:58 2016
-65.0775909	-10.9468565	154.76	Mon Dec 26 15:12:08 2016
-65.0776062	-10.9468660	154.82	Mon Dec 26 15:12:18 2016
-65.0776672	-10.9469013	155.48	Mon Dec 26 15:12:28 2016
-65.0776749	-10.9468956	155.65	Mon Dec 26 15:12:38 2016
-65.0776978	-10.9469290	155.74	Mon Dec 26 15:12:48 2016
-65.0777054	-10.9469414	155.79	Mon Dec 26 15:12:58 2016
-65.0777054	-10.9469423	155.79	Mon Dec 26 15:13:08 2016
-65.0777130	-10.9469433	155.78	Mon Dec 26 15:13:18 2016
-65.0777359	-10.9469576	155.29	Mon Dec 26 15:13:28 2016
-65.0777512	-10.9469614	154.96	Mon Dec 26 15:13:38 2016
-65.0777664	-10.9469776	155.01	Mon Dec 26 15:13:48 2016
-65.0777740	-10.9469900	155.04	Mon Dec 26 15:13:58 2016
-65.0777664	-10.9469805	155.04	Mon Dec 26 15:14:08 2016
-65.0777817	-10.9469776	155.32	Mon Dec 26 15:14:18 2016
-65.0777893	-10.9469728	155.13	Mon Dec 26 15:14:28 2016
-65.0778122	-10.9469833	155.45	Mon Dec 26 15:14:38 2016
-65.0778046	-10.9469757	155.44	Mon Dec 26 15:14:48 2016
-65.0777893	-10.9469671	155.43	Mon Dec 26 15:14:58 2016
-65.0777740	-10.9469509	155.14	Mon Dec 26 15:15:08 2016
-65.0777740	-10.9469490	155.16	Mon Dec 26 15:15:18 2016
-65.0777740	-10.9469452	155.16	Mon Dec 26 15:15:28 2016
-65.0777817	-10.9469481	155.17	Mon Dec 26 15:15:38 2016
-65.0778351	-10.9469624	155.20	Mon Dec 26 15:15:48 2016
-65.0778503	-10.9469776	155.36	Mon Dec 26 15:15:58 2016
-65.0778351	-10.9469481	155.47	Mon Dec 26 15:16:08 2016
-65.0778122	-10.9469166	155.61	Mon Dec 26 15:16:18 2016
-65.0777740	-10.9468660	155.62	Mon Dec 26 15:16:28 2016
-65.0777893	-10.9468565	155.73	Mon Dec 26 15:16:38 2016
-65.0777893	-10.9468641	155.73	Mon Dec 26 15:16:48 2016
-65.0778046	-10.9468784	155.73	Mon Dec 26 15:16:58 2016
-65.0778275	-10.9469051	155.98	Mon Dec 26 15:17:08 2016
-65.0778275	-10.9469242	155.50	Mon Dec 26 15:17:18 2016
-65.0778275	-10.9469242	155.48	Mon Dec 26 15:17:28 2016
-65.0777588	-10.9469204	155.16	Mon Dec 26 15:17:38 2016
-65.0777283	-10.9469032	155.38	Mon Dec 26 15:17:48 2016
-65.0777359	-10.9469032	154.95	Mon Dec 26 15:17:58 2016
-65.0776901	-10.9469147	154.28	Mon Dec 26 15:18:08 2016
-65.0776901	-10.9469414	153.77	Mon Dec 26 15:18:18 2016
-65.0776901	-10.9469442	153.78	Mon Dec 26 15:18:28 2016
-65.0776901	-10.9469433	153.77	Mon Dec 26 15:18:38 2016
-65.0776901	-10.9469461	153.76	Mon Dec 26 15:18:48 2016
-65.0776825	-10.9469471	153.75	Mon Dec 26 15:18:58 2016
-65.0776825	-10.9469442	153.79	Mon Dec 26 15:19:08 2016
-65.0776825	-10.9469509	153.89	Mon Dec 26 15:19:18 2016
-65.0776520	-10.9469833	153.97	Mon Dec 26 15:19:28 2016
-65.0776520	-10.9469767	153.95	Mon Dec 26 15:19:38 2016
-65.0776367	-10.9469719	153.95	Mon Dec 26 15:19:48 2016
-65.0776215	-10.9469624	153.64	Mon Dec 26 15:19:58 2016
-65.0776291	-10.9469690	153.63	Mon Dec 26 15:20:08 2016
-65.0776291	-10.9469662	153.63	Mon Dec 26 15:20:18 2016
-65.0776443	-10.9469471	152.71	Mon Dec 26 15:20:28 2016
-65.0776443	-10.9469481	152.58	Mon Dec 26 15:20:38 2016
-65.0776443	-10.9469500	152.47	Mon Dec 26 15:20:48 2016
-65.0776520	-10.9469547	152.34	Mon Dec 26 15:20:58 2016
-65.0776520	-10.9469576	152.21	Mon Dec 26 15:21:08 2016
-65.0776520	-10.9469614	152.00	Mon Dec 26 15:21:18 2016
-65.0776596	-10.9469700	152.00	Mon Dec 26 15:21:28 2016
-65.0776596	-10.9469709	152.05	Mon Dec 26 15:21:38 2016
-65.0776672	-10.9469576	152.05	Mon Dec 26 15:21:48 2016
-65.0776672	-10.9469481	152.21	Mon Dec 26 15:21:58 2016
-65.0776672	-10.9469452	152.25	Mon Dec 26 15:22:08 2016
-65.0776596	-10.9469433	152.24	Mon Dec 26 15:22:18 2016
-65.0776596	-10.9469347	152.21	Mon Dec 26 15:22:28 2016
-65.0776596	-10.9469366	152.25	Mon Dec 26 15:22:38 2016
-65.0776443	-10.9469242	152.26	Mon Dec 26 15:22:48 2016
-65.0776367	-10.9469166	152.25	Mon Dec 26 15:22:58 2016
-65.0776367	-10.9469099	152.25	Mon Dec 26 15:23:08 2016
-65.0776367	-10.9469128	152.27	Mon Dec 26 15:23:18 2016
-65.0776367	-10.9469185	152.23	Mon Dec 26 15:23:28 2016
-65.0776367	-10.9469175	152.23	Mon Dec 26 15:23:38 2016
-65.0776367	-10.9469233	152.22	Mon Dec 26 15:23:48 2016
-65.0776443	-10.9469280	152.25	Mon Dec 26 15:23:58 2016
-65.0776367	-10.9469252	152.31	Mon Dec 26 15:24:08 2016
-65.0776443	-10.9469337	152.34	Mon Dec 26 15:24:18 2016
-65.0776520	-10.9469366	152.34	Mon Dec 26 15:24:28 2016
-65.0776520	-10.9469423	152.37	Mon Dec 26 15:24:38 2016
-65.0776596	-10.9469604	152.32	Mon Dec 26 15:24:48 2016
-65.0776672	-10.9469690	152.31	Mon Dec 26 15:24:58 2016
-65.0776672	-10.9469709	152.32	Mon Dec 26 15:25:08 2016
-65.0776672	-10.9469662	152.27	Mon Dec 26 15:25:18 2016
-65.0776596	-10.9469566	152.25	Mon Dec 26 15:25:28 2016
-65.0776596	-10.9469652	152.24	Mon Dec 26 15:25:38 2016
-65.0776672	-10.9469700	152.18	Mon Dec 26 15:25:48 2016
-65.0776672	-10.9469728	152.15	Mon Dec 26 15:25:58 2016
-65.0777054	-10.9469748	152.21	Mon Dec 26 15:26:08 2016
-65.0777054	-10.9469833	152.25	Mon Dec 26 15:26:18 2016
-65.0777054	-10.9469824	152.50	Mon Dec 26 15:26:28 2016
-65.0776901	-10.9469671	152.58	Mon Dec 26 15:26:38 2016
-65.0776901	-10.9469604	152.59	Mon Dec 26 15:26:48 2016
-65.0776978	-10.9469662	152.36	Mon Dec 26 15:26:58 2016
-65.0776672	-10.9469547	152.33	Mon Dec 26 15:27:08 2016
-65.0776825	-10.9469643	152.13	Mon Dec 26 15:27:18 2016
-65.0776825	-10.9469748	152.17	Mon Dec 26 15:27:28 2016
-65.0776825	-10.9469652	152.13	Mon Dec 26 15:27:38 2016
-65.0776825	-10.9469624	152.06	Mon Dec 26 15:27:48 2016
-65.0776596	-10.9469671	151.84	Mon Dec 26 15:27:58 2016
-65.0776596	-10.9469671	151.80	Mon Dec 26 15:28:08 2016
-65.0776596	-10.9469767	151.76	Mon Dec 26 15:28:18 2016
-65.0776672	-10.9469805	151.72	Mon Dec 26 15:28:28 2016
-65.0776749	-10.9469681	151.02	Mon Dec 26 15:28:38 2016
-65.0776749	-10.9469700	151.05	Mon Dec 26 15:28:48 2016
-65.0776825	-10.9469776	151.08	Mon Dec 26 15:28:58 2016
-65.0776825	-10.9469795	151.14	Mon Dec 26 15:29:08 2016
-65.0776749	-10.9469404	152.53	Mon Dec 26 15:29:18 2016
-65.0776825	-10.9469433	152.57	Mon Dec 26 15:29:28 2016
-65.0776749	-10.9469376	152.56	Mon Dec 26 15:29:38 2016
-65.0776901	-10.9469500	152.61	Mon Dec 26 15:29:48 2016
-65.0776978	-10.9469604	152.65	Mon Dec 26 15:29:58 2016
-65.0777588	-10.9469671	153.54	Mon Dec 26 15:30:08 2016
-65.0778046	-10.9469643	154.45	Mon Dec 26 15:30:18 2016
-65.0778809	-10.9469585	155.58	Mon Dec 26 15:30:28 2016
-65.0779495	-10.9469528	156.52	Mon Dec 26 15:30:38 2016
-65.0780640	-10.9469566	156.86	Mon Dec 26 15:30:48 2016
-65.0781631	-10.9469643	156.55	Mon Dec 26 15:30:58 2016
-65.0782242	-10.9469833	156.47	Mon Dec 26 15:31:08 2016
-65.0782852	-10.9470043	156.64	Mon Dec 26 15:31:18 2016
-65.0783310	-10.9470310	156.34	Mon Dec 26 15:31:28 2016
-65.0784149	-10.9470615	156.43	Mon Dec 26 15:31:38 2016
-65.0784302	-10.9470568	156.12	Mon Dec 26 15:31:48 2016
-65.0784302	-10.9470568	156.13	Mon Dec 26 15:31:58 2016
-65.0784378	-10.9470596	156.16	Mon Dec 26 15:32:08 2016
-65.0784912	-10.9470549	156.50	Mon Dec 26 15:32:18 2016
-65.0785294	-10.9470596	156.46	Mon Dec 26 15:32:28 2016
-65.0785751	-10.9470549	156.07	Mon Dec 26 15:32:38 2016
-65.0786591	-10.9470520	157.07	Mon Dec 26 15:32:48 2016
-65.0786667	-10.9470549	157.09	Mon Dec 26 15:32:58 2016
-65.0787430	-10.9470539	157.55	Mon Dec 26 15:33:08 2016
-65.0788422	-10.9470301	158.49	Mon Dec 26 15:33:18 2016
-65.0789108	-10.9470301	158.94	Mon Dec 26 15:33:28 2016
-65.0789337	-10.9470367	159.21	Mon Dec 26 15:33:38 2016
-65.0790176	-10.9470005	160.20	Mon Dec 26 15:33:48 2016
-65.0790939	-10.9470024	161.43	Mon Dec 26 15:33:58 2016
-65.0791779	-10.9470100	161.09	Mon Dec 26 15:34:08 2016
-65.0792313	-10.9470043	160.33	Mon Dec 26 15:34:18 2016
-65.0792313	-10.9470015	160.27	Mon Dec 26 15:34:28 2016
-65.0792618	-10.9469843	158.86	Mon Dec 26 15:34:38 2016
-65.0792618	-10.9469852	158.84	Mon Dec 26 15:34:48 2016
-65.0792999	-10.9470310	158.45	Mon Dec 26 15:34:58 2016
-65.0793152	-10.9470119	157.76	Mon Dec 26 15:35:08 2016
-65.0793228	-10.9470167	157.81	Mon Dec 26 15:35:18 2016
-65.0793304	-10.9470205	157.87	Mon Dec 26 15:35:28 2016
-65.0793304	-10.9470215	157.91	Mon Dec 26 15:35:38 2016
-65.0793381	-10.9470263	157.92	Mon Dec 26 15:35:48 2016
-65.0793533	-10.9470367	157.89	Mon Dec 26 15:35:58 2016
-65.0793610	-10.9470367	157.86	Mon Dec 26 15:36:08 2016
-65.0793610	-10.9470282	157.91	Mon Dec 26 15:36:18 2016
-65.0793610	-10.9470205	157.94	Mon Dec 26 15:36:28 2016
-65.0793762	-10.9470310	157.99	Mon Dec 26 15:36:38 2016
-65.0793915	-10.9470367	158.07	Mon Dec 26 15:36:48 2016
-65.0794754	-10.9470034	159.32	Mon Dec 26 15:36:58 2016
-65.0796127	-10.9469595	159.68	Mon Dec 26 15:37:08 2016
-65.0797501	-10.9469261	159.99	Mon Dec 26 15:37:18 2016
-65.0799103	-10.9469023	159.77	Mon Dec 26 15:37:28 2016
-65.0799255	-10.9469051	159.93	Mon Dec 26 15:37:38 2016
-65.0800018	-10.9468794	160.02	Mon Dec 26 15:37:48 2016
-65.0801239	-10.9469070	160.65	Mon Dec 26 15:37:58 2016
-65.0801926	-10.9469280	161.23	Mon Dec 26 15:38:08 2016
-65.0802612	-10.9469509	162.20	Mon Dec 26 15:38:18 2016
-65.0803070	-10.9469671	162.41	Mon Dec 26 15:38:28 2016
-65.0803299	-10.9469414	162.32	Mon Dec 26 15:38:38 2016
-65.0803299	-10.9469376	162.27	Mon Dec 26 15:38:48 2016
-65.0803223	-10.9469271	162.21	Mon Dec 26 15:38:58 2016
-65.0803299	-10.9469252	162.20	Mon Dec 26 15:39:08 2016
-65.0803909	-10.9469442	162.36	Mon Dec 26 15:39:18 2016
-65.0805206	-10.9470139	162.18	Mon Dec 26 15:39:28 2016
-65.0805969	-10.9469948	161.97	Mon Dec 26 15:39:38 2016
-65.0806503	-10.9470224	162.00	Mon Dec 26 15:39:48 2016
-65.0807190	-10.9470644	161.77	Mon Dec 26 15:39:58 2016
-65.0807419	-10.9471121	161.32	Mon Dec 26 15:40:08 2016
-65.0807571	-10.9471560	160.97	Mon Dec 26 15:40:18 2016
-65.0807495	-10.9471645	161.02	Mon Dec 26 15:40:28 2016
-65.0807724	-10.9472055	160.81	Mon Dec 26 15:40:38 2016
-65.0807953	-10.9472876	160.51	Mon Dec 26 15:40:48 2016
-65.0808029	-10.9473362	160.96	Mon Dec 26 15:40:58 2016
-65.0808105	-10.9473543	160.97	Mon Dec 26 15:41:08 2016
-65.0808182	-10.9474068	160.69	Mon Dec 26 15:41:18 2016
-65.0808258	-10.9474230	160.56	Mon Dec 26 15:41:28 2016
-65.0807877	-10.9474096	160.64	Mon Dec 26 15:41:38 2016
-65.0807419	-10.9473801	160.73	Mon Dec 26 15:41:48 2016
-65.0807266	-10.9473534	160.77	Mon Dec 26 15:41:58 2016
-65.0807037	-10.9473257	160.34	Mon Dec 26 15:42:08 2016
-65.0807343	-10.9473448	160.32	Mon Dec 26 15:42:18 2016
-65.0807343	-10.9473457	160.37	Mon Dec 26 15:42:28 2016
-65.0807266	-10.9473314	160.38	Mon Dec 26 15:42:38 2016
-65.0807190	-10.9472570	162.09	Mon Dec 26 15:42:48 2016
-65.0807190	-10.9472418	161.99	Mon Dec 26 15:42:58 2016
-65.0807800	-10.9469433	161.96	Mon Dec 26 15:43:14 2016
-65.0806732	-10.9469452	155.21	Mon Dec 26 15:43:24 2016
-65.0806580	-10.9469109	161.01	Mon Dec 26 15:43:34 2016
-65.0806732	-10.9470282	165.71	Mon Dec 26 15:43:44 2016
-65.0807266	-10.9470415	165.80	Mon Dec 26 15:43:54 2016
-65.0807266	-10.9470406	165.88	Mon Dec 26 15:44:04 2016
-65.0806808	-10.9470396	166.84	Mon Dec 26 15:44:14 2016
-65.0806198	-10.9470692	162.63	Mon Dec 26 15:44:24 2016
-65.0806122	-10.9470663	162.48	Mon Dec 26 15:44:34 2016
-65.0805435	-10.9470282	161.35	Mon Dec 26 15:44:44 2016
-65.0804672	-10.9469700	158.35	Mon Dec 26 15:44:54 2016
-65.0804443	-10.9469843	157.42	Mon Dec 26 15:45:04 2016
-65.0804367	-10.9469748	157.44	Mon Dec 26 15:45:14 2016
-65.0804138	-10.9469662	157.02	Mon Dec 26 15:45:24 2016
-65.0804291	-10.9469767	157.04	Mon Dec 26 15:45:34 2016
-65.0803909	-10.9469481	156.85	Mon Dec 26 15:45:44 2016
-65.0803680	-10.9469337	157.14	Mon Dec 26 15:45:54 2016
-65.0802841	-10.9469395	156.86	Mon Dec 26 15:46:04 2016
-65.0801620	-10.9469223	156.75	Mon Dec 26 15:46:14 2016
-65.0801392	-10.9469156	157.14	Mon Dec 26 15:46:24 2016
-65.0801163	-10.9469185	156.91	Mon Dec 26 15:46:34 2016
-65.0801086	-10.9469118	156.86	Mon Dec 26 15:46:44 2016
-65.0801010	-10.9469061	156.85	Mon Dec 26 15:46:54 2016
-65.0800095	-10.9469156	156.05	Mon Dec 26 15:47:04 2016
-65.0799942	-10.9469204	155.98	Mon Dec 26 15:47:14 2016
-65.0799332	-10.9469328	155.63	Mon Dec 26 15:47:24 2016
-65.0799255	-10.9469290	155.67	Mon Dec 26 15:47:34 2016
-65.0798416	-10.9469490	155.39	Mon Dec 26 15:47:44 2016
-65.0797653	-10.9469786	153.92	Mon Dec 26 15:47:54 2016
-65.0796890	-10.9470062	153.25	Mon Dec 26 15:48:04 2016
-65.0795898	-10.9470320	152.66	Mon Dec 26 15:48:14 2016
-65.0795212	-10.9470377	152.07	Mon Dec 26 15:48:24 2016
-65.0794449	-10.9470415	151.73	Mon Dec 26 15:48:34 2016
-65.0792999	-10.9470568	151.86	Mon Dec 26 15:48:44 2016
-65.0792084	-10.9470358	152.10	Mon Dec 26 15:48:54 2016
-65.0791855	-10.9470501	152.43	Mon Dec 26 15:49:04 2016
-65.0791779	-10.9470453	152.46	Mon Dec 26 15:49:14 2016
-65.0791168	-10.9470472	152.44	Mon Dec 26 15:49:24 2016
-65.0790253	-10.9470682	152.20	Mon Dec 26 15:49:34 2016
-65.0789795	-10.9470778	151.30	Mon Dec 26 15:49:44 2016
-65.0789719	-10.9470749	151.31	Mon Dec 26 15:49:54 2016
-65.0788956	-10.9470978	150.64	Mon Dec 26 15:50:04 2016
-65.0787430	-10.9471054	151.48	Mon Dec 26 15:50:14 2016
-65.0786819	-10.9471130	151.55	Mon Dec 26 15:50:24 2016
-65.0786057	-10.9470510	151.28	Mon Dec 26 15:50:34 2016
-65.0784912	-10.9469852	151.30	Mon Dec 26 15:50:44 2016
-65.0784378	-10.9469662	151.14	Mon Dec 26 15:50:54 2016
-65.0784302	-10.9469595	151.14	Mon Dec 26 15:51:04 2016
-65.0784302	-10.9469633	151.14	Mon Dec 26 15:51:14 2016
-65.0783539	-10.9469442	150.80	Mon Dec 26 15:51:24 2016
-65.0783310	-10.9469328	151.15	Mon Dec 26 15:51:34 2016
-65.0783310	-10.9469347	151.21	Mon Dec 26 15:51:44 2016
-65.0783234	-10.9469233	151.22	Mon Dec 26 15:51:54 2016
-65.0783234	-10.9469328	151.20	Mon Dec 26 15:52:04 2016
-65.0783157	-10.9469271	151.22	Mon Dec 26 15:52:14 2016
-65.0781097	-10.9469566	150.37	Mon Dec 26 15:52:24 2016
-65.0780258	-10.9469900	150.39	Mon Dec 26 15:52:34 2016
-65.0780029	-10.9469948	150.59	Mon Dec 26 15:52:44 2016
-65.0779266	-10.9469805	150.17	Mon Dec 26 15:52:54 2016
-65.0779037	-10.9469748	150.22	Mon Dec 26 15:53:04 2016
-65.0778961	-10.9469690	150.24	Mon Dec 26 15:53:14 2016
-65.0777664	-10.9469280	149.58	Mon Dec 26 15:53:24 2016
-65.0777512	-10.9469213	149.70	Mon Dec 26 15:53:34 2016
-65.0777588	-10.9469299	149.72	Mon Dec 26 15:53:44 2016
-65.0777588	-10.9469299	149.77	Mon Dec 26 15:53:54 2016
-65.0777588	-10.9469233	149.77	Mon Dec 26 15:54:04 2016
-65.0776901	-10.9469147	149.43	Mon Dec 26 15:54:14 2016
-65.0775681	-10.9469004	149.87	Mon Dec 26 15:54:24 2016
-65.0775604	-10.9468946	149.86	Mon Dec 26 15:54:34 2016
-65.0775528	-10.9468842	149.79	Mon Dec 26 15:54:44 2016
-65.0774384	-10.9468498	150.60	Mon Dec 26 15:54:54 2016
-65.0772934	-10.9468479	150.06	Mon Dec 26 15:55:04 2016
-65.0771942	-10.9468079	149.77	Mon Dec 26 15:55:14 2016
-65.0771332	-10.9467802	149.73	Mon Dec 26 15:55:24 2016
-65.0770645	-10.9467564	149.71	Mon Dec 26 15:55:34 2016
-65.0769958	-10.9467306	150.14	Mon Dec 26 15:55:44 2016
-65.0769577	-10.9467173	149.86	Mon Dec 26 15:55:54 2016
-65.0769577	-10.9467163	149.91	Mon Dec 26 15:56:04 2016
-65.0769501	-10.9467058	149.86	Mon Dec 26 15:56:14 2016
-65.0768280	-10.9467201	149.64	Mon Dec 26 15:56:24 2016
-65.0767899	-10.9467335	149.03	Mon Dec 26 15:56:34 2016
-65.0766602	-10.9467449	148.59	Mon Dec 26 15:56:44 2016
-65.0765915	-10.9467373	148.66	Mon Dec 26 15:56:54 2016
-65.0764389	-10.9467363	147.76	Mon Dec 26 15:57:04 2016
-65.0762634	-10.9467268	149.44	Mon Dec 26 15:57:14 2016
-65.0762253	-10.9467220	149.31	Mon Dec 26 15:57:24 2016
-65.0761261	-10.9467173	149.14	Mon Dec 26 15:57:34 2016
-65.0761185	-10.9467382	149.28	Mon Dec 26 15:57:44 2016
-65.0760498	-10.9467192	149.11	Mon Dec 26 15:57:54 2016
-65.0759659	-10.9467106	148.85	Mon Dec 26 15:58:04 2016
-65.0758591	-10.9467154	148.23	Mon Dec 26 15:58:14 2016
-65.0757294	-10.9466906	149.15	Mon Dec 26 15:58:24 2016
-65.0756454	-10.9466257	149.54	Mon Dec 26 15:58:34 2016
-65.0755692	-10.9465523	149.00	Mon Dec 26 15:58:44 2016
-65.0755539	-10.9465246	149.17	Mon Dec 26 15:58:54 2016
-65.0754852	-10.9464569	149.27	Mon Dec 26 15:59:04 2016
-65.0754242	-10.9464073	150.39	Mon Dec 26 15:59:14 2016
-65.0753479	-10.9463558	150.37	Mon Dec 26 15:59:24 2016
-65.0752945	-10.9463120	150.05	Mon Dec 26 15:59:34 2016
-65.0752563	-10.9462662	149.76	Mon Dec 26 15:59:44 2016
-65.0752487	-10.9462738	149.88	Mon Dec 26 15:59:54 2016
-65.0752411	-10.9462605	149.99	Mon Dec 26 16:00:04 2016
-65.0752335	-10.9462528	149.93	Mon Dec 26 16:00:14 2016
-65.0752106	-10.9462471	149.93	Mon Dec 26 16:00:24 2016
-65.0752029	-10.9462337	149.91	Mon Dec 26 16:00:34 2016
-65.0752029	-10.9461622	149.96	Mon Dec 26 16:00:44 2016
-65.0752029	-10.9461613	149.85	Mon Dec 26 16:00:54 2016
-65.0752029	-10.9461641	149.77	Mon Dec 26 16:01:04 2016
-65.0751953	-10.9461508	149.14	Mon Dec 26 16:01:14 2016
-65.0752029	-10.9461575	148.52	Mon Dec 26 16:01:24 2016
-65.0751877	-10.9461517	148.14	Mon Dec 26 16:01:34 2016
-65.0751801	-10.9461527	148.87	Mon Dec 26 16:01:44 2016
-65.0752106	-10.9461555	148.00	Mon Dec 26 16:01:54 2016
-65.0752182	-10.9461594	145.99	Mon Dec 26 16:02:04 2016
-65.0752182	-10.9461641	145.90	Mon Dec 26 16:02:14 2016
-65.0752182	-10.9461641	145.80	Mon Dec 26 16:02:24 2016
-65.0752182	-10.9461594	145.75	Mon Dec 26 16:02:34 2016
-65.0752182	-10.9461565	145.70	Mon Dec 26 16:02:44 2016
-65.0752182	-10.9461594	145.65	Mon Dec 26 16:02:54 2016
-65.0752182	-10.9461575	145.62	Mon Dec 26 16:03:04 2016
-65.0752182	-10.9461622	145.57	Mon Dec 26 16:03:14 2016
-65.0752029	-10.9461489	145.34	Mon Dec 26 16:03:24 2016
-65.0751877	-10.9461327	145.09	Mon Dec 26 16:03:34 2016
-65.0751877	-10.9461393	145.08	Mon Dec 26 16:03:44 2016
-65.0751877	-10.9461403	145.09	Mon Dec 26 16:03:54 2016
-65.0751877	-10.9461403	145.09	Mon Dec 26 16:04:04 2016
-65.0751953	-10.9461479	145.08	Mon Dec 26 16:04:14 2016
-65.0752029	-10.9461555	144.98	Mon Dec 26 16:04:24 2016
-65.0752106	-10.9461632	144.91	Mon Dec 26 16:04:34 2016
-65.0752106	-10.9461441	144.48	Mon Dec 26 16:04:44 2016
-65.0752106	-10.9461517	144.42	Mon Dec 26 16:04:54 2016
-65.0752029	-10.9461422	144.41	Mon Dec 26 16:05:04 2016
-65.0752182	-10.9461317	144.36	Mon Dec 26 16:05:14 2016
-65.0752258	-10.9461432	144.52	Mon Dec 26 16:05:24 2016
-65.0752258	-10.9461422	144.46	Mon Dec 26 16:05:34 2016
-65.0752258	-10.9461479	144.49	Mon Dec 26 16:05:44 2016
-65.0752258	-10.9461460	144.52	Mon Dec 26 16:05:54 2016
-65.0752106	-10.9461279	144.39	Mon Dec 26 16:06:04 2016
-65.0752106	-10.9461269	144.33	Mon Dec 26 16:06:14 2016
-65.0752106	-10.9461403	144.38	Mon Dec 26 16:06:24 2016
-65.0751877	-10.9461584	144.17	Mon Dec 26 16:06:34 2016
-65.0751877	-10.9461470	142.72	Mon Dec 26 16:06:44 2016
-65.0751877	-10.9461441	142.71	Mon Dec 26 16:06:54 2016
-65.0751648	-10.9461527	142.33	Mon Dec 26 16:07:04 2016
-65.0751572	-10.9461670	141.81	Mon Dec 26 16:07:14 2016
-65.0751495	-10.9461660	141.81	Mon Dec 26 16:07:24 2016
-65.0751648	-10.9461775	141.82	Mon Dec 26 16:07:34 2016
-65.0751495	-10.9462118	139.45	Mon Dec 26 16:07:44 2016
-65.0751495	-10.9462099	139.39	Mon Dec 26 16:07:54 2016
-65.0751419	-10.9462042	139.43	Mon Dec 26 16:08:04 2016
-65.0751648	-10.9461727	139.54	Mon Dec 26 16:08:14 2016
-65.0751495	-10.9461679	138.85	Mon Dec 26 16:08:24 2016
-65.0751495	-10.9461737	138.79	Mon Dec 26 16:08:34 2016
-65.0751495	-10.9461765	138.78	Mon Dec 26 16:08:44 2016
-65.0751572	-10.9461851	138.72	Mon Dec 26 16:08:54 2016
-65.0751572	-10.9461937	138.73	Mon Dec 26 16:09:04 2016
-65.0751648	-10.9461985	138.76	Mon Dec 26 16:09:14 2016
-65.0751648	-10.9462004	138.70	Mon Dec 26 16:09:24 2016
-65.0751648	-10.9461927	138.52	Mon Dec 26 16:09:34 2016
-65.0751724	-10.9462042	137.61	Mon Dec 26 16:09:44 2016
-65.0751648	-10.9461994	137.60	Mon Dec 26 16:09:54 2016
-65.0751648	-10.9461937	137.55	Mon Dec 26 16:10:04 2016
-65.0751648	-10.9461937	137.48	Mon Dec 26 16:10:14 2016
-65.0751724	-10.9462042	137.49	Mon Dec 26 16:10:24 2016
-65.0751801	-10.9462128	137.50	Mon Dec 26 16:10:34 2016
-65.0751801	-10.9462414	137.53	Mon Dec 26 16:10:44 2016
-65.0751877	-10.9462566	137.52	Mon Dec 26 16:10:54 2016
-65.0751953	-10.9462605	137.45	Mon Dec 26 16:11:04 2016
-65.0751648	-10.9462090	137.86	Mon Dec 26 16:11:14 2016
-65.0751648	-10.9461956	137.90	Mon Dec 26 16:11:24 2016
-65.0751648	-10.9461946	137.89	Mon Dec 26 16:11:34 2016
-65.0751648	-10.9461927	137.86	Mon Dec 26 16:11:44 2016
-65.0751724	-10.9462004	137.16	Mon Dec 26 16:11:54 2016
-65.0751801	-10.9462156	136.70	Mon Dec 26 16:12:04 2016
-65.0751801	-10.9462185	136.71	Mon Dec 26 16:12:14 2016
-65.0751801	-10.9462194	136.71	Mon Dec 26 16:12:24 2016
-65.0751877	-10.9462233	136.55	Mon Dec 26 16:12:34 2016
-65.0751877	-10.9462261	136.39	Mon Dec 26 16:12:44 2016
-65.0751801	-10.9462242	136.29	Mon Dec 26 16:12:54 2016
-65.0751801	-10.9462242	136.23	Mon Dec 26 16:13:04 2016
-65.0751801	-10.9462261	136.21	Mon Dec 26 16:13:14 2016
-65.0751801	-10.9462271	136.19	Mon Dec 26 16:13:24 2016
-65.0751724	-10.9462175	136.08	Mon Dec 26 16:13:34 2016
-65.0751648	-10.9461880	135.93	Mon Dec 26 16:13:44 2016
-65.0751495	-10.9461613	134.64	Mon Dec 26 16:13:54 2016
-65.0751495	-10.9461584	134.45	Mon Dec 26 16:14:04 2016
-65.0751648	-10.9461708	134.80	Mon Dec 26 16:14:14 2016
-65.0751724	-10.9461823	134.76	Mon Dec 26 16:14:24 2016
-65.0751724	-10.9461851	134.75	Mon Dec 26 16:14:34 2016
-65.0751343	-10.9461994	134.46	Mon Dec 26 16:14:44 2016
-65.0751495	-10.9462156	134.20	Mon Dec 26 16:14:54 2016
-65.0751419	-10.9462128	131.72	Mon Dec 26 16:15:04 2016
-65.0751419	-10.9462109	131.61	Mon Dec 26 16:15:14 2016
-65.0751419	-10.9462099	131.46	Mon Dec 26 16:15:24 2016
-65.0751343	-10.9462032	131.41	Mon Dec 26 16:15:34 2016
-65.0751343	-10.9461994	131.36	Mon Dec 26 16:15:44 2016
-65.0751572	-10.9462137	131.61	Mon Dec 26 16:15:54 2016
-65.0751724	-10.9462004	132.20	Mon Dec 26 16:16:04 2016
-65.0751724	-10.9462051	132.13	Mon Dec 26 16:16:14 2016
-65.0751724	-10.9462032	132.03	Mon Dec 26 16:16:24 2016
-65.0751801	-10.9462051	132.01	Mon Dec 26 16:16:34 2016
-65.0751801	-10.9462090	131.98	Mon Dec 26 16:16:44 2016
-65.0751877	-10.9462452	131.04	Mon Dec 26 16:16:54 2016
-65.0751801	-10.9462786	132.36	Mon Dec 26 16:17:04 2016
-65.0752106	-10.9462709	132.82	Mon Dec 26 16:17:14 2016
-65.0752106	-10.9462767	132.84	Mon Dec 26 16:17:24 2016
-65.0752106	-10.9462700	132.91	Mon Dec 26 16:17:34 2016
-65.0751801	-10.9462538	134.02	Mon Dec 26 16:17:44 2016
-65.0751724	-10.9462423	134.78	Mon Dec 26 16:17:54 2016
-65.0751724	-10.9462414	134.81	Mon Dec 26 16:18:04 2016
-65.0751724	-10.9462376	134.84	Mon Dec 26 16:18:14 2016
-65.0751724	-10.9462337	134.87	Mon Dec 26 16:18:24 2016
-65.0751801	-10.9462185	134.88	Mon Dec 26 16:18:34 2016
-65.0752106	-10.9461985	135.05	Mon Dec 26 16:18:44 2016
-65.0752182	-10.9461842	134.98	Mon Dec 26 16:18:54 2016
-65.0752258	-10.9461870	136.25	Mon Dec 26 16:19:04 2016
-65.0752258	-10.9461908	136.23	Mon Dec 26 16:19:14 2016
-65.0752258	-10.9461908	136.29	Mon Dec 26 16:19:24 2016
-65.0751419	-10.9462023	136.88	Mon Dec 26 16:19:34 2016
-65.0751724	-10.9462366	137.74	Mon Dec 26 16:19:44 2016
-65.0752563	-10.9462414	138.29	Mon Dec 26 16:19:54 2016
-65.0752487	-10.9462585	142.34	Mon Dec 26 16:20:04 2016
-65.0752869	-10.9462929	141.30	Mon Dec 26 16:20:14 2016
-65.0752945	-10.9462662	140.94	Mon Dec 26 16:20:24 2016
-65.0753098	-10.9462376	141.27	Mon Dec 26 16:20:34 2016
-65.0753098	-10.9462357	141.20	Mon Dec 26 16:20:44 2016
-65.0753021	-10.9462318	141.15	Mon Dec 26 16:20:54 2016
-65.0753021	-10.9462328	141.11	Mon Dec 26 16:21:04 2016
-65.0753098	-10.9462414	141.09	Mon Dec 26 16:21:14 2016
-65.0753021	-10.9462395	141.03	Mon Dec 26 16:21:24 2016
-65.0751266	-10.9462214	140.30	Mon Dec 26 16:21:34 2016
-65.0750046	-10.9462862	139.19	Mon Dec 26 16:21:44 2016
-65.0749664	-10.9462862	138.83	Mon Dec 26 16:21:54 2016
-65.0749512	-10.9462881	138.83	Mon Dec 26 16:22:04 2016
-65.0749512	-10.9463367	138.99	Mon Dec 26 16:22:14 2016
-65.0749512	-10.9463215	139.14	Mon Dec 26 16:22:24 2016
-65.0749512	-10.9463167	139.11	Mon Dec 26 16:22:34 2016
-65.0749512	-10.9463224	139.08	Mon Dec 26 16:22:44 2016
-65.0749512	-10.9463253	139.14	Mon Dec 26 16:22:54 2016
-65.0749435	-10.9463120	139.20	Mon Dec 26 16:23:04 2016
-65.0749435	-10.9463034	139.19	Mon Dec 26 16:23:14 2016
-65.0749283	-10.9462872	139.23	Mon Dec 26 16:23:24 2016
-65.0749283	-10.9462099	139.77	Mon Dec 26 16:23:34 2016
-65.0749130	-10.9462337	139.77	Mon Dec 26 16:23:44 2016
-65.0749130	-10.9462347	139.81	Mon Dec 26 16:23:54 2016
-65.0749130	-10.9462366	139.84	Mon Dec 26 16:24:04 2016
-65.0749130	-10.9462385	139.89	Mon Dec 26 16:24:14 2016
-65.0749130	-10.9462461	139.88	Mon Dec 26 16:24:24 2016
-65.0749054	-10.9462652	140.00	Mon Dec 26 16:24:34 2016
-65.0748978	-10.9462776	140.07	Mon Dec 26 16:24:44 2016
-65.0748749	-10.9462824	139.54	Mon Dec 26 16:24:54 2016
-65.0748749	-10.9462824	139.57	Mon Dec 26 16:25:04 2016
-65.0748825	-10.9462948	139.58	Mon Dec 26 16:25:14 2016
-65.0748520	-10.9462910	139.05	Mon Dec 26 16:25:24 2016
-65.0748596	-10.9463024	139.30	Mon Dec 26 16:25:34 2016
-65.0748520	-10.9462967	139.87	Mon Dec 26 16:25:44 2016
-65.0748596	-10.9463091	140.59	Mon Dec 26 16:25:54 2016
-65.0748444	-10.9462748	140.29	Mon Dec 26 16:26:04 2016
-65.0748520	-10.9462595	139.30	Mon Dec 26 16:26:14 2016
-65.0748444	-10.9462500	139.29	Mon Dec 26 16:26:24 2016
-65.0748444	-10.9462509	139.24	Mon Dec 26 16:26:34 2016
-65.0748444	-10.9462557	139.18	Mon Dec 26 16:26:44 2016
-65.0748367	-10.9462433	138.58	Mon Dec 26 16:26:54 2016
-65.0747833	-10.9461775	138.70	Mon Dec 26 16:27:04 2016
-65.0747528	-10.9461012	138.88	Mon Dec 26 16:27:14 2016
-65.0747299	-10.9460192	139.79	Mon Dec 26 16:27:24 2016
-65.0746918	-10.9459763	139.36	Mon Dec 26 16:27:34 2016
-65.0746460	-10.9459610	139.48	Mon Dec 26 16:27:44 2016
-65.0745773	-10.9459057	139.01	Mon Dec 26 16:27:54 2016
-65.0745468	-10.9459105	138.77	Mon Dec 26 16:28:04 2016
-65.0745010	-10.9457970	138.35	Mon Dec 26 16:28:14 2016
-65.0744858	-10.9457035	138.71	Mon Dec 26 16:28:24 2016
-65.0745163	-10.9456892	138.81	Mon Dec 26 16:28:34 2016
-65.0745392	-10.9456978	138.59	Mon Dec 26 16:28:44 2016
-65.0745239	-10.9457064	138.94	Mon Dec 26 16:28:54 2016
-65.0745239	-10.9457197	136.80	Mon Dec 26 16:29:04 2016
-65.0745163	-10.9456644	135.58	Mon Dec 26 16:29:14 2016
-65.0745316	-10.9456511	135.80	Mon Dec 26 16:29:24 2016
-65.0746460	-10.9457426	136.53	Mon Dec 26 16:29:34 2016
-65.0743866	-10.9455404	141.39	Mon Dec 26 16:30:27 2016
-65.0743408	-10.9456110	120.64	Mon Dec 26 16:30:37 2016
-65.0743332	-10.9456091	119.93	Mon Dec 26 16:30:47 2016
-65.0743561	-10.9456129	121.24	Mon Dec 26 16:30:57 2016
-65.0744095	-10.9456224	121.18	Mon Dec 26 16:31:07 2016
-65.0744324	-10.9455967	121.55	Mon Dec 26 16:31:17 2016
-65.0744705	-10.9456539	121.71	Mon Dec 26 16:31:27 2016
-65.0745163	-10.9456511	122.16	Mon Dec 26 16:31:37 2016
-65.0744629	-10.9456539	121.20	Mon Dec 26 16:31:47 2016
-65.0744705	-10.9456539	121.19	Mon Dec 26 16:31:57 2016
-65.0744858	-10.9456453	121.21	Mon Dec 26 16:32:07 2016
-65.0744934	-10.9456263	121.31	Mon Dec 26 16:32:17 2016
-65.0744934	-10.9456253	121.30	Mon Dec 26 16:32:27 2016
-65.0744858	-10.9456139	121.15	Mon Dec 26 16:32:37 2016
-65.0744934	-10.9456196	121.17	Mon Dec 26 16:32:47 2016
-65.0744934	-10.9456282	121.18	Mon Dec 26 16:32:57 2016
-65.0745010	-10.9456415	121.14	Mon Dec 26 16:33:07 2016
-65.0745010	-10.9456444	121.09	Mon Dec 26 16:33:17 2016
-65.0745087	-10.9456491	121.10	Mon Dec 26 16:33:27 2016
-65.0745010	-10.9456415	121.06	Mon Dec 26 16:33:37 2016
-65.0745010	-10.9456472	121.02	Mon Dec 26 16:33:47 2016
-65.0744934	-10.9456444	120.89	Mon Dec 26 16:33:57 2016
-65.0744781	-10.9456291	120.13	Mon Dec 26 16:34:07 2016
-65.0744858	-10.9456425	120.36	Mon Dec 26 16:34:17 2016
-65.0744858	-10.9456406	120.29	Mon Dec 26 16:34:27 2016
-65.0744858	-10.9456339	120.23	Mon Dec 26 16:34:37 2016
-65.0744934	-10.9456463	120.21	Mon Dec 26 16:34:47 2016
-65.0744934	-10.9456434	120.21	Mon Dec 26 16:34:57 2016
-65.0744858	-10.9456291	120.23	Mon Dec 26 16:35:07 2016
-65.0744858	-10.9456339	120.22	Mon Dec 26 16:35:17 2016
-65.0744934	-10.9456415	120.24	Mon Dec 26 16:35:27 2016
-65.0744934	-10.9456396	120.23	Mon Dec 26 16:35:37 2016
-65.0744858	-10.9456272	120.23	Mon Dec 26 16:35:47 2016
-65.0744934	-10.9456358	120.24	Mon Dec 26 16:35:57 2016
-65.0744934	-10.9456358	120.24	Mon Dec 26 16:36:07 2016
-65.0745010	-10.9456425	120.21	Mon Dec 26 16:36:17 2016
-65.0745010	-10.9456415	120.19	Mon Dec 26 16:36:27 2016
-65.0744553	-10.9456301	119.49	Mon Dec 26 16:36:37 2016
-65.0744247	-10.9456091	119.88	Mon Dec 26 16:36:47 2016
-65.0744247	-10.9456100	119.91	Mon Dec 26 16:36:57 2016
-65.0744247	-10.9456139	120.03	Mon Dec 26 16:37:07 2016
-65.0744171	-10.9456034	120.14	Mon Dec 26 16:37:17 2016
-65.0744095	-10.9455929	120.18	Mon Dec 26 16:37:27 2016
-65.0744171	-10.9455948	120.20	Mon Dec 26 16:37:37 2016
-65.0744247	-10.9456110	120.22	Mon Dec 26 16:37:47 2016
-65.0744247	-10.9456167	120.19	Mon Dec 26 16:37:57 2016
-65.0744247	-10.9456177	120.15	Mon Dec 26 16:38:07 2016
-65.0744247	-10.9456167	120.20	Mon Dec 26 16:38:17 2016
-65.0744400	-10.9456472	119.11	Mon Dec 26 16:38:27 2016
-65.0744400	-10.9456463	119.10	Mon Dec 26 16:38:37 2016
-65.0744553	-10.9455919	120.77	Mon Dec 26 16:38:47 2016
-65.0744629	-10.9456015	120.77	Mon Dec 26 16:38:57 2016
-65.0744705	-10.9456120	120.84	Mon Dec 26 16:39:07 2016
-65.0744705	-10.9456120	120.88	Mon Dec 26 16:39:17 2016
-65.0744705	-10.9456177	121.01	Mon Dec 26 16:39:27 2016
-65.0744629	-10.9456120	121.15	Mon Dec 26 16:39:37 2016
-65.0744629	-10.9456024	121.21	Mon Dec 26 16:39:47 2016
-65.0744476	-10.9455919	121.28	Mon Dec 26 16:39:57 2016
-65.0744476	-10.9455976	121.35	Mon Dec 26 16:40:07 2016
-65.0744629	-10.9456472	122.26	Mon Dec 26 16:40:17 2016
-65.0744705	-10.9456568	122.31	Mon Dec 26 16:40:27 2016
-65.0744705	-10.9456558	122.30	Mon Dec 26 16:40:37 2016
-65.0744705	-10.9456558	122.22	Mon Dec 26 16:40:47 2016
-65.0745087	-10.9456816	124.61	Mon Dec 26 16:40:57 2016
-65.0745468	-10.9457169	125.30	Mon Dec 26 16:41:07 2016
-65.0745392	-10.9457092	125.27	Mon Dec 26 16:41:17 2016
-65.0745468	-10.9457073	125.62	Mon Dec 26 16:41:27 2016
-65.0745621	-10.9457340	125.81	Mon Dec 26 16:41:37 2016
-65.0745773	-10.9457378	125.11	Mon Dec 26 16:41:47 2016
-65.0745773	-10.9457283	125.17	Mon Dec 26 16:41:57 2016
-65.0745697	-10.9457207	125.34	Mon Dec 26 16:42:07 2016
-65.0745697	-10.9457178	125.42	Mon Dec 26 16:42:17 2016
-65.0745621	-10.9457140	125.46	Mon Dec 26 16:42:27 2016
-65.0745621	-10.9457102	125.50	Mon Dec 26 16:42:37 2016
-65.0745544	-10.9457016	125.55	Mon Dec 26 16:42:47 2016
-65.0745621	-10.9457178	125.58	Mon Dec 26 16:42:57 2016
-65.0745697	-10.9457273	125.65	Mon Dec 26 16:43:07 2016
-65.0745621	-10.9457207	125.72	Mon Dec 26 16:43:17 2016
-65.0745621	-10.9457188	125.78	Mon Dec 26 16:43:27 2016
-65.0745621	-10.9457197	125.74	Mon Dec 26 16:43:37 2016
-65.0745697	-10.9457340	123.63	Mon Dec 26 16:43:47 2016
-65.0745850	-10.9457483	123.31	Mon Dec 26 16:43:57 2016
-65.0745850	-10.9457417	123.21	Mon Dec 26 16:44:07 2016
-65.0745850	-10.9457340	123.31	Mon Dec 26 16:44:17 2016
-65.0745850	-10.9457340	123.45	Mon Dec 26 16:44:27 2016
-65.0745773	-10.9457235	123.53	Mon Dec 26 16:44:37 2016
-65.0745773	-10.9457178	123.58	Mon Dec 26 16:44:47 2016
-65.0745697	-10.9457121	123.64	Mon Dec 26 16:44:57 2016
-65.0745697	-10.9457111	123.75	Mon Dec 26 16:45:07 2016
-65.0745239	-10.9456577	124.51	Mon Dec 26 16:45:17 2016
-65.0745163	-10.9456530	124.89	Mon Dec 26 16:45:27 2016
-65.0744934	-10.9456387	125.04	Mon Dec 26 16:45:37 2016
-65.0744629	-10.9456005	125.39	Mon Dec 26 16:45:47 2016
-65.0744476	-10.9455366	125.88	Mon Dec 26 16:45:57 2016
-65.0744095	-10.9455032	126.65	Mon Dec 26 16:46:07 2016
-65.0743866	-10.9454432	126.99	Mon Dec 26 16:46:17 2016
-65.0743637	-10.9453449	127.56	Mon Dec 26 16:46:27 2016
-65.0743484	-10.9452858	128.34	Mon Dec 26 16:46:37 2016
-65.0743561	-10.9452610	128.67	Mon Dec 26 16:46:47 2016
-65.0743713	-10.9452028	129.65	Mon Dec 26 16:46:57 2016
-65.0743561	-10.9451342	130.27	Mon Dec 26 16:47:07 2016
-65.0743256	-10.9450445	130.93	Mon Dec 26 16:47:17 2016
-65.0743713	-10.9449854	132.68	Mon Dec 26 16:47:27 2016
-65.0743561	-10.9449883	133.08	Mon Dec 26 16:47:37 2016
-65.0743408	-10.9449682	133.03	Mon Dec 26 16:47:47 2016
-65.0743713	-10.9449368	134.15	Mon Dec 26 16:47:57 2016
-65.0743790	-10.9449377	134.17	Mon Dec 26 16:48:07 2016
-65.0743713	-10.9449253	134.18	Mon Dec 26 16:48:17 2016
-65.0743561	-10.9448795	135.42	Mon Dec 26 16:48:27 2016
-65.0743637	-10.9448833	135.44	Mon Dec 26 16:48:37 2016
-65.0743637	-10.9448805	135.45	Mon Dec 26 16:48:47 2016
-65.0743027	-10.9447975	136.06	Mon Dec 26 16:48:57 2016
-65.0743103	-10.9447279	136.10	Mon Dec 26 16:49:07 2016
-65.0743332	-10.9447079	135.93	Mon Dec 26 16:49:17 2016
-65.0743408	-10.9446659	136.57	Mon Dec 26 16:49:27 2016
-65.0743408	-10.9446630	136.43	Mon Dec 26 16:49:37 2016
-65.0742950	-10.9445887	136.93	Mon Dec 26 16:49:47 2016
-65.0742645	-10.9445591	138.77	Mon Dec 26 16:49:57 2016
-65.0742645	-10.9445667	140.40	Mon Dec 26 16:50:07 2016
-65.0742645	-10.9445648	140.55	Mon Dec 26 16:50:17 2016
-65.0742645	-10.9445658	140.68	Mon Dec 26 16:50:27 2016
-65.0742798	-10.9444551	141.54	Mon Dec 26 16:50:37 2016
-65.0742874	-10.9444084	141.98	Mon Dec 26 16:50:47 2016
-65.0742798	-10.9443979	141.98	Mon Dec 26 16:50:57 2016
-65.0742722	-10.9443769	142.14	Mon Dec 26 16:51:07 2016
-65.0742798	-10.9443426	142.59	Mon Dec 26 16:51:17 2016
-65.0742798	-10.9443083	143.39	Mon Dec 26 16:51:27 2016
-65.0743103	-10.9442902	144.45	Mon Dec 26 16:51:37 2016
-65.0743561	-10.9442949	145.31	Mon Dec 26 16:51:47 2016
-65.0743637	-10.9443426	146.85	Mon Dec 26 16:51:57 2016
-65.0743790	-10.9443493	147.63	Mon Dec 26 16:52:07 2016
-65.0743408	-10.9443741	147.76	Mon Dec 26 16:52:17 2016
-65.0743637	-10.9443903	148.58	Mon Dec 26 16:52:27 2016
-65.0744095	-10.9443836	151.11	Mon Dec 26 16:52:37 2016
-65.0744171	-10.9443941	151.18	Mon Dec 26 16:52:47 2016
-65.0743713	-10.9443607	151.30	Mon Dec 26 16:52:57 2016
-65.0743561	-10.9443588	152.18	Mon Dec 26 16:53:07 2016
-65.0743408	-10.9443607	152.33	Mon Dec 26 16:53:17 2016
-65.0743408	-10.9443655	152.33	Mon Dec 26 16:53:27 2016
-65.0743256	-10.9443789	152.59	Mon Dec 26 16:53:37 2016
-65.0743103	-10.9443274	152.33	Mon Dec 26 16:53:47 2016
-65.0742950	-10.9443283	152.30	Mon Dec 26 16:53:57 2016
-65.0742722	-10.9443350	151.91	Mon Dec 26 16:54:07 2016
-65.0742645	-10.9443598	151.61	Mon Dec 26 16:54:17 2016
-65.0742645	-10.9443588	151.66	Mon Dec 26 16:54:27 2016
-65.0742493	-10.9442787	151.32	Mon Dec 26 16:54:37 2016
-65.0742264	-10.9442635	151.31	Mon Dec 26 16:54:47 2016
-65.0741730	-10.9442873	151.51	Mon Dec 26 16:54:57 2016
-65.0741577	-10.9443092	151.14	Mon Dec 26 16:55:07 2016
-65.0741577	-10.9443340	151.93	Mon Dec 26 16:55:17 2016
-65.0741425	-10.9443607	152.21	Mon Dec 26 16:55:27 2016
-65.0741348	-10.9443541	152.31	Mon Dec 26 16:55:37 2016
-65.0741043	-10.9443560	152.86	Mon Dec 26 16:55:47 2016
-65.0740356	-10.9443731	152.85	Mon Dec 26 16:55:57 2016
-65.0740738	-10.9443865	152.88	Mon Dec 26 16:56:07 2016
-65.0740967	-10.9444046	153.07	Mon Dec 26 16:56:17 2016
-65.0741425	-10.9444265	153.09	Mon Dec 26 16:56:27 2016
-65.0741425	-10.9443989	153.32	Mon Dec 26 16:56:37 2016
-65.0741425	-10.9444036	154.30	Mon Dec 26 16:56:47 2016
-65.0741501	-10.9444065	154.32	Mon Dec 26 16:56:57 2016
-65.0741501	-10.9444141	154.42	Mon Dec 26 16:57:07 2016
-65.0741425	-10.9444122	155.17	Mon Dec 26 16:57:17 2016
-65.0741425	-10.9444151	155.23	Mon Dec 26 16:57:27 2016
-65.0741882	-10.9444218	155.64	Mon Dec 26 16:57:37 2016
-65.0742569	-10.9444513	156.29	Mon Dec 26 16:57:47 2016
-65.0742722	-10.9444542	156.40	Mon Dec 26 16:57:57 2016
-65.0742950	-10.9444571	156.30	Mon Dec 26 16:58:07 2016
-65.0743408	-10.9444733	156.50	Mon Dec 26 16:58:17 2016
-65.0743332	-10.9444752	156.58	Mon Dec 26 16:58:27 2016
-65.0743332	-10.9444752	156.62	Mon Dec 26 16:58:37 2016
-65.0743332	-10.9444809	156.69	Mon Dec 26 16:58:47 2016
-65.0743256	-10.9444771	156.80	Mon Dec 26 16:58:57 2016
-65.0743103	-10.9444647	156.89	Mon Dec 26 16:59:07 2016
-65.0742645	-10.9444866	156.30	Mon Dec 26 16:59:17 2016
-65.0741577	-10.9444656	155.90	Mon Dec 26 16:59:27 2016
-65.0740967	-10.9444647	155.86	Mon Dec 26 16:59:37 2016
-65.0740814	-10.9444742	156.12	Mon Dec 26 16:59:47 2016
-65.0740128	-10.9444818	156.00	Mon Dec 26 16:59:57 2016
-65.0739059	-10.9444408	156.56	Mon Dec 26 17:00:07 2016
-65.0738602	-10.9444628	156.21	Mon Dec 26 17:00:17 2016
-65.0738449	-10.9444723	156.36	Mon Dec 26 17:00:27 2016
-65.0738449	-10.9444771	156.42	Mon Dec 26 17:00:37 2016
-65.0738373	-10.9444723	156.46	Mon Dec 26 17:00:47 2016
-65.0738297	-10.9444685	156.50	Mon Dec 26 17:00:57 2016
-65.0738144	-10.9444599	156.61	Mon Dec 26 17:01:07 2016
-65.0737000	-10.9444780	156.88	Mon Dec 26 17:01:17 2016
-65.0737000	-10.9444818	156.88	Mon Dec 26 17:01:27 2016
-65.0736771	-10.9444790	156.68	Mon Dec 26 17:01:37 2016
-65.0736694	-10.9444714	156.77	Mon Dec 26 17:01:47 2016
-65.0735092	-10.9444990	157.74	Mon Dec 26 17:01:57 2016
-65.0734787	-10.9445028	157.91	Mon Dec 26 17:02:07 2016
-65.0734787	-10.9445009	157.88	Mon Dec 26 17:02:17 2016
-65.0735016	-10.9445190	158.38	Mon Dec 26 17:02:27 2016
-65.0734711	-10.9445467	157.79	Mon Dec 26 17:02:37 2016
-65.0734482	-10.9445543	156.75	Mon Dec 26 17:02:47 2016
-65.0734482	-10.9445601	156.78	Mon Dec 26 17:02:57 2016
-65.0734711	-10.9445772	156.57	Mon Dec 26 17:03:07 2016
-65.0734787	-10.9445839	155.38	Mon Dec 26 17:03:17 2016
-65.0734787	-10.9445887	155.36	Mon Dec 26 17:03:27 2016
-65.0734863	-10.9445753	155.08	Mon Dec 26 17:03:37 2016
-65.0734558	-10.9445324	154.84	Mon Dec 26 17:03:47 2016
-65.0734711	-10.9445410	155.00	Mon Dec 26 17:03:57 2016
-65.0735245	-10.9445343	155.17	Mon Dec 26 17:04:07 2016
-65.0735550	-10.9445114	154.98	Mon Dec 26 17:04:17 2016
-65.0735550	-10.9445152	154.29	Mon Dec 26 17:04:27 2016
-65.0735474	-10.9445143	154.25	Mon Dec 26 17:04:37 2016
-65.0735474	-10.9445076	154.17	Mon Dec 26 17:04:47 2016
-65.0735397	-10.9444971	154.14	Mon Dec 26 17:04:57 2016
-65.0735474	-10.9444990	154.13	Mon Dec 26 17:05:07 2016
-65.0735321	-10.9445286	153.75	Mon Dec 26 17:05:17 2016
-65.0735168	-10.9445200	153.53	Mon Dec 26 17:05:27 2016
-65.0735321	-10.9444990	154.22	Mon Dec 26 17:05:37 2016
-65.0735397	-10.9444857	154.03	Mon Dec 26 17:05:47 2016
-65.0735626	-10.9444752	153.68	Mon Dec 26 17:05:57 2016
-65.0736160	-10.9444427	153.77	Mon Dec 26 17:06:07 2016
-65.0736618	-10.9444036	154.16	Mon Dec 26 17:06:17 2016
-65.0736694	-10.9444056	154.02	Mon Dec 26 17:06:27 2016
-65.0737000	-10.9443932	153.88	Mon Dec 26 17:06:37 2016
-65.0738754	-10.9443321	153.12	Mon Dec 26 17:06:47 2016
-65.0739365	-10.9443331	153.24	Mon Dec 26 17:06:57 2016
-65.0739899	-10.9443512	153.40	Mon Dec 26 17:07:07 2016
-65.0741272	-10.9443655	153.21	Mon Dec 26 17:07:17 2016
-65.0741501	-10.9443541	152.66	Mon Dec 26 17:07:27 2016
-65.0741730	-10.9443693	152.39	Mon Dec 26 17:07:37 2016
-65.0742645	-10.9444532	151.57	Mon Dec 26 17:07:47 2016
-65.0743027	-10.9445066	150.61	Mon Dec 26 17:07:57 2016
-65.0743103	-10.9445543	149.90	Mon Dec 26 17:08:07 2016
-65.0743561	-10.9446011	149.55	Mon Dec 26 17:08:17 2016
-65.0743408	-10.9446220	149.44	Mon Dec 26 17:08:27 2016
-65.0742722	-10.9446287	149.72	Mon Dec 26 17:08:37 2016
-65.0742798	-10.9446115	149.90	Mon Dec 26 17:08:47 2016
-65.0742950	-10.9446507	148.80	Mon Dec 26 17:08:57 2016
-65.0743332	-10.9446096	149.32	Mon Dec 26 17:09:07 2016
-65.0743179	-10.9446125	149.30	Mon Dec 26 17:09:17 2016
-65.0743484	-10.9445829	149.63	Mon Dec 26 17:09:27 2016
-65.0743637	-10.9445486	149.87	Mon Dec 26 17:09:37 2016
-65.0743637	-10.9445724	150.20	Mon Dec 26 17:09:47 2016
-65.0743179	-10.9445810	150.04	Mon Dec 26 17:09:57 2016
-65.0743179	-10.9445581	151.45	Mon Dec 26 17:10:07 2016
-65.0743179	-10.9445448	151.70	Mon Dec 26 17:10:17 2016
-65.0743179	-10.9445486	151.87	Mon Dec 26 17:10:27 2016
-65.0743179	-10.9446154	153.09	Mon Dec 26 17:10:37 2016
-65.0742645	-10.9446545	154.93	Mon Dec 26 17:10:47 2016
-65.0743103	-10.9446621	155.62	Mon Dec 26 17:10:57 2016
-65.0743561	-10.9446383	156.73	Mon Dec 26 17:11:07 2016
-65.0743484	-10.9446354	158.29	Mon Dec 26 17:11:17 2016
-65.0743713	-10.9447203	158.48	Mon Dec 26 17:11:27 2016
-65.0743790	-10.9446821	159.68	Mon Dec 26 17:11:37 2016
-65.0744095	-10.9447145	160.06	Mon Dec 26 17:11:47 2016
-65.0744324	-10.9447269	161.59	Mon Dec 26 17:11:57 2016
-65.0744171	-10.9447374	162.24	Mon Dec 26 17:12:07 2016
-65.0744171	-10.9447012	163.27	Mon Dec 26 17:12:17 2016
-65.0744095	-10.9446363	163.17	Mon Dec 26 17:12:27 2016
-65.0743866	-10.9446630	162.86	Mon Dec 26 17:12:37 2016
-65.0743484	-10.9446583	164.74	Mon Dec 26 17:12:47 2016
-65.0742798	-10.9446793	164.26	Mon Dec 26 17:12:57 2016
-65.0742950	-10.9446545	163.49	Mon Dec 26 17:13:07 2016
-65.0742416	-10.9446344	164.53	Mon Dec 26 17:13:17 2016
-65.0742264	-10.9446545	164.24	Mon Dec 26 17:13:27 2016
-65.0742188	-10.9446554	164.31	Mon Dec 26 17:13:37 2016
-65.0743027	-10.9446421	165.07	Mon Dec 26 17:13:47 2016
-65.0743179	-10.9446793	165.29	Mon Dec 26 17:13:57 2016
-65.0743561	-10.9446239	166.56	Mon Dec 26 17:14:07 2016
-65.0743713	-10.9446421	167.11	Mon Dec 26 17:14:17 2016
-65.0743790	-10.9446211	168.48	Mon Dec 26 17:14:27 2016
-65.0743713	-10.9446096	168.75	Mon Dec 26 17:14:37 2016
-65.0743408	-10.9445782	169.06	Mon Dec 26 17:14:47 2016
-65.0742722	-10.9445724	169.51	Mon Dec 26 17:14:57 2016
-65.0742798	-10.9444981	169.81	Mon Dec 26 17:15:07 2016
-65.0742874	-10.9444876	169.94	Mon Dec 26 17:15:17 2016
-65.0743027	-10.9445105	170.45	Mon Dec 26 17:15:27 2016
-65.0743027	-10.9444971	170.52	Mon Dec 26 17:15:37 2016
-65.0743179	-10.9444962	171.11	Mon Dec 26 17:15:47 2016
-65.0743027	-10.9445267	170.66	Mon Dec 26 17:15:57 2016
-65.0743103	-10.9445248	170.82	Mon Dec 26 17:16:07 2016
-65.0743027	-10.9445524	170.25	Mon Dec 26 17:16:17 2016
-65.0743179	-10.9445381	170.11	Mon Dec 26 17:16:27 2016
-65.0743103	-10.9445515	169.08	Mon Dec 26 17:16:37 2016
-65.0742950	-10.9445543	168.61	Mon Dec 26 17:16:47 2016
-65.0742798	-10.9445391	168.27	Mon Dec 26 17:16:57 2016
-65.0743256	-10.9445305	167.37	Mon Dec 26 17:17:07 2016
-65.0743408	-10.9445457	166.86	Mon Dec 26 17:17:17 2016
-65.0743408	-10.9446058	166.17	Mon Dec 26 17:17:27 2016
-65.0743484	-10.9446545	166.02	Mon Dec 26 17:17:37 2016
-65.0743561	-10.9446583	166.06	Mon Dec 26 17:17:47 2016
-65.0743484	-10.9446545	166.09	Mon Dec 26 17:17:57 2016
-65.0743561	-10.9446554	166.12	Mon Dec 26 17:18:07 2016
-65.0743484	-10.9446421	165.66	Mon Dec 26 17:18:17 2016
-65.0743408	-10.9446297	165.28	Mon Dec 26 17:18:27 2016
-65.0743332	-10.9446230	165.05	Mon Dec 26 17:18:37 2016
-65.0743332	-10.9446192	164.97	Mon Dec 26 17:18:47 2016
-65.0743179	-10.9446020	163.93	Mon Dec 26 17:18:57 2016
-65.0743484	-10.9445047	162.70	Mon Dec 26 17:19:07 2016
-65.0743561	-10.9445305	159.34	Mon Dec 26 17:19:17 2016
-65.0742874	-10.9445143	157.80	Mon Dec 26 17:19:27 2016
-65.0742416	-10.9445162	157.84	Mon Dec 26 17:19:37 2016
-65.0742264	-10.9445000	156.24	Mon Dec 26 17:19:47 2016
-65.0742264	-10.9445009	155.59	Mon Dec 26 17:19:57 2016
-65.0742722	-10.9445181	155.71	Mon Dec 26 17:20:07 2016
-65.0742722	-10.9445181	155.72	Mon Dec 26 17:20:17 2016
-65.0742493	-10.9445143	155.67	Mon Dec 26 17:20:27 2016
-65.0743027	-10.9445114	156.64	Mon Dec 26 17:20:37 2016
-65.0742722	-10.9444904	156.19	Mon Dec 26 17:20:47 2016
-65.0742264	-10.9445105	155.48	Mon Dec 26 17:20:57 2016
-65.0742416	-10.9444704	155.06	Mon Dec 26 17:21:07 2016
-65.0742264	-10.9444933	154.46	Mon Dec 26 17:21:17 2016
-65.0743027	-10.9444704	154.80	Mon Dec 26 17:21:27 2016
-65.0743332	-10.9444962	154.96	Mon Dec 26 17:21:37 2016
-65.0743561	-10.9445019	154.38	Mon Dec 26 17:21:47 2016
-65.0743484	-10.9444952	154.38	Mon Dec 26 17:21:57 2016
-65.0743179	-10.9445314	154.76	Mon Dec 26 17:22:07 2016
-65.0743484	-10.9445553	155.17	Mon Dec 26 17:22:17 2016
-65.0743942	-10.9445753	156.09	Mon Dec 26 17:22:27 2016
-65.0743866	-10.9446402	156.52	Mon Dec 26 17:22:37 2016
-65.0743637	-10.9446421	157.04	Mon Dec 26 17:22:47 2016
-65.0743713	-10.9446630	157.18	Mon Dec 26 17:22:57 2016
-65.0743561	-10.9446898	158.37	Mon Dec 26 17:23:07 2016
-65.0743561	-10.9446888	158.40	Mon Dec 26 17:23:17 2016
-65.0743332	-10.9447193	158.43	Mon Dec 26 17:23:27 2016
-65.0743256	-10.9446850	158.27	Mon Dec 26 17:23:37 2016
-65.0743256	-10.9446411	158.33	Mon Dec 26 17:23:47 2016
-65.0743256	-10.9446440	158.36	Mon Dec 26 17:23:57 2016
-65.0743103	-10.9446115	159.02	Mon Dec 26 17:24:07 2016
-65.0743179	-10.9446144	158.99	Mon Dec 26 17:24:17 2016
-65.0743179	-10.9446230	158.95	Mon Dec 26 17:24:27 2016
-65.0743332	-10.9446993	158.42	Mon Dec 26 17:24:37 2016
-65.0743713	-10.9446945	157.32	Mon Dec 26 17:24:47 2016
-65.0743408	-10.9446850	157.31	Mon Dec 26 17:24:57 2016
-65.0743256	-10.9446859	156.74	Mon Dec 26 17:25:07 2016
-65.0743179	-10.9446754	156.61	Mon Dec 26 17:25:17 2016
-65.0743484	-10.9447279	156.90	Mon Dec 26 17:25:27 2016
-65.0743484	-10.9446945	158.49	Mon Dec 26 17:25:37 2016
-65.0743484	-10.9446917	158.49	Mon Dec 26 17:25:47 2016
-65.0742264	-10.9446831	161.07	Mon Dec 26 17:25:57 2016
-65.0742188	-10.9446020	161.43	Mon Dec 26 17:26:07 2016
-65.0742111	-10.9445486	160.75	Mon Dec 26 17:26:17 2016
-65.0742035	-10.9445372	160.77	Mon Dec 26 17:26:27 2016
-65.0742111	-10.9445505	160.77	Mon Dec 26 17:26:37 2016
-65.0742264	-10.9445295	160.58	Mon Dec 26 17:26:47 2016
-65.0742569	-10.9444761	160.83	Mon Dec 26 17:26:57 2016
-65.0742722	-10.9444532	160.07	Mon Dec 26 17:27:07 2016
-65.0742950	-10.9445057	160.58	Mon Dec 26 17:27:17 2016
-65.0742645	-10.9445362	159.15	Mon Dec 26 17:27:27 2016
-65.0742493	-10.9446154	158.61	Mon Dec 26 17:27:37 2016
-65.0742874	-10.9446468	158.90	Mon Dec 26 17:27:47 2016
-65.0743561	-10.9446840	158.74	Mon Dec 26 17:27:57 2016
-65.0744095	-10.9447985	158.63	Mon Dec 26 17:28:07 2016
-65.0744400	-10.9448795	158.47	Mon Dec 26 17:28:17 2016
-65.0744171	-10.9449863	158.50	Mon Dec 26 17:28:27 2016
-65.0744019	-10.9450588	157.64	Mon Dec 26 17:28:37 2016
-65.0744781	-10.9451838	157.34	Mon Dec 26 17:28:47 2016
-65.0744705	-10.9452219	157.25	Mon Dec 26 17:28:57 2016
-65.0745087	-10.9453077	158.11	Mon Dec 26 17:29:07 2016
-65.0744705	-10.9454536	157.34	Mon Dec 26 17:29:17 2016
-65.0744705	-10.9455385	156.96	Mon Dec 26 17:29:27 2016
-65.0744553	-10.9455156	157.23	Mon Dec 26 17:29:37 2016
-65.0744476	-10.9455013	157.27	Mon Dec 26 17:29:47 2016
-65.0744553	-10.9454193	156.95	Mon Dec 26 17:29:57 2016
-65.0744476	-10.9453583	156.59	Mon Dec 26 17:30:07 2016
-65.0743942	-10.9452763	158.56	Mon Dec 26 17:30:17 2016
-65.0744019	-10.9452515	159.05	Mon Dec 26 17:30:27 2016
-65.0743866	-10.9451256	158.43	Mon Dec 26 17:30:37 2016
-65.0744171	-10.9450283	158.33	Mon Dec 26 17:30:47 2016
-65.0743637	-10.9449606	157.98	Mon Dec 26 17:30:57 2016
-65.0742950	-10.9448948	158.08	Mon Dec 26 17:31:07 2016
-65.0742569	-10.9448109	158.71	Mon Dec 26 17:31:17 2016
-65.0742569	-10.9447699	158.53	Mon Dec 26 17:31:27 2016
-65.0742645	-10.9447565	158.57	Mon Dec 26 17:31:37 2016
-65.0742722	-10.9447050	158.61	Mon Dec 26 17:31:47 2016
-65.0742416	-10.9446154	157.88	Mon Dec 26 17:31:57 2016
-65.0742722	-10.9446831	158.38	Mon Dec 26 17:32:07 2016
-65.0742569	-10.9446783	158.06	Mon Dec 26 17:32:17 2016
-65.0742569	-10.9446754	158.05	Mon Dec 26 17:32:27 2016
-65.0742493	-10.9446573	157.93	Mon Dec 26 17:32:37 2016
-65.0742493	-10.9446650	157.98	Mon Dec 26 17:32:47 2016
-65.0742416	-10.9446735	158.31	Mon Dec 26 17:32:57 2016
-65.0742188	-10.9446411	157.96	Mon Dec 26 17:33:07 2016
-65.0741959	-10.9445972	157.05	Mon Dec 26 17:33:17 2016
-65.0742111	-10.9446087	156.66	Mon Dec 26 17:33:27 2016
-65.0742111	-10.9446096	155.94	Mon Dec 26 17:33:37 2016
-65.0742340	-10.9446135	155.11	Mon Dec 26 17:33:47 2016
-65.0742569	-10.9445982	155.47	Mon Dec 26 17:33:57 2016
-65.0742645	-10.9445782	156.50	Mon Dec 26 17:34:07 2016
-65.0742722	-10.9445868	156.55	Mon Dec 26 17:34:17 2016
-65.0742493	-10.9445753	156.73	Mon Dec 26 17:34:27 2016
-65.0742340	-10.9445572	156.59	Mon Dec 26 17:34:37 2016
-65.0742340	-10.9445543	156.65	Mon Dec 26 17:34:47 2016
-65.0742035	-10.9445429	157.53	Mon Dec 26 17:34:57 2016
-65.0741348	-10.9444838	157.13	Mon Dec 26 17:35:07 2016
-65.0741272	-10.9444838	156.96	Mon Dec 26 17:35:17 2016
-65.0741272	-10.9444838	156.93	Mon Dec 26 17:35:27 2016
-65.0741043	-10.9444752	156.89	Mon Dec 26 17:35:37 2016
-65.0740967	-10.9444895	155.74	Mon Dec 26 17:35:47 2016
-65.0740967	-10.9444981	155.75	Mon Dec 26 17:35:57 2016
-65.0741119	-10.9445133	155.68	Mon Dec 26 17:36:07 2016
-65.0741653	-10.9445601	157.63	Mon Dec 26 17:36:17 2016
-65.0741806	-10.9445391	158.55	Mon Dec 26 17:36:27 2016
-65.0742035	-10.9445324	157.97	Mon Dec 26 17:36:37 2016
-65.0742111	-10.9445410	158.09	Mon Dec 26 17:36:47 2016
-65.0742111	-10.9445477	158.48	Mon Dec 26 17:36:57 2016
-65.0742416	-10.9445305	159.54	Mon Dec 26 17:37:07 2016
-65.0742416	-10.9445333	160.00	Mon Dec 26 17:37:17 2016
-65.0742493	-10.9445143	160.81	Mon Dec 26 17:37:27 2016
-65.0742645	-10.9445438	161.42	Mon Dec 26 17:37:37 2016
-65.0742874	-10.9445744	162.73	Mon Dec 26 17:37:47 2016
-65.0742493	-10.9445429	163.07	Mon Dec 26 17:37:57 2016
-65.0742264	-10.9445257	163.59	Mon Dec 26 17:38:07 2016
-65.0742111	-10.9444485	164.90	Mon Dec 26 17:38:17 2016
-65.0742111	-10.9444218	165.57	Mon Dec 26 17:38:27 2016
-65.0742111	-10.9443884	165.63	Mon Dec 26 17:38:37 2016
-65.0741806	-10.9442387	166.10	Mon Dec 26 17:38:47 2016
-65.0741196	-10.9441624	165.95	Mon Dec 26 17:38:57 2016
-65.0740891	-10.9440584	165.32	Mon Dec 26 17:39:07 2016
-65.0740738	-10.9439325	164.44	Mon Dec 26 17:39:17 2016
-65.0740585	-10.9438229	164.32	Mon Dec 26 17:39:27 2016
-65.0740509	-10.9437943	164.43	Mon Dec 26 17:39:37 2016
-65.0740509	-10.9437695	164.57	Mon Dec 26 17:39:47 2016
-65.0740509	-10.9437580	164.59	Mon Dec 26 17:39:57 2016
-65.0740662	-10.9437246	165.14	Mon Dec 26 17:40:07 2016
-65.0740738	-10.9436398	165.23	Mon Dec 26 17:40:17 2016
-65.0740738	-10.9435253	166.15	Mon Dec 26 17:40:27 2016
-65.0740738	-10.9434261	167.18	Mon Dec 26 17:40:37 2016
-65.0740585	-10.9432955	166.50	Mon Dec 26 17:40:47 2016
-65.0740738	-10.9432459	166.05	Mon Dec 26 17:40:57 2016
-65.0741882	-10.9431295	163.20	Mon Dec 26 17:41:07 2016
-65.0741882	-10.9431257	163.19	Mon Dec 26 17:41:17 2016
-65.0742264	-10.9430933	163.46	Mon Dec 26 17:41:27 2016
-65.0742264	-10.9430914	163.36	Mon Dec 26 17:41:37 2016
-65.0743256	-10.9430208	163.09	Mon Dec 26 17:41:47 2016
-65.0743790	-10.9430094	163.43	Mon Dec 26 17:41:57 2016
-65.0744934	-10.9429998	164.48	Mon Dec 26 17:42:07 2016
-65.0745163	-10.9429951	164.71	Mon Dec 26 17:42:17 2016
-65.0745544	-10.9429607	165.15	Mon Dec 26 17:42:27 2016
-65.0746536	-10.9430075	165.46	Mon Dec 26 17:42:37 2016
-65.0747223	-10.9430285	166.29	Mon Dec 26 17:42:47 2016
-65.0747833	-10.9430475	167.63	Mon Dec 26 17:42:57 2016
-65.0747986	-10.9430285	168.27	Mon Dec 26 17:43:07 2016
-65.0748138	-10.9430418	168.32	Mon Dec 26 17:43:17 2016
-65.0748749	-10.9430103	168.57	Mon Dec 26 17:43:27 2016
-65.0749207	-10.9429665	168.91	Mon Dec 26 17:43:37 2016
-65.0749283	-10.9429655	168.89	Mon Dec 26 17:43:47 2016
-65.0749359	-10.9429684	168.89	Mon Dec 26 17:43:57 2016
-65.0750885	-10.9428959	169.55	Mon Dec 26 17:44:07 2016
-65.0752258	-10.9428530	169.60	Mon Dec 26 17:44:17 2016
-65.0753098	-10.9428701	168.75	Mon Dec 26 17:44:27 2016
-65.0753784	-10.9428692	168.38	Mon Dec 26 17:44:37 2016
-65.0753860	-10.9428711	168.44	Mon Dec 26 17:44:47 2016
-65.0753860	-10.9428692	168.46	Mon Dec 26 17:44:57 2016
-65.0754242	-10.9428253	168.63	Mon Dec 26 17:45:07 2016
-65.0755463	-10.9427996	169.20	Mon Dec 26 17:45:17 2016
-65.0755920	-10.9427919	170.69	Mon Dec 26 17:45:27 2016
-65.0757294	-10.9428291	171.16	Mon Dec 26 17:45:37 2016
-65.0757980	-10.9427795	172.17	Mon Dec 26 17:45:47 2016
-65.0758362	-10.9427328	172.25	Mon Dec 26 17:45:57 2016
-65.0758438	-10.9427118	172.50	Mon Dec 26 17:46:07 2016
-65.0759506	-10.9426813	172.23	Mon Dec 26 17:46:17 2016
-65.0759888	-10.9426546	173.43	Mon Dec 26 17:46:27 2016
-65.0760040	-10.9426584	173.45	Mon Dec 26 17:46:37 2016
-65.0761108	-10.9426460	174.69	Mon Dec 26 17:46:47 2016
-65.0762100	-10.9426727	175.55	Mon Dec 26 17:46:57 2016
-65.0763626	-10.9427013	176.86	Mon Dec 26 17:47:07 2016
-65.0764847	-10.9427605	176.66	Mon Dec 26 17:47:17 2016
-65.0765076	-10.9427786	176.77	Mon Dec 26 17:47:27 2016
-65.0765152	-10.9427843	176.74	Mon Dec 26 17:47:37 2016
-65.0765152	-10.9427757	176.65	Mon Dec 26 17:47:47 2016
-65.0765305	-10.9427910	176.99	Mon Dec 26 17:47:57 2016
-65.0765305	-10.9428072	177.04	Mon Dec 26 17:48:07 2016
-65.0765305	-10.9428129	176.96	Mon Dec 26 17:48:17 2016
-65.0765305	-10.9428186	176.86	Mon Dec 26 17:48:27 2016
-65.0765152	-10.9428482	177.46	Mon Dec 26 17:48:37 2016
-65.0765152	-10.9428539	177.43	Mon Dec 26 17:48:47 2016
-65.0765228	-10.9428673	177.43	Mon Dec 26 17:48:57 2016
-65.0765228	-10.9428806	177.38	Mon Dec 26 17:49:07 2016
-65.0764694	-10.9429846	175.89	Mon Dec 26 17:49:17 2016
-65.0764694	-10.9429760	175.85	Mon Dec 26 17:49:27 2016
-65.0765076	-10.9429455	176.54	Mon Dec 26 17:49:37 2016
-65.0765076	-10.9429312	176.32	Mon Dec 26 17:49:47 2016
-65.0765076	-10.9429235	176.28	Mon Dec 26 17:49:57 2016
-65.0765152	-10.9429340	176.25	Mon Dec 26 17:50:07 2016
-65.0765381	-10.9429760	175.86	Mon Dec 26 17:50:17 2016
-65.0765762	-10.9430113	175.67	Mon Dec 26 17:50:27 2016
-65.0765991	-10.9430246	175.54	Mon Dec 26 17:50:37 2016
-65.0766068	-10.9430532	175.58	Mon Dec 26 17:50:47 2016
-65.0765915	-10.9431162	175.18	Mon Dec 26 17:50:57 2016
-65.0765915	-10.9431305	174.91	Mon Dec 26 17:51:07 2016
-65.0765839	-10.9431400	175.07	Mon Dec 26 17:51:17 2016
-65.0766144	-10.9431648	174.99	Mon Dec 26 17:51:27 2016
-65.0765991	-10.9431887	174.50	Mon Dec 26 17:51:37 2016
-65.0766068	-10.9431925	174.45	Mon Dec 26 17:51:47 2016
-65.0766068	-10.9431982	174.45	Mon Dec 26 17:51:57 2016
-65.0766068	-10.9432030	174.45	Mon Dec 26 17:52:07 2016
-65.0766068	-10.9432030	174.43	Mon Dec 26 17:52:17 2016
-65.0766525	-10.9432039	174.60	Mon Dec 26 17:52:27 2016
-65.0766525	-10.9432077	174.61	Mon Dec 26 17:52:37 2016
-65.0766220	-10.9431925	174.47	Mon Dec 26 17:52:47 2016
-65.0766220	-10.9431953	174.43	Mon Dec 26 17:52:57 2016
-65.0765762	-10.9431591	173.54	Mon Dec 26 17:53:07 2016
-65.0765839	-10.9431677	173.55	Mon Dec 26 17:53:17 2016
-65.0765686	-10.9431477	173.49	Mon Dec 26 17:53:27 2016
-65.0765762	-10.9431286	173.27	Mon Dec 26 17:53:37 2016
-65.0765991	-10.9431581	173.11	Mon Dec 26 17:53:47 2016
-65.0766602	-10.9431400	173.90	Mon Dec 26 17:53:57 2016
-65.0766525	-10.9431410	173.47	Mon Dec 26 17:54:07 2016
-65.0766525	-10.9431353	173.52	Mon Dec 26 17:54:17 2016
-65.0766449	-10.9431295	173.59	Mon Dec 26 17:54:27 2016
-65.0766449	-10.9431267	173.64	Mon Dec 26 17:54:37 2016
-65.0766449	-10.9431267	173.64	Mon Dec 26 17:54:47 2016
-65.0766678	-10.9431314	174.07	Mon Dec 26 17:54:57 2016
-65.0766678	-10.9431219	174.29	Mon Dec 26 17:55:07 2016
-65.0766373	-10.9430923	174.01	Mon Dec 26 17:55:17 2016
-65.0766068	-10.9430809	173.53	Mon Dec 26 17:55:27 2016
-65.0765839	-10.9431067	174.19	Mon Dec 26 17:55:37 2016
-65.0765076	-10.9430590	175.33	Mon Dec 26 17:55:47 2016
-65.0764923	-10.9430532	175.14	Mon Dec 26 17:55:57 2016
-65.0764923	-10.9430513	176.38	Mon Dec 26 17:56:07 2016
-65.0764999	-10.9430561	176.82	Mon Dec 26 17:56:17 2016
-65.0765152	-10.9430294	177.30	Mon Dec 26 17:56:27 2016
-65.0765152	-10.9430256	177.32	Mon Dec 26 17:56:37 2016
-65.0765152	-10.9430237	177.31	Mon Dec 26 17:56:47 2016
-65.0765228	-10.9429960	177.12	Mon Dec 26 17:56:57 2016
-65.0765152	-10.9429913	177.13	Mon Dec 26 17:57:07 2016
-65.0765152	-10.9429808	177.12	Mon Dec 26 17:57:17 2016
-65.0765152	-10.9429674	177.12	Mon Dec 26 17:57:27 2016
-65.0765152	-10.9429617	176.97	Mon Dec 26 17:57:37 2016
-65.0765076	-10.9429550	176.94	Mon Dec 26 17:57:47 2016
-65.0765076	-10.9429560	176.80	Mon Dec 26 17:57:57 2016
-65.0765076	-10.9429550	176.73	Mon Dec 26 17:58:07 2016
-65.0765076	-10.9429493	176.59	Mon Dec 26 17:58:17 2016
-65.0764999	-10.9429369	176.50	Mon Dec 26 17:58:27 2016
-65.0764999	-10.9429045	176.01	Mon Dec 26 17:58:37 2016
-65.0764999	-10.9429092	176.02	Mon Dec 26 17:58:47 2016
-65.0765152	-10.9429150	176.04	Mon Dec 26 17:58:57 2016
-65.0765152	-10.9429140	176.25	Mon Dec 26 17:59:07 2016
-65.0765152	-10.9429092	176.21	Mon Dec 26 17:59:17 2016
-65.0765762	-10.9428701	175.96	Mon Dec 26 17:59:27 2016
-65.0765762	-10.9428482	176.23	Mon Dec 26 17:59:37 2016
-65.0765686	-10.9428329	176.26	Mon Dec 26 17:59:47 2016
-65.0765991	-10.9427338	177.59	Mon Dec 26 17:59:57 2016
-65.0766068	-10.9426985	177.62	Mon Dec 26 18:00:07 2016
-65.0766068	-10.9426851	177.63	Mon Dec 26 18:00:17 2016
-65.0766220	-10.9425201	177.77	Mon Dec 26 18:00:27 2016
-65.0766373	-10.9424610	178.01	Mon Dec 26 18:00:37 2016
-65.0766907	-10.9424381	179.76	Mon Dec 26 18:00:47 2016
-65.0766983	-10.9424133	181.25	Mon Dec 26 18:00:57 2016
-65.0767059	-10.9424133	181.30	Mon Dec 26 18:01:07 2016
-65.0768509	-10.9423828	184.02	Mon Dec 26 18:01:17 2016
-65.0769806	-10.9422541	188.88	Mon Dec 26 18:01:27 2016
-65.0770111	-10.9422379	189.55	Mon Dec 26 18:01:37 2016
-65.0770493	-10.9422245	190.64	Mon Dec 26 18:01:47 2016
-65.0770721	-10.9422045	190.98	Mon Dec 26 18:01:57 2016
-65.0770798	-10.9422064	191.01	Mon Dec 26 18:02:07 2016
-65.0770874	-10.9422188	191.06	Mon Dec 26 18:02:17 2016
-65.0770950	-10.9422216	191.04	Mon Dec 26 18:02:27 2016
-65.0771027	-10.9422197	191.06	Mon Dec 26 18:02:37 2016
-65.0771637	-10.9422035	192.06	Mon Dec 26 18:02:47 2016
-65.0772247	-10.9421320	194.64	Mon Dec 26 18:02:57 2016
-65.0772781	-10.9420786	195.73	Mon Dec 26 18:03:07 2016
-65.0773239	-10.9420557	196.43	Mon Dec 26 18:03:17 2016
-65.0773849	-10.9420147	197.46	Mon Dec 26 18:03:27 2016
-65.0774689	-10.9419661	197.86	Mon Dec 26 18:03:37 2016
-65.0774765	-10.9419460	198.30	Mon Dec 26 18:03:47 2016
-65.0775299	-10.9417410	199.88	Mon Dec 26 18:03:57 2016
-65.0775070	-10.9416389	202.39	Mon Dec 26 18:04:07 2016
-65.0774918	-10.9415522	203.49	Mon Dec 26 18:04:17 2016
-65.0774536	-10.9415216	203.62	Mon Dec 26 18:04:27 2016
-65.0774612	-10.9415226	203.59	Mon Dec 26 18:04:37 2016
-65.0774536	-10.9415159	203.61	Mon Dec 26 18:04:47 2016
-65.0774536	-10.9415121	203.68	Mon Dec 26 18:04:57 2016
-65.0774612	-10.9414911	204.29	Mon Dec 26 18:05:07 2016
-65.0775146	-10.9414473	204.69	Mon Dec 26 18:05:17 2016
-65.0775223	-10.9414587	204.77	Mon Dec 26 18:05:27 2016
-65.0775223	-10.9414587	204.84	Mon Dec 26 18:05:37 2016
-65.0775223	-10.9414616	204.89	Mon Dec 26 18:05:47 2016
-65.0775223	-10.9414597	204.92	Mon Dec 26 18:05:57 2016
-65.0774994	-10.9414415	204.80	Mon Dec 26 18:06:07 2016
-65.0774918	-10.9414186	205.16	Mon Dec 26 18:06:17 2016
-65.0774918	-10.9414139	205.19	Mon Dec 26 18:06:27 2016
-65.0774918	-10.9414167	205.19	Mon Dec 26 18:06:37 2016
-65.0774994	-10.9414167	205.24	Mon Dec 26 18:06:47 2016
-65.0774994	-10.9414139	205.28	Mon Dec 26 18:06:57 2016
-65.0774918	-10.9414139	205.32	Mon Dec 26 18:07:07 2016
-65.0774918	-10.9414206	205.32	Mon Dec 26 18:07:17 2016
-65.0774994	-10.9414310	205.32	Mon Dec 26 18:07:27 2016
-65.0775070	-10.9414387	205.31	Mon Dec 26 18:07:37 2016
-65.0775070	-10.9414444	205.34	Mon Dec 26 18:07:47 2016
-65.0775070	-10.9414482	205.36	Mon Dec 26 18:07:57 2016
-65.0775375	-10.9414911	204.70	Mon Dec 26 18:08:07 2016
-65.0775452	-10.9415007	204.73	Mon Dec 26 18:08:17 2016
-65.0775375	-10.9414997	204.74	Mon Dec 26 18:08:27 2016
-65.0775070	-10.9414768	204.40	Mon Dec 26 18:08:37 2016
-65.0775070	-10.9414711	204.38	Mon Dec 26 18:08:47 2016
-65.0775070	-10.9414721	204.40	Mon Dec 26 18:08:57 2016
-65.0774994	-10.9414682	204.39	Mon Dec 26 18:09:07 2016
-65.0774994	-10.9414682	204.43	Mon Dec 26 18:09:17 2016
-65.0774918	-10.9414616	204.44	Mon Dec 26 18:09:27 2016
-65.0774918	-10.9414616	204.44	Mon Dec 26 18:09:37 2016
-65.0774918	-10.9414635	204.45	Mon Dec 26 18:09:47 2016
-65.0774918	-10.9414568	204.38	Mon Dec 26 18:09:57 2016
-65.0774918	-10.9414406	204.62	Mon Dec 26 18:10:07 2016
-65.0774765	-10.9414444	204.55	Mon Dec 26 18:10:17 2016
-65.0774689	-10.9414482	204.55	Mon Dec 26 18:10:27 2016
-65.0774689	-10.9414511	204.56	Mon Dec 26 18:10:37 2016
-65.0774689	-10.9414463	204.70	Mon Dec 26 18:10:47 2016
-65.0774689	-10.9414425	204.73	Mon Dec 26 18:10:57 2016
-65.0774612	-10.9414396	204.72	Mon Dec 26 18:11:07 2016
-65.0774689	-10.9414492	204.77	Mon Dec 26 18:11:17 2016
-65.0774841	-10.9414492	204.74	Mon Dec 26 18:11:27 2016
-65.0775070	-10.9414482	204.84	Mon Dec 26 18:11:37 2016
-65.0775070	-10.9414482	204.85	Mon Dec 26 18:11:47 2016
-65.0775070	-10.9414454	204.86	Mon Dec 26 18:11:57 2016
-65.0774994	-10.9414349	204.84	Mon Dec 26 18:12:07 2016
-65.0774918	-10.9414234	204.89	Mon Dec 26 18:12:17 2016
-65.0774994	-10.9414129	205.00	Mon Dec 26 18:12:27 2016
-65.0775070	-10.9414177	205.03	Mon Dec 26 18:12:37 2016
-65.0775070	-10.9414186	205.05	Mon Dec 26 18:12:47 2016
-65.0774841	-10.9414005	205.16	Mon Dec 26 18:12:57 2016
-65.0774765	-10.9414234	205.63	Mon Dec 26 18:13:07 2016
-65.0774841	-10.9414330	205.72	Mon Dec 26 18:13:17 2016
-65.0774536	-10.9414530	205.23	Mon Dec 26 18:13:27 2016
-65.0774536	-10.9414597	205.31	Mon Dec 26 18:13:37 2016
-65.0773163	-10.9414711	205.64	Mon Dec 26 18:13:47 2016
-65.0772324	-10.9414244	206.50	Mon Dec 26 18:13:57 2016
-65.0771408	-10.9414082	207.23	Mon Dec 26 18:14:07 2016
-65.0770950	-10.9413576	207.14	Mon Dec 26 18:14:17 2016
-65.0770874	-10.9413576	207.05	Mon Dec 26 18:14:27 2016
-65.0770416	-10.9412670	206.61	Mon Dec 26 18:14:37 2016
-65.0770264	-10.9412146	206.75	Mon Dec 26 18:14:47 2016
-65.0769653	-10.9411602	206.80	Mon Dec 26 18:14:57 2016
-65.0769653	-10.9411116	206.81	Mon Dec 26 18:15:07 2016
-65.0769653	-10.9410324	206.91	Mon Dec 26 18:15:17 2016
-65.0769653	-10.9410152	206.96	Mon Dec 26 18:15:27 2016
-65.0769653	-10.9410114	207.01	Mon Dec 26 18:15:37 2016
-65.0769806	-10.9409609	207.07	Mon Dec 26 18:15:47 2016
-65.0769653	-10.9408751	207.22	Mon Dec 26 18:15:57 2016
-65.0769424	-10.9408226	207.34	Mon Dec 26 18:16:07 2016
-65.0769424	-10.9407730	207.20	Mon Dec 26 18:16:17 2016
-65.0769348	-10.9407549	207.20	Mon Dec 26 18:16:27 2016
-65.0769501	-10.9406872	207.52	Mon Dec 26 18:16:37 2016
-65.0769424	-10.9406672	207.49	Mon Dec 26 18:16:47 2016
-65.0769043	-10.9405594	206.73	Mon Dec 26 18:16:57 2016
-65.0768967	-10.9405489	206.51	Mon Dec 26 18:17:07 2016
-65.0769043	-10.9405508	206.48	Mon Dec 26 18:17:17 2016
-65.0769119	-10.9405556	206.38	Mon Dec 26 18:17:27 2016
-65.0768585	-10.9404860	206.23	Mon Dec 26 18:17:37 2016
-65.0768356	-10.9403944	206.10	Mon Dec 26 18:17:47 2016
-65.0767975	-10.9403276	205.98	Mon Dec 26 18:17:57 2016
-65.0767441	-10.9402199	206.02	Mon Dec 26 18:18:07 2016
-65.0766907	-10.9401627	205.99	Mon Dec 26 18:18:17 2016
-65.0766449	-10.9401245	204.91	Mon Dec 26 18:18:27 2016
-65.0766373	-10.9401178	204.82	Mon Dec 26 18:18:37 2016
-65.0765610	-10.9400702	203.86	Mon Dec 26 18:18:47 2016
-65.0765152	-10.9399967	201.64	Mon Dec 26 18:18:57 2016
-65.0764236	-10.9399471	199.90	Mon Dec 26 18:19:07 2016
-65.0763779	-10.9399137	197.82	Mon Dec 26 18:19:17 2016
-65.0763702	-10.9399061	197.61	Mon Dec 26 18:19:27 2016
-65.0763702	-10.9399023	197.54	Mon Dec 26 18:19:37 2016
-65.0763626	-10.9398947	197.52	Mon Dec 26 18:19:47 2016
-65.0764313	-10.9399166	197.48	Mon Dec 26 18:19:57 2016
-65.0764771	-10.9399328	197.40	Mon Dec 26 18:20:07 2016
-65.0764694	-10.9399529	197.42	Mon Dec 26 18:20:17 2016
-65.0764465	-10.9399376	197.44	Mon Dec 26 18:20:27 2016
-65.0764389	-10.9399309	197.47	Mon Dec 26 18:20:37 2016
-65.0764389	-10.9399309	197.49	Mon Dec 26 18:20:47 2016
-65.0763626	-10.9399023	196.13	Mon Dec 26 18:20:57 2016
-65.0762939	-10.9398775	193.25	Mon Dec 26 18:21:07 2016
-65.0761948	-10.9398775	192.59	Mon Dec 26 18:21:17 2016
-65.0761566	-10.9398823	192.89	Mon Dec 26 18:21:27 2016
-65.0761414	-10.9398928	192.97	Mon Dec 26 18:21:37 2016
-65.0761032	-10.9398794	193.11	Mon Dec 26 18:21:47 2016
-65.0759811	-10.9399080	193.02	Mon Dec 26 18:21:57 2016
-65.0759583	-10.9398966	193.02	Mon Dec 26 18:22:07 2016
-65.0759277	-10.9398642	193.11	Mon Dec 26 18:22:17 2016
-65.0758362	-10.9397745	193.16	Mon Dec 26 18:22:27 2016
-65.0757828	-10.9397268	193.32	Mon Dec 26 18:22:37 2016
-65.0757294	-10.9396830	193.23	Mon Dec 26 18:22:47 2016
-65.0756607	-10.9395714	193.17	Mon Dec 26 18:22:57 2016
-65.0756226	-10.9394798	193.19	Mon Dec 26 18:23:07 2016
-65.0755997	-10.9394140	193.31	Mon Dec 26 18:23:17 2016
-65.0756073	-10.9393711	193.38	Mon Dec 26 18:23:27 2016
-65.0755768	-10.9392853	193.39	Mon Dec 26 18:23:37 2016
-65.0755539	-10.9392576	192.91	Mon Dec 26 18:23:47 2016
-65.0755539	-10.9392519	192.93	Mon Dec 26 18:23:57 2016
-65.0755463	-10.9391346	192.91	Mon Dec 26 18:24:07 2016
-65.0755844	-10.9390745	193.22	Mon Dec 26 18:24:17 2016
-65.0755997	-10.9390411	193.22	Mon Dec 26 18:24:27 2016
-65.0755997	-10.9390402	193.22	Mon Dec 26 18:24:37 2016
-65.0756226	-10.9390221	193.19	Mon Dec 26 18:24:47 2016
-65.0756531	-10.9389410	193.79	Mon Dec 26 18:24:57 2016
-65.0756607	-10.9389210	193.96	Mon Dec 26 18:25:07 2016
-65.0756607	-10.9389200	193.96	Mon Dec 26 18:25:17 2016
-65.0756683	-10.9389172	193.95	Mon Dec 26 18:25:27 2016
-65.0757751	-10.9388762	194.55	Mon Dec 26 18:25:37 2016
-65.0757751	-10.9388685	194.53	Mon Dec 26 18:25:47 2016
-65.0757828	-10.9388685	194.52	Mon Dec 26 18:25:57 2016
-65.0757828	-10.9388580	194.56	Mon Dec 26 18:26:07 2016
-65.0757828	-10.9388533	194.57	Mon Dec 26 18:26:17 2016
-65.0757828	-10.9388428	194.58	Mon Dec 26 18:26:27 2016
-65.0757904	-10.9388428	194.58	Mon Dec 26 18:26:37 2016
-65.0757828	-10.9387445	194.62	Mon Dec 26 18:26:47 2016
-65.0759125	-10.9386454	195.31	Mon Dec 26 18:26:57 2016
-65.0759125	-10.9386292	195.29	Mon Dec 26 18:27:07 2016
-65.0759583	-10.9385166	195.93	Mon Dec 26 18:27:17 2016
-65.0759659	-10.9385061	195.79	Mon Dec 26 18:27:27 2016
-65.0760040	-10.9384499	195.76	Mon Dec 26 18:27:37 2016
-65.0761032	-10.9383106	195.62	Mon Dec 26 18:27:47 2016
-65.0761185	-10.9382830	195.59	Mon Dec 26 18:27:57 2016
-65.0761719	-10.9382372	195.91	Mon Dec 26 18:28:07 2016
-65.0762939	-10.9381237	195.75	Mon Dec 26 18:28:17 2016
-65.0763016	-10.9380455	195.55	Mon Dec 26 18:28:27 2016
-65.0762787	-10.9379492	195.55	Mon Dec 26 18:28:37 2016
-65.0762024	-10.9379072	195.46	Mon Dec 26 18:28:47 2016
-65.0761337	-10.9378681	195.33	Mon Dec 26 18:28:57 2016
-65.0761185	-10.9378090	195.15	Mon Dec 26 18:29:07 2016
-65.0760727	-10.9377499	195.02	Mon Dec 26 18:29:17 2016
-65.0760269	-10.9377031	195.23	Mon Dec 26 18:29:27 2016
-65.0760117	-10.9377069	194.95	Mon Dec 26 18:29:37 2016
-65.0760040	-10.9376936	194.92	Mon Dec 26 18:29:47 2016
-65.0760040	-10.9376907	194.84	Mon Dec 26 18:29:57 2016
-65.0760117	-10.9376984	194.82	Mon Dec 26 18:30:07 2016
-65.0760117	-10.9377232	194.08	Mon Dec 26 18:30:17 2016
-65.0759964	-10.9377127	193.42	Mon Dec 26 18:30:27 2016
-65.0758972	-10.9375992	192.48	Mon Dec 26 18:30:37 2016
-65.0759125	-10.9375830	192.06	Mon Dec 26 18:30:47 2016
-65.0759125	-10.9375811	191.98	Mon Dec 26 18:30:57 2016
-65.0758972	-10.9376192	191.87	Mon Dec 26 18:31:07 2016
-65.0758820	-10.9376488	191.61	Mon Dec 26 18:31:17 2016
-65.0758820	-10.9376469	191.61	Mon Dec 26 18:31:27 2016
-65.0758743	-10.9376440	191.60	Mon Dec 26 18:31:37 2016
-65.0757980	-10.9376144	190.92	Mon Dec 26 18:31:47 2016
-65.0757370	-10.9375257	190.59	Mon Dec 26 18:31:57 2016
-65.0757294	-10.9374504	191.32	Mon Dec 26 18:32:07 2016
-65.0757523	-10.9374352	191.42	Mon Dec 26 18:32:17 2016
-65.0757523	-10.9374313	191.44	Mon Dec 26 18:32:27 2016
-65.0757523	-10.9374247	191.45	Mon Dec 26 18:32:37 2016
-65.0757599	-10.9374399	191.45	Mon Dec 26 18:32:47 2016
-65.0757980	-10.9374895	191.42	Mon Dec 26 18:32:57 2016
-65.0758743	-10.9375486	191.64	Mon Dec 26 18:33:07 2016
-65.0758820	-10.9375610	191.68	Mon Dec 26 18:33:17 2016
-65.0758896	-10.9375725	191.70	Mon Dec 26 18:33:27 2016
-65.0758896	-10.9375687	191.71	Mon Dec 26 18:33:37 2016
-65.0758896	-10.9375639	191.71	Mon Dec 26 18:33:47 2016
-65.0759659	-10.9375982	191.30	Mon Dec 26 18:33:57 2016
-65.0759583	-10.9375944	191.33	Mon Dec 26 18:34:07 2016
-65.0759659	-10.9376183	191.32	Mon Dec 26 18:34:17 2016
-65.0759583	-10.9376125	191.23	Mon Dec 26 18:34:27 2016
-65.0759659	-10.9376230	191.23	Mon Dec 26 18:34:37 2016
-65.0759354	-10.9376020	191.45	Mon Dec 26 18:34:47 2016
-65.0759430	-10.9375925	191.79	Mon Dec 26 18:34:57 2016
-65.0759277	-10.9375916	191.86	Mon Dec 26 18:35:07 2016
-65.0759277	-10.9375839	191.87	Mon Dec 26 18:35:17 2016
-65.0759125	-10.9375019	191.30	Mon Dec 26 18:35:27 2016
-65.0759048	-10.9374332	191.27	Mon Dec 26 18:35:37 2016
-65.0759430	-10.9373741	191.75	Mon Dec 26 18:35:47 2016
-65.0759201	-10.9373407	191.82	Mon Dec 26 18:35:57 2016
-65.0758667	-10.9372578	191.51	Mon Dec 26 18:36:07 2016
-65.0758133	-10.9371719	192.04	Mon Dec 26 18:36:17 2016
-65.0757828	-10.9370651	191.22	Mon Dec 26 18:36:27 2016
-65.0757370	-10.9370022	190.79	Mon Dec 26 18:36:37 2016
-65.0756989	-10.9369545	191.71	Mon Dec 26 18:36:47 2016
-65.0756378	-10.9368763	190.86	Mon Dec 26 18:36:57 2016
-65.0756302	-10.9367914	190.98	Mon Dec 26 18:37:07 2016
-65.0755997	-10.9366894	190.84	Mon Dec 26 18:37:17 2016
-65.0755234	-10.9366102	190.07	Mon Dec 26 18:37:27 2016
-65.0753937	-10.9365473	190.50	Mon Dec 26 18:37:37 2016
-65.0753250	-10.9364519	189.94	Mon Dec 26 18:37:47 2016
-65.0752716	-10.9363928	190.19	Mon Dec 26 18:37:57 2016
-65.0752258	-10.9363422	189.86	Mon Dec 26 18:38:07 2016
-65.0751801	-10.9362097	189.56	Mon Dec 26 18:38:17 2016
-65.0751190	-10.9361229	189.02	Mon Dec 26 18:38:27 2016
-65.0750427	-10.9360590	188.16	Mon Dec 26 18:38:37 2016
-65.0750122	-10.9360056	188.53	Mon Dec 26 18:38:47 2016
-65.0749359	-10.9360104	188.69	Mon Dec 26 18:38:57 2016
-65.0748749	-10.9360170	188.66	Mon Dec 26 18:39:07 2016
-65.0747986	-10.9359894	187.80	Mon Dec 26 18:39:17 2016
-65.0747299	-10.9359388	187.25	Mon Dec 26 18:39:27 2016
-65.0746765	-10.9358635	186.13	Mon Dec 26 18:39:37 2016
-65.0746841	-10.9358110	185.86	Mon Dec 26 18:39:47 2016
-65.0746231	-10.9357738	185.54	Mon Dec 26 18:39:57 2016
-65.0745239	-10.9357281	185.17	Mon Dec 26 18:40:07 2016
-65.0744400	-10.9356432	184.63	Mon Dec 26 18:40:17 2016
-65.0743866	-10.9356451	184.03	Mon Dec 26 18:40:27 2016
-65.0743866	-10.9356451	184.04	Mon Dec 26 18:40:37 2016
-65.0743408	-10.9356470	183.62	Mon Dec 26 18:40:47 2016
-65.0743256	-10.9356365	183.62	Mon Dec 26 18:40:57 2016
-65.0741730	-10.9356012	183.23	Mon Dec 26 18:41:07 2016
-65.0740204	-10.9355698	183.14	Mon Dec 26 18:41:17 2016
-65.0739594	-10.9355679	182.84	Mon Dec 26 18:41:27 2016
-65.0738525	-10.9355507	182.87	Mon Dec 26 18:41:37 2016
-65.0737610	-10.9355497	182.12	Mon Dec 26 18:41:47 2016
-65.0736465	-10.9355106	182.06	Mon Dec 26 18:41:57 2016
-65.0735550	-10.9355183	181.54	Mon Dec 26 18:42:07 2016
-65.0734711	-10.9354830	181.54	Mon Dec 26 18:42:17 2016
-65.0733948	-10.9354734	181.29	Mon Dec 26 18:42:27 2016
-65.0733643	-10.9354649	181.03	Mon Dec 26 18:42:37 2016
-65.0732803	-10.9354649	180.36	Mon Dec 26 18:42:47 2016
-65.0732117	-10.9354324	180.09	Mon Dec 26 18:42:57 2016
-65.0731506	-10.9354076	179.84	Mon Dec 26 18:43:07 2016
-65.0730438	-10.9353466	179.85	Mon Dec 26 18:43:17 2016
-65.0729218	-10.9353590	179.98	Mon Dec 26 18:43:27 2016
-65.0728531	-10.9353218	179.82	Mon Dec 26 18:43:37 2016
-65.0727386	-10.9353037	179.75	Mon Dec 26 18:43:47 2016
-65.0727310	-10.9353027	179.73	Mon Dec 26 18:43:57 2016
-65.0727310	-10.9353056	179.70	Mon Dec 26 18:44:07 2016
-65.0727234	-10.9353056	179.70	Mon Dec 26 18:44:17 2016
-65.0727234	-10.9353189	179.73	Mon Dec 26 18:44:27 2016
-65.0726776	-10.9353514	179.40	Mon Dec 26 18:44:37 2016
-65.0726624	-10.9353619	179.21	Mon Dec 26 18:44:47 2016
-65.0725403	-10.9353542	178.97	Mon Dec 26 18:44:57 2016
-65.0722351	-10.9354086	179.57	Mon Dec 26 18:45:07 2016
-65.0720825	-10.9354458	179.63	Mon Dec 26 18:45:17 2016
-65.0720291	-10.9354563	179.30	Mon Dec 26 18:45:27 2016
-65.0720215	-10.9354572	179.30	Mon Dec 26 18:45:37 2016
-65.0718307	-10.9355431	177.91	Mon Dec 26 18:45:47 2016
-65.0716400	-10.9356060	176.86	Mon Dec 26 18:45:57 2016
-65.0715637	-10.9355669	176.03	Mon Dec 26 18:46:07 2016
-65.0714798	-10.9355278	175.50	Mon Dec 26 18:46:17 2016
-65.0714111	-10.9355297	174.01	Mon Dec 26 18:46:27 2016
-65.0713348	-10.9355211	171.22	Mon Dec 26 18:46:37 2016
-65.0712585	-10.9355078	168.95	Mon Dec 26 18:46:47 2016
-65.0711517	-10.9354792	166.73	Mon Dec 26 18:46:57 2016
-65.0710678	-10.9354219	165.28	Mon Dec 26 18:47:07 2016
-65.0709152	-10.9354343	164.20	Mon Dec 26 18:47:17 2016
-65.0708694	-10.9353867	162.58	Mon Dec 26 18:47:27 2016
-65.0708084	-10.9353409	162.61	Mon Dec 26 18:47:37 2016
-65.0707550	-10.9353409	162.93	Mon Dec 26 18:47:47 2016
-65.0707397	-10.9353409	162.90	Mon Dec 26 18:47:57 2016
-65.0707321	-10.9353390	162.93	Mon Dec 26 18:48:07 2016
-65.0706406	-10.9353666	163.42	Mon Dec 26 18:48:17 2016
-65.0705948	-10.9353905	163.71	Mon Dec 26 18:48:27 2016
-65.0706024	-10.9353838	164.02	Mon Dec 26 18:48:37 2016
-65.0706787	-10.9353905	163.16	Mon Dec 26 18:48:47 2016
-65.0706482	-10.9353876	163.39	Mon Dec 26 18:48:57 2016
-65.0706711	-10.9354067	162.80	Mon Dec 26 18:49:07 2016
-65.0706711	-10.9354076	162.78	Mon Dec 26 18:49:17 2016
-65.0706635	-10.9354038	162.77	Mon Dec 26 18:49:27 2016
-65.0706177	-10.9353943	162.74	Mon Dec 26 18:49:37 2016
-65.0705261	-10.9354105	161.75	Mon Dec 26 18:49:47 2016
-65.0705032	-10.9353943	161.60	Mon Dec 26 18:49:57 2016
-65.0704041	-10.9354191	161.75	Mon Dec 26 18:50:07 2016
-65.0702820	-10.9354544	160.75	Mon Dec 26 18:50:17 2016
-65.0702820	-10.9354582	160.77	Mon Dec 26 18:50:27 2016
-65.0702209	-10.9354906	159.67	Mon Dec 26 18:50:37 2016
-65.0701599	-10.9355783	157.99	Mon Dec 26 18:50:47 2016
-65.0700989	-10.9356375	156.54	Mon Dec 26 18:50:57 2016
-65.0700531	-10.9356613	156.70	Mon Dec 26 18:51:07 2016
-65.0699081	-10.9357128	157.36	Mon Dec 26 18:51:17 2016
-65.0698166	-10.9358091	158.12	Mon Dec 26 18:51:27 2016
-65.0697021	-10.9358644	159.07	Mon Dec 26 18:51:37 2016
-65.0696335	-10.9358349	159.34	Mon Dec 26 18:51:47 2016
-65.0695419	-10.9358177	159.87	Mon Dec 26 18:51:57 2016
-65.0694351	-10.9357796	160.30	Mon Dec 26 18:52:07 2016
-65.0693893	-10.9357662	160.54	Mon Dec 26 18:52:17 2016
-65.0693817	-10.9357548	160.55	Mon Dec 26 18:52:27 2016
-65.0692902	-10.9357443	160.98	Mon Dec 26 18:52:37 2016
-65.0692520	-10.9356928	160.54	Mon Dec 26 18:52:47 2016
-65.0692368	-10.9356852	160.53	Mon Dec 26 18:52:57 2016
-65.0692291	-10.9356718	160.54	Mon Dec 26 18:53:07 2016
-65.0691910	-10.9356718	159.88	Mon Dec 26 18:53:17 2016
-65.0690918	-10.9356527	160.31	Mon Dec 26 18:53:27 2016
-65.0689697	-10.9356861	159.71	Mon Dec 26 18:53:37 2016
-65.0688705	-10.9356651	159.57	Mon Dec 26 18:53:47 2016
-65.0687561	-10.9356699	159.38	Mon Dec 26 18:53:57 2016
-65.0686493	-10.9357243	159.31	Mon Dec 26 18:54:07 2016
-65.0685272	-10.9357710	159.50	Mon Dec 26 18:54:17 2016
-65.0684814	-10.9358034	159.28	Mon Dec 26 18:54:27 2016
-65.0684814	-10.9358101	159.31	Mon Dec 26 18:54:37 2016
-65.0684814	-10.9358225	159.34	Mon Dec 26 18:54:47 2016
-65.0683899	-10.9360037	158.87	Mon Dec 26 18:54:57 2016
-65.0683365	-10.9360981	158.05	Mon Dec 26 18:55:07 2016
-65.0683365	-10.9361439	158.88	Mon Dec 26 18:55:17 2016
-65.0682831	-10.9362478	158.34	Mon Dec 26 18:55:27 2016
-65.0682755	-10.9362850	157.60	Mon Dec 26 18:55:37 2016
-65.0682831	-10.9362955	157.60	Mon Dec 26 18:55:47 2016
-65.0682831	-10.9363041	157.64	Mon Dec 26 18:55:57 2016
-65.0682831	-10.9363117	157.64	Mon Dec 26 18:56:07 2016
-65.0682831	-10.9363251	157.67	Mon Dec 26 18:56:17 2016
-65.0682297	-10.9363632	156.49	Mon Dec 26 18:56:27 2016
-65.0682297	-10.9363651	156.47	Mon Dec 26 18:56:37 2016
-65.0682068	-10.9363556	156.60	Mon Dec 26 18:56:47 2016
-65.0681839	-10.9363394	156.00	Mon Dec 26 18:56:57 2016
-65.0681763	-10.9363432	156.15	Mon Dec 26 18:57:07 2016
-65.0681610	-10.9363394	155.88	Mon Dec 26 18:57:17 2016
-65.0681915	-10.9363899	154.05	Mon Dec 26 18:57:27 2016
-65.0681763	-10.9364433	152.77	Mon Dec 26 18:57:37 2016
-65.0681534	-10.9364328	152.43	Mon Dec 26 18:57:47 2016
-65.0681458	-10.9364243	152.45	Mon Dec 26 18:57:57 2016
-65.0681458	-10.9364214	152.50	Mon Dec 26 18:58:07 2016
-65.0681305	-10.9364080	152.53	Mon Dec 26 18:58:17 2016
-65.0681305	-10.9364071	152.55	Mon Dec 26 18:58:27 2016
-65.0681305	-10.9364128	152.56	Mon Dec 26 18:58:37 2016
-65.0681381	-10.9364243	152.56	Mon Dec 26 18:58:47 2016
-65.0681381	-10.9364252	152.61	Mon Dec 26 18:58:57 2016
-65.0681305	-10.9364195	152.65	Mon Dec 26 18:59:07 2016
-65.0681305	-10.9364157	152.69	Mon Dec 26 18:59:17 2016
-65.0681229	-10.9364080	152.73	Mon Dec 26 18:59:27 2016
-65.0681152	-10.9364233	152.18	Mon Dec 26 18:59:37 2016
-65.0681152	-10.9364185	152.52	Mon Dec 26 18:59:47 2016
-65.0681076	-10.9364090	152.51	Mon Dec 26 18:59:57 2016
-65.0681000	-10.9364004	152.50	Mon Dec 26 19:00:07 2016
-65.0680923	-10.9363852	152.45	Mon Dec 26 19:00:17 2016
-65.0680923	-10.9363804	152.47	Mon Dec 26 19:00:27 2016
-65.0680695	-10.9364100	151.71	Mon Dec 26 19:00:37 2016
-65.0680389	-10.9364138	150.86	Mon Dec 26 19:00:47 2016
-65.0680466	-10.9364233	150.84	Mon Dec 26 19:00:57 2016
-65.0680618	-10.9364252	150.95	Mon Dec 26 19:01:07 2016
-65.0680542	-10.9364185	150.95	Mon Dec 26 19:01:17 2016
-65.0680618	-10.9364309	150.96	Mon Dec 26 19:01:27 2016
-65.0680695	-10.9364414	150.95	Mon Dec 26 19:01:37 2016
-65.0680618	-10.9364281	151.01	Mon Dec 26 19:01:47 2016
-65.0680847	-10.9364042	151.22	Mon Dec 26 19:01:57 2016
-65.0680771	-10.9363966	151.22	Mon Dec 26 19:02:07 2016
-65.0680771	-10.9363928	151.24	Mon Dec 26 19:02:17 2016
-65.0680771	-10.9363995	151.26	Mon Dec 26 19:02:27 2016
-65.0680695	-10.9363995	151.55	Mon Dec 26 19:02:37 2016
-65.0680771	-10.9364281	151.32	Mon Dec 26 19:02:47 2016
-65.0680618	-10.9364386	151.35	Mon Dec 26 19:02:57 2016
-65.0680618	-10.9364185	151.18	Mon Dec 26 19:03:07 2016
-65.0680237	-10.9363871	150.66	Mon Dec 26 19:03:17 2016
-65.0680237	-10.9363775	150.63	Mon Dec 26 19:03:27 2016
-65.0680237	-10.9363775	150.61	Mon Dec 26 19:03:37 2016
-65.0680237	-10.9363832	150.61	Mon Dec 26 19:03:47 2016
-65.0680237	-10.9363794	150.61	Mon Dec 26 19:03:57 2016
-65.0680847	-10.9363585	150.77	Mon Dec 26 19:04:07 2016
-65.0680771	-10.9363632	151.20	Mon Dec 26 19:04:17 2016
-65.0680923	-10.9363489	151.10	Mon Dec 26 19:04:27 2016
-65.0680847	-10.9363470	151.11	Mon Dec 26 19:04:37 2016
-65.0680847	-10.9363432	150.99	Mon Dec 26 19:04:47 2016
-65.0680923	-10.9363871	150.34	Mon Dec 26 19:04:57 2016
-65.0681229	-10.9364290	147.84	Mon Dec 26 19:05:07 2016
-65.0681229	-10.9364262	147.79	Mon Dec 26 19:05:17 2016
-65.0681229	-10.9364176	147.77	Mon Dec 26 19:05:27 2016
-65.0681076	-10.9363918	147.34	Mon Dec 26 19:05:37 2016
-65.0681076	-10.9363832	147.35	Mon Dec 26 19:05:47 2016
-65.0681000	-10.9363871	147.55	Mon Dec 26 19:05:57 2016
-65.0680923	-10.9363852	147.44	Mon Dec 26 19:06:07 2016
-65.0680923	-10.9363785	147.46	Mon Dec 26 19:06:17 2016
-65.0681076	-10.9364080	148.09	Mon Dec 26 19:06:27 2016
-65.0680923	-10.9364147	148.06	Mon Dec 26 19:06:37 2016
-65.0681076	-10.9364462	148.29	Mon Dec 26 19:06:47 2016
-65.0681381	-10.9364614	148.78	Mon Dec 26 19:06:57 2016
-65.0681458	-10.9364738	148.81	Mon Dec 26 19:07:07 2016
-65.0681534	-10.9364777	149.04	Mon Dec 26 19:07:17 2016
-65.0681534	-10.9364767	149.07	Mon Dec 26 19:07:27 2016
-65.0681534	-10.9364824	149.09	Mon Dec 26 19:07:37 2016
-65.0681686	-10.9364882	149.24	Mon Dec 26 19:07:47 2016
-65.0682144	-10.9364862	150.10	Mon Dec 26 19:07:57 2016
-65.0682220	-10.9364805	150.82	Mon Dec 26 19:08:07 2016
-65.0682220	-10.9364986	151.42	Mon Dec 26 19:08:17 2016
-65.0682755	-10.9365692	151.98	Mon Dec 26 19:08:27 2016
-65.0682907	-10.9365110	153.23	Mon Dec 26 19:08:37 2016
-65.0682831	-10.9365139	154.55	Mon Dec 26 19:08:47 2016
-65.0682297	-10.9364977	155.26	Mon Dec 26 19:08:57 2016
-65.0682373	-10.9365044	155.43	Mon Dec 26 19:09:07 2016
-65.0682297	-10.9365005	155.48	Mon Dec 26 19:09:17 2016
-65.0682449	-10.9364929	156.61	Mon Dec 26 19:09:27 2016
-65.0682297	-10.9364929	156.65	Mon Dec 26 19:09:37 2016
-65.0682220	-10.9364901	156.69	Mon Dec 26 19:09:47 2016
-65.0682297	-10.9364939	156.72	Mon Dec 26 19:09:57 2016
-65.0682297	-10.9364958	156.75	Mon Dec 26 19:10:07 2016
-65.0682068	-10.9364824	157.26	Mon Dec 26 19:10:17 2016
-65.0682144	-10.9364901	157.30	Mon Dec 26 19:10:27 2016
-65.0682144	-10.9364948	157.28	Mon Dec 26 19:10:37 2016
-65.0682144	-10.9364958	157.28	Mon Dec 26 19:10:47 2016
-65.0682068	-10.9364815	157.25	Mon Dec 26 19:10:57 2016
-65.0681992	-10.9364777	157.24	Mon Dec 26 19:11:07 2016
-65.0681992	-10.9364672	157.26	Mon Dec 26 19:11:17 2016
-65.0681915	-10.9364634	157.30	Mon Dec 26 19:11:27 2016
-65.0681992	-10.9364710	157.31	Mon Dec 26 19:11:37 2016
-65.0682220	-10.9364920	158.00	Mon Dec 26 19:11:47 2016
-65.0682068	-10.9365501	158.29	Mon Dec 26 19:11:57 2016
-65.0682373	-10.9365730	158.73	Mon Dec 26 19:12:07 2016
-65.0682678	-10.9365664	159.85	Mon Dec 26 19:12:17 2016
-65.0682297	-10.9365587	159.78	Mon Dec 26 19:12:27 2016
-65.0682297	-10.9365482	159.82	Mon Dec 26 19:12:37 2016
-65.0682297	-10.9365368	160.50	Mon Dec 26 19:12:47 2016
-65.0681534	-10.9364843	160.68	Mon Dec 26 19:12:57 2016
-65.0681381	-10.9364796	160.57	Mon Dec 26 19:13:07 2016
-65.0681152	-10.9364681	160.40	Mon Dec 26 19:13:17 2016
-65.0681229	-10.9364834	160.45	Mon Dec 26 19:13:27 2016
-65.0681152	-10.9364758	160.46	Mon Dec 26 19:13:37 2016
-65.0681152	-10.9364767	160.48	Mon Dec 26 19:13:47 2016
-65.0681000	-10.9364824	160.16	Mon Dec 26 19:13:57 2016
-65.0680923	-10.9364862	160.24	Mon Dec 26 19:14:07 2016
-65.0680847	-10.9364853	160.25	Mon Dec 26 19:14:17 2016
-65.0680847	-10.9364767	160.80	Mon Dec 26 19:14:27 2016
-65.0680923	-10.9364882	160.81	Mon Dec 26 19:14:37 2016
-65.0681076	-10.9365101	161.38	Mon Dec 26 19:14:47 2016
-65.0681763	-10.9365025	161.09	Mon Dec 26 19:14:57 2016
-65.0681381	-10.9365101	161.01	Mon Dec 26 19:15:07 2016
-65.0681381	-10.9365530	160.73	Mon Dec 26 19:15:17 2016
-65.0681152	-10.9365492	160.52	Mon Dec 26 19:15:27 2016
-65.0681534	-10.9365139	160.11	Mon Dec 26 19:15:37 2016
-65.0681305	-10.9365349	160.22	Mon Dec 26 19:15:47 2016
-65.0681229	-10.9364910	160.13	Mon Dec 26 19:15:57 2016
-65.0681305	-10.9365110	159.93	Mon Dec 26 19:16:07 2016
-65.0681305	-10.9365177	159.93	Mon Dec 26 19:16:17 2016
-65.0681458	-10.9365005	159.93	Mon Dec 26 19:16:27 2016
-65.0681458	-10.9364929	159.94	Mon Dec 26 19:16:37 2016
-65.0681458	-10.9364901	159.91	Mon Dec 26 19:16:47 2016
-65.0681381	-10.9364872	159.90	Mon Dec 26 19:16:57 2016
-65.0681305	-10.9364824	159.86	Mon Dec 26 19:17:07 2016
-65.0681076	-10.9364977	160.59	Mon Dec 26 19:17:17 2016
-65.0681152	-10.9364996	160.58	Mon Dec 26 19:17:27 2016
-65.0681686	-10.9364948	160.41	Mon Dec 26 19:17:37 2016
-65.0682220	-10.9365788	160.09	Mon Dec 26 19:17:47 2016
-65.0682373	-10.9366045	160.94	Mon Dec 26 19:17:57 2016
-65.0681992	-10.9365816	162.76	Mon Dec 26 19:18:07 2016
-65.0682144	-10.9365654	163.34	Mon Dec 26 19:18:17 2016
-65.0682220	-10.9365616	163.63	Mon Dec 26 19:18:27 2016
-65.0682220	-10.9365597	163.59	Mon Dec 26 19:18:37 2016
-65.0682220	-10.9365520	163.52	Mon Dec 26 19:18:47 2016
-65.0682220	-10.9365492	163.46	Mon Dec 26 19:18:57 2016
-65.0682220	-10.9365520	163.47	Mon Dec 26 19:19:07 2016
-65.0682297	-10.9365492	163.44	Mon Dec 26 19:19:17 2016
-65.0682220	-10.9365416	163.45	Mon Dec 26 19:19:27 2016
-65.0682297	-10.9365482	163.46	Mon Dec 26 19:19:37 2016
-65.0682144	-10.9365082	163.57	Mon Dec 26 19:19:47 2016
-65.0681686	-10.9364843	163.56	Mon Dec 26 19:19:57 2016
-65.0681458	-10.9364433	163.70	Mon Dec 26 19:20:07 2016
-65.0681610	-10.9364176	164.05	Mon Dec 26 19:20:17 2016
-65.0681610	-10.9363661	163.75	Mon Dec 26 19:20:27 2016
-65.0681458	-10.9363852	163.02	Mon Dec 26 19:20:37 2016
-65.0681458	-10.9363832	163.00	Mon Dec 26 19:20:47 2016
-65.0681610	-10.9363441	163.09	Mon Dec 26 19:20:57 2016
-65.0681839	-10.9362745	163.13	Mon Dec 26 19:21:07 2016
-65.0681610	-10.9362707	163.02	Mon Dec 26 19:21:17 2016
-65.0681381	-10.9362335	162.99	Mon Dec 26 19:21:27 2016
-65.0681458	-10.9361982	163.01	Mon Dec 26 19:21:37 2016
-65.0681534	-10.9362087	163.02	Mon Dec 26 19:21:47 2016
-65.0681992	-10.9362307	163.07	Mon Dec 26 19:21:57 2016
-65.0681839	-10.9362450	162.84	Mon Dec 26 19:22:07 2016
-65.0682144	-10.9363766	162.55	Mon Dec 26 19:22:17 2016
-65.0682144	-10.9364004	161.93	Mon Dec 26 19:22:27 2016
-65.0681992	-10.9364119	161.44	Mon Dec 26 19:22:37 2016
-65.0682144	-10.9364309	160.96	Mon Dec 26 19:22:47 2016
-65.0682144	-10.9364357	160.95	Mon Dec 26 19:22:57 2016
-65.0682068	-10.9364386	161.11	Mon Dec 26 19:23:07 2016
-65.0681763	-10.9364319	161.08	Mon Dec 26 19:23:17 2016
-65.0681763	-10.9364176	160.58	Mon Dec 26 19:23:27 2016
-65.0681763	-10.9364157	160.59	Mon Dec 26 19:23:37 2016
-65.0681763	-10.9364147	160.59	Mon Dec 26 19:23:47 2016
-65.0681763	-10.9364128	160.55	Mon Dec 26 19:23:57 2016
-65.0681763	-10.9364100	160.51	Mon Dec 26 19:24:07 2016
-65.0681763	-10.9364138	160.51	Mon Dec 26 19:24:17 2016
-65.0681839	-10.9364185	160.53	Mon Dec 26 19:24:27 2016
-65.0681839	-10.9364252	160.57	Mon Dec 26 19:24:37 2016
-65.0681839	-10.9364309	160.47	Mon Dec 26 19:24:47 2016
-65.0681839	-10.9364328	160.39	Mon Dec 26 19:24:57 2016
-65.0681839	-10.9364357	160.39	Mon Dec 26 19:25:07 2016
-65.0681915	-10.9364462	160.39	Mon Dec 26 19:25:17 2016
-65.0681992	-10.9364614	160.36	Mon Dec 26 19:25:27 2016
-65.0681610	-10.9365559	159.04	Mon Dec 26 19:25:37 2016
-65.0681534	-10.9365358	159.27	Mon Dec 26 19:25:47 2016
-65.0681305	-10.9365530	159.12	Mon Dec 26 19:25:57 2016
-65.0681305	-10.9365644	159.07	Mon Dec 26 19:26:07 2016
-65.0681305	-10.9365816	159.11	Mon Dec 26 19:26:17 2016
-65.0680771	-10.9366531	159.14	Mon Dec 26 19:26:27 2016
-65.0680542	-10.9368715	154.95	Mon Dec 26 19:26:37 2016
-65.0679703	-10.9369564	154.14	Mon Dec 26 19:26:47 2016
-65.0678864	-10.9370070	154.06	Mon Dec 26 19:26:57 2016
-65.0678711	-10.9370222	153.95	Mon Dec 26 19:27:07 2016
-65.0678406	-10.9370651	153.27	Mon Dec 26 19:27:17 2016
-65.0678177	-10.9371519	152.32	Mon Dec 26 19:27:27 2016
-65.0677338	-10.9372511	153.05	Mon Dec 26 19:27:37 2016
-65.0677109	-10.9374323	151.09	Mon Dec 26 19:27:47 2016
-65.0676346	-10.9374714	150.43	Mon Dec 26 19:27:57 2016
-65.0676193	-10.9374933	149.88	Mon Dec 26 19:28:07 2016
-65.0675354	-10.9375763	149.06	Mon Dec 26 19:28:17 2016
-65.0675125	-10.9376411	148.79	Mon Dec 26 19:28:27 2016
-65.0674667	-10.9377394	148.42	Mon Dec 26 19:28:37 2016
-65.0674057	-10.9378691	146.69	Mon Dec 26 19:28:47 2016
-65.0673447	-10.9379196	146.68	Mon Dec 26 19:28:57 2016
-65.0672684	-10.9380379	146.57	Mon Dec 26 19:29:07 2016
-65.0672455	-10.9380989	145.66	Mon Dec 26 19:29:17 2016
-65.0672226	-10.9381113	145.43	Mon Dec 26 19:29:27 2016
-65.0672073	-10.9381418	144.92	Mon Dec 26 19:29:37 2016
-65.0672073	-10.9381485	144.88	Mon Dec 26 19:29:47 2016
-65.0671005	-10.9382839	146.48	Mon Dec 26 19:29:57 2016
-65.0670700	-10.9383144	146.29	Mon Dec 26 19:30:07 2016
-65.0670471	-10.9383793	144.74	Mon Dec 26 19:30:17 2016
-65.0669937	-10.9384222	144.34	Mon Dec 26 19:30:27 2016
-65.0669937	-10.9384222	144.34	Mon Dec 26 19:30:37 2016
-65.0669479	-10.9384813	143.29	Mon Dec 26 19:30:47 2016
-65.0669174	-10.9387197	141.19	Mon Dec 26 19:30:57 2016
-65.0668716	-10.9387732	140.36	Mon Dec 26 19:31:07 2016
-65.0668259	-10.9388361	139.16	Mon Dec 26 19:31:17 2016
-65.0668106	-10.9388552	138.70	Mon Dec 26 19:31:27 2016
-65.0667648	-10.9389191	137.69	Mon Dec 26 19:31:37 2016
-65.0667572	-10.9389648	137.59	Mon Dec 26 19:31:47 2016
-65.0667038	-10.9391308	136.87	Mon Dec 26 19:31:57 2016
-65.0666504	-10.9391479	136.74	Mon Dec 26 19:32:07 2016
-65.0666428	-10.9391489	136.82	Mon Dec 26 19:32:17 2016
-65.0665588	-10.9391861	135.69	Mon Dec 26 19:32:27 2016
-65.0665436	-10.9391909	135.48	Mon Dec 26 19:32:37 2016
-65.0664978	-10.9392462	134.45	Mon Dec 26 19:32:47 2016
-65.0664444	-10.9393291	133.82	Mon Dec 26 19:32:57 2016
-65.0664139	-10.9393301	133.73	Mon Dec 26 19:33:07 2016
-65.0663605	-10.9394035	134.09	Mon Dec 26 19:33:17 2016
-65.0662537	-10.9394903	135.78	Mon Dec 26 19:33:27 2016
-65.0661163	-10.9395590	137.42	Mon Dec 26 19:33:37 2016
-65.0660095	-10.9395895	138.46	Mon Dec 26 19:33:47 2016
-65.0659485	-10.9396019	139.01	Mon Dec 26 19:33:57 2016
-65.0659332	-10.9396429	138.62	Mon Dec 26 19:34:07 2016
-65.0658722	-10.9397430	138.25	Mon Dec 26 19:34:17 2016
-65.0658493	-10.9397659	138.07	Mon Dec 26 19:34:27 2016
-65.0658493	-10.9397717	138.04	Mon Dec 26 19:34:37 2016
-65.0658112	-10.9399157	137.30	Mon Dec 26 19:34:47 2016
-65.0657272	-10.9400082	136.63	Mon Dec 26 19:34:57 2016
-65.0656967	-10.9401751	134.70	Mon Dec 26 19:35:07 2016
-65.0656281	-10.9402084	134.61	Mon Dec 26 19:35:17 2016
-65.0656281	-10.9402113	134.64	Mon Dec 26 19:35:27 2016
-65.0656281	-10.9402132	134.65	Mon Dec 26 19:35:37 2016
-65.0655746	-10.9402084	134.34	Mon Dec 26 19:35:47 2016
-65.0653458	-10.9401541	127.92	Mon Dec 26 19:35:57 2016
-65.0653076	-10.9401684	128.44	Mon Dec 26 19:36:07 2016
-65.0652084	-10.9401970	129.13	Mon Dec 26 19:36:17 2016
-65.0651703	-10.9402266	128.61	Mon Dec 26 19:36:27 2016
-65.0651627	-10.9402266	128.79	Mon Dec 26 19:36:37 2016
-65.0651016	-10.9402666	128.80	Mon Dec 26 19:36:47 2016
-65.0650177	-10.9403095	128.52	Mon Dec 26 19:36:57 2016
-65.0649719	-10.9403286	128.85	Mon Dec 26 19:37:07 2016
-65.0648956	-10.9403439	126.19	Mon Dec 26 19:37:17 2016
-65.0647888	-10.9403458	126.46	Mon Dec 26 19:37:27 2016
-65.0646591	-10.9403133	125.10	Mon Dec 26 19:37:37 2016
-65.0645218	-10.9403362	125.76	Mon Dec 26 19:37:47 2016
-65.0644379	-10.9403572	124.40	Mon Dec 26 19:37:57 2016
-65.0643997	-10.9404011	123.63	Mon Dec 26 19:38:07 2016
-65.0643539	-10.9404573	123.36	Mon Dec 26 19:38:17 2016
-65.0643921	-10.9405460	124.59	Mon Dec 26 19:38:27 2016
-65.0643921	-10.9405527	124.56	Mon Dec 26 19:38:37 2016
-65.0643387	-10.9405260	124.40	Mon Dec 26 19:38:47 2016
-65.0643082	-10.9405441	124.60	Mon Dec 26 19:38:57 2016
-65.0642700	-10.9405794	124.74	Mon Dec 26 19:39:07 2016
-65.0642776	-10.9406414	125.24	Mon Dec 26 19:39:17 2016
-65.0642929	-10.9406538	125.19	Mon Dec 26 19:39:27 2016
-65.0642929	-10.9406548	125.15	Mon Dec 26 19:39:37 2016
-65.0642929	-10.9406548	125.12	Mon Dec 26 19:39:47 2016
-65.0642929	-10.9406595	125.08	Mon Dec 26 19:39:57 2016
-65.0643005	-10.9406652	125.05	Mon Dec 26 19:40:07 2016
-65.0643005	-10.9406652	125.08	Mon Dec 26 19:40:17 2016
-65.0643005	-10.9406595	125.10	Mon Dec 26 19:40:27 2016
-65.0643005	-10.9406633	125.07	Mon Dec 26 19:40:37 2016
-65.0643082	-10.9406691	125.09	Mon Dec 26 19:40:47 2016
-65.0643082	-10.9406729	125.10	Mon Dec 26 19:40:57 2016
-65.0643158	-10.9406796	125.09	Mon Dec 26 19:41:07 2016
-65.0643158	-10.9406776	125.12	Mon Dec 26 19:41:17 2016
-65.0643082	-10.9406738	125.13	Mon Dec 26 19:41:27 2016
-65.0643082	-10.9406738	125.12	Mon Dec 26 19:41:37 2016
-65.0643158	-10.9406796	125.13	Mon Dec 26 19:41:47 2016
-65.0643616	-10.9406404	124.49	Mon Dec 26 19:41:57 2016
-65.0643845	-10.9406700	122.65	Mon Dec 26 19:42:07 2016
-65.0643845	-10.9406729	122.61	Mon Dec 26 19:42:17 2016
-65.0643082	-10.9405699	119.11	Mon Dec 26 19:42:27 2016
-65.0642548	-10.9404716	118.20	Mon Dec 26 19:42:37 2016
-65.0641174	-10.9403191	115.41	Mon Dec 26 19:42:47 2016
-65.0640945	-10.9402685	116.41	Mon Dec 26 19:42:57 2016
-65.0640945	-10.9402714	116.35	Mon Dec 26 19:43:07 2016
-65.0640945	-10.9402704	116.29	Mon Dec 26 19:43:17 2016
-65.0640945	-10.9402704	116.23	Mon Dec 26 19:43:27 2016
-65.0640945	-10.9402704	116.24	Mon Dec 26 19:43:37 2016
-65.0640945	-10.9402704	116.28	Mon Dec 26 19:43:47 2016
-65.0640945	-10.9402714	116.24	Mon Dec 26 19:43:57 2016
-65.0640945	-10.9402723	116.21	Mon Dec 26 19:44:07 2016
-65.0640945	-10.9402723	116.34	Mon Dec 26 19:44:17 2016
-65.0640945	-10.9402733	116.43	Mon Dec 26 19:44:27 2016
[truncated: 69 more rows]
