# Supplementary material for: Lévy foraging patterns of rural humans
Source: PLoS One. 2018 Jun 18;13(6):e0199099. doi: 10.1371/journal.pone.0199099 (PMC6005560; doi:10.1371/journal.pone.0199099)
Supplement: S4 File — (ZIP) [file pone.0199099.s004.zip › Holux01_M-241_Start_20161227-090754_Finish_20161227-100815.kml]

<?xml version="1.0" encoding="UTF-8"?>
<kml xmlns="http://earth.google.com/kml/2.1">
<Document>
<Style id="normalState_TLP_Start">
<IconStyle>
<scale>1.0</scale>
<Icon>
<href>http://maps.google.com/mapfiles/kml/pal4/icon15.png</href>
</Icon>
</IconStyle>
<LabelStyle>
<scale>1.0</scale>
</LabelStyle>
</Style>
<Style id="highlightState_TLP_Start">
<IconStyle>
<scale>1.1</scale>
<Icon>
<href>http://maps.google.com/mapfiles/kml/pal4/icon7.png</href>
</Icon>
</IconStyle>
<LabelStyle>
<scale>1.1</scale>
<color>ff0000ff</color>
</LabelStyle>
</Style>
<StyleMap id="styleMap_TLP_Start">
<Pair>
<key>normal</key>
<styleUrl>#normalState_TLP_Start</styleUrl>
</Pair>
<Pair>
<key>highlight</key>
<styleUrl>#highlightState_TLP_Start</styleUrl>
</Pair>
</StyleMap>
<Style id="normalState_TLP_Finish">
<IconStyle>
<scale>1.0</scale>
<Icon>
<href>http://maps.google.com/mapfiles/kml/pal4/icon15.png</href>
</Icon>
</IconStyle>
<LabelStyle>
<scale>1.0</scale>
</LabelStyle>
</Style>
<Style id="highlightState_TLP_Finish">
<IconStyle>
<scale>1.1</scale>
<Icon>
<href>http://maps.google.com/mapfiles/kml/pal4/icon7.png</href>
</Icon>
</IconStyle>
<LabelStyle>
<scale>1.1</scale>
<color>ff0000ff</color>
</LabelStyle>
</Style>
<StyleMap id="styleMap_TLP_Finish">
<Pair>
<key>normal</key>
<styleUrl>#normalState_TLP_Finish</styleUrl>
</Pair>
<Pair>
<key>highlight</key>
<styleUrl>#highlightState_TLP_Finish</styleUrl>
</Pair>
</StyleMap>
<Style id="normalState_TLP_Normal">
<IconStyle>
<scale>1.0</scale>
<Icon>
<href>http://maps.google.com/mapfiles/kml/pal4/icon31.png</href>
</Icon>
</IconStyle>
<LabelStyle>
<scale>1.0</scale>
</LabelStyle>
</Style>
<Style id="highlightState_TLP_Normal">
<IconStyle>
<scale>1.1</scale>
<Icon>
<href>http://maps.google.com/mapfiles/kml/pal4/icon23.png</href>
</Icon>
</IconStyle>
<LabelStyle>
<scale>1.1</scale>
<color>ff0000ff</color>
</LabelStyle>
</Style>
<StyleMap id="styleMap_TLP_Normal">
<Pair>
<key>normal</key>
<styleUrl>#normalState_TLP_Normal</styleUrl>
</Pair>
<Pair>
<key>highlight</key>
<styleUrl>#highlightState_TLP_Normal</styleUrl>
</Pair>
</StyleMap>
<Style id="normalState_TLP_Photo">
<IconStyle>
<scale>1.0</scale>
<Icon>
<href>http://maps.google.com/mapfiles/kml/pal4/icon46.png</href>
</Icon>
</IconStyle>
<LabelStyle>
<scale>1.0</scale>
</LabelStyle>
</Style>
<Style id="highlightState_TLP_Photo">
<IconStyle>
<scale>1.1</scale>
<Icon>
<href>http://maps.google.com/mapfiles/kml/pal4/icon38.png</href>
</Icon>
</IconStyle>
<LabelStyle>
<scale>1.1</scale>
<color>ff0000ff</color>
</LabelStyle>
</Style>
<StyleMap id="styleMap_TLP_Photo">
<Pair>
<key>normal</key>
<styleUrl>#normalState_TLP_Photo</styleUrl>
</Pair>
<Pair>
<key>highlight</key>
<styleUrl>#highlightState_TLP_Photo</styleUrl>
</Pair>
</StyleMap>
<Style id="roadStyle">
<LineStyle>
<color>ffffff00</color>
<width>6</width>
</LineStyle>
</Style>
<Open>1</Open>
<description>Route</description>
<name>Track Log</name>
<Placemark>
<name>Route</name>
<styleUrl>#roadStyle</styleUrl>
<MultiGeometry>
<LineString>
<coordinates>
-65.0594788,-10.9344072,151.25 -65.0597992,-10.9348106,131.89 -65.0601044,-10.9352293,126.80 -65.0604324,-10.9356127,122.63 -65.0608444,-10.9359999,124.87 -65.0611572,-10.9363880,125.05 -65.0614395,-10.9368410,122.33 -65.0617523,-10.9372244,119.62 -65.0619888,-10.9375229,117.50 -65.0621643,-10.9377804,116.07 -65.0623169,-10.9380693,117.84 -65.0625687,-10.9383984,127.97 -65.0628662,-10.9387884,123.29 -65.0631714,-10.9392042,127.50 -65.0635605,-10.9396276,124.65 -65.0639648,-10.9400291,127.96 -65.0641861,-10.9403458,129.50 -65.0643463,-10.9405088,135.45 -65.0643539,-10.9405308,137.55 -65.0644989,-10.9405622,136.75 -65.0647659,-10.9404020,138.36 -65.0648727,-10.9403687,138.95 -65.0648880,-10.9403629,139.33 -65.0648880,-10.9403629,139.39 -65.0648880,-10.9403648,139.40 -65.0648880,-10.9403667,139.43 -65.0648956,-10.9403639,139.45 -65.0649185,-10.9403610,139.42 -65.0649567,-10.9403467,139.43 -65.0650177,-10.9403248,139.49 -65.0650711,-10.9403105,139.66 -65.0651321,-10.9402943,139.53 -65.0651855,-10.9402790,138.99 -65.0652313,-10.9402618,138.46 -65.0652771,-10.9402351,138.09 -65.0653229,-10.9402008,137.78 -65.0654984,-10.9400558,141.77 -65.0656281,-10.9399462,146.43 -65.0656281,-10.9399242,146.79 -65.0656967,-10.9398003,149.79 -65.0657196,-10.9397097,150.58 -65.0658188,-10.9396219,150.83 -65.0659027,-10.9395723,152.41 -65.0659409,-10.9395103,152.37 -65.0660400,-10.9394350,152.78 -65.0661011,-10.9393816,153.01 -65.0661774,-10.9393349,153.39 -65.0662689,-10.9392815,153.63 -65.0663376,-10.9392366,153.79 -65.0664215,-10.9392262,154.46 -65.0664673,-10.9391327,154.83 -65.0665207,-10.9390335,153.96 -65.0665817,-10.9389725,154.48 -65.0666580,-10.9388742,153.92 -65.0667725,-10.9387589,155.08 -65.0668030,-10.9386559,155.82 -65.0668030,-10.9386406,156.02 -65.0668793,-10.9385300,155.88 -65.0669174,-10.9384346,155.98 -65.0670090,-10.9383364,156.07 -65.0670471,-10.9382401,156.11 -65.0671005,-10.9381628,156.66 -65.0671768,-10.9380264,157.20 -65.0672226,-10.9379358,156.73 -65.0672607,-10.9378901,157.17 -65.0673294,-10.9377985,156.66 -65.0673752,-10.9377260,158.17 -65.0674133,-10.9376383,158.78 -65.0674744,-10.9375677,158.76 -65.0675354,-10.9374599,159.15 -65.0676270,-10.9373560,159.27 -65.0676880,-10.9372644,159.59 -65.0677490,-10.9371481,159.58 -65.0677795,-10.9370689,160.00 -65.0678329,-10.9369822,161.21 -65.0678787,-10.9368706,162.24 -65.0679092,-10.9368019,162.61 -65.0679550,-10.9367046,163.22 -65.0679855,-10.9366064,163.70 -65.0679779,-10.9365396,163.75 -65.0680466,-10.9364662,163.63 -65.0680923,-10.9364576,163.10 -65.0681229,-10.9363928,163.19 -65.0681686,-10.9363117,162.70 -65.0682068,-10.9362316,162.67 -65.0682983,-10.9361420,162.54 -65.0683365,-10.9360485,162.55 -65.0683746,-10.9359674,162.96 -65.0684814,-10.9358664,163.16 -65.0685959,-10.9357777,163.16 -65.0686798,-10.9357204,162.78 -65.0687790,-10.9356937,163.54 -65.0689163,-10.9356756,164.41 -65.0690308,-10.9357090,163.57 -65.0691452,-10.9357042,162.30 -65.0692215,-10.9357080,161.48 -65.0692825,-10.9356823,163.68 -65.0692902,-10.9356909,163.72 -65.0693665,-10.9357224,164.55 -65.0694885,-10.9357214,164.22 -65.0696106,-10.9357653,163.90 -65.0697327,-10.9358053,163.75 -65.0698090,-10.9357853,164.39 -65.0698929,-10.9357672,164.95 -65.0700302,-10.9357061,165.31 -65.0701218,-10.9356604,165.23 -65.0701141,-10.9356012,164.97 -65.0701370,-10.9355755,165.27 -65.0702362,-10.9354963,163.69 -65.0703278,-10.9354639,163.22 -65.0704193,-10.9354095,161.25 -65.0704956,-10.9353666,161.75 -65.0706100,-10.9354010,162.56 -65.0707169,-10.9353685,164.87 -65.0708694,-10.9353952,164.38 -65.0709839,-10.9353952,163.36 -65.0710678,-10.9354181,163.86 -65.0711517,-10.9354382,163.75 -65.0711670,-10.9354486,163.69 -65.0711975,-10.9354458,163.64 -65.0713348,-10.9354982,163.27 -65.0714340,-10.9355536,162.82 -65.0715332,-10.9355497,162.71 -65.0716400,-10.9355440,162.36 -65.0717545,-10.9355764,162.68 -65.0718384,-10.9355059,162.27 -65.0719070,-10.9354601,162.38 -65.0720062,-10.9354992,162.01 -65.0721359,-10.9354839,162.06 -65.0722427,-10.9354792,162.17 -65.0723419,-10.9354706,162.27 -65.0724564,-10.9354839,161.87 -65.0725632,-10.9354162,162.23 -65.0726318,-10.9353304,161.81 -65.0727005,-10.9352827,161.54 -65.0727615,-10.9352522,161.45 -65.0728760,-10.9352274,161.01 -65.0729980,-10.9352818,160.79 -65.0730896,-10.9353409,162.05 -65.0731201,-10.9353580,162.62 -65.0732193,-10.9353619,162.87 -65.0733566,-10.9354124,162.36 -65.0734100,-10.9354515,162.93 -65.0735016,-10.9354343,163.26 -65.0736313,-10.9354906,163.59 -65.0736542,-10.9355001,163.97 -65.0737686,-10.9355145,163.71 -65.0738831,-10.9354906,164.07 -65.0739899,-10.9354973,165.20 -65.0740814,-10.9355268,165.98 -65.0742035,-10.9356155,165.11 -65.0742950,-10.9356270,165.13 -65.0743790,-10.9356642,165.54 -65.0744705,-10.9356880,165.75 -65.0745850,-10.9357309,165.96 -65.0746765,-10.9357834,165.73 -65.0747910,-10.9359074,165.39 -65.0748825,-10.9359894,163.69 -65.0749588,-10.9360638,164.84 -65.0750122,-10.9360209,164.93 -65.0750580,-10.9360142,165.21 -65.0751190,-10.9360456,165.49 -65.0752106,-10.9361591,165.19 -65.0752335,-10.9362621,164.95 -65.0752563,-10.9363461,164.63 -65.0752563,-10.9363518,164.59 -65.0752869,-10.9363956,164.72 -65.0753021,-10.9363966,164.71 -65.0753937,-10.9365358,165.14 -65.0755005,-10.9366713,164.73 -65.0755157,-10.9367123,164.66 -65.0755539,-10.9367647,166.19 -65.0757065,-10.9369316,164.29 -65.0757675,-10.9370213,164.52 -65.0758514,-10.9371347,164.42 -65.0759048,-10.9371748,165.38 -65.0759048,-10.9371805,165.45 -65.0759506,-10.9373150,164.68 -65.0760422,-10.9374628,163.54 -65.0760651,-10.9375782,163.32 -65.0760803,-10.9376764,163.20 -65.0761719,-10.9377632,162.89 -65.0762482,-10.9378023,163.04 -65.0763779,-10.9378681,162.96 -65.0764465,-10.9379482,162.86 -65.0765076,-10.9379597,163.10 -65.0766144,-10.9380665,163.36 -65.0766602,-10.9381113,162.91 -65.0766678,-10.9381208,162.48 -65.0767670,-10.9381380,162.25 -65.0768661,-10.9381437,161.95 -65.0769653,-10.9380484,162.21 -65.0770340,-10.9380064,162.54 -65.0771027,-10.9379330,162.01 -65.0772018,-10.9379187,163.45 -65.0772858,-10.9379263,163.88 -65.0774155,-10.9379578,163.02 -65.0774765,-10.9379358,163.69 -65.0775299,-10.9378977,164.73 -65.0775757,-10.9378977,165.64 -65.0776291,-10.9378242,166.39 -65.0776367,-10.9377728,166.77 -65.0776672,-10.9377270,166.58 -65.0777206,-10.9377165,166.60 -65.0777740,-10.9377337,166.65 -65.0777969,-10.9377356,166.70 -65.0779495,-10.9376860,167.10 -65.0780640,-10.9377337,166.30 -65.0781403,-10.9377050,166.25 -65.0782166,-10.9376974,166.72 -65.0782852,-10.9376421,166.49 -65.0783920,-10.9376345,166.35 -65.0784607,-10.9375954,165.90 -65.0785446,-10.9375629,165.66 -65.0786667,-10.9375925,165.41 -65.0787430,-10.9375715,167.36 -65.0787888,-10.9375486,168.13 -65.0788422,-10.9375696,168.82 -65.0789337,-10.9375591,169.61 -65.0790253,-10.9375668,169.90 -65.0790863,-10.9375391,169.99 -65.0792084,-10.9375925,169.05 -65.0793228,-10.9375801,167.33 -65.0794067,-10.9375181,166.36 -65.0794601,-10.9375143,166.92 -65.0795670,-10.9375162,167.97 -65.0796509,-10.9374886,169.08 -65.0797272,-10.9374428,169.66 -65.0797882,-10.9374161,170.86 -65.0798340,-10.9374352,170.90 -65.0799255,-10.9374189,171.92 -65.0800247,-10.9374352,172.86 -65.0800858,-10.9374437,174.50 -65.0801849,-10.9374466,176.81 -65.0802460,-10.9374065,176.59 -65.0802765,-10.9373951,177.03 -65.0802841,-10.9373884,176.38 -65.0803452,-10.9373827,176.38 -65.0803604,-10.9373674,176.41 -65.0803757,-10.9373646,176.44 -65.0804749,-10.9373856,176.35 -65.0805817,-10.9373960,175.83 -65.0805969,-10.9374113,176.11 -65.0806656,-10.9374294,177.16 -65.0807648,-10.9374208,177.90 -65.0808411,-10.9374313,178.14 -65.0809860,-10.9374800,178.16 -65.0810852,-10.9374580,178.37 -65.0811996,-10.9374971,178.70 -65.0813446,-10.9375715,178.63 -65.0813904,-10.9374886,179.16 -65.0814514,-10.9374542,179.41 -65.0815277,-10.9374065,179.53 -65.0816040,-10.9373093,179.05 -65.0817261,-10.9372797,179.41 -65.0818253,-10.9372511,177.97 -65.0819321,-10.9372292,177.17 -65.0819855,-10.9371767,177.27 -65.0820465,-10.9371252,177.33 -65.0821152,-10.9370270,177.70 -65.0821533,-10.9369965,177.67 -65.0821838,-10.9369450,177.84 -65.0822372,-10.9368658,178.01 -65.0822678,-10.9368229,178.13 -65.0823059,-10.9368000,178.14 -65.0823517,-10.9368000,178.21 -65.0824814,-10.9367733,177.54 -65.0825577,-10.9367228,177.81 -65.0826263,-10.9366512,177.82 -65.0826721,-10.9365902,177.62 -65.0826797,-10.9365549,177.80 -65.0827179,-10.9364958,177.75 -65.0827560,-10.9364195,178.37 -65.0828781,-10.9363108,177.59 -65.0828857,-10.9362411,177.41 -65.0829239,-10.9361906,177.68 -65.0829544,-10.9361191,177.62 -65.0829620,-10.9360533,177.71 -65.0830154,-10.9359188,177.29 -65.0830688,-10.9358339,177.25 -65.0831070,-10.9357500,178.57 -65.0831985,-10.9356947,180.43 -65.0832596,-10.9356680,180.84 -65.0833054,-10.9356298,181.76 -65.0833893,-10.9356070,182.54 -65.0834732,-10.9356003,183.74 -65.0835190,-10.9355669,185.17 -65.0835800,-10.9356165,185.15 -65.0836182,-10.9356050,184.57 -65.0836945,-10.9356308,184.39 -65.0837784,-10.9355669,183.27 -65.0838623,-10.9355745,182.30 -65.0839615,-10.9355774,181.46 -65.0840759,-10.9355831,180.22 -65.0841293,-10.9355755,180.50 -65.0841980,-10.9355450,180.11 -65.0842514,-10.9355145,180.29 -65.0843201,-10.9355173,180.17 -65.0843353,-10.9355211,180.16 -65.0843811,-10.9355316,180.30 -65.0844040,-10.9355011,180.94 -65.0844421,-10.9354687,181.56 -65.0844727,-10.9354305,181.82 -65.0845413,-10.9354792,181.54 -65.0846176,-10.9354715,181.97 -65.0846863,-10.9354429,182.69 -65.0847549,-10.9354105,182.20 -65.0848160,-10.9353704,181.03 -65.0849075,-10.9353647,181.55 -65.0849380,-10.9353590,181.88 -65.0849533,-10.9353256,181.86 -65.0849533,-10.9353695,182.29 -65.0849609,-10.9353895,182.93 -65.0849609,-10.9353123,181.30 -65.0850143,-10.9352503,180.55 -65.0850525,-10.9351625,180.02 -65.0850754,-10.9351101,179.20 -65.0851593,-10.9351015,179.13 -65.0851364,-10.9350519,179.99 -65.0852432,-10.9350281,180.23 -65.0853424,-10.9349852,179.41 -65.0854340,-10.9349689,179.86 -65.0855331,-10.9349623,178.27 -65.0856323,-10.9349756,176.81 -65.0857162,-10.9349203,176.95 -65.0857620,-10.9348526,176.96 -65.0858078,-10.9348326,177.32 -65.0858307,-10.9347715,177.63 -65.0858536,-10.9347239,177.59 -65.0858917,-10.9346237,177.36 -65.0859299,-10.9344845,177.30 -65.0859451,-10.9344358,176.74 -65.0859985,-10.9343863,176.70 -65.0860748,-10.9343023,175.64 -65.0861511,-10.9342022,174.94 -65.0861664,-10.9342155,175.30 -65.0861664,-10.9342089,175.39 -65.0861511,-10.9341698,175.44 -65.0861435,-10.9341021,175.48 -65.0861359,-10.9340439,175.66 -65.0861282,-10.9340410,175.71 -65.0861282,-10.9340363,175.71 -65.0860901,-10.9338989,175.97 -65.0860977,-10.9338875,175.90 -65.0860214,-10.9337807,175.87 -65.0860062,-10.9337492,175.57 -65.0859756,-10.9337292,175.16 -65.0859833,-10.9337273,174.40 -65.0859528,-10.9337063,174.30 -65.0859375,-10.9336853,174.70 -65.0859833,-10.9336300,174.42 -65.0859909,-10.9336300,174.49 -65.0860367,-10.9336205,174.98 -65.0860748,-10.9336805,175.63 -65.0861206,-10.9337673,175.06 -65.0862122,-10.9338932,174.87 -65.0862122,-10.9339819,175.33 -65.0862350,-10.9340639,176.02 -65.0862198,-10.9341221,176.88 -65.0862045,-10.9341688,177.66 -65.0862503,-10.9341707,177.89 -65.0862808,-10.9341803,178.43 -65.0862961,-10.9342394,178.16 </coordinates>
</LineString>
</MultiGeometry>
</Placemark>
<Folder>
<name>waypoints</name>
<Placemark>
<name>
Tue Dec 27 09:07:54 2016 S=22.80 Km/hr
</name>
<styleUrl>
#styleMap_TLP_Start
</styleUrl>
<Point>
<coordinates>
-65.0594788,-10.9344072,151.25
</coordinates>
</Point>
</Placemark>
<Placemark>
<name>
Tue Dec 27 09:08:04 2016 S=21.43 Km/hr
</name>
<styleUrl>
#styleMap_TLP_Normal
</styleUrl>
<Point>
<coordinates>
-65.0597992,-10.9348106,131.89
</coordinates>
</Point>
</Placemark>
<Placemark>
<name>
Tue Dec 27 09:08:14 2016 S=18.89 Km/hr
</name>
<styleUrl>
#styleMap_TLP_Normal
</styleUrl>
<Point>
<coordinates>
-65.0601044,-10.9352293,126.80
</coordinates>
</Point>
</Placemark>
<Placemark>
<name>
Tue Dec 27 09:08:24 2016 S=19.55 Km/hr
</name>
<styleUrl>
#styleMap_TLP_Normal
</styleUrl>
<Point>
<coordinates>
-65.0604324,-10.9356127,122.63
</coordinates>
</Point>
</Placemark>
<Placemark>
<name>
Tue Dec 27 09:08:34 2016 S=19.65 Km/hr
</name>
<styleUrl>
#styleMap_TLP_Normal
</styleUrl>
<Point>
<coordinates>
-65.0608444,-10.9359999,124.87
</coordinates>
</Point>
</Placemark>
<Placemark>
<name>
Tue Dec 27 09:08:44 2016 S=19.59 Km/hr
</name>
<styleUrl>
#styleMap_TLP_Normal
</styleUrl>
<Point>
<coordinates>
-65.0611572,-10.9363880,125.05
</coordinates>
</Point>
</Placemark>
<Placemark>
<name>
Tue Dec 27 09:08:54 2016 S=17.26 Km/hr
</name>
<styleUrl>
#styleMap_TLP_Normal
</styleUrl>
<Point>
<coordinates>
-65.0614395,-10.9368410,122.33
</coordinates>
</Point>
</Placemark>
<Placemark>
<name>
Tue Dec 27 09:09:04 2016 S=17.87 Km/hr
</name>
<styleUrl>
#styleMap_TLP_Normal
</styleUrl>
<Point>
<coordinates>
-65.0617523,-10.9372244,119.62
</coordinates>
</Point>
</Placemark>
<Placemark>
<name>
Tue Dec 27 09:09:14 2016 S=10.43 Km/hr
</name>
<styleUrl>
#styleMap_TLP_Normal
</styleUrl>
<Point>
<coordinates>
-65.0619888,-10.9375229,117.50
</coordinates>
</Point>
</Placemark>
<Placemark>
<name>
Tue Dec 27 09:09:24 2016 S=12.59 Km/hr
</name>
<styleUrl>
#styleMap_TLP_Normal
</styleUrl>
<Point>
<coordinates>
-65.0621643,-10.9377804,116.07
</coordinates>
</Point>
</Placemark>
<Placemark>
<name>
Tue Dec 27 09:09:34 2016 S=8.57 Km/hr
</name>
<styleUrl>
#styleMap_TLP_Normal
</styleUrl>
<Point>
<coordinates>
-65.0623169,-10.9380693,117.84
</coordinates>
</Point>
</Placemark>
<Placemark>
<name>
Tue Dec 27 09:09:44 2016 S=15.59 Km/hr
</name>
<styleUrl>
#styleMap_TLP_Normal
</styleUrl>
<Point>
<coordinates>
-65.0625687,-10.9383984,127.97
</coordinates>
</Point>
</Placemark>
<Placemark>
<name>
Tue Dec 27 09:09:54 2016 S=15.35 Km/hr
</name>
<styleUrl>
#styleMap_TLP_Normal
</styleUrl>
<Point>
<coordinates>
-65.0628662,-10.9387884,123.29
</coordinates>
</Point>
</Placemark>
<Placemark>
<name>
Tue Dec 27 09:10:04 2016 S=17.33 Km/hr
</name>
<styleUrl>
#styleMap_TLP_Normal
</styleUrl>
<Point>
<coordinates>
-65.0631714,-10.9392042,127.50
</coordinates>
</Point>
</Placemark>
<Placemark>
<name>
Tue Dec 27 09:10:14 2016 S=19.73 Km/hr
</name>
<styleUrl>
#styleMap_TLP_Normal
</styleUrl>
<Point>
<coordinates>
-65.0635605,-10.9396276,124.65
</coordinates>
</Point>
</Placemark>
<Placemark>
<name>
Tue Dec 27 09:10:24 2016 S=18.70 Km/hr
</name>
<styleUrl>
#styleMap_TLP_Normal
</styleUrl>
<Point>
<coordinates>
-65.0639648,-10.9400291,127.96
</coordinates>
</Point>
</Placemark>
<Placemark>
<name>
Tue Dec 27 09:10:34 2016 S=8.91 Km/hr
</name>
<styleUrl>
#styleMap_TLP_Normal
</styleUrl>
<Point>
<coordinates>
-65.0641861,-10.9403458,129.50
</coordinates>
</Point>
</Placemark>
<Placemark>
<name>
Tue Dec 27 09:10:44 2016 S=3.35 Km/hr
</name>
<styleUrl>
#styleMap_TLP_Normal
</styleUrl>
<Point>
<coordinates>
-65.0643463,-10.9405088,135.45
</coordinates>
</Point>
</Placemark>
<Placemark>
<name>
Tue Dec 27 09:10:54 2016 S=0.23 Km/hr
</name>
<styleUrl>
#styleMap_TLP_Normal
</styleUrl>
<Point>
<coordinates>
-65.0643539,-10.9405308,137.55
</coordinates>
</Point>
</Placemark>
<Placemark>
<name>
Tue Dec 27 09:11:04 2016 S=13.50 Km/hr
</name>
<styleUrl>
#styleMap_TLP_Normal
</styleUrl>
<Point>
<coordinates>
-65.0644989,-10.9405622,136.75
</coordinates>
</Point>
</Placemark>
<Placemark>
<name>
Tue Dec 27 09:11:14 2016 S=7.90 Km/hr
</name>
<styleUrl>
#styleMap_TLP_Normal
</styleUrl>
<Point>
<coordinates>
-65.0647659,-10.9404020,138.36
</coordinates>
</Point>
</Placemark>
<Placemark>
<name>
Tue Dec 27 09:11:24 2016 S=2.62 Km/hr
</name>
<styleUrl>
#styleMap_TLP_Normal
</styleUrl>
<Point>
<coordinates>
-65.0648727,-10.9403687,138.95
</coordinates>
</Point>
</Placemark>
<Placemark>
<name>
Tue Dec 27 09:11:34 2016 S=0.50 Km/hr
</name>
<styleUrl>
#styleMap_TLP_Normal
</styleUrl>
<Point>
<coordinates>
-65.0648880,-10.9403629,139.33
</coordinates>
</Point>
</Placemark>
<Placemark>
<name>
Tue Dec 27 09:11:44 2016 S=0.25 Km/hr
</name>
<styleUrl>
#styleMap_TLP_Normal
</styleUrl>
<Point>
<coordinates>
-65.0648880,-10.9403629,139.39
</coordinates>
</Point>
</Placemark>
<Placemark>
<name>
Tue Dec 27 09:11:54 2016 S=0.50 Km/hr
</name>
<styleUrl>
#styleMap_TLP_Normal
</styleUrl>
<Point>
<coordinates>
-65.0648880,-10.9403648,139.40
</coordinates>
</Point>
</Placemark>
<Placemark>
<name>
Tue Dec 27 09:12:04 2016 S=0.51 Km/hr
</name>
<styleUrl>
#styleMap_TLP_Normal
</styleUrl>
<Point>
<coordinates>
-65.0648880,-10.9403667,139.43
</coordinates>
</Point>
</Placemark>
<Placemark>
<name>
Tue Dec 27 09:12:14 2016 S=0.65 Km/hr
</name>
<styleUrl>
#styleMap_TLP_Normal
</styleUrl>
<Point>
<coordinates>
-65.0648956,-10.9403639,139.45
</coordinates>
</Point>
</Placemark>
<Placemark>
<name>
Tue Dec 27 09:12:24 2016 S=0.73 Km/hr
</name>
<styleUrl>
#styleMap_TLP_Normal
</styleUrl>
<Point>
<coordinates>
-65.0649185,-10.9403610,139.42
</coordinates>
</Point>
</Placemark>
<Placemark>
<name>
Tue Dec 27 09:12:34 2016 S=2.88 Km/hr
</name>
<styleUrl>
#styleMap_TLP_Normal
</styleUrl>
<Point>
<coordinates>
-65.0649567,-10.9403467,139.43
</coordinates>
</Point>
</Placemark>
<Placemark>
<name>
Tue Dec 27 09:12:44 2016 S=1.23 Km/hr
</name>
<styleUrl>
#styleMap_TLP_Normal
</styleUrl>
<Point>
<coordinates>
-65.0650177,-10.9403248,139.49
</coordinates>
</Point>
</Placemark>
<Placemark>
<name>
Tue Dec 27 09:12:54 2016 S=2.56 Km/hr
</name>
<styleUrl>
#styleMap_TLP_Normal
</styleUrl>
<Point>
<coordinates>
-65.0650711,-10.9403105,139.66
</coordinates>
</Point>
</Placemark>
<Placemark>
<name>
Tue Dec 27 09:13:04 2016 S=2.26 Km/hr
</name>
<styleUrl>
#styleMap_TLP_Normal
</styleUrl>
<Point>
<coordinates>
-65.0651321,-10.9402943,139.53
</coordinates>
</Point>
</Placemark>
<Placemark>
<name>
Tue Dec 27 09:13:14 2016 S=2.42 Km/hr
</name>
<styleUrl>
#styleMap_TLP_Normal
</styleUrl>
<Point>
<coordinates>
-65.0651855,-10.9402790,138.99
</coordinates>
</Point>
</Placemark>
<Placemark>
<name>
Tue Dec 27 09:13:24 2016 S=1.50 Km/hr
</name>
<styleUrl>
#styleMap_TLP_Normal
</styleUrl>
<Point>
<coordinates>
-65.0652313,-10.9402618,138.46
</coordinates>
</Point>
</Placemark>
<Placemark>
<name>
Tue Dec 27 09:13:34 2016 S=2.26 Km/hr
</name>
<styleUrl>
#styleMap_TLP_Normal
</styleUrl>
<Point>
<coordinates>
-65.0652771,-10.9402351,138.09
</coordinates>
</Point>
</Placemark>
<Placemark>
<name>
Tue Dec 27 09:13:44 2016 S=2.67 Km/hr
</name>
<styleUrl>
#styleMap_TLP_Normal
</styleUrl>
<Point>
<coordinates>
-65.0653229,-10.9402008,137.78
</coordinates>
</Point>
</Placemark>
<Placemark>
<name>
Tue Dec 27 09:13:54 2016 S=1.31 Km/hr
</name>
<styleUrl>
#styleMap_TLP_Normal
</styleUrl>
<Point>
<coordinates>
-65.0654984,-10.9400558,141.77
</coordinates>
</Point>
</Placemark>
<Placemark>
<name>
Tue Dec 27 09:14:04 2016 S=1.00 Km/hr
</name>
<styleUrl>
#styleMap_TLP_Normal
</styleUrl>
<Point>
<coordinates>
-65.0656281,-10.9399462,146.43
</coordinates>
</Point>
</Placemark>
<Placemark>
<name>
Tue Dec 27 09:14:14 2016 S=0.47 Km/hr
</name>
<styleUrl>
#styleMap_TLP_Normal
</styleUrl>
<Point>
<coordinates>
-65.0656281,-10.9399242,146.79
</coordinates>
</Point>
</Placemark>
<Placemark>
<name>
Tue Dec 27 09:14:24 2016 S=1.73 Km/hr
</name>
<styleUrl>
#styleMap_TLP_Normal
</styleUrl>
<Point>
<coordinates>
-65.0656967,-10.9398003,149.79
</coordinates>
</Point>
</Placemark>
<Placemark>
<name>
Tue Dec 27 09:14:34 2016 S=0.33 Km/hr
</name>
<styleUrl>
#styleMap_TLP_Normal
</styleUrl>
<Point>
<coordinates>
-65.0657196,-10.9397097,150.58
</coordinates>
</Point>
</Placemark>
<Placemark>
<name>
Tue Dec 27 09:14:44 2016 S=1.69 Km/hr
</name>
<styleUrl>
#styleMap_TLP_Normal
</styleUrl>
<Point>
<coordinates>
-65.0658188,-10.9396219,150.83
</coordinates>
</Point>
</Placemark>
<Placemark>
<name>
Tue Dec 27 09:14:54 2016 S=1.70 Km/hr
</name>
<styleUrl>
#styleMap_TLP_Normal
</styleUrl>
<Point>
<coordinates>
-65.0659027,-10.9395723,152.41
</coordinates>
</Point>
</Placemark>
<Placemark>
<name>
Tue Dec 27 09:15:04 2016 S=2.11 Km/hr
</name>
<styleUrl>
#styleMap_TLP_Normal
</styleUrl>
<Point>
<coordinates>
-65.0659409,-10.9395103,152.37
</coordinates>
</Point>
</Placemark>
<Placemark>
<name>
Tue Dec 27 09:15:14 2016 S=2.42 Km/hr
</name>
<styleUrl>
#styleMap_TLP_Normal
</styleUrl>
<Point>
<coordinates>
-65.0660400,-10.9394350,152.78
</coordinates>
</Point>
</Placemark>
<Placemark>
<name>
Tue Dec 27 09:15:24 2016 S=2.05 Km/hr
</name>
<styleUrl>
#styleMap_TLP_Normal
</styleUrl>
<Point>
<coordinates>
-65.0661011,-10.9393816,153.01
</coordinates>
</Point>
</Placemark>
<Placemark>
<name>
Tue Dec 27 09:15:34 2016 S=2.12 Km/hr
</name>
<styleUrl>
#styleMap_TLP_Normal
</styleUrl>
<Point>
<coordinates>
-65.0661774,-10.9393349,153.39
</coordinates>
</Point>
</Placemark>
<Placemark>
<name>
Tue Dec 27 09:15:44 2016 S=1.83 Km/hr
</name>
<styleUrl>
#styleMap_TLP_Normal
</styleUrl>
<Point>
<coordinates>
-65.0662689,-10.9392815,153.63
</coordinates>
</Point>
</Placemark>
<Placemark>
<name>
Tue Dec 27 09:15:54 2016 S=1.90 Km/hr
</name>
<styleUrl>
#styleMap_TLP_Normal
</styleUrl>
<Point>
<coordinates>
-65.0663376,-10.9392366,153.79
</coordinates>
</Point>
</Placemark>
<Placemark>
<name>
Tue Dec 27 09:16:04 2016 S=0.57 Km/hr
</name>
<styleUrl>
#styleMap_TLP_Normal
</styleUrl>
<Point>
<coordinates>
-65.0664215,-10.9392262,154.46
</coordinates>
</Point>
</Placemark>
<Placemark>
<name>
Tue Dec 27 09:16:14 2016 S=0.92 Km/hr
</name>
<styleUrl>
#styleMap_TLP_Normal
</styleUrl>
<Point>
<coordinates>
-65.0664673,-10.9391327,154.83
</coordinates>
</Point>
</Placemark>
<Placemark>
<name>
Tue Dec 27 09:16:24 2016 S=1.17 Km/hr
</name>
<styleUrl>
#styleMap_TLP_Normal
</styleUrl>
<Point>
<coordinates>
-65.0665207,-10.9390335,153.96
</coordinates>
</Point>
</Placemark>
<Placemark>
<name>
Tue Dec 27 09:16:34 2016 S=1.01 Km/hr
</name>
<styleUrl>
#styleMap_TLP_Normal
</styleUrl>
<Point>
<coordinates>
-65.0665817,-10.9389725,154.48
</coordinates>
</Point>
</Placemark>
<Placemark>
<name>
Tue Dec 27 09:16:44 2016 S=2.95 Km/hr
</name>
<styleUrl>
#styleMap_TLP_Normal
</styleUrl>
<Point>
<coordinates>
-65.0666580,-10.9388742,153.92
</coordinates>
</Point>
</Placemark>
<Placemark>
<name>
Tue Dec 27 09:16:54 2016 S=2.98 Km/hr
</name>
<styleUrl>
#styleMap_TLP_Normal
</styleUrl>
<Point>
<coordinates>
-65.0667725,-10.9387589,155.08
</coordinates>
</Point>
</Placemark>
<Placemark>
<name>
Tue Dec 27 09:17:04 2016 S=2.09 Km/hr
</name>
<styleUrl>
#styleMap_TLP_Normal
</styleUrl>
<Point>
<coordinates>
-65.0668030,-10.9386559,155.82
</coordinates>
</Point>
</Placemark>
<Placemark>
<name>
Tue Dec 27 09:17:14 2016 S=0.88 Km/hr
</name>
<styleUrl>
#styleMap_TLP_Normal
</styleUrl>
<Point>
<coordinates>
-65.0668030,-10.9386406,156.02
</coordinates>
</Point>
</Placemark>
<Placemark>
<name>
Tue Dec 27 09:17:24 2016 S=1.70 Km/hr
</name>
<styleUrl>
#styleMap_TLP_Normal
</styleUrl>
<Point>
<coordinates>
-65.0668793,-10.9385300,155.88
</coordinates>
</Point>
</Placemark>
<Placemark>
<name>
Tue Dec 27 09:17:34 2016 S=1.82 Km/hr
</name>
<styleUrl>
#styleMap_TLP_Normal
</styleUrl>
<Point>
<coordinates>
-65.0669174,-10.9384346,155.98
</coordinates>
</Point>
</Placemark>
<Placemark>
<name>
Tue Dec 27 09:17:44 2016 S=2.75 Km/hr
</name>
<styleUrl>
#styleMap_TLP_Normal
</styleUrl>
<Point>
<coordinates>
-65.0670090,-10.9383364,156.07
</coordinates>
</Point>
</Placemark>
<Placemark>
<name>
Tue Dec 27 09:17:54 2016 S=1.63 Km/hr
</name>
<styleUrl>
#styleMap_TLP_Normal
</styleUrl>
<Point>
<coordinates>
-65.0670471,-10.9382401,156.11
</coordinates>
</Point>
</Placemark>
<Placemark>
<name>
Tue Dec 27 09:18:04 2016 S=1.78 Km/hr
</name>
<styleUrl>
#styleMap_TLP_Normal
</styleUrl>
<Point>
<coordinates>
-65.0671005,-10.9381628,156.66
</coordinates>
</Point>
</Placemark>
<Placemark>
<name>
Tue Dec 27 09:18:14 2016 S=2.36 Km/hr
</name>
<styleUrl>
#styleMap_TLP_Normal
</styleUrl>
<Point>
<coordinates>
-65.0671768,-10.9380264,157.20
</coordinates>
</Point>
</Placemark>
<Placemark>
<name>
Tue Dec 27 09:18:24 2016 S=2.36 Km/hr
</name>
<styleUrl>
#styleMap_TLP_Normal
</styleUrl>
<Point>
<coordinates>
-65.0672226,-10.9379358,156.73
</coordinates>
</Point>
</Placemark>
<Placemark>
<name>
Tue Dec 27 09:18:34 2016 S=1.17 Km/hr
</name>
<styleUrl>
#styleMap_TLP_Normal
</styleUrl>
<Point>
<coordinates>
-65.0672607,-10.9378901,157.17
</coordinates>
</Point>
</Placemark>
<Placemark>
<name>
Tue Dec 27 09:18:44 2016 S=1.97 Km/hr
</name>
<styleUrl>
#styleMap_TLP_Normal
</styleUrl>
<Point>
<coordinates>
-65.0673294,-10.9377985,156.66
</coordinates>
</Point>
</Placemark>
<Placemark>
<name>
Tue Dec 27 09:18:54 2016 S=2.99 Km/hr
</name>
<styleUrl>
#styleMap_TLP_Normal
</styleUrl>
<Point>
<coordinates>
-65.0673752,-10.9377260,158.17
</coordinates>
</Point>
</Placemark>
<Placemark>
<name>
Tue Dec 27 09:19:04 2016 S=2.94 Km/hr
</name>
<styleUrl>
#styleMap_TLP_Normal
</styleUrl>
<Point>
<coordinates>
-65.0674133,-10.9376383,158.78
</coordinates>
</Point>
</Placemark>
<Placemark>
<name>
Tue Dec 27 09:19:14 2016 S=1.79 Km/hr
</name>
<styleUrl>
#styleMap_TLP_Normal
</styleUrl>
<Point>
<coordinates>
-65.0674744,-10.9375677,158.76
</coordinates>
</Point>
</Placemark>
<Placemark>
<name>
Tue Dec 27 09:19:24 2016 S=2.04 Km/hr
</name>
<styleUrl>
#styleMap_TLP_Normal
</styleUrl>
<Point>
<coordinates>
-65.0675354,-10.9374599,159.15
</coordinates>
</Point>
</Placemark>
<Placemark>
<name>
Tue Dec 27 09:19:34 2016 S=2.03 Km/hr
</name>
<styleUrl>
#styleMap_TLP_Normal
</styleUrl>
<Point>
<coordinates>
-65.0676270,-10.9373560,159.27
</coordinates>
</Point>
</Placemark>
<Placemark>
<name>
Tue Dec 27 09:19:44 2016 S=2.39 Km/hr
</name>
<styleUrl>
#styleMap_TLP_Normal
</styleUrl>
<Point>
<coordinates>
-65.0676880,-10.9372644,159.59
</coordinates>
</Point>
</Placemark>
<Placemark>
<name>
Tue Dec 27 09:19:54 2016 S=2.90 Km/hr
</name>
<styleUrl>
#styleMap_TLP_Normal
</styleUrl>
<Point>
<coordinates>
-65.0677490,-10.9371481,159.58
</coordinates>
</Point>
</Placemark>
<Placemark>
<name>
Tue Dec 27 09:20:04 2016 S=2.31 Km/hr
</name>
<styleUrl>
#styleMap_TLP_Normal
</styleUrl>
<Point>
<coordinates>
-65.0677795,-10.9370689,160.00
</coordinates>
</Point>
</Placemark>
<Placemark>
<name>
Tue Dec 27 09:20:14 2016 S=1.80 Km/hr
</name>
<styleUrl>
#styleMap_TLP_Normal
</styleUrl>
<Point>
<coordinates>
-65.0678329,-10.9369822,161.21
</coordinates>
</Point>
</Placemark>
<Placemark>
<name>
Tue Dec 27 09:20:24 2016 S=2.82 Km/hr
</name>
<styleUrl>
#styleMap_TLP_Normal
</styleUrl>
<Point>
<coordinates>
-65.0678787,-10.9368706,162.24
</coordinates>
</Point>
</Placemark>
<Placemark>
<name>
Tue Dec 27 09:20:34 2016 S=1.76 Km/hr
</name>
<styleUrl>
#styleMap_TLP_Normal
</styleUrl>
<Point>
<coordinates>
-65.0679092,-10.9368019,162.61
</coordinates>
</Point>
</Placemark>
<Placemark>
<name>
Tue Dec 27 09:20:44 2016 S=2.23 Km/hr
</name>
<styleUrl>
#styleMap_TLP_Normal
</styleUrl>
<Point>
<coordinates>
-65.0679550,-10.9367046,163.22
</coordinates>
</Point>
</Placemark>
<Placemark>
<name>
Tue Dec 27 09:20:54 2016 S=1.93 Km/hr
</name>
<styleUrl>
#styleMap_TLP_Normal
</styleUrl>
<Point>
<coordinates>
-65.0679855,-10.9366064,163.70
</coordinates>
</Point>
</Placemark>
<Placemark>
<name>
Tue Dec 27 09:21:04 2016 S=0.94 Km/hr
</name>
<styleUrl>
#styleMap_TLP_Normal
</styleUrl>
<Point>
<coordinates>
-65.0679779,-10.9365396,163.75
</coordinates>
</Point>
</Placemark>
<Placemark>
<name>
Tue Dec 27 09:21:14 2016 S=2.64 Km/hr
</name>
<styleUrl>
#styleMap_TLP_Normal
</styleUrl>
<Point>
<coordinates>
-65.0680466,-10.9364662,163.63
</coordinates>
</Point>
</Placemark>
<Placemark>
<name>
Tue Dec 27 09:21:24 2016 S=2.59 Km/hr
</name>
<styleUrl>
#styleMap_TLP_Normal
</styleUrl>
<Point>
<coordinates>
-65.0680923,-10.9364576,163.10
</coordinates>
</Point>
</Placemark>
<Placemark>
<name>
Tue Dec 27 09:21:34 2016 S=2.93 Km/hr
</name>
<styleUrl>
#styleMap_TLP_Normal
</styleUrl>
<Point>
<coordinates>
-65.0681229,-10.9363928,163.19
</coordinates>
</Point>
</Placemark>
<Placemark>
<name>
Tue Dec 27 09:21:44 2016 S=2.16 Km/hr
</name>
<styleUrl>
#styleMap_TLP_Normal
</styleUrl>
<Point>
<coordinates>
-65.0681686,-10.9363117,162.70
</coordinates>
</Point>
</Placemark>
<Placemark>
<name>
Tue Dec 27 09:21:54 2016 S=2.27 Km/hr
</name>
<styleUrl>
#styleMap_TLP_Normal
</styleUrl>
<Point>
<coordinates>
-65.0682068,-10.9362316,162.67
</coordinates>
</Point>
</Placemark>
<Placemark>
<name>
Tue Dec 27 09:22:04 2016 S=2.87 Km/hr
</name>
<styleUrl>
#styleMap_TLP_Normal
</styleUrl>
<Point>
<coordinates>
-65.0682983,-10.9361420,162.54
</coordinates>
</Point>
</Placemark>
<Placemark>
<name>
Tue Dec 27 09:22:14 2016 S=2.52 Km/hr
</name>
<styleUrl>
#styleMap_TLP_Normal
</styleUrl>
<Point>
<coordinates>
-65.0683365,-10.9360485,162.55
</coordinates>
</Point>
</Placemark>
<Placemark>
<name>
Tue Dec 27 09:22:24 2016 S=1.58 Km/hr
</name>
<styleUrl>
#styleMap_TLP_Normal
</styleUrl>
<Point>
<coordinates>
-65.0683746,-10.9359674,162.96
</coordinates>
</Point>
</Placemark>
<Placemark>
<name>
Tue Dec 27 09:22:34 2016 S=1.79 Km/hr
</name>
<styleUrl>
#styleMap_TLP_Normal
</styleUrl>
<Point>
<coordinates>
-65.0684814,-10.9358664,163.16
</coordinates>
</Point>
</Placemark>
<Placemark>
<name>
Tue Dec 27 09:22:44 2016 S=2.19 Km/hr
</name>
<styleUrl>
#styleMap_TLP_Normal
</styleUrl>
<Point>
<coordinates>
-65.0685959,-10.9357777,163.16
</coordinates>
</Point>
</Placemark>
<Placemark>
<name>
Tue Dec 27 09:22:54 2016 S=1.60 Km/hr
</name>
<styleUrl>
#styleMap_TLP_Normal
</styleUrl>
<Point>
<coordinates>
-65.0686798,-10.9357204,162.78
</coordinates>
</Point>
</Placemark>
<Placemark>
<name>
Tue Dec 27 09:23:04 2016 S=1.56 Km/hr
</name>
<styleUrl>
#styleMap_TLP_Normal
</styleUrl>
<Point>
<coordinates>
-65.0687790,-10.9356937,163.54
</coordinates>
</Point>
</Placemark>
<Placemark>
<name>
Tue Dec 27 09:23:14 2016 S=1.62 Km/hr
</name>
<styleUrl>
#styleMap_TLP_Normal
</styleUrl>
<Point>
<coordinates>
-65.0689163,-10.9356756,164.41
</coordinates>
</Point>
</Placemark>
<Placemark>
<name>
Tue Dec 27 09:23:24 2016 S=2.82 Km/hr
</name>
<styleUrl>
#styleMap_TLP_Normal
</styleUrl>
<Point>
<coordinates>
-65.0690308,-10.9357090,163.57
</coordinates>
</Point>
</Placemark>
<Placemark>
<name>
Tue Dec 27 09:23:34 2016 S=2.12 Km/hr
</name>
<styleUrl>
#styleMap_TLP_Normal
</styleUrl>
<Point>
<coordinates>
-65.0691452,-10.9357042,162.30
</coordinates>
</Point>
</Placemark>
<Placemark>
<name>
Tue Dec 27 09:23:44 2016 S=1.07 Km/hr
</name>
<styleUrl>
#styleMap_TLP_Normal
</styleUrl>
<Point>
<coordinates>
-65.0692215,-10.9357080,161.48
</coordinates>
</Point>
</Placemark>
<Placemark>
<name>
Tue Dec 27 09:23:54 2016 S=0.97 Km/hr
</name>
<styleUrl>
#styleMap_TLP_Normal
</styleUrl>
<Point>
<coordinates>
-65.0692825,-10.9356823,163.68
</coordinates>
</Point>
</Placemark>
<Placemark>
<name>
Tue Dec 27 09:24:04 2016 S=1.00 Km/hr
</name>
<styleUrl>
#styleMap_TLP_Normal
</styleUrl>
<Point>
<coordinates>
-65.0692902,-10.9356909,163.72
</coordinates>
</Point>
</Placemark>
<Placemark>
<name>
Tue Dec 27 09:24:14 2016 S=0.68 Km/hr
</name>
<styleUrl>
#styleMap_TLP_Normal
</styleUrl>
<Point>
<coordinates>
-65.0693665,-10.9357224,164.55
</coordinates>
</Point>
</Placemark>
<Placemark>
<name>
Tue Dec 27 09:24:24 2016 S=2.03 Km/hr
</name>
<styleUrl>
#styleMap_TLP_Normal
</styleUrl>
<Point>
<coordinates>
-65.0694885,-10.9357214,164.22
</coordinates>
</Point>
</Placemark>
<Placemark>
<name>
Tue Dec 27 09:24:34 2016 S=2.92 Km/hr
</name>
<styleUrl>
#styleMap_TLP_Normal
</styleUrl>
<Point>
<coordinates>
-65.0696106,-10.9357653,163.90
</coordinates>
</Point>
</Placemark>
<Placemark>
<name>
Tue Dec 27 09:24:44 2016 S=2.68 Km/hr
</name>
<styleUrl>
#styleMap_TLP_Normal
</styleUrl>
<Point>
<coordinates>
-65.0697327,-10.9358053,163.75
</coordinates>
</Point>
</Placemark>
<Placemark>
<name>
Tue Dec 27 09:24:54 2016 S=1.33 Km/hr
</name>
<styleUrl>
#styleMap_TLP_Normal
</styleUrl>
<Point>
<coordinates>
-65.0698090,-10.9357853,164.39
</coordinates>
</Point>
</Placemark>
<Placemark>
<name>
Tue Dec 27 09:25:04 2016 S=1.52 Km/hr
</name>
<styleUrl>
#styleMap_TLP_Normal
</styleUrl>
<Point>
<coordinates>
-65.0698929,-10.9357672,164.95
</coordinates>
</Point>
</Placemark>
<Placemark>
<name>
Tue Dec 27 09:25:14 2016 S=4.57 Km/hr
</name>
<styleUrl>
#styleMap_TLP_Normal
</styleUrl>
<Point>
<coordinates>
-65.0700302,-10.9357061,165.31
</coordinates>
</Point>
</Placemark>
<Placemark>
<name>
Tue Dec 27 09:25:24 2016 S=3.23 Km/hr
</name>
<styleUrl>
#styleMap_TLP_Normal
</styleUrl>
<Point>
<coordinates>
-65.0701218,-10.9356604,165.23
</coordinates>
</Point>
</Placemark>
<Placemark>
<name>
Tue Dec 27 09:25:34 2016 S=0.71 Km/hr
</name>
<styleUrl>
#styleMap_TLP_Normal
</styleUrl>
<Point>
<coordinates>
-65.0701141,-10.9356012,164.97
</coordinates>
</Point>
</Placemark>
<Placemark>
<name>
Tue Dec 27 09:25:44 2016 S=1.95 Km/hr
</name>
<styleUrl>
#styleMap_TLP_Normal
</styleUrl>
<Point>
<coordinates>
-65.0701370,-10.9355755,165.27
</coordinates>
</Point>
</Placemark>
<Placemark>
<name>
Tue Dec 27 09:25:54 2016 S=2.30 Km/hr
</name>
<styleUrl>
#styleMap_TLP_Normal
</styleUrl>
<Point>
<coordinates>
-65.0702362,-10.9354963,163.69
</coordinates>
</Point>
</Placemark>
<Placemark>
<name>
Tue Dec 27 09:26:04 2016 S=2.55 Km/hr
</name>
<styleUrl>
#styleMap_TLP_Normal
</styleUrl>
<Point>
<coordinates>
-65.0703278,-10.9354639,163.22
</coordinates>
</Point>
</Placemark>
<Placemark>
<name>
Tue Dec 27 09:26:14 2016 S=2.00 Km/hr
</name>
<styleUrl>
#styleMap_TLP_Normal
</styleUrl>
<Point>
<coordinates>
-65.0704193,-10.9354095,161.25
</coordinates>
</Point>
</Placemark>
<Placemark>
<name>
Tue Dec 27 09:26:24 2016 S=1.95 Km/hr
</name>
<styleUrl>
#styleMap_TLP_Normal
</styleUrl>
<Point>
<coordinates>
-65.0704956,-10.9353666,161.75
</coordinates>
</Point>
</Placemark>
<Placemark>
<name>
Tue Dec 27 09:26:34 2016 S=2.11 Km/hr
</name>
<styleUrl>
#styleMap_TLP_Normal
</styleUrl>
<Point>
<coordinates>
-65.0706100,-10.9354010,162.56
</coordinates>
</Point>
</Placemark>
<Placemark>
<name>
Tue Dec 27 09:26:44 2016 S=2.02 Km/hr
</name>
<styleUrl>
#styleMap_TLP_Normal
</styleUrl>
<Point>
<coordinates>
-65.0707169,-10.9353685,164.87
</coordinates>
</Point>
</Placemark>
<Placemark>
<name>
Tue Dec 27 09:26:54 2016 S=2.23 Km/hr
</name>
<styleUrl>
#styleMap_TLP_Normal
</styleUrl>
<Point>
<coordinates>
-65.0708694,-10.9353952,164.38
</coordinates>
</Point>
</Placemark>
<Placemark>
<name>
Tue Dec 27 09:27:04 2016 S=1.93 Km/hr
</name>
<styleUrl>
#styleMap_TLP_Normal
</styleUrl>
<Point>
<coordinates>
-65.0709839,-10.9353952,163.36
</coordinates>
</Point>
</Placemark>
<Placemark>
<name>
Tue Dec 27 09:27:14 2016 S=1.36 Km/hr
</name>
<styleUrl>
#styleMap_TLP_Normal
</styleUrl>
<Point>
<coordinates>
-65.0710678,-10.9354181,163.86
</coordinates>
</Point>
</Placemark>
<Placemark>
<name>
Tue Dec 27 09:27:24 2016 S=1.09 Km/hr
</name>
<styleUrl>
#styleMap_TLP_Normal
</styleUrl>
<Point>
<coordinates>
-65.0711517,-10.9354382,163.75
</coordinates>
</Point>
</Placemark>
<Placemark>
<name>
Tue Dec 27 09:27:34 2016 S=0.85 Km/hr
</name>
<styleUrl>
#styleMap_TLP_Normal
</styleUrl>
<Point>
<coordinates>
-65.0711670,-10.9354486,163.69
</coordinates>
</Point>
</Placemark>
<Placemark>
<name>
Tue Dec 27 09:27:44 2016 S=1.49 Km/hr
</name>
<styleUrl>
#styleMap_TLP_Normal
</styleUrl>
<Point>
<coordinates>
-65.0711975,-10.9354458,163.64
</coordinates>
</Point>
</Placemark>
<Placemark>
<name>
Tue Dec 27 09:27:54 2016 S=2.31 Km/hr
</name>
<styleUrl>
#styleMap_TLP_Normal
</styleUrl>
<Point>
<coordinates>
-65.0713348,-10.9354982,163.27
</coordinates>
</Point>
</Placemark>
<Placemark>
<name>
Tue Dec 27 09:28:04 2016 S=1.61 Km/hr
</name>
<styleUrl>
#styleMap_TLP_Normal
</styleUrl>
<Point>
<coordinates>
-65.0714340,-10.9355536,162.82
</coordinates>
</Point>
</Placemark>
<Placemark>
<name>
Tue Dec 27 09:28:14 2016 S=2.20 Km/hr
</name>
<styleUrl>
#styleMap_TLP_Normal
</styleUrl>
<Point>
<coordinates>
-65.0715332,-10.9355497,162.71
</coordinates>
</Point>
</Placemark>
<Placemark>
<name>
Tue Dec 27 09:28:24 2016 S=1.91 Km/hr
</name>
<styleUrl>
#styleMap_TLP_Normal
</styleUrl>
<Point>
<coordinates>
-65.0716400,-10.9355440,162.36
</coordinates>
</Point>
</Placemark>
<Placemark>
<name>
Tue Dec 27 09:28:34 2016 S=2.15 Km/hr
</name>
<styleUrl>
#styleMap_TLP_Normal
</styleUrl>
<Point>
<coordinates>
-65.0717545,-10.9355764,162.68
</coordinates>
</Point>
</Placemark>
<Placemark>
<name>
Tue Dec 27 09:28:44 2016 S=2.48 Km/hr
</name>
<styleUrl>
#styleMap_TLP_Normal
</styleUrl>
<Point>
<coordinates>
-65.0718384,-10.9355059,162.27
</coordinates>
</Point>
</Placemark>
<Placemark>
<name>
Tue Dec 27 09:28:54 2016 S=2.08 Km/hr
</name>
<styleUrl>
#styleMap_TLP_Normal
</styleUrl>
<Point>
<coordinates>
-65.0719070,-10.9354601,162.38
</coordinates>
</Point>
</Placemark>
<Placemark>
<name>
Tue Dec 27 09:29:04 2016 S=1.58 Km/hr
</name>
<styleUrl>
#styleMap_TLP_Normal
</styleUrl>
<Point>
<coordinates>
-65.0720062,-10.9354992,162.01
</coordinates>
</Point>
</Placemark>
<Placemark>
<name>
Tue Dec 27 09:29:14 2016 S=1.78 Km/hr
</name>
<styleUrl>
#styleMap_TLP_Normal
</styleUrl>
<Point>
<coordinates>
-65.0721359,-10.9354839,162.06
</coordinates>
</Point>
</Placemark>
<Placemark>
<name>
Tue Dec 27 09:29:24 2016 S=2.28 Km/hr
</name>
<styleUrl>
#styleMap_TLP_Normal
</styleUrl>
<Point>
<coordinates>
-65.0722427,-10.9354792,162.17
</coordinates>
</Point>
</Placemark>
<Placemark>
<name>
Tue Dec 27 09:29:34 2016 S=2.99 Km/hr
</name>
<styleUrl>
#styleMap_TLP_Normal
</styleUrl>
<Point>
<coordinates>
-65.0723419,-10.9354706,162.27
</coordinates>
</Point>
</Placemark>
<Placemark>
<name>
Tue Dec 27 09:29:44 2016 S=1.70 Km/hr
</name>
<styleUrl>
#styleMap_TLP_Normal
</styleUrl>
<Point>
<coordinates>
-65.0724564,-10.9354839,161.87
</coordinates>
</Point>
</Placemark>
<Placemark>
<name>
Tue Dec 27 09:29:54 2016 S=2.79 Km/hr
</name>
<styleUrl>
#styleMap_TLP_Normal
</styleUrl>
<Point>
<coordinates>
-65.0725632,-10.9354162,162.23
</coordinates>
</Point>
</Placemark>
<Placemark>
<name>
Tue Dec 27 09:30:04 2016 S=2.76 Km/hr
</name>
<styleUrl>
#styleMap_TLP_Normal
</styleUrl>
<Point>
<coordinates>
-65.0726318,-10.9353304,161.81
</coordinates>
</Point>
</Placemark>
<Placemark>
<name>
Tue Dec 27 09:30:14 2016 S=2.73 Km/hr
</name>
<styleUrl>
#styleMap_TLP_Normal
</styleUrl>
<Point>
<coordinates>
-65.0727005,-10.9352827,161.54
</coordinates>
</Point>
</Placemark>
<Placemark>
<name>
Tue Dec 27 09:30:24 2016 S=2.29 Km/hr
</name>
<styleUrl>
#styleMap_TLP_Normal
</styleUrl>
<Point>
<coordinates>
-65.0727615,-10.9352522,161.45
</coordinates>
</Point>
</Placemark>
<Placemark>
<name>
Tue Dec 27 09:30:34 2016 S=2.61 Km/hr
</name>
<styleUrl>
#styleMap_TLP_Normal
</styleUrl>
<Point>
<coordinates>
-65.0728760,-10.9352274,161.01
</coordinates>
</Point>
</Placemark>
<Placemark>
<name>
Tue Dec 27 09:30:44 2016 S=1.93 Km/hr
</name>
<styleUrl>
#styleMap_TLP_Normal
</styleUrl>
<Point>
<coordinates>
-65.0729980,-10.9352818,160.79
</coordinates>
</Point>
</Placemark>
<Placemark>
<name>
Tue Dec 27 09:30:54 2016 S=1.33 Km/hr
</name>
<styleUrl>
#styleMap_TLP_Normal
</styleUrl>
<Point>
<coordinates>
-65.0730896,-10.9353409,162.05
</coordinates>
</Point>
</Placemark>
<Placemark>
<name>
Tue Dec 27 09:31:04 2016 S=0.96 Km/hr
</name>
<styleUrl>
#styleMap_TLP_Normal
</styleUrl>
<Point>
<coordinates>
-65.0731201,-10.9353580,162.62
</coordinates>
</Point>
</Placemark>
<Placemark>
<name>
Tue Dec 27 09:31:14 2016 S=2.42 Km/hr
</name>
<styleUrl>
#styleMap_TLP_Normal
</styleUrl>
<Point>
<coordinates>
-65.0732193,-10.9353619,162.87
</coordinates>
</Point>
</Placemark>
<Placemark>
<name>
Tue Dec 27 09:31:24 2016 S=2.46 Km/hr
</name>
<styleUrl>
#styleMap_TLP_Normal
</styleUrl>
<Point>
<coordinates>
-65.0733566,-10.9354124,162.36
</coordinates>
</Point>
</Placemark>
<Placemark>
<name>
Tue Dec 27 09:31:34 2016 S=1.50 Km/hr
</name>
<styleUrl>
#styleMap_TLP_Normal
</styleUrl>
<Point>
<coordinates>
-65.0734100,-10.9354515,162.93
</coordinates>
</Point>
</Placemark>
<Placemark>
<name>
Tue Dec 27 09:31:44 2016 S=1.67 Km/hr
</name>
<styleUrl>
#styleMap_TLP_Normal
</styleUrl>
<Point>
<coordinates>
-65.0735016,-10.9354343,163.26
</coordinates>
</Point>
</Placemark>
<Placemark>
<name>
Tue Dec 27 09:31:54 2016 S=3.28 Km/hr
</name>
<styleUrl>
#styleMap_TLP_Normal
</styleUrl>
<Point>
<coordinates>
-65.0736313,-10.9354906,163.59
</coordinates>
</Point>
</Placemark>
<Placemark>
<name>
Tue Dec 27 09:32:04 2016 S=0.97 Km/hr
</name>
<styleUrl>
#styleMap_TLP_Normal
</styleUrl>
<Point>
<coordinates>
-65.0736542,-10.9355001,163.97
</coordinates>
</Point>
</Placemark>
<Placemark>
<name>
Tue Dec 27 09:32:14 2016 S=2.31 Km/hr
</name>
<styleUrl>
#styleMap_TLP_Normal
</styleUrl>
<Point>
<coordinates>
-65.0737686,-10.9355145,163.71
</coordinates>
</Point>
</Placemark>
<Placemark>
<name>
Tue Dec 27 09:32:24 2016 S=1.74 Km/hr
</name>
<styleUrl>
#styleMap_TLP_Normal
</styleUrl>
<Point>
<coordinates>
-65.0738831,-10.9354906,164.07
</coordinates>
</Point>
</Placemark>
<Placemark>
<name>
Tue Dec 27 09:32:34 2016 S=1.35 Km/hr
</name>
<styleUrl>
#styleMap_TLP_Normal
</styleUrl>
<Point>
<coordinates>
-65.0739899,-10.9354973,165.20
</coordinates>
</Point>
</Placemark>
<Placemark>
<name>
Tue Dec 27 09:32:44 2016 S=2.26 Km/hr
</name>
<styleUrl>
#styleMap_TLP_Normal
</styleUrl>
<Point>
<coordinates>
-65.0740814,-10.9355268,165.98
</coordinates>
</Point>
</Placemark>
<Placemark>
<name>
Tue Dec 27 09:32:54 2016 S=2.92 Km/hr
</name>
<styleUrl>
#styleMap_TLP_Normal
</styleUrl>
<Point>
<coordinates>
-65.0742035,-10.9356155,165.11
</coordinates>
</Point>
</Placemark>
<Placemark>
<name>
Tue Dec 27 09:33:04 2016 S=2.72 Km/hr
</name>
<styleUrl>
#styleMap_TLP_Normal
</styleUrl>
<Point>
<coordinates>
-65.0742950,-10.9356270,165.13
</coordinates>
</Point>
</Placemark>
<Placemark>
<name>
Tue Dec 27 09:33:14 2016 S=1.02 Km/hr
</name>
<styleUrl>
#styleMap_TLP_Normal
</styleUrl>
<Point>
<coordinates>
-65.0743790,-10.9356642,165.54
</coordinates>
</Point>
</Placemark>
<Placemark>
<name>
Tue Dec 27 09:33:24 2016 S=2.39 Km/hr
</name>
<styleUrl>
#styleMap_TLP_Normal
</styleUrl>
<Point>
<coordinates>
-65.0744705,-10.9356880,165.75
</coordinates>
</Point>
</Placemark>
<Placemark>
<name>
Tue Dec 27 09:33:34 2016 S=2.38 Km/hr
</name>
<styleUrl>
#styleMap_TLP_Normal
</styleUrl>
<Point>
<coordinates>
-65.0745850,-10.9357309,165.96
</coordinates>
</Point>
</Placemark>
<Placemark>
<name>
Tue Dec 27 09:33:44 2016 S=2.99 Km/hr
</name>
<styleUrl>
#styleMap_TLP_Normal
</styleUrl>
<Point>
<coordinates>
-65.0746765,-10.9357834,165.73
</coordinates>
</Point>
</Placemark>
<Placemark>
<name>
Tue Dec 27 09:33:54 2016 S=1.82 Km/hr
</name>
<styleUrl>
#styleMap_TLP_Normal
</styleUrl>
<Point>
<coordinates>
-65.0747910,-10.9359074,165.39
</coordinates>
</Point>
</Placemark>
<Placemark>
<name>
Tue Dec 27 09:34:04 2016 S=2.69 Km/hr
</name>
<styleUrl>
#styleMap_TLP_Normal
</styleUrl>
<Point>
<coordinates>
-65.0748825,-10.9359894,163.69
</coordinates>
</Point>
</Placemark>
<Placemark>
<name>
Tue Dec 27 09:34:14 2016 S=2.67 Km/hr
</name>
<styleUrl>
#styleMap_TLP_Normal
</styleUrl>
<Point>
<coordinates>
-65.0749588,-10.9360638,164.84
</coordinates>
</Point>
</Placemark>
<Placemark>
<name>
Tue Dec 27 09:34:24 2016 S=2.52 Km/hr
</name>
<styleUrl>
#styleMap_TLP_Normal
</styleUrl>
<Point>
<coordinates>
-65.0750122,-10.9360209,164.93
</coordinates>
</Point>
</Placemark>
<Placemark>
<name>
Tue Dec 27 09:34:34 2016 S=0.61 Km/hr
</name>
<styleUrl>
#styleMap_TLP_Normal
</styleUrl>
<Point>
<coordinates>
-65.0750580,-10.9360142,165.21
</coordinates>
</Point>
</Placemark>
<Placemark>
<name>
Tue Dec 27 09:34:44 2016 S=0.83 Km/hr
</name>
<styleUrl>
#styleMap_TLP_Normal
</styleUrl>
<Point>
<coordinates>
-65.0751190,-10.9360456,165.49
</coordinates>
</Point>
</Placemark>
<Placemark>
<name>
Tue Dec 27 09:34:54 2016 S=2.81 Km/hr
</name>
<styleUrl>
#styleMap_TLP_Normal
</styleUrl>
<Point>
<coordinates>
-65.0752106,-10.9361591,165.19
</coordinates>
</Point>
</Placemark>
<Placemark>
<name>
Tue Dec 27 09:35:04 2016 S=2.67 Km/hr
</name>
<styleUrl>
#styleMap_TLP_Normal
</styleUrl>
<Point>
<coordinates>
-65.0752335,-10.9362621,164.95
</coordinates>
</Point>
</Placemark>
<Placemark>
<name>
Tue Dec 27 09:35:14 2016 S=0.61 Km/hr
</name>
<styleUrl>
#styleMap_TLP_Normal
</styleUrl>
<Point>
<coordinates>
-65.0752563,-10.9363461,164.63
</coordinates>
</Point>
</Placemark>
<Placemark>
<name>
Tue Dec 27 09:35:24 2016 S=1.53 Km/hr
</name>
<styleUrl>
#styleMap_TLP_Normal
</styleUrl>
<Point>
<coordinates>
-65.0752563,-10.9363518,164.59
</coordinates>
</Point>
</Placemark>
<Placemark>
<name>
Tue Dec 27 09:35:34 2016 S=0.74 Km/hr
</name>
<styleUrl>
#styleMap_TLP_Normal
</styleUrl>
<Point>
<coordinates>
-65.0752869,-10.9363956,164.72
</coordinates>
</Point>
</Placemark>
<Placemark>
<name>
Tue Dec 27 09:35:44 2016 S=1.43 Km/hr
</name>
<styleUrl>
#styleMap_TLP_Normal
</styleUrl>
<Point>
<coordinates>
-65.0753021,-10.9363966,164.71
</coordinates>
</Point>
</Placemark>
<Placemark>
<name>
Tue Dec 27 09:35:54 2016 S=2.51 Km/hr
</name>
<styleUrl>
#styleMap_TLP_Normal
</styleUrl>
<Point>
<coordinates>
-65.0753937,-10.9365358,165.14
</coordinates>
</Point>
</Placemark>
<Placemark>
<name>
Tue Dec 27 09:36:04 2016 S=2.45 Km/hr
</name>
<styleUrl>
#styleMap_TLP_Normal
</styleUrl>
<Point>
<coordinates>
-65.0755005,-10.9366713,164.73
</coordinates>
</Point>
</Placemark>
<Placemark>
<name>
Tue Dec 27 09:36:14 2016 S=0.47 Km/hr
</name>
<styleUrl>
#styleMap_TLP_Normal
</styleUrl>
<Point>
<coordinates>
-65.0755157,-10.9367123,164.66
</coordinates>
</Point>
</Placemark>
<Placemark>
<name>
Tue Dec 27 09:36:24 2016 S=1.97 Km/hr
</name>
<styleUrl>
#styleMap_TLP_Normal
</styleUrl>
<Point>
<coordinates>
-65.0755539,-10.9367647,166.19
</coordinates>
</Point>
</Placemark>
<Placemark>
<name>
Tue Dec 27 09:36:34 2016 S=3.42 Km/hr
</name>
<styleUrl>
#styleMap_TLP_Normal
</styleUrl>
<Point>
<coordinates>
-65.0757065,-10.9369316,164.29
</coordinates>
</Point>
</Placemark>
<Placemark>
<name>
Tue Dec 27 09:36:44 2016 S=2.37 Km/hr
</name>
<styleUrl>
#styleMap_TLP_Normal
</styleUrl>
<Point>
<coordinates>
-65.0757675,-10.9370213,164.52
</coordinates>
</Point>
</Placemark>
<Placemark>
<name>
Tue Dec 27 09:36:54 2016 S=3.01 Km/hr
</name>
<styleUrl>
#styleMap_TLP_Normal
</styleUrl>
<Point>
<coordinates>
-65.0758514,-10.9371347,164.42
</coordinates>
</Point>
</Placemark>
<Placemark>
<name>
Tue Dec 27 09:37:04 2016 S=1.23 Km/hr
</name>
<styleUrl>
#styleMap_TLP_Normal
</styleUrl>
<Point>
<coordinates>
-65.0759048,-10.9371748,165.38
</coordinates>
</Point>
</Placemark>
<Placemark>
<name>
Tue Dec 27 09:37:14 2016 S=1.92 Km/hr
</name>
<styleUrl>
#styleMap_TLP_Normal
</styleUrl>
<Point>
<coordinates>
-65.0759048,-10.9371805,165.45
</coordinates>
</Point>
</Placemark>
<Placemark>
<name>
Tue Dec 27 09:37:24 2016 S=1.96 Km/hr
</name>
<styleUrl>
#styleMap_TLP_Normal
</styleUrl>
<Point>
<coordinates>
-65.0759506,-10.9373150,164.68
</coordinates>
</Point>
</Placemark>
<Placemark>
<name>
Tue Dec 27 09:37:34 2016 S=2.82 Km/hr
</name>
<styleUrl>
#styleMap_TLP_Normal
</styleUrl>
<Point>
<coordinates>
-65.0760422,-10.9374628,163.54
</coordinates>
</Point>
</Placemark>
<Placemark>
<name>
Tue Dec 27 09:37:44 2016 S=1.56 Km/hr
</name>
<styleUrl>
#styleMap_TLP_Normal
</styleUrl>
<Point>
<coordinates>
-65.0760651,-10.9375782,163.32
</coordinates>
</Point>
</Placemark>
<Placemark>
<name>
Tue Dec 27 09:37:54 2016 S=2.28 Km/hr
</name>
<styleUrl>
#styleMap_TLP_Normal
</styleUrl>
<Point>
<coordinates>
-65.0760803,-10.9376764,163.20
</coordinates>
</Point>
</Placemark>
<Placemark>
<name>
Tue Dec 27 09:38:04 2016 S=0.93 Km/hr
</name>
<styleUrl>
#styleMap_TLP_Normal
</styleUrl>
<Point>
<coordinates>
-65.0761719,-10.9377632,162.89
</coordinates>
</Point>
</Placemark>
<Placemark>
<name>
Tue Dec 27 09:38:14 2016 S=0.49 Km/hr
</name>
<styleUrl>
#styleMap_TLP_Normal
</styleUrl>
<Point>
<coordinates>
-65.0762482,-10.9378023,163.04
</coordinates>
</Point>
</Placemark>
<Placemark>
<name>
Tue Dec 27 09:38:24 2016 S=2.27 Km/hr
</name>
<styleUrl>
#styleMap_TLP_Normal
</styleUrl>
<Point>
<coordinates>
-65.0763779,-10.9378681,162.96
</coordinates>
</Point>
</Placemark>
<Placemark>
<name>
Tue Dec 27 09:38:34 2016 S=2.30 Km/hr
</name>
<styleUrl>
#styleMap_TLP_Normal
</styleUrl>
<Point>
<coordinates>
-65.0764465,-10.9379482,162.86
</coordinates>
</Point>
</Placemark>
<Placemark>
<name>
Tue Dec 27 09:38:44 2016 S=2.20 Km/hr
</name>
<styleUrl>
#styleMap_TLP_Normal
</styleUrl>
<Point>
<coordinates>
-65.0765076,-10.9379597,163.10
</coordinates>
</Point>
</Placemark>
<Placemark>
<name>
Tue Dec 27 09:38:54 2016 S=3.01 Km/hr
</name>
<styleUrl>
#styleMap_TLP_Normal
</styleUrl>
<Point>
<coordinates>
-65.0766144,-10.9380665,163.36
</coordinates>
</Point>
</Placemark>
<Placemark>
<name>
Tue Dec 27 09:39:04 2016 S=1.12 Km/hr
</name>
<styleUrl>
#styleMap_TLP_Normal
</styleUrl>
<Point>
<coordinates>
-65.0766602,-10.9381113,162.91
</coordinates>
</Point>
</Placemark>
<Placemark>
<name>
Tue Dec 27 09:39:14 2016 S=1.47 Km/hr
</name>
<styleUrl>
#styleMap_TLP_Normal
</styleUrl>
<Point>
<coordinates>
-65.0766678,-10.9381208,162.48
</coordinates>
</Point>
</Placemark>
<Placemark>
<name>
Tue Dec 27 09:39:24 2016 S=2.21 Km/hr
</name>
<styleUrl>
#styleMap_TLP_Normal
</styleUrl>
<Point>
<coordinates>
-65.0767670,-10.9381380,162.25
</coordinates>
</Point>
</Placemark>
<Placemark>
<name>
Tue Dec 27 09:39:34 2016 S=1.80 Km/hr
</name>
<styleUrl>
#styleMap_TLP_Normal
</styleUrl>
<Point>
<coordinates>
-65.0768661,-10.9381437,161.95
</coordinates>
</Point>
</Placemark>
<Placemark>
<name>
Tue Dec 27 09:39:44 2016 S=2.27 Km/hr
</name>
<styleUrl>
#styleMap_TLP_Normal
</styleUrl>
<Point>
<coordinates>
-65.0769653,-10.9380484,162.21
</coordinates>
</Point>
</Placemark>
<Placemark>
<name>
Tue Dec 27 09:39:54 2016 S=1.01 Km/hr
</name>
<styleUrl>
#styleMap_TLP_Normal
</styleUrl>
<Point>
<coordinates>
-65.0770340,-10.9380064,162.54
</coordinates>
</Point>
</Placemark>
<Placemark>
<name>
Tue Dec 27 09:40:04 2016 S=2.11 Km/hr
</name>
<styleUrl>
#styleMap_TLP_Normal
</styleUrl>
<Point>
<coordinates>
-65.0771027,-10.9379330,162.01
</coordinates>
</Point>
</Placemark>
<Placemark>
<name>
Tue Dec 27 09:40:14 2016 S=1.48 Km/hr
</name>
<styleUrl>
#styleMap_TLP_Normal
</styleUrl>
<Point>
<coordinates>
-65.0772018,-10.9379187,163.45
</coordinates>
</Point>
</Placemark>
<Placemark>
<name>
Tue Dec 27 09:40:24 2016 S=1.49 Km/hr
</name>
<styleUrl>
#styleMap_TLP_Normal
</styleUrl>
<Point>
<coordinates>
-65.0772858,-10.9379263,163.88
</coordinates>
</Point>
</Placemark>
<Placemark>
<name>
Tue Dec 27 09:40:34 2016 S=1.67 Km/hr
</name>
<styleUrl>
#styleMap_TLP_Normal
</styleUrl>
<Point>
<coordinates>
-65.0774155,-10.9379578,163.02
</coordinates>
</Point>
</Placemark>
<Placemark>
<name>
Tue Dec 27 09:40:44 2016 S=1.72 Km/hr
</name>
<styleUrl>
#styleMap_TLP_Normal
</styleUrl>
<Point>
<coordinates>
-65.0774765,-10.9379358,163.69
</coordinates>
</Point>
</Placemark>
<Placemark>
<name>
Tue Dec 27 09:40:54 2016 S=1.10 Km/hr
</name>
<styleUrl>
#styleMap_TLP_Normal
</styleUrl>
<Point>
<coordinates>
-65.0775299,-10.9378977,164.73
</coordinates>
</Point>
</Placemark>
<Placemark>
<name>
Tue Dec 27 09:41:04 2016 S=0.40 Km/hr
</name>
<styleUrl>
#styleMap_TLP_Normal
</styleUrl>
<Point>
<coordinates>
-65.0775757,-10.9378977,165.64
</coordinates>
</Point>
</Placemark>
<Placemark>
<name>
Tue Dec 27 09:41:14 2016 S=1.87 Km/hr
</name>
<styleUrl>
#styleMap_TLP_Normal
</styleUrl>
<Point>
<coordinates>
-65.0776291,-10.9378242,166.39
</coordinates>
</Point>
</Placemark>
<Placemark>
<name>
Tue Dec 27 09:41:24 2016 S=0.92 Km/hr
</name>
<styleUrl>
#styleMap_TLP_Normal
</styleUrl>
<Point>
<coordinates>
-65.0776367,-10.9377728,166.77
</coordinates>
</Point>
</Placemark>
<Placemark>
<name>
Tue Dec 27 09:41:34 2016 S=1.37 Km/hr
</name>
<styleUrl>
#styleMap_TLP_Normal
</styleUrl>
<Point>
<coordinates>
-65.0776672,-10.9377270,166.58
</coordinates>
</Point>
</Placemark>
<Placemark>
<name>
Tue Dec 27 09:41:44 2016 S=1.60 Km/hr
</name>
<styleUrl>
#styleMap_TLP_Normal
</styleUrl>
<Point>
<coordinates>
-65.0777206,-10.9377165,166.60
</coordinates>
</Point>
</Placemark>
<Placemark>
<name>
Tue Dec 27 09:41:54 2016 S=0.59 Km/hr
</name>
<styleUrl>
#styleMap_TLP_Normal
</styleUrl>
<Point>
<coordinates>
-65.0777740,-10.9377337,166.65
</coordinates>
</Point>
</Placemark>
<Placemark>
<name>
Tue Dec 27 09:42:04 2016 S=1.26 Km/hr
</name>
<styleUrl>
#styleMap_TLP_Normal
</styleUrl>
<Point>
<coordinates>
-65.0777969,-10.9377356,166.70
</coordinates>
</Point>
</Placemark>
<Placemark>
<name>
Tue Dec 27 09:42:14 2016 S=1.95 Km/hr
</name>
<styleUrl>
#styleMap_TLP_Normal
</styleUrl>
<Point>
<coordinates>
-65.0779495,-10.9376860,167.10
</coordinates>
</Point>
</Placemark>
<Placemark>
<name>
Tue Dec 27 09:42:24 2016 S=1.25 Km/hr
</name>
<styleUrl>
#styleMap_TLP_Normal
</styleUrl>
<Point>
<coordinates>
-65.0780640,-10.9377337,166.30
</coordinates>
</Point>
</Placemark>
<Placemark>
<name>
Tue Dec 27 09:42:34 2016 S=1.69 Km/hr
</name>
<styleUrl>
#styleMap_TLP_Normal
</styleUrl>
<Point>
<coordinates>
-65.0781403,-10.9377050,166.25
</coordinates>
</Point>
</Placemark>
<Placemark>
<name>
Tue Dec 27 09:42:44 2016 S=2.01 Km/hr
</name>
<styleUrl>
#styleMap_TLP_Normal
</styleUrl>
<Point>
<coordinates>
-65.0782166,-10.9376974,166.72
</coordinates>
</Point>
</Placemark>
<Placemark>
<name>
Tue Dec 27 09:42:54 2016 S=2.19 Km/hr
</name>
<styleUrl>
#styleMap_TLP_Normal
</styleUrl>
<Point>
<coordinates>
-65.0782852,-10.9376421,166.49
</coordinates>
</Point>
</Placemark>
<Placemark>
<name>
Tue Dec 27 09:43:04 2016 S=2.22 Km/hr
</name>
<styleUrl>
#styleMap_TLP_Normal
</styleUrl>
<Point>
<coordinates>
-65.0783920,-10.9376345,166.35
</coordinates>
</Point>
</Placemark>
<Placemark>
<name>
Tue Dec 27 09:43:14 2016 S=1.74 Km/hr
</name>
<styleUrl>
#styleMap_TLP_Normal
</styleUrl>
<Point>
<coordinates>
-65.0784607,-10.9375954,165.90
</coordinates>
</Point>
</Placemark>
<Placemark>
<name>
Tue Dec 27 09:43:24 2016 S=2.16 Km/hr
</name>
<styleUrl>
#styleMap_TLP_Normal
</styleUrl>
<Point>
<coordinates>
-65.0785446,-10.9375629,165.66
</coordinates>
</Point>
</Placemark>
<Placemark>
<name>
Tue Dec 27 09:43:34 2016 S=1.16 Km/hr
</name>
<styleUrl>
#styleMap_TLP_Normal
</styleUrl>
<Point>
<coordinates>
-65.0786667,-10.9375925,165.41
</coordinates>
</Point>
</Placemark>
<Placemark>
<name>
Tue Dec 27 09:43:44 2016 S=1.14 Km/hr
</name>
<styleUrl>
#styleMap_TLP_Normal
</styleUrl>
<Point>
<coordinates>
-65.0787430,-10.9375715,167.36
</coordinates>
</Point>
</Placemark>
<Placemark>
<name>
Tue Dec 27 09:43:54 2016 S=0.55 Km/hr
</name>
<styleUrl>
#styleMap_TLP_Normal
</styleUrl>
<Point>
<coordinates>
-65.0787888,-10.9375486,168.13
</coordinates>
</Point>
</Placemark>
<Placemark>
<name>
Tue Dec 27 09:44:04 2016 S=1.35 Km/hr
</name>
<styleUrl>
#styleMap_TLP_Normal
</styleUrl>
<Point>
<coordinates>
-65.0788422,-10.9375696,168.82
</coordinates>
</Point>
</Placemark>
<Placemark>
<name>
Tue Dec 27 09:44:14 2016 S=1.88 Km/hr
</name>
<styleUrl>
#styleMap_TLP_Normal
</styleUrl>
<Point>
<coordinates>
-65.0789337,-10.9375591,169.61
</coordinates>
</Point>
</Placemark>
<Placemark>
<name>
Tue Dec 27 09:44:24 2016 S=0.65 Km/hr
</name>
<styleUrl>
#styleMap_TLP_Normal
</styleUrl>
<Point>
<coordinates>
-65.0790253,-10.9375668,169.90
</coordinates>
</Point>
</Placemark>
<Placemark>
<name>
Tue Dec 27 09:44:34 2016 S=2.16 Km/hr
</name>
<styleUrl>
#styleMap_TLP_Normal
</styleUrl>
<Point>
<coordinates>
-65.0790863,-10.9375391,169.99
</coordinates>
</Point>
</Placemark>
<Placemark>
<name>
Tue Dec 27 09:44:44 2016 S=2.62 Km/hr
</name>
<styleUrl>
#styleMap_TLP_Normal
</styleUrl>
<Point>
<coordinates>
-65.0792084,-10.9375925,169.05
</coordinates>
</Point>
</Placemark>
<Placemark>
<name>
Tue Dec 27 09:44:54 2016 S=1.84 Km/hr
</name>
<styleUrl>
#styleMap_TLP_Normal
</styleUrl>
<Point>
<coordinates>
-65.0793228,-10.9375801,167.33
</coordinates>
</Point>
</Placemark>
<Placemark>
<name>
Tue Dec 27 09:45:04 2016 S=2.15 Km/hr
</name>
<styleUrl>
#styleMap_TLP_Normal
</styleUrl>
<Point>
<coordinates>
-65.0794067,-10.9375181,166.36
</coordinates>
</Point>
</Placemark>
<Placemark>
<name>
Tue Dec 27 09:45:14 2016 S=1.25 Km/hr
</name>
<styleUrl>
#styleMap_TLP_Normal
</styleUrl>
<Point>
<coordinates>
-65.0794601,-10.9375143,166.92
</coordinates>
</Point>
</Placemark>
<Placemark>
<name>
Tue Dec 27 09:45:24 2016 S=2.32 Km/hr
</name>
<styleUrl>
#styleMap_TLP_Normal
</styleUrl>
<Point>
<coordinates>
-65.0795670,-10.9375162,167.97
</coordinates>
</Point>
</Placemark>
<Placemark>
<name>
Tue Dec 27 09:45:34 2016 S=2.39 Km/hr
</name>
<styleUrl>
#styleMap_TLP_Normal
</styleUrl>
<Point>
<coordinates>
-65.0796509,-10.9374886,169.08
</coordinates>
</Point>
</Placemark>
<Placemark>
<name>
Tue Dec 27 09:45:44 2016 S=2.66 Km/hr
</name>
<styleUrl>
#styleMap_TLP_Normal
</styleUrl>
<Point>
<coordinates>
-65.0797272,-10.9374428,169.66
</coordinates>
</Point>
</Placemark>
<Placemark>
<name>
Tue Dec 27 09:45:54 2016 S=1.25 Km/hr
</name>
<styleUrl>
#styleMap_TLP_Normal
</styleUrl>
<Point>
<coordinates>
-65.0797882,-10.9374161,170.86
</coordinates>
</Point>
</Placemark>
<Placemark>
<name>
Tue Dec 27 09:46:04 2016 S=1.09 Km/hr
</name>
<styleUrl>
#styleMap_TLP_Normal
</styleUrl>
<Point>
<coordinates>
-65.0798340,-10.9374352,170.90
</coordinates>
</Point>
</Placemark>
<Placemark>
<name>
Tue Dec 27 09:46:14 2016 S=1.87 Km/hr
</name>
<styleUrl>
#styleMap_TLP_Normal
</styleUrl>
<Point>
<coordinates>
-65.0799255,-10.9374189,171.92
</coordinates>
</Point>
</Placemark>
<Placemark>
<name>
Tue Dec 27 09:46:24 2016 S=0.83 Km/hr
</name>
<styleUrl>
#styleMap_TLP_Normal
</styleUrl>
<Point>
<coordinates>
-65.0800247,-10.9374352,172.86
</coordinates>
</Point>
</Placemark>
<Placemark>
<name>
Tue Dec 27 09:46:34 2016 S=1.85 Km/hr
</name>
<styleUrl>
#styleMap_TLP_Normal
</styleUrl>
<Point>
<coordinates>
-65.0800858,-10.9374437,174.50
</coordinates>
</Point>
</Placemark>
<Placemark>
<name>
Tue Dec 27 09:46:44 2016 S=1.74 Km/hr
</name>
<styleUrl>
#styleMap_TLP_Normal
</styleUrl>
<Point>
<coordinates>
-65.0801849,-10.9374466,176.81
</coordinates>
</Point>
</Placemark>
<Placemark>
<name>
Tue Dec 27 09:46:54 2016 S=1.98 Km/hr
</name>
<styleUrl>
#styleMap_TLP_Normal
</styleUrl>
<Point>
<coordinates>
-65.0802460,-10.9374065,176.59
</coordinates>
</Point>
</Placemark>
<Placemark>
<name>
Tue Dec 27 09:47:04 2016 S=0.55 Km/hr
</name>
<styleUrl>
#styleMap_TLP_Normal
</styleUrl>
<Point>
<coordinates>
-65.0802765,-10.9373951,177.03
</coordinates>
</Point>
</Placemark>
<Placemark>
<name>
Tue Dec 27 09:47:14 2016 S=1.41 Km/hr
</name>
<styleUrl>
#styleMap_TLP_Normal
</styleUrl>
<Point>
<coordinates>
-65.0802841,-10.9373884,176.38
</coordinates>
</Point>
</Placemark>
<Placemark>
<name>
Tue Dec 27 09:47:24 2016 S=1.88 Km/hr
</name>
<styleUrl>
#styleMap_TLP_Normal
</styleUrl>
<Point>
<coordinates>
-65.0803452,-10.9373827,176.38
</coordinates>
</Point>
</Placemark>
<Placemark>
<name>
Tue Dec 27 09:47:34 2016 S=0.48 Km/hr
</name>
<styleUrl>
#styleMap_TLP_Normal
</styleUrl>
<Point>
<coordinates>
-65.0803604,-10.9373674,176.41
</coordinates>
</Point>
</Placemark>
<Placemark>
<name>
Tue Dec 27 09:47:44 2016 S=1.20 Km/hr
</name>
<styleUrl>
#styleMap_TLP_Normal
</styleUrl>
<Point>
<coordinates>
-65.0803757,-10.9373646,176.44
</coordinates>
</Point>
</Placemark>
<Placemark>
<name>
Tue Dec 27 09:47:54 2016 S=1.85 Km/hr
</name>
<styleUrl>
#styleMap_TLP_Normal
</styleUrl>
<Point>
<coordinates>
-65.0804749,-10.9373856,176.35
</coordinates>
</Point>
</Placemark>
<Placemark>
<name>
Tue Dec 27 09:48:04 2016 S=2.74 Km/hr
</name>
<styleUrl>
#styleMap_TLP_Normal
</styleUrl>
<Point>
<coordinates>
-65.0805817,-10.9373960,175.83
</coordinates>
</Point>
</Placemark>
<Placemark>
<name>
Tue Dec 27 09:48:14 2016 S=1.47 Km/hr
</name>
<styleUrl>
#styleMap_TLP_Normal
</styleUrl>
<Point>
<coordinates>
-65.0805969,-10.9374113,176.11
</coordinates>
</Point>
</Placemark>
<Placemark>
<name>
Tue Dec 27 09:48:24 2016 S=1.97 Km/hr
</name>
<styleUrl>
#styleMap_TLP_Normal
</styleUrl>
<Point>
<coordinates>
-65.0806656,-10.9374294,177.16
</coordinates>
</Point>
</Placemark>
<Placemark>
<name>
Tue Dec 27 09:48:34 2016 S=1.17 Km/hr
</name>
<styleUrl>
#styleMap_TLP_Normal
</styleUrl>
<Point>
<coordinates>
-65.0807648,-10.9374208,177.90
</coordinates>
</Point>
</Placemark>
<Placemark>
<name>
Tue Dec 27 09:48:44 2016 S=1.36 Km/hr
</name>
<styleUrl>
#styleMap_TLP_Normal
</styleUrl>
<Point>
<coordinates>
-65.0808411,-10.9374313,178.14
</coordinates>
</Point>
</Placemark>
<Placemark>
<name>
Tue Dec 27 09:48:54 2016 S=1.68 Km/hr
</name>
<styleUrl>
#styleMap_TLP_Normal
</styleUrl>
<Point>
<coordinates>
-65.0809860,-10.9374800,178.16
</coordinates>
</Point>
</Placemark>
<Placemark>
<name>
Tue Dec 27 09:49:04 2016 S=1.30 Km/hr
</name>
<styleUrl>
#styleMap_TLP_Normal
</styleUrl>
<Point>
<coordinates>
-65.0810852,-10.9374580,178.37
</coordinates>
</Point>
</Placemark>
<Placemark>
<name>
Tue Dec 27 09:49:14 2016 S=1.77 Km/hr
</name>
<styleUrl>
#styleMap_TLP_Normal
</styleUrl>
<Point>
<coordinates>
-65.0811996,-10.9374971,178.70
</coordinates>
</Point>
</Placemark>
<Placemark>
<name>
Tue Dec 27 09:49:24 2016 S=2.21 Km/hr
</name>
<styleUrl>
#styleMap_TLP_Normal
</styleUrl>
<Point>
<coordinates>
-65.0813446,-10.9375715,178.63
</coordinates>
</Point>
</Placemark>
<Placemark>
<name>
Tue Dec 27 09:49:34 2016 S=2.71 Km/hr
</name>
<styleUrl>
#styleMap_TLP_Normal
</styleUrl>
<Point>
<coordinates>
-65.0813904,-10.9374886,179.16
</coordinates>
</Point>
</Placemark>
<Placemark>
<name>
Tue Dec 27 09:49:44 2016 S=1.22 Km/hr
</name>
<styleUrl>
#styleMap_TLP_Normal
</styleUrl>
<Point>
<coordinates>
-65.0814514,-10.9374542,179.41
</coordinates>
</Point>
</Placemark>
<Placemark>
<name>
Tue Dec 27 09:49:54 2016 S=2.22 Km/hr
</name>
<styleUrl>
#styleMap_TLP_Normal
</styleUrl>
<Point>
<coordinates>
-65.0815277,-10.9374065,179.53
</coordinates>
</Point>
</Placemark>
<Placemark>
<name>
Tue Dec 27 09:50:04 2016 S=2.21 Km/hr
</name>
<styleUrl>
#styleMap_TLP_Normal
</styleUrl>
<Point>
<coordinates>
-65.0816040,-10.9373093,179.05
</coordinates>
</Point>
</Placemark>
<Placemark>
<name>
Tue Dec 27 09:50:14 2016 S=1.63 Km/hr
</name>
<styleUrl>
#styleMap_TLP_Normal
</styleUrl>
<Point>
<coordinates>
-65.0817261,-10.9372797,179.41
</coordinates>
</Point>
</Placemark>
<Placemark>
<name>
Tue Dec 27 09:50:24 2016 S=1.51 Km/hr
</name>
<styleUrl>
#styleMap_TLP_Normal
</styleUrl>
<Point>
<coordinates>
-65.0818253,-10.9372511,177.97
</coordinates>
</Point>
</Placemark>
<Placemark>
<name>
Tue Dec 27 09:50:34 2016 S=2.40 Km/hr
</name>
<styleUrl>
#styleMap_TLP_Normal
</styleUrl>
<Point>
<coordinates>
-65.0819321,-10.9372292,177.17
</coordinates>
</Point>
</Placemark>
<Placemark>
<name>
Tue Dec 27 09:50:44 2016 S=1.98 Km/hr
</name>
<styleUrl>
#styleMap_TLP_Normal
</styleUrl>
<Point>
<coordinates>
-65.0819855,-10.9371767,177.27
</coordinates>
</Point>
</Placemark>
<Placemark>
<name>
Tue Dec 27 09:50:54 2016 S=1.53 Km/hr
</name>
<styleUrl>
#styleMap_TLP_Normal
</styleUrl>
<Point>
<coordinates>
-65.0820465,-10.9371252,177.33
</coordinates>
</Point>
</Placemark>
<Placemark>
<name>
Tue Dec 27 09:51:04 2016 S=1.64 Km/hr
</name>
<styleUrl>
#styleMap_TLP_Normal
</styleUrl>
<Point>
<coordinates>
-65.0821152,-10.9370270,177.70
</coordinates>
</Point>
</Placemark>
<Placemark>
<name>
Tue Dec 27 09:51:14 2016 S=0.38 Km/hr
</name>
<styleUrl>
#styleMap_TLP_Normal
</styleUrl>
<Point>
<coordinates>
-65.0821533,-10.9369965,177.67
</coordinates>
</Point>
</Placemark>
<Placemark>
<name>
Tue Dec 27 09:51:24 2016 S=1.74 Km/hr
</name>
<styleUrl>
#styleMap_TLP_Normal
</styleUrl>
<Point>
<coordinates>
-65.0821838,-10.9369450,177.84
</coordinates>
</Point>
</Placemark>
<Placemark>
<name>
Tue Dec 27 09:51:34 2016 S=1.51 Km/hr
</name>
<styleUrl>
#styleMap_TLP_Normal
</styleUrl>
<Point>
<coordinates>
-65.0822372,-10.9368658,178.01
</coordinates>
</Point>
</Placemark>
<Placemark>
<name>
Tue Dec 27 09:51:44 2016 S=0.57 Km/hr
</name>
<styleUrl>
#styleMap_TLP_Normal
</styleUrl>
<Point>
<coordinates>
-65.0822678,-10.9368229,178.13
</coordinates>
</Point>
</Placemark>
<Placemark>
<name>
Tue Dec 27 09:51:54 2016 S=1.08 Km/hr
</name>
<styleUrl>
#styleMap_TLP_Normal
</styleUrl>
<Point>
<coordinates>
-65.0823059,-10.9368000,178.14
</coordinates>
</Point>
</Placemark>
<Placemark>
<name>
Tue Dec 27 09:52:04 2016 S=1.28 Km/hr
</name>
<styleUrl>
#styleMap_TLP_Normal
</styleUrl>
<Point>
<coordinates>
-65.0823517,-10.9368000,178.21
</coordinates>
</Point>
</Placemark>
<Placemark>
<name>
Tue Dec 27 09:52:14 2016 S=1.50 Km/hr
</name>
<styleUrl>
#styleMap_TLP_Normal
</styleUrl>
<Point>
<coordinates>
-65.0824814,-10.9367733,177.54
</coordinates>
</Point>
</Placemark>
<Placemark>
<name>
Tue Dec 27 09:52:24 2016 S=2.39 Km/hr
</name>
<styleUrl>
#styleMap_TLP_Normal
</styleUrl>
<Point>
<coordinates>
-65.0825577,-10.9367228,177.81
</coordinates>
</Point>
</Placemark>
<Placemark>
<name>
Tue Dec 27 09:52:34 2016 S=1.92 Km/hr
</name>
<styleUrl>
#styleMap_TLP_Normal
</styleUrl>
<Point>
<coordinates>
-65.0826263,-10.9366512,177.82
</coordinates>
</Point>
</Placemark>
<Placemark>
<name>
Tue Dec 27 09:52:44 2016 S=1.47 Km/hr
</name>
<styleUrl>
#styleMap_TLP_Normal
</styleUrl>
<Point>
<coordinates>
-65.0826721,-10.9365902,177.62
</coordinates>
</Point>
</Placemark>
<Placemark>
<name>
Tue Dec 27 09:52:54 2016 S=0.95 Km/hr
</name>
<styleUrl>
#styleMap_TLP_Normal
</styleUrl>
<Point>
<coordinates>
-65.0826797,-10.9365549,177.80
</coordinates>
</Point>
</Placemark>
<Placemark>
<name>
Tue Dec 27 09:53:04 2016 S=1.07 Km/hr
</name>
<styleUrl>
#styleMap_TLP_Normal
</styleUrl>
<Point>
<coordinates>
-65.0827179,-10.9364958,177.75
</coordinates>
</Point>
</Placemark>
<Placemark>
<name>
Tue Dec 27 09:53:14 2016 S=1.40 Km/hr
</name>
<styleUrl>
#styleMap_TLP_Normal
</styleUrl>
<Point>
<coordinates>
-65.0827560,-10.9364195,178.37
</coordinates>
</Point>
</Placemark>
<Placemark>
<name>
Tue Dec 27 09:53:24 2016 S=3.08 Km/hr
</name>
<styleUrl>
#styleMap_TLP_Normal
</styleUrl>
<Point>
<coordinates>
-65.0828781,-10.9363108,177.59
</coordinates>
</Point>
</Placemark>
<Placemark>
<name>
Tue Dec 27 09:53:34 2016 S=1.69 Km/hr
</name>
<styleUrl>
#styleMap_TLP_Normal
</styleUrl>
<Point>
<coordinates>
-65.0828857,-10.9362411,177.41
</coordinates>
</Point>
</Placemark>
<Placemark>
<name>
Tue Dec 27 09:53:44 2016 S=1.53 Km/hr
</name>
<styleUrl>
#styleMap_TLP_Normal
</styleUrl>
<Point>
<coordinates>
-65.0829239,-10.9361906,177.68
</coordinates>
</Point>
</Placemark>
<Placemark>
<name>
Tue Dec 27 09:53:54 2016 S=0.84 Km/hr
</name>
<styleUrl>
#styleMap_TLP_Normal
</styleUrl>
<Point>
<coordinates>
-65.0829544,-10.9361191,177.62
</coordinates>
</Point>
</Placemark>
<Placemark>
<name>
Tue Dec 27 09:54:04 2016 S=0.72 Km/hr
</name>
<styleUrl>
#styleMap_TLP_Normal
</styleUrl>
<Point>
<coordinates>
-65.0829620,-10.9360533,177.71
</coordinates>
</Point>
</Placemark>
<Placemark>
<name>
Tue Dec 27 09:54:14 2016 S=2.06 Km/hr
</name>
<styleUrl>
#styleMap_TLP_Normal
</styleUrl>
<Point>
<coordinates>
-65.0830154,-10.9359188,177.29
</coordinates>
</Point>
</Placemark>
<Placemark>
<name>
Tue Dec 27 09:54:24 2016 S=1.88 Km/hr
</name>
<styleUrl>
#styleMap_TLP_Normal
</styleUrl>
<Point>
<coordinates>
-65.0830688,-10.9358339,177.25
</coordinates>
</Point>
</Placemark>
<Placemark>
<name>
Tue Dec 27 09:54:34 2016 S=1.82 Km/hr
</name>
<styleUrl>
#styleMap_TLP_Normal
</styleUrl>
<Point>
<coordinates>
-65.0831070,-10.9357500,178.57
</coordinates>
</Point>
</Placemark>
<Placemark>
<name>
Tue Dec 27 09:54:44 2016 S=1.77 Km/hr
</name>
<styleUrl>
#styleMap_TLP_Normal
</styleUrl>
<Point>
<coordinates>
-65.0831985,-10.9356947,180.43
</coordinates>
</Point>
</Placemark>
<Placemark>
<name>
Tue Dec 27 09:54:54 2016 S=1.08 Km/hr
</name>
<styleUrl>
#styleMap_TLP_Normal
</styleUrl>
<Point>
<coordinates>
-65.0832596,-10.9356680,180.84
</coordinates>
</Point>
</Placemark>
<Placemark>
<name>
Tue Dec 27 09:55:04 2016 S=2.65 Km/hr
</name>
<styleUrl>
#styleMap_TLP_Normal
</styleUrl>
<Point>
<coordinates>
-65.0833054,-10.9356298,181.76
</coordinates>
</Point>
</Placemark>
<Placemark>
<name>
Tue Dec 27 09:55:14 2016 S=1.83 Km/hr
</name>
<styleUrl>
#styleMap_TLP_Normal
</styleUrl>
<Point>
<coordinates>
-65.0833893,-10.9356070,182.54
</coordinates>
</Point>
</Placemark>
<Placemark>
<name>
Tue Dec 27 09:55:24 2016 S=0.99 Km/hr
</name>
<styleUrl>
#styleMap_TLP_Normal
</styleUrl>
<Point>
<coordinates>
-65.0834732,-10.9356003,183.74
</coordinates>
</Point>
</Placemark>
<Placemark>
<name>
Tue Dec 27 09:55:34 2016 S=1.50 Km/hr
</name>
<styleUrl>
#styleMap_TLP_Normal
</styleUrl>
<Point>
<coordinates>
-65.0835190,-10.9355669,185.17
</coordinates>
</Point>
</Placemark>
<Placemark>
<name>
Tue Dec 27 09:55:44 2016 S=0.67 Km/hr
</name>
<styleUrl>
#styleMap_TLP_Normal
</styleUrl>
<Point>
<coordinates>
-65.0835800,-10.9356165,185.15
</coordinates>
</Point>
</Placemark>
<Placemark>
<name>
Tue Dec 27 09:55:54 2016 S=1.12 Km/hr
</name>
<styleUrl>
#styleMap_TLP_Normal
</styleUrl>
<Point>
<coordinates>
-65.0836182,-10.9356050,184.57
</coordinates>
</Point>
</Placemark>
<Placemark>
<name>
Tue Dec 27 09:56:04 2016 S=0.67 Km/hr
</name>
<styleUrl>
#styleMap_TLP_Normal
</styleUrl>
<Point>
<coordinates>
-65.0836945,-10.9356308,184.39
</coordinates>
</Point>
</Placemark>
<Placemark>
<name>
Tue Dec 27 09:56:14 2016 S=2.41 Km/hr
</name>
<styleUrl>
#styleMap_TLP_Normal
</styleUrl>
<Point>
<coordinates>
-65.0837784,-10.9355669,183.27
</coordinates>
</Point>
</Placemark>
<Placemark>
<name>
Tue Dec 27 09:56:24 2016 S=0.76 Km/hr
</name>
<styleUrl>
#styleMap_TLP_Normal
</styleUrl>
<Point>
<coordinates>
-65.0838623,-10.9355745,182.30
</coordinates>
</Point>
</Placemark>
<Placemark>
<name>
Tue Dec 27 09:56:34 2016 S=1.91 Km/hr
</name>
<styleUrl>
#styleMap_TLP_Normal
</styleUrl>
<Point>
<coordinates>
-65.0839615,-10.9355774,181.46
</coordinates>
</Point>
</Placemark>
<Placemark>
<name>
Tue Dec 27 09:56:44 2016 S=2.07 Km/hr
</name>
<styleUrl>
#styleMap_TLP_Normal
</styleUrl>
<Point>
<coordinates>
-65.0840759,-10.9355831,180.22
</coordinates>
</Point>
</Placemark>
<Placemark>
<name>
Tue Dec 27 09:56:54 2016 S=1.28 Km/hr
</name>
<styleUrl>
#styleMap_TLP_Normal
</styleUrl>
<Point>
<coordinates>
-65.0841293,-10.9355755,180.50
</coordinates>
</Point>
</Placemark>
<Placemark>
<name>
Tue Dec 27 09:57:04 2016 S=1.27 Km/hr
</name>
<styleUrl>
#styleMap_TLP_Normal
</styleUrl>
<Point>
<coordinates>
-65.0841980,-10.9355450,180.11
</coordinates>
</Point>
</Placemark>
<Placemark>
<name>
Tue Dec 27 09:57:14 2016 S=1.56 Km/hr
</name>
<styleUrl>
#styleMap_TLP_Normal
</styleUrl>
<Point>
<coordinates>
-65.0842514,-10.9355145,180.29
</coordinates>
</Point>
</Placemark>
<Placemark>
<name>
Tue Dec 27 09:57:24 2016 S=0.90 Km/hr
</name>
<styleUrl>
#styleMap_TLP_Normal
</styleUrl>
<Point>
<coordinates>
-65.0843201,-10.9355173,180.17
</coordinates>
</Point>
</Placemark>
<Placemark>
<name>
Tue Dec 27 09:57:34 2016 S=0.28 Km/hr
</name>
<styleUrl>
#styleMap_TLP_Normal
</styleUrl>
<Point>
<coordinates>
-65.0843353,-10.9355211,180.16
</coordinates>
</Point>
</Placemark>
<Placemark>
<name>
Tue Dec 27 09:57:44 2016 S=1.00 Km/hr
</name>
<styleUrl>
#styleMap_TLP_Normal
</styleUrl>
<Point>
<coordinates>
-65.0843811,-10.9355316,180.30
</coordinates>
</Point>
</Placemark>
<Placemark>
<name>
Tue Dec 27 09:57:54 2016 S=1.94 Km/hr
</name>
<styleUrl>
#styleMap_TLP_Normal
</styleUrl>
<Point>
<coordinates>
-65.0844040,-10.9355011,180.94
</coordinates>
</Point>
</Placemark>
<Placemark>
<name>
Tue Dec 27 09:58:04 2016 S=1.28 Km/hr
</name>
<styleUrl>
#styleMap_TLP_Normal
</styleUrl>
<Point>
<coordinates>
-65.0844421,-10.9354687,181.56
</coordinates>
</Point>
</Placemark>
<Placemark>
<name>
Tue Dec 27 09:58:14 2016 S=1.34 Km/hr
</name>
<styleUrl>
#styleMap_TLP_Normal
</styleUrl>
<Point>
<coordinates>
-65.0844727,-10.9354305,181.82
</coordinates>
</Point>
</Placemark>
<Placemark>
<name>
Tue Dec 27 09:58:24 2016 S=1.93 Km/hr
</name>
<styleUrl>
#styleMap_TLP_Normal
</styleUrl>
<Point>
<coordinates>
-65.0845413,-10.9354792,181.54
</coordinates>
</Point>
</Placemark>
<Placemark>
<name>
Tue Dec 27 09:58:34 2016 S=1.69 Km/hr
</name>
<styleUrl>
#styleMap_TLP_Normal
</styleUrl>
<Point>
<coordinates>
-65.0846176,-10.9354715,181.97
</coordinates>
</Point>
</Placemark>
<Placemark>
<name>
Tue Dec 27 09:58:44 2016 S=1.65 Km/hr
</name>
<styleUrl>
#styleMap_TLP_Normal
</styleUrl>
<Point>
<coordinates>
-65.0846863,-10.9354429,182.69
</coordinates>
</Point>
</Placemark>
<Placemark>
<name>
Tue Dec 27 09:58:54 2016 S=1.35 Km/hr
</name>
<styleUrl>
#styleMap_TLP_Normal
</styleUrl>
<Point>
<coordinates>
-65.0847549,-10.9354105,182.20
</coordinates>
</Point>
</Placemark>
<Placemark>
<name>
Tue Dec 27 09:59:04 2016 S=1.37 Km/hr
</name>
<styleUrl>
#styleMap_TLP_Normal
</styleUrl>
<Point>
<coordinates>
-65.0848160,-10.9353704,181.03
</coordinates>
</Point>
</Placemark>
<Placemark>
<name>
Tue Dec 27 09:59:14 2016 S=0.80 Km/hr
</name>
<styleUrl>
#styleMap_TLP_Normal
</styleUrl>
<Point>
<coordinates>
-65.0849075,-10.9353647,181.55
</coordinates>
</Point>
</Placemark>
<Placemark>
<name>
Tue Dec 27 09:59:24 2016 S=0.41 Km/hr
</name>
<styleUrl>
#styleMap_TLP_Normal
</styleUrl>
<Point>
<coordinates>
-65.0849380,-10.9353590,181.88
</coordinates>
</Point>
</Placemark>
<Placemark>
<name>
Tue Dec 27 09:59:34 2016 S=1.31 Km/hr
</name>
<styleUrl>
#styleMap_TLP_Normal
</styleUrl>
<Point>
<coordinates>
-65.0849533,-10.9353256,181.86
</coordinates>
</Point>
</Placemark>
<Placemark>
<name>
Tue Dec 27 09:59:44 2016 S=0.94 Km/hr
</name>
<styleUrl>
#styleMap_TLP_Normal
</styleUrl>
<Point>
<coordinates>
-65.0849533,-10.9353695,182.29
</coordinates>
</Point>
</Placemark>
<Placemark>
<name>
Tue Dec 27 09:59:54 2016 S=1.53 Km/hr
</name>
<styleUrl>
#styleMap_TLP_Normal
</styleUrl>
<Point>
<coordinates>
-65.0849609,-10.9353895,182.93
</coordinates>
</Point>
</Placemark>
<Placemark>
<name>
Tue Dec 27 10:00:04 2016 S=1.36 Km/hr
</name>
<styleUrl>
#styleMap_TLP_Normal
</styleUrl>
<Point>
<coordinates>
-65.0849609,-10.9353123,181.30
</coordinates>
</Point>
</Placemark>
<Placemark>
<name>
Tue Dec 27 10:00:14 2016 S=2.84 Km/hr
</name>
<styleUrl>
#styleMap_TLP_Normal
</styleUrl>
<Point>
<coordinates>
-65.0850143,-10.9352503,180.55
</coordinates>
</Point>
</Placemark>
<Placemark>
<name>
Tue Dec 27 10:00:24 2016 S=1.30 Km/hr
</name>
<styleUrl>
#styleMap_TLP_Normal
</styleUrl>
<Point>
<coordinates>
-65.0850525,-10.9351625,180.02
</coordinates>
</Point>
</Placemark>
<Placemark>
<name>
Tue Dec 27 10:00:34 2016 S=0.97 Km/hr
</name>
<styleUrl>
#styleMap_TLP_Normal
</styleUrl>
<Point>
<coordinates>
-65.0850754,-10.9351101,179.20
</coordinates>
</Point>
</Placemark>
<Placemark>
<name>
Tue Dec 27 10:00:44 2016 S=2.01 Km/hr
</name>
<styleUrl>
#styleMap_TLP_Normal
</styleUrl>
<Point>
<coordinates>
-65.0851593,-10.9351015,179.13
</coordinates>
</Point>
</Placemark>
<Placemark>
<name>
Tue Dec 27 10:00:54 2016 S=0.97 Km/hr
</name>
<styleUrl>
#styleMap_TLP_Normal
</styleUrl>
<Point>
<coordinates>
-65.0851364,-10.9350519,179.99
</coordinates>
</Point>
</Placemark>
<Placemark>
<name>
Tue Dec 27 10:01:04 2016 S=1.94 Km/hr
</name>
<styleUrl>
#styleMap_TLP_Normal
</styleUrl>
<Point>
<coordinates>
-65.0852432,-10.9350281,180.23
</coordinates>
</Point>
</Placemark>
<Placemark>
<name>
Tue Dec 27 10:01:14 2016 S=2.20 Km/hr
</name>
<styleUrl>
#styleMap_TLP_Normal
</styleUrl>
<Point>
<coordinates>
-65.0853424,-10.9349852,179.41
</coordinates>
</Point>
</Placemark>
<Placemark>
<name>
Tue Dec 27 10:01:24 2016 S=1.62 Km/hr
</name>
<styleUrl>
#styleMap_TLP_Normal
</styleUrl>
<Point>
<coordinates>
-65.0854340,-10.9349689,179.86
</coordinates>
</Point>
</Placemark>
<Placemark>
<name>
Tue Dec 27 10:01:34 2016 S=2.53 Km/hr
</name>
<styleUrl>
#styleMap_TLP_Normal
</styleUrl>
<Point>
<coordinates>
-65.0855331,-10.9349623,178.27
</coordinates>
</Point>
</Placemark>
<Placemark>
<name>
Tue Dec 27 10:01:44 2016 S=1.47 Km/hr
</name>
<styleUrl>
#styleMap_TLP_Normal
</styleUrl>
<Point>
<coordinates>
-65.0856323,-10.9349756,176.81
</coordinates>
</Point>
</Placemark>
<Placemark>
<name>
Tue Dec 27 10:01:54 2016 S=2.48 Km/hr
</name>
<styleUrl>
#styleMap_TLP_Normal
</styleUrl>
<Point>
<coordinates>
-65.0857162,-10.9349203,176.95
</coordinates>
</Point>
</Placemark>
<Placemark>
<name>
Tue Dec 27 10:02:04 2016 S=1.24 Km/hr
</name>
<styleUrl>
#styleMap_TLP_Normal
</styleUrl>
<Point>
<coordinates>
-65.0857620,-10.9348526,176.96
</coordinates>
</Point>
</Placemark>
<Placemark>
<name>
Tue Dec 27 10:02:14 2016 S=1.25 Km/hr
</name>
<styleUrl>
#styleMap_TLP_Normal
</styleUrl>
<Point>
<coordinates>
-65.0858078,-10.9348326,177.32
</coordinates>
</Point>
</Placemark>
<Placemark>
<name>
Tue Dec 27 10:02:24 2016 S=0.79 Km/hr
</name>
<styleUrl>
#styleMap_TLP_Normal
</styleUrl>
<Point>
<coordinates>
-65.0858307,-10.9347715,177.63
</coordinates>
</Point>
</Placemark>
<Placemark>
<name>
Tue Dec 27 10:02:34 2016 S=1.73 Km/hr
</name>
<styleUrl>
#styleMap_TLP_Normal
</styleUrl>
<Point>
<coordinates>
-65.0858536,-10.9347239,177.59
</coordinates>
</Point>
</Placemark>
<Placemark>
<name>
Tue Dec 27 10:02:44 2016 S=1.02 Km/hr
</name>
<styleUrl>
#styleMap_TLP_Normal
</styleUrl>
<Point>
<coordinates>
-65.0858917,-10.9346237,177.36
</coordinates>
</Point>
</Placemark>
<Placemark>
<name>
Tue Dec 27 10:02:54 2016 S=2.27 Km/hr
</name>
<styleUrl>
#styleMap_TLP_Normal
</styleUrl>
<Point>
<coordinates>
-65.0859299,-10.9344845,177.30
</coordinates>
</Point>
</Placemark>
<Placemark>
<name>
Tue Dec 27 10:03:04 2016 S=0.92 Km/hr
</name>
<styleUrl>
#styleMap_TLP_Normal
</styleUrl>
<Point>
<coordinates>
-65.0859451,-10.9344358,176.74
</coordinates>
</Point>
</Placemark>
<Placemark>
<name>
Tue Dec 27 10:03:14 2016 S=1.15 Km/hr
</name>
<styleUrl>
#styleMap_TLP_Normal
</styleUrl>
<Point>
<coordinates>
-65.0859985,-10.9343863,176.70
</coordinates>
</Point>
</Placemark>
<Placemark>
<name>
Tue Dec 27 10:03:24 2016 S=1.55 Km/hr
</name>
<styleUrl>
#styleMap_TLP_Normal
</styleUrl>
<Point>
<coordinates>
-65.0860748,-10.9343023,175.64
</coordinates>
</Point>
</Placemark>
<Placemark>
<name>
Tue Dec 27 10:03:34 2016 S=1.90 Km/hr
</name>
<styleUrl>
#styleMap_TLP_Normal
</styleUrl>
<Point>
<coordinates>
-65.0861511,-10.9342022,174.94
</coordinates>
</Point>
</Placemark>
<Placemark>
<name>
Tue Dec 27 10:03:44 2016 S=0.26 Km/hr
</name>
<styleUrl>
#styleMap_TLP_Normal
</styleUrl>
<Point>
<coordinates>
-65.0861664,-10.9342155,175.30
</coordinates>
</Point>
</Placemark>
<Placemark>
<name>
Tue Dec 27 10:03:54 2016 S=0.70 Km/hr
</name>
<styleUrl>
#styleMap_TLP_Normal
</styleUrl>
<Point>
<coordinates>
-65.0861664,-10.9342089,175.39
</coordinates>
</Point>
</Placemark>
<Placemark>
<name>
Tue Dec 27 10:04:04 2016 S=0.87 Km/hr
</name>
<styleUrl>
#styleMap_TLP_Normal
</styleUrl>
<Point>
<coordinates>
-65.0861511,-10.9341698,175.44
</coordinates>
</Point>
</Placemark>
<Placemark>
<name>
Tue Dec 27 10:04:14 2016 S=1.08 Km/hr
</name>
<styleUrl>
#styleMap_TLP_Normal
</styleUrl>
<Point>
<coordinates>
-65.0861435,-10.9341021,175.48
</coordinates>
</Point>
</Placemark>
<Placemark>
<name>
Tue Dec 27 10:04:24 2016 S=0.42 Km/hr
</name>
<styleUrl>
#styleMap_TLP_Normal
</styleUrl>
<Point>
<coordinates>
-65.0861359,-10.9340439,175.66
</coordinates>
</Point>
</Placemark>
<Placemark>
<name>
Tue Dec 27 10:04:34 2016 S=0.61 Km/hr
</name>
<styleUrl>
#styleMap_TLP_Normal
</styleUrl>
<Point>
<coordinates>
-65.0861282,-10.9340410,175.71
</coordinates>
</Point>
</Placemark>
<Placemark>
<name>
Tue Dec 27 10:04:44 2016 S=0.72 Km/hr
</name>
<styleUrl>
#styleMap_TLP_Normal
</styleUrl>
<Point>
<coordinates>
-65.0861282,-10.9340363,175.71
</coordinates>
</Point>
</Placemark>
<Placemark>
<name>
Tue Dec 27 10:04:54 2016 S=0.17 Km/hr
</name>
<styleUrl>
#styleMap_TLP_Normal
</styleUrl>
<Point>
<coordinates>
-65.0860901,-10.9338989,175.97
</coordinates>
</Point>
</Placemark>
<Placemark>
<name>
Tue Dec 27 10:05:04 2016 S=0.42 Km/hr
</name>
<styleUrl>
#styleMap_TLP_Normal
</styleUrl>
<Point>
<coordinates>
-65.0860977,-10.9338875,175.90
</coordinates>
</Point>
</Placemark>
<Placemark>
<name>
Tue Dec 27 10:05:14 2016 S=2.00 Km/hr
</name>
<styleUrl>
#styleMap_TLP_Normal
</styleUrl>
<Point>
<coordinates>
-65.0860214,-10.9337807,175.87
</coordinates>
</Point>
</Placemark>
<Placemark>
<name>
Tue Dec 27 10:05:24 2016 S=1.23 Km/hr
</name>
<styleUrl>
#styleMap_TLP_Normal
</styleUrl>
<Point>
<coordinates>
-65.0860062,-10.9337492,175.57
</coordinates>
</Point>
</Placemark>
<Placemark>
<name>
Tue Dec 27 10:05:34 2016 S=0.25 Km/hr
</name>
<styleUrl>
#styleMap_TLP_Normal
</styleUrl>
<Point>
<coordinates>
-65.0859756,-10.9337292,175.16
</coordinates>
</Point>
</Placemark>
<Placemark>
<name>
Tue Dec 27 10:05:44 2016 S=0.58 Km/hr
</name>
<styleUrl>
#styleMap_TLP_Normal
</styleUrl>
<Point>
<coordinates>
-65.0859833,-10.9337273,174.40
</coordinates>
</Point>
</Placemark>
<Placemark>
<name>
Tue Dec 27 10:05:54 2016 S=1.35 Km/hr
</name>
<styleUrl>
#styleMap_TLP_Normal
</styleUrl>
<Point>
<coordinates>
-65.0859528,-10.9337063,174.30
</coordinates>
</Point>
</Placemark>
<Placemark>
<name>
Tue Dec 27 10:06:04 2016 S=0.74 Km/hr
</name>
<styleUrl>
#styleMap_TLP_Normal
</styleUrl>
<Point>
<coordinates>
-65.0859375,-10.9336853,174.70
</coordinates>
</Point>
</Placemark>
<Placemark>
<name>
Tue Dec 27 10:06:14 2016 S=0.03 Km/hr
</name>
<styleUrl>
#styleMap_TLP_Normal
</styleUrl>
<Point>
<coordinates>
-65.0859833,-10.9336300,174.42
</coordinates>
</Point>
</Placemark>
<Placemark>
<name>
Tue Dec 27 10:06:24 2016 S=0.67 Km/hr
</name>
<styleUrl>
#styleMap_TLP_Normal
</styleUrl>
<Point>
<coordinates>
-65.0859909,-10.9336300,174.49
</coordinates>
</Point>
</Placemark>
<Placemark>
<name>
Tue Dec 27 10:06:34 2016 S=1.67 Km/hr
</name>
<styleUrl>
#styleMap_TLP_Normal
</styleUrl>
<Point>
<coordinates>
-65.0860367,-10.9336205,174.98
</coordinates>
</Point>
</Placemark>
<Placemark>
<name>
Tue Dec 27 10:06:44 2016 S=2.63 Km/hr
</name>
<styleUrl>
#styleMap_TLP_Normal
</styleUrl>
<Point>
<coordinates>
-65.0860748,-10.9336805,175.63
</coordinates>
</Point>
</Placemark>
<Placemark>
<name>
Tue Dec 27 10:06:54 2016 S=3.47 Km/hr
</name>
<styleUrl>
#styleMap_TLP_Normal
</styleUrl>
<Point>
<coordinates>
-65.0861206,-10.9337673,175.06
</coordinates>
</Point>
</Placemark>
<Placemark>
<name>
Tue Dec 27 10:07:04 2016 S=3.80 Km/hr
</name>
<styleUrl>
#styleMap_TLP_Normal
</styleUrl>
<Point>
<coordinates>
-65.0862122,-10.9338932,174.87
</coordinates>
</Point>
</Placemark>
<Placemark>
<name>
Tue Dec 27 10:07:14 2016 S=2.51 Km/hr
</name>
<styleUrl>
#styleMap_TLP_Normal
</styleUrl>
<Point>
<coordinates>
-65.0862122,-10.9339819,175.33
</coordinates>
</Point>
</Placemark>
<Placemark>
<name>
Tue Dec 27 10:07:24 2016 S=2.50 Km/hr
</name>
<styleUrl>
#styleMap_TLP_Normal
</styleUrl>
<Point>
<coordinates>
-65.0862350,-10.9340639,176.02
</coordinates>
</Point>
</Placemark>
<Placemark>
<name>
Tue Dec 27 10:07:35 2016 S=0.58 Km/hr
</name>
<styleUrl>
#styleMap_TLP_Normal
</styleUrl>
<Point>
<coordinates>
-65.0862198,-10.9341221,176.88
</coordinates>
</Point>
</Placemark>
<Placemark>
<name>
Tue Dec 27 10:07:45 2016 S=0.79 Km/hr
</name>
<styleUrl>
#styleMap_TLP_Normal
</styleUrl>
<Point>
<coordinates>
-65.0862045,-10.9341688,177.66
</coordinates>
</Point>
</Placemark>
<Placemark>
<name>
Tue Dec 27 10:07:55 2016 S=0.41 Km/hr
</name>
<styleUrl>
#styleMap_TLP_Normal
</styleUrl>
<Point>
<coordinates>
-65.0862503,-10.9341707,177.89
</coordinates>
</Point>
</Placemark>
<Placemark>
<name>
Tue Dec 27 10:08:05 2016 S=0.76 Km/hr
</name>
<styleUrl>
#styleMap_TLP_Normal
</styleUrl>
<Point>
<coordinates>
-65.0862808,-10.9341803,178.43
</coordinates>
</Point>
</Placemark>
<Placemark>
<name>
Tue Dec 27 10:08:15 2016 S=3.45 Km/hr
</name>
<styleUrl>
#styleMap_TLP_Finish
</styleUrl>
<Point>
<coordinates>
-65.0862961,-10.9342394,178.16
</coordinates>
</Point>
</Placemark>
</Folder>
</Document>
</kml>
