# Supplementary material for: Lévy foraging patterns of rural humans
Source: PLoS One. 2018 Jun 18;13(6):e0199099. doi: 10.1371/journal.pone.0199099 (PMC6005560; doi:10.1371/journal.pone.0199099)
Supplement: S4 File — (ZIP) [file pone.0199099.s004.zip › Holux01_M-241_Start_20161227-090754_Finish_20161227-100815.txt]

-65.0594788	-10.9344072	151.25	Tue Dec 27 12:07:54 2016
-65.0597992	-10.9348106	131.89	Tue Dec 27 12:08:04 2016
-65.0601044	-10.9352293	126.80	Tue Dec 27 12:08:14 2016
-65.0604324	-10.9356127	122.63	Tue Dec 27 12:08:24 2016
-65.0608444	-10.9359999	124.87	Tue Dec 27 12:08:34 2016
-65.0611572	-10.9363880	125.05	Tue Dec 27 12:08:44 2016
-65.0614395	-10.9368410	122.33	Tue Dec 27 12:08:54 2016
-65.0617523	-10.9372244	119.62	Tue Dec 27 12:09:04 2016
-65.0619888	-10.9375229	117.50	Tue Dec 27 12:09:14 2016
-65.0621643	-10.9377804	116.07	Tue Dec 27 12:09:24 2016
-65.0623169	-10.9380693	117.84	Tue Dec 27 12:09:34 2016
-65.0625687	-10.9383984	127.97	Tue Dec 27 12:09:44 2016
-65.0628662	-10.9387884	123.29	Tue Dec 27 12:09:54 2016
-65.0631714	-10.9392042	127.50	Tue Dec 27 12:10:04 2016
-65.0635605	-10.9396276	124.65	Tue Dec 27 12:10:14 2016
-65.0639648	-10.9400291	127.96	Tue Dec 27 12:10:24 2016
-65.0641861	-10.9403458	129.50	Tue Dec 27 12:10:34 2016
-65.0643463	-10.9405088	135.45	Tue Dec 27 12:10:44 2016
-65.0643539	-10.9405308	137.55	Tue Dec 27 12:10:54 2016
-65.0644989	-10.9405622	136.75	Tue Dec 27 12:11:04 2016
-65.0647659	-10.9404020	138.36	Tue Dec 27 12:11:14 2016
-65.0648727	-10.9403687	138.95	Tue Dec 27 12:11:24 2016
-65.0648880	-10.9403629	139.33	Tue Dec 27 12:11:34 2016
-65.0648880	-10.9403629	139.39	Tue Dec 27 12:11:44 2016
-65.0648880	-10.9403648	139.40	Tue Dec 27 12:11:54 2016
-65.0648880	-10.9403667	139.43	Tue Dec 27 12:12:04 2016
-65.0648956	-10.9403639	139.45	Tue Dec 27 12:12:14 2016
-65.0649185	-10.9403610	139.42	Tue Dec 27 12:12:24 2016
-65.0649567	-10.9403467	139.43	Tue Dec 27 12:12:34 2016
-65.0650177	-10.9403248	139.49	Tue Dec 27 12:12:44 2016
-65.0650711	-10.9403105	139.66	Tue Dec 27 12:12:54 2016
-65.0651321	-10.9402943	139.53	Tue Dec 27 12:13:04 2016
-65.0651855	-10.9402790	138.99	Tue Dec 27 12:13:14 2016
-65.0652313	-10.9402618	138.46	Tue Dec 27 12:13:24 2016
-65.0652771	-10.9402351	138.09	Tue Dec 27 12:13:34 2016
-65.0653229	-10.9402008	137.78	Tue Dec 27 12:13:44 2016
-65.0654984	-10.9400558	141.77	Tue Dec 27 12:13:54 2016
-65.0656281	-10.9399462	146.43	Tue Dec 27 12:14:04 2016
-65.0656281	-10.9399242	146.79	Tue Dec 27 12:14:14 2016
-65.0656967	-10.9398003	149.79	Tue Dec 27 12:14:24 2016
-65.0657196	-10.9397097	150.58	Tue Dec 27 12:14:34 2016
-65.0658188	-10.9396219	150.83	Tue Dec 27 12:14:44 2016
-65.0659027	-10.9395723	152.41	Tue Dec 27 12:14:54 2016
-65.0659409	-10.9395103	152.37	Tue Dec 27 12:15:04 2016
-65.0660400	-10.9394350	152.78	Tue Dec 27 12:15:14 2016
-65.0661011	-10.9393816	153.01	Tue Dec 27 12:15:24 2016
-65.0661774	-10.9393349	153.39	Tue Dec 27 12:15:34 2016
-65.0662689	-10.9392815	153.63	Tue Dec 27 12:15:44 2016
-65.0663376	-10.9392366	153.79	Tue Dec 27 12:15:54 2016
-65.0664215	-10.9392262	154.46	Tue Dec 27 12:16:04 2016
-65.0664673	-10.9391327	154.83	Tue Dec 27 12:16:14 2016
-65.0665207	-10.9390335	153.96	Tue Dec 27 12:16:24 2016
-65.0665817	-10.9389725	154.48	Tue Dec 27 12:16:34 2016
-65.0666580	-10.9388742	153.92	Tue Dec 27 12:16:44 2016
-65.0667725	-10.9387589	155.08	Tue Dec 27 12:16:54 2016
-65.0668030	-10.9386559	155.82	Tue Dec 27 12:17:04 2016
-65.0668030	-10.9386406	156.02	Tue Dec 27 12:17:14 2016
-65.0668793	-10.9385300	155.88	Tue Dec 27 12:17:24 2016
-65.0669174	-10.9384346	155.98	Tue Dec 27 12:17:34 2016
-65.0670090	-10.9383364	156.07	Tue Dec 27 12:17:44 2016
-65.0670471	-10.9382401	156.11	Tue Dec 27 12:17:54 2016
-65.0671005	-10.9381628	156.66	Tue Dec 27 12:18:04 2016
-65.0671768	-10.9380264	157.20	Tue Dec 27 12:18:14 2016
-65.0672226	-10.9379358	156.73	Tue Dec 27 12:18:24 2016
-65.0672607	-10.9378901	157.17	Tue Dec 27 12:18:34 2016
-65.0673294	-10.9377985	156.66	Tue Dec 27 12:18:44 2016
-65.0673752	-10.9377260	158.17	Tue Dec 27 12:18:54 2016
-65.0674133	-10.9376383	158.78	Tue Dec 27 12:19:04 2016
-65.0674744	-10.9375677	158.76	Tue Dec 27 12:19:14 2016
-65.0675354	-10.9374599	159.15	Tue Dec 27 12:19:24 2016
-65.0676270	-10.9373560	159.27	Tue Dec 27 12:19:34 2016
-65.0676880	-10.9372644	159.59	Tue Dec 27 12:19:44 2016
-65.0677490	-10.9371481	159.58	Tue Dec 27 12:19:54 2016
-65.0677795	-10.9370689	160.00	Tue Dec 27 12:20:04 2016
-65.0678329	-10.9369822	161.21	Tue Dec 27 12:20:14 2016
-65.0678787	-10.9368706	162.24	Tue Dec 27 12:20:24 2016
-65.0679092	-10.9368019	162.61	Tue Dec 27 12:20:34 2016
-65.0679550	-10.9367046	163.22	Tue Dec 27 12:20:44 2016
-65.0679855	-10.9366064	163.70	Tue Dec 27 12:20:54 2016
-65.0679779	-10.9365396	163.75	Tue Dec 27 12:21:04 2016
-65.0680466	-10.9364662	163.63	Tue Dec 27 12:21:14 2016
-65.0680923	-10.9364576	163.10	Tue Dec 27 12:21:24 2016
-65.0681229	-10.9363928	163.19	Tue Dec 27 12:21:34 2016
-65.0681686	-10.9363117	162.70	Tue Dec 27 12:21:44 2016
-65.0682068	-10.9362316	162.67	Tue Dec 27 12:21:54 2016
-65.0682983	-10.9361420	162.54	Tue Dec 27 12:22:04 2016
-65.0683365	-10.9360485	162.55	Tue Dec 27 12:22:14 2016
-65.0683746	-10.9359674	162.96	Tue Dec 27 12:22:24 2016
-65.0684814	-10.9358664	163.16	Tue Dec 27 12:22:34 2016
-65.0685959	-10.9357777	163.16	Tue Dec 27 12:22:44 2016
-65.0686798	-10.9357204	162.78	Tue Dec 27 12:22:54 2016
-65.0687790	-10.9356937	163.54	Tue Dec 27 12:23:04 2016
-65.0689163	-10.9356756	164.41	Tue Dec 27 12:23:14 2016
-65.0690308	-10.9357090	163.57	Tue Dec 27 12:23:24 2016
-65.0691452	-10.9357042	162.30	Tue Dec 27 12:23:34 2016
-65.0692215	-10.9357080	161.48	Tue Dec 27 12:23:44 2016
-65.0692825	-10.9356823	163.68	Tue Dec 27 12:23:54 2016
-65.0692902	-10.9356909	163.72	Tue Dec 27 12:24:04 2016
-65.0693665	-10.9357224	164.55	Tue Dec 27 12:24:14 2016
-65.0694885	-10.9357214	164.22	Tue Dec 27 12:24:24 2016
-65.0696106	-10.9357653	163.90	Tue Dec 27 12:24:34 2016
-65.0697327	-10.9358053	163.75	Tue Dec 27 12:24:44 2016
-65.0698090	-10.9357853	164.39	Tue Dec 27 12:24:54 2016
-65.0698929	-10.9357672	164.95	Tue Dec 27 12:25:04 2016
-65.0700302	-10.9357061	165.31	Tue Dec 27 12:25:14 2016
-65.0701218	-10.9356604	165.23	Tue Dec 27 12:25:24 2016
-65.0701141	-10.9356012	164.97	Tue Dec 27 12:25:34 2016
-65.0701370	-10.9355755	165.27	Tue Dec 27 12:25:44 2016
-65.0702362	-10.9354963	163.69	Tue Dec 27 12:25:54 2016
-65.0703278	-10.9354639	163.22	Tue Dec 27 12:26:04 2016
-65.0704193	-10.9354095	161.25	Tue Dec 27 12:26:14 2016
-65.0704956	-10.9353666	161.75	Tue Dec 27 12:26:24 2016
-65.0706100	-10.9354010	162.56	Tue Dec 27 12:26:34 2016
-65.0707169	-10.9353685	164.87	Tue Dec 27 12:26:44 2016
-65.0708694	-10.9353952	164.38	Tue Dec 27 12:26:54 2016
-65.0709839	-10.9353952	163.36	Tue Dec 27 12:27:04 2016
-65.0710678	-10.9354181	163.86	Tue Dec 27 12:27:14 2016
-65.0711517	-10.9354382	163.75	Tue Dec 27 12:27:24 2016
-65.0711670	-10.9354486	163.69	Tue Dec 27 12:27:34 2016
-65.0711975	-10.9354458	163.64	Tue Dec 27 12:27:44 2016
-65.0713348	-10.9354982	163.27	Tue Dec 27 12:27:54 2016
-65.0714340	-10.9355536	162.82	Tue Dec 27 12:28:04 2016
-65.0715332	-10.9355497	162.71	Tue Dec 27 12:28:14 2016
-65.0716400	-10.9355440	162.36	Tue Dec 27 12:28:24 2016
-65.0717545	-10.9355764	162.68	Tue Dec 27 12:28:34 2016
-65.0718384	-10.9355059	162.27	Tue Dec 27 12:28:44 2016
-65.0719070	-10.9354601	162.38	Tue Dec 27 12:28:54 2016
-65.0720062	-10.9354992	162.01	Tue Dec 27 12:29:04 2016
-65.0721359	-10.9354839	162.06	Tue Dec 27 12:29:14 2016
-65.0722427	-10.9354792	162.17	Tue Dec 27 12:29:24 2016
-65.0723419	-10.9354706	162.27	Tue Dec 27 12:29:34 2016
-65.0724564	-10.9354839	161.87	Tue Dec 27 12:29:44 2016
-65.0725632	-10.9354162	162.23	Tue Dec 27 12:29:54 2016
-65.0726318	-10.9353304	161.81	Tue Dec 27 12:30:04 2016
-65.0727005	-10.9352827	161.54	Tue Dec 27 12:30:14 2016
-65.0727615	-10.9352522	161.45	Tue Dec 27 12:30:24 2016
-65.0728760	-10.9352274	161.01	Tue Dec 27 12:30:34 2016
-65.0729980	-10.9352818	160.79	Tue Dec 27 12:30:44 2016
-65.0730896	-10.9353409	162.05	Tue Dec 27 12:30:54 2016
-65.0731201	-10.9353580	162.62	Tue Dec 27 12:31:04 2016
-65.0732193	-10.9353619	162.87	Tue Dec 27 12:31:14 2016
-65.0733566	-10.9354124	162.36	Tue Dec 27 12:31:24 2016
-65.0734100	-10.9354515	162.93	Tue Dec 27 12:31:34 2016
-65.0735016	-10.9354343	163.26	Tue Dec 27 12:31:44 2016
-65.0736313	-10.9354906	163.59	Tue Dec 27 12:31:54 2016
-65.0736542	-10.9355001	163.97	Tue Dec 27 12:32:04 2016
-65.0737686	-10.9355145	163.71	Tue Dec 27 12:32:14 2016
-65.0738831	-10.9354906	164.07	Tue Dec 27 12:32:24 2016
-65.0739899	-10.9354973	165.20	Tue Dec 27 12:32:34 2016
-65.0740814	-10.9355268	165.98	Tue Dec 27 12:32:44 2016
-65.0742035	-10.9356155	165.11	Tue Dec 27 12:32:54 2016
-65.0742950	-10.9356270	165.13	Tue Dec 27 12:33:04 2016
-65.0743790	-10.9356642	165.54	Tue Dec 27 12:33:14 2016
-65.0744705	-10.9356880	165.75	Tue Dec 27 12:33:24 2016
-65.0745850	-10.9357309	165.96	Tue Dec 27 12:33:34 2016
-65.0746765	-10.9357834	165.73	Tue Dec 27 12:33:44 2016
-65.0747910	-10.9359074	165.39	Tue Dec 27 12:33:54 2016
-65.0748825	-10.9359894	163.69	Tue Dec 27 12:34:04 2016
-65.0749588	-10.9360638	164.84	Tue Dec 27 12:34:14 2016
-65.0750122	-10.9360209	164.93	Tue Dec 27 12:34:24 2016
-65.0750580	-10.9360142	165.21	Tue Dec 27 12:34:34 2016
-65.0751190	-10.9360456	165.49	Tue Dec 27 12:34:44 2016
-65.0752106	-10.9361591	165.19	Tue Dec 27 12:34:54 2016
-65.0752335	-10.9362621	164.95	Tue Dec 27 12:35:04 2016
-65.0752563	-10.9363461	164.63	Tue Dec 27 12:35:14 2016
-65.0752563	-10.9363518	164.59	Tue Dec 27 12:35:24 2016
-65.0752869	-10.9363956	164.72	Tue Dec 27 12:35:34 2016
-65.0753021	-10.9363966	164.71	Tue Dec 27 12:35:44 2016
-65.0753937	-10.9365358	165.14	Tue Dec 27 12:35:54 2016
-65.0755005	-10.9366713	164.73	Tue Dec 27 12:36:04 2016
-65.0755157	-10.9367123	164.66	Tue Dec 27 12:36:14 2016
-65.0755539	-10.9367647	166.19	Tue Dec 27 12:36:24 2016
-65.0757065	-10.9369316	164.29	Tue Dec 27 12:36:34 2016
-65.0757675	-10.9370213	164.52	Tue Dec 27 12:36:44 2016
-65.0758514	-10.9371347	164.42	Tue Dec 27 12:36:54 2016
-65.0759048	-10.9371748	165.38	Tue Dec 27 12:37:04 2016
-65.0759048	-10.9371805	165.45	Tue Dec 27 12:37:14 2016
-65.0759506	-10.9373150	164.68	Tue Dec 27 12:37:24 2016
-65.0760422	-10.9374628	163.54	Tue Dec 27 12:37:34 2016
-65.0760651	-10.9375782	163.32	Tue Dec 27 12:37:44 2016
-65.0760803	-10.9376764	163.20	Tue Dec 27 12:37:54 2016
-65.0761719	-10.9377632	162.89	Tue Dec 27 12:38:04 2016
-65.0762482	-10.9378023	163.04	Tue Dec 27 12:38:14 2016
-65.0763779	-10.9378681	162.96	Tue Dec 27 12:38:24 2016
-65.0764465	-10.9379482	162.86	Tue Dec 27 12:38:34 2016
-65.0765076	-10.9379597	163.10	Tue Dec 27 12:38:44 2016
-65.0766144	-10.9380665	163.36	Tue Dec 27 12:38:54 2016
-65.0766602	-10.9381113	162.91	Tue Dec 27 12:39:04 2016
-65.0766678	-10.9381208	162.48	Tue Dec 27 12:39:14 2016
-65.0767670	-10.9381380	162.25	Tue Dec 27 12:39:24 2016
-65.0768661	-10.9381437	161.95	Tue Dec 27 12:39:34 2016
-65.0769653	-10.9380484	162.21	Tue Dec 27 12:39:44 2016
-65.0770340	-10.9380064	162.54	Tue Dec 27 12:39:54 2016
-65.0771027	-10.9379330	162.01	Tue Dec 27 12:40:04 2016
-65.0772018	-10.9379187	163.45	Tue Dec 27 12:40:14 2016
-65.0772858	-10.9379263	163.88	Tue Dec 27 12:40:24 2016
-65.0774155	-10.9379578	163.02	Tue Dec 27 12:40:34 2016
-65.0774765	-10.9379358	163.69	Tue Dec 27 12:40:44 2016
-65.0775299	-10.9378977	164.73	Tue Dec 27 12:40:54 2016
-65.0775757	-10.9378977	165.64	Tue Dec 27 12:41:04 2016
-65.0776291	-10.9378242	166.39	Tue Dec 27 12:41:14 2016
-65.0776367	-10.9377728	166.77	Tue Dec 27 12:41:24 2016
-65.0776672	-10.9377270	166.58	Tue Dec 27 12:41:34 2016
-65.0777206	-10.9377165	166.60	Tue Dec 27 12:41:44 2016
-65.0777740	-10.9377337	166.65	Tue Dec 27 12:41:54 2016
-65.0777969	-10.9377356	166.70	Tue Dec 27 12:42:04 2016
-65.0779495	-10.9376860	167.10	Tue Dec 27 12:42:14 2016
-65.0780640	-10.9377337	166.30	Tue Dec 27 12:42:24 2016
-65.0781403	-10.9377050	166.25	Tue Dec 27 12:42:34 2016
-65.0782166	-10.9376974	166.72	Tue Dec 27 12:42:44 2016
-65.0782852	-10.9376421	166.49	Tue Dec 27 12:42:54 2016
-65.0783920	-10.9376345	166.35	Tue Dec 27 12:43:04 2016
-65.0784607	-10.9375954	165.90	Tue Dec 27 12:43:14 2016
-65.0785446	-10.9375629	165.66	Tue Dec 27 12:43:24 2016
-65.0786667	-10.9375925	165.41	Tue Dec 27 12:43:34 2016
-65.0787430	-10.9375715	167.36	Tue Dec 27 12:43:44 2016
-65.0787888	-10.9375486	168.13	Tue Dec 27 12:43:54 2016
-65.0788422	-10.9375696	168.82	Tue Dec 27 12:44:04 2016
-65.0789337	-10.9375591	169.61	Tue Dec 27 12:44:14 2016
-65.0790253	-10.9375668	169.90	Tue Dec 27 12:44:24 2016
-65.0790863	-10.9375391	169.99	Tue Dec 27 12:44:34 2016
-65.0792084	-10.9375925	169.05	Tue Dec 27 12:44:44 2016
-65.0793228	-10.9375801	167.33	Tue Dec 27 12:44:54 2016
-65.0794067	-10.9375181	166.36	Tue Dec 27 12:45:04 2016
-65.0794601	-10.9375143	166.92	Tue Dec 27 12:45:14 2016
-65.0795670	-10.9375162	167.97	Tue Dec 27 12:45:24 2016
-65.0796509	-10.9374886	169.08	Tue Dec 27 12:45:34 2016
-65.0797272	-10.9374428	169.66	Tue Dec 27 12:45:44 2016
-65.0797882	-10.9374161	170.86	Tue Dec 27 12:45:54 2016
-65.0798340	-10.9374352	170.90	Tue Dec 27 12:46:04 2016
-65.0799255	-10.9374189	171.92	Tue Dec 27 12:46:14 2016
-65.0800247	-10.9374352	172.86	Tue Dec 27 12:46:24 2016
-65.0800858	-10.9374437	174.50	Tue Dec 27 12:46:34 2016
-65.0801849	-10.9374466	176.81	Tue Dec 27 12:46:44 2016
-65.0802460	-10.9374065	176.59	Tue Dec 27 12:46:54 2016
-65.0802765	-10.9373951	177.03	Tue Dec 27 12:47:04 2016
-65.0802841	-10.9373884	176.38	Tue Dec 27 12:47:14 2016
-65.0803452	-10.9373827	176.38	Tue Dec 27 12:47:24 2016
-65.0803604	-10.9373674	176.41	Tue Dec 27 12:47:34 2016
-65.0803757	-10.9373646	176.44	Tue Dec 27 12:47:44 2016
-65.0804749	-10.9373856	176.35	Tue Dec 27 12:47:54 2016
-65.0805817	-10.9373960	175.83	Tue Dec 27 12:48:04 2016
-65.0805969	-10.9374113	176.11	Tue Dec 27 12:48:14 2016
-65.0806656	-10.9374294	177.16	Tue Dec 27 12:48:24 2016
-65.0807648	-10.9374208	177.90	Tue Dec 27 12:48:34 2016
-65.0808411	-10.9374313	178.14	Tue Dec 27 12:48:44 2016
-65.0809860	-10.9374800	178.16	Tue Dec 27 12:48:54 2016
-65.0810852	-10.9374580	178.37	Tue Dec 27 12:49:04 2016
-65.0811996	-10.9374971	178.70	Tue Dec 27 12:49:14 2016
-65.0813446	-10.9375715	178.63	Tue Dec 27 12:49:24 2016
-65.0813904	-10.9374886	179.16	Tue Dec 27 12:49:34 2016
-65.0814514	-10.9374542	179.41	Tue Dec 27 12:49:44 2016
-65.0815277	-10.9374065	179.53	Tue Dec 27 12:49:54 2016
-65.0816040	-10.9373093	179.05	Tue Dec 27 12:50:04 2016
-65.0817261	-10.9372797	179.41	Tue Dec 27 12:50:14 2016
-65.0818253	-10.9372511	177.97	Tue Dec 27 12:50:24 2016
-65.0819321	-10.9372292	177.17	Tue Dec 27 12:50:34 2016
-65.0819855	-10.9371767	177.27	Tue Dec 27 12:50:44 2016
-65.0820465	-10.9371252	177.33	Tue Dec 27 12:50:54 2016
-65.0821152	-10.9370270	177.70	Tue Dec 27 12:51:04 2016
-65.0821533	-10.9369965	177.67	Tue Dec 27 12:51:14 2016
-65.0821838	-10.9369450	177.84	Tue Dec 27 12:51:24 2016
-65.0822372	-10.9368658	178.01	Tue Dec 27 12:51:34 2016
-65.0822678	-10.9368229	178.13	Tue Dec 27 12:51:44 2016
-65.0823059	-10.9368000	178.14	Tue Dec 27 12:51:54 2016
-65.0823517	-10.9368000	178.21	Tue Dec 27 12:52:04 2016
-65.0824814	-10.9367733	177.54	Tue Dec 27 12:52:14 2016
-65.0825577	-10.9367228	177.81	Tue Dec 27 12:52:24 2016
-65.0826263	-10.9366512	177.82	Tue Dec 27 12:52:34 2016
-65.0826721	-10.9365902	177.62	Tue Dec 27 12:52:44 2016
-65.0826797	-10.9365549	177.80	Tue Dec 27 12:52:54 2016
-65.0827179	-10.9364958	177.75	Tue Dec 27 12:53:04 2016
-65.0827560	-10.9364195	178.37	Tue Dec 27 12:53:14 2016
-65.0828781	-10.9363108	177.59	Tue Dec 27 12:53:24 2016
-65.0828857	-10.9362411	177.41	Tue Dec 27 12:53:34 2016
-65.0829239	-10.9361906	177.68	Tue Dec 27 12:53:44 2016
-65.0829544	-10.9361191	177.62	Tue Dec 27 12:53:54 2016
-65.0829620	-10.9360533	177.71	Tue Dec 27 12:54:04 2016
-65.0830154	-10.9359188	177.29	Tue Dec 27 12:54:14 2016
-65.0830688	-10.9358339	177.25	Tue Dec 27 12:54:24 2016
-65.0831070	-10.9357500	178.57	Tue Dec 27 12:54:34 2016
-65.0831985	-10.9356947	180.43	Tue Dec 27 12:54:44 2016
-65.0832596	-10.9356680	180.84	Tue Dec 27 12:54:54 2016
-65.0833054	-10.9356298	181.76	Tue Dec 27 12:55:04 2016
-65.0833893	-10.9356070	182.54	Tue Dec 27 12:55:14 2016
-65.0834732	-10.9356003	183.74	Tue Dec 27 12:55:24 2016
-65.0835190	-10.9355669	185.17	Tue Dec 27 12:55:34 2016
-65.0835800	-10.9356165	185.15	Tue Dec 27 12:55:44 2016
-65.0836182	-10.9356050	184.57	Tue Dec 27 12:55:54 2016
-65.0836945	-10.9356308	184.39	Tue Dec 27 12:56:04 2016
-65.0837784	-10.9355669	183.27	Tue Dec 27 12:56:14 2016
-65.0838623	-10.9355745	182.30	Tue Dec 27 12:56:24 2016
-65.0839615	-10.9355774	181.46	Tue Dec 27 12:56:34 2016
-65.0840759	-10.9355831	180.22	Tue Dec 27 12:56:44 2016
-65.0841293	-10.9355755	180.50	Tue Dec 27 12:56:54 2016
-65.0841980	-10.9355450	180.11	Tue Dec 27 12:57:04 2016
-65.0842514	-10.9355145	180.29	Tue Dec 27 12:57:14 2016
-65.0843201	-10.9355173	180.17	Tue Dec 27 12:57:24 2016
-65.0843353	-10.9355211	180.16	Tue Dec 27 12:57:34 2016
-65.0843811	-10.9355316	180.30	Tue Dec 27 12:57:44 2016
-65.0844040	-10.9355011	180.94	Tue Dec 27 12:57:54 2016
-65.0844421	-10.9354687	181.56	Tue Dec 27 12:58:04 2016
-65.0844727	-10.9354305	181.82	Tue Dec 27 12:58:14 2016
-65.0845413	-10.9354792	181.54	Tue Dec 27 12:58:24 2016
-65.0846176	-10.9354715	181.97	Tue Dec 27 12:58:34 2016
-65.0846863	-10.9354429	182.69	Tue Dec 27 12:58:44 2016
-65.0847549	-10.9354105	182.20	Tue Dec 27 12:58:54 2016
-65.0848160	-10.9353704	181.03	Tue Dec 27 12:59:04 2016
-65.0849075	-10.9353647	181.55	Tue Dec 27 12:59:14 2016
-65.0849380	-10.9353590	181.88	Tue Dec 27 12:59:24 2016
-65.0849533	-10.9353256	181.86	Tue Dec 27 12:59:34 2016
-65.0849533	-10.9353695	182.29	Tue Dec 27 12:59:44 2016
-65.0849609	-10.9353895	182.93	Tue Dec 27 12:59:54 2016
-65.0849609	-10.9353123	181.30	Tue Dec 27 13:00:04 2016
-65.0850143	-10.9352503	180.55	Tue Dec 27 13:00:14 2016
-65.0850525	-10.9351625	180.02	Tue Dec 27 13:00:24 2016
-65.0850754	-10.9351101	179.20	Tue Dec 27 13:00:34 2016
-65.0851593	-10.9351015	179.13	Tue Dec 27 13:00:44 2016
-65.0851364	-10.9350519	179.99	Tue Dec 27 13:00:54 2016
-65.0852432	-10.9350281	180.23	Tue Dec 27 13:01:04 2016
-65.0853424	-10.9349852	179.41	Tue Dec 27 13:01:14 2016
-65.0854340	-10.9349689	179.86	Tue Dec 27 13:01:24 2016
-65.0855331	-10.9349623	178.27	Tue Dec 27 13:01:34 2016
-65.0856323	-10.9349756	176.81	Tue Dec 27 13:01:44 2016
-65.0857162	-10.9349203	176.95	Tue Dec 27 13:01:54 2016
-65.0857620	-10.9348526	176.96	Tue Dec 27 13:02:04 2016
-65.0858078	-10.9348326	177.32	Tue Dec 27 13:02:14 2016
-65.0858307	-10.9347715	177.63	Tue Dec 27 13:02:24 2016
-65.0858536	-10.9347239	177.59	Tue Dec 27 13:02:34 2016
-65.0858917	-10.9346237	177.36	Tue Dec 27 13:02:44 2016
-65.0859299	-10.9344845	177.30	Tue Dec 27 13:02:54 2016
-65.0859451	-10.9344358	176.74	Tue Dec 27 13:03:04 2016
-65.0859985	-10.9343863	176.70	Tue Dec 27 13:03:14 2016
-65.0860748	-10.9343023	175.64	Tue Dec 27 13:03:24 2016
-65.0861511	-10.9342022	174.94	Tue Dec 27 13:03:34 2016
-65.0861664	-10.9342155	175.30	Tue Dec 27 13:03:44 2016
-65.0861664	-10.9342089	175.39	Tue Dec 27 13:03:54 2016
-65.0861511	-10.9341698	175.44	Tue Dec 27 13:04:04 2016
-65.0861435	-10.9341021	175.48	Tue Dec 27 13:04:14 2016
-65.0861359	-10.9340439	175.66	Tue Dec 27 13:04:24 2016
-65.0861282	-10.9340410	175.71	Tue Dec 27 13:04:34 2016
-65.0861282	-10.9340363	175.71	Tue Dec 27 13:04:44 2016
-65.0860901	-10.9338989	175.97	Tue Dec 27 13:04:54 2016
-65.0860977	-10.9338875	175.90	Tue Dec 27 13:05:04 2016
-65.0860214	-10.9337807	175.87	Tue Dec 27 13:05:14 2016
-65.0860062	-10.9337492	175.57	Tue Dec 27 13:05:24 2016
-65.0859756	-10.9337292	175.16	Tue Dec 27 13:05:34 2016
-65.0859833	-10.9337273	174.40	Tue Dec 27 13:05:44 2016
-65.0859528	-10.9337063	174.30	Tue Dec 27 13:05:54 2016
-65.0859375	-10.9336853	174.70	Tue Dec 27 13:06:04 2016
-65.0859833	-10.9336300	174.42	Tue Dec 27 13:06:14 2016
-65.0859909	-10.9336300	174.49	Tue Dec 27 13:06:24 2016
-65.0860367	-10.9336205	174.98	Tue Dec 27 13:06:34 2016
-65.0860748	-10.9336805	175.63	Tue Dec 27 13:06:44 2016
-65.0861206	-10.9337673	175.06	Tue Dec 27 13:06:54 2016
-65.0862122	-10.9338932	174.87	Tue Dec 27 13:07:04 2016
-65.0862122	-10.9339819	175.33	Tue Dec 27 13:07:14 2016
-65.0862350	-10.9340639	176.02	Tue Dec 27 13:07:24 2016
-65.0862198	-10.9341221	176.88	Tue Dec 27 13:07:35 2016
-65.0862045	-10.9341688	177.66	Tue Dec 27 13:07:45 2016
-65.0862503	-10.9341707	177.89	Tue Dec 27 13:07:55 2016
-65.0862808	-10.9341803	178.43	Tue Dec 27 13:08:05 2016
-65.0862961	-10.9342394	178.16	Tue Dec 27 13:08:15 2016
