# Supplementary material for: Lévy foraging patterns of rural humans
Source: PLoS One. 2018 Jun 18;13(6):e0199099. doi: 10.1371/journal.pone.0199099 (PMC6005560; doi:10.1371/journal.pone.0199099)
Supplement: S4 File — (ZIP) [file pone.0199099.s004.zip › Holux01_M-241_Start_20170103-110131_Finish_20170104-135808.kml]

<?xml version="1.0" encoding="UTF-8"?>
<kml xmlns="http://earth.google.com/kml/2.1">
<Document>
<Style id="normalState_TLP_Start">
<IconStyle>
<scale>1.0</scale>
<Icon>
<href>http://maps.google.com/mapfiles/kml/pal4/icon15.png</href>
</Icon>
</IconStyle>
<LabelStyle>
<scale>1.0</scale>
</LabelStyle>
</Style>
<Style id="highlightState_TLP_Start">
<IconStyle>
<scale>1.1</scale>
<Icon>
<href>http://maps.google.com/mapfiles/kml/pal4/icon7.png</href>
</Icon>
</IconStyle>
<LabelStyle>
<scale>1.1</scale>
<color>ff0000ff</color>
</LabelStyle>
</Style>
<StyleMap id="styleMap_TLP_Start">
<Pair>
<key>normal</key>
<styleUrl>#normalState_TLP_Start</styleUrl>
</Pair>
<Pair>
<key>highlight</key>
<styleUrl>#highlightState_TLP_Start</styleUrl>
</Pair>
</StyleMap>
<Style id="normalState_TLP_Finish">
<IconStyle>
<scale>1.0</scale>
<Icon>
<href>http://maps.google.com/mapfiles/kml/pal4/icon15.png</href>
</Icon>
</IconStyle>
<LabelStyle>
<scale>1.0</scale>
</LabelStyle>
</Style>
<Style id="highlightState_TLP_Finish">
<IconStyle>
<scale>1.1</scale>
<Icon>
<href>http://maps.google.com/mapfiles/kml/pal4/icon7.png</href>
</Icon>
</IconStyle>
<LabelStyle>
<scale>1.1</scale>
<color>ff0000ff</color>
</LabelStyle>
</Style>
<StyleMap id="styleMap_TLP_Finish">
<Pair>
<key>normal</key>
<styleUrl>#normalState_TLP_Finish</styleUrl>
</Pair>
<Pair>
<key>highlight</key>
<styleUrl>#highlightState_TLP_Finish</styleUrl>
</Pair>
</StyleMap>
<Style id="normalState_TLP_Normal">
<IconStyle>
<scale>1.0</scale>
<Icon>
<href>http://maps.google.com/mapfiles/kml/pal4/icon31.png</href>
</Icon>
</IconStyle>
<LabelStyle>
<scale>1.0</scale>
</LabelStyle>
</Style>
<Style id="highlightState_TLP_Normal">
<IconStyle>
<scale>1.1</scale>
<Icon>
<href>http://maps.google.com/mapfiles/kml/pal4/icon23.png</href>
</Icon>
</IconStyle>
<LabelStyle>
<scale>1.1</scale>
<color>ff0000ff</color>
</LabelStyle>
</Style>
<StyleMap id="styleMap_TLP_Normal">
<Pair>
<key>normal</key>
<styleUrl>#normalState_TLP_Normal</styleUrl>
</Pair>
<Pair>
<key>highlight</key>
<styleUrl>#highlightState_TLP_Normal</styleUrl>
</Pair>
</StyleMap>
<Style id="normalState_TLP_Photo">
<IconStyle>
<scale>1.0</scale>
<Icon>
<href>http://maps.google.com/mapfiles/kml/pal4/icon46.png</href>
</Icon>
</IconStyle>
<LabelStyle>
<scale>1.0</scale>
</LabelStyle>
</Style>
<Style id="highlightState_TLP_Photo">
<IconStyle>
<scale>1.1</scale>
<Icon>
<href>http://maps.google.com/mapfiles/kml/pal4/icon38.png</href>
</Icon>
</IconStyle>
<LabelStyle>
<scale>1.1</scale>
<color>ff0000ff</color>
</LabelStyle>
</Style>
<StyleMap id="styleMap_TLP_Photo">
<Pair>
<key>normal</key>
<styleUrl>#normalState_TLP_Photo</styleUrl>
</Pair>
<Pair>
<key>highlight</key>
<styleUrl>#highlightState_TLP_Photo</styleUrl>
</Pair>
</StyleMap>
<Style id="roadStyle">
<LineStyle>
<color>ffffff00</color>
<width>6</width>
</LineStyle>
</Style>
<Open>1</Open>
<description>Route</description>
<name>Track Log</name>
<Placemark>
<name>Route</name>
<styleUrl>#roadStyle</styleUrl>
<MultiGeometry>
<LineString>
<coordinates>
-64.9346619,-10.7776899,136.87 -64.9347305,-10.7778072,136.77 -64.9347076,-10.7778912,138.93 -64.9346237,-10.7778645,140.96 -64.9346466,-10.7778482,142.51 -64.9346771,-10.7778625,144.38 -64.9347763,-10.7779284,144.73 -64.9348221,-10.7780066,146.44 -64.9348221,-10.7780743,147.77 -64.9348602,-10.7781725,145.96 -64.9348755,-10.7782679,144.80 -64.9349060,-10.7783499,145.14 -64.9349213,-10.7783833,145.10 -64.9349518,-10.7784147,143.97 -64.9350357,-10.7784691,145.98 -64.9351349,-10.7785244,146.42 -64.9351807,-10.7785568,147.54 -64.9351578,-10.7786274,149.52 -64.9351349,-10.7786579,150.13 -64.9351425,-10.7787132,149.74 -64.9351883,-10.7787361,149.90 -64.9352722,-10.7788143,151.04 -64.9353104,-10.7788143,151.14 -64.9353561,-10.7788210,150.55 -64.9354324,-10.7788706,152.14 -64.9354706,-10.7789230,152.57 -64.9355087,-10.7789726,152.86 -64.9355545,-10.7790194,151.82 -64.9355774,-10.7790642,151.96 -64.9356232,-10.7790928,152.88 -64.9356308,-10.7790909,152.93 -64.9357300,-10.7791653,154.60 -64.9357986,-10.7792063,154.99 -64.9359131,-10.7791882,155.46 -64.9359818,-10.7791386,154.22 -64.9360504,-10.7791195,154.69 -64.9361343,-10.7790766,155.08 -64.9362259,-10.7790184,156.88 -64.9363480,-10.7790232,158.05 -64.9364090,-10.7790537,157.50 -64.9364319,-10.7791147,157.38 -64.9365005,-10.7791166,157.00 -64.9365616,-10.7791471,157.06 -64.9366150,-10.7791653,157.55 -64.9366226,-10.7791662,157.59 -64.9366302,-10.7791586,157.63 -64.9366379,-10.7791195,157.89 -64.9366455,-10.7791176,157.94 -64.9367065,-10.7790728,158.12 -64.9367828,-10.7790356,158.32 -64.9369202,-10.7790718,156.66 -64.9369583,-10.7791071,156.91 -64.9370270,-10.7791939,155.22 -64.9370499,-10.7792854,155.59 -64.9370880,-10.7793226,155.69 -64.9371109,-10.7793236,155.29 -64.9371796,-10.7793188,155.09 -64.9372711,-10.7793007,155.38 -64.9373016,-10.7793016,155.66 -64.9373016,-10.7793236,155.75 -64.9373550,-10.7793455,155.82 -64.9374542,-10.7793903,156.30 -64.9375000,-10.7794399,156.21 -64.9375992,-10.7794743,156.50 -64.9376221,-10.7794724,156.49 -64.9376450,-10.7795153,156.72 -64.9377136,-10.7795591,157.19 -64.9377136,-10.7795582,157.18 -64.9377747,-10.7795954,157.22 -64.9378433,-10.7796288,157.42 -64.9378586,-10.7797451,154.48 -64.9379196,-10.7798004,155.55 -64.9378891,-10.7799091,154.76 -64.9379196,-10.7799797,155.52 -64.9379501,-10.7800922,154.57 -64.9379730,-10.7801380,154.29 -64.9379807,-10.7801371,154.23 -64.9379807,-10.7800493,153.85 -64.9379654,-10.7799301,154.34 -64.9378891,-10.7798920,154.77 -64.9379044,-10.7798662,155.27 -64.9378967,-10.7798853,154.73 -64.9379044,-10.7798834,154.62 -64.9379044,-10.7798910,154.63 -64.9379044,-10.7799082,154.91 -64.9379501,-10.7799330,155.48 -64.9379959,-10.7799969,155.43 -64.9379959,-10.7800560,154.73 -64.9379959,-10.7801676,152.66 -64.9379807,-10.7802448,152.54 -64.9379654,-10.7803307,152.99 -64.9379654,-10.7804213,153.43 -64.9379044,-10.7805023,153.79 -64.9378815,-10.7805500,154.06 -64.9379196,-10.7806559,154.45 -64.9378967,-10.7807684,154.82 -64.9378433,-10.7807913,155.49 -64.9378052,-10.7808447,154.91 -64.9377441,-10.7808857,154.58 -64.9377518,-10.7809763,154.96 -64.9376755,-10.7810202,155.14 -64.9376526,-10.7810535,154.90 -64.9375916,-10.7811155,153.93 -64.9375916,-10.7810946,159.38 -64.9375763,-10.7811422,159.69 -64.9376221,-10.7812634,159.42 -64.9376068,-10.7813749,157.81 -64.9376373,-10.7814302,157.33 -64.9376526,-10.7814989,156.60 -64.9377289,-10.7815781,155.20 -64.9377213,-10.7816448,155.29 -64.9377365,-10.7816763,155.64 -64.9377289,-10.7817039,155.63 -64.9377060,-10.7817459,155.74 -64.9376144,-10.7817936,154.27 -64.9375839,-10.7818699,154.36 -64.9375229,-10.7818909,153.60 -64.9375153,-10.7818975,153.59 -64.9375381,-10.7819157,154.73 -64.9375763,-10.7818699,154.66 -64.9376144,-10.7818890,155.07 -64.9376221,-10.7819061,155.04 -64.9376907,-10.7819538,154.79 -64.9377670,-10.7820301,153.82 -64.9377136,-10.7821159,154.89 -64.9377594,-10.7821598,155.16 -64.9378052,-10.7821760,155.62 -64.9378510,-10.7822189,155.20 -64.9379120,-10.7823153,158.02 -64.9380112,-10.7823772,156.84 -64.9380569,-10.7823792,157.06 -64.9380722,-10.7823315,157.78 -64.9381027,-10.7822866,158.25 -64.9381256,-10.7822571,157.54 -64.9381332,-10.7822523,157.65 -64.9381332,-10.7822437,157.64 -64.9382172,-10.7822571,156.71 -64.9382706,-10.7822361,156.20 -64.9383011,-10.7822390,156.13 -64.9383163,-10.7822275,156.16 -64.9384537,-10.7822466,155.77 -64.9384995,-10.7822428,155.97 -64.9385529,-10.7822714,155.86 -64.9386444,-10.7823219,156.18 -64.9387665,-10.7823973,154.71 -64.9388046,-10.7824125,154.18 -64.9388123,-10.7824163,154.20 -64.9388351,-10.7824039,154.11 -64.9388580,-10.7823706,153.79 -64.9388580,-10.7823210,153.26 -64.9388809,-10.7822828,153.00 -64.9389191,-10.7821922,153.30 -64.9389496,-10.7821436,153.07 -64.9390106,-10.7821121,152.97 -64.9390640,-10.7820578,152.95 -64.9390564,-10.7820110,151.90 -64.9390717,-10.7820892,151.38 -64.9390335,-10.7821255,150.95 -64.9390335,-10.7821302,151.04 -64.9390640,-10.7821598,151.25 -64.9390869,-10.7822237,151.60 -64.9390640,-10.7823000,151.84 -64.9391251,-10.7823687,151.95 -64.9392090,-10.7824001,152.05 -64.9392242,-10.7824459,153.55 -64.9392624,-10.7824821,154.03 -64.9392853,-10.7825155,154.74 -64.9392700,-10.7825594,154.88 -64.9392624,-10.7826376,154.59 -64.9392548,-10.7826939,154.07 -64.9393158,-10.7827721,153.52 -64.9393005,-10.7828159,154.59 -64.9393082,-10.7828112,154.60 -64.9393158,-10.7828121,154.57 -64.9393463,-10.7828703,153.55 -64.9393463,-10.7829132,154.60 -64.9393234,-10.7829485,152.71 -64.9393158,-10.7830391,150.13 -64.9393311,-10.7830982,149.51 -64.9393387,-10.7831335,149.18 -64.9393539,-10.7832279,149.73 -64.9392929,-10.7833395,150.15 -64.9392395,-10.7833710,149.84 -64.9392242,-10.7833805,149.97 -64.9392242,-10.7834406,149.07 -64.9392090,-10.7834616,148.84 -64.9391937,-10.7834711,148.80 -64.9391708,-10.7834969,148.69 -64.9390869,-10.7835855,148.09 -64.9390564,-10.7836695,147.44 -64.9390945,-10.7837286,147.05 -64.9390869,-10.7837267,147.36 -64.9391174,-10.7837629,146.82 -64.9391861,-10.7838154,146.34 -64.9392090,-10.7838955,147.07 -64.9392395,-10.7839537,147.93 -64.9392700,-10.7839432,149.08 -64.9393005,-10.7839870,149.84 -64.9393311,-10.7840033,150.16 -64.9393311,-10.7840462,150.57 -64.9393616,-10.7841549,150.34 -64.9393692,-10.7842245,149.00 -64.9393005,-10.7842970,149.34 -64.9392700,-10.7843361,148.80 -64.9392471,-10.7844086,148.81 -64.9392090,-10.7844639,149.01 -64.9391556,-10.7845192,148.80 -64.9391556,-10.7845602,149.14 -64.9391022,-10.7845278,148.88 -64.9390564,-10.7844934,149.36 -64.9390259,-10.7845011,149.10 -64.9390182,-10.7845097,149.06 -64.9389343,-10.7844839,148.14 -64.9388809,-10.7844934,148.21 -64.9388504,-10.7844944,147.90 -64.9388123,-10.7845354,147.94 -64.9388199,-10.7845449,147.91 -64.9388275,-10.7845287,147.84 -64.9388351,-10.7844906,147.77 -64.9388199,-10.7844820,147.74 -64.9388199,-10.7844658,147.74 -64.9388275,-10.7844324,147.94 -64.9388580,-10.7844257,148.61 -64.9388504,-10.7844257,148.63 -64.9388046,-10.7843885,148.84 -64.9388046,-10.7843313,148.98 -64.9388199,-10.7843027,149.39 -64.9388580,-10.7842951,149.59 -64.9388657,-10.7842903,149.64 -64.9388351,-10.7842560,149.60 -64.9388199,-10.7841635,150.73 -64.9387589,-10.7840719,150.36 -64.9387054,-10.7840252,150.27 -64.9386902,-10.7839794,150.98 -64.9386826,-10.7839737,150.97 -64.9385605,-10.7839870,151.16 -64.9384766,-10.7839842,151.10 -64.9384308,-10.7839689,151.14 -64.9383774,-10.7839746,150.90 -64.9383392,-10.7839270,150.38 -64.9382401,-10.7838955,150.30 -64.9381790,-10.7838974,150.09 -64.9381409,-10.7838907,150.54 -64.9381027,-10.7839231,150.58 -64.9380417,-10.7839680,150.60 -64.9380188,-10.7840462,150.89 -64.9379807,-10.7841702,150.91 -64.9379349,-10.7842340,150.82 -64.9378891,-10.7842741,149.40 -64.9378357,-10.7842817,145.84 -64.9378357,-10.7843390,147.14 -64.9378662,-10.7844009,146.52 -64.9378281,-10.7844696,146.32 -64.9378052,-10.7845097,145.83 -64.9378052,-10.7845755,144.89 -64.9377823,-10.7846498,144.81 -64.9377594,-10.7845964,144.97 -64.9377365,-10.7845926,145.39 -64.9376831,-10.7846107,145.82 -64.9376602,-10.7846241,145.79 -64.9375839,-10.7846346,145.96 -64.9375229,-10.7846069,146.01 -64.9375000,-10.7845831,146.18 -64.9374924,-10.7845726,146.15 -64.9374161,-10.7845268,145.27 -64.9373856,-10.7844534,145.56 -64.9373779,-10.7843790,145.64 -64.9374161,-10.7843437,145.59 -64.9374161,-10.7843246,145.71 -64.9373779,-10.7842999,145.83 -64.9372482,-10.7842340,146.65 -64.9371948,-10.7841921,146.79 -64.9371567,-10.7841702,146.86 -64.9371185,-10.7841854,147.46 -64.9370346,-10.7841969,147.65 -64.9369888,-10.7842007,147.29 -64.9369049,-10.7842121,147.07 -64.9368286,-10.7841949,147.26 -64.9367294,-10.7841825,146.18 -64.9367065,-10.7842121,147.89 -64.9367752,-10.7842169,148.47 -64.9367599,-10.7841682,149.25 -64.9367752,-10.7841568,149.41 -64.9367294,-10.7842331,148.07 -64.9367447,-10.7842722,148.34 -64.9366913,-10.7842627,148.15 -64.9366302,-10.7842731,147.96 -64.9366074,-10.7842951,148.35 -64.9365997,-10.7842827,148.30 -64.9365768,-10.7842674,149.30 -64.9366074,-10.7842617,149.77 -64.9366455,-10.7842979,149.86 -64.9366074,-10.7843113,150.03 -64.9365540,-10.7842789,150.21 -64.9364929,-10.7842760,149.82 -64.9364243,-10.7842693,149.37 -64.9363556,-10.7842255,148.45 -64.9362717,-10.7841387,149.65 -64.9361801,-10.7841158,149.98 -64.9361191,-10.7841339,149.41 -64.9360580,-10.7841825,149.10 -64.9360428,-10.7841959,149.66 -64.9360275,-10.7841959,149.70 -64.9360733,-10.7841845,149.02 -64.9361954,-10.7841673,148.59 -64.9361801,-10.7841759,148.75 -64.9361115,-10.7841873,149.96 -64.9360886,-10.7842274,149.81 -64.9360275,-10.7842941,149.30 -64.9360352,-10.7844191,149.40 -64.9360123,-10.7844954,149.01 -64.9360657,-10.7845469,147.82 -64.9360275,-10.7845669,146.52 -64.9360580,-10.7846289,147.20 -64.9360275,-10.7846479,147.53 -64.9360275,-10.7846699,148.63 -64.9360580,-10.7845650,150.80 -64.9360504,-10.7844534,152.40 -64.9360580,-10.7843904,152.59 -64.9360580,-10.7843246,152.00 -64.9361115,-10.7842522,152.27 -64.9361801,-10.7842026,152.07 -64.9362488,-10.7842150,152.39 -64.9363174,-10.7842493,153.21 -64.9364166,-10.7843266,153.33 -64.9364929,-10.7843580,152.34 -64.9365616,-10.7843714,152.47 -64.9366455,-10.7843895,153.11 -64.9366837,-10.7843790,153.87 -64.9367142,-10.7843437,153.58 -64.9367447,-10.7842941,153.36 -64.9367676,-10.7842836,152.51 -64.9368668,-10.7842932,153.00 -64.9369507,-10.7842913,152.57 -64.9370728,-10.7842865,151.91 -64.9370804,-10.7842712,152.15 -64.9370956,-10.7842655,152.31 -64.9370880,-10.7842550,151.70 -64.9370880,-10.7842264,151.84 -64.9370956,-10.7842264,151.77 -64.9370346,-10.7842493,151.13 -64.9370270,-10.7842884,151.12 -64.9370346,-10.7842894,151.50 -64.9370422,-10.7843018,151.50 -64.9369812,-10.7843122,151.17 -64.9369888,-10.7843113,151.13 -64.9370880,-10.7844019,149.16 -64.9371033,-10.7843809,148.77 -64.9370422,-10.7842627,148.35 -64.9370956,-10.7842522,148.63 -64.9370956,-10.7842455,148.70 -64.9371033,-10.7842207,147.86 -64.9371109,-10.7842379,147.73 -64.9371643,-10.7843094,148.04 -64.9371719,-10.7843428,147.88 -64.9371948,-10.7843790,147.99 -64.9372025,-10.7843800,148.05 -64.9371948,-10.7843790,148.06 -64.9371719,-10.7843647,148.11 -64.9371033,-10.7843485,150.45 -64.9370728,-10.7843199,151.37 -64.9370346,-10.7842932,151.00 -64.9370346,-10.7842369,150.65 -64.9370499,-10.7842388,150.38 -64.9371109,-10.7842131,150.99 -64.9371338,-10.7842312,150.48 -64.9371338,-10.7842178,150.43 -64.9371338,-10.7842150,150.41 -64.9371643,-10.7842197,150.22 -64.9371567,-10.7842064,150.12 -64.9371490,-10.7841949,150.11 -64.9371719,-10.7842140,150.11 -64.9371643,-10.7842073,150.13 -64.9371262,-10.7841949,150.00 -64.9371262,-10.7841825,150.02 -64.9371643,-10.7841892,149.80 -64.9371262,-10.7841587,148.82 -64.9369888,-10.7841864,149.64 -64.9368896,-10.7841902,150.55 -64.9368134,-10.7842197,151.43 -64.9367752,-10.7841902,149.93 -64.9367676,-10.7842484,149.44 -64.9367599,-10.7843418,151.00 -64.9367065,-10.7844267,151.91 -64.9367065,-10.7844963,151.37 -64.9367142,-10.7845697,151.59 -64.9367142,-10.7846603,151.69 -64.9366684,-10.7846918,152.65 -64.9366837,-10.7847795,152.31 -64.9367294,-10.7849236,149.82 -64.9367599,-10.7849922,148.27 -64.9368439,-10.7850189,147.65 -64.9368668,-10.7850342,147.29 -64.9369583,-10.7850389,147.66 -64.9369583,-10.7850418,147.27 -64.9369354,-10.7850456,147.47 -64.9369354,-10.7850475,147.44 -64.9369583,-10.7850533,146.88 -64.9369659,-10.7850542,146.85 -64.9369583,-10.7850704,146.86 -64.9369507,-10.7850676,146.11 -64.9369431,-10.7850809,144.91 -64.9369278,-10.7850819,145.18 -64.9369507,-10.7850637,145.43 -64.9370193,-10.7849865,146.64 -64.9370346,-10.7849865,146.68 -64.9370422,-10.7849922,146.68 -64.9370346,-10.7849817,146.68 -64.9370422,-10.7849493,147.05 -64.9370270,-10.7849503,147.07 -64.9369659,-10.7850027,146.76 -64.9369583,-10.7850456,146.55 -64.9369354,-10.7850742,146.50 -64.9368744,-10.7850370,146.17 -64.9368286,-10.7850332,145.93 -64.9368057,-10.7851028,145.26 -64.9367981,-10.7851486,145.16 -64.9367447,-10.7852173,144.93 -64.9367294,-10.7853546,144.63 -64.9367599,-10.7854490,144.81 -64.9367371,-10.7855787,145.12 -64.9367294,-10.7855682,146.32 -64.9367065,-10.7855978,146.93 -64.9366226,-10.7857008,150.30 -64.9365540,-10.7856770,151.40 -64.9364777,-10.7856779,151.75 -64.9363708,-10.7857141,152.14 -64.9363098,-10.7857313,152.75 -64.9362640,-10.7856884,152.48 -64.9362259,-10.7856350,152.86 -64.9361649,-10.7855978,153.15 -64.9361496,-10.7855635,153.94 -64.9361649,-10.7854748,153.99 -64.9361725,-10.7854099,153.61 -64.9361725,-10.7853479,153.56 -64.9360962,-10.7853003,155.43 -64.9360123,-10.7852488,157.59 -64.9360428,-10.7852230,158.46 -64.9360657,-10.7852068,157.46 -64.9360428,-10.7852364,157.00 -64.9360504,-10.7852974,156.23 -64.9360199,-10.7853317,157.22 -64.9359512,-10.7854156,159.18 -64.9358978,-10.7854376,158.95 -64.9357910,-10.7854156,158.97 -64.9357681,-10.7854052,158.54 -64.9357376,-10.7854052,158.94 -64.9357605,-10.7854862,159.47 -64.9357758,-10.7855997,160.61 -64.9357910,-10.7855988,160.61 -64.9358063,-10.7856321,159.78 -64.9358063,-10.7856417,159.87 -64.9357986,-10.7856464,159.94 -64.9357834,-10.7856617,159.96 -64.9356918,-10.7856998,159.83 -64.9355927,-10.7857742,159.64 -64.9356232,-10.7858734,159.47 -64.9356155,-10.7859039,158.41 -64.9356003,-10.7859507,157.87 -64.9355927,-10.7859659,157.87 -64.9356766,-10.7859936,157.80 -64.9357376,-10.7859993,158.16 -64.9357681,-10.7860069,158.10 -64.9358139,-10.7860241,158.40 -64.9358215,-10.7860336,158.64 -64.9358215,-10.7860746,158.35 -64.9358521,-10.7860746,156.03 -64.9359360,-10.7860947,156.54 -64.9359970,-10.7860851,156.82 -64.9360504,-10.7861319,157.04 -64.9360657,-10.7861280,157.09 -64.9361038,-10.7861109,156.95 -64.9360809,-10.7860785,155.17 -64.9360275,-10.7859955,154.58 -64.9360123,-10.7860079,154.59 -64.9359818,-10.7860308,155.22 -64.9359741,-10.7860403,155.62 -64.9358521,-10.7860250,154.68 -64.9357605,-10.7860250,155.73 -64.9357376,-10.7860107,155.83 -64.9356995,-10.7860422,155.12 -64.9356461,-10.7860355,156.13 -64.9356384,-10.7860346,156.68 -64.9356003,-10.7859964,157.29 -64.9355240,-10.7860184,158.51 -64.9354706,-10.7860737,158.39 -64.9353790,-10.7860756,159.11 -64.9353027,-10.7860470,159.59 -64.9352188,-10.7860413,159.41 -64.9352264,-10.7860451,160.07 -64.9351883,-10.7860422,160.45 -64.9350967,-10.7860537,160.60 -64.9350510,-10.7861443,160.68 -64.9350433,-10.7862186,161.98 -64.9350357,-10.7862921,161.96 -64.9350281,-10.7863817,161.10 -64.9349289,-10.7864370,161.41 -64.9348145,-10.7864704,159.97 -64.9347382,-10.7865267,158.86 -64.9346848,-10.7866106,157.09 -64.9346390,-10.7866335,156.91 -64.9345856,-10.7866735,155.83 -64.9345398,-10.7867699,155.37 -64.9346161,-10.7868948,154.88 -64.9346466,-10.7869329,155.06 -64.9346695,-10.7870216,155.32 -64.9346085,-10.7870932,155.43 -64.9346085,-10.7870989,155.36 -64.9346924,-10.7871752,155.58 -64.9347305,-10.7871933,155.76 -64.9347839,-10.7872171,156.90 -64.9348907,-10.7872496,156.60 -64.9349213,-10.7872810,157.43 -64.9348907,-10.7873478,158.70 -64.9349442,-10.7874861,159.89 -64.9349442,-10.7876301,159.46 -64.9349747,-10.7876616,158.21 -64.9349976,-10.7876825,158.09 -64.9349976,-10.7876720,157.97 -64.9350052,-10.7876749,157.96 -64.9350052,-10.7876787,158.00 -64.9349747,-10.7876768,159.27 -64.9349594,-10.7876577,159.18 -64.9349823,-10.7876558,159.98 -64.9350128,-10.7876387,160.41 -64.9350357,-10.7876110,160.66 -64.9350433,-10.7876129,160.68 -64.9350433,-10.7875643,161.32 -64.9350662,-10.7875700,162.13 -64.9350357,-10.7875719,162.18 -64.9350128,-10.7876015,162.83 -64.9350128,-10.7876053,163.39 -64.9350281,-10.7875710,163.33 -64.9350204,-10.7875299,164.56 -64.9350357,-10.7875433,164.52 -64.9351349,-10.7875834,164.32 -64.9351425,-10.7875957,164.07 -64.9351196,-10.7876043,163.29 -64.9351196,-10.7875948,163.32 -64.9350967,-10.7876129,163.34 -64.9350815,-10.7876129,163.87 -64.9350967,-10.7875834,165.12 -64.9351349,-10.7876101,165.72 -64.9352112,-10.7876587,166.32 -64.9352036,-10.7876596,166.20 -64.9351425,-10.7876425,165.72 -64.9351196,-10.7875986,165.57 -64.9351349,-10.7876091,166.02 -64.9351349,-10.7876005,166.09 -64.9350967,-10.7876053,166.58 -64.9350052,-10.7875996,167.25 -64.9350128,-10.7875605,166.87 -64.9350662,-10.7875443,165.92 -64.9350586,-10.7875586,165.32 -64.9350815,-10.7875843,164.56 -64.9350891,-10.7875881,164.31 -64.9350815,-10.7876024,164.21 -64.9350891,-10.7876167,165.01 -64.9350815,-10.7876129,164.75 -64.9350510,-10.7876263,164.27 -64.9350204,-10.7876549,164.14 -64.9350052,-10.7876692,164.19 -64.9349976,-10.7876606,162.64 -64.9350052,-10.7876654,162.57 -64.9350052,-10.7876616,162.54 -64.9350433,-10.7876835,161.71 -64.9351196,-10.7877655,159.12 -64.9351196,-10.7877588,159.05 -64.9350586,-10.7877331,159.31 -64.9350510,-10.7877245,159.32 -64.9350510,-10.7877188,159.31 -64.9350204,-10.7877111,159.36 -64.9349899,-10.7876873,155.61 -64.9349976,-10.7876997,155.89 -64.9350433,-10.7877131,157.05 -64.9350586,-10.7877159,157.20 -64.9350204,-10.7876949,157.47 -64.9349594,-10.7876949,157.46 -64.9349060,-10.7877054,157.89 -64.9348526,-10.7877216,158.44 -64.9349747,-10.7876959,158.37 -64.9349594,-10.7877102,158.57 -64.9349747,-10.7877131,159.30 -64.9350128,-10.7876463,160.52 -64.9350128,-10.7876472,160.47 -64.9350128,-10.7876492,160.47 -64.9350204,-10.7876549,160.41 -64.9350281,-10.7876587,160.32 -64.9350281,-10.7876549,160.23 -64.9350433,-10.7876377,160.13 -64.9350510,-10.7876253,160.02 -64.9350510,-10.7876129,159.91 -64.9350433,-10.7876062,159.79 -64.9350357,-10.7876053,159.65 -64.9350281,-10.7876177,159.50 -64.9350204,-10.7876387,159.34 -64.9350128,-10.7876482,159.20 -64.9350204,-10.7876530,159.05 -64.9350204,-10.7876644,158.90 -64.9350281,-10.7876625,158.75 -64.9350128,-10.7875948,158.63 -64.9349899,-10.7874832,158.30 -64.9349518,-10.7873878,157.91 -64.9348907,-10.7873049,157.79 -64.9347687,-10.7871199,157.48 -64.9347000,-10.7871218,156.94 -64.9346695,-10.7870398,156.70 -64.9346542,-10.7869577,156.05 -64.9346542,-10.7869072,155.60 -64.9345932,-10.7868376,156.33 -64.9345245,-10.7867670,157.30 -64.9345322,-10.7867231,156.85 -64.9346008,-10.7866907,157.75 -64.9345169,-10.7866592,157.83 -64.9345169,-10.7866516,157.81 -64.9346237,-10.7866526,158.14 -64.9347076,-10.7866344,157.91 -64.9347992,-10.7866135,157.74 -64.9348679,-10.7865772,157.47 -64.9349670,-10.7865334,157.60 -64.9350586,-10.7864695,156.16 -64.9350891,-10.7863665,156.21 -64.9351349,-10.7862701,157.11 -64.9351349,-10.7861729,156.33 -64.9351807,-10.7861195,155.52 -64.9352417,-10.7860851,154.55 -64.9353333,-10.7860794,154.34 -64.9353943,-10.7861052,154.95 -64.9354172,-10.7861185,155.07 -64.9354019,-10.7861509,155.93 -64.9354935,-10.7861214,156.37 -64.9356003,-10.7861128,156.52 -64.9356537,-10.7861090,156.19 -64.9357071,-10.7860651,156.49 -64.9357452,-10.7860050,156.66 -64.9357376,-10.7860174,156.94 -64.9357758,-10.7859726,157.18 -64.9357758,-10.7859812,157.47 -64.9357681,-10.7859659,157.70 -64.9357681,-10.7859535,157.89 -64.9357834,-10.7859516,158.04 -64.9357834,-10.7859364,158.23 -64.9357758,-10.7859173,158.48 -64.9357452,-10.7858992,157.72 -64.9356918,-10.7859030,159.01 -64.9357071,-10.7859211,158.77 -64.9356613,-10.7859697,159.59 -64.9356461,-10.7860088,158.00 -64.9356079,-10.7860317,158.50 -64.9355621,-10.7860260,158.96 -64.9355774,-10.7860060,158.70 -64.9356155,-10.7859545,160.27 -64.9356003,-10.7858934,159.89 -64.9356308,-10.7858801,159.59 -64.9356689,-10.7859173,158.99 -64.9357071,-10.7859240,158.81 -64.9357376,-10.7859259,158.45 -64.9356842,-10.7859049,157.91 -64.9356842,-10.7858620,157.80 -64.9356995,-10.7858582,157.73 -64.9357071,-10.7858458,157.60 -64.9356918,-10.7858448,157.52 -64.9356155,-10.7858553,158.06 -64.9355850,-10.7858744,158.21 -64.9355927,-10.7859745,157.31 -64.9355850,-10.7860518,156.88 -64.9356232,-10.7861004,156.93 -64.9356384,-10.7861137,157.11 -64.9356537,-10.7861090,156.99 -64.9356613,-10.7861013,156.87 -64.9356689,-10.7860937,156.75 -64.9356689,-10.7860823,156.65 -64.9356689,-10.7860765,156.58 -64.9356689,-10.7860641,156.51 -64.9356842,-10.7860489,156.94 -64.9356689,-10.7860374,155.73 -64.9356995,-10.7860441,155.95 -64.9357376,-10.7860479,156.42 -64.9357300,-10.7860489,156.55 -64.9357452,-10.7860489,156.64 -64.9357986,-10.7860622,156.53 -64.9357758,-10.7860498,156.02 -64.9357834,-10.7860613,156.09 -64.9358063,-10.7860718,156.17 -64.9358063,-10.7860975,156.05 -64.9357834,-10.7860947,155.29 -64.9357910,-10.7861023,155.36 -64.9357910,-10.7861090,155.43 -64.9357910,-10.7861252,155.52 -64.9357758,-10.7861366,155.61 -64.9357681,-10.7861328,155.75 -64.9357376,-10.7861681,156.74 -64.9357147,-10.7861643,157.94 -64.9357300,-10.7861652,158.71 -64.9356232,-10.7861233,158.85 -64.9355316,-10.7861013,159.41 -64.9355469,-10.7861109,160.58 -64.9355774,-10.7861176,161.66 -64.9356613,-10.7861013,162.98 -64.9356766,-10.7861071,163.71 -64.9356766,-10.7860928,164.14 -64.9356689,-10.7860689,163.95 -64.9356613,-10.7860699,163.76 -64.9356537,-10.7860632,164.01 -64.9356689,-10.7860622,164.07 -64.9356842,-10.7860699,163.99 -64.9356613,-10.7860851,163.27 -64.9356155,-10.7860813,161.40 -64.9356079,-10.7860842,160.62 -64.9356232,-10.7860718,159.79 -64.9356384,-10.7860880,157.09 -64.9356995,-10.7860823,155.01 -64.9357452,-10.7860403,152.74 -64.9356995,-10.7860661,150.30 -64.9357071,-10.7860756,148.64 -64.9356995,-10.7860804,146.80 -64.9356918,-10.7860832,144.65 -64.9356918,-10.7860689,142.34 -64.9356689,-10.7860603,139.98 -64.9356613,-10.7860603,137.91 -64.9357300,-10.7860928,137.82 -64.9357376,-10.7860956,135.82 -64.9357376,-10.7861032,133.99 -64.9357376,-10.7861099,132.26 -64.9357376,-10.7860956,130.45 -64.9358063,-10.7860966,130.25 -64.9358749,-10.7860842,130.38 -64.9359360,-10.7861080,130.97 -64.9360428,-10.7861252,130.20 -64.9361801,-10.7861271,131.51 -64.9362259,-10.7860422,129.54 -64.9362946,-10.7859430,129.50 -64.9363937,-10.7859116,129.35 -64.9364395,-10.7858458,128.66 -64.9364700,-10.7858009,128.38 -64.9365692,-10.7858191,128.77 -64.9366608,-10.7858009,129.37 -64.9367294,-10.7857561,130.44 -64.9367599,-10.7857161,130.20 -64.9367752,-10.7856522,129.86 -64.9367676,-10.7855206,129.47 -64.9367752,-10.7854681,128.86 -64.9368210,-10.7853403,128.84 -64.9368134,-10.7852268,128.64 -64.9368210,-10.7851591,128.75 -64.9368515,-10.7850571,129.24 -64.9368744,-10.7849855,130.13 -64.9368515,-10.7849121,130.78 -64.9368515,-10.7849064,130.99 -64.9368439,-10.7849045,131.14 -64.9367828,-10.7848530,131.86 -64.9367676,-10.7848177,131.57 -64.9367447,-10.7847223,131.46 -64.9367371,-10.7845955,131.33 -64.9366989,-10.7844782,131.47 -64.9367905,-10.7843771,132.42 -64.9368362,-10.7842989,133.05 -64.9369202,-10.7842712,133.81 -64.9370041,-10.7842569,133.86 -64.9370270,-10.7842588,137.44 -64.9370346,-10.7842741,139.29 -64.9370499,-10.7842731,139.82 -64.9370651,-10.7842646,140.37 -64.9370728,-10.7842522,140.91 -64.9370956,-10.7842503,141.45 -64.9371033,-10.7842197,141.96 -64.9371414,-10.7842054,142.40 -64.9371796,-10.7841825,143.52 -64.9371490,-10.7841358,144.08 -64.9371567,-10.7841148,144.62 -64.9371796,-10.7841206,145.53 -64.9371872,-10.7841234,146.18 -64.9371948,-10.7841587,147.50 -64.9372025,-10.7841606,148.69 -64.9371796,-10.7841673,149.50 -64.9370728,-10.7841444,150.35 -64.9370804,-10.7841206,151.33 -64.9370880,-10.7841101,152.15 -64.9371033,-10.7841091,152.90 -64.9370956,-10.7841091,153.63 -64.9370880,-10.7841139,154.38 -64.9370956,-10.7841244,155.26 -64.9370956,-10.7841434,156.22 -64.9371033,-10.7841682,157.26 -64.9371109,-10.7841959,157.51 -64.9371185,-10.7841892,158.43 -64.9371185,-10.7841682,159.32 -64.9371338,-10.7841368,159.62 -64.9371414,-10.7841339,158.86 -64.9371490,-10.7841263,159.57 -64.9371643,-10.7841110,159.92 -64.9371490,-10.7841034,160.18 -64.9371109,-10.7840967,160.27 -64.9370880,-10.7840900,160.91 -64.9370804,-10.7841053,159.57 -64.9371109,-10.7841530,157.42 -64.9370804,-10.7842131,153.41 -64.9370575,-10.7842073,151.93 -64.9370575,-10.7842169,151.34 -64.9370422,-10.7842054,150.78 -64.9370270,-10.7841396,147.32 -64.9369736,-10.7841454,140.54 -64.9369659,-10.7841558,139.21 -64.9369431,-10.7841558,138.20 -64.9369354,-10.7841625,137.41 -64.9369431,-10.7841654,136.62 -64.9369583,-10.7841797,135.54 -64.9369736,-10.7841940,134.74 -64.9370117,-10.7841959,135.04 -64.9370117,-10.7841959,134.36 -64.9370041,-10.7841883,133.77 -64.9369888,-10.7841787,133.12 -64.9369812,-10.7841682,132.40 -64.9369659,-10.7841806,131.63 -64.9369507,-10.7841873,131.11 -64.9369507,-10.7841892,130.38 -64.9369507,-10.7841902,129.68 -64.9369583,-10.7841997,129.20 -64.9370499,-10.7842178,130.21 -64.9370575,-10.7842188,130.25 -64.9370956,-10.7842360,131.40 -64.9371033,-10.7842455,132.40 -64.9371033,-10.7842550,132.34 -64.9370728,-10.7842522,133.10 -64.9370575,-10.7842398,133.42 -64.9370346,-10.7842398,133.41 -64.9370193,-10.7841635,134.77 -64.9370499,-10.7841654,135.07 -64.9370651,-10.7842617,135.28 -64.9370804,-10.7843008,136.61 -64.9370728,-10.7843075,136.86 -64.9370804,-10.7843122,137.12 -64.9370804,-10.7843151,137.42 -64.9369278,-10.7843332,139.44 -64.9368439,-10.7843342,140.37 -64.9368210,-10.7842999,140.63 -64.9368744,-10.7841682,139.18 -64.9368973,-10.7840891,139.19 -64.9369202,-10.7840033,139.53 -64.9369278,-10.7838764,139.88 -64.9369888,-10.7837524,139.61 -64.9369888,-10.7836485,139.93 -64.9370041,-10.7835560,141.21 -64.9370346,-10.7834978,142.11 -64.9370270,-10.7834158,142.84 -64.9370117,-10.7833261,143.21 -64.9370346,-10.7832251,143.46 -64.9370575,-10.7831430,143.61 -64.9370422,-10.7830534,144.00 -64.9370651,-10.7829800,145.19 -64.9371109,-10.7829380,146.29 -64.9371338,-10.7828884,146.96 -64.9371185,-10.7828741,147.42 -64.9371033,-10.7828722,147.64 -64.9371109,-10.7828751,147.86 -64.9371567,-10.7827740,147.72 -64.9372101,-10.7826986,147.39 -64.9372635,-10.7826443,147.38 -64.9373016,-10.7825975,147.33 -64.9373627,-10.7825174,147.44 -64.9373550,-10.7824306,147.48 -64.9373703,-10.7822523,147.42 -64.9374161,-10.7821665,147.55 -64.9374619,-10.7821121,147.38 -64.9375076,-10.7820749,147.50 -64.9376068,-10.7820854,147.60 -64.9377441,-10.7821445,147.75 -64.9377899,-10.7821760,147.76 -64.9379044,-10.7822199,147.51 -64.9379578,-10.7823067,147.40 -64.9380188,-10.7823219,147.35 -64.9381485,-10.7822962,147.67 -64.9382553,-10.7823009,147.93 -64.9383087,-10.7822723,147.89 -64.9383621,-10.7822704,147.63 -64.9384232,-10.7822428,147.40 -64.9384384,-10.7822504,147.70 -64.9384460,-10.7822504,148.02 -64.9384689,-10.7822475,148.34 -64.9384460,-10.7822599,147.82 -64.9384308,-10.7822733,148.12 -64.9384079,-10.7822742,147.45 -64.9383850,-10.7822361,146.68 -64.9383926,-10.7822666,145.38 -64.9383926,-10.7822638,145.17 -64.9383469,-10.7822609,144.69 -64.9382935,-10.7822695,144.24 -64.9383011,-10.7822237,143.68 -64.9383316,-10.7821951,143.39 -64.9383698,-10.7822113,142.52 -64.9383850,-10.7822199,141.63 -64.9383926,-10.7822037,141.43 -64.9383621,-10.7821884,140.89 -64.9383469,-10.7822084,138.19 -64.9383545,-10.7822151,137.58 -64.9383698,-10.7822266,136.97 -64.9383926,-10.7823229,134.07 -64.9383545,-10.7823277,133.68 -64.9383469,-10.7823238,133.68 -64.9384003,-10.7822876,134.33 -64.9384537,-10.7821875,134.61 -64.9385300,-10.7821836,135.81 -64.9385223,-10.7822046,136.25 -64.9385300,-10.7822504,137.30 -64.9385147,-10.7822609,137.63 -64.9385147,-10.7822590,138.10 -64.9385147,-10.7822332,138.11 -64.9385071,-10.7822351,137.94 -64.9385147,-10.7822189,138.15 -64.9384995,-10.7821083,138.29 -64.9384460,-10.7821035,136.95 -64.9384232,-10.7822018,138.21 -64.9384232,-10.7822208,138.26 -64.9384155,-10.7822256,138.51 -64.9384079,-10.7822218,138.77 -64.9384079,-10.7822046,139.02 -64.9384079,-10.7821999,139.29 -64.9383926,-10.7821922,139.51 -64.9383926,-10.7822008,139.34 -64.9383850,-10.7822170,139.71 -64.9383087,-10.7822590,139.90 -64.9381943,-10.7822781,139.81 -64.9381409,-10.7822971,139.62 -64.9380341,-10.7823334,140.15 -64.9379654,-10.7823143,140.72 -64.9379349,-10.7822628,140.26 -64.9378433,-10.7822418,139.68 -64.9377594,-10.7821798,139.41 -64.9377289,-10.7820930,138.30 -64.9376907,-10.7820187,138.44 -64.9377289,-10.7819262,142.26 -64.9377594,-10.7818518,143.08 -64.9377289,-10.7817907,143.79 -64.9377136,-10.7816916,144.63 -64.9377441,-10.7816095,144.68 -64.9377289,-10.7814713,145.28 -64.9376831,-10.7813883,145.93 -64.9376526,-10.7813387,145.73 -64.9376526,-10.7812538,145.74 -64.9376984,-10.7811708,146.04 -64.9377365,-10.7810783,147.03 -64.9378052,-10.7809505,147.42 -64.9378433,-10.7808905,147.08 -64.9379196,-10.7808418,148.35 -64.9379425,-10.7807789,150.25 -64.9379501,-10.7807226,150.67 -64.9379349,-10.7806339,150.28 -64.9380341,-10.7805910,149.35 -64.9380264,-10.7804766,151.61 -64.9379959,-10.7804050,151.99 -64.9379959,-10.7803059,151.18 -64.9379883,-10.7802258,150.79 -64.9380112,-10.7801485,150.75 -64.9380264,-10.7800646,150.48 -64.9379654,-10.7798901,149.61 -64.9379501,-10.7798004,149.43 -64.9378891,-10.7797565,149.23 -64.9378662,-10.7797365,149.29 -64.9378204,-10.7797031,149.57 -64.9377213,-10.7796593,149.59 -64.9375839,-10.7795563,149.89 -64.9375000,-10.7794838,150.20 -64.9374313,-10.7794590,150.36 -64.9373245,-10.7794809,149.64 -64.9372330,-10.7795019,150.84 -64.9371490,-10.7794752,151.59 -64.9371033,-10.7794476,151.80 -64.9370422,-10.7794075,152.50 -64.9370270,-10.7793741,153.50 -64.9370117,-10.7793369,153.83 -64.9369431,-10.7792501,154.68 -64.9367981,-10.7792501,155.55 -64.9366913,-10.7792912,156.12 -64.9366150,-10.7793541,156.21 -64.9364853,-10.7792826,157.59 -64.9364471,-10.7792091,156.95 -64.9364319,-10.7791376,154.77 -64.9363785,-10.7791061,152.90 -64.9362869,-10.7790976,150.39 -64.9361572,-10.7791433,148.89 -64.9360886,-10.7792368,148.50 -64.9360046,-10.7792883,147.91 -64.9358902,-10.7792797,148.94 -64.9358063,-10.7792788,148.88 -64.9357758,-10.7792664,147.48 -64.9357605,-10.7792597,147.03 -64.9357376,-10.7792912,145.11 -64.9356918,-10.7792854,144.94 -64.9356842,-10.7792664,144.30 -64.9356842,-10.7792511,143.77 -64.9356842,-10.7792444,143.27 -64.9356918,-10.7792368,142.78 -64.9357071,-10.7792234,142.75 -64.9357224,-10.7792168,142.29 -64.9357529,-10.7792292,142.02 -64.9357529,-10.7792549,141.56 -64.9357224,-10.7792673,140.68 -64.9357147,-10.7793007,141.07 -64.9358139,-10.7792435,141.00 -64.9358063,-10.7792387,140.58 -64.9358063,-10.7792416,140.27 -64.9358139,-10.7792406,139.94 -64.9358063,-10.7792511,139.58 -64.9358139,-10.7792625,139.19 -64.9358521,-10.7793064,139.06 -64.9358749,-10.7793751,138.48 -64.9359131,-10.7794933,138.22 -64.9359665,-10.7795315,137.69 -64.9360275,-10.7795620,136.97 -64.9360809,-10.7796202,136.59 -64.9361267,-10.7797670,136.64 -64.9361649,-10.7798796,136.35 -64.9361877,-10.7799559,136.42 -64.9362183,-10.7800303,136.33 -64.9363022,-10.7800779,136.25 -64.9363327,-10.7801418,136.29 -64.9363556,-10.7802420,136.19 -64.9363403,-10.7802763,135.63 -64.9362946,-10.7803745,134.29 -64.9362488,-10.7804956,134.78 -64.9362717,-10.7806101,134.86 -64.9362106,-10.7807064,134.25 -64.9361115,-10.7807941,133.63 -64.9361496,-10.7808504,132.79 -64.9361420,-10.7808914,132.02 -64.9360733,-10.7809486,131.44 -64.9360428,-10.7810183,130.43 -64.9359970,-10.7810898,129.26 -64.9360046,-10.7812300,129.43 -64.9360275,-10.7813873,129.84 -64.9360199,-10.7813873,128.95 -64.9360428,-10.7815228,128.44 -64.9360428,-10.7816353,127.88 -64.9359970,-10.7817202,127.14 -64.9359741,-10.7817841,125.94 -64.9358978,-10.7818708,125.72 -64.9358749,-10.7819624,125.64 -64.9357605,-10.7820482,125.38 -64.9356995,-10.7821646,125.64 -64.9356689,-10.7822475,125.69 -64.9356308,-10.7822866,125.31 -64.9355316,-10.7823143,125.48 -64.9354553,-10.7823572,125.37 -64.9353790,-10.7824240,125.02 -64.9352951,-10.7824745,125.35 -64.9352875,-10.7824030,124.83 -64.9352036,-10.7823477,123.98 -64.9351044,-10.7823496,123.03 -64.9350052,-10.7823391,122.95 -64.9349213,-10.7823830,122.89 -64.9348831,-10.7824392,122.35 -64.9348068,-10.7824640,122.13 -64.9347305,-10.7824907,122.22 -64.9346771,-10.7825165,121.80 -64.9345932,-10.7824860,121.45 -64.9345474,-10.7824583,121.15 -64.9345551,-10.7823954,120.78 -64.9345474,-10.7823315,120.68 -64.9345322,-10.7823124,119.55 -64.9345093,-10.7823086,119.34 -64.9344788,-10.7822571,120.43 -64.9344177,-10.7822256,121.41 -64.9343262,-10.7822256,121.15 -64.9343033,-10.7821646,121.91 -64.9342499,-10.7820606,125.50 -64.9342499,-10.7819777,126.83 -64.9341965,-10.7818956,130.87 -64.9341278,-10.7819128,131.54 -64.9340515,-10.7819319,133.53 -64.9341125,-10.7819834,135.15 -64.9341049,-10.7820253,136.38 -64.9340897,-10.7820435,137.33 -64.9340897,-10.7820559,138.30 -64.9340820,-10.7819843,139.17 -64.9340973,-10.7819281,142.35 -64.9341202,-10.7819157,143.87 -64.9341354,-10.7818880,145.97 -64.9341583,-10.7818832,147.22 -64.9341812,-10.7818756,148.47 -64.9341812,-10.7818794,149.75 -64.9341660,-10.7818823,151.02 -64.9341660,-10.7818794,152.29 -64.9341736,-10.7818727,153.57 -64.9341888,-10.7818508,154.53 -64.9342117,-10.7818556,155.78 -64.9341278,-10.7819128,156.77 -64.9341049,-10.7819872,158.18 -64.9340668,-10.7820206,159.30 -64.9340134,-10.7820301,160.78 -64.9340057,-10.7820082,161.93 -64.9340210,-10.7819967,163.13 -64.9340286,-10.7819977,164.32 -64.9340057,-10.7820063,165.76 -64.9339828,-10.7820663,168.06 -64.9339676,-10.7820559,170.05 -64.9339676,-10.7820435,171.45 -64.9339828,-10.7820396,172.83 -64.9339981,-10.7819939,173.99 -64.9339676,-10.7819080,175.27 -64.9339371,-10.7819080,176.47 -64.9339371,-10.7818928,177.84 -64.9339371,-10.7818737,179.25 -64.9339294,-10.7818670,180.69 -64.9339218,-10.7818804,182.09 -64.9338913,-10.7819061,183.31 -64.9338760,-10.7819281,185.08 -64.9338608,-10.7819214,186.60 -64.9338760,-10.7819176,187.85 -64.9338837,-10.7819328,189.07 -64.9338379,-10.7819672,189.17 -64.9338379,-10.7819700,190.28 -64.9338379,-10.7819529,191.41 -64.9338989,-10.7819290,192.37 -64.9339066,-10.7819414,193.26 -64.9339142,-10.7819386,194.35 -64.9339294,-10.7819586,195.35 -64.9339371,-10.7819681,196.22 -64.9339523,-10.7819710,197.09 -64.9339523,-10.7819653,197.75 -64.9339447,-10.7819586,198.58 -64.9339600,-10.7819300,198.63 -64.9339600,-10.7819252,199.42 -64.9339600,-10.7819252,200.20 -64.9339676,-10.7819109,200.90 -64.9339600,-10.7818956,201.59 -64.9339523,-10.7819071,201.55 -64.9339600,-10.7819090,202.16 -64.9339523,-10.7819138,202.73 -64.9339371,-10.7819138,203.11 -64.9339142,-10.7819262,201.70 -64.9338837,-10.7819262,198.91 -64.9338837,-10.7819338,198.00 -64.9338913,-10.7819481,196.85 -64.9338913,-10.7820225,190.42 -64.9338913,-10.7820158,188.71 -64.9338989,-10.7820082,186.90 -64.9339066,-10.7820044,184.99 -64.9339218,-10.7820015,183.02 -64.9339371,-10.7819977,181.24 -64.9339676,-10.7819586,178.87 -64.9339600,-10.7819633,177.00 -64.9339752,-10.7819748,175.35 -64.9339905,-10.7819643,173.62 -64.9339828,-10.7819614,171.84 -64.9339676,-10.7819662,170.18 -64.9339752,-10.7819757,168.78 -64.9339676,-10.7819920,167.45 -64.9339294,-10.7820120,167.39 -64.9339142,-10.7820358,165.57 -64.9339981,-10.7820454,165.27 -64.9340668,-10.7820082,165.13 -64.9340363,-10.7820530,165.10 -64.9340439,-10.7820587,164.18 -64.9340439,-10.7820530,163.27 -64.9340363,-10.7820349,162.34 -64.9340057,-10.7820110,161.62 -64.9339371,-10.7820120,160.95 -64.9338150,-10.7820034,160.19 -64.9336929,-10.7820053,158.86 -64.9336014,-10.7820263,158.43 -64.9335175,-10.7820129,159.07 -64.9334183,-10.7820320,158.70 -64.9332809,-10.7820692,157.89 -64.9331970,-10.7821455,156.67 -64.9331207,-10.7822123,155.66 -64.9330826,-10.7822762,153.52 -64.9331284,-10.7823076,151.92 -64.9331436,-10.7823734,149.57 -64.9331818,-10.7824402,148.71 -64.9332581,-10.7824621,147.60 -64.9332504,-10.7825298,145.95 -64.9332199,-10.7825918,144.03 -64.9332428,-10.7826385,142.44 -64.9332809,-10.7826653,140.68 -64.9333267,-10.7827120,138.96 -64.9333496,-10.7827606,138.25 -64.9333801,-10.7827721,137.91 -64.9333801,-10.7827959,138.16 -64.9333725,-10.7828093,138.20 -64.9333801,-10.7828054,138.23 -64.9334030,-10.7827969,138.27 -64.9334183,-10.7827930,138.32 -64.9334259,-10.7827988,138.39 -64.9334335,-10.7828150,138.49 -64.9334335,-10.7828331,138.61 -64.9334335,-10.7828341,138.74 -64.9334335,-10.7828226,138.86 -64.9334412,-10.7828150,138.96 -64.9334335,-10.7828255,139.14 -64.9334335,-10.7828140,139.32 -64.9334259,-10.7828007,139.53 -64.9334183,-10.7827721,139.64 -64.9333878,-10.7827005,140.08 -64.9333496,-10.7826090,140.28 -64.9332809,-10.7825174,140.61 -64.9331741,-10.7824507,141.10 -64.9330902,-10.7823782,142.52 -64.9329681,-10.7823877,143.22 -64.9328766,-10.7823963,145.09 -64.9328308,-10.7824459,146.58 -64.9328003,-10.7824774,147.46 -64.9327240,-10.7825470,147.48 -64.9326859,-10.7826204,147.09 -64.9326172,-10.7826786,147.57 -64.9325485,-10.7827196,148.02 -64.9324646,-10.7827578,148.65 -64.9324112,-10.7828264,149.42 -64.9323883,-10.7828684,149.70 -64.9323502,-10.7829103,150.25 -64.9322739,-10.7829638,150.04 -64.9321976,-10.7830133,150.23 -64.9321365,-10.7830524,150.59 -64.9320831,-10.7830954,151.05 -64.9319839,-10.7831383,150.52 -64.9319153,-10.7831631,149.91 -64.9318390,-10.7831469,150.90 -64.9317932,-10.7831364,151.43 -64.9317245,-10.7831097,151.57 -64.9316788,-10.7830687,152.13 -64.9316406,-10.7830410,152.43 -64.9315796,-10.7830210,153.18 -64.9315643,-10.7830400,153.69 -64.9315491,-10.7830496,153.86 -64.9315033,-10.7830563,153.92 -64.9315109,-10.7830391,154.25 -64.9314957,-10.7830315,154.43 -64.9314880,-10.7830276,154.60 -64.9314880,-10.7830133,155.00 -64.9314804,-10.7830248,155.00 -64.9314346,-10.7830257,155.34 -64.9313126,-10.7830381,156.64 -64.9312363,-10.7830257,157.43 -64.9312210,-10.7829885,158.23 -64.9311981,-10.7829895,158.63 -64.9311905,-10.7829762,158.68 -64.9311829,-10.7829695,158.71 -64.9311676,-10.7829714,158.75 -64.9311752,-10.7829781,158.67 -64.9311752,-10.7830000,159.96 -64.9312210,-10.7830105,160.66 -64.9312210,-10.7829351,165.45 -64.9311981,-10.7829180,166.20 -64.9311752,-10.7829046,166.74 -64.9311981,-10.7829142,167.24 -64.9312134,-10.7829390,167.75 -64.9312134,-10.7829628,166.69 -64.9312210,-10.7829790,166.29 -64.9312210,-10.7829781,166.28 -64.9312286,-10.7829742,166.27 -64.9312210,-10.7829332,166.21 -64.9312210,-10.7828560,165.99 -64.9313126,-10.7828617,168.45 -64.9312897,-10.7829285,168.66 -64.9313278,-10.7829466,168.05 -64.9312820,-10.7829285,167.86 -64.9312668,-10.7829189,167.48 -64.9312592,-10.7829094,167.30 -64.9312515,-10.7829142,167.09 -64.9312439,-10.7829161,167.07 -64.9312210,-10.7829180,167.05 -64.9312210,-10.7829075,167.02 -64.9312134,-10.7829132,167.02 -64.9312057,-10.7829037,167.00 -64.9312134,-10.7828875,167.00 -64.9312286,-10.7828741,166.99 -64.9312439,-10.7828550,166.98 -64.9312134,-10.7828312,166.37 -64.9311981,-10.7828321,166.37 -64.9311905,-10.7828426,166.40 -64.9311905,-10.7828598,166.45 -64.9311905,-10.7828703,166.48 -64.9311829,-10.7828760,166.50 -64.9311829,-10.7828770,166.52 -64.9311905,-10.7828808,166.54 -64.9312057,-10.7828751,166.59 -64.9312057,-10.7828732,166.66 -64.9312134,-10.7828722,166.73 -64.9312134,-10.7828588,166.79 -64.9312210,-10.7828541,166.86 -64.9312286,-10.7828484,167.04 -64.9312515,-10.7828197,167.18 -64.9312668,-10.7827854,166.95 -64.9312820,-10.7827635,166.97 -64.9312744,-10.7827435,166.55 -64.9312439,-10.7827873,166.14 -64.9311447,-10.7828808,166.18 -64.9311295,-10.7829084,166.29 -64.9311218,-10.7829247,166.42 -64.9311218,-10.7829447,166.38 -64.9311218,-10.7829561,166.35 -64.9311218,-10.7829533,166.31 -64.9311218,-10.7829561,166.28 -64.9311218,-10.7829771,166.45 -64.9311676,-10.7829628,167.04 -64.9312286,-10.7829685,166.91 -64.9312439,-10.7829990,167.07 -64.9312668,-10.7829762,167.89 -64.9312668,-10.7829332,167.22 -64.9312820,-10.7829285,166.79 -64.9312744,-10.7828970,166.70 -64.9312897,-10.7828369,166.40 -64.9312973,-10.7828169,166.26 -64.9312973,-10.7828169,165.97 -64.9312897,-10.7828035,166.21 -64.9312210,-10.7828379,167.42 -64.9312592,-10.7828360,167.63 -64.9312820,-10.7828379,168.30 -64.9312973,-10.7828245,168.46 -64.9313507,-10.7828083,168.23 -64.9313126,-10.7828102,167.82 -64.9313126,-10.7828207,167.61 -64.9313126,-10.7828360,167.48 -64.9313202,-10.7828293,167.43 -64.9313202,-10.7828379,167.38 -64.9312820,-10.7828703,167.86 -64.9312668,-10.7828636,167.80 -64.9312439,-10.7828522,167.54 -64.9311600,-10.7829094,168.31 -64.9311676,-10.7829552,169.23 -64.9311752,-10.7829580,169.39 -64.9312592,-10.7829342,169.99 -64.9312515,-10.7829037,169.42 -64.9312515,-10.7828894,169.48 -64.9312515,-10.7828760,169.52 -64.9312897,-10.7829123,169.64 -64.9313507,-10.7829008,169.64 -64.9314194,-10.7828503,169.14 -64.9314041,-10.7828274,169.02 -64.9314041,-10.7828159,169.07 -64.9314041,-10.7828045,169.11 -64.9314346,-10.7827950,168.92 -64.9314423,-10.7828159,168.91 -64.9313812,-10.7828226,168.71 -64.9313202,-10.7828751,167.36 -64.9313126,-10.7828760,167.32 -64.9312897,-10.7828770,166.72 -64.9312363,-10.7829199,166.72 -64.9312210,-10.7829180,166.59 -64.9312134,-10.7829075,166.56 -64.9312057,-10.7829065,166.53 -64.9312210,-10.7829123,166.48 -64.9312210,-10.7829075,166.50 -64.9312210,-10.7828999,166.55 -64.9312134,-10.7829037,166.73 -64.9311676,-10.7829180,163.82 -64.9311523,-10.7829256,163.55 -64.9311447,-10.7829361,163.31 -64.9311371,-10.7829542,163.22 -64.9311600,-10.7829781,163.50 -64.9312286,-10.7829733,164.28 -64.9312897,-10.7829714,164.55 -64.9313507,-10.7828951,164.95 -64.9313049,-10.7828722,165.34 -64.9312744,-10.7828836,165.66 -64.9312134,-10.7828741,164.27 -64.9310913,-10.7828798,165.40 -64.9310684,-10.7828856,166.14 -64.9310532,-10.7828836,165.89 -64.9310532,-10.7828798,165.75 -64.9310532,-10.7828789,165.61 -64.9310684,-10.7828665,165.54 -64.9310684,-10.7828789,166.03 -64.9310989,-10.7828875,167.44 -64.9311066,-10.7828856,167.90 -64.9311295,-10.7828732,168.46 -64.9311447,-10.7828598,169.19 -64.9311447,-10.7828493,169.89 -64.9311600,-10.7828636,170.07 -64.9311752,-10.7828598,170.54 -64.9311371,-10.7828665,171.46 -64.9310837,-10.7829161,174.84 -64.9310455,-10.7829418,176.18 -64.9311142,-10.7829695,179.04 -64.9310989,-10.7829704,179.98 -64.9310837,-10.7829676,181.05 -64.9310837,-10.7829618,182.20 -64.9310989,-10.7829590,183.60 -64.9311066,-10.7829590,185.17 -64.9311142,-10.7829542,186.83 -64.9311066,-10.7829599,188.48 -64.9310760,-10.7830200,189.50 -64.9310837,-10.7830496,190.82 -64.9311142,-10.7830362,191.91 -64.9311142,-10.7830229,193.28 -64.9311295,-10.7830286,194.45 -64.9311218,-10.7830448,195.94 -64.9311066,-10.7830458,197.46 -64.9311142,-10.7830620,199.13 -64.9311142,-10.7830791,200.82 -64.9310913,-10.7830648,202.34 -64.9309921,-10.7829885,204.04 -64.9309616,-10.7829695,206.36 -64.9309845,-10.7829361,207.80 -64.9310150,-10.7829247,209.49 -64.9310379,-10.7829456,210.73 -64.9310226,-10.7829590,212.27 -64.9310303,-10.7829742,212.85 -64.9310303,-10.7829847,214.19 -64.9310379,-10.7829943,215.51 -64.9310837,-10.7829905,215.26 -64.9310837,-10.7829742,215.23 -64.9310684,-10.7829437,216.03 -64.9310608,-10.7829142,216.69 -64.9310455,-10.7829008,217.64 -64.9310303,-10.7828960,218.47 -64.9310226,-10.7828979,219.22 -64.9310150,-10.7829008,219.89 -64.9310074,-10.7828932,220.48 -64.9309998,-10.7829180,218.56 -64.9309845,-10.7829313,219.16 -64.9310074,-10.7829447,217.55 -64.9310074,-10.7829552,217.47 -64.9310150,-10.7829628,217.13 -64.9310226,-10.7829638,216.57 -64.9310303,-10.7829552,215.98 -64.9310226,-10.7829466,215.35 -64.9310303,-10.7829494,214.63 -64.9310379,-10.7829638,213.79 -64.9310455,-10.7829723,212.80 -64.9310532,-10.7829676,211.72 -64.9310684,-10.7829599,210.82 -64.9310684,-10.7829390,209.85 -64.9310760,-10.7829199,208.53 -64.9310837,-10.7829199,207.04 -64.9310608,-10.7829285,206.02 -64.9310532,-10.7829380,204.53 -64.9310455,-10.7829466,203.04 -64.9310455,-10.7829800,201.68 -64.9310532,-10.7830000,200.15 -64.9310532,-10.7830029,198.61 -64.9310913,-10.7830172,196.40 -64.9311066,-10.7830067,194.84 -64.9311142,-10.7830076,193.29 -64.9311523,-10.7829905,191.91 -64.9311676,-10.7829866,190.40 -64.9311676,-10.7829971,188.93 -64.9311600,-10.7830029,187.49 -64.9311371,-10.7830133,186.20 -64.9311218,-10.7830105,185.01 -64.9310532,-10.7829895,185.46 -64.9310226,-10.7829924,185.50 -64.9310226,-10.7829866,185.02 -64.9310226,-10.7829781,183.85 -64.9310913,-10.7829952,180.99 -64.9311142,-10.7829905,178.24 -64.9311447,-10.7829819,176.21 -64.9312134,-10.7829876,172.58 -64.9312210,-10.7829819,170.54 -64.9312286,-10.7829771,168.80 -64.9312210,-10.7829752,167.03 -64.9312057,-10.7829809,165.26 -64.9311523,-10.7830000,164.04 -64.9310913,-10.7830544,166.89 -64.9311142,-10.7830448,168.78 -64.9311142,-10.7830400,167.64 -64.9311218,-10.7830400,166.57 -64.9311295,-10.7830534,165.52 -64.9311295,-10.7830667,164.30 -64.9311295,-10.7830572,162.77 -64.9311218,-10.7830305,159.14 -64.9311295,-10.7829762,157.71 -64.9311371,-10.7829533,156.81 -64.9312134,-10.7829609,153.83 -64.9312134,-10.7830009,151.68 -64.9312057,-10.7830162,149.86 -64.9311981,-10.7830248,148.16 -64.9311295,-10.7830305,147.86 -64.9310532,-10.7830143,148.00 -64.9310226,-10.7829628,147.75 -64.9310226,-10.7829695,146.96 -64.9310379,-10.7829695,145.69 -64.9310913,-10.7829542,144.56 -64.9311371,-10.7829342,144.34 -64.9311371,-10.7829351,143.41 -64.9311371,-10.7829380,142.46 -64.9311295,-10.7829332,141.63 -64.9311295,-10.7829342,140.80 -64.9311447,-10.7829428,140.09 -64.9311600,-10.7829962,140.16 -64.9311676,-10.7830162,140.18 -64.9311600,-10.7830296,139.71 -64.9311523,-10.7830305,139.41 -64.9311371,-10.7830315,139.13 -64.9311371,-10.7830219,138.87 -64.9311295,-10.7830114,138.68 -64.9311218,-10.7830000,138.48 -64.9311142,-10.7830009,138.47 -64.9310989,-10.7830124,138.60 -64.9311142,-10.7830229,138.91 -64.9311142,-10.7830372,139.40 -64.9311066,-10.7830381,140.16 -64.9311066,-10.7830439,141.09 -64.9311142,-10.7830620,142.14 -64.9311295,-10.7830572,143.36 -64.9311676,-10.7829819,143.85 -64.9311447,-10.7829905,145.30 -64.9311295,-10.7829857,146.71 -64.9311371,-10.7829809,148.27 -64.9311523,-10.7829790,149.92 -64.9311371,-10.7829857,151.65 -64.9311218,-10.7829952,153.43 -64.9311218,-10.7830019,155.23 -64.9311142,-10.7830009,157.08 -64.9310989,-10.7829466,160.09 -64.9310760,-10.7829294,165.25 -64.9310684,-10.7829237,166.84 -64.9310379,-10.7829247,168.46 -64.9310226,-10.7829323,170.07 -64.9310150,-10.7829218,171.26 -64.9310150,-10.7829065,172.43 -64.9310455,-10.7829018,173.02 -64.9310913,-10.7829008,172.04 -64.9310913,-10.7829151,173.32 -64.9310989,-10.7829199,174.44 -64.9310989,-10.7829275,175.55 -64.9310913,-10.7829370,176.63 -64.9310760,-10.7829332,177.64 -64.9310760,-10.7829275,178.59 -64.9310684,-10.7829084,179.44 -64.9310989,-10.7828770,179.98 -64.9310989,-10.7828712,180.83 -64.9310913,-10.7828722,181.70 -64.9310684,-10.7828913,182.52 -64.9310150,-10.7829514,179.70 -64.9310074,-10.7829514,177.36 -64.9309769,-10.7829695,177.85 -64.9310074,-10.7829790,178.52 -64.9310074,-10.7829685,179.09 -64.9309921,-10.7829628,179.72 -64.9310303,-10.7829304,178.02 -64.9310608,-10.7828770,170.69 -64.9310684,-10.7828960,169.48 -64.9310913,-10.7829208,169.36 -64.9311142,-10.7829189,169.13 -64.9311371,-10.7829323,169.00 -64.9311523,-10.7829485,168.97 -64.9311523,-10.7829676,168.71 -64.9311218,-10.7829657,167.89 -64.9310913,-10.7829638,165.42 -64.9310532,-10.7829704,165.76 -64.9310455,-10.7829762,165.40 -64.9310379,-10.7829800,165.07 -64.9310455,-10.7829819,164.73 -64.9310684,-10.7829552,164.75 -64.9310532,-10.7829380,164.27 -64.9310532,-10.7829304,164.10 -64.9310455,-10.7829313,163.95 -64.9310379,-10.7829504,163.60 -64.9310226,-10.7829666,162.89 -64.9310150,-10.7829714,162.90 -64.9310226,-10.7829609,163.33 -64.9310303,-10.7829638,163.09 -64.9310150,-10.7829494,163.46 -64.9309998,-10.7829647,163.25 -64.9309921,-10.7829771,163.23 -64.9309921,-10.7829714,163.11 -64.9309998,-10.7829657,163.04 -64.9310074,-10.7829618,162.90 -64.9310150,-10.7829590,162.75 -64.9310226,-10.7829599,162.54 -64.9310379,-10.7829590,162.07 -64.9310532,-10.7829494,161.50 -64.9310608,-10.7829618,161.12 -64.9310608,-10.7829695,159.57 -64.9310608,-10.7829647,159.16 -64.9310608,-10.7829533,158.71 -64.9310684,-10.7829437,158.24 -64.9310760,-10.7829323,157.59 -64.9310760,-10.7829256,156.91 -64.9310684,-10.7829351,156.40 -64.9310760,-10.7829380,155.79 -64.9310837,-10.7829380,154.96 -64.9310760,-10.7829437,153.93 -64.9310989,-10.7829523,152.17 -64.9310913,-10.7829447,151.10 -64.9310837,-10.7829351,150.10 -64.9310684,-10.7829065,149.40 -64.9310913,-10.7829428,149.21 -64.9311066,-10.7829685,149.06 -64.9310913,-10.7829733,146.96 -64.9310913,-10.7829685,146.22 -64.9310913,-10.7829571,145.62 -64.9311066,-10.7829561,145.70 -64.9311523,-10.7829590,143.10 -64.9311829,-10.7829494,142.84 -64.9312515,-10.7829323,142.59 -64.9312897,-10.7829485,143.33 -64.9312744,-10.7829733,143.00 -64.9312515,-10.7829370,146.28 -64.9312744,-10.7829418,146.84 -64.9312744,-10.7829399,146.52 -64.9312820,-10.7829618,146.27 -64.9312592,-10.7829819,145.77 -64.9311600,-10.7829990,145.84 -64.9311523,-10.7830095,146.90 -64.9311829,-10.7830629,146.32 -64.9312592,-10.7830563,146.56 -64.9313507,-10.7830448,146.50 -64.9314270,-10.7830458,146.03 -64.9315262,-10.7830677,145.85 -64.9315796,-10.7830782,146.06 -64.9316483,-10.7831087,146.68 -64.9316864,-10.7831497,147.14 -64.9318008,-10.7831554,147.24 -64.9318771,-10.7831907,147.39 -64.9319763,-10.7831936,147.61 -64.9320679,-10.7831106,148.42 -64.9321747,-10.7830811,148.74 -64.9322586,-10.7830362,148.96 -64.9323273,-10.7830381,148.84 -64.9324417,-10.7829494,150.68 -64.9324646,-10.7828522,152.42 -64.9324722,-10.7827721,153.75 -64.9325180,-10.7827463,154.55 -64.9326706,-10.7826719,156.27 -64.9327545,-10.7826166,157.08 -64.9328308,-10.7825413,158.14 -64.9328995,-10.7825079,159.04 -64.9329529,-10.7824097,158.39 -64.9330521,-10.7823544,159.28 -64.9331055,-10.7823753,158.89 -64.9331665,-10.7823181,158.60 -64.9332275,-10.7823153,158.47 -64.9332504,-10.7823162,158.18 -64.9332809,-10.7823238,157.82 -64.9333038,-10.7823181,158.45 -64.9333267,-10.7822866,159.00 -64.9333115,-10.7821674,158.35 -64.9333420,-10.7821684,159.45 -64.9334030,-10.7821674,159.45 -64.9333801,-10.7821808,160.93 -64.9333725,-10.7820864,161.77 -64.9333649,-10.7819729,163.70 -64.9333344,-10.7819729,165.86 -64.9333344,-10.7819672,166.75 -64.9333878,-10.7819233,168.19 -64.9334259,-10.7818565,168.85 -64.9334412,-10.7818832,170.29 -64.9335785,-10.7819109,170.17 -64.9336472,-10.7819118,171.69 -64.9336853,-10.7818718,172.70 -64.9337387,-10.7819014,170.35 -64.9338226,-10.7819090,169.80 -64.9339294,-10.7819204,169.09 -64.9339371,-10.7819414,168.11 -64.9339447,-10.7819843,167.85 -64.9339447,-10.7820005,168.01 -64.9338989,-10.7819300,166.72 -64.9338608,-10.7818632,164.11 -64.9337769,-10.7817850,163.92 -64.9337692,-10.7817678,164.10 -64.9337692,-10.7817698,163.21 -64.9337845,-10.7817850,162.15 -64.9338913,-10.7818556,159.00 -64.9340057,-10.7819376,156.57 -64.9340210,-10.7820005,156.46 -64.9340363,-10.7819729,155.12 -64.9339676,-10.7819748,153.75 -64.9339142,-10.7820063,153.38 -64.9338913,-10.7819910,151.69 -64.9338760,-10.7819939,150.48 -64.9338531,-10.7819901,149.32 -64.9338303,-10.7819796,148.42 -64.9337845,-10.7819777,147.54 -64.9337311,-10.7819672,147.25 -64.9337692,-10.7819481,146.15 -64.9338608,-10.7819757,145.00 -64.9339218,-10.7820234,143.82 -64.9339905,-10.7820244,142.91 -64.9340057,-10.7820253,142.69 -64.9340057,-10.7820311,141.79 -64.9340134,-10.7820578,142.09 -64.9340210,-10.7820492,142.70 -64.9340134,-10.7820492,142.73 -64.9339905,-10.7820482,142.21 -64.9339828,-10.7820473,141.37 -64.9339828,-10.7820349,140.73 -64.9339905,-10.7820320,140.43 -64.9339676,-10.7820444,141.81 -64.9339294,-10.7820520,144.59 -64.9338531,-10.7820530,146.17 -64.9338913,-10.7820902,147.07 -64.9338608,-10.7820816,149.02 -64.9338608,-10.7820482,151.22 -64.9338684,-10.7820454,151.63 -64.9338913,-10.7820396,152.32 -64.9339066,-10.7820511,153.21 -64.9339066,-10.7820663,154.48 -64.9339066,-10.7820759,156.06 -64.9339142,-10.7820854,157.97 -64.9339523,-10.7820740,161.88 -64.9339523,-10.7820730,162.63 -64.9339523,-10.7820721,164.39 -64.9339523,-10.7820702,166.17 -64.9339523,-10.7820787,168.01 -64.9339218,-10.7821007,171.03 -64.9339066,-10.7821321,174.68 -64.9338837,-10.7821379,173.73 -64.9338760,-10.7821417,175.11 -64.9338837,-10.7821379,176.61 -64.9338913,-10.7821321,177.86 -64.9338913,-10.7821398,179.12 -64.9338989,-10.7821493,180.42 -64.9339066,-10.7821779,181.95 -64.9339600,-10.7821627,182.62 -64.9339752,-10.7821722,184.21 -64.9339905,-10.7821665,184.96 -64.9340057,-10.7821541,185.96 -64.9340057,-10.7821589,186.92 -64.9340057,-10.7821493,188.15 -64.9339981,-10.7821379,189.54 -64.9339905,-10.7821426,190.78 -64.9339752,-10.7821379,191.07 -64.9339676,-10.7821379,192.05 -64.9339218,-10.7821169,193.10 -64.9339066,-10.7821331,194.25 -64.9338837,-10.7821188,193.54 -64.9338760,-10.7821331,194.73 -64.9338608,-10.7821407,195.64 -64.9338913,-10.7821245,195.41 -64.9340057,-10.7820845,191.79 -64.9339676,-10.7820702,190.22 -64.9339676,-10.7820845,190.63 -64.9339905,-10.7820787,190.50 -64.9340591,-10.7820759,189.73 -64.9340591,-10.7820911,187.60 -64.9340591,-10.7820892,187.46 -64.9340591,-10.7820873,187.26 -64.9339981,-10.7821169,186.44 -64.9339752,-10.7821341,186.21 -64.9340286,-10.7820587,183.60 -64.9340668,-10.7820263,181.80 -64.9340668,-10.7820129,180.12 -64.9340363,-10.7819986,178.45 -64.9339676,-10.7819881,175.47 -64.9339523,-10.7819767,173.43 -64.9339371,-10.7819748,171.71 -64.9339294,-10.7819834,169.89 -64.9339218,-10.7819786,168.29 -64.9339371,-10.7819824,167.06 -64.9339828,-10.7820263,172.23 -64.9339981,-10.7820215,174.07 -64.9340210,-10.7820435,175.14 -64.9340744,-10.7819967,174.99 -64.9340515,-10.7820053,174.37 -64.9340363,-10.7820063,174.52 -64.9340210,-10.7820063,174.57 -64.9340057,-10.7820082,174.58 -64.9340134,-10.7819958,174.79 -64.9339981,-10.7820177,174.76 -64.9340744,-10.7820425,180.86 -64.9340439,-10.7820358,182.99 -64.9340210,-10.7820187,184.32 -64.9340286,-10.7819929,184.21 -64.9340210,-10.7819910,185.38 -64.9340439,-10.7820082,185.96 -64.9340973,-10.7820005,184.86 -64.9341125,-10.7819986,184.53 -64.9340820,-10.7820330,184.08 -64.9340286,-10.7820854,182.41 -64.9339981,-10.7820539,180.91 -64.9339371,-10.7820072,177.27 -64.9338837,-10.7820330,174.44 -64.9339066,-10.7820206,164.56 -64.9339523,-10.7820396,159.10 -64.9339676,-10.7820492,155.97 -64.9339676,-10.7820501,153.95 -64.9339828,-10.7820244,152.68 -64.9339981,-10.7820129,150.86 -64.9339905,-10.7820244,149.22 -64.9339752,-10.7820320,147.61 -64.9339905,-10.7820196,146.39 -64.9340439,-10.7819986,151.16 -64.9340286,-10.7820129,152.80 -64.9340134,-10.7820215,153.06 -64.9340134,-10.7820358,153.52 -64.9340134,-10.7820292,154.24 -64.9340057,-10.7820263,155.22 -64.9340134,-10.7820292,156.33 -64.9340210,-10.7820415,157.73 -64.9340210,-10.7820501,159.49 -64.9340134,-10.7820520,161.08 -64.9340210,-10.7820473,161.86 -64.9340210,-10.7820559,164.76 -64.9339676,-10.7820435,169.12 -64.9339523,-10.7820368,173.53 -64.9339447,-10.7820263,177.26 -64.9339676,-10.7820730,177.90 -64.9339676,-10.7821131,181.19 -64.9339523,-10.7821054,183.31 -64.9339447,-10.7821083,185.63 -64.9339218,-10.7821093,187.30 -64.9339142,-10.7821169,189.35 -64.9339447,-10.7820835,192.23 -64.9339600,-10.7820683,193.14 -64.9339676,-10.7820673,192.23 -64.9339752,-10.7820644,191.87 -64.9339676,-10.7820768,191.13 -64.9339294,-10.7820663,191.04 -64.9338989,-10.7820654,190.45 -64.9338913,-10.7820597,190.94 -64.9339066,-10.7820597,191.40 -64.9339294,-10.7820511,191.77 -64.9339676,-10.7820301,189.84 -64.9339600,-10.7820501,185.24 -64.9338913,-10.7820797,183.36 -64.9338608,-10.7820730,183.52 -64.9338760,-10.7821045,184.34 -64.9339294,-10.7821398,175.55 -64.9339294,-10.7821474,174.52 -64.9339447,-10.7821360,173.23 -64.9339828,-10.7821016,169.70 -64.9339981,-10.7820492,168.17 -64.9339294,-10.7820024,166.16 -64.9339218,-10.7819929,165.07 -64.9339218,-10.7820024,163.74 -64.9339218,-10.7820129,162.40 -64.9339371,-10.7820215,161.16 -64.9339371,-10.7820263,159.96 -64.9339447,-10.7820244,158.84 -64.9339676,-10.7820511,158.36 -64.9339752,-10.7820463,157.16 -64.9339600,-10.7820511,155.36 -64.9339218,-10.7820282,153.39 -64.9339218,-10.7820244,152.10 -64.9339218,-10.7820272,151.17 -64.9339218,-10.7820282,151.93 -64.9339294,-10.7820225,151.43 -64.9338989,-10.7819529,148.51 -64.9338837,-10.7819490,147.98 -64.9338760,-10.7819500,147.41 -64.9339294,-10.7819223,147.68 -64.9339600,-10.7819195,147.99 -64.9339828,-10.7819242,144.11 -64.9339828,-10.7819214,142.84 -64.9339828,-10.7819204,141.66 -64.9339828,-10.7819204,141.67 -64.9339905,-10.7819223,141.79 -64.9339905,-10.7819233,141.79 -64.9339905,-10.7819223,141.74 -64.9339905,-10.7819214,141.76 -64.9339905,-10.7819262,142.02 -64.9339905,-10.7819386,142.56 -64.9339828,-10.7819557,143.54 -64.9339600,-10.7819700,144.73 -64.9339523,-10.7819586,146.13 -64.9339676,-10.7819347,147.51 -64.9339600,-10.7819233,149.73 -64.9339523,-10.7819281,151.39 -64.9339752,-10.7820721,157.94 -64.9339752,-10.7820520,161.45 -64.9339294,-10.7820292,162.33 -64.9338455,-10.7819195,156.05 -64.9338303,-10.7818794,158.45 -64.9338226,-10.7818775,159.55 -64.9338074,-10.7819376,159.34 -64.9337921,-10.7819500,156.93 -64.9337692,-10.7819443,156.82 -64.9337311,-10.7819662,157.22 -64.9336700,-10.7819481,157.66 -64.9336395,-10.7819309,157.46 -64.9335861,-10.7819834,155.15 -64.9335632,-10.7820187,153.20 -64.9335480,-10.7820110,152.91 -64.9335327,-10.7820139,152.88 -64.9335175,-10.7820063,152.60 -64.9334641,-10.7818251,151.80 -64.9334869,-10.7817774,151.75 -64.9334946,-10.7817822,151.32 -64.9334946,-10.7817793,151.05 -64.9335022,-10.7817926,150.71 -64.9334869,-10.7817974,150.44 -64.9334793,-10.7817926,150.19 -64.9334946,-10.7817907,149.97 -64.9335022,-10.7817888,149.74 -64.9335022,-10.7817917,149.54 -64.9334946,-10.7817955,149.34 -64.9334793,-10.7817984,149.16 -64.9334869,-10.7818127,148.98 -64.9334946,-10.7818203,148.82 -64.9335022,-10.7818365,148.67 -64.9335022,-10.7818127,148.57 -64.9335098,-10.7818184,148.45 -64.9335327,-10.7818289,148.32 -64.9335632,-10.7817822,149.08 -64.9335938,-10.7817078,149.53 -64.9335938,-10.7817326,149.29 -64.9335861,-10.7817411,149.17 -64.9335785,-10.7817564,149.07 -64.9335556,-10.7818031,149.00 -64.9335327,-10.7818079,147.91 -64.9335175,-10.7817945,148.16 -64.9335175,-10.7818031,147.92 -64.9335098,-10.7818155,147.64 -64.9335022,-10.7817802,147.66 -64.9335098,-10.7817593,147.41 -64.9335022,-10.7817545,147.19 -64.9335022,-10.7817688,146.95 -64.9335022,-10.7817831,146.71 -64.9335175,-10.7817869,146.26 -64.9335327,-10.7817793,145.80 -64.9335556,-10.7817965,144.96 -64.9335556,-10.7817793,144.51 -64.9335632,-10.7817755,144.24 -64.9335480,-10.7817497,144.63 -64.9335403,-10.7817354,144.53 -64.9335480,-10.7817440,144.29 -64.9335556,-10.7817774,143.98 -64.9336319,-10.7818270,143.73 -64.9337082,-10.7818346,143.38 -64.9337692,-10.7818623,142.93 -64.9338531,-10.7818356,142.61 -64.9339447,-10.7818117,142.45 -64.9339905,-10.7817898,142.17 -64.9339447,-10.7818232,141.52 -64.9339218,-10.7818260,141.34 -64.9339066,-10.7818241,141.13 -64.9338989,-10.7818298,140.93 -64.9339142,-10.7818546,140.76 -64.9338913,-10.7819214,140.45 -64.9338684,-10.7819633,140.60 -64.9338608,-10.7819719,140.40 -64.9338531,-10.7819653,140.21 -64.9338455,-10.7819643,140.02 -64.9338379,-10.7819595,139.83 -64.9338303,-10.7819433,139.64 -64.9337997,-10.7819309,139.72 -64.9337997,-10.7818689,139.43 -64.9337997,-10.7818546,139.34 -64.9338074,-10.7818556,139.27 -64.9338150,-10.7818718,139.21 -64.9338074,-10.7818747,139.16 -64.9338074,-10.7818804,139.05 -64.9337692,-10.7819252,138.79 -64.9337540,-10.7819462,138.78 -64.9337463,-10.7819519,138.78 -64.9337463,-10.7819462,138.78 -64.9338684,-10.7819195,139.20 -64.9339218,-10.7818851,140.02 -64.9339600,-10.7818766,140.91 -64.9340134,-10.7818956,141.13 -64.9340210,-10.7818804,141.60 -64.9339981,-10.7818727,142.54 -64.9340363,-10.7818966,143.31 -64.9340591,-10.7818928,143.45 -64.9340744,-10.7818890,143.67 -64.9340973,-10.7818661,148.18 -64.9340820,-10.7818642,148.35 -64.9340897,-10.7818918,148.88 -64.9340591,-10.7818832,152.57 -64.9340439,-10.7818804,153.71 -64.9340363,-10.7818632,154.79 -64.9340439,-10.7818451,155.80 -64.9340439,-10.7818365,156.80 -64.9340210,-10.7818775,156.03 -64.9339905,-10.7819233,158.34 -64.9339752,-10.7819233,159.20 -64.9339905,-10.7819481,160.27 -64.9339828,-10.7819443,161.25 -64.9339905,-10.7819376,162.31 -64.9339905,-10.7819281,163.50 -64.9339981,-10.7819262,164.57 -64.9339752,-10.7819014,166.19 -64.9339523,-10.7818193,167.06 -64.9339752,-10.7818031,167.43 -64.9339905,-10.7818050,168.50 -64.9339752,-10.7818737,168.96 -64.9339218,-10.7819252,169.59 -64.9339371,-10.7819023,169.23 -64.9339371,-10.7819004,169.70 -64.9339294,-10.7818956,169.74 -64.9338455,-10.7818842,169.93 -64.9338379,-10.7819328,165.67 -64.9338379,-10.7819195,164.86 -64.9338531,-10.7819014,163.59 -64.9339523,-10.7819128,163.31 -64.9340439,-10.7819052,161.45 -64.9340668,-10.7819624,159.03 -64.9340897,-10.7820253,158.13 -64.9341431,-10.7821484,155.35 -64.9342194,-10.7821264,153.09 -64.9343109,-10.7821407,150.40 -64.9344177,-10.7821751,147.91 -64.9345016,-10.7822266,145.81 -64.9345627,-10.7822514,144.16 -64.9345398,-10.7823582,142.62 -64.9345932,-10.7823868,141.72 -64.9346085,-10.7823753,140.45 -64.9346924,-10.7823811,138.74 -64.9347992,-10.7823277,137.64 -64.9348755,-10.7822676,136.47 -64.9349365,-10.7822218,135.29 -64.9350204,-10.7821941,134.08 -64.9351120,-10.7822418,133.04 -64.9351883,-10.7822428,131.96 -64.9352722,-10.7823353,130.88 -64.9353256,-10.7823772,129.84 -64.9354095,-10.7823286,129.65 -64.9354706,-10.7823019,129.71 -64.9355316,-10.7822266,129.21 -64.9356461,-10.7821484,128.80 -64.9357452,-10.7821035,128.07 -64.9357681,-10.7820454,126.96 -64.9358215,-10.7819843,126.30 -64.9359055,-10.7819414,125.81 -64.9359665,-10.7818975,125.87 -64.9360123,-10.7817965,125.67 -64.9360504,-10.7817612,125.87 -64.9360809,-10.7816591,126.12 -64.9361038,-10.7815657,125.71 -64.9361038,-10.7814779,126.03 -64.9360886,-10.7814007,126.55 -64.9360657,-10.7813177,125.90 -64.9360733,-10.7812185,125.87 -64.9360352,-10.7811270,125.10 -64.9360962,-10.7810583,124.38 -64.9361343,-10.7809687,123.96 -64.9361420,-10.7808762,123.33 -64.9361267,-10.7807903,123.25 -64.9361649,-10.7807064,123.10 -64.9362488,-10.7806206,122.97 -64.9362793,-10.7805052,122.88 -64.9362946,-10.7804317,123.73 -64.9363403,-10.7804012,124.76 -64.9363632,-10.7803249,124.36 -64.9363937,-10.7802267,124.66 -64.9364014,-10.7801323,123.33 -64.9363403,-10.7800531,125.15 -64.9363174,-10.7799807,125.39 -64.9362259,-10.7799654,126.44 -64.9361801,-10.7798996,126.84 -64.9361420,-10.7798691,128.85 -64.9361343,-10.7797747,129.88 -64.9361191,-10.7796926,130.76 -64.9360733,-10.7796516,131.50 -64.9360352,-10.7796040,133.09 -64.9359741,-10.7795286,134.75 -64.9359665,-10.7794819,135.20 -64.9359283,-10.7794199,135.83 -64.9358826,-10.7793427,136.15 -64.9357986,-10.7792902,136.50 -64.9357681,-10.7792883,137.05 -64.9357605,-10.7792921,137.09 -64.9357529,-10.7792654,137.10 -64.9357605,-10.7792358,136.91 -64.9357910,-10.7792950,136.66 -64.9357986,-10.7793217,136.78 -64.9358444,-10.7793713,137.24 -64.9358444,-10.7793550,137.27 -64.9358215,-10.7793722,136.60 -64.9358292,-10.7793722,136.68 -64.9358215,-10.7793665,136.71 -64.9358139,-10.7793627,136.70 -64.9357834,-10.7793560,136.88 -64.9357758,-10.7793512,136.91 -64.9357834,-10.7793446,136.95 -64.9357681,-10.7793360,137.00 -64.9357605,-10.7793169,137.14 -64.9357452,-10.7793131,136.79 -64.9357376,-10.7793055,136.35 -64.9357300,-10.7792997,136.39 -64.9356995,-10.7792454,136.63 -64.9356995,-10.7792454,136.87 -64.9356995,-10.7792559,136.91 -64.9357071,-10.7792664,136.95 -64.9357147,-10.7792740,137.07 -64.9357300,-10.7792807,137.05 -64.9357147,-10.7792749,137.12 -64.9357147,-10.7792702,137.19 -64.9357147,-10.7792721,137.33 -64.9357147,-10.7792654,136.83 -64.9358368,-10.7791910,137.46 -64.9358521,-10.7791653,138.03 -64.9358292,-10.7791824,138.04 -64.9358215,-10.7791996,138.02 -64.9358063,-10.7792120,137.99 -64.9357758,-10.7792215,137.84 -64.9357529,-10.7792110,138.32 -64.9357529,-10.7792196,138.34 -64.9357376,-10.7792368,138.35 -64.9357376,-10.7792492,138.33 -64.9357300,-10.7792492,138.41 -64.9357605,-10.7792187,140.44 -64.9357605,-10.7792406,141.11 -64.9357529,-10.7792521,143.34 -64.9357452,-10.7792406,143.44 -64.9357452,-10.7792387,143.40 -64.9357452,-10.7792320,143.33 -64.9357452,-10.7792072,143.82 -64.9357452,-10.7792206,144.66 -64.9357376,-10.7792301,144.65 -64.9357529,-10.7792597,145.18 -64.9357529,-10.7792549,145.18 -64.9357529,-10.7792673,145.18 -64.9357529,-10.7792730,145.21 -64.9357376,-10.7792797,145.16 -64.9357071,-10.7792444,145.66 -64.9356232,-10.7792416,146.13 -64.9355392,-10.7791700,146.75 -64.9354858,-10.7791252,146.50 -64.9354401,-10.7790356,146.16 -64.9353943,-10.7789326,147.03 -64.9353333,-10.7788992,146.82 -64.9352646,-10.7789307,146.86 -64.9352188,-10.7788792,147.07 -64.9351425,-10.7787771,145.39 -64.9350891,-10.7786846,143.71 -64.9350281,-10.7786446,142.04 -64.9349289,-10.7786560,143.49 -64.9349060,-10.7785521,145.27 -64.9349136,-10.7785082,145.94 -64.9348297,-10.7783947,143.37 -64.9347916,-10.7783041,139.74 -64.9347763,-10.7782154,140.43 -64.9347610,-10.7780924,139.69 -64.9347305,-10.7780352,138.93 -64.9346771,-10.7780008,137.38 -64.9346237,-10.7779312,136.16 -64.9346161,-10.7778244,135.49 -64.9346161,-10.7777977,135.50 -64.9346390,-10.7777100,135.25 -64.9346924,-10.7776079,136.77 -64.9347153,-10.7774982,137.60 -64.9347763,-10.7774191,140.54 -64.9348297,-10.7773657,141.34 -64.9349136,-10.7772932,141.55 -64.9349747,-10.7772350,142.34 -64.9350510,-10.7771568,142.45 -64.9350739,-10.7770910,142.45 -64.9350281,-10.7770529,142.77 -64.9349518,-10.7769947,143.67 -64.9349518,-10.7768507,143.86 -64.9349442,-10.7767859,144.05 -64.9349518,-10.7767315,144.06 -64.9349670,-10.7766142,144.57 -64.9349289,-10.7765226,145.61 -64.9349747,-10.7764330,145.86 -64.9350739,-10.7763462,147.00 -64.9351425,-10.7762794,147.90 -64.9352264,-10.7762203,148.45 -64.9352264,-10.7762022,148.66 -64.9352188,-10.7761593,148.28 -64.9351959,-10.7760744,147.79 -64.9352570,-10.7759762,147.84 -64.9352798,-10.7758732,148.37 -64.9352722,-10.7757444,149.93 -64.9353256,-10.7756701,149.15 -64.9353409,-10.7755709,148.57 -64.9353256,-10.7755079,148.01 -64.9353485,-10.7753820,146.83 -64.9354019,-10.7752733,146.70 -64.9354172,-10.7752075,146.67 -64.9353714,-10.7751427,147.56 -64.9353256,-10.7750988,148.06 -64.9353027,-10.7750082,147.06 -64.9353256,-10.7748833,148.73 -64.9353409,-10.7747803,147.44 -64.9353485,-10.7746849,147.66 -64.9353409,-10.7745914,147.05 -64.9353027,-10.7745247,145.25 -64.9352722,-10.7744408,146.35 -64.9352493,-10.7744026,147.32 -64.9352036,-10.7743168,146.47 -64.9351578,-10.7742300,147.08 -64.9351578,-10.7741442,145.91 -64.9351349,-10.7741041,146.77 -64.9350586,-10.7740707,148.04 -64.9349899,-10.7739840,148.05 -64.9349594,-10.7738504,147.09 -64.9349823,-10.7737913,147.85 -64.9350281,-10.7737389,149.75 -64.9351044,-10.7736940,149.44 -64.9351807,-10.7736053,149.65 -64.9352493,-10.7735415,150.34 -64.9352875,-10.7734299,149.14 -64.9353333,-10.7733364,147.02 -64.9353485,-10.7732449,146.40 -64.9354019,-10.7732162,147.13 -64.9354477,-10.7731161,146.59 -64.9354782,-10.7730465,147.30 -64.9354935,-10.7729378,146.71 -64.9355469,-10.7728157,145.62 -64.9356079,-10.7727613,146.57 -64.9356537,-10.7726698,145.80 -64.9356308,-10.7726431,145.67 -64.9356308,-10.7726402,145.85 -64.9356308,-10.7726469,145.87 -64.9356689,-10.7726326,146.03 -64.9356918,-10.7726498,146.01 -64.9356766,-10.7726374,146.52 -64.9356842,-10.7726517,146.71 -64.9356918,-10.7726727,146.96 -64.9356995,-10.7726707,147.21 -64.9357071,-10.7726688,147.38 -64.9356842,-10.7726574,148.02 -64.9356766,-10.7726068,151.96 -64.9356613,-10.7726059,154.05 -64.9356155,-10.7726374,154.71 -64.9356079,-10.7726259,155.50 -64.9356079,-10.7725992,156.40 -64.9356079,-10.7725868,157.10 -64.9356155,-10.7725945,157.69 -64.9356232,-10.7726002,158.32 -64.9356461,-10.7726040,159.02 -64.9356613,-10.7726021,159.76 -64.9356689,-10.7726021,160.41 -64.9356689,-10.7726049,160.91 -64.9356689,-10.7726040,160.93 -64.9356613,-10.7726049,160.98 -64.9356613,-10.7726049,160.98 -64.9356613,-10.7726040,160.89 -64.9356613,-10.7726059,160.89 -64.9356537,-10.7726097,160.98 -64.9356537,-10.7726135,161.08 -64.9356384,-10.7726183,161.20 -64.9356308,-10.7726250,161.34 -64.9356232,-10.7726326,161.49 -64.9356384,-10.7726383,161.23 -64.9356613,-10.7726469,159.70 -64.9356842,-10.7726479,159.90 -64.9356918,-10.7726259,159.71 -64.9356613,-10.7726126,159.16 -64.9356232,-10.7725639,157.70 -64.9355545,-10.7724609,157.04 -64.9354782,-10.7723589,153.95 -64.9353867,-10.7722864,150.67 -64.9353027,-10.7722292,149.30 -64.9352417,-10.7722178,148.57 -64.9351807,-10.7721653,146.93 -64.9351273,-10.7721052,145.00 -64.9351120,-10.7720222,143.08 -64.9350662,-10.7719450,140.91 -64.9350052,-10.7718906,139.55 -64.9349518,-10.7718525,139.28 -64.9348984,-10.7718048,138.23 -64.9348373,-10.7717371,138.51 -64.9348297,-10.7716722,138.46 -64.9347839,-10.7715960,139.29 -64.9347687,-10.7715254,140.24 -64.9347458,-10.7714109,139.79 -64.9347534,-10.7713509,140.50 -64.9347534,-10.7712374,143.66 -64.9347839,-10.7711325,145.64 -64.9347839,-10.7710152,149.33 -64.9347382,-10.7710075,149.88 -64.9345779,-10.7709265,150.70 -64.9344864,-10.7709084,151.30 -64.9343948,-10.7708950,151.72 -64.9343338,-10.7708473,151.79 -64.9342651,-10.7708111,152.61 -64.9341583,-10.7707539,153.11 -64.9340973,-10.7707443,153.55 -64.9340134,-10.7707233,154.30 -64.9339066,-10.7706499,155.11 -64.9338379,-10.7706203,155.81 -64.9337463,-10.7705717,156.21 -64.9336472,-10.7705355,156.86 -64.9335556,-10.7704897,157.68 -64.9334641,-10.7704458,158.05 -64.9333572,-10.7704525,158.21 -64.9332047,-10.7704325,159.01 -64.9331207,-10.7704563,159.76 -64.9330978,-10.7703867,160.09 -64.9330215,-10.7703295,160.89 -64.9329376,-10.7703075,160.65 -64.9328537,-10.7702742,161.10 -64.9327469,-10.7702179,161.73 -64.9326477,-10.7701902,161.74 -64.9325714,-10.7701340,162.03 -64.9324722,-10.7700949,161.95 -64.9324112,-10.7700415,162.30 -64.9323196,-10.7700205,161.93 -64.9322662,-10.7700195,162.41 -64.9322586,-10.7700090,162.54 -64.9322433,-10.7699900,162.56 -64.9322586,-10.7699804,162.56 -64.9322968,-10.7699757,162.62 -64.9329300,-10.7773199,159.06 -64.9329834,-10.7773695,159.18 -64.9329834,-10.7773991,159.01 -64.9329605,-10.7773619,160.24 -64.9329605,-10.7773476,160.46 -64.9329605,-10.7773409,160.60 -64.9329453,-10.7773256,160.67 -64.9329300,-10.7772655,160.51 -64.9329376,-10.7772522,160.54 -64.9329453,-10.7772989,159.77 -64.9329758,-10.7773361,158.45 -64.9329987,-10.7773695,157.06 -64.9329453,-10.7773790,156.79 -64.9329376,-10.7774172,156.47 -64.9329376,-10.7774105,156.50 -64.9329453,-10.7773867,156.73 -64.9329071,-10.7773771,156.31 -64.9328461,-10.7773724,156.75 -64.9328232,-10.7773552,157.04 -64.9328461,-10.7772932,157.17 -64.9329147,-10.7773294,155.43 -64.9329071,-10.7773352,155.70 -64.9328995,-10.7773447,155.79 -64.9328918,-10.7773600,155.86 -64.9329376,-10.7773933,156.07 -64.9329987,-10.7774258,155.13 -64.9330139,-10.7774496,155.06 -64.9329910,-10.7774744,155.18 -64.9329910,-10.7774725,155.20 -64.9329758,-10.7774439,154.76 -64.9329987,-10.7774429,153.85 -64.9330063,-10.7774353,153.82 -64.9330139,-10.7774324,153.82 -64.9329987,-10.7774315,153.82 -64.9329910,-10.7774267,153.78 -64.9329758,-10.7773991,151.78 -64.9329758,-10.7773991,151.64 -64.9329529,-10.7774277,153.37 -64.9329529,-10.7774115,153.46 -64.9329529,-10.7774134,153.47 -64.9329758,-10.7774134,152.73 -64.9329605,-10.7773952,152.34 -64.9329605,-10.7774057,151.83 -64.9329681,-10.7774811,151.82 -64.9329758,-10.7774925,151.96 -64.9329300,-10.7774992,152.43 -64.9329681,-10.7775965,152.43 -64.9329453,-10.7776613,151.55 -64.9329453,-10.7777452,151.02 -64.9330292,-10.7778597,150.19 -64.9330597,-10.7779255,150.18 -64.9330902,-10.7780418,149.38 -64.9331284,-10.7781382,149.23 -64.9331665,-10.7782192,149.09 -64.9332581,-10.7782593,149.13 -64.9333649,-10.7783022,149.09 -64.9334335,-10.7783060,148.87 -64.9335098,-10.7782965,148.94 -64.9335556,-10.7783413,149.11 -64.9335327,-10.7783222,149.48 -64.9335175,-10.7783289,150.07 -64.9334488,-10.7782917,151.04 -64.9334412,-10.7782755,151.10 -64.9334335,-10.7782631,151.14 -64.9333954,-10.7782307,151.59 -64.9333878,-10.7782307,151.84 -64.9333801,-10.7782316,151.84 -64.9333801,-10.7782307,151.82 -64.9333878,-10.7782326,151.80 -64.9333801,-10.7782440,151.79 -64.9334106,-10.7782927,152.03 -64.9334106,-10.7783260,152.41 -64.9334106,-10.7783270,152.42 -64.9334717,-10.7783041,152.77 -64.9335556,-10.7783289,153.11 -64.9336243,-10.7783632,154.01 -64.9337311,-10.7783995,154.04 -64.9338226,-10.7784204,152.99 -64.9338913,-10.7784309,152.77 -64.9339752,-10.7784405,153.38 -64.9340897,-10.7784624,153.88 -64.9341583,-10.7784767,154.18 -64.9342041,-10.7785168,154.48 -64.9342270,-10.7786074,154.52 -64.9341888,-10.7786779,154.17 -64.9341431,-10.7787275,154.21 -64.9340439,-10.7787676,154.21 -64.9340363,-10.7788401,154.02 -64.9339371,-10.7789106,154.44 -64.9339066,-10.7789497,154.84 -64.9338608,-10.7789373,154.53 -64.9337463,-10.7789764,153.59 -64.9336395,-10.7789469,153.21 -64.9335938,-10.7789860,152.88 -64.9335709,-10.7789993,152.93 -64.9334488,-10.7789726,151.54 -64.9334106,-10.7790661,150.39 -64.9333649,-10.7791500,149.23 -64.9332886,-10.7792139,147.04 -64.9332428,-10.7792759,146.84 -64.9331665,-10.7793264,147.75 -64.9330978,-10.7793932,147.77 -64.9330826,-10.7794037,148.00 -64.9331512,-10.7793970,148.67 -64.9332657,-10.7793941,148.76 -64.9333191,-10.7793589,148.71 -64.9333878,-10.7792835,148.19 -64.9334030,-10.7791767,148.25 -64.9334412,-10.7790956,148.46 -64.9334717,-10.7790308,149.10 -64.9335632,-10.7789974,149.62 -64.9336548,-10.7789841,149.80 -64.9337692,-10.7789745,149.85 -64.9338684,-10.7789726,150.47 -64.9339828,-10.7789555,150.50 -64.9340439,-10.7788877,150.63 -64.9341125,-10.7788038,150.44 -64.9341507,-10.7787266,151.10 -64.9342270,-10.7786856,151.39 -64.9341965,-10.7786379,152.56 -64.9341736,-10.7785606,153.36 -64.9341736,-10.7784576,154.41 -64.9341736,-10.7784462,154.83 -64.9341812,-10.7784338,154.89 -64.9342117,-10.7783318,154.80 -64.9342880,-10.7782326,155.12 -64.9343796,-10.7781601,155.93 -64.9344177,-10.7780848,156.51 -64.9344406,-10.7780142,156.87 -64.9345093,-10.7779551,155.63 -64.9345551,-10.7778959,155.87 -64.9345856,-10.7778139,156.32 -64.9346313,-10.7777662,155.48 -64.9346542,-10.7776718,154.95 -64.9347305,-10.7776108,155.16 -64.9347916,-10.7775087,155.32 -64.9348297,-10.7773991,154.80 -64.9349594,-10.7773523,154.51 -64.9349899,-10.7772532,154.55 -64.9350662,-10.7771835,154.79 -64.9350662,-10.7771130,155.00 -64.9350052,-10.7770042,153.54 -64.9349518,-10.7769175,153.88 -64.9349518,-10.7768240,155.35 -64.9349442,-10.7766857,157.23 -64.9349213,-10.7765970,157.33 -64.9348755,-10.7764874,155.85 -64.9349594,-10.7764072,155.17 -64.9351044,-10.7763414,154.58 -64.9352036,-10.7763233,154.52 -64.9352722,-10.7762766,154.66 -64.9352570,-10.7761593,154.20 -64.9352493,-10.7760744,154.36 -64.9353180,-10.7759905,154.43 -64.9353485,-10.7758789,153.93 -64.9352722,-10.7757387,151.04 -64.9353256,-10.7756386,150.75 -64.9353638,-10.7755709,150.63 -64.9353943,-10.7754545,151.80 -64.9354553,-10.7754049,152.48 -64.9355164,-10.7753572,151.55 -64.9355011,-10.7752590,153.06 -64.9354095,-10.7751961,152.12 -64.9354019,-10.7750502,153.26 -64.9354172,-10.7749271,153.10 -64.9353561,-10.7747850,152.79 -64.9353714,-10.7746763,152.71 -64.9353867,-10.7745829,152.97 -64.9353409,-10.7745190,152.96 -64.9353180,-10.7744427,153.88 -64.9352264,-10.7743521,154.45 -64.9351883,-10.7742682,155.79 -64.9352264,-10.7741928,155.99 -64.9351501,-10.7741098,156.61 -64.9350815,-10.7740183,158.15 -64.9350052,-10.7739582,159.04 -64.9349670,-10.7738714,159.65 -64.9349976,-10.7737799,160.25 -64.9350433,-10.7736835,160.45 -64.9351578,-10.7736416,157.50 -64.9351883,-10.7735586,157.96 -64.9352417,-10.7734900,158.43 -64.9353104,-10.7734137,157.82 -64.9353409,-10.7733107,156.98 -64.9353561,-10.7732372,156.60 -64.9353943,-10.7731638,156.30 -64.9354553,-10.7730532,156.03 -64.9354630,-10.7729673,155.29 -64.9354782,-10.7728634,155.16 -64.9355164,-10.7727509,155.78 -64.9356003,-10.7726860,155.80 -64.9356232,-10.7726355,156.66 -64.9356308,-10.7726240,156.20 -64.9356384,-10.7725964,156.71 -64.9356461,-10.7725677,156.78 -64.9356384,-10.7725706,156.75 -64.9356308,-10.7725754,156.66 -64.9356155,-10.7725849,156.61 -64.9356079,-10.7725849,156.62 -64.9356079,-10.7725782,156.64 -64.9356079,-10.7725801,156.62 -64.9356079,-10.7725735,156.60 -64.9356155,-10.7725573,156.71 -64.9356155,-10.7725563,156.63 -64.9356079,-10.7725601,156.53 -64.9356079,-10.7725563,156.52 -64.9356155,-10.7725506,156.54 -64.9356079,-10.7725582,156.52 -64.9356232,-10.7725620,156.58 -64.9356155,-10.7725534,156.57 -64.9356232,-10.7725506,156.59 -64.9356232,-10.7725592,156.58 -64.9356232,-10.7725582,156.60 -64.9356232,-10.7725649,156.61 -64.9356232,-10.7725611,156.63 -64.9356308,-10.7725563,156.63 -64.9356308,-10.7725611,156.61 -64.9355927,-10.7725716,156.44 -64.9355698,-10.7725773,156.23 -64.9355850,-10.7725792,156.23 -64.9355927,-10.7725706,156.21 -64.9355850,-10.7725744,156.21 -64.9355850,-10.7725773,156.21 -64.9355850,-10.7725782,156.21 -64.9355927,-10.7725706,156.19 -64.9356003,-10.7725658,156.19 -64.9356079,-10.7725639,156.20 -64.9356003,-10.7725706,156.21 -64.9356232,-10.7725534,156.33 -64.9356308,-10.7725449,156.49 -64.9356461,-10.7725353,156.51 -64.9356461,-10.7725382,156.50 -64.9356537,-10.7725372,156.54 -64.9356537,-10.7725439,156.55 -64.9356384,-10.7725525,156.58 -64.9356384,-10.7725544,156.60 -64.9356308,-10.7725611,156.64 -64.9356384,-10.7725658,156.66 -64.9356384,-10.7725630,156.72 -64.9356384,-10.7725515,156.80 -64.9356384,-10.7725401,157.10 -64.9356308,-10.7725544,157.16 -64.9356384,-10.7725554,157.22 -64.9356461,-10.7725639,157.21 -64.9356461,-10.7725735,157.21 -64.9356461,-10.7725840,157.25 -64.9356689,-10.7725935,156.79 -64.9356766,-10.7725830,156.86 -64.9357071,-10.7725925,156.90 -64.9357376,-10.7726202,155.79 -64.9357376,-10.7726316,155.26 -64.9357376,-10.7726240,155.25 -64.9357300,-10.7726231,154.93 -64.9357147,-10.7726259,154.88 -64.9357147,-10.7726250,154.85 -64.9356842,-10.7726154,153.39 -64.9356689,-10.7726183,153.11 -64.9356155,-10.7725592,154.64 -64.9355316,-10.7724705,155.38 -64.9355087,-10.7723799,156.68 -64.9354248,-10.7723017,157.87 -64.9353409,-10.7722340,160.16 -64.9352264,-10.7722168,159.57 -64.9351654,-10.7721605,158.63 -64.9351578,-10.7720804,158.40 -64.9350967,-10.7720041,159.11 -64.9350281,-10.7719030,159.40 -64.9349518,-10.7718582,160.42 -64.9348755,-10.7717943,161.47 -64.9348221,-10.7717218,161.61 -64.9347992,-10.7716484,161.13 -64.9347534,-10.7715492,161.14 -64.9347534,-10.7714510,160.83 -64.9347229,-10.7713442,160.30 -64.9347305,-10.7712288,159.41 -64.9347534,-10.7711267,160.07 -64.9347687,-10.7710152,162.40 -64.9346619,-10.7709713,161.84 -64.9345627,-10.7709274,161.15 -64.9344406,-10.7709188,158.71 -64.9343033,-10.7708941,156.81 -64.9342346,-10.7708187,155.27 -64.9341812,-10.7707710,155.55 -64.9340820,-10.7707043,154.87 -64.9340057,-10.7706900,153.58 -64.9339218,-10.7706127,153.05 -64.9338074,-10.7705297,153.54 -64.9337006,-10.7704782,153.00 -64.9335938,-10.7704306,152.72 -64.9334793,-10.7703991,152.65 -64.9333496,-10.7703791,152.34 -64.9332428,-10.7703819,152.66 -64.9331131,-10.7703886,153.52 -64.9330597,-10.7703323,153.30 -64.9329910,-10.7702761,152.48 -64.9328613,-10.7702122,151.26 -64.9327393,-10.7701902,150.07 -64.9326477,-10.7701225,151.52 -64.9325562,-10.7700720,155.92 -64.9324951,-10.7700253,159.45 -64.9323730,-10.7700081,161.96 -64.9323044,-10.7699881,164.22 -64.9321823,-10.7699480,164.94 -64.9321442,-10.7698488,165.50 -64.9320755,-10.7697506,165.74 -64.9319839,-10.7697248,165.30 -64.9319611,-10.7697315,165.48 -64.9319229,-10.7696514,164.92 -64.9318695,-10.7695732,164.60 -64.9318619,-10.7695398,164.24 -64.9318314,-10.7695246,163.27 -64.9318390,-10.7695303,163.26 -64.9318314,-10.7695341,163.23 -64.9317932,-10.7695589,162.54 -64.9318161,-10.7695436,162.45 -64.9318161,-10.7695408,162.48 -64.9318237,-10.7695341,162.55 -64.9318695,-10.7695570,159.61 -64.9318771,-10.7695417,159.58 -64.9318695,-10.7695236,159.75 -64.9318695,-10.7694759,160.34 -64.9318008,-10.7694712,160.77 -64.9318085,-10.7694273,161.19 -64.9318542,-10.7693443,161.59 -64.9318390,-10.7692928,161.61 -64.9318314,-10.7693272,160.52 -64.9318619,-10.7693195,160.27 -64.9318695,-10.7693186,160.19 -64.9318695,-10.7692518,160.18 -64.9318466,-10.7692366,161.29 -64.9318542,-10.7692480,161.90 -64.9318619,-10.7692585,161.79 -64.9319077,-10.7692785,162.28 -64.9319534,-10.7692957,163.51 -64.9319534,-10.7692595,163.43 -64.9319687,-10.7692480,163.45 -64.9320297,-10.7692490,162.82 -64.9319916,-10.7693367,163.41 -64.9319839,-10.7694235,163.07 -64.9319534,-10.7694635,162.58 -64.9319229,-10.7694883,162.29 -64.9318848,-10.7695160,162.96 -64.9317932,-10.7695503,162.53 -64.9317780,-10.7695675,163.16 -64.9318619,-10.7695303,165.46 -64.9318924,-10.7694130,164.63 -64.9318695,-10.7693682,164.62 -64.9318848,-10.7692480,162.91 -64.9318619,-10.7692118,162.07 -64.9317856,-10.7691660,162.41 -64.9317856,-10.7691221,162.60 -64.9316864,-10.7691221,164.88 -64.9317398,-10.7691936,165.56 -64.9317856,-10.7692795,165.92 -64.9318314,-10.7693491,164.70 -64.9318695,-10.7693825,165.24 -64.9319153,-10.7693892,165.73 -64.9319534,-10.7693100,165.50 -64.9319992,-10.7692499,165.69 -64.9319077,-10.7692642,166.09 -64.9319077,-10.7692785,166.15 -64.9319229,-10.7692976,166.25 -64.9319916,-10.7693148,166.44 -64.9319458,-10.7693577,166.63 -64.9319458,-10.7693501,166.82 -64.9319534,-10.7693567,166.84 -64.9319611,-10.7693644,166.82 -64.9319534,-10.7694035,166.81 -64.9319382,-10.7693853,166.88 -64.9319305,-10.7693968,165.86 -64.9319305,-10.7694044,165.66 -64.9319229,-10.7693586,165.75 -64.9318771,-10.7693996,165.50 -64.9318314,-10.7694330,165.69 -64.9317780,-10.7694712,165.48 -64.9317093,-10.7695246,165.26 -64.9317093,-10.7695732,164.95 -64.9317398,-10.7695608,165.01 -64.9317322,-10.7695627,164.84 -64.9317474,-10.7695560,164.85 -64.9317398,-10.7695580,164.95 -64.9316940,-10.7695675,165.15 -64.9316940,-10.7695694,165.16 -64.9316788,-10.7695723,165.13 -64.9316635,-10.7695627,164.55 -64.9316559,-10.7695522,164.54 -64.9316559,-10.7695465,164.62 -64.9316406,-10.7695160,164.80 -64.9316483,-10.7695217,164.74 -64.9316483,-10.7695274,164.75 -64.9316864,-10.7695169,165.14 -64.9316635,-10.7695065,165.16 -64.9316788,-10.7695026,165.20 -64.9316483,-10.7694807,164.50 -64.9315643,-10.7694740,164.38 -64.9315567,-10.7694578,165.10 -64.9315491,-10.7694464,165.12 -64.9315491,-10.7694407,164.87 -64.9315414,-10.7694416,164.75 -64.9315491,-10.7694378,164.70 -64.9315491,-10.7694511,164.65 -64.9315567,-10.7694559,164.56 -64.9315643,-10.7694492,164.52 -64.9316406,-10.7694807,163.41 -64.9316864,-10.7695456,162.87 -64.9316864,-10.7695370,162.91 -64.9316635,-10.7695332,163.71 -64.9317017,-10.7695160,164.23 -64.9316940,-10.7695026,164.23 -64.9317017,-10.7695169,164.22 -64.9316864,-10.7695131,164.27 -64.9316559,-10.7695141,163.52 -64.9316483,-10.7695112,163.52 -64.9316330,-10.7695599,163.46 -64.9315491,-10.7695417,163.90 -64.9314880,-10.7695570,164.41 -64.9314194,-10.7695732,165.05 -64.9314041,-10.7695293,163.73 -64.9313126,-10.7695065,164.18 -64.9312134,-10.7694368,164.40 -64.9310760,-10.7693968,164.57 -64.9309845,-10.7693195,164.97 -64.9309158,-10.7692366,164.49 -64.9308167,-10.7692394,162.41 -64.9307098,-10.7692318,162.94 -64.9306564,-10.7691784,163.71 -64.9306259,-10.7691193,163.26 -64.9305267,-10.7690849,162.91 -64.9304352,-10.7690697,162.45 -64.9302673,-10.7690058,162.14 -64.9301376,-10.7689524,159.41 -64.9300766,-10.7688894,158.17 -64.9300003,-10.7688360,157.77 -64.9298782,-10.7688122,156.43 -64.9297333,-10.7687483,155.23 -64.9296875,-10.7686491,154.79 -64.9296265,-10.7686396,154.86 -64.9295883,-10.7686329,154.04 -64.9294662,-10.7685976,153.07 -64.9293137,-10.7685709,153.33 -64.9292603,-10.7685289,152.23 -64.9291611,-10.7684889,152.38 -64.9290466,-10.7684307,152.79 -64.9289856,-10.7683849,152.98 -64.9288788,-10.7683706,153.21 -64.9287186,-10.7683191,153.72 -64.9286346,-10.7682600,153.73 -64.9284821,-10.7682133,154.67 -64.9283676,-10.7681847,154.91 -64.9282684,-10.7681904,155.02 -64.9282379,-10.7680960,154.16 -64.9281540,-10.7679825,153.00 -64.9280396,-10.7679272,153.61 -64.9279938,-10.7678633,153.64 -64.9279022,-10.7678165,153.98 -64.9277802,-10.7677803,153.64 -64.9276657,-10.7677422,153.86 -64.9275131,-10.7677364,153.74 -64.9274139,-10.7676849,153.67 -64.9272842,-10.7676373,153.50 -64.9271774,-10.7675962,154.51 -64.9270935,-10.7675276,155.46 -64.9269714,-10.7675028,156.32 -64.9268036,-10.7674580,157.46 -64.9267349,-10.7674475,157.97 -64.9265976,-10.7673922,158.30 -64.9265060,-10.7673321,158.63 -64.9263992,-10.7672634,159.01 -64.9263687,-10.7671824,158.36 -64.9262848,-10.7671423,157.82 -64.9262238,-10.7670689,157.77 -64.9261246,-10.7670193,157.86 -64.9260788,-10.7670078,158.05 -64.9259796,-10.7669458,158.45 -64.9258270,-10.7669010,158.84 -64.9256973,-10.7668781,158.29 -64.9256210,-10.7668333,157.55 -64.9255524,-10.7667694,156.71 -64.9254074,-10.7666922,156.35 -64.9253769,-10.7666855,154.84 -64.9253387,-10.7666597,154.12 -64.9252167,-10.7666006,153.32 -64.9251022,-10.7665482,152.24 -64.9250488,-10.7665377,152.12 -64.9249420,-10.7664804,152.25 -64.9247971,-10.7664356,151.87 -64.9247589,-10.7664299,151.61 -64.9246826,-10.7663717,151.06 -64.9245453,-10.7663431,150.58 -64.9244308,-10.7663507,150.27 -64.9243088,-10.7663479,150.05 -64.9242630,-10.7663107,149.43 -64.9242020,-10.7662735,149.00 -64.9240112,-10.7662621,146.86 -64.9238510,-10.7663145,146.13 -64.9237366,-10.7663403,145.34 -64.9236603,-10.7663565,144.45 -64.9235535,-10.7663631,144.27 -64.9234085,-10.7664070,143.25 -64.9233322,-10.7664509,142.89 -64.9232712,-10.7664795,142.57 -64.9231491,-10.7665348,142.09 -64.9230652,-10.7665806,142.02 -64.9229660,-10.7665930,141.52 -64.9228897,-10.7666235,140.57 -64.9227524,-10.7666893,140.68 -64.9226990,-10.7667961,140.46 -64.9226379,-10.7668667,140.57 -64.9225998,-10.7669373,142.80 -64.9225616,-10.7669067,142.11 -64.9225159,-10.7668009,141.58 -64.9224625,-10.7667427,140.64 -64.9223938,-10.7666988,140.89 -64.9222870,-10.7666445,140.50 -64.9222107,-10.7665758,141.54 -64.9221268,-10.7665405,140.84 -64.9220505,-10.7664881,140.19 -64.9220200,-10.7663870,138.84 -64.9219360,-10.7662935,139.65 -64.9219208,-10.7661486,139.51 -64.9218292,-10.7660913,138.64 -64.9217377,-10.7660007,137.82 -64.9216385,-10.7659731,136.36 -64.9216003,-10.7658720,136.18 -64.9215927,-10.7657967,135.08 -64.9215927,-10.7657070,135.59 -64.9216080,-10.7655869,135.73 -64.9215698,-10.7654457,136.75 -64.9215698,-10.7653427,135.72 -64.9215851,-10.7652369,134.43 -64.9215469,-10.7651434,134.76 -64.9215851,-10.7650127,135.01 -64.9216232,-10.7649593,136.46 -64.9215927,-10.7648916,138.30 -64.9215240,-10.7648602,140.23 -64.9213791,-10.7647905,140.27 -64.9212952,-10.7646713,139.93 -64.9212189,-10.7646008,140.78 -64.9210205,-10.7645397,139.01 -64.9209061,-10.7644806,138.83 -64.9208450,-10.7644978,137.93 -64.9208374,-10.7645035,137.73 -64.9207535,-10.7644720,138.14 -64.9206848,-10.7644320,138.07 -64.9206238,-10.7644234,138.47 -64.9205627,-10.7643709,138.26 -64.9205093,-10.7643013,138.02 -64.9204178,-10.7643223,137.74 -64.9202347,-10.7643328,137.66 -64.9201279,-10.7641954,138.11 -64.9200745,-10.7641420,137.76 -64.9200058,-10.7640905,137.48 -64.9199753,-10.7640305,137.14 -64.9199219,-10.7639656,136.66 -64.9198608,-10.7639265,136.45 -64.9197998,-10.7638941,136.11 -64.9195938,-10.7638817,136.44 -64.9195251,-10.7637987,137.53 -64.9194107,-10.7637548,136.93 -64.9193115,-10.7636518,136.33 -64.9191589,-10.7636490,136.09 -64.9189606,-10.7635975,135.66 -64.9187241,-10.7635040,135.66 -64.9185867,-10.7634659,136.58 -64.9184341,-10.7634010,137.43 -64.9182434,-10.7633648,137.92 -64.9181671,-10.7633734,137.91 -64.9181519,-10.7633677,137.71 -64.9181595,-10.7633629,137.52 -64.9180756,-10.7633657,137.00 -64.9179688,-10.7633343,137.36 -64.9178085,-10.7633829,139.27 -64.9177094,-10.7633972,138.81 -64.9175873,-10.7633934,137.79 -64.9175186,-10.7634850,140.19 -64.9174652,-10.7633982,140.15 -64.9174347,-10.7633257,139.48 -64.9174347,-10.7632446,138.96 -64.9174042,-10.7632895,139.62 -64.9174652,-10.7633667,144.75 -64.9175568,-10.7634144,147.45 -64.9176102,-10.7634974,149.33 -64.9176407,-10.7635212,152.11 -64.9176407,-10.7635279,152.16 -64.9176407,-10.7635307,152.14 -64.9176483,-10.7635250,152.13 -64.9176483,-10.7635202,152.14 -64.9176559,-10.7635212,152.14 -64.9176636,-10.7635193,152.14 -64.9176483,-10.7635145,151.39 </coordinates>
</LineString>
</MultiGeometry>
</Placemark>
<Folder>
<name>waypoints</name>
<Placemark>
<name>
Tue Jan 03 11:01:31 2017 S=0.87 Km/hr
</name>
<styleUrl>
#styleMap_TLP_Start
</styleUrl>
<Point>
<coordinates>
-64.9346619,-10.7776899,136.87
</coordinates>
</Point>
</Placemark>
<Placemark>
<name>
Tue Jan 03 11:01:41 2017 S=0.51 Km/hr
</name>
<styleUrl>
#styleMap_TLP_Normal
</styleUrl>
<Point>
<coordinates>
-64.9347305,-10.7778072,136.77
</coordinates>
</Point>
</Placemark>
<Placemark>
<name>
Tue Jan 03 11:01:51 2017 S=0.71 Km/hr
</name>
<styleUrl>
#styleMap_TLP_Normal
</styleUrl>
<Point>
<coordinates>
-64.9347076,-10.7778912,138.93
</coordinates>
</Point>
</Placemark>
<Placemark>
<name>
Tue Jan 03 11:02:01 2017 S=0.77 Km/hr
</name>
<styleUrl>
#styleMap_TLP_Normal
</styleUrl>
<Point>
<coordinates>
-64.9346237,-10.7778645,140.96
</coordinates>
</Point>
</Placemark>
<Placemark>
<name>
Tue Jan 03 11:02:11 2017 S=0.69 Km/hr
</name>
<styleUrl>
#styleMap_TLP_Normal
</styleUrl>
<Point>
<coordinates>
-64.9346466,-10.7778482,142.51
</coordinates>
</Point>
</Placemark>
<Placemark>
<name>
Tue Jan 03 11:02:21 2017 S=1.09 Km/hr
</name>
<styleUrl>
#styleMap_TLP_Normal
</styleUrl>
<Point>
<coordinates>
-64.9346771,-10.7778625,144.38
</coordinates>
</Point>
</Placemark>
<Placemark>
<name>
Tue Jan 03 11:02:31 2017 S=1.63 Km/hr
</name>
<styleUrl>
#styleMap_TLP_Normal
</styleUrl>
<Point>
<coordinates>
-64.9347763,-10.7779284,144.73
</coordinates>
</Point>
</Placemark>
<Placemark>
<name>
Tue Jan 03 11:02:41 2017 S=2.07 Km/hr
</name>
<styleUrl>
#styleMap_TLP_Normal
</styleUrl>
<Point>
<coordinates>
-64.9348221,-10.7780066,146.44
</coordinates>
</Point>
</Placemark>
<Placemark>
<name>
Tue Jan 03 11:02:51 2017 S=1.54 Km/hr
</name>
<styleUrl>
#styleMap_TLP_Normal
</styleUrl>
<Point>
<coordinates>
-64.9348221,-10.7780743,147.77
</coordinates>
</Point>
</Placemark>
<Placemark>
<name>
Tue Jan 03 11:03:01 2017 S=0.47 Km/hr
</name>
<styleUrl>
#styleMap_TLP_Normal
</styleUrl>
<Point>
<coordinates>
-64.9348602,-10.7781725,145.96
</coordinates>
</Point>
</Placemark>
<Placemark>
<name>
Tue Jan 03 11:03:11 2017 S=2.16 Km/hr
</name>
<styleUrl>
#styleMap_TLP_Normal
</styleUrl>
<Point>
<coordinates>
-64.9348755,-10.7782679,144.80
</coordinates>
</Point>
</Placemark>
<Placemark>
<name>
Tue Jan 03 11:03:21 2017 S=0.69 Km/hr
</name>
<styleUrl>
#styleMap_TLP_Normal
</styleUrl>
<Point>
<coordinates>
-64.9349060,-10.7783499,145.14
</coordinates>
</Point>
</Placemark>
<Placemark>
<name>
Tue Jan 03 11:03:31 2017 S=1.13 Km/hr
</name>
<styleUrl>
#styleMap_TLP_Normal
</styleUrl>
<Point>
<coordinates>
-64.9349213,-10.7783833,145.10
</coordinates>
</Point>
</Placemark>
<Placemark>
<name>
Tue Jan 03 11:03:41 2017 S=0.56 Km/hr
</name>
<styleUrl>
#styleMap_TLP_Normal
</styleUrl>
<Point>
<coordinates>
-64.9349518,-10.7784147,143.97
</coordinates>
</Point>
</Placemark>
<Placemark>
<name>
Tue Jan 03 11:03:51 2017 S=2.27 Km/hr
</name>
<styleUrl>
#styleMap_TLP_Normal
</styleUrl>
<Point>
<coordinates>
-64.9350357,-10.7784691,145.98
</coordinates>
</Point>
</Placemark>
<Placemark>
<name>
Tue Jan 03 11:04:01 2017 S=0.99 Km/hr
</name>
<styleUrl>
#styleMap_TLP_Normal
</styleUrl>
<Point>
<coordinates>
-64.9351349,-10.7785244,146.42
</coordinates>
</Point>
</Placemark>
<Placemark>
<name>
Tue Jan 03 11:04:11 2017 S=1.21 Km/hr
</name>
<styleUrl>
#styleMap_TLP_Normal
</styleUrl>
<Point>
<coordinates>
-64.9351807,-10.7785568,147.54
</coordinates>
</Point>
</Placemark>
<Placemark>
<name>
Tue Jan 03 11:04:21 2017 S=1.00 Km/hr
</name>
<styleUrl>
#styleMap_TLP_Normal
</styleUrl>
<Point>
<coordinates>
-64.9351578,-10.7786274,149.52
</coordinates>
</Point>
</Placemark>
<Placemark>
<name>
Tue Jan 03 11:04:31 2017 S=0.48 Km/hr
</name>
<styleUrl>
#styleMap_TLP_Normal
</styleUrl>
<Point>
<coordinates>
-64.9351349,-10.7786579,150.13
</coordinates>
</Point>
</Placemark>
<Placemark>
<name>
Tue Jan 03 11:04:41 2017 S=0.29 Km/hr
</name>
<styleUrl>
#styleMap_TLP_Normal
</styleUrl>
<Point>
<coordinates>
-64.9351425,-10.7787132,149.74
</coordinates>
</Point>
</Placemark>
<Placemark>
<name>
Tue Jan 03 11:04:51 2017 S=0.78 Km/hr
</name>
<styleUrl>
#styleMap_TLP_Normal
</styleUrl>
<Point>
<coordinates>
-64.9351883,-10.7787361,149.90
</coordinates>
</Point>
</Placemark>
<Placemark>
<name>
Tue Jan 03 11:05:01 2017 S=1.36 Km/hr
</name>
<styleUrl>
#styleMap_TLP_Normal
</styleUrl>
<Point>
<coordinates>
-64.9352722,-10.7788143,151.04
</coordinates>
</Point>
</Placemark>
<Placemark>
<name>
Tue Jan 03 11:05:11 2017 S=0.24 Km/hr
</name>
<styleUrl>
#styleMap_TLP_Normal
</styleUrl>
<Point>
<coordinates>
-64.9353104,-10.7788143,151.14
</coordinates>
</Point>
</Placemark>
<Placemark>
<name>
Tue Jan 03 11:05:21 2017 S=1.43 Km/hr
</name>
<styleUrl>
#styleMap_TLP_Normal
</styleUrl>
<Point>
<coordinates>
-64.9353561,-10.7788210,150.55
</coordinates>
</Point>
</Placemark>
<Placemark>
<name>
Tue Jan 03 11:05:31 2017 S=1.12 Km/hr
</name>
<styleUrl>
#styleMap_TLP_Normal
</styleUrl>
<Point>
<coordinates>
-64.9354324,-10.7788706,152.14
</coordinates>
</Point>
</Placemark>
<Placemark>
<name>
Tue Jan 03 11:05:41 2017 S=1.96 Km/hr
</name>
<styleUrl>
#styleMap_TLP_Normal
</styleUrl>
<Point>
<coordinates>
-64.9354706,-10.7789230,152.57
</coordinates>
</Point>
</Placemark>
<Placemark>
<name>
Tue Jan 03 11:05:51 2017 S=1.22 Km/hr
</name>
<styleUrl>
#styleMap_TLP_Normal
</styleUrl>
<Point>
<coordinates>
-64.9355087,-10.7789726,152.86
</coordinates>
</Point>
</Placemark>
<Placemark>
<name>
Tue Jan 03 11:06:01 2017 S=0.39 Km/hr
</name>
<styleUrl>
#styleMap_TLP_Normal
</styleUrl>
<Point>
<coordinates>
-64.9355545,-10.7790194,151.82
</coordinates>
</Point>
</Placemark>
<Placemark>
<name>
Tue Jan 03 11:06:11 2017 S=1.53 Km/hr
</name>
<styleUrl>
#styleMap_TLP_Normal
</styleUrl>
<Point>
<coordinates>
-64.9355774,-10.7790642,151.96
</coordinates>
</Point>
</Placemark>
<Placemark>
<name>
Tue Jan 03 11:06:21 2017 S=0.30 Km/hr
</name>
<styleUrl>
#styleMap_TLP_Normal
</styleUrl>
<Point>
<coordinates>
-64.9356232,-10.7790928,152.88
</coordinates>
</Point>
</Placemark>
<Placemark>
<name>
Tue Jan 03 11:06:31 2017 S=1.85 Km/hr
</name>
<styleUrl>
#styleMap_TLP_Normal
</styleUrl>
<Point>
<coordinates>
-64.9356308,-10.7790909,152.93
</coordinates>
</Point>
</Placemark>
<Placemark>
<name>
Tue Jan 03 11:06:41 2017 S=0.78 Km/hr
</name>
<styleUrl>
#styleMap_TLP_Normal
</styleUrl>
<Point>
<coordinates>
-64.9357300,-10.7791653,154.60
</coordinates>
</Point>
</Placemark>
<Placemark>
<name>
Tue Jan 03 11:06:51 2017 S=1.05 Km/hr
</name>
<styleUrl>
#styleMap_TLP_Normal
</styleUrl>
<Point>
<coordinates>
-64.9357986,-10.7792063,154.99
</coordinates>
</Point>
</Placemark>
<Placemark>
<name>
Tue Jan 03 11:07:01 2017 S=1.60 Km/hr
</name>
<styleUrl>
#styleMap_TLP_Normal
</styleUrl>
<Point>
<coordinates>
-64.9359131,-10.7791882,155.46
</coordinates>
</Point>
</Placemark>
<Placemark>
<name>
Tue Jan 03 11:07:11 2017 S=1.78 Km/hr
</name>
<styleUrl>
#styleMap_TLP_Normal
</styleUrl>
<Point>
<coordinates>
-64.9359818,-10.7791386,154.22
</coordinates>
</Point>
</Placemark>
<Placemark>
<name>
Tue Jan 03 11:07:21 2017 S=1.03 Km/hr
</name>
<styleUrl>
#styleMap_TLP_Normal
</styleUrl>
<Point>
<coordinates>
-64.9360504,-10.7791195,154.69
</coordinates>
</Point>
</Placemark>
<Placemark>
<name>
Tue Jan 03 11:07:31 2017 S=1.83 Km/hr
</name>
<styleUrl>
#styleMap_TLP_Normal
</styleUrl>
<Point>
<coordinates>
-64.9361343,-10.7790766,155.08
</coordinates>
</Point>
</Placemark>
<Placemark>
<name>
Tue Jan 03 11:07:41 2017 S=1.90 Km/hr
</name>
<styleUrl>
#styleMap_TLP_Normal
</styleUrl>
<Point>
<coordinates>
-64.9362259,-10.7790184,156.88
</coordinates>
</Point>
</Placemark>
<Placemark>
<name>
Tue Jan 03 11:07:51 2017 S=1.20 Km/hr
</name>
<styleUrl>
#styleMap_TLP_Normal
</styleUrl>
<Point>
<coordinates>
-64.9363480,-10.7790232,158.05
</coordinates>
</Point>
</Placemark>
<Placemark>
<name>
Tue Jan 03 11:08:01 2017 S=1.87 Km/hr
</name>
<styleUrl>
#styleMap_TLP_Normal
</styleUrl>
<Point>
<coordinates>
-64.9364090,-10.7790537,157.50
</coordinates>
</Point>
</Placemark>
<Placemark>
<name>
Tue Jan 03 11:08:11 2017 S=1.42 Km/hr
</name>
<styleUrl>
#styleMap_TLP_Normal
</styleUrl>
<Point>
<coordinates>
-64.9364319,-10.7791147,157.38
</coordinates>
</Point>
</Placemark>
<Placemark>
<name>
Tue Jan 03 11:08:21 2017 S=0.73 Km/hr
</name>
<styleUrl>
#styleMap_TLP_Normal
</styleUrl>
<Point>
<coordinates>
-64.9365005,-10.7791166,157.00
</coordinates>
</Point>
</Placemark>
<Placemark>
<name>
Tue Jan 03 11:08:31 2017 S=1.14 Km/hr
</name>
<styleUrl>
#styleMap_TLP_Normal
</styleUrl>
<Point>
<coordinates>
-64.9365616,-10.7791471,157.06
</coordinates>
</Point>
</Placemark>
<Placemark>
<name>
Tue Jan 03 11:08:41 2017 S=0.27 Km/hr
</name>
<styleUrl>
#styleMap_TLP_Normal
</styleUrl>
<Point>
<coordinates>
-64.9366150,-10.7791653,157.55
</coordinates>
</Point>
</Placemark>
<Placemark>
<name>
Tue Jan 03 11:08:51 2017 S=0.52 Km/hr
</name>
<styleUrl>
#styleMap_TLP_Normal
</styleUrl>
<Point>
<coordinates>
-64.9366226,-10.7791662,157.59
</coordinates>
</Point>
</Placemark>
<Placemark>
<name>
Tue Jan 03 11:09:01 2017 S=0.83 Km/hr
</name>
<styleUrl>
#styleMap_TLP_Normal
</styleUrl>
<Point>
<coordinates>
-64.9366302,-10.7791586,157.63
</coordinates>
</Point>
</Placemark>
<Placemark>
<name>
Tue Jan 03 11:09:11 2017 S=0.44 Km/hr
</name>
<styleUrl>
#styleMap_TLP_Normal
</styleUrl>
<Point>
<coordinates>
-64.9366379,-10.7791195,157.89
</coordinates>
</Point>
</Placemark>
<Placemark>
<name>
Tue Jan 03 11:09:21 2017 S=0.18 Km/hr
</name>
<styleUrl>
#styleMap_TLP_Normal
</styleUrl>
<Point>
<coordinates>
-64.9366455,-10.7791176,157.94
</coordinates>
</Point>
</Placemark>
<Placemark>
<name>
Tue Jan 03 11:09:31 2017 S=1.08 Km/hr
</name>
<styleUrl>
#styleMap_TLP_Normal
</styleUrl>
<Point>
<coordinates>
-64.9367065,-10.7790728,158.12
</coordinates>
</Point>
</Placemark>
<Placemark>
<name>
Tue Jan 03 11:09:41 2017 S=1.90 Km/hr
</name>
<styleUrl>
#styleMap_TLP_Normal
</styleUrl>
<Point>
<coordinates>
-64.9367828,-10.7790356,158.32
</coordinates>
</Point>
</Placemark>
<Placemark>
<name>
Tue Jan 03 11:09:51 2017 S=2.58 Km/hr
</name>
<styleUrl>
#styleMap_TLP_Normal
</styleUrl>
<Point>
<coordinates>
-64.9369202,-10.7790718,156.66
</coordinates>
</Point>
</Placemark>
<Placemark>
<name>
Tue Jan 03 11:10:01 2017 S=1.54 Km/hr
</name>
<styleUrl>
#styleMap_TLP_Normal
</styleUrl>
<Point>
<coordinates>
-64.9369583,-10.7791071,156.91
</coordinates>
</Point>
</Placemark>
<Placemark>
<name>
Tue Jan 03 11:10:11 2017 S=3.78 Km/hr
</name>
<styleUrl>
#styleMap_TLP_Normal
</styleUrl>
<Point>
<coordinates>
-64.9370270,-10.7791939,155.22
</coordinates>
</Point>
</Placemark>
<Placemark>
<name>
Tue Jan 03 11:10:21 2017 S=2.33 Km/hr
</name>
<styleUrl>
#styleMap_TLP_Normal
</styleUrl>
<Point>
<coordinates>
-64.9370499,-10.7792854,155.59
</coordinates>
</Point>
</Placemark>
<Placemark>
<name>
Tue Jan 03 11:10:31 2017 S=0.80 Km/hr
</name>
<styleUrl>
#styleMap_TLP_Normal
</styleUrl>
<Point>
<coordinates>
-64.9370880,-10.7793226,155.69
</coordinates>
</Point>
</Placemark>
<Placemark>
<name>
Tue Jan 03 11:10:41 2017 S=1.69 Km/hr
</name>
<styleUrl>
#styleMap_TLP_Normal
</styleUrl>
<Point>
<coordinates>
-64.9371109,-10.7793236,155.29
</coordinates>
</Point>
</Placemark>
<Placemark>
<name>
Tue Jan 03 11:10:51 2017 S=2.31 Km/hr
</name>
<styleUrl>
#styleMap_TLP_Normal
</styleUrl>
<Point>
<coordinates>
-64.9371796,-10.7793188,155.09
</coordinates>
</Point>
</Placemark>
<Placemark>
<name>
Tue Jan 03 11:11:01 2017 S=2.07 Km/hr
</name>
<styleUrl>
#styleMap_TLP_Normal
</styleUrl>
<Point>
<coordinates>
-64.9372711,-10.7793007,155.38
</coordinates>
</Point>
</Placemark>
<Placemark>
<name>
Tue Jan 03 11:11:11 2017 S=0.40 Km/hr
</name>
<styleUrl>
#styleMap_TLP_Normal
</styleUrl>
<Point>
<coordinates>
-64.9373016,-10.7793016,155.66
</coordinates>
</Point>
</Placemark>
<Placemark>
<name>
Tue Jan 03 11:11:21 2017 S=0.48 Km/hr
</name>
<styleUrl>
#styleMap_TLP_Normal
</styleUrl>
<Point>
<coordinates>
-64.9373016,-10.7793236,155.75
</coordinates>
</Point>
</Placemark>
<Placemark>
<name>
Tue Jan 03 11:11:31 2017 S=1.24 Km/hr
</name>
<styleUrl>
#styleMap_TLP_Normal
</styleUrl>
<Point>
<coordinates>
-64.9373550,-10.7793455,155.82
</coordinates>
</Point>
</Placemark>
<Placemark>
<name>
Tue Jan 03 11:11:41 2017 S=1.17 Km/hr
</name>
<styleUrl>
#styleMap_TLP_Normal
</styleUrl>
<Point>
<coordinates>
-64.9374542,-10.7793903,156.30
</coordinates>
</Point>
</Placemark>
<Placemark>
<name>
Tue Jan 03 11:11:51 2017 S=0.89 Km/hr
</name>
<styleUrl>
#styleMap_TLP_Normal
</styleUrl>
<Point>
<coordinates>
-64.9375000,-10.7794399,156.21
</coordinates>
</Point>
</Placemark>
<Placemark>
<name>
Tue Jan 03 11:12:01 2017 S=1.84 Km/hr
</name>
<styleUrl>
#styleMap_TLP_Normal
</styleUrl>
<Point>
<coordinates>
-64.9375992,-10.7794743,156.50
</coordinates>
</Point>
</Placemark>
<Placemark>
<name>
Tue Jan 03 11:12:11 2017 S=0.29 Km/hr
</name>
<styleUrl>
#styleMap_TLP_Normal
</styleUrl>
<Point>
<coordinates>
-64.9376221,-10.7794724,156.49
</coordinates>
</Point>
</Placemark>
<Placemark>
<name>
Tue Jan 03 11:12:21 2017 S=1.83 Km/hr
</name>
<styleUrl>
#styleMap_TLP_Normal
</styleUrl>
<Point>
<coordinates>
-64.9376450,-10.7795153,156.72
</coordinates>
</Point>
</Placemark>
<Placemark>
<name>
Tue Jan 03 11:12:31 2017 S=0.37 Km/hr
</name>
<styleUrl>
#styleMap_TLP_Normal
</styleUrl>
<Point>
<coordinates>
-64.9377136,-10.7795591,157.19
</coordinates>
</Point>
</Placemark>
<Placemark>
<name>
Tue Jan 03 11:12:41 2017 S=1.19 Km/hr
</name>
<styleUrl>
#styleMap_TLP_Normal
</styleUrl>
<Point>
<coordinates>
-64.9377136,-10.7795582,157.18
</coordinates>
</Point>
</Placemark>
<Placemark>
<name>
Tue Jan 03 11:12:51 2017 S=0.96 Km/hr
</name>
<styleUrl>
#styleMap_TLP_Normal
</styleUrl>
<Point>
<coordinates>
-64.9377747,-10.7795954,157.22
</coordinates>
</Point>
</Placemark>
<Placemark>
<name>
Tue Jan 03 11:13:01 2017 S=1.88 Km/hr
</name>
<styleUrl>
#styleMap_TLP_Normal
</styleUrl>
<Point>
<coordinates>
-64.9378433,-10.7796288,157.42
</coordinates>
</Point>
</Placemark>
<Placemark>
<name>
Tue Jan 03 11:13:11 2017 S=1.86 Km/hr
</name>
<styleUrl>
#styleMap_TLP_Normal
</styleUrl>
<Point>
<coordinates>
-64.9378586,-10.7797451,154.48
</coordinates>
</Point>
</Placemark>
<Placemark>
<name>
Tue Jan 03 11:13:21 2017 S=1.33 Km/hr
</name>
<styleUrl>
#styleMap_TLP_Normal
</styleUrl>
<Point>
<coordinates>
-64.9379196,-10.7798004,155.55
</coordinates>
</Point>
</Placemark>
<Placemark>
<name>
Tue Jan 03 11:13:31 2017 S=1.45 Km/hr
</name>
<styleUrl>
#styleMap_TLP_Normal
</styleUrl>
<Point>
<coordinates>
-64.9378891,-10.7799091,154.76
</coordinates>
</Point>
</Placemark>
<Placemark>
<name>
Tue Jan 03 11:13:41 2017 S=1.15 Km/hr
</name>
<styleUrl>
#styleMap_TLP_Normal
</styleUrl>
<Point>
<coordinates>
-64.9379196,-10.7799797,155.52
</coordinates>
</Point>
</Placemark>
<Placemark>
<name>
Tue Jan 03 11:13:51 2017 S=1.77 Km/hr
</name>
<styleUrl>
#styleMap_TLP_Normal
</styleUrl>
<Point>
<coordinates>
-64.9379501,-10.7800922,154.57
</coordinates>
</Point>
</Placemark>
<Placemark>
<name>
Tue Jan 03 11:14:01 2017 S=0.80 Km/hr
</name>
<styleUrl>
#styleMap_TLP_Normal
</styleUrl>
<Point>
<coordinates>
-64.9379730,-10.7801380,154.29
</coordinates>
</Point>
</Placemark>
<Placemark>
<name>
Tue Jan 03 11:14:11 2017 S=1.11 Km/hr
</name>
<styleUrl>
#styleMap_TLP_Normal
</styleUrl>
<Point>
<coordinates>
-64.9379807,-10.7801371,154.23
</coordinates>
</Point>
</Placemark>
<Placemark>
<name>
Tue Jan 03 11:14:21 2017 S=1.49 Km/hr
</name>
<styleUrl>
#styleMap_TLP_Normal
</styleUrl>
<Point>
<coordinates>
-64.9379807,-10.7800493,153.85
</coordinates>
</Point>
</Placemark>
<Placemark>
<name>
Tue Jan 03 11:14:31 2017 S=1.78 Km/hr
</name>
<styleUrl>
#styleMap_TLP_Normal
</styleUrl>
<Point>
<coordinates>
-64.9379654,-10.7799301,154.34
</coordinates>
</Point>
</Placemark>
<Placemark>
<name>
Tue Jan 03 11:14:41 2017 S=0.96 Km/hr
</name>
<styleUrl>
#styleMap_TLP_Normal
</styleUrl>
<Point>
<coordinates>
-64.9378891,-10.7798920,154.77
</coordinates>
</Point>
</Placemark>
<Placemark>
<name>
Tue Jan 03 11:14:51 2017 S=1.00 Km/hr
</name>
<styleUrl>
#styleMap_TLP_Normal
</styleUrl>
<Point>
<coordinates>
-64.9379044,-10.7798662,155.27
</coordinates>
</Point>
</Placemark>
<Placemark>
<name>
Tue Jan 03 11:15:01 2017 S=1.03 Km/hr
</name>
<styleUrl>
#styleMap_TLP_Normal
</styleUrl>
<Point>
<coordinates>
-64.9378967,-10.7798853,154.73
</coordinates>
</Point>
</Placemark>
<Placemark>
<name>
Tue Jan 03 11:15:11 2017 S=0.64 Km/hr
</name>
<styleUrl>
#styleMap_TLP_Normal
</styleUrl>
<Point>
<coordinates>
-64.9379044,-10.7798834,154.62
</coordinates>
</Point>
</Placemark>
<Placemark>
<name>
Tue Jan 03 11:15:21 2017 S=1.05 Km/hr
</name>
<styleUrl>
#styleMap_TLP_Normal
</styleUrl>
<Point>
<coordinates>
-64.9379044,-10.7798910,154.63
</coordinates>
</Point>
</Placemark>
<Placemark>
<name>
Tue Jan 03 11:15:31 2017 S=0.45 Km/hr
</name>
<styleUrl>
#styleMap_TLP_Normal
</styleUrl>
<Point>
<coordinates>
-64.9379044,-10.7799082,154.91
</coordinates>
</Point>
</Placemark>
<Placemark>
<name>
Tue Jan 03 11:15:41 2017 S=1.63 Km/hr
</name>
<styleUrl>
#styleMap_TLP_Normal
</styleUrl>
<Point>
<coordinates>
-64.9379501,-10.7799330,155.48
</coordinates>
</Point>
</Placemark>
<Placemark>
<name>
Tue Jan 03 11:15:51 2017 S=0.56 Km/hr
</name>
<styleUrl>
#styleMap_TLP_Normal
</styleUrl>
<Point>
<coordinates>
-64.9379959,-10.7799969,155.43
</coordinates>
</Point>
</Placemark>
<Placemark>
<name>
Tue Jan 03 11:16:01 2017 S=1.37 Km/hr
</name>
<styleUrl>
#styleMap_TLP_Normal
</styleUrl>
<Point>
<coordinates>
-64.9379959,-10.7800560,154.73
</coordinates>
</Point>
</Placemark>
<Placemark>
<name>
Tue Jan 03 11:16:11 2017 S=1.21 Km/hr
</name>
<styleUrl>
#styleMap_TLP_Normal
</styleUrl>
<Point>
<coordinates>
-64.9379959,-10.7801676,152.66
</coordinates>
</Point>
</Placemark>
<Placemark>
<name>
Tue Jan 03 11:16:21 2017 S=1.74 Km/hr
</name>
<styleUrl>
#styleMap_TLP_Normal
</styleUrl>
<Point>
<coordinates>
-64.9379807,-10.7802448,152.54
</coordinates>
</Point>
</Placemark>
<Placemark>
<name>
Tue Jan 03 11:16:31 2017 S=2.15 Km/hr
</name>
<styleUrl>
#styleMap_TLP_Normal
</styleUrl>
<Point>
<coordinates>
-64.9379654,-10.7803307,152.99
</coordinates>
</Point>
</Placemark>
<Placemark>
<name>
Tue Jan 03 11:16:41 2017 S=1.31 Km/hr
</name>
<styleUrl>
#styleMap_TLP_Normal
</styleUrl>
<Point>
<coordinates>
-64.9379654,-10.7804213,153.43
</coordinates>
</Point>
</Placemark>
<Placemark>
<name>
Tue Jan 03 11:16:51 2017 S=1.82 Km/hr
</name>
<styleUrl>
#styleMap_TLP_Normal
</styleUrl>
<Point>
<coordinates>
-64.9379044,-10.7805023,153.79
</coordinates>
</Point>
</Placemark>
<Placemark>
<name>
Tue Jan 03 11:17:01 2017 S=1.05 Km/hr
</name>
<styleUrl>
#styleMap_TLP_Normal
</styleUrl>
<Point>
<coordinates>
-64.9378815,-10.7805500,154.06
</coordinates>
</Point>
</Placemark>
<Placemark>
<name>
Tue Jan 03 11:17:11 2017 S=1.11 Km/hr
</name>
<styleUrl>
#styleMap_TLP_Normal
</styleUrl>
<Point>
<coordinates>
-64.9379196,-10.7806559,154.45
</coordinates>
</Point>
</Placemark>
<Placemark>
<name>
Tue Jan 03 11:17:21 2017 S=1.79 Km/hr
</name>
<styleUrl>
#styleMap_TLP_Normal
</styleUrl>
<Point>
<coordinates>
-64.9378967,-10.7807684,154.82
</coordinates>
</Point>
</Placemark>
<Placemark>
<name>
Tue Jan 03 11:17:31 2017 S=2.05 Km/hr
</name>
<styleUrl>
#styleMap_TLP_Normal
</styleUrl>
<Point>
<coordinates>
-64.9378433,-10.7807913,155.49
</coordinates>
</Point>
</Placemark>
<Placemark>
<name>
Tue Jan 03 11:17:41 2017 S=0.87 Km/hr
</name>
<styleUrl>
#styleMap_TLP_Normal
</styleUrl>
<Point>
<coordinates>
-64.9378052,-10.7808447,154.91
</coordinates>
</Point>
</Placemark>
<Placemark>
<name>
Tue Jan 03 11:17:51 2017 S=1.28 Km/hr
</name>
<styleUrl>
#styleMap_TLP_Normal
</styleUrl>
<Point>
<coordinates>
-64.9377441,-10.7808857,154.58
</coordinates>
</Point>
</Placemark>
<Placemark>
<name>
Tue Jan 03 11:18:01 2017 S=0.74 Km/hr
</name>
<styleUrl>
#styleMap_TLP_Normal
</styleUrl>
<Point>
<coordinates>
-64.9377518,-10.7809763,154.96
</coordinates>
</Point>
</Placemark>
<Placemark>
<name>
Tue Jan 03 11:18:11 2017 S=2.65 Km/hr
</name>
<styleUrl>
#styleMap_TLP_Normal
</styleUrl>
<Point>
<coordinates>
-64.9376755,-10.7810202,155.14
</coordinates>
</Point>
</Placemark>
<Placemark>
<name>
Tue Jan 03 11:18:21 2017 S=1.18 Km/hr
</name>
<styleUrl>
#styleMap_TLP_Normal
</styleUrl>
<Point>
<coordinates>
-64.9376526,-10.7810535,154.90
</coordinates>
</Point>
</Placemark>
<Placemark>
<name>
Tue Jan 03 11:18:31 2017 S=2.56 Km/hr
</name>
<styleUrl>
#styleMap_TLP_Normal
</styleUrl>
<Point>
<coordinates>
-64.9375916,-10.7811155,153.93
</coordinates>
</Point>
</Placemark>
<Placemark>
<name>
Tue Jan 03 11:18:41 2017 S=0.22 Km/hr
</name>
<styleUrl>
#styleMap_TLP_Normal
</styleUrl>
<Point>
<coordinates>
-64.9375916,-10.7810946,159.38
</coordinates>
</Point>
</Placemark>
<Placemark>
<name>
Tue Jan 03 11:18:51 2017 S=1.73 Km/hr
</name>
<styleUrl>
#styleMap_TLP_Normal
</styleUrl>
<Point>
<coordinates>
-64.9375763,-10.7811422,159.69
</coordinates>
</Point>
</Placemark>
<Placemark>
<name>
Tue Jan 03 11:19:01 2017 S=2.30 Km/hr
</name>
<styleUrl>
#styleMap_TLP_Normal
</styleUrl>
<Point>
<coordinates>
-64.9376221,-10.7812634,159.42
</coordinates>
</Point>
</Placemark>
<Placemark>
<name>
Tue Jan 03 11:19:11 2017 S=2.60 Km/hr
</name>
<styleUrl>
#styleMap_TLP_Normal
</styleUrl>
<Point>
<coordinates>
-64.9376068,-10.7813749,157.81
</coordinates>
</Point>
</Placemark>
<Placemark>
<name>
Tue Jan 03 11:19:21 2017 S=1.41 Km/hr
</name>
<styleUrl>
#styleMap_TLP_Normal
</styleUrl>
<Point>
<coordinates>
-64.9376373,-10.7814302,157.33
</coordinates>
</Point>
</Placemark>
<Placemark>
<name>
Tue Jan 03 11:19:31 2017 S=1.54 Km/hr
</name>
<styleUrl>
#styleMap_TLP_Normal
</styleUrl>
<Point>
<coordinates>
-64.9376526,-10.7814989,156.60
</coordinates>
</Point>
</Placemark>
<Placemark>
<name>
Tue Jan 03 11:19:41 2017 S=1.50 Km/hr
</name>
<styleUrl>
#styleMap_TLP_Normal
</styleUrl>
<Point>
<coordinates>
-64.9377289,-10.7815781,155.20
</coordinates>
</Point>
</Placemark>
<Placemark>
<name>
Tue Jan 03 11:19:51 2017 S=0.37 Km/hr
</name>
<styleUrl>
#styleMap_TLP_Normal
</styleUrl>
<Point>
<coordinates>
-64.9377213,-10.7816448,155.29
</coordinates>
</Point>
</Placemark>
<Placemark>
<name>
Tue Jan 03 11:20:01 2017 S=1.17 Km/hr
</name>
<styleUrl>
#styleMap_TLP_Normal
</styleUrl>
<Point>
<coordinates>
-64.9377365,-10.7816763,155.64
</coordinates>
</Point>
</Placemark>
<Placemark>
<name>
Tue Jan 03 11:20:11 2017 S=0.62 Km/hr
</name>
<styleUrl>
#styleMap_TLP_Normal
</styleUrl>
<Point>
<coordinates>
-64.9377289,-10.7817039,155.63
</coordinates>
</Point>
</Placemark>
<Placemark>
<name>
Tue Jan 03 11:20:21 2017 S=2.11 Km/hr
</name>
<styleUrl>
#styleMap_TLP_Normal
</styleUrl>
<Point>
<coordinates>
-64.9377060,-10.7817459,155.74
</coordinates>
</Point>
</Placemark>
<Placemark>
<name>
Tue Jan 03 11:20:31 2017 S=1.53 Km/hr
</name>
<styleUrl>
#styleMap_TLP_Normal
</styleUrl>
<Point>
<coordinates>
-64.9376144,-10.7817936,154.27
</coordinates>
</Point>
</Placemark>
<Placemark>
<name>
Tue Jan 03 11:20:41 2017 S=1.95 Km/hr
</name>
<styleUrl>
#styleMap_TLP_Normal
</styleUrl>
<Point>
<coordinates>
-64.9375839,-10.7818699,154.36
</coordinates>
</Point>
</Placemark>
<Placemark>
<name>
Tue Jan 03 11:20:51 2017 S=0.24 Km/hr
</name>
<styleUrl>
#styleMap_TLP_Normal
</styleUrl>
<Point>
<coordinates>
-64.9375229,-10.7818909,153.60
</coordinates>
</Point>
</Placemark>
<Placemark>
<name>
Tue Jan 03 11:21:01 2017 S=0.25 Km/hr
</name>
<styleUrl>
#styleMap_TLP_Normal
</styleUrl>
<Point>
<coordinates>
-64.9375153,-10.7818975,153.59
</coordinates>
</Point>
</Placemark>
<Placemark>
<name>
Tue Jan 03 11:21:11 2017 S=2.09 Km/hr
</name>
<styleUrl>
#styleMap_TLP_Normal
</styleUrl>
<Point>
<coordinates>
-64.9375381,-10.7819157,154.73
</coordinates>
</Point>
</Placemark>
<Placemark>
<name>
Tue Jan 03 11:21:21 2017 S=1.07 Km/hr
</name>
<styleUrl>
#styleMap_TLP_Normal
</styleUrl>
<Point>
<coordinates>
-64.9375763,-10.7818699,154.66
</coordinates>
</Point>
</Placemark>
<Placemark>
<name>
Tue Jan 03 11:21:31 2017 S=0.42 Km/hr
</name>
<styleUrl>
#styleMap_TLP_Normal
</styleUrl>
<Point>
<coordinates>
-64.9376144,-10.7818890,155.07
</coordinates>
</Point>
</Placemark>
<Placemark>
<name>
Tue Jan 03 11:21:41 2017 S=0.98 Km/hr
</name>
<styleUrl>
#styleMap_TLP_Normal
</styleUrl>
<Point>
<coordinates>
-64.9376221,-10.7819061,155.04
</coordinates>
</Point>
</Placemark>
<Placemark>
<name>
Tue Jan 03 11:21:51 2017 S=0.76 Km/hr
</name>
<styleUrl>
#styleMap_TLP_Normal
</styleUrl>
<Point>
<coordinates>
-64.9376907,-10.7819538,154.79
</coordinates>
</Point>
</Placemark>
<Placemark>
<name>
Tue Jan 03 11:22:01 2017 S=0.96 Km/hr
</name>
<styleUrl>
#styleMap_TLP_Normal
</styleUrl>
<Point>
<coordinates>
-64.9377670,-10.7820301,153.82
</coordinates>
</Point>
</Placemark>
<Placemark>
<name>
Tue Jan 03 11:22:11 2017 S=1.55 Km/hr
</name>
<styleUrl>
#styleMap_TLP_Normal
</styleUrl>
<Point>
<coordinates>
-64.9377136,-10.7821159,154.89
</coordinates>
</Point>
</Placemark>
<Placemark>
<name>
Tue Jan 03 11:22:21 2017 S=0.94 Km/hr
</name>
<styleUrl>
#styleMap_TLP_Normal
</styleUrl>
<Point>
<coordinates>
-64.9377594,-10.7821598,155.16
</coordinates>
</Point>
</Placemark>
<Placemark>
<name>
Tue Jan 03 11:22:31 2017 S=0.55 Km/hr
</name>
<styleUrl>
#styleMap_TLP_Normal
</styleUrl>
<Point>
<coordinates>
-64.9378052,-10.7821760,155.62
</coordinates>
</Point>
</Placemark>
<Placemark>
<name>
Tue Jan 03 11:22:41 2017 S=1.07 Km/hr
</name>
<styleUrl>
#styleMap_TLP_Normal
</styleUrl>
<Point>
<coordinates>
-64.9378510,-10.7822189,155.20
</coordinates>
</Point>
</Placemark>
<Placemark>
<name>
Tue Jan 03 11:22:51 2017 S=1.72 Km/hr
</name>
<styleUrl>
#styleMap_TLP_Normal
</styleUrl>
<Point>
<coordinates>
-64.9379120,-10.7823153,158.02
</coordinates>
</Point>
</Placemark>
<Placemark>
<name>
Tue Jan 03 11:23:01 2017 S=2.12 Km/hr
</name>
<styleUrl>
#styleMap_TLP_Normal
</styleUrl>
<Point>
<coordinates>
-64.9380112,-10.7823772,156.84
</coordinates>
</Point>
</Placemark>
<Placemark>
<name>
Tue Jan 03 11:23:11 2017 S=1.57 Km/hr
</name>
<styleUrl>
#styleMap_TLP_Normal
</styleUrl>
<Point>
<coordinates>
-64.9380569,-10.7823792,157.06
</coordinates>
</Point>
</Placemark>
<Placemark>
<name>
Tue Jan 03 11:23:21 2017 S=0.70 Km/hr
</name>
<styleUrl>
#styleMap_TLP_Normal
</styleUrl>
<Point>
<coordinates>
-64.9380722,-10.7823315,157.78
</coordinates>
</Point>
</Placemark>
<Placemark>
<name>
Tue Jan 03 11:23:31 2017 S=1.49 Km/hr
</name>
<styleUrl>
#styleMap_TLP_Normal
</styleUrl>
<Point>
<coordinates>
-64.9381027,-10.7822866,158.25
</coordinates>
</Point>
</Placemark>
<Placemark>
<name>
Tue Jan 03 11:23:41 2017 S=1.17 Km/hr
</name>
<styleUrl>
#styleMap_TLP_Normal
</styleUrl>
<Point>
<coordinates>
-64.9381256,-10.7822571,157.54
</coordinates>
</Point>
</Placemark>
<Placemark>
<name>
Tue Jan 03 11:23:51 2017 S=0.01 Km/hr
</name>
<styleUrl>
#styleMap_TLP_Normal
</styleUrl>
<Point>
<coordinates>
-64.9381332,-10.7822523,157.65
</coordinates>
</Point>
</Placemark>
<Placemark>
<name>
Tue Jan 03 11:24:01 2017 S=0.47 Km/hr
</name>
<styleUrl>
#styleMap_TLP_Normal
</styleUrl>
<Point>
<coordinates>
-64.9381332,-10.7822437,157.64
</coordinates>
</Point>
</Placemark>
<Placemark>
<name>
Tue Jan 03 11:24:11 2017 S=1.91 Km/hr
</name>
<styleUrl>
#styleMap_TLP_Normal
</styleUrl>
<Point>
<coordinates>
-64.9382172,-10.7822571,156.71
</coordinates>
</Point>
</Placemark>
<Placemark>
<name>
Tue Jan 03 11:24:21 2017 S=0.91 Km/hr
</name>
<styleUrl>
#styleMap_TLP_Normal
</styleUrl>
<Point>
<coordinates>
-64.9382706,-10.7822361,156.20
</coordinates>
</Point>
</Placemark>
<Placemark>
<name>
Tue Jan 03 11:24:31 2017 S=0.71 Km/hr
</name>
<styleUrl>
#styleMap_TLP_Normal
</styleUrl>
<Point>
<coordinates>
-64.9383011,-10.7822390,156.13
</coordinates>
</Point>
</Placemark>
<Placemark>
<name>
Tue Jan 03 11:24:41 2017 S=1.23 Km/hr
</name>
<styleUrl>
#styleMap_TLP_Normal
</styleUrl>
<Point>
<coordinates>
-64.9383163,-10.7822275,156.16
</coordinates>
</Point>
</Placemark>
<Placemark>
<name>
Tue Jan 03 11:24:51 2017 S=1.66 Km/hr
</name>
<styleUrl>
#styleMap_TLP_Normal
</styleUrl>
<Point>
<coordinates>
-64.9384537,-10.7822466,155.77
</coordinates>
</Point>
</Placemark>
<Placemark>
<name>
Tue Jan 03 11:25:01 2017 S=0.97 Km/hr
</name>
<styleUrl>
#styleMap_TLP_Normal
</styleUrl>
<Point>
<coordinates>
-64.9384995,-10.7822428,155.97
</coordinates>
</Point>
</Placemark>
<Placemark>
<name>
Tue Jan 03 11:25:11 2017 S=2.06 Km/hr
</name>
<styleUrl>
#styleMap_TLP_Normal
</styleUrl>
<Point>
<coordinates>
-64.9385529,-10.7822714,155.86
</coordinates>
</Point>
</Placemark>
<Placemark>
<name>
Tue Jan 03 11:25:21 2017 S=1.75 Km/hr
</name>
<styleUrl>
#styleMap_TLP_Normal
</styleUrl>
<Point>
<coordinates>
-64.9386444,-10.7823219,156.18
</coordinates>
</Point>
</Placemark>
<Placemark>
<name>
Tue Jan 03 11:25:31 2017 S=1.46 Km/hr
</name>
<styleUrl>
#styleMap_TLP_Normal
</styleUrl>
<Point>
<coordinates>
-64.9387665,-10.7823973,154.71
</coordinates>
</Point>
</Placemark>
<Placemark>
<name>
Tue Jan 03 11:25:41 2017 S=0.89 Km/hr
</name>
<styleUrl>
#styleMap_TLP_Normal
</styleUrl>
<Point>
<coordinates>
-64.9388046,-10.7824125,154.18
</coordinates>
</Point>
</Placemark>
<Placemark>
<name>
Tue Jan 03 11:25:51 2017 S=1.27 Km/hr
</name>
<styleUrl>
#styleMap_TLP_Normal
</styleUrl>
<Point>
<coordinates>
-64.9388123,-10.7824163,154.20
</coordinates>
</Point>
</Placemark>
<Placemark>
<name>
Tue Jan 03 11:26:01 2017 S=0.45 Km/hr
</name>
<styleUrl>
#styleMap_TLP_Normal
</styleUrl>
<Point>
<coordinates>
-64.9388351,-10.7824039,154.11
</coordinates>
</Point>
</Placemark>
<Placemark>
<name>
Tue Jan 03 11:26:11 2017 S=1.85 Km/hr
</name>
<styleUrl>
#styleMap_TLP_Normal
</styleUrl>
<Point>
<coordinates>
-64.9388580,-10.7823706,153.79
</coordinates>
</Point>
</Placemark>
<Placemark>
<name>
Tue Jan 03 11:26:21 2017 S=0.94 Km/hr
</name>
<styleUrl>
#styleMap_TLP_Normal
</styleUrl>
<Point>
<coordinates>
-64.9388580,-10.7823210,153.26
</coordinates>
</Point>
</Placemark>
<Placemark>
<name>
Tue Jan 03 11:26:31 2017 S=1.40 Km/hr
</name>
<styleUrl>
#styleMap_TLP_Normal
</styleUrl>
<Point>
<coordinates>
-64.9388809,-10.7822828,153.00
</coordinates>
</Point>
</Placemark>
<Placemark>
<name>
Tue Jan 03 11:26:41 2017 S=1.12 Km/hr
</name>
<styleUrl>
#styleMap_TLP_Normal
</styleUrl>
<Point>
<coordinates>
-64.9389191,-10.7821922,153.30
</coordinates>
</Point>
</Placemark>
<Placemark>
<name>
Tue Jan 03 11:26:51 2017 S=0.67 Km/hr
</name>
<styleUrl>
#styleMap_TLP_Normal
</styleUrl>
<Point>
<coordinates>
-64.9389496,-10.7821436,153.07
</coordinates>
</Point>
</Placemark>
<Placemark>
<name>
Tue Jan 03 11:27:01 2017 S=0.58 Km/hr
</name>
<styleUrl>
#styleMap_TLP_Normal
</styleUrl>
<Point>
<coordinates>
-64.9390106,-10.7821121,152.97
</coordinates>
</Point>
</Placemark>
<Placemark>
<name>
Tue Jan 03 11:27:11 2017 S=1.43 Km/hr
</name>
<styleUrl>
#styleMap_TLP_Normal
</styleUrl>
<Point>
<coordinates>
-64.9390640,-10.7820578,152.95
</coordinates>
</Point>
</Placemark>
<Placemark>
<name>
Tue Jan 03 11:27:21 2017 S=0.70 Km/hr
</name>
<styleUrl>
#styleMap_TLP_Normal
</styleUrl>
<Point>
<coordinates>
-64.9390564,-10.7820110,151.90
</coordinates>
</Point>
</Placemark>
<Placemark>
<name>
Tue Jan 03 11:27:31 2017 S=1.57 Km/hr
</name>
<styleUrl>
#styleMap_TLP_Normal
</styleUrl>
<Point>
<coordinates>
-64.9390717,-10.7820892,151.38
</coordinates>
</Point>
</Placemark>
<Placemark>
<name>
Tue Jan 03 11:27:41 2017 S=0.12 Km/hr
</name>
<styleUrl>
#styleMap_TLP_Normal
</styleUrl>
<Point>
<coordinates>
-64.9390335,-10.7821255,150.95
</coordinates>
</Point>
</Placemark>
<Placemark>
<name>
Tue Jan 03 11:27:51 2017 S=0.20 Km/hr
</name>
<styleUrl>
#styleMap_TLP_Normal
</styleUrl>
<Point>
<coordinates>
-64.9390335,-10.7821302,151.04
</coordinates>
</Point>
</Placemark>
<Placemark>
<name>
Tue Jan 03 11:28:01 2017 S=1.58 Km/hr
</name>
<styleUrl>
#styleMap_TLP_Normal
</styleUrl>
<Point>
<coordinates>
-64.9390640,-10.7821598,151.25
</coordinates>
</Point>
</Placemark>
<Placemark>
<name>
Tue Jan 03 11:28:11 2017 S=0.91 Km/hr
</name>
<styleUrl>
#styleMap_TLP_Normal
</styleUrl>
<Point>
<coordinates>
-64.9390869,-10.7822237,151.60
</coordinates>
</Point>
</Placemark>
<Placemark>
<name>
Tue Jan 03 11:28:21 2017 S=1.33 Km/hr
</name>
<styleUrl>
#styleMap_TLP_Normal
</styleUrl>
<Point>
<coordinates>
-64.9390640,-10.7823000,151.84
</coordinates>
</Point>
</Placemark>
<Placemark>
<name>
Tue Jan 03 11:28:31 2017 S=1.62 Km/hr
</name>
<styleUrl>
#styleMap_TLP_Normal
</styleUrl>
<Point>
<coordinates>
-64.9391251,-10.7823687,151.95
</coordinates>
</Point>
</Placemark>
<Placemark>
<name>
Tue Jan 03 11:28:41 2017 S=1.72 Km/hr
</name>
<styleUrl>
#styleMap_TLP_Normal
</styleUrl>
<Point>
<coordinates>
-64.9392090,-10.7824001,152.05
</coordinates>
</Point>
</Placemark>
<Placemark>
<name>
Tue Jan 03 11:28:51 2017 S=1.41 Km/hr
</name>
<styleUrl>
#styleMap_TLP_Normal
</styleUrl>
<Point>
<coordinates>
-64.9392242,-10.7824459,153.55
</coordinates>
</Point>
</Placemark>
<Placemark>
<name>
Tue Jan 03 11:29:01 2017 S=0.24 Km/hr
</name>
<styleUrl>
#styleMap_TLP_Normal
</styleUrl>
<Point>
<coordinates>
-64.9392624,-10.7824821,154.03
</coordinates>
</Point>
</Placemark>
<Placemark>
<name>
Tue Jan 03 11:29:11 2017 S=0.95 Km/hr
</name>
<styleUrl>
#styleMap_TLP_Normal
</styleUrl>
<Point>
<coordinates>
-64.9392853,-10.7825155,154.74
</coordinates>
</Point>
</Placemark>
<Placemark>
<name>
Tue Jan 03 11:29:21 2017 S=1.88 Km/hr
</name>
<styleUrl>
#styleMap_TLP_Normal
</styleUrl>
<Point>
<coordinates>
-64.9392700,-10.7825594,154.88
</coordinates>
</Point>
</Placemark>
<Placemark>
<name>
Tue Jan 03 11:29:31 2017 S=2.05 Km/hr
</name>
<styleUrl>
#styleMap_TLP_Normal
</styleUrl>
<Point>
<coordinates>
-64.9392624,-10.7826376,154.59
</coordinates>
</Point>
</Placemark>
<Placemark>
<name>
Tue Jan 03 11:29:41 2017 S=2.28 Km/hr
</name>
<styleUrl>
#styleMap_TLP_Normal
</styleUrl>
<Point>
<coordinates>
-64.9392548,-10.7826939,154.07
</coordinates>
</Point>
</Placemark>
<Placemark>
<name>
Tue Jan 03 11:29:51 2017 S=2.17 Km/hr
</name>
<styleUrl>
#styleMap_TLP_Normal
</styleUrl>
<Point>
<coordinates>
-64.9393158,-10.7827721,153.52
</coordinates>
</Point>
</Placemark>
<Placemark>
<name>
Tue Jan 03 11:30:01 2017 S=0.42 Km/hr
</name>
<styleUrl>
#styleMap_TLP_Normal
</styleUrl>
<Point>
<coordinates>
-64.9393005,-10.7828159,154.59
</coordinates>
</Point>
</Placemark>
<Placemark>
<name>
Tue Jan 03 11:30:11 2017 S=0.31 Km/hr
</name>
<styleUrl>
#styleMap_TLP_Normal
</styleUrl>
<Point>
<coordinates>
-64.9393082,-10.7828112,154.60
</coordinates>
</Point>
</Placemark>
<Placemark>
<name>
Tue Jan 03 11:30:21 2017 S=1.04 Km/hr
</name>
<styleUrl>
#styleMap_TLP_Normal
</styleUrl>
<Point>
<coordinates>
-64.9393158,-10.7828121,154.57
</coordinates>
</Point>
</Placemark>
<Placemark>
<name>
Tue Jan 03 11:30:31 2017 S=1.07 Km/hr
</name>
<styleUrl>
#styleMap_TLP_Normal
</styleUrl>
<Point>
<coordinates>
-64.9393463,-10.7828703,153.55
</coordinates>
</Point>
</Placemark>
<Placemark>
<name>
Tue Jan 03 11:30:41 2017 S=0.57 Km/hr
</name>
<styleUrl>
#styleMap_TLP_Normal
</styleUrl>
<Point>
<coordinates>
-64.9393463,-10.7829132,154.60
</coordinates>
</Point>
</Placemark>
<Placemark>
<name>
Tue Jan 03 11:30:51 2017 S=1.59 Km/hr
</name>
<styleUrl>
#styleMap_TLP_Normal
</styleUrl>
<Point>
<coordinates>
-64.9393234,-10.7829485,152.71
</coordinates>
</Point>
</Placemark>
<Placemark>
<name>
Tue Jan 03 11:31:01 2017 S=2.02 Km/hr
</name>
<styleUrl>
#styleMap_TLP_Normal
</styleUrl>
<Point>
<coordinates>
-64.9393158,-10.7830391,150.13
</coordinates>
</Point>
</Placemark>
<Placemark>
<name>
Tue Jan 03 11:31:11 2017 S=1.31 Km/hr
</name>
<styleUrl>
#styleMap_TLP_Normal
</styleUrl>
<Point>
<coordinates>
-64.9393311,-10.7830982,149.51
</coordinates>
</Point>
</Placemark>
<Placemark>
<name>
Tue Jan 03 11:31:21 2017 S=0.65 Km/hr
</name>
<styleUrl>
#styleMap_TLP_Normal
</styleUrl>
<Point>
<coordinates>
-64.9393387,-10.7831335,149.18
</coordinates>
</Point>
</Placemark>
<Placemark>
<name>
Tue Jan 03 11:31:31 2017 S=0.98 Km/hr
</name>
<styleUrl>
#styleMap_TLP_Normal
</styleUrl>
<Point>
<coordinates>
-64.9393539,-10.7832279,149.73
</coordinates>
</Point>
</Placemark>
<Placemark>
<name>
Tue Jan 03 11:31:41 2017 S=3.10 Km/hr
</name>
<styleUrl>
#styleMap_TLP_Normal
</styleUrl>
<Point>
<coordinates>
-64.9392929,-10.7833395,150.15
</coordinates>
</Point>
</Placemark>
<Placemark>
<name>
Tue Jan 03 11:31:51 2017 S=0.71 Km/hr
</name>
<styleUrl>
#styleMap_TLP_Normal
</styleUrl>
<Point>
<coordinates>
-64.9392395,-10.7833710,149.84
</coordinates>
</Point>
</Placemark>
<Placemark>
<name>
Tue Jan 03 11:32:01 2017 S=0.67 Km/hr
</name>
<styleUrl>
#styleMap_TLP_Normal
</styleUrl>
<Point>
<coordinates>
-64.9392242,-10.7833805,149.97
</coordinates>
</Point>
</Placemark>
<Placemark>
<name>
Tue Jan 03 11:32:11 2017 S=0.78 Km/hr
</name>
<styleUrl>
#styleMap_TLP_Normal
</styleUrl>
<Point>
<coordinates>
-64.9392242,-10.7834406,149.07
</coordinates>
</Point>
</Placemark>
<Placemark>
<name>
Tue Jan 03 11:32:21 2017 S=0.45 Km/hr
</name>
<styleUrl>
#styleMap_TLP_Normal
</styleUrl>
<Point>
<coordinates>
-64.9392090,-10.7834616,148.84
</coordinates>
</Point>
</Placemark>
<Placemark>
<name>
Tue Jan 03 11:32:31 2017 S=1.09 Km/hr
</name>
<styleUrl>
#styleMap_TLP_Normal
</styleUrl>
<Point>
<coordinates>
-64.9391937,-10.7834711,148.80
</coordinates>
</Point>
</Placemark>
<Placemark>
<name>
Tue Jan 03 11:32:41 2017 S=0.78 Km/hr
</name>
<styleUrl>
#styleMap_TLP_Normal
</styleUrl>
<Point>
<coordinates>
-64.9391708,-10.7834969,148.69
</coordinates>
</Point>
</Placemark>
<Placemark>
<name>
Tue Jan 03 11:32:51 2017 S=2.24 Km/hr
</name>
<styleUrl>
#styleMap_TLP_Normal
</styleUrl>
<Point>
<coordinates>
-64.9390869,-10.7835855,148.09
</coordinates>
</Point>
</Placemark>
<Placemark>
<name>
Tue Jan 03 11:33:01 2017 S=0.81 Km/hr
</name>
<styleUrl>
#styleMap_TLP_Normal
</styleUrl>
<Point>
<coordinates>
-64.9390564,-10.7836695,147.44
</coordinates>
</Point>
</Placemark>
<Placemark>
<name>
Tue Jan 03 11:33:11 2017 S=2.05 Km/hr
</name>
<styleUrl>
#styleMap_TLP_Normal
</styleUrl>
<Point>
<coordinates>
-64.9390945,-10.7837286,147.05
</coordinates>
</Point>
</Placemark>
<Placemark>
<name>
Tue Jan 03 11:33:21 2017 S=1.09 Km/hr
</name>
<styleUrl>
#styleMap_TLP_Normal
</styleUrl>
<Point>
<coordinates>
-64.9390869,-10.7837267,147.36
</coordinates>
</Point>
</Placemark>
<Placemark>
<name>
Tue Jan 03 11:33:31 2017 S=1.27 Km/hr
</name>
<styleUrl>
#styleMap_TLP_Normal
</styleUrl>
<Point>
<coordinates>
-64.9391174,-10.7837629,146.82
</coordinates>
</Point>
</Placemark>
<Placemark>
<name>
Tue Jan 03 11:33:41 2017 S=1.67 Km/hr
</name>
<styleUrl>
#styleMap_TLP_Normal
</styleUrl>
<Point>
<coordinates>
-64.9391861,-10.7838154,146.34
</coordinates>
</Point>
</Placemark>
<Placemark>
<name>
Tue Jan 03 11:33:51 2017 S=1.35 Km/hr
</name>
<styleUrl>
#styleMap_TLP_Normal
</styleUrl>
<Point>
<coordinates>
-64.9392090,-10.7838955,147.07
</coordinates>
</Point>
</Placemark>
<Placemark>
<name>
Tue Jan 03 11:34:01 2017 S=1.31 Km/hr
</name>
<styleUrl>
#styleMap_TLP_Normal
</styleUrl>
<Point>
<coordinates>
-64.9392395,-10.7839537,147.93
</coordinates>
</Point>
</Placemark>
<Placemark>
<name>
Tue Jan 03 11:34:11 2017 S=0.72 Km/hr
</name>
<styleUrl>
#styleMap_TLP_Normal
</styleUrl>
<Point>
<coordinates>
-64.9392700,-10.7839432,149.08
</coordinates>
</Point>
</Placemark>
<Placemark>
<name>
Tue Jan 03 11:34:21 2017 S=0.79 Km/hr
</name>
<styleUrl>
#styleMap_TLP_Normal
</styleUrl>
<Point>
<coordinates>
-64.9393005,-10.7839870,149.84
</coordinates>
</Point>
</Placemark>
<Placemark>
<name>
Tue Jan 03 11:34:31 2017 S=0.79 Km/hr
</name>
<styleUrl>
#styleMap_TLP_Normal
</styleUrl>
<Point>
<coordinates>
-64.9393311,-10.7840033,150.16
</coordinates>
</Point>
</Placemark>
<Placemark>
<name>
Tue Jan 03 11:34:41 2017 S=1.38 Km/hr
</name>
<styleUrl>
#styleMap_TLP_Normal
</styleUrl>
<Point>
<coordinates>
-64.9393311,-10.7840462,150.57
</coordinates>
</Point>
</Placemark>
<Placemark>
<name>
Tue Jan 03 11:34:51 2017 S=1.12 Km/hr
</name>
<styleUrl>
#styleMap_TLP_Normal
</styleUrl>
<Point>
<coordinates>
-64.9393616,-10.7841549,150.34
</coordinates>
</Point>
</Placemark>
<Placemark>
<name>
Tue Jan 03 11:35:01 2017 S=1.51 Km/hr
</name>
<styleUrl>
#styleMap_TLP_Normal
</styleUrl>
<Point>
<coordinates>
-64.9393692,-10.7842245,149.00
</coordinates>
</Point>
</Placemark>
<Placemark>
<name>
Tue Jan 03 11:35:11 2017 S=1.21 Km/hr
</name>
<styleUrl>
#styleMap_TLP_Normal
</styleUrl>
<Point>
<coordinates>
-64.9393005,-10.7842970,149.34
</coordinates>
</Point>
</Placemark>
<Placemark>
<name>
Tue Jan 03 11:35:21 2017 S=1.24 Km/hr
</name>
<styleUrl>
#styleMap_TLP_Normal
</styleUrl>
<Point>
<coordinates>
-64.9392700,-10.7843361,148.80
</coordinates>
</Point>
</Placemark>
<Placemark>
<name>
Tue Jan 03 11:35:31 2017 S=1.91 Km/hr
</name>
<styleUrl>
#styleMap_TLP_Normal
</styleUrl>
<Point>
<coordinates>
-64.9392471,-10.7844086,148.81
</coordinates>
</Point>
</Placemark>
<Placemark>
<name>
Tue Jan 03 11:35:41 2017 S=2.04 Km/hr
</name>
<styleUrl>
#styleMap_TLP_Normal
</styleUrl>
<Point>
<coordinates>
-64.9392090,-10.7844639,149.01
</coordinates>
</Point>
</Placemark>
<Placemark>
<name>
Tue Jan 03 11:35:51 2017 S=1.44 Km/hr
</name>
<styleUrl>
#styleMap_TLP_Normal
</styleUrl>
<Point>
<coordinates>
-64.9391556,-10.7845192,148.80
</coordinates>
</Point>
</Placemark>
<Placemark>
<name>
Tue Jan 03 11:36:01 2017 S=0.77 Km/hr
</name>
<styleUrl>
#styleMap_TLP_Normal
</styleUrl>
<Point>
<coordinates>
-64.9391556,-10.7845602,149.14
</coordinates>
</Point>
</Placemark>
<Placemark>
<name>
Tue Jan 03 11:36:11 2017 S=1.59 Km/hr
</name>
<styleUrl>
#styleMap_TLP_Normal
</styleUrl>
<Point>
<coordinates>
-64.9391022,-10.7845278,148.88
</coordinates>
</Point>
</Placemark>
<Placemark>
<name>
Tue Jan 03 11:36:21 2017 S=0.88 Km/hr
</name>
<styleUrl>
#styleMap_TLP_Normal
</styleUrl>
<Point>
<coordinates>
-64.9390564,-10.7844934,149.36
</coordinates>
</Point>
</Placemark>
<Placemark>
<name>
Tue Jan 03 11:36:31 2017 S=0.35 Km/hr
</name>
<styleUrl>
#styleMap_TLP_Normal
</styleUrl>
<Point>
<coordinates>
-64.9390259,-10.7845011,149.10
</coordinates>
</Point>
</Placemark>
<Placemark>
<name>
Tue Jan 03 11:36:41 2017 S=0.58 Km/hr
</name>
<styleUrl>
#styleMap_TLP_Normal
</styleUrl>
<Point>
<coordinates>
-64.9390182,-10.7845097,149.06
</coordinates>
</Point>
</Placemark>
<Placemark>
<name>
Tue Jan 03 11:36:51 2017 S=1.81 Km/hr
</name>
<styleUrl>
#styleMap_TLP_Normal
</styleUrl>
<Point>
<coordinates>
-64.9389343,-10.7844839,148.14
</coordinates>
</Point>
</Placemark>
<Placemark>
<name>
Tue Jan 03 11:37:01 2017 S=2.47 Km/hr
</name>
<styleUrl>
#styleMap_TLP_Normal
</styleUrl>
<Point>
<coordinates>
-64.9388809,-10.7844934,148.21
</coordinates>
</Point>
</Placemark>
<Placemark>
<name>
Tue Jan 03 11:37:11 2017 S=0.47 Km/hr
</name>
<styleUrl>
#styleMap_TLP_Normal
</styleUrl>
<Point>
<coordinates>
-64.9388504,-10.7844944,147.90
</coordinates>
</Point>
</Placemark>
<Placemark>
<name>
Tue Jan 03 11:37:21 2017 S=0.45 Km/hr
</name>
<styleUrl>
#styleMap_TLP_Normal
</styleUrl>
<Point>
<coordinates>
-64.9388123,-10.7845354,147.94
</coordinates>
</Point>
</Placemark>
<Placemark>
<name>
Tue Jan 03 11:37:31 2017 S=0.25 Km/hr
</name>
<styleUrl>
#styleMap_TLP_Normal
</styleUrl>
<Point>
<coordinates>
-64.9388199,-10.7845449,147.91
</coordinates>
</Point>
</Placemark>
<Placemark>
<name>
Tue Jan 03 11:37:41 2017 S=1.45 Km/hr
</name>
<styleUrl>
#styleMap_TLP_Normal
</styleUrl>
<Point>
<coordinates>
-64.9388275,-10.7845287,147.84
</coordinates>
</Point>
</Placemark>
<Placemark>
<name>
Tue Jan 03 11:37:51 2017 S=0.67 Km/hr
</name>
<styleUrl>
#styleMap_TLP_Normal
</styleUrl>
<Point>
<coordinates>
-64.9388351,-10.7844906,147.77
</coordinates>
</Point>
</Placemark>
<Placemark>
<name>
Tue Jan 03 11:38:01 2017 S=0.30 Km/hr
</name>
<styleUrl>
#styleMap_TLP_Normal
</styleUrl>
<Point>
<coordinates>
-64.9388199,-10.7844820,147.74
</coordinates>
</Point>
</Placemark>
<Placemark>
<name>
Tue Jan 03 11:38:11 2017 S=0.19 Km/hr
</name>
<styleUrl>
#styleMap_TLP_Normal
</styleUrl>
<Point>
<coordinates>
-64.9388199,-10.7844658,147.74
</coordinates>
</Point>
</Placemark>
<Placemark>
<name>
Tue Jan 03 11:38:21 2017 S=1.54 Km/hr
</name>
<styleUrl>
#styleMap_TLP_Normal
</styleUrl>
<Point>
<coordinates>
-64.9388275,-10.7844324,147.94
</coordinates>
</Point>
</Placemark>
<Placemark>
<name>
Tue Jan 03 11:38:31 2017 S=0.36 Km/hr
</name>
<styleUrl>
#styleMap_TLP_Normal
</styleUrl>
<Point>
<coordinates>
-64.9388580,-10.7844257,148.61
</coordinates>
</Point>
</Placemark>
<Placemark>
<name>
Tue Jan 03 11:38:41 2017 S=0.59 Km/hr
</name>
<styleUrl>
#styleMap_TLP_Normal
</styleUrl>
<Point>
<coordinates>
-64.9388504,-10.7844257,148.63
</coordinates>
</Point>
</Placemark>
<Placemark>
<name>
Tue Jan 03 11:38:51 2017 S=1.54 Km/hr
</name>
<styleUrl>
#styleMap_TLP_Normal
</styleUrl>
<Point>
<coordinates>
-64.9388046,-10.7843885,148.84
</coordinates>
</Point>
</Placemark>
<Placemark>
<name>
Tue Jan 03 11:39:01 2017 S=1.24 Km/hr
</name>
<styleUrl>
#styleMap_TLP_Normal
</styleUrl>
<Point>
<coordinates>
-64.9388046,-10.7843313,148.98
</coordinates>
</Point>
</Placemark>
<Placemark>
<name>
Tue Jan 03 11:39:11 2017 S=0.44 Km/hr
</name>
<styleUrl>
#styleMap_TLP_Normal
</styleUrl>
<Point>
<coordinates>
-64.9388199,-10.7843027,149.39
</coordinates>
</Point>
</Placemark>
<Placemark>
<name>
Tue Jan 03 11:39:21 2017 S=0.86 Km/hr
</name>
<styleUrl>
#styleMap_TLP_Normal
</styleUrl>
<Point>
<coordinates>
-64.9388580,-10.7842951,149.59
</coordinates>
</Point>
</Placemark>
<Placemark>
<name>
Tue Jan 03 11:39:31 2017 S=0.39 Km/hr
</name>
<styleUrl>
#styleMap_TLP_Normal
</styleUrl>
<Point>
<coordinates>
-64.9388657,-10.7842903,149.64
</coordinates>
</Point>
</Placemark>
<Placemark>
<name>
Tue Jan 03 11:39:41 2017 S=0.98 Km/hr
</name>
<styleUrl>
#styleMap_TLP_Normal
</styleUrl>
<Point>
<coordinates>
-64.9388351,-10.7842560,149.60
</coordinates>
</Point>
</Placemark>
<Placemark>
<name>
Tue Jan 03 11:39:51 2017 S=1.03 Km/hr
</name>
<styleUrl>
#styleMap_TLP_Normal
</styleUrl>
<Point>
<coordinates>
-64.9388199,-10.7841635,150.73
</coordinates>
</Point>
</Placemark>
<Placemark>
<name>
Tue Jan 03 11:40:01 2017 S=1.71 Km/hr
</name>
<styleUrl>
#styleMap_TLP_Normal
</styleUrl>
<Point>
<coordinates>
-64.9387589,-10.7840719,150.36
</coordinates>
</Point>
</Placemark>
<Placemark>
<name>
Tue Jan 03 11:40:11 2017 S=1.18 Km/hr
</name>
<styleUrl>
#styleMap_TLP_Normal
</styleUrl>
<Point>
<coordinates>
-64.9387054,-10.7840252,150.27
</coordinates>
</Point>
</Placemark>
<Placemark>
<name>
Tue Jan 03 11:40:21 2017 S=0.60 Km/hr
</name>
<styleUrl>
#styleMap_TLP_Normal
</styleUrl>
<Point>
<coordinates>
-64.9386902,-10.7839794,150.98
</coordinates>
</Point>
</Placemark>
<Placemark>
<name>
Tue Jan 03 11:40:31 2017 S=1.23 Km/hr
</name>
<styleUrl>
#styleMap_TLP_Normal
</styleUrl>
<Point>
<coordinates>
-64.9386826,-10.7839737,150.97
</coordinates>
</Point>
</Placemark>
<Placemark>
<name>
Tue Jan 03 11:40:41 2017 S=1.39 Km/hr
</name>
<styleUrl>
#styleMap_TLP_Normal
</styleUrl>
<Point>
<coordinates>
-64.9385605,-10.7839870,151.16
</coordinates>
</Point>
</Placemark>
<Placemark>
<name>
Tue Jan 03 11:40:51 2017 S=0.46 Km/hr
</name>
<styleUrl>
#styleMap_TLP_Normal
</styleUrl>
<Point>
<coordinates>
-64.9384766,-10.7839842,151.10
</coordinates>
</Point>
</Placemark>
<Placemark>
<name>
Tue Jan 03 11:41:01 2017 S=1.80 Km/hr
</name>
<styleUrl>
#styleMap_TLP_Normal
</styleUrl>
<Point>
<coordinates>
-64.9384308,-10.7839689,151.14
</coordinates>
</Point>
</Placemark>
<Placemark>
<name>
Tue Jan 03 11:41:11 2017 S=0.93 Km/hr
</name>
<styleUrl>
#styleMap_TLP_Normal
</styleUrl>
<Point>
<coordinates>
-64.9383774,-10.7839746,150.90
</coordinates>
</Point>
</Placemark>
<Placemark>
<name>
Tue Jan 03 11:41:21 2017 S=1.52 Km/hr
</name>
<styleUrl>
#styleMap_TLP_Normal
</styleUrl>
<Point>
<coordinates>
-64.9383392,-10.7839270,150.38
</coordinates>
</Point>
</Placemark>
<Placemark>
<name>
Tue Jan 03 11:41:31 2017 S=1.78 Km/hr
</name>
<styleUrl>
#styleMap_TLP_Normal
</styleUrl>
<Point>
<coordinates>
-64.9382401,-10.7838955,150.30
</coordinates>
</Point>
</Placemark>
<Placemark>
<name>
Tue Jan 03 11:41:41 2017 S=1.76 Km/hr
</name>
<styleUrl>
#styleMap_TLP_Normal
</styleUrl>
<Point>
<coordinates>
-64.9381790,-10.7838974,150.09
</coordinates>
</Point>
</Placemark>
<Placemark>
<name>
Tue Jan 03 11:41:51 2017 S=1.38 Km/hr
</name>
<styleUrl>
#styleMap_TLP_Normal
</styleUrl>
<Point>
<coordinates>
-64.9381409,-10.7838907,150.54
</coordinates>
</Point>
</Placemark>
<Placemark>
<name>
Tue Jan 03 11:42:01 2017 S=0.62 Km/hr
</name>
<styleUrl>
#styleMap_TLP_Normal
</styleUrl>
<Point>
<coordinates>
-64.9381027,-10.7839231,150.58
</coordinates>
</Point>
</Placemark>
<Placemark>
<name>
Tue Jan 03 11:42:11 2017 S=3.08 Km/hr
</name>
<styleUrl>
#styleMap_TLP_Normal
</styleUrl>
<Point>
<coordinates>
-64.9380417,-10.7839680,150.60
</coordinates>
</Point>
</Placemark>
<Placemark>
<name>
Tue Jan 03 11:42:21 2017 S=1.16 Km/hr
</name>
<styleUrl>
#styleMap_TLP_Normal
</styleUrl>
<Point>
<coordinates>
-64.9380188,-10.7840462,150.89
</coordinates>
</Point>
</Placemark>
<Placemark>
<name>
Tue Jan 03 11:42:31 2017 S=2.45 Km/hr
</name>
<styleUrl>
#styleMap_TLP_Normal
</styleUrl>
<Point>
<coordinates>
-64.9379807,-10.7841702,150.91
</coordinates>
</Point>
</Placemark>
<Placemark>
<name>
Tue Jan 03 11:42:41 2017 S=1.48 Km/hr
</name>
<styleUrl>
#styleMap_TLP_Normal
</styleUrl>
<Point>
<coordinates>
-64.9379349,-10.7842340,150.82
</coordinates>
</Point>
</Placemark>
<Placemark>
<name>
Tue Jan 03 11:42:51 2017 S=1.39 Km/hr
</name>
<styleUrl>
#styleMap_TLP_Normal
</styleUrl>
<Point>
<coordinates>
-64.9378891,-10.7842741,149.40
</coordinates>
</Point>
</Placemark>
<Placemark>
<name>
Tue Jan 03 11:43:01 2017 S=0.53 Km/hr
</name>
<styleUrl>
#styleMap_TLP_Normal
</styleUrl>
<Point>
<coordinates>
-64.9378357,-10.7842817,145.84
</coordinates>
</Point>
</Placemark>
<Placemark>
<name>
Tue Jan 03 11:43:11 2017 S=1.65 Km/hr
</name>
<styleUrl>
#styleMap_TLP_Normal
</styleUrl>
<Point>
<coordinates>
-64.9378357,-10.7843390,147.14
</coordinates>
</Point>
</Placemark>
<Placemark>
<name>
Tue Jan 03 11:43:21 2017 S=2.21 Km/hr
</name>
<styleUrl>
#styleMap_TLP_Normal
</styleUrl>
<Point>
<coordinates>
-64.9378662,-10.7844009,146.52
</coordinates>
</Point>
</Placemark>
<Placemark>
<name>
Tue Jan 03 11:43:31 2017 S=1.20 Km/hr
</name>
<styleUrl>
#styleMap_TLP_Normal
</styleUrl>
<Point>
<coordinates>
-64.9378281,-10.7844696,146.32
</coordinates>
</Point>
</Placemark>
<Placemark>
<name>
Tue Jan 03 11:43:41 2017 S=1.92 Km/hr
</name>
<styleUrl>
#styleMap_TLP_Normal
</styleUrl>
<Point>
<coordinates>
-64.9378052,-10.7845097,145.83
</coordinates>
</Point>
</Placemark>
<Placemark>
<name>
Tue Jan 03 11:43:51 2017 S=1.16 Km/hr
</name>
<styleUrl>
#styleMap_TLP_Normal
</styleUrl>
<Point>
<coordinates>
-64.9378052,-10.7845755,144.89
</coordinates>
</Point>
</Placemark>
<Placemark>
<name>
Tue Jan 03 11:44:01 2017 S=1.12 Km/hr
</name>
<styleUrl>
#styleMap_TLP_Normal
</styleUrl>
<Point>
<coordinates>
-64.9377823,-10.7846498,144.81
</coordinates>
</Point>
</Placemark>
<Placemark>
<name>
Tue Jan 03 11:44:11 2017 S=0.65 Km/hr
</name>
<styleUrl>
#styleMap_TLP_Normal
</styleUrl>
<Point>
<coordinates>
-64.9377594,-10.7845964,144.97
</coordinates>
</Point>
</Placemark>
<Placemark>
<name>
Tue Jan 03 11:44:21 2017 S=1.33 Km/hr
</name>
<styleUrl>
#styleMap_TLP_Normal
</styleUrl>
<Point>
<coordinates>
-64.9377365,-10.7845926,145.39
</coordinates>
</Point>
</Placemark>
<Placemark>
<name>
Tue Jan 03 11:44:31 2017 S=0.38 Km/hr
</name>
<styleUrl>
#styleMap_TLP_Normal
</styleUrl>
<Point>
<coordinates>
-64.9376831,-10.7846107,145.82
</coordinates>
</Point>
</Placemark>
<Placemark>
<name>
Tue Jan 03 11:44:41 2017 S=1.22 Km/hr
</name>
<styleUrl>
#styleMap_TLP_Normal
</styleUrl>
<Point>
<coordinates>
-64.9376602,-10.7846241,145.79
</coordinates>
</Point>
</Placemark>
<Placemark>
<name>
Tue Jan 03 11:44:51 2017 S=2.98 Km/hr
</name>
<styleUrl>
#styleMap_TLP_Normal
</styleUrl>
<Point>
<coordinates>
-64.9375839,-10.7846346,145.96
</coordinates>
</Point>
</Placemark>
<Placemark>
<name>
Tue Jan 03 11:45:01 2017 S=1.61 Km/hr
</name>
<styleUrl>
#styleMap_TLP_Normal
</styleUrl>
<Point>
<coordinates>
-64.9375229,-10.7846069,146.01
</coordinates>
</Point>
</Placemark>
<Placemark>
<name>
Tue Jan 03 11:45:11 2017 S=0.80 Km/hr
</name>
<styleUrl>
#styleMap_TLP_Normal
</styleUrl>
<Point>
<coordinates>
-64.9375000,-10.7845831,146.18
</coordinates>
</Point>
</Placemark>
<Placemark>
<name>
Tue Jan 03 11:45:21 2017 S=1.01 Km/hr
</name>
<styleUrl>
#styleMap_TLP_Normal
</styleUrl>
<Point>
<coordinates>
-64.9374924,-10.7845726,146.15
</coordinates>
</Point>
</Placemark>
<Placemark>
<name>
Tue Jan 03 11:45:31 2017 S=2.16 Km/hr
</name>
<styleUrl>
#styleMap_TLP_Normal
</styleUrl>
<Point>
<coordinates>
-64.9374161,-10.7845268,145.27
</coordinates>
</Point>
</Placemark>
<Placemark>
<name>
Tue Jan 03 11:45:41 2017 S=1.66 Km/hr
</name>
<styleUrl>
#styleMap_TLP_Normal
</styleUrl>
<Point>
<coordinates>
-64.9373856,-10.7844534,145.56
</coordinates>
</Point>
</Placemark>
<Placemark>
<name>
Tue Jan 03 11:45:51 2017 S=0.87 Km/hr
</name>
<styleUrl>
#styleMap_TLP_Normal
</styleUrl>
<Point>
<coordinates>
-64.9373779,-10.7843790,145.64
</coordinates>
</Point>
</Placemark>
<Placemark>
<name>
Tue Jan 03 11:46:01 2017 S=0.37 Km/hr
</name>
<styleUrl>
#styleMap_TLP_Normal
</styleUrl>
<Point>
<coordinates>
-64.9374161,-10.7843437,145.59
</coordinates>
</Point>
</Placemark>
<Placemark>
<name>
Tue Jan 03 11:46:11 2017 S=0.99 Km/hr
</name>
<styleUrl>
#styleMap_TLP_Normal
</styleUrl>
<Point>
<coordinates>
-64.9374161,-10.7843246,145.71
</coordinates>
</Point>
</Placemark>
<Placemark>
<name>
Tue Jan 03 11:46:21 2017 S=0.76 Km/hr
</name>
<styleUrl>
#styleMap_TLP_Normal
</styleUrl>
<Point>
<coordinates>
-64.9373779,-10.7842999,145.83
</coordinates>
</Point>
</Placemark>
<Placemark>
<name>
Tue Jan 03 11:46:31 2017 S=1.53 Km/hr
</name>
<styleUrl>
#styleMap_TLP_Normal
</styleUrl>
<Point>
<coordinates>
-64.9372482,-10.7842340,146.65
</coordinates>
</Point>
</Placemark>
<Placemark>
<name>
Tue Jan 03 11:46:41 2017 S=1.17 Km/hr
</name>
<styleUrl>
#styleMap_TLP_Normal
</styleUrl>
<Point>
<coordinates>
-64.9371948,-10.7841921,146.79
</coordinates>
</Point>
</Placemark>
<Placemark>
<name>
Tue Jan 03 11:46:51 2017 S=0.55 Km/hr
</name>
<styleUrl>
#styleMap_TLP_Normal
</styleUrl>
<Point>
<coordinates>
-64.9371567,-10.7841702,146.86
</coordinates>
</Point>
</Placemark>
<Placemark>
<name>
Tue Jan 03 11:47:01 2017 S=1.48 Km/hr
</name>
<styleUrl>
#styleMap_TLP_Normal
</styleUrl>
<Point>
<coordinates>
-64.9371185,-10.7841854,147.46
</coordinates>
</Point>
</Placemark>
<Placemark>
<name>
Tue Jan 03 11:47:11 2017 S=1.49 Km/hr
</name>
<styleUrl>
#styleMap_TLP_Normal
</styleUrl>
<Point>
<coordinates>
-64.9370346,-10.7841969,147.65
</coordinates>
</Point>
</Placemark>
<Placemark>
<name>
Tue Jan 03 11:47:21 2017 S=1.14 Km/hr
</name>
<styleUrl>
#styleMap_TLP_Normal
</styleUrl>
<Point>
<coordinates>
-64.9369888,-10.7842007,147.29
</coordinates>
</Point>
</Placemark>
<Placemark>
<name>
Tue Jan 03 11:47:31 2017 S=1.98 Km/hr
</name>
<styleUrl>
#styleMap_TLP_Normal
</styleUrl>
<Point>
<coordinates>
-64.9369049,-10.7842121,147.07
</coordinates>
</Point>
</Placemark>
<Placemark>
<name>
Tue Jan 03 11:47:41 2017 S=1.22 Km/hr
</name>
<styleUrl>
#styleMap_TLP_Normal
</styleUrl>
<Point>
<coordinates>
-64.9368286,-10.7841949,147.26
</coordinates>
</Point>
</Placemark>
<Placemark>
<name>
Tue Jan 03 11:47:51 2017 S=1.17 Km/hr
</name>
<styleUrl>
#styleMap_TLP_Normal
</styleUrl>
<Point>
<coordinates>
-64.9367294,-10.7841825,146.18
</coordinates>
</Point>
</Placemark>
<Placemark>
<name>
Tue Jan 03 11:48:01 2017 S=0.71 Km/hr
</name>
<styleUrl>
#styleMap_TLP_Normal
</styleUrl>
<Point>
<coordinates>
-64.9367065,-10.7842121,147.89
</coordinates>
</Point>
</Placemark>
<Placemark>
<name>
Tue Jan 03 11:48:11 2017 S=1.30 Km/hr
</name>
<styleUrl>
#styleMap_TLP_Normal
</styleUrl>
<Point>
<coordinates>
-64.9367752,-10.7842169,148.47
</coordinates>
</Point>
</Placemark>
<Placemark>
<name>
Tue Jan 03 11:48:21 2017 S=1.07 Km/hr
</name>
<styleUrl>
#styleMap_TLP_Normal
</styleUrl>
<Point>
<coordinates>
-64.9367599,-10.7841682,149.25
</coordinates>
</Point>
</Placemark>
<Placemark>
<name>
Tue Jan 03 11:48:31 2017 S=0.35 Km/hr
</name>
<styleUrl>
#styleMap_TLP_Normal
</styleUrl>
<Point>
<coordinates>
-64.9367752,-10.7841568,149.41
</coordinates>
</Point>
</Placemark>
<Placemark>
<name>
Tue Jan 03 11:48:41 2017 S=0.97 Km/hr
</name>
<styleUrl>
#styleMap_TLP_Normal
</styleUrl>
<Point>
<coordinates>
-64.9367294,-10.7842331,148.07
</coordinates>
</Point>
</Placemark>
<Placemark>
<name>
Tue Jan 03 11:48:51 2017 S=0.69 Km/hr
</name>
<styleUrl>
#styleMap_TLP_Normal
</styleUrl>
<Point>
<coordinates>
-64.9367447,-10.7842722,148.34
</coordinates>
</Point>
</Placemark>
<Placemark>
<name>
Tue Jan 03 11:49:01 2017 S=1.69 Km/hr
</name>
<styleUrl>
#styleMap_TLP_Normal
</styleUrl>
<Point>
<coordinates>
-64.9366913,-10.7842627,148.15
</coordinates>
</Point>
</Placemark>
<Placemark>
<name>
Tue Jan 03 11:49:11 2017 S=1.09 Km/hr
</name>
<styleUrl>
#styleMap_TLP_Normal
</styleUrl>
<Point>
<coordinates>
-64.9366302,-10.7842731,147.96
</coordinates>
</Point>
</Placemark>
<Placemark>
<name>
Tue Jan 03 11:49:21 2017 S=0.72 Km/hr
</name>
<styleUrl>
#styleMap_TLP_Normal
</styleUrl>
<Point>
<coordinates>
-64.9366074,-10.7842951,148.35
</coordinates>
</Point>
</Placemark>
<Placemark>
<name>
Tue Jan 03 11:49:31 2017 S=0.44 Km/hr
</name>
<styleUrl>
#styleMap_TLP_Normal
</styleUrl>
<Point>
<coordinates>
-64.9365997,-10.7842827,148.30
</coordinates>
</Point>
</Placemark>
<Placemark>
<name>
Tue Jan 03 11:49:41 2017 S=0.71 Km/hr
</name>
<styleUrl>
#styleMap_TLP_Normal
</styleUrl>
<Point>
<coordinates>
-64.9365768,-10.7842674,149.30
</coordinates>
</Point>
</Placemark>
<Placemark>
<name>
Tue Jan 03 11:49:51 2017 S=1.01 Km/hr
</name>
<styleUrl>
#styleMap_TLP_Normal
</styleUrl>
<Point>
<coordinates>
-64.9366074,-10.7842617,149.77
</coordinates>
</Point>
</Placemark>
<Placemark>
<name>
Tue Jan 03 11:50:01 2017 S=1.72 Km/hr
</name>
<styleUrl>
#styleMap_TLP_Normal
</styleUrl>
<Point>
<coordinates>
-64.9366455,-10.7842979,149.86
</coordinates>
</Point>
</Placemark>
<Placemark>
<name>
Tue Jan 03 11:50:11 2017 S=1.12 Km/hr
</name>
<styleUrl>
#styleMap_TLP_Normal
</styleUrl>
<Point>
<coordinates>
-64.9366074,-10.7843113,150.03
</coordinates>
</Point>
</Placemark>
<Placemark>
<name>
Tue Jan 03 11:50:21 2017 S=2.12 Km/hr
</name>
<styleUrl>
#styleMap_TLP_Normal
</styleUrl>
<Point>
<coordinates>
-64.9365540,-10.7842789,150.21
</coordinates>
</Point>
</Placemark>
<Placemark>
<name>
Tue Jan 03 11:50:31 2017 S=1.61 Km/hr
</name>
<styleUrl>
#styleMap_TLP_Normal
</styleUrl>
<Point>
<coordinates>
-64.9364929,-10.7842760,149.82
</coordinates>
</Point>
</Placemark>
<Placemark>
<name>
Tue Jan 03 11:50:41 2017 S=1.82 Km/hr
</name>
<styleUrl>
#styleMap_TLP_Normal
</styleUrl>
<Point>
<coordinates>
-64.9364243,-10.7842693,149.37
</coordinates>
</Point>
</Placemark>
<Placemark>
<name>
Tue Jan 03 11:50:51 2017 S=1.76 Km/hr
</name>
<styleUrl>
#styleMap_TLP_Normal
</styleUrl>
<Point>
<coordinates>
-64.9363556,-10.7842255,148.45
</coordinates>
</Point>
</Placemark>
<Placemark>
<name>
Tue Jan 03 11:51:01 2017 S=2.31 Km/hr
</name>
<styleUrl>
#styleMap_TLP_Normal
</styleUrl>
<Point>
<coordinates>
-64.9362717,-10.7841387,149.65
</coordinates>
</Point>
</Placemark>
<Placemark>
<name>
Tue Jan 03 11:51:11 2017 S=1.64 Km/hr
</name>
<styleUrl>
#styleMap_TLP_Normal
</styleUrl>
<Point>
<coordinates>
-64.9361801,-10.7841158,149.98
</coordinates>
</Point>
</Placemark>
<Placemark>
<name>
Tue Jan 03 11:51:21 2017 S=2.09 Km/hr
</name>
<styleUrl>
#styleMap_TLP_Normal
</styleUrl>
<Point>
<coordinates>
-64.9361191,-10.7841339,149.41
</coordinates>
</Point>
</Placemark>
<Placemark>
<name>
Tue Jan 03 11:51:31 2017 S=1.49 Km/hr
</name>
<styleUrl>
#styleMap_TLP_Normal
</styleUrl>
<Point>
<coordinates>
-64.9360580,-10.7841825,149.10
</coordinates>
</Point>
</Placemark>
<Placemark>
<name>
Tue Jan 03 11:51:41 2017 S=0.63 Km/hr
</name>
<styleUrl>
#styleMap_TLP_Normal
</styleUrl>
<Point>
<coordinates>
-64.9360428,-10.7841959,149.66
</coordinates>
</Point>
</Placemark>
<Placemark>
<name>
Tue Jan 03 11:51:51 2017 S=0.34 Km/hr
</name>
<styleUrl>
#styleMap_TLP_Normal
</styleUrl>
<Point>
<coordinates>
-64.9360275,-10.7841959,149.70
</coordinates>
</Point>
</Placemark>
<Placemark>
<name>
Tue Jan 03 11:52:01 2017 S=1.56 Km/hr
</name>
<styleUrl>
#styleMap_TLP_Normal
</styleUrl>
<Point>
<coordinates>
-64.9360733,-10.7841845,149.02
</coordinates>
</Point>
</Placemark>
<Placemark>
<name>
Tue Jan 03 11:52:11 2017 S=1.19 Km/hr
</name>
<styleUrl>
#styleMap_TLP_Normal
</styleUrl>
<Point>
<coordinates>
-64.9361954,-10.7841673,148.59
</coordinates>
</Point>
</Placemark>
<Placemark>
<name>
Tue Jan 03 11:52:21 2017 S=1.65 Km/hr
</name>
<styleUrl>
#styleMap_TLP_Normal
</styleUrl>
<Point>
<coordinates>
-64.9361801,-10.7841759,148.75
</coordinates>
</Point>
</Placemark>
<Placemark>
<name>
Tue Jan 03 11:52:31 2017 S=1.30 Km/hr
</name>
<styleUrl>
#styleMap_TLP_Normal
</styleUrl>
<Point>
<coordinates>
-64.9361115,-10.7841873,149.96
</coordinates>
</Point>
</Placemark>
<Placemark>
<name>
Tue Jan 03 11:52:41 2017 S=1.48 Km/hr
</name>
<styleUrl>
#styleMap_TLP_Normal
</styleUrl>
<Point>
<coordinates>
-64.9360886,-10.7842274,149.81
</coordinates>
</Point>
</Placemark>
<Placemark>
<name>
Tue Jan 03 11:52:51 2017 S=1.06 Km/hr
</name>
<styleUrl>
#styleMap_TLP_Normal
</styleUrl>
<Point>
<coordinates>
-64.9360275,-10.7842941,149.30
</coordinates>
</Point>
</Placemark>
<Placemark>
<name>
Tue Jan 03 11:53:01 2017 S=1.54 Km/hr
</name>
<styleUrl>
#styleMap_TLP_Normal
</styleUrl>
<Point>
<coordinates>
-64.9360352,-10.7844191,149.40
</coordinates>
</Point>
</Placemark>
<Placemark>
<name>
Tue Jan 03 11:53:11 2017 S=1.58 Km/hr
</name>
<styleUrl>
#styleMap_TLP_Normal
</styleUrl>
<Point>
<coordinates>
-64.9360123,-10.7844954,149.01
</coordinates>
</Point>
</Placemark>
<Placemark>
<name>
Tue Jan 03 11:53:21 2017 S=0.37 Km/hr
</name>
<styleUrl>
#styleMap_TLP_Normal
</styleUrl>
<Point>
<coordinates>
-64.9360657,-10.7845469,147.82
</coordinates>
</Point>
</Placemark>
<Placemark>
<name>
Tue Jan 03 11:53:31 2017 S=1.46 Km/hr
</name>
<styleUrl>
#styleMap_TLP_Normal
</styleUrl>
<Point>
<coordinates>
-64.9360275,-10.7845669,146.52
</coordinates>
</Point>
</Placemark>
<Placemark>
<name>
Tue Jan 03 11:53:41 2017 S=0.90 Km/hr
</name>
<styleUrl>
#styleMap_TLP_Normal
</styleUrl>
<Point>
<coordinates>
-64.9360580,-10.7846289,147.20
</coordinates>
</Point>
</Placemark>
<Placemark>
<name>
Tue Jan 03 11:53:51 2017 S=1.81 Km/hr
</name>
<styleUrl>
#styleMap_TLP_Normal
</styleUrl>
<Point>
<coordinates>
-64.9360275,-10.7846479,147.53
</coordinates>
</Point>
</Placemark>
<Placemark>
<name>
Tue Jan 03 11:54:01 2017 S=1.13 Km/hr
</name>
<styleUrl>
#styleMap_TLP_Normal
</styleUrl>
<Point>
<coordinates>
-64.9360275,-10.7846699,148.63
</coordinates>
</Point>
</Placemark>
<Placemark>
<name>
Tue Jan 03 11:54:11 2017 S=2.24 Km/hr
</name>
<styleUrl>
#styleMap_TLP_Normal
</styleUrl>
<Point>
<coordinates>
-64.9360580,-10.7845650,150.80
</coordinates>
</Point>
</Placemark>
<Placemark>
<name>
Tue Jan 03 11:54:21 2017 S=2.04 Km/hr
</name>
<styleUrl>
#styleMap_TLP_Normal
</styleUrl>
<Point>
<coordinates>
-64.9360504,-10.7844534,152.40
</coordinates>
</Point>
</Placemark>
<Placemark>
<name>
Tue Jan 03 11:54:31 2017 S=1.39 Km/hr
</name>
<styleUrl>
#styleMap_TLP_Normal
</styleUrl>
<Point>
<coordinates>
-64.9360580,-10.7843904,152.59
</coordinates>
</Point>
</Placemark>
<Placemark>
<name>
Tue Jan 03 11:54:41 2017 S=2.80 Km/hr
</name>
<styleUrl>
#styleMap_TLP_Normal
</styleUrl>
<Point>
<coordinates>
-64.9360580,-10.7843246,152.00
</coordinates>
</Point>
</Placemark>
<Placemark>
<name>
Tue Jan 03 11:54:51 2017 S=2.05 Km/hr
</name>
<styleUrl>
#styleMap_TLP_Normal
</styleUrl>
<Point>
<coordinates>
-64.9361115,-10.7842522,152.27
</coordinates>
</Point>
</Placemark>
<Placemark>
<name>
Tue Jan 03 11:55:01 2017 S=0.82 Km/hr
</name>
<styleUrl>
#styleMap_TLP_Normal
</styleUrl>
<Point>
<coordinates>
-64.9361801,-10.7842026,152.07
</coordinates>
</Point>
</Placemark>
<Placemark>
<name>
Tue Jan 03 11:55:11 2017 S=1.93 Km/hr
</name>
<styleUrl>
#styleMap_TLP_Normal
</styleUrl>
<Point>
<coordinates>
-64.9362488,-10.7842150,152.39
</coordinates>
</Point>
</Placemark>
<Placemark>
<name>
Tue Jan 03 11:55:21 2017 S=1.45 Km/hr
</name>
<styleUrl>
#styleMap_TLP_Normal
</styleUrl>
<Point>
<coordinates>
-64.9363174,-10.7842493,153.21
</coordinates>
</Point>
</Placemark>
<Placemark>
<name>
Tue Jan 03 11:55:31 2017 S=2.62 Km/hr
</name>
<styleUrl>
#styleMap_TLP_Normal
</styleUrl>
<Point>
<coordinates>
-64.9364166,-10.7843266,153.33
</coordinates>
</Point>
</Placemark>
<Placemark>
<name>
Tue Jan 03 11:55:41 2017 S=1.36 Km/hr
</name>
<styleUrl>
#styleMap_TLP_Normal
</styleUrl>
<Point>
<coordinates>
-64.9364929,-10.7843580,152.34
</coordinates>
</Point>
</Placemark>
<Placemark>
<name>
Tue Jan 03 11:55:51 2017 S=1.05 Km/hr
</name>
<styleUrl>
#styleMap_TLP_Normal
</styleUrl>
<Point>
<coordinates>
-64.9365616,-10.7843714,152.47
</coordinates>
</Point>
</Placemark>
<Placemark>
<name>
Tue Jan 03 11:56:01 2017 S=1.09 Km/hr
</name>
<styleUrl>
#styleMap_TLP_Normal
</styleUrl>
<Point>
<coordinates>
-64.9366455,-10.7843895,153.11
</coordinates>
</Point>
</Placemark>
<Placemark>
<name>
Tue Jan 03 11:56:11 2017 S=1.28 Km/hr
</name>
<styleUrl>
#styleMap_TLP_Normal
</styleUrl>
<Point>
<coordinates>
-64.9366837,-10.7843790,153.87
</coordinates>
</Point>
</Placemark>
<Placemark>
<name>
Tue Jan 03 11:56:21 2017 S=1.32 Km/hr
</name>
<styleUrl>
#styleMap_TLP_Normal
</styleUrl>
<Point>
<coordinates>
-64.9367142,-10.7843437,153.58
</coordinates>
</Point>
</Placemark>
<Placemark>
<name>
Tue Jan 03 11:56:31 2017 S=0.67 Km/hr
</name>
<styleUrl>
#styleMap_TLP_Normal
</styleUrl>
<Point>
<coordinates>
-64.9367447,-10.7842941,153.36
</coordinates>
</Point>
</Placemark>
<Placemark>
<name>
Tue Jan 03 11:56:41 2017 S=1.14 Km/hr
</name>
<styleUrl>
#styleMap_TLP_Normal
</styleUrl>
<Point>
<coordinates>
-64.9367676,-10.7842836,152.51
</coordinates>
</Point>
</Placemark>
<Placemark>
<name>
Tue Jan 03 11:56:51 2017 S=2.22 Km/hr
</name>
<styleUrl>
#styleMap_TLP_Normal
</styleUrl>
<Point>
<coordinates>
-64.9368668,-10.7842932,153.00
</coordinates>
</Point>
</Placemark>
<Placemark>
<name>
Tue Jan 03 11:57:01 2017 S=1.24 Km/hr
</name>
<styleUrl>
#styleMap_TLP_Normal
</styleUrl>
<Point>
<coordinates>
-64.9369507,-10.7842913,152.57
</coordinates>
</Point>
</Placemark>
<Placemark>
<name>
Tue Jan 03 11:57:11 2017 S=1.39 Km/hr
</name>
<styleUrl>
#styleMap_TLP_Normal
</styleUrl>
<Point>
<coordinates>
-64.9370728,-10.7842865,151.91
</coordinates>
</Point>
</Placemark>
<Placemark>
<name>
Tue Jan 03 11:57:21 2017 S=1.01 Km/hr
</name>
<styleUrl>
#styleMap_TLP_Normal
</styleUrl>
<Point>
<coordinates>
-64.9370804,-10.7842712,152.15
</coordinates>
</Point>
</Placemark>
<Placemark>
<name>
Tue Jan 03 11:57:31 2017 S=1.09 Km/hr
</name>
<styleUrl>
#styleMap_TLP_Normal
</styleUrl>
<Point>
<coordinates>
-64.9370956,-10.7842655,152.31
</coordinates>
</Point>
</Placemark>
<Placemark>
<name>
Tue Jan 03 11:57:41 2017 S=0.48 Km/hr
</name>
<styleUrl>
#styleMap_TLP_Normal
</styleUrl>
<Point>
<coordinates>
-64.9370880,-10.7842550,151.70
</coordinates>
</Point>
</Placemark>
<Placemark>
<name>
Tue Jan 03 11:57:51 2017 S=0.89 Km/hr
</name>
<styleUrl>
#styleMap_TLP_Normal
</styleUrl>
<Point>
<coordinates>
-64.9370880,-10.7842264,151.84
</coordinates>
</Point>
</Placemark>
<Placemark>
<name>
Tue Jan 03 11:58:01 2017 S=1.36 Km/hr
</name>
<styleUrl>
#styleMap_TLP_Normal
</styleUrl>
<Point>
<coordinates>
-64.9370956,-10.7842264,151.77
</coordinates>
</Point>
</Placemark>
<Placemark>
<name>
Tue Jan 03 11:58:11 2017 S=0.78 Km/hr
</name>
<styleUrl>
#styleMap_TLP_Normal
</styleUrl>
<Point>
<coordinates>
-64.9370346,-10.7842493,151.13
</coordinates>
</Point>
</Placemark>
<Placemark>
<name>
Tue Jan 03 11:58:21 2017 S=0.66 Km/hr
</name>
<styleUrl>
#styleMap_TLP_Normal
</styleUrl>
<Point>
<coordinates>
-64.9370270,-10.7842884,151.12
</coordinates>
</Point>
</Placemark>
<Placemark>
<name>
Tue Jan 03 11:58:31 2017 S=0.84 Km/hr
</name>
<styleUrl>
#styleMap_TLP_Normal
</styleUrl>
<Point>
<coordinates>
-64.9370346,-10.7842894,151.50
</coordinates>
</Point>
</Placemark>
<Placemark>
<name>
Tue Jan 03 11:58:41 2017 S=0.82 Km/hr
</name>
<styleUrl>
#styleMap_TLP_Normal
</styleUrl>
<Point>
<coordinates>
-64.9370422,-10.7843018,151.50
</coordinates>
</Point>
</Placemark>
<Placemark>
<name>
Tue Jan 03 11:58:51 2017 S=0.69 Km/hr
</name>
<styleUrl>
#styleMap_TLP_Normal
</styleUrl>
<Point>
<coordinates>
-64.9369812,-10.7843122,151.17
</coordinates>
</Point>
</Placemark>
<Placemark>
<name>
Tue Jan 03 11:59:01 2017 S=0.74 Km/hr
</name>
<styleUrl>
#styleMap_TLP_Normal
</styleUrl>
<Point>
<coordinates>
-64.9369888,-10.7843113,151.13
</coordinates>
</Point>
</Placemark>
<Placemark>
<name>
Tue Jan 03 11:59:11 2017 S=1.22 Km/hr
</name>
<styleUrl>
#styleMap_TLP_Normal
</styleUrl>
<Point>
<coordinates>
-64.9370880,-10.7844019,149.16
</coordinates>
</Point>
</Placemark>
<Placemark>
<name>
Tue Jan 03 11:59:21 2017 S=0.64 Km/hr
</name>
<styleUrl>
#styleMap_TLP_Normal
</styleUrl>
<Point>
<coordinates>
-64.9371033,-10.7843809,148.77
</coordinates>
</Point>
</Placemark>
<Placemark>
<name>
Tue Jan 03 11:59:31 2017 S=1.46 Km/hr
</name>
<styleUrl>
#styleMap_TLP_Normal
</styleUrl>
<Point>
<coordinates>
-64.9370422,-10.7842627,148.35
</coordinates>
</Point>
</Placemark>
<Placemark>
<name>
Tue Jan 03 11:59:41 2017 S=0.96 Km/hr
</name>
<styleUrl>
#styleMap_TLP_Normal
</styleUrl>
<Point>
<coordinates>
-64.9370956,-10.7842522,148.63
</coordinates>
</Point>
</Placemark>
<Placemark>
<name>
Tue Jan 03 11:59:51 2017 S=0.39 Km/hr
</name>
<styleUrl>
#styleMap_TLP_Normal
</styleUrl>
<Point>
<coordinates>
-64.9370956,-10.7842455,148.70
</coordinates>
</Point>
</Placemark>
<Placemark>
<name>
Tue Jan 03 12:00:01 2017 S=0.08 Km/hr
</name>
<styleUrl>
#styleMap_TLP_Normal
</styleUrl>
<Point>
<coordinates>
-64.9371033,-10.7842207,147.86
</coordinates>
</Point>
</Placemark>
<Placemark>
<name>
Tue Jan 03 12:00:11 2017 S=1.43 Km/hr
</name>
<styleUrl>
#styleMap_TLP_Normal
</styleUrl>
<Point>
<coordinates>
-64.9371109,-10.7842379,147.73
</coordinates>
</Point>
</Placemark>
<Placemark>
<name>
Tue Jan 03 12:00:21 2017 S=1.82 Km/hr
</name>
<styleUrl>
#styleMap_TLP_Normal
</styleUrl>
<Point>
<coordinates>
-64.9371643,-10.7843094,148.04
</coordinates>
</Point>
</Placemark>
<Placemark>
<name>
Tue Jan 03 12:00:31 2017 S=0.31 Km/hr
</name>
<styleUrl>
#styleMap_TLP_Normal
</styleUrl>
<Point>
<coordinates>
-64.9371719,-10.7843428,147.88
</coordinates>
</Point>
</Placemark>
<Placemark>
<name>
Tue Jan 03 12:00:41 2017 S=0.38 Km/hr
</name>
<styleUrl>
#styleMap_TLP_Normal
</styleUrl>
<Point>
<coordinates>
-64.9371948,-10.7843790,147.99
</coordinates>
</Point>
</Placemark>
<Placemark>
<name>
Tue Jan 03 12:00:51 2017 S=0.62 Km/hr
</name>
<styleUrl>
#styleMap_TLP_Normal
</styleUrl>
<Point>
<coordinates>
-64.9372025,-10.7843800,148.05
</coordinates>
</Point>
</Placemark>
<Placemark>
<name>
Tue Jan 03 12:01:01 2017 S=0.55 Km/hr
</name>
<styleUrl>
#styleMap_TLP_Normal
</styleUrl>
<Point>
<coordinates>
-64.9371948,-10.7843790,148.06
</coordinates>
</Point>
</Placemark>
<Placemark>
<name>
Tue Jan 03 12:01:11 2017 S=1.72 Km/hr
</name>
<styleUrl>
#styleMap_TLP_Normal
</styleUrl>
<Point>
<coordinates>
-64.9371719,-10.7843647,148.11
</coordinates>
</Point>
</Placemark>
<Placemark>
<name>
Tue Jan 03 12:01:21 2017 S=0.89 Km/hr
</name>
<styleUrl>
#styleMap_TLP_Normal
</styleUrl>
<Point>
<coordinates>
-64.9371033,-10.7843485,150.45
</coordinates>
</Point>
</Placemark>
<Placemark>
<name>
Tue Jan 03 12:01:31 2017 S=1.49 Km/hr
</name>
<styleUrl>
#styleMap_TLP_Normal
</styleUrl>
<Point>
<coordinates>
-64.9370728,-10.7843199,151.37
</coordinates>
</Point>
</Placemark>
<Placemark>
<name>
Tue Jan 03 12:01:41 2017 S=1.14 Km/hr
</name>
<styleUrl>
#styleMap_TLP_Normal
</styleUrl>
<Point>
<coordinates>
-64.9370346,-10.7842932,151.00
</coordinates>
</Point>
</Placemark>
<Placemark>
<name>
Tue Jan 03 12:01:51 2017 S=1.06 Km/hr
</name>
<styleUrl>
#styleMap_TLP_Normal
</styleUrl>
<Point>
<coordinates>
-64.9370346,-10.7842369,150.65
</coordinates>
</Point>
</Placemark>
<Placemark>
<name>
Tue Jan 03 12:02:01 2017 S=1.50 Km/hr
</name>
<styleUrl>
#styleMap_TLP_Normal
</styleUrl>
<Point>
<coordinates>
-64.9370499,-10.7842388,150.38
</coordinates>
</Point>
</Placemark>
<Placemark>
<name>
Tue Jan 03 12:02:11 2017 S=1.97 Km/hr
</name>
<styleUrl>
#styleMap_TLP_Normal
</styleUrl>
<Point>
<coordinates>
-64.9371109,-10.7842131,150.99
</coordinates>
</Point>
</Placemark>
<Placemark>
<name>
Tue Jan 03 12:02:21 2017 S=0.49 Km/hr
</name>
<styleUrl>
#styleMap_TLP_Normal
</styleUrl>
<Point>
<coordinates>
-64.9371338,-10.7842312,150.48
</coordinates>
</Point>
</Placemark>
<Placemark>
<name>
Tue Jan 03 12:02:31 2017 S=0.27 Km/hr
</name>
<styleUrl>
#styleMap_TLP_Normal
</styleUrl>
<Point>
<coordinates>
-64.9371338,-10.7842178,150.43
</coordinates>
</Point>
</Placemark>
<Placemark>
<name>
Tue Jan 03 12:02:41 2017 S=0.52 Km/hr
</name>
<styleUrl>
#styleMap_TLP_Normal
</styleUrl>
<Point>
<coordinates>
-64.9371338,-10.7842150,150.41
</coordinates>
</Point>
</Placemark>
<Placemark>
<name>
Tue Jan 03 12:02:51 2017 S=0.46 Km/hr
</name>
<styleUrl>
#styleMap_TLP_Normal
</styleUrl>
<Point>
<coordinates>
-64.9371643,-10.7842197,150.22
</coordinates>
</Point>
</Placemark>
<Placemark>
<name>
Tue Jan 03 12:03:01 2017 S=0.93 Km/hr
</name>
<styleUrl>
#styleMap_TLP_Normal
</styleUrl>
<Point>
<coordinates>
-64.9371567,-10.7842064,150.12
</coordinates>
</Point>
</Placemark>
<Placemark>
<name>
Tue Jan 03 12:03:11 2017 S=0.51 Km/hr
</name>
<styleUrl>
#styleMap_TLP_Normal
</styleUrl>
<Point>
<coordinates>
-64.9371490,-10.7841949,150.11
</coordinates>
</Point>
</Placemark>
<Placemark>
<name>
Tue Jan 03 12:03:21 2017 S=0.65 Km/hr
</name>
<styleUrl>
#styleMap_TLP_Normal
</styleUrl>
<Point>
<coordinates>
-64.9371719,-10.7842140,150.11
</coordinates>
</Point>
</Placemark>
<Placemark>
<name>
Tue Jan 03 12:03:31 2017 S=0.56 Km/hr
</name>
<styleUrl>
#styleMap_TLP_Normal
</styleUrl>
<Point>
<coordinates>
-64.9371643,-10.7842073,150.13
</coordinates>
</Point>
</Placemark>
<Placemark>
<name>
Tue Jan 03 12:03:41 2017 S=0.48 Km/hr
</name>
<styleUrl>
#styleMap_TLP_Normal
</styleUrl>
<Point>
<coordinates>
-64.9371262,-10.7841949,150.00
</coordinates>
</Point>
</Placemark>
<Placemark>
<name>
Tue Jan 03 12:03:51 2017 S=0.45 Km/hr
</name>
<styleUrl>
#styleMap_TLP_Normal
</styleUrl>
<Point>
<coordinates>
-64.9371262,-10.7841825,150.02
</coordinates>
</Point>
</Placemark>
<Placemark>
<name>
Tue Jan 03 12:04:01 2017 S=0.63 Km/hr
</name>
<styleUrl>
#styleMap_TLP_Normal
</styleUrl>
<Point>
<coordinates>
-64.9371643,-10.7841892,149.80
</coordinates>
</Point>
</Placemark>
<Placemark>
<name>
Tue Jan 03 12:04:11 2017 S=1.63 Km/hr
</name>
<styleUrl>
#styleMap_TLP_Normal
</styleUrl>
<Point>
<coordinates>
-64.9371262,-10.7841587,148.82
</coordinates>
</Point>
</Placemark>
<Placemark>
<name>
Tue Jan 03 12:04:21 2017 S=1.83 Km/hr
</name>
<styleUrl>
#styleMap_TLP_Normal
</styleUrl>
<Point>
<coordinates>
-64.9369888,-10.7841864,149.64
</coordinates>
</Point>
</Placemark>
<Placemark>
<name>
Tue Jan 03 12:04:31 2017 S=1.66 Km/hr
</name>
<styleUrl>
#styleMap_TLP_Normal
</styleUrl>
<Point>
<coordinates>
-64.9368896,-10.7841902,150.55
</coordinates>
</Point>
</Placemark>
<Placemark>
<name>
Tue Jan 03 12:04:41 2017 S=1.46 Km/hr
</name>
<styleUrl>
#styleMap_TLP_Normal
</styleUrl>
<Point>
<coordinates>
-64.9368134,-10.7842197,151.43
</coordinates>
</Point>
</Placemark>
<Placemark>
<name>
Tue Jan 03 12:04:51 2017 S=0.72 Km/hr
</name>
<styleUrl>
#styleMap_TLP_Normal
</styleUrl>
<Point>
<coordinates>
-64.9367752,-10.7841902,149.93
</coordinates>
</Point>
</Placemark>
<Placemark>
<name>
Tue Jan 03 12:05:01 2017 S=1.75 Km/hr
</name>
<styleUrl>
#styleMap_TLP_Normal
</styleUrl>
<Point>
<coordinates>
-64.9367676,-10.7842484,149.44
</coordinates>
</Point>
</Placemark>
<Placemark>
<name>
Tue Jan 03 12:05:11 2017 S=1.22 Km/hr
</name>
<styleUrl>
#styleMap_TLP_Normal
</styleUrl>
<Point>
<coordinates>
-64.9367599,-10.7843418,151.00
</coordinates>
</Point>
</Placemark>
<Placemark>
<name>
Tue Jan 03 12:05:21 2017 S=1.55 Km/hr
</name>
<styleUrl>
#styleMap_TLP_Normal
</styleUrl>
<Point>
<coordinates>
-64.9367065,-10.7844267,151.91
</coordinates>
</Point>
</Placemark>
<Placemark>
<name>
Tue Jan 03 12:05:31 2017 S=1.21 Km/hr
</name>
<styleUrl>
#styleMap_TLP_Normal
</styleUrl>
<Point>
<coordinates>
-64.9367065,-10.7844963,151.37
</coordinates>
</Point>
</Placemark>
<Placemark>
<name>
Tue Jan 03 12:05:41 2017 S=1.25 Km/hr
</name>
<styleUrl>
#styleMap_TLP_Normal
</styleUrl>
<Point>
<coordinates>
-64.9367142,-10.7845697,151.59
</coordinates>
</Point>
</Placemark>
<Placemark>
<name>
Tue Jan 03 12:05:51 2017 S=1.15 Km/hr
</name>
<styleUrl>
#styleMap_TLP_Normal
</styleUrl>
<Point>
<coordinates>
-64.9367142,-10.7846603,151.69
</coordinates>
</Point>
</Placemark>
<Placemark>
<name>
Tue Jan 03 12:06:01 2017 S=0.66 Km/hr
</name>
<styleUrl>
#styleMap_TLP_Normal
</styleUrl>
<Point>
<coordinates>
-64.9366684,-10.7846918,152.65
</coordinates>
</Point>
</Placemark>
<Placemark>
<name>
Tue Jan 03 12:06:11 2017 S=1.81 Km/hr
</name>
<styleUrl>
#styleMap_TLP_Normal
</styleUrl>
<Point>
<coordinates>
-64.9366837,-10.7847795,152.31
</coordinates>
</Point>
</Placemark>
<Placemark>
<name>
Tue Jan 03 12:06:21 2017 S=1.50 Km/hr
</name>
<styleUrl>
#styleMap_TLP_Normal
</styleUrl>
<Point>
<coordinates>
-64.9367294,-10.7849236,149.82
</coordinates>
</Point>
</Placemark>
<Placemark>
<name>
Tue Jan 03 12:06:31 2017 S=1.56 Km/hr
</name>
<styleUrl>
#styleMap_TLP_Normal
</styleUrl>
<Point>
<coordinates>
-64.9367599,-10.7849922,148.27
</coordinates>
</Point>
</Placemark>
<Placemark>
<name>
Tue Jan 03 12:06:41 2017 S=0.24 Km/hr
</name>
<styleUrl>
#styleMap_TLP_Normal
</styleUrl>
<Point>
<coordinates>
-64.9368439,-10.7850189,147.65
</coordinates>
</Point>
</Placemark>
<Placemark>
<name>
Tue Jan 03 12:06:51 2017 S=0.86 Km/hr
</name>
<styleUrl>
#styleMap_TLP_Normal
</styleUrl>
<Point>
<coordinates>
-64.9368668,-10.7850342,147.29
</coordinates>
</Point>
</Placemark>
<Placemark>
<name>
Tue Jan 03 12:07:01 2017 S=1.40 Km/hr
</name>
<styleUrl>
#styleMap_TLP_Normal
</styleUrl>
<Point>
<coordinates>
-64.9369583,-10.7850389,147.66
</coordinates>
</Point>
</Placemark>
<Placemark>
<name>
Tue Jan 03 12:07:11 2017 S=0.51 Km/hr
</name>
<styleUrl>
#styleMap_TLP_Normal
</styleUrl>
<Point>
<coordinates>
-64.9369583,-10.7850418,147.27
</coordinates>
</Point>
</Placemark>
<Placemark>
<name>
Tue Jan 03 12:07:21 2017 S=0.82 Km/hr
</name>
<styleUrl>
#styleMap_TLP_Normal
</styleUrl>
<Point>
<coordinates>
-64.9369354,-10.7850456,147.47
</coordinates>
</Point>
</Placemark>
<Placemark>
<name>
Tue Jan 03 12:07:31 2017 S=0.75 Km/hr
</name>
<styleUrl>
#styleMap_TLP_Normal
</styleUrl>
<Point>
<coordinates>
-64.9369354,-10.7850475,147.44
</coordinates>
</Point>
</Placemark>
<Placemark>
<name>
Tue Jan 03 12:07:41 2017 S=0.49 Km/hr
</name>
<styleUrl>
#styleMap_TLP_Normal
</styleUrl>
<Point>
<coordinates>
-64.9369583,-10.7850533,146.88
</coordinates>
</Point>
</Placemark>
<Placemark>
<name>
Tue Jan 03 12:07:51 2017 S=0.43 Km/hr
</name>
<styleUrl>
#styleMap_TLP_Normal
</styleUrl>
<Point>
<coordinates>
-64.9369659,-10.7850542,146.85
</coordinates>
</Point>
</Placemark>
<Placemark>
<name>
Tue Jan 03 12:08:01 2017 S=0.58 Km/hr
</name>
<styleUrl>
#styleMap_TLP_Normal
</styleUrl>
<Point>
<coordinates>
-64.9369583,-10.7850704,146.86
</coordinates>
</Point>
</Placemark>
<Placemark>
<name>
Tue Jan 03 12:08:11 2017 S=0.64 Km/hr
</name>
<styleUrl>
#styleMap_TLP_Normal
</styleUrl>
<Point>
<coordinates>
-64.9369507,-10.7850676,146.11
</coordinates>
</Point>
</Placemark>
<Placemark>
<name>
Tue Jan 03 12:08:21 2017 S=0.42 Km/hr
</name>
<styleUrl>
#styleMap_TLP_Normal
</styleUrl>
<Point>
<coordinates>
-64.9369431,-10.7850809,144.91
</coordinates>
</Point>
</Placemark>
<Placemark>
<name>
Tue Jan 03 12:08:31 2017 S=0.59 Km/hr
</name>
<styleUrl>
#styleMap_TLP_Normal
</styleUrl>
<Point>
<coordinates>
-64.9369278,-10.7850819,145.18
</coordinates>
</Point>
</Placemark>
<Placemark>
<name>
Tue Jan 03 12:08:41 2017 S=1.04 Km/hr
</name>
<styleUrl>
#styleMap_TLP_Normal
</styleUrl>
<Point>
<coordinates>
-64.9369507,-10.7850637,145.43
</coordinates>
</Point>
</Placemark>
<Placemark>
<name>
Tue Jan 03 12:08:51 2017 S=0.59 Km/hr
</name>
<styleUrl>
#styleMap_TLP_Normal
</styleUrl>
<Point>
<coordinates>
-64.9370193,-10.7849865,146.64
</coordinates>
</Point>
</Placemark>
<Placemark>
<name>
Tue Jan 03 12:09:01 2017 S=0.70 Km/hr
</name>
<styleUrl>
#styleMap_TLP_Normal
</styleUrl>
<Point>
<coordinates>
-64.9370346,-10.7849865,146.68
</coordinates>
</Point>
</Placemark>
<Placemark>
<name>
Tue Jan 03 12:09:11 2017 S=0.24 Km/hr
</name>
<styleUrl>
#styleMap_TLP_Normal
</styleUrl>
<Point>
<coordinates>
-64.9370422,-10.7849922,146.68
</coordinates>
</Point>
</Placemark>
<Placemark>
<name>
Tue Jan 03 12:09:21 2017 S=0.90 Km/hr
</name>
<styleUrl>
#styleMap_TLP_Normal
</styleUrl>
<Point>
<coordinates>
-64.9370346,-10.7849817,146.68
</coordinates>
</Point>
</Placemark>
<Placemark>
<name>
Tue Jan 03 12:09:31 2017 S=0.07 Km/hr
</name>
<styleUrl>
#styleMap_TLP_Normal
</styleUrl>
<Point>
<coordinates>
-64.9370422,-10.7849493,147.05
</coordinates>
</Point>
</Placemark>
<Placemark>
<name>
Tue Jan 03 12:09:41 2017 S=0.77 Km/hr
</name>
<styleUrl>
#styleMap_TLP_Normal
</styleUrl>
<Point>
<coordinates>
-64.9370270,-10.7849503,147.07
</coordinates>
</Point>
</Placemark>
<Placemark>
<name>
Tue Jan 03 12:09:51 2017 S=1.26 Km/hr
</name>
<styleUrl>
#styleMap_TLP_Normal
</styleUrl>
<Point>
<coordinates>
-64.9369659,-10.7850027,146.76
</coordinates>
</Point>
</Placemark>
<Placemark>
<name>
Tue Jan 03 12:10:01 2017 S=0.64 Km/hr
</name>
<styleUrl>
#styleMap_TLP_Normal
</styleUrl>
<Point>
<coordinates>
-64.9369583,-10.7850456,146.55
</coordinates>
</Point>
</Placemark>
<Placemark>
<name>
Tue Jan 03 12:10:11 2017 S=1.81 Km/hr
</name>
<styleUrl>
#styleMap_TLP_Normal
</styleUrl>
<Point>
<coordinates>
-64.9369354,-10.7850742,146.50
</coordinates>
</Point>
</Placemark>
<Placemark>
<name>
Tue Jan 03 12:10:21 2017 S=1.07 Km/hr
</name>
<styleUrl>
#styleMap_TLP_Normal
</styleUrl>
<Point>
<coordinates>
-64.9368744,-10.7850370,146.17
</coordinates>
</Point>
</Placemark>
<Placemark>
<name>
Tue Jan 03 12:10:31 2017 S=1.36 Km/hr
</name>
<styleUrl>
#styleMap_TLP_Normal
</styleUrl>
<Point>
<coordinates>
-64.9368286,-10.7850332,145.93
</coordinates>
</Point>
</Placemark>
<Placemark>
<name>
Tue Jan 03 12:10:41 2017 S=2.53 Km/hr
</name>
<styleUrl>
#styleMap_TLP_Normal
</styleUrl>
<Point>
<coordinates>
-64.9368057,-10.7851028,145.26
</coordinates>
</Point>
</Placemark>
<Placemark>
<name>
Tue Jan 03 12:10:51 2017 S=1.94 Km/hr
</name>
<styleUrl>
#styleMap_TLP_Normal
</styleUrl>
<Point>
<coordinates>
-64.9367981,-10.7851486,145.16
</coordinates>
</Point>
</Placemark>
<Placemark>
<name>
Tue Jan 03 12:11:01 2017 S=1.47 Km/hr
</name>
<styleUrl>
#styleMap_TLP_Normal
</styleUrl>
<Point>
<coordinates>
-64.9367447,-10.7852173,144.93
</coordinates>
</Point>
</Placemark>
<Placemark>
<name>
Tue Jan 03 12:11:11 2017 S=2.09 Km/hr
</name>
<styleUrl>
#styleMap_TLP_Normal
</styleUrl>
<Point>
<coordinates>
-64.9367294,-10.7853546,144.63
</coordinates>
</Point>
</Placemark>
<Placemark>
<name>
Tue Jan 03 12:11:21 2017 S=1.23 Km/hr
</name>
<styleUrl>
#styleMap_TLP_Normal
</styleUrl>
<Point>
<coordinates>
-64.9367599,-10.7854490,144.81
</coordinates>
</Point>
</Placemark>
<Placemark>
<name>
Tue Jan 03 12:11:31 2017 S=1.03 Km/hr
</name>
<styleUrl>
#styleMap_TLP_Normal
</styleUrl>
<Point>
<coordinates>
-64.9367371,-10.7855787,145.12
</coordinates>
</Point>
</Placemark>
<Placemark>
<name>
Tue Jan 03 12:11:41 2017 S=0.42 Km/hr
</name>
<styleUrl>
#styleMap_TLP_Normal
</styleUrl>
<Point>
<coordinates>
-64.9367294,-10.7855682,146.32
</coordinates>
</Point>
</Placemark>
<Placemark>
<name>
Tue Jan 03 12:11:51 2017 S=1.08 Km/hr
</name>
<styleUrl>
#styleMap_TLP_Normal
</styleUrl>
<Point>
<coordinates>
-64.9367065,-10.7855978,146.93
</coordinates>
</Point>
</Placemark>
<Placemark>
<name>
Tue Jan 03 12:12:01 2017 S=1.91 Km/hr
</name>
<styleUrl>
#styleMap_TLP_Normal
</styleUrl>
<Point>
<coordinates>
-64.9366226,-10.7857008,150.30
</coordinates>
</Point>
</Placemark>
<Placemark>
<name>
Tue Jan 03 12:12:11 2017 S=1.28 Km/hr
</name>
<styleUrl>
#styleMap_TLP_Normal
</styleUrl>
<Point>
<coordinates>
-64.9365540,-10.7856770,151.40
</coordinates>
</Point>
</Placemark>
<Placemark>
<name>
Tue Jan 03 12:12:21 2017 S=1.69 Km/hr
</name>
<styleUrl>
#styleMap_TLP_Normal
</styleUrl>
<Point>
<coordinates>
-64.9364777,-10.7856779,151.75
</coordinates>
</Point>
</Placemark>
<Placemark>
<name>
Tue Jan 03 12:12:31 2017 S=1.45 Km/hr
</name>
<styleUrl>
#styleMap_TLP_Normal
</styleUrl>
<Point>
<coordinates>
-64.9363708,-10.7857141,152.14
</coordinates>
</Point>
</Placemark>
<Placemark>
<name>
Tue Jan 03 12:12:41 2017 S=1.28 Km/hr
</name>
<styleUrl>
#styleMap_TLP_Normal
</styleUrl>
<Point>
<coordinates>
-64.9363098,-10.7857313,152.75
</coordinates>
</Point>
</Placemark>
<Placemark>
<name>
Tue Jan 03 12:12:51 2017 S=1.16 Km/hr
</name>
<styleUrl>
#styleMap_TLP_Normal
</styleUrl>
<Point>
<coordinates>
-64.9362640,-10.7856884,152.48
</coordinates>
</Point>
</Placemark>
<Placemark>
<name>
Tue Jan 03 12:13:01 2017 S=2.18 Km/hr
</name>
<styleUrl>
#styleMap_TLP_Normal
</styleUrl>
<Point>
<coordinates>
-64.9362259,-10.7856350,152.86
</coordinates>
</Point>
</Placemark>
<Placemark>
<name>
Tue Jan 03 12:13:11 2017 S=1.07 Km/hr
</name>
<styleUrl>
#styleMap_TLP_Normal
</styleUrl>
<Point>
<coordinates>
-64.9361649,-10.7855978,153.15
</coordinates>
</Point>
</Placemark>
<Placemark>
<name>
Tue Jan 03 12:13:21 2017 S=0.93 Km/hr
</name>
<styleUrl>
#styleMap_TLP_Normal
</styleUrl>
<Point>
<coordinates>
-64.9361496,-10.7855635,153.94
</coordinates>
</Point>
</Placemark>
<Placemark>
<name>
Tue Jan 03 12:13:31 2017 S=1.46 Km/hr
</name>
<styleUrl>
#styleMap_TLP_Normal
</styleUrl>
<Point>
<coordinates>
-64.9361649,-10.7854748,153.99
</coordinates>
</Point>
</Placemark>
<Placemark>
<name>
Tue Jan 03 12:13:41 2017 S=1.67 Km/hr
</name>
<styleUrl>
#styleMap_TLP_Normal
</styleUrl>
<Point>
<coordinates>
-64.9361725,-10.7854099,153.61
</coordinates>
</Point>
</Placemark>
<Placemark>
<name>
Tue Jan 03 12:13:51 2017 S=0.90 Km/hr
</name>
<styleUrl>
#styleMap_TLP_Normal
</styleUrl>
<Point>
<coordinates>
-64.9361725,-10.7853479,153.56
</coordinates>
</Point>
</Placemark>
<Placemark>
<name>
Tue Jan 03 12:14:01 2017 S=2.44 Km/hr
</name>
<styleUrl>
#styleMap_TLP_Normal
</styleUrl>
<Point>
<coordinates>
-64.9360962,-10.7853003,155.43
</coordinates>
</Point>
</Placemark>
<Placemark>
<name>
Tue Jan 03 12:14:11 2017 S=0.67 Km/hr
</name>
<styleUrl>
#styleMap_TLP_Normal
</styleUrl>
<Point>
<coordinates>
-64.9360123,-10.7852488,157.59
</coordinates>
</Point>
</Placemark>
<Placemark>
<name>
Tue Jan 03 12:14:21 2017 S=1.25 Km/hr
</name>
<styleUrl>
#styleMap_TLP_Normal
</styleUrl>
<Point>
<coordinates>
-64.9360428,-10.7852230,158.46
</coordinates>
</Point>
</Placemark>
<Placemark>
<name>
Tue Jan 03 12:14:31 2017 S=1.53 Km/hr
</name>
<styleUrl>
#styleMap_TLP_Normal
</styleUrl>
<Point>
<coordinates>
-64.9360657,-10.7852068,157.46
</coordinates>
</Point>
</Placemark>
<Placemark>
<name>
Tue Jan 03 12:14:41 2017 S=1.43 Km/hr
</name>
<styleUrl>
#styleMap_TLP_Normal
</styleUrl>
<Point>
<coordinates>
-64.9360428,-10.7852364,157.00
</coordinates>
</Point>
</Placemark>
<Placemark>
<name>
Tue Jan 03 12:14:51 2017 S=0.76 Km/hr
</name>
<styleUrl>
#styleMap_TLP_Normal
</styleUrl>
<Point>
<coordinates>
-64.9360504,-10.7852974,156.23
</coordinates>
</Point>
</Placemark>
<Placemark>
<name>
Tue Jan 03 12:15:01 2017 S=1.37 Km/hr
</name>
<styleUrl>
#styleMap_TLP_Normal
</styleUrl>
<Point>
<coordinates>
-64.9360199,-10.7853317,157.22
</coordinates>
</Point>
</Placemark>
<Placemark>
<name>
Tue Jan 03 12:15:11 2017 S=2.47 Km/hr
</name>
<styleUrl>
#styleMap_TLP_Normal
</styleUrl>
<Point>
<coordinates>
-64.9359512,-10.7854156,159.18
</coordinates>
</Point>
</Placemark>
<Placemark>
<name>
Tue Jan 03 12:15:21 2017 S=1.66 Km/hr
</name>
<styleUrl>
#styleMap_TLP_Normal
</styleUrl>
<Point>
<coordinates>
-64.9358978,-10.7854376,158.95
</coordinates>
</Point>
</Placemark>
<Placemark>
<name>
Tue Jan 03 12:15:31 2017 S=1.92 Km/hr
</name>
<styleUrl>
#styleMap_TLP_Normal
</styleUrl>
<Point>
<coordinates>
-64.9357910,-10.7854156,158.97
</coordinates>
</Point>
</Placemark>
<Placemark>
<name>
Tue Jan 03 12:15:41 2017 S=1.49 Km/hr
</name>
<styleUrl>
#styleMap_TLP_Normal
</styleUrl>
<Point>
<coordinates>
-64.9357681,-10.7854052,158.54
</coordinates>
</Point>
</Placemark>
<Placemark>
<name>
Tue Jan 03 12:15:51 2017 S=1.76 Km/hr
</name>
<styleUrl>
#styleMap_TLP_Normal
</styleUrl>
<Point>
<coordinates>
-64.9357376,-10.7854052,158.94
</coordinates>
</Point>
</Placemark>
<Placemark>
<name>
Tue Jan 03 12:16:01 2017 S=1.80 Km/hr
</name>
<styleUrl>
#styleMap_TLP_Normal
</styleUrl>
<Point>
<coordinates>
-64.9357605,-10.7854862,159.47
</coordinates>
</Point>
</Placemark>
<Placemark>
<name>
Tue Jan 03 12:16:11 2017 S=0.89 Km/hr
</name>
<styleUrl>
#styleMap_TLP_Normal
</styleUrl>
<Point>
<coordinates>
-64.9357758,-10.7855997,160.61
</coordinates>
</Point>
</Placemark>
<Placemark>
<name>
Tue Jan 03 12:16:21 2017 S=0.57 Km/hr
</name>
<styleUrl>
#styleMap_TLP_Normal
</styleUrl>
<Point>
<coordinates>
-64.9357910,-10.7855988,160.61
</coordinates>
</Point>
</Placemark>
<Placemark>
<name>
Tue Jan 03 12:16:31 2017 S=0.49 Km/hr
</name>
<styleUrl>
#styleMap_TLP_Normal
</styleUrl>
<Point>
<coordinates>
-64.9358063,-10.7856321,159.78
</coordinates>
</Point>
</Placemark>
<Placemark>
<name>
Tue Jan 03 12:16:41 2017 S=0.68 Km/hr
</name>
<styleUrl>
#styleMap_TLP_Normal
</styleUrl>
<Point>
<coordinates>
-64.9358063,-10.7856417,159.87
</coordinates>
</Point>
</Placemark>
<Placemark>
<name>
Tue Jan 03 12:16:51 2017 S=0.99 Km/hr
</name>
<styleUrl>
#styleMap_TLP_Normal
</styleUrl>
<Point>
<coordinates>
-64.9357986,-10.7856464,159.94
</coordinates>
</Point>
</Placemark>
<Placemark>
<name>
Tue Jan 03 12:17:01 2017 S=0.85 Km/hr
</name>
<styleUrl>
#styleMap_TLP_Normal
</styleUrl>
<Point>
<coordinates>
-64.9357834,-10.7856617,159.96
</coordinates>
</Point>
</Placemark>
<Placemark>
<name>
Tue Jan 03 12:17:11 2017 S=1.93 Km/hr
</name>
<styleUrl>
#styleMap_TLP_Normal
</styleUrl>
<Point>
<coordinates>
-64.9356918,-10.7856998,159.83
</coordinates>
</Point>
</Placemark>
<Placemark>
<name>
Tue Jan 03 12:17:21 2017 S=1.85 Km/hr
</name>
<styleUrl>
#styleMap_TLP_Normal
</styleUrl>
<Point>
<coordinates>
-64.9355927,-10.7857742,159.64
</coordinates>
</Point>
</Placemark>
<Placemark>
<name>
Tue Jan 03 12:17:31 2017 S=1.97 Km/hr
</name>
<styleUrl>
#styleMap_TLP_Normal
</styleUrl>
<Point>
<coordinates>
-64.9356232,-10.7858734,159.47
</coordinates>
</Point>
</Placemark>
<Placemark>
<name>
Tue Jan 03 12:17:41 2017 S=0.78 Km/hr
</name>
<styleUrl>
#styleMap_TLP_Normal
</styleUrl>
<Point>
<coordinates>
-64.9356155,-10.7859039,158.41
</coordinates>
</Point>
</Placemark>
<Placemark>
<name>
Tue Jan 03 12:17:51 2017 S=0.89 Km/hr
</name>
<styleUrl>
#styleMap_TLP_Normal
</styleUrl>
<Point>
<coordinates>
-64.9356003,-10.7859507,157.87
</coordinates>
</Point>
</Placemark>
<Placemark>
<name>
Tue Jan 03 12:18:01 2017 S=0.80 Km/hr
</name>
<styleUrl>
#styleMap_TLP_Normal
</styleUrl>
<Point>
<coordinates>
-64.9355927,-10.7859659,157.87
</coordinates>
</Point>
</Placemark>
<Placemark>
<name>
Tue Jan 03 12:18:11 2017 S=1.73 Km/hr
</name>
<styleUrl>
#styleMap_TLP_Normal
</styleUrl>
<Point>
<coordinates>
-64.9356766,-10.7859936,157.80
</coordinates>
</Point>
</Placemark>
<Placemark>
<name>
Tue Jan 03 12:18:21 2017 S=0.62 Km/hr
</name>
<styleUrl>
#styleMap_TLP_Normal
</styleUrl>
<Point>
<coordinates>
-64.9357376,-10.7859993,158.16
</coordinates>
</Point>
</Placemark>
<Placemark>
<name>
Tue Jan 03 12:18:31 2017 S=1.34 Km/hr
</name>
<styleUrl>
#styleMap_TLP_Normal
</styleUrl>
<Point>
<coordinates>
-64.9357681,-10.7860069,158.10
</coordinates>
</Point>
</Placemark>
<Placemark>
<name>
Tue Jan 03 12:18:41 2017 S=0.38 Km/hr
</name>
<styleUrl>
#styleMap_TLP_Normal
</styleUrl>
<Point>
<coordinates>
-64.9358139,-10.7860241,158.40
</coordinates>
</Point>
</Placemark>
<Placemark>
<name>
Tue Jan 03 12:18:51 2017 S=1.11 Km/hr
</name>
<styleUrl>
#styleMap_TLP_Normal
</styleUrl>
<Point>
<coordinates>
-64.9358215,-10.7860336,158.64
</coordinates>
</Point>
</Placemark>
<Placemark>
<name>
Tue Jan 03 12:19:01 2017 S=1.29 Km/hr
</name>
<styleUrl>
#styleMap_TLP_Normal
</styleUrl>
<Point>
<coordinates>
-64.9358215,-10.7860746,158.35
</coordinates>
</Point>
</Placemark>
<Placemark>
<name>
Tue Jan 03 12:19:11 2017 S=1.00 Km/hr
</name>
<styleUrl>
#styleMap_TLP_Normal
</styleUrl>
<Point>
<coordinates>
-64.9358521,-10.7860746,156.03
</coordinates>
</Point>
</Placemark>
<Placemark>
<name>
Tue Jan 03 12:19:21 2017 S=1.09 Km/hr
</name>
<styleUrl>
#styleMap_TLP_Normal
</styleUrl>
<Point>
<coordinates>
-64.9359360,-10.7860947,156.54
</coordinates>
</Point>
</Placemark>
<Placemark>
<name>
Tue Jan 03 12:19:31 2017 S=0.63 Km/hr
</name>
<styleUrl>
#styleMap_TLP_Normal
</styleUrl>
<Point>
<coordinates>
-64.9359970,-10.7860851,156.82
</coordinates>
</Point>
</Placemark>
<Placemark>
<name>
Tue Jan 03 12:19:41 2017 S=0.25 Km/hr
</name>
<styleUrl>
#styleMap_TLP_Normal
</styleUrl>
<Point>
<coordinates>
-64.9360504,-10.7861319,157.04
</coordinates>
</Point>
</Placemark>
<Placemark>
<name>
Tue Jan 03 12:19:51 2017 S=0.99 Km/hr
</name>
<styleUrl>
#styleMap_TLP_Normal
</styleUrl>
<Point>
<coordinates>
-64.9360657,-10.7861280,157.09
</coordinates>
</Point>
</Placemark>
<Placemark>
<name>
Tue Jan 03 12:20:01 2017 S=0.32 Km/hr
</name>
<styleUrl>
#styleMap_TLP_Normal
</styleUrl>
<Point>
<coordinates>
-64.9361038,-10.7861109,156.95
</coordinates>
</Point>
</Placemark>
<Placemark>
<name>
Tue Jan 03 12:20:11 2017 S=0.95 Km/hr
</name>
<styleUrl>
#styleMap_TLP_Normal
</styleUrl>
<Point>
<coordinates>
-64.9360809,-10.7860785,155.17
</coordinates>
</Point>
</Placemark>
<Placemark>
<name>
Tue Jan 03 12:20:21 2017 S=0.99 Km/hr
</name>
<styleUrl>
#styleMap_TLP_Normal
</styleUrl>
<Point>
<coordinates>
-64.9360275,-10.7859955,154.58
</coordinates>
</Point>
</Placemark>
<Placemark>
<name>
Tue Jan 03 12:20:31 2017 S=1.13 Km/hr
</name>
<styleUrl>
#styleMap_TLP_Normal
</styleUrl>
<Point>
<coordinates>
-64.9360123,-10.7860079,154.59
</coordinates>
</Point>
</Placemark>
<Placemark>
<name>
Tue Jan 03 12:20:41 2017 S=0.75 Km/hr
</name>
<styleUrl>
#styleMap_TLP_Normal
</styleUrl>
<Point>
<coordinates>
-64.9359818,-10.7860308,155.22
</coordinates>
</Point>
</Placemark>
<Placemark>
<name>
Tue Jan 03 12:20:51 2017 S=0.98 Km/hr
</name>
<styleUrl>
#styleMap_TLP_Normal
</styleUrl>
<Point>
<coordinates>
-64.9359741,-10.7860403,155.62
</coordinates>
</Point>
</Placemark>
<Placemark>
<name>
Tue Jan 03 12:21:01 2017 S=2.84 Km/hr
</name>
<styleUrl>
#styleMap_TLP_Normal
</styleUrl>
<Point>
<coordinates>
-64.9358521,-10.7860250,154.68
</coordinates>
</Point>
</Placemark>
<Placemark>
<name>
Tue Jan 03 12:21:11 2017 S=1.48 Km/hr
</name>
<styleUrl>
#styleMap_TLP_Normal
</styleUrl>
<Point>
<coordinates>
-64.9357605,-10.7860250,155.73
</coordinates>
</Point>
</Placemark>
<Placemark>
<name>
Tue Jan 03 12:21:21 2017 S=0.86 Km/hr
</name>
<styleUrl>
#styleMap_TLP_Normal
</styleUrl>
<Point>
<coordinates>
-64.9357376,-10.7860107,155.83
</coordinates>
</Point>
</Placemark>
<Placemark>
<name>
Tue Jan 03 12:21:31 2017 S=1.36 Km/hr
</name>
<styleUrl>
#styleMap_TLP_Normal
</styleUrl>
<Point>
<coordinates>
-64.9356995,-10.7860422,155.12
</coordinates>
</Point>
</Placemark>
<Placemark>
<name>
Tue Jan 03 12:21:41 2017 S=1.07 Km/hr
</name>
<styleUrl>
#styleMap_TLP_Normal
</styleUrl>
<Point>
<coordinates>
-64.9356461,-10.7860355,156.13
</coordinates>
</Point>
</Placemark>
<Placemark>
<name>
Tue Jan 03 12:21:51 2017 S=1.01 Km/hr
</name>
<styleUrl>
#styleMap_TLP_Normal
</styleUrl>
<Point>
<coordinates>
-64.9356384,-10.7860346,156.68
</coordinates>
</Point>
</Placemark>
<Placemark>
<name>
Tue Jan 03 12:22:01 2017 S=1.61 Km/hr
</name>
<styleUrl>
#styleMap_TLP_Normal
</styleUrl>
<Point>
<coordinates>
-64.9356003,-10.7859964,157.29
</coordinates>
</Point>
</Placemark>
<Placemark>
<name>
Tue Jan 03 12:22:11 2017 S=0.44 Km/hr
</name>
<styleUrl>
#styleMap_TLP_Normal
</styleUrl>
<Point>
<coordinates>
-64.9355240,-10.7860184,158.51
</coordinates>
</Point>
</Placemark>
<Placemark>
<name>
Tue Jan 03 12:22:21 2017 S=1.51 Km/hr
</name>
<styleUrl>
#styleMap_TLP_Normal
</styleUrl>
<Point>
<coordinates>
-64.9354706,-10.7860737,158.39
</coordinates>
</Point>
</Placemark>
<Placemark>
<name>
Tue Jan 03 12:22:31 2017 S=1.83 Km/hr
</name>
<styleUrl>
#styleMap_TLP_Normal
</styleUrl>
<Point>
<coordinates>
-64.9353790,-10.7860756,159.11
</coordinates>
</Point>
</Placemark>
<Placemark>
<name>
Tue Jan 03 12:22:41 2017 S=1.19 Km/hr
</name>
<styleUrl>
#styleMap_TLP_Normal
</styleUrl>
<Point>
<coordinates>
-64.9353027,-10.7860470,159.59
</coordinates>
</Point>
</Placemark>
<Placemark>
<name>
Tue Jan 03 12:22:51 2017 S=1.35 Km/hr
</name>
<styleUrl>
#styleMap_TLP_Normal
</styleUrl>
<Point>
<coordinates>
-64.9352188,-10.7860413,159.41
</coordinates>
</Point>
</Placemark>
<Placemark>
<name>
Tue Jan 03 12:23:01 2017 S=0.51 Km/hr
</name>
<styleUrl>
#styleMap_TLP_Normal
</styleUrl>
<Point>
<coordinates>
-64.9352264,-10.7860451,160.07
</coordinates>
</Point>
</Placemark>
<Placemark>
<name>
Tue Jan 03 12:23:11 2017 S=1.84 Km/hr
</name>
<styleUrl>
#styleMap_TLP_Normal
</styleUrl>
<Point>
<coordinates>
-64.9351883,-10.7860422,160.45
</coordinates>
</Point>
</Placemark>
<Placemark>
<name>
Tue Jan 03 12:23:21 2017 S=2.02 Km/hr
</name>
<styleUrl>
#styleMap_TLP_Normal
</styleUrl>
<Point>
<coordinates>
-64.9350967,-10.7860537,160.60
</coordinates>
</Point>
</Placemark>
<Placemark>
<name>
Tue Jan 03 12:23:31 2017 S=1.58 Km/hr
</name>
<styleUrl>
#styleMap_TLP_Normal
</styleUrl>
<Point>
<coordinates>
-64.9350510,-10.7861443,160.68
</coordinates>
</Point>
</Placemark>
<Placemark>
<name>
Tue Jan 03 12:23:41 2017 S=2.68 Km/hr
</name>
<styleUrl>
#styleMap_TLP_Normal
</styleUrl>
<Point>
<coordinates>
-64.9350433,-10.7862186,161.98
</coordinates>
</Point>
</Placemark>
<Placemark>
<name>
Tue Jan 03 12:23:51 2017 S=1.69 Km/hr
</name>
<styleUrl>
#styleMap_TLP_Normal
</styleUrl>
<Point>
<coordinates>
-64.9350357,-10.7862921,161.96
</coordinates>
</Point>
</Placemark>
<Placemark>
<name>
Tue Jan 03 12:24:01 2017 S=1.81 Km/hr
</name>
<styleUrl>
#styleMap_TLP_Normal
</styleUrl>
<Point>
<coordinates>
-64.9350281,-10.7863817,161.10
</coordinates>
</Point>
</Placemark>
<Placemark>
<name>
Tue Jan 03 12:24:11 2017 S=1.58 Km/hr
</name>
<styleUrl>
#styleMap_TLP_Normal
</styleUrl>
<Point>
<coordinates>
-64.9349289,-10.7864370,161.41
</coordinates>
</Point>
</Placemark>
<Placemark>
<name>
Tue Jan 03 12:24:21 2017 S=1.90 Km/hr
</name>
<styleUrl>
#styleMap_TLP_Normal
</styleUrl>
<Point>
<coordinates>
-64.9348145,-10.7864704,159.97
</coordinates>
</Point>
</Placemark>
<Placemark>
<name>
Tue Jan 03 12:24:31 2017 S=1.56 Km/hr
</name>
<styleUrl>
#styleMap_TLP_Normal
</styleUrl>
<Point>
<coordinates>
-64.9347382,-10.7865267,158.86
</coordinates>
</Point>
</Placemark>
<Placemark>
<name>
Tue Jan 03 12:24:41 2017 S=1.31 Km/hr
</name>
<styleUrl>
#styleMap_TLP_Normal
</styleUrl>
<Point>
<coordinates>
-64.9346848,-10.7866106,157.09
</coordinates>
</Point>
</Placemark>
<Placemark>
<name>
Tue Jan 03 12:24:51 2017 S=1.58 Km/hr
</name>
<styleUrl>
#styleMap_TLP_Normal
</styleUrl>
<Point>
<coordinates>
-64.9346390,-10.7866335,156.91
</coordinates>
</Point>
</Placemark>
<Placemark>
<name>
Tue Jan 03 12:25:01 2017 S=1.02 Km/hr
</name>
<styleUrl>
#styleMap_TLP_Normal
</styleUrl>
<Point>
<coordinates>
-64.9345856,-10.7866735,155.83
</coordinates>
</Point>
</Placemark>
<Placemark>
<name>
Tue Jan 03 12:25:11 2017 S=1.18 Km/hr
</name>
<styleUrl>
#styleMap_TLP_Normal
</styleUrl>
<Point>
<coordinates>
-64.9345398,-10.7867699,155.37
</coordinates>
</Point>
</Placemark>
<Placemark>
<name>
Tue Jan 03 12:25:21 2017 S=1.73 Km/hr
</name>
<styleUrl>
#styleMap_TLP_Normal
</styleUrl>
<Point>
<coordinates>
-64.9346161,-10.7868948,154.88
</coordinates>
</Point>
</Placemark>
<Placemark>
<name>
Tue Jan 03 12:25:31 2017 S=0.47 Km/hr
</name>
<styleUrl>
#styleMap_TLP_Normal
</styleUrl>
<Point>
<coordinates>
-64.9346466,-10.7869329,155.06
</coordinates>
</Point>
</Placemark>
<Placemark>
<name>
Tue Jan 03 12:25:41 2017 S=1.77 Km/hr
</name>
<styleUrl>
#styleMap_TLP_Normal
</styleUrl>
<Point>
<coordinates>
-64.9346695,-10.7870216,155.32
</coordinates>
</Point>
</Placemark>
<Placemark>
<name>
Tue Jan 03 12:25:51 2017 S=0.90 Km/hr
</name>
<styleUrl>
#styleMap_TLP_Normal
</styleUrl>
<Point>
<coordinates>
-64.9346085,-10.7870932,155.43
</coordinates>
</Point>
</Placemark>
<Placemark>
<name>
Tue Jan 03 12:26:01 2017 S=0.48 Km/hr
</name>
<styleUrl>
#styleMap_TLP_Normal
</styleUrl>
<Point>
<coordinates>
-64.9346085,-10.7870989,155.36
</coordinates>
</Point>
</Placemark>
<Placemark>
<name>
Tue Jan 03 12:26:11 2017 S=2.03 Km/hr
</name>
<styleUrl>
#styleMap_TLP_Normal
</styleUrl>
<Point>
<coordinates>
-64.9346924,-10.7871752,155.58
</coordinates>
</Point>
</Placemark>
<Placemark>
<name>
Tue Jan 03 12:26:21 2017 S=1.29 Km/hr
</name>
<styleUrl>
#styleMap_TLP_Normal
</styleUrl>
<Point>
<coordinates>
-64.9347305,-10.7871933,155.76
</coordinates>
</Point>
</Placemark>
<Placemark>
<name>
Tue Jan 03 12:26:31 2017 S=0.79 Km/hr
</name>
<styleUrl>
#styleMap_TLP_Normal
</styleUrl>
<Point>
<coordinates>
-64.9347839,-10.7872171,156.90
</coordinates>
</Point>
</Placemark>
<Placemark>
<name>
Tue Jan 03 12:26:41 2017 S=1.55 Km/hr
</name>
<styleUrl>
#styleMap_TLP_Normal
</styleUrl>
<Point>
<coordinates>
-64.9348907,-10.7872496,156.60
</coordinates>
</Point>
</Placemark>
<Placemark>
<name>
Tue Jan 03 12:26:51 2017 S=1.37 Km/hr
</name>
<styleUrl>
#styleMap_TLP_Normal
</styleUrl>
<Point>
<coordinates>
-64.9349213,-10.7872810,157.43
</coordinates>
</Point>
</Placemark>
<Placemark>
<name>
Tue Jan 03 12:27:01 2017 S=1.45 Km/hr
</name>
<styleUrl>
#styleMap_TLP_Normal
</styleUrl>
<Point>
<coordinates>
-64.9348907,-10.7873478,158.70
</coordinates>
</Point>
</Placemark>
<Placemark>
<name>
Tue Jan 03 12:27:11 2017 S=2.45 Km/hr
</name>
<styleUrl>
#styleMap_TLP_Normal
</styleUrl>
<Point>
<coordinates>
-64.9349442,-10.7874861,159.89
</coordinates>
</Point>
</Placemark>
<Placemark>
<name>
Tue Jan 03 12:27:21 2017 S=1.38 Km/hr
</name>
<styleUrl>
#styleMap_TLP_Normal
</styleUrl>
<Point>
<coordinates>
-64.9349442,-10.7876301,159.46
</coordinates>
</Point>
</Placemark>
<Placemark>
<name>
Tue Jan 03 12:27:31 2017 S=1.31 Km/hr
</name>
<styleUrl>
#styleMap_TLP_Normal
</styleUrl>
<Point>
<coordinates>
-64.9349747,-10.7876616,158.21
</coordinates>
</Point>
</Placemark>
<Placemark>
<name>
Tue Jan 03 12:27:41 2017 S=0.40 Km/hr
</name>
<styleUrl>
#styleMap_TLP_Normal
</styleUrl>
<Point>
<coordinates>
-64.9349976,-10.7876825,158.09
</coordinates>
</Point>
</Placemark>
<Placemark>
<name>
Tue Jan 03 12:27:51 2017 S=0.16 Km/hr
</name>
<styleUrl>
#styleMap_TLP_Normal
</styleUrl>
<Point>
<coordinates>
-64.9349976,-10.7876720,157.97
</coordinates>
</Point>
</Placemark>
<Placemark>
<name>
Tue Jan 03 12:28:01 2017 S=0.50 Km/hr
</name>
<styleUrl>
#styleMap_TLP_Normal
</styleUrl>
<Point>
<coordinates>
-64.9350052,-10.7876749,157.96
</coordinates>
</Point>
</Placemark>
<Placemark>
<name>
Tue Jan 03 12:28:11 2017 S=1.49 Km/hr
</name>
<styleUrl>
#styleMap_TLP_Normal
</styleUrl>
<Point>
<coordinates>
-64.9350052,-10.7876787,158.00
</coordinates>
</Point>
</Placemark>
<Placemark>
<name>
Tue Jan 03 12:28:21 2017 S=0.69 Km/hr
</name>
<styleUrl>
#styleMap_TLP_Normal
</styleUrl>
<Point>
<coordinates>
-64.9349747,-10.7876768,159.27
</coordinates>
</Point>
</Placemark>
<Placemark>
<name>
Tue Jan 03 12:28:31 2017 S=1.40 Km/hr
</name>
<styleUrl>
#styleMap_TLP_Normal
</styleUrl>
<Point>
<coordinates>
-64.9349594,-10.7876577,159.18
</coordinates>
</Point>
</Placemark>
<Placemark>
<name>
Tue Jan 03 12:28:41 2017 S=0.42 Km/hr
</name>
<styleUrl>
#styleMap_TLP_Normal
</styleUrl>
<Point>
<coordinates>
-64.9349823,-10.7876558,159.98
</coordinates>
</Point>
</Placemark>
<Placemark>
<name>
Tue Jan 03 12:28:51 2017 S=1.51 Km/hr
</name>
<styleUrl>
#styleMap_TLP_Normal
</styleUrl>
<Point>
<coordinates>
-64.9350128,-10.7876387,160.41
</coordinates>
</Point>
</Placemark>
<Placemark>
<name>
Tue Jan 03 12:29:01 2017 S=0.52 Km/hr
</name>
<styleUrl>
#styleMap_TLP_Normal
</styleUrl>
<Point>
<coordinates>
-64.9350357,-10.7876110,160.66
</coordinates>
</Point>
</Placemark>
<Placemark>
<name>
Tue Jan 03 12:29:11 2017 S=0.76 Km/hr
</name>
<styleUrl>
#styleMap_TLP_Normal
</styleUrl>
<Point>
<coordinates>
-64.9350433,-10.7876129,160.68
</coordinates>
</Point>
</Placemark>
<Placemark>
<name>
Tue Jan 03 12:29:21 2017 S=0.65 Km/hr
</name>
<styleUrl>
#styleMap_TLP_Normal
</styleUrl>
<Point>
<coordinates>
-64.9350433,-10.7875643,161.32
</coordinates>
</Point>
</Placemark>
<Placemark>
<name>
Tue Jan 03 12:29:31 2017 S=0.93 Km/hr
</name>
<styleUrl>
#styleMap_TLP_Normal
</styleUrl>
<Point>
<coordinates>
-64.9350662,-10.7875700,162.13
</coordinates>
</Point>
</Placemark>
<Placemark>
<name>
Tue Jan 03 12:29:41 2017 S=1.23 Km/hr
</name>
<styleUrl>
#styleMap_TLP_Normal
</styleUrl>
<Point>
<coordinates>
-64.9350357,-10.7875719,162.18
</coordinates>
</Point>
</Placemark>
<Placemark>
<name>
Tue Jan 03 12:29:51 2017 S=1.49 Km/hr
</name>
<styleUrl>
#styleMap_TLP_Normal
</styleUrl>
<Point>
<coordinates>
-64.9350128,-10.7876015,162.83
</coordinates>
</Point>
</Placemark>
<Placemark>
<name>
Tue Jan 03 12:30:01 2017 S=0.58 Km/hr
</name>
<styleUrl>
#styleMap_TLP_Normal
</styleUrl>
<Point>
<coordinates>
-64.9350128,-10.7876053,163.39
</coordinates>
</Point>
</Placemark>
<Placemark>
<name>
Tue Jan 03 12:30:11 2017 S=1.62 Km/hr
</name>
<styleUrl>
#styleMap_TLP_Normal
</styleUrl>
<Point>
<coordinates>
-64.9350281,-10.7875710,163.33
</coordinates>
</Point>
</Placemark>
<Placemark>
<name>
Tue Jan 03 12:30:21 2017 S=0.90 Km/hr
</name>
<styleUrl>
#styleMap_TLP_Normal
</styleUrl>
<Point>
<coordinates>
-64.9350204,-10.7875299,164.56
</coordinates>
</Point>
</Placemark>
<Placemark>
<name>
Tue Jan 03 12:30:31 2017 S=0.59 Km/hr
</name>
<styleUrl>
#styleMap_TLP_Normal
</styleUrl>
<Point>
<coordinates>
-64.9350357,-10.7875433,164.52
</coordinates>
</Point>
</Placemark>
<Placemark>
<name>
Tue Jan 03 12:30:41 2017 S=2.47 Km/hr
</name>
<styleUrl>
#styleMap_TLP_Normal
</styleUrl>
<Point>
<coordinates>
-64.9351349,-10.7875834,164.32
</coordinates>
</Point>
</Placemark>
<Placemark>
<name>
Tue Jan 03 12:30:51 2017 S=0.45 Km/hr
</name>
<styleUrl>
#styleMap_TLP_Normal
</styleUrl>
<Point>
<coordinates>
-64.9351425,-10.7875957,164.07
</coordinates>
</Point>
</Placemark>
<Placemark>
<name>
Tue Jan 03 12:31:01 2017 S=0.39 Km/hr
</name>
<styleUrl>
#styleMap_TLP_Normal
</styleUrl>
<Point>
<coordinates>
-64.9351196,-10.7876043,163.29
</coordinates>
</Point>
</Placemark>
<Placemark>
<name>
Tue Jan 03 12:31:11 2017 S=0.46 Km/hr
</name>
<styleUrl>
#styleMap_TLP_Normal
</styleUrl>
<Point>
<coordinates>
-64.9351196,-10.7875948,163.32
</coordinates>
</Point>
</Placemark>
<Placemark>
<name>
Tue Jan 03 12:31:21 2017 S=0.59 Km/hr
</name>
<styleUrl>
#styleMap_TLP_Normal
</styleUrl>
<Point>
<coordinates>
-64.9350967,-10.7876129,163.34
</coordinates>
</Point>
</Placemark>
<Placemark>
<name>
Tue Jan 03 12:31:31 2017 S=0.67 Km/hr
</name>
<styleUrl>
#styleMap_TLP_Normal
</styleUrl>
<Point>
<coordinates>
-64.9350815,-10.7876129,163.87
</coordinates>
</Point>
</Placemark>
<Placemark>
<name>
Tue Jan 03 12:31:41 2017 S=1.37 Km/hr
</name>
<styleUrl>
#styleMap_TLP_Normal
</styleUrl>
<Point>
<coordinates>
-64.9350967,-10.7875834,165.12
</coordinates>
</Point>
</Placemark>
<Placemark>
<name>
Tue Jan 03 12:31:51 2017 S=1.62 Km/hr
</name>
<styleUrl>
#styleMap_TLP_Normal
</styleUrl>
<Point>
<coordinates>
-64.9351349,-10.7876101,165.72
</coordinates>
</Point>
</Placemark>
<Placemark>
<name>
Tue Jan 03 12:32:01 2017 S=2.07 Km/hr
</name>
<styleUrl>
#styleMap_TLP_Normal
</styleUrl>
<Point>
<coordinates>
-64.9352112,-10.7876587,166.32
</coordinates>
</Point>
</Placemark>
<Placemark>
<name>
Tue Jan 03 12:32:11 2017 S=0.68 Km/hr
</name>
<styleUrl>
#styleMap_TLP_Normal
</styleUrl>
<Point>
<coordinates>
-64.9352036,-10.7876596,166.20
</coordinates>
</Point>
</Placemark>
<Placemark>
<name>
Tue Jan 03 12:32:21 2017 S=2.17 Km/hr
</name>
<styleUrl>
#styleMap_TLP_Normal
</styleUrl>
<Point>
<coordinates>
-64.9351425,-10.7876425,165.72
</coordinates>
</Point>
</Placemark>
<Placemark>
<name>
Tue Jan 03 12:32:31 2017 S=1.13 Km/hr
</name>
<styleUrl>
#styleMap_TLP_Normal
</styleUrl>
<Point>
<coordinates>
-64.9351196,-10.7875986,165.57
</coordinates>
</Point>
</Placemark>
<Placemark>
<name>
Tue Jan 03 12:32:41 2017 S=0.65 Km/hr
</name>
<styleUrl>
#styleMap_TLP_Normal
</styleUrl>
<Point>
<coordinates>
-64.9351349,-10.7876091,166.02
</coordinates>
</Point>
</Placemark>
<Placemark>
<name>
Tue Jan 03 12:32:51 2017 S=1.21 Km/hr
</name>
<styleUrl>
#styleMap_TLP_Normal
</styleUrl>
<Point>
<coordinates>
-64.9351349,-10.7876005,166.09
</coordinates>
</Point>
</Placemark>
<Placemark>
<name>
Tue Jan 03 12:33:01 2017 S=2.55 Km/hr
</name>
<styleUrl>
#styleMap_TLP_Normal
</styleUrl>
<Point>
<coordinates>
-64.9350967,-10.7876053,166.58
</coordinates>
</Point>
</Placemark>
<Placemark>
<name>
Tue Jan 03 12:33:11 2017 S=1.80 Km/hr
</name>
<styleUrl>
#styleMap_TLP_Normal
</styleUrl>
<Point>
<coordinates>
-64.9350052,-10.7875996,167.25
</coordinates>
</Point>
</Placemark>
<Placemark>
<name>
Tue Jan 03 12:33:21 2017 S=1.15 Km/hr
</name>
<styleUrl>
#styleMap_TLP_Normal
</styleUrl>
<Point>
<coordinates>
-64.9350128,-10.7875605,166.87
</coordinates>
</Point>
</Placemark>
<Placemark>
<name>
Tue Jan 03 12:33:31 2017 S=0.31 Km/hr
</name>
<styleUrl>
#styleMap_TLP_Normal
</styleUrl>
<Point>
<coordinates>
-64.9350662,-10.7875443,165.92
</coordinates>
</Point>
</Placemark>
<Placemark>
<name>
Tue Jan 03 12:33:41 2017 S=1.18 Km/hr
</name>
<styleUrl>
#styleMap_TLP_Normal
</styleUrl>
<Point>
<coordinates>
-64.9350586,-10.7875586,165.32
</coordinates>
</Point>
</Placemark>
<Placemark>
<name>
Tue Jan 03 12:33:51 2017 S=0.38 Km/hr
</name>
<styleUrl>
#styleMap_TLP_Normal
</styleUrl>
<Point>
<coordinates>
-64.9350815,-10.7875843,164.56
</coordinates>
</Point>
</Placemark>
<Placemark>
<name>
Tue Jan 03 12:34:01 2017 S=0.93 Km/hr
</name>
<styleUrl>
#styleMap_TLP_Normal
</styleUrl>
<Point>
<coordinates>
-64.9350891,-10.7875881,164.31
</coordinates>
</Point>
</Placemark>
<Placemark>
<name>
Tue Jan 03 12:34:11 2017 S=0.26 Km/hr
</name>
<styleUrl>
#styleMap_TLP_Normal
</styleUrl>
<Point>
<coordinates>
-64.9350815,-10.7876024,164.21
</coordinates>
</Point>
</Placemark>
<Placemark>
<name>
Tue Jan 03 12:34:21 2017 S=0.49 Km/hr
</name>
<styleUrl>
#styleMap_TLP_Normal
</styleUrl>
<Point>
<coordinates>
-64.9350891,-10.7876167,165.01
</coordinates>
</Point>
</Placemark>
<Placemark>
<name>
Tue Jan 03 12:34:31 2017 S=0.71 Km/hr
</name>
<styleUrl>
#styleMap_TLP_Normal
</styleUrl>
<Point>
<coordinates>
-64.9350815,-10.7876129,164.75
</coordinates>
</Point>
</Placemark>
<Placemark>
<name>
Tue Jan 03 12:34:41 2017 S=1.10 Km/hr
</name>
<styleUrl>
#styleMap_TLP_Normal
</styleUrl>
<Point>
<coordinates>
-64.9350510,-10.7876263,164.27
</coordinates>
</Point>
</Placemark>
<Placemark>
<name>
Tue Jan 03 12:34:51 2017 S=1.75 Km/hr
</name>
<styleUrl>
#styleMap_TLP_Normal
</styleUrl>
<Point>
<coordinates>
-64.9350204,-10.7876549,164.14
</coordinates>
</Point>
</Placemark>
<Placemark>
<name>
Tue Jan 03 12:35:01 2017 S=0.16 Km/hr
</name>
<styleUrl>
#styleMap_TLP_Normal
</styleUrl>
<Point>
<coordinates>
-64.9350052,-10.7876692,164.19
</coordinates>
</Point>
</Placemark>
<Placemark>
<name>
Tue Jan 03 12:35:11 2017 S=0.45 Km/hr
</name>
<styleUrl>
#styleMap_TLP_Normal
</styleUrl>
<Point>
<coordinates>
-64.9349976,-10.7876606,162.64
</coordinates>
</Point>
</Placemark>
<Placemark>
<name>
Tue Jan 03 12:35:21 2017 S=0.61 Km/hr
</name>
<styleUrl>
#styleMap_TLP_Normal
</styleUrl>
<Point>
<coordinates>
-64.9350052,-10.7876654,162.57
</coordinates>
</Point>
</Placemark>
<Placemark>
<name>
Tue Jan 03 12:35:31 2017 S=0.38 Km/hr
</name>
<styleUrl>
#styleMap_TLP_Normal
</styleUrl>
<Point>
<coordinates>
-64.9350052,-10.7876616,162.54
</coordinates>
</Point>
</Placemark>
<Placemark>
<name>
Tue Jan 03 12:35:41 2017 S=0.57 Km/hr
</name>
<styleUrl>
#styleMap_TLP_Normal
</styleUrl>
<Point>
<coordinates>
-64.9350433,-10.7876835,161.71
</coordinates>
</Point>
</Placemark>
<Placemark>
<name>
Tue Jan 03 12:35:51 2017 S=0.47 Km/hr
</name>
<styleUrl>
#styleMap_TLP_Normal
</styleUrl>
<Point>
<coordinates>
-64.9351196,-10.7877655,159.12
</coordinates>
</Point>
</Placemark>
<Placemark>
<name>
Tue Jan 03 12:36:01 2017 S=0.69 Km/hr
</name>
<styleUrl>
#styleMap_TLP_Normal
</styleUrl>
<Point>
<coordinates>
-64.9351196,-10.7877588,159.05
</coordinates>
</Point>
</Placemark>
<Placemark>
<name>
Tue Jan 03 12:36:11 2017 S=0.77 Km/hr
</name>
<styleUrl>
#styleMap_TLP_Normal
</styleUrl>
<Point>
<coordinates>
-64.9350586,-10.7877331,159.31
</coordinates>
</Point>
</Placemark>
<Placemark>
<name>
Tue Jan 03 12:36:21 2017 S=0.19 Km/hr
</name>
<styleUrl>
#styleMap_TLP_Normal
</styleUrl>
<Point>
<coordinates>
-64.9350510,-10.7877245,159.32
</coordinates>
</Point>
</Placemark>
<Placemark>
<name>
Tue Jan 03 12:36:31 2017 S=0.35 Km/hr
</name>
<styleUrl>
#styleMap_TLP_Normal
</styleUrl>
<Point>
<coordinates>
-64.9350510,-10.7877188,159.31
</coordinates>
</Point>
</Placemark>
<Placemark>
<name>
Tue Jan 03 12:36:41 2017 S=0.36 Km/hr
</name>
<styleUrl>
#styleMap_TLP_Normal
</styleUrl>
<Point>
<coordinates>
-64.9350204,-10.7877111,159.36
</coordinates>
</Point>
</Placemark>
<Placemark>
<name>
Tue Jan 03 12:36:51 2017 S=0.34 Km/hr
</name>
<styleUrl>
#styleMap_TLP_Normal
</styleUrl>
<Point>
<coordinates>
-64.9349899,-10.7876873,155.61
</coordinates>
</Point>
</Placemark>
<Placemark>
<name>
Tue Jan 03 12:37:01 2017 S=0.46 Km/hr
</name>
<styleUrl>
#styleMap_TLP_Normal
</styleUrl>
<Point>
<coordinates>
-64.9349976,-10.7876997,155.89
</coordinates>
</Point>
</Placemark>
<Placemark>
<name>
Tue Jan 03 12:37:11 2017 S=2.15 Km/hr
</name>
<styleUrl>
#styleMap_TLP_Normal
</styleUrl>
<Point>
<coordinates>
-64.9350433,-10.7877131,157.05
</coordinates>
</Point>
</Placemark>
<Placemark>
<name>
Tue Jan 03 12:37:21 2017 S=1.14 Km/hr
</name>
<styleUrl>
#styleMap_TLP_Normal
</styleUrl>
<Point>
<coordinates>
-64.9350586,-10.7877159,157.20
</coordinates>
</Point>
</Placemark>
<Placemark>
<name>
Tue Jan 03 12:37:31 2017 S=0.73 Km/hr
</name>
<styleUrl>
#styleMap_TLP_Normal
</styleUrl>
<Point>
<coordinates>
-64.9350204,-10.7876949,157.47
</coordinates>
</Point>
</Placemark>
<Placemark>
<name>
Tue Jan 03 12:37:41 2017 S=1.16 Km/hr
</name>
<styleUrl>
#styleMap_TLP_Normal
</styleUrl>
<Point>
<coordinates>
-64.9349594,-10.7876949,157.46
</coordinates>
</Point>
</Placemark>
<Placemark>
<name>
Tue Jan 03 12:37:51 2017 S=1.41 Km/hr
</name>
<styleUrl>
#styleMap_TLP_Normal
</styleUrl>
<Point>
<coordinates>
-64.9349060,-10.7877054,157.89
</coordinates>
</Point>
</Placemark>
<Placemark>
<name>
Tue Jan 03 12:38:01 2017 S=1.56 Km/hr
</name>
<styleUrl>
#styleMap_TLP_Normal
</styleUrl>
<Point>
<coordinates>
-64.9348526,-10.7877216,158.44
</coordinates>
</Point>
</Placemark>
<Placemark>
<name>
Tue Jan 03 12:38:11 2017 S=0.42 Km/hr
</name>
<styleUrl>
#styleMap_TLP_Normal
</styleUrl>
<Point>
<coordinates>
-64.9349747,-10.7876959,158.37
</coordinates>
</Point>
</Placemark>
<Placemark>
<name>
Tue Jan 03 12:38:21 2017 S=0.54 Km/hr
</name>
<styleUrl>
#styleMap_TLP_Normal
</styleUrl>
<Point>
<coordinates>
-64.9349594,-10.7877102,158.57
</coordinates>
</Point>
</Placemark>
<Placemark>
<name>
Tue Jan 03 12:38:31 2017 S=0.25 Km/hr
</name>
<styleUrl>
#styleMap_TLP_Normal
</styleUrl>
<Point>
<coordinates>
-64.9349747,-10.7877131,159.30
</coordinates>
</Point>
</Placemark>
<Placemark>
<name>
Tue Jan 03 12:38:41 2017 S=0.02 Km/hr
</name>
<styleUrl>
#styleMap_TLP_Normal
</styleUrl>
<Point>
<coordinates>
-64.9350128,-10.7876463,160.52
</coordinates>
</Point>
</Placemark>
<Placemark>
<name>
Tue Jan 03 12:38:51 2017 S=0.00 Km/hr
</name>
<styleUrl>
#styleMap_TLP_Normal
</styleUrl>
<Point>
<coordinates>
-64.9350128,-10.7876472,160.47
</coordinates>
</Point>
</Placemark>
<Placemark>
<name>
Tue Jan 03 12:39:01 2017 S=0.25 Km/hr
</name>
<styleUrl>
#styleMap_TLP_Normal
</styleUrl>
<Point>
<coordinates>
-64.9350128,-10.7876492,160.47
</coordinates>
</Point>
</Placemark>
<Placemark>
<name>
Tue Jan 03 12:39:11 2017 S=0.46 Km/hr
</name>
<styleUrl>
#styleMap_TLP_Normal
</styleUrl>
<Point>
<coordinates>
-64.9350204,-10.7876549,160.41
</coordinates>
</Point>
</Placemark>
<Placemark>
<name>
Tue Jan 03 12:39:21 2017 S=0.20 Km/hr
</name>
<styleUrl>
#styleMap_TLP_Normal
</styleUrl>
<Point>
<coordinates>
-64.9350281,-10.7876587,160.32
</coordinates>
</Point>
</Placemark>
<Placemark>
<name>
Tue Jan 03 12:39:31 2017 S=0.71 Km/hr
</name>
<styleUrl>
#styleMap_TLP_Normal
</styleUrl>
<Point>
<coordinates>
-64.9350281,-10.7876549,160.23
</coordinates>
</Point>
</Placemark>
<Placemark>
<name>
Tue Jan 03 12:39:41 2017 S=0.61 Km/hr
</name>
<styleUrl>
#styleMap_TLP_Normal
</styleUrl>
<Point>
<coordinates>
-64.9350433,-10.7876377,160.13
</coordinates>
</Point>
</Placemark>
<Placemark>
<name>
Tue Jan 03 12:39:51 2017 S=0.51 Km/hr
</name>
<styleUrl>
#styleMap_TLP_Normal
</styleUrl>
<Point>
<coordinates>
-64.9350510,-10.7876253,160.02
</coordinates>
</Point>
</Placemark>
<Placemark>
<name>
Tue Jan 03 12:40:01 2017 S=0.35 Km/hr
</name>
<styleUrl>
#styleMap_TLP_Normal
</styleUrl>
<Point>
<coordinates>
-64.9350510,-10.7876129,159.91
</coordinates>
</Point>
</Placemark>
<Placemark>
<name>
Tue Jan 03 12:40:11 2017 S=0.47 Km/hr
</name>
<styleUrl>
#styleMap_TLP_Normal
</styleUrl>
<Point>
<coordinates>
-64.9350433,-10.7876062,159.79
</coordinates>
</Point>
</Placemark>
<Placemark>
<name>
Tue Jan 03 12:40:21 2017 S=0.43 Km/hr
</name>
<styleUrl>
#styleMap_TLP_Normal
</styleUrl>
<Point>
<coordinates>
-64.9350357,-10.7876053,159.65
</coordinates>
</Point>
</Placemark>
<Placemark>
<name>
Tue Jan 03 12:40:31 2017 S=0.83 Km/hr
</name>
<styleUrl>
#styleMap_TLP_Normal
</styleUrl>
<Point>
<coordinates>
-64.9350281,-10.7876177,159.50
</coordinates>
</Point>
</Placemark>
<Placemark>
<name>
Tue Jan 03 12:40:41 2017 S=0.55 Km/hr
</name>
<styleUrl>
#styleMap_TLP_Normal
</styleUrl>
<Point>
<coordinates>
-64.9350204,-10.7876387,159.34
</coordinates>
</Point>
</Placemark>
<Placemark>
<name>
Tue Jan 03 12:40:51 2017 S=0.43 Km/hr
</name>
<styleUrl>
#styleMap_TLP_Normal
</styleUrl>
<Point>
<coordinates>
-64.9350128,-10.7876482,159.20
</coordinates>
</Point>
</Placemark>
<Placemark>
<name>
Tue Jan 03 12:41:01 2017 S=0.46 Km/hr
</name>
<styleUrl>
#styleMap_TLP_Normal
</styleUrl>
<Point>
<coordinates>
-64.9350204,-10.7876530,159.05
</coordinates>
</Point>
</Placemark>
<Placemark>
<name>
Tue Jan 03 12:41:11 2017 S=0.31 Km/hr
</name>
<styleUrl>
#styleMap_TLP_Normal
</styleUrl>
<Point>
<coordinates>
-64.9350204,-10.7876644,158.90
</coordinates>
</Point>
</Placemark>
<Placemark>
<name>
Tue Jan 03 12:41:21 2017 S=0.67 Km/hr
</name>
<styleUrl>
#styleMap_TLP_Normal
</styleUrl>
<Point>
<coordinates>
-64.9350281,-10.7876625,158.75
</coordinates>
</Point>
</Placemark>
<Placemark>
<name>
Tue Jan 03 12:41:31 2017 S=1.77 Km/hr
</name>
<styleUrl>
#styleMap_TLP_Normal
</styleUrl>
<Point>
<coordinates>
-64.9350128,-10.7875948,158.63
</coordinates>
</Point>
</Placemark>
<Placemark>
<name>
Tue Jan 03 12:41:41 2017 S=1.83 Km/hr
</name>
<styleUrl>
#styleMap_TLP_Normal
</styleUrl>
<Point>
<coordinates>
-64.9349899,-10.7874832,158.30
</coordinates>
</Point>
</Placemark>
<Placemark>
<name>
Tue Jan 03 12:41:51 2017 S=1.89 Km/hr
</name>
<styleUrl>
#styleMap_TLP_Normal
</styleUrl>
<Point>
<coordinates>
-64.9349518,-10.7873878,157.91
</coordinates>
</Point>
</Placemark>
<Placemark>
<name>
Tue Jan 03 12:42:01 2017 S=1.44 Km/hr
</name>
<styleUrl>
#styleMap_TLP_Normal
</styleUrl>
<Point>
<coordinates>
-64.9348907,-10.7873049,157.79
</coordinates>
</Point>
</Placemark>
<Placemark>
<name>
Tue Jan 03 12:42:11 2017 S=1.61 Km/hr
</name>
<styleUrl>
#styleMap_TLP_Normal
</styleUrl>
<Point>
<coordinates>
-64.9347687,-10.7871199,157.48
</coordinates>
</Point>
</Placemark>
<Placemark>
<name>
Tue Jan 03 12:42:21 2017 S=1.20 Km/hr
</name>
<styleUrl>
#styleMap_TLP_Normal
</styleUrl>
<Point>
<coordinates>
-64.9347000,-10.7871218,156.94
</coordinates>
</Point>
</Placemark>
<Placemark>
<name>
Tue Jan 03 12:42:31 2017 S=1.36 Km/hr
</name>
<styleUrl>
#styleMap_TLP_Normal
</styleUrl>
<Point>
<coordinates>
-64.9346695,-10.7870398,156.70
</coordinates>
</Point>
</Placemark>
<Placemark>
<name>
Tue Jan 03 12:42:41 2017 S=1.93 Km/hr
</name>
<styleUrl>
#styleMap_TLP_Normal
</styleUrl>
<Point>
<coordinates>
-64.9346542,-10.7869577,156.05
</coordinates>
</Point>
</Placemark>
<Placemark>
<name>
Tue Jan 03 12:42:51 2017 S=0.92 Km/hr
</name>
<styleUrl>
#styleMap_TLP_Normal
</styleUrl>
<Point>
<coordinates>
-64.9346542,-10.7869072,155.60
</coordinates>
</Point>
</Placemark>
<Placemark>
<name>
Tue Jan 03 12:43:01 2017 S=1.70 Km/hr
</name>
<styleUrl>
#styleMap_TLP_Normal
</styleUrl>
<Point>
<coordinates>
-64.9345932,-10.7868376,156.33
</coordinates>
</Point>
</Placemark>
<Placemark>
<name>
Tue Jan 03 12:43:11 2017 S=2.00 Km/hr
</name>
<styleUrl>
#styleMap_TLP_Normal
</styleUrl>
<Point>
<coordinates>
-64.9345245,-10.7867670,157.30
</coordinates>
</Point>
</Placemark>
<Placemark>
<name>
Tue Jan 03 12:43:21 2017 S=1.35 Km/hr
</name>
<styleUrl>
#styleMap_TLP_Normal
</styleUrl>
<Point>
<coordinates>
-64.9345322,-10.7867231,156.85
</coordinates>
</Point>
</Placemark>
<Placemark>
<name>
Tue Jan 03 12:43:31 2017 S=1.17 Km/hr
</name>
<styleUrl>
#styleMap_TLP_Normal
</styleUrl>
<Point>
<coordinates>
-64.9346008,-10.7866907,157.75
</coordinates>
</Point>
</Placemark>
<Placemark>
<name>
Tue Jan 03 12:43:41 2017 S=0.95 Km/hr
</name>
<styleUrl>
#styleMap_TLP_Normal
</styleUrl>
<Point>
<coordinates>
-64.9345169,-10.7866592,157.83
</coordinates>
</Point>
</Placemark>
<Placemark>
<name>
Tue Jan 03 12:43:51 2017 S=0.65 Km/hr
</name>
<styleUrl>
#styleMap_TLP_Normal
</styleUrl>
<Point>
<coordinates>
-64.9345169,-10.7866516,157.81
</coordinates>
</Point>
</Placemark>
<Placemark>
<name>
Tue Jan 03 12:44:01 2017 S=2.21 Km/hr
</name>
<styleUrl>
#styleMap_TLP_Normal
</styleUrl>
<Point>
<coordinates>
-64.9346237,-10.7866526,158.14
</coordinates>
</Point>
</Placemark>
<Placemark>
<name>
Tue Jan 03 12:44:11 2017 S=1.92 Km/hr
</name>
<styleUrl>
#styleMap_TLP_Normal
</styleUrl>
<Point>
<coordinates>
-64.9347076,-10.7866344,157.91
</coordinates>
</Point>
</Placemark>
<Placemark>
<name>
Tue Jan 03 12:44:21 2017 S=2.60 Km/hr
</name>
<styleUrl>
#styleMap_TLP_Normal
</styleUrl>
<Point>
<coordinates>
-64.9347992,-10.7866135,157.74
</coordinates>
</Point>
</Placemark>
<Placemark>
<name>
Tue Jan 03 12:44:31 2017 S=2.29 Km/hr
</name>
<styleUrl>
#styleMap_TLP_Normal
</styleUrl>
<Point>
<coordinates>
-64.9348679,-10.7865772,157.47
</coordinates>
</Point>
</Placemark>
<Placemark>
<name>
Tue Jan 03 12:44:41 2017 S=2.96 Km/hr
</name>
<styleUrl>
#styleMap_TLP_Normal
</styleUrl>
<Point>
<coordinates>
-64.9349670,-10.7865334,157.60
</coordinates>
</Point>
</Placemark>
<Placemark>
<name>
Tue Jan 03 12:44:51 2017 S=1.83 Km/hr
</name>
<styleUrl>
#styleMap_TLP_Normal
</styleUrl>
<Point>
<coordinates>
-64.9350586,-10.7864695,156.16
</coordinates>
</Point>
</Placemark>
<Placemark>
<name>
Tue Jan 03 12:45:01 2017 S=2.15 Km/hr
</name>
<styleUrl>
#styleMap_TLP_Normal
</styleUrl>
<Point>
<coordinates>
-64.9350891,-10.7863665,156.21
</coordinates>
</Point>
</Placemark>
<Placemark>
<name>
Tue Jan 03 12:45:11 2017 S=1.79 Km/hr
</name>
<styleUrl>
#styleMap_TLP_Normal
</styleUrl>
<Point>
<coordinates>
-64.9351349,-10.7862701,157.11
</coordinates>
</Point>
</Placemark>
<Placemark>
<name>
Tue Jan 03 12:45:21 2017 S=2.12 Km/hr
</name>
<styleUrl>
#styleMap_TLP_Normal
</styleUrl>
<Point>
<coordinates>
-64.9351349,-10.7861729,156.33
</coordinates>
</Point>
</Placemark>
<Placemark>
<name>
Tue Jan 03 12:45:31 2017 S=1.86 Km/hr
</name>
<styleUrl>
#styleMap_TLP_Normal
</styleUrl>
<Point>
<coordinates>
-64.9351807,-10.7861195,155.52
</coordinates>
</Point>
</Placemark>
<Placemark>
<name>
Tue Jan 03 12:45:41 2017 S=1.90 Km/hr
</name>
<styleUrl>
#styleMap_TLP_Normal
</styleUrl>
<Point>
<coordinates>
-64.9352417,-10.7860851,154.55
</coordinates>
</Point>
</Placemark>
<Placemark>
<name>
Tue Jan 03 12:45:51 2017 S=2.06 Km/hr
</name>
<styleUrl>
#styleMap_TLP_Normal
</styleUrl>
<Point>
<coordinates>
-64.9353333,-10.7860794,154.34
</coordinates>
</Point>
</Placemark>
<Placemark>
<name>
Tue Jan 03 12:46:01 2017 S=0.42 Km/hr
</name>
<styleUrl>
#styleMap_TLP_Normal
</styleUrl>
<Point>
<coordinates>
-64.9353943,-10.7861052,154.95
</coordinates>
</Point>
</Placemark>
<Placemark>
<name>
Tue Jan 03 12:46:11 2017 S=0.80 Km/hr
</name>
<styleUrl>
#styleMap_TLP_Normal
</styleUrl>
<Point>
<coordinates>
-64.9354172,-10.7861185,155.07
</coordinates>
</Point>
</Placemark>
<Placemark>
<name>
Tue Jan 03 12:46:21 2017 S=0.66 Km/hr
</name>
<styleUrl>
#styleMap_TLP_Normal
</styleUrl>
<Point>
<coordinates>
-64.9354019,-10.7861509,155.93
</coordinates>
</Point>
</Placemark>
<Placemark>
<name>
Tue Jan 03 12:46:31 2017 S=1.94 Km/hr
</name>
<styleUrl>
#styleMap_TLP_Normal
</styleUrl>
<Point>
<coordinates>
-64.9354935,-10.7861214,156.37
</coordinates>
</Point>
</Placemark>
<Placemark>
<name>
Tue Jan 03 12:46:41 2017 S=1.87 Km/hr
</name>
<styleUrl>
#styleMap_TLP_Normal
</styleUrl>
<Point>
<coordinates>
-64.9356003,-10.7861128,156.52
</coordinates>
</Point>
</Placemark>
<Placemark>
<name>
Tue Jan 03 12:46:51 2017 S=1.37 Km/hr
</name>
<styleUrl>
#styleMap_TLP_Normal
</styleUrl>
<Point>
<coordinates>
-64.9356537,-10.7861090,156.19
</coordinates>
</Point>
</Placemark>
<Placemark>
<name>
Tue Jan 03 12:47:01 2017 S=1.57 Km/hr
</name>
<styleUrl>
#styleMap_TLP_Normal
</styleUrl>
<Point>
<coordinates>
-64.9357071,-10.7860651,156.49
</coordinates>
</Point>
</Placemark>
<Placemark>
<name>
Tue Jan 03 12:47:11 2017 S=1.39 Km/hr
</name>
<styleUrl>
#styleMap_TLP_Normal
</styleUrl>
<Point>
<coordinates>
-64.9357452,-10.7860050,156.66
</coordinates>
</Point>
</Placemark>
<Placemark>
<name>
Tue Jan 03 12:47:21 2017 S=1.17 Km/hr
</name>
<styleUrl>
#styleMap_TLP_Normal
</styleUrl>
<Point>
<coordinates>
-64.9357376,-10.7860174,156.94
</coordinates>
</Point>
</Placemark>
<Placemark>
<name>
Tue Jan 03 12:47:31 2017 S=0.34 Km/hr
</name>
<styleUrl>
#styleMap_TLP_Normal
</styleUrl>
<Point>
<coordinates>
-64.9357758,-10.7859726,157.18
</coordinates>
</Point>
</Placemark>
<Placemark>
<name>
Tue Jan 03 12:47:41 2017 S=0.48 Km/hr
</name>
<styleUrl>
#styleMap_TLP_Normal
</styleUrl>
<Point>
<coordinates>
-64.9357758,-10.7859812,157.47
</coordinates>
</Point>
</Placemark>
<Placemark>
<name>
Tue Jan 03 12:47:51 2017 S=0.92 Km/hr
</name>
<styleUrl>
#styleMap_TLP_Normal
</styleUrl>
<Point>
<coordinates>
-64.9357681,-10.7859659,157.70
</coordinates>
</Point>
</Placemark>
<Placemark>
<name>
Tue Jan 03 12:48:01 2017 S=0.49 Km/hr
</name>
<styleUrl>
#styleMap_TLP_Normal
</styleUrl>
<Point>
<coordinates>
-64.9357681,-10.7859535,157.89
</coordinates>
</Point>
</Placemark>
<Placemark>
<name>
Tue Jan 03 12:48:11 2017 S=0.68 Km/hr
</name>
<styleUrl>
#styleMap_TLP_Normal
</styleUrl>
<Point>
<coordinates>
-64.9357834,-10.7859516,158.04
</coordinates>
</Point>
</Placemark>
<Placemark>
<name>
Tue Jan 03 12:48:21 2017 S=0.81 Km/hr
</name>
<styleUrl>
#styleMap_TLP_Normal
</styleUrl>
<Point>
<coordinates>
-64.9357834,-10.7859364,158.23
</coordinates>
</Point>
</Placemark>
<Placemark>
<name>
Tue Jan 03 12:48:31 2017 S=0.86 Km/hr
</name>
<styleUrl>
#styleMap_TLP_Normal
</styleUrl>
<Point>
<coordinates>
-64.9357758,-10.7859173,158.48
</coordinates>
</Point>
</Placemark>
<Placemark>
<name>
Tue Jan 03 12:48:41 2017 S=0.99 Km/hr
</name>
<styleUrl>
#styleMap_TLP_Normal
</styleUrl>
<Point>
<coordinates>
-64.9357452,-10.7858992,157.72
</coordinates>
</Point>
</Placemark>
<Placemark>
<name>
Tue Jan 03 12:48:51 2017 S=1.33 Km/hr
</name>
<styleUrl>
#styleMap_TLP_Normal
</styleUrl>
<Point>
<coordinates>
-64.9356918,-10.7859030,159.01
</coordinates>
</Point>
</Placemark>
<Placemark>
<name>
Tue Jan 03 12:49:01 2017 S=0.64 Km/hr
</name>
<styleUrl>
#styleMap_TLP_Normal
</styleUrl>
<Point>
<coordinates>
-64.9357071,-10.7859211,158.77
</coordinates>
</Point>
</Placemark>
<Placemark>
<name>
Tue Jan 03 12:49:11 2017 S=2.01 Km/hr
</name>
<styleUrl>
#styleMap_TLP_Normal
</styleUrl>
<Point>
<coordinates>
-64.9356613,-10.7859697,159.59
</coordinates>
</Point>
</Placemark>
<Placemark>
<name>
Tue Jan 03 12:49:21 2017 S=0.82 Km/hr
</name>
<styleUrl>
#styleMap_TLP_Normal
</styleUrl>
<Point>
<coordinates>
-64.9356461,-10.7860088,158.00
</coordinates>
</Point>
</Placemark>
<Placemark>
<name>
Tue Jan 03 12:49:31 2017 S=1.07 Km/hr
</name>
<styleUrl>
#styleMap_TLP_Normal
</styleUrl>
<Point>
<coordinates>
-64.9356079,-10.7860317,158.50
</coordinates>
</Point>
</Placemark>
<Placemark>
<name>
Tue Jan 03 12:49:41 2017 S=0.99 Km/hr
</name>
<styleUrl>
#styleMap_TLP_Normal
</styleUrl>
<Point>
<coordinates>
-64.9355621,-10.7860260,158.96
</coordinates>
</Point>
</Placemark>
<Placemark>
<name>
Tue Jan 03 12:49:51 2017 S=0.88 Km/hr
</name>
<styleUrl>
#styleMap_TLP_Normal
</styleUrl>
<Point>
<coordinates>
-64.9355774,-10.7860060,158.70
</coordinates>
</Point>
</Placemark>
<Placemark>
<name>
Tue Jan 03 12:50:01 2017 S=1.26 Km/hr
</name>
<styleUrl>
#styleMap_TLP_Normal
</styleUrl>
<Point>
<coordinates>
-64.9356155,-10.7859545,160.27
</coordinates>
</Point>
</Placemark>
<Placemark>
<name>
Tue Jan 03 12:50:11 2017 S=1.07 Km/hr
</name>
<styleUrl>
#styleMap_TLP_Normal
</styleUrl>
<Point>
<coordinates>
-64.9356003,-10.7858934,159.89
</coordinates>
</Point>
</Placemark>
<Placemark>
<name>
Tue Jan 03 12:50:21 2017 S=0.62 Km/hr
</name>
<styleUrl>
#styleMap_TLP_Normal
</styleUrl>
<Point>
<coordinates>
-64.9356308,-10.7858801,159.59
</coordinates>
</Point>
</Placemark>
<Placemark>
<name>
Tue Jan 03 12:50:31 2017 S=0.95 Km/hr
</name>
<styleUrl>
#styleMap_TLP_Normal
</styleUrl>
<Point>
<coordinates>
-64.9356689,-10.7859173,158.99
</coordinates>
</Point>
</Placemark>
<Placemark>
<name>
Tue Jan 03 12:50:41 2017 S=0.69 Km/hr
</name>
<styleUrl>
#styleMap_TLP_Normal
</styleUrl>
<Point>
<coordinates>
-64.9357071,-10.7859240,158.81
</coordinates>
</Point>
</Placemark>
<Placemark>
<name>
Tue Jan 03 12:50:51 2017 S=0.81 Km/hr
</name>
<styleUrl>
#styleMap_TLP_Normal
</styleUrl>
<Point>
<coordinates>
-64.9357376,-10.7859259,158.45
</coordinates>
</Point>
</Placemark>
<Placemark>
<name>
Tue Jan 03 12:51:01 2017 S=0.49 Km/hr
</name>
<styleUrl>
#styleMap_TLP_Normal
</styleUrl>
<Point>
<coordinates>
-64.9356842,-10.7859049,157.91
</coordinates>
</Point>
</Placemark>
<Placemark>
<name>
Tue Jan 03 12:51:11 2017 S=0.92 Km/hr
</name>
<styleUrl>
#styleMap_TLP_Normal
</styleUrl>
<Point>
<coordinates>
-64.9356842,-10.7858620,157.80
</coordinates>
</Point>
</Placemark>
<Placemark>
<name>
Tue Jan 03 12:51:21 2017 S=0.63 Km/hr
</name>
<styleUrl>
#styleMap_TLP_Normal
</styleUrl>
<Point>
<coordinates>
-64.9356995,-10.7858582,157.73
</coordinates>
</Point>
</Placemark>
<Placemark>
<name>
Tue Jan 03 12:51:31 2017 S=0.36 Km/hr
</name>
<styleUrl>
#styleMap_TLP_Normal
</styleUrl>
<Point>
<coordinates>
-64.9357071,-10.7858458,157.60
</coordinates>
</Point>
</Placemark>
<Placemark>
<name>
Tue Jan 03 12:51:41 2017 S=1.12 Km/hr
</name>
<styleUrl>
#styleMap_TLP_Normal
</styleUrl>
<Point>
<coordinates>
-64.9356918,-10.7858448,157.52
</coordinates>
</Point>
</Placemark>
<Placemark>
<name>
Tue Jan 03 12:51:51 2017 S=1.21 Km/hr
</name>
<styleUrl>
#styleMap_TLP_Normal
</styleUrl>
<Point>
<coordinates>
-64.9356155,-10.7858553,158.06
</coordinates>
</Point>
</Placemark>
<Placemark>
<name>
Tue Jan 03 12:52:01 2017 S=0.85 Km/hr
</name>
<styleUrl>
#styleMap_TLP_Normal
</styleUrl>
<Point>
<coordinates>
-64.9355850,-10.7858744,158.21
</coordinates>
</Point>
</Placemark>
<Placemark>
<name>
Tue Jan 03 12:52:11 2017 S=1.38 Km/hr
</name>
<styleUrl>
#styleMap_TLP_Normal
</styleUrl>
<Point>
<coordinates>
-64.9355927,-10.7859745,157.31
</coordinates>
</Point>
</Placemark>
<Placemark>
<name>
Tue Jan 03 12:52:21 2017 S=1.16 Km/hr
</name>
<styleUrl>
#styleMap_TLP_Normal
</styleUrl>
<Point>
<coordinates>
-64.9355850,-10.7860518,156.88
</coordinates>
</Point>
</Placemark>
<Placemark>
<name>
Tue Jan 03 12:52:31 2017 S=1.06 Km/hr
</name>
<styleUrl>
#styleMap_TLP_Normal
</styleUrl>
<Point>
<coordinates>
-64.9356232,-10.7861004,156.93
</coordinates>
</Point>
</Placemark>
<Placemark>
<name>
Tue Jan 03 12:52:41 2017 S=0.59 Km/hr
</name>
<styleUrl>
#styleMap_TLP_Normal
</styleUrl>
<Point>
<coordinates>
-64.9356384,-10.7861137,157.11
</coordinates>
</Point>
</Placemark>
<Placemark>
<name>
Tue Jan 03 12:52:51 2017 S=0.59 Km/hr
</name>
<styleUrl>
#styleMap_TLP_Normal
</styleUrl>
<Point>
<coordinates>
-64.9356537,-10.7861090,156.99
</coordinates>
</Point>
</Placemark>
<Placemark>
<name>
Tue Jan 03 12:53:01 2017 S=0.48 Km/hr
</name>
<styleUrl>
#styleMap_TLP_Normal
</styleUrl>
<Point>
<coordinates>
-64.9356613,-10.7861013,156.87
</coordinates>
</Point>
</Placemark>
<Placemark>
<name>
Tue Jan 03 12:53:11 2017 S=0.61 Km/hr
</name>
<styleUrl>
#styleMap_TLP_Normal
</styleUrl>
<Point>
<coordinates>
-64.9356689,-10.7860937,156.75
</coordinates>
</Point>
</Placemark>
<Placemark>
<name>
Tue Jan 03 12:53:21 2017 S=0.13 Km/hr
</name>
<styleUrl>
#styleMap_TLP_Normal
</styleUrl>
<Point>
<coordinates>
-64.9356689,-10.7860823,156.65
</coordinates>
</Point>
</Placemark>
<Placemark>
<name>
Tue Jan 03 12:53:31 2017 S=0.79 Km/hr
</name>
<styleUrl>
#styleMap_TLP_Normal
</styleUrl>
<Point>
<coordinates>
-64.9356689,-10.7860765,156.58
</coordinates>
</Point>
</Placemark>
<Placemark>
<name>
Tue Jan 03 12:53:41 2017 S=0.86 Km/hr
</name>
<styleUrl>
#styleMap_TLP_Normal
</styleUrl>
<Point>
<coordinates>
-64.9356689,-10.7860641,156.51
</coordinates>
</Point>
</Placemark>
<Placemark>
<name>
Tue Jan 03 12:53:51 2017 S=0.70 Km/hr
</name>
<styleUrl>
#styleMap_TLP_Normal
</styleUrl>
<Point>
<coordinates>
-64.9356842,-10.7860489,156.94
</coordinates>
</Point>
</Placemark>
<Placemark>
<name>
Tue Jan 03 12:54:01 2017 S=0.63 Km/hr
</name>
<styleUrl>
#styleMap_TLP_Normal
</styleUrl>
<Point>
<coordinates>
-64.9356689,-10.7860374,155.73
</coordinates>
</Point>
</Placemark>
<Placemark>
<name>
Tue Jan 03 12:54:11 2017 S=1.26 Km/hr
</name>
<styleUrl>
#styleMap_TLP_Normal
</styleUrl>
<Point>
<coordinates>
-64.9356995,-10.7860441,155.95
</coordinates>
</Point>
</Placemark>
<Placemark>
<name>
Tue Jan 03 12:54:21 2017 S=1.27 Km/hr
</name>
<styleUrl>
#styleMap_TLP_Normal
</styleUrl>
<Point>
<coordinates>
-64.9357376,-10.7860479,156.42
</coordinates>
</Point>
</Placemark>
<Placemark>
<name>
Tue Jan 03 12:54:31 2017 S=0.33 Km/hr
</name>
<styleUrl>
#styleMap_TLP_Normal
</styleUrl>
<Point>
<coordinates>
-64.9357300,-10.7860489,156.55
</coordinates>
</Point>
</Placemark>
<Placemark>
<name>
Tue Jan 03 12:54:41 2017 S=0.97 Km/hr
</name>
<styleUrl>
#styleMap_TLP_Normal
</styleUrl>
<Point>
<coordinates>
-64.9357452,-10.7860489,156.64
</coordinates>
</Point>
</Placemark>
<Placemark>
<name>
Tue Jan 03 12:54:51 2017 S=1.39 Km/hr
</name>
<styleUrl>
#styleMap_TLP_Normal
</styleUrl>
<Point>
<coordinates>
-64.9357986,-10.7860622,156.53
</coordinates>
</Point>
</Placemark>
<Placemark>
<name>
Tue Jan 03 12:55:01 2017 S=0.56 Km/hr
</name>
<styleUrl>
#styleMap_TLP_Normal
</styleUrl>
<Point>
<coordinates>
-64.9357758,-10.7860498,156.02
</coordinates>
</Point>
</Placemark>
<Placemark>
<name>
Tue Jan 03 12:55:11 2017 S=0.86 Km/hr
</name>
<styleUrl>
#styleMap_TLP_Normal
</styleUrl>
<Point>
<coordinates>
-64.9357834,-10.7860613,156.09
</coordinates>
</Point>
</Placemark>
<Placemark>
<name>
Tue Jan 03 12:55:21 2017 S=0.80 Km/hr
</name>
<styleUrl>
#styleMap_TLP_Normal
</styleUrl>
<Point>
<coordinates>
-64.9358063,-10.7860718,156.17
</coordinates>
</Point>
</Placemark>
<Placemark>
<name>
Tue Jan 03 12:55:31 2017 S=1.04 Km/hr
</name>
<styleUrl>
#styleMap_TLP_Normal
</styleUrl>
<Point>
<coordinates>
-64.9358063,-10.7860975,156.05
</coordinates>
</Point>
</Placemark>
<Placemark>
<name>
Tue Jan 03 12:55:41 2017 S=0.37 Km/hr
</name>
<styleUrl>
#styleMap_TLP_Normal
</styleUrl>
<Point>
<coordinates>
-64.9357834,-10.7860947,155.29
</coordinates>
</Point>
</Placemark>
<Placemark>
<name>
Tue Jan 03 12:55:51 2017 S=0.12 Km/hr
</name>
<styleUrl>
#styleMap_TLP_Normal
</styleUrl>
<Point>
<coordinates>
-64.9357910,-10.7861023,155.36
</coordinates>
</Point>
</Placemark>
<Placemark>
<name>
Tue Jan 03 12:56:01 2017 S=0.35 Km/hr
</name>
<styleUrl>
#styleMap_TLP_Normal
</styleUrl>
<Point>
<coordinates>
-64.9357910,-10.7861090,155.43
</coordinates>
</Point>
</Placemark>
<Placemark>
<name>
Tue Jan 03 12:56:11 2017 S=0.50 Km/hr
</name>
<styleUrl>
#styleMap_TLP_Normal
</styleUrl>
<Point>
<coordinates>
-64.9357910,-10.7861252,155.52
</coordinates>
</Point>
</Placemark>
<Placemark>
<name>
Tue Jan 03 12:56:21 2017 S=0.26 Km/hr
</name>
<styleUrl>
#styleMap_TLP_Normal
</styleUrl>
<Point>
<coordinates>
-64.9357758,-10.7861366,155.61
</coordinates>
</Point>
</Placemark>
<Placemark>
<name>
Tue Jan 03 12:56:31 2017 S=0.90 Km/hr
</name>
<styleUrl>
#styleMap_TLP_Normal
</styleUrl>
<Point>
<coordinates>
-64.9357681,-10.7861328,155.75
</coordinates>
</Point>
</Placemark>
<Placemark>
<name>
Tue Jan 03 12:56:41 2017 S=1.44 Km/hr
</name>
<styleUrl>
#styleMap_TLP_Normal
</styleUrl>
<Point>
<coordinates>
-64.9357376,-10.7861681,156.74
</coordinates>
</Point>
</Placemark>
<Placemark>
<name>
Tue Jan 03 12:56:51 2017 S=1.36 Km/hr
</name>
<styleUrl>
#styleMap_TLP_Normal
</styleUrl>
<Point>
<coordinates>
-64.9357147,-10.7861643,157.94
</coordinates>
</Point>
</Placemark>
<Placemark>
<name>
Tue Jan 03 12:57:01 2017 S=0.43 Km/hr
</name>
<styleUrl>
#styleMap_TLP_Normal
</styleUrl>
<Point>
<coordinates>
-64.9357300,-10.7861652,158.71
</coordinates>
</Point>
</Placemark>
<Placemark>
<name>
Tue Jan 03 12:57:11 2017 S=2.59 Km/hr
</name>
<styleUrl>
#styleMap_TLP_Normal
</styleUrl>
<Point>
<coordinates>
-64.9356232,-10.7861233,158.85
</coordinates>
</Point>
</Placemark>
<Placemark>
<name>
Tue Jan 03 12:57:21 2017 S=2.38 Km/hr
</name>
<styleUrl>
#styleMap_TLP_Normal
</styleUrl>
<Point>
<coordinates>
-64.9355316,-10.7861013,159.41
</coordinates>
</Point>
</Placemark>
<Placemark>
<name>
Tue Jan 03 12:57:31 2017 S=0.89 Km/hr
</name>
<styleUrl>
#styleMap_TLP_Normal
</styleUrl>
<Point>
<coordinates>
-64.9355469,-10.7861109,160.58
</coordinates>
</Point>
</Placemark>
<Placemark>
<name>
Tue Jan 03 12:57:41 2017 S=1.41 Km/hr
</name>
<styleUrl>
#styleMap_TLP_Normal
</styleUrl>
<Point>
<coordinates>
-64.9355774,-10.7861176,161.66
</coordinates>
</Point>
</Placemark>
<Placemark>
<name>
Tue Jan 03 12:57:51 2017 S=1.20 Km/hr
</name>
<styleUrl>
#styleMap_TLP_Normal
</styleUrl>
<Point>
<coordinates>
-64.9356613,-10.7861013,162.98
</coordinates>
</Point>
</Placemark>
<Placemark>
<name>
Tue Jan 03 12:58:01 2017 S=0.46 Km/hr
</name>
<styleUrl>
#styleMap_TLP_Normal
</styleUrl>
<Point>
<coordinates>
-64.9356766,-10.7861071,163.71
</coordinates>
</Point>
</Placemark>
<Placemark>
<name>
Tue Jan 03 12:58:11 2017 S=1.04 Km/hr
</name>
<styleUrl>
#styleMap_TLP_Normal
</styleUrl>
<Point>
<coordinates>
-64.9356766,-10.7860928,164.14
</coordinates>
</Point>
</Placemark>
<Placemark>
<name>
Tue Jan 03 12:58:21 2017 S=1.35 Km/hr
</name>
<styleUrl>
#styleMap_TLP_Normal
</styleUrl>
<Point>
<coordinates>
-64.9356689,-10.7860689,163.95
</coordinates>
</Point>
</Placemark>
<Placemark>
<name>
Tue Jan 03 12:58:31 2017 S=0.64 Km/hr
</name>
<styleUrl>
#styleMap_TLP_Normal
</styleUrl>
<Point>
<coordinates>
-64.9356613,-10.7860699,163.76
</coordinates>
</Point>
</Placemark>
<Placemark>
<name>
Tue Jan 03 12:58:41 2017 S=0.18 Km/hr
</name>
<styleUrl>
#styleMap_TLP_Normal
</styleUrl>
<Point>
<coordinates>
-64.9356537,-10.7860632,164.01
</coordinates>
</Point>
</Placemark>
<Placemark>
<name>
Tue Jan 03 12:58:51 2017 S=0.93 Km/hr
</name>
<styleUrl>
#styleMap_TLP_Normal
</styleUrl>
<Point>
<coordinates>
-64.9356689,-10.7860622,164.07
</coordinates>
</Point>
</Placemark>
<Placemark>
<name>
Tue Jan 03 12:59:01 2017 S=0.77 Km/hr
</name>
<styleUrl>
#styleMap_TLP_Normal
</styleUrl>
<Point>
<coordinates>
-64.9356842,-10.7860699,163.99
</coordinates>
</Point>
</Placemark>
<Placemark>
<name>
Tue Jan 03 12:59:11 2017 S=1.11 Km/hr
</name>
<styleUrl>
#styleMap_TLP_Normal
</styleUrl>
<Point>
<coordinates>
-64.9356613,-10.7860851,163.27
</coordinates>
</Point>
</Placemark>
<Placemark>
<name>
Tue Jan 03 12:59:21 2017 S=0.92 Km/hr
</name>
<styleUrl>
#styleMap_TLP_Normal
</styleUrl>
<Point>
<coordinates>
-64.9356155,-10.7860813,161.40
</coordinates>
</Point>
</Placemark>
<Placemark>
<name>
Tue Jan 03 12:59:31 2017 S=0.46 Km/hr
</name>
<styleUrl>
#styleMap_TLP_Normal
</styleUrl>
<Point>
<coordinates>
-64.9356079,-10.7860842,160.62
</coordinates>
</Point>
</Placemark>
<Placemark>
<name>
Tue Jan 03 12:59:41 2017 S=0.99 Km/hr
</name>
<styleUrl>
#styleMap_TLP_Normal
</styleUrl>
<Point>
<coordinates>
-64.9356232,-10.7860718,159.79
</coordinates>
</Point>
</Placemark>
<Placemark>
<name>
Tue Jan 03 12:59:51 2017 S=0.35 Km/hr
</name>
<styleUrl>
#styleMap_TLP_Normal
</styleUrl>
<Point>
<coordinates>
-64.9356384,-10.7860880,157.09
</coordinates>
</Point>
</Placemark>
<Placemark>
<name>
Tue Jan 03 13:00:01 2017 S=1.75 Km/hr
</name>
<styleUrl>
#styleMap_TLP_Normal
</styleUrl>
<Point>
<coordinates>
-64.9356995,-10.7860823,155.01
</coordinates>
</Point>
</Placemark>
<Placemark>
<name>
Tue Jan 03 13:00:11 2017 S=1.83 Km/hr
</name>
<styleUrl>
#styleMap_TLP_Normal
</styleUrl>
<Point>
<coordinates>
-64.9357452,-10.7860403,152.74
</coordinates>
</Point>
</Placemark>
<Placemark>
<name>
Tue Jan 03 13:00:21 2017 S=0.72 Km/hr
</name>
<styleUrl>
#styleMap_TLP_Normal
</styleUrl>
<Point>
<coordinates>
-64.9356995,-10.7860661,150.30
</coordinates>
</Point>
</Placemark>
<Placemark>
<name>
Tue Jan 03 13:00:31 2017 S=0.63 Km/hr
</name>
<styleUrl>
#styleMap_TLP_Normal
</styleUrl>
<Point>
<coordinates>
-64.9357071,-10.7860756,148.64
</coordinates>
</Point>
</Placemark>
<Placemark>
<name>
Tue Jan 03 13:00:41 2017 S=0.29 Km/hr
</name>
<styleUrl>
#styleMap_TLP_Normal
</styleUrl>
<Point>
<coordinates>
-64.9356995,-10.7860804,146.80
</coordinates>
</Point>
</Placemark>
<Placemark>
<name>
Tue Jan 03 13:00:51 2017 S=0.37 Km/hr
</name>
<styleUrl>
#styleMap_TLP_Normal
</styleUrl>
<Point>
<coordinates>
-64.9356918,-10.7860832,144.65
</coordinates>
</Point>
</Placemark>
<Placemark>
<name>
Tue Jan 03 13:01:01 2017 S=0.57 Km/hr
</name>
<styleUrl>
#styleMap_TLP_Normal
</styleUrl>
<Point>
<coordinates>
-64.9356918,-10.7860689,142.34
</coordinates>
</Point>
</Placemark>
<Placemark>
<name>
Tue Jan 03 13:01:11 2017 S=0.84 Km/hr
</name>
<styleUrl>
#styleMap_TLP_Normal
</styleUrl>
<Point>
<coordinates>
-64.9356689,-10.7860603,139.98
</coordinates>
</Point>
</Placemark>
<Placemark>
<name>
Tue Jan 03 13:01:21 2017 S=1.41 Km/hr
</name>
<styleUrl>
#styleMap_TLP_Normal
</styleUrl>
<Point>
<coordinates>
-64.9356613,-10.7860603,137.91
</coordinates>
</Point>
</Placemark>
<Placemark>
<name>
Tue Jan 03 13:01:31 2017 S=0.95 Km/hr
</name>
<styleUrl>
#styleMap_TLP_Normal
</styleUrl>
<Point>
<coordinates>
-64.9357300,-10.7860928,137.82
</coordinates>
</Point>
</Placemark>
<Placemark>
<name>
Tue Jan 03 13:01:41 2017 S=0.37 Km/hr
</name>
<styleUrl>
#styleMap_TLP_Normal
</styleUrl>
<Point>
<coordinates>
-64.9357376,-10.7860956,135.82
</coordinates>
</Point>
</Placemark>
<Placemark>
<name>
Tue Jan 03 13:01:51 2017 S=0.62 Km/hr
</name>
<styleUrl>
#styleMap_TLP_Normal
</styleUrl>
<Point>
<coordinates>
-64.9357376,-10.7861032,133.99
</coordinates>
</Point>
</Placemark>
<Placemark>
<name>
Tue Jan 03 13:02:01 2017 S=0.11 Km/hr
</name>
<styleUrl>
#styleMap_TLP_Normal
</styleUrl>
<Point>
<coordinates>
-64.9357376,-10.7861099,132.26
</coordinates>
</Point>
</Placemark>
<Placemark>
<name>
Tue Jan 03 13:02:11 2017 S=0.55 Km/hr
</name>
<styleUrl>
#styleMap_TLP_Normal
</styleUrl>
<Point>
<coordinates>
-64.9357376,-10.7860956,130.45
</coordinates>
</Point>
</Placemark>
<Placemark>
<name>
Tue Jan 03 13:02:21 2017 S=1.95 Km/hr
</name>
<styleUrl>
#styleMap_TLP_Normal
</styleUrl>
<Point>
<coordinates>
-64.9358063,-10.7860966,130.25
</coordinates>
</Point>
</Placemark>
<Placemark>
<name>
Tue Jan 03 13:02:31 2017 S=1.39 Km/hr
</name>
<styleUrl>
#styleMap_TLP_Normal
</styleUrl>
<Point>
<coordinates>
-64.9358749,-10.7860842,130.38
</coordinates>
</Point>
</Placemark>
<Placemark>
<name>
Tue Jan 03 13:02:41 2017 S=1.25 Km/hr
</name>
<styleUrl>
#styleMap_TLP_Normal
</styleUrl>
<Point>
<coordinates>
-64.9359360,-10.7861080,130.97
</coordinates>
</Point>
</Placemark>
<Placemark>
<name>
Tue Jan 03 13:02:51 2017 S=2.12 Km/hr
</name>
<styleUrl>
#styleMap_TLP_Normal
</styleUrl>
<Point>
<coordinates>
-64.9360428,-10.7861252,130.20
</coordinates>
</Point>
</Placemark>
<Placemark>
<name>
Tue Jan 03 13:03:01 2017 S=1.96 Km/hr
</name>
<styleUrl>
#styleMap_TLP_Normal
</styleUrl>
<Point>
<coordinates>
-64.9361801,-10.7861271,131.51
</coordinates>
</Point>
</Placemark>
<Placemark>
<name>
Tue Jan 03 13:03:11 2017 S=1.82 Km/hr
</name>
<styleUrl>
#styleMap_TLP_Normal
</styleUrl>
<Point>
<coordinates>
-64.9362259,-10.7860422,129.54
</coordinates>
</Point>
</Placemark>
<Placemark>
<name>
Tue Jan 03 13:03:21 2017 S=1.65 Km/hr
</name>
<styleUrl>
#styleMap_TLP_Normal
</styleUrl>
<Point>
<coordinates>
-64.9362946,-10.7859430,129.50
</coordinates>
</Point>
</Placemark>
<Placemark>
<name>
Tue Jan 03 13:03:31 2017 S=2.11 Km/hr
</name>
<styleUrl>
#styleMap_TLP_Normal
</styleUrl>
<Point>
<coordinates>
-64.9363937,-10.7859116,129.35
</coordinates>
</Point>
</Placemark>
<Placemark>
<name>
Tue Jan 03 13:03:41 2017 S=1.91 Km/hr
</name>
<styleUrl>
#styleMap_TLP_Normal
</styleUrl>
<Point>
<coordinates>
-64.9364395,-10.7858458,128.66
</coordinates>
</Point>
</Placemark>
<Placemark>
<name>
Tue Jan 03 13:03:51 2017 S=2.09 Km/hr
</name>
<styleUrl>
#styleMap_TLP_Normal
</styleUrl>
<Point>
<coordinates>
-64.9364700,-10.7858009,128.38
</coordinates>
</Point>
</Placemark>
<Placemark>
<name>
Tue Jan 03 13:04:01 2017 S=2.44 Km/hr
</name>
<styleUrl>
#styleMap_TLP_Normal
</styleUrl>
<Point>
<coordinates>
-64.9365692,-10.7858191,128.77
</coordinates>
</Point>
</Placemark>
<Placemark>
<name>
Tue Jan 03 13:04:11 2017 S=2.05 Km/hr
</name>
<styleUrl>
#styleMap_TLP_Normal
</styleUrl>
<Point>
<coordinates>
-64.9366608,-10.7858009,129.37
</coordinates>
</Point>
</Placemark>
<Placemark>
<name>
Tue Jan 03 13:04:21 2017 S=1.33 Km/hr
</name>
<styleUrl>
#styleMap_TLP_Normal
</styleUrl>
<Point>
<coordinates>
-64.9367294,-10.7857561,130.44
</coordinates>
</Point>
</Placemark>
<Placemark>
<name>
Tue Jan 03 13:04:31 2017 S=1.08 Km/hr
</name>
<styleUrl>
#styleMap_TLP_Normal
</styleUrl>
<Point>
<coordinates>
-64.9367599,-10.7857161,130.20
</coordinates>
</Point>
</Placemark>
<Placemark>
<name>
Tue Jan 03 13:04:41 2017 S=1.42 Km/hr
</name>
<styleUrl>
#styleMap_TLP_Normal
</styleUrl>
<Point>
<coordinates>
-64.9367752,-10.7856522,129.86
</coordinates>
</Point>
</Placemark>
<Placemark>
<name>
Tue Jan 03 13:04:51 2017 S=2.32 Km/hr
</name>
<styleUrl>
#styleMap_TLP_Normal
</styleUrl>
<Point>
<coordinates>
-64.9367676,-10.7855206,129.47
</coordinates>
</Point>
</Placemark>
<Placemark>
<name>
Tue Jan 03 13:05:01 2017 S=1.25 Km/hr
</name>
<styleUrl>
#styleMap_TLP_Normal
</styleUrl>
<Point>
<coordinates>
-64.9367752,-10.7854681,128.86
</coordinates>
</Point>
</Placemark>
<Placemark>
<name>
Tue Jan 03 13:05:11 2017 S=2.54 Km/hr
</name>
<styleUrl>
#styleMap_TLP_Normal
</styleUrl>
<Point>
<coordinates>
-64.9368210,-10.7853403,128.84
</coordinates>
</Point>
</Placemark>
<Placemark>
<name>
Tue Jan 03 13:05:21 2017 S=1.73 Km/hr
</name>
<styleUrl>
#styleMap_TLP_Normal
</styleUrl>
<Point>
<coordinates>
-64.9368134,-10.7852268,128.64
</coordinates>
</Point>
</Placemark>
<Placemark>
<name>
Tue Jan 03 13:05:31 2017 S=1.84 Km/hr
</name>
<styleUrl>
#styleMap_TLP_Normal
</styleUrl>
<Point>
<coordinates>
-64.9368210,-10.7851591,128.75
</coordinates>
</Point>
</Placemark>
<Placemark>
<name>
Tue Jan 03 13:05:41 2017 S=1.80 Km/hr
</name>
<styleUrl>
#styleMap_TLP_Normal
</styleUrl>
<Point>
<coordinates>
-64.9368515,-10.7850571,129.24
</coordinates>
</Point>
</Placemark>
<Placemark>
<name>
Tue Jan 03 13:05:51 2017 S=1.45 Km/hr
</name>
<styleUrl>
#styleMap_TLP_Normal
</styleUrl>
<Point>
<coordinates>
-64.9368744,-10.7849855,130.13
</coordinates>
</Point>
</Placemark>
<Placemark>
<name>
Tue Jan 03 13:06:01 2017 S=1.51 Km/hr
</name>
<styleUrl>
#styleMap_TLP_Normal
</styleUrl>
<Point>
<coordinates>
-64.9368515,-10.7849121,130.78
</coordinates>
</Point>
</Placemark>
<Placemark>
<name>
Tue Jan 03 13:06:11 2017 S=0.58 Km/hr
</name>
<styleUrl>
#styleMap_TLP_Normal
</styleUrl>
<Point>
<coordinates>
-64.9368515,-10.7849064,130.99
</coordinates>
</Point>
</Placemark>
<Placemark>
<name>
Tue Jan 03 13:06:21 2017 S=1.10 Km/hr
</name>
<styleUrl>
#styleMap_TLP_Normal
</styleUrl>
<Point>
<coordinates>
-64.9368439,-10.7849045,131.14
</coordinates>
</Point>
</Placemark>
<Placemark>
<name>
Tue Jan 03 13:06:31 2017 S=1.32 Km/hr
</name>
<styleUrl>
#styleMap_TLP_Normal
</styleUrl>
<Point>
<coordinates>
-64.9367828,-10.7848530,131.86
</coordinates>
</Point>
</Placemark>
<Placemark>
<name>
Tue Jan 03 13:06:41 2017 S=1.45 Km/hr
</name>
<styleUrl>
#styleMap_TLP_Normal
</styleUrl>
<Point>
<coordinates>
-64.9367676,-10.7848177,131.57
</coordinates>
</Point>
</Placemark>
<Placemark>
<name>
Tue Jan 03 13:06:51 2017 S=2.02 Km/hr
</name>
<styleUrl>
#styleMap_TLP_Normal
</styleUrl>
<Point>
<coordinates>
-64.9367447,-10.7847223,131.46
</coordinates>
</Point>
</Placemark>
<Placemark>
<name>
Tue Jan 03 13:07:01 2017 S=1.47 Km/hr
</name>
<styleUrl>
#styleMap_TLP_Normal
</styleUrl>
<Point>
<coordinates>
-64.9367371,-10.7845955,131.33
</coordinates>
</Point>
</Placemark>
<Placemark>
<name>
Tue Jan 03 13:07:11 2017 S=2.15 Km/hr
</name>
<styleUrl>
#styleMap_TLP_Normal
</styleUrl>
<Point>
<coordinates>
-64.9366989,-10.7844782,131.47
</coordinates>
</Point>
</Placemark>
<Placemark>
<name>
Tue Jan 03 13:07:21 2017 S=2.26 Km/hr
</name>
<styleUrl>
#styleMap_TLP_Normal
</styleUrl>
<Point>
<coordinates>
-64.9367905,-10.7843771,132.42
</coordinates>
</Point>
</Placemark>
<Placemark>
<name>
Tue Jan 03 13:07:31 2017 S=1.96 Km/hr
</name>
<styleUrl>
#styleMap_TLP_Normal
</styleUrl>
<Point>
<coordinates>
-64.9368362,-10.7842989,133.05
</coordinates>
</Point>
</Placemark>
<Placemark>
<name>
Tue Jan 03 13:07:41 2017 S=1.80 Km/hr
</name>
<styleUrl>
#styleMap_TLP_Normal
</styleUrl>
<Point>
<coordinates>
-64.9369202,-10.7842712,133.81
</coordinates>
</Point>
</Placemark>
<Placemark>
<name>
Tue Jan 03 13:07:51 2017 S=2.05 Km/hr
</name>
<styleUrl>
#styleMap_TLP_Normal
</styleUrl>
<Point>
<coordinates>
-64.9370041,-10.7842569,133.86
</coordinates>
</Point>
</Placemark>
<Placemark>
<name>
Tue Jan 03 13:08:01 2017 S=0.98 Km/hr
</name>
<styleUrl>
#styleMap_TLP_Normal
</styleUrl>
<Point>
<coordinates>
-64.9370270,-10.7842588,137.44
</coordinates>
</Point>
</Placemark>
<Placemark>
<name>
Tue Jan 03 13:08:11 2017 S=0.63 Km/hr
</name>
<styleUrl>
#styleMap_TLP_Normal
</styleUrl>
<Point>
<coordinates>
-64.9370346,-10.7842741,139.29
</coordinates>
</Point>
</Placemark>
<Placemark>
<name>
Tue Jan 03 13:08:21 2017 S=0.76 Km/hr
</name>
<styleUrl>
#styleMap_TLP_Normal
</styleUrl>
<Point>
<coordinates>
-64.9370499,-10.7842731,139.82
</coordinates>
</Point>
</Placemark>
<Placemark>
<name>
Tue Jan 03 13:08:31 2017 S=0.64 Km/hr
</name>
<styleUrl>
#styleMap_TLP_Normal
</styleUrl>
<Point>
<coordinates>
-64.9370651,-10.7842646,140.37
</coordinates>
</Point>
</Placemark>
<Placemark>
<name>
Tue Jan 03 13:08:41 2017 S=0.79 Km/hr
</name>
<styleUrl>
#styleMap_TLP_Normal
</styleUrl>
<Point>
<coordinates>
-64.9370728,-10.7842522,140.91
</coordinates>
</Point>
</Placemark>
<Placemark>
<name>
Tue Jan 03 13:08:51 2017 S=0.76 Km/hr
</name>
<styleUrl>
#styleMap_TLP_Normal
</styleUrl>
<Point>
<coordinates>
-64.9370956,-10.7842503,141.45
</coordinates>
</Point>
</Placemark>
<Placemark>
<name>
Tue Jan 03 13:09:01 2017 S=1.27 Km/hr
</name>
<styleUrl>
#styleMap_TLP_Normal
</styleUrl>
<Point>
<coordinates>
-64.9371033,-10.7842197,141.96
</coordinates>
</Point>
</Placemark>
<Placemark>
<name>
Tue Jan 03 13:09:11 2017 S=1.01 Km/hr
</name>
<styleUrl>
#styleMap_TLP_Normal
</styleUrl>
<Point>
<coordinates>
-64.9371414,-10.7842054,142.40
</coordinates>
</Point>
</Placemark>
<Placemark>
<name>
Tue Jan 03 13:09:21 2017 S=1.17 Km/hr
</name>
<styleUrl>
#styleMap_TLP_Normal
</styleUrl>
<Point>
<coordinates>
-64.9371796,-10.7841825,143.52
</coordinates>
</Point>
</Placemark>
<Placemark>
<name>
Tue Jan 03 13:09:31 2017 S=0.86 Km/hr
</name>
<styleUrl>
#styleMap_TLP_Normal
</styleUrl>
<Point>
<coordinates>
-64.9371490,-10.7841358,144.08
</coordinates>
</Point>
</Placemark>
<Placemark>
<name>
Tue Jan 03 13:09:41 2017 S=1.04 Km/hr
</name>
<styleUrl>
#styleMap_TLP_Normal
</styleUrl>
<Point>
<coordinates>
-64.9371567,-10.7841148,144.62
</coordinates>
</Point>
</Placemark>
<Placemark>
<name>
Tue Jan 03 13:09:51 2017 S=0.70 Km/hr
</name>
<styleUrl>
#styleMap_TLP_Normal
</styleUrl>
<Point>
<coordinates>
-64.9371796,-10.7841206,145.53
</coordinates>
</Point>
</Placemark>
<Placemark>
<name>
Tue Jan 03 13:10:01 2017 S=0.89 Km/hr
</name>
<styleUrl>
#styleMap_TLP_Normal
</styleUrl>
<Point>
<coordinates>
-64.9371872,-10.7841234,146.18
</coordinates>
</Point>
</Placemark>
<Placemark>
<name>
Tue Jan 03 13:10:11 2017 S=1.13 Km/hr
</name>
<styleUrl>
#styleMap_TLP_Normal
</styleUrl>
<Point>
<coordinates>
-64.9371948,-10.7841587,147.50
</coordinates>
</Point>
</Placemark>
<Placemark>
<name>
Tue Jan 03 13:10:21 2017 S=0.30 Km/hr
</name>
<styleUrl>
#styleMap_TLP_Normal
</styleUrl>
<Point>
<coordinates>
-64.9372025,-10.7841606,148.69
</coordinates>
</Point>
</Placemark>
<Placemark>
<name>
Tue Jan 03 13:10:31 2017 S=1.20 Km/hr
</name>
<styleUrl>
#styleMap_TLP_Normal
</styleUrl>
<Point>
<coordinates>
-64.9371796,-10.7841673,149.50
</coordinates>
</Point>
</Placemark>
<Placemark>
<name>
Tue Jan 03 13:10:41 2017 S=1.86 Km/hr
</name>
<styleUrl>
#styleMap_TLP_Normal
</styleUrl>
<Point>
<coordinates>
-64.9370728,-10.7841444,150.35
</coordinates>
</Point>
</Placemark>
<Placemark>
<name>
Tue Jan 03 13:10:51 2017 S=0.88 Km/hr
</name>
<styleUrl>
#styleMap_TLP_Normal
</styleUrl>
<Point>
<coordinates>
-64.9370804,-10.7841206,151.33
</coordinates>
</Point>
</Placemark>
<Placemark>
<name>
Tue Jan 03 13:11:01 2017 S=0.18 Km/hr
</name>
<styleUrl>
#styleMap_TLP_Normal
</styleUrl>
<Point>
<coordinates>
-64.9370880,-10.7841101,152.15
</coordinates>
</Point>
</Placemark>
<Placemark>
<name>
Tue Jan 03 13:11:11 2017 S=0.16 Km/hr
</name>
<styleUrl>
#styleMap_TLP_Normal
</styleUrl>
<Point>
<coordinates>
-64.9371033,-10.7841091,152.90
</coordinates>
</Point>
</Placemark>
<Placemark>
<name>
Tue Jan 03 13:11:21 2017 S=0.35 Km/hr
</name>
<styleUrl>
#styleMap_TLP_Normal
</styleUrl>
<Point>
<coordinates>
-64.9370956,-10.7841091,153.63
</coordinates>
</Point>
</Placemark>
<Placemark>
<name>
Tue Jan 03 13:11:31 2017 S=0.42 Km/hr
</name>
<styleUrl>
#styleMap_TLP_Normal
</styleUrl>
<Point>
<coordinates>
-64.9370880,-10.7841139,154.38
</coordinates>
</Point>
</Placemark>
<Placemark>
<name>
Tue Jan 03 13:11:41 2017 S=0.33 Km/hr
</name>
<styleUrl>
#styleMap_TLP_Normal
</styleUrl>
<Point>
<coordinates>
-64.9370956,-10.7841244,155.26
</coordinates>
</Point>
</Placemark>
<Placemark>
<name>
Tue Jan 03 13:11:51 2017 S=0.38 Km/hr
</name>
<styleUrl>
#styleMap_TLP_Normal
</styleUrl>
<Point>
<coordinates>
-64.9370956,-10.7841434,156.22
</coordinates>
</Point>
</Placemark>
<Placemark>
<name>
Tue Jan 03 13:12:01 2017 S=1.21 Km/hr
</name>
<styleUrl>
#styleMap_TLP_Normal
</styleUrl>
<Point>
<coordinates>
-64.9371033,-10.7841682,157.26
</coordinates>
</Point>
</Placemark>
<Placemark>
<name>
Tue Jan 03 13:12:11 2017 S=0.57 Km/hr
</name>
<styleUrl>
#styleMap_TLP_Normal
</styleUrl>
<Point>
<coordinates>
-64.9371109,-10.7841959,157.51
</coordinates>
</Point>
</Placemark>
<Placemark>
<name>
Tue Jan 03 13:12:21 2017 S=0.66 Km/hr
</name>
<styleUrl>
#styleMap_TLP_Normal
</styleUrl>
<Point>
<coordinates>
-64.9371185,-10.7841892,158.43
</coordinates>
</Point>
</Placemark>
<Placemark>
<name>
Tue Jan 03 13:12:31 2017 S=0.64 Km/hr
</name>
<styleUrl>
#styleMap_TLP_Normal
</styleUrl>
<Point>
<coordinates>
-64.9371185,-10.7841682,159.32
</coordinates>
</Point>
</Placemark>
<Placemark>
<name>
Tue Jan 03 13:12:41 2017 S=1.28 Km/hr
</name>
<styleUrl>
#styleMap_TLP_Normal
</styleUrl>
<Point>
<coordinates>
-64.9371338,-10.7841368,159.62
</coordinates>
</Point>
</Placemark>
<Placemark>
<name>
Tue Jan 03 13:12:51 2017 S=0.93 Km/hr
</name>
<styleUrl>
#styleMap_TLP_Normal
</styleUrl>
<Point>
<coordinates>
-64.9371414,-10.7841339,158.86
</coordinates>
</Point>
</Placemark>
<Placemark>
<name>
Tue Jan 03 13:13:01 2017 S=0.94 Km/hr
</name>
<styleUrl>
#styleMap_TLP_Normal
</styleUrl>
<Point>
<coordinates>
-64.9371490,-10.7841263,159.57
</coordinates>
</Point>
</Placemark>
<Placemark>
<name>
Tue Jan 03 13:13:11 2017 S=0.34 Km/hr
</name>
<styleUrl>
#styleMap_TLP_Normal
</styleUrl>
<Point>
<coordinates>
-64.9371643,-10.7841110,159.92
</coordinates>
</Point>
</Placemark>
<Placemark>
<name>
Tue Jan 03 13:13:21 2017 S=0.74 Km/hr
</name>
<styleUrl>
#styleMap_TLP_Normal
</styleUrl>
<Point>
<coordinates>
-64.9371490,-10.7841034,160.18
</coordinates>
</Point>
</Placemark>
<Placemark>
<name>
Tue Jan 03 13:13:31 2017 S=1.30 Km/hr
</name>
<styleUrl>
#styleMap_TLP_Normal
</styleUrl>
<Point>
<coordinates>
-64.9371109,-10.7840967,160.27
</coordinates>
</Point>
</Placemark>
<Placemark>
<name>
Tue Jan 03 13:13:41 2017 S=1.29 Km/hr
</name>
<styleUrl>
#styleMap_TLP_Normal
</styleUrl>
<Point>
<coordinates>
-64.9370880,-10.7840900,160.91
</coordinates>
</Point>
</Placemark>
<Placemark>
<name>
Tue Jan 03 13:13:51 2017 S=0.91 Km/hr
</name>
<styleUrl>
#styleMap_TLP_Normal
</styleUrl>
<Point>
<coordinates>
-64.9370804,-10.7841053,159.57
</coordinates>
</Point>
</Placemark>
<Placemark>
<name>
Tue Jan 03 13:14:01 2017 S=1.68 Km/hr
</name>
<styleUrl>
#styleMap_TLP_Normal
</styleUrl>
<Point>
<coordinates>
-64.9371109,-10.7841530,157.42
</coordinates>
</Point>
</Placemark>
<Placemark>
<name>
Tue Jan 03 13:14:11 2017 S=1.15 Km/hr
</name>
<styleUrl>
#styleMap_TLP_Normal
</styleUrl>
<Point>
<coordinates>
-64.9370804,-10.7842131,153.41
</coordinates>
</Point>
</Placemark>
<Placemark>
<name>
Tue Jan 03 13:14:21 2017 S=0.40 Km/hr
</name>
<styleUrl>
#styleMap_TLP_Normal
</styleUrl>
<Point>
<coordinates>
-64.9370575,-10.7842073,151.93
</coordinates>
</Point>
</Placemark>
<Placemark>
<name>
Tue Jan 03 13:14:31 2017 S=0.28 Km/hr
</name>
<styleUrl>
#styleMap_TLP_Normal
</styleUrl>
<Point>
<coordinates>
-64.9370575,-10.7842169,151.34
</coordinates>
</Point>
</Placemark>
<Placemark>
<name>
Tue Jan 03 13:14:41 2017 S=1.09 Km/hr
</name>
<styleUrl>
#styleMap_TLP_Normal
</styleUrl>
<Point>
<coordinates>
-64.9370422,-10.7842054,150.78
</coordinates>
</Point>
</Placemark>
<Placemark>
<name>
Tue Jan 03 13:14:51 2017 S=1.13 Km/hr
</name>
<styleUrl>
#styleMap_TLP_Normal
</styleUrl>
<Point>
<coordinates>
-64.9370270,-10.7841396,147.32
</coordinates>
</Point>
</Placemark>
<Placemark>
<name>
Tue Jan 03 13:15:01 2017 S=1.43 Km/hr
</name>
<styleUrl>
#styleMap_TLP_Normal
</styleUrl>
<Point>
<coordinates>
-64.9369736,-10.7841454,140.54
</coordinates>
</Point>
</Placemark>
<Placemark>
<name>
Tue Jan 03 13:15:11 2017 S=0.88 Km/hr
</name>
<styleUrl>
#styleMap_TLP_Normal
</styleUrl>
<Point>
<coordinates>
-64.9369659,-10.7841558,139.21
</coordinates>
</Point>
</Placemark>
<Placemark>
<name>
Tue Jan 03 13:15:21 2017 S=0.66 Km/hr
</name>
<styleUrl>
#styleMap_TLP_Normal
</styleUrl>
<Point>
<coordinates>
-64.9369431,-10.7841558,138.20
</coordinates>
</Point>
</Placemark>
<Placemark>
<name>
Tue Jan 03 13:15:31 2017 S=0.46 Km/hr
</name>
<styleUrl>
#styleMap_TLP_Normal
</styleUrl>
<Point>
<coordinates>
-64.9369354,-10.7841625,137.41
</coordinates>
</Point>
</Placemark>
<Placemark>
<name>
Tue Jan 03 13:15:41 2017 S=1.02 Km/hr
</name>
<styleUrl>
#styleMap_TLP_Normal
</styleUrl>
<Point>
<coordinates>
-64.9369431,-10.7841654,136.62
</coordinates>
</Point>
</Placemark>
<Placemark>
<name>
Tue Jan 03 13:15:51 2017 S=0.32 Km/hr
</name>
<styleUrl>
#styleMap_TLP_Normal
</styleUrl>
<Point>
<coordinates>
-64.9369583,-10.7841797,135.54
</coordinates>
</Point>
</Placemark>
<Placemark>
<name>
Tue Jan 03 13:16:01 2017 S=1.10 Km/hr
</name>
<styleUrl>
#styleMap_TLP_Normal
</styleUrl>
<Point>
<coordinates>
-64.9369736,-10.7841940,134.74
</coordinates>
</Point>
</Placemark>
<Placemark>
<name>
Tue Jan 03 13:16:11 2017 S=0.69 Km/hr
</name>
<styleUrl>
#styleMap_TLP_Normal
</styleUrl>
<Point>
<coordinates>
-64.9370117,-10.7841959,135.04
</coordinates>
</Point>
</Placemark>
<Placemark>
<name>
Tue Jan 03 13:16:21 2017 S=0.22 Km/hr
</name>
<styleUrl>
#styleMap_TLP_Normal
</styleUrl>
<Point>
<coordinates>
-64.9370117,-10.7841959,134.36
</coordinates>
</Point>
</Placemark>
<Placemark>
<name>
Tue Jan 03 13:16:31 2017 S=0.94 Km/hr
</name>
<styleUrl>
#styleMap_TLP_Normal
</styleUrl>
<Point>
<coordinates>
-64.9370041,-10.7841883,133.77
</coordinates>
</Point>
</Placemark>
<Placemark>
<name>
Tue Jan 03 13:16:41 2017 S=0.42 Km/hr
</name>
<styleUrl>
#styleMap_TLP_Normal
</styleUrl>
<Point>
<coordinates>
-64.9369888,-10.7841787,133.12
</coordinates>
</Point>
</Placemark>
<Placemark>
<name>
Tue Jan 03 13:16:51 2017 S=0.57 Km/hr
</name>
<styleUrl>
#styleMap_TLP_Normal
</styleUrl>
<Point>
<coordinates>
-64.9369812,-10.7841682,132.40
</coordinates>
</Point>
</Placemark>
<Placemark>
<name>
Tue Jan 03 13:17:01 2017 S=1.09 Km/hr
</name>
<styleUrl>
#styleMap_TLP_Normal
</styleUrl>
<Point>
<coordinates>
-64.9369659,-10.7841806,131.63
</coordinates>
</Point>
</Placemark>
<Placemark>
<name>
Tue Jan 03 13:17:11 2017 S=0.39 Km/hr
</name>
<styleUrl>
#styleMap_TLP_Normal
</styleUrl>
<Point>
<coordinates>
-64.9369507,-10.7841873,131.11
</coordinates>
</Point>
</Placemark>
<Placemark>
<name>
Tue Jan 03 13:17:21 2017 S=0.07 Km/hr
</name>
<styleUrl>
#styleMap_TLP_Normal
</styleUrl>
<Point>
<coordinates>
-64.9369507,-10.7841892,130.38
</coordinates>
</Point>
</Placemark>
<Placemark>
<name>
Tue Jan 03 13:17:31 2017 S=0.63 Km/hr
</name>
<styleUrl>
#styleMap_TLP_Normal
</styleUrl>
<Point>
<coordinates>
-64.9369507,-10.7841902,129.68
</coordinates>
</Point>
</Placemark>
<Placemark>
<name>
Tue Jan 03 13:17:41 2017 S=1.12 Km/hr
</name>
<styleUrl>
#styleMap_TLP_Normal
</styleUrl>
<Point>
<coordinates>
-64.9369583,-10.7841997,129.20
</coordinates>
</Point>
</Placemark>
<Placemark>
<name>
Tue Jan 03 13:17:51 2017 S=1.02 Km/hr
</name>
<styleUrl>
#styleMap_TLP_Normal
</styleUrl>
<Point>
<coordinates>
-64.9370499,-10.7842178,130.21
</coordinates>
</Point>
</Placemark>
<Placemark>
<name>
Tue Jan 03 13:18:01 2017 S=0.51 Km/hr
</name>
<styleUrl>
#styleMap_TLP_Normal
</styleUrl>
<Point>
<coordinates>
-64.9370575,-10.7842188,130.25
</coordinates>
</Point>
</Placemark>
<Placemark>
<name>
Tue Jan 03 13:18:11 2017 S=1.32 Km/hr
</name>
<styleUrl>
#styleMap_TLP_Normal
</styleUrl>
<Point>
<coordinates>
-64.9370956,-10.7842360,131.40
</coordinates>
</Point>
</Placemark>
<Placemark>
<name>
Tue Jan 03 13:18:21 2017 S=0.73 Km/hr
</name>
<styleUrl>
#styleMap_TLP_Normal
</styleUrl>
<Point>
<coordinates>
-64.9371033,-10.7842455,132.40
</coordinates>
</Point>
</Placemark>
<Placemark>
<name>
Tue Jan 03 13:18:31 2017 S=0.59 Km/hr
</name>
<styleUrl>
#styleMap_TLP_Normal
</styleUrl>
<Point>
<coordinates>
-64.9371033,-10.7842550,132.34
</coordinates>
</Point>
</Placemark>
<Placemark>
<name>
Tue Jan 03 13:18:41 2017 S=0.81 Km/hr
</name>
<styleUrl>
#styleMap_TLP_Normal
</styleUrl>
<Point>
<coordinates>
-64.9370728,-10.7842522,133.10
</coordinates>
</Point>
</Placemark>
<Placemark>
<name>
Tue Jan 03 13:18:51 2017 S=0.54 Km/hr
</name>
<styleUrl>
#styleMap_TLP_Normal
</styleUrl>
<Point>
<coordinates>
-64.9370575,-10.7842398,133.42
</coordinates>
</Point>
</Placemark>
<Placemark>
<name>
Tue Jan 03 13:19:01 2017 S=0.86 Km/hr
</name>
<styleUrl>
#styleMap_TLP_Normal
</styleUrl>
<Point>
<coordinates>
-64.9370346,-10.7842398,133.41
</coordinates>
</Point>
</Placemark>
<Placemark>
<name>
Tue Jan 03 13:19:11 2017 S=0.81 Km/hr
</name>
<styleUrl>
#styleMap_TLP_Normal
</styleUrl>
<Point>
<coordinates>
-64.9370193,-10.7841635,134.77
</coordinates>
</Point>
</Placemark>
<Placemark>
<name>
Tue Jan 03 13:19:21 2017 S=1.25 Km/hr
</name>
<styleUrl>
#styleMap_TLP_Normal
</styleUrl>
<Point>
<coordinates>
-64.9370499,-10.7841654,135.07
</coordinates>
</Point>
</Placemark>
<Placemark>
<name>
Tue Jan 03 13:19:31 2017 S=1.24 Km/hr
</name>
<styleUrl>
#styleMap_TLP_Normal
</styleUrl>
<Point>
<coordinates>
-64.9370651,-10.7842617,135.28
</coordinates>
</Point>
</Placemark>
<Placemark>
<name>
Tue Jan 03 13:19:41 2017 S=0.39 Km/hr
</name>
<styleUrl>
#styleMap_TLP_Normal
</styleUrl>
<Point>
<coordinates>
-64.9370804,-10.7843008,136.61
</coordinates>
</Point>
</Placemark>
<Placemark>
<name>
Tue Jan 03 13:19:51 2017 S=0.22 Km/hr
</name>
<styleUrl>
#styleMap_TLP_Normal
</styleUrl>
<Point>
<coordinates>
-64.9370728,-10.7843075,136.86
</coordinates>
</Point>
</Placemark>
<Placemark>
<name>
Tue Jan 03 13:20:01 2017 S=0.71 Km/hr
</name>
<styleUrl>
#styleMap_TLP_Normal
</styleUrl>
<Point>
<coordinates>
-64.9370804,-10.7843122,137.12
</coordinates>
</Point>
</Placemark>
<Placemark>
<name>
Tue Jan 03 13:20:11 2017 S=1.17 Km/hr
</name>
<styleUrl>
#styleMap_TLP_Normal
</styleUrl>
<Point>
<coordinates>
-64.9370804,-10.7843151,137.42
</coordinates>
</Point>
</Placemark>
<Placemark>
<name>
Tue Jan 03 13:20:21 2017 S=2.78 Km/hr
</name>
<styleUrl>
#styleMap_TLP_Normal
</styleUrl>
<Point>
<coordinates>
-64.9369278,-10.7843332,139.44
</coordinates>
</Point>
</Placemark>
<Placemark>
<name>
Tue Jan 03 13:20:31 2017 S=1.95 Km/hr
</name>
<styleUrl>
#styleMap_TLP_Normal
</styleUrl>
<Point>
<coordinates>
-64.9368439,-10.7843342,140.37
</coordinates>
</Point>
</Placemark>
<Placemark>
<name>
Tue Jan 03 13:20:41 2017 S=1.57 Km/hr
</name>
<styleUrl>
#styleMap_TLP_Normal
</styleUrl>
<Point>
<coordinates>
-64.9368210,-10.7842999,140.63
</coordinates>
</Point>
</Placemark>
<Placemark>
<name>
Tue Jan 03 13:20:51 2017 S=2.27 Km/hr
</name>
<styleUrl>
#styleMap_TLP_Normal
</styleUrl>
<Point>
<coordinates>
-64.9368744,-10.7841682,139.18
</coordinates>
</Point>
</Placemark>
<Placemark>
<name>
Tue Jan 03 13:21:01 2017 S=2.67 Km/hr
</name>
<styleUrl>
#styleMap_TLP_Normal
</styleUrl>
<Point>
<coordinates>
-64.9368973,-10.7840891,139.19
</coordinates>
</Point>
</Placemark>
<Placemark>
<name>
Tue Jan 03 13:21:11 2017 S=1.85 Km/hr
</name>
<styleUrl>
#styleMap_TLP_Normal
</styleUrl>
<Point>
<coordinates>
-64.9369202,-10.7840033,139.53
</coordinates>
</Point>
</Placemark>
<Placemark>
<name>
Tue Jan 03 13:21:21 2017 S=2.17 Km/hr
</name>
<styleUrl>
#styleMap_TLP_Normal
</styleUrl>
<Point>
<coordinates>
-64.9369278,-10.7838764,139.88
</coordinates>
</Point>
</Placemark>
<Placemark>
<name>
Tue Jan 03 13:21:31 2017 S=2.30 Km/hr
</name>
<styleUrl>
#styleMap_TLP_Normal
</styleUrl>
<Point>
<coordinates>
-64.9369888,-10.7837524,139.61
</coordinates>
</Point>
</Placemark>
<Placemark>
<name>
Tue Jan 03 13:21:41 2017 S=1.81 Km/hr
</name>
<styleUrl>
#styleMap_TLP_Normal
</styleUrl>
<Point>
<coordinates>
-64.9369888,-10.7836485,139.93
</coordinates>
</Point>
</Placemark>
<Placemark>
<name>
Tue Jan 03 13:21:51 2017 S=2.05 Km/hr
</name>
<styleUrl>
#styleMap_TLP_Normal
</styleUrl>
<Point>
<coordinates>
-64.9370041,-10.7835560,141.21
</coordinates>
</Point>
</Placemark>
<Placemark>
<name>
Tue Jan 03 13:22:01 2017 S=2.07 Km/hr
</name>
<styleUrl>
#styleMap_TLP_Normal
</styleUrl>
<Point>
<coordinates>
-64.9370346,-10.7834978,142.11
</coordinates>
</Point>
</Placemark>
<Placemark>
<name>
Tue Jan 03 13:22:11 2017 S=1.97 Km/hr
</name>
<styleUrl>
#styleMap_TLP_Normal
</styleUrl>
<Point>
<coordinates>
-64.9370270,-10.7834158,142.84
</coordinates>
</Point>
</Placemark>
<Placemark>
<name>
Tue Jan 03 13:22:21 2017 S=2.26 Km/hr
</name>
<styleUrl>
#styleMap_TLP_Normal
</styleUrl>
<Point>
<coordinates>
-64.9370117,-10.7833261,143.21
</coordinates>
</Point>
</Placemark>
<Placemark>
<name>
Tue Jan 03 13:22:31 2017 S=2.37 Km/hr
</name>
<styleUrl>
#styleMap_TLP_Normal
</styleUrl>
<Point>
<coordinates>
-64.9370346,-10.7832251,143.46
</coordinates>
</Point>
</Placemark>
<Placemark>
<name>
Tue Jan 03 13:22:41 2017 S=1.57 Km/hr
</name>
<styleUrl>
#styleMap_TLP_Normal
</styleUrl>
<Point>
<coordinates>
-64.9370575,-10.7831430,143.61
</coordinates>
</Point>
</Placemark>
<Placemark>
<name>
Tue Jan 03 13:22:51 2017 S=1.57 Km/hr
</name>
<styleUrl>
#styleMap_TLP_Normal
</styleUrl>
<Point>
<coordinates>
-64.9370422,-10.7830534,144.00
</coordinates>
</Point>
</Placemark>
<Placemark>
<name>
Tue Jan 03 13:23:01 2017 S=1.42 Km/hr
</name>
<styleUrl>
#styleMap_TLP_Normal
</styleUrl>
<Point>
<coordinates>
-64.9370651,-10.7829800,145.19
</coordinates>
</Point>
</Placemark>
<Placemark>
<name>
Tue Jan 03 13:23:11 2017 S=1.40 Km/hr
</name>
<styleUrl>
#styleMap_TLP_Normal
</styleUrl>
<Point>
<coordinates>
-64.9371109,-10.7829380,146.29
</coordinates>
</Point>
</Placemark>
<Placemark>
<name>
Tue Jan 03 13:23:21 2017 S=1.17 Km/hr
</name>
<styleUrl>
#styleMap_TLP_Normal
</styleUrl>
<Point>
<coordinates>
-64.9371338,-10.7828884,146.96
</coordinates>
</Point>
</Placemark>
<Placemark>
<name>
Tue Jan 03 13:23:31 2017 S=0.76 Km/hr
</name>
<styleUrl>
#styleMap_TLP_Normal
</styleUrl>
<Point>
<coordinates>
-64.9371185,-10.7828741,147.42
</coordinates>
</Point>
</Placemark>
<Placemark>
<name>
Tue Jan 03 13:23:41 2017 S=0.28 Km/hr
</name>
<styleUrl>
#styleMap_TLP_Normal
</styleUrl>
<Point>
<coordinates>
-64.9371033,-10.7828722,147.64
</coordinates>
</Point>
</Placemark>
<Placemark>
<name>
Tue Jan 03 13:23:51 2017 S=0.69 Km/hr
</name>
<styleUrl>
#styleMap_TLP_Normal
</styleUrl>
<Point>
<coordinates>
-64.9371109,-10.7828751,147.86
</coordinates>
</Point>
</Placemark>
<Placemark>
<name>
Tue Jan 03 13:24:01 2017 S=2.02 Km/hr
</name>
<styleUrl>
#styleMap_TLP_Normal
</styleUrl>
<Point>
<coordinates>
-64.9371567,-10.7827740,147.72
</coordinates>
</Point>
</Placemark>
<Placemark>
<name>
Tue Jan 03 13:24:11 2017 S=2.01 Km/hr
</name>
<styleUrl>
#styleMap_TLP_Normal
</styleUrl>
<Point>
<coordinates>
-64.9372101,-10.7826986,147.39
</coordinates>
</Point>
</Placemark>
<Placemark>
<name>
Tue Jan 03 13:24:21 2017 S=1.72 Km/hr
</name>
<styleUrl>
#styleMap_TLP_Normal
</styleUrl>
<Point>
<coordinates>
-64.9372635,-10.7826443,147.38
</coordinates>
</Point>
</Placemark>
<Placemark>
<name>
Tue Jan 03 13:24:31 2017 S=1.81 Km/hr
</name>
<styleUrl>
#styleMap_TLP_Normal
</styleUrl>
<Point>
<coordinates>
-64.9373016,-10.7825975,147.33
</coordinates>
</Point>
</Placemark>
<Placemark>
<name>
Tue Jan 03 13:24:41 2017 S=2.09 Km/hr
</name>
<styleUrl>
#styleMap_TLP_Normal
</styleUrl>
<Point>
<coordinates>
-64.9373627,-10.7825174,147.44
</coordinates>
</Point>
</Placemark>
<Placemark>
<name>
Tue Jan 03 13:24:51 2017 S=1.76 Km/hr
</name>
<styleUrl>
#styleMap_TLP_Normal
</styleUrl>
<Point>
<coordinates>
-64.9373550,-10.7824306,147.48
</coordinates>
</Point>
</Placemark>
<Placemark>
<name>
Tue Jan 03 13:25:01 2017 S=3.09 Km/hr
</name>
<styleUrl>
#styleMap_TLP_Normal
</styleUrl>
<Point>
<coordinates>
-64.9373703,-10.7822523,147.42
</coordinates>
</Point>
</Placemark>
<Placemark>
<name>
Tue Jan 03 13:25:11 2017 S=2.24 Km/hr
</name>
<styleUrl>
#styleMap_TLP_Normal
</styleUrl>
<Point>
<coordinates>
-64.9374161,-10.7821665,147.55
</coordinates>
</Point>
</Placemark>
<Placemark>
<name>
Tue Jan 03 13:25:21 2017 S=1.42 Km/hr
</name>
<styleUrl>
#styleMap_TLP_Normal
</styleUrl>
<Point>
<coordinates>
-64.9374619,-10.7821121,147.38
</coordinates>
</Point>
</Placemark>
<Placemark>
<name>
Tue Jan 03 13:25:31 2017 S=1.16 Km/hr
</name>
<styleUrl>
#styleMap_TLP_Normal
</styleUrl>
<Point>
<coordinates>
-64.9375076,-10.7820749,147.50
</coordinates>
</Point>
</Placemark>
<Placemark>
<name>
Tue Jan 03 13:25:41 2017 S=1.96 Km/hr
</name>
<styleUrl>
#styleMap_TLP_Normal
</styleUrl>
<Point>
<coordinates>
-64.9376068,-10.7820854,147.60
</coordinates>
</Point>
</Placemark>
<Placemark>
<name>
Tue Jan 03 13:25:51 2017 S=2.22 Km/hr
</name>
<styleUrl>
#styleMap_TLP_Normal
</styleUrl>
<Point>
<coordinates>
-64.9377441,-10.7821445,147.75
</coordinates>
</Point>
</Placemark>
<Placemark>
<name>
Tue Jan 03 13:26:01 2017 S=1.54 Km/hr
</name>
<styleUrl>
#styleMap_TLP_Normal
</styleUrl>
<Point>
<coordinates>
-64.9377899,-10.7821760,147.76
</coordinates>
</Point>
</Placemark>
<Placemark>
<name>
Tue Jan 03 13:26:11 2017 S=1.84 Km/hr
</name>
<styleUrl>
#styleMap_TLP_Normal
</styleUrl>
<Point>
<coordinates>
-64.9379044,-10.7822199,147.51
</coordinates>
</Point>
</Placemark>
<Placemark>
<name>
Tue Jan 03 13:26:21 2017 S=1.96 Km/hr
</name>
<styleUrl>
#styleMap_TLP_Normal
</styleUrl>
<Point>
<coordinates>
-64.9379578,-10.7823067,147.40
</coordinates>
</Point>
</Placemark>
<Placemark>
<name>
Tue Jan 03 13:26:31 2017 S=1.61 Km/hr
</name>
<styleUrl>
#styleMap_TLP_Normal
</styleUrl>
<Point>
<coordinates>
-64.9380188,-10.7823219,147.35
</coordinates>
</Point>
</Placemark>
<Placemark>
<name>
Tue Jan 03 13:26:41 2017 S=1.57 Km/hr
</name>
<styleUrl>
#styleMap_TLP_Normal
</styleUrl>
<Point>
<coordinates>
-64.9381485,-10.7822962,147.67
</coordinates>
</Point>
</Placemark>
<Placemark>
<name>
Tue Jan 03 13:26:51 2017 S=2.35 Km/hr
</name>
<styleUrl>
#styleMap_TLP_Normal
</styleUrl>
<Point>
<coordinates>
-64.9382553,-10.7823009,147.93
</coordinates>
</Point>
</Placemark>
<Placemark>
<name>
Tue Jan 03 13:27:01 2017 S=1.89 Km/hr
</name>
<styleUrl>
#styleMap_TLP_Normal
</styleUrl>
<Point>
<coordinates>
-64.9383087,-10.7822723,147.89
</coordinates>
</Point>
</Placemark>
<Placemark>
<name>
Tue Jan 03 13:27:11 2017 S=1.41 Km/hr
</name>
<styleUrl>
#styleMap_TLP_Normal
</styleUrl>
<Point>
<coordinates>
-64.9383621,-10.7822704,147.63
</coordinates>
</Point>
</Placemark>
<Placemark>
<name>
Tue Jan 03 13:27:21 2017 S=0.68 Km/hr
</name>
<styleUrl>
#styleMap_TLP_Normal
</styleUrl>
<Point>
<coordinates>
-64.9384232,-10.7822428,147.40
</coordinates>
</Point>
</Placemark>
<Placemark>
<name>
Tue Jan 03 13:27:31 2017 S=0.64 Km/hr
</name>
<styleUrl>
#styleMap_TLP_Normal
</styleUrl>
<Point>
<coordinates>
-64.9384384,-10.7822504,147.70
</coordinates>
</Point>
</Placemark>
<Placemark>
<name>
Tue Jan 03 13:27:41 2017 S=0.79 Km/hr
</name>
<styleUrl>
#styleMap_TLP_Normal
</styleUrl>
<Point>
<coordinates>
-64.9384460,-10.7822504,148.02
</coordinates>
</Point>
</Placemark>
<Placemark>
<name>
Tue Jan 03 13:27:51 2017 S=1.11 Km/hr
</name>
<styleUrl>
#styleMap_TLP_Normal
</styleUrl>
<Point>
<coordinates>
-64.9384689,-10.7822475,148.34
</coordinates>
</Point>
</Placemark>
<Placemark>
<name>
Tue Jan 03 13:28:01 2017 S=0.95 Km/hr
</name>
<styleUrl>
#styleMap_TLP_Normal
</styleUrl>
<Point>
<coordinates>
-64.9384460,-10.7822599,147.82
</coordinates>
</Point>
</Placemark>
<Placemark>
<name>
Tue Jan 03 13:28:11 2017 S=0.45 Km/hr
</name>
<styleUrl>
#styleMap_TLP_Normal
</styleUrl>
<Point>
<coordinates>
-64.9384308,-10.7822733,148.12
</coordinates>
</Point>
</Placemark>
<Placemark>
<name>
Tue Jan 03 13:28:21 2017 S=0.10 Km/hr
</name>
<styleUrl>
#styleMap_TLP_Normal
</styleUrl>
<Point>
<coordinates>
-64.9384079,-10.7822742,147.45
</coordinates>
</Point>
</Placemark>
<Placemark>
<name>
Tue Jan 03 13:28:31 2017 S=1.48 Km/hr
</name>
<styleUrl>
#styleMap_TLP_Normal
</styleUrl>
<Point>
<coordinates>
-64.9383850,-10.7822361,146.68
</coordinates>
</Point>
</Placemark>
<Placemark>
<name>
Tue Jan 03 13:28:41 2017 S=0.84 Km/hr
</name>
<styleUrl>
#styleMap_TLP_Normal
</styleUrl>
<Point>
<coordinates>
-64.9383926,-10.7822666,145.38
</coordinates>
</Point>
</Placemark>
<Placemark>
<name>
Tue Jan 03 13:28:51 2017 S=0.98 Km/hr
</name>
<styleUrl>
#styleMap_TLP_Normal
</styleUrl>
<Point>
<coordinates>
-64.9383926,-10.7822638,145.17
</coordinates>
</Point>
</Placemark>
<Placemark>
<name>
Tue Jan 03 13:29:01 2017 S=1.10 Km/hr
</name>
<styleUrl>
#styleMap_TLP_Normal
</styleUrl>
<Point>
<coordinates>
-64.9383469,-10.7822609,144.69
</coordinates>
</Point>
</Placemark>
<Placemark>
<name>
Tue Jan 03 13:29:11 2017 S=1.05 Km/hr
</name>
<styleUrl>
#styleMap_TLP_Normal
</styleUrl>
<Point>
<coordinates>
-64.9382935,-10.7822695,144.24
</coordinates>
</Point>
</Placemark>
<Placemark>
<name>
Tue Jan 03 13:29:21 2017 S=0.93 Km/hr
</name>
<styleUrl>
#styleMap_TLP_Normal
</styleUrl>
<Point>
<coordinates>
-64.9383011,-10.7822237,143.68
</coordinates>
</Point>
</Placemark>
<Placemark>
<name>
Tue Jan 03 13:29:31 2017 S=1.26 Km/hr
</name>
<styleUrl>
#styleMap_TLP_Normal
</styleUrl>
<Point>
<coordinates>
-64.9383316,-10.7821951,143.39
</coordinates>
</Point>
</Placemark>
<Placemark>
<name>
Tue Jan 03 13:29:41 2017 S=0.47 Km/hr
</name>
<styleUrl>
#styleMap_TLP_Normal
</styleUrl>
<Point>
<coordinates>
-64.9383698,-10.7822113,142.52
</coordinates>
</Point>
</Placemark>
<Placemark>
<name>
Tue Jan 03 13:29:51 2017 S=0.67 Km/hr
</name>
<styleUrl>
#styleMap_TLP_Normal
</styleUrl>
<Point>
<coordinates>
-64.9383850,-10.7822199,141.63
</coordinates>
</Point>
</Placemark>
<Placemark>
<name>
Tue Jan 03 13:30:01 2017 S=0.72 Km/hr
</name>
<styleUrl>
#styleMap_TLP_Normal
</styleUrl>
<Point>
<coordinates>
-64.9383926,-10.7822037,141.43
</coordinates>
</Point>
</Placemark>
<Placemark>
<name>
Tue Jan 03 13:30:11 2017 S=1.34 Km/hr
</name>
<styleUrl>
#styleMap_TLP_Normal
</styleUrl>
<Point>
<coordinates>
-64.9383621,-10.7821884,140.89
</coordinates>
</Point>
</Placemark>
<Placemark>
<name>
Tue Jan 03 13:30:21 2017 S=0.67 Km/hr
</name>
<styleUrl>
#styleMap_TLP_Normal
</styleUrl>
<Point>
<coordinates>
-64.9383469,-10.7822084,138.19
</coordinates>
</Point>
</Placemark>
<Placemark>
<name>
Tue Jan 03 13:30:31 2017 S=0.55 Km/hr
</name>
<styleUrl>
#styleMap_TLP_Normal
</styleUrl>
<Point>
<coordinates>
-64.9383545,-10.7822151,137.58
</coordinates>
</Point>
</Placemark>
<Placemark>
<name>
Tue Jan 03 13:30:41 2017 S=1.07 Km/hr
</name>
<styleUrl>
#styleMap_TLP_Normal
</styleUrl>
<Point>
<coordinates>
-64.9383698,-10.7822266,136.97
</coordinates>
</Point>
</Placemark>
<Placemark>
<name>
Tue Jan 03 13:30:51 2017 S=1.62 Km/hr
</name>
<styleUrl>
#styleMap_TLP_Normal
</styleUrl>
<Point>
<coordinates>
-64.9383926,-10.7823229,134.07
</coordinates>
</Point>
</Placemark>
<Placemark>
<name>
Tue Jan 03 13:31:01 2017 S=0.16 Km/hr
</name>
<styleUrl>
#styleMap_TLP_Normal
</styleUrl>
<Point>
<coordinates>
-64.9383545,-10.7823277,133.68
</coordinates>
</Point>
</Placemark>
<Placemark>
<name>
Tue Jan 03 13:31:11 2017 S=0.83 Km/hr
</name>
<styleUrl>
#styleMap_TLP_Normal
</styleUrl>
<Point>
<coordinates>
-64.9383469,-10.7823238,133.68
</coordinates>
</Point>
</Placemark>
<Placemark>
<name>
Tue Jan 03 13:31:21 2017 S=1.23 Km/hr
</name>
<styleUrl>
#styleMap_TLP_Normal
</styleUrl>
<Point>
<coordinates>
-64.9384003,-10.7822876,134.33
</coordinates>
</Point>
</Placemark>
<Placemark>
<name>
Tue Jan 03 13:31:31 2017 S=1.64 Km/hr
</name>
<styleUrl>
#styleMap_TLP_Normal
</styleUrl>
<Point>
<coordinates>
-64.9384537,-10.7821875,134.61
</coordinates>
</Point>
</Placemark>
<Placemark>
<name>
Tue Jan 03 13:31:41 2017 S=1.35 Km/hr
</name>
<styleUrl>
#styleMap_TLP_Normal
</styleUrl>
<Point>
<coordinates>
-64.9385300,-10.7821836,135.81
</coordinates>
</Point>
</Placemark>
<Placemark>
<name>
Tue Jan 03 13:31:51 2017 S=0.76 Km/hr
</name>
<styleUrl>
#styleMap_TLP_Normal
</styleUrl>
<Point>
<coordinates>
-64.9385223,-10.7822046,136.25
</coordinates>
</Point>
</Placemark>
<Placemark>
<name>
Tue Jan 03 13:32:01 2017 S=1.01 Km/hr
</name>
<styleUrl>
#styleMap_TLP_Normal
</styleUrl>
<Point>
<coordinates>
-64.9385300,-10.7822504,137.30
</coordinates>
</Point>
</Placemark>
<Placemark>
<name>
Tue Jan 03 13:32:11 2017 S=0.51 Km/hr
</name>
<styleUrl>
#styleMap_TLP_Normal
</styleUrl>
<Point>
<coordinates>
-64.9385147,-10.7822609,137.63
</coordinates>
</Point>
</Placemark>
<Placemark>
<name>
Tue Jan 03 13:32:21 2017 S=0.65 Km/hr
</name>
<styleUrl>
#styleMap_TLP_Normal
</styleUrl>
<Point>
<coordinates>
-64.9385147,-10.7822590,138.10
</coordinates>
</Point>
</Placemark>
<Placemark>
<name>
Tue Jan 03 13:32:31 2017 S=1.24 Km/hr
</name>
<styleUrl>
#styleMap_TLP_Normal
</styleUrl>
<Point>
<coordinates>
-64.9385147,-10.7822332,138.11
</coordinates>
</Point>
</Placemark>
<Placemark>
<name>
Tue Jan 03 13:32:41 2017 S=0.27 Km/hr
</name>
<styleUrl>
#styleMap_TLP_Normal
</styleUrl>
<Point>
<coordinates>
-64.9385071,-10.7822351,137.94
</coordinates>
</Point>
</Placemark>
<Placemark>
<name>
Tue Jan 03 13:32:51 2017 S=0.83 Km/hr
</name>
<styleUrl>
#styleMap_TLP_Normal
</styleUrl>
<Point>
<coordinates>
-64.9385147,-10.7822189,138.15
</coordinates>
</Point>
</Placemark>
<Placemark>
<name>
Tue Jan 03 13:33:01 2017 S=2.79 Km/hr
</name>
<styleUrl>
#styleMap_TLP_Normal
</styleUrl>
<Point>
<coordinates>
-64.9384995,-10.7821083,138.29
</coordinates>
</Point>
</Placemark>
<Placemark>
<name>
Tue Jan 03 13:33:11 2017 S=1.36 Km/hr
</name>
<styleUrl>
#styleMap_TLP_Normal
</styleUrl>
<Point>
<coordinates>
-64.9384460,-10.7821035,136.95
</coordinates>
</Point>
</Placemark>
<Placemark>
<name>
Tue Jan 03 13:33:21 2017 S=1.48 Km/hr
</name>
<styleUrl>
#styleMap_TLP_Normal
</styleUrl>
<Point>
<coordinates>
-64.9384232,-10.7822018,138.21
</coordinates>
</Point>
</Placemark>
<Placemark>
<name>
Tue Jan 03 13:33:31 2017 S=0.49 Km/hr
</name>
<styleUrl>
#styleMap_TLP_Normal
</styleUrl>
<Point>
<coordinates>
-64.9384232,-10.7822208,138.26
</coordinates>
</Point>
</Placemark>
<Placemark>
<name>
Tue Jan 03 13:33:41 2017 S=0.81 Km/hr
</name>
<styleUrl>
#styleMap_TLP_Normal
</styleUrl>
<Point>
<coordinates>
-64.9384155,-10.7822256,138.51
</coordinates>
</Point>
</Placemark>
<Placemark>
<name>
Tue Jan 03 13:33:51 2017 S=0.72 Km/hr
</name>
<styleUrl>
#styleMap_TLP_Normal
</styleUrl>
<Point>
<coordinates>
-64.9384079,-10.7822218,138.77
</coordinates>
</Point>
</Placemark>
<Placemark>
<name>
Tue Jan 03 13:34:01 2017 S=0.59 Km/hr
</name>
<styleUrl>
#styleMap_TLP_Normal
</styleUrl>
<Point>
<coordinates>
-64.9384079,-10.7822046,139.02
</coordinates>
</Point>
</Placemark>
<Placemark>
<name>
Tue Jan 03 13:34:11 2017 S=0.64 Km/hr
</name>
<styleUrl>
#styleMap_TLP_Normal
</styleUrl>
<Point>
<coordinates>
-64.9384079,-10.7821999,139.29
</coordinates>
</Point>
</Placemark>
<Placemark>
<name>
Tue Jan 03 13:34:21 2017 S=0.97 Km/hr
</name>
<styleUrl>
#styleMap_TLP_Normal
</styleUrl>
<Point>
<coordinates>
-64.9383926,-10.7821922,139.51
</coordinates>
</Point>
</Placemark>
<Placemark>
<name>
Tue Jan 03 13:34:31 2017 S=0.35 Km/hr
</name>
<styleUrl>
#styleMap_TLP_Normal
</styleUrl>
<Point>
<coordinates>
-64.9383926,-10.7822008,139.34
</coordinates>
</Point>
</Placemark>
<Placemark>
<name>
Tue Jan 03 13:34:41 2017 S=1.03 Km/hr
</name>
<styleUrl>
#styleMap_TLP_Normal
</styleUrl>
<Point>
<coordinates>
-64.9383850,-10.7822170,139.71
</coordinates>
</Point>
</Placemark>
<Placemark>
<name>
Tue Jan 03 13:34:51 2017 S=1.70 Km/hr
</name>
<styleUrl>
#styleMap_TLP_Normal
</styleUrl>
<Point>
<coordinates>
-64.9383087,-10.7822590,139.90
</coordinates>
</Point>
</Placemark>
<Placemark>
<name>
Tue Jan 03 13:35:01 2017 S=1.99 Km/hr
</name>
<styleUrl>
#styleMap_TLP_Normal
</styleUrl>
<Point>
<coordinates>
-64.9381943,-10.7822781,139.81
</coordinates>
</Point>
</Placemark>
<Placemark>
<name>
Tue Jan 03 13:35:11 2017 S=1.31 Km/hr
</name>
<styleUrl>
#styleMap_TLP_Normal
</styleUrl>
<Point>
<coordinates>
-64.9381409,-10.7822971,139.62
</coordinates>
</Point>
</Placemark>
<Placemark>
<name>
Tue Jan 03 13:35:21 2017 S=2.35 Km/hr
</name>
<styleUrl>
#styleMap_TLP_Normal
</styleUrl>
<Point>
<coordinates>
-64.9380341,-10.7823334,140.15
</coordinates>
</Point>
</Placemark>
<Placemark>
<name>
Tue Jan 03 13:35:31 2017 S=1.48 Km/hr
</name>
<styleUrl>
#styleMap_TLP_Normal
</styleUrl>
<Point>
<coordinates>
-64.9379654,-10.7823143,140.72
</coordinates>
</Point>
</Placemark>
<Placemark>
<name>
Tue Jan 03 13:35:41 2017 S=1.78 Km/hr
</name>
<styleUrl>
#styleMap_TLP_Normal
</styleUrl>
<Point>
<coordinates>
-64.9379349,-10.7822628,140.26
</coordinates>
</Point>
</Placemark>
<Placemark>
<name>
Tue Jan 03 13:35:51 2017 S=1.91 Km/hr
</name>
<styleUrl>
#styleMap_TLP_Normal
</styleUrl>
<Point>
<coordinates>
-64.9378433,-10.7822418,139.68
</coordinates>
</Point>
</Placemark>
<Placemark>
<name>
Tue Jan 03 13:36:01 2017 S=2.36 Km/hr
</name>
<styleUrl>
#styleMap_TLP_Normal
</styleUrl>
<Point>
<coordinates>
-64.9377594,-10.7821798,139.41
</coordinates>
</Point>
</Placemark>
<Placemark>
<name>
Tue Jan 03 13:36:11 2017 S=2.14 Km/hr
</name>
<styleUrl>
#styleMap_TLP_Normal
</styleUrl>
<Point>
<coordinates>
-64.9377289,-10.7820930,138.30
</coordinates>
</Point>
</Placemark>
<Placemark>
<name>
Tue Jan 03 13:36:21 2017 S=1.89 Km/hr
</name>
<styleUrl>
#styleMap_TLP_Normal
</styleUrl>
<Point>
<coordinates>
-64.9376907,-10.7820187,138.44
</coordinates>
</Point>
</Placemark>
<Placemark>
<name>
Tue Jan 03 13:36:31 2017 S=1.82 Km/hr
</name>
<styleUrl>
#styleMap_TLP_Normal
</styleUrl>
<Point>
<coordinates>
-64.9377289,-10.7819262,142.26
</coordinates>
</Point>
</Placemark>
<Placemark>
<name>
Tue Jan 03 13:36:41 2017 S=1.87 Km/hr
</name>
<styleUrl>
#styleMap_TLP_Normal
</styleUrl>
<Point>
<coordinates>
-64.9377594,-10.7818518,143.08
</coordinates>
</Point>
</Placemark>
<Placemark>
<name>
Tue Jan 03 13:36:51 2017 S=1.55 Km/hr
</name>
<styleUrl>
#styleMap_TLP_Normal
</styleUrl>
<Point>
<coordinates>
-64.9377289,-10.7817907,143.79
</coordinates>
</Point>
</Placemark>
<Placemark>
<name>
Tue Jan 03 13:37:01 2017 S=2.43 Km/hr
</name>
<styleUrl>
#styleMap_TLP_Normal
</styleUrl>
<Point>
<coordinates>
-64.9377136,-10.7816916,144.63
</coordinates>
</Point>
</Placemark>
<Placemark>
<name>
Tue Jan 03 13:37:11 2017 S=1.92 Km/hr
</name>
<styleUrl>
#styleMap_TLP_Normal
</styleUrl>
<Point>
<coordinates>
-64.9377441,-10.7816095,144.68
</coordinates>
</Point>
</Placemark>
<Placemark>
<name>
Tue Jan 03 13:37:21 2017 S=1.50 Km/hr
</name>
<styleUrl>
#styleMap_TLP_Normal
</styleUrl>
<Point>
<coordinates>
-64.9377289,-10.7814713,145.28
</coordinates>
</Point>
</Placemark>
<Placemark>
<name>
Tue Jan 03 13:37:31 2017 S=1.68 Km/hr
</name>
<styleUrl>
#styleMap_TLP_Normal
</styleUrl>
<Point>
<coordinates>
-64.9376831,-10.7813883,145.93
</coordinates>
</Point>
</Placemark>
<Placemark>
<name>
Tue Jan 03 13:37:41 2017 S=1.25 Km/hr
</name>
<styleUrl>
#styleMap_TLP_Normal
</styleUrl>
<Point>
<coordinates>
-64.9376526,-10.7813387,145.73
</coordinates>
</Point>
</Placemark>
<Placemark>
<name>
Tue Jan 03 13:37:51 2017 S=2.02 Km/hr
</name>
<styleUrl>
#styleMap_TLP_Normal
</styleUrl>
<Point>
<coordinates>
-64.9376526,-10.7812538,145.74
</coordinates>
</Point>
</Placemark>
<Placemark>
<name>
Tue Jan 03 13:38:01 2017 S=2.09 Km/hr
</name>
<styleUrl>
#styleMap_TLP_Normal
</styleUrl>
<Point>
<coordinates>
-64.9376984,-10.7811708,146.04
</coordinates>
</Point>
</Placemark>
<Placemark>
<name>
Tue Jan 03 13:38:11 2017 S=1.70 Km/hr
</name>
<styleUrl>
#styleMap_TLP_Normal
</styleUrl>
<Point>
<coordinates>
-64.9377365,-10.7810783,147.03
</coordinates>
</Point>
</Placemark>
<Placemark>
<name>
Tue Jan 03 13:38:21 2017 S=2.24 Km/hr
</name>
<styleUrl>
#styleMap_TLP_Normal
</styleUrl>
<Point>
<coordinates>
-64.9378052,-10.7809505,147.42
</coordinates>
</Point>
</Placemark>
<Placemark>
<name>
Tue Jan 03 13:38:31 2017 S=1.69 Km/hr
</name>
<styleUrl>
#styleMap_TLP_Normal
</styleUrl>
<Point>
<coordinates>
-64.9378433,-10.7808905,147.08
</coordinates>
</Point>
</Placemark>
<Placemark>
<name>
Tue Jan 03 13:38:41 2017 S=2.12 Km/hr
</name>
<styleUrl>
#styleMap_TLP_Normal
</styleUrl>
<Point>
<coordinates>
-64.9379196,-10.7808418,148.35
</coordinates>
</Point>
</Placemark>
<Placemark>
<name>
Tue Jan 03 13:38:51 2017 S=1.95 Km/hr
</name>
<styleUrl>
#styleMap_TLP_Normal
</styleUrl>
<Point>
<coordinates>
-64.9379425,-10.7807789,150.25
</coordinates>
</Point>
</Placemark>
<Placemark>
<name>
Tue Jan 03 13:39:01 2017 S=1.45 Km/hr
</name>
<styleUrl>
#styleMap_TLP_Normal
</styleUrl>
<Point>
<coordinates>
-64.9379501,-10.7807226,150.67
</coordinates>
</Point>
</Placemark>
<Placemark>
<name>
Tue Jan 03 13:39:11 2017 S=1.82 Km/hr
</name>
<styleUrl>
#styleMap_TLP_Normal
</styleUrl>
<Point>
<coordinates>
-64.9379349,-10.7806339,150.28
</coordinates>
</Point>
</Placemark>
<Placemark>
<name>
Tue Jan 03 13:39:21 2017 S=1.71 Km/hr
</name>
<styleUrl>
#styleMap_TLP_Normal
</styleUrl>
<Point>
<coordinates>
-64.9380341,-10.7805910,149.35
</coordinates>
</Point>
</Placemark>
<Placemark>
<name>
Tue Jan 03 13:39:31 2017 S=1.65 Km/hr
</name>
<styleUrl>
#styleMap_TLP_Normal
</styleUrl>
<Point>
<coordinates>
-64.9380264,-10.7804766,151.61
</coordinates>
</Point>
</Placemark>
<Placemark>
<name>
Tue Jan 03 13:39:41 2017 S=1.43 Km/hr
</name>
<styleUrl>
#styleMap_TLP_Normal
</styleUrl>
<Point>
<coordinates>
-64.9379959,-10.7804050,151.99
</coordinates>
</Point>
</Placemark>
<Placemark>
<name>
Tue Jan 03 13:39:51 2017 S=1.56 Km/hr
</name>
<styleUrl>
#styleMap_TLP_Normal
</styleUrl>
<Point>
<coordinates>
-64.9379959,-10.7803059,151.18
</coordinates>
</Point>
</Placemark>
<Placemark>
<name>
Tue Jan 03 13:40:01 2017 S=2.02 Km/hr
</name>
<styleUrl>
#styleMap_TLP_Normal
</styleUrl>
<Point>
<coordinates>
-64.9379883,-10.7802258,150.79
</coordinates>
</Point>
</Placemark>
<Placemark>
<name>
Tue Jan 03 13:40:11 2017 S=2.10 Km/hr
</name>
<styleUrl>
#styleMap_TLP_Normal
</styleUrl>
<Point>
<coordinates>
-64.9380112,-10.7801485,150.75
</coordinates>
</Point>
</Placemark>
<Placemark>
<name>
Tue Jan 03 13:40:21 2017 S=1.87 Km/hr
</name>
<styleUrl>
#styleMap_TLP_Normal
</styleUrl>
<Point>
<coordinates>
-64.9380264,-10.7800646,150.48
</coordinates>
</Point>
</Placemark>
<Placemark>
<name>
Tue Jan 03 13:40:31 2017 S=1.82 Km/hr
</name>
<styleUrl>
#styleMap_TLP_Normal
</styleUrl>
<Point>
<coordinates>
-64.9379654,-10.7798901,149.61
</coordinates>
</Point>
</Placemark>
<Placemark>
<name>
Tue Jan 03 13:40:41 2017 S=1.55 Km/hr
</name>
<styleUrl>
#styleMap_TLP_Normal
</styleUrl>
<Point>
<coordinates>
-64.9379501,-10.7798004,149.43
</coordinates>
</Point>
</Placemark>
<Placemark>
<name>
Tue Jan 03 13:40:51 2017 S=1.35 Km/hr
</name>
<styleUrl>
#styleMap_TLP_Normal
</styleUrl>
<Point>
<coordinates>
-64.9378891,-10.7797565,149.23
</coordinates>
</Point>
</Placemark>
<Placemark>
<name>
Tue Jan 03 13:41:01 2017 S=0.95 Km/hr
</name>
<styleUrl>
#styleMap_TLP_Normal
</styleUrl>
<Point>
<coordinates>
-64.9378662,-10.7797365,149.29
</coordinates>
</Point>
</Placemark>
<Placemark>
<name>
Tue Jan 03 13:41:11 2017 S=1.15 Km/hr
</name>
<styleUrl>
#styleMap_TLP_Normal
</styleUrl>
<Point>
<coordinates>
-64.9378204,-10.7797031,149.57
</coordinates>
</Point>
</Placemark>
<Placemark>
<name>
Tue Jan 03 13:41:21 2017 S=1.28 Km/hr
</name>
<styleUrl>
#styleMap_TLP_Normal
</styleUrl>
<Point>
<coordinates>
-64.9377213,-10.7796593,149.59
</coordinates>
</Point>
</Placemark>
<Placemark>
<name>
Tue Jan 03 13:41:31 2017 S=1.68 Km/hr
</name>
<styleUrl>
#styleMap_TLP_Normal
</styleUrl>
<Point>
<coordinates>
-64.9375839,-10.7795563,149.89
</coordinates>
</Point>
</Placemark>
<Placemark>
<name>
Tue Jan 03 13:41:41 2017 S=1.76 Km/hr
</name>
<styleUrl>
#styleMap_TLP_Normal
</styleUrl>
<Point>
<coordinates>
-64.9375000,-10.7794838,150.20
</coordinates>
</Point>
</Placemark>
<Placemark>
<name>
Tue Jan 03 13:41:51 2017 S=1.33 Km/hr
</name>
<styleUrl>
#styleMap_TLP_Normal
</styleUrl>
<Point>
<coordinates>
-64.9374313,-10.7794590,150.36
</coordinates>
</Point>
</Placemark>
<Placemark>
<name>
Tue Jan 03 13:42:01 2017 S=2.35 Km/hr
</name>
<styleUrl>
#styleMap_TLP_Normal
</styleUrl>
<Point>
<coordinates>
-64.9373245,-10.7794809,149.64
</coordinates>
</Point>
</Placemark>
<Placemark>
<name>
Tue Jan 03 13:42:11 2017 S=2.04 Km/hr
</name>
<styleUrl>
#styleMap_TLP_Normal
</styleUrl>
<Point>
<coordinates>
-64.9372330,-10.7795019,150.84
</coordinates>
</Point>
</Placemark>
<Placemark>
<name>
Tue Jan 03 13:42:21 2017 S=1.55 Km/hr
</name>
<styleUrl>
#styleMap_TLP_Normal
</styleUrl>
<Point>
<coordinates>
-64.9371490,-10.7794752,151.59
</coordinates>
</Point>
</Placemark>
<Placemark>
<name>
Tue Jan 03 13:42:31 2017 S=1.14 Km/hr
</name>
<styleUrl>
#styleMap_TLP_Normal
</styleUrl>
<Point>
<coordinates>
-64.9371033,-10.7794476,151.80
</coordinates>
</Point>
</Placemark>
<Placemark>
<name>
Tue Jan 03 13:42:41 2017 S=1.17 Km/hr
</name>
<styleUrl>
#styleMap_TLP_Normal
</styleUrl>
<Point>
<coordinates>
-64.9370422,-10.7794075,152.50
</coordinates>
</Point>
</Placemark>
<Placemark>
<name>
Tue Jan 03 13:42:51 2017 S=0.61 Km/hr
</name>
<styleUrl>
#styleMap_TLP_Normal
</styleUrl>
<Point>
<coordinates>
-64.9370270,-10.7793741,153.50
</coordinates>
</Point>
</Placemark>
<Placemark>
<name>
Tue Jan 03 13:43:01 2017 S=1.37 Km/hr
</name>
<styleUrl>
#styleMap_TLP_Normal
</styleUrl>
<Point>
<coordinates>
-64.9370117,-10.7793369,153.83
</coordinates>
</Point>
</Placemark>
<Placemark>
<name>
Tue Jan 03 13:43:11 2017 S=1.56 Km/hr
</name>
<styleUrl>
#styleMap_TLP_Normal
</styleUrl>
<Point>
<coordinates>
-64.9369431,-10.7792501,154.68
</coordinates>
</Point>
</Placemark>
<Placemark>
<name>
Tue Jan 03 13:43:21 2017 S=1.85 Km/hr
</name>
<styleUrl>
#styleMap_TLP_Normal
</styleUrl>
<Point>
<coordinates>
-64.9367981,-10.7792501,155.55
</coordinates>
</Point>
</Placemark>
<Placemark>
<name>
Tue Jan 03 13:43:31 2017 S=1.88 Km/hr
</name>
<styleUrl>
#styleMap_TLP_Normal
</styleUrl>
<Point>
<coordinates>
-64.9366913,-10.7792912,156.12
</coordinates>
</Point>
</Placemark>
<Placemark>
<name>
Tue Jan 03 13:43:41 2017 S=1.60 Km/hr
</name>
<styleUrl>
#styleMap_TLP_Normal
</styleUrl>
<Point>
<coordinates>
-64.9366150,-10.7793541,156.21
</coordinates>
</Point>
</Placemark>
<Placemark>
<name>
Tue Jan 03 13:43:51 2017 S=1.65 Km/hr
</name>
<styleUrl>
#styleMap_TLP_Normal
</styleUrl>
<Point>
<coordinates>
-64.9364853,-10.7792826,157.59
</coordinates>
</Point>
</Placemark>
<Placemark>
<name>
Tue Jan 03 13:44:01 2017 S=1.13 Km/hr
</name>
<styleUrl>
#styleMap_TLP_Normal
</styleUrl>
<Point>
<coordinates>
-64.9364471,-10.7792091,156.95
</coordinates>
</Point>
</Placemark>
<Placemark>
<name>
Tue Jan 03 13:44:11 2017 S=1.43 Km/hr
</name>
<styleUrl>
#styleMap_TLP_Normal
</styleUrl>
<Point>
<coordinates>
-64.9364319,-10.7791376,154.77
</coordinates>
</Point>
</Placemark>
<Placemark>
<name>
Tue Jan 03 13:44:21 2017 S=1.32 Km/hr
</name>
<styleUrl>
#styleMap_TLP_Normal
</styleUrl>
<Point>
<coordinates>
-64.9363785,-10.7791061,152.90
</coordinates>
</Point>
</Placemark>
<Placemark>
<name>
Tue Jan 03 13:44:31 2017 S=1.63 Km/hr
</name>
<styleUrl>
#styleMap_TLP_Normal
</styleUrl>
<Point>
<coordinates>
-64.9362869,-10.7790976,150.39
</coordinates>
</Point>
</Placemark>
<Placemark>
<name>
Tue Jan 03 13:44:41 2017 S=2.90 Km/hr
</name>
<styleUrl>
#styleMap_TLP_Normal
</styleUrl>
<Point>
<coordinates>
-64.9361572,-10.7791433,148.89
</coordinates>
</Point>
</Placemark>
<Placemark>
<name>
Tue Jan 03 13:44:51 2017 S=3.10 Km/hr
</name>
<styleUrl>
#styleMap_TLP_Normal
</styleUrl>
<Point>
<coordinates>
-64.9360886,-10.7792368,148.50
</coordinates>
</Point>
</Placemark>
<Placemark>
<name>
Tue Jan 03 13:45:01 2017 S=1.67 Km/hr
</name>
<styleUrl>
#styleMap_TLP_Normal
</styleUrl>
<Point>
<coordinates>
-64.9360046,-10.7792883,147.91
</coordinates>
</Point>
</Placemark>
<Placemark>
<name>
Tue Jan 03 13:45:11 2017 S=1.67 Km/hr
</name>
<styleUrl>
#styleMap_TLP_Normal
</styleUrl>
<Point>
<coordinates>
-64.9358902,-10.7792797,148.94
</coordinates>
</Point>
</Placemark>
<Placemark>
<name>
Tue Jan 03 13:45:21 2017 S=0.66 Km/hr
</name>
<styleUrl>
#styleMap_TLP_Normal
</styleUrl>
<Point>
<coordinates>
-64.9358063,-10.7792788,148.88
</coordinates>
</Point>
</Placemark>
<Placemark>
<name>
Tue Jan 03 13:45:31 2017 S=0.85 Km/hr
</name>
<styleUrl>
#styleMap_TLP_Normal
</styleUrl>
<Point>
<coordinates>
-64.9357758,-10.7792664,147.48
</coordinates>
</Point>
</Placemark>
<Placemark>
<name>
Tue Jan 03 13:45:41 2017 S=1.14 Km/hr
</name>
<styleUrl>
#styleMap_TLP_Normal
</styleUrl>
<Point>
<coordinates>
-64.9357605,-10.7792597,147.03
</coordinates>
</Point>
</Placemark>
<Placemark>
<name>
Tue Jan 03 13:45:51 2017 S=1.03 Km/hr
</name>
<styleUrl>
#styleMap_TLP_Normal
</styleUrl>
<Point>
<coordinates>
-64.9357376,-10.7792912,145.11
</coordinates>
</Point>
</Placemark>
<Placemark>
<name>
Tue Jan 03 13:46:01 2017 S=0.90 Km/hr
</name>
<styleUrl>
#styleMap_TLP_Normal
</styleUrl>
<Point>
<coordinates>
-64.9356918,-10.7792854,144.94
</coordinates>
</Point>
</Placemark>
<Placemark>
<name>
Tue Jan 03 13:46:11 2017 S=0.30 Km/hr
</name>
<styleUrl>
#styleMap_TLP_Normal
</styleUrl>
<Point>
<coordinates>
-64.9356842,-10.7792664,144.30
</coordinates>
</Point>
</Placemark>
<Placemark>
<name>
Tue Jan 03 13:46:21 2017 S=0.48 Km/hr
</name>
<styleUrl>
#styleMap_TLP_Normal
</styleUrl>
<Point>
<coordinates>
-64.9356842,-10.7792511,143.77
</coordinates>
</Point>
</Placemark>
<Placemark>
<name>
Tue Jan 03 13:46:31 2017 S=0.33 Km/hr
</name>
<styleUrl>
#styleMap_TLP_Normal
</styleUrl>
<Point>
<coordinates>
-64.9356842,-10.7792444,143.27
</coordinates>
</Point>
</Placemark>
<Placemark>
<name>
Tue Jan 03 13:46:41 2017 S=0.90 Km/hr
</name>
<styleUrl>
#styleMap_TLP_Normal
</styleUrl>
<Point>
<coordinates>
-64.9356918,-10.7792368,142.78
</coordinates>
</Point>
</Placemark>
<Placemark>
<name>
Tue Jan 03 13:46:51 2017 S=0.93 Km/hr
</name>
<styleUrl>
#styleMap_TLP_Normal
</styleUrl>
<Point>
<coordinates>
-64.9357071,-10.7792234,142.75
</coordinates>
</Point>
</Placemark>
<Placemark>
<name>
Tue Jan 03 13:47:01 2017 S=0.66 Km/hr
</name>
<styleUrl>
#styleMap_TLP_Normal
</styleUrl>
<Point>
<coordinates>
-64.9357224,-10.7792168,142.29
</coordinates>
</Point>
</Placemark>
<Placemark>
<name>
Tue Jan 03 13:47:11 2017 S=1.05 Km/hr
</name>
<styleUrl>
#styleMap_TLP_Normal
</styleUrl>
<Point>
<coordinates>
-64.9357529,-10.7792292,142.02
</coordinates>
</Point>
</Placemark>
<Placemark>
<name>
Tue Jan 03 13:47:21 2017 S=0.80 Km/hr
</name>
<styleUrl>
#styleMap_TLP_Normal
</styleUrl>
<Point>
<coordinates>
-64.9357529,-10.7792549,141.56
</coordinates>
</Point>
</Placemark>
<Placemark>
<name>
Tue Jan 03 13:47:31 2017 S=1.36 Km/hr
</name>
<styleUrl>
#styleMap_TLP_Normal
</styleUrl>
<Point>
<coordinates>
-64.9357224,-10.7792673,140.68
</coordinates>
</Point>
</Placemark>
<Placemark>
<name>
Tue Jan 03 13:47:41 2017 S=0.79 Km/hr
</name>
<styleUrl>
#styleMap_TLP_Normal
</styleUrl>
<Point>
<coordinates>
-64.9357147,-10.7793007,141.07
</coordinates>
</Point>
</Placemark>
<Placemark>
<name>
Tue Jan 03 13:47:51 2017 S=1.51 Km/hr
</name>
<styleUrl>
#styleMap_TLP_Normal
</styleUrl>
<Point>
<coordinates>
-64.9358139,-10.7792435,141.00
</coordinates>
</Point>
</Placemark>
<Placemark>
<name>
Tue Jan 03 13:48:01 2017 S=0.11 Km/hr
</name>
<styleUrl>
#styleMap_TLP_Normal
</styleUrl>
<Point>
<coordinates>
-64.9358063,-10.7792387,140.58
</coordinates>
</Point>
</Placemark>
<Placemark>
<name>
Tue Jan 03 13:48:11 2017 S=0.52 Km/hr
</name>
<styleUrl>
#styleMap_TLP_Normal
</styleUrl>
<Point>
<coordinates>
-64.9358063,-10.7792416,140.27
</coordinates>
</Point>
</Placemark>
<Placemark>
<name>
Tue Jan 03 13:48:21 2017 S=0.43 Km/hr
</name>
<styleUrl>
#styleMap_TLP_Normal
</styleUrl>
<Point>
<coordinates>
-64.9358139,-10.7792406,139.94
</coordinates>
</Point>
</Placemark>
<Placemark>
<name>
Tue Jan 03 13:48:31 2017 S=0.34 Km/hr
</name>
<styleUrl>
#styleMap_TLP_Normal
</styleUrl>
<Point>
<coordinates>
-64.9358063,-10.7792511,139.58
</coordinates>
</Point>
</Placemark>
<Placemark>
<name>
Tue Jan 03 13:48:41 2017 S=0.92 Km/hr
</name>
<styleUrl>
#styleMap_TLP_Normal
</styleUrl>
<Point>
<coordinates>
-64.9358139,-10.7792625,139.19
</coordinates>
</Point>
</Placemark>
<Placemark>
<name>
Tue Jan 03 13:48:51 2017 S=1.52 Km/hr
</name>
<styleUrl>
#styleMap_TLP_Normal
</styleUrl>
<Point>
<coordinates>
-64.9358521,-10.7793064,139.06
</coordinates>
</Point>
</Placemark>
<Placemark>
<name>
Tue Jan 03 13:49:01 2017 S=1.76 Km/hr
</name>
<styleUrl>
#styleMap_TLP_Normal
</styleUrl>
<Point>
<coordinates>
-64.9358749,-10.7793751,138.48
</coordinates>
</Point>
</Placemark>
<Placemark>
<name>
Tue Jan 03 13:49:11 2017 S=2.43 Km/hr
</name>
<styleUrl>
#styleMap_TLP_Normal
</styleUrl>
<Point>
<coordinates>
-64.9359131,-10.7794933,138.22
</coordinates>
</Point>
</Placemark>
<Placemark>
<name>
Tue Jan 03 13:49:21 2017 S=1.69 Km/hr
</name>
<styleUrl>
#styleMap_TLP_Normal
</styleUrl>
<Point>
<coordinates>
-64.9359665,-10.7795315,137.69
</coordinates>
</Point>
</Placemark>
<Placemark>
<name>
Tue Jan 03 13:49:31 2017 S=1.55 Km/hr
</name>
<styleUrl>
#styleMap_TLP_Normal
</styleUrl>
<Point>
<coordinates>
-64.9360275,-10.7795620,136.97
</coordinates>
</Point>
</Placemark>
<Placemark>
<name>
Tue Jan 03 13:49:41 2017 S=1.78 Km/hr
</name>
<styleUrl>
#styleMap_TLP_Normal
</styleUrl>
<Point>
<coordinates>
-64.9360809,-10.7796202,136.59
</coordinates>
</Point>
</Placemark>
<Placemark>
<name>
Tue Jan 03 13:49:51 2017 S=2.08 Km/hr
</name>
<styleUrl>
#styleMap_TLP_Normal
</styleUrl>
<Point>
<coordinates>
-64.9361267,-10.7797670,136.64
</coordinates>
</Point>
</Placemark>
<Placemark>
<name>
Tue Jan 03 13:50:01 2017 S=2.13 Km/hr
</name>
<styleUrl>
#styleMap_TLP_Normal
</styleUrl>
<Point>
<coordinates>
-64.9361649,-10.7798796,136.35
</coordinates>
</Point>
</Placemark>
<Placemark>
<name>
Tue Jan 03 13:50:11 2017 S=1.97 Km/hr
</name>
<styleUrl>
#styleMap_TLP_Normal
</styleUrl>
<Point>
<coordinates>
-64.9361877,-10.7799559,136.42
</coordinates>
</Point>
</Placemark>
<Placemark>
<name>
Tue Jan 03 13:50:21 2017 S=1.56 Km/hr
</name>
<styleUrl>
#styleMap_TLP_Normal
</styleUrl>
<Point>
<coordinates>
-64.9362183,-10.7800303,136.33
</coordinates>
</Point>
</Placemark>
<Placemark>
<name>
Tue Jan 03 13:50:31 2017 S=1.81 Km/hr
</name>
<styleUrl>
#styleMap_TLP_Normal
</styleUrl>
<Point>
<coordinates>
-64.9363022,-10.7800779,136.25
</coordinates>
</Point>
</Placemark>
<Placemark>
<name>
Tue Jan 03 13:50:41 2017 S=1.21 Km/hr
</name>
<styleUrl>
#styleMap_TLP_Normal
</styleUrl>
<Point>
<coordinates>
-64.9363327,-10.7801418,136.29
</coordinates>
</Point>
</Placemark>
<Placemark>
<name>
Tue Jan 03 13:50:51 2017 S=2.05 Km/hr
</name>
<styleUrl>
#styleMap_TLP_Normal
</styleUrl>
<Point>
<coordinates>
-64.9363556,-10.7802420,136.19
</coordinates>
</Point>
</Placemark>
<Placemark>
<name>
Tue Jan 03 13:51:01 2017 S=1.02 Km/hr
</name>
<styleUrl>
#styleMap_TLP_Normal
</styleUrl>
<Point>
<coordinates>
-64.9363403,-10.7802763,135.63
</coordinates>
</Point>
</Placemark>
<Placemark>
<name>
Tue Jan 03 13:51:11 2017 S=1.88 Km/hr
</name>
<styleUrl>
#styleMap_TLP_Normal
</styleUrl>
<Point>
<coordinates>
-64.9362946,-10.7803745,134.29
</coordinates>
</Point>
</Placemark>
<Placemark>
<name>
Tue Jan 03 13:51:21 2017 S=1.85 Km/hr
</name>
<styleUrl>
#styleMap_TLP_Normal
</styleUrl>
<Point>
<coordinates>
-64.9362488,-10.7804956,134.78
</coordinates>
</Point>
</Placemark>
<Placemark>
<name>
Tue Jan 03 13:51:31 2017 S=1.94 Km/hr
</name>
<styleUrl>
#styleMap_TLP_Normal
</styleUrl>
<Point>
<coordinates>
-64.9362717,-10.7806101,134.86
</coordinates>
</Point>
</Placemark>
<Placemark>
<name>
Tue Jan 03 13:51:41 2017 S=2.10 Km/hr
</name>
<styleUrl>
#styleMap_TLP_Normal
</styleUrl>
<Point>
<coordinates>
-64.9362106,-10.7807064,134.25
</coordinates>
</Point>
</Placemark>
<Placemark>
<name>
Tue Jan 03 13:51:51 2017 S=1.77 Km/hr
</name>
<styleUrl>
#styleMap_TLP_Normal
</styleUrl>
<Point>
<coordinates>
-64.9361115,-10.7807941,133.63
</coordinates>
</Point>
</Placemark>
<Placemark>
<name>
Tue Jan 03 13:52:01 2017 S=1.66 Km/hr
</name>
<styleUrl>
#styleMap_TLP_Normal
</styleUrl>
<Point>
<coordinates>
-64.9361496,-10.7808504,132.79
</coordinates>
</Point>
</Placemark>
<Placemark>
<name>
Tue Jan 03 13:52:11 2017 S=0.61 Km/hr
</name>
<styleUrl>
#styleMap_TLP_Normal
</styleUrl>
<Point>
<coordinates>
-64.9361420,-10.7808914,132.02
</coordinates>
</Point>
</Placemark>
<Placemark>
<name>
Tue Jan 03 13:52:21 2017 S=1.67 Km/hr
</name>
<styleUrl>
#styleMap_TLP_Normal
</styleUrl>
<Point>
<coordinates>
-64.9360733,-10.7809486,131.44
</coordinates>
</Point>
</Placemark>
<Placemark>
<name>
Tue Jan 03 13:52:31 2017 S=1.60 Km/hr
</name>
<styleUrl>
#styleMap_TLP_Normal
</styleUrl>
<Point>
<coordinates>
-64.9360428,-10.7810183,130.43
</coordinates>
</Point>
</Placemark>
<Placemark>
<name>
Tue Jan 03 13:52:41 2017 S=1.14 Km/hr
</name>
<styleUrl>
#styleMap_TLP_Normal
</styleUrl>
<Point>
<coordinates>
-64.9359970,-10.7810898,129.26
</coordinates>
</Point>
</Placemark>
<Placemark>
<name>
Tue Jan 03 13:52:51 2017 S=1.26 Km/hr
</name>
<styleUrl>
#styleMap_TLP_Normal
</styleUrl>
<Point>
<coordinates>
-64.9360046,-10.7812300,129.43
</coordinates>
</Point>
</Placemark>
<Placemark>
<name>
Tue Jan 03 13:53:01 2017 S=1.00 Km/hr
</name>
<styleUrl>
#styleMap_TLP_Normal
</styleUrl>
<Point>
<coordinates>
-64.9360275,-10.7813873,129.84
</coordinates>
</Point>
</Placemark>
<Placemark>
<name>
Tue Jan 03 13:53:11 2017 S=1.13 Km/hr
</name>
<styleUrl>
#styleMap_TLP_Normal
</styleUrl>
<Point>
<coordinates>
-64.9360199,-10.7813873,128.95
</coordinates>
</Point>
</Placemark>
<Placemark>
<name>
Tue Jan 03 13:53:21 2017 S=2.01 Km/hr
</name>
<styleUrl>
#styleMap_TLP_Normal
</styleUrl>
<Point>
<coordinates>
-64.9360428,-10.7815228,128.44
</coordinates>
</Point>
</Placemark>
<Placemark>
<name>
Tue Jan 03 13:53:31 2017 S=1.86 Km/hr
</name>
<styleUrl>
#styleMap_TLP_Normal
</styleUrl>
<Point>
<coordinates>
-64.9360428,-10.7816353,127.88
</coordinates>
</Point>
</Placemark>
<Placemark>
<name>
Tue Jan 03 13:53:41 2017 S=2.03 Km/hr
</name>
<styleUrl>
#styleMap_TLP_Normal
</styleUrl>
<Point>
<coordinates>
-64.9359970,-10.7817202,127.14
</coordinates>
</Point>
</Placemark>
<Placemark>
<name>
Tue Jan 03 13:53:51 2017 S=1.28 Km/hr
</name>
<styleUrl>
#styleMap_TLP_Normal
</styleUrl>
<Point>
<coordinates>
-64.9359741,-10.7817841,125.94
</coordinates>
</Point>
</Placemark>
<Placemark>
<name>
Tue Jan 03 13:54:01 2017 S=1.92 Km/hr
</name>
<styleUrl>
#styleMap_TLP_Normal
</styleUrl>
<Point>
<coordinates>
-64.9358978,-10.7818708,125.72
</coordinates>
</Point>
</Placemark>
<Placemark>
<name>
Tue Jan 03 13:54:11 2017 S=1.65 Km/hr
</name>
<styleUrl>
#styleMap_TLP_Normal
</styleUrl>
<Point>
<coordinates>
-64.9358749,-10.7819624,125.64
</coordinates>
</Point>
</Placemark>
<Placemark>
<name>
Tue Jan 03 13:54:21 2017 S=2.35 Km/hr
</name>
<styleUrl>
#styleMap_TLP_Normal
</styleUrl>
<Point>
<coordinates>
-64.9357605,-10.7820482,125.38
</coordinates>
</Point>
</Placemark>
<Placemark>
<name>
Tue Jan 03 13:54:31 2017 S=2.15 Km/hr
</name>
<styleUrl>
#styleMap_TLP_Normal
</styleUrl>
<Point>
<coordinates>
-64.9356995,-10.7821646,125.64
</coordinates>
</Point>
</Placemark>
<Placemark>
<name>
Tue Jan 03 13:54:41 2017 S=0.97 Km/hr
</name>
<styleUrl>
#styleMap_TLP_Normal
</styleUrl>
<Point>
<coordinates>
-64.9356689,-10.7822475,125.69
</coordinates>
</Point>
</Placemark>
<Placemark>
<name>
Tue Jan 03 13:54:51 2017 S=1.13 Km/hr
</name>
<styleUrl>
#styleMap_TLP_Normal
</styleUrl>
<Point>
<coordinates>
-64.9356308,-10.7822866,125.31
</coordinates>
</Point>
</Placemark>
<Placemark>
<name>
Tue Jan 03 13:55:01 2017 S=1.99 Km/hr
</name>
<styleUrl>
#styleMap_TLP_Normal
</styleUrl>
<Point>
<coordinates>
-64.9355316,-10.7823143,125.48
</coordinates>
</Point>
</Placemark>
<Placemark>
<name>
Tue Jan 03 13:55:11 2017 S=1.86 Km/hr
</name>
<styleUrl>
#styleMap_TLP_Normal
</styleUrl>
<Point>
<coordinates>
-64.9354553,-10.7823572,125.37
</coordinates>
</Point>
</Placemark>
<Placemark>
<name>
Tue Jan 03 13:55:21 2017 S=2.22 Km/hr
</name>
<styleUrl>
#styleMap_TLP_Normal
</styleUrl>
<Point>
<coordinates>
-64.9353790,-10.7824240,125.02
</coordinates>
</Point>
</Placemark>
<Placemark>
<name>
Tue Jan 03 13:55:31 2017 S=1.87 Km/hr
</name>
<styleUrl>
#styleMap_TLP_Normal
</styleUrl>
<Point>
<coordinates>
-64.9352951,-10.7824745,125.35
</coordinates>
</Point>
</Placemark>
<Placemark>
<name>
Tue Jan 03 13:55:41 2017 S=1.69 Km/hr
</name>
<styleUrl>
#styleMap_TLP_Normal
</styleUrl>
<Point>
<coordinates>
-64.9352875,-10.7824030,124.83
</coordinates>
</Point>
</Placemark>
<Placemark>
<name>
Tue Jan 03 13:55:51 2017 S=1.15 Km/hr
</name>
<styleUrl>
#styleMap_TLP_Normal
</styleUrl>
<Point>
<coordinates>
-64.9352036,-10.7823477,123.98
</coordinates>
</Point>
</Placemark>
<Placemark>
<name>
Tue Jan 03 13:56:01 2017 S=1.65 Km/hr
</name>
<styleUrl>
#styleMap_TLP_Normal
</styleUrl>
<Point>
<coordinates>
-64.9351044,-10.7823496,123.03
</coordinates>
</Point>
</Placemark>
<Placemark>
<name>
Tue Jan 03 13:56:11 2017 S=1.30 Km/hr
</name>
<styleUrl>
#styleMap_TLP_Normal
</styleUrl>
<Point>
<coordinates>
-64.9350052,-10.7823391,122.95
</coordinates>
</Point>
</Placemark>
<Placemark>
<name>
Tue Jan 03 13:56:21 2017 S=1.99 Km/hr
</name>
<styleUrl>
#styleMap_TLP_Normal
</styleUrl>
<Point>
<coordinates>
-64.9349213,-10.7823830,122.89
</coordinates>
</Point>
</Placemark>
<Placemark>
<name>
Tue Jan 03 13:56:31 2017 S=2.12 Km/hr
</name>
<styleUrl>
#styleMap_TLP_Normal
</styleUrl>
<Point>
<coordinates>
-64.9348831,-10.7824392,122.35
</coordinates>
</Point>
</Placemark>
<Placemark>
<name>
Tue Jan 03 13:56:41 2017 S=2.31 Km/hr
</name>
<styleUrl>
#styleMap_TLP_Normal
</styleUrl>
<Point>
<coordinates>
-64.9348068,-10.7824640,122.13
</coordinates>
</Point>
</Placemark>
<Placemark>
<name>
Tue Jan 03 13:56:51 2017 S=1.65 Km/hr
</name>
<styleUrl>
#styleMap_TLP_Normal
</styleUrl>
<Point>
<coordinates>
-64.9347305,-10.7824907,122.22
</coordinates>
</Point>
</Placemark>
<Placemark>
<name>
Tue Jan 03 13:57:01 2017 S=1.33 Km/hr
</name>
<styleUrl>
#styleMap_TLP_Normal
</styleUrl>
<Point>
<coordinates>
-64.9346771,-10.7825165,121.80
</coordinates>
</Point>
</Placemark>
<Placemark>
<name>
Tue Jan 03 13:57:11 2017 S=1.27 Km/hr
</name>
<styleUrl>
#styleMap_TLP_Normal
</styleUrl>
<Point>
<coordinates>
-64.9345932,-10.7824860,121.45
</coordinates>
</Point>
</Placemark>
<Placemark>
<name>
Tue Jan 03 13:57:21 2017 S=0.93 Km/hr
</name>
<styleUrl>
#styleMap_TLP_Normal
</styleUrl>
<Point>
<coordinates>
-64.9345474,-10.7824583,121.15
</coordinates>
</Point>
</Placemark>
<Placemark>
<name>
Tue Jan 03 13:57:31 2017 S=1.56 Km/hr
</name>
<styleUrl>
#styleMap_TLP_Normal
</styleUrl>
<Point>
<coordinates>
-64.9345551,-10.7823954,120.78
</coordinates>
</Point>
</Placemark>
<Placemark>
<name>
Tue Jan 03 13:57:41 2017 S=0.96 Km/hr
</name>
<styleUrl>
#styleMap_TLP_Normal
</styleUrl>
<Point>
<coordinates>
-64.9345474,-10.7823315,120.68
</coordinates>
</Point>
</Placemark>
<Placemark>
<name>
Tue Jan 03 13:57:51 2017 S=0.97 Km/hr
</name>
<styleUrl>
#styleMap_TLP_Normal
</styleUrl>
<Point>
<coordinates>
-64.9345322,-10.7823124,119.55
</coordinates>
</Point>
</Placemark>
<Placemark>
<name>
Tue Jan 03 13:58:01 2017 S=0.26 Km/hr
</name>
<styleUrl>
#styleMap_TLP_Normal
</styleUrl>
<Point>
<coordinates>
-64.9345093,-10.7823086,119.34
</coordinates>
</Point>
</Placemark>
<Placemark>
<name>
Tue Jan 03 13:58:11 2017 S=1.84 Km/hr
</name>
<styleUrl>
#styleMap_TLP_Normal
</styleUrl>
<Point>
<coordinates>
-64.9344788,-10.7822571,120.43
</coordinates>
</Point>
</Placemark>
<Placemark>
<name>
Tue Jan 03 13:58:21 2017 S=1.30 Km/hr
</name>
<styleUrl>
#styleMap_TLP_Normal
</styleUrl>
<Point>
<coordinates>
-64.9344177,-10.7822256,121.41
</coordinates>
</Point>
</Placemark>
<Placemark>
<name>
Tue Jan 03 13:58:31 2017 S=1.29 Km/hr
</name>
<styleUrl>
#styleMap_TLP_Normal
</styleUrl>
<Point>
<coordinates>
-64.9343262,-10.7822256,121.15
</coordinates>
</Point>
</Placemark>
<Placemark>
<name>
Tue Jan 03 13:58:41 2017 S=1.06 Km/hr
</name>
<styleUrl>
#styleMap_TLP_Normal
</styleUrl>
<Point>
<coordinates>
-64.9343033,-10.7821646,121.91
</coordinates>
</Point>
</Placemark>
<Placemark>
<name>
Tue Jan 03 13:58:51 2017 S=1.28 Km/hr
</name>
<styleUrl>
#styleMap_TLP_Normal
</styleUrl>
<Point>
<coordinates>
-64.9342499,-10.7820606,125.50
</coordinates>
</Point>
</Placemark>
<Placemark>
<name>
Tue Jan 03 13:59:01 2017 S=1.32 Km/hr
</name>
<styleUrl>
#styleMap_TLP_Normal
</styleUrl>
<Point>
<coordinates>
-64.9342499,-10.7819777,126.83
</coordinates>
</Point>
</Placemark>
<Placemark>
<name>
Tue Jan 03 13:59:11 2017 S=0.88 Km/hr
</name>
<styleUrl>
#styleMap_TLP_Normal
</styleUrl>
<Point>
<coordinates>
-64.9341965,-10.7818956,130.87
</coordinates>
</Point>
</Placemark>
<Placemark>
<name>
Tue Jan 03 13:59:21 2017 S=1.46 Km/hr
</name>
<styleUrl>
#styleMap_TLP_Normal
</styleUrl>
<Point>
<coordinates>
-64.9341278,-10.7819128,131.54
</coordinates>
</Point>
</Placemark>
<Placemark>
<name>
Tue Jan 03 13:59:31 2017 S=1.36 Km/hr
</name>
<styleUrl>
#styleMap_TLP_Normal
</styleUrl>
<Point>
<coordinates>
-64.9340515,-10.7819319,133.53
</coordinates>
</Point>
</Placemark>
<Placemark>
<name>
Tue Jan 03 13:59:41 2017 S=0.90 Km/hr
</name>
<styleUrl>
#styleMap_TLP_Normal
</styleUrl>
<Point>
<coordinates>
-64.9341125,-10.7819834,135.15
</coordinates>
</Point>
</Placemark>
<Placemark>
<name>
Tue Jan 03 13:59:51 2017 S=1.29 Km/hr
</name>
<styleUrl>
#styleMap_TLP_Normal
</styleUrl>
<Point>
<coordinates>
-64.9341049,-10.7820253,136.38
</coordinates>
</Point>
</Placemark>
<Placemark>
<name>
Tue Jan 03 14:00:01 2017 S=0.91 Km/hr
</name>
<styleUrl>
#styleMap_TLP_Normal
</styleUrl>
<Point>
<coordinates>
-64.9340897,-10.7820435,137.33
</coordinates>
</Point>
</Placemark>
<Placemark>
<name>
Tue Jan 03 14:00:11 2017 S=0.33 Km/hr
</name>
<styleUrl>
#styleMap_TLP_Normal
</styleUrl>
<Point>
<coordinates>
-64.9340897,-10.7820559,138.30
</coordinates>
</Point>
</Placemark>
<Placemark>
<name>
Tue Jan 03 14:00:21 2017 S=1.43 Km/hr
</name>
<styleUrl>
#styleMap_TLP_Normal
</styleUrl>
<Point>
<coordinates>
-64.9340820,-10.7819843,139.17
</coordinates>
</Point>
</Placemark>
<Placemark>
<name>
Tue Jan 03 14:00:31 2017 S=1.04 Km/hr
</name>
<styleUrl>
#styleMap_TLP_Normal
</styleUrl>
<Point>
<coordinates>
-64.9340973,-10.7819281,142.35
</coordinates>
</Point>
</Placemark>
<Placemark>
<name>
Tue Jan 03 14:00:41 2017 S=0.66 Km/hr
</name>
<styleUrl>
#styleMap_TLP_Normal
</styleUrl>
<Point>
<coordinates>
-64.9341202,-10.7819157,143.87
</coordinates>
</Point>
</Placemark>
<Placemark>
<name>
Tue Jan 03 14:00:51 2017 S=0.90 Km/hr
</name>
<styleUrl>
#styleMap_TLP_Normal
</styleUrl>
<Point>
<coordinates>
-64.9341354,-10.7818880,145.97
</coordinates>
</Point>
</Placemark>
<Placemark>
<name>
Tue Jan 03 14:01:01 2017 S=0.91 Km/hr
</name>
<styleUrl>
#styleMap_TLP_Normal
</styleUrl>
<Point>
<coordinates>
-64.9341583,-10.7818832,147.22
</coordinates>
</Point>
</Placemark>
<Placemark>
<name>
Tue Jan 03 14:01:11 2017 S=0.75 Km/hr
</name>
<styleUrl>
#styleMap_TLP_Normal
</styleUrl>
<Point>
<coordinates>
-64.9341812,-10.7818756,148.47
</coordinates>
</Point>
</Placemark>
<Placemark>
<name>
Tue Jan 03 14:01:21 2017 S=0.65 Km/hr
</name>
<styleUrl>
#styleMap_TLP_Normal
</styleUrl>
<Point>
<coordinates>
-64.9341812,-10.7818794,149.75
</coordinates>
</Point>
</Placemark>
<Placemark>
<name>
Tue Jan 03 14:01:31 2017 S=0.33 Km/hr
</name>
<styleUrl>
#styleMap_TLP_Normal
</styleUrl>
<Point>
<coordinates>
-64.9341660,-10.7818823,151.02
</coordinates>
</Point>
</Placemark>
<Placemark>
<name>
Tue Jan 03 14:01:41 2017 S=0.38 Km/hr
</name>
<styleUrl>
#styleMap_TLP_Normal
</styleUrl>
<Point>
<coordinates>
-64.9341660,-10.7818794,152.29
</coordinates>
</Point>
</Placemark>
<Placemark>
<name>
Tue Jan 03 14:01:51 2017 S=0.67 Km/hr
</name>
<styleUrl>
#styleMap_TLP_Normal
</styleUrl>
<Point>
<coordinates>
-64.9341736,-10.7818727,153.57
</coordinates>
</Point>
</Placemark>
<Placemark>
<name>
Tue Jan 03 14:02:01 2017 S=0.86 Km/hr
</name>
<styleUrl>
#styleMap_TLP_Normal
</styleUrl>
<Point>
<coordinates>
-64.9341888,-10.7818508,154.53
</coordinates>
</Point>
</Placemark>
<Placemark>
<name>
Tue Jan 03 14:02:11 2017 S=0.96 Km/hr
</name>
<styleUrl>
#styleMap_TLP_Normal
</styleUrl>
<Point>
<coordinates>
-64.9342117,-10.7818556,155.78
</coordinates>
</Point>
</Placemark>
<Placemark>
<name>
Tue Jan 03 14:02:21 2017 S=2.18 Km/hr
</name>
<styleUrl>
#styleMap_TLP_Normal
</styleUrl>
<Point>
<coordinates>
-64.9341278,-10.7819128,156.77
</coordinates>
</Point>
</Placemark>
<Placemark>
<name>
Tue Jan 03 14:02:31 2017 S=2.60 Km/hr
</name>
<styleUrl>
#styleMap_TLP_Normal
</styleUrl>
<Point>
<coordinates>
-64.9341049,-10.7819872,158.18
</coordinates>
</Point>
</Placemark>
<Placemark>
<name>
Tue Jan 03 14:02:41 2017 S=1.12 Km/hr
</name>
<styleUrl>
#styleMap_TLP_Normal
</styleUrl>
<Point>
<coordinates>
-64.9340668,-10.7820206,159.30
</coordinates>
</Point>
</Placemark>
<Placemark>
<name>
Tue Jan 03 14:02:51 2017 S=1.04 Km/hr
</name>
<styleUrl>
#styleMap_TLP_Normal
</styleUrl>
<Point>
<coordinates>
-64.9340134,-10.7820301,160.78
</coordinates>
</Point>
</Placemark>
<Placemark>
<name>
Tue Jan 03 14:03:01 2017 S=0.93 Km/hr
</name>
<styleUrl>
#styleMap_TLP_Normal
</styleUrl>
<Point>
<coordinates>
-64.9340057,-10.7820082,161.93
</coordinates>
</Point>
</Placemark>
<Placemark>
<name>
Tue Jan 03 14:03:11 2017 S=0.64 Km/hr
</name>
<styleUrl>
#styleMap_TLP_Normal
</styleUrl>
<Point>
<coordinates>
-64.9340210,-10.7819967,163.13
</coordinates>
</Point>
</Placemark>
<Placemark>
<name>
Tue Jan 03 14:03:21 2017 S=0.96 Km/hr
</name>
<styleUrl>
#styleMap_TLP_Normal
</styleUrl>
<Point>
<coordinates>
-64.9340286,-10.7819977,164.32
</coordinates>
</Point>
</Placemark>
<Placemark>
<name>
Tue Jan 03 14:03:31 2017 S=0.69 Km/hr
</name>
<styleUrl>
#styleMap_TLP_Normal
</styleUrl>
<Point>
<coordinates>
-64.9340057,-10.7820063,165.76
</coordinates>
</Point>
</Placemark>
<Placemark>
<name>
Tue Jan 03 14:03:41 2017 S=1.39 Km/hr
</name>
<styleUrl>
#styleMap_TLP_Normal
</styleUrl>
<Point>
<coordinates>
-64.9339828,-10.7820663,168.06
</coordinates>
</Point>
</Placemark>
<Placemark>
<name>
Tue Jan 03 14:03:51 2017 S=0.53 Km/hr
</name>
<styleUrl>
#styleMap_TLP_Normal
</styleUrl>
<Point>
<coordinates>
-64.9339676,-10.7820559,170.05
</coordinates>
</Point>
</Placemark>
<Placemark>
<name>
Tue Jan 03 14:04:01 2017 S=0.23 Km/hr
</name>
<styleUrl>
#styleMap_TLP_Normal
</styleUrl>
<Point>
<coordinates>
-64.9339676,-10.7820435,171.45
</coordinates>
</Point>
</Placemark>
<Placemark>
<name>
Tue Jan 03 14:04:11 2017 S=0.87 Km/hr
</name>
<styleUrl>
#styleMap_TLP_Normal
</styleUrl>
<Point>
<coordinates>
-64.9339828,-10.7820396,172.83
</coordinates>
</Point>
</Placemark>
<Placemark>
<name>
Tue Jan 03 14:04:21 2017 S=1.56 Km/hr
</name>
<styleUrl>
#styleMap_TLP_Normal
</styleUrl>
<Point>
<coordinates>
-64.9339981,-10.7819939,173.99
</coordinates>
</Point>
</Placemark>
<Placemark>
<name>
Tue Jan 03 14:04:31 2017 S=1.25 Km/hr
</name>
<styleUrl>
#styleMap_TLP_Normal
</styleUrl>
<Point>
<coordinates>
-64.9339676,-10.7819080,175.27
</coordinates>
</Point>
</Placemark>
<Placemark>
<name>
Tue Jan 03 14:04:41 2017 S=0.45 Km/hr
</name>
<styleUrl>
#styleMap_TLP_Normal
</styleUrl>
<Point>
<coordinates>
-64.9339371,-10.7819080,176.47
</coordinates>
</Point>
</Placemark>
<Placemark>
<name>
Tue Jan 03 14:04:51 2017 S=0.72 Km/hr
</name>
<styleUrl>
#styleMap_TLP_Normal
</styleUrl>
<Point>
<coordinates>
-64.9339371,-10.7818928,177.84
</coordinates>
</Point>
</Placemark>
<Placemark>
<name>
Tue Jan 03 14:05:01 2017 S=0.79 Km/hr
</name>
<styleUrl>
#styleMap_TLP_Normal
</styleUrl>
<Point>
<coordinates>
-64.9339371,-10.7818737,179.25
</coordinates>
</Point>
</Placemark>
<Placemark>
<name>
Tue Jan 03 14:05:11 2017 S=0.04 Km/hr
</name>
<styleUrl>
#styleMap_TLP_Normal
</styleUrl>
<Point>
<coordinates>
-64.9339294,-10.7818670,180.69
</coordinates>
</Point>
</Placemark>
<Placemark>
<name>
Tue Jan 03 14:05:21 2017 S=0.56 Km/hr
</name>
<styleUrl>
#styleMap_TLP_Normal
</styleUrl>
<Point>
<coordinates>
-64.9339218,-10.7818804,182.09
</coordinates>
</Point>
</Placemark>
<Placemark>
<name>
Tue Jan 03 14:05:31 2017 S=1.36 Km/hr
</name>
<styleUrl>
#styleMap_TLP_Normal
</styleUrl>
<Point>
<coordinates>
-64.9338913,-10.7819061,183.31
</coordinates>
</Point>
</Placemark>
<Placemark>
<name>
Tue Jan 03 14:05:41 2017 S=0.78 Km/hr
</name>
<styleUrl>
#styleMap_TLP_Normal
</styleUrl>
<Point>
<coordinates>
-64.9338760,-10.7819281,185.08
</coordinates>
</Point>
</Placemark>
<Placemark>
<name>
Tue Jan 03 14:05:51 2017 S=0.32 Km/hr
</name>
<styleUrl>
#styleMap_TLP_Normal
</styleUrl>
<Point>
<coordinates>
-64.9338608,-10.7819214,186.60
</coordinates>
</Point>
</Placemark>
<Placemark>
<name>
Tue Jan 03 14:06:01 2017 S=0.50 Km/hr
</name>
<styleUrl>
#styleMap_TLP_Normal
</styleUrl>
<Point>
<coordinates>
-64.9338760,-10.7819176,187.85
</coordinates>
</Point>
</Placemark>
<Placemark>
<name>
Tue Jan 03 14:06:11 2017 S=0.81 Km/hr
</name>
<styleUrl>
#styleMap_TLP_Normal
</styleUrl>
<Point>
<coordinates>
-64.9338837,-10.7819328,189.07
</coordinates>
</Point>
</Placemark>
<Placemark>
<name>
Tue Jan 03 14:06:21 2017 S=0.71 Km/hr
</name>
<styleUrl>
#styleMap_TLP_Normal
</styleUrl>
<Point>
<coordinates>
-64.9338379,-10.7819672,189.17
</coordinates>
</Point>
</Placemark>
<Placemark>
<name>
Tue Jan 03 14:06:31 2017 S=0.34 Km/hr
</name>
<styleUrl>
#styleMap_TLP_Normal
</styleUrl>
<Point>
<coordinates>
-64.9338379,-10.7819700,190.28
</coordinates>
</Point>
</Placemark>
<Placemark>
<name>
Tue Jan 03 14:06:41 2017 S=1.05 Km/hr
</name>
<styleUrl>
#styleMap_TLP_Normal
</styleUrl>
<Point>
<coordinates>
-64.9338379,-10.7819529,191.41
</coordinates>
</Point>
</Placemark>
<Placemark>
<name>
Tue Jan 03 14:06:51 2017 S=1.39 Km/hr
</name>
<styleUrl>
#styleMap_TLP_Normal
</styleUrl>
<Point>
<coordinates>
-64.9338989,-10.7819290,192.37
</coordinates>
</Point>
</Placemark>
<Placemark>
<name>
Tue Jan 03 14:07:01 2017 S=0.56 Km/hr
</name>
<styleUrl>
#styleMap_TLP_Normal
</styleUrl>
<Point>
<coordinates>
-64.9339066,-10.7819414,193.26
</coordinates>
</Point>
</Placemark>
<Placemark>
<name>
Tue Jan 03 14:07:11 2017 S=0.48 Km/hr
</name>
<styleUrl>
#styleMap_TLP_Normal
</styleUrl>
<Point>
<coordinates>
-64.9339142,-10.7819386,194.35
</coordinates>
</Point>
</Placemark>
<Placemark>
<name>
Tue Jan 03 14:07:21 2017 S=0.72 Km/hr
</name>
<styleUrl>
#styleMap_TLP_Normal
</styleUrl>
<Point>
<coordinates>
-64.9339294,-10.7819586,195.35
</coordinates>
</Point>
</Placemark>
<Placemark>
<name>
Tue Jan 03 14:07:31 2017 S=0.75 Km/hr
</name>
<styleUrl>
#styleMap_TLP_Normal
</styleUrl>
<Point>
<coordinates>
-64.9339371,-10.7819681,196.22
</coordinates>
</Point>
</Placemark>
<Placemark>
<name>
Tue Jan 03 14:07:41 2017 S=0.96 Km/hr
</name>
<styleUrl>
#styleMap_TLP_Normal
</styleUrl>
<Point>
<coordinates>
-64.9339523,-10.7819710,197.09
</coordinates>
</Point>
</Placemark>
<Placemark>
<name>
Tue Jan 03 14:07:51 2017 S=0.17 Km/hr
</name>
<styleUrl>
#styleMap_TLP_Normal
</styleUrl>
<Point>
<coordinates>
-64.9339523,-10.7819653,197.75
</coordinates>
</Point>
</Placemark>
<Placemark>
<name>
Tue Jan 03 14:08:01 2017 S=0.85 Km/hr
</name>
<styleUrl>
#styleMap_TLP_Normal
</styleUrl>
<Point>
<coordinates>
-64.9339447,-10.7819586,198.58
</coordinates>
</Point>
</Placemark>
<Placemark>
<name>
Tue Jan 03 14:08:11 2017 S=0.55 Km/hr
</name>
<styleUrl>
#styleMap_TLP_Normal
</styleUrl>
<Point>
<coordinates>
-64.9339600,-10.7819300,198.63
</coordinates>
</Point>
</Placemark>
<Placemark>
<name>
Tue Jan 03 14:08:21 2017 S=0.40 Km/hr
</name>
<styleUrl>
#styleMap_TLP_Normal
</styleUrl>
<Point>
<coordinates>
-64.9339600,-10.7819252,199.42
</coordinates>
</Point>
</Placemark>
<Placemark>
<name>
Tue Jan 03 14:08:31 2017 S=0.28 Km/hr
</name>
<styleUrl>
#styleMap_TLP_Normal
</styleUrl>
<Point>
<coordinates>
-64.9339600,-10.7819252,200.20
</coordinates>
</Point>
</Placemark>
<Placemark>
<name>
Tue Jan 03 14:08:41 2017 S=0.75 Km/hr
</name>
<styleUrl>
#styleMap_TLP_Normal
</styleUrl>
<Point>
<coordinates>
-64.9339676,-10.7819109,200.90
</coordinates>
</Point>
</Placemark>
<Placemark>
<name>
Tue Jan 03 14:08:51 2017 S=0.84 Km/hr
</name>
<styleUrl>
#styleMap_TLP_Normal
</styleUrl>
<Point>
<coordinates>
-64.9339600,-10.7818956,201.59
</coordinates>
</Point>
</Placemark>
<Placemark>
<name>
Tue Jan 03 14:09:01 2017 S=0.20 Km/hr
</name>
<styleUrl>
#styleMap_TLP_Normal
</styleUrl>
<Point>
<coordinates>
-64.9339523,-10.7819071,201.55
</coordinates>
</Point>
</Placemark>
<Placemark>
<name>
Tue Jan 03 14:09:11 2017 S=0.38 Km/hr
</name>
<styleUrl>
#styleMap_TLP_Normal
</styleUrl>
<Point>
<coordinates>
-64.9339600,-10.7819090,202.16
</coordinates>
</Point>
</Placemark>
<Placemark>
<name>
Tue Jan 03 14:09:21 2017 S=0.39 Km/hr
</name>
<styleUrl>
#styleMap_TLP_Normal
</styleUrl>
<Point>
<coordinates>
-64.9339523,-10.7819138,202.73
</coordinates>
</Point>
</Placemark>
<Placemark>
<name>
Tue Jan 03 14:09:31 2017 S=0.82 Km/hr
</name>
<styleUrl>
#styleMap_TLP_Normal
</styleUrl>
<Point>
<coordinates>
-64.9339371,-10.7819138,203.11
</coordinates>
</Point>
</Placemark>
<Placemark>
<name>
Tue Jan 03 14:09:41 2017 S=0.90 Km/hr
</name>
<styleUrl>
#styleMap_TLP_Normal
</styleUrl>
<Point>
<coordinates>
-64.9339142,-10.7819262,201.70
</coordinates>
</Point>
</Placemark>
<Placemark>
<name>
Tue Jan 03 14:09:51 2017 S=0.48 Km/hr
</name>
<styleUrl>
#styleMap_TLP_Normal
</styleUrl>
<Point>
<coordinates>
-64.9338837,-10.7819262,198.91
</coordinates>
</Point>
</Placemark>
<Placemark>
<name>
Tue Jan 03 14:10:01 2017 S=0.35 Km/hr
</name>
<styleUrl>
#styleMap_TLP_Normal
</styleUrl>
<Point>
<coordinates>
-64.9338837,-10.7819338,198.00
</coordinates>
</Point>
</Placemark>
<Placemark>
<name>
Tue Jan 03 14:10:11 2017 S=1.17 Km/hr
</name>
<styleUrl>
#styleMap_TLP_Normal
</styleUrl>
<Point>
<coordinates>
-64.9338913,-10.7819481,196.85
</coordinates>
</Point>
</Placemark>
<Placemark>
<name>
Tue Jan 03 14:10:21 2017 S=0.75 Km/hr
</name>
<styleUrl>
#styleMap_TLP_Normal
</styleUrl>
<Point>
<coordinates>
-64.9338913,-10.7820225,190.42
</coordinates>
</Point>
</Placemark>
<Placemark>
<name>
Tue Jan 03 14:10:31 2017 S=0.20 Km/hr
</name>
<styleUrl>
#styleMap_TLP_Normal
</styleUrl>
<Point>
<coordinates>
-64.9338913,-10.7820158,188.71
</coordinates>
</Point>
</Placemark>
<Placemark>
<name>
Tue Jan 03 14:10:41 2017 S=0.50 Km/hr
</name>
<styleUrl>
#styleMap_TLP_Normal
</styleUrl>
<Point>
<coordinates>
-64.9338989,-10.7820082,186.90
</coordinates>
</Point>
</Placemark>
<Placemark>
<name>
Tue Jan 03 14:10:51 2017 S=0.31 Km/hr
</name>
<styleUrl>
#styleMap_TLP_Normal
</styleUrl>
<Point>
<coordinates>
-64.9339066,-10.7820044,184.99
</coordinates>
</Point>
</Placemark>
<Placemark>
<name>
Tue Jan 03 14:11:01 2017 S=0.94 Km/hr
</name>
<styleUrl>
#styleMap_TLP_Normal
</styleUrl>
<Point>
<coordinates>
-64.9339218,-10.7820015,183.02
</coordinates>
</Point>
</Placemark>
<Placemark>
<name>
Tue Jan 03 14:11:11 2017 S=0.97 Km/hr
</name>
<styleUrl>
#styleMap_TLP_Normal
</styleUrl>
<Point>
<coordinates>
-64.9339371,-10.7819977,181.24
</coordinates>
</Point>
</Placemark>
<Placemark>
<name>
Tue Jan 03 14:11:21 2017 S=0.58 Km/hr
</name>
<styleUrl>
#styleMap_TLP_Normal
</styleUrl>
<Point>
<coordinates>
-64.9339676,-10.7819586,178.87
</coordinates>
</Point>
</Placemark>
<Placemark>
<name>
Tue Jan 03 14:11:31 2017 S=0.67 Km/hr
</name>
<styleUrl>
#styleMap_TLP_Normal
</styleUrl>
<Point>
<coordinates>
-64.9339600,-10.7819633,177.00
</coordinates>
</Point>
</Placemark>
<Placemark>
<name>
Tue Jan 03 14:11:41 2017 S=0.60 Km/hr
</name>
<styleUrl>
#styleMap_TLP_Normal
</styleUrl>
<Point>
<coordinates>
-64.9339752,-10.7819748,175.35
</coordinates>
</Point>
</Placemark>
<Placemark>
<name>
Tue Jan 03 14:11:51 2017 S=0.35 Km/hr
</name>
<styleUrl>
#styleMap_TLP_Normal
</styleUrl>
<Point>
<coordinates>
-64.9339905,-10.7819643,173.62
</coordinates>
</Point>
</Placemark>
<Placemark>
<name>
Tue Jan 03 14:12:01 2017 S=0.78 Km/hr
</name>
<styleUrl>
#styleMap_TLP_Normal
</styleUrl>
<Point>
<coordinates>
-64.9339828,-10.7819614,171.84
</coordinates>
</Point>
</Placemark>
<Placemark>
<name>
Tue Jan 03 14:12:11 2017 S=0.44 Km/hr
</name>
<styleUrl>
#styleMap_TLP_Normal
</styleUrl>
<Point>
<coordinates>
-64.9339676,-10.7819662,170.18
</coordinates>
</Point>
</Placemark>
<Placemark>
<name>
Tue Jan 03 14:12:21 2017 S=0.19 Km/hr
</name>
<styleUrl>
#styleMap_TLP_Normal
</styleUrl>
<Point>
<coordinates>
-64.9339752,-10.7819757,168.78
</coordinates>
</Point>
</Placemark>
<Placemark>
<name>
Tue Jan 03 14:12:31 2017 S=1.13 Km/hr
</name>
<styleUrl>
#styleMap_TLP_Normal
</styleUrl>
<Point>
<coordinates>
-64.9339676,-10.7819920,167.45
</coordinates>
</Point>
</Placemark>
<Placemark>
<name>
Tue Jan 03 14:12:41 2017 S=1.03 Km/hr
</name>
<styleUrl>
#styleMap_TLP_Normal
</styleUrl>
<Point>
<coordinates>
-64.9339294,-10.7820120,167.39
</coordinates>
</Point>
</Placemark>
<Placemark>
<name>
Tue Jan 03 14:12:51 2017 S=0.66 Km/hr
</name>
<styleUrl>
#styleMap_TLP_Normal
</styleUrl>
<Point>
<coordinates>
-64.9339142,-10.7820358,165.57
</coordinates>
</Point>
</Placemark>
<Placemark>
<name>
Tue Jan 03 14:13:01 2017 S=1.48 Km/hr
</name>
<styleUrl>
#styleMap_TLP_Normal
</styleUrl>
<Point>
<coordinates>
-64.9339981,-10.7820454,165.27
</coordinates>
</Point>
</Placemark>
<Placemark>
<name>
Tue Jan 03 14:13:11 2017 S=1.80 Km/hr
</name>
<styleUrl>
#styleMap_TLP_Normal
</styleUrl>
<Point>
<coordinates>
-64.9340668,-10.7820082,165.13
</coordinates>
</Point>
</Placemark>
<Placemark>
<name>
Tue Jan 03 14:13:21 2017 S=0.55 Km/hr
</name>
<styleUrl>
#styleMap_TLP_Normal
</styleUrl>
<Point>
<coordinates>
-64.9340363,-10.7820530,165.10
</coordinates>
</Point>
</Placemark>
<Placemark>
<name>
Tue Jan 03 14:13:31 2017 S=0.09 Km/hr
</name>
<styleUrl>
#styleMap_TLP_Normal
</styleUrl>
<Point>
<coordinates>
-64.9340439,-10.7820587,164.18
</coordinates>
</Point>
</Placemark>
<Placemark>
<name>
Tue Jan 03 14:13:41 2017 S=0.47 Km/hr
</name>
<styleUrl>
#styleMap_TLP_Normal
</styleUrl>
<Point>
<coordinates>
-64.9340439,-10.7820530,163.27
</coordinates>
</Point>
</Placemark>
<Placemark>
<name>
Tue Jan 03 14:13:51 2017 S=0.94 Km/hr
</name>
<styleUrl>
#styleMap_TLP_Normal
</styleUrl>
<Point>
<coordinates>
-64.9340363,-10.7820349,162.34
</coordinates>
</Point>
</Placemark>
<Placemark>
<name>
Tue Jan 03 14:14:01 2017 S=0.97 Km/hr
</name>
<styleUrl>
#styleMap_TLP_Normal
</styleUrl>
<Point>
<coordinates>
-64.9340057,-10.7820110,161.62
</coordinates>
</Point>
</Placemark>
<Placemark>
<name>
Tue Jan 03 14:14:11 2017 S=1.18 Km/hr
</name>
<styleUrl>
#styleMap_TLP_Normal
</styleUrl>
<Point>
<coordinates>
-64.9339371,-10.7820120,160.95
</coordinates>
</Point>
</Placemark>
<Placemark>
<name>
Tue Jan 03 14:14:21 2017 S=1.70 Km/hr
</name>
<styleUrl>
#styleMap_TLP_Normal
</styleUrl>
<Point>
<coordinates>
-64.9338150,-10.7820034,160.19
</coordinates>
</Point>
</Placemark>
<Placemark>
<name>
Tue Jan 03 14:14:31 2017 S=1.76 Km/hr
</name>
<styleUrl>
#styleMap_TLP_Normal
</styleUrl>
<Point>
<coordinates>
-64.9336929,-10.7820053,158.86
</coordinates>
</Point>
</Placemark>
<Placemark>
<name>
Tue Jan 03 14:14:41 2017 S=1.94 Km/hr
</name>
<styleUrl>
#styleMap_TLP_Normal
</styleUrl>
<Point>
<coordinates>
-64.9336014,-10.7820263,158.43
</coordinates>
</Point>
</Placemark>
<Placemark>
<name>
Tue Jan 03 14:14:51 2017 S=1.78 Km/hr
</name>
<styleUrl>
#styleMap_TLP_Normal
</styleUrl>
<Point>
<coordinates>
-64.9335175,-10.7820129,159.07
</coordinates>
</Point>
</Placemark>
<Placemark>
<name>
Tue Jan 03 14:15:01 2017 S=2.15 Km/hr
</name>
<styleUrl>
#styleMap_TLP_Normal
</styleUrl>
<Point>
<coordinates>
-64.9334183,-10.7820320,158.70
</coordinates>
</Point>
</Placemark>
<Placemark>
<name>
Tue Jan 03 14:15:11 2017 S=1.81 Km/hr
</name>
<styleUrl>
#styleMap_TLP_Normal
</styleUrl>
<Point>
<coordinates>
-64.9332809,-10.7820692,157.89
</coordinates>
</Point>
</Placemark>
<Placemark>
<name>
Tue Jan 03 14:15:21 2017 S=2.51 Km/hr
</name>
<styleUrl>
#styleMap_TLP_Normal
</styleUrl>
<Point>
<coordinates>
-64.9331970,-10.7821455,156.67
</coordinates>
</Point>
</Placemark>
<Placemark>
<name>
Tue Jan 03 14:15:31 2017 S=1.92 Km/hr
</name>
<styleUrl>
#styleMap_TLP_Normal
</styleUrl>
<Point>
<coordinates>
-64.9331207,-10.7822123,155.66
</coordinates>
</Point>
</Placemark>
<Placemark>
<name>
Tue Jan 03 14:15:41 2017 S=1.22 Km/hr
</name>
<styleUrl>
#styleMap_TLP_Normal
</styleUrl>
<Point>
<coordinates>
-64.9330826,-10.7822762,153.52
</coordinates>
</Point>
</Placemark>
<Placemark>
<name>
Tue Jan 03 14:15:51 2017 S=1.54 Km/hr
</name>
<styleUrl>
#styleMap_TLP_Normal
</styleUrl>
<Point>
<coordinates>
-64.9331284,-10.7823076,151.92
</coordinates>
</Point>
</Placemark>
<Placemark>
<name>
Tue Jan 03 14:16:01 2017 S=1.69 Km/hr
</name>
<styleUrl>
#styleMap_TLP_Normal
</styleUrl>
<Point>
<coordinates>
-64.9331436,-10.7823734,149.57
</coordinates>
</Point>
</Placemark>
<Placemark>
<name>
Tue Jan 03 14:16:11 2017 S=1.62 Km/hr
</name>
<styleUrl>
#styleMap_TLP_Normal
</styleUrl>
<Point>
<coordinates>
-64.9331818,-10.7824402,148.71
</coordinates>
</Point>
</Placemark>
<Placemark>
<name>
Tue Jan 03 14:16:21 2017 S=1.34 Km/hr
</name>
<styleUrl>
#styleMap_TLP_Normal
</styleUrl>
<Point>
<coordinates>
-64.9332581,-10.7824621,147.60
</coordinates>
</Point>
</Placemark>
<Placemark>
<name>
Tue Jan 03 14:16:31 2017 S=1.36 Km/hr
</name>
<styleUrl>
#styleMap_TLP_Normal
</styleUrl>
<Point>
<coordinates>
-64.9332504,-10.7825298,145.95
</coordinates>
</Point>
</Placemark>
<Placemark>
<name>
Tue Jan 03 14:16:41 2017 S=1.21 Km/hr
</name>
<styleUrl>
#styleMap_TLP_Normal
</styleUrl>
<Point>
<coordinates>
-64.9332199,-10.7825918,144.03
</coordinates>
</Point>
</Placemark>
<Placemark>
<name>
Tue Jan 03 14:16:51 2017 S=0.99 Km/hr
</name>
<styleUrl>
#styleMap_TLP_Normal
</styleUrl>
<Point>
<coordinates>
-64.9332428,-10.7826385,142.44
</coordinates>
</Point>
</Placemark>
<Placemark>
<name>
Tue Jan 03 14:17:01 2017 S=0.73 Km/hr
</name>
<styleUrl>
#styleMap_TLP_Normal
</styleUrl>
<Point>
<coordinates>
-64.9332809,-10.7826653,140.68
</coordinates>
</Point>
</Placemark>
<Placemark>
<name>
Tue Jan 03 14:17:11 2017 S=1.28 Km/hr
</name>
<styleUrl>
#styleMap_TLP_Normal
</styleUrl>
<Point>
<coordinates>
-64.9333267,-10.7827120,138.96
</coordinates>
</Point>
</Placemark>
<Placemark>
<name>
Tue Jan 03 14:17:21 2017 S=1.15 Km/hr
</name>
<styleUrl>
#styleMap_TLP_Normal
</styleUrl>
<Point>
<coordinates>
-64.9333496,-10.7827606,138.25
</coordinates>
</Point>
</Placemark>
<Placemark>
<name>
Tue Jan 03 14:17:31 2017 S=0.82 Km/hr
</name>
<styleUrl>
#styleMap_TLP_Normal
</styleUrl>
<Point>
<coordinates>
-64.9333801,-10.7827721,137.91
</coordinates>
</Point>
</Placemark>
<Placemark>
<name>
Tue Jan 03 14:17:41 2017 S=0.88 Km/hr
</name>
<styleUrl>
#styleMap_TLP_Normal
</styleUrl>
<Point>
<coordinates>
-64.9333801,-10.7827959,138.16
</coordinates>
</Point>
</Placemark>
<Placemark>
<name>
Tue Jan 03 14:17:51 2017 S=0.47 Km/hr
</name>
<styleUrl>
#styleMap_TLP_Normal
</styleUrl>
<Point>
<coordinates>
-64.9333725,-10.7828093,138.20
</coordinates>
</Point>
</Placemark>
<Placemark>
<name>
Tue Jan 03 14:18:01 2017 S=0.55 Km/hr
</name>
<styleUrl>
#styleMap_TLP_Normal
</styleUrl>
<Point>
<coordinates>
-64.9333801,-10.7828054,138.23
</coordinates>
</Point>
</Placemark>
<Placemark>
<name>
Tue Jan 03 14:18:11 2017 S=0.94 Km/hr
</name>
<styleUrl>
#styleMap_TLP_Normal
</styleUrl>
<Point>
<coordinates>
-64.9334030,-10.7827969,138.27
</coordinates>
</Point>
</Placemark>
<Placemark>
<name>
Tue Jan 03 14:18:21 2017 S=0.70 Km/hr
</name>
<styleUrl>
#styleMap_TLP_Normal
</styleUrl>
<Point>
<coordinates>
-64.9334183,-10.7827930,138.32
</coordinates>
</Point>
</Placemark>
<Placemark>
<name>
Tue Jan 03 14:18:31 2017 S=0.66 Km/hr
</name>
<styleUrl>
#styleMap_TLP_Normal
</styleUrl>
<Point>
<coordinates>
-64.9334259,-10.7827988,138.39
</coordinates>
</Point>
</Placemark>
<Placemark>
<name>
Tue Jan 03 14:18:41 2017 S=1.00 Km/hr
</name>
<styleUrl>
#styleMap_TLP_Normal
</styleUrl>
<Point>
<coordinates>
-64.9334335,-10.7828150,138.49
</coordinates>
</Point>
</Placemark>
<Placemark>
<name>
Tue Jan 03 14:18:51 2017 S=0.29 Km/hr
</name>
<styleUrl>
#styleMap_TLP_Normal
</styleUrl>
<Point>
<coordinates>
-64.9334335,-10.7828331,138.61
</coordinates>
</Point>
</Placemark>
<Placemark>
<name>
Tue Jan 03 14:19:01 2017 S=0.31 Km/hr
</name>
<styleUrl>
#styleMap_TLP_Normal
</styleUrl>
<Point>
<coordinates>
-64.9334335,-10.7828341,138.74
</coordinates>
</Point>
</Placemark>
<Placemark>
<name>
Tue Jan 03 14:19:11 2017 S=0.90 Km/hr
</name>
<styleUrl>
#styleMap_TLP_Normal
</styleUrl>
<Point>
<coordinates>
-64.9334335,-10.7828226,138.86
</coordinates>
</Point>
</Placemark>
<Placemark>
<name>
Tue Jan 03 14:19:21 2017 S=0.25 Km/hr
</name>
<styleUrl>
#styleMap_TLP_Normal
</styleUrl>
<Point>
<coordinates>
-64.9334412,-10.7828150,138.96
</coordinates>
</Point>
</Placemark>
<Placemark>
<name>
Tue Jan 03 14:19:31 2017 S=0.15 Km/hr
</name>
<styleUrl>
#styleMap_TLP_Normal
</styleUrl>
<Point>
<coordinates>
-64.9334335,-10.7828255,139.14
</coordinates>
</Point>
</Placemark>
<Placemark>
<name>
Tue Jan 03 14:19:41 2017 S=0.64 Km/hr
</name>
<styleUrl>
#styleMap_TLP_Normal
</styleUrl>
<Point>
<coordinates>
-64.9334335,-10.7828140,139.32
</coordinates>
</Point>
</Placemark>
<Placemark>
<name>
Tue Jan 03 14:19:51 2017 S=1.02 Km/hr
</name>
<styleUrl>
#styleMap_TLP_Normal
</styleUrl>
<Point>
<coordinates>
-64.9334259,-10.7828007,139.53
</coordinates>
</Point>
</Placemark>
<Placemark>
<name>
Tue Jan 03 14:20:01 2017 S=0.85 Km/hr
</name>
<styleUrl>
#styleMap_TLP_Normal
</styleUrl>
<Point>
<coordinates>
-64.9334183,-10.7827721,139.64
</coordinates>
</Point>
</Placemark>
<Placemark>
<name>
Tue Jan 03 14:20:11 2017 S=1.85 Km/hr
</name>
<styleUrl>
#styleMap_TLP_Normal
</styleUrl>
<Point>
<coordinates>
-64.9333878,-10.7827005,140.08
</coordinates>
</Point>
</Placemark>
<Placemark>
<name>
Tue Jan 03 14:20:21 2017 S=2.04 Km/hr
</name>
<styleUrl>
#styleMap_TLP_Normal
</styleUrl>
<Point>
<coordinates>
-64.9333496,-10.7826090,140.28
</coordinates>
</Point>
</Placemark>
<Placemark>
<name>
Tue Jan 03 14:20:31 2017 S=2.05 Km/hr
</name>
<styleUrl>
#styleMap_TLP_Normal
</styleUrl>
<Point>
<coordinates>
-64.9332809,-10.7825174,140.61
</coordinates>
</Point>
</Placemark>
<Placemark>
<name>
Tue Jan 03 14:20:41 2017 S=1.74 Km/hr
</name>
<styleUrl>
#styleMap_TLP_Normal
</styleUrl>
<Point>
<coordinates>
-64.9331741,-10.7824507,141.10
</coordinates>
</Point>
</Placemark>
<Placemark>
<name>
Tue Jan 03 14:20:51 2017 S=1.56 Km/hr
</name>
<styleUrl>
#styleMap_TLP_Normal
</styleUrl>
<Point>
<coordinates>
-64.9330902,-10.7823782,142.52
</coordinates>
</Point>
</Placemark>
<Placemark>
<name>
Tue Jan 03 14:21:01 2017 S=1.53 Km/hr
</name>
<styleUrl>
#styleMap_TLP_Normal
</styleUrl>
<Point>
<coordinates>
-64.9329681,-10.7823877,143.22
</coordinates>
</Point>
</Placemark>
<Placemark>
<name>
Tue Jan 03 14:21:11 2017 S=1.75 Km/hr
</name>
<styleUrl>
#styleMap_TLP_Normal
</styleUrl>
<Point>
<coordinates>
-64.9328766,-10.7823963,145.09
</coordinates>
</Point>
</Placemark>
<Placemark>
<name>
Tue Jan 03 14:21:21 2017 S=1.73 Km/hr
</name>
<styleUrl>
#styleMap_TLP_Normal
</styleUrl>
<Point>
<coordinates>
-64.9328308,-10.7824459,146.58
</coordinates>
</Point>
</Placemark>
<Placemark>
<name>
Tue Jan 03 14:21:31 2017 S=1.50 Km/hr
</name>
<styleUrl>
#styleMap_TLP_Normal
</styleUrl>
<Point>
<coordinates>
-64.9328003,-10.7824774,147.46
</coordinates>
</Point>
</Placemark>
<Placemark>
<name>
Tue Jan 03 14:21:41 2017 S=1.92 Km/hr
</name>
<styleUrl>
#styleMap_TLP_Normal
</styleUrl>
<Point>
<coordinates>
-64.9327240,-10.7825470,147.48
</coordinates>
</Point>
</Placemark>
<Placemark>
<name>
Tue Jan 03 14:21:51 2017 S=1.81 Km/hr
</name>
<styleUrl>
#styleMap_TLP_Normal
</styleUrl>
<Point>
<coordinates>
-64.9326859,-10.7826204,147.09
</coordinates>
</Point>
</Placemark>
<Placemark>
<name>
Tue Jan 03 14:22:01 2017 S=1.80 Km/hr
</name>
<styleUrl>
#styleMap_TLP_Normal
</styleUrl>
<Point>
<coordinates>
-64.9326172,-10.7826786,147.57
</coordinates>
</Point>
</Placemark>
<Placemark>
<name>
Tue Jan 03 14:22:11 2017 S=1.74 Km/hr
</name>
<styleUrl>
#styleMap_TLP_Normal
</styleUrl>
<Point>
<coordinates>
-64.9325485,-10.7827196,148.02
</coordinates>
</Point>
</Placemark>
<Placemark>
<name>
Tue Jan 03 14:22:21 2017 S=1.73 Km/hr
</name>
<styleUrl>
#styleMap_TLP_Normal
</styleUrl>
<Point>
<coordinates>
-64.9324646,-10.7827578,148.65
</coordinates>
</Point>
</Placemark>
<Placemark>
<name>
Tue Jan 03 14:22:31 2017 S=1.77 Km/hr
</name>
<styleUrl>
#styleMap_TLP_Normal
</styleUrl>
<Point>
<coordinates>
-64.9324112,-10.7828264,149.42
</coordinates>
</Point>
</Placemark>
<Placemark>
<name>
Tue Jan 03 14:22:41 2017 S=1.45 Km/hr
</name>
<styleUrl>
#styleMap_TLP_Normal
</styleUrl>
<Point>
<coordinates>
-64.9323883,-10.7828684,149.70
</coordinates>
</Point>
</Placemark>
<Placemark>
<name>
Tue Jan 03 14:22:51 2017 S=1.17 Km/hr
</name>
<styleUrl>
#styleMap_TLP_Normal
</styleUrl>
<Point>
<coordinates>
-64.9323502,-10.7829103,150.25
</coordinates>
</Point>
</Placemark>
<Placemark>
<name>
Tue Jan 03 14:23:01 2017 S=1.71 Km/hr
</name>
<styleUrl>
#styleMap_TLP_Normal
</styleUrl>
<Point>
<coordinates>
-64.9322739,-10.7829638,150.04
</coordinates>
</Point>
</Placemark>
<Placemark>
<name>
Tue Jan 03 14:23:11 2017 S=1.60 Km/hr
</name>
<styleUrl>
#styleMap_TLP_Normal
</styleUrl>
<Point>
<coordinates>
-64.9321976,-10.7830133,150.23
</coordinates>
</Point>
</Placemark>
<Placemark>
<name>
Tue Jan 03 14:23:21 2017 S=1.54 Km/hr
</name>
<styleUrl>
#styleMap_TLP_Normal
</styleUrl>
<Point>
<coordinates>
-64.9321365,-10.7830524,150.59
</coordinates>
</Point>
</Placemark>
<Placemark>
<name>
Tue Jan 03 14:23:31 2017 S=1.62 Km/hr
</name>
<styleUrl>
#styleMap_TLP_Normal
</styleUrl>
<Point>
<coordinates>
-64.9320831,-10.7830954,151.05
</coordinates>
</Point>
</Placemark>
<Placemark>
<name>
Tue Jan 03 14:23:41 2017 S=1.88 Km/hr
</name>
<styleUrl>
#styleMap_TLP_Normal
</styleUrl>
<Point>
<coordinates>
-64.9319839,-10.7831383,150.52
</coordinates>
</Point>
</Placemark>
<Placemark>
<name>
Tue Jan 03 14:23:51 2017 S=1.55 Km/hr
</name>
<styleUrl>
#styleMap_TLP_Normal
</styleUrl>
<Point>
<coordinates>
-64.9319153,-10.7831631,149.91
</coordinates>
</Point>
</Placemark>
<Placemark>
<name>
Tue Jan 03 14:24:01 2017 S=1.42 Km/hr
</name>
<styleUrl>
#styleMap_TLP_Normal
</styleUrl>
<Point>
<coordinates>
-64.9318390,-10.7831469,150.90
</coordinates>
</Point>
</Placemark>
<Placemark>
<name>
Tue Jan 03 14:24:11 2017 S=1.21 Km/hr
</name>
<styleUrl>
#styleMap_TLP_Normal
</styleUrl>
<Point>
<coordinates>
-64.9317932,-10.7831364,151.43
</coordinates>
</Point>
</Placemark>
<Placemark>
<name>
Tue Jan 03 14:24:21 2017 S=1.32 Km/hr
</name>
<styleUrl>
#styleMap_TLP_Normal
</styleUrl>
<Point>
<coordinates>
-64.9317245,-10.7831097,151.57
</coordinates>
</Point>
</Placemark>
<Placemark>
<name>
Tue Jan 03 14:24:31 2017 S=1.32 Km/hr
</name>
<styleUrl>
#styleMap_TLP_Normal
</styleUrl>
<Point>
<coordinates>
-64.9316788,-10.7830687,152.13
</coordinates>
</Point>
</Placemark>
<Placemark>
<name>
Tue Jan 03 14:24:41 2017 S=1.21 Km/hr
</name>
<styleUrl>
#styleMap_TLP_Normal
</styleUrl>
<Point>
<coordinates>
-64.9316406,-10.7830410,152.43
</coordinates>
</Point>
</Placemark>
<Placemark>
<name>
Tue Jan 03 14:24:51 2017 S=1.22 Km/hr
</name>
<styleUrl>
#styleMap_TLP_Normal
</styleUrl>
<Point>
<coordinates>
-64.9315796,-10.7830210,153.18
</coordinates>
</Point>
</Placemark>
<Placemark>
<name>
Tue Jan 03 14:25:01 2017 S=0.57 Km/hr
</name>
<styleUrl>
#styleMap_TLP_Normal
</styleUrl>
<Point>
<coordinates>
-64.9315643,-10.7830400,153.69
</coordinates>
</Point>
</Placemark>
<Placemark>
<name>
Tue Jan 03 14:25:11 2017 S=1.07 Km/hr
</name>
<styleUrl>
#styleMap_TLP_Normal
</styleUrl>
<Point>
<coordinates>
-64.9315491,-10.7830496,153.86
</coordinates>
</Point>
</Placemark>
<Placemark>
<name>
Tue Jan 03 14:25:21 2017 S=1.30 Km/hr
</name>
<styleUrl>
#styleMap_TLP_Normal
</styleUrl>
<Point>
<coordinates>
-64.9315033,-10.7830563,153.92
</coordinates>
</Point>
</Placemark>
<Placemark>
<name>
Tue Jan 03 14:25:31 2017 S=0.81 Km/hr
</name>
<styleUrl>
#styleMap_TLP_Normal
</styleUrl>
<Point>
<coordinates>
-64.9315109,-10.7830391,154.25
</coordinates>
</Point>
</Placemark>
<Placemark>
<name>
Tue Jan 03 14:25:41 2017 S=0.52 Km/hr
</name>
<styleUrl>
#styleMap_TLP_Normal
</styleUrl>
<Point>
<coordinates>
-64.9314957,-10.7830315,154.43
</coordinates>
</Point>
</Placemark>
<Placemark>
<name>
Tue Jan 03 14:25:51 2017 S=0.48 Km/hr
</name>
<styleUrl>
#styleMap_TLP_Normal
</styleUrl>
<Point>
<coordinates>
-64.9314880,-10.7830276,154.60
</coordinates>
</Point>
</Placemark>
<Placemark>
<name>
Tue Jan 03 14:26:01 2017 S=0.33 Km/hr
</name>
<styleUrl>
#styleMap_TLP_Normal
</styleUrl>
<Point>
<coordinates>
-64.9314880,-10.7830133,155.00
</coordinates>
</Point>
</Placemark>
<Placemark>
<name>
Tue Jan 03 14:26:11 2017 S=0.79 Km/hr
</name>
<styleUrl>
#styleMap_TLP_Normal
</styleUrl>
<Point>
<coordinates>
-64.9314804,-10.7830248,155.00
</coordinates>
</Point>
</Placemark>
<Placemark>
<name>
Tue Jan 03 14:26:21 2017 S=1.37 Km/hr
</name>
<styleUrl>
#styleMap_TLP_Normal
</styleUrl>
<Point>
<coordinates>
-64.9314346,-10.7830257,155.34
</coordinates>
</Point>
</Placemark>
<Placemark>
<name>
Tue Jan 03 14:26:31 2017 S=1.41 Km/hr
</name>
<styleUrl>
#styleMap_TLP_Normal
</styleUrl>
<Point>
<coordinates>
-64.9313126,-10.7830381,156.64
</coordinates>
</Point>
</Placemark>
<Placemark>
<name>
Tue Jan 03 14:26:41 2017 S=1.10 Km/hr
</name>
<styleUrl>
#styleMap_TLP_Normal
</styleUrl>
<Point>
<coordinates>
-64.9312363,-10.7830257,157.43
</coordinates>
</Point>
</Placemark>
<Placemark>
<name>
Tue Jan 03 14:26:51 2017 S=0.96 Km/hr
</name>
<styleUrl>
#styleMap_TLP_Normal
</styleUrl>
<Point>
<coordinates>
-64.9312210,-10.7829885,158.23
</coordinates>
</Point>
</Placemark>
<Placemark>
<name>
Tue Jan 03 14:27:01 2017 S=0.82 Km/hr
</name>
<styleUrl>
#styleMap_TLP_Normal
</styleUrl>
<Point>
<coordinates>
-64.9311981,-10.7829895,158.63
</coordinates>
</Point>
</Placemark>
<Placemark>
<name>
Tue Jan 03 14:27:11 2017 S=0.63 Km/hr
</name>
<styleUrl>
#styleMap_TLP_Normal
</styleUrl>
<Point>
<coordinates>
-64.9311905,-10.7829762,158.68
</coordinates>
</Point>
</Placemark>
<Placemark>
<name>
Tue Jan 03 14:27:21 2017 S=0.58 Km/hr
</name>
<styleUrl>
#styleMap_TLP_Normal
</styleUrl>
<Point>
<coordinates>
-64.9311829,-10.7829695,158.71
</coordinates>
</Point>
</Placemark>
<Placemark>
<name>
Tue Jan 03 14:27:31 2017 S=0.27 Km/hr
</name>
<styleUrl>
#styleMap_TLP_Normal
</styleUrl>
<Point>
<coordinates>
-64.9311676,-10.7829714,158.75
</coordinates>
</Point>
</Placemark>
<Placemark>
<name>
Tue Jan 03 14:27:41 2017 S=0.59 Km/hr
</name>
<styleUrl>
#styleMap_TLP_Normal
</styleUrl>
<Point>
<coordinates>
-64.9311752,-10.7829781,158.67
</coordinates>
</Point>
</Placemark>
<Placemark>
<name>
Tue Jan 03 14:27:51 2017 S=0.50 Km/hr
</name>
<styleUrl>
#styleMap_TLP_Normal
</styleUrl>
<Point>
<coordinates>
-64.9311752,-10.7830000,159.96
</coordinates>
</Point>
</Placemark>
<Placemark>
<name>
Tue Jan 03 14:28:01 2017 S=0.53 Km/hr
</name>
<styleUrl>
#styleMap_TLP_Normal
</styleUrl>
<Point>
<coordinates>
-64.9312210,-10.7830105,160.66
</coordinates>
</Point>
</Placemark>
<Placemark>
<name>
Tue Jan 03 14:28:11 2017 S=0.84 Km/hr
</name>
<styleUrl>
#styleMap_TLP_Normal
</styleUrl>
<Point>
<coordinates>
-64.9312210,-10.7829351,165.45
</coordinates>
</Point>
</Placemark>
<Placemark>
<name>
Tue Jan 03 14:28:21 2017 S=0.48 Km/hr
</name>
<styleUrl>
#styleMap_TLP_Normal
</styleUrl>
<Point>
<coordinates>
-64.9311981,-10.7829180,166.20
</coordinates>
</Point>
</Placemark>
<Placemark>
<name>
Tue Jan 03 14:28:31 2017 S=0.61 Km/hr
</name>
<styleUrl>
#styleMap_TLP_Normal
</styleUrl>
<Point>
<coordinates>
-64.9311752,-10.7829046,166.74
</coordinates>
</Point>
</Placemark>
<Placemark>
<name>
Tue Jan 03 14:28:41 2017 S=1.21 Km/hr
</name>
<styleUrl>
#styleMap_TLP_Normal
</styleUrl>
<Point>
<coordinates>
-64.9311981,-10.7829142,167.24
</coordinates>
</Point>
</Placemark>
<Placemark>
<name>
Tue Jan 03 14:28:51 2017 S=1.15 Km/hr
</name>
<styleUrl>
#styleMap_TLP_Normal
</styleUrl>
<Point>
<coordinates>
-64.9312134,-10.7829390,167.75
</coordinates>
</Point>
</Placemark>
<Placemark>
<name>
Tue Jan 03 14:29:01 2017 S=0.95 Km/hr
</name>
<styleUrl>
#styleMap_TLP_Normal
</styleUrl>
<Point>
<coordinates>
-64.9312134,-10.7829628,166.69
</coordinates>
</Point>
</Placemark>
<Placemark>
<name>
Tue Jan 03 14:29:11 2017 S=0.15 Km/hr
</name>
<styleUrl>
#styleMap_TLP_Normal
</styleUrl>
<Point>
<coordinates>
-64.9312210,-10.7829790,166.29
</coordinates>
</Point>
</Placemark>
<Placemark>
<name>
Tue Jan 03 14:29:21 2017 S=0.23 Km/hr
</name>
<styleUrl>
#styleMap_TLP_Normal
</styleUrl>
<Point>
<coordinates>
-64.9312210,-10.7829781,166.28
</coordinates>
</Point>
</Placemark>
<Placemark>
<name>
Tue Jan 03 14:29:31 2017 S=0.29 Km/hr
</name>
<styleUrl>
#styleMap_TLP_Normal
</styleUrl>
<Point>
<coordinates>
-64.9312286,-10.7829742,166.27
</coordinates>
</Point>
</Placemark>
<Placemark>
<name>
Tue Jan 03 14:29:41 2017 S=1.33 Km/hr
</name>
<styleUrl>
#styleMap_TLP_Normal
</styleUrl>
<Point>
<coordinates>
-64.9312210,-10.7829332,166.21
</coordinates>
</Point>
</Placemark>
<Placemark>
<name>
Tue Jan 03 14:29:51 2017 S=0.94 Km/hr
</name>
<styleUrl>
#styleMap_TLP_Normal
</styleUrl>
<Point>
<coordinates>
-64.9312210,-10.7828560,165.99
</coordinates>
</Point>
</Placemark>
<Placemark>
<name>
Tue Jan 03 14:30:01 2017 S=0.92 Km/hr
</name>
<styleUrl>
#styleMap_TLP_Normal
</styleUrl>
<Point>
<coordinates>
-64.9313126,-10.7828617,168.45
</coordinates>
</Point>
</Placemark>
<Placemark>
<name>
Tue Jan 03 14:30:11 2017 S=0.63 Km/hr
</name>
<styleUrl>
#styleMap_TLP_Normal
</styleUrl>
<Point>
<coordinates>
-64.9312897,-10.7829285,168.66
</coordinates>
</Point>
</Placemark>
<Placemark>
<name>
Tue Jan 03 14:30:21 2017 S=0.19 Km/hr
</name>
<styleUrl>
#styleMap_TLP_Normal
</styleUrl>
<Point>
<coordinates>
-64.9313278,-10.7829466,168.05
</coordinates>
</Point>
</Placemark>
<Placemark>
<name>
Tue Jan 03 14:30:31 2017 S=0.47 Km/hr
</name>
<styleUrl>
#styleMap_TLP_Normal
</styleUrl>
<Point>
<coordinates>
-64.9312820,-10.7829285,167.86
</coordinates>
</Point>
</Placemark>
<Placemark>
<name>
Tue Jan 03 14:30:41 2017 S=1.07 Km/hr
</name>
<styleUrl>
#styleMap_TLP_Normal
</styleUrl>
<Point>
<coordinates>
-64.9312668,-10.7829189,167.48
</coordinates>
</Point>
</Placemark>
<Placemark>
<name>
Tue Jan 03 14:30:51 2017 S=0.98 Km/hr
</name>
<styleUrl>
#styleMap_TLP_Normal
</styleUrl>
<Point>
<coordinates>
-64.9312592,-10.7829094,167.30
</coordinates>
</Point>
</Placemark>
<Placemark>
<name>
Tue Jan 03 14:31:01 2017 S=0.50 Km/hr
</name>
<styleUrl>
#styleMap_TLP_Normal
</styleUrl>
<Point>
<coordinates>
-64.9312515,-10.7829142,167.09
</coordinates>
</Point>
</Placemark>
<Placemark>
<name>
Tue Jan 03 14:31:11 2017 S=0.91 Km/hr
</name>
<styleUrl>
#styleMap_TLP_Normal
</styleUrl>
<Point>
<coordinates>
-64.9312439,-10.7829161,167.07
</coordinates>
</Point>
</Placemark>
<Placemark>
<name>
Tue Jan 03 14:31:21 2017 S=0.96 Km/hr
</name>
<styleUrl>
#styleMap_TLP_Normal
</styleUrl>
<Point>
<coordinates>
-64.9312210,-10.7829180,167.05
</coordinates>
</Point>
</Placemark>
<Placemark>
<name>
Tue Jan 03 14:31:31 2017 S=0.43 Km/hr
</name>
<styleUrl>
#styleMap_TLP_Normal
</styleUrl>
<Point>
<coordinates>
-64.9312210,-10.7829075,167.02
</coordinates>
</Point>
</Placemark>
<Placemark>
<name>
Tue Jan 03 14:31:41 2017 S=0.08 Km/hr
</name>
<styleUrl>
#styleMap_TLP_Normal
</styleUrl>
<Point>
<coordinates>
-64.9312134,-10.7829132,167.02
</coordinates>
</Point>
</Placemark>
<Placemark>
<name>
Tue Jan 03 14:31:51 2017 S=0.47 Km/hr
</name>
<styleUrl>
#styleMap_TLP_Normal
</styleUrl>
<Point>
<coordinates>
-64.9312057,-10.7829037,167.00
</coordinates>
</Point>
</Placemark>
<Placemark>
<name>
Tue Jan 03 14:32:01 2017 S=0.74 Km/hr
</name>
<styleUrl>
#styleMap_TLP_Normal
</styleUrl>
<Point>
<coordinates>
-64.9312134,-10.7828875,167.00
</coordinates>
</Point>
</Placemark>
<Placemark>
<name>
Tue Jan 03 14:32:11 2017 S=0.72 Km/hr
</name>
<styleUrl>
#styleMap_TLP_Normal
</styleUrl>
<Point>
<coordinates>
-64.9312286,-10.7828741,166.99
</coordinates>
</Point>
</Placemark>
<Placemark>
<name>
Tue Jan 03 14:32:21 2017 S=1.09 Km/hr
</name>
<styleUrl>
#styleMap_TLP_Normal
</styleUrl>
<Point>
<coordinates>
-64.9312439,-10.7828550,166.98
</coordinates>
</Point>
</Placemark>
<Placemark>
<name>
Tue Jan 03 14:32:31 2017 S=1.03 Km/hr
</name>
<styleUrl>
#styleMap_TLP_Normal
</styleUrl>
<Point>
<coordinates>
-64.9312134,-10.7828312,166.37
</coordinates>
</Point>
</Placemark>
<Placemark>
<name>
Tue Jan 03 14:32:41 2017 S=0.19 Km/hr
</name>
<styleUrl>
#styleMap_TLP_Normal
</styleUrl>
<Point>
<coordinates>
-64.9311981,-10.7828321,166.37
</coordinates>
</Point>
</Placemark>
<Placemark>
<name>
Tue Jan 03 14:32:51 2017 S=0.73 Km/hr
</name>
<styleUrl>
#styleMap_TLP_Normal
</styleUrl>
<Point>
<coordinates>
-64.9311905,-10.7828426,166.40
</coordinates>
</Point>
</Placemark>
<Placemark>
<name>
Tue Jan 03 14:33:01 2017 S=0.60 Km/hr
</name>
<styleUrl>
#styleMap_TLP_Normal
</styleUrl>
<Point>
<coordinates>
-64.9311905,-10.7828598,166.45
</coordinates>
</Point>
</Placemark>
<Placemark>
<name>
Tue Jan 03 14:33:11 2017 S=0.41 Km/hr
</name>
<styleUrl>
#styleMap_TLP_Normal
</styleUrl>
<Point>
<coordinates>
-64.9311905,-10.7828703,166.48
</coordinates>
</Point>
</Placemark>
<Placemark>
<name>
Tue Jan 03 14:33:21 2017 S=0.13 Km/hr
</name>
<styleUrl>
#styleMap_TLP_Normal
</styleUrl>
<Point>
<coordinates>
-64.9311829,-10.7828760,166.50
</coordinates>
</Point>
</Placemark>
<Placemark>
<name>
Tue Jan 03 14:33:31 2017 S=0.50 Km/hr
</name>
<styleUrl>
#styleMap_TLP_Normal
</styleUrl>
<Point>
<coordinates>
-64.9311829,-10.7828770,166.52
</coordinates>
</Point>
</Placemark>
<Placemark>
<name>
Tue Jan 03 14:33:41 2017 S=0.66 Km/hr
</name>
<styleUrl>
#styleMap_TLP_Normal
</styleUrl>
<Point>
<coordinates>
-64.9311905,-10.7828808,166.54
</coordinates>
</Point>
</Placemark>
<Placemark>
<name>
Tue Jan 03 14:33:51 2017 S=0.75 Km/hr
</name>
<styleUrl>
#styleMap_TLP_Normal
</styleUrl>
<Point>
<coordinates>
-64.9312057,-10.7828751,166.59
</coordinates>
</Point>
</Placemark>
<Placemark>
<name>
Tue Jan 03 14:34:01 2017 S=0.26 Km/hr
</name>
<styleUrl>
#styleMap_TLP_Normal
</styleUrl>
<Point>
<coordinates>
-64.9312057,-10.7828732,166.66
</coordinates>
</Point>
</Placemark>
<Placemark>
<name>
Tue Jan 03 14:34:11 2017 S=0.65 Km/hr
</name>
<styleUrl>
#styleMap_TLP_Normal
</styleUrl>
<Point>
<coordinates>
-64.9312134,-10.7828722,166.73
</coordinates>
</Point>
</Placemark>
<Placemark>
<name>
Tue Jan 03 14:34:21 2017 S=0.61 Km/hr
</name>
<styleUrl>
#styleMap_TLP_Normal
</styleUrl>
<Point>
<coordinates>
-64.9312134,-10.7828588,166.79
</coordinates>
</Point>
</Placemark>
<Placemark>
<name>
Tue Jan 03 14:34:31 2017 S=0.33 Km/hr
</name>
<styleUrl>
#styleMap_TLP_Normal
</styleUrl>
<Point>
<coordinates>
-64.9312210,-10.7828541,166.86
</coordinates>
</Point>
</Placemark>
<Placemark>
<name>
Tue Jan 03 14:34:41 2017 S=0.44 Km/hr
</name>
<styleUrl>
#styleMap_TLP_Normal
</styleUrl>
<Point>
<coordinates>
-64.9312286,-10.7828484,167.04
</coordinates>
</Point>
</Placemark>
<Placemark>
<name>
Tue Jan 03 14:34:51 2017 S=0.39 Km/hr
</name>
<styleUrl>
#styleMap_TLP_Normal
</styleUrl>
<Point>
<coordinates>
-64.9312515,-10.7828197,167.18
</coordinates>
</Point>
</Placemark>
<Placemark>
<name>
Tue Jan 03 14:35:01 2017 S=0.55 Km/hr
</name>
<styleUrl>
#styleMap_TLP_Normal
</styleUrl>
<Point>
<coordinates>
-64.9312668,-10.7827854,166.95
</coordinates>
</Point>
</Placemark>
<Placemark>
<name>
Tue Jan 03 14:35:11 2017 S=0.88 Km/hr
</name>
<styleUrl>
#styleMap_TLP_Normal
</styleUrl>
<Point>
<coordinates>
-64.9312820,-10.7827635,166.97
</coordinates>
</Point>
</Placemark>
<Placemark>
<name>
Tue Jan 03 14:35:21 2017 S=0.48 Km/hr
</name>
<styleUrl>
#styleMap_TLP_Normal
</styleUrl>
<Point>
<coordinates>
-64.9312744,-10.7827435,166.55
</coordinates>
</Point>
</Placemark>
<Placemark>
<name>
Tue Jan 03 14:35:31 2017 S=1.24 Km/hr
</name>
<styleUrl>
#styleMap_TLP_Normal
</styleUrl>
<Point>
<coordinates>
-64.9312439,-10.7827873,166.14
</coordinates>
</Point>
</Placemark>
<Placemark>
<name>
Tue Jan 03 14:35:41 2017 S=1.20 Km/hr
</name>
<styleUrl>
#styleMap_TLP_Normal
</styleUrl>
<Point>
<coordinates>
-64.9311447,-10.7828808,166.18
</coordinates>
</Point>
</Placemark>
<Placemark>
<name>
Tue Jan 03 14:35:51 2017 S=1.11 Km/hr
</name>
<styleUrl>
#styleMap_TLP_Normal
</styleUrl>
<Point>
<coordinates>
-64.9311295,-10.7829084,166.29
</coordinates>
</Point>
</Placemark>
<Placemark>
<name>
Tue Jan 03 14:36:01 2017 S=0.59 Km/hr
</name>
<styleUrl>
#styleMap_TLP_Normal
</styleUrl>
<Point>
<coordinates>
-64.9311218,-10.7829247,166.42
</coordinates>
</Point>
</Placemark>
<Placemark>
<name>
Tue Jan 03 14:36:11 2017 S=0.97 Km/hr
</name>
<styleUrl>
#styleMap_TLP_Normal
</styleUrl>
<Point>
<coordinates>
-64.9311218,-10.7829447,166.38
</coordinates>
</Point>
</Placemark>
<Placemark>
<name>
Tue Jan 03 14:36:21 2017 S=0.24 Km/hr
</name>
<styleUrl>
#styleMap_TLP_Normal
</styleUrl>
<Point>
<coordinates>
-64.9311218,-10.7829561,166.35
</coordinates>
</Point>
</Placemark>
<Placemark>
<name>
Tue Jan 03 14:36:31 2017 S=0.43 Km/hr
</name>
<styleUrl>
#styleMap_TLP_Normal
</styleUrl>
<Point>
<coordinates>
-64.9311218,-10.7829533,166.31
</coordinates>
</Point>
</Placemark>
<Placemark>
<name>
Tue Jan 03 14:36:41 2017 S=0.42 Km/hr
</name>
<styleUrl>
#styleMap_TLP_Normal
</styleUrl>
<Point>
<coordinates>
-64.9311218,-10.7829561,166.28
</coordinates>
</Point>
</Placemark>
<Placemark>
<name>
Tue Jan 03 14:36:51 2017 S=1.10 Km/hr
</name>
<styleUrl>
#styleMap_TLP_Normal
</styleUrl>
<Point>
<coordinates>
-64.9311218,-10.7829771,166.45
</coordinates>
</Point>
</Placemark>
<Placemark>
<name>
Tue Jan 03 14:37:01 2017 S=1.20 Km/hr
</name>
<styleUrl>
#styleMap_TLP_Normal
</styleUrl>
<Point>
<coordinates>
-64.9311676,-10.7829628,167.04
</coordinates>
</Point>
</Placemark>
<Placemark>
<name>
Tue Jan 03 14:37:11 2017 S=0.39 Km/hr
</name>
<styleUrl>
#styleMap_TLP_Normal
</styleUrl>
<Point>
<coordinates>
-64.9312286,-10.7829685,166.91
</coordinates>
</Point>
</Placemark>
<Placemark>
<name>
Tue Jan 03 14:37:21 2017 S=0.89 Km/hr
</name>
<styleUrl>
#styleMap_TLP_Normal
</styleUrl>
<Point>
<coordinates>
-64.9312439,-10.7829990,167.07
</coordinates>
</Point>
</Placemark>
<Placemark>
<name>
Tue Jan 03 14:37:31 2017 S=0.69 Km/hr
</name>
<styleUrl>
#styleMap_TLP_Normal
</styleUrl>
<Point>
<coordinates>
-64.9312668,-10.7829762,167.89
</coordinates>
</Point>
</Placemark>
<Placemark>
<name>
Tue Jan 03 14:37:41 2017 S=0.90 Km/hr
</name>
<styleUrl>
#styleMap_TLP_Normal
</styleUrl>
<Point>
<coordinates>
-64.9312668,-10.7829332,167.22
</coordinates>
</Point>
</Placemark>
<Placemark>
<name>
Tue Jan 03 14:37:51 2017 S=0.13 Km/hr
</name>
<styleUrl>
#styleMap_TLP_Normal
</styleUrl>
<Point>
<coordinates>
-64.9312820,-10.7829285,166.79
</coordinates>
</Point>
</Placemark>
<Placemark>
<name>
Tue Jan 03 14:38:01 2017 S=0.32 Km/hr
</name>
<styleUrl>
#styleMap_TLP_Normal
</styleUrl>
<Point>
<coordinates>
-64.9312744,-10.7828970,166.70
</coordinates>
</Point>
</Placemark>
<Placemark>
<name>
Tue Jan 03 14:38:11 2017 S=0.85 Km/hr
</name>
<styleUrl>
#styleMap_TLP_Normal
</styleUrl>
<Point>
<coordinates>
-64.9312897,-10.7828369,166.40
</coordinates>
</Point>
</Placemark>
<Placemark>
<name>
Tue Jan 03 14:38:21 2017 S=0.54 Km/hr
</name>
<styleUrl>
#styleMap_TLP_Normal
</styleUrl>
<Point>
<coordinates>
-64.9312973,-10.7828169,166.26
</coordinates>
</Point>
</Placemark>
<Placemark>
<name>
Tue Jan 03 14:38:31 2017 S=0.31 Km/hr
</name>
<styleUrl>
#styleMap_TLP_Normal
</styleUrl>
<Point>
<coordinates>
-64.9312973,-10.7828169,165.97
</coordinates>
</Point>
</Placemark>
<Placemark>
<name>
Tue Jan 03 14:38:41 2017 S=0.05 Km/hr
</name>
<styleUrl>
#styleMap_TLP_Normal
</styleUrl>
<Point>
<coordinates>
-64.9312897,-10.7828035,166.21
</coordinates>
</Point>
</Placemark>
<Placemark>
<name>
Tue Jan 03 14:38:51 2017 S=0.52 Km/hr
</name>
<styleUrl>
#styleMap_TLP_Normal
</styleUrl>
<Point>
<coordinates>
-64.9312210,-10.7828379,167.42
</coordinates>
</Point>
</Placemark>
<Placemark>
<name>
Tue Jan 03 14:39:01 2017 S=0.55 Km/hr
</name>
<styleUrl>
#styleMap_TLP_Normal
</styleUrl>
<Point>
<coordinates>
-64.9312592,-10.7828360,167.63
</coordinates>
</Point>
</Placemark>
<Placemark>
<name>
Tue Jan 03 14:39:11 2017 S=0.37 Km/hr
</name>
<styleUrl>
#styleMap_TLP_Normal
</styleUrl>
<Point>
<coordinates>
-64.9312820,-10.7828379,168.30
</coordinates>
</Point>
</Placemark>
<Placemark>
<name>
Tue Jan 03 14:39:21 2017 S=0.49 Km/hr
</name>
<styleUrl>
#styleMap_TLP_Normal
</styleUrl>
<Point>
<coordinates>
-64.9312973,-10.7828245,168.46
</coordinates>
</Point>
</Placemark>
<Placemark>
<name>
Tue Jan 03 14:39:31 2017 S=0.66 Km/hr
</name>
<styleUrl>
#styleMap_TLP_Normal
</styleUrl>
<Point>
<coordinates>
-64.9313507,-10.7828083,168.23
</coordinates>
</Point>
</Placemark>
<Placemark>
<name>
Tue Jan 03 14:39:41 2017 S=0.30 Km/hr
</name>
<styleUrl>
#styleMap_TLP_Normal
</styleUrl>
<Point>
<coordinates>
-64.9313126,-10.7828102,167.82
</coordinates>
</Point>
</Placemark>
<Placemark>
<name>
Tue Jan 03 14:39:51 2017 S=0.44 Km/hr
</name>
<styleUrl>
#styleMap_TLP_Normal
</styleUrl>
<Point>
<coordinates>
-64.9313126,-10.7828207,167.61
</coordinates>
</Point>
</Placemark>
<Placemark>
<name>
Tue Jan 03 14:40:01 2017 S=0.20 Km/hr
</name>
<styleUrl>
#styleMap_TLP_Normal
</styleUrl>
<Point>
<coordinates>
-64.9313126,-10.7828360,167.48
</coordinates>
</Point>
</Placemark>
<Placemark>
<name>
Tue Jan 03 14:40:11 2017 S=0.14 Km/hr
</name>
<styleUrl>
#styleMap_TLP_Normal
</styleUrl>
<Point>
<coordinates>
-64.9313202,-10.7828293,167.43
</coordinates>
</Point>
</Placemark>
<Placemark>
<name>
Tue Jan 03 14:40:21 2017 S=0.67 Km/hr
</name>
<styleUrl>
#styleMap_TLP_Normal
</styleUrl>
<Point>
<coordinates>
-64.9313202,-10.7828379,167.38
</coordinates>
</Point>
</Placemark>
<Placemark>
<name>
Tue Jan 03 14:40:31 2017 S=1.20 Km/hr
</name>
<styleUrl>
#styleMap_TLP_Normal
</styleUrl>
<Point>
<coordinates>
-64.9312820,-10.7828703,167.86
</coordinates>
</Point>
</Placemark>
<Placemark>
<name>
Tue Jan 03 14:40:41 2017 S=0.79 Km/hr
</name>
<styleUrl>
#styleMap_TLP_Normal
</styleUrl>
<Point>
<coordinates>
-64.9312668,-10.7828636,167.80
</coordinates>
</Point>
</Placemark>
<Placemark>
<name>
Tue Jan 03 14:40:51 2017 S=1.16 Km/hr
</name>
<styleUrl>
#styleMap_TLP_Normal
</styleUrl>
<Point>
<coordinates>
-64.9312439,-10.7828522,167.54
</coordinates>
</Point>
</Placemark>
<Placemark>
<name>
Tue Jan 03 14:41:01 2017 S=1.68 Km/hr
</name>
<styleUrl>
#styleMap_TLP_Normal
</styleUrl>
<Point>
<coordinates>
-64.9311600,-10.7829094,168.31
</coordinates>
</Point>
</Placemark>
<Placemark>
<name>
Tue Jan 03 14:41:11 2017 S=0.86 Km/hr
</name>
<styleUrl>
#styleMap_TLP_Normal
</styleUrl>
<Point>
<coordinates>
-64.9311676,-10.7829552,169.23
</coordinates>
</Point>
</Placemark>
<Placemark>
<name>
Tue Jan 03 14:41:21 2017 S=0.80 Km/hr
</name>
<styleUrl>
#styleMap_TLP_Normal
</styleUrl>
<Point>
<coordinates>
-64.9311752,-10.7829580,169.39
</coordinates>
</Point>
</Placemark>
<Placemark>
<name>
Tue Jan 03 14:41:31 2017 S=1.81 Km/hr
</name>
<styleUrl>
#styleMap_TLP_Normal
</styleUrl>
<Point>
<coordinates>
-64.9312592,-10.7829342,169.99
</coordinates>
</Point>
</Placemark>
<Placemark>
<name>
Tue Jan 03 14:41:41 2017 S=0.68 Km/hr
</name>
<styleUrl>
#styleMap_TLP_Normal
</styleUrl>
<Point>
<coordinates>
-64.9312515,-10.7829037,169.42
</coordinates>
</Point>
</Placemark>
<Placemark>
<name>
Tue Jan 03 14:41:51 2017 S=0.58 Km/hr
</name>
<styleUrl>
#styleMap_TLP_Normal
</styleUrl>
<Point>
<coordinates>
-64.9312515,-10.7828894,169.48
</coordinates>
</Point>
</Placemark>
<Placemark>
<name>
Tue Jan 03 14:42:01 2017 S=0.71 Km/hr
</name>
<styleUrl>
#styleMap_TLP_Normal
</styleUrl>
<Point>
<coordinates>
-64.9312515,-10.7828760,169.52
</coordinates>
</Point>
</Placemark>
<Placemark>
<name>
Tue Jan 03 14:42:11 2017 S=0.93 Km/hr
</name>
<styleUrl>
#styleMap_TLP_Normal
</styleUrl>
<Point>
<coordinates>
-64.9312897,-10.7829123,169.64
</coordinates>
</Point>
</Placemark>
<Placemark>
<name>
Tue Jan 03 14:42:21 2017 S=1.50 Km/hr
</name>
<styleUrl>
#styleMap_TLP_Normal
</styleUrl>
<Point>
<coordinates>
-64.9313507,-10.7829008,169.64
</coordinates>
</Point>
</Placemark>
<Placemark>
<name>
Tue Jan 03 14:42:31 2017 S=1.24 Km/hr
</name>
<styleUrl>
#styleMap_TLP_Normal
</styleUrl>
<Point>
<coordinates>
-64.9314194,-10.7828503,169.14
</coordinates>
</Point>
</Placemark>
<Placemark>
<name>
Tue Jan 03 14:42:41 2017 S=0.62 Km/hr
</name>
<styleUrl>
#styleMap_TLP_Normal
</styleUrl>
<Point>
<coordinates>
-64.9314041,-10.7828274,169.02
</coordinates>
</Point>
</Placemark>
<Placemark>
<name>
Tue Jan 03 14:42:51 2017 S=0.71 Km/hr
</name>
<styleUrl>
#styleMap_TLP_Normal
</styleUrl>
<Point>
<coordinates>
-64.9314041,-10.7828159,169.07
</coordinates>
</Point>
</Placemark>
<Placemark>
<name>
Tue Jan 03 14:43:01 2017 S=0.38 Km/hr
</name>
<styleUrl>
#styleMap_TLP_Normal
</styleUrl>
<Point>
<coordinates>
-64.9314041,-10.7828045,169.11
</coordinates>
</Point>
</Placemark>
<Placemark>
<name>
Tue Jan 03 14:43:11 2017 S=0.96 Km/hr
</name>
<styleUrl>
#styleMap_TLP_Normal
</styleUrl>
<Point>
<coordinates>
-64.9314346,-10.7827950,168.92
</coordinates>
</Point>
</Placemark>
<Placemark>
<name>
Tue Jan 03 14:43:21 2017 S=0.48 Km/hr
</name>
<styleUrl>
#styleMap_TLP_Normal
</styleUrl>
<Point>
<coordinates>
-64.9314423,-10.7828159,168.91
</coordinates>
</Point>
</Placemark>
<Placemark>
<name>
Tue Jan 03 14:43:31 2017 S=1.57 Km/hr
</name>
<styleUrl>
#styleMap_TLP_Normal
</styleUrl>
<Point>
<coordinates>
-64.9313812,-10.7828226,168.71
</coordinates>
</Point>
</Placemark>
<Placemark>
<name>
Tue Jan 03 14:43:41 2017 S=1.07 Km/hr
</name>
<styleUrl>
#styleMap_TLP_Normal
</styleUrl>
<Point>
<coordinates>
-64.9313202,-10.7828751,167.36
</coordinates>
</Point>
</Placemark>
<Placemark>
<name>
Tue Jan 03 14:43:51 2017 S=0.34 Km/hr
</name>
<styleUrl>
#styleMap_TLP_Normal
</styleUrl>
<Point>
<coordinates>
-64.9313126,-10.7828760,167.32
</coordinates>
</Point>
</Placemark>
<Placemark>
<name>
Tue Jan 03 14:44:01 2017 S=0.88 Km/hr
</name>
<styleUrl>
#styleMap_TLP_Normal
</styleUrl>
<Point>
<coordinates>
-64.9312897,-10.7828770,166.72
</coordinates>
</Point>
</Placemark>
<Placemark>
<name>
Tue Jan 03 14:44:11 2017 S=1.25 Km/hr
</name>
<styleUrl>
#styleMap_TLP_Normal
</styleUrl>
<Point>
<coordinates>
-64.9312363,-10.7829199,166.72
</coordinates>
</Point>
</Placemark>
<Placemark>
<name>
Tue Jan 03 14:44:21 2017 S=0.39 Km/hr
</name>
<styleUrl>
#styleMap_TLP_Normal
</styleUrl>
<Point>
<coordinates>
-64.9312210,-10.7829180,166.59
</coordinates>
</Point>
</Placemark>
<Placemark>
<name>
Tue Jan 03 14:44:31 2017 S=0.41 Km/hr
</name>
<styleUrl>
#styleMap_TLP_Normal
</styleUrl>
<Point>
<coordinates>
-64.9312134,-10.7829075,166.56
</coordinates>
</Point>
</Placemark>
<Placemark>
<name>
Tue Jan 03 14:44:41 2017 S=0.45 Km/hr
</name>
<styleUrl>
#styleMap_TLP_Normal
</styleUrl>
<Point>
<coordinates>
-64.9312057,-10.7829065,166.53
</coordinates>
</Point>
</Placemark>
<Placemark>
<name>
Tue Jan 03 14:44:51 2017 S=0.34 Km/hr
</name>
<styleUrl>
#styleMap_TLP_Normal
</styleUrl>
<Point>
<coordinates>
-64.9312210,-10.7829123,166.48
</coordinates>
</Point>
</Placemark>
<Placemark>
<name>
Tue Jan 03 14:45:01 2017 S=0.41 Km/hr
</name>
<styleUrl>
#styleMap_TLP_Normal
</styleUrl>
<Point>
<coordinates>
-64.9312210,-10.7829075,166.50
</coordinates>
</Point>
</Placemark>
<Placemark>
<name>
Tue Jan 03 14:45:11 2017 S=1.12 Km/hr
</name>
<styleUrl>
#styleMap_TLP_Normal
</styleUrl>
<Point>
<coordinates>
-64.9312210,-10.7828999,166.55
</coordinates>
</Point>
</Placemark>
<Placemark>
<name>
Tue Jan 03 14:45:21 2017 S=1.20 Km/hr
</name>
<styleUrl>
#styleMap_TLP_Normal
</styleUrl>
<Point>
<coordinates>
-64.9312134,-10.7829037,166.73
</coordinates>
</Point>
</Placemark>
<Placemark>
<name>
Tue Jan 03 14:45:31 2017 S=1.03 Km/hr
</name>
<styleUrl>
#styleMap_TLP_Normal
</styleUrl>
<Point>
<coordinates>
-64.9311676,-10.7829180,163.82
</coordinates>
</Point>
</Placemark>
<Placemark>
<name>
Tue Jan 03 14:45:41 2017 S=0.77 Km/hr
</name>
<styleUrl>
#styleMap_TLP_Normal
</styleUrl>
<Point>
<coordinates>
-64.9311523,-10.7829256,163.55
</coordinates>
</Point>
</Placemark>
<Placemark>
<name>
Tue Jan 03 14:45:51 2017 S=0.74 Km/hr
</name>
<styleUrl>
#styleMap_TLP_Normal
</styleUrl>
<Point>
<coordinates>
-64.9311447,-10.7829361,163.31
</coordinates>
</Point>
</Placemark>
<Placemark>
<name>
Tue Jan 03 14:46:01 2017 S=0.91 Km/hr
</name>
<styleUrl>
#styleMap_TLP_Normal
</styleUrl>
<Point>
<coordinates>
-64.9311371,-10.7829542,163.22
</coordinates>
</Point>
</Placemark>
<Placemark>
<name>
Tue Jan 03 14:46:11 2017 S=1.44 Km/hr
</name>
<styleUrl>
#styleMap_TLP_Normal
</styleUrl>
<Point>
<coordinates>
-64.9311600,-10.7829781,163.50
</coordinates>
</Point>
</Placemark>
<Placemark>
<name>
Tue Jan 03 14:46:21 2017 S=1.58 Km/hr
</name>
<styleUrl>
#styleMap_TLP_Normal
</styleUrl>
<Point>
<coordinates>
-64.9312286,-10.7829733,164.28
</coordinates>
</Point>
</Placemark>
<Placemark>
<name>
Tue Jan 03 14:46:31 2017 S=1.43 Km/hr
</name>
<styleUrl>
#styleMap_TLP_Normal
</styleUrl>
<Point>
<coordinates>
-64.9312897,-10.7829714,164.55
</coordinates>
</Point>
</Placemark>
<Placemark>
<name>
Tue Jan 03 14:46:41 2017 S=1.71 Km/hr
</name>
<styleUrl>
#styleMap_TLP_Normal
</styleUrl>
<Point>
<coordinates>
-64.9313507,-10.7828951,164.95
</coordinates>
</Point>
</Placemark>
<Placemark>
<name>
Tue Jan 03 14:46:51 2017 S=0.56 Km/hr
</name>
<styleUrl>
#styleMap_TLP_Normal
</styleUrl>
<Point>
<coordinates>
-64.9313049,-10.7828722,165.34
</coordinates>
</Point>
</Placemark>
<Placemark>
<name>
Tue Jan 03 14:47:01 2017 S=0.27 Km/hr
</name>
<styleUrl>
#styleMap_TLP_Normal
</styleUrl>
<Point>
<coordinates>
-64.9312744,-10.7828836,165.66
</coordinates>
</Point>
</Placemark>
<Placemark>
<name>
Tue Jan 03 14:47:11 2017 S=1.12 Km/hr
</name>
<styleUrl>
#styleMap_TLP_Normal
</styleUrl>
<Point>
<coordinates>
-64.9312134,-10.7828741,164.27
</coordinates>
</Point>
</Placemark>
<Placemark>
<name>
Tue Jan 03 14:47:21 2017 S=1.42 Km/hr
</name>
<styleUrl>
#styleMap_TLP_Normal
</styleUrl>
<Point>
<coordinates>
-64.9310913,-10.7828798,165.40
</coordinates>
</Point>
</Placemark>
<Placemark>
<name>
Tue Jan 03 14:47:31 2017 S=0.82 Km/hr
</name>
<styleUrl>
#styleMap_TLP_Normal
</styleUrl>
<Point>
<coordinates>
-64.9310684,-10.7828856,166.14
</coordinates>
</Point>
</Placemark>
<Placemark>
<name>
Tue Jan 03 14:47:41 2017 S=0.17 Km/hr
</name>
<styleUrl>
#styleMap_TLP_Normal
</styleUrl>
<Point>
<coordinates>
-64.9310532,-10.7828836,165.89
</coordinates>
</Point>
</Placemark>
<Placemark>
<name>
Tue Jan 03 14:47:51 2017 S=0.16 Km/hr
</name>
<styleUrl>
#styleMap_TLP_Normal
</styleUrl>
<Point>
<coordinates>
-64.9310532,-10.7828798,165.75
</coordinates>
</Point>
</Placemark>
<Placemark>
<name>
Tue Jan 03 14:48:01 2017 S=0.14 Km/hr
</name>
<styleUrl>
#styleMap_TLP_Normal
</styleUrl>
<Point>
<coordinates>
-64.9310532,-10.7828789,165.61
</coordinates>
</Point>
</Placemark>
<Placemark>
<name>
Tue Jan 03 14:48:11 2017 S=0.74 Km/hr
</name>
<styleUrl>
#styleMap_TLP_Normal
</styleUrl>
<Point>
<coordinates>
-64.9310684,-10.7828665,165.54
</coordinates>
</Point>
</Placemark>
<Placemark>
<name>
Tue Jan 03 14:48:21 2017 S=0.92 Km/hr
</name>
<styleUrl>
#styleMap_TLP_Normal
</styleUrl>
<Point>
<coordinates>
-64.9310684,-10.7828789,166.03
</coordinates>
</Point>
</Placemark>
<Placemark>
<name>
Tue Jan 03 14:48:31 2017 S=0.89 Km/hr
</name>
<styleUrl>
#styleMap_TLP_Normal
</styleUrl>
<Point>
<coordinates>
-64.9310989,-10.7828875,167.44
</coordinates>
</Point>
</Placemark>
<Placemark>
<name>
Tue Jan 03 14:48:41 2017 S=0.79 Km/hr
</name>
<styleUrl>
#styleMap_TLP_Normal
</styleUrl>
<Point>
<coordinates>
-64.9311066,-10.7828856,167.90
</coordinates>
</Point>
</Placemark>
<Placemark>
<name>
Tue Jan 03 14:48:51 2017 S=0.94 Km/hr
</name>
<styleUrl>
#styleMap_TLP_Normal
</styleUrl>
<Point>
<coordinates>
-64.9311295,-10.7828732,168.46
</coordinates>
</Point>
</Placemark>
<Placemark>
<name>
Tue Jan 03 14:49:01 2017 S=0.22 Km/hr
</name>
<styleUrl>
#styleMap_TLP_Normal
</styleUrl>
<Point>
<coordinates>
-64.9311447,-10.7828598,169.19
</coordinates>
</Point>
</Placemark>
<Placemark>
<name>
Tue Jan 03 14:49:11 2017 S=0.75 Km/hr
</name>
<styleUrl>
#styleMap_TLP_Normal
</styleUrl>
<Point>
<coordinates>
-64.9311447,-10.7828493,169.89
</coordinates>
</Point>
</Placemark>
<Placemark>
<name>
Tue Jan 03 14:49:21 2017 S=0.86 Km/hr
</name>
<styleUrl>
#styleMap_TLP_Normal
</styleUrl>
<Point>
<coordinates>
-64.9311600,-10.7828636,170.07
</coordinates>
</Point>
</Placemark>
<Placemark>
<name>
Tue Jan 03 14:49:31 2017 S=0.14 Km/hr
</name>
<styleUrl>
#styleMap_TLP_Normal
</styleUrl>
<Point>
<coordinates>
-64.9311752,-10.7828598,170.54
</coordinates>
</Point>
</Placemark>
<Placemark>
<name>
Tue Jan 03 14:49:41 2017 S=1.37 Km/hr
</name>
<styleUrl>
#styleMap_TLP_Normal
</styleUrl>
<Point>
<coordinates>
-64.9311371,-10.7828665,171.46
</coordinates>
</Point>
</Placemark>
<Placemark>
<name>
Tue Jan 03 14:49:51 2017 S=1.16 Km/hr
</name>
<styleUrl>
#styleMap_TLP_Normal
</styleUrl>
<Point>
<coordinates>
-64.9310837,-10.7829161,174.84
</coordinates>
</Point>
</Placemark>
<Placemark>
<name>
Tue Jan 03 14:50:01 2017 S=1.27 Km/hr
</name>
<styleUrl>
#styleMap_TLP_Normal
</styleUrl>
<Point>
<coordinates>
-64.9310455,-10.7829418,176.18
</coordinates>
</Point>
</Placemark>
<Placemark>
<name>
Tue Jan 03 14:50:11 2017 S=0.34 Km/hr
</name>
<styleUrl>
#styleMap_TLP_Normal
</styleUrl>
<Point>
<coordinates>
-64.9311142,-10.7829695,179.04
</coordinates>
</Point>
</Placemark>
<Placemark>
<name>
Tue Jan 03 14:50:21 2017 S=0.75 Km/hr
</name>
<styleUrl>
#styleMap_TLP_Normal
</styleUrl>
<Point>
<coordinates>
-64.9310989,-10.7829704,179.98
</coordinates>
</Point>
</Placemark>
<Placemark>
<name>
Tue Jan 03 14:50:31 2017 S=0.41 Km/hr
</name>
<styleUrl>
#styleMap_TLP_Normal
</styleUrl>
<Point>
<coordinates>
-64.9310837,-10.7829676,181.05
</coordinates>
</Point>
</Placemark>
<Placemark>
<name>
Tue Jan 03 14:50:41 2017 S=0.69 Km/hr
</name>
<styleUrl>
#styleMap_TLP_Normal
</styleUrl>
<Point>
<coordinates>
-64.9310837,-10.7829618,182.20
</coordinates>
</Point>
</Placemark>
<Placemark>
<name>
Tue Jan 03 14:50:51 2017 S=0.58 Km/hr
</name>
<styleUrl>
#styleMap_TLP_Normal
</styleUrl>
<Point>
<coordinates>
-64.9310989,-10.7829590,183.60
</coordinates>
</Point>
</Placemark>
<Placemark>
<name>
Tue Jan 03 14:51:01 2017 S=0.28 Km/hr
</name>
<styleUrl>
#styleMap_TLP_Normal
</styleUrl>
<Point>
<coordinates>
-64.9311066,-10.7829590,185.17
</coordinates>
</Point>
</Placemark>
<Placemark>
<name>
Tue Jan 03 14:51:11 2017 S=0.12 Km/hr
</name>
<styleUrl>
#styleMap_TLP_Normal
</styleUrl>
<Point>
<coordinates>
-64.9311142,-10.7829542,186.83
</coordinates>
</Point>
</Placemark>
<Placemark>
<name>
Tue Jan 03 14:51:21 2017 S=0.72 Km/hr
</name>
<styleUrl>
#styleMap_TLP_Normal
</styleUrl>
<Point>
<coordinates>
-64.9311066,-10.7829599,188.48
</coordinates>
</Point>
</Placemark>
<Placemark>
<name>
Tue Jan 03 14:51:31 2017 S=1.37 Km/hr
</name>
<styleUrl>
#styleMap_TLP_Normal
</styleUrl>
<Point>
<coordinates>
-64.9310760,-10.7830200,189.50
</coordinates>
</Point>
</Placemark>
<Placemark>
<name>
Tue Jan 03 14:51:41 2017 S=1.18 Km/hr
</name>
<styleUrl>
#styleMap_TLP_Normal
</styleUrl>
<Point>
<coordinates>
-64.9310837,-10.7830496,190.82
</coordinates>
</Point>
</Placemark>
<Placemark>
<name>
Tue Jan 03 14:51:51 2017 S=0.53 Km/hr
</name>
<styleUrl>
#styleMap_TLP_Normal
</styleUrl>
<Point>
<coordinates>
-64.9311142,-10.7830362,191.91
</coordinates>
</Point>
</Placemark>
<Placemark>
<name>
Tue Jan 03 14:52:01 2017 S=0.90 Km/hr
</name>
<styleUrl>
#styleMap_TLP_Normal
</styleUrl>
<Point>
<coordinates>
-64.9311142,-10.7830229,193.28
</coordinates>
</Point>
</Placemark>
<Placemark>
<name>
Tue Jan 03 14:52:11 2017 S=0.59 Km/hr
</name>
<styleUrl>
#styleMap_TLP_Normal
</styleUrl>
<Point>
<coordinates>
-64.9311295,-10.7830286,194.45
</coordinates>
</Point>
</Placemark>
<Placemark>
<name>
Tue Jan 03 14:52:21 2017 S=0.48 Km/hr
</name>
<styleUrl>
#styleMap_TLP_Normal
</styleUrl>
<Point>
<coordinates>
-64.9311218,-10.7830448,195.94
</coordinates>
</Point>
</Placemark>
<Placemark>
<name>
Tue Jan 03 14:52:31 2017 S=0.46 Km/hr
</name>
<styleUrl>
#styleMap_TLP_Normal
</styleUrl>
<Point>
<coordinates>
-64.9311066,-10.7830458,197.46
</coordinates>
</Point>
</Placemark>
<Placemark>
<name>
Tue Jan 03 14:52:41 2017 S=0.76 Km/hr
</name>
<styleUrl>
#styleMap_TLP_Normal
</styleUrl>
<Point>
<coordinates>
-64.9311142,-10.7830620,199.13
</coordinates>
</Point>
</Placemark>
<Placemark>
<name>
Tue Jan 03 14:52:51 2017 S=0.34 Km/hr
</name>
<styleUrl>
#styleMap_TLP_Normal
</styleUrl>
<Point>
<coordinates>
-64.9311142,-10.7830791,200.82
</coordinates>
</Point>
</Placemark>
<Placemark>
<name>
Tue Jan 03 14:53:01 2017 S=1.56 Km/hr
</name>
<styleUrl>
#styleMap_TLP_Normal
</styleUrl>
<Point>
<coordinates>
-64.9310913,-10.7830648,202.34
</coordinates>
</Point>
</Placemark>
<Placemark>
<name>
Tue Jan 03 14:53:11 2017 S=1.91 Km/hr
</name>
<styleUrl>
#styleMap_TLP_Normal
</styleUrl>
<Point>
<coordinates>
-64.9309921,-10.7829885,204.04
</coordinates>
</Point>
</Placemark>
<Placemark>
<name>
Tue Jan 03 14:53:21 2017 S=1.29 Km/hr
</name>
<styleUrl>
#styleMap_TLP_Normal
</styleUrl>
<Point>
<coordinates>
-64.9309616,-10.7829695,206.36
</coordinates>
</Point>
</Placemark>
<Placemark>
<name>
Tue Jan 03 14:53:31 2017 S=1.08 Km/hr
</name>
<styleUrl>
#styleMap_TLP_Normal
</styleUrl>
<Point>
<coordinates>
-64.9309845,-10.7829361,207.80
</coordinates>
</Point>
</Placemark>
<Placemark>
<name>
Tue Jan 03 14:53:41 2017 S=0.77 Km/hr
</name>
<styleUrl>
#styleMap_TLP_Normal
</styleUrl>
<Point>
<coordinates>
-64.9310150,-10.7829247,209.49
</coordinates>
</Point>
</Placemark>
<Placemark>
<name>
Tue Jan 03 14:53:51 2017 S=0.42 Km/hr
</name>
<styleUrl>
#styleMap_TLP_Normal
</styleUrl>
<Point>
<coordinates>
-64.9310379,-10.7829456,210.73
</coordinates>
</Point>
</Placemark>
<Placemark>
<name>
Tue Jan 03 14:54:01 2017 S=0.75 Km/hr
</name>
<styleUrl>
#styleMap_TLP_Normal
</styleUrl>
<Point>
<coordinates>
-64.9310226,-10.7829590,212.27
</coordinates>
</Point>
</Placemark>
<Placemark>
<name>
Tue Jan 03 14:54:11 2017 S=0.42 Km/hr
</name>
<styleUrl>
#styleMap_TLP_Normal
</styleUrl>
<Point>
<coordinates>
-64.9310303,-10.7829742,212.85
</coordinates>
</Point>
</Placemark>
<Placemark>
<name>
Tue Jan 03 14:54:21 2017 S=0.47 Km/hr
</name>
<styleUrl>
#styleMap_TLP_Normal
</styleUrl>
<Point>
<coordinates>
-64.9310303,-10.7829847,214.19
</coordinates>
</Point>
</Placemark>
<Placemark>
<name>
Tue Jan 03 14:54:31 2017 S=0.75 Km/hr
</name>
<styleUrl>
#styleMap_TLP_Normal
</styleUrl>
<Point>
<coordinates>
-64.9310379,-10.7829943,215.51
</coordinates>
</Point>
</Placemark>
<Placemark>
<name>
Tue Jan 03 14:54:41 2017 S=1.19 Km/hr
</name>
<styleUrl>
#styleMap_TLP_Normal
</styleUrl>
<Point>
<coordinates>
-64.9310837,-10.7829905,215.26
</coordinates>
</Point>
</Placemark>
<Placemark>
<name>
Tue Jan 03 14:54:51 2017 S=0.50 Km/hr
</name>
<styleUrl>
#styleMap_TLP_Normal
</styleUrl>
<Point>
<coordinates>
-64.9310837,-10.7829742,215.23
</coordinates>
</Point>
</Placemark>
<Placemark>
<name>
Tue Jan 03 14:55:01 2017 S=1.42 Km/hr
</name>
<styleUrl>
#styleMap_TLP_Normal
</styleUrl>
<Point>
<coordinates>
-64.9310684,-10.7829437,216.03
</coordinates>
</Point>
</Placemark>
<Placemark>
<name>
Tue Jan 03 14:55:11 2017 S=0.87 Km/hr
</name>
<styleUrl>
#styleMap_TLP_Normal
</styleUrl>
<Point>
<coordinates>
-64.9310608,-10.7829142,216.69
</coordinates>
</Point>
</Placemark>
<Placemark>
<name>
Tue Jan 03 14:55:21 2017 S=0.67 Km/hr
</name>
<styleUrl>
#styleMap_TLP_Normal
</styleUrl>
<Point>
<coordinates>
-64.9310455,-10.7829008,217.64
</coordinates>
</Point>
</Placemark>
<Placemark>
<name>
Tue Jan 03 14:55:31 2017 S=0.86 Km/hr
</name>
<styleUrl>
#styleMap_TLP_Normal
</styleUrl>
<Point>
<coordinates>
-64.9310303,-10.7828960,218.47
</coordinates>
</Point>
</Placemark>
<Placemark>
<name>
Tue Jan 03 14:55:41 2017 S=0.18 Km/hr
</name>
<styleUrl>
#styleMap_TLP_Normal
</styleUrl>
<Point>
<coordinates>
-64.9310226,-10.7828979,219.22
</coordinates>
</Point>
</Placemark>
<Placemark>
<name>
Tue Jan 03 14:55:51 2017 S=0.66 Km/hr
</name>
<styleUrl>
#styleMap_TLP_Normal
</styleUrl>
<Point>
<coordinates>
-64.9310150,-10.7829008,219.89
</coordinates>
</Point>
</Placemark>
<Placemark>
<name>
Tue Jan 03 14:56:01 2017 S=0.65 Km/hr
</name>
<styleUrl>
#styleMap_TLP_Normal
</styleUrl>
<Point>
<coordinates>
-64.9310074,-10.7828932,220.48
</coordinates>
</Point>
</Placemark>
<Placemark>
<name>
Tue Jan 03 14:56:11 2017 S=0.78 Km/hr
</name>
<styleUrl>
#styleMap_TLP_Normal
</styleUrl>
<Point>
<coordinates>
-64.9309998,-10.7829180,218.56
</coordinates>
</Point>
</Placemark>
<Placemark>
<name>
Tue Jan 03 14:56:21 2017 S=0.92 Km/hr
</name>
<styleUrl>
#styleMap_TLP_Normal
</styleUrl>
<Point>
<coordinates>
-64.9309845,-10.7829313,219.16
</coordinates>
</Point>
</Placemark>
<Placemark>
<name>
Tue Jan 03 14:56:31 2017 S=0.71 Km/hr
</name>
<styleUrl>
#styleMap_TLP_Normal
</styleUrl>
<Point>
<coordinates>
-64.9310074,-10.7829447,217.55
</coordinates>
</Point>
</Placemark>
<Placemark>
<name>
Tue Jan 03 14:56:41 2017 S=0.51 Km/hr
</name>
<styleUrl>
#styleMap_TLP_Normal
</styleUrl>
<Point>
<coordinates>
-64.9310074,-10.7829552,217.47
</coordinates>
</Point>
</Placemark>
<Placemark>
<name>
Tue Jan 03 14:56:51 2017 S=0.35 Km/hr
</name>
<styleUrl>
#styleMap_TLP_Normal
</styleUrl>
<Point>
<coordinates>
-64.9310150,-10.7829628,217.13
</coordinates>
</Point>
</Placemark>
<Placemark>
<name>
Tue Jan 03 14:57:01 2017 S=0.81 Km/hr
</name>
<styleUrl>
#styleMap_TLP_Normal
</styleUrl>
<Point>
<coordinates>
-64.9310226,-10.7829638,216.57
</coordinates>
</Point>
</Placemark>
<Placemark>
<name>
Tue Jan 03 14:57:11 2017 S=0.32 Km/hr
</name>
<styleUrl>
#styleMap_TLP_Normal
</styleUrl>
<Point>
<coordinates>
-64.9310303,-10.7829552,215.98
</coordinates>
</Point>
</Placemark>
<Placemark>
<name>
Tue Jan 03 14:57:21 2017 S=0.21 Km/hr
</name>
<styleUrl>
#styleMap_TLP_Normal
</styleUrl>
<Point>
<coordinates>
-64.9310226,-10.7829466,215.35
</coordinates>
</Point>
</Placemark>
<Placemark>
<name>
Tue Jan 03 14:57:31 2017 S=0.28 Km/hr
</name>
<styleUrl>
#styleMap_TLP_Normal
</styleUrl>
<Point>
<coordinates>
-64.9310303,-10.7829494,214.63
</coordinates>
</Point>
</Placemark>
<Placemark>
<name>
Tue Jan 03 14:57:41 2017 S=0.84 Km/hr
</name>
<styleUrl>
#styleMap_TLP_Normal
</styleUrl>
<Point>
<coordinates>
-64.9310379,-10.7829638,213.79
</coordinates>
</Point>
</Placemark>
<Placemark>
<name>
Tue Jan 03 14:57:51 2017 S=0.17 Km/hr
</name>
<styleUrl>
#styleMap_TLP_Normal
</styleUrl>
<Point>
<coordinates>
-64.9310455,-10.7829723,212.80
</coordinates>
</Point>
</Placemark>
<Placemark>
<name>
Tue Jan 03 14:58:01 2017 S=0.57 Km/hr
</name>
<styleUrl>
#styleMap_TLP_Normal
</styleUrl>
<Point>
<coordinates>
-64.9310532,-10.7829676,211.72
</coordinates>
</Point>
</Placemark>
<Placemark>
<name>
Tue Jan 03 14:58:11 2017 S=0.81 Km/hr
</name>
<styleUrl>
#styleMap_TLP_Normal
</styleUrl>
<Point>
<coordinates>
-64.9310684,-10.7829599,210.82
</coordinates>
</Point>
</Placemark>
<Placemark>
<name>
Tue Jan 03 14:58:21 2017 S=0.90 Km/hr
</name>
<styleUrl>
#styleMap_TLP_Normal
</styleUrl>
<Point>
<coordinates>
-64.9310684,-10.7829390,209.85
</coordinates>
</Point>
</Placemark>
<Placemark>
<name>
Tue Jan 03 14:58:31 2017 S=0.68 Km/hr
</name>
<styleUrl>
#styleMap_TLP_Normal
</styleUrl>
<Point>
<coordinates>
-64.9310760,-10.7829199,208.53
</coordinates>
</Point>
</Placemark>
<Placemark>
<name>
Tue Jan 03 14:58:41 2017 S=0.70 Km/hr
</name>
<styleUrl>
#styleMap_TLP_Normal
</styleUrl>
<Point>
<coordinates>
-64.9310837,-10.7829199,207.04
</coordinates>
</Point>
</Placemark>
<Placemark>
<name>
Tue Jan 03 14:58:51 2017 S=0.75 Km/hr
</name>
<styleUrl>
#styleMap_TLP_Normal
</styleUrl>
<Point>
<coordinates>
-64.9310608,-10.7829285,206.02
</coordinates>
</Point>
</Placemark>
<Placemark>
<name>
Tue Jan 03 14:59:01 2017 S=0.32 Km/hr
</name>
<styleUrl>
#styleMap_TLP_Normal
</styleUrl>
<Point>
<coordinates>
-64.9310532,-10.7829380,204.53
</coordinates>
</Point>
</Placemark>
<Placemark>
<name>
Tue Jan 03 14:59:11 2017 S=0.48 Km/hr
</name>
<styleUrl>
#styleMap_TLP_Normal
</styleUrl>
<Point>
<coordinates>
-64.9310455,-10.7829466,203.04
</coordinates>
</Point>
</Placemark>
<Placemark>
<name>
Tue Jan 03 14:59:21 2017 S=0.82 Km/hr
</name>
<styleUrl>
#styleMap_TLP_Normal
</styleUrl>
<Point>
<coordinates>
-64.9310455,-10.7829800,201.68
</coordinates>
</Point>
</Placemark>
<Placemark>
<name>
Tue Jan 03 14:59:31 2017 S=0.27 Km/hr
</name>
<styleUrl>
#styleMap_TLP_Normal
</styleUrl>
<Point>
<coordinates>
-64.9310532,-10.7830000,200.15
</coordinates>
</Point>
</Placemark>
<Placemark>
<name>
Tue Jan 03 14:59:41 2017 S=0.90 Km/hr
</name>
<styleUrl>
#styleMap_TLP_Normal
</styleUrl>
<Point>
<coordinates>
-64.9310532,-10.7830029,198.61
</coordinates>
</Point>
</Placemark>
<Placemark>
<name>
Tue Jan 03 14:59:51 2017 S=1.08 Km/hr
</name>
<styleUrl>
#styleMap_TLP_Normal
</styleUrl>
<Point>
<coordinates>
-64.9310913,-10.7830172,196.40
</coordinates>
</Point>
</Placemark>
<Placemark>
<name>
Tue Jan 03 15:00:01 2017 S=0.18 Km/hr
</name>
<styleUrl>
#styleMap_TLP_Normal
</styleUrl>
<Point>
<coordinates>
-64.9311066,-10.7830067,194.84
</coordinates>
</Point>
</Placemark>
<Placemark>
<name>
Tue Jan 03 15:00:11 2017 S=1.01 Km/hr
</name>
<styleUrl>
#styleMap_TLP_Normal
</styleUrl>
<Point>
<coordinates>
-64.9311142,-10.7830076,193.29
</coordinates>
</Point>
</Placemark>
<Placemark>
<name>
Tue Jan 03 15:00:21 2017 S=0.77 Km/hr
</name>
<styleUrl>
#styleMap_TLP_Normal
</styleUrl>
<Point>
<coordinates>
-64.9311523,-10.7829905,191.91
</coordinates>
</Point>
</Placemark>
<Placemark>
<name>
Tue Jan 03 15:00:31 2017 S=0.49 Km/hr
</name>
<styleUrl>
#styleMap_TLP_Normal
</styleUrl>
<Point>
<coordinates>
-64.9311676,-10.7829866,190.40
</coordinates>
</Point>
</Placemark>
<Placemark>
<name>
Tue Jan 03 15:00:41 2017 S=0.32 Km/hr
</name>
<styleUrl>
#styleMap_TLP_Normal
</styleUrl>
<Point>
<coordinates>
-64.9311676,-10.7829971,188.93
</coordinates>
</Point>
</Placemark>
<Placemark>
<name>
Tue Jan 03 15:00:51 2017 S=0.82 Km/hr
</name>
<styleUrl>
#styleMap_TLP_Normal
</styleUrl>
<Point>
<coordinates>
-64.9311600,-10.7830029,187.49
</coordinates>
</Point>
</Placemark>
<Placemark>
<name>
Tue Jan 03 15:01:01 2017 S=1.12 Km/hr
</name>
<styleUrl>
#styleMap_TLP_Normal
</styleUrl>
<Point>
<coordinates>
-64.9311371,-10.7830133,186.20
</coordinates>
</Point>
</Placemark>
<Placemark>
<name>
Tue Jan 03 15:01:11 2017 S=0.44 Km/hr
</name>
<styleUrl>
#styleMap_TLP_Normal
</styleUrl>
<Point>
<coordinates>
-64.9311218,-10.7830105,185.01
</coordinates>
</Point>
</Placemark>
<Placemark>
<name>
Tue Jan 03 15:01:21 2017 S=1.63 Km/hr
</name>
<styleUrl>
#styleMap_TLP_Normal
</styleUrl>
<Point>
<coordinates>
-64.9310532,-10.7829895,185.46
</coordinates>
</Point>
</Placemark>
<Placemark>
<name>
Tue Jan 03 15:01:31 2017 S=0.69 Km/hr
</name>
<styleUrl>
#styleMap_TLP_Normal
</styleUrl>
<Point>
<coordinates>
-64.9310226,-10.7829924,185.50
</coordinates>
</Point>
</Placemark>
<Placemark>
<name>
Tue Jan 03 15:01:41 2017 S=0.46 Km/hr
</name>
<styleUrl>
#styleMap_TLP_Normal
</styleUrl>
<Point>
<coordinates>
-64.9310226,-10.7829866,185.02
</coordinates>
</Point>
</Placemark>
<Placemark>
<name>
Tue Jan 03 15:01:51 2017 S=0.77 Km/hr
</name>
<styleUrl>
#styleMap_TLP_Normal
</styleUrl>
<Point>
<coordinates>
-64.9310226,-10.7829781,183.85
</coordinates>
</Point>
</Placemark>
<Placemark>
<name>
Tue Jan 03 15:02:01 2017 S=1.73 Km/hr
</name>
<styleUrl>
#styleMap_TLP_Normal
</styleUrl>
<Point>
<coordinates>
-64.9310913,-10.7829952,180.99
</coordinates>
</Point>
</Placemark>
<Placemark>
<name>
Tue Jan 03 15:02:11 2017 S=0.77 Km/hr
</name>
<styleUrl>
#styleMap_TLP_Normal
</styleUrl>
<Point>
<coordinates>
-64.9311142,-10.7829905,178.24
</coordinates>
</Point>
</Placemark>
<Placemark>
<name>
Tue Jan 03 15:02:21 2017 S=1.18 Km/hr
</name>
<styleUrl>
#styleMap_TLP_Normal
</styleUrl>
<Point>
<coordinates>
-64.9311447,-10.7829819,176.21
</coordinates>
</Point>
</Placemark>
<Placemark>
<name>
Tue Jan 03 15:02:31 2017 S=1.05 Km/hr
</name>
<styleUrl>
#styleMap_TLP_Normal
</styleUrl>
<Point>
<coordinates>
-64.9312134,-10.7829876,172.58
</coordinates>
</Point>
</Placemark>
<Placemark>
<name>
Tue Jan 03 15:02:41 2017 S=0.48 Km/hr
</name>
<styleUrl>
#styleMap_TLP_Normal
</styleUrl>
<Point>
<coordinates>
-64.9312210,-10.7829819,170.54
</coordinates>
</Point>
</Placemark>
<Placemark>
<name>
Tue Jan 03 15:02:51 2017 S=0.11 Km/hr
</name>
<styleUrl>
#styleMap_TLP_Normal
</styleUrl>
<Point>
<coordinates>
-64.9312286,-10.7829771,168.80
</coordinates>
</Point>
</Placemark>
<Placemark>
<name>
Tue Jan 03 15:03:01 2017 S=0.89 Km/hr
</name>
<styleUrl>
#styleMap_TLP_Normal
</styleUrl>
<Point>
<coordinates>
-64.9312210,-10.7829752,167.03
</coordinates>
</Point>
</Placemark>
<Placemark>
<name>
Tue Jan 03 15:03:11 2017 S=0.51 Km/hr
</name>
<styleUrl>
#styleMap_TLP_Normal
</styleUrl>
<Point>
<coordinates>
-64.9312057,-10.7829809,165.26
</coordinates>
</Point>
</Placemark>
<Placemark>
<name>
Tue Jan 03 15:03:21 2017 S=1.42 Km/hr
</name>
<styleUrl>
#styleMap_TLP_Normal
</styleUrl>
<Point>
<coordinates>
-64.9311523,-10.7830000,164.04
</coordinates>
</Point>
</Placemark>
<Placemark>
<name>
Tue Jan 03 15:03:31 2017 S=1.54 Km/hr
</name>
<styleUrl>
#styleMap_TLP_Normal
</styleUrl>
<Point>
<coordinates>
-64.9310913,-10.7830544,166.89
</coordinates>
</Point>
</Placemark>
<Placemark>
<name>
Tue Jan 03 15:03:41 2017 S=0.06 Km/hr
</name>
<styleUrl>
#styleMap_TLP_Normal
</styleUrl>
<Point>
<coordinates>
-64.9311142,-10.7830448,168.78
</coordinates>
</Point>
</Placemark>
<Placemark>
<name>
Tue Jan 03 15:03:51 2017 S=0.19 Km/hr
</name>
<styleUrl>
#styleMap_TLP_Normal
</styleUrl>
<Point>
<coordinates>
-64.9311142,-10.7830400,167.64
</coordinates>
</Point>
</Placemark>
<Placemark>
<name>
Tue Jan 03 15:04:01 2017 S=0.68 Km/hr
</name>
<styleUrl>
#styleMap_TLP_Normal
</styleUrl>
<Point>
<coordinates>
-64.9311218,-10.7830400,166.57
</coordinates>
</Point>
</Placemark>
<Placemark>
<name>
Tue Jan 03 15:04:11 2017 S=0.87 Km/hr
</name>
<styleUrl>
#styleMap_TLP_Normal
</styleUrl>
<Point>
<coordinates>
-64.9311295,-10.7830534,165.52
</coordinates>
</Point>
</Placemark>
<Placemark>
<name>
Tue Jan 03 15:04:21 2017 S=0.48 Km/hr
</name>
<styleUrl>
#styleMap_TLP_Normal
</styleUrl>
<Point>
<coordinates>
-64.9311295,-10.7830667,164.30
</coordinates>
</Point>
</Placemark>
<Placemark>
<name>
Tue Jan 03 15:04:31 2017 S=0.61 Km/hr
</name>
<styleUrl>
#styleMap_TLP_Normal
</styleUrl>
<Point>
<coordinates>
-64.9311295,-10.7830572,162.77
</coordinates>
</Point>
</Placemark>
<Placemark>
<name>
Tue Jan 03 15:04:41 2017 S=0.77 Km/hr
</name>
<styleUrl>
#styleMap_TLP_Normal
</styleUrl>
<Point>
<coordinates>
-64.9311218,-10.7830305,159.14
</coordinates>
</Point>
</Placemark>
<Placemark>
<name>
Tue Jan 03 15:04:51 2017 S=1.01 Km/hr
</name>
<styleUrl>
#styleMap_TLP_Normal
</styleUrl>
<Point>
<coordinates>
-64.9311295,-10.7829762,157.71
</coordinates>
</Point>
</Placemark>
<Placemark>
<name>
Tue Jan 03 15:05:01 2017 S=0.90 Km/hr
</name>
<styleUrl>
#styleMap_TLP_Normal
</styleUrl>
<Point>
<coordinates>
-64.9311371,-10.7829533,156.81
</coordinates>
</Point>
</Placemark>
<Placemark>
<name>
Tue Jan 03 15:05:11 2017 S=1.67 Km/hr
</name>
<styleUrl>
#styleMap_TLP_Normal
</styleUrl>
<Point>
<coordinates>
-64.9312134,-10.7829609,153.83
</coordinates>
</Point>
</Placemark>
<Placemark>
<name>
Tue Jan 03 15:05:21 2017 S=0.76 Km/hr
</name>
<styleUrl>
#styleMap_TLP_Normal
</styleUrl>
<Point>
<coordinates>
-64.9312134,-10.7830009,151.68
</coordinates>
</Point>
</Placemark>
<Placemark>
<name>
Tue Jan 03 15:05:31 2017 S=0.64 Km/hr
</name>
<styleUrl>
#styleMap_TLP_Normal
</styleUrl>
<Point>
<coordinates>
-64.9312057,-10.7830162,149.86
</coordinates>
</Point>
</Placemark>
<Placemark>
<name>
Tue Jan 03 15:05:41 2017 S=0.67 Km/hr
</name>
<styleUrl>
#styleMap_TLP_Normal
</styleUrl>
<Point>
<coordinates>
-64.9311981,-10.7830248,148.16
</coordinates>
</Point>
</Placemark>
<Placemark>
<name>
Tue Jan 03 15:05:51 2017 S=2.00 Km/hr
</name>
<styleUrl>
#styleMap_TLP_Normal
</styleUrl>
<Point>
<coordinates>
-64.9311295,-10.7830305,147.86
</coordinates>
</Point>
</Placemark>
<Placemark>
<name>
Tue Jan 03 15:06:01 2017 S=1.45 Km/hr
</name>
<styleUrl>
#styleMap_TLP_Normal
</styleUrl>
<Point>
<coordinates>
-64.9310532,-10.7830143,148.00
</coordinates>
</Point>
</Placemark>
<Placemark>
<name>
Tue Jan 03 15:06:11 2017 S=0.93 Km/hr
</name>
<styleUrl>
#styleMap_TLP_Normal
</styleUrl>
<Point>
<coordinates>
-64.9310226,-10.7829628,147.75
</coordinates>
</Point>
</Placemark>
<Placemark>
<name>
Tue Jan 03 15:06:21 2017 S=0.19 Km/hr
</name>
<styleUrl>
#styleMap_TLP_Normal
</styleUrl>
<Point>
<coordinates>
-64.9310226,-10.7829695,146.96
</coordinates>
</Point>
</Placemark>
<Placemark>
<name>
Tue Jan 03 15:06:31 2017 S=0.61 Km/hr
</name>
<styleUrl>
#styleMap_TLP_Normal
</styleUrl>
<Point>
<coordinates>
-64.9310379,-10.7829695,145.69
</coordinates>
</Point>
</Placemark>
<Placemark>
<name>
Tue Jan 03 15:06:41 2017 S=1.36 Km/hr
</name>
<styleUrl>
#styleMap_TLP_Normal
</styleUrl>
<Point>
<coordinates>
-64.9310913,-10.7829542,144.56
</coordinates>
</Point>
</Placemark>
<Placemark>
<name>
Tue Jan 03 15:06:51 2017 S=0.50 Km/hr
</name>
<styleUrl>
#styleMap_TLP_Normal
</styleUrl>
<Point>
<coordinates>
-64.9311371,-10.7829342,144.34
</coordinates>
</Point>
</Placemark>
<Placemark>
<name>
Tue Jan 03 15:07:01 2017 S=0.41 Km/hr
</name>
<styleUrl>
#styleMap_TLP_Normal
</styleUrl>
<Point>
<coordinates>
-64.9311371,-10.7829351,143.41
</coordinates>
</Point>
</Placemark>
<Placemark>
<name>
Tue Jan 03 15:07:11 2017 S=0.04 Km/hr
</name>
<styleUrl>
#styleMap_TLP_Normal
</styleUrl>
<Point>
<coordinates>
-64.9311371,-10.7829380,142.46
</coordinates>
</Point>
</Placemark>
<Placemark>
<name>
Tue Jan 03 15:07:21 2017 S=0.26 Km/hr
</name>
<styleUrl>
#styleMap_TLP_Normal
</styleUrl>
<Point>
<coordinates>
-64.9311295,-10.7829332,141.63
</coordinates>
</Point>
</Placemark>
<Placemark>
<name>
Tue Jan 03 15:07:31 2017 S=0.30 Km/hr
</name>
<styleUrl>
#styleMap_TLP_Normal
</styleUrl>
<Point>
<coordinates>
-64.9311295,-10.7829342,140.80
</coordinates>
</Point>
</Placemark>
<Placemark>
<name>
Tue Jan 03 15:07:41 2017 S=0.88 Km/hr
</name>
<styleUrl>
#styleMap_TLP_Normal
</styleUrl>
<Point>
<coordinates>
-64.9311447,-10.7829428,140.09
</coordinates>
</Point>
</Placemark>
<Placemark>
<name>
Tue Jan 03 15:07:51 2017 S=1.05 Km/hr
</name>
<styleUrl>
#styleMap_TLP_Normal
</styleUrl>
<Point>
<coordinates>
-64.9311600,-10.7829962,140.16
</coordinates>
</Point>
</Placemark>
<Placemark>
<name>
Tue Jan 03 15:08:01 2017 S=1.00 Km/hr
</name>
<styleUrl>
#styleMap_TLP_Normal
</styleUrl>
<Point>
<coordinates>
-64.9311676,-10.7830162,140.18
</coordinates>
</Point>
</Placemark>
<Placemark>
<name>
Tue Jan 03 15:08:11 2017 S=0.07 Km/hr
</name>
<styleUrl>
#styleMap_TLP_Normal
</styleUrl>
<Point>
<coordinates>
-64.9311600,-10.7830296,139.71
</coordinates>
</Point>
</Placemark>
<Placemark>
<name>
Tue Jan 03 15:08:21 2017 S=0.82 Km/hr
</name>
<styleUrl>
#styleMap_TLP_Normal
</styleUrl>
<Point>
<coordinates>
-64.9311523,-10.7830305,139.41
</coordinates>
</Point>
</Placemark>
<Placemark>
<name>
Tue Jan 03 15:08:31 2017 S=0.44 Km/hr
</name>
<styleUrl>
#styleMap_TLP_Normal
</styleUrl>
<Point>
<coordinates>
-64.9311371,-10.7830315,139.13
</coordinates>
</Point>
</Placemark>
<Placemark>
<name>
Tue Jan 03 15:08:41 2017 S=0.42 Km/hr
</name>
<styleUrl>
#styleMap_TLP_Normal
</styleUrl>
<Point>
<coordinates>
-64.9311371,-10.7830219,138.87
</coordinates>
</Point>
</Placemark>
<Placemark>
<name>
Tue Jan 03 15:08:51 2017 S=0.78 Km/hr
</name>
<styleUrl>
#styleMap_TLP_Normal
</styleUrl>
<Point>
<coordinates>
-64.9311295,-10.7830114,138.68
</coordinates>
</Point>
</Placemark>
<Placemark>
<name>
Tue Jan 03 15:09:01 2017 S=0.37 Km/hr
</name>
<styleUrl>
#styleMap_TLP_Normal
</styleUrl>
<Point>
<coordinates>
-64.9311218,-10.7830000,138.48
</coordinates>
</Point>
</Placemark>
<Placemark>
<name>
Tue Jan 03 15:09:11 2017 S=0.53 Km/hr
</name>
<styleUrl>
#styleMap_TLP_Normal
</styleUrl>
<Point>
<coordinates>
-64.9311142,-10.7830009,138.47
</coordinates>
</Point>
</Placemark>
<Placemark>
<name>
Tue Jan 03 15:09:21 2017 S=0.75 Km/hr
</name>
<styleUrl>
#styleMap_TLP_Normal
</styleUrl>
<Point>
<coordinates>
-64.9310989,-10.7830124,138.60
</coordinates>
</Point>
</Placemark>
<Placemark>
<name>
Tue Jan 03 15:09:31 2017 S=0.87 Km/hr
</name>
<styleUrl>
#styleMap_TLP_Normal
</styleUrl>
<Point>
<coordinates>
-64.9311142,-10.7830229,138.91
</coordinates>
</Point>
</Placemark>
<Placemark>
<name>
Tue Jan 03 15:09:41 2017 S=0.58 Km/hr
</name>
<styleUrl>
#styleMap_TLP_Normal
</styleUrl>
<Point>
<coordinates>
-64.9311142,-10.7830372,139.40
</coordinates>
</Point>
</Placemark>
<Placemark>
<name>
Tue Jan 03 15:09:51 2017 S=0.19 Km/hr
</name>
<styleUrl>
#styleMap_TLP_Normal
</styleUrl>
<Point>
<coordinates>
-64.9311066,-10.7830381,140.16
</coordinates>
</Point>
</Placemark>
<Placemark>
<name>
Tue Jan 03 15:10:01 2017 S=0.54 Km/hr
</name>
<styleUrl>
#styleMap_TLP_Normal
</styleUrl>
<Point>
<coordinates>
-64.9311066,-10.7830439,141.09
</coordinates>
</Point>
</Placemark>
<Placemark>
<name>
Tue Jan 03 15:10:11 2017 S=1.06 Km/hr
</name>
<styleUrl>
#styleMap_TLP_Normal
</styleUrl>
<Point>
<coordinates>
-64.9311142,-10.7830620,142.14
</coordinates>
</Point>
</Placemark>
<Placemark>
<name>
Tue Jan 03 15:10:21 2017 S=1.26 Km/hr
</name>
<styleUrl>
#styleMap_TLP_Normal
</styleUrl>
<Point>
<coordinates>
-64.9311295,-10.7830572,143.36
</coordinates>
</Point>
</Placemark>
<Placemark>
<name>
Tue Jan 03 15:10:31 2017 S=1.01 Km/hr
</name>
<styleUrl>
#styleMap_TLP_Normal
</styleUrl>
<Point>
<coordinates>
-64.9311676,-10.7829819,143.85
</coordinates>
</Point>
</Placemark>
<Placemark>
<name>
Tue Jan 03 15:10:41 2017 S=0.23 Km/hr
</name>
<styleUrl>
#styleMap_TLP_Normal
</styleUrl>
<Point>
<coordinates>
-64.9311447,-10.7829905,145.30
</coordinates>
</Point>
</Placemark>
<Placemark>
<name>
Tue Jan 03 15:10:51 2017 S=0.57 Km/hr
</name>
<styleUrl>
#styleMap_TLP_Normal
</styleUrl>
<Point>
<coordinates>
-64.9311295,-10.7829857,146.71
</coordinates>
</Point>
</Placemark>
<Placemark>
<name>
Tue Jan 03 15:11:01 2017 S=0.54 Km/hr
</name>
<styleUrl>
#styleMap_TLP_Normal
</styleUrl>
<Point>
<coordinates>
-64.9311371,-10.7829809,148.27
</coordinates>
</Point>
</Placemark>
<Placemark>
<name>
Tue Jan 03 15:11:11 2017 S=0.05 Km/hr
</name>
<styleUrl>
#styleMap_TLP_Normal
</styleUrl>
<Point>
<coordinates>
-64.9311523,-10.7829790,149.92
</coordinates>
</Point>
</Placemark>
<Placemark>
<name>
Tue Jan 03 15:11:21 2017 S=1.06 Km/hr
</name>
<styleUrl>
#styleMap_TLP_Normal
</styleUrl>
<Point>
<coordinates>
-64.9311371,-10.7829857,151.65
</coordinates>
</Point>
</Placemark>
<Placemark>
<name>
Tue Jan 03 15:11:31 2017 S=0.37 Km/hr
</name>
<styleUrl>
#styleMap_TLP_Normal
</styleUrl>
<Point>
<coordinates>
-64.9311218,-10.7829952,153.43
</coordinates>
</Point>
</Placemark>
<Placemark>
<name>
Tue Jan 03 15:11:41 2017 S=0.77 Km/hr
</name>
<styleUrl>
#styleMap_TLP_Normal
</styleUrl>
<Point>
<coordinates>
-64.9311218,-10.7830019,155.23
</coordinates>
</Point>
</Placemark>
<Placemark>
<name>
Tue Jan 03 15:11:51 2017 S=0.47 Km/hr
</name>
<styleUrl>
#styleMap_TLP_Normal
</styleUrl>
<Point>
<coordinates>
-64.9311142,-10.7830009,157.08
</coordinates>
</Point>
</Placemark>
<Placemark>
<name>
Tue Jan 03 15:12:01 2017 S=1.43 Km/hr
</name>
<styleUrl>
#styleMap_TLP_Normal
</styleUrl>
<Point>
<coordinates>
-64.9310989,-10.7829466,160.09
</coordinates>
</Point>
</Placemark>
<Placemark>
<name>
Tue Jan 03 15:12:11 2017 S=0.50 Km/hr
</name>
<styleUrl>
#styleMap_TLP_Normal
</styleUrl>
<Point>
<coordinates>
-64.9310760,-10.7829294,165.25
</coordinates>
</Point>
</Placemark>
<Placemark>
<name>
Tue Jan 03 15:12:21 2017 S=0.63 Km/hr
</name>
<styleUrl>
#styleMap_TLP_Normal
</styleUrl>
<Point>
<coordinates>
-64.9310684,-10.7829237,166.84
</coordinates>
</Point>
</Placemark>
<Placemark>
<name>
Tue Jan 03 15:12:31 2017 S=1.07 Km/hr
</name>
<styleUrl>
#styleMap_TLP_Normal
</styleUrl>
<Point>
<coordinates>
-64.9310379,-10.7829247,168.46
</coordinates>
</Point>
</Placemark>
<Placemark>
<name>
Tue Jan 03 15:12:41 2017 S=0.72 Km/hr
</name>
<styleUrl>
#styleMap_TLP_Normal
</styleUrl>
<Point>
<coordinates>
-64.9310226,-10.7829323,170.07
</coordinates>
</Point>
</Placemark>
<Placemark>
<name>
Tue Jan 03 15:12:51 2017 S=0.68 Km/hr
</name>
<styleUrl>
#styleMap_TLP_Normal
</styleUrl>
<Point>
<coordinates>
-64.9310150,-10.7829218,171.26
</coordinates>
</Point>
</Placemark>
<Placemark>
<name>
Tue Jan 03 15:13:01 2017 S=0.74 Km/hr
</name>
<styleUrl>
#styleMap_TLP_Normal
</styleUrl>
<Point>
<coordinates>
-64.9310150,-10.7829065,172.43
</coordinates>
</Point>
</Placemark>
<Placemark>
<name>
Tue Jan 03 15:13:11 2017 S=0.96 Km/hr
</name>
<styleUrl>
#styleMap_TLP_Normal
</styleUrl>
<Point>
<coordinates>
-64.9310455,-10.7829018,173.02
</coordinates>
</Point>
</Placemark>
<Placemark>
<name>
Tue Jan 03 15:13:21 2017 S=1.10 Km/hr
</name>
<styleUrl>
#styleMap_TLP_Normal
</styleUrl>
<Point>
<coordinates>
-64.9310913,-10.7829008,172.04
</coordinates>
</Point>
</Placemark>
<Placemark>
<name>
Tue Jan 03 15:13:31 2017 S=0.49 Km/hr
</name>
<styleUrl>
#styleMap_TLP_Normal
</styleUrl>
<Point>
<coordinates>
-64.9310913,-10.7829151,173.32
</coordinates>
</Point>
</Placemark>
<Placemark>
<name>
Tue Jan 03 15:13:41 2017 S=0.43 Km/hr
</name>
<styleUrl>
#styleMap_TLP_Normal
</styleUrl>
<Point>
<coordinates>
-64.9310989,-10.7829199,174.44
</coordinates>
</Point>
</Placemark>
<Placemark>
<name>
Tue Jan 03 15:13:51 2017 S=0.42 Km/hr
</name>
<styleUrl>
#styleMap_TLP_Normal
</styleUrl>
<Point>
<coordinates>
-64.9310989,-10.7829275,175.55
</coordinates>
</Point>
</Placemark>
<Placemark>
<name>
Tue Jan 03 15:14:01 2017 S=0.62 Km/hr
</name>
<styleUrl>
#styleMap_TLP_Normal
</styleUrl>
<Point>
<coordinates>
-64.9310913,-10.7829370,176.63
</coordinates>
</Point>
</Placemark>
<Placemark>
<name>
Tue Jan 03 15:14:11 2017 S=0.57 Km/hr
</name>
<styleUrl>
#styleMap_TLP_Normal
</styleUrl>
<Point>
<coordinates>
-64.9310760,-10.7829332,177.64
</coordinates>
</Point>
</Placemark>
<Placemark>
<name>
Tue Jan 03 15:14:21 2017 S=0.43 Km/hr
</name>
<styleUrl>
#styleMap_TLP_Normal
</styleUrl>
<Point>
<coordinates>
-64.9310760,-10.7829275,178.59
</coordinates>
</Point>
</Placemark>
<Placemark>
<name>
Tue Jan 03 15:14:31 2017 S=1.12 Km/hr
</name>
<styleUrl>
#styleMap_TLP_Normal
</styleUrl>
<Point>
<coordinates>
-64.9310684,-10.7829084,179.44
</coordinates>
</Point>
</Placemark>
<Placemark>
<name>
Tue Jan 03 15:14:41 2017 S=0.45 Km/hr
</name>
<styleUrl>
#styleMap_TLP_Normal
</styleUrl>
<Point>
<coordinates>
-64.9310989,-10.7828770,179.98
</coordinates>
</Point>
</Placemark>
<Placemark>
<name>
Tue Jan 03 15:14:51 2017 S=0.24 Km/hr
</name>
<styleUrl>
#styleMap_TLP_Normal
</styleUrl>
<Point>
<coordinates>
-64.9310989,-10.7828712,180.83
</coordinates>
</Point>
</Placemark>
<Placemark>
<name>
Tue Jan 03 15:15:01 2017 S=0.32 Km/hr
</name>
<styleUrl>
#styleMap_TLP_Normal
</styleUrl>
<Point>
<coordinates>
-64.9310913,-10.7828722,181.70
</coordinates>
</Point>
</Placemark>
<Placemark>
<name>
Tue Jan 03 15:15:11 2017 S=1.33 Km/hr
</name>
<styleUrl>
#styleMap_TLP_Normal
</styleUrl>
<Point>
<coordinates>
-64.9310684,-10.7828913,182.52
</coordinates>
</Point>
</Placemark>
<Placemark>
<name>
Tue Jan 03 15:15:21 2017 S=1.54 Km/hr
</name>
<styleUrl>
#styleMap_TLP_Normal
</styleUrl>
<Point>
<coordinates>
-64.9310150,-10.7829514,179.70
</coordinates>
</Point>
</Placemark>
<Placemark>
<name>
Tue Jan 03 15:15:31 2017 S=0.76 Km/hr
</name>
<styleUrl>
#styleMap_TLP_Normal
</styleUrl>
<Point>
<coordinates>
-64.9310074,-10.7829514,177.36
</coordinates>
</Point>
</Placemark>
<Placemark>
<name>
Tue Jan 03 15:15:41 2017 S=1.36 Km/hr
</name>
<styleUrl>
#styleMap_TLP_Normal
</styleUrl>
<Point>
<coordinates>
-64.9309769,-10.7829695,177.85
</coordinates>
</Point>
</Placemark>
<Placemark>
<name>
Tue Jan 03 15:15:51 2017 S=0.40 Km/hr
</name>
<styleUrl>
#styleMap_TLP_Normal
</styleUrl>
<Point>
<coordinates>
-64.9310074,-10.7829790,178.52
</coordinates>
</Point>
</Placemark>
<Placemark>
<name>
Tue Jan 03 15:16:01 2017 S=0.48 Km/hr
</name>
<styleUrl>
#styleMap_TLP_Normal
</styleUrl>
<Point>
<coordinates>
-64.9310074,-10.7829685,179.09
</coordinates>
</Point>
</Placemark>
<Placemark>
<name>
Tue Jan 03 15:16:11 2017 S=0.39 Km/hr
</name>
<styleUrl>
#styleMap_TLP_Normal
</styleUrl>
<Point>
<coordinates>
-64.9309921,-10.7829628,179.72
</coordinates>
</Point>
</Placemark>
<Placemark>
<name>
Tue Jan 03 15:16:21 2017 S=1.58 Km/hr
</name>
<styleUrl>
#styleMap_TLP_Normal
</styleUrl>
<Point>
<coordinates>
-64.9310303,-10.7829304,178.02
</coordinates>
</Point>
</Placemark>
<Placemark>
<name>
Tue Jan 03 15:16:31 2017 S=1.40 Km/hr
</name>
<styleUrl>
#styleMap_TLP_Normal
</styleUrl>
<Point>
<coordinates>
-64.9310608,-10.7828770,170.69
</coordinates>
</Point>
</Placemark>
<Placemark>
<name>
Tue Jan 03 15:16:41 2017 S=0.39 Km/hr
</name>
<styleUrl>
#styleMap_TLP_Normal
</styleUrl>
<Point>
<coordinates>
-64.9310684,-10.7828960,169.48
</coordinates>
</Point>
</Placemark>
<Placemark>
<name>
Tue Jan 03 15:16:51 2017 S=1.17 Km/hr
</name>
<styleUrl>
#styleMap_TLP_Normal
</styleUrl>
<Point>
<coordinates>
-64.9310913,-10.7829208,169.36
</coordinates>
</Point>
</Placemark>
<Placemark>
<name>
Tue Jan 03 15:17:01 2017 S=0.27 Km/hr
</name>
<styleUrl>
#styleMap_TLP_Normal
</styleUrl>
<Point>
<coordinates>
-64.9311142,-10.7829189,169.13
</coordinates>
</Point>
</Placemark>
<Placemark>
<name>
Tue Jan 03 15:17:11 2017 S=1.35 Km/hr
</name>
<styleUrl>
#styleMap_TLP_Normal
</styleUrl>
<Point>
<coordinates>
-64.9311371,-10.7829323,169.00
</coordinates>
</Point>
</Placemark>
<Placemark>
<name>
Tue Jan 03 15:17:21 2017 S=0.88 Km/hr
</name>
<styleUrl>
#styleMap_TLP_Normal
</styleUrl>
<Point>
<coordinates>
-64.9311523,-10.7829485,168.97
</coordinates>
</Point>
</Placemark>
<Placemark>
<name>
Tue Jan 03 15:17:31 2017 S=1.12 Km/hr
</name>
<styleUrl>
#styleMap_TLP_Normal
</styleUrl>
<Point>
<coordinates>
-64.9311523,-10.7829676,168.71
</coordinates>
</Point>
</Placemark>
<Placemark>
<name>
Tue Jan 03 15:17:41 2017 S=0.96 Km/hr
</name>
<styleUrl>
#styleMap_TLP_Normal
</styleUrl>
<Point>
<coordinates>
-64.9311218,-10.7829657,167.89
</coordinates>
</Point>
</Placemark>
<Placemark>
<name>
Tue Jan 03 15:17:51 2017 S=0.78 Km/hr
</name>
<styleUrl>
#styleMap_TLP_Normal
</styleUrl>
<Point>
<coordinates>
-64.9310913,-10.7829638,165.42
</coordinates>
</Point>
</Placemark>
<Placemark>
<name>
Tue Jan 03 15:18:01 2017 S=0.89 Km/hr
</name>
<styleUrl>
#styleMap_TLP_Normal
</styleUrl>
<Point>
<coordinates>
-64.9310532,-10.7829704,165.76
</coordinates>
</Point>
</Placemark>
<Placemark>
<name>
Tue Jan 03 15:18:11 2017 S=0.29 Km/hr
</name>
<styleUrl>
#styleMap_TLP_Normal
</styleUrl>
<Point>
<coordinates>
-64.9310455,-10.7829762,165.40
</coordinates>
</Point>
</Placemark>
<Placemark>
<name>
Tue Jan 03 15:18:21 2017 S=0.24 Km/hr
</name>
<styleUrl>
#styleMap_TLP_Normal
</styleUrl>
<Point>
<coordinates>
-64.9310379,-10.7829800,165.07
</coordinates>
</Point>
</Placemark>
<Placemark>
<name>
Tue Jan 03 15:18:31 2017 S=0.11 Km/hr
</name>
<styleUrl>
#styleMap_TLP_Normal
</styleUrl>
<Point>
<coordinates>
-64.9310455,-10.7829819,164.73
</coordinates>
</Point>
</Placemark>
<Placemark>
<name>
Tue Jan 03 15:18:41 2017 S=1.34 Km/hr
</name>
<styleUrl>
#styleMap_TLP_Normal
</styleUrl>
<Point>
<coordinates>
-64.9310684,-10.7829552,164.75
</coordinates>
</Point>
</Placemark>
<Placemark>
<name>
Tue Jan 03 15:18:51 2017 S=0.31 Km/hr
</name>
<styleUrl>
#styleMap_TLP_Normal
</styleUrl>
<Point>
<coordinates>
-64.9310532,-10.7829380,164.27
</coordinates>
</Point>
</Placemark>
<Placemark>
<name>
Tue Jan 03 15:19:01 2017 S=0.06 Km/hr
</name>
<styleUrl>
#styleMap_TLP_Normal
</styleUrl>
<Point>
<coordinates>
-64.9310532,-10.7829304,164.10
</coordinates>
</Point>
</Placemark>
<Placemark>
<name>
Tue Jan 03 15:19:11 2017 S=0.51 Km/hr
</name>
<styleUrl>
#styleMap_TLP_Normal
</styleUrl>
<Point>
<coordinates>
-64.9310455,-10.7829313,163.95
</coordinates>
</Point>
</Placemark>
<Placemark>
<name>
Tue Jan 03 15:19:21 2017 S=1.15 Km/hr
</name>
<styleUrl>
#styleMap_TLP_Normal
</styleUrl>
<Point>
<coordinates>
[truncated: 262,579 more chars]
