# Supplementary material for: Lévy foraging patterns of rural humans
Source: PLoS One. 2018 Jun 18;13(6):e0199099. doi: 10.1371/journal.pone.0199099 (PMC6005560; doi:10.1371/journal.pone.0199099)
Supplement: S4 File — (ZIP) [file pone.0199099.s004.zip › Holux01_M-241_Start_20170103-110131_Finish_20170104-202050.txt]

-64.9346619	-10.7776899	136.87	Tue Jan 03 14:01:31 2017
-64.9347305	-10.7778072	136.77	Tue Jan 03 14:01:41 2017
-64.9347076	-10.7778912	138.93	Tue Jan 03 14:01:51 2017
-64.9346237	-10.7778645	140.96	Tue Jan 03 14:02:01 2017
-64.9346466	-10.7778482	142.51	Tue Jan 03 14:02:11 2017
-64.9346771	-10.7778625	144.38	Tue Jan 03 14:02:21 2017
-64.9347763	-10.7779284	144.73	Tue Jan 03 14:02:31 2017
-64.9348221	-10.7780066	146.44	Tue Jan 03 14:02:41 2017
-64.9348221	-10.7780743	147.77	Tue Jan 03 14:02:51 2017
-64.9348602	-10.7781725	145.96	Tue Jan 03 14:03:01 2017
-64.9348755	-10.7782679	144.80	Tue Jan 03 14:03:11 2017
-64.9349060	-10.7783499	145.14	Tue Jan 03 14:03:21 2017
-64.9349213	-10.7783833	145.10	Tue Jan 03 14:03:31 2017
-64.9349518	-10.7784147	143.97	Tue Jan 03 14:03:41 2017
-64.9350357	-10.7784691	145.98	Tue Jan 03 14:03:51 2017
-64.9351349	-10.7785244	146.42	Tue Jan 03 14:04:01 2017
-64.9351807	-10.7785568	147.54	Tue Jan 03 14:04:11 2017
-64.9351578	-10.7786274	149.52	Tue Jan 03 14:04:21 2017
-64.9351349	-10.7786579	150.13	Tue Jan 03 14:04:31 2017
-64.9351425	-10.7787132	149.74	Tue Jan 03 14:04:41 2017
-64.9351883	-10.7787361	149.90	Tue Jan 03 14:04:51 2017
-64.9352722	-10.7788143	151.04	Tue Jan 03 14:05:01 2017
-64.9353104	-10.7788143	151.14	Tue Jan 03 14:05:11 2017
-64.9353561	-10.7788210	150.55	Tue Jan 03 14:05:21 2017
-64.9354324	-10.7788706	152.14	Tue Jan 03 14:05:31 2017
-64.9354706	-10.7789230	152.57	Tue Jan 03 14:05:41 2017
-64.9355087	-10.7789726	152.86	Tue Jan 03 14:05:51 2017
-64.9355545	-10.7790194	151.82	Tue Jan 03 14:06:01 2017
-64.9355774	-10.7790642	151.96	Tue Jan 03 14:06:11 2017
-64.9356232	-10.7790928	152.88	Tue Jan 03 14:06:21 2017
-64.9356308	-10.7790909	152.93	Tue Jan 03 14:06:31 2017
-64.9357300	-10.7791653	154.60	Tue Jan 03 14:06:41 2017
-64.9357986	-10.7792063	154.99	Tue Jan 03 14:06:51 2017
-64.9359131	-10.7791882	155.46	Tue Jan 03 14:07:01 2017
-64.9359818	-10.7791386	154.22	Tue Jan 03 14:07:11 2017
-64.9360504	-10.7791195	154.69	Tue Jan 03 14:07:21 2017
-64.9361343	-10.7790766	155.08	Tue Jan 03 14:07:31 2017
-64.9362259	-10.7790184	156.88	Tue Jan 03 14:07:41 2017
-64.9363480	-10.7790232	158.05	Tue Jan 03 14:07:51 2017
-64.9364090	-10.7790537	157.50	Tue Jan 03 14:08:01 2017
-64.9364319	-10.7791147	157.38	Tue Jan 03 14:08:11 2017
-64.9365005	-10.7791166	157.00	Tue Jan 03 14:08:21 2017
-64.9365616	-10.7791471	157.06	Tue Jan 03 14:08:31 2017
-64.9366150	-10.7791653	157.55	Tue Jan 03 14:08:41 2017
-64.9366226	-10.7791662	157.59	Tue Jan 03 14:08:51 2017
-64.9366302	-10.7791586	157.63	Tue Jan 03 14:09:01 2017
-64.9366379	-10.7791195	157.89	Tue Jan 03 14:09:11 2017
-64.9366455	-10.7791176	157.94	Tue Jan 03 14:09:21 2017
-64.9367065	-10.7790728	158.12	Tue Jan 03 14:09:31 2017
-64.9367828	-10.7790356	158.32	Tue Jan 03 14:09:41 2017
-64.9369202	-10.7790718	156.66	Tue Jan 03 14:09:51 2017
-64.9369583	-10.7791071	156.91	Tue Jan 03 14:10:01 2017
-64.9370270	-10.7791939	155.22	Tue Jan 03 14:10:11 2017
-64.9370499	-10.7792854	155.59	Tue Jan 03 14:10:21 2017
-64.9370880	-10.7793226	155.69	Tue Jan 03 14:10:31 2017
-64.9371109	-10.7793236	155.29	Tue Jan 03 14:10:41 2017
-64.9371796	-10.7793188	155.09	Tue Jan 03 14:10:51 2017
-64.9372711	-10.7793007	155.38	Tue Jan 03 14:11:01 2017
-64.9373016	-10.7793016	155.66	Tue Jan 03 14:11:11 2017
-64.9373016	-10.7793236	155.75	Tue Jan 03 14:11:21 2017
-64.9373550	-10.7793455	155.82	Tue Jan 03 14:11:31 2017
-64.9374542	-10.7793903	156.30	Tue Jan 03 14:11:41 2017
-64.9375000	-10.7794399	156.21	Tue Jan 03 14:11:51 2017
-64.9375992	-10.7794743	156.50	Tue Jan 03 14:12:01 2017
-64.9376221	-10.7794724	156.49	Tue Jan 03 14:12:11 2017
-64.9376450	-10.7795153	156.72	Tue Jan 03 14:12:21 2017
-64.9377136	-10.7795591	157.19	Tue Jan 03 14:12:31 2017
-64.9377136	-10.7795582	157.18	Tue Jan 03 14:12:41 2017
-64.9377747	-10.7795954	157.22	Tue Jan 03 14:12:51 2017
-64.9378433	-10.7796288	157.42	Tue Jan 03 14:13:01 2017
-64.9378586	-10.7797451	154.48	Tue Jan 03 14:13:11 2017
-64.9379196	-10.7798004	155.55	Tue Jan 03 14:13:21 2017
-64.9378891	-10.7799091	154.76	Tue Jan 03 14:13:31 2017
-64.9379196	-10.7799797	155.52	Tue Jan 03 14:13:41 2017
-64.9379501	-10.7800922	154.57	Tue Jan 03 14:13:51 2017
-64.9379730	-10.7801380	154.29	Tue Jan 03 14:14:01 2017
-64.9379807	-10.7801371	154.23	Tue Jan 03 14:14:11 2017
-64.9379807	-10.7800493	153.85	Tue Jan 03 14:14:21 2017
-64.9379654	-10.7799301	154.34	Tue Jan 03 14:14:31 2017
-64.9378891	-10.7798920	154.77	Tue Jan 03 14:14:41 2017
-64.9379044	-10.7798662	155.27	Tue Jan 03 14:14:51 2017
-64.9378967	-10.7798853	154.73	Tue Jan 03 14:15:01 2017
-64.9379044	-10.7798834	154.62	Tue Jan 03 14:15:11 2017
-64.9379044	-10.7798910	154.63	Tue Jan 03 14:15:21 2017
-64.9379044	-10.7799082	154.91	Tue Jan 03 14:15:31 2017
-64.9379501	-10.7799330	155.48	Tue Jan 03 14:15:41 2017
-64.9379959	-10.7799969	155.43	Tue Jan 03 14:15:51 2017
-64.9379959	-10.7800560	154.73	Tue Jan 03 14:16:01 2017
-64.9379959	-10.7801676	152.66	Tue Jan 03 14:16:11 2017
-64.9379807	-10.7802448	152.54	Tue Jan 03 14:16:21 2017
-64.9379654	-10.7803307	152.99	Tue Jan 03 14:16:31 2017
-64.9379654	-10.7804213	153.43	Tue Jan 03 14:16:41 2017
-64.9379044	-10.7805023	153.79	Tue Jan 03 14:16:51 2017
-64.9378815	-10.7805500	154.06	Tue Jan 03 14:17:01 2017
-64.9379196	-10.7806559	154.45	Tue Jan 03 14:17:11 2017
-64.9378967	-10.7807684	154.82	Tue Jan 03 14:17:21 2017
-64.9378433	-10.7807913	155.49	Tue Jan 03 14:17:31 2017
-64.9378052	-10.7808447	154.91	Tue Jan 03 14:17:41 2017
-64.9377441	-10.7808857	154.58	Tue Jan 03 14:17:51 2017
-64.9377518	-10.7809763	154.96	Tue Jan 03 14:18:01 2017
-64.9376755	-10.7810202	155.14	Tue Jan 03 14:18:11 2017
-64.9376526	-10.7810535	154.90	Tue Jan 03 14:18:21 2017
-64.9375916	-10.7811155	153.93	Tue Jan 03 14:18:31 2017
-64.9375916	-10.7810946	159.38	Tue Jan 03 14:18:41 2017
-64.9375763	-10.7811422	159.69	Tue Jan 03 14:18:51 2017
-64.9376221	-10.7812634	159.42	Tue Jan 03 14:19:01 2017
-64.9376068	-10.7813749	157.81	Tue Jan 03 14:19:11 2017
-64.9376373	-10.7814302	157.33	Tue Jan 03 14:19:21 2017
-64.9376526	-10.7814989	156.60	Tue Jan 03 14:19:31 2017
-64.9377289	-10.7815781	155.20	Tue Jan 03 14:19:41 2017
-64.9377213	-10.7816448	155.29	Tue Jan 03 14:19:51 2017
-64.9377365	-10.7816763	155.64	Tue Jan 03 14:20:01 2017
-64.9377289	-10.7817039	155.63	Tue Jan 03 14:20:11 2017
-64.9377060	-10.7817459	155.74	Tue Jan 03 14:20:21 2017
-64.9376144	-10.7817936	154.27	Tue Jan 03 14:20:31 2017
-64.9375839	-10.7818699	154.36	Tue Jan 03 14:20:41 2017
-64.9375229	-10.7818909	153.60	Tue Jan 03 14:20:51 2017
-64.9375153	-10.7818975	153.59	Tue Jan 03 14:21:01 2017
-64.9375381	-10.7819157	154.73	Tue Jan 03 14:21:11 2017
-64.9375763	-10.7818699	154.66	Tue Jan 03 14:21:21 2017
-64.9376144	-10.7818890	155.07	Tue Jan 03 14:21:31 2017
-64.9376221	-10.7819061	155.04	Tue Jan 03 14:21:41 2017
-64.9376907	-10.7819538	154.79	Tue Jan 03 14:21:51 2017
-64.9377670	-10.7820301	153.82	Tue Jan 03 14:22:01 2017
-64.9377136	-10.7821159	154.89	Tue Jan 03 14:22:11 2017
-64.9377594	-10.7821598	155.16	Tue Jan 03 14:22:21 2017
-64.9378052	-10.7821760	155.62	Tue Jan 03 14:22:31 2017
-64.9378510	-10.7822189	155.20	Tue Jan 03 14:22:41 2017
-64.9379120	-10.7823153	158.02	Tue Jan 03 14:22:51 2017
-64.9380112	-10.7823772	156.84	Tue Jan 03 14:23:01 2017
-64.9380569	-10.7823792	157.06	Tue Jan 03 14:23:11 2017
-64.9380722	-10.7823315	157.78	Tue Jan 03 14:23:21 2017
-64.9381027	-10.7822866	158.25	Tue Jan 03 14:23:31 2017
-64.9381256	-10.7822571	157.54	Tue Jan 03 14:23:41 2017
-64.9381332	-10.7822523	157.65	Tue Jan 03 14:23:51 2017
-64.9381332	-10.7822437	157.64	Tue Jan 03 14:24:01 2017
-64.9382172	-10.7822571	156.71	Tue Jan 03 14:24:11 2017
-64.9382706	-10.7822361	156.20	Tue Jan 03 14:24:21 2017
-64.9383011	-10.7822390	156.13	Tue Jan 03 14:24:31 2017
-64.9383163	-10.7822275	156.16	Tue Jan 03 14:24:41 2017
-64.9384537	-10.7822466	155.77	Tue Jan 03 14:24:51 2017
-64.9384995	-10.7822428	155.97	Tue Jan 03 14:25:01 2017
-64.9385529	-10.7822714	155.86	Tue Jan 03 14:25:11 2017
-64.9386444	-10.7823219	156.18	Tue Jan 03 14:25:21 2017
-64.9387665	-10.7823973	154.71	Tue Jan 03 14:25:31 2017
-64.9388046	-10.7824125	154.18	Tue Jan 03 14:25:41 2017
-64.9388123	-10.7824163	154.20	Tue Jan 03 14:25:51 2017
-64.9388351	-10.7824039	154.11	Tue Jan 03 14:26:01 2017
-64.9388580	-10.7823706	153.79	Tue Jan 03 14:26:11 2017
-64.9388580	-10.7823210	153.26	Tue Jan 03 14:26:21 2017
-64.9388809	-10.7822828	153.00	Tue Jan 03 14:26:31 2017
-64.9389191	-10.7821922	153.30	Tue Jan 03 14:26:41 2017
-64.9389496	-10.7821436	153.07	Tue Jan 03 14:26:51 2017
-64.9390106	-10.7821121	152.97	Tue Jan 03 14:27:01 2017
-64.9390640	-10.7820578	152.95	Tue Jan 03 14:27:11 2017
-64.9390564	-10.7820110	151.90	Tue Jan 03 14:27:21 2017
-64.9390717	-10.7820892	151.38	Tue Jan 03 14:27:31 2017
-64.9390335	-10.7821255	150.95	Tue Jan 03 14:27:41 2017
-64.9390335	-10.7821302	151.04	Tue Jan 03 14:27:51 2017
-64.9390640	-10.7821598	151.25	Tue Jan 03 14:28:01 2017
-64.9390869	-10.7822237	151.60	Tue Jan 03 14:28:11 2017
-64.9390640	-10.7823000	151.84	Tue Jan 03 14:28:21 2017
-64.9391251	-10.7823687	151.95	Tue Jan 03 14:28:31 2017
-64.9392090	-10.7824001	152.05	Tue Jan 03 14:28:41 2017
-64.9392242	-10.7824459	153.55	Tue Jan 03 14:28:51 2017
-64.9392624	-10.7824821	154.03	Tue Jan 03 14:29:01 2017
-64.9392853	-10.7825155	154.74	Tue Jan 03 14:29:11 2017
-64.9392700	-10.7825594	154.88	Tue Jan 03 14:29:21 2017
-64.9392624	-10.7826376	154.59	Tue Jan 03 14:29:31 2017
-64.9392548	-10.7826939	154.07	Tue Jan 03 14:29:41 2017
-64.9393158	-10.7827721	153.52	Tue Jan 03 14:29:51 2017
-64.9393005	-10.7828159	154.59	Tue Jan 03 14:30:01 2017
-64.9393082	-10.7828112	154.60	Tue Jan 03 14:30:11 2017
-64.9393158	-10.7828121	154.57	Tue Jan 03 14:30:21 2017
-64.9393463	-10.7828703	153.55	Tue Jan 03 14:30:31 2017
-64.9393463	-10.7829132	154.60	Tue Jan 03 14:30:41 2017
-64.9393234	-10.7829485	152.71	Tue Jan 03 14:30:51 2017
-64.9393158	-10.7830391	150.13	Tue Jan 03 14:31:01 2017
-64.9393311	-10.7830982	149.51	Tue Jan 03 14:31:11 2017
-64.9393387	-10.7831335	149.18	Tue Jan 03 14:31:21 2017
-64.9393539	-10.7832279	149.73	Tue Jan 03 14:31:31 2017
-64.9392929	-10.7833395	150.15	Tue Jan 03 14:31:41 2017
-64.9392395	-10.7833710	149.84	Tue Jan 03 14:31:51 2017
-64.9392242	-10.7833805	149.97	Tue Jan 03 14:32:01 2017
-64.9392242	-10.7834406	149.07	Tue Jan 03 14:32:11 2017
-64.9392090	-10.7834616	148.84	Tue Jan 03 14:32:21 2017
-64.9391937	-10.7834711	148.80	Tue Jan 03 14:32:31 2017
-64.9391708	-10.7834969	148.69	Tue Jan 03 14:32:41 2017
-64.9390869	-10.7835855	148.09	Tue Jan 03 14:32:51 2017
-64.9390564	-10.7836695	147.44	Tue Jan 03 14:33:01 2017
-64.9390945	-10.7837286	147.05	Tue Jan 03 14:33:11 2017
-64.9390869	-10.7837267	147.36	Tue Jan 03 14:33:21 2017
-64.9391174	-10.7837629	146.82	Tue Jan 03 14:33:31 2017
-64.9391861	-10.7838154	146.34	Tue Jan 03 14:33:41 2017
-64.9392090	-10.7838955	147.07	Tue Jan 03 14:33:51 2017
-64.9392395	-10.7839537	147.93	Tue Jan 03 14:34:01 2017
-64.9392700	-10.7839432	149.08	Tue Jan 03 14:34:11 2017
-64.9393005	-10.7839870	149.84	Tue Jan 03 14:34:21 2017
-64.9393311	-10.7840033	150.16	Tue Jan 03 14:34:31 2017
-64.9393311	-10.7840462	150.57	Tue Jan 03 14:34:41 2017
-64.9393616	-10.7841549	150.34	Tue Jan 03 14:34:51 2017
-64.9393692	-10.7842245	149.00	Tue Jan 03 14:35:01 2017
-64.9393005	-10.7842970	149.34	Tue Jan 03 14:35:11 2017
-64.9392700	-10.7843361	148.80	Tue Jan 03 14:35:21 2017
-64.9392471	-10.7844086	148.81	Tue Jan 03 14:35:31 2017
-64.9392090	-10.7844639	149.01	Tue Jan 03 14:35:41 2017
-64.9391556	-10.7845192	148.80	Tue Jan 03 14:35:51 2017
-64.9391556	-10.7845602	149.14	Tue Jan 03 14:36:01 2017
-64.9391022	-10.7845278	148.88	Tue Jan 03 14:36:11 2017
-64.9390564	-10.7844934	149.36	Tue Jan 03 14:36:21 2017
-64.9390259	-10.7845011	149.10	Tue Jan 03 14:36:31 2017
-64.9390182	-10.7845097	149.06	Tue Jan 03 14:36:41 2017
-64.9389343	-10.7844839	148.14	Tue Jan 03 14:36:51 2017
-64.9388809	-10.7844934	148.21	Tue Jan 03 14:37:01 2017
-64.9388504	-10.7844944	147.90	Tue Jan 03 14:37:11 2017
-64.9388123	-10.7845354	147.94	Tue Jan 03 14:37:21 2017
-64.9388199	-10.7845449	147.91	Tue Jan 03 14:37:31 2017
-64.9388275	-10.7845287	147.84	Tue Jan 03 14:37:41 2017
-64.9388351	-10.7844906	147.77	Tue Jan 03 14:37:51 2017
-64.9388199	-10.7844820	147.74	Tue Jan 03 14:38:01 2017
-64.9388199	-10.7844658	147.74	Tue Jan 03 14:38:11 2017
-64.9388275	-10.7844324	147.94	Tue Jan 03 14:38:21 2017
-64.9388580	-10.7844257	148.61	Tue Jan 03 14:38:31 2017
-64.9388504	-10.7844257	148.63	Tue Jan 03 14:38:41 2017
-64.9388046	-10.7843885	148.84	Tue Jan 03 14:38:51 2017
-64.9388046	-10.7843313	148.98	Tue Jan 03 14:39:01 2017
-64.9388199	-10.7843027	149.39	Tue Jan 03 14:39:11 2017
-64.9388580	-10.7842951	149.59	Tue Jan 03 14:39:21 2017
-64.9388657	-10.7842903	149.64	Tue Jan 03 14:39:31 2017
-64.9388351	-10.7842560	149.60	Tue Jan 03 14:39:41 2017
-64.9388199	-10.7841635	150.73	Tue Jan 03 14:39:51 2017
-64.9387589	-10.7840719	150.36	Tue Jan 03 14:40:01 2017
-64.9387054	-10.7840252	150.27	Tue Jan 03 14:40:11 2017
-64.9386902	-10.7839794	150.98	Tue Jan 03 14:40:21 2017
-64.9386826	-10.7839737	150.97	Tue Jan 03 14:40:31 2017
-64.9385605	-10.7839870	151.16	Tue Jan 03 14:40:41 2017
-64.9384766	-10.7839842	151.10	Tue Jan 03 14:40:51 2017
-64.9384308	-10.7839689	151.14	Tue Jan 03 14:41:01 2017
-64.9383774	-10.7839746	150.90	Tue Jan 03 14:41:11 2017
-64.9383392	-10.7839270	150.38	Tue Jan 03 14:41:21 2017
-64.9382401	-10.7838955	150.30	Tue Jan 03 14:41:31 2017
-64.9381790	-10.7838974	150.09	Tue Jan 03 14:41:41 2017
-64.9381409	-10.7838907	150.54	Tue Jan 03 14:41:51 2017
-64.9381027	-10.7839231	150.58	Tue Jan 03 14:42:01 2017
-64.9380417	-10.7839680	150.60	Tue Jan 03 14:42:11 2017
-64.9380188	-10.7840462	150.89	Tue Jan 03 14:42:21 2017
-64.9379807	-10.7841702	150.91	Tue Jan 03 14:42:31 2017
-64.9379349	-10.7842340	150.82	Tue Jan 03 14:42:41 2017
-64.9378891	-10.7842741	149.40	Tue Jan 03 14:42:51 2017
-64.9378357	-10.7842817	145.84	Tue Jan 03 14:43:01 2017
-64.9378357	-10.7843390	147.14	Tue Jan 03 14:43:11 2017
-64.9378662	-10.7844009	146.52	Tue Jan 03 14:43:21 2017
-64.9378281	-10.7844696	146.32	Tue Jan 03 14:43:31 2017
-64.9378052	-10.7845097	145.83	Tue Jan 03 14:43:41 2017
-64.9378052	-10.7845755	144.89	Tue Jan 03 14:43:51 2017
-64.9377823	-10.7846498	144.81	Tue Jan 03 14:44:01 2017
-64.9377594	-10.7845964	144.97	Tue Jan 03 14:44:11 2017
-64.9377365	-10.7845926	145.39	Tue Jan 03 14:44:21 2017
-64.9376831	-10.7846107	145.82	Tue Jan 03 14:44:31 2017
-64.9376602	-10.7846241	145.79	Tue Jan 03 14:44:41 2017
-64.9375839	-10.7846346	145.96	Tue Jan 03 14:44:51 2017
-64.9375229	-10.7846069	146.01	Tue Jan 03 14:45:01 2017
-64.9375000	-10.7845831	146.18	Tue Jan 03 14:45:11 2017
-64.9374924	-10.7845726	146.15	Tue Jan 03 14:45:21 2017
-64.9374161	-10.7845268	145.27	Tue Jan 03 14:45:31 2017
-64.9373856	-10.7844534	145.56	Tue Jan 03 14:45:41 2017
-64.9373779	-10.7843790	145.64	Tue Jan 03 14:45:51 2017
-64.9374161	-10.7843437	145.59	Tue Jan 03 14:46:01 2017
-64.9374161	-10.7843246	145.71	Tue Jan 03 14:46:11 2017
-64.9373779	-10.7842999	145.83	Tue Jan 03 14:46:21 2017
-64.9372482	-10.7842340	146.65	Tue Jan 03 14:46:31 2017
-64.9371948	-10.7841921	146.79	Tue Jan 03 14:46:41 2017
-64.9371567	-10.7841702	146.86	Tue Jan 03 14:46:51 2017
-64.9371185	-10.7841854	147.46	Tue Jan 03 14:47:01 2017
-64.9370346	-10.7841969	147.65	Tue Jan 03 14:47:11 2017
-64.9369888	-10.7842007	147.29	Tue Jan 03 14:47:21 2017
-64.9369049	-10.7842121	147.07	Tue Jan 03 14:47:31 2017
-64.9368286	-10.7841949	147.26	Tue Jan 03 14:47:41 2017
-64.9367294	-10.7841825	146.18	Tue Jan 03 14:47:51 2017
-64.9367065	-10.7842121	147.89	Tue Jan 03 14:48:01 2017
-64.9367752	-10.7842169	148.47	Tue Jan 03 14:48:11 2017
-64.9367599	-10.7841682	149.25	Tue Jan 03 14:48:21 2017
-64.9367752	-10.7841568	149.41	Tue Jan 03 14:48:31 2017
-64.9367294	-10.7842331	148.07	Tue Jan 03 14:48:41 2017
-64.9367447	-10.7842722	148.34	Tue Jan 03 14:48:51 2017
-64.9366913	-10.7842627	148.15	Tue Jan 03 14:49:01 2017
-64.9366302	-10.7842731	147.96	Tue Jan 03 14:49:11 2017
-64.9366074	-10.7842951	148.35	Tue Jan 03 14:49:21 2017
-64.9365997	-10.7842827	148.30	Tue Jan 03 14:49:31 2017
-64.9365768	-10.7842674	149.30	Tue Jan 03 14:49:41 2017
-64.9366074	-10.7842617	149.77	Tue Jan 03 14:49:51 2017
-64.9366455	-10.7842979	149.86	Tue Jan 03 14:50:01 2017
-64.9366074	-10.7843113	150.03	Tue Jan 03 14:50:11 2017
-64.9365540	-10.7842789	150.21	Tue Jan 03 14:50:21 2017
-64.9364929	-10.7842760	149.82	Tue Jan 03 14:50:31 2017
-64.9364243	-10.7842693	149.37	Tue Jan 03 14:50:41 2017
-64.9363556	-10.7842255	148.45	Tue Jan 03 14:50:51 2017
-64.9362717	-10.7841387	149.65	Tue Jan 03 14:51:01 2017
-64.9361801	-10.7841158	149.98	Tue Jan 03 14:51:11 2017
-64.9361191	-10.7841339	149.41	Tue Jan 03 14:51:21 2017
-64.9360580	-10.7841825	149.10	Tue Jan 03 14:51:31 2017
-64.9360428	-10.7841959	149.66	Tue Jan 03 14:51:41 2017
-64.9360275	-10.7841959	149.70	Tue Jan 03 14:51:51 2017
-64.9360733	-10.7841845	149.02	Tue Jan 03 14:52:01 2017
-64.9361954	-10.7841673	148.59	Tue Jan 03 14:52:11 2017
-64.9361801	-10.7841759	148.75	Tue Jan 03 14:52:21 2017
-64.9361115	-10.7841873	149.96	Tue Jan 03 14:52:31 2017
-64.9360886	-10.7842274	149.81	Tue Jan 03 14:52:41 2017
-64.9360275	-10.7842941	149.30	Tue Jan 03 14:52:51 2017
-64.9360352	-10.7844191	149.40	Tue Jan 03 14:53:01 2017
-64.9360123	-10.7844954	149.01	Tue Jan 03 14:53:11 2017
-64.9360657	-10.7845469	147.82	Tue Jan 03 14:53:21 2017
-64.9360275	-10.7845669	146.52	Tue Jan 03 14:53:31 2017
-64.9360580	-10.7846289	147.20	Tue Jan 03 14:53:41 2017
-64.9360275	-10.7846479	147.53	Tue Jan 03 14:53:51 2017
-64.9360275	-10.7846699	148.63	Tue Jan 03 14:54:01 2017
-64.9360580	-10.7845650	150.80	Tue Jan 03 14:54:11 2017
-64.9360504	-10.7844534	152.40	Tue Jan 03 14:54:21 2017
-64.9360580	-10.7843904	152.59	Tue Jan 03 14:54:31 2017
-64.9360580	-10.7843246	152.00	Tue Jan 03 14:54:41 2017
-64.9361115	-10.7842522	152.27	Tue Jan 03 14:54:51 2017
-64.9361801	-10.7842026	152.07	Tue Jan 03 14:55:01 2017
-64.9362488	-10.7842150	152.39	Tue Jan 03 14:55:11 2017
-64.9363174	-10.7842493	153.21	Tue Jan 03 14:55:21 2017
-64.9364166	-10.7843266	153.33	Tue Jan 03 14:55:31 2017
-64.9364929	-10.7843580	152.34	Tue Jan 03 14:55:41 2017
-64.9365616	-10.7843714	152.47	Tue Jan 03 14:55:51 2017
-64.9366455	-10.7843895	153.11	Tue Jan 03 14:56:01 2017
-64.9366837	-10.7843790	153.87	Tue Jan 03 14:56:11 2017
-64.9367142	-10.7843437	153.58	Tue Jan 03 14:56:21 2017
-64.9367447	-10.7842941	153.36	Tue Jan 03 14:56:31 2017
-64.9367676	-10.7842836	152.51	Tue Jan 03 14:56:41 2017
-64.9368668	-10.7842932	153.00	Tue Jan 03 14:56:51 2017
-64.9369507	-10.7842913	152.57	Tue Jan 03 14:57:01 2017
-64.9370728	-10.7842865	151.91	Tue Jan 03 14:57:11 2017
-64.9370804	-10.7842712	152.15	Tue Jan 03 14:57:21 2017
-64.9370956	-10.7842655	152.31	Tue Jan 03 14:57:31 2017
-64.9370880	-10.7842550	151.70	Tue Jan 03 14:57:41 2017
-64.9370880	-10.7842264	151.84	Tue Jan 03 14:57:51 2017
-64.9370956	-10.7842264	151.77	Tue Jan 03 14:58:01 2017
-64.9370346	-10.7842493	151.13	Tue Jan 03 14:58:11 2017
-64.9370270	-10.7842884	151.12	Tue Jan 03 14:58:21 2017
-64.9370346	-10.7842894	151.50	Tue Jan 03 14:58:31 2017
-64.9370422	-10.7843018	151.50	Tue Jan 03 14:58:41 2017
-64.9369812	-10.7843122	151.17	Tue Jan 03 14:58:51 2017
-64.9369888	-10.7843113	151.13	Tue Jan 03 14:59:01 2017
-64.9370880	-10.7844019	149.16	Tue Jan 03 14:59:11 2017
-64.9371033	-10.7843809	148.77	Tue Jan 03 14:59:21 2017
-64.9370422	-10.7842627	148.35	Tue Jan 03 14:59:31 2017
-64.9370956	-10.7842522	148.63	Tue Jan 03 14:59:41 2017
-64.9370956	-10.7842455	148.70	Tue Jan 03 14:59:51 2017
-64.9371033	-10.7842207	147.86	Tue Jan 03 15:00:01 2017
-64.9371109	-10.7842379	147.73	Tue Jan 03 15:00:11 2017
-64.9371643	-10.7843094	148.04	Tue Jan 03 15:00:21 2017
-64.9371719	-10.7843428	147.88	Tue Jan 03 15:00:31 2017
-64.9371948	-10.7843790	147.99	Tue Jan 03 15:00:41 2017
-64.9372025	-10.7843800	148.05	Tue Jan 03 15:00:51 2017
-64.9371948	-10.7843790	148.06	Tue Jan 03 15:01:01 2017
-64.9371719	-10.7843647	148.11	Tue Jan 03 15:01:11 2017
-64.9371033	-10.7843485	150.45	Tue Jan 03 15:01:21 2017
-64.9370728	-10.7843199	151.37	Tue Jan 03 15:01:31 2017
-64.9370346	-10.7842932	151.00	Tue Jan 03 15:01:41 2017
-64.9370346	-10.7842369	150.65	Tue Jan 03 15:01:51 2017
-64.9370499	-10.7842388	150.38	Tue Jan 03 15:02:01 2017
-64.9371109	-10.7842131	150.99	Tue Jan 03 15:02:11 2017
-64.9371338	-10.7842312	150.48	Tue Jan 03 15:02:21 2017
-64.9371338	-10.7842178	150.43	Tue Jan 03 15:02:31 2017
-64.9371338	-10.7842150	150.41	Tue Jan 03 15:02:41 2017
-64.9371643	-10.7842197	150.22	Tue Jan 03 15:02:51 2017
-64.9371567	-10.7842064	150.12	Tue Jan 03 15:03:01 2017
-64.9371490	-10.7841949	150.11	Tue Jan 03 15:03:11 2017
-64.9371719	-10.7842140	150.11	Tue Jan 03 15:03:21 2017
-64.9371643	-10.7842073	150.13	Tue Jan 03 15:03:31 2017
-64.9371262	-10.7841949	150.00	Tue Jan 03 15:03:41 2017
-64.9371262	-10.7841825	150.02	Tue Jan 03 15:03:51 2017
-64.9371643	-10.7841892	149.80	Tue Jan 03 15:04:01 2017
-64.9371262	-10.7841587	148.82	Tue Jan 03 15:04:11 2017
-64.9369888	-10.7841864	149.64	Tue Jan 03 15:04:21 2017
-64.9368896	-10.7841902	150.55	Tue Jan 03 15:04:31 2017
-64.9368134	-10.7842197	151.43	Tue Jan 03 15:04:41 2017
-64.9367752	-10.7841902	149.93	Tue Jan 03 15:04:51 2017
-64.9367676	-10.7842484	149.44	Tue Jan 03 15:05:01 2017
-64.9367599	-10.7843418	151.00	Tue Jan 03 15:05:11 2017
-64.9367065	-10.7844267	151.91	Tue Jan 03 15:05:21 2017
-64.9367065	-10.7844963	151.37	Tue Jan 03 15:05:31 2017
-64.9367142	-10.7845697	151.59	Tue Jan 03 15:05:41 2017
-64.9367142	-10.7846603	151.69	Tue Jan 03 15:05:51 2017
-64.9366684	-10.7846918	152.65	Tue Jan 03 15:06:01 2017
-64.9366837	-10.7847795	152.31	Tue Jan 03 15:06:11 2017
-64.9367294	-10.7849236	149.82	Tue Jan 03 15:06:21 2017
-64.9367599	-10.7849922	148.27	Tue Jan 03 15:06:31 2017
-64.9368439	-10.7850189	147.65	Tue Jan 03 15:06:41 2017
-64.9368668	-10.7850342	147.29	Tue Jan 03 15:06:51 2017
-64.9369583	-10.7850389	147.66	Tue Jan 03 15:07:01 2017
-64.9369583	-10.7850418	147.27	Tue Jan 03 15:07:11 2017
-64.9369354	-10.7850456	147.47	Tue Jan 03 15:07:21 2017
-64.9369354	-10.7850475	147.44	Tue Jan 03 15:07:31 2017
-64.9369583	-10.7850533	146.88	Tue Jan 03 15:07:41 2017
-64.9369659	-10.7850542	146.85	Tue Jan 03 15:07:51 2017
-64.9369583	-10.7850704	146.86	Tue Jan 03 15:08:01 2017
-64.9369507	-10.7850676	146.11	Tue Jan 03 15:08:11 2017
-64.9369431	-10.7850809	144.91	Tue Jan 03 15:08:21 2017
-64.9369278	-10.7850819	145.18	Tue Jan 03 15:08:31 2017
-64.9369507	-10.7850637	145.43	Tue Jan 03 15:08:41 2017
-64.9370193	-10.7849865	146.64	Tue Jan 03 15:08:51 2017
-64.9370346	-10.7849865	146.68	Tue Jan 03 15:09:01 2017
-64.9370422	-10.7849922	146.68	Tue Jan 03 15:09:11 2017
-64.9370346	-10.7849817	146.68	Tue Jan 03 15:09:21 2017
-64.9370422	-10.7849493	147.05	Tue Jan 03 15:09:31 2017
-64.9370270	-10.7849503	147.07	Tue Jan 03 15:09:41 2017
-64.9369659	-10.7850027	146.76	Tue Jan 03 15:09:51 2017
-64.9369583	-10.7850456	146.55	Tue Jan 03 15:10:01 2017
-64.9369354	-10.7850742	146.50	Tue Jan 03 15:10:11 2017
-64.9368744	-10.7850370	146.17	Tue Jan 03 15:10:21 2017
-64.9368286	-10.7850332	145.93	Tue Jan 03 15:10:31 2017
-64.9368057	-10.7851028	145.26	Tue Jan 03 15:10:41 2017
-64.9367981	-10.7851486	145.16	Tue Jan 03 15:10:51 2017
-64.9367447	-10.7852173	144.93	Tue Jan 03 15:11:01 2017
-64.9367294	-10.7853546	144.63	Tue Jan 03 15:11:11 2017
-64.9367599	-10.7854490	144.81	Tue Jan 03 15:11:21 2017
-64.9367371	-10.7855787	145.12	Tue Jan 03 15:11:31 2017
-64.9367294	-10.7855682	146.32	Tue Jan 03 15:11:41 2017
-64.9367065	-10.7855978	146.93	Tue Jan 03 15:11:51 2017
-64.9366226	-10.7857008	150.30	Tue Jan 03 15:12:01 2017
-64.9365540	-10.7856770	151.40	Tue Jan 03 15:12:11 2017
-64.9364777	-10.7856779	151.75	Tue Jan 03 15:12:21 2017
-64.9363708	-10.7857141	152.14	Tue Jan 03 15:12:31 2017
-64.9363098	-10.7857313	152.75	Tue Jan 03 15:12:41 2017
-64.9362640	-10.7856884	152.48	Tue Jan 03 15:12:51 2017
-64.9362259	-10.7856350	152.86	Tue Jan 03 15:13:01 2017
-64.9361649	-10.7855978	153.15	Tue Jan 03 15:13:11 2017
-64.9361496	-10.7855635	153.94	Tue Jan 03 15:13:21 2017
-64.9361649	-10.7854748	153.99	Tue Jan 03 15:13:31 2017
-64.9361725	-10.7854099	153.61	Tue Jan 03 15:13:41 2017
-64.9361725	-10.7853479	153.56	Tue Jan 03 15:13:51 2017
-64.9360962	-10.7853003	155.43	Tue Jan 03 15:14:01 2017
-64.9360123	-10.7852488	157.59	Tue Jan 03 15:14:11 2017
-64.9360428	-10.7852230	158.46	Tue Jan 03 15:14:21 2017
-64.9360657	-10.7852068	157.46	Tue Jan 03 15:14:31 2017
-64.9360428	-10.7852364	157.00	Tue Jan 03 15:14:41 2017
-64.9360504	-10.7852974	156.23	Tue Jan 03 15:14:51 2017
-64.9360199	-10.7853317	157.22	Tue Jan 03 15:15:01 2017
-64.9359512	-10.7854156	159.18	Tue Jan 03 15:15:11 2017
-64.9358978	-10.7854376	158.95	Tue Jan 03 15:15:21 2017
-64.9357910	-10.7854156	158.97	Tue Jan 03 15:15:31 2017
-64.9357681	-10.7854052	158.54	Tue Jan 03 15:15:41 2017
-64.9357376	-10.7854052	158.94	Tue Jan 03 15:15:51 2017
-64.9357605	-10.7854862	159.47	Tue Jan 03 15:16:01 2017
-64.9357758	-10.7855997	160.61	Tue Jan 03 15:16:11 2017
-64.9357910	-10.7855988	160.61	Tue Jan 03 15:16:21 2017
-64.9358063	-10.7856321	159.78	Tue Jan 03 15:16:31 2017
-64.9358063	-10.7856417	159.87	Tue Jan 03 15:16:41 2017
-64.9357986	-10.7856464	159.94	Tue Jan 03 15:16:51 2017
-64.9357834	-10.7856617	159.96	Tue Jan 03 15:17:01 2017
-64.9356918	-10.7856998	159.83	Tue Jan 03 15:17:11 2017
-64.9355927	-10.7857742	159.64	Tue Jan 03 15:17:21 2017
-64.9356232	-10.7858734	159.47	Tue Jan 03 15:17:31 2017
-64.9356155	-10.7859039	158.41	Tue Jan 03 15:17:41 2017
-64.9356003	-10.7859507	157.87	Tue Jan 03 15:17:51 2017
-64.9355927	-10.7859659	157.87	Tue Jan 03 15:18:01 2017
-64.9356766	-10.7859936	157.80	Tue Jan 03 15:18:11 2017
-64.9357376	-10.7859993	158.16	Tue Jan 03 15:18:21 2017
-64.9357681	-10.7860069	158.10	Tue Jan 03 15:18:31 2017
-64.9358139	-10.7860241	158.40	Tue Jan 03 15:18:41 2017
-64.9358215	-10.7860336	158.64	Tue Jan 03 15:18:51 2017
-64.9358215	-10.7860746	158.35	Tue Jan 03 15:19:01 2017
-64.9358521	-10.7860746	156.03	Tue Jan 03 15:19:11 2017
-64.9359360	-10.7860947	156.54	Tue Jan 03 15:19:21 2017
-64.9359970	-10.7860851	156.82	Tue Jan 03 15:19:31 2017
-64.9360504	-10.7861319	157.04	Tue Jan 03 15:19:41 2017
-64.9360657	-10.7861280	157.09	Tue Jan 03 15:19:51 2017
-64.9361038	-10.7861109	156.95	Tue Jan 03 15:20:01 2017
-64.9360809	-10.7860785	155.17	Tue Jan 03 15:20:11 2017
-64.9360275	-10.7859955	154.58	Tue Jan 03 15:20:21 2017
-64.9360123	-10.7860079	154.59	Tue Jan 03 15:20:31 2017
-64.9359818	-10.7860308	155.22	Tue Jan 03 15:20:41 2017
-64.9359741	-10.7860403	155.62	Tue Jan 03 15:20:51 2017
-64.9358521	-10.7860250	154.68	Tue Jan 03 15:21:01 2017
-64.9357605	-10.7860250	155.73	Tue Jan 03 15:21:11 2017
-64.9357376	-10.7860107	155.83	Tue Jan 03 15:21:21 2017
-64.9356995	-10.7860422	155.12	Tue Jan 03 15:21:31 2017
-64.9356461	-10.7860355	156.13	Tue Jan 03 15:21:41 2017
-64.9356384	-10.7860346	156.68	Tue Jan 03 15:21:51 2017
-64.9356003	-10.7859964	157.29	Tue Jan 03 15:22:01 2017
-64.9355240	-10.7860184	158.51	Tue Jan 03 15:22:11 2017
-64.9354706	-10.7860737	158.39	Tue Jan 03 15:22:21 2017
-64.9353790	-10.7860756	159.11	Tue Jan 03 15:22:31 2017
-64.9353027	-10.7860470	159.59	Tue Jan 03 15:22:41 2017
-64.9352188	-10.7860413	159.41	Tue Jan 03 15:22:51 2017
-64.9352264	-10.7860451	160.07	Tue Jan 03 15:23:01 2017
-64.9351883	-10.7860422	160.45	Tue Jan 03 15:23:11 2017
-64.9350967	-10.7860537	160.60	Tue Jan 03 15:23:21 2017
-64.9350510	-10.7861443	160.68	Tue Jan 03 15:23:31 2017
-64.9350433	-10.7862186	161.98	Tue Jan 03 15:23:41 2017
-64.9350357	-10.7862921	161.96	Tue Jan 03 15:23:51 2017
-64.9350281	-10.7863817	161.10	Tue Jan 03 15:24:01 2017
-64.9349289	-10.7864370	161.41	Tue Jan 03 15:24:11 2017
-64.9348145	-10.7864704	159.97	Tue Jan 03 15:24:21 2017
-64.9347382	-10.7865267	158.86	Tue Jan 03 15:24:31 2017
-64.9346848	-10.7866106	157.09	Tue Jan 03 15:24:41 2017
-64.9346390	-10.7866335	156.91	Tue Jan 03 15:24:51 2017
-64.9345856	-10.7866735	155.83	Tue Jan 03 15:25:01 2017
-64.9345398	-10.7867699	155.37	Tue Jan 03 15:25:11 2017
-64.9346161	-10.7868948	154.88	Tue Jan 03 15:25:21 2017
-64.9346466	-10.7869329	155.06	Tue Jan 03 15:25:31 2017
-64.9346695	-10.7870216	155.32	Tue Jan 03 15:25:41 2017
-64.9346085	-10.7870932	155.43	Tue Jan 03 15:25:51 2017
-64.9346085	-10.7870989	155.36	Tue Jan 03 15:26:01 2017
-64.9346924	-10.7871752	155.58	Tue Jan 03 15:26:11 2017
-64.9347305	-10.7871933	155.76	Tue Jan 03 15:26:21 2017
-64.9347839	-10.7872171	156.90	Tue Jan 03 15:26:31 2017
-64.9348907	-10.7872496	156.60	Tue Jan 03 15:26:41 2017
-64.9349213	-10.7872810	157.43	Tue Jan 03 15:26:51 2017
-64.9348907	-10.7873478	158.70	Tue Jan 03 15:27:01 2017
-64.9349442	-10.7874861	159.89	Tue Jan 03 15:27:11 2017
-64.9349442	-10.7876301	159.46	Tue Jan 03 15:27:21 2017
-64.9349747	-10.7876616	158.21	Tue Jan 03 15:27:31 2017
-64.9349976	-10.7876825	158.09	Tue Jan 03 15:27:41 2017
-64.9349976	-10.7876720	157.97	Tue Jan 03 15:27:51 2017
-64.9350052	-10.7876749	157.96	Tue Jan 03 15:28:01 2017
-64.9350052	-10.7876787	158.00	Tue Jan 03 15:28:11 2017
-64.9349747	-10.7876768	159.27	Tue Jan 03 15:28:21 2017
-64.9349594	-10.7876577	159.18	Tue Jan 03 15:28:31 2017
-64.9349823	-10.7876558	159.98	Tue Jan 03 15:28:41 2017
-64.9350128	-10.7876387	160.41	Tue Jan 03 15:28:51 2017
-64.9350357	-10.7876110	160.66	Tue Jan 03 15:29:01 2017
-64.9350433	-10.7876129	160.68	Tue Jan 03 15:29:11 2017
-64.9350433	-10.7875643	161.32	Tue Jan 03 15:29:21 2017
-64.9350662	-10.7875700	162.13	Tue Jan 03 15:29:31 2017
-64.9350357	-10.7875719	162.18	Tue Jan 03 15:29:41 2017
-64.9350128	-10.7876015	162.83	Tue Jan 03 15:29:51 2017
-64.9350128	-10.7876053	163.39	Tue Jan 03 15:30:01 2017
-64.9350281	-10.7875710	163.33	Tue Jan 03 15:30:11 2017
-64.9350204	-10.7875299	164.56	Tue Jan 03 15:30:21 2017
-64.9350357	-10.7875433	164.52	Tue Jan 03 15:30:31 2017
-64.9351349	-10.7875834	164.32	Tue Jan 03 15:30:41 2017
-64.9351425	-10.7875957	164.07	Tue Jan 03 15:30:51 2017
-64.9351196	-10.7876043	163.29	Tue Jan 03 15:31:01 2017
-64.9351196	-10.7875948	163.32	Tue Jan 03 15:31:11 2017
-64.9350967	-10.7876129	163.34	Tue Jan 03 15:31:21 2017
-64.9350815	-10.7876129	163.87	Tue Jan 03 15:31:31 2017
-64.9350967	-10.7875834	165.12	Tue Jan 03 15:31:41 2017
-64.9351349	-10.7876101	165.72	Tue Jan 03 15:31:51 2017
-64.9352112	-10.7876587	166.32	Tue Jan 03 15:32:01 2017
-64.9352036	-10.7876596	166.20	Tue Jan 03 15:32:11 2017
-64.9351425	-10.7876425	165.72	Tue Jan 03 15:32:21 2017
-64.9351196	-10.7875986	165.57	Tue Jan 03 15:32:31 2017
-64.9351349	-10.7876091	166.02	Tue Jan 03 15:32:41 2017
-64.9351349	-10.7876005	166.09	Tue Jan 03 15:32:51 2017
-64.9350967	-10.7876053	166.58	Tue Jan 03 15:33:01 2017
-64.9350052	-10.7875996	167.25	Tue Jan 03 15:33:11 2017
-64.9350128	-10.7875605	166.87	Tue Jan 03 15:33:21 2017
-64.9350662	-10.7875443	165.92	Tue Jan 03 15:33:31 2017
-64.9350586	-10.7875586	165.32	Tue Jan 03 15:33:41 2017
-64.9350815	-10.7875843	164.56	Tue Jan 03 15:33:51 2017
-64.9350891	-10.7875881	164.31	Tue Jan 03 15:34:01 2017
-64.9350815	-10.7876024	164.21	Tue Jan 03 15:34:11 2017
-64.9350891	-10.7876167	165.01	Tue Jan 03 15:34:21 2017
-64.9350815	-10.7876129	164.75	Tue Jan 03 15:34:31 2017
-64.9350510	-10.7876263	164.27	Tue Jan 03 15:34:41 2017
-64.9350204	-10.7876549	164.14	Tue Jan 03 15:34:51 2017
-64.9350052	-10.7876692	164.19	Tue Jan 03 15:35:01 2017
-64.9349976	-10.7876606	162.64	Tue Jan 03 15:35:11 2017
-64.9350052	-10.7876654	162.57	Tue Jan 03 15:35:21 2017
-64.9350052	-10.7876616	162.54	Tue Jan 03 15:35:31 2017
-64.9350433	-10.7876835	161.71	Tue Jan 03 15:35:41 2017
-64.9351196	-10.7877655	159.12	Tue Jan 03 15:35:51 2017
-64.9351196	-10.7877588	159.05	Tue Jan 03 15:36:01 2017
-64.9350586	-10.7877331	159.31	Tue Jan 03 15:36:11 2017
-64.9350510	-10.7877245	159.32	Tue Jan 03 15:36:21 2017
-64.9350510	-10.7877188	159.31	Tue Jan 03 15:36:31 2017
-64.9350204	-10.7877111	159.36	Tue Jan 03 15:36:41 2017
-64.9349899	-10.7876873	155.61	Tue Jan 03 15:36:51 2017
-64.9349976	-10.7876997	155.89	Tue Jan 03 15:37:01 2017
-64.9350433	-10.7877131	157.05	Tue Jan 03 15:37:11 2017
-64.9350586	-10.7877159	157.20	Tue Jan 03 15:37:21 2017
-64.9350204	-10.7876949	157.47	Tue Jan 03 15:37:31 2017
-64.9349594	-10.7876949	157.46	Tue Jan 03 15:37:41 2017
-64.9349060	-10.7877054	157.89	Tue Jan 03 15:37:51 2017
-64.9348526	-10.7877216	158.44	Tue Jan 03 15:38:01 2017
-64.9349747	-10.7876959	158.37	Tue Jan 03 15:38:11 2017
-64.9349594	-10.7877102	158.57	Tue Jan 03 15:38:21 2017
-64.9349747	-10.7877131	159.30	Tue Jan 03 15:38:31 2017
-64.9350128	-10.7876463	160.52	Tue Jan 03 15:38:41 2017
-64.9350128	-10.7876472	160.47	Tue Jan 03 15:38:51 2017
-64.9350128	-10.7876492	160.47	Tue Jan 03 15:39:01 2017
-64.9350204	-10.7876549	160.41	Tue Jan 03 15:39:11 2017
-64.9350281	-10.7876587	160.32	Tue Jan 03 15:39:21 2017
-64.9350281	-10.7876549	160.23	Tue Jan 03 15:39:31 2017
-64.9350433	-10.7876377	160.13	Tue Jan 03 15:39:41 2017
-64.9350510	-10.7876253	160.02	Tue Jan 03 15:39:51 2017
-64.9350510	-10.7876129	159.91	Tue Jan 03 15:40:01 2017
-64.9350433	-10.7876062	159.79	Tue Jan 03 15:40:11 2017
-64.9350357	-10.7876053	159.65	Tue Jan 03 15:40:21 2017
-64.9350281	-10.7876177	159.50	Tue Jan 03 15:40:31 2017
-64.9350204	-10.7876387	159.34	Tue Jan 03 15:40:41 2017
-64.9350128	-10.7876482	159.20	Tue Jan 03 15:40:51 2017
-64.9350204	-10.7876530	159.05	Tue Jan 03 15:41:01 2017
-64.9350204	-10.7876644	158.90	Tue Jan 03 15:41:11 2017
-64.9350281	-10.7876625	158.75	Tue Jan 03 15:41:21 2017
-64.9350128	-10.7875948	158.63	Tue Jan 03 15:41:31 2017
-64.9349899	-10.7874832	158.30	Tue Jan 03 15:41:41 2017
-64.9349518	-10.7873878	157.91	Tue Jan 03 15:41:51 2017
-64.9348907	-10.7873049	157.79	Tue Jan 03 15:42:01 2017
-64.9347687	-10.7871199	157.48	Tue Jan 03 15:42:11 2017
-64.9347000	-10.7871218	156.94	Tue Jan 03 15:42:21 2017
-64.9346695	-10.7870398	156.70	Tue Jan 03 15:42:31 2017
-64.9346542	-10.7869577	156.05	Tue Jan 03 15:42:41 2017
-64.9346542	-10.7869072	155.60	Tue Jan 03 15:42:51 2017
-64.9345932	-10.7868376	156.33	Tue Jan 03 15:43:01 2017
-64.9345245	-10.7867670	157.30	Tue Jan 03 15:43:11 2017
-64.9345322	-10.7867231	156.85	Tue Jan 03 15:43:21 2017
-64.9346008	-10.7866907	157.75	Tue Jan 03 15:43:31 2017
-64.9345169	-10.7866592	157.83	Tue Jan 03 15:43:41 2017
-64.9345169	-10.7866516	157.81	Tue Jan 03 15:43:51 2017
-64.9346237	-10.7866526	158.14	Tue Jan 03 15:44:01 2017
-64.9347076	-10.7866344	157.91	Tue Jan 03 15:44:11 2017
-64.9347992	-10.7866135	157.74	Tue Jan 03 15:44:21 2017
-64.9348679	-10.7865772	157.47	Tue Jan 03 15:44:31 2017
-64.9349670	-10.7865334	157.60	Tue Jan 03 15:44:41 2017
-64.9350586	-10.7864695	156.16	Tue Jan 03 15:44:51 2017
-64.9350891	-10.7863665	156.21	Tue Jan 03 15:45:01 2017
-64.9351349	-10.7862701	157.11	Tue Jan 03 15:45:11 2017
-64.9351349	-10.7861729	156.33	Tue Jan 03 15:45:21 2017
-64.9351807	-10.7861195	155.52	Tue Jan 03 15:45:31 2017
-64.9352417	-10.7860851	154.55	Tue Jan 03 15:45:41 2017
-64.9353333	-10.7860794	154.34	Tue Jan 03 15:45:51 2017
-64.9353943	-10.7861052	154.95	Tue Jan 03 15:46:01 2017
-64.9354172	-10.7861185	155.07	Tue Jan 03 15:46:11 2017
-64.9354019	-10.7861509	155.93	Tue Jan 03 15:46:21 2017
-64.9354935	-10.7861214	156.37	Tue Jan 03 15:46:31 2017
-64.9356003	-10.7861128	156.52	Tue Jan 03 15:46:41 2017
-64.9356537	-10.7861090	156.19	Tue Jan 03 15:46:51 2017
-64.9357071	-10.7860651	156.49	Tue Jan 03 15:47:01 2017
-64.9357452	-10.7860050	156.66	Tue Jan 03 15:47:11 2017
-64.9357376	-10.7860174	156.94	Tue Jan 03 15:47:21 2017
-64.9357758	-10.7859726	157.18	Tue Jan 03 15:47:31 2017
-64.9357758	-10.7859812	157.47	Tue Jan 03 15:47:41 2017
-64.9357681	-10.7859659	157.70	Tue Jan 03 15:47:51 2017
-64.9357681	-10.7859535	157.89	Tue Jan 03 15:48:01 2017
-64.9357834	-10.7859516	158.04	Tue Jan 03 15:48:11 2017
-64.9357834	-10.7859364	158.23	Tue Jan 03 15:48:21 2017
-64.9357758	-10.7859173	158.48	Tue Jan 03 15:48:31 2017
-64.9357452	-10.7858992	157.72	Tue Jan 03 15:48:41 2017
-64.9356918	-10.7859030	159.01	Tue Jan 03 15:48:51 2017
-64.9357071	-10.7859211	158.77	Tue Jan 03 15:49:01 2017
-64.9356613	-10.7859697	159.59	Tue Jan 03 15:49:11 2017
-64.9356461	-10.7860088	158.00	Tue Jan 03 15:49:21 2017
-64.9356079	-10.7860317	158.50	Tue Jan 03 15:49:31 2017
-64.9355621	-10.7860260	158.96	Tue Jan 03 15:49:41 2017
-64.9355774	-10.7860060	158.70	Tue Jan 03 15:49:51 2017
-64.9356155	-10.7859545	160.27	Tue Jan 03 15:50:01 2017
-64.9356003	-10.7858934	159.89	Tue Jan 03 15:50:11 2017
-64.9356308	-10.7858801	159.59	Tue Jan 03 15:50:21 2017
-64.9356689	-10.7859173	158.99	Tue Jan 03 15:50:31 2017
-64.9357071	-10.7859240	158.81	Tue Jan 03 15:50:41 2017
-64.9357376	-10.7859259	158.45	Tue Jan 03 15:50:51 2017
-64.9356842	-10.7859049	157.91	Tue Jan 03 15:51:01 2017
-64.9356842	-10.7858620	157.80	Tue Jan 03 15:51:11 2017
-64.9356995	-10.7858582	157.73	Tue Jan 03 15:51:21 2017
-64.9357071	-10.7858458	157.60	Tue Jan 03 15:51:31 2017
-64.9356918	-10.7858448	157.52	Tue Jan 03 15:51:41 2017
-64.9356155	-10.7858553	158.06	Tue Jan 03 15:51:51 2017
-64.9355850	-10.7858744	158.21	Tue Jan 03 15:52:01 2017
-64.9355927	-10.7859745	157.31	Tue Jan 03 15:52:11 2017
-64.9355850	-10.7860518	156.88	Tue Jan 03 15:52:21 2017
-64.9356232	-10.7861004	156.93	Tue Jan 03 15:52:31 2017
-64.9356384	-10.7861137	157.11	Tue Jan 03 15:52:41 2017
-64.9356537	-10.7861090	156.99	Tue Jan 03 15:52:51 2017
-64.9356613	-10.7861013	156.87	Tue Jan 03 15:53:01 2017
-64.9356689	-10.7860937	156.75	Tue Jan 03 15:53:11 2017
-64.9356689	-10.7860823	156.65	Tue Jan 03 15:53:21 2017
-64.9356689	-10.7860765	156.58	Tue Jan 03 15:53:31 2017
-64.9356689	-10.7860641	156.51	Tue Jan 03 15:53:41 2017
-64.9356842	-10.7860489	156.94	Tue Jan 03 15:53:51 2017
-64.9356689	-10.7860374	155.73	Tue Jan 03 15:54:01 2017
-64.9356995	-10.7860441	155.95	Tue Jan 03 15:54:11 2017
-64.9357376	-10.7860479	156.42	Tue Jan 03 15:54:21 2017
-64.9357300	-10.7860489	156.55	Tue Jan 03 15:54:31 2017
-64.9357452	-10.7860489	156.64	Tue Jan 03 15:54:41 2017
-64.9357986	-10.7860622	156.53	Tue Jan 03 15:54:51 2017
-64.9357758	-10.7860498	156.02	Tue Jan 03 15:55:01 2017
-64.9357834	-10.7860613	156.09	Tue Jan 03 15:55:11 2017
-64.9358063	-10.7860718	156.17	Tue Jan 03 15:55:21 2017
-64.9358063	-10.7860975	156.05	Tue Jan 03 15:55:31 2017
-64.9357834	-10.7860947	155.29	Tue Jan 03 15:55:41 2017
-64.9357910	-10.7861023	155.36	Tue Jan 03 15:55:51 2017
-64.9357910	-10.7861090	155.43	Tue Jan 03 15:56:01 2017
-64.9357910	-10.7861252	155.52	Tue Jan 03 15:56:11 2017
-64.9357758	-10.7861366	155.61	Tue Jan 03 15:56:21 2017
-64.9357681	-10.7861328	155.75	Tue Jan 03 15:56:31 2017
-64.9357376	-10.7861681	156.74	Tue Jan 03 15:56:41 2017
-64.9357147	-10.7861643	157.94	Tue Jan 03 15:56:51 2017
-64.9357300	-10.7861652	158.71	Tue Jan 03 15:57:01 2017
-64.9356232	-10.7861233	158.85	Tue Jan 03 15:57:11 2017
-64.9355316	-10.7861013	159.41	Tue Jan 03 15:57:21 2017
-64.9355469	-10.7861109	160.58	Tue Jan 03 15:57:31 2017
-64.9355774	-10.7861176	161.66	Tue Jan 03 15:57:41 2017
-64.9356613	-10.7861013	162.98	Tue Jan 03 15:57:51 2017
-64.9356766	-10.7861071	163.71	Tue Jan 03 15:58:01 2017
-64.9356766	-10.7860928	164.14	Tue Jan 03 15:58:11 2017
-64.9356689	-10.7860689	163.95	Tue Jan 03 15:58:21 2017
-64.9356613	-10.7860699	163.76	Tue Jan 03 15:58:31 2017
-64.9356537	-10.7860632	164.01	Tue Jan 03 15:58:41 2017
-64.9356689	-10.7860622	164.07	Tue Jan 03 15:58:51 2017
-64.9356842	-10.7860699	163.99	Tue Jan 03 15:59:01 2017
-64.9356613	-10.7860851	163.27	Tue Jan 03 15:59:11 2017
-64.9356155	-10.7860813	161.40	Tue Jan 03 15:59:21 2017
-64.9356079	-10.7860842	160.62	Tue Jan 03 15:59:31 2017
-64.9356232	-10.7860718	159.79	Tue Jan 03 15:59:41 2017
-64.9356384	-10.7860880	157.09	Tue Jan 03 15:59:51 2017
-64.9356995	-10.7860823	155.01	Tue Jan 03 16:00:01 2017
-64.9357452	-10.7860403	152.74	Tue Jan 03 16:00:11 2017
-64.9356995	-10.7860661	150.30	Tue Jan 03 16:00:21 2017
-64.9357071	-10.7860756	148.64	Tue Jan 03 16:00:31 2017
-64.9356995	-10.7860804	146.80	Tue Jan 03 16:00:41 2017
-64.9356918	-10.7860832	144.65	Tue Jan 03 16:00:51 2017
-64.9356918	-10.7860689	142.34	Tue Jan 03 16:01:01 2017
-64.9356689	-10.7860603	139.98	Tue Jan 03 16:01:11 2017
-64.9356613	-10.7860603	137.91	Tue Jan 03 16:01:21 2017
-64.9357300	-10.7860928	137.82	Tue Jan 03 16:01:31 2017
-64.9357376	-10.7860956	135.82	Tue Jan 03 16:01:41 2017
-64.9357376	-10.7861032	133.99	Tue Jan 03 16:01:51 2017
-64.9357376	-10.7861099	132.26	Tue Jan 03 16:02:01 2017
-64.9357376	-10.7860956	130.45	Tue Jan 03 16:02:11 2017
-64.9358063	-10.7860966	130.25	Tue Jan 03 16:02:21 2017
-64.9358749	-10.7860842	130.38	Tue Jan 03 16:02:31 2017
-64.9359360	-10.7861080	130.97	Tue Jan 03 16:02:41 2017
-64.9360428	-10.7861252	130.20	Tue Jan 03 16:02:51 2017
-64.9361801	-10.7861271	131.51	Tue Jan 03 16:03:01 2017
-64.9362259	-10.7860422	129.54	Tue Jan 03 16:03:11 2017
-64.9362946	-10.7859430	129.50	Tue Jan 03 16:03:21 2017
-64.9363937	-10.7859116	129.35	Tue Jan 03 16:03:31 2017
-64.9364395	-10.7858458	128.66	Tue Jan 03 16:03:41 2017
-64.9364700	-10.7858009	128.38	Tue Jan 03 16:03:51 2017
-64.9365692	-10.7858191	128.77	Tue Jan 03 16:04:01 2017
-64.9366608	-10.7858009	129.37	Tue Jan 03 16:04:11 2017
-64.9367294	-10.7857561	130.44	Tue Jan 03 16:04:21 2017
-64.9367599	-10.7857161	130.20	Tue Jan 03 16:04:31 2017
-64.9367752	-10.7856522	129.86	Tue Jan 03 16:04:41 2017
-64.9367676	-10.7855206	129.47	Tue Jan 03 16:04:51 2017
-64.9367752	-10.7854681	128.86	Tue Jan 03 16:05:01 2017
-64.9368210	-10.7853403	128.84	Tue Jan 03 16:05:11 2017
-64.9368134	-10.7852268	128.64	Tue Jan 03 16:05:21 2017
-64.9368210	-10.7851591	128.75	Tue Jan 03 16:05:31 2017
-64.9368515	-10.7850571	129.24	Tue Jan 03 16:05:41 2017
-64.9368744	-10.7849855	130.13	Tue Jan 03 16:05:51 2017
-64.9368515	-10.7849121	130.78	Tue Jan 03 16:06:01 2017
-64.9368515	-10.7849064	130.99	Tue Jan 03 16:06:11 2017
-64.9368439	-10.7849045	131.14	Tue Jan 03 16:06:21 2017
-64.9367828	-10.7848530	131.86	Tue Jan 03 16:06:31 2017
-64.9367676	-10.7848177	131.57	Tue Jan 03 16:06:41 2017
-64.9367447	-10.7847223	131.46	Tue Jan 03 16:06:51 2017
-64.9367371	-10.7845955	131.33	Tue Jan 03 16:07:01 2017
-64.9366989	-10.7844782	131.47	Tue Jan 03 16:07:11 2017
-64.9367905	-10.7843771	132.42	Tue Jan 03 16:07:21 2017
-64.9368362	-10.7842989	133.05	Tue Jan 03 16:07:31 2017
-64.9369202	-10.7842712	133.81	Tue Jan 03 16:07:41 2017
-64.9370041	-10.7842569	133.86	Tue Jan 03 16:07:51 2017
-64.9370270	-10.7842588	137.44	Tue Jan 03 16:08:01 2017
-64.9370346	-10.7842741	139.29	Tue Jan 03 16:08:11 2017
-64.9370499	-10.7842731	139.82	Tue Jan 03 16:08:21 2017
-64.9370651	-10.7842646	140.37	Tue Jan 03 16:08:31 2017
-64.9370728	-10.7842522	140.91	Tue Jan 03 16:08:41 2017
-64.9370956	-10.7842503	141.45	Tue Jan 03 16:08:51 2017
-64.9371033	-10.7842197	141.96	Tue Jan 03 16:09:01 2017
-64.9371414	-10.7842054	142.40	Tue Jan 03 16:09:11 2017
-64.9371796	-10.7841825	143.52	Tue Jan 03 16:09:21 2017
-64.9371490	-10.7841358	144.08	Tue Jan 03 16:09:31 2017
-64.9371567	-10.7841148	144.62	Tue Jan 03 16:09:41 2017
-64.9371796	-10.7841206	145.53	Tue Jan 03 16:09:51 2017
-64.9371872	-10.7841234	146.18	Tue Jan 03 16:10:01 2017
-64.9371948	-10.7841587	147.50	Tue Jan 03 16:10:11 2017
-64.9372025	-10.7841606	148.69	Tue Jan 03 16:10:21 2017
-64.9371796	-10.7841673	149.50	Tue Jan 03 16:10:31 2017
-64.9370728	-10.7841444	150.35	Tue Jan 03 16:10:41 2017
-64.9370804	-10.7841206	151.33	Tue Jan 03 16:10:51 2017
-64.9370880	-10.7841101	152.15	Tue Jan 03 16:11:01 2017
-64.9371033	-10.7841091	152.90	Tue Jan 03 16:11:11 2017
-64.9370956	-10.7841091	153.63	Tue Jan 03 16:11:21 2017
-64.9370880	-10.7841139	154.38	Tue Jan 03 16:11:31 2017
-64.9370956	-10.7841244	155.26	Tue Jan 03 16:11:41 2017
-64.9370956	-10.7841434	156.22	Tue Jan 03 16:11:51 2017
-64.9371033	-10.7841682	157.26	Tue Jan 03 16:12:01 2017
-64.9371109	-10.7841959	157.51	Tue Jan 03 16:12:11 2017
-64.9371185	-10.7841892	158.43	Tue Jan 03 16:12:21 2017
-64.9371185	-10.7841682	159.32	Tue Jan 03 16:12:31 2017
-64.9371338	-10.7841368	159.62	Tue Jan 03 16:12:41 2017
-64.9371414	-10.7841339	158.86	Tue Jan 03 16:12:51 2017
-64.9371490	-10.7841263	159.57	Tue Jan 03 16:13:01 2017
-64.9371643	-10.7841110	159.92	Tue Jan 03 16:13:11 2017
-64.9371490	-10.7841034	160.18	Tue Jan 03 16:13:21 2017
-64.9371109	-10.7840967	160.27	Tue Jan 03 16:13:31 2017
-64.9370880	-10.7840900	160.91	Tue Jan 03 16:13:41 2017
-64.9370804	-10.7841053	159.57	Tue Jan 03 16:13:51 2017
-64.9371109	-10.7841530	157.42	Tue Jan 03 16:14:01 2017
-64.9370804	-10.7842131	153.41	Tue Jan 03 16:14:11 2017
-64.9370575	-10.7842073	151.93	Tue Jan 03 16:14:21 2017
-64.9370575	-10.7842169	151.34	Tue Jan 03 16:14:31 2017
-64.9370422	-10.7842054	150.78	Tue Jan 03 16:14:41 2017
-64.9370270	-10.7841396	147.32	Tue Jan 03 16:14:51 2017
-64.9369736	-10.7841454	140.54	Tue Jan 03 16:15:01 2017
-64.9369659	-10.7841558	139.21	Tue Jan 03 16:15:11 2017
-64.9369431	-10.7841558	138.20	Tue Jan 03 16:15:21 2017
-64.9369354	-10.7841625	137.41	Tue Jan 03 16:15:31 2017
-64.9369431	-10.7841654	136.62	Tue Jan 03 16:15:41 2017
-64.9369583	-10.7841797	135.54	Tue Jan 03 16:15:51 2017
-64.9369736	-10.7841940	134.74	Tue Jan 03 16:16:01 2017
-64.9370117	-10.7841959	135.04	Tue Jan 03 16:16:11 2017
-64.9370117	-10.7841959	134.36	Tue Jan 03 16:16:21 2017
-64.9370041	-10.7841883	133.77	Tue Jan 03 16:16:31 2017
-64.9369888	-10.7841787	133.12	Tue Jan 03 16:16:41 2017
-64.9369812	-10.7841682	132.40	Tue Jan 03 16:16:51 2017
-64.9369659	-10.7841806	131.63	Tue Jan 03 16:17:01 2017
-64.9369507	-10.7841873	131.11	Tue Jan 03 16:17:11 2017
-64.9369507	-10.7841892	130.38	Tue Jan 03 16:17:21 2017
-64.9369507	-10.7841902	129.68	Tue Jan 03 16:17:31 2017
-64.9369583	-10.7841997	129.20	Tue Jan 03 16:17:41 2017
-64.9370499	-10.7842178	130.21	Tue Jan 03 16:17:51 2017
-64.9370575	-10.7842188	130.25	Tue Jan 03 16:18:01 2017
-64.9370956	-10.7842360	131.40	Tue Jan 03 16:18:11 2017
-64.9371033	-10.7842455	132.40	Tue Jan 03 16:18:21 2017
-64.9371033	-10.7842550	132.34	Tue Jan 03 16:18:31 2017
-64.9370728	-10.7842522	133.10	Tue Jan 03 16:18:41 2017
-64.9370575	-10.7842398	133.42	Tue Jan 03 16:18:51 2017
-64.9370346	-10.7842398	133.41	Tue Jan 03 16:19:01 2017
-64.9370193	-10.7841635	134.77	Tue Jan 03 16:19:11 2017
-64.9370499	-10.7841654	135.07	Tue Jan 03 16:19:21 2017
-64.9370651	-10.7842617	135.28	Tue Jan 03 16:19:31 2017
-64.9370804	-10.7843008	136.61	Tue Jan 03 16:19:41 2017
-64.9370728	-10.7843075	136.86	Tue Jan 03 16:19:51 2017
-64.9370804	-10.7843122	137.12	Tue Jan 03 16:20:01 2017
-64.9370804	-10.7843151	137.42	Tue Jan 03 16:20:11 2017
-64.9369278	-10.7843332	139.44	Tue Jan 03 16:20:21 2017
-64.9368439	-10.7843342	140.37	Tue Jan 03 16:20:31 2017
-64.9368210	-10.7842999	140.63	Tue Jan 03 16:20:41 2017
-64.9368744	-10.7841682	139.18	Tue Jan 03 16:20:51 2017
-64.9368973	-10.7840891	139.19	Tue Jan 03 16:21:01 2017
-64.9369202	-10.7840033	139.53	Tue Jan 03 16:21:11 2017
-64.9369278	-10.7838764	139.88	Tue Jan 03 16:21:21 2017
-64.9369888	-10.7837524	139.61	Tue Jan 03 16:21:31 2017
-64.9369888	-10.7836485	139.93	Tue Jan 03 16:21:41 2017
-64.9370041	-10.7835560	141.21	Tue Jan 03 16:21:51 2017
-64.9370346	-10.7834978	142.11	Tue Jan 03 16:22:01 2017
-64.9370270	-10.7834158	142.84	Tue Jan 03 16:22:11 2017
-64.9370117	-10.7833261	143.21	Tue Jan 03 16:22:21 2017
-64.9370346	-10.7832251	143.46	Tue Jan 03 16:22:31 2017
-64.9370575	-10.7831430	143.61	Tue Jan 03 16:22:41 2017
-64.9370422	-10.7830534	144.00	Tue Jan 03 16:22:51 2017
-64.9370651	-10.7829800	145.19	Tue Jan 03 16:23:01 2017
-64.9371109	-10.7829380	146.29	Tue Jan 03 16:23:11 2017
-64.9371338	-10.7828884	146.96	Tue Jan 03 16:23:21 2017
-64.9371185	-10.7828741	147.42	Tue Jan 03 16:23:31 2017
-64.9371033	-10.7828722	147.64	Tue Jan 03 16:23:41 2017
-64.9371109	-10.7828751	147.86	Tue Jan 03 16:23:51 2017
-64.9371567	-10.7827740	147.72	Tue Jan 03 16:24:01 2017
-64.9372101	-10.7826986	147.39	Tue Jan 03 16:24:11 2017
-64.9372635	-10.7826443	147.38	Tue Jan 03 16:24:21 2017
-64.9373016	-10.7825975	147.33	Tue Jan 03 16:24:31 2017
-64.9373627	-10.7825174	147.44	Tue Jan 03 16:24:41 2017
-64.9373550	-10.7824306	147.48	Tue Jan 03 16:24:51 2017
-64.9373703	-10.7822523	147.42	Tue Jan 03 16:25:01 2017
-64.9374161	-10.7821665	147.55	Tue Jan 03 16:25:11 2017
-64.9374619	-10.7821121	147.38	Tue Jan 03 16:25:21 2017
-64.9375076	-10.7820749	147.50	Tue Jan 03 16:25:31 2017
-64.9376068	-10.7820854	147.60	Tue Jan 03 16:25:41 2017
-64.9377441	-10.7821445	147.75	Tue Jan 03 16:25:51 2017
-64.9377899	-10.7821760	147.76	Tue Jan 03 16:26:01 2017
-64.9379044	-10.7822199	147.51	Tue Jan 03 16:26:11 2017
-64.9379578	-10.7823067	147.40	Tue Jan 03 16:26:21 2017
-64.9380188	-10.7823219	147.35	Tue Jan 03 16:26:31 2017
-64.9381485	-10.7822962	147.67	Tue Jan 03 16:26:41 2017
-64.9382553	-10.7823009	147.93	Tue Jan 03 16:26:51 2017
-64.9383087	-10.7822723	147.89	Tue Jan 03 16:27:01 2017
-64.9383621	-10.7822704	147.63	Tue Jan 03 16:27:11 2017
-64.9384232	-10.7822428	147.40	Tue Jan 03 16:27:21 2017
-64.9384384	-10.7822504	147.70	Tue Jan 03 16:27:31 2017
-64.9384460	-10.7822504	148.02	Tue Jan 03 16:27:41 2017
-64.9384689	-10.7822475	148.34	Tue Jan 03 16:27:51 2017
-64.9384460	-10.7822599	147.82	Tue Jan 03 16:28:01 2017
-64.9384308	-10.7822733	148.12	Tue Jan 03 16:28:11 2017
-64.9384079	-10.7822742	147.45	Tue Jan 03 16:28:21 2017
-64.9383850	-10.7822361	146.68	Tue Jan 03 16:28:31 2017
-64.9383926	-10.7822666	145.38	Tue Jan 03 16:28:41 2017
-64.9383926	-10.7822638	145.17	Tue Jan 03 16:28:51 2017
-64.9383469	-10.7822609	144.69	Tue Jan 03 16:29:01 2017
-64.9382935	-10.7822695	144.24	Tue Jan 03 16:29:11 2017
-64.9383011	-10.7822237	143.68	Tue Jan 03 16:29:21 2017
-64.9383316	-10.7821951	143.39	Tue Jan 03 16:29:31 2017
-64.9383698	-10.7822113	142.52	Tue Jan 03 16:29:41 2017
-64.9383850	-10.7822199	141.63	Tue Jan 03 16:29:51 2017
-64.9383926	-10.7822037	141.43	Tue Jan 03 16:30:01 2017
-64.9383621	-10.7821884	140.89	Tue Jan 03 16:30:11 2017
-64.9383469	-10.7822084	138.19	Tue Jan 03 16:30:21 2017
-64.9383545	-10.7822151	137.58	Tue Jan 03 16:30:31 2017
-64.9383698	-10.7822266	136.97	Tue Jan 03 16:30:41 2017
-64.9383926	-10.7823229	134.07	Tue Jan 03 16:30:51 2017
-64.9383545	-10.7823277	133.68	Tue Jan 03 16:31:01 2017
-64.9383469	-10.7823238	133.68	Tue Jan 03 16:31:11 2017
-64.9384003	-10.7822876	134.33	Tue Jan 03 16:31:21 2017
-64.9384537	-10.7821875	134.61	Tue Jan 03 16:31:31 2017
-64.9385300	-10.7821836	135.81	Tue Jan 03 16:31:41 2017
-64.9385223	-10.7822046	136.25	Tue Jan 03 16:31:51 2017
-64.9385300	-10.7822504	137.30	Tue Jan 03 16:32:01 2017
-64.9385147	-10.7822609	137.63	Tue Jan 03 16:32:11 2017
-64.9385147	-10.7822590	138.10	Tue Jan 03 16:32:21 2017
-64.9385147	-10.7822332	138.11	Tue Jan 03 16:32:31 2017
-64.9385071	-10.7822351	137.94	Tue Jan 03 16:32:41 2017
-64.9385147	-10.7822189	138.15	Tue Jan 03 16:32:51 2017
-64.9384995	-10.7821083	138.29	Tue Jan 03 16:33:01 2017
-64.9384460	-10.7821035	136.95	Tue Jan 03 16:33:11 2017
-64.9384232	-10.7822018	138.21	Tue Jan 03 16:33:21 2017
-64.9384232	-10.7822208	138.26	Tue Jan 03 16:33:31 2017
-64.9384155	-10.7822256	138.51	Tue Jan 03 16:33:41 2017
-64.9384079	-10.7822218	138.77	Tue Jan 03 16:33:51 2017
-64.9384079	-10.7822046	139.02	Tue Jan 03 16:34:01 2017
-64.9384079	-10.7821999	139.29	Tue Jan 03 16:34:11 2017
-64.9383926	-10.7821922	139.51	Tue Jan 03 16:34:21 2017
-64.9383926	-10.7822008	139.34	Tue Jan 03 16:34:31 2017
-64.9383850	-10.7822170	139.71	Tue Jan 03 16:34:41 2017
-64.9383087	-10.7822590	139.90	Tue Jan 03 16:34:51 2017
-64.9381943	-10.7822781	139.81	Tue Jan 03 16:35:01 2017
-64.9381409	-10.7822971	139.62	Tue Jan 03 16:35:11 2017
-64.9380341	-10.7823334	140.15	Tue Jan 03 16:35:21 2017
-64.9379654	-10.7823143	140.72	Tue Jan 03 16:35:31 2017
-64.9379349	-10.7822628	140.26	Tue Jan 03 16:35:41 2017
-64.9378433	-10.7822418	139.68	Tue Jan 03 16:35:51 2017
-64.9377594	-10.7821798	139.41	Tue Jan 03 16:36:01 2017
-64.9377289	-10.7820930	138.30	Tue Jan 03 16:36:11 2017
-64.9376907	-10.7820187	138.44	Tue Jan 03 16:36:21 2017
-64.9377289	-10.7819262	142.26	Tue Jan 03 16:36:31 2017
-64.9377594	-10.7818518	143.08	Tue Jan 03 16:36:41 2017
-64.9377289	-10.7817907	143.79	Tue Jan 03 16:36:51 2017
-64.9377136	-10.7816916	144.63	Tue Jan 03 16:37:01 2017
-64.9377441	-10.7816095	144.68	Tue Jan 03 16:37:11 2017
-64.9377289	-10.7814713	145.28	Tue Jan 03 16:37:21 2017
-64.9376831	-10.7813883	145.93	Tue Jan 03 16:37:31 2017
-64.9376526	-10.7813387	145.73	Tue Jan 03 16:37:41 2017
-64.9376526	-10.7812538	145.74	Tue Jan 03 16:37:51 2017
-64.9376984	-10.7811708	146.04	Tue Jan 03 16:38:01 2017
-64.9377365	-10.7810783	147.03	Tue Jan 03 16:38:11 2017
-64.9378052	-10.7809505	147.42	Tue Jan 03 16:38:21 2017
-64.9378433	-10.7808905	147.08	Tue Jan 03 16:38:31 2017
-64.9379196	-10.7808418	148.35	Tue Jan 03 16:38:41 2017
-64.9379425	-10.7807789	150.25	Tue Jan 03 16:38:51 2017
-64.9379501	-10.7807226	150.67	Tue Jan 03 16:39:01 2017
-64.9379349	-10.7806339	150.28	Tue Jan 03 16:39:11 2017
-64.9380341	-10.7805910	149.35	Tue Jan 03 16:39:21 2017
-64.9380264	-10.7804766	151.61	Tue Jan 03 16:39:31 2017
-64.9379959	-10.7804050	151.99	Tue Jan 03 16:39:41 2017
-64.9379959	-10.7803059	151.18	Tue Jan 03 16:39:51 2017
-64.9379883	-10.7802258	150.79	Tue Jan 03 16:40:01 2017
-64.9380112	-10.7801485	150.75	Tue Jan 03 16:40:11 2017
-64.9380264	-10.7800646	150.48	Tue Jan 03 16:40:21 2017
-64.9379654	-10.7798901	149.61	Tue Jan 03 16:40:31 2017
-64.9379501	-10.7798004	149.43	Tue Jan 03 16:40:41 2017
-64.9378891	-10.7797565	149.23	Tue Jan 03 16:40:51 2017
-64.9378662	-10.7797365	149.29	Tue Jan 03 16:41:01 2017
-64.9378204	-10.7797031	149.57	Tue Jan 03 16:41:11 2017
-64.9377213	-10.7796593	149.59	Tue Jan 03 16:41:21 2017
-64.9375839	-10.7795563	149.89	Tue Jan 03 16:41:31 2017
-64.9375000	-10.7794838	150.20	Tue Jan 03 16:41:41 2017
-64.9374313	-10.7794590	150.36	Tue Jan 03 16:41:51 2017
-64.9373245	-10.7794809	149.64	Tue Jan 03 16:42:01 2017
-64.9372330	-10.7795019	150.84	Tue Jan 03 16:42:11 2017
-64.9371490	-10.7794752	151.59	Tue Jan 03 16:42:21 2017
-64.9371033	-10.7794476	151.80	Tue Jan 03 16:42:31 2017
-64.9370422	-10.7794075	152.50	Tue Jan 03 16:42:41 2017
-64.9370270	-10.7793741	153.50	Tue Jan 03 16:42:51 2017
-64.9370117	-10.7793369	153.83	Tue Jan 03 16:43:01 2017
-64.9369431	-10.7792501	154.68	Tue Jan 03 16:43:11 2017
-64.9367981	-10.7792501	155.55	Tue Jan 03 16:43:21 2017
-64.9366913	-10.7792912	156.12	Tue Jan 03 16:43:31 2017
-64.9366150	-10.7793541	156.21	Tue Jan 03 16:43:41 2017
-64.9364853	-10.7792826	157.59	Tue Jan 03 16:43:51 2017
-64.9364471	-10.7792091	156.95	Tue Jan 03 16:44:01 2017
-64.9364319	-10.7791376	154.77	Tue Jan 03 16:44:11 2017
-64.9363785	-10.7791061	152.90	Tue Jan 03 16:44:21 2017
-64.9362869	-10.7790976	150.39	Tue Jan 03 16:44:31 2017
-64.9361572	-10.7791433	148.89	Tue Jan 03 16:44:41 2017
-64.9360886	-10.7792368	148.50	Tue Jan 03 16:44:51 2017
-64.9360046	-10.7792883	147.91	Tue Jan 03 16:45:01 2017
-64.9358902	-10.7792797	148.94	Tue Jan 03 16:45:11 2017
-64.9358063	-10.7792788	148.88	Tue Jan 03 16:45:21 2017
-64.9357758	-10.7792664	147.48	Tue Jan 03 16:45:31 2017
-64.9357605	-10.7792597	147.03	Tue Jan 03 16:45:41 2017
-64.9357376	-10.7792912	145.11	Tue Jan 03 16:45:51 2017
-64.9356918	-10.7792854	144.94	Tue Jan 03 16:46:01 2017
-64.9356842	-10.7792664	144.30	Tue Jan 03 16:46:11 2017
-64.9356842	-10.7792511	143.77	Tue Jan 03 16:46:21 2017
-64.9356842	-10.7792444	143.27	Tue Jan 03 16:46:31 2017
-64.9356918	-10.7792368	142.78	Tue Jan 03 16:46:41 2017
-64.9357071	-10.7792234	142.75	Tue Jan 03 16:46:51 2017
-64.9357224	-10.7792168	142.29	Tue Jan 03 16:47:01 2017
-64.9357529	-10.7792292	142.02	Tue Jan 03 16:47:11 2017
-64.9357529	-10.7792549	141.56	Tue Jan 03 16:47:21 2017
-64.9357224	-10.7792673	140.68	Tue Jan 03 16:47:31 2017
-64.9357147	-10.7793007	141.07	Tue Jan 03 16:47:41 2017
-64.9358139	-10.7792435	141.00	Tue Jan 03 16:47:51 2017
-64.9358063	-10.7792387	140.58	Tue Jan 03 16:48:01 2017
-64.9358063	-10.7792416	140.27	Tue Jan 03 16:48:11 2017
-64.9358139	-10.7792406	139.94	Tue Jan 03 16:48:21 2017
-64.9358063	-10.7792511	139.58	Tue Jan 03 16:48:31 2017
-64.9358139	-10.7792625	139.19	Tue Jan 03 16:48:41 2017
-64.9358521	-10.7793064	139.06	Tue Jan 03 16:48:51 2017
-64.9358749	-10.7793751	138.48	Tue Jan 03 16:49:01 2017
-64.9359131	-10.7794933	138.22	Tue Jan 03 16:49:11 2017
-64.9359665	-10.7795315	137.69	Tue Jan 03 16:49:21 2017
-64.9360275	-10.7795620	136.97	Tue Jan 03 16:49:31 2017
-64.9360809	-10.7796202	136.59	Tue Jan 03 16:49:41 2017
-64.9361267	-10.7797670	136.64	Tue Jan 03 16:49:51 2017
-64.9361649	-10.7798796	136.35	Tue Jan 03 16:50:01 2017
-64.9361877	-10.7799559	136.42	Tue Jan 03 16:50:11 2017
-64.9362183	-10.7800303	136.33	Tue Jan 03 16:50:21 2017
-64.9363022	-10.7800779	136.25	Tue Jan 03 16:50:31 2017
-64.9363327	-10.7801418	136.29	Tue Jan 03 16:50:41 2017
-64.9363556	-10.7802420	136.19	Tue Jan 03 16:50:51 2017
-64.9363403	-10.7802763	135.63	Tue Jan 03 16:51:01 2017
-64.9362946	-10.7803745	134.29	Tue Jan 03 16:51:11 2017
-64.9362488	-10.7804956	134.78	Tue Jan 03 16:51:21 2017
-64.9362717	-10.7806101	134.86	Tue Jan 03 16:51:31 2017
-64.9362106	-10.7807064	134.25	Tue Jan 03 16:51:41 2017
-64.9361115	-10.7807941	133.63	Tue Jan 03 16:51:51 2017
-64.9361496	-10.7808504	132.79	Tue Jan 03 16:52:01 2017
-64.9361420	-10.7808914	132.02	Tue Jan 03 16:52:11 2017
-64.9360733	-10.7809486	131.44	Tue Jan 03 16:52:21 2017
-64.9360428	-10.7810183	130.43	Tue Jan 03 16:52:31 2017
-64.9359970	-10.7810898	129.26	Tue Jan 03 16:52:41 2017
-64.9360046	-10.7812300	129.43	Tue Jan 03 16:52:51 2017
-64.9360275	-10.7813873	129.84	Tue Jan 03 16:53:01 2017
-64.9360199	-10.7813873	128.95	Tue Jan 03 16:53:11 2017
-64.9360428	-10.7815228	128.44	Tue Jan 03 16:53:21 2017
-64.9360428	-10.7816353	127.88	Tue Jan 03 16:53:31 2017
-64.9359970	-10.7817202	127.14	Tue Jan 03 16:53:41 2017
-64.9359741	-10.7817841	125.94	Tue Jan 03 16:53:51 2017
-64.9358978	-10.7818708	125.72	Tue Jan 03 16:54:01 2017
-64.9358749	-10.7819624	125.64	Tue Jan 03 16:54:11 2017
-64.9357605	-10.7820482	125.38	Tue Jan 03 16:54:21 2017
-64.9356995	-10.7821646	125.64	Tue Jan 03 16:54:31 2017
-64.9356689	-10.7822475	125.69	Tue Jan 03 16:54:41 2017
-64.9356308	-10.7822866	125.31	Tue Jan 03 16:54:51 2017
-64.9355316	-10.7823143	125.48	Tue Jan 03 16:55:01 2017
-64.9354553	-10.7823572	125.37	Tue Jan 03 16:55:11 2017
-64.9353790	-10.7824240	125.02	Tue Jan 03 16:55:21 2017
-64.9352951	-10.7824745	125.35	Tue Jan 03 16:55:31 2017
-64.9352875	-10.7824030	124.83	Tue Jan 03 16:55:41 2017
-64.9352036	-10.7823477	123.98	Tue Jan 03 16:55:51 2017
-64.9351044	-10.7823496	123.03	Tue Jan 03 16:56:01 2017
-64.9350052	-10.7823391	122.95	Tue Jan 03 16:56:11 2017
-64.9349213	-10.7823830	122.89	Tue Jan 03 16:56:21 2017
-64.9348831	-10.7824392	122.35	Tue Jan 03 16:56:31 2017
-64.9348068	-10.7824640	122.13	Tue Jan 03 16:56:41 2017
-64.9347305	-10.7824907	122.22	Tue Jan 03 16:56:51 2017
-64.9346771	-10.7825165	121.80	Tue Jan 03 16:57:01 2017
-64.9345932	-10.7824860	121.45	Tue Jan 03 16:57:11 2017
-64.9345474	-10.7824583	121.15	Tue Jan 03 16:57:21 2017
-64.9345551	-10.7823954	120.78	Tue Jan 03 16:57:31 2017
-64.9345474	-10.7823315	120.68	Tue Jan 03 16:57:41 2017
-64.9345322	-10.7823124	119.55	Tue Jan 03 16:57:51 2017
-64.9345093	-10.7823086	119.34	Tue Jan 03 16:58:01 2017
-64.9344788	-10.7822571	120.43	Tue Jan 03 16:58:11 2017
-64.9344177	-10.7822256	121.41	Tue Jan 03 16:58:21 2017
-64.9343262	-10.7822256	121.15	Tue Jan 03 16:58:31 2017
-64.9343033	-10.7821646	121.91	Tue Jan 03 16:58:41 2017
-64.9342499	-10.7820606	125.50	Tue Jan 03 16:58:51 2017
-64.9342499	-10.7819777	126.83	Tue Jan 03 16:59:01 2017
-64.9341965	-10.7818956	130.87	Tue Jan 03 16:59:11 2017
-64.9341278	-10.7819128	131.54	Tue Jan 03 16:59:21 2017
-64.9340515	-10.7819319	133.53	Tue Jan 03 16:59:31 2017
-64.9341125	-10.7819834	135.15	Tue Jan 03 16:59:41 2017
-64.9341049	-10.7820253	136.38	Tue Jan 03 16:59:51 2017
-64.9340897	-10.7820435	137.33	Tue Jan 03 17:00:01 2017
-64.9340897	-10.7820559	138.30	Tue Jan 03 17:00:11 2017
-64.9340820	-10.7819843	139.17	Tue Jan 03 17:00:21 2017
-64.9340973	-10.7819281	142.35	Tue Jan 03 17:00:31 2017
-64.9341202	-10.7819157	143.87	Tue Jan 03 17:00:41 2017
-64.9341354	-10.7818880	145.97	Tue Jan 03 17:00:51 2017
-64.9341583	-10.7818832	147.22	Tue Jan 03 17:01:01 2017
-64.9341812	-10.7818756	148.47	Tue Jan 03 17:01:11 2017
-64.9341812	-10.7818794	149.75	Tue Jan 03 17:01:21 2017
-64.9341660	-10.7818823	151.02	Tue Jan 03 17:01:31 2017
-64.9341660	-10.7818794	152.29	Tue Jan 03 17:01:41 2017
-64.9341736	-10.7818727	153.57	Tue Jan 03 17:01:51 2017
-64.9341888	-10.7818508	154.53	Tue Jan 03 17:02:01 2017
-64.9342117	-10.7818556	155.78	Tue Jan 03 17:02:11 2017
-64.9341278	-10.7819128	156.77	Tue Jan 03 17:02:21 2017
-64.9341049	-10.7819872	158.18	Tue Jan 03 17:02:31 2017
-64.9340668	-10.7820206	159.30	Tue Jan 03 17:02:41 2017
-64.9340134	-10.7820301	160.78	Tue Jan 03 17:02:51 2017
-64.9340057	-10.7820082	161.93	Tue Jan 03 17:03:01 2017
-64.9340210	-10.7819967	163.13	Tue Jan 03 17:03:11 2017
-64.9340286	-10.7819977	164.32	Tue Jan 03 17:03:21 2017
-64.9340057	-10.7820063	165.76	Tue Jan 03 17:03:31 2017
-64.9339828	-10.7820663	168.06	Tue Jan 03 17:03:41 2017
-64.9339676	-10.7820559	170.05	Tue Jan 03 17:03:51 2017
-64.9339676	-10.7820435	171.45	Tue Jan 03 17:04:01 2017
-64.9339828	-10.7820396	172.83	Tue Jan 03 17:04:11 2017
-64.9339981	-10.7819939	173.99	Tue Jan 03 17:04:21 2017
-64.9339676	-10.7819080	175.27	Tue Jan 03 17:04:31 2017
-64.9339371	-10.7819080	176.47	Tue Jan 03 17:04:41 2017
-64.9339371	-10.7818928	177.84	Tue Jan 03 17:04:51 2017
-64.9339371	-10.7818737	179.25	Tue Jan 03 17:05:01 2017
-64.9339294	-10.7818670	180.69	Tue Jan 03 17:05:11 2017
-64.9339218	-10.7818804	182.09	Tue Jan 03 17:05:21 2017
-64.9338913	-10.7819061	183.31	Tue Jan 03 17:05:31 2017
-64.9338760	-10.7819281	185.08	Tue Jan 03 17:05:41 2017
-64.9338608	-10.7819214	186.60	Tue Jan 03 17:05:51 2017
-64.9338760	-10.7819176	187.85	Tue Jan 03 17:06:01 2017
-64.9338837	-10.7819328	189.07	Tue Jan 03 17:06:11 2017
-64.9338379	-10.7819672	189.17	Tue Jan 03 17:06:21 2017
-64.9338379	-10.7819700	190.28	Tue Jan 03 17:06:31 2017
-64.9338379	-10.7819529	191.41	Tue Jan 03 17:06:41 2017
-64.9338989	-10.7819290	192.37	Tue Jan 03 17:06:51 2017
-64.9339066	-10.7819414	193.26	Tue Jan 03 17:07:01 2017
-64.9339142	-10.7819386	194.35	Tue Jan 03 17:07:11 2017
-64.9339294	-10.7819586	195.35	Tue Jan 03 17:07:21 2017
-64.9339371	-10.7819681	196.22	Tue Jan 03 17:07:31 2017
-64.9339523	-10.7819710	197.09	Tue Jan 03 17:07:41 2017
-64.9339523	-10.7819653	197.75	Tue Jan 03 17:07:51 2017
-64.9339447	-10.7819586	198.58	Tue Jan 03 17:08:01 2017
-64.9339600	-10.7819300	198.63	Tue Jan 03 17:08:11 2017
-64.9339600	-10.7819252	199.42	Tue Jan 03 17:08:21 2017
-64.9339600	-10.7819252	200.20	Tue Jan 03 17:08:31 2017
-64.9339676	-10.7819109	200.90	Tue Jan 03 17:08:41 2017
-64.9339600	-10.7818956	201.59	Tue Jan 03 17:08:51 2017
-64.9339523	-10.7819071	201.55	Tue Jan 03 17:09:01 2017
-64.9339600	-10.7819090	202.16	Tue Jan 03 17:09:11 2017
-64.9339523	-10.7819138	202.73	Tue Jan 03 17:09:21 2017
-64.9339371	-10.7819138	203.11	Tue Jan 03 17:09:31 2017
-64.9339142	-10.7819262	201.70	Tue Jan 03 17:09:41 2017
-64.9338837	-10.7819262	198.91	Tue Jan 03 17:09:51 2017
-64.9338837	-10.7819338	198.00	Tue Jan 03 17:10:01 2017
-64.9338913	-10.7819481	196.85	Tue Jan 03 17:10:11 2017
-64.9338913	-10.7820225	190.42	Tue Jan 03 17:10:21 2017
-64.9338913	-10.7820158	188.71	Tue Jan 03 17:10:31 2017
-64.9338989	-10.7820082	186.90	Tue Jan 03 17:10:41 2017
-64.9339066	-10.7820044	184.99	Tue Jan 03 17:10:51 2017
-64.9339218	-10.7820015	183.02	Tue Jan 03 17:11:01 2017
-64.9339371	-10.7819977	181.24	Tue Jan 03 17:11:11 2017
-64.9339676	-10.7819586	178.87	Tue Jan 03 17:11:21 2017
-64.9339600	-10.7819633	177.00	Tue Jan 03 17:11:31 2017
-64.9339752	-10.7819748	175.35	Tue Jan 03 17:11:41 2017
-64.9339905	-10.7819643	173.62	Tue Jan 03 17:11:51 2017
-64.9339828	-10.7819614	171.84	Tue Jan 03 17:12:01 2017
-64.9339676	-10.7819662	170.18	Tue Jan 03 17:12:11 2017
-64.9339752	-10.7819757	168.78	Tue Jan 03 17:12:21 2017
-64.9339676	-10.7819920	167.45	Tue Jan 03 17:12:31 2017
-64.9339294	-10.7820120	167.39	Tue Jan 03 17:12:41 2017
-64.9339142	-10.7820358	165.57	Tue Jan 03 17:12:51 2017
-64.9339981	-10.7820454	165.27	Tue Jan 03 17:13:01 2017
-64.9340668	-10.7820082	165.13	Tue Jan 03 17:13:11 2017
-64.9340363	-10.7820530	165.10	Tue Jan 03 17:13:21 2017
-64.9340439	-10.7820587	164.18	Tue Jan 03 17:13:31 2017
-64.9340439	-10.7820530	163.27	Tue Jan 03 17:13:41 2017
-64.9340363	-10.7820349	162.34	Tue Jan 03 17:13:51 2017
-64.9340057	-10.7820110	161.62	Tue Jan 03 17:14:01 2017
-64.9339371	-10.7820120	160.95	Tue Jan 03 17:14:11 2017
-64.9338150	-10.7820034	160.19	Tue Jan 03 17:14:21 2017
-64.9336929	-10.7820053	158.86	Tue Jan 03 17:14:31 2017
-64.9336014	-10.7820263	158.43	Tue Jan 03 17:14:41 2017
-64.9335175	-10.7820129	159.07	Tue Jan 03 17:14:51 2017
-64.9334183	-10.7820320	158.70	Tue Jan 03 17:15:01 2017
-64.9332809	-10.7820692	157.89	Tue Jan 03 17:15:11 2017
-64.9331970	-10.7821455	156.67	Tue Jan 03 17:15:21 2017
-64.9331207	-10.7822123	155.66	Tue Jan 03 17:15:31 2017
-64.9330826	-10.7822762	153.52	Tue Jan 03 17:15:41 2017
-64.9331284	-10.7823076	151.92	Tue Jan 03 17:15:51 2017
-64.9331436	-10.7823734	149.57	Tue Jan 03 17:16:01 2017
-64.9331818	-10.7824402	148.71	Tue Jan 03 17:16:11 2017
-64.9332581	-10.7824621	147.60	Tue Jan 03 17:16:21 2017
-64.9332504	-10.7825298	145.95	Tue Jan 03 17:16:31 2017
-64.9332199	-10.7825918	144.03	Tue Jan 03 17:16:41 2017
-64.9332428	-10.7826385	142.44	Tue Jan 03 17:16:51 2017
-64.9332809	-10.7826653	140.68	Tue Jan 03 17:17:01 2017
-64.9333267	-10.7827120	138.96	Tue Jan 03 17:17:11 2017
-64.9333496	-10.7827606	138.25	Tue Jan 03 17:17:21 2017
-64.9333801	-10.7827721	137.91	Tue Jan 03 17:17:31 2017
-64.9333801	-10.7827959	138.16	Tue Jan 03 17:17:41 2017
-64.9333725	-10.7828093	138.20	Tue Jan 03 17:17:51 2017
-64.9333801	-10.7828054	138.23	Tue Jan 03 17:18:01 2017
-64.9334030	-10.7827969	138.27	Tue Jan 03 17:18:11 2017
-64.9334183	-10.7827930	138.32	Tue Jan 03 17:18:21 2017
-64.9334259	-10.7827988	138.39	Tue Jan 03 17:18:31 2017
-64.9334335	-10.7828150	138.49	Tue Jan 03 17:18:41 2017
-64.9334335	-10.7828331	138.61	Tue Jan 03 17:18:51 2017
-64.9334335	-10.7828341	138.74	Tue Jan 03 17:19:01 2017
-64.9334335	-10.7828226	138.86	Tue Jan 03 17:19:11 2017
-64.9334412	-10.7828150	138.96	Tue Jan 03 17:19:21 2017
-64.9334335	-10.7828255	139.14	Tue Jan 03 17:19:31 2017
-64.9334335	-10.7828140	139.32	Tue Jan 03 17:19:41 2017
-64.9334259	-10.7828007	139.53	Tue Jan 03 17:19:51 2017
-64.9334183	-10.7827721	139.64	Tue Jan 03 17:20:01 2017
-64.9333878	-10.7827005	140.08	Tue Jan 03 17:20:11 2017
-64.9333496	-10.7826090	140.28	Tue Jan 03 17:20:21 2017
-64.9332809	-10.7825174	140.61	Tue Jan 03 17:20:31 2017
-64.9331741	-10.7824507	141.10	Tue Jan 03 17:20:41 2017
-64.9330902	-10.7823782	142.52	Tue Jan 03 17:20:51 2017
-64.9329681	-10.7823877	143.22	Tue Jan 03 17:21:01 2017
-64.9328766	-10.7823963	145.09	Tue Jan 03 17:21:11 2017
-64.9328308	-10.7824459	146.58	Tue Jan 03 17:21:21 2017
-64.9328003	-10.7824774	147.46	Tue Jan 03 17:21:31 2017
-64.9327240	-10.7825470	147.48	Tue Jan 03 17:21:41 2017
-64.9326859	-10.7826204	147.09	Tue Jan 03 17:21:51 2017
-64.9326172	-10.7826786	147.57	Tue Jan 03 17:22:01 2017
-64.9325485	-10.7827196	148.02	Tue Jan 03 17:22:11 2017
-64.9324646	-10.7827578	148.65	Tue Jan 03 17:22:21 2017
-64.9324112	-10.7828264	149.42	Tue Jan 03 17:22:31 2017
-64.9323883	-10.7828684	149.70	Tue Jan 03 17:22:41 2017
-64.9323502	-10.7829103	150.25	Tue Jan 03 17:22:51 2017
-64.9322739	-10.7829638	150.04	Tue Jan 03 17:23:01 2017
-64.9321976	-10.7830133	150.23	Tue Jan 03 17:23:11 2017
-64.9321365	-10.7830524	150.59	Tue Jan 03 17:23:21 2017
-64.9320831	-10.7830954	151.05	Tue Jan 03 17:23:31 2017
-64.9319839	-10.7831383	150.52	Tue Jan 03 17:23:41 2017
-64.9319153	-10.7831631	149.91	Tue Jan 03 17:23:51 2017
-64.9318390	-10.7831469	150.90	Tue Jan 03 17:24:01 2017
-64.9317932	-10.7831364	151.43	Tue Jan 03 17:24:11 2017
-64.9317245	-10.7831097	151.57	Tue Jan 03 17:24:21 2017
-64.9316788	-10.7830687	152.13	Tue Jan 03 17:24:31 2017
-64.9316406	-10.7830410	152.43	Tue Jan 03 17:24:41 2017
-64.9315796	-10.7830210	153.18	Tue Jan 03 17:24:51 2017
-64.9315643	-10.7830400	153.69	Tue Jan 03 17:25:01 2017
-64.9315491	-10.7830496	153.86	Tue Jan 03 17:25:11 2017
-64.9315033	-10.7830563	153.92	Tue Jan 03 17:25:21 2017
-64.9315109	-10.7830391	154.25	Tue Jan 03 17:25:31 2017
-64.9314957	-10.7830315	154.43	Tue Jan 03 17:25:41 2017
-64.9314880	-10.7830276	154.60	Tue Jan 03 17:25:51 2017
-64.9314880	-10.7830133	155.00	Tue Jan 03 17:26:01 2017
-64.9314804	-10.7830248	155.00	Tue Jan 03 17:26:11 2017
-64.9314346	-10.7830257	155.34	Tue Jan 03 17:26:21 2017
-64.9313126	-10.7830381	156.64	Tue Jan 03 17:26:31 2017
-64.9312363	-10.7830257	157.43	Tue Jan 03 17:26:41 2017
-64.9312210	-10.7829885	158.23	Tue Jan 03 17:26:51 2017
-64.9311981	-10.7829895	158.63	Tue Jan 03 17:27:01 2017
-64.9311905	-10.7829762	158.68	Tue Jan 03 17:27:11 2017
-64.9311829	-10.7829695	158.71	Tue Jan 03 17:27:21 2017
-64.9311676	-10.7829714	158.75	Tue Jan 03 17:27:31 2017
-64.9311752	-10.7829781	158.67	Tue Jan 03 17:27:41 2017
-64.9311752	-10.7830000	159.96	Tue Jan 03 17:27:51 2017
-64.9312210	-10.7830105	160.66	Tue Jan 03 17:28:01 2017
-64.9312210	-10.7829351	165.45	Tue Jan 03 17:28:11 2017
-64.9311981	-10.7829180	166.20	Tue Jan 03 17:28:21 2017
-64.9311752	-10.7829046	166.74	Tue Jan 03 17:28:31 2017
-64.9311981	-10.7829142	167.24	Tue Jan 03 17:28:41 2017
-64.9312134	-10.7829390	167.75	Tue Jan 03 17:28:51 2017
-64.9312134	-10.7829628	166.69	Tue Jan 03 17:29:01 2017
-64.9312210	-10.7829790	166.29	Tue Jan 03 17:29:11 2017
-64.9312210	-10.7829781	166.28	Tue Jan 03 17:29:21 2017
-64.9312286	-10.7829742	166.27	Tue Jan 03 17:29:31 2017
-64.9312210	-10.7829332	166.21	Tue Jan 03 17:29:41 2017
-64.9312210	-10.7828560	165.99	Tue Jan 03 17:29:51 2017
-64.9313126	-10.7828617	168.45	Tue Jan 03 17:30:01 2017
-64.9312897	-10.7829285	168.66	Tue Jan 03 17:30:11 2017
-64.9313278	-10.7829466	168.05	Tue Jan 03 17:30:21 2017
-64.9312820	-10.7829285	167.86	Tue Jan 03 17:30:31 2017
-64.9312668	-10.7829189	167.48	Tue Jan 03 17:30:41 2017
-64.9312592	-10.7829094	167.30	Tue Jan 03 17:30:51 2017
-64.9312515	-10.7829142	167.09	Tue Jan 03 17:31:01 2017
-64.9312439	-10.7829161	167.07	Tue Jan 03 17:31:11 2017
-64.9312210	-10.7829180	167.05	Tue Jan 03 17:31:21 2017
-64.9312210	-10.7829075	167.02	Tue Jan 03 17:31:31 2017
-64.9312134	-10.7829132	167.02	Tue Jan 03 17:31:41 2017
-64.9312057	-10.7829037	167.00	Tue Jan 03 17:31:51 2017
-64.9312134	-10.7828875	167.00	Tue Jan 03 17:32:01 2017
-64.9312286	-10.7828741	166.99	Tue Jan 03 17:32:11 2017
-64.9312439	-10.7828550	166.98	Tue Jan 03 17:32:21 2017
-64.9312134	-10.7828312	166.37	Tue Jan 03 17:32:31 2017
-64.9311981	-10.7828321	166.37	Tue Jan 03 17:32:41 2017
-64.9311905	-10.7828426	166.40	Tue Jan 03 17:32:51 2017
-64.9311905	-10.7828598	166.45	Tue Jan 03 17:33:01 2017
-64.9311905	-10.7828703	166.48	Tue Jan 03 17:33:11 2017
-64.9311829	-10.7828760	166.50	Tue Jan 03 17:33:21 2017
-64.9311829	-10.7828770	166.52	Tue Jan 03 17:33:31 2017
-64.9311905	-10.7828808	166.54	Tue Jan 03 17:33:41 2017
-64.9312057	-10.7828751	166.59	Tue Jan 03 17:33:51 2017
-64.9312057	-10.7828732	166.66	Tue Jan 03 17:34:01 2017
-64.9312134	-10.7828722	166.73	Tue Jan 03 17:34:11 2017
-64.9312134	-10.7828588	166.79	Tue Jan 03 17:34:21 2017
-64.9312210	-10.7828541	166.86	Tue Jan 03 17:34:31 2017
-64.9312286	-10.7828484	167.04	Tue Jan 03 17:34:41 2017
-64.9312515	-10.7828197	167.18	Tue Jan 03 17:34:51 2017
-64.9312668	-10.7827854	166.95	Tue Jan 03 17:35:01 2017
-64.9312820	-10.7827635	166.97	Tue Jan 03 17:35:11 2017
-64.9312744	-10.7827435	166.55	Tue Jan 03 17:35:21 2017
-64.9312439	-10.7827873	166.14	Tue Jan 03 17:35:31 2017
-64.9311447	-10.7828808	166.18	Tue Jan 03 17:35:41 2017
-64.9311295	-10.7829084	166.29	Tue Jan 03 17:35:51 2017
-64.9311218	-10.7829247	166.42	Tue Jan 03 17:36:01 2017
-64.9311218	-10.7829447	166.38	Tue Jan 03 17:36:11 2017
-64.9311218	-10.7829561	166.35	Tue Jan 03 17:36:21 2017
-64.9311218	-10.7829533	166.31	Tue Jan 03 17:36:31 2017
-64.9311218	-10.7829561	166.28	Tue Jan 03 17:36:41 2017
-64.9311218	-10.7829771	166.45	Tue Jan 03 17:36:51 2017
-64.9311676	-10.7829628	167.04	Tue Jan 03 17:37:01 2017
-64.9312286	-10.7829685	166.91	Tue Jan 03 17:37:11 2017
-64.9312439	-10.7829990	167.07	Tue Jan 03 17:37:21 2017
-64.9312668	-10.7829762	167.89	Tue Jan 03 17:37:31 2017
-64.9312668	-10.7829332	167.22	Tue Jan 03 17:37:41 2017
-64.9312820	-10.7829285	166.79	Tue Jan 03 17:37:51 2017
-64.9312744	-10.7828970	166.70	Tue Jan 03 17:38:01 2017
-64.9312897	-10.7828369	166.40	Tue Jan 03 17:38:11 2017
-64.9312973	-10.7828169	166.26	Tue Jan 03 17:38:21 2017
-64.9312973	-10.7828169	165.97	Tue Jan 03 17:38:31 2017
-64.9312897	-10.7828035	166.21	Tue Jan 03 17:38:41 2017
-64.9312210	-10.7828379	167.42	Tue Jan 03 17:38:51 2017
-64.9312592	-10.7828360	167.63	Tue Jan 03 17:39:01 2017
-64.9312820	-10.7828379	168.30	Tue Jan 03 17:39:11 2017
-64.9312973	-10.7828245	168.46	Tue Jan 03 17:39:21 2017
-64.9313507	-10.7828083	168.23	Tue Jan 03 17:39:31 2017
-64.9313126	-10.7828102	167.82	Tue Jan 03 17:39:41 2017
-64.9313126	-10.7828207	167.61	Tue Jan 03 17:39:51 2017
-64.9313126	-10.7828360	167.48	Tue Jan 03 17:40:01 2017
-64.9313202	-10.7828293	167.43	Tue Jan 03 17:40:11 2017
-64.9313202	-10.7828379	167.38	Tue Jan 03 17:40:21 2017
-64.9312820	-10.7828703	167.86	Tue Jan 03 17:40:31 2017
-64.9312668	-10.7828636	167.80	Tue Jan 03 17:40:41 2017
-64.9312439	-10.7828522	167.54	Tue Jan 03 17:40:51 2017
-64.9311600	-10.7829094	168.31	Tue Jan 03 17:41:01 2017
-64.9311676	-10.7829552	169.23	Tue Jan 03 17:41:11 2017
-64.9311752	-10.7829580	169.39	Tue Jan 03 17:41:21 2017
-64.9312592	-10.7829342	169.99	Tue Jan 03 17:41:31 2017
-64.9312515	-10.7829037	169.42	Tue Jan 03 17:41:41 2017
-64.9312515	-10.7828894	169.48	Tue Jan 03 17:41:51 2017
-64.9312515	-10.7828760	169.52	Tue Jan 03 17:42:01 2017
-64.9312897	-10.7829123	169.64	Tue Jan 03 17:42:11 2017
-64.9313507	-10.7829008	169.64	Tue Jan 03 17:42:21 2017
-64.9314194	-10.7828503	169.14	Tue Jan 03 17:42:31 2017
-64.9314041	-10.7828274	169.02	Tue Jan 03 17:42:41 2017
-64.9314041	-10.7828159	169.07	Tue Jan 03 17:42:51 2017
-64.9314041	-10.7828045	169.11	Tue Jan 03 17:43:01 2017
-64.9314346	-10.7827950	168.92	Tue Jan 03 17:43:11 2017
-64.9314423	-10.7828159	168.91	Tue Jan 03 17:43:21 2017
-64.9313812	-10.7828226	168.71	Tue Jan 03 17:43:31 2017
-64.9313202	-10.7828751	167.36	Tue Jan 03 17:43:41 2017
-64.9313126	-10.7828760	167.32	Tue Jan 03 17:43:51 2017
-64.9312897	-10.7828770	166.72	Tue Jan 03 17:44:01 2017
-64.9312363	-10.7829199	166.72	Tue Jan 03 17:44:11 2017
-64.9312210	-10.7829180	166.59	Tue Jan 03 17:44:21 2017
-64.9312134	-10.7829075	166.56	Tue Jan 03 17:44:31 2017
-64.9312057	-10.7829065	166.53	Tue Jan 03 17:44:41 2017
-64.9312210	-10.7829123	166.48	Tue Jan 03 17:44:51 2017
-64.9312210	-10.7829075	166.50	Tue Jan 03 17:45:01 2017
-64.9312210	-10.7828999	166.55	Tue Jan 03 17:45:11 2017
-64.9312134	-10.7829037	166.73	Tue Jan 03 17:45:21 2017
-64.9311676	-10.7829180	163.82	Tue Jan 03 17:45:31 2017
-64.9311523	-10.7829256	163.55	Tue Jan 03 17:45:41 2017
-64.9311447	-10.7829361	163.31	Tue Jan 03 17:45:51 2017
-64.9311371	-10.7829542	163.22	Tue Jan 03 17:46:01 2017
-64.9311600	-10.7829781	163.50	Tue Jan 03 17:46:11 2017
-64.9312286	-10.7829733	164.28	Tue Jan 03 17:46:21 2017
-64.9312897	-10.7829714	164.55	Tue Jan 03 17:46:31 2017
-64.9313507	-10.7828951	164.95	Tue Jan 03 17:46:41 2017
-64.9313049	-10.7828722	165.34	Tue Jan 03 17:46:51 2017
-64.9312744	-10.7828836	165.66	Tue Jan 03 17:47:01 2017
-64.9312134	-10.7828741	164.27	Tue Jan 03 17:47:11 2017
-64.9310913	-10.7828798	165.40	Tue Jan 03 17:47:21 2017
-64.9310684	-10.7828856	166.14	Tue Jan 03 17:47:31 2017
-64.9310532	-10.7828836	165.89	Tue Jan 03 17:47:41 2017
-64.9310532	-10.7828798	165.75	Tue Jan 03 17:47:51 2017
-64.9310532	-10.7828789	165.61	Tue Jan 03 17:48:01 2017
-64.9310684	-10.7828665	165.54	Tue Jan 03 17:48:11 2017
-64.9310684	-10.7828789	166.03	Tue Jan 03 17:48:21 2017
-64.9310989	-10.7828875	167.44	Tue Jan 03 17:48:31 2017
-64.9311066	-10.7828856	167.90	Tue Jan 03 17:48:41 2017
-64.9311295	-10.7828732	168.46	Tue Jan 03 17:48:51 2017
-64.9311447	-10.7828598	169.19	Tue Jan 03 17:49:01 2017
-64.9311447	-10.7828493	169.89	Tue Jan 03 17:49:11 2017
-64.9311600	-10.7828636	170.07	Tue Jan 03 17:49:21 2017
-64.9311752	-10.7828598	170.54	Tue Jan 03 17:49:31 2017
-64.9311371	-10.7828665	171.46	Tue Jan 03 17:49:41 2017
-64.9310837	-10.7829161	174.84	Tue Jan 03 17:49:51 2017
-64.9310455	-10.7829418	176.18	Tue Jan 03 17:50:01 2017
-64.9311142	-10.7829695	179.04	Tue Jan 03 17:50:11 2017
-64.9310989	-10.7829704	179.98	Tue Jan 03 17:50:21 2017
-64.9310837	-10.7829676	181.05	Tue Jan 03 17:50:31 2017
-64.9310837	-10.7829618	182.20	Tue Jan 03 17:50:41 2017
-64.9310989	-10.7829590	183.60	Tue Jan 03 17:50:51 2017
-64.9311066	-10.7829590	185.17	Tue Jan 03 17:51:01 2017
-64.9311142	-10.7829542	186.83	Tue Jan 03 17:51:11 2017
-64.9311066	-10.7829599	188.48	Tue Jan 03 17:51:21 2017
-64.9310760	-10.7830200	189.50	Tue Jan 03 17:51:31 2017
-64.9310837	-10.7830496	190.82	Tue Jan 03 17:51:41 2017
-64.9311142	-10.7830362	191.91	Tue Jan 03 17:51:51 2017
-64.9311142	-10.7830229	193.28	Tue Jan 03 17:52:01 2017
-64.9311295	-10.7830286	194.45	Tue Jan 03 17:52:11 2017
-64.9311218	-10.7830448	195.94	Tue Jan 03 17:52:21 2017
-64.9311066	-10.7830458	197.46	Tue Jan 03 17:52:31 2017
-64.9311142	-10.7830620	199.13	Tue Jan 03 17:52:41 2017
-64.9311142	-10.7830791	200.82	Tue Jan 03 17:52:51 2017
-64.9310913	-10.7830648	202.34	Tue Jan 03 17:53:01 2017
-64.9309921	-10.7829885	204.04	Tue Jan 03 17:53:11 2017
-64.9309616	-10.7829695	206.36	Tue Jan 03 17:53:21 2017
-64.9309845	-10.7829361	207.80	Tue Jan 03 17:53:31 2017
-64.9310150	-10.7829247	209.49	Tue Jan 03 17:53:41 2017
-64.9310379	-10.7829456	210.73	Tue Jan 03 17:53:51 2017
-64.9310226	-10.7829590	212.27	Tue Jan 03 17:54:01 2017
-64.9310303	-10.7829742	212.85	Tue Jan 03 17:54:11 2017
-64.9310303	-10.7829847	214.19	Tue Jan 03 17:54:21 2017
-64.9310379	-10.7829943	215.51	Tue Jan 03 17:54:31 2017
-64.9310837	-10.7829905	215.26	Tue Jan 03 17:54:41 2017
-64.9310837	-10.7829742	215.23	Tue Jan 03 17:54:51 2017
-64.9310684	-10.7829437	216.03	Tue Jan 03 17:55:01 2017
-64.9310608	-10.7829142	216.69	Tue Jan 03 17:55:11 2017
-64.9310455	-10.7829008	217.64	Tue Jan 03 17:55:21 2017
-64.9310303	-10.7828960	218.47	Tue Jan 03 17:55:31 2017
-64.9310226	-10.7828979	219.22	Tue Jan 03 17:55:41 2017
-64.9310150	-10.7829008	219.89	Tue Jan 03 17:55:51 2017
-64.9310074	-10.7828932	220.48	Tue Jan 03 17:56:01 2017
-64.9309998	-10.7829180	218.56	Tue Jan 03 17:56:11 2017
-64.9309845	-10.7829313	219.16	Tue Jan 03 17:56:21 2017
-64.9310074	-10.7829447	217.55	Tue Jan 03 17:56:31 2017
-64.9310074	-10.7829552	217.47	Tue Jan 03 17:56:41 2017
-64.9310150	-10.7829628	217.13	Tue Jan 03 17:56:51 2017
-64.9310226	-10.7829638	216.57	Tue Jan 03 17:57:01 2017
-64.9310303	-10.7829552	215.98	Tue Jan 03 17:57:11 2017
-64.9310226	-10.7829466	215.35	Tue Jan 03 17:57:21 2017
-64.9310303	-10.7829494	214.63	Tue Jan 03 17:57:31 2017
-64.9310379	-10.7829638	213.79	Tue Jan 03 17:57:41 2017
-64.9310455	-10.7829723	212.80	Tue Jan 03 17:57:51 2017
-64.9310532	-10.7829676	211.72	Tue Jan 03 17:58:01 2017
-64.9310684	-10.7829599	210.82	Tue Jan 03 17:58:11 2017
-64.9310684	-10.7829390	209.85	Tue Jan 03 17:58:21 2017
-64.9310760	-10.7829199	208.53	Tue Jan 03 17:58:31 2017
-64.9310837	-10.7829199	207.04	Tue Jan 03 17:58:41 2017
-64.9310608	-10.7829285	206.02	Tue Jan 03 17:58:51 2017
-64.9310532	-10.7829380	204.53	Tue Jan 03 17:59:01 2017
-64.9310455	-10.7829466	203.04	Tue Jan 03 17:59:11 2017
-64.9310455	-10.7829800	201.68	Tue Jan 03 17:59:21 2017
-64.9310532	-10.7830000	200.15	Tue Jan 03 17:59:31 2017
-64.9310532	-10.7830029	198.61	Tue Jan 03 17:59:41 2017
-64.9310913	-10.7830172	196.40	Tue Jan 03 17:59:51 2017
-64.9311066	-10.7830067	194.84	Tue Jan 03 18:00:01 2017
-64.9311142	-10.7830076	193.29	Tue Jan 03 18:00:11 2017
-64.9311523	-10.7829905	191.91	Tue Jan 03 18:00:21 2017
-64.9311676	-10.7829866	190.40	Tue Jan 03 18:00:31 2017
-64.9311676	-10.7829971	188.93	Tue Jan 03 18:00:41 2017
-64.9311600	-10.7830029	187.49	Tue Jan 03 18:00:51 2017
-64.9311371	-10.7830133	186.20	Tue Jan 03 18:01:01 2017
-64.9311218	-10.7830105	185.01	Tue Jan 03 18:01:11 2017
-64.9310532	-10.7829895	185.46	Tue Jan 03 18:01:21 2017
-64.9310226	-10.7829924	185.50	Tue Jan 03 18:01:31 2017
-64.9310226	-10.7829866	185.02	Tue Jan 03 18:01:41 2017
-64.9310226	-10.7829781	183.85	Tue Jan 03 18:01:51 2017
-64.9310913	-10.7829952	180.99	Tue Jan 03 18:02:01 2017
-64.9311142	-10.7829905	178.24	Tue Jan 03 18:02:11 2017
-64.9311447	-10.7829819	176.21	Tue Jan 03 18:02:21 2017
-64.9312134	-10.7829876	172.58	Tue Jan 03 18:02:31 2017
-64.9312210	-10.7829819	170.54	Tue Jan 03 18:02:41 2017
-64.9312286	-10.7829771	168.80	Tue Jan 03 18:02:51 2017
-64.9312210	-10.7829752	167.03	Tue Jan 03 18:03:01 2017
-64.9312057	-10.7829809	165.26	Tue Jan 03 18:03:11 2017
-64.9311523	-10.7830000	164.04	Tue Jan 03 18:03:21 2017
-64.9310913	-10.7830544	166.89	Tue Jan 03 18:03:31 2017
-64.9311142	-10.7830448	168.78	Tue Jan 03 18:03:41 2017
-64.9311142	-10.7830400	167.64	Tue Jan 03 18:03:51 2017
-64.9311218	-10.7830400	166.57	Tue Jan 03 18:04:01 2017
-64.9311295	-10.7830534	165.52	Tue Jan 03 18:04:11 2017
-64.9311295	-10.7830667	164.30	Tue Jan 03 18:04:21 2017
-64.9311295	-10.7830572	162.77	Tue Jan 03 18:04:31 2017
-64.9311218	-10.7830305	159.14	Tue Jan 03 18:04:41 2017
-64.9311295	-10.7829762	157.71	Tue Jan 03 18:04:51 2017
-64.9311371	-10.7829533	156.81	Tue Jan 03 18:05:01 2017
-64.9312134	-10.7829609	153.83	Tue Jan 03 18:05:11 2017
-64.9312134	-10.7830009	151.68	Tue Jan 03 18:05:21 2017
-64.9312057	-10.7830162	149.86	Tue Jan 03 18:05:31 2017
-64.9311981	-10.7830248	148.16	Tue Jan 03 18:05:41 2017
-64.9311295	-10.7830305	147.86	Tue Jan 03 18:05:51 2017
-64.9310532	-10.7830143	148.00	Tue Jan 03 18:06:01 2017
-64.9310226	-10.7829628	147.75	Tue Jan 03 18:06:11 2017
-64.9310226	-10.7829695	146.96	Tue Jan 03 18:06:21 2017
-64.9310379	-10.7829695	145.69	Tue Jan 03 18:06:31 2017
-64.9310913	-10.7829542	144.56	Tue Jan 03 18:06:41 2017
-64.9311371	-10.7829342	144.34	Tue Jan 03 18:06:51 2017
-64.9311371	-10.7829351	143.41	Tue Jan 03 18:07:01 2017
-64.9311371	-10.7829380	142.46	Tue Jan 03 18:07:11 2017
-64.9311295	-10.7829332	141.63	Tue Jan 03 18:07:21 2017
-64.9311295	-10.7829342	140.80	Tue Jan 03 18:07:31 2017
-64.9311447	-10.7829428	140.09	Tue Jan 03 18:07:41 2017
-64.9311600	-10.7829962	140.16	Tue Jan 03 18:07:51 2017
-64.9311676	-10.7830162	140.18	Tue Jan 03 18:08:01 2017
-64.9311600	-10.7830296	139.71	Tue Jan 03 18:08:11 2017
-64.9311523	-10.7830305	139.41	Tue Jan 03 18:08:21 2017
-64.9311371	-10.7830315	139.13	Tue Jan 03 18:08:31 2017
-64.9311371	-10.7830219	138.87	Tue Jan 03 18:08:41 2017
-64.9311295	-10.7830114	138.68	Tue Jan 03 18:08:51 2017
-64.9311218	-10.7830000	138.48	Tue Jan 03 18:09:01 2017
-64.9311142	-10.7830009	138.47	Tue Jan 03 18:09:11 2017
-64.9310989	-10.7830124	138.60	Tue Jan 03 18:09:21 2017
-64.9311142	-10.7830229	138.91	Tue Jan 03 18:09:31 2017
-64.9311142	-10.7830372	139.40	Tue Jan 03 18:09:41 2017
-64.9311066	-10.7830381	140.16	Tue Jan 03 18:09:51 2017
-64.9311066	-10.7830439	141.09	Tue Jan 03 18:10:01 2017
-64.9311142	-10.7830620	142.14	Tue Jan 03 18:10:11 2017
-64.9311295	-10.7830572	143.36	Tue Jan 03 18:10:21 2017
-64.9311676	-10.7829819	143.85	Tue Jan 03 18:10:31 2017
-64.9311447	-10.7829905	145.30	Tue Jan 03 18:10:41 2017
-64.9311295	-10.7829857	146.71	Tue Jan 03 18:10:51 2017
-64.9311371	-10.7829809	148.27	Tue Jan 03 18:11:01 2017
-64.9311523	-10.7829790	149.92	Tue Jan 03 18:11:11 2017
-64.9311371	-10.7829857	151.65	Tue Jan 03 18:11:21 2017
-64.9311218	-10.7829952	153.43	Tue Jan 03 18:11:31 2017
-64.9311218	-10.7830019	155.23	Tue Jan 03 18:11:41 2017
-64.9311142	-10.7830009	157.08	Tue Jan 03 18:11:51 2017
-64.9310989	-10.7829466	160.09	Tue Jan 03 18:12:01 2017
-64.9310760	-10.7829294	165.25	Tue Jan 03 18:12:11 2017
-64.9310684	-10.7829237	166.84	Tue Jan 03 18:12:21 2017
-64.9310379	-10.7829247	168.46	Tue Jan 03 18:12:31 2017
-64.9310226	-10.7829323	170.07	Tue Jan 03 18:12:41 2017
-64.9310150	-10.7829218	171.26	Tue Jan 03 18:12:51 2017
-64.9310150	-10.7829065	172.43	Tue Jan 03 18:13:01 2017
-64.9310455	-10.7829018	173.02	Tue Jan 03 18:13:11 2017
-64.9310913	-10.7829008	172.04	Tue Jan 03 18:13:21 2017
-64.9310913	-10.7829151	173.32	Tue Jan 03 18:13:31 2017
-64.9310989	-10.7829199	174.44	Tue Jan 03 18:13:41 2017
-64.9310989	-10.7829275	175.55	Tue Jan 03 18:13:51 2017
-64.9310913	-10.7829370	176.63	Tue Jan 03 18:14:01 2017
-64.9310760	-10.7829332	177.64	Tue Jan 03 18:14:11 2017
-64.9310760	-10.7829275	178.59	Tue Jan 03 18:14:21 2017
-64.9310684	-10.7829084	179.44	Tue Jan 03 18:14:31 2017
-64.9310989	-10.7828770	179.98	Tue Jan 03 18:14:41 2017
-64.9310989	-10.7828712	180.83	Tue Jan 03 18:14:51 2017
-64.9310913	-10.7828722	181.70	Tue Jan 03 18:15:01 2017
-64.9310684	-10.7828913	182.52	Tue Jan 03 18:15:11 2017
-64.9310150	-10.7829514	179.70	Tue Jan 03 18:15:21 2017
-64.9310074	-10.7829514	177.36	Tue Jan 03 18:15:31 2017
-64.9309769	-10.7829695	177.85	Tue Jan 03 18:15:41 2017
-64.9310074	-10.7829790	178.52	Tue Jan 03 18:15:51 2017
-64.9310074	-10.7829685	179.09	Tue Jan 03 18:16:01 2017
-64.9309921	-10.7829628	179.72	Tue Jan 03 18:16:11 2017
-64.9310303	-10.7829304	178.02	Tue Jan 03 18:16:21 2017
-64.9310608	-10.7828770	170.69	Tue Jan 03 18:16:31 2017
-64.9310684	-10.7828960	169.48	Tue Jan 03 18:16:41 2017
-64.9310913	-10.7829208	169.36	Tue Jan 03 18:16:51 2017
-64.9311142	-10.7829189	169.13	Tue Jan 03 18:17:01 2017
-64.9311371	-10.7829323	169.00	Tue Jan 03 18:17:11 2017
-64.9311523	-10.7829485	168.97	Tue Jan 03 18:17:21 2017
-64.9311523	-10.7829676	168.71	Tue Jan 03 18:17:31 2017
-64.9311218	-10.7829657	167.89	Tue Jan 03 18:17:41 2017
-64.9310913	-10.7829638	165.42	Tue Jan 03 18:17:51 2017
-64.9310532	-10.7829704	165.76	Tue Jan 03 18:18:01 2017
-64.9310455	-10.7829762	165.40	Tue Jan 03 18:18:11 2017
-64.9310379	-10.7829800	165.07	Tue Jan 03 18:18:21 2017
-64.9310455	-10.7829819	164.73	Tue Jan 03 18:18:31 2017
-64.9310684	-10.7829552	164.75	Tue Jan 03 18:18:41 2017
-64.9310532	-10.7829380	164.27	Tue Jan 03 18:18:51 2017
-64.9310532	-10.7829304	164.10	Tue Jan 03 18:19:01 2017
-64.9310455	-10.7829313	163.95	Tue Jan 03 18:19:11 2017
-64.9310379	-10.7829504	163.60	Tue Jan 03 18:19:21 2017
-64.9310226	-10.7829666	162.89	Tue Jan 03 18:19:31 2017
-64.9310150	-10.7829714	162.90	Tue Jan 03 18:19:41 2017
-64.9310226	-10.7829609	163.33	Tue Jan 03 18:19:51 2017
-64.9310303	-10.7829638	163.09	Tue Jan 03 18:20:01 2017
-64.9310150	-10.7829494	163.46	Tue Jan 03 18:20:11 2017
-64.9309998	-10.7829647	163.25	Tue Jan 03 18:20:21 2017
-64.9309921	-10.7829771	163.23	Tue Jan 03 18:20:31 2017
-64.9309921	-10.7829714	163.11	Tue Jan 03 18:20:41 2017
-64.9309998	-10.7829657	163.04	Tue Jan 03 18:20:51 2017
-64.9310074	-10.7829618	162.90	Tue Jan 03 18:21:01 2017
-64.9310150	-10.7829590	162.75	Tue Jan 03 18:21:11 2017
-64.9310226	-10.7829599	162.54	Tue Jan 03 18:21:21 2017
-64.9310379	-10.7829590	162.07	Tue Jan 03 18:21:31 2017
-64.9310532	-10.7829494	161.50	Tue Jan 03 18:21:41 2017
-64.9310608	-10.7829618	161.12	Tue Jan 03 18:21:51 2017
-64.9310608	-10.7829695	159.57	Tue Jan 03 18:22:01 2017
-64.9310608	-10.7829647	159.16	Tue Jan 03 18:22:11 2017
-64.9310608	-10.7829533	158.71	Tue Jan 03 18:22:21 2017
-64.9310684	-10.7829437	158.24	Tue Jan 03 18:22:31 2017
-64.9310760	-10.7829323	157.59	Tue Jan 03 18:22:41 2017
-64.9310760	-10.7829256	156.91	Tue Jan 03 18:22:51 2017
-64.9310684	-10.7829351	156.40	Tue Jan 03 18:23:01 2017
-64.9310760	-10.7829380	155.79	Tue Jan 03 18:23:11 2017
-64.9310837	-10.7829380	154.96	Tue Jan 03 18:23:21 2017
-64.9310760	-10.7829437	153.93	Tue Jan 03 18:23:31 2017
-64.9310989	-10.7829523	152.17	Tue Jan 03 18:23:41 2017
-64.9310913	-10.7829447	151.10	Tue Jan 03 18:23:51 2017
-64.9310837	-10.7829351	150.10	Tue Jan 03 18:24:01 2017
-64.9310684	-10.7829065	149.40	Tue Jan 03 18:24:11 2017
-64.9310913	-10.7829428	149.21	Tue Jan 03 18:24:21 2017
-64.9311066	-10.7829685	149.06	Tue Jan 03 18:24:31 2017
-64.9310913	-10.7829733	146.96	Tue Jan 03 18:24:41 2017
-64.9310913	-10.7829685	146.22	Tue Jan 03 18:24:51 2017
-64.9310913	-10.7829571	145.62	Tue Jan 03 18:25:01 2017
-64.9311066	-10.7829561	145.70	Tue Jan 03 18:25:11 2017
-64.9311523	-10.7829590	143.10	Tue Jan 03 18:25:21 2017
-64.9311829	-10.7829494	142.84	Tue Jan 03 18:25:31 2017
-64.9312515	-10.7829323	142.59	Tue Jan 03 18:25:41 2017
-64.9312897	-10.7829485	143.33	Tue Jan 03 18:25:51 2017
-64.9312744	-10.7829733	143.00	Tue Jan 03 18:26:01 2017
-64.9312515	-10.7829370	146.28	Tue Jan 03 18:26:11 2017
-64.9312744	-10.7829418	146.84	Tue Jan 03 18:26:21 2017
-64.9312744	-10.7829399	146.52	Tue Jan 03 18:26:31 2017
-64.9312820	-10.7829618	146.27	Tue Jan 03 18:26:41 2017
-64.9312592	-10.7829819	145.77	Tue Jan 03 18:26:51 2017
-64.9311600	-10.7829990	145.84	Tue Jan 03 18:27:01 2017
-64.9311523	-10.7830095	146.90	Tue Jan 03 18:27:11 2017
-64.9311829	-10.7830629	146.32	Tue Jan 03 18:27:21 2017
-64.9312592	-10.7830563	146.56	Tue Jan 03 18:27:31 2017
-64.9313507	-10.7830448	146.50	Tue Jan 03 18:27:41 2017
-64.9314270	-10.7830458	146.03	Tue Jan 03 18:27:51 2017
-64.9315262	-10.7830677	145.85	Tue Jan 03 18:28:01 2017
-64.9315796	-10.7830782	146.06	Tue Jan 03 18:28:11 2017
-64.9316483	-10.7831087	146.68	Tue Jan 03 18:28:21 2017
-64.9316864	-10.7831497	147.14	Tue Jan 03 18:28:31 2017
-64.9318008	-10.7831554	147.24	Tue Jan 03 18:28:41 2017
-64.9318771	-10.7831907	147.39	Tue Jan 03 18:28:51 2017
-64.9319763	-10.7831936	147.61	Tue Jan 03 18:29:01 2017
-64.9320679	-10.7831106	148.42	Tue Jan 03 18:29:11 2017
-64.9321747	-10.7830811	148.74	Tue Jan 03 18:29:21 2017
-64.9322586	-10.7830362	148.96	Tue Jan 03 18:29:31 2017
-64.9323273	-10.7830381	148.84	Tue Jan 03 18:29:41 2017
-64.9324417	-10.7829494	150.68	Tue Jan 03 18:29:51 2017
-64.9324646	-10.7828522	152.42	Tue Jan 03 18:30:01 2017
-64.9324722	-10.7827721	153.75	Tue Jan 03 18:30:11 2017
-64.9325180	-10.7827463	154.55	Tue Jan 03 18:30:21 2017
-64.9326706	-10.7826719	156.27	Tue Jan 03 18:30:31 2017
-64.9327545	-10.7826166	157.08	Tue Jan 03 18:30:41 2017
-64.9328308	-10.7825413	158.14	Tue Jan 03 18:30:51 2017
-64.9328995	-10.7825079	159.04	Tue Jan 03 18:31:01 2017
-64.9329529	-10.7824097	158.39	Tue Jan 03 18:31:11 2017
-64.9330521	-10.7823544	159.28	Tue Jan 03 18:31:21 2017
-64.9331055	-10.7823753	158.89	Tue Jan 03 18:31:31 2017
-64.9331665	-10.7823181	158.60	Tue Jan 03 18:31:41 2017
-64.9332275	-10.7823153	158.47	Tue Jan 03 18:31:51 2017
-64.9332504	-10.7823162	158.18	Tue Jan 03 18:32:01 2017
-64.9332809	-10.7823238	157.82	Tue Jan 03 18:32:11 2017
-64.9333038	-10.7823181	158.45	Tue Jan 03 18:32:21 2017
-64.9333267	-10.7822866	159.00	Tue Jan 03 18:32:31 2017
-64.9333115	-10.7821674	158.35	Tue Jan 03 18:32:41 2017
-64.9333420	-10.7821684	159.45	Tue Jan 03 18:32:51 2017
-64.9334030	-10.7821674	159.45	Tue Jan 03 18:33:01 2017
-64.9333801	-10.7821808	160.93	Tue Jan 03 18:33:11 2017
-64.9333725	-10.7820864	161.77	Tue Jan 03 18:33:21 2017
-64.9333649	-10.7819729	163.70	Tue Jan 03 18:33:31 2017
-64.9333344	-10.7819729	165.86	Tue Jan 03 18:33:41 2017
-64.9333344	-10.7819672	166.75	Tue Jan 03 18:33:51 2017
-64.9333878	-10.7819233	168.19	Tue Jan 03 18:34:01 2017
-64.9334259	-10.7818565	168.85	Tue Jan 03 18:34:11 2017
-64.9334412	-10.7818832	170.29	Tue Jan 03 18:34:21 2017
-64.9335785	-10.7819109	170.17	Tue Jan 03 18:34:31 2017
-64.9336472	-10.7819118	171.69	Tue Jan 03 18:34:41 2017
-64.9336853	-10.7818718	172.70	Tue Jan 03 18:34:51 2017
-64.9337387	-10.7819014	170.35	Tue Jan 03 18:35:01 2017
-64.9338226	-10.7819090	169.80	Tue Jan 03 18:35:11 2017
-64.9339294	-10.7819204	169.09	Tue Jan 03 18:35:21 2017
-64.9339371	-10.7819414	168.11	Tue Jan 03 18:35:31 2017
-64.9339447	-10.7819843	167.85	Tue Jan 03 18:35:41 2017
-64.9339447	-10.7820005	168.01	Tue Jan 03 18:35:51 2017
-64.9338989	-10.7819300	166.72	Tue Jan 03 18:36:01 2017
-64.9338608	-10.7818632	164.11	Tue Jan 03 18:36:11 2017
-64.9337769	-10.7817850	163.92	Tue Jan 03 18:36:21 2017
-64.9337692	-10.7817678	164.10	Tue Jan 03 18:36:31 2017
-64.9337692	-10.7817698	163.21	Tue Jan 03 18:36:41 2017
-64.9337845	-10.7817850	162.15	Tue Jan 03 18:36:51 2017
-64.9338913	-10.7818556	159.00	Tue Jan 03 18:37:01 2017
-64.9340057	-10.7819376	156.57	Tue Jan 03 18:37:11 2017
-64.9340210	-10.7820005	156.46	Tue Jan 03 18:37:21 2017
-64.9340363	-10.7819729	155.12	Tue Jan 03 18:37:31 2017
-64.9339676	-10.7819748	153.75	Tue Jan 03 18:37:41 2017
-64.9339142	-10.7820063	153.38	Tue Jan 03 18:37:51 2017
-64.9338913	-10.7819910	151.69	Tue Jan 03 18:38:01 2017
-64.9338760	-10.7819939	150.48	Tue Jan 03 18:38:11 2017
-64.9338531	-10.7819901	149.32	Tue Jan 03 18:38:21 2017
-64.9338303	-10.7819796	148.42	Tue Jan 03 18:38:31 2017
-64.9337845	-10.7819777	147.54	Tue Jan 03 18:38:41 2017
-64.9337311	-10.7819672	147.25	Tue Jan 03 18:38:51 2017
-64.9337692	-10.7819481	146.15	Tue Jan 03 18:39:01 2017
-64.9338608	-10.7819757	145.00	Tue Jan 03 18:39:11 2017
-64.9339218	-10.7820234	143.82	Tue Jan 03 18:39:21 2017
-64.9339905	-10.7820244	142.91	Tue Jan 03 18:39:31 2017
-64.9340057	-10.7820253	142.69	Tue Jan 03 18:39:41 2017
-64.9340057	-10.7820311	141.79	Tue Jan 03 18:39:51 2017
-64.9340134	-10.7820578	142.09	Tue Jan 03 18:40:01 2017
-64.9340210	-10.7820492	142.70	Tue Jan 03 18:40:11 2017
-64.9340134	-10.7820492	142.73	Tue Jan 03 18:40:21 2017
-64.9339905	-10.7820482	142.21	Tue Jan 03 18:40:31 2017
-64.9339828	-10.7820473	141.37	Tue Jan 03 18:40:41 2017
-64.9339828	-10.7820349	140.73	Tue Jan 03 18:40:51 2017
-64.9339905	-10.7820320	140.43	Tue Jan 03 18:41:01 2017
-64.9339676	-10.7820444	141.81	Tue Jan 03 18:41:11 2017
-64.9339294	-10.7820520	144.59	Tue Jan 03 18:41:21 2017
-64.9338531	-10.7820530	146.17	Tue Jan 03 18:41:31 2017
-64.9338913	-10.7820902	147.07	Tue Jan 03 18:41:41 2017
-64.9338608	-10.7820816	149.02	Tue Jan 03 18:41:51 2017
-64.9338608	-10.7820482	151.22	Tue Jan 03 18:42:01 2017
-64.9338684	-10.7820454	151.63	Tue Jan 03 18:42:11 2017
-64.9338913	-10.7820396	152.32	Tue Jan 03 18:42:21 2017
-64.9339066	-10.7820511	153.21	Tue Jan 03 18:42:31 2017
-64.9339066	-10.7820663	154.48	Tue Jan 03 18:42:41 2017
-64.9339066	-10.7820759	156.06	Tue Jan 03 18:42:51 2017
-64.9339142	-10.7820854	157.97	Tue Jan 03 18:43:01 2017
-64.9339523	-10.7820740	161.88	Tue Jan 03 18:43:11 2017
-64.9339523	-10.7820730	162.63	Tue Jan 03 18:43:21 2017
-64.9339523	-10.7820721	164.39	Tue Jan 03 18:43:31 2017
-64.9339523	-10.7820702	166.17	Tue Jan 03 18:43:41 2017
-64.9339523	-10.7820787	168.01	Tue Jan 03 18:43:51 2017
-64.9339218	-10.7821007	171.03	Tue Jan 03 18:44:01 2017
-64.9339066	-10.7821321	174.68	Tue Jan 03 18:44:11 2017
-64.9338837	-10.7821379	173.73	Tue Jan 03 18:44:21 2017
-64.9338760	-10.7821417	175.11	Tue Jan 03 18:44:31 2017
-64.9338837	-10.7821379	176.61	Tue Jan 03 18:44:41 2017
-64.9338913	-10.7821321	177.86	Tue Jan 03 18:44:51 2017
-64.9338913	-10.7821398	179.12	Tue Jan 03 18:45:01 2017
-64.9338989	-10.7821493	180.42	Tue Jan 03 18:45:11 2017
-64.9339066	-10.7821779	181.95	Tue Jan 03 18:45:21 2017
-64.9339600	-10.7821627	182.62	Tue Jan 03 18:45:31 2017
-64.9339752	-10.7821722	184.21	Tue Jan 03 18:45:41 2017
-64.9339905	-10.7821665	184.96	Tue Jan 03 18:45:51 2017
-64.9340057	-10.7821541	185.96	Tue Jan 03 18:46:01 2017
-64.9340057	-10.7821589	186.92	Tue Jan 03 18:46:11 2017
-64.9340057	-10.7821493	188.15	Tue Jan 03 18:46:21 2017
-64.9339981	-10.7821379	189.54	Tue Jan 03 18:46:31 2017
-64.9339905	-10.7821426	190.78	Tue Jan 03 18:46:41 2017
-64.9339752	-10.7821379	191.07	Tue Jan 03 18:46:51 2017
-64.9339676	-10.7821379	192.05	Tue Jan 03 18:47:01 2017
-64.9339218	-10.7821169	193.10	Tue Jan 03 18:47:11 2017
-64.9339066	-10.7821331	194.25	Tue Jan 03 18:47:21 2017
-64.9338837	-10.7821188	193.54	Tue Jan 03 18:47:31 2017
-64.9338760	-10.7821331	194.73	Tue Jan 03 18:47:41 2017
-64.9338608	-10.7821407	195.64	Tue Jan 03 18:47:51 2017
-64.9338913	-10.7821245	195.41	Tue Jan 03 18:48:01 2017
-64.9340057	-10.7820845	191.79	Tue Jan 03 18:48:11 2017
-64.9339676	-10.7820702	190.22	Tue Jan 03 18:48:21 2017
-64.9339676	-10.7820845	190.63	Tue Jan 03 18:48:31 2017
-64.9339905	-10.7820787	190.50	Tue Jan 03 18:48:41 2017
-64.9340591	-10.7820759	189.73	Tue Jan 03 18:48:51 2017
-64.9340591	-10.7820911	187.60	Tue Jan 03 18:49:01 2017
-64.9340591	-10.7820892	187.46	Tue Jan 03 18:49:11 2017
-64.9340591	-10.7820873	187.26	Tue Jan 03 18:49:21 2017
-64.9339981	-10.7821169	186.44	Tue Jan 03 18:49:31 2017
-64.9339752	-10.7821341	186.21	Tue Jan 03 18:49:41 2017
-64.9340286	-10.7820587	183.60	Tue Jan 03 18:49:51 2017
-64.9340668	-10.7820263	181.80	Tue Jan 03 18:50:01 2017
-64.9340668	-10.7820129	180.12	Tue Jan 03 18:50:11 2017
-64.9340363	-10.7819986	178.45	Tue Jan 03 18:50:21 2017
-64.9339676	-10.7819881	175.47	Tue Jan 03 18:50:31 2017
-64.9339523	-10.7819767	173.43	Tue Jan 03 18:50:41 2017
-64.9339371	-10.7819748	171.71	Tue Jan 03 18:50:51 2017
-64.9339294	-10.7819834	169.89	Tue Jan 03 18:51:01 2017
-64.9339218	-10.7819786	168.29	Tue Jan 03 18:51:11 2017
-64.9339371	-10.7819824	167.06	Tue Jan 03 18:51:21 2017
-64.9339828	-10.7820263	172.23	Tue Jan 03 18:51:31 2017
-64.9339981	-10.7820215	174.07	Tue Jan 03 18:51:41 2017
-64.9340210	-10.7820435	175.14	Tue Jan 03 18:51:51 2017
-64.9340744	-10.7819967	174.99	Tue Jan 03 18:52:01 2017
-64.9340515	-10.7820053	174.37	Tue Jan 03 18:52:11 2017
-64.9340363	-10.7820063	174.52	Tue Jan 03 18:52:21 2017
-64.9340210	-10.7820063	174.57	Tue Jan 03 18:52:31 2017
-64.9340057	-10.7820082	174.58	Tue Jan 03 18:52:41 2017
-64.9340134	-10.7819958	174.79	Tue Jan 03 18:52:51 2017
-64.9339981	-10.7820177	174.76	Tue Jan 03 18:53:01 2017
-64.9340744	-10.7820425	180.86	Tue Jan 03 18:53:11 2017
-64.9340439	-10.7820358	182.99	Tue Jan 03 18:53:21 2017
-64.9340210	-10.7820187	184.32	Tue Jan 03 18:53:31 2017
-64.9340286	-10.7819929	184.21	Tue Jan 03 18:53:41 2017
-64.9340210	-10.7819910	185.38	Tue Jan 03 18:53:51 2017
-64.9340439	-10.7820082	185.96	Tue Jan 03 18:54:01 2017
-64.9340973	-10.7820005	184.86	Tue Jan 03 18:54:11 2017
-64.9341125	-10.7819986	184.53	Tue Jan 03 18:54:21 2017
-64.9340820	-10.7820330	184.08	Tue Jan 03 18:54:31 2017
-64.9340286	-10.7820854	182.41	Tue Jan 03 18:54:41 2017
-64.9339981	-10.7820539	180.91	Tue Jan 03 18:54:51 2017
-64.9339371	-10.7820072	177.27	Tue Jan 03 18:55:01 2017
-64.9338837	-10.7820330	174.44	Tue Jan 03 18:55:11 2017
-64.9339066	-10.7820206	164.56	Tue Jan 03 18:55:21 2017
-64.9339523	-10.7820396	159.10	Tue Jan 03 18:55:31 2017
-64.9339676	-10.7820492	155.97	Tue Jan 03 18:55:41 2017
-64.9339676	-10.7820501	153.95	Tue Jan 03 18:55:51 2017
-64.9339828	-10.7820244	152.68	Tue Jan 03 18:56:01 2017
-64.9339981	-10.7820129	150.86	Tue Jan 03 18:56:11 2017
-64.9339905	-10.7820244	149.22	Tue Jan 03 18:56:21 2017
-64.9339752	-10.7820320	147.61	Tue Jan 03 18:56:31 2017
-64.9339905	-10.7820196	146.39	Tue Jan 03 18:56:41 2017
-64.9340439	-10.7819986	151.16	Tue Jan 03 18:56:51 2017
-64.9340286	-10.7820129	152.80	Tue Jan 03 18:57:01 2017
-64.9340134	-10.7820215	153.06	Tue Jan 03 18:57:11 2017
-64.9340134	-10.7820358	153.52	Tue Jan 03 18:57:21 2017
-64.9340134	-10.7820292	154.24	Tue Jan 03 18:57:31 2017
-64.9340057	-10.7820263	155.22	Tue Jan 03 18:57:41 2017
-64.9340134	-10.7820292	156.33	Tue Jan 03 18:57:51 2017
-64.9340210	-10.7820415	157.73	Tue Jan 03 18:58:01 2017
-64.9340210	-10.7820501	159.49	Tue Jan 03 18:58:11 2017
-64.9340134	-10.7820520	161.08	Tue Jan 03 18:58:21 2017
-64.9340210	-10.7820473	161.86	Tue Jan 03 18:58:31 2017
-64.9340210	-10.7820559	164.76	Tue Jan 03 18:58:41 2017
-64.9339676	-10.7820435	169.12	Tue Jan 03 18:58:51 2017
-64.9339523	-10.7820368	173.53	Tue Jan 03 18:59:01 2017
-64.9339447	-10.7820263	177.26	Tue Jan 03 18:59:11 2017
-64.9339676	-10.7820730	177.90	Tue Jan 03 18:59:21 2017
-64.9339676	-10.7821131	181.19	Tue Jan 03 18:59:31 2017
-64.9339523	-10.7821054	183.31	Tue Jan 03 18:59:41 2017
-64.9339447	-10.7821083	185.63	Tue Jan 03 18:59:51 2017
-64.9339218	-10.7821093	187.30	Tue Jan 03 19:00:01 2017
-64.9339142	-10.7821169	189.35	Tue Jan 03 19:00:11 2017
-64.9339447	-10.7820835	192.23	Tue Jan 03 19:00:21 2017
-64.9339600	-10.7820683	193.14	Tue Jan 03 19:00:31 2017
-64.9339676	-10.7820673	192.23	Tue Jan 03 19:00:41 2017
-64.9339752	-10.7820644	191.87	Tue Jan 03 19:00:51 2017
-64.9339676	-10.7820768	191.13	Tue Jan 03 19:01:01 2017
-64.9339294	-10.7820663	191.04	Tue Jan 03 19:01:11 2017
-64.9338989	-10.7820654	190.45	Tue Jan 03 19:01:21 2017
-64.9338913	-10.7820597	190.94	Tue Jan 03 19:01:31 2017
-64.9339066	-10.7820597	191.40	Tue Jan 03 19:01:41 2017
-64.9339294	-10.7820511	191.77	Tue Jan 03 19:01:51 2017
-64.9339676	-10.7820301	189.84	Tue Jan 03 19:02:01 2017
-64.9339600	-10.7820501	185.24	Tue Jan 03 19:02:11 2017
-64.9338913	-10.7820797	183.36	Tue Jan 03 19:02:21 2017
-64.9338608	-10.7820730	183.52	Tue Jan 03 19:02:31 2017
-64.9338760	-10.7821045	184.34	Tue Jan 03 19:02:41 2017
-64.9339294	-10.7821398	175.55	Tue Jan 03 19:02:51 2017
-64.9339294	-10.7821474	174.52	Tue Jan 03 19:03:01 2017
-64.9339447	-10.7821360	173.23	Tue Jan 03 19:03:11 2017
-64.9339828	-10.7821016	169.70	Tue Jan 03 19:03:21 2017
-64.9339981	-10.7820492	168.17	Tue Jan 03 19:03:31 2017
-64.9339294	-10.7820024	166.16	Tue Jan 03 19:03:41 2017
-64.9339218	-10.7819929	165.07	Tue Jan 03 19:03:51 2017
-64.9339218	-10.7820024	163.74	Tue Jan 03 19:04:01 2017
-64.9339218	-10.7820129	162.40	Tue Jan 03 19:04:11 2017
-64.9339371	-10.7820215	161.16	Tue Jan 03 19:04:21 2017
-64.9339371	-10.7820263	159.96	Tue Jan 03 19:04:31 2017
-64.9339447	-10.7820244	158.84	Tue Jan 03 19:04:41 2017
-64.9339676	-10.7820511	158.36	Tue Jan 03 19:04:51 2017
-64.9339752	-10.7820463	157.16	Tue Jan 03 19:05:01 2017
-64.9339600	-10.7820511	155.36	Tue Jan 03 19:05:11 2017
-64.9339218	-10.7820282	153.39	Tue Jan 03 19:05:21 2017
-64.9339218	-10.7820244	152.10	Tue Jan 03 19:05:31 2017
-64.9339218	-10.7820272	151.17	Tue Jan 03 19:05:41 2017
-64.9339218	-10.7820282	151.93	Tue Jan 03 19:05:51 2017
-64.9339294	-10.7820225	151.43	Tue Jan 03 19:06:01 2017
-64.9338989	-10.7819529	148.51	Tue Jan 03 19:06:11 2017
-64.9338837	-10.7819490	147.98	Tue Jan 03 19:06:21 2017
-64.9338760	-10.7819500	147.41	Tue Jan 03 19:06:31 2017
-64.9339294	-10.7819223	147.68	Tue Jan 03 19:06:41 2017
-64.9339600	-10.7819195	147.99	Tue Jan 03 19:06:51 2017
-64.9339828	-10.7819242	144.11	Tue Jan 03 19:07:01 2017
-64.9339828	-10.7819214	142.84	Tue Jan 03 19:07:11 2017
-64.9339828	-10.7819204	141.66	Tue Jan 03 19:07:21 2017
-64.9339828	-10.7819204	141.67	Tue Jan 03 19:07:31 2017
-64.9339905	-10.7819223	141.79	Tue Jan 03 19:07:41 2017
-64.9339905	-10.7819233	141.79	Tue Jan 03 19:07:51 2017
-64.9339905	-10.7819223	141.74	Tue Jan 03 19:08:01 2017
-64.9339905	-10.7819214	141.76	Tue Jan 03 19:08:11 2017
-64.9339905	-10.7819262	142.02	Tue Jan 03 19:08:21 2017
-64.9339905	-10.7819386	142.56	Tue Jan 03 19:08:31 2017
-64.9339828	-10.7819557	143.54	Tue Jan 03 19:08:41 2017
-64.9339600	-10.7819700	144.73	Tue Jan 03 19:08:51 2017
-64.9339523	-10.7819586	146.13	Tue Jan 03 19:09:01 2017
-64.9339676	-10.7819347	147.51	Tue Jan 03 19:09:11 2017
-64.9339600	-10.7819233	149.73	Tue Jan 03 19:09:21 2017
-64.9339523	-10.7819281	151.39	Tue Jan 03 19:09:31 2017
-64.9339752	-10.7820721	157.94	Tue Jan 03 19:09:41 2017
-64.9339752	-10.7820520	161.45	Tue Jan 03 19:09:51 2017
-64.9339294	-10.7820292	162.33	Tue Jan 03 19:10:01 2017
-64.9338455	-10.7819195	156.05	Tue Jan 03 19:10:11 2017
-64.9338303	-10.7818794	158.45	Tue Jan 03 19:10:21 2017
-64.9338226	-10.7818775	159.55	Tue Jan 03 19:10:31 2017
-64.9338074	-10.7819376	159.34	Tue Jan 03 19:10:41 2017
-64.9337921	-10.7819500	156.93	Tue Jan 03 19:10:51 2017
-64.9337692	-10.7819443	156.82	Tue Jan 03 19:11:01 2017
-64.9337311	-10.7819662	157.22	Tue Jan 03 19:11:11 2017
-64.9336700	-10.7819481	157.66	Tue Jan 03 19:11:21 2017
-64.9336395	-10.7819309	157.46	Tue Jan 03 19:11:31 2017
-64.9335861	-10.7819834	155.15	Tue Jan 03 19:11:41 2017
-64.9335632	-10.7820187	153.20	Tue Jan 03 19:11:51 2017
-64.9335480	-10.7820110	152.91	Tue Jan 03 19:12:01 2017
-64.9335327	-10.7820139	152.88	Tue Jan 03 19:12:11 2017
-64.9335175	-10.7820063	152.60	Tue Jan 03 19:12:21 2017
-64.9334641	-10.7818251	151.80	Tue Jan 03 19:12:31 2017
-64.9334869	-10.7817774	151.75	Tue Jan 03 19:12:41 2017
-64.9334946	-10.7817822	151.32	Tue Jan 03 19:12:51 2017
-64.9334946	-10.7817793	151.05	Tue Jan 03 19:13:01 2017
-64.9335022	-10.7817926	150.71	Tue Jan 03 19:13:11 2017
-64.9334869	-10.7817974	150.44	Tue Jan 03 19:13:21 2017
-64.9334793	-10.7817926	150.19	Tue Jan 03 19:13:31 2017
-64.9334946	-10.7817907	149.97	Tue Jan 03 19:13:41 2017
-64.9335022	-10.7817888	149.74	Tue Jan 03 19:13:51 2017
-64.9335022	-10.7817917	149.54	Tue Jan 03 19:14:01 2017
-64.9334946	-10.7817955	149.34	Tue Jan 03 19:14:11 2017
-64.9334793	-10.7817984	149.16	Tue Jan 03 19:14:21 2017
-64.9334869	-10.7818127	148.98	Tue Jan 03 19:14:31 2017
-64.9334946	-10.7818203	148.82	Tue Jan 03 19:14:41 2017
-64.9335022	-10.7818365	148.67	Tue Jan 03 19:14:51 2017
-64.9335022	-10.7818127	148.57	Tue Jan 03 19:15:01 2017
-64.9335098	-10.7818184	148.45	Tue Jan 03 19:15:11 2017
-64.9335327	-10.7818289	148.32	Tue Jan 03 19:15:21 2017
-64.9335632	-10.7817822	149.08	Tue Jan 03 19:15:31 2017
-64.9335938	-10.7817078	149.53	Tue Jan 03 19:15:41 2017
-64.9335938	-10.7817326	149.29	Tue Jan 03 19:15:51 2017
-64.9335861	-10.7817411	149.17	Tue Jan 03 19:16:01 2017
-64.9335785	-10.7817564	149.07	Tue Jan 03 19:16:11 2017
-64.9335556	-10.7818031	149.00	Tue Jan 03 19:16:21 2017
-64.9335327	-10.7818079	147.91	Tue Jan 03 19:16:31 2017
-64.9335175	-10.7817945	148.16	Tue Jan 03 19:16:41 2017
-64.9335175	-10.7818031	147.92	Tue Jan 03 19:16:51 2017
-64.9335098	-10.7818155	147.64	Tue Jan 03 19:17:01 2017
-64.9335022	-10.7817802	147.66	Tue Jan 03 19:17:11 2017
-64.9335098	-10.7817593	147.41	Tue Jan 03 19:17:21 2017
-64.9335022	-10.7817545	147.19	Tue Jan 03 19:17:31 2017
-64.9335022	-10.7817688	146.95	Tue Jan 03 19:17:41 2017
-64.9335022	-10.7817831	146.71	Tue Jan 03 19:17:51 2017
-64.9335175	-10.7817869	146.26	Tue Jan 03 19:18:01 2017
-64.9335327	-10.7817793	145.80	Tue Jan 03 19:18:11 2017
-64.9335556	-10.7817965	144.96	Tue Jan 03 19:18:21 2017
-64.9335556	-10.7817793	144.51	Tue Jan 03 19:18:31 2017
-64.9335632	-10.7817755	144.24	Tue Jan 03 19:18:41 2017
-64.9335480	-10.7817497	144.63	Tue Jan 03 19:18:51 2017
-64.9335403	-10.7817354	144.53	Tue Jan 03 19:19:01 2017
-64.9335480	-10.7817440	144.29	Tue Jan 03 19:19:11 2017
-64.9335556	-10.7817774	143.98	Tue Jan 03 19:19:21 2017
-64.9336319	-10.7818270	143.73	Tue Jan 03 19:19:31 2017
-64.9337082	-10.7818346	143.38	Tue Jan 03 19:19:41 2017
-64.9337692	-10.7818623	142.93	Tue Jan 03 19:19:51 2017
-64.9338531	-10.7818356	142.61	Tue Jan 03 19:20:01 2017
-64.9339447	-10.7818117	142.45	Tue Jan 03 19:20:11 2017
-64.9339905	-10.7817898	142.17	Tue Jan 03 19:20:21 2017
-64.9339447	-10.7818232	141.52	Tue Jan 03 19:20:31 2017
-64.9339218	-10.7818260	141.34	Tue Jan 03 19:20:41 2017
-64.9339066	-10.7818241	141.13	Tue Jan 03 19:20:51 2017
-64.9338989	-10.7818298	140.93	Tue Jan 03 19:21:01 2017
-64.9339142	-10.7818546	140.76	Tue Jan 03 19:21:11 2017
-64.9338913	-10.7819214	140.45	Tue Jan 03 19:21:21 2017
-64.9338684	-10.7819633	140.60	Tue Jan 03 19:21:31 2017
-64.9338608	-10.7819719	140.40	Tue Jan 03 19:21:41 2017
-64.9338531	-10.7819653	140.21	Tue Jan 03 19:21:51 2017
-64.9338455	-10.7819643	140.02	Tue Jan 03 19:22:01 2017
-64.9338379	-10.7819595	139.83	Tue Jan 03 19:22:11 2017
-64.9338303	-10.7819433	139.64	Tue Jan 03 19:22:21 2017
-64.9337997	-10.7819309	139.72	Tue Jan 03 19:22:31 2017
-64.9337997	-10.7818689	139.43	Tue Jan 03 19:22:41 2017
-64.9337997	-10.7818546	139.34	Tue Jan 03 19:22:51 2017
-64.9338074	-10.7818556	139.27	Tue Jan 03 19:23:01 2017
-64.9338150	-10.7818718	139.21	Tue Jan 03 19:23:11 2017
-64.9338074	-10.7818747	139.16	Tue Jan 03 19:23:21 2017
-64.9338074	-10.7818804	139.05	Tue Jan 03 19:23:31 2017
-64.9337692	-10.7819252	138.79	Tue Jan 03 19:23:41 2017
-64.9337540	-10.7819462	138.78	Tue Jan 03 19:23:51 2017
-64.9337463	-10.7819519	138.78	Tue Jan 03 19:24:01 2017
-64.9337463	-10.7819462	138.78	Tue Jan 03 19:24:11 2017
-64.9338684	-10.7819195	139.20	Tue Jan 03 19:24:21 2017
-64.9339218	-10.7818851	140.02	Tue Jan 03 19:24:31 2017
-64.9339600	-10.7818766	140.91	Tue Jan 03 19:24:41 2017
-64.9340134	-10.7818956	141.13	Tue Jan 03 19:24:51 2017
-64.9340210	-10.7818804	141.60	Tue Jan 03 19:25:01 2017
-64.9339981	-10.7818727	142.54	Tue Jan 03 19:25:11 2017
-64.9340363	-10.7818966	143.31	Tue Jan 03 19:25:21 2017
-64.9340591	-10.7818928	143.45	Tue Jan 03 19:25:31 2017
-64.9340744	-10.7818890	143.67	Tue Jan 03 19:25:41 2017
-64.9340973	-10.7818661	148.18	Tue Jan 03 19:25:51 2017
-64.9340820	-10.7818642	148.35	Tue Jan 03 19:26:01 2017
-64.9340897	-10.7818918	148.88	Tue Jan 03 19:26:11 2017
-64.9340591	-10.7818832	152.57	Tue Jan 03 19:26:21 2017
-64.9340439	-10.7818804	153.71	Tue Jan 03 19:26:31 2017
-64.9340363	-10.7818632	154.79	Tue Jan 03 19:26:41 2017
-64.9340439	-10.7818451	155.80	Tue Jan 03 19:26:51 2017
-64.9340439	-10.7818365	156.80	Tue Jan 03 19:27:01 2017
-64.9340210	-10.7818775	156.03	Tue Jan 03 19:27:11 2017
-64.9339905	-10.7819233	158.34	Tue Jan 03 19:27:21 2017
-64.9339752	-10.7819233	159.20	Tue Jan 03 19:27:31 2017
-64.9339905	-10.7819481	160.27	Tue Jan 03 19:27:41 2017
-64.9339828	-10.7819443	161.25	Tue Jan 03 19:27:51 2017
-64.9339905	-10.7819376	162.31	Tue Jan 03 19:28:01 2017
-64.9339905	-10.7819281	163.50	Tue Jan 03 19:28:11 2017
-64.9339981	-10.7819262	164.57	Tue Jan 03 19:28:21 2017
-64.9339752	-10.7819014	166.19	Tue Jan 03 19:28:31 2017
-64.9339523	-10.7818193	167.06	Tue Jan 03 19:28:41 2017
-64.9339752	-10.7818031	167.43	Tue Jan 03 19:28:51 2017
-64.9339905	-10.7818050	168.50	Tue Jan 03 19:29:01 2017
-64.9339752	-10.7818737	168.96	Tue Jan 03 19:29:11 2017
-64.9339218	-10.7819252	169.59	Tue Jan 03 19:29:21 2017
-64.9339371	-10.7819023	169.23	Tue Jan 03 19:29:31 2017
-64.9339371	-10.7819004	169.70	Tue Jan 03 19:29:41 2017
-64.9339294	-10.7818956	169.74	Tue Jan 03 19:29:51 2017
-64.9338455	-10.7818842	169.93	Tue Jan 03 19:30:01 2017
-64.9338379	-10.7819328	165.67	Tue Jan 03 19:30:11 2017
-64.9338379	-10.7819195	164.86	Tue Jan 03 19:30:21 2017
-64.9338531	-10.7819014	163.59	Tue Jan 03 19:30:31 2017
-64.9339523	-10.7819128	163.31	Tue Jan 03 19:30:41 2017
-64.9340439	-10.7819052	161.45	Tue Jan 03 19:30:51 2017
-64.9340668	-10.7819624	159.03	Tue Jan 03 19:31:01 2017
-64.9340897	-10.7820253	158.13	Tue Jan 03 19:31:11 2017
-64.9341431	-10.7821484	155.35	Tue Jan 03 19:31:21 2017
-64.9342194	-10.7821264	153.09	Tue Jan 03 19:31:31 2017
-64.9343109	-10.7821407	150.40	Tue Jan 03 19:31:41 2017
-64.9344177	-10.7821751	147.91	Tue Jan 03 19:31:51 2017
-64.9345016	-10.7822266	145.81	Tue Jan 03 19:32:01 2017
-64.9345627	-10.7822514	144.16	Tue Jan 03 19:32:11 2017
-64.9345398	-10.7823582	142.62	Tue Jan 03 19:32:21 2017
-64.9345932	-10.7823868	141.72	Tue Jan 03 19:32:31 2017
-64.9346085	-10.7823753	140.45	Tue Jan 03 19:32:41 2017
-64.9346924	-10.7823811	138.74	Tue Jan 03 19:32:51 2017
-64.9347992	-10.7823277	137.64	Tue Jan 03 19:33:01 2017
-64.9348755	-10.7822676	136.47	Tue Jan 03 19:33:11 2017
-64.9349365	-10.7822218	135.29	Tue Jan 03 19:33:21 2017
-64.9350204	-10.7821941	134.08	Tue Jan 03 19:33:31 2017
-64.9351120	-10.7822418	133.04	Tue Jan 03 19:33:41 2017
-64.9351883	-10.7822428	131.96	Tue Jan 03 19:33:51 2017
-64.9352722	-10.7823353	130.88	Tue Jan 03 19:34:01 2017
-64.9353256	-10.7823772	129.84	Tue Jan 03 19:34:11 2017
-64.9354095	-10.7823286	129.65	Tue Jan 03 19:34:21 2017
-64.9354706	-10.7823019	129.71	Tue Jan 03 19:34:31 2017
-64.9355316	-10.7822266	129.21	Tue Jan 03 19:34:41 2017
[truncated: 277 more rows]
