# Supplementary material for: Lévy foraging patterns of rural humans
Source: PLoS One. 2018 Jun 18;13(6):e0199099. doi: 10.1371/journal.pone.0199099 (PMC6005560; doi:10.1371/journal.pone.0199099)
Supplement: S4 File — (ZIP) [file pone.0199099.s004.zip › Holux01_M-241_Start_20170104-151958_Finish_20170104-165808.txt]

-64.9329300	-10.7773199	159.06	Wed Jan 04 15:19:58 2017
-64.9329834	-10.7773695	159.18	Wed Jan 04 15:20:08 2017
-64.9329834	-10.7773991	159.01	Wed Jan 04 15:20:18 2017
-64.9329605	-10.7773619	160.24	Wed Jan 04 15:20:28 2017
-64.9329605	-10.7773476	160.46	Wed Jan 04 15:20:38 2017
-64.9329605	-10.7773409	160.60	Wed Jan 04 15:20:48 2017
-64.9329453	-10.7773256	160.67	Wed Jan 04 15:20:58 2017
-64.9329300	-10.7772655	160.51	Wed Jan 04 15:21:08 2017
-64.9329376	-10.7772522	160.54	Wed Jan 04 15:21:18 2017
-64.9329453	-10.7772989	159.77	Wed Jan 04 15:21:28 2017
-64.9329758	-10.7773361	158.45	Wed Jan 04 15:21:38 2017
-64.9329987	-10.7773695	157.06	Wed Jan 04 15:21:48 2017
-64.9329453	-10.7773790	156.79	Wed Jan 04 15:21:58 2017
-64.9329376	-10.7774172	156.47	Wed Jan 04 15:22:08 2017
-64.9329376	-10.7774105	156.50	Wed Jan 04 15:22:18 2017
-64.9329453	-10.7773867	156.73	Wed Jan 04 15:22:28 2017
-64.9329071	-10.7773771	156.31	Wed Jan 04 15:22:38 2017
-64.9328461	-10.7773724	156.75	Wed Jan 04 15:22:48 2017
-64.9328232	-10.7773552	157.04	Wed Jan 04 15:22:58 2017
-64.9328461	-10.7772932	157.17	Wed Jan 04 15:23:08 2017
-64.9329147	-10.7773294	155.43	Wed Jan 04 15:23:18 2017
-64.9329071	-10.7773352	155.70	Wed Jan 04 15:23:28 2017
-64.9328995	-10.7773447	155.79	Wed Jan 04 15:23:38 2017
-64.9328918	-10.7773600	155.86	Wed Jan 04 15:23:48 2017
-64.9329376	-10.7773933	156.07	Wed Jan 04 15:23:58 2017
-64.9329987	-10.7774258	155.13	Wed Jan 04 15:24:08 2017
-64.9330139	-10.7774496	155.06	Wed Jan 04 15:24:18 2017
-64.9329910	-10.7774744	155.18	Wed Jan 04 15:24:28 2017
-64.9329910	-10.7774725	155.20	Wed Jan 04 15:24:38 2017
-64.9329758	-10.7774439	154.76	Wed Jan 04 15:24:48 2017
-64.9329987	-10.7774429	153.85	Wed Jan 04 15:24:58 2017
-64.9330063	-10.7774353	153.82	Wed Jan 04 15:25:08 2017
-64.9330139	-10.7774324	153.82	Wed Jan 04 15:25:18 2017
-64.9329987	-10.7774315	153.82	Wed Jan 04 15:25:28 2017
-64.9329910	-10.7774267	153.78	Wed Jan 04 15:25:38 2017
-64.9329758	-10.7773991	151.78	Wed Jan 04 15:25:48 2017
-64.9329758	-10.7773991	151.64	Wed Jan 04 15:25:58 2017
-64.9329529	-10.7774277	153.37	Wed Jan 04 15:26:08 2017
-64.9329529	-10.7774115	153.46	Wed Jan 04 15:26:18 2017
-64.9329529	-10.7774134	153.47	Wed Jan 04 15:26:28 2017
-64.9329758	-10.7774134	152.73	Wed Jan 04 15:26:38 2017
-64.9329605	-10.7773952	152.34	Wed Jan 04 15:26:48 2017
-64.9329605	-10.7774057	151.83	Wed Jan 04 15:26:58 2017
-64.9329681	-10.7774811	151.82	Wed Jan 04 15:27:08 2017
-64.9329758	-10.7774925	151.96	Wed Jan 04 15:27:18 2017
-64.9329300	-10.7774992	152.43	Wed Jan 04 15:27:28 2017
-64.9329681	-10.7775965	152.43	Wed Jan 04 15:27:38 2017
-64.9329453	-10.7776613	151.55	Wed Jan 04 15:27:48 2017
-64.9329453	-10.7777452	151.02	Wed Jan 04 15:27:58 2017
-64.9330292	-10.7778597	150.19	Wed Jan 04 15:28:08 2017
-64.9330597	-10.7779255	150.18	Wed Jan 04 15:28:18 2017
-64.9330902	-10.7780418	149.38	Wed Jan 04 15:28:28 2017
-64.9331284	-10.7781382	149.23	Wed Jan 04 15:28:38 2017
-64.9331665	-10.7782192	149.09	Wed Jan 04 15:28:48 2017
-64.9332581	-10.7782593	149.13	Wed Jan 04 15:28:58 2017
-64.9333649	-10.7783022	149.09	Wed Jan 04 15:29:08 2017
-64.9334335	-10.7783060	148.87	Wed Jan 04 15:29:18 2017
-64.9335098	-10.7782965	148.94	Wed Jan 04 15:29:28 2017
-64.9335556	-10.7783413	149.11	Wed Jan 04 15:29:38 2017
-64.9335327	-10.7783222	149.48	Wed Jan 04 15:29:48 2017
-64.9335175	-10.7783289	150.07	Wed Jan 04 15:29:58 2017
-64.9334488	-10.7782917	151.04	Wed Jan 04 15:30:08 2017
-64.9334412	-10.7782755	151.10	Wed Jan 04 15:30:18 2017
-64.9334335	-10.7782631	151.14	Wed Jan 04 15:30:28 2017
-64.9333954	-10.7782307	151.59	Wed Jan 04 15:30:38 2017
-64.9333878	-10.7782307	151.84	Wed Jan 04 15:30:48 2017
-64.9333801	-10.7782316	151.84	Wed Jan 04 15:30:58 2017
-64.9333801	-10.7782307	151.82	Wed Jan 04 15:31:08 2017
-64.9333878	-10.7782326	151.80	Wed Jan 04 15:31:18 2017
-64.9333801	-10.7782440	151.79	Wed Jan 04 15:31:28 2017
-64.9334106	-10.7782927	152.03	Wed Jan 04 15:31:38 2017
-64.9334106	-10.7783260	152.41	Wed Jan 04 15:31:48 2017
-64.9334106	-10.7783270	152.42	Wed Jan 04 15:31:58 2017
-64.9334717	-10.7783041	152.77	Wed Jan 04 15:32:08 2017
-64.9335556	-10.7783289	153.11	Wed Jan 04 15:32:18 2017
-64.9336243	-10.7783632	154.01	Wed Jan 04 15:32:28 2017
-64.9337311	-10.7783995	154.04	Wed Jan 04 15:32:38 2017
-64.9338226	-10.7784204	152.99	Wed Jan 04 15:32:48 2017
-64.9338913	-10.7784309	152.77	Wed Jan 04 15:32:58 2017
-64.9339752	-10.7784405	153.38	Wed Jan 04 15:33:08 2017
-64.9340897	-10.7784624	153.88	Wed Jan 04 15:33:18 2017
-64.9341583	-10.7784767	154.18	Wed Jan 04 15:33:28 2017
-64.9342041	-10.7785168	154.48	Wed Jan 04 15:33:38 2017
-64.9342270	-10.7786074	154.52	Wed Jan 04 15:33:48 2017
-64.9341888	-10.7786779	154.17	Wed Jan 04 15:33:58 2017
-64.9341431	-10.7787275	154.21	Wed Jan 04 15:34:08 2017
-64.9340439	-10.7787676	154.21	Wed Jan 04 15:34:18 2017
-64.9340363	-10.7788401	154.02	Wed Jan 04 15:34:28 2017
-64.9339371	-10.7789106	154.44	Wed Jan 04 15:34:38 2017
-64.9339066	-10.7789497	154.84	Wed Jan 04 15:34:48 2017
-64.9338608	-10.7789373	154.53	Wed Jan 04 15:34:58 2017
-64.9337463	-10.7789764	153.59	Wed Jan 04 15:35:08 2017
-64.9336395	-10.7789469	153.21	Wed Jan 04 15:35:18 2017
-64.9335938	-10.7789860	152.88	Wed Jan 04 15:35:28 2017
-64.9335709	-10.7789993	152.93	Wed Jan 04 15:35:38 2017
-64.9334488	-10.7789726	151.54	Wed Jan 04 15:35:48 2017
-64.9334106	-10.7790661	150.39	Wed Jan 04 15:35:58 2017
-64.9333649	-10.7791500	149.23	Wed Jan 04 15:36:08 2017
-64.9332886	-10.7792139	147.04	Wed Jan 04 15:36:18 2017
-64.9332428	-10.7792759	146.84	Wed Jan 04 15:36:28 2017
-64.9331665	-10.7793264	147.75	Wed Jan 04 15:36:38 2017
-64.9330978	-10.7793932	147.77	Wed Jan 04 15:36:48 2017
-64.9330826	-10.7794037	148.00	Wed Jan 04 15:36:58 2017
-64.9331512	-10.7793970	148.67	Wed Jan 04 15:37:08 2017
-64.9332657	-10.7793941	148.76	Wed Jan 04 15:37:18 2017
-64.9333191	-10.7793589	148.71	Wed Jan 04 15:37:28 2017
-64.9333878	-10.7792835	148.19	Wed Jan 04 15:37:38 2017
-64.9334030	-10.7791767	148.25	Wed Jan 04 15:37:48 2017
-64.9334412	-10.7790956	148.46	Wed Jan 04 15:37:58 2017
-64.9334717	-10.7790308	149.10	Wed Jan 04 15:38:08 2017
-64.9335632	-10.7789974	149.62	Wed Jan 04 15:38:18 2017
-64.9336548	-10.7789841	149.80	Wed Jan 04 15:38:28 2017
-64.9337692	-10.7789745	149.85	Wed Jan 04 15:38:38 2017
-64.9338684	-10.7789726	150.47	Wed Jan 04 15:38:48 2017
-64.9339828	-10.7789555	150.50	Wed Jan 04 15:38:58 2017
-64.9340439	-10.7788877	150.63	Wed Jan 04 15:39:08 2017
-64.9341125	-10.7788038	150.44	Wed Jan 04 15:39:18 2017
-64.9341507	-10.7787266	151.10	Wed Jan 04 15:39:28 2017
-64.9342270	-10.7786856	151.39	Wed Jan 04 15:39:38 2017
-64.9341965	-10.7786379	152.56	Wed Jan 04 15:39:48 2017
-64.9341736	-10.7785606	153.36	Wed Jan 04 15:39:58 2017
-64.9341736	-10.7784576	154.41	Wed Jan 04 15:40:08 2017
-64.9341736	-10.7784462	154.83	Wed Jan 04 15:40:18 2017
-64.9341812	-10.7784338	154.89	Wed Jan 04 15:40:28 2017
-64.9342117	-10.7783318	154.80	Wed Jan 04 15:40:38 2017
-64.9342880	-10.7782326	155.12	Wed Jan 04 15:40:48 2017
-64.9343796	-10.7781601	155.93	Wed Jan 04 15:40:58 2017
-64.9344177	-10.7780848	156.51	Wed Jan 04 15:41:08 2017
-64.9344406	-10.7780142	156.87	Wed Jan 04 15:41:18 2017
-64.9345093	-10.7779551	155.63	Wed Jan 04 15:41:28 2017
-64.9345551	-10.7778959	155.87	Wed Jan 04 15:41:38 2017
-64.9345856	-10.7778139	156.32	Wed Jan 04 15:41:48 2017
-64.9346313	-10.7777662	155.48	Wed Jan 04 15:41:58 2017
-64.9346542	-10.7776718	154.95	Wed Jan 04 15:42:08 2017
-64.9347305	-10.7776108	155.16	Wed Jan 04 15:42:18 2017
-64.9347916	-10.7775087	155.32	Wed Jan 04 15:42:28 2017
-64.9348297	-10.7773991	154.80	Wed Jan 04 15:42:38 2017
-64.9349594	-10.7773523	154.51	Wed Jan 04 15:42:48 2017
-64.9349899	-10.7772532	154.55	Wed Jan 04 15:42:58 2017
-64.9350662	-10.7771835	154.79	Wed Jan 04 15:43:08 2017
-64.9350662	-10.7771130	155.00	Wed Jan 04 15:43:18 2017
-64.9350052	-10.7770042	153.54	Wed Jan 04 15:43:28 2017
-64.9349518	-10.7769175	153.88	Wed Jan 04 15:43:38 2017
-64.9349518	-10.7768240	155.35	Wed Jan 04 15:43:48 2017
-64.9349442	-10.7766857	157.23	Wed Jan 04 15:43:58 2017
-64.9349213	-10.7765970	157.33	Wed Jan 04 15:44:08 2017
-64.9348755	-10.7764874	155.85	Wed Jan 04 15:44:18 2017
-64.9349594	-10.7764072	155.17	Wed Jan 04 15:44:28 2017
-64.9351044	-10.7763414	154.58	Wed Jan 04 15:44:38 2017
-64.9352036	-10.7763233	154.52	Wed Jan 04 15:44:48 2017
-64.9352722	-10.7762766	154.66	Wed Jan 04 15:44:58 2017
-64.9352570	-10.7761593	154.20	Wed Jan 04 15:45:08 2017
-64.9352493	-10.7760744	154.36	Wed Jan 04 15:45:18 2017
-64.9353180	-10.7759905	154.43	Wed Jan 04 15:45:28 2017
-64.9353485	-10.7758789	153.93	Wed Jan 04 15:45:38 2017
-64.9352722	-10.7757387	151.04	Wed Jan 04 15:45:48 2017
-64.9353256	-10.7756386	150.75	Wed Jan 04 15:45:58 2017
-64.9353638	-10.7755709	150.63	Wed Jan 04 15:46:08 2017
-64.9353943	-10.7754545	151.80	Wed Jan 04 15:46:18 2017
-64.9354553	-10.7754049	152.48	Wed Jan 04 15:46:28 2017
-64.9355164	-10.7753572	151.55	Wed Jan 04 15:46:38 2017
-64.9355011	-10.7752590	153.06	Wed Jan 04 15:46:48 2017
-64.9354095	-10.7751961	152.12	Wed Jan 04 15:46:58 2017
-64.9354019	-10.7750502	153.26	Wed Jan 04 15:47:08 2017
-64.9354172	-10.7749271	153.10	Wed Jan 04 15:47:18 2017
-64.9353561	-10.7747850	152.79	Wed Jan 04 15:47:28 2017
-64.9353714	-10.7746763	152.71	Wed Jan 04 15:47:38 2017
-64.9353867	-10.7745829	152.97	Wed Jan 04 15:47:48 2017
-64.9353409	-10.7745190	152.96	Wed Jan 04 15:47:58 2017
-64.9353180	-10.7744427	153.88	Wed Jan 04 15:48:08 2017
-64.9352264	-10.7743521	154.45	Wed Jan 04 15:48:18 2017
-64.9351883	-10.7742682	155.79	Wed Jan 04 15:48:28 2017
-64.9352264	-10.7741928	155.99	Wed Jan 04 15:48:38 2017
-64.9351501	-10.7741098	156.61	Wed Jan 04 15:48:48 2017
-64.9350815	-10.7740183	158.15	Wed Jan 04 15:48:58 2017
-64.9350052	-10.7739582	159.04	Wed Jan 04 15:49:08 2017
-64.9349670	-10.7738714	159.65	Wed Jan 04 15:49:18 2017
-64.9349976	-10.7737799	160.25	Wed Jan 04 15:49:28 2017
-64.9350433	-10.7736835	160.45	Wed Jan 04 15:49:38 2017
-64.9351578	-10.7736416	157.50	Wed Jan 04 15:49:48 2017
-64.9351883	-10.7735586	157.96	Wed Jan 04 15:49:58 2017
-64.9352417	-10.7734900	158.43	Wed Jan 04 15:50:08 2017
-64.9353104	-10.7734137	157.82	Wed Jan 04 15:50:18 2017
-64.9353409	-10.7733107	156.98	Wed Jan 04 15:50:28 2017
-64.9353561	-10.7732372	156.60	Wed Jan 04 15:50:38 2017
-64.9353943	-10.7731638	156.30	Wed Jan 04 15:50:48 2017
-64.9354553	-10.7730532	156.03	Wed Jan 04 15:50:58 2017
-64.9354630	-10.7729673	155.29	Wed Jan 04 15:51:08 2017
-64.9354782	-10.7728634	155.16	Wed Jan 04 15:51:18 2017
-64.9355164	-10.7727509	155.78	Wed Jan 04 15:51:28 2017
-64.9356003	-10.7726860	155.80	Wed Jan 04 15:51:38 2017
-64.9356232	-10.7726355	156.66	Wed Jan 04 15:51:48 2017
-64.9356308	-10.7726240	156.20	Wed Jan 04 15:51:58 2017
-64.9356384	-10.7725964	156.71	Wed Jan 04 15:52:08 2017
-64.9356461	-10.7725677	156.78	Wed Jan 04 15:52:18 2017
-64.9356384	-10.7725706	156.75	Wed Jan 04 15:52:28 2017
-64.9356308	-10.7725754	156.66	Wed Jan 04 15:52:38 2017
-64.9356155	-10.7725849	156.61	Wed Jan 04 15:52:48 2017
-64.9356079	-10.7725849	156.62	Wed Jan 04 15:52:58 2017
-64.9356079	-10.7725782	156.64	Wed Jan 04 15:53:08 2017
-64.9356079	-10.7725801	156.62	Wed Jan 04 15:53:18 2017
-64.9356079	-10.7725735	156.60	Wed Jan 04 15:53:28 2017
-64.9356155	-10.7725573	156.71	Wed Jan 04 15:53:38 2017
-64.9356155	-10.7725563	156.63	Wed Jan 04 15:53:48 2017
-64.9356079	-10.7725601	156.53	Wed Jan 04 15:53:58 2017
-64.9356079	-10.7725563	156.52	Wed Jan 04 15:54:08 2017
-64.9356155	-10.7725506	156.54	Wed Jan 04 15:54:18 2017
-64.9356079	-10.7725582	156.52	Wed Jan 04 15:54:28 2017
-64.9356232	-10.7725620	156.58	Wed Jan 04 15:54:38 2017
-64.9356155	-10.7725534	156.57	Wed Jan 04 15:54:48 2017
-64.9356232	-10.7725506	156.59	Wed Jan 04 15:54:58 2017
-64.9356232	-10.7725592	156.58	Wed Jan 04 15:55:08 2017
-64.9356232	-10.7725582	156.60	Wed Jan 04 15:55:18 2017
-64.9356232	-10.7725649	156.61	Wed Jan 04 15:55:28 2017
-64.9356232	-10.7725611	156.63	Wed Jan 04 15:55:38 2017
-64.9356308	-10.7725563	156.63	Wed Jan 04 15:55:48 2017
-64.9356308	-10.7725611	156.61	Wed Jan 04 15:55:58 2017
-64.9355927	-10.7725716	156.44	Wed Jan 04 15:56:08 2017
-64.9355698	-10.7725773	156.23	Wed Jan 04 15:56:18 2017
-64.9355850	-10.7725792	156.23	Wed Jan 04 15:56:28 2017
-64.9355927	-10.7725706	156.21	Wed Jan 04 15:56:38 2017
-64.9355850	-10.7725744	156.21	Wed Jan 04 15:56:48 2017
-64.9355850	-10.7725773	156.21	Wed Jan 04 15:56:58 2017
-64.9355850	-10.7725782	156.21	Wed Jan 04 15:57:08 2017
-64.9355927	-10.7725706	156.19	Wed Jan 04 15:57:18 2017
-64.9356003	-10.7725658	156.19	Wed Jan 04 15:57:28 2017
-64.9356079	-10.7725639	156.20	Wed Jan 04 15:57:38 2017
-64.9356003	-10.7725706	156.21	Wed Jan 04 15:57:48 2017
-64.9356232	-10.7725534	156.33	Wed Jan 04 15:57:58 2017
-64.9356308	-10.7725449	156.49	Wed Jan 04 15:58:08 2017
-64.9356461	-10.7725353	156.51	Wed Jan 04 15:58:18 2017
-64.9356461	-10.7725382	156.50	Wed Jan 04 15:58:28 2017
-64.9356537	-10.7725372	156.54	Wed Jan 04 15:58:38 2017
-64.9356537	-10.7725439	156.55	Wed Jan 04 15:58:48 2017
-64.9356384	-10.7725525	156.58	Wed Jan 04 15:58:58 2017
-64.9356384	-10.7725544	156.60	Wed Jan 04 15:59:08 2017
-64.9356308	-10.7725611	156.64	Wed Jan 04 15:59:18 2017
-64.9356384	-10.7725658	156.66	Wed Jan 04 15:59:28 2017
-64.9356384	-10.7725630	156.72	Wed Jan 04 15:59:38 2017
-64.9356384	-10.7725515	156.80	Wed Jan 04 15:59:48 2017
-64.9356384	-10.7725401	157.10	Wed Jan 04 15:59:58 2017
-64.9356308	-10.7725544	157.16	Wed Jan 04 16:00:08 2017
-64.9356384	-10.7725554	157.22	Wed Jan 04 16:00:18 2017
-64.9356461	-10.7725639	157.21	Wed Jan 04 16:00:28 2017
-64.9356461	-10.7725735	157.21	Wed Jan 04 16:00:38 2017
-64.9356461	-10.7725840	157.25	Wed Jan 04 16:00:48 2017
-64.9356689	-10.7725935	156.79	Wed Jan 04 16:00:58 2017
-64.9356766	-10.7725830	156.86	Wed Jan 04 16:01:08 2017
-64.9357071	-10.7725925	156.90	Wed Jan 04 16:01:18 2017
-64.9357376	-10.7726202	155.79	Wed Jan 04 16:01:28 2017
-64.9357376	-10.7726316	155.26	Wed Jan 04 16:01:38 2017
-64.9357376	-10.7726240	155.25	Wed Jan 04 16:01:48 2017
-64.9357300	-10.7726231	154.93	Wed Jan 04 16:01:58 2017
-64.9357147	-10.7726259	154.88	Wed Jan 04 16:02:08 2017
-64.9357147	-10.7726250	154.85	Wed Jan 04 16:02:18 2017
-64.9356842	-10.7726154	153.39	Wed Jan 04 16:02:28 2017
-64.9356689	-10.7726183	153.11	Wed Jan 04 16:02:38 2017
-64.9356155	-10.7725592	154.64	Wed Jan 04 16:02:48 2017
-64.9355316	-10.7724705	155.38	Wed Jan 04 16:02:58 2017
-64.9355087	-10.7723799	156.68	Wed Jan 04 16:03:08 2017
-64.9354248	-10.7723017	157.87	Wed Jan 04 16:03:18 2017
-64.9353409	-10.7722340	160.16	Wed Jan 04 16:03:28 2017
-64.9352264	-10.7722168	159.57	Wed Jan 04 16:03:38 2017
-64.9351654	-10.7721605	158.63	Wed Jan 04 16:03:48 2017
-64.9351578	-10.7720804	158.40	Wed Jan 04 16:03:58 2017
-64.9350967	-10.7720041	159.11	Wed Jan 04 16:04:08 2017
-64.9350281	-10.7719030	159.40	Wed Jan 04 16:04:18 2017
-64.9349518	-10.7718582	160.42	Wed Jan 04 16:04:28 2017
-64.9348755	-10.7717943	161.47	Wed Jan 04 16:04:38 2017
-64.9348221	-10.7717218	161.61	Wed Jan 04 16:04:48 2017
-64.9347992	-10.7716484	161.13	Wed Jan 04 16:04:58 2017
-64.9347534	-10.7715492	161.14	Wed Jan 04 16:05:08 2017
-64.9347534	-10.7714510	160.83	Wed Jan 04 16:05:18 2017
-64.9347229	-10.7713442	160.30	Wed Jan 04 16:05:28 2017
-64.9347305	-10.7712288	159.41	Wed Jan 04 16:05:38 2017
-64.9347534	-10.7711267	160.07	Wed Jan 04 16:05:48 2017
-64.9347687	-10.7710152	162.40	Wed Jan 04 16:05:58 2017
-64.9346619	-10.7709713	161.84	Wed Jan 04 16:06:08 2017
-64.9345627	-10.7709274	161.15	Wed Jan 04 16:06:18 2017
-64.9344406	-10.7709188	158.71	Wed Jan 04 16:06:28 2017
-64.9343033	-10.7708941	156.81	Wed Jan 04 16:06:38 2017
-64.9342346	-10.7708187	155.27	Wed Jan 04 16:06:48 2017
-64.9341812	-10.7707710	155.55	Wed Jan 04 16:06:58 2017
-64.9340820	-10.7707043	154.87	Wed Jan 04 16:07:08 2017
-64.9340057	-10.7706900	153.58	Wed Jan 04 16:07:18 2017
-64.9339218	-10.7706127	153.05	Wed Jan 04 16:07:28 2017
-64.9338074	-10.7705297	153.54	Wed Jan 04 16:07:38 2017
-64.9337006	-10.7704782	153.00	Wed Jan 04 16:07:48 2017
-64.9335938	-10.7704306	152.72	Wed Jan 04 16:07:58 2017
-64.9334793	-10.7703991	152.65	Wed Jan 04 16:08:08 2017
-64.9333496	-10.7703791	152.34	Wed Jan 04 16:08:18 2017
-64.9332428	-10.7703819	152.66	Wed Jan 04 16:08:28 2017
-64.9331131	-10.7703886	153.52	Wed Jan 04 16:08:38 2017
-64.9330597	-10.7703323	153.30	Wed Jan 04 16:08:48 2017
-64.9329910	-10.7702761	152.48	Wed Jan 04 16:08:58 2017
-64.9328613	-10.7702122	151.26	Wed Jan 04 16:09:08 2017
-64.9327393	-10.7701902	150.07	Wed Jan 04 16:09:18 2017
-64.9326477	-10.7701225	151.52	Wed Jan 04 16:09:28 2017
-64.9325562	-10.7700720	155.92	Wed Jan 04 16:09:38 2017
-64.9324951	-10.7700253	159.45	Wed Jan 04 16:09:48 2017
-64.9323730	-10.7700081	161.96	Wed Jan 04 16:09:58 2017
-64.9323044	-10.7699881	164.22	Wed Jan 04 16:10:08 2017
-64.9321823	-10.7699480	164.94	Wed Jan 04 16:10:18 2017
-64.9321442	-10.7698488	165.50	Wed Jan 04 16:10:28 2017
-64.9320755	-10.7697506	165.74	Wed Jan 04 16:10:38 2017
-64.9319839	-10.7697248	165.30	Wed Jan 04 16:10:48 2017
-64.9319611	-10.7697315	165.48	Wed Jan 04 16:10:58 2017
-64.9319229	-10.7696514	164.92	Wed Jan 04 16:11:08 2017
-64.9318695	-10.7695732	164.60	Wed Jan 04 16:11:18 2017
-64.9318619	-10.7695398	164.24	Wed Jan 04 16:11:28 2017
-64.9318314	-10.7695246	163.27	Wed Jan 04 16:11:38 2017
-64.9318390	-10.7695303	163.26	Wed Jan 04 16:11:48 2017
-64.9318314	-10.7695341	163.23	Wed Jan 04 16:11:58 2017
-64.9317932	-10.7695589	162.54	Wed Jan 04 16:12:08 2017
-64.9318161	-10.7695436	162.45	Wed Jan 04 16:12:18 2017
-64.9318161	-10.7695408	162.48	Wed Jan 04 16:12:28 2017
-64.9318237	-10.7695341	162.55	Wed Jan 04 16:12:38 2017
-64.9318695	-10.7695570	159.61	Wed Jan 04 16:12:48 2017
-64.9318771	-10.7695417	159.58	Wed Jan 04 16:12:58 2017
-64.9318695	-10.7695236	159.75	Wed Jan 04 16:13:08 2017
-64.9318695	-10.7694759	160.34	Wed Jan 04 16:13:18 2017
-64.9318008	-10.7694712	160.77	Wed Jan 04 16:13:28 2017
-64.9318085	-10.7694273	161.19	Wed Jan 04 16:13:38 2017
-64.9318542	-10.7693443	161.59	Wed Jan 04 16:13:48 2017
-64.9318390	-10.7692928	161.61	Wed Jan 04 16:13:58 2017
-64.9318314	-10.7693272	160.52	Wed Jan 04 16:14:08 2017
-64.9318619	-10.7693195	160.27	Wed Jan 04 16:14:18 2017
-64.9318695	-10.7693186	160.19	Wed Jan 04 16:14:28 2017
-64.9318695	-10.7692518	160.18	Wed Jan 04 16:14:38 2017
-64.9318466	-10.7692366	161.29	Wed Jan 04 16:14:48 2017
-64.9318542	-10.7692480	161.90	Wed Jan 04 16:14:58 2017
-64.9318619	-10.7692585	161.79	Wed Jan 04 16:15:08 2017
-64.9319077	-10.7692785	162.28	Wed Jan 04 16:15:18 2017
-64.9319534	-10.7692957	163.51	Wed Jan 04 16:15:28 2017
-64.9319534	-10.7692595	163.43	Wed Jan 04 16:15:38 2017
-64.9319687	-10.7692480	163.45	Wed Jan 04 16:15:48 2017
-64.9320297	-10.7692490	162.82	Wed Jan 04 16:15:58 2017
-64.9319916	-10.7693367	163.41	Wed Jan 04 16:16:08 2017
-64.9319839	-10.7694235	163.07	Wed Jan 04 16:16:18 2017
-64.9319534	-10.7694635	162.58	Wed Jan 04 16:16:28 2017
-64.9319229	-10.7694883	162.29	Wed Jan 04 16:16:38 2017
-64.9318848	-10.7695160	162.96	Wed Jan 04 16:16:48 2017
-64.9317932	-10.7695503	162.53	Wed Jan 04 16:16:58 2017
-64.9317780	-10.7695675	163.16	Wed Jan 04 16:17:08 2017
-64.9318619	-10.7695303	165.46	Wed Jan 04 16:17:18 2017
-64.9318924	-10.7694130	164.63	Wed Jan 04 16:17:28 2017
-64.9318695	-10.7693682	164.62	Wed Jan 04 16:17:38 2017
-64.9318848	-10.7692480	162.91	Wed Jan 04 16:17:48 2017
-64.9318619	-10.7692118	162.07	Wed Jan 04 16:17:58 2017
-64.9317856	-10.7691660	162.41	Wed Jan 04 16:18:08 2017
-64.9317856	-10.7691221	162.60	Wed Jan 04 16:18:18 2017
-64.9316864	-10.7691221	164.88	Wed Jan 04 16:18:28 2017
-64.9317398	-10.7691936	165.56	Wed Jan 04 16:18:38 2017
-64.9317856	-10.7692795	165.92	Wed Jan 04 16:18:48 2017
-64.9318314	-10.7693491	164.70	Wed Jan 04 16:18:58 2017
-64.9318695	-10.7693825	165.24	Wed Jan 04 16:19:08 2017
-64.9319153	-10.7693892	165.73	Wed Jan 04 16:19:18 2017
-64.9319534	-10.7693100	165.50	Wed Jan 04 16:19:28 2017
-64.9319992	-10.7692499	165.69	Wed Jan 04 16:19:38 2017
-64.9319077	-10.7692642	166.09	Wed Jan 04 16:19:48 2017
-64.9319077	-10.7692785	166.15	Wed Jan 04 16:19:58 2017
-64.9319229	-10.7692976	166.25	Wed Jan 04 16:20:08 2017
-64.9319916	-10.7693148	166.44	Wed Jan 04 16:20:18 2017
-64.9319458	-10.7693577	166.63	Wed Jan 04 16:20:28 2017
-64.9319458	-10.7693501	166.82	Wed Jan 04 16:20:38 2017
-64.9319534	-10.7693567	166.84	Wed Jan 04 16:20:48 2017
-64.9319611	-10.7693644	166.82	Wed Jan 04 16:20:58 2017
-64.9319534	-10.7694035	166.81	Wed Jan 04 16:21:08 2017
-64.9319382	-10.7693853	166.88	Wed Jan 04 16:21:18 2017
-64.9319305	-10.7693968	165.86	Wed Jan 04 16:21:28 2017
-64.9319305	-10.7694044	165.66	Wed Jan 04 16:21:38 2017
-64.9319229	-10.7693586	165.75	Wed Jan 04 16:21:48 2017
-64.9318771	-10.7693996	165.50	Wed Jan 04 16:21:58 2017
-64.9318314	-10.7694330	165.69	Wed Jan 04 16:22:08 2017
-64.9317780	-10.7694712	165.48	Wed Jan 04 16:22:18 2017
-64.9317093	-10.7695246	165.26	Wed Jan 04 16:22:28 2017
-64.9317093	-10.7695732	164.95	Wed Jan 04 16:22:38 2017
-64.9317398	-10.7695608	165.01	Wed Jan 04 16:22:48 2017
-64.9317322	-10.7695627	164.84	Wed Jan 04 16:22:58 2017
-64.9317474	-10.7695560	164.85	Wed Jan 04 16:23:08 2017
-64.9317398	-10.7695580	164.95	Wed Jan 04 16:23:18 2017
-64.9316940	-10.7695675	165.15	Wed Jan 04 16:23:28 2017
-64.9316940	-10.7695694	165.16	Wed Jan 04 16:23:38 2017
-64.9316788	-10.7695723	165.13	Wed Jan 04 16:23:48 2017
-64.9316635	-10.7695627	164.55	Wed Jan 04 16:23:58 2017
-64.9316559	-10.7695522	164.54	Wed Jan 04 16:24:08 2017
-64.9316559	-10.7695465	164.62	Wed Jan 04 16:24:18 2017
-64.9316406	-10.7695160	164.80	Wed Jan 04 16:24:28 2017
-64.9316483	-10.7695217	164.74	Wed Jan 04 16:24:38 2017
-64.9316483	-10.7695274	164.75	Wed Jan 04 16:24:48 2017
-64.9316864	-10.7695169	165.14	Wed Jan 04 16:24:58 2017
-64.9316635	-10.7695065	165.16	Wed Jan 04 16:25:08 2017
-64.9316788	-10.7695026	165.20	Wed Jan 04 16:25:18 2017
-64.9316483	-10.7694807	164.50	Wed Jan 04 16:25:28 2017
-64.9315643	-10.7694740	164.38	Wed Jan 04 16:25:38 2017
-64.9315567	-10.7694578	165.10	Wed Jan 04 16:25:48 2017
-64.9315491	-10.7694464	165.12	Wed Jan 04 16:25:58 2017
-64.9315491	-10.7694407	164.87	Wed Jan 04 16:26:08 2017
-64.9315414	-10.7694416	164.75	Wed Jan 04 16:26:18 2017
-64.9315491	-10.7694378	164.70	Wed Jan 04 16:26:28 2017
-64.9315491	-10.7694511	164.65	Wed Jan 04 16:26:38 2017
-64.9315567	-10.7694559	164.56	Wed Jan 04 16:26:48 2017
-64.9315643	-10.7694492	164.52	Wed Jan 04 16:26:58 2017
-64.9316406	-10.7694807	163.41	Wed Jan 04 16:27:08 2017
-64.9316864	-10.7695456	162.87	Wed Jan 04 16:27:18 2017
-64.9316864	-10.7695370	162.91	Wed Jan 04 16:27:28 2017
-64.9316635	-10.7695332	163.71	Wed Jan 04 16:27:38 2017
-64.9317017	-10.7695160	164.23	Wed Jan 04 16:27:48 2017
-64.9316940	-10.7695026	164.23	Wed Jan 04 16:27:58 2017
-64.9317017	-10.7695169	164.22	Wed Jan 04 16:28:08 2017
-64.9316864	-10.7695131	164.27	Wed Jan 04 16:28:18 2017
-64.9316559	-10.7695141	163.52	Wed Jan 04 16:28:28 2017
-64.9316483	-10.7695112	163.52	Wed Jan 04 16:28:38 2017
-64.9316330	-10.7695599	163.46	Wed Jan 04 16:28:48 2017
-64.9315491	-10.7695417	163.90	Wed Jan 04 16:28:58 2017
-64.9314880	-10.7695570	164.41	Wed Jan 04 16:29:08 2017
-64.9314194	-10.7695732	165.05	Wed Jan 04 16:29:18 2017
-64.9314041	-10.7695293	163.73	Wed Jan 04 16:29:28 2017
-64.9313126	-10.7695065	164.18	Wed Jan 04 16:29:38 2017
-64.9312134	-10.7694368	164.40	Wed Jan 04 16:29:48 2017
-64.9310760	-10.7693968	164.57	Wed Jan 04 16:29:58 2017
-64.9309845	-10.7693195	164.97	Wed Jan 04 16:30:08 2017
-64.9309158	-10.7692366	164.49	Wed Jan 04 16:30:18 2017
-64.9308167	-10.7692394	162.41	Wed Jan 04 16:30:28 2017
-64.9307098	-10.7692318	162.94	Wed Jan 04 16:30:38 2017
-64.9306564	-10.7691784	163.71	Wed Jan 04 16:30:48 2017
-64.9306259	-10.7691193	163.26	Wed Jan 04 16:30:58 2017
-64.9305267	-10.7690849	162.91	Wed Jan 04 16:31:08 2017
-64.9304352	-10.7690697	162.45	Wed Jan 04 16:31:18 2017
-64.9302673	-10.7690058	162.14	Wed Jan 04 16:31:28 2017
-64.9301376	-10.7689524	159.41	Wed Jan 04 16:31:38 2017
-64.9300766	-10.7688894	158.17	Wed Jan 04 16:31:48 2017
-64.9300003	-10.7688360	157.77	Wed Jan 04 16:31:58 2017
-64.9298782	-10.7688122	156.43	Wed Jan 04 16:32:08 2017
-64.9297333	-10.7687483	155.23	Wed Jan 04 16:32:18 2017
-64.9296875	-10.7686491	154.79	Wed Jan 04 16:32:28 2017
-64.9296265	-10.7686396	154.86	Wed Jan 04 16:32:38 2017
-64.9295883	-10.7686329	154.04	Wed Jan 04 16:32:48 2017
-64.9294662	-10.7685976	153.07	Wed Jan 04 16:32:58 2017
-64.9293137	-10.7685709	153.33	Wed Jan 04 16:33:08 2017
-64.9292603	-10.7685289	152.23	Wed Jan 04 16:33:18 2017
-64.9291611	-10.7684889	152.38	Wed Jan 04 16:33:28 2017
-64.9290466	-10.7684307	152.79	Wed Jan 04 16:33:38 2017
-64.9289856	-10.7683849	152.98	Wed Jan 04 16:33:48 2017
-64.9288788	-10.7683706	153.21	Wed Jan 04 16:33:58 2017
-64.9287186	-10.7683191	153.72	Wed Jan 04 16:34:08 2017
-64.9286346	-10.7682600	153.73	Wed Jan 04 16:34:18 2017
-64.9284821	-10.7682133	154.67	Wed Jan 04 16:34:28 2017
-64.9283676	-10.7681847	154.91	Wed Jan 04 16:34:38 2017
-64.9282684	-10.7681904	155.02	Wed Jan 04 16:34:48 2017
-64.9282379	-10.7680960	154.16	Wed Jan 04 16:34:58 2017
-64.9281540	-10.7679825	153.00	Wed Jan 04 16:35:08 2017
-64.9280396	-10.7679272	153.61	Wed Jan 04 16:35:18 2017
-64.9279938	-10.7678633	153.64	Wed Jan 04 16:35:28 2017
-64.9279022	-10.7678165	153.98	Wed Jan 04 16:35:38 2017
-64.9277802	-10.7677803	153.64	Wed Jan 04 16:35:48 2017
-64.9276657	-10.7677422	153.86	Wed Jan 04 16:35:58 2017
-64.9275131	-10.7677364	153.74	Wed Jan 04 16:36:08 2017
-64.9274139	-10.7676849	153.67	Wed Jan 04 16:36:18 2017
-64.9272842	-10.7676373	153.50	Wed Jan 04 16:36:28 2017
-64.9271774	-10.7675962	154.51	Wed Jan 04 16:36:38 2017
-64.9270935	-10.7675276	155.46	Wed Jan 04 16:36:48 2017
-64.9269714	-10.7675028	156.32	Wed Jan 04 16:36:58 2017
-64.9268036	-10.7674580	157.46	Wed Jan 04 16:37:08 2017
-64.9267349	-10.7674475	157.97	Wed Jan 04 16:37:18 2017
-64.9265976	-10.7673922	158.30	Wed Jan 04 16:37:28 2017
-64.9265060	-10.7673321	158.63	Wed Jan 04 16:37:38 2017
-64.9263992	-10.7672634	159.01	Wed Jan 04 16:37:48 2017
-64.9263687	-10.7671824	158.36	Wed Jan 04 16:37:58 2017
-64.9262848	-10.7671423	157.82	Wed Jan 04 16:38:08 2017
-64.9262238	-10.7670689	157.77	Wed Jan 04 16:38:18 2017
-64.9261246	-10.7670193	157.86	Wed Jan 04 16:38:28 2017
-64.9260788	-10.7670078	158.05	Wed Jan 04 16:38:38 2017
-64.9259796	-10.7669458	158.45	Wed Jan 04 16:38:48 2017
-64.9258270	-10.7669010	158.84	Wed Jan 04 16:38:58 2017
-64.9256973	-10.7668781	158.29	Wed Jan 04 16:39:08 2017
-64.9256210	-10.7668333	157.55	Wed Jan 04 16:39:18 2017
-64.9255524	-10.7667694	156.71	Wed Jan 04 16:39:28 2017
-64.9254074	-10.7666922	156.35	Wed Jan 04 16:39:38 2017
-64.9253769	-10.7666855	154.84	Wed Jan 04 16:39:48 2017
-64.9253387	-10.7666597	154.12	Wed Jan 04 16:39:58 2017
-64.9252167	-10.7666006	153.32	Wed Jan 04 16:40:08 2017
-64.9251022	-10.7665482	152.24	Wed Jan 04 16:40:18 2017
-64.9250488	-10.7665377	152.12	Wed Jan 04 16:40:28 2017
-64.9249420	-10.7664804	152.25	Wed Jan 04 16:40:38 2017
-64.9247971	-10.7664356	151.87	Wed Jan 04 16:40:48 2017
-64.9247589	-10.7664299	151.61	Wed Jan 04 16:40:58 2017
-64.9246826	-10.7663717	151.06	Wed Jan 04 16:41:08 2017
-64.9245453	-10.7663431	150.58	Wed Jan 04 16:41:18 2017
-64.9244308	-10.7663507	150.27	Wed Jan 04 16:41:28 2017
-64.9243088	-10.7663479	150.05	Wed Jan 04 16:41:38 2017
-64.9242630	-10.7663107	149.43	Wed Jan 04 16:41:48 2017
-64.9242020	-10.7662735	149.00	Wed Jan 04 16:41:58 2017
-64.9240112	-10.7662621	146.86	Wed Jan 04 16:42:08 2017
-64.9238510	-10.7663145	146.13	Wed Jan 04 16:42:18 2017
-64.9237366	-10.7663403	145.34	Wed Jan 04 16:42:28 2017
-64.9236603	-10.7663565	144.45	Wed Jan 04 16:42:38 2017
-64.9235535	-10.7663631	144.27	Wed Jan 04 16:42:48 2017
-64.9234085	-10.7664070	143.25	Wed Jan 04 16:42:58 2017
-64.9233322	-10.7664509	142.89	Wed Jan 04 16:43:08 2017
-64.9232712	-10.7664795	142.57	Wed Jan 04 16:43:18 2017
-64.9231491	-10.7665348	142.09	Wed Jan 04 16:43:28 2017
-64.9230652	-10.7665806	142.02	Wed Jan 04 16:43:38 2017
-64.9229660	-10.7665930	141.52	Wed Jan 04 16:43:48 2017
-64.9228897	-10.7666235	140.57	Wed Jan 04 16:43:58 2017
-64.9227524	-10.7666893	140.68	Wed Jan 04 16:44:08 2017
-64.9226990	-10.7667961	140.46	Wed Jan 04 16:44:18 2017
-64.9226379	-10.7668667	140.57	Wed Jan 04 16:44:28 2017
-64.9225998	-10.7669373	142.80	Wed Jan 04 16:44:38 2017
-64.9225616	-10.7669067	142.11	Wed Jan 04 16:44:48 2017
-64.9225159	-10.7668009	141.58	Wed Jan 04 16:44:58 2017
-64.9224625	-10.7667427	140.64	Wed Jan 04 16:45:08 2017
-64.9223938	-10.7666988	140.89	Wed Jan 04 16:45:18 2017
-64.9222870	-10.7666445	140.50	Wed Jan 04 16:45:28 2017
-64.9222107	-10.7665758	141.54	Wed Jan 04 16:45:38 2017
-64.9221268	-10.7665405	140.84	Wed Jan 04 16:45:48 2017
-64.9220505	-10.7664881	140.19	Wed Jan 04 16:45:58 2017
-64.9220200	-10.7663870	138.84	Wed Jan 04 16:46:08 2017
-64.9219360	-10.7662935	139.65	Wed Jan 04 16:46:18 2017
-64.9219208	-10.7661486	139.51	Wed Jan 04 16:46:28 2017
-64.9218292	-10.7660913	138.64	Wed Jan 04 16:46:38 2017
-64.9217377	-10.7660007	137.82	Wed Jan 04 16:46:48 2017
-64.9216385	-10.7659731	136.36	Wed Jan 04 16:46:58 2017
-64.9216003	-10.7658720	136.18	Wed Jan 04 16:47:08 2017
-64.9215927	-10.7657967	135.08	Wed Jan 04 16:47:18 2017
-64.9215927	-10.7657070	135.59	Wed Jan 04 16:47:28 2017
-64.9216080	-10.7655869	135.73	Wed Jan 04 16:47:38 2017
-64.9215698	-10.7654457	136.75	Wed Jan 04 16:47:48 2017
-64.9215698	-10.7653427	135.72	Wed Jan 04 16:47:58 2017
-64.9215851	-10.7652369	134.43	Wed Jan 04 16:48:08 2017
-64.9215469	-10.7651434	134.76	Wed Jan 04 16:48:18 2017
-64.9215851	-10.7650127	135.01	Wed Jan 04 16:48:28 2017
-64.9216232	-10.7649593	136.46	Wed Jan 04 16:48:38 2017
-64.9215927	-10.7648916	138.30	Wed Jan 04 16:48:48 2017
-64.9215240	-10.7648602	140.23	Wed Jan 04 16:48:58 2017
-64.9213791	-10.7647905	140.27	Wed Jan 04 16:49:08 2017
-64.9212952	-10.7646713	139.93	Wed Jan 04 16:49:18 2017
-64.9212189	-10.7646008	140.78	Wed Jan 04 16:49:28 2017
-64.9210205	-10.7645397	139.01	Wed Jan 04 16:49:38 2017
-64.9209061	-10.7644806	138.83	Wed Jan 04 16:49:48 2017
-64.9208450	-10.7644978	137.93	Wed Jan 04 16:49:58 2017
-64.9208374	-10.7645035	137.73	Wed Jan 04 16:50:08 2017
-64.9207535	-10.7644720	138.14	Wed Jan 04 16:50:18 2017
-64.9206848	-10.7644320	138.07	Wed Jan 04 16:50:28 2017
-64.9206238	-10.7644234	138.47	Wed Jan 04 16:50:38 2017
-64.9205627	-10.7643709	138.26	Wed Jan 04 16:50:48 2017
-64.9205093	-10.7643013	138.02	Wed Jan 04 16:50:58 2017
-64.9204178	-10.7643223	137.74	Wed Jan 04 16:51:08 2017
-64.9202347	-10.7643328	137.66	Wed Jan 04 16:51:18 2017
-64.9201279	-10.7641954	138.11	Wed Jan 04 16:51:28 2017
-64.9200745	-10.7641420	137.76	Wed Jan 04 16:51:38 2017
-64.9200058	-10.7640905	137.48	Wed Jan 04 16:51:48 2017
-64.9199753	-10.7640305	137.14	Wed Jan 04 16:51:58 2017
-64.9199219	-10.7639656	136.66	Wed Jan 04 16:52:08 2017
-64.9198608	-10.7639265	136.45	Wed Jan 04 16:52:18 2017
-64.9197998	-10.7638941	136.11	Wed Jan 04 16:52:28 2017
-64.9195938	-10.7638817	136.44	Wed Jan 04 16:52:38 2017
-64.9195251	-10.7637987	137.53	Wed Jan 04 16:52:48 2017
-64.9194107	-10.7637548	136.93	Wed Jan 04 16:52:58 2017
-64.9193115	-10.7636518	136.33	Wed Jan 04 16:53:08 2017
-64.9191589	-10.7636490	136.09	Wed Jan 04 16:53:18 2017
-64.9189606	-10.7635975	135.66	Wed Jan 04 16:53:28 2017
-64.9187241	-10.7635040	135.66	Wed Jan 04 16:53:38 2017
-64.9185867	-10.7634659	136.58	Wed Jan 04 16:53:48 2017
-64.9184341	-10.7634010	137.43	Wed Jan 04 16:53:58 2017
-64.9182434	-10.7633648	137.92	Wed Jan 04 16:54:08 2017
-64.9181671	-10.7633734	137.91	Wed Jan 04 16:54:18 2017
-64.9181519	-10.7633677	137.71	Wed Jan 04 16:54:28 2017
-64.9181595	-10.7633629	137.52	Wed Jan 04 16:54:38 2017
-64.9180756	-10.7633657	137.00	Wed Jan 04 16:54:48 2017
-64.9179688	-10.7633343	137.36	Wed Jan 04 16:54:58 2017
-64.9178085	-10.7633829	139.27	Wed Jan 04 16:55:08 2017
-64.9177094	-10.7633972	138.81	Wed Jan 04 16:55:18 2017
-64.9175873	-10.7633934	137.79	Wed Jan 04 16:55:28 2017
-64.9175186	-10.7634850	140.19	Wed Jan 04 16:55:38 2017
-64.9174652	-10.7633982	140.15	Wed Jan 04 16:55:48 2017
-64.9174347	-10.7633257	139.48	Wed Jan 04 16:55:58 2017
-64.9174347	-10.7632446	138.96	Wed Jan 04 16:56:08 2017
-64.9174042	-10.7632895	139.62	Wed Jan 04 16:56:18 2017
-64.9174652	-10.7633667	144.75	Wed Jan 04 16:56:28 2017
-64.9175568	-10.7634144	147.45	Wed Jan 04 16:56:38 2017
-64.9176102	-10.7634974	149.33	Wed Jan 04 16:56:48 2017
-64.9176407	-10.7635212	152.11	Wed Jan 04 16:56:58 2017
-64.9176407	-10.7635279	152.16	Wed Jan 04 16:57:08 2017
-64.9176407	-10.7635307	152.14	Wed Jan 04 16:57:18 2017
-64.9176483	-10.7635250	152.13	Wed Jan 04 16:57:28 2017
-64.9176483	-10.7635202	152.14	Wed Jan 04 16:57:38 2017
-64.9176559	-10.7635212	152.14	Wed Jan 04 16:57:48 2017
-64.9176636	-10.7635193	152.14	Wed Jan 04 16:57:58 2017
-64.9176483	-10.7635145	151.39	Wed Jan 04 16:58:08 2017
