# Supplementary material for: Lévy foraging patterns of rural humans
Source: PLoS One. 2018 Jun 18;13(6):e0199099. doi: 10.1371/journal.pone.0199099 (PMC6005560; doi:10.1371/journal.pone.0199099)
Supplement: S5 File — (ZIP) [file pone.0199099.s005.zip]

Archive with 65 entries (59 files):
- H-02-MA/
- H-02-MA/Holux_M-241_Start_20140307-091838_Finish_20140307-134043.txt
- H-02-MA/Holux_M-241_Start_20140219-094218_Finish_20140219-130000.txt
- H-02-MA/Holux_M-241_Start_20140226-080204_Finish_20140226-122624.kml
- H-02-MA/Holux_M-241_Start_20140219-094218_Finish_20140219-130000.kml
- H-02-MA/Holux_M-241_Start_20140307-091838_Finish_20140307-134043.kml
- H-02-MA/Holux_M-241_Start_20140226-080204_Finish_20140226-122624.txt
- H-04-MA/
- H-04-MA/Holux_M-241_Start_20140219-034659_Finish_20140219-051001.txt
- H-04-MA/Holux_M-241_Start_20140221-094610_Finish_20140221-103823.txt
- H-04-MA/Holux_M-241_Start_20140219-101811_Finish_20140219-105741.txt
- H-04-MA/Holux_M-241_Start_20140219-072247_Finish_20140219-080009.kml
- H-04-MA/Holux_M-241_Start_20140225-112624_Finish_20140225-124925.txt
- H-04-MA/Holux_M-241_Start_20140219-034659_Finish_20140219-051001.kml
- H-04-MA/Holux_M-241_Start_20140219-072247_Finish_20140219-080009.txt
- H-04-MA/Holux_M-241_Start_20140219-051524_Finish_20140219-062835.kml
- H-04-MA/Holux_M-241_Start_20140219-051524_Finish_20140219-062835.txt
- H-04-MA/Holux_M-241_Start_20140125-014337_Finish_20140125-023917.kml
- H-04-MA/Holux_M-241_Start_20140225-112624_Finish_20140225-124925.kml
- H-04-MA/Holux_M-241_Start_20140221-094610_Finish_20140221-103823.kml
- H-04-MA/Holux_M-241_Start_20140225-102657_Finish_20140225-112137.txt
- H-04-MA/Holux_M-241_Start_20140219-101811_Finish_20140219-105741.kml
- H-04-MA/Holux_M-241_Start_20140125-014337_Finish_20140125-023917.txt
- H-04-MA/Holux_M-241_Start_20140225-102657_Finish_20140225-112137.kml
- H-06-MA/
- H-06-MA/Holux_M-241_Start_20140325-063936_Finish_20140325-084547.kml
- H-06-MA/Holux_M-241_Start_20140318-043532_Finish_20140318-064120.kml
- H-06-MA/Holux_M-241_Start_20140311-054553_Finish_20140311-065650.kml
- H-06-MA/Holux_M-241_Start_20140325-063936_Finish_20140325-084547.txt
- H-06-MA/Holux_M-241_Start_20140318-043532_Finish_20140318-064120.txt
- H-06-MA/Holux_M-241_Start_20140311-054553_Finish_20140311-065650.txt
- H-08-MA/
- H-08-MA/Holux_M-241_Start_20140128-101351_Finish_20140128-104909.kml
- H-08-MA/Holux_M-241_Start_20140128-075424_Finish_20140128-090715.txt
- H-08-MA/Holux_M-241_Start_20140128-101351_Finish_20140128-104909.txt
- H-08-MA/Holux_M-241_Start_20140128-075424_Finish_20140128-090715.kml
- H-10-CA/
- H-10-CA/Holux_M-241_Start_20140220-151038_Finish_20140220-154329.kml
- H-10-CA/Holux_M-241_Start_20140303-140004_Finish_20140303-150237.kml
- H-10-CA/Holux_M-241_Start_20140226-085404_Finish_20140226-102028.kml
- H-10-CA/Holux_M-241_Start_20140224-085403_Finish_20140224-153109.txt
- H-10-CA/Holux_M-241_Start_20140220-091023_Finish_20140220-094903.txt
- H-10-CA/Holux_M-241_Start_20140220-151038_Finish_20140220-154329.txt
- H-10-CA/Holux_M-241_Start_20140220-091023_Finish_20140220-094903.kml
- H-10-CA/Holux_M-241_Start_20140227-164435_Finish_20140227-195035.txt
- H-10-CA/Holux_M-241_Start_20140301-102651_Finish_20140301-151331.txt
- H-10-CA/Holux_M-241_Start_20140227-164435_Finish_20140227-195035.kml
- H-10-CA/Holux_M-241_Start_20140301-102651_Finish_20140301-151331.kml
- H-10-CA/Holux_M-241_Start_20140226-085404_Finish_20140226-102028.txt
- H-10-CA/Holux_M-241_Start_20140303-140004_Finish_20140303-150237.txt
- H-10-CA/Holux_M-241_Start_20140224-085403_Finish_20140224-153109.kml
- H-12-CA/
- H-12-CA/Holux20140131_1236.txt
- H-12-CA/Holux20140128_0606.kml
- H-12-CA/Holux20140201_0555.txt
- H-12-CA/Holux20140130_0605.kml
- H-12-CA/Holux20140129_0538.txt
- H-12-CA/Holux20140128_0606.txt
- H-12-CA/Holux20140201_0555.kml
- H-12-CA/Holux20140131_1236.kml
- H-12-CA/Holux20140203_0605.txt
- H-12-CA/Holux20140203_0605.kml
- H-12-CA/Holux20140130_0605.txt
- H-12-CA/Holux20140129_0538.kml
- README.txt
