# Supplementary material for: Lévy foraging patterns of rural humans
Source: PLoS One. 2018 Jun 18;13(6):e0199099. doi: 10.1371/journal.pone.0199099 (PMC6005560; doi:10.1371/journal.pone.0199099)
Supplement: S5 File — (ZIP) [file pone.0199099.s005.zip › H-02-MA/Holux_M-241_Start_20140307-091838_Finish_20140307-134043.txt]

-7.35852	-39.41258	Fri Mar 07 09:18:38 2014 S=1.13 Km/hr
-7.36015	-39.41315	Fri Mar 07 09:18:49 2014 S=0.69 Km/hr
-7.36005	-39.41312	Fri Mar 07 09:18:59 2014 S=1.79 Km/hr
-7.36007	-39.41317	Fri Mar 07 09:19:09 2014 S=1.46 Km/hr
-7.36001	-39.41322	Fri Mar 07 09:19:19 2014 S=1.63 Km/hr
-7.36003	-39.41325	Fri Mar 07 09:19:29 2014 S=0.67 Km/hr
-7.36004	-39.41328	Fri Mar 07 09:19:39 2014 S=0.89 Km/hr
-7.36004	-39.41336	Fri Mar 07 09:19:49 2014 S=1.33 Km/hr
-7.36003	-39.41341	Fri Mar 07 09:19:59 2014 S=0.85 Km/hr
-7.36005	-39.41346	Fri Mar 07 09:20:09 2014 S=0.94 Km/hr
-7.36003	-39.41349	Fri Mar 07 09:20:19 2014 S=0.97 Km/hr
-7.36003	-39.41358	Fri Mar 07 09:20:29 2014 S=1.30 Km/hr
-7.36004	-39.41366	Fri Mar 07 09:20:39 2014 S=2.86 Km/hr
-7.36001	-39.41369	Fri Mar 07 09:20:49 2014 S=1.09 Km/hr
-7.35992	-39.41373	Fri Mar 07 09:20:59 2014 S=0.91 Km/hr
-7.35989	-39.41376	Fri Mar 07 09:21:09 2014 S=0.68 Km/hr
-7.35989	-39.41383	Fri Mar 07 09:21:19 2014 S=2.02 Km/hr
-7.35986	-39.41389	Fri Mar 07 09:21:29 2014 S=1.08 Km/hr
-7.35985	-39.41396	Fri Mar 07 09:21:39 2014 S=0.99 Km/hr
-7.35986	-39.41401	Fri Mar 07 09:21:49 2014 S=1.73 Km/hr
-7.35989	-39.41407	Fri Mar 07 09:21:59 2014 S=1.46 Km/hr
-7.35986	-39.41412	Fri Mar 07 09:22:09 2014 S=1.54 Km/hr
-7.35982	-39.41413	Fri Mar 07 09:22:19 2014 S=1.48 Km/hr
-7.35978	-39.41418	Fri Mar 07 09:22:29 2014 S=1.30 Km/hr
-7.35975	-39.41421	Fri Mar 07 09:22:39 2014 S=0.61 Km/hr
-7.35972	-39.41427	Fri Mar 07 09:22:49 2014 S=1.52 Km/hr
-7.35969	-39.41429	Fri Mar 07 09:22:59 2014 S=1.84 Km/hr
-7.35964	-39.41434	Fri Mar 07 09:23:09 2014 S=2.35 Km/hr
-7.35961	-39.41442	Fri Mar 07 09:23:19 2014 S=1.89 Km/hr
-7.35960	-39.41447	Fri Mar 07 09:23:29 2014 S=2.17 Km/hr
-7.35956	-39.41451	Fri Mar 07 09:23:39 2014 S=2.21 Km/hr
-7.35951	-39.41457	Fri Mar 07 09:23:49 2014 S=2.35 Km/hr
-7.35947	-39.41462	Fri Mar 07 09:23:59 2014 S=2.92 Km/hr
-7.35941	-39.41463	Fri Mar 07 09:24:09 2014 S=2.47 Km/hr
-7.35938	-39.41467	Fri Mar 07 09:24:19 2014 S=1.14 Km/hr
-7.35932	-39.41468	Fri Mar 07 09:24:29 2014 S=2.49 Km/hr
-7.35928	-39.41471	Fri Mar 07 09:24:39 2014 S=1.12 Km/hr
-7.35926	-39.41477	Fri Mar 07 09:24:49 2014 S=1.79 Km/hr
-7.35927	-39.41479	Fri Mar 07 09:24:59 2014 S=1.53 Km/hr
-7.35928	-39.41477	Fri Mar 07 09:25:09 2014 S=0.90 Km/hr
-7.35933	-39.41479	Fri Mar 07 09:25:19 2014 S=1.82 Km/hr
-7.35937	-39.41476	Fri Mar 07 09:25:29 2014 S=1.38 Km/hr
-7.35942	-39.41475	Fri Mar 07 09:25:39 2014 S=1.72 Km/hr
-7.35945	-39.41476	Fri Mar 07 09:25:49 2014 S=0.73 Km/hr
-7.35946	-39.41476	Fri Mar 07 09:25:59 2014 S=1.75 Km/hr
-7.35951	-39.41475	Fri Mar 07 09:26:09 2014 S=1.58 Km/hr
-7.35956	-39.41473	Fri Mar 07 09:26:19 2014 S=1.64 Km/hr
-7.35960	-39.41470	Fri Mar 07 09:26:29 2014 S=1.94 Km/hr
-7.35967	-39.41471	Fri Mar 07 09:26:39 2014 S=1.41 Km/hr
-7.35974	-39.41468	Fri Mar 07 09:26:49 2014 S=2.20 Km/hr
-7.35979	-39.41467	Fri Mar 07 09:26:59 2014 S=2.06 Km/hr
-7.35985	-39.41466	Fri Mar 07 09:27:09 2014 S=1.84 Km/hr
-7.35989	-39.41466	Fri Mar 07 09:27:19 2014 S=1.76 Km/hr
-7.35994	-39.41464	Fri Mar 07 09:27:29 2014 S=1.41 Km/hr
-7.35999	-39.41464	Fri Mar 07 09:27:39 2014 S=2.15 Km/hr
-7.36001	-39.41466	Fri Mar 07 09:27:49 2014 S=0.94 Km/hr
-7.36004	-39.41460	Fri Mar 07 09:27:59 2014 S=1.70 Km/hr
-7.36011	-39.41459	Fri Mar 07 09:28:09 2014 S=2.28 Km/hr
-7.36015	-39.41459	Fri Mar 07 09:28:19 2014 S=1.75 Km/hr
-7.36016	-39.41458	Fri Mar 07 09:28:29 2014 S=1.70 Km/hr
-7.36020	-39.41458	Fri Mar 07 09:28:39 2014 S=1.16 Km/hr
-7.36024	-39.41457	Fri Mar 07 09:28:49 2014 S=2.20 Km/hr
-7.36030	-39.41459	Fri Mar 07 09:28:59 2014 S=1.75 Km/hr
-7.36034	-39.41454	Fri Mar 07 09:29:09 2014 S=1.68 Km/hr
-7.36043	-39.41457	Fri Mar 07 09:29:19 2014 S=2.11 Km/hr
-7.36048	-39.41456	Fri Mar 07 09:29:29 2014 S=0.98 Km/hr
-7.36051	-39.41455	Fri Mar 07 09:29:39 2014 S=2.41 Km/hr
-7.36057	-39.41452	Fri Mar 07 09:29:49 2014 S=2.50 Km/hr
-7.36059	-39.41450	Fri Mar 07 09:29:59 2014 S=0.52 Km/hr
-7.36059	-39.41452	Fri Mar 07 09:30:09 2014 S=1.06 Km/hr
-7.36059	-39.41457	Fri Mar 07 09:30:19 2014 S=0.99 Km/hr
-7.36050	-39.41452	Fri Mar 07 09:30:29 2014 S=1.13 Km/hr
-7.36047	-39.41450	Fri Mar 07 09:30:39 2014 S=0.76 Km/hr
-7.36046	-39.41450	Fri Mar 07 09:30:49 2014 S=0.23 Km/hr
-7.36052	-39.41454	Fri Mar 07 09:30:59 2014 S=1.34 Km/hr
-7.36059	-39.41455	Fri Mar 07 09:31:09 2014 S=0.40 Km/hr
-7.36059	-39.41456	Fri Mar 07 09:31:19 2014 S=0.83 Km/hr
-7.36059	-39.41457	Fri Mar 07 09:31:29 2014 S=0.20 Km/hr
-7.36058	-39.41457	Fri Mar 07 09:31:39 2014 S=0.20 Km/hr
-7.36058	-39.41456	Fri Mar 07 09:31:49 2014 S=0.28 Km/hr
-7.36059	-39.41456	Fri Mar 07 09:31:59 2014 S=1.11 Km/hr
-7.36057	-39.41456	Fri Mar 07 09:32:09 2014 S=1.69 Km/hr
-7.36058	-39.41457	Fri Mar 07 09:32:19 2014 S=0.12 Km/hr
-7.36058	-39.41455	Fri Mar 07 09:32:29 2014 S=1.30 Km/hr
-7.36065	-39.41454	Fri Mar 07 09:32:39 2014 S=0.82 Km/hr
-7.36065	-39.41455	Fri Mar 07 09:32:49 2014 S=0.04 Km/hr
-7.36066	-39.41455	Fri Mar 07 09:32:59 2014 S=0.62 Km/hr
-7.36067	-39.41454	Fri Mar 07 09:33:09 2014 S=0.27 Km/hr
-7.36067	-39.41454	Fri Mar 07 09:33:19 2014 S=0.67 Km/hr
-7.36059	-39.41456	Fri Mar 07 09:33:29 2014 S=1.21 Km/hr
-7.36061	-39.41455	Fri Mar 07 09:33:39 2014 S=0.21 Km/hr
-7.36063	-39.41454	Fri Mar 07 09:33:49 2014 S=0.36 Km/hr
-7.36062	-39.41453	Fri Mar 07 09:33:59 2014 S=0.92 Km/hr
-7.36058	-39.41450	Fri Mar 07 09:34:09 2014 S=1.32 Km/hr
-7.36054	-39.41445	Fri Mar 07 09:34:19 2014 S=0.98 Km/hr
-7.36057	-39.41451	Fri Mar 07 09:34:29 2014 S=1.87 Km/hr
-7.36062	-39.41456	Fri Mar 07 09:34:39 2014 S=1.12 Km/hr
-7.36063	-39.41457	Fri Mar 07 09:34:49 2014 S=1.12 Km/hr
-7.36066	-39.41457	Fri Mar 07 09:34:59 2014 S=0.68 Km/hr
-7.36063	-39.41452	Fri Mar 07 09:35:09 2014 S=1.64 Km/hr
-7.36059	-39.41449	Fri Mar 07 09:35:19 2014 S=1.13 Km/hr
-7.36058	-39.41450	Fri Mar 07 09:35:29 2014 S=0.88 Km/hr
-7.36060	-39.41452	Fri Mar 07 09:35:39 2014 S=0.51 Km/hr
-7.36061	-39.41452	Fri Mar 07 09:35:49 2014 S=0.99 Km/hr
-7.36061	-39.41453	Fri Mar 07 09:35:59 2014 S=0.82 Km/hr
-7.36062	-39.41454	Fri Mar 07 09:36:09 2014 S=0.43 Km/hr
-7.36062	-39.41454	Fri Mar 07 09:36:19 2014 S=0.44 Km/hr
-7.36063	-39.41453	Fri Mar 07 09:36:29 2014 S=1.53 Km/hr
-7.36068	-39.41455	Fri Mar 07 09:36:39 2014 S=0.44 Km/hr
-7.36066	-39.41454	Fri Mar 07 09:36:49 2014 S=1.67 Km/hr
-7.36060	-39.41452	Fri Mar 07 09:36:59 2014 S=0.57 Km/hr
-7.36060	-39.41450	Fri Mar 07 09:37:09 2014 S=0.20 Km/hr
-7.36059	-39.41450	Fri Mar 07 09:37:19 2014 S=0.45 Km/hr
-7.36058	-39.41450	Fri Mar 07 09:37:29 2014 S=1.07 Km/hr
-7.36052	-39.41449	Fri Mar 07 09:37:39 2014 S=2.29 Km/hr
-7.36062	-39.41450	Fri Mar 07 09:37:49 2014 S=0.39 Km/hr
-7.36064	-39.41449	Fri Mar 07 09:37:59 2014 S=1.09 Km/hr
-7.36069	-39.41450	Fri Mar 07 09:38:09 2014 S=0.81 Km/hr
-7.36071	-39.41449	Fri Mar 07 09:38:19 2014 S=0.93 Km/hr
-7.36073	-39.41445	Fri Mar 07 09:38:29 2014 S=0.43 Km/hr
-7.36074	-39.41445	Fri Mar 07 09:38:39 2014 S=0.68 Km/hr
-7.36070	-39.41446	Fri Mar 07 09:38:49 2014 S=0.24 Km/hr
-7.36071	-39.41446	Fri Mar 07 09:38:59 2014 S=0.59 Km/hr
-7.36068	-39.41448	Fri Mar 07 09:39:09 2014 S=0.92 Km/hr
-7.36066	-39.41448	Fri Mar 07 09:39:19 2014 S=1.77 Km/hr
-7.36065	-39.41446	Fri Mar 07 09:39:29 2014 S=0.25 Km/hr
-7.36068	-39.41444	Fri Mar 07 09:39:39 2014 S=2.19 Km/hr
-7.36068	-39.41442	Fri Mar 07 09:39:49 2014 S=0.80 Km/hr
-7.36073	-39.41439	Fri Mar 07 09:39:59 2014 S=1.45 Km/hr
-7.36078	-39.41440	Fri Mar 07 09:40:09 2014 S=1.42 Km/hr
-7.36081	-39.41436	Fri Mar 07 09:40:19 2014 S=1.47 Km/hr
-7.36083	-39.41436	Fri Mar 07 09:40:29 2014 S=0.76 Km/hr
-7.36085	-39.41434	Fri Mar 07 09:40:39 2014 S=2.06 Km/hr
-7.36091	-39.41432	Fri Mar 07 09:40:49 2014 S=1.88 Km/hr
-7.36095	-39.41433	Fri Mar 07 09:40:59 2014 S=0.78 Km/hr
-7.36096	-39.41433	Fri Mar 07 09:41:09 2014 S=1.04 Km/hr
-7.36097	-39.41430	Fri Mar 07 09:41:19 2014 S=2.13 Km/hr
-7.36100	-39.41430	Fri Mar 07 09:41:29 2014 S=1.05 Km/hr
-7.36105	-39.41430	Fri Mar 07 09:41:39 2014 S=1.65 Km/hr
-7.36107	-39.41429	Fri Mar 07 09:41:49 2014 S=0.71 Km/hr
-7.36109	-39.41429	Fri Mar 07 09:41:59 2014 S=0.37 Km/hr
-7.36101	-39.41431	Fri Mar 07 09:42:09 2014 S=2.66 Km/hr
-7.36104	-39.41426	Fri Mar 07 09:42:19 2014 S=1.17 Km/hr
-7.36110	-39.41427	Fri Mar 07 09:42:29 2014 S=1.57 Km/hr
-7.36111	-39.41422	Fri Mar 07 09:42:39 2014 S=1.61 Km/hr
-7.36114	-39.41421	Fri Mar 07 09:42:49 2014 S=0.80 Km/hr
-7.36115	-39.41421	Fri Mar 07 09:42:59 2014 S=0.81 Km/hr
-7.36123	-39.41421	Fri Mar 07 09:43:09 2014 S=1.39 Km/hr
-7.36128	-39.41420	Fri Mar 07 09:43:19 2014 S=0.97 Km/hr
-7.36126	-39.41426	Fri Mar 07 09:43:29 2014 S=1.67 Km/hr
-7.36130	-39.41424	Fri Mar 07 09:43:39 2014 S=0.14 Km/hr
-7.36130	-39.41423	Fri Mar 07 09:43:49 2014 S=0.34 Km/hr
-7.36131	-39.41423	Fri Mar 07 09:43:59 2014 S=0.61 Km/hr
-7.36130	-39.41423	Fri Mar 07 09:44:09 2014 S=0.57 Km/hr
-7.36131	-39.41421	Fri Mar 07 09:44:19 2014 S=1.11 Km/hr
-7.36131	-39.41418	Fri Mar 07 09:44:29 2014 S=0.17 Km/hr
-7.36130	-39.41418	Fri Mar 07 09:44:39 2014 S=0.19 Km/hr
-7.36130	-39.41418	Fri Mar 07 09:44:49 2014 S=0.29 Km/hr
-7.36130	-39.41418	Fri Mar 07 09:44:59 2014 S=0.21 Km/hr
-7.36130	-39.41417	Fri Mar 07 09:45:09 2014 S=0.33 Km/hr
-7.36130	-39.41418	Fri Mar 07 09:45:19 2014 S=0.30 Km/hr
-7.36130	-39.41418	Fri Mar 07 09:45:29 2014 S=0.22 Km/hr
-7.36128	-39.41420	Fri Mar 07 09:45:39 2014 S=0.63 Km/hr
-7.36129	-39.41421	Fri Mar 07 09:45:49 2014 S=0.38 Km/hr
-7.36129	-39.41422	Fri Mar 07 09:45:59 2014 S=0.36 Km/hr
-7.36129	-39.41423	Fri Mar 07 09:46:09 2014 S=0.59 Km/hr
-7.36129	-39.41423	Fri Mar 07 09:46:19 2014 S=0.53 Km/hr
-7.36129	-39.41424	Fri Mar 07 09:46:29 2014 S=0.17 Km/hr
-7.36129	-39.41423	Fri Mar 07 09:46:39 2014 S=0.43 Km/hr
-7.36128	-39.41422	Fri Mar 07 09:46:49 2014 S=0.76 Km/hr
-7.36128	-39.41421	Fri Mar 07 09:46:59 2014 S=0.31 Km/hr
-7.36128	-39.41422	Fri Mar 07 09:47:09 2014 S=0.54 Km/hr
-7.36127	-39.41422	Fri Mar 07 09:47:19 2014 S=0.61 Km/hr
-7.36128	-39.41421	Fri Mar 07 09:47:29 2014 S=0.46 Km/hr
-7.36127	-39.41422	Fri Mar 07 09:47:39 2014 S=0.17 Km/hr
-7.36127	-39.41422	Fri Mar 07 09:47:49 2014 S=0.71 Km/hr
-7.36127	-39.41422	Fri Mar 07 09:47:59 2014 S=0.86 Km/hr
-7.36130	-39.41421	Fri Mar 07 09:48:09 2014 S=1.68 Km/hr
-7.36133	-39.41419	Fri Mar 07 09:48:19 2014 S=1.11 Km/hr
-7.36135	-39.41422	Fri Mar 07 09:48:29 2014 S=1.73 Km/hr
-7.36138	-39.41426	Fri Mar 07 09:48:39 2014 S=2.15 Km/hr
-7.36144	-39.41429	Fri Mar 07 09:48:49 2014 S=1.72 Km/hr
-7.36149	-39.41433	Fri Mar 07 09:48:59 2014 S=1.09 Km/hr
-7.36154	-39.41433	Fri Mar 07 09:49:09 2014 S=2.85 Km/hr
-7.36156	-39.41436	Fri Mar 07 09:49:19 2014 S=0.21 Km/hr
-7.36160	-39.41438	Fri Mar 07 09:49:29 2014 S=2.81 Km/hr
-7.36167	-39.41442	Fri Mar 07 09:49:39 2014 S=2.29 Km/hr
-7.36173	-39.41447	Fri Mar 07 09:49:49 2014 S=2.54 Km/hr
-7.36179	-39.41451	Fri Mar 07 09:49:59 2014 S=2.28 Km/hr
-7.36187	-39.41455	Fri Mar 07 09:50:09 2014 S=2.61 Km/hr
-7.36194	-39.41459	Fri Mar 07 09:50:19 2014 S=2.14 Km/hr
-7.36198	-39.41456	Fri Mar 07 09:50:29 2014 S=1.00 Km/hr
-7.36204	-39.41449	Fri Mar 07 09:50:39 2014 S=3.19 Km/hr
-7.36210	-39.41445	Fri Mar 07 09:50:49 2014 S=3.05 Km/hr
-7.36216	-39.41438	Fri Mar 07 09:50:59 2014 S=2.52 Km/hr
-7.36221	-39.41428	Fri Mar 07 09:51:09 2014 S=2.98 Km/hr
-7.36228	-39.41423	Fri Mar 07 09:51:19 2014 S=2.26 Km/hr
-7.36234	-39.41416	Fri Mar 07 09:51:29 2014 S=2.28 Km/hr
-7.36240	-39.41408	Fri Mar 07 09:51:39 2014 S=2.61 Km/hr
-7.36243	-39.41403	Fri Mar 07 09:51:49 2014 S=0.60 Km/hr
-7.36240	-39.41400	Fri Mar 07 09:51:59 2014 S=1.72 Km/hr
-7.36236	-39.41392	Fri Mar 07 09:52:09 2014 S=1.57 Km/hr
-7.36235	-39.41386	Fri Mar 07 09:52:19 2014 S=1.78 Km/hr
-7.36231	-39.41385	Fri Mar 07 09:52:29 2014 S=0.34 Km/hr
-7.36228	-39.41383	Fri Mar 07 09:52:39 2014 S=1.53 Km/hr
-7.36224	-39.41381	Fri Mar 07 09:52:49 2014 S=0.70 Km/hr
-7.36222	-39.41380	Fri Mar 07 09:52:59 2014 S=2.07 Km/hr
-7.36223	-39.41377	Fri Mar 07 09:53:09 2014 S=0.71 Km/hr
-7.36223	-39.41377	Fri Mar 07 09:53:19 2014 S=0.13 Km/hr
-7.36223	-39.41376	Fri Mar 07 09:53:29 2014 S=0.41 Km/hr
-7.36224	-39.41376	Fri Mar 07 09:53:39 2014 S=0.20 Km/hr
-7.36223	-39.41376	Fri Mar 07 09:53:49 2014 S=0.34 Km/hr
-7.36222	-39.41375	Fri Mar 07 09:53:59 2014 S=0.51 Km/hr
-7.36223	-39.41375	Fri Mar 07 09:54:09 2014 S=0.37 Km/hr
-7.36223	-39.41375	Fri Mar 07 09:54:19 2014 S=0.95 Km/hr
-7.36224	-39.41376	Fri Mar 07 09:54:29 2014 S=1.16 Km/hr
-7.36223	-39.41374	Fri Mar 07 09:54:39 2014 S=0.14 Km/hr
-7.36226	-39.41375	Fri Mar 07 09:54:49 2014 S=0.76 Km/hr
-7.36227	-39.41375	Fri Mar 07 09:54:59 2014 S=0.48 Km/hr
-7.36229	-39.41377	Fri Mar 07 09:55:09 2014 S=1.36 Km/hr
-7.36231	-39.41379	Fri Mar 07 09:55:19 2014 S=0.52 Km/hr
-7.36230	-39.41380	Fri Mar 07 09:55:29 2014 S=0.43 Km/hr
-7.36228	-39.41381	Fri Mar 07 09:55:39 2014 S=0.11 Km/hr
-7.36229	-39.41382	Fri Mar 07 09:55:49 2014 S=0.60 Km/hr
-7.36227	-39.41382	Fri Mar 07 09:55:59 2014 S=1.21 Km/hr
-7.36225	-39.41386	Fri Mar 07 09:56:09 2014 S=0.61 Km/hr
-7.36228	-39.41383	Fri Mar 07 09:56:19 2014 S=0.38 Km/hr
-7.36228	-39.41385	Fri Mar 07 09:56:29 2014 S=0.99 Km/hr
-7.36228	-39.41385	Fri Mar 07 09:56:39 2014 S=0.07 Km/hr
-7.36228	-39.41385	Fri Mar 07 09:56:49 2014 S=1.25 Km/hr
-7.36231	-39.41383	Fri Mar 07 09:56:59 2014 S=0.53 Km/hr
-7.36232	-39.41383	Fri Mar 07 09:57:09 2014 S=0.21 Km/hr
-7.36235	-39.41382	Fri Mar 07 09:57:19 2014 S=1.88 Km/hr
-7.36237	-39.41382	Fri Mar 07 09:57:29 2014 S=0.99 Km/hr
-7.36236	-39.41383	Fri Mar 07 09:57:39 2014 S=0.45 Km/hr
-7.36235	-39.41385	Fri Mar 07 09:57:49 2014 S=0.63 Km/hr
-7.36236	-39.41384	Fri Mar 07 09:57:59 2014 S=0.84 Km/hr
-7.36233	-39.41385	Fri Mar 07 09:58:09 2014 S=0.61 Km/hr
-7.36234	-39.41385	Fri Mar 07 09:58:19 2014 S=0.95 Km/hr
-7.36232	-39.41382	Fri Mar 07 09:58:29 2014 S=1.21 Km/hr
-7.36230	-39.41380	Fri Mar 07 09:58:39 2014 S=0.61 Km/hr
-7.36229	-39.41379	Fri Mar 07 09:58:49 2014 S=0.44 Km/hr
-7.36229	-39.41378	Fri Mar 07 09:58:59 2014 S=0.30 Km/hr
-7.36228	-39.41378	Fri Mar 07 09:59:09 2014 S=0.41 Km/hr
-7.36227	-39.41378	Fri Mar 07 09:59:19 2014 S=0.49 Km/hr
-7.36227	-39.41378	Fri Mar 07 09:59:29 2014 S=1.02 Km/hr
-7.36226	-39.41380	Fri Mar 07 09:59:39 2014 S=0.31 Km/hr
-7.36226	-39.41380	Fri Mar 07 09:59:49 2014 S=0.06 Km/hr
-7.36226	-39.41380	Fri Mar 07 09:59:59 2014 S=0.00 Km/hr
-7.36226	-39.41380	Fri Mar 07 10:00:09 2014 S=0.01 Km/hr
-7.36226	-39.41380	Fri Mar 07 10:00:19 2014 S=0.01 Km/hr
-7.36227	-39.41380	Fri Mar 07 10:00:29 2014 S=0.01 Km/hr
-7.36227	-39.41379	Fri Mar 07 10:00:39 2014 S=0.78 Km/hr
-7.36232	-39.41382	Fri Mar 07 10:00:49 2014 S=1.13 Km/hr
-7.36234	-39.41381	Fri Mar 07 10:00:59 2014 S=1.11 Km/hr
-7.36232	-39.41378	Fri Mar 07 10:01:09 2014 S=0.50 Km/hr
-7.36234	-39.41378	Fri Mar 07 10:01:19 2014 S=1.18 Km/hr
-7.36235	-39.41376	Fri Mar 07 10:01:29 2014 S=1.03 Km/hr
-7.36242	-39.41377	Fri Mar 07 10:01:39 2014 S=0.93 Km/hr
-7.36244	-39.41376	Fri Mar 07 10:01:49 2014 S=0.36 Km/hr
-7.36245	-39.41375	Fri Mar 07 10:01:59 2014 S=0.40 Km/hr
-7.36245	-39.41375	Fri Mar 07 10:02:09 2014 S=0.21 Km/hr
-7.36246	-39.41374	Fri Mar 07 10:02:19 2014 S=0.09 Km/hr
-7.36245	-39.41375	Fri Mar 07 10:02:29 2014 S=0.73 Km/hr
-7.36241	-39.41378	Fri Mar 07 10:02:39 2014 S=1.51 Km/hr
-7.36237	-39.41384	Fri Mar 07 10:02:49 2014 S=1.86 Km/hr
-7.36234	-39.41388	Fri Mar 07 10:02:59 2014 S=1.66 Km/hr
-7.36234	-39.41393	Fri Mar 07 10:03:09 2014 S=1.38 Km/hr
-7.36237	-39.41394	Fri Mar 07 10:03:19 2014 S=1.02 Km/hr
-7.36244	-39.41397	Fri Mar 07 10:03:29 2014 S=1.34 Km/hr
-7.36242	-39.41405	Fri Mar 07 10:03:39 2014 S=2.18 Km/hr
-7.36238	-39.41414	Fri Mar 07 10:03:49 2014 S=2.92 Km/hr
-7.36236	-39.41423	Fri Mar 07 10:03:59 2014 S=2.67 Km/hr
-7.36230	-39.41430	Fri Mar 07 10:04:09 2014 S=1.05 Km/hr
-7.36234	-39.41430	Fri Mar 07 10:04:19 2014 S=0.84 Km/hr
-7.36236	-39.41427	Fri Mar 07 10:04:29 2014 S=0.52 Km/hr
-7.36234	-39.41432	Fri Mar 07 10:04:39 2014 S=1.49 Km/hr
-7.36234	-39.41438	Fri Mar 07 10:04:49 2014 S=1.47 Km/hr
-7.36238	-39.41438	Fri Mar 07 10:04:59 2014 S=1.57 Km/hr
-7.36239	-39.41440	Fri Mar 07 10:05:09 2014 S=0.97 Km/hr
-7.36238	-39.41442	Fri Mar 07 10:05:19 2014 S=0.16 Km/hr
-7.36235	-39.41446	Fri Mar 07 10:05:29 2014 S=1.69 Km/hr
-7.36235	-39.41441	Fri Mar 07 10:05:39 2014 S=1.73 Km/hr
-7.36231	-39.41438	Fri Mar 07 10:05:49 2014 S=1.28 Km/hr
-7.36229	-39.41437	Fri Mar 07 10:05:59 2014 S=1.14 Km/hr
-7.36228	-39.41433	Fri Mar 07 10:06:09 2014 S=1.01 Km/hr
-7.36222	-39.41433	Fri Mar 07 10:06:19 2014 S=0.68 Km/hr
-7.36220	-39.41432	Fri Mar 07 10:06:29 2014 S=2.23 Km/hr
-7.36210	-39.41444	Fri Mar 07 10:06:39 2014 S=7.61 Km/hr
-7.36202	-39.41463	Fri Mar 07 10:06:49 2014 S=6.89 Km/hr
-7.36219	-39.41468	Fri Mar 07 10:06:59 2014 S=7.14 Km/hr
-7.36234	-39.41480	Fri Mar 07 10:07:09 2014 S=8.02 Km/hr
-7.36260	-39.41491	Fri Mar 07 10:07:19 2014 S=8.57 Km/hr
-7.36276	-39.41500	Fri Mar 07 10:07:29 2014 S=6.38 Km/hr
-7.36294	-39.41517	Fri Mar 07 10:07:39 2014 S=4.40 Km/hr
-7.36300	-39.41534	Fri Mar 07 10:07:49 2014 S=5.36 Km/hr
-7.36304	-39.41547	Fri Mar 07 10:07:59 2014 S=5.76 Km/hr
-7.36323	-39.41566	Fri Mar 07 10:08:09 2014 S=4.54 Km/hr
-7.36369	-39.41604	Fri Mar 07 10:08:19 2014 S=7.21 Km/hr
-7.36395	-39.41622	Fri Mar 07 10:08:29 2014 S=4.68 Km/hr
-7.36410	-39.41648	Fri Mar 07 10:08:39 2014 S=9.03 Km/hr
-7.36418	-39.41678	Fri Mar 07 10:08:49 2014 S=8.31 Km/hr
-7.36432	-39.41685	Fri Mar 07 10:08:59 2014 S=7.81 Km/hr
-7.36444	-39.41694	Fri Mar 07 10:09:09 2014 S=5.87 Km/hr
-7.36457	-39.41708	Fri Mar 07 10:09:19 2014 S=6.37 Km/hr
-7.36465	-39.41718	Fri Mar 07 10:09:29 2014 S=4.21 Km/hr
-7.36496	-39.41734	Fri Mar 07 10:09:39 2014 S=7.74 Km/hr
-7.36540	-39.41764	Fri Mar 07 10:09:49 2014 S=5.45 Km/hr
-7.36549	-39.41789	Fri Mar 07 10:09:59 2014 S=5.44 Km/hr
-7.36560	-39.41806	Fri Mar 07 10:10:09 2014 S=7.04 Km/hr
-7.36558	-39.41823	Fri Mar 07 10:10:19 2014 S=6.29 Km/hr
-7.36559	-39.41844	Fri Mar 07 10:10:29 2014 S=5.42 Km/hr
-7.36594	-39.41895	Fri Mar 07 10:10:39 2014 S=6.26 Km/hr
-7.36593	-39.41921	Fri Mar 07 10:10:49 2014 S=6.12 Km/hr
-7.36588	-39.41944	Fri Mar 07 10:10:59 2014 S=6.99 Km/hr
-7.36593	-39.41969	Fri Mar 07 10:11:09 2014 S=5.55 Km/hr
-7.36598	-39.41991	Fri Mar 07 10:11:19 2014 S=7.62 Km/hr
-7.36612	-39.42017	Fri Mar 07 10:11:29 2014 S=5.42 Km/hr
-7.36611	-39.42037	Fri Mar 07 10:11:39 2014 S=6.68 Km/hr
-7.36614	-39.42067	Fri Mar 07 10:11:49 2014 S=6.94 Km/hr
-7.36610	-39.42094	Fri Mar 07 10:11:59 2014 S=8.44 Km/hr
-7.36621	-39.42117	Fri Mar 07 10:12:09 2014 S=7.40 Km/hr
-7.36630	-39.42145	Fri Mar 07 10:12:19 2014 S=7.90 Km/hr
-7.36642	-39.42178	Fri Mar 07 10:12:29 2014 S=7.82 Km/hr
-7.36647	-39.42212	Fri Mar 07 10:12:39 2014 S=6.40 Km/hr
-7.36642	-39.42241	Fri Mar 07 10:12:49 2014 S=9.00 Km/hr
-7.36648	-39.42272	Fri Mar 07 10:12:59 2014 S=7.73 Km/hr
-7.36679	-39.42329	Fri Mar 07 10:13:09 2014 S=11.52 Km/hr
-7.36691	-39.42373	Fri Mar 07 10:13:19 2014 S=12.67 Km/hr
-7.36693	-39.42407	Fri Mar 07 10:13:29 2014 S=8.58 Km/hr
-7.36697	-39.42447	Fri Mar 07 10:13:39 2014 S=12.44 Km/hr
-7.36692	-39.42483	Fri Mar 07 10:13:49 2014 S=11.96 Km/hr
-7.36680	-39.42516	Fri Mar 07 10:13:59 2014 S=13.36 Km/hr
-7.36666	-39.42545	Fri Mar 07 10:14:09 2014 S=10.51 Km/hr
-7.36652	-39.42573	Fri Mar 07 10:14:19 2014 S=10.32 Km/hr
-7.36645	-39.42603	Fri Mar 07 10:14:29 2014 S=10.93 Km/hr
-7.36642	-39.42635	Fri Mar 07 10:14:39 2014 S=11.41 Km/hr
-7.36642	-39.42667	Fri Mar 07 10:14:49 2014 S=9.77 Km/hr
-7.36636	-39.42694	Fri Mar 07 10:14:59 2014 S=10.97 Km/hr
-7.36617	-39.42720	Fri Mar 07 10:15:09 2014 S=10.84 Km/hr
-7.36595	-39.42743	Fri Mar 07 10:15:19 2014 S=7.60 Km/hr
-7.36595	-39.42762	Fri Mar 07 10:15:29 2014 S=5.17 Km/hr
-7.36601	-39.42785	Fri Mar 07 10:15:39 2014 S=9.36 Km/hr
-7.36599	-39.42807	Fri Mar 07 10:15:49 2014 S=8.47 Km/hr
-7.36586	-39.42829	Fri Mar 07 10:15:59 2014 S=6.72 Km/hr
-7.36578	-39.42854	Fri Mar 07 10:16:09 2014 S=7.63 Km/hr
-7.36569	-39.42880	Fri Mar 07 10:16:19 2014 S=9.65 Km/hr
-7.36569	-39.42899	Fri Mar 07 10:16:29 2014 S=5.68 Km/hr
-7.36591	-39.42921	Fri Mar 07 10:16:39 2014 S=10.35 Km/hr
-7.36619	-39.42933	Fri Mar 07 10:16:49 2014 S=8.27 Km/hr
-7.36632	-39.42950	Fri Mar 07 10:16:59 2014 S=5.91 Km/hr
-7.36642	-39.42971	Fri Mar 07 10:17:09 2014 S=6.33 Km/hr
-7.36650	-39.42994	Fri Mar 07 10:17:19 2014 S=5.37 Km/hr
-7.36660	-39.43015	Fri Mar 07 10:17:29 2014 S=6.14 Km/hr
-7.36680	-39.43040	Fri Mar 07 10:17:39 2014 S=9.93 Km/hr
-7.36694	-39.43061	Fri Mar 07 10:17:49 2014 S=7.72 Km/hr
-7.36696	-39.43085	Fri Mar 07 10:17:59 2014 S=9.08 Km/hr
-7.36693	-39.43113	Fri Mar 07 10:18:09 2014 S=6.65 Km/hr
-7.36689	-39.43136	Fri Mar 07 10:18:19 2014 S=9.27 Km/hr
-7.36684	-39.43169	Fri Mar 07 10:18:29 2014 S=7.34 Km/hr
-7.36677	-39.43196	Fri Mar 07 10:18:39 2014 S=7.58 Km/hr
-7.36684	-39.43225	Fri Mar 07 10:18:49 2014 S=7.26 Km/hr
-7.36685	-39.43246	Fri Mar 07 10:18:59 2014 S=6.24 Km/hr
-7.36691	-39.43266	Fri Mar 07 10:19:09 2014 S=6.48 Km/hr
-7.36695	-39.43288	Fri Mar 07 10:19:19 2014 S=6.73 Km/hr
-7.36700	-39.43310	Fri Mar 07 10:19:29 2014 S=7.48 Km/hr
-7.36697	-39.43333	Fri Mar 07 10:19:39 2014 S=9.25 Km/hr
-7.36687	-39.43355	Fri Mar 07 10:19:49 2014 S=9.58 Km/hr
-7.36674	-39.43374	Fri Mar 07 10:19:59 2014 S=8.48 Km/hr
-7.36657	-39.43390	Fri Mar 07 10:20:09 2014 S=6.84 Km/hr
-7.36647	-39.43409	Fri Mar 07 10:20:19 2014 S=6.01 Km/hr
-7.36637	-39.43430	Fri Mar 07 10:20:29 2014 S=6.85 Km/hr
-7.36634	-39.43453	Fri Mar 07 10:20:39 2014 S=7.16 Km/hr
-7.36639	-39.43478	Fri Mar 07 10:20:49 2014 S=9.27 Km/hr
-7.36633	-39.43501	Fri Mar 07 10:20:59 2014 S=9.23 Km/hr
-7.36625	-39.43523	Fri Mar 07 10:21:09 2014 S=7.93 Km/hr
-7.36618	-39.43544	Fri Mar 07 10:21:19 2014 S=4.87 Km/hr
-7.36607	-39.43559	Fri Mar 07 10:21:29 2014 S=7.17 Km/hr
-7.36588	-39.43573	Fri Mar 07 10:21:39 2014 S=6.39 Km/hr
-7.36585	-39.43589	Fri Mar 07 10:21:49 2014 S=6.02 Km/hr
-7.36589	-39.43603	Fri Mar 07 10:21:59 2014 S=0.14 Km/hr
-7.36589	-39.43606	Fri Mar 07 10:22:09 2014 S=0.24 Km/hr
-7.36591	-39.43604	Fri Mar 07 10:22:19 2014 S=1.53 Km/hr
-7.36596	-39.43599	Fri Mar 07 10:22:29 2014 S=2.35 Km/hr
-7.36604	-39.43593	Fri Mar 07 10:22:39 2014 S=2.36 Km/hr
-7.36609	-39.43589	Fri Mar 07 10:22:49 2014 S=1.37 Km/hr
-7.36610	-39.43588	Fri Mar 07 10:22:59 2014 S=1.08 Km/hr
-7.36612	-39.43585	Fri Mar 07 10:23:09 2014 S=1.05 Km/hr
-7.36615	-39.43582	Fri Mar 07 10:23:19 2014 S=0.86 Km/hr
-7.36615	-39.43582	Fri Mar 07 10:23:29 2014 S=0.14 Km/hr
-7.36613	-39.43583	Fri Mar 07 10:23:39 2014 S=0.00 Km/hr
-7.36617	-39.43583	Fri Mar 07 10:23:49 2014 S=0.01 Km/hr
-7.36614	-39.43581	Fri Mar 07 10:23:59 2014 S=0.00 Km/hr
-7.36615	-39.43583	Fri Mar 07 10:24:09 2014 S=0.01 Km/hr
-7.36615	-39.43583	Fri Mar 07 10:24:19 2014 S=0.01 Km/hr
-7.36615	-39.43583	Fri Mar 07 10:24:29 2014 S=0.02 Km/hr
-7.36615	-39.43583	Fri Mar 07 10:24:39 2014 S=0.01 Km/hr
-7.36615	-39.43582	Fri Mar 07 10:24:49 2014 S=0.01 Km/hr
-7.36615	-39.43582	Fri Mar 07 10:24:59 2014 S=0.01 Km/hr
-7.36615	-39.43582	Fri Mar 07 10:25:09 2014 S=0.03 Km/hr
-7.36615	-39.43582	Fri Mar 07 10:25:19 2014 S=0.00 Km/hr
-7.36615	-39.43582	Fri Mar 07 10:25:29 2014 S=0.01 Km/hr
-7.36615	-39.43582	Fri Mar 07 10:25:39 2014 S=0.01 Km/hr
-7.36615	-39.43582	Fri Mar 07 10:25:49 2014 S=0.01 Km/hr
-7.36615	-39.43581	Fri Mar 07 10:25:59 2014 S=0.01 Km/hr
-7.36616	-39.43581	Fri Mar 07 10:26:09 2014 S=0.04 Km/hr
-7.36630	-39.43572	Fri Mar 07 10:26:19 2014 S=1.29 Km/hr
-7.36632	-39.43571	Fri Mar 07 10:26:29 2014 S=0.64 Km/hr
-7.36637	-39.43570	Fri Mar 07 10:26:39 2014 S=1.58 Km/hr
-7.36639	-39.43569	Fri Mar 07 10:26:49 2014 S=0.54 Km/hr
-7.36640	-39.43568	Fri Mar 07 10:26:59 2014 S=0.42 Km/hr
-7.36640	-39.43566	Fri Mar 07 10:27:09 2014 S=1.13 Km/hr
-7.36638	-39.43559	Fri Mar 07 10:27:19 2014 S=1.26 Km/hr
-7.36636	-39.43553	Fri Mar 07 10:27:29 2014 S=1.56 Km/hr
-7.36631	-39.43548	Fri Mar 07 10:27:39 2014 S=1.97 Km/hr
-7.36630	-39.43538	Fri Mar 07 10:27:49 2014 S=2.44 Km/hr
-7.36629	-39.43539	Fri Mar 07 10:27:59 2014 S=0.68 Km/hr
-7.36629	-39.43540	Fri Mar 07 10:28:09 2014 S=0.54 Km/hr
-7.36628	-39.43541	Fri Mar 07 10:28:19 2014 S=0.33 Km/hr
-7.36628	-39.43542	Fri Mar 07 10:28:29 2014 S=0.18 Km/hr
-7.36628	-39.43542	Fri Mar 07 10:28:39 2014 S=0.98 Km/hr
-7.36630	-39.43536	Fri Mar 07 10:28:49 2014 S=0.20 Km/hr
-7.36628	-39.43538	Fri Mar 07 10:28:59 2014 S=2.66 Km/hr
-7.36618	-39.43544	Fri Mar 07 10:29:09 2014 S=2.59 Km/hr
-7.36613	-39.43551	Fri Mar 07 10:29:19 2014 S=2.29 Km/hr
-7.36615	-39.43553	Fri Mar 07 10:29:29 2014 S=0.45 Km/hr
-7.36615	-39.43552	Fri Mar 07 10:29:39 2014 S=0.77 Km/hr
-7.36616	-39.43555	Fri Mar 07 10:29:49 2014 S=0.20 Km/hr
-7.36616	-39.43555	Fri Mar 07 10:29:59 2014 S=0.63 Km/hr
-7.36615	-39.43556	Fri Mar 07 10:30:09 2014 S=0.79 Km/hr
-7.36613	-39.43557	Fri Mar 07 10:30:19 2014 S=0.75 Km/hr
-7.36613	-39.43557	Fri Mar 07 10:30:29 2014 S=0.28 Km/hr
-7.36610	-39.43557	Fri Mar 07 10:30:39 2014 S=0.07 Km/hr
-7.36607	-39.43561	Fri Mar 07 10:30:49 2014 S=2.30 Km/hr
-7.36597	-39.43568	Fri Mar 07 10:30:59 2014 S=3.57 Km/hr
-7.36588	-39.43574	Fri Mar 07 10:31:09 2014 S=0.32 Km/hr
-7.36586	-39.43566	Fri Mar 07 10:31:19 2014 S=2.98 Km/hr
-7.36585	-39.43559	Fri Mar 07 10:31:29 2014 S=1.92 Km/hr
-7.36583	-39.43554	Fri Mar 07 10:31:39 2014 S=0.88 Km/hr
-7.36581	-39.43550	Fri Mar 07 10:31:49 2014 S=0.38 Km/hr
-7.36581	-39.43549	Fri Mar 07 10:31:59 2014 S=0.90 Km/hr
-7.36581	-39.43548	Fri Mar 07 10:32:09 2014 S=0.50 Km/hr
-7.36581	-39.43549	Fri Mar 07 10:32:19 2014 S=0.82 Km/hr
-7.36583	-39.43552	Fri Mar 07 10:32:29 2014 S=1.43 Km/hr
-7.36589	-39.43557	Fri Mar 07 10:32:39 2014 S=1.96 Km/hr
-7.36595	-39.43563	Fri Mar 07 10:32:49 2014 S=2.31 Km/hr
-7.36591	-39.43573	Fri Mar 07 10:32:59 2014 S=2.19 Km/hr
-7.36584	-39.43581	Fri Mar 07 10:33:09 2014 S=3.92 Km/hr
-7.36581	-39.43590	Fri Mar 07 10:33:19 2014 S=1.71 Km/hr
-7.36584	-39.43594	Fri Mar 07 10:33:29 2014 S=1.36 Km/hr
-7.36580	-39.43598	Fri Mar 07 10:33:39 2014 S=0.72 Km/hr
-7.36582	-39.43599	Fri Mar 07 10:33:49 2014 S=0.70 Km/hr
-7.36586	-39.43599	Fri Mar 07 10:33:59 2014 S=3.64 Km/hr
-7.36591	-39.43609	Fri Mar 07 10:34:09 2014 S=4.03 Km/hr
-7.36588	-39.43619	Fri Mar 07 10:34:19 2014 S=3.67 Km/hr
-7.36585	-39.43626	Fri Mar 07 10:34:29 2014 S=3.01 Km/hr
-7.36579	-39.43633	Fri Mar 07 10:34:39 2014 S=2.96 Km/hr
-7.36579	-39.43641	Fri Mar 07 10:34:49 2014 S=2.87 Km/hr
-7.36575	-39.43645	Fri Mar 07 10:34:59 2014 S=2.12 Km/hr
-7.36573	-39.43643	Fri Mar 07 10:35:09 2014 S=0.72 Km/hr
-7.36571	-39.43644	Fri Mar 07 10:35:19 2014 S=1.29 Km/hr
-7.36571	-39.43645	Fri Mar 07 10:35:29 2014 S=0.26 Km/hr
-7.36571	-39.43645	Fri Mar 07 10:35:39 2014 S=0.59 Km/hr
-7.36579	-39.43646	Fri Mar 07 10:35:49 2014 S=1.56 Km/hr
-7.36584	-39.43643	Fri Mar 07 10:35:59 2014 S=2.27 Km/hr
-7.36585	-39.43635	Fri Mar 07 10:36:09 2014 S=0.33 Km/hr
-7.36588	-39.43630	Fri Mar 07 10:36:19 2014 S=3.57 Km/hr
-7.36600	-39.43633	Fri Mar 07 10:36:29 2014 S=4.56 Km/hr
-7.36609	-39.43636	Fri Mar 07 10:36:39 2014 S=2.82 Km/hr
-7.36617	-39.43634	Fri Mar 07 10:36:49 2014 S=2.30 Km/hr
-7.36623	-39.43635	Fri Mar 07 10:36:59 2014 S=1.83 Km/hr
-7.36632	-39.43639	Fri Mar 07 10:37:09 2014 S=2.85 Km/hr
-7.36641	-39.43643	Fri Mar 07 10:37:19 2014 S=1.65 Km/hr
-7.36644	-39.43648	Fri Mar 07 10:37:29 2014 S=1.70 Km/hr
-7.36643	-39.43653	Fri Mar 07 10:37:39 2014 S=0.63 Km/hr
-7.36648	-39.43649	Fri Mar 07 10:37:49 2014 S=3.58 Km/hr
-7.36656	-39.43645	Fri Mar 07 10:37:59 2014 S=3.28 Km/hr
-7.36662	-39.43642	Fri Mar 07 10:38:09 2014 S=1.79 Km/hr
-7.36673	-39.43638	Fri Mar 07 10:38:19 2014 S=2.90 Km/hr
-7.36684	-39.43634	Fri Mar 07 10:38:29 2014 S=3.24 Km/hr
-7.36697	-39.43631	Fri Mar 07 10:38:39 2014 S=3.18 Km/hr
-7.36701	-39.43635	Fri Mar 07 10:38:49 2014 S=1.13 Km/hr
-7.36704	-39.43634	Fri Mar 07 10:38:59 2014 S=2.82 Km/hr
-7.36716	-39.43638	Fri Mar 07 10:39:09 2014 S=3.02 Km/hr
-7.36719	-39.43648	Fri Mar 07 10:39:19 2014 S=2.96 Km/hr
-7.36719	-39.43651	Fri Mar 07 10:39:29 2014 S=1.11 Km/hr
-7.36716	-39.43641	Fri Mar 07 10:39:39 2014 S=3.62 Km/hr
-7.36723	-39.43638	Fri Mar 07 10:39:49 2014 S=2.55 Km/hr
-7.36728	-39.43632	Fri Mar 07 10:39:59 2014 S=2.34 Km/hr
-7.36735	-39.43624	Fri Mar 07 10:40:09 2014 S=2.54 Km/hr
-7.36740	-39.43616	Fri Mar 07 10:40:19 2014 S=2.30 Km/hr
-7.36742	-39.43615	Fri Mar 07 10:40:29 2014 S=0.53 Km/hr
-7.36742	-39.43615	Fri Mar 07 10:40:39 2014 S=1.09 Km/hr
-7.36736	-39.43607	Fri Mar 07 10:40:49 2014 S=2.32 Km/hr
-7.36731	-39.43599	Fri Mar 07 10:40:59 2014 S=3.04 Km/hr
-7.36730	-39.43591	Fri Mar 07 10:41:09 2014 S=1.80 Km/hr
-7.36728	-39.43591	Fri Mar 07 10:41:19 2014 S=1.63 Km/hr
-7.36726	-39.43586	Fri Mar 07 10:41:29 2014 S=3.03 Km/hr
-7.36731	-39.43579	Fri Mar 07 10:41:39 2014 S=2.91 Km/hr
-7.36734	-39.43570	Fri Mar 07 10:41:49 2014 S=3.28 Km/hr
-7.36737	-39.43562	Fri Mar 07 10:41:59 2014 S=2.67 Km/hr
-7.36739	-39.43559	Fri Mar 07 10:42:09 2014 S=0.98 Km/hr
-7.36739	-39.43552	Fri Mar 07 10:42:19 2014 S=2.68 Km/hr
-7.36732	-39.43549	Fri Mar 07 10:42:29 2014 S=3.47 Km/hr
-7.36724	-39.43550	Fri Mar 07 10:42:39 2014 S=2.63 Km/hr
-7.36717	-39.43554	Fri Mar 07 10:42:49 2014 S=2.04 Km/hr
-7.36718	-39.43552	Fri Mar 07 10:42:59 2014 S=2.43 Km/hr
-7.36719	-39.43551	Fri Mar 07 10:43:09 2014 S=0.60 Km/hr
-7.36719	-39.43550	Fri Mar 07 10:43:19 2014 S=0.79 Km/hr
-7.36718	-39.43545	Fri Mar 07 10:43:29 2014 S=1.63 Km/hr
-7.36717	-39.43541	Fri Mar 07 10:43:39 2014 S=1.65 Km/hr
-7.36713	-39.43539	Fri Mar 07 10:43:49 2014 S=0.76 Km/hr
-7.36715	-39.43539	Fri Mar 07 10:43:59 2014 S=3.14 Km/hr
-7.36720	-39.43531	Fri Mar 07 10:44:09 2014 S=2.33 Km/hr
-7.36717	-39.43524	Fri Mar 07 10:44:19 2014 S=1.29 Km/hr
-7.36722	-39.43528	Fri Mar 07 10:44:29 2014 S=3.56 Km/hr
-7.36731	-39.43530	Fri Mar 07 10:44:39 2014 S=3.20 Km/hr
-7.36742	-39.43528	Fri Mar 07 10:44:49 2014 S=3.74 Km/hr
-7.36745	-39.43528	Fri Mar 07 10:44:59 2014 S=2.03 Km/hr
-7.36747	-39.43538	Fri Mar 07 10:45:09 2014 S=2.25 Km/hr
-7.36754	-39.43538	Fri Mar 07 10:45:19 2014 S=1.31 Km/hr
-7.36759	-39.43542	Fri Mar 07 10:45:29 2014 S=0.50 Km/hr
-7.36759	-39.43542	Fri Mar 07 10:45:39 2014 S=0.49 Km/hr
-7.36759	-39.43549	Fri Mar 07 10:45:49 2014 S=2.44 Km/hr
-7.36767	-39.43555	Fri Mar 07 10:45:59 2014 S=1.12 Km/hr
-7.36772	-39.43554	Fri Mar 07 10:46:09 2014 S=0.46 Km/hr
-7.36778	-39.43554	Fri Mar 07 10:46:19 2014 S=0.73 Km/hr
-7.36788	-39.43555	Fri Mar 07 10:46:29 2014 S=0.59 Km/hr
-7.36796	-39.43556	Fri Mar 07 10:46:39 2014 S=0.69 Km/hr
-7.36797	-39.43553	Fri Mar 07 10:46:49 2014 S=0.38 Km/hr
-7.36803	-39.43555	Fri Mar 07 10:46:59 2014 S=0.37 Km/hr
-7.36810	-39.43557	Fri Mar 07 10:47:09 2014 S=0.69 Km/hr
-7.36814	-39.43556	Fri Mar 07 10:47:19 2014 S=1.10 Km/hr
-7.36819	-39.43560	Fri Mar 07 10:47:29 2014 S=0.68 Km/hr
-7.36822	-39.43562	Fri Mar 07 10:47:39 2014 S=1.23 Km/hr
-7.36828	-39.43557	Fri Mar 07 10:47:49 2014 S=3.07 Km/hr
-7.36831	-39.43551	Fri Mar 07 10:47:59 2014 S=2.62 Km/hr
-7.36834	-39.43546	Fri Mar 07 10:48:09 2014 S=1.77 Km/hr
-7.36838	-39.43539	Fri Mar 07 10:48:19 2014 S=2.96 Km/hr
-7.36849	-39.43536	Fri Mar 07 10:48:29 2014 S=2.98 Km/hr
-7.36850	-39.43533	Fri Mar 07 10:48:39 2014 S=0.37 Km/hr
-7.36849	-39.43533	Fri Mar 07 10:48:49 2014 S=0.40 Km/hr
-7.36849	-39.43533	Fri Mar 07 10:48:59 2014 S=0.26 Km/hr
-7.36849	-39.43532	Fri Mar 07 10:49:09 2014 S=0.72 Km/hr
-7.36850	-39.43531	Fri Mar 07 10:49:19 2014 S=0.58 Km/hr
-7.36850	-39.43530	Fri Mar 07 10:49:29 2014 S=0.49 Km/hr
-7.36851	-39.43529	Fri Mar 07 10:49:39 2014 S=0.81 Km/hr
-7.36851	-39.43528	Fri Mar 07 10:49:49 2014 S=0.65 Km/hr
-7.36853	-39.43524	Fri Mar 07 10:49:59 2014 S=0.57 Km/hr
-7.36856	-39.43525	Fri Mar 07 10:50:09 2014 S=0.91 Km/hr
-7.36857	-39.43526	Fri Mar 07 10:50:19 2014 S=0.35 Km/hr
-7.36857	-39.43527	Fri Mar 07 10:50:29 2014 S=1.60 Km/hr
-7.36862	-39.43527	Fri Mar 07 10:50:39 2014 S=0.73 Km/hr
-7.36862	-39.43528	Fri Mar 07 10:50:49 2014 S=1.86 Km/hr
-7.36877	-39.43536	Fri Mar 07 10:50:59 2014 S=2.30 Km/hr
-7.36880	-39.43539	Fri Mar 07 10:51:09 2014 S=0.77 Km/hr
-7.36884	-39.43539	Fri Mar 07 10:51:19 2014 S=2.29 Km/hr
-7.36888	-39.43532	Fri Mar 07 10:51:29 2014 S=2.74 Km/hr
-7.36888	-39.43523	Fri Mar 07 10:51:39 2014 S=3.15 Km/hr
-7.36895	-39.43517	Fri Mar 07 10:51:49 2014 S=2.97 Km/hr
-7.36894	-39.43515	Fri Mar 07 10:51:59 2014 S=1.23 Km/hr
-7.36898	-39.43508	Fri Mar 07 10:52:09 2014 S=1.75 Km/hr
-7.36898	-39.43506	Fri Mar 07 10:52:19 2014 S=1.70 Km/hr
-7.36899	-39.43501	Fri Mar 07 10:52:29 2014 S=1.81 Km/hr
-7.36906	-39.43495	Fri Mar 07 10:52:39 2014 S=3.23 Km/hr
-7.36916	-39.43496	Fri Mar 07 10:52:49 2014 S=2.78 Km/hr
-7.36922	-39.43499	Fri Mar 07 10:52:59 2014 S=1.49 Km/hr
-7.36927	-39.43505	Fri Mar 07 10:53:09 2014 S=3.03 Km/hr
-7.36927	-39.43515	Fri Mar 07 10:53:19 2014 S=2.03 Km/hr
-7.36925	-39.43518	Fri Mar 07 10:53:29 2014 S=1.05 Km/hr
-7.36920	-39.43518	Fri Mar 07 10:53:39 2014 S=1.35 Km/hr
-7.36915	-39.43520	Fri Mar 07 10:53:49 2014 S=1.94 Km/hr
-7.36908	-39.43520	Fri Mar 07 10:53:59 2014 S=2.18 Km/hr
-7.36897	-39.43523	Fri Mar 07 10:54:09 2014 S=3.38 Km/hr
-7.36891	-39.43528	Fri Mar 07 10:54:19 2014 S=2.98 Km/hr
-7.36895	-39.43537	Fri Mar 07 10:54:29 2014 S=5.14 Km/hr
-7.36899	-39.43546	Fri Mar 07 10:54:39 2014 S=3.17 Km/hr
-7.36902	-39.43551	Fri Mar 07 10:54:49 2014 S=1.64 Km/hr
-7.36907	-39.43553	Fri Mar 07 10:54:59 2014 S=1.44 Km/hr
-7.36907	-39.43552	Fri Mar 07 10:55:09 2014 S=0.21 Km/hr
-7.36907	-39.43553	Fri Mar 07 10:55:19 2014 S=0.91 Km/hr
-7.36909	-39.43563	Fri Mar 07 10:55:29 2014 S=1.90 Km/hr
-7.36918	-39.43568	Fri Mar 07 10:55:39 2014 S=1.56 Km/hr
-7.36924	-39.43569	Fri Mar 07 10:55:49 2014 S=0.97 Km/hr
-7.36923	-39.43571	Fri Mar 07 10:55:59 2014 S=1.30 Km/hr
-7.36920	-39.43571	Fri Mar 07 10:56:09 2014 S=0.82 Km/hr
-7.36919	-39.43578	Fri Mar 07 10:56:19 2014 S=1.96 Km/hr
-7.36921	-39.43581	Fri Mar 07 10:56:29 2014 S=0.72 Km/hr
-7.36927	-39.43580	Fri Mar 07 10:56:39 2014 S=2.21 Km/hr
-7.36936	-39.43576	Fri Mar 07 10:56:49 2014 S=4.32 Km/hr
-7.36943	-39.43570	Fri Mar 07 10:56:59 2014 S=2.20 Km/hr
-7.36945	-39.43571	Fri Mar 07 10:57:09 2014 S=0.50 Km/hr
-7.36947	-39.43570	Fri Mar 07 10:57:19 2014 S=0.44 Km/hr
-7.36948	-39.43570	Fri Mar 07 10:57:29 2014 S=0.30 Km/hr
-7.36948	-39.43569	Fri Mar 07 10:57:39 2014 S=0.88 Km/hr
-7.36949	-39.43566	Fri Mar 07 10:57:49 2014 S=0.84 Km/hr
-7.36950	-39.43559	Fri Mar 07 10:57:59 2014 S=0.62 Km/hr
-7.36947	-39.43563	Fri Mar 07 10:58:09 2014 S=2.68 Km/hr
-7.36939	-39.43570	Fri Mar 07 10:58:19 2014 S=2.71 Km/hr
-7.36932	-39.43575	Fri Mar 07 10:58:29 2014 S=2.63 Km/hr
-7.36932	-39.43579	Fri Mar 07 10:58:39 2014 S=2.59 Km/hr
-7.36933	-39.43582	Fri Mar 07 10:58:49 2014 S=2.36 Km/hr
-7.36939	-39.43589	Fri Mar 07 10:58:59 2014 S=2.45 Km/hr
-7.36948	-39.43591	Fri Mar 07 10:59:09 2014 S=3.38 Km/hr
-7.36960	-39.43592	Fri Mar 07 10:59:19 2014 S=3.61 Km/hr
-7.36967	-39.43600	Fri Mar 07 10:59:29 2014 S=3.70 Km/hr
-7.36974	-39.43600	Fri Mar 07 10:59:39 2014 S=4.19 Km/hr
-7.36984	-39.43600	Fri Mar 07 10:59:49 2014 S=3.79 Km/hr
-7.36993	-39.43598	Fri Mar 07 10:59:59 2014 S=3.66 Km/hr
-7.37003	-39.43598	Fri Mar 07 11:00:09 2014 S=3.44 Km/hr
-7.37005	-39.43599	Fri Mar 07 11:00:19 2014 S=0.44 Km/hr
-7.37008	-39.43604	Fri Mar 07 11:00:29 2014 S=2.15 Km/hr
-7.37008	-39.43607	Fri Mar 07 11:00:39 2014 S=1.16 Km/hr
-7.37005	-39.43608	Fri Mar 07 11:00:49 2014 S=0.32 Km/hr
-7.37009	-39.43615	Fri Mar 07 11:00:59 2014 S=2.93 Km/hr
-7.37015	-39.43621	Fri Mar 07 11:01:09 2014 S=2.80 Km/hr
-7.37019	-39.43629	Fri Mar 07 11:01:19 2014 S=2.08 Km/hr
-7.37021	-39.43629	Fri Mar 07 11:01:29 2014 S=0.15 Km/hr
-7.37021	-39.43626	Fri Mar 07 11:01:39 2014 S=0.71 Km/hr
-7.37023	-39.43627	Fri Mar 07 11:01:49 2014 S=0.14 Km/hr
-7.37025	-39.43630	Fri Mar 07 11:01:59 2014 S=1.29 Km/hr
-7.37027	-39.43634	Fri Mar 07 11:02:09 2014 S=2.03 Km/hr
-7.37024	-39.43643	Fri Mar 07 11:02:19 2014 S=3.70 Km/hr
-7.37026	-39.43652	Fri Mar 07 11:02:29 2014 S=3.05 Km/hr
-7.37030	-39.43658	Fri Mar 07 11:02:39 2014 S=2.12 Km/hr
-7.37035	-39.43664	Fri Mar 07 11:02:49 2014 S=1.33 Km/hr
-7.37035	-39.43665	Fri Mar 07 11:02:59 2014 S=0.79 Km/hr
-7.37037	-39.43666	Fri Mar 07 11:03:09 2014 S=0.55 Km/hr
-7.37037	-39.43667	Fri Mar 07 11:03:19 2014 S=0.49 Km/hr
-7.37037	-39.43668	Fri Mar 07 11:03:29 2014 S=0.21 Km/hr
-7.37037	-39.43668	Fri Mar 07 11:03:39 2014 S=0.02 Km/hr
-7.37037	-39.43668	Fri Mar 07 11:03:49 2014 S=0.01 Km/hr
-7.37037	-39.43668	Fri Mar 07 11:03:59 2014 S=0.01 Km/hr
-7.37040	-39.43669	Fri Mar 07 11:04:09 2014 S=1.63 Km/hr
-7.37043	-39.43678	Fri Mar 07 11:04:19 2014 S=2.00 Km/hr
-7.37048	-39.43687	Fri Mar 07 11:04:29 2014 S=3.42 Km/hr
-7.37052	-39.43695	Fri Mar 07 11:04:39 2014 S=3.15 Km/hr
-7.37048	-39.43704	Fri Mar 07 11:04:49 2014 S=2.57 Km/hr
-7.37049	-39.43710	Fri Mar 07 11:04:59 2014 S=1.79 Km/hr
-7.37047	-39.43707	Fri Mar 07 11:05:09 2014 S=0.50 Km/hr
-7.37053	-39.43712	Fri Mar 07 11:05:19 2014 S=2.89 Km/hr
-7.37064	-39.43713	Fri Mar 07 11:05:29 2014 S=3.22 Km/hr
-7.37072	-39.43707	Fri Mar 07 11:05:39 2014 S=3.63 Km/hr
-7.37081	-39.43703	Fri Mar 07 11:05:49 2014 S=3.81 Km/hr
-7.37092	-39.43700	Fri Mar 07 11:05:59 2014 S=3.66 Km/hr
-7.37101	-39.43700	Fri Mar 07 11:06:09 2014 S=3.92 Km/hr
-7.37107	-39.43711	Fri Mar 07 11:06:19 2014 S=2.66 Km/hr
-7.37108	-39.43713	Fri Mar 07 11:06:29 2014 S=0.72 Km/hr
-7.37108	-39.43707	Fri Mar 07 11:06:39 2014 S=3.85 Km/hr
-7.37110	-39.43708	Fri Mar 07 11:06:49 2014 S=0.62 Km/hr
-7.37113	-39.43716	Fri Mar 07 11:06:59 2014 S=3.15 Km/hr
-7.37117	-39.43722	Fri Mar 07 11:07:09 2014 S=3.23 Km/hr
-7.37115	-39.43729	Fri Mar 07 11:07:19 2014 S=1.92 Km/hr
-7.37114	-39.43731	Fri Mar 07 11:07:29 2014 S=0.32 Km/hr
-7.37114	-39.43731	Fri Mar 07 11:07:39 2014 S=0.98 Km/hr
-7.37115	-39.43730	Fri Mar 07 11:07:49 2014 S=1.36 Km/hr
-7.37118	-39.43727	Fri Mar 07 11:07:59 2014 S=1.45 Km/hr
-7.37119	-39.43726	Fri Mar 07 11:08:09 2014 S=1.42 Km/hr
-7.37119	-39.43726	Fri Mar 07 11:08:19 2014 S=2.20 Km/hr
-7.37130	-39.43733	Fri Mar 07 11:08:29 2014 S=3.35 Km/hr
-7.37133	-39.43735	Fri Mar 07 11:08:39 2014 S=0.79 Km/hr
-7.37140	-39.43736	Fri Mar 07 11:08:49 2014 S=1.56 Km/hr
-7.37152	-39.43737	Fri Mar 07 11:08:59 2014 S=2.82 Km/hr
-7.37163	-39.43741	Fri Mar 07 11:09:09 2014 S=2.78 Km/hr
-7.37169	-39.43747	Fri Mar 07 11:09:19 2014 S=2.75 Km/hr
-7.37173	-39.43754	Fri Mar 07 11:09:29 2014 S=2.09 Km/hr
-7.37175	-39.43766	Fri Mar 07 11:09:39 2014 S=2.71 Km/hr
-7.37176	-39.43771	Fri Mar 07 11:09:49 2014 S=0.92 Km/hr
-7.37175	-39.43775	Fri Mar 07 11:09:59 2014 S=0.77 Km/hr
-7.37175	-39.43776	Fri Mar 07 11:10:09 2014 S=0.69 Km/hr
-7.37175	-39.43776	Fri Mar 07 11:10:19 2014 S=0.58 Km/hr
-7.37175	-39.43775	Fri Mar 07 11:10:29 2014 S=0.25 Km/hr
-7.37175	-39.43774	Fri Mar 07 11:10:39 2014 S=0.24 Km/hr
-7.37175	-39.43773	Fri Mar 07 11:10:49 2014 S=0.22 Km/hr
-7.37175	-39.43773	Fri Mar 07 11:10:59 2014 S=0.37 Km/hr
-7.37175	-39.43773	Fri Mar 07 11:11:09 2014 S=1.25 Km/hr
-7.37176	-39.43773	Fri Mar 07 11:11:19 2014 S=0.65 Km/hr
-7.37177	-39.43771	Fri Mar 07 11:11:29 2014 S=0.99 Km/hr
-7.37174	-39.43762	Fri Mar 07 11:11:39 2014 S=2.08 Km/hr
-7.37171	-39.43755	Fri Mar 07 11:11:49 2014 S=2.57 Km/hr
-7.37169	-39.43747	Fri Mar 07 11:11:59 2014 S=2.46 Km/hr
-7.37169	-39.43739	Fri Mar 07 11:12:09 2014 S=2.80 Km/hr
-7.37174	-39.43733	Fri Mar 07 11:12:19 2014 S=2.15 Km/hr
-7.37179	-39.43733	Fri Mar 07 11:12:29 2014 S=0.57 Km/hr
-7.37183	-39.43727	Fri Mar 07 11:12:39 2014 S=1.29 Km/hr
-7.37187	-39.43722	Fri Mar 07 11:12:49 2014 S=1.70 Km/hr
-7.37191	-39.43717	Fri Mar 07 11:12:59 2014 S=1.74 Km/hr
-7.37195	-39.43711	Fri Mar 07 11:13:09 2014 S=0.60 Km/hr
-7.37197	-39.43710	Fri Mar 07 11:13:19 2014 S=0.89 Km/hr
-7.37197	-39.43710	Fri Mar 07 11:13:29 2014 S=1.08 Km/hr
-7.37198	-39.43708	Fri Mar 07 11:13:39 2014 S=1.58 Km/hr
-7.37199	-39.43703	Fri Mar 07 11:13:49 2014 S=2.26 Km/hr
-7.37191	-39.43702	Fri Mar 07 11:13:59 2014 S=2.81 Km/hr
-7.37184	-39.43698	Fri Mar 07 11:14:09 2014 S=3.06 Km/hr
-7.37181	-39.43696	Fri Mar 07 11:14:19 2014 S=1.98 Km/hr
-7.37180	-39.43688	Fri Mar 07 11:14:29 2014 S=1.51 Km/hr
-7.37180	-39.43678	Fri Mar 07 11:14:39 2014 S=3.69 Km/hr
-7.37189	-39.43673	Fri Mar 07 11:14:49 2014 S=2.65 Km/hr
-7.37201	-39.43675	Fri Mar 07 11:14:59 2014 S=3.86 Km/hr
-7.37212	-39.43672	Fri Mar 07 11:15:09 2014 S=3.24 Km/hr
-7.37220	-39.43670	Fri Mar 07 11:15:19 2014 S=3.18 Km/hr
-7.37221	-39.43662	Fri Mar 07 11:15:29 2014 S=2.26 Km/hr
-7.37216	-39.43655	Fri Mar 07 11:15:39 2014 S=2.17 Km/hr
-7.37216	-39.43647	Fri Mar 07 11:15:49 2014 S=2.57 Km/hr
-7.37217	-39.43636	Fri Mar 07 11:15:59 2014 S=3.69 Km/hr
-7.37226	-39.43633	Fri Mar 07 11:16:09 2014 S=0.63 Km/hr
-7.37224	-39.43631	Fri Mar 07 11:16:19 2014 S=2.46 Km/hr
-7.37217	-39.43626	Fri Mar 07 11:16:29 2014 S=2.53 Km/hr
-7.37209	-39.43625	Fri Mar 07 11:16:39 2014 S=1.33 Km/hr
-7.37203	-39.43633	Fri Mar 07 11:16:49 2014 S=2.70 Km/hr
-7.37197	-39.43636	Fri Mar 07 11:16:59 2014 S=2.46 Km/hr
-7.37188	-39.43641	Fri Mar 07 11:17:09 2014 S=2.14 Km/hr
-7.37184	-39.43647	Fri Mar 07 11:17:19 2014 S=2.18 Km/hr
-7.37181	-39.43654	Fri Mar 07 11:17:29 2014 S=0.97 Km/hr
-7.37174	-39.43661	Fri Mar 07 11:17:39 2014 S=1.62 Km/hr
-7.37167	-39.43667	Fri Mar 07 11:17:49 2014 S=2.37 Km/hr
-7.37165	-39.43674	Fri Mar 07 11:17:59 2014 S=1.57 Km/hr
-7.37164	-39.43677	Fri Mar 07 11:18:09 2014 S=1.71 Km/hr
-7.37156	-39.43682	Fri Mar 07 11:18:19 2014 S=4.13 Km/hr
-7.37150	-39.43689	Fri Mar 07 11:18:29 2014 S=1.99 Km/hr
-7.37149	-39.43690	Fri Mar 07 11:18:39 2014 S=0.43 Km/hr
-7.37149	-39.43690	Fri Mar 07 11:18:49 2014 S=0.45 Km/hr
-7.37149	-39.43691	Fri Mar 07 11:18:59 2014 S=0.88 Km/hr
-7.37146	-39.43687	Fri Mar 07 11:19:09 2014 S=0.70 Km/hr
-7.37146	-39.43689	Fri Mar 07 11:19:19 2014 S=1.05 Km/hr
-7.37143	-39.43694	Fri Mar 07 11:19:29 2014 S=1.22 Km/hr
-7.37143	-39.43698	Fri Mar 07 11:19:39 2014 S=0.91 Km/hr
-7.37141	-39.43701	Fri Mar 07 11:19:49 2014 S=1.46 Km/hr
-7.37141	-39.43705	Fri Mar 07 11:19:59 2014 S=0.48 Km/hr
-7.37139	-39.43711	Fri Mar 07 11:20:09 2014 S=2.17 Km/hr
-7.37130	-39.43718	Fri Mar 07 11:20:19 2014 S=2.68 Km/hr
-7.37126	-39.43720	Fri Mar 07 11:20:29 2014 S=0.12 Km/hr
-7.37120	-39.43722	Fri Mar 07 11:20:39 2014 S=1.98 Km/hr
-7.37112	-39.43718	Fri Mar 07 11:20:49 2014 S=1.07 Km/hr
-7.37103	-39.43709	Fri Mar 07 11:20:59 2014 S=3.23 Km/hr
-7.37092	-39.43705	Fri Mar 07 11:21:09 2014 S=3.54 Km/hr
-7.37086	-39.43707	Fri Mar 07 11:21:19 2014 S=3.12 Km/hr
-7.37077	-39.43710	Fri Mar 07 11:21:29 2014 S=3.76 Km/hr
-7.37071	-39.43717	Fri Mar 07 11:21:39 2014 S=3.04 Km/hr
-7.37071	-39.43726	Fri Mar 07 11:21:49 2014 S=3.15 Km/hr
-7.37078	-39.43732	Fri Mar 07 11:21:59 2014 S=2.98 Km/hr
-7.37079	-39.43735	Fri Mar 07 11:22:09 2014 S=1.20 Km/hr
-7.37078	-39.43736	Fri Mar 07 11:22:19 2014 S=0.60 Km/hr
-7.37081	-39.43734	Fri Mar 07 11:22:29 2014 S=0.23 Km/hr
-7.37081	-39.43739	Fri Mar 07 11:22:39 2014 S=0.46 Km/hr
-7.37082	-39.43740	Fri Mar 07 11:22:49 2014 S=2.03 Km/hr
-7.37076	-39.43745	Fri Mar 07 11:22:59 2014 S=1.37 Km/hr
-7.37066	-39.43755	Fri Mar 07 11:23:09 2014 S=2.35 Km/hr
-7.37060	-39.43760	Fri Mar 07 11:23:19 2014 S=1.42 Km/hr
-7.37058	-39.43761	Fri Mar 07 11:23:29 2014 S=1.73 Km/hr
-7.37053	-39.43768	Fri Mar 07 11:23:39 2014 S=3.01 Km/hr
-7.37049	-39.43769	Fri Mar 07 11:23:49 2014 S=0.71 Km/hr
-7.37046	-39.43765	Fri Mar 07 11:23:59 2014 S=1.61 Km/hr
-7.37045	-39.43765	Fri Mar 07 11:24:09 2014 S=1.63 Km/hr
-7.37048	-39.43770	Fri Mar 07 11:24:19 2014 S=2.50 Km/hr
-7.37055	-39.43779	Fri Mar 07 11:24:29 2014 S=2.75 Km/hr
-7.37060	-39.43784	Fri Mar 07 11:24:39 2014 S=4.17 Km/hr
-7.37065	-39.43792	Fri Mar 07 11:24:49 2014 S=3.44 Km/hr
-7.37069	-39.43802	Fri Mar 07 11:24:59 2014 S=3.71 Km/hr
-7.37070	-39.43812	Fri Mar 07 11:25:09 2014 S=3.45 Km/hr
-7.37060	-39.43817	Fri Mar 07 11:25:19 2014 S=4.44 Km/hr
-7.37049	-39.43814	Fri Mar 07 11:25:29 2014 S=2.98 Km/hr
-7.37040	-39.43813	Fri Mar 07 11:25:39 2014 S=3.03 Km/hr
-7.37035	-39.43813	Fri Mar 07 11:25:49 2014 S=1.52 Km/hr
-7.37034	-39.43814	Fri Mar 07 11:25:59 2014 S=3.09 Km/hr
-7.37041	-39.43819	Fri Mar 07 11:26:09 2014 S=3.74 Km/hr
-7.37043	-39.43827	Fri Mar 07 11:26:19 2014 S=3.52 Km/hr
-7.37039	-39.43832	Fri Mar 07 11:26:29 2014 S=3.55 Km/hr
-7.37032	-39.43838	Fri Mar 07 11:26:39 2014 S=3.14 Km/hr
-7.37031	-39.43849	Fri Mar 07 11:26:49 2014 S=3.51 Km/hr
-7.37027	-39.43858	Fri Mar 07 11:26:59 2014 S=2.64 Km/hr
-7.37025	-39.43866	Fri Mar 07 11:27:09 2014 S=3.02 Km/hr
-7.37024	-39.43866	Fri Mar 07 11:27:19 2014 S=0.56 Km/hr
-7.37028	-39.43867	Fri Mar 07 11:27:29 2014 S=0.46 Km/hr
-7.37027	-39.43868	Fri Mar 07 11:27:39 2014 S=0.41 Km/hr
-7.37019	-39.43869	Fri Mar 07 11:27:49 2014 S=3.29 Km/hr
-7.37010	-39.43863	Fri Mar 07 11:27:59 2014 S=4.03 Km/hr
-7.37007	-39.43856	Fri Mar 07 11:28:09 2014 S=0.95 Km/hr
-7.37007	-39.43861	Fri Mar 07 11:28:19 2014 S=2.32 Km/hr
-7.37008	-39.43870	Fri Mar 07 11:28:29 2014 S=3.21 Km/hr
-7.37003	-39.43878	Fri Mar 07 11:28:39 2014 S=4.13 Km/hr
-7.36998	-39.43885	Fri Mar 07 11:28:49 2014 S=4.50 Km/hr
-7.36987	-39.43887	Fri Mar 07 11:28:59 2014 S=3.84 Km/hr
-7.36980	-39.43882	Fri Mar 07 11:29:09 2014 S=2.28 Km/hr
-7.36972	-39.43877	Fri Mar 07 11:29:19 2014 S=2.46 Km/hr
-7.36968	-39.43871	Fri Mar 07 11:29:29 2014 S=2.43 Km/hr
-7.36960	-39.43863	Fri Mar 07 11:29:39 2014 S=3.65 Km/hr
-7.36954	-39.43854	Fri Mar 07 11:29:49 2014 S=3.11 Km/hr
-7.36958	-39.43847	Fri Mar 07 11:29:59 2014 S=2.18 Km/hr
-7.36952	-39.43846	Fri Mar 07 11:30:09 2014 S=4.12 Km/hr
-7.36953	-39.43849	Fri Mar 07 11:30:19 2014 S=3.76 Km/hr
-7.36950	-39.43858	Fri Mar 07 11:30:29 2014 S=2.97 Km/hr
-7.36946	-39.43865	Fri Mar 07 11:30:39 2014 S=1.70 Km/hr
-7.36946	-39.43865	Fri Mar 07 11:30:49 2014 S=1.38 Km/hr
-7.36950	-39.43866	Fri Mar 07 11:30:59 2014 S=0.34 Km/hr
-7.36952	-39.43873	Fri Mar 07 11:31:09 2014 S=1.29 Km/hr
-7.36951	-39.43875	Fri Mar 07 11:31:19 2014 S=1.33 Km/hr
-7.36942	-39.43874	Fri Mar 07 11:31:29 2014 S=1.58 Km/hr
-7.36937	-39.43881	Fri Mar 07 11:31:39 2014 S=3.33 Km/hr
-7.36933	-39.43886	Fri Mar 07 11:31:49 2014 S=2.75 Km/hr
-7.36929	-39.43890	Fri Mar 07 11:31:59 2014 S=3.46 Km/hr
-7.36923	-39.43894	Fri Mar 07 11:32:09 2014 S=1.96 Km/hr
-7.36914	-39.43886	Fri Mar 07 11:32:19 2014 S=3.54 Km/hr
-7.36905	-39.43880	Fri Mar 07 11:32:29 2014 S=4.06 Km/hr
-7.36896	-39.43877	Fri Mar 07 11:32:39 2014 S=3.34 Km/hr
-7.36888	-39.43879	Fri Mar 07 11:32:49 2014 S=3.29 Km/hr
-7.36879	-39.43878	Fri Mar 07 11:32:59 2014 S=2.79 Km/hr
-7.36873	-39.43872	Fri Mar 07 11:33:09 2014 S=1.97 Km/hr
-7.36871	-39.43867	Fri Mar 07 11:33:19 2014 S=0.97 Km/hr
-7.36871	-39.43860	Fri Mar 07 11:33:29 2014 S=1.66 Km/hr
-7.36870	-39.43859	Fri Mar 07 11:33:39 2014 S=0.24 Km/hr
-7.36865	-39.43859	Fri Mar 07 11:33:49 2014 S=2.79 Km/hr
-7.36855	-39.43857	Fri Mar 07 11:33:59 2014 S=3.40 Km/hr
-7.36846	-39.43855	Fri Mar 07 11:34:09 2014 S=2.23 Km/hr
-7.36843	-39.43854	Fri Mar 07 11:34:19 2014 S=0.97 Km/hr
-7.36838	-39.43852	Fri Mar 07 11:34:29 2014 S=2.13 Km/hr
-7.36832	-39.43847	Fri Mar 07 11:34:39 2014 S=3.08 Km/hr
-7.36829	-39.43842	Fri Mar 07 11:34:49 2014 S=0.96 Km/hr
-7.36821	-39.43842	Fri Mar 07 11:34:59 2014 S=2.74 Km/hr
-7.36815	-39.43839	Fri Mar 07 11:35:09 2014 S=1.64 Km/hr
-7.36811	-39.43839	Fri Mar 07 11:35:19 2014 S=1.36 Km/hr
-7.36807	-39.43841	Fri Mar 07 11:35:29 2014 S=1.54 Km/hr
-7.36799	-39.43843	Fri Mar 07 11:35:39 2014 S=2.45 Km/hr
-7.36792	-39.43840	Fri Mar 07 11:35:49 2014 S=1.62 Km/hr
-7.36789	-39.43832	Fri Mar 07 11:35:59 2014 S=2.63 Km/hr
-7.36786	-39.43826	Fri Mar 07 11:36:09 2014 S=2.87 Km/hr
-7.36783	-39.43823	Fri Mar 07 11:36:19 2014 S=2.53 Km/hr
-7.36778	-39.43818	Fri Mar 07 11:36:29 2014 S=1.48 Km/hr
-7.36784	-39.43812	Fri Mar 07 11:36:39 2014 S=2.46 Km/hr
-7.36789	-39.43805	Fri Mar 07 11:36:49 2014 S=2.84 Km/hr
-7.36791	-39.43799	Fri Mar 07 11:36:59 2014 S=1.79 Km/hr
-7.36792	-39.43790	Fri Mar 07 11:37:09 2014 S=3.33 Km/hr
-7.36794	-39.43785	Fri Mar 07 11:37:19 2014 S=4.33 Km/hr
-7.36791	-39.43776	Fri Mar 07 11:37:29 2014 S=3.80 Km/hr
-7.36786	-39.43769	Fri Mar 07 11:37:39 2014 S=3.77 Km/hr
-7.36778	-39.43767	Fri Mar 07 11:37:49 2014 S=2.72 Km/hr
-7.36768	-39.43761	Fri Mar 07 11:37:59 2014 S=1.64 Km/hr
-7.36766	-39.43758	Fri Mar 07 11:38:09 2014 S=2.45 Km/hr
-7.36766	-39.43750	Fri Mar 07 11:38:19 2014 S=2.18 Km/hr
-7.36765	-39.43743	Fri Mar 07 11:38:29 2014 S=2.53 Km/hr
-7.36761	-39.43738	Fri Mar 07 11:38:39 2014 S=2.42 Km/hr
-7.36757	-39.43735	Fri Mar 07 11:38:49 2014 S=2.38 Km/hr
-7.36756	-39.43728	Fri Mar 07 11:38:59 2014 S=2.07 Km/hr
-7.36751	-39.43721	Fri Mar 07 11:39:09 2014 S=2.71 Km/hr
-7.36748	-39.43717	Fri Mar 07 11:39:19 2014 S=1.90 Km/hr
-7.36743	-39.43713	Fri Mar 07 11:39:29 2014 S=1.64 Km/hr
-7.36739	-39.43710	Fri Mar 07 11:39:39 2014 S=1.34 Km/hr
-7.36737	-39.43706	Fri Mar 07 11:39:49 2014 S=1.66 Km/hr
-7.36734	-39.43703	Fri Mar 07 11:39:59 2014 S=0.96 Km/hr
-7.36732	-39.43697	Fri Mar 07 11:40:09 2014 S=1.34 Km/hr
-7.36730	-39.43692	Fri Mar 07 11:40:19 2014 S=1.19 Km/hr
-7.36730	-39.43687	Fri Mar 07 11:40:29 2014 S=1.36 Km/hr
-7.36728	-39.43681	Fri Mar 07 11:40:39 2014 S=1.34 Km/hr
-7.36726	-39.43680	Fri Mar 07 11:40:49 2014 S=0.94 Km/hr
-7.36720	-39.43673	Fri Mar 07 11:40:59 2014 S=2.30 Km/hr
-7.36715	-39.43667	Fri Mar 07 11:41:09 2014 S=2.32 Km/hr
-7.36712	-39.43659	Fri Mar 07 11:41:19 2014 S=2.96 Km/hr
-7.36714	-39.43649	Fri Mar 07 11:41:29 2014 S=2.96 Km/hr
-7.36710	-39.43637	Fri Mar 07 11:41:39 2014 S=3.84 Km/hr
-7.36705	-39.43635	Fri Mar 07 11:41:49 2014 S=3.72 Km/hr
-7.36698	-39.43634	Fri Mar 07 11:41:59 2014 S=2.76 Km/hr
-7.36689	-39.43636	Fri Mar 07 11:42:09 2014 S=3.68 Km/hr
-7.36680	-39.43641	Fri Mar 07 11:42:19 2014 S=3.67 Km/hr
-7.36671	-39.43642	Fri Mar 07 11:42:29 2014 S=2.69 Km/hr
-7.36663	-39.43643	Fri Mar 07 11:42:39 2014 S=2.63 Km/hr
-7.36652	-39.43642	Fri Mar 07 11:42:49 2014 S=2.18 Km/hr
-7.36644	-39.43645	Fri Mar 07 11:42:59 2014 S=2.93 Km/hr
-7.36636	-39.43646	Fri Mar 07 11:43:09 2014 S=1.92 Km/hr
-7.36629	-39.43641	Fri Mar 07 11:43:19 2014 S=2.59 Km/hr
-7.36621	-39.43637	Fri Mar 07 11:43:29 2014 S=1.93 Km/hr
-7.36613	-39.43639	Fri Mar 07 11:43:39 2014 S=2.21 Km/hr
-7.36605	-39.43635	Fri Mar 07 11:43:49 2014 S=2.33 Km/hr
-7.36596	-39.43631	Fri Mar 07 11:43:59 2014 S=3.13 Km/hr
-7.36592	-39.43620	Fri Mar 07 11:44:09 2014 S=3.98 Km/hr
-7.36593	-39.43619	Fri Mar 07 11:44:19 2014 S=0.05 Km/hr
-7.36591	-39.43619	Fri Mar 07 11:44:29 2014 S=0.61 Km/hr
-7.36591	-39.43606	Fri Mar 07 11:44:39 2014 S=3.32 Km/hr
-7.36591	-39.43596	Fri Mar 07 11:44:49 2014 S=3.36 Km/hr
-7.36600	-39.43591	Fri Mar 07 11:44:59 2014 S=3.05 Km/hr
-7.36606	-39.43586	Fri Mar 07 11:45:09 2014 S=2.63 Km/hr
-7.36607	-39.43581	Fri Mar 07 11:45:19 2014 S=1.42 Km/hr
-7.36609	-39.43579	Fri Mar 07 11:45:29 2014 S=0.18 Km/hr
-7.36609	-39.43580	Fri Mar 07 11:45:39 2014 S=0.77 Km/hr
-7.36609	-39.43581	Fri Mar 07 11:45:49 2014 S=0.65 Km/hr
-7.36612	-39.43579	Fri Mar 07 11:45:59 2014 S=1.24 Km/hr
-7.36613	-39.43579	Fri Mar 07 11:46:09 2014 S=1.17 Km/hr
-7.36613	-39.43578	Fri Mar 07 11:46:19 2014 S=0.48 Km/hr
-7.36613	-39.43579	Fri Mar 07 11:46:29 2014 S=0.35 Km/hr
-7.36612	-39.43579	Fri Mar 07 11:46:39 2014 S=0.98 Km/hr
-7.36611	-39.43581	Fri Mar 07 11:46:49 2014 S=1.55 Km/hr
-7.36611	-39.43583	Fri Mar 07 11:46:59 2014 S=0.65 Km/hr
-7.36611	-39.43582	Fri Mar 07 11:47:09 2014 S=0.20 Km/hr
-7.36611	-39.43581	Fri Mar 07 11:47:19 2014 S=0.49 Km/hr
-7.36611	-39.43581	Fri Mar 07 11:47:29 2014 S=0.47 Km/hr
-7.36609	-39.43576	Fri Mar 07 11:47:39 2014 S=2.42 Km/hr
-7.36610	-39.43570	Fri Mar 07 11:47:49 2014 S=2.05 Km/hr
-7.36614	-39.43566	Fri Mar 07 11:47:59 2014 S=2.21 Km/hr
-7.36613	-39.43568	Fri Mar 07 11:48:09 2014 S=0.92 Km/hr
-7.36619	-39.43567	Fri Mar 07 11:48:19 2014 S=2.59 Km/hr
-7.36619	-39.43571	Fri Mar 07 11:48:29 2014 S=0.40 Km/hr
-7.36619	-39.43571	Fri Mar 07 11:48:39 2014 S=0.43 Km/hr
-7.36618	-39.43572	Fri Mar 07 11:48:49 2014 S=1.44 Km/hr
-7.36615	-39.43575	Fri Mar 07 11:48:59 2014 S=0.56 Km/hr
-7.36615	-39.43573	Fri Mar 07 11:49:09 2014 S=0.39 Km/hr
-7.36617	-39.43574	Fri Mar 07 11:49:19 2014 S=0.60 Km/hr
-7.36620	-39.43573	Fri Mar 07 11:49:29 2014 S=0.12 Km/hr
-7.36618	-39.43574	Fri Mar 07 11:49:39 2014 S=0.76 Km/hr
-7.36616	-39.43573	Fri Mar 07 11:49:49 2014 S=0.18 Km/hr
-7.36613	-39.43575	Fri Mar 07 11:49:59 2014 S=0.34 Km/hr
-7.36613	-39.43575	Fri Mar 07 11:50:09 2014 S=0.38 Km/hr
-7.36614	-39.43578	Fri Mar 07 11:50:19 2014 S=0.76 Km/hr
-7.36615	-39.43576	Fri Mar 07 11:50:29 2014 S=0.95 Km/hr
-7.36616	-39.43575	Fri Mar 07 11:50:39 2014 S=1.13 Km/hr
-7.36617	-39.43575	Fri Mar 07 11:50:49 2014 S=0.39 Km/hr
-7.36618	-39.43573	Fri Mar 07 11:50:59 2014 S=0.25 Km/hr
-7.36617	-39.43574	Fri Mar 07 11:51:09 2014 S=0.37 Km/hr
-7.36614	-39.43573	Fri Mar 07 11:51:19 2014 S=0.53 Km/hr
-7.36614	-39.43573	Fri Mar 07 11:51:29 2014 S=0.21 Km/hr
-7.36613	-39.43574	Fri Mar 07 11:51:39 2014 S=0.76 Km/hr
-7.36613	-39.43574	Fri Mar 07 11:51:49 2014 S=0.43 Km/hr
-7.36612	-39.43575	Fri Mar 07 11:51:59 2014 S=0.19 Km/hr
-7.36613	-39.43574	Fri Mar 07 11:52:09 2014 S=1.20 Km/hr
-7.36612	-39.43567	Fri Mar 07 11:52:19 2014 S=0.13 Km/hr
-7.36613	-39.43567	Fri Mar 07 11:52:29 2014 S=0.76 Km/hr
-7.36615	-39.43566	Fri Mar 07 11:52:39 2014 S=1.69 Km/hr
-7.36615	-39.43567	Fri Mar 07 11:52:49 2014 S=0.13 Km/hr
-7.36615	-39.43566	Fri Mar 07 11:52:59 2014 S=0.94 Km/hr
-7.36616	-39.43565	Fri Mar 07 11:53:09 2014 S=0.18 Km/hr
-7.36616	-39.43565	Fri Mar 07 11:53:19 2014 S=0.63 Km/hr
-7.36616	-39.43565	Fri Mar 07 11:53:29 2014 S=0.68 Km/hr
-7.36616	-39.43565	Fri Mar 07 11:53:39 2014 S=0.27 Km/hr
-7.36616	-39.43567	Fri Mar 07 11:53:49 2014 S=0.15 Km/hr
-7.36616	-39.43567	Fri Mar 07 11:53:59 2014 S=0.37 Km/hr
-7.36617	-39.43567	Fri Mar 07 11:54:09 2014 S=0.53 Km/hr
-7.36616	-39.43568	Fri Mar 07 11:54:19 2014 S=0.20 Km/hr
-7.36616	-39.43568	Fri Mar 07 11:54:29 2014 S=0.94 Km/hr
-7.36617	-39.43570	Fri Mar 07 11:54:39 2014 S=0.33 Km/hr
-7.36617	-39.43571	Fri Mar 07 11:54:49 2014 S=0.93 Km/hr
-7.36617	-39.43571	Fri Mar 07 11:54:59 2014 S=1.14 Km/hr
-7.36617	-39.43572	Fri Mar 07 11:55:09 2014 S=0.49 Km/hr
-7.36617	-39.43572	Fri Mar 07 11:55:19 2014 S=1.03 Km/hr
-7.36620	-39.43570	Fri Mar 07 11:55:29 2014 S=0.94 Km/hr
-7.36619	-39.43570	Fri Mar 07 11:55:39 2014 S=0.42 Km/hr
-7.36619	-39.43570	Fri Mar 07 11:55:49 2014 S=0.40 Km/hr
-7.36619	-39.43570	Fri Mar 07 11:55:59 2014 S=0.39 Km/hr
-7.36618	-39.43573	Fri Mar 07 11:56:09 2014 S=1.06 Km/hr
-7.36615	-39.43576	Fri Mar 07 11:56:19 2014 S=0.98 Km/hr
-7.36615	-39.43574	Fri Mar 07 11:56:29 2014 S=0.48 Km/hr
-7.36616	-39.43573	Fri Mar 07 11:56:39 2014 S=0.49 Km/hr
-7.36616	-39.43573	Fri Mar 07 11:56:49 2014 S=0.37 Km/hr
-7.36616	-39.43573	Fri Mar 07 11:56:59 2014 S=0.30 Km/hr
-7.36614	-39.43576	Fri Mar 07 11:57:09 2014 S=0.11 Km/hr
-7.36613	-39.43577	Fri Mar 07 11:57:19 2014 S=1.00 Km/hr
-7.36612	-39.43578	Fri Mar 07 11:57:29 2014 S=1.45 Km/hr
-7.36613	-39.43577	Fri Mar 07 11:57:39 2014 S=0.48 Km/hr
-7.36612	-39.43579	Fri Mar 07 11:57:49 2014 S=0.40 Km/hr
-7.36612	-39.43579	Fri Mar 07 11:57:59 2014 S=0.52 Km/hr
-7.36612	-39.43580	Fri Mar 07 11:58:09 2014 S=0.29 Km/hr
-7.36612	-39.43579	Fri Mar 07 11:58:19 2014 S=0.35 Km/hr
-7.36613	-39.43579	Fri Mar 07 11:58:29 2014 S=0.51 Km/hr
-7.36613	-39.43579	Fri Mar 07 11:58:39 2014 S=0.57 Km/hr
-7.36611	-39.43576	Fri Mar 07 11:58:49 2014 S=0.47 Km/hr
-7.36611	-39.43575	Fri Mar 07 11:58:59 2014 S=1.05 Km/hr
-7.36610	-39.43575	Fri Mar 07 11:59:09 2014 S=1.08 Km/hr
-7.36610	-39.43574	Fri Mar 07 11:59:19 2014 S=0.96 Km/hr
-7.36609	-39.43576	Fri Mar 07 11:59:29 2014 S=0.65 Km/hr
-7.36609	-39.43576	Fri Mar 07 11:59:39 2014 S=0.30 Km/hr
-7.36609	-39.43575	Fri Mar 07 11:59:49 2014 S=0.35 Km/hr
-7.36610	-39.43574	Fri Mar 07 11:59:59 2014 S=0.48 Km/hr
-7.36610	-39.43575	Fri Mar 07 12:00:09 2014 S=1.29 Km/hr
-7.36611	-39.43575	Fri Mar 07 12:00:19 2014 S=0.38 Km/hr
-7.36611	-39.43575	Fri Mar 07 12:00:29 2014 S=0.87 Km/hr
-7.36611	-39.43573	Fri Mar 07 12:00:39 2014 S=1.45 Km/hr
-7.36612	-39.43575	Fri Mar 07 12:00:49 2014 S=0.17 Km/hr
-7.36613	-39.43575	Fri Mar 07 12:00:59 2014 S=0.78 Km/hr
-7.36613	-39.43574	Fri Mar 07 12:01:09 2014 S=0.42 Km/hr
-7.36613	-39.43574	Fri Mar 07 12:01:19 2014 S=0.24 Km/hr
-7.36613	-39.43574	Fri Mar 07 12:01:29 2014 S=0.14 Km/hr
-7.36613	-39.43573	Fri Mar 07 12:01:39 2014 S=0.31 Km/hr
-7.36613	-39.43573	Fri Mar 07 12:01:49 2014 S=0.47 Km/hr
-7.36613	-39.43574	Fri Mar 07 12:01:59 2014 S=0.13 Km/hr
-7.36613	-39.43575	Fri Mar 07 12:02:09 2014 S=0.39 Km/hr
-7.36613	-39.43573	Fri Mar 07 12:02:19 2014 S=0.85 Km/hr
-7.36614	-39.43571	Fri Mar 07 12:02:29 2014 S=1.29 Km/hr
-7.36611	-39.43568	Fri Mar 07 12:02:39 2014 S=0.74 Km/hr
-7.36612	-39.43566	Fri Mar 07 12:02:49 2014 S=0.65 Km/hr
-7.36612	-39.43566	Fri Mar 07 12:02:59 2014 S=0.53 Km/hr
-7.36611	-39.43568	Fri Mar 07 12:03:09 2014 S=0.78 Km/hr
-7.36612	-39.43570	Fri Mar 07 12:03:19 2014 S=0.29 Km/hr
-7.36612	-39.43570	Fri Mar 07 12:03:29 2014 S=0.09 Km/hr
-7.36612	-39.43570	Fri Mar 07 12:03:39 2014 S=0.17 Km/hr
-7.36612	-39.43571	Fri Mar 07 12:03:49 2014 S=0.22 Km/hr
-7.36612	-39.43571	Fri Mar 07 12:03:59 2014 S=0.15 Km/hr
-7.36611	-39.43572	Fri Mar 07 12:04:09 2014 S=0.37 Km/hr
-7.36611	-39.43573	Fri Mar 07 12:04:19 2014 S=0.91 Km/hr
-7.36611	-39.43574	Fri Mar 07 12:04:29 2014 S=0.53 Km/hr
-7.36611	-39.43575	Fri Mar 07 12:04:39 2014 S=0.46 Km/hr
-7.36611	-39.43575	Fri Mar 07 12:04:49 2014 S=0.13 Km/hr
-7.36614	-39.43575	Fri Mar 07 12:04:59 2014 S=0.06 Km/hr
-7.36616	-39.43571	Fri Mar 07 12:05:09 2014 S=1.58 Km/hr
-7.36619	-39.43571	Fri Mar 07 12:05:19 2014 S=0.87 Km/hr
-7.36621	-39.43576	Fri Mar 07 12:05:29 2014 S=0.55 Km/hr
-7.36622	-39.43578	Fri Mar 07 12:05:39 2014 S=3.01 Km/hr
-7.36626	-39.43582	Fri Mar 07 12:05:49 2014 S=0.57 Km/hr
-7.36626	-39.43581	Fri Mar 07 12:05:59 2014 S=0.59 Km/hr
-7.36626	-39.43578	Fri Mar 07 12:06:09 2014 S=0.85 Km/hr
-7.36627	-39.43577	Fri Mar 07 12:06:19 2014 S=0.38 Km/hr
-7.36626	-39.43578	Fri Mar 07 12:06:29 2014 S=0.67 Km/hr
-7.36627	-39.43578	Fri Mar 07 12:06:39 2014 S=0.46 Km/hr
-7.36626	-39.43578	Fri Mar 07 12:06:49 2014 S=1.61 Km/hr
-7.36626	-39.43577	Fri Mar 07 12:06:59 2014 S=1.08 Km/hr
-7.36627	-39.43576	Fri Mar 07 12:07:09 2014 S=0.54 Km/hr
-7.36626	-39.43575	Fri Mar 07 12:07:19 2014 S=0.75 Km/hr
-7.36625	-39.43577	Fri Mar 07 12:07:29 2014 S=0.28 Km/hr
-7.36626	-39.43576	Fri Mar 07 12:07:39 2014 S=0.74 Km/hr
-7.36626	-39.43576	Fri Mar 07 12:07:49 2014 S=0.41 Km/hr
-7.36626	-39.43576	Fri Mar 07 12:07:59 2014 S=0.09 Km/hr
-7.36626	-39.43575	Fri Mar 07 12:08:09 2014 S=0.28 Km/hr
-7.36623	-39.43576	Fri Mar 07 12:08:19 2014 S=0.48 Km/hr
-7.36622	-39.43577	Fri Mar 07 12:08:29 2014 S=0.97 Km/hr
-7.36622	-39.43578	Fri Mar 07 12:08:39 2014 S=0.42 Km/hr
-7.36621	-39.43579	Fri Mar 07 12:08:49 2014 S=0.59 Km/hr
-7.36620	-39.43580	Fri Mar 07 12:08:59 2014 S=0.63 Km/hr
-7.36620	-39.43582	Fri Mar 07 12:09:09 2014 S=1.81 Km/hr
-7.36608	-39.43586	Fri Mar 07 12:09:19 2014 S=3.12 Km/hr
-7.36598	-39.43592	Fri Mar 07 12:09:29 2014 S=3.39 Km/hr
-7.36590	-39.43595	Fri Mar 07 12:09:39 2014 S=3.27 Km/hr
-7.36582	-39.43594	Fri Mar 07 12:09:49 2014 S=1.78 Km/hr
-7.36583	-39.43601	Fri Mar 07 12:09:59 2014 S=2.89 Km/hr
-7.36589	-39.43609	Fri Mar 07 12:10:09 2014 S=4.74 Km/hr
-7.36585	-39.43618	Fri Mar 07 12:10:19 2014 S=4.48 Km/hr
-7.36582	-39.43625	Fri Mar 07 12:10:29 2014 S=3.35 Km/hr
-7.36584	-39.43635	Fri Mar 07 12:10:39 2014 S=3.83 Km/hr
-7.36587	-39.43644	Fri Mar 07 12:10:49 2014 S=2.46 Km/hr
-7.36588	-39.43652	Fri Mar 07 12:10:59 2014 S=3.36 Km/hr
-7.36580	-39.43659	Fri Mar 07 12:11:09 2014 S=2.51 Km/hr
-7.36576	-39.43666	Fri Mar 07 12:11:19 2014 S=2.32 Km/hr
-7.36572	-39.43676	Fri Mar 07 12:11:29 2014 S=3.59 Km/hr
-7.36569	-39.43687	Fri Mar 07 12:11:39 2014 S=3.06 Km/hr
-7.36569	-39.43697	Fri Mar 07 12:11:49 2014 S=3.63 Km/hr
-7.36571	-39.43704	Fri Mar 07 12:11:59 2014 S=1.14 Km/hr
-7.36568	-39.43711	Fri Mar 07 12:12:09 2014 S=2.77 Km/hr
-7.36562	-39.43723	Fri Mar 07 12:12:19 2014 S=4.27 Km/hr
-7.36554	-39.43730	Fri Mar 07 12:12:29 2014 S=3.27 Km/hr
-7.36550	-39.43740	Fri Mar 07 12:12:39 2014 S=3.04 Km/hr
-7.36539	-39.43742	Fri Mar 07 12:12:49 2014 S=3.51 Km/hr
-7.36530	-39.43743	Fri Mar 07 12:12:59 2014 S=3.68 Km/hr
-7.36525	-39.43745	Fri Mar 07 12:13:09 2014 S=1.90 Km/hr
-7.36518	-39.43751	Fri Mar 07 12:13:19 2014 S=3.47 Km/hr
-7.36511	-39.43758	Fri Mar 07 12:13:29 2014 S=2.55 Km/hr
-7.36509	-39.43757	Fri Mar 07 12:13:39 2014 S=0.69 Km/hr
-7.36509	-39.43757	Fri Mar 07 12:13:49 2014 S=1.63 Km/hr
-7.36516	-39.43761	Fri Mar 07 12:13:59 2014 S=3.23 Km/hr
-7.36516	-39.43768	Fri Mar 07 12:14:09 2014 S=2.61 Km/hr
-7.36512	-39.43778	Fri Mar 07 12:14:19 2014 S=2.93 Km/hr
-7.36512	-39.43787	Fri Mar 07 12:14:29 2014 S=2.65 Km/hr
-7.36512	-39.43787	Fri Mar 07 12:14:39 2014 S=0.52 Km/hr
-7.36510	-39.43792	Fri Mar 07 12:14:49 2014 S=3.27 Km/hr
-7.36514	-39.43798	Fri Mar 07 12:14:59 2014 S=3.78 Km/hr
-7.36515	-39.43805	Fri Mar 07 12:15:09 2014 S=0.20 Km/hr
-7.36515	-39.43807	Fri Mar 07 12:15:19 2014 S=1.05 Km/hr
-7.36515	-39.43806	Fri Mar 07 12:15:29 2014 S=0.65 Km/hr
-7.36514	-39.43810	Fri Mar 07 12:15:39 2014 S=2.84 Km/hr
-7.36518	-39.43816	Fri Mar 07 12:15:49 2014 S=1.18 Km/hr
-7.36517	-39.43817	Fri Mar 07 12:15:59 2014 S=1.16 Km/hr
-7.36518	-39.43816	Fri Mar 07 12:16:09 2014 S=0.56 Km/hr
-7.36519	-39.43817	Fri Mar 07 12:16:19 2014 S=2.20 Km/hr
-7.36521	-39.43820	Fri Mar 07 12:16:29 2014 S=0.75 Km/hr
-7.36521	-39.43821	Fri Mar 07 12:16:39 2014 S=0.90 Km/hr
-7.36525	-39.43824	Fri Mar 07 12:16:49 2014 S=1.04 Km/hr
-7.36530	-39.43827	Fri Mar 07 12:16:59 2014 S=1.01 Km/hr
-7.36530	-39.43829	Fri Mar 07 12:17:09 2014 S=0.46 Km/hr
-7.36531	-39.43831	Fri Mar 07 12:17:19 2014 S=0.54 Km/hr
-7.36531	-39.43831	Fri Mar 07 12:17:29 2014 S=0.44 Km/hr
-7.36530	-39.43832	Fri Mar 07 12:17:39 2014 S=0.42 Km/hr
-7.36530	-39.43832	Fri Mar 07 12:17:49 2014 S=0.40 Km/hr
-7.36529	-39.43832	Fri Mar 07 12:17:59 2014 S=0.71 Km/hr
-7.36528	-39.43834	Fri Mar 07 12:18:09 2014 S=1.17 Km/hr
-7.36527	-39.43837	Fri Mar 07 12:18:19 2014 S=2.26 Km/hr
-7.36528	-39.43843	Fri Mar 07 12:18:29 2014 S=1.56 Km/hr
-7.36526	-39.43848	Fri Mar 07 12:18:39 2014 S=0.68 Km/hr
-7.36528	-39.43852	Fri Mar 07 12:18:49 2014 S=1.30 Km/hr
-7.36529	-39.43852	Fri Mar 07 12:18:59 2014 S=0.13 Km/hr
-7.36530	-39.43851	Fri Mar 07 12:19:09 2014 S=1.39 Km/hr
-7.36536	-39.43851	Fri Mar 07 12:19:19 2014 S=2.08 Km/hr
-7.36536	-39.43860	Fri Mar 07 12:19:29 2014 S=3.06 Km/hr
-7.36533	-39.43867	Fri Mar 07 12:19:39 2014 S=2.50 Km/hr
-7.36532	-39.43876	Fri Mar 07 12:19:49 2014 S=2.36 Km/hr
-7.36527	-39.43883	Fri Mar 07 12:19:59 2014 S=2.81 Km/hr
-7.36526	-39.43893	Fri Mar 07 12:20:09 2014 S=2.96 Km/hr
-7.36521	-39.43900	Fri Mar 07 12:20:19 2014 S=3.09 Km/hr
-7.36516	-39.43911	Fri Mar 07 12:20:29 2014 S=3.27 Km/hr
-7.36512	-39.43919	Fri Mar 07 12:20:39 2014 S=2.24 Km/hr
-7.36504	-39.43928	Fri Mar 07 12:20:49 2014 S=3.17 Km/hr
-7.36495	-39.43933	Fri Mar 07 12:20:59 2014 S=1.83 Km/hr
-7.36488	-39.43941	Fri Mar 07 12:21:09 2014 S=2.92 Km/hr
-7.36483	-39.43946	Fri Mar 07 12:21:19 2014 S=1.96 Km/hr
-7.36478	-39.43953	Fri Mar 07 12:21:29 2014 S=2.89 Km/hr
-7.36472	-39.43961	Fri Mar 07 12:21:39 2014 S=2.01 Km/hr
-7.36465	-39.43969	Fri Mar 07 12:21:49 2014 S=1.67 Km/hr
-7.36463	-39.43979	Fri Mar 07 12:21:59 2014 S=2.30 Km/hr
-7.36464	-39.43990	Fri Mar 07 12:22:09 2014 S=2.34 Km/hr
-7.36465	-39.43995	Fri Mar 07 12:22:19 2014 S=0.36 Km/hr
-7.36472	-39.43996	Fri Mar 07 12:22:29 2014 S=0.81 Km/hr
-7.36478	-39.44001	Fri Mar 07 12:22:39 2014 S=2.01 Km/hr
-7.36485	-39.44006	Fri Mar 07 12:22:49 2014 S=2.19 Km/hr
-7.36493	-39.44013	Fri Mar 07 12:22:59 2014 S=2.28 Km/hr
-7.36502	-39.44020	Fri Mar 07 12:23:09 2014 S=2.28 Km/hr
-7.36507	-39.44024	Fri Mar 07 12:23:19 2014 S=1.52 Km/hr
-7.36508	-39.44026	Fri Mar 07 12:23:29 2014 S=2.34 Km/hr
-7.36515	-39.44038	Fri Mar 07 12:23:39 2014 S=2.82 Km/hr
-7.36514	-39.44048	Fri Mar 07 12:23:49 2014 S=1.85 Km/hr
-7.36510	-39.44058	Fri Mar 07 12:23:59 2014 S=2.41 Km/hr
-7.36506	-39.44067	Fri Mar 07 12:24:09 2014 S=2.96 Km/hr
-7.36503	-39.44075	Fri Mar 07 12:24:19 2014 S=2.07 Km/hr
-7.36505	-39.44085	Fri Mar 07 12:24:29 2014 S=3.34 Km/hr
-7.36506	-39.44094	Fri Mar 07 12:24:39 2014 S=2.86 Km/hr
-7.36507	-39.44104	Fri Mar 07 12:24:49 2014 S=1.83 Km/hr
-7.36510	-39.44114	Fri Mar 07 12:24:59 2014 S=2.09 Km/hr
-7.36503	-39.44123	Fri Mar 07 12:25:09 2014 S=1.93 Km/hr
-7.36499	-39.44127	Fri Mar 07 12:25:19 2014 S=1.13 Km/hr
-7.36497	-39.44129	Fri Mar 07 12:25:29 2014 S=1.35 Km/hr
-7.36491	-39.44135	Fri Mar 07 12:25:39 2014 S=1.87 Km/hr
-7.36487	-39.44142	Fri Mar 07 12:25:49 2014 S=1.57 Km/hr
-7.36485	-39.44142	Fri Mar 07 12:25:59 2014 S=1.29 Km/hr
-7.36488	-39.44147	Fri Mar 07 12:26:09 2014 S=1.40 Km/hr
-7.36490	-39.44149	Fri Mar 07 12:26:19 2014 S=0.58 Km/hr
-7.36488	-39.44152	Fri Mar 07 12:26:29 2014 S=2.71 Km/hr
-7.36481	-39.44158	Fri Mar 07 12:26:39 2014 S=2.58 Km/hr
-7.36470	-39.44165	Fri Mar 07 12:26:49 2014 S=2.88 Km/hr
-7.36464	-39.44175	Fri Mar 07 12:26:59 2014 S=2.78 Km/hr
-7.36453	-39.44176	Fri Mar 07 12:27:09 2014 S=3.04 Km/hr
-7.36448	-39.44178	Fri Mar 07 12:27:19 2014 S=1.47 Km/hr
-7.36444	-39.44171	Fri Mar 07 12:27:29 2014 S=1.71 Km/hr
-7.36438	-39.44167	Fri Mar 07 12:27:39 2014 S=0.77 Km/hr
-7.36432	-39.44159	Fri Mar 07 12:27:49 2014 S=0.68 Km/hr
-7.36428	-39.44157	Fri Mar 07 12:27:59 2014 S=0.91 Km/hr
-7.36427	-39.44154	Fri Mar 07 12:28:09 2014 S=0.66 Km/hr
-7.36426	-39.44154	Fri Mar 07 12:28:19 2014 S=0.97 Km/hr
-7.36417	-39.44151	Fri Mar 07 12:28:29 2014 S=2.59 Km/hr
-7.36396	-39.44140	Fri Mar 07 12:28:39 2014 S=2.80 Km/hr
-7.36388	-39.44135	Fri Mar 07 12:28:49 2014 S=2.05 Km/hr
-7.36383	-39.44133	Fri Mar 07 12:28:59 2014 S=1.24 Km/hr
-7.36379	-39.44131	Fri Mar 07 12:29:09 2014 S=2.64 Km/hr
-7.36366	-39.44123	Fri Mar 07 12:29:19 2014 S=2.69 Km/hr
-7.36358	-39.44121	Fri Mar 07 12:29:29 2014 S=1.55 Km/hr
-7.36348	-39.44121	Fri Mar 07 12:29:39 2014 S=2.39 Km/hr
-7.36342	-39.44118	Fri Mar 07 12:29:49 2014 S=0.60 Km/hr
-7.36333	-39.44112	Fri Mar 07 12:29:59 2014 S=0.47 Km/hr
-7.36329	-39.44112	Fri Mar 07 12:30:09 2014 S=1.30 Km/hr
-7.36324	-39.44112	Fri Mar 07 12:30:19 2014 S=2.07 Km/hr
-7.36316	-39.44115	Fri Mar 07 12:30:29 2014 S=0.74 Km/hr
-7.36315	-39.44117	Fri Mar 07 12:30:39 2014 S=1.97 Km/hr
-7.36310	-39.44121	Fri Mar 07 12:30:49 2014 S=2.51 Km/hr
-7.36304	-39.44128	Fri Mar 07 12:30:59 2014 S=1.45 Km/hr
-7.36298	-39.44128	Fri Mar 07 12:31:09 2014 S=1.66 Km/hr
-7.36290	-39.44127	Fri Mar 07 12:31:19 2014 S=3.21 Km/hr
-7.36282	-39.44125	Fri Mar 07 12:31:29 2014 S=2.57 Km/hr
-7.36278	-39.44120	Fri Mar 07 12:31:39 2014 S=0.94 Km/hr
-7.36277	-39.44120	Fri Mar 07 12:31:49 2014 S=1.46 Km/hr
-7.36273	-39.44120	Fri Mar 07 12:31:59 2014 S=2.17 Km/hr
-7.36259	-39.44126	Fri Mar 07 12:32:09 2014 S=1.54 Km/hr
-7.36251	-39.44130	Fri Mar 07 12:32:19 2014 S=1.47 Km/hr
-7.36243	-39.44134	Fri Mar 07 12:32:29 2014 S=1.29 Km/hr
-7.36236	-39.44135	Fri Mar 07 12:32:39 2014 S=1.27 Km/hr
-7.36229	-39.44134	Fri Mar 07 12:32:49 2014 S=2.63 Km/hr
-7.36220	-39.44136	Fri Mar 07 12:32:59 2014 S=2.40 Km/hr
-7.36215	-39.44130	Fri Mar 07 12:33:09 2014 S=2.30 Km/hr
-7.36215	-39.44124	Fri Mar 07 12:33:19 2014 S=0.37 Km/hr
-7.36212	-39.44131	Fri Mar 07 12:33:29 2014 S=3.03 Km/hr
-7.36210	-39.44134	Fri Mar 07 12:33:39 2014 S=1.06 Km/hr
-7.36210	-39.44133	Fri Mar 07 12:33:49 2014 S=0.39 Km/hr
-7.36210	-39.44136	Fri Mar 07 12:33:59 2014 S=0.38 Km/hr
-7.36210	-39.44136	Fri Mar 07 12:34:09 2014 S=0.94 Km/hr
-7.36212	-39.44135	Fri Mar 07 12:34:19 2014 S=1.49 Km/hr
-7.36214	-39.44135	Fri Mar 07 12:34:29 2014 S=0.49 Km/hr
-7.36209	-39.44137	Fri Mar 07 12:34:39 2014 S=2.77 Km/hr
-7.36198	-39.44141	Fri Mar 07 12:34:49 2014 S=2.89 Km/hr
-7.36192	-39.44146	Fri Mar 07 12:34:59 2014 S=2.21 Km/hr
-7.36192	-39.44149	Fri Mar 07 12:35:09 2014 S=1.07 Km/hr
-7.36189	-39.44149	Fri Mar 07 12:35:19 2014 S=1.03 Km/hr
-7.36187	-39.44149	Fri Mar 07 12:35:29 2014 S=0.69 Km/hr
-7.36187	-39.44149	Fri Mar 07 12:35:39 2014 S=0.13 Km/hr
-7.36187	-39.44147	Fri Mar 07 12:35:49 2014 S=1.20 Km/hr
-7.36181	-39.44135	Fri Mar 07 12:35:59 2014 S=1.28 Km/hr
-7.36177	-39.44126	Fri Mar 07 12:36:09 2014 S=1.27 Km/hr
-7.36177	-39.44125	Fri Mar 07 12:36:19 2014 S=0.70 Km/hr
-7.36176	-39.44125	Fri Mar 07 12:36:29 2014 S=1.12 Km/hr
-7.36172	-39.44125	Fri Mar 07 12:36:39 2014 S=0.47 Km/hr
-7.36171	-39.44125	Fri Mar 07 12:36:49 2014 S=1.99 Km/hr
-7.36162	-39.44123	Fri Mar 07 12:36:59 2014 S=0.27 Km/hr
-7.36162	-39.44123	Fri Mar 07 12:37:09 2014 S=1.00 Km/hr
-7.36158	-39.44120	Fri Mar 07 12:37:19 2014 S=0.86 Km/hr
-7.36155	-39.44113	Fri Mar 07 12:37:29 2014 S=0.43 Km/hr
-7.36147	-39.44103	Fri Mar 07 12:37:39 2014 S=2.21 Km/hr
-7.36145	-39.44096	Fri Mar 07 12:37:49 2014 S=2.37 Km/hr
-7.36140	-39.44090	Fri Mar 07 12:37:59 2014 S=1.47 Km/hr
-7.36139	-39.44097	Fri Mar 07 12:38:09 2014 S=3.25 Km/hr
-7.36135	-39.44105	Fri Mar 07 12:38:19 2014 S=2.16 Km/hr
-7.36127	-39.44106	Fri Mar 07 12:38:29 2014 S=2.68 Km/hr
-7.36120	-39.44109	Fri Mar 07 12:38:39 2014 S=1.21 Km/hr
-7.36112	-39.44117	Fri Mar 07 12:38:49 2014 S=2.58 Km/hr
-7.36107	-39.44122	Fri Mar 07 12:38:59 2014 S=2.44 Km/hr
-7.36104	-39.44130	Fri Mar 07 12:39:09 2014 S=2.05 Km/hr
-7.36096	-39.44136	Fri Mar 07 12:39:19 2014 S=2.44 Km/hr
-7.36092	-39.44141	Fri Mar 07 12:39:29 2014 S=2.68 Km/hr
-7.36088	-39.44147	Fri Mar 07 12:39:39 2014 S=3.01 Km/hr
-7.36086	-39.44156	Fri Mar 07 12:39:49 2014 S=2.31 Km/hr
-7.36083	-39.44161	Fri Mar 07 12:39:59 2014 S=2.61 Km/hr
-7.36073	-39.44164	Fri Mar 07 12:40:09 2014 S=3.22 Km/hr
-7.36070	-39.44159	Fri Mar 07 12:40:19 2014 S=2.49 Km/hr
-7.36067	-39.44158	Fri Mar 07 12:40:29 2014 S=0.87 Km/hr
-7.36066	-39.44154	Fri Mar 07 12:40:39 2014 S=0.91 Km/hr
-7.36066	-39.44151	Fri Mar 07 12:40:49 2014 S=1.25 Km/hr
-7.36061	-39.44143	Fri Mar 07 12:40:59 2014 S=0.73 Km/hr
-7.36061	-39.44141	Fri Mar 07 12:41:09 2014 S=1.48 Km/hr
-7.36056	-39.44127	Fri Mar 07 12:41:19 2014 S=2.33 Km/hr
-7.36056	-39.44118	Fri Mar 07 12:41:29 2014 S=2.45 Km/hr
-7.36054	-39.44113	Fri Mar 07 12:41:39 2014 S=0.92 Km/hr
-7.36053	-39.44114	Fri Mar 07 12:41:49 2014 S=0.59 Km/hr
-7.36054	-39.44113	Fri Mar 07 12:41:59 2014 S=0.36 Km/hr
-7.36053	-39.44110	Fri Mar 07 12:42:09 2014 S=1.40 Km/hr
-7.36050	-39.44108	Fri Mar 07 12:42:19 2014 S=0.44 Km/hr
-7.36044	-39.44102	Fri Mar 07 12:42:29 2014 S=2.32 Km/hr
-7.36039	-39.44090	Fri Mar 07 12:42:39 2014 S=1.47 Km/hr
-7.36038	-39.44090	Fri Mar 07 12:42:49 2014 S=0.63 Km/hr
-7.36039	-39.44085	Fri Mar 07 12:42:59 2014 S=1.51 Km/hr
-7.36036	-39.44080	Fri Mar 07 12:43:09 2014 S=1.31 Km/hr
-7.36034	-39.44071	Fri Mar 07 12:43:19 2014 S=1.49 Km/hr
-7.36033	-39.44069	Fri Mar 07 12:43:29 2014 S=0.46 Km/hr
-7.36033	-39.44069	Fri Mar 07 12:43:39 2014 S=0.43 Km/hr
-7.36033	-39.44068	Fri Mar 07 12:43:49 2014 S=0.77 Km/hr
-7.36033	-39.44067	Fri Mar 07 12:43:59 2014 S=0.54 Km/hr
-7.36033	-39.44067	Fri Mar 07 12:44:09 2014 S=0.26 Km/hr
-7.36033	-39.44067	Fri Mar 07 12:44:19 2014 S=0.89 Km/hr
-7.36033	-39.44067	Fri Mar 07 12:44:29 2014 S=0.49 Km/hr
-7.36033	-39.44067	Fri Mar 07 12:44:39 2014 S=0.14 Km/hr
-7.36033	-39.44068	Fri Mar 07 12:44:49 2014 S=0.63 Km/hr
-7.36033	-39.44067	Fri Mar 07 12:44:59 2014 S=1.13 Km/hr
-7.36028	-39.44060	Fri Mar 07 12:45:09 2014 S=1.71 Km/hr
-7.36024	-39.44054	Fri Mar 07 12:45:19 2014 S=1.87 Km/hr
-7.36019	-39.44053	Fri Mar 07 12:45:29 2014 S=2.59 Km/hr
-7.36007	-39.44054	Fri Mar 07 12:45:39 2014 S=3.07 Km/hr
-7.36003	-39.44053	Fri Mar 07 12:45:49 2014 S=1.55 Km/hr
-7.35994	-39.44052	Fri Mar 07 12:45:59 2014 S=0.74 Km/hr
-7.35989	-39.44051	Fri Mar 07 12:46:09 2014 S=0.27 Km/hr
-7.35981	-39.44059	Fri Mar 07 12:46:19 2014 S=2.48 Km/hr
-7.35977	-39.44064	Fri Mar 07 12:46:29 2014 S=3.64 Km/hr
-7.35977	-39.44072	Fri Mar 07 12:46:39 2014 S=2.51 Km/hr
-7.35980	-39.44078	Fri Mar 07 12:46:49 2014 S=2.83 Km/hr
-7.35985	-39.44080	Fri Mar 07 12:46:59 2014 S=1.24 Km/hr
-7.35980	-39.44082	Fri Mar 07 12:47:09 2014 S=2.95 Km/hr
-7.35973	-39.44087	Fri Mar 07 12:47:19 2014 S=2.22 Km/hr
-7.35968	-39.44091	Fri Mar 07 12:47:29 2014 S=1.40 Km/hr
-7.35959	-39.44098	Fri Mar 07 12:47:39 2014 S=2.28 Km/hr
-7.35964	-39.44101	Fri Mar 07 12:47:49 2014 S=1.33 Km/hr
-7.35959	-39.44101	Fri Mar 07 12:47:59 2014 S=1.17 Km/hr
-7.35952	-39.44098	Fri Mar 07 12:48:09 2014 S=2.88 Km/hr
-7.35944	-39.44100	Fri Mar 07 12:48:19 2014 S=0.50 Km/hr
-7.35941	-39.44097	Fri Mar 07 12:48:29 2014 S=1.54 Km/hr
-7.35936	-39.44088	Fri Mar 07 12:48:39 2014 S=1.88 Km/hr
-7.35931	-39.44082	Fri Mar 07 12:48:49 2014 S=2.47 Km/hr
-7.35923	-39.44082	Fri Mar 07 12:48:59 2014 S=2.14 Km/hr
-7.35912	-39.44080	Fri Mar 07 12:49:09 2014 S=2.79 Km/hr
-7.35905	-39.44082	Fri Mar 07 12:49:19 2014 S=2.11 Km/hr
-7.35893	-39.44086	Fri Mar 07 12:49:29 2014 S=2.35 Km/hr
-7.35891	-39.44088	Fri Mar 07 12:49:39 2014 S=1.47 Km/hr
-7.35890	-39.44085	Fri Mar 07 12:49:49 2014 S=0.53 Km/hr
-7.35885	-39.44082	Fri Mar 07 12:49:59 2014 S=1.93 Km/hr
-7.35878	-39.44084	Fri Mar 07 12:50:09 2014 S=1.23 Km/hr
-7.35870	-39.44080	Fri Mar 07 12:50:19 2014 S=1.53 Km/hr
-7.35863	-39.44078	Fri Mar 07 12:50:29 2014 S=2.72 Km/hr
-7.35855	-39.44076	Fri Mar 07 12:50:39 2014 S=2.07 Km/hr
-7.35852	-39.44075	Fri Mar 07 12:50:49 2014 S=0.43 Km/hr
-7.35839	-39.44069	Fri Mar 07 12:50:59 2014 S=2.77 Km/hr
-7.35833	-39.44065	Fri Mar 07 12:51:09 2014 S=0.74 Km/hr
-7.35823	-39.44069	Fri Mar 07 12:51:19 2014 S=1.21 Km/hr
-7.35814	-39.44070	Fri Mar 07 12:51:29 2014 S=2.71 Km/hr
-7.35807	-39.44064	Fri Mar 07 12:51:39 2014 S=3.03 Km/hr
-7.35802	-39.44056	Fri Mar 07 12:51:49 2014 S=2.22 Km/hr
-7.35801	-39.44047	Fri Mar 07 12:51:59 2014 S=2.84 Km/hr
-7.35800	-39.44039	Fri Mar 07 12:52:09 2014 S=2.59 Km/hr
-7.35801	-39.44028	Fri Mar 07 12:52:19 2014 S=2.79 Km/hr
-7.35800	-39.44022	Fri Mar 07 12:52:29 2014 S=1.59 Km/hr
-7.35803	-39.44014	Fri Mar 07 12:52:39 2014 S=1.48 Km/hr
-7.35802	-39.44008	Fri Mar 07 12:52:49 2014 S=1.28 Km/hr
-7.35803	-39.43996	Fri Mar 07 12:52:59 2014 S=2.29 Km/hr
-7.35800	-39.43984	Fri Mar 07 12:53:09 2014 S=2.88 Km/hr
-7.35796	-39.43974	Fri Mar 07 12:53:19 2014 S=3.05 Km/hr
-7.35793	-39.43974	Fri Mar 07 12:53:29 2014 S=1.10 Km/hr
-7.35792	-39.43975	Fri Mar 07 12:53:39 2014 S=1.18 Km/hr
-7.35787	-39.43969	Fri Mar 07 12:53:49 2014 S=2.30 Km/hr
-7.35776	-39.43959	Fri Mar 07 12:53:59 2014 S=2.60 Km/hr
-7.35771	-39.43949	Fri Mar 07 12:54:09 2014 S=2.68 Km/hr
-7.35764	-39.43940	Fri Mar 07 12:54:19 2014 S=2.05 Km/hr
-7.35761	-39.43933	Fri Mar 07 12:54:29 2014 S=0.37 Km/hr
-7.35759	-39.43929	Fri Mar 07 12:54:39 2014 S=0.66 Km/hr
-7.35760	-39.43925	Fri Mar 07 12:54:49 2014 S=2.06 Km/hr
-7.35759	-39.43914	Fri Mar 07 12:54:59 2014 S=3.03 Km/hr
-7.35760	-39.43907	Fri Mar 07 12:55:09 2014 S=0.05 Km/hr
-7.35759	-39.43907	Fri Mar 07 12:55:19 2014 S=1.08 Km/hr
-7.35752	-39.43911	Fri Mar 07 12:55:29 2014 S=0.47 Km/hr
-7.35750	-39.43910	Fri Mar 07 12:55:39 2014 S=1.54 Km/hr
-7.35747	-39.43903	Fri Mar 07 12:55:49 2014 S=1.02 Km/hr
-7.35746	-39.43893	Fri Mar 07 12:55:59 2014 S=2.90 Km/hr
-7.35738	-39.43889	Fri Mar 07 12:56:09 2014 S=2.79 Km/hr
-7.35731	-39.43891	Fri Mar 07 12:56:19 2014 S=1.57 Km/hr
-7.35731	-39.43891	Fri Mar 07 12:56:29 2014 S=1.76 Km/hr
-7.35730	-39.43891	Fri Mar 07 12:56:39 2014 S=1.02 Km/hr
-7.35729	-39.43892	Fri Mar 07 12:56:49 2014 S=0.63 Km/hr
-7.35719	-39.43891	Fri Mar 07 12:56:59 2014 S=1.51 Km/hr
-7.35698	-39.43877	Fri Mar 07 12:57:09 2014 S=0.92 Km/hr
-7.35695	-39.43876	Fri Mar 07 12:57:19 2014 S=1.11 Km/hr
-7.35684	-39.43864	Fri Mar 07 12:57:29 2014 S=2.11 Km/hr
-7.35676	-39.43855	Fri Mar 07 12:57:39 2014 S=2.38 Km/hr
-7.35669	-39.43852	Fri Mar 07 12:57:49 2014 S=0.47 Km/hr
-7.35662	-39.43843	Fri Mar 07 12:57:59 2014 S=2.43 Km/hr
-7.35653	-39.43839	Fri Mar 07 12:58:09 2014 S=1.83 Km/hr
-7.35647	-39.43843	Fri Mar 07 12:58:19 2014 S=2.03 Km/hr
-7.35642	-39.43841	Fri Mar 07 12:58:29 2014 S=1.15 Km/hr
-7.35639	-39.43835	Fri Mar 07 12:58:39 2014 S=0.34 Km/hr
-7.35642	-39.43838	Fri Mar 07 12:58:49 2014 S=3.08 Km/hr
-7.35651	-39.43834	Fri Mar 07 12:58:59 2014 S=3.04 Km/hr
-7.35655	-39.43826	Fri Mar 07 12:59:09 2014 S=2.75 Km/hr
-7.35649	-39.43824	Fri Mar 07 12:59:19 2014 S=1.48 Km/hr
-7.35646	-39.43821	Fri Mar 07 12:59:29 2014 S=0.83 Km/hr
-7.35647	-39.43819	Fri Mar 07 12:59:39 2014 S=0.45 Km/hr
-7.35642	-39.43818	Fri Mar 07 12:59:49 2014 S=1.06 Km/hr
-7.35638	-39.43812	Fri Mar 07 12:59:59 2014 S=1.21 Km/hr
-7.35638	-39.43808	Fri Mar 07 13:00:09 2014 S=1.28 Km/hr
-7.35637	-39.43797	Fri Mar 07 13:00:19 2014 S=2.76 Km/hr
-7.35636	-39.43784	Fri Mar 07 13:00:29 2014 S=1.76 Km/hr
-7.35638	-39.43774	Fri Mar 07 13:00:39 2014 S=2.00 Km/hr
-7.35642	-39.43775	Fri Mar 07 13:00:49 2014 S=1.13 Km/hr
-7.35650	-39.43768	Fri Mar 07 13:00:59 2014 S=1.66 Km/hr
-7.35657	-39.43757	Fri Mar 07 13:01:09 2014 S=2.67 Km/hr
-7.35665	-39.43752	Fri Mar 07 13:01:19 2014 S=1.35 Km/hr
-7.35675	-39.43748	Fri Mar 07 13:01:29 2014 S=3.86 Km/hr
-7.35685	-39.43743	Fri Mar 07 13:01:39 2014 S=2.77 Km/hr
-7.35688	-39.43739	Fri Mar 07 13:01:49 2014 S=0.10 Km/hr
-7.35691	-39.43742	Fri Mar 07 13:01:59 2014 S=0.73 Km/hr
-7.35691	-39.43737	Fri Mar 07 13:02:09 2014 S=2.40 Km/hr
-7.35690	-39.43728	Fri Mar 07 13:02:19 2014 S=2.89 Km/hr
-7.35689	-39.43728	Fri Mar 07 13:02:29 2014 S=1.36 Km/hr
-7.35693	-39.43733	Fri Mar 07 13:02:39 2014 S=3.19 Km/hr
-7.35702	-39.43735	Fri Mar 07 13:02:49 2014 S=2.33 Km/hr
-7.35704	-39.43727	Fri Mar 07 13:02:59 2014 S=2.12 Km/hr
-7.35707	-39.43729	Fri Mar 07 13:03:09 2014 S=0.55 Km/hr
-7.35711	-39.43725	Fri Mar 07 13:03:19 2014 S=1.24 Km/hr
-7.35715	-39.43720	Fri Mar 07 13:03:29 2014 S=3.14 Km/hr
-7.35721	-39.43712	Fri Mar 07 13:03:39 2014 S=2.39 Km/hr
-7.35722	-39.43702	Fri Mar 07 13:03:49 2014 S=3.93 Km/hr
-7.35725	-39.43691	Fri Mar 07 13:03:59 2014 S=3.87 Km/hr
-7.35733	-39.43690	Fri Mar 07 13:04:09 2014 S=1.97 Km/hr
-7.35738	-39.43689	Fri Mar 07 13:04:19 2014 S=3.60 Km/hr
-7.35749	-39.43688	Fri Mar 07 13:04:29 2014 S=4.02 Km/hr
-7.35757	-39.43685	Fri Mar 07 13:04:39 2014 S=2.14 Km/hr
-7.35762	-39.43687	Fri Mar 07 13:04:49 2014 S=0.69 Km/hr
-7.35768	-39.43681	Fri Mar 07 13:04:59 2014 S=1.49 Km/hr
-7.35776	-39.43674	Fri Mar 07 13:05:09 2014 S=2.33 Km/hr
-7.35784	-39.43668	Fri Mar 07 13:05:19 2014 S=3.31 Km/hr
-7.35792	-39.43658	Fri Mar 07 13:05:29 2014 S=2.99 Km/hr
-7.35794	-39.43652	Fri Mar 07 13:05:39 2014 S=2.43 Km/hr
-7.35795	-39.43645	Fri Mar 07 13:05:49 2014 S=1.76 Km/hr
-7.35799	-39.43639	Fri Mar 07 13:05:59 2014 S=2.05 Km/hr
-7.35803	-39.43633	Fri Mar 07 13:06:09 2014 S=1.11 Km/hr
-7.35808	-39.43633	Fri Mar 07 13:06:19 2014 S=1.89 Km/hr
-7.35817	-39.43628	Fri Mar 07 13:06:29 2014 S=1.93 Km/hr
-7.35827	-39.43634	Fri Mar 07 13:06:39 2014 S=3.57 Km/hr
-7.35836	-39.43643	Fri Mar 07 13:06:49 2014 S=4.12 Km/hr
-7.35844	-39.43650	Fri Mar 07 13:06:59 2014 S=3.11 Km/hr
-7.35853	-39.43654	Fri Mar 07 13:07:09 2014 S=2.29 Km/hr
-7.35863	-39.43662	Fri Mar 07 13:07:19 2014 S=2.74 Km/hr
-7.35872	-39.43668	Fri Mar 07 13:07:29 2014 S=3.14 Km/hr
-7.35881	-39.43673	Fri Mar 07 13:07:39 2014 S=3.48 Km/hr
-7.35888	-39.43677	Fri Mar 07 13:07:49 2014 S=0.89 Km/hr
-7.35893	-39.43684	Fri Mar 07 13:07:59 2014 S=2.91 Km/hr
-7.35904	-39.43694	Fri Mar 07 13:08:09 2014 S=2.70 Km/hr
-7.35912	-39.43701	Fri Mar 07 13:08:19 2014 S=2.50 Km/hr
-7.35918	-39.43711	Fri Mar 07 13:08:29 2014 S=3.81 Km/hr
-7.35927	-39.43719	Fri Mar 07 13:08:39 2014 S=3.21 Km/hr
-7.35934	-39.43728	Fri Mar 07 13:08:49 2014 S=3.72 Km/hr
-7.35940	-39.43736	Fri Mar 07 13:08:59 2014 S=4.42 Km/hr
-7.35950	-39.43742	Fri Mar 07 13:09:09 2014 S=2.88 Km/hr
-7.35961	-39.43745	Fri Mar 07 13:09:19 2014 S=2.66 Km/hr
-7.35964	-39.43747	Fri Mar 07 13:09:29 2014 S=0.84 Km/hr
-7.35966	-39.43740	Fri Mar 07 13:09:39 2014 S=2.08 Km/hr
-7.35972	-39.43729	Fri Mar 07 13:09:49 2014 S=2.74 Km/hr
-7.35974	-39.43722	Fri Mar 07 13:09:59 2014 S=2.28 Km/hr
-7.35978	-39.43714	Fri Mar 07 13:10:09 2014 S=3.14 Km/hr
-7.35980	-39.43710	Fri Mar 07 13:10:19 2014 S=1.10 Km/hr
-7.35989	-39.43716	Fri Mar 07 13:10:29 2014 S=0.12 Km/hr
-7.36000	-39.43718	Fri Mar 07 13:10:39 2014 S=2.83 Km/hr
-7.36012	-39.43714	Fri Mar 07 13:10:49 2014 S=3.80 Km/hr
-7.36019	-39.43718	Fri Mar 07 13:10:59 2014 S=2.64 Km/hr
-7.36027	-39.43713	Fri Mar 07 13:11:09 2014 S=2.56 Km/hr
-7.36030	-39.43702	Fri Mar 07 13:11:19 2014 S=3.40 Km/hr
-7.36036	-39.43692	Fri Mar 07 13:11:29 2014 S=4.54 Km/hr
-7.36045	-39.43686	Fri Mar 07 13:11:39 2014 S=2.27 Km/hr
-7.36051	-39.43682	Fri Mar 07 13:11:49 2014 S=3.15 Km/hr
-7.36056	-39.43676	Fri Mar 07 13:11:59 2014 S=2.89 Km/hr
-7.36063	-39.43672	Fri Mar 07 13:12:09 2014 S=3.29 Km/hr
-7.36074	-39.43670	Fri Mar 07 13:12:19 2014 S=3.02 Km/hr
-7.36082	-39.43668	Fri Mar 07 13:12:29 2014 S=3.51 Km/hr
-7.36093	-39.43674	Fri Mar 07 13:12:39 2014 S=2.68 Km/hr
-7.36103	-39.43671	Fri Mar 07 13:12:49 2014 S=3.17 Km/hr
-7.36111	-39.43668	Fri Mar 07 13:12:59 2014 S=2.70 Km/hr
-7.36113	-39.43669	Fri Mar 07 13:13:09 2014 S=1.54 Km/hr
-7.36114	-39.43670	Fri Mar 07 13:13:19 2014 S=0.85 Km/hr
-7.36115	-39.43668	Fri Mar 07 13:13:29 2014 S=0.18 Km/hr
-7.36115	-39.43667	Fri Mar 07 13:13:39 2014 S=2.07 Km/hr
-7.36115	-39.43660	Fri Mar 07 13:13:49 2014 S=2.68 Km/hr
-7.36112	-39.43657	Fri Mar 07 13:13:59 2014 S=0.55 Km/hr
-7.36112	-39.43655	Fri Mar 07 13:14:09 2014 S=1.67 Km/hr
-7.36115	-39.43647	Fri Mar 07 13:14:19 2014 S=2.92 Km/hr
-7.36118	-39.43635	Fri Mar 07 13:14:29 2014 S=3.51 Km/hr
-7.36121	-39.43629	Fri Mar 07 13:14:39 2014 S=3.84 Km/hr
-7.36125	-39.43623	Fri Mar 07 13:14:49 2014 S=2.56 Km/hr
-7.36129	-39.43619	Fri Mar 07 13:14:59 2014 S=1.51 Km/hr
-7.36138	-39.43610	Fri Mar 07 13:15:09 2014 S=1.62 Km/hr
-7.36138	-39.43604	Fri Mar 07 13:15:19 2014 S=0.83 Km/hr
-7.36139	-39.43603	Fri Mar 07 13:15:29 2014 S=0.58 Km/hr
-7.36142	-39.43600	Fri Mar 07 13:15:39 2014 S=2.10 Km/hr
-7.36149	-39.43599	Fri Mar 07 13:15:49 2014 S=0.72 Km/hr
-7.36149	-39.43598	Fri Mar 07 13:15:59 2014 S=0.10 Km/hr
-7.36150	-39.43594	Fri Mar 07 13:16:09 2014 S=2.00 Km/hr
-7.36156	-39.43594	Fri Mar 07 13:16:19 2014 S=2.88 Km/hr
-7.36167	-39.43593	Fri Mar 07 13:16:29 2014 S=3.83 Km/hr
-7.36175	-39.43590	Fri Mar 07 13:16:39 2014 S=3.54 Km/hr
-7.36184	-39.43586	Fri Mar 07 13:16:49 2014 S=3.42 Km/hr
-7.36190	-39.43583	Fri Mar 07 13:16:59 2014 S=0.96 Km/hr
-7.36193	-39.43585	Fri Mar 07 13:17:09 2014 S=2.55 Km/hr
-7.36201	-39.43589	Fri Mar 07 13:17:19 2014 S=1.94 Km/hr
-7.36203	-39.43591	Fri Mar 07 13:17:29 2014 S=1.76 Km/hr
-7.36195	-39.43587	Fri Mar 07 13:17:39 2014 S=3.94 Km/hr
-7.36185	-39.43586	Fri Mar 07 13:17:49 2014 S=3.92 Km/hr
-7.36177	-39.43583	Fri Mar 07 13:17:59 2014 S=3.17 Km/hr
-7.36168	-39.43578	Fri Mar 07 13:18:09 2014 S=3.41 Km/hr
-7.36159	-39.43573	Fri Mar 07 13:18:19 2014 S=2.29 Km/hr
-7.36157	-39.43565	Fri Mar 07 13:18:29 2014 S=3.29 Km/hr
-7.36160	-39.43551	Fri Mar 07 13:18:39 2014 S=3.74 Km/hr
-7.36164	-39.43541	Fri Mar 07 13:18:49 2014 S=3.53 Km/hr
-7.36168	-39.43532	Fri Mar 07 13:18:59 2014 S=2.86 Km/hr
-7.36175	-39.43532	Fri Mar 07 13:19:09 2014 S=3.09 Km/hr
-7.36183	-39.43526	Fri Mar 07 13:19:19 2014 S=3.79 Km/hr
-7.36190	-39.43525	Fri Mar 07 13:19:29 2014 S=2.87 Km/hr
-7.36196	-39.43527	Fri Mar 07 13:19:39 2014 S=2.07 Km/hr
-7.36210	-39.43528	Fri Mar 07 13:19:49 2014 S=2.32 Km/hr
-7.36214	-39.43532	Fri Mar 07 13:19:59 2014 S=1.10 Km/hr
-7.36214	-39.43536	Fri Mar 07 13:20:09 2014 S=0.57 Km/hr
-7.36215	-39.43537	Fri Mar 07 13:20:19 2014 S=1.00 Km/hr
-7.36219	-39.43543	Fri Mar 07 13:20:29 2014 S=0.72 Km/hr
-7.36221	-39.43546	Fri Mar 07 13:20:39 2014 S=1.43 Km/hr
-7.36230	-39.43541	Fri Mar 07 13:20:49 2014 S=2.32 Km/hr
-7.36233	-39.43533	Fri Mar 07 13:20:59 2014 S=2.60 Km/hr
-7.36237	-39.43528	Fri Mar 07 13:21:09 2014 S=2.78 Km/hr
-7.36242	-39.43528	Fri Mar 07 13:21:19 2014 S=1.80 Km/hr
-7.36250	-39.43525	Fri Mar 07 13:21:29 2014 S=2.27 Km/hr
-7.36258	-39.43525	Fri Mar 07 13:21:39 2014 S=0.89 Km/hr
-7.36260	-39.43526	Fri Mar 07 13:21:49 2014 S=0.22 Km/hr
-7.36263	-39.43523	Fri Mar 07 13:21:59 2014 S=1.28 Km/hr
-7.36268	-39.43525	Fri Mar 07 13:22:09 2014 S=0.93 Km/hr
-7.36274	-39.43516	Fri Mar 07 13:22:19 2014 S=2.89 Km/hr
-7.36274	-39.43511	Fri Mar 07 13:22:29 2014 S=1.23 Km/hr
-7.36274	-39.43520	Fri Mar 07 13:22:39 2014 S=2.98 Km/hr
-7.36283	-39.43520	Fri Mar 07 13:22:49 2014 S=2.51 Km/hr
-7.36284	-39.43519	Fri Mar 07 13:22:59 2014 S=1.67 Km/hr
-7.36294	-39.43515	Fri Mar 07 13:23:09 2014 S=2.76 Km/hr
-7.36298	-39.43513	Fri Mar 07 13:23:19 2014 S=0.56 Km/hr
-7.36303	-39.43516	Fri Mar 07 13:23:29 2014 S=1.93 Km/hr
-7.36308	-39.43516	Fri Mar 07 13:23:39 2014 S=0.55 Km/hr
-7.36314	-39.43508	Fri Mar 07 13:23:49 2014 S=3.59 Km/hr
-7.36318	-39.43499	Fri Mar 07 13:23:59 2014 S=1.02 Km/hr
-7.36314	-39.43509	Fri Mar 07 13:24:09 2014 S=3.17 Km/hr
-7.36307	-39.43520	Fri Mar 07 13:24:19 2014 S=3.59 Km/hr
-7.36305	-39.43531	Fri Mar 07 13:24:29 2014 S=2.99 Km/hr
-7.36308	-39.43538	Fri Mar 07 13:24:39 2014 S=2.57 Km/hr
-7.36310	-39.43543	Fri Mar 07 13:24:49 2014 S=2.08 Km/hr
-7.36308	-39.43550	Fri Mar 07 13:24:59 2014 S=2.62 Km/hr
-7.36319	-39.43547	Fri Mar 07 13:25:09 2014 S=3.82 Km/hr
-7.36330	-39.43549	Fri Mar 07 13:25:19 2014 S=4.14 Km/hr
-7.36337	-39.43554	Fri Mar 07 13:25:29 2014 S=2.15 Km/hr
-7.36345	-39.43559	Fri Mar 07 13:25:39 2014 S=4.23 Km/hr
-7.36354	-39.43564	Fri Mar 07 13:25:49 2014 S=3.67 Km/hr
-7.36363	-39.43568	Fri Mar 07 13:25:59 2014 S=3.84 Km/hr
-7.36373	-39.43565	Fri Mar 07 13:26:09 2014 S=3.27 Km/hr
-7.36380	-39.43561	Fri Mar 07 13:26:19 2014 S=2.62 Km/hr
-7.36389	-39.43556	Fri Mar 07 13:26:29 2014 S=2.90 Km/hr
-7.36400	-39.43555	Fri Mar 07 13:26:39 2014 S=3.52 Km/hr
-7.36402	-39.43552	Fri Mar 07 13:26:49 2014 S=0.26 Km/hr
-7.36402	-39.43554	Fri Mar 07 13:26:59 2014 S=1.12 Km/hr
-7.36403	-39.43559	Fri Mar 07 13:27:09 2014 S=1.54 Km/hr
-7.36404	-39.43556	Fri Mar 07 13:27:19 2014 S=0.83 Km/hr
-7.36406	-39.43552	Fri Mar 07 13:27:29 2014 S=1.75 Km/hr
-7.36412	-39.43547	Fri Mar 07 13:27:39 2014 S=2.72 Km/hr
-7.36420	-39.43546	Fri Mar 07 13:27:49 2014 S=1.75 Km/hr
-7.36428	-39.43536	Fri Mar 07 13:27:59 2014 S=2.60 Km/hr
-7.36432	-39.43538	Fri Mar 07 13:28:09 2014 S=0.40 Km/hr
-7.36431	-39.43540	Fri Mar 07 13:28:19 2014 S=1.01 Km/hr
-7.36432	-39.43539	Fri Mar 07 13:28:29 2014 S=0.94 Km/hr
-7.36428	-39.43535	Fri Mar 07 13:28:39 2014 S=2.59 Km/hr
-7.36425	-39.43532	Fri Mar 07 13:28:49 2014 S=1.69 Km/hr
-7.36427	-39.43525	Fri Mar 07 13:28:59 2014 S=2.26 Km/hr
-7.36429	-39.43519	Fri Mar 07 13:29:09 2014 S=1.92 Km/hr
-7.36430	-39.43513	Fri Mar 07 13:29:19 2014 S=2.28 Km/hr
-7.36432	-39.43497	Fri Mar 07 13:29:29 2014 S=3.36 Km/hr
-7.36439	-39.43497	Fri Mar 07 13:29:39 2014 S=2.50 Km/hr
-7.36445	-39.43489	Fri Mar 07 13:29:49 2014 S=3.34 Km/hr
-7.36447	-39.43491	Fri Mar 07 13:29:59 2014 S=3.18 Km/hr
-7.36439	-39.43491	Fri Mar 07 13:30:09 2014 S=2.24 Km/hr
-7.36436	-39.43491	Fri Mar 07 13:30:19 2014 S=1.17 Km/hr
-7.36426	-39.43494	Fri Mar 07 13:30:29 2014 S=2.74 Km/hr
-7.36419	-39.43494	Fri Mar 07 13:30:39 2014 S=1.53 Km/hr
-7.36410	-39.43496	Fri Mar 07 13:30:49 2014 S=2.80 Km/hr
-7.36405	-39.43495	Fri Mar 07 13:30:59 2014 S=0.47 Km/hr
-7.36410	-39.43488	Fri Mar 07 13:31:09 2014 S=3.41 Km/hr
-7.36412	-39.43481	Fri Mar 07 13:31:19 2014 S=2.33 Km/hr
-7.36413	-39.43473	Fri Mar 07 13:31:29 2014 S=2.83 Km/hr
-7.36416	-39.43463	Fri Mar 07 13:31:39 2014 S=3.89 Km/hr
-7.36422	-39.43457	Fri Mar 07 13:31:49 2014 S=1.78 Km/hr
-7.36424	-39.43450	Fri Mar 07 13:31:59 2014 S=1.83 Km/hr
-7.36424	-39.43447	Fri Mar 07 13:32:09 2014 S=2.79 Km/hr
-7.36425	-39.43438	Fri Mar 07 13:32:19 2014 S=4.09 Km/hr
-7.36424	-39.43432	Fri Mar 07 13:32:29 2014 S=1.66 Km/hr
-7.36429	-39.43429	Fri Mar 07 13:32:39 2014 S=3.10 Km/hr
-7.36433	-39.43423	Fri Mar 07 13:32:49 2014 S=2.33 Km/hr
-7.36435	-39.43426	Fri Mar 07 13:32:59 2014 S=1.14 Km/hr
-7.36439	-39.43427	Fri Mar 07 13:33:09 2014 S=1.43 Km/hr
-7.36439	-39.43427	Fri Mar 07 13:33:19 2014 S=0.32 Km/hr
-7.36439	-39.43427	Fri Mar 07 13:33:29 2014 S=0.30 Km/hr
-7.36439	-39.43428	Fri Mar 07 13:33:39 2014 S=0.80 Km/hr
-7.36440	-39.43427	Fri Mar 07 13:33:49 2014 S=0.26 Km/hr
-7.36440	-39.43427	Fri Mar 07 13:33:59 2014 S=0.52 Km/hr
-7.36440	-39.43427	Fri Mar 07 13:34:09 2014 S=0.44 Km/hr
-7.36441	-39.43426	Fri Mar 07 13:34:19 2014 S=1.12 Km/hr
-7.36445	-39.43425	Fri Mar 07 13:34:29 2014 S=0.95 Km/hr
-7.36446	-39.43425	Fri Mar 07 13:34:39 2014 S=0.68 Km/hr
-7.36446	-39.43425	Fri Mar 07 13:34:49 2014 S=0.22 Km/hr
-7.36446	-39.43425	Fri Mar 07 13:34:59 2014 S=0.19 Km/hr
-7.36449	-39.43423	Fri Mar 07 13:35:09 2014 S=1.54 Km/hr
-7.36451	-39.43425	Fri Mar 07 13:35:19 2014 S=1.55 Km/hr
-7.36458	-39.43426	Fri Mar 07 13:35:29 2014 S=1.20 Km/hr
-7.36464	-39.43423	Fri Mar 07 13:35:39 2014 S=0.35 Km/hr
-7.36465	-39.43422	Fri Mar 07 13:35:49 2014 S=0.81 Km/hr
-7.36466	-39.43422	Fri Mar 07 13:35:59 2014 S=1.05 Km/hr
-7.36472	-39.43422	Fri Mar 07 13:36:09 2014 S=1.06 Km/hr
-7.36476	-39.43424	Fri Mar 07 13:36:19 2014 S=0.38 Km/hr
-7.36477	-39.43425	Fri Mar 07 13:36:29 2014 S=0.96 Km/hr
-7.36477	-39.43425	Fri Mar 07 13:36:39 2014 S=0.70 Km/hr
-7.36482	-39.43425	Fri Mar 07 13:36:49 2014 S=1.10 Km/hr
-7.36483	-39.43425	Fri Mar 07 13:36:59 2014 S=0.90 Km/hr
-7.36484	-39.43423	Fri Mar 07 13:37:09 2014 S=0.71 Km/hr
-7.36499	-39.43426	Fri Mar 07 13:37:19 2014 S=0.31 Km/hr
-7.36501	-39.43425	Fri Mar 07 13:37:29 2014 S=0.52 Km/hr
-7.36502	-39.43424	Fri Mar 07 13:37:39 2014 S=0.97 Km/hr
-7.36504	-39.43421	Fri Mar 07 13:37:49 2014 S=1.58 Km/hr
-7.36509	-39.43423	Fri Mar 07 13:37:59 2014 S=0.91 Km/hr
-7.36516	-39.43421	Fri Mar 07 13:38:10 2014 S=0.66 Km/hr
-7.36516	-39.43419	Fri Mar 07 13:38:20 2014 S=0.98 Km/hr
-7.36522	-39.43417	Fri Mar 07 13:38:30 2014 S=0.66 Km/hr
-7.36523	-39.43416	Fri Mar 07 13:38:40 2014 S=0.11 Km/hr
-7.36523	-39.43416	Fri Mar 07 13:38:51 2014 S=0.56 Km/hr
-7.36524	-39.43414	Fri Mar 07 13:39:01 2014 S=1.43 Km/hr
-7.36525	-39.43413	Fri Mar 07 13:39:11 2014 S=0.15 Km/hr
-7.36525	-39.43411	Fri Mar 07 13:39:21 2014 S=1.27 Km/hr
-7.36529	-39.43399	Fri Mar 07 13:39:32 2014 S=1.57 Km/hr
-7.36530	-39.43396	Fri Mar 07 13:39:42 2014 S=0.54 Km/hr
-7.36536	-39.43396	Fri Mar 07 13:39:52 2014 S=1.41 Km/hr
-7.36538	-39.43395	Fri Mar 07 13:40:02 2014 S=1.21 Km/hr
-7.36540	-39.43387	Fri Mar 07 13:40:13 2014 S=1.20 Km/hr
-7.36540	-39.43385	Fri Mar 07 13:40:23 2014 S=0.78 Km/hr
-7.36542	-39.43380	Fri Mar 07 13:40:33 2014 S=2.02 Km/hr
-7.36541	-39.43377	Fri Mar 07 13:40:43 2014 S=0.34 Km/hr
-7.35852	-39.41258
-7.36015	-39.41315
-7.36005	-39.41312
-7.36007	-39.41317
-7.36001	-39.41322
-7.36003	-39.41325
-7.36004	-39.41328
-7.36004	-39.41336
-7.36003	-39.41341
-7.36005	-39.41346
-7.36003	-39.41349
-7.36003	-39.41358
-7.36004	-39.41366
-7.36001	-39.41369
-7.35992	-39.41373
-7.35989	-39.41376
-7.35989	-39.41383
-7.35986	-39.41389
-7.35985	-39.41396
-7.35986	-39.41401
-7.35989	-39.41407
-7.35986	-39.41412
-7.35982	-39.41413
-7.35978	-39.41418
-7.35975	-39.41421
-7.35972	-39.41427
-7.35969	-39.41429
-7.35964	-39.41434
-7.35961	-39.41442
-7.35960	-39.41447
-7.35956	-39.41451
-7.35951	-39.41457
-7.35947	-39.41462
-7.35941	-39.41463
-7.35938	-39.41467
-7.35932	-39.41468
-7.35928	-39.41471
-7.35926	-39.41477
-7.35927	-39.41479
-7.35928	-39.41477
-7.35933	-39.41479
-7.35937	-39.41476
-7.35942	-39.41475
-7.35945	-39.41476
-7.35946	-39.41476
-7.35951	-39.41475
-7.35956	-39.41473
-7.35960	-39.41470
-7.35967	-39.41471
-7.35974	-39.41468
-7.35979	-39.41467
-7.35985	-39.41466
-7.35989	-39.41466
-7.35994	-39.41464
-7.35999	-39.41464
-7.36001	-39.41466
-7.36004	-39.41460
-7.36011	-39.41459
-7.36015	-39.41459
-7.36016	-39.41458
-7.36020	-39.41458
-7.36024	-39.41457
-7.36030	-39.41459
-7.36034	-39.41454
-7.36043	-39.41457
-7.36048	-39.41456
-7.36051	-39.41455
-7.36057	-39.41452
-7.36059	-39.41450
-7.36059	-39.41452
-7.36059	-39.41457
-7.36050	-39.41452
-7.36047	-39.41450
-7.36046	-39.41450
-7.36052	-39.41454
-7.36059	-39.41455
-7.36059	-39.41456
-7.36059	-39.41457
-7.36058	-39.41457
-7.36058	-39.41456
-7.36059	-39.41456
-7.36057	-39.41456
-7.36058	-39.41457
-7.36058	-39.41455
-7.36065	-39.41454
-7.36065	-39.41455
-7.36066	-39.41455
-7.36067	-39.41454
-7.36067	-39.41454
-7.36059	-39.41456
-7.36061	-39.41455
-7.36063	-39.41454
-7.36062	-39.41453
-7.36058	-39.41450
-7.36054	-39.41445
-7.36057	-39.41451
-7.36062	-39.41456
-7.36063	-39.41457
-7.36066	-39.41457
-7.36063	-39.41452
-7.36059	-39.41449
-7.36058	-39.41450
-7.36060	-39.41452
-7.36061	-39.41452
-7.36061	-39.41453
-7.36062	-39.41454
-7.36062	-39.41454
-7.36063	-39.41453
-7.36068	-39.41455
-7.36066	-39.41454
-7.36060	-39.41452
-7.36060	-39.41450
-7.36059	-39.41450
-7.36058	-39.41450
-7.36052	-39.41449
-7.36062	-39.41450
-7.36064	-39.41449
-7.36069	-39.41450
-7.36071	-39.41449
-7.36073	-39.41445
-7.36074	-39.41445
-7.36070	-39.41446
-7.36071	-39.41446
-7.36068	-39.41448
-7.36066	-39.41448
-7.36065	-39.41446
-7.36068	-39.41444
-7.36068	-39.41442
-7.36073	-39.41439
-7.36078	-39.41440
-7.36081	-39.41436
-7.36083	-39.41436
-7.36085	-39.41434
-7.36091	-39.41432
-7.36095	-39.41433
-7.36096	-39.41433
-7.36097	-39.41430
-7.36100	-39.41430
-7.36105	-39.41430
-7.36107	-39.41429
-7.36109	-39.41429
-7.36101	-39.41431
-7.36104	-39.41426
-7.36110	-39.41427
-7.36111	-39.41422
-7.36114	-39.41421
-7.36115	-39.41421
-7.36123	-39.41421
-7.36128	-39.41420
-7.36126	-39.41426
-7.36130	-39.41424
-7.36130	-39.41423
-7.36131	-39.41423
-7.36130	-39.41423
-7.36131	-39.41421
-7.36131	-39.41418
-7.36130	-39.41418
-7.36130	-39.41418
-7.36130	-39.41418
-7.36130	-39.41417
-7.36130	-39.41418
-7.36130	-39.41418
-7.36128	-39.41420
-7.36129	-39.41421
-7.36129	-39.41422
-7.36129	-39.41423
-7.36129	-39.41423
-7.36129	-39.41424
-7.36129	-39.41423
-7.36128	-39.41422
-7.36128	-39.41421
-7.36128	-39.41422
-7.36127	-39.41422
-7.36128	-39.41421
-7.36127	-39.41422
-7.36127	-39.41422
-7.36127	-39.41422
-7.36130	-39.41421
-7.36133	-39.41419
-7.36135	-39.41422
-7.36138	-39.41426
-7.36144	-39.41429
-7.36149	-39.41433
-7.36154	-39.41433
-7.36156	-39.41436
-7.36160	-39.41438
-7.36167	-39.41442
-7.36173	-39.41447
-7.36179	-39.41451
-7.36187	-39.41455
-7.36194	-39.41459
-7.36198	-39.41456
-7.36204	-39.41449
-7.36210	-39.41445
-7.36216	-39.41438
-7.36221	-39.41428
-7.36228	-39.41423
-7.36234	-39.41416
-7.36240	-39.41408
-7.36243	-39.41403
-7.36240	-39.41400
-7.36236	-39.41392
-7.36235	-39.41386
-7.36231	-39.41385
-7.36228	-39.41383
-7.36224	-39.41381
-7.36222	-39.41380
-7.36223	-39.41377
-7.36223	-39.41377
-7.36223	-39.41376
-7.36224	-39.41376
-7.36223	-39.41376
-7.36222	-39.41375
-7.36223	-39.41375
-7.36223	-39.41375
-7.36224	-39.41376
-7.36223	-39.41374
-7.36226	-39.41375
-7.36227	-39.41375
-7.36229	-39.41377
-7.36231	-39.41379
-7.36230	-39.41380
-7.36228	-39.41381
-7.36229	-39.41382
-7.36227	-39.41382
-7.36225	-39.41386
-7.36228	-39.41383
-7.36228	-39.41385
-7.36228	-39.41385
-7.36228	-39.41385
-7.36231	-39.41383
-7.36232	-39.41383
-7.36235	-39.41382
-7.36237	-39.41382
-7.36236	-39.41383
-7.36235	-39.41385
-7.36236	-39.41384
-7.36233	-39.41385
-7.36234	-39.41385
-7.36232	-39.41382
-7.36230	-39.41380
-7.36229	-39.41379
-7.36229	-39.41378
-7.36228	-39.41378
-7.36227	-39.41378
-7.36227	-39.41378
-7.36226	-39.41380
-7.36226	-39.41380
-7.36226	-39.41380
-7.36226	-39.41380
-7.36226	-39.41380
-7.36227	-39.41380
-7.36227	-39.41379
-7.36232	-39.41382
-7.36234	-39.41381
-7.36232	-39.41378
-7.36234	-39.41378
-7.36235	-39.41376
-7.36242	-39.41377
-7.36244	-39.41376
-7.36245	-39.41375
-7.36245	-39.41375
-7.36246	-39.41374
-7.36245	-39.41375
-7.36241	-39.41378
-7.36237	-39.41384
-7.36234	-39.41388
-7.36234	-39.41393
-7.36237	-39.41394
-7.36244	-39.41397
-7.36242	-39.41405
-7.36238	-39.41414
-7.36236	-39.41423
-7.36230	-39.41430
-7.36234	-39.41430
-7.36236	-39.41427
-7.36234	-39.41432
-7.36234	-39.41438
-7.36238	-39.41438
-7.36239	-39.41440
-7.36238	-39.41442
-7.36235	-39.41446
-7.36235	-39.41441
-7.36231	-39.41438
-7.36229	-39.41437
-7.36228	-39.41433
-7.36222	-39.41433
-7.36220	-39.41432
-7.36210	-39.41444
-7.36202	-39.41463
-7.36219	-39.41468
-7.36234	-39.41480
-7.36260	-39.41491
-7.36276	-39.41500
-7.36294	-39.41517
-7.36300	-39.41534
-7.36304	-39.41547
-7.36323	-39.41566
-7.36369	-39.41604
-7.36395	-39.41622
-7.36410	-39.41648
-7.36418	-39.41678
-7.36432	-39.41685
-7.36444	-39.41694
-7.36457	-39.41708
-7.36465	-39.41718
-7.36496	-39.41734
-7.36540	-39.41764
-7.36549	-39.41789
-7.36560	-39.41806
-7.36558	-39.41823
-7.36559	-39.41844
-7.36594	-39.41895
-7.36593	-39.41921
-7.36588	-39.41944
-7.36593	-39.41969
-7.36598	-39.41991
-7.36612	-39.42017
-7.36611	-39.42037
-7.36614	-39.42067
-7.36610	-39.42094
-7.36621	-39.42117
-7.36630	-39.42145
-7.36642	-39.42178
-7.36647	-39.42212
-7.36642	-39.42241
-7.36648	-39.42272
-7.36679	-39.42329
-7.36691	-39.42373
-7.36693	-39.42407
-7.36697	-39.42447
-7.36692	-39.42483
-7.36680	-39.42516
-7.36666	-39.42545
-7.36652	-39.42573
-7.36645	-39.42603
-7.36642	-39.42635
-7.36642	-39.42667
-7.36636	-39.42694
-7.36617	-39.42720
-7.36595	-39.42743
-7.36595	-39.42762
-7.36601	-39.42785
-7.36599	-39.42807
-7.36586	-39.42829
-7.36578	-39.42854
-7.36569	-39.42880
-7.36569	-39.42899
-7.36591	-39.42921
-7.36619	-39.42933
-7.36632	-39.42950
-7.36642	-39.42971
-7.36650	-39.42994
-7.36660	-39.43015
-7.36680	-39.43040
-7.36694	-39.43061
-7.36696	-39.43085
-7.36693	-39.43113
-7.36689	-39.43136
-7.36684	-39.43169
-7.36677	-39.43196
-7.36684	-39.43225
-7.36685	-39.43246
-7.36691	-39.43266
-7.36695	-39.43288
-7.36700	-39.43310
-7.36697	-39.43333
-7.36687	-39.43355
-7.36674	-39.43374
-7.36657	-39.43390
-7.36647	-39.43409
-7.36637	-39.43430
-7.36634	-39.43453
-7.36639	-39.43478
-7.36633	-39.43501
-7.36625	-39.43523
-7.36618	-39.43544
-7.36607	-39.43559
-7.36588	-39.43573
-7.36585	-39.43589
-7.36589	-39.43603
-7.36589	-39.43606
-7.36591	-39.43604
-7.36596	-39.43599
-7.36604	-39.43593
-7.36609	-39.43589
-7.36610	-39.43588
-7.36612	-39.43585
-7.36615	-39.43582
-7.36615	-39.43582
-7.36613	-39.43583
-7.36617	-39.43583
-7.36614	-39.43581
-7.36615	-39.43583
-7.36615	-39.43583
-7.36615	-39.43583
-7.36615	-39.43583
-7.36615	-39.43582
-7.36615	-39.43582
-7.36615	-39.43582
-7.36615	-39.43582
-7.36615	-39.43582
-7.36615	-39.43582
-7.36615	-39.43582
-7.36615	-39.43581
-7.36616	-39.43581
-7.36630	-39.43572
-7.36632	-39.43571
-7.36637	-39.43570
-7.36639	-39.43569
-7.36640	-39.43568
-7.36640	-39.43566
-7.36638	-39.43559
-7.36636	-39.43553
-7.36631	-39.43548
-7.36630	-39.43538
-7.36629	-39.43539
-7.36629	-39.43540
-7.36628	-39.43541
-7.36628	-39.43542
-7.36628	-39.43542
-7.36630	-39.43536
-7.36628	-39.43538
-7.36618	-39.43544
-7.36613	-39.43551
-7.36615	-39.43553
-7.36615	-39.43552
[truncated: 1,146 more rows]
