# Supplementary material for: Lévy foraging patterns of rural humans
Source: PLoS One. 2018 Jun 18;13(6):e0199099. doi: 10.1371/journal.pone.0199099 (PMC6005560; doi:10.1371/journal.pone.0199099)
Supplement: S5 File — (ZIP) [file pone.0199099.s005.zip › H-02-MA/Holux_M-241_Start_20140219-094218_Finish_20140219-130000.txt]

-7.36254	-39.41371	Wed Feb 19 09:42:18 2014 S=0.80 Km/hr
-7.36233	-39.41392	Wed Feb 19 09:42:29 2014 S=1.53 Km/hr
-7.36235	-39.41397	Wed Feb 19 09:42:40 2014 S=1.53 Km/hr
-7.36237	-39.41401	Wed Feb 19 09:42:50 2014 S=1.22 Km/hr
-7.36241	-39.41404	Wed Feb 19 09:43:00 2014 S=2.02 Km/hr
-7.36240	-39.41405	Wed Feb 19 09:43:10 2014 S=0.17 Km/hr
-7.36235	-39.41412	Wed Feb 19 09:43:20 2014 S=3.50 Km/hr
-7.36229	-39.41422	Wed Feb 19 09:43:30 2014 S=3.89 Km/hr
-7.36223	-39.41429	Wed Feb 19 09:43:40 2014 S=2.67 Km/hr
-7.36230	-39.41434	Wed Feb 19 09:43:50 2014 S=4.76 Km/hr
-7.36244	-39.41437	Wed Feb 19 09:44:00 2014 S=5.52 Km/hr
-7.36255	-39.41446	Wed Feb 19 09:44:10 2014 S=4.79 Km/hr
-7.36271	-39.41452	Wed Feb 19 09:44:20 2014 S=7.35 Km/hr
-7.36282	-39.41458	Wed Feb 19 09:44:30 2014 S=2.75 Km/hr
-7.36288	-39.41464	Wed Feb 19 09:44:40 2014 S=6.02 Km/hr
-7.36293	-39.41472	Wed Feb 19 09:44:50 2014 S=3.45 Km/hr
-7.36297	-39.41485	Wed Feb 19 09:45:00 2014 S=3.43 Km/hr
-7.36301	-39.41495	Wed Feb 19 09:45:10 2014 S=1.42 Km/hr
-7.36304	-39.41502	Wed Feb 19 09:45:20 2014 S=1.09 Km/hr
-7.36303	-39.41504	Wed Feb 19 09:45:30 2014 S=1.13 Km/hr
-7.36368	-39.41611	Wed Feb 19 09:45:40 2014 S=4.36 Km/hr
-7.36383	-39.41616	Wed Feb 19 09:45:50 2014 S=4.38 Km/hr
-7.36395	-39.41626	Wed Feb 19 09:46:00 2014 S=5.31 Km/hr
-7.36406	-39.41637	Wed Feb 19 09:46:10 2014 S=1.75 Km/hr
-7.36435	-39.41651	Wed Feb 19 09:46:20 2014 S=5.29 Km/hr
-7.36454	-39.41663	Wed Feb 19 09:46:30 2014 S=5.82 Km/hr
-7.36470	-39.41668	Wed Feb 19 09:46:40 2014 S=2.57 Km/hr
-7.36479	-39.41682	Wed Feb 19 09:46:50 2014 S=6.45 Km/hr
-7.36487	-39.41698	Wed Feb 19 09:47:00 2014 S=5.30 Km/hr
-7.36501	-39.41711	Wed Feb 19 09:47:10 2014 S=5.13 Km/hr
-7.36506	-39.41724	Wed Feb 19 09:47:20 2014 S=4.37 Km/hr
-7.36517	-39.41735	Wed Feb 19 09:47:30 2014 S=4.86 Km/hr
-7.36525	-39.41747	Wed Feb 19 09:47:40 2014 S=2.71 Km/hr
-7.36531	-39.41763	Wed Feb 19 09:47:50 2014 S=7.63 Km/hr
-7.36534	-39.41780	Wed Feb 19 09:48:00 2014 S=4.11 Km/hr
-7.36540	-39.41798	Wed Feb 19 09:48:10 2014 S=2.89 Km/hr
-7.36536	-39.41830	Wed Feb 19 09:48:20 2014 S=2.21 Km/hr
-7.36607	-39.41980	Wed Feb 19 09:48:30 2014 S=2.85 Km/hr
-7.36621	-39.42000	Wed Feb 19 09:48:40 2014 S=3.24 Km/hr
-7.36621	-39.42013	Wed Feb 19 09:48:50 2014 S=2.76 Km/hr
-7.36623	-39.42027	Wed Feb 19 09:49:00 2014 S=3.93 Km/hr
-7.36622	-39.42042	Wed Feb 19 09:49:10 2014 S=3.24 Km/hr
-7.36620	-39.42057	Wed Feb 19 09:49:20 2014 S=3.80 Km/hr
-7.36621	-39.42068	Wed Feb 19 09:49:30 2014 S=3.12 Km/hr
-7.36622	-39.42079	Wed Feb 19 09:49:40 2014 S=3.92 Km/hr
-7.36622	-39.42094	Wed Feb 19 09:49:50 2014 S=1.89 Km/hr
-7.36641	-39.42123	Wed Feb 19 09:50:00 2014 S=1.33 Km/hr
-7.36650	-39.42146	Wed Feb 19 09:50:10 2014 S=1.83 Km/hr
-7.36648	-39.42159	Wed Feb 19 09:50:20 2014 S=1.51 Km/hr
-7.36638	-39.42162	Wed Feb 19 09:50:30 2014 S=2.35 Km/hr
-7.36633	-39.42160	Wed Feb 19 09:50:40 2014 S=0.83 Km/hr
-7.36633	-39.42160	Wed Feb 19 09:50:50 2014 S=1.29 Km/hr
-7.36625	-39.42162	Wed Feb 19 09:51:00 2014 S=2.57 Km/hr
-7.36617	-39.42159	Wed Feb 19 09:51:10 2014 S=2.32 Km/hr
-7.36608	-39.42158	Wed Feb 19 09:51:20 2014 S=2.12 Km/hr
-7.36599	-39.42158	Wed Feb 19 09:51:30 2014 S=1.23 Km/hr
-7.36590	-39.42160	Wed Feb 19 09:51:40 2014 S=2.30 Km/hr
-7.36579	-39.42162	Wed Feb 19 09:51:50 2014 S=2.74 Km/hr
-7.36566	-39.42164	Wed Feb 19 09:52:00 2014 S=3.57 Km/hr
-7.36556	-39.42161	Wed Feb 19 09:52:10 2014 S=2.45 Km/hr
-7.36547	-39.42162	Wed Feb 19 09:52:20 2014 S=2.49 Km/hr
-7.36540	-39.42157	Wed Feb 19 09:52:30 2014 S=2.08 Km/hr
-7.36532	-39.42152	Wed Feb 19 09:52:40 2014 S=2.44 Km/hr
-7.36525	-39.42147	Wed Feb 19 09:52:50 2014 S=1.90 Km/hr
-7.36524	-39.42142	Wed Feb 19 09:53:00 2014 S=0.28 Km/hr
-7.36529	-39.42134	Wed Feb 19 09:53:10 2014 S=2.04 Km/hr
-7.36533	-39.42130	Wed Feb 19 09:53:20 2014 S=0.31 Km/hr
-7.36533	-39.42129	Wed Feb 19 09:53:30 2014 S=0.36 Km/hr
-7.36531	-39.42127	Wed Feb 19 09:53:40 2014 S=0.79 Km/hr
-7.36531	-39.42125	Wed Feb 19 09:53:50 2014 S=0.52 Km/hr
-7.36530	-39.42124	Wed Feb 19 09:54:00 2014 S=1.13 Km/hr
-7.36529	-39.42121	Wed Feb 19 09:54:10 2014 S=0.72 Km/hr
-7.36530	-39.42122	Wed Feb 19 09:54:20 2014 S=0.79 Km/hr
-7.36529	-39.42122	Wed Feb 19 09:54:30 2014 S=1.24 Km/hr
-7.36527	-39.42128	Wed Feb 19 09:54:40 2014 S=0.45 Km/hr
-7.36534	-39.42130	Wed Feb 19 09:54:50 2014 S=1.97 Km/hr
-7.36536	-39.42133	Wed Feb 19 09:55:00 2014 S=0.81 Km/hr
-7.36534	-39.42131	Wed Feb 19 09:55:10 2014 S=1.20 Km/hr
-7.36539	-39.42129	Wed Feb 19 09:55:20 2014 S=1.55 Km/hr
-7.36541	-39.42127	Wed Feb 19 09:55:30 2014 S=0.54 Km/hr
-7.36542	-39.42126	Wed Feb 19 09:55:40 2014 S=0.50 Km/hr
-7.36542	-39.42127	Wed Feb 19 09:55:50 2014 S=0.62 Km/hr
-7.36543	-39.42126	Wed Feb 19 09:56:00 2014 S=1.04 Km/hr
-7.36548	-39.42126	Wed Feb 19 09:56:10 2014 S=0.71 Km/hr
-7.36549	-39.42123	Wed Feb 19 09:56:20 2014 S=0.75 Km/hr
-7.36548	-39.42118	Wed Feb 19 09:56:30 2014 S=1.25 Km/hr
-7.36550	-39.42113	Wed Feb 19 09:56:40 2014 S=1.12 Km/hr
-7.36549	-39.42114	Wed Feb 19 09:56:50 2014 S=1.14 Km/hr
-7.36543	-39.42113	Wed Feb 19 09:57:00 2014 S=1.90 Km/hr
-7.36539	-39.42114	Wed Feb 19 09:57:10 2014 S=1.04 Km/hr
-7.36539	-39.42114	Wed Feb 19 09:57:20 2014 S=0.46 Km/hr
-7.36541	-39.42114	Wed Feb 19 09:57:30 2014 S=0.49 Km/hr
-7.36546	-39.42113	Wed Feb 19 09:57:40 2014 S=0.98 Km/hr
-7.36545	-39.42110	Wed Feb 19 09:57:50 2014 S=1.31 Km/hr
-7.36541	-39.42105	Wed Feb 19 09:58:00 2014 S=1.25 Km/hr
-7.36541	-39.42102	Wed Feb 19 09:58:10 2014 S=1.12 Km/hr
-7.36541	-39.42097	Wed Feb 19 09:58:20 2014 S=0.96 Km/hr
-7.36539	-39.42097	Wed Feb 19 09:58:30 2014 S=0.54 Km/hr
-7.36539	-39.42096	Wed Feb 19 09:58:40 2014 S=0.38 Km/hr
-7.36541	-39.42096	Wed Feb 19 09:58:50 2014 S=0.81 Km/hr
-7.36541	-39.42096	Wed Feb 19 09:59:00 2014 S=0.52 Km/hr
-7.36541	-39.42097	Wed Feb 19 09:59:10 2014 S=0.60 Km/hr
-7.36540	-39.42096	Wed Feb 19 09:59:20 2014 S=0.48 Km/hr
-7.36540	-39.42095	Wed Feb 19 09:59:30 2014 S=0.76 Km/hr
-7.36539	-39.42094	Wed Feb 19 09:59:40 2014 S=0.70 Km/hr
-7.36540	-39.42094	Wed Feb 19 09:59:50 2014 S=0.35 Km/hr
-7.36539	-39.42093	Wed Feb 19 10:00:00 2014 S=0.50 Km/hr
-7.36541	-39.42094	Wed Feb 19 10:00:10 2014 S=1.97 Km/hr
-7.36541	-39.42097	Wed Feb 19 10:00:20 2014 S=1.09 Km/hr
-7.36538	-39.42100	Wed Feb 19 10:00:30 2014 S=0.36 Km/hr
-7.36538	-39.42101	Wed Feb 19 10:00:40 2014 S=0.41 Km/hr
-7.36538	-39.42101	Wed Feb 19 10:00:50 2014 S=0.40 Km/hr
-7.36539	-39.42102	Wed Feb 19 10:01:00 2014 S=0.97 Km/hr
-7.36539	-39.42100	Wed Feb 19 10:01:10 2014 S=0.59 Km/hr
-7.36538	-39.42099	Wed Feb 19 10:01:20 2014 S=0.26 Km/hr
-7.36538	-39.42098	Wed Feb 19 10:01:30 2014 S=0.67 Km/hr
-7.36539	-39.42097	Wed Feb 19 10:01:40 2014 S=0.87 Km/hr
-7.36538	-39.42091	Wed Feb 19 10:01:50 2014 S=1.18 Km/hr
-7.36539	-39.42090	Wed Feb 19 10:02:00 2014 S=1.01 Km/hr
-7.36542	-39.42093	Wed Feb 19 10:02:10 2014 S=1.28 Km/hr
-7.36544	-39.42093	Wed Feb 19 10:02:20 2014 S=0.38 Km/hr
-7.36545	-39.42093	Wed Feb 19 10:02:30 2014 S=0.71 Km/hr
-7.36545	-39.42093	Wed Feb 19 10:02:40 2014 S=0.65 Km/hr
-7.36545	-39.42092	Wed Feb 19 10:02:50 2014 S=0.20 Km/hr
-7.36546	-39.42092	Wed Feb 19 10:03:00 2014 S=0.96 Km/hr
-7.36545	-39.42089	Wed Feb 19 10:03:10 2014 S=0.55 Km/hr
-7.36545	-39.42090	Wed Feb 19 10:03:20 2014 S=0.23 Km/hr
-7.36545	-39.42091	Wed Feb 19 10:03:30 2014 S=0.20 Km/hr
-7.36543	-39.42091	Wed Feb 19 10:03:40 2014 S=0.64 Km/hr
-7.36541	-39.42091	Wed Feb 19 10:03:50 2014 S=0.65 Km/hr
-7.36543	-39.42090	Wed Feb 19 10:04:00 2014 S=1.17 Km/hr
-7.36546	-39.42085	Wed Feb 19 10:04:10 2014 S=1.31 Km/hr
-7.36549	-39.42084	Wed Feb 19 10:04:20 2014 S=0.70 Km/hr
-7.36548	-39.42083	Wed Feb 19 10:04:30 2014 S=0.46 Km/hr
-7.36549	-39.42083	Wed Feb 19 10:04:40 2014 S=0.74 Km/hr
-7.36551	-39.42083	Wed Feb 19 10:04:50 2014 S=0.67 Km/hr
-7.36551	-39.42083	Wed Feb 19 10:05:00 2014 S=0.39 Km/hr
-7.36552	-39.42082	Wed Feb 19 10:05:10 2014 S=0.82 Km/hr
-7.36554	-39.42078	Wed Feb 19 10:05:20 2014 S=0.54 Km/hr
-7.36553	-39.42079	Wed Feb 19 10:05:30 2014 S=0.86 Km/hr
-7.36555	-39.42080	Wed Feb 19 10:05:40 2014 S=0.78 Km/hr
-7.36555	-39.42080	Wed Feb 19 10:05:50 2014 S=0.31 Km/hr
-7.36555	-39.42079	Wed Feb 19 10:06:00 2014 S=1.32 Km/hr
-7.36551	-39.42077	Wed Feb 19 10:06:10 2014 S=0.61 Km/hr
-7.36555	-39.42076	Wed Feb 19 10:06:20 2014 S=0.73 Km/hr
-7.36559	-39.42072	Wed Feb 19 10:06:30 2014 S=1.19 Km/hr
-7.36561	-39.42073	Wed Feb 19 10:06:40 2014 S=0.62 Km/hr
-7.36561	-39.42072	Wed Feb 19 10:06:50 2014 S=0.31 Km/hr
-7.36560	-39.42072	Wed Feb 19 10:07:00 2014 S=0.58 Km/hr
-7.36559	-39.42073	Wed Feb 19 10:07:10 2014 S=1.08 Km/hr
-7.36557	-39.42074	Wed Feb 19 10:07:20 2014 S=0.46 Km/hr
-7.36556	-39.42073	Wed Feb 19 10:07:30 2014 S=0.48 Km/hr
-7.36557	-39.42075	Wed Feb 19 10:07:40 2014 S=1.38 Km/hr
-7.36552	-39.42080	Wed Feb 19 10:07:50 2014 S=0.68 Km/hr
-7.36550	-39.42080	Wed Feb 19 10:08:00 2014 S=0.87 Km/hr
-7.36549	-39.42080	Wed Feb 19 10:08:10 2014 S=0.95 Km/hr
-7.36551	-39.42078	Wed Feb 19 10:08:20 2014 S=0.77 Km/hr
-7.36551	-39.42078	Wed Feb 19 10:08:30 2014 S=0.12 Km/hr
-7.36551	-39.42076	Wed Feb 19 10:08:40 2014 S=0.25 Km/hr
-7.36551	-39.42076	Wed Feb 19 10:08:50 2014 S=1.21 Km/hr
-7.36549	-39.42075	Wed Feb 19 10:09:00 2014 S=0.29 Km/hr
-7.36551	-39.42068	Wed Feb 19 10:09:10 2014 S=2.16 Km/hr
-7.36554	-39.42063	Wed Feb 19 10:09:20 2014 S=1.16 Km/hr
-7.36560	-39.42058	Wed Feb 19 10:09:30 2014 S=0.44 Km/hr
-7.36565	-39.42057	Wed Feb 19 10:09:40 2014 S=0.61 Km/hr
-7.36562	-39.42059	Wed Feb 19 10:09:50 2014 S=0.29 Km/hr
-7.36561	-39.42059	Wed Feb 19 10:10:00 2014 S=0.54 Km/hr
-7.36558	-39.42056	Wed Feb 19 10:10:10 2014 S=1.65 Km/hr
-7.36559	-39.42057	Wed Feb 19 10:10:20 2014 S=0.51 Km/hr
-7.36562	-39.42054	Wed Feb 19 10:10:30 2014 S=1.48 Km/hr
-7.36564	-39.42053	Wed Feb 19 10:10:40 2014 S=0.92 Km/hr
-7.36565	-39.42056	Wed Feb 19 10:10:50 2014 S=0.27 Km/hr
-7.36565	-39.42056	Wed Feb 19 10:11:00 2014 S=0.50 Km/hr
-7.36567	-39.42056	Wed Feb 19 10:11:10 2014 S=0.42 Km/hr
-7.36566	-39.42055	Wed Feb 19 10:11:20 2014 S=0.45 Km/hr
-7.36565	-39.42056	Wed Feb 19 10:11:30 2014 S=0.42 Km/hr
-7.36564	-39.42056	Wed Feb 19 10:11:40 2014 S=0.17 Km/hr
-7.36565	-39.42056	Wed Feb 19 10:11:50 2014 S=0.87 Km/hr
-7.36565	-39.42058	Wed Feb 19 10:12:00 2014 S=1.05 Km/hr
-7.36565	-39.42059	Wed Feb 19 10:12:10 2014 S=1.00 Km/hr
-7.36566	-39.42059	Wed Feb 19 10:12:20 2014 S=0.53 Km/hr
-7.36566	-39.42059	Wed Feb 19 10:12:30 2014 S=1.65 Km/hr
-7.36565	-39.42061	Wed Feb 19 10:12:40 2014 S=0.78 Km/hr
-7.36566	-39.42060	Wed Feb 19 10:12:50 2014 S=0.62 Km/hr
-7.36567	-39.42060	Wed Feb 19 10:13:00 2014 S=0.39 Km/hr
-7.36568	-39.42060	Wed Feb 19 10:13:10 2014 S=0.14 Km/hr
-7.36566	-39.42059	Wed Feb 19 10:13:20 2014 S=0.79 Km/hr
-7.36564	-39.42060	Wed Feb 19 10:13:30 2014 S=0.78 Km/hr
-7.36563	-39.42059	Wed Feb 19 10:13:40 2014 S=0.61 Km/hr
-7.36563	-39.42060	Wed Feb 19 10:13:50 2014 S=0.17 Km/hr
-7.36562	-39.42060	Wed Feb 19 10:14:00 2014 S=0.54 Km/hr
-7.36562	-39.42059	Wed Feb 19 10:14:10 2014 S=0.18 Km/hr
-7.36562	-39.42059	Wed Feb 19 10:14:20 2014 S=0.09 Km/hr
-7.36562	-39.42058	Wed Feb 19 10:14:30 2014 S=0.82 Km/hr
-7.36560	-39.42058	Wed Feb 19 10:14:40 2014 S=0.38 Km/hr
-7.36561	-39.42057	Wed Feb 19 10:14:50 2014 S=0.50 Km/hr
-7.36561	-39.42057	Wed Feb 19 10:15:00 2014 S=0.45 Km/hr
-7.36561	-39.42058	Wed Feb 19 10:15:10 2014 S=0.43 Km/hr
-7.36561	-39.42059	Wed Feb 19 10:15:20 2014 S=0.15 Km/hr
-7.36560	-39.42060	Wed Feb 19 10:15:30 2014 S=1.23 Km/hr
-7.36557	-39.42060	Wed Feb 19 10:15:40 2014 S=0.50 Km/hr
-7.36556	-39.42061	Wed Feb 19 10:15:50 2014 S=1.15 Km/hr
-7.36555	-39.42059	Wed Feb 19 10:16:00 2014 S=0.45 Km/hr
-7.36551	-39.42057	Wed Feb 19 10:16:10 2014 S=0.98 Km/hr
-7.36545	-39.42054	Wed Feb 19 10:16:20 2014 S=1.58 Km/hr
-7.36538	-39.42049	Wed Feb 19 10:16:30 2014 S=1.04 Km/hr
-7.36534	-39.42047	Wed Feb 19 10:16:40 2014 S=0.58 Km/hr
-7.36531	-39.42046	Wed Feb 19 10:16:50 2014 S=0.92 Km/hr
-7.36529	-39.42046	Wed Feb 19 10:17:00 2014 S=1.03 Km/hr
-7.36522	-39.42046	Wed Feb 19 10:17:10 2014 S=1.40 Km/hr
-7.36517	-39.42048	Wed Feb 19 10:17:20 2014 S=1.38 Km/hr
-7.36508	-39.42052	Wed Feb 19 10:17:30 2014 S=1.68 Km/hr
-7.36501	-39.42055	Wed Feb 19 10:17:40 2014 S=1.16 Km/hr
-7.36499	-39.42058	Wed Feb 19 10:17:50 2014 S=1.09 Km/hr
-7.36493	-39.42061	Wed Feb 19 10:18:00 2014 S=1.37 Km/hr
-7.36489	-39.42062	Wed Feb 19 10:18:10 2014 S=0.34 Km/hr
-7.36486	-39.42064	Wed Feb 19 10:18:20 2014 S=0.54 Km/hr
-7.36486	-39.42063	Wed Feb 19 10:18:30 2014 S=0.57 Km/hr
-7.36485	-39.42064	Wed Feb 19 10:18:40 2014 S=1.33 Km/hr
-7.36477	-39.42065	Wed Feb 19 10:18:50 2014 S=1.60 Km/hr
-7.36467	-39.42071	Wed Feb 19 10:19:00 2014 S=1.15 Km/hr
-7.36467	-39.42076	Wed Feb 19 10:19:10 2014 S=1.25 Km/hr
-7.36467	-39.42080	Wed Feb 19 10:19:20 2014 S=0.57 Km/hr
-7.36466	-39.42080	Wed Feb 19 10:19:30 2014 S=0.10 Km/hr
-7.36467	-39.42080	Wed Feb 19 10:19:40 2014 S=0.12 Km/hr
-7.36467	-39.42080	Wed Feb 19 10:19:50 2014 S=0.33 Km/hr
-7.36467	-39.42080	Wed Feb 19 10:20:00 2014 S=0.40 Km/hr
-7.36467	-39.42082	Wed Feb 19 10:20:10 2014 S=0.34 Km/hr
-7.36468	-39.42080	Wed Feb 19 10:20:20 2014 S=0.99 Km/hr
-7.36468	-39.42076	Wed Feb 19 10:20:30 2014 S=0.65 Km/hr
-7.36468	-39.42074	Wed Feb 19 10:20:40 2014 S=0.31 Km/hr
-7.36468	-39.42074	Wed Feb 19 10:20:50 2014 S=0.30 Km/hr
-7.36467	-39.42073	Wed Feb 19 10:21:00 2014 S=0.51 Km/hr
-7.36471	-39.42073	Wed Feb 19 10:21:10 2014 S=0.36 Km/hr
-7.36475	-39.42074	Wed Feb 19 10:21:20 2014 S=0.63 Km/hr
-7.36472	-39.42078	Wed Feb 19 10:21:30 2014 S=0.74 Km/hr
-7.36472	-39.42078	Wed Feb 19 10:21:40 2014 S=1.14 Km/hr
-7.36470	-39.42078	Wed Feb 19 10:21:50 2014 S=1.08 Km/hr
-7.36467	-39.42078	Wed Feb 19 10:22:00 2014 S=1.04 Km/hr
-7.36468	-39.42079	Wed Feb 19 10:22:10 2014 S=0.39 Km/hr
-7.36469	-39.42080	Wed Feb 19 10:22:20 2014 S=0.44 Km/hr
-7.36468	-39.42080	Wed Feb 19 10:22:30 2014 S=0.34 Km/hr
-7.36467	-39.42081	Wed Feb 19 10:22:40 2014 S=0.35 Km/hr
-7.36467	-39.42081	Wed Feb 19 10:22:50 2014 S=0.64 Km/hr
-7.36466	-39.42080	Wed Feb 19 10:23:00 2014 S=0.74 Km/hr
-7.36466	-39.42080	Wed Feb 19 10:23:10 2014 S=0.75 Km/hr
-7.36470	-39.42087	Wed Feb 19 10:23:20 2014 S=1.49 Km/hr
-7.36471	-39.42093	Wed Feb 19 10:23:30 2014 S=2.90 Km/hr
-7.36471	-39.42098	Wed Feb 19 10:23:40 2014 S=0.87 Km/hr
-7.36471	-39.42104	Wed Feb 19 10:23:50 2014 S=1.92 Km/hr
-7.36462	-39.42104	Wed Feb 19 10:24:00 2014 S=2.19 Km/hr
-7.36456	-39.42104	Wed Feb 19 10:24:10 2014 S=1.92 Km/hr
-7.36452	-39.42102	Wed Feb 19 10:24:20 2014 S=1.88 Km/hr
-7.36451	-39.42102	Wed Feb 19 10:24:30 2014 S=0.36 Km/hr
-7.36451	-39.42104	Wed Feb 19 10:24:40 2014 S=2.26 Km/hr
-7.36445	-39.42110	Wed Feb 19 10:24:50 2014 S=2.25 Km/hr
-7.36442	-39.42114	Wed Feb 19 10:25:00 2014 S=2.59 Km/hr
-7.36440	-39.42113	Wed Feb 19 10:25:10 2014 S=1.86 Km/hr
-7.36447	-39.42109	Wed Feb 19 10:25:20 2014 S=3.38 Km/hr
-7.36450	-39.42104	Wed Feb 19 10:25:30 2014 S=1.90 Km/hr
-7.36458	-39.42101	Wed Feb 19 10:25:40 2014 S=2.96 Km/hr
-7.36467	-39.42101	Wed Feb 19 10:25:50 2014 S=1.81 Km/hr
-7.36468	-39.42101	Wed Feb 19 10:26:00 2014 S=2.58 Km/hr
-7.36468	-39.42093	Wed Feb 19 10:26:10 2014 S=3.27 Km/hr
-7.36468	-39.42089	Wed Feb 19 10:26:20 2014 S=2.89 Km/hr
-7.36474	-39.42086	Wed Feb 19 10:26:30 2014 S=0.13 Km/hr
-7.36467	-39.42086	Wed Feb 19 10:26:40 2014 S=2.45 Km/hr
-7.36465	-39.42084	Wed Feb 19 10:26:50 2014 S=1.05 Km/hr
-7.36466	-39.42083	Wed Feb 19 10:27:00 2014 S=0.61 Km/hr
-7.36468	-39.42083	Wed Feb 19 10:27:10 2014 S=1.06 Km/hr
-7.36469	-39.42084	Wed Feb 19 10:27:20 2014 S=0.73 Km/hr
-7.36468	-39.42086	Wed Feb 19 10:27:30 2014 S=0.50 Km/hr
-7.36468	-39.42087	Wed Feb 19 10:27:40 2014 S=1.25 Km/hr
-7.36469	-39.42087	Wed Feb 19 10:27:50 2014 S=0.19 Km/hr
-7.36469	-39.42088	Wed Feb 19 10:28:00 2014 S=0.43 Km/hr
-7.36468	-39.42086	Wed Feb 19 10:28:10 2014 S=1.55 Km/hr
-7.36464	-39.42078	Wed Feb 19 10:28:20 2014 S=1.53 Km/hr
-7.36460	-39.42069	Wed Feb 19 10:28:30 2014 S=2.77 Km/hr
-7.36455	-39.42059	Wed Feb 19 10:28:40 2014 S=3.10 Km/hr
-7.36451	-39.42048	Wed Feb 19 10:28:50 2014 S=2.05 Km/hr
-7.36443	-39.42039	Wed Feb 19 10:29:00 2014 S=3.24 Km/hr
-7.36435	-39.42033	Wed Feb 19 10:29:10 2014 S=4.16 Km/hr
-7.36430	-39.42024	Wed Feb 19 10:29:20 2014 S=4.09 Km/hr
-7.36423	-39.42016	Wed Feb 19 10:29:30 2014 S=3.66 Km/hr
-7.36416	-39.42013	Wed Feb 19 10:29:40 2014 S=3.00 Km/hr
-7.36411	-39.42001	Wed Feb 19 10:29:50 2014 S=3.79 Km/hr
-7.36403	-39.41994	Wed Feb 19 10:30:00 2014 S=3.61 Km/hr
-7.36394	-39.41989	Wed Feb 19 10:30:10 2014 S=3.40 Km/hr
-7.36388	-39.41980	Wed Feb 19 10:30:20 2014 S=4.06 Km/hr
-7.36381	-39.41977	Wed Feb 19 10:30:30 2014 S=3.24 Km/hr
-7.36372	-39.41979	Wed Feb 19 10:30:40 2014 S=2.32 Km/hr
-7.36367	-39.41978	Wed Feb 19 10:30:50 2014 S=1.03 Km/hr
-7.36366	-39.41979	Wed Feb 19 10:31:00 2014 S=0.07 Km/hr
-7.36367	-39.41978	Wed Feb 19 10:31:10 2014 S=0.50 Km/hr
-7.36368	-39.41977	Wed Feb 19 10:31:20 2014 S=0.94 Km/hr
-7.36367	-39.41978	Wed Feb 19 10:31:30 2014 S=0.90 Km/hr
-7.36367	-39.41979	Wed Feb 19 10:31:40 2014 S=2.63 Km/hr
-7.36371	-39.41977	Wed Feb 19 10:31:50 2014 S=1.77 Km/hr
-7.36377	-39.41976	Wed Feb 19 10:32:00 2014 S=2.76 Km/hr
-7.36388	-39.41983	Wed Feb 19 10:32:10 2014 S=4.09 Km/hr
-7.36397	-39.41988	Wed Feb 19 10:32:20 2014 S=3.69 Km/hr
-7.36398	-39.41999	Wed Feb 19 10:32:30 2014 S=3.00 Km/hr
-7.36389	-39.42008	Wed Feb 19 10:32:40 2014 S=3.65 Km/hr
-7.36384	-39.42016	Wed Feb 19 10:32:50 2014 S=1.79 Km/hr
-7.36378	-39.42024	Wed Feb 19 10:33:00 2014 S=2.29 Km/hr
-7.36366	-39.42027	Wed Feb 19 10:33:10 2014 S=2.81 Km/hr
-7.36356	-39.42031	Wed Feb 19 10:33:20 2014 S=3.66 Km/hr
-7.36347	-39.42035	Wed Feb 19 10:33:30 2014 S=2.13 Km/hr
-7.36341	-39.42035	Wed Feb 19 10:33:40 2014 S=1.81 Km/hr
-7.36327	-39.42033	Wed Feb 19 10:33:50 2014 S=2.60 Km/hr
-7.36324	-39.42036	Wed Feb 19 10:34:00 2014 S=1.37 Km/hr
-7.36323	-39.42037	Wed Feb 19 10:34:10 2014 S=0.39 Km/hr
-7.36321	-39.42036	Wed Feb 19 10:34:20 2014 S=1.75 Km/hr
-7.36310	-39.42035	Wed Feb 19 10:34:30 2014 S=3.31 Km/hr
-7.36300	-39.42039	Wed Feb 19 10:34:40 2014 S=3.46 Km/hr
-7.36292	-39.42037	Wed Feb 19 10:34:50 2014 S=2.51 Km/hr
-7.36284	-39.42038	Wed Feb 19 10:35:00 2014 S=2.12 Km/hr
-7.36280	-39.42042	Wed Feb 19 10:35:10 2014 S=1.88 Km/hr
-7.36276	-39.42048	Wed Feb 19 10:35:20 2014 S=1.74 Km/hr
-7.36272	-39.42055	Wed Feb 19 10:35:30 2014 S=2.24 Km/hr
-7.36271	-39.42066	Wed Feb 19 10:35:40 2014 S=2.52 Km/hr
-7.36269	-39.42078	Wed Feb 19 10:35:50 2014 S=3.27 Km/hr
-7.36269	-39.42089	Wed Feb 19 10:36:00 2014 S=3.07 Km/hr
-7.36269	-39.42104	Wed Feb 19 10:36:10 2014 S=3.33 Km/hr
-7.36262	-39.42115	Wed Feb 19 10:36:20 2014 S=1.87 Km/hr
-7.36254	-39.42118	Wed Feb 19 10:36:30 2014 S=1.69 Km/hr
-7.36249	-39.42125	Wed Feb 19 10:36:40 2014 S=1.38 Km/hr
-7.36248	-39.42128	Wed Feb 19 10:36:50 2014 S=0.50 Km/hr
-7.36248	-39.42134	Wed Feb 19 10:37:00 2014 S=2.50 Km/hr
-7.36243	-39.42151	Wed Feb 19 10:37:10 2014 S=2.06 Km/hr
-7.36238	-39.42162	Wed Feb 19 10:37:20 2014 S=1.06 Km/hr
-7.36244	-39.42168	Wed Feb 19 10:37:30 2014 S=1.14 Km/hr
-7.36239	-39.42168	Wed Feb 19 10:37:40 2014 S=2.04 Km/hr
-7.36235	-39.42176	Wed Feb 19 10:37:50 2014 S=3.60 Km/hr
-7.36230	-39.42182	Wed Feb 19 10:38:00 2014 S=2.69 Km/hr
-7.36225	-39.42193	Wed Feb 19 10:38:10 2014 S=3.40 Km/hr
-7.36218	-39.42197	Wed Feb 19 10:38:20 2014 S=0.48 Km/hr
-7.36218	-39.42200	Wed Feb 19 10:38:30 2014 S=1.61 Km/hr
-7.36224	-39.42201	Wed Feb 19 10:38:40 2014 S=1.26 Km/hr
-7.36231	-39.42202	Wed Feb 19 10:38:50 2014 S=2.03 Km/hr
-7.36228	-39.42211	Wed Feb 19 10:39:00 2014 S=2.24 Km/hr
-7.36224	-39.42218	Wed Feb 19 10:39:10 2014 S=3.33 Km/hr
-7.36222	-39.42223	Wed Feb 19 10:39:20 2014 S=1.44 Km/hr
-7.36218	-39.42229	Wed Feb 19 10:39:30 2014 S=1.01 Km/hr
-7.36218	-39.42233	Wed Feb 19 10:39:40 2014 S=0.58 Km/hr
-7.36216	-39.42242	Wed Feb 19 10:39:50 2014 S=0.72 Km/hr
-7.36212	-39.42249	Wed Feb 19 10:40:00 2014 S=1.62 Km/hr
-7.36209	-39.42254	Wed Feb 19 10:40:10 2014 S=1.63 Km/hr
-7.36205	-39.42262	Wed Feb 19 10:40:20 2014 S=1.36 Km/hr
-7.36196	-39.42262	Wed Feb 19 10:40:30 2014 S=2.32 Km/hr
-7.36194	-39.42265	Wed Feb 19 10:40:40 2014 S=0.52 Km/hr
-7.36193	-39.42266	Wed Feb 19 10:40:50 2014 S=0.49 Km/hr
-7.36189	-39.42262	Wed Feb 19 10:41:00 2014 S=1.61 Km/hr
-7.36183	-39.42258	Wed Feb 19 10:41:10 2014 S=1.50 Km/hr
-7.36177	-39.42250	Wed Feb 19 10:41:20 2014 S=1.67 Km/hr
-7.36172	-39.42246	Wed Feb 19 10:41:30 2014 S=0.92 Km/hr
-7.36170	-39.42244	Wed Feb 19 10:41:40 2014 S=1.63 Km/hr
-7.36165	-39.42242	Wed Feb 19 10:41:50 2014 S=1.06 Km/hr
-7.36160	-39.42239	Wed Feb 19 10:42:00 2014 S=1.30 Km/hr
-7.36153	-39.42238	Wed Feb 19 10:42:10 2014 S=1.60 Km/hr
-7.36147	-39.42226	Wed Feb 19 10:42:20 2014 S=2.25 Km/hr
-7.36146	-39.42226	Wed Feb 19 10:42:30 2014 S=0.68 Km/hr
-7.36150	-39.42219	Wed Feb 19 10:42:40 2014 S=0.93 Km/hr
-7.36149	-39.42215	Wed Feb 19 10:42:50 2014 S=0.48 Km/hr
-7.36146	-39.42209	Wed Feb 19 10:43:00 2014 S=1.62 Km/hr
-7.36144	-39.42207	Wed Feb 19 10:43:10 2014 S=0.06 Km/hr
-7.36140	-39.42204	Wed Feb 19 10:43:20 2014 S=1.99 Km/hr
-7.36138	-39.42199	Wed Feb 19 10:43:30 2014 S=0.80 Km/hr
-7.36140	-39.42191	Wed Feb 19 10:43:40 2014 S=0.88 Km/hr
-7.36138	-39.42190	Wed Feb 19 10:43:50 2014 S=1.31 Km/hr
-7.36132	-39.42184	Wed Feb 19 10:44:00 2014 S=1.30 Km/hr
-7.36125	-39.42180	Wed Feb 19 10:44:10 2014 S=3.54 Km/hr
-7.36123	-39.42169	Wed Feb 19 10:44:20 2014 S=1.68 Km/hr
-7.36116	-39.42168	Wed Feb 19 10:44:30 2014 S=2.83 Km/hr
-7.36111	-39.42170	Wed Feb 19 10:44:40 2014 S=1.95 Km/hr
-7.36108	-39.42177	Wed Feb 19 10:44:50 2014 S=1.09 Km/hr
-7.36110	-39.42177	Wed Feb 19 10:45:00 2014 S=2.84 Km/hr
-7.36114	-39.42167	Wed Feb 19 10:45:10 2014 S=1.65 Km/hr
-7.36115	-39.42158	Wed Feb 19 10:45:20 2014 S=1.90 Km/hr
-7.36118	-39.42152	Wed Feb 19 10:45:30 2014 S=2.56 Km/hr
-7.36124	-39.42146	Wed Feb 19 10:45:40 2014 S=1.62 Km/hr
-7.36123	-39.42139	Wed Feb 19 10:45:50 2014 S=0.84 Km/hr
-7.36128	-39.42132	Wed Feb 19 10:46:00 2014 S=2.59 Km/hr
-7.36133	-39.42122	Wed Feb 19 10:46:10 2014 S=2.77 Km/hr
-7.36135	-39.42121	Wed Feb 19 10:46:20 2014 S=2.75 Km/hr
-7.36139	-39.42116	Wed Feb 19 10:46:30 2014 S=0.78 Km/hr
-7.36140	-39.42105	Wed Feb 19 10:46:40 2014 S=2.41 Km/hr
-7.36140	-39.42095	Wed Feb 19 10:46:50 2014 S=3.26 Km/hr
-7.36141	-39.42089	Wed Feb 19 10:47:00 2014 S=0.85 Km/hr
-7.36140	-39.42090	Wed Feb 19 10:47:10 2014 S=1.38 Km/hr
-7.36143	-39.42081	Wed Feb 19 10:47:20 2014 S=1.57 Km/hr
-7.36145	-39.42075	Wed Feb 19 10:47:30 2014 S=2.16 Km/hr
-7.36145	-39.42071	Wed Feb 19 10:47:40 2014 S=1.70 Km/hr
-7.36145	-39.42069	Wed Feb 19 10:47:50 2014 S=1.03 Km/hr
-7.36142	-39.42057	Wed Feb 19 10:48:00 2014 S=1.72 Km/hr
-7.36140	-39.42051	Wed Feb 19 10:48:10 2014 S=1.88 Km/hr
-7.36139	-39.42044	Wed Feb 19 10:48:20 2014 S=2.04 Km/hr
-7.36138	-39.42033	Wed Feb 19 10:48:30 2014 S=2.71 Km/hr
-7.36144	-39.42019	Wed Feb 19 10:48:40 2014 S=2.65 Km/hr
-7.36149	-39.42003	Wed Feb 19 10:48:50 2014 S=4.14 Km/hr
-7.36152	-39.41996	Wed Feb 19 10:49:00 2014 S=2.55 Km/hr
-7.36156	-39.41997	Wed Feb 19 10:49:10 2014 S=1.23 Km/hr
-7.36159	-39.41996	Wed Feb 19 10:49:20 2014 S=0.48 Km/hr
-7.36157	-39.41993	Wed Feb 19 10:49:30 2014 S=0.42 Km/hr
-7.36161	-39.41992	Wed Feb 19 10:49:40 2014 S=1.70 Km/hr
-7.36171	-39.41992	Wed Feb 19 10:49:50 2014 S=1.42 Km/hr
-7.36179	-39.41994	Wed Feb 19 10:50:00 2014 S=1.27 Km/hr
-7.36185	-39.41996	Wed Feb 19 10:50:10 2014 S=2.12 Km/hr
-7.36191	-39.41995	Wed Feb 19 10:50:20 2014 S=1.75 Km/hr
-7.36197	-39.41993	Wed Feb 19 10:50:30 2014 S=0.72 Km/hr
-7.36204	-39.41995	Wed Feb 19 10:50:40 2014 S=0.97 Km/hr
-7.36214	-39.41997	Wed Feb 19 10:50:50 2014 S=1.75 Km/hr
-7.36220	-39.41996	Wed Feb 19 10:51:00 2014 S=1.02 Km/hr
-7.36224	-39.41999	Wed Feb 19 10:51:10 2014 S=1.80 Km/hr
-7.36226	-39.42004	Wed Feb 19 10:51:20 2014 S=2.14 Km/hr
-7.36235	-39.42009	Wed Feb 19 10:51:30 2014 S=2.00 Km/hr
-7.36245	-39.42014	Wed Feb 19 10:51:40 2014 S=1.55 Km/hr
-7.36252	-39.42017	Wed Feb 19 10:51:50 2014 S=2.00 Km/hr
-7.36259	-39.42020	Wed Feb 19 10:52:00 2014 S=1.40 Km/hr
-7.36266	-39.42023	Wed Feb 19 10:52:10 2014 S=1.52 Km/hr
-7.36274	-39.42032	Wed Feb 19 10:52:20 2014 S=2.39 Km/hr
-7.36273	-39.42040	Wed Feb 19 10:52:30 2014 S=1.67 Km/hr
-7.36276	-39.42041	Wed Feb 19 10:52:40 2014 S=2.60 Km/hr
-7.36282	-39.42033	Wed Feb 19 10:52:50 2014 S=3.58 Km/hr
-7.36293	-39.42030	Wed Feb 19 10:53:00 2014 S=4.67 Km/hr
-7.36300	-39.42036	Wed Feb 19 10:53:10 2014 S=3.29 Km/hr
-7.36300	-39.42050	Wed Feb 19 10:53:20 2014 S=3.86 Km/hr
-7.36302	-39.42060	Wed Feb 19 10:53:30 2014 S=3.06 Km/hr
-7.36302	-39.42068	Wed Feb 19 10:53:40 2014 S=2.45 Km/hr
-7.36304	-39.42077	Wed Feb 19 10:53:50 2014 S=2.54 Km/hr
-7.36308	-39.42088	Wed Feb 19 10:54:00 2014 S=2.63 Km/hr
-7.36311	-39.42097	Wed Feb 19 10:54:10 2014 S=1.76 Km/hr
-7.36312	-39.42107	Wed Feb 19 10:54:20 2014 S=2.14 Km/hr
-7.36314	-39.42120	Wed Feb 19 10:54:30 2014 S=3.80 Km/hr
-7.36315	-39.42127	Wed Feb 19 10:54:40 2014 S=2.45 Km/hr
-7.36315	-39.42136	Wed Feb 19 10:54:50 2014 S=2.02 Km/hr
-7.36317	-39.42146	Wed Feb 19 10:55:00 2014 S=2.86 Km/hr
-7.36309	-39.42157	Wed Feb 19 10:55:10 2014 S=2.66 Km/hr
-7.36302	-39.42157	Wed Feb 19 10:55:20 2014 S=1.28 Km/hr
-7.36305	-39.42150	Wed Feb 19 10:55:30 2014 S=0.99 Km/hr
-7.36305	-39.42155	Wed Feb 19 10:55:40 2014 S=2.47 Km/hr
-7.36305	-39.42166	Wed Feb 19 10:55:50 2014 S=3.27 Km/hr
-7.36313	-39.42162	Wed Feb 19 10:56:00 2014 S=3.93 Km/hr
-7.36321	-39.42156	Wed Feb 19 10:56:10 2014 S=3.95 Km/hr
-7.36328	-39.42152	Wed Feb 19 10:56:20 2014 S=2.92 Km/hr
-7.36331	-39.42162	Wed Feb 19 10:56:30 2014 S=2.05 Km/hr
-7.36335	-39.42170	Wed Feb 19 10:56:40 2014 S=2.88 Km/hr
-7.36336	-39.42179	Wed Feb 19 10:56:50 2014 S=1.90 Km/hr
-7.36337	-39.42190	Wed Feb 19 10:57:00 2014 S=1.75 Km/hr
-7.36337	-39.42197	Wed Feb 19 10:57:10 2014 S=2.82 Km/hr
-7.36343	-39.42207	Wed Feb 19 10:57:20 2014 S=2.13 Km/hr
-7.36345	-39.42214	Wed Feb 19 10:57:30 2014 S=2.19 Km/hr
-7.36349	-39.42221	Wed Feb 19 10:57:40 2014 S=1.84 Km/hr
-7.36352	-39.42225	Wed Feb 19 10:57:50 2014 S=1.02 Km/hr
-7.36358	-39.42233	Wed Feb 19 10:58:00 2014 S=1.34 Km/hr
-7.36366	-39.42242	Wed Feb 19 10:58:10 2014 S=3.14 Km/hr
-7.36370	-39.42249	Wed Feb 19 10:58:20 2014 S=1.78 Km/hr
-7.36383	-39.42256	Wed Feb 19 10:58:30 2014 S=4.17 Km/hr
-7.36391	-39.42260	Wed Feb 19 10:58:40 2014 S=2.41 Km/hr
-7.36398	-39.42263	Wed Feb 19 10:58:50 2014 S=1.39 Km/hr
-7.36405	-39.42272	Wed Feb 19 10:59:00 2014 S=2.10 Km/hr
-7.36415	-39.42280	Wed Feb 19 10:59:10 2014 S=2.37 Km/hr
-7.36424	-39.42291	Wed Feb 19 10:59:20 2014 S=2.76 Km/hr
-7.36425	-39.42305	Wed Feb 19 10:59:30 2014 S=4.15 Km/hr
-7.36424	-39.42310	Wed Feb 19 10:59:40 2014 S=0.88 Km/hr
-7.36429	-39.42321	Wed Feb 19 10:59:50 2014 S=3.09 Km/hr
-7.36425	-39.42335	Wed Feb 19 11:00:00 2014 S=2.84 Km/hr
-7.36422	-39.42343	Wed Feb 19 11:00:10 2014 S=3.13 Km/hr
-7.36426	-39.42347	Wed Feb 19 11:00:20 2014 S=3.05 Km/hr
-7.36432	-39.42346	Wed Feb 19 11:00:30 2014 S=2.83 Km/hr
-7.36439	-39.42342	Wed Feb 19 11:00:40 2014 S=2.78 Km/hr
-7.36442	-39.42340	Wed Feb 19 11:00:50 2014 S=1.46 Km/hr
-7.36449	-39.42342	Wed Feb 19 11:01:00 2014 S=1.44 Km/hr
-7.36453	-39.42347	Wed Feb 19 11:01:10 2014 S=0.75 Km/hr
-7.36454	-39.42352	Wed Feb 19 11:01:20 2014 S=0.93 Km/hr
-7.36455	-39.42353	Wed Feb 19 11:01:30 2014 S=0.47 Km/hr
-7.36456	-39.42355	Wed Feb 19 11:01:40 2014 S=0.96 Km/hr
-7.36456	-39.42358	Wed Feb 19 11:01:50 2014 S=0.80 Km/hr
-7.36460	-39.42360	Wed Feb 19 11:02:00 2014 S=1.70 Km/hr
-7.36465	-39.42359	Wed Feb 19 11:02:10 2014 S=1.30 Km/hr
-7.36467	-39.42358	Wed Feb 19 11:02:20 2014 S=0.40 Km/hr
-7.36469	-39.42356	Wed Feb 19 11:02:30 2014 S=1.50 Km/hr
-7.36472	-39.42354	Wed Feb 19 11:02:40 2014 S=1.51 Km/hr
-7.36473	-39.42349	Wed Feb 19 11:02:50 2014 S=0.57 Km/hr
-7.36474	-39.42347	Wed Feb 19 11:03:00 2014 S=1.85 Km/hr
-7.36481	-39.42337	Wed Feb 19 11:03:10 2014 S=2.96 Km/hr
-7.36487	-39.42334	Wed Feb 19 11:03:20 2014 S=1.40 Km/hr
-7.36491	-39.42336	Wed Feb 19 11:03:30 2014 S=1.75 Km/hr
-7.36493	-39.42330	Wed Feb 19 11:03:40 2014 S=2.44 Km/hr
-7.36499	-39.42329	Wed Feb 19 11:03:50 2014 S=2.01 Km/hr
-7.36502	-39.42329	Wed Feb 19 11:04:00 2014 S=0.85 Km/hr
-7.36505	-39.42328	Wed Feb 19 11:04:10 2014 S=0.80 Km/hr
-7.36508	-39.42322	Wed Feb 19 11:04:20 2014 S=1.91 Km/hr
-7.36512	-39.42314	Wed Feb 19 11:04:30 2014 S=2.36 Km/hr
-7.36512	-39.42305	Wed Feb 19 11:04:40 2014 S=2.28 Km/hr
-7.36514	-39.42298	Wed Feb 19 11:04:50 2014 S=3.28 Km/hr
-7.36520	-39.42288	Wed Feb 19 11:05:00 2014 S=2.26 Km/hr
-7.36524	-39.42285	Wed Feb 19 11:05:10 2014 S=0.91 Km/hr
-7.36526	-39.42282	Wed Feb 19 11:05:20 2014 S=0.81 Km/hr
-7.36524	-39.42279	Wed Feb 19 11:05:30 2014 S=0.35 Km/hr
-7.36524	-39.42279	Wed Feb 19 11:05:40 2014 S=0.10 Km/hr
-7.36524	-39.42279	Wed Feb 19 11:05:50 2014 S=0.82 Km/hr
-7.36524	-39.42276	Wed Feb 19 11:06:00 2014 S=1.76 Km/hr
-7.36520	-39.42271	Wed Feb 19 11:06:10 2014 S=2.58 Km/hr
-7.36519	-39.42260	Wed Feb 19 11:06:20 2014 S=3.14 Km/hr
-7.36518	-39.42256	Wed Feb 19 11:06:30 2014 S=0.58 Km/hr
-7.36526	-39.42262	Wed Feb 19 11:06:40 2014 S=3.88 Km/hr
-7.36538	-39.42260	Wed Feb 19 11:06:50 2014 S=3.36 Km/hr
-7.36544	-39.42262	Wed Feb 19 11:07:00 2014 S=0.17 Km/hr
-7.36541	-39.42255	Wed Feb 19 11:07:10 2014 S=2.77 Km/hr
-7.36542	-39.42248	Wed Feb 19 11:07:20 2014 S=1.84 Km/hr
-7.36546	-39.42244	Wed Feb 19 11:07:30 2014 S=1.45 Km/hr
-7.36553	-39.42233	Wed Feb 19 11:07:40 2014 S=2.10 Km/hr
-7.36559	-39.42221	Wed Feb 19 11:07:50 2014 S=2.38 Km/hr
-7.36560	-39.42212	Wed Feb 19 11:08:00 2014 S=3.92 Km/hr
-7.36554	-39.42206	Wed Feb 19 11:08:10 2014 S=2.54 Km/hr
-7.36550	-39.42201	Wed Feb 19 11:08:20 2014 S=1.61 Km/hr
-7.36547	-39.42191	Wed Feb 19 11:08:30 2014 S=3.22 Km/hr
-7.36545	-39.42179	Wed Feb 19 11:08:40 2014 S=3.03 Km/hr
-7.36542	-39.42170	Wed Feb 19 11:08:50 2014 S=3.28 Km/hr
-7.36555	-39.42162	Wed Feb 19 11:09:00 2014 S=4.65 Km/hr
-7.36565	-39.42160	Wed Feb 19 11:09:10 2014 S=3.39 Km/hr
-7.36577	-39.42162	Wed Feb 19 11:09:20 2014 S=4.11 Km/hr
-7.36584	-39.42159	Wed Feb 19 11:09:30 2014 S=1.95 Km/hr
-7.36592	-39.42157	Wed Feb 19 11:09:40 2014 S=2.78 Km/hr
-7.36606	-39.42155	Wed Feb 19 11:09:50 2014 S=3.54 Km/hr
-7.36615	-39.42157	Wed Feb 19 11:10:00 2014 S=2.71 Km/hr
-7.36623	-39.42160	Wed Feb 19 11:10:10 2014 S=3.13 Km/hr
-7.36628	-39.42161	Wed Feb 19 11:10:20 2014 S=0.33 Km/hr
-7.36629	-39.42161	Wed Feb 19 11:10:30 2014 S=1.96 Km/hr
-7.36630	-39.42159	Wed Feb 19 11:10:40 2014 S=0.71 Km/hr
-7.36631	-39.42159	Wed Feb 19 11:10:50 2014 S=0.06 Km/hr
-7.36632	-39.42159	Wed Feb 19 11:11:00 2014 S=0.35 Km/hr
-7.36633	-39.42159	Wed Feb 19 11:11:10 2014 S=2.37 Km/hr
-7.36640	-39.42159	Wed Feb 19 11:11:20 2014 S=3.18 Km/hr
-7.36647	-39.42164	Wed Feb 19 11:11:30 2014 S=2.12 Km/hr
-7.36656	-39.42165	Wed Feb 19 11:11:40 2014 S=1.66 Km/hr
-7.36657	-39.42167	Wed Feb 19 11:11:50 2014 S=0.27 Km/hr
-7.36658	-39.42167	Wed Feb 19 11:12:00 2014 S=0.64 Km/hr
-7.36660	-39.42171	Wed Feb 19 11:12:10 2014 S=3.42 Km/hr
-7.36668	-39.42184	Wed Feb 19 11:12:20 2014 S=7.56 Km/hr
-7.36674	-39.42209	Wed Feb 19 11:12:30 2014 S=6.77 Km/hr
-7.36674	-39.42236	Wed Feb 19 11:12:40 2014 S=6.49 Km/hr
-7.36678	-39.42271	Wed Feb 19 11:12:50 2014 S=11.02 Km/hr
-7.36686	-39.42306	Wed Feb 19 11:13:00 2014 S=10.53 Km/hr
-7.36698	-39.42351	Wed Feb 19 11:13:10 2014 S=10.11 Km/hr
-7.36698	-39.42382	Wed Feb 19 11:13:20 2014 S=7.70 Km/hr
-7.36697	-39.42415	Wed Feb 19 11:13:30 2014 S=11.90 Km/hr
-7.36691	-39.42450	Wed Feb 19 11:13:40 2014 S=7.47 Km/hr
-7.36681	-39.42487	Wed Feb 19 11:13:50 2014 S=13.86 Km/hr
-7.36670	-39.42527	Wed Feb 19 11:14:00 2014 S=12.13 Km/hr
-7.36654	-39.42553	Wed Feb 19 11:14:10 2014 S=9.16 Km/hr
-7.36643	-39.42584	Wed Feb 19 11:14:20 2014 S=6.55 Km/hr
-7.36641	-39.42621	Wed Feb 19 11:14:30 2014 S=11.45 Km/hr
-7.36636	-39.42653	Wed Feb 19 11:14:40 2014 S=10.44 Km/hr
-7.36627	-39.42688	Wed Feb 19 11:14:50 2014 S=11.14 Km/hr
-7.36604	-39.42715	Wed Feb 19 11:15:00 2014 S=11.16 Km/hr
-7.36575	-39.42736	Wed Feb 19 11:15:10 2014 S=12.16 Km/hr
-7.36546	-39.42756	Wed Feb 19 11:15:20 2014 S=11.14 Km/hr
-7.36525	-39.42783	Wed Feb 19 11:15:30 2014 S=12.19 Km/hr
-7.36505	-39.42815	Wed Feb 19 11:15:40 2014 S=9.24 Km/hr
-7.36494	-39.42845	Wed Feb 19 11:15:50 2014 S=10.57 Km/hr
-7.36477	-39.42876	Wed Feb 19 11:16:00 2014 S=11.80 Km/hr
-7.36454	-39.42904	Wed Feb 19 11:16:10 2014 S=10.57 Km/hr
-7.36426	-39.42921	Wed Feb 19 11:16:20 2014 S=6.52 Km/hr
-7.36396	-39.42933	Wed Feb 19 11:16:30 2014 S=6.67 Km/hr
-7.36368	-39.42940	Wed Feb 19 11:16:40 2014 S=5.88 Km/hr
-7.36337	-39.42951	Wed Feb 19 11:16:50 2014 S=5.92 Km/hr
-7.36307	-39.42963	Wed Feb 19 11:17:00 2014 S=5.75 Km/hr
-7.36275	-39.42984	Wed Feb 19 11:17:10 2014 S=11.92 Km/hr
-7.36244	-39.43014	Wed Feb 19 11:17:20 2014 S=12.38 Km/hr
-7.36210	-39.43046	Wed Feb 19 11:17:30 2014 S=11.68 Km/hr
-7.36182	-39.43076	Wed Feb 19 11:17:40 2014 S=13.33 Km/hr
-7.36161	-39.43105	Wed Feb 19 11:17:50 2014 S=12.50 Km/hr
-7.36134	-39.43134	Wed Feb 19 11:18:00 2014 S=10.95 Km/hr
-7.36115	-39.43165	Wed Feb 19 11:18:10 2014 S=11.84 Km/hr
-7.36097	-39.43198	Wed Feb 19 11:18:20 2014 S=12.28 Km/hr
-7.36068	-39.43229	Wed Feb 19 11:18:30 2014 S=10.53 Km/hr
-7.36043	-39.43259	Wed Feb 19 11:18:40 2014 S=11.88 Km/hr
-7.36020	-39.43287	Wed Feb 19 11:18:50 2014 S=10.62 Km/hr
-7.36004	-39.43316	Wed Feb 19 11:19:00 2014 S=13.15 Km/hr
-7.35993	-39.43346	Wed Feb 19 11:19:10 2014 S=9.18 Km/hr
-7.35982	-39.43371	Wed Feb 19 11:19:20 2014 S=8.27 Km/hr
-7.35970	-39.43395	Wed Feb 19 11:19:30 2014 S=7.03 Km/hr
-7.35956	-39.43420	Wed Feb 19 11:19:40 2014 S=8.15 Km/hr
-7.35938	-39.43440	Wed Feb 19 11:19:50 2014 S=8.26 Km/hr
-7.35923	-39.43453	Wed Feb 19 11:20:00 2014 S=8.98 Km/hr
-7.35901	-39.43462	Wed Feb 19 11:20:10 2014 S=5.43 Km/hr
-7.35886	-39.43480	Wed Feb 19 11:20:20 2014 S=7.37 Km/hr
-7.35879	-39.43500	Wed Feb 19 11:20:30 2014 S=6.28 Km/hr
-7.35878	-39.43518	Wed Feb 19 11:20:40 2014 S=5.43 Km/hr
-7.35880	-39.43538	Wed Feb 19 11:20:50 2014 S=5.22 Km/hr
-7.35879	-39.43555	Wed Feb 19 11:21:00 2014 S=5.13 Km/hr
-7.35881	-39.43575	Wed Feb 19 11:21:10 2014 S=5.27 Km/hr
-7.35883	-39.43599	Wed Feb 19 11:21:20 2014 S=5.78 Km/hr
-7.35885	-39.43618	Wed Feb 19 11:21:30 2014 S=5.22 Km/hr
-7.35885	-39.43633	Wed Feb 19 11:21:40 2014 S=3.03 Km/hr
-7.35882	-39.43651	Wed Feb 19 11:21:50 2014 S=6.22 Km/hr
-7.35892	-39.43665	Wed Feb 19 11:22:00 2014 S=2.84 Km/hr
-7.35905	-39.43680	Wed Feb 19 11:22:10 2014 S=3.71 Km/hr
-7.35920	-39.43698	Wed Feb 19 11:22:20 2014 S=5.19 Km/hr
-7.35937	-39.43718	Wed Feb 19 11:22:30 2014 S=5.06 Km/hr
-7.35946	-39.43731	Wed Feb 19 11:22:40 2014 S=0.79 Km/hr
-7.35947	-39.43734	Wed Feb 19 11:22:50 2014 S=1.44 Km/hr
-7.35946	-39.43739	Wed Feb 19 11:23:00 2014 S=1.20 Km/hr
-7.35948	-39.43744	Wed Feb 19 11:23:10 2014 S=4.07 Km/hr
-7.35948	-39.43759	Wed Feb 19 11:23:20 2014 S=4.22 Km/hr
-7.35943	-39.43779	Wed Feb 19 11:23:30 2014 S=1.22 Km/hr
-7.35940	-39.43785	Wed Feb 19 11:23:40 2014 S=1.99 Km/hr
-7.35940	-39.43790	Wed Feb 19 11:23:50 2014 S=0.43 Km/hr
-7.35946	-39.43791	Wed Feb 19 11:24:00 2014 S=2.20 Km/hr
-7.35951	-39.43790	Wed Feb 19 11:24:10 2014 S=0.69 Km/hr
-7.35951	-39.43790	Wed Feb 19 11:24:20 2014 S=1.17 Km/hr
-7.35942	-39.43792	Wed Feb 19 11:24:30 2014 S=1.93 Km/hr
-7.35941	-39.43787	Wed Feb 19 11:24:40 2014 S=2.24 Km/hr
-7.35944	-39.43779	Wed Feb 19 11:24:50 2014 S=2.76 Km/hr
-7.35948	-39.43769	Wed Feb 19 11:25:00 2014 S=3.10 Km/hr
-7.35948	-39.43759	Wed Feb 19 11:25:10 2014 S=3.84 Km/hr
-7.35938	-39.43751	Wed Feb 19 11:25:20 2014 S=3.64 Km/hr
-7.35931	-39.43744	Wed Feb 19 11:25:30 2014 S=3.44 Km/hr
-7.35924	-39.43738	Wed Feb 19 11:25:40 2014 S=2.76 Km/hr
-7.35919	-39.43730	Wed Feb 19 11:25:50 2014 S=2.97 Km/hr
-7.35913	-39.43723	Wed Feb 19 11:26:00 2014 S=2.40 Km/hr
-7.35912	-39.43719	Wed Feb 19 11:26:10 2014 S=0.91 Km/hr
-7.35912	-39.43717	Wed Feb 19 11:26:20 2014 S=0.71 Km/hr
-7.35912	-39.43717	Wed Feb 19 11:26:30 2014 S=0.34 Km/hr
-7.35913	-39.43717	Wed Feb 19 11:26:40 2014 S=0.18 Km/hr
-7.35912	-39.43717	Wed Feb 19 11:26:50 2014 S=0.46 Km/hr
-7.35908	-39.43714	Wed Feb 19 11:27:00 2014 S=1.28 Km/hr
-7.35902	-39.43708	Wed Feb 19 11:27:10 2014 S=1.27 Km/hr
-7.35897	-39.43698	Wed Feb 19 11:27:20 2014 S=2.28 Km/hr
-7.35884	-39.43690	Wed Feb 19 11:27:30 2014 S=2.59 Km/hr
-7.35878	-39.43684	Wed Feb 19 11:27:40 2014 S=3.97 Km/hr
-7.35867	-39.43679	Wed Feb 19 11:27:50 2014 S=4.26 Km/hr
-7.35856	-39.43670	Wed Feb 19 11:28:00 2014 S=4.63 Km/hr
-7.35846	-39.43663	Wed Feb 19 11:28:10 2014 S=2.77 Km/hr
-7.35836	-39.43653	Wed Feb 19 11:28:20 2014 S=3.96 Km/hr
-7.35827	-39.43648	Wed Feb 19 11:28:30 2014 S=2.72 Km/hr
-7.35820	-39.43641	Wed Feb 19 11:28:40 2014 S=1.81 Km/hr
-7.35816	-39.43640	Wed Feb 19 11:28:50 2014 S=2.56 Km/hr
-7.35810	-39.43644	Wed Feb 19 11:29:00 2014 S=2.53 Km/hr
-7.35806	-39.43645	Wed Feb 19 11:29:10 2014 S=2.76 Km/hr
-7.35801	-39.43650	Wed Feb 19 11:29:20 2014 S=1.80 Km/hr
-7.35800	-39.43658	Wed Feb 19 11:29:30 2014 S=2.53 Km/hr
-7.35797	-39.43663	Wed Feb 19 11:29:40 2014 S=0.81 Km/hr
-7.35800	-39.43670	Wed Feb 19 11:29:50 2014 S=1.84 Km/hr
-7.35792	-39.43676	Wed Feb 19 11:30:00 2014 S=2.10 Km/hr
-7.35788	-39.43678	Wed Feb 19 11:30:10 2014 S=2.43 Km/hr
-7.35784	-39.43684	Wed Feb 19 11:30:20 2014 S=2.03 Km/hr
-7.35777	-39.43689	Wed Feb 19 11:30:30 2014 S=1.77 Km/hr
-7.35764	-39.43691	Wed Feb 19 11:30:40 2014 S=2.86 Km/hr
-7.35749	-39.43695	Wed Feb 19 11:30:50 2014 S=3.34 Km/hr
-7.35740	-39.43698	Wed Feb 19 11:31:00 2014 S=3.08 Km/hr
-7.35729	-39.43695	Wed Feb 19 11:31:10 2014 S=3.36 Km/hr
-7.35723	-39.43699	Wed Feb 19 11:31:20 2014 S=3.53 Km/hr
-7.35725	-39.43710	Wed Feb 19 11:31:30 2014 S=4.57 Km/hr
-7.35724	-39.43718	Wed Feb 19 11:31:40 2014 S=3.38 Km/hr
-7.35720	-39.43723	Wed Feb 19 11:31:50 2014 S=1.13 Km/hr
-7.35718	-39.43728	Wed Feb 19 11:32:00 2014 S=1.78 Km/hr
-7.35714	-39.43731	Wed Feb 19 11:32:10 2014 S=0.63 Km/hr
-7.35712	-39.43730	Wed Feb 19 11:32:20 2014 S=0.69 Km/hr
-7.35712	-39.43732	Wed Feb 19 11:32:30 2014 S=0.43 Km/hr
-7.35710	-39.43729	Wed Feb 19 11:32:40 2014 S=1.05 Km/hr
-7.35710	-39.43727	Wed Feb 19 11:32:50 2014 S=1.01 Km/hr
-7.35709	-39.43727	Wed Feb 19 11:33:00 2014 S=0.78 Km/hr
-7.35708	-39.43728	Wed Feb 19 11:33:10 2014 S=0.78 Km/hr
-7.35709	-39.43731	Wed Feb 19 11:33:20 2014 S=1.86 Km/hr
-7.35706	-39.43734	Wed Feb 19 11:33:30 2014 S=0.80 Km/hr
-7.35707	-39.43735	Wed Feb 19 11:33:40 2014 S=1.32 Km/hr
-7.35707	-39.43737	Wed Feb 19 11:33:50 2014 S=1.71 Km/hr
-7.35702	-39.43738	Wed Feb 19 11:34:00 2014 S=1.94 Km/hr
-7.35698	-39.43734	Wed Feb 19 11:34:10 2014 S=1.86 Km/hr
-7.35697	-39.43730	Wed Feb 19 11:34:20 2014 S=2.35 Km/hr
-7.35698	-39.43728	Wed Feb 19 11:34:30 2014 S=1.46 Km/hr
-7.35699	-39.43731	Wed Feb 19 11:34:40 2014 S=0.72 Km/hr
-7.35695	-39.43732	Wed Feb 19 11:34:50 2014 S=1.20 Km/hr
-7.35692	-39.43736	Wed Feb 19 11:35:00 2014 S=0.49 Km/hr
-7.35694	-39.43735	Wed Feb 19 11:35:10 2014 S=1.50 Km/hr
-7.35692	-39.43736	Wed Feb 19 11:35:20 2014 S=2.01 Km/hr
-7.35686	-39.43731	Wed Feb 19 11:35:30 2014 S=1.05 Km/hr
-7.35682	-39.43734	Wed Feb 19 11:35:40 2014 S=2.22 Km/hr
-7.35682	-39.43734	Wed Feb 19 11:35:50 2014 S=0.73 Km/hr
-7.35685	-39.43729	Wed Feb 19 11:36:00 2014 S=3.41 Km/hr
-7.35692	-39.43737	Wed Feb 19 11:36:10 2014 S=1.52 Km/hr
-7.35693	-39.43742	Wed Feb 19 11:36:20 2014 S=2.14 Km/hr
-7.35696	-39.43744	Wed Feb 19 11:36:30 2014 S=0.25 Km/hr
-7.35696	-39.43748	Wed Feb 19 11:36:40 2014 S=1.18 Km/hr
-7.35690	-39.43749	Wed Feb 19 11:36:50 2014 S=0.32 Km/hr
-7.35689	-39.43748	Wed Feb 19 11:37:00 2014 S=1.68 Km/hr
-7.35688	-39.43750	Wed Feb 19 11:37:10 2014 S=0.39 Km/hr
-7.35692	-39.43754	Wed Feb 19 11:37:20 2014 S=3.78 Km/hr
-7.35698	-39.43764	Wed Feb 19 11:37:30 2014 S=2.57 Km/hr
-7.35699	-39.43766	Wed Feb 19 11:37:40 2014 S=0.74 Km/hr
-7.35701	-39.43766	Wed Feb 19 11:37:50 2014 S=0.99 Km/hr
-7.35702	-39.43767	Wed Feb 19 11:38:00 2014 S=0.39 Km/hr
-7.35699	-39.43767	Wed Feb 19 11:38:10 2014 S=1.47 Km/hr
-7.35698	-39.43769	Wed Feb 19 11:38:20 2014 S=0.83 Km/hr
-7.35699	-39.43769	Wed Feb 19 11:38:30 2014 S=0.24 Km/hr
-7.35697	-39.43768	Wed Feb 19 11:38:40 2014 S=0.17 Km/hr
-7.35698	-39.43763	Wed Feb 19 11:38:50 2014 S=3.16 Km/hr
-7.35702	-39.43768	Wed Feb 19 11:39:00 2014 S=2.74 Km/hr
-7.35714	-39.43766	Wed Feb 19 11:39:10 2014 S=3.73 Km/hr
-7.35720	-39.43762	Wed Feb 19 11:39:20 2014 S=2.68 Km/hr
-7.35727	-39.43769	Wed Feb 19 11:39:30 2014 S=3.69 Km/hr
-7.35736	-39.43778	Wed Feb 19 11:39:40 2014 S=3.75 Km/hr
-7.35741	-39.43784	Wed Feb 19 11:39:50 2014 S=1.04 Km/hr
-7.35742	-39.43786	Wed Feb 19 11:40:00 2014 S=0.69 Km/hr
-7.35744	-39.43790	Wed Feb 19 11:40:10 2014 S=1.50 Km/hr
-7.35744	-39.43787	Wed Feb 19 11:40:20 2014 S=1.40 Km/hr
-7.35748	-39.43784	Wed Feb 19 11:40:30 2014 S=1.79 Km/hr
-7.35751	-39.43788	Wed Feb 19 11:40:40 2014 S=1.05 Km/hr
-7.35744	-39.43784	Wed Feb 19 11:40:50 2014 S=3.02 Km/hr
-7.35736	-39.43782	Wed Feb 19 11:41:00 2014 S=2.39 Km/hr
-7.35729	-39.43777	Wed Feb 19 11:41:10 2014 S=3.52 Km/hr
-7.35723	-39.43771	Wed Feb 19 11:41:20 2014 S=3.66 Km/hr
-7.35714	-39.43763	Wed Feb 19 11:41:30 2014 S=4.03 Km/hr
-7.35710	-39.43756	Wed Feb 19 11:41:40 2014 S=2.69 Km/hr
-7.35711	-39.43755	Wed Feb 19 11:41:50 2014 S=1.60 Km/hr
-7.35716	-39.43760	Wed Feb 19 11:42:00 2014 S=3.23 Km/hr
-7.35706	-39.43761	Wed Feb 19 11:42:10 2014 S=2.32 Km/hr
-7.35696	-39.43760	Wed Feb 19 11:42:20 2014 S=3.95 Km/hr
-7.35687	-39.43753	Wed Feb 19 11:42:30 2014 S=3.70 Km/hr
-7.35679	-39.43754	Wed Feb 19 11:42:40 2014 S=3.02 Km/hr
-7.35674	-39.43758	Wed Feb 19 11:42:50 2014 S=1.36 Km/hr
-7.35669	-39.43761	Wed Feb 19 11:43:00 2014 S=1.40 Km/hr
-7.35666	-39.43763	Wed Feb 19 11:43:10 2014 S=2.10 Km/hr
-7.35661	-39.43769	Wed Feb 19 11:43:20 2014 S=0.97 Km/hr
-7.35662	-39.43769	Wed Feb 19 11:43:30 2014 S=1.26 Km/hr
-7.35659	-39.43773	Wed Feb 19 11:43:40 2014 S=1.39 Km/hr
-7.35656	-39.43773	Wed Feb 19 11:43:50 2014 S=0.79 Km/hr
-7.35657	-39.43772	Wed Feb 19 11:44:00 2014 S=2.29 Km/hr
-7.35653	-39.43775	Wed Feb 19 11:44:10 2014 S=2.52 Km/hr
-7.35643	-39.43779	Wed Feb 19 11:44:20 2014 S=3.32 Km/hr
-7.35640	-39.43783	Wed Feb 19 11:44:30 2014 S=1.95 Km/hr
-7.35639	-39.43785	Wed Feb 19 11:44:40 2014 S=0.34 Km/hr
-7.35639	-39.43785	Wed Feb 19 11:44:50 2014 S=0.48 Km/hr
-7.35636	-39.43788	Wed Feb 19 11:45:00 2014 S=0.95 Km/hr
-7.35635	-39.43788	Wed Feb 19 11:45:10 2014 S=0.21 Km/hr
-7.35635	-39.43788	Wed Feb 19 11:45:20 2014 S=0.55 Km/hr
-7.35634	-39.43787	Wed Feb 19 11:45:30 2014 S=0.29 Km/hr
-7.35635	-39.43790	Wed Feb 19 11:45:40 2014 S=1.60 Km/hr
-7.35637	-39.43796	Wed Feb 19 11:45:50 2014 S=0.38 Km/hr
-7.35637	-39.43797	Wed Feb 19 11:46:00 2014 S=0.65 Km/hr
-7.35635	-39.43798	Wed Feb 19 11:46:10 2014 S=0.70 Km/hr
-7.35632	-39.43802	Wed Feb 19 11:46:20 2014 S=0.38 Km/hr
-7.35632	-39.43803	Wed Feb 19 11:46:30 2014 S=1.01 Km/hr
-7.35634	-39.43804	Wed Feb 19 11:46:40 2014 S=0.45 Km/hr
-7.35634	-39.43803	Wed Feb 19 11:46:50 2014 S=0.29 Km/hr
-7.35634	-39.43803	Wed Feb 19 11:47:00 2014 S=0.27 Km/hr
-7.35635	-39.43803	Wed Feb 19 11:47:10 2014 S=0.73 Km/hr
-7.35635	-39.43803	Wed Feb 19 11:47:20 2014 S=0.19 Km/hr
-7.35636	-39.43802	Wed Feb 19 11:47:30 2014 S=1.17 Km/hr
-7.35640	-39.43806	Wed Feb 19 11:47:40 2014 S=1.85 Km/hr
-7.35639	-39.43812	Wed Feb 19 11:47:50 2014 S=1.73 Km/hr
-7.35637	-39.43814	Wed Feb 19 11:48:00 2014 S=0.37 Km/hr
-7.35639	-39.43816	Wed Feb 19 11:48:10 2014 S=2.71 Km/hr
-7.35641	-39.43820	Wed Feb 19 11:48:20 2014 S=1.07 Km/hr
-7.35645	-39.43825	Wed Feb 19 11:48:30 2014 S=1.72 Km/hr
-7.35652	-39.43826	Wed Feb 19 11:48:40 2014 S=1.09 Km/hr
-7.35657	-39.43833	Wed Feb 19 11:48:50 2014 S=2.88 Km/hr
-7.35658	-39.43838	Wed Feb 19 11:49:00 2014 S=1.30 Km/hr
-7.35654	-39.43840	Wed Feb 19 11:49:10 2014 S=0.34 Km/hr
-7.35653	-39.43842	Wed Feb 19 11:49:20 2014 S=1.57 Km/hr
-7.35651	-39.43843	Wed Feb 19 11:49:30 2014 S=0.53 Km/hr
-7.35651	-39.43843	Wed Feb 19 11:49:40 2014 S=0.44 Km/hr
-7.35651	-39.43844	Wed Feb 19 11:49:50 2014 S=0.39 Km/hr
-7.35651	-39.43844	Wed Feb 19 11:50:00 2014 S=0.24 Km/hr
-7.35649	-39.43843	Wed Feb 19 11:50:10 2014 S=0.33 Km/hr
-7.35649	-39.43839	Wed Feb 19 11:50:20 2014 S=2.74 Km/hr
-7.35652	-39.43839	Wed Feb 19 11:50:30 2014 S=1.09 Km/hr
-7.35651	-39.43833	Wed Feb 19 11:50:40 2014 S=2.25 Km/hr
-7.35655	-39.43830	Wed Feb 19 11:50:50 2014 S=1.37 Km/hr
-7.35657	-39.43823	Wed Feb 19 11:51:00 2014 S=0.96 Km/hr
-7.35661	-39.43818	Wed Feb 19 11:51:10 2014 S=2.13 Km/hr
-7.35664	-39.43816	Wed Feb 19 11:51:20 2014 S=1.83 Km/hr
-7.35668	-39.43820	Wed Feb 19 11:51:30 2014 S=1.63 Km/hr
-7.35674	-39.43822	Wed Feb 19 11:51:40 2014 S=2.65 Km/hr
-7.35679	-39.43824	Wed Feb 19 11:51:50 2014 S=2.37 Km/hr
-7.35681	-39.43823	Wed Feb 19 11:52:00 2014 S=0.62 Km/hr
-7.35682	-39.43822	Wed Feb 19 11:52:10 2014 S=0.29 Km/hr
-7.35683	-39.43822	Wed Feb 19 11:52:20 2014 S=1.71 Km/hr
-7.35686	-39.43821	Wed Feb 19 11:52:30 2014 S=1.65 Km/hr
-7.35689	-39.43819	Wed Feb 19 11:52:40 2014 S=0.33 Km/hr
-7.35688	-39.43824	Wed Feb 19 11:52:50 2014 S=0.20 Km/hr
-7.35688	-39.43824	Wed Feb 19 11:53:00 2014 S=0.59 Km/hr
-7.35688	-39.43827	Wed Feb 19 11:53:10 2014 S=2.28 Km/hr
-7.35686	-39.43831	Wed Feb 19 11:53:20 2014 S=2.97 Km/hr
-7.35681	-39.43839	Wed Feb 19 11:53:30 2014 S=2.20 Km/hr
-7.35675	-39.43842	Wed Feb 19 11:53:40 2014 S=1.29 Km/hr
-7.35670	-39.43844	Wed Feb 19 11:53:50 2014 S=2.00 Km/hr
-7.35670	-39.43849	Wed Feb 19 11:54:00 2014 S=2.72 Km/hr
-7.35669	-39.43851	Wed Feb 19 11:54:10 2014 S=0.26 Km/hr
-7.35669	-39.43850	Wed Feb 19 11:54:20 2014 S=0.63 Km/hr
-7.35670	-39.43850	Wed Feb 19 11:54:30 2014 S=0.70 Km/hr
-7.35670	-39.43852	Wed Feb 19 11:54:40 2014 S=0.51 Km/hr
-7.35670	-39.43852	Wed Feb 19 11:54:50 2014 S=0.48 Km/hr
-7.35670	-39.43852	Wed Feb 19 11:55:00 2014 S=0.54 Km/hr
-7.35673	-39.43854	Wed Feb 19 11:55:10 2014 S=1.66 Km/hr
-7.35676	-39.43856	Wed Feb 19 11:55:20 2014 S=1.12 Km/hr
-7.35679	-39.43856	Wed Feb 19 11:55:30 2014 S=0.71 Km/hr
-7.35679	-39.43861	Wed Feb 19 11:55:40 2014 S=2.93 Km/hr
-7.35681	-39.43866	Wed Feb 19 11:55:50 2014 S=1.36 Km/hr
-7.35685	-39.43870	Wed Feb 19 11:56:00 2014 S=1.52 Km/hr
-7.35692	-39.43873	Wed Feb 19 11:56:10 2014 S=1.46 Km/hr
-7.35697	-39.43878	Wed Feb 19 11:56:20 2014 S=1.48 Km/hr
-7.35706	-39.43877	Wed Feb 19 11:56:30 2014 S=1.66 Km/hr
-7.35715	-39.43882	Wed Feb 19 11:56:40 2014 S=1.98 Km/hr
-7.35723	-39.43884	Wed Feb 19 11:56:50 2014 S=1.44 Km/hr
-7.35730	-39.43888	Wed Feb 19 11:57:00 2014 S=2.06 Km/hr
-7.35735	-39.43890	Wed Feb 19 11:57:10 2014 S=1.19 Km/hr
-7.35746	-39.43893	Wed Feb 19 11:57:20 2014 S=1.83 Km/hr
-7.35748	-39.43893	Wed Feb 19 11:57:30 2014 S=0.83 Km/hr
-7.35748	-39.43895	Wed Feb 19 11:57:40 2014 S=0.97 Km/hr
-7.35750	-39.43894	Wed Feb 19 11:57:50 2014 S=0.35 Km/hr
-7.35750	-39.43895	Wed Feb 19 11:58:00 2014 S=1.08 Km/hr
-7.35752	-39.43899	Wed Feb 19 11:58:10 2014 S=0.73 Km/hr
-7.35755	-39.43907	Wed Feb 19 11:58:20 2014 S=1.93 Km/hr
-7.35753	-39.43913	Wed Feb 19 11:58:30 2014 S=0.79 Km/hr
-7.35752	-39.43911	Wed Feb 19 11:58:40 2014 S=0.24 Km/hr
-7.35752	-39.43913	Wed Feb 19 11:58:50 2014 S=0.80 Km/hr
-7.35751	-39.43914	Wed Feb 19 11:59:00 2014 S=0.44 Km/hr
-7.35751	-39.43913	Wed Feb 19 11:59:10 2014 S=0.88 Km/hr
-7.35749	-39.43915	Wed Feb 19 11:59:20 2014 S=1.31 Km/hr
-7.35745	-39.43923	Wed Feb 19 11:59:30 2014 S=2.26 Km/hr
-7.35744	-39.43925	Wed Feb 19 11:59:40 2014 S=1.01 Km/hr
-7.35744	-39.43929	Wed Feb 19 11:59:50 2014 S=1.51 Km/hr
-7.35751	-39.43930	Wed Feb 19 12:00:00 2014 S=2.42 Km/hr
-7.35757	-39.43933	Wed Feb 19 12:00:10 2014 S=2.25 Km/hr
-7.35761	-39.43937	Wed Feb 19 12:00:20 2014 S=1.95 Km/hr
-7.35765	-39.43944	Wed Feb 19 12:00:30 2014 S=2.25 Km/hr
-7.35769	-39.43948	Wed Feb 19 12:00:40 2014 S=1.66 Km/hr
-7.35770	-39.43959	Wed Feb 19 12:00:50 2014 S=1.00 Km/hr
-7.35772	-39.43963	Wed Feb 19 12:01:00 2014 S=1.13 Km/hr
-7.35776	-39.43970	Wed Feb 19 12:01:10 2014 S=1.30 Km/hr
-7.35778	-39.43970	Wed Feb 19 12:01:20 2014 S=1.46 Km/hr
-7.35779	-39.43974	Wed Feb 19 12:01:30 2014 S=1.72 Km/hr
-7.35788	-39.43980	Wed Feb 19 12:01:40 2014 S=2.79 Km/hr
-7.35796	-39.43977	Wed Feb 19 12:01:50 2014 S=2.64 Km/hr
-7.35802	-39.43975	Wed Feb 19 12:02:00 2014 S=2.44 Km/hr
-7.35811	-39.43972	Wed Feb 19 12:02:10 2014 S=3.01 Km/hr
-7.35822	-39.43979	Wed Feb 19 12:02:20 2014 S=2.92 Km/hr
-7.35828	-39.43979	Wed Feb 19 12:02:30 2014 S=2.14 Km/hr
-7.35834	-39.43974	Wed Feb 19 12:02:40 2014 S=2.16 Km/hr
-7.35842	-39.43969	Wed Feb 19 12:02:50 2014 S=1.58 Km/hr
-7.35848	-39.43969	Wed Feb 19 12:03:00 2014 S=0.87 Km/hr
-7.35852	-39.43965	Wed Feb 19 12:03:10 2014 S=1.84 Km/hr
-7.35856	-39.43962	Wed Feb 19 12:03:20 2014 S=2.34 Km/hr
-7.35863	-39.43959	Wed Feb 19 12:03:30 2014 S=2.00 Km/hr
-7.35866	-39.43951	Wed Feb 19 12:03:40 2014 S=1.01 Km/hr
-7.35873	-39.43947	Wed Feb 19 12:03:50 2014 S=2.12 Km/hr
-7.35883	-39.43943	Wed Feb 19 12:04:00 2014 S=1.84 Km/hr
-7.35891	-39.43942	Wed Feb 19 12:04:10 2014 S=1.40 Km/hr
-7.35898	-39.43937	Wed Feb 19 12:04:20 2014 S=1.72 Km/hr
-7.35910	-39.43933	Wed Feb 19 12:04:30 2014 S=2.28 Km/hr
-7.35919	-39.43933	Wed Feb 19 12:04:40 2014 S=1.56 Km/hr
-7.35924	-39.43930	Wed Feb 19 12:04:50 2014 S=2.15 Km/hr
-7.35924	-39.43927	Wed Feb 19 12:05:00 2014 S=1.36 Km/hr
-7.35924	-39.43930	Wed Feb 19 12:05:10 2014 S=0.78 Km/hr
-7.35924	-39.43930	Wed Feb 19 12:05:20 2014 S=0.73 Km/hr
-7.35924	-39.43929	Wed Feb 19 12:05:30 2014 S=0.69 Km/hr
-7.35923	-39.43928	Wed Feb 19 12:05:40 2014 S=0.34 Km/hr
-7.35922	-39.43927	Wed Feb 19 12:05:50 2014 S=0.94 Km/hr
-7.35920	-39.43927	Wed Feb 19 12:06:00 2014 S=0.35 Km/hr
-7.35920	-39.43925	Wed Feb 19 12:06:10 2014 S=1.04 Km/hr
-7.35918	-39.43920	Wed Feb 19 12:06:20 2014 S=1.82 Km/hr
-7.35917	-39.43918	Wed Feb 19 12:06:30 2014 S=0.47 Km/hr
-7.35917	-39.43916	Wed Feb 19 12:06:40 2014 S=1.23 Km/hr
-7.35920	-39.43916	Wed Feb 19 12:06:50 2014 S=0.49 Km/hr
-7.35921	-39.43916	Wed Feb 19 12:07:00 2014 S=0.14 Km/hr
-7.35921	-39.43914	Wed Feb 19 12:07:10 2014 S=1.21 Km/hr
-7.35924	-39.43907	Wed Feb 19 12:07:20 2014 S=1.65 Km/hr
-7.35927	-39.43897	Wed Feb 19 12:07:30 2014 S=2.05 Km/hr
-7.35926	-39.43891	Wed Feb 19 12:07:40 2014 S=1.55 Km/hr
-7.35933	-39.43883	Wed Feb 19 12:07:50 2014 S=2.92 Km/hr
-7.35939	-39.43879	Wed Feb 19 12:08:00 2014 S=2.85 Km/hr
-7.35939	-39.43876	Wed Feb 19 12:08:10 2014 S=1.20 Km/hr
-7.35940	-39.43877	Wed Feb 19 12:08:20 2014 S=0.40 Km/hr
-7.35939	-39.43874	Wed Feb 19 12:08:30 2014 S=1.42 Km/hr
-7.35936	-39.43871	Wed Feb 19 12:08:40 2014 S=0.65 Km/hr
-7.35936	-39.43869	Wed Feb 19 12:08:50 2014 S=0.29 Km/hr
-7.35934	-39.43868	Wed Feb 19 12:09:00 2014 S=0.35 Km/hr
-7.35935	-39.43869	Wed Feb 19 12:09:10 2014 S=0.72 Km/hr
-7.35936	-39.43870	Wed Feb 19 12:09:20 2014 S=0.80 Km/hr
-7.35942	-39.43874	Wed Feb 19 12:09:30 2014 S=1.07 Km/hr
-7.35943	-39.43874	Wed Feb 19 12:09:40 2014 S=0.14 Km/hr
-7.35944	-39.43874	Wed Feb 19 12:09:50 2014 S=0.56 Km/hr
-7.35944	-39.43874	Wed Feb 19 12:10:00 2014 S=0.47 Km/hr
-7.35942	-39.43874	Wed Feb 19 12:10:10 2014 S=0.29 Km/hr
-7.35941	-39.43874	Wed Feb 19 12:10:20 2014 S=0.71 Km/hr
-7.35941	-39.43872	Wed Feb 19 12:10:30 2014 S=0.32 Km/hr
-7.35941	-39.43872	Wed Feb 19 12:10:40 2014 S=0.48 Km/hr
-7.35940	-39.43871	Wed Feb 19 12:10:50 2014 S=0.34 Km/hr
-7.35940	-39.43869	Wed Feb 19 12:11:00 2014 S=1.30 Km/hr
-7.35939	-39.43862	Wed Feb 19 12:11:10 2014 S=1.84 Km/hr
-7.35941	-39.43855	Wed Feb 19 12:11:20 2014 S=2.11 Km/hr
-7.35940	-39.43848	Wed Feb 19 12:11:30 2014 S=2.00 Km/hr
-7.35939	-39.43842	Wed Feb 19 12:11:40 2014 S=1.47 Km/hr
-7.35935	-39.43835	Wed Feb 19 12:11:50 2014 S=2.01 Km/hr
-7.35929	-39.43823	Wed Feb 19 12:12:00 2014 S=2.37 Km/hr
-7.35928	-39.43820	Wed Feb 19 12:12:10 2014 S=1.23 Km/hr
-7.35924	-39.43810	Wed Feb 19 12:12:20 2014 S=2.50 Km/hr
-7.35929	-39.43800	Wed Feb 19 12:12:30 2014 S=2.87 Km/hr
-7.35937	-39.43797	Wed Feb 19 12:12:40 2014 S=2.94 Km/hr
-7.35947	-39.43795	Wed Feb 19 12:12:50 2014 S=2.95 Km/hr
-7.35950	-39.43793	Wed Feb 19 12:13:00 2014 S=0.42 Km/hr
-7.35954	-39.43797	Wed Feb 19 12:13:10 2014 S=2.99 Km/hr
-7.35956	-39.43799	Wed Feb 19 12:13:20 2014 S=0.85 Km/hr
-7.35960	-39.43798	Wed Feb 19 12:13:30 2014 S=0.30 Km/hr
-7.35954	-39.43795	Wed Feb 19 12:13:40 2014 S=0.76 Km/hr
-7.35952	-39.43795	Wed Feb 19 12:13:50 2014 S=0.56 Km/hr
-7.35953	-39.43796	Wed Feb 19 12:14:00 2014 S=0.73 Km/hr
-7.35953	-39.43797	Wed Feb 19 12:14:10 2014 S=0.13 Km/hr
-7.35953	-39.43797	Wed Feb 19 12:14:20 2014 S=0.11 Km/hr
-7.35953	-39.43797	Wed Feb 19 12:14:30 2014 S=0.27 Km/hr
-7.35953	-39.43796	Wed Feb 19 12:14:40 2014 S=0.06 Km/hr
-7.35952	-39.43797	Wed Feb 19 12:14:50 2014 S=0.27 Km/hr
-7.35951	-39.43796	Wed Feb 19 12:15:00 2014 S=2.10 Km/hr
-7.35950	-39.43786	Wed Feb 19 12:15:10 2014 S=2.80 Km/hr
-7.35950	-39.43776	Wed Feb 19 12:15:20 2014 S=2.15 Km/hr
-7.35951	-39.43769	Wed Feb 19 12:15:30 2014 S=1.84 Km/hr
-7.35951	-39.43757	Wed Feb 19 12:15:40 2014 S=2.55 Km/hr
-7.35949	-39.43750	Wed Feb 19 12:15:50 2014 S=3.10 Km/hr
-7.35944	-39.43747	Wed Feb 19 12:16:00 2014 S=2.20 Km/hr
-7.35940	-39.43741	Wed Feb 19 12:16:10 2014 S=2.89 Km/hr
-7.35933	-39.43731	Wed Feb 19 12:16:20 2014 S=2.69 Km/hr
-7.35928	-39.43723	Wed Feb 19 12:16:30 2014 S=2.81 Km/hr
-7.35921	-39.43715	Wed Feb 19 12:16:40 2014 S=2.25 Km/hr
-7.35913	-39.43709	Wed Feb 19 12:16:50 2014 S=2.73 Km/hr
-7.35904	-39.43701	Wed Feb 19 12:17:00 2014 S=1.89 Km/hr
-7.35897	-39.43694	Wed Feb 19 12:17:10 2014 S=2.17 Km/hr
-7.35888	-39.43685	Wed Feb 19 12:17:20 2014 S=2.98 Km/hr
-7.35881	-39.43671	Wed Feb 19 12:17:30 2014 S=3.00 Km/hr
-7.35879	-39.43663	Wed Feb 19 12:17:40 2014 S=3.55 Km/hr
-7.35878	-39.43651	Wed Feb 19 12:17:50 2014 S=2.52 Km/hr
-7.35880	-39.43641	Wed Feb 19 12:18:00 2014 S=1.06 Km/hr
-7.35880	-39.43637	Wed Feb 19 12:18:10 2014 S=1.65 Km/hr
-7.35880	-39.43627	Wed Feb 19 12:18:20 2014 S=4.35 Km/hr
-7.35879	-39.43616	Wed Feb 19 12:18:30 2014 S=3.08 Km/hr
-7.35878	-39.43608	Wed Feb 19 12:18:40 2014 S=2.88 Km/hr
-7.35876	-39.43591	Wed Feb 19 12:18:50 2014 S=3.41 Km/hr
-7.35876	-39.43578	Wed Feb 19 12:19:00 2014 S=2.05 Km/hr
-7.35875	-39.43569	Wed Feb 19 12:19:10 2014 S=3.38 Km/hr
-7.35873	-39.43558	Wed Feb 19 12:19:20 2014 S=3.91 Km/hr
-7.35873	-39.43545	Wed Feb 19 12:19:30 2014 S=3.16 Km/hr
-7.35873	-39.43534	Wed Feb 19 12:19:40 2014 S=2.52 Km/hr
-7.35872	-39.43522	Wed Feb 19 12:19:50 2014 S=3.88 Km/hr
-7.35871	-39.43511	Wed Feb 19 12:20:00 2014 S=2.80 Km/hr
-7.35873	-39.43499	Wed Feb 19 12:20:10 2014 S=2.58 Km/hr
-7.35878	-39.43489	Wed Feb 19 12:20:20 2014 S=2.12 Km/hr
-7.35887	-39.43481	Wed Feb 19 12:20:30 2014 S=1.31 Km/hr
-7.35893	-39.43481	Wed Feb 19 12:20:40 2014 S=0.14 Km/hr
-7.35893	-39.43480	Wed Feb 19 12:20:50 2014 S=0.79 Km/hr
-7.35893	-39.43478	Wed Feb 19 12:21:00 2014 S=1.36 Km/hr
-7.35896	-39.43475	Wed Feb 19 12:21:10 2014 S=0.22 Km/hr
-7.35904	-39.43470	Wed Feb 19 12:21:20 2014 S=1.20 Km/hr
-7.35912	-39.43467	Wed Feb 19 12:21:30 2014 S=3.54 Km/hr
-7.35921	-39.43464	Wed Feb 19 12:21:40 2014 S=4.40 Km/hr
-7.35927	-39.43461	Wed Feb 19 12:21:50 2014 S=2.03 Km/hr
-7.35934	-39.43455	Wed Feb 19 12:22:00 2014 S=2.36 Km/hr
-7.35940	-39.43446	Wed Feb 19 12:22:10 2014 S=3.18 Km/hr
-7.35945	-39.43442	Wed Feb 19 12:22:20 2014 S=0.75 Km/hr
-7.35949	-39.43436	Wed Feb 19 12:22:30 2014 S=1.06 Km/hr
-7.35950	-39.43431	Wed Feb 19 12:22:40 2014 S=1.13 Km/hr
-7.35952	-39.43429	Wed Feb 19 12:22:50 2014 S=2.54 Km/hr
-7.35959	-39.43415	Wed Feb 19 12:23:00 2014 S=6.74 Km/hr
-7.35966	-39.43399	Wed Feb 19 12:23:10 2014 S=4.70 Km/hr
-7.35973	-39.43381	Wed Feb 19 12:23:20 2014 S=6.16 Km/hr
-7.35978	-39.43360	Wed Feb 19 12:23:30 2014 S=5.89 Km/hr
-7.35988	-39.43335	Wed Feb 19 12:23:40 2014 S=7.79 Km/hr
-7.36002	-39.43304	Wed Feb 19 12:23:50 2014 S=9.82 Km/hr
-7.36016	-39.43279	Wed Feb 19 12:24:00 2014 S=8.88 Km/hr
-7.36036	-39.43259	Wed Feb 19 12:24:10 2014 S=6.73 Km/hr
-7.36055	-39.43239	Wed Feb 19 12:24:20 2014 S=4.32 Km/hr
-7.36071	-39.43214	Wed Feb 19 12:24:30 2014 S=9.02 Km/hr
-7.36090	-39.43187	Wed Feb 19 12:24:40 2014 S=8.94 Km/hr
-7.36110	-39.43161	Wed Feb 19 12:24:50 2014 S=7.92 Km/hr
-7.36135	-39.43130	Wed Feb 19 12:25:00 2014 S=9.77 Km/hr
-7.36150	-39.43101	Wed Feb 19 12:25:10 2014 S=9.39 Km/hr
-7.36170	-39.43079	Wed Feb 19 12:25:20 2014 S=8.25 Km/hr
-7.36191	-39.43050	Wed Feb 19 12:25:30 2014 S=11.74 Km/hr
-7.36208	-39.43024	Wed Feb 19 12:25:40 2014 S=8.45 Km/hr
-7.36231	-39.43000	Wed Feb 19 12:25:50 2014 S=8.60 Km/hr
-7.36272	-39.42987	Wed Feb 19 12:26:00 2014 S=10.69 Km/hr
-7.36301	-39.42970	Wed Feb 19 12:26:10 2014 S=11.12 Km/hr
-7.36327	-39.42959	Wed Feb 19 12:26:20 2014 S=7.92 Km/hr
-7.36352	-39.42955	Wed Feb 19 12:26:30 2014 S=6.25 Km/hr
-7.36383	-39.42952	Wed Feb 19 12:26:40 2014 S=7.07 Km/hr
-7.36407	-39.42935	Wed Feb 19 12:26:50 2014 S=4.87 Km/hr
-7.36431	-39.42923	Wed Feb 19 12:27:00 2014 S=5.47 Km/hr
-7.36438	-39.42919	Wed Feb 19 12:27:10 2014 S=0.89 Km/hr
-7.36440	-39.42918	Wed Feb 19 12:27:20 2014 S=1.49 Km/hr
-7.36444	-39.42916	Wed Feb 19 12:27:30 2014 S=2.41 Km/hr
-7.36449	-39.42913	Wed Feb 19 12:27:40 2014 S=1.00 Km/hr
-7.36450	-39.42912	Wed Feb 19 12:27:50 2014 S=0.99 Km/hr
-7.36452	-39.42911	Wed Feb 19 12:28:00 2014 S=0.10 Km/hr
-7.36453	-39.42910	Wed Feb 19 12:28:10 2014 S=0.27 Km/hr
-7.36454	-39.42910	Wed Feb 19 12:28:20 2014 S=1.02 Km/hr
-7.36456	-39.42908	Wed Feb 19 12:28:30 2014 S=0.57 Km/hr
-7.36457	-39.42908	Wed Feb 19 12:28:40 2014 S=1.53 Km/hr
-7.36459	-39.42903	Wed Feb 19 12:28:50 2014 S=2.74 Km/hr
-7.36466	-39.42895	Wed Feb 19 12:29:00 2014 S=2.71 Km/hr
-7.36472	-39.42879	Wed Feb 19 12:29:10 2014 S=4.19 Km/hr
-7.36481	-39.42863	Wed Feb 19 12:29:20 2014 S=3.72 Km/hr
-7.36485	-39.42853	Wed Feb 19 12:29:30 2014 S=3.37 Km/hr
-7.36492	-39.42844	Wed Feb 19 12:29:40 2014 S=3.04 Km/hr
-7.36495	-39.42834	Wed Feb 19 12:29:50 2014 S=3.68 Km/hr
-7.36502	-39.42822	Wed Feb 19 12:30:00 2014 S=3.96 Km/hr
-7.36508	-39.42810	Wed Feb 19 12:30:10 2014 S=3.45 Km/hr
-7.36515	-39.42801	Wed Feb 19 12:30:20 2014 S=2.99 Km/hr
-7.36523	-39.42790	Wed Feb 19 12:30:30 2014 S=3.11 Km/hr
-7.36531	-39.42780	Wed Feb 19 12:30:40 2014 S=3.59 Km/hr
-7.36542	-39.42771	Wed Feb 19 12:30:50 2014 S=5.72 Km/hr
-7.36555	-39.42767	Wed Feb 19 12:31:00 2014 S=3.77 Km/hr
-7.36565	-39.42758	Wed Feb 19 12:31:10 2014 S=3.01 Km/hr
-7.36579	-39.42752	Wed Feb 19 12:31:20 2014 S=2.65 Km/hr
-7.36588	-39.42743	Wed Feb 19 12:31:30 2014 S=3.65 Km/hr
-7.36593	-39.42736	Wed Feb 19 12:31:40 2014 S=3.07 Km/hr
-7.36600	-39.42729	Wed Feb 19 12:31:50 2014 S=2.87 Km/hr
-7.36607	-39.42721	Wed Feb 19 12:32:00 2014 S=3.27 Km/hr
-7.36615	-39.42714	Wed Feb 19 12:32:10 2014 S=3.34 Km/hr
-7.36621	-39.42705	Wed Feb 19 12:32:20 2014 S=2.62 Km/hr
-7.36623	-39.42693	Wed Feb 19 12:32:30 2014 S=3.53 Km/hr
-7.36629	-39.42683	Wed Feb 19 12:32:40 2014 S=1.90 Km/hr
-7.36628	-39.42665	Wed Feb 19 12:32:50 2014 S=4.46 Km/hr
-7.36630	-39.42654	Wed Feb 19 12:33:00 2014 S=3.39 Km/hr
-7.36635	-39.42648	Wed Feb 19 12:33:10 2014 S=4.24 Km/hr
-7.36634	-39.42638	Wed Feb 19 12:33:20 2014 S=2.74 Km/hr
-7.36633	-39.42624	Wed Feb 19 12:33:30 2014 S=2.57 Km/hr
-7.36635	-39.42612	Wed Feb 19 12:33:40 2014 S=3.93 Km/hr
-7.36635	-39.42599	Wed Feb 19 12:33:50 2014 S=3.66 Km/hr
-7.36638	-39.42587	Wed Feb 19 12:34:00 2014 S=3.22 Km/hr
-7.36643	-39.42576	Wed Feb 19 12:34:10 2014 S=3.70 Km/hr
-7.36649	-39.42562	Wed Feb 19 12:34:20 2014 S=4.19 Km/hr
-7.36654	-39.42550	Wed Feb 19 12:34:30 2014 S=4.00 Km/hr
-7.36659	-39.42539	Wed Feb 19 12:34:40 2014 S=4.00 Km/hr
-7.36667	-39.42532	Wed Feb 19 12:34:50 2014 S=4.08 Km/hr
-7.36673	-39.42523	Wed Feb 19 12:35:00 2014 S=2.53 Km/hr
-7.36676	-39.42514	Wed Feb 19 12:35:10 2014 S=4.00 Km/hr
-7.36678	-39.42504	Wed Feb 19 12:35:20 2014 S=3.07 Km/hr
-7.36682	-39.42493	Wed Feb 19 12:35:30 2014 S=3.82 Km/hr
-7.36684	-39.42482	Wed Feb 19 12:35:40 2014 S=2.74 Km/hr
-7.36685	-39.42470	Wed Feb 19 12:35:50 2014 S=3.39 Km/hr
-7.36690	-39.42459	Wed Feb 19 12:36:00 2014 S=2.44 Km/hr
-7.36693	-39.42453	Wed Feb 19 12:36:10 2014 S=2.74 Km/hr
-7.36696	-39.42443	Wed Feb 19 12:36:20 2014 S=3.98 Km/hr
-7.36695	-39.42429	Wed Feb 19 12:36:30 2014 S=3.95 Km/hr
-7.36694	-39.42419	Wed Feb 19 12:36:40 2014 S=2.19 Km/hr
-7.36692	-39.42406	Wed Feb 19 12:36:50 2014 S=1.59 Km/hr
-7.36691	-39.42393	Wed Feb 19 12:37:00 2014 S=3.11 Km/hr
-7.36694	-39.42385	Wed Feb 19 12:37:10 2014 S=2.53 Km/hr
-7.36690	-39.42374	Wed Feb 19 12:37:20 2014 S=2.49 Km/hr
-7.36687	-39.42361	Wed Feb 19 12:37:30 2014 S=3.34 Km/hr
-7.36687	-39.42350	Wed Feb 19 12:37:40 2014 S=2.25 Km/hr
-7.36685	-39.42342	Wed Feb 19 12:37:50 2014 S=1.30 Km/hr
-7.36685	-39.42342	Wed Feb 19 12:38:00 2014 S=0.80 Km/hr
-7.36681	-39.42327	Wed Feb 19 12:38:10 2014 S=3.02 Km/hr
-7.36676	-39.42316	Wed Feb 19 12:38:20 2014 S=4.04 Km/hr
-7.36674	-39.42307	Wed Feb 19 12:38:30 2014 S=3.18 Km/hr
-7.36672	-39.42293	Wed Feb 19 12:38:40 2014 S=3.28 Km/hr
-7.36672	-39.42279	Wed Feb 19 12:38:50 2014 S=2.91 Km/hr
-7.36669	-39.42268	Wed Feb 19 12:39:00 2014 S=2.72 Km/hr
-7.36666	-39.42256	Wed Feb 19 12:39:10 2014 S=2.05 Km/hr
-7.36666	-39.42250	Wed Feb 19 12:39:20 2014 S=1.62 Km/hr
-7.36667	-39.42240	Wed Feb 19 12:39:30 2014 S=3.07 Km/hr
-7.36668	-39.42228	Wed Feb 19 12:39:40 2014 S=1.83 Km/hr
-7.36666	-39.42213	Wed Feb 19 12:39:50 2014 S=3.20 Km/hr
-7.36664	-39.42201	Wed Feb 19 12:40:00 2014 S=3.07 Km/hr
-7.36662	-39.42190	Wed Feb 19 12:40:10 2014 S=4.10 Km/hr
-7.36659	-39.42178	Wed Feb 19 12:40:20 2014 S=4.01 Km/hr
-7.36655	-39.42165	Wed Feb 19 12:40:30 2014 S=3.51 Km/hr
-7.36651	-39.42154	Wed Feb 19 12:40:40 2014 S=3.50 Km/hr
-7.36648	-39.42141	Wed Feb 19 12:40:50 2014 S=3.63 Km/hr
-7.36642	-39.42134	Wed Feb 19 12:41:00 2014 S=1.65 Km/hr
-7.36640	-39.42123	Wed Feb 19 12:41:10 2014 S=2.67 Km/hr
-7.36638	-39.42110	Wed Feb 19 12:41:20 2014 S=3.38 Km/hr
-7.36638	-39.42098	Wed Feb 19 12:41:30 2014 S=3.42 Km/hr
-7.36639	-39.42088	Wed Feb 19 12:41:40 2014 S=3.14 Km/hr
-7.36641	-39.42079	Wed Feb 19 12:41:50 2014 S=2.18 Km/hr
-7.36640	-39.42065	Wed Feb 19 12:42:00 2014 S=3.99 Km/hr
-7.36638	-39.42056	Wed Feb 19 12:42:10 2014 S=3.55 Km/hr
-7.36634	-39.42050	Wed Feb 19 12:42:20 2014 S=1.38 Km/hr
-7.36633	-39.42047	Wed Feb 19 12:42:30 2014 S=1.75 Km/hr
-7.36632	-39.42038	Wed Feb 19 12:42:40 2014 S=3.27 Km/hr
-7.36629	-39.42030	Wed Feb 19 12:42:50 2014 S=3.39 Km/hr
-7.36625	-39.42020	Wed Feb 19 12:43:00 2014 S=2.79 Km/hr
-7.36623	-39.42008	Wed Feb 19 12:43:10 2014 S=2.78 Km/hr
-7.36621	-39.41999	Wed Feb 19 12:43:20 2014 S=1.01 Km/hr
-7.36621	-39.41995	Wed Feb 19 12:43:30 2014 S=2.06 Km/hr
-7.36620	-39.41984	Wed Feb 19 12:43:40 2014 S=2.13 Km/hr
-7.36617	-39.41964	Wed Feb 19 12:43:50 2014 S=3.57 Km/hr
-7.36617	-39.41951	Wed Feb 19 12:44:00 2014 S=3.47 Km/hr
-7.36619	-39.41939	Wed Feb 19 12:44:10 2014 S=3.29 Km/hr
-7.36618	-39.41927	Wed Feb 19 12:44:20 2014 S=3.86 Km/hr
-7.36619	-39.41914	Wed Feb 19 12:44:30 2014 S=4.34 Km/hr
-7.36621	-39.41904	Wed Feb 19 12:44:40 2014 S=3.45 Km/hr
-7.36621	-39.41895	Wed Feb 19 12:44:50 2014 S=3.63 Km/hr
-7.36619	-39.41883	Wed Feb 19 12:45:00 2014 S=3.29 Km/hr
-7.36618	-39.41869	Wed Feb 19 12:45:10 2014 S=3.99 Km/hr
-7.36613	-39.41861	Wed Feb 19 12:45:20 2014 S=3.44 Km/hr
-7.36610	-39.41852	Wed Feb 19 12:45:30 2014 S=2.93 Km/hr
-7.36606	-39.41844	Wed Feb 19 12:45:40 2014 S=2.23 Km/hr
-7.36598	-39.41837	Wed Feb 19 12:45:50 2014 S=3.22 Km/hr
-7.36590	-39.41832	Wed Feb 19 12:46:00 2014 S=2.44 Km/hr
-7.36583	-39.41819	Wed Feb 19 12:46:10 2014 S=3.42 Km/hr
-7.36578	-39.41808	Wed Feb 19 12:46:20 2014 S=3.69 Km/hr
-7.36569	-39.41801	Wed Feb 19 12:46:30 2014 S=2.78 Km/hr
-7.36564	-39.41790	Wed Feb 19 12:46:40 2014 S=3.14 Km/hr
-7.36557	-39.41781	Wed Feb 19 12:46:50 2014 S=4.11 Km/hr
-7.36552	-39.41774	Wed Feb 19 12:47:00 2014 S=2.79 Km/hr
-7.36545	-39.41764	Wed Feb 19 12:47:10 2014 S=3.59 Km/hr
-7.36542	-39.41753	Wed Feb 19 12:47:20 2014 S=3.70 Km/hr
-7.36535	-39.41741	Wed Feb 19 12:47:30 2014 S=3.66 Km/hr
-7.36529	-39.41735	Wed Feb 19 12:47:40 2014 S=2.89 Km/hr
-7.36521	-39.41727	Wed Feb 19 12:47:50 2014 S=2.86 Km/hr
-7.36511	-39.41722	Wed Feb 19 12:48:00 2014 S=3.03 Km/hr
-7.36504	-39.41716	Wed Feb 19 12:48:10 2014 S=3.09 Km/hr
-7.36493	-39.41711	Wed Feb 19 12:48:20 2014 S=2.69 Km/hr
-7.36483	-39.41707	Wed Feb 19 12:48:30 2014 S=2.69 Km/hr
-7.36475	-39.41702	Wed Feb 19 12:48:40 2014 S=2.90 Km/hr
-7.36464	-39.41693	Wed Feb 19 12:48:50 2014 S=3.06 Km/hr
-7.36452	-39.41682	Wed Feb 19 12:49:00 2014 S=3.34 Km/hr
-7.36444	-39.41673	Wed Feb 19 12:49:10 2014 S=4.24 Km/hr
-7.36439	-39.41663	Wed Feb 19 12:49:20 2014 S=2.93 Km/hr
-7.36435	-39.41654	Wed Feb 19 12:49:30 2014 S=3.54 Km/hr
-7.36429	-39.41650	Wed Feb 19 12:49:40 2014 S=3.01 Km/hr
-7.36420	-39.41647	Wed Feb 19 12:49:50 2014 S=3.19 Km/hr
-7.36410	-39.41641	Wed Feb 19 12:50:00 2014 S=2.94 Km/hr
-7.36396	-39.41634	Wed Feb 19 12:50:10 2014 S=3.00 Km/hr
-7.36390	-39.41624	Wed Feb 19 12:50:20 2014 S=2.55 Km/hr
-7.36381	-39.41621	Wed Feb 19 12:50:30 2014 S=1.59 Km/hr
-7.36373	-39.41613	Wed Feb 19 12:50:40 2014 S=2.17 Km/hr
-7.36366	-39.41599	Wed Feb 19 12:50:50 2014 S=3.11 Km/hr
-7.36357	-39.41587	Wed Feb 19 12:51:00 2014 S=3.40 Km/hr
-7.36352	-39.41578	Wed Feb 19 12:51:10 2014 S=2.77 Km/hr
-7.36348	-39.41570	Wed Feb 19 12:51:20 2014 S=2.28 Km/hr
-7.36339	-39.41562	Wed Feb 19 12:51:30 2014 S=2.28 Km/hr
-7.36333	-39.41553	Wed Feb 19 12:51:40 2014 S=1.78 Km/hr
-7.36326	-39.41538	Wed Feb 19 12:51:50 2014 S=3.63 Km/hr
-7.36318	-39.41525	Wed Feb 19 12:52:00 2014 S=3.55 Km/hr
-7.36309	-39.41522	Wed Feb 19 12:52:10 2014 S=3.52 Km/hr
-7.36300	-39.41511	Wed Feb 19 12:52:20 2014 S=3.92 Km/hr
-7.36292	-39.41494	Wed Feb 19 12:52:30 2014 S=4.03 Km/hr
-7.36295	-39.41481	Wed Feb 19 12:52:40 2014 S=4.53 Km/hr
-7.36300	-39.41477	Wed Feb 19 12:52:50 2014 S=2.69 Km/hr
-7.36302	-39.41467	Wed Feb 19 12:53:00 2014 S=3.22 Km/hr
-7.36304	-39.41459	Wed Feb 19 12:53:10 2014 S=3.47 Km/hr
-7.36308	-39.41447	Wed Feb 19 12:53:20 2014 S=2.63 Km/hr
-7.36308	-39.41443	Wed Feb 19 12:53:30 2014 S=1.13 Km/hr
-7.36308	-39.41433	Wed Feb 19 12:53:40 2014 S=1.96 Km/hr
-7.36308	-39.41421	Wed Feb 19 12:53:50 2014 S=2.75 Km/hr
-7.36310	-39.41412	Wed Feb 19 12:54:00 2014 S=1.79 Km/hr
-7.36309	-39.41401	Wed Feb 19 12:54:10 2014 S=2.52 Km/hr
-7.36305	-39.41396	Wed Feb 19 12:54:20 2014 S=2.86 Km/hr
-7.36300	-39.41391	Wed Feb 19 12:54:30 2014 S=2.61 Km/hr
-7.36299	-39.41385	Wed Feb 19 12:54:40 2014 S=1.73 Km/hr
-7.36292	-39.41386	Wed Feb 19 12:54:50 2014 S=2.10 Km/hr
-7.36284	-39.41392	Wed Feb 19 12:55:00 2014 S=2.60 Km/hr
-7.36276	-39.41395	Wed Feb 19 12:55:10 2014 S=0.41 Km/hr
-7.36272	-39.41397	Wed Feb 19 12:55:20 2014 S=2.15 Km/hr
-7.36262	-39.41404	Wed Feb 19 12:55:30 2014 S=2.83 Km/hr
-7.36251	-39.41405	Wed Feb 19 12:55:40 2014 S=1.89 Km/hr
-7.36242	-39.41401	Wed Feb 19 12:55:50 2014 S=0.64 Km/hr
-7.36237	-39.41395	Wed Feb 19 12:56:00 2014 S=1.90 Km/hr
-7.36236	-39.41388	Wed Feb 19 12:56:10 2014 S=3.09 Km/hr
-7.36233	-39.41386	Wed Feb 19 12:56:20 2014 S=0.86 Km/hr
-7.36233	-39.41386	Wed Feb 19 12:56:30 2014 S=0.86 Km/hr
-7.36231	-39.41386	Wed Feb 19 12:56:40 2014 S=0.63 Km/hr
-7.36230	-39.41387	Wed Feb 19 12:56:50 2014 S=0.50 Km/hr
-7.36230	-39.41387	Wed Feb 19 12:57:00 2014 S=0.51 Km/hr
-7.36230	-39.41386	Wed Feb 19 12:57:10 2014 S=0.16 Km/hr
-7.36229	-39.41387	Wed Feb 19 12:57:20 2014 S=0.80 Km/hr
-7.36229	-39.41387	Wed Feb 19 12:57:30 2014 S=0.37 Km/hr
-7.36229	-39.41387	Wed Feb 19 12:57:40 2014 S=0.49 Km/hr
-7.36229	-39.41386	Wed Feb 19 12:57:50 2014 S=0.49 Km/hr
-7.36227	-39.41387	Wed Feb 19 12:58:00 2014 S=1.00 Km/hr
-7.36223	-39.41384	Wed Feb 19 12:58:10 2014 S=0.72 Km/hr
-7.36222	-39.41380	Wed Feb 19 12:58:20 2014 S=0.51 Km/hr
-7.36222	-39.41378	Wed Feb 19 12:58:30 2014 S=0.22 Km/hr
-7.36223	-39.41380	Wed Feb 19 12:58:40 2014 S=0.33 Km/hr
-7.36224	-39.41381	Wed Feb 19 12:58:50 2014 S=0.24 Km/hr
-7.36224	-39.41381	Wed Feb 19 12:59:00 2014 S=0.00 Km/hr
-7.36226	-39.41379	Wed Feb 19 12:59:10 2014 S=0.49 Km/hr
-7.36226	-39.41373	Wed Feb 19 12:59:20 2014 S=0.70 Km/hr
-7.36225	-39.41374	Wed Feb 19 12:59:30 2014 S=0.23 Km/hr
-7.36227	-39.41375	Wed Feb 19 12:59:40 2014 S=0.35 Km/hr
-7.36229	-39.41377	Wed Feb 19 12:59:50 2014 S=0.02 Km/hr
-7.36229	-39.41377	Wed Feb 19 13:00:00 2014 S=0.00 Km/hr
-7.36254	-39.41371
-7.36233	-39.41392
-7.36235	-39.41397
-7.36237	-39.41401
-7.36241	-39.41404
-7.36240	-39.41405
-7.36235	-39.41412
-7.36229	-39.41422
-7.36223	-39.41429
-7.36230	-39.41434
-7.36244	-39.41437
-7.36255	-39.41446
-7.36271	-39.41452
-7.36282	-39.41458
-7.36288	-39.41464
-7.36293	-39.41472
-7.36297	-39.41485
-7.36301	-39.41495
-7.36304	-39.41502
-7.36303	-39.41504
-7.36368	-39.41611
-7.36383	-39.41616
-7.36395	-39.41626
-7.36406	-39.41637
-7.36435	-39.41651
-7.36454	-39.41663
-7.36470	-39.41668
-7.36479	-39.41682
-7.36487	-39.41698
-7.36501	-39.41711
-7.36506	-39.41724
-7.36517	-39.41735
-7.36525	-39.41747
-7.36531	-39.41763
-7.36534	-39.41780
-7.36540	-39.41798
-7.36536	-39.41830
-7.36607	-39.41980
-7.36621	-39.42000
-7.36621	-39.42013
-7.36623	-39.42027
-7.36622	-39.42042
-7.36620	-39.42057
-7.36621	-39.42068
-7.36622	-39.42079
-7.36622	-39.42094
-7.36641	-39.42123
-7.36650	-39.42146
-7.36648	-39.42159
-7.36638	-39.42162
-7.36633	-39.42160
-7.36633	-39.42160
-7.36625	-39.42162
-7.36617	-39.42159
-7.36608	-39.42158
-7.36599	-39.42158
-7.36590	-39.42160
-7.36579	-39.42162
-7.36566	-39.42164
-7.36556	-39.42161
-7.36547	-39.42162
-7.36540	-39.42157
-7.36532	-39.42152
-7.36525	-39.42147
-7.36524	-39.42142
-7.36529	-39.42134
-7.36533	-39.42130
-7.36533	-39.42129
-7.36531	-39.42127
-7.36531	-39.42125
-7.36530	-39.42124
-7.36529	-39.42121
-7.36530	-39.42122
-7.36529	-39.42122
-7.36527	-39.42128
-7.36534	-39.42130
-7.36536	-39.42133
-7.36534	-39.42131
-7.36539	-39.42129
-7.36541	-39.42127
-7.36542	-39.42126
-7.36542	-39.42127
-7.36543	-39.42126
-7.36548	-39.42126
-7.36549	-39.42123
-7.36548	-39.42118
-7.36550	-39.42113
-7.36549	-39.42114
-7.36543	-39.42113
-7.36539	-39.42114
-7.36539	-39.42114
-7.36541	-39.42114
-7.36546	-39.42113
-7.36545	-39.42110
-7.36541	-39.42105
-7.36541	-39.42102
-7.36541	-39.42097
-7.36539	-39.42097
-7.36539	-39.42096
-7.36541	-39.42096
-7.36541	-39.42096
-7.36541	-39.42097
-7.36540	-39.42096
-7.36540	-39.42095
-7.36539	-39.42094
-7.36540	-39.42094
-7.36539	-39.42093
-7.36541	-39.42094
-7.36541	-39.42097
-7.36538	-39.42100
-7.36538	-39.42101
-7.36538	-39.42101
-7.36539	-39.42102
-7.36539	-39.42100
-7.36538	-39.42099
-7.36538	-39.42098
-7.36539	-39.42097
-7.36538	-39.42091
-7.36539	-39.42090
-7.36542	-39.42093
-7.36544	-39.42093
-7.36545	-39.42093
-7.36545	-39.42093
-7.36545	-39.42092
-7.36546	-39.42092
-7.36545	-39.42089
-7.36545	-39.42090
-7.36545	-39.42091
-7.36543	-39.42091
-7.36541	-39.42091
-7.36543	-39.42090
-7.36546	-39.42085
-7.36549	-39.42084
-7.36548	-39.42083
-7.36549	-39.42083
-7.36551	-39.42083
-7.36551	-39.42083
-7.36552	-39.42082
-7.36554	-39.42078
-7.36553	-39.42079
-7.36555	-39.42080
-7.36555	-39.42080
-7.36555	-39.42079
-7.36551	-39.42077
-7.36555	-39.42076
-7.36559	-39.42072
-7.36561	-39.42073
-7.36561	-39.42072
-7.36560	-39.42072
-7.36559	-39.42073
-7.36557	-39.42074
-7.36556	-39.42073
-7.36557	-39.42075
-7.36552	-39.42080
-7.36550	-39.42080
-7.36549	-39.42080
-7.36551	-39.42078
-7.36551	-39.42078
-7.36551	-39.42076
-7.36551	-39.42076
-7.36549	-39.42075
-7.36551	-39.42068
-7.36554	-39.42063
-7.36560	-39.42058
-7.36565	-39.42057
-7.36562	-39.42059
-7.36561	-39.42059
-7.36558	-39.42056
-7.36559	-39.42057
-7.36562	-39.42054
-7.36564	-39.42053
-7.36565	-39.42056
-7.36565	-39.42056
-7.36567	-39.42056
-7.36566	-39.42055
-7.36565	-39.42056
-7.36564	-39.42056
-7.36565	-39.42056
-7.36565	-39.42058
-7.36565	-39.42059
-7.36566	-39.42059
-7.36566	-39.42059
-7.36565	-39.42061
-7.36566	-39.42060
-7.36567	-39.42060
-7.36568	-39.42060
-7.36566	-39.42059
-7.36564	-39.42060
-7.36563	-39.42059
-7.36563	-39.42060
-7.36562	-39.42060
-7.36562	-39.42059
-7.36562	-39.42059
-7.36562	-39.42058
-7.36560	-39.42058
-7.36561	-39.42057
-7.36561	-39.42057
-7.36561	-39.42058
-7.36561	-39.42059
-7.36560	-39.42060
-7.36557	-39.42060
-7.36556	-39.42061
-7.36555	-39.42059
-7.36551	-39.42057
-7.36545	-39.42054
-7.36538	-39.42049
-7.36534	-39.42047
-7.36531	-39.42046
-7.36529	-39.42046
-7.36522	-39.42046
-7.36517	-39.42048
-7.36508	-39.42052
-7.36501	-39.42055
-7.36499	-39.42058
-7.36493	-39.42061
-7.36489	-39.42062
-7.36486	-39.42064
-7.36486	-39.42063
-7.36485	-39.42064
-7.36477	-39.42065
-7.36467	-39.42071
-7.36467	-39.42076
-7.36467	-39.42080
-7.36466	-39.42080
-7.36467	-39.42080
-7.36467	-39.42080
-7.36467	-39.42080
-7.36467	-39.42082
-7.36468	-39.42080
-7.36468	-39.42076
-7.36468	-39.42074
-7.36468	-39.42074
-7.36467	-39.42073
-7.36471	-39.42073
-7.36475	-39.42074
-7.36472	-39.42078
-7.36472	-39.42078
-7.36470	-39.42078
-7.36467	-39.42078
-7.36468	-39.42079
-7.36469	-39.42080
-7.36468	-39.42080
-7.36467	-39.42081
-7.36467	-39.42081
-7.36466	-39.42080
-7.36466	-39.42080
-7.36470	-39.42087
-7.36471	-39.42093
-7.36471	-39.42098
-7.36471	-39.42104
-7.36462	-39.42104
-7.36456	-39.42104
-7.36452	-39.42102
-7.36451	-39.42102
-7.36451	-39.42104
-7.36445	-39.42110
-7.36442	-39.42114
-7.36440	-39.42113
-7.36447	-39.42109
-7.36450	-39.42104
-7.36458	-39.42101
-7.36467	-39.42101
-7.36468	-39.42101
-7.36468	-39.42093
-7.36468	-39.42089
-7.36474	-39.42086
-7.36467	-39.42086
-7.36465	-39.42084
-7.36466	-39.42083
-7.36468	-39.42083
-7.36469	-39.42084
-7.36468	-39.42086
-7.36468	-39.42087
-7.36469	-39.42087
-7.36469	-39.42088
-7.36468	-39.42086
-7.36464	-39.42078
-7.36460	-39.42069
-7.36455	-39.42059
-7.36451	-39.42048
-7.36443	-39.42039
-7.36435	-39.42033
-7.36430	-39.42024
-7.36423	-39.42016
-7.36416	-39.42013
-7.36411	-39.42001
-7.36403	-39.41994
-7.36394	-39.41989
-7.36388	-39.41980
-7.36381	-39.41977
-7.36372	-39.41979
-7.36367	-39.41978
-7.36366	-39.41979
-7.36367	-39.41978
-7.36368	-39.41977
-7.36367	-39.41978
-7.36367	-39.41979
-7.36371	-39.41977
-7.36377	-39.41976
-7.36388	-39.41983
-7.36397	-39.41988
-7.36398	-39.41999
-7.36389	-39.42008
-7.36384	-39.42016
-7.36378	-39.42024
-7.36366	-39.42027
-7.36356	-39.42031
-7.36347	-39.42035
-7.36341	-39.42035
-7.36327	-39.42033
-7.36324	-39.42036
-7.36323	-39.42037
-7.36321	-39.42036
-7.36310	-39.42035
-7.36300	-39.42039
-7.36292	-39.42037
-7.36284	-39.42038
-7.36280	-39.42042
-7.36276	-39.42048
-7.36272	-39.42055
-7.36271	-39.42066
-7.36269	-39.42078
-7.36269	-39.42089
-7.36269	-39.42104
-7.36262	-39.42115
-7.36254	-39.42118
-7.36249	-39.42125
-7.36248	-39.42128
-7.36248	-39.42134
-7.36243	-39.42151
-7.36238	-39.42162
-7.36244	-39.42168
-7.36239	-39.42168
-7.36235	-39.42176
-7.36230	-39.42182
-7.36225	-39.42193
-7.36218	-39.42197
-7.36218	-39.42200
-7.36224	-39.42201
-7.36231	-39.42202
-7.36228	-39.42211
-7.36224	-39.42218
-7.36222	-39.42223
-7.36218	-39.42229
-7.36218	-39.42233
-7.36216	-39.42242
-7.36212	-39.42249
-7.36209	-39.42254
-7.36205	-39.42262
-7.36196	-39.42262
-7.36194	-39.42265
-7.36193	-39.42266
-7.36189	-39.42262
-7.36183	-39.42258
-7.36177	-39.42250
-7.36172	-39.42246
-7.36170	-39.42244
-7.36165	-39.42242
-7.36160	-39.42239
-7.36153	-39.42238
-7.36147	-39.42226
-7.36146	-39.42226
-7.36150	-39.42219
-7.36149	-39.42215
-7.36146	-39.42209
-7.36144	-39.42207
-7.36140	-39.42204
-7.36138	-39.42199
-7.36140	-39.42191
-7.36138	-39.42190
-7.36132	-39.42184
-7.36125	-39.42180
-7.36123	-39.42169
-7.36116	-39.42168
-7.36111	-39.42170
-7.36108	-39.42177
-7.36110	-39.42177
-7.36114	-39.42167
-7.36115	-39.42158
-7.36118	-39.42152
-7.36124	-39.42146
-7.36123	-39.42139
-7.36128	-39.42132
-7.36133	-39.42122
-7.36135	-39.42121
-7.36139	-39.42116
-7.36140	-39.42105
-7.36140	-39.42095
-7.36141	-39.42089
-7.36140	-39.42090
-7.36143	-39.42081
-7.36145	-39.42075
-7.36145	-39.42071
-7.36145	-39.42069
-7.36142	-39.42057
-7.36140	-39.42051
-7.36139	-39.42044
-7.36138	-39.42033
-7.36144	-39.42019
-7.36149	-39.42003
-7.36152	-39.41996
-7.36156	-39.41997
-7.36159	-39.41996
-7.36157	-39.41993
-7.36161	-39.41992
-7.36171	-39.41992
-7.36179	-39.41994
-7.36185	-39.41996
-7.36191	-39.41995
-7.36197	-39.41993
-7.36204	-39.41995
-7.36214	-39.41997
-7.36220	-39.41996
-7.36224	-39.41999
-7.36226	-39.42004
-7.36235	-39.42009
-7.36245	-39.42014
-7.36252	-39.42017
-7.36259	-39.42020
-7.36266	-39.42023
-7.36274	-39.42032
-7.36273	-39.42040
-7.36276	-39.42041
-7.36282	-39.42033
-7.36293	-39.42030
-7.36300	-39.42036
-7.36300	-39.42050
-7.36302	-39.42060
-7.36302	-39.42068
-7.36304	-39.42077
-7.36308	-39.42088
-7.36311	-39.42097
-7.36312	-39.42107
-7.36314	-39.42120
-7.36315	-39.42127
-7.36315	-39.42136
-7.36317	-39.42146
-7.36309	-39.42157
-7.36302	-39.42157
-7.36305	-39.42150
-7.36305	-39.42155
-7.36305	-39.42166
-7.36313	-39.42162
-7.36321	-39.42156
-7.36328	-39.42152
-7.36331	-39.42162
-7.36335	-39.42170
-7.36336	-39.42179
-7.36337	-39.42190
-7.36337	-39.42197
-7.36343	-39.42207
-7.36345	-39.42214
-7.36349	-39.42221
-7.36352	-39.42225
-7.36358	-39.42233
-7.36366	-39.42242
-7.36370	-39.42249
-7.36383	-39.42256
-7.36391	-39.42260
-7.36398	-39.42263
-7.36405	-39.42272
-7.36415	-39.42280
-7.36424	-39.42291
-7.36425	-39.42305
-7.36424	-39.42310
-7.36429	-39.42321
-7.36425	-39.42335
-7.36422	-39.42343
-7.36426	-39.42347
-7.36432	-39.42346
-7.36439	-39.42342
-7.36442	-39.42340
-7.36449	-39.42342
-7.36453	-39.42347
-7.36454	-39.42352
-7.36455	-39.42353
-7.36456	-39.42355
-7.36456	-39.42358
-7.36460	-39.42360
-7.36465	-39.42359
-7.36467	-39.42358
-7.36469	-39.42356
-7.36472	-39.42354
-7.36473	-39.42349
-7.36474	-39.42347
-7.36481	-39.42337
-7.36487	-39.42334
-7.36491	-39.42336
-7.36493	-39.42330
-7.36499	-39.42329
-7.36502	-39.42329
-7.36505	-39.42328
-7.36508	-39.42322
-7.36512	-39.42314
-7.36512	-39.42305
-7.36514	-39.42298
-7.36520	-39.42288
-7.36524	-39.42285
-7.36526	-39.42282
-7.36524	-39.42279
-7.36524	-39.42279
-7.36524	-39.42279
-7.36524	-39.42276
-7.36520	-39.42271
-7.36519	-39.42260
-7.36518	-39.42256
-7.36526	-39.42262
-7.36538	-39.42260
-7.36544	-39.42262
-7.36541	-39.42255
-7.36542	-39.42248
-7.36546	-39.42244
-7.36553	-39.42233
-7.36559	-39.42221
-7.36560	-39.42212
-7.36554	-39.42206
-7.36550	-39.42201
-7.36547	-39.42191
-7.36545	-39.42179
-7.36542	-39.42170
-7.36555	-39.42162
-7.36565	-39.42160
-7.36577	-39.42162
-7.36584	-39.42159
-7.36592	-39.42157
-7.36606	-39.42155
-7.36615	-39.42157
-7.36623	-39.42160
-7.36628	-39.42161
-7.36629	-39.42161
-7.36630	-39.42159
-7.36631	-39.42159
-7.36632	-39.42159
-7.36633	-39.42159
-7.36640	-39.42159
-7.36647	-39.42164
-7.36656	-39.42165
-7.36657	-39.42167
-7.36658	-39.42167
-7.36660	-39.42171
-7.36668	-39.42184
-7.36674	-39.42209
-7.36674	-39.42236
-7.36678	-39.42271
-7.36686	-39.42306
-7.36698	-39.42351
-7.36698	-39.42382
-7.36697	-39.42415
-7.36691	-39.42450
-7.36681	-39.42487
-7.36670	-39.42527
-7.36654	-39.42553
-7.36643	-39.42584
-7.36641	-39.42621
-7.36636	-39.42653
-7.36627	-39.42688
-7.36604	-39.42715
-7.36575	-39.42736
-7.36546	-39.42756
-7.36525	-39.42783
-7.36505	-39.42815
-7.36494	-39.42845
-7.36477	-39.42876
-7.36454	-39.42904
-7.36426	-39.42921
-7.36396	-39.42933
-7.36368	-39.42940
-7.36337	-39.42951
-7.36307	-39.42963
-7.36275	-39.42984
-7.36244	-39.43014
-7.36210	-39.43046
-7.36182	-39.43076
-7.36161	-39.43105
-7.36134	-39.43134
-7.36115	-39.43165
-7.36097	-39.43198
-7.36068	-39.43229
-7.36043	-39.43259
-7.36020	-39.43287
-7.36004	-39.43316
-7.35993	-39.43346
-7.35982	-39.43371
-7.35970	-39.43395
-7.35956	-39.43420
-7.35938	-39.43440
-7.35923	-39.43453
-7.35901	-39.43462
-7.35886	-39.43480
-7.35879	-39.43500
-7.35878	-39.43518
-7.35880	-39.43538
-7.35879	-39.43555
-7.35881	-39.43575
-7.35883	-39.43599
-7.35885	-39.43618
-7.35885	-39.43633
-7.35882	-39.43651
-7.35892	-39.43665
-7.35905	-39.43680
-7.35920	-39.43698
-7.35937	-39.43718
-7.35946	-39.43731
-7.35947	-39.43734
-7.35946	-39.43739
-7.35948	-39.43744
-7.35948	-39.43759
-7.35943	-39.43779
-7.35940	-39.43785
-7.35940	-39.43790
-7.35946	-39.43791
-7.35951	-39.43790
-7.35951	-39.43790
-7.35942	-39.43792
-7.35941	-39.43787
-7.35944	-39.43779
-7.35948	-39.43769
-7.35948	-39.43759
-7.35938	-39.43751
-7.35931	-39.43744
-7.35924	-39.43738
-7.35919	-39.43730
-7.35913	-39.43723
-7.35912	-39.43719
-7.35912	-39.43717
-7.35912	-39.43717
-7.35913	-39.43717
-7.35912	-39.43717
-7.35908	-39.43714
-7.35902	-39.43708
-7.35897	-39.43698
-7.35884	-39.43690
-7.35878	-39.43684
-7.35867	-39.43679
-7.35856	-39.43670
-7.35846	-39.43663
-7.35836	-39.43653
-7.35827	-39.43648
-7.35820	-39.43641
-7.35816	-39.43640
-7.35810	-39.43644
-7.35806	-39.43645
-7.35801	-39.43650
-7.35800	-39.43658
-7.35797	-39.43663
-7.35800	-39.43670
-7.35792	-39.43676
-7.35788	-39.43678
-7.35784	-39.43684
-7.35777	-39.43689
-7.35764	-39.43691
-7.35749	-39.43695
-7.35740	-39.43698
-7.35729	-39.43695
-7.35723	-39.43699
-7.35725	-39.43710
-7.35724	-39.43718
-7.35720	-39.43723
-7.35718	-39.43728
-7.35714	-39.43731
-7.35712	-39.43730
-7.35712	-39.43732
-7.35710	-39.43729
-7.35710	-39.43727
-7.35709	-39.43727
-7.35708	-39.43728
-7.35709	-39.43731
-7.35706	-39.43734
-7.35707	-39.43735
-7.35707	-39.43737
-7.35702	-39.43738
-7.35698	-39.43734
-7.35697	-39.43730
-7.35698	-39.43728
-7.35699	-39.43731
-7.35695	-39.43732
-7.35692	-39.43736
-7.35694	-39.43735
-7.35692	-39.43736
-7.35686	-39.43731
-7.35682	-39.43734
-7.35682	-39.43734
-7.35685	-39.43729
-7.35692	-39.43737
-7.35693	-39.43742
-7.35696	-39.43744
-7.35696	-39.43748
-7.35690	-39.43749
-7.35689	-39.43748
-7.35688	-39.43750
-7.35692	-39.43754
-7.35698	-39.43764
-7.35699	-39.43766
-7.35701	-39.43766
-7.35702	-39.43767
-7.35699	-39.43767
-7.35698	-39.43769
-7.35699	-39.43769
-7.35697	-39.43768
-7.35698	-39.43763
-7.35702	-39.43768
-7.35714	-39.43766
-7.35720	-39.43762
-7.35727	-39.43769
-7.35736	-39.43778
-7.35741	-39.43784
-7.35742	-39.43786
-7.35744	-39.43790
-7.35744	-39.43787
-7.35748	-39.43784
-7.35751	-39.43788
-7.35744	-39.43784
-7.35736	-39.43782
-7.35729	-39.43777
-7.35723	-39.43771
-7.35714	-39.43763
-7.35710	-39.43756
-7.35711	-39.43755
-7.35716	-39.43760
-7.35706	-39.43761
-7.35696	-39.43760
-7.35687	-39.43753
-7.35679	-39.43754
-7.35674	-39.43758
-7.35669	-39.43761
-7.35666	-39.43763
-7.35661	-39.43769
-7.35662	-39.43769
-7.35659	-39.43773
-7.35656	-39.43773
-7.35657	-39.43772
-7.35653	-39.43775
-7.35643	-39.43779
-7.35640	-39.43783
-7.35639	-39.43785
-7.35639	-39.43785
-7.35636	-39.43788
-7.35635	-39.43788
-7.35635	-39.43788
-7.35634	-39.43787
-7.35635	-39.43790
-7.35637	-39.43796
-7.35637	-39.43797
-7.35635	-39.43798
-7.35632	-39.43802
-7.35632	-39.43803
-7.35634	-39.43804
-7.35634	-39.43803
-7.35634	-39.43803
-7.35635	-39.43803
-7.35635	-39.43803
-7.35636	-39.43802
-7.35640	-39.43806
-7.35639	-39.43812
-7.35637	-39.43814
-7.35639	-39.43816
-7.35641	-39.43820
-7.35645	-39.43825
-7.35652	-39.43826
-7.35657	-39.43833
-7.35658	-39.43838
-7.35654	-39.43840
-7.35653	-39.43842
-7.35651	-39.43843
-7.35651	-39.43843
-7.35651	-39.43844
-7.35651	-39.43844
-7.35649	-39.43843
-7.35649	-39.43839
-7.35652	-39.43839
-7.35651	-39.43833
-7.35655	-39.43830
-7.35657	-39.43823
-7.35661	-39.43818
-7.35664	-39.43816
-7.35668	-39.43820
-7.35674	-39.43822
-7.35679	-39.43824
-7.35681	-39.43823
-7.35682	-39.43822
-7.35683	-39.43822
-7.35686	-39.43821
-7.35689	-39.43819
-7.35688	-39.43824
-7.35688	-39.43824
-7.35688	-39.43827
-7.35686	-39.43831
-7.35681	-39.43839
-7.35675	-39.43842
-7.35670	-39.43844
-7.35670	-39.43849
-7.35669	-39.43851
-7.35669	-39.43850
-7.35670	-39.43850
-7.35670	-39.43852
-7.35670	-39.43852
-7.35670	-39.43852
-7.35673	-39.43854
-7.35676	-39.43856
-7.35679	-39.43856
-7.35679	-39.43861
-7.35681	-39.43866
-7.35685	-39.43870
-7.35692	-39.43873
-7.35697	-39.43878
-7.35706	-39.43877
-7.35715	-39.43882
-7.35723	-39.43884
-7.35730	-39.43888
-7.35735	-39.43890
-7.35746	-39.43893
-7.35748	-39.43893
-7.35748	-39.43895
[truncated: 374 more rows]
