# Supplementary material for: Lévy foraging patterns of rural humans
Source: PLoS One. 2018 Jun 18;13(6):e0199099. doi: 10.1371/journal.pone.0199099 (PMC6005560; doi:10.1371/journal.pone.0199099)
Supplement: S5 File — (ZIP) [file pone.0199099.s005.zip › H-02-MA/Holux_M-241_Start_20140226-080204_Finish_20140226-122624.kml]

<?xml version="1.0" encoding="UTF-8"?>
<kml xmlns="http://earth.google.com/kml/2.1">
<Document>
<Style id="normalState_TLP_Start">
<IconStyle>
<scale>1.0</scale>
<Icon>
<href>http://maps.google.com/mapfiles/kml/pal4/icon15.png</href>
</Icon>
</IconStyle>
<LabelStyle>
<scale>1.0</scale>
</LabelStyle>
</Style>
<Style id="highlightState_TLP_Start">
<IconStyle>
<scale>1.1</scale>
<Icon>
<href>http://maps.google.com/mapfiles/kml/pal4/icon7.png</href>
</Icon>
</IconStyle>
<LabelStyle>
<scale>1.1</scale>
<color>ff0000ff</color>
</LabelStyle>
</Style>
<StyleMap id="styleMap_TLP_Start">
<Pair>
<key>normal</key>
<styleUrl>#normalState_TLP_Start</styleUrl>
</Pair>
<Pair>
<key>highlight</key>
<styleUrl>#highlightState_TLP_Start</styleUrl>
</Pair>
</StyleMap>
<Style id="normalState_TLP_Finish">
<IconStyle>
<scale>1.0</scale>
<Icon>
<href>http://maps.google.com/mapfiles/kml/pal4/icon15.png</href>
</Icon>
</IconStyle>
<LabelStyle>
<scale>1.0</scale>
</LabelStyle>
</Style>
<Style id="highlightState_TLP_Finish">
<IconStyle>
<scale>1.1</scale>
<Icon>
<href>http://maps.google.com/mapfiles/kml/pal4/icon7.png</href>
</Icon>
</IconStyle>
<LabelStyle>
<scale>1.1</scale>
<color>ff0000ff</color>
</LabelStyle>
</Style>
<StyleMap id="styleMap_TLP_Finish">
<Pair>
<key>normal</key>
<styleUrl>#normalState_TLP_Finish</styleUrl>
</Pair>
<Pair>
<key>highlight</key>
<styleUrl>#highlightState_TLP_Finish</styleUrl>
</Pair>
</StyleMap>
<Style id="normalState_TLP_Normal">
<IconStyle>
<scale>1.0</scale>
<Icon>
<href>http://maps.google.com/mapfiles/kml/pal4/icon31.png</href>
</Icon>
</IconStyle>
<LabelStyle>
<scale>1.0</scale>
</LabelStyle>
</Style>
<Style id="highlightState_TLP_Normal">
<IconStyle>
<scale>1.1</scale>
<Icon>
<href>http://maps.google.com/mapfiles/kml/pal4/icon23.png</href>
</Icon>
</IconStyle>
<LabelStyle>
<scale>1.1</scale>
<color>ff0000ff</color>
</LabelStyle>
</Style>
<StyleMap id="styleMap_TLP_Normal">
<Pair>
<key>normal</key>
<styleUrl>#normalState_TLP_Normal</styleUrl>
</Pair>
<Pair>
<key>highlight</key>
<styleUrl>#highlightState_TLP_Normal</styleUrl>
</Pair>
</StyleMap>
<Style id="normalState_TLP_Photo">
<IconStyle>
<scale>1.0</scale>
<Icon>
<href>http://maps.google.com/mapfiles/kml/pal4/icon46.png</href>
</Icon>
</IconStyle>
<LabelStyle>
<scale>1.0</scale>
</LabelStyle>
</Style>
<Style id="highlightState_TLP_Photo">
<IconStyle>
<scale>1.1</scale>
<Icon>
<href>http://maps.google.com/mapfiles/kml/pal4/icon38.png</href>
</Icon>
</IconStyle>
<LabelStyle>
<scale>1.1</scale>
<color>ff0000ff</color>
</LabelStyle>
</Style>
<StyleMap id="styleMap_TLP_Photo">
<Pair>
<key>normal</key>
<styleUrl>#normalState_TLP_Photo</styleUrl>
</Pair>
<Pair>
<key>highlight</key>
<styleUrl>#highlightState_TLP_Photo</styleUrl>
</Pair>
</StyleMap>
<Style id="roadStyle">
<LineStyle>
<color>ffffff00</color>
<width>6</width>
</LineStyle>
</Style>
<Open>1</Open>
<description>Route</description>
<name>Track Log</name>
<Placemark>
<name>Route</name>
<styleUrl>#roadStyle</styleUrl>
<MultiGeometry>
<LineString>
<coordinates>
-39.4112625,-7.3583689,811.69 -39.4112473,-7.3582883,820.50 -39.4112511,-7.3583088,823.16 -39.4112549,-7.3584218,818.42 -39.4112358,-7.3584366,818.45 -39.4112549,-7.3584776,818.52 -39.4112892,-7.3585420,820.39 -39.4113960,-7.3586688,812.69 -39.4114304,-7.3587408,811.70 -39.4114685,-7.3588161,811.63 -39.4114838,-7.3589168,811.28 -39.4114799,-7.3589802,811.92 -39.4114990,-7.3590455,812.13 -39.4114609,-7.3590736,812.31 -39.4114456,-7.3591619,811.59 -39.4114456,-7.3592405,811.94 -39.4114494,-7.3593073,813.28 -39.4114304,-7.3593831,814.20 -39.4114151,-7.3594346,814.14 -39.4113884,-7.3595004,814.81 -39.4113693,-7.3595624,815.03 -39.4113503,-7.3596382,816.34 -39.4113197,-7.3597016,816.63 -39.4113159,-7.3597341,818.45 -39.4113007,-7.3597784,819.48 -39.4112968,-7.3598275,820.52 -39.4113197,-7.3598704,822.19 -39.4113579,-7.3598976,825.02 -39.4113350,-7.3599329,825.53 -39.4113693,-7.3599896,826.06 -39.4114113,-7.3600731,826.20 -39.4114265,-7.3600922,827.56 -39.4114380,-7.3600760,828.39 -39.4114265,-7.3600917,827.80 -39.4115028,-7.3602357,817.94 -39.4115791,-7.3603382,815.50 -39.4116402,-7.3603625,814.59 -39.4117126,-7.3604469,810.80 -39.4118042,-7.3605008,810.23 -39.4118690,-7.3605304,809.56 -39.4119301,-7.3605642,809.39 -39.4119835,-7.3605819,809.81 -39.4120064,-7.3606105,810.00 -39.4120712,-7.3605914,810.22 -39.4121475,-7.3606381,810.78 -39.4121628,-7.3606644,810.98 -39.4121857,-7.3606381,810.56 -39.4122887,-7.3606296,810.42 -39.4123650,-7.3606043,810.36 -39.4124069,-7.3605299,810.02 -39.4124565,-7.3604550,810.28 -39.4125099,-7.3604307,810.63 -39.4125671,-7.3604279,810.16 -39.4126053,-7.3603806,809.27 -39.4126549,-7.3603773,809.38 -39.4126968,-7.3603549,809.58 -39.4127388,-7.3603306,810.50 -39.4128265,-7.3602886,811.41 -39.4128838,-7.3602877,811.67 -39.4129524,-7.3602476,811.94 -39.4129982,-7.3602219,811.70 -39.4130707,-7.3601875,812.22 -39.4131317,-7.3601966,813.64 -39.4131584,-7.3602042,813.97 -39.4132118,-7.3601985,814.02 -39.4132538,-7.3601952,814.09 -39.4133224,-7.3602362,815.81 -39.4133759,-7.3602047,816.45 -39.4134331,-7.3601980,816.89 -39.4134903,-7.3601961,817.17 -39.4135208,-7.3601694,817.77 -39.4136047,-7.3601046,818.20 -39.4136581,-7.3600450,818.17 -39.4137383,-7.3600121,818.97 -39.4137764,-7.3599968,819.78 -39.4138260,-7.3600068,819.94 -39.4138718,-7.3600054,820.48 -39.4139175,-7.3599849,820.70 -39.4140015,-7.3599844,822.08 -39.4140053,-7.3599749,822.33 -39.4140358,-7.3599744,822.78 -39.4140930,-7.3599205,823.14 -39.4141884,-7.3599000,824.25 -39.4142532,-7.3598533,824.91 -39.4143143,-7.3598180,825.23 -39.4143791,-7.3597970,826.31 -39.4144211,-7.3597708,827.17 -39.4144669,-7.3597684,828.45 -39.4145470,-7.3597121,830.64 -39.4145966,-7.3596354,832.27 -39.4146271,-7.3595552,832.59 -39.4146385,-7.3595109,833.48 -39.4146423,-7.3594837,833.88 -39.4146919,-7.3594375,835.33 -39.4147377,-7.3593874,836.02 -39.4147606,-7.3593564,837.63 -39.4147911,-7.3593311,843.17 -39.4148293,-7.3593736,845.58 -39.4148254,-7.3594089,848.39 -39.4147835,-7.3594718,849.89 -39.4147797,-7.3595028,851.97 -39.4147377,-7.3595500,852.31 -39.4147415,-7.3596196,854.20 -39.4147301,-7.3597145,857.02 -39.4147301,-7.3597865,858.92 -39.4147034,-7.3598304,860.33 -39.4146805,-7.3598180,860.94 -39.4146538,-7.3598852,861.45 -39.4146461,-7.3599477,862.52 -39.4146080,-7.3599615,864.06 -39.4146194,-7.3600264,865.47 -39.4146309,-7.3600631,866.50 -39.4146118,-7.3600917,869.91 -39.4146004,-7.3601575,871.81 -39.4145966,-7.3602366,873.03 -39.4145660,-7.3603091,874.41 -39.4145546,-7.3603492,876.63 -39.4145775,-7.3603950,877.80 -39.4145393,-7.3604522,879.61 -39.4145508,-7.3604884,880.58 -39.4145088,-7.3605137,881.98 -39.4144630,-7.3605475,882.28 -39.4144630,-7.3605542,882.47 -39.4144592,-7.3605556,882.55 -39.4144516,-7.3605561,882.58 -39.4144440,-7.3605556,882.63 -39.4144402,-7.3605547,882.69 -39.4144440,-7.3605657,882.69 -39.4144478,-7.3605738,882.67 -39.4144402,-7.3605747,882.67 -39.4144363,-7.3605800,883.31 -39.4144402,-7.3605776,883.33 -39.4144402,-7.3605762,883.38 -39.4144402,-7.3605680,883.47 -39.4144478,-7.3605652,883.50 -39.4144478,-7.3605604,883.48 -39.4144478,-7.3605556,883.47 -39.4144440,-7.3605571,883.48 -39.4144440,-7.3605576,883.56 -39.4144478,-7.3605623,883.63 -39.4144478,-7.3605652,883.63 -39.4144440,-7.3605776,883.63 -39.4144287,-7.3605862,883.61 -39.4144211,-7.3605995,883.63 -39.4144135,-7.3606067,883.64 -39.4144211,-7.3606114,883.67 -39.4143906,-7.3606868,884.38 -39.4143906,-7.3606973,884.80 -39.4143753,-7.3606567,883.94 -39.4143791,-7.3606400,883.81 -39.4143867,-7.3606210,884.25 -39.4143829,-7.3606186,883.97 -39.4143753,-7.3606243,883.78 -39.4143791,-7.3606172,883.63 -39.4143829,-7.3606248,883.59 -39.4143791,-7.3606296,883.66 -39.4143829,-7.3606386,883.67 -39.4143867,-7.3606486,883.64 -39.4143906,-7.3606472,883.61 -39.4143982,-7.3606429,883.56 -39.4143982,-7.3606458,883.56 -39.4144020,-7.3606434,883.52 -39.4143982,-7.3606358,883.50 -39.4143982,-7.3606343,883.48 -39.4143944,-7.3606329,883.45 -39.4144020,-7.3606238,883.48 -39.4144020,-7.3606234,883.41 -39.4144020,-7.3606243,883.36 -39.4144020,-7.3606248,883.33 -39.4144058,-7.3606267,883.33 -39.4144096,-7.3606343,883.31 -39.4144135,-7.3606377,883.73 -39.4144249,-7.3606477,885.05 -39.4144363,-7.3606544,886.83 -39.4144363,-7.3606443,888.72 -39.4144325,-7.3606606,891.16 -39.4144211,-7.3606949,893.36 -39.4144249,-7.3607397,896.03 -39.4144135,-7.3607721,897.30 -39.4143715,-7.3607645,901.41 -39.4143639,-7.3608270,903.42 -39.4143333,-7.3608556,904.53 -39.4143181,-7.3608770,906.13 -39.4143448,-7.3609357,907.31 -39.4143333,-7.3609433,906.61 -39.4143219,-7.3609776,907.80 -39.4143219,-7.3610339,908.63 -39.4142914,-7.3610301,910.06 -39.4142990,-7.3609562,911.11 -39.4142303,-7.3609767,911.66 -39.4142418,-7.3610578,912.55 -39.4142532,-7.3611012,913.80 -39.4142380,-7.3611131,914.52 -39.4141998,-7.3611164,915.52 -39.4142036,-7.3611813,916.22 -39.4142036,-7.3611999,917.14 -39.4142036,-7.3612509,917.55 -39.4141846,-7.3612518,918.25 -39.4141808,-7.3612523,918.31 -39.4141655,-7.3612475,918.33 -39.4141617,-7.3612428,918.38 -39.4141579,-7.3612375,918.47 -39.4141579,-7.3612375,918.61 -39.4141655,-7.3612332,918.70 -39.4141693,-7.3612323,918.75 -39.4141655,-7.3612218,918.84 -39.4141655,-7.3612194,918.97 -39.4141655,-7.3612151,919.08 -39.4141655,-7.3612113,919.19 -39.4141617,-7.3612018,919.42 -39.4141541,-7.3611932,919.80 -39.4141731,-7.3612094,920.33 -39.4141998,-7.3613057,921.48 -39.4142227,-7.3613367,923.36 -39.4142799,-7.3613863,924.44 -39.4142799,-7.3614435,926.70 -39.4143143,-7.3614941,927.58 -39.4143562,-7.3615298,928.09 -39.4143639,-7.3615842,929.66 -39.4143867,-7.3616261,931.02 -39.4144249,-7.3616848,932.48 -39.4144745,-7.3617454,934.39 -39.4145126,-7.3618069,935.94 -39.4145660,-7.3618693,938.45 -39.4145966,-7.3619242,940.33 -39.4145889,-7.3619347,941.02 -39.4145508,-7.3619828,941.28 -39.4144783,-7.3620148,942.27 -39.4143982,-7.3620577,942.67 -39.4143257,-7.3621097,942.67 -39.4142609,-7.3622127,943.52 -39.4141998,-7.3622780,945.19 -39.4141083,-7.3623300,945.47 -39.4140282,-7.3623872,946.08 -39.4140205,-7.3623705,946.56 -39.4139404,-7.3623180,947.22 -39.4138680,-7.3623104,947.39 -39.4138374,-7.3622956,947.80 -39.4138527,-7.3622718,949.48 -39.4138489,-7.3622603,949.66 -39.4137993,-7.3621850,949.77 -39.4137878,-7.3621597,949.91 -39.4137840,-7.3621569,949.94 -39.4137802,-7.3621573,950.02 -39.4137726,-7.3621612,950.02 -39.4137688,-7.3621535,950.08 -39.4137688,-7.3621645,950.05 -39.4137764,-7.3621855,949.84 -39.4137993,-7.3622980,947.75 -39.4138107,-7.3623538,946.92 -39.4138260,-7.3623652,947.50 -39.4138603,-7.3623676,947.28 -39.4138565,-7.3623734,947.09 -39.4138603,-7.3623686,947.17 -39.4138565,-7.3623600,947.23 -39.4138603,-7.3623652,947.33 -39.4138603,-7.3623576,947.42 -39.4138222,-7.3623548,947.42 -39.4138107,-7.3623600,947.42 -39.4137764,-7.3623781,947.03 -39.4137688,-7.3623710,947.14 -39.4137688,-7.3623567,947.23 -39.4137764,-7.3623486,947.33 -39.4137840,-7.3623438,947.39 -39.4137840,-7.3623400,947.45 -39.4137840,-7.3623314,947.50 -39.4138069,-7.3622708,946.89 -39.4138222,-7.3622494,946.58 -39.4138031,-7.3622756,947.19 -39.4138031,-7.3622761,947.33 -39.4137993,-7.3622832,947.39 -39.4137917,-7.3622971,947.55 -39.4137878,-7.3623061,947.61 -39.4137878,-7.3623090,947.70 -39.4137917,-7.3623114,947.73 -39.4137917,-7.3623152,947.86 -39.4137840,-7.3623195,948.05 -39.4137878,-7.3623357,948.14 -39.4137955,-7.3623495,948.58 -39.4137955,-7.3623414,948.63 -39.4137917,-7.3623400,948.59 -39.4137993,-7.3623443,948.53 -39.4138031,-7.3623409,948.53 -39.4138069,-7.3623381,948.50 -39.4138031,-7.3623390,948.44 -39.4138031,-7.3623438,948.34 -39.4138069,-7.3623476,948.34 -39.4138184,-7.3623691,948.45 -39.4138603,-7.3624210,948.78 -39.4138680,-7.3624277,948.78 -39.4138756,-7.3624258,948.83 -39.4138680,-7.3624139,948.80 -39.4138527,-7.3624129,948.75 -39.4138451,-7.3624129,948.67 -39.4138336,-7.3624134,948.64 -39.4138336,-7.3624134,948.69 -39.4138489,-7.3624182,948.56 -39.4138527,-7.3624020,948.72 -39.4138527,-7.3623900,948.77 -39.4138641,-7.3623013,948.70 -39.4138527,-7.3622675,948.44 -39.4138412,-7.3622575,948.45 -39.4138374,-7.3622489,948.47 -39.4138298,-7.3622427,948.45 -39.4138565,-7.3623247,947.50 -39.4139175,-7.3623729,947.30 -39.4139328,-7.3624101,947.39 -39.4139977,-7.3624525,947.36 -39.4140396,-7.3624892,946.94 -39.4141273,-7.3624163,946.67 -39.4141846,-7.3623843,946.73 -39.4142342,-7.3623610,946.69 -39.4143105,-7.3623476,946.47 -39.4143295,-7.3623757,946.48 -39.4143486,-7.3623962,946.84 -39.4143753,-7.3623881,947.19 -39.4143829,-7.3623672,947.28 -39.4143257,-7.3622651,945.86 -39.4143028,-7.3622284,944.69 -39.4143333,-7.3621964,944.72 -39.4143906,-7.3621559,945.30 -39.4144669,-7.3621097,945.30 -39.4145317,-7.3620634,945.03 -39.4145851,-7.3619714,943.91 -39.4145737,-7.3619709,944.63 -39.4146156,-7.3619905,944.00 -39.4146080,-7.3618336,944.81 -39.4145851,-7.3617148,945.86 -39.4145508,-7.3616638,946.25 -39.4144783,-7.3615804,945.19 -39.4144058,-7.3615193,944.17 -39.4144096,-7.3615365,944.11 -39.4143639,-7.3615885,944.58 -39.4143486,-7.3616557,944.98 -39.4143333,-7.3617153,945.72 -39.4143295,-7.3618035,946.28 -39.4143448,-7.3619332,946.88 -39.4143219,-7.3619828,947.59 -39.4143181,-7.3620653,948.08 -39.4142990,-7.3621788,948.36 -39.4142685,-7.3622670,948.53 -39.4141808,-7.3623209,948.78 -39.4140816,-7.3623605,949.88 -39.4139900,-7.3623748,950.98 -39.4140015,-7.3623323,951.73 -39.4139442,-7.3623052,950.66 -39.4138756,-7.3623152,950.70 -39.4138565,-7.3623137,950.17 -39.4138641,-7.3623223,950.16 -39.4138641,-7.3623495,950.13 -39.4138260,-7.3623991,949.55 -39.4138336,-7.3623986,949.47 -39.4138374,-7.3623939,949.42 -39.4138451,-7.3623838,949.42 -39.4138489,-7.3623829,949.33 -39.4138527,-7.3623867,949.22 -39.4138565,-7.3623767,949.14 -39.4138603,-7.3623800,949.08 -39.4138603,-7.3623843,949.06 -39.4138641,-7.3623767,948.55 -39.4138527,-7.3623624,948.33 -39.4138336,-7.3623567,946.94 -39.4138374,-7.3623729,945.59 -39.4138412,-7.3623767,945.39 -39.4138412,-7.3623767,945.41 -39.4138451,-7.3623772,945.36 -39.4138451,-7.3623772,945.34 -39.4138451,-7.3623776,945.33 -39.4138451,-7.3623781,945.39 -39.4138451,-7.3623781,945.45 -39.4138489,-7.3623776,945.50 -39.4138489,-7.3623772,945.53 -39.4138489,-7.3623767,945.52 -39.4138489,-7.3623767,945.50 -39.4138489,-7.3623772,945.50 -39.4138489,-7.3623776,945.45 -39.4138489,-7.3623776,945.47 -39.4138489,-7.3623781,945.47 -39.4138489,-7.3623781,945.47 -39.4138489,-7.3623772,945.47 -39.4138489,-7.3623767,945.48 -39.4138489,-7.3623762,945.48 -39.4138489,-7.3623762,945.47 -39.4138527,-7.3623757,945.47 -39.4138527,-7.3623753,945.45 -39.4138527,-7.3623743,945.41 -39.4138527,-7.3623729,945.41 -39.4138527,-7.3623724,945.41 -39.4138527,-7.3623714,945.39 -39.4138565,-7.3623714,945.41 -39.4138565,-7.3623719,945.42 -39.4138565,-7.3623724,945.44 -39.4138565,-7.3623729,945.45 -39.4138565,-7.3623714,945.47 -39.4138565,-7.3623714,945.50 -39.4138565,-7.3623719,945.52 -39.4138565,-7.3623719,945.52 -39.4138565,-7.3623724,945.53 -39.4138565,-7.3623714,945.53 -39.4138565,-7.3623700,945.52 -39.4138565,-7.3623700,945.52 -39.4138565,-7.3623705,945.50 -39.4138565,-7.3623710,945.50 -39.4138565,-7.3623714,945.50 -39.4138603,-7.3623714,945.50 -39.4138603,-7.3623714,945.50 -39.4138603,-7.3623700,945.48 -39.4138603,-7.3623695,945.52 -39.4138603,-7.3623681,945.52 -39.4138603,-7.3623676,945.52 -39.4138603,-7.3623676,945.50 -39.4138565,-7.3623681,945.53 -39.4138527,-7.3623719,945.63 -39.4138527,-7.3623724,945.66 -39.4138527,-7.3623719,945.67 -39.4138489,-7.3623729,945.70 -39.4138489,-7.3623729,945.75 -39.4138489,-7.3623724,945.75 -39.4138489,-7.3623724,945.78 -39.4138489,-7.3623729,945.80 -39.4138489,-7.3623729,945.81 -39.4138489,-7.3623738,945.83 -39.4138374,-7.3623834,946.00 -39.4138412,-7.3623905,946.44 -39.4138412,-7.3623967,947.05 -39.4138336,-7.3623972,947.72 -39.4138222,-7.3624015,948.23 -39.4138260,-7.3624101,948.64 -39.4138374,-7.3624148,948.88 -39.4138565,-7.3624063,949.02 -39.4138718,-7.3623509,946.69 -39.4138756,-7.3623462,946.22 -39.4138794,-7.3623476,945.33 -39.4138908,-7.3623447,944.00 -39.4138870,-7.3623419,942.97 -39.4138908,-7.3623414,942.97 -39.4138870,-7.3623438,942.97 -39.4138794,-7.3623643,942.97 -39.4138603,-7.3624053,942.84 -39.4138603,-7.3624139,942.84 -39.4138489,-7.3624129,943.08 -39.4138260,-7.3624043,943.48 -39.4138603,-7.3624058,943.02 -39.4138565,-7.3624115,943.53 -39.4138451,-7.3624077,944.19 -39.4138336,-7.3624005,944.88 -39.4138298,-7.3623929,945.59 -39.4138451,-7.3623843,946.44 -39.4138603,-7.3623786,947.20 -39.4138641,-7.3623857,947.88 -39.4138641,-7.3623981,948.52 -39.4138527,-7.3624067,949.17 -39.4138184,-7.3624043,951.45 -39.4138069,-7.3624029,952.31 -39.4138222,-7.3624082,953.22 -39.4138336,-7.3624120,954.03 -39.4138451,-7.3624177,954.89 -39.4138451,-7.3624310,955.81 -39.4138451,-7.3624396,956.84 -39.4138565,-7.3624396,957.89 -39.4138565,-7.3624444,958.97 -39.4138565,-7.3624449,959.14 -39.4138565,-7.3624430,959.13 -39.4138565,-7.3624420,959.08 -39.4138527,-7.3624387,958.97 -39.4138069,-7.3624039,956.48 -39.4137840,-7.3623991,952.86 -39.4138298,-7.3623390,950.95 -39.4138298,-7.3623137,947.64 -39.4138336,-7.3623099,946.73 -39.4138374,-7.3623223,945.84 -39.4138451,-7.3623414,945.17 -39.4138527,-7.3623528,944.56 -39.4138565,-7.3623724,944.02 -39.4138374,-7.3623834,943.63 -39.4138374,-7.3624148,944.22 -39.4138374,-7.3624244,943.98 -39.4138374,-7.3624249,943.86 -39.4138374,-7.3624249,943.88 -39.4138603,-7.3624187,944.61 -39.4139252,-7.3624053,947.92 -39.4139786,-7.3624320,947.81 -39.4139900,-7.3624659,947.42 -39.4140472,-7.3624468,947.92 -39.4140663,-7.3624320,948.52 -39.4141541,-7.3623958,950.50 -39.4143295,-7.3622642,956.36 -39.4145279,-7.3621402,963.22 -39.4146461,-7.3621035,963.00 -39.4147224,-7.3622851,960.95 -39.4148521,-7.3625112,953.50 -39.4148941,-7.3627687,949.69 -39.4150009,-7.3629642,948.42 -39.4151192,-7.3630981,946.28 -39.4152603,-7.3632603,942.81 -39.4153786,-7.3633747,940.67 -39.4155617,-7.3635831,936.53 -39.4157715,-7.3637738,932.63 -39.4159737,-7.3639436,928.36 -39.4161758,-7.3641338,925.97 -39.4163322,-7.3643613,925.63 -39.4165916,-7.3645067,933.91 -39.4167595,-7.3646770,936.00 -39.4168892,-7.3649273,935.66 -39.4170570,-7.3651834,936.25 -39.4172173,-7.3653955,939.36 -39.4174232,-7.3655829,939.95 -39.4176788,-7.3657131,940.36 -39.4179077,-7.3658581,939.27 -39.4181480,-7.3659997,939.64 -39.4183197,-7.3662028,936.55 -39.4185867,-7.3662620,933.30 -39.4188499,-7.3663292,932.53 -39.4191628,-7.3663349,933.31 -39.4195251,-7.3662772,934.58 -39.4197083,-7.3662944,935.63 -39.4199219,-7.3663201,935.30 -39.4201241,-7.3664088,933.23 -39.4203720,-7.3664842,931.11 -39.4205780,-7.3665175,925.38 -39.4207535,-7.3665652,921.69 -39.4209366,-7.3666110,918.38 -39.4210892,-7.3666725,915.36 -39.4213257,-7.3666968,913.09 -39.4214821,-7.3667049,910.75 -39.4216080,-7.3667703,915.77 -39.4216194,-7.3667698,915.00 -39.4216766,-7.3668118,917.20 -39.4218407,-7.3669410,920.53 -39.4219971,-7.3670754,921.69 -39.4221687,-7.3672538,919.25 -39.4223480,-7.3674302,917.50 -39.4225349,-7.3676333,919.09 -39.4227333,-7.3678179,921.48 -39.4229431,-7.3679843,924.20 -39.4231110,-7.3681474,929.08 -39.4232521,-7.3683176,929.34 -39.4234390,-7.3685055,929.88 -39.4236069,-7.3686852,930.52 -39.4237823,-7.3688917,928.27 -39.4239693,-7.3691010,923.89 -39.4241638,-7.3692799,922.17 -39.4243698,-7.3694720,922.08 -39.4245491,-7.3696542,918.72 -39.4246941,-7.3698034,921.72 -39.4248276,-7.3698988,923.19 -39.4250069,-7.3700190,923.97 -39.4251251,-7.3701925,923.11 -39.4252892,-7.3703446,920.67 -39.4254799,-7.3704286,917.09 -39.4255486,-7.3704371,916.06 -39.4255943,-7.3704338,916.09 -39.4257431,-7.3704333,917.27 -39.4257545,-7.3704643,918.36 -39.4257965,-7.3704758,920.02 -39.4258041,-7.3704767,919.98 -39.4258080,-7.3704762,920.05 -39.4258118,-7.3704758,920.11 -39.4258156,-7.3704772,920.17 -39.4258232,-7.3704772,920.27 -39.4258881,-7.3705440,920.81 -39.4260521,-7.3706236,921.05 -39.4263000,-7.3706765,920.19 -39.4265404,-7.3707647,919.11 -39.4267693,-7.3708158,919.02 -39.4270210,-7.3708582,914.59 -39.4272575,-7.3709230,910.95 -39.4275208,-7.3709607,910.66 -39.4277420,-7.3710890,911.75 -39.4279404,-7.3712349,911.28 -39.4281311,-7.3713651,910.45 -39.4283943,-7.3714933,911.69 -39.4286499,-7.3716364,909.11 -39.4288673,-7.3717828,910.25 -39.4290924,-7.3719325,911.72 -39.4293251,-7.3720760,910.73 -39.4295578,-7.3722186,909.34 -39.4298096,-7.3722725,909.33 -39.4300613,-7.3724074,909.13 -39.4303284,-7.3725128,910.58 -39.4305878,-7.3726573,914.56 -39.4307594,-7.3728232,919.31 -39.4309311,-7.3729863,917.52 -39.4311333,-7.3731208,915.11 -39.4313736,-7.3732700,914.91 -39.4315720,-7.3734546,911.42 -39.4317436,-7.3736706,910.30 -39.4319191,-7.3738999,908.19 -39.4321327,-7.3741059,909.13 -39.4323044,-7.3743076,910.69 -39.4324570,-7.3744926,910.00 -39.4324875,-7.3744855,910.91 -39.4324913,-7.3744845,911.13 -39.4325638,-7.3745408,912.17 -39.4327240,-7.3747325,910.23 -39.4329224,-7.3749208,909.08 -39.4331169,-7.3750863,909.14 -39.4332962,-7.3752704,910.64 -39.4334450,-7.3755131,914.17 -39.4335556,-7.3757501,914.91 -39.4337082,-7.3760023,916.77 -39.4338913,-7.3762150,913.05 -39.4341049,-7.3764086,911.98 -39.4342537,-7.3765836,913.69 -39.4344139,-7.3767614,911.00 -39.4345551,-7.3769479,912.67 -39.4345932,-7.3769989,913.88 -39.4346123,-7.3770041,913.78 -39.4346733,-7.3769774,914.50 -39.4347687,-7.3768821,915.78 -39.4348221,-7.3768291,917.75 -39.4348679,-7.3767142,919.09 -39.4348831,-7.3766351,922.13 -39.4349136,-7.3765416,925.39 -39.4349480,-7.3764486,928.77 -39.4349289,-7.3763671,932.50 -39.4349289,-7.3763380,932.47 -39.4348984,-7.3763161,932.66 -39.4348183,-7.3762417,932.55 -39.4348030,-7.3761945,932.20 -39.4347878,-7.3760967,931.95 -39.4347610,-7.3760223,931.97 -39.4347610,-7.3759184,931.59 -39.4347916,-7.3757844,932.88 -39.4347572,-7.3756881,933.98 -39.4347763,-7.3756080,936.09 -39.4347115,-7.3754935,936.94 -39.4346581,-7.3754559,937.09 -39.4346428,-7.3754373,937.13 -39.4346237,-7.3753858,935.83 -39.4346466,-7.3752980,935.31 -39.4345970,-7.3751941,934.56 -39.4345703,-7.3751044,932.92 -39.4345512,-7.3750033,930.89 -39.4345551,-7.3749108,930.08 -39.4345398,-7.3748174,930.58 -39.4345627,-7.3747358,931.75 -39.4345779,-7.3746271,932.89 -39.4345741,-7.3745627,933.94 -39.4346123,-7.3744969,934.83 -39.4346352,-7.3744054,934.86 -39.4346695,-7.3743277,936.11 -39.4346962,-7.3742266,937.81 -39.4347115,-7.3741708,938.45 -39.4347191,-7.3741193,936.45 -39.4347725,-7.3740501,935.11 -39.4347878,-7.3740020,933.67 -39.4348106,-7.3739567,933.63 -39.4348564,-7.3738375,933.88 -39.4349098,-7.3737378,934.45 -39.4349518,-7.3736300,935.47 -39.4350014,-7.3735662,937.20 -39.4350204,-7.3734708,938.98 -39.4350929,-7.3734050,938.42 -39.4351921,-7.3733244,938.23 -39.4352684,-7.3732352,937.00 -39.4353600,-7.3731780,936.70 -39.4354095,-7.3731208,933.13 -39.4354744,-7.3730259,931.13 -39.4355278,-7.3729553,931.25 -39.4355774,-7.3728938,931.78 -39.4356461,-7.3728948,933.17 -39.4357224,-7.3728786,934.13 -39.4357605,-7.3727765,934.72 -39.4358025,-7.3727422,935.61 -39.4358902,-7.3727012,936.81 -39.4359322,-7.3727226,935.69 -39.4359703,-7.3727002,934.09 -39.4359856,-7.3726282,934.67 -39.4360390,-7.3726234,932.47 -39.4360619,-7.3726230,932.91 -39.4360580,-7.3726034,931.98 -39.4360504,-7.3726015,931.97 -39.4360504,-7.3725972,931.95 -39.4361038,-7.3724499,932.61 -39.4361496,-7.3723588,931.88 -39.4362221,-7.3723097,930.55 -39.4362793,-7.3722444,929.27 -39.4362602,-7.3722062,929.14 -39.4362640,-7.3721833,929.08 -39.4362984,-7.3721080,928.45 -39.4363327,-7.3720522,928.39 -39.4363289,-7.3720522,928.45 -39.4363327,-7.3720536,928.41 -39.4363213,-7.3720560,928.36 -39.4363022,-7.3720646,928.44 -39.4362679,-7.3721590,926.11 -39.4363060,-7.3722596,924.56 -39.4363060,-7.3722754,923.80 -39.4363136,-7.3722224,923.09 -39.4364166,-7.3721862,922.78 -39.4365044,-7.3722005,921.88 -39.4365540,-7.3722329,921.00 -39.4366379,-7.3722363,920.95 -39.4366989,-7.3722806,921.00 -39.4367218,-7.3723569,920.11 -39.4367409,-7.3724036,918.14 -39.4367409,-7.3724647,917.39 -39.4366798,-7.3725324,917.17 -39.4366722,-7.3725462,918.00 -39.4366608,-7.3725801,918.39 -39.4366951,-7.3726401,918.42 -39.4367447,-7.3726068,919.28 -39.4367561,-7.3725076,920.22 -39.4367714,-7.3724356,921.25 -39.4367676,-7.3723311,921.41 -39.4367180,-7.3722239,921.38 -39.4367332,-7.3721104,922.34 -39.4367523,-7.3720212,920.34 -39.4367523,-7.3719382,917.45 -39.4367828,-7.3718338,914.92 -39.4367867,-7.3717389,913.89 -39.4367905,-7.3716664,913.31 -39.4368248,-7.3716459,913.72 -39.4367485,-7.3715940,917.14 -39.4366722,-7.3716040,920.08 -39.4366188,-7.3716397,921.31 -39.4365501,-7.3716893,921.81 -39.4364662,-7.3717980,923.52 -39.4364052,-7.3718839,924.34 -39.4363441,-7.3719344,925.03 -39.4363480,-7.3719907,924.39 -39.4363480,-7.3719907,924.48 -39.4363976,-7.3719583,924.31 -39.4364471,-7.3719087,923.75 -39.4364853,-7.3718529,924.36 -39.4365578,-7.3718138,924.94 -39.4366417,-7.3717313,925.00 -39.4366951,-7.3716621,924.70 -39.4367752,-7.3716063,924.34 -39.4368439,-7.3715682,923.48 -39.4368744,-7.3715248,923.70 -39.4369049,-7.3714848,922.66 -39.4369049,-7.3714838,922.61 -39.4369469,-7.3714294,921.63 -39.4369698,-7.3714066,921.50 -39.4369354,-7.3713856,922.02 -39.4369049,-7.3713512,922.06 -39.4368858,-7.3713641,921.75 -39.4368553,-7.3714433,921.05 -39.4368553,-7.3714657,921.08 -39.4369087,-7.3714380,921.25 -39.4369850,-7.3714137,921.52 -39.4370041,-7.3714037,921.47 -39.4370461,-7.3714037,920.70 -39.4370804,-7.3714013,920.34 -39.4371338,-7.3713655,919.91 -39.4372025,-7.3713255,919.72 -39.4372482,-7.3712258,920.08 -39.4372330,-7.3711390,922.48 -39.4372101,-7.3711424,922.14 -39.4372711,-7.3711381,921.06 -39.4373016,-7.3711319,921.00 -39.4373283,-7.3711815,921.59 -39.4372864,-7.3711843,922.44 -39.4372902,-7.3711824,922.86 -39.4372978,-7.3712640,922.98 -39.4373398,-7.3713360,923.53 -39.4373779,-7.3714094,923.53 -39.4373245,-7.3714967,924.31 -39.4373398,-7.3715963,922.70 -39.4374084,-7.3716664,921.67 -39.4374657,-7.3716888,921.41 -39.4374847,-7.3717079,921.83 -39.4375343,-7.3717337,921.23 -39.4376297,-7.3717327,921.31 -39.4376717,-7.3717256,920.44 -39.4377060,-7.3716965,920.47 -39.4377213,-7.3717337,919.95 -39.4377174,-7.3717337,919.95 -39.4377098,-7.3717356,920.06 -39.4377136,-7.3717432,920.16 -39.4377556,-7.3718123,920.88 -39.4378090,-7.3718638,919.95 -39.4378242,-7.3719673,919.73 -39.4378510,-7.3720293,918.92 -39.4379082,-7.3721132,918.58 -39.4379158,-7.3721886,917.80 -39.4378281,-7.3722186,918.05 -39.4377403,-7.3721805,920.03 -39.4376564,-7.3721633,921.44 -39.4376678,-7.3721452,920.55 -39.4377480,-7.3721085,918.64 -39.4378014,-7.3720565,917.16 -39.4378738,-7.3719592,916.22 -39.4378624,-7.3718843,916.45 -39.4378281,-7.3718042,917.47 -39.4377632,-7.3717599,917.56 -39.4377289,-7.3717389,917.88 -39.4377327,-7.3717399,917.92 -39.4376717,-7.3717270,919.83 -39.4375877,-7.3716969,921.41 -39.4374809,-7.3716521,921.77 -39.4374084,-7.3715911,923.05 -39.4374084,-7.3714795,923.75 -39.4373970,-7.3713837,923.22 -39.4373512,-7.3713174,922.69 -39.4372749,-7.3712468,922.94 -39.4372444,-7.3711395,922.03 -39.4371910,-7.3711243,921.73 -39.4371414,-7.3710999,921.88 -39.4371109,-7.3711014,922.22 -39.4370918,-7.3710670,922.11 -39.4370346,-7.3709517,921.86 -39.4370651,-7.3708591,921.53 -39.4371033,-7.3707852,921.22 -39.4371719,-7.3707008,921.11 -39.4371986,-7.3706737,919.75 -39.4372101,-7.3706851,916.39 -39.4372063,-7.3706908,915.89 -39.4372063,-7.3706980,914.91 -39.4372559,-7.3707452,914.58 -39.4373055,-7.3708100,914.77 -39.4373741,-7.3707905,914.67 -39.4375076,-7.3707490,914.08 -39.4375648,-7.3706927,913.92 -39.4376450,-7.3706150,913.45 -39.4377098,-7.3705564,912.33 -39.4377670,-7.3705006,911.88 -39.4378014,-7.3705201,912.45 -39.4378166,-7.3705935,914.48 -39.4378929,-7.3706441,915.09 -39.4379921,-7.3706861,916.23 -39.4380836,-7.3707051,916.95 -39.4381561,-7.3706765,914.89 -39.4381905,-7.3706837,915.47 -39.4382668,-7.3706894,914.66 -39.4383354,-7.3705869,915.09 -39.4383430,-7.3704953,915.45 -39.4383774,-7.3704443,915.73 -39.4383812,-7.3703780,916.59 -39.4383011,-7.3704119,919.16 -39.4382210,-7.3703737,920.59 -39.4381218,-7.3703690,923.33 -39.4381332,-7.3703671,923.78 -39.4382286,-7.3703938,922.63 -39.4383125,-7.3704214,920.55 -39.4383774,-7.3703737,918.81 -39.4384384,-7.3703179,916.73 -39.4384766,-7.3703036,915.86 -39.4385681,-7.3702765,915.33 -39.4386749,-7.3702168,914.31 -39.4387512,-7.3701353,913.61 -39.4388161,-7.3700418,913.09 -39.4388733,-7.3699713,912.84 -39.4389381,-7.3698893,911.97 -39.4388962,-7.3698139,914.13 -39.4388809,-7.3697367,914.75 -39.4387321,-7.3696814,917.33 -39.4386978,-7.3696218,918.38 -39.4387321,-7.3695812,919.05 -39.4387436,-7.3695107,919.55 -39.4387207,-7.3694386,920.53 -39.4386559,-7.3694410,919.23 -39.4385643,-7.3694830,919.31 -39.4384918,-7.3694997,920.02 -39.4384270,-7.3694954,920.39 -39.4384727,-7.3694901,920.59 -39.4385529,-7.3694739,920.27 -39.4386520,-7.3694682,919.31 -39.4386597,-7.3694601,919.31 -39.4386902,-7.3694429,918.22 -39.4387627,-7.3694057,917.36 -39.4388428,-7.3693805,916.50 -39.4388924,-7.3693275,915.94 -39.4389343,-7.3692455,914.97 -39.4390411,-7.3690772,913.91 -39.4391403,-7.3688865,911.75 -39.4392052,-7.3687272,909.48 -39.4392509,-7.3685131,907.31 -39.4393463,-7.3682938,904.23 -39.4393806,-7.3680925,903.11 -39.4392776,-7.3679214,908.38 -39.4391975,-7.3677669,916.06 -39.4390221,-7.3676534,923.95 -39.4388237,-7.3675179,928.33 -39.4386826,-7.3674240,931.86 -39.4385109,-7.3673730,935.39 -39.4383278,-7.3672862,937.14 -39.4381409,-7.3671918,940.03 -39.4379311,-7.3670607,939.77 -39.4378548,-7.3668976,940.42 -39.4378471,-7.3667021,937.56 -39.4379044,-7.3665266,930.92 -39.4379311,-7.3663974,930.05 -39.4379082,-7.3664184,928.75 -39.4378738,-7.3665018,926.30 -39.4378510,-7.3664851,925.88 -39.4379234,-7.3664937,924.38 -39.4380035,-7.3664942,923.23 -39.4380493,-7.3664513,924.09 -39.4380302,-7.3663735,922.66 -39.4380531,-7.3663669,922.72 -39.4380493,-7.3663683,922.72 -39.4380875,-7.3664184,923.75 -39.4382019,-7.3663921,924.14 -39.4382362,-7.3663602,924.69 -39.4382973,-7.3663177,924.33 -39.4383240,-7.3661990,923.59 -39.4383888,-7.3661766,923.08 -39.4384766,-7.3661489,922.78 -39.4385834,-7.3661146,920.86 -39.4386902,-7.3660731,917.45 -39.4387627,-7.3660069,914.55 -39.4388161,-7.3659511,913.88 -39.4387207,-7.3659830,916.36 -39.4386139,-7.3660350,918.73 -39.4385262,-7.3660860,921.61 -39.4384460,-7.3661408,923.47 -39.4383621,-7.3661594,925.50 -39.4382706,-7.3662133,926.80 -39.4382324,-7.3662777,929.38 -39.4382019,-7.3663483,929.33 -39.4381752,-7.3664231,929.28 -39.4381447,-7.3664088,927.70 -39.4380493,-7.3664007,928.09 -39.4379501,-7.3663740,927.55 -39.4378777,-7.3663659,927.80 -39.4378738,-7.3663836,927.95 -39.4378738,-7.3663836,927.97 -39.4378738,-7.3663831,927.92 -39.4379272,-7.3663340,926.19 -39.4380150,-7.3662481,925.72 -39.4380493,-7.3661771,924.39 -39.4380951,-7.3661189,923.61 -39.4381523,-7.3660188,923.05 -39.4382019,-7.3659472,921.67 -39.4381828,-7.3658214,919.95 -39.4381943,-7.3657136,919.14 -39.4381790,-7.3656859,919.56 -39.4381714,-7.3656721,920.02 -39.4381828,-7.3655996,919.25 -39.4380608,-7.3654757,917.02 -39.4378471,-7.3655052,915.63 -39.4376526,-7.3655291,916.48 -39.4374657,-7.3654675,917.00 -39.4372978,-7.3655577,918.14 -39.4371185,-7.3656125,918.41 -39.4368935,-7.3656297,918.44 -39.4366760,-7.3656888,919.88 -39.4365005,-7.3657660,919.98 -39.4364090,-7.3657060,918.55 -39.4364967,-7.3655381,919.22 -39.4364128,-7.3653493,921.22 -39.4362488,-7.3651338,922.03 -39.4360657,-7.3650393,923.81 -39.4359665,-7.3648620,918.94 -39.4359703,-7.3646903,915.28 -39.4360847,-7.3646111,916.86 -39.4361839,-7.3644915,916.02 -39.4363213,-7.3644104,915.81 -39.4364624,-7.3642669,916.30 -39.4365807,-7.3641367,917.17 -39.4366646,-7.3639436,917.78 -39.4366570,-7.3638730,918.30 -39.4366455,-7.3638248,919.17 -39.4366379,-7.3637948,919.55 -39.4366455,-7.3637910,919.56 -39.4366226,-7.3637757,919.67 -39.4364700,-7.3636184,920.92 -39.4363213,-7.3635492,922.05 -39.4363213,-7.3633962,920.06 -39.4362488,-7.3632188,919.16 -39.4361305,-7.3630629,918.75 -39.4360085,-7.3631945,921.22 -39.4360046,-7.3631887,918.94 -39.4361267,-7.3629742,915.88 -39.4361801,-7.3628569,920.11 -39.4362564,-7.3626752,915.20 -39.4363594,-7.3624964,914.41 -39.4362869,-7.3623223,916.48 -39.4362221,-7.3621922,919.88 -39.4361496,-7.3621092,922.52 -39.4360580,-7.3620806,924.44 -39.4360046,-7.3620157,924.98 -39.4359627,-7.3618574,924.56 -39.4358940,-7.3616858,924.72 -39.4357185,-7.3615632,925.22 -39.4355087,-7.3614964,926.06 -39.4353752,-7.3614402,926.58 -39.4352455,-7.3613472,927.17 -39.4352455,-7.3612003,927.88 -39.4352760,-7.3610406,927.08 -39.4352837,-7.3609161,928.45 -39.4353065,-7.3607941,926.05 -39.4353523,-7.3605990,924.89 -39.4354057,-7.3604269,926.08 -39.4352646,-7.3602901,923.80 -39.4352455,-7.3601785,925.47 -39.4353867,-7.3601756,923.80 -39.4355087,-7.3600326,923.27 -39.4356232,-7.3599281,923.44 -39.4356575,-7.3598509,924.13 -39.4356575,-7.3598514,924.27 -39.4357262,-7.3598099,924.41 -39.4358177,-7.3596969,923.02 -39.4358673,-7.3594923,921.66 -39.4360275,-7.3594780,920.09 -39.4361572,-7.3594403,921.19 -39.4362183,-7.3593202,921.47 -39.4362602,-7.3590546,921.45 -39.4362679,-7.3589959,921.22 -39.4362679,-7.3589954,921.28 -39.4363136,-7.3589840,921.84 -39.4363708,-7.3589640,923.25 -39.4364281,-7.3589768,922.73 -39.4364586,-7.3590131,922.13 -39.4365234,-7.3589969,922.23 -39.4365273,-7.3589959,922.23 -39.4365349,-7.3589959,922.19 -39.4365387,-7.3589959,922.20 -39.4365501,-7.3589950,922.28 -39.4365158,-7.3589220,923.17 -39.4365349,-7.3588872,923.23 -39.4365959,-7.3588662,923.66 -39.4366608,-7.3588829,924.52 -39.4367142,-7.3588815,924.63 -39.4367867,-7.3589530,923.31 -39.4368629,-7.3590412,921.83 -39.4369469,-7.3590937,921.19 -39.4370193,-7.3591633,920.16 -39.4371033,-7.3592257,920.06 -39.4371948,-7.3593087,919.36 -39.4372940,-7.3594184,917.80 -39.4373627,-7.3594956,916.52 -39.4374504,-7.3595767,915.30 -39.4375343,-7.3596063,913.44 -39.4376373,-7.3595958,912.50 -39.4377022,-7.3595695,911.16 -39.4377899,-7.3595662,910.05 -39.4378700,-7.3595395,908.97 -39.4379158,-7.3595643,909.78 -39.4379196,-7.3594756,909.91 -39.4379616,-7.3593988,910.44 -39.4379578,-7.3593616,911.25 -39.4379654,-7.3593574,911.30 -39.4379692,-7.3593578,911.42 -39.4380226,-7.3593330,910.88 -39.4380913,-7.3593421,911.36 -39.4381523,-7.3593802,911.58 -39.4382401,-7.3594222,912.28 -39.4383087,-7.3594503,913.02 -39.4383888,-7.3594923,913.86 -39.4384880,-7.3594847,914.63 -39.4385834,-7.3594584,913.50 -39.4386711,-7.3594255,912.78 -39.4387245,-7.3593655,913.64 -39.4387169,-7.3593841,914.52 -39.4387894,-7.3593783,916.11 -39.4388847,-7.3593469,916.58 -39.4389572,-7.3593616,917.13 -39.4390526,-7.3593116,915.97 -39.4390831,-7.3592439,915.44 -39.4390907,-7.3592405,915.14 -39.4390717,-7.3592520,915.27 -39.4390411,-7.3592877,915.84 -39.4391327,-7.3593345,916.61 -39.4391708,-7.3593740,918.14 -39.4392891,-7.3593774,918.03 -39.4393883,-7.3593535,917.39 -39.4394646,-7.3593831,917.61 -39.4395332,-7.3594284,918.78 -39.4396019,-7.3594518,919.47 -39.4396553,-7.3594918,920.11 -39.4397507,-7.3594990,920.48 -39.4398651,-7.3594613,920.28 -39.4399643,-7.3595128,920.38 -39.4400291,-7.3595366,920.84 -39.4401131,-7.3595514,920.56 -39.4402084,-7.3595843,921.61 -39.4402847,-7.3596573,921.17 -39.4403343,-7.3596845,920.64 -39.4403381,-7.3596864,920.64 -39.4403687,-7.3597140,920.72 -39.4404755,-7.3597803,921.56 -39.4405594,-7.3597922,919.97 -39.4406433,-7.3598123,918.44 -39.4407387,-7.3598256,918.61 -39.4407768,-7.3598566,920.44 -39.4408569,-7.3597713,918.86 -39.4409142,-7.3596964,918.05 -39.4409752,-7.3596425,917.84 -39.4410248,-7.3596420,918.02 -39.4410477,-7.3596358,919.20 -39.4410553,-7.3595467,918.94 -39.4410400,-7.3594666,919.14 -39.4410019,-7.3593903,918.59 -39.4409523,-7.3593764,919.17 -39.4408875,-7.3593292,919.94 -39.4408264,-7.3593111,920.44 -39.4408226,-7.3592229,920.45 -39.4408302,-7.3591547,919.84 -39.4408379,-7.3591509,919.81 -39.4408493,-7.3591428,919.77 -39.4408607,-7.3591347,919.73 -39.4408531,-7.3590627,919.59 -39.4408417,-7.3589516,919.09 -39.4408455,-7.3588591,919.25 -39.4407959,-7.3587360,919.98 -39.4407692,-7.3586464,919.91 -39.4407539,-7.3585567,919.81 -39.4407387,-7.3584995,919.55 -39.4407005,-7.3584347,919.61 -39.4406815,-7.3584142,919.33 -39.4406967,-7.3584094,919.30 -39.4407158,-7.3583217,920.17 -39.4407158,-7.3582001,919.78 -39.4406624,-7.3581042,919.44 -39.4405861,-7.3580341,919.52 -39.4405365,-7.3579893,919.73 -39.4404716,-7.3579988,919.91 -39.4404030,-7.3579764,920.09 -39.4403152,-7.3579731,920.23 -39.4402084,-7.3579807,920.55 -39.4401550,-7.3579841,920.78 -39.4400711,-7.3579822,920.75 -39.4399185,-7.3579640,920.50 -39.4398117,-7.3579669,920.91 -39.4397774,-7.3578868,921.58 -39.4397354,-7.3578281,921.64 -39.4397469,-7.3577118,922.02 -39.4396706,-7.3576736,922.06 -39.4395676,-7.3576550,922.00 -39.4394836,-7.3576303,922.75 -39.4394341,-7.3575945,922.97 -39.4393425,-7.3575692,924.13 -39.4392624,-7.3575487,923.72 -39.4392014,-7.3575473,924.25 -39.4390945,-7.3575506,925.66 -39.4390945,-7.3575263,925.92 -39.4390793,-7.3574929,925.58 -39.4390907,-7.3574972,924.44 -39.4391022,-7.3575058,922.30 -39.4390640,-7.3574796,922.66 -39.4390144,-7.3574600,922.77 -39.4389305,-7.3573980,923.20 -39.4389038,-7.3573380,922.11 -39.4388962,-7.3573346,922.11 -39.4388847,-7.3573298,922.06 -39.4388733,-7.3571520,922.20 -39.4388542,-7.3570518,919.78 -39.4388580,-7.3570409,919.98 -39.4387894,-7.3569522,920.64 -39.4387741,-7.3569484,920.63 -39.4386520,-7.3567982,920.89 -39.4385757,-7.3567247,922.70 -39.4385376,-7.3566570,922.31 -39.4384766,-7.3566360,922.92 -39.4384155,-7.3565617,923.59 -39.4383926,-7.3565254,923.02 -39.4383812,-7.3565249,923.61 -39.4383278,-7.3565407,924.38 -39.4382668,-7.3564863,924.34 -39.4382477,-7.3564248,923.70 -39.4382133,-7.3563714,923.48 -39.4381599,-7.3563333,923.39 -39.4381142,-7.3563690,923.75 -39.4380646,-7.3563600,923.48 -39.4379959,-7.3563275,923.94 -39.4379120,-7.3563166,924.42 -39.4378433,-7.3563533,924.42 -39.4377556,-7.3563986,924.88 -39.4377136,-7.3564730,926.30 -39.4376450,-7.3565011,927.00 -39.4375801,-7.3565545,927.20 -39.4375496,-7.3566132,927.78 -39.4375038,-7.3567252,927.05 -39.4374619,-7.3568225,927.05 -39.4373894,-7.3568654,927.19 -39.4373283,-7.3568721,926.75 -39.4372749,-7.3568363,925.39 -39.4372940,-7.3568478,924.00 -39.4372940,-7.3568497,923.94 -39.4372940,-7.3569040,924.25 -39.4372978,-7.3569360,923.97 -39.4373169,-7.3569965,923.80 -39.4373016,-7.3570614,924.39 -39.4372520,-7.3571019,924.73 -39.4372482,-7.3570991,925.00 -39.4372177,-7.3571167,925.08 -39.4371338,-7.3571687,924.83 -39.4370461,-7.3572073,924.78 -39.4369316,-7.3572044,925.34 -39.4369125,-7.3572950,924.80 -39.4368858,-7.3573809,923.72 -39.4369049,-7.3574853,923.48 -39.4368858,-7.3575754,922.36 -39.4368744,-7.3576512,921.47 -39.4368439,-7.3577313,920.50 -39.4367981,-7.3577781,920.17 -39.4367447,-7.3578281,920.20 -39.4367828,-7.3579044,920.03 -39.4367714,-7.3579392,920.20 -39.4367485,-7.3579378,920.14 -39.4366493,-7.3579602,919.98 -39.4365578,-7.3579545,920.50 -39.4364700,-7.3579812,920.70 -39.4364243,-7.3579917,920.69 -39.4363708,-7.3580651,921.42 -39.4363441,-7.3581042,921.70 -39.4363174,-7.3581796,922.63 -39.4363556,-7.3583069,921.52 -39.4364090,-7.3583994,921.23 -39.4364700,-7.3584976,921.81 -39.4365273,-7.3585854,922.30 -39.4366035,-7.3586841,921.17 -39.4366417,-7.3587728,920.34 -39.4366722,-7.3588557,921.03 -39.4366341,-7.3588758,920.98 -39.4365501,-7.3588481,920.45 -39.4364815,-7.3588734,920.22 -39.4364815,-7.3589277,921.50 -39.4364777,-7.3589582,921.91 -39.4364700,-7.3589592,921.97 -39.4364815,-7.3589592,922.00 -39.4364700,-7.3589602,922.00 -39.4364777,-7.3589611,922.06 -39.4364853,-7.3589625,922.14 -39.4364815,-7.3589644,922.16 -39.4364891,-7.3589659,922.25 -39.4364891,-7.3589664,922.34 -39.4364891,-7.3589678,922.33 -39.4364967,-7.3589687,922.39 -39.4364967,-7.3589702,922.42 -39.4364929,-7.3589711,922.42 -39.4364967,-7.3589711,922.36 -39.4364738,-7.3589301,923.16 -39.4364166,-7.3588696,924.47 -39.4363747,-7.3588305,925.14 -39.4362679,-7.3588300,925.33 -39.4361610,-7.3588176,926.80 -39.4360809,-7.3587852,929.63 -39.4360428,-7.3588066,930.44 -39.4360161,-7.3588181,930.14 -39.4359093,-7.3587999,930.16 -39.4356842,-7.3587956,931.23 -39.4354477,-7.3587484,933.84 -39.4352150,-7.3587189,936.80 -39.4349976,-7.3587079,940.30 -39.4347954,-7.3588672,942.13 -39.4346886,-7.3591094,943.02 -39.4345665,-7.3593397,944.52 -39.4343681,-7.3594422,946.11 -39.4343033,-7.3595228,944.58 -39.4342918,-7.3595252,944.64 -39.4342918,-7.3595276,944.59 -39.4342957,-7.3595300,944.48 -39.4343033,-7.3595304,944.31 -39.4342918,-7.3595386,944.16 -39.4341469,-7.3596206,944.25 -39.4339485,-7.3597083,943.97 -39.4337044,-7.3597846,945.59 -39.4334335,-7.3598614,947.50 -39.4331551,-7.3599763,948.73 -39.4328880,-7.3601480,950.59 -39.4326553,-7.3603411,953.16 -39.4324455,-7.3605323,956.95 -39.4322357,-7.3606892,962.16 -39.4319572,-7.3608975,961.38 -39.4316940,-7.3610744,963.53 -39.4313850,-7.3613029,960.66 -39.4310837,-7.3615246,956.97 -39.4308243,-7.3617411,954.72 -39.4305573,-7.3619251,953.72 -39.4302673,-7.3621378,951.25 -39.4300194,-7.3623195,953.58 -39.4298706,-7.3627725,947.48 -39.4296913,-7.3631163,944.86 -39.4295731,-7.3634267,943.75 -39.4295158,-7.3637910,939.89 -39.4294205,-7.3640561,939.69 -39.4292793,-7.3642864,941.58 -39.4291267,-7.3645005,942.11 -39.4288826,-7.3646226,942.88 -39.4286575,-7.3647609,945.31 -39.4284058,-7.3648987,946.48 -39.4281693,-7.3650050,952.78 -39.4279099,-7.3651481,953.11 -39.4277420,-7.3653646,955.27 -39.4275856,-7.3656077,955.22 -39.4275398,-7.3657475,952.27 -39.4275360,-7.3657570,952.09 -39.4275322,-7.3657646,951.77 -39.4275055,-7.3657951,951.63 -39.4273682,-7.3659554,950.80 -39.4271812,-7.3661361,951.44 -39.4268913,-7.3662462,953.58 -39.4265633,-7.3663654,951.03 -39.4262619,-7.3663578,950.30 -39.4259834,-7.3663602,954.14 -39.4257088,-7.3664632,956.45 -39.4254189,-7.3666286,951.14 -39.4251747,-7.3667135,949.11 -39.4249382,-7.3668113,952.13 -39.4246254,-7.3668714,956.48 -39.4243546,-7.3669076,956.67 -39.4240265,-7.3668776,961.47 -39.4236641,-7.3668985,953.42 -39.4234047,-7.3667955,954.14 -39.4230804,-7.3666859,953.84 -39.4227180,-7.3666139,958.45 -39.4223709,-7.3665962,964.84 -39.4221077,-7.3666039,957.28 -39.4218864,-7.3665571,948.70 -39.4216537,-7.3664861,943.17 -39.4213448,-7.3664069,945.70 -39.4210510,-7.3663487,952.16 -39.4208221,-7.3664017,952.92 -39.4206276,-7.3663659,953.14 -39.4203491,-7.3662457,952.95 -39.4200630,-7.3661628,954.05 -39.4197388,-7.3661065,957.78 -39.4193687,-7.3661747,955.78 -39.4190598,-7.3661118,961.69 -39.4188461,-7.3661098,954.81 -39.4186249,-7.3660507,956.14 -39.4185066,-7.3660197,948.91 -39.4182663,-7.3658595,947.69 -39.4180641,-7.3657198,946.81 -39.4178352,-7.3655744,943.97 -39.4175873,-7.3654232,943.34 -39.4173965,-7.3652544,942.72 -39.4172325,-7.3650293,942.20 -39.4171333,-7.3647919,941.97 -39.4169922,-7.3645906,938.81 -39.4166718,-7.3643541,940.88 -39.4165649,-7.3642044,943.16 -39.4164505,-7.3640037,942.25 -39.4163094,-7.3638053,939.31 -39.4161224,-7.3636532,938.30 -39.4159241,-7.3634982,936.67 -39.4157104,-7.3633409,936.97 -39.4155846,-7.3632088,935.75 -39.4152641,-7.3630505,932.97 -39.4148712,-7.3630533,942.16 -39.4145813,-7.3630576,948.03 -39.4143448,-7.3630385,954.14 -39.4141121,-7.3630605,956.98 -39.4139748,-7.3630738,956.50 -39.4139137,-7.3629551,955.33 -39.4139099,-7.3628306,957.98 -39.4139862,-7.3626986,960.89 -39.4140358,-7.3625398,954.89 -39.4140701,-7.3624883,949.42 -39.4140396,-7.3624730,949.67 -39.4140167,-7.3623981,949.30 -39.4139633,-7.3623643,949.55 -39.4139519,-7.3623381,949.06 -39.4138756,-7.3623400,948.64 -39.4138527,-7.3623505,947.67 -39.4138412,-7.3623509,947.70 -39.4138451,-7.3623509,947.72 -39.4138451,-7.3623509,947.67 -39.4138489,-7.3623509,947.64 -39.4138184,-7.3623509,949.09 -39.4138298,-7.3623490,949.63 -39.4138107,-7.3622999,946.97 -39.4137917,-7.3622689,947.58 -39.4137878,-7.3622642,946.56 -39.4137802,-7.3622618,946.39 -39.4137688,-7.3622341,946.17 -39.4137688,-7.3622332,946.19 -39.4137650,-7.3622327,946.19 -39.4137611,-7.3622313,946.19 -39.4137535,-7.3622303,946.22 -39.4137497,-7.3622303,946.27 -39.4137383,-7.3622303,946.38 -39.4137306,-7.3622293,946.45 -39.4137268,-7.3622289,946.48 -39.4137306,-7.3622398,946.20 -39.4137344,-7.3622394,946.22 -39.4137192,-7.3622384,946.25 -39.4137230,-7.3622384,946.28 -39.4137230,-7.3622375,946.28 -39.4137268,-7.3622370,946.31 -39.4137573,-7.3622432,946.11 -39.4137573,-7.3622446,946.08 -39.4137611,-7.3622441,946.02 -39.4137726,-7.3622465,945.92 -39.4137840,-7.3622484,945.92 -39.4137917,-7.3622499,945.95 -39.4137955,-7.3622522,946.03 -39.4138031,-7.3622546,946.13 -39.4137993,-7.3622551,946.13 -39.4138145,-7.3622556,946.13 -39.4138184,-7.3622599,946.30 -39.4138145,-7.3622618,946.44 -39.4138069,-7.3622627,946.48 -39.4138031,-7.3622665,946.58 -39.4137993,-7.3622689,946.66 -39.4137611,-7.3623333,947.17 -39.4137688,-7.3624167,949.72 -39.4137955,-7.3624458,950.75 -39.4138107,-7.3624187,951.23 -39.4138184,-7.3624096,951.98 -39.4138489,-7.3624144,952.75 -39.4139290,-7.3624282,952.31 -39.4140015,-7.3624563,953.30 -39.4140511,-7.3624711,953.94 -39.4141312,-7.3624053,953.38 -39.4141884,-7.3623810,952.50 -39.4142761,-7.3622637,950.28 -39.4143028,-7.3621593,947.34 -39.4143372,-7.3621087,947.14 -39.4143410,-7.3620172,946.59 -39.4143486,-7.3619204,945.22 -39.4143448,-7.3618608,942.48 -39.4143448,-7.3617697,939.78 -39.4143410,-7.3616576,938.08 -39.4143753,-7.3615818,935.69 -39.4143448,-7.3615165,935.23 -39.4143219,-7.3614497,936.80 -39.4142876,-7.3614011,937.02 -39.4142723,-7.3613501,934.38 -39.4142990,-7.3613653,933.06 -39.4143028,-7.3613667,932.19 -39.4143066,-7.3613696,931.39 -39.4142418,-7.3613820,932.66 -39.4141922,-7.3613286,931.61 -39.4141922,-7.3612771,931.64 -39.4142075,-7.3612680,931.17 -39.4142151,-7.3612661,930.52 -39.4141922,-7.3612518,930.75 -39.4141350,-7.3612418,929.92 -39.4141273,-7.3612075,929.61 -39.4141617,-7.3611517,928.45 -39.4142342,-7.3610911,926.70 -39.4142723,-7.3610349,925.59 -39.4142723,-7.3609619,925.11 -39.4142799,-7.3610330,923.38 -39.4142876,-7.3610477,922.70 -39.4143028,-7.3610272,921.66 -39.4143372,-7.3609629,920.30 -39.4143677,-7.3609591,916.30 -39.4143829,-7.3609571,914.91 -39.4143219,-7.3609252,914.77 -39.4142799,-7.3608804,912.77 -39.4143181,-7.3608699,911.61 -39.4143333,-7.3608212,911.06 -39.4143524,-7.3607583,910.22 -39.4144058,-7.3607039,909.67 -39.4144554,-7.3606548,908.39 -39.4144897,-7.3606186,906.86 -39.4145012,-7.3605680,905.33 -39.4145355,-7.3605309,903.89 -39.4145393,-7.3604774,902.00 -39.4145546,-7.3604250,900.53 -39.4145126,-7.3603930,900.23 -39.4145050,-7.3603916,899.16 -39.4145393,-7.3603492,897.34 -39.4145393,-7.3602524,893.52 -39.4145584,-7.3602028,890.75 -39.4146004,-7.3601532,888.83 -39.4146156,-7.3600979,886.05 -39.4146652,-7.3600640,882.38 -39.4146347,-7.3600163,880.73 -39.4147110,-7.3599906,877.63 -39.4147110,-7.3599410,875.23 -39.4147415,-7.3598862,872.67 -39.4147339,-7.3598442,871.22 -39.4147453,-7.3598232,869.47 -39.4147224,-7.3598228,868.41 -39.4146881,-7.3598242,867.92 -39.4146805,-7.3598294,867.28 -39.4146690,-7.3598313,867.34 -39.4146652,-7.3598237,867.63 -39.4146652,-7.3598170,867.94 -39.4146690,-7.3598051,868.36 -39.4146576,-7.3598046,868.98 -39.4146423,-7.3598070,869.86 -39.4146385,-7.3598070,871.08 -39.4146423,-7.3598104,872.67 -39.4146461,-7.3597994,874.69 -39.4146614,-7.3597965,876.61 -39.4147186,-7.3597112,876.88 -39.4147530,-7.3596282,876.92 -39.4147835,-7.3595605,876.33 -39.4147987,-7.3594823,875.42 -39.4147758,-7.3594174,878.00 -39.4147263,-7.3593240,876.88 -39.4147606,-7.3593249,874.81 -39.4147377,-7.3592610,876.36 -39.4147034,-7.3592553,875.98 -39.4146385,-7.3592391,875.64 -39.4146194,-7.3593116,874.69 -39.4145966,-7.3593898,873.81 -39.4145508,-7.3594289,873.50 -39.4144783,-7.3594866,872.95 -39.4144020,-7.3594971,871.77 -39.4143333,-7.3595424,870.25 -39.4142876,-7.3595996,868.81 -39.4142494,-7.3596549,866.47 -39.4141922,-7.3596864,864.58 -39.4141159,-7.3596907,862.84 -39.4140472,-7.3596916,859.84 -39.4139671,-7.3597155,858.98 -39.4139252,-7.3597355,857.83 -39.4138870,-7.3597279,857.38 -39.4138222,-7.3597808,856.22 -39.4137688,-7.3598032,855.50 -39.4137001,-7.3597956,854.66 -39.4136658,-7.3598247,853.56 -39.4135933,-7.3598804,852.44 -39.4135170,-7.3599200,850.94 -39.4134674,-7.3599815,848.69 -39.4134102,-7.3599982,847.63 -39.4133148,-7.3600221,846.08 -39.4132500,-7.3600283,844.72 -39.4132347,-7.3600292,843.11 -39.4131851,-7.3600326,840.86 -39.4131088,-7.3600588,839.16 -39.4130783,-7.3600502,837.22 -39.4129906,-7.3600669,835.13 -39.4129524,-7.3600898,834.05 -39.4128418,-7.3601122,831.77 -39.4127541,-7.3601418,830.77 -39.4126892,-7.3601837,828.88 -39.4126053,-7.3602114,826.09 -39.4125671,-7.3602605,824.67 -39.4125290,-7.3603444,823.84 -39.4124565,-7.3603525,823.25 -39.4124107,-7.3603787,821.45 -39.4123993,-7.3604703,821.02 -39.4123421,-7.3605413,820.23 -39.4122887,-7.3605928,819.44 -39.4122276,-7.3606348,818.19 -39.4121742,-7.3606000,816.50 -39.4121284,-7.3605537,815.56 -39.4120789,-7.3605289,814.75 -39.4120255,-7.3605208,814.27 -39.4119530,-7.3604879,814.59 -39.4118996,-7.3604655,814.23 -39.4118309,-7.3604369,813.69 -39.4117622,-7.3604007,813.09 -39.4116669,-7.3603654,812.53 -39.4115143,-7.3602805,810.36 -39.4114609,-7.3602343,807.13 -39.4114189,-7.3601642,805.30 -39.4114265,-7.3601470,804.75 -39.4113655,-7.3600616,803.89 -39.4113426,-7.3600006,803.41 -39.4113312,-7.3599529,801.33 -39.4113655,-7.3599014,800.56 -39.4113541,-7.3598709,799.05 -39.4113541,-7.3598661,798.67 -39.4113998,-7.3597741,796.56 -39.4114265,-7.3596611,794.77 -39.4114723,-7.3596358,793.17 -39.4114418,-7.3596230,793.13 -39.4114418,-7.3595705,792.22 -39.4114723,-7.3594699,789.59 -39.4115334,-7.3594046,784.94 -39.4115868,-7.3593273,780.05 -39.4116211,-7.3592486,774.89 -39.4116173,-7.3592200,774.09 -39.4115906,-7.3591690,774.17 -39.4116211,-7.3591661,774.13 -39.4116135,-7.3591661,774.05 -39.4115219,-7.3591385,773.92 -39.4115753,-7.3591413,773.59 -39.4115143,-7.3590856,771.31 -39.4115410,-7.3590746,771.59 -39.4115486,-7.3590741,771.59 -39.4115028,-7.3590736,771.67 -39.4114571,-7.3590703,771.80 -39.4114532,-7.3590722,771.80 -39.4114723,-7.3590708,771.81 -39.4114799,-7.3590703,771.83 -39.4114761,-7.3590703,771.84 -39.4114838,-7.3590693,771.86 -39.4114838,-7.3590665,771.86 -39.4114227,-7.3589277,770.89 -39.4113731,-7.3588352,769.11 -39.4112930,-7.3587103,767.27 -39.4112511,-7.3586254,767.58 -39.4111862,-7.3585358,767.20 -39.4111099,-7.3584576,767.59 -39.4110069,-7.3583713,767.98 -39.4109077,-7.3583503,768.25 -39.4108047,-7.3583617,769.20 -39.4108505,-7.3585205,768.06 -39.4108543,-7.3585591,768.22 -39.4108353,-7.3585835,768.53 -39.4108315,-7.3585839,768.56 -39.4108391,-7.3585849,768.59 -39.4108276,-7.3585849,768.63 -39.4108429,-7.3585691,767.94 </coordinates>
</LineString>
</MultiGeometry>
</Placemark>
<Folder>
<name>waypoints</name>
<Placemark>
<name>
Wed Feb 26 08:02:04 2014 S=0.75 Km/hr
</name>
<styleUrl>
#styleMap_TLP_Start
</styleUrl>
<Point>
<coordinates>
-39.4112625,-7.3583689,811.69
</coordinates>
</Point>
</Placemark>
<Placemark>
<name>
Wed Feb 26 08:02:14 2014 S=0.23 Km/hr
</name>
<styleUrl>
#styleMap_TLP_Normal
</styleUrl>
<Point>
<coordinates>
-39.4112473,-7.3582883,820.50
</coordinates>
</Point>
</Placemark>
<Placemark>
<name>
Wed Feb 26 08:02:24 2014 S=0.39 Km/hr
</name>
<styleUrl>
#styleMap_TLP_Normal
</styleUrl>
<Point>
<coordinates>
-39.4112511,-7.3583088,823.16
</coordinates>
</Point>
</Placemark>
<Placemark>
<name>
Wed Feb 26 08:02:34 2014 S=0.80 Km/hr
</name>
<styleUrl>
#styleMap_TLP_Normal
</styleUrl>
<Point>
<coordinates>
-39.4112549,-7.3584218,818.42
</coordinates>
</Point>
</Placemark>
<Placemark>
<name>
Wed Feb 26 08:02:44 2014 S=0.49 Km/hr
</name>
<styleUrl>
#styleMap_TLP_Normal
</styleUrl>
<Point>
<coordinates>
-39.4112358,-7.3584366,818.45
</coordinates>
</Point>
</Placemark>
<Placemark>
<name>
Wed Feb 26 08:02:54 2014 S=2.39 Km/hr
</name>
<styleUrl>
#styleMap_TLP_Normal
</styleUrl>
<Point>
<coordinates>
-39.4112549,-7.3584776,818.52
</coordinates>
</Point>
</Placemark>
<Placemark>
<name>
Wed Feb 26 08:03:04 2014 S=2.73 Km/hr
</name>
<styleUrl>
#styleMap_TLP_Normal
</styleUrl>
<Point>
<coordinates>
-39.4112892,-7.3585420,820.39
</coordinates>
</Point>
</Placemark>
<Placemark>
<name>
Wed Feb 26 08:03:14 2014 S=1.66 Km/hr
</name>
<styleUrl>
#styleMap_TLP_Normal
</styleUrl>
<Point>
<coordinates>
-39.4113960,-7.3586688,812.69
</coordinates>
</Point>
</Placemark>
<Placemark>
<name>
Wed Feb 26 08:03:24 2014 S=2.37 Km/hr
</name>
<styleUrl>
#styleMap_TLP_Normal
</styleUrl>
<Point>
<coordinates>
-39.4114304,-7.3587408,811.70
</coordinates>
</Point>
</Placemark>
<Placemark>
<name>
Wed Feb 26 08:03:34 2014 S=2.86 Km/hr
</name>
<styleUrl>
#styleMap_TLP_Normal
</styleUrl>
<Point>
<coordinates>
-39.4114685,-7.3588161,811.63
</coordinates>
</Point>
</Placemark>
<Placemark>
<name>
Wed Feb 26 08:03:44 2014 S=2.18 Km/hr
</name>
<styleUrl>
#styleMap_TLP_Normal
</styleUrl>
<Point>
<coordinates>
-39.4114838,-7.3589168,811.28
</coordinates>
</Point>
</Placemark>
<Placemark>
<name>
Wed Feb 26 08:03:54 2014 S=3.18 Km/hr
</name>
<styleUrl>
#styleMap_TLP_Normal
</styleUrl>
<Point>
<coordinates>
-39.4114799,-7.3589802,811.92
</coordinates>
</Point>
</Placemark>
<Placemark>
<name>
Wed Feb 26 08:04:04 2014 S=3.35 Km/hr
</name>
<styleUrl>
#styleMap_TLP_Normal
</styleUrl>
<Point>
<coordinates>
-39.4114990,-7.3590455,812.13
</coordinates>
</Point>
</Placemark>
<Placemark>
<name>
Wed Feb 26 08:04:14 2014 S=2.25 Km/hr
</name>
<styleUrl>
#styleMap_TLP_Normal
</styleUrl>
<Point>
<coordinates>
-39.4114609,-7.3590736,812.31
</coordinates>
</Point>
</Placemark>
<Placemark>
<name>
Wed Feb 26 08:04:24 2014 S=3.28 Km/hr
</name>
<styleUrl>
#styleMap_TLP_Normal
</styleUrl>
<Point>
<coordinates>
-39.4114456,-7.3591619,811.59
</coordinates>
</Point>
</Placemark>
<Placemark>
<name>
Wed Feb 26 08:04:34 2014 S=2.34 Km/hr
</name>
<styleUrl>
#styleMap_TLP_Normal
</styleUrl>
<Point>
<coordinates>
-39.4114456,-7.3592405,811.94
</coordinates>
</Point>
</Placemark>
<Placemark>
<name>
Wed Feb 26 08:04:44 2014 S=2.23 Km/hr
</name>
<styleUrl>
#styleMap_TLP_Normal
</styleUrl>
<Point>
<coordinates>
-39.4114494,-7.3593073,813.28
</coordinates>
</Point>
</Placemark>
<Placemark>
<name>
Wed Feb 26 08:04:54 2014 S=2.67 Km/hr
</name>
<styleUrl>
#styleMap_TLP_Normal
</styleUrl>
<Point>
<coordinates>
-39.4114304,-7.3593831,814.20
</coordinates>
</Point>
</Placemark>
<Placemark>
<name>
Wed Feb 26 08:05:04 2014 S=2.48 Km/hr
</name>
<styleUrl>
#styleMap_TLP_Normal
</styleUrl>
<Point>
<coordinates>
-39.4114151,-7.3594346,814.14
</coordinates>
</Point>
</Placemark>
<Placemark>
<name>
Wed Feb 26 08:05:14 2014 S=2.50 Km/hr
</name>
<styleUrl>
#styleMap_TLP_Normal
</styleUrl>
<Point>
<coordinates>
-39.4113884,-7.3595004,814.81
</coordinates>
</Point>
</Placemark>
<Placemark>
<name>
Wed Feb 26 08:05:24 2014 S=1.95 Km/hr
</name>
<styleUrl>
#styleMap_TLP_Normal
</styleUrl>
<Point>
<coordinates>
-39.4113693,-7.3595624,815.03
</coordinates>
</Point>
</Placemark>
<Placemark>
<name>
Wed Feb 26 08:05:34 2014 S=2.69 Km/hr
</name>
<styleUrl>
#styleMap_TLP_Normal
</styleUrl>
<Point>
<coordinates>
-39.4113503,-7.3596382,816.34
</coordinates>
</Point>
</Placemark>
<Placemark>
<name>
Wed Feb 26 08:05:44 2014 S=2.79 Km/hr
</name>
<styleUrl>
#styleMap_TLP_Normal
</styleUrl>
<Point>
<coordinates>
-39.4113197,-7.3597016,816.63
</coordinates>
</Point>
</Placemark>
<Placemark>
<name>
Wed Feb 26 08:05:54 2014 S=1.89 Km/hr
</name>
<styleUrl>
#styleMap_TLP_Normal
</styleUrl>
<Point>
<coordinates>
-39.4113159,-7.3597341,818.45
</coordinates>
</Point>
</Placemark>
<Placemark>
<name>
Wed Feb 26 08:06:04 2014 S=2.75 Km/hr
</name>
<styleUrl>
#styleMap_TLP_Normal
</styleUrl>
<Point>
<coordinates>
-39.4113007,-7.3597784,819.48
</coordinates>
</Point>
</Placemark>
<Placemark>
<name>
Wed Feb 26 08:06:14 2014 S=1.43 Km/hr
</name>
<styleUrl>
#styleMap_TLP_Normal
</styleUrl>
<Point>
<coordinates>
-39.4112968,-7.3598275,820.52
</coordinates>
</Point>
</Placemark>
<Placemark>
<name>
Wed Feb 26 08:06:24 2014 S=3.27 Km/hr
</name>
<styleUrl>
#styleMap_TLP_Normal
</styleUrl>
<Point>
<coordinates>
-39.4113197,-7.3598704,822.19
</coordinates>
</Point>
</Placemark>
<Placemark>
<name>
Wed Feb 26 08:06:34 2014 S=1.74 Km/hr
</name>
<styleUrl>
#styleMap_TLP_Normal
</styleUrl>
<Point>
<coordinates>
-39.4113579,-7.3598976,825.02
</coordinates>
</Point>
</Placemark>
<Placemark>
<name>
Wed Feb 26 08:06:44 2014 S=1.25 Km/hr
</name>
<styleUrl>
#styleMap_TLP_Normal
</styleUrl>
<Point>
<coordinates>
-39.4113350,-7.3599329,825.53
</coordinates>
</Point>
</Placemark>
<Placemark>
<name>
Wed Feb 26 08:06:54 2014 S=1.58 Km/hr
</name>
<styleUrl>
#styleMap_TLP_Normal
</styleUrl>
<Point>
<coordinates>
-39.4113693,-7.3599896,826.06
</coordinates>
</Point>
</Placemark>
<Placemark>
<name>
Wed Feb 26 08:07:04 2014 S=2.16 Km/hr
</name>
<styleUrl>
#styleMap_TLP_Normal
</styleUrl>
<Point>
<coordinates>
-39.4114113,-7.3600731,826.20
</coordinates>
</Point>
</Placemark>
<Placemark>
<name>
Wed Feb 26 08:07:14 2014 S=0.85 Km/hr
</name>
<styleUrl>
#styleMap_TLP_Normal
</styleUrl>
<Point>
<coordinates>
-39.4114265,-7.3600922,827.56
</coordinates>
</Point>
</Placemark>
<Placemark>
<name>
Wed Feb 26 08:07:24 2014 S=0.69 Km/hr
</name>
<styleUrl>
#styleMap_TLP_Normal
</styleUrl>
<Point>
<coordinates>
-39.4114380,-7.3600760,828.39
</coordinates>
</Point>
</Placemark>
<Placemark>
<name>
Wed Feb 26 08:07:34 2014 S=1.46 Km/hr
</name>
<styleUrl>
#styleMap_TLP_Normal
</styleUrl>
<Point>
<coordinates>
-39.4114265,-7.3600917,827.80
</coordinates>
</Point>
</Placemark>
<Placemark>
<name>
Wed Feb 26 08:07:44 2014 S=3.43 Km/hr
</name>
<styleUrl>
#styleMap_TLP_Normal
</styleUrl>
<Point>
<coordinates>
-39.4115028,-7.3602357,817.94
</coordinates>
</Point>
</Placemark>
<Placemark>
<name>
Wed Feb 26 08:07:54 2014 S=3.56 Km/hr
</name>
<styleUrl>
#styleMap_TLP_Normal
</styleUrl>
<Point>
<coordinates>
-39.4115791,-7.3603382,815.50
</coordinates>
</Point>
</Placemark>
<Placemark>
<name>
Wed Feb 26 08:08:04 2014 S=3.28 Km/hr
</name>
<styleUrl>
#styleMap_TLP_Normal
</styleUrl>
<Point>
<coordinates>
-39.4116402,-7.3603625,814.59
</coordinates>
</Point>
</Placemark>
<Placemark>
<name>
Wed Feb 26 08:08:14 2014 S=3.81 Km/hr
</name>
<styleUrl>
#styleMap_TLP_Normal
</styleUrl>
<Point>
<coordinates>
-39.4117126,-7.3604469,810.80
</coordinates>
</Point>
</Placemark>
<Placemark>
<name>
Wed Feb 26 08:08:24 2014 S=3.63 Km/hr
</name>
<styleUrl>
#styleMap_TLP_Normal
</styleUrl>
<Point>
<coordinates>
-39.4118042,-7.3605008,810.23
</coordinates>
</Point>
</Placemark>
<Placemark>
<name>
Wed Feb 26 08:08:34 2014 S=2.82 Km/hr
</name>
<styleUrl>
#styleMap_TLP_Normal
</styleUrl>
<Point>
<coordinates>
-39.4118690,-7.3605304,809.56
</coordinates>
</Point>
</Placemark>
<Placemark>
<name>
Wed Feb 26 08:08:44 2014 S=2.53 Km/hr
</name>
<styleUrl>
#styleMap_TLP_Normal
</styleUrl>
<Point>
<coordinates>
-39.4119301,-7.3605642,809.39
</coordinates>
</Point>
</Placemark>
<Placemark>
<name>
Wed Feb 26 08:08:54 2014 S=2.17 Km/hr
</name>
<styleUrl>
#styleMap_TLP_Normal
</styleUrl>
<Point>
<coordinates>
-39.4119835,-7.3605819,809.81
</coordinates>
</Point>
</Placemark>
<Placemark>
<name>
Wed Feb 26 08:09:04 2014 S=1.74 Km/hr
</name>
<styleUrl>
#styleMap_TLP_Normal
</styleUrl>
<Point>
<coordinates>
-39.4120064,-7.3606105,810.00
</coordinates>
</Point>
</Placemark>
<Placemark>
<name>
Wed Feb 26 08:09:14 2014 S=1.82 Km/hr
</name>
<styleUrl>
#styleMap_TLP_Normal
</styleUrl>
<Point>
<coordinates>
-39.4120712,-7.3605914,810.22
</coordinates>
</Point>
</Placemark>
<Placemark>
<name>
Wed Feb 26 08:09:24 2014 S=2.87 Km/hr
</name>
<styleUrl>
#styleMap_TLP_Normal
</styleUrl>
<Point>
<coordinates>
-39.4121475,-7.3606381,810.78
</coordinates>
</Point>
</Placemark>
<Placemark>
<name>
Wed Feb 26 08:09:34 2014 S=0.99 Km/hr
</name>
<styleUrl>
#styleMap_TLP_Normal
</styleUrl>
<Point>
<coordinates>
-39.4121628,-7.3606644,810.98
</coordinates>
</Point>
</Placemark>
<Placemark>
<name>
Wed Feb 26 08:09:44 2014 S=1.76 Km/hr
</name>
<styleUrl>
#styleMap_TLP_Normal
</styleUrl>
<Point>
<coordinates>
-39.4121857,-7.3606381,810.56
</coordinates>
</Point>
</Placemark>
<Placemark>
<name>
Wed Feb 26 08:09:54 2014 S=1.95 Km/hr
</name>
<styleUrl>
#styleMap_TLP_Normal
</styleUrl>
<Point>
<coordinates>
-39.4122887,-7.3606296,810.42
</coordinates>
</Point>
</Placemark>
<Placemark>
<name>
Wed Feb 26 08:10:04 2014 S=2.04 Km/hr
</name>
<styleUrl>
#styleMap_TLP_Normal
</styleUrl>
<Point>
<coordinates>
-39.4123650,-7.3606043,810.36
</coordinates>
</Point>
</Placemark>
<Placemark>
<name>
Wed Feb 26 08:10:14 2014 S=1.27 Km/hr
</name>
<styleUrl>
#styleMap_TLP_Normal
</styleUrl>
<Point>
<coordinates>
-39.4124069,-7.3605299,810.02
</coordinates>
</Point>
</Placemark>
<Placemark>
<name>
Wed Feb 26 08:10:24 2014 S=2.00 Km/hr
</name>
<styleUrl>
#styleMap_TLP_Normal
</styleUrl>
<Point>
<coordinates>
-39.4124565,-7.3604550,810.28
</coordinates>
</Point>
</Placemark>
<Placemark>
<name>
Wed Feb 26 08:10:34 2014 S=1.92 Km/hr
</name>
<styleUrl>
#styleMap_TLP_Normal
</styleUrl>
<Point>
<coordinates>
-39.4125099,-7.3604307,810.63
</coordinates>
</Point>
</Placemark>
<Placemark>
<name>
Wed Feb 26 08:10:44 2014 S=2.43 Km/hr
</name>
<styleUrl>
#styleMap_TLP_Normal
</styleUrl>
<Point>
<coordinates>
-39.4125671,-7.3604279,810.16
</coordinates>
</Point>
</Placemark>
<Placemark>
<name>
Wed Feb 26 08:10:54 2014 S=1.61 Km/hr
</name>
<styleUrl>
#styleMap_TLP_Normal
</styleUrl>
<Point>
<coordinates>
-39.4126053,-7.3603806,809.27
</coordinates>
</Point>
</Placemark>
<Placemark>
<name>
Wed Feb 26 08:11:04 2014 S=2.09 Km/hr
</name>
<styleUrl>
#styleMap_TLP_Normal
</styleUrl>
<Point>
<coordinates>
-39.4126549,-7.3603773,809.38
</coordinates>
</Point>
</Placemark>
<Placemark>
<name>
Wed Feb 26 08:11:14 2014 S=2.17 Km/hr
</name>
<styleUrl>
#styleMap_TLP_Normal
</styleUrl>
<Point>
<coordinates>
-39.4126968,-7.3603549,809.58
</coordinates>
</Point>
</Placemark>
<Placemark>
<name>
Wed Feb 26 08:11:24 2014 S=0.90 Km/hr
</name>
<styleUrl>
#styleMap_TLP_Normal
</styleUrl>
<Point>
<coordinates>
-39.4127388,-7.3603306,810.50
</coordinates>
</Point>
</Placemark>
<Placemark>
<name>
Wed Feb 26 08:11:34 2014 S=2.23 Km/hr
</name>
<styleUrl>
#styleMap_TLP_Normal
</styleUrl>
<Point>
<coordinates>
-39.4128265,-7.3602886,811.41
</coordinates>
</Point>
</Placemark>
<Placemark>
<name>
Wed Feb 26 08:11:44 2014 S=2.03 Km/hr
</name>
<styleUrl>
#styleMap_TLP_Normal
</styleUrl>
<Point>
<coordinates>
-39.4128838,-7.3602877,811.67
</coordinates>
</Point>
</Placemark>
<Placemark>
<name>
Wed Feb 26 08:11:54 2014 S=1.79 Km/hr
</name>
<styleUrl>
#styleMap_TLP_Normal
</styleUrl>
<Point>
<coordinates>
-39.4129524,-7.3602476,811.94
</coordinates>
</Point>
</Placemark>
<Placemark>
<name>
Wed Feb 26 08:12:04 2014 S=2.32 Km/hr
</name>
<styleUrl>
#styleMap_TLP_Normal
</styleUrl>
<Point>
<coordinates>
-39.4129982,-7.3602219,811.70
</coordinates>
</Point>
</Placemark>
<Placemark>
<name>
Wed Feb 26 08:12:14 2014 S=1.57 Km/hr
</name>
<styleUrl>
#styleMap_TLP_Normal
</styleUrl>
<Point>
<coordinates>
-39.4130707,-7.3601875,812.22
</coordinates>
</Point>
</Placemark>
<Placemark>
<name>
Wed Feb 26 08:12:24 2014 S=0.37 Km/hr
</name>
<styleUrl>
#styleMap_TLP_Normal
</styleUrl>
<Point>
<coordinates>
-39.4131317,-7.3601966,813.64
</coordinates>
</Point>
</Placemark>
<Placemark>
<name>
Wed Feb 26 08:12:34 2014 S=1.09 Km/hr
</name>
<styleUrl>
#styleMap_TLP_Normal
</styleUrl>
<Point>
<coordinates>
-39.4131584,-7.3602042,813.97
</coordinates>
</Point>
</Placemark>
<Placemark>
<name>
Wed Feb 26 08:12:44 2014 S=2.49 Km/hr
</name>
<styleUrl>
#styleMap_TLP_Normal
</styleUrl>
<Point>
<coordinates>
-39.4132118,-7.3601985,814.02
</coordinates>
</Point>
</Placemark>
<Placemark>
<name>
Wed Feb 26 08:12:54 2014 S=1.62 Km/hr
</name>
<styleUrl>
#styleMap_TLP_Normal
</styleUrl>
<Point>
<coordinates>
-39.4132538,-7.3601952,814.09
</coordinates>
</Point>
</Placemark>
<Placemark>
<name>
Wed Feb 26 08:13:04 2014 S=1.86 Km/hr
</name>
<styleUrl>
#styleMap_TLP_Normal
</styleUrl>
<Point>
<coordinates>
-39.4133224,-7.3602362,815.81
</coordinates>
</Point>
</Placemark>
<Placemark>
<name>
Wed Feb 26 08:13:14 2014 S=2.25 Km/hr
</name>
<styleUrl>
#styleMap_TLP_Normal
</styleUrl>
<Point>
<coordinates>
-39.4133759,-7.3602047,816.45
</coordinates>
</Point>
</Placemark>
<Placemark>
<name>
Wed Feb 26 08:13:24 2014 S=1.29 Km/hr
</name>
<styleUrl>
#styleMap_TLP_Normal
</styleUrl>
<Point>
<coordinates>
-39.4134331,-7.3601980,816.89
</coordinates>
</Point>
</Placemark>
<Placemark>
<name>
Wed Feb 26 08:13:34 2014 S=2.05 Km/hr
</name>
<styleUrl>
#styleMap_TLP_Normal
</styleUrl>
<Point>
<coordinates>
-39.4134903,-7.3601961,817.17
</coordinates>
</Point>
</Placemark>
<Placemark>
<name>
Wed Feb 26 08:13:44 2014 S=1.07 Km/hr
</name>
<styleUrl>
#styleMap_TLP_Normal
</styleUrl>
<Point>
<coordinates>
-39.4135208,-7.3601694,817.77
</coordinates>
</Point>
</Placemark>
<Placemark>
<name>
Wed Feb 26 08:13:54 2014 S=2.00 Km/hr
</name>
<styleUrl>
#styleMap_TLP_Normal
</styleUrl>
<Point>
<coordinates>
-39.4136047,-7.3601046,818.20
</coordinates>
</Point>
</Placemark>
<Placemark>
<name>
Wed Feb 26 08:14:04 2014 S=1.92 Km/hr
</name>
<styleUrl>
#styleMap_TLP_Normal
</styleUrl>
<Point>
<coordinates>
-39.4136581,-7.3600450,818.17
</coordinates>
</Point>
</Placemark>
<Placemark>
<name>
Wed Feb 26 08:14:14 2014 S=1.78 Km/hr
</name>
<styleUrl>
#styleMap_TLP_Normal
</styleUrl>
<Point>
<coordinates>
-39.4137383,-7.3600121,818.97
</coordinates>
</Point>
</Placemark>
<Placemark>
<name>
Wed Feb 26 08:14:24 2014 S=0.91 Km/hr
</name>
<styleUrl>
#styleMap_TLP_Normal
</styleUrl>
<Point>
<coordinates>
-39.4137764,-7.3599968,819.78
</coordinates>
</Point>
</Placemark>
<Placemark>
<name>
Wed Feb 26 08:14:34 2014 S=2.16 Km/hr
</name>
<styleUrl>
#styleMap_TLP_Normal
</styleUrl>
<Point>
<coordinates>
-39.4138260,-7.3600068,819.94
</coordinates>
</Point>
</Placemark>
<Placemark>
<name>
Wed Feb 26 08:14:44 2014 S=1.22 Km/hr
</name>
<styleUrl>
#styleMap_TLP_Normal
</styleUrl>
<Point>
<coordinates>
-39.4138718,-7.3600054,820.48
</coordinates>
</Point>
</Placemark>
<Placemark>
<name>
Wed Feb 26 08:14:54 2014 S=0.95 Km/hr
</name>
<styleUrl>
#styleMap_TLP_Normal
</styleUrl>
<Point>
<coordinates>
-39.4139175,-7.3599849,820.70
</coordinates>
</Point>
</Placemark>
<Placemark>
<name>
Wed Feb 26 08:15:04 2014 S=1.68 Km/hr
</name>
<styleUrl>
#styleMap_TLP_Normal
</styleUrl>
<Point>
<coordinates>
-39.4140015,-7.3599844,822.08
</coordinates>
</Point>
</Placemark>
<Placemark>
<name>
Wed Feb 26 08:15:14 2014 S=0.52 Km/hr
</name>
<styleUrl>
#styleMap_TLP_Normal
</styleUrl>
<Point>
<coordinates>
-39.4140053,-7.3599749,822.33
</coordinates>
</Point>
</Placemark>
<Placemark>
<name>
Wed Feb 26 08:15:24 2014 S=1.82 Km/hr
</name>
<styleUrl>
#styleMap_TLP_Normal
</styleUrl>
<Point>
<coordinates>
-39.4140358,-7.3599744,822.78
</coordinates>
</Point>
</Placemark>
<Placemark>
<name>
Wed Feb 26 08:15:34 2014 S=1.63 Km/hr
</name>
<styleUrl>
#styleMap_TLP_Normal
</styleUrl>
<Point>
<coordinates>
-39.4140930,-7.3599205,823.14
</coordinates>
</Point>
</Placemark>
<Placemark>
<name>
Wed Feb 26 08:15:44 2014 S=2.44 Km/hr
</name>
<styleUrl>
#styleMap_TLP_Normal
</styleUrl>
<Point>
<coordinates>
-39.4141884,-7.3599000,824.25
</coordinates>
</Point>
</Placemark>
<Placemark>
<name>
Wed Feb 26 08:15:54 2014 S=2.41 Km/hr
</name>
<styleUrl>
#styleMap_TLP_Normal
</styleUrl>
<Point>
<coordinates>
-39.4142532,-7.3598533,824.91
</coordinates>
</Point>
</Placemark>
<Placemark>
<name>
Wed Feb 26 08:16:04 2014 S=2.28 Km/hr
</name>
<styleUrl>
#styleMap_TLP_Normal
</styleUrl>
<Point>
<coordinates>
-39.4143143,-7.3598180,825.23
</coordinates>
</Point>
</Placemark>
<Placemark>
<name>
Wed Feb 26 08:16:14 2014 S=1.49 Km/hr
</name>
<styleUrl>
#styleMap_TLP_Normal
</styleUrl>
<Point>
<coordinates>
-39.4143791,-7.3597970,826.31
</coordinates>
</Point>
</Placemark>
<Placemark>
<name>
Wed Feb 26 08:16:24 2014 S=2.44 Km/hr
</name>
<styleUrl>
#styleMap_TLP_Normal
</styleUrl>
<Point>
<coordinates>
-39.4144211,-7.3597708,827.17
</coordinates>
</Point>
</Placemark>
<Placemark>
<name>
Wed Feb 26 08:16:34 2014 S=0.82 Km/hr
</name>
<styleUrl>
#styleMap_TLP_Normal
</styleUrl>
<Point>
<coordinates>
-39.4144669,-7.3597684,828.45
</coordinates>
</Point>
</Placemark>
<Placemark>
<name>
Wed Feb 26 08:16:44 2014 S=1.92 Km/hr
</name>
<styleUrl>
#styleMap_TLP_Normal
</styleUrl>
<Point>
<coordinates>
-39.4145470,-7.3597121,830.64
</coordinates>
</Point>
</Placemark>
<Placemark>
<name>
Wed Feb 26 08:16:54 2014 S=1.87 Km/hr
</name>
<styleUrl>
#styleMap_TLP_Normal
</styleUrl>
<Point>
<coordinates>
-39.4145966,-7.3596354,832.27
</coordinates>
</Point>
</Placemark>
<Placemark>
<name>
Wed Feb 26 08:17:04 2014 S=0.47 Km/hr
</name>
<styleUrl>
#styleMap_TLP_Normal
</styleUrl>
<Point>
<coordinates>
-39.4146271,-7.3595552,832.59
</coordinates>
</Point>
</Placemark>
<Placemark>
<name>
Wed Feb 26 08:17:14 2014 S=1.24 Km/hr
</name>
<styleUrl>
#styleMap_TLP_Normal
</styleUrl>
<Point>
<coordinates>
-39.4146385,-7.3595109,833.48
</coordinates>
</Point>
</Placemark>
<Placemark>
<name>
Wed Feb 26 08:17:24 2014 S=1.79 Km/hr
</name>
<styleUrl>
#styleMap_TLP_Normal
</styleUrl>
<Point>
<coordinates>
-39.4146423,-7.3594837,833.88
</coordinates>
</Point>
</Placemark>
<Placemark>
<name>
Wed Feb 26 08:17:34 2014 S=1.79 Km/hr
</name>
<styleUrl>
#styleMap_TLP_Normal
</styleUrl>
<Point>
<coordinates>
-39.4146919,-7.3594375,835.33
</coordinates>
</Point>
</Placemark>
<Placemark>
<name>
Wed Feb 26 08:17:44 2014 S=2.34 Km/hr
</name>
<styleUrl>
#styleMap_TLP_Normal
</styleUrl>
<Point>
<coordinates>
-39.4147377,-7.3593874,836.02
</coordinates>
</Point>
</Placemark>
<Placemark>
<name>
Wed Feb 26 08:17:54 2014 S=2.05 Km/hr
</name>
<styleUrl>
#styleMap_TLP_Normal
</styleUrl>
<Point>
<coordinates>
-39.4147606,-7.3593564,837.63
</coordinates>
</Point>
</Placemark>
<Placemark>
<name>
Wed Feb 26 08:18:04 2014 S=3.39 Km/hr
</name>
<styleUrl>
#styleMap_TLP_Normal
</styleUrl>
<Point>
<coordinates>
-39.4147911,-7.3593311,843.17
</coordinates>
</Point>
</Placemark>
<Placemark>
<name>
Wed Feb 26 08:18:14 2014 S=2.23 Km/hr
</name>
<styleUrl>
#styleMap_TLP_Normal
</styleUrl>
<Point>
<coordinates>
-39.4148293,-7.3593736,845.58
</coordinates>
</Point>
</Placemark>
<Placemark>
<name>
Wed Feb 26 08:18:24 2014 S=2.17 Km/hr
</name>
<styleUrl>
#styleMap_TLP_Normal
</styleUrl>
<Point>
<coordinates>
-39.4148254,-7.3594089,848.39
</coordinates>
</Point>
</Placemark>
<Placemark>
<name>
Wed Feb 26 08:18:34 2014 S=2.24 Km/hr
</name>
<styleUrl>
#styleMap_TLP_Normal
</styleUrl>
<Point>
<coordinates>
-39.4147835,-7.3594718,849.89
</coordinates>
</Point>
</Placemark>
<Placemark>
<name>
Wed Feb 26 08:18:44 2014 S=2.20 Km/hr
</name>
<styleUrl>
#styleMap_TLP_Normal
</styleUrl>
<Point>
<coordinates>
-39.4147797,-7.3595028,851.97
</coordinates>
</Point>
</Placemark>
<Placemark>
<name>
Wed Feb 26 08:18:54 2014 S=1.66 Km/hr
</name>
<styleUrl>
#styleMap_TLP_Normal
</styleUrl>
<Point>
<coordinates>
-39.4147377,-7.3595500,852.31
</coordinates>
</Point>
</Placemark>
<Placemark>
<name>
Wed Feb 26 08:19:04 2014 S=2.04 Km/hr
</name>
<styleUrl>
#styleMap_TLP_Normal
</styleUrl>
<Point>
<coordinates>
-39.4147415,-7.3596196,854.20
</coordinates>
</Point>
</Placemark>
<Placemark>
<name>
Wed Feb 26 08:19:14 2014 S=3.00 Km/hr
</name>
<styleUrl>
#styleMap_TLP_Normal
</styleUrl>
<Point>
<coordinates>
-39.4147301,-7.3597145,857.02
</coordinates>
</Point>
</Placemark>
<Placemark>
<name>
Wed Feb 26 08:19:24 2014 S=3.16 Km/hr
</name>
<styleUrl>
#styleMap_TLP_Normal
</styleUrl>
<Point>
<coordinates>
-39.4147301,-7.3597865,858.92
</coordinates>
</Point>
</Placemark>
<Placemark>
<name>
Wed Feb 26 08:19:34 2014 S=1.90 Km/hr
</name>
<styleUrl>
#styleMap_TLP_Normal
</styleUrl>
<Point>
<coordinates>
-39.4147034,-7.3598304,860.33
</coordinates>
</Point>
</Placemark>
<Placemark>
<name>
Wed Feb 26 08:19:44 2014 S=1.09 Km/hr
</name>
<styleUrl>
#styleMap_TLP_Normal
</styleUrl>
<Point>
<coordinates>
-39.4146805,-7.3598180,860.94
</coordinates>
</Point>
</Placemark>
<Placemark>
<name>
Wed Feb 26 08:19:54 2014 S=2.48 Km/hr
</name>
<styleUrl>
#styleMap_TLP_Normal
</styleUrl>
<Point>
<coordinates>
-39.4146538,-7.3598852,861.45
</coordinates>
</Point>
</Placemark>
<Placemark>
<name>
Wed Feb 26 08:20:04 2014 S=2.64 Km/hr
</name>
<styleUrl>
#styleMap_TLP_Normal
</styleUrl>
<Point>
<coordinates>
-39.4146461,-7.3599477,862.52
</coordinates>
</Point>
</Placemark>
<Placemark>
<name>
Wed Feb 26 08:20:14 2014 S=2.69 Km/hr
</name>
<styleUrl>
#styleMap_TLP_Normal
</styleUrl>
<Point>
<coordinates>
-39.4146080,-7.3599615,864.06
</coordinates>
</Point>
</Placemark>
<Placemark>
<name>
Wed Feb 26 08:20:24 2014 S=1.90 Km/hr
</name>
<styleUrl>
#styleMap_TLP_Normal
</styleUrl>
<Point>
<coordinates>
-39.4146194,-7.3600264,865.47
</coordinates>
</Point>
</Placemark>
<Placemark>
<name>
Wed Feb 26 08:20:34 2014 S=1.51 Km/hr
</name>
<styleUrl>
#styleMap_TLP_Normal
</styleUrl>
<Point>
<coordinates>
-39.4146309,-7.3600631,866.50
</coordinates>
</Point>
</Placemark>
<Placemark>
<name>
Wed Feb 26 08:20:44 2014 S=2.33 Km/hr
</name>
<styleUrl>
#styleMap_TLP_Normal
</styleUrl>
<Point>
<coordinates>
-39.4146118,-7.3600917,869.91
</coordinates>
</Point>
</Placemark>
<Placemark>
<name>
Wed Feb 26 08:20:54 2014 S=1.86 Km/hr
</name>
<styleUrl>
#styleMap_TLP_Normal
</styleUrl>
<Point>
<coordinates>
-39.4146004,-7.3601575,871.81
</coordinates>
</Point>
</Placemark>
<Placemark>
<name>
Wed Feb 26 08:21:04 2014 S=2.53 Km/hr
</name>
<styleUrl>
#styleMap_TLP_Normal
</styleUrl>
<Point>
<coordinates>
-39.4145966,-7.3602366,873.03
</coordinates>
</Point>
</Placemark>
<Placemark>
<name>
Wed Feb 26 08:21:14 2014 S=1.84 Km/hr
</name>
<styleUrl>
#styleMap_TLP_Normal
</styleUrl>
<Point>
<coordinates>
-39.4145660,-7.3603091,874.41
</coordinates>
</Point>
</Placemark>
<Placemark>
<name>
Wed Feb 26 08:21:24 2014 S=1.92 Km/hr
</name>
<styleUrl>
#styleMap_TLP_Normal
</styleUrl>
<Point>
<coordinates>
-39.4145546,-7.3603492,876.63
</coordinates>
</Point>
</Placemark>
<Placemark>
<name>
Wed Feb 26 08:21:34 2014 S=1.77 Km/hr
</name>
<styleUrl>
#styleMap_TLP_Normal
</styleUrl>
<Point>
<coordinates>
-39.4145775,-7.3603950,877.80
</coordinates>
</Point>
</Placemark>
<Placemark>
<name>
Wed Feb 26 08:21:44 2014 S=2.55 Km/hr
</name>
<styleUrl>
#styleMap_TLP_Normal
</styleUrl>
<Point>
<coordinates>
-39.4145393,-7.3604522,879.61
</coordinates>
</Point>
</Placemark>
<Placemark>
<name>
Wed Feb 26 08:21:54 2014 S=0.33 Km/hr
</name>
<styleUrl>
#styleMap_TLP_Normal
</styleUrl>
<Point>
<coordinates>
-39.4145508,-7.3604884,880.58
</coordinates>
</Point>
</Placemark>
<Placemark>
<name>
Wed Feb 26 08:22:04 2014 S=2.66 Km/hr
</name>
<styleUrl>
#styleMap_TLP_Normal
</styleUrl>
<Point>
<coordinates>
-39.4145088,-7.3605137,881.98
</coordinates>
</Point>
</Placemark>
<Placemark>
<name>
Wed Feb 26 08:22:14 2014 S=1.30 Km/hr
</name>
<styleUrl>
#styleMap_TLP_Normal
</styleUrl>
<Point>
<coordinates>
-39.4144630,-7.3605475,882.28
</coordinates>
</Point>
</Placemark>
<Placemark>
<name>
Wed Feb 26 08:22:24 2014 S=0.05 Km/hr
</name>
<styleUrl>
#styleMap_TLP_Normal
</styleUrl>
<Point>
<coordinates>
-39.4144630,-7.3605542,882.47
</coordinates>
</Point>
</Placemark>
<Placemark>
<name>
Wed Feb 26 08:22:34 2014 S=0.22 Km/hr
</name>
<styleUrl>
#styleMap_TLP_Normal
</styleUrl>
<Point>
<coordinates>
-39.4144592,-7.3605556,882.55
</coordinates>
</Point>
</Placemark>
<Placemark>
<name>
Wed Feb 26 08:22:44 2014 S=0.37 Km/hr
</name>
<styleUrl>
#styleMap_TLP_Normal
</styleUrl>
<Point>
<coordinates>
-39.4144516,-7.3605561,882.58
</coordinates>
</Point>
</Placemark>
<Placemark>
<name>
Wed Feb 26 08:22:54 2014 S=0.49 Km/hr
</name>
<styleUrl>
#styleMap_TLP_Normal
</styleUrl>
<Point>
<coordinates>
-39.4144440,-7.3605556,882.63
</coordinates>
</Point>
</Placemark>
<Placemark>
<name>
Wed Feb 26 08:23:04 2014 S=0.28 Km/hr
</name>
<styleUrl>
#styleMap_TLP_Normal
</styleUrl>
<Point>
<coordinates>
-39.4144402,-7.3605547,882.69
</coordinates>
</Point>
</Placemark>
<Placemark>
<name>
Wed Feb 26 08:23:14 2014 S=0.44 Km/hr
</name>
<styleUrl>
#styleMap_TLP_Normal
</styleUrl>
<Point>
<coordinates>
-39.4144440,-7.3605657,882.69
</coordinates>
</Point>
</Placemark>
<Placemark>
<name>
Wed Feb 26 08:23:24 2014 S=0.09 Km/hr
</name>
<styleUrl>
#styleMap_TLP_Normal
</styleUrl>
<Point>
<coordinates>
-39.4144478,-7.3605738,882.67
</coordinates>
</Point>
</Placemark>
<Placemark>
<name>
Wed Feb 26 08:23:34 2014 S=1.62 Km/hr
</name>
<styleUrl>
#styleMap_TLP_Normal
</styleUrl>
<Point>
<coordinates>
-39.4144402,-7.3605747,882.67
</coordinates>
</Point>
</Placemark>
<Placemark>
<name>
Wed Feb 26 08:23:44 2014 S=0.19 Km/hr
</name>
<styleUrl>
#styleMap_TLP_Normal
</styleUrl>
<Point>
<coordinates>
-39.4144363,-7.3605800,883.31
</coordinates>
</Point>
</Placemark>
<Placemark>
<name>
Wed Feb 26 08:23:54 2014 S=0.15 Km/hr
</name>
<styleUrl>
#styleMap_TLP_Normal
</styleUrl>
<Point>
<coordinates>
-39.4144402,-7.3605776,883.33
</coordinates>
</Point>
</Placemark>
<Placemark>
<name>
Wed Feb 26 08:24:04 2014 S=0.25 Km/hr
</name>
<styleUrl>
#styleMap_TLP_Normal
</styleUrl>
<Point>
<coordinates>
-39.4144402,-7.3605762,883.38
</coordinates>
</Point>
</Placemark>
<Placemark>
<name>
Wed Feb 26 08:24:14 2014 S=0.48 Km/hr
</name>
<styleUrl>
#styleMap_TLP_Normal
</styleUrl>
<Point>
<coordinates>
-39.4144402,-7.3605680,883.47
</coordinates>
</Point>
</Placemark>
<Placemark>
<name>
Wed Feb 26 08:24:24 2014 S=0.16 Km/hr
</name>
<styleUrl>
#styleMap_TLP_Normal
</styleUrl>
<Point>
<coordinates>
-39.4144478,-7.3605652,883.50
</coordinates>
</Point>
</Placemark>
<Placemark>
<name>
Wed Feb 26 08:24:34 2014 S=0.23 Km/hr
</name>
<styleUrl>
#styleMap_TLP_Normal
</styleUrl>
<Point>
<coordinates>
-39.4144478,-7.3605604,883.48
</coordinates>
</Point>
</Placemark>
<Placemark>
<name>
Wed Feb 26 08:24:44 2014 S=0.21 Km/hr
</name>
<styleUrl>
#styleMap_TLP_Normal
</styleUrl>
<Point>
<coordinates>
-39.4144478,-7.3605556,883.47
</coordinates>
</Point>
</Placemark>
<Placemark>
<name>
Wed Feb 26 08:24:54 2014 S=0.12 Km/hr
</name>
<styleUrl>
#styleMap_TLP_Normal
</styleUrl>
<Point>
<coordinates>
-39.4144440,-7.3605571,883.48
</coordinates>
</Point>
</Placemark>
<Placemark>
<name>
Wed Feb 26 08:25:04 2014 S=0.11 Km/hr
</name>
<styleUrl>
#styleMap_TLP_Normal
</styleUrl>
<Point>
<coordinates>
-39.4144440,-7.3605576,883.56
</coordinates>
</Point>
</Placemark>
<Placemark>
<name>
Wed Feb 26 08:25:14 2014 S=0.15 Km/hr
</name>
<styleUrl>
#styleMap_TLP_Normal
</styleUrl>
<Point>
<coordinates>
-39.4144478,-7.3605623,883.63
</coordinates>
</Point>
</Placemark>
<Placemark>
<name>
Wed Feb 26 08:25:24 2014 S=0.23 Km/hr
</name>
<styleUrl>
#styleMap_TLP_Normal
</styleUrl>
<Point>
<coordinates>
-39.4144478,-7.3605652,883.63
</coordinates>
</Point>
</Placemark>
<Placemark>
<name>
Wed Feb 26 08:25:34 2014 S=0.80 Km/hr
</name>
<styleUrl>
#styleMap_TLP_Normal
</styleUrl>
<Point>
<coordinates>
-39.4144440,-7.3605776,883.63
</coordinates>
</Point>
</Placemark>
<Placemark>
<name>
Wed Feb 26 08:25:44 2014 S=0.82 Km/hr
</name>
<styleUrl>
#styleMap_TLP_Normal
</styleUrl>
<Point>
<coordinates>
-39.4144287,-7.3605862,883.61
</coordinates>
</Point>
</Placemark>
<Placemark>
<name>
Wed Feb 26 08:25:54 2014 S=0.79 Km/hr
</name>
<styleUrl>
#styleMap_TLP_Normal
</styleUrl>
<Point>
<coordinates>
-39.4144211,-7.3605995,883.63
</coordinates>
</Point>
</Placemark>
<Placemark>
<name>
Wed Feb 26 08:26:04 2014 S=0.29 Km/hr
</name>
<styleUrl>
#styleMap_TLP_Normal
</styleUrl>
<Point>
<coordinates>
-39.4144135,-7.3606067,883.64
</coordinates>
</Point>
</Placemark>
<Placemark>
<name>
Wed Feb 26 08:26:14 2014 S=0.54 Km/hr
</name>
<styleUrl>
#styleMap_TLP_Normal
</styleUrl>
<Point>
<coordinates>
-39.4144211,-7.3606114,883.67
</coordinates>
</Point>
</Placemark>
<Placemark>
<name>
Wed Feb 26 08:26:24 2014 S=0.41 Km/hr
</name>
<styleUrl>
#styleMap_TLP_Normal
</styleUrl>
<Point>
<coordinates>
-39.4143906,-7.3606868,884.38
</coordinates>
</Point>
</Placemark>
<Placemark>
<name>
Wed Feb 26 08:26:34 2014 S=0.70 Km/hr
</name>
<styleUrl>
#styleMap_TLP_Normal
</styleUrl>
<Point>
<coordinates>
-39.4143906,-7.3606973,884.80
</coordinates>
</Point>
</Placemark>
<Placemark>
<name>
Wed Feb 26 08:26:44 2014 S=0.52 Km/hr
</name>
<styleUrl>
#styleMap_TLP_Normal
</styleUrl>
<Point>
<coordinates>
-39.4143753,-7.3606567,883.94
</coordinates>
</Point>
</Placemark>
<Placemark>
<name>
Wed Feb 26 08:26:54 2014 S=0.53 Km/hr
</name>
<styleUrl>
#styleMap_TLP_Normal
</styleUrl>
<Point>
<coordinates>
-39.4143791,-7.3606400,883.81
</coordinates>
</Point>
</Placemark>
<Placemark>
<name>
Wed Feb 26 08:27:04 2014 S=0.26 Km/hr
</name>
<styleUrl>
#styleMap_TLP_Normal
</styleUrl>
<Point>
<coordinates>
-39.4143867,-7.3606210,884.25
</coordinates>
</Point>
</Placemark>
<Placemark>
<name>
Wed Feb 26 08:27:14 2014 S=0.61 Km/hr
</name>
<styleUrl>
#styleMap_TLP_Normal
</styleUrl>
<Point>
<coordinates>
-39.4143829,-7.3606186,883.97
</coordinates>
</Point>
</Placemark>
<Placemark>
<name>
Wed Feb 26 08:27:24 2014 S=0.92 Km/hr
</name>
<styleUrl>
#styleMap_TLP_Normal
</styleUrl>
<Point>
<coordinates>
-39.4143753,-7.3606243,883.78
</coordinates>
</Point>
</Placemark>
<Placemark>
<name>
Wed Feb 26 08:27:34 2014 S=0.53 Km/hr
</name>
<styleUrl>
#styleMap_TLP_Normal
</styleUrl>
<Point>
<coordinates>
-39.4143791,-7.3606172,883.63
</coordinates>
</Point>
</Placemark>
<Placemark>
<name>
Wed Feb 26 08:27:44 2014 S=0.23 Km/hr
</name>
<styleUrl>
#styleMap_TLP_Normal
</styleUrl>
<Point>
<coordinates>
-39.4143829,-7.3606248,883.59
</coordinates>
</Point>
</Placemark>
<Placemark>
<name>
Wed Feb 26 08:27:54 2014 S=0.28 Km/hr
</name>
<styleUrl>
#styleMap_TLP_Normal
</styleUrl>
<Point>
<coordinates>
-39.4143791,-7.3606296,883.66
</coordinates>
</Point>
</Placemark>
<Placemark>
<name>
Wed Feb 26 08:28:04 2014 S=0.66 Km/hr
</name>
<styleUrl>
#styleMap_TLP_Normal
</styleUrl>
<Point>
<coordinates>
-39.4143829,-7.3606386,883.67
</coordinates>
</Point>
</Placemark>
<Placemark>
<name>
Wed Feb 26 08:28:14 2014 S=0.29 Km/hr
</name>
<styleUrl>
#styleMap_TLP_Normal
</styleUrl>
<Point>
<coordinates>
-39.4143867,-7.3606486,883.64
</coordinates>
</Point>
</Placemark>
<Placemark>
<name>
Wed Feb 26 08:28:24 2014 S=0.12 Km/hr
</name>
<styleUrl>
#styleMap_TLP_Normal
</styleUrl>
<Point>
<coordinates>
-39.4143906,-7.3606472,883.61
</coordinates>
</Point>
</Placemark>
<Placemark>
<name>
Wed Feb 26 08:28:34 2014 S=0.13 Km/hr
</name>
<styleUrl>
#styleMap_TLP_Normal
</styleUrl>
<Point>
<coordinates>
-39.4143982,-7.3606429,883.56
</coordinates>
</Point>
</Placemark>
<Placemark>
<name>
Wed Feb 26 08:28:44 2014 S=0.24 Km/hr
</name>
<styleUrl>
#styleMap_TLP_Normal
</styleUrl>
<Point>
<coordinates>
-39.4143982,-7.3606458,883.56
</coordinates>
</Point>
</Placemark>
<Placemark>
<name>
Wed Feb 26 08:28:54 2014 S=0.40 Km/hr
</name>
<styleUrl>
#styleMap_TLP_Normal
</styleUrl>
<Point>
<coordinates>
-39.4144020,-7.3606434,883.52
</coordinates>
</Point>
</Placemark>
<Placemark>
<name>
Wed Feb 26 08:29:04 2014 S=0.48 Km/hr
</name>
<styleUrl>
#styleMap_TLP_Normal
</styleUrl>
<Point>
<coordinates>
-39.4143982,-7.3606358,883.50
</coordinates>
</Point>
</Placemark>
<Placemark>
<name>
Wed Feb 26 08:29:14 2014 S=0.72 Km/hr
</name>
<styleUrl>
#styleMap_TLP_Normal
</styleUrl>
<Point>
<coordinates>
-39.4143982,-7.3606343,883.48
</coordinates>
</Point>
</Placemark>
<Placemark>
<name>
Wed Feb 26 08:29:24 2014 S=0.39 Km/hr
</name>
<styleUrl>
#styleMap_TLP_Normal
</styleUrl>
<Point>
<coordinates>
-39.4143944,-7.3606329,883.45
</coordinates>
</Point>
</Placemark>
<Placemark>
<name>
Wed Feb 26 08:29:34 2014 S=0.30 Km/hr
</name>
<styleUrl>
#styleMap_TLP_Normal
</styleUrl>
<Point>
<coordinates>
-39.4144020,-7.3606238,883.48
</coordinates>
</Point>
</Placemark>
<Placemark>
<name>
Wed Feb 26 08:29:44 2014 S=0.29 Km/hr
</name>
<styleUrl>
#styleMap_TLP_Normal
</styleUrl>
<Point>
<coordinates>
-39.4144020,-7.3606234,883.41
</coordinates>
</Point>
</Placemark>
<Placemark>
<name>
Wed Feb 26 08:29:54 2014 S=0.01 Km/hr
</name>
<styleUrl>
#styleMap_TLP_Normal
</styleUrl>
<Point>
<coordinates>
-39.4144020,-7.3606243,883.36
</coordinates>
</Point>
</Placemark>
<Placemark>
<name>
Wed Feb 26 08:30:04 2014 S=0.01 Km/hr
</name>
<styleUrl>
#styleMap_TLP_Normal
</styleUrl>
<Point>
<coordinates>
-39.4144020,-7.3606248,883.33
</coordinates>
</Point>
</Placemark>
<Placemark>
<name>
Wed Feb 26 08:30:14 2014 S=0.33 Km/hr
</name>
<styleUrl>
#styleMap_TLP_Normal
</styleUrl>
<Point>
<coordinates>
-39.4144058,-7.3606267,883.33
</coordinates>
</Point>
</Placemark>
<Placemark>
<name>
Wed Feb 26 08:30:24 2014 S=0.36 Km/hr
</name>
<styleUrl>
#styleMap_TLP_Normal
</styleUrl>
<Point>
<coordinates>
-39.4144096,-7.3606343,883.31
</coordinates>
</Point>
</Placemark>
<Placemark>
<name>
Wed Feb 26 08:30:34 2014 S=0.28 Km/hr
</name>
<styleUrl>
#styleMap_TLP_Normal
</styleUrl>
<Point>
<coordinates>
-39.4144135,-7.3606377,883.73
</coordinates>
</Point>
</Placemark>
<Placemark>
<name>
Wed Feb 26 08:30:44 2014 S=0.75 Km/hr
</name>
<styleUrl>
#styleMap_TLP_Normal
</styleUrl>
<Point>
<coordinates>
-39.4144249,-7.3606477,885.05
</coordinates>
</Point>
</Placemark>
<Placemark>
<name>
Wed Feb 26 08:30:54 2014 S=0.13 Km/hr
</name>
<styleUrl>
#styleMap_TLP_Normal
</styleUrl>
<Point>
<coordinates>
-39.4144363,-7.3606544,886.83
</coordinates>
</Point>
</Placemark>
<Placemark>
<name>
Wed Feb 26 08:31:04 2014 S=0.45 Km/hr
</name>
<styleUrl>
#styleMap_TLP_Normal
</styleUrl>
<Point>
<coordinates>
-39.4144363,-7.3606443,888.72
</coordinates>
</Point>
</Placemark>
<Placemark>
<name>
Wed Feb 26 08:31:14 2014 S=2.04 Km/hr
</name>
<styleUrl>
#styleMap_TLP_Normal
</styleUrl>
<Point>
<coordinates>
-39.4144325,-7.3606606,891.16
</coordinates>
</Point>
</Placemark>
<Placemark>
<name>
Wed Feb 26 08:31:24 2014 S=1.77 Km/hr
</name>
<styleUrl>
#styleMap_TLP_Normal
</styleUrl>
<Point>
<coordinates>
-39.4144211,-7.3606949,893.36
</coordinates>
</Point>
</Placemark>
<Placemark>
<name>
Wed Feb 26 08:31:34 2014 S=2.10 Km/hr
</name>
<styleUrl>
#styleMap_TLP_Normal
</styleUrl>
<Point>
<coordinates>
-39.4144249,-7.3607397,896.03
</coordinates>
</Point>
</Placemark>
<Placemark>
<name>
Wed Feb 26 08:31:44 2014 S=1.72 Km/hr
</name>
<styleUrl>
#styleMap_TLP_Normal
</styleUrl>
<Point>
<coordinates>
-39.4144135,-7.3607721,897.30
</coordinates>
</Point>
</Placemark>
<Placemark>
<name>
Wed Feb 26 08:31:54 2014 S=2.06 Km/hr
</name>
<styleUrl>
#styleMap_TLP_Normal
</styleUrl>
<Point>
<coordinates>
-39.4143715,-7.3607645,901.41
</coordinates>
</Point>
</Placemark>
<Placemark>
<name>
Wed Feb 26 08:32:04 2014 S=1.83 Km/hr
</name>
<styleUrl>
#styleMap_TLP_Normal
</styleUrl>
<Point>
<coordinates>
-39.4143639,-7.3608270,903.42
</coordinates>
</Point>
</Placemark>
<Placemark>
<name>
Wed Feb 26 08:32:14 2014 S=2.03 Km/hr
</name>
<styleUrl>
#styleMap_TLP_Normal
</styleUrl>
<Point>
<coordinates>
-39.4143333,-7.3608556,904.53
</coordinates>
</Point>
</Placemark>
<Placemark>
<name>
Wed Feb 26 08:32:24 2014 S=1.82 Km/hr
</name>
<styleUrl>
#styleMap_TLP_Normal
</styleUrl>
<Point>
<coordinates>
-39.4143181,-7.3608770,906.13
</coordinates>
</Point>
</Placemark>
<Placemark>
<name>
Wed Feb 26 08:32:34 2014 S=1.31 Km/hr
</name>
<styleUrl>
#styleMap_TLP_Normal
</styleUrl>
<Point>
<coordinates>
-39.4143448,-7.3609357,907.31
</coordinates>
</Point>
</Placemark>
<Placemark>
<name>
Wed Feb 26 08:32:44 2014 S=1.81 Km/hr
</name>
<styleUrl>
#styleMap_TLP_Normal
</styleUrl>
<Point>
<coordinates>
-39.4143333,-7.3609433,906.61
</coordinates>
</Point>
</Placemark>
<Placemark>
<name>
Wed Feb 26 08:32:54 2014 S=1.80 Km/hr
</name>
<styleUrl>
#styleMap_TLP_Normal
</styleUrl>
<Point>
<coordinates>
-39.4143219,-7.3609776,907.80
</coordinates>
</Point>
</Placemark>
<Placemark>
<name>
Wed Feb 26 08:33:04 2014 S=1.56 Km/hr
</name>
<styleUrl>
#styleMap_TLP_Normal
</styleUrl>
<Point>
<coordinates>
-39.4143219,-7.3610339,908.63
</coordinates>
</Point>
</Placemark>
<Placemark>
<name>
Wed Feb 26 08:33:14 2014 S=1.11 Km/hr
</name>
<styleUrl>
#styleMap_TLP_Normal
</styleUrl>
<Point>
<coordinates>
-39.4142914,-7.3610301,910.06
</coordinates>
</Point>
</Placemark>
<Placemark>
<name>
Wed Feb 26 08:33:24 2014 S=1.58 Km/hr
</name>
<styleUrl>
#styleMap_TLP_Normal
</styleUrl>
<Point>
<coordinates>
-39.4142990,-7.3609562,911.11
</coordinates>
</Point>
</Placemark>
<Placemark>
<name>
Wed Feb 26 08:33:34 2014 S=2.17 Km/hr
</name>
<styleUrl>
#styleMap_TLP_Normal
</styleUrl>
<Point>
<coordinates>
-39.4142303,-7.3609767,911.66
</coordinates>
</Point>
</Placemark>
<Placemark>
<name>
Wed Feb 26 08:33:44 2014 S=2.18 Km/hr
</name>
<styleUrl>
#styleMap_TLP_Normal
</styleUrl>
<Point>
<coordinates>
-39.4142418,-7.3610578,912.55
</coordinates>
</Point>
</Placemark>
<Placemark>
<name>
Wed Feb 26 08:33:54 2014 S=1.68 Km/hr
</name>
<styleUrl>
#styleMap_TLP_Normal
</styleUrl>
<Point>
<coordinates>
-39.4142532,-7.3611012,913.80
</coordinates>
</Point>
</Placemark>
<Placemark>
<name>
Wed Feb 26 08:34:04 2014 S=1.15 Km/hr
</name>
<styleUrl>
#styleMap_TLP_Normal
</styleUrl>
<Point>
<coordinates>
-39.4142380,-7.3611131,914.52
</coordinates>
</Point>
</Placemark>
<Placemark>
<name>
Wed Feb 26 08:34:14 2014 S=1.30 Km/hr
</name>
<styleUrl>
#styleMap_TLP_Normal
</styleUrl>
<Point>
<coordinates>
-39.4141998,-7.3611164,915.52
</coordinates>
</Point>
</Placemark>
<Placemark>
<name>
Wed Feb 26 08:34:24 2014 S=1.46 Km/hr
</name>
<styleUrl>
#styleMap_TLP_Normal
</styleUrl>
<Point>
<coordinates>
-39.4142036,-7.3611813,916.22
</coordinates>
</Point>
</Placemark>
<Placemark>
<name>
Wed Feb 26 08:34:34 2014 S=1.00 Km/hr
</name>
<styleUrl>
#styleMap_TLP_Normal
</styleUrl>
<Point>
<coordinates>
-39.4142036,-7.3611999,917.14
</coordinates>
</Point>
</Placemark>
<Placemark>
<name>
Wed Feb 26 08:34:44 2014 S=1.40 Km/hr
</name>
<styleUrl>
#styleMap_TLP_Normal
</styleUrl>
<Point>
<coordinates>
-39.4142036,-7.3612509,917.55
</coordinates>
</Point>
</Placemark>
<Placemark>
<name>
Wed Feb 26 08:34:54 2014 S=0.20 Km/hr
</name>
<styleUrl>
#styleMap_TLP_Normal
</styleUrl>
<Point>
<coordinates>
-39.4141846,-7.3612518,918.25
</coordinates>
</Point>
</Placemark>
<Placemark>
<name>
Wed Feb 26 08:35:04 2014 S=0.60 Km/hr
</name>
<styleUrl>
#styleMap_TLP_Normal
</styleUrl>
<Point>
<coordinates>
-39.4141808,-7.3612523,918.31
</coordinates>
</Point>
</Placemark>
<Placemark>
<name>
Wed Feb 26 08:35:14 2014 S=0.53 Km/hr
</name>
<styleUrl>
#styleMap_TLP_Normal
</styleUrl>
<Point>
<coordinates>
-39.4141655,-7.3612475,918.33
</coordinates>
</Point>
</Placemark>
<Placemark>
<name>
Wed Feb 26 08:35:24 2014 S=0.43 Km/hr
</name>
<styleUrl>
#styleMap_TLP_Normal
</styleUrl>
<Point>
<coordinates>
-39.4141617,-7.3612428,918.38
</coordinates>
</Point>
</Placemark>
<Placemark>
<name>
Wed Feb 26 08:35:34 2014 S=0.17 Km/hr
</name>
<styleUrl>
#styleMap_TLP_Normal
</styleUrl>
<Point>
<coordinates>
-39.4141579,-7.3612375,918.47
</coordinates>
</Point>
</Placemark>
<Placemark>
<name>
Wed Feb 26 08:35:44 2014 S=0.36 Km/hr
</name>
<styleUrl>
#styleMap_TLP_Normal
</styleUrl>
<Point>
<coordinates>
-39.4141579,-7.3612375,918.61
</coordinates>
</Point>
</Placemark>
<Placemark>
<name>
Wed Feb 26 08:35:54 2014 S=0.57 Km/hr
</name>
<styleUrl>
#styleMap_TLP_Normal
</styleUrl>
<Point>
<coordinates>
-39.4141655,-7.3612332,918.70
</coordinates>
</Point>
</Placemark>
<Placemark>
<name>
Wed Feb 26 08:36:04 2014 S=0.53 Km/hr
</name>
<styleUrl>
#styleMap_TLP_Normal
</styleUrl>
<Point>
<coordinates>
-39.4141693,-7.3612323,918.75
</coordinates>
</Point>
</Placemark>
<Placemark>
<name>
Wed Feb 26 08:36:14 2014 S=0.68 Km/hr
</name>
<styleUrl>
#styleMap_TLP_Normal
</styleUrl>
<Point>
<coordinates>
-39.4141655,-7.3612218,918.84
</coordinates>
</Point>
</Placemark>
<Placemark>
<name>
Wed Feb 26 08:36:24 2014 S=0.18 Km/hr
</name>
<styleUrl>
#styleMap_TLP_Normal
</styleUrl>
<Point>
<coordinates>
-39.4141655,-7.3612194,918.97
</coordinates>
</Point>
</Placemark>
<Placemark>
<name>
Wed Feb 26 08:36:34 2014 S=0.33 Km/hr
</name>
<styleUrl>
#styleMap_TLP_Normal
</styleUrl>
<Point>
<coordinates>
-39.4141655,-7.3612151,919.08
</coordinates>
</Point>
</Placemark>
<Placemark>
<name>
Wed Feb 26 08:36:44 2014 S=0.70 Km/hr
</name>
<styleUrl>
#styleMap_TLP_Normal
</styleUrl>
<Point>
<coordinates>
-39.4141655,-7.3612113,919.19
</coordinates>
</Point>
</Placemark>
<Placemark>
<name>
Wed Feb 26 08:36:54 2014 S=0.29 Km/hr
</name>
<styleUrl>
#styleMap_TLP_Normal
</styleUrl>
<Point>
<coordinates>
-39.4141617,-7.3612018,919.42
</coordinates>
</Point>
</Placemark>
<Placemark>
<name>
Wed Feb 26 08:37:04 2014 S=0.59 Km/hr
</name>
<styleUrl>
#styleMap_TLP_Normal
</styleUrl>
<Point>
<coordinates>
-39.4141541,-7.3611932,919.80
</coordinates>
</Point>
</Placemark>
<Placemark>
<name>
Wed Feb 26 08:37:14 2014 S=1.60 Km/hr
</name>
<styleUrl>
#styleMap_TLP_Normal
</styleUrl>
<Point>
<coordinates>
-39.4141731,-7.3612094,920.33
</coordinates>
</Point>
</Placemark>
<Placemark>
<name>
Wed Feb 26 08:37:24 2014 S=2.56 Km/hr
</name>
<styleUrl>
#styleMap_TLP_Normal
</styleUrl>
<Point>
<coordinates>
-39.4141998,-7.3613057,921.48
</coordinates>
</Point>
</Placemark>
<Placemark>
<name>
Wed Feb 26 08:37:34 2014 S=1.93 Km/hr
</name>
<styleUrl>
#styleMap_TLP_Normal
</styleUrl>
<Point>
<coordinates>
-39.4142227,-7.3613367,923.36
</coordinates>
</Point>
</Placemark>
<Placemark>
<name>
Wed Feb 26 08:37:44 2014 S=2.18 Km/hr
</name>
<styleUrl>
#styleMap_TLP_Normal
</styleUrl>
<Point>
<coordinates>
-39.4142799,-7.3613863,924.44
</coordinates>
</Point>
</Placemark>
<Placemark>
<name>
Wed Feb 26 08:37:54 2014 S=1.60 Km/hr
</name>
<styleUrl>
#styleMap_TLP_Normal
</styleUrl>
<Point>
<coordinates>
-39.4142799,-7.3614435,926.70
</coordinates>
</Point>
</Placemark>
<Placemark>
<name>
Wed Feb 26 08:38:04 2014 S=1.66 Km/hr
</name>
<styleUrl>
#styleMap_TLP_Normal
</styleUrl>
<Point>
<coordinates>
-39.4143143,-7.3614941,927.58
</coordinates>
</Point>
</Placemark>
<Placemark>
<name>
Wed Feb 26 08:38:14 2014 S=1.60 Km/hr
</name>
<styleUrl>
#styleMap_TLP_Normal
</styleUrl>
<Point>
<coordinates>
-39.4143562,-7.3615298,928.09
</coordinates>
</Point>
</Placemark>
<Placemark>
<name>
Wed Feb 26 08:38:24 2014 S=1.13 Km/hr
</name>
<styleUrl>
#styleMap_TLP_Normal
</styleUrl>
<Point>
<coordinates>
-39.4143639,-7.3615842,929.66
</coordinates>
</Point>
</Placemark>
<Placemark>
<name>
Wed Feb 26 08:38:34 2014 S=2.05 Km/hr
</name>
<styleUrl>
#styleMap_TLP_Normal
</styleUrl>
<Point>
<coordinates>
-39.4143867,-7.3616261,931.02
</coordinates>
</Point>
</Placemark>
<Placemark>
<name>
Wed Feb 26 08:38:44 2014 S=3.51 Km/hr
</name>
<styleUrl>
#styleMap_TLP_Normal
</styleUrl>
<Point>
<coordinates>
-39.4144249,-7.3616848,932.48
</coordinates>
</Point>
</Placemark>
<Placemark>
<name>
Wed Feb 26 08:38:54 2014 S=2.88 Km/hr
</name>
<styleUrl>
#styleMap_TLP_Normal
</styleUrl>
<Point>
<coordinates>
-39.4144745,-7.3617454,934.39
</coordinates>
</Point>
</Placemark>
<Placemark>
<name>
Wed Feb 26 08:39:04 2014 S=2.56 Km/hr
</name>
<styleUrl>
#styleMap_TLP_Normal
</styleUrl>
<Point>
<coordinates>
-39.4145126,-7.3618069,935.94
</coordinates>
</Point>
</Placemark>
<Placemark>
<name>
Wed Feb 26 08:39:14 2014 S=2.06 Km/hr
</name>
<styleUrl>
#styleMap_TLP_Normal
</styleUrl>
<Point>
<coordinates>
-39.4145660,-7.3618693,938.45
</coordinates>
</Point>
</Placemark>
<Placemark>
<name>
Wed Feb 26 08:39:24 2014 S=0.57 Km/hr
</name>
<styleUrl>
#styleMap_TLP_Normal
</styleUrl>
<Point>
<coordinates>
-39.4145966,-7.3619242,940.33
</coordinates>
</Point>
</Placemark>
<Placemark>
<name>
Wed Feb 26 08:39:34 2014 S=1.38 Km/hr
</name>
<styleUrl>
#styleMap_TLP_Normal
</styleUrl>
<Point>
<coordinates>
-39.4145889,-7.3619347,941.02
</coordinates>
</Point>
</Placemark>
<Placemark>
<name>
Wed Feb 26 08:39:44 2014 S=3.18 Km/hr
</name>
<styleUrl>
#styleMap_TLP_Normal
</styleUrl>
<Point>
<coordinates>
-39.4145508,-7.3619828,941.28
</coordinates>
</Point>
</Placemark>
<Placemark>
<name>
Wed Feb 26 08:39:54 2014 S=2.69 Km/hr
</name>
<styleUrl>
#styleMap_TLP_Normal
</styleUrl>
<Point>
<coordinates>
-39.4144783,-7.3620148,942.27
</coordinates>
</Point>
</Placemark>
<Placemark>
<name>
Wed Feb 26 08:40:04 2014 S=2.20 Km/hr
</name>
<styleUrl>
#styleMap_TLP_Normal
</styleUrl>
<Point>
<coordinates>
-39.4143982,-7.3620577,942.67
</coordinates>
</Point>
</Placemark>
<Placemark>
<name>
Wed Feb 26 08:40:14 2014 S=2.26 Km/hr
</name>
<styleUrl>
#styleMap_TLP_Normal
</styleUrl>
<Point>
<coordinates>
-39.4143257,-7.3621097,942.67
</coordinates>
</Point>
</Placemark>
<Placemark>
<name>
Wed Feb 26 08:40:24 2014 S=2.90 Km/hr
</name>
<styleUrl>
#styleMap_TLP_Normal
</styleUrl>
<Point>
<coordinates>
-39.4142609,-7.3622127,943.52
</coordinates>
</Point>
</Placemark>
<Placemark>
<name>
Wed Feb 26 08:40:34 2014 S=3.33 Km/hr
</name>
<styleUrl>
#styleMap_TLP_Normal
</styleUrl>
<Point>
<coordinates>
-39.4141998,-7.3622780,945.19
</coordinates>
</Point>
</Placemark>
<Placemark>
<name>
Wed Feb 26 08:40:44 2014 S=3.24 Km/hr
</name>
<styleUrl>
#styleMap_TLP_Normal
</styleUrl>
<Point>
<coordinates>
-39.4141083,-7.3623300,945.47
</coordinates>
</Point>
</Placemark>
<Placemark>
<name>
Wed Feb 26 08:40:54 2014 S=1.89 Km/hr
</name>
<styleUrl>
#styleMap_TLP_Normal
</styleUrl>
<Point>
<coordinates>
-39.4140282,-7.3623872,946.08
</coordinates>
</Point>
</Placemark>
<Placemark>
<name>
Wed Feb 26 08:41:04 2014 S=1.12 Km/hr
</name>
<styleUrl>
#styleMap_TLP_Normal
</styleUrl>
<Point>
<coordinates>
-39.4140205,-7.3623705,946.56
</coordinates>
</Point>
</Placemark>
<Placemark>
<name>
Wed Feb 26 08:41:14 2014 S=2.57 Km/hr
</name>
<styleUrl>
#styleMap_TLP_Normal
</styleUrl>
<Point>
<coordinates>
-39.4139404,-7.3623180,947.22
</coordinates>
</Point>
</Placemark>
<Placemark>
<name>
Wed Feb 26 08:41:24 2014 S=1.89 Km/hr
</name>
<styleUrl>
#styleMap_TLP_Normal
</styleUrl>
<Point>
<coordinates>
-39.4138680,-7.3623104,947.39
</coordinates>
</Point>
</Placemark>
<Placemark>
<name>
Wed Feb 26 08:41:34 2014 S=1.78 Km/hr
</name>
<styleUrl>
#styleMap_TLP_Normal
</styleUrl>
<Point>
<coordinates>
-39.4138374,-7.3622956,947.80
</coordinates>
</Point>
</Placemark>
<Placemark>
<name>
Wed Feb 26 08:41:44 2014 S=0.20 Km/hr
</name>
<styleUrl>
#styleMap_TLP_Normal
</styleUrl>
<Point>
<coordinates>
-39.4138527,-7.3622718,949.48
</coordinates>
</Point>
</Placemark>
<Placemark>
<name>
Wed Feb 26 08:41:54 2014 S=1.47 Km/hr
</name>
<styleUrl>
#styleMap_TLP_Normal
</styleUrl>
<Point>
<coordinates>
-39.4138489,-7.3622603,949.66
</coordinates>
</Point>
</Placemark>
<Placemark>
<name>
Wed Feb 26 08:42:04 2014 S=1.10 Km/hr
</name>
<styleUrl>
#styleMap_TLP_Normal
</styleUrl>
<Point>
<coordinates>
-39.4137993,-7.3621850,949.77
</coordinates>
</Point>
</Placemark>
<Placemark>
<name>
Wed Feb 26 08:42:14 2014 S=0.29 Km/hr
</name>
<styleUrl>
#styleMap_TLP_Normal
</styleUrl>
<Point>
<coordinates>
-39.4137878,-7.3621597,949.91
</coordinates>
</Point>
</Placemark>
<Placemark>
<name>
Wed Feb 26 08:42:24 2014 S=0.30 Km/hr
</name>
<styleUrl>
#styleMap_TLP_Normal
</styleUrl>
<Point>
<coordinates>
-39.4137840,-7.3621569,949.94
</coordinates>
</Point>
</Placemark>
<Placemark>
<name>
Wed Feb 26 08:42:34 2014 S=0.19 Km/hr
</name>
<styleUrl>
#styleMap_TLP_Normal
</styleUrl>
<Point>
<coordinates>
-39.4137802,-7.3621573,950.02
</coordinates>
</Point>
</Placemark>
<Placemark>
<name>
Wed Feb 26 08:42:44 2014 S=0.81 Km/hr
</name>
<styleUrl>
#styleMap_TLP_Normal
</styleUrl>
<Point>
<coordinates>
-39.4137726,-7.3621612,950.02
</coordinates>
</Point>
</Placemark>
<Placemark>
<name>
Wed Feb 26 08:42:54 2014 S=0.29 Km/hr
</name>
<styleUrl>
#styleMap_TLP_Normal
</styleUrl>
<Point>
<coordinates>
-39.4137688,-7.3621535,950.08
</coordinates>
</Point>
</Placemark>
<Placemark>
<name>
Wed Feb 26 08:43:04 2014 S=0.96 Km/hr
</name>
<styleUrl>
#styleMap_TLP_Normal
</styleUrl>
<Point>
<coordinates>
-39.4137688,-7.3621645,950.05
</coordinates>
</Point>
</Placemark>
<Placemark>
<name>
Wed Feb 26 08:43:14 2014 S=1.24 Km/hr
</name>
<styleUrl>
#styleMap_TLP_Normal
</styleUrl>
<Point>
<coordinates>
-39.4137764,-7.3621855,949.84
</coordinates>
</Point>
</Placemark>
<Placemark>
<name>
Wed Feb 26 08:43:24 2014 S=2.11 Km/hr
</name>
<styleUrl>
#styleMap_TLP_Normal
</styleUrl>
<Point>
<coordinates>
-39.4137993,-7.3622980,947.75
</coordinates>
</Point>
</Placemark>
<Placemark>
<name>
Wed Feb 26 08:43:34 2014 S=1.43 Km/hr
</name>
<styleUrl>
#styleMap_TLP_Normal
</styleUrl>
<Point>
<coordinates>
-39.4138107,-7.3623538,946.92
</coordinates>
</Point>
</Placemark>
<Placemark>
<name>
Wed Feb 26 08:43:44 2014 S=0.64 Km/hr
</name>
<styleUrl>
#styleMap_TLP_Normal
</styleUrl>
<Point>
<coordinates>
-39.4138260,-7.3623652,947.50
</coordinates>
</Point>
</Placemark>
<Placemark>
<name>
Wed Feb 26 08:43:54 2014 S=0.35 Km/hr
</name>
<styleUrl>
#styleMap_TLP_Normal
</styleUrl>
<Point>
<coordinates>
-39.4138603,-7.3623676,947.28
</coordinates>
</Point>
</Placemark>
<Placemark>
<name>
Wed Feb 26 08:44:04 2014 S=0.25 Km/hr
</name>
<styleUrl>
#styleMap_TLP_Normal
</styleUrl>
<Point>
<coordinates>
-39.4138565,-7.3623734,947.09
</coordinates>
</Point>
</Placemark>
<Placemark>
<name>
Wed Feb 26 08:44:14 2014 S=0.43 Km/hr
</name>
<styleUrl>
#styleMap_TLP_Normal
</styleUrl>
<Point>
<coordinates>
-39.4138603,-7.3623686,947.17
</coordinates>
</Point>
</Placemark>
<Placemark>
<name>
Wed Feb 26 08:44:24 2014 S=0.36 Km/hr
</name>
<styleUrl>
#styleMap_TLP_Normal
</styleUrl>
<Point>
<coordinates>
-39.4138565,-7.3623600,947.23
</coordinates>
</Point>
</Placemark>
<Placemark>
<name>
Wed Feb 26 08:44:34 2014 S=0.23 Km/hr
</name>
<styleUrl>
#styleMap_TLP_Normal
</styleUrl>
<Point>
<coordinates>
-39.4138603,-7.3623652,947.33
</coordinates>
</Point>
</Placemark>
<Placemark>
<name>
Wed Feb 26 08:44:44 2014 S=0.95 Km/hr
</name>
<styleUrl>
#styleMap_TLP_Normal
</styleUrl>
<Point>
<coordinates>
-39.4138603,-7.3623576,947.42
</coordinates>
</Point>
</Placemark>
<Placemark>
<name>
Wed Feb 26 08:44:54 2014 S=0.34 Km/hr
</name>
<styleUrl>
#styleMap_TLP_Normal
</styleUrl>
<Point>
<coordinates>
-39.4138222,-7.3623548,947.42
</coordinates>
</Point>
</Placemark>
<Placemark>
<name>
Wed Feb 26 08:45:04 2014 S=0.61 Km/hr
</name>
<styleUrl>
#styleMap_TLP_Normal
</styleUrl>
<Point>
<coordinates>
-39.4138107,-7.3623600,947.42
</coordinates>
</Point>
</Placemark>
<Placemark>
<name>
Wed Feb 26 08:45:14 2014 S=1.12 Km/hr
</name>
<styleUrl>
#styleMap_TLP_Normal
</styleUrl>
<Point>
<coordinates>
-39.4137764,-7.3623781,947.03
</coordinates>
</Point>
</Placemark>
<Placemark>
<name>
Wed Feb 26 08:45:24 2014 S=0.94 Km/hr
</name>
<styleUrl>
#styleMap_TLP_Normal
</styleUrl>
<Point>
<coordinates>
-39.4137688,-7.3623710,947.14
</coordinates>
</Point>
</Placemark>
<Placemark>
<name>
Wed Feb 26 08:45:34 2014 S=0.38 Km/hr
</name>
<styleUrl>
#styleMap_TLP_Normal
</styleUrl>
<Point>
<coordinates>
-39.4137688,-7.3623567,947.23
</coordinates>
</Point>
</Placemark>
<Placemark>
<name>
Wed Feb 26 08:45:44 2014 S=0.77 Km/hr
</name>
<styleUrl>
#styleMap_TLP_Normal
</styleUrl>
<Point>
<coordinates>
-39.4137764,-7.3623486,947.33
</coordinates>
</Point>
</Placemark>
<Placemark>
<name>
Wed Feb 26 08:45:54 2014 S=0.28 Km/hr
</name>
<styleUrl>
#styleMap_TLP_Normal
</styleUrl>
<Point>
<coordinates>
-39.4137840,-7.3623438,947.39
</coordinates>
</Point>
</Placemark>
<Placemark>
<name>
Wed Feb 26 08:46:04 2014 S=0.69 Km/hr
</name>
<styleUrl>
#styleMap_TLP_Normal
</styleUrl>
<Point>
<coordinates>
-39.4137840,-7.3623400,947.45
</coordinates>
</Point>
</Placemark>
<Placemark>
<name>
Wed Feb 26 08:46:14 2014 S=1.16 Km/hr
</name>
<styleUrl>
#styleMap_TLP_Normal
</styleUrl>
<Point>
<coordinates>
-39.4137840,-7.3623314,947.50
</coordinates>
</Point>
</Placemark>
<Placemark>
<name>
Wed Feb 26 08:46:24 2014 S=1.80 Km/hr
</name>
<styleUrl>
#styleMap_TLP_Normal
</styleUrl>
<Point>
<coordinates>
-39.4138069,-7.3622708,946.89
</coordinates>
</Point>
</Placemark>
<Placemark>
<name>
Wed Feb 26 08:46:34 2014 S=0.28 Km/hr
</name>
<styleUrl>
#styleMap_TLP_Normal
</styleUrl>
<Point>
<coordinates>
-39.4138222,-7.3622494,946.58
</coordinates>
</Point>
</Placemark>
<Placemark>
<name>
Wed Feb 26 08:46:44 2014 S=0.17 Km/hr
</name>
<styleUrl>
#styleMap_TLP_Normal
</styleUrl>
<Point>
<coordinates>
-39.4138031,-7.3622756,947.19
</coordinates>
</Point>
</Placemark>
<Placemark>
<name>
Wed Feb 26 08:46:54 2014 S=0.18 Km/hr
</name>
<styleUrl>
#styleMap_TLP_Normal
</styleUrl>
<Point>
<coordinates>
-39.4138031,-7.3622761,947.33
</coordinates>
</Point>
</Placemark>
<Placemark>
<name>
Wed Feb 26 08:47:04 2014 S=0.52 Km/hr
</name>
<styleUrl>
#styleMap_TLP_Normal
</styleUrl>
<Point>
<coordinates>
-39.4137993,-7.3622832,947.39
</coordinates>
</Point>
</Placemark>
<Placemark>
<name>
Wed Feb 26 08:47:14 2014 S=0.76 Km/hr
</name>
<styleUrl>
#styleMap_TLP_Normal
</styleUrl>
<Point>
<coordinates>
-39.4137917,-7.3622971,947.55
</coordinates>
</Point>
</Placemark>
<Placemark>
<name>
Wed Feb 26 08:47:24 2014 S=0.33 Km/hr
</name>
<styleUrl>
#styleMap_TLP_Normal
</styleUrl>
<Point>
<coordinates>
-39.4137878,-7.3623061,947.61
</coordinates>
</Point>
</Placemark>
<Placemark>
<name>
Wed Feb 26 08:47:34 2014 S=0.29 Km/hr
</name>
<styleUrl>
#styleMap_TLP_Normal
</styleUrl>
<Point>
<coordinates>
-39.4137878,-7.3623090,947.70
</coordinates>
</Point>
</Placemark>
<Placemark>
<name>
Wed Feb 26 08:47:44 2014 S=0.30 Km/hr
</name>
<styleUrl>
#styleMap_TLP_Normal
</styleUrl>
<Point>
<coordinates>
-39.4137917,-7.3623114,947.73
</coordinates>
</Point>
</Placemark>
<Placemark>
<name>
Wed Feb 26 08:47:54 2014 S=0.35 Km/hr
</name>
<styleUrl>
#styleMap_TLP_Normal
</styleUrl>
<Point>
<coordinates>
-39.4137917,-7.3623152,947.86
</coordinates>
</Point>
</Placemark>
<Placemark>
<name>
Wed Feb 26 08:48:04 2014 S=0.58 Km/hr
</name>
<styleUrl>
#styleMap_TLP_Normal
</styleUrl>
<Point>
<coordinates>
-39.4137840,-7.3623195,948.05
</coordinates>
</Point>
</Placemark>
<Placemark>
<name>
Wed Feb 26 08:48:14 2014 S=0.75 Km/hr
</name>
<styleUrl>
#styleMap_TLP_Normal
</styleUrl>
<Point>
<coordinates>
-39.4137878,-7.3623357,948.14
</coordinates>
</Point>
</Placemark>
<Placemark>
<name>
Wed Feb 26 08:48:24 2014 S=0.21 Km/hr
</name>
<styleUrl>
#styleMap_TLP_Normal
</styleUrl>
<Point>
<coordinates>
-39.4137955,-7.3623495,948.58
</coordinates>
</Point>
</Placemark>
<Placemark>
<name>
Wed Feb 26 08:48:34 2014 S=0.37 Km/hr
</name>
<styleUrl>
#styleMap_TLP_Normal
</styleUrl>
<Point>
<coordinates>
-39.4137955,-7.3623414,948.63
</coordinates>
</Point>
</Placemark>
<Placemark>
<name>
Wed Feb 26 08:48:44 2014 S=0.09 Km/hr
</name>
<styleUrl>
#styleMap_TLP_Normal
</styleUrl>
<Point>
<coordinates>
-39.4137917,-7.3623400,948.59
</coordinates>
</Point>
</Placemark>
<Placemark>
<name>
Wed Feb 26 08:48:54 2014 S=0.14 Km/hr
</name>
<styleUrl>
#styleMap_TLP_Normal
</styleUrl>
<Point>
<coordinates>
-39.4137993,-7.3623443,948.53
</coordinates>
</Point>
</Placemark>
<Placemark>
<name>
Wed Feb 26 08:49:04 2014 S=0.37 Km/hr
</name>
<styleUrl>
#styleMap_TLP_Normal
</styleUrl>
<Point>
<coordinates>
-39.4138031,-7.3623409,948.53
</coordinates>
</Point>
</Placemark>
<Placemark>
<name>
Wed Feb 26 08:49:14 2014 S=0.29 Km/hr
</name>
<styleUrl>
#styleMap_TLP_Normal
</styleUrl>
<Point>
<coordinates>
-39.4138069,-7.3623381,948.50
</coordinates>
</Point>
</Placemark>
<Placemark>
<name>
Wed Feb 26 08:49:24 2014 S=0.10 Km/hr
</name>
<styleUrl>
#styleMap_TLP_Normal
</styleUrl>
<Point>
<coordinates>
-39.4138031,-7.3623390,948.44
</coordinates>
</Point>
</Placemark>
<Placemark>
<name>
Wed Feb 26 08:49:34 2014 S=0.37 Km/hr
</name>
<styleUrl>
#styleMap_TLP_Normal
</styleUrl>
<Point>
<coordinates>
-39.4138031,-7.3623438,948.34
</coordinates>
</Point>
</Placemark>
<Placemark>
<name>
Wed Feb 26 08:49:44 2014 S=0.41 Km/hr
</name>
<styleUrl>
#styleMap_TLP_Normal
</styleUrl>
<Point>
<coordinates>
-39.4138069,-7.3623476,948.34
</coordinates>
</Point>
</Placemark>
<Placemark>
<name>
Wed Feb 26 08:49:54 2014 S=1.12 Km/hr
</name>
<styleUrl>
#styleMap_TLP_Normal
</styleUrl>
<Point>
<coordinates>
-39.4138184,-7.3623691,948.45
</coordinates>
</Point>
</Placemark>
<Placemark>
<name>
Wed Feb 26 08:50:04 2014 S=0.51 Km/hr
</name>
<styleUrl>
#styleMap_TLP_Normal
</styleUrl>
<Point>
<coordinates>
-39.4138603,-7.3624210,948.78
</coordinates>
</Point>
</Placemark>
<Placemark>
<name>
Wed Feb 26 08:50:14 2014 S=0.63 Km/hr
</name>
<styleUrl>
#styleMap_TLP_Normal
</styleUrl>
<Point>
<coordinates>
-39.4138680,-7.3624277,948.78
</coordinates>
</Point>
</Placemark>
<Placemark>
<name>
Wed Feb 26 08:50:24 2014 S=0.77 Km/hr
</name>
<styleUrl>
#styleMap_TLP_Normal
</styleUrl>
<Point>
<coordinates>
-39.4138756,-7.3624258,948.83
</coordinates>
</Point>
</Placemark>
<Placemark>
<name>
Wed Feb 26 08:50:34 2014 S=0.58 Km/hr
</name>
<styleUrl>
#styleMap_TLP_Normal
</styleUrl>
<Point>
<coordinates>
-39.4138680,-7.3624139,948.80
</coordinates>
</Point>
</Placemark>
<Placemark>
<name>
Wed Feb 26 08:50:44 2014 S=0.32 Km/hr
</name>
<styleUrl>
#styleMap_TLP_Normal
</styleUrl>
<Point>
<coordinates>
-39.4138527,-7.3624129,948.75
</coordinates>
</Point>
</Placemark>
<Placemark>
<name>
Wed Feb 26 08:50:54 2014 S=0.84 Km/hr
</name>
<styleUrl>
#styleMap_TLP_Normal
</styleUrl>
<Point>
<coordinates>
-39.4138451,-7.3624129,948.67
</coordinates>
</Point>
</Placemark>
<Placemark>
<name>
Wed Feb 26 08:51:04 2014 S=0.21 Km/hr
</name>
<styleUrl>
#styleMap_TLP_Normal
</styleUrl>
<Point>
<coordinates>
-39.4138336,-7.3624134,948.64
</coordinates>
</Point>
</Placemark>
<Placemark>
<name>
Wed Feb 26 08:51:14 2014 S=0.22 Km/hr
</name>
<styleUrl>
#styleMap_TLP_Normal
</styleUrl>
<Point>
<coordinates>
-39.4138336,-7.3624134,948.69
</coordinates>
</Point>
</Placemark>
<Placemark>
<name>
Wed Feb 26 08:51:24 2014 S=0.65 Km/hr
</name>
<styleUrl>
#styleMap_TLP_Normal
</styleUrl>
<Point>
<coordinates>
-39.4138489,-7.3624182,948.56
</coordinates>
</Point>
</Placemark>
<Placemark>
<name>
Wed Feb 26 08:51:34 2014 S=0.34 Km/hr
</name>
<styleUrl>
#styleMap_TLP_Normal
</styleUrl>
<Point>
<coordinates>
-39.4138527,-7.3624020,948.72
</coordinates>
</Point>
</Placemark>
<Placemark>
<name>
Wed Feb 26 08:51:44 2014 S=3.16 Km/hr
</name>
<styleUrl>
#styleMap_TLP_Normal
</styleUrl>
<Point>
<coordinates>
-39.4138527,-7.3623900,948.77
</coordinates>
</Point>
</Placemark>
<Placemark>
<name>
Wed Feb 26 08:51:54 2014 S=1.53 Km/hr
</name>
<styleUrl>
#styleMap_TLP_Normal
</styleUrl>
<Point>
<coordinates>
-39.4138641,-7.3623013,948.70
</coordinates>
</Point>
</Placemark>
<Placemark>
<name>
Wed Feb 26 08:52:04 2014 S=0.70 Km/hr
</name>
<styleUrl>
#styleMap_TLP_Normal
</styleUrl>
<Point>
<coordinates>
-39.4138527,-7.3622675,948.44
</coordinates>
</Point>
</Placemark>
<Placemark>
<name>
Wed Feb 26 08:52:14 2014 S=0.33 Km/hr
</name>
<styleUrl>
#styleMap_TLP_Normal
</styleUrl>
<Point>
<coordinates>
-39.4138412,-7.3622575,948.45
</coordinates>
</Point>
</Placemark>
<Placemark>
<name>
Wed Feb 26 08:52:24 2014 S=0.63 Km/hr
</name>
<styleUrl>
#styleMap_TLP_Normal
</styleUrl>
<Point>
<coordinates>
-39.4138374,-7.3622489,948.47
</coordinates>
</Point>
</Placemark>
<Placemark>
<name>
Wed Feb 26 08:52:34 2014 S=1.24 Km/hr
</name>
<styleUrl>
#styleMap_TLP_Normal
</styleUrl>
<Point>
<coordinates>
-39.4138298,-7.3622427,948.45
</coordinates>
</Point>
</Placemark>
<Placemark>
<name>
Wed Feb 26 08:52:44 2014 S=1.31 Km/hr
</name>
<styleUrl>
#styleMap_TLP_Normal
</styleUrl>
<Point>
<coordinates>
-39.4138565,-7.3623247,947.50
</coordinates>
</Point>
</Placemark>
<Placemark>
<name>
Wed Feb 26 08:52:54 2014 S=1.85 Km/hr
</name>
<styleUrl>
#styleMap_TLP_Normal
</styleUrl>
<Point>
<coordinates>
-39.4139175,-7.3623729,947.30
</coordinates>
</Point>
</Placemark>
<Placemark>
<name>
Wed Feb 26 08:53:04 2014 S=1.48 Km/hr
</name>
<styleUrl>
#styleMap_TLP_Normal
</styleUrl>
<Point>
<coordinates>
-39.4139328,-7.3624101,947.39
</coordinates>
</Point>
</Placemark>
<Placemark>
<name>
Wed Feb 26 08:53:14 2014 S=2.65 Km/hr
</name>
<styleUrl>
#styleMap_TLP_Normal
</styleUrl>
<Point>
<coordinates>
-39.4139977,-7.3624525,947.36
</coordinates>
</Point>
</Placemark>
<Placemark>
<name>
Wed Feb 26 08:53:24 2014 S=1.20 Km/hr
</name>
<styleUrl>
#styleMap_TLP_Normal
</styleUrl>
<Point>
<coordinates>
-39.4140396,-7.3624892,946.94
</coordinates>
</Point>
</Placemark>
<Placemark>
<name>
Wed Feb 26 08:53:34 2014 S=2.61 Km/hr
</name>
<styleUrl>
#styleMap_TLP_Normal
</styleUrl>
<Point>
<coordinates>
-39.4141273,-7.3624163,946.67
</coordinates>
</Point>
</Placemark>
<Placemark>
<name>
Wed Feb 26 08:53:44 2014 S=2.58 Km/hr
</name>
<styleUrl>
#styleMap_TLP_Normal
</styleUrl>
<Point>
<coordinates>
-39.4141846,-7.3623843,946.73
</coordinates>
</Point>
</Placemark>
<Placemark>
<name>
Wed Feb 26 08:53:54 2014 S=2.14 Km/hr
</name>
<styleUrl>
#styleMap_TLP_Normal
</styleUrl>
<Point>
<coordinates>
-39.4142342,-7.3623610,946.69
</coordinates>
</Point>
</Placemark>
<Placemark>
<name>
Wed Feb 26 08:54:04 2014 S=2.34 Km/hr
</name>
<styleUrl>
#styleMap_TLP_Normal
</styleUrl>
<Point>
<coordinates>
-39.4143105,-7.3623476,946.47
</coordinates>
</Point>
</Placemark>
<Placemark>
<name>
Wed Feb 26 08:54:14 2014 S=1.43 Km/hr
</name>
<styleUrl>
#styleMap_TLP_Normal
</styleUrl>
<Point>
<coordinates>
-39.4143295,-7.3623757,946.48
</coordinates>
</Point>
</Placemark>
<Placemark>
<name>
Wed Feb 26 08:54:24 2014 S=0.53 Km/hr
</name>
<styleUrl>
#styleMap_TLP_Normal
</styleUrl>
<Point>
<coordinates>
-39.4143486,-7.3623962,946.84
</coordinates>
</Point>
</Placemark>
<Placemark>
<name>
Wed Feb 26 08:54:34 2014 S=0.56 Km/hr
</name>
<styleUrl>
#styleMap_TLP_Normal
</styleUrl>
<Point>
<coordinates>
-39.4143753,-7.3623881,947.19
</coordinates>
</Point>
</Placemark>
<Placemark>
<name>
Wed Feb 26 08:54:44 2014 S=2.23 Km/hr
</name>
<styleUrl>
#styleMap_TLP_Normal
</styleUrl>
<Point>
<coordinates>
-39.4143829,-7.3623672,947.28
</coordinates>
</Point>
</Placemark>
<Placemark>
<name>
Wed Feb 26 08:54:54 2014 S=1.93 Km/hr
</name>
<styleUrl>
#styleMap_TLP_Normal
</styleUrl>
<Point>
<coordinates>
-39.4143257,-7.3622651,945.86
</coordinates>
</Point>
</Placemark>
<Placemark>
<name>
Wed Feb 26 08:55:04 2014 S=3.64 Km/hr
</name>
<styleUrl>
#styleMap_TLP_Normal
</styleUrl>
<Point>
<coordinates>
-39.4143028,-7.3622284,944.69
</coordinates>
</Point>
</Placemark>
<Placemark>
<name>
Wed Feb 26 08:55:14 2014 S=2.13 Km/hr
</name>
<styleUrl>
#styleMap_TLP_Normal
</styleUrl>
<Point>
<coordinates>
-39.4143333,-7.3621964,944.72
</coordinates>
</Point>
</Placemark>
<Placemark>
<name>
Wed Feb 26 08:55:24 2014 S=1.98 Km/hr
</name>
<styleUrl>
#styleMap_TLP_Normal
</styleUrl>
<Point>
<coordinates>
-39.4143906,-7.3621559,945.30
</coordinates>
</Point>
</Placemark>
<Placemark>
<name>
Wed Feb 26 08:55:34 2014 S=2.26 Km/hr
</name>
<styleUrl>
#styleMap_TLP_Normal
</styleUrl>
<Point>
<coordinates>
-39.4144669,-7.3621097,945.30
</coordinates>
</Point>
</Placemark>
<Placemark>
<name>
Wed Feb 26 08:55:44 2014 S=2.40 Km/hr
</name>
<styleUrl>
#styleMap_TLP_Normal
</styleUrl>
<Point>
<coordinates>
-39.4145317,-7.3620634,945.03
</coordinates>
</Point>
</Placemark>
<Placemark>
<name>
Wed Feb 26 08:55:54 2014 S=2.01 Km/hr
</name>
<styleUrl>
#styleMap_TLP_Normal
</styleUrl>
<Point>
<coordinates>
-39.4145851,-7.3619714,943.91
</coordinates>
</Point>
</Placemark>
<Placemark>
<name>
Wed Feb 26 08:56:04 2014 S=0.19 Km/hr
</name>
<styleUrl>
#styleMap_TLP_Normal
</styleUrl>
<Point>
<coordinates>
-39.4145737,-7.3619709,944.63
</coordinates>
</Point>
</Placemark>
<Placemark>
<name>
Wed Feb 26 08:56:14 2014 S=1.36 Km/hr
</name>
<styleUrl>
#styleMap_TLP_Normal
</styleUrl>
<Point>
<coordinates>
-39.4146156,-7.3619905,944.00
</coordinates>
</Point>
</Placemark>
<Placemark>
<name>
Wed Feb 26 08:56:24 2014 S=4.10 Km/hr
</name>
<styleUrl>
#styleMap_TLP_Normal
</styleUrl>
<Point>
<coordinates>
-39.4146080,-7.3618336,944.81
</coordinates>
</Point>
</Placemark>
<Placemark>
<name>
Wed Feb 26 08:56:34 2014 S=2.74 Km/hr
</name>
<styleUrl>
#styleMap_TLP_Normal
</styleUrl>
<Point>
<coordinates>
-39.4145851,-7.3617148,945.86
</coordinates>
</Point>
</Placemark>
<Placemark>
<name>
Wed Feb 26 08:56:44 2014 S=1.43 Km/hr
</name>
<styleUrl>
#styleMap_TLP_Normal
</styleUrl>
<Point>
<coordinates>
-39.4145508,-7.3616638,946.25
</coordinates>
</Point>
</Placemark>
<Placemark>
<name>
Wed Feb 26 08:56:54 2014 S=3.27 Km/hr
</name>
<styleUrl>
#styleMap_TLP_Normal
</styleUrl>
<Point>
<coordinates>
-39.4144783,-7.3615804,945.19
</coordinates>
</Point>
</Placemark>
<Placemark>
<name>
Wed Feb 26 08:57:04 2014 S=2.45 Km/hr
</name>
<styleUrl>
#styleMap_TLP_Normal
</styleUrl>
<Point>
<coordinates>
-39.4144058,-7.3615193,944.17
</coordinates>
</Point>
</Placemark>
<Placemark>
<name>
Wed Feb 26 08:57:14 2014 S=0.91 Km/hr
</name>
<styleUrl>
#styleMap_TLP_Normal
</styleUrl>
<Point>
<coordinates>
-39.4144096,-7.3615365,944.11
</coordinates>
</Point>
</Placemark>
<Placemark>
<name>
Wed Feb 26 08:57:24 2014 S=2.76 Km/hr
</name>
<styleUrl>
#styleMap_TLP_Normal
</styleUrl>
<Point>
<coordinates>
-39.4143639,-7.3615885,944.58
</coordinates>
</Point>
</Placemark>
<Placemark>
<name>
Wed Feb 26 08:57:34 2014 S=3.35 Km/hr
</name>
<styleUrl>
#styleMap_TLP_Normal
</styleUrl>
<Point>
<coordinates>
-39.4143486,-7.3616557,944.98
</coordinates>
</Point>
</Placemark>
<Placemark>
<name>
Wed Feb 26 08:57:44 2014 S=2.94 Km/hr
</name>
<styleUrl>
#styleMap_TLP_Normal
</styleUrl>
<Point>
<coordinates>
-39.4143333,-7.3617153,945.72
</coordinates>
</Point>
</Placemark>
<Placemark>
<name>
Wed Feb 26 08:57:54 2014 S=2.59 Km/hr
</name>
<styleUrl>
#styleMap_TLP_Normal
</styleUrl>
<Point>
<coordinates>
-39.4143295,-7.3618035,946.28
</coordinates>
</Point>
</Placemark>
<Placemark>
<name>
Wed Feb 26 08:58:04 2014 S=1.85 Km/hr
</name>
<styleUrl>
#styleMap_TLP_Normal
</styleUrl>
<Point>
<coordinates>
-39.4143448,-7.3619332,946.88
</coordinates>
</Point>
</Placemark>
<Placemark>
<name>
Wed Feb 26 08:58:14 2014 S=3.13 Km/hr
</name>
<styleUrl>
#styleMap_TLP_Normal
</styleUrl>
<Point>
<coordinates>
-39.4143219,-7.3619828,947.59
</coordinates>
</Point>
</Placemark>
<Placemark>
<name>
Wed Feb 26 08:58:24 2014 S=3.52 Km/hr
</name>
<styleUrl>
#styleMap_TLP_Normal
</styleUrl>
<Point>
<coordinates>
-39.4143181,-7.3620653,948.08
</coordinates>
</Point>
</Placemark>
<Placemark>
<name>
Wed Feb 26 08:58:34 2014 S=1.99 Km/hr
</name>
<styleUrl>
#styleMap_TLP_Normal
</styleUrl>
<Point>
<coordinates>
-39.4142990,-7.3621788,948.36
</coordinates>
</Point>
</Placemark>
<Placemark>
<name>
Wed Feb 26 08:58:44 2014 S=2.84 Km/hr
</name>
<styleUrl>
#styleMap_TLP_Normal
</styleUrl>
<Point>
<coordinates>
-39.4142685,-7.3622670,948.53
</coordinates>
</Point>
</Placemark>
<Placemark>
<name>
Wed Feb 26 08:58:54 2014 S=3.16 Km/hr
</name>
<styleUrl>
#styleMap_TLP_Normal
</styleUrl>
<Point>
<coordinates>
-39.4141808,-7.3623209,948.78
</coordinates>
</Point>
</Placemark>
<Placemark>
<name>
Wed Feb 26 08:59:04 2014 S=3.67 Km/hr
</name>
<styleUrl>
#styleMap_TLP_Normal
</styleUrl>
<Point>
<coordinates>
-39.4140816,-7.3623605,949.88
</coordinates>
</Point>
</Placemark>
<Placemark>
<name>
Wed Feb 26 08:59:14 2014 S=0.78 Km/hr
</name>
<styleUrl>
#styleMap_TLP_Normal
</styleUrl>
<Point>
<coordinates>
-39.4139900,-7.3623748,950.98
</coordinates>
</Point>
</Placemark>
<Placemark>
<name>
Wed Feb 26 08:59:24 2014 S=2.49 Km/hr
</name>
<styleUrl>
#styleMap_TLP_Normal
</styleUrl>
<Point>
<coordinates>
-39.4140015,-7.3623323,951.73
</coordinates>
</Point>
</Placemark>
<Placemark>
<name>
Wed Feb 26 08:59:34 2014 S=2.58 Km/hr
</name>
<styleUrl>
#styleMap_TLP_Normal
</styleUrl>
<Point>
<coordinates>
-39.4139442,-7.3623052,950.66
</coordinates>
</Point>
</Placemark>
<Placemark>
<name>
Wed Feb 26 08:59:44 2014 S=1.84 Km/hr
</name>
<styleUrl>
#styleMap_TLP_Normal
</styleUrl>
<Point>
<coordinates>
-39.4138756,-7.3623152,950.70
</coordinates>
</Point>
</Placemark>
<Placemark>
<name>
Wed Feb 26 08:59:54 2014 S=0.58 Km/hr
</name>
<styleUrl>
#styleMap_TLP_Normal
</styleUrl>
<Point>
<coordinates>
-39.4138565,-7.3623137,950.17
</coordinates>
</Point>
</Placemark>
<Placemark>
<name>
Wed Feb 26 09:00:04 2014 S=1.74 Km/hr
</name>
<styleUrl>
#styleMap_TLP_Normal
</styleUrl>
<Point>
<coordinates>
-39.4138641,-7.3623223,950.16
</coordinates>
</Point>
</Placemark>
<Placemark>
<name>
Wed Feb 26 09:00:14 2014 S=0.38 Km/hr
</name>
<styleUrl>
#styleMap_TLP_Normal
</styleUrl>
<Point>
<coordinates>
-39.4138641,-7.3623495,950.13
</coordinates>
</Point>
</Placemark>
<Placemark>
<name>
Wed Feb 26 09:00:24 2014 S=1.03 Km/hr
</name>
<styleUrl>
#styleMap_TLP_Normal
</styleUrl>
<Point>
<coordinates>
-39.4138260,-7.3623991,949.55
</coordinates>
</Point>
</Placemark>
<Placemark>
<name>
Wed Feb 26 09:00:34 2014 S=0.41 Km/hr
</name>
<styleUrl>
#styleMap_TLP_Normal
</styleUrl>
<Point>
<coordinates>
-39.4138336,-7.3623986,949.47
</coordinates>
</Point>
</Placemark>
<Placemark>
<name>
Wed Feb 26 09:00:44 2014 S=0.09 Km/hr
</name>
<styleUrl>
#styleMap_TLP_Normal
</styleUrl>
<Point>
<coordinates>
-39.4138374,-7.3623939,949.42
</coordinates>
</Point>
</Placemark>
<Placemark>
<name>
Wed Feb 26 09:00:54 2014 S=0.68 Km/hr
</name>
<styleUrl>
#styleMap_TLP_Normal
</styleUrl>
<Point>
<coordinates>
-39.4138451,-7.3623838,949.42
</coordinates>
</Point>
</Placemark>
<Placemark>
<name>
Wed Feb 26 09:01:04 2014 S=0.27 Km/hr
</name>
<styleUrl>
#styleMap_TLP_Normal
</styleUrl>
<Point>
<coordinates>
-39.4138489,-7.3623829,949.33
</coordinates>
</Point>
</Placemark>
<Placemark>
<name>
Wed Feb 26 09:01:14 2014 S=0.37 Km/hr
</name>
<styleUrl>
#styleMap_TLP_Normal
</styleUrl>
<Point>
<coordinates>
-39.4138527,-7.3623867,949.22
</coordinates>
</Point>
</Placemark>
<Placemark>
<name>
Wed Feb 26 09:01:24 2014 S=0.08 Km/hr
</name>
<styleUrl>
#styleMap_TLP_Normal
</styleUrl>
<Point>
<coordinates>
-39.4138565,-7.3623767,949.14
</coordinates>
</Point>
</Placemark>
<Placemark>
<name>
Wed Feb 26 09:01:34 2014 S=0.39 Km/hr
</name>
<styleUrl>
#styleMap_TLP_Normal
</styleUrl>
<Point>
<coordinates>
-39.4138603,-7.3623800,949.08
</coordinates>
</Point>
</Placemark>
<Placemark>
<name>
Wed Feb 26 09:01:44 2014 S=0.26 Km/hr
</name>
<styleUrl>
#styleMap_TLP_Normal
</styleUrl>
<Point>
<coordinates>
-39.4138603,-7.3623843,949.06
</coordinates>
</Point>
</Placemark>
<Placemark>
<name>
Wed Feb 26 09:01:54 2014 S=0.11 Km/hr
</name>
<styleUrl>
#styleMap_TLP_Normal
</styleUrl>
<Point>
<coordinates>
-39.4138641,-7.3623767,948.55
</coordinates>
</Point>
</Placemark>
<Placemark>
<name>
Wed Feb 26 09:02:04 2014 S=0.02 Km/hr
</name>
<styleUrl>
#styleMap_TLP_Normal
</styleUrl>
<Point>
<coordinates>
-39.4138527,-7.3623624,948.33
</coordinates>
</Point>
</Placemark>
<Placemark>
<name>
Wed Feb 26 09:02:14 2014 S=0.01 Km/hr
</name>
<styleUrl>
#styleMap_TLP_Normal
</styleUrl>
<Point>
<coordinates>
-39.4138336,-7.3623567,946.94
</coordinates>
</Point>
</Placemark>
<Placemark>
<name>
Wed Feb 26 09:02:24 2014 S=0.00 Km/hr
</name>
<styleUrl>
#styleMap_TLP_Normal
</styleUrl>
<Point>
<coordinates>
-39.4138374,-7.3623729,945.59
</coordinates>
</Point>
</Placemark>
<Placemark>
<name>
Wed Feb 26 09:02:34 2014 S=0.00 Km/hr
</name>
<styleUrl>
#styleMap_TLP_Normal
</styleUrl>
<Point>
<coordinates>
-39.4138412,-7.3623767,945.39
</coordinates>
</Point>
</Placemark>
<Placemark>
<name>
Wed Feb 26 09:02:44 2014 S=0.01 Km/hr
</name>
<styleUrl>
#styleMap_TLP_Normal
</styleUrl>
<Point>
<coordinates>
-39.4138412,-7.3623767,945.41
</coordinates>
</Point>
</Placemark>
<Placemark>
<name>
Wed Feb 26 09:02:54 2014 S=0.00 Km/hr
</name>
<styleUrl>
#styleMap_TLP_Normal
</styleUrl>
<Point>
<coordinates>
-39.4138451,-7.3623772,945.36
</coordinates>
</Point>
</Placemark>
<Placemark>
<name>
Wed Feb 26 09:03:04 2014 S=0.01 Km/hr
</name>
<styleUrl>
#styleMap_TLP_Normal
</styleUrl>
<Point>
<coordinates>
-39.4138451,-7.3623772,945.34
</coordinates>
</Point>
</Placemark>
<Placemark>
<name>
Wed Feb 26 09:03:14 2014 S=0.01 Km/hr
</name>
<styleUrl>
#styleMap_TLP_Normal
</styleUrl>
<Point>
<coordinates>
-39.4138451,-7.3623776,945.33
</coordinates>
</Point>
</Placemark>
<Placemark>
<name>
Wed Feb 26 09:03:24 2014 S=0.00 Km/hr
</name>
<styleUrl>
#styleMap_TLP_Normal
</styleUrl>
<Point>
<coordinates>
-39.4138451,-7.3623781,945.39
</coordinates>
</Point>
</Placemark>
<Placemark>
<name>
Wed Feb 26 09:03:34 2014 S=0.00 Km/hr
</name>
<styleUrl>
#styleMap_TLP_Normal
</styleUrl>
<Point>
<coordinates>
-39.4138451,-7.3623781,945.45
</coordinates>
</Point>
</Placemark>
<Placemark>
<name>
Wed Feb 26 09:03:44 2014 S=0.00 Km/hr
</name>
<styleUrl>
#styleMap_TLP_Normal
</styleUrl>
<Point>
<coordinates>
-39.4138489,-7.3623776,945.50
</coordinates>
</Point>
</Placemark>
<Placemark>
<name>
Wed Feb 26 09:03:54 2014 S=0.01 Km/hr
</name>
<styleUrl>
#styleMap_TLP_Normal
</styleUrl>
<Point>
<coordinates>
-39.4138489,-7.3623772,945.53
</coordinates>
</Point>
</Placemark>
<Placemark>
<name>
Wed Feb 26 09:04:04 2014 S=0.01 Km/hr
</name>
<styleUrl>
#styleMap_TLP_Normal
</styleUrl>
<Point>
<coordinates>
-39.4138489,-7.3623767,945.52
</coordinates>
</Point>
</Placemark>
<Placemark>
<name>
Wed Feb 26 09:04:14 2014 S=0.01 Km/hr
</name>
<styleUrl>
#styleMap_TLP_Normal
</styleUrl>
<Point>
<coordinates>
-39.4138489,-7.3623767,945.50
</coordinates>
</Point>
</Placemark>
<Placemark>
<name>
Wed Feb 26 09:04:24 2014 S=0.01 Km/hr
</name>
<styleUrl>
#styleMap_TLP_Normal
</styleUrl>
<Point>
<coordinates>
-39.4138489,-7.3623772,945.50
</coordinates>
</Point>
</Placemark>
<Placemark>
<name>
Wed Feb 26 09:04:34 2014 S=0.00 Km/hr
</name>
<styleUrl>
#styleMap_TLP_Normal
</styleUrl>
<Point>
<coordinates>
-39.4138489,-7.3623776,945.45
</coordinates>
</Point>
</Placemark>
<Placemark>
<name>
Wed Feb 26 09:04:44 2014 S=0.00 Km/hr
</name>
<styleUrl>
#styleMap_TLP_Normal
</styleUrl>
<Point>
<coordinates>
-39.4138489,-7.3623776,945.47
</coordinates>
</Point>
</Placemark>
<Placemark>
<name>
Wed Feb 26 09:04:54 2014 S=0.01 Km/hr
</name>
<styleUrl>
#styleMap_TLP_Normal
</styleUrl>
<Point>
<coordinates>
-39.4138489,-7.3623781,945.47
</coordinates>
</Point>
</Placemark>
<Placemark>
<name>
Wed Feb 26 09:05:04 2014 S=0.01 Km/hr
</name>
<styleUrl>
#styleMap_TLP_Normal
</styleUrl>
<Point>
<coordinates>
-39.4138489,-7.3623781,945.47
</coordinates>
</Point>
</Placemark>
<Placemark>
<name>
Wed Feb 26 09:05:14 2014 S=0.00 Km/hr
</name>
<styleUrl>
#styleMap_TLP_Normal
</styleUrl>
<Point>
<coordinates>
-39.4138489,-7.3623772,945.47
</coordinates>
</Point>
</Placemark>
<Placemark>
<name>
Wed Feb 26 09:05:24 2014 S=0.00 Km/hr
</name>
<styleUrl>
#styleMap_TLP_Normal
</styleUrl>
<Point>
<coordinates>
-39.4138489,-7.3623767,945.48
</coordinates>
</Point>
</Placemark>
<Placemark>
<name>
Wed Feb 26 09:05:34 2014 S=0.00 Km/hr
</name>
<styleUrl>
#styleMap_TLP_Normal
</styleUrl>
<Point>
<coordinates>
-39.4138489,-7.3623762,945.48
</coordinates>
</Point>
</Placemark>
<Placemark>
<name>
Wed Feb 26 09:05:44 2014 S=0.00 Km/hr
</name>
<styleUrl>
#styleMap_TLP_Normal
</styleUrl>
<Point>
<coordinates>
-39.4138489,-7.3623762,945.47
</coordinates>
</Point>
</Placemark>
<Placemark>
<name>
Wed Feb 26 09:05:54 2014 S=0.00 Km/hr
</name>
<styleUrl>
#styleMap_TLP_Normal
</styleUrl>
<Point>
<coordinates>
-39.4138527,-7.3623757,945.47
</coordinates>
</Point>
</Placemark>
<Placemark>
<name>
Wed Feb 26 09:06:04 2014 S=0.01 Km/hr
</name>
<styleUrl>
#styleMap_TLP_Normal
</styleUrl>
<Point>
<coordinates>
-39.4138527,-7.3623753,945.45
</coordinates>
</Point>
</Placemark>
<Placemark>
<name>
Wed Feb 26 09:06:14 2014 S=0.01 Km/hr
</name>
<styleUrl>
#styleMap_TLP_Normal
</styleUrl>
<Point>
<coordinates>
-39.4138527,-7.3623743,945.41
</coordinates>
</Point>
</Placemark>
<Placemark>
<name>
Wed Feb 26 09:06:24 2014 S=0.01 Km/hr
</name>
<styleUrl>
#styleMap_TLP_Normal
</styleUrl>
<Point>
<coordinates>
-39.4138527,-7.3623729,945.41
</coordinates>
</Point>
</Placemark>
<Placemark>
<name>
Wed Feb 26 09:06:34 2014 S=0.02 Km/hr
</name>
<styleUrl>
#styleMap_TLP_Normal
</styleUrl>
<Point>
<coordinates>
-39.4138527,-7.3623724,945.41
</coordinates>
</Point>
</Placemark>
<Placemark>
<name>
Wed Feb 26 09:06:44 2014 S=0.00 Km/hr
</name>
<styleUrl>
#styleMap_TLP_Normal
</styleUrl>
<Point>
<coordinates>
-39.4138527,-7.3623714,945.39
</coordinates>
</Point>
</Placemark>
<Placemark>
<name>
Wed Feb 26 09:06:54 2014 S=0.00 Km/hr
</name>
<styleUrl>
#styleMap_TLP_Normal
</styleUrl>
<Point>
<coordinates>
-39.4138565,-7.3623714,945.41
</coordinates>
</Point>
</Placemark>
<Placemark>
<name>
Wed Feb 26 09:07:04 2014 S=0.01 Km/hr
</name>
<styleUrl>
#styleMap_TLP_Normal
</styleUrl>
<Point>
<coordinates>
-39.4138565,-7.3623719,945.42
</coordinates>
</Point>
</Placemark>
<Placemark>
<name>
Wed Feb 26 09:07:14 2014 S=0.02 Km/hr
</name>
<styleUrl>
#styleMap_TLP_Normal
</styleUrl>
<Point>
<coordinates>
-39.4138565,-7.3623724,945.44
</coordinates>
</Point>
</Placemark>
<Placemark>
<name>
Wed Feb 26 09:07:24 2014 S=0.01 Km/hr
</name>
<styleUrl>
#styleMap_TLP_Normal
</styleUrl>
<Point>
<coordinates>
-39.4138565,-7.3623729,945.45
</coordinates>
</Point>
</Placemark>
<Placemark>
<name>
Wed Feb 26 09:07:34 2014 S=0.00 Km/hr
</name>
<styleUrl>
#styleMap_TLP_Normal
</styleUrl>
<Point>
<coordinates>
-39.4138565,-7.3623714,945.47
</coordinates>
</Point>
</Placemark>
<Placemark>
<name>
Wed Feb 26 09:07:44 2014 S=0.00 Km/hr
</name>
<styleUrl>
#styleMap_TLP_Normal
</styleUrl>
<Point>
<coordinates>
-39.4138565,-7.3623714,945.50
</coordinates>
</Point>
</Placemark>
<Placemark>
<name>
Wed Feb 26 09:07:54 2014 S=0.00 Km/hr
</name>
<styleUrl>
#styleMap_TLP_Normal
</styleUrl>
<Point>
<coordinates>
-39.4138565,-7.3623719,945.52
</coordinates>
</Point>
</Placemark>
<Placemark>
<name>
Wed Feb 26 09:08:04 2014 S=0.01 Km/hr
</name>
<styleUrl>
#styleMap_TLP_Normal
</styleUrl>
<Point>
<coordinates>
-39.4138565,-7.3623719,945.52
</coordinates>
</Point>
</Placemark>
<Placemark>
<name>
Wed Feb 26 09:08:14 2014 S=0.01 Km/hr
</name>
<styleUrl>
#styleMap_TLP_Normal
</styleUrl>
<Point>
<coordinates>
-39.4138565,-7.3623724,945.53
</coordinates>
</Point>
</Placemark>
<Placemark>
<name>
Wed Feb 26 09:08:24 2014 S=0.03 Km/hr
</name>
<styleUrl>
#styleMap_TLP_Normal
</styleUrl>
<Point>
<coordinates>
-39.4138565,-7.3623714,945.53
</coordinates>
</Point>
</Placemark>
<Placemark>
<name>
Wed Feb 26 09:08:34 2014 S=0.00 Km/hr
</name>
<styleUrl>
#styleMap_TLP_Normal
</styleUrl>
<Point>
<coordinates>
-39.4138565,-7.3623700,945.52
</coordinates>
</Point>
</Placemark>
<Placemark>
<name>
Wed Feb 26 09:08:44 2014 S=0.01 Km/hr
</name>
<styleUrl>
#styleMap_TLP_Normal
</styleUrl>
<Point>
<coordinates>
-39.4138565,-7.3623700,945.52
</coordinates>
</Point>
</Placemark>
<Placemark>
<name>
Wed Feb 26 09:08:54 2014 S=0.01 Km/hr
</name>
<styleUrl>
#styleMap_TLP_Normal
</styleUrl>
<Point>
<coordinates>
-39.4138565,-7.3623705,945.50
</coordinates>
</Point>
</Placemark>
<Placemark>
<name>
Wed Feb 26 09:09:04 2014 S=0.01 Km/hr
</name>
<styleUrl>
#styleMap_TLP_Normal
</styleUrl>
<Point>
<coordinates>
-39.4138565,-7.3623710,945.50
</coordinates>
</Point>
</Placemark>
<Placemark>
<name>
Wed Feb 26 09:09:14 2014 S=0.00 Km/hr
</name>
<styleUrl>
#styleMap_TLP_Normal
</styleUrl>
<Point>
<coordinates>
-39.4138565,-7.3623714,945.50
</coordinates>
</Point>
</Placemark>
<Placemark>
<name>
Wed Feb 26 09:09:24 2014 S=0.08 Km/hr
</name>
<styleUrl>
#styleMap_TLP_Normal
</styleUrl>
<Point>
<coordinates>
-39.4138603,-7.3623714,945.50
</coordinates>
</Point>
</Placemark>
<Placemark>
<name>
Wed Feb 26 09:09:34 2014 S=0.01 Km/hr
</name>
<styleUrl>
#styleMap_TLP_Normal
</styleUrl>
<Point>
<coordinates>
-39.4138603,-7.3623714,945.50
</coordinates>
</Point>
</Placemark>
<Placemark>
<name>
Wed Feb 26 09:09:44 2014 S=0.01 Km/hr
</name>
<styleUrl>
#styleMap_TLP_Normal
</styleUrl>
<Point>
<coordinates>
-39.4138603,-7.3623700,945.48
</coordinates>
</Point>
</Placemark>
<Placemark>
<name>
Wed Feb 26 09:09:54 2014 S=0.01 Km/hr
</name>
<styleUrl>
#styleMap_TLP_Normal
</styleUrl>
<Point>
<coordinates>
-39.4138603,-7.3623695,945.52
</coordinates>
</Point>
</Placemark>
<Placemark>
<name>
Wed Feb 26 09:10:04 2014 S=0.00 Km/hr
</name>
<styleUrl>
#styleMap_TLP_Normal
</styleUrl>
<Point>
<coordinates>
-39.4138603,-7.3623681,945.52
</coordinates>
</Point>
</Placemark>
<Placemark>
<name>
Wed Feb 26 09:10:14 2014 S=0.01 Km/hr
</name>
<styleUrl>
#styleMap_TLP_Normal
</styleUrl>
<Point>
<coordinates>
-39.4138603,-7.3623676,945.52
</coordinates>
</Point>
</Placemark>
<Placemark>
<name>
Wed Feb 26 09:10:24 2014 S=0.00 Km/hr
</name>
<styleUrl>
#styleMap_TLP_Normal
</styleUrl>
<Point>
<coordinates>
-39.4138603,-7.3623676,945.50
</coordinates>
</Point>
</Placemark>
<Placemark>
<name>
Wed Feb 26 09:10:34 2014 S=0.31 Km/hr
</name>
<styleUrl>
#styleMap_TLP_Normal
</styleUrl>
<Point>
<coordinates>
-39.4138565,-7.3623681,945.53
</coordinates>
</Point>
</Placemark>
<Placemark>
<name>
Wed Feb 26 09:10:44 2014 S=0.01 Km/hr
</name>
<styleUrl>
#styleMap_TLP_Normal
</styleUrl>
<Point>
<coordinates>
-39.4138527,-7.3623719,945.63
</coordinates>
</Point>
</Placemark>
<Placemark>
<name>
Wed Feb 26 09:10:54 2014 S=0.01 Km/hr
</name>
<styleUrl>
#styleMap_TLP_Normal
</styleUrl>
<Point>
<coordinates>
-39.4138527,-7.3623724,945.66
</coordinates>
</Point>
</Placemark>
<Placemark>
<name>
Wed Feb 26 09:11:04 2014 S=0.01 Km/hr
</name>
<styleUrl>
#styleMap_TLP_Normal
</styleUrl>
<Point>
<coordinates>
-39.4138527,-7.3623719,945.67
</coordinates>
</Point>
</Placemark>
<Placemark>
<name>
Wed Feb 26 09:11:14 2014 S=0.01 Km/hr
</name>
<styleUrl>
#styleMap_TLP_Normal
</styleUrl>
<Point>
<coordinates>
-39.4138489,-7.3623729,945.70
</coordinates>
</Point>
</Placemark>
<Placemark>
<name>
Wed Feb 26 09:11:24 2014 S=0.02 Km/hr
</name>
<styleUrl>
#styleMap_TLP_Normal
</styleUrl>
<Point>
<coordinates>
-39.4138489,-7.3623729,945.75
</coordinates>
</Point>
</Placemark>
<Placemark>
<name>
Wed Feb 26 09:11:34 2014 S=0.00 Km/hr
</name>
<styleUrl>
#styleMap_TLP_Normal
</styleUrl>
<Point>
<coordinates>
-39.4138489,-7.3623724,945.75
</coordinates>
</Point>
</Placemark>
<Placemark>
<name>
Wed Feb 26 09:11:44 2014 S=0.00 Km/hr
</name>
<styleUrl>
#styleMap_TLP_Normal
</styleUrl>
<Point>
<coordinates>
-39.4138489,-7.3623724,945.78
</coordinates>
</Point>
</Placemark>
<Placemark>
<name>
Wed Feb 26 09:11:54 2014 S=0.00 Km/hr
</name>
<styleUrl>
#styleMap_TLP_Normal
</styleUrl>
<Point>
<coordinates>
-39.4138489,-7.3623729,945.80
</coordinates>
</Point>
</Placemark>
<Placemark>
<name>
Wed Feb 26 09:12:04 2014 S=0.00 Km/hr
</name>
<styleUrl>
#styleMap_TLP_Normal
</styleUrl>
<Point>
<coordinates>
-39.4138489,-7.3623729,945.81
</coordinates>
</Point>
</Placemark>
<Placemark>
<name>
Wed Feb 26 09:12:14 2014 S=0.57 Km/hr
</name>
<styleUrl>
#styleMap_TLP_Normal
</styleUrl>
<Point>
<coordinates>
-39.4138489,-7.3623738,945.83
</coordinates>
</Point>
</Placemark>
<Placemark>
<name>
Wed Feb 26 09:12:24 2014 S=0.37 Km/hr
</name>
<styleUrl>
#styleMap_TLP_Normal
</styleUrl>
<Point>
<coordinates>
-39.4138374,-7.3623834,946.00
</coordinates>
</Point>
</Placemark>
<Placemark>
<name>
Wed Feb 26 09:12:34 2014 S=0.35 Km/hr
</name>
<styleUrl>
#styleMap_TLP_Normal
</styleUrl>
<Point>
<coordinates>
-39.4138412,-7.3623905,946.44
</coordinates>
</Point>
</Placemark>
<Placemark>
<name>
Wed Feb 26 09:12:44 2014 S=0.12 Km/hr
</name>
<styleUrl>
#styleMap_TLP_Normal
</styleUrl>
<Point>
<coordinates>
-39.4138412,-7.3623967,947.05
</coordinates>
</Point>
</Placemark>
<Placemark>
<name>
Wed Feb 26 09:12:54 2014 S=0.39 Km/hr
</name>
<styleUrl>
#styleMap_TLP_Normal
</styleUrl>
<Point>
<coordinates>
-39.4138336,-7.3623972,947.72
</coordinates>
</Point>
</Placemark>
<Placemark>
<name>
Wed Feb 26 09:13:04 2014 S=0.35 Km/hr
</name>
<styleUrl>
#styleMap_TLP_Normal
</styleUrl>
<Point>
<coordinates>
-39.4138222,-7.3624015,948.23
</coordinates>
</Point>
</Placemark>
<Placemark>
<name>
Wed Feb 26 09:13:14 2014 S=0.38 Km/hr
</name>
<styleUrl>
#styleMap_TLP_Normal
</styleUrl>
<Point>
<coordinates>
-39.4138260,-7.3624101,948.64
</coordinates>
</Point>
</Placemark>
<Placemark>
<name>
Wed Feb 26 09:13:24 2014 S=0.71 Km/hr
</name>
<styleUrl>
#styleMap_TLP_Normal
</styleUrl>
<Point>
<coordinates>
-39.4138374,-7.3624148,948.88
</coordinates>
</Point>
</Placemark>
<Placemark>
<name>
Wed Feb 26 09:13:34 2014 S=1.10 Km/hr
</name>
<styleUrl>
#styleMap_TLP_Normal
</styleUrl>
<Point>
<coordinates>
-39.4138565,-7.3624063,949.02
</coordinates>
</Point>
</Placemark>
<Placemark>
<name>
Wed Feb 26 09:13:44 2014 S=0.48 Km/hr
</name>
<styleUrl>
#styleMap_TLP_Normal
</styleUrl>
<Point>
<coordinates>
-39.4138718,-7.3623509,946.69
</coordinates>
</Point>
</Placemark>
<Placemark>
<name>
Wed Feb 26 09:13:54 2014 S=0.23 Km/hr
</name>
<styleUrl>
#styleMap_TLP_Normal
</styleUrl>
<Point>
<coordinates>
-39.4138756,-7.3623462,946.22
</coordinates>
</Point>
</Placemark>
<Placemark>
<name>
Wed Feb 26 09:14:04 2014 S=0.23 Km/hr
</name>
<styleUrl>
#styleMap_TLP_Normal
</styleUrl>
<Point>
<coordinates>
-39.4138794,-7.3623476,945.33
</coordinates>
</Point>
</Placemark>
<Placemark>
<name>
Wed Feb 26 09:14:14 2014 S=0.57 Km/hr
</name>
<styleUrl>
#styleMap_TLP_Normal
</styleUrl>
<Point>
<coordinates>
-39.4138908,-7.3623447,944.00
</coordinates>
</Point>
</Placemark>
<Placemark>
<name>
Wed Feb 26 09:14:24 2014 S=0.02 Km/hr
</name>
<styleUrl>
#styleMap_TLP_Normal
</styleUrl>
<Point>
<coordinates>
-39.4138870,-7.3623419,942.97
</coordinates>
</Point>
</Placemark>
<Placemark>
<name>
Wed Feb 26 09:14:34 2014 S=0.01 Km/hr
</name>
<styleUrl>
#styleMap_TLP_Normal
</styleUrl>
<Point>
<coordinates>
-39.4138908,-7.3623414,942.97
</coordinates>
</Point>
</Placemark>
<Placemark>
<name>
Wed Feb 26 09:14:44 2014 S=0.58 Km/hr
</name>
<styleUrl>
#styleMap_TLP_Normal
</styleUrl>
<Point>
<coordinates>
-39.4138870,-7.3623438,942.97
</coordinates>
</Point>
</Placemark>
<Placemark>
<name>
Wed Feb 26 09:14:54 2014 S=1.03 Km/hr
</name>
<styleUrl>
#styleMap_TLP_Normal
</styleUrl>
<Point>
<coordinates>
-39.4138794,-7.3623643,942.97
</coordinates>
</Point>
</Placemark>
<Placemark>
<name>
Wed Feb 26 09:15:04 2014 S=0.67 Km/hr
</name>
<styleUrl>
#styleMap_TLP_Normal
</styleUrl>
<Point>
<coordinates>
-39.4138603,-7.3624053,942.84
</coordinates>
</Point>
</Placemark>
<Placemark>
<name>
Wed Feb 26 09:15:14 2014 S=0.27 Km/hr
</name>
<styleUrl>
#styleMap_TLP_Normal
</styleUrl>
<Point>
<coordinates>
-39.4138603,-7.3624139,942.84
</coordinates>
</Point>
</Placemark>
<Placemark>
<name>
Wed Feb 26 09:15:24 2014 S=0.94 Km/hr
</name>
<styleUrl>
#styleMap_TLP_Normal
</styleUrl>
<Point>
<coordinates>
-39.4138489,-7.3624129,943.08
</coordinates>
</Point>
</Placemark>
<Placemark>
<name>
Wed Feb 26 09:15:34 2014 S=1.06 Km/hr
</name>
<styleUrl>
#styleMap_TLP_Normal
</styleUrl>
<Point>
<coordinates>
-39.4138260,-7.3624043,943.48
</coordinates>
</Point>
</Placemark>
<Placemark>
<name>
Wed Feb 26 09:15:44 2014 S=0.78 Km/hr
</name>
<styleUrl>
#styleMap_TLP_Normal
</styleUrl>
<Point>
<coordinates>
-39.4138603,-7.3624058,943.02
</coordinates>
</Point>
</Placemark>
<Placemark>
<name>
Wed Feb 26 09:15:54 2014 S=0.74 Km/hr
</name>
<styleUrl>
#styleMap_TLP_Normal
</styleUrl>
<Point>
<coordinates>
-39.4138565,-7.3624115,943.53
</coordinates>
</Point>
</Placemark>
<Placemark>
<name>
Wed Feb 26 09:16:04 2014 S=0.42 Km/hr
</name>
<styleUrl>
#styleMap_TLP_Normal
</styleUrl>
<Point>
<coordinates>
-39.4138451,-7.3624077,944.19
</coordinates>
</Point>
</Placemark>
<Placemark>
<name>
Wed Feb 26 09:16:14 2014 S=0.51 Km/hr
</name>
<styleUrl>
#styleMap_TLP_Normal
</styleUrl>
<Point>
<coordinates>
-39.4138336,-7.3624005,944.88
</coordinates>
</Point>
</Placemark>
<Placemark>
<name>
Wed Feb 26 09:16:24 2014 S=0.36 Km/hr
</name>
<styleUrl>
#styleMap_TLP_Normal
</styleUrl>
<Point>
<coordinates>
-39.4138298,-7.3623929,945.59
</coordinates>
</Point>
</Placemark>
<Placemark>
<name>
Wed Feb 26 09:16:34 2014 S=0.78 Km/hr
</name>
<styleUrl>
#styleMap_TLP_Normal
</styleUrl>
<Point>
<coordinates>
-39.4138451,-7.3623843,946.44
</coordinates>
</Point>
</Placemark>
<Placemark>
<name>
Wed Feb 26 09:16:44 2014 S=0.38 Km/hr
</name>
<styleUrl>
#styleMap_TLP_Normal
</styleUrl>
<Point>
<coordinates>
-39.4138603,-7.3623786,947.20
</coordinates>
</Point>
</Placemark>
<Placemark>
<name>
Wed Feb 26 09:16:54 2014 S=0.88 Km/hr
</name>
<styleUrl>
#styleMap_TLP_Normal
</styleUrl>
<Point>
<coordinates>
-39.4138641,-7.3623857,947.88
</coordinates>
</Point>
</Placemark>
<Placemark>
<name>
Wed Feb 26 09:17:04 2014 S=0.39 Km/hr
</name>
<styleUrl>
#styleMap_TLP_Normal
</styleUrl>
<Point>
<coordinates>
-39.4138641,-7.3623981,948.52
</coordinates>
</Point>
</Placemark>
<Placemark>
<name>
Wed Feb 26 09:17:14 2014 S=1.09 Km/hr
</name>
<styleUrl>
#styleMap_TLP_Normal
</styleUrl>
<Point>
<coordinates>
-39.4138527,-7.3624067,949.17
</coordinates>
</Point>
</Placemark>
<Placemark>
<name>
Wed Feb 26 09:17:24 2014 S=0.59 Km/hr
</name>
<styleUrl>
#styleMap_TLP_Normal
</styleUrl>
<Point>
<coordinates>
-39.4138184,-7.3624043,951.45
</coordinates>
</Point>
</Placemark>
<Placemark>
<name>
Wed Feb 26 09:17:34 2014 S=0.19 Km/hr
</name>
<styleUrl>
#styleMap_TLP_Normal
</styleUrl>
<Point>
<coordinates>
-39.4138069,-7.3624029,952.31
</coordinates>
</Point>
</Placemark>
<Placemark>
<name>
Wed Feb 26 09:17:44 2014 S=0.49 Km/hr
</name>
<styleUrl>
#styleMap_TLP_Normal
</styleUrl>
<Point>
<coordinates>
-39.4138222,-7.3624082,953.22
</coordinates>
</Point>
</Placemark>
<Placemark>
<name>
Wed Feb 26 09:17:54 2014 S=0.56 Km/hr
</name>
<styleUrl>
#styleMap_TLP_Normal
</styleUrl>
<Point>
<coordinates>
-39.4138336,-7.3624120,954.03
</coordinates>
</Point>
</Placemark>
<Placemark>
<name>
Wed Feb 26 09:18:04 2014 S=0.38 Km/hr
</name>
<styleUrl>
#styleMap_TLP_Normal
</styleUrl>
<Point>
<coordinates>
-39.4138451,-7.3624177,954.89
</coordinates>
</Point>
</Placemark>
<Placemark>
<name>
Wed Feb 26 09:18:14 2014 S=0.58 Km/hr
</name>
<styleUrl>
#styleMap_TLP_Normal
</styleUrl>
<Point>
<coordinates>
-39.4138451,-7.3624310,955.81
</coordinates>
</Point>
</Placemark>
<Placemark>
<name>
Wed Feb 26 09:18:24 2014 S=0.46 Km/hr
</name>
<styleUrl>
#styleMap_TLP_Normal
</styleUrl>
<Point>
<coordinates>
-39.4138451,-7.3624396,956.84
</coordinates>
</Point>
</Placemark>
<Placemark>
<name>
Wed Feb 26 09:18:34 2014 S=0.08 Km/hr
</name>
<styleUrl>
#styleMap_TLP_Normal
</styleUrl>
<Point>
<coordinates>
-39.4138565,-7.3624396,957.89
</coordinates>
</Point>
</Placemark>
<Placemark>
<name>
Wed Feb 26 09:18:44 2014 S=0.26 Km/hr
</name>
<styleUrl>
#styleMap_TLP_Normal
</styleUrl>
<Point>
<coordinates>
-39.4138565,-7.3624444,958.97
</coordinates>
</Point>
</Placemark>
<Placemark>
<name>
Wed Feb 26 09:18:54 2014 S=0.01 Km/hr
</name>
<styleUrl>
#styleMap_TLP_Normal
</styleUrl>
<Point>
<coordinates>
-39.4138565,-7.3624449,959.14
</coordinates>
</Point>
</Placemark>
<Placemark>
<name>
Wed Feb 26 09:19:04 2014 S=0.01 Km/hr
</name>
<styleUrl>
#styleMap_TLP_Normal
</styleUrl>
<Point>
<coordinates>
-39.4138565,-7.3624430,959.13
</coordinates>
</Point>
</Placemark>
<Placemark>
<name>
Wed Feb 26 09:19:14 2014 S=0.01 Km/hr
</name>
<styleUrl>
#styleMap_TLP_Normal
</styleUrl>
<Point>
<coordinates>
-39.4138565,-7.3624420,959.08
</coordinates>
</Point>
</Placemark>
<Placemark>
<name>
Wed Feb 26 09:19:24 2014 S=0.74 Km/hr
</name>
<styleUrl>
#styleMap_TLP_Normal
</styleUrl>
<Point>
<coordinates>
-39.4138527,-7.3624387,958.97
</coordinates>
</Point>
</Placemark>
<Placemark>
<name>
Wed Feb 26 09:19:34 2014 S=1.48 Km/hr
</name>
<styleUrl>
#styleMap_TLP_Normal
</styleUrl>
<Point>
<coordinates>
-39.4138069,-7.3624039,956.48
</coordinates>
</Point>
</Placemark>
<Placemark>
<name>
Wed Feb 26 09:19:44 2014 S=0.65 Km/hr
</name>
<styleUrl>
#styleMap_TLP_Normal
</styleUrl>
<Point>
<coordinates>
-39.4137840,-7.3623991,952.86
</coordinates>
</Point>
</Placemark>
<Placemark>
<name>
Wed Feb 26 09:19:54 2014 S=0.97 Km/hr
</name>
<styleUrl>
#styleMap_TLP_Normal
</styleUrl>
<Point>
<coordinates>
-39.4138298,-7.3623390,950.95
</coordinates>
</Point>
</Placemark>
<Placemark>
<name>
Wed Feb 26 09:20:04 2014 S=0.60 Km/hr
</name>
<styleUrl>
#styleMap_TLP_Normal
</styleUrl>
<Point>
<coordinates>
-39.4138298,-7.3623137,947.64
</coordinates>
</Point>
</Placemark>
<Placemark>
<name>
Wed Feb 26 09:20:14 2014 S=0.29 Km/hr
</name>
<styleUrl>
#styleMap_TLP_Normal
</styleUrl>
<Point>
<coordinates>
-39.4138336,-7.3623099,946.73
</coordinates>
</Point>
</Placemark>
<Placemark>
<name>
Wed Feb 26 09:20:24 2014 S=0.69 Km/hr
</name>
<styleUrl>
#styleMap_TLP_Normal
</styleUrl>
<Point>
<coordinates>
-39.4138374,-7.3623223,945.84
</coordinates>
</Point>
</Placemark>
<Placemark>
<name>
Wed Feb 26 09:20:34 2014 S=0.48 Km/hr
</name>
<styleUrl>
#styleMap_TLP_Normal
</styleUrl>
<Point>
<coordinates>
-39.4138451,-7.3623414,945.17
</coordinates>
</Point>
</Placemark>
<Placemark>
<name>
Wed Feb 26 09:20:44 2014 S=0.69 Km/hr
</name>
<styleUrl>
#styleMap_TLP_Normal
</styleUrl>
<Point>
<coordinates>
-39.4138527,-7.3623528,944.56
</coordinates>
</Point>
</Placemark>
<Placemark>
<name>
Wed Feb 26 09:20:54 2014 S=0.83 Km/hr
</name>
<styleUrl>
#styleMap_TLP_Normal
</styleUrl>
<Point>
<coordinates>
-39.4138565,-7.3623724,944.02
</coordinates>
</Point>
</Placemark>
<Placemark>
<name>
Wed Feb 26 09:21:04 2014 S=1.04 Km/hr
</name>
<styleUrl>
#styleMap_TLP_Normal
</styleUrl>
<Point>
<coordinates>
-39.4138374,-7.3623834,943.63
</coordinates>
</Point>
</Placemark>
<Placemark>
<name>
Wed Feb 26 09:21:14 2014 S=0.39 Km/hr
</name>
<styleUrl>
#styleMap_TLP_Normal
</styleUrl>
<Point>
<coordinates>
-39.4138374,-7.3624148,944.22
</coordinates>
</Point>
</Placemark>
<Placemark>
<name>
Wed Feb 26 09:21:24 2014 S=0.20 Km/hr
</name>
<styleUrl>
#styleMap_TLP_Normal
</styleUrl>
<Point>
<coordinates>
-39.4138374,-7.3624244,943.98
</coordinates>
</Point>
</Placemark>
<Placemark>
<name>
Wed Feb 26 09:21:34 2014 S=0.02 Km/hr
</name>
<styleUrl>
#styleMap_TLP_Normal
</styleUrl>
<Point>
<coordinates>
-39.4138374,-7.3624249,943.86
</coordinates>
</Point>
</Placemark>
<Placemark>
<name>
Wed Feb 26 09:21:44 2014 S=0.03 Km/hr
</name>
<styleUrl>
#styleMap_TLP_Normal
</styleUrl>
<Point>
<coordinates>
-39.4138374,-7.3624249,943.88
</coordinates>
</Point>
</Placemark>
<Placemark>
<name>
Wed Feb 26 09:21:54 2014 S=1.26 Km/hr
</name>
<styleUrl>
#styleMap_TLP_Normal
</styleUrl>
<Point>
<coordinates>
-39.4138603,-7.3624187,944.61
</coordinates>
</Point>
</Placemark>
<Placemark>
<name>
Wed Feb 26 09:22:04 2014 S=1.20 Km/hr
</name>
<styleUrl>
#styleMap_TLP_Normal
</styleUrl>
<Point>
<coordinates>
-39.4139252,-7.3624053,947.92
</coordinates>
</Point>
</Placemark>
<Placemark>
<name>
Wed Feb 26 09:22:14 2014 S=3.18 Km/hr
</name>
<styleUrl>
#styleMap_TLP_Normal
</styleUrl>
<Point>
<coordinates>
-39.4139786,-7.3624320,947.81
</coordinates>
</Point>
</Placemark>
<Placemark>
<name>
Wed Feb 26 09:22:24 2014 S=0.10 Km/hr
</name>
<styleUrl>
#styleMap_TLP_Normal
</styleUrl>
<Point>
<coordinates>
-39.4139900,-7.3624659,947.42
</coordinates>
</Point>
</Placemark>
<Placemark>
<name>
Wed Feb 26 09:22:34 2014 S=0.99 Km/hr
</name>
<styleUrl>
#styleMap_TLP_Normal
</styleUrl>
<Point>
<coordinates>
-39.4140472,-7.3624468,947.92
</coordinates>
</Point>
</Placemark>
<Placemark>
<name>
Wed Feb 26 09:22:44 2014 S=0.30 Km/hr
</name>
<styleUrl>
#styleMap_TLP_Normal
</styleUrl>
<Point>
<coordinates>
-39.4140663,-7.3624320,948.52
</coordinates>
</Point>
</Placemark>
<Placemark>
<name>
Wed Feb 26 09:22:54 2014 S=6.81 Km/hr
</name>
<styleUrl>
#styleMap_TLP_Normal
</styleUrl>
<Point>
<coordinates>
-39.4141541,-7.3623958,950.50
</coordinates>
</Point>
</Placemark>
<Placemark>
<name>
Wed Feb 26 09:23:04 2014 S=6.11 Km/hr
</name>
<styleUrl>
#styleMap_TLP_Normal
</styleUrl>
<Point>
<coordinates>
-39.4143295,-7.3622642,956.36
</coordinates>
</Point>
</Placemark>
<Placemark>
<name>
Wed Feb 26 09:23:14 2014 S=6.48 Km/hr
</name>
<styleUrl>
#styleMap_TLP_Normal
</styleUrl>
<Point>
<coordinates>
-39.4145279,-7.3621402,963.22
</coordinates>
</Point>
</Placemark>
<Placemark>
<name>
Wed Feb 26 09:23:24 2014 S=7.00 Km/hr
</name>
<styleUrl>
#styleMap_TLP_Normal
</styleUrl>
<Point>
<coordinates>
-39.4146461,-7.3621035,963.00
</coordinates>
</Point>
</Placemark>
<Placemark>
<name>
Wed Feb 26 09:23:34 2014 S=10.68 Km/hr
</name>
<styleUrl>
#styleMap_TLP_Normal
</styleUrl>
<Point>
<coordinates>
-39.4147224,-7.3622851,960.95
</coordinates>
</Point>
</Placemark>
<Placemark>
<name>
Wed Feb 26 09:23:44 2014 S=6.91 Km/hr
</name>
<styleUrl>
#styleMap_TLP_Normal
</styleUrl>
<Point>
<coordinates>
-39.4148521,-7.3625112,953.50
</coordinates>
</Point>
</Placemark>
<Placemark>
<name>
Wed Feb 26 09:23:54 2014 S=9.04 Km/hr
</name>
<styleUrl>
#styleMap_TLP_Normal
</styleUrl>
<Point>
<coordinates>
-39.4148941,-7.3627687,949.69
</coordinates>
</Point>
</Placemark>
<Placemark>
<name>
Wed Feb 26 09:24:04 2014 S=6.91 Km/hr
</name>
<styleUrl>
#styleMap_TLP_Normal
</styleUrl>
<Point>
<coordinates>
-39.4150009,-7.3629642,948.42
</coordinates>
</Point>
</Placemark>
<Placemark>
<name>
Wed Feb 26 09:24:14 2014 S=6.73 Km/hr
</name>
<styleUrl>
#styleMap_TLP_Normal
</styleUrl>
<Point>
<coordinates>
-39.4151192,-7.3630981,946.28
</coordinates>
</Point>
</Placemark>
<Placemark>
<name>
Wed Feb 26 09:24:24 2014 S=7.23 Km/hr
</name>
<styleUrl>
#styleMap_TLP_Normal
</styleUrl>
<Point>
<coordinates>
-39.4152603,-7.3632603,942.81
</coordinates>
</Point>
</Placemark>
<Placemark>
<name>
Wed Feb 26 09:24:34 2014 S=3.70 Km/hr
</name>
<styleUrl>
#styleMap_TLP_Normal
</styleUrl>
<Point>
<coordinates>
-39.4153786,-7.3633747,940.67
</coordinates>
</Point>
</Placemark>
<Placemark>
<name>
Wed Feb 26 09:24:44 2014 S=9.25 Km/hr
</name>
<styleUrl>
#styleMap_TLP_Normal
</styleUrl>
<Point>
<coordinates>
-39.4155617,-7.3635831,936.53
</coordinates>
</Point>
</Placemark>
<Placemark>
<name>
Wed Feb 26 09:24:54 2014 S=6.82 Km/hr
</name>
<styleUrl>
#styleMap_TLP_Normal
</styleUrl>
<Point>
<coordinates>
-39.4157715,-7.3637738,932.63
</coordinates>
</Point>
</Placemark>
<Placemark>
<name>
Wed Feb 26 09:25:04 2014 S=7.91 Km/hr
</name>
<styleUrl>
#styleMap_TLP_Normal
</styleUrl>
<Point>
<coordinates>
-39.4159737,-7.3639436,928.36
</coordinates>
</Point>
</Placemark>
<Placemark>
<name>
Wed Feb 26 09:25:14 2014 S=5.44 Km/hr
</name>
<styleUrl>
#styleMap_TLP_Normal
</styleUrl>
<Point>
<coordinates>
-39.4161758,-7.3641338,925.97
</coordinates>
</Point>
</Placemark>
<Placemark>
<name>
Wed Feb 26 09:25:24 2014 S=6.91 Km/hr
</name>
<styleUrl>
#styleMap_TLP_Normal
</styleUrl>
<Point>
<coordinates>
-39.4163322,-7.3643613,925.63
</coordinates>
</Point>
</Placemark>
<Placemark>
<name>
Wed Feb 26 09:25:34 2014 S=8.61 Km/hr
</name>
<styleUrl>
#styleMap_TLP_Normal
</styleUrl>
<Point>
<coordinates>
-39.4165916,-7.3645067,933.91
</coordinates>
</Point>
</Placemark>
<Placemark>
<name>
Wed Feb 26 09:25:44 2014 S=6.46 Km/hr
</name>
<styleUrl>
#styleMap_TLP_Normal
</styleUrl>
<Point>
<coordinates>
-39.4167595,-7.3646770,936.00
</coordinates>
</Point>
</Placemark>
<Placemark>
<name>
Wed Feb 26 09:25:54 2014 S=9.88 Km/hr
</name>
<styleUrl>
#styleMap_TLP_Normal
</styleUrl>
<Point>
<coordinates>
-39.4168892,-7.3649273,935.66
</coordinates>
</Point>
</Placemark>
<Placemark>
<name>
Wed Feb 26 09:26:04 2014 S=8.81 Km/hr
</name>
<styleUrl>
#styleMap_TLP_Normal
</styleUrl>
<Point>
<coordinates>
-39.4170570,-7.3651834,936.25
</coordinates>
</Point>
</Placemark>
<Placemark>
<name>
Wed Feb 26 09:26:14 2014 S=8.19 Km/hr
</name>
<styleUrl>
#styleMap_TLP_Normal
</styleUrl>
<Point>
<coordinates>
-39.4172173,-7.3653955,939.36
</coordinates>
</Point>
</Placemark>
<Placemark>
<name>
Wed Feb 26 09:26:24 2014 S=7.91 Km/hr
</name>
<styleUrl>
#styleMap_TLP_Normal
</styleUrl>
<Point>
<coordinates>
-39.4174232,-7.3655829,939.95
</coordinates>
</Point>
</Placemark>
<Placemark>
<name>
Wed Feb 26 09:26:34 2014 S=8.78 Km/hr
</name>
<styleUrl>
#styleMap_TLP_Normal
</styleUrl>
<Point>
<coordinates>
-39.4176788,-7.3657131,940.36
</coordinates>
</Point>
</Placemark>
<Placemark>
<name>
Wed Feb 26 09:26:44 2014 S=7.90 Km/hr
</name>
<styleUrl>
#styleMap_TLP_Normal
</styleUrl>
<Point>
<coordinates>
-39.4179077,-7.3658581,939.27
</coordinates>
</Point>
</Placemark>
<Placemark>
<name>
Wed Feb 26 09:26:54 2014 S=7.95 Km/hr
</name>
<styleUrl>
#styleMap_TLP_Normal
</styleUrl>
<Point>
<coordinates>
-39.4181480,-7.3659997,939.64
</coordinates>
</Point>
</Placemark>
<Placemark>
<name>
Wed Feb 26 09:27:04 2014 S=10.03 Km/hr
</name>
<styleUrl>
#styleMap_TLP_Normal
</styleUrl>
<Point>
<coordinates>
-39.4183197,-7.3662028,936.55
</coordinates>
</Point>
</Placemark>
<Placemark>
<name>
Wed Feb 26 09:27:14 2014 S=7.05 Km/hr
</name>
<styleUrl>
#styleMap_TLP_Normal
</styleUrl>
<Point>
<coordinates>
-39.4185867,-7.3662620,933.30
</coordinates>
</Point>
</Placemark>
<Placemark>
<name>
Wed Feb 26 09:27:24 2014 S=6.02 Km/hr
</name>
<styleUrl>
#styleMap_TLP_Normal
</styleUrl>
<Point>
<coordinates>
-39.4188499,-7.3663292,932.53
</coordinates>
</Point>
</Placemark>
<Placemark>
<name>
Wed Feb 26 09:27:34 2014 S=7.47 Km/hr
</name>
<styleUrl>
#styleMap_TLP_Normal
</styleUrl>
<Point>
<coordinates>
-39.4191628,-7.3663349,933.31
</coordinates>
</Point>
</Placemark>
<Placemark>
<name>
Wed Feb 26 09:27:44 2014 S=9.77 Km/hr
</name>
<styleUrl>
#styleMap_TLP_Normal
</styleUrl>
<Point>
<coordinates>
-39.4195251,-7.3662772,934.58
</coordinates>
</Point>
</Placemark>
<Placemark>
<name>
Wed Feb 26 09:27:54 2014 S=6.39 Km/hr
</name>
<styleUrl>
#styleMap_TLP_Normal
</styleUrl>
<Point>
<coordinates>
-39.4197083,-7.3662944,935.63
</coordinates>
</Point>
</Placemark>
<Placemark>
<name>
Wed Feb 26 09:28:04 2014 S=6.17 Km/hr
</name>
<styleUrl>
#styleMap_TLP_Normal
</styleUrl>
<Point>
<coordinates>
-39.4199219,-7.3663201,935.30
</coordinates>
</Point>
</Placemark>
<Placemark>
<name>
Wed Feb 26 09:28:14 2014 S=4.50 Km/hr
</name>
<styleUrl>
#styleMap_TLP_Normal
</styleUrl>
<Point>
<coordinates>
-39.4201241,-7.3664088,933.23
</coordinates>
</Point>
</Placemark>
<Placemark>
<name>
Wed Feb 26 09:28:24 2014 S=6.47 Km/hr
</name>
<styleUrl>
#styleMap_TLP_Normal
</styleUrl>
<Point>
<coordinates>
-39.4203720,-7.3664842,931.11
</coordinates>
</Point>
</Placemark>
<Placemark>
<name>
Wed Feb 26 09:28:34 2014 S=4.62 Km/hr
</name>
<styleUrl>
#styleMap_TLP_Normal
</styleUrl>
<Point>
<coordinates>
-39.4205780,-7.3665175,925.38
</coordinates>
</Point>
</Placemark>
<Placemark>
<name>
Wed Feb 26 09:28:44 2014 S=3.94 Km/hr
</name>
<styleUrl>
#styleMap_TLP_Normal
</styleUrl>
<Point>
<coordinates>
-39.4207535,-7.3665652,921.69
</coordinates>
</Point>
</Placemark>
<Placemark>
<name>
Wed Feb 26 09:28:54 2014 S=3.69 Km/hr
</name>
<styleUrl>
#styleMap_TLP_Normal
</styleUrl>
<Point>
<coordinates>
-39.4209366,-7.3666110,918.38
</coordinates>
</Point>
</Placemark>
<Placemark>
<name>
Wed Feb 26 09:29:04 2014 S=4.17 Km/hr
</name>
<styleUrl>
#styleMap_TLP_Normal
</styleUrl>
<Point>
<coordinates>
-39.4210892,-7.3666725,915.36
</coordinates>
</Point>
</Placemark>
<Placemark>
<name>
Wed Feb 26 09:29:14 2014 S=5.64 Km/hr
</name>
<styleUrl>
#styleMap_TLP_Normal
</styleUrl>
<Point>
<coordinates>
-39.4213257,-7.3666968,913.09
</coordinates>
</Point>
</Placemark>
<Placemark>
<name>
Wed Feb 26 09:29:24 2014 S=4.02 Km/hr
</name>
<styleUrl>
#styleMap_TLP_Normal
</styleUrl>
<Point>
<coordinates>
-39.4214821,-7.3667049,910.75
</coordinates>
</Point>
</Placemark>
<Placemark>
<name>
Wed Feb 26 09:29:34 2014 S=1.67 Km/hr
</name>
<styleUrl>
#styleMap_TLP_Normal
</styleUrl>
<Point>
<coordinates>
-39.4216080,-7.3667703,915.77
</coordinates>
</Point>
</Placemark>
<Placemark>
<name>
Wed Feb 26 09:29:44 2014 S=0.67 Km/hr
</name>
<styleUrl>
#styleMap_TLP_Normal
</styleUrl>
<Point>
<coordinates>
-39.4216194,-7.3667698,915.00
</coordinates>
</Point>
</Placemark>
<Placemark>
<name>
Wed Feb 26 09:29:54 2014 S=5.76 Km/hr
</name>
<styleUrl>
#styleMap_TLP_Normal
</styleUrl>
<Point>
<coordinates>
-39.4216766,-7.3668118,917.20
</coordinates>
</Point>
</Placemark>
<Placemark>
<name>
Wed Feb 26 09:30:04 2014 S=6.49 Km/hr
</name>
<styleUrl>
#styleMap_TLP_Normal
</styleUrl>
<Point>
<coordinates>
-39.4218407,-7.3669410,920.53
</coordinates>
</Point>
</Placemark>
<Placemark>
<name>
Wed Feb 26 09:30:14 2014 S=7.02 Km/hr
</name>
<styleUrl>
#styleMap_TLP_Normal
</styleUrl>
<Point>
<coordinates>
-39.4219971,-7.3670754,921.69
</coordinates>
</Point>
</Placemark>
<Placemark>
<name>
Wed Feb 26 09:30:24 2014 S=7.07 Km/hr
</name>
<styleUrl>
#styleMap_TLP_Normal
</styleUrl>
<Point>
<coordinates>
-39.4221687,-7.3672538,919.25
</coordinates>
</Point>
</Placemark>
<Placemark>
<name>
Wed Feb 26 09:30:34 2014 S=6.22 Km/hr
</name>
<styleUrl>
#styleMap_TLP_Normal
</styleUrl>
<Point>
<coordinates>
-39.4223480,-7.3674302,917.50
</coordinates>
</Point>
</Placemark>
<Placemark>
<name>
Wed Feb 26 09:30:44 2014 S=7.22 Km/hr
</name>
<styleUrl>
#styleMap_TLP_Normal
</styleUrl>
<Point>
<coordinates>
-39.4225349,-7.3676333,919.09
</coordinates>
</Point>
</Placemark>
<Placemark>
<name>
Wed Feb 26 09:30:54 2014 S=8.99 Km/hr
</name>
<styleUrl>
#styleMap_TLP_Normal
</styleUrl>
<Point>
<coordinates>
-39.4227333,-7.3678179,921.48
</coordinates>
</Point>
</Placemark>
<Placemark>
<name>
Wed Feb 26 09:31:04 2014 S=7.75 Km/hr
</name>
<styleUrl>
#styleMap_TLP_Normal
</styleUrl>
<Point>
<coordinates>
-39.4229431,-7.3679843,924.20
</coordinates>
</Point>
</Placemark>
<Placemark>
<name>
Wed Feb 26 09:31:14 2014 S=6.57 Km/hr
</name>
<styleUrl>
#styleMap_TLP_Normal
</styleUrl>
<Point>
<coordinates>
-39.4231110,-7.3681474,929.08
</coordinates>
</Point>
</Placemark>
<Placemark>
<name>
Wed Feb 26 09:31:24 2014 S=6.06 Km/hr
</name>
<styleUrl>
#styleMap_TLP_Normal
</styleUrl>
<Point>
<coordinates>
-39.4232521,-7.3683176,929.34
</coordinates>
</Point>
</Placemark>
<Placemark>
<name>
Wed Feb 26 09:31:34 2014 S=5.13 Km/hr
</name>
<styleUrl>
#styleMap_TLP_Normal
</styleUrl>
<Point>
<coordinates>
-39.4234390,-7.3685055,929.88
</coordinates>
</Point>
</Placemark>
<Placemark>
<name>
Wed Feb 26 09:31:44 2014 S=4.61 Km/hr
</name>
<styleUrl>
#styleMap_TLP_Normal
</styleUrl>
<Point>
<coordinates>
-39.4236069,-7.3686852,930.52
</coordinates>
</Point>
</Placemark>
<Placemark>
<name>
Wed Feb 26 09:31:54 2014 S=6.79 Km/hr
</name>
<styleUrl>
#styleMap_TLP_Normal
</styleUrl>
<Point>
<coordinates>
-39.4237823,-7.3688917,928.27
</coordinates>
</Point>
</Placemark>
<Placemark>
<name>
Wed Feb 26 09:32:04 2014 S=5.72 Km/hr
</name>
<styleUrl>
#styleMap_TLP_Normal
</styleUrl>
<Point>
<coordinates>
-39.4239693,-7.3691010,923.89
</coordinates>
</Point>
</Placemark>
<Placemark>
<name>
Wed Feb 26 09:32:14 2014 S=5.78 Km/hr
</name>
<styleUrl>
#styleMap_TLP_Normal
</styleUrl>
<Point>
<coordinates>
-39.4241638,-7.3692799,922.17
</coordinates>
</Point>
</Placemark>
<Placemark>
<name>
Wed Feb 26 09:32:24 2014 S=6.79 Km/hr
</name>
<styleUrl>
#styleMap_TLP_Normal
</styleUrl>
<Point>
<coordinates>
-39.4243698,-7.3694720,922.08
</coordinates>
</Point>
</Placemark>
<Placemark>
<name>
Wed Feb 26 09:32:34 2014 S=6.46 Km/hr
</name>
<styleUrl>
#styleMap_TLP_Normal
</styleUrl>
<Point>
<coordinates>
-39.4245491,-7.3696542,918.72
</coordinates>
</Point>
</Placemark>
<Placemark>
<name>
Wed Feb 26 09:32:44 2014 S=4.93 Km/hr
</name>
<styleUrl>
#styleMap_TLP_Normal
</styleUrl>
<Point>
<coordinates>
-39.4246941,-7.3698034,921.72
</coordinates>
</Point>
</Placemark>
<Placemark>
<name>
Wed Feb 26 09:32:54 2014 S=5.84 Km/hr
</name>
<styleUrl>
#styleMap_TLP_Normal
</styleUrl>
<Point>
<coordinates>
-39.4248276,-7.3698988,923.19
</coordinates>
</Point>
</Placemark>
<Placemark>
<name>
Wed Feb 26 09:33:04 2014 S=7.86 Km/hr
</name>
<styleUrl>
#styleMap_TLP_Normal
</styleUrl>
<Point>
<coordinates>
-39.4250069,-7.3700190,923.97
</coordinates>
</Point>
</Placemark>
<Placemark>
<name>
Wed Feb 26 09:33:14 2014 S=7.22 Km/hr
</name>
<styleUrl>
#styleMap_TLP_Normal
</styleUrl>
<Point>
<coordinates>
-39.4251251,-7.3701925,923.11
</coordinates>
</Point>
</Placemark>
<Placemark>
<name>
Wed Feb 26 09:33:24 2014 S=6.56 Km/hr
</name>
<styleUrl>
#styleMap_TLP_Normal
</styleUrl>
<Point>
<coordinates>
-39.4252892,-7.3703446,920.67
</coordinates>
</Point>
</Placemark>
<Placemark>
<name>
Wed Feb 26 09:33:34 2014 S=5.59 Km/hr
</name>
<styleUrl>
#styleMap_TLP_Normal
</styleUrl>
<Point>
<coordinates>
-39.4254799,-7.3704286,917.09
</coordinates>
</Point>
</Placemark>
<Placemark>
<name>
Wed Feb 26 09:33:44 2014 S=0.86 Km/hr
</name>
<styleUrl>
#styleMap_TLP_Normal
</styleUrl>
<Point>
<coordinates>
-39.4255486,-7.3704371,916.06
</coordinates>
</Point>
</Placemark>
<Placemark>
<name>
Wed Feb 26 09:33:54 2014 S=1.19 Km/hr
</name>
<styleUrl>
#styleMap_TLP_Normal
</styleUrl>
<Point>
<coordinates>
-39.4255943,-7.3704338,916.09
</coordinates>
</Point>
</Placemark>
<Placemark>
<name>
Wed Feb 26 09:34:04 2014 S=1.20 Km/hr
</name>
<styleUrl>
#styleMap_TLP_Normal
</styleUrl>
<Point>
<coordinates>
-39.4257431,-7.3704333,917.27
</coordinates>
</Point>
</Placemark>
<Placemark>
<name>
Wed Feb 26 09:34:14 2014 S=1.05 Km/hr
</name>
<styleUrl>
#styleMap_TLP_Normal
</styleUrl>
<Point>
<coordinates>
-39.4257545,-7.3704643,918.36
</coordinates>
</Point>
</Placemark>
<Placemark>
<name>
Wed Feb 26 09:34:24 2014 S=0.60 Km/hr
</name>
<styleUrl>
#styleMap_TLP_Normal
</styleUrl>
<Point>
<coordinates>
-39.4257965,-7.3704758,920.02
</coordinates>
</Point>
</Placemark>
<Placemark>
<name>
Wed Feb 26 09:34:34 2014 S=0.39 Km/hr
</name>
<styleUrl>
#styleMap_TLP_Normal
</styleUrl>
<Point>
<coordinates>
-39.4258041,-7.3704767,919.98
</coordinates>
</Point>
</Placemark>
<Placemark>
<name>
Wed Feb 26 09:34:44 2014 S=0.17 Km/hr
</name>
<styleUrl>
#styleMap_TLP_Normal
</styleUrl>
<Point>
<coordinates>
-39.4258080,-7.3704762,920.05
</coordinates>
</Point>
</Placemark>
<Placemark>
<name>
Wed Feb 26 09:34:54 2014 S=0.11 Km/hr
</name>
<styleUrl>
#styleMap_TLP_Normal
</styleUrl>
<Point>
<coordinates>
-39.4258118,-7.3704758,920.11
</coordinates>
</Point>
</Placemark>
<Placemark>
<name>
Wed Feb 26 09:35:04 2014 S=0.41 Km/hr
</name>
<styleUrl>
#styleMap_TLP_Normal
</styleUrl>
<Point>
<coordinates>
-39.4258156,-7.3704772,920.17
</coordinates>
</Point>
</Placemark>
<Placemark>
<name>
Wed Feb 26 09:35:14 2014 S=0.46 Km/hr
</name>
<styleUrl>
#styleMap_TLP_Normal
</styleUrl>
<Point>
<coordinates>
-39.4258232,-7.3704772,920.27
</coordinates>
</Point>
</Placemark>
<Placemark>
<name>
Wed Feb 26 09:35:24 2014 S=3.97 Km/hr
</name>
<styleUrl>
#styleMap_TLP_Normal
</styleUrl>
<Point>
<coordinates>
-39.4258881,-7.3705440,920.81
</coordinates>
</Point>
</Placemark>
<Placemark>
<name>
Wed Feb 26 09:35:34 2014 S=6.19 Km/hr
</name>
<styleUrl>
#styleMap_TLP_Normal
</styleUrl>
<Point>
<coordinates>
-39.4260521,-7.3706236,921.05
</coordinates>
</Point>
</Placemark>
<Placemark>
<name>
Wed Feb 26 09:35:44 2014 S=5.50 Km/hr
</name>
<styleUrl>
#styleMap_TLP_Normal
</styleUrl>
<Point>
<coordinates>
-39.4263000,-7.3706765,920.19
</coordinates>
</Point>
</Placemark>
<Placemark>
<name>
Wed Feb 26 09:35:54 2014 S=3.46 Km/hr
</name>
<styleUrl>
#styleMap_TLP_Normal
</styleUrl>
<Point>
<coordinates>
-39.4265404,-7.3707647,919.11
</coordinates>
</Point>
</Placemark>
<Placemark>
<name>
Wed Feb 26 09:36:04 2014 S=4.86 Km/hr
</name>
<styleUrl>
#styleMap_TLP_Normal
</styleUrl>
<Point>
<coordinates>
-39.4267693,-7.3708158,919.02
</coordinates>
</Point>
</Placemark>
<Placemark>
<name>
Wed Feb 26 09:36:14 2014 S=4.73 Km/hr
</name>
<styleUrl>
#styleMap_TLP_Normal
</styleUrl>
<Point>
<coordinates>
-39.4270210,-7.3708582,914.59
</coordinates>
</Point>
</Placemark>
<Placemark>
<name>
Wed Feb 26 09:36:24 2014 S=4.11 Km/hr
</name>
<styleUrl>
#styleMap_TLP_Normal
</styleUrl>
<Point>
<coordinates>
-39.4272575,-7.3709230,910.95
</coordinates>
</Point>
</Placemark>
<Placemark>
<name>
Wed Feb 26 09:36:34 2014 S=5.06 Km/hr
</name>
<styleUrl>
#styleMap_TLP_Normal
</styleUrl>
<Point>
<coordinates>
-39.4275208,-7.3709607,910.66
</coordinates>
</Point>
</Placemark>
<Placemark>
<name>
Wed Feb 26 09:36:44 2014 S=4.62 Km/hr
</name>
<styleUrl>
#styleMap_TLP_Normal
</styleUrl>
<Point>
<coordinates>
-39.4277420,-7.3710890,911.75
</coordinates>
</Point>
</Placemark>
<Placemark>
<name>
Wed Feb 26 09:36:54 2014 S=5.77 Km/hr
</name>
<styleUrl>
#styleMap_TLP_Normal
</styleUrl>
<Point>
<coordinates>
-39.4279404,-7.3712349,911.28
</coordinates>
</Point>
</Placemark>
<Placemark>
<name>
Wed Feb 26 09:37:04 2014 S=6.77 Km/hr
</name>
<styleUrl>
#styleMap_TLP_Normal
</styleUrl>
<Point>
<coordinates>
-39.4281311,-7.3713651,910.45
</coordinates>
</Point>
</Placemark>
<Placemark>
<name>
Wed Feb 26 09:37:14 2014 S=7.18 Km/hr
</name>
<styleUrl>
#styleMap_TLP_Normal
</styleUrl>
<Point>
<coordinates>
-39.4283943,-7.3714933,911.69
</coordinates>
</Point>
</Placemark>
<Placemark>
<name>
Wed Feb 26 09:37:24 2014 S=6.78 Km/hr
</name>
<styleUrl>
#styleMap_TLP_Normal
</styleUrl>
<Point>
<coordinates>
-39.4286499,-7.3716364,909.11
</coordinates>
</Point>
</Placemark>
<Placemark>
<name>
Wed Feb 26 09:37:34 2014 S=6.23 Km/hr
</name>
<styleUrl>
#styleMap_TLP_Normal
</styleUrl>
<Point>
<coordinates>
-39.4288673,-7.3717828,910.25
</coordinates>
</Point>
</Placemark>
<Placemark>
<name>
Wed Feb 26 09:37:44 2014 S=6.46 Km/hr
</name>
<styleUrl>
#styleMap_TLP_Normal
</styleUrl>
<Point>
<coordinates>
-39.4290924,-7.3719325,911.72
</coordinates>
</Point>
</Placemark>
<Placemark>
<name>
Wed Feb 26 09:37:54 2014 S=7.48 Km/hr
</name>
<styleUrl>
#styleMap_TLP_Normal
</styleUrl>
<Point>
<coordinates>
-39.4293251,-7.3720760,910.73
</coordinates>
</Point>
</Placemark>
<Placemark>
<name>
Wed Feb 26 09:38:04 2014 S=7.22 Km/hr
</name>
<styleUrl>
#styleMap_TLP_Normal
</styleUrl>
<Point>
<coordinates>
-39.4295578,-7.3722186,909.34
</coordinates>
</Point>
</Placemark>
<Placemark>
<name>
Wed Feb 26 09:38:14 2014 S=6.17 Km/hr
</name>
<styleUrl>
#styleMap_TLP_Normal
</styleUrl>
<Point>
<coordinates>
-39.4298096,-7.3722725,909.33
</coordinates>
</Point>
</Placemark>
<Placemark>
<name>
Wed Feb 26 09:38:24 2014 S=7.51 Km/hr
</name>
<styleUrl>
#styleMap_TLP_Normal
</styleUrl>
<Point>
<coordinates>
-39.4300613,-7.3724074,909.13
</coordinates>
</Point>
</Placemark>
<Placemark>
<name>
Wed Feb 26 09:38:34 2014 S=7.31 Km/hr
</name>
<styleUrl>
#styleMap_TLP_Normal
</styleUrl>
<Point>
<coordinates>
-39.4303284,-7.3725128,910.58
</coordinates>
</Point>
</Placemark>
<Placemark>
<name>
Wed Feb 26 09:38:44 2014 S=8.72 Km/hr
</name>
<styleUrl>
#styleMap_TLP_Normal
</styleUrl>
<Point>
<coordinates>
-39.4305878,-7.3726573,914.56
</coordinates>
</Point>
</Placemark>
<Placemark>
<name>
Wed Feb 26 09:38:54 2014 S=5.71 Km/hr
</name>
<styleUrl>
#styleMap_TLP_Normal
</styleUrl>
<Point>
<coordinates>
-39.4307594,-7.3728232,919.31
</coordinates>
</Point>
</Placemark>
<Placemark>
<name>
Wed Feb 26 09:39:04 2014 S=7.01 Km/hr
</name>
<styleUrl>
#styleMap_TLP_Normal
</styleUrl>
<Point>
<coordinates>
-39.4309311,-7.3729863,917.52
</coordinates>
</Point>
</Placemark>
<Placemark>
<name>
Wed Feb 26 09:39:14 2014 S=7.47 Km/hr
</name>
<styleUrl>
#styleMap_TLP_Normal
</styleUrl>
<Point>
<coordinates>
-39.4311333,-7.3731208,915.11
</coordinates>
</Point>
</Placemark>
<Placemark>
<name>
Wed Feb 26 09:39:24 2014 S=5.83 Km/hr
</name>
<styleUrl>
#styleMap_TLP_Normal
</styleUrl>
<Point>
<coordinates>
-39.4313736,-7.3732700,914.91
</coordinates>
</Point>
</Placemark>
<Placemark>
<name>
Wed Feb 26 09:39:34 2014 S=8.01 Km/hr
</name>
<styleUrl>
#styleMap_TLP_Normal
</styleUrl>
<Point>
<coordinates>
-39.4315720,-7.3734546,911.42
</coordinates>
</Point>
</Placemark>
<Placemark>
<name>
Wed Feb 26 09:39:44 2014 S=7.84 Km/hr
</name>
<styleUrl>
#styleMap_TLP_Normal
</styleUrl>
<Point>
<coordinates>
-39.4317436,-7.3736706,910.30
</coordinates>
</Point>
</Placemark>
<Placemark>
<name>
Wed Feb 26 09:39:54 2014 S=8.74 Km/hr
</name>
<styleUrl>
#styleMap_TLP_Normal
</styleUrl>
<Point>
<coordinates>
-39.4319191,-7.3738999,908.19
</coordinates>
</Point>
</Placemark>
<Placemark>
<name>
Wed Feb 26 09:40:04 2014 S=9.76 Km/hr
</name>
<styleUrl>
#styleMap_TLP_Normal
</styleUrl>
<Point>
<coordinates>
-39.4321327,-7.3741059,909.13
</coordinates>
</Point>
</Placemark>
<Placemark>
<name>
Wed Feb 26 09:40:14 2014 S=7.35 Km/hr
</name>
<styleUrl>
#styleMap_TLP_Normal
</styleUrl>
<Point>
<coordinates>
-39.4323044,-7.3743076,910.69
</coordinates>
</Point>
</Placemark>
<Placemark>
<name>
Wed Feb 26 09:40:24 2014 S=4.12 Km/hr
</name>
<styleUrl>
#styleMap_TLP_Normal
</styleUrl>
<Point>
<coordinates>
-39.4324570,-7.3744926,910.00
</coordinates>
</Point>
</Placemark>
<Placemark>
<name>
Wed Feb 26 09:40:34 2014 S=0.12 Km/hr
</name>
<styleUrl>
#styleMap_TLP_Normal
</styleUrl>
<Point>
<coordinates>
-39.4324875,-7.3744855,910.91
</coordinates>
</Point>
</Placemark>
<Placemark>
<name>
Wed Feb 26 09:40:44 2014 S=0.16 Km/hr
</name>
<styleUrl>
#styleMap_TLP_Normal
</styleUrl>
<Point>
<coordinates>
-39.4324913,-7.3744845,911.13
</coordinates>
</Point>
</Placemark>
<Placemark>
<name>
Wed Feb 26 09:40:54 2014 S=4.73 Km/hr
</name>
<styleUrl>
#styleMap_TLP_Normal
</styleUrl>
<Point>
<coordinates>
-39.4325638,-7.3745408,912.17
</coordinates>
</Point>
</Placemark>
<Placemark>
<name>
Wed Feb 26 09:41:04 2014 S=6.91 Km/hr
</name>
<styleUrl>
#styleMap_TLP_Normal
</styleUrl>
<Point>
<coordinates>
-39.4327240,-7.3747325,910.23
</coordinates>
</Point>
</Placemark>
<Placemark>
<name>
Wed Feb 26 09:41:14 2014 S=9.48 Km/hr
</name>
<styleUrl>
#styleMap_TLP_Normal
</styleUrl>
<Point>
<coordinates>
-39.4329224,-7.3749208,909.08
</coordinates>
</Point>
</Placemark>
<Placemark>
<name>
Wed Feb 26 09:41:24 2014 S=7.04 Km/hr
</name>
<styleUrl>
#styleMap_TLP_Normal
</styleUrl>
<Point>
<coordinates>
-39.4331169,-7.3750863,909.14
</coordinates>
</Point>
</Placemark>
<Placemark>
<name>
Wed Feb 26 09:41:34 2014 S=7.90 Km/hr
</name>
<styleUrl>
#styleMap_TLP_Normal
</styleUrl>
<Point>
<coordinates>
-39.4332962,-7.3752704,910.64
</coordinates>
</Point>
</Placemark>
<Placemark>
<name>
Wed Feb 26 09:41:44 2014 S=7.19 Km/hr
</name>
<styleUrl>
#styleMap_TLP_Normal
</styleUrl>
<Point>
<coordinates>
-39.4334450,-7.3755131,914.17
</coordinates>
</Point>
</Placemark>
<Placemark>
<name>
Wed Feb 26 09:41:54 2014 S=8.79 Km/hr
</name>
<styleUrl>
#styleMap_TLP_Normal
</styleUrl>
<Point>
<coordinates>
-39.4335556,-7.3757501,914.91
</coordinates>
</Point>
</Placemark>
<Placemark>
<name>
Wed Feb 26 09:42:04 2014 S=8.53 Km/hr
</name>
<styleUrl>
#styleMap_TLP_Normal
</styleUrl>
<Point>
<coordinates>
-39.4337082,-7.3760023,916.77
</coordinates>
</Point>
</Placemark>
<Placemark>
<name>
Wed Feb 26 09:42:14 2014 S=8.91 Km/hr
</name>
<styleUrl>
#styleMap_TLP_Normal
</styleUrl>
<Point>
<coordinates>
-39.4338913,-7.3762150,913.05
</coordinates>
</Point>
</Placemark>
<Placemark>
<name>
Wed Feb 26 09:42:24 2014 S=8.83 Km/hr
</name>
<styleUrl>
#styleMap_TLP_Normal
</styleUrl>
<Point>
<coordinates>
-39.4341049,-7.3764086,911.98
</coordinates>
</Point>
</Placemark>
<Placemark>
<name>
Wed Feb 26 09:42:34 2014 S=6.60 Km/hr
</name>
<styleUrl>
#styleMap_TLP_Normal
</styleUrl>
<Point>
<coordinates>
-39.4342537,-7.3765836,913.69
</coordinates>
</Point>
</Placemark>
<Placemark>
<name>
Wed Feb 26 09:42:44 2014 S=6.07 Km/hr
</name>
<styleUrl>
#styleMap_TLP_Normal
</styleUrl>
<Point>
<coordinates>
-39.4344139,-7.3767614,911.00
</coordinates>
</Point>
</Placemark>
<Placemark>
<name>
Wed Feb 26 09:42:54 2014 S=4.64 Km/hr
</name>
<styleUrl>
#styleMap_TLP_Normal
</styleUrl>
<Point>
<coordinates>
-39.4345551,-7.3769479,912.67
</coordinates>
</Point>
</Placemark>
<Placemark>
<name>
Wed Feb 26 09:43:04 2014 S=0.40 Km/hr
</name>
<styleUrl>
#styleMap_TLP_Normal
</styleUrl>
<Point>
<coordinates>
-39.4345932,-7.3769989,913.88
</coordinates>
</Point>
</Placemark>
<Placemark>
<name>
Wed Feb 26 09:43:14 2014 S=1.65 Km/hr
</name>
<styleUrl>
#styleMap_TLP_Normal
</styleUrl>
<Point>
<coordinates>
-39.4346123,-7.3770041,913.78
</coordinates>
</Point>
</Placemark>
<Placemark>
<name>
Wed Feb 26 09:43:24 2014 S=2.55 Km/hr
</name>
<styleUrl>
#styleMap_TLP_Normal
</styleUrl>
<Point>
<coordinates>
-39.4346733,-7.3769774,914.50
</coordinates>
</Point>
</Placemark>
<Placemark>
<name>
Wed Feb 26 09:43:34 2014 S=3.80 Km/hr
</name>
<styleUrl>
#styleMap_TLP_Normal
</styleUrl>
<Point>
<coordinates>
-39.4347687,-7.3768821,915.78
</coordinates>
</Point>
</Placemark>
<Placemark>
<name>
Wed Feb 26 09:43:44 2014 S=2.57 Km/hr
</name>
<styleUrl>
#styleMap_TLP_Normal
</styleUrl>
<Point>
<coordinates>
-39.4348221,-7.3768291,917.75
</coordinates>
</Point>
</Placemark>
<Placemark>
<name>
Wed Feb 26 09:43:54 2014 S=2.80 Km/hr
</name>
<styleUrl>
#styleMap_TLP_Normal
</styleUrl>
<Point>
<coordinates>
-39.4348679,-7.3767142,919.09
</coordinates>
</Point>
</Placemark>
<Placemark>
<name>
Wed Feb 26 09:44:04 2014 S=2.65 Km/hr
</name>
<styleUrl>
#styleMap_TLP_Normal
</styleUrl>
<Point>
<coordinates>
-39.4348831,-7.3766351,922.13
</coordinates>
</Point>
</Placemark>
<Placemark>
<name>
Wed Feb 26 09:44:14 2014 S=3.18 Km/hr
</name>
<styleUrl>
#styleMap_TLP_Normal
</styleUrl>
<Point>
<coordinates>
-39.4349136,-7.3765416,925.39
</coordinates>
</Point>
</Placemark>
<Placemark>
<name>
Wed Feb 26 09:44:24 2014 S=2.38 Km/hr
</name>
<styleUrl>
#styleMap_TLP_Normal
</styleUrl>
<Point>
<coordinates>
-39.4349480,-7.3764486,928.77
</coordinates>
</Point>
</Placemark>
<Placemark>
<name>
Wed Feb 26 09:44:34 2014 S=1.54 Km/hr
</name>
<styleUrl>
#styleMap_TLP_Normal
</styleUrl>
<Point>
<coordinates>
-39.4349289,-7.3763671,932.50
</coordinates>
</Point>
</Placemark>
<Placemark>
<name>
Wed Feb 26 09:44:44 2014 S=0.69 Km/hr
</name>
<styleUrl>
#styleMap_TLP_Normal
</styleUrl>
<Point>
<coordinates>
-39.4349289,-7.3763380,932.47
</coordinates>
</Point>
</Placemark>
<Placemark>
<name>
Wed Feb 26 09:44:54 2014 S=1.81 Km/hr
</name>
<styleUrl>
#styleMap_TLP_Normal
</styleUrl>
<Point>
<coordinates>
-39.4348984,-7.3763161,932.66
</coordinates>
</Point>
</Placemark>
<Placemark>
<name>
Wed Feb 26 09:45:04 2014 S=1.35 Km/hr
</name>
<styleUrl>
#styleMap_TLP_Normal
</styleUrl>
<Point>
<coordinates>
-39.4348183,-7.3762417,932.55
</coordinates>
</Point>
</Placemark>
<Placemark>
<name>
Wed Feb 26 09:45:14 2014 S=2.01 Km/hr
</name>
<styleUrl>
#styleMap_TLP_Normal
</styleUrl>
<Point>
<coordinates>
-39.4348030,-7.3761945,932.20
</coordinates>
</Point>
</Placemark>
<Placemark>
<name>
Wed Feb 26 09:45:24 2014 S=1.98 Km/hr
</name>
<styleUrl>
#styleMap_TLP_Normal
</styleUrl>
<Point>
<coordinates>
-39.4347878,-7.3760967,931.95
</coordinates>
</Point>
</Placemark>
<Placemark>
<name>
Wed Feb 26 09:45:34 2014 S=0.72 Km/hr
</name>
<styleUrl>
#styleMap_TLP_Normal
</styleUrl>
<Point>
<coordinates>
-39.4347610,-7.3760223,931.97
</coordinates>
</Point>
</Placemark>
<Placemark>
<name>
Wed Feb 26 09:45:44 2014 S=2.94 Km/hr
</name>
<styleUrl>
#styleMap_TLP_Normal
</styleUrl>
<Point>
<coordinates>
-39.4347610,-7.3759184,931.59
</coordinates>
</Point>
</Placemark>
<Placemark>
<name>
Wed Feb 26 09:45:54 2014 S=3.58 Km/hr
</name>
<styleUrl>
#styleMap_TLP_Normal
</styleUrl>
<Point>
<coordinates>
-39.4347916,-7.3757844,932.88
</coordinates>
</Point>
</Placemark>
<Placemark>
<name>
Wed Feb 26 09:46:04 2014 S=2.44 Km/hr
</name>
<styleUrl>
#styleMap_TLP_Normal
</styleUrl>
<Point>
<coordinates>
-39.4347572,-7.3756881,933.98
</coordinates>
</Point>
</Placemark>
<Placemark>
<name>
Wed Feb 26 09:46:14 2014 S=2.20 Km/hr
</name>
<styleUrl>
#styleMap_TLP_Normal
</styleUrl>
<Point>
<coordinates>
-39.4347763,-7.3756080,936.09
</coordinates>
</Point>
</Placemark>
<Placemark>
<name>
Wed Feb 26 09:46:24 2014 S=3.39 Km/hr
</name>
<styleUrl>
#styleMap_TLP_Normal
</styleUrl>
<Point>
<coordinates>
-39.4347115,-7.3754935,936.94
</coordinates>
</Point>
</Placemark>
<Placemark>
<name>
Wed Feb 26 09:46:34 2014 S=2.07 Km/hr
</name>
<styleUrl>
#styleMap_TLP_Normal
</styleUrl>
<Point>
<coordinates>
-39.4346581,-7.3754559,937.09
</coordinates>
</Point>
</Placemark>
<Placemark>
<name>
Wed Feb 26 09:46:44 2014 S=1.05 Km/hr
</name>
<styleUrl>
#styleMap_TLP_Normal
</styleUrl>
<Point>
<coordinates>
-39.4346428,-7.3754373,937.13
</coordinates>
</Point>
</Placemark>
<Placemark>
<name>
Wed Feb 26 09:46:54 2014 S=2.54 Km/hr
</name>
<styleUrl>
#styleMap_TLP_Normal
</styleUrl>
<Point>
<coordinates>
-39.4346237,-7.3753858,935.83
</coordinates>
</Point>
</Placemark>
<Placemark>
<name>
Wed Feb 26 09:47:04 2014 S=2.74 Km/hr
</name>
<styleUrl>
#styleMap_TLP_Normal
</styleUrl>
<Point>
<coordinates>
-39.4346466,-7.3752980,935.31
</coordinates>
</Point>
</Placemark>
<Placemark>
<name>
Wed Feb 26 09:47:14 2014 S=3.62 Km/hr
</name>
<styleUrl>
#styleMap_TLP_Normal
</styleUrl>
<Point>
<coordinates>
-39.4345970,-7.3751941,934.56
</coordinates>
</Point>
</Placemark>
<Placemark>
<name>
Wed Feb 26 09:47:24 2014 S=2.93 Km/hr
</name>
<styleUrl>
#styleMap_TLP_Normal
</styleUrl>
<Point>
<coordinates>
-39.4345703,-7.3751044,932.92
</coordinates>
</Point>
</Placemark>
<Placemark>
<name>
Wed Feb 26 09:47:34 2014 S=0.41 Km/hr
</name>
<styleUrl>
#styleMap_TLP_Normal
</styleUrl>
<Point>
<coordinates>
-39.4345512,-7.3750033,930.89
</coordinates>
</Point>
</Placemark>
<Placemark>
<name>
Wed Feb 26 09:47:44 2014 S=3.72 Km/hr
</name>
<styleUrl>
#styleMap_TLP_Normal
</styleUrl>
<Point>
<coordinates>
-39.4345551,-7.3749108,930.08
</coordinates>
</Point>
</Placemark>
<Placemark>
<name>
Wed Feb 26 09:47:54 2014 S=1.88 Km/hr
</name>
<styleUrl>
#styleMap_TLP_Normal
</styleUrl>
<Point>
<coordinates>
-39.4345398,-7.3748174,930.58
</coordinates>
</Point>
</Placemark>
<Placemark>
<name>
Wed Feb 26 09:48:04 2014 S=3.09 Km/hr
</name>
<styleUrl>
#styleMap_TLP_Normal
</styleUrl>
<Point>
<coordinates>
-39.4345627,-7.3747358,931.75
</coordinates>
</Point>
</Placemark>
<Placemark>
<name>
Wed Feb 26 09:48:14 2014 S=3.55 Km/hr
</name>
<styleUrl>
#styleMap_TLP_Normal
</styleUrl>
<Point>
<coordinates>
-39.4345779,-7.3746271,932.89
</coordinates>
</Point>
</Placemark>
<Placemark>
<name>
Wed Feb 26 09:48:24 2014 S=2.96 Km/hr
</name>
<styleUrl>
#styleMap_TLP_Normal
</styleUrl>
<Point>
<coordinates>
-39.4345741,-7.3745627,933.94
</coordinates>
</Point>
</Placemark>
<Placemark>
<name>
Wed Feb 26 09:48:34 2014 S=3.56 Km/hr
</name>
<styleUrl>
#styleMap_TLP_Normal
</styleUrl>
<Point>
<coordinates>
-39.4346123,-7.3744969,934.83
</coordinates>
</Point>
</Placemark>
<Placemark>
<name>
Wed Feb 26 09:48:44 2014 S=2.37 Km/hr
</name>
<styleUrl>
#styleMap_TLP_Normal
</styleUrl>
<Point>
<coordinates>
-39.4346352,-7.3744054,934.86
</coordinates>
</Point>
</Placemark>
<Placemark>
<name>
Wed Feb 26 09:48:54 2014 S=3.13 Km/hr
</name>
<styleUrl>
#styleMap_TLP_Normal
</styleUrl>
<Point>
<coordinates>
-39.4346695,-7.3743277,936.11
</coordinates>
</Point>
</Placemark>
<Placemark>
<name>
Wed Feb 26 09:49:04 2014 S=2.37 Km/hr
</name>
<styleUrl>
#styleMap_TLP_Normal
</styleUrl>
<Point>
<coordinates>
-39.4346962,-7.3742266,937.81
</coordinates>
</Point>
</Placemark>
<Placemark>
<name>
Wed Feb 26 09:49:14 2014 S=0.83 Km/hr
</name>
<styleUrl>
#styleMap_TLP_Normal
</styleUrl>
<Point>
<coordinates>
-39.4347115,-7.3741708,938.45
</coordinates>
</Point>
</Placemark>
<Placemark>
<name>
Wed Feb 26 09:49:24 2014 S=1.96 Km/hr
</name>
<styleUrl>
#styleMap_TLP_Normal
</styleUrl>
<Point>
<coordinates>
-39.4347191,-7.3741193,936.45
</coordinates>
</Point>
</Placemark>
<Placemark>
<name>
Wed Feb 26 09:49:34 2014 S=2.21 Km/hr
</name>
<styleUrl>
#styleMap_TLP_Normal
</styleUrl>
<Point>
<coordinates>
-39.4347725,-7.3740501,935.11
</coordinates>
</Point>
</Placemark>
<Placemark>
<name>
Wed Feb 26 09:49:44 2014 S=1.21 Km/hr
</name>
<styleUrl>
#styleMap_TLP_Normal
</styleUrl>
<Point>
<coordinates>
-39.4347878,-7.3740020,933.67
</coordinates>
</Point>
</Placemark>
<Placemark>
<name>
Wed Feb 26 09:49:54 2014 S=3.23 Km/hr
</name>
<styleUrl>
#styleMap_TLP_Normal
</styleUrl>
<Point>
<coordinates>
-39.4348106,-7.3739567,933.63
</coordinates>
</Point>
</Placemark>
<Placemark>
<name>
Wed Feb 26 09:50:04 2014 S=4.05 Km/hr
</name>
<styleUrl>
#styleMap_TLP_Normal
</styleUrl>
<Point>
<coordinates>
-39.4348564,-7.3738375,933.88
</coordinates>
</Point>
</Placemark>
<Placemark>
<name>
Wed Feb 26 09:50:14 2014 S=4.61 Km/hr
</name>
<styleUrl>
#styleMap_TLP_Normal
</styleUrl>
<Point>
<coordinates>
-39.4349098,-7.3737378,934.45
</coordinates>
</Point>
</Placemark>
<Placemark>
<name>
Wed Feb 26 09:50:24 2014 S=2.22 Km/hr
</name>
<styleUrl>
#styleMap_TLP_Normal
</styleUrl>
<Point>
<coordinates>
-39.4349518,-7.3736300,935.47
</coordinates>
</Point>
</Placemark>
<Placemark>
<name>
Wed Feb 26 09:50:34 2014 S=2.38 Km/hr
</name>
<styleUrl>
#styleMap_TLP_Normal
</styleUrl>
<Point>
<coordinates>
-39.4350014,-7.3735662,937.20
</coordinates>
</Point>
</Placemark>
<Placemark>
<name>
Wed Feb 26 09:50:44 2014 S=2.60 Km/hr
</name>
<styleUrl>
#styleMap_TLP_Normal
</styleUrl>
<Point>
<coordinates>
-39.4350204,-7.3734708,938.98
</coordinates>
</Point>
</Placemark>
<Placemark>
<name>
Wed Feb 26 09:50:54 2014 S=4.30 Km/hr
</name>
<styleUrl>
#styleMap_TLP_Normal
</styleUrl>
<Point>
<coordinates>
-39.4350929,-7.3734050,938.42
</coordinates>
</Point>
</Placemark>
<Placemark>
<name>
Wed Feb 26 09:51:04 2014 S=4.63 Km/hr
</name>
<styleUrl>
#styleMap_TLP_Normal
</styleUrl>
<Point>
<coordinates>
-39.4351921,-7.3733244,938.23
</coordinates>
</Point>
</Placemark>
<Placemark>
<name>
Wed Feb 26 09:51:14 2014 S=3.71 Km/hr
</name>
<styleUrl>
#styleMap_TLP_Normal
</styleUrl>
<Point>
<coordinates>
-39.4352684,-7.3732352,937.00
</coordinates>
</Point>
</Placemark>
<Placemark>
<name>
Wed Feb 26 09:51:24 2014 S=3.54 Km/hr
</name>
<styleUrl>
#styleMap_TLP_Normal
</styleUrl>
<Point>
<coordinates>
-39.4353600,-7.3731780,936.70
</coordinates>
</Point>
</Placemark>
<Placemark>
<name>
Wed Feb 26 09:51:34 2014 S=2.19 Km/hr
</name>
<styleUrl>
#styleMap_TLP_Normal
</styleUrl>
<Point>
<coordinates>
-39.4354095,-7.3731208,933.13
</coordinates>
</Point>
</Placemark>
<Placemark>
<name>
Wed Feb 26 09:51:44 2014 S=4.13 Km/hr
</name>
<styleUrl>
#styleMap_TLP_Normal
</styleUrl>
<Point>
<coordinates>
-39.4354744,-7.3730259,931.13
</coordinates>
</Point>
</Placemark>
<Placemark>
<name>
Wed Feb 26 09:51:54 2014 S=4.00 Km/hr
</name>
<styleUrl>
#styleMap_TLP_Normal
</styleUrl>
<Point>
<coordinates>
-39.4355278,-7.3729553,931.25
</coordinates>
</Point>
</Placemark>
<Placemark>
<name>
Wed Feb 26 09:52:04 2014 S=3.14 Km/hr
</name>
<styleUrl>
#styleMap_TLP_Normal
</styleUrl>
<Point>
<coordinates>
-39.4355774,-7.3728938,931.78
</coordinates>
</Point>
</Placemark>
<Placemark>
<name>
Wed Feb 26 09:52:14 2014 S=1.90 Km/hr
</name>
<styleUrl>
#styleMap_TLP_Normal
</styleUrl>
<Point>
<coordinates>
-39.4356461,-7.3728948,933.17
</coordinates>
</Point>
</Placemark>
<Placemark>
<name>
Wed Feb 26 09:52:24 2014 S=3.90 Km/hr
</name>
<styleUrl>
#styleMap_TLP_Normal
</styleUrl>
<Point>
<coordinates>
-39.4357224,-7.3728786,934.13
</coordinates>
</Point>
</Placemark>
<Placemark>
<name>
Wed Feb 26 09:52:34 2014 S=2.62 Km/hr
</name>
<styleUrl>
#styleMap_TLP_Normal
</styleUrl>
<Point>
<coordinates>
-39.4357605,-7.3727765,934.72
</coordinates>
</Point>
</Placemark>
<Placemark>
<name>
Wed Feb 26 09:52:44 2014 S=1.74 Km/hr
</name>
<styleUrl>
#styleMap_TLP_Normal
</styleUrl>
<Point>
<coordinates>
-39.4358025,-7.3727422,935.61
</coordinates>
</Point>
</Placemark>
<Placemark>
<name>
Wed Feb 26 09:52:54 2014 S=2.30 Km/hr
</name>
<styleUrl>
#styleMap_TLP_Normal
</styleUrl>
<Point>
<coordinates>
-39.4358902,-7.3727012,936.81
</coordinates>
</Point>
</Placemark>
<Placemark>
<name>
Wed Feb 26 09:53:04 2014 S=1.96 Km/hr
</name>
<styleUrl>
#styleMap_TLP_Normal
</styleUrl>
<Point>
<coordinates>
-39.4359322,-7.3727226,935.69
</coordinates>
</Point>
</Placemark>
<Placemark>
<name>
Wed Feb 26 09:53:14 2014 S=3.28 Km/hr
</name>
<styleUrl>
#styleMap_TLP_Normal
</styleUrl>
<Point>
<coordinates>
-39.4359703,-7.3727002,934.09
</coordinates>
</Point>
</Placemark>
<Placemark>
<name>
Wed Feb 26 09:53:24 2014 S=2.27 Km/hr
</name>
<styleUrl>
#styleMap_TLP_Normal
</styleUrl>
<Point>
<coordinates>
-39.4359856,-7.3726282,934.67
</coordinates>
</Point>
</Placemark>
<Placemark>
<name>
Wed Feb 26 09:53:34 2014 S=1.70 Km/hr
</name>
<styleUrl>
#styleMap_TLP_Normal
</styleUrl>
<Point>
<coordinates>
-39.4360390,-7.3726234,932.47
</coordinates>
</Point>
</Placemark>
<Placemark>
<name>
Wed Feb 26 09:53:44 2014 S=0.63 Km/hr
</name>
<styleUrl>
#styleMap_TLP_Normal
</styleUrl>
<Point>
<coordinates>
-39.4360619,-7.3726230,932.91
</coordinates>
</Point>
</Placemark>
<Placemark>
<name>
Wed Feb 26 09:53:54 2014 S=0.84 Km/hr
</name>
<styleUrl>
#styleMap_TLP_Normal
</styleUrl>
<Point>
<coordinates>
-39.4360580,-7.3726034,931.98
</coordinates>
</Point>
</Placemark>
<Placemark>
<name>
Wed Feb 26 09:54:04 2014 S=0.60 Km/hr
</name>
<styleUrl>
#styleMap_TLP_Normal
</styleUrl>
<Point>
<coordinates>
-39.4360504,-7.3726015,931.97
</coordinates>
</Point>
</Placemark>
<Placemark>
<name>
Wed Feb 26 09:54:14 2014 S=0.32 Km/hr
</name>
<styleUrl>
#styleMap_TLP_Normal
</styleUrl>
<Point>
<coordinates>
-39.4360504,-7.3725972,931.95
</coordinates>
</Point>
</Placemark>
<Placemark>
<name>
Wed Feb 26 09:54:24 2014 S=3.66 Km/hr
</name>
<styleUrl>
#styleMap_TLP_Normal
</styleUrl>
<Point>
<coordinates>
-39.4361038,-7.3724499,932.61
</coordinates>
</Point>
</Placemark>
<Placemark>
<name>
Wed Feb 26 09:54:34 2014 S=2.81 Km/hr
</name>
<styleUrl>
#styleMap_TLP_Normal
</styleUrl>
<Point>
<coordinates>
-39.4361496,-7.3723588,931.88
</coordinates>
</Point>
</Placemark>
<Placemark>
<name>
Wed Feb 26 09:54:44 2014 S=2.96 Km/hr
</name>
<styleUrl>
#styleMap_TLP_Normal
</styleUrl>
<Point>
<coordinates>
-39.4362221,-7.3723097,930.55
</coordinates>
</Point>
</Placemark>
<Placemark>
<name>
Wed Feb 26 09:54:54 2014 S=3.16 Km/hr
</name>
<styleUrl>
#styleMap_TLP_Normal
</styleUrl>
<Point>
<coordinates>
-39.4362793,-7.3722444,929.27
</coordinates>
</Point>
</Placemark>
<Placemark>
<name>
Wed Feb 26 09:55:04 2014 S=0.27 Km/hr
</name>
<styleUrl>
#styleMap_TLP_Normal
</styleUrl>
<Point>
<coordinates>
-39.4362602,-7.3722062,929.14
</coordinates>
</Point>
</Placemark>
<Placemark>
<name>
Wed Feb 26 09:55:14 2014 S=2.79 Km/hr
</name>
<styleUrl>
#styleMap_TLP_Normal
</styleUrl>
<Point>
<coordinates>
-39.4362640,-7.3721833,929.08
</coordinates>
</Point>
</Placemark>
<Placemark>
<name>
Wed Feb 26 09:55:24 2014 S=2.56 Km/hr
</name>
<styleUrl>
#styleMap_TLP_Normal
</styleUrl>
<Point>
<coordinates>
-39.4362984,-7.3721080,928.45
</coordinates>
</Point>
</Placemark>
<Placemark>
<name>
Wed Feb 26 09:55:34 2014 S=0.45 Km/hr
</name>
<styleUrl>
#styleMap_TLP_Normal
</styleUrl>
<Point>
<coordinates>
-39.4363327,-7.3720522,928.39
</coordinates>
</Point>
</Placemark>
<Placemark>
<name>
Wed Feb 26 09:55:44 2014 S=0.88 Km/hr
</name>
<styleUrl>
#styleMap_TLP_Normal
</styleUrl>
<Point>
<coordinates>
-39.4363289,-7.3720522,928.45
</coordinates>
</Point>
</Placemark>
<Placemark>
<name>
Wed Feb 26 09:55:54 2014 S=0.13 Km/hr
</name>
<styleUrl>
#styleMap_TLP_Normal
</styleUrl>
<Point>
<coordinates>
-39.4363327,-7.3720536,928.41
</coordinates>
</Point>
</Placemark>
<Placemark>
<name>
Wed Feb 26 09:56:04 2014 S=1.10 Km/hr
</name>
<styleUrl>
#styleMap_TLP_Normal
</styleUrl>
<Point>
<coordinates>
-39.4363213,-7.3720560,928.36
</coordinates>
</Point>
</Placemark>
<Placemark>
<name>
Wed Feb 26 09:56:14 2014 S=1.24 Km/hr
</name>
<styleUrl>
#styleMap_TLP_Normal
</styleUrl>
<Point>
<coordinates>
-39.4363022,-7.3720646,928.44
</coordinates>
</Point>
</Placemark>
<Placemark>
<name>
Wed Feb 26 09:56:24 2014 S=3.52 Km/hr
</name>
<styleUrl>
#styleMap_TLP_Normal
</styleUrl>
<Point>
<coordinates>
-39.4362679,-7.3721590,926.11
</coordinates>
</Point>
</Placemark>
<Placemark>
<name>
Wed Feb 26 09:56:34 2014 S=3.05 Km/hr
</name>
<styleUrl>
#styleMap_TLP_Normal
</styleUrl>
<Point>
<coordinates>
-39.4363060,-7.3722596,924.56
</coordinates>
</Point>
</Placemark>
<Placemark>
<name>
Wed Feb 26 09:56:44 2014 S=0.65 Km/hr
</name>
<styleUrl>
#styleMap_TLP_Normal
</styleUrl>
<Point>
<coordinates>
-39.4363060,-7.3722754,923.80
</coordinates>
</Point>
</Placemark>
<Placemark>
<name>
Wed Feb 26 09:56:54 2014 S=3.31 Km/hr
</name>
<styleUrl>
#styleMap_TLP_Normal
</styleUrl>
<Point>
<coordinates>
-39.4363136,-7.3722224,923.09
</coordinates>
</Point>
</Placemark>
<Placemark>
<name>
Wed Feb 26 09:57:04 2014 S=3.54 Km/hr
</name>
<styleUrl>
#styleMap_TLP_Normal
</styleUrl>
<Point>
<coordinates>
-39.4364166,-7.3721862,922.78
</coordinates>
</Point>
</Placemark>
<Placemark>
<name>
Wed Feb 26 09:57:14 2014 S=3.54 Km/hr
</name>
<styleUrl>
#styleMap_TLP_Normal
</styleUrl>
<Point>
<coordinates>
-39.4365044,-7.3722005,921.88
</coordinates>
</Point>
</Placemark>
<Placemark>
<name>
Wed Feb 26 09:57:24 2014 S=2.37 Km/hr
</name>
<styleUrl>
#styleMap_TLP_Normal
</styleUrl>
<Point>
<coordinates>
-39.4365540,-7.3722329,921.00
</coordinates>
</Point>
</Placemark>
<Placemark>
<name>
Wed Feb 26 09:57:34 2014 S=2.53 Km/hr
</name>
<styleUrl>
#styleMap_TLP_Normal
</styleUrl>
<Point>
<coordinates>
-39.4366379,-7.3722363,920.95
</coordinates>
</Point>
</Placemark>
<Placemark>
<name>
Wed Feb 26 09:57:44 2014 S=3.43 Km/hr
</name>
<styleUrl>
#styleMap_TLP_Normal
</styleUrl>
<Point>
<coordinates>
-39.4366989,-7.3722806,921.00
</coordinates>
</Point>
</Placemark>
<Placemark>
<name>
Wed Feb 26 09:57:54 2014 S=2.63 Km/hr
</name>
<styleUrl>
#styleMap_TLP_Normal
</styleUrl>
<Point>
<coordinates>
-39.4367218,-7.3723569,920.11
</coordinates>
</Point>
</Placemark>
<Placemark>
<name>
Wed Feb 26 09:58:04 2014 S=0.94 Km/hr
</name>
<styleUrl>
#styleMap_TLP_Normal
</styleUrl>
<Point>
<coordinates>
-39.4367409,-7.3724036,918.14
</coordinates>
</Point>
</Placemark>
<Placemark>
<name>
Wed Feb 26 09:58:14 2014 S=3.46 Km/hr
</name>
<styleUrl>
#styleMap_TLP_Normal
</styleUrl>
<Point>
<coordinates>
-39.4367409,-7.3724647,917.39
</coordinates>
</Point>
</Placemark>
<Placemark>
<name>
Wed Feb 26 09:58:24 2014 S=2.80 Km/hr
</name>
<styleUrl>
#styleMap_TLP_Normal
</styleUrl>
<Point>
<coordinates>
-39.4366798,-7.3725324,917.17
</coordinates>
</Point>
</Placemark>
<Placemark>
<name>
Wed Feb 26 09:58:34 2014 S=0.74 Km/hr
</name>
<styleUrl>
#styleMap_TLP_Normal
</styleUrl>
<Point>
<coordinates>
-39.4366722,-7.3725462,918.00
</coordinates>
</Point>
</Placemark>
<Placemark>
<name>
Wed Feb 26 09:58:44 2014 S=0.94 Km/hr
</name>
<styleUrl>
#styleMap_TLP_Normal
</styleUrl>
<Point>
<coordinates>
-39.4366608,-7.3725801,918.39
</coordinates>
</Point>
</Placemark>
<Placemark>
<name>
Wed Feb 26 09:58:54 2014 S=0.48 Km/hr
</name>
<styleUrl>
#styleMap_TLP_Normal
</styleUrl>
<Point>
<coordinates>
-39.4366951,-7.3726401,918.42
</coordinates>
</Point>
</Placemark>
<Placemark>
<name>
Wed Feb 26 09:59:04 2014 S=3.06 Km/hr
</name>
<styleUrl>
#styleMap_TLP_Normal
</styleUrl>
<Point>
<coordinates>
-39.4367447,-7.3726068,919.28
</coordinates>
</Point>
</Placemark>
<Placemark>
<name>
Wed Feb 26 09:59:14 2014 S=3.17 Km/hr
</name>
<styleUrl>
#styleMap_TLP_Normal
</styleUrl>
<Point>
<coordinates>
-39.4367561,-7.3725076,920.22
</coordinates>
</Point>
</Placemark>
<Placemark>
<name>
Wed Feb 26 09:59:24 2014 S=2.88 Km/hr
</name>
<styleUrl>
#styleMap_TLP_Normal
</styleUrl>
<Point>
<coordinates>
-39.4367714,-7.3724356,921.25
</coordinates>
</Point>
</Placemark>
<Placemark>
<name>
Wed Feb 26 09:59:34 2014 S=3.49 Km/hr
</name>
<styleUrl>
#styleMap_TLP_Normal
</styleUrl>
<Point>
<coordinates>
-39.4367676,-7.3723311,921.41
</coordinates>
</Point>
</Placemark>
<Placemark>
<name>
Wed Feb 26 09:59:44 2014 S=3.86 Km/hr
</name>
<styleUrl>
#styleMap_TLP_Normal
</styleUrl>
<Point>
<coordinates>
-39.4367180,-7.3722239,921.38
</coordinates>
</Point>
</Placemark>
<Placemark>
<name>
Wed Feb 26 09:59:54 2014 S=2.74 Km/hr
</name>
<styleUrl>
#styleMap_TLP_Normal
</styleUrl>
<Point>
<coordinates>
-39.4367332,-7.3721104,922.34
</coordinates>
</Point>
</Placemark>
<Placemark>
<name>
Wed Feb 26 10:00:04 2014 S=3.51 Km/hr
</name>
<styleUrl>
#styleMap_TLP_Normal
</styleUrl>
<Point>
<coordinates>
-39.4367523,-7.3720212,920.34
</coordinates>
</Point>
</Placemark>
<Placemark>
<name>
Wed Feb 26 10:00:14 2014 S=2.81 Km/hr
</name>
<styleUrl>
#styleMap_TLP_Normal
</styleUrl>
<Point>
<coordinates>
-39.4367523,-7.3719382,917.45
</coordinates>
</Point>
</Placemark>
<Placemark>
<name>
Wed Feb 26 10:00:24 2014 S=3.78 Km/hr
</name>
<styleUrl>
#styleMap_TLP_Normal
</styleUrl>
<Point>
<coordinates>
-39.4367828,-7.3718338,914.92
</coordinates>
</Point>
</Placemark>
<Placemark>
<name>
Wed Feb 26 10:00:34 2014 S=2.36 Km/hr
</name>
<styleUrl>
#styleMap_TLP_Normal
</styleUrl>
<Point>
<coordinates>
-39.4367867,-7.3717389,913.89
</coordinates>
</Point>
</Placemark>
<Placemark>
<name>
Wed Feb 26 10:00:44 2014 S=0.73 Km/hr
</name>
<styleUrl>
#styleMap_TLP_Normal
</styleUrl>
<Point>
<coordinates>
-39.4367905,-7.3716664,913.31
</coordinates>
</Point>
</Placemark>
<Placemark>
<name>
Wed Feb 26 10:00:54 2014 S=2.37 Km/hr
</name>
<styleUrl>
#styleMap_TLP_Normal
</styleUrl>
<Point>
<coordinates>
-39.4368248,-7.3716459,913.72
</coordinates>
</Point>
</Placemark>
<Placemark>
<name>
Wed Feb 26 10:01:04 2014 S=3.34 Km/hr
</name>
<styleUrl>
#styleMap_TLP_Normal
</styleUrl>
<Point>
<coordinates>
-39.4367485,-7.3715940,917.14
</coordinates>
</Point>
</Placemark>
<Placemark>
<name>
Wed Feb 26 10:01:14 2014 S=3.20 Km/hr
</name>
<styleUrl>
#styleMap_TLP_Normal
</styleUrl>
<Point>
<coordinates>
-39.4366722,-7.3716040,920.08
</coordinates>
</Point>
</Placemark>
<Placemark>
<name>
Wed Feb 26 10:01:24 2014 S=2.09 Km/hr
</name>
<styleUrl>
#styleMap_TLP_Normal
</styleUrl>
<Point>
<coordinates>
-39.4366188,-7.3716397,921.31
</coordinates>
</Point>
</Placemark>
<Placemark>
<name>
Wed Feb 26 10:01:34 2014 S=2.52 Km/hr
</name>
<styleUrl>
#styleMap_TLP_Normal
</styleUrl>
<Point>
<coordinates>
-39.4365501,-7.3716893,921.81
</coordinates>
</Point>
</Placemark>
<Placemark>
<name>
Wed Feb 26 10:01:44 2014 S=2.55 Km/hr
</name>
<styleUrl>
#styleMap_TLP_Normal
</styleUrl>
<Point>
<coordinates>
-39.4364662,-7.3717980,923.52
</coordinates>
</Point>
</Placemark>
<Placemark>
<name>
Wed Feb 26 10:01:54 2014 S=2.89 Km/hr
</name>
<styleUrl>
#styleMap_TLP_Normal
</styleUrl>
<Point>
<coordinates>
-39.4364052,-7.3718839,924.34
</coordinates>
</Point>
</Placemark>
<Placemark>
<name>
Wed Feb 26 10:02:04 2014 S=2.24 Km/hr
</name>
<styleUrl>
#styleMap_TLP_Normal
</styleUrl>
<Point>
<coordinates>
-39.4363441,-7.3719344,925.03
</coordinates>
</Point>
</Placemark>
<Placemark>
<name>
Wed Feb 26 10:02:14 2014 S=0.22 Km/hr
</name>
<styleUrl>
#styleMap_TLP_Normal
</styleUrl>
<Point>
<coordinates>
-39.4363480,-7.3719907,924.39
</coordinates>
</Point>
</Placemark>
<Placemark>
<name>
Wed Feb 26 10:02:24 2014 S=1.83 Km/hr
</name>
<styleUrl>
#styleMap_TLP_Normal
</styleUrl>
<Point>
<coordinates>
-39.4363480,-7.3719907,924.48
</coordinates>
</Point>
</Placemark>
<Placemark>
<name>
Wed Feb 26 10:02:34 2014 S=2.96 Km/hr
</name>
<styleUrl>
#styleMap_TLP_Normal
</styleUrl>
<Point>
<coordinates>
-39.4363976,-7.3719583,924.31
</coordinates>
</Point>
</Placemark>
<Placemark>
<name>
Wed Feb 26 10:02:44 2014 S=3.12 Km/hr
</name>
<styleUrl>
#styleMap_TLP_Normal
</styleUrl>
<Point>
<coordinates>
-39.4364471,-7.3719087,923.75
</coordinates>
</Point>
</Placemark>
<Placemark>
<name>
Wed Feb 26 10:02:54 2014 S=3.01 Km/hr
</name>
<styleUrl>
#styleMap_TLP_Normal
</styleUrl>
<Point>
<coordinates>
-39.4364853,-7.3718529,924.36
</coordinates>
</Point>
</Placemark>
<Placemark>
<name>
Wed Feb 26 10:03:04 2014 S=2.91 Km/hr
</name>
<styleUrl>
#styleMap_TLP_Normal
</styleUrl>
<Point>
<coordinates>
-39.4365578,-7.3718138,924.94
</coordinates>
</Point>
</Placemark>
<Placemark>
<name>
Wed Feb 26 10:03:14 2014 S=3.09 Km/hr
</name>
<styleUrl>
#styleMap_TLP_Normal
</styleUrl>
<Point>
<coordinates>
-39.4366417,-7.3717313,925.00
</coordinates>
</Point>
</Placemark>
<Placemark>
<name>
Wed Feb 26 10:03:24 2014 S=2.86 Km/hr
</name>
<styleUrl>
#styleMap_TLP_Normal
</styleUrl>
<Point>
<coordinates>
-39.4366951,-7.3716621,924.70
</coordinates>
</Point>
</Placemark>
<Placemark>
<name>
Wed Feb 26 10:03:34 2014 S=3.32 Km/hr
</name>
<styleUrl>
#styleMap_TLP_Normal
</styleUrl>
<Point>
<coordinates>
-39.4367752,-7.3716063,924.34
</coordinates>
</Point>
</Placemark>
<Placemark>
<name>
Wed Feb 26 10:03:44 2014 S=3.68 Km/hr
</name>
<styleUrl>
#styleMap_TLP_Normal
</styleUrl>
<Point>
<coordinates>
-39.4368439,-7.3715682,923.48
</coordinates>
</Point>
</Placemark>
<Placemark>
<name>
Wed Feb 26 10:03:54 2014 S=3.26 Km/hr
</name>
<styleUrl>
#styleMap_TLP_Normal
</styleUrl>
<Point>
<coordinates>
-39.4368744,-7.3715248,923.70
</coordinates>
</Point>
</Placemark>
<Placemark>
<name>
Wed Feb 26 10:04:04 2014 S=0.45 Km/hr
</name>
<styleUrl>
#styleMap_TLP_Normal
</styleUrl>
<Point>
<coordinates>
-39.4369049,-7.3714848,922.66
</coordinates>
</Point>
</Placemark>
<Placemark>
<name>
Wed Feb 26 10:04:14 2014 S=1.05 Km/hr
</name>
<styleUrl>
#styleMap_TLP_Normal
</styleUrl>
<Point>
<coordinates>
-39.4369049,-7.3714838,922.61
</coordinates>
</Point>
</Placemark>
<Placemark>
<name>
Wed Feb 26 10:04:24 2014 S=1.47 Km/hr
</name>
<styleUrl>
#styleMap_TLP_Normal
</styleUrl>
<Point>
<coordinates>
-39.4369469,-7.3714294,921.63
</coordinates>
</Point>
</Placemark>
<Placemark>
<name>
Wed Feb 26 10:04:34 2014 S=2.36 Km/hr
</name>
<styleUrl>
#styleMap_TLP_Normal
</styleUrl>
<Point>
<coordinates>
-39.4369698,-7.3714066,921.50
</coordinates>
</Point>
</Placemark>
<Placemark>
<name>
Wed Feb 26 10:04:44 2014 S=2.74 Km/hr
</name>
<styleUrl>
#styleMap_TLP_Normal
</styleUrl>
<Point>
<coordinates>
-39.4369354,-7.3713856,922.02
</coordinates>
</Point>
</Placemark>
<Placemark>
<name>
Wed Feb 26 10:04:54 2014 S=0.94 Km/hr
</name>
<styleUrl>
#styleMap_TLP_Normal
</styleUrl>
<Point>
<coordinates>
-39.4369049,-7.3713512,922.06
</coordinates>
</Point>
</Placemark>
<Placemark>
<name>
Wed Feb 26 10:05:04 2014 S=2.63 Km/hr
</name>
<styleUrl>
#styleMap_TLP_Normal
</styleUrl>
<Point>
<coordinates>
-39.4368858,-7.3713641,921.75
</coordinates>
</Point>
</Placemark>
<Placemark>
<name>
Wed Feb 26 10:05:14 2014 S=2.18 Km/hr
</name>
<styleUrl>
#styleMap_TLP_Normal
</styleUrl>
<Point>
<coordinates>
-39.4368553,-7.3714433,921.05
</coordinates>
</Point>
</Placemark>
<Placemark>
<name>
Wed Feb 26 10:05:24 2014 S=0.92 Km/hr
</name>
<styleUrl>
#styleMap_TLP_Normal
</styleUrl>
<Point>
<coordinates>
-39.4368553,-7.3714657,921.08
</coordinates>
</Point>
</Placemark>
<Placemark>
<name>
Wed Feb 26 10:05:34 2014 S=3.70 Km/hr
</name>
<styleUrl>
#styleMap_TLP_Normal
</styleUrl>
<Point>
<coordinates>
-39.4369087,-7.3714380,921.25
</coordinates>
</Point>
</Placemark>
<Placemark>
<name>
Wed Feb 26 10:05:44 2014 S=2.70 Km/hr
</name>
<styleUrl>
#styleMap_TLP_Normal
</styleUrl>
<Point>
<coordinates>
-39.4369850,-7.3714137,921.52
</coordinates>
</Point>
</Placemark>
<Placemark>
<name>
Wed Feb 26 10:05:54 2014 S=0.15 Km/hr
</name>
<styleUrl>
#styleMap_TLP_Normal
</styleUrl>
<Point>
<coordinates>
-39.4370041,-7.3714037,921.47
</coordinates>
</Point>
</Placemark>
<Placemark>
<name>
Wed Feb 26 10:06:04 2014 S=3.14 Km/hr
</name>
<styleUrl>
#styleMap_TLP_Normal
</styleUrl>
<Point>
<coordinates>
-39.4370461,-7.3714037,920.70
</coordinates>
</Point>
</Placemark>
<Placemark>
<name>
Wed Feb 26 10:06:14 2014 S=0.97 Km/hr
</name>
<styleUrl>
#styleMap_TLP_Normal
</styleUrl>
<Point>
<coordinates>
-39.4370804,-7.3714013,920.34
</coordinates>
</Point>
</Placemark>
<Placemark>
<name>
Wed Feb 26 10:06:24 2014 S=4.01 Km/hr
</name>
<styleUrl>
#styleMap_TLP_Normal
</styleUrl>
<Point>
<coordinates>
-39.4371338,-7.3713655,919.91
</coordinates>
</Point>
</Placemark>
<Placemark>
<name>
Wed Feb 26 10:06:34 2014 S=3.06 Km/hr
</name>
<styleUrl>
#styleMap_TLP_Normal
</styleUrl>
<Point>
<coordinates>
-39.4372025,-7.3713255,919.72
</coordinates>
</Point>
</Placemark>
<Placemark>
<name>
Wed Feb 26 10:06:44 2014 S=2.62 Km/hr
</name>
<styleUrl>
#styleMap_TLP_Normal
</styleUrl>
<Point>
<coordinates>
-39.4372482,-7.3712258,920.08
</coordinates>
</Point>
</Placemark>
<Placemark>
<name>
Wed Feb 26 10:06:54 2014 S=3.20 Km/hr
</name>
<styleUrl>
#styleMap_TLP_Normal
</styleUrl>
<Point>
<coordinates>
-39.4372330,-7.3711390,922.48
</coordinates>
</Point>
</Placemark>
<Placemark>
<name>
Wed Feb 26 10:07:04 2014 S=2.23 Km/hr
</name>
<styleUrl>
#styleMap_TLP_Normal
</styleUrl>
<Point>
<coordinates>
-39.4372101,-7.3711424,922.14
</coordinates>
</Point>
</Placemark>
<Placemark>
<name>
Wed Feb 26 10:07:14 2014 S=2.01 Km/hr
</name>
<styleUrl>
#styleMap_TLP_Normal
</styleUrl>
<Point>
<coordinates>
-39.4372711,-7.3711381,921.06
</coordinates>
</Point>
</Placemark>
<Placemark>
<name>
Wed Feb 26 10:07:24 2014 S=1.93 Km/hr
</name>
<styleUrl>
#styleMap_TLP_Normal
</styleUrl>
<Point>
<coordinates>
-39.4373016,-7.3711319,921.00
</coordinates>
</Point>
</Placemark>
<Placemark>
<name>
Wed Feb 26 10:07:34 2014 S=2.56 Km/hr
</name>
<styleUrl>
#styleMap_TLP_Normal
</styleUrl>
<Point>
<coordinates>
-39.4373283,-7.3711815,921.59
</coordinates>
</Point>
</Placemark>
<Placemark>
<name>
Wed Feb 26 10:07:44 2014 S=0.25 Km/hr
</name>
<styleUrl>
#styleMap_TLP_Normal
</styleUrl>
<Point>
<coordinates>
-39.4372864,-7.3711843,922.44
</coordinates>
</Point>
</Placemark>
<Placemark>
<name>
Wed Feb 26 10:07:54 2014 S=1.15 Km/hr
</name>
<styleUrl>
#styleMap_TLP_Normal
</styleUrl>
<Point>
<coordinates>
-39.4372902,-7.3711824,922.86
</coordinates>
</Point>
</Placemark>
<Placemark>
<name>
Wed Feb 26 10:08:04 2014 S=1.61 Km/hr
</name>
<styleUrl>
#styleMap_TLP_Normal
</styleUrl>
<Point>
<coordinates>
-39.4372978,-7.3712640,922.98
</coordinates>
</Point>
</Placemark>
<Placemark>
<name>
Wed Feb 26 10:08:14 2014 S=2.67 Km/hr
</name>
<styleUrl>
#styleMap_TLP_Normal
</styleUrl>
<Point>
<coordinates>
-39.4373398,-7.3713360,923.53
</coordinates>
</Point>
</Placemark>
<Placemark>
<name>
Wed Feb 26 10:08:24 2014 S=2.98 Km/hr
</name>
<styleUrl>
#styleMap_TLP_Normal
</styleUrl>
<Point>
<coordinates>
-39.4373779,-7.3714094,923.53
</coordinates>
</Point>
</Placemark>
<Placemark>
<name>
Wed Feb 26 10:08:34 2014 S=2.27 Km/hr
</name>
<styleUrl>
#styleMap_TLP_Normal
</styleUrl>
<Point>
<coordinates>
-39.4373245,-7.3714967,924.31
</coordinates>
</Point>
</Placemark>
<Placemark>
<name>
Wed Feb 26 10:08:44 2014 S=3.25 Km/hr
</name>
<styleUrl>
#styleMap_TLP_Normal
</styleUrl>
<Point>
<coordinates>
-39.4373398,-7.3715963,922.70
</coordinates>
</Point>
</Placemark>
<Placemark>
<name>
Wed Feb 26 10:08:54 2014 S=2.27 Km/hr
</name>
<styleUrl>
#styleMap_TLP_Normal
</styleUrl>
<Point>
<coordinates>
-39.4374084,-7.3716664,921.67
</coordinates>
</Point>
</Placemark>
<Placemark>
<name>
Wed Feb 26 10:09:04 2014 S=1.78 Km/hr
</name>
<styleUrl>
#styleMap_TLP_Normal
</styleUrl>
<Point>
<coordinates>
-39.4374657,-7.3716888,921.41
</coordinates>
</Point>
</Placemark>
<Placemark>
<name>
Wed Feb 26 10:09:14 2014 S=0.72 Km/hr
</name>
<styleUrl>
#styleMap_TLP_Normal
</styleUrl>
<Point>
<coordinates>
-39.4374847,-7.3717079,921.83
</coordinates>
</Point>
</Placemark>
<Placemark>
<name>
Wed Feb 26 10:09:24 2014 S=2.87 Km/hr
</name>
<styleUrl>
#styleMap_TLP_Normal
</styleUrl>
<Point>
<coordinates>
-39.4375343,-7.3717337,921.23
</coordinates>
</Point>
</Placemark>
<Placemark>
<name>
Wed Feb 26 10:09:34 2014 S=2.45 Km/hr
</name>
<styleUrl>
#styleMap_TLP_Normal
</styleUrl>
<Point>
<coordinates>
-39.4376297,-7.3717327,921.31
</coordinates>
</Point>
</Placemark>
<Placemark>
<name>
Wed Feb 26 10:09:44 2014 S=1.44 Km/hr
</name>
<styleUrl>
#styleMap_TLP_Normal
</styleUrl>
<Point>
<coordinates>
-39.4376717,-7.3717256,920.44
</coordinates>
</Point>
</Placemark>
<Placemark>
<name>
Wed Feb 26 10:09:54 2014 S=0.87 Km/hr
</name>
<styleUrl>
#styleMap_TLP_Normal
</styleUrl>
<Point>
<coordinates>
-39.4377060,-7.3716965,920.47
</coordinates>
</Point>
</Placemark>
<Placemark>
<name>
Wed Feb 26 10:10:04 2014 S=0.41 Km/hr
</name>
<styleUrl>
#styleMap_TLP_Normal
</styleUrl>
<Point>
<coordinates>
-39.4377213,-7.3717337,919.95
</coordinates>
</Point>
</Placemark>
<Placemark>
<name>
Wed Feb 26 10:10:14 2014 S=0.59 Km/hr
</name>
<styleUrl>
#styleMap_TLP_Normal
</styleUrl>
<Point>
<coordinates>
-39.4377174,-7.3717337,919.95
</coordinates>
</Point>
</Placemark>
<Placemark>
<name>
Wed Feb 26 10:10:24 2014 S=0.35 Km/hr
</name>
<styleUrl>
#styleMap_TLP_Normal
</styleUrl>
<Point>
<coordinates>
-39.4377098,-7.3717356,920.06
</coordinates>
</Point>
</Placemark>
<Placemark>
<name>
Wed Feb 26 10:10:34 2014 S=0.32 Km/hr
</name>
<styleUrl>
#styleMap_TLP_Normal
</styleUrl>
<Point>
<coordinates>
-39.4377136,-7.3717432,920.16
</coordinates>
</Point>
</Placemark>
<Placemark>
<name>
Wed Feb 26 10:10:44 2014 S=3.16 Km/hr
</name>
<styleUrl>
#styleMap_TLP_Normal
</styleUrl>
<Point>
<coordinates>
-39.4377556,-7.3718123,920.88
</coordinates>
</Point>
</Placemark>
<Placemark>
<name>
Wed Feb 26 10:10:54 2014 S=2.17 Km/hr
</name>
<styleUrl>
#styleMap_TLP_Normal
</styleUrl>
<Point>
<coordinates>
-39.4378090,-7.3718638,919.95
</coordinates>
</Point>
</Placemark>
<Placemark>
<name>
Wed Feb 26 10:11:04 2014 S=2.70 Km/hr
</name>
<styleUrl>
#styleMap_TLP_Normal
</styleUrl>
<Point>
<coordinates>
-39.4378242,-7.3719673,919.73
</coordinates>
</Point>
</Placemark>
<Placemark>
<name>
Wed Feb 26 10:11:14 2014 S=2.21 Km/hr
</name>
<styleUrl>
#styleMap_TLP_Normal
</styleUrl>
<Point>
<coordinates>
-39.4378510,-7.3720293,918.92
</coordinates>
</Point>
</Placemark>
<Placemark>
<name>
Wed Feb 26 10:11:24 2014 S=3.07 Km/hr
</name>
<styleUrl>
#styleMap_TLP_Normal
</styleUrl>
<Point>
<coordinates>
-39.4379082,-7.3721132,918.58
</coordinates>
</Point>
</Placemark>
<Placemark>
<name>
Wed Feb 26 10:11:34 2014 S=3.09 Km/hr
</name>
<styleUrl>
#styleMap_TLP_Normal
</styleUrl>
<Point>
<coordinates>
-39.4379158,-7.3721886,917.80
</coordinates>
</Point>
</Placemark>
<Placemark>
<name>
Wed Feb 26 10:11:44 2014 S=3.97 Km/hr
</name>
<styleUrl>
#styleMap_TLP_Normal
</styleUrl>
<Point>
<coordinates>
-39.4378281,-7.3722186,918.05
</coordinates>
</Point>
</Placemark>
<Placemark>
<name>
Wed Feb 26 10:11:54 2014 S=2.71 Km/hr
</name>
<styleUrl>
#styleMap_TLP_Normal
</styleUrl>
<Point>
<coordinates>
-39.4377403,-7.3721805,920.03
</coordinates>
</Point>
</Placemark>
<Placemark>
<name>
Wed Feb 26 10:12:04 2014 S=0.87 Km/hr
</name>
<styleUrl>
#styleMap_TLP_Normal
</styleUrl>
<Point>
<coordinates>
-39.4376564,-7.3721633,921.44
</coordinates>
</Point>
</Placemark>
<Placemark>
<name>
Wed Feb 26 10:12:14 2014 S=3.81 Km/hr
</name>
<styleUrl>
#styleMap_TLP_Normal
</styleUrl>
<Point>
<coordinates>
-39.4376678,-7.3721452,920.55
</coordinates>
</Point>
</Placemark>
<Placemark>
<name>
Wed Feb 26 10:12:24 2014 S=3.22 Km/hr
</name>
<styleUrl>
#styleMap_TLP_Normal
</styleUrl>
<Point>
<coordinates>
-39.4377480,-7.3721085,918.64
</coordinates>
</Point>
</Placemark>
<Placemark>
<name>
Wed Feb 26 10:12:34 2014 S=3.62 Km/hr
</name>
<styleUrl>
#styleMap_TLP_Normal
</styleUrl>
<Point>
<coordinates>
-39.4378014,-7.3720565,917.16
</coordinates>
</Point>
</Placemark>
<Placemark>
<name>
Wed Feb 26 10:12:44 2014 S=2.92 Km/hr
</name>
<styleUrl>
#styleMap_TLP_Normal
</styleUrl>
<Point>
<coordinates>
-39.4378738,-7.3719592,916.22
</coordinates>
</Point>
</Placemark>
<Placemark>
<name>
Wed Feb 26 10:12:54 2014 S=3.18 Km/hr
</name>
<styleUrl>
#styleMap_TLP_Normal
</styleUrl>
<Point>
<coordinates>
-39.4378624,-7.3718843,916.45
</coordinates>
</Point>
</Placemark>
<Placemark>
<name>
Wed Feb 26 10:13:04 2014 S=1.72 Km/hr
</name>
<styleUrl>
#styleMap_TLP_Normal
</styleUrl>
<Point>
<coordinates>
-39.4378281,-7.3718042,917.47
</coordinates>
</Point>
</Placemark>
<Placemark>
<name>
Wed Feb 26 10:13:14 2014 S=2.84 Km/hr
</name>
<styleUrl>
#styleMap_TLP_Normal
</styleUrl>
<Point>
<coordinates>
-39.4377632,-7.3717599,917.56
</coordinates>
</Point>
</Placemark>
<Placemark>
<name>
Wed Feb 26 10:13:24 2014 S=0.48 Km/hr
</name>
<styleUrl>
#styleMap_TLP_Normal
</styleUrl>
<Point>
<coordinates>
-39.4377289,-7.3717389,917.88
</coordinates>
</Point>
</Placemark>
<Placemark>
<name>
Wed Feb 26 10:13:34 2014 S=0.34 Km/hr
</name>
<styleUrl>
#styleMap_TLP_Normal
</styleUrl>
<Point>
<coordinates>
-39.4377327,-7.3717399,917.92
</coordinates>
</Point>
</Placemark>
<Placemark>
<name>
Wed Feb 26 10:13:44 2014 S=2.33 Km/hr
</name>
<styleUrl>
#styleMap_TLP_Normal
</styleUrl>
<Point>
<coordinates>
-39.4376717,-7.3717270,919.83
</coordinates>
</Point>
</Placemark>
<Placemark>
<name>
Wed Feb 26 10:13:54 2014 S=2.50 Km/hr
</name>
<styleUrl>
#styleMap_TLP_Normal
</styleUrl>
<Point>
<coordinates>
-39.4375877,-7.3716969,921.41
</coordinates>
</Point>
</Placemark>
<Placemark>
<name>
Wed Feb 26 10:14:04 2014 S=2.41 Km/hr
</name>
<styleUrl>
#styleMap_TLP_Normal
</styleUrl>
<Point>
<coordinates>
-39.4374809,-7.3716521,921.77
</coordinates>
</Point>
</Placemark>
<Placemark>
<name>
Wed Feb 26 10:14:14 2014 S=3.73 Km/hr
</name>
<styleUrl>
#styleMap_TLP_Normal
</styleUrl>
<Point>
<coordinates>
-39.4374084,-7.3715911,923.05
</coordinates>
</Point>
</Placemark>
<Placemark>
<name>
Wed Feb 26 10:14:24 2014 S=2.96 Km/hr
</name>
<styleUrl>
#styleMap_TLP_Normal
</styleUrl>
<Point>
<coordinates>
-39.4374084,-7.3714795,923.75
</coordinates>
</Point>
</Placemark>
<Placemark>
<name>
Wed Feb 26 10:14:34 2014 S=3.61 Km/hr
</name>
<styleUrl>
#styleMap_TLP_Normal
</styleUrl>
<Point>
<coordinates>
-39.4373970,-7.3713837,923.22
</coordinates>
</Point>
</Placemark>
<Placemark>
<name>
Wed Feb 26 10:14:44 2014 S=3.21 Km/hr
</name>
<styleUrl>
#styleMap_TLP_Normal
</styleUrl>
<Point>
<coordinates>
-39.4373512,-7.3713174,922.69
</coordinates>
</Point>
</Placemark>
<Placemark>
<name>
Wed Feb 26 10:14:54 2014 S=2.05 Km/hr
</name>
<styleUrl>
#styleMap_TLP_Normal
</styleUrl>
<Point>
<coordinates>
-39.4372749,-7.3712468,922.94
</coordinates>
</Point>
</Placemark>
<Placemark>
<name>
Wed Feb 26 10:15:04 2014 S=3.22 Km/hr
</name>
<styleUrl>
#styleMap_TLP_Normal
</styleUrl>
<Point>
<coordinates>
-39.4372444,-7.3711395,922.03
</coordinates>
</Point>
</Placemark>
<Placemark>
<name>
Wed Feb 26 10:15:14 2014 S=0.37 Km/hr
</name>
<styleUrl>
#styleMap_TLP_Normal
</styleUrl>
<Point>
<coordinates>
-39.4371910,-7.3711243,921.73
</coordinates>
</Point>
</Placemark>
<Placemark>
<name>
Wed Feb 26 10:15:24 2014 S=3.15 Km/hr
</name>
<styleUrl>
#styleMap_TLP_Normal
</styleUrl>
<Point>
<coordinates>
-39.4371414,-7.3710999,921.88
</coordinates>
</Point>
</Placemark>
<Placemark>
<name>
Wed Feb 26 10:15:34 2014 S=0.22 Km/hr
</name>
<styleUrl>
#styleMap_TLP_Normal
</styleUrl>
<Point>
<coordinates>
-39.4371109,-7.3711014,922.22
</coordinates>
</Point>
</Placemark>
<Placemark>
<name>
Wed Feb 26 10:15:44 2014 S=2.73 Km/hr
</name>
<styleUrl>
#styleMap_TLP_Normal
</styleUrl>
<Point>
<coordinates>
-39.4370918,-7.3710670,922.11
</coordinates>
</Point>
</Placemark>
<Placemark>
<name>
Wed Feb 26 10:15:54 2014 S=3.06 Km/hr
</name>
<styleUrl>
#styleMap_TLP_Normal
</styleUrl>
<Point>
<coordinates>
-39.4370346,-7.3709517,921.86
</coordinates>
</Point>
</Placemark>
<Placemark>
<name>
Wed Feb 26 10:16:04 2014 S=3.87 Km/hr
</name>
<styleUrl>
#styleMap_TLP_Normal
</styleUrl>
<Point>
<coordinates>
-39.4370651,-7.3708591,921.53
</coordinates>
</Point>
</Placemark>
<Placemark>
<name>
Wed Feb 26 10:16:14 2014 S=2.45 Km/hr
</name>
<styleUrl>
#styleMap_TLP_Normal
</styleUrl>
<Point>
<coordinates>
-39.4371033,-7.3707852,921.22
</coordinates>
</Point>
</Placemark>
<Placemark>
<name>
Wed Feb 26 10:16:24 2014 S=2.77 Km/hr
</name>
<styleUrl>
#styleMap_TLP_Normal
</styleUrl>
<Point>
<coordinates>
-39.4371719,-7.3707008,921.11
</coordinates>
</Point>
</Placemark>
<Placemark>
<name>
Wed Feb 26 10:16:34 2014 S=2.08 Km/hr
</name>
<styleUrl>
#styleMap_TLP_Normal
</styleUrl>
<Point>
<coordinates>
-39.4371986,-7.3706737,919.75
</coordinates>
</Point>
</Placemark>
<Placemark>
<name>
Wed Feb 26 10:16:44 2014 S=0.33 Km/hr
</name>
<styleUrl>
#styleMap_TLP_Normal
</styleUrl>
<Point>
<coordinates>
-39.4372101,-7.3706851,916.39
</coordinates>
</Point>
</Placemark>
<Placemark>
<name>
Wed Feb 26 10:16:54 2014 S=0.17 Km/hr
</name>
<styleUrl>
#styleMap_TLP_Normal
</styleUrl>
<Point>
<coordinates>
-39.4372063,-7.3706908,915.89
</coordinates>
</Point>
</Placemark>
<Placemark>
<name>
Wed Feb 26 10:17:04 2014 S=0.81 Km/hr
</name>
<styleUrl>
#styleMap_TLP_Normal
</styleUrl>
<Point>
<coordinates>
-39.4372063,-7.3706980,914.91
</coordinates>
</Point>
</Placemark>
<Placemark>
<name>
Wed Feb 26 10:17:14 2014 S=3.64 Km/hr
</name>
<styleUrl>
#styleMap_TLP_Normal
</styleUrl>
<Point>
<coordinates>
-39.4372559,-7.3707452,914.58
</coordinates>
</Point>
</Placemark>
<Placemark>
<name>
Wed Feb 26 10:17:24 2014 S=2.98 Km/hr
</name>
<styleUrl>
#styleMap_TLP_Normal
</styleUrl>
<Point>
<coordinates>
-39.4373055,-7.3708100,914.77
</coordinates>
</Point>
</Placemark>
<Placemark>
<name>
Wed Feb 26 10:17:34 2014 S=2.59 Km/hr
</name>
<styleUrl>
#styleMap_TLP_Normal
</styleUrl>
<Point>
<coordinates>
-39.4373741,-7.3707905,914.67
</coordinates>
</Point>
</Placemark>
<Placemark>
<name>
Wed Feb 26 10:17:44 2014 S=3.18 Km/hr
</name>
<styleUrl>
#styleMap_TLP_Normal
</styleUrl>
<Point>
<coordinates>
-39.4375076,-7.3707490,914.08
</coordinates>
</Point>
</Placemark>
<Placemark>
<name>
Wed Feb 26 10:17:54 2014 S=3.13 Km/hr
</name>
<styleUrl>
#styleMap_TLP_Normal
</styleUrl>
<Point>
<coordinates>
-39.4375648,-7.3706927,913.92
</coordinates>
</Point>
</Placemark>
<Placemark>
<name>
Wed Feb 26 10:18:04 2014 S=3.88 Km/hr
</name>
<styleUrl>
#styleMap_TLP_Normal
</styleUrl>
<Point>
<coordinates>
-39.4376450,-7.3706150,913.45
</coordinates>
</Point>
</Placemark>
<Placemark>
<name>
Wed Feb 26 10:18:14 2014 S=3.43 Km/hr
</name>
<styleUrl>
#styleMap_TLP_Normal
</styleUrl>
<Point>
<coordinates>
-39.4377098,-7.3705564,912.33
</coordinates>
</Point>
</Placemark>
<Placemark>
<name>
Wed Feb 26 10:18:24 2014 S=3.66 Km/hr
</name>
<styleUrl>
#styleMap_TLP_Normal
</styleUrl>
<Point>
<coordinates>
-39.4377670,-7.3705006,911.88
</coordinates>
</Point>
</Placemark>
<Placemark>
<name>
Wed Feb 26 10:18:34 2014 S=3.12 Km/hr
</name>
<styleUrl>
#styleMap_TLP_Normal
</styleUrl>
<Point>
<coordinates>
-39.4378014,-7.3705201,912.45
</coordinates>
</Point>
</Placemark>
<Placemark>
<name>
Wed Feb 26 10:18:44 2014 S=3.46 Km/hr
</name>
<styleUrl>
#styleMap_TLP_Normal
</styleUrl>
<Point>
<coordinates>
-39.4378166,-7.3705935,914.48
</coordinates>
</Point>
</Placemark>
<Placemark>
<name>
Wed Feb 26 10:18:54 2014 S=3.86 Km/hr
</name>
<styleUrl>
#styleMap_TLP_Normal
</styleUrl>
<Point>
<coordinates>
-39.4378929,-7.3706441,915.09
</coordinates>
</Point>
</Placemark>
<Placemark>
<name>
Wed Feb 26 10:19:04 2014 S=3.92 Km/hr
</name>
<styleUrl>
#styleMap_TLP_Normal
</styleUrl>
<Point>
<coordinates>
-39.4379921,-7.3706861,916.23
</coordinates>
</Point>
</Placemark>
<Placemark>
<name>
Wed Feb 26 10:19:14 2014 S=4.16 Km/hr
</name>
<styleUrl>
#styleMap_TLP_Normal
</styleUrl>
<Point>
<coordinates>
-39.4380836,-7.3707051,916.95
</coordinates>
</Point>
</Placemark>
<Placemark>
<name>
Wed Feb 26 10:19:24 2014 S=0.76 Km/hr
</name>
<styleUrl>
#styleMap_TLP_Normal
</styleUrl>
<Point>
<coordinates>
-39.4381561,-7.3706765,914.89
</coordinates>
</Point>
</Placemark>
<Placemark>
<name>
Wed Feb 26 10:19:34 2014 S=2.14 Km/hr
</name>
<styleUrl>
#styleMap_TLP_Normal
</styleUrl>
<Point>
<coordinates>
-39.4381905,-7.3706837,915.47
</coordinates>
</Point>
</Placemark>
<Placemark>
<name>
Wed Feb 26 10:19:44 2014 S=3.39 Km/hr
</name>
<styleUrl>
#styleMap_TLP_Normal
</styleUrl>
<Point>
<coordinates>
-39.4382668,-7.3706894,914.66
</coordinates>
</Point>
</Placemark>
<Placemark>
<name>
Wed Feb 26 10:19:54 2014 S=2.31 Km/hr
</name>
<styleUrl>
#styleMap_TLP_Normal
</styleUrl>
<Point>
<coordinates>
-39.4383354,-7.3705869,915.09
</coordinates>
</Point>
</Placemark>
<Placemark>
<name>
Wed Feb 26 10:20:04 2014 S=2.86 Km/hr
</name>
<styleUrl>
#styleMap_TLP_Normal
</styleUrl>
<Point>
<coordinates>
-39.4383430,-7.3704953,915.45
</coordinates>
</Point>
</Placemark>
<Placemark>
<name>
Wed Feb 26 10:20:14 2014 S=2.25 Km/hr
</name>
<styleUrl>
#styleMap_TLP_Normal
</styleUrl>
<Point>
<coordinates>
-39.4383774,-7.3704443,915.73
</coordinates>
</Point>
</Placemark>
<Placemark>
<name>
Wed Feb 26 10:20:24 2014 S=0.82 Km/hr
</name>
<styleUrl>
#styleMap_TLP_Normal
</styleUrl>
<Point>
<coordinates>
-39.4383812,-7.3703780,916.59
</coordinates>
</Point>
</Placemark>
<Placemark>
<name>
Wed Feb 26 10:20:34 2014 S=3.40 Km/hr
</name>
<styleUrl>
#styleMap_TLP_Normal
</styleUrl>
<Point>
<coordinates>
-39.4383011,-7.3704119,919.16
</coordinates>
</Point>
</Placemark>
<Placemark>
<name>
Wed Feb 26 10:20:44 2014 S=3.57 Km/hr
</name>
<styleUrl>
#styleMap_TLP_Normal
</styleUrl>
<Point>
<coordinates>
-39.4382210,-7.3703737,920.59
</coordinates>
</Point>
</Placemark>
<Placemark>
<name>
Wed Feb 26 10:20:54 2014 S=3.48 Km/hr
</name>
<styleUrl>
#styleMap_TLP_Normal
</styleUrl>
<Point>
<coordinates>
-39.4381218,-7.3703690,923.33
</coordinates>
</Point>
</Placemark>
<Placemark>
<name>
Wed Feb 26 10:21:04 2014 S=2.36 Km/hr
</name>
<styleUrl>
#styleMap_TLP_Normal
</styleUrl>
<Point>
<coordinates>
-39.4381332,-7.3703671,923.78
</coordinates>
</Point>
</Placemark>
<Placemark>
<name>
Wed Feb 26 10:21:14 2014 S=4.38 Km/hr
</name>
<styleUrl>
#styleMap_TLP_Normal
</styleUrl>
<Point>
<coordinates>
-39.4382286,-7.3703938,922.63
</coordinates>
</Point>
</Placemark>
<Placemark>
<name>
Wed Feb 26 10:21:24 2014 S=2.82 Km/hr
</name>
<styleUrl>
#styleMap_TLP_Normal
</styleUrl>
<Point>
<coordinates>
-39.4383125,-7.3704214,920.55
</coordinates>
</Point>
</Placemark>
<Placemark>
<name>
Wed Feb 26 10:21:34 2014 S=1.96 Km/hr
</name>
<styleUrl>
#styleMap_TLP_Normal
</styleUrl>
<Point>
<coordinates>
-39.4383774,-7.3703737,918.81
</coordinates>
</Point>
</Placemark>
<Placemark>
<name>
Wed Feb 26 10:21:44 2014 S=2.39 Km/hr
</name>
<styleUrl>
#styleMap_TLP_Normal
</styleUrl>
<Point>
<coordinates>
-39.4384384,-7.3703179,916.73
</coordinates>
</Point>
</Placemark>
<Placemark>
<name>
Wed Feb 26 10:21:54 2014 S=1.31 Km/hr
</name>
<styleUrl>
#styleMap_TLP_Normal
</styleUrl>
<Point>
<coordinates>
-39.4384766,-7.3703036,915.86
</coordinates>
</Point>
</Placemark>
<Placemark>
<name>
Wed Feb 26 10:22:04 2014 S=3.63 Km/hr
</name>
<styleUrl>
#styleMap_TLP_Normal
</styleUrl>
<Point>
<coordinates>
-39.4385681,-7.3702765,915.33
</coordinates>
</Point>
</Placemark>
<Placemark>
<name>
Wed Feb 26 10:22:14 2014 S=3.59 Km/hr
</name>
<styleUrl>
#styleMap_TLP_Normal
</styleUrl>
<Point>
<coordinates>
-39.4386749,-7.3702168,914.31
</coordinates>
</Point>
</Placemark>
<Placemark>
<name>
Wed Feb 26 10:22:24 2014 S=4.02 Km/hr
</name>
<styleUrl>
#styleMap_TLP_Normal
</styleUrl>
<Point>
<coordinates>
-39.4387512,-7.3701353,913.61
</coordinates>
</Point>
</Placemark>
<Placemark>
<name>
Wed Feb 26 10:22:34 2014 S=3.76 Km/hr
</name>
<styleUrl>
#styleMap_TLP_Normal
</styleUrl>
<Point>
<coordinates>
-39.4388161,-7.3700418,913.09
</coordinates>
</Point>
</Placemark>
<Placemark>
<name>
Wed Feb 26 10:22:44 2014 S=3.45 Km/hr
</name>
<styleUrl>
#styleMap_TLP_Normal
</styleUrl>
<Point>
<coordinates>
-39.4388733,-7.3699713,912.84
</coordinates>
</Point>
</Placemark>
<Placemark>
<name>
Wed Feb 26 10:22:54 2014 S=3.01 Km/hr
</name>
<styleUrl>
#styleMap_TLP_Normal
</styleUrl>
<Point>
<coordinates>
-39.4389381,-7.3698893,911.97
</coordinates>
</Point>
</Placemark>
<Placemark>
<name>
Wed Feb 26 10:23:04 2014 S=3.53 Km/hr
</name>
<styleUrl>
#styleMap_TLP_Normal
</styleUrl>
<Point>
<coordinates>
-39.4388962,-7.3698139,914.13
</coordinates>
</Point>
</Placemark>
<Placemark>
<name>
Wed Feb 26 10:23:14 2014 S=2.64 Km/hr
</name>
<styleUrl>
#styleMap_TLP_Normal
</styleUrl>
<Point>
<coordinates>
-39.4388809,-7.3697367,914.75
</coordinates>
</Point>
</Placemark>
<Placemark>
<name>
Wed Feb 26 10:23:24 2014 S=2.88 Km/hr
</name>
<styleUrl>
#styleMap_TLP_Normal
</styleUrl>
<Point>
<coordinates>
-39.4387321,-7.3696814,917.33
</coordinates>
</Point>
</Placemark>
<Placemark>
<name>
Wed Feb 26 10:23:34 2014 S=3.48 Km/hr
</name>
<styleUrl>
#styleMap_TLP_Normal
</styleUrl>
<Point>
<coordinates>
-39.4386978,-7.3696218,918.38
</coordinates>
</Point>
</Placemark>
<Placemark>
<name>
Wed Feb 26 10:23:44 2014 S=3.02 Km/hr
</name>
<styleUrl>
#styleMap_TLP_Normal
</styleUrl>
<Point>
<coordinates>
-39.4387321,-7.3695812,919.05
</coordinates>
</Point>
</Placemark>
<Placemark>
<name>
Wed Feb 26 10:23:54 2014 S=2.91 Km/hr
</name>
<styleUrl>
#styleMap_TLP_Normal
</styleUrl>
<Point>
<coordinates>
-39.4387436,-7.3695107,919.55
</coordinates>
</Point>
</Placemark>
<Placemark>
<name>
Wed Feb 26 10:24:04 2014 S=1.38 Km/hr
</name>
<styleUrl>
#styleMap_TLP_Normal
</styleUrl>
<Point>
<coordinates>
-39.4387207,-7.3694386,920.53
</coordinates>
</Point>
</Placemark>
<Placemark>
<name>
Wed Feb 26 10:24:14 2014 S=2.43 Km/hr
</name>
<styleUrl>
#styleMap_TLP_Normal
</styleUrl>
<Point>
<coordinates>
-39.4386559,-7.3694410,919.23
</coordinates>
</Point>
</Placemark>
<Placemark>
<name>
Wed Feb 26 10:24:24 2014 S=2.41 Km/hr
</name>
<styleUrl>
#styleMap_TLP_Normal
</styleUrl>
<Point>
<coordinates>
-39.4385643,-7.3694830,919.31
</coordinates>
</Point>
</Placemark>
<Placemark>
<name>
Wed Feb 26 10:24:34 2014 S=2.22 Km/hr
</name>
<styleUrl>
#styleMap_TLP_Normal
</styleUrl>
<Point>
<coordinates>
-39.4384918,-7.3694997,920.02
</coordinates>
</Point>
</Placemark>
<Placemark>
<name>
Wed Feb 26 10:24:44 2014 S=0.99 Km/hr
</name>
<styleUrl>
#styleMap_TLP_Normal
</styleUrl>
<Point>
<coordinates>
-39.4384270,-7.3694954,920.39
</coordinates>
</Point>
</Placemark>
<Placemark>
<name>
Wed Feb 26 10:24:54 2014 S=3.72 Km/hr
</name>
<styleUrl>
#styleMap_TLP_Normal
</styleUrl>
<Point>
<coordinates>
-39.4384727,-7.3694901,920.59
</coordinates>
</Point>
</Placemark>
<Placemark>
<name>
Wed Feb 26 10:25:04 2014 S=2.53 Km/hr
</name>
<styleUrl>
#styleMap_TLP_Normal
</styleUrl>
<Point>
<coordinates>
-39.4385529,-7.3694739,920.27
</coordinates>
</Point>
</Placemark>
<Placemark>
<name>
Wed Feb 26 10:25:14 2014 S=2.40 Km/hr
</name>
<styleUrl>
#styleMap_TLP_Normal
</styleUrl>
<Point>
<coordinates>
-39.4386520,-7.3694682,919.31
</coordinates>
</Point>
</Placemark>
<Placemark>
<name>
Wed Feb 26 10:25:24 2014 S=0.54 Km/hr
</name>
<styleUrl>
#styleMap_TLP_Normal
</styleUrl>
<Point>
<coordinates>
-39.4386597,-7.3694601,919.31
</coordinates>
</Point>
</Placemark>
<Placemark>
<name>
Wed Feb 26 10:25:34 2014 S=1.28 Km/hr
</name>
<styleUrl>
#styleMap_TLP_Normal
</styleUrl>
<Point>
<coordinates>
-39.4386902,-7.3694429,918.22
</coordinates>
</Point>
</Placemark>
<Placemark>
<name>
Wed Feb 26 10:25:44 2014 S=3.04 Km/hr
</name>
<styleUrl>
#styleMap_TLP_Normal
</styleUrl>
<Point>
<coordinates>
-39.4387627,-7.3694057,917.36
</coordinates>
</Point>
</Placemark>
<Placemark>
<name>
Wed Feb 26 10:25:54 2014 S=3.38 Km/hr
</name>
<styleUrl>
#styleMap_TLP_Normal
</styleUrl>
<Point>
<coordinates>
-39.4388428,-7.3693805,916.50
</coordinates>
</Point>
</Placemark>
<Placemark>
<name>
Wed Feb 26 10:26:04 2014 S=0.78 Km/hr
</name>
<styleUrl>
#styleMap_TLP_Normal
</styleUrl>
<Point>
<coordinates>
-39.4388924,-7.3693275,915.94
</coordinates>
</Point>
</Placemark>
<Placemark>
<name>
Wed Feb 26 10:26:14 2014 S=8.05 Km/hr
</name>
<styleUrl>
#styleMap_TLP_Normal
</styleUrl>
<Point>
<coordinates>
-39.4389343,-7.3692455,914.97
</coordinates>
</Point>
</Placemark>
<Placemark>
<name>
Wed Feb 26 10:26:24 2014 S=4.80 Km/hr
</name>
<styleUrl>
#styleMap_TLP_Normal
</styleUrl>
<Point>
<coordinates>
-39.4390411,-7.3690772,913.91
</coordinates>
</Point>
</Placemark>
<Placemark>
<name>
Wed Feb 26 10:26:34 2014 S=6.98 Km/hr
</name>
<styleUrl>
#styleMap_TLP_Normal
</styleUrl>
<Point>
<coordinates>
-39.4391403,-7.3688865,911.75
</coordinates>
</Point>
</Placemark>
<Placemark>
<name>
Wed Feb 26 10:26:44 2014 S=4.38 Km/hr
</name>
<styleUrl>
#styleMap_TLP_Normal
</styleUrl>
<Point>
<coordinates>
-39.4392052,-7.3687272,909.48
</coordinates>
</Point>
</Placemark>
<Placemark>
<name>
Wed Feb 26 10:26:54 2014 S=9.48 Km/hr
</name>
<styleUrl>
#styleMap_TLP_Normal
</styleUrl>
<Point>
<coordinates>
-39.4392509,-7.3685131,907.31
</coordinates>
</Point>
</Placemark>
<Placemark>
<name>
Wed Feb 26 10:27:04 2014 S=8.79 Km/hr
</name>
<styleUrl>
#styleMap_TLP_Normal
</styleUrl>
<Point>
<coordinates>
-39.4393463,-7.3682938,904.23
</coordinates>
</Point>
</Placemark>
<Placemark>
<name>
Wed Feb 26 10:27:14 2014 S=6.17 Km/hr
</name>
<styleUrl>
#styleMap_TLP_Normal
</styleUrl>
<Point>
<coordinates>
-39.4393806,-7.3680925,903.11
</coordinates>
</Point>
</Placemark>
<Placemark>
<name>
Wed Feb 26 10:27:24 2014 S=4.07 Km/hr
</name>
<styleUrl>
#styleMap_TLP_Normal
</styleUrl>
<Point>
<coordinates>
-39.4392776,-7.3679214,908.38
</coordinates>
</Point>
</Placemark>
<Placemark>
<name>
Wed Feb 26 10:27:34 2014 S=6.56 Km/hr
</name>
<styleUrl>
#styleMap_TLP_Normal
</styleUrl>
<Point>
<coordinates>
-39.4391975,-7.3677669,916.06
</coordinates>
</Point>
</Placemark>
<Placemark>
<name>
Wed Feb 26 10:27:44 2014 S=5.97 Km/hr
</name>
<styleUrl>
#styleMap_TLP_Normal
</styleUrl>
<Point>
<coordinates>
-39.4390221,-7.3676534,923.95
</coordinates>
</Point>
</Placemark>
<Placemark>
<name>
Wed Feb 26 10:27:54 2014 S=6.78 Km/hr
</name>
<styleUrl>
#styleMap_TLP_Normal
</styleUrl>
<Point>
<coordinates>
-39.4388237,-7.3675179,928.33
</coordinates>
</Point>
</Placemark>
<Placemark>
<name>
Wed Feb 26 10:28:04 2014 S=5.58 Km/hr
</name>
<styleUrl>
#styleMap_TLP_Normal
</styleUrl>
<Point>
<coordinates>
-39.4386826,-7.3674240,931.86
</coordinates>
</Point>
</Placemark>
<Placemark>
<name>
Wed Feb 26 10:28:14 2014 S=5.51 Km/hr
</name>
<styleUrl>
#styleMap_TLP_Normal
</styleUrl>
<Point>
<coordinates>
-39.4385109,-7.3673730,935.39
</coordinates>
</Point>
</Placemark>
<Placemark>
<name>
Wed Feb 26 10:28:24 2014 S=7.62 Km/hr
</name>
<styleUrl>
#styleMap_TLP_Normal
</styleUrl>
<Point>
<coordinates>
-39.4383278,-7.3672862,937.14
</coordinates>
</Point>
</Placemark>
<Placemark>
<name>
Wed Feb 26 10:28:34 2014 S=7.78 Km/hr
</name>
<styleUrl>
#styleMap_TLP_Normal
</styleUrl>
<Point>
<coordinates>
-39.4381409,-7.3671918,940.03
</coordinates>
</Point>
</Placemark>
<Placemark>
<name>
Wed Feb 26 10:28:44 2014 S=7.35 Km/hr
</name>
<styleUrl>
#styleMap_TLP_Normal
</styleUrl>
<Point>
<coordinates>
-39.4379311,-7.3670607,939.77
</coordinates>
</Point>
</Placemark>
<Placemark>
<name>
Wed Feb 26 10:28:54 2014 S=8.34 Km/hr
</name>
<styleUrl>
#styleMap_TLP_Normal
</styleUrl>
<Point>
<coordinates>
-39.4378548,-7.3668976,940.42
</coordinates>
</Point>
</Placemark>
<Placemark>
<name>
Wed Feb 26 10:29:04 2014 S=7.82 Km/hr
</name>
<styleUrl>
#styleMap_TLP_Normal
</styleUrl>
<Point>
<coordinates>
-39.4378471,-7.3667021,937.56
</coordinates>
</Point>
</Placemark>
<Placemark>
<name>
Wed Feb 26 10:29:14 2014 S=7.89 Km/hr
</name>
<styleUrl>
#styleMap_TLP_Normal
</styleUrl>
<Point>
<coordinates>
-39.4379044,-7.3665266,930.92
</coordinates>
</Point>
</Placemark>
<Placemark>
<name>
Wed Feb 26 10:29:24 2014 S=0.55 Km/hr
</name>
<styleUrl>
#styleMap_TLP_Normal
</styleUrl>
<Point>
<coordinates>
-39.4379311,-7.3663974,930.05
</coordinates>
</Point>
</Placemark>
<Placemark>
<name>
Wed Feb 26 10:29:34 2014 S=2.18 Km/hr
</name>
<styleUrl>
#styleMap_TLP_Normal
</styleUrl>
<Point>
<coordinates>
-39.4379082,-7.3664184,928.75
</coordinates>
</Point>
</Placemark>
<Placemark>
<name>
Wed Feb 26 10:29:44 2014 S=2.15 Km/hr
</name>
<styleUrl>
#styleMap_TLP_Normal
</styleUrl>
<Point>
<coordinates>
-39.4378738,-7.3665018,926.30
</coordinates>
</Point>
</Placemark>
<Placemark>
<name>
Wed Feb 26 10:29:54 2014 S=1.96 Km/hr
</name>
<styleUrl>
#styleMap_TLP_Normal
</styleUrl>
<Point>
<coordinates>
-39.4378510,-7.3664851,925.88
</coordinates>
</Point>
</Placemark>
<Placemark>
<name>
Wed Feb 26 10:30:04 2014 S=2.31 Km/hr
</name>
<styleUrl>
#styleMap_TLP_Normal
</styleUrl>
<Point>
<coordinates>
-39.4379234,-7.3664937,924.38
</coordinates>
</Point>
</Placemark>
<Placemark>
<name>
Wed Feb 26 10:30:14 2014 S=1.62 Km/hr
</name>
<styleUrl>
#styleMap_TLP_Normal
</styleUrl>
<Point>
<coordinates>
-39.4380035,-7.3664942,923.23
</coordinates>
</Point>
</Placemark>
<Placemark>
<name>
Wed Feb 26 10:30:24 2014 S=2.66 Km/hr
</name>
<styleUrl>
#styleMap_TLP_Normal
</styleUrl>
<Point>
<coordinates>
-39.4380493,-7.3664513,924.09
</coordinates>
</Point>
</Placemark>
<Placemark>
<name>
Wed Feb 26 10:30:34 2014 S=2.00 Km/hr
</name>
<styleUrl>
#styleMap_TLP_Normal
</styleUrl>
<Point>
<coordinates>
-39.4380302,-7.3663735,922.66
</coordinates>
</Point>
</Placemark>
<Placemark>
<name>
Wed Feb 26 10:30:44 2014 S=0.15 Km/hr
</name>
<styleUrl>
#styleMap_TLP_Normal
</styleUrl>
<Point>
<coordinates>
-39.4380531,-7.3663669,922.72
</coordinates>
</Point>
</Placemark>
<Placemark>
<name>
Wed Feb 26 10:30:54 2014 S=1.14 Km/hr
</name>
<styleUrl>
#styleMap_TLP_Normal
</styleUrl>
<Point>
<coordinates>
-39.4380493,-7.3663683,922.72
</coordinates>
</Point>
</Placemark>
<Placemark>
<name>
Wed Feb 26 10:31:04 2014 S=2.33 Km/hr
</name>
<styleUrl>
#styleMap_TLP_Normal
</styleUrl>
<Point>
<coordinates>
-39.4380875,-7.3664184,923.75
</coordinates>
</Point>
</Placemark>
<Placemark>
<name>
Wed Feb 26 10:31:14 2014 S=2.83 Km/hr
</name>
<styleUrl>
#styleMap_TLP_Normal
</styleUrl>
<Point>
<coordinates>
-39.4382019,-7.3663921,924.14
</coordinates>
</Point>
</Placemark>
<Placemark>
<name>
Wed Feb 26 10:31:24 2014 S=2.00 Km/hr
</name>
<styleUrl>
#styleMap_TLP_Normal
</styleUrl>
<Point>
<coordinates>
-39.4382362,-7.3663602,924.69
</coordinates>
</Point>
</Placemark>
<Placemark>
<name>
Wed Feb 26 10:31:34 2014 S=2.83 Km/hr
</name>
<styleUrl>
#styleMap_TLP_Normal
</styleUrl>
<Point>
<coordinates>
-39.4382973,-7.3663177,924.33
</coordinates>
</Point>
</Placemark>
<Placemark>
<name>
Wed Feb 26 10:31:44 2014 S=2.82 Km/hr
</name>
<styleUrl>
#styleMap_TLP_Normal
</styleUrl>
<Point>
<coordinates>
-39.4383240,-7.3661990,923.59
</coordinates>
</Point>
</Placemark>
<Placemark>
<name>
Wed Feb 26 10:31:54 2014 S=3.28 Km/hr
</name>
<styleUrl>
#styleMap_TLP_Normal
</styleUrl>
<Point>
<coordinates>
-39.4383888,-7.3661766,923.08
</coordinates>
</Point>
</Placemark>
<Placemark>
<name>
Wed Feb 26 10:32:04 2014 S=3.63 Km/hr
</name>
<styleUrl>
#styleMap_TLP_Normal
</styleUrl>
<Point>
<coordinates>
-39.4384766,-7.3661489,922.78
</coordinates>
</Point>
</Placemark>
<Placemark>
<name>
Wed Feb 26 10:32:14 2014 S=2.77 Km/hr
</name>
<styleUrl>
#styleMap_TLP_Normal
</styleUrl>
<Point>
<coordinates>
-39.4385834,-7.3661146,920.86
</coordinates>
</Point>
</Placemark>
<Placemark>
<name>
Wed Feb 26 10:32:24 2014 S=3.47 Km/hr
</name>
<styleUrl>
#styleMap_TLP_Normal
</styleUrl>
<Point>
<coordinates>
-39.4386902,-7.3660731,917.45
</coordinates>
</Point>
</Placemark>
<Placemark>
<name>
Wed Feb 26 10:32:34 2014 S=3.15 Km/hr
</name>
<styleUrl>
#styleMap_TLP_Normal
</styleUrl>
<Point>
<coordinates>
-39.4387627,-7.3660069,914.55
</coordinates>
</Point>
</Placemark>
<Placemark>
<name>
Wed Feb 26 10:32:44 2014 S=1.37 Km/hr
</name>
<styleUrl>
#styleMap_TLP_Normal
</styleUrl>
<Point>
<coordinates>
-39.4388161,-7.3659511,913.88
</coordinates>
</Point>
</Placemark>
<Placemark>
<name>
Wed Feb 26 10:32:54 2014 S=4.10 Km/hr
</name>
<styleUrl>
#styleMap_TLP_Normal
</styleUrl>
<Point>
<coordinates>
-39.4387207,-7.3659830,916.36
</coordinates>
</Point>
</Placemark>
<Placemark>
<name>
Wed Feb 26 10:33:04 2014 S=3.57 Km/hr
</name>
<styleUrl>
#styleMap_TLP_Normal
</styleUrl>
<Point>
<coordinates>
-39.4386139,-7.3660350,918.73
</coordinates>
</Point>
</Placemark>
<Placemark>
<name>
Wed Feb 26 10:33:14 2014 S=4.05 Km/hr
</name>
<styleUrl>
#styleMap_TLP_Normal
</styleUrl>
<Point>
<coordinates>
-39.4385262,-7.3660860,921.61
</coordinates>
</Point>
</Placemark>
<Placemark>
<name>
Wed Feb 26 10:33:24 2014 S=4.75 Km/hr
</name>
<styleUrl>
#styleMap_TLP_Normal
</styleUrl>
<Point>
<coordinates>
-39.4384460,-7.3661408,923.47
</coordinates>
</Point>
</Placemark>
<Placemark>
<name>
Wed Feb 26 10:33:34 2014 S=3.84 Km/hr
</name>
<styleUrl>
#styleMap_TLP_Normal
</styleUrl>
<Point>
<coordinates>
-39.4383621,-7.3661594,925.50
</coordinates>
</Point>
</Placemark>
<Placemark>
<name>
Wed Feb 26 10:33:44 2014 S=3.33 Km/hr
</name>
<styleUrl>
#styleMap_TLP_Normal
</styleUrl>
<Point>
<coordinates>
-39.4382706,-7.3662133,926.80
</coordinates>
</Point>
</Placemark>
<Placemark>
<name>
Wed Feb 26 10:33:54 2014 S=2.19 Km/hr
</name>
<styleUrl>
#styleMap_TLP_Normal
</styleUrl>
<Point>
<coordinates>
-39.4382324,-7.3662777,929.38
</coordinates>
</Point>
</Placemark>
<Placemark>
<name>
Wed Feb 26 10:34:04 2014 S=1.49 Km/hr
</name>
<styleUrl>
#styleMap_TLP_Normal
</styleUrl>
<Point>
<coordinates>
-39.4382019,-7.3663483,929.33
</coordinates>
</Point>
</Placemark>
<Placemark>
<name>
Wed Feb 26 10:34:14 2014 S=0.29 Km/hr
</name>
<styleUrl>
#styleMap_TLP_Normal
</styleUrl>
<Point>
<coordinates>
-39.4381752,-7.3664231,929.28
</coordinates>
</Point>
</Placemark>
<Placemark>
<name>
Wed Feb 26 10:34:24 2014 S=3.66 Km/hr
</name>
<styleUrl>
#styleMap_TLP_Normal
</styleUrl>
<Point>
<coordinates>
-39.4381447,-7.3664088,927.70
</coordinates>
</Point>
</Placemark>
<Placemark>
<name>
Wed Feb 26 10:34:34 2014 S=3.48 Km/hr
</name>
<styleUrl>
#styleMap_TLP_Normal
</styleUrl>
<Point>
<coordinates>
-39.4380493,-7.3664007,928.09
</coordinates>
</Point>
</Placemark>
<Placemark>
<name>
Wed Feb 26 10:34:44 2014 S=3.20 Km/hr
</name>
<styleUrl>
#styleMap_TLP_Normal
</styleUrl>
<Point>
<coordinates>
-39.4379501,-7.3663740,927.55
</coordinates>
</Point>
</Placemark>
<Placemark>
<name>
Wed Feb 26 10:34:54 2014 S=1.96 Km/hr
</name>
<styleUrl>
#styleMap_TLP_Normal
</styleUrl>
<Point>
<coordinates>
-39.4378777,-7.3663659,927.80
</coordinates>
</Point>
</Placemark>
<Placemark>
<name>
Wed Feb 26 10:35:04 2014 S=0.57 Km/hr
</name>
<styleUrl>
#styleMap_TLP_Normal
</styleUrl>
<Point>
<coordinates>
-39.4378738,-7.3663836,927.95
</coordinates>
</Point>
</Placemark>
<Placemark>
<name>
Wed Feb 26 10:35:14 2014 S=0.22 Km/hr
</name>
<styleUrl>
#styleMap_TLP_Normal
</styleUrl>
<Point>
<coordinates>
-39.4378738,-7.3663836,927.97
</coordinates>
</Point>
</Placemark>
<Placemark>
<name>
Wed Feb 26 10:35:24 2014 S=0.44 Km/hr
</name>
<styleUrl>
#styleMap_TLP_Normal
</styleUrl>
<Point>
<coordinates>
-39.4378738,-7.3663831,927.92
</coordinates>
</Point>
</Placemark>
<Placemark>
<name>
Wed Feb 26 10:35:34 2014 S=3.20 Km/hr
</name>
<styleUrl>
#styleMap_TLP_Normal
</styleUrl>
<Point>
<coordinates>
-39.4379272,-7.3663340,926.19
</coordinates>
</Point>
</Placemark>
<Placemark>
<name>
Wed Feb 26 10:35:44 2014 S=3.51 Km/hr
</name>
<styleUrl>
#styleMap_TLP_Normal
</styleUrl>
<Point>
<coordinates>
-39.4380150,-7.3662481,925.72
</coordinates>
</Point>
</Placemark>
<Placemark>
<name>
Wed Feb 26 10:35:54 2014 S=3.04 Km/hr
</name>
<styleUrl>
#styleMap_TLP_Normal
</styleUrl>
<Point>
<coordinates>
-39.4380493,-7.3661771,924.39
</coordinates>
</Point>
</Placemark>
<Placemark>
<name>
Wed Feb 26 10:36:04 2014 S=3.93 Km/hr
</name>
<styleUrl>
#styleMap_TLP_Normal
</styleUrl>
<Point>
<coordinates>
-39.4380951,-7.3661189,923.61
</coordinates>
</Point>
</Placemark>
<Placemark>
<name>
Wed Feb 26 10:36:14 2014 S=3.57 Km/hr
</name>
<styleUrl>
#styleMap_TLP_Normal
</styleUrl>
<Point>
<coordinates>
-39.4381523,-7.3660188,923.05
</coordinates>
</Point>
</Placemark>
<Placemark>
<name>
Wed Feb 26 10:36:24 2014 S=2.68 Km/hr
</name>
<styleUrl>
#styleMap_TLP_Normal
</styleUrl>
<Point>
<coordinates>
-39.4382019,-7.3659472,921.67
</coordinates>
</Point>
</Placemark>
<Placemark>
<name>
Wed Feb 26 10:36:34 2014 S=3.18 Km/hr
</name>
<styleUrl>
#styleMap_TLP_Normal
</styleUrl>
<Point>
<coordinates>
-39.4381828,-7.3658214,919.95
</coordinates>
</Point>
</Placemark>
<Placemark>
<name>
Wed Feb 26 10:36:44 2014 S=3.53 Km/hr
</name>
<styleUrl>
#styleMap_TLP_Normal
</styleUrl>
<Point>
<coordinates>
-39.4381943,-7.3657136,919.14
</coordinates>
</Point>
</Placemark>
<Placemark>
<name>
Wed Feb 26 10:36:54 2014 S=0.44 Km/hr
</name>
<styleUrl>
#styleMap_TLP_Normal
</styleUrl>
<Point>
<coordinates>
-39.4381790,-7.3656859,919.56
</coordinates>
</Point>
</Placemark>
<Placemark>
<name>
Wed Feb 26 10:37:04 2014 S=0.85 Km/hr
</name>
<styleUrl>
#styleMap_TLP_Normal
</styleUrl>
<Point>
<coordinates>
-39.4381714,-7.3656721,920.02
</coordinates>
</Point>
</Placemark>
<Placemark>
<name>
Wed Feb 26 10:37:14 2014 S=7.71 Km/hr
</name>
<styleUrl>
#styleMap_TLP_Normal
</styleUrl>
<Point>
<coordinates>
-39.4381828,-7.3655996,919.25
</coordinates>
</Point>
</Placemark>
<Placemark>
<name>
Wed Feb 26 10:37:24 2014 S=6.63 Km/hr
</name>
<styleUrl>
#styleMap_TLP_Normal
</styleUrl>
<Point>
<coordinates>
-39.4380608,-7.3654757,917.02
</coordinates>
</Point>
</Placemark>
<Placemark>
<name>
Wed Feb 26 10:37:34 2014 S=7.79 Km/hr
</name>
<styleUrl>
#styleMap_TLP_Normal
</styleUrl>
<Point>
<coordinates>
-39.4378471,-7.3655052,915.63
</coordinates>
</Point>
</Placemark>
<Placemark>
<name>
Wed Feb 26 10:37:44 2014 S=6.01 Km/hr
</name>
<styleUrl>
#styleMap_TLP_Normal
</styleUrl>
<Point>
<coordinates>
-39.4376526,-7.3655291,916.48
</coordinates>
</Point>
</Placemark>
<Placemark>
<name>
Wed Feb 26 10:37:54 2014 S=5.77 Km/hr
</name>
<styleUrl>
#styleMap_TLP_Normal
</styleUrl>
<Point>
<coordinates>
-39.4374657,-7.3654675,917.00
</coordinates>
</Point>
</Placemark>
<Placemark>
<name>
Wed Feb 26 10:38:04 2014 S=6.65 Km/hr
</name>
<styleUrl>
#styleMap_TLP_Normal
</styleUrl>
<Point>
<coordinates>
-39.4372978,-7.3655577,918.14
</coordinates>
</Point>
</Placemark>
<Placemark>
<name>
Wed Feb 26 10:38:14 2014 S=7.84 Km/hr
</name>
<styleUrl>
#styleMap_TLP_Normal
</styleUrl>
<Point>
<coordinates>
-39.4371185,-7.3656125,918.41
</coordinates>
</Point>
</Placemark>
<Placemark>
<name>
Wed Feb 26 10:38:24 2014 S=8.17 Km/hr
</name>
<styleUrl>
#styleMap_TLP_Normal
</styleUrl>
<Point>
<coordinates>
-39.4368935,-7.3656297,918.44
</coordinates>
</Point>
</Placemark>
<Placemark>
<name>
Wed Feb 26 10:38:34 2014 S=7.64 Km/hr
</name>
<styleUrl>
#styleMap_TLP_Normal
</styleUrl>
<Point>
<coordinates>
-39.4366760,-7.3656888,919.88
</coordinates>
</Point>
</Placemark>
<Placemark>
<name>
Wed Feb 26 10:38:44 2014 S=7.30 Km/hr
</name>
<styleUrl>
#styleMap_TLP_Normal
</styleUrl>
<Point>
<coordinates>
-39.4365005,-7.3657660,919.98
</coordinates>
</Point>
</Placemark>
<Placemark>
<name>
Wed Feb 26 10:38:54 2014 S=5.47 Km/hr
</name>
<styleUrl>
#styleMap_TLP_Normal
</styleUrl>
<Point>
<coordinates>
-39.4364090,-7.3657060,918.55
</coordinates>
</Point>
</Placemark>
<Placemark>
<name>
Wed Feb 26 10:39:04 2014 S=7.95 Km/hr
</name>
<styleUrl>
#styleMap_TLP_Normal
</styleUrl>
<Point>
<coordinates>
-39.4364967,-7.3655381,919.22
</coordinates>
</Point>
</Placemark>
<Placemark>
<name>
Wed Feb 26 10:39:14 2014 S=4.70 Km/hr
</name>
<styleUrl>
#styleMap_TLP_Normal
</styleUrl>
<Point>
<coordinates>
-39.4364128,-7.3653493,921.22
</coordinates>
</Point>
</Placemark>
<Placemark>
<name>
Wed Feb 26 10:39:24 2014 S=8.38 Km/hr
</name>
<styleUrl>
#styleMap_TLP_Normal
</styleUrl>
<Point>
<coordinates>
-39.4362488,-7.3651338,922.03
</coordinates>
</Point>
</Placemark>
<Placemark>
<name>
Wed Feb 26 10:39:34 2014 S=7.39 Km/hr
</name>
<styleUrl>
#styleMap_TLP_Normal
</styleUrl>
<Point>
<coordinates>
-39.4360657,-7.3650393,923.81
</coordinates>
</Point>
</Placemark>
<Placemark>
<name>
Wed Feb 26 10:39:44 2014 S=7.58 Km/hr
</name>
<styleUrl>
#styleMap_TLP_Normal
</styleUrl>
<Point>
<coordinates>
-39.4359665,-7.3648620,918.94
</coordinates>
</Point>
</Placemark>
<Placemark>
<name>
Wed Feb 26 10:39:54 2014 S=7.76 Km/hr
</name>
<styleUrl>
#styleMap_TLP_Normal
</styleUrl>
<Point>
<coordinates>
-39.4359703,-7.3646903,915.28
</coordinates>
</Point>
</Placemark>
<Placemark>
<name>
Wed Feb 26 10:40:04 2014 S=7.83 Km/hr
</name>
<styleUrl>
#styleMap_TLP_Normal
</styleUrl>
<Point>
<coordinates>
-39.4360847,-7.3646111,916.86
</coordinates>
</Point>
</Placemark>
<Placemark>
<name>
Wed Feb 26 10:40:14 2014 S=7.65 Km/hr
</name>
<styleUrl>
#styleMap_TLP_Normal
</styleUrl>
<Point>
<coordinates>
-39.4361839,-7.3644915,916.02
</coordinates>
</Point>
</Placemark>
<Placemark>
<name>
Wed Feb 26 10:40:24 2014 S=5.50 Km/hr
</name>
<styleUrl>
#styleMap_TLP_Normal
</styleUrl>
<Point>
<coordinates>
-39.4363213,-7.3644104,915.81
</coordinates>
</Point>
</Placemark>
<Placemark>
<name>
Wed Feb 26 10:40:34 2014 S=6.40 Km/hr
</name>
<styleUrl>
#styleMap_TLP_Normal
</styleUrl>
<Point>
<coordinates>
-39.4364624,-7.3642669,916.30
</coordinates>
</Point>
</Placemark>
<Placemark>
<name>
Wed Feb 26 10:40:44 2014 S=4.11 Km/hr
</name>
<styleUrl>
#styleMap_TLP_Normal
</styleUrl>
<Point>
<coordinates>
-39.4365807,-7.3641367,917.17
</coordinates>
</Point>
</Placemark>
<Placemark>
<name>
Wed Feb 26 10:40:54 2014 S=4.28 Km/hr
</name>
<styleUrl>
#styleMap_TLP_Normal
</styleUrl>
<Point>
<coordinates>
-39.4366646,-7.3639436,917.78
</coordinates>
</Point>
</Placemark>
<Placemark>
<name>
Wed Feb 26 10:41:04 2014 S=0.68 Km/hr
</name>
<styleUrl>
#styleMap_TLP_Normal
</styleUrl>
<Point>
<coordinates>
-39.4366570,-7.3638730,918.30
</coordinates>
</Point>
</Placemark>
<Placemark>
<name>
Wed Feb 26 10:41:14 2014 S=4.10 Km/hr
</name>
<styleUrl>
#styleMap_TLP_Normal
</styleUrl>
<Point>
<coordinates>
-39.4366455,-7.3638248,919.17
</coordinates>
</Point>
</Placemark>
<Placemark>
<name>
Wed Feb 26 10:41:24 2014 S=0.56 Km/hr
</name>
<styleUrl>
#styleMap_TLP_Normal
</styleUrl>
<Point>
<coordinates>
-39.4366379,-7.3637948,919.55
</coordinates>
</Point>
</Placemark>
<Placemark>
<name>
Wed Feb 26 10:41:34 2014 S=0.88 Km/hr
</name>
<styleUrl>
#styleMap_TLP_Normal
</styleUrl>
<Point>
<coordinates>
-39.4366455,-7.3637910,919.56
</coordinates>
</Point>
</Placemark>
<Placemark>
<name>
Wed Feb 26 10:41:44 2014 S=3.62 Km/hr
</name>
<styleUrl>
#styleMap_TLP_Normal
</styleUrl>
<Point>
<coordinates>
-39.4366226,-7.3637757,919.67
</coordinates>
</Point>
</Placemark>
<Placemark>
<name>
Wed Feb 26 10:41:54 2014 S=6.02 Km/hr
</name>
<styleUrl>
#styleMap_TLP_Normal
</styleUrl>
<Point>
<coordinates>
-39.4364700,-7.3636184,920.92
</coordinates>
</Point>
</Placemark>
<Placemark>
<name>
Wed Feb 26 10:42:04 2014 S=5.16 Km/hr
</name>
<styleUrl>
#styleMap_TLP_Normal
</styleUrl>
<Point>
<coordinates>
-39.4363213,-7.3635492,922.05
</coordinates>
</Point>
</Placemark>
<Placemark>
<name>
Wed Feb 26 10:42:14 2014 S=5.75 Km/hr
</name>
<styleUrl>
#styleMap_TLP_Normal
</styleUrl>
<Point>
<coordinates>
-39.4363213,-7.3633962,920.06
</coordinates>
</Point>
</Placemark>
<Placemark>
<name>
Wed Feb 26 10:42:24 2014 S=6.02 Km/hr
</name>
<styleUrl>
#styleMap_TLP_Normal
</styleUrl>
<Point>
<coordinates>
-39.4362488,-7.3632188,919.16
</coordinates>
</Point>
</Placemark>
<Placemark>
<name>
Wed Feb 26 10:42:34 2014 S=6.38 Km/hr
</name>
<styleUrl>
#styleMap_TLP_Normal
</styleUrl>
<Point>
<coordinates>
-39.4361305,-7.3630629,918.75
</coordinates>
</Point>
</Placemark>
<Placemark>
<name>
Wed Feb 26 10:42:44 2014 S=5.88 Km/hr
</name>
<styleUrl>
#styleMap_TLP_Normal
</styleUrl>
<Point>
<coordinates>
-39.4360085,-7.3631945,921.22
</coordinates>
</Point>
</Placemark>
<Placemark>
<name>
Wed Feb 26 10:42:54 2014 S=8.25 Km/hr
</name>
<styleUrl>
#styleMap_TLP_Normal
</styleUrl>
<Point>
<coordinates>
-39.4360046,-7.3631887,918.94
</coordinates>
</Point>
</Placemark>
<Placemark>
<name>
Wed Feb 26 10:43:04 2014 S=9.22 Km/hr
</name>
<styleUrl>
#styleMap_TLP_Normal
</styleUrl>
<Point>
<coordinates>
-39.4361267,-7.3629742,915.88
</coordinates>
</Point>
</Placemark>
<Placemark>
<name>
Wed Feb 26 10:43:14 2014 S=3.66 Km/hr
</name>
<styleUrl>
#styleMap_TLP_Normal
</styleUrl>
<Point>
<coordinates>
-39.4361801,-7.3628569,920.11
</coordinates>
</Point>
</Placemark>
<Placemark>
<name>
Wed Feb 26 10:43:24 2014 S=7.64 Km/hr
</name>
<styleUrl>
#styleMap_TLP_Normal
</styleUrl>
<Point>
<coordinates>
-39.4362564,-7.3626752,915.20
</coordinates>
</Point>
</Placemark>
<Placemark>
<name>
Wed Feb 26 10:43:34 2014 S=7.94 Km/hr
</name>
<styleUrl>
#styleMap_TLP_Normal
</styleUrl>
<Point>
<coordinates>
-39.4363594,-7.3624964,914.41
</coordinates>
</Point>
</Placemark>
<Placemark>
<name>
Wed Feb 26 10:43:44 2014 S=5.57 Km/hr
</name>
<styleUrl>
#styleMap_TLP_Normal
</styleUrl>
<Point>
<coordinates>
-39.4362869,-7.3623223,916.48
</coordinates>
</Point>
</Placemark>
<Placemark>
<name>
Wed Feb 26 10:43:54 2014 S=4.13 Km/hr
</name>
<styleUrl>
#styleMap_TLP_Normal
</styleUrl>
<Point>
<coordinates>
-39.4362221,-7.3621922,919.88
</coordinates>
</Point>
</Placemark>
<Placemark>
<name>
Wed Feb 26 10:44:04 2014 S=2.06 Km/hr
</name>
<styleUrl>
#styleMap_TLP_Normal
</styleUrl>
<Point>
<coordinates>
-39.4361496,-7.3621092,922.52
</coordinates>
</Point>
</Placemark>
<Placemark>
<name>
Wed Feb 26 10:44:14 2014 S=0.65 Km/hr
</name>
<styleUrl>
#styleMap_TLP_Normal
</styleUrl>
<Point>
<coordinates>
-39.4360580,-7.3620806,924.44
</coordinates>
</Point>
</Placemark>
<Placemark>
<name>
Wed Feb 26 10:44:24 2014 S=3.86 Km/hr
</name>
<styleUrl>
#styleMap_TLP_Normal
</styleUrl>
<Point>
<coordinates>
-39.4360046,-7.3620157,924.98
</coordinates>
</Point>
</Placemark>
<Placemark>
<name>
Wed Feb 26 10:44:34 2014 S=6.88 Km/hr
</name>
<styleUrl>
#styleMap_TLP_Normal
</styleUrl>
<Point>
<coordinates>
-39.4359627,-7.3618574,924.56
</coordinates>
</Point>
</Placemark>
<Placemark>
<name>
Wed Feb 26 10:44:44 2014 S=6.81 Km/hr
</name>
<styleUrl>
#styleMap_TLP_Normal
</styleUrl>
<Point>
<coordinates>
-39.4358940,-7.3616858,924.72
</coordinates>
</Point>
</Placemark>
<Placemark>
<name>
Wed Feb 26 10:44:54 2014 S=7.71 Km/hr
</name>
<styleUrl>
#styleMap_TLP_Normal
</styleUrl>
<Point>
<coordinates>
-39.4357185,-7.3615632,925.22
</coordinates>
</Point>
</Placemark>
<Placemark>
<name>
Wed Feb 26 10:45:04 2014 S=7.89 Km/hr
</name>
<styleUrl>
#styleMap_TLP_Normal
</styleUrl>
<Point>
<coordinates>
-39.4355087,-7.3614964,926.06
</coordinates>
</Point>
</Placemark>
<Placemark>
<name>
Wed Feb 26 10:45:14 2014 S=5.17 Km/hr
</name>
<styleUrl>
#styleMap_TLP_Normal
</styleUrl>
<Point>
<coordinates>
-39.4353752,-7.3614402,926.58
</coordinates>
</Point>
</Placemark>
<Placemark>
<name>
Wed Feb 26 10:45:24 2014 S=5.77 Km/hr
</name>
<styleUrl>
#styleMap_TLP_Normal
</styleUrl>
<Point>
<coordinates>
-39.4352455,-7.3613472,927.17
</coordinates>
</Point>
</Placemark>
<Placemark>
<name>
Wed Feb 26 10:45:34 2014 S=2.81 Km/hr
</name>
<styleUrl>
#styleMap_TLP_Normal
</styleUrl>
<Point>
<coordinates>
-39.4352455,-7.3612003,927.88
</coordinates>
</Point>
</Placemark>
<Placemark>
<name>
Wed Feb 26 10:45:44 2014 S=5.29 Km/hr
</name>
<styleUrl>
#styleMap_TLP_Normal
</styleUrl>
<Point>
<coordinates>
-39.4352760,-7.3610406,927.08
</coordinates>
</Point>
</Placemark>
<Placemark>
<name>
Wed Feb 26 10:45:54 2014 S=2.12 Km/hr
</name>
<styleUrl>
#styleMap_TLP_Normal
</styleUrl>
<Point>
<coordinates>
-39.4352837,-7.3609161,928.45
</coordinates>
</Point>
</Placemark>
<Placemark>
<name>
Wed Feb 26 10:46:04 2014 S=5.12 Km/hr
</name>
<styleUrl>
#styleMap_TLP_Normal
</styleUrl>
<Point>
<coordinates>
-39.4353065,-7.3607941,926.05
</coordinates>
</Point>
</Placemark>
<Placemark>
<name>
Wed Feb 26 10:46:14 2014 S=3.09 Km/hr
</name>
<styleUrl>
#styleMap_TLP_Normal
</styleUrl>
<Point>
<coordinates>
-39.4353523,-7.3605990,924.89
</coordinates>
</Point>
</Placemark>
<Placemark>
<name>
Wed Feb 26 10:46:24 2014 S=5.07 Km/hr
</name>
<styleUrl>
#styleMap_TLP_Normal
</styleUrl>
<Point>
<coordinates>
-39.4354057,-7.3604269,926.08
</coordinates>
</Point>
</Placemark>
<Placemark>
<name>
Wed Feb 26 10:46:34 2014 S=5.39 Km/hr
</name>
<styleUrl>
#styleMap_TLP_Normal
</styleUrl>
<Point>
<coordinates>
-39.4352646,-7.3602901,923.80
</coordinates>
</Point>
</Placemark>
<Placemark>
<name>
Wed Feb 26 10:46:44 2014 S=5.25 Km/hr
</name>
<styleUrl>
#styleMap_TLP_Normal
</styleUrl>
<Point>
<coordinates>
-39.4352455,-7.3601785,925.47
</coordinates>
</Point>
</Placemark>
<Placemark>
<name>
Wed Feb 26 10:46:54 2014 S=6.87 Km/hr
</name>
<styleUrl>
#styleMap_TLP_Normal
</styleUrl>
<Point>
<coordinates>
-39.4353867,-7.3601756,923.80
</coordinates>
</Point>
</Placemark>
<Placemark>
<name>
Wed Feb 26 10:47:04 2014 S=4.58 Km/hr
</name>
<styleUrl>
#styleMap_TLP_Normal
</styleUrl>
<Point>
<coordinates>
-39.4355087,-7.3600326,923.27
</coordinates>
</Point>
</Placemark>
<Placemark>
<name>
Wed Feb 26 10:47:14 2014 S=5.06 Km/hr
</name>
<styleUrl>
#styleMap_TLP_Normal
</styleUrl>
<Point>
<coordinates>
-39.4356232,-7.3599281,923.44
</coordinates>
</Point>
</Placemark>
<Placemark>
<name>
Wed Feb 26 10:47:24 2014 S=0.50 Km/hr
</name>
<styleUrl>
#styleMap_TLP_Normal
</styleUrl>
<Point>
<coordinates>
-39.4356575,-7.3598509,924.13
</coordinates>
</Point>
</Placemark>
<Placemark>
<name>
Wed Feb 26 10:47:34 2014 S=1.24 Km/hr
</name>
<styleUrl>
#styleMap_TLP_Normal
</styleUrl>
<Point>
<coordinates>
-39.4356575,-7.3598514,924.27
</coordinates>
</Point>
</Placemark>
<Placemark>
<name>
Wed Feb 26 10:47:44 2014 S=2.36 Km/hr
</name>
<styleUrl>
#styleMap_TLP_Normal
</styleUrl>
<Point>
<coordinates>
-39.4357262,-7.3598099,924.41
</coordinates>
</Point>
</Placemark>
<Placemark>
<name>
Wed Feb 26 10:47:54 2014 S=5.81 Km/hr
</name>
<styleUrl>
#styleMap_TLP_Normal
</styleUrl>
<Point>
<coordinates>
-39.4358177,-7.3596969,923.02
</coordinates>
</Point>
</Placemark>
<Placemark>
<name>
Wed Feb 26 10:48:04 2014 S=6.63 Km/hr
</name>
<styleUrl>
#styleMap_TLP_Normal
</styleUrl>
<Point>
<coordinates>
-39.4358673,-7.3594923,921.66
</coordinates>
</Point>
</Placemark>
<Placemark>
<name>
Wed Feb 26 10:48:14 2014 S=5.31 Km/hr
</name>
<styleUrl>
#styleMap_TLP_Normal
</styleUrl>
<Point>
<coordinates>
-39.4360275,-7.3594780,920.09
</coordinates>
</Point>
</Placemark>
<Placemark>
<name>
Wed Feb 26 10:48:24 2014 S=2.25 Km/hr
</name>
<styleUrl>
#styleMap_TLP_Normal
</styleUrl>
<Point>
<coordinates>
-39.4361572,-7.3594403,921.19
</coordinates>
</Point>
</Placemark>
<Placemark>
<name>
Wed Feb 26 10:48:34 2014 S=4.07 Km/hr
</name>
<styleUrl>
#styleMap_TLP_Normal
</styleUrl>
<Point>
<coordinates>
-39.4362183,-7.3593202,921.47
</coordinates>
</Point>
</Placemark>
<Placemark>
<name>
Wed Feb 26 10:48:44 2014 S=3.51 Km/hr
</name>
<styleUrl>
#styleMap_TLP_Normal
</styleUrl>
<Point>
<coordinates>
-39.4362602,-7.3590546,921.45
</coordinates>
</Point>
</Placemark>
<Placemark>
<name>
Wed Feb 26 10:48:54 2014 S=0.53 Km/hr
</name>
<styleUrl>
#styleMap_TLP_Normal
</styleUrl>
<Point>
<coordinates>
-39.4362679,-7.3589959,921.22
</coordinates>
</Point>
</Placemark>
<Placemark>
<name>
Wed Feb 26 10:49:04 2014 S=0.92 Km/hr
</name>
<styleUrl>
#styleMap_TLP_Normal
</styleUrl>
<Point>
<coordinates>
-39.4362679,-7.3589954,921.28
</coordinates>
</Point>
</Placemark>
<Placemark>
<name>
Wed Feb 26 10:49:14 2014 S=1.45 Km/hr
</name>
<styleUrl>
#styleMap_TLP_Normal
</styleUrl>
<Point>
<coordinates>
-39.4363136,-7.3589840,921.84
</coordinates>
</Point>
</Placemark>
<Placemark>
<name>
Wed Feb 26 10:49:24 2014 S=1.18 Km/hr
</name>
<styleUrl>
#styleMap_TLP_Normal
</styleUrl>
<Point>
<coordinates>
-39.4363708,-7.3589640,923.25
</coordinates>
</Point>
</Placemark>
<Placemark>
<name>
Wed Feb 26 10:49:34 2014 S=2.03 Km/hr
</name>
<styleUrl>
#styleMap_TLP_Normal
</styleUrl>
<Point>
<coordinates>
-39.4364281,-7.3589768,922.73
</coordinates>
</Point>
</Placemark>
<Placemark>
<name>
Wed Feb 26 10:49:44 2014 S=1.89 Km/hr
</name>
<styleUrl>
#styleMap_TLP_Normal
</styleUrl>
<Point>
<coordinates>
-39.4364586,-7.3590131,922.13
</coordinates>
</Point>
</Placemark>
<Placemark>
<name>
Wed Feb 26 10:49:54 2014 S=0.13 Km/hr
</name>
<styleUrl>
#styleMap_TLP_Normal
</styleUrl>
<Point>
<coordinates>
-39.4365234,-7.3589969,922.23
</coordinates>
</Point>
</Placemark>
<Placemark>
<name>
Wed Feb 26 10:50:04 2014 S=0.58 Km/hr
</name>
<styleUrl>
#styleMap_TLP_Normal
</styleUrl>
<Point>
<coordinates>
-39.4365273,-7.3589959,922.23
</coordinates>
</Point>
</Placemark>
<Placemark>
<name>
Wed Feb 26 10:50:14 2014 S=0.19 Km/hr
</name>
<styleUrl>
#styleMap_TLP_Normal
</styleUrl>
<Point>
<coordinates>
-39.4365349,-7.3589959,922.19
</coordinates>
</Point>
</Placemark>
<Placemark>
<name>
Wed Feb 26 10:50:24 2014 S=1.03 Km/hr
</name>
<styleUrl>
#styleMap_TLP_Normal
</styleUrl>
<Point>
<coordinates>
-39.4365387,-7.3589959,922.20
</coordinates>
</Point>
</Placemark>
<Placemark>
<name>
Wed Feb 26 10:50:34 2014 S=0.96 Km/hr
</name>
<styleUrl>
#styleMap_TLP_Normal
</styleUrl>
<Point>
<coordinates>
-39.4365501,-7.3589950,922.28
</coordinates>
</Point>
</Placemark>
<Placemark>
<name>
Wed Feb 26 10:50:44 2014 S=0.70 Km/hr
</name>
<styleUrl>
#styleMap_TLP_Normal
</styleUrl>
<Point>
<coordinates>
-39.4365158,-7.3589220,923.17
</coordinates>
</Point>
</Placemark>
<Placemark>
<name>
Wed Feb 26 10:50:54 2014 S=2.37 Km/hr
</name>
<styleUrl>
#styleMap_TLP_Normal
</styleUrl>
<Point>
<coordinates>
-39.4365349,-7.3588872,923.23
</coordinates>
</Point>
</Placemark>
<Placemark>
<name>
Wed Feb 26 10:51:04 2014 S=2.31 Km/hr
</name>
<styleUrl>
#styleMap_TLP_Normal
</styleUrl>
<Point>
<coordinates>
-39.4365959,-7.3588662,923.66
</coordinates>
</Point>
</Placemark>
<Placemark>
<name>
Wed Feb 26 10:51:14 2014 S=1.44 Km/hr
</name>
<styleUrl>
#styleMap_TLP_Normal
</styleUrl>
<Point>
<coordinates>
-39.4366608,-7.3588829,924.52
</coordinates>
</Point>
</Placemark>
<Placemark>
<name>
Wed Feb 26 10:51:24 2014 S=1.89 Km/hr
</name>
<styleUrl>
#styleMap_TLP_Normal
</styleUrl>
<Point>
<coordinates>
-39.4367142,-7.3588815,924.63
</coordinates>
</Point>
</Placemark>
<Placemark>
<name>
Wed Feb 26 10:51:34 2014 S=2.50 Km/hr
</name>
<styleUrl>
#styleMap_TLP_Normal
</styleUrl>
<Point>
<coordinates>
-39.4367867,-7.3589530,923.31
</coordinates>
</Point>
</Placemark>
<Placemark>
<name>
Wed Feb 26 10:51:44 2014 S=2.44 Km/hr
</name>
<styleUrl>
#styleMap_TLP_Normal
</styleUrl>
<Point>
<coordinates>
-39.4368629,-7.3590412,921.83
</coordinates>
</Point>
</Placemark>
<Placemark>
<name>
Wed Feb 26 10:51:54 2014 S=3.80 Km/hr
</name>
<styleUrl>
#styleMap_TLP_Normal
</styleUrl>
<Point>
<coordinates>
-39.4369469,-7.3590937,921.19
</coordinates>
</Point>
</Placemark>
<Placemark>
<name>
Wed Feb 26 10:52:04 2014 S=2.29 Km/hr
</name>
<styleUrl>
#styleMap_TLP_Normal
</styleUrl>
<Point>
<coordinates>
-39.4370193,-7.3591633,920.16
</coordinates>
</Point>
</Placemark>
<Placemark>
<name>
Wed Feb 26 10:52:14 2014 S=2.69 Km/hr
</name>
<styleUrl>
#styleMap_TLP_Normal
</styleUrl>
<Point>
<coordinates>
-39.4371033,-7.3592257,920.06
</coordinates>
</Point>
</Placemark>
<Placemark>
<name>
Wed Feb 26 10:52:24 2014 S=3.14 Km/hr
</name>
<styleUrl>
#styleMap_TLP_Normal
</styleUrl>
<Point>
<coordinates>
-39.4371948,-7.3593087,919.36
</coordinates>
</Point>
</Placemark>
<Placemark>
<name>
Wed Feb 26 10:52:34 2014 S=3.91 Km/hr
</name>
<styleUrl>
#styleMap_TLP_Normal
</styleUrl>
<Point>
<coordinates>
-39.4372940,-7.3594184,917.80
</coordinates>
</Point>
</Placemark>
<Placemark>
<name>
Wed Feb 26 10:52:44 2014 S=3.18 Km/hr
</name>
<styleUrl>
#styleMap_TLP_Normal
</styleUrl>
<Point>
<coordinates>
-39.4373627,-7.3594956,916.52
</coordinates>
</Point>
</Placemark>
<Placemark>
<name>
Wed Feb 26 10:52:54 2014 S=3.08 Km/hr
</name>
<styleUrl>
#styleMap_TLP_Normal
</styleUrl>
<Point>
<coordinates>
-39.4374504,-7.3595767,915.30
</coordinates>
</Point>
</Placemark>
<Placemark>
<name>
Wed Feb 26 10:53:04 2014 S=2.50 Km/hr
</name>
<styleUrl>
#styleMap_TLP_Normal
</styleUrl>
<Point>
<coordinates>
-39.4375343,-7.3596063,913.44
</coordinates>
</Point>
</Placemark>
<Placemark>
<name>
Wed Feb 26 10:53:14 2014 S=1.59 Km/hr
</name>
<styleUrl>
#styleMap_TLP_Normal
</styleUrl>
<Point>
<coordinates>
-39.4376373,-7.3595958,912.50
</coordinates>
</Point>
</Placemark>
<Placemark>
<name>
Wed Feb 26 10:53:24 2014 S=2.01 Km/hr
</name>
<styleUrl>
#styleMap_TLP_Normal
</styleUrl>
<Point>
<coordinates>
-39.4377022,-7.3595695,911.16
</coordinates>
</Point>
</Placemark>
<Placemark>
<name>
Wed Feb 26 10:53:34 2014 S=2.33 Km/hr
</name>
<styleUrl>
#styleMap_TLP_Normal
</styleUrl>
<Point>
<coordinates>
-39.4377899,-7.3595662,910.05
</coordinates>
</Point>
</Placemark>
<Placemark>
<name>
Wed Feb 26 10:53:44 2014 S=1.39 Km/hr
</name>
<styleUrl>
#styleMap_TLP_Normal
</styleUrl>
<Point>
<coordinates>
-39.4378700,-7.3595395,908.97
</coordinates>
</Point>
</Placemark>
<Placemark>
<name>
Wed Feb 26 10:53:54 2014 S=0.90 Km/hr
</name>
<styleUrl>
#styleMap_TLP_Normal
</styleUrl>
<Point>
<coordinates>
-39.4379158,-7.3595643,909.78
</coordinates>
</Point>
</Placemark>
<Placemark>
<name>
Wed Feb 26 10:54:04 2014 S=3.23 Km/hr
</name>
<styleUrl>
#styleMap_TLP_Normal
</styleUrl>
<Point>
<coordinates>
-39.4379196,-7.3594756,909.91
</coordinates>
</Point>
</Placemark>
<Placemark>
<name>
Wed Feb 26 10:54:14 2014 S=1.90 Km/hr
</name>
<styleUrl>
#styleMap_TLP_Normal
</styleUrl>
<Point>
<coordinates>
-39.4379616,-7.3593988,910.44
</coordinates>
</Point>
</Placemark>
<Placemark>
<name>
Wed Feb 26 10:54:24 2014 S=0.87 Km/hr
</name>
<styleUrl>
#styleMap_TLP_Normal
</styleUrl>
<Point>
<coordinates>
-39.4379578,-7.3593616,911.25
</coordinates>
</Point>
</Placemark>
<Placemark>
<name>
Wed Feb 26 10:54:34 2014 S=0.54 Km/hr
</name>
<styleUrl>
#styleMap_TLP_Normal
</styleUrl>
<Point>
<coordinates>
-39.4379654,-7.3593574,911.30
</coordinates>
</Point>
</Placemark>
<Placemark>
<name>
Wed Feb 26 10:54:44 2014 S=1.71 Km/hr
</name>
<styleUrl>
#styleMap_TLP_Normal
</styleUrl>
<Point>
<coordinates>
-39.4379692,-7.3593578,911.42
</coordinates>
</Point>
</Placemark>
<Placemark>
<name>
Wed Feb 26 10:54:54 2014 S=2.52 Km/hr
</name>
<styleUrl>
#styleMap_TLP_Normal
</styleUrl>
<Point>
<coordinates>
-39.4380226,-7.3593330,910.88
</coordinates>
</Point>
</Placemark>
<Placemark>
<name>
Wed Feb 26 10:55:04 2014 S=2.31 Km/hr
</name>
<styleUrl>
#styleMap_TLP_Normal
</styleUrl>
<Point>
<coordinates>
-39.4380913,-7.3593421,911.36
</coordinates>
</Point>
</Placemark>
<Placemark>
<name>
Wed Feb 26 10:55:14 2014 S=3.34 Km/hr
</name>
<styleUrl>
#styleMap_TLP_Normal
</styleUrl>
<Point>
<coordinates>
-39.4381523,-7.3593802,911.58
</coordinates>
</Point>
</Placemark>
<Placemark>
<name>
Wed Feb 26 10:55:24 2014 S=2.98 Km/hr
</name>
<styleUrl>
#styleMap_TLP_Normal
</styleUrl>
<Point>
<coordinates>
-39.4382401,-7.3594222,912.28
</coordinates>
</Point>
</Placemark>
<Placemark>
<name>
Wed Feb 26 10:55:34 2014 S=1.22 Km/hr
</name>
<styleUrl>
#styleMap_TLP_Normal
</styleUrl>
<Point>
<coordinates>
-39.4383087,-7.3594503,913.02
</coordinates>
</Point>
</Placemark>
<Placemark>
<name>
Wed Feb 26 10:55:44 2014 S=1.78 Km/hr
</name>
<styleUrl>
#styleMap_TLP_Normal
</styleUrl>
<Point>
<coordinates>
-39.4383888,-7.3594923,913.86
</coordinates>
</Point>
</Placemark>
<Placemark>
<name>
Wed Feb 26 10:55:54 2014 S=2.40 Km/hr
</name>
<styleUrl>
#styleMap_TLP_Normal
</styleUrl>
<Point>
<coordinates>
-39.4384880,-7.3594847,914.63
</coordinates>
</Point>
</Placemark>
<Placemark>
<name>
Wed Feb 26 10:56:04 2014 S=3.39 Km/hr
</name>
<styleUrl>
#styleMap_TLP_Normal
</styleUrl>
<Point>
<coordinates>
-39.4385834,-7.3594584,913.50
</coordinates>
</Point>
</Placemark>
<Placemark>
<name>
Wed Feb 26 10:56:14 2014 S=1.05 Km/hr
</name>
<styleUrl>
#styleMap_TLP_Normal
</styleUrl>
<Point>
<coordinates>
-39.4386711,-7.3594255,912.78
</coordinates>
</Point>
</Placemark>
<Placemark>
<name>
Wed Feb 26 10:56:24 2014 S=0.42 Km/hr
</name>
<styleUrl>
#styleMap_TLP_Normal
</styleUrl>
<Point>
<coordinates>
-39.4387245,-7.3593655,913.64
</coordinates>
</Point>
</Placemark>
<Placemark>
<name>
Wed Feb 26 10:56:34 2014 S=2.22 Km/hr
</name>
<styleUrl>
#styleMap_TLP_Normal
</styleUrl>
<Point>
<coordinates>
-39.4387169,-7.3593841,914.52
</coordinates>
</Point>
</Placemark>
<Placemark>
<name>
Wed Feb 26 10:56:44 2014 S=2.93 Km/hr
</name>
<styleUrl>
#styleMap_TLP_Normal
</styleUrl>
<Point>
<coordinates>
-39.4387894,-7.3593783,916.11
</coordinates>
</Point>
</Placemark>
<Placemark>
<name>
Wed Feb 26 10:56:54 2014 S=2.81 Km/hr
</name>
<styleUrl>
#styleMap_TLP_Normal
</styleUrl>
<Point>
<coordinates>
-39.4388847,-7.3593469,916.58
</coordinates>
</Point>
</Placemark>
<Placemark>
<name>
Wed Feb 26 10:57:04 2014 S=2.57 Km/hr
</name>
<styleUrl>
#styleMap_TLP_Normal
</styleUrl>
<Point>
<coordinates>
-39.4389572,-7.3593616,917.13
</coordinates>
</Point>
</Placemark>
<Placemark>
<name>
Wed Feb 26 10:57:14 2014 S=2.74 Km/hr
</name>
<styleUrl>
#styleMap_TLP_Normal
</styleUrl>
<Point>
<coordinates>
-39.4390526,-7.3593116,915.97
</coordinates>
</Point>
</Placemark>
<Placemark>
<name>
Wed Feb 26 10:57:24 2014 S=0.62 Km/hr
</name>
<styleUrl>
#styleMap_TLP_Normal
</styleUrl>
<Point>
<coordinates>
-39.4390831,-7.3592439,915.44
</coordinates>
</Point>
</Placemark>
<Placemark>
<name>
Wed Feb 26 10:57:34 2014 S=0.81 Km/hr
</name>
<styleUrl>
#styleMap_TLP_Normal
</styleUrl>
<Point>
<coordinates>
-39.4390907,-7.3592405,915.14
</coordinates>
</Point>
</Placemark>
<Placemark>
<name>
Wed Feb 26 10:57:44 2014 S=1.40 Km/hr
</name>
<styleUrl>
#styleMap_TLP_Normal
</styleUrl>
<Point>
<coordinates>
-39.4390717,-7.3592520,915.27
</coordinates>
</Point>
</Placemark>
<Placemark>
<name>
Wed Feb 26 10:57:54 2014 S=0.88 Km/hr
</name>
<styleUrl>
#styleMap_TLP_Normal
</styleUrl>
<Point>
<coordinates>
-39.4390411,-7.3592877,915.84
</coordinates>
</Point>
</Placemark>
<Placemark>
<name>
Wed Feb 26 10:58:04 2014 S=2.71 Km/hr
</name>
<styleUrl>
#styleMap_TLP_Normal
</styleUrl>
<Point>
<coordinates>
-39.4391327,-7.3593345,916.61
</coordinates>
</Point>
</Placemark>
<Placemark>
<name>
Wed Feb 26 10:58:14 2014 S=3.03 Km/hr
</name>
<styleUrl>
#styleMap_TLP_Normal
</styleUrl>
<Point>
<coordinates>
-39.4391708,-7.3593740,918.14
</coordinates>
</Point>
</Placemark>
<Placemark>
<name>
Wed Feb 26 10:58:24 2014 S=3.80 Km/hr
</name>
<styleUrl>
#styleMap_TLP_Normal
</styleUrl>
<Point>
<coordinates>
-39.4392891,-7.3593774,918.03
</coordinates>
</Point>
</Placemark>
<Placemark>
<name>
Wed Feb 26 10:58:34 2014 S=2.95 Km/hr
</name>
<styleUrl>
#styleMap_TLP_Normal
</styleUrl>
<Point>
<coordinates>
-39.4393883,-7.3593535,917.39
</coordinates>
</Point>
</Placemark>
<Placemark>
<name>
Wed Feb 26 10:58:44 2014 S=2.17 Km/hr
</name>
<styleUrl>
#styleMap_TLP_Normal
</styleUrl>
<Point>
<coordinates>
-39.4394646,-7.3593831,917.61
</coordinates>
</Point>
</Placemark>
<Placemark>
<name>
Wed Feb 26 10:58:54 2014 S=2.43 Km/hr
</name>
<styleUrl>
#styleMap_TLP_Normal
</styleUrl>
<Point>
<coordinates>
-39.4395332,-7.3594284,918.78
</coordinates>
</Point>
</Placemark>
<Placemark>
<name>
Wed Feb 26 10:59:04 2014 S=2.28 Km/hr
</name>
<styleUrl>
#styleMap_TLP_Normal
</styleUrl>
<Point>
<coordinates>
-39.4396019,-7.3594518,919.47
</coordinates>
</Point>
</Placemark>
<Placemark>
<name>
Wed Feb 26 10:59:14 2014 S=1.92 Km/hr
</name>
<styleUrl>
#styleMap_TLP_Normal
</styleUrl>
<Point>
<coordinates>
-39.4396553,-7.3594918,920.11
</coordinates>
</Point>
</Placemark>
<Placemark>
<name>
Wed Feb 26 10:59:24 2014 S=2.95 Km/hr
</name>
<styleUrl>
#styleMap_TLP_Normal
</styleUrl>
<Point>
<coordinates>
-39.4397507,-7.3594990,920.48
</coordinates>
</Point>
</Placemark>
<Placemark>
<name>
Wed Feb 26 10:59:34 2014 S=3.04 Km/hr
</name>
<styleUrl>
#styleMap_TLP_Normal
</styleUrl>
<Point>
<coordinates>
-39.4398651,-7.3594613,920.28
</coordinates>
</Point>
</Placemark>
<Placemark>
<name>
Wed Feb 26 10:59:44 2014 S=2.79 Km/hr
</name>
<styleUrl>
#styleMap_TLP_Normal
</styleUrl>
<Point>
<coordinates>
-39.4399643,-7.3595128,920.38
</coordinates>
</Point>
</Placemark>
<Placemark>
<name>
Wed Feb 26 10:59:54 2014 S=1.98 Km/hr
</name>
<styleUrl>
#styleMap_TLP_Normal
</styleUrl>
<Point>
<coordinates>
-39.4400291,-7.3595366,920.84
</coordinates>
</Point>
</Placemark>
<Placemark>
<name>
Wed Feb 26 11:00:04 2014 S=3.07 Km/hr
</name>
<styleUrl>
#styleMap_TLP_Normal
</styleUrl>
<Point>
<coordinates>
-39.4401131,-7.3595514,920.56
</coordinates>
</Point>
</Placemark>
<Placemark>
<name>
Wed Feb 26 11:00:14 2014 S=2.71 Km/hr
</name>
<styleUrl>
#styleMap_TLP_Normal
</styleUrl>
<Point>
<coordinates>
-39.4402084,-7.3595843,921.61
</coordinates>
</Point>
</Placemark>
<Placemark>
<name>
Wed Feb 26 11:00:24 2014 S=2.38 Km/hr
</name>
<styleUrl>
#styleMap_TLP_Normal
</styleUrl>
<Point>
<coordinates>
-39.4402847,-7.3596573,921.17
</coordinates>
</Point>
</Placemark>
<Placemark>
<name>
Wed Feb 26 11:00:34 2014 S=0.36 Km/hr
</name>
<styleUrl>
#styleMap_TLP_Normal
</styleUrl>
<Point>
<coordinates>
-39.4403343,-7.3596845,920.64
</coordinates>
</Point>
</Placemark>
<Placemark>
<name>
Wed Feb 26 11:00:44 2014 S=0.89 Km/hr
</name>
<styleUrl>
#styleMap_TLP_Normal
</styleUrl>
<Point>
<coordinates>
-39.4403381,-7.3596864,920.64
</coordinates>
</Point>
</Placemark>
<Placemark>
<name>
Wed Feb 26 11:00:54 2014 S=2.76 Km/hr
</name>
<styleUrl>
#styleMap_TLP_Normal
</styleUrl>
<Point>
<coordinates>
-39.4403687,-7.3597140,920.72
</coordinates>
</Point>
</Placemark>
<Placemark>
<name>
Wed Feb 26 11:01:04 2014 S=2.14 Km/hr
</name>
<styleUrl>
#styleMap_TLP_Normal
</styleUrl>
<Point>
<coordinates>
-39.4404755,-7.3597803,921.56
</coordinates>
</Point>
</Placemark>
<Placemark>
<name>
Wed Feb 26 11:01:14 2014 S=2.17 Km/hr
</name>
<styleUrl>
#styleMap_TLP_Normal
</styleUrl>
<Point>
<coordinates>
-39.4405594,-7.3597922,919.97
</coordinates>
</Point>
</Placemark>
<Placemark>
<name>
Wed Feb 26 11:01:24 2014 S=2.44 Km/hr
</name>
<styleUrl>
#styleMap_TLP_Normal
</styleUrl>
<Point>
<coordinates>
-39.4406433,-7.3598123,918.44
</coordinates>
</Point>
</Placemark>
<Placemark>
<name>
Wed Feb 26 11:01:34 2014 S=2.31 Km/hr
</name>
<styleUrl>
#styleMap_TLP_Normal
</styleUrl>
<Point>
<coordinates>
-39.4407387,-7.3598256,918.61
</coordinates>
</Point>
</Placemark>
<Placemark>
<name>
Wed Feb 26 11:01:44 2014 S=0.34 Km/hr
</name>
<styleUrl>
#styleMap_TLP_Normal
</styleUrl>
<Point>
<coordinates>
-39.4407768,-7.3598566,920.44
</coordinates>
</Point>
</Placemark>
<Placemark>
<name>
Wed Feb 26 11:01:54 2014 S=3.27 Km/hr
</name>
<styleUrl>
#styleMap_TLP_Normal
</styleUrl>
<Point>
<coordinates>
-39.4408569,-7.3597713,918.86
</coordinates>
</Point>
</Placemark>
<Placemark>
<name>
Wed Feb 26 11:02:04 2014 S=2.32 Km/hr
</name>
<styleUrl>
#styleMap_TLP_Normal
</styleUrl>
<Point>
<coordinates>
-39.4409142,-7.3596964,918.05
</coordinates>
</Point>
</Placemark>
<Placemark>
<name>
Wed Feb 26 11:02:14 2014 S=1.67 Km/hr
</name>
<styleUrl>
#styleMap_TLP_Normal
</styleUrl>
<Point>
<coordinates>
-39.4409752,-7.3596425,917.84
</coordinates>
</Point>
</Placemark>
<Placemark>
<name>
Wed Feb 26 11:02:24 2014 S=1.14 Km/hr
</name>
<styleUrl>
#styleMap_TLP_Normal
</styleUrl>
<Point>
<coordinates>
-39.4410248,-7.3596420,918.02
</coordinates>
</Point>
</Placemark>
<Placemark>
<name>
Wed Feb 26 11:02:34 2014 S=0.93 Km/hr
</name>
<styleUrl>
#styleMap_TLP_Normal
</styleUrl>
<Point>
<coordinates>
-39.4410477,-7.3596358,919.20
</coordinates>
</Point>
</Placemark>
<Placemark>
<name>
Wed Feb 26 11:02:44 2014 S=1.90 Km/hr
</name>
<styleUrl>
#styleMap_TLP_Normal
</styleUrl>
<Point>
<coordinates>
-39.4410553,-7.3595467,918.94
</coordinates>
</Point>
</Placemark>
<Placemark>
<name>
Wed Feb 26 11:02:54 2014 S=1.79 Km/hr
</name>
<styleUrl>
#styleMap_TLP_Normal
</styleUrl>
<Point>
<coordinates>
-39.4410400,-7.3594666,919.14
</coordinates>
</Point>
</Placemark>
<Placemark>
<name>
Wed Feb 26 11:03:04 2014 S=1.97 Km/hr
</name>
<styleUrl>
#styleMap_TLP_Normal
</styleUrl>
<Point>
<coordinates>
-39.4410019,-7.3593903,918.59
</coordinates>
</Point>
</Placemark>
<Placemark>
<name>
Wed Feb 26 11:03:14 2014 S=1.91 Km/hr
</name>
<styleUrl>
#styleMap_TLP_Normal
</styleUrl>
<Point>
<coordinates>
-39.4409523,-7.3593764,919.17
</coordinates>
</Point>
</Placemark>
<Placemark>
<name>
Wed Feb 26 11:03:24 2014 S=2.71 Km/hr
</name>
<styleUrl>
#styleMap_TLP_Normal
</styleUrl>
<Point>
<coordinates>
-39.4408875,-7.3593292,919.94
</coordinates>
</Point>
</Placemark>
<Placemark>
<name>
Wed Feb 26 11:03:34 2014 S=1.34 Km/hr
</name>
<styleUrl>
#styleMap_TLP_Normal
</styleUrl>
<Point>
<coordinates>
-39.4408264,-7.3593111,920.44
</coordinates>
</Point>
</Placemark>
<Placemark>
<name>
Wed Feb 26 11:03:44 2014 S=2.42 Km/hr
</name>
<styleUrl>
#styleMap_TLP_Normal
</styleUrl>
<Point>
<coordinates>
-39.4408226,-7.3592229,920.45
</coordinates>
</Point>
</Placemark>
<Placemark>
<name>
Wed Feb 26 11:03:54 2014 S=1.14 Km/hr
</name>
<styleUrl>
#styleMap_TLP_Normal
</styleUrl>
<Point>
<coordinates>
-39.4408302,-7.3591547,919.84
</coordinates>
</Point>
</Placemark>
<Placemark>
<name>
Wed Feb 26 11:04:04 2014 S=0.81 Km/hr
</name>
<styleUrl>
#styleMap_TLP_Normal
</styleUrl>
<Point>
<coordinates>
-39.4408379,-7.3591509,919.81
</coordinates>
</Point>
</Placemark>
<Placemark>
<name>
Wed Feb 26 11:04:14 2014 S=1.09 Km/hr
</name>
<styleUrl>
#styleMap_TLP_Normal
</styleUrl>
<Point>
<coordinates>
-39.4408493,-7.3591428,919.77
</coordinates>
</Point>
</Placemark>
<Placemark>
<name>
Wed Feb 26 11:04:24 2014 S=0.88 Km/hr
</name>
<styleUrl>
#styleMap_TLP_Normal
</styleUrl>
<Point>
<coordinates>
-39.4408607,-7.3591347,919.73
</coordinates>
</Point>
</Placemark>
<Placemark>
<name>
Wed Feb 26 11:04:34 2014 S=2.23 Km/hr
</name>
<styleUrl>
#styleMap_TLP_Normal
</styleUrl>
<Point>
<coordinates>
-39.4408531,-7.3590627,919.59
</coordinates>
</Point>
</Placemark>
<Placemark>
<name>
Wed Feb 26 11:04:44 2014 S=2.16 Km/hr
</name>
<styleUrl>
#styleMap_TLP_Normal
</styleUrl>
<Point>
<coordinates>
-39.4408417,-7.3589516,919.09
</coordinates>
</Point>
</Placemark>
<Placemark>
<name>
Wed Feb 26 11:04:54 2014 S=2.41 Km/hr
</name>
<styleUrl>
#styleMap_TLP_Normal
</styleUrl>
<Point>
<coordinates>
-39.4408455,-7.3588591,919.25
</coordinates>
</Point>
</Placemark>
<Placemark>
<name>
Wed Feb 26 11:05:04 2014 S=2.74 Km/hr
</name>
<styleUrl>
#styleMap_TLP_Normal
</styleUrl>
<Point>
<coordinates>
-39.4407959,-7.3587360,919.98
</coordinates>
</Point>
</Placemark>
<Placemark>
<name>
Wed Feb 26 11:05:14 2014 S=2.30 Km/hr
</name>
<styleUrl>
#styleMap_TLP_Normal
</styleUrl>
<Point>
<coordinates>
-39.4407692,-7.3586464,919.91
</coordinates>
</Point>
</Placemark>
<Placemark>
<name>
Wed Feb 26 11:05:24 2014 S=2.48 Km/hr
</name>
<styleUrl>
#styleMap_TLP_Normal
</styleUrl>
<Point>
<coordinates>
-39.4407539,-7.3585567,919.81
</coordinates>
</Point>
</Placemark>
<Placemark>
<name>
Wed Feb 26 11:05:34 2014 S=2.59 Km/hr
</name>
<styleUrl>
#styleMap_TLP_Normal
</styleUrl>
<Point>
<coordinates>
-39.4407387,-7.3584995,919.55
</coordinates>
</Point>
</Placemark>
<Placemark>
<name>
Wed Feb 26 11:05:44 2014 S=0.64 Km/hr
</name>
<styleUrl>
#styleMap_TLP_Normal
</styleUrl>
<Point>
<coordinates>
-39.4407005,-7.3584347,919.61
</coordinates>
</Point>
</Placemark>
<Placemark>
<name>
Wed Feb 26 11:05:54 2014 S=0.67 Km/hr
</name>
<styleUrl>
#styleMap_TLP_Normal
</styleUrl>
<Point>
<coordinates>
-39.4406815,-7.3584142,919.33
</coordinates>
</Point>
</Placemark>
<Placemark>
<name>
Wed Feb 26 11:06:04 2014 S=1.67 Km/hr
</name>
<styleUrl>
#styleMap_TLP_Normal
</styleUrl>
<Point>
<coordinates>
-39.4406967,-7.3584094,919.30
</coordinates>
</Point>
</Placemark>
<Placemark>
<name>
Wed Feb 26 11:06:14 2014 S=1.86 Km/hr
</name>
<styleUrl>
#styleMap_TLP_Normal
</styleUrl>
<Point>
<coordinates>
-39.4407158,-7.3583217,920.17
</coordinates>
</Point>
</Placemark>
<Placemark>
<name>
Wed Feb 26 11:06:24 2014 S=0.74 Km/hr
</name>
<styleUrl>
#styleMap_TLP_Normal
</styleUrl>
<Point>
<coordinates>
-39.4407158,-7.3582001,919.78
</coordinates>
</Point>
</Placemark>
<Placemark>
<name>
Wed Feb 26 11:06:34 2014 S=3.68 Km/hr
</name>
<styleUrl>
#styleMap_TLP_Normal
</styleUrl>
<Point>
<coordinates>
-39.4406624,-7.3581042,919.44
</coordinates>
</Point>
</Placemark>
<Placemark>
<name>
Wed Feb 26 11:06:44 2014 S=2.52 Km/hr
</name>
<styleUrl>
#styleMap_TLP_Normal
</styleUrl>
<Point>
<coordinates>
-39.4405861,-7.3580341,919.52
</coordinates>
</Point>
</Placemark>
<Placemark>
<name>
Wed Feb 26 11:06:54 2014 S=2.59 Km/hr
</name>
<styleUrl>
#styleMap_TLP_Normal
</styleUrl>
<Point>
<coordinates>
-39.4405365,-7.3579893,919.73
</coordinates>
</Point>
</Placemark>
<Placemark>
<name>
Wed Feb 26 11:07:04 2014 S=1.38 Km/hr
</name>
<styleUrl>
#styleMap_TLP_Normal
</styleUrl>
<Point>
<coordinates>
-39.4404716,-7.3579988,919.91
</coordinates>
</Point>
</Placemark>
<Placemark>
<name>
Wed Feb 26 11:07:14 2014 S=2.30 Km/hr
</name>
<styleUrl>
#styleMap_TLP_Normal
</styleUrl>
<Point>
<coordinates>
-39.4404030,-7.3579764,920.09
</coordinates>
</Point>
</Placemark>
<Placemark>
<name>
Wed Feb 26 11:07:24 2014 S=2.24 Km/hr
</name>
<styleUrl>
#styleMap_TLP_Normal
</styleUrl>
<Point>
<coordinates>
-39.4403152,-7.3579731,920.23
</coordinates>
</Point>
</Placemark>
<Placemark>
<name>
Wed Feb 26 11:07:34 2014 S=2.40 Km/hr
</name>
<styleUrl>
#styleMap_TLP_Normal
</styleUrl>
<Point>
<coordinates>
-39.4402084,-7.3579807,920.55
</coordinates>
</Point>
</Placemark>
<Placemark>
<name>
Wed Feb 26 11:07:44 2014 S=1.62 Km/hr
</name>
<styleUrl>
#styleMap_TLP_Normal
</styleUrl>
<Point>
<coordinates>
-39.4401550,-7.3579841,920.78
</coordinates>
</Point>
</Placemark>
<Placemark>
<name>
Wed Feb 26 11:07:54 2014 S=2.48 Km/hr
</name>
<styleUrl>
#styleMap_TLP_Normal
</styleUrl>
<Point>
<coordinates>
-39.4400711,-7.3579822,920.75
</coordinates>
</Point>
</Placemark>
<Placemark>
<name>
Wed Feb 26 11:08:04 2014 S=3.14 Km/hr
</name>
<styleUrl>
#styleMap_TLP_Normal
</styleUrl>
<Point>
<coordinates>
-39.4399185,-7.3579640,920.50
</coordinates>
</Point>
</Placemark>
<Placemark>
<name>
Wed Feb 26 11:08:14 2014 S=2.52 Km/hr
</name>
<styleUrl>
#styleMap_TLP_Normal
</styleUrl>
<Point>
<coordinates>
-39.4398117,-7.3579669,920.91
</coordinates>
</Point>
</Placemark>
<Placemark>
<name>
Wed Feb 26 11:08:24 2014 S=2.03 Km/hr
</name>
<styleUrl>
#styleMap_TLP_Normal
</styleUrl>
<Point>
<coordinates>
-39.4397774,-7.3578868,921.58
</coordinates>
</Point>
</Placemark>
<Placemark>
<name>
Wed Feb 26 11:08:34 2014 S=2.59 Km/hr
</name>
<styleUrl>
#styleMap_TLP_Normal
</styleUrl>
<Point>
<coordinates>
-39.4397354,-7.3578281,921.64
</coordinates>
</Point>
</Placemark>
<Placemark>
<name>
Wed Feb 26 11:08:44 2014 S=2.05 Km/hr
</name>
<styleUrl>
#styleMap_TLP_Normal
</styleUrl>
<Point>
<coordinates>
-39.4397469,-7.3577118,922.02
</coordinates>
</Point>
</Placemark>
<Placemark>
<name>
Wed Feb 26 11:08:54 2014 S=2.95 Km/hr
</name>
<styleUrl>
#styleMap_TLP_Normal
</styleUrl>
<Point>
<coordinates>
-39.4396706,-7.3576736,922.06
</coordinates>
</Point>
</Placemark>
<Placemark>
<name>
Wed Feb 26 11:09:04 2014 S=2.69 Km/hr
</name>
<styleUrl>
#styleMap_TLP_Normal
</styleUrl>
<Point>
<coordinates>
-39.4395676,-7.3576550,922.00
</coordinates>
</Point>
</Placemark>
<Placemark>
<name>
Wed Feb 26 11:09:14 2014 S=1.82 Km/hr
</name>
<styleUrl>
#styleMap_TLP_Normal
</styleUrl>
<Point>
<coordinates>
-39.4394836,-7.3576303,922.75
</coordinates>
</Point>
</Placemark>
<Placemark>
<name>
Wed Feb 26 11:09:24 2014 S=2.01 Km/hr
</name>
<styleUrl>
#styleMap_TLP_Normal
</styleUrl>
<Point>
<coordinates>
-39.4394341,-7.3575945,922.97
</coordinates>
</Point>
</Placemark>
<Placemark>
<name>
Wed Feb 26 11:09:34 2014 S=1.83 Km/hr
</name>
<styleUrl>
#styleMap_TLP_Normal
</styleUrl>
<Point>
<coordinates>
-39.4393425,-7.3575692,924.13
</coordinates>
</Point>
</Placemark>
<Placemark>
<name>
Wed Feb 26 11:09:44 2014 S=1.35 Km/hr
</name>
<styleUrl>
#styleMap_TLP_Normal
</styleUrl>
<Point>
<coordinates>
-39.4392624,-7.3575487,923.72
</coordinates>
</Point>
</Placemark>
<Placemark>
<name>
Wed Feb 26 11:09:54 2014 S=2.30 Km/hr
</name>
<styleUrl>
#styleMap_TLP_Normal
</styleUrl>
<Point>
<coordinates>
-39.4392014,-7.3575473,924.25
</coordinates>
</Point>
</Placemark>
<Placemark>
<name>
Wed Feb 26 11:10:04 2014 S=1.59 Km/hr
</name>
<styleUrl>
#styleMap_TLP_Normal
</styleUrl>
<Point>
<coordinates>
-39.4390945,-7.3575506,925.66
</coordinates>
</Point>
</Placemark>
<Placemark>
<name>
Wed Feb 26 11:10:14 2014 S=1.30 Km/hr
</name>
<styleUrl>
#styleMap_TLP_Normal
</styleUrl>
<Point>
<coordinates>
-39.4390945,-7.3575263,925.92
</coordinates>
</Point>
</Placemark>
<Placemark>
<name>
Wed Feb 26 11:10:24 2014 S=0.88 Km/hr
</name>
<styleUrl>
#styleMap_TLP_Normal
</styleUrl>
<Point>
<coordinates>
-39.4390793,-7.3574929,925.58
</coordinates>
</Point>
</Placemark>
<Placemark>
<name>
Wed Feb 26 11:10:34 2014 S=1.45 Km/hr
</name>
<styleUrl>
#styleMap_TLP_Normal
</styleUrl>
<Point>
<coordinates>
-39.4390907,-7.3574972,924.44
</coordinates>
</Point>
</Placemark>
<Placemark>
<name>
Wed Feb 26 11:10:44 2014 S=0.60 Km/hr
</name>
<styleUrl>
#styleMap_TLP_Normal
</styleUrl>
<Point>
<coordinates>
-39.4391022,-7.3575058,922.30
</coordinates>
</Point>
</Placemark>
<Placemark>
<name>
Wed Feb 26 11:10:54 2014 S=2.64 Km/hr
</name>
<styleUrl>
#styleMap_TLP_Normal
</styleUrl>
<Point>
<coordinates>
-39.4390640,-7.3574796,922.66
</coordinates>
</Point>
</Placemark>
<Placemark>
<name>
Wed Feb 26 11:11:04 2014 S=1.47 Km/hr
</name>
<styleUrl>
#styleMap_TLP_Normal
</styleUrl>
<Point>
<coordinates>
-39.4390144,-7.3574600,922.77
</coordinates>
</Point>
</Placemark>
<Placemark>
<name>
Wed Feb 26 11:11:14 2014 S=2.64 Km/hr
</name>
<styleUrl>
#styleMap_TLP_Normal
</styleUrl>
<Point>
<coordinates>
-39.4389305,-7.3573980,923.20
</coordinates>
</Point>
</Placemark>
<Placemark>
<name>
Wed Feb 26 11:11:24 2014 S=1.17 Km/hr
</name>
<styleUrl>
#styleMap_TLP_Normal
</styleUrl>
<Point>
<coordinates>
-39.4389038,-7.3573380,922.11
</coordinates>
</Point>
</Placemark>
<Placemark>
<name>
Wed Feb 26 11:11:34 2014 S=0.71 Km/hr
</name>
<styleUrl>
#styleMap_TLP_Normal
</styleUrl>
<Point>
<coordinates>
-39.4388962,-7.3573346,922.11
</coordinates>
</Point>
</Placemark>
<Placemark>
<name>
Wed Feb 26 11:11:44 2014 S=1.86 Km/hr
</name>
<styleUrl>
#styleMap_TLP_Normal
</styleUrl>
<Point>
<coordinates>
-39.4388847,-7.3573298,922.06
</coordinates>
</Point>
</Placemark>
<Placemark>
<name>
Wed Feb 26 11:11:54 2014 S=3.16 Km/hr
</name>
<styleUrl>
#styleMap_TLP_Normal
</styleUrl>
<Point>
<coordinates>
-39.4388733,-7.3571520,922.20
</coordinates>
</Point>
</Placemark>
<Placemark>
<name>
Wed Feb 26 11:12:04 2014 S=1.02 Km/hr
</name>
<styleUrl>
#styleMap_TLP_Normal
</styleUrl>
<Point>
<coordinates>
-39.4388542,-7.3570518,919.78
</coordinates>
</Point>
</Placemark>
<Placemark>
<name>
Wed Feb 26 11:12:14 2014 S=1.30 Km/hr
</name>
<styleUrl>
#styleMap_TLP_Normal
</styleUrl>
<Point>
<coordinates>
-39.4388580,-7.3570409,919.98
</coordinates>
</Point>
</Placemark>
<Placemark>
<name>
Wed Feb 26 11:12:24 2014 S=1.02 Km/hr
</name>
<styleUrl>
#styleMap_TLP_Normal
</styleUrl>
<Point>
<coordinates>
-39.4387894,-7.3569522,920.64
</coordinates>
</Point>
</Placemark>
<Placemark>
<name>
Wed Feb 26 11:12:34 2014 S=1.25 Km/hr
</name>
<styleUrl>
#styleMap_TLP_Normal
</styleUrl>
<Point>
<coordinates>
-39.4387741,-7.3569484,920.63
</coordinates>
</Point>
</Placemark>
<Placemark>
<name>
Wed Feb 26 11:12:44 2014 S=2.75 Km/hr
</name>
<styleUrl>
#styleMap_TLP_Normal
</styleUrl>
<Point>
<coordinates>
-39.4386520,-7.3567982,920.89
</coordinates>
</Point>
</Placemark>
<Placemark>
<name>
Wed Feb 26 11:12:54 2014 S=1.02 Km/hr
</name>
<styleUrl>
#styleMap_TLP_Normal
</styleUrl>
<Point>
<coordinates>
-39.4385757,-7.3567247,922.70
</coordinates>
</Point>
</Placemark>
<Placemark>
<name>
Wed Feb 26 11:13:04 2014 S=2.36 Km/hr
</name>
<styleUrl>
#styleMap_TLP_Normal
</styleUrl>
<Point>
<coordinates>
-39.4385376,-7.3566570,922.31
</coordinates>
</Point>
</Placemark>
<Placemark>
<name>
Wed Feb 26 11:13:14 2014 S=0.88 Km/hr
</name>
<styleUrl>
#styleMap_TLP_Normal
</styleUrl>
<Point>
<coordinates>
-39.4384766,-7.3566360,922.92
</coordinates>
</Point>
</Placemark>
<Placemark>
<name>
Wed Feb 26 11:13:24 2014 S=2.26 Km/hr
</name>
<styleUrl>
#styleMap_TLP_Normal
</styleUrl>
<Point>
<coordinates>
-39.4384155,-7.3565617,923.59
</coordinates>
</Point>
</Placemark>
<Placemark>
<name>
Wed Feb 26 11:13:34 2014 S=0.52 Km/hr
</name>
<styleUrl>
#styleMap_TLP_Normal
</styleUrl>
<Point>
<coordinates>
-39.4383926,-7.3565254,923.02
</coordinates>
</Point>
</Placemark>
<Placemark>
<name>
Wed Feb 26 11:13:44 2014 S=3.66 Km/hr
</name>
<styleUrl>
#styleMap_TLP_Normal
</styleUrl>
<Point>
<coordinates>
-39.4383812,-7.3565249,923.61
</coordinates>
</Point>
</Placemark>
<Placemark>
<name>
Wed Feb 26 11:13:54 2014 S=3.15 Km/hr
</name>
<styleUrl>
#styleMap_TLP_Normal
</styleUrl>
<Point>
<coordinates>
-39.4383278,-7.3565407,924.38
</coordinates>
</Point>
</Placemark>
<Placemark>
<name>
Wed Feb 26 11:14:04 2014 S=2.67 Km/hr
</name>
<styleUrl>
#styleMap_TLP_Normal
</styleUrl>
<Point>
<coordinates>
-39.4382668,-7.3564863,924.34
</coordinates>
</Point>
</Placemark>
<Placemark>
<name>
Wed Feb 26 11:14:14 2014 S=2.49 Km/hr
</name>
<styleUrl>
#styleMap_TLP_Normal
</styleUrl>
<Point>
<coordinates>
-39.4382477,-7.3564248,923.70
</coordinates>
</Point>
</Placemark>
<Placemark>
<name>
Wed Feb 26 11:14:24 2014 S=2.43 Km/hr
</name>
<styleUrl>
#styleMap_TLP_Normal
</styleUrl>
<Point>
<coordinates>
-39.4382133,-7.3563714,923.48
</coordinates>
</Point>
</Placemark>
<Placemark>
<name>
Wed Feb 26 11:14:34 2014 S=1.62 Km/hr
</name>
<styleUrl>
#styleMap_TLP_Normal
</styleUrl>
<Point>
<coordinates>
-39.4381599,-7.3563333,923.39
</coordinates>
</Point>
</Placemark>
<Placemark>
<name>
Wed Feb 26 11:14:44 2014 S=1.61 Km/hr
</name>
<styleUrl>
#styleMap_TLP_Normal
</styleUrl>
<Point>
<coordinates>
-39.4381142,-7.3563690,923.75
</coordinates>
</Point>
</Placemark>
<Placemark>
<name>
Wed Feb 26 11:14:54 2014 S=0.41 Km/hr
</name>
<styleUrl>
#styleMap_TLP_Normal
</styleUrl>
<Point>
<coordinates>
-39.4380646,-7.3563600,923.48
</coordinates>
</Point>
</Placemark>
<Placemark>
<name>
Wed Feb 26 11:15:04 2014 S=1.84 Km/hr
</name>
<styleUrl>
#styleMap_TLP_Normal
</styleUrl>
<Point>
<coordinates>
-39.4379959,-7.3563275,923.94
</coordinates>
</Point>
</Placemark>
<Placemark>
<name>
Wed Feb 26 11:15:14 2014 S=1.90 Km/hr
</name>
<styleUrl>
#styleMap_TLP_Normal
</styleUrl>
<Point>
<coordinates>
-39.4379120,-7.3563166,924.42
</coordinates>
</Point>
</Placemark>
<Placemark>
<name>
Wed Feb 26 11:15:24 2014 S=2.63 Km/hr
</name>
<styleUrl>
#styleMap_TLP_Normal
</styleUrl>
<Point>
<coordinates>
-39.4378433,-7.3563533,924.42
</coordinates>
</Point>
</Placemark>
<Placemark>
<name>
Wed Feb 26 11:15:34 2014 S=1.41 Km/hr
</name>
<styleUrl>
#styleMap_TLP_Normal
</styleUrl>
<Point>
<coordinates>
-39.4377556,-7.3563986,924.88
</coordinates>
</Point>
</Placemark>
<Placemark>
<name>
Wed Feb 26 11:15:44 2014 S=2.48 Km/hr
</name>
<styleUrl>
#styleMap_TLP_Normal
</styleUrl>
<Point>
<coordinates>
-39.4377136,-7.3564730,926.30
</coordinates>
</Point>
</Placemark>
<Placemark>
<name>
Wed Feb 26 11:15:54 2014 S=1.58 Km/hr
</name>
<styleUrl>
#styleMap_TLP_Normal
</styleUrl>
<Point>
<coordinates>
-39.4376450,-7.3565011,927.00
</coordinates>
</Point>
</Placemark>
<Placemark>
<name>
Wed Feb 26 11:16:04 2014 S=2.56 Km/hr
</name>
<styleUrl>
#styleMap_TLP_Normal
</styleUrl>
<Point>
<coordinates>
-39.4375801,-7.3565545,927.20
</coordinates>
</Point>
</Placemark>
<Placemark>
<name>
Wed Feb 26 11:16:14 2014 S=2.27 Km/hr
</name>
<styleUrl>
#styleMap_TLP_Normal
</styleUrl>
<Point>
<coordinates>
-39.4375496,-7.3566132,927.78
</coordinates>
</Point>
</Placemark>
<Placemark>
<name>
Wed Feb 26 11:16:24 2014 S=3.41 Km/hr
</name>
<styleUrl>
#styleMap_TLP_Normal
</styleUrl>
<Point>
<coordinates>
-39.4375038,-7.3567252,927.05
</coordinates>
</Point>
</Placemark>
<Placemark>
<name>
Wed Feb 26 11:16:34 2014 S=2.57 Km/hr
</name>
<styleUrl>
#styleMap_TLP_Normal
</styleUrl>
<Point>
<coordinates>
-39.4374619,-7.3568225,927.05
</coordinates>
</Point>
</Placemark>
<Placemark>
<name>
Wed Feb 26 11:16:44 2014 S=2.90 Km/hr
</name>
<styleUrl>
#styleMap_TLP_Normal
</styleUrl>
<Point>
<coordinates>
-39.4373894,-7.3568654,927.19
</coordinates>
</Point>
</Placemark>
<Placemark>
<name>
Wed Feb 26 11:16:54 2014 S=2.50 Km/hr
</name>
<styleUrl>
#styleMap_TLP_Normal
</styleUrl>
<Point>
<coordinates>
-39.4373283,-7.3568721,926.75
</coordinates>
</Point>
</Placemark>
<Placemark>
<name>
Wed Feb 26 11:17:04 2014 S=0.48 Km/hr
</name>
<styleUrl>
#styleMap_TLP_Normal
</styleUrl>
<Point>
<coordinates>
-39.4372749,-7.3568363,925.39
</coordinates>
</Point>
</Placemark>
<Placemark>
<name>
Wed Feb 26 11:17:14 2014 S=1.20 Km/hr
</name>
<styleUrl>
#styleMap_TLP_Normal
</styleUrl>
<Point>
<coordinates>
-39.4372940,-7.3568478,924.00
</coordinates>
</Point>
</Placemark>
<Placemark>
<name>
Wed Feb 26 11:17:24 2014 S=1.60 Km/hr
</name>
<styleUrl>
#styleMap_TLP_Normal
</styleUrl>
<Point>
<coordinates>
-39.4372940,-7.3568497,923.94
</coordinates>
</Point>
</Placemark>
<Placemark>
<name>
Wed Feb 26 11:17:34 2014 S=1.24 Km/hr
</name>
<styleUrl>
#styleMap_TLP_Normal
</styleUrl>
<Point>
<coordinates>
-39.4372940,-7.3569040,924.25
</coordinates>
</Point>
</Placemark>
<Placemark>
<name>
Wed Feb 26 11:17:44 2014 S=1.38 Km/hr
</name>
<styleUrl>
#styleMap_TLP_Normal
</styleUrl>
<Point>
<coordinates>
-39.4372978,-7.3569360,923.97
</coordinates>
</Point>
</Placemark>
<Placemark>
<name>
Wed Feb 26 11:17:54 2014 S=2.47 Km/hr
</name>
<styleUrl>
#styleMap_TLP_Normal
</styleUrl>
<Point>
<coordinates>
-39.4373169,-7.3569965,923.80
</coordinates>
</Point>
</Placemark>
<Placemark>
<name>
Wed Feb 26 11:18:04 2014 S=2.84 Km/hr
</name>
<styleUrl>
#styleMap_TLP_Normal
</styleUrl>
<Point>
<coordinates>
-39.4373016,-7.3570614,924.39
</coordinates>
</Point>
</Placemark>
<Placemark>
<name>
Wed Feb 26 11:18:14 2014 S=2.54 Km/hr
</name>
<styleUrl>
#styleMap_TLP_Normal
</styleUrl>
<Point>
<coordinates>
-39.4372520,-7.3571019,924.73
</coordinates>
</Point>
</Placemark>
<Placemark>
<name>
Wed Feb 26 11:18:24 2014 S=0.92 Km/hr
</name>
<styleUrl>
#styleMap_TLP_Normal
</styleUrl>
<Point>
<coordinates>
-39.4372482,-7.3570991,925.00
</coordinates>
</Point>
</Placemark>
<Placemark>
<name>
Wed Feb 26 11:18:34 2014 S=2.44 Km/hr
</name>
<styleUrl>
#styleMap_TLP_Normal
</styleUrl>
<Point>
<coordinates>
-39.4372177,-7.3571167,925.08
</coordinates>
</Point>
</Placemark>
<Placemark>
<name>
Wed Feb 26 11:18:44 2014 S=2.76 Km/hr
</name>
<styleUrl>
#styleMap_TLP_Normal
</styleUrl>
<Point>
<coordinates>
-39.4371338,-7.3571687,924.83
</coordinates>
</Point>
</Placemark>
<Placemark>
<name>
Wed Feb 26 11:18:54 2014 S=2.95 Km/hr
</name>
<styleUrl>
#styleMap_TLP_Normal
</styleUrl>
<Point>
<coordinates>
-39.4370461,-7.3572073,924.78
</coordinates>
</Point>
</Placemark>
<Placemark>
<name>
Wed Feb 26 11:19:04 2014 S=3.43 Km/hr
</name>
<styleUrl>
#styleMap_TLP_Normal
</styleUrl>
<Point>
<coordinates>
-39.4369316,-7.3572044,925.34
</coordinates>
</Point>
</Placemark>
<Placemark>
<name>
Wed Feb 26 11:19:14 2014 S=3.88 Km/hr
</name>
<styleUrl>
#styleMap_TLP_Normal
</styleUrl>
<Point>
<coordinates>
-39.4369125,-7.3572950,924.80
</coordinates>
</Point>
</Placemark>
<Placemark>
<name>
Wed Feb 26 11:19:24 2014 S=2.81 Km/hr
</name>
<styleUrl>
#styleMap_TLP_Normal
</styleUrl>
<Point>
<coordinates>
-39.4368858,-7.3573809,923.72
</coordinates>
</Point>
</Placemark>
<Placemark>
<name>
Wed Feb 26 11:19:34 2014 S=2.51 Km/hr
</name>
<styleUrl>
#styleMap_TLP_Normal
</styleUrl>
<Point>
<coordinates>
-39.4369049,-7.3574853,923.48
</coordinates>
</Point>
</Placemark>
<Placemark>
<name>
Wed Feb 26 11:19:44 2014 S=3.18 Km/hr
</name>
<styleUrl>
#styleMap_TLP_Normal
</styleUrl>
<Point>
<coordinates>
-39.4368858,-7.3575754,922.36
</coordinates>
</Point>
</Placemark>
<Placemark>
<name>
Wed Feb 26 11:19:54 2014 S=2.39 Km/hr
</name>
<styleUrl>
#styleMap_TLP_Normal
</styleUrl>
<Point>
<coordinates>
-39.4368744,-7.3576512,921.47
</coordinates>
</Point>
</Placemark>
<Placemark>
<name>
Wed Feb 26 11:20:04 2014 S=2.63 Km/hr
</name>
<styleUrl>
#styleMap_TLP_Normal
</styleUrl>
<Point>
<coordinates>
-39.4368439,-7.3577313,920.50
</coordinates>
</Point>
</Placemark>
<Placemark>
<name>
Wed Feb 26 11:20:14 2014 S=1.33 Km/hr
</name>
<styleUrl>
#styleMap_TLP_Normal
</styleUrl>
<Point>
<coordinates>
-39.4367981,-7.3577781,920.17
</coordinates>
</Point>
</Placemark>
<Placemark>
<name>
Wed Feb 26 11:20:24 2014 S=1.29 Km/hr
</name>
<styleUrl>
#styleMap_TLP_Normal
</styleUrl>
<Point>
<coordinates>
-39.4367447,-7.3578281,920.20
</coordinates>
</Point>
</Placemark>
<Placemark>
<name>
Wed Feb 26 11:20:34 2014 S=1.77 Km/hr
</name>
<styleUrl>
#styleMap_TLP_Normal
</styleUrl>
<Point>
<coordinates>
-39.4367828,-7.3579044,920.03
</coordinates>
</Point>
</Placemark>
<Placemark>
<name>
Wed Feb 26 11:20:44 2014 S=0.32 Km/hr
</name>
<styleUrl>
#styleMap_TLP_Normal
</styleUrl>
<Point>
<coordinates>
-39.4367714,-7.3579392,920.20
</coordinates>
</Point>
</Placemark>
<Placemark>
<name>
Wed Feb 26 11:20:54 2014 S=1.55 Km/hr
</name>
<styleUrl>
#styleMap_TLP_Normal
</styleUrl>
<Point>
<coordinates>
-39.4367485,-7.3579378,920.14
</coordinates>
</Point>
</Placemark>
<Placemark>
<name>
Wed Feb 26 11:21:04 2014 S=2.13 Km/hr
</name>
<styleUrl>
#styleMap_TLP_Normal
</styleUrl>
<Point>
<coordinates>
-39.4366493,-7.3579602,919.98
</coordinates>
</Point>
</Placemark>
<Placemark>
<name>
Wed Feb 26 11:21:14 2014 S=1.86 Km/hr
</name>
<styleUrl>
#styleMap_TLP_Normal
</styleUrl>
<Point>
<coordinates>
-39.4365578,-7.3579545,920.50
</coordinates>
</Point>
</Placemark>
<Placemark>
<name>
Wed Feb 26 11:21:24 2014 S=1.89 Km/hr
</name>
<styleUrl>
#styleMap_TLP_Normal
</styleUrl>
<Point>
<coordinates>
-39.4364700,-7.3579812,920.70
</coordinates>
</Point>
</Placemark>
<Placemark>
<name>
Wed Feb 26 11:21:34 2014 S=1.92 Km/hr
</name>
<styleUrl>
#styleMap_TLP_Normal
</styleUrl>
<Point>
<coordinates>
-39.4364243,-7.3579917,920.69
</coordinates>
</Point>
</Placemark>
<Placemark>
<name>
Wed Feb 26 11:21:44 2014 S=0.80 Km/hr
</name>
<styleUrl>
#styleMap_TLP_Normal
</styleUrl>
<Point>
<coordinates>
-39.4363708,-7.3580651,921.42
</coordinates>
</Point>
</Placemark>
<Placemark>
<name>
Wed Feb 26 11:21:54 2014 S=1.73 Km/hr
</name>
<styleUrl>
#styleMap_TLP_Normal
</styleUrl>
<Point>
<coordinates>
-39.4363441,-7.3581042,921.70
</coordinates>
</Point>
</Placemark>
<Placemark>
<name>
Wed Feb 26 11:22:04 2014 S=2.02 Km/hr
</name>
<styleUrl>
#styleMap_TLP_Normal
</styleUrl>
<Point>
<coordinates>
-39.4363174,-7.3581796,922.63
</coordinates>
</Point>
</Placemark>
<Placemark>
<name>
Wed Feb 26 11:22:14 2014 S=2.61 Km/hr
</name>
<styleUrl>
#styleMap_TLP_Normal
</styleUrl>
<Point>
<coordinates>
-39.4363556,-7.3583069,921.52
</coordinates>
</Point>
</Placemark>
<Placemark>
<name>
Wed Feb 26 11:22:24 2014 S=2.46 Km/hr
</name>
<styleUrl>
#styleMap_TLP_Normal
</styleUrl>
<Point>
<coordinates>
-39.4364090,-7.3583994,921.23
</coordinates>
</Point>
</Placemark>
<Placemark>
<name>
Wed Feb 26 11:22:34 2014 S=2.34 Km/hr
</name>
<styleUrl>
#styleMap_TLP_Normal
</styleUrl>
<Point>
<coordinates>
-39.4364700,-7.3584976,921.81
</coordinates>
</Point>
</Placemark>
<Placemark>
<name>
Wed Feb 26 11:22:44 2014 S=2.16 Km/hr
</name>
<styleUrl>
#styleMap_TLP_Normal
</styleUrl>
<Point>
<coordinates>
-39.4365273,-7.3585854,922.30
</coordinates>
</Point>
</Placemark>
<Placemark>
<name>
Wed Feb 26 11:22:54 2014 S=3.59 Km/hr
</name>
<styleUrl>
#styleMap_TLP_Normal
</styleUrl>
<Point>
<coordinates>
-39.4366035,-7.3586841,921.17
</coordinates>
</Point>
</Placemark>
<Placemark>
<name>
Wed Feb 26 11:23:04 2014 S=3.06 Km/hr
</name>
<styleUrl>
#styleMap_TLP_Normal
</styleUrl>
<Point>
<coordinates>
-39.4366417,-7.3587728,920.34
</coordinates>
</Point>
</Placemark>
<Placemark>
<name>
Wed Feb 26 11:23:14 2014 S=1.66 Km/hr
</name>
<styleUrl>
#styleMap_TLP_Normal
</styleUrl>
<Point>
<coordinates>
-39.4366722,-7.3588557,921.03
</coordinates>
</Point>
</Placemark>
<Placemark>
<name>
Wed Feb 26 11:23:24 2014 S=3.62 Km/hr
</name>
<styleUrl>
#styleMap_TLP_Normal
</styleUrl>
<Point>
<coordinates>
-39.4366341,-7.3588758,920.98
</coordinates>
</Point>
</Placemark>
<Placemark>
<name>
Wed Feb 26 11:23:34 2014 S=2.85 Km/hr
</name>
<styleUrl>
#styleMap_TLP_Normal
</styleUrl>
<Point>
<coordinates>
-39.4365501,-7.3588481,920.45
</coordinates>
</Point>
</Placemark>
<Placemark>
<name>
Wed Feb 26 11:23:44 2014 S=2.21 Km/hr
</name>
<styleUrl>
#styleMap_TLP_Normal
</styleUrl>
<Point>
<coordinates>
-39.4364815,-7.3588734,920.22
</coordinates>
</Point>
</Placemark>
<Placemark>
<name>
Wed Feb 26 11:23:54 2014 S=1.25 Km/hr
</name>
<styleUrl>
#styleMap_TLP_Normal
</styleUrl>
<Point>
<coordinates>
-39.4364815,-7.3589277,921.50
</coordinates>
</Point>
</Placemark>
<Placemark>
<name>
Wed Feb 26 11:24:04 2014 S=0.61 Km/hr
</name>
<styleUrl>
#styleMap_TLP_Normal
</styleUrl>
<Point>
<coordinates>
-39.4364777,-7.3589582,921.91
</coordinates>
</Point>
</Placemark>
<Placemark>
<name>
Wed Feb 26 11:24:14 2014 S=0.26 Km/hr
</name>
<styleUrl>
#styleMap_TLP_Normal
</styleUrl>
<Point>
<coordinates>
-39.4364700,-7.3589592,921.97
</coordinates>
</Point>
</Placemark>
<Placemark>
<name>
Wed Feb 26 11:24:24 2014 S=0.51 Km/hr
</name>
<styleUrl>
#styleMap_TLP_Normal
</styleUrl>
<Point>
<coordinates>
-39.4364815,-7.3589592,922.00
</coordinates>
</Point>
</Placemark>
<Placemark>
<name>
Wed Feb 26 11:24:34 2014 S=0.28 Km/hr
</name>
<styleUrl>
#styleMap_TLP_Normal
</styleUrl>
<Point>
<coordinates>
-39.4364700,-7.3589602,922.00
</coordinates>
</Point>
</Placemark>
<Placemark>
<name>
Wed Feb 26 11:24:44 2014 S=0.39 Km/hr
</name>
<styleUrl>
#styleMap_TLP_Normal
</styleUrl>
<Point>
<coordinates>
-39.4364777,-7.3589611,922.06
</coordinates>
</Point>
</Placemark>
<Placemark>
<name>
Wed Feb 26 11:24:54 2014 S=0.62 Km/hr
</name>
<styleUrl>
#styleMap_TLP_Normal
</styleUrl>
<Point>
<coordinates>
-39.4364853,-7.3589625,922.14
</coordinates>
</Point>
</Placemark>
<Placemark>
<name>
Wed Feb 26 11:25:04 2014 S=0.52 Km/hr
</name>
<styleUrl>
#styleMap_TLP_Normal
</styleUrl>
<Point>
<coordinates>
-39.4364815,-7.3589644,922.16
</coordinates>
</Point>
</Placemark>
<Placemark>
<name>
Wed Feb 26 11:25:14 2014 S=0.09 Km/hr
</name>
<styleUrl>
#styleMap_TLP_Normal
</styleUrl>
<Point>
<coordinates>
-39.4364891,-7.3589659,922.25
</coordinates>
</Point>
</Placemark>
<Placemark>
<name>
Wed Feb 26 11:25:24 2014 S=0.58 Km/hr
</name>
<styleUrl>
#styleMap_TLP_Normal
</styleUrl>
<Point>
<coordinates>
-39.4364891,-7.3589664,922.34
</coordinates>
</Point>
</Placemark>
<Placemark>
<name>
Wed Feb 26 11:25:34 2014 S=0.24 Km/hr
</name>
<styleUrl>
#styleMap_TLP_Normal
</styleUrl>
<Point>
<coordinates>
-39.4364891,-7.3589678,922.33
</coordinates>
</Point>
</Placemark>
<Placemark>
<name>
Wed Feb 26 11:25:44 2014 S=0.32 Km/hr
</name>
<styleUrl>
#styleMap_TLP_Normal
</styleUrl>
<Point>
<coordinates>
-39.4364967,-7.3589687,922.39
</coordinates>
</Point>
</Placemark>
<Placemark>
<name>
Wed Feb 26 11:25:54 2014 S=0.43 Km/hr
</name>
<styleUrl>
#styleMap_TLP_Normal
</styleUrl>
<Point>
<coordinates>
-39.4364967,-7.3589702,922.42
</coordinates>
</Point>
</Placemark>
<Placemark>
<name>
Wed Feb 26 11:26:04 2014 S=0.19 Km/hr
</name>
<styleUrl>
#styleMap_TLP_Normal
</styleUrl>
<Point>
<coordinates>
-39.4364929,-7.3589711,922.42
</coordinates>
</Point>
</Placemark>
<Placemark>
<name>
Wed Feb 26 11:26:14 2014 S=0.26 Km/hr
</name>
<styleUrl>
#styleMap_TLP_Normal
</styleUrl>
<Point>
<coordinates>
-39.4364967,-7.3589711,922.36
</coordinates>
</Point>
</Placemark>
<Placemark>
<name>
Wed Feb 26 11:26:24 2014 S=2.92 Km/hr
</name>
<styleUrl>
#styleMap_TLP_Normal
</styleUrl>
<Point>
<coordinates>
-39.4364738,-7.3589301,923.16
</coordinates>
</Point>
</Placemark>
<Placemark>
<name>
Wed Feb 26 11:26:34 2014 S=2.07 Km/hr
</name>
<styleUrl>
#styleMap_TLP_Normal
</styleUrl>
<Point>
<coordinates>
-39.4364166,-7.3588696,924.47
</coordinates>
</Point>
</Placemark>
<Placemark>
<name>
Wed Feb 26 11:26:44 2014 S=2.15 Km/hr
</name>
<styleUrl>
#styleMap_TLP_Normal
</styleUrl>
<Point>
<coordinates>
-39.4363747,-7.3588305,925.14
</coordinates>
</Point>
</Placemark>
<Placemark>
<name>
Wed Feb 26 11:26:54 2014 S=3.56 Km/hr
</name>
<styleUrl>
#styleMap_TLP_Normal
</styleUrl>
<Point>
<coordinates>
-39.4362679,-7.3588300,925.33
</coordinates>
</Point>
</Placemark>
<Placemark>
<name>
Wed Feb 26 11:27:04 2014 S=3.46 Km/hr
</name>
<styleUrl>
#styleMap_TLP_Normal
</styleUrl>
<Point>
<coordinates>
-39.4361610,-7.3588176,926.80
</coordinates>
</Point>
</Placemark>
<Placemark>
<name>
Wed Feb 26 11:27:14 2014 S=2.07 Km/hr
</name>
<styleUrl>
#styleMap_TLP_Normal
</styleUrl>
<Point>
<coordinates>
-39.4360809,-7.3587852,929.63
</coordinates>
</Point>
</Placemark>
<Placemark>
<name>
Wed Feb 26 11:27:24 2014 S=0.19 Km/hr
</name>
<styleUrl>
#styleMap_TLP_Normal
</styleUrl>
<Point>
<coordinates>
-39.4360428,-7.3588066,930.44
</coordinates>
</Point>
</Placemark>
<Placemark>
<name>
Wed Feb 26 11:27:34 2014 S=2.14 Km/hr
</name>
<styleUrl>
#styleMap_TLP_Normal
</styleUrl>
<Point>
<coordinates>
-39.4360161,-7.3588181,930.14
</coordinates>
</Point>
</Placemark>
<Placemark>
<name>
Wed Feb 26 11:27:44 2014 S=4.77 Km/hr
</name>
<styleUrl>
#styleMap_TLP_Normal
</styleUrl>
<Point>
<coordinates>
-39.4359093,-7.3587999,930.16
</coordinates>
</Point>
</Placemark>
<Placemark>
<name>
Wed Feb 26 11:27:54 2014 S=8.87 Km/hr
</name>
<styleUrl>
#styleMap_TLP_Normal
</styleUrl>
<Point>
<coordinates>
-39.4356842,-7.3587956,931.23
</coordinates>
</Point>
</Placemark>
<Placemark>
<name>
Wed Feb 26 11:28:04 2014 S=8.26 Km/hr
</name>
<styleUrl>
#styleMap_TLP_Normal
</styleUrl>
<Point>
<coordinates>
-39.4354477,-7.3587484,933.84
</coordinates>
</Point>
</Placemark>
<Placemark>
<name>
Wed Feb 26 11:28:14 2014 S=8.37 Km/hr
</name>
<styleUrl>
#styleMap_TLP_Normal
</styleUrl>
<Point>
<coordinates>
-39.4352150,-7.3587189,936.80
</coordinates>
</Point>
</Placemark>
<Placemark>
<name>
Wed Feb 26 11:28:24 2014 S=7.16 Km/hr
</name>
<styleUrl>
#styleMap_TLP_Normal
</styleUrl>
<Point>
<coordinates>
-39.4349976,-7.3587079,940.30
</coordinates>
</Point>
</Placemark>
<Placemark>
<name>
Wed Feb 26 11:28:34 2014 S=9.09 Km/hr
</name>
<styleUrl>
#styleMap_TLP_Normal
</styleUrl>
<Point>
<coordinates>
-39.4347954,-7.3588672,942.13
</coordinates>
</Point>
</Placemark>
<Placemark>
<name>
Wed Feb 26 11:28:44 2014 S=7.59 Km/hr
</name>
<styleUrl>
#styleMap_TLP_Normal
</styleUrl>
<Point>
<coordinates>
-39.4346886,-7.3591094,943.02
</coordinates>
</Point>
</Placemark>
<Placemark>
<name>
Wed Feb 26 11:28:54 2014 S=8.21 Km/hr
</name>
<styleUrl>
#styleMap_TLP_Normal
</styleUrl>
<Point>
<coordinates>
-39.4345665,-7.3593397,944.52
</coordinates>
</Point>
</Placemark>
<Placemark>
<name>
Wed Feb 26 11:29:04 2014 S=6.65 Km/hr
</name>
<styleUrl>
#styleMap_TLP_Normal
</styleUrl>
<Point>
<coordinates>
-39.4343681,-7.3594422,946.11
</coordinates>
</Point>
</Placemark>
<Placemark>
<name>
Wed Feb 26 11:29:14 2014 S=0.42 Km/hr
</name>
<styleUrl>
#styleMap_TLP_Normal
</styleUrl>
<Point>
<coordinates>
-39.4343033,-7.3595228,944.58
</coordinates>
</Point>
</Placemark>
<Placemark>
<name>
Wed Feb 26 11:29:24 2014 S=0.83 Km/hr
</name>
<styleUrl>
#styleMap_TLP_Normal
</styleUrl>
<Point>
<coordinates>
-39.4342918,-7.3595252,944.64
</coordinates>
</Point>
</Placemark>
<Placemark>
<name>
Wed Feb 26 11:29:34 2014 S=0.37 Km/hr
</name>
<styleUrl>
#styleMap_TLP_Normal
</styleUrl>
<Point>
<coordinates>
-39.4342918,-7.3595276,944.59
</coordinates>
</Point>
</Placemark>
<Placemark>
<name>
Wed Feb 26 11:29:44 2014 S=0.41 Km/hr
</name>
<styleUrl>
#styleMap_TLP_Normal
</styleUrl>
<Point>
<coordinates>
-39.4342957,-7.3595300,944.48
</coordinates>
</Point>
</Placemark>
<Placemark>
<name>
Wed Feb 26 11:29:54 2014 S=0.18 Km/hr
</name>
<styleUrl>
#styleMap_TLP_Normal
</styleUrl>
<Point>
<coordinates>
-39.4343033,-7.3595304,944.31
</coordinates>
</Point>
</Placemark>
<Placemark>
<name>
Wed Feb 26 11:30:04 2014 S=2.41 Km/hr
</name>
<styleUrl>
#styleMap_TLP_Normal
</styleUrl>
<Point>
<coordinates>
-39.4342918,-7.3595386,944.16
</coordinates>
</Point>
</Placemark>
<Placemark>
<name>
Wed Feb 26 11:30:14 2014 S=7.30 Km/hr
</name>
<styleUrl>
#styleMap_TLP_Normal
</styleUrl>
<Point>
<coordinates>
-39.4341469,-7.3596206,944.25
</coordinates>
</Point>
</Placemark>
<Placemark>
<name>
Wed Feb 26 11:30:24 2014 S=4.40 Km/hr
</name>
<styleUrl>
#styleMap_TLP_Normal
</styleUrl>
<Point>
<coordinates>
-39.4339485,-7.3597083,943.97
</coordinates>
</Point>
</Placemark>
<Placemark>
<name>
Wed Feb 26 11:30:34 2014 S=8.72 Km/hr
</name>
<styleUrl>
#styleMap_TLP_Normal
</styleUrl>
<Point>
<coordinates>
-39.4337044,-7.3597846,945.59
</coordinates>
</Point>
</Placemark>
<Placemark>
<name>
Wed Feb 26 11:30:44 2014 S=10.14 Km/hr
</name>
<styleUrl>
#styleMap_TLP_Normal
</styleUrl>
<Point>
<coordinates>
-39.4334335,-7.3598614,947.50
</coordinates>
</Point>
</Placemark>
<Placemark>
<name>
Wed Feb 26 11:30:54 2014 S=10.84 Km/hr
</name>
<styleUrl>
#styleMap_TLP_Normal
</styleUrl>
<Point>
<coordinates>
-39.4331551,-7.3599763,948.73
</coordinates>
</Point>
</Placemark>
<Placemark>
<name>
Wed Feb 26 11:31:04 2014 S=9.68 Km/hr
</name>
<styleUrl>
#styleMap_TLP_Normal
</styleUrl>
<Point>
<coordinates>
-39.4328880,-7.3601480,950.59
</coordinates>
</Point>
</Placemark>
<Placemark>
<name>
Wed Feb 26 11:31:14 2014 S=9.65 Km/hr
</name>
<styleUrl>
#styleMap_TLP_Normal
</styleUrl>
<Point>
<coordinates>
-39.4326553,-7.3603411,953.16
</coordinates>
</Point>
</Placemark>
<Placemark>
<name>
Wed Feb 26 11:31:24 2014 S=8.25 Km/hr
</name>
<styleUrl>
#styleMap_TLP_Normal
</styleUrl>
<Point>
<coordinates>
-39.4324455,-7.3605323,956.95
</coordinates>
</Point>
</Placemark>
<Placemark>
<name>
Wed Feb 26 11:31:34 2014 S=6.53 Km/hr
</name>
<styleUrl>
#styleMap_TLP_Normal
</styleUrl>
<Point>
<coordinates>
-39.4322357,-7.3606892,962.16
</coordinates>
</Point>
</Placemark>
<Placemark>
<name>
Wed Feb 26 11:31:44 2014 S=11.91 Km/hr
</name>
<styleUrl>
#styleMap_TLP_Normal
</styleUrl>
<Point>
<coordinates>
-39.4319572,-7.3608975,961.38
</coordinates>
</Point>
</Placemark>
<Placemark>
<name>
Wed Feb 26 11:31:54 2014 S=10.57 Km/hr
</name>
<styleUrl>
#styleMap_TLP_Normal
</styleUrl>
<Point>
<coordinates>
-39.4316940,-7.3610744,963.53
</coordinates>
</Point>
</Placemark>
<Placemark>
<name>
Wed Feb 26 11:32:04 2014 S=12.61 Km/hr
</name>
<styleUrl>
#styleMap_TLP_Normal
</styleUrl>
<Point>
<coordinates>
-39.4313850,-7.3613029,960.66
</coordinates>
</Point>
</Placemark>
<Placemark>
<name>
Wed Feb 26 11:32:14 2014 S=12.03 Km/hr
</name>
<styleUrl>
#styleMap_TLP_Normal
</styleUrl>
<Point>
<coordinates>
-39.4310837,-7.3615246,956.97
</coordinates>
</Point>
</Placemark>
<Placemark>
<name>
Wed Feb 26 11:32:24 2014 S=10.11 Km/hr
</name>
<styleUrl>
#styleMap_TLP_Normal
</styleUrl>
<Point>
<coordinates>
-39.4308243,-7.3617411,954.72
</coordinates>
</Point>
</Placemark>
<Placemark>
<name>
Wed Feb 26 11:32:34 2014 S=11.51 Km/hr
</name>
<styleUrl>
#styleMap_TLP_Normal
</styleUrl>
<Point>
<coordinates>
-39.4305573,-7.3619251,953.72
</coordinates>
</Point>
</Placemark>
<Placemark>
<name>
Wed Feb 26 11:32:44 2014 S=12.44 Km/hr
</name>
<styleUrl>
#styleMap_TLP_Normal
</styleUrl>
<Point>
<coordinates>
-39.4302673,-7.3621378,951.25
</coordinates>
</Point>
</Placemark>
<Placemark>
<name>
Wed Feb 26 11:32:54 2014 S=12.30 Km/hr
</name>
<styleUrl>
#styleMap_TLP_Normal
</styleUrl>
<Point>
<coordinates>
-39.4300194,-7.3623195,953.58
</coordinates>
</Point>
</Placemark>
<Placemark>
<name>
Wed Feb 26 11:33:04 2014 S=14.46 Km/hr
</name>
<styleUrl>
#styleMap_TLP_Normal
</styleUrl>
<Point>
<coordinates>
-39.4298706,-7.3627725,947.48
</coordinates>
</Point>
</Placemark>
<Placemark>
<name>
Wed Feb 26 11:33:14 2014 S=13.77 Km/hr
</name>
<styleUrl>
#styleMap_TLP_Normal
</styleUrl>
<Point>
<coordinates>
-39.4296913,-7.3631163,944.86
</coordinates>
</Point>
</Placemark>
<Placemark>
<name>
Wed Feb 26 11:33:24 2014 S=8.99 Km/hr
</name>
<styleUrl>
#styleMap_TLP_Normal
</styleUrl>
<Point>
<coordinates>
-39.4295731,-7.3634267,943.75
</coordinates>
</Point>
</Placemark>
<Placemark>
<name>
Wed Feb 26 11:33:34 2014 S=8.81 Km/hr
</name>
<styleUrl>
#styleMap_TLP_Normal
</styleUrl>
<Point>
<coordinates>
-39.4295158,-7.3637910,939.89
</coordinates>
</Point>
</Placemark>
<Placemark>
<name>
Wed Feb 26 11:33:44 2014 S=8.48 Km/hr
</name>
<styleUrl>
#styleMap_TLP_Normal
</styleUrl>
<Point>
<coordinates>
-39.4294205,-7.3640561,939.69
</coordinates>
</Point>
</Placemark>
<Placemark>
<name>
Wed Feb 26 11:33:54 2014 S=8.95 Km/hr
</name>
<styleUrl>
#styleMap_TLP_Normal
</styleUrl>
<Point>
<coordinates>
-39.4292793,-7.3642864,941.58
</coordinates>
</Point>
</Placemark>
<Placemark>
<name>
Wed Feb 26 11:34:04 2014 S=8.55 Km/hr
</name>
<styleUrl>
#styleMap_TLP_Normal
</styleUrl>
<Point>
<coordinates>
-39.4291267,-7.3645005,942.11
</coordinates>
</Point>
</Placemark>
<Placemark>
<name>
Wed Feb 26 11:34:14 2014 S=8.11 Km/hr
</name>
<styleUrl>
#styleMap_TLP_Normal
</styleUrl>
<Point>
<coordinates>
-39.4288826,-7.3646226,942.88
</coordinates>
</Point>
</Placemark>
<Placemark>
<name>
Wed Feb 26 11:34:24 2014 S=7.67 Km/hr
</name>
<styleUrl>
#styleMap_TLP_Normal
</styleUrl>
<Point>
<coordinates>
-39.4286575,-7.3647609,945.31
</coordinates>
</Point>
</Placemark>
<Placemark>
<name>
Wed Feb 26 11:34:34 2014 S=9.40 Km/hr
</name>
<styleUrl>
#styleMap_TLP_Normal
</styleUrl>
<Point>
<coordinates>
-39.4284058,-7.3648987,946.48
</coordinates>
</Point>
</Placemark>
<Placemark>
<name>
Wed Feb 26 11:34:44 2014 S=9.72 Km/hr
</name>
<styleUrl>
#styleMap_TLP_Normal
</styleUrl>
<Point>
<coordinates>
-39.4281693,-7.3650050,952.78
</coordinates>
</Point>
</Placemark>
<Placemark>
<name>
Wed Feb 26 11:34:54 2014 S=6.58 Km/hr
</name>
<styleUrl>
#styleMap_TLP_Normal
</styleUrl>
<Point>
<coordinates>
-39.4279099,-7.3651481,953.11
</coordinates>
</Point>
</Placemark>
<Placemark>
<name>
Wed Feb 26 11:35:04 2014 S=9.32 Km/hr
</name>
<styleUrl>
#styleMap_TLP_Normal
</styleUrl>
<Point>
<coordinates>
-39.4277420,-7.3653646,955.27
</coordinates>
</Point>
</Placemark>
<Placemark>
<name>
Wed Feb 26 11:35:14 2014 S=7.91 Km/hr
</name>
<styleUrl>
#styleMap_TLP_Normal
</styleUrl>
<Point>
<coordinates>
-39.4275856,-7.3656077,955.22
</coordinates>
</Point>
</Placemark>
<Placemark>
<name>
Wed Feb 26 11:35:24 2014 S=0.57 Km/hr
</name>
<styleUrl>
#styleMap_TLP_Normal
</styleUrl>
<Point>
<coordinates>
-39.4275398,-7.3657475,952.27
</coordinates>
</Point>
</Placemark>
<Placemark>
<name>
Wed Feb 26 11:35:34 2014 S=0.54 Km/hr
</name>
<styleUrl>
#styleMap_TLP_Normal
</styleUrl>
<Point>
<coordinates>
-39.4275360,-7.3657570,952.09
</coordinates>
</Point>
</Placemark>
<Placemark>
<name>
Wed Feb 26 11:35:44 2014 S=0.66 Km/hr
</name>
<styleUrl>
#styleMap_TLP_Normal
</styleUrl>
<Point>
<coordinates>
-39.4275322,-7.3657646,951.77
</coordinates>
</Point>
</Placemark>
<Placemark>
<name>
Wed Feb 26 11:35:54 2014 S=6.19 Km/hr
</name>
<styleUrl>
#styleMap_TLP_Normal
</styleUrl>
<Point>
<coordinates>
-39.4275055,-7.3657951,951.63
</coordinates>
</Point>
</Placemark>
<Placemark>
<name>
Wed Feb 26 11:36:04 2014 S=8.50 Km/hr
</name>
<styleUrl>
#styleMap_TLP_Normal
</styleUrl>
<Point>
<coordinates>
-39.4273682,-7.3659554,950.80
</coordinates>
</Point>
</Placemark>
<Placemark>
<name>
Wed Feb 26 11:36:14 2014 S=10.83 Km/hr
</name>
<styleUrl>
#styleMap_TLP_Normal
</styleUrl>
<Point>
<coordinates>
-39.4271812,-7.3661361,951.44
</coordinates>
</Point>
</Placemark>
<Placemark>
<name>
Wed Feb 26 11:36:24 2014 S=10.37 Km/hr
</name>
<styleUrl>
#styleMap_TLP_Normal
</styleUrl>
<Point>
<coordinates>
-39.4268913,-7.3662462,953.58
</coordinates>
</Point>
</Placemark>
<Placemark>
<name>
Wed Feb 26 11:36:34 2014 S=10.93 Km/hr
</name>
<styleUrl>
#styleMap_TLP_Normal
</styleUrl>
<Point>
<coordinates>
-39.4265633,-7.3663654,951.03
</coordinates>
</Point>
</Placemark>
<Placemark>
<name>
Wed Feb 26 11:36:44 2014 S=10.20 Km/hr
</name>
<styleUrl>
#styleMap_TLP_Normal
</styleUrl>
<Point>
<coordinates>
-39.4262619,-7.3663578,950.30
</coordinates>
</Point>
</Placemark>
<Placemark>
<name>
Wed Feb 26 11:36:54 2014 S=9.41 Km/hr
</name>
<styleUrl>
#styleMap_TLP_Normal
</styleUrl>
<Point>
<coordinates>
-39.4259834,-7.3663602,954.14
</coordinates>
</Point>
</Placemark>
<Placemark>
<name>
Wed Feb 26 11:37:04 2014 S=9.25 Km/hr
</name>
<styleUrl>
#styleMap_TLP_Normal
</styleUrl>
<Point>
<coordinates>
-39.4257088,-7.3664632,956.45
</coordinates>
</Point>
</Placemark>
<Placemark>
<name>
Wed Feb 26 11:37:14 2014 S=9.12 Km/hr
</name>
<styleUrl>
#styleMap_TLP_Normal
</styleUrl>
<Point>
<coordinates>
-39.4254189,-7.3666286,951.14
</coordinates>
</Point>
</Placemark>
<Placemark>
<name>
Wed Feb 26 11:37:24 2014 S=9.36 Km/hr
</name>
<styleUrl>
#styleMap_TLP_Normal
</styleUrl>
<Point>
<coordinates>
-39.4251747,-7.3667135,949.11
</coordinates>
</Point>
</Placemark>
<Placemark>
<name>
Wed Feb 26 11:37:34 2014 S=8.17 Km/hr
</name>
<styleUrl>
#styleMap_TLP_Normal
</styleUrl>
<Point>
<coordinates>
-39.4249382,-7.3668113,952.13
</coordinates>
</Point>
</Placemark>
<Placemark>
<name>
Wed Feb 26 11:37:44 2014 S=10.80 Km/hr
</name>
<styleUrl>
#styleMap_TLP_Normal
</styleUrl>
<Point>
<coordinates>
-39.4246254,-7.3668714,956.48
</coordinates>
</Point>
</Placemark>
<Placemark>
<name>
Wed Feb 26 11:37:54 2014 S=8.61 Km/hr
</name>
<styleUrl>
#styleMap_TLP_Normal
</styleUrl>
<Point>
<coordinates>
-39.4243546,-7.3669076,956.67
</coordinates>
</Point>
</Placemark>
<Placemark>
<name>
Wed Feb 26 11:38:04 2014 S=7.98 Km/hr
</name>
<styleUrl>
#styleMap_TLP_Normal
</styleUrl>
<Point>
<coordinates>
-39.4240265,-7.3668776,961.47
</coordinates>
</Point>
</Placemark>
<Placemark>
<name>
Wed Feb 26 11:38:14 2014 S=10.39 Km/hr
</name>
<styleUrl>
#styleMap_TLP_Normal
</styleUrl>
<Point>
<coordinates>
-39.4236641,-7.3668985,953.42
</coordinates>
</Point>
</Placemark>
<Placemark>
<name>
Wed Feb 26 11:38:24 2014 S=7.88 Km/hr
</name>
<styleUrl>
#styleMap_TLP_Normal
</styleUrl>
<Point>
<coordinates>
-39.4234047,-7.3667955,954.14
</coordinates>
</Point>
</Placemark>
<Placemark>
<name>
Wed Feb 26 11:38:34 2014 S=8.77 Km/hr
</name>
<styleUrl>
#styleMap_TLP_Normal
</styleUrl>
<Point>
<coordinates>
-39.4230804,-7.3666859,953.84
</coordinates>
</Point>
</Placemark>
<Placemark>
<name>
Wed Feb 26 11:38:44 2014 S=9.51 Km/hr
</name>
<styleUrl>
#styleMap_TLP_Normal
</styleUrl>
<Point>
<coordinates>
-39.4227180,-7.3666139,958.45
</coordinates>
</Point>
</Placemark>
<Placemark>
<name>
Wed Feb 26 11:38:54 2014 S=9.13 Km/hr
</name>
<styleUrl>
#styleMap_TLP_Normal
</styleUrl>
<Point>
<coordinates>
-39.4223709,-7.3665962,964.84
</coordinates>
</Point>
</Placemark>
<Placemark>
<name>
Wed Feb 26 11:39:04 2014 S=7.06 Km/hr
</name>
<styleUrl>
#styleMap_TLP_Normal
</styleUrl>
<Point>
<coordinates>
-39.4221077,-7.3666039,957.28
</coordinates>
</Point>
</Placemark>
<Placemark>
<name>
Wed Feb 26 11:39:14 2014 S=5.27 Km/hr
</name>
<styleUrl>
#styleMap_TLP_Normal
</styleUrl>
<Point>
<coordinates>
-39.4218864,-7.3665571,948.70
</coordinates>
</Point>
</Placemark>
<Placemark>
<name>
Wed Feb 26 11:39:24 2014 S=3.26 Km/hr
</name>
<styleUrl>
#styleMap_TLP_Normal
</styleUrl>
<Point>
<coordinates>
-39.4216537,-7.3664861,943.17
</coordinates>
</Point>
</Placemark>
<Placemark>
<name>
Wed Feb 26 11:39:34 2014 S=9.56 Km/hr
</name>
<styleUrl>
#styleMap_TLP_Normal
</styleUrl>
<Point>
<coordinates>
-39.4213448,-7.3664069,945.70
</coordinates>
</Point>
</Placemark>
<Placemark>
<name>
Wed Feb 26 11:39:44 2014 S=6.37 Km/hr
</name>
<styleUrl>
#styleMap_TLP_Normal
</styleUrl>
<Point>
<coordinates>
-39.4210510,-7.3663487,952.16
</coordinates>
</Point>
</Placemark>
<Placemark>
<name>
Wed Feb 26 11:39:54 2014 S=6.19 Km/hr
</name>
<styleUrl>
#styleMap_TLP_Normal
</styleUrl>
<Point>
<coordinates>
-39.4208221,-7.3664017,952.92
</coordinates>
</Point>
</Placemark>
<Placemark>
<name>
Wed Feb 26 11:40:04 2014 S=5.34 Km/hr
</name>
<styleUrl>
#styleMap_TLP_Normal
</styleUrl>
<Point>
<coordinates>
-39.4206276,-7.3663659,953.14
</coordinates>
</Point>
</Placemark>
<Placemark>
<name>
Wed Feb 26 11:40:14 2014 S=5.53 Km/hr
</name>
<styleUrl>
#styleMap_TLP_Normal
</styleUrl>
<Point>
<coordinates>
-39.4203491,-7.3662457,952.95
</coordinates>
</Point>
</Placemark>
<Placemark>
<name>
Wed Feb 26 11:40:24 2014 S=7.35 Km/hr
</name>
<styleUrl>
#styleMap_TLP_Normal
</styleUrl>
<Point>
<coordinates>
-39.4200630,-7.3661628,954.05
</coordinates>
</Point>
</Placemark>
<Placemark>
<name>
Wed Feb 26 11:40:34 2014 S=8.91 Km/hr
</name>
<styleUrl>
#styleMap_TLP_Normal
</styleUrl>
<Point>
<coordinates>
-39.4197388,-7.3661065,957.78
</coordinates>
</Point>
</Placemark>
<Placemark>
<name>
Wed Feb 26 11:40:44 2014 S=9.29 Km/hr
</name>
<styleUrl>
#styleMap_TLP_Normal
</styleUrl>
<Point>
<coordinates>
-39.4193687,-7.3661747,955.78
</coordinates>
</Point>
</Placemark>
<Placemark>
<name>
Wed Feb 26 11:40:54 2014 S=6.99 Km/hr
</name>
<styleUrl>
#styleMap_TLP_Normal
</styleUrl>
<Point>
<coordinates>
-39.4190598,-7.3661118,961.69
</coordinates>
</Point>
</Placemark>
<Placemark>
<name>
Wed Feb 26 11:41:04 2014 S=9.09 Km/hr
</name>
<styleUrl>
#styleMap_TLP_Normal
</styleUrl>
<Point>
<coordinates>
-39.4188461,-7.3661098,954.81
</coordinates>
</Point>
</Placemark>
<Placemark>
<name>
Wed Feb 26 11:41:14 2014 S=3.54 Km/hr
</name>
<styleUrl>
#styleMap_TLP_Normal
</styleUrl>
<Point>
<coordinates>
-39.4186249,-7.3660507,956.14
</coordinates>
</Point>
</Placemark>
<Placemark>
<name>
Wed Feb 26 11:41:24 2014 S=6.24 Km/hr
</name>
<styleUrl>
#styleMap_TLP_Normal
</styleUrl>
<Point>
<coordinates>
-39.4185066,-7.3660197,948.91
</coordinates>
</Point>
</Placemark>
<Placemark>
<name>
Wed Feb 26 11:41:34 2014 S=9.61 Km/hr
</name>
<styleUrl>
#styleMap_TLP_Normal
</styleUrl>
<Point>
<coordinates>
-39.4182663,-7.3658595,947.69
</coordinates>
</Point>
</Placemark>
<Placemark>
<name>
Wed Feb 26 11:41:44 2014 S=5.54 Km/hr
</name>
<styleUrl>
#styleMap_TLP_Normal
</styleUrl>
<Point>
<coordinates>
-39.4180641,-7.3657198,946.81
</coordinates>
</Point>
</Placemark>
<Placemark>
<name>
Wed Feb 26 11:41:54 2014 S=7.14 Km/hr
</name>
<styleUrl>
#styleMap_TLP_Normal
</styleUrl>
<Point>
<coordinates>
-39.4178352,-7.3655744,943.97
</coordinates>
</Point>
</Placemark>
<Placemark>
<name>
Wed Feb 26 11:42:04 2014 S=5.32 Km/hr
</name>
<styleUrl>
#styleMap_TLP_Normal
</styleUrl>
<Point>
<coordinates>
-39.4175873,-7.3654232,943.34
</coordinates>
</Point>
</Placemark>
<Placemark>
<name>
Wed Feb 26 11:42:14 2014 S=4.99 Km/hr
</name>
<styleUrl>
#styleMap_TLP_Normal
</styleUrl>
<Point>
<coordinates>
-39.4173965,-7.3652544,942.72
</coordinates>
</Point>
</Placemark>
<Placemark>
<name>
Wed Feb 26 11:42:24 2014 S=4.51 Km/hr
</name>
<styleUrl>
#styleMap_TLP_Normal
</styleUrl>
<Point>
<coordinates>
-39.4172325,-7.3650293,942.20
</coordinates>
</Point>
</Placemark>
<Placemark>
<name>
Wed Feb 26 11:42:34 2014 S=4.84 Km/hr
</name>
<styleUrl>
#styleMap_TLP_Normal
</styleUrl>
<Point>
<coordinates>
-39.4171333,-7.3647919,941.97
</coordinates>
</Point>
</Placemark>
<Placemark>
<name>
Wed Feb 26 11:42:44 2014 S=5.39 Km/hr
</name>
<styleUrl>
#styleMap_TLP_Normal
</styleUrl>
<Point>
<coordinates>
-39.4169922,-7.3645906,938.81
</coordinates>
</Point>
</Placemark>
<Placemark>
<name>
Wed Feb 26 11:42:54 2014 S=8.22 Km/hr
</name>
<styleUrl>
#styleMap_TLP_Normal
</styleUrl>
<Point>
<coordinates>
-39.4166718,-7.3643541,940.88
</coordinates>
</Point>
</Placemark>
<Placemark>
<name>
Wed Feb 26 11:43:04 2014 S=8.72 Km/hr
</name>
<styleUrl>
#styleMap_TLP_Normal
</styleUrl>
<Point>
<coordinates>
-39.4165649,-7.3642044,943.16
</coordinates>
</Point>
</Placemark>
<Placemark>
<name>
Wed Feb 26 11:43:14 2014 S=5.96 Km/hr
</name>
<styleUrl>
#styleMap_TLP_Normal
</styleUrl>
<Point>
<coordinates>
-39.4164505,-7.3640037,942.25
</coordinates>
</Point>
</Placemark>
<Placemark>
<name>
Wed Feb 26 11:43:24 2014 S=6.17 Km/hr
</name>
<styleUrl>
#styleMap_TLP_Normal
</styleUrl>
<Point>
<coordinates>
-39.4163094,-7.3638053,939.31
</coordinates>
</Point>
</Placemark>
<Placemark>
<name>
Wed Feb 26 11:43:34 2014 S=4.97 Km/hr
</name>
<styleUrl>
#styleMap_TLP_Normal
</styleUrl>
<Point>
<coordinates>
-39.4161224,-7.3636532,938.30
</coordinates>
</Point>
</Placemark>
<Placemark>
<name>
Wed Feb 26 11:43:44 2014 S=5.28 Km/hr
</name>
<styleUrl>
#styleMap_TLP_Normal
</styleUrl>
<Point>
<coordinates>
-39.4159241,-7.3634982,936.67
</coordinates>
</Point>
</Placemark>
<Placemark>
<name>
Wed Feb 26 11:43:54 2014 S=2.75 Km/hr
</name>
<styleUrl>
#styleMap_TLP_Normal
</styleUrl>
<Point>
<coordinates>
-39.4157104,-7.3633409,936.97
</coordinates>
</Point>
</Placemark>
<Placemark>
<name>
Wed Feb 26 11:44:04 2014 S=5.14 Km/hr
</name>
<styleUrl>
#styleMap_TLP_Normal
</styleUrl>
<Point>
<coordinates>
-39.4155846,-7.3632088,935.75
</coordinates>
</Point>
</Placemark>
<Placemark>
<name>
Wed Feb 26 11:44:14 2014 S=8.12 Km/hr
</name>
<styleUrl>
#styleMap_TLP_Normal
</styleUrl>
<Point>
<coordinates>
-39.4152641,-7.3630505,932.97
</coordinates>
</Point>
</Placemark>
<Placemark>
<name>
Wed Feb 26 11:44:24 2014 S=6.94 Km/hr
</name>
<styleUrl>
#styleMap_TLP_Normal
</styleUrl>
<Point>
<coordinates>
-39.4148712,-7.3630533,942.16
</coordinates>
</Point>
</Placemark>
<Placemark>
<name>
Wed Feb 26 11:44:34 2014 S=8.86 Km/hr
</name>
<styleUrl>
#styleMap_TLP_Normal
</styleUrl>
<Point>
<coordinates>
-39.4145813,-7.3630576,948.03
</coordinates>
</Point>
</Placemark>
<Placemark>
<name>
Wed Feb 26 11:44:44 2014 S=9.08 Km/hr
</name>
<styleUrl>
#styleMap_TLP_Normal
</styleUrl>
<Point>
<coordinates>
-39.4143448,-7.3630385,954.14
</coordinates>
</Point>
</Placemark>
<Placemark>
<name>
Wed Feb 26 11:44:54 2014 S=3.64 Km/hr
</name>
<styleUrl>
#styleMap_TLP_Normal
</styleUrl>
<Point>
<coordinates>
-39.4141121,-7.3630605,956.98
</coordinates>
</Point>
</Placemark>
<Placemark>
<name>
Wed Feb 26 11:45:04 2014 S=5.83 Km/hr
</name>
<styleUrl>
#styleMap_TLP_Normal
</styleUrl>
<Point>
<coordinates>
-39.4139748,-7.3630738,956.50
</coordinates>
</Point>
</Placemark>
<Placemark>
<name>
Wed Feb 26 11:45:14 2014 S=4.70 Km/hr
</name>
<styleUrl>
#styleMap_TLP_Normal
</styleUrl>
<Point>
<coordinates>
-39.4139137,-7.3629551,955.33
</coordinates>
</Point>
</Placemark>
<Placemark>
<name>
Wed Feb 26 11:45:24 2014 S=4.07 Km/hr
</name>
<styleUrl>
#styleMap_TLP_Normal
</styleUrl>
<Point>
<coordinates>
-39.4139099,-7.3628306,957.98
</coordinates>
</Point>
</Placemark>
<Placemark>
<name>
Wed Feb 26 11:45:34 2014 S=3.86 Km/hr
</name>
<styleUrl>
#styleMap_TLP_Normal
</styleUrl>
<Point>
<coordinates>
-39.4139862,-7.3626986,960.89
</coordinates>
</Point>
</Placemark>
<Placemark>
<name>
Wed Feb 26 11:45:44 2014 S=0.23 Km/hr
</name>
<styleUrl>
#styleMap_TLP_Normal
</styleUrl>
<Point>
<coordinates>
-39.4140358,-7.3625398,954.89
</coordinates>
</Point>
</Placemark>
<Placemark>
<name>
Wed Feb 26 11:45:54 2014 S=0.21 Km/hr
</name>
<styleUrl>
#styleMap_TLP_Normal
</styleUrl>
<Point>
<coordinates>
-39.4140701,-7.3624883,949.42
</coordinates>
</Point>
</Placemark>
<Placemark>
<name>
Wed Feb 26 11:46:04 2014 S=2.03 Km/hr
</name>
<styleUrl>
#styleMap_TLP_Normal
</styleUrl>
<Point>
<coordinates>
-39.4140396,-7.3624730,949.67
</coordinates>
</Point>
</Placemark>
<Placemark>
<name>
Wed Feb 26 11:46:14 2014 S=1.98 Km/hr
</name>
<styleUrl>
#styleMap_TLP_Normal
</styleUrl>
<Point>
<coordinates>
-39.4140167,-7.3623981,949.30
</coordinates>
</Point>
</Placemark>
<Placemark>
<name>
Wed Feb 26 11:46:24 2014 S=1.33 Km/hr
</name>
<styleUrl>
#styleMap_TLP_Normal
</styleUrl>
<Point>
<coordinates>
-39.4139633,-7.3623643,949.55
</coordinates>
</Point>
</Placemark>
<Placemark>
<name>
Wed Feb 26 11:46:34 2014 S=1.40 Km/hr
</name>
<styleUrl>
#styleMap_TLP_Normal
</styleUrl>
<Point>
<coordinates>
-39.4139519,-7.3623381,949.06
</coordinates>
</Point>
</Placemark>
<Placemark>
<name>
Wed Feb 26 11:46:44 2014 S=1.04 Km/hr
</name>
<styleUrl>
#styleMap_TLP_Normal
</styleUrl>
<Point>
<coordinates>
-39.4138756,-7.3623400,948.64
</coordinates>
</Point>
</Placemark>
<Placemark>
<name>
Wed Feb 26 11:46:54 2014 S=0.18 Km/hr
</name>
<styleUrl>
#styleMap_TLP_Normal
</styleUrl>
<Point>
<coordinates>
-39.4138527,-7.3623505,947.67
</coordinates>
</Point>
</Placemark>
<Placemark>
<name>
Wed Feb 26 11:47:04 2014 S=0.15 Km/hr
</name>
<styleUrl>
#styleMap_TLP_Normal
</styleUrl>
<Point>
<coordinates>
-39.4138412,-7.3623509,947.70
</coordinates>
</Point>
</Placemark>
<Placemark>
<name>
Wed Feb 26 11:47:14 2014 S=0.51 Km/hr
</name>
<styleUrl>
#styleMap_TLP_Normal
</styleUrl>
<Point>
<coordinates>
-39.4138451,-7.3623509,947.72
</coordinates>
</Point>
</Placemark>
<Placemark>
<name>
Wed Feb 26 11:47:24 2014 S=0.28 Km/hr
</name>
<styleUrl>
#styleMap_TLP_Normal
</styleUrl>
<Point>
<coordinates>
-39.4138451,-7.3623509,947.67
</coordinates>
</Point>
</Placemark>
<Placemark>
<name>
Wed Feb 26 11:47:34 2014 S=0.54 Km/hr
</name>
<styleUrl>
#styleMap_TLP_Normal
</styleUrl>
<Point>
<coordinates>
-39.4138489,-7.3623509,947.64
</coordinates>
</Point>
</Placemark>
<Placemark>
<name>
Wed Feb 26 11:47:44 2014 S=0.12 Km/hr
</name>
<styleUrl>
#styleMap_TLP_Normal
</styleUrl>
<Point>
<coordinates>
-39.4138184,-7.3623509,949.09
</coordinates>
</Point>
</Placemark>
<Placemark>
<name>
Wed Feb 26 11:47:54 2014 S=0.66 Km/hr
</name>
<styleUrl>
#styleMap_TLP_Normal
</styleUrl>
<Point>
<coordinates>
-39.4138298,-7.3623490,949.63
</coordinates>
</Point>
</Placemark>
<Placemark>
<name>
Wed Feb 26 11:48:04 2014 S=1.18 Km/hr
</name>
<styleUrl>
#styleMap_TLP_Normal
</styleUrl>
<Point>
<coordinates>
-39.4138107,-7.3622999,946.97
</coordinates>
</Point>
</Placemark>
<Placemark>
<name>
Wed Feb 26 11:48:14 2014 S=0.61 Km/hr
</name>
<styleUrl>
#styleMap_TLP_Normal
</styleUrl>
<Point>
<coordinates>
-39.4137917,-7.3622689,947.58
</coordinates>
</Point>
</Placemark>
<Placemark>
<name>
Wed Feb 26 11:48:24 2014 S=0.30 Km/hr
</name>
<styleUrl>
#styleMap_TLP_Normal
</styleUrl>
<Point>
<coordinates>
-39.4137878,-7.3622642,946.56
</coordinates>
</Point>
</Placemark>
<Placemark>
<name>
Wed Feb 26 11:48:34 2014 S=0.48 Km/hr
</name>
<styleUrl>
#styleMap_TLP_Normal
</styleUrl>
<Point>
<coordinates>
-39.4137802,-7.3622618,946.39
</coordinates>
</Point>
</Placemark>
<Placemark>
<name>
Wed Feb 26 11:48:44 2014 S=0.79 Km/hr
</name>
<styleUrl>
#styleMap_TLP_Normal
</styleUrl>
<Point>
<coordinates>
-39.4137688,-7.3622341,946.17
</coordinates>
</Point>
</Placemark>
<Placemark>
<name>
Wed Feb 26 11:48:54 2014 S=0.30 Km/hr
</name>
<styleUrl>
#styleMap_TLP_Normal
</styleUrl>
<Point>
<coordinates>
-39.4137688,-7.3622332,946.19
</coordinates>
</Point>
</Placemark>
<Placemark>
<name>
Wed Feb 26 11:49:04 2014 S=0.70 Km/hr
</name>
<styleUrl>
#styleMap_TLP_Normal
</styleUrl>
<Point>
<coordinates>
-39.4137650,-7.3622327,946.19
</coordinates>
</Point>
</Placemark>
<Placemark>
<name>
Wed Feb 26 11:49:14 2014 S=0.22 Km/hr
</name>
<styleUrl>
#styleMap_TLP_Normal
</styleUrl>
<Point>
<coordinates>
-39.4137611,-7.3622313,946.19
</coordinates>
</Point>
</Placemark>
<Placemark>
<name>
Wed Feb 26 11:49:24 2014 S=0.54 Km/hr
</name>
<styleUrl>
#styleMap_TLP_Normal
</styleUrl>
<Point>
<coordinates>
-39.4137535,-7.3622303,946.22
</coordinates>
</Point>
</Placemark>
<Placemark>
<name>
Wed Feb 26 11:49:34 2014 S=0.45 Km/hr
</name>
<styleUrl>
#styleMap_TLP_Normal
</styleUrl>
<Point>
<coordinates>
-39.4137497,-7.3622303,946.27
</coordinates>
</Point>
</Placemark>
<Placemark>
<name>
Wed Feb 26 11:49:44 2014 S=0.49 Km/hr
</name>
<styleUrl>
#styleMap_TLP_Normal
</styleUrl>
<Point>
<coordinates>
-39.4137383,-7.3622303,946.38
</coordinates>
</Point>
</Placemark>
<Placemark>
<name>
Wed Feb 26 11:49:54 2014 S=0.51 Km/hr
</name>
<styleUrl>
#styleMap_TLP_Normal
</styleUrl>
<Point>
<coordinates>
-39.4137306,-7.3622293,946.45
</coordinates>
</Point>
</Placemark>
<Placemark>
<name>
Wed Feb 26 11:50:04 2014 S=0.93 Km/hr
</name>
<styleUrl>
#styleMap_TLP_Normal
</styleUrl>
<Point>
<coordinates>
-39.4137268,-7.3622289,946.48
</coordinates>
</Point>
</Placemark>
<Placemark>
<name>
Wed Feb 26 11:50:14 2014 S=0.09 Km/hr
</name>
<styleUrl>
#styleMap_TLP_Normal
</styleUrl>
<Point>
<coordinates>
-39.4137306,-7.3622398,946.20
</coordinates>
</Point>
</Placemark>
<Placemark>
<name>
Wed Feb 26 11:50:24 2014 S=0.60 Km/hr
</name>
<styleUrl>
#styleMap_TLP_Normal
</styleUrl>
<Point>
<coordinates>
-39.4137344,-7.3622394,946.22
</coordinates>
</Point>
</Placemark>
<Placemark>
<name>
Wed Feb 26 11:50:34 2014 S=0.22 Km/hr
</name>
<styleUrl>
#styleMap_TLP_Normal
</styleUrl>
<Point>
<coordinates>
-39.4137192,-7.3622384,946.25
</coordinates>
</Point>
</Placemark>
<Placemark>
<name>
Wed Feb 26 11:50:44 2014 S=0.52 Km/hr
</name>
<styleUrl>
#styleMap_TLP_Normal
</styleUrl>
<Point>
<coordinates>
-39.4137230,-7.3622384,946.28
</coordinates>
</Point>
</Placemark>
<Placemark>
<name>
Wed Feb 26 11:50:54 2014 S=0.27 Km/hr
</name>
<styleUrl>
#styleMap_TLP_Normal
</styleUrl>
<Point>
<coordinates>
-39.4137230,-7.3622375,946.28
</coordinates>
</Point>
</Placemark>
<Placemark>
<name>
Wed Feb 26 11:51:04 2014 S=1.15 Km/hr
</name>
<styleUrl>
#styleMap_TLP_Normal
</styleUrl>
<Point>
<coordinates>
-39.4137268,-7.3622370,946.31
</coordinates>
</Point>
</Placemark>
<Placemark>
<name>
Wed Feb 26 11:51:14 2014 S=0.81 Km/hr
</name>
<styleUrl>
#styleMap_TLP_Normal
</styleUrl>
<Point>
<coordinates>
-39.4137573,-7.3622432,946.11
</coordinates>
</Point>
</Placemark>
<Placemark>
<name>
Wed Feb 26 11:51:24 2014 S=0.52 Km/hr
</name>
<styleUrl>
#styleMap_TLP_Normal
</styleUrl>
<Point>
<coordinates>
-39.4137573,-7.3622446,946.08
</coordinates>
</Point>
</Placemark>
<Placemark>
<name>
Wed Feb 26 11:51:34 2014 S=0.39 Km/hr
</name>
<styleUrl>
#styleMap_TLP_Normal
</styleUrl>
<Point>
<coordinates>
-39.4137611,-7.3622441,946.02
</coordinates>
</Point>
</Placemark>
<Placemark>
<name>
Wed Feb 26 11:51:44 2014 S=0.59 Km/hr
</name>
<styleUrl>
#styleMap_TLP_Normal
</styleUrl>
<Point>
<coordinates>
-39.4137726,-7.3622465,945.92
</coordinates>
</Point>
</Placemark>
<Placemark>
<name>
Wed Feb 26 11:51:54 2014 S=0.47 Km/hr
</name>
<styleUrl>
#styleMap_TLP_Normal
</styleUrl>
<Point>
<coordinates>
-39.4137840,-7.3622484,945.92
</coordinates>
</Point>
</Placemark>
<Placemark>
<name>
Wed Feb 26 11:52:04 2014 S=0.53 Km/hr
</name>
<styleUrl>
#styleMap_TLP_Normal
</styleUrl>
<Point>
<coordinates>
-39.4137917,-7.3622499,945.95
</coordinates>
</Point>
</Placemark>
<Placemark>
<name>
Wed Feb 26 11:52:14 2014 S=0.12 Km/hr
</name>
<styleUrl>
#styleMap_TLP_Normal
</styleUrl>
<Point>
<coordinates>
-39.4137955,-7.3622522,946.03
</coordinates>
</Point>
</Placemark>
<Placemark>
<name>
Wed Feb 26 11:52:24 2014 S=0.24 Km/hr
</name>
<styleUrl>
#styleMap_TLP_Normal
</styleUrl>
<Point>
<coordinates>
-39.4138031,-7.3622546,946.13
</coordinates>
</Point>
</Placemark>
<Placemark>
<name>
Wed Feb 26 11:52:34 2014 S=0.42 Km/hr
</name>
<styleUrl>
#styleMap_TLP_Normal
</styleUrl>
<Point>
<coordinates>
-39.4137993,-7.3622551,946.13
</coordinates>
</Point>
</Placemark>
<Placemark>
<name>
Wed Feb 26 11:52:44 2014 S=0.44 Km/hr
</name>
<styleUrl>
#styleMap_TLP_Normal
</styleUrl>
<Point>
<coordinates>
-39.4138145,-7.3622556,946.13
</coordinates>
</Point>
</Placemark>
<Placemark>
<name>
Wed Feb 26 11:52:54 2014 S=0.55 Km/hr
</name>
<styleUrl>
#styleMap_TLP_Normal
</styleUrl>
<Point>
<coordinates>
-39.4138184,-7.3622599,946.30
</coordinates>
</Point>
</Placemark>
<Placemark>
<name>
Wed Feb 26 11:53:04 2014 S=0.17 Km/hr
</name>
<styleUrl>
#styleMap_TLP_Normal
</styleUrl>
<Point>
<coordinates>
-39.4138145,-7.3622618,946.44
</coordinates>
</Point>
</Placemark>
<Placemark>
<name>
Wed Feb 26 11:53:14 2014 S=0.43 Km/hr
</name>
<styleUrl>
#styleMap_TLP_Normal
</styleUrl>
<Point>
<coordinates>
-39.4138069,-7.3622627,946.48
</coordinates>
</Point>
</Placemark>
<Placemark>
<name>
Wed Feb 26 11:53:24 2014 S=0.23 Km/hr
</name>
<styleUrl>
#styleMap_TLP_Normal
</styleUrl>
<Point>
<coordinates>
-39.4138031,-7.3622665,946.58
</coordinates>
</Point>
</Placemark>
<Placemark>
<name>
Wed Feb 26 11:53:34 2014 S=0.59 Km/hr
</name>
<styleUrl>
#styleMap_TLP_Normal
</styleUrl>
<Point>
<coordinates>
-39.4137993,-7.3622689,946.66
</coordinates>
</Point>
</Placemark>
<Placemark>
<name>
Wed Feb 26 11:53:44 2014 S=1.26 Km/hr
</name>
<styleUrl>
#styleMap_TLP_Normal
</styleUrl>
<Point>
<coordinates>
-39.4137611,-7.3623333,947.17
</coordinates>
</Point>
</Placemark>
<Placemark>
<name>
Wed Feb 26 11:53:54 2014 S=1.48 Km/hr
</name>
<styleUrl>
#styleMap_TLP_Normal
</styleUrl>
<Point>
<coordinates>
-39.4137688,-7.3624167,949.72
</coordinates>
</Point>
</Placemark>
<Placemark>
<name>
Wed Feb 26 11:54:04 2014 S=0.97 Km/hr
</name>
<styleUrl>
#styleMap_TLP_Normal
</styleUrl>
<Point>
<coordinates>
-39.4137955,-7.3624458,950.75
</coordinates>
</Point>
</Placemark>
<Placemark>
<name>
Wed Feb 26 11:54:14 2014 S=1.06 Km/hr
</name>
<styleUrl>
#styleMap_TLP_Normal
</styleUrl>
<Point>
<coordinates>
-39.4138107,-7.3624187,951.23
</coordinates>
</Point>
</Placemark>
<Placemark>
<name>
Wed Feb 26 11:54:24 2014 S=0.63 Km/hr
</name>
<styleUrl>
#styleMap_TLP_Normal
</styleUrl>
<Point>
<coordinates>
-39.4138184,-7.3624096,951.98
</coordinates>
</Point>
</Placemark>
<Placemark>
<name>
Wed Feb 26 11:54:34 2014 S=1.44 Km/hr
</name>
<styleUrl>
#styleMap_TLP_Normal
</styleUrl>
<Point>
<coordinates>
-39.4138489,-7.3624144,952.75
</coordinates>
</Point>
</Placemark>
<Placemark>
<name>
Wed Feb 26 11:54:44 2014 S=2.19 Km/hr
</name>
<styleUrl>
#styleMap_TLP_Normal
</styleUrl>
<Point>
<coordinates>
-39.4139290,-7.3624282,952.31
</coordinates>
</Point>
</Placemark>
<Placemark>
<name>
Wed Feb 26 11:54:54 2014 S=2.33 Km/hr
</name>
<styleUrl>
#styleMap_TLP_Normal
</styleUrl>
<Point>
<coordinates>
-39.4140015,-7.3624563,953.30
</coordinates>
</Point>
</Placemark>
<Placemark>
<name>
Wed Feb 26 11:55:04 2014 S=1.81 Km/hr
</name>
<styleUrl>
#styleMap_TLP_Normal
</styleUrl>
<Point>
<coordinates>
-39.4140511,-7.3624711,953.94
</coordinates>
</Point>
</Placemark>
<Placemark>
<name>
Wed Feb 26 11:55:14 2014 S=2.25 Km/hr
</name>
<styleUrl>
#styleMap_TLP_Normal
</styleUrl>
<Point>
<coordinates>
-39.4141312,-7.3624053,953.38
</coordinates>
</Point>
</Placemark>
<Placemark>
<name>
Wed Feb 26 11:55:24 2014 S=2.83 Km/hr
</name>
<styleUrl>
#styleMap_TLP_Normal
</styleUrl>
<Point>
<coordinates>
-39.4141884,-7.3623810,952.50
</coordinates>
</Point>
</Placemark>
<Placemark>
<name>
Wed Feb 26 11:55:34 2014 S=2.35 Km/hr
</name>
<styleUrl>
#styleMap_TLP_Normal
</styleUrl>
<Point>
<coordinates>
-39.4142761,-7.3622637,950.28
</coordinates>
</Point>
</Placemark>
<Placemark>
<name>
Wed Feb 26 11:55:44 2014 S=2.03 Km/hr
</name>
<styleUrl>
#styleMap_TLP_Normal
</styleUrl>
<Point>
<coordinates>
-39.4143028,-7.3621593,947.34
</coordinates>
</Point>
</Placemark>
<Placemark>
<name>
Wed Feb 26 11:55:54 2014 S=1.66 Km/hr
</name>
<styleUrl>
#styleMap_TLP_Normal
</styleUrl>
<Point>
<coordinates>
-39.4143372,-7.3621087,947.14
</coordinates>
</Point>
</Placemark>
<Placemark>
<name>
Wed Feb 26 11:56:04 2014 S=2.28 Km/hr
</name>
<styleUrl>
#styleMap_TLP_Normal
</styleUrl>
<Point>
<coordinates>
-39.4143410,-7.3620172,946.59
</coordinates>
</Point>
</Placemark>
<Placemark>
<name>
Wed Feb 26 11:56:14 2014 S=2.14 Km/hr
</name>
<styleUrl>
#styleMap_TLP_Normal
</styleUrl>
<Point>
<coordinates>
-39.4143486,-7.3619204,945.22
</coordinates>
</Point>
</Placemark>
<Placemark>
<name>
Wed Feb 26 11:56:24 2014 S=1.73 Km/hr
</name>
<styleUrl>
#styleMap_TLP_Normal
</styleUrl>
<Point>
<coordinates>
-39.4143448,-7.3618608,942.48
</coordinates>
</Point>
</Placemark>
<Placemark>
<name>
Wed Feb 26 11:56:34 2014 S=2.04 Km/hr
</name>
<styleUrl>
#styleMap_TLP_Normal
</styleUrl>
<Point>
<coordinates>
-39.4143448,-7.3617697,939.78
</coordinates>
</Point>
</Placemark>
<Placemark>
<name>
Wed Feb 26 11:56:44 2014 S=2.13 Km/hr
</name>
<styleUrl>
#styleMap_TLP_Normal
</styleUrl>
<Point>
<coordinates>
-39.4143410,-7.3616576,938.08
</coordinates>
</Point>
</Placemark>
<Placemark>
<name>
Wed Feb 26 11:56:54 2014 S=1.75 Km/hr
</name>
<styleUrl>
#styleMap_TLP_Normal
</styleUrl>
<Point>
<coordinates>
-39.4143753,-7.3615818,935.69
</coordinates>
</Point>
</Placemark>
<Placemark>
<name>
Wed Feb 26 11:57:04 2014 S=1.82 Km/hr
</name>
<styleUrl>
#styleMap_TLP_Normal
</styleUrl>
<Point>
<coordinates>
-39.4143448,-7.3615165,935.23
</coordinates>
</Point>
</Placemark>
<Placemark>
<name>
Wed Feb 26 11:57:14 2014 S=2.12 Km/hr
</name>
<styleUrl>
#styleMap_TLP_Normal
</styleUrl>
<Point>
<coordinates>
-39.4143219,-7.3614497,936.80
</coordinates>
</Point>
</Placemark>
<Placemark>
<name>
Wed Feb 26 11:57:24 2014 S=1.50 Km/hr
</name>
<styleUrl>
#styleMap_TLP_Normal
</styleUrl>
<Point>
<coordinates>
-39.4142876,-7.3614011,937.02
</coordinates>
</Point>
</Placemark>
<Placemark>
<name>
Wed Feb 26 11:57:34 2014 S=1.51 Km/hr
</name>
<styleUrl>
#styleMap_TLP_Normal
</styleUrl>
<Point>
<coordinates>
-39.4142723,-7.3613501,934.38
</coordinates>
</Point>
</Placemark>
<Placemark>
<name>
Wed Feb 26 11:57:44 2014 S=0.36 Km/hr
</name>
<styleUrl>
#styleMap_TLP_Normal
</styleUrl>
<Point>
<coordinates>
-39.4142990,-7.3613653,933.06
</coordinates>
</Point>
</Placemark>
<Placemark>
<name>
Wed Feb 26 11:57:54 2014 S=0.42 Km/hr
</name>
<styleUrl>
#styleMap_TLP_Normal
</styleUrl>
<Point>
<coordinates>
-39.4143028,-7.3613667,932.19
</coordinates>
</Point>
</Placemark>
<Placemark>
<name>
Wed Feb 26 11:58:04 2014 S=1.07 Km/hr
</name>
<styleUrl>
#styleMap_TLP_Normal
</styleUrl>
<Point>
<coordinates>
-39.4143066,-7.3613696,931.39
</coordinates>
</Point>
</Placemark>
<Placemark>
<name>
Wed Feb 26 11:58:14 2014 S=1.52 Km/hr
</name>
<styleUrl>
#styleMap_TLP_Normal
</styleUrl>
<Point>
<coordinates>
-39.4142418,-7.3613820,932.66
</coordinates>
</Point>
</Placemark>
<Placemark>
<name>
Wed Feb 26 11:58:24 2014 S=1.56 Km/hr
</name>
<styleUrl>
#styleMap_TLP_Normal
</styleUrl>
<Point>
<coordinates>
-39.4141922,-7.3613286,931.61
</coordinates>
</Point>
</Placemark>
<Placemark>
<name>
Wed Feb 26 11:58:34 2014 S=1.14 Km/hr
</name>
<styleUrl>
#styleMap_TLP_Normal
</styleUrl>
<Point>
<coordinates>
-39.4141922,-7.3612771,931.64
</coordinates>
</Point>
</Placemark>
<Placemark>
<name>
Wed Feb 26 11:58:44 2014 S=0.66 Km/hr
</name>
<styleUrl>
#styleMap_TLP_Normal
</styleUrl>
<Point>
<coordinates>
-39.4142075,-7.3612680,931.17
</coordinates>
</Point>
</Placemark>
<Placemark>
<name>
Wed Feb 26 11:58:54 2014 S=1.14 Km/hr
</name>
<styleUrl>
#styleMap_TLP_Normal
</styleUrl>
<Point>
<coordinates>
-39.4142151,-7.3612661,930.52
</coordinates>
</Point>
</Placemark>
<Placemark>
<name>
Wed Feb 26 11:59:04 2014 S=1.23 Km/hr
</name>
<styleUrl>
#styleMap_TLP_Normal
</styleUrl>
<Point>
<coordinates>
-39.4141922,-7.3612518,930.75
</coordinates>
</Point>
</Placemark>
<Placemark>
<name>
Wed Feb 26 11:59:14 2014 S=1.58 Km/hr
</name>
<styleUrl>
#styleMap_TLP_Normal
</styleUrl>
<Point>
<coordinates>
-39.4141350,-7.3612418,929.92
</coordinates>
</Point>
</Placemark>
<Placemark>
<name>
Wed Feb 26 11:59:24 2014 S=1.46 Km/hr
</name>
<styleUrl>
#styleMap_TLP_Normal
</styleUrl>
<Point>
<coordinates>
-39.4141273,-7.3612075,929.61
</coordinates>
</Point>
</Placemark>
<Placemark>
<name>
Wed Feb 26 11:59:34 2014 S=1.51 Km/hr
</name>
<styleUrl>
#styleMap_TLP_Normal
</styleUrl>
<Point>
<coordinates>
-39.4141617,-7.3611517,928.45
</coordinates>
</Point>
</Placemark>
<Placemark>
<name>
Wed Feb 26 11:59:44 2014 S=2.09 Km/hr
</name>
<styleUrl>
#styleMap_TLP_Normal
</styleUrl>
<Point>
<coordinates>
-39.4142342,-7.3610911,926.70
</coordinates>
</Point>
</Placemark>
<Placemark>
<name>
Wed Feb 26 11:59:54 2014 S=1.29 Km/hr
</name>
<styleUrl>
#styleMap_TLP_Normal
</styleUrl>
<Point>
<coordinates>
-39.4142723,-7.3610349,925.59
</coordinates>
</Point>
</Placemark>
<Placemark>
<name>
Wed Feb 26 12:00:04 2014 S=1.59 Km/hr
</name>
<styleUrl>
#styleMap_TLP_Normal
</styleUrl>
<Point>
<coordinates>
-39.4142723,-7.3609619,925.11
</coordinates>
</Point>
</Placemark>
<Placemark>
<name>
Wed Feb 26 12:00:14 2014 S=0.62 Km/hr
</name>
<styleUrl>
#styleMap_TLP_Normal
</styleUrl>
<Point>
<coordinates>
-39.4142799,-7.3610330,923.38
</coordinates>
</Point>
</Placemark>
<Placemark>
<name>
Wed Feb 26 12:00:24 2014 S=0.70 Km/hr
</name>
<styleUrl>
#styleMap_TLP_Normal
</styleUrl>
<Point>
<coordinates>
-39.4142876,-7.3610477,922.70
</coordinates>
</Point>
</Placemark>
<Placemark>
<name>
Wed Feb 26 12:00:34 2014 S=1.09 Km/hr
</name>
<styleUrl>
#styleMap_TLP_Normal
</styleUrl>
<Point>
<coordinates>
-39.4143028,-7.3610272,921.66
</coordinates>
</Point>
</Placemark>
<Placemark>
<name>
Wed Feb 26 12:00:44 2014 S=1.36 Km/hr
</name>
<styleUrl>
#styleMap_TLP_Normal
</styleUrl>
<Point>
<coordinates>
-39.4143372,-7.3609629,920.30
</coordinates>
</Point>
</Placemark>
<Placemark>
<name>
Wed Feb 26 12:00:54 2014 S=1.28 Km/hr
</name>
<styleUrl>
#styleMap_TLP_Normal
</styleUrl>
<Point>
<coordinates>
-39.4143677,-7.3609591,916.30
</coordinates>
</Point>
</Placemark>
<Placemark>
<name>
Wed Feb 26 12:01:04 2014 S=0.81 Km/hr
</name>
<styleUrl>
#styleMap_TLP_Normal
</styleUrl>
<Point>
<coordinates>
-39.4143829,-7.3609571,914.91
</coordinates>
</Point>
</Placemark>
<Placemark>
<name>
Wed Feb 26 12:01:14 2014 S=1.28 Km/hr
</name>
<styleUrl>
#styleMap_TLP_Normal
</styleUrl>
<Point>
<coordinates>
-39.4143219,-7.3609252,914.77
</coordinates>
</Point>
</Placemark>
<Placemark>
<name>
Wed Feb 26 12:01:24 2014 S=1.61 Km/hr
</name>
<styleUrl>
#styleMap_TLP_Normal
</styleUrl>
<Point>
<coordinates>
-39.4142799,-7.3608804,912.77
</coordinates>
</Point>
</Placemark>
<Placemark>
<name>
Wed Feb 26 12:01:34 2014 S=1.13 Km/hr
</name>
<styleUrl>
#styleMap_TLP_Normal
</styleUrl>
<Point>
<coordinates>
-39.4143181,-7.3608699,911.61
</coordinates>
</Point>
</Placemark>
<Placemark>
<name>
Wed Feb 26 12:01:44 2014 S=0.91 Km/hr
</name>
<styleUrl>
#styleMap_TLP_Normal
</styleUrl>
<Point>
<coordinates>
-39.4143333,-7.3608212,911.06
</coordinates>
</Point>
</Placemark>
<Placemark>
<name>
Wed Feb 26 12:01:54 2014 S=1.60 Km/hr
</name>
<styleUrl>
#styleMap_TLP_Normal
</styleUrl>
<Point>
<coordinates>
-39.4143524,-7.3607583,910.22
</coordinates>
</Point>
</Placemark>
<Placemark>
<name>
Wed Feb 26 12:02:04 2014 S=1.82 Km/hr
</name>
<styleUrl>
#styleMap_TLP_Normal
</styleUrl>
<Point>
<coordinates>
-39.4144058,-7.3607039,909.67
</coordinates>
</Point>
</Placemark>
<Placemark>
<name>
Wed Feb 26 12:02:14 2014 S=1.87 Km/hr
</name>
<styleUrl>
#styleMap_TLP_Normal
</styleUrl>
<Point>
<coordinates>
-39.4144554,-7.3606548,908.39
</coordinates>
</Point>
</Placemark>
<Placemark>
<name>
Wed Feb 26 12:02:24 2014 S=1.34 Km/hr
</name>
<styleUrl>
#styleMap_TLP_Normal
</styleUrl>
<Point>
<coordinates>
-39.4144897,-7.3606186,906.86
</coordinates>
</Point>
</Placemark>
<Placemark>
<name>
Wed Feb 26 12:02:34 2014 S=1.67 Km/hr
</name>
<styleUrl>
#styleMap_TLP_Normal
</styleUrl>
<Point>
<coordinates>
-39.4145012,-7.3605680,905.33
</coordinates>
</Point>
</Placemark>
<Placemark>
<name>
Wed Feb 26 12:02:44 2014 S=1.57 Km/hr
</name>
<styleUrl>
#styleMap_TLP_Normal
</styleUrl>
<Point>
<coordinates>
-39.4145355,-7.3605309,903.89
</coordinates>
</Point>
</Placemark>
<Placemark>
<name>
Wed Feb 26 12:02:54 2014 S=1.63 Km/hr
</name>
<styleUrl>
#styleMap_TLP_Normal
</styleUrl>
<Point>
<coordinates>
-39.4145393,-7.3604774,902.00
</coordinates>
</Point>
</Placemark>
<Placemark>
<name>
Wed Feb 26 12:03:04 2014 S=1.55 Km/hr
</name>
<styleUrl>
#styleMap_TLP_Normal
</styleUrl>
<Point>
<coordinates>
-39.4145546,-7.3604250,900.53
</coordinates>
</Point>
</Placemark>
<Placemark>
<name>
Wed Feb 26 12:03:14 2014 S=0.60 Km/hr
</name>
<styleUrl>
#styleMap_TLP_Normal
</styleUrl>
<Point>
<coordinates>
-39.4145126,-7.3603930,900.23
</coordinates>
</Point>
</Placemark>
<Placemark>
<name>
Wed Feb 26 12:03:24 2014 S=0.46 Km/hr
</name>
<styleUrl>
#styleMap_TLP_Normal
</styleUrl>
<Point>
<coordinates>
-39.4145050,-7.3603916,899.16
</coordinates>
</Point>
</Placemark>
<Placemark>
<name>
Wed Feb 26 12:03:34 2014 S=1.84 Km/hr
</name>
<styleUrl>
#styleMap_TLP_Normal
</styleUrl>
<Point>
<coordinates>
-39.4145393,-7.3603492,897.34
</coordinates>
</Point>
</Placemark>
<Placemark>
<name>
Wed Feb 26 12:03:44 2014 S=2.11 Km/hr
</name>
<styleUrl>
#styleMap_TLP_Normal
</styleUrl>
<Point>
<coordinates>
-39.4145393,-7.3602524,893.52
</coordinates>
</Point>
</Placemark>
<Placemark>
<name>
Wed Feb 26 12:03:54 2014 S=1.15 Km/hr
</name>
<styleUrl>
#styleMap_TLP_Normal
</styleUrl>
<Point>
<coordinates>
-39.4145584,-7.3602028,890.75
</coordinates>
</Point>
</Placemark>
<Placemark>
<name>
Wed Feb 26 12:04:04 2014 S=1.88 Km/hr
</name>
<styleUrl>
#styleMap_TLP_Normal
</styleUrl>
<Point>
<coordinates>
-39.4146004,-7.3601532,888.83
</coordinates>
</Point>
</Placemark>
<Placemark>
<name>
Wed Feb 26 12:04:14 2014 S=1.98 Km/hr
</name>
<styleUrl>
#styleMap_TLP_Normal
</styleUrl>
<Point>
<coordinates>
-39.4146156,-7.3600979,886.05
</coordinates>
</Point>
</Placemark>
<Placemark>
<name>
Wed Feb 26 12:04:24 2014 S=1.88 Km/hr
</name>
<styleUrl>
#styleMap_TLP_Normal
</styleUrl>
<Point>
<coordinates>
-39.4146652,-7.3600640,882.38
</coordinates>
</Point>
</Placemark>
<Placemark>
<name>
Wed Feb 26 12:04:34 2014 S=2.02 Km/hr
</name>
<styleUrl>
#styleMap_TLP_Normal
</styleUrl>
<Point>
<coordinates>
-39.4146347,-7.3600163,880.73
</coordinates>
</Point>
</Placemark>
<Placemark>
<name>
Wed Feb 26 12:04:44 2014 S=1.87 Km/hr
</name>
<styleUrl>
#styleMap_TLP_Normal
</styleUrl>
<Point>
<coordinates>
-39.4147110,-7.3599906,877.63
</coordinates>
</Point>
</Placemark>
<Placemark>
<name>
Wed Feb 26 12:04:54 2014 S=1.94 Km/hr
</name>
<styleUrl>
#styleMap_TLP_Normal
</styleUrl>
<Point>
<coordinates>
-39.4147110,-7.3599410,875.23
</coordinates>
</Point>
</Placemark>
<Placemark>
<name>
Wed Feb 26 12:05:04 2014 S=2.08 Km/hr
</name>
<styleUrl>
#styleMap_TLP_Normal
</styleUrl>
<Point>
<coordinates>
-39.4147415,-7.3598862,872.67
</coordinates>
</Point>
</Placemark>
<Placemark>
<name>
Wed Feb 26 12:05:14 2014 S=1.02 Km/hr
</name>
<styleUrl>
#styleMap_TLP_Normal
</styleUrl>
<Point>
<coordinates>
-39.4147339,-7.3598442,871.22
</coordinates>
</Point>
</Placemark>
<Placemark>
<name>
Wed Feb 26 12:05:24 2014 S=1.01 Km/hr
</name>
<styleUrl>
#styleMap_TLP_Normal
</styleUrl>
<Point>
<coordinates>
-39.4147453,-7.3598232,869.47
</coordinates>
</Point>
</Placemark>
<Placemark>
<name>
Wed Feb 26 12:05:34 2014 S=1.08 Km/hr
</name>
<styleUrl>
#styleMap_TLP_Normal
</styleUrl>
<Point>
<coordinates>
-39.4147224,-7.3598228,868.41
</coordinates>
</Point>
</Placemark>
<Placemark>
<name>
Wed Feb 26 12:05:44 2014 S=0.16 Km/hr
</name>
<styleUrl>
#styleMap_TLP_Normal
</styleUrl>
<Point>
<coordinates>
-39.4146881,-7.3598242,867.92
</coordinates>
</Point>
</Placemark>
<Placemark>
<name>
Wed Feb 26 12:05:54 2014 S=0.37 Km/hr
</name>
<styleUrl>
#styleMap_TLP_Normal
</styleUrl>
<Point>
<coordinates>
-39.4146805,-7.3598294,867.28
</coordinates>
</Point>
</Placemark>
<Placemark>
<name>
Wed Feb 26 12:06:04 2014 S=0.38 Km/hr
</name>
<styleUrl>
#styleMap_TLP_Normal
</styleUrl>
<Point>
<coordinates>
-39.4146690,-7.3598313,867.34
</coordinates>
</Point>
</Placemark>
<Placemark>
<name>
Wed Feb 26 12:06:14 2014 S=0.35 Km/hr
</name>
<styleUrl>
#styleMap_TLP_Normal
</styleUrl>
<Point>
<coordinates>
-39.4146652,-7.3598237,867.63
</coordinates>
</Point>
</Placemark>
<Placemark>
<name>
Wed Feb 26 12:06:24 2014 S=0.32 Km/hr
</name>
<styleUrl>
#styleMap_TLP_Normal
</styleUrl>
<Point>
<coordinates>
-39.4146652,-7.3598170,867.94
</coordinates>
</Point>
</Placemark>
<Placemark>
<name>
Wed Feb 26 12:06:34 2014 S=0.47 Km/hr
</name>
<styleUrl>
#styleMap_TLP_Normal
</styleUrl>
<Point>
<coordinates>
-39.4146690,-7.3598051,868.36
</coordinates>
</Point>
</Placemark>
<Placemark>
<name>
Wed Feb 26 12:06:44 2014 S=0.36 Km/hr
</name>
<styleUrl>
#styleMap_TLP_Normal
</styleUrl>
<Point>
<coordinates>
-39.4146576,-7.3598046,868.98
</coordinates>
</Point>
</Placemark>
<Placemark>
<name>
Wed Feb 26 12:06:54 2014 S=0.34 Km/hr
</name>
<styleUrl>
#styleMap_TLP_Normal
</styleUrl>
<Point>
<coordinates>
-39.4146423,-7.3598070,869.86
</coordinates>
</Point>
</Placemark>
<Placemark>
<name>
Wed Feb 26 12:07:04 2014 S=0.44 Km/hr
</name>
<styleUrl>
#styleMap_TLP_Normal
</styleUrl>
<Point>
<coordinates>
-39.4146385,-7.3598070,871.08
</coordinates>
</Point>
</Placemark>
<Placemark>
<name>
Wed Feb 26 12:07:14 2014 S=0.53 Km/hr
</name>
<styleUrl>
#styleMap_TLP_Normal
</styleUrl>
<Point>
<coordinates>
-39.4146423,-7.3598104,872.67
</coordinates>
</Point>
</Placemark>
<Placemark>
<name>
Wed Feb 26 12:07:24 2014 S=0.51 Km/hr
</name>
<styleUrl>
#styleMap_TLP_Normal
</styleUrl>
<Point>
<coordinates>
-39.4146461,-7.3597994,874.69
</coordinates>
</Point>
</Placemark>
<Placemark>
<name>
Wed Feb 26 12:07:34 2014 S=1.45 Km/hr
</name>
<styleUrl>
#styleMap_TLP_Normal
</styleUrl>
<Point>
<coordinates>
-39.4146614,-7.3597965,876.61
</coordinates>
</Point>
</Placemark>
<Placemark>
<name>
Wed Feb 26 12:07:44 2014 S=3.61 Km/hr
</name>
<styleUrl>
#styleMap_TLP_Normal
</styleUrl>
<Point>
<coordinates>
-39.4147186,-7.3597112,876.88
</coordinates>
</Point>
</Placemark>
<Placemark>
<name>
Wed Feb 26 12:07:54 2014 S=1.98 Km/hr
</name>
<styleUrl>
#styleMap_TLP_Normal
</styleUrl>
<Point>
<coordinates>
-39.4147530,-7.3596282,876.92
</coordinates>
</Point>
</Placemark>
<Placemark>
<name>
Wed Feb 26 12:08:04 2014 S=2.65 Km/hr
</name>
<styleUrl>
#styleMap_TLP_Normal
</styleUrl>
<Point>
<coordinates>
-39.4147835,-7.3595605,876.33
</coordinates>
</Point>
</Placemark>
<Placemark>
<name>
Wed Feb 26 12:08:14 2014 S=2.94 Km/hr
</name>
<styleUrl>
#styleMap_TLP_Normal
</styleUrl>
<Point>
<coordinates>
-39.4147987,-7.3594823,875.42
</coordinates>
</Point>
</Placemark>
<Placemark>
<name>
Wed Feb 26 12:08:24 2014 S=0.93 Km/hr
</name>
<styleUrl>
#styleMap_TLP_Normal
</styleUrl>
<Point>
<coordinates>
-39.4147758,-7.3594174,878.00
</coordinates>
</Point>
</Placemark>
<Placemark>
<name>
Wed Feb 26 12:08:34 2014 S=2.63 Km/hr
</name>
<styleUrl>
#styleMap_TLP_Normal
</styleUrl>
<Point>
<coordinates>
-39.4147263,-7.3593240,876.88
</coordinates>
</Point>
</Placemark>
<Placemark>
<name>
Wed Feb 26 12:08:44 2014 S=2.04 Km/hr
</name>
<styleUrl>
#styleMap_TLP_Normal
</styleUrl>
<Point>
<coordinates>
-39.4147606,-7.3593249,874.81
</coordinates>
</Point>
</Placemark>
<Placemark>
<name>
Wed Feb 26 12:08:54 2014 S=1.78 Km/hr
</name>
<styleUrl>
#styleMap_TLP_Normal
</styleUrl>
<Point>
<coordinates>
-39.4147377,-7.3592610,876.36
</coordinates>
</Point>
</Placemark>
<Placemark>
<name>
Wed Feb 26 12:09:04 2014 S=1.66 Km/hr
</name>
<styleUrl>
#styleMap_TLP_Normal
</styleUrl>
<Point>
<coordinates>
-39.4147034,-7.3592553,875.98
</coordinates>
</Point>
</Placemark>
<Placemark>
<name>
Wed Feb 26 12:09:14 2014 S=2.16 Km/hr
</name>
<styleUrl>
#styleMap_TLP_Normal
</styleUrl>
<Point>
<coordinates>
-39.4146385,-7.3592391,875.64
</coordinates>
</Point>
</Placemark>
<Placemark>
<name>
Wed Feb 26 12:09:24 2014 S=1.44 Km/hr
</name>
<styleUrl>
#styleMap_TLP_Normal
</styleUrl>
<Point>
<coordinates>
-39.4146194,-7.3593116,874.69
</coordinates>
</Point>
</Placemark>
<Placemark>
<name>
Wed Feb 26 12:09:34 2014 S=1.49 Km/hr
</name>
<styleUrl>
#styleMap_TLP_Normal
</styleUrl>
<Point>
<coordinates>
-39.4145966,-7.3593898,873.81
</coordinates>
</Point>
</Placemark>
<Placemark>
<name>
Wed Feb 26 12:09:44 2014 S=2.20 Km/hr
</name>
<styleUrl>
#styleMap_TLP_Normal
</styleUrl>
<Point>
<coordinates>
-39.4145508,-7.3594289,873.50
</coordinates>
</Point>
</Placemark>
<Placemark>
<name>
Wed Feb 26 12:09:54 2014 S=2.37 Km/hr
</name>
<styleUrl>
#styleMap_TLP_Normal
</styleUrl>
<Point>
<coordinates>
-39.4144783,-7.3594866,872.95
</coordinates>
</Point>
</Placemark>
<Placemark>
<name>
Wed Feb 26 12:10:04 2014 S=3.76 Km/hr
</name>
<styleUrl>
#styleMap_TLP_Normal
</styleUrl>
<Point>
<coordinates>
-39.4144020,-7.3594971,871.77
</coordinates>
</Point>
</Placemark>
<Placemark>
<name>
Wed Feb 26 12:10:14 2014 S=2.47 Km/hr
</name>
<styleUrl>
#styleMap_TLP_Normal
</styleUrl>
<Point>
<coordinates>
-39.4143333,-7.3595424,870.25
</coordinates>
</Point>
</Placemark>
<Placemark>
<name>
Wed Feb 26 12:10:24 2014 S=2.75 Km/hr
</name>
<styleUrl>
#styleMap_TLP_Normal
</styleUrl>
<Point>
<coordinates>
-39.4142876,-7.3595996,868.81
</coordinates>
</Point>
</Placemark>
<Placemark>
<name>
Wed Feb 26 12:10:34 2014 S=2.63 Km/hr
</name>
<styleUrl>
#styleMap_TLP_Normal
</styleUrl>
<Point>
<coordinates>
-39.4142494,-7.3596549,866.47
</coordinates>
</Point>
</Placemark>
<Placemark>
<name>
Wed Feb 26 12:10:44 2014 S=2.22 Km/hr
</name>
<styleUrl>
#styleMap_TLP_Normal
</styleUrl>
<Point>
<coordinates>
-39.4141922,-7.3596864,864.58
</coordinates>
</Point>
</Placemark>
<Placemark>
<name>
Wed Feb 26 12:10:54 2014 S=2.22 Km/hr
</name>
<styleUrl>
#styleMap_TLP_Normal
</styleUrl>
<Point>
<coordinates>
-39.4141159,-7.3596907,862.84
</coordinates>
</Point>
</Placemark>
<Placemark>
<name>
Wed Feb 26 12:11:04 2014 S=2.43 Km/hr
</name>
<styleUrl>
#styleMap_TLP_Normal
</styleUrl>
<Point>
<coordinates>
-39.4140472,-7.3596916,859.84
</coordinates>
</Point>
</Placemark>
<Placemark>
<name>
Wed Feb 26 12:11:14 2014 S=2.49 Km/hr
</name>
<styleUrl>
#styleMap_TLP_Normal
</styleUrl>
<Point>
<coordinates>
-39.4139671,-7.3597155,858.98
</coordinates>
</Point>
</Placemark>
<Placemark>
<name>
Wed Feb 26 12:11:24 2014 S=1.24 Km/hr
</name>
<styleUrl>
#styleMap_TLP_Normal
</styleUrl>
<Point>
<coordinates>
-39.4139252,-7.3597355,857.83
</coordinates>
</Point>
</Placemark>
<Placemark>
<name>
Wed Feb 26 12:11:34 2014 S=1.06 Km/hr
</name>
<styleUrl>
#styleMap_TLP_Normal
</styleUrl>
<Point>
<coordinates>
-39.4138870,-7.3597279,857.38
</coordinates>
</Point>
</Placemark>
<Placemark>
<name>
Wed Feb 26 12:11:44 2014 S=2.24 Km/hr
</name>
<styleUrl>
#styleMap_TLP_Normal
</styleUrl>
<Point>
<coordinates>
-39.4138222,-7.3597808,856.22
</coordinates>
</Point>
</Placemark>
<Placemark>
<name>
Wed Feb 26 12:11:54 2014 S=2.18 Km/hr
</name>
<styleUrl>
#styleMap_TLP_Normal
</styleUrl>
<Point>
<coordinates>
-39.4137688,-7.3598032,855.50
</coordinates>
</Point>
</Placemark>
<Placemark>
<name>
Wed Feb 26 12:12:04 2014 S=2.33 Km/hr
</name>
<styleUrl>
#styleMap_TLP_Normal
</styleUrl>
<Point>
<coordinates>
-39.4137001,-7.3597956,854.66
</coordinates>
</Point>
</Placemark>
<Placemark>
<name>
Wed Feb 26 12:12:14 2014 S=1.40 Km/hr
</name>
<styleUrl>
#styleMap_TLP_Normal
</styleUrl>
<Point>
<coordinates>
-39.4136658,-7.3598247,853.56
</coordinates>
</Point>
</Placemark>
<Placemark>
<name>
Wed Feb 26 12:12:24 2014 S=1.82 Km/hr
</name>
<styleUrl>
#styleMap_TLP_Normal
</styleUrl>
<Point>
<coordinates>
-39.4135933,-7.3598804,852.44
</coordinates>
</Point>
</Placemark>
<Placemark>
<name>
Wed Feb 26 12:12:34 2014 S=2.13 Km/hr
</name>
<styleUrl>
#styleMap_TLP_Normal
</styleUrl>
<Point>
<coordinates>
-39.4135170,-7.3599200,850.94
</coordinates>
</Point>
</Placemark>
<Placemark>
<name>
Wed Feb 26 12:12:44 2014 S=2.95 Km/hr
</name>
<styleUrl>
#styleMap_TLP_Normal
</styleUrl>
<Point>
<coordinates>
-39.4134674,-7.3599815,848.69
</coordinates>
</Point>
</Placemark>
<Placemark>
<name>
Wed Feb 26 12:12:54 2014 S=2.35 Km/hr
</name>
<styleUrl>
#styleMap_TLP_Normal
</styleUrl>
<Point>
<coordinates>
-39.4134102,-7.3599982,847.63
</coordinates>
</Point>
</Placemark>
<Placemark>
<name>
Wed Feb 26 12:13:04 2014 S=2.43 Km/hr
</name>
<styleUrl>
#styleMap_TLP_Normal
</styleUrl>
<Point>
<coordinates>
-39.4133148,-7.3600221,846.08
</coordinates>
</Point>
</Placemark>
<Placemark>
<name>
Wed Feb 26 12:13:14 2014 S=2.65 Km/hr
</name>
<styleUrl>
#styleMap_TLP_Normal
</styleUrl>
<Point>
<coordinates>
-39.4132500,-7.3600283,844.72
</coordinates>
</Point>
</Placemark>
<Placemark>
<name>
Wed Feb 26 12:13:24 2014 S=1.85 Km/hr
</name>
<styleUrl>
#styleMap_TLP_Normal
</styleUrl>
<Point>
<coordinates>
-39.4132347,-7.3600292,843.11
</coordinates>
</Point>
</Placemark>
<Placemark>
<name>
Wed Feb 26 12:13:34 2014 S=2.67 Km/hr
</name>
<styleUrl>
#styleMap_TLP_Normal
</styleUrl>
<Point>
<coordinates>
-39.4131851,-7.3600326,840.86
</coordinates>
</Point>
</Placemark>
<Placemark>
<name>
Wed Feb 26 12:13:44 2014 S=2.40 Km/hr
</name>
<styleUrl>
#styleMap_TLP_Normal
</styleUrl>
<Point>
<coordinates>
-39.4131088,-7.3600588,839.16
</coordinates>
</Point>
</Placemark>
<Placemark>
<name>
Wed Feb 26 12:13:54 2014 S=1.80 Km/hr
</name>
<styleUrl>
#styleMap_TLP_Normal
</styleUrl>
<Point>
<coordinates>
-39.4130783,-7.3600502,837.22
</coordinates>
</Point>
</Placemark>
<Placemark>
<name>
Wed Feb 26 12:14:04 2014 S=2.85 Km/hr
</name>
<styleUrl>
#styleMap_TLP_Normal
</styleUrl>
<Point>
<coordinates>
-39.4129906,-7.3600669,835.13
</coordinates>
</Point>
</Placemark>
<Placemark>
<name>
Wed Feb 26 12:14:14 2014 S=2.03 Km/hr
</name>
<styleUrl>
#styleMap_TLP_Normal
</styleUrl>
<Point>
<coordinates>
-39.4129524,-7.3600898,834.05
</coordinates>
</Point>
</Placemark>
<Placemark>
<name>
Wed Feb 26 12:14:24 2014 S=4.03 Km/hr
</name>
<styleUrl>
#styleMap_TLP_Normal
</styleUrl>
<Point>
<coordinates>
-39.4128418,-7.3601122,831.77
</coordinates>
</Point>
</Placemark>
<Placemark>
<name>
Wed Feb 26 12:14:34 2014 S=4.06 Km/hr
</name>
<styleUrl>
#styleMap_TLP_Normal
</styleUrl>
<Point>
<coordinates>
-39.4127541,-7.3601418,830.77
</coordinates>
</Point>
</Placemark>
<Placemark>
<name>
Wed Feb 26 12:14:44 2014 S=3.45 Km/hr
</name>
<styleUrl>
#styleMap_TLP_Normal
</styleUrl>
<Point>
<coordinates>
-39.4126892,-7.3601837,828.88
</coordinates>
</Point>
</Placemark>
<Placemark>
<name>
Wed Feb 26 12:14:54 2014 S=2.54 Km/hr
</name>
<styleUrl>
#styleMap_TLP_Normal
</styleUrl>
<Point>
<coordinates>
-39.4126053,-7.3602114,826.09
</coordinates>
</Point>
</Placemark>
<Placemark>
<name>
Wed Feb 26 12:15:04 2014 S=2.19 Km/hr
</name>
<styleUrl>
#styleMap_TLP_Normal
</styleUrl>
<Point>
<coordinates>
-39.4125671,-7.3602605,824.67
</coordinates>
</Point>
</Placemark>
<Placemark>
<name>
Wed Feb 26 12:15:14 2014 S=2.17 Km/hr
</name>
<styleUrl>
#styleMap_TLP_Normal
</styleUrl>
<Point>
<coordinates>
-39.4125290,-7.3603444,823.84
</coordinates>
</Point>
</Placemark>
<Placemark>
<name>
Wed Feb 26 12:15:24 2014 S=1.81 Km/hr
</name>
<styleUrl>
#styleMap_TLP_Normal
</styleUrl>
<Point>
<coordinates>
-39.4124565,-7.3603525,823.25
</coordinates>
</Point>
</Placemark>
<Placemark>
<name>
Wed Feb 26 12:15:34 2014 S=2.11 Km/hr
</name>
<styleUrl>
#styleMap_TLP_Normal
</styleUrl>
<Point>
<coordinates>
-39.4124107,-7.3603787,821.45
</coordinates>
</Point>
</Placemark>
<Placemark>
<name>
Wed Feb 26 12:15:44 2014 S=3.18 Km/hr
</name>
<styleUrl>
#styleMap_TLP_Normal
</styleUrl>
<Point>
<coordinates>
-39.4123993,-7.3604703,821.02
</coordinates>
</Point>
</Placemark>
<Placemark>
<name>
Wed Feb 26 12:15:54 2014 S=3.02 Km/hr
</name>
<styleUrl>
#styleMap_TLP_Normal
</styleUrl>
<Point>
<coordinates>
-39.4123421,-7.3605413,820.23
</coordinates>
</Point>
</Placemark>
<Placemark>
<name>
Wed Feb 26 12:16:04 2014 S=2.67 Km/hr
</name>
<styleUrl>
#styleMap_TLP_Normal
</styleUrl>
<Point>
<coordinates>
-39.4122887,-7.3605928,819.44
</coordinates>
</Point>
</Placemark>
<Placemark>
<name>
Wed Feb 26 12:16:14 2014 S=1.52 Km/hr
</name>
<styleUrl>
#styleMap_TLP_Normal
</styleUrl>
<Point>
<coordinates>
-39.4122276,-7.3606348,818.19
</coordinates>
</Point>
</Placemark>
<Placemark>
<name>
Wed Feb 26 12:16:24 2014 S=1.98 Km/hr
</name>
<styleUrl>
#styleMap_TLP_Normal
</styleUrl>
<Point>
<coordinates>
-39.4121742,-7.3606000,816.50
</coordinates>
</Point>
</Placemark>
<Placemark>
<name>
Wed Feb 26 12:16:34 2014 S=1.24 Km/hr
</name>
<styleUrl>
#styleMap_TLP_Normal
</styleUrl>
<Point>
<coordinates>
-39.4121284,-7.3605537,815.56
</coordinates>
</Point>
</Placemark>
<Placemark>
<name>
Wed Feb 26 12:16:44 2014 S=1.63 Km/hr
</name>
<styleUrl>
#styleMap_TLP_Normal
</styleUrl>
<Point>
<coordinates>
-39.4120789,-7.3605289,814.75
</coordinates>
</Point>
</Placemark>
<Placemark>
<name>
Wed Feb 26 12:16:54 2014 S=2.23 Km/hr
</name>
<styleUrl>
#styleMap_TLP_Normal
</styleUrl>
<Point>
<coordinates>
-39.4120255,-7.3605208,814.27
</coordinates>
</Point>
</Placemark>
<Placemark>
<name>
Wed Feb 26 12:17:04 2014 S=2.20 Km/hr
</name>
<styleUrl>
#styleMap_TLP_Normal
</styleUrl>
<Point>
<coordinates>
-39.4119530,-7.3604879,814.59
</coordinates>
</Point>
</Placemark>
<Placemark>
<name>
Wed Feb 26 12:17:14 2014 S=2.53 Km/hr
</name>
<styleUrl>
#styleMap_TLP_Normal
</styleUrl>
<Point>
<coordinates>
-39.4118996,-7.3604655,814.23
</coordinates>
</Point>
</Placemark>
<Placemark>
<name>
Wed Feb 26 12:17:24 2014 S=2.61 Km/hr
</name>
<styleUrl>
#styleMap_TLP_Normal
</styleUrl>
<Point>
<coordinates>
-39.4118309,-7.3604369,813.69
</coordinates>
</Point>
</Placemark>
<Placemark>
<name>
Wed Feb 26 12:17:34 2014 S=3.66 Km/hr
</name>
<styleUrl>
#styleMap_TLP_Normal
</styleUrl>
<Point>
<coordinates>
-39.4117622,-7.3604007,813.09
</coordinates>
</Point>
</Placemark>
<Placemark>
<name>
Wed Feb 26 12:17:44 2014 S=3.34 Km/hr
</name>
<styleUrl>
#styleMap_TLP_Normal
</styleUrl>
<Point>
<coordinates>
-39.4116669,-7.3603654,812.53
</coordinates>
</Point>
</Placemark>
<Placemark>
<name>
Wed Feb 26 12:17:54 2014 S=3.79 Km/hr
</name>
<styleUrl>
#styleMap_TLP_Normal
</styleUrl>
<Point>
<coordinates>
-39.4115143,-7.3602805,810.36
</coordinates>
</Point>
</Placemark>
<Placemark>
<name>
Wed Feb 26 12:18:04 2014 S=3.95 Km/hr
</name>
<styleUrl>
#styleMap_TLP_Normal
</styleUrl>
<Point>
<coordinates>
-39.4114609,-7.3602343,807.13
</coordinates>
</Point>
</Placemark>
<Placemark>
<name>
Wed Feb 26 12:18:14 2014 S=2.91 Km/hr
</name>
<styleUrl>
#styleMap_TLP_Normal
</styleUrl>
<Point>
<coordinates>
-39.4114189,-7.3601642,805.30
</coordinates>
</Point>
</Placemark>
<Placemark>
<name>
Wed Feb 26 12:18:24 2014 S=0.57 Km/hr
</name>
<styleUrl>
#styleMap_TLP_Normal
</styleUrl>
<Point>
<coordinates>
-39.4114265,-7.3601470,804.75
</coordinates>
</Point>
</Placemark>
<Placemark>
<name>
Wed Feb 26 12:18:34 2014 S=2.01 Km/hr
</name>
<styleUrl>
#styleMap_TLP_Normal
</styleUrl>
<Point>
<coordinates>
-39.4113655,-7.3600616,803.89
</coordinates>
</Point>
</Placemark>
<Placemark>
<name>
Wed Feb 26 12:18:44 2014 S=1.36 Km/hr
</name>
<styleUrl>
#styleMap_TLP_Normal
</styleUrl>
<Point>
<coordinates>
-39.4113426,-7.3600006,803.41
</coordinates>
</Point>
</Placemark>
<Placemark>
<name>
Wed Feb 26 12:18:54 2014 S=1.86 Km/hr
</name>
<styleUrl>
#styleMap_TLP_Normal
</styleUrl>
<Point>
<coordinates>
-39.4113312,-7.3599529,801.33
</coordinates>
</Point>
</Placemark>
<Placemark>
<name>
Wed Feb 26 12:19:04 2014 S=1.79 Km/hr
</name>
<styleUrl>
#styleMap_TLP_Normal
</styleUrl>
<Point>
<coordinates>
-39.4113655,-7.3599014,800.56
</coordinates>
</Point>
</Placemark>
<Placemark>
<name>
Wed Feb 26 12:19:14 2014 S=0.69 Km/hr
</name>
<styleUrl>
#styleMap_TLP_Normal
</styleUrl>
<Point>
<coordinates>
-39.4113541,-7.3598709,799.05
</coordinates>
</Point>
</Placemark>
<Placemark>
<name>
Wed Feb 26 12:19:24 2014 S=0.73 Km/hr
</name>
<styleUrl>
#styleMap_TLP_Normal
</styleUrl>
<Point>
<coordinates>
-39.4113541,-7.3598661,798.67
</coordinates>
</Point>
</Placemark>
<Placemark>
<name>
Wed Feb 26 12:19:34 2014 S=3.56 Km/hr
</name>
<styleUrl>
#styleMap_TLP_Normal
</styleUrl>
<Point>
<coordinates>
-39.4113998,-7.3597741,796.56
</coordinates>
</Point>
</Placemark>
<Placemark>
<name>
Wed Feb 26 12:19:44 2014 S=2.81 Km/hr
</name>
<styleUrl>
#styleMap_TLP_Normal
</styleUrl>
<Point>
<coordinates>
-39.4114265,-7.3596611,794.77
</coordinates>
</Point>
</Placemark>
<Placemark>
<name>
Wed Feb 26 12:19:54 2014 S=2.05 Km/hr
</name>
<styleUrl>
#styleMap_TLP_Normal
</styleUrl>
<Point>
<coordinates>
-39.4114723,-7.3596358,793.17
</coordinates>
</Point>
</Placemark>
<Placemark>
<name>
Wed Feb 26 12:20:04 2014 S=0.94 Km/hr
</name>
<styleUrl>
#styleMap_TLP_Normal
</styleUrl>
<Point>
<coordinates>
-39.4114418,-7.3596230,793.13
</coordinates>
</Point>
</Placemark>
<Placemark>
<name>
Wed Feb 26 12:20:14 2014 S=3.02 Km/hr
</name>
<styleUrl>
#styleMap_TLP_Normal
</styleUrl>
<Point>
<coordinates>
-39.4114418,-7.3595705,792.22
</coordinates>
</Point>
</Placemark>
<Placemark>
<name>
Wed Feb 26 12:20:24 2014 S=2.57 Km/hr
</name>
<styleUrl>
#styleMap_TLP_Normal
</styleUrl>
<Point>
<coordinates>
-39.4114723,-7.3594699,789.59
</coordinates>
</Point>
</Placemark>
<Placemark>
<name>
Wed Feb 26 12:20:34 2014 S=4.01 Km/hr
</name>
<styleUrl>
#styleMap_TLP_Normal
</styleUrl>
<Point>
<coordinates>
-39.4115334,-7.3594046,784.94
</coordinates>
</Point>
</Placemark>
<Placemark>
<name>
Wed Feb 26 12:20:44 2014 S=2.81 Km/hr
</name>
<styleUrl>
#styleMap_TLP_Normal
</styleUrl>
<Point>
<coordinates>
-39.4115868,-7.3593273,780.05
</coordinates>
</Point>
</Placemark>
<Placemark>
<name>
Wed Feb 26 12:20:54 2014 S=2.27 Km/hr
</name>
<styleUrl>
#styleMap_TLP_Normal
</styleUrl>
<Point>
<coordinates>
-39.4116211,-7.3592486,774.89
</coordinates>
</Point>
</Placemark>
<Placemark>
<name>
Wed Feb 26 12:21:04 2014 S=0.80 Km/hr
</name>
<styleUrl>
#styleMap_TLP_Normal
</styleUrl>
<Point>
<coordinates>
-39.4116173,-7.3592200,774.09
</coordinates>
</Point>
</Placemark>
<Placemark>
<name>
Wed Feb 26 12:21:14 2014 S=1.33 Km/hr
</name>
<styleUrl>
#styleMap_TLP_Normal
</styleUrl>
<Point>
<coordinates>
-39.4115906,-7.3591690,774.17
</coordinates>
</Point>
</Placemark>
<Placemark>
<name>
Wed Feb 26 12:21:24 2014 S=0.36 Km/hr
</name>
<styleUrl>
#styleMap_TLP_Normal
</styleUrl>
<Point>
<coordinates>
-39.4116211,-7.3591661,774.13
</coordinates>
</Point>
</Placemark>
<Placemark>
<name>
Wed Feb 26 12:21:34 2014 S=0.24 Km/hr
</name>
<styleUrl>
#styleMap_TLP_Normal
</styleUrl>
<Point>
<coordinates>
-39.4116135,-7.3591661,774.05
</coordinates>
</Point>
</Placemark>
<Placemark>
<name>
Wed Feb 26 12:21:44 2014 S=0.87 Km/hr
</name>
<styleUrl>
#styleMap_TLP_Normal
</styleUrl>
<Point>
<coordinates>
-39.4115219,-7.3591385,773.92
</coordinates>
</Point>
</Placemark>
<Placemark>
<name>
Wed Feb 26 12:21:54 2014 S=0.75 Km/hr
</name>
<styleUrl>
#styleMap_TLP_Normal
</styleUrl>
<Point>
<coordinates>
-39.4115753,-7.3591413,773.59
</coordinates>
</Point>
</Placemark>
<Placemark>
<name>
Wed Feb 26 12:22:04 2014 S=0.93 Km/hr
</name>
<styleUrl>
#styleMap_TLP_Normal
</styleUrl>
<Point>
<coordinates>
-39.4115143,-7.3590856,771.31
</coordinates>
</Point>
</Placemark>
<Placemark>
<name>
Wed Feb 26 12:22:14 2014 S=0.62 Km/hr
</name>
<styleUrl>
#styleMap_TLP_Normal
</styleUrl>
<Point>
<coordinates>
-39.4115410,-7.3590746,771.59
</coordinates>
</Point>
</Placemark>
<Placemark>
<name>
Wed Feb 26 12:22:24 2014 S=0.38 Km/hr
</name>
<styleUrl>
#styleMap_TLP_Normal
</styleUrl>
<Point>
<coordinates>
-39.4115486,-7.3590741,771.59
</coordinates>
</Point>
</Placemark>
<Placemark>
<name>
Wed Feb 26 12:22:34 2014 S=1.65 Km/hr
</name>
<styleUrl>
#styleMap_TLP_Normal
</styleUrl>
<Point>
<coordinates>
-39.4115028,-7.3590736,771.67
</coordinates>
</Point>
</Placemark>
<Placemark>
<name>
Wed Feb 26 12:22:44 2014 S=0.97 Km/hr
</name>
<styleUrl>
#styleMap_TLP_Normal
</styleUrl>
<Point>
<coordinates>
-39.4114571,-7.3590703,771.80
</coordinates>
</Point>
</Placemark>
<Placemark>
<name>
Wed Feb 26 12:22:54 2014 S=0.84 Km/hr
</name>
<styleUrl>
#styleMap_TLP_Normal
</styleUrl>
<Point>
<coordinates>
-39.4114532,-7.3590722,771.80
</coordinates>
</Point>
</Placemark>
<Placemark>
<name>
Wed Feb 26 12:23:04 2014 S=0.66 Km/hr
</name>
<styleUrl>
#styleMap_TLP_Normal
</styleUrl>
<Point>
<coordinates>
-39.4114723,-7.3590708,771.81
</coordinates>
</Point>
</Placemark>
<Placemark>
<name>
Wed Feb 26 12:23:14 2014 S=0.04 Km/hr
</name>
<styleUrl>
#styleMap_TLP_Normal
</styleUrl>
<Point>
<coordinates>
-39.4114799,-7.3590703,771.83
</coordinates>
</Point>
</Placemark>
<Placemark>
<name>
Wed Feb 26 12:23:24 2014 S=0.19 Km/hr
</name>
<styleUrl>
#styleMap_TLP_Normal
</styleUrl>
<Point>
<coordinates>
-39.4114761,-7.3590703,771.84
</coordinates>
</Point>
</Placemark>
<Placemark>
<name>
Wed Feb 26 12:23:34 2014 S=0.92 Km/hr
</name>
<styleUrl>
#styleMap_TLP_Normal
</styleUrl>
<Point>
<coordinates>
-39.4114838,-7.3590693,771.86
</coordinates>
</Point>
</Placemark>
<Placemark>
<name>
Wed Feb 26 12:23:44 2014 S=0.79 Km/hr
</name>
<styleUrl>
#styleMap_TLP_Normal
</styleUrl>
<Point>
<coordinates>
-39.4114838,-7.3590665,771.86
</coordinates>
</Point>
</Placemark>
<Placemark>
<name>
Wed Feb 26 12:23:54 2014 S=3.95 Km/hr
</name>
<styleUrl>
#styleMap_TLP_Normal
</styleUrl>
<Point>
<coordinates>
-39.4114227,-7.3589277,770.89
</coordinates>
</Point>
</Placemark>
<Placemark>
<name>
Wed Feb 26 12:24:04 2014 S=3.05 Km/hr
</name>
<styleUrl>
#styleMap_TLP_Normal
</styleUrl>
<Point>
<coordinates>
-39.4113731,-7.3588352,769.11
</coordinates>
</Point>
</Placemark>
<Placemark>
<name>
Wed Feb 26 12:24:14 2014 S=4.43 Km/hr
</name>
<styleUrl>
#styleMap_TLP_Normal
</styleUrl>
<Point>
<coordinates>
-39.4112930,-7.3587103,767.27
</coordinates>
</Point>
</Placemark>
<Placemark>
<name>
Wed Feb 26 12:24:24 2014 S=3.30 Km/hr
</name>
<styleUrl>
#styleMap_TLP_Normal
</styleUrl>
<Point>
<coordinates>
-39.4112511,-7.3586254,767.58
</coordinates>
</Point>
</Placemark>
<Placemark>
<name>
Wed Feb 26 12:24:34 2014 S=4.59 Km/hr
</name>
<styleUrl>
#styleMap_TLP_Normal
</styleUrl>
<Point>
<coordinates>
-39.4111862,-7.3585358,767.20
</coordinates>
</Point>
</Placemark>
<Placemark>
<name>
Wed Feb 26 12:24:44 2014 S=4.18 Km/hr
</name>
<styleUrl>
#styleMap_TLP_Normal
</styleUrl>
<Point>
<coordinates>
-39.4111099,-7.3584576,767.59
</coordinates>
</Point>
</Placemark>
<Placemark>
<name>
Wed Feb 26 12:24:54 2014 S=4.19 Km/hr
</name>
<styleUrl>
#styleMap_TLP_Normal
</styleUrl>
<Point>
<coordinates>
-39.4110069,-7.3583713,767.98
</coordinates>
</Point>
</Placemark>
<Placemark>
<name>
Wed Feb 26 12:25:04 2014 S=2.51 Km/hr
</name>
<styleUrl>
#styleMap_TLP_Normal
</styleUrl>
<Point>
<coordinates>
-39.4109077,-7.3583503,768.25
</coordinates>
</Point>
</Placemark>
<Placemark>
<name>
Wed Feb 26 12:25:14 2014 S=4.51 Km/hr
</name>
<styleUrl>
#styleMap_TLP_Normal
</styleUrl>
<Point>
<coordinates>
-39.4108047,-7.3583617,769.20
</coordinates>
</Point>
</Placemark>
<Placemark>
<name>
Wed Feb 26 12:25:24 2014 S=3.27 Km/hr
</name>
<styleUrl>
#styleMap_TLP_Normal
</styleUrl>
<Point>
<coordinates>
-39.4108505,-7.3585205,768.06
</coordinates>
</Point>
</Placemark>
<Placemark>
<name>
Wed Feb 26 12:25:34 2014 S=0.72 Km/hr
</name>
<styleUrl>
#styleMap_TLP_Normal
</styleUrl>
<Point>
<coordinates>
-39.4108543,-7.3585591,768.22
</coordinates>
</Point>
</Placemark>
<Placemark>
<name>
Wed Feb 26 12:25:44 2014 S=0.87 Km/hr
</name>
<styleUrl>
#styleMap_TLP_Normal
</styleUrl>
<Point>
<coordinates>
-39.4108353,-7.3585835,768.53
</coordinates>
</Point>
</Placemark>
<Placemark>
<name>
Wed Feb 26 12:25:54 2014 S=0.06 Km/hr
</name>
<styleUrl>
#styleMap_TLP_Normal
</styleUrl>
<Point>
<coordinates>
-39.4108315,-7.3585839,768.56
</coordinates>
</Point>
</Placemark>
<Placemark>
<name>
Wed Feb 26 12:26:04 2014 S=0.25 Km/hr
</name>
<styleUrl>
#styleMap_TLP_Normal
</styleUrl>
<Point>
<coordinates>
-39.4108391,-7.3585849,768.59
</coordinates>
</Point>
</Placemark>
<Placemark>
<name>
Wed Feb 26 12:26:14 2014 S=1.85 Km/hr
</name>
<styleUrl>
#styleMap_TLP_Normal
</styleUrl>
<Point>
<coordinates>
-39.4108276,-7.3585849,768.63
</coordinates>
</Point>
</Placemark>
<Placemark>
<name>
Wed Feb 26 12:26:24 2014 S=0.11 Km/hr
</name>
<styleUrl>
#styleMap_TLP_Finish
</styleUrl>
<Point>
<coordinates>
-39.4108429,-7.3585691,767.94
</coordinates>
</Point>
</Placemark>
</Folder>
</Document>
</kml>
