# Supplementary material for: Lévy foraging patterns of rural humans
Source: PLoS One. 2018 Jun 18;13(6):e0199099. doi: 10.1371/journal.pone.0199099 (PMC6005560; doi:10.1371/journal.pone.0199099)
Supplement: S5 File — (ZIP) [file pone.0199099.s005.zip › H-02-MA/Holux_M-241_Start_20140219-094218_Finish_20140219-130000.kml]

<?xml version="1.0" encoding="UTF-8"?>
<kml xmlns="http://earth.google.com/kml/2.1">
<Document>
<Style id="normalState_TLP_Start">
<IconStyle>
<scale>1.0</scale>
<Icon>
<href>http://maps.google.com/mapfiles/kml/pal4/icon15.png</href>
</Icon>
</IconStyle>
<LabelStyle>
<scale>1.0</scale>
</LabelStyle>
</Style>
<Style id="highlightState_TLP_Start">
<IconStyle>
<scale>1.1</scale>
<Icon>
<href>http://maps.google.com/mapfiles/kml/pal4/icon7.png</href>
</Icon>
</IconStyle>
<LabelStyle>
<scale>1.1</scale>
<color>ff0000ff</color>
</LabelStyle>
</Style>
<StyleMap id="styleMap_TLP_Start">
<Pair>
<key>normal</key>
<styleUrl>#normalState_TLP_Start</styleUrl>
</Pair>
<Pair>
<key>highlight</key>
<styleUrl>#highlightState_TLP_Start</styleUrl>
</Pair>
</StyleMap>
<Style id="normalState_TLP_Finish">
<IconStyle>
<scale>1.0</scale>
<Icon>
<href>http://maps.google.com/mapfiles/kml/pal4/icon15.png</href>
</Icon>
</IconStyle>
<LabelStyle>
<scale>1.0</scale>
</LabelStyle>
</Style>
<Style id="highlightState_TLP_Finish">
<IconStyle>
<scale>1.1</scale>
<Icon>
<href>http://maps.google.com/mapfiles/kml/pal4/icon7.png</href>
</Icon>
</IconStyle>
<LabelStyle>
<scale>1.1</scale>
<color>ff0000ff</color>
</LabelStyle>
</Style>
<StyleMap id="styleMap_TLP_Finish">
<Pair>
<key>normal</key>
<styleUrl>#normalState_TLP_Finish</styleUrl>
</Pair>
<Pair>
<key>highlight</key>
<styleUrl>#highlightState_TLP_Finish</styleUrl>
</Pair>
</StyleMap>
<Style id="normalState_TLP_Normal">
<IconStyle>
<scale>1.0</scale>
<Icon>
<href>http://maps.google.com/mapfiles/kml/pal4/icon31.png</href>
</Icon>
</IconStyle>
<LabelStyle>
<scale>1.0</scale>
</LabelStyle>
</Style>
<Style id="highlightState_TLP_Normal">
<IconStyle>
<scale>1.1</scale>
<Icon>
<href>http://maps.google.com/mapfiles/kml/pal4/icon23.png</href>
</Icon>
</IconStyle>
<LabelStyle>
<scale>1.1</scale>
<color>ff0000ff</color>
</LabelStyle>
</Style>
<StyleMap id="styleMap_TLP_Normal">
<Pair>
<key>normal</key>
<styleUrl>#normalState_TLP_Normal</styleUrl>
</Pair>
<Pair>
<key>highlight</key>
<styleUrl>#highlightState_TLP_Normal</styleUrl>
</Pair>
</StyleMap>
<Style id="normalState_TLP_Photo">
<IconStyle>
<scale>1.0</scale>
<Icon>
<href>http://maps.google.com/mapfiles/kml/pal4/icon46.png</href>
</Icon>
</IconStyle>
<LabelStyle>
<scale>1.0</scale>
</LabelStyle>
</Style>
<Style id="highlightState_TLP_Photo">
<IconStyle>
<scale>1.1</scale>
<Icon>
<href>http://maps.google.com/mapfiles/kml/pal4/icon38.png</href>
</Icon>
</IconStyle>
<LabelStyle>
<scale>1.1</scale>
<color>ff0000ff</color>
</LabelStyle>
</Style>
<StyleMap id="styleMap_TLP_Photo">
<Pair>
<key>normal</key>
<styleUrl>#normalState_TLP_Photo</styleUrl>
</Pair>
<Pair>
<key>highlight</key>
<styleUrl>#highlightState_TLP_Photo</styleUrl>
</Pair>
</StyleMap>
<Style id="roadStyle">
<LineStyle>
<color>ffffff00</color>
<width>6</width>
</LineStyle>
</Style>
<Open>1</Open>
<description>Route</description>
<name>Track Log</name>
<Placemark>
<name>Route</name>
<styleUrl>#roadStyle</styleUrl>
<MultiGeometry>
<LineString>
<coordinates>
-39.4137077,-7.3625436,1002.59 -39.4139175,-7.3623323,937.14 -39.4139709,-7.3623481,938.06 -39.4140129,-7.3623652,945.13 -39.4140396,-7.3624144,944.02 -39.4140472,-7.3623953,941.83 -39.4141235,-7.3623457,941.86 -39.4142227,-7.3622856,941.73 -39.4142914,-7.3622336,941.44 -39.4143448,-7.3623013,941.42 -39.4143715,-7.3624396,940.45 -39.4144592,-7.3625536,939.34 -39.4145241,-7.3627119,938.14 -39.4145775,-7.3628154,936.47 -39.4146385,-7.3628836,933.94 -39.4147186,-7.3629332,931.55 -39.4148483,-7.3629699,928.03 -39.4149513,-7.3630114,923.69 -39.4150238,-7.3630390,920.22 -39.4150391,-7.3630285,918.83 -39.4161110,-7.3636765,918.09 -39.4161644,-7.3638272,916.81 -39.4162598,-7.3639455,915.23 -39.4163666,-7.3640637,913.27 -39.4165077,-7.3643517,910.23 -39.4166298,-7.3645368,905.47 -39.4166832,-7.3646975,898.08 -39.4168205,-7.3647923,893.14 -39.4169769,-7.3648701,886.77 -39.4171143,-7.3650079,880.03 -39.4172440,-7.3650560,872.72 -39.4173546,-7.3651652,864.17 -39.4174652,-7.3652515,853.70 -39.4176331,-7.3653092,842.89 -39.4178047,-7.3653440,831.36 -39.4179840,-7.3654037,822.73 -39.4183044,-7.3653626,814.98 -39.4197960,-7.3660655,895.17 -39.4200020,-7.3662057,924.98 -39.4201317,-7.3662057,914.98 -39.4202728,-7.3662319,911.20 -39.4204216,-7.3662219,909.34 -39.4205666,-7.3661957,905.56 -39.4206772,-7.3662124,907.55 -39.4207878,-7.3662224,908.47 -39.4209442,-7.3662229,913.25 -39.4212341,-7.3664098,910.89 -39.4214592,-7.3665032,922.00 -39.4215851,-7.3664775,926.88 -39.4216156,-7.3663769,925.88 -39.4216003,-7.3663311,927.89 -39.4216042,-7.3663349,928.31 -39.4216194,-7.3662496,928.80 -39.4215889,-7.3661714,929.69 -39.4215813,-7.3660769,930.67 -39.4215775,-7.3659883,930.92 -39.4215965,-7.3658977,929.77 -39.4216156,-7.3657904,929.56 -39.4216423,-7.3656564,928.56 -39.4216118,-7.3655610,927.41 -39.4216232,-7.3654685,926.48 -39.4215660,-7.3653970,925.05 -39.4215164,-7.3653154,924.83 -39.4214706,-7.3652525,925.09 -39.4214172,-7.3652444,925.98 -39.4213371,-7.3652883,927.70 -39.4212990,-7.3653250,928.22 -39.4212914,-7.3653269,928.22 -39.4212685,-7.3653088,928.22 -39.4212494,-7.3653088,928.30 -39.4212379,-7.3653026,928.31 -39.4212074,-7.3652949,928.80 -39.4212151,-7.3652968,928.78 -39.4212151,-7.3652868,928.78 -39.4212799,-7.3652740,929.80 -39.4212952,-7.3653426,931.09 -39.4213333,-7.3653598,931.70 -39.4213104,-7.3653383,931.05 -39.4212875,-7.3653946,931.25 -39.4212723,-7.3654122,931.22 -39.4212608,-7.3654199,931.27 -39.4212685,-7.3654203,931.30 -39.4212570,-7.3654280,931.31 -39.4212570,-7.3654847,931.83 -39.4212341,-7.3654933,932.03 -39.4211845,-7.3654833,933.08 -39.4211311,-7.3655019,933.17 -39.4211426,-7.3654947,932.94 -39.4211349,-7.3654275,933.17 -39.4211426,-7.3653889,933.08 -39.4211426,-7.3653874,933.16 -39.4211426,-7.3654146,933.66 -39.4211349,-7.3654566,934.08 -39.4211044,-7.3654451,934.00 -39.4210548,-7.3654132,933.53 -39.4210205,-7.3654127,933.75 -39.4209709,-7.3654118,934.17 -39.4209671,-7.3653946,934.23 -39.4209633,-7.3653941,934.25 -39.4209557,-7.3654056,934.27 -39.4209633,-7.3654137,934.28 -39.4209671,-7.3654070,934.34 -39.4209633,-7.3654046,934.36 -39.4209518,-7.3653970,934.34 -39.4209366,-7.3653851,934.55 -39.4209366,-7.3653965,934.58 -39.4209328,-7.3653898,934.56 -39.4209442,-7.3654065,934.64 -39.4209709,-7.3654056,935.52 -39.4210014,-7.3653831,935.55 -39.4210091,-7.3653789,935.58 -39.4210129,-7.3653789,935.59 -39.4210205,-7.3653860,935.63 -39.4210014,-7.3653851,935.36 -39.4209862,-7.3653827,935.55 -39.4209824,-7.3653812,935.75 -39.4209709,-7.3653879,935.77 -39.4209137,-7.3653841,936.19 -39.4209023,-7.3653860,936.70 -39.4209251,-7.3654194,937.17 -39.4209251,-7.3654442,937.34 -39.4209290,-7.3654451,937.36 -39.4209290,-7.3654542,937.42 -39.4209213,-7.3654513,937.42 -39.4209175,-7.3654566,937.42 -39.4208946,-7.3654513,937.55 -39.4208984,-7.3654499,937.58 -39.4209099,-7.3654466,938.23 -39.4209099,-7.3654318,939.11 -39.4209099,-7.3654146,939.22 -39.4209023,-7.3654284,939.36 -39.4208527,-7.3654628,939.98 -39.4208412,-7.3654852,939.70 -39.4208336,-7.3654842,939.70 -39.4208298,-7.3654861,939.73 -39.4208260,-7.3655100,939.98 -39.4208260,-7.3655143,940.02 -39.4208183,-7.3655224,940.02 -39.4207840,-7.3655400,939.88 -39.4207878,-7.3655295,939.86 -39.4208031,-7.3655543,940.02 -39.4207993,-7.3655529,940.00 -39.4207916,-7.3655491,939.97 -39.4207726,-7.3655138,939.23 -39.4207573,-7.3655500,937.72 -39.4207191,-7.3655920,937.20 -39.4207268,-7.3656058,937.61 -39.4207153,-7.3656073,938.63 -39.4207191,-7.3656001,939.05 -39.4207268,-7.3655920,939.09 -39.4207382,-7.3655748,939.19 -39.4207344,-7.3655629,939.22 -39.4207458,-7.3655705,939.27 -39.4207954,-7.3655205,939.41 -39.4208031,-7.3654985,939.44 -39.4207993,-7.3654923,939.45 -39.4207840,-7.3655119,940.25 -39.4207764,-7.3655138,940.22 -39.4207649,-7.3655119,940.25 -39.4207611,-7.3655086,940.27 -39.4207458,-7.3654900,940.08 -39.4206848,-7.3655062,939.28 -39.4206314,-7.3655367,939.80 -39.4205780,-7.3655968,939.34 -39.4205742,-7.3656507,938.95 -39.4205894,-7.3656240,939.38 -39.4205856,-7.3656068,940.17 -39.4205589,-7.3655839,940.33 -39.4205666,-7.3655930,940.41 -39.4205399,-7.3656230,941.14 -39.4205322,-7.3656354,941.33 -39.4205589,-7.3656454,941.13 -39.4205551,-7.3656483,940.95 -39.4205589,-7.3656721,941.03 -39.4205513,-7.3656650,941.00 -39.4205551,-7.3656454,941.81 -39.4205551,-7.3656411,941.86 -39.4205589,-7.3656468,941.89 -39.4205780,-7.3656540,941.67 -39.4205894,-7.3656516,941.80 -39.4205894,-7.3656645,941.81 -39.4205933,-7.3656602,941.89 -39.4206085,-7.3656478,941.80 -39.4206047,-7.3656645,942.00 -39.4206047,-7.3656673,942.05 -39.4206009,-7.3656750,942.06 -39.4205856,-7.3656559,942.52 -39.4205971,-7.3656402,942.95 -39.4205933,-7.3656344,943.00 -39.4205971,-7.3656287,943.00 -39.4206009,-7.3656235,943.00 -39.4205933,-7.3656173,943.00 -39.4205894,-7.3656225,943.00 -39.4205818,-7.3656187,942.95 -39.4205780,-7.3656034,943.00 -39.4205742,-7.3656106,943.03 -39.4205666,-7.3656073,943.11 -39.4205818,-7.3656068,943.14 -39.4205894,-7.3656111,943.16 -39.4206009,-7.3656001,943.20 -39.4206047,-7.3655729,943.28 -39.4206123,-7.3655605,943.27 -39.4205894,-7.3655453,943.36 -39.4205742,-7.3655138,943.31 -39.4205437,-7.3654509,943.13 -39.4204941,-7.3653817,943.63 -39.4204674,-7.3653440,944.13 -39.4204597,-7.3653078,944.95 -39.4204597,-7.3652854,944.78 -39.4204636,-7.3652182,945.56 -39.4204750,-7.3651724,945.81 -39.4205170,-7.3650770,946.31 -39.4205513,-7.3650050,945.55 -39.4205818,-7.3649859,945.61 -39.4206123,-7.3649340,945.47 -39.4206161,-7.3648944,944.67 -39.4206352,-7.3648629,944.58 -39.4206276,-7.3648558,944.59 -39.4206429,-7.3648472,944.66 -39.4206543,-7.3647666,945.38 -39.4207077,-7.3646660,945.36 -39.4207649,-7.3646655,945.98 -39.4207954,-7.3646727,946.31 -39.4207993,-7.3646622,946.50 -39.4207993,-7.3646698,946.45 -39.4207993,-7.3646708,946.42 -39.4207993,-7.3646722,946.42 -39.4208183,-7.3646684,946.47 -39.4208031,-7.3646774,946.50 -39.4207649,-7.3646827,946.59 -39.4207382,-7.3646836,946.80 -39.4207382,-7.3646779,946.81 -39.4207344,-7.3646679,946.89 -39.4207306,-7.3647051,946.77 -39.4207420,-7.3647470,946.67 -39.4207802,-7.3647184,946.50 -39.4207840,-7.3647161,946.50 -39.4207840,-7.3647046,945.78 -39.4207840,-7.3646665,946.64 -39.4207916,-7.3646798,946.36 -39.4207954,-7.3646855,946.91 -39.4208031,-7.3646770,946.98 -39.4208107,-7.3646736,946.97 -39.4208107,-7.3646727,946.89 -39.4208031,-7.3646622,946.56 -39.4207993,-7.3646622,946.52 -39.4208679,-7.3646979,945.23 -39.4209251,-7.3647094,943.56 -39.4209785,-7.3647094,943.91 -39.4210358,-7.3647051,944.09 -39.4210396,-7.3646183,944.81 -39.4210434,-7.3645554,945.14 -39.4210167,-7.3645158,945.11 -39.4210167,-7.3645058,944.67 -39.4210434,-7.3645086,944.47 -39.4210968,-7.3644524,944.50 -39.4211388,-7.3644238,945.84 -39.4211273,-7.3644028,943.48 -39.4210930,-7.3644662,941.48 -39.4210396,-7.3645034,940.80 -39.4210052,-7.3645816,939.16 -39.4210091,-7.3646736,938.08 -39.4210091,-7.3646774,938.30 -39.4209328,-7.3646755,938.89 -39.4208946,-7.3646827,939.59 -39.4208641,-7.3647408,939.38 -39.4208565,-7.3646655,940.17 -39.4208374,-7.3646469,940.28 -39.4208260,-7.3646631,940.27 -39.4208298,-7.3646803,940.30 -39.4208412,-7.3646870,940.33 -39.4208565,-7.3646789,940.36 -39.4208717,-7.3646798,940.38 -39.4208679,-7.3646860,940.42 -39.4208755,-7.3646855,940.45 -39.4208565,-7.3646827,940.44 -39.4207764,-7.3646374,940.69 -39.4206924,-7.3645978,940.88 -39.4205856,-7.3645515,940.91 -39.4204826,-7.3645105,941.20 -39.4203911,-7.3644304,940.47 -39.4203300,-7.3643498,940.66 -39.4202385,-7.3642979,940.23 -39.4201622,-7.3642297,941.25 -39.4201317,-7.3641591,942.31 -39.4200134,-7.3641090,942.95 -39.4199409,-7.3640256,943.33 -39.4198875,-7.3639412,943.61 -39.4198036,-7.3638840,943.89 -39.4197655,-7.3638058,942.08 -39.4197922,-7.3637176,941.72 -39.4197769,-7.3636723,941.80 -39.4197884,-7.3636565,941.59 -39.4197769,-7.3636670,941.78 -39.4197731,-7.3636785,941.86 -39.4197769,-7.3636665,941.86 -39.4197884,-7.3636651,943.53 -39.4197655,-7.3637142,942.63 -39.4197578,-7.3637738,941.83 -39.4198265,-7.3638811,940.39 -39.4198799,-7.3639679,939.28 -39.4199867,-7.3639808,938.42 -39.4200821,-7.3638940,937.81 -39.4201584,-7.3638425,937.94 -39.4202423,-7.3637757,937.59 -39.4202652,-7.3636613,937.84 -39.4203148,-7.3635592,937.42 -39.4203529,-7.3634663,938.08 -39.4203529,-7.3634071,938.23 -39.4203339,-7.3632727,938.00 -39.4203644,-7.3632445,938.42 -39.4203720,-7.3632312,938.17 -39.4203568,-7.3632069,940.42 -39.4203491,-7.3631015,939.67 -39.4203911,-7.3629951,940.72 -39.4203720,-7.3629169,941.69 -39.4203835,-7.3628354,942.19 -39.4204178,-7.3627963,943.95 -39.4204750,-7.3627648,944.63 -39.4205475,-7.3627152,944.59 -39.4206581,-7.3627148,944.77 -39.4207840,-7.3626852,945.16 -39.4208908,-7.3626862,946.28 -39.4210358,-7.3626857,947.42 -39.4211464,-7.3626161,948.19 -39.4211769,-7.3625383,949.28 -39.4212494,-7.3624883,950.30 -39.4212761,-7.3624816,950.39 -39.4213448,-7.3624754,950.13 -39.4215126,-7.3624334,949.78 -39.4216232,-7.3623786,948.38 -39.4216805,-7.3624411,947.64 -39.4216805,-7.3623915,948.39 -39.4217567,-7.3623452,948.30 -39.4218216,-7.3623004,947.92 -39.4219322,-7.3622465,947.33 -39.4219742,-7.3621817,947.22 -39.4219971,-7.3621759,946.44 -39.4220085,-7.3622417,946.14 -39.4220238,-7.3623099,946.03 -39.4221115,-7.3622794,946.75 -39.4221840,-7.3622403,946.98 -39.4222298,-7.3622179,946.81 -39.4222908,-7.3621840,946.77 -39.4223289,-7.3621845,946.63 -39.4224167,-7.3621635,946.77 -39.4224930,-7.3621230,947.20 -39.4225388,-7.3620915,947.84 -39.4226151,-7.3620534,947.83 -39.4226151,-7.3619599,947.03 -39.4226494,-7.3619380,947.38 -39.4226570,-7.3619304,947.45 -39.4226189,-7.3618875,947.25 -39.4225845,-7.3618331,947.14 -39.4225044,-7.3617725,947.06 -39.4224625,-7.3617206,947.81 -39.4224434,-7.3616991,947.41 -39.4224205,-7.3616457,947.27 -39.4223900,-7.3616004,947.75 -39.4223824,-7.3615327,947.27 -39.4222641,-7.3614731,946.72 -39.4222565,-7.3614645,947.91 -39.4221878,-7.3614998,947.59 -39.4221497,-7.3614888,947.48 -39.4220886,-7.3614573,947.19 -39.4220695,-7.3614397,947.34 -39.4220428,-7.3614016,947.67 -39.4219933,-7.3613791,947.80 -39.4219055,-7.3614016,946.97 -39.4219017,-7.3613811,946.77 -39.4218445,-7.3613176,946.53 -39.4217987,-7.3612514,946.75 -39.4216881,-7.3612289,948.64 -39.4216843,-7.3611617,948.58 -39.4216995,-7.3611121,948.91 -39.4217682,-7.3610816,948.17 -39.4217682,-7.3611045,947.73 -39.4216652,-7.3611369,948.28 -39.4215775,-7.3611517,946.80 -39.4215164,-7.3611770,946.73 -39.4214592,-7.3612418,947.28 -39.4213905,-7.3612332,946.95 -39.4213181,-7.3612776,947.36 -39.4212151,-7.3613267,947.86 -39.4212112,-7.3613486,948.25 -39.4211578,-7.3613863,948.80 -39.4210510,-7.3613973,950.16 -39.4209518,-7.3613963,950.00 -39.4208946,-7.3614078,949.86 -39.4208984,-7.3613992,949.94 -39.4208107,-7.3614306,950.58 -39.4207497,-7.3614492,950.78 -39.4207115,-7.3614483,950.44 -39.4206886,-7.3614535,950.53 -39.4205742,-7.3614206,950.64 -39.4205055,-7.3614035,950.94 -39.4204407,-7.3613906,951.19 -39.4203300,-7.3613758,951.38 -39.4201851,-7.3614411,952.02 -39.4200287,-7.3614883,951.94 -39.4199600,-7.3615212,951.83 -39.4199715,-7.3615589,952.16 -39.4199600,-7.3615918,951.80 -39.4199257,-7.3615661,952.41 -39.4199181,-7.3616142,952.83 -39.4199219,-7.3617110,953.27 -39.4199448,-7.3617902,953.41 -39.4199562,-7.3618531,953.56 -39.4199486,-7.3619127,953.83 -39.4199333,-7.3619695,954.06 -39.4199524,-7.3620410,954.25 -39.4199677,-7.3621449,953.94 -39.4199562,-7.3622041,954.20 -39.4199905,-7.3622413,953.69 -39.4200363,-7.3622637,953.50 -39.4200897,-7.3623509,952.47 -39.4201355,-7.3624539,952.11 -39.4201698,-7.3625193,951.03 -39.4201965,-7.3625860,950.67 -39.4202271,-7.3626595,950.69 -39.4203186,-7.3627353,951.00 -39.4204025,-7.3627262,951.17 -39.4204063,-7.3627596,951.31 -39.4203300,-7.3628173,951.53 -39.4202957,-7.3629289,951.61 -39.4203644,-7.3629975,951.80 -39.4204979,-7.3630018,952.00 -39.4205971,-7.3630161,952.14 -39.4206848,-7.3630223,951.86 -39.4207726,-7.3630357,951.64 -39.4208755,-7.3630786,952.00 -39.4209747,-7.3631110,951.75 -39.4210701,-7.3631239,951.45 -39.4211998,-7.3631444,951.39 -39.4212723,-7.3631525,951.48 -39.4213600,-7.3631487,951.72 -39.4214592,-7.3631749,951.50 -39.4215698,-7.3630943,951.70 -39.4215698,-7.3630190,951.05 -39.4214973,-7.3630495,951.47 -39.4215546,-7.3630481,951.61 -39.4216614,-7.3630457,952.20 -39.4216156,-7.3631344,951.47 -39.4215622,-7.3632131,951.66 -39.4215164,-7.3632803,951.89 -39.4216156,-7.3633142,951.23 -39.4216957,-7.3633504,951.19 -39.4217949,-7.3633571,951.16 -39.4218979,-7.3633718,950.89 -39.4219704,-7.3633709,951.00 -39.4220695,-7.3634291,950.48 -39.4221382,-7.3634529,950.48 -39.4222107,-7.3634934,949.59 -39.4222488,-7.3635159,948.84 -39.4223251,-7.3635802,948.06 -39.4224243,-7.3636580,947.38 -39.4224892,-7.3637009,946.47 -39.4225578,-7.3638306,946.44 -39.4225998,-7.3639121,946.83 -39.4226265,-7.3639841,946.13 -39.4227180,-7.3640509,946.39 -39.4228020,-7.3641458,945.98 -39.4229126,-7.3642383,946.09 -39.4230499,-7.3642530,945.11 -39.4230957,-7.3642426,945.22 -39.4232140,-7.3642869,944.78 -39.4233513,-7.3642550,945.45 -39.4234314,-7.3642230,946.02 -39.4234734,-7.3642569,946.16 -39.4234619,-7.3643217,946.09 -39.4234238,-7.3643851,946.23 -39.4234047,-7.3644214,946.44 -39.4234200,-7.3644857,946.63 -39.4234734,-7.3645267,946.58 -39.4235191,-7.3645387,946.53 -39.4235268,-7.3645501,946.56 -39.4235535,-7.3645592,946.55 -39.4235764,-7.3645649,946.53 -39.4235954,-7.3646016,946.50 -39.4235916,-7.3646541,946.44 -39.4235764,-7.3646736,947.13 -39.4235573,-7.3646898,947.20 -39.4235382,-7.3647180,947.64 -39.4234924,-7.3647332,948.16 -39.4234657,-7.3647418,948.25 -39.4233742,-7.3648062,948.23 -39.4233437,-7.3648729,946.63 -39.4233589,-7.3649096,945.89 -39.4233017,-7.3649344,946.30 -39.4232864,-7.3649869,946.44 -39.4232903,-7.3650231,946.30 -39.4232826,-7.3650475,946.16 -39.4232216,-7.3650804,947.36 -39.4231377,-7.3651171,946.38 -39.4230537,-7.3651223,947.20 -39.4229774,-7.3651404,947.13 -39.4228783,-7.3652010,946.89 -39.4228516,-7.3652391,946.86 -39.4228249,-7.3652568,946.52 -39.4227905,-7.3652358,946.61 -39.4227905,-7.3652391,946.64 -39.4227905,-7.3652411,946.66 -39.4227562,-7.3652353,946.50 -39.4227104,-7.3651991,946.97 -39.4225998,-7.3651924,946.50 -39.4225616,-7.3651810,945.64 -39.4226151,-7.3652582,945.92 -39.4225998,-7.3653836,946.03 -39.4226151,-7.3654375,946.42 -39.4225502,-7.3654084,946.95 -39.4224815,-7.3654246,946.41 -39.4224434,-7.3654594,946.38 -39.4223328,-7.3655281,945.80 -39.4222107,-7.3655944,945.41 -39.4221153,-7.3656011,945.09 -39.4220619,-7.3655376,945.34 -39.4220085,-7.3654985,944.75 -39.4219055,-7.3654704,944.94 -39.4217873,-7.3654461,945.38 -39.4217033,-7.3654222,944.77 -39.4216156,-7.3655486,945.06 -39.4216042,-7.3656549,945.02 -39.4216194,-7.3657670,944.80 -39.4215889,-7.3658442,944.81 -39.4215736,-7.3659220,944.86 -39.4215508,-7.3660550,945.45 -39.4215736,-7.3661518,946.03 -39.4215965,-7.3662252,946.48 -39.4216080,-7.3662820,945.83 -39.4216080,-7.3662882,945.72 -39.4215851,-7.3663030,945.11 -39.4215889,-7.3663144,945.13 -39.4215927,-7.3663177,945.17 -39.4215927,-7.3663344,945.72 -39.4215927,-7.3663979,945.92 -39.4216423,-7.3664746,946.03 -39.4216537,-7.3665614,945.81 -39.4216728,-7.3665724,945.91 -39.4216728,-7.3665786,945.97 -39.4217072,-7.3665977,946.22 -39.4218445,-7.3666782,947.67 -39.4220886,-7.3667407,951.42 -39.4223595,-7.3667364,956.55 -39.4227104,-7.3667755,963.44 -39.4230614,-7.3668551,971.13 -39.4235115,-7.3669806,977.36 -39.4238205,-7.3669772,983.95 -39.4241486,-7.3669748,989.72 -39.4244957,-7.3669081,995.11 -39.4248734,-7.3668132,999.66 -39.4252701,-7.3666968,1003.64 -39.4255295,-7.3665433,1006.23 -39.4258385,-7.3664308,1007.50 -39.4262123,-7.3664093,1009.34 -39.4265327,-7.3663592,1009.64 -39.4268761,-7.3662653,1010.70 -39.4271545,-7.3660359,1011.75 -39.4273567,-7.3657522,1011.02 -39.4275627,-7.3654623,1012.28 -39.4278297,-7.3652468,1013.02 -39.4281540,-7.3650517,1011.22 -39.4284515,-7.3649368,1009.41 -39.4287567,-7.3647680,1005.67 -39.4290428,-7.3645420,1006.11 -39.4292107,-7.3642650,1006.39 -39.4293327,-7.3639641,1005.73 -39.4294014,-7.3636794,1007.16 -39.4295082,-7.3633738,1010.95 -39.4296265,-7.3630710,1016.77 -39.4298363,-7.3627505,1021.63 -39.4301376,-7.3624425,1026.28 -39.4304619,-7.3621044,1025.25 -39.4307632,-7.3618231,1022.44 -39.4310532,-7.3616109,1021.48 -39.4313354,-7.3613396,1016.63 -39.4316521,-7.3611455,1015.22 -39.4319763,-7.3609667,1014.98 -39.4322891,-7.3606782,1011.17 -39.4325943,-7.3604283,1001.91 -39.4328651,-7.3602047,1001.03 -39.4331589,-7.3600368,999.34 -39.4334602,-7.3599300,998.14 -39.4337120,-7.3598232,991.22 -39.4339485,-7.3596978,987.30 -39.4341965,-7.3595600,986.38 -39.4343987,-7.3593831,982.42 -39.4345322,-7.3592296,983.89 -39.4346161,-7.3590140,986.19 -39.4347992,-7.3588591,985.16 -39.4350014,-7.3587875,982.45 -39.4351807,-7.3587756,979.83 -39.4353790,-7.3587956,978.44 -39.4355469,-7.3587875,977.28 -39.4357529,-7.3588104,976.70 -39.4359856,-7.3588252,973.30 -39.4361763,-7.3588481,970.20 -39.4363327,-7.3588548,964.83 -39.4365120,-7.3588181,963.94 -39.4366493,-7.3589249,962.22 -39.4368019,-7.3590479,962.42 -39.4369850,-7.3592038,959.31 -39.4371758,-7.3593745,955.30 -39.4373055,-7.3594584,953.84 -39.4373436,-7.3594661,954.48 -39.4373856,-7.3594642,955.05 -39.4374352,-7.3594756,955.39 -39.4375916,-7.3594837,953.91 -39.4377861,-7.3594279,950.27 -39.4378471,-7.3593960,949.20 -39.4379044,-7.3593955,948.02 -39.4379082,-7.3594604,945.70 -39.4378967,-7.3595061,942.38 -39.4379044,-7.3595114,942.00 -39.4379196,-7.3594213,940.20 -39.4378738,-7.3594089,939.45 -39.4377937,-7.3594408,938.77 -39.4376945,-7.3594751,937.91 -39.4375877,-7.3594813,937.16 -39.4375114,-7.3593812,936.95 -39.4374352,-7.3593092,937.30 -39.4373779,-7.3592410,937.16 -39.4373016,-7.3591886,937.03 -39.4372292,-7.3591251,937.03 -39.4371948,-7.3591151,936.97 -39.4371719,-7.3591199,937.00 -39.4371719,-7.3591247,936.89 -39.4371719,-7.3591256,936.72 -39.4371681,-7.3591223,936.66 -39.4371414,-7.3590779,935.75 -39.4370804,-7.3590150,934.64 -39.4369850,-7.3589668,933.20 -39.4369011,-7.3588362,930.58 -39.4368362,-7.3587761,927.70 -39.4367867,-7.3586750,924.84 -39.4366989,-7.3585558,922.95 -39.4366341,-7.3584609,922.73 -39.4365349,-7.3583598,921.38 -39.4364815,-7.3582726,919.92 -39.4364052,-7.3581982,918.98 -39.4364014,-7.3581634,918.16 -39.4364357,-7.3580990,917.59 -39.4364510,-7.3580570,917.44 -39.4365044,-7.3580065,917.31 -39.4365768,-7.3580012,917.31 -39.4366302,-7.3579717,918.19 -39.4367027,-7.3579984,918.75 -39.4367599,-7.3579206,918.42 -39.4367790,-7.3578777,919.03 -39.4368401,-7.3578448,919.27 -39.4368896,-7.3577652,918.95 -39.4369125,-7.3576450,918.86 -39.4369507,-7.3574896,917.67 -39.4369850,-7.3573995,917.67 -39.4369507,-7.3572917,917.66 -39.4369926,-7.3572321,917.95 -39.4370995,-7.3572459,918.44 -39.4371758,-7.3572431,918.03 -39.4372292,-7.3571982,918.88 -39.4372787,-7.3571830,918.48 -39.4373093,-7.3571367,918.16 -39.4373016,-7.3571200,917.75 -39.4373207,-7.3571167,917.83 -39.4372940,-7.3570995,917.88 -39.4372749,-7.3570957,918.00 -39.4372749,-7.3570871,918.02 -39.4372826,-7.3570766,918.08 -39.4373093,-7.3570876,917.98 -39.4373398,-7.3570638,917.80 -39.4373512,-7.3570690,918.23 -39.4373665,-7.3570700,916.64 -39.4373779,-7.3570175,914.64 -39.4373436,-7.3569822,914.25 -39.4372978,-7.3569665,914.44 -39.4372826,-7.3569818,914.11 -39.4373055,-7.3569880,913.88 -39.4373169,-7.3569503,914.31 -39.4373627,-7.3569221,914.48 -39.4373550,-7.3569388,914.73 -39.4373627,-7.3569183,913.45 -39.4373131,-7.3568554,913.28 -39.4373398,-7.3568196,913.36 -39.4373436,-7.3568177,914.47 -39.4372940,-7.3568521,915.84 -39.4373741,-7.3569193,915.95 -39.4374199,-7.3569336,917.11 -39.4374352,-7.3569617,917.58 -39.4374771,-7.3569579,917.89 -39.4374886,-7.3569026,916.47 -39.4374847,-7.3568907,916.33 -39.4374962,-7.3568807,916.52 -39.4375381,-7.3569179,916.31 -39.4376373,-7.3569841,916.63 -39.4376640,-7.3569880,916.50 -39.4376640,-7.3570075,917.39 -39.4376678,-7.3570170,917.50 -39.4376717,-7.3569932,917.41 -39.4376907,-7.3569827,917.08 -39.4376907,-7.3569922,917.14 -39.4376793,-7.3569736,917.09 -39.4376335,-7.3569784,918.64 -39.4376755,-7.3570247,919.28 -39.4376564,-7.3571358,919.98 -39.4376221,-7.3571982,919.89 -39.4376907,-7.3572712,918.63 -39.4377823,-7.3573575,919.66 -39.4378357,-7.3574119,921.20 -39.4378624,-7.3574247,921.86 -39.4379005,-7.3574438,923.31 -39.4378700,-7.3574386,924.08 -39.4378433,-7.3574839,924.75 -39.4378777,-7.3575053,925.39 -39.4378357,-7.3574433,924.78 -39.4378204,-7.3573632,922.89 -39.4377708,-7.3572931,921.45 -39.4377060,-7.3572264,920.94 -39.4376335,-7.3571386,920.94 -39.4375572,-7.3571024,921.31 -39.4375496,-7.3571053,920.88 -39.4375992,-7.3571649,919.23 -39.4376068,-7.3570576,917.13 -39.4376030,-7.3569560,915.83 -39.4375305,-7.3568735,915.48 -39.4375420,-7.3567901,911.44 -39.4375763,-7.3567362,909.06 -39.4376068,-7.3566885,906.84 -39.4376335,-7.3566599,905.00 -39.4376869,-7.3566103,904.81 -39.4376945,-7.3566179,907.38 -39.4377251,-7.3565927,909.22 -39.4377251,-7.3565607,909.11 -39.4377174,-7.3565655,909.80 -39.4377480,-7.3565254,911.58 -39.4377861,-7.3564320,912.08 -39.4378319,-7.3564038,914.09 -39.4378471,-7.3563900,914.69 -39.4378548,-7.3563900,914.83 -39.4378815,-7.3563643,914.89 -39.4378815,-7.3563528,914.89 -39.4378777,-7.3563476,914.94 -39.4378662,-7.3563423,914.97 -39.4379005,-7.3563480,914.89 -39.4379616,-7.3563724,916.13 -39.4379730,-7.3563747,916.19 -39.4379807,-7.3563533,916.20 -39.4380226,-7.3563204,916.06 -39.4380302,-7.3563242,916.30 -39.4380379,-7.3563356,916.19 -39.4380341,-7.3563366,916.25 -39.4380302,-7.3563433,916.42 -39.4380302,-7.3563466,917.22 -39.4380264,-7.3563533,917.42 -39.4380226,-7.3563576,917.52 -39.4380646,-7.3563962,917.80 -39.4381180,-7.3563862,916.81 -39.4381371,-7.3563685,917.16 -39.4381638,-7.3563938,917.23 -39.4382019,-7.3564072,917.61 -39.4382515,-7.3564534,919.86 -39.4382629,-7.3565240,922.47 -39.4383316,-7.3565664,924.08 -39.4383812,-7.3565850,923.59 -39.4384041,-7.3565431,921.81 -39.4384155,-7.3565311,920.52 -39.4384346,-7.3565140,920.31 -39.4384308,-7.3565078,920.44 -39.4384384,-7.3565087,920.56 -39.4384384,-7.3565059,920.67 -39.4384270,-7.3564858,921.00 -39.4383926,-7.3564935,921.89 -39.4383926,-7.3565240,922.72 -39.4383316,-7.3565135,923.75 -39.4382973,-7.3565469,924.09 -39.4382324,-7.3565722,926.00 -39.4381752,-7.3566060,927.05 -39.4381561,-7.3566446,926.86 -39.4381981,-7.3566847,927.69 -39.4382248,-7.3567371,927.55 -39.4382439,-7.3567915,927.20 -39.4382286,-7.3568125,926.13 -39.4382248,-7.3568182,926.11 -39.4382248,-7.3568273,925.86 -39.4382095,-7.3568616,925.67 -39.4381943,-7.3568921,925.63 -39.4382362,-7.3568759,926.22 -39.4382401,-7.3568840,926.34 -39.4382744,-7.3568759,926.09 -39.4383087,-7.3568554,925.59 -39.4383888,-7.3568110,924.66 -39.4384232,-7.3567481,924.30 -39.4384422,-7.3566971,924.52 -39.4384918,-7.3567042,925.69 -39.4385071,-7.3566904,926.27 -39.4384995,-7.3566923,926.38 -39.4384956,-7.3566980,926.48 -39.4385185,-7.3567004,926.47 -39.4385223,-7.3567023,926.86 -39.4385223,-7.3567038,926.84 -39.4385376,-7.3567252,926.95 -39.4385605,-7.3567624,926.36 -39.4385605,-7.3567910,926.23 -39.4386063,-7.3567901,927.06 -39.4386597,-7.3568144,927.02 -39.4386978,-7.3568492,927.23 -39.4387321,-7.3569236,927.31 -39.4387779,-7.3569694,927.14 -39.4387665,-7.3570595,926.81 -39.4388199,-7.3571501,926.48 -39.4388428,-7.3572264,926.41 -39.4388771,-7.3572989,926.17 -39.4388962,-7.3573451,926.30 -39.4389305,-7.3574586,926.19 -39.4389305,-7.3574800,926.31 -39.4389458,-7.3574791,926.34 -39.4389420,-7.3574996,926.28 -39.4389496,-7.3575044,927.25 -39.4389915,-7.3575220,926.27 -39.4390717,-7.3575463,925.69 -39.4391251,-7.3575311,925.47 -39.4391136,-7.3575249,924.63 -39.4391327,-7.3575177,924.86 -39.4391365,-7.3575053,924.84 -39.4391327,-7.3575072,924.84 -39.4391479,-7.3574853,925.17 -39.4392281,-7.3574529,924.83 -39.4392509,-7.3574443,926.22 -39.4392853,-7.3574381,925.09 -39.4393044,-7.3575091,924.38 -39.4393311,-7.3575678,924.92 -39.4393692,-7.3576055,924.95 -39.4394379,-7.3576546,926.75 -39.4394836,-7.3576875,927.33 -39.4395943,-7.3576951,928.55 -39.4396286,-7.3577237,929.14 -39.4397049,-7.3577571,927.97 -39.4396973,-7.3577766,925.64 -39.4397392,-7.3577900,924.91 -39.4397964,-7.3578773,925.02 -39.4397736,-7.3579583,925.34 -39.4397545,-7.3580189,926.30 -39.4397202,-7.3581114,926.63 -39.4397850,-7.3582172,926.59 -39.4397850,-7.3582811,926.83 -39.4397354,-7.3583393,927.00 -39.4396935,-7.3584156,926.36 -39.4396935,-7.3584800,926.02 -39.4396515,-7.3585191,926.53 -39.4396210,-7.3585620,926.16 -39.4395866,-7.3586292,925.83 -39.4395065,-7.3586564,925.92 -39.4394684,-7.3587327,925.92 -39.4394302,-7.3588338,925.80 -39.4394188,-7.3589129,926.58 -39.4393692,-7.3589807,926.80 -39.4393311,-7.3591008,926.39 -39.4393349,-7.3591905,926.47 -39.4393005,-7.3592358,924.83 -39.4392738,-7.3592372,921.86 -39.4393044,-7.3592439,919.94 -39.4393005,-7.3592429,919.89 -39.4392891,-7.3592362,919.92 -39.4392815,-7.3592286,919.95 -39.4392738,-7.3592205,919.91 -39.4392662,-7.3591981,920.08 -39.4392548,-7.3592000,920.13 -39.4391975,-7.3591781,920.16 -39.4391785,-7.3591695,920.25 -39.4391594,-7.3591733,918.86 -39.4391632,-7.3592005,918.72 -39.4391594,-7.3592072,918.67 -39.4391441,-7.3592129,918.56 -39.4390678,-7.3592377,919.47 -39.4389687,-7.3592682,920.13 -39.4389076,-7.3592634,920.77 -39.4388275,-7.3593297,922.28 -39.4387932,-7.3593941,920.91 -39.4387589,-7.3593864,920.23 -39.4387665,-7.3594003,918.77 -39.4387360,-7.3593864,919.08 -39.4387054,-7.3593578,920.70 -39.4386864,-7.3593569,920.94 -39.4386826,-7.3593440,921.33 -39.4386902,-7.3593464,921.92 -39.4386978,-7.3593569,922.59 -39.4387398,-7.3594165,924.48 -39.4387436,-7.3594251,925.30 -39.4387436,-7.3594365,926.45 -39.4387436,-7.3594365,927.61 -39.4387398,-7.3594232,928.73 -39.4387360,-7.3594131,929.72 -39.4387245,-7.3594060,930.08 -39.4387169,-7.3594084,930.11 -39.4387093,-7.3594031,929.44 -39.4386940,-7.3593969,928.42 -39.4386177,-7.3593903,927.97 -39.4385529,-7.3594103,923.27 -39.4384766,-7.3593988,920.39 -39.4384232,-7.3593864,919.30 -39.4383469,-7.3593502,918.97 -39.4382324,-7.3592911,918.39 -39.4381981,-7.3592777,916.80 -39.4381027,-7.3592410,917.03 -39.4380035,-7.3592920,916.33 -39.4379692,-7.3593736,918.78 -39.4379539,-7.3594670,921.06 -39.4379349,-7.3595042,919.06 -39.4379654,-7.3595428,918.89 -39.4379883,-7.3595648,918.27 -39.4379845,-7.3595996,917.36 -39.4379501,-7.3595357,915.83 -39.4379501,-7.3595238,915.45 -39.4379578,-7.3595266,915.31 -39.4379692,-7.3595300,915.23 -39.4379654,-7.3595314,915.19 -39.4379654,-7.3595281,915.08 -39.4379616,-7.3595266,914.91 -39.4379654,-7.3595195,914.86 -39.4379578,-7.3595104,914.88 -39.4378586,-7.3594956,915.48 -39.4377594,-7.3594956,916.33 -39.4376869,-7.3595076,916.44 -39.4375687,-7.3595095,916.34 -39.4375038,-7.3594909,916.08 -39.4374733,-7.3594418,916.13 -39.4374084,-7.3594036,915.52 -39.4373093,-7.3593273,915.48 -39.4372292,-7.3592844,916.55 -39.4371452,-7.3592114,916.72 -39.4370880,-7.3591294,917.30 -39.4370117,-7.3590441,918.00 -39.4369392,-7.3589668,917.70 -39.4368477,-7.3588800,917.84 -39.4367142,-7.3588071,918.25 -39.4366302,-7.3587861,919.81 -39.4365120,-7.3587751,919.67 -39.4364128,-7.3587966,920.59 -39.4363747,-7.3588009,921.14 -39.4362717,-7.3587952,922.81 -39.4361610,-7.3587947,923.38 -39.4360771,-7.3587818,924.72 -39.4359093,-7.3587551,924.47 -39.4357834,-7.3587584,927.44 -39.4356880,-7.3587523,928.13 -39.4355774,-7.3587322,927.95 -39.4354477,-7.3587251,926.17 -39.4353409,-7.3587341,924.72 -39.4352226,-7.3587208,923.72 -39.4351082,-7.3587122,925.89 -39.4349937,-7.3587279,928.36 -39.4348869,-7.3587766,930.77 -39.4348068,-7.3588734,934.11 -39.4348068,-7.3589320,932.36 -39.4347992,-7.3589292,932.42 -39.4347763,-7.3589277,932.44 -39.4347496,-7.3589630,932.05 -39.4346962,-7.3590422,929.27 -39.4346695,-7.3591194,927.75 -39.4346390,-7.3592081,928.30 -39.4346123,-7.3592663,929.52 -39.4345474,-7.3593354,931.86 -39.4344635,-7.3593988,933.66 -39.4344177,-7.3594460,934.44 -39.4343605,-7.3594885,934.27 -39.4343109,-7.3595018,934.59 -39.4342880,-7.3595247,934.45 -39.4341545,-7.3595943,934.23 -39.4339905,-7.3596597,932.48 -39.4338074,-7.3597279,934.16 -39.4336014,-7.3597789,935.89 -39.4333496,-7.3598809,939.41 -39.4330406,-7.3600159,944.28 -39.4327888,-7.3601618,950.25 -39.4325867,-7.3603597,956.03 -39.4323921,-7.3605471,962.98 -39.4321442,-7.3607144,962.13 -39.4318657,-7.3609042,964.66 -39.4316063,-7.3610978,962.58 -39.4313049,-7.3613458,962.45 -39.4310112,-7.3614969,960.22 -39.4307899,-7.3617039,963.95 -39.4304962,-7.3619099,956.81 -39.4302368,-7.3620763,961.56 -39.4299965,-7.3623066,964.33 -39.4298668,-7.3627186,962.42 -39.4296989,-7.3630085,959.19 -39.4295883,-7.3632679,958.16 -39.4295540,-7.3635187,960.59 -39.4295158,-7.3638253,958.47 -39.4293518,-7.3640699,958.97 -39.4292336,-7.3643074,962.34 -39.4291916,-7.3643813,964.91 -39.4291801,-7.3643980,965.94 -39.4291573,-7.3644443,965.84 -39.4291344,-7.3644857,965.66 -39.4291229,-7.3645039,965.50 -39.4291115,-7.3645229,965.39 -39.4291039,-7.3645310,965.17 -39.4290962,-7.3645449,965.08 -39.4290848,-7.3645625,965.00 -39.4290771,-7.3645749,964.88 -39.4290314,-7.3645887,964.78 -39.4289474,-7.3646626,963.94 -39.4287910,-7.3647161,961.78 -39.4286270,-7.3648133,956.42 -39.4285278,-7.3648458,953.77 -39.4284439,-7.3649230,953.00 -39.4283409,-7.3649459,953.22 -39.4282188,-7.3650155,953.91 -39.4280968,-7.3650846,951.13 -39.4280090,-7.3651514,950.03 -39.4279022,-7.3652253,949.36 -39.4277992,-7.3653078,948.38 -39.4277077,-7.3654175,949.06 -39.4276657,-7.3655543,949.98 -39.4275818,-7.3656530,950.63 -39.4275169,-7.3657913,947.30 -39.4274330,-7.3658776,946.11 -39.4273567,-7.3659291,948.00 -39.4272919,-7.3659954,949.44 -39.4272118,-7.3660660,950.84 -39.4271393,-7.3661499,951.69 -39.4270515,-7.3662081,952.98 -39.4269333,-7.3662252,948.86 -39.4268341,-7.3662896,947.50 -39.4266548,-7.3662801,946.70 -39.4265442,-7.3663049,945.27 -39.4264793,-7.3663454,945.36 -39.4263840,-7.3663421,945.72 -39.4262352,-7.3663254,944.78 -39.4261169,-7.3663459,943.13 -39.4259911,-7.3663511,943.53 -39.4258728,-7.3663793,944.19 -39.4257584,-7.3664279,945.52 -39.4256172,-7.3664918,944.19 -39.4254990,-7.3665447,945.31 -39.4253922,-7.3665934,946.11 -39.4253197,-7.3666749,941.34 -39.4252281,-7.3667274,940.44 -39.4251404,-7.3667631,941.14 -39.4250450,-7.3667769,942.36 -39.4249306,-7.3668222,942.44 -39.4248238,-7.3668408,942.61 -39.4246979,-7.3668518,942.41 -39.4245911,-7.3668995,942.03 -39.4245300,-7.3669319,942.08 -39.4244347,-7.3669600,942.92 -39.4242935,-7.3669524,940.52 -39.4241943,-7.3669372,938.58 -39.4240608,-7.3669200,938.92 -39.4239273,-7.3669071,939.53 -39.4238472,-7.3669395,938.61 -39.4237442,-7.3669047,938.22 -39.4236069,-7.3668718,938.05 -39.4235001,-7.3668690,940.08 -39.4234200,-7.3668499,941.88 -39.4234200,-7.3668475,941.95 -39.4232674,-7.3668094,941.89 -39.4231606,-7.3667603,941.72 -39.4230690,-7.3667440,942.73 -39.4229279,-7.3667240,942.84 -39.4227905,-7.3667169,943.22 -39.4226837,-7.3666906,943.20 -39.4225578,-7.3666606,943.63 -39.4225006,-7.3666563,944.77 -39.4224014,-7.3666692,944.67 -39.4222755,-7.3666840,943.22 -39.4221306,-7.3666592,942.67 -39.4220085,-7.3666391,941.81 -39.4218979,-7.3666201,940.72 -39.4217796,-7.3665895,940.58 -39.4216537,-7.3665471,940.58 -39.4215431,-7.3665118,941.48 -39.4214134,-7.3664765,941.45 -39.4213371,-7.3664227,940.33 -39.4212265,-7.3664002,940.63 -39.4211044,-7.3663783,941.03 -39.4209785,-7.3663774,941.39 -39.4208755,-7.3663864,940.97 -39.4207916,-7.3664098,942.03 -39.4206505,-7.3663974,941.44 -39.4205589,-7.3663797,942.30 -39.4205017,-7.3663406,944.11 -39.4204712,-7.3663297,946.17 -39.4203796,-7.3663173,945.16 -39.4202995,-7.3662896,944.94 -39.4202042,-7.3662472,945.67 -39.4200783,-7.3662257,946.86 -39.4199944,-7.3662128,946.52 -39.4199524,-7.3662066,945.89 -39.4198418,-7.3661957,945.52 -39.4196396,-7.3661709,944.94 -39.4195061,-7.3661747,943.83 -39.4193878,-7.3661890,942.64 -39.4192657,-7.3661761,941.77 -39.4191360,-7.3661914,941.34 -39.4190407,-7.3662095,940.42 -39.4189491,-7.3662066,940.03 -39.4188309,-7.3661885,940.45 -39.4186935,-7.3661809,940.14 -39.4186058,-7.3661308,939.77 -39.4185181,-7.3660955,940.05 -39.4184418,-7.3660636,941.77 -39.4183655,-7.3659844,943.81 -39.4183235,-7.3658977,944.31 -39.4181900,-7.3658323,944.36 -39.4180832,-7.3657808,944.59 -39.4180107,-7.3656912,946.19 -39.4179039,-7.3656359,948.20 -39.4178085,-7.3655710,950.06 -39.4177399,-7.3655162,951.97 -39.4176407,-7.3654528,954.11 -39.4175262,-7.3654180,955.27 -39.4174080,-7.3653536,955.27 -39.4173508,-7.3652887,957.45 -39.4172745,-7.3652101,959.11 -39.4172249,-7.3651094,959.25 -39.4171638,-7.3650351,960.14 -39.4171143,-7.3649287,960.75 -39.4170685,-7.3648343,961.58 -39.4170227,-7.3647504,961.75 -39.4169273,-7.3646364,962.19 -39.4168243,-7.3645225,961.75 -39.4167290,-7.3644419,960.05 -39.4166260,-7.3643913,958.27 -39.4165421,-7.3643498,958.33 -39.4165001,-7.3642907,960.50 -39.4164696,-7.3642039,962.64 -39.4164124,-7.3640966,963.97 -39.4163399,-7.3639631,964.03 -39.4162407,-7.3638964,963.95 -39.4162064,-7.3638077,964.59 -39.4161339,-7.3637300,964.36 -39.4159889,-7.3636627,965.95 -39.4158707,-7.3635716,964.59 -39.4157829,-7.3635168,964.19 -39.4156990,-7.3634791,965.19 -39.4156227,-7.3633890,965.97 -39.4155273,-7.3633342,967.08 -39.4153824,-7.3632565,968.20 -39.4152489,-7.3631811,968.27 -39.4152184,-7.3630948,968.27 -39.4151115,-7.3630009,967.56 -39.4149361,-7.3629222,963.13 -39.4148102,-7.3629503,960.92 -39.4147720,-7.3629999,957.80 -39.4146690,-7.3630171,954.17 -39.4145889,-7.3630419,952.73 -39.4144745,-7.3630772,950.34 -39.4144287,-7.3630772,950.13 -39.4143295,-7.3630795,949.86 -39.4142075,-7.3630791,949.00 -39.4141159,-7.3631010,949.14 -39.4140053,-7.3630939,949.06 -39.4139595,-7.3630528,948.61 -39.4139061,-7.3630028,950.00 -39.4138451,-7.3629856,951.20 -39.4138603,-7.3629212,951.91 -39.4139175,-7.3628359,953.05 -39.4139481,-7.3627567,953.75 -39.4139671,-7.3627234,954.25 -39.4140396,-7.3626223,954.52 -39.4140511,-7.3625059,955.30 -39.4140129,-7.3624220,954.20 -39.4139519,-7.3623714,951.81 -39.4138832,-7.3623648,950.80 -39.4138603,-7.3623328,950.80 -39.4138565,-7.3623295,950.83 -39.4138641,-7.3623095,950.83 -39.4138680,-7.3623018,950.81 -39.4138680,-7.3622980,950.75 -39.4138641,-7.3622994,950.70 -39.4138680,-7.3622923,950.69 -39.4138718,-7.3622880,950.53 -39.4138680,-7.3622918,950.52 -39.4138641,-7.3622904,950.47 -39.4138680,-7.3622704,950.31 -39.4138374,-7.3622279,951.13 -39.4137955,-7.3622174,950.13 -39.4137764,-7.3622160,948.27 -39.4138031,-7.3622308,943.42 -39.4138069,-7.3622408,940.19 -39.4138107,-7.3622355,939.20 -39.4137878,-7.3622551,938.83 -39.4137344,-7.3622570,937.75 -39.4137421,-7.3622537,937.34 -39.4137497,-7.3622670,936.77 -39.4137726,-7.3622932,937.59 -39.4137726,-7.3622932,937.63 </coordinates>
</LineString>
</MultiGeometry>
</Placemark>
<Folder>
<name>waypoints</name>
<Placemark>
<name>
Wed Feb 19 09:42:18 2014 S=0.80 Km/hr
</name>
<styleUrl>
#styleMap_TLP_Start
</styleUrl>
<Point>
<coordinates>
-39.4137077,-7.3625436,1002.59
</coordinates>
</Point>
</Placemark>
<Placemark>
<name>
Wed Feb 19 09:42:29 2014 S=1.53 Km/hr
</name>
<styleUrl>
#styleMap_TLP_Normal
</styleUrl>
<Point>
<coordinates>
-39.4139175,-7.3623323,937.14
</coordinates>
</Point>
</Placemark>
<Placemark>
<name>
Wed Feb 19 09:42:40 2014 S=1.53 Km/hr
</name>
<styleUrl>
#styleMap_TLP_Normal
</styleUrl>
<Point>
<coordinates>
-39.4139709,-7.3623481,938.06
</coordinates>
</Point>
</Placemark>
<Placemark>
<name>
Wed Feb 19 09:42:50 2014 S=1.22 Km/hr
</name>
<styleUrl>
#styleMap_TLP_Normal
</styleUrl>
<Point>
<coordinates>
-39.4140129,-7.3623652,945.13
</coordinates>
</Point>
</Placemark>
<Placemark>
<name>
Wed Feb 19 09:43:00 2014 S=2.02 Km/hr
</name>
<styleUrl>
#styleMap_TLP_Normal
</styleUrl>
<Point>
<coordinates>
-39.4140396,-7.3624144,944.02
</coordinates>
</Point>
</Placemark>
<Placemark>
<name>
Wed Feb 19 09:43:10 2014 S=0.17 Km/hr
</name>
<styleUrl>
#styleMap_TLP_Normal
</styleUrl>
<Point>
<coordinates>
-39.4140472,-7.3623953,941.83
</coordinates>
</Point>
</Placemark>
<Placemark>
<name>
Wed Feb 19 09:43:20 2014 S=3.50 Km/hr
</name>
<styleUrl>
#styleMap_TLP_Normal
</styleUrl>
<Point>
<coordinates>
-39.4141235,-7.3623457,941.86
</coordinates>
</Point>
</Placemark>
<Placemark>
<name>
Wed Feb 19 09:43:30 2014 S=3.89 Km/hr
</name>
<styleUrl>
#styleMap_TLP_Normal
</styleUrl>
<Point>
<coordinates>
-39.4142227,-7.3622856,941.73
</coordinates>
</Point>
</Placemark>
<Placemark>
<name>
Wed Feb 19 09:43:40 2014 S=2.67 Km/hr
</name>
<styleUrl>
#styleMap_TLP_Normal
</styleUrl>
<Point>
<coordinates>
-39.4142914,-7.3622336,941.44
</coordinates>
</Point>
</Placemark>
<Placemark>
<name>
Wed Feb 19 09:43:50 2014 S=4.76 Km/hr
</name>
<styleUrl>
#styleMap_TLP_Normal
</styleUrl>
<Point>
<coordinates>
-39.4143448,-7.3623013,941.42
</coordinates>
</Point>
</Placemark>
<Placemark>
<name>
Wed Feb 19 09:44:00 2014 S=5.52 Km/hr
</name>
<styleUrl>
#styleMap_TLP_Normal
</styleUrl>
<Point>
<coordinates>
-39.4143715,-7.3624396,940.45
</coordinates>
</Point>
</Placemark>
<Placemark>
<name>
Wed Feb 19 09:44:10 2014 S=4.79 Km/hr
</name>
<styleUrl>
#styleMap_TLP_Normal
</styleUrl>
<Point>
<coordinates>
-39.4144592,-7.3625536,939.34
</coordinates>
</Point>
</Placemark>
<Placemark>
<name>
Wed Feb 19 09:44:20 2014 S=7.35 Km/hr
</name>
<styleUrl>
#styleMap_TLP_Normal
</styleUrl>
<Point>
<coordinates>
-39.4145241,-7.3627119,938.14
</coordinates>
</Point>
</Placemark>
<Placemark>
<name>
Wed Feb 19 09:44:30 2014 S=2.75 Km/hr
</name>
<styleUrl>
#styleMap_TLP_Normal
</styleUrl>
<Point>
<coordinates>
-39.4145775,-7.3628154,936.47
</coordinates>
</Point>
</Placemark>
<Placemark>
<name>
Wed Feb 19 09:44:40 2014 S=6.02 Km/hr
</name>
<styleUrl>
#styleMap_TLP_Normal
</styleUrl>
<Point>
<coordinates>
-39.4146385,-7.3628836,933.94
</coordinates>
</Point>
</Placemark>
<Placemark>
<name>
Wed Feb 19 09:44:50 2014 S=3.45 Km/hr
</name>
<styleUrl>
#styleMap_TLP_Normal
</styleUrl>
<Point>
<coordinates>
-39.4147186,-7.3629332,931.55
</coordinates>
</Point>
</Placemark>
<Placemark>
<name>
Wed Feb 19 09:45:00 2014 S=3.43 Km/hr
</name>
<styleUrl>
#styleMap_TLP_Normal
</styleUrl>
<Point>
<coordinates>
-39.4148483,-7.3629699,928.03
</coordinates>
</Point>
</Placemark>
<Placemark>
<name>
Wed Feb 19 09:45:10 2014 S=1.42 Km/hr
</name>
<styleUrl>
#styleMap_TLP_Normal
</styleUrl>
<Point>
<coordinates>
-39.4149513,-7.3630114,923.69
</coordinates>
</Point>
</Placemark>
<Placemark>
<name>
Wed Feb 19 09:45:20 2014 S=1.09 Km/hr
</name>
<styleUrl>
#styleMap_TLP_Normal
</styleUrl>
<Point>
<coordinates>
-39.4150238,-7.3630390,920.22
</coordinates>
</Point>
</Placemark>
<Placemark>
<name>
Wed Feb 19 09:45:30 2014 S=1.13 Km/hr
</name>
<styleUrl>
#styleMap_TLP_Normal
</styleUrl>
<Point>
<coordinates>
-39.4150391,-7.3630285,918.83
</coordinates>
</Point>
</Placemark>
<Placemark>
<name>
Wed Feb 19 09:45:40 2014 S=4.36 Km/hr
</name>
<styleUrl>
#styleMap_TLP_Normal
</styleUrl>
<Point>
<coordinates>
-39.4161110,-7.3636765,918.09
</coordinates>
</Point>
</Placemark>
<Placemark>
<name>
Wed Feb 19 09:45:50 2014 S=4.38 Km/hr
</name>
<styleUrl>
#styleMap_TLP_Normal
</styleUrl>
<Point>
<coordinates>
-39.4161644,-7.3638272,916.81
</coordinates>
</Point>
</Placemark>
<Placemark>
<name>
Wed Feb 19 09:46:00 2014 S=5.31 Km/hr
</name>
<styleUrl>
#styleMap_TLP_Normal
</styleUrl>
<Point>
<coordinates>
-39.4162598,-7.3639455,915.23
</coordinates>
</Point>
</Placemark>
<Placemark>
<name>
Wed Feb 19 09:46:10 2014 S=1.75 Km/hr
</name>
<styleUrl>
#styleMap_TLP_Normal
</styleUrl>
<Point>
<coordinates>
-39.4163666,-7.3640637,913.27
</coordinates>
</Point>
</Placemark>
<Placemark>
<name>
Wed Feb 19 09:46:20 2014 S=5.29 Km/hr
</name>
<styleUrl>
#styleMap_TLP_Normal
</styleUrl>
<Point>
<coordinates>
-39.4165077,-7.3643517,910.23
</coordinates>
</Point>
</Placemark>
<Placemark>
<name>
Wed Feb 19 09:46:30 2014 S=5.82 Km/hr
</name>
<styleUrl>
#styleMap_TLP_Normal
</styleUrl>
<Point>
<coordinates>
-39.4166298,-7.3645368,905.47
</coordinates>
</Point>
</Placemark>
<Placemark>
<name>
Wed Feb 19 09:46:40 2014 S=2.57 Km/hr
</name>
<styleUrl>
#styleMap_TLP_Normal
</styleUrl>
<Point>
<coordinates>
-39.4166832,-7.3646975,898.08
</coordinates>
</Point>
</Placemark>
<Placemark>
<name>
Wed Feb 19 09:46:50 2014 S=6.45 Km/hr
</name>
<styleUrl>
#styleMap_TLP_Normal
</styleUrl>
<Point>
<coordinates>
-39.4168205,-7.3647923,893.14
</coordinates>
</Point>
</Placemark>
<Placemark>
<name>
Wed Feb 19 09:47:00 2014 S=5.30 Km/hr
</name>
<styleUrl>
#styleMap_TLP_Normal
</styleUrl>
<Point>
<coordinates>
-39.4169769,-7.3648701,886.77
</coordinates>
</Point>
</Placemark>
<Placemark>
<name>
Wed Feb 19 09:47:10 2014 S=5.13 Km/hr
</name>
<styleUrl>
#styleMap_TLP_Normal
</styleUrl>
<Point>
<coordinates>
-39.4171143,-7.3650079,880.03
</coordinates>
</Point>
</Placemark>
<Placemark>
<name>
Wed Feb 19 09:47:20 2014 S=4.37 Km/hr
</name>
<styleUrl>
#styleMap_TLP_Normal
</styleUrl>
<Point>
<coordinates>
-39.4172440,-7.3650560,872.72
</coordinates>
</Point>
</Placemark>
<Placemark>
<name>
Wed Feb 19 09:47:30 2014 S=4.86 Km/hr
</name>
<styleUrl>
#styleMap_TLP_Normal
</styleUrl>
<Point>
<coordinates>
-39.4173546,-7.3651652,864.17
</coordinates>
</Point>
</Placemark>
<Placemark>
<name>
Wed Feb 19 09:47:40 2014 S=2.71 Km/hr
</name>
<styleUrl>
#styleMap_TLP_Normal
</styleUrl>
<Point>
<coordinates>
-39.4174652,-7.3652515,853.70
</coordinates>
</Point>
</Placemark>
<Placemark>
<name>
Wed Feb 19 09:47:50 2014 S=7.63 Km/hr
</name>
<styleUrl>
#styleMap_TLP_Normal
</styleUrl>
<Point>
<coordinates>
-39.4176331,-7.3653092,842.89
</coordinates>
</Point>
</Placemark>
<Placemark>
<name>
Wed Feb 19 09:48:00 2014 S=4.11 Km/hr
</name>
<styleUrl>
#styleMap_TLP_Normal
</styleUrl>
<Point>
<coordinates>
-39.4178047,-7.3653440,831.36
</coordinates>
</Point>
</Placemark>
<Placemark>
<name>
Wed Feb 19 09:48:10 2014 S=2.89 Km/hr
</name>
<styleUrl>
#styleMap_TLP_Normal
</styleUrl>
<Point>
<coordinates>
-39.4179840,-7.3654037,822.73
</coordinates>
</Point>
</Placemark>
<Placemark>
<name>
Wed Feb 19 09:48:20 2014 S=2.21 Km/hr
</name>
<styleUrl>
#styleMap_TLP_Normal
</styleUrl>
<Point>
<coordinates>
-39.4183044,-7.3653626,814.98
</coordinates>
</Point>
</Placemark>
<Placemark>
<name>
Wed Feb 19 09:48:30 2014 S=2.85 Km/hr
</name>
<styleUrl>
#styleMap_TLP_Normal
</styleUrl>
<Point>
<coordinates>
-39.4197960,-7.3660655,895.17
</coordinates>
</Point>
</Placemark>
<Placemark>
<name>
Wed Feb 19 09:48:40 2014 S=3.24 Km/hr
</name>
<styleUrl>
#styleMap_TLP_Normal
</styleUrl>
<Point>
<coordinates>
-39.4200020,-7.3662057,924.98
</coordinates>
</Point>
</Placemark>
<Placemark>
<name>
Wed Feb 19 09:48:50 2014 S=2.76 Km/hr
</name>
<styleUrl>
#styleMap_TLP_Normal
</styleUrl>
<Point>
<coordinates>
-39.4201317,-7.3662057,914.98
</coordinates>
</Point>
</Placemark>
<Placemark>
<name>
Wed Feb 19 09:49:00 2014 S=3.93 Km/hr
</name>
<styleUrl>
#styleMap_TLP_Normal
</styleUrl>
<Point>
<coordinates>
-39.4202728,-7.3662319,911.20
</coordinates>
</Point>
</Placemark>
<Placemark>
<name>
Wed Feb 19 09:49:10 2014 S=3.24 Km/hr
</name>
<styleUrl>
#styleMap_TLP_Normal
</styleUrl>
<Point>
<coordinates>
-39.4204216,-7.3662219,909.34
</coordinates>
</Point>
</Placemark>
<Placemark>
<name>
Wed Feb 19 09:49:20 2014 S=3.80 Km/hr
</name>
<styleUrl>
#styleMap_TLP_Normal
</styleUrl>
<Point>
<coordinates>
-39.4205666,-7.3661957,905.56
</coordinates>
</Point>
</Placemark>
<Placemark>
<name>
Wed Feb 19 09:49:30 2014 S=3.12 Km/hr
</name>
<styleUrl>
#styleMap_TLP_Normal
</styleUrl>
<Point>
<coordinates>
-39.4206772,-7.3662124,907.55
</coordinates>
</Point>
</Placemark>
<Placemark>
<name>
Wed Feb 19 09:49:40 2014 S=3.92 Km/hr
</name>
<styleUrl>
#styleMap_TLP_Normal
</styleUrl>
<Point>
<coordinates>
-39.4207878,-7.3662224,908.47
</coordinates>
</Point>
</Placemark>
<Placemark>
<name>
Wed Feb 19 09:49:50 2014 S=1.89 Km/hr
</name>
<styleUrl>
#styleMap_TLP_Normal
</styleUrl>
<Point>
<coordinates>
-39.4209442,-7.3662229,913.25
</coordinates>
</Point>
</Placemark>
<Placemark>
<name>
Wed Feb 19 09:50:00 2014 S=1.33 Km/hr
</name>
<styleUrl>
#styleMap_TLP_Normal
</styleUrl>
<Point>
<coordinates>
-39.4212341,-7.3664098,910.89
</coordinates>
</Point>
</Placemark>
<Placemark>
<name>
Wed Feb 19 09:50:10 2014 S=1.83 Km/hr
</name>
<styleUrl>
#styleMap_TLP_Normal
</styleUrl>
<Point>
<coordinates>
-39.4214592,-7.3665032,922.00
</coordinates>
</Point>
</Placemark>
<Placemark>
<name>
Wed Feb 19 09:50:20 2014 S=1.51 Km/hr
</name>
<styleUrl>
#styleMap_TLP_Normal
</styleUrl>
<Point>
<coordinates>
-39.4215851,-7.3664775,926.88
</coordinates>
</Point>
</Placemark>
<Placemark>
<name>
Wed Feb 19 09:50:30 2014 S=2.35 Km/hr
</name>
<styleUrl>
#styleMap_TLP_Normal
</styleUrl>
<Point>
<coordinates>
-39.4216156,-7.3663769,925.88
</coordinates>
</Point>
</Placemark>
<Placemark>
<name>
Wed Feb 19 09:50:40 2014 S=0.83 Km/hr
</name>
<styleUrl>
#styleMap_TLP_Normal
</styleUrl>
<Point>
<coordinates>
-39.4216003,-7.3663311,927.89
</coordinates>
</Point>
</Placemark>
<Placemark>
<name>
Wed Feb 19 09:50:50 2014 S=1.29 Km/hr
</name>
<styleUrl>
#styleMap_TLP_Normal
</styleUrl>
<Point>
<coordinates>
-39.4216042,-7.3663349,928.31
</coordinates>
</Point>
</Placemark>
<Placemark>
<name>
Wed Feb 19 09:51:00 2014 S=2.57 Km/hr
</name>
<styleUrl>
#styleMap_TLP_Normal
</styleUrl>
<Point>
<coordinates>
-39.4216194,-7.3662496,928.80
</coordinates>
</Point>
</Placemark>
<Placemark>
<name>
Wed Feb 19 09:51:10 2014 S=2.32 Km/hr
</name>
<styleUrl>
#styleMap_TLP_Normal
</styleUrl>
<Point>
<coordinates>
-39.4215889,-7.3661714,929.69
</coordinates>
</Point>
</Placemark>
<Placemark>
<name>
Wed Feb 19 09:51:20 2014 S=2.12 Km/hr
</name>
<styleUrl>
#styleMap_TLP_Normal
</styleUrl>
<Point>
<coordinates>
-39.4215813,-7.3660769,930.67
</coordinates>
</Point>
</Placemark>
<Placemark>
<name>
Wed Feb 19 09:51:30 2014 S=1.23 Km/hr
</name>
<styleUrl>
#styleMap_TLP_Normal
</styleUrl>
<Point>
<coordinates>
-39.4215775,-7.3659883,930.92
</coordinates>
</Point>
</Placemark>
<Placemark>
<name>
Wed Feb 19 09:51:40 2014 S=2.30 Km/hr
</name>
<styleUrl>
#styleMap_TLP_Normal
</styleUrl>
<Point>
<coordinates>
-39.4215965,-7.3658977,929.77
</coordinates>
</Point>
</Placemark>
<Placemark>
<name>
Wed Feb 19 09:51:50 2014 S=2.74 Km/hr
</name>
<styleUrl>
#styleMap_TLP_Normal
</styleUrl>
<Point>
<coordinates>
-39.4216156,-7.3657904,929.56
</coordinates>
</Point>
</Placemark>
<Placemark>
<name>
Wed Feb 19 09:52:00 2014 S=3.57 Km/hr
</name>
<styleUrl>
#styleMap_TLP_Normal
</styleUrl>
<Point>
<coordinates>
-39.4216423,-7.3656564,928.56
</coordinates>
</Point>
</Placemark>
<Placemark>
<name>
Wed Feb 19 09:52:10 2014 S=2.45 Km/hr
</name>
<styleUrl>
#styleMap_TLP_Normal
</styleUrl>
<Point>
<coordinates>
-39.4216118,-7.3655610,927.41
</coordinates>
</Point>
</Placemark>
<Placemark>
<name>
Wed Feb 19 09:52:20 2014 S=2.49 Km/hr
</name>
<styleUrl>
#styleMap_TLP_Normal
</styleUrl>
<Point>
<coordinates>
-39.4216232,-7.3654685,926.48
</coordinates>
</Point>
</Placemark>
<Placemark>
<name>
Wed Feb 19 09:52:30 2014 S=2.08 Km/hr
</name>
<styleUrl>
#styleMap_TLP_Normal
</styleUrl>
<Point>
<coordinates>
-39.4215660,-7.3653970,925.05
</coordinates>
</Point>
</Placemark>
<Placemark>
<name>
Wed Feb 19 09:52:40 2014 S=2.44 Km/hr
</name>
<styleUrl>
#styleMap_TLP_Normal
</styleUrl>
<Point>
<coordinates>
-39.4215164,-7.3653154,924.83
</coordinates>
</Point>
</Placemark>
<Placemark>
<name>
Wed Feb 19 09:52:50 2014 S=1.90 Km/hr
</name>
<styleUrl>
#styleMap_TLP_Normal
</styleUrl>
<Point>
<coordinates>
-39.4214706,-7.3652525,925.09
</coordinates>
</Point>
</Placemark>
<Placemark>
<name>
Wed Feb 19 09:53:00 2014 S=0.28 Km/hr
</name>
<styleUrl>
#styleMap_TLP_Normal
</styleUrl>
<Point>
<coordinates>
-39.4214172,-7.3652444,925.98
</coordinates>
</Point>
</Placemark>
<Placemark>
<name>
Wed Feb 19 09:53:10 2014 S=2.04 Km/hr
</name>
<styleUrl>
#styleMap_TLP_Normal
</styleUrl>
<Point>
<coordinates>
-39.4213371,-7.3652883,927.70
</coordinates>
</Point>
</Placemark>
<Placemark>
<name>
Wed Feb 19 09:53:20 2014 S=0.31 Km/hr
</name>
<styleUrl>
#styleMap_TLP_Normal
</styleUrl>
<Point>
<coordinates>
-39.4212990,-7.3653250,928.22
</coordinates>
</Point>
</Placemark>
<Placemark>
<name>
Wed Feb 19 09:53:30 2014 S=0.36 Km/hr
</name>
<styleUrl>
#styleMap_TLP_Normal
</styleUrl>
<Point>
<coordinates>
-39.4212914,-7.3653269,928.22
</coordinates>
</Point>
</Placemark>
<Placemark>
<name>
Wed Feb 19 09:53:40 2014 S=0.79 Km/hr
</name>
<styleUrl>
#styleMap_TLP_Normal
</styleUrl>
<Point>
<coordinates>
-39.4212685,-7.3653088,928.22
</coordinates>
</Point>
</Placemark>
<Placemark>
<name>
Wed Feb 19 09:53:50 2014 S=0.52 Km/hr
</name>
<styleUrl>
#styleMap_TLP_Normal
</styleUrl>
<Point>
<coordinates>
-39.4212494,-7.3653088,928.30
</coordinates>
</Point>
</Placemark>
<Placemark>
<name>
Wed Feb 19 09:54:00 2014 S=1.13 Km/hr
</name>
<styleUrl>
#styleMap_TLP_Normal
</styleUrl>
<Point>
<coordinates>
-39.4212379,-7.3653026,928.31
</coordinates>
</Point>
</Placemark>
<Placemark>
<name>
Wed Feb 19 09:54:10 2014 S=0.72 Km/hr
</name>
<styleUrl>
#styleMap_TLP_Normal
</styleUrl>
<Point>
<coordinates>
-39.4212074,-7.3652949,928.80
</coordinates>
</Point>
</Placemark>
<Placemark>
<name>
Wed Feb 19 09:54:20 2014 S=0.79 Km/hr
</name>
<styleUrl>
#styleMap_TLP_Normal
</styleUrl>
<Point>
<coordinates>
-39.4212151,-7.3652968,928.78
</coordinates>
</Point>
</Placemark>
<Placemark>
<name>
Wed Feb 19 09:54:30 2014 S=1.24 Km/hr
</name>
<styleUrl>
#styleMap_TLP_Normal
</styleUrl>
<Point>
<coordinates>
-39.4212151,-7.3652868,928.78
</coordinates>
</Point>
</Placemark>
<Placemark>
<name>
Wed Feb 19 09:54:40 2014 S=0.45 Km/hr
</name>
<styleUrl>
#styleMap_TLP_Normal
</styleUrl>
<Point>
<coordinates>
-39.4212799,-7.3652740,929.80
</coordinates>
</Point>
</Placemark>
<Placemark>
<name>
Wed Feb 19 09:54:50 2014 S=1.97 Km/hr
</name>
<styleUrl>
#styleMap_TLP_Normal
</styleUrl>
<Point>
<coordinates>
-39.4212952,-7.3653426,931.09
</coordinates>
</Point>
</Placemark>
<Placemark>
<name>
Wed Feb 19 09:55:00 2014 S=0.81 Km/hr
</name>
<styleUrl>
#styleMap_TLP_Normal
</styleUrl>
<Point>
<coordinates>
-39.4213333,-7.3653598,931.70
</coordinates>
</Point>
</Placemark>
<Placemark>
<name>
Wed Feb 19 09:55:10 2014 S=1.20 Km/hr
</name>
<styleUrl>
#styleMap_TLP_Normal
</styleUrl>
<Point>
<coordinates>
-39.4213104,-7.3653383,931.05
</coordinates>
</Point>
</Placemark>
<Placemark>
<name>
Wed Feb 19 09:55:20 2014 S=1.55 Km/hr
</name>
<styleUrl>
#styleMap_TLP_Normal
</styleUrl>
<Point>
<coordinates>
-39.4212875,-7.3653946,931.25
</coordinates>
</Point>
</Placemark>
<Placemark>
<name>
Wed Feb 19 09:55:30 2014 S=0.54 Km/hr
</name>
<styleUrl>
#styleMap_TLP_Normal
</styleUrl>
<Point>
<coordinates>
-39.4212723,-7.3654122,931.22
</coordinates>
</Point>
</Placemark>
<Placemark>
<name>
Wed Feb 19 09:55:40 2014 S=0.50 Km/hr
</name>
<styleUrl>
#styleMap_TLP_Normal
</styleUrl>
<Point>
<coordinates>
-39.4212608,-7.3654199,931.27
</coordinates>
</Point>
</Placemark>
<Placemark>
<name>
Wed Feb 19 09:55:50 2014 S=0.62 Km/hr
</name>
<styleUrl>
#styleMap_TLP_Normal
</styleUrl>
<Point>
<coordinates>
-39.4212685,-7.3654203,931.30
</coordinates>
</Point>
</Placemark>
<Placemark>
<name>
Wed Feb 19 09:56:00 2014 S=1.04 Km/hr
</name>
<styleUrl>
#styleMap_TLP_Normal
</styleUrl>
<Point>
<coordinates>
-39.4212570,-7.3654280,931.31
</coordinates>
</Point>
</Placemark>
<Placemark>
<name>
Wed Feb 19 09:56:10 2014 S=0.71 Km/hr
</name>
<styleUrl>
#styleMap_TLP_Normal
</styleUrl>
<Point>
<coordinates>
-39.4212570,-7.3654847,931.83
</coordinates>
</Point>
</Placemark>
<Placemark>
<name>
Wed Feb 19 09:56:20 2014 S=0.75 Km/hr
</name>
<styleUrl>
#styleMap_TLP_Normal
</styleUrl>
<Point>
<coordinates>
-39.4212341,-7.3654933,932.03
</coordinates>
</Point>
</Placemark>
<Placemark>
<name>
Wed Feb 19 09:56:30 2014 S=1.25 Km/hr
</name>
<styleUrl>
#styleMap_TLP_Normal
</styleUrl>
<Point>
<coordinates>
-39.4211845,-7.3654833,933.08
</coordinates>
</Point>
</Placemark>
<Placemark>
<name>
Wed Feb 19 09:56:40 2014 S=1.12 Km/hr
</name>
<styleUrl>
#styleMap_TLP_Normal
</styleUrl>
<Point>
<coordinates>
-39.4211311,-7.3655019,933.17
</coordinates>
</Point>
</Placemark>
<Placemark>
<name>
Wed Feb 19 09:56:50 2014 S=1.14 Km/hr
</name>
<styleUrl>
#styleMap_TLP_Normal
</styleUrl>
<Point>
<coordinates>
-39.4211426,-7.3654947,932.94
</coordinates>
</Point>
</Placemark>
<Placemark>
<name>
Wed Feb 19 09:57:00 2014 S=1.90 Km/hr
</name>
<styleUrl>
#styleMap_TLP_Normal
</styleUrl>
<Point>
<coordinates>
-39.4211349,-7.3654275,933.17
</coordinates>
</Point>
</Placemark>
<Placemark>
<name>
Wed Feb 19 09:57:10 2014 S=1.04 Km/hr
</name>
<styleUrl>
#styleMap_TLP_Normal
</styleUrl>
<Point>
<coordinates>
-39.4211426,-7.3653889,933.08
</coordinates>
</Point>
</Placemark>
<Placemark>
<name>
Wed Feb 19 09:57:20 2014 S=0.46 Km/hr
</name>
<styleUrl>
#styleMap_TLP_Normal
</styleUrl>
<Point>
<coordinates>
-39.4211426,-7.3653874,933.16
</coordinates>
</Point>
</Placemark>
<Placemark>
<name>
Wed Feb 19 09:57:30 2014 S=0.49 Km/hr
</name>
<styleUrl>
#styleMap_TLP_Normal
</styleUrl>
<Point>
<coordinates>
-39.4211426,-7.3654146,933.66
</coordinates>
</Point>
</Placemark>
<Placemark>
<name>
Wed Feb 19 09:57:40 2014 S=0.98 Km/hr
</name>
<styleUrl>
#styleMap_TLP_Normal
</styleUrl>
<Point>
<coordinates>
-39.4211349,-7.3654566,934.08
</coordinates>
</Point>
</Placemark>
<Placemark>
<name>
Wed Feb 19 09:57:50 2014 S=1.31 Km/hr
</name>
<styleUrl>
#styleMap_TLP_Normal
</styleUrl>
<Point>
<coordinates>
-39.4211044,-7.3654451,934.00
</coordinates>
</Point>
</Placemark>
<Placemark>
<name>
Wed Feb 19 09:58:00 2014 S=1.25 Km/hr
</name>
<styleUrl>
#styleMap_TLP_Normal
</styleUrl>
<Point>
<coordinates>
-39.4210548,-7.3654132,933.53
</coordinates>
</Point>
</Placemark>
<Placemark>
<name>
Wed Feb 19 09:58:10 2014 S=1.12 Km/hr
</name>
<styleUrl>
#styleMap_TLP_Normal
</styleUrl>
<Point>
<coordinates>
-39.4210205,-7.3654127,933.75
</coordinates>
</Point>
</Placemark>
<Placemark>
<name>
Wed Feb 19 09:58:20 2014 S=0.96 Km/hr
</name>
<styleUrl>
#styleMap_TLP_Normal
</styleUrl>
<Point>
<coordinates>
-39.4209709,-7.3654118,934.17
</coordinates>
</Point>
</Placemark>
<Placemark>
<name>
Wed Feb 19 09:58:30 2014 S=0.54 Km/hr
</name>
<styleUrl>
#styleMap_TLP_Normal
</styleUrl>
<Point>
<coordinates>
-39.4209671,-7.3653946,934.23
</coordinates>
</Point>
</Placemark>
<Placemark>
<name>
Wed Feb 19 09:58:40 2014 S=0.38 Km/hr
</name>
<styleUrl>
#styleMap_TLP_Normal
</styleUrl>
<Point>
<coordinates>
-39.4209633,-7.3653941,934.25
</coordinates>
</Point>
</Placemark>
<Placemark>
<name>
Wed Feb 19 09:58:50 2014 S=0.81 Km/hr
</name>
<styleUrl>
#styleMap_TLP_Normal
</styleUrl>
<Point>
<coordinates>
-39.4209557,-7.3654056,934.27
</coordinates>
</Point>
</Placemark>
<Placemark>
<name>
Wed Feb 19 09:59:00 2014 S=0.52 Km/hr
</name>
<styleUrl>
#styleMap_TLP_Normal
</styleUrl>
<Point>
<coordinates>
-39.4209633,-7.3654137,934.28
</coordinates>
</Point>
</Placemark>
<Placemark>
<name>
Wed Feb 19 09:59:10 2014 S=0.60 Km/hr
</name>
<styleUrl>
#styleMap_TLP_Normal
</styleUrl>
<Point>
<coordinates>
-39.4209671,-7.3654070,934.34
</coordinates>
</Point>
</Placemark>
<Placemark>
<name>
Wed Feb 19 09:59:20 2014 S=0.48 Km/hr
</name>
<styleUrl>
#styleMap_TLP_Normal
</styleUrl>
<Point>
<coordinates>
-39.4209633,-7.3654046,934.36
</coordinates>
</Point>
</Placemark>
<Placemark>
<name>
Wed Feb 19 09:59:30 2014 S=0.76 Km/hr
</name>
<styleUrl>
#styleMap_TLP_Normal
</styleUrl>
<Point>
<coordinates>
-39.4209518,-7.3653970,934.34
</coordinates>
</Point>
</Placemark>
<Placemark>
<name>
Wed Feb 19 09:59:40 2014 S=0.70 Km/hr
</name>
<styleUrl>
#styleMap_TLP_Normal
</styleUrl>
<Point>
<coordinates>
-39.4209366,-7.3653851,934.55
</coordinates>
</Point>
</Placemark>
<Placemark>
<name>
Wed Feb 19 09:59:50 2014 S=0.35 Km/hr
</name>
<styleUrl>
#styleMap_TLP_Normal
</styleUrl>
<Point>
<coordinates>
-39.4209366,-7.3653965,934.58
</coordinates>
</Point>
</Placemark>
<Placemark>
<name>
Wed Feb 19 10:00:00 2014 S=0.50 Km/hr
</name>
<styleUrl>
#styleMap_TLP_Normal
</styleUrl>
<Point>
<coordinates>
-39.4209328,-7.3653898,934.56
</coordinates>
</Point>
</Placemark>
<Placemark>
<name>
Wed Feb 19 10:00:10 2014 S=1.97 Km/hr
</name>
<styleUrl>
#styleMap_TLP_Normal
</styleUrl>
<Point>
<coordinates>
-39.4209442,-7.3654065,934.64
</coordinates>
</Point>
</Placemark>
<Placemark>
<name>
Wed Feb 19 10:00:20 2014 S=1.09 Km/hr
</name>
<styleUrl>
#styleMap_TLP_Normal
</styleUrl>
<Point>
<coordinates>
-39.4209709,-7.3654056,935.52
</coordinates>
</Point>
</Placemark>
<Placemark>
<name>
Wed Feb 19 10:00:30 2014 S=0.36 Km/hr
</name>
<styleUrl>
#styleMap_TLP_Normal
</styleUrl>
<Point>
<coordinates>
-39.4210014,-7.3653831,935.55
</coordinates>
</Point>
</Placemark>
<Placemark>
<name>
Wed Feb 19 10:00:40 2014 S=0.41 Km/hr
</name>
<styleUrl>
#styleMap_TLP_Normal
</styleUrl>
<Point>
<coordinates>
-39.4210091,-7.3653789,935.58
</coordinates>
</Point>
</Placemark>
<Placemark>
<name>
Wed Feb 19 10:00:50 2014 S=0.40 Km/hr
</name>
<styleUrl>
#styleMap_TLP_Normal
</styleUrl>
<Point>
<coordinates>
-39.4210129,-7.3653789,935.59
</coordinates>
</Point>
</Placemark>
<Placemark>
<name>
Wed Feb 19 10:01:00 2014 S=0.97 Km/hr
</name>
<styleUrl>
#styleMap_TLP_Normal
</styleUrl>
<Point>
<coordinates>
-39.4210205,-7.3653860,935.63
</coordinates>
</Point>
</Placemark>
<Placemark>
<name>
Wed Feb 19 10:01:10 2014 S=0.59 Km/hr
</name>
<styleUrl>
#styleMap_TLP_Normal
</styleUrl>
<Point>
<coordinates>
-39.4210014,-7.3653851,935.36
</coordinates>
</Point>
</Placemark>
<Placemark>
<name>
Wed Feb 19 10:01:20 2014 S=0.26 Km/hr
</name>
<styleUrl>
#styleMap_TLP_Normal
</styleUrl>
<Point>
<coordinates>
-39.4209862,-7.3653827,935.55
</coordinates>
</Point>
</Placemark>
<Placemark>
<name>
Wed Feb 19 10:01:30 2014 S=0.67 Km/hr
</name>
<styleUrl>
#styleMap_TLP_Normal
</styleUrl>
<Point>
<coordinates>
-39.4209824,-7.3653812,935.75
</coordinates>
</Point>
</Placemark>
<Placemark>
<name>
Wed Feb 19 10:01:40 2014 S=0.87 Km/hr
</name>
<styleUrl>
#styleMap_TLP_Normal
</styleUrl>
<Point>
<coordinates>
-39.4209709,-7.3653879,935.77
</coordinates>
</Point>
</Placemark>
<Placemark>
<name>
Wed Feb 19 10:01:50 2014 S=1.18 Km/hr
</name>
<styleUrl>
#styleMap_TLP_Normal
</styleUrl>
<Point>
<coordinates>
-39.4209137,-7.3653841,936.19
</coordinates>
</Point>
</Placemark>
<Placemark>
<name>
Wed Feb 19 10:02:00 2014 S=1.01 Km/hr
</name>
<styleUrl>
#styleMap_TLP_Normal
</styleUrl>
<Point>
<coordinates>
-39.4209023,-7.3653860,936.70
</coordinates>
</Point>
</Placemark>
<Placemark>
<name>
Wed Feb 19 10:02:10 2014 S=1.28 Km/hr
</name>
<styleUrl>
#styleMap_TLP_Normal
</styleUrl>
<Point>
<coordinates>
-39.4209251,-7.3654194,937.17
</coordinates>
</Point>
</Placemark>
<Placemark>
<name>
Wed Feb 19 10:02:20 2014 S=0.38 Km/hr
</name>
<styleUrl>
#styleMap_TLP_Normal
</styleUrl>
<Point>
<coordinates>
-39.4209251,-7.3654442,937.34
</coordinates>
</Point>
</Placemark>
<Placemark>
<name>
Wed Feb 19 10:02:30 2014 S=0.71 Km/hr
</name>
<styleUrl>
#styleMap_TLP_Normal
</styleUrl>
<Point>
<coordinates>
-39.4209290,-7.3654451,937.36
</coordinates>
</Point>
</Placemark>
<Placemark>
<name>
Wed Feb 19 10:02:40 2014 S=0.65 Km/hr
</name>
<styleUrl>
#styleMap_TLP_Normal
</styleUrl>
<Point>
<coordinates>
-39.4209290,-7.3654542,937.42
</coordinates>
</Point>
</Placemark>
<Placemark>
<name>
Wed Feb 19 10:02:50 2014 S=0.20 Km/hr
</name>
<styleUrl>
#styleMap_TLP_Normal
</styleUrl>
<Point>
<coordinates>
-39.4209213,-7.3654513,937.42
</coordinates>
</Point>
</Placemark>
<Placemark>
<name>
Wed Feb 19 10:03:00 2014 S=0.96 Km/hr
</name>
<styleUrl>
#styleMap_TLP_Normal
</styleUrl>
<Point>
<coordinates>
-39.4209175,-7.3654566,937.42
</coordinates>
</Point>
</Placemark>
<Placemark>
<name>
Wed Feb 19 10:03:10 2014 S=0.55 Km/hr
</name>
<styleUrl>
#styleMap_TLP_Normal
</styleUrl>
<Point>
<coordinates>
-39.4208946,-7.3654513,937.55
</coordinates>
</Point>
</Placemark>
<Placemark>
<name>
Wed Feb 19 10:03:20 2014 S=0.23 Km/hr
</name>
<styleUrl>
#styleMap_TLP_Normal
</styleUrl>
<Point>
<coordinates>
-39.4208984,-7.3654499,937.58
</coordinates>
</Point>
</Placemark>
<Placemark>
<name>
Wed Feb 19 10:03:30 2014 S=0.20 Km/hr
</name>
<styleUrl>
#styleMap_TLP_Normal
</styleUrl>
<Point>
<coordinates>
-39.4209099,-7.3654466,938.23
</coordinates>
</Point>
</Placemark>
<Placemark>
<name>
Wed Feb 19 10:03:40 2014 S=0.64 Km/hr
</name>
<styleUrl>
#styleMap_TLP_Normal
</styleUrl>
<Point>
<coordinates>
-39.4209099,-7.3654318,939.11
</coordinates>
</Point>
</Placemark>
<Placemark>
<name>
Wed Feb 19 10:03:50 2014 S=0.65 Km/hr
</name>
<styleUrl>
#styleMap_TLP_Normal
</styleUrl>
<Point>
<coordinates>
-39.4209099,-7.3654146,939.22
</coordinates>
</Point>
</Placemark>
<Placemark>
<name>
Wed Feb 19 10:04:00 2014 S=1.17 Km/hr
</name>
<styleUrl>
#styleMap_TLP_Normal
</styleUrl>
<Point>
<coordinates>
-39.4209023,-7.3654284,939.36
</coordinates>
</Point>
</Placemark>
<Placemark>
<name>
Wed Feb 19 10:04:10 2014 S=1.31 Km/hr
</name>
<styleUrl>
#styleMap_TLP_Normal
</styleUrl>
<Point>
<coordinates>
-39.4208527,-7.3654628,939.98
</coordinates>
</Point>
</Placemark>
<Placemark>
<name>
Wed Feb 19 10:04:20 2014 S=0.70 Km/hr
</name>
<styleUrl>
#styleMap_TLP_Normal
</styleUrl>
<Point>
<coordinates>
-39.4208412,-7.3654852,939.70
</coordinates>
</Point>
</Placemark>
<Placemark>
<name>
Wed Feb 19 10:04:30 2014 S=0.46 Km/hr
</name>
<styleUrl>
#styleMap_TLP_Normal
</styleUrl>
<Point>
<coordinates>
-39.4208336,-7.3654842,939.70
</coordinates>
</Point>
</Placemark>
<Placemark>
<name>
Wed Feb 19 10:04:40 2014 S=0.74 Km/hr
</name>
<styleUrl>
#styleMap_TLP_Normal
</styleUrl>
<Point>
<coordinates>
-39.4208298,-7.3654861,939.73
</coordinates>
</Point>
</Placemark>
<Placemark>
<name>
Wed Feb 19 10:04:50 2014 S=0.67 Km/hr
</name>
<styleUrl>
#styleMap_TLP_Normal
</styleUrl>
<Point>
<coordinates>
-39.4208260,-7.3655100,939.98
</coordinates>
</Point>
</Placemark>
<Placemark>
<name>
Wed Feb 19 10:05:00 2014 S=0.39 Km/hr
</name>
<styleUrl>
#styleMap_TLP_Normal
</styleUrl>
<Point>
<coordinates>
-39.4208260,-7.3655143,940.02
</coordinates>
</Point>
</Placemark>
<Placemark>
<name>
Wed Feb 19 10:05:10 2014 S=0.82 Km/hr
</name>
<styleUrl>
#styleMap_TLP_Normal
</styleUrl>
<Point>
<coordinates>
-39.4208183,-7.3655224,940.02
</coordinates>
</Point>
</Placemark>
<Placemark>
<name>
Wed Feb 19 10:05:20 2014 S=0.54 Km/hr
</name>
<styleUrl>
#styleMap_TLP_Normal
</styleUrl>
<Point>
<coordinates>
-39.4207840,-7.3655400,939.88
</coordinates>
</Point>
</Placemark>
<Placemark>
<name>
Wed Feb 19 10:05:30 2014 S=0.86 Km/hr
</name>
<styleUrl>
#styleMap_TLP_Normal
</styleUrl>
<Point>
<coordinates>
-39.4207878,-7.3655295,939.86
</coordinates>
</Point>
</Placemark>
<Placemark>
<name>
Wed Feb 19 10:05:40 2014 S=0.78 Km/hr
</name>
<styleUrl>
#styleMap_TLP_Normal
</styleUrl>
<Point>
<coordinates>
-39.4208031,-7.3655543,940.02
</coordinates>
</Point>
</Placemark>
<Placemark>
<name>
Wed Feb 19 10:05:50 2014 S=0.31 Km/hr
</name>
<styleUrl>
#styleMap_TLP_Normal
</styleUrl>
<Point>
<coordinates>
-39.4207993,-7.3655529,940.00
</coordinates>
</Point>
</Placemark>
<Placemark>
<name>
Wed Feb 19 10:06:00 2014 S=1.32 Km/hr
</name>
<styleUrl>
#styleMap_TLP_Normal
</styleUrl>
<Point>
<coordinates>
-39.4207916,-7.3655491,939.97
</coordinates>
</Point>
</Placemark>
<Placemark>
<name>
Wed Feb 19 10:06:10 2014 S=0.61 Km/hr
</name>
<styleUrl>
#styleMap_TLP_Normal
</styleUrl>
<Point>
<coordinates>
-39.4207726,-7.3655138,939.23
</coordinates>
</Point>
</Placemark>
<Placemark>
<name>
Wed Feb 19 10:06:20 2014 S=0.73 Km/hr
</name>
<styleUrl>
#styleMap_TLP_Normal
</styleUrl>
<Point>
<coordinates>
-39.4207573,-7.3655500,937.72
</coordinates>
</Point>
</Placemark>
<Placemark>
<name>
Wed Feb 19 10:06:30 2014 S=1.19 Km/hr
</name>
<styleUrl>
#styleMap_TLP_Normal
</styleUrl>
<Point>
<coordinates>
-39.4207191,-7.3655920,937.20
</coordinates>
</Point>
</Placemark>
<Placemark>
<name>
Wed Feb 19 10:06:40 2014 S=0.62 Km/hr
</name>
<styleUrl>
#styleMap_TLP_Normal
</styleUrl>
<Point>
<coordinates>
-39.4207268,-7.3656058,937.61
</coordinates>
</Point>
</Placemark>
<Placemark>
<name>
Wed Feb 19 10:06:50 2014 S=0.31 Km/hr
</name>
<styleUrl>
#styleMap_TLP_Normal
</styleUrl>
<Point>
<coordinates>
-39.4207153,-7.3656073,938.63
</coordinates>
</Point>
</Placemark>
<Placemark>
<name>
Wed Feb 19 10:07:00 2014 S=0.58 Km/hr
</name>
<styleUrl>
#styleMap_TLP_Normal
</styleUrl>
<Point>
<coordinates>
-39.4207191,-7.3656001,939.05
</coordinates>
</Point>
</Placemark>
<Placemark>
<name>
Wed Feb 19 10:07:10 2014 S=1.08 Km/hr
</name>
<styleUrl>
#styleMap_TLP_Normal
</styleUrl>
<Point>
<coordinates>
-39.4207268,-7.3655920,939.09
</coordinates>
</Point>
</Placemark>
<Placemark>
<name>
Wed Feb 19 10:07:20 2014 S=0.46 Km/hr
</name>
<styleUrl>
#styleMap_TLP_Normal
</styleUrl>
<Point>
<coordinates>
-39.4207382,-7.3655748,939.19
</coordinates>
</Point>
</Placemark>
<Placemark>
<name>
Wed Feb 19 10:07:30 2014 S=0.48 Km/hr
</name>
<styleUrl>
#styleMap_TLP_Normal
</styleUrl>
<Point>
<coordinates>
-39.4207344,-7.3655629,939.22
</coordinates>
</Point>
</Placemark>
<Placemark>
<name>
Wed Feb 19 10:07:40 2014 S=1.38 Km/hr
</name>
<styleUrl>
#styleMap_TLP_Normal
</styleUrl>
<Point>
<coordinates>
-39.4207458,-7.3655705,939.27
</coordinates>
</Point>
</Placemark>
<Placemark>
<name>
Wed Feb 19 10:07:50 2014 S=0.68 Km/hr
</name>
<styleUrl>
#styleMap_TLP_Normal
</styleUrl>
<Point>
<coordinates>
-39.4207954,-7.3655205,939.41
</coordinates>
</Point>
</Placemark>
<Placemark>
<name>
Wed Feb 19 10:08:00 2014 S=0.87 Km/hr
</name>
<styleUrl>
#styleMap_TLP_Normal
</styleUrl>
<Point>
<coordinates>
-39.4208031,-7.3654985,939.44
</coordinates>
</Point>
</Placemark>
<Placemark>
<name>
Wed Feb 19 10:08:10 2014 S=0.95 Km/hr
</name>
<styleUrl>
#styleMap_TLP_Normal
</styleUrl>
<Point>
<coordinates>
-39.4207993,-7.3654923,939.45
</coordinates>
</Point>
</Placemark>
<Placemark>
<name>
Wed Feb 19 10:08:20 2014 S=0.77 Km/hr
</name>
<styleUrl>
#styleMap_TLP_Normal
</styleUrl>
<Point>
<coordinates>
-39.4207840,-7.3655119,940.25
</coordinates>
</Point>
</Placemark>
<Placemark>
<name>
Wed Feb 19 10:08:30 2014 S=0.12 Km/hr
</name>
<styleUrl>
#styleMap_TLP_Normal
</styleUrl>
<Point>
<coordinates>
-39.4207764,-7.3655138,940.22
</coordinates>
</Point>
</Placemark>
<Placemark>
<name>
Wed Feb 19 10:08:40 2014 S=0.25 Km/hr
</name>
<styleUrl>
#styleMap_TLP_Normal
</styleUrl>
<Point>
<coordinates>
-39.4207649,-7.3655119,940.25
</coordinates>
</Point>
</Placemark>
<Placemark>
<name>
Wed Feb 19 10:08:50 2014 S=1.21 Km/hr
</name>
<styleUrl>
#styleMap_TLP_Normal
</styleUrl>
<Point>
<coordinates>
-39.4207611,-7.3655086,940.27
</coordinates>
</Point>
</Placemark>
<Placemark>
<name>
Wed Feb 19 10:09:00 2014 S=0.29 Km/hr
</name>
<styleUrl>
#styleMap_TLP_Normal
</styleUrl>
<Point>
<coordinates>
-39.4207458,-7.3654900,940.08
</coordinates>
</Point>
</Placemark>
<Placemark>
<name>
Wed Feb 19 10:09:10 2014 S=2.16 Km/hr
</name>
<styleUrl>
#styleMap_TLP_Normal
</styleUrl>
<Point>
<coordinates>
-39.4206848,-7.3655062,939.28
</coordinates>
</Point>
</Placemark>
<Placemark>
<name>
Wed Feb 19 10:09:20 2014 S=1.16 Km/hr
</name>
<styleUrl>
#styleMap_TLP_Normal
</styleUrl>
<Point>
<coordinates>
-39.4206314,-7.3655367,939.80
</coordinates>
</Point>
</Placemark>
<Placemark>
<name>
Wed Feb 19 10:09:30 2014 S=0.44 Km/hr
</name>
<styleUrl>
#styleMap_TLP_Normal
</styleUrl>
<Point>
<coordinates>
-39.4205780,-7.3655968,939.34
</coordinates>
</Point>
</Placemark>
<Placemark>
<name>
Wed Feb 19 10:09:40 2014 S=0.61 Km/hr
</name>
<styleUrl>
#styleMap_TLP_Normal
</styleUrl>
<Point>
<coordinates>
-39.4205742,-7.3656507,938.95
</coordinates>
</Point>
</Placemark>
<Placemark>
<name>
Wed Feb 19 10:09:50 2014 S=0.29 Km/hr
</name>
<styleUrl>
#styleMap_TLP_Normal
</styleUrl>
<Point>
<coordinates>
-39.4205894,-7.3656240,939.38
</coordinates>
</Point>
</Placemark>
<Placemark>
<name>
Wed Feb 19 10:10:00 2014 S=0.54 Km/hr
</name>
<styleUrl>
#styleMap_TLP_Normal
</styleUrl>
<Point>
<coordinates>
-39.4205856,-7.3656068,940.17
</coordinates>
</Point>
</Placemark>
<Placemark>
<name>
Wed Feb 19 10:10:10 2014 S=1.65 Km/hr
</name>
<styleUrl>
#styleMap_TLP_Normal
</styleUrl>
<Point>
<coordinates>
-39.4205589,-7.3655839,940.33
</coordinates>
</Point>
</Placemark>
<Placemark>
<name>
Wed Feb 19 10:10:20 2014 S=0.51 Km/hr
</name>
<styleUrl>
#styleMap_TLP_Normal
</styleUrl>
<Point>
<coordinates>
-39.4205666,-7.3655930,940.41
</coordinates>
</Point>
</Placemark>
<Placemark>
<name>
Wed Feb 19 10:10:30 2014 S=1.48 Km/hr
</name>
<styleUrl>
#styleMap_TLP_Normal
</styleUrl>
<Point>
<coordinates>
-39.4205399,-7.3656230,941.14
</coordinates>
</Point>
</Placemark>
<Placemark>
<name>
Wed Feb 19 10:10:40 2014 S=0.92 Km/hr
</name>
<styleUrl>
#styleMap_TLP_Normal
</styleUrl>
<Point>
<coordinates>
-39.4205322,-7.3656354,941.33
</coordinates>
</Point>
</Placemark>
<Placemark>
<name>
Wed Feb 19 10:10:50 2014 S=0.27 Km/hr
</name>
<styleUrl>
#styleMap_TLP_Normal
</styleUrl>
<Point>
<coordinates>
-39.4205589,-7.3656454,941.13
</coordinates>
</Point>
</Placemark>
<Placemark>
<name>
Wed Feb 19 10:11:00 2014 S=0.50 Km/hr
</name>
<styleUrl>
#styleMap_TLP_Normal
</styleUrl>
<Point>
<coordinates>
-39.4205551,-7.3656483,940.95
</coordinates>
</Point>
</Placemark>
<Placemark>
<name>
Wed Feb 19 10:11:10 2014 S=0.42 Km/hr
</name>
<styleUrl>
#styleMap_TLP_Normal
</styleUrl>
<Point>
<coordinates>
-39.4205589,-7.3656721,941.03
</coordinates>
</Point>
</Placemark>
<Placemark>
<name>
Wed Feb 19 10:11:20 2014 S=0.45 Km/hr
</name>
<styleUrl>
#styleMap_TLP_Normal
</styleUrl>
<Point>
<coordinates>
-39.4205513,-7.3656650,941.00
</coordinates>
</Point>
</Placemark>
<Placemark>
<name>
Wed Feb 19 10:11:30 2014 S=0.42 Km/hr
</name>
<styleUrl>
#styleMap_TLP_Normal
</styleUrl>
<Point>
<coordinates>
-39.4205551,-7.3656454,941.81
</coordinates>
</Point>
</Placemark>
<Placemark>
<name>
Wed Feb 19 10:11:40 2014 S=0.17 Km/hr
</name>
<styleUrl>
#styleMap_TLP_Normal
</styleUrl>
<Point>
<coordinates>
-39.4205551,-7.3656411,941.86
</coordinates>
</Point>
</Placemark>
<Placemark>
<name>
Wed Feb 19 10:11:50 2014 S=0.87 Km/hr
</name>
<styleUrl>
#styleMap_TLP_Normal
</styleUrl>
<Point>
<coordinates>
-39.4205589,-7.3656468,941.89
</coordinates>
</Point>
</Placemark>
<Placemark>
<name>
Wed Feb 19 10:12:00 2014 S=1.05 Km/hr
</name>
<styleUrl>
#styleMap_TLP_Normal
</styleUrl>
<Point>
<coordinates>
-39.4205780,-7.3656540,941.67
</coordinates>
</Point>
</Placemark>
<Placemark>
<name>
Wed Feb 19 10:12:10 2014 S=1.00 Km/hr
</name>
<styleUrl>
#styleMap_TLP_Normal
</styleUrl>
<Point>
<coordinates>
-39.4205894,-7.3656516,941.80
</coordinates>
</Point>
</Placemark>
<Placemark>
<name>
Wed Feb 19 10:12:20 2014 S=0.53 Km/hr
</name>
<styleUrl>
#styleMap_TLP_Normal
</styleUrl>
<Point>
<coordinates>
-39.4205894,-7.3656645,941.81
</coordinates>
</Point>
</Placemark>
<Placemark>
<name>
Wed Feb 19 10:12:30 2014 S=1.65 Km/hr
</name>
<styleUrl>
#styleMap_TLP_Normal
</styleUrl>
<Point>
<coordinates>
-39.4205933,-7.3656602,941.89
</coordinates>
</Point>
</Placemark>
<Placemark>
<name>
Wed Feb 19 10:12:40 2014 S=0.78 Km/hr
</name>
<styleUrl>
#styleMap_TLP_Normal
</styleUrl>
<Point>
<coordinates>
-39.4206085,-7.3656478,941.80
</coordinates>
</Point>
</Placemark>
<Placemark>
<name>
Wed Feb 19 10:12:50 2014 S=0.62 Km/hr
</name>
<styleUrl>
#styleMap_TLP_Normal
</styleUrl>
<Point>
<coordinates>
-39.4206047,-7.3656645,942.00
</coordinates>
</Point>
</Placemark>
<Placemark>
<name>
Wed Feb 19 10:13:00 2014 S=0.39 Km/hr
</name>
<styleUrl>
#styleMap_TLP_Normal
</styleUrl>
<Point>
<coordinates>
-39.4206047,-7.3656673,942.05
</coordinates>
</Point>
</Placemark>
<Placemark>
<name>
Wed Feb 19 10:13:10 2014 S=0.14 Km/hr
</name>
<styleUrl>
#styleMap_TLP_Normal
</styleUrl>
<Point>
<coordinates>
-39.4206009,-7.3656750,942.06
</coordinates>
</Point>
</Placemark>
<Placemark>
<name>
Wed Feb 19 10:13:20 2014 S=0.79 Km/hr
</name>
<styleUrl>
#styleMap_TLP_Normal
</styleUrl>
<Point>
<coordinates>
-39.4205856,-7.3656559,942.52
</coordinates>
</Point>
</Placemark>
<Placemark>
<name>
Wed Feb 19 10:13:30 2014 S=0.78 Km/hr
</name>
<styleUrl>
#styleMap_TLP_Normal
</styleUrl>
<Point>
<coordinates>
-39.4205971,-7.3656402,942.95
</coordinates>
</Point>
</Placemark>
<Placemark>
<name>
Wed Feb 19 10:13:40 2014 S=0.61 Km/hr
</name>
<styleUrl>
#styleMap_TLP_Normal
</styleUrl>
<Point>
<coordinates>
-39.4205933,-7.3656344,943.00
</coordinates>
</Point>
</Placemark>
<Placemark>
<name>
Wed Feb 19 10:13:50 2014 S=0.17 Km/hr
</name>
<styleUrl>
#styleMap_TLP_Normal
</styleUrl>
<Point>
<coordinates>
-39.4205971,-7.3656287,943.00
</coordinates>
</Point>
</Placemark>
<Placemark>
<name>
Wed Feb 19 10:14:00 2014 S=0.54 Km/hr
</name>
<styleUrl>
#styleMap_TLP_Normal
</styleUrl>
<Point>
<coordinates>
-39.4206009,-7.3656235,943.00
</coordinates>
</Point>
</Placemark>
<Placemark>
<name>
Wed Feb 19 10:14:10 2014 S=0.18 Km/hr
</name>
<styleUrl>
#styleMap_TLP_Normal
</styleUrl>
<Point>
<coordinates>
-39.4205933,-7.3656173,943.00
</coordinates>
</Point>
</Placemark>
<Placemark>
<name>
Wed Feb 19 10:14:20 2014 S=0.09 Km/hr
</name>
<styleUrl>
#styleMap_TLP_Normal
</styleUrl>
<Point>
<coordinates>
-39.4205894,-7.3656225,943.00
</coordinates>
</Point>
</Placemark>
<Placemark>
<name>
Wed Feb 19 10:14:30 2014 S=0.82 Km/hr
</name>
<styleUrl>
#styleMap_TLP_Normal
</styleUrl>
<Point>
<coordinates>
-39.4205818,-7.3656187,942.95
</coordinates>
</Point>
</Placemark>
<Placemark>
<name>
Wed Feb 19 10:14:40 2014 S=0.38 Km/hr
</name>
<styleUrl>
#styleMap_TLP_Normal
</styleUrl>
<Point>
<coordinates>
-39.4205780,-7.3656034,943.00
</coordinates>
</Point>
</Placemark>
<Placemark>
<name>
Wed Feb 19 10:14:50 2014 S=0.50 Km/hr
</name>
<styleUrl>
#styleMap_TLP_Normal
</styleUrl>
<Point>
<coordinates>
-39.4205742,-7.3656106,943.03
</coordinates>
</Point>
</Placemark>
<Placemark>
<name>
Wed Feb 19 10:15:00 2014 S=0.45 Km/hr
</name>
<styleUrl>
#styleMap_TLP_Normal
</styleUrl>
<Point>
<coordinates>
-39.4205666,-7.3656073,943.11
</coordinates>
</Point>
</Placemark>
<Placemark>
<name>
Wed Feb 19 10:15:10 2014 S=0.43 Km/hr
</name>
<styleUrl>
#styleMap_TLP_Normal
</styleUrl>
<Point>
<coordinates>
-39.4205818,-7.3656068,943.14
</coordinates>
</Point>
</Placemark>
<Placemark>
<name>
Wed Feb 19 10:15:20 2014 S=0.15 Km/hr
</name>
<styleUrl>
#styleMap_TLP_Normal
</styleUrl>
<Point>
<coordinates>
-39.4205894,-7.3656111,943.16
</coordinates>
</Point>
</Placemark>
<Placemark>
<name>
Wed Feb 19 10:15:30 2014 S=1.23 Km/hr
</name>
<styleUrl>
#styleMap_TLP_Normal
</styleUrl>
<Point>
<coordinates>
-39.4206009,-7.3656001,943.20
</coordinates>
</Point>
</Placemark>
<Placemark>
<name>
Wed Feb 19 10:15:40 2014 S=0.50 Km/hr
</name>
<styleUrl>
#styleMap_TLP_Normal
</styleUrl>
<Point>
<coordinates>
-39.4206047,-7.3655729,943.28
</coordinates>
</Point>
</Placemark>
<Placemark>
<name>
Wed Feb 19 10:15:50 2014 S=1.15 Km/hr
</name>
<styleUrl>
#styleMap_TLP_Normal
</styleUrl>
<Point>
<coordinates>
-39.4206123,-7.3655605,943.27
</coordinates>
</Point>
</Placemark>
<Placemark>
<name>
Wed Feb 19 10:16:00 2014 S=0.45 Km/hr
</name>
<styleUrl>
#styleMap_TLP_Normal
</styleUrl>
<Point>
<coordinates>
-39.4205894,-7.3655453,943.36
</coordinates>
</Point>
</Placemark>
<Placemark>
<name>
Wed Feb 19 10:16:10 2014 S=0.98 Km/hr
</name>
<styleUrl>
#styleMap_TLP_Normal
</styleUrl>
<Point>
<coordinates>
-39.4205742,-7.3655138,943.31
</coordinates>
</Point>
</Placemark>
<Placemark>
<name>
Wed Feb 19 10:16:20 2014 S=1.58 Km/hr
</name>
<styleUrl>
#styleMap_TLP_Normal
</styleUrl>
<Point>
<coordinates>
-39.4205437,-7.3654509,943.13
</coordinates>
</Point>
</Placemark>
<Placemark>
<name>
Wed Feb 19 10:16:30 2014 S=1.04 Km/hr
</name>
<styleUrl>
#styleMap_TLP_Normal
</styleUrl>
<Point>
<coordinates>
-39.4204941,-7.3653817,943.63
</coordinates>
</Point>
</Placemark>
<Placemark>
<name>
Wed Feb 19 10:16:40 2014 S=0.58 Km/hr
</name>
<styleUrl>
#styleMap_TLP_Normal
</styleUrl>
<Point>
<coordinates>
-39.4204674,-7.3653440,944.13
</coordinates>
</Point>
</Placemark>
<Placemark>
<name>
Wed Feb 19 10:16:50 2014 S=0.92 Km/hr
</name>
<styleUrl>
#styleMap_TLP_Normal
</styleUrl>
<Point>
<coordinates>
-39.4204597,-7.3653078,944.95
</coordinates>
</Point>
</Placemark>
<Placemark>
<name>
Wed Feb 19 10:17:00 2014 S=1.03 Km/hr
</name>
<styleUrl>
#styleMap_TLP_Normal
</styleUrl>
<Point>
<coordinates>
-39.4204597,-7.3652854,944.78
</coordinates>
</Point>
</Placemark>
<Placemark>
<name>
Wed Feb 19 10:17:10 2014 S=1.40 Km/hr
</name>
<styleUrl>
#styleMap_TLP_Normal
</styleUrl>
<Point>
<coordinates>
-39.4204636,-7.3652182,945.56
</coordinates>
</Point>
</Placemark>
<Placemark>
<name>
Wed Feb 19 10:17:20 2014 S=1.38 Km/hr
</name>
<styleUrl>
#styleMap_TLP_Normal
</styleUrl>
<Point>
<coordinates>
-39.4204750,-7.3651724,945.81
</coordinates>
</Point>
</Placemark>
<Placemark>
<name>
Wed Feb 19 10:17:30 2014 S=1.68 Km/hr
</name>
<styleUrl>
#styleMap_TLP_Normal
</styleUrl>
<Point>
<coordinates>
-39.4205170,-7.3650770,946.31
</coordinates>
</Point>
</Placemark>
<Placemark>
<name>
Wed Feb 19 10:17:40 2014 S=1.16 Km/hr
</name>
<styleUrl>
#styleMap_TLP_Normal
</styleUrl>
<Point>
<coordinates>
-39.4205513,-7.3650050,945.55
</coordinates>
</Point>
</Placemark>
<Placemark>
<name>
Wed Feb 19 10:17:50 2014 S=1.09 Km/hr
</name>
<styleUrl>
#styleMap_TLP_Normal
</styleUrl>
<Point>
<coordinates>
-39.4205818,-7.3649859,945.61
</coordinates>
</Point>
</Placemark>
<Placemark>
<name>
Wed Feb 19 10:18:00 2014 S=1.37 Km/hr
</name>
<styleUrl>
#styleMap_TLP_Normal
</styleUrl>
<Point>
<coordinates>
-39.4206123,-7.3649340,945.47
</coordinates>
</Point>
</Placemark>
<Placemark>
<name>
Wed Feb 19 10:18:10 2014 S=0.34 Km/hr
</name>
<styleUrl>
#styleMap_TLP_Normal
</styleUrl>
<Point>
<coordinates>
-39.4206161,-7.3648944,944.67
</coordinates>
</Point>
</Placemark>
<Placemark>
<name>
Wed Feb 19 10:18:20 2014 S=0.54 Km/hr
</name>
<styleUrl>
#styleMap_TLP_Normal
</styleUrl>
<Point>
<coordinates>
-39.4206352,-7.3648629,944.58
</coordinates>
</Point>
</Placemark>
<Placemark>
<name>
Wed Feb 19 10:18:30 2014 S=0.57 Km/hr
</name>
<styleUrl>
#styleMap_TLP_Normal
</styleUrl>
<Point>
<coordinates>
-39.4206276,-7.3648558,944.59
</coordinates>
</Point>
</Placemark>
<Placemark>
<name>
Wed Feb 19 10:18:40 2014 S=1.33 Km/hr
</name>
<styleUrl>
#styleMap_TLP_Normal
</styleUrl>
<Point>
<coordinates>
-39.4206429,-7.3648472,944.66
</coordinates>
</Point>
</Placemark>
<Placemark>
<name>
Wed Feb 19 10:18:50 2014 S=1.60 Km/hr
</name>
<styleUrl>
#styleMap_TLP_Normal
</styleUrl>
<Point>
<coordinates>
-39.4206543,-7.3647666,945.38
</coordinates>
</Point>
</Placemark>
<Placemark>
<name>
Wed Feb 19 10:19:00 2014 S=1.15 Km/hr
</name>
<styleUrl>
#styleMap_TLP_Normal
</styleUrl>
<Point>
<coordinates>
-39.4207077,-7.3646660,945.36
</coordinates>
</Point>
</Placemark>
<Placemark>
<name>
Wed Feb 19 10:19:10 2014 S=1.25 Km/hr
</name>
<styleUrl>
#styleMap_TLP_Normal
</styleUrl>
<Point>
<coordinates>
-39.4207649,-7.3646655,945.98
</coordinates>
</Point>
</Placemark>
<Placemark>
<name>
Wed Feb 19 10:19:20 2014 S=0.57 Km/hr
</name>
<styleUrl>
#styleMap_TLP_Normal
</styleUrl>
<Point>
<coordinates>
-39.4207954,-7.3646727,946.31
</coordinates>
</Point>
</Placemark>
<Placemark>
<name>
Wed Feb 19 10:19:30 2014 S=0.10 Km/hr
</name>
<styleUrl>
#styleMap_TLP_Normal
</styleUrl>
<Point>
<coordinates>
-39.4207993,-7.3646622,946.50
</coordinates>
</Point>
</Placemark>
<Placemark>
<name>
Wed Feb 19 10:19:40 2014 S=0.12 Km/hr
</name>
<styleUrl>
#styleMap_TLP_Normal
</styleUrl>
<Point>
<coordinates>
-39.4207993,-7.3646698,946.45
</coordinates>
</Point>
</Placemark>
<Placemark>
<name>
Wed Feb 19 10:19:50 2014 S=0.33 Km/hr
</name>
<styleUrl>
#styleMap_TLP_Normal
</styleUrl>
<Point>
<coordinates>
-39.4207993,-7.3646708,946.42
</coordinates>
</Point>
</Placemark>
<Placemark>
<name>
Wed Feb 19 10:20:00 2014 S=0.40 Km/hr
</name>
<styleUrl>
#styleMap_TLP_Normal
</styleUrl>
<Point>
<coordinates>
-39.4207993,-7.3646722,946.42
</coordinates>
</Point>
</Placemark>
<Placemark>
<name>
Wed Feb 19 10:20:10 2014 S=0.34 Km/hr
</name>
<styleUrl>
#styleMap_TLP_Normal
</styleUrl>
<Point>
<coordinates>
-39.4208183,-7.3646684,946.47
</coordinates>
</Point>
</Placemark>
<Placemark>
<name>
Wed Feb 19 10:20:20 2014 S=0.99 Km/hr
</name>
<styleUrl>
#styleMap_TLP_Normal
</styleUrl>
<Point>
<coordinates>
-39.4208031,-7.3646774,946.50
</coordinates>
</Point>
</Placemark>
<Placemark>
<name>
Wed Feb 19 10:20:30 2014 S=0.65 Km/hr
</name>
<styleUrl>
#styleMap_TLP_Normal
</styleUrl>
<Point>
<coordinates>
-39.4207649,-7.3646827,946.59
</coordinates>
</Point>
</Placemark>
<Placemark>
<name>
Wed Feb 19 10:20:40 2014 S=0.31 Km/hr
</name>
<styleUrl>
#styleMap_TLP_Normal
</styleUrl>
<Point>
<coordinates>
-39.4207382,-7.3646836,946.80
</coordinates>
</Point>
</Placemark>
<Placemark>
<name>
Wed Feb 19 10:20:50 2014 S=0.30 Km/hr
</name>
<styleUrl>
#styleMap_TLP_Normal
</styleUrl>
<Point>
<coordinates>
-39.4207382,-7.3646779,946.81
</coordinates>
</Point>
</Placemark>
<Placemark>
<name>
Wed Feb 19 10:21:00 2014 S=0.51 Km/hr
</name>
<styleUrl>
#styleMap_TLP_Normal
</styleUrl>
<Point>
<coordinates>
-39.4207344,-7.3646679,946.89
</coordinates>
</Point>
</Placemark>
<Placemark>
<name>
Wed Feb 19 10:21:10 2014 S=0.36 Km/hr
</name>
<styleUrl>
#styleMap_TLP_Normal
</styleUrl>
<Point>
<coordinates>
-39.4207306,-7.3647051,946.77
</coordinates>
</Point>
</Placemark>
<Placemark>
<name>
Wed Feb 19 10:21:20 2014 S=0.63 Km/hr
</name>
<styleUrl>
#styleMap_TLP_Normal
</styleUrl>
<Point>
<coordinates>
-39.4207420,-7.3647470,946.67
</coordinates>
</Point>
</Placemark>
<Placemark>
<name>
Wed Feb 19 10:21:30 2014 S=0.74 Km/hr
</name>
<styleUrl>
#styleMap_TLP_Normal
</styleUrl>
<Point>
<coordinates>
-39.4207802,-7.3647184,946.50
</coordinates>
</Point>
</Placemark>
<Placemark>
<name>
Wed Feb 19 10:21:40 2014 S=1.14 Km/hr
</name>
<styleUrl>
#styleMap_TLP_Normal
</styleUrl>
<Point>
<coordinates>
-39.4207840,-7.3647161,946.50
</coordinates>
</Point>
</Placemark>
<Placemark>
<name>
Wed Feb 19 10:21:50 2014 S=1.08 Km/hr
</name>
<styleUrl>
#styleMap_TLP_Normal
</styleUrl>
<Point>
<coordinates>
-39.4207840,-7.3647046,945.78
</coordinates>
</Point>
</Placemark>
<Placemark>
<name>
Wed Feb 19 10:22:00 2014 S=1.04 Km/hr
</name>
<styleUrl>
#styleMap_TLP_Normal
</styleUrl>
<Point>
<coordinates>
-39.4207840,-7.3646665,946.64
</coordinates>
</Point>
</Placemark>
<Placemark>
<name>
Wed Feb 19 10:22:10 2014 S=0.39 Km/hr
</name>
<styleUrl>
#styleMap_TLP_Normal
</styleUrl>
<Point>
<coordinates>
-39.4207916,-7.3646798,946.36
</coordinates>
</Point>
</Placemark>
<Placemark>
<name>
Wed Feb 19 10:22:20 2014 S=0.44 Km/hr
</name>
<styleUrl>
#styleMap_TLP_Normal
</styleUrl>
<Point>
<coordinates>
-39.4207954,-7.3646855,946.91
</coordinates>
</Point>
</Placemark>
<Placemark>
<name>
Wed Feb 19 10:22:30 2014 S=0.34 Km/hr
</name>
<styleUrl>
#styleMap_TLP_Normal
</styleUrl>
<Point>
<coordinates>
-39.4208031,-7.3646770,946.98
</coordinates>
</Point>
</Placemark>
<Placemark>
<name>
Wed Feb 19 10:22:40 2014 S=0.35 Km/hr
</name>
<styleUrl>
#styleMap_TLP_Normal
</styleUrl>
<Point>
<coordinates>
-39.4208107,-7.3646736,946.97
</coordinates>
</Point>
</Placemark>
<Placemark>
<name>
Wed Feb 19 10:22:50 2014 S=0.64 Km/hr
</name>
<styleUrl>
#styleMap_TLP_Normal
</styleUrl>
<Point>
<coordinates>
-39.4208107,-7.3646727,946.89
</coordinates>
</Point>
</Placemark>
<Placemark>
<name>
Wed Feb 19 10:23:00 2014 S=0.74 Km/hr
</name>
<styleUrl>
#styleMap_TLP_Normal
</styleUrl>
<Point>
<coordinates>
-39.4208031,-7.3646622,946.56
</coordinates>
</Point>
</Placemark>
<Placemark>
<name>
Wed Feb 19 10:23:10 2014 S=0.75 Km/hr
</name>
<styleUrl>
#styleMap_TLP_Normal
</styleUrl>
<Point>
<coordinates>
-39.4207993,-7.3646622,946.52
</coordinates>
</Point>
</Placemark>
<Placemark>
<name>
Wed Feb 19 10:23:20 2014 S=1.49 Km/hr
</name>
<styleUrl>
#styleMap_TLP_Normal
</styleUrl>
<Point>
<coordinates>
-39.4208679,-7.3646979,945.23
</coordinates>
</Point>
</Placemark>
<Placemark>
<name>
Wed Feb 19 10:23:30 2014 S=2.90 Km/hr
</name>
<styleUrl>
#styleMap_TLP_Normal
</styleUrl>
<Point>
<coordinates>
-39.4209251,-7.3647094,943.56
</coordinates>
</Point>
</Placemark>
<Placemark>
<name>
Wed Feb 19 10:23:40 2014 S=0.87 Km/hr
</name>
<styleUrl>
#styleMap_TLP_Normal
</styleUrl>
<Point>
<coordinates>
-39.4209785,-7.3647094,943.91
</coordinates>
</Point>
</Placemark>
<Placemark>
<name>
Wed Feb 19 10:23:50 2014 S=1.92 Km/hr
</name>
<styleUrl>
#styleMap_TLP_Normal
</styleUrl>
<Point>
<coordinates>
-39.4210358,-7.3647051,944.09
</coordinates>
</Point>
</Placemark>
<Placemark>
<name>
Wed Feb 19 10:24:00 2014 S=2.19 Km/hr
</name>
<styleUrl>
#styleMap_TLP_Normal
</styleUrl>
<Point>
<coordinates>
-39.4210396,-7.3646183,944.81
</coordinates>
</Point>
</Placemark>
<Placemark>
<name>
Wed Feb 19 10:24:10 2014 S=1.92 Km/hr
</name>
<styleUrl>
#styleMap_TLP_Normal
</styleUrl>
<Point>
<coordinates>
-39.4210434,-7.3645554,945.14
</coordinates>
</Point>
</Placemark>
<Placemark>
<name>
Wed Feb 19 10:24:20 2014 S=1.88 Km/hr
</name>
<styleUrl>
#styleMap_TLP_Normal
</styleUrl>
<Point>
<coordinates>
-39.4210167,-7.3645158,945.11
</coordinates>
</Point>
</Placemark>
<Placemark>
<name>
Wed Feb 19 10:24:30 2014 S=0.36 Km/hr
</name>
<styleUrl>
#styleMap_TLP_Normal
</styleUrl>
<Point>
<coordinates>
-39.4210167,-7.3645058,944.67
</coordinates>
</Point>
</Placemark>
<Placemark>
<name>
Wed Feb 19 10:24:40 2014 S=2.26 Km/hr
</name>
<styleUrl>
#styleMap_TLP_Normal
</styleUrl>
<Point>
<coordinates>
-39.4210434,-7.3645086,944.47
</coordinates>
</Point>
</Placemark>
<Placemark>
<name>
Wed Feb 19 10:24:50 2014 S=2.25 Km/hr
</name>
<styleUrl>
#styleMap_TLP_Normal
</styleUrl>
<Point>
<coordinates>
-39.4210968,-7.3644524,944.50
</coordinates>
</Point>
</Placemark>
<Placemark>
<name>
Wed Feb 19 10:25:00 2014 S=2.59 Km/hr
</name>
<styleUrl>
#styleMap_TLP_Normal
</styleUrl>
<Point>
<coordinates>
-39.4211388,-7.3644238,945.84
</coordinates>
</Point>
</Placemark>
<Placemark>
<name>
Wed Feb 19 10:25:10 2014 S=1.86 Km/hr
</name>
<styleUrl>
#styleMap_TLP_Normal
</styleUrl>
<Point>
<coordinates>
-39.4211273,-7.3644028,943.48
</coordinates>
</Point>
</Placemark>
<Placemark>
<name>
Wed Feb 19 10:25:20 2014 S=3.38 Km/hr
</name>
<styleUrl>
#styleMap_TLP_Normal
</styleUrl>
<Point>
<coordinates>
-39.4210930,-7.3644662,941.48
</coordinates>
</Point>
</Placemark>
<Placemark>
<name>
Wed Feb 19 10:25:30 2014 S=1.90 Km/hr
</name>
<styleUrl>
#styleMap_TLP_Normal
</styleUrl>
<Point>
<coordinates>
-39.4210396,-7.3645034,940.80
</coordinates>
</Point>
</Placemark>
<Placemark>
<name>
Wed Feb 19 10:25:40 2014 S=2.96 Km/hr
</name>
<styleUrl>
#styleMap_TLP_Normal
</styleUrl>
<Point>
<coordinates>
-39.4210052,-7.3645816,939.16
</coordinates>
</Point>
</Placemark>
<Placemark>
<name>
Wed Feb 19 10:25:50 2014 S=1.81 Km/hr
</name>
<styleUrl>
#styleMap_TLP_Normal
</styleUrl>
<Point>
<coordinates>
-39.4210091,-7.3646736,938.08
</coordinates>
</Point>
</Placemark>
<Placemark>
<name>
Wed Feb 19 10:26:00 2014 S=2.58 Km/hr
</name>
<styleUrl>
#styleMap_TLP_Normal
</styleUrl>
<Point>
<coordinates>
-39.4210091,-7.3646774,938.30
</coordinates>
</Point>
</Placemark>
<Placemark>
<name>
Wed Feb 19 10:26:10 2014 S=3.27 Km/hr
</name>
<styleUrl>
#styleMap_TLP_Normal
</styleUrl>
<Point>
<coordinates>
-39.4209328,-7.3646755,938.89
</coordinates>
</Point>
</Placemark>
<Placemark>
<name>
Wed Feb 19 10:26:20 2014 S=2.89 Km/hr
</name>
<styleUrl>
#styleMap_TLP_Normal
</styleUrl>
<Point>
<coordinates>
-39.4208946,-7.3646827,939.59
</coordinates>
</Point>
</Placemark>
<Placemark>
<name>
Wed Feb 19 10:26:30 2014 S=0.13 Km/hr
</name>
<styleUrl>
#styleMap_TLP_Normal
</styleUrl>
<Point>
<coordinates>
-39.4208641,-7.3647408,939.38
</coordinates>
</Point>
</Placemark>
<Placemark>
<name>
Wed Feb 19 10:26:40 2014 S=2.45 Km/hr
</name>
<styleUrl>
#styleMap_TLP_Normal
</styleUrl>
<Point>
<coordinates>
-39.4208565,-7.3646655,940.17
</coordinates>
</Point>
</Placemark>
<Placemark>
<name>
Wed Feb 19 10:26:50 2014 S=1.05 Km/hr
</name>
<styleUrl>
#styleMap_TLP_Normal
</styleUrl>
<Point>
<coordinates>
-39.4208374,-7.3646469,940.28
</coordinates>
</Point>
</Placemark>
<Placemark>
<name>
Wed Feb 19 10:27:00 2014 S=0.61 Km/hr
</name>
<styleUrl>
#styleMap_TLP_Normal
</styleUrl>
<Point>
<coordinates>
-39.4208260,-7.3646631,940.27
</coordinates>
</Point>
</Placemark>
<Placemark>
<name>
Wed Feb 19 10:27:10 2014 S=1.06 Km/hr
</name>
<styleUrl>
#styleMap_TLP_Normal
</styleUrl>
<Point>
<coordinates>
-39.4208298,-7.3646803,940.30
</coordinates>
</Point>
</Placemark>
<Placemark>
<name>
Wed Feb 19 10:27:20 2014 S=0.73 Km/hr
</name>
<styleUrl>
#styleMap_TLP_Normal
</styleUrl>
<Point>
<coordinates>
-39.4208412,-7.3646870,940.33
</coordinates>
</Point>
</Placemark>
<Placemark>
<name>
Wed Feb 19 10:27:30 2014 S=0.50 Km/hr
</name>
<styleUrl>
#styleMap_TLP_Normal
</styleUrl>
<Point>
<coordinates>
-39.4208565,-7.3646789,940.36
</coordinates>
</Point>
</Placemark>
<Placemark>
<name>
Wed Feb 19 10:27:40 2014 S=1.25 Km/hr
</name>
<styleUrl>
#styleMap_TLP_Normal
</styleUrl>
<Point>
<coordinates>
-39.4208717,-7.3646798,940.38
</coordinates>
</Point>
</Placemark>
<Placemark>
<name>
Wed Feb 19 10:27:50 2014 S=0.19 Km/hr
</name>
<styleUrl>
#styleMap_TLP_Normal
</styleUrl>
<Point>
<coordinates>
-39.4208679,-7.3646860,940.42
</coordinates>
</Point>
</Placemark>
<Placemark>
<name>
Wed Feb 19 10:28:00 2014 S=0.43 Km/hr
</name>
<styleUrl>
#styleMap_TLP_Normal
</styleUrl>
<Point>
<coordinates>
-39.4208755,-7.3646855,940.45
</coordinates>
</Point>
</Placemark>
<Placemark>
<name>
Wed Feb 19 10:28:10 2014 S=1.55 Km/hr
</name>
<styleUrl>
#styleMap_TLP_Normal
</styleUrl>
<Point>
<coordinates>
-39.4208565,-7.3646827,940.44
</coordinates>
</Point>
</Placemark>
<Placemark>
<name>
Wed Feb 19 10:28:20 2014 S=1.53 Km/hr
</name>
<styleUrl>
#styleMap_TLP_Normal
</styleUrl>
<Point>
<coordinates>
-39.4207764,-7.3646374,940.69
</coordinates>
</Point>
</Placemark>
<Placemark>
<name>
Wed Feb 19 10:28:30 2014 S=2.77 Km/hr
</name>
<styleUrl>
#styleMap_TLP_Normal
</styleUrl>
<Point>
<coordinates>
-39.4206924,-7.3645978,940.88
</coordinates>
</Point>
</Placemark>
<Placemark>
<name>
Wed Feb 19 10:28:40 2014 S=3.10 Km/hr
</name>
<styleUrl>
#styleMap_TLP_Normal
</styleUrl>
<Point>
<coordinates>
-39.4205856,-7.3645515,940.91
</coordinates>
</Point>
</Placemark>
<Placemark>
<name>
Wed Feb 19 10:28:50 2014 S=2.05 Km/hr
</name>
<styleUrl>
#styleMap_TLP_Normal
</styleUrl>
<Point>
<coordinates>
-39.4204826,-7.3645105,941.20
</coordinates>
</Point>
</Placemark>
<Placemark>
<name>
Wed Feb 19 10:29:00 2014 S=3.24 Km/hr
</name>
<styleUrl>
#styleMap_TLP_Normal
</styleUrl>
<Point>
<coordinates>
-39.4203911,-7.3644304,940.47
</coordinates>
</Point>
</Placemark>
<Placemark>
<name>
Wed Feb 19 10:29:10 2014 S=4.16 Km/hr
</name>
<styleUrl>
#styleMap_TLP_Normal
</styleUrl>
<Point>
<coordinates>
-39.4203300,-7.3643498,940.66
</coordinates>
</Point>
</Placemark>
<Placemark>
<name>
Wed Feb 19 10:29:20 2014 S=4.09 Km/hr
</name>
<styleUrl>
#styleMap_TLP_Normal
</styleUrl>
<Point>
<coordinates>
-39.4202385,-7.3642979,940.23
</coordinates>
</Point>
</Placemark>
<Placemark>
<name>
Wed Feb 19 10:29:30 2014 S=3.66 Km/hr
</name>
<styleUrl>
#styleMap_TLP_Normal
</styleUrl>
<Point>
<coordinates>
-39.4201622,-7.3642297,941.25
</coordinates>
</Point>
</Placemark>
<Placemark>
<name>
Wed Feb 19 10:29:40 2014 S=3.00 Km/hr
</name>
<styleUrl>
#styleMap_TLP_Normal
</styleUrl>
<Point>
<coordinates>
-39.4201317,-7.3641591,942.31
</coordinates>
</Point>
</Placemark>
<Placemark>
<name>
Wed Feb 19 10:29:50 2014 S=3.79 Km/hr
</name>
<styleUrl>
#styleMap_TLP_Normal
</styleUrl>
<Point>
<coordinates>
-39.4200134,-7.3641090,942.95
</coordinates>
</Point>
</Placemark>
<Placemark>
<name>
Wed Feb 19 10:30:00 2014 S=3.61 Km/hr
</name>
<styleUrl>
#styleMap_TLP_Normal
</styleUrl>
<Point>
<coordinates>
-39.4199409,-7.3640256,943.33
</coordinates>
</Point>
</Placemark>
<Placemark>
<name>
Wed Feb 19 10:30:10 2014 S=3.40 Km/hr
</name>
<styleUrl>
#styleMap_TLP_Normal
</styleUrl>
<Point>
<coordinates>
-39.4198875,-7.3639412,943.61
</coordinates>
</Point>
</Placemark>
<Placemark>
<name>
Wed Feb 19 10:30:20 2014 S=4.06 Km/hr
</name>
<styleUrl>
#styleMap_TLP_Normal
</styleUrl>
<Point>
<coordinates>
-39.4198036,-7.3638840,943.89
</coordinates>
</Point>
</Placemark>
<Placemark>
<name>
Wed Feb 19 10:30:30 2014 S=3.24 Km/hr
</name>
<styleUrl>
#styleMap_TLP_Normal
</styleUrl>
<Point>
<coordinates>
-39.4197655,-7.3638058,942.08
</coordinates>
</Point>
</Placemark>
<Placemark>
<name>
Wed Feb 19 10:30:40 2014 S=2.32 Km/hr
</name>
<styleUrl>
#styleMap_TLP_Normal
</styleUrl>
<Point>
<coordinates>
-39.4197922,-7.3637176,941.72
</coordinates>
</Point>
</Placemark>
<Placemark>
<name>
Wed Feb 19 10:30:50 2014 S=1.03 Km/hr
</name>
<styleUrl>
#styleMap_TLP_Normal
</styleUrl>
<Point>
<coordinates>
-39.4197769,-7.3636723,941.80
</coordinates>
</Point>
</Placemark>
<Placemark>
<name>
Wed Feb 19 10:31:00 2014 S=0.07 Km/hr
</name>
<styleUrl>
#styleMap_TLP_Normal
</styleUrl>
<Point>
<coordinates>
-39.4197884,-7.3636565,941.59
</coordinates>
</Point>
</Placemark>
<Placemark>
<name>
Wed Feb 19 10:31:10 2014 S=0.50 Km/hr
</name>
<styleUrl>
#styleMap_TLP_Normal
</styleUrl>
<Point>
<coordinates>
-39.4197769,-7.3636670,941.78
</coordinates>
</Point>
</Placemark>
<Placemark>
<name>
Wed Feb 19 10:31:20 2014 S=0.94 Km/hr
</name>
<styleUrl>
#styleMap_TLP_Normal
</styleUrl>
<Point>
<coordinates>
-39.4197731,-7.3636785,941.86
</coordinates>
</Point>
</Placemark>
<Placemark>
<name>
Wed Feb 19 10:31:30 2014 S=0.90 Km/hr
</name>
<styleUrl>
#styleMap_TLP_Normal
</styleUrl>
<Point>
<coordinates>
-39.4197769,-7.3636665,941.86
</coordinates>
</Point>
</Placemark>
<Placemark>
<name>
Wed Feb 19 10:31:40 2014 S=2.63 Km/hr
</name>
<styleUrl>
#styleMap_TLP_Normal
</styleUrl>
<Point>
<coordinates>
-39.4197884,-7.3636651,943.53
</coordinates>
</Point>
</Placemark>
<Placemark>
<name>
Wed Feb 19 10:31:50 2014 S=1.77 Km/hr
</name>
<styleUrl>
#styleMap_TLP_Normal
</styleUrl>
<Point>
<coordinates>
-39.4197655,-7.3637142,942.63
</coordinates>
</Point>
</Placemark>
<Placemark>
<name>
Wed Feb 19 10:32:00 2014 S=2.76 Km/hr
</name>
<styleUrl>
#styleMap_TLP_Normal
</styleUrl>
<Point>
<coordinates>
-39.4197578,-7.3637738,941.83
</coordinates>
</Point>
</Placemark>
<Placemark>
<name>
Wed Feb 19 10:32:10 2014 S=4.09 Km/hr
</name>
<styleUrl>
#styleMap_TLP_Normal
</styleUrl>
<Point>
<coordinates>
-39.4198265,-7.3638811,940.39
</coordinates>
</Point>
</Placemark>
<Placemark>
<name>
Wed Feb 19 10:32:20 2014 S=3.69 Km/hr
</name>
<styleUrl>
#styleMap_TLP_Normal
</styleUrl>
<Point>
<coordinates>
-39.4198799,-7.3639679,939.28
</coordinates>
</Point>
</Placemark>
<Placemark>
<name>
Wed Feb 19 10:32:30 2014 S=3.00 Km/hr
</name>
<styleUrl>
#styleMap_TLP_Normal
</styleUrl>
<Point>
<coordinates>
-39.4199867,-7.3639808,938.42
</coordinates>
</Point>
</Placemark>
<Placemark>
<name>
Wed Feb 19 10:32:40 2014 S=3.65 Km/hr
</name>
<styleUrl>
#styleMap_TLP_Normal
</styleUrl>
<Point>
<coordinates>
-39.4200821,-7.3638940,937.81
</coordinates>
</Point>
</Placemark>
<Placemark>
<name>
Wed Feb 19 10:32:50 2014 S=1.79 Km/hr
</name>
<styleUrl>
#styleMap_TLP_Normal
</styleUrl>
<Point>
<coordinates>
-39.4201584,-7.3638425,937.94
</coordinates>
</Point>
</Placemark>
<Placemark>
<name>
Wed Feb 19 10:33:00 2014 S=2.29 Km/hr
</name>
<styleUrl>
#styleMap_TLP_Normal
</styleUrl>
<Point>
<coordinates>
-39.4202423,-7.3637757,937.59
</coordinates>
</Point>
</Placemark>
<Placemark>
<name>
Wed Feb 19 10:33:10 2014 S=2.81 Km/hr
</name>
<styleUrl>
#styleMap_TLP_Normal
</styleUrl>
<Point>
<coordinates>
-39.4202652,-7.3636613,937.84
</coordinates>
</Point>
</Placemark>
<Placemark>
<name>
Wed Feb 19 10:33:20 2014 S=3.66 Km/hr
</name>
<styleUrl>
#styleMap_TLP_Normal
</styleUrl>
<Point>
<coordinates>
-39.4203148,-7.3635592,937.42
</coordinates>
</Point>
</Placemark>
<Placemark>
<name>
Wed Feb 19 10:33:30 2014 S=2.13 Km/hr
</name>
<styleUrl>
#styleMap_TLP_Normal
</styleUrl>
<Point>
<coordinates>
-39.4203529,-7.3634663,938.08
</coordinates>
</Point>
</Placemark>
<Placemark>
<name>
Wed Feb 19 10:33:40 2014 S=1.81 Km/hr
</name>
<styleUrl>
#styleMap_TLP_Normal
</styleUrl>
<Point>
<coordinates>
-39.4203529,-7.3634071,938.23
</coordinates>
</Point>
</Placemark>
<Placemark>
<name>
Wed Feb 19 10:33:50 2014 S=2.60 Km/hr
</name>
<styleUrl>
#styleMap_TLP_Normal
</styleUrl>
<Point>
<coordinates>
-39.4203339,-7.3632727,938.00
</coordinates>
</Point>
</Placemark>
<Placemark>
<name>
Wed Feb 19 10:34:00 2014 S=1.37 Km/hr
</name>
<styleUrl>
#styleMap_TLP_Normal
</styleUrl>
<Point>
<coordinates>
-39.4203644,-7.3632445,938.42
</coordinates>
</Point>
</Placemark>
<Placemark>
<name>
Wed Feb 19 10:34:10 2014 S=0.39 Km/hr
</name>
<styleUrl>
#styleMap_TLP_Normal
</styleUrl>
<Point>
<coordinates>
-39.4203720,-7.3632312,938.17
</coordinates>
</Point>
</Placemark>
<Placemark>
<name>
Wed Feb 19 10:34:20 2014 S=1.75 Km/hr
</name>
<styleUrl>
#styleMap_TLP_Normal
</styleUrl>
<Point>
<coordinates>
-39.4203568,-7.3632069,940.42
</coordinates>
</Point>
</Placemark>
<Placemark>
<name>
Wed Feb 19 10:34:30 2014 S=3.31 Km/hr
</name>
<styleUrl>
#styleMap_TLP_Normal
</styleUrl>
<Point>
<coordinates>
-39.4203491,-7.3631015,939.67
</coordinates>
</Point>
</Placemark>
<Placemark>
<name>
Wed Feb 19 10:34:40 2014 S=3.46 Km/hr
</name>
<styleUrl>
#styleMap_TLP_Normal
</styleUrl>
<Point>
<coordinates>
-39.4203911,-7.3629951,940.72
</coordinates>
</Point>
</Placemark>
<Placemark>
<name>
Wed Feb 19 10:34:50 2014 S=2.51 Km/hr
</name>
<styleUrl>
#styleMap_TLP_Normal
</styleUrl>
<Point>
<coordinates>
-39.4203720,-7.3629169,941.69
</coordinates>
</Point>
</Placemark>
<Placemark>
<name>
Wed Feb 19 10:35:00 2014 S=2.12 Km/hr
</name>
<styleUrl>
#styleMap_TLP_Normal
</styleUrl>
<Point>
<coordinates>
-39.4203835,-7.3628354,942.19
</coordinates>
</Point>
</Placemark>
<Placemark>
<name>
Wed Feb 19 10:35:10 2014 S=1.88 Km/hr
</name>
<styleUrl>
#styleMap_TLP_Normal
</styleUrl>
<Point>
<coordinates>
-39.4204178,-7.3627963,943.95
</coordinates>
</Point>
</Placemark>
<Placemark>
<name>
Wed Feb 19 10:35:20 2014 S=1.74 Km/hr
</name>
<styleUrl>
#styleMap_TLP_Normal
</styleUrl>
<Point>
<coordinates>
-39.4204750,-7.3627648,944.63
</coordinates>
</Point>
</Placemark>
<Placemark>
<name>
Wed Feb 19 10:35:30 2014 S=2.24 Km/hr
</name>
<styleUrl>
#styleMap_TLP_Normal
</styleUrl>
<Point>
<coordinates>
-39.4205475,-7.3627152,944.59
</coordinates>
</Point>
</Placemark>
<Placemark>
<name>
Wed Feb 19 10:35:40 2014 S=2.52 Km/hr
</name>
<styleUrl>
#styleMap_TLP_Normal
</styleUrl>
<Point>
<coordinates>
-39.4206581,-7.3627148,944.77
</coordinates>
</Point>
</Placemark>
<Placemark>
<name>
Wed Feb 19 10:35:50 2014 S=3.27 Km/hr
</name>
<styleUrl>
#styleMap_TLP_Normal
</styleUrl>
<Point>
<coordinates>
-39.4207840,-7.3626852,945.16
</coordinates>
</Point>
</Placemark>
<Placemark>
<name>
Wed Feb 19 10:36:00 2014 S=3.07 Km/hr
</name>
<styleUrl>
#styleMap_TLP_Normal
</styleUrl>
<Point>
<coordinates>
-39.4208908,-7.3626862,946.28
</coordinates>
</Point>
</Placemark>
<Placemark>
<name>
Wed Feb 19 10:36:10 2014 S=3.33 Km/hr
</name>
<styleUrl>
#styleMap_TLP_Normal
</styleUrl>
<Point>
<coordinates>
-39.4210358,-7.3626857,947.42
</coordinates>
</Point>
</Placemark>
<Placemark>
<name>
Wed Feb 19 10:36:20 2014 S=1.87 Km/hr
</name>
<styleUrl>
#styleMap_TLP_Normal
</styleUrl>
<Point>
<coordinates>
-39.4211464,-7.3626161,948.19
</coordinates>
</Point>
</Placemark>
<Placemark>
<name>
Wed Feb 19 10:36:30 2014 S=1.69 Km/hr
</name>
<styleUrl>
#styleMap_TLP_Normal
</styleUrl>
<Point>
<coordinates>
-39.4211769,-7.3625383,949.28
</coordinates>
</Point>
</Placemark>
<Placemark>
<name>
Wed Feb 19 10:36:40 2014 S=1.38 Km/hr
</name>
<styleUrl>
#styleMap_TLP_Normal
</styleUrl>
<Point>
<coordinates>
-39.4212494,-7.3624883,950.30
</coordinates>
</Point>
</Placemark>
<Placemark>
<name>
Wed Feb 19 10:36:50 2014 S=0.50 Km/hr
</name>
<styleUrl>
#styleMap_TLP_Normal
</styleUrl>
<Point>
<coordinates>
-39.4212761,-7.3624816,950.39
</coordinates>
</Point>
</Placemark>
<Placemark>
<name>
Wed Feb 19 10:37:00 2014 S=2.50 Km/hr
</name>
<styleUrl>
#styleMap_TLP_Normal
</styleUrl>
<Point>
<coordinates>
-39.4213448,-7.3624754,950.13
</coordinates>
</Point>
</Placemark>
<Placemark>
<name>
Wed Feb 19 10:37:10 2014 S=2.06 Km/hr
</name>
<styleUrl>
#styleMap_TLP_Normal
</styleUrl>
<Point>
<coordinates>
-39.4215126,-7.3624334,949.78
</coordinates>
</Point>
</Placemark>
<Placemark>
<name>
Wed Feb 19 10:37:20 2014 S=1.06 Km/hr
</name>
<styleUrl>
#styleMap_TLP_Normal
</styleUrl>
<Point>
<coordinates>
-39.4216232,-7.3623786,948.38
</coordinates>
</Point>
</Placemark>
<Placemark>
<name>
Wed Feb 19 10:37:30 2014 S=1.14 Km/hr
</name>
<styleUrl>
#styleMap_TLP_Normal
</styleUrl>
<Point>
<coordinates>
-39.4216805,-7.3624411,947.64
</coordinates>
</Point>
</Placemark>
<Placemark>
<name>
Wed Feb 19 10:37:40 2014 S=2.04 Km/hr
</name>
<styleUrl>
#styleMap_TLP_Normal
</styleUrl>
<Point>
<coordinates>
-39.4216805,-7.3623915,948.39
</coordinates>
</Point>
</Placemark>
<Placemark>
<name>
Wed Feb 19 10:37:50 2014 S=3.60 Km/hr
</name>
<styleUrl>
#styleMap_TLP_Normal
</styleUrl>
<Point>
<coordinates>
-39.4217567,-7.3623452,948.30
</coordinates>
</Point>
</Placemark>
<Placemark>
<name>
Wed Feb 19 10:38:00 2014 S=2.69 Km/hr
</name>
<styleUrl>
#styleMap_TLP_Normal
</styleUrl>
<Point>
<coordinates>
-39.4218216,-7.3623004,947.92
</coordinates>
</Point>
</Placemark>
<Placemark>
<name>
Wed Feb 19 10:38:10 2014 S=3.40 Km/hr
</name>
<styleUrl>
#styleMap_TLP_Normal
</styleUrl>
<Point>
<coordinates>
-39.4219322,-7.3622465,947.33
</coordinates>
</Point>
</Placemark>
<Placemark>
<name>
Wed Feb 19 10:38:20 2014 S=0.48 Km/hr
</name>
<styleUrl>
#styleMap_TLP_Normal
</styleUrl>
<Point>
<coordinates>
-39.4219742,-7.3621817,947.22
</coordinates>
</Point>
</Placemark>
<Placemark>
<name>
Wed Feb 19 10:38:30 2014 S=1.61 Km/hr
</name>
<styleUrl>
#styleMap_TLP_Normal
</styleUrl>
<Point>
<coordinates>
-39.4219971,-7.3621759,946.44
</coordinates>
</Point>
</Placemark>
<Placemark>
<name>
Wed Feb 19 10:38:40 2014 S=1.26 Km/hr
</name>
<styleUrl>
#styleMap_TLP_Normal
</styleUrl>
<Point>
<coordinates>
-39.4220085,-7.3622417,946.14
</coordinates>
</Point>
</Placemark>
<Placemark>
<name>
Wed Feb 19 10:38:50 2014 S=2.03 Km/hr
</name>
<styleUrl>
#styleMap_TLP_Normal
</styleUrl>
<Point>
<coordinates>
-39.4220238,-7.3623099,946.03
</coordinates>
</Point>
</Placemark>
<Placemark>
<name>
Wed Feb 19 10:39:00 2014 S=2.24 Km/hr
</name>
<styleUrl>
#styleMap_TLP_Normal
</styleUrl>
<Point>
<coordinates>
-39.4221115,-7.3622794,946.75
</coordinates>
</Point>
</Placemark>
<Placemark>
<name>
Wed Feb 19 10:39:10 2014 S=3.33 Km/hr
</name>
<styleUrl>
#styleMap_TLP_Normal
</styleUrl>
<Point>
<coordinates>
-39.4221840,-7.3622403,946.98
</coordinates>
</Point>
</Placemark>
<Placemark>
<name>
Wed Feb 19 10:39:20 2014 S=1.44 Km/hr
</name>
<styleUrl>
#styleMap_TLP_Normal
</styleUrl>
<Point>
<coordinates>
-39.4222298,-7.3622179,946.81
</coordinates>
</Point>
</Placemark>
<Placemark>
<name>
Wed Feb 19 10:39:30 2014 S=1.01 Km/hr
</name>
<styleUrl>
#styleMap_TLP_Normal
</styleUrl>
<Point>
<coordinates>
-39.4222908,-7.3621840,946.77
</coordinates>
</Point>
</Placemark>
<Placemark>
<name>
Wed Feb 19 10:39:40 2014 S=0.58 Km/hr
</name>
<styleUrl>
#styleMap_TLP_Normal
</styleUrl>
<Point>
<coordinates>
-39.4223289,-7.3621845,946.63
</coordinates>
</Point>
</Placemark>
<Placemark>
<name>
Wed Feb 19 10:39:50 2014 S=0.72 Km/hr
</name>
<styleUrl>
#styleMap_TLP_Normal
</styleUrl>
<Point>
<coordinates>
-39.4224167,-7.3621635,946.77
</coordinates>
</Point>
</Placemark>
<Placemark>
<name>
Wed Feb 19 10:40:00 2014 S=1.62 Km/hr
</name>
<styleUrl>
#styleMap_TLP_Normal
</styleUrl>
<Point>
<coordinates>
-39.4224930,-7.3621230,947.20
</coordinates>
</Point>
</Placemark>
<Placemark>
<name>
Wed Feb 19 10:40:10 2014 S=1.63 Km/hr
</name>
<styleUrl>
#styleMap_TLP_Normal
</styleUrl>
<Point>
<coordinates>
-39.4225388,-7.3620915,947.84
</coordinates>
</Point>
</Placemark>
<Placemark>
<name>
Wed Feb 19 10:40:20 2014 S=1.36 Km/hr
</name>
<styleUrl>
#styleMap_TLP_Normal
</styleUrl>
<Point>
<coordinates>
-39.4226151,-7.3620534,947.83
</coordinates>
</Point>
</Placemark>
<Placemark>
<name>
Wed Feb 19 10:40:30 2014 S=2.32 Km/hr
</name>
<styleUrl>
#styleMap_TLP_Normal
</styleUrl>
<Point>
<coordinates>
-39.4226151,-7.3619599,947.03
</coordinates>
</Point>
</Placemark>
<Placemark>
<name>
Wed Feb 19 10:40:40 2014 S=0.52 Km/hr
</name>
<styleUrl>
#styleMap_TLP_Normal
</styleUrl>
<Point>
<coordinates>
-39.4226494,-7.3619380,947.38
</coordinates>
</Point>
</Placemark>
<Placemark>
<name>
Wed Feb 19 10:40:50 2014 S=0.49 Km/hr
</name>
<styleUrl>
#styleMap_TLP_Normal
</styleUrl>
<Point>
<coordinates>
-39.4226570,-7.3619304,947.45
</coordinates>
</Point>
</Placemark>
<Placemark>
<name>
Wed Feb 19 10:41:00 2014 S=1.61 Km/hr
</name>
<styleUrl>
#styleMap_TLP_Normal
</styleUrl>
<Point>
<coordinates>
-39.4226189,-7.3618875,947.25
</coordinates>
</Point>
</Placemark>
<Placemark>
<name>
Wed Feb 19 10:41:10 2014 S=1.50 Km/hr
</name>
<styleUrl>
#styleMap_TLP_Normal
</styleUrl>
<Point>
<coordinates>
-39.4225845,-7.3618331,947.14
</coordinates>
</Point>
</Placemark>
<Placemark>
<name>
Wed Feb 19 10:41:20 2014 S=1.67 Km/hr
</name>
<styleUrl>
#styleMap_TLP_Normal
</styleUrl>
<Point>
<coordinates>
-39.4225044,-7.3617725,947.06
</coordinates>
</Point>
</Placemark>
<Placemark>
<name>
Wed Feb 19 10:41:30 2014 S=0.92 Km/hr
</name>
<styleUrl>
#styleMap_TLP_Normal
</styleUrl>
<Point>
<coordinates>
-39.4224625,-7.3617206,947.81
</coordinates>
</Point>
</Placemark>
<Placemark>
<name>
Wed Feb 19 10:41:40 2014 S=1.63 Km/hr
</name>
<styleUrl>
#styleMap_TLP_Normal
</styleUrl>
<Point>
<coordinates>
-39.4224434,-7.3616991,947.41
</coordinates>
</Point>
</Placemark>
<Placemark>
<name>
Wed Feb 19 10:41:50 2014 S=1.06 Km/hr
</name>
<styleUrl>
#styleMap_TLP_Normal
</styleUrl>
<Point>
<coordinates>
-39.4224205,-7.3616457,947.27
</coordinates>
</Point>
</Placemark>
<Placemark>
<name>
Wed Feb 19 10:42:00 2014 S=1.30 Km/hr
</name>
<styleUrl>
#styleMap_TLP_Normal
</styleUrl>
<Point>
<coordinates>
-39.4223900,-7.3616004,947.75
</coordinates>
</Point>
</Placemark>
<Placemark>
<name>
Wed Feb 19 10:42:10 2014 S=1.60 Km/hr
</name>
<styleUrl>
#styleMap_TLP_Normal
</styleUrl>
<Point>
<coordinates>
-39.4223824,-7.3615327,947.27
</coordinates>
</Point>
</Placemark>
<Placemark>
<name>
Wed Feb 19 10:42:20 2014 S=2.25 Km/hr
</name>
<styleUrl>
#styleMap_TLP_Normal
</styleUrl>
<Point>
<coordinates>
-39.4222641,-7.3614731,946.72
</coordinates>
</Point>
</Placemark>
<Placemark>
<name>
Wed Feb 19 10:42:30 2014 S=0.68 Km/hr
</name>
<styleUrl>
#styleMap_TLP_Normal
</styleUrl>
<Point>
<coordinates>
-39.4222565,-7.3614645,947.91
</coordinates>
</Point>
</Placemark>
<Placemark>
<name>
Wed Feb 19 10:42:40 2014 S=0.93 Km/hr
</name>
<styleUrl>
#styleMap_TLP_Normal
</styleUrl>
<Point>
<coordinates>
-39.4221878,-7.3614998,947.59
</coordinates>
</Point>
</Placemark>
<Placemark>
<name>
Wed Feb 19 10:42:50 2014 S=0.48 Km/hr
</name>
<styleUrl>
#styleMap_TLP_Normal
</styleUrl>
<Point>
<coordinates>
-39.4221497,-7.3614888,947.48
</coordinates>
</Point>
</Placemark>
<Placemark>
<name>
Wed Feb 19 10:43:00 2014 S=1.62 Km/hr
</name>
<styleUrl>
#styleMap_TLP_Normal
</styleUrl>
<Point>
<coordinates>
-39.4220886,-7.3614573,947.19
</coordinates>
</Point>
</Placemark>
<Placemark>
<name>
Wed Feb 19 10:43:10 2014 S=0.06 Km/hr
</name>
<styleUrl>
#styleMap_TLP_Normal
</styleUrl>
<Point>
<coordinates>
-39.4220695,-7.3614397,947.34
</coordinates>
</Point>
</Placemark>
<Placemark>
<name>
Wed Feb 19 10:43:20 2014 S=1.99 Km/hr
</name>
<styleUrl>
#styleMap_TLP_Normal
</styleUrl>
<Point>
<coordinates>
-39.4220428,-7.3614016,947.67
</coordinates>
</Point>
</Placemark>
<Placemark>
<name>
Wed Feb 19 10:43:30 2014 S=0.80 Km/hr
</name>
<styleUrl>
#styleMap_TLP_Normal
</styleUrl>
<Point>
<coordinates>
-39.4219933,-7.3613791,947.80
</coordinates>
</Point>
</Placemark>
<Placemark>
<name>
Wed Feb 19 10:43:40 2014 S=0.88 Km/hr
</name>
<styleUrl>
#styleMap_TLP_Normal
</styleUrl>
<Point>
<coordinates>
-39.4219055,-7.3614016,946.97
</coordinates>
</Point>
</Placemark>
<Placemark>
<name>
Wed Feb 19 10:43:50 2014 S=1.31 Km/hr
</name>
<styleUrl>
#styleMap_TLP_Normal
</styleUrl>
<Point>
<coordinates>
-39.4219017,-7.3613811,946.77
</coordinates>
</Point>
</Placemark>
<Placemark>
<name>
Wed Feb 19 10:44:00 2014 S=1.30 Km/hr
</name>
<styleUrl>
#styleMap_TLP_Normal
</styleUrl>
<Point>
<coordinates>
-39.4218445,-7.3613176,946.53
</coordinates>
</Point>
</Placemark>
<Placemark>
<name>
Wed Feb 19 10:44:10 2014 S=3.54 Km/hr
</name>
<styleUrl>
#styleMap_TLP_Normal
</styleUrl>
<Point>
<coordinates>
-39.4217987,-7.3612514,946.75
</coordinates>
</Point>
</Placemark>
<Placemark>
<name>
Wed Feb 19 10:44:20 2014 S=1.68 Km/hr
</name>
<styleUrl>
#styleMap_TLP_Normal
</styleUrl>
<Point>
<coordinates>
-39.4216881,-7.3612289,948.64
</coordinates>
</Point>
</Placemark>
<Placemark>
<name>
Wed Feb 19 10:44:30 2014 S=2.83 Km/hr
</name>
<styleUrl>
#styleMap_TLP_Normal
</styleUrl>
<Point>
<coordinates>
-39.4216843,-7.3611617,948.58
</coordinates>
</Point>
</Placemark>
<Placemark>
<name>
Wed Feb 19 10:44:40 2014 S=1.95 Km/hr
</name>
<styleUrl>
#styleMap_TLP_Normal
</styleUrl>
<Point>
<coordinates>
-39.4216995,-7.3611121,948.91
</coordinates>
</Point>
</Placemark>
<Placemark>
<name>
Wed Feb 19 10:44:50 2014 S=1.09 Km/hr
</name>
<styleUrl>
#styleMap_TLP_Normal
</styleUrl>
<Point>
<coordinates>
-39.4217682,-7.3610816,948.17
</coordinates>
</Point>
</Placemark>
<Placemark>
<name>
Wed Feb 19 10:45:00 2014 S=2.84 Km/hr
</name>
<styleUrl>
#styleMap_TLP_Normal
</styleUrl>
<Point>
<coordinates>
-39.4217682,-7.3611045,947.73
</coordinates>
</Point>
</Placemark>
<Placemark>
<name>
Wed Feb 19 10:45:10 2014 S=1.65 Km/hr
</name>
<styleUrl>
#styleMap_TLP_Normal
</styleUrl>
<Point>
<coordinates>
-39.4216652,-7.3611369,948.28
</coordinates>
</Point>
</Placemark>
<Placemark>
<name>
Wed Feb 19 10:45:20 2014 S=1.90 Km/hr
</name>
<styleUrl>
#styleMap_TLP_Normal
</styleUrl>
<Point>
<coordinates>
-39.4215775,-7.3611517,946.80
</coordinates>
</Point>
</Placemark>
<Placemark>
<name>
Wed Feb 19 10:45:30 2014 S=2.56 Km/hr
</name>
<styleUrl>
#styleMap_TLP_Normal
</styleUrl>
<Point>
<coordinates>
-39.4215164,-7.3611770,946.73
</coordinates>
</Point>
</Placemark>
<Placemark>
<name>
Wed Feb 19 10:45:40 2014 S=1.62 Km/hr
</name>
<styleUrl>
#styleMap_TLP_Normal
</styleUrl>
<Point>
<coordinates>
-39.4214592,-7.3612418,947.28
</coordinates>
</Point>
</Placemark>
<Placemark>
<name>
Wed Feb 19 10:45:50 2014 S=0.84 Km/hr
</name>
<styleUrl>
#styleMap_TLP_Normal
</styleUrl>
<Point>
<coordinates>
-39.4213905,-7.3612332,946.95
</coordinates>
</Point>
</Placemark>
<Placemark>
<name>
Wed Feb 19 10:46:00 2014 S=2.59 Km/hr
</name>
<styleUrl>
#styleMap_TLP_Normal
</styleUrl>
<Point>
<coordinates>
-39.4213181,-7.3612776,947.36
</coordinates>
</Point>
</Placemark>
<Placemark>
<name>
Wed Feb 19 10:46:10 2014 S=2.77 Km/hr
</name>
<styleUrl>
#styleMap_TLP_Normal
</styleUrl>
<Point>
<coordinates>
-39.4212151,-7.3613267,947.86
</coordinates>
</Point>
</Placemark>
<Placemark>
<name>
Wed Feb 19 10:46:20 2014 S=2.75 Km/hr
</name>
<styleUrl>
#styleMap_TLP_Normal
</styleUrl>
<Point>
<coordinates>
-39.4212112,-7.3613486,948.25
</coordinates>
</Point>
</Placemark>
<Placemark>
<name>
Wed Feb 19 10:46:30 2014 S=0.78 Km/hr
</name>
<styleUrl>
#styleMap_TLP_Normal
</styleUrl>
<Point>
<coordinates>
-39.4211578,-7.3613863,948.80
</coordinates>
</Point>
</Placemark>
<Placemark>
<name>
Wed Feb 19 10:46:40 2014 S=2.41 Km/hr
</name>
<styleUrl>
#styleMap_TLP_Normal
</styleUrl>
<Point>
<coordinates>
-39.4210510,-7.3613973,950.16
</coordinates>
</Point>
</Placemark>
<Placemark>
<name>
Wed Feb 19 10:46:50 2014 S=3.26 Km/hr
</name>
<styleUrl>
#styleMap_TLP_Normal
</styleUrl>
<Point>
<coordinates>
-39.4209518,-7.3613963,950.00
</coordinates>
</Point>
</Placemark>
<Placemark>
<name>
Wed Feb 19 10:47:00 2014 S=0.85 Km/hr
</name>
<styleUrl>
#styleMap_TLP_Normal
</styleUrl>
<Point>
<coordinates>
-39.4208946,-7.3614078,949.86
</coordinates>
</Point>
</Placemark>
<Placemark>
<name>
Wed Feb 19 10:47:10 2014 S=1.38 Km/hr
</name>
<styleUrl>
#styleMap_TLP_Normal
</styleUrl>
<Point>
<coordinates>
-39.4208984,-7.3613992,949.94
</coordinates>
</Point>
</Placemark>
<Placemark>
<name>
Wed Feb 19 10:47:20 2014 S=1.57 Km/hr
</name>
<styleUrl>
#styleMap_TLP_Normal
</styleUrl>
<Point>
<coordinates>
-39.4208107,-7.3614306,950.58
</coordinates>
</Point>
</Placemark>
<Placemark>
<name>
Wed Feb 19 10:47:30 2014 S=2.16 Km/hr
</name>
<styleUrl>
#styleMap_TLP_Normal
</styleUrl>
<Point>
<coordinates>
-39.4207497,-7.3614492,950.78
</coordinates>
</Point>
</Placemark>
<Placemark>
<name>
Wed Feb 19 10:47:40 2014 S=1.70 Km/hr
</name>
<styleUrl>
#styleMap_TLP_Normal
</styleUrl>
<Point>
<coordinates>
-39.4207115,-7.3614483,950.44
</coordinates>
</Point>
</Placemark>
<Placemark>
<name>
Wed Feb 19 10:47:50 2014 S=1.03 Km/hr
</name>
<styleUrl>
#styleMap_TLP_Normal
</styleUrl>
<Point>
<coordinates>
-39.4206886,-7.3614535,950.53
</coordinates>
</Point>
</Placemark>
<Placemark>
<name>
Wed Feb 19 10:48:00 2014 S=1.72 Km/hr
</name>
<styleUrl>
#styleMap_TLP_Normal
</styleUrl>
<Point>
<coordinates>
-39.4205742,-7.3614206,950.64
</coordinates>
</Point>
</Placemark>
<Placemark>
<name>
Wed Feb 19 10:48:10 2014 S=1.88 Km/hr
</name>
<styleUrl>
#styleMap_TLP_Normal
</styleUrl>
<Point>
<coordinates>
-39.4205055,-7.3614035,950.94
</coordinates>
</Point>
</Placemark>
<Placemark>
<name>
Wed Feb 19 10:48:20 2014 S=2.04 Km/hr
</name>
<styleUrl>
#styleMap_TLP_Normal
</styleUrl>
<Point>
<coordinates>
-39.4204407,-7.3613906,951.19
</coordinates>
</Point>
</Placemark>
<Placemark>
<name>
Wed Feb 19 10:48:30 2014 S=2.71 Km/hr
</name>
<styleUrl>
#styleMap_TLP_Normal
</styleUrl>
<Point>
<coordinates>
-39.4203300,-7.3613758,951.38
</coordinates>
</Point>
</Placemark>
<Placemark>
<name>
Wed Feb 19 10:48:40 2014 S=2.65 Km/hr
</name>
<styleUrl>
#styleMap_TLP_Normal
</styleUrl>
<Point>
<coordinates>
-39.4201851,-7.3614411,952.02
</coordinates>
</Point>
</Placemark>
<Placemark>
<name>
Wed Feb 19 10:48:50 2014 S=4.14 Km/hr
</name>
<styleUrl>
#styleMap_TLP_Normal
</styleUrl>
<Point>
<coordinates>
-39.4200287,-7.3614883,951.94
</coordinates>
</Point>
</Placemark>
<Placemark>
<name>
Wed Feb 19 10:49:00 2014 S=2.55 Km/hr
</name>
<styleUrl>
#styleMap_TLP_Normal
</styleUrl>
<Point>
<coordinates>
-39.4199600,-7.3615212,951.83
</coordinates>
</Point>
</Placemark>
<Placemark>
<name>
Wed Feb 19 10:49:10 2014 S=1.23 Km/hr
</name>
<styleUrl>
#styleMap_TLP_Normal
</styleUrl>
<Point>
<coordinates>
-39.4199715,-7.3615589,952.16
</coordinates>
</Point>
</Placemark>
<Placemark>
<name>
Wed Feb 19 10:49:20 2014 S=0.48 Km/hr
</name>
<styleUrl>
#styleMap_TLP_Normal
</styleUrl>
<Point>
<coordinates>
-39.4199600,-7.3615918,951.80
</coordinates>
</Point>
</Placemark>
<Placemark>
<name>
Wed Feb 19 10:49:30 2014 S=0.42 Km/hr
</name>
<styleUrl>
#styleMap_TLP_Normal
</styleUrl>
<Point>
<coordinates>
-39.4199257,-7.3615661,952.41
</coordinates>
</Point>
</Placemark>
<Placemark>
<name>
Wed Feb 19 10:49:40 2014 S=1.70 Km/hr
</name>
<styleUrl>
#styleMap_TLP_Normal
</styleUrl>
<Point>
<coordinates>
-39.4199181,-7.3616142,952.83
</coordinates>
</Point>
</Placemark>
<Placemark>
<name>
Wed Feb 19 10:49:50 2014 S=1.42 Km/hr
</name>
<styleUrl>
#styleMap_TLP_Normal
</styleUrl>
<Point>
<coordinates>
-39.4199219,-7.3617110,953.27
</coordinates>
</Point>
</Placemark>
<Placemark>
<name>
Wed Feb 19 10:50:00 2014 S=1.27 Km/hr
</name>
<styleUrl>
#styleMap_TLP_Normal
</styleUrl>
<Point>
<coordinates>
-39.4199448,-7.3617902,953.41
</coordinates>
</Point>
</Placemark>
<Placemark>
<name>
Wed Feb 19 10:50:10 2014 S=2.12 Km/hr
</name>
<styleUrl>
#styleMap_TLP_Normal
</styleUrl>
<Point>
<coordinates>
-39.4199562,-7.3618531,953.56
</coordinates>
</Point>
</Placemark>
<Placemark>
<name>
Wed Feb 19 10:50:20 2014 S=1.75 Km/hr
</name>
<styleUrl>
#styleMap_TLP_Normal
</styleUrl>
<Point>
<coordinates>
-39.4199486,-7.3619127,953.83
</coordinates>
</Point>
</Placemark>
<Placemark>
<name>
Wed Feb 19 10:50:30 2014 S=0.72 Km/hr
</name>
<styleUrl>
#styleMap_TLP_Normal
</styleUrl>
<Point>
<coordinates>
-39.4199333,-7.3619695,954.06
</coordinates>
</Point>
</Placemark>
<Placemark>
<name>
Wed Feb 19 10:50:40 2014 S=0.97 Km/hr
</name>
<styleUrl>
#styleMap_TLP_Normal
</styleUrl>
<Point>
<coordinates>
-39.4199524,-7.3620410,954.25
</coordinates>
</Point>
</Placemark>
<Placemark>
<name>
Wed Feb 19 10:50:50 2014 S=1.75 Km/hr
</name>
<styleUrl>
#styleMap_TLP_Normal
</styleUrl>
<Point>
<coordinates>
-39.4199677,-7.3621449,953.94
</coordinates>
</Point>
</Placemark>
<Placemark>
<name>
Wed Feb 19 10:51:00 2014 S=1.02 Km/hr
</name>
<styleUrl>
#styleMap_TLP_Normal
</styleUrl>
<Point>
<coordinates>
-39.4199562,-7.3622041,954.20
</coordinates>
</Point>
</Placemark>
<Placemark>
<name>
Wed Feb 19 10:51:10 2014 S=1.80 Km/hr
</name>
<styleUrl>
#styleMap_TLP_Normal
</styleUrl>
<Point>
<coordinates>
-39.4199905,-7.3622413,953.69
</coordinates>
</Point>
</Placemark>
<Placemark>
<name>
Wed Feb 19 10:51:20 2014 S=2.14 Km/hr
</name>
<styleUrl>
#styleMap_TLP_Normal
</styleUrl>
<Point>
<coordinates>
-39.4200363,-7.3622637,953.50
</coordinates>
</Point>
</Placemark>
<Placemark>
<name>
Wed Feb 19 10:51:30 2014 S=2.00 Km/hr
</name>
<styleUrl>
#styleMap_TLP_Normal
</styleUrl>
<Point>
<coordinates>
-39.4200897,-7.3623509,952.47
</coordinates>
</Point>
</Placemark>
<Placemark>
<name>
Wed Feb 19 10:51:40 2014 S=1.55 Km/hr
</name>
<styleUrl>
#styleMap_TLP_Normal
</styleUrl>
<Point>
<coordinates>
-39.4201355,-7.3624539,952.11
</coordinates>
</Point>
</Placemark>
<Placemark>
<name>
Wed Feb 19 10:51:50 2014 S=2.00 Km/hr
</name>
<styleUrl>
#styleMap_TLP_Normal
</styleUrl>
<Point>
<coordinates>
-39.4201698,-7.3625193,951.03
</coordinates>
</Point>
</Placemark>
<Placemark>
<name>
Wed Feb 19 10:52:00 2014 S=1.40 Km/hr
</name>
<styleUrl>
#styleMap_TLP_Normal
</styleUrl>
<Point>
<coordinates>
-39.4201965,-7.3625860,950.67
</coordinates>
</Point>
</Placemark>
<Placemark>
<name>
Wed Feb 19 10:52:10 2014 S=1.52 Km/hr
</name>
<styleUrl>
#styleMap_TLP_Normal
</styleUrl>
<Point>
<coordinates>
-39.4202271,-7.3626595,950.69
</coordinates>
</Point>
</Placemark>
<Placemark>
<name>
Wed Feb 19 10:52:20 2014 S=2.39 Km/hr
</name>
<styleUrl>
#styleMap_TLP_Normal
</styleUrl>
<Point>
<coordinates>
-39.4203186,-7.3627353,951.00
</coordinates>
</Point>
</Placemark>
<Placemark>
<name>
Wed Feb 19 10:52:30 2014 S=1.67 Km/hr
</name>
<styleUrl>
#styleMap_TLP_Normal
</styleUrl>
<Point>
<coordinates>
-39.4204025,-7.3627262,951.17
</coordinates>
</Point>
</Placemark>
<Placemark>
<name>
Wed Feb 19 10:52:40 2014 S=2.60 Km/hr
</name>
<styleUrl>
#styleMap_TLP_Normal
</styleUrl>
<Point>
<coordinates>
-39.4204063,-7.3627596,951.31
</coordinates>
</Point>
</Placemark>
<Placemark>
<name>
Wed Feb 19 10:52:50 2014 S=3.58 Km/hr
</name>
<styleUrl>
#styleMap_TLP_Normal
</styleUrl>
<Point>
<coordinates>
-39.4203300,-7.3628173,951.53
</coordinates>
</Point>
</Placemark>
<Placemark>
<name>
Wed Feb 19 10:53:00 2014 S=4.67 Km/hr
</name>
<styleUrl>
#styleMap_TLP_Normal
</styleUrl>
<Point>
<coordinates>
-39.4202957,-7.3629289,951.61
</coordinates>
</Point>
</Placemark>
<Placemark>
<name>
Wed Feb 19 10:53:10 2014 S=3.29 Km/hr
</name>
<styleUrl>
#styleMap_TLP_Normal
</styleUrl>
<Point>
<coordinates>
-39.4203644,-7.3629975,951.80
</coordinates>
</Point>
</Placemark>
<Placemark>
<name>
Wed Feb 19 10:53:20 2014 S=3.86 Km/hr
</name>
<styleUrl>
#styleMap_TLP_Normal
</styleUrl>
<Point>
<coordinates>
-39.4204979,-7.3630018,952.00
</coordinates>
</Point>
</Placemark>
<Placemark>
<name>
Wed Feb 19 10:53:30 2014 S=3.06 Km/hr
</name>
<styleUrl>
#styleMap_TLP_Normal
</styleUrl>
<Point>
<coordinates>
-39.4205971,-7.3630161,952.14
</coordinates>
</Point>
</Placemark>
<Placemark>
<name>
Wed Feb 19 10:53:40 2014 S=2.45 Km/hr
</name>
<styleUrl>
#styleMap_TLP_Normal
</styleUrl>
<Point>
<coordinates>
-39.4206848,-7.3630223,951.86
</coordinates>
</Point>
</Placemark>
<Placemark>
<name>
Wed Feb 19 10:53:50 2014 S=2.54 Km/hr
</name>
<styleUrl>
#styleMap_TLP_Normal
</styleUrl>
<Point>
<coordinates>
-39.4207726,-7.3630357,951.64
</coordinates>
</Point>
</Placemark>
<Placemark>
<name>
Wed Feb 19 10:54:00 2014 S=2.63 Km/hr
</name>
<styleUrl>
#styleMap_TLP_Normal
</styleUrl>
<Point>
<coordinates>
-39.4208755,-7.3630786,952.00
</coordinates>
</Point>
</Placemark>
<Placemark>
<name>
Wed Feb 19 10:54:10 2014 S=1.76 Km/hr
</name>
<styleUrl>
#styleMap_TLP_Normal
</styleUrl>
<Point>
<coordinates>
-39.4209747,-7.3631110,951.75
</coordinates>
</Point>
</Placemark>
<Placemark>
<name>
Wed Feb 19 10:54:20 2014 S=2.14 Km/hr
</name>
<styleUrl>
#styleMap_TLP_Normal
</styleUrl>
<Point>
<coordinates>
-39.4210701,-7.3631239,951.45
</coordinates>
</Point>
</Placemark>
<Placemark>
<name>
Wed Feb 19 10:54:30 2014 S=3.80 Km/hr
</name>
<styleUrl>
#styleMap_TLP_Normal
</styleUrl>
<Point>
<coordinates>
-39.4211998,-7.3631444,951.39
</coordinates>
</Point>
</Placemark>
<Placemark>
<name>
Wed Feb 19 10:54:40 2014 S=2.45 Km/hr
</name>
<styleUrl>
#styleMap_TLP_Normal
</styleUrl>
<Point>
<coordinates>
-39.4212723,-7.3631525,951.48
</coordinates>
</Point>
</Placemark>
<Placemark>
<name>
Wed Feb 19 10:54:50 2014 S=2.02 Km/hr
</name>
<styleUrl>
#styleMap_TLP_Normal
</styleUrl>
<Point>
<coordinates>
-39.4213600,-7.3631487,951.72
</coordinates>
</Point>
</Placemark>
<Placemark>
<name>
Wed Feb 19 10:55:00 2014 S=2.86 Km/hr
</name>
<styleUrl>
#styleMap_TLP_Normal
</styleUrl>
<Point>
<coordinates>
-39.4214592,-7.3631749,951.50
</coordinates>
</Point>
</Placemark>
<Placemark>
<name>
Wed Feb 19 10:55:10 2014 S=2.66 Km/hr
</name>
<styleUrl>
#styleMap_TLP_Normal
</styleUrl>
<Point>
<coordinates>
-39.4215698,-7.3630943,951.70
</coordinates>
</Point>
</Placemark>
<Placemark>
<name>
Wed Feb 19 10:55:20 2014 S=1.28 Km/hr
</name>
<styleUrl>
#styleMap_TLP_Normal
</styleUrl>
<Point>
<coordinates>
-39.4215698,-7.3630190,951.05
</coordinates>
</Point>
</Placemark>
<Placemark>
<name>
Wed Feb 19 10:55:30 2014 S=0.99 Km/hr
</name>
<styleUrl>
#styleMap_TLP_Normal
</styleUrl>
<Point>
<coordinates>
-39.4214973,-7.3630495,951.47
</coordinates>
</Point>
</Placemark>
<Placemark>
<name>
Wed Feb 19 10:55:40 2014 S=2.47 Km/hr
</name>
<styleUrl>
#styleMap_TLP_Normal
</styleUrl>
<Point>
<coordinates>
-39.4215546,-7.3630481,951.61
</coordinates>
</Point>
</Placemark>
<Placemark>
<name>
Wed Feb 19 10:55:50 2014 S=3.27 Km/hr
</name>
<styleUrl>
#styleMap_TLP_Normal
</styleUrl>
<Point>
<coordinates>
-39.4216614,-7.3630457,952.20
</coordinates>
</Point>
</Placemark>
<Placemark>
<name>
Wed Feb 19 10:56:00 2014 S=3.93 Km/hr
</name>
<styleUrl>
#styleMap_TLP_Normal
</styleUrl>
<Point>
<coordinates>
-39.4216156,-7.3631344,951.47
</coordinates>
</Point>
</Placemark>
<Placemark>
<name>
Wed Feb 19 10:56:10 2014 S=3.95 Km/hr
</name>
<styleUrl>
#styleMap_TLP_Normal
</styleUrl>
<Point>
<coordinates>
-39.4215622,-7.3632131,951.66
</coordinates>
</Point>
</Placemark>
<Placemark>
<name>
Wed Feb 19 10:56:20 2014 S=2.92 Km/hr
</name>
<styleUrl>
#styleMap_TLP_Normal
</styleUrl>
<Point>
<coordinates>
-39.4215164,-7.3632803,951.89
</coordinates>
</Point>
</Placemark>
<Placemark>
<name>
Wed Feb 19 10:56:30 2014 S=2.05 Km/hr
</name>
<styleUrl>
#styleMap_TLP_Normal
</styleUrl>
<Point>
<coordinates>
-39.4216156,-7.3633142,951.23
</coordinates>
</Point>
</Placemark>
<Placemark>
<name>
Wed Feb 19 10:56:40 2014 S=2.88 Km/hr
</name>
<styleUrl>
#styleMap_TLP_Normal
</styleUrl>
<Point>
<coordinates>
-39.4216957,-7.3633504,951.19
</coordinates>
</Point>
</Placemark>
<Placemark>
<name>
Wed Feb 19 10:56:50 2014 S=1.90 Km/hr
</name>
<styleUrl>
#styleMap_TLP_Normal
</styleUrl>
<Point>
<coordinates>
-39.4217949,-7.3633571,951.16
</coordinates>
</Point>
</Placemark>
<Placemark>
<name>
Wed Feb 19 10:57:00 2014 S=1.75 Km/hr
</name>
<styleUrl>
#styleMap_TLP_Normal
</styleUrl>
<Point>
<coordinates>
-39.4218979,-7.3633718,950.89
</coordinates>
</Point>
</Placemark>
<Placemark>
<name>
Wed Feb 19 10:57:10 2014 S=2.82 Km/hr
</name>
<styleUrl>
#styleMap_TLP_Normal
</styleUrl>
<Point>
<coordinates>
-39.4219704,-7.3633709,951.00
</coordinates>
</Point>
</Placemark>
<Placemark>
<name>
Wed Feb 19 10:57:20 2014 S=2.13 Km/hr
</name>
<styleUrl>
#styleMap_TLP_Normal
</styleUrl>
<Point>
<coordinates>
-39.4220695,-7.3634291,950.48
</coordinates>
</Point>
</Placemark>
<Placemark>
<name>
Wed Feb 19 10:57:30 2014 S=2.19 Km/hr
</name>
<styleUrl>
#styleMap_TLP_Normal
</styleUrl>
<Point>
<coordinates>
-39.4221382,-7.3634529,950.48
</coordinates>
</Point>
</Placemark>
<Placemark>
<name>
Wed Feb 19 10:57:40 2014 S=1.84 Km/hr
</name>
<styleUrl>
#styleMap_TLP_Normal
</styleUrl>
<Point>
<coordinates>
-39.4222107,-7.3634934,949.59
</coordinates>
</Point>
</Placemark>
<Placemark>
<name>
Wed Feb 19 10:57:50 2014 S=1.02 Km/hr
</name>
<styleUrl>
#styleMap_TLP_Normal
</styleUrl>
<Point>
<coordinates>
-39.4222488,-7.3635159,948.84
</coordinates>
</Point>
</Placemark>
<Placemark>
<name>
Wed Feb 19 10:58:00 2014 S=1.34 Km/hr
</name>
<styleUrl>
#styleMap_TLP_Normal
</styleUrl>
<Point>
<coordinates>
-39.4223251,-7.3635802,948.06
</coordinates>
</Point>
</Placemark>
<Placemark>
<name>
Wed Feb 19 10:58:10 2014 S=3.14 Km/hr
</name>
<styleUrl>
#styleMap_TLP_Normal
</styleUrl>
<Point>
<coordinates>
-39.4224243,-7.3636580,947.38
</coordinates>
</Point>
</Placemark>
<Placemark>
<name>
Wed Feb 19 10:58:20 2014 S=1.78 Km/hr
</name>
<styleUrl>
#styleMap_TLP_Normal
</styleUrl>
<Point>
<coordinates>
-39.4224892,-7.3637009,946.47
</coordinates>
</Point>
</Placemark>
<Placemark>
<name>
Wed Feb 19 10:58:30 2014 S=4.17 Km/hr
</name>
<styleUrl>
#styleMap_TLP_Normal
</styleUrl>
<Point>
<coordinates>
-39.4225578,-7.3638306,946.44
</coordinates>
</Point>
</Placemark>
<Placemark>
<name>
Wed Feb 19 10:58:40 2014 S=2.41 Km/hr
</name>
<styleUrl>
#styleMap_TLP_Normal
</styleUrl>
<Point>
<coordinates>
-39.4225998,-7.3639121,946.83
</coordinates>
</Point>
</Placemark>
<Placemark>
<name>
Wed Feb 19 10:58:50 2014 S=1.39 Km/hr
</name>
<styleUrl>
#styleMap_TLP_Normal
</styleUrl>
<Point>
<coordinates>
-39.4226265,-7.3639841,946.13
</coordinates>
</Point>
</Placemark>
<Placemark>
<name>
Wed Feb 19 10:59:00 2014 S=2.10 Km/hr
</name>
<styleUrl>
#styleMap_TLP_Normal
</styleUrl>
<Point>
<coordinates>
-39.4227180,-7.3640509,946.39
</coordinates>
</Point>
</Placemark>
<Placemark>
<name>
Wed Feb 19 10:59:10 2014 S=2.37 Km/hr
</name>
<styleUrl>
#styleMap_TLP_Normal
</styleUrl>
<Point>
<coordinates>
-39.4228020,-7.3641458,945.98
</coordinates>
</Point>
</Placemark>
<Placemark>
<name>
Wed Feb 19 10:59:20 2014 S=2.76 Km/hr
</name>
<styleUrl>
#styleMap_TLP_Normal
</styleUrl>
<Point>
<coordinates>
-39.4229126,-7.3642383,946.09
</coordinates>
</Point>
</Placemark>
<Placemark>
<name>
Wed Feb 19 10:59:30 2014 S=4.15 Km/hr
</name>
<styleUrl>
#styleMap_TLP_Normal
</styleUrl>
<Point>
<coordinates>
-39.4230499,-7.3642530,945.11
</coordinates>
</Point>
</Placemark>
<Placemark>
<name>
Wed Feb 19 10:59:40 2014 S=0.88 Km/hr
</name>
<styleUrl>
#styleMap_TLP_Normal
</styleUrl>
<Point>
<coordinates>
-39.4230957,-7.3642426,945.22
</coordinates>
</Point>
</Placemark>
<Placemark>
<name>
Wed Feb 19 10:59:50 2014 S=3.09 Km/hr
</name>
<styleUrl>
#styleMap_TLP_Normal
</styleUrl>
<Point>
<coordinates>
-39.4232140,-7.3642869,944.78
</coordinates>
</Point>
</Placemark>
<Placemark>
<name>
Wed Feb 19 11:00:00 2014 S=2.84 Km/hr
</name>
<styleUrl>
#styleMap_TLP_Normal
</styleUrl>
<Point>
<coordinates>
-39.4233513,-7.3642550,945.45
</coordinates>
</Point>
</Placemark>
<Placemark>
<name>
Wed Feb 19 11:00:10 2014 S=3.13 Km/hr
</name>
<styleUrl>
#styleMap_TLP_Normal
</styleUrl>
<Point>
<coordinates>
-39.4234314,-7.3642230,946.02
</coordinates>
</Point>
</Placemark>
<Placemark>
<name>
Wed Feb 19 11:00:20 2014 S=3.05 Km/hr
</name>
<styleUrl>
#styleMap_TLP_Normal
</styleUrl>
<Point>
<coordinates>
-39.4234734,-7.3642569,946.16
</coordinates>
</Point>
</Placemark>
<Placemark>
<name>
Wed Feb 19 11:00:30 2014 S=2.83 Km/hr
</name>
<styleUrl>
#styleMap_TLP_Normal
</styleUrl>
<Point>
<coordinates>
-39.4234619,-7.3643217,946.09
</coordinates>
</Point>
</Placemark>
<Placemark>
<name>
Wed Feb 19 11:00:40 2014 S=2.78 Km/hr
</name>
<styleUrl>
#styleMap_TLP_Normal
</styleUrl>
<Point>
<coordinates>
-39.4234238,-7.3643851,946.23
</coordinates>
</Point>
</Placemark>
<Placemark>
<name>
Wed Feb 19 11:00:50 2014 S=1.46 Km/hr
</name>
<styleUrl>
#styleMap_TLP_Normal
</styleUrl>
<Point>
<coordinates>
-39.4234047,-7.3644214,946.44
</coordinates>
</Point>
</Placemark>
<Placemark>
<name>
Wed Feb 19 11:01:00 2014 S=1.44 Km/hr
</name>
<styleUrl>
#styleMap_TLP_Normal
</styleUrl>
<Point>
<coordinates>
-39.4234200,-7.3644857,946.63
</coordinates>
</Point>
</Placemark>
<Placemark>
<name>
Wed Feb 19 11:01:10 2014 S=0.75 Km/hr
</name>
<styleUrl>
#styleMap_TLP_Normal
</styleUrl>
<Point>
<coordinates>
-39.4234734,-7.3645267,946.58
</coordinates>
</Point>
</Placemark>
<Placemark>
<name>
Wed Feb 19 11:01:20 2014 S=0.93 Km/hr
</name>
<styleUrl>
#styleMap_TLP_Normal
</styleUrl>
<Point>
<coordinates>
-39.4235191,-7.3645387,946.53
</coordinates>
</Point>
</Placemark>
<Placemark>
<name>
Wed Feb 19 11:01:30 2014 S=0.47 Km/hr
</name>
<styleUrl>
#styleMap_TLP_Normal
</styleUrl>
<Point>
<coordinates>
-39.4235268,-7.3645501,946.56
</coordinates>
</Point>
</Placemark>
<Placemark>
<name>
Wed Feb 19 11:01:40 2014 S=0.96 Km/hr
</name>
<styleUrl>
#styleMap_TLP_Normal
</styleUrl>
<Point>
<coordinates>
-39.4235535,-7.3645592,946.55
</coordinates>
</Point>
</Placemark>
<Placemark>
<name>
Wed Feb 19 11:01:50 2014 S=0.80 Km/hr
</name>
<styleUrl>
#styleMap_TLP_Normal
</styleUrl>
<Point>
<coordinates>
-39.4235764,-7.3645649,946.53
</coordinates>
</Point>
</Placemark>
<Placemark>
<name>
Wed Feb 19 11:02:00 2014 S=1.70 Km/hr
</name>
<styleUrl>
#styleMap_TLP_Normal
</styleUrl>
<Point>
<coordinates>
-39.4235954,-7.3646016,946.50
</coordinates>
</Point>
</Placemark>
<Placemark>
<name>
Wed Feb 19 11:02:10 2014 S=1.30 Km/hr
</name>
<styleUrl>
#styleMap_TLP_Normal
</styleUrl>
<Point>
<coordinates>
-39.4235916,-7.3646541,946.44
</coordinates>
</Point>
</Placemark>
<Placemark>
<name>
Wed Feb 19 11:02:20 2014 S=0.40 Km/hr
</name>
<styleUrl>
#styleMap_TLP_Normal
</styleUrl>
<Point>
<coordinates>
-39.4235764,-7.3646736,947.13
</coordinates>
</Point>
</Placemark>
<Placemark>
<name>
Wed Feb 19 11:02:30 2014 S=1.50 Km/hr
</name>
<styleUrl>
#styleMap_TLP_Normal
</styleUrl>
<Point>
<coordinates>
-39.4235573,-7.3646898,947.20
</coordinates>
</Point>
</Placemark>
<Placemark>
<name>
Wed Feb 19 11:02:40 2014 S=1.51 Km/hr
</name>
<styleUrl>
#styleMap_TLP_Normal
</styleUrl>
<Point>
<coordinates>
-39.4235382,-7.3647180,947.64
</coordinates>
</Point>
</Placemark>
<Placemark>
<name>
Wed Feb 19 11:02:50 2014 S=0.57 Km/hr
</name>
<styleUrl>
#styleMap_TLP_Normal
</styleUrl>
<Point>
<coordinates>
-39.4234924,-7.3647332,948.16
</coordinates>
</Point>
</Placemark>
<Placemark>
<name>
Wed Feb 19 11:03:00 2014 S=1.85 Km/hr
</name>
<styleUrl>
#styleMap_TLP_Normal
</styleUrl>
<Point>
<coordinates>
-39.4234657,-7.3647418,948.25
</coordinates>
</Point>
</Placemark>
<Placemark>
<name>
Wed Feb 19 11:03:10 2014 S=2.96 Km/hr
</name>
<styleUrl>
#styleMap_TLP_Normal
</styleUrl>
<Point>
<coordinates>
-39.4233742,-7.3648062,948.23
</coordinates>
</Point>
</Placemark>
<Placemark>
<name>
Wed Feb 19 11:03:20 2014 S=1.40 Km/hr
</name>
<styleUrl>
#styleMap_TLP_Normal
</styleUrl>
<Point>
<coordinates>
-39.4233437,-7.3648729,946.63
</coordinates>
</Point>
</Placemark>
<Placemark>
<name>
Wed Feb 19 11:03:30 2014 S=1.75 Km/hr
</name>
<styleUrl>
#styleMap_TLP_Normal
</styleUrl>
<Point>
<coordinates>
-39.4233589,-7.3649096,945.89
</coordinates>
</Point>
</Placemark>
<Placemark>
<name>
Wed Feb 19 11:03:40 2014 S=2.44 Km/hr
</name>
<styleUrl>
#styleMap_TLP_Normal
</styleUrl>
<Point>
<coordinates>
-39.4233017,-7.3649344,946.30
</coordinates>
</Point>
</Placemark>
<Placemark>
<name>
Wed Feb 19 11:03:50 2014 S=2.01 Km/hr
</name>
<styleUrl>
#styleMap_TLP_Normal
</styleUrl>
<Point>
<coordinates>
-39.4232864,-7.3649869,946.44
</coordinates>
</Point>
</Placemark>
<Placemark>
<name>
Wed Feb 19 11:04:00 2014 S=0.85 Km/hr
</name>
<styleUrl>
#styleMap_TLP_Normal
</styleUrl>
<Point>
<coordinates>
-39.4232903,-7.3650231,946.30
</coordinates>
</Point>
</Placemark>
<Placemark>
<name>
Wed Feb 19 11:04:10 2014 S=0.80 Km/hr
</name>
<styleUrl>
#styleMap_TLP_Normal
</styleUrl>
<Point>
<coordinates>
-39.4232826,-7.3650475,946.16
</coordinates>
</Point>
</Placemark>
<Placemark>
<name>
Wed Feb 19 11:04:20 2014 S=1.91 Km/hr
</name>
<styleUrl>
#styleMap_TLP_Normal
</styleUrl>
<Point>
<coordinates>
-39.4232216,-7.3650804,947.36
</coordinates>
</Point>
</Placemark>
<Placemark>
<name>
Wed Feb 19 11:04:30 2014 S=2.36 Km/hr
</name>
<styleUrl>
#styleMap_TLP_Normal
</styleUrl>
<Point>
<coordinates>
-39.4231377,-7.3651171,946.38
</coordinates>
</Point>
</Placemark>
<Placemark>
<name>
Wed Feb 19 11:04:40 2014 S=2.28 Km/hr
</name>
<styleUrl>
#styleMap_TLP_Normal
</styleUrl>
<Point>
<coordinates>
-39.4230537,-7.3651223,947.20
</coordinates>
</Point>
</Placemark>
<Placemark>
<name>
Wed Feb 19 11:04:50 2014 S=3.28 Km/hr
</name>
<styleUrl>
#styleMap_TLP_Normal
</styleUrl>
<Point>
<coordinates>
-39.4229774,-7.3651404,947.13
</coordinates>
</Point>
</Placemark>
<Placemark>
<name>
Wed Feb 19 11:05:00 2014 S=2.26 Km/hr
</name>
<styleUrl>
#styleMap_TLP_Normal
</styleUrl>
<Point>
<coordinates>
-39.4228783,-7.3652010,946.89
</coordinates>
</Point>
</Placemark>
<Placemark>
<name>
Wed Feb 19 11:05:10 2014 S=0.91 Km/hr
</name>
<styleUrl>
#styleMap_TLP_Normal
</styleUrl>
<Point>
<coordinates>
-39.4228516,-7.3652391,946.86
</coordinates>
</Point>
</Placemark>
<Placemark>
<name>
Wed Feb 19 11:05:20 2014 S=0.81 Km/hr
</name>
<styleUrl>
#styleMap_TLP_Normal
</styleUrl>
<Point>
<coordinates>
-39.4228249,-7.3652568,946.52
</coordinates>
</Point>
</Placemark>
<Placemark>
<name>
Wed Feb 19 11:05:30 2014 S=0.35 Km/hr
</name>
<styleUrl>
#styleMap_TLP_Normal
</styleUrl>
<Point>
<coordinates>
-39.4227905,-7.3652358,946.61
</coordinates>
</Point>
</Placemark>
<Placemark>
<name>
Wed Feb 19 11:05:40 2014 S=0.10 Km/hr
</name>
<styleUrl>
#styleMap_TLP_Normal
</styleUrl>
<Point>
<coordinates>
-39.4227905,-7.3652391,946.64
</coordinates>
</Point>
</Placemark>
<Placemark>
<name>
Wed Feb 19 11:05:50 2014 S=0.82 Km/hr
</name>
<styleUrl>
#styleMap_TLP_Normal
</styleUrl>
<Point>
<coordinates>
-39.4227905,-7.3652411,946.66
</coordinates>
</Point>
</Placemark>
<Placemark>
<name>
Wed Feb 19 11:06:00 2014 S=1.76 Km/hr
</name>
<styleUrl>
#styleMap_TLP_Normal
</styleUrl>
<Point>
<coordinates>
-39.4227562,-7.3652353,946.50
</coordinates>
</Point>
</Placemark>
<Placemark>
<name>
Wed Feb 19 11:06:10 2014 S=2.58 Km/hr
</name>
<styleUrl>
#styleMap_TLP_Normal
</styleUrl>
<Point>
<coordinates>
-39.4227104,-7.3651991,946.97
</coordinates>
</Point>
</Placemark>
<Placemark>
<name>
Wed Feb 19 11:06:20 2014 S=3.14 Km/hr
</name>
<styleUrl>
#styleMap_TLP_Normal
</styleUrl>
<Point>
<coordinates>
-39.4225998,-7.3651924,946.50
</coordinates>
</Point>
</Placemark>
<Placemark>
<name>
Wed Feb 19 11:06:30 2014 S=0.58 Km/hr
</name>
<styleUrl>
#styleMap_TLP_Normal
</styleUrl>
<Point>
<coordinates>
-39.4225616,-7.3651810,945.64
</coordinates>
</Point>
</Placemark>
<Placemark>
<name>
Wed Feb 19 11:06:40 2014 S=3.88 Km/hr
</name>
<styleUrl>
#styleMap_TLP_Normal
</styleUrl>
<Point>
<coordinates>
-39.4226151,-7.3652582,945.92
</coordinates>
</Point>
</Placemark>
<Placemark>
<name>
Wed Feb 19 11:06:50 2014 S=3.36 Km/hr
</name>
<styleUrl>
#styleMap_TLP_Normal
</styleUrl>
<Point>
<coordinates>
-39.4225998,-7.3653836,946.03
</coordinates>
</Point>
</Placemark>
<Placemark>
<name>
Wed Feb 19 11:07:00 2014 S=0.17 Km/hr
</name>
<styleUrl>
#styleMap_TLP_Normal
</styleUrl>
<Point>
<coordinates>
-39.4226151,-7.3654375,946.42
</coordinates>
</Point>
</Placemark>
<Placemark>
<name>
Wed Feb 19 11:07:10 2014 S=2.77 Km/hr
</name>
<styleUrl>
#styleMap_TLP_Normal
</styleUrl>
<Point>
<coordinates>
-39.4225502,-7.3654084,946.95
</coordinates>
</Point>
</Placemark>
<Placemark>
<name>
Wed Feb 19 11:07:20 2014 S=1.84 Km/hr
</name>
<styleUrl>
#styleMap_TLP_Normal
</styleUrl>
<Point>
<coordinates>
-39.4224815,-7.3654246,946.41
</coordinates>
</Point>
</Placemark>
<Placemark>
<name>
Wed Feb 19 11:07:30 2014 S=1.45 Km/hr
</name>
<styleUrl>
#styleMap_TLP_Normal
</styleUrl>
<Point>
<coordinates>
-39.4224434,-7.3654594,946.38
</coordinates>
</Point>
</Placemark>
<Placemark>
<name>
Wed Feb 19 11:07:40 2014 S=2.10 Km/hr
</name>
<styleUrl>
#styleMap_TLP_Normal
</styleUrl>
<Point>
<coordinates>
-39.4223328,-7.3655281,945.80
</coordinates>
</Point>
</Placemark>
<Placemark>
<name>
Wed Feb 19 11:07:50 2014 S=2.38 Km/hr
</name>
<styleUrl>
#styleMap_TLP_Normal
</styleUrl>
<Point>
<coordinates>
-39.4222107,-7.3655944,945.41
</coordinates>
</Point>
</Placemark>
<Placemark>
<name>
Wed Feb 19 11:08:00 2014 S=3.92 Km/hr
</name>
<styleUrl>
#styleMap_TLP_Normal
</styleUrl>
<Point>
<coordinates>
-39.4221153,-7.3656011,945.09
</coordinates>
</Point>
</Placemark>
<Placemark>
<name>
Wed Feb 19 11:08:10 2014 S=2.54 Km/hr
</name>
<styleUrl>
#styleMap_TLP_Normal
</styleUrl>
<Point>
<coordinates>
-39.4220619,-7.3655376,945.34
</coordinates>
</Point>
</Placemark>
<Placemark>
<name>
Wed Feb 19 11:08:20 2014 S=1.61 Km/hr
</name>
<styleUrl>
#styleMap_TLP_Normal
</styleUrl>
<Point>
<coordinates>
-39.4220085,-7.3654985,944.75
</coordinates>
</Point>
</Placemark>
<Placemark>
<name>
Wed Feb 19 11:08:30 2014 S=3.22 Km/hr
</name>
<styleUrl>
#styleMap_TLP_Normal
</styleUrl>
<Point>
<coordinates>
-39.4219055,-7.3654704,944.94
</coordinates>
</Point>
</Placemark>
<Placemark>
<name>
Wed Feb 19 11:08:40 2014 S=3.03 Km/hr
</name>
<styleUrl>
#styleMap_TLP_Normal
</styleUrl>
<Point>
<coordinates>
-39.4217873,-7.3654461,945.38
</coordinates>
</Point>
</Placemark>
<Placemark>
<name>
Wed Feb 19 11:08:50 2014 S=3.28 Km/hr
</name>
<styleUrl>
#styleMap_TLP_Normal
</styleUrl>
<Point>
<coordinates>
-39.4217033,-7.3654222,944.77
</coordinates>
</Point>
</Placemark>
<Placemark>
<name>
Wed Feb 19 11:09:00 2014 S=4.65 Km/hr
</name>
<styleUrl>
#styleMap_TLP_Normal
</styleUrl>
<Point>
<coordinates>
-39.4216156,-7.3655486,945.06
</coordinates>
</Point>
</Placemark>
<Placemark>
<name>
Wed Feb 19 11:09:10 2014 S=3.39 Km/hr
</name>
<styleUrl>
#styleMap_TLP_Normal
</styleUrl>
<Point>
<coordinates>
-39.4216042,-7.3656549,945.02
</coordinates>
</Point>
</Placemark>
<Placemark>
<name>
Wed Feb 19 11:09:20 2014 S=4.11 Km/hr
</name>
<styleUrl>
#styleMap_TLP_Normal
</styleUrl>
<Point>
<coordinates>
-39.4216194,-7.3657670,944.80
</coordinates>
</Point>
</Placemark>
<Placemark>
<name>
Wed Feb 19 11:09:30 2014 S=1.95 Km/hr
</name>
<styleUrl>
#styleMap_TLP_Normal
</styleUrl>
<Point>
<coordinates>
-39.4215889,-7.3658442,944.81
</coordinates>
</Point>
</Placemark>
<Placemark>
<name>
Wed Feb 19 11:09:40 2014 S=2.78 Km/hr
</name>
<styleUrl>
#styleMap_TLP_Normal
</styleUrl>
<Point>
<coordinates>
-39.4215736,-7.3659220,944.86
</coordinates>
</Point>
</Placemark>
<Placemark>
<name>
Wed Feb 19 11:09:50 2014 S=3.54 Km/hr
</name>
<styleUrl>
#styleMap_TLP_Normal
</styleUrl>
<Point>
<coordinates>
-39.4215508,-7.3660550,945.45
</coordinates>
</Point>
</Placemark>
<Placemark>
<name>
Wed Feb 19 11:10:00 2014 S=2.71 Km/hr
</name>
<styleUrl>
#styleMap_TLP_Normal
</styleUrl>
<Point>
<coordinates>
-39.4215736,-7.3661518,946.03
</coordinates>
</Point>
</Placemark>
<Placemark>
<name>
Wed Feb 19 11:10:10 2014 S=3.13 Km/hr
</name>
<styleUrl>
#styleMap_TLP_Normal
</styleUrl>
<Point>
<coordinates>
-39.4215965,-7.3662252,946.48
</coordinates>
</Point>
</Placemark>
<Placemark>
<name>
Wed Feb 19 11:10:20 2014 S=0.33 Km/hr
</name>
<styleUrl>
#styleMap_TLP_Normal
</styleUrl>
<Point>
<coordinates>
-39.4216080,-7.3662820,945.83
</coordinates>
</Point>
</Placemark>
<Placemark>
<name>
Wed Feb 19 11:10:30 2014 S=1.96 Km/hr
</name>
<styleUrl>
#styleMap_TLP_Normal
</styleUrl>
<Point>
<coordinates>
-39.4216080,-7.3662882,945.72
</coordinates>
</Point>
</Placemark>
<Placemark>
<name>
Wed Feb 19 11:10:40 2014 S=0.71 Km/hr
</name>
<styleUrl>
#styleMap_TLP_Normal
</styleUrl>
<Point>
<coordinates>
-39.4215851,-7.3663030,945.11
</coordinates>
</Point>
</Placemark>
<Placemark>
<name>
Wed Feb 19 11:10:50 2014 S=0.06 Km/hr
</name>
<styleUrl>
#styleMap_TLP_Normal
</styleUrl>
<Point>
<coordinates>
-39.4215889,-7.3663144,945.13
</coordinates>
</Point>
</Placemark>
<Placemark>
<name>
Wed Feb 19 11:11:00 2014 S=0.35 Km/hr
</name>
<styleUrl>
#styleMap_TLP_Normal
</styleUrl>
<Point>
<coordinates>
-39.4215927,-7.3663177,945.17
</coordinates>
</Point>
</Placemark>
<Placemark>
<name>
Wed Feb 19 11:11:10 2014 S=2.37 Km/hr
</name>
<styleUrl>
#styleMap_TLP_Normal
</styleUrl>
<Point>
<coordinates>
-39.4215927,-7.3663344,945.72
</coordinates>
</Point>
</Placemark>
<Placemark>
<name>
Wed Feb 19 11:11:20 2014 S=3.18 Km/hr
</name>
<styleUrl>
#styleMap_TLP_Normal
</styleUrl>
<Point>
<coordinates>
-39.4215927,-7.3663979,945.92
</coordinates>
</Point>
</Placemark>
<Placemark>
<name>
Wed Feb 19 11:11:30 2014 S=2.12 Km/hr
</name>
<styleUrl>
#styleMap_TLP_Normal
</styleUrl>
<Point>
<coordinates>
-39.4216423,-7.3664746,946.03
</coordinates>
</Point>
</Placemark>
<Placemark>
<name>
Wed Feb 19 11:11:40 2014 S=1.66 Km/hr
</name>
<styleUrl>
#styleMap_TLP_Normal
</styleUrl>
<Point>
<coordinates>
-39.4216537,-7.3665614,945.81
</coordinates>
</Point>
</Placemark>
<Placemark>
<name>
Wed Feb 19 11:11:50 2014 S=0.27 Km/hr
</name>
<styleUrl>
#styleMap_TLP_Normal
</styleUrl>
<Point>
<coordinates>
-39.4216728,-7.3665724,945.91
</coordinates>
</Point>
</Placemark>
<Placemark>
<name>
Wed Feb 19 11:12:00 2014 S=0.64 Km/hr
</name>
<styleUrl>
#styleMap_TLP_Normal
</styleUrl>
<Point>
<coordinates>
-39.4216728,-7.3665786,945.97
</coordinates>
</Point>
</Placemark>
<Placemark>
<name>
Wed Feb 19 11:12:10 2014 S=3.42 Km/hr
</name>
<styleUrl>
#styleMap_TLP_Normal
</styleUrl>
<Point>
<coordinates>
-39.4217072,-7.3665977,946.22
</coordinates>
</Point>
</Placemark>
<Placemark>
<name>
Wed Feb 19 11:12:20 2014 S=7.56 Km/hr
</name>
<styleUrl>
#styleMap_TLP_Normal
</styleUrl>
<Point>
<coordinates>
-39.4218445,-7.3666782,947.67
</coordinates>
</Point>
</Placemark>
<Placemark>
<name>
Wed Feb 19 11:12:30 2014 S=6.77 Km/hr
</name>
<styleUrl>
#styleMap_TLP_Normal
</styleUrl>
<Point>
<coordinates>
-39.4220886,-7.3667407,951.42
</coordinates>
</Point>
</Placemark>
<Placemark>
<name>
Wed Feb 19 11:12:40 2014 S=6.49 Km/hr
</name>
<styleUrl>
#styleMap_TLP_Normal
</styleUrl>
<Point>
<coordinates>
-39.4223595,-7.3667364,956.55
</coordinates>
</Point>
</Placemark>
<Placemark>
<name>
Wed Feb 19 11:12:50 2014 S=11.02 Km/hr
</name>
<styleUrl>
#styleMap_TLP_Normal
</styleUrl>
<Point>
<coordinates>
-39.4227104,-7.3667755,963.44
</coordinates>
</Point>
</Placemark>
<Placemark>
<name>
Wed Feb 19 11:13:00 2014 S=10.53 Km/hr
</name>
<styleUrl>
#styleMap_TLP_Normal
</styleUrl>
<Point>
<coordinates>
-39.4230614,-7.3668551,971.13
</coordinates>
</Point>
</Placemark>
<Placemark>
<name>
Wed Feb 19 11:13:10 2014 S=10.11 Km/hr
</name>
<styleUrl>
#styleMap_TLP_Normal
</styleUrl>
<Point>
<coordinates>
-39.4235115,-7.3669806,977.36
</coordinates>
</Point>
</Placemark>
<Placemark>
<name>
Wed Feb 19 11:13:20 2014 S=7.70 Km/hr
</name>
<styleUrl>
#styleMap_TLP_Normal
</styleUrl>
<Point>
<coordinates>
-39.4238205,-7.3669772,983.95
</coordinates>
</Point>
</Placemark>
<Placemark>
<name>
Wed Feb 19 11:13:30 2014 S=11.90 Km/hr
</name>
<styleUrl>
#styleMap_TLP_Normal
</styleUrl>
<Point>
<coordinates>
-39.4241486,-7.3669748,989.72
</coordinates>
</Point>
</Placemark>
<Placemark>
<name>
Wed Feb 19 11:13:40 2014 S=7.47 Km/hr
</name>
<styleUrl>
#styleMap_TLP_Normal
</styleUrl>
<Point>
<coordinates>
-39.4244957,-7.3669081,995.11
</coordinates>
</Point>
</Placemark>
<Placemark>
<name>
Wed Feb 19 11:13:50 2014 S=13.86 Km/hr
</name>
<styleUrl>
#styleMap_TLP_Normal
</styleUrl>
<Point>
<coordinates>
-39.4248734,-7.3668132,999.66
</coordinates>
</Point>
</Placemark>
<Placemark>
<name>
Wed Feb 19 11:14:00 2014 S=12.13 Km/hr
</name>
<styleUrl>
#styleMap_TLP_Normal
</styleUrl>
<Point>
<coordinates>
-39.4252701,-7.3666968,1003.64
</coordinates>
</Point>
</Placemark>
<Placemark>
<name>
Wed Feb 19 11:14:10 2014 S=9.16 Km/hr
</name>
<styleUrl>
#styleMap_TLP_Normal
</styleUrl>
<Point>
<coordinates>
-39.4255295,-7.3665433,1006.23
</coordinates>
</Point>
</Placemark>
<Placemark>
<name>
Wed Feb 19 11:14:20 2014 S=6.55 Km/hr
</name>
<styleUrl>
#styleMap_TLP_Normal
</styleUrl>
<Point>
<coordinates>
-39.4258385,-7.3664308,1007.50
</coordinates>
</Point>
</Placemark>
<Placemark>
<name>
Wed Feb 19 11:14:30 2014 S=11.45 Km/hr
</name>
<styleUrl>
#styleMap_TLP_Normal
</styleUrl>
<Point>
<coordinates>
-39.4262123,-7.3664093,1009.34
</coordinates>
</Point>
</Placemark>
<Placemark>
<name>
Wed Feb 19 11:14:40 2014 S=10.44 Km/hr
</name>
<styleUrl>
#styleMap_TLP_Normal
</styleUrl>
<Point>
<coordinates>
-39.4265327,-7.3663592,1009.64
</coordinates>
</Point>
</Placemark>
<Placemark>
<name>
Wed Feb 19 11:14:50 2014 S=11.14 Km/hr
</name>
<styleUrl>
#styleMap_TLP_Normal
</styleUrl>
<Point>
<coordinates>
-39.4268761,-7.3662653,1010.70
</coordinates>
</Point>
</Placemark>
<Placemark>
<name>
Wed Feb 19 11:15:00 2014 S=11.16 Km/hr
</name>
<styleUrl>
#styleMap_TLP_Normal
</styleUrl>
<Point>
<coordinates>
-39.4271545,-7.3660359,1011.75
</coordinates>
</Point>
</Placemark>
<Placemark>
<name>
Wed Feb 19 11:15:10 2014 S=12.16 Km/hr
</name>
<styleUrl>
#styleMap_TLP_Normal
</styleUrl>
<Point>
<coordinates>
-39.4273567,-7.3657522,1011.02
</coordinates>
</Point>
</Placemark>
<Placemark>
<name>
Wed Feb 19 11:15:20 2014 S=11.14 Km/hr
</name>
<styleUrl>
#styleMap_TLP_Normal
</styleUrl>
<Point>
<coordinates>
-39.4275627,-7.3654623,1012.28
</coordinates>
</Point>
</Placemark>
<Placemark>
<name>
Wed Feb 19 11:15:30 2014 S=12.19 Km/hr
</name>
<styleUrl>
#styleMap_TLP_Normal
</styleUrl>
<Point>
<coordinates>
-39.4278297,-7.3652468,1013.02
</coordinates>
</Point>
</Placemark>
<Placemark>
<name>
Wed Feb 19 11:15:40 2014 S=9.24 Km/hr
</name>
<styleUrl>
#styleMap_TLP_Normal
</styleUrl>
<Point>
<coordinates>
-39.4281540,-7.3650517,1011.22
</coordinates>
</Point>
</Placemark>
<Placemark>
<name>
Wed Feb 19 11:15:50 2014 S=10.57 Km/hr
</name>
<styleUrl>
#styleMap_TLP_Normal
</styleUrl>
<Point>
<coordinates>
-39.4284515,-7.3649368,1009.41
</coordinates>
</Point>
</Placemark>
<Placemark>
<name>
Wed Feb 19 11:16:00 2014 S=11.80 Km/hr
</name>
<styleUrl>
#styleMap_TLP_Normal
</styleUrl>
<Point>
<coordinates>
-39.4287567,-7.3647680,1005.67
</coordinates>
</Point>
</Placemark>
<Placemark>
<name>
Wed Feb 19 11:16:10 2014 S=10.57 Km/hr
</name>
<styleUrl>
#styleMap_TLP_Normal
</styleUrl>
<Point>
<coordinates>
-39.4290428,-7.3645420,1006.11
</coordinates>
</Point>
</Placemark>
<Placemark>
<name>
Wed Feb 19 11:16:20 2014 S=6.52 Km/hr
</name>
<styleUrl>
#styleMap_TLP_Normal
</styleUrl>
<Point>
<coordinates>
-39.4292107,-7.3642650,1006.39
</coordinates>
</Point>
</Placemark>
<Placemark>
<name>
Wed Feb 19 11:16:30 2014 S=6.67 Km/hr
</name>
<styleUrl>
#styleMap_TLP_Normal
</styleUrl>
<Point>
<coordinates>
-39.4293327,-7.3639641,1005.73
</coordinates>
</Point>
</Placemark>
<Placemark>
<name>
Wed Feb 19 11:16:40 2014 S=5.88 Km/hr
</name>
<styleUrl>
#styleMap_TLP_Normal
</styleUrl>
<Point>
<coordinates>
-39.4294014,-7.3636794,1007.16
</coordinates>
</Point>
</Placemark>
<Placemark>
<name>
Wed Feb 19 11:16:50 2014 S=5.92 Km/hr
</name>
<styleUrl>
#styleMap_TLP_Normal
</styleUrl>
<Point>
<coordinates>
-39.4295082,-7.3633738,1010.95
</coordinates>
</Point>
</Placemark>
<Placemark>
<name>
Wed Feb 19 11:17:00 2014 S=5.75 Km/hr
</name>
<styleUrl>
#styleMap_TLP_Normal
</styleUrl>
<Point>
<coordinates>
-39.4296265,-7.3630710,1016.77
</coordinates>
</Point>
</Placemark>
<Placemark>
<name>
Wed Feb 19 11:17:10 2014 S=11.92 Km/hr
</name>
<styleUrl>
#styleMap_TLP_Normal
</styleUrl>
<Point>
<coordinates>
-39.4298363,-7.3627505,1021.63
</coordinates>
</Point>
</Placemark>
<Placemark>
<name>
Wed Feb 19 11:17:20 2014 S=12.38 Km/hr
</name>
<styleUrl>
#styleMap_TLP_Normal
</styleUrl>
<Point>
<coordinates>
-39.4301376,-7.3624425,1026.28
</coordinates>
</Point>
</Placemark>
<Placemark>
<name>
Wed Feb 19 11:17:30 2014 S=11.68 Km/hr
</name>
<styleUrl>
#styleMap_TLP_Normal
</styleUrl>
<Point>
<coordinates>
-39.4304619,-7.3621044,1025.25
</coordinates>
</Point>
</Placemark>
<Placemark>
<name>
Wed Feb 19 11:17:40 2014 S=13.33 Km/hr
</name>
<styleUrl>
#styleMap_TLP_Normal
</styleUrl>
<Point>
<coordinates>
-39.4307632,-7.3618231,1022.44
</coordinates>
</Point>
</Placemark>
<Placemark>
<name>
Wed Feb 19 11:17:50 2014 S=12.50 Km/hr
</name>
<styleUrl>
#styleMap_TLP_Normal
</styleUrl>
<Point>
<coordinates>
-39.4310532,-7.3616109,1021.48
</coordinates>
</Point>
</Placemark>
<Placemark>
<name>
Wed Feb 19 11:18:00 2014 S=10.95 Km/hr
</name>
<styleUrl>
#styleMap_TLP_Normal
</styleUrl>
<Point>
<coordinates>
-39.4313354,-7.3613396,1016.63
</coordinates>
</Point>
</Placemark>
<Placemark>
<name>
Wed Feb 19 11:18:10 2014 S=11.84 Km/hr
</name>
<styleUrl>
#styleMap_TLP_Normal
</styleUrl>
<Point>
<coordinates>
-39.4316521,-7.3611455,1015.22
</coordinates>
</Point>
</Placemark>
<Placemark>
<name>
Wed Feb 19 11:18:20 2014 S=12.28 Km/hr
</name>
<styleUrl>
#styleMap_TLP_Normal
</styleUrl>
<Point>
<coordinates>
-39.4319763,-7.3609667,1014.98
</coordinates>
</Point>
</Placemark>
<Placemark>
<name>
Wed Feb 19 11:18:30 2014 S=10.53 Km/hr
</name>
<styleUrl>
#styleMap_TLP_Normal
</styleUrl>
<Point>
<coordinates>
-39.4322891,-7.3606782,1011.17
</coordinates>
</Point>
</Placemark>
<Placemark>
<name>
Wed Feb 19 11:18:40 2014 S=11.88 Km/hr
</name>
<styleUrl>
#styleMap_TLP_Normal
</styleUrl>
<Point>
<coordinates>
-39.4325943,-7.3604283,1001.91
</coordinates>
</Point>
</Placemark>
<Placemark>
<name>
Wed Feb 19 11:18:50 2014 S=10.62 Km/hr
</name>
<styleUrl>
#styleMap_TLP_Normal
</styleUrl>
<Point>
<coordinates>
-39.4328651,-7.3602047,1001.03
</coordinates>
</Point>
</Placemark>
<Placemark>
<name>
Wed Feb 19 11:19:00 2014 S=13.15 Km/hr
</name>
<styleUrl>
#styleMap_TLP_Normal
</styleUrl>
<Point>
<coordinates>
-39.4331589,-7.3600368,999.34
</coordinates>
</Point>
</Placemark>
<Placemark>
<name>
Wed Feb 19 11:19:10 2014 S=9.18 Km/hr
</name>
<styleUrl>
#styleMap_TLP_Normal
</styleUrl>
<Point>
<coordinates>
-39.4334602,-7.3599300,998.14
</coordinates>
</Point>
</Placemark>
<Placemark>
<name>
Wed Feb 19 11:19:20 2014 S=8.27 Km/hr
</name>
<styleUrl>
#styleMap_TLP_Normal
</styleUrl>
<Point>
<coordinates>
-39.4337120,-7.3598232,991.22
</coordinates>
</Point>
</Placemark>
<Placemark>
<name>
Wed Feb 19 11:19:30 2014 S=7.03 Km/hr
</name>
<styleUrl>
#styleMap_TLP_Normal
</styleUrl>
<Point>
<coordinates>
-39.4339485,-7.3596978,987.30
</coordinates>
</Point>
</Placemark>
<Placemark>
<name>
Wed Feb 19 11:19:40 2014 S=8.15 Km/hr
</name>
<styleUrl>
#styleMap_TLP_Normal
</styleUrl>
<Point>
<coordinates>
-39.4341965,-7.3595600,986.38
</coordinates>
</Point>
</Placemark>
<Placemark>
<name>
Wed Feb 19 11:19:50 2014 S=8.26 Km/hr
</name>
<styleUrl>
#styleMap_TLP_Normal
</styleUrl>
<Point>
<coordinates>
-39.4343987,-7.3593831,982.42
</coordinates>
</Point>
</Placemark>
<Placemark>
<name>
Wed Feb 19 11:20:00 2014 S=8.98 Km/hr
</name>
<styleUrl>
#styleMap_TLP_Normal
</styleUrl>
<Point>
<coordinates>
-39.4345322,-7.3592296,983.89
</coordinates>
</Point>
</Placemark>
<Placemark>
<name>
Wed Feb 19 11:20:10 2014 S=5.43 Km/hr
</name>
<styleUrl>
#styleMap_TLP_Normal
</styleUrl>
<Point>
<coordinates>
-39.4346161,-7.3590140,986.19
</coordinates>
</Point>
</Placemark>
<Placemark>
<name>
Wed Feb 19 11:20:20 2014 S=7.37 Km/hr
</name>
<styleUrl>
#styleMap_TLP_Normal
</styleUrl>
<Point>
<coordinates>
-39.4347992,-7.3588591,985.16
</coordinates>
</Point>
</Placemark>
<Placemark>
<name>
Wed Feb 19 11:20:30 2014 S=6.28 Km/hr
</name>
<styleUrl>
#styleMap_TLP_Normal
</styleUrl>
<Point>
<coordinates>
-39.4350014,-7.3587875,982.45
</coordinates>
</Point>
</Placemark>
<Placemark>
<name>
Wed Feb 19 11:20:40 2014 S=5.43 Km/hr
</name>
<styleUrl>
#styleMap_TLP_Normal
</styleUrl>
<Point>
<coordinates>
-39.4351807,-7.3587756,979.83
</coordinates>
</Point>
</Placemark>
<Placemark>
<name>
Wed Feb 19 11:20:50 2014 S=5.22 Km/hr
</name>
<styleUrl>
#styleMap_TLP_Normal
</styleUrl>
<Point>
<coordinates>
-39.4353790,-7.3587956,978.44
</coordinates>
</Point>
</Placemark>
<Placemark>
<name>
Wed Feb 19 11:21:00 2014 S=5.13 Km/hr
</name>
<styleUrl>
#styleMap_TLP_Normal
</styleUrl>
<Point>
<coordinates>
-39.4355469,-7.3587875,977.28
</coordinates>
</Point>
</Placemark>
<Placemark>
<name>
Wed Feb 19 11:21:10 2014 S=5.27 Km/hr
</name>
<styleUrl>
#styleMap_TLP_Normal
</styleUrl>
<Point>
<coordinates>
-39.4357529,-7.3588104,976.70
</coordinates>
</Point>
</Placemark>
<Placemark>
<name>
Wed Feb 19 11:21:20 2014 S=5.78 Km/hr
</name>
<styleUrl>
#styleMap_TLP_Normal
</styleUrl>
<Point>
<coordinates>
-39.4359856,-7.3588252,973.30
</coordinates>
</Point>
</Placemark>
<Placemark>
<name>
Wed Feb 19 11:21:30 2014 S=5.22 Km/hr
</name>
<styleUrl>
#styleMap_TLP_Normal
</styleUrl>
<Point>
<coordinates>
-39.4361763,-7.3588481,970.20
</coordinates>
</Point>
</Placemark>
<Placemark>
<name>
Wed Feb 19 11:21:40 2014 S=3.03 Km/hr
</name>
<styleUrl>
#styleMap_TLP_Normal
</styleUrl>
<Point>
<coordinates>
-39.4363327,-7.3588548,964.83
</coordinates>
</Point>
</Placemark>
<Placemark>
<name>
Wed Feb 19 11:21:50 2014 S=6.22 Km/hr
</name>
<styleUrl>
#styleMap_TLP_Normal
</styleUrl>
<Point>
<coordinates>
-39.4365120,-7.3588181,963.94
</coordinates>
</Point>
</Placemark>
<Placemark>
<name>
Wed Feb 19 11:22:00 2014 S=2.84 Km/hr
</name>
<styleUrl>
#styleMap_TLP_Normal
</styleUrl>
<Point>
<coordinates>
-39.4366493,-7.3589249,962.22
</coordinates>
</Point>
</Placemark>
<Placemark>
<name>
Wed Feb 19 11:22:10 2014 S=3.71 Km/hr
</name>
<styleUrl>
#styleMap_TLP_Normal
</styleUrl>
<Point>
<coordinates>
-39.4368019,-7.3590479,962.42
</coordinates>
</Point>
</Placemark>
<Placemark>
<name>
Wed Feb 19 11:22:20 2014 S=5.19 Km/hr
</name>
<styleUrl>
#styleMap_TLP_Normal
</styleUrl>
<Point>
<coordinates>
-39.4369850,-7.3592038,959.31
</coordinates>
</Point>
</Placemark>
<Placemark>
<name>
Wed Feb 19 11:22:30 2014 S=5.06 Km/hr
</name>
<styleUrl>
#styleMap_TLP_Normal
</styleUrl>
<Point>
<coordinates>
-39.4371758,-7.3593745,955.30
</coordinates>
</Point>
</Placemark>
<Placemark>
<name>
Wed Feb 19 11:22:40 2014 S=0.79 Km/hr
</name>
<styleUrl>
#styleMap_TLP_Normal
</styleUrl>
<Point>
<coordinates>
-39.4373055,-7.3594584,953.84
</coordinates>
</Point>
</Placemark>
<Placemark>
<name>
Wed Feb 19 11:22:50 2014 S=1.44 Km/hr
</name>
<styleUrl>
#styleMap_TLP_Normal
</styleUrl>
<Point>
<coordinates>
-39.4373436,-7.3594661,954.48
</coordinates>
</Point>
</Placemark>
<Placemark>
<name>
Wed Feb 19 11:23:00 2014 S=1.20 Km/hr
</name>
<styleUrl>
#styleMap_TLP_Normal
</styleUrl>
<Point>
<coordinates>
-39.4373856,-7.3594642,955.05
</coordinates>
</Point>
</Placemark>
<Placemark>
<name>
Wed Feb 19 11:23:10 2014 S=4.07 Km/hr
</name>
<styleUrl>
#styleMap_TLP_Normal
</styleUrl>
<Point>
<coordinates>
-39.4374352,-7.3594756,955.39
</coordinates>
</Point>
</Placemark>
<Placemark>
<name>
Wed Feb 19 11:23:20 2014 S=4.22 Km/hr
</name>
<styleUrl>
#styleMap_TLP_Normal
</styleUrl>
<Point>
<coordinates>
-39.4375916,-7.3594837,953.91
</coordinates>
</Point>
</Placemark>
<Placemark>
<name>
Wed Feb 19 11:23:30 2014 S=1.22 Km/hr
</name>
<styleUrl>
#styleMap_TLP_Normal
</styleUrl>
<Point>
<coordinates>
-39.4377861,-7.3594279,950.27
</coordinates>
</Point>
</Placemark>
<Placemark>
<name>
Wed Feb 19 11:23:40 2014 S=1.99 Km/hr
</name>
<styleUrl>
#styleMap_TLP_Normal
</styleUrl>
<Point>
<coordinates>
-39.4378471,-7.3593960,949.20
</coordinates>
</Point>
</Placemark>
<Placemark>
<name>
Wed Feb 19 11:23:50 2014 S=0.43 Km/hr
</name>
<styleUrl>
#styleMap_TLP_Normal
</styleUrl>
<Point>
<coordinates>
-39.4379044,-7.3593955,948.02
</coordinates>
</Point>
</Placemark>
<Placemark>
<name>
Wed Feb 19 11:24:00 2014 S=2.20 Km/hr
</name>
<styleUrl>
#styleMap_TLP_Normal
</styleUrl>
<Point>
<coordinates>
-39.4379082,-7.3594604,945.70
</coordinates>
</Point>
</Placemark>
<Placemark>
<name>
Wed Feb 19 11:24:10 2014 S=0.69 Km/hr
</name>
<styleUrl>
#styleMap_TLP_Normal
</styleUrl>
<Point>
<coordinates>
-39.4378967,-7.3595061,942.38
</coordinates>
</Point>
</Placemark>
<Placemark>
<name>
Wed Feb 19 11:24:20 2014 S=1.17 Km/hr
</name>
<styleUrl>
#styleMap_TLP_Normal
</styleUrl>
<Point>
<coordinates>
-39.4379044,-7.3595114,942.00
</coordinates>
</Point>
</Placemark>
<Placemark>
<name>
Wed Feb 19 11:24:30 2014 S=1.93 Km/hr
</name>
<styleUrl>
#styleMap_TLP_Normal
</styleUrl>
<Point>
<coordinates>
-39.4379196,-7.3594213,940.20
</coordinates>
</Point>
</Placemark>
<Placemark>
<name>
Wed Feb 19 11:24:40 2014 S=2.24 Km/hr
</name>
<styleUrl>
#styleMap_TLP_Normal
</styleUrl>
<Point>
<coordinates>
-39.4378738,-7.3594089,939.45
</coordinates>
</Point>
</Placemark>
<Placemark>
<name>
Wed Feb 19 11:24:50 2014 S=2.76 Km/hr
</name>
<styleUrl>
#styleMap_TLP_Normal
</styleUrl>
<Point>
<coordinates>
-39.4377937,-7.3594408,938.77
</coordinates>
</Point>
</Placemark>
<Placemark>
<name>
Wed Feb 19 11:25:00 2014 S=3.10 Km/hr
</name>
<styleUrl>
#styleMap_TLP_Normal
</styleUrl>
<Point>
<coordinates>
-39.4376945,-7.3594751,937.91
</coordinates>
</Point>
</Placemark>
<Placemark>
<name>
Wed Feb 19 11:25:10 2014 S=3.84 Km/hr
</name>
<styleUrl>
#styleMap_TLP_Normal
</styleUrl>
<Point>
<coordinates>
-39.4375877,-7.3594813,937.16
</coordinates>
</Point>
</Placemark>
<Placemark>
<name>
Wed Feb 19 11:25:20 2014 S=3.64 Km/hr
</name>
<styleUrl>
#styleMap_TLP_Normal
</styleUrl>
<Point>
<coordinates>
-39.4375114,-7.3593812,936.95
</coordinates>
</Point>
</Placemark>
<Placemark>
<name>
Wed Feb 19 11:25:30 2014 S=3.44 Km/hr
</name>
<styleUrl>
#styleMap_TLP_Normal
</styleUrl>
<Point>
<coordinates>
-39.4374352,-7.3593092,937.30
</coordinates>
</Point>
</Placemark>
<Placemark>
<name>
Wed Feb 19 11:25:40 2014 S=2.76 Km/hr
</name>
<styleUrl>
#styleMap_TLP_Normal
</styleUrl>
<Point>
<coordinates>
-39.4373779,-7.3592410,937.16
</coordinates>
</Point>
</Placemark>
<Placemark>
<name>
Wed Feb 19 11:25:50 2014 S=2.97 Km/hr
</name>
<styleUrl>
#styleMap_TLP_Normal
</styleUrl>
<Point>
<coordinates>
-39.4373016,-7.3591886,937.03
</coordinates>
</Point>
</Placemark>
<Placemark>
<name>
Wed Feb 19 11:26:00 2014 S=2.40 Km/hr
</name>
<styleUrl>
#styleMap_TLP_Normal
</styleUrl>
<Point>
<coordinates>
-39.4372292,-7.3591251,937.03
</coordinates>
</Point>
</Placemark>
<Placemark>
<name>
Wed Feb 19 11:26:10 2014 S=0.91 Km/hr
</name>
<styleUrl>
#styleMap_TLP_Normal
</styleUrl>
<Point>
<coordinates>
-39.4371948,-7.3591151,936.97
</coordinates>
</Point>
</Placemark>
<Placemark>
<name>
Wed Feb 19 11:26:20 2014 S=0.71 Km/hr
</name>
<styleUrl>
#styleMap_TLP_Normal
</styleUrl>
<Point>
<coordinates>
-39.4371719,-7.3591199,937.00
</coordinates>
</Point>
</Placemark>
<Placemark>
<name>
Wed Feb 19 11:26:30 2014 S=0.34 Km/hr
</name>
<styleUrl>
#styleMap_TLP_Normal
</styleUrl>
<Point>
<coordinates>
-39.4371719,-7.3591247,936.89
</coordinates>
</Point>
</Placemark>
<Placemark>
<name>
Wed Feb 19 11:26:40 2014 S=0.18 Km/hr
</name>
<styleUrl>
#styleMap_TLP_Normal
</styleUrl>
<Point>
<coordinates>
-39.4371719,-7.3591256,936.72
</coordinates>
</Point>
</Placemark>
<Placemark>
<name>
Wed Feb 19 11:26:50 2014 S=0.46 Km/hr
</name>
<styleUrl>
#styleMap_TLP_Normal
</styleUrl>
<Point>
<coordinates>
-39.4371681,-7.3591223,936.66
</coordinates>
</Point>
</Placemark>
<Placemark>
<name>
Wed Feb 19 11:27:00 2014 S=1.28 Km/hr
</name>
<styleUrl>
#styleMap_TLP_Normal
</styleUrl>
<Point>
<coordinates>
-39.4371414,-7.3590779,935.75
</coordinates>
</Point>
</Placemark>
<Placemark>
<name>
Wed Feb 19 11:27:10 2014 S=1.27 Km/hr
</name>
<styleUrl>
#styleMap_TLP_Normal
</styleUrl>
<Point>
<coordinates>
-39.4370804,-7.3590150,934.64
</coordinates>
</Point>
</Placemark>
<Placemark>
<name>
Wed Feb 19 11:27:20 2014 S=2.28 Km/hr
</name>
<styleUrl>
#styleMap_TLP_Normal
</styleUrl>
<Point>
<coordinates>
-39.4369850,-7.3589668,933.20
</coordinates>
</Point>
</Placemark>
<Placemark>
<name>
Wed Feb 19 11:27:30 2014 S=2.59 Km/hr
</name>
<styleUrl>
#styleMap_TLP_Normal
</styleUrl>
<Point>
<coordinates>
-39.4369011,-7.3588362,930.58
</coordinates>
</Point>
</Placemark>
<Placemark>
<name>
Wed Feb 19 11:27:40 2014 S=3.97 Km/hr
</name>
<styleUrl>
#styleMap_TLP_Normal
</styleUrl>
<Point>
<coordinates>
-39.4368362,-7.3587761,927.70
</coordinates>
</Point>
</Placemark>
<Placemark>
<name>
Wed Feb 19 11:27:50 2014 S=4.26 Km/hr
</name>
<styleUrl>
#styleMap_TLP_Normal
</styleUrl>
<Point>
<coordinates>
-39.4367867,-7.3586750,924.84
</coordinates>
</Point>
</Placemark>
<Placemark>
<name>
Wed Feb 19 11:28:00 2014 S=4.63 Km/hr
</name>
<styleUrl>
#styleMap_TLP_Normal
</styleUrl>
<Point>
<coordinates>
-39.4366989,-7.3585558,922.95
</coordinates>
</Point>
</Placemark>
<Placemark>
<name>
Wed Feb 19 11:28:10 2014 S=2.77 Km/hr
</name>
<styleUrl>
#styleMap_TLP_Normal
</styleUrl>
<Point>
<coordinates>
-39.4366341,-7.3584609,922.73
</coordinates>
</Point>
</Placemark>
<Placemark>
<name>
Wed Feb 19 11:28:20 2014 S=3.96 Km/hr
</name>
<styleUrl>
#styleMap_TLP_Normal
</styleUrl>
<Point>
<coordinates>
-39.4365349,-7.3583598,921.38
</coordinates>
</Point>
</Placemark>
<Placemark>
<name>
Wed Feb 19 11:28:30 2014 S=2.72 Km/hr
</name>
<styleUrl>
#styleMap_TLP_Normal
</styleUrl>
<Point>
<coordinates>
-39.4364815,-7.3582726,919.92
</coordinates>
</Point>
</Placemark>
<Placemark>
<name>
Wed Feb 19 11:28:40 2014 S=1.81 Km/hr
</name>
<styleUrl>
#styleMap_TLP_Normal
</styleUrl>
<Point>
<coordinates>
-39.4364052,-7.3581982,918.98
</coordinates>
</Point>
</Placemark>
<Placemark>
<name>
Wed Feb 19 11:28:50 2014 S=2.56 Km/hr
</name>
<styleUrl>
#styleMap_TLP_Normal
</styleUrl>
<Point>
<coordinates>
-39.4364014,-7.3581634,918.16
</coordinates>
</Point>
</Placemark>
<Placemark>
<name>
Wed Feb 19 11:29:00 2014 S=2.53 Km/hr
</name>
<styleUrl>
#styleMap_TLP_Normal
</styleUrl>
<Point>
<coordinates>
-39.4364357,-7.3580990,917.59
</coordinates>
</Point>
</Placemark>
<Placemark>
<name>
Wed Feb 19 11:29:10 2014 S=2.76 Km/hr
</name>
<styleUrl>
#styleMap_TLP_Normal
</styleUrl>
<Point>
<coordinates>
-39.4364510,-7.3580570,917.44
</coordinates>
</Point>
</Placemark>
<Placemark>
<name>
Wed Feb 19 11:29:20 2014 S=1.80 Km/hr
</name>
<styleUrl>
#styleMap_TLP_Normal
</styleUrl>
<Point>
<coordinates>
-39.4365044,-7.3580065,917.31
</coordinates>
</Point>
</Placemark>
<Placemark>
<name>
Wed Feb 19 11:29:30 2014 S=2.53 Km/hr
</name>
<styleUrl>
#styleMap_TLP_Normal
</styleUrl>
<Point>
<coordinates>
-39.4365768,-7.3580012,917.31
</coordinates>
</Point>
</Placemark>
<Placemark>
<name>
Wed Feb 19 11:29:40 2014 S=0.81 Km/hr
</name>
<styleUrl>
#styleMap_TLP_Normal
</styleUrl>
<Point>
<coordinates>
-39.4366302,-7.3579717,918.19
</coordinates>
</Point>
</Placemark>
<Placemark>
<name>
Wed Feb 19 11:29:50 2014 S=1.84 Km/hr
</name>
<styleUrl>
#styleMap_TLP_Normal
</styleUrl>
<Point>
<coordinates>
-39.4367027,-7.3579984,918.75
</coordinates>
</Point>
</Placemark>
<Placemark>
<name>
Wed Feb 19 11:30:00 2014 S=2.10 Km/hr
</name>
<styleUrl>
#styleMap_TLP_Normal
</styleUrl>
<Point>
<coordinates>
-39.4367599,-7.3579206,918.42
</coordinates>
</Point>
</Placemark>
<Placemark>
<name>
Wed Feb 19 11:30:10 2014 S=2.43 Km/hr
</name>
<styleUrl>
#styleMap_TLP_Normal
</styleUrl>
<Point>
<coordinates>
-39.4367790,-7.3578777,919.03
</coordinates>
</Point>
</Placemark>
<Placemark>
<name>
Wed Feb 19 11:30:20 2014 S=2.03 Km/hr
</name>
<styleUrl>
#styleMap_TLP_Normal
</styleUrl>
<Point>
<coordinates>
-39.4368401,-7.3578448,919.27
</coordinates>
</Point>
</Placemark>
<Placemark>
<name>
Wed Feb 19 11:30:30 2014 S=1.77 Km/hr
</name>
<styleUrl>
#styleMap_TLP_Normal
</styleUrl>
<Point>
<coordinates>
-39.4368896,-7.3577652,918.95
</coordinates>
</Point>
</Placemark>
<Placemark>
<name>
Wed Feb 19 11:30:40 2014 S=2.86 Km/hr
</name>
<styleUrl>
#styleMap_TLP_Normal
</styleUrl>
<Point>
<coordinates>
-39.4369125,-7.3576450,918.86
</coordinates>
</Point>
</Placemark>
<Placemark>
<name>
Wed Feb 19 11:30:50 2014 S=3.34 Km/hr
</name>
<styleUrl>
#styleMap_TLP_Normal
</styleUrl>
<Point>
<coordinates>
-39.4369507,-7.3574896,917.67
</coordinates>
</Point>
</Placemark>
<Placemark>
<name>
Wed Feb 19 11:31:00 2014 S=3.08 Km/hr
</name>
<styleUrl>
#styleMap_TLP_Normal
</styleUrl>
<Point>
<coordinates>
-39.4369850,-7.3573995,917.67
</coordinates>
</Point>
</Placemark>
<Placemark>
<name>
Wed Feb 19 11:31:10 2014 S=3.36 Km/hr
</name>
<styleUrl>
#styleMap_TLP_Normal
</styleUrl>
<Point>
<coordinates>
-39.4369507,-7.3572917,917.66
</coordinates>
</Point>
</Placemark>
<Placemark>
<name>
Wed Feb 19 11:31:20 2014 S=3.53 Km/hr
</name>
<styleUrl>
#styleMap_TLP_Normal
</styleUrl>
<Point>
<coordinates>
-39.4369926,-7.3572321,917.95
</coordinates>
</Point>
</Placemark>
<Placemark>
<name>
Wed Feb 19 11:31:30 2014 S=4.57 Km/hr
</name>
<styleUrl>
#styleMap_TLP_Normal
</styleUrl>
<Point>
<coordinates>
-39.4370995,-7.3572459,918.44
</coordinates>
</Point>
</Placemark>
<Placemark>
<name>
Wed Feb 19 11:31:40 2014 S=3.38 Km/hr
</name>
<styleUrl>
#styleMap_TLP_Normal
</styleUrl>
<Point>
<coordinates>
-39.4371758,-7.3572431,918.03
</coordinates>
</Point>
</Placemark>
<Placemark>
<name>
Wed Feb 19 11:31:50 2014 S=1.13 Km/hr
</name>
<styleUrl>
#styleMap_TLP_Normal
</styleUrl>
<Point>
<coordinates>
-39.4372292,-7.3571982,918.88
</coordinates>
</Point>
</Placemark>
<Placemark>
<name>
Wed Feb 19 11:32:00 2014 S=1.78 Km/hr
</name>
<styleUrl>
#styleMap_TLP_Normal
</styleUrl>
<Point>
<coordinates>
-39.4372787,-7.3571830,918.48
</coordinates>
</Point>
</Placemark>
<Placemark>
<name>
Wed Feb 19 11:32:10 2014 S=0.63 Km/hr
</name>
<styleUrl>
#styleMap_TLP_Normal
</styleUrl>
<Point>
<coordinates>
-39.4373093,-7.3571367,918.16
</coordinates>
</Point>
</Placemark>
<Placemark>
<name>
Wed Feb 19 11:32:20 2014 S=0.69 Km/hr
</name>
<styleUrl>
#styleMap_TLP_Normal
</styleUrl>
<Point>
<coordinates>
-39.4373016,-7.3571200,917.75
</coordinates>
</Point>
</Placemark>
<Placemark>
<name>
Wed Feb 19 11:32:30 2014 S=0.43 Km/hr
</name>
<styleUrl>
#styleMap_TLP_Normal
</styleUrl>
<Point>
<coordinates>
-39.4373207,-7.3571167,917.83
</coordinates>
</Point>
</Placemark>
<Placemark>
<name>
Wed Feb 19 11:32:40 2014 S=1.05 Km/hr
</name>
<styleUrl>
#styleMap_TLP_Normal
</styleUrl>
<Point>
<coordinates>
-39.4372940,-7.3570995,917.88
</coordinates>
</Point>
</Placemark>
<Placemark>
<name>
Wed Feb 19 11:32:50 2014 S=1.01 Km/hr
</name>
<styleUrl>
#styleMap_TLP_Normal
</styleUrl>
<Point>
<coordinates>
-39.4372749,-7.3570957,918.00
</coordinates>
</Point>
</Placemark>
<Placemark>
<name>
Wed Feb 19 11:33:00 2014 S=0.78 Km/hr
</name>
<styleUrl>
#styleMap_TLP_Normal
</styleUrl>
<Point>
<coordinates>
-39.4372749,-7.3570871,918.02
</coordinates>
</Point>
</Placemark>
<Placemark>
<name>
Wed Feb 19 11:33:10 2014 S=0.78 Km/hr
</name>
<styleUrl>
#styleMap_TLP_Normal
</styleUrl>
<Point>
<coordinates>
-39.4372826,-7.3570766,918.08
</coordinates>
</Point>
</Placemark>
<Placemark>
<name>
Wed Feb 19 11:33:20 2014 S=1.86 Km/hr
</name>
<styleUrl>
#styleMap_TLP_Normal
</styleUrl>
<Point>
<coordinates>
-39.4373093,-7.3570876,917.98
</coordinates>
</Point>
</Placemark>
<Placemark>
<name>
Wed Feb 19 11:33:30 2014 S=0.80 Km/hr
</name>
<styleUrl>
#styleMap_TLP_Normal
</styleUrl>
<Point>
<coordinates>
-39.4373398,-7.3570638,917.80
</coordinates>
</Point>
</Placemark>
<Placemark>
<name>
Wed Feb 19 11:33:40 2014 S=1.32 Km/hr
</name>
<styleUrl>
#styleMap_TLP_Normal
</styleUrl>
<Point>
<coordinates>
-39.4373512,-7.3570690,918.23
</coordinates>
</Point>
</Placemark>
<Placemark>
<name>
Wed Feb 19 11:33:50 2014 S=1.71 Km/hr
</name>
<styleUrl>
#styleMap_TLP_Normal
</styleUrl>
<Point>
<coordinates>
-39.4373665,-7.3570700,916.64
</coordinates>
</Point>
</Placemark>
<Placemark>
<name>
Wed Feb 19 11:34:00 2014 S=1.94 Km/hr
</name>
<styleUrl>
#styleMap_TLP_Normal
</styleUrl>
<Point>
<coordinates>
-39.4373779,-7.3570175,914.64
</coordinates>
</Point>
</Placemark>
<Placemark>
<name>
Wed Feb 19 11:34:10 2014 S=1.86 Km/hr
</name>
<styleUrl>
#styleMap_TLP_Normal
</styleUrl>
<Point>
<coordinates>
-39.4373436,-7.3569822,914.25
</coordinates>
</Point>
</Placemark>
<Placemark>
<name>
Wed Feb 19 11:34:20 2014 S=2.35 Km/hr
</name>
<styleUrl>
#styleMap_TLP_Normal
</styleUrl>
<Point>
<coordinates>
-39.4372978,-7.3569665,914.44
</coordinates>
</Point>
</Placemark>
<Placemark>
<name>
Wed Feb 19 11:34:30 2014 S=1.46 Km/hr
</name>
<styleUrl>
#styleMap_TLP_Normal
</styleUrl>
<Point>
<coordinates>
-39.4372826,-7.3569818,914.11
</coordinates>
</Point>
</Placemark>
<Placemark>
<name>
Wed Feb 19 11:34:40 2014 S=0.72 Km/hr
</name>
<styleUrl>
#styleMap_TLP_Normal
</styleUrl>
<Point>
<coordinates>
-39.4373055,-7.3569880,913.88
</coordinates>
</Point>
</Placemark>
<Placemark>
<name>
Wed Feb 19 11:34:50 2014 S=1.20 Km/hr
</name>
<styleUrl>
#styleMap_TLP_Normal
</styleUrl>
<Point>
<coordinates>
-39.4373169,-7.3569503,914.31
</coordinates>
</Point>
</Placemark>
<Placemark>
<name>
Wed Feb 19 11:35:00 2014 S=0.49 Km/hr
</name>
<styleUrl>
#styleMap_TLP_Normal
</styleUrl>
<Point>
<coordinates>
-39.4373627,-7.3569221,914.48
</coordinates>
</Point>
</Placemark>
<Placemark>
<name>
Wed Feb 19 11:35:10 2014 S=1.50 Km/hr
</name>
<styleUrl>
#styleMap_TLP_Normal
</styleUrl>
<Point>
<coordinates>
-39.4373550,-7.3569388,914.73
</coordinates>
</Point>
</Placemark>
<Placemark>
<name>
Wed Feb 19 11:35:20 2014 S=2.01 Km/hr
</name>
<styleUrl>
#styleMap_TLP_Normal
</styleUrl>
<Point>
<coordinates>
-39.4373627,-7.3569183,913.45
</coordinates>
</Point>
</Placemark>
<Placemark>
<name>
Wed Feb 19 11:35:30 2014 S=1.05 Km/hr
</name>
<styleUrl>
#styleMap_TLP_Normal
</styleUrl>
<Point>
<coordinates>
-39.4373131,-7.3568554,913.28
</coordinates>
</Point>
</Placemark>
<Placemark>
<name>
Wed Feb 19 11:35:40 2014 S=2.22 Km/hr
</name>
<styleUrl>
#styleMap_TLP_Normal
</styleUrl>
<Point>
<coordinates>
-39.4373398,-7.3568196,913.36
</coordinates>
</Point>
</Placemark>
<Placemark>
<name>
Wed Feb 19 11:35:50 2014 S=0.73 Km/hr
</name>
<styleUrl>
#styleMap_TLP_Normal
</styleUrl>
<Point>
<coordinates>
-39.4373436,-7.3568177,914.47
</coordinates>
</Point>
</Placemark>
<Placemark>
<name>
Wed Feb 19 11:36:00 2014 S=3.41 Km/hr
</name>
<styleUrl>
#styleMap_TLP_Normal
</styleUrl>
<Point>
<coordinates>
-39.4372940,-7.3568521,915.84
</coordinates>
</Point>
</Placemark>
<Placemark>
<name>
Wed Feb 19 11:36:10 2014 S=1.52 Km/hr
</name>
<styleUrl>
#styleMap_TLP_Normal
</styleUrl>
<Point>
<coordinates>
-39.4373741,-7.3569193,915.95
</coordinates>
</Point>
</Placemark>
<Placemark>
<name>
Wed Feb 19 11:36:20 2014 S=2.14 Km/hr
</name>
<styleUrl>
#styleMap_TLP_Normal
</styleUrl>
<Point>
<coordinates>
-39.4374199,-7.3569336,917.11
</coordinates>
</Point>
</Placemark>
<Placemark>
<name>
Wed Feb 19 11:36:30 2014 S=0.25 Km/hr
</name>
<styleUrl>
#styleMap_TLP_Normal
</styleUrl>
<Point>
<coordinates>
-39.4374352,-7.3569617,917.58
</coordinates>
</Point>
</Placemark>
<Placemark>
<name>
Wed Feb 19 11:36:40 2014 S=1.18 Km/hr
</name>
<styleUrl>
#styleMap_TLP_Normal
</styleUrl>
<Point>
<coordinates>
-39.4374771,-7.3569579,917.89
</coordinates>
</Point>
</Placemark>
<Placemark>
<name>
Wed Feb 19 11:36:50 2014 S=0.32 Km/hr
</name>
<styleUrl>
#styleMap_TLP_Normal
</styleUrl>
<Point>
<coordinates>
-39.4374886,-7.3569026,916.47
</coordinates>
</Point>
</Placemark>
<Placemark>
<name>
Wed Feb 19 11:37:00 2014 S=1.68 Km/hr
</name>
<styleUrl>
#styleMap_TLP_Normal
</styleUrl>
<Point>
<coordinates>
-39.4374847,-7.3568907,916.33
</coordinates>
</Point>
</Placemark>
<Placemark>
<name>
Wed Feb 19 11:37:10 2014 S=0.39 Km/hr
</name>
<styleUrl>
#styleMap_TLP_Normal
</styleUrl>
<Point>
<coordinates>
-39.4374962,-7.3568807,916.52
</coordinates>
</Point>
</Placemark>
<Placemark>
<name>
Wed Feb 19 11:37:20 2014 S=3.78 Km/hr
</name>
<styleUrl>
#styleMap_TLP_Normal
</styleUrl>
<Point>
<coordinates>
-39.4375381,-7.3569179,916.31
</coordinates>
</Point>
</Placemark>
<Placemark>
<name>
Wed Feb 19 11:37:30 2014 S=2.57 Km/hr
</name>
<styleUrl>
#styleMap_TLP_Normal
</styleUrl>
<Point>
<coordinates>
-39.4376373,-7.3569841,916.63
</coordinates>
</Point>
</Placemark>
<Placemark>
<name>
Wed Feb 19 11:37:40 2014 S=0.74 Km/hr
</name>
<styleUrl>
#styleMap_TLP_Normal
</styleUrl>
<Point>
<coordinates>
-39.4376640,-7.3569880,916.50
</coordinates>
</Point>
</Placemark>
<Placemark>
<name>
Wed Feb 19 11:37:50 2014 S=0.99 Km/hr
</name>
<styleUrl>
#styleMap_TLP_Normal
</styleUrl>
<Point>
<coordinates>
-39.4376640,-7.3570075,917.39
</coordinates>
</Point>
</Placemark>
<Placemark>
<name>
Wed Feb 19 11:38:00 2014 S=0.39 Km/hr
</name>
<styleUrl>
#styleMap_TLP_Normal
</styleUrl>
<Point>
<coordinates>
-39.4376678,-7.3570170,917.50
</coordinates>
</Point>
</Placemark>
<Placemark>
<name>
Wed Feb 19 11:38:10 2014 S=1.47 Km/hr
</name>
<styleUrl>
#styleMap_TLP_Normal
</styleUrl>
<Point>
<coordinates>
-39.4376717,-7.3569932,917.41
</coordinates>
</Point>
</Placemark>
<Placemark>
<name>
Wed Feb 19 11:38:20 2014 S=0.83 Km/hr
</name>
<styleUrl>
#styleMap_TLP_Normal
</styleUrl>
<Point>
<coordinates>
-39.4376907,-7.3569827,917.08
</coordinates>
</Point>
</Placemark>
<Placemark>
<name>
Wed Feb 19 11:38:30 2014 S=0.24 Km/hr
</name>
<styleUrl>
#styleMap_TLP_Normal
</styleUrl>
<Point>
<coordinates>
-39.4376907,-7.3569922,917.14
</coordinates>
</Point>
</Placemark>
<Placemark>
<name>
Wed Feb 19 11:38:40 2014 S=0.17 Km/hr
</name>
<styleUrl>
#styleMap_TLP_Normal
</styleUrl>
<Point>
<coordinates>
-39.4376793,-7.3569736,917.09
</coordinates>
</Point>
</Placemark>
<Placemark>
<name>
Wed Feb 19 11:38:50 2014 S=3.16 Km/hr
</name>
<styleUrl>
#styleMap_TLP_Normal
</styleUrl>
<Point>
<coordinates>
-39.4376335,-7.3569784,918.64
</coordinates>
</Point>
</Placemark>
<Placemark>
<name>
Wed Feb 19 11:39:00 2014 S=2.74 Km/hr
</name>
<styleUrl>
#styleMap_TLP_Normal
</styleUrl>
<Point>
<coordinates>
-39.4376755,-7.3570247,919.28
</coordinates>
</Point>
</Placemark>
<Placemark>
<name>
Wed Feb 19 11:39:10 2014 S=3.73 Km/hr
</name>
<styleUrl>
#styleMap_TLP_Normal
</styleUrl>
<Point>
<coordinates>
-39.4376564,-7.3571358,919.98
</coordinates>
</Point>
</Placemark>
<Placemark>
<name>
Wed Feb 19 11:39:20 2014 S=2.68 Km/hr
</name>
<styleUrl>
#styleMap_TLP_Normal
</styleUrl>
<Point>
<coordinates>
-39.4376221,-7.3571982,919.89
</coordinates>
</Point>
</Placemark>
<Placemark>
<name>
Wed Feb 19 11:39:30 2014 S=3.69 Km/hr
</name>
<styleUrl>
#styleMap_TLP_Normal
</styleUrl>
<Point>
<coordinates>
-39.4376907,-7.3572712,918.63
</coordinates>
</Point>
</Placemark>
<Placemark>
<name>
Wed Feb 19 11:39:40 2014 S=3.75 Km/hr
</name>
<styleUrl>
#styleMap_TLP_Normal
</styleUrl>
<Point>
<coordinates>
-39.4377823,-7.3573575,919.66
</coordinates>
</Point>
</Placemark>
<Placemark>
<name>
Wed Feb 19 11:39:50 2014 S=1.04 Km/hr
</name>
<styleUrl>
#styleMap_TLP_Normal
</styleUrl>
<Point>
<coordinates>
-39.4378357,-7.3574119,921.20
</coordinates>
</Point>
</Placemark>
<Placemark>
<name>
Wed Feb 19 11:40:00 2014 S=0.69 Km/hr
</name>
<styleUrl>
#styleMap_TLP_Normal
</styleUrl>
<Point>
<coordinates>
-39.4378624,-7.3574247,921.86
</coordinates>
</Point>
</Placemark>
<Placemark>
<name>
Wed Feb 19 11:40:10 2014 S=1.50 Km/hr
</name>
<styleUrl>
#styleMap_TLP_Normal
</styleUrl>
<Point>
<coordinates>
-39.4379005,-7.3574438,923.31
</coordinates>
</Point>
</Placemark>
<Placemark>
<name>
Wed Feb 19 11:40:20 2014 S=1.40 Km/hr
</name>
<styleUrl>
#styleMap_TLP_Normal
</styleUrl>
<Point>
<coordinates>
-39.4378700,-7.3574386,924.08
</coordinates>
</Point>
</Placemark>
<Placemark>
<name>
Wed Feb 19 11:40:30 2014 S=1.79 Km/hr
</name>
<styleUrl>
#styleMap_TLP_Normal
</styleUrl>
<Point>
<coordinates>
-39.4378433,-7.3574839,924.75
</coordinates>
</Point>
</Placemark>
<Placemark>
<name>
Wed Feb 19 11:40:40 2014 S=1.05 Km/hr
</name>
<styleUrl>
#styleMap_TLP_Normal
</styleUrl>
<Point>
<coordinates>
-39.4378777,-7.3575053,925.39
</coordinates>
</Point>
</Placemark>
<Placemark>
<name>
Wed Feb 19 11:40:50 2014 S=3.02 Km/hr
</name>
<styleUrl>
#styleMap_TLP_Normal
</styleUrl>
<Point>
<coordinates>
-39.4378357,-7.3574433,924.78
</coordinates>
</Point>
</Placemark>
<Placemark>
<name>
Wed Feb 19 11:41:00 2014 S=2.39 Km/hr
</name>
<styleUrl>
#styleMap_TLP_Normal
</styleUrl>
<Point>
<coordinates>
-39.4378204,-7.3573632,922.89
</coordinates>
</Point>
</Placemark>
<Placemark>
<name>
Wed Feb 19 11:41:10 2014 S=3.52 Km/hr
</name>
<styleUrl>
#styleMap_TLP_Normal
</styleUrl>
<Point>
<coordinates>
-39.4377708,-7.3572931,921.45
</coordinates>
</Point>
</Placemark>
<Placemark>
<name>
Wed Feb 19 11:41:20 2014 S=3.66 Km/hr
</name>
<styleUrl>
#styleMap_TLP_Normal
</styleUrl>
<Point>
<coordinates>
-39.4377060,-7.3572264,920.94
</coordinates>
</Point>
</Placemark>
<Placemark>
<name>
Wed Feb 19 11:41:30 2014 S=4.03 Km/hr
</name>
<styleUrl>
#styleMap_TLP_Normal
</styleUrl>
<Point>
<coordinates>
-39.4376335,-7.3571386,920.94
</coordinates>
</Point>
</Placemark>
<Placemark>
<name>
Wed Feb 19 11:41:40 2014 S=2.69 Km/hr
</name>
<styleUrl>
#styleMap_TLP_Normal
</styleUrl>
<Point>
<coordinates>
-39.4375572,-7.3571024,921.31
</coordinates>
</Point>
</Placemark>
<Placemark>
<name>
Wed Feb 19 11:41:50 2014 S=1.60 Km/hr
</name>
<styleUrl>
#styleMap_TLP_Normal
</styleUrl>
<Point>
<coordinates>
-39.4375496,-7.3571053,920.88
</coordinates>
</Point>
</Placemark>
<Placemark>
<name>
Wed Feb 19 11:42:00 2014 S=3.23 Km/hr
</name>
<styleUrl>
#styleMap_TLP_Normal
</styleUrl>
<Point>
<coordinates>
-39.4375992,-7.3571649,919.23
</coordinates>
</Point>
</Placemark>
<Placemark>
<name>
Wed Feb 19 11:42:10 2014 S=2.32 Km/hr
</name>
<styleUrl>
#styleMap_TLP_Normal
</styleUrl>
<Point>
<coordinates>
-39.4376068,-7.3570576,917.13
</coordinates>
</Point>
</Placemark>
<Placemark>
<name>
Wed Feb 19 11:42:20 2014 S=3.95 Km/hr
</name>
<styleUrl>
#styleMap_TLP_Normal
</styleUrl>
<Point>
<coordinates>
-39.4376030,-7.3569560,915.83
</coordinates>
</Point>
</Placemark>
<Placemark>
<name>
Wed Feb 19 11:42:30 2014 S=3.70 Km/hr
</name>
<styleUrl>
#styleMap_TLP_Normal
</styleUrl>
<Point>
<coordinates>
-39.4375305,-7.3568735,915.48
</coordinates>
</Point>
</Placemark>
<Placemark>
<name>
Wed Feb 19 11:42:40 2014 S=3.02 Km/hr
</name>
<styleUrl>
#styleMap_TLP_Normal
</styleUrl>
<Point>
<coordinates>
-39.4375420,-7.3567901,911.44
</coordinates>
</Point>
</Placemark>
<Placemark>
<name>
Wed Feb 19 11:42:50 2014 S=1.36 Km/hr
</name>
<styleUrl>
#styleMap_TLP_Normal
</styleUrl>
<Point>
<coordinates>
-39.4375763,-7.3567362,909.06
</coordinates>
</Point>
</Placemark>
<Placemark>
<name>
Wed Feb 19 11:43:00 2014 S=1.40 Km/hr
</name>
<styleUrl>
#styleMap_TLP_Normal
</styleUrl>
<Point>
<coordinates>
-39.4376068,-7.3566885,906.84
</coordinates>
</Point>
</Placemark>
<Placemark>
<name>
Wed Feb 19 11:43:10 2014 S=2.10 Km/hr
</name>
<styleUrl>
#styleMap_TLP_Normal
</styleUrl>
<Point>
<coordinates>
-39.4376335,-7.3566599,905.00
</coordinates>
</Point>
</Placemark>
<Placemark>
<name>
Wed Feb 19 11:43:20 2014 S=0.97 Km/hr
</name>
<styleUrl>
#styleMap_TLP_Normal
</styleUrl>
<Point>
<coordinates>
-39.4376869,-7.3566103,904.81
</coordinates>
</Point>
</Placemark>
<Placemark>
<name>
Wed Feb 19 11:43:30 2014 S=1.26 Km/hr
</name>
<styleUrl>
#styleMap_TLP_Normal
</styleUrl>
<Point>
<coordinates>
-39.4376945,-7.3566179,907.38
</coordinates>
</Point>
</Placemark>
<Placemark>
<name>
Wed Feb 19 11:43:40 2014 S=1.39 Km/hr
</name>
<styleUrl>
#styleMap_TLP_Normal
</styleUrl>
<Point>
<coordinates>
-39.4377251,-7.3565927,909.22
</coordinates>
</Point>
</Placemark>
<Placemark>
<name>
Wed Feb 19 11:43:50 2014 S=0.79 Km/hr
</name>
<styleUrl>
#styleMap_TLP_Normal
</styleUrl>
<Point>
<coordinates>
-39.4377251,-7.3565607,909.11
</coordinates>
</Point>
</Placemark>
<Placemark>
<name>
Wed Feb 19 11:44:00 2014 S=2.29 Km/hr
</name>
<styleUrl>
#styleMap_TLP_Normal
</styleUrl>
<Point>
<coordinates>
-39.4377174,-7.3565655,909.80
</coordinates>
</Point>
</Placemark>
<Placemark>
<name>
Wed Feb 19 11:44:10 2014 S=2.52 Km/hr
</name>
<styleUrl>
#styleMap_TLP_Normal
</styleUrl>
<Point>
<coordinates>
-39.4377480,-7.3565254,911.58
</coordinates>
</Point>
</Placemark>
<Placemark>
<name>
Wed Feb 19 11:44:20 2014 S=3.32 Km/hr
</name>
<styleUrl>
#styleMap_TLP_Normal
</styleUrl>
<Point>
<coordinates>
-39.4377861,-7.3564320,912.08
</coordinates>
</Point>
</Placemark>
<Placemark>
<name>
Wed Feb 19 11:44:30 2014 S=1.95 Km/hr
</name>
<styleUrl>
#styleMap_TLP_Normal
</styleUrl>
<Point>
<coordinates>
-39.4378319,-7.3564038,914.09
</coordinates>
</Point>
</Placemark>
<Placemark>
<name>
Wed Feb 19 11:44:40 2014 S=0.34 Km/hr
</name>
<styleUrl>
#styleMap_TLP_Normal
</styleUrl>
<Point>
<coordinates>
-39.4378471,-7.3563900,914.69
</coordinates>
</Point>
</Placemark>
<Placemark>
<name>
Wed Feb 19 11:44:50 2014 S=0.48 Km/hr
</name>
<styleUrl>
#styleMap_TLP_Normal
</styleUrl>
<Point>
<coordinates>
-39.4378548,-7.3563900,914.83
</coordinates>
</Point>
</Placemark>
<Placemark>
<name>
Wed Feb 19 11:45:00 2014 S=0.95 Km/hr
</name>
<styleUrl>
#styleMap_TLP_Normal
</styleUrl>
<Point>
<coordinates>
-39.4378815,-7.3563643,914.89
</coordinates>
</Point>
</Placemark>
<Placemark>
<name>
Wed Feb 19 11:45:10 2014 S=0.21 Km/hr
</name>
<styleUrl>
#styleMap_TLP_Normal
</styleUrl>
<Point>
<coordinates>
-39.4378815,-7.3563528,914.89
</coordinates>
</Point>
</Placemark>
<Placemark>
<name>
Wed Feb 19 11:45:20 2014 S=0.55 Km/hr
</name>
<styleUrl>
#styleMap_TLP_Normal
</styleUrl>
<Point>
<coordinates>
-39.4378777,-7.3563476,914.94
</coordinates>
</Point>
</Placemark>
<Placemark>
<name>
Wed Feb 19 11:45:30 2014 S=0.29 Km/hr
</name>
<styleUrl>
#styleMap_TLP_Normal
</styleUrl>
<Point>
<coordinates>
-39.4378662,-7.3563423,914.97
</coordinates>
</Point>
</Placemark>
<Placemark>
<name>
Wed Feb 19 11:45:40 2014 S=1.60 Km/hr
</name>
<styleUrl>
#styleMap_TLP_Normal
</styleUrl>
<Point>
<coordinates>
-39.4379005,-7.3563480,914.89
</coordinates>
</Point>
</Placemark>
<Placemark>
<name>
Wed Feb 19 11:45:50 2014 S=0.38 Km/hr
</name>
<styleUrl>
#styleMap_TLP_Normal
</styleUrl>
<Point>
<coordinates>
-39.4379616,-7.3563724,916.13
</coordinates>
</Point>
</Placemark>
<Placemark>
<name>
Wed Feb 19 11:46:00 2014 S=0.65 Km/hr
</name>
<styleUrl>
#styleMap_TLP_Normal
</styleUrl>
<Point>
<coordinates>
-39.4379730,-7.3563747,916.19
</coordinates>
</Point>
</Placemark>
<Placemark>
<name>
Wed Feb 19 11:46:10 2014 S=0.70 Km/hr
</name>
<styleUrl>
#styleMap_TLP_Normal
</styleUrl>
<Point>
<coordinates>
-39.4379807,-7.3563533,916.20
</coordinates>
</Point>
</Placemark>
<Placemark>
<name>
Wed Feb 19 11:46:20 2014 S=0.38 Km/hr
</name>
<styleUrl>
#styleMap_TLP_Normal
</styleUrl>
<Point>
<coordinates>
-39.4380226,-7.3563204,916.06
</coordinates>
</Point>
</Placemark>
<Placemark>
<name>
Wed Feb 19 11:46:30 2014 S=1.01 Km/hr
</name>
<styleUrl>
#styleMap_TLP_Normal
</styleUrl>
<Point>
<coordinates>
-39.4380302,-7.3563242,916.30
</coordinates>
</Point>
</Placemark>
<Placemark>
<name>
Wed Feb 19 11:46:40 2014 S=0.45 Km/hr
</name>
<styleUrl>
#styleMap_TLP_Normal
</styleUrl>
<Point>
<coordinates>
-39.4380379,-7.3563356,916.19
</coordinates>
</Point>
</Placemark>
<Placemark>
<name>
Wed Feb 19 11:46:50 2014 S=0.29 Km/hr
</name>
<styleUrl>
#styleMap_TLP_Normal
</styleUrl>
<Point>
<coordinates>
-39.4380341,-7.3563366,916.25
</coordinates>
</Point>
</Placemark>
<Placemark>
<name>
Wed Feb 19 11:47:00 2014 S=0.27 Km/hr
</name>
<styleUrl>
#styleMap_TLP_Normal
</styleUrl>
<Point>
<coordinates>
-39.4380302,-7.3563433,916.42
</coordinates>
</Point>
</Placemark>
<Placemark>
<name>
Wed Feb 19 11:47:10 2014 S=0.73 Km/hr
</name>
<styleUrl>
#styleMap_TLP_Normal
</styleUrl>
<Point>
<coordinates>
-39.4380302,-7.3563466,917.22
</coordinates>
</Point>
</Placemark>
<Placemark>
<name>
Wed Feb 19 11:47:20 2014 S=0.19 Km/hr
</name>
<styleUrl>
#styleMap_TLP_Normal
</styleUrl>
<Point>
<coordinates>
-39.4380264,-7.3563533,917.42
</coordinates>
</Point>
</Placemark>
<Placemark>
<name>
Wed Feb 19 11:47:30 2014 S=1.17 Km/hr
</name>
<styleUrl>
#styleMap_TLP_Normal
</styleUrl>
<Point>
<coordinates>
-39.4380226,-7.3563576,917.52
</coordinates>
</Point>
</Placemark>
<Placemark>
<name>
Wed Feb 19 11:47:40 2014 S=1.85 Km/hr
</name>
<styleUrl>
#styleMap_TLP_Normal
</styleUrl>
<Point>
<coordinates>
-39.4380646,-7.3563962,917.80
</coordinates>
</Point>
</Placemark>
<Placemark>
<name>
Wed Feb 19 11:47:50 2014 S=1.73 Km/hr
</name>
<styleUrl>
#styleMap_TLP_Normal
</styleUrl>
<Point>
<coordinates>
-39.4381180,-7.3563862,916.81
</coordinates>
</Point>
</Placemark>
<Placemark>
<name>
Wed Feb 19 11:48:00 2014 S=0.37 Km/hr
</name>
<styleUrl>
#styleMap_TLP_Normal
</styleUrl>
<Point>
<coordinates>
-39.4381371,-7.3563685,917.16
</coordinates>
</Point>
</Placemark>
<Placemark>
<name>
Wed Feb 19 11:48:10 2014 S=2.71 Km/hr
</name>
<styleUrl>
#styleMap_TLP_Normal
</styleUrl>
<Point>
<coordinates>
-39.4381638,-7.3563938,917.23
</coordinates>
</Point>
</Placemark>
<Placemark>
<name>
Wed Feb 19 11:48:20 2014 S=1.07 Km/hr
</name>
<styleUrl>
#styleMap_TLP_Normal
</styleUrl>
<Point>
<coordinates>
-39.4382019,-7.3564072,917.61
</coordinates>
</Point>
</Placemark>
<Placemark>
<name>
Wed Feb 19 11:48:30 2014 S=1.72 Km/hr
</name>
<styleUrl>
#styleMap_TLP_Normal
</styleUrl>
<Point>
<coordinates>
-39.4382515,-7.3564534,919.86
</coordinates>
</Point>
</Placemark>
<Placemark>
<name>
Wed Feb 19 11:48:40 2014 S=1.09 Km/hr
</name>
<styleUrl>
#styleMap_TLP_Normal
</styleUrl>
<Point>
<coordinates>
-39.4382629,-7.3565240,922.47
</coordinates>
</Point>
</Placemark>
<Placemark>
<name>
Wed Feb 19 11:48:50 2014 S=2.88 Km/hr
</name>
<styleUrl>
#styleMap_TLP_Normal
</styleUrl>
<Point>
<coordinates>
-39.4383316,-7.3565664,924.08
</coordinates>
</Point>
</Placemark>
<Placemark>
<name>
Wed Feb 19 11:49:00 2014 S=1.30 Km/hr
</name>
<styleUrl>
#styleMap_TLP_Normal
</styleUrl>
<Point>
<coordinates>
-39.4383812,-7.3565850,923.59
</coordinates>
</Point>
</Placemark>
<Placemark>
<name>
Wed Feb 19 11:49:10 2014 S=0.34 Km/hr
</name>
<styleUrl>
#styleMap_TLP_Normal
</styleUrl>
<Point>
<coordinates>
-39.4384041,-7.3565431,921.81
</coordinates>
</Point>
</Placemark>
<Placemark>
<name>
Wed Feb 19 11:49:20 2014 S=1.57 Km/hr
</name>
<styleUrl>
#styleMap_TLP_Normal
</styleUrl>
<Point>
<coordinates>
-39.4384155,-7.3565311,920.52
</coordinates>
</Point>
</Placemark>
<Placemark>
<name>
Wed Feb 19 11:49:30 2014 S=0.53 Km/hr
</name>
<styleUrl>
#styleMap_TLP_Normal
</styleUrl>
<Point>
<coordinates>
-39.4384346,-7.3565140,920.31
</coordinates>
</Point>
</Placemark>
<Placemark>
<name>
Wed Feb 19 11:49:40 2014 S=0.44 Km/hr
</name>
<styleUrl>
#styleMap_TLP_Normal
</styleUrl>
<Point>
<coordinates>
-39.4384308,-7.3565078,920.44
</coordinates>
</Point>
</Placemark>
<Placemark>
<name>
Wed Feb 19 11:49:50 2014 S=0.39 Km/hr
</name>
<styleUrl>
#styleMap_TLP_Normal
</styleUrl>
<Point>
<coordinates>
-39.4384384,-7.3565087,920.56
</coordinates>
</Point>
</Placemark>
<Placemark>
<name>
Wed Feb 19 11:50:00 2014 S=0.24 Km/hr
</name>
<styleUrl>
#styleMap_TLP_Normal
</styleUrl>
<Point>
<coordinates>
-39.4384384,-7.3565059,920.67
</coordinates>
</Point>
</Placemark>
<Placemark>
<name>
Wed Feb 19 11:50:10 2014 S=0.33 Km/hr
</name>
<styleUrl>
#styleMap_TLP_Normal
</styleUrl>
<Point>
<coordinates>
-39.4384270,-7.3564858,921.00
</coordinates>
</Point>
</Placemark>
<Placemark>
<name>
Wed Feb 19 11:50:20 2014 S=2.74 Km/hr
</name>
<styleUrl>
#styleMap_TLP_Normal
</styleUrl>
<Point>
<coordinates>
-39.4383926,-7.3564935,921.89
</coordinates>
</Point>
</Placemark>
<Placemark>
<name>
Wed Feb 19 11:50:30 2014 S=1.09 Km/hr
</name>
<styleUrl>
#styleMap_TLP_Normal
</styleUrl>
<Point>
<coordinates>
-39.4383926,-7.3565240,922.72
</coordinates>
</Point>
</Placemark>
<Placemark>
<name>
Wed Feb 19 11:50:40 2014 S=2.25 Km/hr
</name>
<styleUrl>
#styleMap_TLP_Normal
</styleUrl>
<Point>
<coordinates>
-39.4383316,-7.3565135,923.75
</coordinates>
</Point>
</Placemark>
<Placemark>
<name>
Wed Feb 19 11:50:50 2014 S=1.37 Km/hr
</name>
<styleUrl>
#styleMap_TLP_Normal
</styleUrl>
<Point>
<coordinates>
-39.4382973,-7.3565469,924.09
</coordinates>
</Point>
</Placemark>
<Placemark>
<name>
Wed Feb 19 11:51:00 2014 S=0.96 Km/hr
</name>
<styleUrl>
#styleMap_TLP_Normal
</styleUrl>
<Point>
<coordinates>
-39.4382324,-7.3565722,926.00
</coordinates>
</Point>
</Placemark>
<Placemark>
<name>
Wed Feb 19 11:51:10 2014 S=2.13 Km/hr
</name>
<styleUrl>
#styleMap_TLP_Normal
</styleUrl>
<Point>
<coordinates>
-39.4381752,-7.3566060,927.05
</coordinates>
</Point>
</Placemark>
<Placemark>
<name>
Wed Feb 19 11:51:20 2014 S=1.83 Km/hr
</name>
<styleUrl>
#styleMap_TLP_Normal
</styleUrl>
<Point>
<coordinates>
-39.4381561,-7.3566446,926.86
</coordinates>
</Point>
</Placemark>
<Placemark>
<name>
Wed Feb 19 11:51:30 2014 S=1.63 Km/hr
</name>
<styleUrl>
#styleMap_TLP_Normal
</styleUrl>
<Point>
<coordinates>
-39.4381981,-7.3566847,927.69
</coordinates>
</Point>
</Placemark>
<Placemark>
<name>
Wed Feb 19 11:51:40 2014 S=2.65 Km/hr
</name>
<styleUrl>
#styleMap_TLP_Normal
</styleUrl>
<Point>
<coordinates>
-39.4382248,-7.3567371,927.55
</coordinates>
</Point>
</Placemark>
<Placemark>
<name>
Wed Feb 19 11:51:50 2014 S=2.37 Km/hr
</name>
<styleUrl>
#styleMap_TLP_Normal
</styleUrl>
<Point>
<coordinates>
-39.4382439,-7.3567915,927.20
</coordinates>
</Point>
</Placemark>
<Placemark>
<name>
Wed Feb 19 11:52:00 2014 S=0.62 Km/hr
</name>
<styleUrl>
#styleMap_TLP_Normal
</styleUrl>
<Point>
<coordinates>
-39.4382286,-7.3568125,926.13
</coordinates>
</Point>
</Placemark>
<Placemark>
<name>
Wed Feb 19 11:52:10 2014 S=0.29 Km/hr
</name>
<styleUrl>
#styleMap_TLP_Normal
</styleUrl>
<Point>
<coordinates>
-39.4382248,-7.3568182,926.11
</coordinates>
</Point>
</Placemark>
<Placemark>
<name>
Wed Feb 19 11:52:20 2014 S=1.71 Km/hr
</name>
<styleUrl>
#styleMap_TLP_Normal
</styleUrl>
<Point>
<coordinates>
-39.4382248,-7.3568273,925.86
</coordinates>
</Point>
</Placemark>
<Placemark>
<name>
Wed Feb 19 11:52:30 2014 S=1.65 Km/hr
</name>
<styleUrl>
#styleMap_TLP_Normal
</styleUrl>
<Point>
<coordinates>
-39.4382095,-7.3568616,925.67
</coordinates>
</Point>
</Placemark>
<Placemark>
<name>
Wed Feb 19 11:52:40 2014 S=0.33 Km/hr
</name>
<styleUrl>
#styleMap_TLP_Normal
</styleUrl>
<Point>
<coordinates>
-39.4381943,-7.3568921,925.63
</coordinates>
</Point>
</Placemark>
<Placemark>
<name>
Wed Feb 19 11:52:50 2014 S=0.20 Km/hr
</name>
<styleUrl>
#styleMap_TLP_Normal
</styleUrl>
<Point>
<coordinates>
-39.4382362,-7.3568759,926.22
</coordinates>
</Point>
</Placemark>
<Placemark>
<name>
Wed Feb 19 11:53:00 2014 S=0.59 Km/hr
</name>
<styleUrl>
#styleMap_TLP_Normal
</styleUrl>
<Point>
<coordinates>
-39.4382401,-7.3568840,926.34
</coordinates>
</Point>
</Placemark>
<Placemark>
<name>
Wed Feb 19 11:53:10 2014 S=2.28 Km/hr
</name>
<styleUrl>
#styleMap_TLP_Normal
</styleUrl>
<Point>
<coordinates>
-39.4382744,-7.3568759,926.09
</coordinates>
</Point>
</Placemark>
<Placemark>
<name>
Wed Feb 19 11:53:20 2014 S=2.97 Km/hr
</name>
<styleUrl>
#styleMap_TLP_Normal
</styleUrl>
<Point>
<coordinates>
-39.4383087,-7.3568554,925.59
</coordinates>
</Point>
</Placemark>
<Placemark>
<name>
Wed Feb 19 11:53:30 2014 S=2.20 Km/hr
</name>
<styleUrl>
#styleMap_TLP_Normal
</styleUrl>
<Point>
<coordinates>
-39.4383888,-7.3568110,924.66
</coordinates>
</Point>
</Placemark>
<Placemark>
<name>
Wed Feb 19 11:53:40 2014 S=1.29 Km/hr
</name>
<styleUrl>
#styleMap_TLP_Normal
</styleUrl>
<Point>
<coordinates>
-39.4384232,-7.3567481,924.30
</coordinates>
</Point>
</Placemark>
<Placemark>
<name>
Wed Feb 19 11:53:50 2014 S=2.00 Km/hr
</name>
<styleUrl>
#styleMap_TLP_Normal
</styleUrl>
<Point>
<coordinates>
-39.4384422,-7.3566971,924.52
</coordinates>
</Point>
</Placemark>
<Placemark>
<name>
Wed Feb 19 11:54:00 2014 S=2.72 Km/hr
</name>
<styleUrl>
#styleMap_TLP_Normal
</styleUrl>
<Point>
<coordinates>
-39.4384918,-7.3567042,925.69
</coordinates>
</Point>
</Placemark>
<Placemark>
<name>
Wed Feb 19 11:54:10 2014 S=0.26 Km/hr
</name>
<styleUrl>
#styleMap_TLP_Normal
</styleUrl>
<Point>
<coordinates>
-39.4385071,-7.3566904,926.27
</coordinates>
</Point>
</Placemark>
<Placemark>
<name>
Wed Feb 19 11:54:20 2014 S=0.63 Km/hr
</name>
<styleUrl>
#styleMap_TLP_Normal
</styleUrl>
<Point>
<coordinates>
-39.4384995,-7.3566923,926.38
</coordinates>
</Point>
</Placemark>
<Placemark>
<name>
Wed Feb 19 11:54:30 2014 S=0.70 Km/hr
</name>
<styleUrl>
#styleMap_TLP_Normal
</styleUrl>
<Point>
<coordinates>
-39.4384956,-7.3566980,926.48
</coordinates>
</Point>
</Placemark>
<Placemark>
<name>
Wed Feb 19 11:54:40 2014 S=0.51 Km/hr
</name>
<styleUrl>
#styleMap_TLP_Normal
</styleUrl>
<Point>
<coordinates>
-39.4385185,-7.3567004,926.47
</coordinates>
</Point>
</Placemark>
<Placemark>
<name>
Wed Feb 19 11:54:50 2014 S=0.48 Km/hr
</name>
<styleUrl>
#styleMap_TLP_Normal
</styleUrl>
<Point>
<coordinates>
-39.4385223,-7.3567023,926.86
</coordinates>
</Point>
</Placemark>
<Placemark>
<name>
Wed Feb 19 11:55:00 2014 S=0.54 Km/hr
</name>
<styleUrl>
#styleMap_TLP_Normal
</styleUrl>
<Point>
<coordinates>
-39.4385223,-7.3567038,926.84
</coordinates>
</Point>
</Placemark>
<Placemark>
<name>
Wed Feb 19 11:55:10 2014 S=1.66 Km/hr
</name>
<styleUrl>
#styleMap_TLP_Normal
</styleUrl>
<Point>
<coordinates>
-39.4385376,-7.3567252,926.95
</coordinates>
</Point>
</Placemark>
<Placemark>
<name>
Wed Feb 19 11:55:20 2014 S=1.12 Km/hr
</name>
<styleUrl>
#styleMap_TLP_Normal
</styleUrl>
<Point>
<coordinates>
-39.4385605,-7.3567624,926.36
</coordinates>
</Point>
</Placemark>
<Placemark>
<name>
Wed Feb 19 11:55:30 2014 S=0.71 Km/hr
</name>
<styleUrl>
#styleMap_TLP_Normal
</styleUrl>
<Point>
<coordinates>
-39.4385605,-7.3567910,926.23
</coordinates>
</Point>
</Placemark>
<Placemark>
<name>
Wed Feb 19 11:55:40 2014 S=2.93 Km/hr
</name>
<styleUrl>
#styleMap_TLP_Normal
</styleUrl>
<Point>
<coordinates>
-39.4386063,-7.3567901,927.06
</coordinates>
</Point>
</Placemark>
<Placemark>
<name>
Wed Feb 19 11:55:50 2014 S=1.36 Km/hr
</name>
<styleUrl>
#styleMap_TLP_Normal
</styleUrl>
<Point>
<coordinates>
-39.4386597,-7.3568144,927.02
</coordinates>
</Point>
</Placemark>
<Placemark>
<name>
Wed Feb 19 11:56:00 2014 S=1.52 Km/hr
</name>
<styleUrl>
#styleMap_TLP_Normal
</styleUrl>
<Point>
<coordinates>
-39.4386978,-7.3568492,927.23
</coordinates>
</Point>
</Placemark>
<Placemark>
<name>
Wed Feb 19 11:56:10 2014 S=1.46 Km/hr
</name>
<styleUrl>
#styleMap_TLP_Normal
</styleUrl>
<Point>
<coordinates>
-39.4387321,-7.3569236,927.31
</coordinates>
</Point>
</Placemark>
<Placemark>
<name>
Wed Feb 19 11:56:20 2014 S=1.48 Km/hr
</name>
<styleUrl>
#styleMap_TLP_Normal
</styleUrl>
<Point>
<coordinates>
-39.4387779,-7.3569694,927.14
</coordinates>
</Point>
</Placemark>
<Placemark>
<name>
Wed Feb 19 11:56:30 2014 S=1.66 Km/hr
</name>
<styleUrl>
#styleMap_TLP_Normal
</styleUrl>
<Point>
<coordinates>
-39.4387665,-7.3570595,926.81
</coordinates>
</Point>
</Placemark>
<Placemark>
<name>
Wed Feb 19 11:56:40 2014 S=1.98 Km/hr
</name>
<styleUrl>
#styleMap_TLP_Normal
</styleUrl>
<Point>
<coordinates>
-39.4388199,-7.3571501,926.48
</coordinates>
</Point>
</Placemark>
<Placemark>
<name>
Wed Feb 19 11:56:50 2014 S=1.44 Km/hr
</name>
<styleUrl>
#styleMap_TLP_Normal
</styleUrl>
<Point>
<coordinates>
-39.4388428,-7.3572264,926.41
</coordinates>
</Point>
</Placemark>
<Placemark>
<name>
Wed Feb 19 11:57:00 2014 S=2.06 Km/hr
</name>
<styleUrl>
#styleMap_TLP_Normal
</styleUrl>
<Point>
<coordinates>
-39.4388771,-7.3572989,926.17
</coordinates>
</Point>
</Placemark>
<Placemark>
<name>
Wed Feb 19 11:57:10 2014 S=1.19 Km/hr
</name>
<styleUrl>
#styleMap_TLP_Normal
</styleUrl>
<Point>
<coordinates>
-39.4388962,-7.3573451,926.30
</coordinates>
</Point>
</Placemark>
<Placemark>
<name>
Wed Feb 19 11:57:20 2014 S=1.83 Km/hr
</name>
<styleUrl>
#styleMap_TLP_Normal
</styleUrl>
<Point>
<coordinates>
-39.4389305,-7.3574586,926.19
</coordinates>
</Point>
</Placemark>
<Placemark>
<name>
Wed Feb 19 11:57:30 2014 S=0.83 Km/hr
</name>
<styleUrl>
#styleMap_TLP_Normal
</styleUrl>
<Point>
<coordinates>
-39.4389305,-7.3574800,926.31
</coordinates>
</Point>
</Placemark>
<Placemark>
<name>
Wed Feb 19 11:57:40 2014 S=0.97 Km/hr
</name>
<styleUrl>
#styleMap_TLP_Normal
</styleUrl>
<Point>
<coordinates>
-39.4389458,-7.3574791,926.34
</coordinates>
</Point>
</Placemark>
<Placemark>
<name>
Wed Feb 19 11:57:50 2014 S=0.35 Km/hr
</name>
<styleUrl>
#styleMap_TLP_Normal
</styleUrl>
<Point>
<coordinates>
-39.4389420,-7.3574996,926.28
</coordinates>
</Point>
</Placemark>
<Placemark>
<name>
Wed Feb 19 11:58:00 2014 S=1.08 Km/hr
</name>
<styleUrl>
#styleMap_TLP_Normal
</styleUrl>
<Point>
<coordinates>
-39.4389496,-7.3575044,927.25
</coordinates>
</Point>
</Placemark>
<Placemark>
<name>
Wed Feb 19 11:58:10 2014 S=0.73 Km/hr
</name>
<styleUrl>
#styleMap_TLP_Normal
</styleUrl>
<Point>
<coordinates>
-39.4389915,-7.3575220,926.27
</coordinates>
</Point>
</Placemark>
<Placemark>
<name>
Wed Feb 19 11:58:20 2014 S=1.93 Km/hr
</name>
<styleUrl>
#styleMap_TLP_Normal
</styleUrl>
<Point>
<coordinates>
-39.4390717,-7.3575463,925.69
</coordinates>
</Point>
</Placemark>
<Placemark>
<name>
Wed Feb 19 11:58:30 2014 S=0.79 Km/hr
</name>
<styleUrl>
#styleMap_TLP_Normal
</styleUrl>
<Point>
<coordinates>
-39.4391251,-7.3575311,925.47
</coordinates>
</Point>
</Placemark>
<Placemark>
<name>
Wed Feb 19 11:58:40 2014 S=0.24 Km/hr
</name>
<styleUrl>
#styleMap_TLP_Normal
</styleUrl>
<Point>
<coordinates>
-39.4391136,-7.3575249,924.63
</coordinates>
</Point>
</Placemark>
<Placemark>
<name>
Wed Feb 19 11:58:50 2014 S=0.80 Km/hr
</name>
<styleUrl>
#styleMap_TLP_Normal
</styleUrl>
<Point>
<coordinates>
-39.4391327,-7.3575177,924.86
</coordinates>
</Point>
</Placemark>
<Placemark>
<name>
Wed Feb 19 11:59:00 2014 S=0.44 Km/hr
</name>
<styleUrl>
#styleMap_TLP_Normal
</styleUrl>
<Point>
<coordinates>
-39.4391365,-7.3575053,924.84
</coordinates>
</Point>
</Placemark>
<Placemark>
<name>
Wed Feb 19 11:59:10 2014 S=0.88 Km/hr
</name>
<styleUrl>
#styleMap_TLP_Normal
</styleUrl>
<Point>
<coordinates>
-39.4391327,-7.3575072,924.84
</coordinates>
</Point>
</Placemark>
<Placemark>
<name>
Wed Feb 19 11:59:20 2014 S=1.31 Km/hr
</name>
<styleUrl>
#styleMap_TLP_Normal
</styleUrl>
<Point>
<coordinates>
-39.4391479,-7.3574853,925.17
</coordinates>
</Point>
</Placemark>
<Placemark>
<name>
Wed Feb 19 11:59:30 2014 S=2.26 Km/hr
</name>
<styleUrl>
#styleMap_TLP_Normal
</styleUrl>
<Point>
<coordinates>
-39.4392281,-7.3574529,924.83
</coordinates>
</Point>
</Placemark>
<Placemark>
<name>
Wed Feb 19 11:59:40 2014 S=1.01 Km/hr
</name>
<styleUrl>
#styleMap_TLP_Normal
</styleUrl>
<Point>
<coordinates>
-39.4392509,-7.3574443,926.22
</coordinates>
</Point>
</Placemark>
<Placemark>
<name>
Wed Feb 19 11:59:50 2014 S=1.51 Km/hr
</name>
<styleUrl>
#styleMap_TLP_Normal
</styleUrl>
<Point>
<coordinates>
-39.4392853,-7.3574381,925.09
</coordinates>
</Point>
</Placemark>
<Placemark>
<name>
Wed Feb 19 12:00:00 2014 S=2.42 Km/hr
</name>
<styleUrl>
#styleMap_TLP_Normal
</styleUrl>
<Point>
<coordinates>
-39.4393044,-7.3575091,924.38
</coordinates>
</Point>
</Placemark>
<Placemark>
<name>
Wed Feb 19 12:00:10 2014 S=2.25 Km/hr
</name>
<styleUrl>
#styleMap_TLP_Normal
</styleUrl>
<Point>
<coordinates>
-39.4393311,-7.3575678,924.92
</coordinates>
</Point>
</Placemark>
<Placemark>
<name>
Wed Feb 19 12:00:20 2014 S=1.95 Km/hr
</name>
<styleUrl>
#styleMap_TLP_Normal
</styleUrl>
<Point>
<coordinates>
-39.4393692,-7.3576055,924.95
</coordinates>
</Point>
</Placemark>
<Placemark>
<name>
Wed Feb 19 12:00:30 2014 S=2.25 Km/hr
</name>
<styleUrl>
#styleMap_TLP_Normal
</styleUrl>
<Point>
<coordinates>
-39.4394379,-7.3576546,926.75
</coordinates>
</Point>
</Placemark>
<Placemark>
<name>
Wed Feb 19 12:00:40 2014 S=1.66 Km/hr
</name>
<styleUrl>
#styleMap_TLP_Normal
</styleUrl>
<Point>
<coordinates>
-39.4394836,-7.3576875,927.33
</coordinates>
</Point>
</Placemark>
<Placemark>
<name>
Wed Feb 19 12:00:50 2014 S=1.00 Km/hr
</name>
<styleUrl>
#styleMap_TLP_Normal
</styleUrl>
<Point>
<coordinates>
-39.4395943,-7.3576951,928.55
</coordinates>
</Point>
</Placemark>
<Placemark>
<name>
Wed Feb 19 12:01:00 2014 S=1.13 Km/hr
</name>
<styleUrl>
#styleMap_TLP_Normal
</styleUrl>
<Point>
<coordinates>
-39.4396286,-7.3577237,929.14
</coordinates>
</Point>
</Placemark>
<Placemark>
<name>
Wed Feb 19 12:01:10 2014 S=1.30 Km/hr
</name>
<styleUrl>
#styleMap_TLP_Normal
</styleUrl>
<Point>
<coordinates>
-39.4397049,-7.3577571,927.97
</coordinates>
</Point>
</Placemark>
<Placemark>
<name>
Wed Feb 19 12:01:20 2014 S=1.46 Km/hr
</name>
<styleUrl>
#styleMap_TLP_Normal
</styleUrl>
<Point>
<coordinates>
-39.4396973,-7.3577766,925.64
</coordinates>
</Point>
</Placemark>
<Placemark>
<name>
Wed Feb 19 12:01:30 2014 S=1.72 Km/hr
</name>
<styleUrl>
#styleMap_TLP_Normal
</styleUrl>
<Point>
<coordinates>
-39.4397392,-7.3577900,924.91
</coordinates>
</Point>
</Placemark>
<Placemark>
<name>
Wed Feb 19 12:01:40 2014 S=2.79 Km/hr
</name>
<styleUrl>
#styleMap_TLP_Normal
</styleUrl>
<Point>
<coordinates>
-39.4397964,-7.3578773,925.02
</coordinates>
</Point>
</Placemark>
<Placemark>
<name>
Wed Feb 19 12:01:50 2014 S=2.64 Km/hr
</name>
<styleUrl>
#styleMap_TLP_Normal
</styleUrl>
<Point>
<coordinates>
-39.4397736,-7.3579583,925.34
</coordinates>
</Point>
</Placemark>
<Placemark>
<name>
Wed Feb 19 12:02:00 2014 S=2.44 Km/hr
</name>
<styleUrl>
#styleMap_TLP_Normal
</styleUrl>
<Point>
<coordinates>
-39.4397545,-7.3580189,926.30
</coordinates>
</Point>
</Placemark>
<Placemark>
<name>
Wed Feb 19 12:02:10 2014 S=3.01 Km/hr
</name>
<styleUrl>
#styleMap_TLP_Normal
</styleUrl>
<Point>
<coordinates>
-39.4397202,-7.3581114,926.63
</coordinates>
</Point>
</Placemark>
<Placemark>
<name>
Wed Feb 19 12:02:20 2014 S=2.92 Km/hr
</name>
<styleUrl>
#styleMap_TLP_Normal
</styleUrl>
<Point>
<coordinates>
-39.4397850,-7.3582172,926.59
</coordinates>
</Point>
</Placemark>
<Placemark>
<name>
Wed Feb 19 12:02:30 2014 S=2.14 Km/hr
</name>
<styleUrl>
#styleMap_TLP_Normal
</styleUrl>
<Point>
<coordinates>
-39.4397850,-7.3582811,926.83
</coordinates>
</Point>
</Placemark>
<Placemark>
<name>
Wed Feb 19 12:02:40 2014 S=2.16 Km/hr
</name>
<styleUrl>
#styleMap_TLP_Normal
</styleUrl>
<Point>
<coordinates>
-39.4397354,-7.3583393,927.00
</coordinates>
</Point>
</Placemark>
<Placemark>
<name>
Wed Feb 19 12:02:50 2014 S=1.58 Km/hr
</name>
<styleUrl>
#styleMap_TLP_Normal
</styleUrl>
<Point>
<coordinates>
-39.4396935,-7.3584156,926.36
</coordinates>
</Point>
</Placemark>
<Placemark>
<name>
Wed Feb 19 12:03:00 2014 S=0.87 Km/hr
</name>
<styleUrl>
#styleMap_TLP_Normal
</styleUrl>
<Point>
<coordinates>
-39.4396935,-7.3584800,926.02
</coordinates>
</Point>
</Placemark>
<Placemark>
<name>
Wed Feb 19 12:03:10 2014 S=1.84 Km/hr
</name>
<styleUrl>
#styleMap_TLP_Normal
</styleUrl>
<Point>
<coordinates>
-39.4396515,-7.3585191,926.53
</coordinates>
</Point>
</Placemark>
<Placemark>
<name>
Wed Feb 19 12:03:20 2014 S=2.34 Km/hr
</name>
<styleUrl>
#styleMap_TLP_Normal
</styleUrl>
<Point>
<coordinates>
-39.4396210,-7.3585620,926.16
</coordinates>
</Point>
</Placemark>
<Placemark>
<name>
Wed Feb 19 12:03:30 2014 S=2.00 Km/hr
</name>
<styleUrl>
#styleMap_TLP_Normal
</styleUrl>
<Point>
<coordinates>
-39.4395866,-7.3586292,925.83
</coordinates>
</Point>
</Placemark>
<Placemark>
<name>
Wed Feb 19 12:03:40 2014 S=1.01 Km/hr
</name>
<styleUrl>
#styleMap_TLP_Normal
</styleUrl>
<Point>
<coordinates>
-39.4395065,-7.3586564,925.92
</coordinates>
</Point>
</Placemark>
<Placemark>
<name>
Wed Feb 19 12:03:50 2014 S=2.12 Km/hr
</name>
<styleUrl>
#styleMap_TLP_Normal
</styleUrl>
<Point>
<coordinates>
-39.4394684,-7.3587327,925.92
</coordinates>
</Point>
</Placemark>
<Placemark>
<name>
Wed Feb 19 12:04:00 2014 S=1.84 Km/hr
</name>
<styleUrl>
#styleMap_TLP_Normal
</styleUrl>
<Point>
<coordinates>
-39.4394302,-7.3588338,925.80
</coordinates>
</Point>
</Placemark>
<Placemark>
<name>
Wed Feb 19 12:04:10 2014 S=1.40 Km/hr
</name>
<styleUrl>
#styleMap_TLP_Normal
</styleUrl>
<Point>
<coordinates>
-39.4394188,-7.3589129,926.58
</coordinates>
</Point>
</Placemark>
<Placemark>
<name>
Wed Feb 19 12:04:20 2014 S=1.72 Km/hr
</name>
<styleUrl>
#styleMap_TLP_Normal
</styleUrl>
<Point>
<coordinates>
-39.4393692,-7.3589807,926.80
</coordinates>
</Point>
</Placemark>
<Placemark>
<name>
Wed Feb 19 12:04:30 2014 S=2.28 Km/hr
</name>
<styleUrl>
#styleMap_TLP_Normal
</styleUrl>
<Point>
<coordinates>
-39.4393311,-7.3591008,926.39
</coordinates>
</Point>
</Placemark>
<Placemark>
<name>
Wed Feb 19 12:04:40 2014 S=1.56 Km/hr
</name>
<styleUrl>
#styleMap_TLP_Normal
</styleUrl>
<Point>
<coordinates>
-39.4393349,-7.3591905,926.47
</coordinates>
</Point>
</Placemark>
<Placemark>
<name>
Wed Feb 19 12:04:50 2014 S=2.15 Km/hr
</name>
<styleUrl>
#styleMap_TLP_Normal
</styleUrl>
<Point>
<coordinates>
-39.4393005,-7.3592358,924.83
</coordinates>
</Point>
</Placemark>
<Placemark>
<name>
Wed Feb 19 12:05:00 2014 S=1.36 Km/hr
</name>
<styleUrl>
#styleMap_TLP_Normal
</styleUrl>
<Point>
<coordinates>
-39.4392738,-7.3592372,921.86
</coordinates>
</Point>
</Placemark>
<Placemark>
<name>
Wed Feb 19 12:05:10 2014 S=0.78 Km/hr
</name>
<styleUrl>
#styleMap_TLP_Normal
</styleUrl>
<Point>
<coordinates>
-39.4393044,-7.3592439,919.94
</coordinates>
</Point>
</Placemark>
<Placemark>
<name>
Wed Feb 19 12:05:20 2014 S=0.73 Km/hr
</name>
<styleUrl>
#styleMap_TLP_Normal
</styleUrl>
<Point>
<coordinates>
-39.4393005,-7.3592429,919.89
</coordinates>
</Point>
</Placemark>
<Placemark>
<name>
Wed Feb 19 12:05:30 2014 S=0.69 Km/hr
</name>
<styleUrl>
#styleMap_TLP_Normal
</styleUrl>
<Point>
<coordinates>
-39.4392891,-7.3592362,919.92
</coordinates>
</Point>
</Placemark>
<Placemark>
<name>
Wed Feb 19 12:05:40 2014 S=0.34 Km/hr
</name>
<styleUrl>
#styleMap_TLP_Normal
</styleUrl>
<Point>
<coordinates>
-39.4392815,-7.3592286,919.95
</coordinates>
</Point>
</Placemark>
<Placemark>
<name>
Wed Feb 19 12:05:50 2014 S=0.94 Km/hr
</name>
<styleUrl>
#styleMap_TLP_Normal
</styleUrl>
<Point>
<coordinates>
-39.4392738,-7.3592205,919.91
</coordinates>
</Point>
</Placemark>
<Placemark>
<name>
Wed Feb 19 12:06:00 2014 S=0.35 Km/hr
</name>
<styleUrl>
#styleMap_TLP_Normal
</styleUrl>
<Point>
<coordinates>
-39.4392662,-7.3591981,920.08
</coordinates>
</Point>
</Placemark>
<Placemark>
<name>
Wed Feb 19 12:06:10 2014 S=1.04 Km/hr
</name>
<styleUrl>
#styleMap_TLP_Normal
</styleUrl>
<Point>
<coordinates>
-39.4392548,-7.3592000,920.13
</coordinates>
</Point>
</Placemark>
<Placemark>
<name>
Wed Feb 19 12:06:20 2014 S=1.82 Km/hr
</name>
<styleUrl>
#styleMap_TLP_Normal
</styleUrl>
<Point>
<coordinates>
-39.4391975,-7.3591781,920.16
</coordinates>
</Point>
</Placemark>
<Placemark>
<name>
Wed Feb 19 12:06:30 2014 S=0.47 Km/hr
</name>
<styleUrl>
#styleMap_TLP_Normal
</styleUrl>
<Point>
<coordinates>
-39.4391785,-7.3591695,920.25
</coordinates>
</Point>
</Placemark>
<Placemark>
<name>
Wed Feb 19 12:06:40 2014 S=1.23 Km/hr
</name>
<styleUrl>
#styleMap_TLP_Normal
</styleUrl>
<Point>
<coordinates>
-39.4391594,-7.3591733,918.86
</coordinates>
</Point>
</Placemark>
<Placemark>
<name>
Wed Feb 19 12:06:50 2014 S=0.49 Km/hr
</name>
<styleUrl>
#styleMap_TLP_Normal
</styleUrl>
<Point>
<coordinates>
-39.4391632,-7.3592005,918.72
</coordinates>
</Point>
</Placemark>
<Placemark>
<name>
Wed Feb 19 12:07:00 2014 S=0.14 Km/hr
</name>
<styleUrl>
#styleMap_TLP_Normal
</styleUrl>
<Point>
<coordinates>
-39.4391594,-7.3592072,918.67
</coordinates>
</Point>
</Placemark>
<Placemark>
<name>
Wed Feb 19 12:07:10 2014 S=1.21 Km/hr
</name>
<styleUrl>
#styleMap_TLP_Normal
</styleUrl>
<Point>
<coordinates>
-39.4391441,-7.3592129,918.56
</coordinates>
</Point>
</Placemark>
<Placemark>
<name>
Wed Feb 19 12:07:20 2014 S=1.65 Km/hr
</name>
<styleUrl>
#styleMap_TLP_Normal
</styleUrl>
<Point>
<coordinates>
-39.4390678,-7.3592377,919.47
</coordinates>
</Point>
</Placemark>
<Placemark>
<name>
Wed Feb 19 12:07:30 2014 S=2.05 Km/hr
</name>
<styleUrl>
#styleMap_TLP_Normal
</styleUrl>
<Point>
<coordinates>
-39.4389687,-7.3592682,920.13
</coordinates>
</Point>
</Placemark>
<Placemark>
<name>
Wed Feb 19 12:07:40 2014 S=1.55 Km/hr
</name>
<styleUrl>
#styleMap_TLP_Normal
</styleUrl>
<Point>
<coordinates>
-39.4389076,-7.3592634,920.77
</coordinates>
</Point>
</Placemark>
<Placemark>
<name>
Wed Feb 19 12:07:50 2014 S=2.92 Km/hr
</name>
<styleUrl>
#styleMap_TLP_Normal
</styleUrl>
<Point>
<coordinates>
-39.4388275,-7.3593297,922.28
</coordinates>
</Point>
</Placemark>
<Placemark>
<name>
Wed Feb 19 12:08:00 2014 S=2.85 Km/hr
</name>
<styleUrl>
#styleMap_TLP_Normal
</styleUrl>
<Point>
<coordinates>
-39.4387932,-7.3593941,920.91
</coordinates>
</Point>
</Placemark>
<Placemark>
<name>
Wed Feb 19 12:08:10 2014 S=1.20 Km/hr
</name>
<styleUrl>
#styleMap_TLP_Normal
</styleUrl>
<Point>
<coordinates>
-39.4387589,-7.3593864,920.23
</coordinates>
</Point>
</Placemark>
<Placemark>
<name>
Wed Feb 19 12:08:20 2014 S=0.40 Km/hr
</name>
<styleUrl>
#styleMap_TLP_Normal
</styleUrl>
<Point>
<coordinates>
-39.4387665,-7.3594003,918.77
</coordinates>
</Point>
</Placemark>
<Placemark>
<name>
Wed Feb 19 12:08:30 2014 S=1.42 Km/hr
</name>
<styleUrl>
#styleMap_TLP_Normal
</styleUrl>
<Point>
<coordinates>
-39.4387360,-7.3593864,919.08
</coordinates>
</Point>
</Placemark>
<Placemark>
<name>
Wed Feb 19 12:08:40 2014 S=0.65 Km/hr
</name>
<styleUrl>
#styleMap_TLP_Normal
</styleUrl>
<Point>
<coordinates>
-39.4387054,-7.3593578,920.70
</coordinates>
</Point>
</Placemark>
<Placemark>
<name>
Wed Feb 19 12:08:50 2014 S=0.29 Km/hr
</name>
<styleUrl>
#styleMap_TLP_Normal
</styleUrl>
<Point>
<coordinates>
-39.4386864,-7.3593569,920.94
</coordinates>
</Point>
</Placemark>
<Placemark>
<name>
Wed Feb 19 12:09:00 2014 S=0.35 Km/hr
</name>
<styleUrl>
#styleMap_TLP_Normal
</styleUrl>
<Point>
<coordinates>
-39.4386826,-7.3593440,921.33
</coordinates>
</Point>
</Placemark>
<Placemark>
<name>
Wed Feb 19 12:09:10 2014 S=0.72 Km/hr
</name>
<styleUrl>
#styleMap_TLP_Normal
</styleUrl>
<Point>
<coordinates>
-39.4386902,-7.3593464,921.92
</coordinates>
</Point>
</Placemark>
<Placemark>
<name>
Wed Feb 19 12:09:20 2014 S=0.80 Km/hr
</name>
<styleUrl>
#styleMap_TLP_Normal
</styleUrl>
<Point>
<coordinates>
-39.4386978,-7.3593569,922.59
</coordinates>
</Point>
</Placemark>
<Placemark>
<name>
Wed Feb 19 12:09:30 2014 S=1.07 Km/hr
</name>
<styleUrl>
#styleMap_TLP_Normal
</styleUrl>
<Point>
<coordinates>
-39.4387398,-7.3594165,924.48
</coordinates>
</Point>
</Placemark>
<Placemark>
<name>
Wed Feb 19 12:09:40 2014 S=0.14 Km/hr
</name>
<styleUrl>
#styleMap_TLP_Normal
</styleUrl>
<Point>
<coordinates>
-39.4387436,-7.3594251,925.30
</coordinates>
</Point>
</Placemark>
<Placemark>
<name>
Wed Feb 19 12:09:50 2014 S=0.56 Km/hr
</name>
<styleUrl>
#styleMap_TLP_Normal
</styleUrl>
<Point>
<coordinates>
-39.4387436,-7.3594365,926.45
</coordinates>
</Point>
</Placemark>
<Placemark>
<name>
Wed Feb 19 12:10:00 2014 S=0.47 Km/hr
</name>
<styleUrl>
#styleMap_TLP_Normal
</styleUrl>
<Point>
<coordinates>
-39.4387436,-7.3594365,927.61
</coordinates>
</Point>
</Placemark>
<Placemark>
<name>
Wed Feb 19 12:10:10 2014 S=0.29 Km/hr
</name>
<styleUrl>
#styleMap_TLP_Normal
</styleUrl>
<Point>
<coordinates>
-39.4387398,-7.3594232,928.73
</coordinates>
</Point>
</Placemark>
<Placemark>
<name>
Wed Feb 19 12:10:20 2014 S=0.71 Km/hr
</name>
<styleUrl>
#styleMap_TLP_Normal
</styleUrl>
<Point>
<coordinates>
-39.4387360,-7.3594131,929.72
</coordinates>
</Point>
</Placemark>
<Placemark>
<name>
Wed Feb 19 12:10:30 2014 S=0.32 Km/hr
</name>
<styleUrl>
#styleMap_TLP_Normal
</styleUrl>
<Point>
<coordinates>
-39.4387245,-7.3594060,930.08
</coordinates>
</Point>
</Placemark>
<Placemark>
<name>
Wed Feb 19 12:10:40 2014 S=0.48 Km/hr
</name>
<styleUrl>
#styleMap_TLP_Normal
</styleUrl>
<Point>
<coordinates>
-39.4387169,-7.3594084,930.11
</coordinates>
</Point>
</Placemark>
<Placemark>
<name>
Wed Feb 19 12:10:50 2014 S=0.34 Km/hr
</name>
<styleUrl>
#styleMap_TLP_Normal
</styleUrl>
<Point>
<coordinates>
-39.4387093,-7.3594031,929.44
</coordinates>
</Point>
</Placemark>
<Placemark>
<name>
Wed Feb 19 12:11:00 2014 S=1.30 Km/hr
</name>
<styleUrl>
#styleMap_TLP_Normal
</styleUrl>
<Point>
<coordinates>
-39.4386940,-7.3593969,928.42
</coordinates>
</Point>
</Placemark>
<Placemark>
<name>
Wed Feb 19 12:11:10 2014 S=1.84 Km/hr
</name>
<styleUrl>
#styleMap_TLP_Normal
</styleUrl>
<Point>
<coordinates>
-39.4386177,-7.3593903,927.97
</coordinates>
</Point>
</Placemark>
<Placemark>
<name>
Wed Feb 19 12:11:20 2014 S=2.11 Km/hr
</name>
<styleUrl>
#styleMap_TLP_Normal
</styleUrl>
<Point>
<coordinates>
-39.4385529,-7.3594103,923.27
</coordinates>
</Point>
</Placemark>
<Placemark>
<name>
Wed Feb 19 12:11:30 2014 S=2.00 Km/hr
</name>
<styleUrl>
#styleMap_TLP_Normal
</styleUrl>
<Point>
<coordinates>
-39.4384766,-7.3593988,920.39
</coordinates>
</Point>
</Placemark>
<Placemark>
<name>
Wed Feb 19 12:11:40 2014 S=1.47 Km/hr
</name>
<styleUrl>
#styleMap_TLP_Normal
</styleUrl>
<Point>
<coordinates>
-39.4384232,-7.3593864,919.30
</coordinates>
</Point>
</Placemark>
<Placemark>
<name>
Wed Feb 19 12:11:50 2014 S=2.01 Km/hr
</name>
<styleUrl>
#styleMap_TLP_Normal
</styleUrl>
<Point>
<coordinates>
-39.4383469,-7.3593502,918.97
</coordinates>
</Point>
</Placemark>
<Placemark>
<name>
Wed Feb 19 12:12:00 2014 S=2.37 Km/hr
</name>
<styleUrl>
#styleMap_TLP_Normal
</styleUrl>
<Point>
<coordinates>
-39.4382324,-7.3592911,918.39
</coordinates>
</Point>
</Placemark>
<Placemark>
<name>
Wed Feb 19 12:12:10 2014 S=1.23 Km/hr
</name>
<styleUrl>
#styleMap_TLP_Normal
</styleUrl>
<Point>
<coordinates>
-39.4381981,-7.3592777,916.80
</coordinates>
</Point>
</Placemark>
<Placemark>
<name>
Wed Feb 19 12:12:20 2014 S=2.50 Km/hr
</name>
<styleUrl>
#styleMap_TLP_Normal
</styleUrl>
<Point>
<coordinates>
-39.4381027,-7.3592410,917.03
</coordinates>
</Point>
</Placemark>
<Placemark>
<name>
Wed Feb 19 12:12:30 2014 S=2.87 Km/hr
</name>
<styleUrl>
#styleMap_TLP_Normal
</styleUrl>
<Point>
<coordinates>
-39.4380035,-7.3592920,916.33
</coordinates>
</Point>
</Placemark>
<Placemark>
<name>
Wed Feb 19 12:12:40 2014 S=2.94 Km/hr
</name>
<styleUrl>
#styleMap_TLP_Normal
</styleUrl>
<Point>
<coordinates>
-39.4379692,-7.3593736,918.78
</coordinates>
</Point>
</Placemark>
<Placemark>
<name>
Wed Feb 19 12:12:50 2014 S=2.95 Km/hr
</name>
<styleUrl>
#styleMap_TLP_Normal
</styleUrl>
<Point>
<coordinates>
-39.4379539,-7.3594670,921.06
</coordinates>
</Point>
</Placemark>
<Placemark>
<name>
Wed Feb 19 12:13:00 2014 S=0.42 Km/hr
</name>
<styleUrl>
#styleMap_TLP_Normal
</styleUrl>
<Point>
<coordinates>
-39.4379349,-7.3595042,919.06
</coordinates>
</Point>
</Placemark>
<Placemark>
<name>
Wed Feb 19 12:13:10 2014 S=2.99 Km/hr
</name>
<styleUrl>
#styleMap_TLP_Normal
</styleUrl>
<Point>
<coordinates>
-39.4379654,-7.3595428,918.89
</coordinates>
</Point>
</Placemark>
<Placemark>
<name>
Wed Feb 19 12:13:20 2014 S=0.85 Km/hr
</name>
<styleUrl>
#styleMap_TLP_Normal
</styleUrl>
<Point>
<coordinates>
-39.4379883,-7.3595648,918.27
</coordinates>
</Point>
</Placemark>
<Placemark>
<name>
Wed Feb 19 12:13:30 2014 S=0.30 Km/hr
</name>
<styleUrl>
#styleMap_TLP_Normal
</styleUrl>
<Point>
<coordinates>
-39.4379845,-7.3595996,917.36
</coordinates>
</Point>
</Placemark>
<Placemark>
<name>
Wed Feb 19 12:13:40 2014 S=0.76 Km/hr
</name>
<styleUrl>
#styleMap_TLP_Normal
</styleUrl>
<Point>
<coordinates>
-39.4379501,-7.3595357,915.83
</coordinates>
</Point>
</Placemark>
<Placemark>
<name>
Wed Feb 19 12:13:50 2014 S=0.56 Km/hr
</name>
<styleUrl>
#styleMap_TLP_Normal
</styleUrl>
<Point>
<coordinates>
-39.4379501,-7.3595238,915.45
</coordinates>
</Point>
</Placemark>
<Placemark>
<name>
Wed Feb 19 12:14:00 2014 S=0.73 Km/hr
</name>
<styleUrl>
#styleMap_TLP_Normal
</styleUrl>
<Point>
<coordinates>
-39.4379578,-7.3595266,915.31
</coordinates>
</Point>
</Placemark>
<Placemark>
<name>
Wed Feb 19 12:14:10 2014 S=0.13 Km/hr
</name>
<styleUrl>
#styleMap_TLP_Normal
</styleUrl>
<Point>
<coordinates>
-39.4379692,-7.3595300,915.23
</coordinates>
</Point>
</Placemark>
<Placemark>
<name>
Wed Feb 19 12:14:20 2014 S=0.11 Km/hr
</name>
<styleUrl>
#styleMap_TLP_Normal
</styleUrl>
<Point>
<coordinates>
-39.4379654,-7.3595314,915.19
</coordinates>
</Point>
</Placemark>
<Placemark>
<name>
Wed Feb 19 12:14:30 2014 S=0.27 Km/hr
</name>
<styleUrl>
#styleMap_TLP_Normal
</styleUrl>
<Point>
<coordinates>
-39.4379654,-7.3595281,915.08
</coordinates>
</Point>
</Placemark>
<Placemark>
<name>
Wed Feb 19 12:14:40 2014 S=0.06 Km/hr
</name>
<styleUrl>
#styleMap_TLP_Normal
</styleUrl>
<Point>
<coordinates>
-39.4379616,-7.3595266,914.91
</coordinates>
</Point>
</Placemark>
<Placemark>
<name>
Wed Feb 19 12:14:50 2014 S=0.27 Km/hr
</name>
<styleUrl>
#styleMap_TLP_Normal
</styleUrl>
<Point>
<coordinates>
-39.4379654,-7.3595195,914.86
</coordinates>
</Point>
</Placemark>
<Placemark>
<name>
Wed Feb 19 12:15:00 2014 S=2.10 Km/hr
</name>
<styleUrl>
#styleMap_TLP_Normal
</styleUrl>
<Point>
<coordinates>
-39.4379578,-7.3595104,914.88
</coordinates>
</Point>
</Placemark>
<Placemark>
<name>
Wed Feb 19 12:15:10 2014 S=2.80 Km/hr
</name>
<styleUrl>
#styleMap_TLP_Normal
</styleUrl>
<Point>
<coordinates>
-39.4378586,-7.3594956,915.48
</coordinates>
</Point>
</Placemark>
<Placemark>
<name>
Wed Feb 19 12:15:20 2014 S=2.15 Km/hr
</name>
<styleUrl>
#styleMap_TLP_Normal
</styleUrl>
<Point>
<coordinates>
-39.4377594,-7.3594956,916.33
</coordinates>
</Point>
</Placemark>
<Placemark>
<name>
Wed Feb 19 12:15:30 2014 S=1.84 Km/hr
</name>
<styleUrl>
#styleMap_TLP_Normal
</styleUrl>
<Point>
<coordinates>
-39.4376869,-7.3595076,916.44
</coordinates>
</Point>
</Placemark>
<Placemark>
<name>
Wed Feb 19 12:15:40 2014 S=2.55 Km/hr
</name>
<styleUrl>
#styleMap_TLP_Normal
</styleUrl>
<Point>
<coordinates>
-39.4375687,-7.3595095,916.34
</coordinates>
</Point>
</Placemark>
<Placemark>
<name>
Wed Feb 19 12:15:50 2014 S=3.10 Km/hr
</name>
<styleUrl>
#styleMap_TLP_Normal
</styleUrl>
<Point>
<coordinates>
-39.4375038,-7.3594909,916.08
</coordinates>
</Point>
</Placemark>
<Placemark>
<name>
Wed Feb 19 12:16:00 2014 S=2.20 Km/hr
</name>
<styleUrl>
#styleMap_TLP_Normal
</styleUrl>
<Point>
<coordinates>
-39.4374733,-7.3594418,916.13
</coordinates>
</Point>
</Placemark>
<Placemark>
<name>
Wed Feb 19 12:16:10 2014 S=2.89 Km/hr
</name>
<styleUrl>
#styleMap_TLP_Normal
</styleUrl>
<Point>
<coordinates>
-39.4374084,-7.3594036,915.52
</coordinates>
</Point>
</Placemark>
<Placemark>
<name>
Wed Feb 19 12:16:20 2014 S=2.69 Km/hr
</name>
<styleUrl>
#styleMap_TLP_Normal
</styleUrl>
<Point>
<coordinates>
-39.4373093,-7.3593273,915.48
</coordinates>
</Point>
</Placemark>
<Placemark>
<name>
Wed Feb 19 12:16:30 2014 S=2.81 Km/hr
</name>
<styleUrl>
#styleMap_TLP_Normal
</styleUrl>
<Point>
<coordinates>
-39.4372292,-7.3592844,916.55
</coordinates>
</Point>
</Placemark>
<Placemark>
<name>
Wed Feb 19 12:16:40 2014 S=2.25 Km/hr
</name>
<styleUrl>
#styleMap_TLP_Normal
</styleUrl>
<Point>
<coordinates>
-39.4371452,-7.3592114,916.72
</coordinates>
</Point>
</Placemark>
<Placemark>
<name>
Wed Feb 19 12:16:50 2014 S=2.73 Km/hr
</name>
<styleUrl>
#styleMap_TLP_Normal
</styleUrl>
<Point>
<coordinates>
-39.4370880,-7.3591294,917.30
</coordinates>
</Point>
</Placemark>
<Placemark>
<name>
Wed Feb 19 12:17:00 2014 S=1.89 Km/hr
</name>
<styleUrl>
#styleMap_TLP_Normal
</styleUrl>
<Point>
<coordinates>
-39.4370117,-7.3590441,918.00
</coordinates>
</Point>
</Placemark>
<Placemark>
<name>
Wed Feb 19 12:17:10 2014 S=2.17 Km/hr
</name>
<styleUrl>
#styleMap_TLP_Normal
</styleUrl>
<Point>
<coordinates>
-39.4369392,-7.3589668,917.70
</coordinates>
</Point>
</Placemark>
<Placemark>
<name>
Wed Feb 19 12:17:20 2014 S=2.98 Km/hr
</name>
<styleUrl>
#styleMap_TLP_Normal
</styleUrl>
<Point>
<coordinates>
-39.4368477,-7.3588800,917.84
</coordinates>
</Point>
</Placemark>
<Placemark>
<name>
Wed Feb 19 12:17:30 2014 S=3.00 Km/hr
</name>
<styleUrl>
#styleMap_TLP_Normal
</styleUrl>
<Point>
<coordinates>
-39.4367142,-7.3588071,918.25
</coordinates>
</Point>
</Placemark>
<Placemark>
<name>
Wed Feb 19 12:17:40 2014 S=3.55 Km/hr
</name>
<styleUrl>
#styleMap_TLP_Normal
</styleUrl>
<Point>
<coordinates>
-39.4366302,-7.3587861,919.81
</coordinates>
</Point>
</Placemark>
<Placemark>
<name>
Wed Feb 19 12:17:50 2014 S=2.52 Km/hr
</name>
<styleUrl>
#styleMap_TLP_Normal
</styleUrl>
<Point>
<coordinates>
-39.4365120,-7.3587751,919.67
</coordinates>
</Point>
</Placemark>
<Placemark>
<name>
Wed Feb 19 12:18:00 2014 S=1.06 Km/hr
</name>
<styleUrl>
#styleMap_TLP_Normal
</styleUrl>
<Point>
<coordinates>
-39.4364128,-7.3587966,920.59
</coordinates>
</Point>
</Placemark>
<Placemark>
<name>
Wed Feb 19 12:18:10 2014 S=1.65 Km/hr
</name>
<styleUrl>
#styleMap_TLP_Normal
</styleUrl>
<Point>
<coordinates>
-39.4363747,-7.3588009,921.14
</coordinates>
</Point>
</Placemark>
<Placemark>
<name>
Wed Feb 19 12:18:20 2014 S=4.35 Km/hr
</name>
<styleUrl>
#styleMap_TLP_Normal
</styleUrl>
<Point>
<coordinates>
-39.4362717,-7.3587952,922.81
</coordinates>
</Point>
</Placemark>
<Placemark>
<name>
Wed Feb 19 12:18:30 2014 S=3.08 Km/hr
</name>
<styleUrl>
#styleMap_TLP_Normal
</styleUrl>
<Point>
<coordinates>
-39.4361610,-7.3587947,923.38
</coordinates>
</Point>
</Placemark>
<Placemark>
<name>
Wed Feb 19 12:18:40 2014 S=2.88 Km/hr
</name>
<styleUrl>
#styleMap_TLP_Normal
</styleUrl>
<Point>
<coordinates>
-39.4360771,-7.3587818,924.72
</coordinates>
</Point>
</Placemark>
<Placemark>
<name>
Wed Feb 19 12:18:50 2014 S=3.41 Km/hr
</name>
<styleUrl>
#styleMap_TLP_Normal
</styleUrl>
<Point>
<coordinates>
-39.4359093,-7.3587551,924.47
</coordinates>
</Point>
</Placemark>
<Placemark>
<name>
Wed Feb 19 12:19:00 2014 S=2.05 Km/hr
</name>
<styleUrl>
#styleMap_TLP_Normal
</styleUrl>
<Point>
<coordinates>
-39.4357834,-7.3587584,927.44
</coordinates>
</Point>
</Placemark>
<Placemark>
<name>
Wed Feb 19 12:19:10 2014 S=3.38 Km/hr
</name>
<styleUrl>
#styleMap_TLP_Normal
</styleUrl>
<Point>
<coordinates>
-39.4356880,-7.3587523,928.13
</coordinates>
</Point>
</Placemark>
<Placemark>
<name>
Wed Feb 19 12:19:20 2014 S=3.91 Km/hr
</name>
<styleUrl>
#styleMap_TLP_Normal
</styleUrl>
<Point>
<coordinates>
-39.4355774,-7.3587322,927.95
</coordinates>
</Point>
</Placemark>
<Placemark>
<name>
Wed Feb 19 12:19:30 2014 S=3.16 Km/hr
</name>
<styleUrl>
#styleMap_TLP_Normal
</styleUrl>
<Point>
<coordinates>
-39.4354477,-7.3587251,926.17
</coordinates>
</Point>
</Placemark>
<Placemark>
<name>
Wed Feb 19 12:19:40 2014 S=2.52 Km/hr
</name>
<styleUrl>
#styleMap_TLP_Normal
</styleUrl>
<Point>
<coordinates>
-39.4353409,-7.3587341,924.72
</coordinates>
</Point>
</Placemark>
<Placemark>
<name>
Wed Feb 19 12:19:50 2014 S=3.88 Km/hr
</name>
<styleUrl>
#styleMap_TLP_Normal
</styleUrl>
<Point>
<coordinates>
-39.4352226,-7.3587208,923.72
</coordinates>
</Point>
</Placemark>
<Placemark>
<name>
Wed Feb 19 12:20:00 2014 S=2.80 Km/hr
</name>
<styleUrl>
#styleMap_TLP_Normal
</styleUrl>
<Point>
<coordinates>
-39.4351082,-7.3587122,925.89
</coordinates>
</Point>
</Placemark>
<Placemark>
<name>
Wed Feb 19 12:20:10 2014 S=2.58 Km/hr
</name>
<styleUrl>
#styleMap_TLP_Normal
</styleUrl>
<Point>
<coordinates>
-39.4349937,-7.3587279,928.36
</coordinates>
</Point>
</Placemark>
<Placemark>
<name>
Wed Feb 19 12:20:20 2014 S=2.12 Km/hr
</name>
<styleUrl>
#styleMap_TLP_Normal
</styleUrl>
<Point>
<coordinates>
-39.4348869,-7.3587766,930.77
</coordinates>
</Point>
</Placemark>
<Placemark>
<name>
Wed Feb 19 12:20:30 2014 S=1.31 Km/hr
</name>
<styleUrl>
#styleMap_TLP_Normal
</styleUrl>
<Point>
<coordinates>
-39.4348068,-7.3588734,934.11
</coordinates>
</Point>
</Placemark>
<Placemark>
<name>
Wed Feb 19 12:20:40 2014 S=0.14 Km/hr
</name>
<styleUrl>
#styleMap_TLP_Normal
</styleUrl>
<Point>
<coordinates>
-39.4348068,-7.3589320,932.36
</coordinates>
</Point>
</Placemark>
<Placemark>
<name>
Wed Feb 19 12:20:50 2014 S=0.79 Km/hr
</name>
<styleUrl>
#styleMap_TLP_Normal
</styleUrl>
<Point>
<coordinates>
-39.4347992,-7.3589292,932.42
</coordinates>
</Point>
</Placemark>
<Placemark>
<name>
Wed Feb 19 12:21:00 2014 S=1.36 Km/hr
</name>
<styleUrl>
#styleMap_TLP_Normal
</styleUrl>
<Point>
<coordinates>
-39.4347763,-7.3589277,932.44
</coordinates>
</Point>
</Placemark>
<Placemark>
<name>
Wed Feb 19 12:21:10 2014 S=0.22 Km/hr
</name>
<styleUrl>
#styleMap_TLP_Normal
</styleUrl>
<Point>
<coordinates>
-39.4347496,-7.3589630,932.05
</coordinates>
</Point>
</Placemark>
<Placemark>
<name>
Wed Feb 19 12:21:20 2014 S=1.20 Km/hr
</name>
<styleUrl>
#styleMap_TLP_Normal
</styleUrl>
<Point>
<coordinates>
-39.4346962,-7.3590422,929.27
</coordinates>
</Point>
</Placemark>
<Placemark>
<name>
Wed Feb 19 12:21:30 2014 S=3.54 Km/hr
</name>
<styleUrl>
#styleMap_TLP_Normal
</styleUrl>
<Point>
<coordinates>
-39.4346695,-7.3591194,927.75
</coordinates>
</Point>
</Placemark>
<Placemark>
<name>
Wed Feb 19 12:21:40 2014 S=4.40 Km/hr
</name>
<styleUrl>
#styleMap_TLP_Normal
</styleUrl>
<Point>
<coordinates>
-39.4346390,-7.3592081,928.30
</coordinates>
</Point>
</Placemark>
<Placemark>
<name>
Wed Feb 19 12:21:50 2014 S=2.03 Km/hr
</name>
<styleUrl>
#styleMap_TLP_Normal
</styleUrl>
<Point>
<coordinates>
-39.4346123,-7.3592663,929.52
</coordinates>
</Point>
</Placemark>
<Placemark>
<name>
Wed Feb 19 12:22:00 2014 S=2.36 Km/hr
</name>
<styleUrl>
#styleMap_TLP_Normal
</styleUrl>
<Point>
<coordinates>
-39.4345474,-7.3593354,931.86
</coordinates>
</Point>
</Placemark>
<Placemark>
<name>
Wed Feb 19 12:22:10 2014 S=3.18 Km/hr
</name>
<styleUrl>
#styleMap_TLP_Normal
</styleUrl>
<Point>
<coordinates>
-39.4344635,-7.3593988,933.66
</coordinates>
</Point>
</Placemark>
<Placemark>
<name>
Wed Feb 19 12:22:20 2014 S=0.75 Km/hr
</name>
<styleUrl>
#styleMap_TLP_Normal
</styleUrl>
<Point>
<coordinates>
-39.4344177,-7.3594460,934.44
</coordinates>
</Point>
</Placemark>
<Placemark>
<name>
Wed Feb 19 12:22:30 2014 S=1.06 Km/hr
</name>
<styleUrl>
#styleMap_TLP_Normal
</styleUrl>
<Point>
<coordinates>
-39.4343605,-7.3594885,934.27
</coordinates>
</Point>
</Placemark>
<Placemark>
<name>
Wed Feb 19 12:22:40 2014 S=1.13 Km/hr
</name>
<styleUrl>
#styleMap_TLP_Normal
</styleUrl>
<Point>
<coordinates>
-39.4343109,-7.3595018,934.59
</coordinates>
</Point>
</Placemark>
<Placemark>
<name>
Wed Feb 19 12:22:50 2014 S=2.54 Km/hr
</name>
<styleUrl>
#styleMap_TLP_Normal
</styleUrl>
<Point>
<coordinates>
-39.4342880,-7.3595247,934.45
</coordinates>
</Point>
</Placemark>
<Placemark>
<name>
Wed Feb 19 12:23:00 2014 S=6.74 Km/hr
</name>
<styleUrl>
#styleMap_TLP_Normal
</styleUrl>
<Point>
<coordinates>
-39.4341545,-7.3595943,934.23
</coordinates>
</Point>
</Placemark>
<Placemark>
<name>
Wed Feb 19 12:23:10 2014 S=4.70 Km/hr
</name>
<styleUrl>
#styleMap_TLP_Normal
</styleUrl>
<Point>
<coordinates>
-39.4339905,-7.3596597,932.48
</coordinates>
</Point>
</Placemark>
<Placemark>
<name>
Wed Feb 19 12:23:20 2014 S=6.16 Km/hr
</name>
<styleUrl>
#styleMap_TLP_Normal
</styleUrl>
<Point>
<coordinates>
-39.4338074,-7.3597279,934.16
</coordinates>
</Point>
</Placemark>
<Placemark>
<name>
Wed Feb 19 12:23:30 2014 S=5.89 Km/hr
</name>
<styleUrl>
#styleMap_TLP_Normal
</styleUrl>
<Point>
<coordinates>
-39.4336014,-7.3597789,935.89
</coordinates>
</Point>
</Placemark>
<Placemark>
<name>
Wed Feb 19 12:23:40 2014 S=7.79 Km/hr
</name>
<styleUrl>
#styleMap_TLP_Normal
</styleUrl>
<Point>
<coordinates>
-39.4333496,-7.3598809,939.41
</coordinates>
</Point>
</Placemark>
<Placemark>
<name>
Wed Feb 19 12:23:50 2014 S=9.82 Km/hr
</name>
<styleUrl>
#styleMap_TLP_Normal
</styleUrl>
<Point>
<coordinates>
-39.4330406,-7.3600159,944.28
</coordinates>
</Point>
</Placemark>
<Placemark>
<name>
Wed Feb 19 12:24:00 2014 S=8.88 Km/hr
</name>
<styleUrl>
#styleMap_TLP_Normal
</styleUrl>
<Point>
<coordinates>
-39.4327888,-7.3601618,950.25
</coordinates>
</Point>
</Placemark>
<Placemark>
<name>
Wed Feb 19 12:24:10 2014 S=6.73 Km/hr
</name>
<styleUrl>
#styleMap_TLP_Normal
</styleUrl>
<Point>
<coordinates>
-39.4325867,-7.3603597,956.03
</coordinates>
</Point>
</Placemark>
<Placemark>
<name>
Wed Feb 19 12:24:20 2014 S=4.32 Km/hr
</name>
<styleUrl>
#styleMap_TLP_Normal
</styleUrl>
<Point>
<coordinates>
-39.4323921,-7.3605471,962.98
</coordinates>
</Point>
</Placemark>
<Placemark>
<name>
Wed Feb 19 12:24:30 2014 S=9.02 Km/hr
</name>
<styleUrl>
#styleMap_TLP_Normal
</styleUrl>
<Point>
<coordinates>
-39.4321442,-7.3607144,962.13
</coordinates>
</Point>
</Placemark>
<Placemark>
<name>
Wed Feb 19 12:24:40 2014 S=8.94 Km/hr
</name>
<styleUrl>
#styleMap_TLP_Normal
</styleUrl>
<Point>
<coordinates>
-39.4318657,-7.3609042,964.66
</coordinates>
</Point>
</Placemark>
<Placemark>
<name>
Wed Feb 19 12:24:50 2014 S=7.92 Km/hr
</name>
<styleUrl>
#styleMap_TLP_Normal
</styleUrl>
<Point>
<coordinates>
-39.4316063,-7.3610978,962.58
</coordinates>
</Point>
</Placemark>
<Placemark>
<name>
Wed Feb 19 12:25:00 2014 S=9.77 Km/hr
</name>
<styleUrl>
#styleMap_TLP_Normal
</styleUrl>
<Point>
<coordinates>
-39.4313049,-7.3613458,962.45
</coordinates>
</Point>
</Placemark>
<Placemark>
<name>
Wed Feb 19 12:25:10 2014 S=9.39 Km/hr
</name>
<styleUrl>
#styleMap_TLP_Normal
</styleUrl>
<Point>
<coordinates>
-39.4310112,-7.3614969,960.22
</coordinates>
</Point>
</Placemark>
<Placemark>
<name>
Wed Feb 19 12:25:20 2014 S=8.25 Km/hr
</name>
<styleUrl>
#styleMap_TLP_Normal
</styleUrl>
<Point>
<coordinates>
-39.4307899,-7.3617039,963.95
</coordinates>
</Point>
</Placemark>
<Placemark>
<name>
Wed Feb 19 12:25:30 2014 S=11.74 Km/hr
</name>
<styleUrl>
#styleMap_TLP_Normal
</styleUrl>
<Point>
<coordinates>
-39.4304962,-7.3619099,956.81
</coordinates>
</Point>
</Placemark>
<Placemark>
<name>
Wed Feb 19 12:25:40 2014 S=8.45 Km/hr
</name>
<styleUrl>
#styleMap_TLP_Normal
</styleUrl>
<Point>
<coordinates>
-39.4302368,-7.3620763,961.56
</coordinates>
</Point>
</Placemark>
<Placemark>
<name>
Wed Feb 19 12:25:50 2014 S=8.60 Km/hr
</name>
<styleUrl>
#styleMap_TLP_Normal
</styleUrl>
<Point>
<coordinates>
-39.4299965,-7.3623066,964.33
</coordinates>
</Point>
</Placemark>
<Placemark>
<name>
Wed Feb 19 12:26:00 2014 S=10.69 Km/hr
</name>
<styleUrl>
#styleMap_TLP_Normal
</styleUrl>
<Point>
<coordinates>
-39.4298668,-7.3627186,962.42
</coordinates>
</Point>
</Placemark>
<Placemark>
<name>
Wed Feb 19 12:26:10 2014 S=11.12 Km/hr
</name>
<styleUrl>
#styleMap_TLP_Normal
</styleUrl>
<Point>
<coordinates>
-39.4296989,-7.3630085,959.19
</coordinates>
</Point>
</Placemark>
<Placemark>
<name>
Wed Feb 19 12:26:20 2014 S=7.92 Km/hr
</name>
<styleUrl>
#styleMap_TLP_Normal
</styleUrl>
<Point>
<coordinates>
-39.4295883,-7.3632679,958.16
</coordinates>
</Point>
</Placemark>
<Placemark>
<name>
Wed Feb 19 12:26:30 2014 S=6.25 Km/hr
</name>
<styleUrl>
#styleMap_TLP_Normal
</styleUrl>
<Point>
<coordinates>
-39.4295540,-7.3635187,960.59
</coordinates>
</Point>
</Placemark>
<Placemark>
<name>
Wed Feb 19 12:26:40 2014 S=7.07 Km/hr
</name>
<styleUrl>
#styleMap_TLP_Normal
</styleUrl>
<Point>
<coordinates>
-39.4295158,-7.3638253,958.47
</coordinates>
</Point>
</Placemark>
<Placemark>
<name>
Wed Feb 19 12:26:50 2014 S=4.87 Km/hr
</name>
<styleUrl>
#styleMap_TLP_Normal
</styleUrl>
<Point>
<coordinates>
-39.4293518,-7.3640699,958.97
</coordinates>
</Point>
</Placemark>
<Placemark>
<name>
Wed Feb 19 12:27:00 2014 S=5.47 Km/hr
</name>
<styleUrl>
#styleMap_TLP_Normal
</styleUrl>
<Point>
<coordinates>
-39.4292336,-7.3643074,962.34
</coordinates>
</Point>
</Placemark>
<Placemark>
<name>
Wed Feb 19 12:27:10 2014 S=0.89 Km/hr
</name>
<styleUrl>
#styleMap_TLP_Normal
</styleUrl>
<Point>
<coordinates>
-39.4291916,-7.3643813,964.91
</coordinates>
</Point>
</Placemark>
<Placemark>
<name>
Wed Feb 19 12:27:20 2014 S=1.49 Km/hr
</name>
<styleUrl>
#styleMap_TLP_Normal
</styleUrl>
<Point>
<coordinates>
-39.4291801,-7.3643980,965.94
</coordinates>
</Point>
</Placemark>
<Placemark>
<name>
Wed Feb 19 12:27:30 2014 S=2.41 Km/hr
</name>
<styleUrl>
#styleMap_TLP_Normal
</styleUrl>
<Point>
<coordinates>
-39.4291573,-7.3644443,965.84
</coordinates>
</Point>
</Placemark>
<Placemark>
<name>
Wed Feb 19 12:27:40 2014 S=1.00 Km/hr
</name>
<styleUrl>
#styleMap_TLP_Normal
</styleUrl>
<Point>
<coordinates>
-39.4291344,-7.3644857,965.66
</coordinates>
</Point>
</Placemark>
<Placemark>
<name>
Wed Feb 19 12:27:50 2014 S=0.99 Km/hr
</name>
<styleUrl>
#styleMap_TLP_Normal
</styleUrl>
<Point>
<coordinates>
-39.4291229,-7.3645039,965.50
</coordinates>
</Point>
</Placemark>
<Placemark>
<name>
Wed Feb 19 12:28:00 2014 S=0.10 Km/hr
</name>
<styleUrl>
#styleMap_TLP_Normal
</styleUrl>
<Point>
<coordinates>
-39.4291115,-7.3645229,965.39
</coordinates>
</Point>
</Placemark>
<Placemark>
<name>
Wed Feb 19 12:28:10 2014 S=0.27 Km/hr
</name>
<styleUrl>
#styleMap_TLP_Normal
</styleUrl>
<Point>
<coordinates>
-39.4291039,-7.3645310,965.17
</coordinates>
</Point>
</Placemark>
<Placemark>
<name>
Wed Feb 19 12:28:20 2014 S=1.02 Km/hr
</name>
<styleUrl>
#styleMap_TLP_Normal
</styleUrl>
<Point>
<coordinates>
-39.4290962,-7.3645449,965.08
</coordinates>
</Point>
</Placemark>
<Placemark>
<name>
Wed Feb 19 12:28:30 2014 S=0.57 Km/hr
</name>
<styleUrl>
#styleMap_TLP_Normal
</styleUrl>
<Point>
<coordinates>
-39.4290848,-7.3645625,965.00
</coordinates>
</Point>
</Placemark>
<Placemark>
<name>
Wed Feb 19 12:28:40 2014 S=1.53 Km/hr
</name>
<styleUrl>
#styleMap_TLP_Normal
</styleUrl>
<Point>
<coordinates>
-39.4290771,-7.3645749,964.88
</coordinates>
</Point>
</Placemark>
<Placemark>
<name>
Wed Feb 19 12:28:50 2014 S=2.74 Km/hr
</name>
<styleUrl>
#styleMap_TLP_Normal
</styleUrl>
<Point>
<coordinates>
-39.4290314,-7.3645887,964.78
</coordinates>
</Point>
</Placemark>
<Placemark>
<name>
Wed Feb 19 12:29:00 2014 S=2.71 Km/hr
</name>
<styleUrl>
#styleMap_TLP_Normal
</styleUrl>
<Point>
<coordinates>
-39.4289474,-7.3646626,963.94
</coordinates>
</Point>
</Placemark>
<Placemark>
<name>
Wed Feb 19 12:29:10 2014 S=4.19 Km/hr
</name>
<styleUrl>
#styleMap_TLP_Normal
</styleUrl>
<Point>
<coordinates>
-39.4287910,-7.3647161,961.78
</coordinates>
</Point>
</Placemark>
<Placemark>
<name>
Wed Feb 19 12:29:20 2014 S=3.72 Km/hr
</name>
<styleUrl>
#styleMap_TLP_Normal
</styleUrl>
<Point>
<coordinates>
-39.4286270,-7.3648133,956.42
</coordinates>
</Point>
</Placemark>
<Placemark>
<name>
Wed Feb 19 12:29:30 2014 S=3.37 Km/hr
</name>
<styleUrl>
#styleMap_TLP_Normal
</styleUrl>
<Point>
<coordinates>
-39.4285278,-7.3648458,953.77
</coordinates>
</Point>
</Placemark>
<Placemark>
<name>
Wed Feb 19 12:29:40 2014 S=3.04 Km/hr
</name>
<styleUrl>
#styleMap_TLP_Normal
</styleUrl>
<Point>
<coordinates>
-39.4284439,-7.3649230,953.00
</coordinates>
</Point>
</Placemark>
<Placemark>
<name>
Wed Feb 19 12:29:50 2014 S=3.68 Km/hr
</name>
<styleUrl>
#styleMap_TLP_Normal
</styleUrl>
<Point>
<coordinates>
-39.4283409,-7.3649459,953.22
</coordinates>
</Point>
</Placemark>
<Placemark>
<name>
Wed Feb 19 12:30:00 2014 S=3.96 Km/hr
</name>
<styleUrl>
#styleMap_TLP_Normal
</styleUrl>
<Point>
<coordinates>
-39.4282188,-7.3650155,953.91
</coordinates>
</Point>
</Placemark>
<Placemark>
<name>
Wed Feb 19 12:30:10 2014 S=3.45 Km/hr
</name>
<styleUrl>
#styleMap_TLP_Normal
</styleUrl>
<Point>
<coordinates>
-39.4280968,-7.3650846,951.13
</coordinates>
</Point>
</Placemark>
<Placemark>
<name>
Wed Feb 19 12:30:20 2014 S=2.99 Km/hr
</name>
<styleUrl>
#styleMap_TLP_Normal
</styleUrl>
<Point>
<coordinates>
-39.4280090,-7.3651514,950.03
</coordinates>
</Point>
</Placemark>
<Placemark>
<name>
Wed Feb 19 12:30:30 2014 S=3.11 Km/hr
</name>
<styleUrl>
#styleMap_TLP_Normal
</styleUrl>
<Point>
<coordinates>
-39.4279022,-7.3652253,949.36
</coordinates>
</Point>
</Placemark>
<Placemark>
<name>
Wed Feb 19 12:30:40 2014 S=3.59 Km/hr
</name>
<styleUrl>
#styleMap_TLP_Normal
</styleUrl>
<Point>
<coordinates>
-39.4277992,-7.3653078,948.38
</coordinates>
</Point>
</Placemark>
<Placemark>
<name>
Wed Feb 19 12:30:50 2014 S=5.72 Km/hr
</name>
<styleUrl>
#styleMap_TLP_Normal
</styleUrl>
<Point>
<coordinates>
-39.4277077,-7.3654175,949.06
</coordinates>
</Point>
</Placemark>
<Placemark>
<name>
Wed Feb 19 12:31:00 2014 S=3.77 Km/hr
</name>
<styleUrl>
#styleMap_TLP_Normal
</styleUrl>
<Point>
<coordinates>
-39.4276657,-7.3655543,949.98
</coordinates>
</Point>
</Placemark>
<Placemark>
<name>
Wed Feb 19 12:31:10 2014 S=3.01 Km/hr
</name>
<styleUrl>
#styleMap_TLP_Normal
</styleUrl>
<Point>
<coordinates>
-39.4275818,-7.3656530,950.63
</coordinates>
</Point>
</Placemark>
<Placemark>
<name>
Wed Feb 19 12:31:20 2014 S=2.65 Km/hr
</name>
<styleUrl>
#styleMap_TLP_Normal
</styleUrl>
<Point>
<coordinates>
-39.4275169,-7.3657913,947.30
</coordinates>
</Point>
</Placemark>
<Placemark>
<name>
Wed Feb 19 12:31:30 2014 S=3.65 Km/hr
</name>
<styleUrl>
#styleMap_TLP_Normal
</styleUrl>
<Point>
<coordinates>
-39.4274330,-7.3658776,946.11
</coordinates>
</Point>
</Placemark>
<Placemark>
<name>
Wed Feb 19 12:31:40 2014 S=3.07 Km/hr
</name>
<styleUrl>
#styleMap_TLP_Normal
</styleUrl>
<Point>
<coordinates>
-39.4273567,-7.3659291,948.00
</coordinates>
</Point>
</Placemark>
<Placemark>
<name>
Wed Feb 19 12:31:50 2014 S=2.87 Km/hr
</name>
<styleUrl>
#styleMap_TLP_Normal
</styleUrl>
<Point>
<coordinates>
-39.4272919,-7.3659954,949.44
</coordinates>
</Point>
</Placemark>
<Placemark>
<name>
Wed Feb 19 12:32:00 2014 S=3.27 Km/hr
</name>
<styleUrl>
#styleMap_TLP_Normal
</styleUrl>
<Point>
<coordinates>
-39.4272118,-7.3660660,950.84
</coordinates>
</Point>
</Placemark>
<Placemark>
<name>
Wed Feb 19 12:32:10 2014 S=3.34 Km/hr
</name>
<styleUrl>
#styleMap_TLP_Normal
</styleUrl>
<Point>
<coordinates>
-39.4271393,-7.3661499,951.69
</coordinates>
</Point>
</Placemark>
<Placemark>
<name>
Wed Feb 19 12:32:20 2014 S=2.62 Km/hr
</name>
<styleUrl>
#styleMap_TLP_Normal
</styleUrl>
<Point>
<coordinates>
-39.4270515,-7.3662081,952.98
</coordinates>
</Point>
</Placemark>
<Placemark>
<name>
Wed Feb 19 12:32:30 2014 S=3.53 Km/hr
</name>
<styleUrl>
#styleMap_TLP_Normal
</styleUrl>
<Point>
<coordinates>
-39.4269333,-7.3662252,948.86
</coordinates>
</Point>
</Placemark>
<Placemark>
<name>
Wed Feb 19 12:32:40 2014 S=1.90 Km/hr
</name>
<styleUrl>
#styleMap_TLP_Normal
</styleUrl>
<Point>
<coordinates>
-39.4268341,-7.3662896,947.50
</coordinates>
</Point>
</Placemark>
<Placemark>
<name>
Wed Feb 19 12:32:50 2014 S=4.46 Km/hr
</name>
<styleUrl>
#styleMap_TLP_Normal
</styleUrl>
<Point>
<coordinates>
-39.4266548,-7.3662801,946.70
</coordinates>
</Point>
</Placemark>
<Placemark>
<name>
Wed Feb 19 12:33:00 2014 S=3.39 Km/hr
</name>
<styleUrl>
#styleMap_TLP_Normal
</styleUrl>
<Point>
<coordinates>
-39.4265442,-7.3663049,945.27
</coordinates>
</Point>
</Placemark>
<Placemark>
<name>
Wed Feb 19 12:33:10 2014 S=4.24 Km/hr
</name>
<styleUrl>
#styleMap_TLP_Normal
</styleUrl>
<Point>
<coordinates>
-39.4264793,-7.3663454,945.36
</coordinates>
</Point>
</Placemark>
<Placemark>
<name>
Wed Feb 19 12:33:20 2014 S=2.74 Km/hr
</name>
<styleUrl>
#styleMap_TLP_Normal
</styleUrl>
<Point>
<coordinates>
-39.4263840,-7.3663421,945.72
</coordinates>
</Point>
</Placemark>
<Placemark>
<name>
Wed Feb 19 12:33:30 2014 S=2.57 Km/hr
</name>
<styleUrl>
#styleMap_TLP_Normal
</styleUrl>
<Point>
<coordinates>
-39.4262352,-7.3663254,944.78
</coordinates>
</Point>
</Placemark>
<Placemark>
<name>
Wed Feb 19 12:33:40 2014 S=3.93 Km/hr
</name>
<styleUrl>
#styleMap_TLP_Normal
</styleUrl>
<Point>
<coordinates>
-39.4261169,-7.3663459,943.13
</coordinates>
</Point>
</Placemark>
<Placemark>
<name>
Wed Feb 19 12:33:50 2014 S=3.66 Km/hr
</name>
<styleUrl>
#styleMap_TLP_Normal
</styleUrl>
<Point>
<coordinates>
-39.4259911,-7.3663511,943.53
</coordinates>
</Point>
</Placemark>
<Placemark>
<name>
Wed Feb 19 12:34:00 2014 S=3.22 Km/hr
</name>
<styleUrl>
#styleMap_TLP_Normal
</styleUrl>
<Point>
<coordinates>
-39.4258728,-7.3663793,944.19
</coordinates>
</Point>
</Placemark>
<Placemark>
<name>
Wed Feb 19 12:34:10 2014 S=3.70 Km/hr
</name>
<styleUrl>
#styleMap_TLP_Normal
</styleUrl>
<Point>
<coordinates>
-39.4257584,-7.3664279,945.52
</coordinates>
</Point>
</Placemark>
<Placemark>
<name>
Wed Feb 19 12:34:20 2014 S=4.19 Km/hr
</name>
<styleUrl>
#styleMap_TLP_Normal
</styleUrl>
<Point>
<coordinates>
-39.4256172,-7.3664918,944.19
</coordinates>
</Point>
</Placemark>
<Placemark>
<name>
Wed Feb 19 12:34:30 2014 S=4.00 Km/hr
</name>
<styleUrl>
#styleMap_TLP_Normal
</styleUrl>
<Point>
<coordinates>
-39.4254990,-7.3665447,945.31
</coordinates>
</Point>
</Placemark>
<Placemark>
<name>
Wed Feb 19 12:34:40 2014 S=4.00 Km/hr
</name>
<styleUrl>
#styleMap_TLP_Normal
</styleUrl>
<Point>
<coordinates>
-39.4253922,-7.3665934,946.11
</coordinates>
</Point>
</Placemark>
<Placemark>
<name>
Wed Feb 19 12:34:50 2014 S=4.08 Km/hr
</name>
<styleUrl>
#styleMap_TLP_Normal
</styleUrl>
<Point>
<coordinates>
-39.4253197,-7.3666749,941.34
</coordinates>
</Point>
</Placemark>
<Placemark>
<name>
Wed Feb 19 12:35:00 2014 S=2.53 Km/hr
</name>
<styleUrl>
#styleMap_TLP_Normal
</styleUrl>
<Point>
<coordinates>
-39.4252281,-7.3667274,940.44
</coordinates>
</Point>
</Placemark>
<Placemark>
<name>
Wed Feb 19 12:35:10 2014 S=4.00 Km/hr
</name>
<styleUrl>
#styleMap_TLP_Normal
</styleUrl>
<Point>
<coordinates>
-39.4251404,-7.3667631,941.14
</coordinates>
</Point>
</Placemark>
<Placemark>
<name>
Wed Feb 19 12:35:20 2014 S=3.07 Km/hr
</name>
<styleUrl>
#styleMap_TLP_Normal
</styleUrl>
<Point>
<coordinates>
-39.4250450,-7.3667769,942.36
</coordinates>
</Point>
</Placemark>
<Placemark>
<name>
Wed Feb 19 12:35:30 2014 S=3.82 Km/hr
</name>
<styleUrl>
#styleMap_TLP_Normal
</styleUrl>
<Point>
<coordinates>
-39.4249306,-7.3668222,942.44
</coordinates>
</Point>
</Placemark>
<Placemark>
<name>
Wed Feb 19 12:35:40 2014 S=2.74 Km/hr
</name>
<styleUrl>
#styleMap_TLP_Normal
</styleUrl>
<Point>
<coordinates>
-39.4248238,-7.3668408,942.61
</coordinates>
</Point>
</Placemark>
<Placemark>
<name>
Wed Feb 19 12:35:50 2014 S=3.39 Km/hr
</name>
<styleUrl>
#styleMap_TLP_Normal
</styleUrl>
<Point>
<coordinates>
-39.4246979,-7.3668518,942.41
</coordinates>
</Point>
</Placemark>
<Placemark>
<name>
Wed Feb 19 12:36:00 2014 S=2.44 Km/hr
</name>
<styleUrl>
#styleMap_TLP_Normal
</styleUrl>
<Point>
<coordinates>
-39.4245911,-7.3668995,942.03
</coordinates>
</Point>
</Placemark>
<Placemark>
<name>
Wed Feb 19 12:36:10 2014 S=2.74 Km/hr
</name>
<styleUrl>
#styleMap_TLP_Normal
</styleUrl>
<Point>
<coordinates>
-39.4245300,-7.3669319,942.08
</coordinates>
</Point>
</Placemark>
<Placemark>
<name>
Wed Feb 19 12:36:20 2014 S=3.98 Km/hr
</name>
<styleUrl>
#styleMap_TLP_Normal
</styleUrl>
<Point>
<coordinates>
-39.4244347,-7.3669600,942.92
</coordinates>
</Point>
</Placemark>
<Placemark>
<name>
Wed Feb 19 12:36:30 2014 S=3.95 Km/hr
</name>
<styleUrl>
#styleMap_TLP_Normal
</styleUrl>
<Point>
<coordinates>
-39.4242935,-7.3669524,940.52
</coordinates>
</Point>
</Placemark>
<Placemark>
<name>
Wed Feb 19 12:36:40 2014 S=2.19 Km/hr
</name>
<styleUrl>
#styleMap_TLP_Normal
</styleUrl>
<Point>
<coordinates>
-39.4241943,-7.3669372,938.58
</coordinates>
</Point>
</Placemark>
<Placemark>
<name>
Wed Feb 19 12:36:50 2014 S=1.59 Km/hr
</name>
<styleUrl>
#styleMap_TLP_Normal
</styleUrl>
<Point>
<coordinates>
-39.4240608,-7.3669200,938.92
</coordinates>
</Point>
</Placemark>
<Placemark>
<name>
Wed Feb 19 12:37:00 2014 S=3.11 Km/hr
</name>
<styleUrl>
#styleMap_TLP_Normal
</styleUrl>
<Point>
<coordinates>
-39.4239273,-7.3669071,939.53
</coordinates>
</Point>
</Placemark>
<Placemark>
<name>
Wed Feb 19 12:37:10 2014 S=2.53 Km/hr
</name>
<styleUrl>
#styleMap_TLP_Normal
</styleUrl>
<Point>
<coordinates>
-39.4238472,-7.3669395,938.61
</coordinates>
</Point>
</Placemark>
<Placemark>
<name>
Wed Feb 19 12:37:20 2014 S=2.49 Km/hr
</name>
<styleUrl>
#styleMap_TLP_Normal
</styleUrl>
<Point>
<coordinates>
-39.4237442,-7.3669047,938.22
</coordinates>
</Point>
</Placemark>
<Placemark>
<name>
Wed Feb 19 12:37:30 2014 S=3.34 Km/hr
</name>
<styleUrl>
#styleMap_TLP_Normal
</styleUrl>
<Point>
<coordinates>
-39.4236069,-7.3668718,938.05
</coordinates>
</Point>
</Placemark>
<Placemark>
<name>
Wed Feb 19 12:37:40 2014 S=2.25 Km/hr
</name>
<styleUrl>
#styleMap_TLP_Normal
</styleUrl>
<Point>
<coordinates>
-39.4235001,-7.3668690,940.08
</coordinates>
</Point>
</Placemark>
<Placemark>
<name>
Wed Feb 19 12:37:50 2014 S=1.30 Km/hr
</name>
<styleUrl>
#styleMap_TLP_Normal
</styleUrl>
<Point>
<coordinates>
-39.4234200,-7.3668499,941.88
</coordinates>
</Point>
</Placemark>
<Placemark>
<name>
Wed Feb 19 12:38:00 2014 S=0.80 Km/hr
</name>
<styleUrl>
#styleMap_TLP_Normal
</styleUrl>
<Point>
<coordinates>
-39.4234200,-7.3668475,941.95
</coordinates>
</Point>
</Placemark>
<Placemark>
<name>
Wed Feb 19 12:38:10 2014 S=3.02 Km/hr
</name>
<styleUrl>
#styleMap_TLP_Normal
</styleUrl>
<Point>
<coordinates>
-39.4232674,-7.3668094,941.89
</coordinates>
</Point>
</Placemark>
<Placemark>
<name>
Wed Feb 19 12:38:20 2014 S=4.04 Km/hr
</name>
<styleUrl>
#styleMap_TLP_Normal
</styleUrl>
<Point>
<coordinates>
-39.4231606,-7.3667603,941.72
</coordinates>
</Point>
</Placemark>
<Placemark>
<name>
Wed Feb 19 12:38:30 2014 S=3.18 Km/hr
</name>
<styleUrl>
#styleMap_TLP_Normal
</styleUrl>
<Point>
<coordinates>
-39.4230690,-7.3667440,942.73
</coordinates>
</Point>
</Placemark>
<Placemark>
<name>
Wed Feb 19 12:38:40 2014 S=3.28 Km/hr
</name>
<styleUrl>
#styleMap_TLP_Normal
</styleUrl>
<Point>
<coordinates>
-39.4229279,-7.3667240,942.84
</coordinates>
</Point>
</Placemark>
<Placemark>
<name>
Wed Feb 19 12:38:50 2014 S=2.91 Km/hr
</name>
<styleUrl>
#styleMap_TLP_Normal
</styleUrl>
<Point>
<coordinates>
-39.4227905,-7.3667169,943.22
</coordinates>
</Point>
</Placemark>
<Placemark>
<name>
Wed Feb 19 12:39:00 2014 S=2.72 Km/hr
</name>
<styleUrl>
#styleMap_TLP_Normal
</styleUrl>
<Point>
<coordinates>
-39.4226837,-7.3666906,943.20
</coordinates>
</Point>
</Placemark>
<Placemark>
<name>
Wed Feb 19 12:39:10 2014 S=2.05 Km/hr
</name>
<styleUrl>
#styleMap_TLP_Normal
</styleUrl>
<Point>
<coordinates>
-39.4225578,-7.3666606,943.63
</coordinates>
</Point>
</Placemark>
<Placemark>
<name>
Wed Feb 19 12:39:20 2014 S=1.62 Km/hr
</name>
<styleUrl>
#styleMap_TLP_Normal
</styleUrl>
<Point>
<coordinates>
-39.4225006,-7.3666563,944.77
</coordinates>
</Point>
</Placemark>
<Placemark>
<name>
Wed Feb 19 12:39:30 2014 S=3.07 Km/hr
</name>
<styleUrl>
#styleMap_TLP_Normal
</styleUrl>
<Point>
<coordinates>
-39.4224014,-7.3666692,944.67
</coordinates>
</Point>
</Placemark>
<Placemark>
<name>
Wed Feb 19 12:39:40 2014 S=1.83 Km/hr
</name>
<styleUrl>
#styleMap_TLP_Normal
</styleUrl>
<Point>
<coordinates>
-39.4222755,-7.3666840,943.22
</coordinates>
</Point>
</Placemark>
<Placemark>
<name>
Wed Feb 19 12:39:50 2014 S=3.20 Km/hr
</name>
<styleUrl>
#styleMap_TLP_Normal
</styleUrl>
<Point>
<coordinates>
-39.4221306,-7.3666592,942.67
</coordinates>
</Point>
</Placemark>
<Placemark>
<name>
Wed Feb 19 12:40:00 2014 S=3.07 Km/hr
</name>
<styleUrl>
#styleMap_TLP_Normal
</styleUrl>
<Point>
<coordinates>
-39.4220085,-7.3666391,941.81
</coordinates>
</Point>
</Placemark>
<Placemark>
<name>
Wed Feb 19 12:40:10 2014 S=4.10 Km/hr
</name>
<styleUrl>
#styleMap_TLP_Normal
</styleUrl>
<Point>
<coordinates>
-39.4218979,-7.3666201,940.72
</coordinates>
</Point>
</Placemark>
<Placemark>
<name>
Wed Feb 19 12:40:20 2014 S=4.01 Km/hr
</name>
<styleUrl>
#styleMap_TLP_Normal
</styleUrl>
<Point>
<coordinates>
-39.4217796,-7.3665895,940.58
</coordinates>
</Point>
</Placemark>
<Placemark>
<name>
Wed Feb 19 12:40:30 2014 S=3.51 Km/hr
</name>
<styleUrl>
#styleMap_TLP_Normal
</styleUrl>
<Point>
<coordinates>
-39.4216537,-7.3665471,940.58
</coordinates>
</Point>
</Placemark>
<Placemark>
<name>
Wed Feb 19 12:40:40 2014 S=3.50 Km/hr
</name>
<styleUrl>
#styleMap_TLP_Normal
</styleUrl>
<Point>
<coordinates>
-39.4215431,-7.3665118,941.48
</coordinates>
</Point>
</Placemark>
<Placemark>
<name>
Wed Feb 19 12:40:50 2014 S=3.63 Km/hr
</name>
<styleUrl>
#styleMap_TLP_Normal
</styleUrl>
<Point>
<coordinates>
-39.4214134,-7.3664765,941.45
</coordinates>
</Point>
</Placemark>
<Placemark>
<name>
Wed Feb 19 12:41:00 2014 S=1.65 Km/hr
</name>
<styleUrl>
#styleMap_TLP_Normal
</styleUrl>
<Point>
<coordinates>
-39.4213371,-7.3664227,940.33
</coordinates>
</Point>
</Placemark>
<Placemark>
<name>
Wed Feb 19 12:41:10 2014 S=2.67 Km/hr
</name>
<styleUrl>
#styleMap_TLP_Normal
</styleUrl>
<Point>
<coordinates>
-39.4212265,-7.3664002,940.63
</coordinates>
</Point>
</Placemark>
<Placemark>
<name>
Wed Feb 19 12:41:20 2014 S=3.38 Km/hr
</name>
<styleUrl>
#styleMap_TLP_Normal
</styleUrl>
<Point>
<coordinates>
-39.4211044,-7.3663783,941.03
</coordinates>
</Point>
</Placemark>
<Placemark>
<name>
Wed Feb 19 12:41:30 2014 S=3.42 Km/hr
</name>
<styleUrl>
#styleMap_TLP_Normal
</styleUrl>
<Point>
<coordinates>
-39.4209785,-7.3663774,941.39
</coordinates>
</Point>
</Placemark>
<Placemark>
<name>
Wed Feb 19 12:41:40 2014 S=3.14 Km/hr
</name>
<styleUrl>
#styleMap_TLP_Normal
</styleUrl>
<Point>
<coordinates>
-39.4208755,-7.3663864,940.97
</coordinates>
</Point>
</Placemark>
<Placemark>
<name>
Wed Feb 19 12:41:50 2014 S=2.18 Km/hr
</name>
<styleUrl>
#styleMap_TLP_Normal
</styleUrl>
<Point>
<coordinates>
-39.4207916,-7.3664098,942.03
</coordinates>
</Point>
</Placemark>
<Placemark>
<name>
Wed Feb 19 12:42:00 2014 S=3.99 Km/hr
</name>
<styleUrl>
#styleMap_TLP_Normal
</styleUrl>
<Point>
<coordinates>
-39.4206505,-7.3663974,941.44
</coordinates>
</Point>
</Placemark>
<Placemark>
<name>
Wed Feb 19 12:42:10 2014 S=3.55 Km/hr
</name>
<styleUrl>
#styleMap_TLP_Normal
</styleUrl>
<Point>
<coordinates>
-39.4205589,-7.3663797,942.30
</coordinates>
</Point>
</Placemark>
<Placemark>
<name>
Wed Feb 19 12:42:20 2014 S=1.38 Km/hr
</name>
<styleUrl>
#styleMap_TLP_Normal
</styleUrl>
<Point>
<coordinates>
-39.4205017,-7.3663406,944.11
</coordinates>
</Point>
</Placemark>
<Placemark>
<name>
Wed Feb 19 12:42:30 2014 S=1.75 Km/hr
</name>
<styleUrl>
#styleMap_TLP_Normal
</styleUrl>
<Point>
<coordinates>
-39.4204712,-7.3663297,946.17
</coordinates>
</Point>
</Placemark>
<Placemark>
<name>
Wed Feb 19 12:42:40 2014 S=3.27 Km/hr
</name>
<styleUrl>
#styleMap_TLP_Normal
</styleUrl>
<Point>
<coordinates>
-39.4203796,-7.3663173,945.16
</coordinates>
</Point>
</Placemark>
<Placemark>
<name>
Wed Feb 19 12:42:50 2014 S=3.39 Km/hr
</name>
<styleUrl>
#styleMap_TLP_Normal
</styleUrl>
<Point>
<coordinates>
-39.4202995,-7.3662896,944.94
</coordinates>
</Point>
</Placemark>
<Placemark>
<name>
Wed Feb 19 12:43:00 2014 S=2.79 Km/hr
</name>
<styleUrl>
#styleMap_TLP_Normal
</styleUrl>
<Point>
<coordinates>
-39.4202042,-7.3662472,945.67
</coordinates>
</Point>
</Placemark>
<Placemark>
<name>
Wed Feb 19 12:43:10 2014 S=2.78 Km/hr
</name>
<styleUrl>
#styleMap_TLP_Normal
</styleUrl>
<Point>
<coordinates>
-39.4200783,-7.3662257,946.86
</coordinates>
</Point>
</Placemark>
<Placemark>
<name>
Wed Feb 19 12:43:20 2014 S=1.01 Km/hr
</name>
<styleUrl>
#styleMap_TLP_Normal
</styleUrl>
<Point>
<coordinates>
-39.4199944,-7.3662128,946.52
</coordinates>
</Point>
</Placemark>
<Placemark>
<name>
Wed Feb 19 12:43:30 2014 S=2.06 Km/hr
</name>
<styleUrl>
#styleMap_TLP_Normal
</styleUrl>
<Point>
<coordinates>
-39.4199524,-7.3662066,945.89
</coordinates>
</Point>
</Placemark>
<Placemark>
<name>
Wed Feb 19 12:43:40 2014 S=2.13 Km/hr
</name>
<styleUrl>
#styleMap_TLP_Normal
</styleUrl>
<Point>
<coordinates>
-39.4198418,-7.3661957,945.52
</coordinates>
</Point>
</Placemark>
<Placemark>
<name>
Wed Feb 19 12:43:50 2014 S=3.57 Km/hr
</name>
<styleUrl>
#styleMap_TLP_Normal
</styleUrl>
<Point>
<coordinates>
-39.4196396,-7.3661709,944.94
</coordinates>
</Point>
</Placemark>
<Placemark>
<name>
Wed Feb 19 12:44:00 2014 S=3.47 Km/hr
</name>
<styleUrl>
#styleMap_TLP_Normal
</styleUrl>
<Point>
<coordinates>
-39.4195061,-7.3661747,943.83
</coordinates>
</Point>
</Placemark>
<Placemark>
<name>
Wed Feb 19 12:44:10 2014 S=3.29 Km/hr
</name>
<styleUrl>
#styleMap_TLP_Normal
</styleUrl>
<Point>
<coordinates>
-39.4193878,-7.3661890,942.64
</coordinates>
</Point>
</Placemark>
<Placemark>
<name>
Wed Feb 19 12:44:20 2014 S=3.86 Km/hr
</name>
<styleUrl>
#styleMap_TLP_Normal
</styleUrl>
<Point>
<coordinates>
-39.4192657,-7.3661761,941.77
</coordinates>
</Point>
</Placemark>
<Placemark>
<name>
Wed Feb 19 12:44:30 2014 S=4.34 Km/hr
</name>
<styleUrl>
#styleMap_TLP_Normal
</styleUrl>
<Point>
<coordinates>
-39.4191360,-7.3661914,941.34
</coordinates>
</Point>
</Placemark>
<Placemark>
<name>
Wed Feb 19 12:44:40 2014 S=3.45 Km/hr
</name>
<styleUrl>
#styleMap_TLP_Normal
</styleUrl>
<Point>
<coordinates>
-39.4190407,-7.3662095,940.42
</coordinates>
</Point>
</Placemark>
<Placemark>
<name>
Wed Feb 19 12:44:50 2014 S=3.63 Km/hr
</name>
<styleUrl>
#styleMap_TLP_Normal
</styleUrl>
<Point>
<coordinates>
-39.4189491,-7.3662066,940.03
</coordinates>
</Point>
</Placemark>
<Placemark>
<name>
Wed Feb 19 12:45:00 2014 S=3.29 Km/hr
</name>
<styleUrl>
#styleMap_TLP_Normal
</styleUrl>
<Point>
<coordinates>
-39.4188309,-7.3661885,940.45
</coordinates>
</Point>
</Placemark>
<Placemark>
<name>
Wed Feb 19 12:45:10 2014 S=3.99 Km/hr
</name>
<styleUrl>
#styleMap_TLP_Normal
</styleUrl>
<Point>
<coordinates>
-39.4186935,-7.3661809,940.14
</coordinates>
</Point>
</Placemark>
<Placemark>
<name>
Wed Feb 19 12:45:20 2014 S=3.44 Km/hr
</name>
<styleUrl>
#styleMap_TLP_Normal
</styleUrl>
<Point>
<coordinates>
-39.4186058,-7.3661308,939.77
</coordinates>
</Point>
</Placemark>
<Placemark>
<name>
Wed Feb 19 12:45:30 2014 S=2.93 Km/hr
</name>
<styleUrl>
#styleMap_TLP_Normal
</styleUrl>
<Point>
<coordinates>
-39.4185181,-7.3660955,940.05
</coordinates>
</Point>
</Placemark>
<Placemark>
<name>
Wed Feb 19 12:45:40 2014 S=2.23 Km/hr
</name>
<styleUrl>
#styleMap_TLP_Normal
</styleUrl>
<Point>
<coordinates>
-39.4184418,-7.3660636,941.77
</coordinates>
</Point>
</Placemark>
<Placemark>
<name>
Wed Feb 19 12:45:50 2014 S=3.22 Km/hr
</name>
<styleUrl>
#styleMap_TLP_Normal
</styleUrl>
<Point>
<coordinates>
-39.4183655,-7.3659844,943.81
</coordinates>
</Point>
</Placemark>
<Placemark>
<name>
Wed Feb 19 12:46:00 2014 S=2.44 Km/hr
</name>
<styleUrl>
#styleMap_TLP_Normal
</styleUrl>
<Point>
<coordinates>
-39.4183235,-7.3658977,944.31
</coordinates>
</Point>
</Placemark>
<Placemark>
<name>
Wed Feb 19 12:46:10 2014 S=3.42 Km/hr
</name>
<styleUrl>
#styleMap_TLP_Normal
</styleUrl>
<Point>
<coordinates>
-39.4181900,-7.3658323,944.36
</coordinates>
</Point>
</Placemark>
<Placemark>
<name>
Wed Feb 19 12:46:20 2014 S=3.69 Km/hr
</name>
<styleUrl>
#styleMap_TLP_Normal
</styleUrl>
<Point>
<coordinates>
-39.4180832,-7.3657808,944.59
</coordinates>
</Point>
</Placemark>
<Placemark>
<name>
Wed Feb 19 12:46:30 2014 S=2.78 Km/hr
</name>
<styleUrl>
#styleMap_TLP_Normal
</styleUrl>
<Point>
<coordinates>
-39.4180107,-7.3656912,946.19
</coordinates>
</Point>
</Placemark>
<Placemark>
<name>
Wed Feb 19 12:46:40 2014 S=3.14 Km/hr
</name>
<styleUrl>
#styleMap_TLP_Normal
</styleUrl>
<Point>
<coordinates>
-39.4179039,-7.3656359,948.20
</coordinates>
</Point>
</Placemark>
<Placemark>
<name>
Wed Feb 19 12:46:50 2014 S=4.11 Km/hr
</name>
<styleUrl>
#styleMap_TLP_Normal
</styleUrl>
<Point>
<coordinates>
-39.4178085,-7.3655710,950.06
</coordinates>
</Point>
</Placemark>
<Placemark>
<name>
Wed Feb 19 12:47:00 2014 S=2.79 Km/hr
</name>
<styleUrl>
#styleMap_TLP_Normal
</styleUrl>
<Point>
<coordinates>
-39.4177399,-7.3655162,951.97
</coordinates>
</Point>
</Placemark>
<Placemark>
<name>
Wed Feb 19 12:47:10 2014 S=3.59 Km/hr
</name>
<styleUrl>
#styleMap_TLP_Normal
</styleUrl>
<Point>
<coordinates>
-39.4176407,-7.3654528,954.11
</coordinates>
</Point>
</Placemark>
<Placemark>
<name>
Wed Feb 19 12:47:20 2014 S=3.70 Km/hr
</name>
<styleUrl>
#styleMap_TLP_Normal
</styleUrl>
<Point>
<coordinates>
-39.4175262,-7.3654180,955.27
</coordinates>
</Point>
</Placemark>
<Placemark>
<name>
Wed Feb 19 12:47:30 2014 S=3.66 Km/hr
</name>
<styleUrl>
#styleMap_TLP_Normal
</styleUrl>
<Point>
<coordinates>
-39.4174080,-7.3653536,955.27
</coordinates>
</Point>
</Placemark>
<Placemark>
<name>
Wed Feb 19 12:47:40 2014 S=2.89 Km/hr
</name>
<styleUrl>
#styleMap_TLP_Normal
</styleUrl>
<Point>
<coordinates>
-39.4173508,-7.3652887,957.45
</coordinates>
</Point>
</Placemark>
<Placemark>
<name>
Wed Feb 19 12:47:50 2014 S=2.86 Km/hr
</name>
<styleUrl>
#styleMap_TLP_Normal
</styleUrl>
<Point>
<coordinates>
-39.4172745,-7.3652101,959.11
</coordinates>
</Point>
</Placemark>
<Placemark>
<name>
Wed Feb 19 12:48:00 2014 S=3.03 Km/hr
</name>
<styleUrl>
#styleMap_TLP_Normal
</styleUrl>
<Point>
<coordinates>
-39.4172249,-7.3651094,959.25
</coordinates>
</Point>
</Placemark>
<Placemark>
<name>
Wed Feb 19 12:48:10 2014 S=3.09 Km/hr
</name>
<styleUrl>
#styleMap_TLP_Normal
</styleUrl>
<Point>
<coordinates>
-39.4171638,-7.3650351,960.14
</coordinates>
</Point>
</Placemark>
<Placemark>
<name>
Wed Feb 19 12:48:20 2014 S=2.69 Km/hr
</name>
<styleUrl>
#styleMap_TLP_Normal
</styleUrl>
<Point>
<coordinates>
-39.4171143,-7.3649287,960.75
</coordinates>
</Point>
</Placemark>
<Placemark>
<name>
Wed Feb 19 12:48:30 2014 S=2.69 Km/hr
</name>
<styleUrl>
#styleMap_TLP_Normal
</styleUrl>
<Point>
<coordinates>
-39.4170685,-7.3648343,961.58
</coordinates>
</Point>
</Placemark>
<Placemark>
<name>
Wed Feb 19 12:48:40 2014 S=2.90 Km/hr
</name>
<styleUrl>
#styleMap_TLP_Normal
</styleUrl>
<Point>
<coordinates>
-39.4170227,-7.3647504,961.75
</coordinates>
</Point>
</Placemark>
<Placemark>
<name>
Wed Feb 19 12:48:50 2014 S=3.06 Km/hr
</name>
<styleUrl>
#styleMap_TLP_Normal
</styleUrl>
<Point>
<coordinates>
-39.4169273,-7.3646364,962.19
</coordinates>
</Point>
</Placemark>
<Placemark>
<name>
Wed Feb 19 12:49:00 2014 S=3.34 Km/hr
</name>
<styleUrl>
#styleMap_TLP_Normal
</styleUrl>
<Point>
<coordinates>
-39.4168243,-7.3645225,961.75
</coordinates>
</Point>
</Placemark>
<Placemark>
<name>
Wed Feb 19 12:49:10 2014 S=4.24 Km/hr
</name>
<styleUrl>
#styleMap_TLP_Normal
</styleUrl>
<Point>
<coordinates>
-39.4167290,-7.3644419,960.05
</coordinates>
</Point>
</Placemark>
<Placemark>
<name>
Wed Feb 19 12:49:20 2014 S=2.93 Km/hr
</name>
<styleUrl>
#styleMap_TLP_Normal
</styleUrl>
<Point>
<coordinates>
-39.4166260,-7.3643913,958.27
</coordinates>
</Point>
</Placemark>
<Placemark>
<name>
Wed Feb 19 12:49:30 2014 S=3.54 Km/hr
</name>
<styleUrl>
#styleMap_TLP_Normal
</styleUrl>
<Point>
<coordinates>
-39.4165421,-7.3643498,958.33
</coordinates>
</Point>
</Placemark>
<Placemark>
<name>
Wed Feb 19 12:49:40 2014 S=3.01 Km/hr
</name>
<styleUrl>
#styleMap_TLP_Normal
</styleUrl>
<Point>
<coordinates>
-39.4165001,-7.3642907,960.50
</coordinates>
</Point>
</Placemark>
<Placemark>
<name>
Wed Feb 19 12:49:50 2014 S=3.19 Km/hr
</name>
<styleUrl>
#styleMap_TLP_Normal
</styleUrl>
<Point>
<coordinates>
-39.4164696,-7.3642039,962.64
</coordinates>
</Point>
</Placemark>
<Placemark>
<name>
Wed Feb 19 12:50:00 2014 S=2.94 Km/hr
</name>
<styleUrl>
#styleMap_TLP_Normal
</styleUrl>
<Point>
<coordinates>
-39.4164124,-7.3640966,963.97
</coordinates>
</Point>
</Placemark>
<Placemark>
<name>
Wed Feb 19 12:50:10 2014 S=3.00 Km/hr
</name>
<styleUrl>
#styleMap_TLP_Normal
</styleUrl>
<Point>
<coordinates>
-39.4163399,-7.3639631,964.03
</coordinates>
</Point>
</Placemark>
<Placemark>
<name>
Wed Feb 19 12:50:20 2014 S=2.55 Km/hr
</name>
<styleUrl>
#styleMap_TLP_Normal
</styleUrl>
<Point>
<coordinates>
-39.4162407,-7.3638964,963.95
</coordinates>
</Point>
</Placemark>
<Placemark>
<name>
Wed Feb 19 12:50:30 2014 S=1.59 Km/hr
</name>
<styleUrl>
#styleMap_TLP_Normal
</styleUrl>
<Point>
<coordinates>
-39.4162064,-7.3638077,964.59
</coordinates>
</Point>
</Placemark>
<Placemark>
<name>
Wed Feb 19 12:50:40 2014 S=2.17 Km/hr
</name>
<styleUrl>
#styleMap_TLP_Normal
</styleUrl>
<Point>
<coordinates>
-39.4161339,-7.3637300,964.36
</coordinates>
</Point>
</Placemark>
<Placemark>
<name>
Wed Feb 19 12:50:50 2014 S=3.11 Km/hr
</name>
<styleUrl>
#styleMap_TLP_Normal
</styleUrl>
<Point>
<coordinates>
-39.4159889,-7.3636627,965.95
</coordinates>
</Point>
</Placemark>
<Placemark>
<name>
Wed Feb 19 12:51:00 2014 S=3.40 Km/hr
</name>
<styleUrl>
#styleMap_TLP_Normal
</styleUrl>
<Point>
<coordinates>
-39.4158707,-7.3635716,964.59
</coordinates>
</Point>
</Placemark>
<Placemark>
<name>
Wed Feb 19 12:51:10 2014 S=2.77 Km/hr
</name>
<styleUrl>
#styleMap_TLP_Normal
</styleUrl>
<Point>
<coordinates>
-39.4157829,-7.3635168,964.19
</coordinates>
</Point>
</Placemark>
<Placemark>
<name>
Wed Feb 19 12:51:20 2014 S=2.28 Km/hr
</name>
<styleUrl>
#styleMap_TLP_Normal
</styleUrl>
<Point>
<coordinates>
-39.4156990,-7.3634791,965.19
</coordinates>
</Point>
</Placemark>
<Placemark>
<name>
Wed Feb 19 12:51:30 2014 S=2.28 Km/hr
</name>
<styleUrl>
#styleMap_TLP_Normal
</styleUrl>
<Point>
<coordinates>
-39.4156227,-7.3633890,965.97
</coordinates>
</Point>
</Placemark>
<Placemark>
<name>
Wed Feb 19 12:51:40 2014 S=1.78 Km/hr
</name>
<styleUrl>
#styleMap_TLP_Normal
</styleUrl>
<Point>
<coordinates>
-39.4155273,-7.3633342,967.08
</coordinates>
</Point>
</Placemark>
<Placemark>
<name>
Wed Feb 19 12:51:50 2014 S=3.63 Km/hr
</name>
<styleUrl>
#styleMap_TLP_Normal
</styleUrl>
<Point>
<coordinates>
-39.4153824,-7.3632565,968.20
</coordinates>
</Point>
</Placemark>
<Placemark>
<name>
Wed Feb 19 12:52:00 2014 S=3.55 Km/hr
</name>
<styleUrl>
#styleMap_TLP_Normal
</styleUrl>
<Point>
<coordinates>
-39.4152489,-7.3631811,968.27
</coordinates>
</Point>
</Placemark>
<Placemark>
<name>
Wed Feb 19 12:52:10 2014 S=3.52 Km/hr
</name>
<styleUrl>
#styleMap_TLP_Normal
</styleUrl>
<Point>
<coordinates>
-39.4152184,-7.3630948,968.27
</coordinates>
</Point>
</Placemark>
<Placemark>
<name>
Wed Feb 19 12:52:20 2014 S=3.92 Km/hr
</name>
<styleUrl>
#styleMap_TLP_Normal
</styleUrl>
<Point>
<coordinates>
-39.4151115,-7.3630009,967.56
</coordinates>
</Point>
</Placemark>
<Placemark>
<name>
Wed Feb 19 12:52:30 2014 S=4.03 Km/hr
</name>
<styleUrl>
#styleMap_TLP_Normal
</styleUrl>
<Point>
<coordinates>
-39.4149361,-7.3629222,963.13
</coordinates>
</Point>
</Placemark>
<Placemark>
<name>
Wed Feb 19 12:52:40 2014 S=4.53 Km/hr
</name>
<styleUrl>
#styleMap_TLP_Normal
</styleUrl>
<Point>
<coordinates>
-39.4148102,-7.3629503,960.92
</coordinates>
</Point>
</Placemark>
<Placemark>
<name>
Wed Feb 19 12:52:50 2014 S=2.69 Km/hr
</name>
<styleUrl>
#styleMap_TLP_Normal
</styleUrl>
<Point>
<coordinates>
-39.4147720,-7.3629999,957.80
</coordinates>
</Point>
</Placemark>
<Placemark>
<name>
Wed Feb 19 12:53:00 2014 S=3.22 Km/hr
</name>
<styleUrl>
#styleMap_TLP_Normal
</styleUrl>
<Point>
<coordinates>
-39.4146690,-7.3630171,954.17
</coordinates>
</Point>
</Placemark>
<Placemark>
<name>
Wed Feb 19 12:53:10 2014 S=3.47 Km/hr
</name>
<styleUrl>
#styleMap_TLP_Normal
</styleUrl>
<Point>
<coordinates>
-39.4145889,-7.3630419,952.73
</coordinates>
</Point>
</Placemark>
<Placemark>
<name>
Wed Feb 19 12:53:20 2014 S=2.63 Km/hr
</name>
<styleUrl>
#styleMap_TLP_Normal
</styleUrl>
<Point>
<coordinates>
-39.4144745,-7.3630772,950.34
</coordinates>
</Point>
</Placemark>
<Placemark>
<name>
Wed Feb 19 12:53:30 2014 S=1.13 Km/hr
</name>
<styleUrl>
#styleMap_TLP_Normal
</styleUrl>
<Point>
<coordinates>
-39.4144287,-7.3630772,950.13
</coordinates>
</Point>
</Placemark>
<Placemark>
<name>
Wed Feb 19 12:53:40 2014 S=1.96 Km/hr
</name>
<styleUrl>
#styleMap_TLP_Normal
</styleUrl>
<Point>
<coordinates>
-39.4143295,-7.3630795,949.86
</coordinates>
</Point>
</Placemark>
<Placemark>
<name>
Wed Feb 19 12:53:50 2014 S=2.75 Km/hr
</name>
<styleUrl>
#styleMap_TLP_Normal
</styleUrl>
<Point>
<coordinates>
-39.4142075,-7.3630791,949.00
</coordinates>
</Point>
</Placemark>
<Placemark>
<name>
Wed Feb 19 12:54:00 2014 S=1.79 Km/hr
</name>
<styleUrl>
#styleMap_TLP_Normal
</styleUrl>
<Point>
<coordinates>
-39.4141159,-7.3631010,949.14
</coordinates>
</Point>
</Placemark>
<Placemark>
<name>
Wed Feb 19 12:54:10 2014 S=2.52 Km/hr
</name>
<styleUrl>
#styleMap_TLP_Normal
</styleUrl>
<Point>
<coordinates>
-39.4140053,-7.3630939,949.06
</coordinates>
</Point>
</Placemark>
<Placemark>
<name>
Wed Feb 19 12:54:20 2014 S=2.86 Km/hr
</name>
<styleUrl>
#styleMap_TLP_Normal
</styleUrl>
<Point>
<coordinates>
-39.4139595,-7.3630528,948.61
</coordinates>
</Point>
</Placemark>
<Placemark>
<name>
Wed Feb 19 12:54:30 2014 S=2.61 Km/hr
</name>
<styleUrl>
#styleMap_TLP_Normal
</styleUrl>
<Point>
<coordinates>
-39.4139061,-7.3630028,950.00
</coordinates>
</Point>
</Placemark>
<Placemark>
<name>
Wed Feb 19 12:54:40 2014 S=1.73 Km/hr
</name>
<styleUrl>
#styleMap_TLP_Normal
</styleUrl>
<Point>
<coordinates>
-39.4138451,-7.3629856,951.20
</coordinates>
</Point>
</Placemark>
<Placemark>
<name>
Wed Feb 19 12:54:50 2014 S=2.10 Km/hr
</name>
<styleUrl>
#styleMap_TLP_Normal
</styleUrl>
<Point>
<coordinates>
-39.4138603,-7.3629212,951.91
</coordinates>
</Point>
</Placemark>
<Placemark>
<name>
Wed Feb 19 12:55:00 2014 S=2.60 Km/hr
</name>
<styleUrl>
#styleMap_TLP_Normal
</styleUrl>
<Point>
<coordinates>
-39.4139175,-7.3628359,953.05
</coordinates>
</Point>
</Placemark>
<Placemark>
<name>
Wed Feb 19 12:55:10 2014 S=0.41 Km/hr
</name>
<styleUrl>
#styleMap_TLP_Normal
</styleUrl>
<Point>
<coordinates>
-39.4139481,-7.3627567,953.75
</coordinates>
</Point>
</Placemark>
<Placemark>
<name>
Wed Feb 19 12:55:20 2014 S=2.15 Km/hr
</name>
<styleUrl>
#styleMap_TLP_Normal
</styleUrl>
<Point>
<coordinates>
-39.4139671,-7.3627234,954.25
</coordinates>
</Point>
</Placemark>
<Placemark>
<name>
Wed Feb 19 12:55:30 2014 S=2.83 Km/hr
</name>
<styleUrl>
#styleMap_TLP_Normal
</styleUrl>
<Point>
<coordinates>
-39.4140396,-7.3626223,954.52
</coordinates>
</Point>
</Placemark>
<Placemark>
<name>
Wed Feb 19 12:55:40 2014 S=1.89 Km/hr
</name>
<styleUrl>
#styleMap_TLP_Normal
</styleUrl>
<Point>
<coordinates>
-39.4140511,-7.3625059,955.30
</coordinates>
</Point>
</Placemark>
<Placemark>
<name>
Wed Feb 19 12:55:50 2014 S=0.64 Km/hr
</name>
<styleUrl>
#styleMap_TLP_Normal
</styleUrl>
<Point>
<coordinates>
-39.4140129,-7.3624220,954.20
</coordinates>
</Point>
</Placemark>
<Placemark>
<name>
Wed Feb 19 12:56:00 2014 S=1.90 Km/hr
</name>
<styleUrl>
#styleMap_TLP_Normal
</styleUrl>
<Point>
<coordinates>
-39.4139519,-7.3623714,951.81
</coordinates>
</Point>
</Placemark>
<Placemark>
<name>
Wed Feb 19 12:56:10 2014 S=3.09 Km/hr
</name>
<styleUrl>
#styleMap_TLP_Normal
</styleUrl>
<Point>
<coordinates>
-39.4138832,-7.3623648,950.80
</coordinates>
</Point>
</Placemark>
<Placemark>
<name>
Wed Feb 19 12:56:20 2014 S=0.86 Km/hr
</name>
<styleUrl>
#styleMap_TLP_Normal
</styleUrl>
<Point>
<coordinates>
-39.4138603,-7.3623328,950.80
</coordinates>
</Point>
</Placemark>
<Placemark>
<name>
Wed Feb 19 12:56:30 2014 S=0.86 Km/hr
</name>
<styleUrl>
#styleMap_TLP_Normal
</styleUrl>
<Point>
<coordinates>
-39.4138565,-7.3623295,950.83
</coordinates>
</Point>
</Placemark>
<Placemark>
<name>
Wed Feb 19 12:56:40 2014 S=0.63 Km/hr
</name>
<styleUrl>
#styleMap_TLP_Normal
</styleUrl>
<Point>
<coordinates>
-39.4138641,-7.3623095,950.83
</coordinates>
</Point>
</Placemark>
<Placemark>
<name>
Wed Feb 19 12:56:50 2014 S=0.50 Km/hr
</name>
<styleUrl>
#styleMap_TLP_Normal
</styleUrl>
<Point>
<coordinates>
-39.4138680,-7.3623018,950.81
</coordinates>
</Point>
</Placemark>
<Placemark>
<name>
Wed Feb 19 12:57:00 2014 S=0.51 Km/hr
</name>
<styleUrl>
#styleMap_TLP_Normal
</styleUrl>
<Point>
<coordinates>
-39.4138680,-7.3622980,950.75
</coordinates>
</Point>
</Placemark>
<Placemark>
<name>
Wed Feb 19 12:57:10 2014 S=0.16 Km/hr
</name>
<styleUrl>
#styleMap_TLP_Normal
</styleUrl>
<Point>
<coordinates>
-39.4138641,-7.3622994,950.70
</coordinates>
</Point>
</Placemark>
<Placemark>
<name>
Wed Feb 19 12:57:20 2014 S=0.80 Km/hr
</name>
<styleUrl>
#styleMap_TLP_Normal
</styleUrl>
<Point>
<coordinates>
-39.4138680,-7.3622923,950.69
</coordinates>
</Point>
</Placemark>
<Placemark>
<name>
Wed Feb 19 12:57:30 2014 S=0.37 Km/hr
</name>
<styleUrl>
#styleMap_TLP_Normal
</styleUrl>
<Point>
<coordinates>
-39.4138718,-7.3622880,950.53
</coordinates>
</Point>
</Placemark>
<Placemark>
<name>
Wed Feb 19 12:57:40 2014 S=0.49 Km/hr
</name>
<styleUrl>
#styleMap_TLP_Normal
</styleUrl>
<Point>
<coordinates>
-39.4138680,-7.3622918,950.52
</coordinates>
</Point>
</Placemark>
<Placemark>
<name>
Wed Feb 19 12:57:50 2014 S=0.49 Km/hr
</name>
<styleUrl>
#styleMap_TLP_Normal
</styleUrl>
<Point>
<coordinates>
-39.4138641,-7.3622904,950.47
</coordinates>
</Point>
</Placemark>
<Placemark>
<name>
Wed Feb 19 12:58:00 2014 S=1.00 Km/hr
</name>
<styleUrl>
#styleMap_TLP_Normal
</styleUrl>
<Point>
<coordinates>
-39.4138680,-7.3622704,950.31
</coordinates>
</Point>
</Placemark>
<Placemark>
<name>
Wed Feb 19 12:58:10 2014 S=0.72 Km/hr
</name>
<styleUrl>
#styleMap_TLP_Normal
</styleUrl>
<Point>
<coordinates>
-39.4138374,-7.3622279,951.13
</coordinates>
</Point>
</Placemark>
<Placemark>
<name>
Wed Feb 19 12:58:20 2014 S=0.51 Km/hr
</name>
<styleUrl>
#styleMap_TLP_Normal
</styleUrl>
<Point>
<coordinates>
-39.4137955,-7.3622174,950.13
</coordinates>
</Point>
</Placemark>
<Placemark>
<name>
Wed Feb 19 12:58:30 2014 S=0.22 Km/hr
</name>
<styleUrl>
#styleMap_TLP_Normal
</styleUrl>
<Point>
<coordinates>
-39.4137764,-7.3622160,948.27
</coordinates>
</Point>
</Placemark>
<Placemark>
<name>
Wed Feb 19 12:58:40 2014 S=0.33 Km/hr
</name>
<styleUrl>
#styleMap_TLP_Normal
</styleUrl>
<Point>
<coordinates>
-39.4138031,-7.3622308,943.42
</coordinates>
</Point>
</Placemark>
<Placemark>
<name>
Wed Feb 19 12:58:50 2014 S=0.24 Km/hr
</name>
<styleUrl>
#styleMap_TLP_Normal
</styleUrl>
<Point>
<coordinates>
-39.4138069,-7.3622408,940.19
</coordinates>
</Point>
</Placemark>
<Placemark>
<name>
Wed Feb 19 12:59:00 2014 S=0.00 Km/hr
</name>
<styleUrl>
#styleMap_TLP_Normal
</styleUrl>
<Point>
<coordinates>
-39.4138107,-7.3622355,939.20
</coordinates>
</Point>
</Placemark>
<Placemark>
<name>
Wed Feb 19 12:59:10 2014 S=0.49 Km/hr
</name>
<styleUrl>
#styleMap_TLP_Normal
</styleUrl>
<Point>
<coordinates>
-39.4137878,-7.3622551,938.83
</coordinates>
</Point>
</Placemark>
<Placemark>
<name>
Wed Feb 19 12:59:20 2014 S=0.70 Km/hr
</name>
<styleUrl>
#styleMap_TLP_Normal
</styleUrl>
<Point>
<coordinates>
-39.4137344,-7.3622570,937.75
</coordinates>
</Point>
</Placemark>
<Placemark>
<name>
Wed Feb 19 12:59:30 2014 S=0.23 Km/hr
</name>
<styleUrl>
#styleMap_TLP_Normal
</styleUrl>
<Point>
<coordinates>
-39.4137421,-7.3622537,937.34
</coordinates>
</Point>
</Placemark>
<Placemark>
<name>
Wed Feb 19 12:59:40 2014 S=0.35 Km/hr
</name>
<styleUrl>
#styleMap_TLP_Normal
</styleUrl>
<Point>
<coordinates>
-39.4137497,-7.3622670,936.77
</coordinates>
</Point>
</Placemark>
<Placemark>
<name>
Wed Feb 19 12:59:50 2014 S=0.02 Km/hr
</name>
<styleUrl>
#styleMap_TLP_Normal
</styleUrl>
<Point>
<coordinates>
-39.4137726,-7.3622932,937.59
</coordinates>
</Point>
</Placemark>
<Placemark>
<name>
Wed Feb 19 13:00:00 2014 S=0.00 Km/hr
</name>
<styleUrl>
#styleMap_TLP_Finish
</styleUrl>
<Point>
<coordinates>
-39.4137726,-7.3622932,937.63
</coordinates>
</Point>
</Placemark>
</Folder>
</Document>
</kml>
