# Supplementary material for: Lévy foraging patterns of rural humans
Source: PLoS One. 2018 Jun 18;13(6):e0199099. doi: 10.1371/journal.pone.0199099 (PMC6005560; doi:10.1371/journal.pone.0199099)
Supplement: S5 File — (ZIP) [file pone.0199099.s005.zip › H-02-MA/Holux_M-241_Start_20140307-091838_Finish_20140307-134043.kml]

<?xml version="1.0" encoding="UTF-8"?>
<kml xmlns="http://earth.google.com/kml/2.1">
<Document>
<Style id="normalState_TLP_Start">
<IconStyle>
<scale>1.0</scale>
<Icon>
<href>http://maps.google.com/mapfiles/kml/pal4/icon15.png</href>
</Icon>
</IconStyle>
<LabelStyle>
<scale>1.0</scale>
</LabelStyle>
</Style>
<Style id="highlightState_TLP_Start">
<IconStyle>
<scale>1.1</scale>
<Icon>
<href>http://maps.google.com/mapfiles/kml/pal4/icon7.png</href>
</Icon>
</IconStyle>
<LabelStyle>
<scale>1.1</scale>
<color>ff0000ff</color>
</LabelStyle>
</Style>
<StyleMap id="styleMap_TLP_Start">
<Pair>
<key>normal</key>
<styleUrl>#normalState_TLP_Start</styleUrl>
</Pair>
<Pair>
<key>highlight</key>
<styleUrl>#highlightState_TLP_Start</styleUrl>
</Pair>
</StyleMap>
<Style id="normalState_TLP_Finish">
<IconStyle>
<scale>1.0</scale>
<Icon>
<href>http://maps.google.com/mapfiles/kml/pal4/icon15.png</href>
</Icon>
</IconStyle>
<LabelStyle>
<scale>1.0</scale>
</LabelStyle>
</Style>
<Style id="highlightState_TLP_Finish">
<IconStyle>
<scale>1.1</scale>
<Icon>
<href>http://maps.google.com/mapfiles/kml/pal4/icon7.png</href>
</Icon>
</IconStyle>
<LabelStyle>
<scale>1.1</scale>
<color>ff0000ff</color>
</LabelStyle>
</Style>
<StyleMap id="styleMap_TLP_Finish">
<Pair>
<key>normal</key>
<styleUrl>#normalState_TLP_Finish</styleUrl>
</Pair>
<Pair>
<key>highlight</key>
<styleUrl>#highlightState_TLP_Finish</styleUrl>
</Pair>
</StyleMap>
<Style id="normalState_TLP_Normal">
<IconStyle>
<scale>1.0</scale>
<Icon>
<href>http://maps.google.com/mapfiles/kml/pal4/icon31.png</href>
</Icon>
</IconStyle>
<LabelStyle>
<scale>1.0</scale>
</LabelStyle>
</Style>
<Style id="highlightState_TLP_Normal">
<IconStyle>
<scale>1.1</scale>
<Icon>
<href>http://maps.google.com/mapfiles/kml/pal4/icon23.png</href>
</Icon>
</IconStyle>
<LabelStyle>
<scale>1.1</scale>
<color>ff0000ff</color>
</LabelStyle>
</Style>
<StyleMap id="styleMap_TLP_Normal">
<Pair>
<key>normal</key>
<styleUrl>#normalState_TLP_Normal</styleUrl>
</Pair>
<Pair>
<key>highlight</key>
<styleUrl>#highlightState_TLP_Normal</styleUrl>
</Pair>
</StyleMap>
<Style id="normalState_TLP_Photo">
<IconStyle>
<scale>1.0</scale>
<Icon>
<href>http://maps.google.com/mapfiles/kml/pal4/icon46.png</href>
</Icon>
</IconStyle>
<LabelStyle>
<scale>1.0</scale>
</LabelStyle>
</Style>
<Style id="highlightState_TLP_Photo">
<IconStyle>
<scale>1.1</scale>
<Icon>
<href>http://maps.google.com/mapfiles/kml/pal4/icon38.png</href>
</Icon>
</IconStyle>
<LabelStyle>
<scale>1.1</scale>
<color>ff0000ff</color>
</LabelStyle>
</Style>
<StyleMap id="styleMap_TLP_Photo">
<Pair>
<key>normal</key>
<styleUrl>#normalState_TLP_Photo</styleUrl>
</Pair>
<Pair>
<key>highlight</key>
<styleUrl>#highlightState_TLP_Photo</styleUrl>
</Pair>
</StyleMap>
<Style id="roadStyle">
<LineStyle>
<color>ffffff00</color>
<width>6</width>
</LineStyle>
</Style>
<Open>1</Open>
<description>Route</description>
<name>Track Log</name>
<Placemark>
<name>Route</name>
<styleUrl>#roadStyle</styleUrl>
<MultiGeometry>
<LineString>
<coordinates>
-39.4125786,-7.3585172,805.58 -39.4131546,-7.3601532,833.75 -39.4131203,-7.3600535,856.67 -39.4131737,-7.3600674,853.02 -39.4132195,-7.3600140,853.58 -39.4132500,-7.3600268,852.73 -39.4132843,-7.3600388,857.00 -39.4133644,-7.3600402,851.55 -39.4134064,-7.3600335,848.66 -39.4134598,-7.3600469,851.50 -39.4134903,-7.3600302,852.94 -39.4135818,-7.3600259,849.94 -39.4136620,-7.3600388,855.45 -39.4136925,-7.3600121,855.83 -39.4137268,-7.3599205,855.30 -39.4137650,-7.3598900,857.23 -39.4138260,-7.3598909,857.73 -39.4138870,-7.3598595,856.41 -39.4139633,-7.3598499,855.27 -39.4140053,-7.3598633,858.41 -39.4140739,-7.3598866,857.02 -39.4141159,-7.3598647,855.58 -39.4141312,-7.3598218,857.81 -39.4141808,-7.3597846,860.66 -39.4142075,-7.3597465,862.05 -39.4142723,-7.3597193,861.75 -39.4142876,-7.3596854,863.77 -39.4143448,-7.3596425,864.23 -39.4144211,-7.3596110,863.06 -39.4144707,-7.3595958,864.97 -39.4145126,-7.3595629,864.59 -39.4145660,-7.3595052,868.53 -39.4146233,-7.3594718,869.58 -39.4146309,-7.3594074,869.27 -39.4146690,-7.3593836,871.13 -39.4146843,-7.3593221,872.05 -39.4147148,-7.3592820,871.31 -39.4147682,-7.3592620,872.50 -39.4147873,-7.3592715,872.05 -39.4147720,-7.3592849,870.28 -39.4147911,-7.3593254,871.34 -39.4147568,-7.3593698,873.75 -39.4147491,-7.3594213,875.19 -39.4147606,-7.3594522,875.50 -39.4147606,-7.3594642,876.55 -39.4147453,-7.3595114,877.42 -39.4147339,-7.3595557,878.14 -39.4147034,-7.3596025,879.48 -39.4147072,-7.3596730,879.31 -39.4146843,-7.3597379,879.75 -39.4146652,-7.3597927,880.42 -39.4146614,-7.3598475,881.22 -39.4146614,-7.3598857,882.73 -39.4146423,-7.3599353,883.95 -39.4146423,-7.3599863,885.44 -39.4146576,-7.3600130,886.38 -39.4146004,-7.3600416,887.66 -39.4145889,-7.3601112,888.86 -39.4145927,-7.3601465,891.00 -39.4145813,-7.3601613,891.69 -39.4145813,-7.3601956,892.13 -39.4145699,-7.3602371,892.52 -39.4145851,-7.3602967,892.98 -39.4145393,-7.3603363,893.92 -39.4145699,-7.3604317,894.41 -39.4145622,-7.3604779,895.41 -39.4145546,-7.3605094,896.78 -39.4145203,-7.3605685,897.97 -39.4144974,-7.3605852,898.69 -39.4145203,-7.3605866,898.78 -39.4145660,-7.3605862,899.03 -39.4145241,-7.3605037,899.38 -39.4145050,-7.3604727,899.55 -39.4145050,-7.3604631,899.58 -39.4145355,-7.3605208,899.70 -39.4145470,-7.3605862,900.31 -39.4145584,-7.3605886,900.33 -39.4145660,-7.3605886,900.38 -39.4145699,-7.3605824,900.45 -39.4145584,-7.3605833,900.52 -39.4145622,-7.3605943,900.52 -39.4145584,-7.3605709,900.95 -39.4145660,-7.3605766,901.03 -39.4145546,-7.3605814,901.06 -39.4145432,-7.3606458,901.61 -39.4145470,-7.3606510,901.64 -39.4145470,-7.3606601,901.67 -39.4145432,-7.3606710,901.70 -39.4145393,-7.3606658,901.75 -39.4145584,-7.3605938,902.06 -39.4145546,-7.3606114,902.25 -39.4145393,-7.3606253,901.89 -39.4145279,-7.3606248,901.80 -39.4145012,-7.3605819,902.19 -39.4144478,-7.3605375,902.55 -39.4145088,-7.3605676,902.95 -39.4145584,-7.3606205,903.86 -39.4145737,-7.3606281,904.11 -39.4145737,-7.3606577,904.22 -39.4145164,-7.3606310,904.66 -39.4144936,-7.3605919,905.14 -39.4145012,-7.3605819,905.20 -39.4145164,-7.3606019,905.67 -39.4145241,-7.3606057,905.92 -39.4145317,-7.3606105,906.06 -39.4145355,-7.3606153,906.08 -39.4145393,-7.3606229,905.88 -39.4145317,-7.3606267,905.77 -39.4145470,-7.3606796,905.09 -39.4145355,-7.3606591,905.06 -39.4145203,-7.3606048,904.69 -39.4145012,-7.3606024,904.80 -39.4145012,-7.3605914,904.98 -39.4144974,-7.3605776,905.14 -39.4144859,-7.3605185,905.39 -39.4145012,-7.3606248,904.70 -39.4144936,-7.3606443,904.63 -39.4144974,-7.3606906,904.14 -39.4144897,-7.3607149,904.39 -39.4144516,-7.3607316,904.92 -39.4144516,-7.3607364,904.94 -39.4144592,-7.3607025,906.30 -39.4144630,-7.3607054,906.30 -39.4144821,-7.3606834,906.33 -39.4144783,-7.3606639,904.66 -39.4144554,-7.3606462,905.47 -39.4144402,-7.3606815,905.97 -39.4144211,-7.3606801,907.09 -39.4143944,-7.3607330,907.20 -39.4144020,-7.3607788,909.36 -39.4143639,-7.3608065,910.94 -39.4143639,-7.3608279,911.17 -39.4143372,-7.3608537,912.41 -39.4143181,-7.3609095,913.97 -39.4143257,-7.3609452,914.20 -39.4143295,-7.3609586,914.73 -39.4142990,-7.3609738,915.20 -39.4142990,-7.3610029,916.02 -39.4142990,-7.3610506,917.72 -39.4142876,-7.3610687,917.98 -39.4142876,-7.3610935,918.66 -39.4143066,-7.3610086,920.69 -39.4142609,-7.3610444,921.27 -39.4142685,-7.3611040,921.55 -39.4142151,-7.3611116,921.42 -39.4142075,-7.3611417,921.73 -39.4142075,-7.3611522,921.86 -39.4142113,-7.3612318,922.41 -39.4141960,-7.3612790,923.52 -39.4142570,-7.3612647,923.81 -39.4142418,-7.3613038,923.95 -39.4142342,-7.3613005,923.95 -39.4142342,-7.3613071,923.97 -39.4142265,-7.3613029,923.98 -39.4142113,-7.3613081,924.03 -39.4141769,-7.3613057,924.42 -39.4141769,-7.3613048,924.50 -39.4141808,-7.3613038,924.53 -39.4141769,-7.3613033,924.55 -39.4141731,-7.3613033,924.55 -39.4141808,-7.3613005,924.53 -39.4141808,-7.3612962,924.53 -39.4141960,-7.3612843,924.88 -39.4142075,-7.3612862,924.91 -39.4142151,-7.3612900,924.92 -39.4142265,-7.3612914,924.95 -39.4142342,-7.3612947,924.98 -39.4142380,-7.3612905,925.00 -39.4142342,-7.3612881,925.03 -39.4142227,-7.3612790,925.06 -39.4142113,-7.3612804,925.09 -39.4142189,-7.3612795,925.11 -39.4142227,-7.3612742,925.14 -39.4142113,-7.3612766,925.14 -39.4142151,-7.3612733,925.17 -39.4142151,-7.3612700,925.23 -39.4142227,-7.3612661,925.36 -39.4142113,-7.3613014,929.39 -39.4141884,-7.3613334,930.28 -39.4142189,-7.3613501,931.91 -39.4142570,-7.3613834,933.38 -39.4142914,-7.3614378,934.77 -39.4143295,-7.3614898,936.73 -39.4143257,-7.3615441,937.80 -39.4143639,-7.3615580,940.33 -39.4143829,-7.3616023,942.16 -39.4144211,-7.3616700,943.34 -39.4144669,-7.3617287,944.52 -39.4145088,-7.3617916,945.36 -39.4145470,-7.3618708,946.42 -39.4145851,-7.3619370,947.55 -39.4145584,-7.3619809,949.08 -39.4144936,-7.3620372,949.73 -39.4144478,-7.3620968,949.28 -39.4143791,-7.3621593,950.23 -39.4142799,-7.3622093,950.22 -39.4142342,-7.3622828,950.59 -39.4141579,-7.3623428,949.72 -39.4140778,-7.3623996,948.95 -39.4140320,-7.3624296,948.42 -39.4140015,-7.3623967,947.83 -39.4139214,-7.3623567,947.88 -39.4138603,-7.3623524,947.81 -39.4138527,-7.3623056,948.00 -39.4138336,-7.3622780,948.17 -39.4138145,-7.3622427,948.73 -39.4137993,-7.3622208,948.59 -39.4137726,-7.3622327,948.58 -39.4137726,-7.3622308,948.58 -39.4137650,-7.3622284,948.59 -39.4137611,-7.3622394,948.63 -39.4137573,-7.3622317,948.66 -39.4137535,-7.3622231,948.69 -39.4137497,-7.3622260,948.77 -39.4137535,-7.3622341,948.83 -39.4137573,-7.3622422,948.83 -39.4137383,-7.3622274,948.55 -39.4137459,-7.3622561,947.92 -39.4137497,-7.3622661,947.89 -39.4137726,-7.3622928,947.95 -39.4137878,-7.3623123,947.98 -39.4137955,-7.3623018,948.03 -39.4138145,-7.3622813,948.56 -39.4138184,-7.3622913,948.59 -39.4138184,-7.3622694,948.94 -39.4138565,-7.3622451,949.31 -39.4138336,-7.3622799,949.77 -39.4138451,-7.3622761,949.80 -39.4138489,-7.3622780,949.80 -39.4138527,-7.3622837,949.83 -39.4138336,-7.3623118,950.17 -39.4138260,-7.3623199,950.33 -39.4138222,-7.3623519,950.69 -39.4138222,-7.3623672,950.67 -39.4138336,-7.3623552,950.50 -39.4138451,-7.3623533,950.52 -39.4138412,-7.3623571,950.50 -39.4138489,-7.3623314,951.33 -39.4138451,-7.3623438,951.36 -39.4138184,-7.3623238,952.34 -39.4137955,-7.3623018,951.27 -39.4137878,-7.3622928,951.20 -39.4137840,-7.3622904,951.13 -39.4137802,-7.3622828,951.11 -39.4137764,-7.3622723,951.13 -39.4137802,-7.3622665,951.25 -39.4137955,-7.3622642,951.70 -39.4137955,-7.3622632,951.94 -39.4137955,-7.3622627,952.06 -39.4137955,-7.3622637,952.08 -39.4137955,-7.3622646,952.09 -39.4137955,-7.3622656,952.13 -39.4137917,-7.3622732,952.19 -39.4138222,-7.3623190,952.86 -39.4138069,-7.3623362,953.13 -39.4137802,-7.3623238,953.22 -39.4137840,-7.3623366,953.53 -39.4137573,-7.3623486,954.13 -39.4137688,-7.3624225,950.39 -39.4137611,-7.3624444,949.52 -39.4137535,-7.3624520,949.30 -39.4137459,-7.3624544,949.17 -39.4137421,-7.3624568,949.13 -39.4137497,-7.3624468,949.13 -39.4137840,-7.3624082,949.98 -39.4138412,-7.3623691,950.19 -39.4138832,-7.3623371,950.31 -39.4139252,-7.3623362,950.53 -39.4139404,-7.3623710,950.73 -39.4139709,-7.3624415,950.73 -39.4140511,-7.3624163,950.78 -39.4141388,-7.3623838,950.94 -39.4142342,-7.3623562,951.23 -39.4142952,-7.3623047,951.22 -39.4143028,-7.3623414,950.91 -39.4142723,-7.3623610,951.27 -39.4143219,-7.3623443,951.81 -39.4143791,-7.3623447,951.81 -39.4143753,-7.3623757,951.31 -39.4143982,-7.3623919,950.44 -39.4144173,-7.3623757,950.33 -39.4144592,-7.3623533,950.42 -39.4144058,-7.3623495,951.48 -39.4143829,-7.3623085,951.80 -39.4143715,-7.3622890,952.64 -39.4143257,-7.3622785,952.98 -39.4143295,-7.3622231,953.11 -39.4143219,-7.3622022,953.14 -39.4144440,-7.3621025,953.09 -39.4146271,-7.3620181,952.98 -39.4146805,-7.3621945,952.75 -39.4148026,-7.3623371,952.58 -39.4149132,-7.3625979,953.89 -39.4150047,-7.3627596,954.67 -39.4151688,-7.3629417,956.23 -39.4153404,-7.3629961,957.75 -39.4154701,-7.3630366,959.45 -39.4156647,-7.3632293,961.23 -39.4160385,-7.3636923,960.64 -39.4162216,-7.3639541,959.02 -39.4164848,-7.3640981,959.19 -39.4167824,-7.3641849,958.95 -39.4168549,-7.3643165,959.44 -39.4169426,-7.3644433,959.91 -39.4170799,-7.3645673,960.36 -39.4171829,-7.3646531,959.75 -39.4173393,-7.3649602,958.45 -39.4176407,-7.3653975,958.55 -39.4178925,-7.3654914,955.70 -39.4180641,-7.3656001,954.72 -39.4182281,-7.3655787,955.03 -39.4184418,-7.3655901,955.28 -39.4189453,-7.3659363,952.27 -39.4192123,-7.3659306,947.63 -39.4194412,-7.3658843,943.16 -39.4196892,-7.3659348,939.50 -39.4199104,-7.3659801,936.55 -39.4201660,-7.3661199,937.42 -39.4203720,-7.3661103,934.92 -39.4206657,-7.3661370,931.30 -39.4209404,-7.3661041,926.59 -39.4211731,-7.3662052,924.22 -39.4214478,-7.3663030,921.55 -39.4217796,-7.3664241,920.58 -39.4221153,-7.3664699,921.55 -39.4224052,-7.3664222,919.56 -39.4227180,-7.3664780,918.63 -39.4232864,-7.3667855,916.80 -39.4237289,-7.3669066,921.00 -39.4240685,-7.3669343,923.59 -39.4244652,-7.3669677,926.48 -39.4248276,-7.3669200,922.45 -39.4251556,-7.3667989,922.75 -39.4254532,-7.3666649,924.53 -39.4257317,-7.3665195,924.80 -39.4260330,-7.3664484,922.75 -39.4263496,-7.3664207,920.44 -39.4266739,-7.3664246,917.17 -39.4269409,-7.3663573,913.95 -39.4272003,-7.3661733,911.13 -39.4274330,-7.3659549,910.06 -39.4276199,-7.3659539,910.66 -39.4278526,-7.3660059,910.95 -39.4280701,-7.3659916,910.63 -39.4282913,-7.3658619,913.36 -39.4285431,-7.3657823,914.36 -39.4287987,-7.3656893,916.38 -39.4289932,-7.3656921,915.22 -39.4292145,-7.3659101,916.16 -39.4293251,-7.3661895,918.67 -39.4295006,-7.3663201,922.78 -39.4297104,-7.3664174,927.23 -39.4299431,-7.3664951,930.38 -39.4301529,-7.3665996,931.92 -39.4304047,-7.3668032,930.83 -39.4306107,-7.3669419,926.19 -39.4308510,-7.3669639,922.98 -39.4311256,-7.3669286,923.38 -39.4313622,-7.3668942,920.83 -39.4316902,-7.3668380,918.75 -39.4319572,-7.3667731,920.00 -39.4322472,-7.3668351,919.88 -39.4324608,-7.3668485,917.19 -39.4326553,-7.3669119,916.88 -39.4328804,-7.3669510,918.56 -39.4330978,-7.3670044,920.19 -39.4333344,-7.3669686,917.34 -39.4335480,-7.3668656,918.67 -39.4337425,-7.3667402,922.14 -39.4338989,-7.3665705,923.67 -39.4340897,-7.3664689,925.39 -39.4342957,-7.3663750,923.38 -39.4345284,-7.3663368,919.70 -39.4347839,-7.3663869,916.81 -39.4350128,-7.3663282,913.53 -39.4352341,-7.3662529,912.84 -39.4354401,-7.3661780,912.67 -39.4355927,-7.3660660,913.11 -39.4357262,-7.3658819,913.08 -39.4358864,-7.3658485,911.52 -39.4360313,-7.3658924,909.88 -39.4360580,-7.3658900,913.78 -39.4360352,-7.3659134,914.23 -39.4359856,-7.3659644,914.84 -39.4359322,-7.3660412,915.13 -39.4358864,-7.3660898,915.06 -39.4358788,-7.3661003,916.78 -39.4358521,-7.3661227,918.56 -39.4358215,-7.3661489,917.45 -39.4358215,-7.3661547,917.70 -39.4358330,-7.3661337,917.86 -39.4358253,-7.3661714,918.83 -39.4358139,-7.3661408,919.89 -39.4358253,-7.3661466,920.66 -39.4358253,-7.3661466,920.69 -39.4358253,-7.3661475,920.69 -39.4358253,-7.3661485,920.78 -39.4358215,-7.3661489,920.80 -39.4358215,-7.3661485,920.80 -39.4358215,-7.3661489,920.83 -39.4358177,-7.3661489,920.89 -39.4358177,-7.3661494,920.88 -39.4358177,-7.3661499,920.91 -39.4358177,-7.3661513,920.91 -39.4358139,-7.3661532,920.94 -39.4358139,-7.3661551,920.94 -39.4357224,-7.3663015,925.27 -39.4357071,-7.3663206,926.66 -39.4356995,-7.3663750,927.05 -39.4356880,-7.3663940,928.55 -39.4356766,-7.3664021,929.66 -39.4356575,-7.3664021,930.70 -39.4355888,-7.3663769,932.17 -39.4355316,-7.3663554,931.06 -39.4354782,-7.3663135,931.27 -39.4353790,-7.3663049,931.13 -39.4353905,-7.3662891,926.94 -39.4354019,-7.3662872,926.91 -39.4354134,-7.3662839,926.88 -39.4354210,-7.3662791,926.81 -39.4354210,-7.3662763,926.73 -39.4353600,-7.3663030,925.47 -39.4353790,-7.3662767,924.30 -39.4354401,-7.3661819,922.14 -39.4355087,-7.3661327,920.73 -39.4355278,-7.3661466,920.17 -39.4355240,-7.3661470,920.14 -39.4355507,-7.3661590,920.08 -39.4355469,-7.3661556,920.11 -39.4355583,-7.3661489,920.11 -39.4355659,-7.3661332,920.27 -39.4355736,-7.3661318,919.88 -39.4355698,-7.3661003,919.36 -39.4356079,-7.3660736,918.20 -39.4356766,-7.3659720,917.20 -39.4357414,-7.3658814,917.23 -39.4356575,-7.3658624,918.17 -39.4355888,-7.3658504,918.81 -39.4355431,-7.3658285,918.77 -39.4354973,-7.3658128,918.70 -39.4354858,-7.3658109,920.16 -39.4354782,-7.3658133,920.28 -39.4354858,-7.3658113,920.33 -39.4355202,-7.3658266,919.91 -39.4355736,-7.3658929,921.13 -39.4356308,-7.3659506,922.19 -39.4357338,-7.3659067,920.03 -39.4358101,-7.3658381,917.25 -39.4358978,-7.3658085,916.81 -39.4359360,-7.3658366,916.36 -39.4359779,-7.3658037,914.55 -39.4359894,-7.3658180,913.78 -39.4359894,-7.3658619,914.27 -39.4360886,-7.3659124,916.36 -39.4361877,-7.3658800,915.14 -39.4362564,-7.3658476,915.05 -39.4363251,-7.3657870,914.48 -39.4364052,-7.3657870,913.86 -39.4364510,-7.3657489,914.06 -39.4364281,-7.3657265,914.17 -39.4364395,-7.3657117,914.05 -39.4364548,-7.3657050,914.13 -39.4364471,-7.3657136,913.92 -39.4364586,-7.3657932,917.42 -39.4364319,-7.3658433,917.80 -39.4363480,-7.3658500,918.97 -39.4362984,-7.3658781,920.19 -39.4363327,-7.3660002,920.33 -39.4363594,-7.3660879,920.30 -39.4363403,-7.3661718,920.86 -39.4363480,-7.3662333,920.64 -39.4363937,-7.3663239,920.11 -39.4364319,-7.3664103,921.53 -39.4364815,-7.3664398,920.02 -39.4365311,-7.3664293,918.77 -39.4364891,-7.3664804,920.55 -39.4364471,-7.3665600,920.80 -39.4364166,-7.3666215,921.50 -39.4363785,-7.3667269,921.45 -39.4363365,-7.3668442,921.33 -39.4363136,-7.3669662,921.03 -39.4363518,-7.3670115,920.33 -39.4363441,-7.3670440,920.34 -39.4363785,-7.3671560,922.98 -39.4364777,-7.3671937,921.36 -39.4365082,-7.3671923,920.52 -39.4364090,-7.3671598,920.16 -39.4363785,-7.3672280,919.06 -39.4363213,-7.3672833,918.13 -39.4362373,-7.3673511,917.80 -39.4361610,-7.3673959,917.67 -39.4361496,-7.3674173,918.23 -39.4361458,-7.3674192,917.56 -39.4360733,-7.3673587,917.64 -39.4359856,-7.3673072,918.09 -39.4359093,-7.3672962,918.23 -39.4359055,-7.3672805,918.83 -39.4358635,-7.3672619,918.13 -39.4357910,-7.3673134,918.63 -39.4356995,-7.3673429,918.98 -39.4356194,-7.3673720,919.98 -39.4355888,-7.3673859,920.50 -39.4355164,-7.3673863,921.11 -39.4354858,-7.3673167,920.64 -39.4354973,-7.3672428,919.98 -39.4355354,-7.3671675,918.70 -39.4355202,-7.3671803,916.09 -39.4355087,-7.3671899,916.86 -39.4355049,-7.3671904,916.86 -39.4354515,-7.3671808,917.17 -39.4354057,-7.3671684,917.77 -39.4353943,-7.3671317,918.67 -39.4353867,-7.3671451,919.03 -39.4353104,-7.3671966,920.16 -39.4352417,-7.3671679,920.73 -39.4352837,-7.3672218,920.75 -39.4352989,-7.3673148,921.94 -39.4352837,-7.3674250,922.86 -39.4352798,-7.3674450,921.53 -39.4353790,-7.3674707,920.11 -39.4353752,-7.3675394,921.34 -39.4354172,-7.3675857,921.44 -39.4354248,-7.3675885,921.39 -39.4354858,-7.3675885,921.41 -39.4355545,-7.3676686,921.17 -39.4355392,-7.3677225,921.11 -39.4355431,-7.3677821,920.95 -39.4355507,-7.3678799,920.95 -39.4355583,-7.3679581,921.00 -39.4355278,-7.3679671,921.73 -39.4355545,-7.3680310,922.00 -39.4355659,-7.3680987,921.52 -39.4355621,-7.3681397,922.14 -39.4356041,-7.3681908,922.22 -39.4356232,-7.3682222,922.70 -39.4355736,-7.3682780,923.53 -39.4355087,-7.3683119,923.58 -39.4354630,-7.3683434,923.69 -39.4353867,-7.3683820,924.42 -39.4353600,-7.3684859,924.38 -39.4353294,-7.3684998,924.19 -39.4353256,-7.3684897,924.05 -39.4353256,-7.3684883,924.03 -39.4353218,-7.3684907,924.05 -39.4353065,-7.3684978,924.02 -39.4352989,-7.3685026,924.00 -39.4352875,-7.3685069,924.00 -39.4352837,-7.3685079,923.98 -39.4352417,-7.3685308,924.69 -39.4352455,-7.3685641,923.94 -39.4352570,-7.3685737,924.08 -39.4352722,-7.3685713,924.06 -39.4352684,-7.3686156,924.28 -39.4352798,-7.3686223,924.41 -39.4353638,-7.3687744,923.75 -39.4353905,-7.3687992,923.34 -39.4353943,-7.3688397,924.05 -39.4353180,-7.3688793,924.59 -39.4352264,-7.3688750,924.73 -39.4351730,-7.3689480,924.89 -39.4351540,-7.3689384,924.50 -39.4350815,-7.3689780,924.11 -39.4350586,-7.3689809,924.03 -39.4350128,-7.3689942,924.02 -39.4349518,-7.3690615,923.45 -39.4349632,-7.3691597,922.89 -39.4349899,-7.3692174,921.98 -39.4350510,-7.3692679,921.02 -39.4351540,-7.3692679,919.64 -39.4351768,-7.3692479,919.36 -39.4351845,-7.3692040,919.89 -39.4351997,-7.3691468,919.91 -39.4351997,-7.3690772,920.09 -39.4352264,-7.3689737,917.23 -39.4352760,-7.3689117,915.88 -39.4353676,-7.3689547,914.75 -39.4354553,-7.3689904,915.38 -39.4355087,-7.3690224,917.44 -39.4355316,-7.3690748,917.58 -39.4355202,-7.3690739,918.00 -39.4355316,-7.3690691,917.91 -39.4356270,-7.3690906,917.67 -39.4356804,-7.3691821,917.45 -39.4356918,-7.3692360,917.03 -39.4357109,-7.3692250,916.13 -39.4357147,-7.3691998,915.59 -39.4357796,-7.3691936,915.20 -39.4358101,-7.3692069,916.11 -39.4358025,-7.3692708,917.80 -39.4357567,-7.3693571,917.91 -39.4356995,-7.3694310,918.91 -39.4357109,-7.3694515,919.52 -39.4357033,-7.3694720,920.08 -39.4356956,-7.3694763,920.09 -39.4356880,-7.3694797,920.11 -39.4356575,-7.3694878,919.78 -39.4355888,-7.3694959,920.78 -39.4356270,-7.3694692,919.34 -39.4356995,-7.3693929,917.44 -39.4357529,-7.3693213,917.06 -39.4357872,-7.3693171,916.53 -39.4358215,-7.3693333,916.95 -39.4358940,-7.3693881,917.17 -39.4359131,-7.3694816,917.27 -39.4359207,-7.3696008,917.95 -39.4360046,-7.3696685,919.64 -39.4360008,-7.3697448,921.25 -39.4359970,-7.3698401,924.39 -39.4359779,-7.3699288,924.30 -39.4359818,-7.3700252,925.03 -39.4359894,-7.3700542,924.45 -39.4360428,-7.3700809,922.06 -39.4360733,-7.3700776,920.67 -39.4360847,-7.3700457,920.27 -39.4361458,-7.3700919,920.16 -39.4362106,-7.3701520,919.91 -39.4362869,-7.3701921,919.80 -39.4362907,-7.3702102,920.06 -39.4362602,-7.3702059,919.75 -39.4362717,-7.3702345,919.00 -39.4363022,-7.3702507,919.19 -39.4363441,-7.3702703,919.28 -39.4364319,-7.3702402,918.23 -39.4365158,-7.3702636,918.88 -39.4365807,-7.3703046,919.33 -39.4366417,-7.3703508,919.91 -39.4366531,-7.3703542,921.25 -39.4366608,-7.3703709,921.41 -39.4366722,-7.3703737,921.42 -39.4366760,-7.3703728,921.52 -39.4366760,-7.3703718,921.53 -39.4366760,-7.3703723,921.55 -39.4366798,-7.3703728,921.56 -39.4366913,-7.3703985,923.67 -39.4367790,-7.3704252,922.44 -39.4368744,-7.3704786,922.08 -39.4369545,-7.3705153,921.53 -39.4370422,-7.3704829,920.66 -39.4370956,-7.3704934,920.53 -39.4370689,-7.3704667,920.08 -39.4371223,-7.3705277,920.25 -39.4371262,-7.3706422,920.77 -39.4370651,-7.3707209,920.28 -39.4370270,-7.3708086,920.58 -39.4370003,-7.3709154,921.09 -39.4370041,-7.3710103,922.11 -39.4371071,-7.3710742,920.64 -39.4371262,-7.3710752,921.00 -39.4370689,-7.3710756,920.86 -39.4370766,-7.3711004,921.81 -39.4371643,-7.3711271,921.83 -39.4372215,-7.3711710,921.11 -39.4372864,-7.3711486,920.34 -39.4373131,-7.3711410,920.56 -39.4373055,-7.3711438,920.59 -39.4373016,-7.3711462,920.61 -39.4372673,-7.3711843,920.91 -39.4372559,-7.3711858,921.13 -39.4372559,-7.3711882,921.14 -39.4373322,-7.3712997,921.69 -39.4373512,-7.3713312,922.13 -39.4373627,-7.3714004,923.05 -39.4373703,-7.3715219,923.19 -39.4374084,-7.3716259,923.59 -39.4374695,-7.3716879,923.64 -39.4375420,-7.3717303,923.44 -39.4376640,-7.3717456,923.17 -39.4377098,-7.3717585,922.38 -39.4377480,-7.3717532,921.81 -39.4377556,-7.3717470,921.58 -39.4377556,-7.3717456,921.27 -39.4377480,-7.3717480,921.25 -39.4377403,-7.3717475,921.27 -39.4377327,-7.3717480,921.20 -39.4377251,-7.3717489,921.22 -39.4377251,-7.3717499,921.25 -39.4377327,-7.3717556,921.64 -39.4377098,-7.3717675,921.67 -39.4376221,-7.3717351,921.56 -39.4375496,-7.3717141,922.41 -39.4374733,-7.3716850,922.63 -39.4373932,-7.3716879,921.88 -39.4373283,-7.3717408,922.56 -39.4373283,-7.3717904,922.17 -39.4372673,-7.3718300,922.06 -39.4372215,-7.3718667,922.16 -39.4371719,-7.3719125,921.64 -39.4371147,-7.3719516,922.59 -39.4371033,-7.3719659,922.73 -39.4371033,-7.3719664,922.77 -39.4370804,-7.3719840,922.92 -39.4370270,-7.3719859,921.81 -39.4370193,-7.3719063,917.59 -39.4369774,-7.3718438,915.11 -39.4369583,-7.3718081,913.42 -39.4368782,-7.3717999,913.22 -39.4367828,-7.3717990,912.97 -39.4367332,-7.3718920,913.27 -39.4367523,-7.3720088,913.89 -39.4367218,-7.3721151,916.88 -39.4366951,-7.3721952,917.39 -39.4366226,-7.3722148,917.23 -39.4365463,-7.3721638,917.25 -39.4364662,-7.3721638,917.36 -39.4363632,-7.3721743,917.72 -39.4363289,-7.3722630,919.03 -39.4363098,-7.3722377,919.11 -39.4362564,-7.3721700,919.36 -39.4362488,-7.3720875,918.97 -39.4363251,-7.3720331,918.95 -39.4363556,-7.3719697,916.83 -39.4364128,-7.3718753,914.17 -39.4364738,-7.3718376,913.55 -39.4365387,-7.3718100,913.47 -39.4366112,-7.3717446,913.97 -39.4366684,-7.3716712,913.64 -39.4367371,-7.3716450,915.14 -39.4367676,-7.3716393,916.59 -39.4368172,-7.3715606,915.44 -39.4368896,-7.3714962,915.03 -39.4368973,-7.3714929,915.70 -39.4368973,-7.3714929,915.77 -39.4369087,-7.3714871,915.78 -39.4368744,-7.3714609,916.31 -39.4368858,-7.3714557,916.34 -39.4369354,-7.3714347,916.36 -39.4369774,-7.3714280,917.20 -39.4370117,-7.3714089,917.17 -39.4370461,-7.3714128,917.27 -39.4371071,-7.3713861,917.28 -39.4371796,-7.3712969,917.28 -39.4371986,-7.3712573,915.09 -39.4372215,-7.3711963,912.11 -39.4371796,-7.3711224,912.17 -39.4370918,-7.3710299,911.66 -39.4370461,-7.3709249,910.97 -39.4370728,-7.3708601,909.83 -39.4370995,-7.3707685,910.89 -39.4371681,-7.3707085,910.66 -39.4372635,-7.3707056,914.27 -39.4373169,-7.3707757,917.66 -39.4373550,-7.3707924,919.70 -39.4373627,-7.3707809,920.47 -39.4373360,-7.3708110,920.98 -39.4373932,-7.3708134,920.36 -39.4374046,-7.3708158,920.56 -39.4374504,-7.3707628,919.92 -39.4375458,-7.3706617,918.63 -39.4375992,-7.3706045,916.34 -39.4376106,-7.3705807,916.95 -39.4376793,-7.3705282,917.58 -39.4376945,-7.3704910,916.80 -39.4376450,-7.3704629,916.38 -39.4376526,-7.3704486,916.44 -39.4376984,-7.3704824,916.55 -39.4377861,-7.3705459,919.48 -39.4378395,-7.3706007,922.97 -39.4379234,-7.3706541,922.95 -39.4380150,-7.3706932,922.48 -39.4381180,-7.3706989,921.16 -39.4381676,-7.3706045,915.75 -39.4381409,-7.3704877,913.92 -39.4381256,-7.3703985,910.58 -39.4381256,-7.3703485,910.17 -39.4381371,-7.3703403,911.42 -39.4381866,-7.3704138,915.14 -39.4382744,-7.3704348,918.70 -39.4383240,-7.3703947,918.38 -39.4383774,-7.3703232,917.14 -39.4384918,-7.3703079,917.27 -39.4385757,-7.3702731,915.70 -39.4386635,-7.3702459,913.64 -39.4386635,-7.3702388,913.69 -39.4386711,-7.3702750,913.45 -39.4386787,-7.3702693,913.39 -39.4386902,-7.3701892,913.45 -39.4386253,-7.3700967,913.48 -39.4385605,-7.3700705,913.75 -39.4386063,-7.3700657,913.75 -39.4386978,-7.3700838,914.75 -39.4387817,-7.3700271,914.44 -39.4388466,-7.3699751,914.81 -39.4388733,-7.3698721,911.36 -39.4388161,-7.3698010,910.84 -39.4387703,-7.3697166,911.00 -39.4387054,-7.3696771,911.02 -39.4386330,-7.3696027,910.03 -39.4385414,-7.3695426,913.31 -39.4384727,-7.3695812,916.53 -39.4384613,-7.3695207,915.66 -39.4384918,-7.3695307,916.14 -39.4385757,-7.3694954,916.47 -39.4386482,-7.3694615,916.20 -39.4386520,-7.3694625,916.08 -39.4386635,-7.3694963,916.33 -39.4387321,-7.3695168,916.58 -39.4387512,-7.3695130,916.59 -39.4387436,-7.3694158,917.11 -39.4388084,-7.3693738,917.33 -39.4388580,-7.3693309,917.92 -39.4389000,-7.3692861,916.66 -39.4389381,-7.3692293,916.50 -39.4388580,-7.3691440,916.03 -39.4388008,-7.3690453,912.91 -39.4387665,-7.3689637,911.08 -39.4387894,-7.3688779,911.05 -39.4387779,-7.3687944,912.70 -39.4387207,-7.3687329,912.94 -39.4386749,-7.3687139,913.80 -39.4386024,-7.3687105,914.72 -39.4385872,-7.3686996,914.64 -39.4385910,-7.3686533,913.50 -39.4385681,-7.3685527,911.77 -39.4385452,-7.3684587,911.69 -39.4385376,-7.3684292,911.67 -39.4385223,-7.3683791,910.92 -39.4384689,-7.3683243,912.47 -39.4384232,-7.3682880,911.67 -39.4384155,-7.3682070,911.88 -39.4383926,-7.3681464,912.59 -39.4383926,-7.3681078,913.19 -39.4384079,-7.3680711,913.75 -39.4384308,-7.3679905,914.05 -39.4384003,-7.3679204,914.73 -39.4383240,-7.3678875,914.69 -39.4382553,-7.3678641,915.39 -39.4382324,-7.3678274,915.98 -39.4381828,-7.3677821,917.14 -39.4381218,-7.3678355,917.84 -39.4380531,-7.3678918,918.94 -39.4379921,-7.3679070,921.14 -39.4379044,-7.3679199,922.22 -39.4378548,-7.3679376,921.67 -39.4377632,-7.3679090,917.52 -39.4376945,-7.3678570,916.72 -39.4376678,-7.3677769,916.88 -39.4376068,-7.3676753,915.11 -39.4375839,-7.3676624,915.28 -39.4375000,-7.3676600,915.00 -39.4374275,-7.3676529,915.30 -39.4373817,-7.3676128,914.19 -39.4373474,-7.3675680,913.31 -39.4372826,-7.3675628,913.63 -39.4372139,-7.3675122,912.72 -39.4371681,-7.3674784,913.34 -39.4371300,-7.3674302,913.73 -39.4370956,-7.3673916,913.89 -39.4370575,-7.3673668,914.97 -39.4370308,-7.3673439,916.11 -39.4369698,-7.3673172,917.23 -39.4369202,-7.3672962,917.78 -39.4368668,-7.3672962,917.34 -39.4368057,-7.3672805,917.05 -39.4367981,-7.3672628,917.41 -39.4367256,-7.3672047,918.06 -39.4366684,-7.3671532,917.75 -39.4365883,-7.3671198,917.31 -39.4364929,-7.3671350,917.27 -39.4363747,-7.3671036,916.78 -39.4363480,-7.3670545,916.30 -39.4363403,-7.3669796,916.48 -39.4363594,-7.3668947,918.36 -39.4364090,-7.3667960,919.98 -39.4364243,-7.3667121,921.81 -39.4364319,-7.3666263,923.06 -39.4364204,-7.3665218,921.30 -39.4364548,-7.3664393,920.03 -39.4364586,-7.3663635,918.83 -39.4364052,-7.3662882,919.30 -39.4363708,-7.3662138,918.14 -39.4363861,-7.3661294,917.02 -39.4363518,-7.3660474,916.31 -39.4363060,-7.3659606,916.36 -39.4362030,-7.3659196,916.31 -39.4361916,-7.3659310,918.28 -39.4361916,-7.3659086,920.00 -39.4360580,-7.3659081,919.89 -39.4359627,-7.3659105,919.77 -39.4359093,-7.3659978,919.58 -39.4358559,-7.3660560,920.78 -39.4358101,-7.3660655,921.44 -39.4357910,-7.3660917,922.05 -39.4358025,-7.3660884,922.13 -39.4358101,-7.3660874,922.14 -39.4357948,-7.3661218,922.22 -39.4357872,-7.3661332,922.28 -39.4357834,-7.3661308,922.38 -39.4357948,-7.3661256,922.36 -39.4357910,-7.3661227,922.34 -39.4358063,-7.3661122,921.81 -39.4358253,-7.3661122,921.14 -39.4358215,-7.3661060,921.00 -39.4358139,-7.3661075,920.98 -39.4358139,-7.3661056,920.97 -39.4357567,-7.3660927,920.81 -39.4356995,-7.3660979,920.53 -39.4356613,-7.3661370,919.84 -39.4356804,-7.3661275,919.56 -39.4356689,-7.3661880,919.36 -39.4357071,-7.3661871,920.67 -39.4357109,-7.3661857,920.75 -39.4357224,-7.3661842,920.94 -39.4357452,-7.3661509,921.88 -39.4357338,-7.3661547,921.94 -39.4357376,-7.3661733,921.94 -39.4357262,-7.3662009,922.27 -39.4357376,-7.3661780,922.47 -39.4357338,-7.3661642,923.23 -39.4357452,-7.3661323,923.58 -39.4357529,-7.3661313,923.59 -39.4357796,-7.3661442,923.25 -39.4357643,-7.3661504,923.22 -39.4357491,-7.3661571,923.23 -39.4357452,-7.3661704,922.94 -39.4357300,-7.3661752,922.94 -39.4357376,-7.3661723,922.95 -39.4357338,-7.3661375,922.92 -39.4357262,-7.3661394,922.91 -39.4357376,-7.3661337,922.91 -39.4357376,-7.3661304,922.98 -39.4357491,-7.3661246,923.05 -39.4357376,-7.3661280,923.13 -39.4356728,-7.3661246,923.86 -39.4356651,-7.3661261,923.97 -39.4356575,-7.3661518,923.89 -39.4356689,-7.3661456,924.19 -39.4356575,-7.3661518,924.25 -39.4356499,-7.3661566,924.30 -39.4356499,-7.3661566,924.27 -39.4356461,-7.3661590,924.27 -39.4356461,-7.3661580,924.31 -39.4356728,-7.3661633,924.69 -39.4356728,-7.3661633,924.70 -39.4356689,-7.3661666,924.70 -39.4356766,-7.3661633,924.75 -39.4356804,-7.3661623,924.78 -39.4357033,-7.3661690,924.44 -39.4357071,-7.3661690,924.39 -39.4357071,-7.3661695,924.41 -39.4357224,-7.3661704,924.45 -39.4357185,-7.3661718,924.45 -39.4356995,-7.3661957,924.83 -39.4356995,-7.3661942,924.83 -39.4357033,-7.3661933,924.84 -39.4357033,-7.3661942,924.84 -39.4357300,-7.3661799,924.56 -39.4357567,-7.3661513,924.05 -39.4357414,-7.3661537,924.06 -39.4357300,-7.3661585,924.05 -39.4357300,-7.3661590,924.06 -39.4357300,-7.3661590,924.08 -39.4357643,-7.3661394,923.48 -39.4357681,-7.3661280,923.38 -39.4357796,-7.3661156,923.45 -39.4357681,-7.3661270,922.55 -39.4357910,-7.3661246,922.08 -39.4357948,-7.3661242,922.09 -39.4358025,-7.3661218,922.06 -39.4357910,-7.3661242,922.02 -39.4357948,-7.3661304,921.91 -39.4357948,-7.3661304,921.88 -39.4357567,-7.3661089,921.67 -39.4357491,-7.3661098,922.03 -39.4357529,-7.3660994,922.23 -39.4357414,-7.3661027,922.34 -39.4357567,-7.3660893,922.75 -39.4357643,-7.3660860,922.81 -39.4357529,-7.3660898,922.83 -39.4357376,-7.3661022,922.13 -39.4357452,-7.3661003,921.94 -39.4357529,-7.3661056,922.08 -39.4357491,-7.3661079,922.11 -39.4357338,-7.3661137,922.11 -39.4357452,-7.3661246,921.66 -39.4357452,-7.3661256,921.67 -39.4357414,-7.3661275,921.64 -39.4357414,-7.3661284,921.66 -39.4357376,-7.3661289,921.64 -39.4357300,-7.3661318,921.63 -39.4357338,-7.3661304,921.67 -39.4357414,-7.3661294,921.69 -39.4357452,-7.3661294,921.69 -39.4357338,-7.3661323,921.70 -39.4357147,-7.3661394,921.77 -39.4356766,-7.3661118,921.47 -39.4356613,-7.3661160,921.47 -39.4356613,-7.3661151,921.52 -39.4356804,-7.3661094,921.28 -39.4356956,-7.3661180,921.31 -39.4357033,-7.3661170,921.31 -39.4357033,-7.3661184,921.30 -39.4357109,-7.3661170,921.22 -39.4357109,-7.3661165,921.20 -39.4357224,-7.3661132,921.22 -39.4357300,-7.3661113,921.23 -39.4357376,-7.3661098,921.28 -39.4357452,-7.3661079,921.30 -39.4357491,-7.3661084,921.25 -39.4357491,-7.3661442,921.56 -39.4357109,-7.3661647,921.28 -39.4357109,-7.3661861,921.06 -39.4357605,-7.3662109,920.97 -39.4357758,-7.3662229,920.92 -39.4358215,-7.3662553,919.75 -39.4358063,-7.3662572,919.56 -39.4357834,-7.3662591,919.55 -39.4357719,-7.3662691,919.86 -39.4357834,-7.3662639,919.89 -39.4357758,-7.3662672,919.91 -39.4357796,-7.3662615,920.17 -39.4357719,-7.3662620,920.94 -39.4357643,-7.3662724,922.73 -39.4357491,-7.3662610,924.83 -39.4357719,-7.3662496,926.03 -39.4357643,-7.3662553,925.95 -39.4357643,-7.3662562,925.97 -39.4357567,-7.3662577,925.97 -39.4357491,-7.3662605,925.95 -39.4357605,-7.3662267,925.91 -39.4357681,-7.3662229,925.88 -39.4357834,-7.3662152,925.83 -39.4357948,-7.3662095,925.77 -39.4358025,-7.3662033,925.70 -39.4358177,-7.3661971,925.69 -39.4358597,-7.3660784,923.48 -39.4359169,-7.3659801,921.17 -39.4359474,-7.3659010,919.67 -39.4359360,-7.3658233,918.16 -39.4360085,-7.3658276,918.33 -39.4360924,-7.3658934,918.72 -39.4361801,-7.3658543,918.50 -39.4362488,-7.3658228,919.36 -39.4363518,-7.3658390,918.22 -39.4364395,-7.3658719,918.06 -39.4365234,-7.3658805,917.92 -39.4365921,-7.3657961,918.81 -39.4366608,-7.3657589,918.45 -39.4367599,-7.3657198,917.89 -39.4368744,-7.3656931,918.11 -39.4369659,-7.3656926,918.36 -39.4370422,-7.3657060,919.80 -39.4371147,-7.3656826,919.03 -39.4372292,-7.3656211,918.59 -39.4373016,-7.3655410,918.25 -39.4373970,-7.3654985,918.06 -39.4374161,-7.3653922,917.39 -39.4374275,-7.3652992,917.88 -39.4374466,-7.3652477,920.03 -39.4375114,-7.3651805,921.47 -39.4375763,-7.3651056,922.19 -39.4375725,-7.3650866,921.13 -39.4375725,-7.3650870,921.14 -39.4376068,-7.3651581,921.75 -39.4376831,-7.3651557,921.59 -39.4377823,-7.3651195,920.39 -39.4378662,-7.3651152,919.86 -39.4378662,-7.3651152,919.88 -39.4379234,-7.3651004,919.86 -39.4379845,-7.3651371,920.27 -39.4380455,-7.3651524,920.02 -39.4380684,-7.3651528,920.11 -39.4380608,-7.3651452,918.81 -39.4380951,-7.3651428,918.72 -39.4381599,-7.3651834,918.23 -39.4381676,-7.3651729,917.48 -39.4381638,-7.3651838,917.41 -39.4381714,-7.3651853,917.44 -39.4382019,-7.3652096,917.97 -39.4382057,-7.3652134,917.98 -39.4382362,-7.3652472,917.72 -39.4382744,-7.3653007,917.69 -39.4382896,-7.3653030,917.70 -39.4383087,-7.3653059,918.47 -39.4383087,-7.3653054,918.45 -39.4383163,-7.3653035,918.36 -39.4383202,-7.3653026,918.31 -39.4383202,-7.3652925,917.88 -39.4383354,-7.3652849,917.97 -39.4383736,-7.3652654,917.84 -39.4384346,-7.3652792,918.09 -39.4384842,-7.3652601,917.83 -39.4385185,-7.3652844,918.64 -39.4385223,-7.3652864,918.78 -39.4385147,-7.3653016,918.25 -39.4385147,-7.3653579,917.55 -39.4385986,-7.3653622,917.41 -39.4386673,-7.3653283,915.97 -39.4387589,-7.3653178,915.75 -39.4388275,-7.3652673,915.41 -39.4389267,-7.3652630,914.94 -39.4390030,-7.3652129,914.38 -39.4391060,-7.3651609,913.72 -39.4391937,-7.3651218,912.98 -39.4392815,-7.3650355,912.72 -39.4393349,-7.3649464,912.94 -39.4394112,-7.3648801,913.25 -39.4394646,-7.3648343,913.08 -39.4395332,-7.3647795,911.84 -39.4396095,-7.3647223,911.30 -39.4396858,-7.3646550,910.22 -39.4397888,-7.3646340,909.70 -39.4398994,-7.3646441,909.80 -39.4399529,-7.3646517,909.59 -39.4399643,-7.3647170,909.80 -39.4400101,-7.3647795,910.83 -39.4400597,-7.3648520,912.70 -39.4401283,-7.3649335,913.23 -39.4401970,-7.3650236,912.86 -39.4402390,-7.3650656,912.91 -39.4402618,-7.3650842,912.67 -39.4403763,-7.3651452,911.88 -39.4404755,-7.3651352,911.80 -39.4405823,-7.3651004,911.38 -39.4406662,-7.3650608,911.33 -39.4407539,-7.3650341,913.19 -39.4408493,-7.3650498,913.14 -39.4409370,-7.3650637,913.23 -39.4410400,-7.3650694,912.25 -39.4411392,-7.3650980,912.22 -39.4412308,-7.3650317,911.53 -39.4412689,-7.3649926,911.03 -39.4412880,-7.3649673,910.52 -39.4413452,-7.3649149,909.56 -39.4414177,-7.3648748,909.34 -39.4414215,-7.3648477,908.56 -39.4414673,-7.3648834,911.55 -39.4414902,-7.3648996,914.88 -39.4415169,-7.3648829,915.28 -39.4415817,-7.3648095,914.64 -39.4416542,-7.3646984,914.67 -39.4417496,-7.3646379,913.75 -39.4417610,-7.3645325,913.86 -39.4417839,-7.3644814,913.72 -39.4417114,-7.3644352,913.78 -39.4416695,-7.3643770,913.84 -39.4415932,-7.3643165,913.30 -39.4415665,-7.3642769,913.20 -39.4415398,-7.3642654,912.88 -39.4415436,-7.3642564,912.81 -39.4415092,-7.3641710,911.80 -39.4414024,-7.3639622,909.81 -39.4413528,-7.3638763,909.94 -39.4413338,-7.3638306,909.48 -39.4413071,-7.3637924,909.77 -39.4412270,-7.3636580,910.22 -39.4412117,-7.3635807,908.80 -39.4412117,-7.3634768,908.59 -39.4411850,-7.3634176,908.41 -39.4411240,-7.3633318,907.59 -39.4411240,-7.3632941,907.83 -39.4411240,-7.3632398,907.94 -39.4411469,-7.3631606,908.19 -39.4411659,-7.3631516,908.69 -39.4412117,-7.3631005,908.92 -39.4412804,-7.3630419,909.92 -39.4412842,-7.3629766,910.17 -39.4412689,-7.3629022,909.86 -39.4412498,-7.3628240,909.44 -39.4412041,-7.3627772,908.63 -39.4411964,-7.3627677,908.67 -39.4412003,-7.3627310,908.70 -39.4412575,-7.3625855,908.17 -39.4412956,-7.3625145,908.22 -39.4413376,-7.3624349,908.31 -39.4413452,-7.3623605,909.16 -39.4413414,-7.3622947,909.50 -39.4413605,-7.3621960,909.78 -39.4413033,-7.3621516,911.09 -39.4412422,-7.3621540,911.86 -39.4413147,-7.3621168,912.61 -39.4413376,-7.3621011,912.80 -39.4413261,-7.3620992,912.52 -39.4413605,-7.3621049,912.05 -39.4413605,-7.3621039,912.05 -39.4413490,-7.3621225,912.28 -39.4413452,-7.3621392,914.23 -39.4413681,-7.3620872,914.31 -39.4414101,-7.3619819,913.97 -39.4414635,-7.3619232,913.52 -39.4414864,-7.3619156,913.44 -39.4414902,-7.3618870,913.53 -39.4414902,-7.3618741,913.61 -39.4414864,-7.3618736,913.63 -39.4414749,-7.3618746,913.63 -39.4413490,-7.3618121,913.36 -39.4412613,-7.3617668,913.72 -39.4412498,-7.3617678,913.75 -39.4412498,-7.3617630,913.73 -39.4412537,-7.3617172,913.67 -39.4412498,-7.3617144,913.67 -39.4412346,-7.3616242,914.20 -39.4412270,-7.3616242,914.16 -39.4412003,-7.3615766,914.56 -39.4411316,-7.3615479,915.73 -39.4410286,-7.3614669,915.44 -39.4409561,-7.3614473,915.39 -39.4408951,-7.3614030,915.27 -39.4409714,-7.3613920,914.73 -39.4410515,-7.3613467,914.92 -39.4410591,-7.3612704,914.92 -39.4410896,-7.3612018,914.58 -39.4411697,-7.3611231,914.66 -39.4412231,-7.3610725,914.86 -39.4412994,-7.3610401,915.27 -39.4413567,-7.3609552,914.83 -39.4414101,-7.3609180,915.97 -39.4414749,-7.3608761,915.89 -39.4415588,-7.3608618,915.30 -39.4416084,-7.3608294,916.33 -39.4416389,-7.3607345,916.94 -39.4415932,-7.3607020,916.42 -39.4415779,-7.3606744,916.22 -39.4415436,-7.3606572,915.95 -39.4415092,-7.3606591,915.73 -39.4414291,-7.3606148,915.91 -39.4414063,-7.3606076,916.02 -39.4412651,-7.3605576,916.63 -39.4411850,-7.3605590,917.17 -39.4411316,-7.3605418,917.31 -39.4411392,-7.3605342,917.58 -39.4411278,-7.3605375,917.59 -39.4411049,-7.3605285,917.61 -39.4410820,-7.3604970,917.55 -39.4410172,-7.3604426,916.66 -39.4409027,-7.3603878,915.33 -39.4408989,-7.3603778,915.33 -39.4408531,-7.3603868,915.44 -39.4407959,-7.3603559,915.58 -39.4407120,-7.3603420,915.27 -39.4406891,-7.3603292,914.75 -39.4406853,-7.3603292,914.78 -39.4406776,-7.3603320,914.77 -39.4406738,-7.3603334,914.72 -39.4406700,-7.3603344,914.69 -39.4406662,-7.3603349,914.70 -39.4406738,-7.3603325,914.75 -39.4406700,-7.3603320,914.78 -39.4406776,-7.3603287,914.78 -39.4406700,-7.3603282,914.77 -39.4406013,-7.3602815,914.22 -39.4405403,-7.3602428,914.66 -39.4405251,-7.3601909,914.45 -39.4405365,-7.3600745,914.09 -39.4405251,-7.3600302,913.78 -39.4405212,-7.3599410,913.09 -39.4405098,-7.3598905,913.19 -39.4405899,-7.3598132,913.30 -39.4406433,-7.3597703,913.27 -39.4407158,-7.3597732,913.55 -39.4407806,-7.3597965,913.38 -39.4407959,-7.3598547,914.38 -39.4408226,-7.3597956,915.09 -39.4408684,-7.3597293,915.39 -39.4409142,-7.3596792,915.98 -39.4409790,-7.3595934,915.58 -39.4410095,-7.3596392,916.00 -39.4410095,-7.3595948,915.58 -39.4409790,-7.3595171,916.56 -39.4409981,-7.3594365,917.09 -39.4409676,-7.3594131,917.30 -39.4408836,-7.3593621,916.14 -39.4408188,-7.3593097,916.27 -39.4408188,-7.3592296,916.16 -39.4407997,-7.3591151,915.95 -39.4408188,-7.3590450,915.45 -39.4408607,-7.3589282,914.91 -39.4408798,-7.3589134,916.09 -39.4408531,-7.3588982,915.75 -39.4408226,-7.3588457,916.23 -39.4408417,-7.3587813,915.95 -39.4408035,-7.3587041,915.95 -39.4407845,-7.3586273,915.42 -39.4407616,-7.3585505,916.03 -39.4407501,-7.3585162,916.28 -39.4406853,-7.3583889,915.77 -39.4406548,-7.3583322,915.55 -39.4406853,-7.3582287,915.11 -39.4407005,-7.3581381,915.84 -39.4406357,-7.3580675,917.78 -39.4405594,-7.3580179,918.89 -39.4404716,-7.3580079,919.88 -39.4403915,-7.3580008,919.59 -39.4402809,-7.3580127,920.03 -39.4402161,-7.3580031,921.58 -39.4401436,-7.3580251,922.28 -39.4400826,-7.3580217,922.64 -39.4399643,-7.3580298,923.11 -39.4398422,-7.3580041,923.00 -39.4397354,-7.3579578,923.47 -39.4397392,-7.3579316,923.84 -39.4397469,-7.3579240,923.86 -39.4396858,-7.3578701,923.75 -39.4395905,-7.3577623,922.66 -39.4394875,-7.3577065,923.17 -39.4393959,-7.3576446,922.97 -39.4393272,-7.3576074,921.41 -39.4392891,-7.3575902,922.00 -39.4392548,-7.3575954,921.83 -39.4391365,-7.3575935,922.06 -39.4390678,-7.3575964,921.63 -39.4390717,-7.3575926,921.56 -39.4391136,-7.3575215,922.84 -39.4390984,-7.3575001,922.31 -39.4390297,-7.3574724,922.95 -39.4389305,-7.3574619,922.13 -39.4388924,-7.3573818,921.55 -39.4389076,-7.3573098,921.06 -39.4389076,-7.3573074,921.11 -39.4389114,-7.3572993,921.08 -39.4389153,-7.3572917,921.06 -39.4389076,-7.3571944,920.89 -39.4387703,-7.3569751,921.00 -39.4387589,-7.3569503,921.19 -39.4386406,-7.3568377,921.31 -39.4385529,-7.3567562,921.91 -39.4385185,-7.3566923,921.88 -39.4384270,-7.3566165,921.30 -39.4383888,-7.3565302,920.52 -39.4384308,-7.3564672,921.58 -39.4384117,-7.3564215,922.19 -39.4383469,-7.3563895,922.25 -39.4383812,-7.3564215,921.56 -39.4383392,-7.3565068,921.08 -39.4382553,-7.3565488,920.70 -39.4382439,-7.3564949,920.27 -39.4382057,-7.3564649,919.94 -39.4381943,-7.3564653,919.86 -39.4381752,-7.3564181,919.88 -39.4381180,-7.3563843,919.98 -39.4380836,-7.3563833,919.94 -39.4379692,-7.3563652,919.94 -39.4378395,-7.3563643,920.14 -39.4377441,-7.3563790,920.59 -39.4377480,-7.3564177,921.08 -39.4376831,-7.3565049,921.78 -39.4375725,-7.3565683,922.89 -39.4375153,-7.3566456,922.38 -39.4374771,-7.3567500,922.02 -39.4374275,-7.3568525,921.53 -39.4373932,-7.3568764,920.75 -39.4374161,-7.3569050,920.42 -39.4373703,-7.3569107,920.02 -39.4372787,-7.3568974,919.31 -39.4372826,-7.3568931,919.00 -39.4373322,-7.3569326,918.95 -39.4373474,-7.3570209,919.38 -39.4372749,-7.3570447,919.77 -39.4372902,-7.3570714,919.72 -39.4372482,-7.3571067,919.52 -39.4371986,-7.3571548,918.92 -39.4371185,-7.3572145,919.56 -39.4370155,-7.3572159,920.02 -39.4369087,-7.3572469,920.00 -39.4368973,-7.3573294,919.11 -39.4368858,-7.3573828,918.64 -39.4368820,-7.3574891,918.84 -39.4368515,-7.3575702,919.09 -39.4368668,-7.3576245,918.91 -39.4368095,-7.3576784,919.13 -39.4367371,-7.3577557,919.25 -39.4366798,-7.3578434,919.27 -39.4365845,-7.3579249,919.70 -39.4365196,-7.3579388,919.94 -39.4364471,-7.3579521,920.23 -39.4363899,-7.3579869,920.63 -39.4363327,-7.3580308,921.28 -39.4363251,-7.3580809,921.52 -39.4362831,-7.3581691,923.17 -39.4363441,-7.3582687,922.64 -39.4364281,-7.3583598,922.00 -39.4364967,-7.3584352,920.64 -39.4365425,-7.3585267,919.59 -39.4366188,-7.3586283,918.95 -39.4366798,-7.3587198,917.27 -39.4367332,-7.3588095,914.52 -39.4367714,-7.3588767,914.05 -39.4368439,-7.3589311,914.09 -39.4369354,-7.3590398,913.33 -39.4370117,-7.3591194,913.03 -39.4371109,-7.3591800,912.03 -39.4371910,-7.3592715,911.02 -39.4372787,-7.3593431,909.81 -39.4373589,-7.3593974,908.00 -39.4374161,-7.3594956,906.92 -39.4374542,-7.3596053,906.63 -39.4374695,-7.3596358,906.05 -39.4374046,-7.3596649,907.75 -39.4372940,-7.3597202,907.94 -39.4372177,-7.3597360,908.22 -39.4371376,-7.3597765,909.45 -39.4371033,-7.3597951,909.53 -39.4371567,-7.3598881,908.09 -39.4371758,-7.3599973,908.33 -39.4371376,-7.3601184,912.31 -39.4371758,-7.3601880,912.84 -39.4371300,-7.3602676,913.95 -39.4370193,-7.3602958,917.50 -39.4369202,-7.3603616,920.66 -39.4368591,-7.3604460,923.72 -39.4368248,-7.3605084,926.17 -39.4367638,-7.3605571,928.56 -39.4367180,-7.3606348,928.89 -39.4366989,-7.3607411,929.53 -39.4366798,-7.3608184,930.69 -39.4367409,-7.3609324,928.55 -39.4367065,-7.3610334,927.20 -39.4366837,-7.3611145,926.38 -39.4366875,-7.3611269,926.13 -39.4366951,-7.3611426,925.27 -39.4366837,-7.3611469,925.31 -39.4366684,-7.3611517,924.56 -39.4365959,-7.3611474,924.34 -39.4365730,-7.3611240,924.55 -39.4365501,-7.3611226,924.20 -39.4364700,-7.3611526,924.03 -39.4363518,-7.3611836,922.20 -39.4362869,-7.3612118,922.34 -39.4362335,-7.3612547,921.34 -39.4361877,-7.3612905,920.91 -39.4361000,-7.3613782,921.25 -39.4360352,-7.3613825,921.39 -39.4360275,-7.3613873,921.58 -39.4360008,-7.3614192,921.78 -39.4359856,-7.3614902,922.00 -39.4359779,-7.3614945,922.02 -39.4359398,-7.3614955,923.00 -39.4359360,-7.3615608,921.36 -39.4359283,-7.3616681,920.06 -39.4358978,-7.3617520,919.64 -39.4358597,-7.3618422,921.52 -39.4358253,-7.3618956,921.72 -39.4358482,-7.3619266,920.78 -39.4358940,-7.3620071,919.19 -39.4359131,-7.3620257,918.83 -39.4358711,-7.3619542,918.77 -39.4358635,-7.3618503,917.78 -39.4358292,-7.3617682,916.63 -39.4357834,-7.3616838,915.42 -39.4357338,-7.3615937,915.13 -39.4356537,-7.3615699,915.20 -39.4355087,-7.3615990,914.97 -39.4354057,-7.3616371,917.09 -39.4353180,-7.3616753,919.36 -39.4353180,-7.3617549,919.42 -39.4352608,-7.3618288,919.86 -39.4352455,-7.3618989,920.64 -39.4352684,-7.3619628,921.03 -39.4352798,-7.3620954,919.59 -39.4353218,-7.3621440,920.58 -39.4353638,-7.3621449,921.20 -39.4353714,-7.3621454,921.25 -39.4354286,-7.3621898,920.59 -39.4354553,-7.3622127,920.13 -39.4354057,-7.3622966,920.47 -39.4353256,-7.3623281,920.50 -39.4352798,-7.3623657,920.17 -39.4352760,-7.3624187,919.56 -39.4352455,-7.3625007,919.84 -39.4352531,-7.3625751,919.55 -39.4352570,-7.3626046,918.80 -39.4352341,-7.3626347,919.03 -39.4352493,-7.3626833,919.67 -39.4351616,-7.3627386,921.34 -39.4351082,-7.3627367,921.84 -39.4351997,-7.3627443,920.52 -39.4351997,-7.3628283,920.78 -39.4351883,-7.3628449,920.78 -39.4351463,-7.3629432,921.36 -39.4351349,-7.3629818,921.22 -39.4351578,-7.3630300,920.73 -39.4351616,-7.3630824,920.47 -39.4350777,-7.3631430,920.17 -39.4349937,-7.3631759,920.64 -39.4350929,-7.3631387,920.48 -39.4352036,-7.3630738,919.77 -39.4353065,-7.3630514,917.39 -39.4353752,-7.3630829,914.81 -39.4354324,-7.3631029,913.05 -39.4355011,-7.3630829,911.13 -39.4354668,-7.3631949,912.14 -39.4354897,-7.3633013,911.64 -39.4355392,-7.3633728,912.39 -39.4355927,-7.3634467,912.14 -39.4356384,-7.3635354,911.97 -39.4356842,-7.3636308,912.91 -39.4356537,-7.3637285,914.23 -39.4356117,-7.3637991,914.44 -39.4355621,-7.3638892,913.72 -39.4355469,-7.3639960,913.72 -39.4355202,-7.3640180,913.97 -39.4355354,-7.3640232,913.63 -39.4355927,-7.3640308,913.20 -39.4355621,-7.3640409,912.83 -39.4355240,-7.3640561,912.75 -39.4354706,-7.3641186,912.84 -39.4354630,-7.3642044,914.39 -39.4353638,-7.3642845,915.34 -39.4353790,-7.3643165,915.00 -39.4353981,-7.3643146,915.00 -39.4353905,-7.3643184,915.08 -39.4353523,-7.3642802,915.69 -39.4353180,-7.3642507,917.09 -39.4352493,-7.3642745,917.38 -39.4351921,-7.3642902,917.72 -39.4351273,-7.3643007,918.19 -39.4349709,-7.3643184,918.88 -39.4349670,-7.3643937,918.22 -39.4348946,-7.3644452,918.48 -39.4349136,-7.3644676,919.45 -39.4349136,-7.3643918,919.52 -39.4349098,-7.3643551,918.78 -39.4349365,-7.3642631,917.72 -39.4349442,-7.3641853,917.41 -39.4349556,-7.3640985,916.94 -39.4349518,-7.3640537,915.45 -39.4348831,-7.3641005,916.91 -39.4348145,-7.3641152,917.36 -39.4347305,-7.3641319,917.58 -39.4346313,-7.3641577,919.80 -39.4345741,-7.3642240,920.88 -39.4345016,-7.3642440,921.38 -39.4344711,-7.3642430,921.53 -39.4343796,-7.3642488,921.64 -39.4343185,-7.3642435,921.97 -39.4342880,-7.3642898,921.75 -39.4342346,-7.3643298,921.94 -39.4342613,-7.3643532,921.88 -39.4342651,-7.3643885,922.13 -39.4342690,-7.3643894,922.09 -39.4342728,-7.3643918,922.03 -39.4342804,-7.3643904,922.00 -39.4342728,-7.3643961,921.97 -39.4342651,-7.3644018,921.95 -39.4342651,-7.3644047,921.95 -39.4342613,-7.3644080,921.98 -39.4342537,-7.3644538,921.39 -39.4342461,-7.3644581,921.39 -39.4342499,-7.3644595,921.33 -39.4342499,-7.3644619,921.34 -39.4342308,-7.3644867,921.33 -39.4342499,-7.3645077,920.77 -39.4342575,-7.3645806,920.72 -39.4342308,-7.3646421,920.53 -39.4342194,-7.3646498,920.53 -39.4342155,-7.3646555,920.50 -39.4342232,-7.3647170,922.23 -39.4342422,-7.3647647,922.33 -39.4342499,-7.3647652,922.31 -39.4342499,-7.3647699,922.28 -39.4342537,-7.3648200,921.75 -39.4342461,-7.3648291,921.73 -39.4342308,-7.3648381,921.72 -39.4342575,-7.3649931,920.86 -39.4342499,-7.3650112,920.22 -39.4342384,-7.3650188,920.25 -39.4342117,-7.3650446,920.39 -39.4342308,-7.3650875,920.36 -39.4342079,-7.3651571,921.09 -39.4341927,-7.3651638,921.19 -39.4341698,-7.3652205,920.64 -39.4341621,-7.3652315,920.94 -39.4341621,-7.3652325,920.94 -39.4341431,-7.3652434,920.94 -39.4341278,-7.3652453,922.06 -39.4341125,-7.3652496,922.08 -39.4339943,-7.3652864,923.75 -39.4339638,-7.3653011,924.73 -39.4339600,-7.3653564,924.63 -39.4339485,-7.3653789,924.73 -39.4338684,-7.3654046,925.16 -39.4338493,-7.3653998,925.13 -39.4337997,-7.3654170,926.81 -39.4337730,-7.3654089,926.06 </coordinates>
</LineString>
</MultiGeometry>
</Placemark>
<Folder>
<name>waypoints</name>
<Placemark>
<name>
Fri Mar 07 09:18:38 2014 S=1.13 Km/hr
</name>
<styleUrl>
#styleMap_TLP_Start
</styleUrl>
<Point>
<coordinates>
-39.4125786,-7.3585172,805.58
</coordinates>
</Point>
</Placemark>
<Placemark>
<name>
Fri Mar 07 09:18:49 2014 S=0.69 Km/hr
</name>
<styleUrl>
#styleMap_TLP_Normal
</styleUrl>
<Point>
<coordinates>
-39.4131546,-7.3601532,833.75
</coordinates>
</Point>
</Placemark>
<Placemark>
<name>
Fri Mar 07 09:18:59 2014 S=1.79 Km/hr
</name>
<styleUrl>
#styleMap_TLP_Normal
</styleUrl>
<Point>
<coordinates>
-39.4131203,-7.3600535,856.67
</coordinates>
</Point>
</Placemark>
<Placemark>
<name>
Fri Mar 07 09:19:09 2014 S=1.46 Km/hr
</name>
<styleUrl>
#styleMap_TLP_Normal
</styleUrl>
<Point>
<coordinates>
-39.4131737,-7.3600674,853.02
</coordinates>
</Point>
</Placemark>
<Placemark>
<name>
Fri Mar 07 09:19:19 2014 S=1.63 Km/hr
</name>
<styleUrl>
#styleMap_TLP_Normal
</styleUrl>
<Point>
<coordinates>
-39.4132195,-7.3600140,853.58
</coordinates>
</Point>
</Placemark>
<Placemark>
<name>
Fri Mar 07 09:19:29 2014 S=0.67 Km/hr
</name>
<styleUrl>
#styleMap_TLP_Normal
</styleUrl>
<Point>
<coordinates>
-39.4132500,-7.3600268,852.73
</coordinates>
</Point>
</Placemark>
<Placemark>
<name>
Fri Mar 07 09:19:39 2014 S=0.89 Km/hr
</name>
<styleUrl>
#styleMap_TLP_Normal
</styleUrl>
<Point>
<coordinates>
-39.4132843,-7.3600388,857.00
</coordinates>
</Point>
</Placemark>
<Placemark>
<name>
Fri Mar 07 09:19:49 2014 S=1.33 Km/hr
</name>
<styleUrl>
#styleMap_TLP_Normal
</styleUrl>
<Point>
<coordinates>
-39.4133644,-7.3600402,851.55
</coordinates>
</Point>
</Placemark>
<Placemark>
<name>
Fri Mar 07 09:19:59 2014 S=0.85 Km/hr
</name>
<styleUrl>
#styleMap_TLP_Normal
</styleUrl>
<Point>
<coordinates>
-39.4134064,-7.3600335,848.66
</coordinates>
</Point>
</Placemark>
<Placemark>
<name>
Fri Mar 07 09:20:09 2014 S=0.94 Km/hr
</name>
<styleUrl>
#styleMap_TLP_Normal
</styleUrl>
<Point>
<coordinates>
-39.4134598,-7.3600469,851.50
</coordinates>
</Point>
</Placemark>
<Placemark>
<name>
Fri Mar 07 09:20:19 2014 S=0.97 Km/hr
</name>
<styleUrl>
#styleMap_TLP_Normal
</styleUrl>
<Point>
<coordinates>
-39.4134903,-7.3600302,852.94
</coordinates>
</Point>
</Placemark>
<Placemark>
<name>
Fri Mar 07 09:20:29 2014 S=1.30 Km/hr
</name>
<styleUrl>
#styleMap_TLP_Normal
</styleUrl>
<Point>
<coordinates>
-39.4135818,-7.3600259,849.94
</coordinates>
</Point>
</Placemark>
<Placemark>
<name>
Fri Mar 07 09:20:39 2014 S=2.86 Km/hr
</name>
<styleUrl>
#styleMap_TLP_Normal
</styleUrl>
<Point>
<coordinates>
-39.4136620,-7.3600388,855.45
</coordinates>
</Point>
</Placemark>
<Placemark>
<name>
Fri Mar 07 09:20:49 2014 S=1.09 Km/hr
</name>
<styleUrl>
#styleMap_TLP_Normal
</styleUrl>
<Point>
<coordinates>
-39.4136925,-7.3600121,855.83
</coordinates>
</Point>
</Placemark>
<Placemark>
<name>
Fri Mar 07 09:20:59 2014 S=0.91 Km/hr
</name>
<styleUrl>
#styleMap_TLP_Normal
</styleUrl>
<Point>
<coordinates>
-39.4137268,-7.3599205,855.30
</coordinates>
</Point>
</Placemark>
<Placemark>
<name>
Fri Mar 07 09:21:09 2014 S=0.68 Km/hr
</name>
<styleUrl>
#styleMap_TLP_Normal
</styleUrl>
<Point>
<coordinates>
-39.4137650,-7.3598900,857.23
</coordinates>
</Point>
</Placemark>
<Placemark>
<name>
Fri Mar 07 09:21:19 2014 S=2.02 Km/hr
</name>
<styleUrl>
#styleMap_TLP_Normal
</styleUrl>
<Point>
<coordinates>
-39.4138260,-7.3598909,857.73
</coordinates>
</Point>
</Placemark>
<Placemark>
<name>
Fri Mar 07 09:21:29 2014 S=1.08 Km/hr
</name>
<styleUrl>
#styleMap_TLP_Normal
</styleUrl>
<Point>
<coordinates>
-39.4138870,-7.3598595,856.41
</coordinates>
</Point>
</Placemark>
<Placemark>
<name>
Fri Mar 07 09:21:39 2014 S=0.99 Km/hr
</name>
<styleUrl>
#styleMap_TLP_Normal
</styleUrl>
<Point>
<coordinates>
-39.4139633,-7.3598499,855.27
</coordinates>
</Point>
</Placemark>
<Placemark>
<name>
Fri Mar 07 09:21:49 2014 S=1.73 Km/hr
</name>
<styleUrl>
#styleMap_TLP_Normal
</styleUrl>
<Point>
<coordinates>
-39.4140053,-7.3598633,858.41
</coordinates>
</Point>
</Placemark>
<Placemark>
<name>
Fri Mar 07 09:21:59 2014 S=1.46 Km/hr
</name>
<styleUrl>
#styleMap_TLP_Normal
</styleUrl>
<Point>
<coordinates>
-39.4140739,-7.3598866,857.02
</coordinates>
</Point>
</Placemark>
<Placemark>
<name>
Fri Mar 07 09:22:09 2014 S=1.54 Km/hr
</name>
<styleUrl>
#styleMap_TLP_Normal
</styleUrl>
<Point>
<coordinates>
-39.4141159,-7.3598647,855.58
</coordinates>
</Point>
</Placemark>
<Placemark>
<name>
Fri Mar 07 09:22:19 2014 S=1.48 Km/hr
</name>
<styleUrl>
#styleMap_TLP_Normal
</styleUrl>
<Point>
<coordinates>
-39.4141312,-7.3598218,857.81
</coordinates>
</Point>
</Placemark>
<Placemark>
<name>
Fri Mar 07 09:22:29 2014 S=1.30 Km/hr
</name>
<styleUrl>
#styleMap_TLP_Normal
</styleUrl>
<Point>
<coordinates>
-39.4141808,-7.3597846,860.66
</coordinates>
</Point>
</Placemark>
<Placemark>
<name>
Fri Mar 07 09:22:39 2014 S=0.61 Km/hr
</name>
<styleUrl>
#styleMap_TLP_Normal
</styleUrl>
<Point>
<coordinates>
-39.4142075,-7.3597465,862.05
</coordinates>
</Point>
</Placemark>
<Placemark>
<name>
Fri Mar 07 09:22:49 2014 S=1.52 Km/hr
</name>
<styleUrl>
#styleMap_TLP_Normal
</styleUrl>
<Point>
<coordinates>
-39.4142723,-7.3597193,861.75
</coordinates>
</Point>
</Placemark>
<Placemark>
<name>
Fri Mar 07 09:22:59 2014 S=1.84 Km/hr
</name>
<styleUrl>
#styleMap_TLP_Normal
</styleUrl>
<Point>
<coordinates>
-39.4142876,-7.3596854,863.77
</coordinates>
</Point>
</Placemark>
<Placemark>
<name>
Fri Mar 07 09:23:09 2014 S=2.35 Km/hr
</name>
<styleUrl>
#styleMap_TLP_Normal
</styleUrl>
<Point>
<coordinates>
-39.4143448,-7.3596425,864.23
</coordinates>
</Point>
</Placemark>
<Placemark>
<name>
Fri Mar 07 09:23:19 2014 S=1.89 Km/hr
</name>
<styleUrl>
#styleMap_TLP_Normal
</styleUrl>
<Point>
<coordinates>
-39.4144211,-7.3596110,863.06
</coordinates>
</Point>
</Placemark>
<Placemark>
<name>
Fri Mar 07 09:23:29 2014 S=2.17 Km/hr
</name>
<styleUrl>
#styleMap_TLP_Normal
</styleUrl>
<Point>
<coordinates>
-39.4144707,-7.3595958,864.97
</coordinates>
</Point>
</Placemark>
<Placemark>
<name>
Fri Mar 07 09:23:39 2014 S=2.21 Km/hr
</name>
<styleUrl>
#styleMap_TLP_Normal
</styleUrl>
<Point>
<coordinates>
-39.4145126,-7.3595629,864.59
</coordinates>
</Point>
</Placemark>
<Placemark>
<name>
Fri Mar 07 09:23:49 2014 S=2.35 Km/hr
</name>
<styleUrl>
#styleMap_TLP_Normal
</styleUrl>
<Point>
<coordinates>
-39.4145660,-7.3595052,868.53
</coordinates>
</Point>
</Placemark>
<Placemark>
<name>
Fri Mar 07 09:23:59 2014 S=2.92 Km/hr
</name>
<styleUrl>
#styleMap_TLP_Normal
</styleUrl>
<Point>
<coordinates>
-39.4146233,-7.3594718,869.58
</coordinates>
</Point>
</Placemark>
<Placemark>
<name>
Fri Mar 07 09:24:09 2014 S=2.47 Km/hr
</name>
<styleUrl>
#styleMap_TLP_Normal
</styleUrl>
<Point>
<coordinates>
-39.4146309,-7.3594074,869.27
</coordinates>
</Point>
</Placemark>
<Placemark>
<name>
Fri Mar 07 09:24:19 2014 S=1.14 Km/hr
</name>
<styleUrl>
#styleMap_TLP_Normal
</styleUrl>
<Point>
<coordinates>
-39.4146690,-7.3593836,871.13
</coordinates>
</Point>
</Placemark>
<Placemark>
<name>
Fri Mar 07 09:24:29 2014 S=2.49 Km/hr
</name>
<styleUrl>
#styleMap_TLP_Normal
</styleUrl>
<Point>
<coordinates>
-39.4146843,-7.3593221,872.05
</coordinates>
</Point>
</Placemark>
<Placemark>
<name>
Fri Mar 07 09:24:39 2014 S=1.12 Km/hr
</name>
<styleUrl>
#styleMap_TLP_Normal
</styleUrl>
<Point>
<coordinates>
-39.4147148,-7.3592820,871.31
</coordinates>
</Point>
</Placemark>
<Placemark>
<name>
Fri Mar 07 09:24:49 2014 S=1.79 Km/hr
</name>
<styleUrl>
#styleMap_TLP_Normal
</styleUrl>
<Point>
<coordinates>
-39.4147682,-7.3592620,872.50
</coordinates>
</Point>
</Placemark>
<Placemark>
<name>
Fri Mar 07 09:24:59 2014 S=1.53 Km/hr
</name>
<styleUrl>
#styleMap_TLP_Normal
</styleUrl>
<Point>
<coordinates>
-39.4147873,-7.3592715,872.05
</coordinates>
</Point>
</Placemark>
<Placemark>
<name>
Fri Mar 07 09:25:09 2014 S=0.90 Km/hr
</name>
<styleUrl>
#styleMap_TLP_Normal
</styleUrl>
<Point>
<coordinates>
-39.4147720,-7.3592849,870.28
</coordinates>
</Point>
</Placemark>
<Placemark>
<name>
Fri Mar 07 09:25:19 2014 S=1.82 Km/hr
</name>
<styleUrl>
#styleMap_TLP_Normal
</styleUrl>
<Point>
<coordinates>
-39.4147911,-7.3593254,871.34
</coordinates>
</Point>
</Placemark>
<Placemark>
<name>
Fri Mar 07 09:25:29 2014 S=1.38 Km/hr
</name>
<styleUrl>
#styleMap_TLP_Normal
</styleUrl>
<Point>
<coordinates>
-39.4147568,-7.3593698,873.75
</coordinates>
</Point>
</Placemark>
<Placemark>
<name>
Fri Mar 07 09:25:39 2014 S=1.72 Km/hr
</name>
<styleUrl>
#styleMap_TLP_Normal
</styleUrl>
<Point>
<coordinates>
-39.4147491,-7.3594213,875.19
</coordinates>
</Point>
</Placemark>
<Placemark>
<name>
Fri Mar 07 09:25:49 2014 S=0.73 Km/hr
</name>
<styleUrl>
#styleMap_TLP_Normal
</styleUrl>
<Point>
<coordinates>
-39.4147606,-7.3594522,875.50
</coordinates>
</Point>
</Placemark>
<Placemark>
<name>
Fri Mar 07 09:25:59 2014 S=1.75 Km/hr
</name>
<styleUrl>
#styleMap_TLP_Normal
</styleUrl>
<Point>
<coordinates>
-39.4147606,-7.3594642,876.55
</coordinates>
</Point>
</Placemark>
<Placemark>
<name>
Fri Mar 07 09:26:09 2014 S=1.58 Km/hr
</name>
<styleUrl>
#styleMap_TLP_Normal
</styleUrl>
<Point>
<coordinates>
-39.4147453,-7.3595114,877.42
</coordinates>
</Point>
</Placemark>
<Placemark>
<name>
Fri Mar 07 09:26:19 2014 S=1.64 Km/hr
</name>
<styleUrl>
#styleMap_TLP_Normal
</styleUrl>
<Point>
<coordinates>
-39.4147339,-7.3595557,878.14
</coordinates>
</Point>
</Placemark>
<Placemark>
<name>
Fri Mar 07 09:26:29 2014 S=1.94 Km/hr
</name>
<styleUrl>
#styleMap_TLP_Normal
</styleUrl>
<Point>
<coordinates>
-39.4147034,-7.3596025,879.48
</coordinates>
</Point>
</Placemark>
<Placemark>
<name>
Fri Mar 07 09:26:39 2014 S=1.41 Km/hr
</name>
<styleUrl>
#styleMap_TLP_Normal
</styleUrl>
<Point>
<coordinates>
-39.4147072,-7.3596730,879.31
</coordinates>
</Point>
</Placemark>
<Placemark>
<name>
Fri Mar 07 09:26:49 2014 S=2.20 Km/hr
</name>
<styleUrl>
#styleMap_TLP_Normal
</styleUrl>
<Point>
<coordinates>
-39.4146843,-7.3597379,879.75
</coordinates>
</Point>
</Placemark>
<Placemark>
<name>
Fri Mar 07 09:26:59 2014 S=2.06 Km/hr
</name>
<styleUrl>
#styleMap_TLP_Normal
</styleUrl>
<Point>
<coordinates>
-39.4146652,-7.3597927,880.42
</coordinates>
</Point>
</Placemark>
<Placemark>
<name>
Fri Mar 07 09:27:09 2014 S=1.84 Km/hr
</name>
<styleUrl>
#styleMap_TLP_Normal
</styleUrl>
<Point>
<coordinates>
-39.4146614,-7.3598475,881.22
</coordinates>
</Point>
</Placemark>
<Placemark>
<name>
Fri Mar 07 09:27:19 2014 S=1.76 Km/hr
</name>
<styleUrl>
#styleMap_TLP_Normal
</styleUrl>
<Point>
<coordinates>
-39.4146614,-7.3598857,882.73
</coordinates>
</Point>
</Placemark>
<Placemark>
<name>
Fri Mar 07 09:27:29 2014 S=1.41 Km/hr
</name>
<styleUrl>
#styleMap_TLP_Normal
</styleUrl>
<Point>
<coordinates>
-39.4146423,-7.3599353,883.95
</coordinates>
</Point>
</Placemark>
<Placemark>
<name>
Fri Mar 07 09:27:39 2014 S=2.15 Km/hr
</name>
<styleUrl>
#styleMap_TLP_Normal
</styleUrl>
<Point>
<coordinates>
-39.4146423,-7.3599863,885.44
</coordinates>
</Point>
</Placemark>
<Placemark>
<name>
Fri Mar 07 09:27:49 2014 S=0.94 Km/hr
</name>
<styleUrl>
#styleMap_TLP_Normal
</styleUrl>
<Point>
<coordinates>
-39.4146576,-7.3600130,886.38
</coordinates>
</Point>
</Placemark>
<Placemark>
<name>
Fri Mar 07 09:27:59 2014 S=1.70 Km/hr
</name>
<styleUrl>
#styleMap_TLP_Normal
</styleUrl>
<Point>
<coordinates>
-39.4146004,-7.3600416,887.66
</coordinates>
</Point>
</Placemark>
<Placemark>
<name>
Fri Mar 07 09:28:09 2014 S=2.28 Km/hr
</name>
<styleUrl>
#styleMap_TLP_Normal
</styleUrl>
<Point>
<coordinates>
-39.4145889,-7.3601112,888.86
</coordinates>
</Point>
</Placemark>
<Placemark>
<name>
Fri Mar 07 09:28:19 2014 S=1.75 Km/hr
</name>
<styleUrl>
#styleMap_TLP_Normal
</styleUrl>
<Point>
<coordinates>
-39.4145927,-7.3601465,891.00
</coordinates>
</Point>
</Placemark>
<Placemark>
<name>
Fri Mar 07 09:28:29 2014 S=1.70 Km/hr
</name>
<styleUrl>
#styleMap_TLP_Normal
</styleUrl>
<Point>
<coordinates>
-39.4145813,-7.3601613,891.69
</coordinates>
</Point>
</Placemark>
<Placemark>
<name>
Fri Mar 07 09:28:39 2014 S=1.16 Km/hr
</name>
<styleUrl>
#styleMap_TLP_Normal
</styleUrl>
<Point>
<coordinates>
-39.4145813,-7.3601956,892.13
</coordinates>
</Point>
</Placemark>
<Placemark>
<name>
Fri Mar 07 09:28:49 2014 S=2.20 Km/hr
</name>
<styleUrl>
#styleMap_TLP_Normal
</styleUrl>
<Point>
<coordinates>
-39.4145699,-7.3602371,892.52
</coordinates>
</Point>
</Placemark>
<Placemark>
<name>
Fri Mar 07 09:28:59 2014 S=1.75 Km/hr
</name>
<styleUrl>
#styleMap_TLP_Normal
</styleUrl>
<Point>
<coordinates>
-39.4145851,-7.3602967,892.98
</coordinates>
</Point>
</Placemark>
<Placemark>
<name>
Fri Mar 07 09:29:09 2014 S=1.68 Km/hr
</name>
<styleUrl>
#styleMap_TLP_Normal
</styleUrl>
<Point>
<coordinates>
-39.4145393,-7.3603363,893.92
</coordinates>
</Point>
</Placemark>
<Placemark>
<name>
Fri Mar 07 09:29:19 2014 S=2.11 Km/hr
</name>
<styleUrl>
#styleMap_TLP_Normal
</styleUrl>
<Point>
<coordinates>
-39.4145699,-7.3604317,894.41
</coordinates>
</Point>
</Placemark>
<Placemark>
<name>
Fri Mar 07 09:29:29 2014 S=0.98 Km/hr
</name>
<styleUrl>
#styleMap_TLP_Normal
</styleUrl>
<Point>
<coordinates>
-39.4145622,-7.3604779,895.41
</coordinates>
</Point>
</Placemark>
<Placemark>
<name>
Fri Mar 07 09:29:39 2014 S=2.41 Km/hr
</name>
<styleUrl>
#styleMap_TLP_Normal
</styleUrl>
<Point>
<coordinates>
-39.4145546,-7.3605094,896.78
</coordinates>
</Point>
</Placemark>
<Placemark>
<name>
Fri Mar 07 09:29:49 2014 S=2.50 Km/hr
</name>
<styleUrl>
#styleMap_TLP_Normal
</styleUrl>
<Point>
<coordinates>
-39.4145203,-7.3605685,897.97
</coordinates>
</Point>
</Placemark>
<Placemark>
<name>
Fri Mar 07 09:29:59 2014 S=0.52 Km/hr
</name>
<styleUrl>
#styleMap_TLP_Normal
</styleUrl>
<Point>
<coordinates>
-39.4144974,-7.3605852,898.69
</coordinates>
</Point>
</Placemark>
<Placemark>
<name>
Fri Mar 07 09:30:09 2014 S=1.06 Km/hr
</name>
<styleUrl>
#styleMap_TLP_Normal
</styleUrl>
<Point>
<coordinates>
-39.4145203,-7.3605866,898.78
</coordinates>
</Point>
</Placemark>
<Placemark>
<name>
Fri Mar 07 09:30:19 2014 S=0.99 Km/hr
</name>
<styleUrl>
#styleMap_TLP_Normal
</styleUrl>
<Point>
<coordinates>
-39.4145660,-7.3605862,899.03
</coordinates>
</Point>
</Placemark>
<Placemark>
<name>
Fri Mar 07 09:30:29 2014 S=1.13 Km/hr
</name>
<styleUrl>
#styleMap_TLP_Normal
</styleUrl>
<Point>
<coordinates>
-39.4145241,-7.3605037,899.38
</coordinates>
</Point>
</Placemark>
<Placemark>
<name>
Fri Mar 07 09:30:39 2014 S=0.76 Km/hr
</name>
<styleUrl>
#styleMap_TLP_Normal
</styleUrl>
<Point>
<coordinates>
-39.4145050,-7.3604727,899.55
</coordinates>
</Point>
</Placemark>
<Placemark>
<name>
Fri Mar 07 09:30:49 2014 S=0.23 Km/hr
</name>
<styleUrl>
#styleMap_TLP_Normal
</styleUrl>
<Point>
<coordinates>
-39.4145050,-7.3604631,899.58
</coordinates>
</Point>
</Placemark>
<Placemark>
<name>
Fri Mar 07 09:30:59 2014 S=1.34 Km/hr
</name>
<styleUrl>
#styleMap_TLP_Normal
</styleUrl>
<Point>
<coordinates>
-39.4145355,-7.3605208,899.70
</coordinates>
</Point>
</Placemark>
<Placemark>
<name>
Fri Mar 07 09:31:09 2014 S=0.40 Km/hr
</name>
<styleUrl>
#styleMap_TLP_Normal
</styleUrl>
<Point>
<coordinates>
-39.4145470,-7.3605862,900.31
</coordinates>
</Point>
</Placemark>
<Placemark>
<name>
Fri Mar 07 09:31:19 2014 S=0.83 Km/hr
</name>
<styleUrl>
#styleMap_TLP_Normal
</styleUrl>
<Point>
<coordinates>
-39.4145584,-7.3605886,900.33
</coordinates>
</Point>
</Placemark>
<Placemark>
<name>
Fri Mar 07 09:31:29 2014 S=0.20 Km/hr
</name>
<styleUrl>
#styleMap_TLP_Normal
</styleUrl>
<Point>
<coordinates>
-39.4145660,-7.3605886,900.38
</coordinates>
</Point>
</Placemark>
<Placemark>
<name>
Fri Mar 07 09:31:39 2014 S=0.20 Km/hr
</name>
<styleUrl>
#styleMap_TLP_Normal
</styleUrl>
<Point>
<coordinates>
-39.4145699,-7.3605824,900.45
</coordinates>
</Point>
</Placemark>
<Placemark>
<name>
Fri Mar 07 09:31:49 2014 S=0.28 Km/hr
</name>
<styleUrl>
#styleMap_TLP_Normal
</styleUrl>
<Point>
<coordinates>
-39.4145584,-7.3605833,900.52
</coordinates>
</Point>
</Placemark>
<Placemark>
<name>
Fri Mar 07 09:31:59 2014 S=1.11 Km/hr
</name>
<styleUrl>
#styleMap_TLP_Normal
</styleUrl>
<Point>
<coordinates>
-39.4145622,-7.3605943,900.52
</coordinates>
</Point>
</Placemark>
<Placemark>
<name>
Fri Mar 07 09:32:09 2014 S=1.69 Km/hr
</name>
<styleUrl>
#styleMap_TLP_Normal
</styleUrl>
<Point>
<coordinates>
-39.4145584,-7.3605709,900.95
</coordinates>
</Point>
</Placemark>
<Placemark>
<name>
Fri Mar 07 09:32:19 2014 S=0.12 Km/hr
</name>
<styleUrl>
#styleMap_TLP_Normal
</styleUrl>
<Point>
<coordinates>
-39.4145660,-7.3605766,901.03
</coordinates>
</Point>
</Placemark>
<Placemark>
<name>
Fri Mar 07 09:32:29 2014 S=1.30 Km/hr
</name>
<styleUrl>
#styleMap_TLP_Normal
</styleUrl>
<Point>
<coordinates>
-39.4145546,-7.3605814,901.06
</coordinates>
</Point>
</Placemark>
<Placemark>
<name>
Fri Mar 07 09:32:39 2014 S=0.82 Km/hr
</name>
<styleUrl>
#styleMap_TLP_Normal
</styleUrl>
<Point>
<coordinates>
-39.4145432,-7.3606458,901.61
</coordinates>
</Point>
</Placemark>
<Placemark>
<name>
Fri Mar 07 09:32:49 2014 S=0.04 Km/hr
</name>
<styleUrl>
#styleMap_TLP_Normal
</styleUrl>
<Point>
<coordinates>
-39.4145470,-7.3606510,901.64
</coordinates>
</Point>
</Placemark>
<Placemark>
<name>
Fri Mar 07 09:32:59 2014 S=0.62 Km/hr
</name>
<styleUrl>
#styleMap_TLP_Normal
</styleUrl>
<Point>
<coordinates>
-39.4145470,-7.3606601,901.67
</coordinates>
</Point>
</Placemark>
<Placemark>
<name>
Fri Mar 07 09:33:09 2014 S=0.27 Km/hr
</name>
<styleUrl>
#styleMap_TLP_Normal
</styleUrl>
<Point>
<coordinates>
-39.4145432,-7.3606710,901.70
</coordinates>
</Point>
</Placemark>
<Placemark>
<name>
Fri Mar 07 09:33:19 2014 S=0.67 Km/hr
</name>
<styleUrl>
#styleMap_TLP_Normal
</styleUrl>
<Point>
<coordinates>
-39.4145393,-7.3606658,901.75
</coordinates>
</Point>
</Placemark>
<Placemark>
<name>
Fri Mar 07 09:33:29 2014 S=1.21 Km/hr
</name>
<styleUrl>
#styleMap_TLP_Normal
</styleUrl>
<Point>
<coordinates>
-39.4145584,-7.3605938,902.06
</coordinates>
</Point>
</Placemark>
<Placemark>
<name>
Fri Mar 07 09:33:39 2014 S=0.21 Km/hr
</name>
<styleUrl>
#styleMap_TLP_Normal
</styleUrl>
<Point>
<coordinates>
-39.4145546,-7.3606114,902.25
</coordinates>
</Point>
</Placemark>
<Placemark>
<name>
Fri Mar 07 09:33:49 2014 S=0.36 Km/hr
</name>
<styleUrl>
#styleMap_TLP_Normal
</styleUrl>
<Point>
<coordinates>
-39.4145393,-7.3606253,901.89
</coordinates>
</Point>
</Placemark>
<Placemark>
<name>
Fri Mar 07 09:33:59 2014 S=0.92 Km/hr
</name>
<styleUrl>
#styleMap_TLP_Normal
</styleUrl>
<Point>
<coordinates>
-39.4145279,-7.3606248,901.80
</coordinates>
</Point>
</Placemark>
<Placemark>
<name>
Fri Mar 07 09:34:09 2014 S=1.32 Km/hr
</name>
<styleUrl>
#styleMap_TLP_Normal
</styleUrl>
<Point>
<coordinates>
-39.4145012,-7.3605819,902.19
</coordinates>
</Point>
</Placemark>
<Placemark>
<name>
Fri Mar 07 09:34:19 2014 S=0.98 Km/hr
</name>
<styleUrl>
#styleMap_TLP_Normal
</styleUrl>
<Point>
<coordinates>
-39.4144478,-7.3605375,902.55
</coordinates>
</Point>
</Placemark>
<Placemark>
<name>
Fri Mar 07 09:34:29 2014 S=1.87 Km/hr
</name>
<styleUrl>
#styleMap_TLP_Normal
</styleUrl>
<Point>
<coordinates>
-39.4145088,-7.3605676,902.95
</coordinates>
</Point>
</Placemark>
<Placemark>
<name>
Fri Mar 07 09:34:39 2014 S=1.12 Km/hr
</name>
<styleUrl>
#styleMap_TLP_Normal
</styleUrl>
<Point>
<coordinates>
-39.4145584,-7.3606205,903.86
</coordinates>
</Point>
</Placemark>
<Placemark>
<name>
Fri Mar 07 09:34:49 2014 S=1.12 Km/hr
</name>
<styleUrl>
#styleMap_TLP_Normal
</styleUrl>
<Point>
<coordinates>
-39.4145737,-7.3606281,904.11
</coordinates>
</Point>
</Placemark>
<Placemark>
<name>
Fri Mar 07 09:34:59 2014 S=0.68 Km/hr
</name>
<styleUrl>
#styleMap_TLP_Normal
</styleUrl>
<Point>
<coordinates>
-39.4145737,-7.3606577,904.22
</coordinates>
</Point>
</Placemark>
<Placemark>
<name>
Fri Mar 07 09:35:09 2014 S=1.64 Km/hr
</name>
<styleUrl>
#styleMap_TLP_Normal
</styleUrl>
<Point>
<coordinates>
-39.4145164,-7.3606310,904.66
</coordinates>
</Point>
</Placemark>
<Placemark>
<name>
Fri Mar 07 09:35:19 2014 S=1.13 Km/hr
</name>
<styleUrl>
#styleMap_TLP_Normal
</styleUrl>
<Point>
<coordinates>
-39.4144936,-7.3605919,905.14
</coordinates>
</Point>
</Placemark>
<Placemark>
<name>
Fri Mar 07 09:35:29 2014 S=0.88 Km/hr
</name>
<styleUrl>
#styleMap_TLP_Normal
</styleUrl>
<Point>
<coordinates>
-39.4145012,-7.3605819,905.20
</coordinates>
</Point>
</Placemark>
<Placemark>
<name>
Fri Mar 07 09:35:39 2014 S=0.51 Km/hr
</name>
<styleUrl>
#styleMap_TLP_Normal
</styleUrl>
<Point>
<coordinates>
-39.4145164,-7.3606019,905.67
</coordinates>
</Point>
</Placemark>
<Placemark>
<name>
Fri Mar 07 09:35:49 2014 S=0.99 Km/hr
</name>
<styleUrl>
#styleMap_TLP_Normal
</styleUrl>
<Point>
<coordinates>
-39.4145241,-7.3606057,905.92
</coordinates>
</Point>
</Placemark>
<Placemark>
<name>
Fri Mar 07 09:35:59 2014 S=0.82 Km/hr
</name>
<styleUrl>
#styleMap_TLP_Normal
</styleUrl>
<Point>
<coordinates>
-39.4145317,-7.3606105,906.06
</coordinates>
</Point>
</Placemark>
<Placemark>
<name>
Fri Mar 07 09:36:09 2014 S=0.43 Km/hr
</name>
<styleUrl>
#styleMap_TLP_Normal
</styleUrl>
<Point>
<coordinates>
-39.4145355,-7.3606153,906.08
</coordinates>
</Point>
</Placemark>
<Placemark>
<name>
Fri Mar 07 09:36:19 2014 S=0.44 Km/hr
</name>
<styleUrl>
#styleMap_TLP_Normal
</styleUrl>
<Point>
<coordinates>
-39.4145393,-7.3606229,905.88
</coordinates>
</Point>
</Placemark>
<Placemark>
<name>
Fri Mar 07 09:36:29 2014 S=1.53 Km/hr
</name>
<styleUrl>
#styleMap_TLP_Normal
</styleUrl>
<Point>
<coordinates>
-39.4145317,-7.3606267,905.77
</coordinates>
</Point>
</Placemark>
<Placemark>
<name>
Fri Mar 07 09:36:39 2014 S=0.44 Km/hr
</name>
<styleUrl>
#styleMap_TLP_Normal
</styleUrl>
<Point>
<coordinates>
-39.4145470,-7.3606796,905.09
</coordinates>
</Point>
</Placemark>
<Placemark>
<name>
Fri Mar 07 09:36:49 2014 S=1.67 Km/hr
</name>
<styleUrl>
#styleMap_TLP_Normal
</styleUrl>
<Point>
<coordinates>
-39.4145355,-7.3606591,905.06
</coordinates>
</Point>
</Placemark>
<Placemark>
<name>
Fri Mar 07 09:36:59 2014 S=0.57 Km/hr
</name>
<styleUrl>
#styleMap_TLP_Normal
</styleUrl>
<Point>
<coordinates>
-39.4145203,-7.3606048,904.69
</coordinates>
</Point>
</Placemark>
<Placemark>
<name>
Fri Mar 07 09:37:09 2014 S=0.20 Km/hr
</name>
<styleUrl>
#styleMap_TLP_Normal
</styleUrl>
<Point>
<coordinates>
-39.4145012,-7.3606024,904.80
</coordinates>
</Point>
</Placemark>
<Placemark>
<name>
Fri Mar 07 09:37:19 2014 S=0.45 Km/hr
</name>
<styleUrl>
#styleMap_TLP_Normal
</styleUrl>
<Point>
<coordinates>
-39.4145012,-7.3605914,904.98
</coordinates>
</Point>
</Placemark>
<Placemark>
<name>
Fri Mar 07 09:37:29 2014 S=1.07 Km/hr
</name>
<styleUrl>
#styleMap_TLP_Normal
</styleUrl>
<Point>
<coordinates>
-39.4144974,-7.3605776,905.14
</coordinates>
</Point>
</Placemark>
<Placemark>
<name>
Fri Mar 07 09:37:39 2014 S=2.29 Km/hr
</name>
<styleUrl>
#styleMap_TLP_Normal
</styleUrl>
<Point>
<coordinates>
-39.4144859,-7.3605185,905.39
</coordinates>
</Point>
</Placemark>
<Placemark>
<name>
Fri Mar 07 09:37:49 2014 S=0.39 Km/hr
</name>
<styleUrl>
#styleMap_TLP_Normal
</styleUrl>
<Point>
<coordinates>
-39.4145012,-7.3606248,904.70
</coordinates>
</Point>
</Placemark>
<Placemark>
<name>
Fri Mar 07 09:37:59 2014 S=1.09 Km/hr
</name>
<styleUrl>
#styleMap_TLP_Normal
</styleUrl>
<Point>
<coordinates>
-39.4144936,-7.3606443,904.63
</coordinates>
</Point>
</Placemark>
<Placemark>
<name>
Fri Mar 07 09:38:09 2014 S=0.81 Km/hr
</name>
<styleUrl>
#styleMap_TLP_Normal
</styleUrl>
<Point>
<coordinates>
-39.4144974,-7.3606906,904.14
</coordinates>
</Point>
</Placemark>
<Placemark>
<name>
Fri Mar 07 09:38:19 2014 S=0.93 Km/hr
</name>
<styleUrl>
#styleMap_TLP_Normal
</styleUrl>
<Point>
<coordinates>
-39.4144897,-7.3607149,904.39
</coordinates>
</Point>
</Placemark>
<Placemark>
<name>
Fri Mar 07 09:38:29 2014 S=0.43 Km/hr
</name>
<styleUrl>
#styleMap_TLP_Normal
</styleUrl>
<Point>
<coordinates>
-39.4144516,-7.3607316,904.92
</coordinates>
</Point>
</Placemark>
<Placemark>
<name>
Fri Mar 07 09:38:39 2014 S=0.68 Km/hr
</name>
<styleUrl>
#styleMap_TLP_Normal
</styleUrl>
<Point>
<coordinates>
-39.4144516,-7.3607364,904.94
</coordinates>
</Point>
</Placemark>
<Placemark>
<name>
Fri Mar 07 09:38:49 2014 S=0.24 Km/hr
</name>
<styleUrl>
#styleMap_TLP_Normal
</styleUrl>
<Point>
<coordinates>
-39.4144592,-7.3607025,906.30
</coordinates>
</Point>
</Placemark>
<Placemark>
<name>
Fri Mar 07 09:38:59 2014 S=0.59 Km/hr
</name>
<styleUrl>
#styleMap_TLP_Normal
</styleUrl>
<Point>
<coordinates>
-39.4144630,-7.3607054,906.30
</coordinates>
</Point>
</Placemark>
<Placemark>
<name>
Fri Mar 07 09:39:09 2014 S=0.92 Km/hr
</name>
<styleUrl>
#styleMap_TLP_Normal
</styleUrl>
<Point>
<coordinates>
-39.4144821,-7.3606834,906.33
</coordinates>
</Point>
</Placemark>
<Placemark>
<name>
Fri Mar 07 09:39:19 2014 S=1.77 Km/hr
</name>
<styleUrl>
#styleMap_TLP_Normal
</styleUrl>
<Point>
<coordinates>
-39.4144783,-7.3606639,904.66
</coordinates>
</Point>
</Placemark>
<Placemark>
<name>
Fri Mar 07 09:39:29 2014 S=0.25 Km/hr
</name>
<styleUrl>
#styleMap_TLP_Normal
</styleUrl>
<Point>
<coordinates>
-39.4144554,-7.3606462,905.47
</coordinates>
</Point>
</Placemark>
<Placemark>
<name>
Fri Mar 07 09:39:39 2014 S=2.19 Km/hr
</name>
<styleUrl>
#styleMap_TLP_Normal
</styleUrl>
<Point>
<coordinates>
-39.4144402,-7.3606815,905.97
</coordinates>
</Point>
</Placemark>
<Placemark>
<name>
Fri Mar 07 09:39:49 2014 S=0.80 Km/hr
</name>
<styleUrl>
#styleMap_TLP_Normal
</styleUrl>
<Point>
<coordinates>
-39.4144211,-7.3606801,907.09
</coordinates>
</Point>
</Placemark>
<Placemark>
<name>
Fri Mar 07 09:39:59 2014 S=1.45 Km/hr
</name>
<styleUrl>
#styleMap_TLP_Normal
</styleUrl>
<Point>
<coordinates>
-39.4143944,-7.3607330,907.20
</coordinates>
</Point>
</Placemark>
<Placemark>
<name>
Fri Mar 07 09:40:09 2014 S=1.42 Km/hr
</name>
<styleUrl>
#styleMap_TLP_Normal
</styleUrl>
<Point>
<coordinates>
-39.4144020,-7.3607788,909.36
</coordinates>
</Point>
</Placemark>
<Placemark>
<name>
Fri Mar 07 09:40:19 2014 S=1.47 Km/hr
</name>
<styleUrl>
#styleMap_TLP_Normal
</styleUrl>
<Point>
<coordinates>
-39.4143639,-7.3608065,910.94
</coordinates>
</Point>
</Placemark>
<Placemark>
<name>
Fri Mar 07 09:40:29 2014 S=0.76 Km/hr
</name>
<styleUrl>
#styleMap_TLP_Normal
</styleUrl>
<Point>
<coordinates>
-39.4143639,-7.3608279,911.17
</coordinates>
</Point>
</Placemark>
<Placemark>
<name>
Fri Mar 07 09:40:39 2014 S=2.06 Km/hr
</name>
<styleUrl>
#styleMap_TLP_Normal
</styleUrl>
<Point>
<coordinates>
-39.4143372,-7.3608537,912.41
</coordinates>
</Point>
</Placemark>
<Placemark>
<name>
Fri Mar 07 09:40:49 2014 S=1.88 Km/hr
</name>
<styleUrl>
#styleMap_TLP_Normal
</styleUrl>
<Point>
<coordinates>
-39.4143181,-7.3609095,913.97
</coordinates>
</Point>
</Placemark>
<Placemark>
<name>
Fri Mar 07 09:40:59 2014 S=0.78 Km/hr
</name>
<styleUrl>
#styleMap_TLP_Normal
</styleUrl>
<Point>
<coordinates>
-39.4143257,-7.3609452,914.20
</coordinates>
</Point>
</Placemark>
<Placemark>
<name>
Fri Mar 07 09:41:09 2014 S=1.04 Km/hr
</name>
<styleUrl>
#styleMap_TLP_Normal
</styleUrl>
<Point>
<coordinates>
-39.4143295,-7.3609586,914.73
</coordinates>
</Point>
</Placemark>
<Placemark>
<name>
Fri Mar 07 09:41:19 2014 S=2.13 Km/hr
</name>
<styleUrl>
#styleMap_TLP_Normal
</styleUrl>
<Point>
<coordinates>
-39.4142990,-7.3609738,915.20
</coordinates>
</Point>
</Placemark>
<Placemark>
<name>
Fri Mar 07 09:41:29 2014 S=1.05 Km/hr
</name>
<styleUrl>
#styleMap_TLP_Normal
</styleUrl>
<Point>
<coordinates>
-39.4142990,-7.3610029,916.02
</coordinates>
</Point>
</Placemark>
<Placemark>
<name>
Fri Mar 07 09:41:39 2014 S=1.65 Km/hr
</name>
<styleUrl>
#styleMap_TLP_Normal
</styleUrl>
<Point>
<coordinates>
-39.4142990,-7.3610506,917.72
</coordinates>
</Point>
</Placemark>
<Placemark>
<name>
Fri Mar 07 09:41:49 2014 S=0.71 Km/hr
</name>
<styleUrl>
#styleMap_TLP_Normal
</styleUrl>
<Point>
<coordinates>
-39.4142876,-7.3610687,917.98
</coordinates>
</Point>
</Placemark>
<Placemark>
<name>
Fri Mar 07 09:41:59 2014 S=0.37 Km/hr
</name>
<styleUrl>
#styleMap_TLP_Normal
</styleUrl>
<Point>
<coordinates>
-39.4142876,-7.3610935,918.66
</coordinates>
</Point>
</Placemark>
<Placemark>
<name>
Fri Mar 07 09:42:09 2014 S=2.66 Km/hr
</name>
<styleUrl>
#styleMap_TLP_Normal
</styleUrl>
<Point>
<coordinates>
-39.4143066,-7.3610086,920.69
</coordinates>
</Point>
</Placemark>
<Placemark>
<name>
Fri Mar 07 09:42:19 2014 S=1.17 Km/hr
</name>
<styleUrl>
#styleMap_TLP_Normal
</styleUrl>
<Point>
<coordinates>
-39.4142609,-7.3610444,921.27
</coordinates>
</Point>
</Placemark>
<Placemark>
<name>
Fri Mar 07 09:42:29 2014 S=1.57 Km/hr
</name>
<styleUrl>
#styleMap_TLP_Normal
</styleUrl>
<Point>
<coordinates>
-39.4142685,-7.3611040,921.55
</coordinates>
</Point>
</Placemark>
<Placemark>
<name>
Fri Mar 07 09:42:39 2014 S=1.61 Km/hr
</name>
<styleUrl>
#styleMap_TLP_Normal
</styleUrl>
<Point>
<coordinates>
-39.4142151,-7.3611116,921.42
</coordinates>
</Point>
</Placemark>
<Placemark>
<name>
Fri Mar 07 09:42:49 2014 S=0.80 Km/hr
</name>
<styleUrl>
#styleMap_TLP_Normal
</styleUrl>
<Point>
<coordinates>
-39.4142075,-7.3611417,921.73
</coordinates>
</Point>
</Placemark>
<Placemark>
<name>
Fri Mar 07 09:42:59 2014 S=0.81 Km/hr
</name>
<styleUrl>
#styleMap_TLP_Normal
</styleUrl>
<Point>
<coordinates>
-39.4142075,-7.3611522,921.86
</coordinates>
</Point>
</Placemark>
<Placemark>
<name>
Fri Mar 07 09:43:09 2014 S=1.39 Km/hr
</name>
<styleUrl>
#styleMap_TLP_Normal
</styleUrl>
<Point>
<coordinates>
-39.4142113,-7.3612318,922.41
</coordinates>
</Point>
</Placemark>
<Placemark>
<name>
Fri Mar 07 09:43:19 2014 S=0.97 Km/hr
</name>
<styleUrl>
#styleMap_TLP_Normal
</styleUrl>
<Point>
<coordinates>
-39.4141960,-7.3612790,923.52
</coordinates>
</Point>
</Placemark>
<Placemark>
<name>
Fri Mar 07 09:43:29 2014 S=1.67 Km/hr
</name>
<styleUrl>
#styleMap_TLP_Normal
</styleUrl>
<Point>
<coordinates>
-39.4142570,-7.3612647,923.81
</coordinates>
</Point>
</Placemark>
<Placemark>
<name>
Fri Mar 07 09:43:39 2014 S=0.14 Km/hr
</name>
<styleUrl>
#styleMap_TLP_Normal
</styleUrl>
<Point>
<coordinates>
-39.4142418,-7.3613038,923.95
</coordinates>
</Point>
</Placemark>
<Placemark>
<name>
Fri Mar 07 09:43:49 2014 S=0.34 Km/hr
</name>
<styleUrl>
#styleMap_TLP_Normal
</styleUrl>
<Point>
<coordinates>
-39.4142342,-7.3613005,923.95
</coordinates>
</Point>
</Placemark>
<Placemark>
<name>
Fri Mar 07 09:43:59 2014 S=0.61 Km/hr
</name>
<styleUrl>
#styleMap_TLP_Normal
</styleUrl>
<Point>
<coordinates>
-39.4142342,-7.3613071,923.97
</coordinates>
</Point>
</Placemark>
<Placemark>
<name>
Fri Mar 07 09:44:09 2014 S=0.57 Km/hr
</name>
<styleUrl>
#styleMap_TLP_Normal
</styleUrl>
<Point>
<coordinates>
-39.4142265,-7.3613029,923.98
</coordinates>
</Point>
</Placemark>
<Placemark>
<name>
Fri Mar 07 09:44:19 2014 S=1.11 Km/hr
</name>
<styleUrl>
#styleMap_TLP_Normal
</styleUrl>
<Point>
<coordinates>
-39.4142113,-7.3613081,924.03
</coordinates>
</Point>
</Placemark>
<Placemark>
<name>
Fri Mar 07 09:44:29 2014 S=0.17 Km/hr
</name>
<styleUrl>
#styleMap_TLP_Normal
</styleUrl>
<Point>
<coordinates>
-39.4141769,-7.3613057,924.42
</coordinates>
</Point>
</Placemark>
<Placemark>
<name>
Fri Mar 07 09:44:39 2014 S=0.19 Km/hr
</name>
<styleUrl>
#styleMap_TLP_Normal
</styleUrl>
<Point>
<coordinates>
-39.4141769,-7.3613048,924.50
</coordinates>
</Point>
</Placemark>
<Placemark>
<name>
Fri Mar 07 09:44:49 2014 S=0.29 Km/hr
</name>
<styleUrl>
#styleMap_TLP_Normal
</styleUrl>
<Point>
<coordinates>
-39.4141808,-7.3613038,924.53
</coordinates>
</Point>
</Placemark>
<Placemark>
<name>
Fri Mar 07 09:44:59 2014 S=0.21 Km/hr
</name>
<styleUrl>
#styleMap_TLP_Normal
</styleUrl>
<Point>
<coordinates>
-39.4141769,-7.3613033,924.55
</coordinates>
</Point>
</Placemark>
<Placemark>
<name>
Fri Mar 07 09:45:09 2014 S=0.33 Km/hr
</name>
<styleUrl>
#styleMap_TLP_Normal
</styleUrl>
<Point>
<coordinates>
-39.4141731,-7.3613033,924.55
</coordinates>
</Point>
</Placemark>
<Placemark>
<name>
Fri Mar 07 09:45:19 2014 S=0.30 Km/hr
</name>
<styleUrl>
#styleMap_TLP_Normal
</styleUrl>
<Point>
<coordinates>
-39.4141808,-7.3613005,924.53
</coordinates>
</Point>
</Placemark>
<Placemark>
<name>
Fri Mar 07 09:45:29 2014 S=0.22 Km/hr
</name>
<styleUrl>
#styleMap_TLP_Normal
</styleUrl>
<Point>
<coordinates>
-39.4141808,-7.3612962,924.53
</coordinates>
</Point>
</Placemark>
<Placemark>
<name>
Fri Mar 07 09:45:39 2014 S=0.63 Km/hr
</name>
<styleUrl>
#styleMap_TLP_Normal
</styleUrl>
<Point>
<coordinates>
-39.4141960,-7.3612843,924.88
</coordinates>
</Point>
</Placemark>
<Placemark>
<name>
Fri Mar 07 09:45:49 2014 S=0.38 Km/hr
</name>
<styleUrl>
#styleMap_TLP_Normal
</styleUrl>
<Point>
<coordinates>
-39.4142075,-7.3612862,924.91
</coordinates>
</Point>
</Placemark>
<Placemark>
<name>
Fri Mar 07 09:45:59 2014 S=0.36 Km/hr
</name>
<styleUrl>
#styleMap_TLP_Normal
</styleUrl>
<Point>
<coordinates>
-39.4142151,-7.3612900,924.92
</coordinates>
</Point>
</Placemark>
<Placemark>
<name>
Fri Mar 07 09:46:09 2014 S=0.59 Km/hr
</name>
<styleUrl>
#styleMap_TLP_Normal
</styleUrl>
<Point>
<coordinates>
-39.4142265,-7.3612914,924.95
</coordinates>
</Point>
</Placemark>
<Placemark>
<name>
Fri Mar 07 09:46:19 2014 S=0.53 Km/hr
</name>
<styleUrl>
#styleMap_TLP_Normal
</styleUrl>
<Point>
<coordinates>
-39.4142342,-7.3612947,924.98
</coordinates>
</Point>
</Placemark>
<Placemark>
<name>
Fri Mar 07 09:46:29 2014 S=0.17 Km/hr
</name>
<styleUrl>
#styleMap_TLP_Normal
</styleUrl>
<Point>
<coordinates>
-39.4142380,-7.3612905,925.00
</coordinates>
</Point>
</Placemark>
<Placemark>
<name>
Fri Mar 07 09:46:39 2014 S=0.43 Km/hr
</name>
<styleUrl>
#styleMap_TLP_Normal
</styleUrl>
<Point>
<coordinates>
-39.4142342,-7.3612881,925.03
</coordinates>
</Point>
</Placemark>
<Placemark>
<name>
Fri Mar 07 09:46:49 2014 S=0.76 Km/hr
</name>
<styleUrl>
#styleMap_TLP_Normal
</styleUrl>
<Point>
<coordinates>
-39.4142227,-7.3612790,925.06
</coordinates>
</Point>
</Placemark>
<Placemark>
<name>
Fri Mar 07 09:46:59 2014 S=0.31 Km/hr
</name>
<styleUrl>
#styleMap_TLP_Normal
</styleUrl>
<Point>
<coordinates>
-39.4142113,-7.3612804,925.09
</coordinates>
</Point>
</Placemark>
<Placemark>
<name>
Fri Mar 07 09:47:09 2014 S=0.54 Km/hr
</name>
<styleUrl>
#styleMap_TLP_Normal
</styleUrl>
<Point>
<coordinates>
-39.4142189,-7.3612795,925.11
</coordinates>
</Point>
</Placemark>
<Placemark>
<name>
Fri Mar 07 09:47:19 2014 S=0.61 Km/hr
</name>
<styleUrl>
#styleMap_TLP_Normal
</styleUrl>
<Point>
<coordinates>
-39.4142227,-7.3612742,925.14
</coordinates>
</Point>
</Placemark>
<Placemark>
<name>
Fri Mar 07 09:47:29 2014 S=0.46 Km/hr
</name>
<styleUrl>
#styleMap_TLP_Normal
</styleUrl>
<Point>
<coordinates>
-39.4142113,-7.3612766,925.14
</coordinates>
</Point>
</Placemark>
<Placemark>
<name>
Fri Mar 07 09:47:39 2014 S=0.17 Km/hr
</name>
<styleUrl>
#styleMap_TLP_Normal
</styleUrl>
<Point>
<coordinates>
-39.4142151,-7.3612733,925.17
</coordinates>
</Point>
</Placemark>
<Placemark>
<name>
Fri Mar 07 09:47:49 2014 S=0.71 Km/hr
</name>
<styleUrl>
#styleMap_TLP_Normal
</styleUrl>
<Point>
<coordinates>
-39.4142151,-7.3612700,925.23
</coordinates>
</Point>
</Placemark>
<Placemark>
<name>
Fri Mar 07 09:47:59 2014 S=0.86 Km/hr
</name>
<styleUrl>
#styleMap_TLP_Normal
</styleUrl>
<Point>
<coordinates>
-39.4142227,-7.3612661,925.36
</coordinates>
</Point>
</Placemark>
<Placemark>
<name>
Fri Mar 07 09:48:09 2014 S=1.68 Km/hr
</name>
<styleUrl>
#styleMap_TLP_Normal
</styleUrl>
<Point>
<coordinates>
-39.4142113,-7.3613014,929.39
</coordinates>
</Point>
</Placemark>
<Placemark>
<name>
Fri Mar 07 09:48:19 2014 S=1.11 Km/hr
</name>
<styleUrl>
#styleMap_TLP_Normal
</styleUrl>
<Point>
<coordinates>
-39.4141884,-7.3613334,930.28
</coordinates>
</Point>
</Placemark>
<Placemark>
<name>
Fri Mar 07 09:48:29 2014 S=1.73 Km/hr
</name>
<styleUrl>
#styleMap_TLP_Normal
</styleUrl>
<Point>
<coordinates>
-39.4142189,-7.3613501,931.91
</coordinates>
</Point>
</Placemark>
<Placemark>
<name>
Fri Mar 07 09:48:39 2014 S=2.15 Km/hr
</name>
<styleUrl>
#styleMap_TLP_Normal
</styleUrl>
<Point>
<coordinates>
-39.4142570,-7.3613834,933.38
</coordinates>
</Point>
</Placemark>
<Placemark>
<name>
Fri Mar 07 09:48:49 2014 S=1.72 Km/hr
</name>
<styleUrl>
#styleMap_TLP_Normal
</styleUrl>
<Point>
<coordinates>
-39.4142914,-7.3614378,934.77
</coordinates>
</Point>
</Placemark>
<Placemark>
<name>
Fri Mar 07 09:48:59 2014 S=1.09 Km/hr
</name>
<styleUrl>
#styleMap_TLP_Normal
</styleUrl>
<Point>
<coordinates>
-39.4143295,-7.3614898,936.73
</coordinates>
</Point>
</Placemark>
<Placemark>
<name>
Fri Mar 07 09:49:09 2014 S=2.85 Km/hr
</name>
<styleUrl>
#styleMap_TLP_Normal
</styleUrl>
<Point>
<coordinates>
-39.4143257,-7.3615441,937.80
</coordinates>
</Point>
</Placemark>
<Placemark>
<name>
Fri Mar 07 09:49:19 2014 S=0.21 Km/hr
</name>
<styleUrl>
#styleMap_TLP_Normal
</styleUrl>
<Point>
<coordinates>
-39.4143639,-7.3615580,940.33
</coordinates>
</Point>
</Placemark>
<Placemark>
<name>
Fri Mar 07 09:49:29 2014 S=2.81 Km/hr
</name>
<styleUrl>
#styleMap_TLP_Normal
</styleUrl>
<Point>
<coordinates>
-39.4143829,-7.3616023,942.16
</coordinates>
</Point>
</Placemark>
<Placemark>
<name>
Fri Mar 07 09:49:39 2014 S=2.29 Km/hr
</name>
<styleUrl>
#styleMap_TLP_Normal
</styleUrl>
<Point>
<coordinates>
-39.4144211,-7.3616700,943.34
</coordinates>
</Point>
</Placemark>
<Placemark>
<name>
Fri Mar 07 09:49:49 2014 S=2.54 Km/hr
</name>
<styleUrl>
#styleMap_TLP_Normal
</styleUrl>
<Point>
<coordinates>
-39.4144669,-7.3617287,944.52
</coordinates>
</Point>
</Placemark>
<Placemark>
<name>
Fri Mar 07 09:49:59 2014 S=2.28 Km/hr
</name>
<styleUrl>
#styleMap_TLP_Normal
</styleUrl>
<Point>
<coordinates>
-39.4145088,-7.3617916,945.36
</coordinates>
</Point>
</Placemark>
<Placemark>
<name>
Fri Mar 07 09:50:09 2014 S=2.61 Km/hr
</name>
<styleUrl>
#styleMap_TLP_Normal
</styleUrl>
<Point>
<coordinates>
-39.4145470,-7.3618708,946.42
</coordinates>
</Point>
</Placemark>
<Placemark>
<name>
Fri Mar 07 09:50:19 2014 S=2.14 Km/hr
</name>
<styleUrl>
#styleMap_TLP_Normal
</styleUrl>
<Point>
<coordinates>
-39.4145851,-7.3619370,947.55
</coordinates>
</Point>
</Placemark>
<Placemark>
<name>
Fri Mar 07 09:50:29 2014 S=1.00 Km/hr
</name>
<styleUrl>
#styleMap_TLP_Normal
</styleUrl>
<Point>
<coordinates>
-39.4145584,-7.3619809,949.08
</coordinates>
</Point>
</Placemark>
<Placemark>
<name>
Fri Mar 07 09:50:39 2014 S=3.19 Km/hr
</name>
<styleUrl>
#styleMap_TLP_Normal
</styleUrl>
<Point>
<coordinates>
-39.4144936,-7.3620372,949.73
</coordinates>
</Point>
</Placemark>
<Placemark>
<name>
Fri Mar 07 09:50:49 2014 S=3.05 Km/hr
</name>
<styleUrl>
#styleMap_TLP_Normal
</styleUrl>
<Point>
<coordinates>
-39.4144478,-7.3620968,949.28
</coordinates>
</Point>
</Placemark>
<Placemark>
<name>
Fri Mar 07 09:50:59 2014 S=2.52 Km/hr
</name>
<styleUrl>
#styleMap_TLP_Normal
</styleUrl>
<Point>
<coordinates>
-39.4143791,-7.3621593,950.23
</coordinates>
</Point>
</Placemark>
<Placemark>
<name>
Fri Mar 07 09:51:09 2014 S=2.98 Km/hr
</name>
<styleUrl>
#styleMap_TLP_Normal
</styleUrl>
<Point>
<coordinates>
-39.4142799,-7.3622093,950.22
</coordinates>
</Point>
</Placemark>
<Placemark>
<name>
Fri Mar 07 09:51:19 2014 S=2.26 Km/hr
</name>
<styleUrl>
#styleMap_TLP_Normal
</styleUrl>
<Point>
<coordinates>
-39.4142342,-7.3622828,950.59
</coordinates>
</Point>
</Placemark>
<Placemark>
<name>
Fri Mar 07 09:51:29 2014 S=2.28 Km/hr
</name>
<styleUrl>
#styleMap_TLP_Normal
</styleUrl>
<Point>
<coordinates>
-39.4141579,-7.3623428,949.72
</coordinates>
</Point>
</Placemark>
<Placemark>
<name>
Fri Mar 07 09:51:39 2014 S=2.61 Km/hr
</name>
<styleUrl>
#styleMap_TLP_Normal
</styleUrl>
<Point>
<coordinates>
-39.4140778,-7.3623996,948.95
</coordinates>
</Point>
</Placemark>
<Placemark>
<name>
Fri Mar 07 09:51:49 2014 S=0.60 Km/hr
</name>
<styleUrl>
#styleMap_TLP_Normal
</styleUrl>
<Point>
<coordinates>
-39.4140320,-7.3624296,948.42
</coordinates>
</Point>
</Placemark>
<Placemark>
<name>
Fri Mar 07 09:51:59 2014 S=1.72 Km/hr
</name>
<styleUrl>
#styleMap_TLP_Normal
</styleUrl>
<Point>
<coordinates>
-39.4140015,-7.3623967,947.83
</coordinates>
</Point>
</Placemark>
<Placemark>
<name>
Fri Mar 07 09:52:09 2014 S=1.57 Km/hr
</name>
<styleUrl>
#styleMap_TLP_Normal
</styleUrl>
<Point>
<coordinates>
-39.4139214,-7.3623567,947.88
</coordinates>
</Point>
</Placemark>
<Placemark>
<name>
Fri Mar 07 09:52:19 2014 S=1.78 Km/hr
</name>
<styleUrl>
#styleMap_TLP_Normal
</styleUrl>
<Point>
<coordinates>
-39.4138603,-7.3623524,947.81
</coordinates>
</Point>
</Placemark>
<Placemark>
<name>
Fri Mar 07 09:52:29 2014 S=0.34 Km/hr
</name>
<styleUrl>
#styleMap_TLP_Normal
</styleUrl>
<Point>
<coordinates>
-39.4138527,-7.3623056,948.00
</coordinates>
</Point>
</Placemark>
<Placemark>
<name>
Fri Mar 07 09:52:39 2014 S=1.53 Km/hr
</name>
<styleUrl>
#styleMap_TLP_Normal
</styleUrl>
<Point>
<coordinates>
-39.4138336,-7.3622780,948.17
</coordinates>
</Point>
</Placemark>
<Placemark>
<name>
Fri Mar 07 09:52:49 2014 S=0.70 Km/hr
</name>
<styleUrl>
#styleMap_TLP_Normal
</styleUrl>
<Point>
<coordinates>
-39.4138145,-7.3622427,948.73
</coordinates>
</Point>
</Placemark>
<Placemark>
<name>
Fri Mar 07 09:52:59 2014 S=2.07 Km/hr
</name>
<styleUrl>
#styleMap_TLP_Normal
</styleUrl>
<Point>
<coordinates>
-39.4137993,-7.3622208,948.59
</coordinates>
</Point>
</Placemark>
<Placemark>
<name>
Fri Mar 07 09:53:09 2014 S=0.71 Km/hr
</name>
<styleUrl>
#styleMap_TLP_Normal
</styleUrl>
<Point>
<coordinates>
-39.4137726,-7.3622327,948.58
</coordinates>
</Point>
</Placemark>
<Placemark>
<name>
Fri Mar 07 09:53:19 2014 S=0.13 Km/hr
</name>
<styleUrl>
#styleMap_TLP_Normal
</styleUrl>
<Point>
<coordinates>
-39.4137726,-7.3622308,948.58
</coordinates>
</Point>
</Placemark>
<Placemark>
<name>
Fri Mar 07 09:53:29 2014 S=0.41 Km/hr
</name>
<styleUrl>
#styleMap_TLP_Normal
</styleUrl>
<Point>
<coordinates>
-39.4137650,-7.3622284,948.59
</coordinates>
</Point>
</Placemark>
<Placemark>
<name>
Fri Mar 07 09:53:39 2014 S=0.20 Km/hr
</name>
<styleUrl>
#styleMap_TLP_Normal
</styleUrl>
<Point>
<coordinates>
-39.4137611,-7.3622394,948.63
</coordinates>
</Point>
</Placemark>
<Placemark>
<name>
Fri Mar 07 09:53:49 2014 S=0.34 Km/hr
</name>
<styleUrl>
#styleMap_TLP_Normal
</styleUrl>
<Point>
<coordinates>
-39.4137573,-7.3622317,948.66
</coordinates>
</Point>
</Placemark>
<Placemark>
<name>
Fri Mar 07 09:53:59 2014 S=0.51 Km/hr
</name>
<styleUrl>
#styleMap_TLP_Normal
</styleUrl>
<Point>
<coordinates>
-39.4137535,-7.3622231,948.69
</coordinates>
</Point>
</Placemark>
<Placemark>
<name>
Fri Mar 07 09:54:09 2014 S=0.37 Km/hr
</name>
<styleUrl>
#styleMap_TLP_Normal
</styleUrl>
<Point>
<coordinates>
-39.4137497,-7.3622260,948.77
</coordinates>
</Point>
</Placemark>
<Placemark>
<name>
Fri Mar 07 09:54:19 2014 S=0.95 Km/hr
</name>
<styleUrl>
#styleMap_TLP_Normal
</styleUrl>
<Point>
<coordinates>
-39.4137535,-7.3622341,948.83
</coordinates>
</Point>
</Placemark>
<Placemark>
<name>
Fri Mar 07 09:54:29 2014 S=1.16 Km/hr
</name>
<styleUrl>
#styleMap_TLP_Normal
</styleUrl>
<Point>
<coordinates>
-39.4137573,-7.3622422,948.83
</coordinates>
</Point>
</Placemark>
<Placemark>
<name>
Fri Mar 07 09:54:39 2014 S=0.14 Km/hr
</name>
<styleUrl>
#styleMap_TLP_Normal
</styleUrl>
<Point>
<coordinates>
-39.4137383,-7.3622274,948.55
</coordinates>
</Point>
</Placemark>
<Placemark>
<name>
Fri Mar 07 09:54:49 2014 S=0.76 Km/hr
</name>
<styleUrl>
#styleMap_TLP_Normal
</styleUrl>
<Point>
<coordinates>
-39.4137459,-7.3622561,947.92
</coordinates>
</Point>
</Placemark>
<Placemark>
<name>
Fri Mar 07 09:54:59 2014 S=0.48 Km/hr
</name>
<styleUrl>
#styleMap_TLP_Normal
</styleUrl>
<Point>
<coordinates>
-39.4137497,-7.3622661,947.89
</coordinates>
</Point>
</Placemark>
<Placemark>
<name>
Fri Mar 07 09:55:09 2014 S=1.36 Km/hr
</name>
<styleUrl>
#styleMap_TLP_Normal
</styleUrl>
<Point>
<coordinates>
-39.4137726,-7.3622928,947.95
</coordinates>
</Point>
</Placemark>
<Placemark>
<name>
Fri Mar 07 09:55:19 2014 S=0.52 Km/hr
</name>
<styleUrl>
#styleMap_TLP_Normal
</styleUrl>
<Point>
<coordinates>
-39.4137878,-7.3623123,947.98
</coordinates>
</Point>
</Placemark>
<Placemark>
<name>
Fri Mar 07 09:55:29 2014 S=0.43 Km/hr
</name>
<styleUrl>
#styleMap_TLP_Normal
</styleUrl>
<Point>
<coordinates>
-39.4137955,-7.3623018,948.03
</coordinates>
</Point>
</Placemark>
<Placemark>
<name>
Fri Mar 07 09:55:39 2014 S=0.11 Km/hr
</name>
<styleUrl>
#styleMap_TLP_Normal
</styleUrl>
<Point>
<coordinates>
-39.4138145,-7.3622813,948.56
</coordinates>
</Point>
</Placemark>
<Placemark>
<name>
Fri Mar 07 09:55:49 2014 S=0.60 Km/hr
</name>
<styleUrl>
#styleMap_TLP_Normal
</styleUrl>
<Point>
<coordinates>
-39.4138184,-7.3622913,948.59
</coordinates>
</Point>
</Placemark>
<Placemark>
<name>
Fri Mar 07 09:55:59 2014 S=1.21 Km/hr
</name>
<styleUrl>
#styleMap_TLP_Normal
</styleUrl>
<Point>
<coordinates>
-39.4138184,-7.3622694,948.94
</coordinates>
</Point>
</Placemark>
<Placemark>
<name>
Fri Mar 07 09:56:09 2014 S=0.61 Km/hr
</name>
<styleUrl>
#styleMap_TLP_Normal
</styleUrl>
<Point>
<coordinates>
-39.4138565,-7.3622451,949.31
</coordinates>
</Point>
</Placemark>
<Placemark>
<name>
Fri Mar 07 09:56:19 2014 S=0.38 Km/hr
</name>
<styleUrl>
#styleMap_TLP_Normal
</styleUrl>
<Point>
<coordinates>
-39.4138336,-7.3622799,949.77
</coordinates>
</Point>
</Placemark>
<Placemark>
<name>
Fri Mar 07 09:56:29 2014 S=0.99 Km/hr
</name>
<styleUrl>
#styleMap_TLP_Normal
</styleUrl>
<Point>
<coordinates>
-39.4138451,-7.3622761,949.80
</coordinates>
</Point>
</Placemark>
<Placemark>
<name>
Fri Mar 07 09:56:39 2014 S=0.07 Km/hr
</name>
<styleUrl>
#styleMap_TLP_Normal
</styleUrl>
<Point>
<coordinates>
-39.4138489,-7.3622780,949.80
</coordinates>
</Point>
</Placemark>
<Placemark>
<name>
Fri Mar 07 09:56:49 2014 S=1.25 Km/hr
</name>
<styleUrl>
#styleMap_TLP_Normal
</styleUrl>
<Point>
<coordinates>
-39.4138527,-7.3622837,949.83
</coordinates>
</Point>
</Placemark>
<Placemark>
<name>
Fri Mar 07 09:56:59 2014 S=0.53 Km/hr
</name>
<styleUrl>
#styleMap_TLP_Normal
</styleUrl>
<Point>
<coordinates>
-39.4138336,-7.3623118,950.17
</coordinates>
</Point>
</Placemark>
<Placemark>
<name>
Fri Mar 07 09:57:09 2014 S=0.21 Km/hr
</name>
<styleUrl>
#styleMap_TLP_Normal
</styleUrl>
<Point>
<coordinates>
-39.4138260,-7.3623199,950.33
</coordinates>
</Point>
</Placemark>
<Placemark>
<name>
Fri Mar 07 09:57:19 2014 S=1.88 Km/hr
</name>
<styleUrl>
#styleMap_TLP_Normal
</styleUrl>
<Point>
<coordinates>
-39.4138222,-7.3623519,950.69
</coordinates>
</Point>
</Placemark>
<Placemark>
<name>
Fri Mar 07 09:57:29 2014 S=0.99 Km/hr
</name>
<styleUrl>
#styleMap_TLP_Normal
</styleUrl>
<Point>
<coordinates>
-39.4138222,-7.3623672,950.67
</coordinates>
</Point>
</Placemark>
<Placemark>
<name>
Fri Mar 07 09:57:39 2014 S=0.45 Km/hr
</name>
<styleUrl>
#styleMap_TLP_Normal
</styleUrl>
<Point>
<coordinates>
-39.4138336,-7.3623552,950.50
</coordinates>
</Point>
</Placemark>
<Placemark>
<name>
Fri Mar 07 09:57:49 2014 S=0.63 Km/hr
</name>
<styleUrl>
#styleMap_TLP_Normal
</styleUrl>
<Point>
<coordinates>
-39.4138451,-7.3623533,950.52
</coordinates>
</Point>
</Placemark>
<Placemark>
<name>
Fri Mar 07 09:57:59 2014 S=0.84 Km/hr
</name>
<styleUrl>
#styleMap_TLP_Normal
</styleUrl>
<Point>
<coordinates>
-39.4138412,-7.3623571,950.50
</coordinates>
</Point>
</Placemark>
<Placemark>
<name>
Fri Mar 07 09:58:09 2014 S=0.61 Km/hr
</name>
<styleUrl>
#styleMap_TLP_Normal
</styleUrl>
<Point>
<coordinates>
-39.4138489,-7.3623314,951.33
</coordinates>
</Point>
</Placemark>
<Placemark>
<name>
Fri Mar 07 09:58:19 2014 S=0.95 Km/hr
</name>
<styleUrl>
#styleMap_TLP_Normal
</styleUrl>
<Point>
<coordinates>
-39.4138451,-7.3623438,951.36
</coordinates>
</Point>
</Placemark>
<Placemark>
<name>
Fri Mar 07 09:58:29 2014 S=1.21 Km/hr
</name>
<styleUrl>
#styleMap_TLP_Normal
</styleUrl>
<Point>
<coordinates>
-39.4138184,-7.3623238,952.34
</coordinates>
</Point>
</Placemark>
<Placemark>
<name>
Fri Mar 07 09:58:39 2014 S=0.61 Km/hr
</name>
<styleUrl>
#styleMap_TLP_Normal
</styleUrl>
<Point>
<coordinates>
-39.4137955,-7.3623018,951.27
</coordinates>
</Point>
</Placemark>
<Placemark>
<name>
Fri Mar 07 09:58:49 2014 S=0.44 Km/hr
</name>
<styleUrl>
#styleMap_TLP_Normal
</styleUrl>
<Point>
<coordinates>
-39.4137878,-7.3622928,951.20
</coordinates>
</Point>
</Placemark>
<Placemark>
<name>
Fri Mar 07 09:58:59 2014 S=0.30 Km/hr
</name>
<styleUrl>
#styleMap_TLP_Normal
</styleUrl>
<Point>
<coordinates>
-39.4137840,-7.3622904,951.13
</coordinates>
</Point>
</Placemark>
<Placemark>
<name>
Fri Mar 07 09:59:09 2014 S=0.41 Km/hr
</name>
<styleUrl>
#styleMap_TLP_Normal
</styleUrl>
<Point>
<coordinates>
-39.4137802,-7.3622828,951.11
</coordinates>
</Point>
</Placemark>
<Placemark>
<name>
Fri Mar 07 09:59:19 2014 S=0.49 Km/hr
</name>
<styleUrl>
#styleMap_TLP_Normal
</styleUrl>
<Point>
<coordinates>
-39.4137764,-7.3622723,951.13
</coordinates>
</Point>
</Placemark>
<Placemark>
<name>
Fri Mar 07 09:59:29 2014 S=1.02 Km/hr
</name>
<styleUrl>
#styleMap_TLP_Normal
</styleUrl>
<Point>
<coordinates>
-39.4137802,-7.3622665,951.25
</coordinates>
</Point>
</Placemark>
<Placemark>
<name>
Fri Mar 07 09:59:39 2014 S=0.31 Km/hr
</name>
<styleUrl>
#styleMap_TLP_Normal
</styleUrl>
<Point>
<coordinates>
-39.4137955,-7.3622642,951.70
</coordinates>
</Point>
</Placemark>
<Placemark>
<name>
Fri Mar 07 09:59:49 2014 S=0.06 Km/hr
</name>
<styleUrl>
#styleMap_TLP_Normal
</styleUrl>
<Point>
<coordinates>
-39.4137955,-7.3622632,951.94
</coordinates>
</Point>
</Placemark>
<Placemark>
<name>
Fri Mar 07 09:59:59 2014 S=0.00 Km/hr
</name>
<styleUrl>
#styleMap_TLP_Normal
</styleUrl>
<Point>
<coordinates>
-39.4137955,-7.3622627,952.06
</coordinates>
</Point>
</Placemark>
<Placemark>
<name>
Fri Mar 07 10:00:09 2014 S=0.01 Km/hr
</name>
<styleUrl>
#styleMap_TLP_Normal
</styleUrl>
<Point>
<coordinates>
-39.4137955,-7.3622637,952.08
</coordinates>
</Point>
</Placemark>
<Placemark>
<name>
Fri Mar 07 10:00:19 2014 S=0.01 Km/hr
</name>
<styleUrl>
#styleMap_TLP_Normal
</styleUrl>
<Point>
<coordinates>
-39.4137955,-7.3622646,952.09
</coordinates>
</Point>
</Placemark>
<Placemark>
<name>
Fri Mar 07 10:00:29 2014 S=0.01 Km/hr
</name>
<styleUrl>
#styleMap_TLP_Normal
</styleUrl>
<Point>
<coordinates>
-39.4137955,-7.3622656,952.13
</coordinates>
</Point>
</Placemark>
<Placemark>
<name>
Fri Mar 07 10:00:39 2014 S=0.78 Km/hr
</name>
<styleUrl>
#styleMap_TLP_Normal
</styleUrl>
<Point>
<coordinates>
-39.4137917,-7.3622732,952.19
</coordinates>
</Point>
</Placemark>
<Placemark>
<name>
Fri Mar 07 10:00:49 2014 S=1.13 Km/hr
</name>
<styleUrl>
#styleMap_TLP_Normal
</styleUrl>
<Point>
<coordinates>
-39.4138222,-7.3623190,952.86
</coordinates>
</Point>
</Placemark>
<Placemark>
<name>
Fri Mar 07 10:00:59 2014 S=1.11 Km/hr
</name>
<styleUrl>
#styleMap_TLP_Normal
</styleUrl>
<Point>
<coordinates>
-39.4138069,-7.3623362,953.13
</coordinates>
</Point>
</Placemark>
<Placemark>
<name>
Fri Mar 07 10:01:09 2014 S=0.50 Km/hr
</name>
<styleUrl>
#styleMap_TLP_Normal
</styleUrl>
<Point>
<coordinates>
-39.4137802,-7.3623238,953.22
</coordinates>
</Point>
</Placemark>
<Placemark>
<name>
Fri Mar 07 10:01:19 2014 S=1.18 Km/hr
</name>
<styleUrl>
#styleMap_TLP_Normal
</styleUrl>
<Point>
<coordinates>
-39.4137840,-7.3623366,953.53
</coordinates>
</Point>
</Placemark>
<Placemark>
<name>
Fri Mar 07 10:01:29 2014 S=1.03 Km/hr
</name>
<styleUrl>
#styleMap_TLP_Normal
</styleUrl>
<Point>
<coordinates>
-39.4137573,-7.3623486,954.13
</coordinates>
</Point>
</Placemark>
<Placemark>
<name>
Fri Mar 07 10:01:39 2014 S=0.93 Km/hr
</name>
<styleUrl>
#styleMap_TLP_Normal
</styleUrl>
<Point>
<coordinates>
-39.4137688,-7.3624225,950.39
</coordinates>
</Point>
</Placemark>
<Placemark>
<name>
Fri Mar 07 10:01:49 2014 S=0.36 Km/hr
</name>
<styleUrl>
#styleMap_TLP_Normal
</styleUrl>
<Point>
<coordinates>
-39.4137611,-7.3624444,949.52
</coordinates>
</Point>
</Placemark>
<Placemark>
<name>
Fri Mar 07 10:01:59 2014 S=0.40 Km/hr
</name>
<styleUrl>
#styleMap_TLP_Normal
</styleUrl>
<Point>
<coordinates>
-39.4137535,-7.3624520,949.30
</coordinates>
</Point>
</Placemark>
<Placemark>
<name>
Fri Mar 07 10:02:09 2014 S=0.21 Km/hr
</name>
<styleUrl>
#styleMap_TLP_Normal
</styleUrl>
<Point>
<coordinates>
-39.4137459,-7.3624544,949.17
</coordinates>
</Point>
</Placemark>
<Placemark>
<name>
Fri Mar 07 10:02:19 2014 S=0.09 Km/hr
</name>
<styleUrl>
#styleMap_TLP_Normal
</styleUrl>
<Point>
<coordinates>
-39.4137421,-7.3624568,949.13
</coordinates>
</Point>
</Placemark>
<Placemark>
<name>
Fri Mar 07 10:02:29 2014 S=0.73 Km/hr
</name>
<styleUrl>
#styleMap_TLP_Normal
</styleUrl>
<Point>
<coordinates>
-39.4137497,-7.3624468,949.13
</coordinates>
</Point>
</Placemark>
<Placemark>
<name>
Fri Mar 07 10:02:39 2014 S=1.51 Km/hr
</name>
<styleUrl>
#styleMap_TLP_Normal
</styleUrl>
<Point>
<coordinates>
-39.4137840,-7.3624082,949.98
</coordinates>
</Point>
</Placemark>
<Placemark>
<name>
Fri Mar 07 10:02:49 2014 S=1.86 Km/hr
</name>
<styleUrl>
#styleMap_TLP_Normal
</styleUrl>
<Point>
<coordinates>
-39.4138412,-7.3623691,950.19
</coordinates>
</Point>
</Placemark>
<Placemark>
<name>
Fri Mar 07 10:02:59 2014 S=1.66 Km/hr
</name>
<styleUrl>
#styleMap_TLP_Normal
</styleUrl>
<Point>
<coordinates>
-39.4138832,-7.3623371,950.31
</coordinates>
</Point>
</Placemark>
<Placemark>
<name>
Fri Mar 07 10:03:09 2014 S=1.38 Km/hr
</name>
<styleUrl>
#styleMap_TLP_Normal
</styleUrl>
<Point>
<coordinates>
-39.4139252,-7.3623362,950.53
</coordinates>
</Point>
</Placemark>
<Placemark>
<name>
Fri Mar 07 10:03:19 2014 S=1.02 Km/hr
</name>
<styleUrl>
#styleMap_TLP_Normal
</styleUrl>
<Point>
<coordinates>
-39.4139404,-7.3623710,950.73
</coordinates>
</Point>
</Placemark>
<Placemark>
<name>
Fri Mar 07 10:03:29 2014 S=1.34 Km/hr
</name>
<styleUrl>
#styleMap_TLP_Normal
</styleUrl>
<Point>
<coordinates>
-39.4139709,-7.3624415,950.73
</coordinates>
</Point>
</Placemark>
<Placemark>
<name>
Fri Mar 07 10:03:39 2014 S=2.18 Km/hr
</name>
<styleUrl>
#styleMap_TLP_Normal
</styleUrl>
<Point>
<coordinates>
-39.4140511,-7.3624163,950.78
</coordinates>
</Point>
</Placemark>
<Placemark>
<name>
Fri Mar 07 10:03:49 2014 S=2.92 Km/hr
</name>
<styleUrl>
#styleMap_TLP_Normal
</styleUrl>
<Point>
<coordinates>
-39.4141388,-7.3623838,950.94
</coordinates>
</Point>
</Placemark>
<Placemark>
<name>
Fri Mar 07 10:03:59 2014 S=2.67 Km/hr
</name>
<styleUrl>
#styleMap_TLP_Normal
</styleUrl>
<Point>
<coordinates>
-39.4142342,-7.3623562,951.23
</coordinates>
</Point>
</Placemark>
<Placemark>
<name>
Fri Mar 07 10:04:09 2014 S=1.05 Km/hr
</name>
<styleUrl>
#styleMap_TLP_Normal
</styleUrl>
<Point>
<coordinates>
-39.4142952,-7.3623047,951.22
</coordinates>
</Point>
</Placemark>
<Placemark>
<name>
Fri Mar 07 10:04:19 2014 S=0.84 Km/hr
</name>
<styleUrl>
#styleMap_TLP_Normal
</styleUrl>
<Point>
<coordinates>
-39.4143028,-7.3623414,950.91
</coordinates>
</Point>
</Placemark>
<Placemark>
<name>
Fri Mar 07 10:04:29 2014 S=0.52 Km/hr
</name>
<styleUrl>
#styleMap_TLP_Normal
</styleUrl>
<Point>
<coordinates>
-39.4142723,-7.3623610,951.27
</coordinates>
</Point>
</Placemark>
<Placemark>
<name>
Fri Mar 07 10:04:39 2014 S=1.49 Km/hr
</name>
<styleUrl>
#styleMap_TLP_Normal
</styleUrl>
<Point>
<coordinates>
-39.4143219,-7.3623443,951.81
</coordinates>
</Point>
</Placemark>
<Placemark>
<name>
Fri Mar 07 10:04:49 2014 S=1.47 Km/hr
</name>
<styleUrl>
#styleMap_TLP_Normal
</styleUrl>
<Point>
<coordinates>
-39.4143791,-7.3623447,951.81
</coordinates>
</Point>
</Placemark>
<Placemark>
<name>
Fri Mar 07 10:04:59 2014 S=1.57 Km/hr
</name>
<styleUrl>
#styleMap_TLP_Normal
</styleUrl>
<Point>
<coordinates>
-39.4143753,-7.3623757,951.31
</coordinates>
</Point>
</Placemark>
<Placemark>
<name>
Fri Mar 07 10:05:09 2014 S=0.97 Km/hr
</name>
<styleUrl>
#styleMap_TLP_Normal
</styleUrl>
<Point>
<coordinates>
-39.4143982,-7.3623919,950.44
</coordinates>
</Point>
</Placemark>
<Placemark>
<name>
Fri Mar 07 10:05:19 2014 S=0.16 Km/hr
</name>
<styleUrl>
#styleMap_TLP_Normal
</styleUrl>
<Point>
<coordinates>
-39.4144173,-7.3623757,950.33
</coordinates>
</Point>
</Placemark>
<Placemark>
<name>
Fri Mar 07 10:05:29 2014 S=1.69 Km/hr
</name>
<styleUrl>
#styleMap_TLP_Normal
</styleUrl>
<Point>
<coordinates>
-39.4144592,-7.3623533,950.42
</coordinates>
</Point>
</Placemark>
<Placemark>
<name>
Fri Mar 07 10:05:39 2014 S=1.73 Km/hr
</name>
<styleUrl>
#styleMap_TLP_Normal
</styleUrl>
<Point>
<coordinates>
-39.4144058,-7.3623495,951.48
</coordinates>
</Point>
</Placemark>
<Placemark>
<name>
Fri Mar 07 10:05:49 2014 S=1.28 Km/hr
</name>
<styleUrl>
#styleMap_TLP_Normal
</styleUrl>
<Point>
<coordinates>
-39.4143829,-7.3623085,951.80
</coordinates>
</Point>
</Placemark>
<Placemark>
<name>
Fri Mar 07 10:05:59 2014 S=1.14 Km/hr
</name>
<styleUrl>
#styleMap_TLP_Normal
</styleUrl>
<Point>
<coordinates>
-39.4143715,-7.3622890,952.64
</coordinates>
</Point>
</Placemark>
<Placemark>
<name>
Fri Mar 07 10:06:09 2014 S=1.01 Km/hr
</name>
<styleUrl>
#styleMap_TLP_Normal
</styleUrl>
<Point>
<coordinates>
-39.4143257,-7.3622785,952.98
</coordinates>
</Point>
</Placemark>
<Placemark>
<name>
Fri Mar 07 10:06:19 2014 S=0.68 Km/hr
</name>
<styleUrl>
#styleMap_TLP_Normal
</styleUrl>
<Point>
<coordinates>
-39.4143295,-7.3622231,953.11
</coordinates>
</Point>
</Placemark>
<Placemark>
<name>
Fri Mar 07 10:06:29 2014 S=2.23 Km/hr
</name>
<styleUrl>
#styleMap_TLP_Normal
</styleUrl>
<Point>
<coordinates>
-39.4143219,-7.3622022,953.14
</coordinates>
</Point>
</Placemark>
<Placemark>
<name>
Fri Mar 07 10:06:39 2014 S=7.61 Km/hr
</name>
<styleUrl>
#styleMap_TLP_Normal
</styleUrl>
<Point>
<coordinates>
-39.4144440,-7.3621025,953.09
</coordinates>
</Point>
</Placemark>
<Placemark>
<name>
Fri Mar 07 10:06:49 2014 S=6.89 Km/hr
</name>
<styleUrl>
#styleMap_TLP_Normal
</styleUrl>
<Point>
<coordinates>
-39.4146271,-7.3620181,952.98
</coordinates>
</Point>
</Placemark>
<Placemark>
<name>
Fri Mar 07 10:06:59 2014 S=7.14 Km/hr
</name>
<styleUrl>
#styleMap_TLP_Normal
</styleUrl>
<Point>
<coordinates>
-39.4146805,-7.3621945,952.75
</coordinates>
</Point>
</Placemark>
<Placemark>
<name>
Fri Mar 07 10:07:09 2014 S=8.02 Km/hr
</name>
<styleUrl>
#styleMap_TLP_Normal
</styleUrl>
<Point>
<coordinates>
-39.4148026,-7.3623371,952.58
</coordinates>
</Point>
</Placemark>
<Placemark>
<name>
Fri Mar 07 10:07:19 2014 S=8.57 Km/hr
</name>
<styleUrl>
#styleMap_TLP_Normal
</styleUrl>
<Point>
<coordinates>
-39.4149132,-7.3625979,953.89
</coordinates>
</Point>
</Placemark>
<Placemark>
<name>
Fri Mar 07 10:07:29 2014 S=6.38 Km/hr
</name>
<styleUrl>
#styleMap_TLP_Normal
</styleUrl>
<Point>
<coordinates>
-39.4150047,-7.3627596,954.67
</coordinates>
</Point>
</Placemark>
<Placemark>
<name>
Fri Mar 07 10:07:39 2014 S=4.40 Km/hr
</name>
<styleUrl>
#styleMap_TLP_Normal
</styleUrl>
<Point>
<coordinates>
-39.4151688,-7.3629417,956.23
</coordinates>
</Point>
</Placemark>
<Placemark>
<name>
Fri Mar 07 10:07:49 2014 S=5.36 Km/hr
</name>
<styleUrl>
#styleMap_TLP_Normal
</styleUrl>
<Point>
<coordinates>
-39.4153404,-7.3629961,957.75
</coordinates>
</Point>
</Placemark>
<Placemark>
<name>
Fri Mar 07 10:07:59 2014 S=5.76 Km/hr
</name>
<styleUrl>
#styleMap_TLP_Normal
</styleUrl>
<Point>
<coordinates>
-39.4154701,-7.3630366,959.45
</coordinates>
</Point>
</Placemark>
<Placemark>
<name>
Fri Mar 07 10:08:09 2014 S=4.54 Km/hr
</name>
<styleUrl>
#styleMap_TLP_Normal
</styleUrl>
<Point>
<coordinates>
-39.4156647,-7.3632293,961.23
</coordinates>
</Point>
</Placemark>
<Placemark>
<name>
Fri Mar 07 10:08:19 2014 S=7.21 Km/hr
</name>
<styleUrl>
#styleMap_TLP_Normal
</styleUrl>
<Point>
<coordinates>
-39.4160385,-7.3636923,960.64
</coordinates>
</Point>
</Placemark>
<Placemark>
<name>
Fri Mar 07 10:08:29 2014 S=4.68 Km/hr
</name>
<styleUrl>
#styleMap_TLP_Normal
</styleUrl>
<Point>
<coordinates>
-39.4162216,-7.3639541,959.02
</coordinates>
</Point>
</Placemark>
<Placemark>
<name>
Fri Mar 07 10:08:39 2014 S=9.03 Km/hr
</name>
<styleUrl>
#styleMap_TLP_Normal
</styleUrl>
<Point>
<coordinates>
-39.4164848,-7.3640981,959.19
</coordinates>
</Point>
</Placemark>
<Placemark>
<name>
Fri Mar 07 10:08:49 2014 S=8.31 Km/hr
</name>
<styleUrl>
#styleMap_TLP_Normal
</styleUrl>
<Point>
<coordinates>
-39.4167824,-7.3641849,958.95
</coordinates>
</Point>
</Placemark>
<Placemark>
<name>
Fri Mar 07 10:08:59 2014 S=7.81 Km/hr
</name>
<styleUrl>
#styleMap_TLP_Normal
</styleUrl>
<Point>
<coordinates>
-39.4168549,-7.3643165,959.44
</coordinates>
</Point>
</Placemark>
<Placemark>
<name>
Fri Mar 07 10:09:09 2014 S=5.87 Km/hr
</name>
<styleUrl>
#styleMap_TLP_Normal
</styleUrl>
<Point>
<coordinates>
-39.4169426,-7.3644433,959.91
</coordinates>
</Point>
</Placemark>
<Placemark>
<name>
Fri Mar 07 10:09:19 2014 S=6.37 Km/hr
</name>
<styleUrl>
#styleMap_TLP_Normal
</styleUrl>
<Point>
<coordinates>
-39.4170799,-7.3645673,960.36
</coordinates>
</Point>
</Placemark>
<Placemark>
<name>
Fri Mar 07 10:09:29 2014 S=4.21 Km/hr
</name>
<styleUrl>
#styleMap_TLP_Normal
</styleUrl>
<Point>
<coordinates>
-39.4171829,-7.3646531,959.75
</coordinates>
</Point>
</Placemark>
<Placemark>
<name>
Fri Mar 07 10:09:39 2014 S=7.74 Km/hr
</name>
<styleUrl>
#styleMap_TLP_Normal
</styleUrl>
<Point>
<coordinates>
-39.4173393,-7.3649602,958.45
</coordinates>
</Point>
</Placemark>
<Placemark>
<name>
Fri Mar 07 10:09:49 2014 S=5.45 Km/hr
</name>
<styleUrl>
#styleMap_TLP_Normal
</styleUrl>
<Point>
<coordinates>
-39.4176407,-7.3653975,958.55
</coordinates>
</Point>
</Placemark>
<Placemark>
<name>
Fri Mar 07 10:09:59 2014 S=5.44 Km/hr
</name>
<styleUrl>
#styleMap_TLP_Normal
</styleUrl>
<Point>
<coordinates>
-39.4178925,-7.3654914,955.70
</coordinates>
</Point>
</Placemark>
<Placemark>
<name>
Fri Mar 07 10:10:09 2014 S=7.04 Km/hr
</name>
<styleUrl>
#styleMap_TLP_Normal
</styleUrl>
<Point>
<coordinates>
-39.4180641,-7.3656001,954.72
</coordinates>
</Point>
</Placemark>
<Placemark>
<name>
Fri Mar 07 10:10:19 2014 S=6.29 Km/hr
</name>
<styleUrl>
#styleMap_TLP_Normal
</styleUrl>
<Point>
<coordinates>
-39.4182281,-7.3655787,955.03
</coordinates>
</Point>
</Placemark>
<Placemark>
<name>
Fri Mar 07 10:10:29 2014 S=5.42 Km/hr
</name>
<styleUrl>
#styleMap_TLP_Normal
</styleUrl>
<Point>
<coordinates>
-39.4184418,-7.3655901,955.28
</coordinates>
</Point>
</Placemark>
<Placemark>
<name>
Fri Mar 07 10:10:39 2014 S=6.26 Km/hr
</name>
<styleUrl>
#styleMap_TLP_Normal
</styleUrl>
<Point>
<coordinates>
-39.4189453,-7.3659363,952.27
</coordinates>
</Point>
</Placemark>
<Placemark>
<name>
Fri Mar 07 10:10:49 2014 S=6.12 Km/hr
</name>
<styleUrl>
#styleMap_TLP_Normal
</styleUrl>
<Point>
<coordinates>
-39.4192123,-7.3659306,947.63
</coordinates>
</Point>
</Placemark>
<Placemark>
<name>
Fri Mar 07 10:10:59 2014 S=6.99 Km/hr
</name>
<styleUrl>
#styleMap_TLP_Normal
</styleUrl>
<Point>
<coordinates>
-39.4194412,-7.3658843,943.16
</coordinates>
</Point>
</Placemark>
<Placemark>
<name>
Fri Mar 07 10:11:09 2014 S=5.55 Km/hr
</name>
<styleUrl>
#styleMap_TLP_Normal
</styleUrl>
<Point>
<coordinates>
-39.4196892,-7.3659348,939.50
</coordinates>
</Point>
</Placemark>
<Placemark>
<name>
Fri Mar 07 10:11:19 2014 S=7.62 Km/hr
</name>
<styleUrl>
#styleMap_TLP_Normal
</styleUrl>
<Point>
<coordinates>
-39.4199104,-7.3659801,936.55
</coordinates>
</Point>
</Placemark>
<Placemark>
<name>
Fri Mar 07 10:11:29 2014 S=5.42 Km/hr
</name>
<styleUrl>
#styleMap_TLP_Normal
</styleUrl>
<Point>
<coordinates>
-39.4201660,-7.3661199,937.42
</coordinates>
</Point>
</Placemark>
<Placemark>
<name>
Fri Mar 07 10:11:39 2014 S=6.68 Km/hr
</name>
<styleUrl>
#styleMap_TLP_Normal
</styleUrl>
<Point>
<coordinates>
-39.4203720,-7.3661103,934.92
</coordinates>
</Point>
</Placemark>
<Placemark>
<name>
Fri Mar 07 10:11:49 2014 S=6.94 Km/hr
</name>
<styleUrl>
#styleMap_TLP_Normal
</styleUrl>
<Point>
<coordinates>
-39.4206657,-7.3661370,931.30
</coordinates>
</Point>
</Placemark>
<Placemark>
<name>
Fri Mar 07 10:11:59 2014 S=8.44 Km/hr
</name>
<styleUrl>
#styleMap_TLP_Normal
</styleUrl>
<Point>
<coordinates>
-39.4209404,-7.3661041,926.59
</coordinates>
</Point>
</Placemark>
<Placemark>
<name>
Fri Mar 07 10:12:09 2014 S=7.40 Km/hr
</name>
<styleUrl>
#styleMap_TLP_Normal
</styleUrl>
<Point>
<coordinates>
-39.4211731,-7.3662052,924.22
</coordinates>
</Point>
</Placemark>
<Placemark>
<name>
Fri Mar 07 10:12:19 2014 S=7.90 Km/hr
</name>
<styleUrl>
#styleMap_TLP_Normal
</styleUrl>
<Point>
<coordinates>
-39.4214478,-7.3663030,921.55
</coordinates>
</Point>
</Placemark>
<Placemark>
<name>
Fri Mar 07 10:12:29 2014 S=7.82 Km/hr
</name>
<styleUrl>
#styleMap_TLP_Normal
</styleUrl>
<Point>
<coordinates>
-39.4217796,-7.3664241,920.58
</coordinates>
</Point>
</Placemark>
<Placemark>
<name>
Fri Mar 07 10:12:39 2014 S=6.40 Km/hr
</name>
<styleUrl>
#styleMap_TLP_Normal
</styleUrl>
<Point>
<coordinates>
-39.4221153,-7.3664699,921.55
</coordinates>
</Point>
</Placemark>
<Placemark>
<name>
Fri Mar 07 10:12:49 2014 S=9.00 Km/hr
</name>
<styleUrl>
#styleMap_TLP_Normal
</styleUrl>
<Point>
<coordinates>
-39.4224052,-7.3664222,919.56
</coordinates>
</Point>
</Placemark>
<Placemark>
<name>
Fri Mar 07 10:12:59 2014 S=7.73 Km/hr
</name>
<styleUrl>
#styleMap_TLP_Normal
</styleUrl>
<Point>
<coordinates>
-39.4227180,-7.3664780,918.63
</coordinates>
</Point>
</Placemark>
<Placemark>
<name>
Fri Mar 07 10:13:09 2014 S=11.52 Km/hr
</name>
<styleUrl>
#styleMap_TLP_Normal
</styleUrl>
<Point>
<coordinates>
-39.4232864,-7.3667855,916.80
</coordinates>
</Point>
</Placemark>
<Placemark>
<name>
Fri Mar 07 10:13:19 2014 S=12.67 Km/hr
</name>
<styleUrl>
#styleMap_TLP_Normal
</styleUrl>
<Point>
<coordinates>
-39.4237289,-7.3669066,921.00
</coordinates>
</Point>
</Placemark>
<Placemark>
<name>
Fri Mar 07 10:13:29 2014 S=8.58 Km/hr
</name>
<styleUrl>
#styleMap_TLP_Normal
</styleUrl>
<Point>
<coordinates>
-39.4240685,-7.3669343,923.59
</coordinates>
</Point>
</Placemark>
<Placemark>
<name>
Fri Mar 07 10:13:39 2014 S=12.44 Km/hr
</name>
<styleUrl>
#styleMap_TLP_Normal
</styleUrl>
<Point>
<coordinates>
-39.4244652,-7.3669677,926.48
</coordinates>
</Point>
</Placemark>
<Placemark>
<name>
Fri Mar 07 10:13:49 2014 S=11.96 Km/hr
</name>
<styleUrl>
#styleMap_TLP_Normal
</styleUrl>
<Point>
<coordinates>
-39.4248276,-7.3669200,922.45
</coordinates>
</Point>
</Placemark>
<Placemark>
<name>
Fri Mar 07 10:13:59 2014 S=13.36 Km/hr
</name>
<styleUrl>
#styleMap_TLP_Normal
</styleUrl>
<Point>
<coordinates>
-39.4251556,-7.3667989,922.75
</coordinates>
</Point>
</Placemark>
<Placemark>
<name>
Fri Mar 07 10:14:09 2014 S=10.51 Km/hr
</name>
<styleUrl>
#styleMap_TLP_Normal
</styleUrl>
<Point>
<coordinates>
-39.4254532,-7.3666649,924.53
</coordinates>
</Point>
</Placemark>
<Placemark>
<name>
Fri Mar 07 10:14:19 2014 S=10.32 Km/hr
</name>
<styleUrl>
#styleMap_TLP_Normal
</styleUrl>
<Point>
<coordinates>
-39.4257317,-7.3665195,924.80
</coordinates>
</Point>
</Placemark>
<Placemark>
<name>
Fri Mar 07 10:14:29 2014 S=10.93 Km/hr
</name>
<styleUrl>
#styleMap_TLP_Normal
</styleUrl>
<Point>
<coordinates>
-39.4260330,-7.3664484,922.75
</coordinates>
</Point>
</Placemark>
<Placemark>
<name>
Fri Mar 07 10:14:39 2014 S=11.41 Km/hr
</name>
<styleUrl>
#styleMap_TLP_Normal
</styleUrl>
<Point>
<coordinates>
-39.4263496,-7.3664207,920.44
</coordinates>
</Point>
</Placemark>
<Placemark>
<name>
Fri Mar 07 10:14:49 2014 S=9.77 Km/hr
</name>
<styleUrl>
#styleMap_TLP_Normal
</styleUrl>
<Point>
<coordinates>
-39.4266739,-7.3664246,917.17
</coordinates>
</Point>
</Placemark>
<Placemark>
<name>
Fri Mar 07 10:14:59 2014 S=10.97 Km/hr
</name>
<styleUrl>
#styleMap_TLP_Normal
</styleUrl>
<Point>
<coordinates>
-39.4269409,-7.3663573,913.95
</coordinates>
</Point>
</Placemark>
<Placemark>
<name>
Fri Mar 07 10:15:09 2014 S=10.84 Km/hr
</name>
<styleUrl>
#styleMap_TLP_Normal
</styleUrl>
<Point>
<coordinates>
-39.4272003,-7.3661733,911.13
</coordinates>
</Point>
</Placemark>
<Placemark>
<name>
Fri Mar 07 10:15:19 2014 S=7.60 Km/hr
</name>
<styleUrl>
#styleMap_TLP_Normal
</styleUrl>
<Point>
<coordinates>
-39.4274330,-7.3659549,910.06
</coordinates>
</Point>
</Placemark>
<Placemark>
<name>
Fri Mar 07 10:15:29 2014 S=5.17 Km/hr
</name>
<styleUrl>
#styleMap_TLP_Normal
</styleUrl>
<Point>
<coordinates>
-39.4276199,-7.3659539,910.66
</coordinates>
</Point>
</Placemark>
<Placemark>
<name>
Fri Mar 07 10:15:39 2014 S=9.36 Km/hr
</name>
<styleUrl>
#styleMap_TLP_Normal
</styleUrl>
<Point>
<coordinates>
-39.4278526,-7.3660059,910.95
</coordinates>
</Point>
</Placemark>
<Placemark>
<name>
Fri Mar 07 10:15:49 2014 S=8.47 Km/hr
</name>
<styleUrl>
#styleMap_TLP_Normal
</styleUrl>
<Point>
<coordinates>
-39.4280701,-7.3659916,910.63
</coordinates>
</Point>
</Placemark>
<Placemark>
<name>
Fri Mar 07 10:15:59 2014 S=6.72 Km/hr
</name>
<styleUrl>
#styleMap_TLP_Normal
</styleUrl>
<Point>
<coordinates>
-39.4282913,-7.3658619,913.36
</coordinates>
</Point>
</Placemark>
<Placemark>
<name>
Fri Mar 07 10:16:09 2014 S=7.63 Km/hr
</name>
<styleUrl>
#styleMap_TLP_Normal
</styleUrl>
<Point>
<coordinates>
-39.4285431,-7.3657823,914.36
</coordinates>
</Point>
</Placemark>
<Placemark>
<name>
Fri Mar 07 10:16:19 2014 S=9.65 Km/hr
</name>
<styleUrl>
#styleMap_TLP_Normal
</styleUrl>
<Point>
<coordinates>
-39.4287987,-7.3656893,916.38
</coordinates>
</Point>
</Placemark>
<Placemark>
<name>
Fri Mar 07 10:16:29 2014 S=5.68 Km/hr
</name>
<styleUrl>
#styleMap_TLP_Normal
</styleUrl>
<Point>
<coordinates>
-39.4289932,-7.3656921,915.22
</coordinates>
</Point>
</Placemark>
<Placemark>
<name>
Fri Mar 07 10:16:39 2014 S=10.35 Km/hr
</name>
<styleUrl>
#styleMap_TLP_Normal
</styleUrl>
<Point>
<coordinates>
-39.4292145,-7.3659101,916.16
</coordinates>
</Point>
</Placemark>
<Placemark>
<name>
Fri Mar 07 10:16:49 2014 S=8.27 Km/hr
</name>
<styleUrl>
#styleMap_TLP_Normal
</styleUrl>
<Point>
<coordinates>
-39.4293251,-7.3661895,918.67
</coordinates>
</Point>
</Placemark>
<Placemark>
<name>
Fri Mar 07 10:16:59 2014 S=5.91 Km/hr
</name>
<styleUrl>
#styleMap_TLP_Normal
</styleUrl>
<Point>
<coordinates>
-39.4295006,-7.3663201,922.78
</coordinates>
</Point>
</Placemark>
<Placemark>
<name>
Fri Mar 07 10:17:09 2014 S=6.33 Km/hr
</name>
<styleUrl>
#styleMap_TLP_Normal
</styleUrl>
<Point>
<coordinates>
-39.4297104,-7.3664174,927.23
</coordinates>
</Point>
</Placemark>
<Placemark>
<name>
Fri Mar 07 10:17:19 2014 S=5.37 Km/hr
</name>
<styleUrl>
#styleMap_TLP_Normal
</styleUrl>
<Point>
<coordinates>
-39.4299431,-7.3664951,930.38
</coordinates>
</Point>
</Placemark>
<Placemark>
<name>
Fri Mar 07 10:17:29 2014 S=6.14 Km/hr
</name>
<styleUrl>
#styleMap_TLP_Normal
</styleUrl>
<Point>
<coordinates>
-39.4301529,-7.3665996,931.92
</coordinates>
</Point>
</Placemark>
<Placemark>
<name>
Fri Mar 07 10:17:39 2014 S=9.93 Km/hr
</name>
<styleUrl>
#styleMap_TLP_Normal
</styleUrl>
<Point>
<coordinates>
-39.4304047,-7.3668032,930.83
</coordinates>
</Point>
</Placemark>
<Placemark>
<name>
Fri Mar 07 10:17:49 2014 S=7.72 Km/hr
</name>
<styleUrl>
#styleMap_TLP_Normal
</styleUrl>
<Point>
<coordinates>
-39.4306107,-7.3669419,926.19
</coordinates>
</Point>
</Placemark>
<Placemark>
<name>
Fri Mar 07 10:17:59 2014 S=9.08 Km/hr
</name>
<styleUrl>
#styleMap_TLP_Normal
</styleUrl>
<Point>
<coordinates>
-39.4308510,-7.3669639,922.98
</coordinates>
</Point>
</Placemark>
<Placemark>
<name>
Fri Mar 07 10:18:09 2014 S=6.65 Km/hr
</name>
<styleUrl>
#styleMap_TLP_Normal
</styleUrl>
<Point>
<coordinates>
-39.4311256,-7.3669286,923.38
</coordinates>
</Point>
</Placemark>
<Placemark>
<name>
Fri Mar 07 10:18:19 2014 S=9.27 Km/hr
</name>
<styleUrl>
#styleMap_TLP_Normal
</styleUrl>
<Point>
<coordinates>
-39.4313622,-7.3668942,920.83
</coordinates>
</Point>
</Placemark>
<Placemark>
<name>
Fri Mar 07 10:18:29 2014 S=7.34 Km/hr
</name>
<styleUrl>
#styleMap_TLP_Normal
</styleUrl>
<Point>
<coordinates>
-39.4316902,-7.3668380,918.75
</coordinates>
</Point>
</Placemark>
<Placemark>
<name>
Fri Mar 07 10:18:39 2014 S=7.58 Km/hr
</name>
<styleUrl>
#styleMap_TLP_Normal
</styleUrl>
<Point>
<coordinates>
-39.4319572,-7.3667731,920.00
</coordinates>
</Point>
</Placemark>
<Placemark>
<name>
Fri Mar 07 10:18:49 2014 S=7.26 Km/hr
</name>
<styleUrl>
#styleMap_TLP_Normal
</styleUrl>
<Point>
<coordinates>
-39.4322472,-7.3668351,919.88
</coordinates>
</Point>
</Placemark>
<Placemark>
<name>
Fri Mar 07 10:18:59 2014 S=6.24 Km/hr
</name>
<styleUrl>
#styleMap_TLP_Normal
</styleUrl>
<Point>
<coordinates>
-39.4324608,-7.3668485,917.19
</coordinates>
</Point>
</Placemark>
<Placemark>
<name>
Fri Mar 07 10:19:09 2014 S=6.48 Km/hr
</name>
<styleUrl>
#styleMap_TLP_Normal
</styleUrl>
<Point>
<coordinates>
-39.4326553,-7.3669119,916.88
</coordinates>
</Point>
</Placemark>
<Placemark>
<name>
Fri Mar 07 10:19:19 2014 S=6.73 Km/hr
</name>
<styleUrl>
#styleMap_TLP_Normal
</styleUrl>
<Point>
<coordinates>
-39.4328804,-7.3669510,918.56
</coordinates>
</Point>
</Placemark>
<Placemark>
<name>
Fri Mar 07 10:19:29 2014 S=7.48 Km/hr
</name>
<styleUrl>
#styleMap_TLP_Normal
</styleUrl>
<Point>
<coordinates>
-39.4330978,-7.3670044,920.19
</coordinates>
</Point>
</Placemark>
<Placemark>
<name>
Fri Mar 07 10:19:39 2014 S=9.25 Km/hr
</name>
<styleUrl>
#styleMap_TLP_Normal
</styleUrl>
<Point>
<coordinates>
-39.4333344,-7.3669686,917.34
</coordinates>
</Point>
</Placemark>
<Placemark>
<name>
Fri Mar 07 10:19:49 2014 S=9.58 Km/hr
</name>
<styleUrl>
#styleMap_TLP_Normal
</styleUrl>
<Point>
<coordinates>
-39.4335480,-7.3668656,918.67
</coordinates>
</Point>
</Placemark>
<Placemark>
<name>
Fri Mar 07 10:19:59 2014 S=8.48 Km/hr
</name>
<styleUrl>
#styleMap_TLP_Normal
</styleUrl>
<Point>
<coordinates>
-39.4337425,-7.3667402,922.14
</coordinates>
</Point>
</Placemark>
<Placemark>
<name>
Fri Mar 07 10:20:09 2014 S=6.84 Km/hr
</name>
<styleUrl>
#styleMap_TLP_Normal
</styleUrl>
<Point>
<coordinates>
-39.4338989,-7.3665705,923.67
</coordinates>
</Point>
</Placemark>
<Placemark>
<name>
Fri Mar 07 10:20:19 2014 S=6.01 Km/hr
</name>
<styleUrl>
#styleMap_TLP_Normal
</styleUrl>
<Point>
<coordinates>
-39.4340897,-7.3664689,925.39
</coordinates>
</Point>
</Placemark>
<Placemark>
<name>
Fri Mar 07 10:20:29 2014 S=6.85 Km/hr
</name>
<styleUrl>
#styleMap_TLP_Normal
</styleUrl>
<Point>
<coordinates>
-39.4342957,-7.3663750,923.38
</coordinates>
</Point>
</Placemark>
<Placemark>
<name>
Fri Mar 07 10:20:39 2014 S=7.16 Km/hr
</name>
<styleUrl>
#styleMap_TLP_Normal
</styleUrl>
<Point>
<coordinates>
-39.4345284,-7.3663368,919.70
</coordinates>
</Point>
</Placemark>
<Placemark>
<name>
Fri Mar 07 10:20:49 2014 S=9.27 Km/hr
</name>
<styleUrl>
#styleMap_TLP_Normal
</styleUrl>
<Point>
<coordinates>
-39.4347839,-7.3663869,916.81
</coordinates>
</Point>
</Placemark>
<Placemark>
<name>
Fri Mar 07 10:20:59 2014 S=9.23 Km/hr
</name>
<styleUrl>
#styleMap_TLP_Normal
</styleUrl>
<Point>
<coordinates>
-39.4350128,-7.3663282,913.53
</coordinates>
</Point>
</Placemark>
<Placemark>
<name>
Fri Mar 07 10:21:09 2014 S=7.93 Km/hr
</name>
<styleUrl>
#styleMap_TLP_Normal
</styleUrl>
<Point>
<coordinates>
-39.4352341,-7.3662529,912.84
</coordinates>
</Point>
</Placemark>
<Placemark>
<name>
Fri Mar 07 10:21:19 2014 S=4.87 Km/hr
</name>
<styleUrl>
#styleMap_TLP_Normal
</styleUrl>
<Point>
<coordinates>
-39.4354401,-7.3661780,912.67
</coordinates>
</Point>
</Placemark>
<Placemark>
<name>
Fri Mar 07 10:21:29 2014 S=7.17 Km/hr
</name>
<styleUrl>
#styleMap_TLP_Normal
</styleUrl>
<Point>
<coordinates>
-39.4355927,-7.3660660,913.11
</coordinates>
</Point>
</Placemark>
<Placemark>
<name>
Fri Mar 07 10:21:39 2014 S=6.39 Km/hr
</name>
<styleUrl>
#styleMap_TLP_Normal
</styleUrl>
<Point>
<coordinates>
-39.4357262,-7.3658819,913.08
</coordinates>
</Point>
</Placemark>
<Placemark>
<name>
Fri Mar 07 10:21:49 2014 S=6.02 Km/hr
</name>
<styleUrl>
#styleMap_TLP_Normal
</styleUrl>
<Point>
<coordinates>
-39.4358864,-7.3658485,911.52
</coordinates>
</Point>
</Placemark>
<Placemark>
<name>
Fri Mar 07 10:21:59 2014 S=0.14 Km/hr
</name>
<styleUrl>
#styleMap_TLP_Normal
</styleUrl>
<Point>
<coordinates>
-39.4360313,-7.3658924,909.88
</coordinates>
</Point>
</Placemark>
<Placemark>
<name>
Fri Mar 07 10:22:09 2014 S=0.24 Km/hr
</name>
<styleUrl>
#styleMap_TLP_Normal
</styleUrl>
<Point>
<coordinates>
-39.4360580,-7.3658900,913.78
</coordinates>
</Point>
</Placemark>
<Placemark>
<name>
Fri Mar 07 10:22:19 2014 S=1.53 Km/hr
</name>
<styleUrl>
#styleMap_TLP_Normal
</styleUrl>
<Point>
<coordinates>
-39.4360352,-7.3659134,914.23
</coordinates>
</Point>
</Placemark>
<Placemark>
<name>
Fri Mar 07 10:22:29 2014 S=2.35 Km/hr
</name>
<styleUrl>
#styleMap_TLP_Normal
</styleUrl>
<Point>
<coordinates>
-39.4359856,-7.3659644,914.84
</coordinates>
</Point>
</Placemark>
<Placemark>
<name>
Fri Mar 07 10:22:39 2014 S=2.36 Km/hr
</name>
<styleUrl>
#styleMap_TLP_Normal
</styleUrl>
<Point>
<coordinates>
-39.4359322,-7.3660412,915.13
</coordinates>
</Point>
</Placemark>
<Placemark>
<name>
Fri Mar 07 10:22:49 2014 S=1.37 Km/hr
</name>
<styleUrl>
#styleMap_TLP_Normal
</styleUrl>
<Point>
<coordinates>
-39.4358864,-7.3660898,915.06
</coordinates>
</Point>
</Placemark>
<Placemark>
<name>
Fri Mar 07 10:22:59 2014 S=1.08 Km/hr
</name>
<styleUrl>
#styleMap_TLP_Normal
</styleUrl>
<Point>
<coordinates>
-39.4358788,-7.3661003,916.78
</coordinates>
</Point>
</Placemark>
<Placemark>
<name>
Fri Mar 07 10:23:09 2014 S=1.05 Km/hr
</name>
<styleUrl>
#styleMap_TLP_Normal
</styleUrl>
<Point>
<coordinates>
-39.4358521,-7.3661227,918.56
</coordinates>
</Point>
</Placemark>
<Placemark>
<name>
Fri Mar 07 10:23:19 2014 S=0.86 Km/hr
</name>
<styleUrl>
#styleMap_TLP_Normal
</styleUrl>
<Point>
<coordinates>
-39.4358215,-7.3661489,917.45
</coordinates>
</Point>
</Placemark>
<Placemark>
<name>
Fri Mar 07 10:23:29 2014 S=0.14 Km/hr
</name>
<styleUrl>
#styleMap_TLP_Normal
</styleUrl>
<Point>
<coordinates>
-39.4358215,-7.3661547,917.70
</coordinates>
</Point>
</Placemark>
<Placemark>
<name>
Fri Mar 07 10:23:39 2014 S=0.00 Km/hr
</name>
<styleUrl>
#styleMap_TLP_Normal
</styleUrl>
<Point>
<coordinates>
-39.4358330,-7.3661337,917.86
</coordinates>
</Point>
</Placemark>
<Placemark>
<name>
Fri Mar 07 10:23:49 2014 S=0.01 Km/hr
</name>
<styleUrl>
#styleMap_TLP_Normal
</styleUrl>
<Point>
<coordinates>
-39.4358253,-7.3661714,918.83
</coordinates>
</Point>
</Placemark>
<Placemark>
<name>
Fri Mar 07 10:23:59 2014 S=0.00 Km/hr
</name>
<styleUrl>
#styleMap_TLP_Normal
</styleUrl>
<Point>
<coordinates>
-39.4358139,-7.3661408,919.89
</coordinates>
</Point>
</Placemark>
<Placemark>
<name>
Fri Mar 07 10:24:09 2014 S=0.01 Km/hr
</name>
<styleUrl>
#styleMap_TLP_Normal
</styleUrl>
<Point>
<coordinates>
-39.4358253,-7.3661466,920.66
</coordinates>
</Point>
</Placemark>
<Placemark>
<name>
Fri Mar 07 10:24:19 2014 S=0.01 Km/hr
</name>
<styleUrl>
#styleMap_TLP_Normal
</styleUrl>
<Point>
<coordinates>
-39.4358253,-7.3661466,920.69
</coordinates>
</Point>
</Placemark>
<Placemark>
<name>
Fri Mar 07 10:24:29 2014 S=0.02 Km/hr
</name>
<styleUrl>
#styleMap_TLP_Normal
</styleUrl>
<Point>
<coordinates>
-39.4358253,-7.3661475,920.69
</coordinates>
</Point>
</Placemark>
<Placemark>
<name>
Fri Mar 07 10:24:39 2014 S=0.01 Km/hr
</name>
<styleUrl>
#styleMap_TLP_Normal
</styleUrl>
<Point>
<coordinates>
-39.4358253,-7.3661485,920.78
</coordinates>
</Point>
</Placemark>
<Placemark>
<name>
Fri Mar 07 10:24:49 2014 S=0.01 Km/hr
</name>
<styleUrl>
#styleMap_TLP_Normal
</styleUrl>
<Point>
<coordinates>
-39.4358215,-7.3661489,920.80
</coordinates>
</Point>
</Placemark>
<Placemark>
<name>
Fri Mar 07 10:24:59 2014 S=0.01 Km/hr
</name>
<styleUrl>
#styleMap_TLP_Normal
</styleUrl>
<Point>
<coordinates>
-39.4358215,-7.3661485,920.80
</coordinates>
</Point>
</Placemark>
<Placemark>
<name>
Fri Mar 07 10:25:09 2014 S=0.03 Km/hr
</name>
<styleUrl>
#styleMap_TLP_Normal
</styleUrl>
<Point>
<coordinates>
-39.4358215,-7.3661489,920.83
</coordinates>
</Point>
</Placemark>
<Placemark>
<name>
Fri Mar 07 10:25:19 2014 S=0.00 Km/hr
</name>
<styleUrl>
#styleMap_TLP_Normal
</styleUrl>
<Point>
<coordinates>
-39.4358177,-7.3661489,920.89
</coordinates>
</Point>
</Placemark>
<Placemark>
<name>
Fri Mar 07 10:25:29 2014 S=0.01 Km/hr
</name>
<styleUrl>
#styleMap_TLP_Normal
</styleUrl>
<Point>
<coordinates>
-39.4358177,-7.3661494,920.88
</coordinates>
</Point>
</Placemark>
<Placemark>
<name>
Fri Mar 07 10:25:39 2014 S=0.01 Km/hr
</name>
<styleUrl>
#styleMap_TLP_Normal
</styleUrl>
<Point>
<coordinates>
-39.4358177,-7.3661499,920.91
</coordinates>
</Point>
</Placemark>
<Placemark>
<name>
Fri Mar 07 10:25:49 2014 S=0.01 Km/hr
</name>
<styleUrl>
#styleMap_TLP_Normal
</styleUrl>
<Point>
<coordinates>
-39.4358177,-7.3661513,920.91
</coordinates>
</Point>
</Placemark>
<Placemark>
<name>
Fri Mar 07 10:25:59 2014 S=0.01 Km/hr
</name>
<styleUrl>
#styleMap_TLP_Normal
</styleUrl>
<Point>
<coordinates>
-39.4358139,-7.3661532,920.94
</coordinates>
</Point>
</Placemark>
<Placemark>
<name>
Fri Mar 07 10:26:09 2014 S=0.04 Km/hr
</name>
<styleUrl>
#styleMap_TLP_Normal
</styleUrl>
<Point>
<coordinates>
-39.4358139,-7.3661551,920.94
</coordinates>
</Point>
</Placemark>
<Placemark>
<name>
Fri Mar 07 10:26:19 2014 S=1.29 Km/hr
</name>
<styleUrl>
#styleMap_TLP_Normal
</styleUrl>
<Point>
<coordinates>
-39.4357224,-7.3663015,925.27
</coordinates>
</Point>
</Placemark>
<Placemark>
<name>
Fri Mar 07 10:26:29 2014 S=0.64 Km/hr
</name>
<styleUrl>
#styleMap_TLP_Normal
</styleUrl>
<Point>
<coordinates>
-39.4357071,-7.3663206,926.66
</coordinates>
</Point>
</Placemark>
<Placemark>
<name>
Fri Mar 07 10:26:39 2014 S=1.58 Km/hr
</name>
<styleUrl>
#styleMap_TLP_Normal
</styleUrl>
<Point>
<coordinates>
-39.4356995,-7.3663750,927.05
</coordinates>
</Point>
</Placemark>
<Placemark>
<name>
Fri Mar 07 10:26:49 2014 S=0.54 Km/hr
</name>
<styleUrl>
#styleMap_TLP_Normal
</styleUrl>
<Point>
<coordinates>
-39.4356880,-7.3663940,928.55
</coordinates>
</Point>
</Placemark>
<Placemark>
<name>
Fri Mar 07 10:26:59 2014 S=0.42 Km/hr
</name>
<styleUrl>
#styleMap_TLP_Normal
</styleUrl>
<Point>
<coordinates>
-39.4356766,-7.3664021,929.66
</coordinates>
</Point>
</Placemark>
<Placemark>
<name>
Fri Mar 07 10:27:09 2014 S=1.13 Km/hr
</name>
<styleUrl>
#styleMap_TLP_Normal
</styleUrl>
<Point>
<coordinates>
-39.4356575,-7.3664021,930.70
</coordinates>
</Point>
</Placemark>
<Placemark>
<name>
Fri Mar 07 10:27:19 2014 S=1.26 Km/hr
</name>
<styleUrl>
#styleMap_TLP_Normal
</styleUrl>
<Point>
<coordinates>
-39.4355888,-7.3663769,932.17
</coordinates>
</Point>
</Placemark>
<Placemark>
<name>
Fri Mar 07 10:27:29 2014 S=1.56 Km/hr
</name>
<styleUrl>
#styleMap_TLP_Normal
</styleUrl>
<Point>
<coordinates>
-39.4355316,-7.3663554,931.06
</coordinates>
</Point>
</Placemark>
<Placemark>
<name>
Fri Mar 07 10:27:39 2014 S=1.97 Km/hr
</name>
<styleUrl>
#styleMap_TLP_Normal
</styleUrl>
<Point>
<coordinates>
-39.4354782,-7.3663135,931.27
</coordinates>
</Point>
</Placemark>
<Placemark>
<name>
Fri Mar 07 10:27:49 2014 S=2.44 Km/hr
</name>
<styleUrl>
#styleMap_TLP_Normal
</styleUrl>
<Point>
<coordinates>
-39.4353790,-7.3663049,931.13
</coordinates>
</Point>
</Placemark>
<Placemark>
<name>
Fri Mar 07 10:27:59 2014 S=0.68 Km/hr
</name>
<styleUrl>
#styleMap_TLP_Normal
</styleUrl>
<Point>
<coordinates>
-39.4353905,-7.3662891,926.94
</coordinates>
</Point>
</Placemark>
<Placemark>
<name>
Fri Mar 07 10:28:09 2014 S=0.54 Km/hr
</name>
<styleUrl>
#styleMap_TLP_Normal
</styleUrl>
<Point>
<coordinates>
-39.4354019,-7.3662872,926.91
</coordinates>
</Point>
</Placemark>
<Placemark>
<name>
Fri Mar 07 10:28:19 2014 S=0.33 Km/hr
</name>
<styleUrl>
#styleMap_TLP_Normal
</styleUrl>
<Point>
<coordinates>
-39.4354134,-7.3662839,926.88
</coordinates>
</Point>
</Placemark>
<Placemark>
<name>
Fri Mar 07 10:28:29 2014 S=0.18 Km/hr
</name>
<styleUrl>
#styleMap_TLP_Normal
</styleUrl>
<Point>
<coordinates>
-39.4354210,-7.3662791,926.81
</coordinates>
</Point>
</Placemark>
<Placemark>
<name>
Fri Mar 07 10:28:39 2014 S=0.98 Km/hr
</name>
<styleUrl>
#styleMap_TLP_Normal
</styleUrl>
<Point>
<coordinates>
-39.4354210,-7.3662763,926.73
</coordinates>
</Point>
</Placemark>
<Placemark>
<name>
Fri Mar 07 10:28:49 2014 S=0.20 Km/hr
</name>
<styleUrl>
#styleMap_TLP_Normal
</styleUrl>
<Point>
<coordinates>
-39.4353600,-7.3663030,925.47
</coordinates>
</Point>
</Placemark>
<Placemark>
<name>
Fri Mar 07 10:28:59 2014 S=2.66 Km/hr
</name>
<styleUrl>
#styleMap_TLP_Normal
</styleUrl>
<Point>
<coordinates>
-39.4353790,-7.3662767,924.30
</coordinates>
</Point>
</Placemark>
<Placemark>
<name>
Fri Mar 07 10:29:09 2014 S=2.59 Km/hr
</name>
<styleUrl>
#styleMap_TLP_Normal
</styleUrl>
<Point>
<coordinates>
-39.4354401,-7.3661819,922.14
</coordinates>
</Point>
</Placemark>
<Placemark>
<name>
Fri Mar 07 10:29:19 2014 S=2.29 Km/hr
</name>
<styleUrl>
#styleMap_TLP_Normal
</styleUrl>
<Point>
<coordinates>
-39.4355087,-7.3661327,920.73
</coordinates>
</Point>
</Placemark>
<Placemark>
<name>
Fri Mar 07 10:29:29 2014 S=0.45 Km/hr
</name>
<styleUrl>
#styleMap_TLP_Normal
</styleUrl>
<Point>
<coordinates>
-39.4355278,-7.3661466,920.17
</coordinates>
</Point>
</Placemark>
<Placemark>
<name>
Fri Mar 07 10:29:39 2014 S=0.77 Km/hr
</name>
<styleUrl>
#styleMap_TLP_Normal
</styleUrl>
<Point>
<coordinates>
-39.4355240,-7.3661470,920.14
</coordinates>
</Point>
</Placemark>
<Placemark>
<name>
Fri Mar 07 10:29:49 2014 S=0.20 Km/hr
</name>
<styleUrl>
#styleMap_TLP_Normal
</styleUrl>
<Point>
<coordinates>
-39.4355507,-7.3661590,920.08
</coordinates>
</Point>
</Placemark>
<Placemark>
<name>
Fri Mar 07 10:29:59 2014 S=0.63 Km/hr
</name>
<styleUrl>
#styleMap_TLP_Normal
</styleUrl>
<Point>
<coordinates>
-39.4355469,-7.3661556,920.11
</coordinates>
</Point>
</Placemark>
<Placemark>
<name>
Fri Mar 07 10:30:09 2014 S=0.79 Km/hr
</name>
<styleUrl>
#styleMap_TLP_Normal
</styleUrl>
<Point>
<coordinates>
-39.4355583,-7.3661489,920.11
</coordinates>
</Point>
</Placemark>
<Placemark>
<name>
Fri Mar 07 10:30:19 2014 S=0.75 Km/hr
</name>
<styleUrl>
#styleMap_TLP_Normal
</styleUrl>
<Point>
<coordinates>
-39.4355659,-7.3661332,920.27
</coordinates>
</Point>
</Placemark>
<Placemark>
<name>
Fri Mar 07 10:30:29 2014 S=0.28 Km/hr
</name>
<styleUrl>
#styleMap_TLP_Normal
</styleUrl>
<Point>
<coordinates>
-39.4355736,-7.3661318,919.88
</coordinates>
</Point>
</Placemark>
<Placemark>
<name>
Fri Mar 07 10:30:39 2014 S=0.07 Km/hr
</name>
<styleUrl>
#styleMap_TLP_Normal
</styleUrl>
<Point>
<coordinates>
-39.4355698,-7.3661003,919.36
</coordinates>
</Point>
</Placemark>
<Placemark>
<name>
Fri Mar 07 10:30:49 2014 S=2.30 Km/hr
</name>
<styleUrl>
#styleMap_TLP_Normal
</styleUrl>
<Point>
<coordinates>
-39.4356079,-7.3660736,918.20
</coordinates>
</Point>
</Placemark>
<Placemark>
<name>
Fri Mar 07 10:30:59 2014 S=3.57 Km/hr
</name>
<styleUrl>
#styleMap_TLP_Normal
</styleUrl>
<Point>
<coordinates>
-39.4356766,-7.3659720,917.20
</coordinates>
</Point>
</Placemark>
<Placemark>
<name>
Fri Mar 07 10:31:09 2014 S=0.32 Km/hr
</name>
<styleUrl>
#styleMap_TLP_Normal
</styleUrl>
<Point>
<coordinates>
-39.4357414,-7.3658814,917.23
</coordinates>
</Point>
</Placemark>
<Placemark>
<name>
Fri Mar 07 10:31:19 2014 S=2.98 Km/hr
</name>
<styleUrl>
#styleMap_TLP_Normal
</styleUrl>
<Point>
<coordinates>
-39.4356575,-7.3658624,918.17
</coordinates>
</Point>
</Placemark>
<Placemark>
<name>
Fri Mar 07 10:31:29 2014 S=1.92 Km/hr
</name>
<styleUrl>
#styleMap_TLP_Normal
</styleUrl>
<Point>
<coordinates>
-39.4355888,-7.3658504,918.81
</coordinates>
</Point>
</Placemark>
<Placemark>
<name>
Fri Mar 07 10:31:39 2014 S=0.88 Km/hr
</name>
<styleUrl>
#styleMap_TLP_Normal
</styleUrl>
<Point>
<coordinates>
-39.4355431,-7.3658285,918.77
</coordinates>
</Point>
</Placemark>
<Placemark>
<name>
Fri Mar 07 10:31:49 2014 S=0.38 Km/hr
</name>
<styleUrl>
#styleMap_TLP_Normal
</styleUrl>
<Point>
<coordinates>
-39.4354973,-7.3658128,918.70
</coordinates>
</Point>
</Placemark>
<Placemark>
<name>
Fri Mar 07 10:31:59 2014 S=0.90 Km/hr
</name>
<styleUrl>
#styleMap_TLP_Normal
</styleUrl>
<Point>
<coordinates>
-39.4354858,-7.3658109,920.16
</coordinates>
</Point>
</Placemark>
<Placemark>
<name>
Fri Mar 07 10:32:09 2014 S=0.50 Km/hr
</name>
<styleUrl>
#styleMap_TLP_Normal
</styleUrl>
<Point>
<coordinates>
-39.4354782,-7.3658133,920.28
</coordinates>
</Point>
</Placemark>
<Placemark>
<name>
Fri Mar 07 10:32:19 2014 S=0.82 Km/hr
</name>
<styleUrl>
#styleMap_TLP_Normal
</styleUrl>
<Point>
<coordinates>
-39.4354858,-7.3658113,920.33
</coordinates>
</Point>
</Placemark>
<Placemark>
<name>
Fri Mar 07 10:32:29 2014 S=1.43 Km/hr
</name>
<styleUrl>
#styleMap_TLP_Normal
</styleUrl>
<Point>
<coordinates>
-39.4355202,-7.3658266,919.91
</coordinates>
</Point>
</Placemark>
<Placemark>
<name>
Fri Mar 07 10:32:39 2014 S=1.96 Km/hr
</name>
<styleUrl>
#styleMap_TLP_Normal
</styleUrl>
<Point>
<coordinates>
-39.4355736,-7.3658929,921.13
</coordinates>
</Point>
</Placemark>
<Placemark>
<name>
Fri Mar 07 10:32:49 2014 S=2.31 Km/hr
</name>
<styleUrl>
#styleMap_TLP_Normal
</styleUrl>
<Point>
<coordinates>
-39.4356308,-7.3659506,922.19
</coordinates>
</Point>
</Placemark>
<Placemark>
<name>
Fri Mar 07 10:32:59 2014 S=2.19 Km/hr
</name>
<styleUrl>
#styleMap_TLP_Normal
</styleUrl>
<Point>
<coordinates>
-39.4357338,-7.3659067,920.03
</coordinates>
</Point>
</Placemark>
<Placemark>
<name>
Fri Mar 07 10:33:09 2014 S=3.92 Km/hr
</name>
<styleUrl>
#styleMap_TLP_Normal
</styleUrl>
<Point>
<coordinates>
-39.4358101,-7.3658381,917.25
</coordinates>
</Point>
</Placemark>
<Placemark>
<name>
Fri Mar 07 10:33:19 2014 S=1.71 Km/hr
</name>
<styleUrl>
#styleMap_TLP_Normal
</styleUrl>
<Point>
<coordinates>
-39.4358978,-7.3658085,916.81
</coordinates>
</Point>
</Placemark>
<Placemark>
<name>
Fri Mar 07 10:33:29 2014 S=1.36 Km/hr
</name>
<styleUrl>
#styleMap_TLP_Normal
</styleUrl>
<Point>
<coordinates>
-39.4359360,-7.3658366,916.36
</coordinates>
</Point>
</Placemark>
<Placemark>
<name>
Fri Mar 07 10:33:39 2014 S=0.72 Km/hr
</name>
<styleUrl>
#styleMap_TLP_Normal
</styleUrl>
<Point>
<coordinates>
-39.4359779,-7.3658037,914.55
</coordinates>
</Point>
</Placemark>
<Placemark>
<name>
Fri Mar 07 10:33:49 2014 S=0.70 Km/hr
</name>
<styleUrl>
#styleMap_TLP_Normal
</styleUrl>
<Point>
<coordinates>
-39.4359894,-7.3658180,913.78
</coordinates>
</Point>
</Placemark>
<Placemark>
<name>
Fri Mar 07 10:33:59 2014 S=3.64 Km/hr
</name>
<styleUrl>
#styleMap_TLP_Normal
</styleUrl>
<Point>
<coordinates>
-39.4359894,-7.3658619,914.27
</coordinates>
</Point>
</Placemark>
<Placemark>
<name>
Fri Mar 07 10:34:09 2014 S=4.03 Km/hr
</name>
<styleUrl>
#styleMap_TLP_Normal
</styleUrl>
<Point>
<coordinates>
-39.4360886,-7.3659124,916.36
</coordinates>
</Point>
</Placemark>
<Placemark>
<name>
Fri Mar 07 10:34:19 2014 S=3.67 Km/hr
</name>
<styleUrl>
#styleMap_TLP_Normal
</styleUrl>
<Point>
<coordinates>
-39.4361877,-7.3658800,915.14
</coordinates>
</Point>
</Placemark>
<Placemark>
<name>
Fri Mar 07 10:34:29 2014 S=3.01 Km/hr
</name>
<styleUrl>
#styleMap_TLP_Normal
</styleUrl>
<Point>
<coordinates>
-39.4362564,-7.3658476,915.05
</coordinates>
</Point>
</Placemark>
<Placemark>
<name>
Fri Mar 07 10:34:39 2014 S=2.96 Km/hr
</name>
<styleUrl>
#styleMap_TLP_Normal
</styleUrl>
<Point>
<coordinates>
-39.4363251,-7.3657870,914.48
</coordinates>
</Point>
</Placemark>
<Placemark>
<name>
Fri Mar 07 10:34:49 2014 S=2.87 Km/hr
</name>
<styleUrl>
#styleMap_TLP_Normal
</styleUrl>
<Point>
<coordinates>
-39.4364052,-7.3657870,913.86
</coordinates>
</Point>
</Placemark>
<Placemark>
<name>
Fri Mar 07 10:34:59 2014 S=2.12 Km/hr
</name>
<styleUrl>
#styleMap_TLP_Normal
</styleUrl>
<Point>
<coordinates>
-39.4364510,-7.3657489,914.06
</coordinates>
</Point>
</Placemark>
<Placemark>
<name>
Fri Mar 07 10:35:09 2014 S=0.72 Km/hr
</name>
<styleUrl>
#styleMap_TLP_Normal
</styleUrl>
<Point>
<coordinates>
-39.4364281,-7.3657265,914.17
</coordinates>
</Point>
</Placemark>
<Placemark>
<name>
Fri Mar 07 10:35:19 2014 S=1.29 Km/hr
</name>
<styleUrl>
#styleMap_TLP_Normal
</styleUrl>
<Point>
<coordinates>
-39.4364395,-7.3657117,914.05
</coordinates>
</Point>
</Placemark>
<Placemark>
<name>
Fri Mar 07 10:35:29 2014 S=0.26 Km/hr
</name>
<styleUrl>
#styleMap_TLP_Normal
</styleUrl>
<Point>
<coordinates>
-39.4364548,-7.3657050,914.13
</coordinates>
</Point>
</Placemark>
<Placemark>
<name>
Fri Mar 07 10:35:39 2014 S=0.59 Km/hr
</name>
<styleUrl>
#styleMap_TLP_Normal
</styleUrl>
<Point>
<coordinates>
-39.4364471,-7.3657136,913.92
</coordinates>
</Point>
</Placemark>
<Placemark>
<name>
Fri Mar 07 10:35:49 2014 S=1.56 Km/hr
</name>
<styleUrl>
#styleMap_TLP_Normal
</styleUrl>
<Point>
<coordinates>
-39.4364586,-7.3657932,917.42
</coordinates>
</Point>
</Placemark>
<Placemark>
<name>
Fri Mar 07 10:35:59 2014 S=2.27 Km/hr
</name>
<styleUrl>
#styleMap_TLP_Normal
</styleUrl>
<Point>
<coordinates>
-39.4364319,-7.3658433,917.80
</coordinates>
</Point>
</Placemark>
<Placemark>
<name>
Fri Mar 07 10:36:09 2014 S=0.33 Km/hr
</name>
<styleUrl>
#styleMap_TLP_Normal
</styleUrl>
<Point>
<coordinates>
-39.4363480,-7.3658500,918.97
</coordinates>
</Point>
</Placemark>
<Placemark>
<name>
Fri Mar 07 10:36:19 2014 S=3.57 Km/hr
</name>
<styleUrl>
#styleMap_TLP_Normal
</styleUrl>
<Point>
<coordinates>
-39.4362984,-7.3658781,920.19
</coordinates>
</Point>
</Placemark>
<Placemark>
<name>
Fri Mar 07 10:36:29 2014 S=4.56 Km/hr
</name>
<styleUrl>
#styleMap_TLP_Normal
</styleUrl>
<Point>
<coordinates>
-39.4363327,-7.3660002,920.33
</coordinates>
</Point>
</Placemark>
<Placemark>
<name>
Fri Mar 07 10:36:39 2014 S=2.82 Km/hr
</name>
<styleUrl>
#styleMap_TLP_Normal
</styleUrl>
<Point>
<coordinates>
-39.4363594,-7.3660879,920.30
</coordinates>
</Point>
</Placemark>
<Placemark>
<name>
Fri Mar 07 10:36:49 2014 S=2.30 Km/hr
</name>
<styleUrl>
#styleMap_TLP_Normal
</styleUrl>
<Point>
<coordinates>
-39.4363403,-7.3661718,920.86
</coordinates>
</Point>
</Placemark>
<Placemark>
<name>
Fri Mar 07 10:36:59 2014 S=1.83 Km/hr
</name>
<styleUrl>
#styleMap_TLP_Normal
</styleUrl>
<Point>
<coordinates>
-39.4363480,-7.3662333,920.64
</coordinates>
</Point>
</Placemark>
<Placemark>
<name>
Fri Mar 07 10:37:09 2014 S=2.85 Km/hr
</name>
<styleUrl>
#styleMap_TLP_Normal
</styleUrl>
<Point>
<coordinates>
-39.4363937,-7.3663239,920.11
</coordinates>
</Point>
</Placemark>
<Placemark>
<name>
Fri Mar 07 10:37:19 2014 S=1.65 Km/hr
</name>
<styleUrl>
#styleMap_TLP_Normal
</styleUrl>
<Point>
<coordinates>
-39.4364319,-7.3664103,921.53
</coordinates>
</Point>
</Placemark>
<Placemark>
<name>
Fri Mar 07 10:37:29 2014 S=1.70 Km/hr
</name>
<styleUrl>
#styleMap_TLP_Normal
</styleUrl>
<Point>
<coordinates>
-39.4364815,-7.3664398,920.02
</coordinates>
</Point>
</Placemark>
<Placemark>
<name>
Fri Mar 07 10:37:39 2014 S=0.63 Km/hr
</name>
<styleUrl>
#styleMap_TLP_Normal
</styleUrl>
<Point>
<coordinates>
-39.4365311,-7.3664293,918.77
</coordinates>
</Point>
</Placemark>
<Placemark>
<name>
Fri Mar 07 10:37:49 2014 S=3.58 Km/hr
</name>
<styleUrl>
#styleMap_TLP_Normal
</styleUrl>
<Point>
<coordinates>
-39.4364891,-7.3664804,920.55
</coordinates>
</Point>
</Placemark>
<Placemark>
<name>
Fri Mar 07 10:37:59 2014 S=3.28 Km/hr
</name>
<styleUrl>
#styleMap_TLP_Normal
</styleUrl>
<Point>
<coordinates>
-39.4364471,-7.3665600,920.80
</coordinates>
</Point>
</Placemark>
<Placemark>
<name>
Fri Mar 07 10:38:09 2014 S=1.79 Km/hr
</name>
<styleUrl>
#styleMap_TLP_Normal
</styleUrl>
<Point>
<coordinates>
-39.4364166,-7.3666215,921.50
</coordinates>
</Point>
</Placemark>
<Placemark>
<name>
Fri Mar 07 10:38:19 2014 S=2.90 Km/hr
</name>
<styleUrl>
#styleMap_TLP_Normal
</styleUrl>
<Point>
<coordinates>
-39.4363785,-7.3667269,921.45
</coordinates>
</Point>
</Placemark>
<Placemark>
<name>
Fri Mar 07 10:38:29 2014 S=3.24 Km/hr
</name>
<styleUrl>
#styleMap_TLP_Normal
</styleUrl>
<Point>
<coordinates>
-39.4363365,-7.3668442,921.33
</coordinates>
</Point>
</Placemark>
<Placemark>
<name>
Fri Mar 07 10:38:39 2014 S=3.18 Km/hr
</name>
<styleUrl>
#styleMap_TLP_Normal
</styleUrl>
<Point>
<coordinates>
-39.4363136,-7.3669662,921.03
</coordinates>
</Point>
</Placemark>
<Placemark>
<name>
Fri Mar 07 10:38:49 2014 S=1.13 Km/hr
</name>
<styleUrl>
#styleMap_TLP_Normal
</styleUrl>
<Point>
<coordinates>
-39.4363518,-7.3670115,920.33
</coordinates>
</Point>
</Placemark>
<Placemark>
<name>
Fri Mar 07 10:38:59 2014 S=2.82 Km/hr
</name>
<styleUrl>
#styleMap_TLP_Normal
</styleUrl>
<Point>
<coordinates>
-39.4363441,-7.3670440,920.34
</coordinates>
</Point>
</Placemark>
<Placemark>
<name>
Fri Mar 07 10:39:09 2014 S=3.02 Km/hr
</name>
<styleUrl>
#styleMap_TLP_Normal
</styleUrl>
<Point>
<coordinates>
-39.4363785,-7.3671560,922.98
</coordinates>
</Point>
</Placemark>
<Placemark>
<name>
Fri Mar 07 10:39:19 2014 S=2.96 Km/hr
</name>
<styleUrl>
#styleMap_TLP_Normal
</styleUrl>
<Point>
<coordinates>
-39.4364777,-7.3671937,921.36
</coordinates>
</Point>
</Placemark>
<Placemark>
<name>
Fri Mar 07 10:39:29 2014 S=1.11 Km/hr
</name>
<styleUrl>
#styleMap_TLP_Normal
</styleUrl>
<Point>
<coordinates>
-39.4365082,-7.3671923,920.52
</coordinates>
</Point>
</Placemark>
<Placemark>
<name>
Fri Mar 07 10:39:39 2014 S=3.62 Km/hr
</name>
<styleUrl>
#styleMap_TLP_Normal
</styleUrl>
<Point>
<coordinates>
-39.4364090,-7.3671598,920.16
</coordinates>
</Point>
</Placemark>
<Placemark>
<name>
Fri Mar 07 10:39:49 2014 S=2.55 Km/hr
</name>
<styleUrl>
#styleMap_TLP_Normal
</styleUrl>
<Point>
<coordinates>
-39.4363785,-7.3672280,919.06
</coordinates>
</Point>
</Placemark>
<Placemark>
<name>
Fri Mar 07 10:39:59 2014 S=2.34 Km/hr
</name>
<styleUrl>
#styleMap_TLP_Normal
</styleUrl>
<Point>
<coordinates>
-39.4363213,-7.3672833,918.13
</coordinates>
</Point>
</Placemark>
<Placemark>
<name>
Fri Mar 07 10:40:09 2014 S=2.54 Km/hr
</name>
<styleUrl>
#styleMap_TLP_Normal
</styleUrl>
<Point>
<coordinates>
-39.4362373,-7.3673511,917.80
</coordinates>
</Point>
</Placemark>
<Placemark>
<name>
Fri Mar 07 10:40:19 2014 S=2.30 Km/hr
</name>
<styleUrl>
#styleMap_TLP_Normal
</styleUrl>
<Point>
<coordinates>
-39.4361610,-7.3673959,917.67
</coordinates>
</Point>
</Placemark>
<Placemark>
<name>
Fri Mar 07 10:40:29 2014 S=0.53 Km/hr
</name>
<styleUrl>
#styleMap_TLP_Normal
</styleUrl>
<Point>
<coordinates>
-39.4361496,-7.3674173,918.23
</coordinates>
</Point>
</Placemark>
<Placemark>
<name>
Fri Mar 07 10:40:39 2014 S=1.09 Km/hr
</name>
<styleUrl>
#styleMap_TLP_Normal
</styleUrl>
<Point>
<coordinates>
-39.4361458,-7.3674192,917.56
</coordinates>
</Point>
</Placemark>
<Placemark>
<name>
Fri Mar 07 10:40:49 2014 S=2.32 Km/hr
</name>
<styleUrl>
#styleMap_TLP_Normal
</styleUrl>
<Point>
<coordinates>
-39.4360733,-7.3673587,917.64
</coordinates>
</Point>
</Placemark>
<Placemark>
<name>
Fri Mar 07 10:40:59 2014 S=3.04 Km/hr
</name>
<styleUrl>
#styleMap_TLP_Normal
</styleUrl>
<Point>
<coordinates>
-39.4359856,-7.3673072,918.09
</coordinates>
</Point>
</Placemark>
<Placemark>
<name>
Fri Mar 07 10:41:09 2014 S=1.80 Km/hr
</name>
<styleUrl>
#styleMap_TLP_Normal
</styleUrl>
<Point>
<coordinates>
-39.4359093,-7.3672962,918.23
</coordinates>
</Point>
</Placemark>
<Placemark>
<name>
Fri Mar 07 10:41:19 2014 S=1.63 Km/hr
</name>
<styleUrl>
#styleMap_TLP_Normal
</styleUrl>
<Point>
<coordinates>
-39.4359055,-7.3672805,918.83
</coordinates>
</Point>
</Placemark>
<Placemark>
<name>
Fri Mar 07 10:41:29 2014 S=3.03 Km/hr
</name>
<styleUrl>
#styleMap_TLP_Normal
</styleUrl>
<Point>
<coordinates>
-39.4358635,-7.3672619,918.13
</coordinates>
</Point>
</Placemark>
<Placemark>
<name>
Fri Mar 07 10:41:39 2014 S=2.91 Km/hr
</name>
<styleUrl>
#styleMap_TLP_Normal
</styleUrl>
<Point>
<coordinates>
-39.4357910,-7.3673134,918.63
</coordinates>
</Point>
</Placemark>
<Placemark>
<name>
Fri Mar 07 10:41:49 2014 S=3.28 Km/hr
</name>
<styleUrl>
#styleMap_TLP_Normal
</styleUrl>
<Point>
<coordinates>
-39.4356995,-7.3673429,918.98
</coordinates>
</Point>
</Placemark>
<Placemark>
<name>
Fri Mar 07 10:41:59 2014 S=2.67 Km/hr
</name>
<styleUrl>
#styleMap_TLP_Normal
</styleUrl>
<Point>
<coordinates>
-39.4356194,-7.3673720,919.98
</coordinates>
</Point>
</Placemark>
<Placemark>
<name>
Fri Mar 07 10:42:09 2014 S=0.98 Km/hr
</name>
<styleUrl>
#styleMap_TLP_Normal
</styleUrl>
<Point>
<coordinates>
-39.4355888,-7.3673859,920.50
</coordinates>
</Point>
</Placemark>
<Placemark>
<name>
Fri Mar 07 10:42:19 2014 S=2.68 Km/hr
</name>
<styleUrl>
#styleMap_TLP_Normal
</styleUrl>
<Point>
<coordinates>
-39.4355164,-7.3673863,921.11
</coordinates>
</Point>
</Placemark>
<Placemark>
<name>
Fri Mar 07 10:42:29 2014 S=3.47 Km/hr
</name>
<styleUrl>
#styleMap_TLP_Normal
</styleUrl>
<Point>
<coordinates>
-39.4354858,-7.3673167,920.64
</coordinates>
</Point>
</Placemark>
<Placemark>
<name>
Fri Mar 07 10:42:39 2014 S=2.63 Km/hr
</name>
<styleUrl>
#styleMap_TLP_Normal
</styleUrl>
<Point>
<coordinates>
-39.4354973,-7.3672428,919.98
</coordinates>
</Point>
</Placemark>
<Placemark>
<name>
Fri Mar 07 10:42:49 2014 S=2.04 Km/hr
</name>
<styleUrl>
#styleMap_TLP_Normal
</styleUrl>
<Point>
<coordinates>
-39.4355354,-7.3671675,918.70
</coordinates>
</Point>
</Placemark>
<Placemark>
<name>
Fri Mar 07 10:42:59 2014 S=2.43 Km/hr
</name>
<styleUrl>
#styleMap_TLP_Normal
</styleUrl>
<Point>
<coordinates>
-39.4355202,-7.3671803,916.09
</coordinates>
</Point>
</Placemark>
<Placemark>
<name>
Fri Mar 07 10:43:09 2014 S=0.60 Km/hr
</name>
<styleUrl>
#styleMap_TLP_Normal
</styleUrl>
<Point>
<coordinates>
-39.4355087,-7.3671899,916.86
</coordinates>
</Point>
</Placemark>
<Placemark>
<name>
Fri Mar 07 10:43:19 2014 S=0.79 Km/hr
</name>
<styleUrl>
#styleMap_TLP_Normal
</styleUrl>
<Point>
<coordinates>
-39.4355049,-7.3671904,916.86
</coordinates>
</Point>
</Placemark>
<Placemark>
<name>
Fri Mar 07 10:43:29 2014 S=1.63 Km/hr
</name>
<styleUrl>
#styleMap_TLP_Normal
</styleUrl>
<Point>
<coordinates>
-39.4354515,-7.3671808,917.17
</coordinates>
</Point>
</Placemark>
<Placemark>
<name>
Fri Mar 07 10:43:39 2014 S=1.65 Km/hr
</name>
<styleUrl>
#styleMap_TLP_Normal
</styleUrl>
<Point>
<coordinates>
-39.4354057,-7.3671684,917.77
</coordinates>
</Point>
</Placemark>
<Placemark>
<name>
Fri Mar 07 10:43:49 2014 S=0.76 Km/hr
</name>
<styleUrl>
#styleMap_TLP_Normal
</styleUrl>
<Point>
<coordinates>
-39.4353943,-7.3671317,918.67
</coordinates>
</Point>
</Placemark>
<Placemark>
<name>
Fri Mar 07 10:43:59 2014 S=3.14 Km/hr
</name>
<styleUrl>
#styleMap_TLP_Normal
</styleUrl>
<Point>
<coordinates>
-39.4353867,-7.3671451,919.03
</coordinates>
</Point>
</Placemark>
<Placemark>
<name>
Fri Mar 07 10:44:09 2014 S=2.33 Km/hr
</name>
<styleUrl>
#styleMap_TLP_Normal
</styleUrl>
<Point>
<coordinates>
-39.4353104,-7.3671966,920.16
</coordinates>
</Point>
</Placemark>
<Placemark>
<name>
Fri Mar 07 10:44:19 2014 S=1.29 Km/hr
</name>
<styleUrl>
#styleMap_TLP_Normal
</styleUrl>
<Point>
<coordinates>
-39.4352417,-7.3671679,920.73
</coordinates>
</Point>
</Placemark>
<Placemark>
<name>
Fri Mar 07 10:44:29 2014 S=3.56 Km/hr
</name>
<styleUrl>
#styleMap_TLP_Normal
</styleUrl>
<Point>
<coordinates>
-39.4352837,-7.3672218,920.75
</coordinates>
</Point>
</Placemark>
<Placemark>
<name>
Fri Mar 07 10:44:39 2014 S=3.20 Km/hr
</name>
<styleUrl>
#styleMap_TLP_Normal
</styleUrl>
<Point>
<coordinates>
-39.4352989,-7.3673148,921.94
</coordinates>
</Point>
</Placemark>
<Placemark>
<name>
Fri Mar 07 10:44:49 2014 S=3.74 Km/hr
</name>
<styleUrl>
#styleMap_TLP_Normal
</styleUrl>
<Point>
<coordinates>
-39.4352837,-7.3674250,922.86
</coordinates>
</Point>
</Placemark>
<Placemark>
<name>
Fri Mar 07 10:44:59 2014 S=2.03 Km/hr
</name>
<styleUrl>
#styleMap_TLP_Normal
</styleUrl>
<Point>
<coordinates>
-39.4352798,-7.3674450,921.53
</coordinates>
</Point>
</Placemark>
<Placemark>
<name>
Fri Mar 07 10:45:09 2014 S=2.25 Km/hr
</name>
<styleUrl>
#styleMap_TLP_Normal
</styleUrl>
<Point>
<coordinates>
-39.4353790,-7.3674707,920.11
</coordinates>
</Point>
</Placemark>
<Placemark>
<name>
Fri Mar 07 10:45:19 2014 S=1.31 Km/hr
</name>
<styleUrl>
#styleMap_TLP_Normal
</styleUrl>
<Point>
<coordinates>
-39.4353752,-7.3675394,921.34
</coordinates>
</Point>
</Placemark>
<Placemark>
<name>
Fri Mar 07 10:45:29 2014 S=0.50 Km/hr
</name>
<styleUrl>
#styleMap_TLP_Normal
</styleUrl>
<Point>
<coordinates>
-39.4354172,-7.3675857,921.44
</coordinates>
</Point>
</Placemark>
<Placemark>
<name>
Fri Mar 07 10:45:39 2014 S=0.49 Km/hr
</name>
<styleUrl>
#styleMap_TLP_Normal
</styleUrl>
<Point>
<coordinates>
-39.4354248,-7.3675885,921.39
</coordinates>
</Point>
</Placemark>
<Placemark>
<name>
Fri Mar 07 10:45:49 2014 S=2.44 Km/hr
</name>
<styleUrl>
#styleMap_TLP_Normal
</styleUrl>
<Point>
<coordinates>
-39.4354858,-7.3675885,921.41
</coordinates>
</Point>
</Placemark>
<Placemark>
<name>
Fri Mar 07 10:45:59 2014 S=1.12 Km/hr
</name>
<styleUrl>
#styleMap_TLP_Normal
</styleUrl>
<Point>
<coordinates>
-39.4355545,-7.3676686,921.17
</coordinates>
</Point>
</Placemark>
<Placemark>
<name>
Fri Mar 07 10:46:09 2014 S=0.46 Km/hr
</name>
<styleUrl>
#styleMap_TLP_Normal
</styleUrl>
<Point>
<coordinates>
-39.4355392,-7.3677225,921.11
</coordinates>
</Point>
</Placemark>
<Placemark>
<name>
Fri Mar 07 10:46:19 2014 S=0.73 Km/hr
</name>
<styleUrl>
#styleMap_TLP_Normal
</styleUrl>
<Point>
<coordinates>
-39.4355431,-7.3677821,920.95
</coordinates>
</Point>
</Placemark>
<Placemark>
<name>
Fri Mar 07 10:46:29 2014 S=0.59 Km/hr
</name>
<styleUrl>
#styleMap_TLP_Normal
</styleUrl>
<Point>
<coordinates>
-39.4355507,-7.3678799,920.95
</coordinates>
</Point>
</Placemark>
<Placemark>
<name>
Fri Mar 07 10:46:39 2014 S=0.69 Km/hr
</name>
<styleUrl>
#styleMap_TLP_Normal
</styleUrl>
<Point>
<coordinates>
-39.4355583,-7.3679581,921.00
</coordinates>
</Point>
</Placemark>
<Placemark>
<name>
Fri Mar 07 10:46:49 2014 S=0.38 Km/hr
</name>
<styleUrl>
#styleMap_TLP_Normal
</styleUrl>
<Point>
<coordinates>
-39.4355278,-7.3679671,921.73
</coordinates>
</Point>
</Placemark>
<Placemark>
<name>
Fri Mar 07 10:46:59 2014 S=0.37 Km/hr
</name>
<styleUrl>
#styleMap_TLP_Normal
</styleUrl>
<Point>
<coordinates>
-39.4355545,-7.3680310,922.00
</coordinates>
</Point>
</Placemark>
<Placemark>
<name>
Fri Mar 07 10:47:09 2014 S=0.69 Km/hr
</name>
<styleUrl>
#styleMap_TLP_Normal
</styleUrl>
<Point>
<coordinates>
-39.4355659,-7.3680987,921.52
</coordinates>
</Point>
</Placemark>
<Placemark>
<name>
Fri Mar 07 10:47:19 2014 S=1.10 Km/hr
</name>
<styleUrl>
#styleMap_TLP_Normal
</styleUrl>
<Point>
<coordinates>
-39.4355621,-7.3681397,922.14
</coordinates>
</Point>
</Placemark>
<Placemark>
<name>
Fri Mar 07 10:47:29 2014 S=0.68 Km/hr
</name>
<styleUrl>
#styleMap_TLP_Normal
</styleUrl>
<Point>
<coordinates>
-39.4356041,-7.3681908,922.22
</coordinates>
</Point>
</Placemark>
<Placemark>
<name>
Fri Mar 07 10:47:39 2014 S=1.23 Km/hr
</name>
<styleUrl>
#styleMap_TLP_Normal
</styleUrl>
<Point>
<coordinates>
-39.4356232,-7.3682222,922.70
</coordinates>
</Point>
</Placemark>
<Placemark>
<name>
Fri Mar 07 10:47:49 2014 S=3.07 Km/hr
</name>
<styleUrl>
#styleMap_TLP_Normal
</styleUrl>
<Point>
<coordinates>
-39.4355736,-7.3682780,923.53
</coordinates>
</Point>
</Placemark>
<Placemark>
<name>
Fri Mar 07 10:47:59 2014 S=2.62 Km/hr
</name>
<styleUrl>
#styleMap_TLP_Normal
</styleUrl>
<Point>
<coordinates>
-39.4355087,-7.3683119,923.58
</coordinates>
</Point>
</Placemark>
<Placemark>
<name>
Fri Mar 07 10:48:09 2014 S=1.77 Km/hr
</name>
<styleUrl>
#styleMap_TLP_Normal
</styleUrl>
<Point>
<coordinates>
-39.4354630,-7.3683434,923.69
</coordinates>
</Point>
</Placemark>
<Placemark>
<name>
Fri Mar 07 10:48:19 2014 S=2.96 Km/hr
</name>
<styleUrl>
#styleMap_TLP_Normal
</styleUrl>
<Point>
<coordinates>
-39.4353867,-7.3683820,924.42
</coordinates>
</Point>
</Placemark>
<Placemark>
<name>
Fri Mar 07 10:48:29 2014 S=2.98 Km/hr
</name>
<styleUrl>
#styleMap_TLP_Normal
</styleUrl>
<Point>
<coordinates>
-39.4353600,-7.3684859,924.38
</coordinates>
</Point>
</Placemark>
<Placemark>
<name>
Fri Mar 07 10:48:39 2014 S=0.37 Km/hr
</name>
<styleUrl>
#styleMap_TLP_Normal
</styleUrl>
<Point>
<coordinates>
-39.4353294,-7.3684998,924.19
</coordinates>
</Point>
</Placemark>
<Placemark>
<name>
Fri Mar 07 10:48:49 2014 S=0.40 Km/hr
</name>
<styleUrl>
#styleMap_TLP_Normal
</styleUrl>
<Point>
<coordinates>
-39.4353256,-7.3684897,924.05
</coordinates>
</Point>
</Placemark>
<Placemark>
<name>
Fri Mar 07 10:48:59 2014 S=0.26 Km/hr
</name>
<styleUrl>
#styleMap_TLP_Normal
</styleUrl>
<Point>
<coordinates>
-39.4353256,-7.3684883,924.03
</coordinates>
</Point>
</Placemark>
<Placemark>
<name>
Fri Mar 07 10:49:09 2014 S=0.72 Km/hr
</name>
<styleUrl>
#styleMap_TLP_Normal
</styleUrl>
<Point>
<coordinates>
-39.4353218,-7.3684907,924.05
</coordinates>
</Point>
</Placemark>
<Placemark>
<name>
Fri Mar 07 10:49:19 2014 S=0.58 Km/hr
</name>
<styleUrl>
#styleMap_TLP_Normal
</styleUrl>
<Point>
<coordinates>
-39.4353065,-7.3684978,924.02
</coordinates>
</Point>
</Placemark>
<Placemark>
<name>
Fri Mar 07 10:49:29 2014 S=0.49 Km/hr
</name>
<styleUrl>
#styleMap_TLP_Normal
</styleUrl>
<Point>
<coordinates>
-39.4352989,-7.3685026,924.00
</coordinates>
</Point>
</Placemark>
<Placemark>
<name>
Fri Mar 07 10:49:39 2014 S=0.81 Km/hr
</name>
<styleUrl>
#styleMap_TLP_Normal
</styleUrl>
<Point>
<coordinates>
-39.4352875,-7.3685069,924.00
</coordinates>
</Point>
</Placemark>
<Placemark>
<name>
Fri Mar 07 10:49:49 2014 S=0.65 Km/hr
</name>
<styleUrl>
#styleMap_TLP_Normal
</styleUrl>
<Point>
<coordinates>
-39.4352837,-7.3685079,923.98
</coordinates>
</Point>
</Placemark>
<Placemark>
<name>
Fri Mar 07 10:49:59 2014 S=0.57 Km/hr
</name>
<styleUrl>
#styleMap_TLP_Normal
</styleUrl>
<Point>
<coordinates>
-39.4352417,-7.3685308,924.69
</coordinates>
</Point>
</Placemark>
<Placemark>
<name>
Fri Mar 07 10:50:09 2014 S=0.91 Km/hr
</name>
<styleUrl>
#styleMap_TLP_Normal
</styleUrl>
<Point>
<coordinates>
-39.4352455,-7.3685641,923.94
</coordinates>
</Point>
</Placemark>
<Placemark>
<name>
Fri Mar 07 10:50:19 2014 S=0.35 Km/hr
</name>
<styleUrl>
#styleMap_TLP_Normal
</styleUrl>
<Point>
<coordinates>
-39.4352570,-7.3685737,924.08
</coordinates>
</Point>
</Placemark>
<Placemark>
<name>
Fri Mar 07 10:50:29 2014 S=1.60 Km/hr
</name>
<styleUrl>
#styleMap_TLP_Normal
</styleUrl>
<Point>
<coordinates>
-39.4352722,-7.3685713,924.06
</coordinates>
</Point>
</Placemark>
<Placemark>
<name>
Fri Mar 07 10:50:39 2014 S=0.73 Km/hr
</name>
<styleUrl>
#styleMap_TLP_Normal
</styleUrl>
<Point>
<coordinates>
-39.4352684,-7.3686156,924.28
</coordinates>
</Point>
</Placemark>
<Placemark>
<name>
Fri Mar 07 10:50:49 2014 S=1.86 Km/hr
</name>
<styleUrl>
#styleMap_TLP_Normal
</styleUrl>
<Point>
<coordinates>
-39.4352798,-7.3686223,924.41
</coordinates>
</Point>
</Placemark>
<Placemark>
<name>
Fri Mar 07 10:50:59 2014 S=2.30 Km/hr
</name>
<styleUrl>
#styleMap_TLP_Normal
</styleUrl>
<Point>
<coordinates>
-39.4353638,-7.3687744,923.75
</coordinates>
</Point>
</Placemark>
<Placemark>
<name>
Fri Mar 07 10:51:09 2014 S=0.77 Km/hr
</name>
<styleUrl>
#styleMap_TLP_Normal
</styleUrl>
<Point>
<coordinates>
-39.4353905,-7.3687992,923.34
</coordinates>
</Point>
</Placemark>
<Placemark>
<name>
Fri Mar 07 10:51:19 2014 S=2.29 Km/hr
</name>
<styleUrl>
#styleMap_TLP_Normal
</styleUrl>
<Point>
<coordinates>
-39.4353943,-7.3688397,924.05
</coordinates>
</Point>
</Placemark>
<Placemark>
<name>
Fri Mar 07 10:51:29 2014 S=2.74 Km/hr
</name>
<styleUrl>
#styleMap_TLP_Normal
</styleUrl>
<Point>
<coordinates>
-39.4353180,-7.3688793,924.59
</coordinates>
</Point>
</Placemark>
<Placemark>
<name>
Fri Mar 07 10:51:39 2014 S=3.15 Km/hr
</name>
<styleUrl>
#styleMap_TLP_Normal
</styleUrl>
<Point>
<coordinates>
-39.4352264,-7.3688750,924.73
</coordinates>
</Point>
</Placemark>
<Placemark>
<name>
Fri Mar 07 10:51:49 2014 S=2.97 Km/hr
</name>
<styleUrl>
#styleMap_TLP_Normal
</styleUrl>
<Point>
<coordinates>
-39.4351730,-7.3689480,924.89
</coordinates>
</Point>
</Placemark>
<Placemark>
<name>
Fri Mar 07 10:51:59 2014 S=1.23 Km/hr
</name>
<styleUrl>
#styleMap_TLP_Normal
</styleUrl>
<Point>
<coordinates>
-39.4351540,-7.3689384,924.50
</coordinates>
</Point>
</Placemark>
<Placemark>
<name>
Fri Mar 07 10:52:09 2014 S=1.75 Km/hr
</name>
<styleUrl>
#styleMap_TLP_Normal
</styleUrl>
<Point>
<coordinates>
-39.4350815,-7.3689780,924.11
</coordinates>
</Point>
</Placemark>
<Placemark>
<name>
Fri Mar 07 10:52:19 2014 S=1.70 Km/hr
</name>
<styleUrl>
#styleMap_TLP_Normal
</styleUrl>
<Point>
<coordinates>
-39.4350586,-7.3689809,924.03
</coordinates>
</Point>
</Placemark>
<Placemark>
<name>
Fri Mar 07 10:52:29 2014 S=1.81 Km/hr
</name>
<styleUrl>
#styleMap_TLP_Normal
</styleUrl>
<Point>
<coordinates>
-39.4350128,-7.3689942,924.02
</coordinates>
</Point>
</Placemark>
<Placemark>
<name>
Fri Mar 07 10:52:39 2014 S=3.23 Km/hr
</name>
<styleUrl>
#styleMap_TLP_Normal
</styleUrl>
<Point>
<coordinates>
-39.4349518,-7.3690615,923.45
</coordinates>
</Point>
</Placemark>
<Placemark>
<name>
Fri Mar 07 10:52:49 2014 S=2.78 Km/hr
</name>
<styleUrl>
#styleMap_TLP_Normal
</styleUrl>
<Point>
<coordinates>
-39.4349632,-7.3691597,922.89
</coordinates>
</Point>
</Placemark>
<Placemark>
<name>
Fri Mar 07 10:52:59 2014 S=1.49 Km/hr
</name>
<styleUrl>
#styleMap_TLP_Normal
</styleUrl>
<Point>
<coordinates>
-39.4349899,-7.3692174,921.98
</coordinates>
</Point>
</Placemark>
<Placemark>
<name>
Fri Mar 07 10:53:09 2014 S=3.03 Km/hr
</name>
<styleUrl>
#styleMap_TLP_Normal
</styleUrl>
<Point>
<coordinates>
-39.4350510,-7.3692679,921.02
</coordinates>
</Point>
</Placemark>
<Placemark>
<name>
Fri Mar 07 10:53:19 2014 S=2.03 Km/hr
</name>
<styleUrl>
#styleMap_TLP_Normal
</styleUrl>
<Point>
<coordinates>
-39.4351540,-7.3692679,919.64
</coordinates>
</Point>
</Placemark>
<Placemark>
<name>
Fri Mar 07 10:53:29 2014 S=1.05 Km/hr
</name>
<styleUrl>
#styleMap_TLP_Normal
</styleUrl>
<Point>
<coordinates>
-39.4351768,-7.3692479,919.36
</coordinates>
</Point>
</Placemark>
<Placemark>
<name>
Fri Mar 07 10:53:39 2014 S=1.35 Km/hr
</name>
<styleUrl>
#styleMap_TLP_Normal
</styleUrl>
<Point>
<coordinates>
-39.4351845,-7.3692040,919.89
</coordinates>
</Point>
</Placemark>
<Placemark>
<name>
Fri Mar 07 10:53:49 2014 S=1.94 Km/hr
</name>
<styleUrl>
#styleMap_TLP_Normal
</styleUrl>
<Point>
<coordinates>
-39.4351997,-7.3691468,919.91
</coordinates>
</Point>
</Placemark>
<Placemark>
<name>
Fri Mar 07 10:53:59 2014 S=2.18 Km/hr
</name>
<styleUrl>
#styleMap_TLP_Normal
</styleUrl>
<Point>
<coordinates>
-39.4351997,-7.3690772,920.09
</coordinates>
</Point>
</Placemark>
<Placemark>
<name>
Fri Mar 07 10:54:09 2014 S=3.38 Km/hr
</name>
<styleUrl>
#styleMap_TLP_Normal
</styleUrl>
<Point>
<coordinates>
-39.4352264,-7.3689737,917.23
</coordinates>
</Point>
</Placemark>
<Placemark>
<name>
Fri Mar 07 10:54:19 2014 S=2.98 Km/hr
</name>
<styleUrl>
#styleMap_TLP_Normal
</styleUrl>
<Point>
<coordinates>
-39.4352760,-7.3689117,915.88
</coordinates>
</Point>
</Placemark>
<Placemark>
<name>
Fri Mar 07 10:54:29 2014 S=5.14 Km/hr
</name>
<styleUrl>
#styleMap_TLP_Normal
</styleUrl>
<Point>
<coordinates>
-39.4353676,-7.3689547,914.75
</coordinates>
</Point>
</Placemark>
<Placemark>
<name>
Fri Mar 07 10:54:39 2014 S=3.17 Km/hr
</name>
<styleUrl>
#styleMap_TLP_Normal
</styleUrl>
<Point>
<coordinates>
-39.4354553,-7.3689904,915.38
</coordinates>
</Point>
</Placemark>
<Placemark>
<name>
Fri Mar 07 10:54:49 2014 S=1.64 Km/hr
</name>
<styleUrl>
#styleMap_TLP_Normal
</styleUrl>
<Point>
<coordinates>
-39.4355087,-7.3690224,917.44
</coordinates>
</Point>
</Placemark>
<Placemark>
<name>
Fri Mar 07 10:54:59 2014 S=1.44 Km/hr
</name>
<styleUrl>
#styleMap_TLP_Normal
</styleUrl>
<Point>
<coordinates>
-39.4355316,-7.3690748,917.58
</coordinates>
</Point>
</Placemark>
<Placemark>
<name>
Fri Mar 07 10:55:09 2014 S=0.21 Km/hr
</name>
<styleUrl>
#styleMap_TLP_Normal
</styleUrl>
<Point>
<coordinates>
-39.4355202,-7.3690739,918.00
</coordinates>
</Point>
</Placemark>
<Placemark>
<name>
Fri Mar 07 10:55:19 2014 S=0.91 Km/hr
</name>
<styleUrl>
#styleMap_TLP_Normal
</styleUrl>
<Point>
<coordinates>
-39.4355316,-7.3690691,917.91
</coordinates>
</Point>
</Placemark>
<Placemark>
<name>
Fri Mar 07 10:55:29 2014 S=1.90 Km/hr
</name>
<styleUrl>
#styleMap_TLP_Normal
</styleUrl>
<Point>
<coordinates>
-39.4356270,-7.3690906,917.67
</coordinates>
</Point>
</Placemark>
<Placemark>
<name>
Fri Mar 07 10:55:39 2014 S=1.56 Km/hr
</name>
<styleUrl>
#styleMap_TLP_Normal
</styleUrl>
<Point>
<coordinates>
-39.4356804,-7.3691821,917.45
</coordinates>
</Point>
</Placemark>
<Placemark>
<name>
Fri Mar 07 10:55:49 2014 S=0.97 Km/hr
</name>
<styleUrl>
#styleMap_TLP_Normal
</styleUrl>
<Point>
<coordinates>
-39.4356918,-7.3692360,917.03
</coordinates>
</Point>
</Placemark>
<Placemark>
<name>
Fri Mar 07 10:55:59 2014 S=1.30 Km/hr
</name>
<styleUrl>
#styleMap_TLP_Normal
</styleUrl>
<Point>
<coordinates>
-39.4357109,-7.3692250,916.13
</coordinates>
</Point>
</Placemark>
<Placemark>
<name>
Fri Mar 07 10:56:09 2014 S=0.82 Km/hr
</name>
<styleUrl>
#styleMap_TLP_Normal
</styleUrl>
<Point>
<coordinates>
-39.4357147,-7.3691998,915.59
</coordinates>
</Point>
</Placemark>
<Placemark>
<name>
Fri Mar 07 10:56:19 2014 S=1.96 Km/hr
</name>
<styleUrl>
#styleMap_TLP_Normal
</styleUrl>
<Point>
<coordinates>
-39.4357796,-7.3691936,915.20
</coordinates>
</Point>
</Placemark>
<Placemark>
<name>
Fri Mar 07 10:56:29 2014 S=0.72 Km/hr
</name>
<styleUrl>
#styleMap_TLP_Normal
</styleUrl>
<Point>
<coordinates>
-39.4358101,-7.3692069,916.11
</coordinates>
</Point>
</Placemark>
<Placemark>
<name>
Fri Mar 07 10:56:39 2014 S=2.21 Km/hr
</name>
<styleUrl>
#styleMap_TLP_Normal
</styleUrl>
<Point>
<coordinates>
-39.4358025,-7.3692708,917.80
</coordinates>
</Point>
</Placemark>
<Placemark>
<name>
Fri Mar 07 10:56:49 2014 S=4.32 Km/hr
</name>
<styleUrl>
#styleMap_TLP_Normal
</styleUrl>
<Point>
<coordinates>
-39.4357567,-7.3693571,917.91
</coordinates>
</Point>
</Placemark>
<Placemark>
<name>
Fri Mar 07 10:56:59 2014 S=2.20 Km/hr
</name>
<styleUrl>
#styleMap_TLP_Normal
</styleUrl>
<Point>
<coordinates>
-39.4356995,-7.3694310,918.91
</coordinates>
</Point>
</Placemark>
<Placemark>
<name>
Fri Mar 07 10:57:09 2014 S=0.50 Km/hr
</name>
<styleUrl>
#styleMap_TLP_Normal
</styleUrl>
<Point>
<coordinates>
-39.4357109,-7.3694515,919.52
</coordinates>
</Point>
</Placemark>
<Placemark>
<name>
Fri Mar 07 10:57:19 2014 S=0.44 Km/hr
</name>
<styleUrl>
#styleMap_TLP_Normal
</styleUrl>
<Point>
<coordinates>
-39.4357033,-7.3694720,920.08
</coordinates>
</Point>
</Placemark>
<Placemark>
<name>
Fri Mar 07 10:57:29 2014 S=0.30 Km/hr
</name>
<styleUrl>
#styleMap_TLP_Normal
</styleUrl>
<Point>
<coordinates>
-39.4356956,-7.3694763,920.09
</coordinates>
</Point>
</Placemark>
<Placemark>
<name>
Fri Mar 07 10:57:39 2014 S=0.88 Km/hr
</name>
<styleUrl>
#styleMap_TLP_Normal
</styleUrl>
<Point>
<coordinates>
-39.4356880,-7.3694797,920.11
</coordinates>
</Point>
</Placemark>
<Placemark>
<name>
Fri Mar 07 10:57:49 2014 S=0.84 Km/hr
</name>
<styleUrl>
#styleMap_TLP_Normal
</styleUrl>
<Point>
<coordinates>
-39.4356575,-7.3694878,919.78
</coordinates>
</Point>
</Placemark>
<Placemark>
<name>
Fri Mar 07 10:57:59 2014 S=0.62 Km/hr
</name>
<styleUrl>
#styleMap_TLP_Normal
</styleUrl>
<Point>
<coordinates>
-39.4355888,-7.3694959,920.78
</coordinates>
</Point>
</Placemark>
<Placemark>
<name>
Fri Mar 07 10:58:09 2014 S=2.68 Km/hr
</name>
<styleUrl>
#styleMap_TLP_Normal
</styleUrl>
<Point>
<coordinates>
-39.4356270,-7.3694692,919.34
</coordinates>
</Point>
</Placemark>
<Placemark>
<name>
Fri Mar 07 10:58:19 2014 S=2.71 Km/hr
</name>
<styleUrl>
#styleMap_TLP_Normal
</styleUrl>
<Point>
<coordinates>
-39.4356995,-7.3693929,917.44
</coordinates>
</Point>
</Placemark>
<Placemark>
<name>
Fri Mar 07 10:58:29 2014 S=2.63 Km/hr
</name>
<styleUrl>
#styleMap_TLP_Normal
</styleUrl>
<Point>
<coordinates>
-39.4357529,-7.3693213,917.06
</coordinates>
</Point>
</Placemark>
<Placemark>
<name>
Fri Mar 07 10:58:39 2014 S=2.59 Km/hr
</name>
<styleUrl>
#styleMap_TLP_Normal
</styleUrl>
<Point>
<coordinates>
-39.4357872,-7.3693171,916.53
</coordinates>
</Point>
</Placemark>
<Placemark>
<name>
Fri Mar 07 10:58:49 2014 S=2.36 Km/hr
</name>
<styleUrl>
#styleMap_TLP_Normal
</styleUrl>
<Point>
<coordinates>
-39.4358215,-7.3693333,916.95
</coordinates>
</Point>
</Placemark>
<Placemark>
<name>
Fri Mar 07 10:58:59 2014 S=2.45 Km/hr
</name>
<styleUrl>
#styleMap_TLP_Normal
</styleUrl>
<Point>
<coordinates>
-39.4358940,-7.3693881,917.17
</coordinates>
</Point>
</Placemark>
<Placemark>
<name>
Fri Mar 07 10:59:09 2014 S=3.38 Km/hr
</name>
<styleUrl>
#styleMap_TLP_Normal
</styleUrl>
<Point>
<coordinates>
-39.4359131,-7.3694816,917.27
</coordinates>
</Point>
</Placemark>
<Placemark>
<name>
Fri Mar 07 10:59:19 2014 S=3.61 Km/hr
</name>
<styleUrl>
#styleMap_TLP_Normal
</styleUrl>
<Point>
<coordinates>
-39.4359207,-7.3696008,917.95
</coordinates>
</Point>
</Placemark>
<Placemark>
<name>
Fri Mar 07 10:59:29 2014 S=3.70 Km/hr
</name>
<styleUrl>
#styleMap_TLP_Normal
</styleUrl>
<Point>
<coordinates>
-39.4360046,-7.3696685,919.64
</coordinates>
</Point>
</Placemark>
<Placemark>
<name>
Fri Mar 07 10:59:39 2014 S=4.19 Km/hr
</name>
<styleUrl>
#styleMap_TLP_Normal
</styleUrl>
<Point>
<coordinates>
-39.4360008,-7.3697448,921.25
</coordinates>
</Point>
</Placemark>
<Placemark>
<name>
Fri Mar 07 10:59:49 2014 S=3.79 Km/hr
</name>
<styleUrl>
#styleMap_TLP_Normal
</styleUrl>
<Point>
<coordinates>
-39.4359970,-7.3698401,924.39
</coordinates>
</Point>
</Placemark>
<Placemark>
<name>
Fri Mar 07 10:59:59 2014 S=3.66 Km/hr
</name>
<styleUrl>
#styleMap_TLP_Normal
</styleUrl>
<Point>
<coordinates>
-39.4359779,-7.3699288,924.30
</coordinates>
</Point>
</Placemark>
<Placemark>
<name>
Fri Mar 07 11:00:09 2014 S=3.44 Km/hr
</name>
<styleUrl>
#styleMap_TLP_Normal
</styleUrl>
<Point>
<coordinates>
-39.4359818,-7.3700252,925.03
</coordinates>
</Point>
</Placemark>
<Placemark>
<name>
Fri Mar 07 11:00:19 2014 S=0.44 Km/hr
</name>
<styleUrl>
#styleMap_TLP_Normal
</styleUrl>
<Point>
<coordinates>
-39.4359894,-7.3700542,924.45
</coordinates>
</Point>
</Placemark>
<Placemark>
<name>
Fri Mar 07 11:00:29 2014 S=2.15 Km/hr
</name>
<styleUrl>
#styleMap_TLP_Normal
</styleUrl>
<Point>
<coordinates>
-39.4360428,-7.3700809,922.06
</coordinates>
</Point>
</Placemark>
<Placemark>
<name>
Fri Mar 07 11:00:39 2014 S=1.16 Km/hr
</name>
<styleUrl>
#styleMap_TLP_Normal
</styleUrl>
<Point>
<coordinates>
-39.4360733,-7.3700776,920.67
</coordinates>
</Point>
</Placemark>
<Placemark>
<name>
Fri Mar 07 11:00:49 2014 S=0.32 Km/hr
</name>
<styleUrl>
#styleMap_TLP_Normal
</styleUrl>
<Point>
<coordinates>
-39.4360847,-7.3700457,920.27
</coordinates>
</Point>
</Placemark>
<Placemark>
<name>
Fri Mar 07 11:00:59 2014 S=2.93 Km/hr
</name>
<styleUrl>
#styleMap_TLP_Normal
</styleUrl>
<Point>
<coordinates>
-39.4361458,-7.3700919,920.16
</coordinates>
</Point>
</Placemark>
<Placemark>
<name>
Fri Mar 07 11:01:09 2014 S=2.80 Km/hr
</name>
<styleUrl>
#styleMap_TLP_Normal
</styleUrl>
<Point>
<coordinates>
-39.4362106,-7.3701520,919.91
</coordinates>
</Point>
</Placemark>
<Placemark>
<name>
Fri Mar 07 11:01:19 2014 S=2.08 Km/hr
</name>
<styleUrl>
#styleMap_TLP_Normal
</styleUrl>
<Point>
<coordinates>
-39.4362869,-7.3701921,919.80
</coordinates>
</Point>
</Placemark>
<Placemark>
<name>
Fri Mar 07 11:01:29 2014 S=0.15 Km/hr
</name>
<styleUrl>
#styleMap_TLP_Normal
</styleUrl>
<Point>
<coordinates>
-39.4362907,-7.3702102,920.06
</coordinates>
</Point>
</Placemark>
<Placemark>
<name>
Fri Mar 07 11:01:39 2014 S=0.71 Km/hr
</name>
<styleUrl>
#styleMap_TLP_Normal
</styleUrl>
<Point>
<coordinates>
-39.4362602,-7.3702059,919.75
</coordinates>
</Point>
</Placemark>
<Placemark>
<name>
Fri Mar 07 11:01:49 2014 S=0.14 Km/hr
</name>
<styleUrl>
#styleMap_TLP_Normal
</styleUrl>
<Point>
<coordinates>
-39.4362717,-7.3702345,919.00
</coordinates>
</Point>
</Placemark>
<Placemark>
<name>
Fri Mar 07 11:01:59 2014 S=1.29 Km/hr
</name>
<styleUrl>
#styleMap_TLP_Normal
</styleUrl>
<Point>
<coordinates>
-39.4363022,-7.3702507,919.19
</coordinates>
</Point>
</Placemark>
<Placemark>
<name>
Fri Mar 07 11:02:09 2014 S=2.03 Km/hr
</name>
<styleUrl>
#styleMap_TLP_Normal
</styleUrl>
<Point>
<coordinates>
-39.4363441,-7.3702703,919.28
</coordinates>
</Point>
</Placemark>
<Placemark>
<name>
Fri Mar 07 11:02:19 2014 S=3.70 Km/hr
</name>
<styleUrl>
#styleMap_TLP_Normal
</styleUrl>
<Point>
<coordinates>
-39.4364319,-7.3702402,918.23
</coordinates>
</Point>
</Placemark>
<Placemark>
<name>
Fri Mar 07 11:02:29 2014 S=3.05 Km/hr
</name>
<styleUrl>
#styleMap_TLP_Normal
</styleUrl>
<Point>
<coordinates>
-39.4365158,-7.3702636,918.88
</coordinates>
</Point>
</Placemark>
<Placemark>
<name>
Fri Mar 07 11:02:39 2014 S=2.12 Km/hr
</name>
<styleUrl>
#styleMap_TLP_Normal
</styleUrl>
<Point>
<coordinates>
-39.4365807,-7.3703046,919.33
</coordinates>
</Point>
</Placemark>
<Placemark>
<name>
Fri Mar 07 11:02:49 2014 S=1.33 Km/hr
</name>
<styleUrl>
#styleMap_TLP_Normal
</styleUrl>
<Point>
<coordinates>
-39.4366417,-7.3703508,919.91
</coordinates>
</Point>
</Placemark>
<Placemark>
<name>
Fri Mar 07 11:02:59 2014 S=0.79 Km/hr
</name>
<styleUrl>
#styleMap_TLP_Normal
</styleUrl>
<Point>
<coordinates>
-39.4366531,-7.3703542,921.25
</coordinates>
</Point>
</Placemark>
<Placemark>
<name>
Fri Mar 07 11:03:09 2014 S=0.55 Km/hr
</name>
<styleUrl>
#styleMap_TLP_Normal
</styleUrl>
<Point>
<coordinates>
-39.4366608,-7.3703709,921.41
</coordinates>
</Point>
</Placemark>
<Placemark>
<name>
Fri Mar 07 11:03:19 2014 S=0.49 Km/hr
</name>
<styleUrl>
#styleMap_TLP_Normal
</styleUrl>
<Point>
<coordinates>
-39.4366722,-7.3703737,921.42
</coordinates>
</Point>
</Placemark>
<Placemark>
<name>
Fri Mar 07 11:03:29 2014 S=0.21 Km/hr
</name>
<styleUrl>
#styleMap_TLP_Normal
</styleUrl>
<Point>
<coordinates>
-39.4366760,-7.3703728,921.52
</coordinates>
</Point>
</Placemark>
<Placemark>
<name>
Fri Mar 07 11:03:39 2014 S=0.02 Km/hr
</name>
<styleUrl>
#styleMap_TLP_Normal
</styleUrl>
<Point>
<coordinates>
-39.4366760,-7.3703718,921.53
</coordinates>
</Point>
</Placemark>
<Placemark>
<name>
Fri Mar 07 11:03:49 2014 S=0.01 Km/hr
</name>
<styleUrl>
#styleMap_TLP_Normal
</styleUrl>
<Point>
<coordinates>
-39.4366760,-7.3703723,921.55
</coordinates>
</Point>
</Placemark>
<Placemark>
<name>
Fri Mar 07 11:03:59 2014 S=0.01 Km/hr
</name>
<styleUrl>
#styleMap_TLP_Normal
</styleUrl>
<Point>
<coordinates>
-39.4366798,-7.3703728,921.56
</coordinates>
</Point>
</Placemark>
<Placemark>
<name>
Fri Mar 07 11:04:09 2014 S=1.63 Km/hr
</name>
<styleUrl>
#styleMap_TLP_Normal
</styleUrl>
<Point>
<coordinates>
-39.4366913,-7.3703985,923.67
</coordinates>
</Point>
</Placemark>
<Placemark>
<name>
Fri Mar 07 11:04:19 2014 S=2.00 Km/hr
</name>
<styleUrl>
#styleMap_TLP_Normal
</styleUrl>
<Point>
<coordinates>
-39.4367790,-7.3704252,922.44
</coordinates>
</Point>
</Placemark>
<Placemark>
<name>
Fri Mar 07 11:04:29 2014 S=3.42 Km/hr
</name>
<styleUrl>
#styleMap_TLP_Normal
</styleUrl>
<Point>
<coordinates>
-39.4368744,-7.3704786,922.08
</coordinates>
</Point>
</Placemark>
<Placemark>
<name>
Fri Mar 07 11:04:39 2014 S=3.15 Km/hr
</name>
<styleUrl>
#styleMap_TLP_Normal
</styleUrl>
<Point>
<coordinates>
-39.4369545,-7.3705153,921.53
</coordinates>
</Point>
</Placemark>
<Placemark>
<name>
Fri Mar 07 11:04:49 2014 S=2.57 Km/hr
</name>
<styleUrl>
#styleMap_TLP_Normal
</styleUrl>
<Point>
<coordinates>
-39.4370422,-7.3704829,920.66
</coordinates>
</Point>
</Placemark>
<Placemark>
<name>
Fri Mar 07 11:04:59 2014 S=1.79 Km/hr
</name>
<styleUrl>
#styleMap_TLP_Normal
</styleUrl>
<Point>
<coordinates>
-39.4370956,-7.3704934,920.53
</coordinates>
</Point>
</Placemark>
<Placemark>
<name>
Fri Mar 07 11:05:09 2014 S=0.50 Km/hr
</name>
<styleUrl>
#styleMap_TLP_Normal
</styleUrl>
<Point>
<coordinates>
-39.4370689,-7.3704667,920.08
</coordinates>
</Point>
</Placemark>
<Placemark>
<name>
Fri Mar 07 11:05:19 2014 S=2.89 Km/hr
</name>
<styleUrl>
#styleMap_TLP_Normal
</styleUrl>
<Point>
<coordinates>
-39.4371223,-7.3705277,920.25
</coordinates>
</Point>
</Placemark>
<Placemark>
<name>
Fri Mar 07 11:05:29 2014 S=3.22 Km/hr
</name>
<styleUrl>
#styleMap_TLP_Normal
</styleUrl>
<Point>
<coordinates>
-39.4371262,-7.3706422,920.77
</coordinates>
</Point>
</Placemark>
<Placemark>
<name>
Fri Mar 07 11:05:39 2014 S=3.63 Km/hr
</name>
<styleUrl>
#styleMap_TLP_Normal
</styleUrl>
<Point>
<coordinates>
-39.4370651,-7.3707209,920.28
</coordinates>
</Point>
</Placemark>
<Placemark>
<name>
Fri Mar 07 11:05:49 2014 S=3.81 Km/hr
</name>
<styleUrl>
#styleMap_TLP_Normal
</styleUrl>
<Point>
<coordinates>
-39.4370270,-7.3708086,920.58
</coordinates>
</Point>
</Placemark>
<Placemark>
<name>
Fri Mar 07 11:05:59 2014 S=3.66 Km/hr
</name>
<styleUrl>
#styleMap_TLP_Normal
</styleUrl>
<Point>
<coordinates>
-39.4370003,-7.3709154,921.09
</coordinates>
</Point>
</Placemark>
<Placemark>
<name>
Fri Mar 07 11:06:09 2014 S=3.92 Km/hr
</name>
<styleUrl>
#styleMap_TLP_Normal
</styleUrl>
<Point>
<coordinates>
-39.4370041,-7.3710103,922.11
</coordinates>
</Point>
</Placemark>
<Placemark>
<name>
Fri Mar 07 11:06:19 2014 S=2.66 Km/hr
</name>
<styleUrl>
#styleMap_TLP_Normal
</styleUrl>
<Point>
<coordinates>
-39.4371071,-7.3710742,920.64
</coordinates>
</Point>
</Placemark>
<Placemark>
<name>
Fri Mar 07 11:06:29 2014 S=0.72 Km/hr
</name>
<styleUrl>
#styleMap_TLP_Normal
</styleUrl>
<Point>
<coordinates>
-39.4371262,-7.3710752,921.00
</coordinates>
</Point>
</Placemark>
<Placemark>
<name>
Fri Mar 07 11:06:39 2014 S=3.85 Km/hr
</name>
<styleUrl>
#styleMap_TLP_Normal
</styleUrl>
<Point>
<coordinates>
-39.4370689,-7.3710756,920.86
</coordinates>
</Point>
</Placemark>
<Placemark>
<name>
Fri Mar 07 11:06:49 2014 S=0.62 Km/hr
</name>
<styleUrl>
#styleMap_TLP_Normal
</styleUrl>
<Point>
<coordinates>
-39.4370766,-7.3711004,921.81
</coordinates>
</Point>
</Placemark>
<Placemark>
<name>
Fri Mar 07 11:06:59 2014 S=3.15 Km/hr
</name>
<styleUrl>
#styleMap_TLP_Normal
</styleUrl>
<Point>
<coordinates>
-39.4371643,-7.3711271,921.83
</coordinates>
</Point>
</Placemark>
<Placemark>
<name>
Fri Mar 07 11:07:09 2014 S=3.23 Km/hr
</name>
<styleUrl>
#styleMap_TLP_Normal
</styleUrl>
<Point>
<coordinates>
-39.4372215,-7.3711710,921.11
</coordinates>
</Point>
</Placemark>
<Placemark>
<name>
Fri Mar 07 11:07:19 2014 S=1.92 Km/hr
</name>
<styleUrl>
#styleMap_TLP_Normal
</styleUrl>
<Point>
<coordinates>
-39.4372864,-7.3711486,920.34
</coordinates>
</Point>
</Placemark>
<Placemark>
<name>
Fri Mar 07 11:07:29 2014 S=0.32 Km/hr
</name>
<styleUrl>
#styleMap_TLP_Normal
</styleUrl>
<Point>
<coordinates>
-39.4373131,-7.3711410,920.56
</coordinates>
</Point>
</Placemark>
<Placemark>
<name>
Fri Mar 07 11:07:39 2014 S=0.98 Km/hr
</name>
<styleUrl>
#styleMap_TLP_Normal
</styleUrl>
<Point>
<coordinates>
-39.4373055,-7.3711438,920.59
</coordinates>
</Point>
</Placemark>
<Placemark>
<name>
Fri Mar 07 11:07:49 2014 S=1.36 Km/hr
</name>
<styleUrl>
#styleMap_TLP_Normal
</styleUrl>
<Point>
<coordinates>
-39.4373016,-7.3711462,920.61
</coordinates>
</Point>
</Placemark>
<Placemark>
<name>
Fri Mar 07 11:07:59 2014 S=1.45 Km/hr
</name>
<styleUrl>
#styleMap_TLP_Normal
</styleUrl>
<Point>
<coordinates>
-39.4372673,-7.3711843,920.91
</coordinates>
</Point>
</Placemark>
<Placemark>
<name>
Fri Mar 07 11:08:09 2014 S=1.42 Km/hr
</name>
<styleUrl>
#styleMap_TLP_Normal
</styleUrl>
<Point>
<coordinates>
-39.4372559,-7.3711858,921.13
</coordinates>
</Point>
</Placemark>
<Placemark>
<name>
Fri Mar 07 11:08:19 2014 S=2.20 Km/hr
</name>
<styleUrl>
#styleMap_TLP_Normal
</styleUrl>
<Point>
<coordinates>
-39.4372559,-7.3711882,921.14
</coordinates>
</Point>
</Placemark>
<Placemark>
<name>
Fri Mar 07 11:08:29 2014 S=3.35 Km/hr
</name>
<styleUrl>
#styleMap_TLP_Normal
</styleUrl>
<Point>
<coordinates>
-39.4373322,-7.3712997,921.69
</coordinates>
</Point>
</Placemark>
<Placemark>
<name>
Fri Mar 07 11:08:39 2014 S=0.79 Km/hr
</name>
<styleUrl>
#styleMap_TLP_Normal
</styleUrl>
<Point>
<coordinates>
-39.4373512,-7.3713312,922.13
</coordinates>
</Point>
</Placemark>
<Placemark>
<name>
Fri Mar 07 11:08:49 2014 S=1.56 Km/hr
</name>
<styleUrl>
#styleMap_TLP_Normal
</styleUrl>
<Point>
<coordinates>
-39.4373627,-7.3714004,923.05
</coordinates>
</Point>
</Placemark>
<Placemark>
<name>
Fri Mar 07 11:08:59 2014 S=2.82 Km/hr
</name>
<styleUrl>
#styleMap_TLP_Normal
</styleUrl>
<Point>
<coordinates>
-39.4373703,-7.3715219,923.19
</coordinates>
</Point>
</Placemark>
<Placemark>
<name>
Fri Mar 07 11:09:09 2014 S=2.78 Km/hr
</name>
<styleUrl>
#styleMap_TLP_Normal
</styleUrl>
<Point>
<coordinates>
-39.4374084,-7.3716259,923.59
</coordinates>
</Point>
</Placemark>
<Placemark>
<name>
Fri Mar 07 11:09:19 2014 S=2.75 Km/hr
</name>
<styleUrl>
#styleMap_TLP_Normal
</styleUrl>
<Point>
<coordinates>
-39.4374695,-7.3716879,923.64
</coordinates>
</Point>
</Placemark>
<Placemark>
<name>
Fri Mar 07 11:09:29 2014 S=2.09 Km/hr
</name>
<styleUrl>
#styleMap_TLP_Normal
</styleUrl>
<Point>
<coordinates>
-39.4375420,-7.3717303,923.44
</coordinates>
</Point>
</Placemark>
<Placemark>
<name>
Fri Mar 07 11:09:39 2014 S=2.71 Km/hr
</name>
<styleUrl>
#styleMap_TLP_Normal
</styleUrl>
<Point>
<coordinates>
-39.4376640,-7.3717456,923.17
</coordinates>
</Point>
</Placemark>
<Placemark>
<name>
Fri Mar 07 11:09:49 2014 S=0.92 Km/hr
</name>
<styleUrl>
#styleMap_TLP_Normal
</styleUrl>
<Point>
<coordinates>
-39.4377098,-7.3717585,922.38
</coordinates>
</Point>
</Placemark>
<Placemark>
<name>
Fri Mar 07 11:09:59 2014 S=0.77 Km/hr
</name>
<styleUrl>
#styleMap_TLP_Normal
</styleUrl>
<Point>
<coordinates>
-39.4377480,-7.3717532,921.81
</coordinates>
</Point>
</Placemark>
<Placemark>
<name>
Fri Mar 07 11:10:09 2014 S=0.69 Km/hr
</name>
<styleUrl>
#styleMap_TLP_Normal
</styleUrl>
<Point>
<coordinates>
-39.4377556,-7.3717470,921.58
</coordinates>
</Point>
</Placemark>
<Placemark>
<name>
Fri Mar 07 11:10:19 2014 S=0.58 Km/hr
</name>
<styleUrl>
#styleMap_TLP_Normal
</styleUrl>
<Point>
<coordinates>
-39.4377556,-7.3717456,921.27
</coordinates>
</Point>
</Placemark>
<Placemark>
<name>
Fri Mar 07 11:10:29 2014 S=0.25 Km/hr
</name>
<styleUrl>
#styleMap_TLP_Normal
</styleUrl>
<Point>
<coordinates>
-39.4377480,-7.3717480,921.25
</coordinates>
</Point>
</Placemark>
<Placemark>
<name>
Fri Mar 07 11:10:39 2014 S=0.24 Km/hr
</name>
<styleUrl>
#styleMap_TLP_Normal
</styleUrl>
<Point>
<coordinates>
-39.4377403,-7.3717475,921.27
</coordinates>
</Point>
</Placemark>
<Placemark>
<name>
Fri Mar 07 11:10:49 2014 S=0.22 Km/hr
</name>
<styleUrl>
#styleMap_TLP_Normal
</styleUrl>
<Point>
<coordinates>
-39.4377327,-7.3717480,921.20
</coordinates>
</Point>
</Placemark>
<Placemark>
<name>
Fri Mar 07 11:10:59 2014 S=0.37 Km/hr
</name>
<styleUrl>
#styleMap_TLP_Normal
</styleUrl>
<Point>
<coordinates>
-39.4377251,-7.3717489,921.22
</coordinates>
</Point>
</Placemark>
<Placemark>
<name>
Fri Mar 07 11:11:09 2014 S=1.25 Km/hr
</name>
<styleUrl>
#styleMap_TLP_Normal
</styleUrl>
<Point>
<coordinates>
-39.4377251,-7.3717499,921.25
</coordinates>
</Point>
</Placemark>
<Placemark>
<name>
Fri Mar 07 11:11:19 2014 S=0.65 Km/hr
</name>
<styleUrl>
#styleMap_TLP_Normal
</styleUrl>
<Point>
<coordinates>
-39.4377327,-7.3717556,921.64
</coordinates>
</Point>
</Placemark>
<Placemark>
<name>
Fri Mar 07 11:11:29 2014 S=0.99 Km/hr
</name>
<styleUrl>
#styleMap_TLP_Normal
</styleUrl>
<Point>
<coordinates>
-39.4377098,-7.3717675,921.67
</coordinates>
</Point>
</Placemark>
<Placemark>
<name>
Fri Mar 07 11:11:39 2014 S=2.08 Km/hr
</name>
<styleUrl>
#styleMap_TLP_Normal
</styleUrl>
<Point>
<coordinates>
-39.4376221,-7.3717351,921.56
</coordinates>
</Point>
</Placemark>
<Placemark>
<name>
Fri Mar 07 11:11:49 2014 S=2.57 Km/hr
</name>
<styleUrl>
#styleMap_TLP_Normal
</styleUrl>
<Point>
<coordinates>
-39.4375496,-7.3717141,922.41
</coordinates>
</Point>
</Placemark>
<Placemark>
<name>
Fri Mar 07 11:11:59 2014 S=2.46 Km/hr
</name>
<styleUrl>
#styleMap_TLP_Normal
</styleUrl>
<Point>
<coordinates>
-39.4374733,-7.3716850,922.63
</coordinates>
</Point>
</Placemark>
<Placemark>
<name>
Fri Mar 07 11:12:09 2014 S=2.80 Km/hr
</name>
<styleUrl>
#styleMap_TLP_Normal
</styleUrl>
<Point>
<coordinates>
-39.4373932,-7.3716879,921.88
</coordinates>
</Point>
</Placemark>
<Placemark>
<name>
Fri Mar 07 11:12:19 2014 S=2.15 Km/hr
</name>
<styleUrl>
#styleMap_TLP_Normal
</styleUrl>
<Point>
<coordinates>
-39.4373283,-7.3717408,922.56
</coordinates>
</Point>
</Placemark>
<Placemark>
<name>
Fri Mar 07 11:12:29 2014 S=0.57 Km/hr
</name>
<styleUrl>
#styleMap_TLP_Normal
</styleUrl>
<Point>
<coordinates>
-39.4373283,-7.3717904,922.17
</coordinates>
</Point>
</Placemark>
<Placemark>
<name>
Fri Mar 07 11:12:39 2014 S=1.29 Km/hr
</name>
<styleUrl>
#styleMap_TLP_Normal
</styleUrl>
<Point>
<coordinates>
-39.4372673,-7.3718300,922.06
</coordinates>
</Point>
</Placemark>
<Placemark>
<name>
Fri Mar 07 11:12:49 2014 S=1.70 Km/hr
</name>
<styleUrl>
#styleMap_TLP_Normal
</styleUrl>
<Point>
<coordinates>
-39.4372215,-7.3718667,922.16
</coordinates>
</Point>
</Placemark>
<Placemark>
<name>
Fri Mar 07 11:12:59 2014 S=1.74 Km/hr
</name>
<styleUrl>
#styleMap_TLP_Normal
</styleUrl>
<Point>
<coordinates>
-39.4371719,-7.3719125,921.64
</coordinates>
</Point>
</Placemark>
<Placemark>
<name>
Fri Mar 07 11:13:09 2014 S=0.60 Km/hr
</name>
<styleUrl>
#styleMap_TLP_Normal
</styleUrl>
<Point>
<coordinates>
-39.4371147,-7.3719516,922.59
</coordinates>
</Point>
</Placemark>
<Placemark>
<name>
Fri Mar 07 11:13:19 2014 S=0.89 Km/hr
</name>
<styleUrl>
#styleMap_TLP_Normal
</styleUrl>
<Point>
<coordinates>
-39.4371033,-7.3719659,922.73
</coordinates>
</Point>
</Placemark>
<Placemark>
<name>
Fri Mar 07 11:13:29 2014 S=1.08 Km/hr
</name>
<styleUrl>
#styleMap_TLP_Normal
</styleUrl>
<Point>
<coordinates>
-39.4371033,-7.3719664,922.77
</coordinates>
</Point>
</Placemark>
<Placemark>
<name>
Fri Mar 07 11:13:39 2014 S=1.58 Km/hr
</name>
<styleUrl>
#styleMap_TLP_Normal
</styleUrl>
<Point>
<coordinates>
-39.4370804,-7.3719840,922.92
</coordinates>
</Point>
</Placemark>
<Placemark>
<name>
Fri Mar 07 11:13:49 2014 S=2.26 Km/hr
</name>
<styleUrl>
#styleMap_TLP_Normal
</styleUrl>
<Point>
<coordinates>
-39.4370270,-7.3719859,921.81
</coordinates>
</Point>
</Placemark>
<Placemark>
<name>
Fri Mar 07 11:13:59 2014 S=2.81 Km/hr
</name>
<styleUrl>
#styleMap_TLP_Normal
</styleUrl>
<Point>
<coordinates>
-39.4370193,-7.3719063,917.59
</coordinates>
</Point>
</Placemark>
<Placemark>
<name>
Fri Mar 07 11:14:09 2014 S=3.06 Km/hr
</name>
<styleUrl>
#styleMap_TLP_Normal
</styleUrl>
<Point>
<coordinates>
-39.4369774,-7.3718438,915.11
</coordinates>
</Point>
</Placemark>
<Placemark>
<name>
Fri Mar 07 11:14:19 2014 S=1.98 Km/hr
</name>
<styleUrl>
#styleMap_TLP_Normal
</styleUrl>
<Point>
<coordinates>
-39.4369583,-7.3718081,913.42
</coordinates>
</Point>
</Placemark>
<Placemark>
<name>
Fri Mar 07 11:14:29 2014 S=1.51 Km/hr
</name>
<styleUrl>
#styleMap_TLP_Normal
</styleUrl>
<Point>
<coordinates>
-39.4368782,-7.3717999,913.22
</coordinates>
</Point>
</Placemark>
<Placemark>
<name>
Fri Mar 07 11:14:39 2014 S=3.69 Km/hr
</name>
<styleUrl>
#styleMap_TLP_Normal
</styleUrl>
<Point>
<coordinates>
-39.4367828,-7.3717990,912.97
</coordinates>
</Point>
</Placemark>
<Placemark>
<name>
Fri Mar 07 11:14:49 2014 S=2.65 Km/hr
</name>
<styleUrl>
#styleMap_TLP_Normal
</styleUrl>
<Point>
<coordinates>
-39.4367332,-7.3718920,913.27
</coordinates>
</Point>
</Placemark>
<Placemark>
<name>
Fri Mar 07 11:14:59 2014 S=3.86 Km/hr
</name>
<styleUrl>
#styleMap_TLP_Normal
</styleUrl>
<Point>
<coordinates>
-39.4367523,-7.3720088,913.89
</coordinates>
</Point>
</Placemark>
<Placemark>
<name>
Fri Mar 07 11:15:09 2014 S=3.24 Km/hr
</name>
<styleUrl>
#styleMap_TLP_Normal
</styleUrl>
<Point>
<coordinates>
-39.4367218,-7.3721151,916.88
</coordinates>
</Point>
</Placemark>
<Placemark>
<name>
Fri Mar 07 11:15:19 2014 S=3.18 Km/hr
</name>
<styleUrl>
#styleMap_TLP_Normal
</styleUrl>
<Point>
<coordinates>
-39.4366951,-7.3721952,917.39
</coordinates>
</Point>
</Placemark>
<Placemark>
<name>
Fri Mar 07 11:15:29 2014 S=2.26 Km/hr
</name>
<styleUrl>
#styleMap_TLP_Normal
</styleUrl>
<Point>
<coordinates>
-39.4366226,-7.3722148,917.23
</coordinates>
</Point>
</Placemark>
<Placemark>
<name>
Fri Mar 07 11:15:39 2014 S=2.17 Km/hr
</name>
<styleUrl>
#styleMap_TLP_Normal
</styleUrl>
<Point>
<coordinates>
-39.4365463,-7.3721638,917.25
</coordinates>
</Point>
</Placemark>
<Placemark>
<name>
Fri Mar 07 11:15:49 2014 S=2.57 Km/hr
</name>
<styleUrl>
#styleMap_TLP_Normal
</styleUrl>
<Point>
<coordinates>
-39.4364662,-7.3721638,917.36
</coordinates>
</Point>
</Placemark>
<Placemark>
<name>
Fri Mar 07 11:15:59 2014 S=3.69 Km/hr
</name>
<styleUrl>
#styleMap_TLP_Normal
</styleUrl>
<Point>
<coordinates>
-39.4363632,-7.3721743,917.72
</coordinates>
</Point>
</Placemark>
<Placemark>
<name>
Fri Mar 07 11:16:09 2014 S=0.63 Km/hr
</name>
<styleUrl>
#styleMap_TLP_Normal
</styleUrl>
<Point>
<coordinates>
-39.4363289,-7.3722630,919.03
</coordinates>
</Point>
</Placemark>
<Placemark>
<name>
Fri Mar 07 11:16:19 2014 S=2.46 Km/hr
</name>
<styleUrl>
#styleMap_TLP_Normal
</styleUrl>
<Point>
<coordinates>
-39.4363098,-7.3722377,919.11
</coordinates>
</Point>
</Placemark>
<Placemark>
<name>
Fri Mar 07 11:16:29 2014 S=2.53 Km/hr
</name>
<styleUrl>
#styleMap_TLP_Normal
</styleUrl>
<Point>
<coordinates>
-39.4362564,-7.3721700,919.36
</coordinates>
</Point>
</Placemark>
<Placemark>
<name>
Fri Mar 07 11:16:39 2014 S=1.33 Km/hr
</name>
<styleUrl>
#styleMap_TLP_Normal
</styleUrl>
<Point>
<coordinates>
-39.4362488,-7.3720875,918.97
</coordinates>
</Point>
</Placemark>
<Placemark>
<name>
Fri Mar 07 11:16:49 2014 S=2.70 Km/hr
</name>
<styleUrl>
#styleMap_TLP_Normal
</styleUrl>
<Point>
<coordinates>
-39.4363251,-7.3720331,918.95
</coordinates>
</Point>
</Placemark>
<Placemark>
<name>
Fri Mar 07 11:16:59 2014 S=2.46 Km/hr
</name>
<styleUrl>
#styleMap_TLP_Normal
</styleUrl>
<Point>
<coordinates>
-39.4363556,-7.3719697,916.83
</coordinates>
</Point>
</Placemark>
<Placemark>
<name>
Fri Mar 07 11:17:09 2014 S=2.14 Km/hr
</name>
<styleUrl>
#styleMap_TLP_Normal
</styleUrl>
<Point>
<coordinates>
-39.4364128,-7.3718753,914.17
</coordinates>
</Point>
</Placemark>
<Placemark>
<name>
Fri Mar 07 11:17:19 2014 S=2.18 Km/hr
</name>
<styleUrl>
#styleMap_TLP_Normal
</styleUrl>
<Point>
<coordinates>
-39.4364738,-7.3718376,913.55
</coordinates>
</Point>
</Placemark>
<Placemark>
<name>
Fri Mar 07 11:17:29 2014 S=0.97 Km/hr
</name>
<styleUrl>
#styleMap_TLP_Normal
</styleUrl>
<Point>
<coordinates>
-39.4365387,-7.3718100,913.47
</coordinates>
</Point>
</Placemark>
<Placemark>
<name>
Fri Mar 07 11:17:39 2014 S=1.62 Km/hr
</name>
<styleUrl>
#styleMap_TLP_Normal
</styleUrl>
<Point>
<coordinates>
-39.4366112,-7.3717446,913.97
</coordinates>
</Point>
</Placemark>
<Placemark>
<name>
Fri Mar 07 11:17:49 2014 S=2.37 Km/hr
</name>
<styleUrl>
#styleMap_TLP_Normal
</styleUrl>
<Point>
<coordinates>
-39.4366684,-7.3716712,913.64
</coordinates>
</Point>
</Placemark>
<Placemark>
<name>
Fri Mar 07 11:17:59 2014 S=1.57 Km/hr
</name>
<styleUrl>
#styleMap_TLP_Normal
</styleUrl>
<Point>
<coordinates>
-39.4367371,-7.3716450,915.14
</coordinates>
</Point>
</Placemark>
<Placemark>
<name>
Fri Mar 07 11:18:09 2014 S=1.71 Km/hr
</name>
<styleUrl>
#styleMap_TLP_Normal
</styleUrl>
<Point>
<coordinates>
-39.4367676,-7.3716393,916.59
</coordinates>
</Point>
</Placemark>
<Placemark>
<name>
Fri Mar 07 11:18:19 2014 S=4.13 Km/hr
</name>
<styleUrl>
#styleMap_TLP_Normal
</styleUrl>
<Point>
<coordinates>
-39.4368172,-7.3715606,915.44
</coordinates>
</Point>
</Placemark>
<Placemark>
<name>
Fri Mar 07 11:18:29 2014 S=1.99 Km/hr
</name>
<styleUrl>
#styleMap_TLP_Normal
</styleUrl>
<Point>
<coordinates>
-39.4368896,-7.3714962,915.03
</coordinates>
</Point>
</Placemark>
<Placemark>
<name>
Fri Mar 07 11:18:39 2014 S=0.43 Km/hr
</name>
<styleUrl>
#styleMap_TLP_Normal
</styleUrl>
<Point>
<coordinates>
-39.4368973,-7.3714929,915.70
</coordinates>
</Point>
</Placemark>
<Placemark>
<name>
Fri Mar 07 11:18:49 2014 S=0.45 Km/hr
</name>
<styleUrl>
#styleMap_TLP_Normal
</styleUrl>
<Point>
<coordinates>
-39.4368973,-7.3714929,915.77
</coordinates>
</Point>
</Placemark>
<Placemark>
<name>
Fri Mar 07 11:18:59 2014 S=0.88 Km/hr
</name>
<styleUrl>
#styleMap_TLP_Normal
</styleUrl>
<Point>
<coordinates>
-39.4369087,-7.3714871,915.78
</coordinates>
</Point>
</Placemark>
<Placemark>
<name>
Fri Mar 07 11:19:09 2014 S=0.70 Km/hr
</name>
<styleUrl>
#styleMap_TLP_Normal
</styleUrl>
<Point>
<coordinates>
-39.4368744,-7.3714609,916.31
</coordinates>
</Point>
</Placemark>
<Placemark>
<name>
Fri Mar 07 11:19:19 2014 S=1.05 Km/hr
</name>
<styleUrl>
#styleMap_TLP_Normal
</styleUrl>
<Point>
<coordinates>
-39.4368858,-7.3714557,916.34
</coordinates>
</Point>
</Placemark>
<Placemark>
<name>
Fri Mar 07 11:19:29 2014 S=1.22 Km/hr
</name>
<styleUrl>
#styleMap_TLP_Normal
</styleUrl>
<Point>
<coordinates>
-39.4369354,-7.3714347,916.36
</coordinates>
</Point>
</Placemark>
<Placemark>
<name>
Fri Mar 07 11:19:39 2014 S=0.91 Km/hr
</name>
<styleUrl>
#styleMap_TLP_Normal
</styleUrl>
<Point>
<coordinates>
-39.4369774,-7.3714280,917.20
</coordinates>
</Point>
</Placemark>
<Placemark>
<name>
Fri Mar 07 11:19:49 2014 S=1.46 Km/hr
</name>
<styleUrl>
#styleMap_TLP_Normal
</styleUrl>
<Point>
<coordinates>
-39.4370117,-7.3714089,917.17
</coordinates>
</Point>
</Placemark>
<Placemark>
<name>
Fri Mar 07 11:19:59 2014 S=0.48 Km/hr
</name>
<styleUrl>
#styleMap_TLP_Normal
</styleUrl>
<Point>
<coordinates>
-39.4370461,-7.3714128,917.27
</coordinates>
</Point>
</Placemark>
<Placemark>
<name>
Fri Mar 07 11:20:09 2014 S=2.17 Km/hr
</name>
<styleUrl>
#styleMap_TLP_Normal
</styleUrl>
<Point>
<coordinates>
-39.4371071,-7.3713861,917.28
</coordinates>
</Point>
</Placemark>
<Placemark>
<name>
Fri Mar 07 11:20:19 2014 S=2.68 Km/hr
</name>
<styleUrl>
#styleMap_TLP_Normal
</styleUrl>
<Point>
<coordinates>
-39.4371796,-7.3712969,917.28
</coordinates>
</Point>
</Placemark>
<Placemark>
<name>
Fri Mar 07 11:20:29 2014 S=0.12 Km/hr
</name>
<styleUrl>
#styleMap_TLP_Normal
</styleUrl>
<Point>
<coordinates>
-39.4371986,-7.3712573,915.09
</coordinates>
</Point>
</Placemark>
<Placemark>
<name>
Fri Mar 07 11:20:39 2014 S=1.98 Km/hr
</name>
<styleUrl>
#styleMap_TLP_Normal
</styleUrl>
<Point>
<coordinates>
-39.4372215,-7.3711963,912.11
</coordinates>
</Point>
</Placemark>
<Placemark>
<name>
Fri Mar 07 11:20:49 2014 S=1.07 Km/hr
</name>
<styleUrl>
#styleMap_TLP_Normal
</styleUrl>
<Point>
<coordinates>
-39.4371796,-7.3711224,912.17
</coordinates>
</Point>
</Placemark>
<Placemark>
<name>
Fri Mar 07 11:20:59 2014 S=3.23 Km/hr
</name>
<styleUrl>
#styleMap_TLP_Normal
</styleUrl>
<Point>
<coordinates>
-39.4370918,-7.3710299,911.66
</coordinates>
</Point>
</Placemark>
<Placemark>
<name>
Fri Mar 07 11:21:09 2014 S=3.54 Km/hr
</name>
<styleUrl>
#styleMap_TLP_Normal
</styleUrl>
<Point>
<coordinates>
-39.4370461,-7.3709249,910.97
</coordinates>
</Point>
</Placemark>
<Placemark>
<name>
Fri Mar 07 11:21:19 2014 S=3.12 Km/hr
</name>
<styleUrl>
#styleMap_TLP_Normal
</styleUrl>
<Point>
<coordinates>
-39.4370728,-7.3708601,909.83
</coordinates>
</Point>
</Placemark>
<Placemark>
<name>
Fri Mar 07 11:21:29 2014 S=3.76 Km/hr
</name>
<styleUrl>
#styleMap_TLP_Normal
</styleUrl>
<Point>
<coordinates>
-39.4370995,-7.3707685,910.89
</coordinates>
</Point>
</Placemark>
<Placemark>
<name>
Fri Mar 07 11:21:39 2014 S=3.04 Km/hr
</name>
<styleUrl>
#styleMap_TLP_Normal
</styleUrl>
<Point>
<coordinates>
-39.4371681,-7.3707085,910.66
</coordinates>
</Point>
</Placemark>
<Placemark>
<name>
Fri Mar 07 11:21:49 2014 S=3.15 Km/hr
</name>
<styleUrl>
#styleMap_TLP_Normal
</styleUrl>
<Point>
<coordinates>
-39.4372635,-7.3707056,914.27
</coordinates>
</Point>
</Placemark>
<Placemark>
<name>
Fri Mar 07 11:21:59 2014 S=2.98 Km/hr
</name>
<styleUrl>
#styleMap_TLP_Normal
</styleUrl>
<Point>
<coordinates>
-39.4373169,-7.3707757,917.66
</coordinates>
</Point>
</Placemark>
<Placemark>
<name>
Fri Mar 07 11:22:09 2014 S=1.20 Km/hr
</name>
<styleUrl>
#styleMap_TLP_Normal
</styleUrl>
<Point>
<coordinates>
-39.4373550,-7.3707924,919.70
</coordinates>
</Point>
</Placemark>
<Placemark>
<name>
Fri Mar 07 11:22:19 2014 S=0.60 Km/hr
</name>
<styleUrl>
#styleMap_TLP_Normal
</styleUrl>
<Point>
<coordinates>
-39.4373627,-7.3707809,920.47
</coordinates>
</Point>
</Placemark>
<Placemark>
<name>
Fri Mar 07 11:22:29 2014 S=0.23 Km/hr
</name>
<styleUrl>
#styleMap_TLP_Normal
</styleUrl>
<Point>
<coordinates>
-39.4373360,-7.3708110,920.98
</coordinates>
</Point>
</Placemark>
<Placemark>
<name>
Fri Mar 07 11:22:39 2014 S=0.46 Km/hr
</name>
<styleUrl>
#styleMap_TLP_Normal
</styleUrl>
<Point>
<coordinates>
-39.4373932,-7.3708134,920.36
</coordinates>
</Point>
</Placemark>
<Placemark>
<name>
Fri Mar 07 11:22:49 2014 S=2.03 Km/hr
</name>
<styleUrl>
#styleMap_TLP_Normal
</styleUrl>
<Point>
<coordinates>
-39.4374046,-7.3708158,920.56
</coordinates>
</Point>
</Placemark>
<Placemark>
<name>
Fri Mar 07 11:22:59 2014 S=1.37 Km/hr
</name>
<styleUrl>
#styleMap_TLP_Normal
</styleUrl>
<Point>
<coordinates>
-39.4374504,-7.3707628,919.92
</coordinates>
</Point>
</Placemark>
<Placemark>
<name>
Fri Mar 07 11:23:09 2014 S=2.35 Km/hr
</name>
<styleUrl>
#styleMap_TLP_Normal
</styleUrl>
<Point>
<coordinates>
-39.4375458,-7.3706617,918.63
</coordinates>
</Point>
</Placemark>
<Placemark>
<name>
Fri Mar 07 11:23:19 2014 S=1.42 Km/hr
</name>
<styleUrl>
#styleMap_TLP_Normal
</styleUrl>
<Point>
<coordinates>
-39.4375992,-7.3706045,916.34
</coordinates>
</Point>
</Placemark>
<Placemark>
<name>
Fri Mar 07 11:23:29 2014 S=1.73 Km/hr
</name>
<styleUrl>
#styleMap_TLP_Normal
</styleUrl>
<Point>
<coordinates>
-39.4376106,-7.3705807,916.95
</coordinates>
</Point>
</Placemark>
<Placemark>
<name>
Fri Mar 07 11:23:39 2014 S=3.01 Km/hr
</name>
<styleUrl>
#styleMap_TLP_Normal
</styleUrl>
<Point>
<coordinates>
-39.4376793,-7.3705282,917.58
</coordinates>
</Point>
</Placemark>
<Placemark>
<name>
Fri Mar 07 11:23:49 2014 S=0.71 Km/hr
</name>
<styleUrl>
#styleMap_TLP_Normal
</styleUrl>
<Point>
<coordinates>
-39.4376945,-7.3704910,916.80
</coordinates>
</Point>
</Placemark>
<Placemark>
<name>
Fri Mar 07 11:23:59 2014 S=1.61 Km/hr
</name>
<styleUrl>
#styleMap_TLP_Normal
</styleUrl>
<Point>
<coordinates>
-39.4376450,-7.3704629,916.38
</coordinates>
</Point>
</Placemark>
<Placemark>
<name>
Fri Mar 07 11:24:09 2014 S=1.63 Km/hr
</name>
<styleUrl>
#styleMap_TLP_Normal
</styleUrl>
<Point>
<coordinates>
-39.4376526,-7.3704486,916.44
</coordinates>
</Point>
</Placemark>
<Placemark>
<name>
Fri Mar 07 11:24:19 2014 S=2.50 Km/hr
</name>
<styleUrl>
#styleMap_TLP_Normal
</styleUrl>
<Point>
<coordinates>
-39.4376984,-7.3704824,916.55
</coordinates>
</Point>
</Placemark>
<Placemark>
<name>
Fri Mar 07 11:24:29 2014 S=2.75 Km/hr
</name>
<styleUrl>
#styleMap_TLP_Normal
</styleUrl>
<Point>
<coordinates>
-39.4377861,-7.3705459,919.48
</coordinates>
</Point>
</Placemark>
<Placemark>
<name>
Fri Mar 07 11:24:39 2014 S=4.17 Km/hr
</name>
<styleUrl>
#styleMap_TLP_Normal
</styleUrl>
<Point>
<coordinates>
-39.4378395,-7.3706007,922.97
</coordinates>
</Point>
</Placemark>
<Placemark>
<name>
Fri Mar 07 11:24:49 2014 S=3.44 Km/hr
</name>
<styleUrl>
#styleMap_TLP_Normal
</styleUrl>
<Point>
<coordinates>
-39.4379234,-7.3706541,922.95
</coordinates>
</Point>
</Placemark>
<Placemark>
<name>
Fri Mar 07 11:24:59 2014 S=3.71 Km/hr
</name>
<styleUrl>
#styleMap_TLP_Normal
</styleUrl>
<Point>
<coordinates>
-39.4380150,-7.3706932,922.48
</coordinates>
</Point>
</Placemark>
<Placemark>
<name>
Fri Mar 07 11:25:09 2014 S=3.45 Km/hr
</name>
<styleUrl>
#styleMap_TLP_Normal
</styleUrl>
<Point>
<coordinates>
-39.4381180,-7.3706989,921.16
</coordinates>
</Point>
</Placemark>
<Placemark>
<name>
Fri Mar 07 11:25:19 2014 S=4.44 Km/hr
</name>
<styleUrl>
#styleMap_TLP_Normal
</styleUrl>
<Point>
<coordinates>
-39.4381676,-7.3706045,915.75
</coordinates>
</Point>
</Placemark>
<Placemark>
<name>
Fri Mar 07 11:25:29 2014 S=2.98 Km/hr
</name>
<styleUrl>
#styleMap_TLP_Normal
</styleUrl>
<Point>
<coordinates>
-39.4381409,-7.3704877,913.92
</coordinates>
</Point>
</Placemark>
<Placemark>
<name>
Fri Mar 07 11:25:39 2014 S=3.03 Km/hr
</name>
<styleUrl>
#styleMap_TLP_Normal
</styleUrl>
<Point>
<coordinates>
-39.4381256,-7.3703985,910.58
</coordinates>
</Point>
</Placemark>
<Placemark>
<name>
Fri Mar 07 11:25:49 2014 S=1.52 Km/hr
</name>
<styleUrl>
#styleMap_TLP_Normal
</styleUrl>
<Point>
<coordinates>
-39.4381256,-7.3703485,910.17
</coordinates>
</Point>
</Placemark>
<Placemark>
<name>
Fri Mar 07 11:25:59 2014 S=3.09 Km/hr
</name>
<styleUrl>
#styleMap_TLP_Normal
</styleUrl>
<Point>
<coordinates>
-39.4381371,-7.3703403,911.42
</coordinates>
</Point>
</Placemark>
<Placemark>
<name>
Fri Mar 07 11:26:09 2014 S=3.74 Km/hr
</name>
<styleUrl>
#styleMap_TLP_Normal
</styleUrl>
<Point>
<coordinates>
-39.4381866,-7.3704138,915.14
</coordinates>
</Point>
</Placemark>
<Placemark>
<name>
Fri Mar 07 11:26:19 2014 S=3.52 Km/hr
</name>
<styleUrl>
#styleMap_TLP_Normal
</styleUrl>
<Point>
<coordinates>
-39.4382744,-7.3704348,918.70
</coordinates>
</Point>
</Placemark>
<Placemark>
<name>
Fri Mar 07 11:26:29 2014 S=3.55 Km/hr
</name>
<styleUrl>
#styleMap_TLP_Normal
</styleUrl>
<Point>
<coordinates>
-39.4383240,-7.3703947,918.38
</coordinates>
</Point>
</Placemark>
<Placemark>
<name>
Fri Mar 07 11:26:39 2014 S=3.14 Km/hr
</name>
<styleUrl>
#styleMap_TLP_Normal
</styleUrl>
<Point>
<coordinates>
-39.4383774,-7.3703232,917.14
</coordinates>
</Point>
</Placemark>
<Placemark>
<name>
Fri Mar 07 11:26:49 2014 S=3.51 Km/hr
</name>
<styleUrl>
#styleMap_TLP_Normal
</styleUrl>
<Point>
<coordinates>
-39.4384918,-7.3703079,917.27
</coordinates>
</Point>
</Placemark>
<Placemark>
<name>
Fri Mar 07 11:26:59 2014 S=2.64 Km/hr
</name>
<styleUrl>
#styleMap_TLP_Normal
</styleUrl>
<Point>
<coordinates>
-39.4385757,-7.3702731,915.70
</coordinates>
</Point>
</Placemark>
<Placemark>
<name>
Fri Mar 07 11:27:09 2014 S=3.02 Km/hr
</name>
<styleUrl>
#styleMap_TLP_Normal
</styleUrl>
<Point>
<coordinates>
-39.4386635,-7.3702459,913.64
</coordinates>
</Point>
</Placemark>
<Placemark>
<name>
Fri Mar 07 11:27:19 2014 S=0.56 Km/hr
</name>
<styleUrl>
#styleMap_TLP_Normal
</styleUrl>
<Point>
<coordinates>
-39.4386635,-7.3702388,913.69
</coordinates>
</Point>
</Placemark>
<Placemark>
<name>
Fri Mar 07 11:27:29 2014 S=0.46 Km/hr
</name>
<styleUrl>
#styleMap_TLP_Normal
</styleUrl>
<Point>
<coordinates>
-39.4386711,-7.3702750,913.45
</coordinates>
</Point>
</Placemark>
<Placemark>
<name>
Fri Mar 07 11:27:39 2014 S=0.41 Km/hr
</name>
<styleUrl>
#styleMap_TLP_Normal
</styleUrl>
<Point>
<coordinates>
-39.4386787,-7.3702693,913.39
</coordinates>
</Point>
</Placemark>
<Placemark>
<name>
Fri Mar 07 11:27:49 2014 S=3.29 Km/hr
</name>
<styleUrl>
#styleMap_TLP_Normal
</styleUrl>
<Point>
<coordinates>
-39.4386902,-7.3701892,913.45
</coordinates>
</Point>
</Placemark>
<Placemark>
<name>
Fri Mar 07 11:27:59 2014 S=4.03 Km/hr
</name>
<styleUrl>
#styleMap_TLP_Normal
</styleUrl>
<Point>
<coordinates>
-39.4386253,-7.3700967,913.48
</coordinates>
</Point>
</Placemark>
<Placemark>
<name>
Fri Mar 07 11:28:09 2014 S=0.95 Km/hr
</name>
<styleUrl>
#styleMap_TLP_Normal
</styleUrl>
<Point>
<coordinates>
-39.4385605,-7.3700705,913.75
</coordinates>
</Point>
</Placemark>
<Placemark>
<name>
Fri Mar 07 11:28:19 2014 S=2.32 Km/hr
</name>
<styleUrl>
#styleMap_TLP_Normal
</styleUrl>
<Point>
<coordinates>
-39.4386063,-7.3700657,913.75
</coordinates>
</Point>
</Placemark>
<Placemark>
<name>
Fri Mar 07 11:28:29 2014 S=3.21 Km/hr
</name>
<styleUrl>
#styleMap_TLP_Normal
</styleUrl>
<Point>
<coordinates>
-39.4386978,-7.3700838,914.75
</coordinates>
</Point>
</Placemark>
<Placemark>
<name>
Fri Mar 07 11:28:39 2014 S=4.13 Km/hr
</name>
<styleUrl>
#styleMap_TLP_Normal
</styleUrl>
<Point>
<coordinates>
-39.4387817,-7.3700271,914.44
</coordinates>
</Point>
</Placemark>
<Placemark>
<name>
Fri Mar 07 11:28:49 2014 S=4.50 Km/hr
</name>
<styleUrl>
#styleMap_TLP_Normal
</styleUrl>
<Point>
<coordinates>
-39.4388466,-7.3699751,914.81
</coordinates>
</Point>
</Placemark>
<Placemark>
<name>
Fri Mar 07 11:28:59 2014 S=3.84 Km/hr
</name>
<styleUrl>
#styleMap_TLP_Normal
</styleUrl>
<Point>
<coordinates>
-39.4388733,-7.3698721,911.36
</coordinates>
</Point>
</Placemark>
<Placemark>
<name>
Fri Mar 07 11:29:09 2014 S=2.28 Km/hr
</name>
<styleUrl>
#styleMap_TLP_Normal
</styleUrl>
<Point>
<coordinates>
-39.4388161,-7.3698010,910.84
</coordinates>
</Point>
</Placemark>
<Placemark>
<name>
Fri Mar 07 11:29:19 2014 S=2.46 Km/hr
</name>
<styleUrl>
#styleMap_TLP_Normal
</styleUrl>
<Point>
<coordinates>
-39.4387703,-7.3697166,911.00
</coordinates>
</Point>
</Placemark>
<Placemark>
<name>
Fri Mar 07 11:29:29 2014 S=2.43 Km/hr
</name>
<styleUrl>
#styleMap_TLP_Normal
</styleUrl>
<Point>
<coordinates>
-39.4387054,-7.3696771,911.02
</coordinates>
</Point>
</Placemark>
<Placemark>
<name>
Fri Mar 07 11:29:39 2014 S=3.65 Km/hr
</name>
<styleUrl>
#styleMap_TLP_Normal
</styleUrl>
<Point>
<coordinates>
-39.4386330,-7.3696027,910.03
</coordinates>
</Point>
</Placemark>
<Placemark>
<name>
Fri Mar 07 11:29:49 2014 S=3.11 Km/hr
</name>
<styleUrl>
#styleMap_TLP_Normal
</styleUrl>
<Point>
<coordinates>
-39.4385414,-7.3695426,913.31
</coordinates>
</Point>
</Placemark>
<Placemark>
<name>
Fri Mar 07 11:29:59 2014 S=2.18 Km/hr
</name>
<styleUrl>
#styleMap_TLP_Normal
</styleUrl>
<Point>
<coordinates>
-39.4384727,-7.3695812,916.53
</coordinates>
</Point>
</Placemark>
<Placemark>
<name>
Fri Mar 07 11:30:09 2014 S=4.12 Km/hr
</name>
<styleUrl>
#styleMap_TLP_Normal
</styleUrl>
<Point>
<coordinates>
-39.4384613,-7.3695207,915.66
</coordinates>
</Point>
</Placemark>
<Placemark>
<name>
Fri Mar 07 11:30:19 2014 S=3.76 Km/hr
</name>
<styleUrl>
#styleMap_TLP_Normal
</styleUrl>
<Point>
<coordinates>
-39.4384918,-7.3695307,916.14
</coordinates>
</Point>
</Placemark>
<Placemark>
<name>
Fri Mar 07 11:30:29 2014 S=2.97 Km/hr
</name>
<styleUrl>
#styleMap_TLP_Normal
</styleUrl>
<Point>
<coordinates>
-39.4385757,-7.3694954,916.47
</coordinates>
</Point>
</Placemark>
<Placemark>
<name>
Fri Mar 07 11:30:39 2014 S=1.70 Km/hr
</name>
<styleUrl>
#styleMap_TLP_Normal
</styleUrl>
<Point>
<coordinates>
-39.4386482,-7.3694615,916.20
</coordinates>
</Point>
</Placemark>
<Placemark>
<name>
Fri Mar 07 11:30:49 2014 S=1.38 Km/hr
</name>
<styleUrl>
#styleMap_TLP_Normal
</styleUrl>
<Point>
<coordinates>
-39.4386520,-7.3694625,916.08
</coordinates>
</Point>
</Placemark>
<Placemark>
<name>
Fri Mar 07 11:30:59 2014 S=0.34 Km/hr
</name>
<styleUrl>
#styleMap_TLP_Normal
</styleUrl>
<Point>
<coordinates>
-39.4386635,-7.3694963,916.33
</coordinates>
</Point>
</Placemark>
<Placemark>
<name>
Fri Mar 07 11:31:09 2014 S=1.29 Km/hr
</name>
<styleUrl>
#styleMap_TLP_Normal
</styleUrl>
<Point>
<coordinates>
-39.4387321,-7.3695168,916.58
</coordinates>
</Point>
</Placemark>
<Placemark>
<name>
Fri Mar 07 11:31:19 2014 S=1.33 Km/hr
</name>
<styleUrl>
#styleMap_TLP_Normal
</styleUrl>
<Point>
<coordinates>
-39.4387512,-7.3695130,916.59
</coordinates>
</Point>
</Placemark>
<Placemark>
<name>
Fri Mar 07 11:31:29 2014 S=1.58 Km/hr
</name>
<styleUrl>
#styleMap_TLP_Normal
</styleUrl>
<Point>
<coordinates>
-39.4387436,-7.3694158,917.11
</coordinates>
</Point>
</Placemark>
<Placemark>
<name>
Fri Mar 07 11:31:39 2014 S=3.33 Km/hr
</name>
<styleUrl>
#styleMap_TLP_Normal
</styleUrl>
<Point>
<coordinates>
-39.4388084,-7.3693738,917.33
</coordinates>
</Point>
</Placemark>
<Placemark>
<name>
Fri Mar 07 11:31:49 2014 S=2.75 Km/hr
</name>
<styleUrl>
#styleMap_TLP_Normal
</styleUrl>
<Point>
<coordinates>
-39.4388580,-7.3693309,917.92
</coordinates>
</Point>
</Placemark>
<Placemark>
<name>
Fri Mar 07 11:31:59 2014 S=3.46 Km/hr
</name>
<styleUrl>
#styleMap_TLP_Normal
</styleUrl>
<Point>
<coordinates>
-39.4389000,-7.3692861,916.66
</coordinates>
</Point>
</Placemark>
<Placemark>
<name>
Fri Mar 07 11:32:09 2014 S=1.96 Km/hr
</name>
<styleUrl>
#styleMap_TLP_Normal
</styleUrl>
<Point>
<coordinates>
-39.4389381,-7.3692293,916.50
</coordinates>
</Point>
</Placemark>
<Placemark>
<name>
Fri Mar 07 11:32:19 2014 S=3.54 Km/hr
</name>
<styleUrl>
#styleMap_TLP_Normal
</styleUrl>
<Point>
<coordinates>
-39.4388580,-7.3691440,916.03
</coordinates>
</Point>
</Placemark>
<Placemark>
<name>
Fri Mar 07 11:32:29 2014 S=4.06 Km/hr
</name>
<styleUrl>
#styleMap_TLP_Normal
</styleUrl>
<Point>
<coordinates>
-39.4388008,-7.3690453,912.91
</coordinates>
</Point>
</Placemark>
<Placemark>
<name>
Fri Mar 07 11:32:39 2014 S=3.34 Km/hr
</name>
<styleUrl>
#styleMap_TLP_Normal
</styleUrl>
<Point>
<coordinates>
-39.4387665,-7.3689637,911.08
</coordinates>
</Point>
</Placemark>
<Placemark>
<name>
Fri Mar 07 11:32:49 2014 S=3.29 Km/hr
</name>
<styleUrl>
#styleMap_TLP_Normal
</styleUrl>
<Point>
<coordinates>
-39.4387894,-7.3688779,911.05
</coordinates>
</Point>
</Placemark>
<Placemark>
<name>
Fri Mar 07 11:32:59 2014 S=2.79 Km/hr
</name>
<styleUrl>
#styleMap_TLP_Normal
</styleUrl>
<Point>
<coordinates>
-39.4387779,-7.3687944,912.70
</coordinates>
</Point>
</Placemark>
<Placemark>
<name>
Fri Mar 07 11:33:09 2014 S=1.97 Km/hr
</name>
<styleUrl>
#styleMap_TLP_Normal
</styleUrl>
<Point>
<coordinates>
-39.4387207,-7.3687329,912.94
</coordinates>
</Point>
</Placemark>
<Placemark>
<name>
Fri Mar 07 11:33:19 2014 S=0.97 Km/hr
</name>
<styleUrl>
#styleMap_TLP_Normal
</styleUrl>
<Point>
<coordinates>
-39.4386749,-7.3687139,913.80
</coordinates>
</Point>
</Placemark>
<Placemark>
<name>
Fri Mar 07 11:33:29 2014 S=1.66 Km/hr
</name>
<styleUrl>
#styleMap_TLP_Normal
</styleUrl>
<Point>
<coordinates>
-39.4386024,-7.3687105,914.72
</coordinates>
</Point>
</Placemark>
<Placemark>
<name>
Fri Mar 07 11:33:39 2014 S=0.24 Km/hr
</name>
<styleUrl>
#styleMap_TLP_Normal
</styleUrl>
<Point>
<coordinates>
-39.4385872,-7.3686996,914.64
</coordinates>
</Point>
</Placemark>
<Placemark>
<name>
Fri Mar 07 11:33:49 2014 S=2.79 Km/hr
</name>
<styleUrl>
#styleMap_TLP_Normal
</styleUrl>
<Point>
<coordinates>
-39.4385910,-7.3686533,913.50
</coordinates>
</Point>
</Placemark>
<Placemark>
<name>
Fri Mar 07 11:33:59 2014 S=3.40 Km/hr
</name>
<styleUrl>
#styleMap_TLP_Normal
</styleUrl>
<Point>
<coordinates>
-39.4385681,-7.3685527,911.77
</coordinates>
</Point>
</Placemark>
<Placemark>
<name>
Fri Mar 07 11:34:09 2014 S=2.23 Km/hr
</name>
<styleUrl>
#styleMap_TLP_Normal
</styleUrl>
<Point>
<coordinates>
-39.4385452,-7.3684587,911.69
</coordinates>
</Point>
</Placemark>
<Placemark>
<name>
Fri Mar 07 11:34:19 2014 S=0.97 Km/hr
</name>
<styleUrl>
#styleMap_TLP_Normal
</styleUrl>
<Point>
<coordinates>
-39.4385376,-7.3684292,911.67
</coordinates>
</Point>
</Placemark>
<Placemark>
<name>
Fri Mar 07 11:34:29 2014 S=2.13 Km/hr
</name>
<styleUrl>
#styleMap_TLP_Normal
</styleUrl>
<Point>
<coordinates>
-39.4385223,-7.3683791,910.92
</coordinates>
</Point>
</Placemark>
<Placemark>
<name>
Fri Mar 07 11:34:39 2014 S=3.08 Km/hr
</name>
<styleUrl>
#styleMap_TLP_Normal
</styleUrl>
<Point>
<coordinates>
-39.4384689,-7.3683243,912.47
</coordinates>
</Point>
</Placemark>
<Placemark>
<name>
Fri Mar 07 11:34:49 2014 S=0.96 Km/hr
</name>
<styleUrl>
#styleMap_TLP_Normal
</styleUrl>
<Point>
<coordinates>
-39.4384232,-7.3682880,911.67
</coordinates>
</Point>
</Placemark>
<Placemark>
<name>
Fri Mar 07 11:34:59 2014 S=2.74 Km/hr
</name>
<styleUrl>
#styleMap_TLP_Normal
</styleUrl>
<Point>
<coordinates>
-39.4384155,-7.3682070,911.88
</coordinates>
</Point>
</Placemark>
<Placemark>
<name>
Fri Mar 07 11:35:09 2014 S=1.64 Km/hr
</name>
<styleUrl>
#styleMap_TLP_Normal
</styleUrl>
<Point>
<coordinates>
-39.4383926,-7.3681464,912.59
</coordinates>
</Point>
</Placemark>
<Placemark>
<name>
Fri Mar 07 11:35:19 2014 S=1.36 Km/hr
</name>
<styleUrl>
#styleMap_TLP_Normal
</styleUrl>
<Point>
<coordinates>
-39.4383926,-7.3681078,913.19
</coordinates>
</Point>
</Placemark>
<Placemark>
<name>
Fri Mar 07 11:35:29 2014 S=1.54 Km/hr
</name>
<styleUrl>
#styleMap_TLP_Normal
</styleUrl>
<Point>
<coordinates>
-39.4384079,-7.3680711,913.75
</coordinates>
</Point>
</Placemark>
<Placemark>
<name>
Fri Mar 07 11:35:39 2014 S=2.45 Km/hr
</name>
<styleUrl>
#styleMap_TLP_Normal
</styleUrl>
<Point>
<coordinates>
-39.4384308,-7.3679905,914.05
</coordinates>
</Point>
</Placemark>
<Placemark>
<name>
Fri Mar 07 11:35:49 2014 S=1.62 Km/hr
</name>
<styleUrl>
#styleMap_TLP_Normal
</styleUrl>
<Point>
<coordinates>
-39.4384003,-7.3679204,914.73
</coordinates>
</Point>
</Placemark>
<Placemark>
<name>
Fri Mar 07 11:35:59 2014 S=2.63 Km/hr
</name>
<styleUrl>
#styleMap_TLP_Normal
</styleUrl>
<Point>
<coordinates>
-39.4383240,-7.3678875,914.69
</coordinates>
</Point>
</Placemark>
<Placemark>
<name>
Fri Mar 07 11:36:09 2014 S=2.87 Km/hr
</name>
<styleUrl>
#styleMap_TLP_Normal
</styleUrl>
<Point>
<coordinates>
-39.4382553,-7.3678641,915.39
</coordinates>
</Point>
</Placemark>
<Placemark>
<name>
Fri Mar 07 11:36:19 2014 S=2.53 Km/hr
</name>
<styleUrl>
#styleMap_TLP_Normal
</styleUrl>
<Point>
<coordinates>
-39.4382324,-7.3678274,915.98
</coordinates>
</Point>
</Placemark>
<Placemark>
<name>
Fri Mar 07 11:36:29 2014 S=1.48 Km/hr
</name>
<styleUrl>
#styleMap_TLP_Normal
</styleUrl>
<Point>
<coordinates>
-39.4381828,-7.3677821,917.14
</coordinates>
</Point>
</Placemark>
<Placemark>
<name>
Fri Mar 07 11:36:39 2014 S=2.46 Km/hr
</name>
<styleUrl>
#styleMap_TLP_Normal
</styleUrl>
<Point>
<coordinates>
-39.4381218,-7.3678355,917.84
</coordinates>
</Point>
</Placemark>
<Placemark>
<name>
Fri Mar 07 11:36:49 2014 S=2.84 Km/hr
</name>
<styleUrl>
#styleMap_TLP_Normal
</styleUrl>
<Point>
<coordinates>
-39.4380531,-7.3678918,918.94
</coordinates>
</Point>
</Placemark>
<Placemark>
<name>
Fri Mar 07 11:36:59 2014 S=1.79 Km/hr
</name>
<styleUrl>
#styleMap_TLP_Normal
</styleUrl>
<Point>
<coordinates>
-39.4379921,-7.3679070,921.14
</coordinates>
</Point>
</Placemark>
<Placemark>
<name>
Fri Mar 07 11:37:09 2014 S=3.33 Km/hr
</name>
<styleUrl>
#styleMap_TLP_Normal
</styleUrl>
<Point>
<coordinates>
-39.4379044,-7.3679199,922.22
</coordinates>
</Point>
</Placemark>
<Placemark>
<name>
Fri Mar 07 11:37:19 2014 S=4.33 Km/hr
</name>
<styleUrl>
#styleMap_TLP_Normal
</styleUrl>
<Point>
<coordinates>
-39.4378548,-7.3679376,921.67
</coordinates>
</Point>
</Placemark>
<Placemark>
<name>
Fri Mar 07 11:37:29 2014 S=3.80 Km/hr
</name>
<styleUrl>
#styleMap_TLP_Normal
</styleUrl>
<Point>
<coordinates>
-39.4377632,-7.3679090,917.52
</coordinates>
</Point>
</Placemark>
<Placemark>
<name>
Fri Mar 07 11:37:39 2014 S=3.77 Km/hr
</name>
<styleUrl>
#styleMap_TLP_Normal
</styleUrl>
<Point>
<coordinates>
-39.4376945,-7.3678570,916.72
</coordinates>
</Point>
</Placemark>
<Placemark>
<name>
Fri Mar 07 11:37:49 2014 S=2.72 Km/hr
</name>
<styleUrl>
#styleMap_TLP_Normal
</styleUrl>
<Point>
<coordinates>
-39.4376678,-7.3677769,916.88
</coordinates>
</Point>
</Placemark>
<Placemark>
<name>
Fri Mar 07 11:37:59 2014 S=1.64 Km/hr
</name>
<styleUrl>
#styleMap_TLP_Normal
</styleUrl>
<Point>
<coordinates>
-39.4376068,-7.3676753,915.11
</coordinates>
</Point>
</Placemark>
<Placemark>
<name>
Fri Mar 07 11:38:09 2014 S=2.45 Km/hr
</name>
<styleUrl>
#styleMap_TLP_Normal
</styleUrl>
<Point>
<coordinates>
-39.4375839,-7.3676624,915.28
</coordinates>
</Point>
</Placemark>
<Placemark>
<name>
Fri Mar 07 11:38:19 2014 S=2.18 Km/hr
</name>
<styleUrl>
#styleMap_TLP_Normal
</styleUrl>
<Point>
<coordinates>
-39.4375000,-7.3676600,915.00
</coordinates>
</Point>
</Placemark>
<Placemark>
<name>
Fri Mar 07 11:38:29 2014 S=2.53 Km/hr
</name>
<styleUrl>
#styleMap_TLP_Normal
</styleUrl>
<Point>
<coordinates>
-39.4374275,-7.3676529,915.30
</coordinates>
</Point>
</Placemark>
<Placemark>
<name>
Fri Mar 07 11:38:39 2014 S=2.42 Km/hr
</name>
<styleUrl>
#styleMap_TLP_Normal
</styleUrl>
<Point>
<coordinates>
-39.4373817,-7.3676128,914.19
</coordinates>
</Point>
</Placemark>
<Placemark>
<name>
Fri Mar 07 11:38:49 2014 S=2.38 Km/hr
</name>
<styleUrl>
#styleMap_TLP_Normal
</styleUrl>
<Point>
<coordinates>
-39.4373474,-7.3675680,913.31
</coordinates>
</Point>
</Placemark>
<Placemark>
<name>
Fri Mar 07 11:38:59 2014 S=2.07 Km/hr
</name>
<styleUrl>
#styleMap_TLP_Normal
</styleUrl>
<Point>
<coordinates>
-39.4372826,-7.3675628,913.63
</coordinates>
</Point>
</Placemark>
<Placemark>
<name>
Fri Mar 07 11:39:09 2014 S=2.71 Km/hr
</name>
<styleUrl>
#styleMap_TLP_Normal
</styleUrl>
<Point>
<coordinates>
-39.4372139,-7.3675122,912.72
</coordinates>
</Point>
</Placemark>
<Placemark>
<name>
Fri Mar 07 11:39:19 2014 S=1.90 Km/hr
</name>
<styleUrl>
#styleMap_TLP_Normal
</styleUrl>
<Point>
<coordinates>
-39.4371681,-7.3674784,913.34
</coordinates>
</Point>
</Placemark>
<Placemark>
<name>
Fri Mar 07 11:39:29 2014 S=1.64 Km/hr
</name>
<styleUrl>
#styleMap_TLP_Normal
</styleUrl>
<Point>
<coordinates>
-39.4371300,-7.3674302,913.73
</coordinates>
</Point>
</Placemark>
<Placemark>
<name>
Fri Mar 07 11:39:39 2014 S=1.34 Km/hr
</name>
<styleUrl>
#styleMap_TLP_Normal
</styleUrl>
<Point>
<coordinates>
-39.4370956,-7.3673916,913.89
</coordinates>
</Point>
</Placemark>
<Placemark>
<name>
Fri Mar 07 11:39:49 2014 S=1.66 Km/hr
</name>
<styleUrl>
#styleMap_TLP_Normal
</styleUrl>
<Point>
<coordinates>
-39.4370575,-7.3673668,914.97
</coordinates>
</Point>
</Placemark>
<Placemark>
<name>
Fri Mar 07 11:39:59 2014 S=0.96 Km/hr
</name>
<styleUrl>
#styleMap_TLP_Normal
</styleUrl>
<Point>
<coordinates>
-39.4370308,-7.3673439,916.11
</coordinates>
</Point>
</Placemark>
<Placemark>
<name>
Fri Mar 07 11:40:09 2014 S=1.34 Km/hr
</name>
<styleUrl>
#styleMap_TLP_Normal
</styleUrl>
<Point>
<coordinates>
-39.4369698,-7.3673172,917.23
</coordinates>
</Point>
</Placemark>
<Placemark>
<name>
Fri Mar 07 11:40:19 2014 S=1.19 Km/hr
</name>
<styleUrl>
#styleMap_TLP_Normal
</styleUrl>
<Point>
<coordinates>
-39.4369202,-7.3672962,917.78
</coordinates>
</Point>
</Placemark>
<Placemark>
<name>
Fri Mar 07 11:40:29 2014 S=1.36 Km/hr
</name>
<styleUrl>
#styleMap_TLP_Normal
</styleUrl>
<Point>
<coordinates>
-39.4368668,-7.3672962,917.34
</coordinates>
</Point>
</Placemark>
<Placemark>
<name>
Fri Mar 07 11:40:39 2014 S=1.34 Km/hr
</name>
<styleUrl>
#styleMap_TLP_Normal
</styleUrl>
<Point>
<coordinates>
-39.4368057,-7.3672805,917.05
</coordinates>
</Point>
</Placemark>
<Placemark>
<name>
Fri Mar 07 11:40:49 2014 S=0.94 Km/hr
</name>
<styleUrl>
#styleMap_TLP_Normal
</styleUrl>
<Point>
<coordinates>
-39.4367981,-7.3672628,917.41
</coordinates>
</Point>
</Placemark>
<Placemark>
<name>
Fri Mar 07 11:40:59 2014 S=2.30 Km/hr
</name>
<styleUrl>
#styleMap_TLP_Normal
</styleUrl>
<Point>
<coordinates>
-39.4367256,-7.3672047,918.06
</coordinates>
</Point>
</Placemark>
<Placemark>
<name>
Fri Mar 07 11:41:09 2014 S=2.32 Km/hr
</name>
<styleUrl>
#styleMap_TLP_Normal
</styleUrl>
<Point>
<coordinates>
-39.4366684,-7.3671532,917.75
</coordinates>
</Point>
</Placemark>
<Placemark>
<name>
Fri Mar 07 11:41:19 2014 S=2.96 Km/hr
</name>
<styleUrl>
#styleMap_TLP_Normal
</styleUrl>
<Point>
<coordinates>
-39.4365883,-7.3671198,917.31
</coordinates>
</Point>
</Placemark>
<Placemark>
<name>
Fri Mar 07 11:41:29 2014 S=2.96 Km/hr
</name>
<styleUrl>
#styleMap_TLP_Normal
</styleUrl>
<Point>
<coordinates>
-39.4364929,-7.3671350,917.27
</coordinates>
</Point>
</Placemark>
<Placemark>
<name>
Fri Mar 07 11:41:39 2014 S=3.84 Km/hr
</name>
<styleUrl>
#styleMap_TLP_Normal
</styleUrl>
<Point>
<coordinates>
-39.4363747,-7.3671036,916.78
</coordinates>
</Point>
</Placemark>
<Placemark>
<name>
Fri Mar 07 11:41:49 2014 S=3.72 Km/hr
</name>
<styleUrl>
#styleMap_TLP_Normal
</styleUrl>
<Point>
<coordinates>
-39.4363480,-7.3670545,916.30
</coordinates>
</Point>
</Placemark>
<Placemark>
<name>
Fri Mar 07 11:41:59 2014 S=2.76 Km/hr
</name>
<styleUrl>
#styleMap_TLP_Normal
</styleUrl>
<Point>
<coordinates>
-39.4363403,-7.3669796,916.48
</coordinates>
</Point>
</Placemark>
<Placemark>
<name>
Fri Mar 07 11:42:09 2014 S=3.68 Km/hr
</name>
<styleUrl>
#styleMap_TLP_Normal
</styleUrl>
<Point>
<coordinates>
-39.4363594,-7.3668947,918.36
</coordinates>
</Point>
</Placemark>
<Placemark>
<name>
Fri Mar 07 11:42:19 2014 S=3.67 Km/hr
</name>
<styleUrl>
#styleMap_TLP_Normal
</styleUrl>
<Point>
<coordinates>
-39.4364090,-7.3667960,919.98
</coordinates>
</Point>
</Placemark>
<Placemark>
<name>
Fri Mar 07 11:42:29 2014 S=2.69 Km/hr
</name>
<styleUrl>
#styleMap_TLP_Normal
</styleUrl>
<Point>
<coordinates>
-39.4364243,-7.3667121,921.81
</coordinates>
</Point>
</Placemark>
<Placemark>
<name>
Fri Mar 07 11:42:39 2014 S=2.63 Km/hr
</name>
<styleUrl>
#styleMap_TLP_Normal
</styleUrl>
<Point>
<coordinates>
-39.4364319,-7.3666263,923.06
</coordinates>
</Point>
</Placemark>
<Placemark>
<name>
Fri Mar 07 11:42:49 2014 S=2.18 Km/hr
</name>
<styleUrl>
#styleMap_TLP_Normal
</styleUrl>
<Point>
<coordinates>
-39.4364204,-7.3665218,921.30
</coordinates>
</Point>
</Placemark>
<Placemark>
<name>
Fri Mar 07 11:42:59 2014 S=2.93 Km/hr
</name>
<styleUrl>
#styleMap_TLP_Normal
</styleUrl>
<Point>
<coordinates>
-39.4364548,-7.3664393,920.03
</coordinates>
</Point>
</Placemark>
<Placemark>
<name>
Fri Mar 07 11:43:09 2014 S=1.92 Km/hr
</name>
<styleUrl>
#styleMap_TLP_Normal
</styleUrl>
<Point>
<coordinates>
-39.4364586,-7.3663635,918.83
</coordinates>
</Point>
</Placemark>
<Placemark>
<name>
Fri Mar 07 11:43:19 2014 S=2.59 Km/hr
</name>
<styleUrl>
#styleMap_TLP_Normal
</styleUrl>
<Point>
<coordinates>
-39.4364052,-7.3662882,919.30
</coordinates>
</Point>
</Placemark>
<Placemark>
<name>
Fri Mar 07 11:43:29 2014 S=1.93 Km/hr
</name>
<styleUrl>
#styleMap_TLP_Normal
</styleUrl>
<Point>
<coordinates>
-39.4363708,-7.3662138,918.14
</coordinates>
</Point>
</Placemark>
<Placemark>
<name>
Fri Mar 07 11:43:39 2014 S=2.21 Km/hr
</name>
<styleUrl>
#styleMap_TLP_Normal
</styleUrl>
<Point>
<coordinates>
-39.4363861,-7.3661294,917.02
</coordinates>
</Point>
</Placemark>
<Placemark>
<name>
Fri Mar 07 11:43:49 2014 S=2.33 Km/hr
</name>
<styleUrl>
#styleMap_TLP_Normal
</styleUrl>
<Point>
<coordinates>
-39.4363518,-7.3660474,916.31
</coordinates>
</Point>
</Placemark>
<Placemark>
<name>
Fri Mar 07 11:43:59 2014 S=3.13 Km/hr
</name>
<styleUrl>
#styleMap_TLP_Normal
</styleUrl>
<Point>
<coordinates>
-39.4363060,-7.3659606,916.36
</coordinates>
</Point>
</Placemark>
<Placemark>
<name>
Fri Mar 07 11:44:09 2014 S=3.98 Km/hr
</name>
<styleUrl>
#styleMap_TLP_Normal
</styleUrl>
<Point>
<coordinates>
-39.4362030,-7.3659196,916.31
</coordinates>
</Point>
</Placemark>
<Placemark>
<name>
Fri Mar 07 11:44:19 2014 S=0.05 Km/hr
</name>
<styleUrl>
#styleMap_TLP_Normal
</styleUrl>
<Point>
<coordinates>
-39.4361916,-7.3659310,918.28
</coordinates>
</Point>
</Placemark>
<Placemark>
<name>
Fri Mar 07 11:44:29 2014 S=0.61 Km/hr
</name>
<styleUrl>
#styleMap_TLP_Normal
</styleUrl>
<Point>
<coordinates>
-39.4361916,-7.3659086,920.00
</coordinates>
</Point>
</Placemark>
<Placemark>
<name>
Fri Mar 07 11:44:39 2014 S=3.32 Km/hr
</name>
<styleUrl>
#styleMap_TLP_Normal
</styleUrl>
<Point>
<coordinates>
-39.4360580,-7.3659081,919.89
</coordinates>
</Point>
</Placemark>
<Placemark>
<name>
Fri Mar 07 11:44:49 2014 S=3.36 Km/hr
</name>
<styleUrl>
#styleMap_TLP_Normal
</styleUrl>
<Point>
<coordinates>
-39.4359627,-7.3659105,919.77
</coordinates>
</Point>
</Placemark>
<Placemark>
<name>
Fri Mar 07 11:44:59 2014 S=3.05 Km/hr
</name>
<styleUrl>
#styleMap_TLP_Normal
</styleUrl>
<Point>
<coordinates>
-39.4359093,-7.3659978,919.58
</coordinates>
</Point>
</Placemark>
<Placemark>
<name>
Fri Mar 07 11:45:09 2014 S=2.63 Km/hr
</name>
<styleUrl>
#styleMap_TLP_Normal
</styleUrl>
<Point>
<coordinates>
-39.4358559,-7.3660560,920.78
</coordinates>
</Point>
</Placemark>
<Placemark>
<name>
Fri Mar 07 11:45:19 2014 S=1.42 Km/hr
</name>
<styleUrl>
#styleMap_TLP_Normal
</styleUrl>
<Point>
<coordinates>
-39.4358101,-7.3660655,921.44
</coordinates>
</Point>
</Placemark>
<Placemark>
<name>
Fri Mar 07 11:45:29 2014 S=0.18 Km/hr
</name>
<styleUrl>
#styleMap_TLP_Normal
</styleUrl>
<Point>
<coordinates>
-39.4357910,-7.3660917,922.05
</coordinates>
</Point>
</Placemark>
<Placemark>
<name>
Fri Mar 07 11:45:39 2014 S=0.77 Km/hr
</name>
<styleUrl>
#styleMap_TLP_Normal
</styleUrl>
<Point>
<coordinates>
-39.4358025,-7.3660884,922.13
</coordinates>
</Point>
</Placemark>
<Placemark>
<name>
Fri Mar 07 11:45:49 2014 S=0.65 Km/hr
</name>
<styleUrl>
#styleMap_TLP_Normal
</styleUrl>
<Point>
<coordinates>
-39.4358101,-7.3660874,922.14
</coordinates>
</Point>
</Placemark>
<Placemark>
<name>
Fri Mar 07 11:45:59 2014 S=1.24 Km/hr
</name>
<styleUrl>
#styleMap_TLP_Normal
</styleUrl>
<Point>
<coordinates>
-39.4357948,-7.3661218,922.22
</coordinates>
</Point>
</Placemark>
<Placemark>
<name>
Fri Mar 07 11:46:09 2014 S=1.17 Km/hr
</name>
<styleUrl>
#styleMap_TLP_Normal
</styleUrl>
<Point>
<coordinates>
-39.4357872,-7.3661332,922.28
</coordinates>
</Point>
</Placemark>
<Placemark>
<name>
Fri Mar 07 11:46:19 2014 S=0.48 Km/hr
</name>
<styleUrl>
#styleMap_TLP_Normal
</styleUrl>
<Point>
<coordinates>
-39.4357834,-7.3661308,922.38
</coordinates>
</Point>
</Placemark>
<Placemark>
<name>
Fri Mar 07 11:46:29 2014 S=0.35 Km/hr
</name>
<styleUrl>
#styleMap_TLP_Normal
</styleUrl>
<Point>
<coordinates>
-39.4357948,-7.3661256,922.36
</coordinates>
</Point>
</Placemark>
<Placemark>
<name>
Fri Mar 07 11:46:39 2014 S=0.98 Km/hr
</name>
<styleUrl>
#styleMap_TLP_Normal
</styleUrl>
<Point>
<coordinates>
-39.4357910,-7.3661227,922.34
</coordinates>
</Point>
</Placemark>
<Placemark>
<name>
Fri Mar 07 11:46:49 2014 S=1.55 Km/hr
</name>
<styleUrl>
#styleMap_TLP_Normal
</styleUrl>
<Point>
<coordinates>
-39.4358063,-7.3661122,921.81
</coordinates>
</Point>
</Placemark>
<Placemark>
<name>
Fri Mar 07 11:46:59 2014 S=0.65 Km/hr
</name>
<styleUrl>
#styleMap_TLP_Normal
</styleUrl>
<Point>
<coordinates>
-39.4358253,-7.3661122,921.14
</coordinates>
</Point>
</Placemark>
<Placemark>
<name>
Fri Mar 07 11:47:09 2014 S=0.20 Km/hr
</name>
<styleUrl>
#styleMap_TLP_Normal
</styleUrl>
<Point>
<coordinates>
-39.4358215,-7.3661060,921.00
</coordinates>
</Point>
</Placemark>
<Placemark>
<name>
Fri Mar 07 11:47:19 2014 S=0.49 Km/hr
</name>
<styleUrl>
#styleMap_TLP_Normal
</styleUrl>
<Point>
<coordinates>
-39.4358139,-7.3661075,920.98
</coordinates>
</Point>
</Placemark>
<Placemark>
<name>
Fri Mar 07 11:47:29 2014 S=0.47 Km/hr
</name>
<styleUrl>
#styleMap_TLP_Normal
</styleUrl>
<Point>
<coordinates>
-39.4358139,-7.3661056,920.97
</coordinates>
</Point>
</Placemark>
<Placemark>
<name>
Fri Mar 07 11:47:39 2014 S=2.42 Km/hr
</name>
<styleUrl>
#styleMap_TLP_Normal
</styleUrl>
<Point>
<coordinates>
-39.4357567,-7.3660927,920.81
</coordinates>
</Point>
</Placemark>
<Placemark>
<name>
Fri Mar 07 11:47:49 2014 S=2.05 Km/hr
</name>
<styleUrl>
#styleMap_TLP_Normal
</styleUrl>
<Point>
<coordinates>
-39.4356995,-7.3660979,920.53
</coordinates>
</Point>
</Placemark>
<Placemark>
<name>
Fri Mar 07 11:47:59 2014 S=2.21 Km/hr
</name>
<styleUrl>
#styleMap_TLP_Normal
</styleUrl>
<Point>
<coordinates>
-39.4356613,-7.3661370,919.84
</coordinates>
</Point>
</Placemark>
<Placemark>
<name>
Fri Mar 07 11:48:09 2014 S=0.92 Km/hr
</name>
<styleUrl>
#styleMap_TLP_Normal
</styleUrl>
<Point>
<coordinates>
-39.4356804,-7.3661275,919.56
</coordinates>
</Point>
</Placemark>
<Placemark>
<name>
Fri Mar 07 11:48:19 2014 S=2.59 Km/hr
</name>
<styleUrl>
#styleMap_TLP_Normal
</styleUrl>
<Point>
<coordinates>
-39.4356689,-7.3661880,919.36
</coordinates>
</Point>
</Placemark>
<Placemark>
<name>
Fri Mar 07 11:48:29 2014 S=0.40 Km/hr
</name>
<styleUrl>
#styleMap_TLP_Normal
</styleUrl>
<Point>
<coordinates>
-39.4357071,-7.3661871,920.67
</coordinates>
</Point>
</Placemark>
<Placemark>
<name>
Fri Mar 07 11:48:39 2014 S=0.43 Km/hr
</name>
<styleUrl>
#styleMap_TLP_Normal
</styleUrl>
<Point>
<coordinates>
-39.4357109,-7.3661857,920.75
</coordinates>
</Point>
</Placemark>
<Placemark>
<name>
Fri Mar 07 11:48:49 2014 S=1.44 Km/hr
</name>
<styleUrl>
#styleMap_TLP_Normal
</styleUrl>
<Point>
<coordinates>
-39.4357224,-7.3661842,920.94
</coordinates>
</Point>
</Placemark>
<Placemark>
<name>
Fri Mar 07 11:48:59 2014 S=0.56 Km/hr
</name>
<styleUrl>
#styleMap_TLP_Normal
</styleUrl>
<Point>
<coordinates>
-39.4357452,-7.3661509,921.88
</coordinates>
</Point>
</Placemark>
<Placemark>
<name>
Fri Mar 07 11:49:09 2014 S=0.39 Km/hr
</name>
<styleUrl>
#styleMap_TLP_Normal
</styleUrl>
<Point>
<coordinates>
-39.4357338,-7.3661547,921.94
</coordinates>
</Point>
</Placemark>
<Placemark>
<name>
Fri Mar 07 11:49:19 2014 S=0.60 Km/hr
</name>
<styleUrl>
#styleMap_TLP_Normal
</styleUrl>
<Point>
<coordinates>
-39.4357376,-7.3661733,921.94
</coordinates>
</Point>
</Placemark>
<Placemark>
<name>
Fri Mar 07 11:49:29 2014 S=0.12 Km/hr
</name>
<styleUrl>
#styleMap_TLP_Normal
</styleUrl>
<Point>
<coordinates>
-39.4357262,-7.3662009,922.27
</coordinates>
</Point>
</Placemark>
<Placemark>
<name>
Fri Mar 07 11:49:39 2014 S=0.76 Km/hr
</name>
<styleUrl>
#styleMap_TLP_Normal
</styleUrl>
<Point>
<coordinates>
-39.4357376,-7.3661780,922.47
</coordinates>
</Point>
</Placemark>
<Placemark>
<name>
Fri Mar 07 11:49:49 2014 S=0.18 Km/hr
</name>
<styleUrl>
#styleMap_TLP_Normal
</styleUrl>
<Point>
<coordinates>
-39.4357338,-7.3661642,923.23
</coordinates>
</Point>
</Placemark>
<Placemark>
<name>
Fri Mar 07 11:49:59 2014 S=0.34 Km/hr
</name>
<styleUrl>
#styleMap_TLP_Normal
</styleUrl>
<Point>
<coordinates>
-39.4357452,-7.3661323,923.58
</coordinates>
</Point>
</Placemark>
<Placemark>
<name>
Fri Mar 07 11:50:09 2014 S=0.38 Km/hr
</name>
<styleUrl>
#styleMap_TLP_Normal
</styleUrl>
<Point>
<coordinates>
-39.4357529,-7.3661313,923.59
</coordinates>
</Point>
</Placemark>
<Placemark>
<name>
Fri Mar 07 11:50:19 2014 S=0.76 Km/hr
</name>
<styleUrl>
#styleMap_TLP_Normal
</styleUrl>
<Point>
<coordinates>
-39.4357796,-7.3661442,923.25
</coordinates>
</Point>
</Placemark>
<Placemark>
<name>
Fri Mar 07 11:50:29 2014 S=0.95 Km/hr
</name>
<styleUrl>
#styleMap_TLP_Normal
</styleUrl>
<Point>
<coordinates>
-39.4357643,-7.3661504,923.22
</coordinates>
</Point>
</Placemark>
<Placemark>
<name>
Fri Mar 07 11:50:39 2014 S=1.13 Km/hr
</name>
<styleUrl>
#styleMap_TLP_Normal
</styleUrl>
<Point>
<coordinates>
-39.4357491,-7.3661571,923.23
</coordinates>
</Point>
</Placemark>
<Placemark>
<name>
Fri Mar 07 11:50:49 2014 S=0.39 Km/hr
</name>
<styleUrl>
#styleMap_TLP_Normal
</styleUrl>
<Point>
<coordinates>
-39.4357452,-7.3661704,922.94
</coordinates>
</Point>
</Placemark>
<Placemark>
<name>
Fri Mar 07 11:50:59 2014 S=0.25 Km/hr
</name>
<styleUrl>
#styleMap_TLP_Normal
</styleUrl>
<Point>
<coordinates>
-39.4357300,-7.3661752,922.94
</coordinates>
</Point>
</Placemark>
<Placemark>
<name>
Fri Mar 07 11:51:09 2014 S=0.37 Km/hr
</name>
<styleUrl>
#styleMap_TLP_Normal
</styleUrl>
<Point>
<coordinates>
-39.4357376,-7.3661723,922.95
</coordinates>
</Point>
</Placemark>
<Placemark>
<name>
Fri Mar 07 11:51:19 2014 S=0.53 Km/hr
</name>
<styleUrl>
#styleMap_TLP_Normal
</styleUrl>
<Point>
<coordinates>
-39.4357338,-7.3661375,922.92
</coordinates>
</Point>
</Placemark>
<Placemark>
<name>
Fri Mar 07 11:51:29 2014 S=0.21 Km/hr
</name>
<styleUrl>
#styleMap_TLP_Normal
</styleUrl>
<Point>
<coordinates>
-39.4357262,-7.3661394,922.91
</coordinates>
</Point>
</Placemark>
<Placemark>
<name>
Fri Mar 07 11:51:39 2014 S=0.76 Km/hr
</name>
<styleUrl>
#styleMap_TLP_Normal
</styleUrl>
<Point>
<coordinates>
-39.4357376,-7.3661337,922.91
</coordinates>
</Point>
</Placemark>
<Placemark>
<name>
Fri Mar 07 11:51:49 2014 S=0.43 Km/hr
</name>
<styleUrl>
#styleMap_TLP_Normal
</styleUrl>
<Point>
<coordinates>
-39.4357376,-7.3661304,922.98
</coordinates>
</Point>
</Placemark>
<Placemark>
<name>
Fri Mar 07 11:51:59 2014 S=0.19 Km/hr
</name>
<styleUrl>
#styleMap_TLP_Normal
</styleUrl>
<Point>
<coordinates>
-39.4357491,-7.3661246,923.05
</coordinates>
</Point>
</Placemark>
<Placemark>
<name>
Fri Mar 07 11:52:09 2014 S=1.20 Km/hr
</name>
<styleUrl>
#styleMap_TLP_Normal
</styleUrl>
<Point>
<coordinates>
-39.4357376,-7.3661280,923.13
</coordinates>
</Point>
</Placemark>
<Placemark>
<name>
Fri Mar 07 11:52:19 2014 S=0.13 Km/hr
</name>
<styleUrl>
#styleMap_TLP_Normal
</styleUrl>
<Point>
<coordinates>
-39.4356728,-7.3661246,923.86
</coordinates>
</Point>
</Placemark>
<Placemark>
<name>
Fri Mar 07 11:52:29 2014 S=0.76 Km/hr
</name>
<styleUrl>
#styleMap_TLP_Normal
</styleUrl>
<Point>
<coordinates>
-39.4356651,-7.3661261,923.97
</coordinates>
</Point>
</Placemark>
<Placemark>
<name>
Fri Mar 07 11:52:39 2014 S=1.69 Km/hr
</name>
<styleUrl>
#styleMap_TLP_Normal
</styleUrl>
<Point>
<coordinates>
-39.4356575,-7.3661518,923.89
</coordinates>
</Point>
</Placemark>
<Placemark>
<name>
Fri Mar 07 11:52:49 2014 S=0.13 Km/hr
</name>
<styleUrl>
#styleMap_TLP_Normal
</styleUrl>
<Point>
<coordinates>
-39.4356689,-7.3661456,924.19
</coordinates>
</Point>
</Placemark>
<Placemark>
<name>
Fri Mar 07 11:52:59 2014 S=0.94 Km/hr
</name>
<styleUrl>
#styleMap_TLP_Normal
</styleUrl>
<Point>
<coordinates>
-39.4356575,-7.3661518,924.25
</coordinates>
</Point>
</Placemark>
<Placemark>
<name>
Fri Mar 07 11:53:09 2014 S=0.18 Km/hr
</name>
<styleUrl>
#styleMap_TLP_Normal
</styleUrl>
<Point>
<coordinates>
-39.4356499,-7.3661566,924.30
</coordinates>
</Point>
</Placemark>
<Placemark>
<name>
Fri Mar 07 11:53:19 2014 S=0.63 Km/hr
</name>
<styleUrl>
#styleMap_TLP_Normal
</styleUrl>
<Point>
<coordinates>
-39.4356499,-7.3661566,924.27
</coordinates>
</Point>
</Placemark>
<Placemark>
<name>
Fri Mar 07 11:53:29 2014 S=0.68 Km/hr
</name>
<styleUrl>
#styleMap_TLP_Normal
</styleUrl>
<Point>
<coordinates>
-39.4356461,-7.3661590,924.27
</coordinates>
</Point>
</Placemark>
<Placemark>
<name>
Fri Mar 07 11:53:39 2014 S=0.27 Km/hr
</name>
<styleUrl>
#styleMap_TLP_Normal
</styleUrl>
<Point>
<coordinates>
-39.4356461,-7.3661580,924.31
</coordinates>
</Point>
</Placemark>
<Placemark>
<name>
Fri Mar 07 11:53:49 2014 S=0.15 Km/hr
</name>
<styleUrl>
#styleMap_TLP_Normal
</styleUrl>
<Point>
<coordinates>
-39.4356728,-7.3661633,924.69
</coordinates>
</Point>
</Placemark>
<Placemark>
<name>
Fri Mar 07 11:53:59 2014 S=0.37 Km/hr
</name>
<styleUrl>
#styleMap_TLP_Normal
</styleUrl>
<Point>
<coordinates>
-39.4356728,-7.3661633,924.70
</coordinates>
</Point>
</Placemark>
<Placemark>
<name>
Fri Mar 07 11:54:09 2014 S=0.53 Km/hr
</name>
<styleUrl>
#styleMap_TLP_Normal
</styleUrl>
<Point>
<coordinates>
-39.4356689,-7.3661666,924.70
</coordinates>
</Point>
</Placemark>
<Placemark>
<name>
Fri Mar 07 11:54:19 2014 S=0.20 Km/hr
</name>
<styleUrl>
#styleMap_TLP_Normal
</styleUrl>
<Point>
<coordinates>
-39.4356766,-7.3661633,924.75
</coordinates>
</Point>
</Placemark>
<Placemark>
<name>
Fri Mar 07 11:54:29 2014 S=0.94 Km/hr
</name>
<styleUrl>
#styleMap_TLP_Normal
</styleUrl>
<Point>
<coordinates>
-39.4356804,-7.3661623,924.78
</coordinates>
</Point>
</Placemark>
<Placemark>
<name>
Fri Mar 07 11:54:39 2014 S=0.33 Km/hr
</name>
<styleUrl>
#styleMap_TLP_Normal
</styleUrl>
<Point>
<coordinates>
-39.4357033,-7.3661690,924.44
</coordinates>
</Point>
</Placemark>
<Placemark>
<name>
Fri Mar 07 11:54:49 2014 S=0.93 Km/hr
</name>
<styleUrl>
#styleMap_TLP_Normal
</styleUrl>
<Point>
<coordinates>
-39.4357071,-7.3661690,924.39
</coordinates>
</Point>
</Placemark>
<Placemark>
<name>
Fri Mar 07 11:54:59 2014 S=1.14 Km/hr
</name>
<styleUrl>
#styleMap_TLP_Normal
</styleUrl>
<Point>
<coordinates>
-39.4357071,-7.3661695,924.41
</coordinates>
</Point>
</Placemark>
<Placemark>
<name>
Fri Mar 07 11:55:09 2014 S=0.49 Km/hr
</name>
<styleUrl>
#styleMap_TLP_Normal
</styleUrl>
<Point>
<coordinates>
-39.4357224,-7.3661704,924.45
</coordinates>
</Point>
</Placemark>
<Placemark>
<name>
Fri Mar 07 11:55:19 2014 S=1.03 Km/hr
</name>
<styleUrl>
#styleMap_TLP_Normal
</styleUrl>
<Point>
<coordinates>
-39.4357185,-7.3661718,924.45
</coordinates>
</Point>
</Placemark>
<Placemark>
<name>
Fri Mar 07 11:55:29 2014 S=0.94 Km/hr
</name>
<styleUrl>
#styleMap_TLP_Normal
</styleUrl>
<Point>
<coordinates>
-39.4356995,-7.3661957,924.83
</coordinates>
</Point>
</Placemark>
<Placemark>
<name>
Fri Mar 07 11:55:39 2014 S=0.42 Km/hr
</name>
<styleUrl>
#styleMap_TLP_Normal
</styleUrl>
<Point>
<coordinates>
-39.4356995,-7.3661942,924.83
</coordinates>
</Point>
</Placemark>
<Placemark>
<name>
Fri Mar 07 11:55:49 2014 S=0.40 Km/hr
</name>
<styleUrl>
#styleMap_TLP_Normal
</styleUrl>
<Point>
<coordinates>
-39.4357033,-7.3661933,924.84
</coordinates>
</Point>
</Placemark>
<Placemark>
<name>
Fri Mar 07 11:55:59 2014 S=0.39 Km/hr
</name>
<styleUrl>
#styleMap_TLP_Normal
</styleUrl>
<Point>
<coordinates>
-39.4357033,-7.3661942,924.84
</coordinates>
</Point>
</Placemark>
<Placemark>
<name>
Fri Mar 07 11:56:09 2014 S=1.06 Km/hr
</name>
<styleUrl>
#styleMap_TLP_Normal
</styleUrl>
<Point>
<coordinates>
-39.4357300,-7.3661799,924.56
</coordinates>
</Point>
</Placemark>
<Placemark>
<name>
Fri Mar 07 11:56:19 2014 S=0.98 Km/hr
</name>
<styleUrl>
#styleMap_TLP_Normal
</styleUrl>
<Point>
<coordinates>
-39.4357567,-7.3661513,924.05
</coordinates>
</Point>
</Placemark>
<Placemark>
<name>
Fri Mar 07 11:56:29 2014 S=0.48 Km/hr
</name>
<styleUrl>
#styleMap_TLP_Normal
</styleUrl>
<Point>
<coordinates>
-39.4357414,-7.3661537,924.06
</coordinates>
</Point>
</Placemark>
<Placemark>
<name>
Fri Mar 07 11:56:39 2014 S=0.49 Km/hr
</name>
<styleUrl>
#styleMap_TLP_Normal
</styleUrl>
<Point>
<coordinates>
-39.4357300,-7.3661585,924.05
</coordinates>
</Point>
</Placemark>
<Placemark>
<name>
Fri Mar 07 11:56:49 2014 S=0.37 Km/hr
</name>
<styleUrl>
#styleMap_TLP_Normal
</styleUrl>
<Point>
<coordinates>
-39.4357300,-7.3661590,924.06
</coordinates>
</Point>
</Placemark>
<Placemark>
<name>
Fri Mar 07 11:56:59 2014 S=0.30 Km/hr
</name>
<styleUrl>
#styleMap_TLP_Normal
</styleUrl>
<Point>
<coordinates>
-39.4357300,-7.3661590,924.08
</coordinates>
</Point>
</Placemark>
<Placemark>
<name>
Fri Mar 07 11:57:09 2014 S=0.11 Km/hr
</name>
<styleUrl>
#styleMap_TLP_Normal
</styleUrl>
<Point>
<coordinates>
-39.4357643,-7.3661394,923.48
</coordinates>
</Point>
</Placemark>
<Placemark>
<name>
Fri Mar 07 11:57:19 2014 S=1.00 Km/hr
</name>
<styleUrl>
#styleMap_TLP_Normal
</styleUrl>
<Point>
<coordinates>
-39.4357681,-7.3661280,923.38
</coordinates>
</Point>
</Placemark>
<Placemark>
<name>
Fri Mar 07 11:57:29 2014 S=1.45 Km/hr
</name>
<styleUrl>
#styleMap_TLP_Normal
</styleUrl>
<Point>
<coordinates>
-39.4357796,-7.3661156,923.45
</coordinates>
</Point>
</Placemark>
<Placemark>
<name>
Fri Mar 07 11:57:39 2014 S=0.48 Km/hr
</name>
<styleUrl>
#styleMap_TLP_Normal
</styleUrl>
<Point>
<coordinates>
-39.4357681,-7.3661270,922.55
</coordinates>
</Point>
</Placemark>
<Placemark>
<name>
Fri Mar 07 11:57:49 2014 S=0.40 Km/hr
</name>
<styleUrl>
#styleMap_TLP_Normal
</styleUrl>
<Point>
<coordinates>
-39.4357910,-7.3661246,922.08
</coordinates>
</Point>
</Placemark>
<Placemark>
<name>
Fri Mar 07 11:57:59 2014 S=0.52 Km/hr
</name>
<styleUrl>
#styleMap_TLP_Normal
</styleUrl>
<Point>
<coordinates>
-39.4357948,-7.3661242,922.09
</coordinates>
</Point>
</Placemark>
<Placemark>
<name>
Fri Mar 07 11:58:09 2014 S=0.29 Km/hr
</name>
<styleUrl>
#styleMap_TLP_Normal
</styleUrl>
<Point>
<coordinates>
-39.4358025,-7.3661218,922.06
</coordinates>
</Point>
</Placemark>
<Placemark>
<name>
Fri Mar 07 11:58:19 2014 S=0.35 Km/hr
</name>
<styleUrl>
#styleMap_TLP_Normal
</styleUrl>
<Point>
<coordinates>
-39.4357910,-7.3661242,922.02
</coordinates>
</Point>
</Placemark>
<Placemark>
<name>
Fri Mar 07 11:58:29 2014 S=0.51 Km/hr
</name>
<styleUrl>
#styleMap_TLP_Normal
</styleUrl>
<Point>
<coordinates>
-39.4357948,-7.3661304,921.91
</coordinates>
</Point>
</Placemark>
<Placemark>
<name>
Fri Mar 07 11:58:39 2014 S=0.57 Km/hr
</name>
<styleUrl>
#styleMap_TLP_Normal
</styleUrl>
<Point>
<coordinates>
-39.4357948,-7.3661304,921.88
</coordinates>
</Point>
</Placemark>
<Placemark>
<name>
Fri Mar 07 11:58:49 2014 S=0.47 Km/hr
</name>
<styleUrl>
#styleMap_TLP_Normal
</styleUrl>
<Point>
<coordinates>
-39.4357567,-7.3661089,921.67
</coordinates>
</Point>
</Placemark>
<Placemark>
<name>
Fri Mar 07 11:58:59 2014 S=1.05 Km/hr
</name>
<styleUrl>
#styleMap_TLP_Normal
</styleUrl>
<Point>
<coordinates>
-39.4357491,-7.3661098,922.03
</coordinates>
</Point>
</Placemark>
<Placemark>
<name>
Fri Mar 07 11:59:09 2014 S=1.08 Km/hr
</name>
<styleUrl>
#styleMap_TLP_Normal
</styleUrl>
<Point>
<coordinates>
-39.4357529,-7.3660994,922.23
</coordinates>
</Point>
</Placemark>
<Placemark>
<name>
Fri Mar 07 11:59:19 2014 S=0.96 Km/hr
</name>
<styleUrl>
#styleMap_TLP_Normal
</styleUrl>
<Point>
<coordinates>
-39.4357414,-7.3661027,922.34
</coordinates>
</Point>
</Placemark>
<Placemark>
<name>
Fri Mar 07 11:59:29 2014 S=0.65 Km/hr
</name>
<styleUrl>
#styleMap_TLP_Normal
</styleUrl>
<Point>
<coordinates>
-39.4357567,-7.3660893,922.75
</coordinates>
</Point>
</Placemark>
<Placemark>
<name>
Fri Mar 07 11:59:39 2014 S=0.30 Km/hr
</name>
<styleUrl>
#styleMap_TLP_Normal
</styleUrl>
<Point>
<coordinates>
-39.4357643,-7.3660860,922.81
</coordinates>
</Point>
</Placemark>
<Placemark>
<name>
Fri Mar 07 11:59:49 2014 S=0.35 Km/hr
</name>
<styleUrl>
#styleMap_TLP_Normal
</styleUrl>
<Point>
<coordinates>
-39.4357529,-7.3660898,922.83
</coordinates>
</Point>
</Placemark>
<Placemark>
<name>
Fri Mar 07 11:59:59 2014 S=0.48 Km/hr
</name>
<styleUrl>
#styleMap_TLP_Normal
</styleUrl>
<Point>
<coordinates>
-39.4357376,-7.3661022,922.13
</coordinates>
</Point>
</Placemark>
<Placemark>
<name>
Fri Mar 07 12:00:09 2014 S=1.29 Km/hr
</name>
<styleUrl>
#styleMap_TLP_Normal
</styleUrl>
<Point>
<coordinates>
-39.4357452,-7.3661003,921.94
</coordinates>
</Point>
</Placemark>
<Placemark>
<name>
Fri Mar 07 12:00:19 2014 S=0.38 Km/hr
</name>
<styleUrl>
#styleMap_TLP_Normal
</styleUrl>
<Point>
<coordinates>
-39.4357529,-7.3661056,922.08
</coordinates>
</Point>
</Placemark>
<Placemark>
<name>
Fri Mar 07 12:00:29 2014 S=0.87 Km/hr
</name>
<styleUrl>
#styleMap_TLP_Normal
</styleUrl>
<Point>
<coordinates>
-39.4357491,-7.3661079,922.11
</coordinates>
</Point>
</Placemark>
<Placemark>
<name>
Fri Mar 07 12:00:39 2014 S=1.45 Km/hr
</name>
<styleUrl>
#styleMap_TLP_Normal
</styleUrl>
<Point>
<coordinates>
-39.4357338,-7.3661137,922.11
</coordinates>
</Point>
</Placemark>
<Placemark>
<name>
Fri Mar 07 12:00:49 2014 S=0.17 Km/hr
</name>
<styleUrl>
#styleMap_TLP_Normal
</styleUrl>
<Point>
<coordinates>
-39.4357452,-7.3661246,921.66
</coordinates>
</Point>
</Placemark>
<Placemark>
<name>
Fri Mar 07 12:00:59 2014 S=0.78 Km/hr
</name>
<styleUrl>
#styleMap_TLP_Normal
</styleUrl>
<Point>
<coordinates>
-39.4357452,-7.3661256,921.67
</coordinates>
</Point>
</Placemark>
<Placemark>
<name>
Fri Mar 07 12:01:09 2014 S=0.42 Km/hr
</name>
<styleUrl>
#styleMap_TLP_Normal
</styleUrl>
<Point>
<coordinates>
-39.4357414,-7.3661275,921.64
</coordinates>
</Point>
</Placemark>
<Placemark>
<name>
Fri Mar 07 12:01:19 2014 S=0.24 Km/hr
</name>
<styleUrl>
#styleMap_TLP_Normal
</styleUrl>
<Point>
<coordinates>
-39.4357414,-7.3661284,921.66
</coordinates>
</Point>
</Placemark>
<Placemark>
<name>
Fri Mar 07 12:01:29 2014 S=0.14 Km/hr
</name>
<styleUrl>
#styleMap_TLP_Normal
</styleUrl>
<Point>
<coordinates>
-39.4357376,-7.3661289,921.64
</coordinates>
</Point>
</Placemark>
<Placemark>
<name>
Fri Mar 07 12:01:39 2014 S=0.31 Km/hr
</name>
<styleUrl>
#styleMap_TLP_Normal
</styleUrl>
<Point>
<coordinates>
-39.4357300,-7.3661318,921.63
</coordinates>
</Point>
</Placemark>
<Placemark>
<name>
Fri Mar 07 12:01:49 2014 S=0.47 Km/hr
</name>
<styleUrl>
#styleMap_TLP_Normal
</styleUrl>
<Point>
<coordinates>
-39.4357338,-7.3661304,921.67
</coordinates>
</Point>
</Placemark>
<Placemark>
<name>
Fri Mar 07 12:01:59 2014 S=0.13 Km/hr
</name>
<styleUrl>
#styleMap_TLP_Normal
</styleUrl>
<Point>
<coordinates>
-39.4357414,-7.3661294,921.69
</coordinates>
</Point>
</Placemark>
<Placemark>
<name>
Fri Mar 07 12:02:09 2014 S=0.39 Km/hr
</name>
<styleUrl>
#styleMap_TLP_Normal
</styleUrl>
<Point>
<coordinates>
-39.4357452,-7.3661294,921.69
</coordinates>
</Point>
</Placemark>
<Placemark>
<name>
Fri Mar 07 12:02:19 2014 S=0.85 Km/hr
</name>
<styleUrl>
#styleMap_TLP_Normal
</styleUrl>
<Point>
<coordinates>
-39.4357338,-7.3661323,921.70
</coordinates>
</Point>
</Placemark>
<Placemark>
<name>
Fri Mar 07 12:02:29 2014 S=1.29 Km/hr
</name>
<styleUrl>
#styleMap_TLP_Normal
</styleUrl>
<Point>
<coordinates>
-39.4357147,-7.3661394,921.77
</coordinates>
</Point>
</Placemark>
<Placemark>
<name>
Fri Mar 07 12:02:39 2014 S=0.74 Km/hr
</name>
<styleUrl>
#styleMap_TLP_Normal
</styleUrl>
<Point>
<coordinates>
-39.4356766,-7.3661118,921.47
</coordinates>
</Point>
</Placemark>
<Placemark>
<name>
Fri Mar 07 12:02:49 2014 S=0.65 Km/hr
</name>
<styleUrl>
#styleMap_TLP_Normal
</styleUrl>
<Point>
<coordinates>
-39.4356613,-7.3661160,921.47
</coordinates>
</Point>
</Placemark>
<Placemark>
<name>
Fri Mar 07 12:02:59 2014 S=0.53 Km/hr
</name>
<styleUrl>
#styleMap_TLP_Normal
</styleUrl>
<Point>
<coordinates>
-39.4356613,-7.3661151,921.52
</coordinates>
</Point>
</Placemark>
<Placemark>
<name>
Fri Mar 07 12:03:09 2014 S=0.78 Km/hr
</name>
<styleUrl>
#styleMap_TLP_Normal
</styleUrl>
<Point>
<coordinates>
-39.4356804,-7.3661094,921.28
</coordinates>
</Point>
</Placemark>
<Placemark>
<name>
Fri Mar 07 12:03:19 2014 S=0.29 Km/hr
</name>
<styleUrl>
#styleMap_TLP_Normal
</styleUrl>
<Point>
<coordinates>
-39.4356956,-7.3661180,921.31
</coordinates>
</Point>
</Placemark>
<Placemark>
<name>
Fri Mar 07 12:03:29 2014 S=0.09 Km/hr
</name>
<styleUrl>
#styleMap_TLP_Normal
</styleUrl>
<Point>
<coordinates>
-39.4357033,-7.3661170,921.31
</coordinates>
</Point>
</Placemark>
<Placemark>
<name>
Fri Mar 07 12:03:39 2014 S=0.17 Km/hr
</name>
<styleUrl>
#styleMap_TLP_Normal
</styleUrl>
<Point>
<coordinates>
-39.4357033,-7.3661184,921.30
</coordinates>
</Point>
</Placemark>
<Placemark>
<name>
Fri Mar 07 12:03:49 2014 S=0.22 Km/hr
</name>
<styleUrl>
#styleMap_TLP_Normal
</styleUrl>
<Point>
<coordinates>
-39.4357109,-7.3661170,921.22
</coordinates>
</Point>
</Placemark>
<Placemark>
<name>
Fri Mar 07 12:03:59 2014 S=0.15 Km/hr
</name>
<styleUrl>
#styleMap_TLP_Normal
</styleUrl>
<Point>
<coordinates>
-39.4357109,-7.3661165,921.20
</coordinates>
</Point>
</Placemark>
<Placemark>
<name>
Fri Mar 07 12:04:09 2014 S=0.37 Km/hr
</name>
<styleUrl>
#styleMap_TLP_Normal
</styleUrl>
<Point>
<coordinates>
-39.4357224,-7.3661132,921.22
</coordinates>
</Point>
</Placemark>
<Placemark>
<name>
Fri Mar 07 12:04:19 2014 S=0.91 Km/hr
</name>
<styleUrl>
#styleMap_TLP_Normal
</styleUrl>
<Point>
<coordinates>
-39.4357300,-7.3661113,921.23
</coordinates>
</Point>
</Placemark>
<Placemark>
<name>
Fri Mar 07 12:04:29 2014 S=0.53 Km/hr
</name>
<styleUrl>
#styleMap_TLP_Normal
</styleUrl>
<Point>
<coordinates>
-39.4357376,-7.3661098,921.28
</coordinates>
</Point>
</Placemark>
<Placemark>
<name>
Fri Mar 07 12:04:39 2014 S=0.46 Km/hr
</name>
<styleUrl>
#styleMap_TLP_Normal
</styleUrl>
<Point>
<coordinates>
-39.4357452,-7.3661079,921.30
</coordinates>
</Point>
</Placemark>
<Placemark>
<name>
Fri Mar 07 12:04:49 2014 S=0.13 Km/hr
</name>
<styleUrl>
#styleMap_TLP_Normal
</styleUrl>
<Point>
<coordinates>
-39.4357491,-7.3661084,921.25
</coordinates>
</Point>
</Placemark>
<Placemark>
<name>
Fri Mar 07 12:04:59 2014 S=0.06 Km/hr
</name>
<styleUrl>
#styleMap_TLP_Normal
</styleUrl>
<Point>
<coordinates>
-39.4357491,-7.3661442,921.56
</coordinates>
</Point>
</Placemark>
<Placemark>
<name>
Fri Mar 07 12:05:09 2014 S=1.58 Km/hr
</name>
<styleUrl>
#styleMap_TLP_Normal
</styleUrl>
<Point>
<coordinates>
-39.4357109,-7.3661647,921.28
</coordinates>
</Point>
</Placemark>
<Placemark>
<name>
Fri Mar 07 12:05:19 2014 S=0.87 Km/hr
</name>
<styleUrl>
#styleMap_TLP_Normal
</styleUrl>
<Point>
<coordinates>
-39.4357109,-7.3661861,921.06
</coordinates>
</Point>
</Placemark>
<Placemark>
<name>
Fri Mar 07 12:05:29 2014 S=0.55 Km/hr
</name>
<styleUrl>
#styleMap_TLP_Normal
</styleUrl>
<Point>
<coordinates>
-39.4357605,-7.3662109,920.97
</coordinates>
</Point>
</Placemark>
<Placemark>
<name>
Fri Mar 07 12:05:39 2014 S=3.01 Km/hr
</name>
<styleUrl>
#styleMap_TLP_Normal
</styleUrl>
<Point>
<coordinates>
-39.4357758,-7.3662229,920.92
</coordinates>
</Point>
</Placemark>
<Placemark>
<name>
Fri Mar 07 12:05:49 2014 S=0.57 Km/hr
</name>
<styleUrl>
#styleMap_TLP_Normal
</styleUrl>
<Point>
<coordinates>
-39.4358215,-7.3662553,919.75
</coordinates>
</Point>
</Placemark>
<Placemark>
<name>
Fri Mar 07 12:05:59 2014 S=0.59 Km/hr
</name>
<styleUrl>
#styleMap_TLP_Normal
</styleUrl>
<Point>
<coordinates>
-39.4358063,-7.3662572,919.56
</coordinates>
</Point>
</Placemark>
<Placemark>
<name>
Fri Mar 07 12:06:09 2014 S=0.85 Km/hr
</name>
<styleUrl>
#styleMap_TLP_Normal
</styleUrl>
<Point>
<coordinates>
-39.4357834,-7.3662591,919.55
</coordinates>
</Point>
</Placemark>
<Placemark>
<name>
Fri Mar 07 12:06:19 2014 S=0.38 Km/hr
</name>
<styleUrl>
#styleMap_TLP_Normal
</styleUrl>
<Point>
<coordinates>
-39.4357719,-7.3662691,919.86
</coordinates>
</Point>
</Placemark>
<Placemark>
<name>
Fri Mar 07 12:06:29 2014 S=0.67 Km/hr
</name>
<styleUrl>
#styleMap_TLP_Normal
</styleUrl>
<Point>
<coordinates>
-39.4357834,-7.3662639,919.89
</coordinates>
</Point>
</Placemark>
<Placemark>
<name>
Fri Mar 07 12:06:39 2014 S=0.46 Km/hr
</name>
<styleUrl>
#styleMap_TLP_Normal
</styleUrl>
<Point>
<coordinates>
-39.4357758,-7.3662672,919.91
</coordinates>
</Point>
</Placemark>
<Placemark>
<name>
Fri Mar 07 12:06:49 2014 S=1.61 Km/hr
</name>
<styleUrl>
#styleMap_TLP_Normal
</styleUrl>
<Point>
<coordinates>
-39.4357796,-7.3662615,920.17
</coordinates>
</Point>
</Placemark>
<Placemark>
<name>
Fri Mar 07 12:06:59 2014 S=1.08 Km/hr
</name>
<styleUrl>
#styleMap_TLP_Normal
</styleUrl>
<Point>
<coordinates>
-39.4357719,-7.3662620,920.94
</coordinates>
</Point>
</Placemark>
<Placemark>
<name>
Fri Mar 07 12:07:09 2014 S=0.54 Km/hr
</name>
<styleUrl>
#styleMap_TLP_Normal
</styleUrl>
<Point>
<coordinates>
-39.4357643,-7.3662724,922.73
</coordinates>
</Point>
</Placemark>
<Placemark>
<name>
Fri Mar 07 12:07:19 2014 S=0.75 Km/hr
</name>
<styleUrl>
#styleMap_TLP_Normal
</styleUrl>
<Point>
<coordinates>
-39.4357491,-7.3662610,924.83
</coordinates>
</Point>
</Placemark>
<Placemark>
<name>
Fri Mar 07 12:07:29 2014 S=0.28 Km/hr
</name>
<styleUrl>
#styleMap_TLP_Normal
</styleUrl>
<Point>
<coordinates>
-39.4357719,-7.3662496,926.03
</coordinates>
</Point>
</Placemark>
<Placemark>
<name>
Fri Mar 07 12:07:39 2014 S=0.74 Km/hr
</name>
<styleUrl>
#styleMap_TLP_Normal
</styleUrl>
<Point>
<coordinates>
-39.4357643,-7.3662553,925.95
</coordinates>
</Point>
</Placemark>
<Placemark>
<name>
Fri Mar 07 12:07:49 2014 S=0.41 Km/hr
</name>
<styleUrl>
#styleMap_TLP_Normal
</styleUrl>
<Point>
<coordinates>
-39.4357643,-7.3662562,925.97
</coordinates>
</Point>
</Placemark>
<Placemark>
<name>
Fri Mar 07 12:07:59 2014 S=0.09 Km/hr
</name>
<styleUrl>
#styleMap_TLP_Normal
</styleUrl>
<Point>
<coordinates>
-39.4357567,-7.3662577,925.97
</coordinates>
</Point>
</Placemark>
<Placemark>
<name>
Fri Mar 07 12:08:09 2014 S=0.28 Km/hr
</name>
<styleUrl>
#styleMap_TLP_Normal
</styleUrl>
<Point>
<coordinates>
-39.4357491,-7.3662605,925.95
</coordinates>
</Point>
</Placemark>
<Placemark>
<name>
Fri Mar 07 12:08:19 2014 S=0.48 Km/hr
</name>
<styleUrl>
#styleMap_TLP_Normal
</styleUrl>
<Point>
<coordinates>
-39.4357605,-7.3662267,925.91
</coordinates>
</Point>
</Placemark>
<Placemark>
<name>
Fri Mar 07 12:08:29 2014 S=0.97 Km/hr
</name>
<styleUrl>
#styleMap_TLP_Normal
</styleUrl>
<Point>
<coordinates>
-39.4357681,-7.3662229,925.88
</coordinates>
</Point>
</Placemark>
<Placemark>
<name>
Fri Mar 07 12:08:39 2014 S=0.42 Km/hr
</name>
<styleUrl>
#styleMap_TLP_Normal
</styleUrl>
<Point>
<coordinates>
-39.4357834,-7.3662152,925.83
</coordinates>
</Point>
</Placemark>
<Placemark>
<name>
Fri Mar 07 12:08:49 2014 S=0.59 Km/hr
</name>
<styleUrl>
#styleMap_TLP_Normal
</styleUrl>
<Point>
<coordinates>
-39.4357948,-7.3662095,925.77
</coordinates>
</Point>
</Placemark>
<Placemark>
<name>
Fri Mar 07 12:08:59 2014 S=0.63 Km/hr
</name>
<styleUrl>
#styleMap_TLP_Normal
</styleUrl>
<Point>
<coordinates>
-39.4358025,-7.3662033,925.70
</coordinates>
</Point>
</Placemark>
<Placemark>
<name>
Fri Mar 07 12:09:09 2014 S=1.81 Km/hr
</name>
<styleUrl>
#styleMap_TLP_Normal
</styleUrl>
<Point>
<coordinates>
-39.4358177,-7.3661971,925.69
</coordinates>
</Point>
</Placemark>
<Placemark>
<name>
Fri Mar 07 12:09:19 2014 S=3.12 Km/hr
</name>
<styleUrl>
#styleMap_TLP_Normal
</styleUrl>
<Point>
<coordinates>
-39.4358597,-7.3660784,923.48
</coordinates>
</Point>
</Placemark>
<Placemark>
<name>
Fri Mar 07 12:09:29 2014 S=3.39 Km/hr
</name>
<styleUrl>
#styleMap_TLP_Normal
</styleUrl>
<Point>
<coordinates>
-39.4359169,-7.3659801,921.17
</coordinates>
</Point>
</Placemark>
<Placemark>
<name>
Fri Mar 07 12:09:39 2014 S=3.27 Km/hr
</name>
<styleUrl>
#styleMap_TLP_Normal
</styleUrl>
<Point>
<coordinates>
-39.4359474,-7.3659010,919.67
</coordinates>
</Point>
</Placemark>
<Placemark>
<name>
Fri Mar 07 12:09:49 2014 S=1.78 Km/hr
</name>
<styleUrl>
#styleMap_TLP_Normal
</styleUrl>
<Point>
<coordinates>
-39.4359360,-7.3658233,918.16
</coordinates>
</Point>
</Placemark>
<Placemark>
<name>
Fri Mar 07 12:09:59 2014 S=2.89 Km/hr
</name>
<styleUrl>
#styleMap_TLP_Normal
</styleUrl>
<Point>
<coordinates>
-39.4360085,-7.3658276,918.33
</coordinates>
</Point>
</Placemark>
<Placemark>
<name>
Fri Mar 07 12:10:09 2014 S=4.74 Km/hr
</name>
<styleUrl>
#styleMap_TLP_Normal
</styleUrl>
<Point>
<coordinates>
-39.4360924,-7.3658934,918.72
</coordinates>
</Point>
</Placemark>
<Placemark>
<name>
Fri Mar 07 12:10:19 2014 S=4.48 Km/hr
</name>
<styleUrl>
#styleMap_TLP_Normal
</styleUrl>
<Point>
<coordinates>
-39.4361801,-7.3658543,918.50
</coordinates>
</Point>
</Placemark>
<Placemark>
<name>
Fri Mar 07 12:10:29 2014 S=3.35 Km/hr
</name>
<styleUrl>
#styleMap_TLP_Normal
</styleUrl>
<Point>
<coordinates>
-39.4362488,-7.3658228,919.36
</coordinates>
</Point>
</Placemark>
<Placemark>
<name>
Fri Mar 07 12:10:39 2014 S=3.83 Km/hr
</name>
<styleUrl>
#styleMap_TLP_Normal
</styleUrl>
<Point>
<coordinates>
-39.4363518,-7.3658390,918.22
</coordinates>
</Point>
</Placemark>
<Placemark>
<name>
Fri Mar 07 12:10:49 2014 S=2.46 Km/hr
</name>
<styleUrl>
#styleMap_TLP_Normal
</styleUrl>
<Point>
<coordinates>
-39.4364395,-7.3658719,918.06
</coordinates>
</Point>
</Placemark>
<Placemark>
<name>
Fri Mar 07 12:10:59 2014 S=3.36 Km/hr
</name>
<styleUrl>
#styleMap_TLP_Normal
</styleUrl>
<Point>
<coordinates>
-39.4365234,-7.3658805,917.92
</coordinates>
</Point>
</Placemark>
<Placemark>
<name>
Fri Mar 07 12:11:09 2014 S=2.51 Km/hr
</name>
<styleUrl>
#styleMap_TLP_Normal
</styleUrl>
<Point>
<coordinates>
-39.4365921,-7.3657961,918.81
</coordinates>
</Point>
</Placemark>
<Placemark>
<name>
Fri Mar 07 12:11:19 2014 S=2.32 Km/hr
</name>
<styleUrl>
#styleMap_TLP_Normal
</styleUrl>
<Point>
<coordinates>
-39.4366608,-7.3657589,918.45
</coordinates>
</Point>
</Placemark>
<Placemark>
<name>
Fri Mar 07 12:11:29 2014 S=3.59 Km/hr
</name>
<styleUrl>
#styleMap_TLP_Normal
</styleUrl>
<Point>
<coordinates>
-39.4367599,-7.3657198,917.89
</coordinates>
</Point>
</Placemark>
<Placemark>
<name>
Fri Mar 07 12:11:39 2014 S=3.06 Km/hr
</name>
<styleUrl>
#styleMap_TLP_Normal
</styleUrl>
<Point>
<coordinates>
-39.4368744,-7.3656931,918.11
</coordinates>
</Point>
</Placemark>
<Placemark>
<name>
Fri Mar 07 12:11:49 2014 S=3.63 Km/hr
</name>
<styleUrl>
#styleMap_TLP_Normal
</styleUrl>
<Point>
<coordinates>
-39.4369659,-7.3656926,918.36
</coordinates>
</Point>
</Placemark>
<Placemark>
<name>
Fri Mar 07 12:11:59 2014 S=1.14 Km/hr
</name>
<styleUrl>
#styleMap_TLP_Normal
</styleUrl>
<Point>
<coordinates>
-39.4370422,-7.3657060,919.80
</coordinates>
</Point>
</Placemark>
<Placemark>
<name>
Fri Mar 07 12:12:09 2014 S=2.77 Km/hr
</name>
<styleUrl>
#styleMap_TLP_Normal
</styleUrl>
<Point>
<coordinates>
-39.4371147,-7.3656826,919.03
</coordinates>
</Point>
</Placemark>
<Placemark>
<name>
Fri Mar 07 12:12:19 2014 S=4.27 Km/hr
</name>
<styleUrl>
#styleMap_TLP_Normal
</styleUrl>
<Point>
<coordinates>
-39.4372292,-7.3656211,918.59
</coordinates>
</Point>
</Placemark>
<Placemark>
<name>
Fri Mar 07 12:12:29 2014 S=3.27 Km/hr
</name>
<styleUrl>
#styleMap_TLP_Normal
</styleUrl>
<Point>
<coordinates>
-39.4373016,-7.3655410,918.25
</coordinates>
</Point>
</Placemark>
<Placemark>
<name>
Fri Mar 07 12:12:39 2014 S=3.04 Km/hr
</name>
<styleUrl>
#styleMap_TLP_Normal
</styleUrl>
<Point>
<coordinates>
-39.4373970,-7.3654985,918.06
</coordinates>
</Point>
</Placemark>
<Placemark>
<name>
Fri Mar 07 12:12:49 2014 S=3.51 Km/hr
</name>
<styleUrl>
#styleMap_TLP_Normal
</styleUrl>
<Point>
<coordinates>
-39.4374161,-7.3653922,917.39
</coordinates>
</Point>
</Placemark>
<Placemark>
<name>
Fri Mar 07 12:12:59 2014 S=3.68 Km/hr
</name>
<styleUrl>
#styleMap_TLP_Normal
</styleUrl>
<Point>
<coordinates>
-39.4374275,-7.3652992,917.88
</coordinates>
</Point>
</Placemark>
<Placemark>
<name>
Fri Mar 07 12:13:09 2014 S=1.90 Km/hr
</name>
<styleUrl>
#styleMap_TLP_Normal
</styleUrl>
<Point>
<coordinates>
-39.4374466,-7.3652477,920.03
</coordinates>
</Point>
</Placemark>
<Placemark>
<name>
Fri Mar 07 12:13:19 2014 S=3.47 Km/hr
</name>
<styleUrl>
#styleMap_TLP_Normal
</styleUrl>
<Point>
<coordinates>
-39.4375114,-7.3651805,921.47
</coordinates>
</Point>
</Placemark>
<Placemark>
<name>
Fri Mar 07 12:13:29 2014 S=2.55 Km/hr
</name>
<styleUrl>
#styleMap_TLP_Normal
</styleUrl>
<Point>
<coordinates>
-39.4375763,-7.3651056,922.19
</coordinates>
</Point>
</Placemark>
<Placemark>
<name>
Fri Mar 07 12:13:39 2014 S=0.69 Km/hr
</name>
<styleUrl>
#styleMap_TLP_Normal
</styleUrl>
<Point>
<coordinates>
-39.4375725,-7.3650866,921.13
</coordinates>
</Point>
</Placemark>
<Placemark>
<name>
Fri Mar 07 12:13:49 2014 S=1.63 Km/hr
</name>
<styleUrl>
#styleMap_TLP_Normal
</styleUrl>
<Point>
<coordinates>
-39.4375725,-7.3650870,921.14
</coordinates>
</Point>
</Placemark>
<Placemark>
<name>
Fri Mar 07 12:13:59 2014 S=3.23 Km/hr
</name>
<styleUrl>
#styleMap_TLP_Normal
</styleUrl>
<Point>
<coordinates>
-39.4376068,-7.3651581,921.75
</coordinates>
</Point>
</Placemark>
<Placemark>
<name>
Fri Mar 07 12:14:09 2014 S=2.61 Km/hr
</name>
<styleUrl>
#styleMap_TLP_Normal
</styleUrl>
<Point>
<coordinates>
-39.4376831,-7.3651557,921.59
</coordinates>
</Point>
</Placemark>
<Placemark>
<name>
Fri Mar 07 12:14:19 2014 S=2.93 Km/hr
</name>
<styleUrl>
#styleMap_TLP_Normal
</styleUrl>
<Point>
<coordinates>
-39.4377823,-7.3651195,920.39
</coordinates>
</Point>
</Placemark>
<Placemark>
<name>
Fri Mar 07 12:14:29 2014 S=2.65 Km/hr
</name>
<styleUrl>
#styleMap_TLP_Normal
</styleUrl>
<Point>
<coordinates>
-39.4378662,-7.3651152,919.86
</coordinates>
</Point>
</Placemark>
<Placemark>
<name>
Fri Mar 07 12:14:39 2014 S=0.52 Km/hr
</name>
<styleUrl>
#styleMap_TLP_Normal
</styleUrl>
<Point>
<coordinates>
-39.4378662,-7.3651152,919.88
</coordinates>
</Point>
</Placemark>
<Placemark>
<name>
Fri Mar 07 12:14:49 2014 S=3.27 Km/hr
</name>
<styleUrl>
#styleMap_TLP_Normal
</styleUrl>
<Point>
<coordinates>
-39.4379234,-7.3651004,919.86
</coordinates>
</Point>
</Placemark>
<Placemark>
<name>
Fri Mar 07 12:14:59 2014 S=3.78 Km/hr
</name>
<styleUrl>
#styleMap_TLP_Normal
</styleUrl>
<Point>
<coordinates>
-39.4379845,-7.3651371,920.27
</coordinates>
</Point>
</Placemark>
<Placemark>
<name>
Fri Mar 07 12:15:09 2014 S=0.20 Km/hr
</name>
<styleUrl>
#styleMap_TLP_Normal
</styleUrl>
<Point>
<coordinates>
-39.4380455,-7.3651524,920.02
</coordinates>
</Point>
</Placemark>
<Placemark>
<name>
Fri Mar 07 12:15:19 2014 S=1.05 Km/hr
</name>
<styleUrl>
#styleMap_TLP_Normal
</styleUrl>
<Point>
<coordinates>
-39.4380684,-7.3651528,920.11
</coordinates>
</Point>
</Placemark>
<Placemark>
<name>
Fri Mar 07 12:15:29 2014 S=0.65 Km/hr
</name>
<styleUrl>
#styleMap_TLP_Normal
</styleUrl>
<Point>
<coordinates>
-39.4380608,-7.3651452,918.81
</coordinates>
</Point>
</Placemark>
<Placemark>
<name>
Fri Mar 07 12:15:39 2014 S=2.84 Km/hr
</name>
<styleUrl>
#styleMap_TLP_Normal
</styleUrl>
<Point>
<coordinates>
-39.4380951,-7.3651428,918.72
</coordinates>
</Point>
</Placemark>
<Placemark>
<name>
Fri Mar 07 12:15:49 2014 S=1.18 Km/hr
</name>
<styleUrl>
#styleMap_TLP_Normal
</styleUrl>
<Point>
<coordinates>
-39.4381599,-7.3651834,918.23
</coordinates>
</Point>
</Placemark>
<Placemark>
<name>
Fri Mar 07 12:15:59 2014 S=1.16 Km/hr
</name>
<styleUrl>
#styleMap_TLP_Normal
</styleUrl>
<Point>
<coordinates>
-39.4381676,-7.3651729,917.48
</coordinates>
</Point>
</Placemark>
<Placemark>
<name>
Fri Mar 07 12:16:09 2014 S=0.56 Km/hr
</name>
<styleUrl>
#styleMap_TLP_Normal
</styleUrl>
<Point>
<coordinates>
-39.4381638,-7.3651838,917.41
</coordinates>
</Point>
</Placemark>
<Placemark>
<name>
Fri Mar 07 12:16:19 2014 S=2.20 Km/hr
</name>
<styleUrl>
#styleMap_TLP_Normal
</styleUrl>
<Point>
<coordinates>
-39.4381714,-7.3651853,917.44
</coordinates>
</Point>
</Placemark>
<Placemark>
<name>
Fri Mar 07 12:16:29 2014 S=0.75 Km/hr
</name>
<styleUrl>
#styleMap_TLP_Normal
</styleUrl>
<Point>
<coordinates>
-39.4382019,-7.3652096,917.97
</coordinates>
</Point>
</Placemark>
<Placemark>
<name>
Fri Mar 07 12:16:39 2014 S=0.90 Km/hr
</name>
<styleUrl>
#styleMap_TLP_Normal
</styleUrl>
<Point>
<coordinates>
-39.4382057,-7.3652134,917.98
</coordinates>
</Point>
</Placemark>
<Placemark>
<name>
Fri Mar 07 12:16:49 2014 S=1.04 Km/hr
</name>
<styleUrl>
#styleMap_TLP_Normal
</styleUrl>
<Point>
<coordinates>
-39.4382362,-7.3652472,917.72
</coordinates>
</Point>
</Placemark>
<Placemark>
<name>
Fri Mar 07 12:16:59 2014 S=1.01 Km/hr
</name>
<styleUrl>
#styleMap_TLP_Normal
</styleUrl>
<Point>
<coordinates>
-39.4382744,-7.3653007,917.69
</coordinates>
</Point>
</Placemark>
<Placemark>
<name>
Fri Mar 07 12:17:09 2014 S=0.46 Km/hr
</name>
<styleUrl>
#styleMap_TLP_Normal
</styleUrl>
<Point>
<coordinates>
-39.4382896,-7.3653030,917.70
</coordinates>
</Point>
</Placemark>
<Placemark>
<name>
Fri Mar 07 12:17:19 2014 S=0.54 Km/hr
</name>
<styleUrl>
#styleMap_TLP_Normal
</styleUrl>
<Point>
<coordinates>
-39.4383087,-7.3653059,918.47
</coordinates>
</Point>
</Placemark>
<Placemark>
<name>
Fri Mar 07 12:17:29 2014 S=0.44 Km/hr
</name>
<styleUrl>
#styleMap_TLP_Normal
</styleUrl>
<Point>
<coordinates>
-39.4383087,-7.3653054,918.45
</coordinates>
</Point>
</Placemark>
<Placemark>
<name>
Fri Mar 07 12:17:39 2014 S=0.42 Km/hr
</name>
<styleUrl>
#styleMap_TLP_Normal
</styleUrl>
<Point>
<coordinates>
-39.4383163,-7.3653035,918.36
</coordinates>
</Point>
</Placemark>
<Placemark>
<name>
Fri Mar 07 12:17:49 2014 S=0.40 Km/hr
</name>
<styleUrl>
#styleMap_TLP_Normal
</styleUrl>
<Point>
<coordinates>
-39.4383202,-7.3653026,918.31
</coordinates>
</Point>
</Placemark>
<Placemark>
<name>
Fri Mar 07 12:17:59 2014 S=0.71 Km/hr
</name>
<styleUrl>
#styleMap_TLP_Normal
</styleUrl>
<Point>
<coordinates>
-39.4383202,-7.3652925,917.88
</coordinates>
</Point>
</Placemark>
<Placemark>
<name>
Fri Mar 07 12:18:09 2014 S=1.17 Km/hr
</name>
<styleUrl>
#styleMap_TLP_Normal
</styleUrl>
<Point>
<coordinates>
-39.4383354,-7.3652849,917.97
</coordinates>
</Point>
</Placemark>
<Placemark>
<name>
Fri Mar 07 12:18:19 2014 S=2.26 Km/hr
</name>
<styleUrl>
#styleMap_TLP_Normal
</styleUrl>
<Point>
<coordinates>
-39.4383736,-7.3652654,917.84
</coordinates>
</Point>
</Placemark>
<Placemark>
<name>
Fri Mar 07 12:18:29 2014 S=1.56 Km/hr
</name>
<styleUrl>
#styleMap_TLP_Normal
</styleUrl>
<Point>
<coordinates>
-39.4384346,-7.3652792,918.09
</coordinates>
</Point>
</Placemark>
<Placemark>
<name>
Fri Mar 07 12:18:39 2014 S=0.68 Km/hr
</name>
<styleUrl>
#styleMap_TLP_Normal
</styleUrl>
<Point>
<coordinates>
-39.4384842,-7.3652601,917.83
</coordinates>
</Point>
</Placemark>
<Placemark>
<name>
Fri Mar 07 12:18:49 2014 S=1.30 Km/hr
</name>
<styleUrl>
#styleMap_TLP_Normal
</styleUrl>
<Point>
<coordinates>
-39.4385185,-7.3652844,918.64
</coordinates>
</Point>
</Placemark>
<Placemark>
<name>
Fri Mar 07 12:18:59 2014 S=0.13 Km/hr
</name>
<styleUrl>
#styleMap_TLP_Normal
</styleUrl>
<Point>
<coordinates>
-39.4385223,-7.3652864,918.78
</coordinates>
</Point>
</Placemark>
<Placemark>
<name>
Fri Mar 07 12:19:09 2014 S=1.39 Km/hr
</name>
<styleUrl>
#styleMap_TLP_Normal
</styleUrl>
<Point>
<coordinates>
-39.4385147,-7.3653016,918.25
</coordinates>
</Point>
</Placemark>
<Placemark>
<name>
Fri Mar 07 12:19:19 2014 S=2.08 Km/hr
</name>
<styleUrl>
#styleMap_TLP_Normal
</styleUrl>
<Point>
<coordinates>
-39.4385147,-7.3653579,917.55
</coordinates>
</Point>
</Placemark>
<Placemark>
<name>
Fri Mar 07 12:19:29 2014 S=3.06 Km/hr
</name>
<styleUrl>
#styleMap_TLP_Normal
</styleUrl>
<Point>
<coordinates>
-39.4385986,-7.3653622,917.41
</coordinates>
</Point>
</Placemark>
<Placemark>
<name>
Fri Mar 07 12:19:39 2014 S=2.50 Km/hr
</name>
<styleUrl>
#styleMap_TLP_Normal
</styleUrl>
<Point>
<coordinates>
-39.4386673,-7.3653283,915.97
</coordinates>
</Point>
</Placemark>
<Placemark>
<name>
Fri Mar 07 12:19:49 2014 S=2.36 Km/hr
</name>
<styleUrl>
#styleMap_TLP_Normal
</styleUrl>
<Point>
<coordinates>
-39.4387589,-7.3653178,915.75
</coordinates>
</Point>
</Placemark>
<Placemark>
<name>
Fri Mar 07 12:19:59 2014 S=2.81 Km/hr
</name>
<styleUrl>
#styleMap_TLP_Normal
</styleUrl>
<Point>
<coordinates>
-39.4388275,-7.3652673,915.41
</coordinates>
</Point>
</Placemark>
<Placemark>
<name>
Fri Mar 07 12:20:09 2014 S=2.96 Km/hr
</name>
<styleUrl>
#styleMap_TLP_Normal
</styleUrl>
<Point>
<coordinates>
-39.4389267,-7.3652630,914.94
</coordinates>
</Point>
</Placemark>
<Placemark>
<name>
Fri Mar 07 12:20:19 2014 S=3.09 Km/hr
</name>
<styleUrl>
#styleMap_TLP_Normal
</styleUrl>
<Point>
<coordinates>
-39.4390030,-7.3652129,914.38
</coordinates>
</Point>
</Placemark>
<Placemark>
<name>
Fri Mar 07 12:20:29 2014 S=3.27 Km/hr
</name>
<styleUrl>
#styleMap_TLP_Normal
</styleUrl>
<Point>
<coordinates>
-39.4391060,-7.3651609,913.72
</coordinates>
</Point>
</Placemark>
<Placemark>
<name>
Fri Mar 07 12:20:39 2014 S=2.24 Km/hr
</name>
<styleUrl>
#styleMap_TLP_Normal
</styleUrl>
<Point>
<coordinates>
-39.4391937,-7.3651218,912.98
</coordinates>
</Point>
</Placemark>
<Placemark>
<name>
Fri Mar 07 12:20:49 2014 S=3.17 Km/hr
</name>
<styleUrl>
#styleMap_TLP_Normal
</styleUrl>
<Point>
<coordinates>
-39.4392815,-7.3650355,912.72
</coordinates>
</Point>
</Placemark>
<Placemark>
<name>
Fri Mar 07 12:20:59 2014 S=1.83 Km/hr
</name>
<styleUrl>
#styleMap_TLP_Normal
</styleUrl>
<Point>
<coordinates>
-39.4393349,-7.3649464,912.94
</coordinates>
</Point>
</Placemark>
<Placemark>
<name>
Fri Mar 07 12:21:09 2014 S=2.92 Km/hr
</name>
<styleUrl>
#styleMap_TLP_Normal
</styleUrl>
<Point>
<coordinates>
-39.4394112,-7.3648801,913.25
</coordinates>
</Point>
</Placemark>
<Placemark>
<name>
Fri Mar 07 12:21:19 2014 S=1.96 Km/hr
</name>
<styleUrl>
#styleMap_TLP_Normal
</styleUrl>
<Point>
<coordinates>
-39.4394646,-7.3648343,913.08
</coordinates>
</Point>
</Placemark>
<Placemark>
<name>
Fri Mar 07 12:21:29 2014 S=2.89 Km/hr
</name>
<styleUrl>
#styleMap_TLP_Normal
</styleUrl>
<Point>
<coordinates>
-39.4395332,-7.3647795,911.84
</coordinates>
</Point>
</Placemark>
<Placemark>
<name>
Fri Mar 07 12:21:39 2014 S=2.01 Km/hr
</name>
<styleUrl>
#styleMap_TLP_Normal
</styleUrl>
<Point>
<coordinates>
-39.4396095,-7.3647223,911.30
</coordinates>
</Point>
</Placemark>
<Placemark>
<name>
Fri Mar 07 12:21:49 2014 S=1.67 Km/hr
</name>
<styleUrl>
#styleMap_TLP_Normal
</styleUrl>
<Point>
<coordinates>
-39.4396858,-7.3646550,910.22
</coordinates>
</Point>
</Placemark>
<Placemark>
<name>
Fri Mar 07 12:21:59 2014 S=2.30 Km/hr
</name>
<styleUrl>
#styleMap_TLP_Normal
</styleUrl>
<Point>
<coordinates>
-39.4397888,-7.3646340,909.70
</coordinates>
</Point>
</Placemark>
<Placemark>
<name>
Fri Mar 07 12:22:09 2014 S=2.34 Km/hr
</name>
<styleUrl>
#styleMap_TLP_Normal
</styleUrl>
<Point>
<coordinates>
-39.4398994,-7.3646441,909.80
</coordinates>
</Point>
</Placemark>
<Placemark>
<name>
Fri Mar 07 12:22:19 2014 S=0.36 Km/hr
</name>
<styleUrl>
#styleMap_TLP_Normal
</styleUrl>
<Point>
<coordinates>
-39.4399529,-7.3646517,909.59
</coordinates>
</Point>
</Placemark>
<Placemark>
<name>
Fri Mar 07 12:22:29 2014 S=0.81 Km/hr
</name>
<styleUrl>
#styleMap_TLP_Normal
</styleUrl>
<Point>
<coordinates>
-39.4399643,-7.3647170,909.80
</coordinates>
</Point>
</Placemark>
<Placemark>
<name>
Fri Mar 07 12:22:39 2014 S=2.01 Km/hr
</name>
<styleUrl>
#styleMap_TLP_Normal
</styleUrl>
<Point>
<coordinates>
-39.4400101,-7.3647795,910.83
</coordinates>
</Point>
</Placemark>
<Placemark>
<name>
Fri Mar 07 12:22:49 2014 S=2.19 Km/hr
</name>
<styleUrl>
#styleMap_TLP_Normal
</styleUrl>
<Point>
<coordinates>
-39.4400597,-7.3648520,912.70
</coordinates>
</Point>
</Placemark>
<Placemark>
<name>
Fri Mar 07 12:22:59 2014 S=2.28 Km/hr
</name>
<styleUrl>
#styleMap_TLP_Normal
</styleUrl>
<Point>
<coordinates>
-39.4401283,-7.3649335,913.23
</coordinates>
</Point>
</Placemark>
<Placemark>
<name>
Fri Mar 07 12:23:09 2014 S=2.28 Km/hr
</name>
<styleUrl>
#styleMap_TLP_Normal
</styleUrl>
<Point>
<coordinates>
-39.4401970,-7.3650236,912.86
</coordinates>
</Point>
</Placemark>
<Placemark>
<name>
Fri Mar 07 12:23:19 2014 S=1.52 Km/hr
</name>
<styleUrl>
#styleMap_TLP_Normal
</styleUrl>
<Point>
<coordinates>
-39.4402390,-7.3650656,912.91
</coordinates>
</Point>
</Placemark>
<Placemark>
<name>
Fri Mar 07 12:23:29 2014 S=2.34 Km/hr
</name>
<styleUrl>
#styleMap_TLP_Normal
</styleUrl>
<Point>
<coordinates>
-39.4402618,-7.3650842,912.67
</coordinates>
</Point>
</Placemark>
<Placemark>
<name>
Fri Mar 07 12:23:39 2014 S=2.82 Km/hr
</name>
<styleUrl>
#styleMap_TLP_Normal
</styleUrl>
<Point>
<coordinates>
-39.4403763,-7.3651452,911.88
</coordinates>
</Point>
</Placemark>
<Placemark>
<name>
Fri Mar 07 12:23:49 2014 S=1.85 Km/hr
</name>
<styleUrl>
#styleMap_TLP_Normal
</styleUrl>
<Point>
<coordinates>
-39.4404755,-7.3651352,911.80
</coordinates>
</Point>
</Placemark>
<Placemark>
<name>
Fri Mar 07 12:23:59 2014 S=2.41 Km/hr
</name>
<styleUrl>
#styleMap_TLP_Normal
</styleUrl>
<Point>
<coordinates>
-39.4405823,-7.3651004,911.38
</coordinates>
</Point>
</Placemark>
<Placemark>
<name>
Fri Mar 07 12:24:09 2014 S=2.96 Km/hr
</name>
<styleUrl>
#styleMap_TLP_Normal
</styleUrl>
<Point>
<coordinates>
-39.4406662,-7.3650608,911.33
</coordinates>
</Point>
</Placemark>
<Placemark>
<name>
Fri Mar 07 12:24:19 2014 S=2.07 Km/hr
</name>
<styleUrl>
#styleMap_TLP_Normal
</styleUrl>
<Point>
<coordinates>
-39.4407539,-7.3650341,913.19
</coordinates>
</Point>
</Placemark>
<Placemark>
<name>
Fri Mar 07 12:24:29 2014 S=3.34 Km/hr
</name>
<styleUrl>
#styleMap_TLP_Normal
</styleUrl>
<Point>
<coordinates>
-39.4408493,-7.3650498,913.14
</coordinates>
</Point>
</Placemark>
<Placemark>
<name>
Fri Mar 07 12:24:39 2014 S=2.86 Km/hr
</name>
<styleUrl>
#styleMap_TLP_Normal
</styleUrl>
<Point>
<coordinates>
-39.4409370,-7.3650637,913.23
</coordinates>
</Point>
</Placemark>
<Placemark>
<name>
Fri Mar 07 12:24:49 2014 S=1.83 Km/hr
</name>
<styleUrl>
#styleMap_TLP_Normal
</styleUrl>
<Point>
<coordinates>
-39.4410400,-7.3650694,912.25
</coordinates>
</Point>
</Placemark>
<Placemark>
<name>
Fri Mar 07 12:24:59 2014 S=2.09 Km/hr
</name>
<styleUrl>
#styleMap_TLP_Normal
</styleUrl>
<Point>
<coordinates>
-39.4411392,-7.3650980,912.22
</coordinates>
</Point>
</Placemark>
<Placemark>
<name>
Fri Mar 07 12:25:09 2014 S=1.93 Km/hr
</name>
<styleUrl>
#styleMap_TLP_Normal
</styleUrl>
<Point>
<coordinates>
-39.4412308,-7.3650317,911.53
</coordinates>
</Point>
</Placemark>
<Placemark>
<name>
Fri Mar 07 12:25:19 2014 S=1.13 Km/hr
</name>
<styleUrl>
#styleMap_TLP_Normal
</styleUrl>
<Point>
<coordinates>
-39.4412689,-7.3649926,911.03
</coordinates>
</Point>
</Placemark>
<Placemark>
<name>
Fri Mar 07 12:25:29 2014 S=1.35 Km/hr
</name>
<styleUrl>
#styleMap_TLP_Normal
</styleUrl>
<Point>
<coordinates>
-39.4412880,-7.3649673,910.52
</coordinates>
</Point>
</Placemark>
<Placemark>
<name>
Fri Mar 07 12:25:39 2014 S=1.87 Km/hr
</name>
<styleUrl>
#styleMap_TLP_Normal
</styleUrl>
<Point>
<coordinates>
-39.4413452,-7.3649149,909.56
</coordinates>
</Point>
</Placemark>
<Placemark>
<name>
Fri Mar 07 12:25:49 2014 S=1.57 Km/hr
</name>
<styleUrl>
#styleMap_TLP_Normal
</styleUrl>
<Point>
<coordinates>
-39.4414177,-7.3648748,909.34
</coordinates>
</Point>
</Placemark>
<Placemark>
<name>
Fri Mar 07 12:25:59 2014 S=1.29 Km/hr
</name>
<styleUrl>
#styleMap_TLP_Normal
</styleUrl>
<Point>
<coordinates>
-39.4414215,-7.3648477,908.56
</coordinates>
</Point>
</Placemark>
<Placemark>
<name>
Fri Mar 07 12:26:09 2014 S=1.40 Km/hr
</name>
<styleUrl>
#styleMap_TLP_Normal
</styleUrl>
<Point>
<coordinates>
-39.4414673,-7.3648834,911.55
</coordinates>
</Point>
</Placemark>
<Placemark>
<name>
Fri Mar 07 12:26:19 2014 S=0.58 Km/hr
</name>
<styleUrl>
#styleMap_TLP_Normal
</styleUrl>
<Point>
<coordinates>
-39.4414902,-7.3648996,914.88
</coordinates>
</Point>
</Placemark>
<Placemark>
<name>
Fri Mar 07 12:26:29 2014 S=2.71 Km/hr
</name>
<styleUrl>
#styleMap_TLP_Normal
</styleUrl>
<Point>
<coordinates>
-39.4415169,-7.3648829,915.28
</coordinates>
</Point>
</Placemark>
<Placemark>
<name>
Fri Mar 07 12:26:39 2014 S=2.58 Km/hr
</name>
<styleUrl>
#styleMap_TLP_Normal
</styleUrl>
<Point>
<coordinates>
-39.4415817,-7.3648095,914.64
</coordinates>
</Point>
</Placemark>
<Placemark>
<name>
Fri Mar 07 12:26:49 2014 S=2.88 Km/hr
</name>
<styleUrl>
#styleMap_TLP_Normal
</styleUrl>
<Point>
<coordinates>
-39.4416542,-7.3646984,914.67
</coordinates>
</Point>
</Placemark>
<Placemark>
<name>
Fri Mar 07 12:26:59 2014 S=2.78 Km/hr
</name>
<styleUrl>
#styleMap_TLP_Normal
</styleUrl>
<Point>
<coordinates>
-39.4417496,-7.3646379,913.75
</coordinates>
</Point>
</Placemark>
<Placemark>
<name>
Fri Mar 07 12:27:09 2014 S=3.04 Km/hr
</name>
<styleUrl>
#styleMap_TLP_Normal
</styleUrl>
<Point>
<coordinates>
-39.4417610,-7.3645325,913.86
</coordinates>
</Point>
</Placemark>
<Placemark>
<name>
Fri Mar 07 12:27:19 2014 S=1.47 Km/hr
</name>
<styleUrl>
#styleMap_TLP_Normal
</styleUrl>
<Point>
<coordinates>
-39.4417839,-7.3644814,913.72
</coordinates>
</Point>
</Placemark>
<Placemark>
<name>
Fri Mar 07 12:27:29 2014 S=1.71 Km/hr
</name>
<styleUrl>
#styleMap_TLP_Normal
</styleUrl>
<Point>
<coordinates>
-39.4417114,-7.3644352,913.78
</coordinates>
</Point>
</Placemark>
<Placemark>
<name>
Fri Mar 07 12:27:39 2014 S=0.77 Km/hr
</name>
<styleUrl>
#styleMap_TLP_Normal
</styleUrl>
<Point>
<coordinates>
-39.4416695,-7.3643770,913.84
</coordinates>
</Point>
</Placemark>
<Placemark>
<name>
Fri Mar 07 12:27:49 2014 S=0.68 Km/hr
</name>
<styleUrl>
#styleMap_TLP_Normal
</styleUrl>
<Point>
<coordinates>
-39.4415932,-7.3643165,913.30
</coordinates>
</Point>
</Placemark>
<Placemark>
<name>
Fri Mar 07 12:27:59 2014 S=0.91 Km/hr
</name>
<styleUrl>
#styleMap_TLP_Normal
</styleUrl>
<Point>
<coordinates>
-39.4415665,-7.3642769,913.20
</coordinates>
</Point>
</Placemark>
<Placemark>
<name>
Fri Mar 07 12:28:09 2014 S=0.66 Km/hr
</name>
<styleUrl>
#styleMap_TLP_Normal
</styleUrl>
<Point>
<coordinates>
-39.4415398,-7.3642654,912.88
</coordinates>
</Point>
</Placemark>
<Placemark>
<name>
Fri Mar 07 12:28:19 2014 S=0.97 Km/hr
</name>
<styleUrl>
#styleMap_TLP_Normal
</styleUrl>
<Point>
<coordinates>
-39.4415436,-7.3642564,912.81
</coordinates>
</Point>
</Placemark>
<Placemark>
<name>
Fri Mar 07 12:28:29 2014 S=2.59 Km/hr
</name>
<styleUrl>
#styleMap_TLP_Normal
</styleUrl>
<Point>
<coordinates>
-39.4415092,-7.3641710,911.80
</coordinates>
</Point>
</Placemark>
<Placemark>
<name>
Fri Mar 07 12:28:39 2014 S=2.80 Km/hr
</name>
<styleUrl>
#styleMap_TLP_Normal
</styleUrl>
<Point>
<coordinates>
-39.4414024,-7.3639622,909.81
</coordinates>
</Point>
</Placemark>
<Placemark>
<name>
Fri Mar 07 12:28:49 2014 S=2.05 Km/hr
</name>
<styleUrl>
#styleMap_TLP_Normal
</styleUrl>
<Point>
<coordinates>
-39.4413528,-7.3638763,909.94
</coordinates>
</Point>
</Placemark>
<Placemark>
<name>
Fri Mar 07 12:28:59 2014 S=1.24 Km/hr
</name>
<styleUrl>
#styleMap_TLP_Normal
</styleUrl>
<Point>
<coordinates>
-39.4413338,-7.3638306,909.48
</coordinates>
</Point>
</Placemark>
<Placemark>
<name>
Fri Mar 07 12:29:09 2014 S=2.64 Km/hr
</name>
<styleUrl>
#styleMap_TLP_Normal
</styleUrl>
<Point>
<coordinates>
-39.4413071,-7.3637924,909.77
</coordinates>
</Point>
</Placemark>
<Placemark>
<name>
Fri Mar 07 12:29:19 2014 S=2.69 Km/hr
</name>
<styleUrl>
#styleMap_TLP_Normal
</styleUrl>
<Point>
<coordinates>
-39.4412270,-7.3636580,910.22
</coordinates>
</Point>
</Placemark>
<Placemark>
<name>
Fri Mar 07 12:29:29 2014 S=1.55 Km/hr
</name>
<styleUrl>
#styleMap_TLP_Normal
</styleUrl>
<Point>
<coordinates>
-39.4412117,-7.3635807,908.80
</coordinates>
</Point>
</Placemark>
<Placemark>
<name>
Fri Mar 07 12:29:39 2014 S=2.39 Km/hr
</name>
<styleUrl>
#styleMap_TLP_Normal
</styleUrl>
<Point>
<coordinates>
-39.4412117,-7.3634768,908.59
</coordinates>
</Point>
</Placemark>
<Placemark>
<name>
Fri Mar 07 12:29:49 2014 S=0.60 Km/hr
</name>
<styleUrl>
#styleMap_TLP_Normal
</styleUrl>
<Point>
<coordinates>
-39.4411850,-7.3634176,908.41
</coordinates>
</Point>
</Placemark>
<Placemark>
<name>
Fri Mar 07 12:29:59 2014 S=0.47 Km/hr
</name>
<styleUrl>
#styleMap_TLP_Normal
</styleUrl>
<Point>
<coordinates>
-39.4411240,-7.3633318,907.59
</coordinates>
</Point>
</Placemark>
<Placemark>
<name>
Fri Mar 07 12:30:09 2014 S=1.30 Km/hr
</name>
<styleUrl>
#styleMap_TLP_Normal
</styleUrl>
<Point>
<coordinates>
-39.4411240,-7.3632941,907.83
</coordinates>
</Point>
</Placemark>
<Placemark>
<name>
Fri Mar 07 12:30:19 2014 S=2.07 Km/hr
</name>
<styleUrl>
#styleMap_TLP_Normal
</styleUrl>
<Point>
<coordinates>
-39.4411240,-7.3632398,907.94
</coordinates>
</Point>
</Placemark>
<Placemark>
<name>
Fri Mar 07 12:30:29 2014 S=0.74 Km/hr
</name>
<styleUrl>
#styleMap_TLP_Normal
</styleUrl>
<Point>
<coordinates>
-39.4411469,-7.3631606,908.19
</coordinates>
</Point>
</Placemark>
<Placemark>
<name>
Fri Mar 07 12:30:39 2014 S=1.97 Km/hr
</name>
<styleUrl>
#styleMap_TLP_Normal
</styleUrl>
<Point>
<coordinates>
-39.4411659,-7.3631516,908.69
</coordinates>
</Point>
</Placemark>
<Placemark>
<name>
Fri Mar 07 12:30:49 2014 S=2.51 Km/hr
</name>
<styleUrl>
#styleMap_TLP_Normal
</styleUrl>
<Point>
<coordinates>
-39.4412117,-7.3631005,908.92
</coordinates>
</Point>
</Placemark>
<Placemark>
<name>
Fri Mar 07 12:30:59 2014 S=1.45 Km/hr
</name>
<styleUrl>
#styleMap_TLP_Normal
</styleUrl>
<Point>
<coordinates>
-39.4412804,-7.3630419,909.92
</coordinates>
</Point>
</Placemark>
<Placemark>
<name>
Fri Mar 07 12:31:09 2014 S=1.66 Km/hr
</name>
<styleUrl>
#styleMap_TLP_Normal
</styleUrl>
<Point>
<coordinates>
-39.4412842,-7.3629766,910.17
</coordinates>
</Point>
</Placemark>
<Placemark>
<name>
Fri Mar 07 12:31:19 2014 S=3.21 Km/hr
</name>
<styleUrl>
#styleMap_TLP_Normal
</styleUrl>
<Point>
<coordinates>
-39.4412689,-7.3629022,909.86
</coordinates>
</Point>
</Placemark>
<Placemark>
<name>
Fri Mar 07 12:31:29 2014 S=2.57 Km/hr
</name>
<styleUrl>
#styleMap_TLP_Normal
</styleUrl>
<Point>
<coordinates>
-39.4412498,-7.3628240,909.44
</coordinates>
</Point>
</Placemark>
<Placemark>
<name>
Fri Mar 07 12:31:39 2014 S=0.94 Km/hr
</name>
<styleUrl>
#styleMap_TLP_Normal
</styleUrl>
<Point>
<coordinates>
-39.4412041,-7.3627772,908.63
</coordinates>
</Point>
</Placemark>
<Placemark>
<name>
Fri Mar 07 12:31:49 2014 S=1.46 Km/hr
</name>
<styleUrl>
#styleMap_TLP_Normal
</styleUrl>
<Point>
<coordinates>
-39.4411964,-7.3627677,908.67
</coordinates>
</Point>
</Placemark>
<Placemark>
<name>
Fri Mar 07 12:31:59 2014 S=2.17 Km/hr
</name>
<styleUrl>
#styleMap_TLP_Normal
</styleUrl>
<Point>
<coordinates>
-39.4412003,-7.3627310,908.70
</coordinates>
</Point>
</Placemark>
<Placemark>
<name>
Fri Mar 07 12:32:09 2014 S=1.54 Km/hr
</name>
<styleUrl>
#styleMap_TLP_Normal
</styleUrl>
<Point>
<coordinates>
-39.4412575,-7.3625855,908.17
</coordinates>
</Point>
</Placemark>
<Placemark>
<name>
Fri Mar 07 12:32:19 2014 S=1.47 Km/hr
</name>
<styleUrl>
#styleMap_TLP_Normal
</styleUrl>
<Point>
<coordinates>
-39.4412956,-7.3625145,908.22
</coordinates>
</Point>
</Placemark>
<Placemark>
<name>
Fri Mar 07 12:32:29 2014 S=1.29 Km/hr
</name>
<styleUrl>
#styleMap_TLP_Normal
</styleUrl>
<Point>
<coordinates>
-39.4413376,-7.3624349,908.31
</coordinates>
</Point>
</Placemark>
<Placemark>
<name>
Fri Mar 07 12:32:39 2014 S=1.27 Km/hr
</name>
<styleUrl>
#styleMap_TLP_Normal
</styleUrl>
<Point>
<coordinates>
-39.4413452,-7.3623605,909.16
</coordinates>
</Point>
</Placemark>
<Placemark>
<name>
Fri Mar 07 12:32:49 2014 S=2.63 Km/hr
</name>
<styleUrl>
#styleMap_TLP_Normal
</styleUrl>
<Point>
<coordinates>
-39.4413414,-7.3622947,909.50
</coordinates>
</Point>
</Placemark>
<Placemark>
<name>
Fri Mar 07 12:32:59 2014 S=2.40 Km/hr
</name>
<styleUrl>
#styleMap_TLP_Normal
</styleUrl>
<Point>
<coordinates>
-39.4413605,-7.3621960,909.78
</coordinates>
</Point>
</Placemark>
<Placemark>
<name>
Fri Mar 07 12:33:09 2014 S=2.30 Km/hr
</name>
<styleUrl>
#styleMap_TLP_Normal
</styleUrl>
<Point>
<coordinates>
-39.4413033,-7.3621516,911.09
</coordinates>
</Point>
</Placemark>
<Placemark>
<name>
Fri Mar 07 12:33:19 2014 S=0.37 Km/hr
</name>
<styleUrl>
#styleMap_TLP_Normal
</styleUrl>
<Point>
<coordinates>
-39.4412422,-7.3621540,911.86
</coordinates>
</Point>
</Placemark>
<Placemark>
<name>
Fri Mar 07 12:33:29 2014 S=3.03 Km/hr
</name>
<styleUrl>
#styleMap_TLP_Normal
</styleUrl>
<Point>
<coordinates>
-39.4413147,-7.3621168,912.61
</coordinates>
</Point>
</Placemark>
<Placemark>
<name>
Fri Mar 07 12:33:39 2014 S=1.06 Km/hr
</name>
<styleUrl>
#styleMap_TLP_Normal
</styleUrl>
<Point>
<coordinates>
-39.4413376,-7.3621011,912.80
</coordinates>
</Point>
</Placemark>
<Placemark>
<name>
Fri Mar 07 12:33:49 2014 S=0.39 Km/hr
</name>
<styleUrl>
#styleMap_TLP_Normal
</styleUrl>
<Point>
<coordinates>
-39.4413261,-7.3620992,912.52
</coordinates>
</Point>
</Placemark>
<Placemark>
<name>
Fri Mar 07 12:33:59 2014 S=0.38 Km/hr
</name>
<styleUrl>
#styleMap_TLP_Normal
</styleUrl>
<Point>
<coordinates>
-39.4413605,-7.3621049,912.05
</coordinates>
</Point>
</Placemark>
<Placemark>
<name>
Fri Mar 07 12:34:09 2014 S=0.94 Km/hr
</name>
<styleUrl>
#styleMap_TLP_Normal
</styleUrl>
<Point>
<coordinates>
-39.4413605,-7.3621039,912.05
</coordinates>
</Point>
</Placemark>
<Placemark>
<name>
Fri Mar 07 12:34:19 2014 S=1.49 Km/hr
</name>
<styleUrl>
#styleMap_TLP_Normal
</styleUrl>
<Point>
<coordinates>
-39.4413490,-7.3621225,912.28
</coordinates>
</Point>
</Placemark>
<Placemark>
<name>
Fri Mar 07 12:34:29 2014 S=0.49 Km/hr
</name>
<styleUrl>
#styleMap_TLP_Normal
</styleUrl>
<Point>
<coordinates>
-39.4413452,-7.3621392,914.23
</coordinates>
</Point>
</Placemark>
<Placemark>
<name>
Fri Mar 07 12:34:39 2014 S=2.77 Km/hr
</name>
<styleUrl>
#styleMap_TLP_Normal
</styleUrl>
<Point>
<coordinates>
-39.4413681,-7.3620872,914.31
</coordinates>
</Point>
</Placemark>
<Placemark>
<name>
Fri Mar 07 12:34:49 2014 S=2.89 Km/hr
</name>
<styleUrl>
#styleMap_TLP_Normal
</styleUrl>
<Point>
<coordinates>
-39.4414101,-7.3619819,913.97
</coordinates>
</Point>
</Placemark>
<Placemark>
<name>
Fri Mar 07 12:34:59 2014 S=2.21 Km/hr
</name>
<styleUrl>
#styleMap_TLP_Normal
</styleUrl>
<Point>
<coordinates>
-39.4414635,-7.3619232,913.52
</coordinates>
</Point>
</Placemark>
<Placemark>
<name>
Fri Mar 07 12:35:09 2014 S=1.07 Km/hr
</name>
<styleUrl>
#styleMap_TLP_Normal
</styleUrl>
<Point>
<coordinates>
-39.4414864,-7.3619156,913.44
</coordinates>
</Point>
</Placemark>
<Placemark>
<name>
Fri Mar 07 12:35:19 2014 S=1.03 Km/hr
</name>
<styleUrl>
#styleMap_TLP_Normal
</styleUrl>
<Point>
<coordinates>
-39.4414902,-7.3618870,913.53
</coordinates>
</Point>
</Placemark>
<Placemark>
<name>
Fri Mar 07 12:35:29 2014 S=0.69 Km/hr
</name>
<styleUrl>
#styleMap_TLP_Normal
</styleUrl>
<Point>
<coordinates>
-39.4414902,-7.3618741,913.61
</coordinates>
</Point>
</Placemark>
<Placemark>
<name>
Fri Mar 07 12:35:39 2014 S=0.13 Km/hr
</name>
<styleUrl>
#styleMap_TLP_Normal
</styleUrl>
<Point>
<coordinates>
-39.4414864,-7.3618736,913.63
</coordinates>
</Point>
</Placemark>
<Placemark>
<name>
Fri Mar 07 12:35:49 2014 S=1.20 Km/hr
</name>
<styleUrl>
#styleMap_TLP_Normal
</styleUrl>
<Point>
<coordinates>
-39.4414749,-7.3618746,913.63
</coordinates>
</Point>
</Placemark>
<Placemark>
<name>
Fri Mar 07 12:35:59 2014 S=1.28 Km/hr
</name>
<styleUrl>
#styleMap_TLP_Normal
</styleUrl>
<Point>
<coordinates>
-39.4413490,-7.3618121,913.36
</coordinates>
</Point>
</Placemark>
<Placemark>
<name>
Fri Mar 07 12:36:09 2014 S=1.27 Km/hr
</name>
<styleUrl>
#styleMap_TLP_Normal
</styleUrl>
<Point>
<coordinates>
-39.4412613,-7.3617668,913.72
</coordinates>
</Point>
</Placemark>
<Placemark>
<name>
Fri Mar 07 12:36:19 2014 S=0.70 Km/hr
</name>
<styleUrl>
#styleMap_TLP_Normal
</styleUrl>
<Point>
<coordinates>
-39.4412498,-7.3617678,913.75
</coordinates>
</Point>
</Placemark>
<Placemark>
<name>
Fri Mar 07 12:36:29 2014 S=1.12 Km/hr
</name>
<styleUrl>
#styleMap_TLP_Normal
</styleUrl>
<Point>
<coordinates>
-39.4412498,-7.3617630,913.73
</coordinates>
</Point>
</Placemark>
<Placemark>
<name>
Fri Mar 07 12:36:39 2014 S=0.47 Km/hr
</name>
<styleUrl>
#styleMap_TLP_Normal
</styleUrl>
<Point>
<coordinates>
-39.4412537,-7.3617172,913.67
</coordinates>
</Point>
</Placemark>
<Placemark>
<name>
Fri Mar 07 12:36:49 2014 S=1.99 Km/hr
</name>
<styleUrl>
#styleMap_TLP_Normal
</styleUrl>
<Point>
<coordinates>
-39.4412498,-7.3617144,913.67
</coordinates>
</Point>
</Placemark>
<Placemark>
<name>
Fri Mar 07 12:36:59 2014 S=0.27 Km/hr
</name>
<styleUrl>
#styleMap_TLP_Normal
</styleUrl>
<Point>
<coordinates>
-39.4412346,-7.3616242,914.20
</coordinates>
</Point>
</Placemark>
<Placemark>
<name>
Fri Mar 07 12:37:09 2014 S=1.00 Km/hr
</name>
<styleUrl>
#styleMap_TLP_Normal
</styleUrl>
<Point>
<coordinates>
-39.4412270,-7.3616242,914.16
</coordinates>
</Point>
</Placemark>
<Placemark>
<name>
Fri Mar 07 12:37:19 2014 S=0.86 Km/hr
</name>
<styleUrl>
#styleMap_TLP_Normal
</styleUrl>
<Point>
<coordinates>
-39.4412003,-7.3615766,914.56
</coordinates>
</Point>
</Placemark>
<Placemark>
<name>
Fri Mar 07 12:37:29 2014 S=0.43 Km/hr
</name>
<styleUrl>
#styleMap_TLP_Normal
</styleUrl>
<Point>
<coordinates>
-39.4411316,-7.3615479,915.73
</coordinates>
</Point>
</Placemark>
<Placemark>
<name>
Fri Mar 07 12:37:39 2014 S=2.21 Km/hr
</name>
<styleUrl>
#styleMap_TLP_Normal
</styleUrl>
<Point>
<coordinates>
-39.4410286,-7.3614669,915.44
</coordinates>
</Point>
</Placemark>
<Placemark>
<name>
Fri Mar 07 12:37:49 2014 S=2.37 Km/hr
</name>
<styleUrl>
#styleMap_TLP_Normal
</styleUrl>
<Point>
<coordinates>
-39.4409561,-7.3614473,915.39
</coordinates>
</Point>
</Placemark>
<Placemark>
<name>
Fri Mar 07 12:37:59 2014 S=1.47 Km/hr
</name>
<styleUrl>
#styleMap_TLP_Normal
</styleUrl>
<Point>
<coordinates>
-39.4408951,-7.3614030,915.27
</coordinates>
</Point>
</Placemark>
<Placemark>
<name>
Fri Mar 07 12:38:09 2014 S=3.25 Km/hr
</name>
<styleUrl>
#styleMap_TLP_Normal
</styleUrl>
<Point>
<coordinates>
-39.4409714,-7.3613920,914.73
</coordinates>
</Point>
</Placemark>
<Placemark>
<name>
Fri Mar 07 12:38:19 2014 S=2.16 Km/hr
</name>
<styleUrl>
#styleMap_TLP_Normal
</styleUrl>
<Point>
<coordinates>
-39.4410515,-7.3613467,914.92
</coordinates>
</Point>
</Placemark>
<Placemark>
<name>
Fri Mar 07 12:38:29 2014 S=2.68 Km/hr
</name>
<styleUrl>
#styleMap_TLP_Normal
</styleUrl>
<Point>
<coordinates>
-39.4410591,-7.3612704,914.92
</coordinates>
</Point>
</Placemark>
<Placemark>
<name>
Fri Mar 07 12:38:39 2014 S=1.21 Km/hr
</name>
<styleUrl>
#styleMap_TLP_Normal
</styleUrl>
<Point>
<coordinates>
-39.4410896,-7.3612018,914.58
</coordinates>
</Point>
</Placemark>
<Placemark>
<name>
Fri Mar 07 12:38:49 2014 S=2.58 Km/hr
</name>
<styleUrl>
#styleMap_TLP_Normal
</styleUrl>
<Point>
<coordinates>
-39.4411697,-7.3611231,914.66
</coordinates>
</Point>
</Placemark>
<Placemark>
<name>
Fri Mar 07 12:38:59 2014 S=2.44 Km/hr
</name>
<styleUrl>
#styleMap_TLP_Normal
</styleUrl>
<Point>
<coordinates>
-39.4412231,-7.3610725,914.86
</coordinates>
</Point>
</Placemark>
<Placemark>
<name>
Fri Mar 07 12:39:09 2014 S=2.05 Km/hr
</name>
<styleUrl>
#styleMap_TLP_Normal
</styleUrl>
<Point>
<coordinates>
-39.4412994,-7.3610401,915.27
</coordinates>
</Point>
</Placemark>
<Placemark>
<name>
Fri Mar 07 12:39:19 2014 S=2.44 Km/hr
</name>
<styleUrl>
#styleMap_TLP_Normal
</styleUrl>
<Point>
<coordinates>
-39.4413567,-7.3609552,914.83
</coordinates>
</Point>
</Placemark>
<Placemark>
<name>
Fri Mar 07 12:39:29 2014 S=2.68 Km/hr
</name>
<styleUrl>
#styleMap_TLP_Normal
</styleUrl>
<Point>
<coordinates>
-39.4414101,-7.3609180,915.97
</coordinates>
</Point>
</Placemark>
<Placemark>
<name>
Fri Mar 07 12:39:39 2014 S=3.01 Km/hr
</name>
<styleUrl>
#styleMap_TLP_Normal
</styleUrl>
<Point>
<coordinates>
-39.4414749,-7.3608761,915.89
</coordinates>
</Point>
</Placemark>
<Placemark>
<name>
Fri Mar 07 12:39:49 2014 S=2.31 Km/hr
</name>
<styleUrl>
#styleMap_TLP_Normal
</styleUrl>
<Point>
<coordinates>
-39.4415588,-7.3608618,915.30
</coordinates>
</Point>
</Placemark>
<Placemark>
<name>
Fri Mar 07 12:39:59 2014 S=2.61 Km/hr
</name>
<styleUrl>
#styleMap_TLP_Normal
</styleUrl>
<Point>
<coordinates>
-39.4416084,-7.3608294,916.33
</coordinates>
</Point>
</Placemark>
<Placemark>
<name>
Fri Mar 07 12:40:09 2014 S=3.22 Km/hr
</name>
<styleUrl>
#styleMap_TLP_Normal
</styleUrl>
<Point>
<coordinates>
-39.4416389,-7.3607345,916.94
</coordinates>
</Point>
</Placemark>
<Placemark>
<name>
Fri Mar 07 12:40:19 2014 S=2.49 Km/hr
</name>
<styleUrl>
#styleMap_TLP_Normal
</styleUrl>
<Point>
<coordinates>
-39.4415932,-7.3607020,916.42
</coordinates>
</Point>
</Placemark>
<Placemark>
<name>
Fri Mar 07 12:40:29 2014 S=0.87 Km/hr
</name>
<styleUrl>
#styleMap_TLP_Normal
</styleUrl>
<Point>
<coordinates>
-39.4415779,-7.3606744,916.22
</coordinates>
</Point>
</Placemark>
<Placemark>
<name>
Fri Mar 07 12:40:39 2014 S=0.91 Km/hr
</name>
<styleUrl>
#styleMap_TLP_Normal
</styleUrl>
<Point>
<coordinates>
-39.4415436,-7.3606572,915.95
</coordinates>
</Point>
</Placemark>
<Placemark>
<name>
Fri Mar 07 12:40:49 2014 S=1.25 Km/hr
</name>
<styleUrl>
#styleMap_TLP_Normal
</styleUrl>
<Point>
<coordinates>
-39.4415092,-7.3606591,915.73
</coordinates>
</Point>
</Placemark>
<Placemark>
<name>
Fri Mar 07 12:40:59 2014 S=0.73 Km/hr
</name>
<styleUrl>
#styleMap_TLP_Normal
</styleUrl>
<Point>
<coordinates>
-39.4414291,-7.3606148,915.91
</coordinates>
</Point>
</Placemark>
<Placemark>
<name>
Fri Mar 07 12:41:09 2014 S=1.48 Km/hr
</name>
<styleUrl>
#styleMap_TLP_Normal
</styleUrl>
<Point>
<coordinates>
-39.4414063,-7.3606076,916.02
</coordinates>
</Point>
</Placemark>
<Placemark>
<name>
Fri Mar 07 12:41:19 2014 S=2.33 Km/hr
</name>
<styleUrl>
#styleMap_TLP_Normal
</styleUrl>
<Point>
<coordinates>
-39.4412651,-7.3605576,916.63
</coordinates>
</Point>
</Placemark>
<Placemark>
<name>
Fri Mar 07 12:41:29 2014 S=2.45 Km/hr
</name>
<styleUrl>
#styleMap_TLP_Normal
</styleUrl>
<Point>
<coordinates>
-39.4411850,-7.3605590,917.17
</coordinates>
</Point>
</Placemark>
<Placemark>
<name>
Fri Mar 07 12:41:39 2014 S=0.92 Km/hr
</name>
<styleUrl>
#styleMap_TLP_Normal
</styleUrl>
<Point>
<coordinates>
-39.4411316,-7.3605418,917.31
</coordinates>
</Point>
</Placemark>
<Placemark>
<name>
Fri Mar 07 12:41:49 2014 S=0.59 Km/hr
</name>
<styleUrl>
#styleMap_TLP_Normal
</styleUrl>
<Point>
<coordinates>
-39.4411392,-7.3605342,917.58
</coordinates>
</Point>
</Placemark>
<Placemark>
<name>
Fri Mar 07 12:41:59 2014 S=0.36 Km/hr
</name>
<styleUrl>
#styleMap_TLP_Normal
</styleUrl>
<Point>
<coordinates>
-39.4411278,-7.3605375,917.59
</coordinates>
</Point>
</Placemark>
<Placemark>
<name>
Fri Mar 07 12:42:09 2014 S=1.40 Km/hr
</name>
<styleUrl>
#styleMap_TLP_Normal
</styleUrl>
<Point>
<coordinates>
-39.4411049,-7.3605285,917.61
</coordinates>
</Point>
</Placemark>
<Placemark>
<name>
Fri Mar 07 12:42:19 2014 S=0.44 Km/hr
</name>
<styleUrl>
#styleMap_TLP_Normal
</styleUrl>
<Point>
<coordinates>
-39.4410820,-7.3604970,917.55
</coordinates>
</Point>
</Placemark>
<Placemark>
<name>
Fri Mar 07 12:42:29 2014 S=2.32 Km/hr
</name>
<styleUrl>
#styleMap_TLP_Normal
</styleUrl>
<Point>
<coordinates>
-39.4410172,-7.3604426,916.66
</coordinates>
</Point>
</Placemark>
<Placemark>
<name>
Fri Mar 07 12:42:39 2014 S=1.47 Km/hr
</name>
<styleUrl>
#styleMap_TLP_Normal
</styleUrl>
<Point>
<coordinates>
-39.4409027,-7.3603878,915.33
</coordinates>
</Point>
</Placemark>
<Placemark>
<name>
Fri Mar 07 12:42:49 2014 S=0.63 Km/hr
</name>
<styleUrl>
#styleMap_TLP_Normal
</styleUrl>
<Point>
<coordinates>
-39.4408989,-7.3603778,915.33
</coordinates>
</Point>
</Placemark>
<Placemark>
<name>
Fri Mar 07 12:42:59 2014 S=1.51 Km/hr
</name>
<styleUrl>
#styleMap_TLP_Normal
</styleUrl>
<Point>
<coordinates>
-39.4408531,-7.3603868,915.44
</coordinates>
</Point>
</Placemark>
<Placemark>
<name>
Fri Mar 07 12:43:09 2014 S=1.31 Km/hr
</name>
<styleUrl>
#styleMap_TLP_Normal
</styleUrl>
<Point>
<coordinates>
-39.4407959,-7.3603559,915.58
</coordinates>
</Point>
</Placemark>
<Placemark>
<name>
Fri Mar 07 12:43:19 2014 S=1.49 Km/hr
</name>
<styleUrl>
#styleMap_TLP_Normal
</styleUrl>
<Point>
<coordinates>
-39.4407120,-7.3603420,915.27
</coordinates>
</Point>
</Placemark>
<Placemark>
<name>
Fri Mar 07 12:43:29 2014 S=0.46 Km/hr
</name>
<styleUrl>
#styleMap_TLP_Normal
</styleUrl>
<Point>
<coordinates>
-39.4406891,-7.3603292,914.75
</coordinates>
</Point>
</Placemark>
<Placemark>
<name>
Fri Mar 07 12:43:39 2014 S=0.43 Km/hr
</name>
<styleUrl>
#styleMap_TLP_Normal
</styleUrl>
<Point>
<coordinates>
-39.4406853,-7.3603292,914.78
</coordinates>
</Point>
</Placemark>
<Placemark>
<name>
Fri Mar 07 12:43:49 2014 S=0.77 Km/hr
</name>
<styleUrl>
#styleMap_TLP_Normal
</styleUrl>
<Point>
<coordinates>
-39.4406776,-7.3603320,914.77
</coordinates>
</Point>
</Placemark>
<Placemark>
<name>
Fri Mar 07 12:43:59 2014 S=0.54 Km/hr
</name>
<styleUrl>
#styleMap_TLP_Normal
</styleUrl>
<Point>
<coordinates>
-39.4406738,-7.3603334,914.72
</coordinates>
</Point>
</Placemark>
<Placemark>
<name>
Fri Mar 07 12:44:09 2014 S=0.26 Km/hr
</name>
<styleUrl>
#styleMap_TLP_Normal
</styleUrl>
<Point>
<coordinates>
-39.4406700,-7.3603344,914.69
</coordinates>
</Point>
</Placemark>
<Placemark>
<name>
Fri Mar 07 12:44:19 2014 S=0.89 Km/hr
</name>
<styleUrl>
#styleMap_TLP_Normal
</styleUrl>
<Point>
<coordinates>
-39.4406662,-7.3603349,914.70
</coordinates>
</Point>
</Placemark>
<Placemark>
<name>
Fri Mar 07 12:44:29 2014 S=0.49 Km/hr
</name>
<styleUrl>
#styleMap_TLP_Normal
</styleUrl>
<Point>
<coordinates>
-39.4406738,-7.3603325,914.75
</coordinates>
</Point>
</Placemark>
<Placemark>
<name>
Fri Mar 07 12:44:39 2014 S=0.14 Km/hr
</name>
<styleUrl>
#styleMap_TLP_Normal
</styleUrl>
<Point>
<coordinates>
-39.4406700,-7.3603320,914.78
</coordinates>
</Point>
</Placemark>
<Placemark>
<name>
Fri Mar 07 12:44:49 2014 S=0.63 Km/hr
</name>
<styleUrl>
#styleMap_TLP_Normal
</styleUrl>
<Point>
<coordinates>
-39.4406776,-7.3603287,914.78
</coordinates>
</Point>
</Placemark>
<Placemark>
<name>
Fri Mar 07 12:44:59 2014 S=1.13 Km/hr
</name>
<styleUrl>
#styleMap_TLP_Normal
</styleUrl>
<Point>
<coordinates>
-39.4406700,-7.3603282,914.77
</coordinates>
</Point>
</Placemark>
<Placemark>
<name>
Fri Mar 07 12:45:09 2014 S=1.71 Km/hr
</name>
<styleUrl>
#styleMap_TLP_Normal
</styleUrl>
<Point>
<coordinates>
-39.4406013,-7.3602815,914.22
</coordinates>
</Point>
</Placemark>
<Placemark>
<name>
Fri Mar 07 12:45:19 2014 S=1.87 Km/hr
</name>
<styleUrl>
#styleMap_TLP_Normal
</styleUrl>
<Point>
<coordinates>
-39.4405403,-7.3602428,914.66
</coordinates>
</Point>
</Placemark>
<Placemark>
<name>
Fri Mar 07 12:45:29 2014 S=2.59 Km/hr
</name>
<styleUrl>
#styleMap_TLP_Normal
</styleUrl>
<Point>
<coordinates>
-39.4405251,-7.3601909,914.45
</coordinates>
</Point>
</Placemark>
<Placemark>
<name>
Fri Mar 07 12:45:39 2014 S=3.07 Km/hr
</name>
<styleUrl>
#styleMap_TLP_Normal
</styleUrl>
<Point>
<coordinates>
-39.4405365,-7.3600745,914.09
</coordinates>
</Point>
</Placemark>
<Placemark>
<name>
Fri Mar 07 12:45:49 2014 S=1.55 Km/hr
</name>
<styleUrl>
#styleMap_TLP_Normal
</styleUrl>
<Point>
<coordinates>
-39.4405251,-7.3600302,913.78
</coordinates>
</Point>
</Placemark>
<Placemark>
<name>
Fri Mar 07 12:45:59 2014 S=0.74 Km/hr
</name>
<styleUrl>
#styleMap_TLP_Normal
</styleUrl>
<Point>
<coordinates>
-39.4405212,-7.3599410,913.09
</coordinates>
</Point>
</Placemark>
<Placemark>
<name>
Fri Mar 07 12:46:09 2014 S=0.27 Km/hr
</name>
<styleUrl>
#styleMap_TLP_Normal
</styleUrl>
<Point>
<coordinates>
-39.4405098,-7.3598905,913.19
</coordinates>
</Point>
</Placemark>
<Placemark>
<name>
Fri Mar 07 12:46:19 2014 S=2.48 Km/hr
</name>
<styleUrl>
#styleMap_TLP_Normal
</styleUrl>
<Point>
<coordinates>
-39.4405899,-7.3598132,913.30
</coordinates>
</Point>
</Placemark>
<Placemark>
<name>
Fri Mar 07 12:46:29 2014 S=3.64 Km/hr
</name>
<styleUrl>
#styleMap_TLP_Normal
</styleUrl>
<Point>
<coordinates>
-39.4406433,-7.3597703,913.27
</coordinates>
</Point>
</Placemark>
<Placemark>
<name>
Fri Mar 07 12:46:39 2014 S=2.51 Km/hr
</name>
<styleUrl>
#styleMap_TLP_Normal
</styleUrl>
<Point>
<coordinates>
-39.4407158,-7.3597732,913.55
</coordinates>
</Point>
</Placemark>
<Placemark>
<name>
Fri Mar 07 12:46:49 2014 S=2.83 Km/hr
</name>
<styleUrl>
#styleMap_TLP_Normal
</styleUrl>
<Point>
<coordinates>
-39.4407806,-7.3597965,913.38
</coordinates>
</Point>
</Placemark>
<Placemark>
<name>
Fri Mar 07 12:46:59 2014 S=1.24 Km/hr
</name>
<styleUrl>
#styleMap_TLP_Normal
</styleUrl>
<Point>
<coordinates>
-39.4407959,-7.3598547,914.38
</coordinates>
</Point>
</Placemark>
<Placemark>
<name>
Fri Mar 07 12:47:09 2014 S=2.95 Km/hr
</name>
<styleUrl>
#styleMap_TLP_Normal
</styleUrl>
<Point>
<coordinates>
-39.4408226,-7.3597956,915.09
</coordinates>
</Point>
</Placemark>
<Placemark>
<name>
Fri Mar 07 12:47:19 2014 S=2.22 Km/hr
</name>
<styleUrl>
#styleMap_TLP_Normal
</styleUrl>
<Point>
<coordinates>
-39.4408684,-7.3597293,915.39
</coordinates>
</Point>
</Placemark>
<Placemark>
<name>
Fri Mar 07 12:47:29 2014 S=1.40 Km/hr
</name>
<styleUrl>
#styleMap_TLP_Normal
</styleUrl>
<Point>
<coordinates>
-39.4409142,-7.3596792,915.98
</coordinates>
</Point>
</Placemark>
<Placemark>
<name>
Fri Mar 07 12:47:39 2014 S=2.28 Km/hr
</name>
<styleUrl>
#styleMap_TLP_Normal
</styleUrl>
<Point>
<coordinates>
-39.4409790,-7.3595934,915.58
</coordinates>
</Point>
</Placemark>
<Placemark>
<name>
Fri Mar 07 12:47:49 2014 S=1.33 Km/hr
</name>
<styleUrl>
#styleMap_TLP_Normal
</styleUrl>
<Point>
<coordinates>
-39.4410095,-7.3596392,916.00
</coordinates>
</Point>
</Placemark>
<Placemark>
<name>
Fri Mar 07 12:47:59 2014 S=1.17 Km/hr
</name>
<styleUrl>
#styleMap_TLP_Normal
</styleUrl>
<Point>
<coordinates>
-39.4410095,-7.3595948,915.58
</coordinates>
</Point>
</Placemark>
<Placemark>
<name>
Fri Mar 07 12:48:09 2014 S=2.88 Km/hr
</name>
<styleUrl>
#styleMap_TLP_Normal
</styleUrl>
<Point>
<coordinates>
-39.4409790,-7.3595171,916.56
</coordinates>
</Point>
</Placemark>
<Placemark>
<name>
Fri Mar 07 12:48:19 2014 S=0.50 Km/hr
</name>
<styleUrl>
#styleMap_TLP_Normal
</styleUrl>
<Point>
<coordinates>
-39.4409981,-7.3594365,917.09
</coordinates>
</Point>
</Placemark>
<Placemark>
<name>
Fri Mar 07 12:48:29 2014 S=1.54 Km/hr
</name>
<styleUrl>
#styleMap_TLP_Normal
</styleUrl>
<Point>
<coordinates>
-39.4409676,-7.3594131,917.30
</coordinates>
</Point>
</Placemark>
<Placemark>
<name>
Fri Mar 07 12:48:39 2014 S=1.88 Km/hr
</name>
<styleUrl>
#styleMap_TLP_Normal
</styleUrl>
<Point>
<coordinates>
-39.4408836,-7.3593621,916.14
</coordinates>
</Point>
</Placemark>
<Placemark>
<name>
Fri Mar 07 12:48:49 2014 S=2.47 Km/hr
</name>
<styleUrl>
#styleMap_TLP_Normal
</styleUrl>
<Point>
<coordinates>
-39.4408188,-7.3593097,916.27
</coordinates>
</Point>
</Placemark>
<Placemark>
<name>
Fri Mar 07 12:48:59 2014 S=2.14 Km/hr
</name>
<styleUrl>
#styleMap_TLP_Normal
</styleUrl>
<Point>
<coordinates>
-39.4408188,-7.3592296,916.16
</coordinates>
</Point>
</Placemark>
<Placemark>
<name>
Fri Mar 07 12:49:09 2014 S=2.79 Km/hr
</name>
<styleUrl>
#styleMap_TLP_Normal
</styleUrl>
<Point>
<coordinates>
-39.4407997,-7.3591151,915.95
</coordinates>
</Point>
</Placemark>
<Placemark>
<name>
Fri Mar 07 12:49:19 2014 S=2.11 Km/hr
</name>
<styleUrl>
#styleMap_TLP_Normal
</styleUrl>
<Point>
<coordinates>
-39.4408188,-7.3590450,915.45
</coordinates>
</Point>
</Placemark>
<Placemark>
<name>
Fri Mar 07 12:49:29 2014 S=2.35 Km/hr
</name>
<styleUrl>
#styleMap_TLP_Normal
</styleUrl>
<Point>
<coordinates>
-39.4408607,-7.3589282,914.91
</coordinates>
</Point>
</Placemark>
<Placemark>
<name>
Fri Mar 07 12:49:39 2014 S=1.47 Km/hr
</name>
<styleUrl>
#styleMap_TLP_Normal
</styleUrl>
<Point>
<coordinates>
-39.4408798,-7.3589134,916.09
</coordinates>
</Point>
</Placemark>
<Placemark>
<name>
Fri Mar 07 12:49:49 2014 S=0.53 Km/hr
</name>
<styleUrl>
#styleMap_TLP_Normal
</styleUrl>
<Point>
<coordinates>
-39.4408531,-7.3588982,915.75
</coordinates>
</Point>
</Placemark>
<Placemark>
<name>
Fri Mar 07 12:49:59 2014 S=1.93 Km/hr
</name>
<styleUrl>
#styleMap_TLP_Normal
</styleUrl>
<Point>
<coordinates>
-39.4408226,-7.3588457,916.23
</coordinates>
</Point>
</Placemark>
<Placemark>
<name>
Fri Mar 07 12:50:09 2014 S=1.23 Km/hr
</name>
<styleUrl>
#styleMap_TLP_Normal
</styleUrl>
<Point>
<coordinates>
-39.4408417,-7.3587813,915.95
</coordinates>
</Point>
</Placemark>
<Placemark>
<name>
Fri Mar 07 12:50:19 2014 S=1.53 Km/hr
</name>
<styleUrl>
#styleMap_TLP_Normal
</styleUrl>
<Point>
<coordinates>
-39.4408035,-7.3587041,915.95
</coordinates>
</Point>
</Placemark>
<Placemark>
<name>
Fri Mar 07 12:50:29 2014 S=2.72 Km/hr
</name>
<styleUrl>
#styleMap_TLP_Normal
</styleUrl>
<Point>
<coordinates>
-39.4407845,-7.3586273,915.42
</coordinates>
</Point>
</Placemark>
<Placemark>
<name>
Fri Mar 07 12:50:39 2014 S=2.07 Km/hr
</name>
<styleUrl>
#styleMap_TLP_Normal
</styleUrl>
<Point>
<coordinates>
-39.4407616,-7.3585505,916.03
</coordinates>
</Point>
</Placemark>
<Placemark>
<name>
Fri Mar 07 12:50:49 2014 S=0.43 Km/hr
</name>
<styleUrl>
#styleMap_TLP_Normal
</styleUrl>
<Point>
<coordinates>
-39.4407501,-7.3585162,916.28
</coordinates>
</Point>
</Placemark>
<Placemark>
<name>
Fri Mar 07 12:50:59 2014 S=2.77 Km/hr
</name>
<styleUrl>
#styleMap_TLP_Normal
</styleUrl>
<Point>
<coordinates>
-39.4406853,-7.3583889,915.77
</coordinates>
</Point>
</Placemark>
<Placemark>
<name>
Fri Mar 07 12:51:09 2014 S=0.74 Km/hr
</name>
<styleUrl>
#styleMap_TLP_Normal
</styleUrl>
<Point>
<coordinates>
-39.4406548,-7.3583322,915.55
</coordinates>
</Point>
</Placemark>
<Placemark>
<name>
Fri Mar 07 12:51:19 2014 S=1.21 Km/hr
</name>
<styleUrl>
#styleMap_TLP_Normal
</styleUrl>
<Point>
<coordinates>
-39.4406853,-7.3582287,915.11
</coordinates>
</Point>
</Placemark>
<Placemark>
<name>
Fri Mar 07 12:51:29 2014 S=2.71 Km/hr
</name>
<styleUrl>
#styleMap_TLP_Normal
</styleUrl>
<Point>
<coordinates>
-39.4407005,-7.3581381,915.84
</coordinates>
</Point>
</Placemark>
<Placemark>
<name>
Fri Mar 07 12:51:39 2014 S=3.03 Km/hr
</name>
<styleUrl>
#styleMap_TLP_Normal
</styleUrl>
<Point>
<coordinates>
-39.4406357,-7.3580675,917.78
</coordinates>
</Point>
</Placemark>
<Placemark>
<name>
Fri Mar 07 12:51:49 2014 S=2.22 Km/hr
</name>
<styleUrl>
#styleMap_TLP_Normal
</styleUrl>
<Point>
<coordinates>
-39.4405594,-7.3580179,918.89
</coordinates>
</Point>
</Placemark>
<Placemark>
<name>
Fri Mar 07 12:51:59 2014 S=2.84 Km/hr
</name>
<styleUrl>
#styleMap_TLP_Normal
</styleUrl>
<Point>
<coordinates>
-39.4404716,-7.3580079,919.88
</coordinates>
</Point>
</Placemark>
<Placemark>
<name>
Fri Mar 07 12:52:09 2014 S=2.59 Km/hr
</name>
<styleUrl>
#styleMap_TLP_Normal
</styleUrl>
<Point>
<coordinates>
-39.4403915,-7.3580008,919.59
</coordinates>
</Point>
</Placemark>
<Placemark>
<name>
Fri Mar 07 12:52:19 2014 S=2.79 Km/hr
</name>
<styleUrl>
#styleMap_TLP_Normal
</styleUrl>
<Point>
<coordinates>
-39.4402809,-7.3580127,920.03
</coordinates>
</Point>
</Placemark>
<Placemark>
<name>
Fri Mar 07 12:52:29 2014 S=1.59 Km/hr
</name>
<styleUrl>
#styleMap_TLP_Normal
</styleUrl>
<Point>
<coordinates>
-39.4402161,-7.3580031,921.58
</coordinates>
</Point>
</Placemark>
<Placemark>
<name>
Fri Mar 07 12:52:39 2014 S=1.48 Km/hr
</name>
<styleUrl>
#styleMap_TLP_Normal
</styleUrl>
<Point>
<coordinates>
-39.4401436,-7.3580251,922.28
</coordinates>
</Point>
</Placemark>
<Placemark>
<name>
Fri Mar 07 12:52:49 2014 S=1.28 Km/hr
</name>
<styleUrl>
#styleMap_TLP_Normal
</styleUrl>
<Point>
<coordinates>
-39.4400826,-7.3580217,922.64
</coordinates>
</Point>
</Placemark>
<Placemark>
<name>
Fri Mar 07 12:52:59 2014 S=2.29 Km/hr
</name>
<styleUrl>
#styleMap_TLP_Normal
</styleUrl>
<Point>
<coordinates>
-39.4399643,-7.3580298,923.11
</coordinates>
</Point>
</Placemark>
<Placemark>
<name>
Fri Mar 07 12:53:09 2014 S=2.88 Km/hr
</name>
<styleUrl>
#styleMap_TLP_Normal
</styleUrl>
<Point>
<coordinates>
-39.4398422,-7.3580041,923.00
</coordinates>
</Point>
</Placemark>
<Placemark>
<name>
Fri Mar 07 12:53:19 2014 S=3.05 Km/hr
</name>
<styleUrl>
#styleMap_TLP_Normal
</styleUrl>
<Point>
<coordinates>
-39.4397354,-7.3579578,923.47
</coordinates>
</Point>
</Placemark>
<Placemark>
<name>
Fri Mar 07 12:53:29 2014 S=1.10 Km/hr
</name>
<styleUrl>
#styleMap_TLP_Normal
</styleUrl>
<Point>
<coordinates>
-39.4397392,-7.3579316,923.84
</coordinates>
</Point>
</Placemark>
<Placemark>
<name>
Fri Mar 07 12:53:39 2014 S=1.18 Km/hr
</name>
<styleUrl>
#styleMap_TLP_Normal
</styleUrl>
<Point>
<coordinates>
-39.4397469,-7.3579240,923.86
</coordinates>
</Point>
</Placemark>
<Placemark>
<name>
Fri Mar 07 12:53:49 2014 S=2.30 Km/hr
</name>
<styleUrl>
#styleMap_TLP_Normal
</styleUrl>
<Point>
<coordinates>
-39.4396858,-7.3578701,923.75
</coordinates>
</Point>
</Placemark>
<Placemark>
<name>
Fri Mar 07 12:53:59 2014 S=2.60 Km/hr
</name>
<styleUrl>
#styleMap_TLP_Normal
</styleUrl>
<Point>
<coordinates>
-39.4395905,-7.3577623,922.66
</coordinates>
</Point>
</Placemark>
<Placemark>
<name>
Fri Mar 07 12:54:09 2014 S=2.68 Km/hr
</name>
<styleUrl>
#styleMap_TLP_Normal
</styleUrl>
<Point>
<coordinates>
-39.4394875,-7.3577065,923.17
</coordinates>
</Point>
</Placemark>
<Placemark>
<name>
Fri Mar 07 12:54:19 2014 S=2.05 Km/hr
</name>
<styleUrl>
#styleMap_TLP_Normal
</styleUrl>
<Point>
<coordinates>
-39.4393959,-7.3576446,922.97
</coordinates>
</Point>
</Placemark>
<Placemark>
<name>
Fri Mar 07 12:54:29 2014 S=0.37 Km/hr
</name>
<styleUrl>
#styleMap_TLP_Normal
</styleUrl>
<Point>
<coordinates>
-39.4393272,-7.3576074,921.41
</coordinates>
</Point>
</Placemark>
<Placemark>
<name>
Fri Mar 07 12:54:39 2014 S=0.66 Km/hr
</name>
<styleUrl>
#styleMap_TLP_Normal
</styleUrl>
<Point>
<coordinates>
-39.4392891,-7.3575902,922.00
</coordinates>
</Point>
</Placemark>
<Placemark>
<name>
Fri Mar 07 12:54:49 2014 S=2.06 Km/hr
</name>
<styleUrl>
#styleMap_TLP_Normal
</styleUrl>
<Point>
<coordinates>
-39.4392548,-7.3575954,921.83
</coordinates>
</Point>
</Placemark>
<Placemark>
<name>
Fri Mar 07 12:54:59 2014 S=3.03 Km/hr
</name>
<styleUrl>
#styleMap_TLP_Normal
</styleUrl>
<Point>
<coordinates>
-39.4391365,-7.3575935,922.06
</coordinates>
</Point>
</Placemark>
<Placemark>
<name>
Fri Mar 07 12:55:09 2014 S=0.05 Km/hr
</name>
<styleUrl>
#styleMap_TLP_Normal
</styleUrl>
<Point>
<coordinates>
-39.4390678,-7.3575964,921.63
</coordinates>
</Point>
</Placemark>
<Placemark>
<name>
Fri Mar 07 12:55:19 2014 S=1.08 Km/hr
</name>
<styleUrl>
#styleMap_TLP_Normal
</styleUrl>
<Point>
<coordinates>
-39.4390717,-7.3575926,921.56
</coordinates>
</Point>
</Placemark>
<Placemark>
<name>
Fri Mar 07 12:55:29 2014 S=0.47 Km/hr
</name>
<styleUrl>
#styleMap_TLP_Normal
</styleUrl>
<Point>
<coordinates>
-39.4391136,-7.3575215,922.84
</coordinates>
</Point>
</Placemark>
<Placemark>
<name>
Fri Mar 07 12:55:39 2014 S=1.54 Km/hr
</name>
<styleUrl>
#styleMap_TLP_Normal
</styleUrl>
<Point>
<coordinates>
-39.4390984,-7.3575001,922.31
</coordinates>
</Point>
</Placemark>
<Placemark>
<name>
Fri Mar 07 12:55:49 2014 S=1.02 Km/hr
</name>
<styleUrl>
#styleMap_TLP_Normal
</styleUrl>
<Point>
<coordinates>
-39.4390297,-7.3574724,922.95
</coordinates>
</Point>
</Placemark>
<Placemark>
<name>
Fri Mar 07 12:55:59 2014 S=2.90 Km/hr
</name>
<styleUrl>
#styleMap_TLP_Normal
</styleUrl>
<Point>
<coordinates>
-39.4389305,-7.3574619,922.13
</coordinates>
</Point>
</Placemark>
<Placemark>
<name>
Fri Mar 07 12:56:09 2014 S=2.79 Km/hr
</name>
<styleUrl>
#styleMap_TLP_Normal
</styleUrl>
<Point>
<coordinates>
-39.4388924,-7.3573818,921.55
</coordinates>
</Point>
</Placemark>
<Placemark>
<name>
Fri Mar 07 12:56:19 2014 S=1.57 Km/hr
</name>
<styleUrl>
#styleMap_TLP_Normal
</styleUrl>
<Point>
<coordinates>
-39.4389076,-7.3573098,921.06
</coordinates>
</Point>
</Placemark>
<Placemark>
<name>
Fri Mar 07 12:56:29 2014 S=1.76 Km/hr
</name>
<styleUrl>
#styleMap_TLP_Normal
</styleUrl>
<Point>
<coordinates>
-39.4389076,-7.3573074,921.11
</coordinates>
</Point>
</Placemark>
<Placemark>
<name>
Fri Mar 07 12:56:39 2014 S=1.02 Km/hr
</name>
<styleUrl>
#styleMap_TLP_Normal
</styleUrl>
<Point>
<coordinates>
-39.4389114,-7.3572993,921.08
</coordinates>
</Point>
</Placemark>
<Placemark>
<name>
Fri Mar 07 12:56:49 2014 S=0.63 Km/hr
</name>
<styleUrl>
#styleMap_TLP_Normal
</styleUrl>
<Point>
<coordinates>
-39.4389153,-7.3572917,921.06
</coordinates>
</Point>
</Placemark>
<Placemark>
<name>
Fri Mar 07 12:56:59 2014 S=1.51 Km/hr
</name>
<styleUrl>
#styleMap_TLP_Normal
</styleUrl>
<Point>
<coordinates>
-39.4389076,-7.3571944,920.89
</coordinates>
</Point>
</Placemark>
<Placemark>
<name>
Fri Mar 07 12:57:09 2014 S=0.92 Km/hr
</name>
<styleUrl>
#styleMap_TLP_Normal
</styleUrl>
<Point>
<coordinates>
-39.4387703,-7.3569751,921.00
</coordinates>
</Point>
</Placemark>
<Placemark>
<name>
Fri Mar 07 12:57:19 2014 S=1.11 Km/hr
</name>
<styleUrl>
#styleMap_TLP_Normal
</styleUrl>
<Point>
<coordinates>
-39.4387589,-7.3569503,921.19
</coordinates>
</Point>
</Placemark>
<Placemark>
<name>
Fri Mar 07 12:57:29 2014 S=2.11 Km/hr
</name>
<styleUrl>
#styleMap_TLP_Normal
</styleUrl>
<Point>
<coordinates>
-39.4386406,-7.3568377,921.31
</coordinates>
</Point>
</Placemark>
<Placemark>
<name>
Fri Mar 07 12:57:39 2014 S=2.38 Km/hr
</name>
<styleUrl>
#styleMap_TLP_Normal
</styleUrl>
<Point>
<coordinates>
-39.4385529,-7.3567562,921.91
</coordinates>
</Point>
</Placemark>
<Placemark>
<name>
Fri Mar 07 12:57:49 2014 S=0.47 Km/hr
</name>
<styleUrl>
#styleMap_TLP_Normal
</styleUrl>
<Point>
<coordinates>
-39.4385185,-7.3566923,921.88
</coordinates>
</Point>
</Placemark>
<Placemark>
<name>
Fri Mar 07 12:57:59 2014 S=2.43 Km/hr
</name>
<styleUrl>
#styleMap_TLP_Normal
</styleUrl>
<Point>
<coordinates>
-39.4384270,-7.3566165,921.30
</coordinates>
</Point>
</Placemark>
<Placemark>
<name>
Fri Mar 07 12:58:09 2014 S=1.83 Km/hr
</name>
<styleUrl>
#styleMap_TLP_Normal
</styleUrl>
<Point>
<coordinates>
-39.4383888,-7.3565302,920.52
</coordinates>
</Point>
</Placemark>
<Placemark>
<name>
Fri Mar 07 12:58:19 2014 S=2.03 Km/hr
</name>
<styleUrl>
#styleMap_TLP_Normal
</styleUrl>
<Point>
<coordinates>
-39.4384308,-7.3564672,921.58
</coordinates>
</Point>
</Placemark>
<Placemark>
<name>
Fri Mar 07 12:58:29 2014 S=1.15 Km/hr
</name>
<styleUrl>
#styleMap_TLP_Normal
</styleUrl>
<Point>
<coordinates>
-39.4384117,-7.3564215,922.19
</coordinates>
</Point>
</Placemark>
<Placemark>
<name>
Fri Mar 07 12:58:39 2014 S=0.34 Km/hr
</name>
<styleUrl>
#styleMap_TLP_Normal
</styleUrl>
<Point>
<coordinates>
-39.4383469,-7.3563895,922.25
</coordinates>
</Point>
</Placemark>
<Placemark>
<name>
Fri Mar 07 12:58:49 2014 S=3.08 Km/hr
</name>
<styleUrl>
#styleMap_TLP_Normal
</styleUrl>
<Point>
<coordinates>
-39.4383812,-7.3564215,921.56
</coordinates>
</Point>
</Placemark>
<Placemark>
<name>
Fri Mar 07 12:58:59 2014 S=3.04 Km/hr
</name>
<styleUrl>
#styleMap_TLP_Normal
</styleUrl>
<Point>
<coordinates>
-39.4383392,-7.3565068,921.08
</coordinates>
</Point>
</Placemark>
<Placemark>
<name>
Fri Mar 07 12:59:09 2014 S=2.75 Km/hr
</name>
<styleUrl>
#styleMap_TLP_Normal
</styleUrl>
<Point>
<coordinates>
-39.4382553,-7.3565488,920.70
</coordinates>
</Point>
</Placemark>
<Placemark>
<name>
Fri Mar 07 12:59:19 2014 S=1.48 Km/hr
</name>
<styleUrl>
#styleMap_TLP_Normal
</styleUrl>
<Point>
<coordinates>
-39.4382439,-7.3564949,920.27
</coordinates>
</Point>
</Placemark>
<Placemark>
<name>
Fri Mar 07 12:59:29 2014 S=0.83 Km/hr
</name>
<styleUrl>
#styleMap_TLP_Normal
</styleUrl>
<Point>
<coordinates>
-39.4382057,-7.3564649,919.94
</coordinates>
</Point>
</Placemark>
<Placemark>
<name>
Fri Mar 07 12:59:39 2014 S=0.45 Km/hr
</name>
<styleUrl>
#styleMap_TLP_Normal
</styleUrl>
<Point>
<coordinates>
-39.4381943,-7.3564653,919.86
</coordinates>
</Point>
</Placemark>
<Placemark>
<name>
Fri Mar 07 12:59:49 2014 S=1.06 Km/hr
</name>
<styleUrl>
#styleMap_TLP_Normal
</styleUrl>
<Point>
<coordinates>
-39.4381752,-7.3564181,919.88
</coordinates>
</Point>
</Placemark>
<Placemark>
<name>
Fri Mar 07 12:59:59 2014 S=1.21 Km/hr
</name>
<styleUrl>
#styleMap_TLP_Normal
</styleUrl>
<Point>
<coordinates>
-39.4381180,-7.3563843,919.98
</coordinates>
</Point>
</Placemark>
<Placemark>
<name>
Fri Mar 07 13:00:09 2014 S=1.28 Km/hr
</name>
<styleUrl>
#styleMap_TLP_Normal
</styleUrl>
<Point>
<coordinates>
-39.4380836,-7.3563833,919.94
</coordinates>
</Point>
</Placemark>
<Placemark>
<name>
Fri Mar 07 13:00:19 2014 S=2.76 Km/hr
</name>
<styleUrl>
#styleMap_TLP_Normal
</styleUrl>
<Point>
<coordinates>
-39.4379692,-7.3563652,919.94
</coordinates>
</Point>
</Placemark>
<Placemark>
<name>
Fri Mar 07 13:00:29 2014 S=1.76 Km/hr
</name>
<styleUrl>
#styleMap_TLP_Normal
</styleUrl>
<Point>
<coordinates>
-39.4378395,-7.3563643,920.14
</coordinates>
</Point>
</Placemark>
<Placemark>
<name>
Fri Mar 07 13:00:39 2014 S=2.00 Km/hr
</name>
<styleUrl>
#styleMap_TLP_Normal
</styleUrl>
<Point>
<coordinates>
-39.4377441,-7.3563790,920.59
</coordinates>
</Point>
</Placemark>
<Placemark>
<name>
Fri Mar 07 13:00:49 2014 S=1.13 Km/hr
</name>
<styleUrl>
#styleMap_TLP_Normal
</styleUrl>
<Point>
<coordinates>
-39.4377480,-7.3564177,921.08
</coordinates>
</Point>
</Placemark>
<Placemark>
<name>
Fri Mar 07 13:00:59 2014 S=1.66 Km/hr
</name>
<styleUrl>
#styleMap_TLP_Normal
</styleUrl>
<Point>
<coordinates>
-39.4376831,-7.3565049,921.78
</coordinates>
</Point>
</Placemark>
<Placemark>
<name>
Fri Mar 07 13:01:09 2014 S=2.67 Km/hr
</name>
<styleUrl>
#styleMap_TLP_Normal
</styleUrl>
<Point>
<coordinates>
-39.4375725,-7.3565683,922.89
</coordinates>
</Point>
</Placemark>
<Placemark>
<name>
Fri Mar 07 13:01:19 2014 S=1.35 Km/hr
</name>
<styleUrl>
#styleMap_TLP_Normal
</styleUrl>
<Point>
<coordinates>
-39.4375153,-7.3566456,922.38
</coordinates>
</Point>
</Placemark>
<Placemark>
<name>
Fri Mar 07 13:01:29 2014 S=3.86 Km/hr
</name>
<styleUrl>
#styleMap_TLP_Normal
</styleUrl>
<Point>
<coordinates>
-39.4374771,-7.3567500,922.02
</coordinates>
</Point>
</Placemark>
<Placemark>
<name>
Fri Mar 07 13:01:39 2014 S=2.77 Km/hr
</name>
<styleUrl>
#styleMap_TLP_Normal
</styleUrl>
<Point>
<coordinates>
-39.4374275,-7.3568525,921.53
</coordinates>
</Point>
</Placemark>
<Placemark>
<name>
Fri Mar 07 13:01:49 2014 S=0.10 Km/hr
</name>
<styleUrl>
#styleMap_TLP_Normal
</styleUrl>
<Point>
<coordinates>
-39.4373932,-7.3568764,920.75
</coordinates>
</Point>
</Placemark>
<Placemark>
<name>
Fri Mar 07 13:01:59 2014 S=0.73 Km/hr
</name>
<styleUrl>
#styleMap_TLP_Normal
</styleUrl>
<Point>
<coordinates>
-39.4374161,-7.3569050,920.42
</coordinates>
</Point>
</Placemark>
<Placemark>
<name>
Fri Mar 07 13:02:09 2014 S=2.40 Km/hr
</name>
<styleUrl>
#styleMap_TLP_Normal
</styleUrl>
<Point>
<coordinates>
-39.4373703,-7.3569107,920.02
</coordinates>
</Point>
</Placemark>
<Placemark>
<name>
Fri Mar 07 13:02:19 2014 S=2.89 Km/hr
</name>
<styleUrl>
#styleMap_TLP_Normal
</styleUrl>
<Point>
<coordinates>
-39.4372787,-7.3568974,919.31
</coordinates>
</Point>
</Placemark>
<Placemark>
<name>
Fri Mar 07 13:02:29 2014 S=1.36 Km/hr
</name>
<styleUrl>
#styleMap_TLP_Normal
</styleUrl>
<Point>
<coordinates>
-39.4372826,-7.3568931,919.00
</coordinates>
</Point>
</Placemark>
<Placemark>
<name>
Fri Mar 07 13:02:39 2014 S=3.19 Km/hr
</name>
<styleUrl>
#styleMap_TLP_Normal
</styleUrl>
<Point>
<coordinates>
-39.4373322,-7.3569326,918.95
</coordinates>
</Point>
</Placemark>
<Placemark>
<name>
Fri Mar 07 13:02:49 2014 S=2.33 Km/hr
</name>
<styleUrl>
#styleMap_TLP_Normal
</styleUrl>
<Point>
<coordinates>
-39.4373474,-7.3570209,919.38
</coordinates>
</Point>
</Placemark>
<Placemark>
<name>
Fri Mar 07 13:02:59 2014 S=2.12 Km/hr
</name>
<styleUrl>
#styleMap_TLP_Normal
</styleUrl>
<Point>
<coordinates>
-39.4372749,-7.3570447,919.77
</coordinates>
</Point>
</Placemark>
<Placemark>
<name>
Fri Mar 07 13:03:09 2014 S=0.55 Km/hr
</name>
<styleUrl>
#styleMap_TLP_Normal
</styleUrl>
<Point>
<coordinates>
-39.4372902,-7.3570714,919.72
</coordinates>
</Point>
</Placemark>
<Placemark>
<name>
Fri Mar 07 13:03:19 2014 S=1.24 Km/hr
</name>
<styleUrl>
#styleMap_TLP_Normal
</styleUrl>
<Point>
<coordinates>
-39.4372482,-7.3571067,919.52
</coordinates>
</Point>
</Placemark>
<Placemark>
<name>
Fri Mar 07 13:03:29 2014 S=3.14 Km/hr
</name>
<styleUrl>
#styleMap_TLP_Normal
</styleUrl>
<Point>
<coordinates>
-39.4371986,-7.3571548,918.92
</coordinates>
</Point>
</Placemark>
<Placemark>
<name>
Fri Mar 07 13:03:39 2014 S=2.39 Km/hr
</name>
<styleUrl>
#styleMap_TLP_Normal
</styleUrl>
<Point>
<coordinates>
-39.4371185,-7.3572145,919.56
</coordinates>
</Point>
</Placemark>
<Placemark>
<name>
Fri Mar 07 13:03:49 2014 S=3.93 Km/hr
</name>
<styleUrl>
#styleMap_TLP_Normal
</styleUrl>
<Point>
<coordinates>
-39.4370155,-7.3572159,920.02
</coordinates>
</Point>
</Placemark>
<Placemark>
<name>
Fri Mar 07 13:03:59 2014 S=3.87 Km/hr
</name>
<styleUrl>
#styleMap_TLP_Normal
</styleUrl>
<Point>
<coordinates>
-39.4369087,-7.3572469,920.00
</coordinates>
</Point>
</Placemark>
<Placemark>
<name>
Fri Mar 07 13:04:09 2014 S=1.97 Km/hr
</name>
<styleUrl>
#styleMap_TLP_Normal
</styleUrl>
<Point>
<coordinates>
-39.4368973,-7.3573294,919.11
</coordinates>
</Point>
</Placemark>
<Placemark>
<name>
Fri Mar 07 13:04:19 2014 S=3.60 Km/hr
</name>
<styleUrl>
#styleMap_TLP_Normal
</styleUrl>
<Point>
<coordinates>
-39.4368858,-7.3573828,918.64
</coordinates>
</Point>
</Placemark>
<Placemark>
<name>
Fri Mar 07 13:04:29 2014 S=4.02 Km/hr
</name>
<styleUrl>
#styleMap_TLP_Normal
</styleUrl>
<Point>
<coordinates>
-39.4368820,-7.3574891,918.84
</coordinates>
</Point>
</Placemark>
<Placemark>
<name>
Fri Mar 07 13:04:39 2014 S=2.14 Km/hr
</name>
<styleUrl>
#styleMap_TLP_Normal
</styleUrl>
<Point>
<coordinates>
-39.4368515,-7.3575702,919.09
</coordinates>
</Point>
</Placemark>
<Placemark>
<name>
Fri Mar 07 13:04:49 2014 S=0.69 Km/hr
</name>
<styleUrl>
#styleMap_TLP_Normal
</styleUrl>
<Point>
<coordinates>
-39.4368668,-7.3576245,918.91
</coordinates>
</Point>
</Placemark>
<Placemark>
<name>
Fri Mar 07 13:04:59 2014 S=1.49 Km/hr
</name>
<styleUrl>
#styleMap_TLP_Normal
</styleUrl>
<Point>
<coordinates>
-39.4368095,-7.3576784,919.13
</coordinates>
</Point>
</Placemark>
<Placemark>
<name>
Fri Mar 07 13:05:09 2014 S=2.33 Km/hr
</name>
<styleUrl>
#styleMap_TLP_Normal
</styleUrl>
<Point>
<coordinates>
-39.4367371,-7.3577557,919.25
</coordinates>
</Point>
</Placemark>
<Placemark>
<name>
Fri Mar 07 13:05:19 2014 S=3.31 Km/hr
</name>
<styleUrl>
#styleMap_TLP_Normal
</styleUrl>
<Point>
<coordinates>
-39.4366798,-7.3578434,919.27
</coordinates>
</Point>
</Placemark>
<Placemark>
<name>
Fri Mar 07 13:05:29 2014 S=2.99 Km/hr
</name>
<styleUrl>
#styleMap_TLP_Normal
</styleUrl>
<Point>
<coordinates>
-39.4365845,-7.3579249,919.70
</coordinates>
</Point>
</Placemark>
<Placemark>
<name>
Fri Mar 07 13:05:39 2014 S=2.43 Km/hr
</name>
<styleUrl>
#styleMap_TLP_Normal
</styleUrl>
<Point>
<coordinates>
-39.4365196,-7.3579388,919.94
</coordinates>
</Point>
</Placemark>
<Placemark>
<name>
Fri Mar 07 13:05:49 2014 S=1.76 Km/hr
</name>
<styleUrl>
#styleMap_TLP_Normal
</styleUrl>
<Point>
<coordinates>
-39.4364471,-7.3579521,920.23
</coordinates>
</Point>
</Placemark>
<Placemark>
<name>
Fri Mar 07 13:05:59 2014 S=2.05 Km/hr
</name>
<styleUrl>
#styleMap_TLP_Normal
</styleUrl>
<Point>
<coordinates>
-39.4363899,-7.3579869,920.63
</coordinates>
</Point>
</Placemark>
<Placemark>
<name>
Fri Mar 07 13:06:09 2014 S=1.11 Km/hr
</name>
<styleUrl>
#styleMap_TLP_Normal
</styleUrl>
<Point>
<coordinates>
-39.4363327,-7.3580308,921.28
</coordinates>
</Point>
</Placemark>
<Placemark>
<name>
Fri Mar 07 13:06:19 2014 S=1.89 Km/hr
</name>
<styleUrl>
#styleMap_TLP_Normal
</styleUrl>
<Point>
<coordinates>
-39.4363251,-7.3580809,921.52
</coordinates>
</Point>
</Placemark>
<Placemark>
<name>
Fri Mar 07 13:06:29 2014 S=1.93 Km/hr
</name>
<styleUrl>
#styleMap_TLP_Normal
</styleUrl>
<Point>
<coordinates>
-39.4362831,-7.3581691,923.17
</coordinates>
</Point>
</Placemark>
<Placemark>
<name>
Fri Mar 07 13:06:39 2014 S=3.57 Km/hr
</name>
<styleUrl>
#styleMap_TLP_Normal
</styleUrl>
<Point>
<coordinates>
-39.4363441,-7.3582687,922.64
</coordinates>
</Point>
</Placemark>
<Placemark>
<name>
Fri Mar 07 13:06:49 2014 S=4.12 Km/hr
</name>
<styleUrl>
#styleMap_TLP_Normal
</styleUrl>
<Point>
<coordinates>
-39.4364281,-7.3583598,922.00
</coordinates>
</Point>
</Placemark>
<Placemark>
<name>
Fri Mar 07 13:06:59 2014 S=3.11 Km/hr
</name>
<styleUrl>
#styleMap_TLP_Normal
</styleUrl>
<Point>
<coordinates>
-39.4364967,-7.3584352,920.64
</coordinates>
</Point>
</Placemark>
<Placemark>
<name>
Fri Mar 07 13:07:09 2014 S=2.29 Km/hr
</name>
<styleUrl>
#styleMap_TLP_Normal
</styleUrl>
<Point>
<coordinates>
-39.4365425,-7.3585267,919.59
</coordinates>
</Point>
</Placemark>
<Placemark>
<name>
Fri Mar 07 13:07:19 2014 S=2.74 Km/hr
</name>
<styleUrl>
#styleMap_TLP_Normal
</styleUrl>
<Point>
<coordinates>
-39.4366188,-7.3586283,918.95
</coordinates>
</Point>
</Placemark>
<Placemark>
<name>
Fri Mar 07 13:07:29 2014 S=3.14 Km/hr
</name>
<styleUrl>
#styleMap_TLP_Normal
</styleUrl>
<Point>
<coordinates>
-39.4366798,-7.3587198,917.27
</coordinates>
</Point>
</Placemark>
<Placemark>
<name>
Fri Mar 07 13:07:39 2014 S=3.48 Km/hr
</name>
<styleUrl>
#styleMap_TLP_Normal
</styleUrl>
<Point>
<coordinates>
-39.4367332,-7.3588095,914.52
</coordinates>
</Point>
</Placemark>
<Placemark>
<name>
Fri Mar 07 13:07:49 2014 S=0.89 Km/hr
</name>
<styleUrl>
#styleMap_TLP_Normal
</styleUrl>
<Point>
<coordinates>
-39.4367714,-7.3588767,914.05
</coordinates>
</Point>
</Placemark>
<Placemark>
<name>
Fri Mar 07 13:07:59 2014 S=2.91 Km/hr
</name>
<styleUrl>
#styleMap_TLP_Normal
</styleUrl>
<Point>
<coordinates>
-39.4368439,-7.3589311,914.09
</coordinates>
</Point>
</Placemark>
<Placemark>
<name>
Fri Mar 07 13:08:09 2014 S=2.70 Km/hr
</name>
<styleUrl>
#styleMap_TLP_Normal
</styleUrl>
<Point>
<coordinates>
-39.4369354,-7.3590398,913.33
</coordinates>
</Point>
</Placemark>
<Placemark>
<name>
Fri Mar 07 13:08:19 2014 S=2.50 Km/hr
</name>
<styleUrl>
#styleMap_TLP_Normal
</styleUrl>
<Point>
<coordinates>
-39.4370117,-7.3591194,913.03
</coordinates>
</Point>
</Placemark>
<Placemark>
<name>
Fri Mar 07 13:08:29 2014 S=3.81 Km/hr
</name>
<styleUrl>
#styleMap_TLP_Normal
</styleUrl>
<Point>
<coordinates>
-39.4371109,-7.3591800,912.03
</coordinates>
</Point>
</Placemark>
<Placemark>
<name>
Fri Mar 07 13:08:39 2014 S=3.21 Km/hr
</name>
<styleUrl>
#styleMap_TLP_Normal
</styleUrl>
<Point>
<coordinates>
-39.4371910,-7.3592715,911.02
</coordinates>
</Point>
</Placemark>
<Placemark>
<name>
Fri Mar 07 13:08:49 2014 S=3.72 Km/hr
</name>
<styleUrl>
#styleMap_TLP_Normal
</styleUrl>
<Point>
<coordinates>
-39.4372787,-7.3593431,909.81
</coordinates>
</Point>
</Placemark>
<Placemark>
<name>
Fri Mar 07 13:08:59 2014 S=4.42 Km/hr
</name>
<styleUrl>
#styleMap_TLP_Normal
</styleUrl>
<Point>
<coordinates>
-39.4373589,-7.3593974,908.00
</coordinates>
</Point>
</Placemark>
<Placemark>
<name>
Fri Mar 07 13:09:09 2014 S=2.88 Km/hr
</name>
<styleUrl>
#styleMap_TLP_Normal
</styleUrl>
<Point>
<coordinates>
-39.4374161,-7.3594956,906.92
</coordinates>
</Point>
</Placemark>
<Placemark>
<name>
Fri Mar 07 13:09:19 2014 S=2.66 Km/hr
</name>
<styleUrl>
#styleMap_TLP_Normal
</styleUrl>
<Point>
<coordinates>
-39.4374542,-7.3596053,906.63
</coordinates>
</Point>
</Placemark>
<Placemark>
<name>
Fri Mar 07 13:09:29 2014 S=0.84 Km/hr
</name>
<styleUrl>
#styleMap_TLP_Normal
</styleUrl>
<Point>
<coordinates>
-39.4374695,-7.3596358,906.05
</coordinates>
</Point>
</Placemark>
<Placemark>
<name>
Fri Mar 07 13:09:39 2014 S=2.08 Km/hr
</name>
<styleUrl>
#styleMap_TLP_Normal
</styleUrl>
<Point>
<coordinates>
-39.4374046,-7.3596649,907.75
</coordinates>
</Point>
</Placemark>
<Placemark>
<name>
Fri Mar 07 13:09:49 2014 S=2.74 Km/hr
</name>
<styleUrl>
#styleMap_TLP_Normal
</styleUrl>
<Point>
<coordinates>
-39.4372940,-7.3597202,907.94
</coordinates>
</Point>
</Placemark>
<Placemark>
<name>
Fri Mar 07 13:09:59 2014 S=2.28 Km/hr
</name>
<styleUrl>
#styleMap_TLP_Normal
</styleUrl>
<Point>
<coordinates>
-39.4372177,-7.3597360,908.22
</coordinates>
</Point>
</Placemark>
<Placemark>
<name>
Fri Mar 07 13:10:09 2014 S=3.14 Km/hr
</name>
<styleUrl>
#styleMap_TLP_Normal
</styleUrl>
<Point>
<coordinates>
-39.4371376,-7.3597765,909.45
</coordinates>
</Point>
</Placemark>
<Placemark>
<name>
Fri Mar 07 13:10:19 2014 S=1.10 Km/hr
</name>
<styleUrl>
#styleMap_TLP_Normal
</styleUrl>
<Point>
<coordinates>
-39.4371033,-7.3597951,909.53
</coordinates>
</Point>
</Placemark>
<Placemark>
<name>
Fri Mar 07 13:10:29 2014 S=0.12 Km/hr
</name>
<styleUrl>
#styleMap_TLP_Normal
</styleUrl>
<Point>
<coordinates>
-39.4371567,-7.3598881,908.09
</coordinates>
</Point>
</Placemark>
<Placemark>
<name>
Fri Mar 07 13:10:39 2014 S=2.83 Km/hr
</name>
<styleUrl>
#styleMap_TLP_Normal
</styleUrl>
<Point>
<coordinates>
-39.4371758,-7.3599973,908.33
</coordinates>
</Point>
</Placemark>
<Placemark>
<name>
Fri Mar 07 13:10:49 2014 S=3.80 Km/hr
</name>
<styleUrl>
#styleMap_TLP_Normal
</styleUrl>
<Point>
<coordinates>
-39.4371376,-7.3601184,912.31
</coordinates>
</Point>
</Placemark>
<Placemark>
<name>
Fri Mar 07 13:10:59 2014 S=2.64 Km/hr
</name>
<styleUrl>
#styleMap_TLP_Normal
</styleUrl>
<Point>
<coordinates>
-39.4371758,-7.3601880,912.84
</coordinates>
</Point>
</Placemark>
<Placemark>
<name>
Fri Mar 07 13:11:09 2014 S=2.56 Km/hr
</name>
<styleUrl>
#styleMap_TLP_Normal
</styleUrl>
<Point>
<coordinates>
-39.4371300,-7.3602676,913.95
</coordinates>
</Point>
</Placemark>
<Placemark>
<name>
Fri Mar 07 13:11:19 2014 S=3.40 Km/hr
</name>
<styleUrl>
#styleMap_TLP_Normal
</styleUrl>
<Point>
<coordinates>
-39.4370193,-7.3602958,917.50
</coordinates>
</Point>
</Placemark>
<Placemark>
<name>
Fri Mar 07 13:11:29 2014 S=4.54 Km/hr
</name>
<styleUrl>
#styleMap_TLP_Normal
</styleUrl>
<Point>
<coordinates>
-39.4369202,-7.3603616,920.66
</coordinates>
</Point>
</Placemark>
<Placemark>
<name>
Fri Mar 07 13:11:39 2014 S=2.27 Km/hr
</name>
<styleUrl>
#styleMap_TLP_Normal
</styleUrl>
<Point>
<coordinates>
-39.4368591,-7.3604460,923.72
</coordinates>
</Point>
</Placemark>
<Placemark>
<name>
Fri Mar 07 13:11:49 2014 S=3.15 Km/hr
</name>
<styleUrl>
#styleMap_TLP_Normal
</styleUrl>
<Point>
<coordinates>
-39.4368248,-7.3605084,926.17
</coordinates>
</Point>
</Placemark>
<Placemark>
<name>
Fri Mar 07 13:11:59 2014 S=2.89 Km/hr
</name>
<styleUrl>
#styleMap_TLP_Normal
</styleUrl>
<Point>
<coordinates>
-39.4367638,-7.3605571,928.56
</coordinates>
</Point>
</Placemark>
<Placemark>
<name>
Fri Mar 07 13:12:09 2014 S=3.29 Km/hr
</name>
<styleUrl>
#styleMap_TLP_Normal
</styleUrl>
<Point>
<coordinates>
-39.4367180,-7.3606348,928.89
</coordinates>
</Point>
</Placemark>
<Placemark>
<name>
Fri Mar 07 13:12:19 2014 S=3.02 Km/hr
</name>
<styleUrl>
#styleMap_TLP_Normal
</styleUrl>
<Point>
<coordinates>
-39.4366989,-7.3607411,929.53
</coordinates>
</Point>
</Placemark>
<Placemark>
<name>
Fri Mar 07 13:12:29 2014 S=3.51 Km/hr
</name>
<styleUrl>
#styleMap_TLP_Normal
</styleUrl>
<Point>
<coordinates>
-39.4366798,-7.3608184,930.69
</coordinates>
</Point>
</Placemark>
<Placemark>
<name>
Fri Mar 07 13:12:39 2014 S=2.68 Km/hr
</name>
<styleUrl>
#styleMap_TLP_Normal
</styleUrl>
<Point>
<coordinates>
-39.4367409,-7.3609324,928.55
</coordinates>
</Point>
</Placemark>
<Placemark>
<name>
Fri Mar 07 13:12:49 2014 S=3.17 Km/hr
</name>
<styleUrl>
#styleMap_TLP_Normal
</styleUrl>
<Point>
<coordinates>
-39.4367065,-7.3610334,927.20
</coordinates>
</Point>
</Placemark>
<Placemark>
<name>
Fri Mar 07 13:12:59 2014 S=2.70 Km/hr
</name>
<styleUrl>
#styleMap_TLP_Normal
</styleUrl>
<Point>
<coordinates>
-39.4366837,-7.3611145,926.38
</coordinates>
</Point>
</Placemark>
<Placemark>
<name>
Fri Mar 07 13:13:09 2014 S=1.54 Km/hr
</name>
<styleUrl>
#styleMap_TLP_Normal
</styleUrl>
<Point>
<coordinates>
-39.4366875,-7.3611269,926.13
</coordinates>
</Point>
</Placemark>
<Placemark>
<name>
Fri Mar 07 13:13:19 2014 S=0.85 Km/hr
</name>
<styleUrl>
#styleMap_TLP_Normal
</styleUrl>
<Point>
<coordinates>
-39.4366951,-7.3611426,925.27
</coordinates>
</Point>
</Placemark>
<Placemark>
<name>
Fri Mar 07 13:13:29 2014 S=0.18 Km/hr
</name>
<styleUrl>
#styleMap_TLP_Normal
</styleUrl>
<Point>
<coordinates>
-39.4366837,-7.3611469,925.31
</coordinates>
</Point>
</Placemark>
<Placemark>
<name>
Fri Mar 07 13:13:39 2014 S=2.07 Km/hr
</name>
<styleUrl>
#styleMap_TLP_Normal
</styleUrl>
<Point>
<coordinates>
-39.4366684,-7.3611517,924.56
</coordinates>
</Point>
</Placemark>
<Placemark>
<name>
Fri Mar 07 13:13:49 2014 S=2.68 Km/hr
</name>
<styleUrl>
#styleMap_TLP_Normal
</styleUrl>
<Point>
<coordinates>
-39.4365959,-7.3611474,924.34
</coordinates>
</Point>
</Placemark>
<Placemark>
<name>
Fri Mar 07 13:13:59 2014 S=0.55 Km/hr
</name>
<styleUrl>
#styleMap_TLP_Normal
</styleUrl>
<Point>
<coordinates>
-39.4365730,-7.3611240,924.55
</coordinates>
</Point>
</Placemark>
<Placemark>
<name>
Fri Mar 07 13:14:09 2014 S=1.67 Km/hr
</name>
<styleUrl>
#styleMap_TLP_Normal
</styleUrl>
<Point>
<coordinates>
-39.4365501,-7.3611226,924.20
</coordinates>
</Point>
</Placemark>
<Placemark>
<name>
Fri Mar 07 13:14:19 2014 S=2.92 Km/hr
</name>
<styleUrl>
#styleMap_TLP_Normal
</styleUrl>
<Point>
<coordinates>
-39.4364700,-7.3611526,924.03
</coordinates>
</Point>
</Placemark>
<Placemark>
<name>
Fri Mar 07 13:14:29 2014 S=3.51 Km/hr
</name>
<styleUrl>
#styleMap_TLP_Normal
</styleUrl>
<Point>
<coordinates>
-39.4363518,-7.3611836,922.20
</coordinates>
</Point>
</Placemark>
<Placemark>
<name>
Fri Mar 07 13:14:39 2014 S=3.84 Km/hr
</name>
<styleUrl>
#styleMap_TLP_Normal
</styleUrl>
<Point>
<coordinates>
-39.4362869,-7.3612118,922.34
</coordinates>
</Point>
</Placemark>
<Placemark>
<name>
Fri Mar 07 13:14:49 2014 S=2.56 Km/hr
</name>
<styleUrl>
#styleMap_TLP_Normal
</styleUrl>
<Point>
<coordinates>
-39.4362335,-7.3612547,921.34
</coordinates>
</Point>
</Placemark>
<Placemark>
<name>
Fri Mar 07 13:14:59 2014 S=1.51 Km/hr
</name>
<styleUrl>
#styleMap_TLP_Normal
</styleUrl>
<Point>
<coordinates>
-39.4361877,-7.3612905,920.91
</coordinates>
</Point>
</Placemark>
<Placemark>
<name>
Fri Mar 07 13:15:09 2014 S=1.62 Km/hr
</name>
<styleUrl>
#styleMap_TLP_Normal
</styleUrl>
<Point>
<coordinates>
-39.4361000,-7.3613782,921.25
</coordinates>
</Point>
</Placemark>
<Placemark>
<name>
Fri Mar 07 13:15:19 2014 S=0.83 Km/hr
</name>
<styleUrl>
#styleMap_TLP_Normal
</styleUrl>
<Point>
<coordinates>
-39.4360352,-7.3613825,921.39
</coordinates>
</Point>
</Placemark>
<Placemark>
<name>
Fri Mar 07 13:15:29 2014 S=0.58 Km/hr
</name>
<styleUrl>
#styleMap_TLP_Normal
</styleUrl>
<Point>
<coordinates>
-39.4360275,-7.3613873,921.58
</coordinates>
</Point>
</Placemark>
<Placemark>
<name>
Fri Mar 07 13:15:39 2014 S=2.10 Km/hr
</name>
<styleUrl>
#styleMap_TLP_Normal
</styleUrl>
<Point>
<coordinates>
-39.4360008,-7.3614192,921.78
</coordinates>
</Point>
</Placemark>
<Placemark>
<name>
Fri Mar 07 13:15:49 2014 S=0.72 Km/hr
</name>
<styleUrl>
#styleMap_TLP_Normal
</styleUrl>
<Point>
<coordinates>
-39.4359856,-7.3614902,922.00
</coordinates>
</Point>
</Placemark>
<Placemark>
<name>
Fri Mar 07 13:15:59 2014 S=0.10 Km/hr
</name>
<styleUrl>
#styleMap_TLP_Normal
</styleUrl>
<Point>
<coordinates>
-39.4359779,-7.3614945,922.02
</coordinates>
</Point>
</Placemark>
<Placemark>
<name>
Fri Mar 07 13:16:09 2014 S=2.00 Km/hr
</name>
<styleUrl>
#styleMap_TLP_Normal
</styleUrl>
<Point>
<coordinates>
-39.4359398,-7.3614955,923.00
</coordinates>
</Point>
</Placemark>
<Placemark>
<name>
Fri Mar 07 13:16:19 2014 S=2.88 Km/hr
</name>
<styleUrl>
#styleMap_TLP_Normal
</styleUrl>
<Point>
<coordinates>
-39.4359360,-7.3615608,921.36
</coordinates>
</Point>
</Placemark>
<Placemark>
<name>
Fri Mar 07 13:16:29 2014 S=3.83 Km/hr
</name>
<styleUrl>
#styleMap_TLP_Normal
</styleUrl>
<Point>
<coordinates>
-39.4359283,-7.3616681,920.06
</coordinates>
</Point>
</Placemark>
<Placemark>
<name>
Fri Mar 07 13:16:39 2014 S=3.54 Km/hr
</name>
<styleUrl>
#styleMap_TLP_Normal
</styleUrl>
<Point>
<coordinates>
-39.4358978,-7.3617520,919.64
</coordinates>
</Point>
</Placemark>
<Placemark>
<name>
Fri Mar 07 13:16:49 2014 S=3.42 Km/hr
</name>
<styleUrl>
#styleMap_TLP_Normal
</styleUrl>
<Point>
<coordinates>
-39.4358597,-7.3618422,921.52
</coordinates>
</Point>
</Placemark>
<Placemark>
<name>
Fri Mar 07 13:16:59 2014 S=0.96 Km/hr
</name>
<styleUrl>
#styleMap_TLP_Normal
</styleUrl>
<Point>
<coordinates>
-39.4358253,-7.3618956,921.72
</coordinates>
</Point>
</Placemark>
<Placemark>
<name>
Fri Mar 07 13:17:09 2014 S=2.55 Km/hr
</name>
<styleUrl>
#styleMap_TLP_Normal
</styleUrl>
<Point>
<coordinates>
-39.4358482,-7.3619266,920.78
</coordinates>
</Point>
</Placemark>
<Placemark>
<name>
Fri Mar 07 13:17:19 2014 S=1.94 Km/hr
</name>
<styleUrl>
#styleMap_TLP_Normal
</styleUrl>
<Point>
<coordinates>
-39.4358940,-7.3620071,919.19
</coordinates>
</Point>
</Placemark>
<Placemark>
<name>
Fri Mar 07 13:17:29 2014 S=1.76 Km/hr
</name>
<styleUrl>
#styleMap_TLP_Normal
</styleUrl>
<Point>
<coordinates>
-39.4359131,-7.3620257,918.83
</coordinates>
</Point>
</Placemark>
<Placemark>
<name>
Fri Mar 07 13:17:39 2014 S=3.94 Km/hr
</name>
<styleUrl>
#styleMap_TLP_Normal
</styleUrl>
<Point>
<coordinates>
-39.4358711,-7.3619542,918.77
</coordinates>
</Point>
</Placemark>
<Placemark>
<name>
Fri Mar 07 13:17:49 2014 S=3.92 Km/hr
</name>
<styleUrl>
#styleMap_TLP_Normal
</styleUrl>
<Point>
<coordinates>
-39.4358635,-7.3618503,917.78
</coordinates>
</Point>
</Placemark>
<Placemark>
<name>
Fri Mar 07 13:17:59 2014 S=3.17 Km/hr
</name>
<styleUrl>
#styleMap_TLP_Normal
</styleUrl>
<Point>
<coordinates>
-39.4358292,-7.3617682,916.63
</coordinates>
</Point>
</Placemark>
<Placemark>
<name>
Fri Mar 07 13:18:09 2014 S=3.41 Km/hr
</name>
<styleUrl>
#styleMap_TLP_Normal
</styleUrl>
<Point>
<coordinates>
-39.4357834,-7.3616838,915.42
</coordinates>
</Point>
</Placemark>
<Placemark>
<name>
Fri Mar 07 13:18:19 2014 S=2.29 Km/hr
</name>
<styleUrl>
#styleMap_TLP_Normal
</styleUrl>
<Point>
<coordinates>
-39.4357338,-7.3615937,915.13
</coordinates>
</Point>
</Placemark>
<Placemark>
<name>
Fri Mar 07 13:18:29 2014 S=3.29 Km/hr
</name>
<styleUrl>
#styleMap_TLP_Normal
</styleUrl>
<Point>
<coordinates>
-39.4356537,-7.3615699,915.20
</coordinates>
</Point>
</Placemark>
<Placemark>
<name>
Fri Mar 07 13:18:39 2014 S=3.74 Km/hr
</name>
<styleUrl>
#styleMap_TLP_Normal
</styleUrl>
<Point>
<coordinates>
-39.4355087,-7.3615990,914.97
</coordinates>
</Point>
</Placemark>
<Placemark>
<name>
Fri Mar 07 13:18:49 2014 S=3.53 Km/hr
</name>
<styleUrl>
#styleMap_TLP_Normal
</styleUrl>
<Point>
<coordinates>
-39.4354057,-7.3616371,917.09
</coordinates>
</Point>
</Placemark>
<Placemark>
<name>
Fri Mar 07 13:18:59 2014 S=2.86 Km/hr
</name>
<styleUrl>
#styleMap_TLP_Normal
</styleUrl>
<Point>
<coordinates>
-39.4353180,-7.3616753,919.36
</coordinates>
</Point>
</Placemark>
<Placemark>
<name>
Fri Mar 07 13:19:09 2014 S=3.09 Km/hr
</name>
<styleUrl>
#styleMap_TLP_Normal
</styleUrl>
<Point>
<coordinates>
-39.4353180,-7.3617549,919.42
</coordinates>
</Point>
</Placemark>
<Placemark>
<name>
Fri Mar 07 13:19:19 2014 S=3.79 Km/hr
</name>
<styleUrl>
#styleMap_TLP_Normal
</styleUrl>
<Point>
<coordinates>
-39.4352608,-7.3618288,919.86
</coordinates>
</Point>
</Placemark>
<Placemark>
<name>
Fri Mar 07 13:19:29 2014 S=2.87 Km/hr
</name>
<styleUrl>
#styleMap_TLP_Normal
</styleUrl>
<Point>
<coordinates>
-39.4352455,-7.3618989,920.64
</coordinates>
</Point>
</Placemark>
<Placemark>
<name>
Fri Mar 07 13:19:39 2014 S=2.07 Km/hr
</name>
<styleUrl>
#styleMap_TLP_Normal
</styleUrl>
<Point>
<coordinates>
-39.4352684,-7.3619628,921.03
</coordinates>
</Point>
</Placemark>
<Placemark>
<name>
Fri Mar 07 13:19:49 2014 S=2.32 Km/hr
</name>
<styleUrl>
#styleMap_TLP_Normal
</styleUrl>
<Point>
<coordinates>
-39.4352798,-7.3620954,919.59
</coordinates>
</Point>
</Placemark>
<Placemark>
<name>
Fri Mar 07 13:19:59 2014 S=1.10 Km/hr
</name>
<styleUrl>
#styleMap_TLP_Normal
</styleUrl>
<Point>
<coordinates>
-39.4353218,-7.3621440,920.58
</coordinates>
</Point>
</Placemark>
<Placemark>
<name>
Fri Mar 07 13:20:09 2014 S=0.57 Km/hr
</name>
<styleUrl>
#styleMap_TLP_Normal
</styleUrl>
<Point>
<coordinates>
-39.4353638,-7.3621449,921.20
</coordinates>
</Point>
</Placemark>
<Placemark>
<name>
Fri Mar 07 13:20:19 2014 S=1.00 Km/hr
</name>
<styleUrl>
#styleMap_TLP_Normal
</styleUrl>
<Point>
<coordinates>
-39.4353714,-7.3621454,921.25
</coordinates>
</Point>
</Placemark>
<Placemark>
<name>
Fri Mar 07 13:20:29 2014 S=0.72 Km/hr
</name>
<styleUrl>
#styleMap_TLP_Normal
</styleUrl>
<Point>
<coordinates>
-39.4354286,-7.3621898,920.59
</coordinates>
</Point>
</Placemark>
<Placemark>
<name>
Fri Mar 07 13:20:39 2014 S=1.43 Km/hr
</name>
<styleUrl>
#styleMap_TLP_Normal
</styleUrl>
<Point>
<coordinates>
-39.4354553,-7.3622127,920.13
</coordinates>
</Point>
</Placemark>
<Placemark>
<name>
Fri Mar 07 13:20:49 2014 S=2.32 Km/hr
</name>
<styleUrl>
#styleMap_TLP_Normal
</styleUrl>
<Point>
<coordinates>
-39.4354057,-7.3622966,920.47
</coordinates>
</Point>
</Placemark>
<Placemark>
<name>
Fri Mar 07 13:20:59 2014 S=2.60 Km/hr
</name>
<styleUrl>
#styleMap_TLP_Normal
</styleUrl>
<Point>
<coordinates>
-39.4353256,-7.3623281,920.50
</coordinates>
</Point>
</Placemark>
<Placemark>
<name>
Fri Mar 07 13:21:09 2014 S=2.78 Km/hr
</name>
<styleUrl>
#styleMap_TLP_Normal
</styleUrl>
<Point>
<coordinates>
-39.4352798,-7.3623657,920.17
</coordinates>
</Point>
</Placemark>
<Placemark>
<name>
Fri Mar 07 13:21:19 2014 S=1.80 Km/hr
</name>
<styleUrl>
#styleMap_TLP_Normal
</styleUrl>
<Point>
<coordinates>
-39.4352760,-7.3624187,919.56
</coordinates>
</Point>
</Placemark>
<Placemark>
<name>
Fri Mar 07 13:21:29 2014 S=2.27 Km/hr
</name>
<styleUrl>
#styleMap_TLP_Normal
</styleUrl>
<Point>
<coordinates>
-39.4352455,-7.3625007,919.84
</coordinates>
</Point>
</Placemark>
<Placemark>
<name>
Fri Mar 07 13:21:39 2014 S=0.89 Km/hr
</name>
<styleUrl>
#styleMap_TLP_Normal
</styleUrl>
<Point>
<coordinates>
-39.4352531,-7.3625751,919.55
</coordinates>
</Point>
</Placemark>
<Placemark>
<name>
Fri Mar 07 13:21:49 2014 S=0.22 Km/hr
</name>
<styleUrl>
#styleMap_TLP_Normal
</styleUrl>
<Point>
<coordinates>
-39.4352570,-7.3626046,918.80
</coordinates>
</Point>
</Placemark>
<Placemark>
<name>
Fri Mar 07 13:21:59 2014 S=1.28 Km/hr
</name>
<styleUrl>
#styleMap_TLP_Normal
</styleUrl>
<Point>
<coordinates>
-39.4352341,-7.3626347,919.03
</coordinates>
</Point>
</Placemark>
<Placemark>
<name>
Fri Mar 07 13:22:09 2014 S=0.93 Km/hr
</name>
<styleUrl>
#styleMap_TLP_Normal
</styleUrl>
<Point>
<coordinates>
-39.4352493,-7.3626833,919.67
</coordinates>
</Point>
</Placemark>
<Placemark>
<name>
Fri Mar 07 13:22:19 2014 S=2.89 Km/hr
</name>
<styleUrl>
#styleMap_TLP_Normal
</styleUrl>
<Point>
<coordinates>
-39.4351616,-7.3627386,921.34
</coordinates>
</Point>
</Placemark>
<Placemark>
<name>
Fri Mar 07 13:22:29 2014 S=1.23 Km/hr
</name>
<styleUrl>
#styleMap_TLP_Normal
</styleUrl>
<Point>
<coordinates>
-39.4351082,-7.3627367,921.84
</coordinates>
</Point>
</Placemark>
<Placemark>
<name>
Fri Mar 07 13:22:39 2014 S=2.98 Km/hr
</name>
<styleUrl>
#styleMap_TLP_Normal
</styleUrl>
<Point>
<coordinates>
-39.4351997,-7.3627443,920.52
</coordinates>
</Point>
</Placemark>
<Placemark>
<name>
Fri Mar 07 13:22:49 2014 S=2.51 Km/hr
</name>
<styleUrl>
#styleMap_TLP_Normal
</styleUrl>
<Point>
<coordinates>
-39.4351997,-7.3628283,920.78
</coordinates>
</Point>
</Placemark>
<Placemark>
<name>
Fri Mar 07 13:22:59 2014 S=1.67 Km/hr
</name>
<styleUrl>
#styleMap_TLP_Normal
</styleUrl>
<Point>
<coordinates>
-39.4351883,-7.3628449,920.78
</coordinates>
</Point>
</Placemark>
<Placemark>
<name>
Fri Mar 07 13:23:09 2014 S=2.76 Km/hr
</name>
<styleUrl>
#styleMap_TLP_Normal
</styleUrl>
<Point>
<coordinates>
-39.4351463,-7.3629432,921.36
</coordinates>
</Point>
</Placemark>
<Placemark>
<name>
Fri Mar 07 13:23:19 2014 S=0.56 Km/hr
</name>
<styleUrl>
#styleMap_TLP_Normal
</styleUrl>
<Point>
<coordinates>
-39.4351349,-7.3629818,921.22
</coordinates>
</Point>
</Placemark>
<Placemark>
<name>
Fri Mar 07 13:23:29 2014 S=1.93 Km/hr
</name>
<styleUrl>
#styleMap_TLP_Normal
</styleUrl>
<Point>
<coordinates>
-39.4351578,-7.3630300,920.73
</coordinates>
</Point>
</Placemark>
<Placemark>
<name>
Fri Mar 07 13:23:39 2014 S=0.55 Km/hr
</name>
<styleUrl>
#styleMap_TLP_Normal
</styleUrl>
<Point>
<coordinates>
-39.4351616,-7.3630824,920.47
</coordinates>
</Point>
</Placemark>
<Placemark>
<name>
Fri Mar 07 13:23:49 2014 S=3.59 Km/hr
</name>
<styleUrl>
#styleMap_TLP_Normal
</styleUrl>
<Point>
<coordinates>
-39.4350777,-7.3631430,920.17
</coordinates>
</Point>
</Placemark>
<Placemark>
<name>
Fri Mar 07 13:23:59 2014 S=1.02 Km/hr
</name>
<styleUrl>
#styleMap_TLP_Normal
</styleUrl>
<Point>
<coordinates>
-39.4349937,-7.3631759,920.64
</coordinates>
</Point>
</Placemark>
<Placemark>
<name>
Fri Mar 07 13:24:09 2014 S=3.17 Km/hr
</name>
<styleUrl>
#styleMap_TLP_Normal
</styleUrl>
<Point>
<coordinates>
-39.4350929,-7.3631387,920.48
</coordinates>
</Point>
</Placemark>
<Placemark>
<name>
Fri Mar 07 13:24:19 2014 S=3.59 Km/hr
</name>
<styleUrl>
#styleMap_TLP_Normal
</styleUrl>
<Point>
<coordinates>
-39.4352036,-7.3630738,919.77
</coordinates>
</Point>
</Placemark>
<Placemark>
<name>
Fri Mar 07 13:24:29 2014 S=2.99 Km/hr
</name>
<styleUrl>
#styleMap_TLP_Normal
</styleUrl>
<Point>
<coordinates>
-39.4353065,-7.3630514,917.39
</coordinates>
</Point>
</Placemark>
<Placemark>
<name>
Fri Mar 07 13:24:39 2014 S=2.57 Km/hr
</name>
<styleUrl>
#styleMap_TLP_Normal
</styleUrl>
<Point>
<coordinates>
-39.4353752,-7.3630829,914.81
</coordinates>
</Point>
</Placemark>
<Placemark>
<name>
Fri Mar 07 13:24:49 2014 S=2.08 Km/hr
</name>
<styleUrl>
#styleMap_TLP_Normal
</styleUrl>
<Point>
<coordinates>
-39.4354324,-7.3631029,913.05
</coordinates>
</Point>
</Placemark>
<Placemark>
<name>
Fri Mar 07 13:24:59 2014 S=2.62 Km/hr
</name>
<styleUrl>
#styleMap_TLP_Normal
</styleUrl>
<Point>
<coordinates>
-39.4355011,-7.3630829,911.13
</coordinates>
</Point>
</Placemark>
<Placemark>
<name>
Fri Mar 07 13:25:09 2014 S=3.82 Km/hr
</name>
<styleUrl>
#styleMap_TLP_Normal
</styleUrl>
<Point>
<coordinates>
-39.4354668,-7.3631949,912.14
</coordinates>
</Point>
</Placemark>
<Placemark>
<name>
Fri Mar 07 13:25:19 2014 S=4.14 Km/hr
</name>
<styleUrl>
#styleMap_TLP_Normal
</styleUrl>
<Point>
<coordinates>
-39.4354897,-7.3633013,911.64
</coordinates>
</Point>
</Placemark>
<Placemark>
<name>
Fri Mar 07 13:25:29 2014 S=2.15 Km/hr
</name>
<styleUrl>
#styleMap_TLP_Normal
</styleUrl>
<Point>
<coordinates>
-39.4355392,-7.3633728,912.39
</coordinates>
</Point>
</Placemark>
<Placemark>
<name>
Fri Mar 07 13:25:39 2014 S=4.23 Km/hr
</name>
<styleUrl>
#styleMap_TLP_Normal
</styleUrl>
<Point>
<coordinates>
-39.4355927,-7.3634467,912.14
</coordinates>
</Point>
</Placemark>
<Placemark>
<name>
Fri Mar 07 13:25:49 2014 S=3.67 Km/hr
</name>
<styleUrl>
#styleMap_TLP_Normal
</styleUrl>
<Point>
<coordinates>
-39.4356384,-7.3635354,911.97
</coordinates>
</Point>
</Placemark>
<Placemark>
<name>
Fri Mar 07 13:25:59 2014 S=3.84 Km/hr
</name>
<styleUrl>
#styleMap_TLP_Normal
</styleUrl>
<Point>
<coordinates>
-39.4356842,-7.3636308,912.91
</coordinates>
</Point>
</Placemark>
<Placemark>
<name>
Fri Mar 07 13:26:09 2014 S=3.27 Km/hr
</name>
<styleUrl>
#styleMap_TLP_Normal
</styleUrl>
<Point>
<coordinates>
-39.4356537,-7.3637285,914.23
</coordinates>
</Point>
</Placemark>
<Placemark>
<name>
Fri Mar 07 13:26:19 2014 S=2.62 Km/hr
</name>
<styleUrl>
#styleMap_TLP_Normal
</styleUrl>
<Point>
<coordinates>
-39.4356117,-7.3637991,914.44
</coordinates>
</Point>
</Placemark>
<Placemark>
<name>
Fri Mar 07 13:26:29 2014 S=2.90 Km/hr
</name>
<styleUrl>
#styleMap_TLP_Normal
</styleUrl>
<Point>
<coordinates>
-39.4355621,-7.3638892,913.72
</coordinates>
</Point>
</Placemark>
<Placemark>
<name>
Fri Mar 07 13:26:39 2014 S=3.52 Km/hr
</name>
<styleUrl>
#styleMap_TLP_Normal
</styleUrl>
<Point>
<coordinates>
-39.4355469,-7.3639960,913.72
</coordinates>
</Point>
</Placemark>
<Placemark>
<name>
Fri Mar 07 13:26:49 2014 S=0.26 Km/hr
</name>
<styleUrl>
#styleMap_TLP_Normal
</styleUrl>
<Point>
<coordinates>
-39.4355202,-7.3640180,913.97
</coordinates>
</Point>
</Placemark>
<Placemark>
<name>
Fri Mar 07 13:26:59 2014 S=1.12 Km/hr
</name>
<styleUrl>
#styleMap_TLP_Normal
</styleUrl>
<Point>
<coordinates>
-39.4355354,-7.3640232,913.63
</coordinates>
</Point>
</Placemark>
<Placemark>
<name>
Fri Mar 07 13:27:09 2014 S=1.54 Km/hr
</name>
<styleUrl>
#styleMap_TLP_Normal
</styleUrl>
<Point>
<coordinates>
-39.4355927,-7.3640308,913.20
</coordinates>
</Point>
</Placemark>
<Placemark>
<name>
Fri Mar 07 13:27:19 2014 S=0.83 Km/hr
</name>
<styleUrl>
#styleMap_TLP_Normal
</styleUrl>
<Point>
<coordinates>
-39.4355621,-7.3640409,912.83
</coordinates>
</Point>
</Placemark>
<Placemark>
<name>
Fri Mar 07 13:27:29 2014 S=1.75 Km/hr
</name>
<styleUrl>
#styleMap_TLP_Normal
</styleUrl>
<Point>
<coordinates>
-39.4355240,-7.3640561,912.75
</coordinates>
</Point>
</Placemark>
<Placemark>
<name>
Fri Mar 07 13:27:39 2014 S=2.72 Km/hr
</name>
<styleUrl>
#styleMap_TLP_Normal
</styleUrl>
<Point>
<coordinates>
-39.4354706,-7.3641186,912.84
</coordinates>
</Point>
</Placemark>
<Placemark>
<name>
Fri Mar 07 13:27:49 2014 S=1.75 Km/hr
</name>
<styleUrl>
#styleMap_TLP_Normal
</styleUrl>
<Point>
<coordinates>
-39.4354630,-7.3642044,914.39
</coordinates>
</Point>
</Placemark>
<Placemark>
<name>
Fri Mar 07 13:27:59 2014 S=2.60 Km/hr
</name>
<styleUrl>
#styleMap_TLP_Normal
</styleUrl>
<Point>
<coordinates>
-39.4353638,-7.3642845,915.34
</coordinates>
</Point>
</Placemark>
<Placemark>
<name>
Fri Mar 07 13:28:09 2014 S=0.40 Km/hr
</name>
<styleUrl>
#styleMap_TLP_Normal
</styleUrl>
<Point>
<coordinates>
-39.4353790,-7.3643165,915.00
</coordinates>
</Point>
</Placemark>
<Placemark>
<name>
Fri Mar 07 13:28:19 2014 S=1.01 Km/hr
</name>
<styleUrl>
#styleMap_TLP_Normal
</styleUrl>
<Point>
<coordinates>
-39.4353981,-7.3643146,915.00
</coordinates>
</Point>
</Placemark>
<Placemark>
<name>
Fri Mar 07 13:28:29 2014 S=0.94 Km/hr
</name>
<styleUrl>
#styleMap_TLP_Normal
</styleUrl>
<Point>
<coordinates>
-39.4353905,-7.3643184,915.08
</coordinates>
</Point>
</Placemark>
<Placemark>
<name>
Fri Mar 07 13:28:39 2014 S=2.59 Km/hr
</name>
<styleUrl>
#styleMap_TLP_Normal
</styleUrl>
<Point>
<coordinates>
-39.4353523,-7.3642802,915.69
</coordinates>
</Point>
</Placemark>
<Placemark>
<name>
Fri Mar 07 13:28:49 2014 S=1.69 Km/hr
</name>
<styleUrl>
#styleMap_TLP_Normal
</styleUrl>
<Point>
<coordinates>
-39.4353180,-7.3642507,917.09
</coordinates>
</Point>
</Placemark>
<Placemark>
<name>
Fri Mar 07 13:28:59 2014 S=2.26 Km/hr
</name>
<styleUrl>
#styleMap_TLP_Normal
</styleUrl>
<Point>
<coordinates>
-39.4352493,-7.3642745,917.38
</coordinates>
</Point>
</Placemark>
<Placemark>
<name>
Fri Mar 07 13:29:09 2014 S=1.92 Km/hr
</name>
<styleUrl>
#styleMap_TLP_Normal
</styleUrl>
<Point>
<coordinates>
-39.4351921,-7.3642902,917.72
</coordinates>
</Point>
</Placemark>
<Placemark>
<name>
Fri Mar 07 13:29:19 2014 S=2.28 Km/hr
</name>
<styleUrl>
#styleMap_TLP_Normal
</styleUrl>
<Point>
<coordinates>
-39.4351273,-7.3643007,918.19
</coordinates>
</Point>
</Placemark>
<Placemark>
<name>
Fri Mar 07 13:29:29 2014 S=3.36 Km/hr
</name>
<styleUrl>
#styleMap_TLP_Normal
</styleUrl>
<Point>
<coordinates>
-39.4349709,-7.3643184,918.88
</coordinates>
</Point>
</Placemark>
<Placemark>
<name>
Fri Mar 07 13:29:39 2014 S=2.50 Km/hr
</name>
<styleUrl>
#styleMap_TLP_Normal
</styleUrl>
<Point>
<coordinates>
-39.4349670,-7.3643937,918.22
</coordinates>
</Point>
</Placemark>
<Placemark>
<name>
Fri Mar 07 13:29:49 2014 S=3.34 Km/hr
</name>
<styleUrl>
#styleMap_TLP_Normal
</styleUrl>
<Point>
<coordinates>
-39.4348946,-7.3644452,918.48
</coordinates>
</Point>
</Placemark>
<Placemark>
<name>
Fri Mar 07 13:29:59 2014 S=3.18 Km/hr
</name>
<styleUrl>
#styleMap_TLP_Normal
</styleUrl>
<Point>
<coordinates>
-39.4349136,-7.3644676,919.45
</coordinates>
</Point>
</Placemark>
<Placemark>
<name>
Fri Mar 07 13:30:09 2014 S=2.24 Km/hr
</name>
<styleUrl>
#styleMap_TLP_Normal
</styleUrl>
<Point>
<coordinates>
-39.4349136,-7.3643918,919.52
</coordinates>
</Point>
</Placemark>
<Placemark>
<name>
Fri Mar 07 13:30:19 2014 S=1.17 Km/hr
</name>
<styleUrl>
#styleMap_TLP_Normal
</styleUrl>
<Point>
<coordinates>
-39.4349098,-7.3643551,918.78
</coordinates>
</Point>
</Placemark>
<Placemark>
<name>
Fri Mar 07 13:30:29 2014 S=2.74 Km/hr
</name>
<styleUrl>
#styleMap_TLP_Normal
</styleUrl>
<Point>
<coordinates>
-39.4349365,-7.3642631,917.72
</coordinates>
</Point>
</Placemark>
<Placemark>
<name>
Fri Mar 07 13:30:39 2014 S=1.53 Km/hr
</name>
<styleUrl>
#styleMap_TLP_Normal
</styleUrl>
<Point>
<coordinates>
-39.4349442,-7.3641853,917.41
</coordinates>
</Point>
</Placemark>
<Placemark>
<name>
Fri Mar 07 13:30:49 2014 S=2.80 Km/hr
</name>
<styleUrl>
#styleMap_TLP_Normal
</styleUrl>
<Point>
<coordinates>
-39.4349556,-7.3640985,916.94
</coordinates>
</Point>
</Placemark>
<Placemark>
<name>
Fri Mar 07 13:30:59 2014 S=0.47 Km/hr
</name>
<styleUrl>
#styleMap_TLP_Normal
</styleUrl>
<Point>
<coordinates>
-39.4349518,-7.3640537,915.45
</coordinates>
</Point>
</Placemark>
<Placemark>
<name>
Fri Mar 07 13:31:09 2014 S=3.41 Km/hr
</name>
<styleUrl>
#styleMap_TLP_Normal
</styleUrl>
<Point>
<coordinates>
-39.4348831,-7.3641005,916.91
</coordinates>
</Point>
</Placemark>
<Placemark>
<name>
Fri Mar 07 13:31:19 2014 S=2.33 Km/hr
</name>
<styleUrl>
#styleMap_TLP_Normal
</styleUrl>
<Point>
<coordinates>
-39.4348145,-7.3641152,917.36
</coordinates>
</Point>
</Placemark>
<Placemark>
<name>
Fri Mar 07 13:31:29 2014 S=2.83 Km/hr
</name>
<styleUrl>
#styleMap_TLP_Normal
</styleUrl>
<Point>
<coordinates>
-39.4347305,-7.3641319,917.58
</coordinates>
</Point>
</Placemark>
<Placemark>
<name>
Fri Mar 07 13:31:39 2014 S=3.89 Km/hr
</name>
<styleUrl>
#styleMap_TLP_Normal
</styleUrl>
<Point>
<coordinates>
-39.4346313,-7.3641577,919.80
</coordinates>
</Point>
</Placemark>
<Placemark>
<name>
Fri Mar 07 13:31:49 2014 S=1.78 Km/hr
</name>
<styleUrl>
#styleMap_TLP_Normal
</styleUrl>
<Point>
<coordinates>
-39.4345741,-7.3642240,920.88
</coordinates>
</Point>
</Placemark>
<Placemark>
<name>
Fri Mar 07 13:31:59 2014 S=1.83 Km/hr
</name>
<styleUrl>
#styleMap_TLP_Normal
</styleUrl>
<Point>
<coordinates>
-39.4345016,-7.3642440,921.38
</coordinates>
</Point>
</Placemark>
<Placemark>
<name>
Fri Mar 07 13:32:09 2014 S=2.79 Km/hr
</name>
<styleUrl>
#styleMap_TLP_Normal
</styleUrl>
<Point>
<coordinates>
-39.4344711,-7.3642430,921.53
</coordinates>
</Point>
</Placemark>
<Placemark>
<name>
Fri Mar 07 13:32:19 2014 S=4.09 Km/hr
</name>
<styleUrl>
#styleMap_TLP_Normal
</styleUrl>
<Point>
<coordinates>
-39.4343796,-7.3642488,921.64
</coordinates>
</Point>
</Placemark>
<Placemark>
<name>
Fri Mar 07 13:32:29 2014 S=1.66 Km/hr
</name>
<styleUrl>
#styleMap_TLP_Normal
</styleUrl>
<Point>
<coordinates>
-39.4343185,-7.3642435,921.97
</coordinates>
</Point>
</Placemark>
<Placemark>
<name>
Fri Mar 07 13:32:39 2014 S=3.10 Km/hr
</name>
<styleUrl>
#styleMap_TLP_Normal
</styleUrl>
<Point>
<coordinates>
-39.4342880,-7.3642898,921.75
</coordinates>
</Point>
</Placemark>
<Placemark>
<name>
Fri Mar 07 13:32:49 2014 S=2.33 Km/hr
</name>
<styleUrl>
#styleMap_TLP_Normal
</styleUrl>
<Point>
<coordinates>
-39.4342346,-7.3643298,921.94
</coordinates>
</Point>
</Placemark>
<Placemark>
<name>
Fri Mar 07 13:32:59 2014 S=1.14 Km/hr
</name>
<styleUrl>
#styleMap_TLP_Normal
</styleUrl>
<Point>
<coordinates>
-39.4342613,-7.3643532,921.88
</coordinates>
</Point>
</Placemark>
<Placemark>
<name>
Fri Mar 07 13:33:09 2014 S=1.43 Km/hr
</name>
<styleUrl>
#styleMap_TLP_Normal
</styleUrl>
<Point>
<coordinates>
-39.4342651,-7.3643885,922.13
</coordinates>
</Point>
</Placemark>
<Placemark>
<name>
Fri Mar 07 13:33:19 2014 S=0.32 Km/hr
</name>
<styleUrl>
#styleMap_TLP_Normal
</styleUrl>
<Point>
<coordinates>
-39.4342690,-7.3643894,922.09
</coordinates>
</Point>
</Placemark>
<Placemark>
<name>
Fri Mar 07 13:33:29 2014 S=0.30 Km/hr
</name>
<styleUrl>
#styleMap_TLP_Normal
</styleUrl>
<Point>
<coordinates>
-39.4342728,-7.3643918,922.03
</coordinates>
</Point>
</Placemark>
<Placemark>
<name>
Fri Mar 07 13:33:39 2014 S=0.80 Km/hr
</name>
<styleUrl>
#styleMap_TLP_Normal
</styleUrl>
<Point>
<coordinates>
-39.4342804,-7.3643904,922.00
</coordinates>
</Point>
</Placemark>
<Placemark>
<name>
Fri Mar 07 13:33:49 2014 S=0.26 Km/hr
</name>
<styleUrl>
#styleMap_TLP_Normal
</styleUrl>
<Point>
<coordinates>
-39.4342728,-7.3643961,921.97
</coordinates>
</Point>
</Placemark>
<Placemark>
<name>
Fri Mar 07 13:33:59 2014 S=0.52 Km/hr
</name>
<styleUrl>
#styleMap_TLP_Normal
</styleUrl>
<Point>
<coordinates>
-39.4342651,-7.3644018,921.95
</coordinates>
</Point>
</Placemark>
<Placemark>
<name>
Fri Mar 07 13:34:09 2014 S=0.44 Km/hr
</name>
<styleUrl>
#styleMap_TLP_Normal
</styleUrl>
<Point>
<coordinates>
-39.4342651,-7.3644047,921.95
</coordinates>
</Point>
</Placemark>
<Placemark>
<name>
Fri Mar 07 13:34:19 2014 S=1.12 Km/hr
</name>
<styleUrl>
#styleMap_TLP_Normal
</styleUrl>
<Point>
<coordinates>
-39.4342613,-7.3644080,921.98
</coordinates>
</Point>
</Placemark>
<Placemark>
<name>
Fri Mar 07 13:34:29 2014 S=0.95 Km/hr
</name>
<styleUrl>
#styleMap_TLP_Normal
</styleUrl>
<Point>
<coordinates>
-39.4342537,-7.3644538,921.39
</coordinates>
</Point>
</Placemark>
<Placemark>
<name>
Fri Mar 07 13:34:39 2014 S=0.68 Km/hr
</name>
<styleUrl>
#styleMap_TLP_Normal
</styleUrl>
<Point>
<coordinates>
-39.4342461,-7.3644581,921.39
</coordinates>
</Point>
</Placemark>
<Placemark>
<name>
Fri Mar 07 13:34:49 2014 S=0.22 Km/hr
</name>
<styleUrl>
#styleMap_TLP_Normal
</styleUrl>
<Point>
<coordinates>
-39.4342499,-7.3644595,921.33
</coordinates>
</Point>
</Placemark>
<Placemark>
<name>
Fri Mar 07 13:34:59 2014 S=0.19 Km/hr
</name>
<styleUrl>
#styleMap_TLP_Normal
</styleUrl>
<Point>
<coordinates>
-39.4342499,-7.3644619,921.34
</coordinates>
</Point>
</Placemark>
<Placemark>
<name>
Fri Mar 07 13:35:09 2014 S=1.54 Km/hr
</name>
<styleUrl>
#styleMap_TLP_Normal
</styleUrl>
<Point>
<coordinates>
-39.4342308,-7.3644867,921.33
</coordinates>
</Point>
</Placemark>
<Placemark>
<name>
Fri Mar 07 13:35:19 2014 S=1.55 Km/hr
</name>
<styleUrl>
#styleMap_TLP_Normal
</styleUrl>
<Point>
<coordinates>
-39.4342499,-7.3645077,920.77
</coordinates>
</Point>
</Placemark>
<Placemark>
<name>
Fri Mar 07 13:35:29 2014 S=1.20 Km/hr
</name>
<styleUrl>
#styleMap_TLP_Normal
</styleUrl>
<Point>
<coordinates>
-39.4342575,-7.3645806,920.72
</coordinates>
</Point>
</Placemark>
<Placemark>
<name>
Fri Mar 07 13:35:39 2014 S=0.35 Km/hr
</name>
<styleUrl>
#styleMap_TLP_Normal
</styleUrl>
<Point>
<coordinates>
-39.4342308,-7.3646421,920.53
</coordinates>
</Point>
</Placemark>
<Placemark>
<name>
Fri Mar 07 13:35:49 2014 S=0.81 Km/hr
</name>
<styleUrl>
#styleMap_TLP_Normal
</styleUrl>
<Point>
<coordinates>
-39.4342194,-7.3646498,920.53
</coordinates>
</Point>
</Placemark>
<Placemark>
<name>
Fri Mar 07 13:35:59 2014 S=1.05 Km/hr
</name>
<styleUrl>
#styleMap_TLP_Normal
</styleUrl>
<Point>
<coordinates>
-39.4342155,-7.3646555,920.50
</coordinates>
</Point>
</Placemark>
<Placemark>
<name>
Fri Mar 07 13:36:09 2014 S=1.06 Km/hr
</name>
<styleUrl>
#styleMap_TLP_Normal
</styleUrl>
<Point>
<coordinates>
-39.4342232,-7.3647170,922.23
</coordinates>
</Point>
</Placemark>
<Placemark>
<name>
Fri Mar 07 13:36:19 2014 S=0.38 Km/hr
</name>
<styleUrl>
#styleMap_TLP_Normal
</styleUrl>
<Point>
<coordinates>
-39.4342422,-7.3647647,922.33
</coordinates>
</Point>
</Placemark>
<Placemark>
<name>
Fri Mar 07 13:36:29 2014 S=0.96 Km/hr
</name>
<styleUrl>
#styleMap_TLP_Normal
</styleUrl>
<Point>
<coordinates>
-39.4342499,-7.3647652,922.31
</coordinates>
</Point>
</Placemark>
<Placemark>
<name>
Fri Mar 07 13:36:39 2014 S=0.70 Km/hr
</name>
<styleUrl>
#styleMap_TLP_Normal
</styleUrl>
<Point>
<coordinates>
-39.4342499,-7.3647699,922.28
</coordinates>
</Point>
</Placemark>
<Placemark>
<name>
Fri Mar 07 13:36:49 2014 S=1.10 Km/hr
</name>
<styleUrl>
#styleMap_TLP_Normal
</styleUrl>
<Point>
<coordinates>
-39.4342537,-7.3648200,921.75
</coordinates>
</Point>
</Placemark>
<Placemark>
<name>
Fri Mar 07 13:36:59 2014 S=0.90 Km/hr
</name>
<styleUrl>
#styleMap_TLP_Normal
</styleUrl>
<Point>
<coordinates>
-39.4342461,-7.3648291,921.73
</coordinates>
</Point>
</Placemark>
<Placemark>
<name>
Fri Mar 07 13:37:09 2014 S=0.71 Km/hr
</name>
<styleUrl>
#styleMap_TLP_Normal
</styleUrl>
<Point>
<coordinates>
-39.4342308,-7.3648381,921.72
</coordinates>
</Point>
</Placemark>
<Placemark>
<name>
Fri Mar 07 13:37:19 2014 S=0.31 Km/hr
</name>
<styleUrl>
#styleMap_TLP_Normal
</styleUrl>
<Point>
<coordinates>
-39.4342575,-7.3649931,920.86
</coordinates>
</Point>
</Placemark>
<Placemark>
<name>
Fri Mar 07 13:37:29 2014 S=0.52 Km/hr
</name>
<styleUrl>
#styleMap_TLP_Normal
</styleUrl>
<Point>
<coordinates>
-39.4342499,-7.3650112,920.22
</coordinates>
</Point>
</Placemark>
<Placemark>
<name>
Fri Mar 07 13:37:39 2014 S=0.97 Km/hr
</name>
<styleUrl>
#styleMap_TLP_Normal
</styleUrl>
<Point>
<coordinates>
-39.4342384,-7.3650188,920.25
</coordinates>
</Point>
</Placemark>
<Placemark>
<name>
Fri Mar 07 13:37:49 2014 S=1.58 Km/hr
</name>
<styleUrl>
#styleMap_TLP_Normal
</styleUrl>
<Point>
<coordinates>
-39.4342117,-7.3650446,920.39
</coordinates>
</Point>
</Placemark>
<Placemark>
<name>
Fri Mar 07 13:37:59 2014 S=0.91 Km/hr
</name>
<styleUrl>
#styleMap_TLP_Normal
</styleUrl>
<Point>
<coordinates>
-39.4342308,-7.3650875,920.36
</coordinates>
</Point>
</Placemark>
<Placemark>
<name>
Fri Mar 07 13:38:10 2014 S=0.66 Km/hr
</name>
<styleUrl>
#styleMap_TLP_Normal
</styleUrl>
<Point>
<coordinates>
-39.4342079,-7.3651571,921.09
</coordinates>
</Point>
</Placemark>
<Placemark>
<name>
Fri Mar 07 13:38:20 2014 S=0.98 Km/hr
</name>
<styleUrl>
#styleMap_TLP_Normal
</styleUrl>
<Point>
<coordinates>
-39.4341927,-7.3651638,921.19
</coordinates>
</Point>
</Placemark>
<Placemark>
<name>
Fri Mar 07 13:38:30 2014 S=0.66 Km/hr
</name>
<styleUrl>
#styleMap_TLP_Normal
</styleUrl>
<Point>
<coordinates>
-39.4341698,-7.3652205,920.64
</coordinates>
</Point>
</Placemark>
<Placemark>
<name>
Fri Mar 07 13:38:40 2014 S=0.11 Km/hr
</name>
<styleUrl>
#styleMap_TLP_Normal
</styleUrl>
<Point>
<coordinates>
-39.4341621,-7.3652315,920.94
</coordinates>
</Point>
</Placemark>
<Placemark>
<name>
Fri Mar 07 13:38:51 2014 S=0.56 Km/hr
</name>
<styleUrl>
#styleMap_TLP_Normal
</styleUrl>
<Point>
<coordinates>
-39.4341621,-7.3652325,920.94
</coordinates>
</Point>
</Placemark>
<Placemark>
<name>
Fri Mar 07 13:39:01 2014 S=1.43 Km/hr
</name>
<styleUrl>
#styleMap_TLP_Normal
</styleUrl>
<Point>
<coordinates>
-39.4341431,-7.3652434,920.94
</coordinates>
</Point>
</Placemark>
<Placemark>
<name>
Fri Mar 07 13:39:11 2014 S=0.15 Km/hr
</name>
<styleUrl>
#styleMap_TLP_Normal
</styleUrl>
<Point>
<coordinates>
-39.4341278,-7.3652453,922.06
</coordinates>
</Point>
</Placemark>
<Placemark>
<name>
Fri Mar 07 13:39:21 2014 S=1.27 Km/hr
</name>
<styleUrl>
#styleMap_TLP_Normal
</styleUrl>
<Point>
<coordinates>
-39.4341125,-7.3652496,922.08
</coordinates>
</Point>
</Placemark>
<Placemark>
<name>
Fri Mar 07 13:39:32 2014 S=1.57 Km/hr
</name>
<styleUrl>
#styleMap_TLP_Normal
</styleUrl>
<Point>
<coordinates>
-39.4339943,-7.3652864,923.75
</coordinates>
</Point>
</Placemark>
<Placemark>
<name>
Fri Mar 07 13:39:42 2014 S=0.54 Km/hr
</name>
<styleUrl>
#styleMap_TLP_Normal
</styleUrl>
<Point>
<coordinates>
-39.4339638,-7.3653011,924.73
</coordinates>
</Point>
</Placemark>
<Placemark>
<name>
Fri Mar 07 13:39:52 2014 S=1.41 Km/hr
</name>
<styleUrl>
#styleMap_TLP_Normal
</styleUrl>
<Point>
<coordinates>
-39.4339600,-7.3653564,924.63
</coordinates>
</Point>
</Placemark>
<Placemark>
<name>
Fri Mar 07 13:40:02 2014 S=1.21 Km/hr
</name>
<styleUrl>
#styleMap_TLP_Normal
</styleUrl>
<Point>
<coordinates>
-39.4339485,-7.3653789,924.73
</coordinates>
</Point>
</Placemark>
<Placemark>
<name>
Fri Mar 07 13:40:13 2014 S=1.20 Km/hr
</name>
<styleUrl>
#styleMap_TLP_Normal
</styleUrl>
<Point>
<coordinates>
-39.4338684,-7.3654046,925.16
</coordinates>
</Point>
</Placemark>
<Placemark>
<name>
Fri Mar 07 13:40:23 2014 S=0.78 Km/hr
</name>
<styleUrl>
#styleMap_TLP_Normal
</styleUrl>
<Point>
<coordinates>
-39.4338493,-7.3653998,925.13
</coordinates>
</Point>
</Placemark>
<Placemark>
<name>
Fri Mar 07 13:40:33 2014 S=2.02 Km/hr
</name>
<styleUrl>
#styleMap_TLP_Normal
</styleUrl>
<Point>
<coordinates>
-39.4337997,-7.3654170,926.81
</coordinates>
</Point>
</Placemark>
<Placemark>
<name>
Fri Mar 07 13:40:43 2014 S=0.34 Km/hr
</name>
<styleUrl>
#styleMap_TLP_Finish
</styleUrl>
<Point>
<coordinates>
-39.4337730,-7.3654089,926.06
</coordinates>
</Point>
</Placemark>
</Folder>
</Document>
</kml>
