# Supplementary material for: Lévy foraging patterns of rural humans
Source: PLoS One. 2018 Jun 18;13(6):e0199099. doi: 10.1371/journal.pone.0199099 (PMC6005560; doi:10.1371/journal.pone.0199099)
Supplement: S5 File — (ZIP) [file pone.0199099.s005.zip › H-02-MA/Holux_M-241_Start_20140226-080204_Finish_20140226-122624.txt]

-7.35837	-39.41126	Wed Feb 26 08:02:04 2014 S=0.75 Km/hr
-7.35829	-39.41125	Wed Feb 26 08:02:14 2014 S=0.23 Km/hr
-7.35831	-39.41125	Wed Feb 26 08:02:24 2014 S=0.39 Km/hr
-7.35842	-39.41125	Wed Feb 26 08:02:34 2014 S=0.80 Km/hr
-7.35844	-39.41124	Wed Feb 26 08:02:44 2014 S=0.49 Km/hr
-7.35848	-39.41125	Wed Feb 26 08:02:54 2014 S=2.39 Km/hr
-7.35854	-39.41129	Wed Feb 26 08:03:04 2014 S=2.73 Km/hr
-7.35867	-39.41140	Wed Feb 26 08:03:14 2014 S=1.66 Km/hr
-7.35874	-39.41143	Wed Feb 26 08:03:24 2014 S=2.37 Km/hr
-7.35882	-39.41147	Wed Feb 26 08:03:34 2014 S=2.86 Km/hr
-7.35892	-39.41148	Wed Feb 26 08:03:44 2014 S=2.18 Km/hr
-7.35898	-39.41148	Wed Feb 26 08:03:54 2014 S=3.18 Km/hr
-7.35905	-39.41150	Wed Feb 26 08:04:04 2014 S=3.35 Km/hr
-7.35907	-39.41146	Wed Feb 26 08:04:14 2014 S=2.25 Km/hr
-7.35916	-39.41145	Wed Feb 26 08:04:24 2014 S=3.28 Km/hr
-7.35924	-39.41145	Wed Feb 26 08:04:34 2014 S=2.34 Km/hr
-7.35931	-39.41145	Wed Feb 26 08:04:44 2014 S=2.23 Km/hr
-7.35938	-39.41143	Wed Feb 26 08:04:54 2014 S=2.67 Km/hr
-7.35943	-39.41142	Wed Feb 26 08:05:04 2014 S=2.48 Km/hr
-7.35950	-39.41139	Wed Feb 26 08:05:14 2014 S=2.50 Km/hr
-7.35956	-39.41137	Wed Feb 26 08:05:24 2014 S=1.95 Km/hr
-7.35964	-39.41135	Wed Feb 26 08:05:34 2014 S=2.69 Km/hr
-7.35970	-39.41132	Wed Feb 26 08:05:44 2014 S=2.79 Km/hr
-7.35973	-39.41132	Wed Feb 26 08:05:54 2014 S=1.89 Km/hr
-7.35978	-39.41130	Wed Feb 26 08:06:04 2014 S=2.75 Km/hr
-7.35983	-39.41130	Wed Feb 26 08:06:14 2014 S=1.43 Km/hr
-7.35987	-39.41132	Wed Feb 26 08:06:24 2014 S=3.27 Km/hr
-7.35990	-39.41136	Wed Feb 26 08:06:34 2014 S=1.74 Km/hr
-7.35993	-39.41134	Wed Feb 26 08:06:44 2014 S=1.25 Km/hr
-7.35999	-39.41137	Wed Feb 26 08:06:54 2014 S=1.58 Km/hr
-7.36007	-39.41141	Wed Feb 26 08:07:04 2014 S=2.16 Km/hr
-7.36009	-39.41143	Wed Feb 26 08:07:14 2014 S=0.85 Km/hr
-7.36008	-39.41144	Wed Feb 26 08:07:24 2014 S=0.69 Km/hr
-7.36009	-39.41143	Wed Feb 26 08:07:34 2014 S=1.46 Km/hr
-7.36024	-39.41150	Wed Feb 26 08:07:44 2014 S=3.43 Km/hr
-7.36034	-39.41158	Wed Feb 26 08:07:54 2014 S=3.56 Km/hr
-7.36036	-39.41164	Wed Feb 26 08:08:04 2014 S=3.28 Km/hr
-7.36045	-39.41171	Wed Feb 26 08:08:14 2014 S=3.81 Km/hr
-7.36050	-39.41180	Wed Feb 26 08:08:24 2014 S=3.63 Km/hr
-7.36053	-39.41187	Wed Feb 26 08:08:34 2014 S=2.82 Km/hr
-7.36056	-39.41193	Wed Feb 26 08:08:44 2014 S=2.53 Km/hr
-7.36058	-39.41198	Wed Feb 26 08:08:54 2014 S=2.17 Km/hr
-7.36061	-39.41201	Wed Feb 26 08:09:04 2014 S=1.74 Km/hr
-7.36059	-39.41207	Wed Feb 26 08:09:14 2014 S=1.82 Km/hr
-7.36064	-39.41215	Wed Feb 26 08:09:24 2014 S=2.87 Km/hr
-7.36066	-39.41216	Wed Feb 26 08:09:34 2014 S=0.99 Km/hr
-7.36064	-39.41219	Wed Feb 26 08:09:44 2014 S=1.76 Km/hr
-7.36063	-39.41229	Wed Feb 26 08:09:54 2014 S=1.95 Km/hr
-7.36060	-39.41237	Wed Feb 26 08:10:04 2014 S=2.04 Km/hr
-7.36053	-39.41241	Wed Feb 26 08:10:14 2014 S=1.27 Km/hr
-7.36045	-39.41246	Wed Feb 26 08:10:24 2014 S=2.00 Km/hr
-7.36043	-39.41251	Wed Feb 26 08:10:34 2014 S=1.92 Km/hr
-7.36043	-39.41257	Wed Feb 26 08:10:44 2014 S=2.43 Km/hr
-7.36038	-39.41261	Wed Feb 26 08:10:54 2014 S=1.61 Km/hr
-7.36038	-39.41265	Wed Feb 26 08:11:04 2014 S=2.09 Km/hr
-7.36035	-39.41270	Wed Feb 26 08:11:14 2014 S=2.17 Km/hr
-7.36033	-39.41274	Wed Feb 26 08:11:24 2014 S=0.90 Km/hr
-7.36029	-39.41283	Wed Feb 26 08:11:34 2014 S=2.23 Km/hr
-7.36029	-39.41288	Wed Feb 26 08:11:44 2014 S=2.03 Km/hr
-7.36025	-39.41295	Wed Feb 26 08:11:54 2014 S=1.79 Km/hr
-7.36022	-39.41300	Wed Feb 26 08:12:04 2014 S=2.32 Km/hr
-7.36019	-39.41307	Wed Feb 26 08:12:14 2014 S=1.57 Km/hr
-7.36020	-39.41313	Wed Feb 26 08:12:24 2014 S=0.37 Km/hr
-7.36020	-39.41316	Wed Feb 26 08:12:34 2014 S=1.09 Km/hr
-7.36020	-39.41321	Wed Feb 26 08:12:44 2014 S=2.49 Km/hr
-7.36020	-39.41325	Wed Feb 26 08:12:54 2014 S=1.62 Km/hr
-7.36024	-39.41332	Wed Feb 26 08:13:04 2014 S=1.86 Km/hr
-7.36020	-39.41338	Wed Feb 26 08:13:14 2014 S=2.25 Km/hr
-7.36020	-39.41343	Wed Feb 26 08:13:24 2014 S=1.29 Km/hr
-7.36020	-39.41349	Wed Feb 26 08:13:34 2014 S=2.05 Km/hr
-7.36017	-39.41352	Wed Feb 26 08:13:44 2014 S=1.07 Km/hr
-7.36010	-39.41360	Wed Feb 26 08:13:54 2014 S=2.00 Km/hr
-7.36005	-39.41366	Wed Feb 26 08:14:04 2014 S=1.92 Km/hr
-7.36001	-39.41374	Wed Feb 26 08:14:14 2014 S=1.78 Km/hr
-7.36000	-39.41378	Wed Feb 26 08:14:24 2014 S=0.91 Km/hr
-7.36001	-39.41383	Wed Feb 26 08:14:34 2014 S=2.16 Km/hr
-7.36001	-39.41387	Wed Feb 26 08:14:44 2014 S=1.22 Km/hr
-7.35998	-39.41392	Wed Feb 26 08:14:54 2014 S=0.95 Km/hr
-7.35998	-39.41400	Wed Feb 26 08:15:04 2014 S=1.68 Km/hr
-7.35997	-39.41401	Wed Feb 26 08:15:14 2014 S=0.52 Km/hr
-7.35997	-39.41404	Wed Feb 26 08:15:24 2014 S=1.82 Km/hr
-7.35992	-39.41409	Wed Feb 26 08:15:34 2014 S=1.63 Km/hr
-7.35990	-39.41419	Wed Feb 26 08:15:44 2014 S=2.44 Km/hr
-7.35985	-39.41425	Wed Feb 26 08:15:54 2014 S=2.41 Km/hr
-7.35982	-39.41431	Wed Feb 26 08:16:04 2014 S=2.28 Km/hr
-7.35980	-39.41438	Wed Feb 26 08:16:14 2014 S=1.49 Km/hr
-7.35977	-39.41442	Wed Feb 26 08:16:24 2014 S=2.44 Km/hr
-7.35977	-39.41447	Wed Feb 26 08:16:34 2014 S=0.82 Km/hr
-7.35971	-39.41455	Wed Feb 26 08:16:44 2014 S=1.92 Km/hr
-7.35964	-39.41460	Wed Feb 26 08:16:54 2014 S=1.87 Km/hr
-7.35956	-39.41463	Wed Feb 26 08:17:04 2014 S=0.47 Km/hr
-7.35951	-39.41464	Wed Feb 26 08:17:14 2014 S=1.24 Km/hr
-7.35948	-39.41464	Wed Feb 26 08:17:24 2014 S=1.79 Km/hr
-7.35944	-39.41469	Wed Feb 26 08:17:34 2014 S=1.79 Km/hr
-7.35939	-39.41474	Wed Feb 26 08:17:44 2014 S=2.34 Km/hr
-7.35936	-39.41476	Wed Feb 26 08:17:54 2014 S=2.05 Km/hr
-7.35933	-39.41479	Wed Feb 26 08:18:04 2014 S=3.39 Km/hr
-7.35937	-39.41483	Wed Feb 26 08:18:14 2014 S=2.23 Km/hr
-7.35941	-39.41483	Wed Feb 26 08:18:24 2014 S=2.17 Km/hr
-7.35947	-39.41478	Wed Feb 26 08:18:34 2014 S=2.24 Km/hr
-7.35950	-39.41478	Wed Feb 26 08:18:44 2014 S=2.20 Km/hr
-7.35955	-39.41474	Wed Feb 26 08:18:54 2014 S=1.66 Km/hr
-7.35962	-39.41474	Wed Feb 26 08:19:04 2014 S=2.04 Km/hr
-7.35971	-39.41473	Wed Feb 26 08:19:14 2014 S=3.00 Km/hr
-7.35979	-39.41473	Wed Feb 26 08:19:24 2014 S=3.16 Km/hr
-7.35983	-39.41470	Wed Feb 26 08:19:34 2014 S=1.90 Km/hr
-7.35982	-39.41468	Wed Feb 26 08:19:44 2014 S=1.09 Km/hr
-7.35989	-39.41465	Wed Feb 26 08:19:54 2014 S=2.48 Km/hr
-7.35995	-39.41465	Wed Feb 26 08:20:04 2014 S=2.64 Km/hr
-7.35996	-39.41461	Wed Feb 26 08:20:14 2014 S=2.69 Km/hr
-7.36003	-39.41462	Wed Feb 26 08:20:24 2014 S=1.90 Km/hr
-7.36006	-39.41463	Wed Feb 26 08:20:34 2014 S=1.51 Km/hr
-7.36009	-39.41461	Wed Feb 26 08:20:44 2014 S=2.33 Km/hr
-7.36016	-39.41460	Wed Feb 26 08:20:54 2014 S=1.86 Km/hr
-7.36024	-39.41460	Wed Feb 26 08:21:04 2014 S=2.53 Km/hr
-7.36031	-39.41457	Wed Feb 26 08:21:14 2014 S=1.84 Km/hr
-7.36035	-39.41455	Wed Feb 26 08:21:24 2014 S=1.92 Km/hr
-7.36039	-39.41458	Wed Feb 26 08:21:34 2014 S=1.77 Km/hr
-7.36045	-39.41454	Wed Feb 26 08:21:44 2014 S=2.55 Km/hr
-7.36049	-39.41455	Wed Feb 26 08:21:54 2014 S=0.33 Km/hr
-7.36051	-39.41451	Wed Feb 26 08:22:04 2014 S=2.66 Km/hr
-7.36055	-39.41446	Wed Feb 26 08:22:14 2014 S=1.30 Km/hr
-7.36055	-39.41446	Wed Feb 26 08:22:24 2014 S=0.05 Km/hr
-7.36056	-39.41446	Wed Feb 26 08:22:34 2014 S=0.22 Km/hr
-7.36056	-39.41445	Wed Feb 26 08:22:44 2014 S=0.37 Km/hr
-7.36056	-39.41444	Wed Feb 26 08:22:54 2014 S=0.49 Km/hr
-7.36055	-39.41444	Wed Feb 26 08:23:04 2014 S=0.28 Km/hr
-7.36057	-39.41444	Wed Feb 26 08:23:14 2014 S=0.44 Km/hr
-7.36057	-39.41445	Wed Feb 26 08:23:24 2014 S=0.09 Km/hr
-7.36057	-39.41444	Wed Feb 26 08:23:34 2014 S=1.62 Km/hr
-7.36058	-39.41444	Wed Feb 26 08:23:44 2014 S=0.19 Km/hr
-7.36058	-39.41444	Wed Feb 26 08:23:54 2014 S=0.15 Km/hr
-7.36058	-39.41444	Wed Feb 26 08:24:04 2014 S=0.25 Km/hr
-7.36057	-39.41444	Wed Feb 26 08:24:14 2014 S=0.48 Km/hr
-7.36057	-39.41445	Wed Feb 26 08:24:24 2014 S=0.16 Km/hr
-7.36056	-39.41445	Wed Feb 26 08:24:34 2014 S=0.23 Km/hr
-7.36056	-39.41445	Wed Feb 26 08:24:44 2014 S=0.21 Km/hr
-7.36056	-39.41444	Wed Feb 26 08:24:54 2014 S=0.12 Km/hr
-7.36056	-39.41444	Wed Feb 26 08:25:04 2014 S=0.11 Km/hr
-7.36056	-39.41445	Wed Feb 26 08:25:14 2014 S=0.15 Km/hr
-7.36057	-39.41445	Wed Feb 26 08:25:24 2014 S=0.23 Km/hr
-7.36058	-39.41444	Wed Feb 26 08:25:34 2014 S=0.80 Km/hr
-7.36059	-39.41443	Wed Feb 26 08:25:44 2014 S=0.82 Km/hr
-7.36060	-39.41442	Wed Feb 26 08:25:54 2014 S=0.79 Km/hr
-7.36061	-39.41441	Wed Feb 26 08:26:04 2014 S=0.29 Km/hr
-7.36061	-39.41442	Wed Feb 26 08:26:14 2014 S=0.54 Km/hr
-7.36069	-39.41439	Wed Feb 26 08:26:24 2014 S=0.41 Km/hr
-7.36070	-39.41439	Wed Feb 26 08:26:34 2014 S=0.70 Km/hr
-7.36066	-39.41438	Wed Feb 26 08:26:44 2014 S=0.52 Km/hr
-7.36064	-39.41438	Wed Feb 26 08:26:54 2014 S=0.53 Km/hr
-7.36062	-39.41439	Wed Feb 26 08:27:04 2014 S=0.26 Km/hr
-7.36062	-39.41438	Wed Feb 26 08:27:14 2014 S=0.61 Km/hr
-7.36062	-39.41438	Wed Feb 26 08:27:24 2014 S=0.92 Km/hr
-7.36062	-39.41438	Wed Feb 26 08:27:34 2014 S=0.53 Km/hr
-7.36062	-39.41438	Wed Feb 26 08:27:44 2014 S=0.23 Km/hr
-7.36063	-39.41438	Wed Feb 26 08:27:54 2014 S=0.28 Km/hr
-7.36064	-39.41438	Wed Feb 26 08:28:04 2014 S=0.66 Km/hr
-7.36065	-39.41439	Wed Feb 26 08:28:14 2014 S=0.29 Km/hr
-7.36065	-39.41439	Wed Feb 26 08:28:24 2014 S=0.12 Km/hr
-7.36064	-39.41440	Wed Feb 26 08:28:34 2014 S=0.13 Km/hr
-7.36065	-39.41440	Wed Feb 26 08:28:44 2014 S=0.24 Km/hr
-7.36064	-39.41440	Wed Feb 26 08:28:54 2014 S=0.40 Km/hr
-7.36064	-39.41440	Wed Feb 26 08:29:04 2014 S=0.48 Km/hr
-7.36063	-39.41440	Wed Feb 26 08:29:14 2014 S=0.72 Km/hr
-7.36063	-39.41439	Wed Feb 26 08:29:24 2014 S=0.39 Km/hr
-7.36062	-39.41440	Wed Feb 26 08:29:34 2014 S=0.30 Km/hr
-7.36062	-39.41440	Wed Feb 26 08:29:44 2014 S=0.29 Km/hr
-7.36062	-39.41440	Wed Feb 26 08:29:54 2014 S=0.01 Km/hr
-7.36062	-39.41440	Wed Feb 26 08:30:04 2014 S=0.01 Km/hr
-7.36063	-39.41441	Wed Feb 26 08:30:14 2014 S=0.33 Km/hr
-7.36063	-39.41441	Wed Feb 26 08:30:24 2014 S=0.36 Km/hr
-7.36064	-39.41441	Wed Feb 26 08:30:34 2014 S=0.28 Km/hr
-7.36065	-39.41442	Wed Feb 26 08:30:44 2014 S=0.75 Km/hr
-7.36065	-39.41444	Wed Feb 26 08:30:54 2014 S=0.13 Km/hr
-7.36064	-39.41444	Wed Feb 26 08:31:04 2014 S=0.45 Km/hr
-7.36066	-39.41443	Wed Feb 26 08:31:14 2014 S=2.04 Km/hr
-7.36069	-39.41442	Wed Feb 26 08:31:24 2014 S=1.77 Km/hr
-7.36074	-39.41442	Wed Feb 26 08:31:34 2014 S=2.10 Km/hr
-7.36077	-39.41441	Wed Feb 26 08:31:44 2014 S=1.72 Km/hr
-7.36076	-39.41437	Wed Feb 26 08:31:54 2014 S=2.06 Km/hr
-7.36083	-39.41436	Wed Feb 26 08:32:04 2014 S=1.83 Km/hr
-7.36086	-39.41433	Wed Feb 26 08:32:14 2014 S=2.03 Km/hr
-7.36088	-39.41432	Wed Feb 26 08:32:24 2014 S=1.82 Km/hr
-7.36094	-39.41434	Wed Feb 26 08:32:34 2014 S=1.31 Km/hr
-7.36094	-39.41433	Wed Feb 26 08:32:44 2014 S=1.81 Km/hr
-7.36098	-39.41432	Wed Feb 26 08:32:54 2014 S=1.80 Km/hr
-7.36103	-39.41432	Wed Feb 26 08:33:04 2014 S=1.56 Km/hr
-7.36103	-39.41429	Wed Feb 26 08:33:14 2014 S=1.11 Km/hr
-7.36096	-39.41430	Wed Feb 26 08:33:24 2014 S=1.58 Km/hr
-7.36098	-39.41423	Wed Feb 26 08:33:34 2014 S=2.17 Km/hr
-7.36106	-39.41424	Wed Feb 26 08:33:44 2014 S=2.18 Km/hr
-7.36110	-39.41425	Wed Feb 26 08:33:54 2014 S=1.68 Km/hr
-7.36111	-39.41424	Wed Feb 26 08:34:04 2014 S=1.15 Km/hr
-7.36112	-39.41420	Wed Feb 26 08:34:14 2014 S=1.30 Km/hr
-7.36118	-39.41420	Wed Feb 26 08:34:24 2014 S=1.46 Km/hr
-7.36120	-39.41420	Wed Feb 26 08:34:34 2014 S=1.00 Km/hr
-7.36125	-39.41420	Wed Feb 26 08:34:44 2014 S=1.40 Km/hr
-7.36125	-39.41418	Wed Feb 26 08:34:54 2014 S=0.20 Km/hr
-7.36125	-39.41418	Wed Feb 26 08:35:04 2014 S=0.60 Km/hr
-7.36125	-39.41417	Wed Feb 26 08:35:14 2014 S=0.53 Km/hr
-7.36124	-39.41416	Wed Feb 26 08:35:24 2014 S=0.43 Km/hr
-7.36124	-39.41416	Wed Feb 26 08:35:34 2014 S=0.17 Km/hr
-7.36124	-39.41416	Wed Feb 26 08:35:44 2014 S=0.36 Km/hr
-7.36123	-39.41417	Wed Feb 26 08:35:54 2014 S=0.57 Km/hr
-7.36123	-39.41417	Wed Feb 26 08:36:04 2014 S=0.53 Km/hr
-7.36122	-39.41417	Wed Feb 26 08:36:14 2014 S=0.68 Km/hr
-7.36122	-39.41417	Wed Feb 26 08:36:24 2014 S=0.18 Km/hr
-7.36122	-39.41417	Wed Feb 26 08:36:34 2014 S=0.33 Km/hr
-7.36121	-39.41417	Wed Feb 26 08:36:44 2014 S=0.70 Km/hr
-7.36120	-39.41416	Wed Feb 26 08:36:54 2014 S=0.29 Km/hr
-7.36119	-39.41415	Wed Feb 26 08:37:04 2014 S=0.59 Km/hr
-7.36121	-39.41417	Wed Feb 26 08:37:14 2014 S=1.60 Km/hr
-7.36131	-39.41420	Wed Feb 26 08:37:24 2014 S=2.56 Km/hr
-7.36134	-39.41422	Wed Feb 26 08:37:34 2014 S=1.93 Km/hr
-7.36139	-39.41428	Wed Feb 26 08:37:44 2014 S=2.18 Km/hr
-7.36144	-39.41428	Wed Feb 26 08:37:54 2014 S=1.60 Km/hr
-7.36149	-39.41431	Wed Feb 26 08:38:04 2014 S=1.66 Km/hr
-7.36153	-39.41436	Wed Feb 26 08:38:14 2014 S=1.60 Km/hr
-7.36158	-39.41436	Wed Feb 26 08:38:24 2014 S=1.13 Km/hr
-7.36163	-39.41439	Wed Feb 26 08:38:34 2014 S=2.05 Km/hr
-7.36168	-39.41442	Wed Feb 26 08:38:44 2014 S=3.51 Km/hr
-7.36175	-39.41447	Wed Feb 26 08:38:54 2014 S=2.88 Km/hr
-7.36181	-39.41451	Wed Feb 26 08:39:04 2014 S=2.56 Km/hr
-7.36187	-39.41457	Wed Feb 26 08:39:14 2014 S=2.06 Km/hr
-7.36192	-39.41460	Wed Feb 26 08:39:24 2014 S=0.57 Km/hr
-7.36193	-39.41459	Wed Feb 26 08:39:34 2014 S=1.38 Km/hr
-7.36198	-39.41455	Wed Feb 26 08:39:44 2014 S=3.18 Km/hr
-7.36201	-39.41448	Wed Feb 26 08:39:54 2014 S=2.69 Km/hr
-7.36206	-39.41440	Wed Feb 26 08:40:04 2014 S=2.20 Km/hr
-7.36211	-39.41433	Wed Feb 26 08:40:14 2014 S=2.26 Km/hr
-7.36221	-39.41426	Wed Feb 26 08:40:24 2014 S=2.90 Km/hr
-7.36228	-39.41420	Wed Feb 26 08:40:34 2014 S=3.33 Km/hr
-7.36233	-39.41411	Wed Feb 26 08:40:44 2014 S=3.24 Km/hr
-7.36239	-39.41403	Wed Feb 26 08:40:54 2014 S=1.89 Km/hr
-7.36237	-39.41402	Wed Feb 26 08:41:04 2014 S=1.12 Km/hr
-7.36232	-39.41394	Wed Feb 26 08:41:14 2014 S=2.57 Km/hr
-7.36231	-39.41387	Wed Feb 26 08:41:24 2014 S=1.89 Km/hr
-7.36230	-39.41384	Wed Feb 26 08:41:34 2014 S=1.78 Km/hr
-7.36227	-39.41385	Wed Feb 26 08:41:44 2014 S=0.20 Km/hr
-7.36226	-39.41385	Wed Feb 26 08:41:54 2014 S=1.47 Km/hr
-7.36219	-39.41380	Wed Feb 26 08:42:04 2014 S=1.10 Km/hr
-7.36216	-39.41379	Wed Feb 26 08:42:14 2014 S=0.29 Km/hr
-7.36216	-39.41378	Wed Feb 26 08:42:24 2014 S=0.30 Km/hr
-7.36216	-39.41378	Wed Feb 26 08:42:34 2014 S=0.19 Km/hr
-7.36216	-39.41377	Wed Feb 26 08:42:44 2014 S=0.81 Km/hr
-7.36215	-39.41377	Wed Feb 26 08:42:54 2014 S=0.29 Km/hr
-7.36216	-39.41377	Wed Feb 26 08:43:04 2014 S=0.96 Km/hr
-7.36219	-39.41378	Wed Feb 26 08:43:14 2014 S=1.24 Km/hr
-7.36230	-39.41380	Wed Feb 26 08:43:24 2014 S=2.11 Km/hr
-7.36235	-39.41381	Wed Feb 26 08:43:34 2014 S=1.43 Km/hr
-7.36237	-39.41383	Wed Feb 26 08:43:44 2014 S=0.64 Km/hr
-7.36237	-39.41386	Wed Feb 26 08:43:54 2014 S=0.35 Km/hr
-7.36237	-39.41386	Wed Feb 26 08:44:04 2014 S=0.25 Km/hr
-7.36237	-39.41386	Wed Feb 26 08:44:14 2014 S=0.43 Km/hr
-7.36236	-39.41386	Wed Feb 26 08:44:24 2014 S=0.36 Km/hr
-7.36237	-39.41386	Wed Feb 26 08:44:34 2014 S=0.23 Km/hr
-7.36236	-39.41386	Wed Feb 26 08:44:44 2014 S=0.95 Km/hr
-7.36235	-39.41382	Wed Feb 26 08:44:54 2014 S=0.34 Km/hr
-7.36236	-39.41381	Wed Feb 26 08:45:04 2014 S=0.61 Km/hr
-7.36238	-39.41378	Wed Feb 26 08:45:14 2014 S=1.12 Km/hr
-7.36237	-39.41377	Wed Feb 26 08:45:24 2014 S=0.94 Km/hr
-7.36236	-39.41377	Wed Feb 26 08:45:34 2014 S=0.38 Km/hr
-7.36235	-39.41378	Wed Feb 26 08:45:44 2014 S=0.77 Km/hr
-7.36234	-39.41378	Wed Feb 26 08:45:54 2014 S=0.28 Km/hr
-7.36234	-39.41378	Wed Feb 26 08:46:04 2014 S=0.69 Km/hr
-7.36233	-39.41378	Wed Feb 26 08:46:14 2014 S=1.16 Km/hr
-7.36227	-39.41381	Wed Feb 26 08:46:24 2014 S=1.80 Km/hr
-7.36225	-39.41382	Wed Feb 26 08:46:34 2014 S=0.28 Km/hr
-7.36228	-39.41380	Wed Feb 26 08:46:44 2014 S=0.17 Km/hr
-7.36228	-39.41380	Wed Feb 26 08:46:54 2014 S=0.18 Km/hr
-7.36228	-39.41380	Wed Feb 26 08:47:04 2014 S=0.52 Km/hr
-7.36230	-39.41379	Wed Feb 26 08:47:14 2014 S=0.76 Km/hr
-7.36231	-39.41379	Wed Feb 26 08:47:24 2014 S=0.33 Km/hr
-7.36231	-39.41379	Wed Feb 26 08:47:34 2014 S=0.29 Km/hr
-7.36231	-39.41379	Wed Feb 26 08:47:44 2014 S=0.30 Km/hr
-7.36232	-39.41379	Wed Feb 26 08:47:54 2014 S=0.35 Km/hr
-7.36232	-39.41378	Wed Feb 26 08:48:04 2014 S=0.58 Km/hr
-7.36234	-39.41379	Wed Feb 26 08:48:14 2014 S=0.75 Km/hr
-7.36235	-39.41380	Wed Feb 26 08:48:24 2014 S=0.21 Km/hr
-7.36234	-39.41380	Wed Feb 26 08:48:34 2014 S=0.37 Km/hr
-7.36234	-39.41379	Wed Feb 26 08:48:44 2014 S=0.09 Km/hr
-7.36234	-39.41380	Wed Feb 26 08:48:54 2014 S=0.14 Km/hr
-7.36234	-39.41380	Wed Feb 26 08:49:04 2014 S=0.37 Km/hr
-7.36234	-39.41381	Wed Feb 26 08:49:14 2014 S=0.29 Km/hr
-7.36234	-39.41380	Wed Feb 26 08:49:24 2014 S=0.10 Km/hr
-7.36234	-39.41380	Wed Feb 26 08:49:34 2014 S=0.37 Km/hr
-7.36235	-39.41381	Wed Feb 26 08:49:44 2014 S=0.41 Km/hr
-7.36237	-39.41382	Wed Feb 26 08:49:54 2014 S=1.12 Km/hr
-7.36242	-39.41386	Wed Feb 26 08:50:04 2014 S=0.51 Km/hr
-7.36243	-39.41387	Wed Feb 26 08:50:14 2014 S=0.63 Km/hr
-7.36243	-39.41388	Wed Feb 26 08:50:24 2014 S=0.77 Km/hr
-7.36241	-39.41387	Wed Feb 26 08:50:34 2014 S=0.58 Km/hr
-7.36241	-39.41385	Wed Feb 26 08:50:44 2014 S=0.32 Km/hr
-7.36241	-39.41385	Wed Feb 26 08:50:54 2014 S=0.84 Km/hr
-7.36241	-39.41383	Wed Feb 26 08:51:04 2014 S=0.21 Km/hr
-7.36241	-39.41383	Wed Feb 26 08:51:14 2014 S=0.22 Km/hr
-7.36242	-39.41385	Wed Feb 26 08:51:24 2014 S=0.65 Km/hr
-7.36240	-39.41385	Wed Feb 26 08:51:34 2014 S=0.34 Km/hr
-7.36239	-39.41385	Wed Feb 26 08:51:44 2014 S=3.16 Km/hr
-7.36230	-39.41386	Wed Feb 26 08:51:54 2014 S=1.53 Km/hr
-7.36227	-39.41385	Wed Feb 26 08:52:04 2014 S=0.70 Km/hr
-7.36226	-39.41384	Wed Feb 26 08:52:14 2014 S=0.33 Km/hr
-7.36225	-39.41384	Wed Feb 26 08:52:24 2014 S=0.63 Km/hr
-7.36224	-39.41383	Wed Feb 26 08:52:34 2014 S=1.24 Km/hr
-7.36232	-39.41386	Wed Feb 26 08:52:44 2014 S=1.31 Km/hr
-7.36237	-39.41392	Wed Feb 26 08:52:54 2014 S=1.85 Km/hr
-7.36241	-39.41393	Wed Feb 26 08:53:04 2014 S=1.48 Km/hr
-7.36245	-39.41400	Wed Feb 26 08:53:14 2014 S=2.65 Km/hr
-7.36249	-39.41404	Wed Feb 26 08:53:24 2014 S=1.20 Km/hr
-7.36242	-39.41413	Wed Feb 26 08:53:34 2014 S=2.61 Km/hr
-7.36238	-39.41418	Wed Feb 26 08:53:44 2014 S=2.58 Km/hr
-7.36236	-39.41423	Wed Feb 26 08:53:54 2014 S=2.14 Km/hr
-7.36235	-39.41431	Wed Feb 26 08:54:04 2014 S=2.34 Km/hr
-7.36238	-39.41433	Wed Feb 26 08:54:14 2014 S=1.43 Km/hr
-7.36240	-39.41435	Wed Feb 26 08:54:24 2014 S=0.53 Km/hr
-7.36239	-39.41438	Wed Feb 26 08:54:34 2014 S=0.56 Km/hr
-7.36237	-39.41438	Wed Feb 26 08:54:44 2014 S=2.23 Km/hr
-7.36227	-39.41433	Wed Feb 26 08:54:54 2014 S=1.93 Km/hr
-7.36223	-39.41430	Wed Feb 26 08:55:04 2014 S=3.64 Km/hr
-7.36220	-39.41433	Wed Feb 26 08:55:14 2014 S=2.13 Km/hr
-7.36216	-39.41439	Wed Feb 26 08:55:24 2014 S=1.98 Km/hr
-7.36211	-39.41447	Wed Feb 26 08:55:34 2014 S=2.26 Km/hr
-7.36206	-39.41453	Wed Feb 26 08:55:44 2014 S=2.40 Km/hr
-7.36197	-39.41459	Wed Feb 26 08:55:54 2014 S=2.01 Km/hr
-7.36197	-39.41457	Wed Feb 26 08:56:04 2014 S=0.19 Km/hr
-7.36199	-39.41462	Wed Feb 26 08:56:14 2014 S=1.36 Km/hr
-7.36183	-39.41461	Wed Feb 26 08:56:24 2014 S=4.10 Km/hr
-7.36171	-39.41459	Wed Feb 26 08:56:34 2014 S=2.74 Km/hr
-7.36166	-39.41455	Wed Feb 26 08:56:44 2014 S=1.43 Km/hr
-7.36158	-39.41448	Wed Feb 26 08:56:54 2014 S=3.27 Km/hr
-7.36152	-39.41441	Wed Feb 26 08:57:04 2014 S=2.45 Km/hr
-7.36154	-39.41441	Wed Feb 26 08:57:14 2014 S=0.91 Km/hr
-7.36159	-39.41436	Wed Feb 26 08:57:24 2014 S=2.76 Km/hr
-7.36166	-39.41435	Wed Feb 26 08:57:34 2014 S=3.35 Km/hr
-7.36172	-39.41433	Wed Feb 26 08:57:44 2014 S=2.94 Km/hr
-7.36180	-39.41433	Wed Feb 26 08:57:54 2014 S=2.59 Km/hr
-7.36193	-39.41434	Wed Feb 26 08:58:04 2014 S=1.85 Km/hr
-7.36198	-39.41432	Wed Feb 26 08:58:14 2014 S=3.13 Km/hr
-7.36207	-39.41432	Wed Feb 26 08:58:24 2014 S=3.52 Km/hr
-7.36218	-39.41430	Wed Feb 26 08:58:34 2014 S=1.99 Km/hr
-7.36227	-39.41427	Wed Feb 26 08:58:44 2014 S=2.84 Km/hr
-7.36232	-39.41418	Wed Feb 26 08:58:54 2014 S=3.16 Km/hr
-7.36236	-39.41408	Wed Feb 26 08:59:04 2014 S=3.67 Km/hr
-7.36237	-39.41399	Wed Feb 26 08:59:14 2014 S=0.78 Km/hr
-7.36233	-39.41400	Wed Feb 26 08:59:24 2014 S=2.49 Km/hr
-7.36231	-39.41394	Wed Feb 26 08:59:34 2014 S=2.58 Km/hr
-7.36232	-39.41388	Wed Feb 26 08:59:44 2014 S=1.84 Km/hr
-7.36231	-39.41386	Wed Feb 26 08:59:54 2014 S=0.58 Km/hr
-7.36232	-39.41386	Wed Feb 26 09:00:04 2014 S=1.74 Km/hr
-7.36235	-39.41386	Wed Feb 26 09:00:14 2014 S=0.38 Km/hr
-7.36240	-39.41383	Wed Feb 26 09:00:24 2014 S=1.03 Km/hr
-7.36240	-39.41383	Wed Feb 26 09:00:34 2014 S=0.41 Km/hr
-7.36239	-39.41384	Wed Feb 26 09:00:44 2014 S=0.09 Km/hr
-7.36238	-39.41385	Wed Feb 26 09:00:54 2014 S=0.68 Km/hr
-7.36238	-39.41385	Wed Feb 26 09:01:04 2014 S=0.27 Km/hr
-7.36239	-39.41385	Wed Feb 26 09:01:14 2014 S=0.37 Km/hr
-7.36238	-39.41386	Wed Feb 26 09:01:24 2014 S=0.08 Km/hr
-7.36238	-39.41386	Wed Feb 26 09:01:34 2014 S=0.39 Km/hr
-7.36238	-39.41386	Wed Feb 26 09:01:44 2014 S=0.26 Km/hr
-7.36238	-39.41386	Wed Feb 26 09:01:54 2014 S=0.11 Km/hr
-7.36236	-39.41385	Wed Feb 26 09:02:04 2014 S=0.02 Km/hr
-7.36236	-39.41383	Wed Feb 26 09:02:14 2014 S=0.01 Km/hr
-7.36237	-39.41384	Wed Feb 26 09:02:24 2014 S=0.00 Km/hr
-7.36238	-39.41384	Wed Feb 26 09:02:34 2014 S=0.00 Km/hr
-7.36238	-39.41384	Wed Feb 26 09:02:44 2014 S=0.01 Km/hr
-7.36238	-39.41385	Wed Feb 26 09:02:54 2014 S=0.00 Km/hr
-7.36238	-39.41385	Wed Feb 26 09:03:04 2014 S=0.01 Km/hr
-7.36238	-39.41385	Wed Feb 26 09:03:14 2014 S=0.01 Km/hr
-7.36238	-39.41385	Wed Feb 26 09:03:24 2014 S=0.00 Km/hr
-7.36238	-39.41385	Wed Feb 26 09:03:34 2014 S=0.00 Km/hr
-7.36238	-39.41385	Wed Feb 26 09:03:44 2014 S=0.00 Km/hr
-7.36238	-39.41385	Wed Feb 26 09:03:54 2014 S=0.01 Km/hr
-7.36238	-39.41385	Wed Feb 26 09:04:04 2014 S=0.01 Km/hr
-7.36238	-39.41385	Wed Feb 26 09:04:14 2014 S=0.01 Km/hr
-7.36238	-39.41385	Wed Feb 26 09:04:24 2014 S=0.01 Km/hr
-7.36238	-39.41385	Wed Feb 26 09:04:34 2014 S=0.00 Km/hr
-7.36238	-39.41385	Wed Feb 26 09:04:44 2014 S=0.00 Km/hr
-7.36238	-39.41385	Wed Feb 26 09:04:54 2014 S=0.01 Km/hr
-7.36238	-39.41385	Wed Feb 26 09:05:04 2014 S=0.01 Km/hr
-7.36238	-39.41385	Wed Feb 26 09:05:14 2014 S=0.00 Km/hr
-7.36238	-39.41385	Wed Feb 26 09:05:24 2014 S=0.00 Km/hr
-7.36238	-39.41385	Wed Feb 26 09:05:34 2014 S=0.00 Km/hr
-7.36238	-39.41385	Wed Feb 26 09:05:44 2014 S=0.00 Km/hr
-7.36238	-39.41385	Wed Feb 26 09:05:54 2014 S=0.00 Km/hr
-7.36238	-39.41385	Wed Feb 26 09:06:04 2014 S=0.01 Km/hr
-7.36237	-39.41385	Wed Feb 26 09:06:14 2014 S=0.01 Km/hr
-7.36237	-39.41385	Wed Feb 26 09:06:24 2014 S=0.01 Km/hr
-7.36237	-39.41385	Wed Feb 26 09:06:34 2014 S=0.02 Km/hr
-7.36237	-39.41385	Wed Feb 26 09:06:44 2014 S=0.00 Km/hr
-7.36237	-39.41386	Wed Feb 26 09:06:54 2014 S=0.00 Km/hr
-7.36237	-39.41386	Wed Feb 26 09:07:04 2014 S=0.01 Km/hr
-7.36237	-39.41386	Wed Feb 26 09:07:14 2014 S=0.02 Km/hr
-7.36237	-39.41386	Wed Feb 26 09:07:24 2014 S=0.01 Km/hr
-7.36237	-39.41386	Wed Feb 26 09:07:34 2014 S=0.00 Km/hr
-7.36237	-39.41386	Wed Feb 26 09:07:44 2014 S=0.00 Km/hr
-7.36237	-39.41386	Wed Feb 26 09:07:54 2014 S=0.00 Km/hr
-7.36237	-39.41386	Wed Feb 26 09:08:04 2014 S=0.01 Km/hr
-7.36237	-39.41386	Wed Feb 26 09:08:14 2014 S=0.01 Km/hr
-7.36237	-39.41386	Wed Feb 26 09:08:24 2014 S=0.03 Km/hr
-7.36237	-39.41386	Wed Feb 26 09:08:34 2014 S=0.00 Km/hr
-7.36237	-39.41386	Wed Feb 26 09:08:44 2014 S=0.01 Km/hr
-7.36237	-39.41386	Wed Feb 26 09:08:54 2014 S=0.01 Km/hr
-7.36237	-39.41386	Wed Feb 26 09:09:04 2014 S=0.01 Km/hr
-7.36237	-39.41386	Wed Feb 26 09:09:14 2014 S=0.00 Km/hr
-7.36237	-39.41386	Wed Feb 26 09:09:24 2014 S=0.08 Km/hr
-7.36237	-39.41386	Wed Feb 26 09:09:34 2014 S=0.01 Km/hr
-7.36237	-39.41386	Wed Feb 26 09:09:44 2014 S=0.01 Km/hr
-7.36237	-39.41386	Wed Feb 26 09:09:54 2014 S=0.01 Km/hr
-7.36237	-39.41386	Wed Feb 26 09:10:04 2014 S=0.00 Km/hr
-7.36237	-39.41386	Wed Feb 26 09:10:14 2014 S=0.01 Km/hr
-7.36237	-39.41386	Wed Feb 26 09:10:24 2014 S=0.00 Km/hr
-7.36237	-39.41386	Wed Feb 26 09:10:34 2014 S=0.31 Km/hr
-7.36237	-39.41385	Wed Feb 26 09:10:44 2014 S=0.01 Km/hr
-7.36237	-39.41385	Wed Feb 26 09:10:54 2014 S=0.01 Km/hr
-7.36237	-39.41385	Wed Feb 26 09:11:04 2014 S=0.01 Km/hr
-7.36237	-39.41385	Wed Feb 26 09:11:14 2014 S=0.01 Km/hr
-7.36237	-39.41385	Wed Feb 26 09:11:24 2014 S=0.02 Km/hr
-7.36237	-39.41385	Wed Feb 26 09:11:34 2014 S=0.00 Km/hr
-7.36237	-39.41385	Wed Feb 26 09:11:44 2014 S=0.00 Km/hr
-7.36237	-39.41385	Wed Feb 26 09:11:54 2014 S=0.00 Km/hr
-7.36237	-39.41385	Wed Feb 26 09:12:04 2014 S=0.00 Km/hr
-7.36237	-39.41385	Wed Feb 26 09:12:14 2014 S=0.57 Km/hr
-7.36238	-39.41384	Wed Feb 26 09:12:24 2014 S=0.37 Km/hr
-7.36239	-39.41384	Wed Feb 26 09:12:34 2014 S=0.35 Km/hr
-7.36240	-39.41384	Wed Feb 26 09:12:44 2014 S=0.12 Km/hr
-7.36240	-39.41383	Wed Feb 26 09:12:54 2014 S=0.39 Km/hr
-7.36240	-39.41382	Wed Feb 26 09:13:04 2014 S=0.35 Km/hr
-7.36241	-39.41383	Wed Feb 26 09:13:14 2014 S=0.38 Km/hr
-7.36241	-39.41384	Wed Feb 26 09:13:24 2014 S=0.71 Km/hr
-7.36241	-39.41386	Wed Feb 26 09:13:34 2014 S=1.10 Km/hr
-7.36235	-39.41387	Wed Feb 26 09:13:44 2014 S=0.48 Km/hr
-7.36235	-39.41388	Wed Feb 26 09:13:54 2014 S=0.23 Km/hr
-7.36235	-39.41388	Wed Feb 26 09:14:04 2014 S=0.23 Km/hr
-7.36234	-39.41389	Wed Feb 26 09:14:14 2014 S=0.57 Km/hr
-7.36234	-39.41389	Wed Feb 26 09:14:24 2014 S=0.02 Km/hr
-7.36234	-39.41389	Wed Feb 26 09:14:34 2014 S=0.01 Km/hr
-7.36234	-39.41389	Wed Feb 26 09:14:44 2014 S=0.58 Km/hr
-7.36236	-39.41388	Wed Feb 26 09:14:54 2014 S=1.03 Km/hr
-7.36241	-39.41386	Wed Feb 26 09:15:04 2014 S=0.67 Km/hr
-7.36241	-39.41386	Wed Feb 26 09:15:14 2014 S=0.27 Km/hr
-7.36241	-39.41385	Wed Feb 26 09:15:24 2014 S=0.94 Km/hr
-7.36240	-39.41383	Wed Feb 26 09:15:34 2014 S=1.06 Km/hr
-7.36241	-39.41386	Wed Feb 26 09:15:44 2014 S=0.78 Km/hr
-7.36241	-39.41386	Wed Feb 26 09:15:54 2014 S=0.74 Km/hr
-7.36241	-39.41385	Wed Feb 26 09:16:04 2014 S=0.42 Km/hr
-7.36240	-39.41383	Wed Feb 26 09:16:14 2014 S=0.51 Km/hr
-7.36239	-39.41383	Wed Feb 26 09:16:24 2014 S=0.36 Km/hr
-7.36238	-39.41385	Wed Feb 26 09:16:34 2014 S=0.78 Km/hr
-7.36238	-39.41386	Wed Feb 26 09:16:44 2014 S=0.38 Km/hr
-7.36239	-39.41386	Wed Feb 26 09:16:54 2014 S=0.88 Km/hr
-7.36240	-39.41386	Wed Feb 26 09:17:04 2014 S=0.39 Km/hr
-7.36241	-39.41385	Wed Feb 26 09:17:14 2014 S=1.09 Km/hr
-7.36240	-39.41382	Wed Feb 26 09:17:24 2014 S=0.59 Km/hr
-7.36240	-39.41381	Wed Feb 26 09:17:34 2014 S=0.19 Km/hr
-7.36241	-39.41382	Wed Feb 26 09:17:44 2014 S=0.49 Km/hr
-7.36241	-39.41383	Wed Feb 26 09:17:54 2014 S=0.56 Km/hr
-7.36242	-39.41385	Wed Feb 26 09:18:04 2014 S=0.38 Km/hr
-7.36243	-39.41385	Wed Feb 26 09:18:14 2014 S=0.58 Km/hr
-7.36244	-39.41385	Wed Feb 26 09:18:24 2014 S=0.46 Km/hr
-7.36244	-39.41386	Wed Feb 26 09:18:34 2014 S=0.08 Km/hr
-7.36244	-39.41386	Wed Feb 26 09:18:44 2014 S=0.26 Km/hr
-7.36244	-39.41386	Wed Feb 26 09:18:54 2014 S=0.01 Km/hr
-7.36244	-39.41386	Wed Feb 26 09:19:04 2014 S=0.01 Km/hr
-7.36244	-39.41386	Wed Feb 26 09:19:14 2014 S=0.01 Km/hr
-7.36244	-39.41385	Wed Feb 26 09:19:24 2014 S=0.74 Km/hr
-7.36240	-39.41381	Wed Feb 26 09:19:34 2014 S=1.48 Km/hr
-7.36240	-39.41378	Wed Feb 26 09:19:44 2014 S=0.65 Km/hr
-7.36234	-39.41383	Wed Feb 26 09:19:54 2014 S=0.97 Km/hr
-7.36231	-39.41383	Wed Feb 26 09:20:04 2014 S=0.60 Km/hr
-7.36231	-39.41383	Wed Feb 26 09:20:14 2014 S=0.29 Km/hr
-7.36232	-39.41384	Wed Feb 26 09:20:24 2014 S=0.69 Km/hr
-7.36234	-39.41385	Wed Feb 26 09:20:34 2014 S=0.48 Km/hr
-7.36235	-39.41385	Wed Feb 26 09:20:44 2014 S=0.69 Km/hr
-7.36237	-39.41386	Wed Feb 26 09:20:54 2014 S=0.83 Km/hr
-7.36238	-39.41384	Wed Feb 26 09:21:04 2014 S=1.04 Km/hr
-7.36241	-39.41384	Wed Feb 26 09:21:14 2014 S=0.39 Km/hr
-7.36242	-39.41384	Wed Feb 26 09:21:24 2014 S=0.20 Km/hr
-7.36242	-39.41384	Wed Feb 26 09:21:34 2014 S=0.02 Km/hr
-7.36242	-39.41384	Wed Feb 26 09:21:44 2014 S=0.03 Km/hr
-7.36242	-39.41386	Wed Feb 26 09:21:54 2014 S=1.26 Km/hr
-7.36241	-39.41393	Wed Feb 26 09:22:04 2014 S=1.20 Km/hr
-7.36243	-39.41398	Wed Feb 26 09:22:14 2014 S=3.18 Km/hr
-7.36247	-39.41399	Wed Feb 26 09:22:24 2014 S=0.10 Km/hr
-7.36245	-39.41405	Wed Feb 26 09:22:34 2014 S=0.99 Km/hr
-7.36243	-39.41407	Wed Feb 26 09:22:44 2014 S=0.30 Km/hr
-7.36240	-39.41415	Wed Feb 26 09:22:54 2014 S=6.81 Km/hr
-7.36226	-39.41433	Wed Feb 26 09:23:04 2014 S=6.11 Km/hr
-7.36214	-39.41453	Wed Feb 26 09:23:14 2014 S=6.48 Km/hr
-7.36210	-39.41465	Wed Feb 26 09:23:24 2014 S=7.00 Km/hr
-7.36229	-39.41472	Wed Feb 26 09:23:34 2014 S=10.68 Km/hr
-7.36251	-39.41485	Wed Feb 26 09:23:44 2014 S=6.91 Km/hr
-7.36277	-39.41489	Wed Feb 26 09:23:54 2014 S=9.04 Km/hr
-7.36296	-39.41500	Wed Feb 26 09:24:04 2014 S=6.91 Km/hr
-7.36310	-39.41512	Wed Feb 26 09:24:14 2014 S=6.73 Km/hr
-7.36326	-39.41526	Wed Feb 26 09:24:24 2014 S=7.23 Km/hr
-7.36337	-39.41538	Wed Feb 26 09:24:34 2014 S=3.70 Km/hr
-7.36358	-39.41556	Wed Feb 26 09:24:44 2014 S=9.25 Km/hr
-7.36377	-39.41577	Wed Feb 26 09:24:54 2014 S=6.82 Km/hr
-7.36394	-39.41597	Wed Feb 26 09:25:04 2014 S=7.91 Km/hr
-7.36413	-39.41618	Wed Feb 26 09:25:14 2014 S=5.44 Km/hr
-7.36436	-39.41633	Wed Feb 26 09:25:24 2014 S=6.91 Km/hr
-7.36451	-39.41659	Wed Feb 26 09:25:34 2014 S=8.61 Km/hr
-7.36468	-39.41676	Wed Feb 26 09:25:44 2014 S=6.46 Km/hr
-7.36493	-39.41689	Wed Feb 26 09:25:54 2014 S=9.88 Km/hr
-7.36518	-39.41706	Wed Feb 26 09:26:04 2014 S=8.81 Km/hr
-7.36540	-39.41722	Wed Feb 26 09:26:14 2014 S=8.19 Km/hr
-7.36558	-39.41742	Wed Feb 26 09:26:24 2014 S=7.91 Km/hr
-7.36571	-39.41768	Wed Feb 26 09:26:34 2014 S=8.78 Km/hr
-7.36586	-39.41791	Wed Feb 26 09:26:44 2014 S=7.90 Km/hr
-7.36600	-39.41815	Wed Feb 26 09:26:54 2014 S=7.95 Km/hr
-7.36620	-39.41832	Wed Feb 26 09:27:04 2014 S=10.03 Km/hr
-7.36626	-39.41859	Wed Feb 26 09:27:14 2014 S=7.05 Km/hr
-7.36633	-39.41885	Wed Feb 26 09:27:24 2014 S=6.02 Km/hr
-7.36633	-39.41916	Wed Feb 26 09:27:34 2014 S=7.47 Km/hr
-7.36628	-39.41953	Wed Feb 26 09:27:44 2014 S=9.77 Km/hr
-7.36629	-39.41971	Wed Feb 26 09:27:54 2014 S=6.39 Km/hr
-7.36632	-39.41992	Wed Feb 26 09:28:04 2014 S=6.17 Km/hr
-7.36641	-39.42012	Wed Feb 26 09:28:14 2014 S=4.50 Km/hr
-7.36648	-39.42037	Wed Feb 26 09:28:24 2014 S=6.47 Km/hr
-7.36652	-39.42058	Wed Feb 26 09:28:34 2014 S=4.62 Km/hr
-7.36657	-39.42075	Wed Feb 26 09:28:44 2014 S=3.94 Km/hr
-7.36661	-39.42094	Wed Feb 26 09:28:54 2014 S=3.69 Km/hr
-7.36667	-39.42109	Wed Feb 26 09:29:04 2014 S=4.17 Km/hr
-7.36670	-39.42133	Wed Feb 26 09:29:14 2014 S=5.64 Km/hr
-7.36670	-39.42148	Wed Feb 26 09:29:24 2014 S=4.02 Km/hr
-7.36677	-39.42161	Wed Feb 26 09:29:34 2014 S=1.67 Km/hr
-7.36677	-39.42162	Wed Feb 26 09:29:44 2014 S=0.67 Km/hr
-7.36681	-39.42168	Wed Feb 26 09:29:54 2014 S=5.76 Km/hr
-7.36694	-39.42184	Wed Feb 26 09:30:04 2014 S=6.49 Km/hr
-7.36708	-39.42200	Wed Feb 26 09:30:14 2014 S=7.02 Km/hr
-7.36725	-39.42217	Wed Feb 26 09:30:24 2014 S=7.07 Km/hr
-7.36743	-39.42235	Wed Feb 26 09:30:34 2014 S=6.22 Km/hr
-7.36763	-39.42253	Wed Feb 26 09:30:44 2014 S=7.22 Km/hr
-7.36782	-39.42273	Wed Feb 26 09:30:54 2014 S=8.99 Km/hr
-7.36798	-39.42294	Wed Feb 26 09:31:04 2014 S=7.75 Km/hr
-7.36815	-39.42311	Wed Feb 26 09:31:14 2014 S=6.57 Km/hr
-7.36832	-39.42325	Wed Feb 26 09:31:24 2014 S=6.06 Km/hr
-7.36851	-39.42344	Wed Feb 26 09:31:34 2014 S=5.13 Km/hr
-7.36869	-39.42361	Wed Feb 26 09:31:44 2014 S=4.61 Km/hr
-7.36889	-39.42378	Wed Feb 26 09:31:54 2014 S=6.79 Km/hr
-7.36910	-39.42397	Wed Feb 26 09:32:04 2014 S=5.72 Km/hr
-7.36928	-39.42416	Wed Feb 26 09:32:14 2014 S=5.78 Km/hr
-7.36947	-39.42437	Wed Feb 26 09:32:24 2014 S=6.79 Km/hr
-7.36965	-39.42455	Wed Feb 26 09:32:34 2014 S=6.46 Km/hr
-7.36980	-39.42469	Wed Feb 26 09:32:44 2014 S=4.93 Km/hr
-7.36990	-39.42483	Wed Feb 26 09:32:54 2014 S=5.84 Km/hr
-7.37002	-39.42501	Wed Feb 26 09:33:04 2014 S=7.86 Km/hr
-7.37019	-39.42513	Wed Feb 26 09:33:14 2014 S=7.22 Km/hr
-7.37034	-39.42529	Wed Feb 26 09:33:24 2014 S=6.56 Km/hr
-7.37043	-39.42548	Wed Feb 26 09:33:34 2014 S=5.59 Km/hr
-7.37044	-39.42555	Wed Feb 26 09:33:44 2014 S=0.86 Km/hr
-7.37043	-39.42559	Wed Feb 26 09:33:54 2014 S=1.19 Km/hr
-7.37043	-39.42574	Wed Feb 26 09:34:04 2014 S=1.20 Km/hr
-7.37046	-39.42575	Wed Feb 26 09:34:14 2014 S=1.05 Km/hr
-7.37048	-39.42580	Wed Feb 26 09:34:24 2014 S=0.60 Km/hr
-7.37048	-39.42580	Wed Feb 26 09:34:34 2014 S=0.39 Km/hr
-7.37048	-39.42581	Wed Feb 26 09:34:44 2014 S=0.17 Km/hr
-7.37048	-39.42581	Wed Feb 26 09:34:54 2014 S=0.11 Km/hr
-7.37048	-39.42582	Wed Feb 26 09:35:04 2014 S=0.41 Km/hr
-7.37048	-39.42582	Wed Feb 26 09:35:14 2014 S=0.46 Km/hr
-7.37054	-39.42589	Wed Feb 26 09:35:24 2014 S=3.97 Km/hr
-7.37062	-39.42605	Wed Feb 26 09:35:34 2014 S=6.19 Km/hr
-7.37068	-39.42630	Wed Feb 26 09:35:44 2014 S=5.50 Km/hr
-7.37076	-39.42654	Wed Feb 26 09:35:54 2014 S=3.46 Km/hr
-7.37082	-39.42677	Wed Feb 26 09:36:04 2014 S=4.86 Km/hr
-7.37086	-39.42702	Wed Feb 26 09:36:14 2014 S=4.73 Km/hr
-7.37092	-39.42726	Wed Feb 26 09:36:24 2014 S=4.11 Km/hr
-7.37096	-39.42752	Wed Feb 26 09:36:34 2014 S=5.06 Km/hr
-7.37109	-39.42774	Wed Feb 26 09:36:44 2014 S=4.62 Km/hr
-7.37123	-39.42794	Wed Feb 26 09:36:54 2014 S=5.77 Km/hr
-7.37137	-39.42813	Wed Feb 26 09:37:04 2014 S=6.77 Km/hr
-7.37149	-39.42839	Wed Feb 26 09:37:14 2014 S=7.18 Km/hr
-7.37164	-39.42865	Wed Feb 26 09:37:24 2014 S=6.78 Km/hr
-7.37178	-39.42887	Wed Feb 26 09:37:34 2014 S=6.23 Km/hr
-7.37193	-39.42909	Wed Feb 26 09:37:44 2014 S=6.46 Km/hr
-7.37208	-39.42933	Wed Feb 26 09:37:54 2014 S=7.48 Km/hr
-7.37222	-39.42956	Wed Feb 26 09:38:04 2014 S=7.22 Km/hr
-7.37227	-39.42981	Wed Feb 26 09:38:14 2014 S=6.17 Km/hr
-7.37241	-39.43006	Wed Feb 26 09:38:24 2014 S=7.51 Km/hr
-7.37251	-39.43033	Wed Feb 26 09:38:34 2014 S=7.31 Km/hr
-7.37266	-39.43059	Wed Feb 26 09:38:44 2014 S=8.72 Km/hr
-7.37282	-39.43076	Wed Feb 26 09:38:54 2014 S=5.71 Km/hr
-7.37299	-39.43093	Wed Feb 26 09:39:04 2014 S=7.01 Km/hr
-7.37312	-39.43113	Wed Feb 26 09:39:14 2014 S=7.47 Km/hr
-7.37327	-39.43137	Wed Feb 26 09:39:24 2014 S=5.83 Km/hr
-7.37345	-39.43157	Wed Feb 26 09:39:34 2014 S=8.01 Km/hr
-7.37367	-39.43174	Wed Feb 26 09:39:44 2014 S=7.84 Km/hr
-7.37390	-39.43192	Wed Feb 26 09:39:54 2014 S=8.74 Km/hr
-7.37411	-39.43213	Wed Feb 26 09:40:04 2014 S=9.76 Km/hr
-7.37431	-39.43230	Wed Feb 26 09:40:14 2014 S=7.35 Km/hr
-7.37449	-39.43246	Wed Feb 26 09:40:24 2014 S=4.12 Km/hr
-7.37449	-39.43249	Wed Feb 26 09:40:34 2014 S=0.12 Km/hr
-7.37448	-39.43249	Wed Feb 26 09:40:44 2014 S=0.16 Km/hr
-7.37454	-39.43256	Wed Feb 26 09:40:54 2014 S=4.73 Km/hr
-7.37473	-39.43272	Wed Feb 26 09:41:04 2014 S=6.91 Km/hr
-7.37492	-39.43292	Wed Feb 26 09:41:14 2014 S=9.48 Km/hr
-7.37509	-39.43312	Wed Feb 26 09:41:24 2014 S=7.04 Km/hr
-7.37527	-39.43330	Wed Feb 26 09:41:34 2014 S=7.90 Km/hr
-7.37551	-39.43344	Wed Feb 26 09:41:44 2014 S=7.19 Km/hr
-7.37575	-39.43356	Wed Feb 26 09:41:54 2014 S=8.79 Km/hr
-7.37600	-39.43371	Wed Feb 26 09:42:04 2014 S=8.53 Km/hr
-7.37622	-39.43389	Wed Feb 26 09:42:14 2014 S=8.91 Km/hr
-7.37641	-39.43410	Wed Feb 26 09:42:24 2014 S=8.83 Km/hr
-7.37658	-39.43425	Wed Feb 26 09:42:34 2014 S=6.60 Km/hr
-7.37676	-39.43441	Wed Feb 26 09:42:44 2014 S=6.07 Km/hr
-7.37695	-39.43456	Wed Feb 26 09:42:54 2014 S=4.64 Km/hr
-7.37700	-39.43459	Wed Feb 26 09:43:04 2014 S=0.40 Km/hr
-7.37700	-39.43461	Wed Feb 26 09:43:14 2014 S=1.65 Km/hr
-7.37698	-39.43467	Wed Feb 26 09:43:24 2014 S=2.55 Km/hr
-7.37688	-39.43477	Wed Feb 26 09:43:34 2014 S=3.80 Km/hr
-7.37683	-39.43482	Wed Feb 26 09:43:44 2014 S=2.57 Km/hr
-7.37671	-39.43487	Wed Feb 26 09:43:54 2014 S=2.80 Km/hr
-7.37664	-39.43488	Wed Feb 26 09:44:04 2014 S=2.65 Km/hr
-7.37654	-39.43491	Wed Feb 26 09:44:14 2014 S=3.18 Km/hr
-7.37645	-39.43495	Wed Feb 26 09:44:24 2014 S=2.38 Km/hr
-7.37637	-39.43493	Wed Feb 26 09:44:34 2014 S=1.54 Km/hr
-7.37634	-39.43493	Wed Feb 26 09:44:44 2014 S=0.69 Km/hr
-7.37632	-39.43490	Wed Feb 26 09:44:54 2014 S=1.81 Km/hr
-7.37624	-39.43482	Wed Feb 26 09:45:04 2014 S=1.35 Km/hr
-7.37619	-39.43480	Wed Feb 26 09:45:14 2014 S=2.01 Km/hr
-7.37610	-39.43479	Wed Feb 26 09:45:24 2014 S=1.98 Km/hr
-7.37602	-39.43476	Wed Feb 26 09:45:34 2014 S=0.72 Km/hr
-7.37592	-39.43476	Wed Feb 26 09:45:44 2014 S=2.94 Km/hr
-7.37578	-39.43479	Wed Feb 26 09:45:54 2014 S=3.58 Km/hr
-7.37569	-39.43476	Wed Feb 26 09:46:04 2014 S=2.44 Km/hr
-7.37561	-39.43478	Wed Feb 26 09:46:14 2014 S=2.20 Km/hr
-7.37549	-39.43471	Wed Feb 26 09:46:24 2014 S=3.39 Km/hr
-7.37546	-39.43466	Wed Feb 26 09:46:34 2014 S=2.07 Km/hr
-7.37544	-39.43464	Wed Feb 26 09:46:44 2014 S=1.05 Km/hr
-7.37539	-39.43462	Wed Feb 26 09:46:54 2014 S=2.54 Km/hr
-7.37530	-39.43465	Wed Feb 26 09:47:04 2014 S=2.74 Km/hr
-7.37519	-39.43460	Wed Feb 26 09:47:14 2014 S=3.62 Km/hr
-7.37510	-39.43457	Wed Feb 26 09:47:24 2014 S=2.93 Km/hr
-7.37500	-39.43455	Wed Feb 26 09:47:34 2014 S=0.41 Km/hr
-7.37491	-39.43456	Wed Feb 26 09:47:44 2014 S=3.72 Km/hr
-7.37482	-39.43454	Wed Feb 26 09:47:54 2014 S=1.88 Km/hr
-7.37474	-39.43456	Wed Feb 26 09:48:04 2014 S=3.09 Km/hr
-7.37463	-39.43458	Wed Feb 26 09:48:14 2014 S=3.55 Km/hr
-7.37456	-39.43457	Wed Feb 26 09:48:24 2014 S=2.96 Km/hr
-7.37450	-39.43461	Wed Feb 26 09:48:34 2014 S=3.56 Km/hr
-7.37441	-39.43464	Wed Feb 26 09:48:44 2014 S=2.37 Km/hr
-7.37433	-39.43467	Wed Feb 26 09:48:54 2014 S=3.13 Km/hr
-7.37423	-39.43470	Wed Feb 26 09:49:04 2014 S=2.37 Km/hr
-7.37417	-39.43471	Wed Feb 26 09:49:14 2014 S=0.83 Km/hr
-7.37412	-39.43472	Wed Feb 26 09:49:24 2014 S=1.96 Km/hr
-7.37405	-39.43477	Wed Feb 26 09:49:34 2014 S=2.21 Km/hr
-7.37400	-39.43479	Wed Feb 26 09:49:44 2014 S=1.21 Km/hr
-7.37396	-39.43481	Wed Feb 26 09:49:54 2014 S=3.23 Km/hr
-7.37384	-39.43486	Wed Feb 26 09:50:04 2014 S=4.05 Km/hr
-7.37374	-39.43491	Wed Feb 26 09:50:14 2014 S=4.61 Km/hr
-7.37363	-39.43495	Wed Feb 26 09:50:24 2014 S=2.22 Km/hr
-7.37357	-39.43500	Wed Feb 26 09:50:34 2014 S=2.38 Km/hr
-7.37347	-39.43502	Wed Feb 26 09:50:44 2014 S=2.60 Km/hr
-7.37340	-39.43509	Wed Feb 26 09:50:54 2014 S=4.30 Km/hr
-7.37332	-39.43519	Wed Feb 26 09:51:04 2014 S=4.63 Km/hr
-7.37324	-39.43527	Wed Feb 26 09:51:14 2014 S=3.71 Km/hr
-7.37318	-39.43536	Wed Feb 26 09:51:24 2014 S=3.54 Km/hr
-7.37312	-39.43541	Wed Feb 26 09:51:34 2014 S=2.19 Km/hr
-7.37303	-39.43547	Wed Feb 26 09:51:44 2014 S=4.13 Km/hr
-7.37296	-39.43553	Wed Feb 26 09:51:54 2014 S=4.00 Km/hr
-7.37289	-39.43558	Wed Feb 26 09:52:04 2014 S=3.14 Km/hr
-7.37289	-39.43565	Wed Feb 26 09:52:14 2014 S=1.90 Km/hr
-7.37288	-39.43572	Wed Feb 26 09:52:24 2014 S=3.90 Km/hr
-7.37278	-39.43576	Wed Feb 26 09:52:34 2014 S=2.62 Km/hr
-7.37274	-39.43580	Wed Feb 26 09:52:44 2014 S=1.74 Km/hr
-7.37270	-39.43589	Wed Feb 26 09:52:54 2014 S=2.30 Km/hr
-7.37272	-39.43593	Wed Feb 26 09:53:04 2014 S=1.96 Km/hr
-7.37270	-39.43597	Wed Feb 26 09:53:14 2014 S=3.28 Km/hr
-7.37263	-39.43599	Wed Feb 26 09:53:24 2014 S=2.27 Km/hr
-7.37262	-39.43604	Wed Feb 26 09:53:34 2014 S=1.70 Km/hr
-7.37262	-39.43606	Wed Feb 26 09:53:44 2014 S=0.63 Km/hr
-7.37260	-39.43606	Wed Feb 26 09:53:54 2014 S=0.84 Km/hr
-7.37260	-39.43605	Wed Feb 26 09:54:04 2014 S=0.60 Km/hr
-7.37260	-39.43605	Wed Feb 26 09:54:14 2014 S=0.32 Km/hr
-7.37245	-39.43610	Wed Feb 26 09:54:24 2014 S=3.66 Km/hr
-7.37236	-39.43615	Wed Feb 26 09:54:34 2014 S=2.81 Km/hr
-7.37231	-39.43622	Wed Feb 26 09:54:44 2014 S=2.96 Km/hr
-7.37224	-39.43628	Wed Feb 26 09:54:54 2014 S=3.16 Km/hr
-7.37221	-39.43626	Wed Feb 26 09:55:04 2014 S=0.27 Km/hr
-7.37218	-39.43626	Wed Feb 26 09:55:14 2014 S=2.79 Km/hr
-7.37211	-39.43630	Wed Feb 26 09:55:24 2014 S=2.56 Km/hr
-7.37205	-39.43633	Wed Feb 26 09:55:34 2014 S=0.45 Km/hr
-7.37205	-39.43633	Wed Feb 26 09:55:44 2014 S=0.88 Km/hr
-7.37205	-39.43633	Wed Feb 26 09:55:54 2014 S=0.13 Km/hr
-7.37206	-39.43632	Wed Feb 26 09:56:04 2014 S=1.10 Km/hr
-7.37206	-39.43630	Wed Feb 26 09:56:14 2014 S=1.24 Km/hr
-7.37216	-39.43627	Wed Feb 26 09:56:24 2014 S=3.52 Km/hr
-7.37226	-39.43631	Wed Feb 26 09:56:34 2014 S=3.05 Km/hr
-7.37228	-39.43631	Wed Feb 26 09:56:44 2014 S=0.65 Km/hr
-7.37222	-39.43631	Wed Feb 26 09:56:54 2014 S=3.31 Km/hr
-7.37219	-39.43642	Wed Feb 26 09:57:04 2014 S=3.54 Km/hr
-7.37220	-39.43650	Wed Feb 26 09:57:14 2014 S=3.54 Km/hr
-7.37223	-39.43655	Wed Feb 26 09:57:24 2014 S=2.37 Km/hr
-7.37224	-39.43664	Wed Feb 26 09:57:34 2014 S=2.53 Km/hr
-7.37228	-39.43670	Wed Feb 26 09:57:44 2014 S=3.43 Km/hr
-7.37236	-39.43672	Wed Feb 26 09:57:54 2014 S=2.63 Km/hr
-7.37240	-39.43674	Wed Feb 26 09:58:04 2014 S=0.94 Km/hr
-7.37246	-39.43674	Wed Feb 26 09:58:14 2014 S=3.46 Km/hr
-7.37253	-39.43668	Wed Feb 26 09:58:24 2014 S=2.80 Km/hr
-7.37255	-39.43667	Wed Feb 26 09:58:34 2014 S=0.74 Km/hr
-7.37258	-39.43666	Wed Feb 26 09:58:44 2014 S=0.94 Km/hr
-7.37264	-39.43670	Wed Feb 26 09:58:54 2014 S=0.48 Km/hr
-7.37261	-39.43674	Wed Feb 26 09:59:04 2014 S=3.06 Km/hr
-7.37251	-39.43676	Wed Feb 26 09:59:14 2014 S=3.17 Km/hr
-7.37244	-39.43677	Wed Feb 26 09:59:24 2014 S=2.88 Km/hr
-7.37233	-39.43677	Wed Feb 26 09:59:34 2014 S=3.49 Km/hr
-7.37222	-39.43672	Wed Feb 26 09:59:44 2014 S=3.86 Km/hr
-7.37211	-39.43673	Wed Feb 26 09:59:54 2014 S=2.74 Km/hr
-7.37202	-39.43675	Wed Feb 26 10:00:04 2014 S=3.51 Km/hr
-7.37194	-39.43675	Wed Feb 26 10:00:14 2014 S=2.81 Km/hr
-7.37183	-39.43678	Wed Feb 26 10:00:24 2014 S=3.78 Km/hr
-7.37174	-39.43679	Wed Feb 26 10:00:34 2014 S=2.36 Km/hr
-7.37167	-39.43679	Wed Feb 26 10:00:44 2014 S=0.73 Km/hr
-7.37165	-39.43682	Wed Feb 26 10:00:54 2014 S=2.37 Km/hr
-7.37159	-39.43675	Wed Feb 26 10:01:04 2014 S=3.34 Km/hr
-7.37160	-39.43667	Wed Feb 26 10:01:14 2014 S=3.20 Km/hr
-7.37164	-39.43662	Wed Feb 26 10:01:24 2014 S=2.09 Km/hr
-7.37169	-39.43655	Wed Feb 26 10:01:34 2014 S=2.52 Km/hr
-7.37180	-39.43647	Wed Feb 26 10:01:44 2014 S=2.55 Km/hr
-7.37188	-39.43641	Wed Feb 26 10:01:54 2014 S=2.89 Km/hr
-7.37193	-39.43634	Wed Feb 26 10:02:04 2014 S=2.24 Km/hr
-7.37199	-39.43635	Wed Feb 26 10:02:14 2014 S=0.22 Km/hr
-7.37199	-39.43635	Wed Feb 26 10:02:24 2014 S=1.83 Km/hr
-7.37196	-39.43640	Wed Feb 26 10:02:34 2014 S=2.96 Km/hr
-7.37191	-39.43645	Wed Feb 26 10:02:44 2014 S=3.12 Km/hr
-7.37185	-39.43649	Wed Feb 26 10:02:54 2014 S=3.01 Km/hr
-7.37181	-39.43656	Wed Feb 26 10:03:04 2014 S=2.91 Km/hr
-7.37173	-39.43664	Wed Feb 26 10:03:14 2014 S=3.09 Km/hr
-7.37166	-39.43670	Wed Feb 26 10:03:24 2014 S=2.86 Km/hr
-7.37161	-39.43678	Wed Feb 26 10:03:34 2014 S=3.32 Km/hr
-7.37157	-39.43684	Wed Feb 26 10:03:44 2014 S=3.68 Km/hr
-7.37152	-39.43687	Wed Feb 26 10:03:54 2014 S=3.26 Km/hr
-7.37148	-39.43690	Wed Feb 26 10:04:04 2014 S=0.45 Km/hr
-7.37148	-39.43690	Wed Feb 26 10:04:14 2014 S=1.05 Km/hr
-7.37143	-39.43695	Wed Feb 26 10:04:24 2014 S=1.47 Km/hr
-7.37141	-39.43697	Wed Feb 26 10:04:34 2014 S=2.36 Km/hr
-7.37139	-39.43694	Wed Feb 26 10:04:44 2014 S=2.74 Km/hr
-7.37135	-39.43690	Wed Feb 26 10:04:54 2014 S=0.94 Km/hr
-7.37136	-39.43689	Wed Feb 26 10:05:04 2014 S=2.63 Km/hr
-7.37144	-39.43686	Wed Feb 26 10:05:14 2014 S=2.18 Km/hr
-7.37147	-39.43686	Wed Feb 26 10:05:24 2014 S=0.92 Km/hr
-7.37144	-39.43691	Wed Feb 26 10:05:34 2014 S=3.70 Km/hr
-7.37141	-39.43698	Wed Feb 26 10:05:44 2014 S=2.70 Km/hr
-7.37140	-39.43700	Wed Feb 26 10:05:54 2014 S=0.15 Km/hr
-7.37140	-39.43705	Wed Feb 26 10:06:04 2014 S=3.14 Km/hr
-7.37140	-39.43708	Wed Feb 26 10:06:14 2014 S=0.97 Km/hr
-7.37137	-39.43713	Wed Feb 26 10:06:24 2014 S=4.01 Km/hr
-7.37133	-39.43720	Wed Feb 26 10:06:34 2014 S=3.06 Km/hr
-7.37123	-39.43725	Wed Feb 26 10:06:44 2014 S=2.62 Km/hr
-7.37114	-39.43723	Wed Feb 26 10:06:54 2014 S=3.20 Km/hr
-7.37114	-39.43721	Wed Feb 26 10:07:04 2014 S=2.23 Km/hr
-7.37114	-39.43727	Wed Feb 26 10:07:14 2014 S=2.01 Km/hr
-7.37113	-39.43730	Wed Feb 26 10:07:24 2014 S=1.93 Km/hr
-7.37118	-39.43733	Wed Feb 26 10:07:34 2014 S=2.56 Km/hr
-7.37118	-39.43729	Wed Feb 26 10:07:44 2014 S=0.25 Km/hr
-7.37118	-39.43729	Wed Feb 26 10:07:54 2014 S=1.15 Km/hr
-7.37126	-39.43730	Wed Feb 26 10:08:04 2014 S=1.61 Km/hr
-7.37134	-39.43734	Wed Feb 26 10:08:14 2014 S=2.67 Km/hr
-7.37141	-39.43738	Wed Feb 26 10:08:24 2014 S=2.98 Km/hr
-7.37150	-39.43732	Wed Feb 26 10:08:34 2014 S=2.27 Km/hr
-7.37160	-39.43734	Wed Feb 26 10:08:44 2014 S=3.25 Km/hr
-7.37167	-39.43741	Wed Feb 26 10:08:54 2014 S=2.27 Km/hr
-7.37169	-39.43747	Wed Feb 26 10:09:04 2014 S=1.78 Km/hr
-7.37171	-39.43748	Wed Feb 26 10:09:14 2014 S=0.72 Km/hr
-7.37173	-39.43753	Wed Feb 26 10:09:24 2014 S=2.87 Km/hr
-7.37173	-39.43763	Wed Feb 26 10:09:34 2014 S=2.45 Km/hr
-7.37173	-39.43767	Wed Feb 26 10:09:44 2014 S=1.44 Km/hr
-7.37170	-39.43771	Wed Feb 26 10:09:54 2014 S=0.87 Km/hr
-7.37173	-39.43772	Wed Feb 26 10:10:04 2014 S=0.41 Km/hr
-7.37173	-39.43772	Wed Feb 26 10:10:14 2014 S=0.59 Km/hr
-7.37174	-39.43771	Wed Feb 26 10:10:24 2014 S=0.35 Km/hr
-7.37174	-39.43771	Wed Feb 26 10:10:34 2014 S=0.32 Km/hr
-7.37181	-39.43776	Wed Feb 26 10:10:44 2014 S=3.16 Km/hr
-7.37186	-39.43781	Wed Feb 26 10:10:54 2014 S=2.17 Km/hr
-7.37197	-39.43782	Wed Feb 26 10:11:04 2014 S=2.70 Km/hr
-7.37203	-39.43785	Wed Feb 26 10:11:14 2014 S=2.21 Km/hr
-7.37211	-39.43791	Wed Feb 26 10:11:24 2014 S=3.07 Km/hr
-7.37219	-39.43792	Wed Feb 26 10:11:34 2014 S=3.09 Km/hr
-7.37222	-39.43783	Wed Feb 26 10:11:44 2014 S=3.97 Km/hr
-7.37218	-39.43774	Wed Feb 26 10:11:54 2014 S=2.71 Km/hr
-7.37216	-39.43766	Wed Feb 26 10:12:04 2014 S=0.87 Km/hr
-7.37215	-39.43767	Wed Feb 26 10:12:14 2014 S=3.81 Km/hr
-7.37211	-39.43775	Wed Feb 26 10:12:24 2014 S=3.22 Km/hr
-7.37206	-39.43780	Wed Feb 26 10:12:34 2014 S=3.62 Km/hr
-7.37196	-39.43787	Wed Feb 26 10:12:44 2014 S=2.92 Km/hr
-7.37188	-39.43786	Wed Feb 26 10:12:54 2014 S=3.18 Km/hr
-7.37180	-39.43783	Wed Feb 26 10:13:04 2014 S=1.72 Km/hr
-7.37176	-39.43776	Wed Feb 26 10:13:14 2014 S=2.84 Km/hr
-7.37174	-39.43773	Wed Feb 26 10:13:24 2014 S=0.48 Km/hr
-7.37174	-39.43773	Wed Feb 26 10:13:34 2014 S=0.34 Km/hr
-7.37173	-39.43767	Wed Feb 26 10:13:44 2014 S=2.33 Km/hr
-7.37170	-39.43759	Wed Feb 26 10:13:54 2014 S=2.50 Km/hr
-7.37165	-39.43748	Wed Feb 26 10:14:04 2014 S=2.41 Km/hr
-7.37159	-39.43741	Wed Feb 26 10:14:14 2014 S=3.73 Km/hr
-7.37148	-39.43741	Wed Feb 26 10:14:24 2014 S=2.96 Km/hr
-7.37138	-39.43740	Wed Feb 26 10:14:34 2014 S=3.61 Km/hr
-7.37132	-39.43735	Wed Feb 26 10:14:44 2014 S=3.21 Km/hr
-7.37125	-39.43727	Wed Feb 26 10:14:54 2014 S=2.05 Km/hr
-7.37114	-39.43724	Wed Feb 26 10:15:04 2014 S=3.22 Km/hr
-7.37112	-39.43719	Wed Feb 26 10:15:14 2014 S=0.37 Km/hr
-7.37110	-39.43714	Wed Feb 26 10:15:24 2014 S=3.15 Km/hr
-7.37110	-39.43711	Wed Feb 26 10:15:34 2014 S=0.22 Km/hr
-7.37107	-39.43709	Wed Feb 26 10:15:44 2014 S=2.73 Km/hr
-7.37095	-39.43703	Wed Feb 26 10:15:54 2014 S=3.06 Km/hr
-7.37086	-39.43707	Wed Feb 26 10:16:04 2014 S=3.87 Km/hr
-7.37079	-39.43710	Wed Feb 26 10:16:14 2014 S=2.45 Km/hr
-7.37070	-39.43717	Wed Feb 26 10:16:24 2014 S=2.77 Km/hr
-7.37067	-39.43720	Wed Feb 26 10:16:34 2014 S=2.08 Km/hr
-7.37069	-39.43721	Wed Feb 26 10:16:44 2014 S=0.33 Km/hr
-7.37069	-39.43721	Wed Feb 26 10:16:54 2014 S=0.17 Km/hr
-7.37070	-39.43721	Wed Feb 26 10:17:04 2014 S=0.81 Km/hr
-7.37075	-39.43726	Wed Feb 26 10:17:14 2014 S=3.64 Km/hr
-7.37081	-39.43731	Wed Feb 26 10:17:24 2014 S=2.98 Km/hr
-7.37079	-39.43737	Wed Feb 26 10:17:34 2014 S=2.59 Km/hr
-7.37075	-39.43751	Wed Feb 26 10:17:44 2014 S=3.18 Km/hr
-7.37069	-39.43756	Wed Feb 26 10:17:54 2014 S=3.13 Km/hr
-7.37061	-39.43765	Wed Feb 26 10:18:04 2014 S=3.88 Km/hr
-7.37056	-39.43771	Wed Feb 26 10:18:14 2014 S=3.43 Km/hr
-7.37050	-39.43777	Wed Feb 26 10:18:24 2014 S=3.66 Km/hr
-7.37052	-39.43780	Wed Feb 26 10:18:34 2014 S=3.12 Km/hr
-7.37059	-39.43782	Wed Feb 26 10:18:44 2014 S=3.46 Km/hr
-7.37064	-39.43789	Wed Feb 26 10:18:54 2014 S=3.86 Km/hr
-7.37069	-39.43799	Wed Feb 26 10:19:04 2014 S=3.92 Km/hr
-7.37071	-39.43808	Wed Feb 26 10:19:14 2014 S=4.16 Km/hr
-7.37068	-39.43816	Wed Feb 26 10:19:24 2014 S=0.76 Km/hr
-7.37068	-39.43819	Wed Feb 26 10:19:34 2014 S=2.14 Km/hr
-7.37069	-39.43827	Wed Feb 26 10:19:44 2014 S=3.39 Km/hr
-7.37059	-39.43834	Wed Feb 26 10:19:54 2014 S=2.31 Km/hr
-7.37050	-39.43834	Wed Feb 26 10:20:04 2014 S=2.86 Km/hr
-7.37044	-39.43838	Wed Feb 26 10:20:14 2014 S=2.25 Km/hr
-7.37038	-39.43838	Wed Feb 26 10:20:24 2014 S=0.82 Km/hr
-7.37041	-39.43830	Wed Feb 26 10:20:34 2014 S=3.40 Km/hr
-7.37037	-39.43822	Wed Feb 26 10:20:44 2014 S=3.57 Km/hr
-7.37037	-39.43812	Wed Feb 26 10:20:54 2014 S=3.48 Km/hr
-7.37037	-39.43813	Wed Feb 26 10:21:04 2014 S=2.36 Km/hr
-7.37039	-39.43823	Wed Feb 26 10:21:14 2014 S=4.38 Km/hr
-7.37042	-39.43831	Wed Feb 26 10:21:24 2014 S=2.82 Km/hr
-7.37037	-39.43838	Wed Feb 26 10:21:34 2014 S=1.96 Km/hr
-7.37032	-39.43844	Wed Feb 26 10:21:44 2014 S=2.39 Km/hr
-7.37030	-39.43848	Wed Feb 26 10:21:54 2014 S=1.31 Km/hr
-7.37028	-39.43857	Wed Feb 26 10:22:04 2014 S=3.63 Km/hr
-7.37022	-39.43867	Wed Feb 26 10:22:14 2014 S=3.59 Km/hr
-7.37014	-39.43875	Wed Feb 26 10:22:24 2014 S=4.02 Km/hr
-7.37004	-39.43882	Wed Feb 26 10:22:34 2014 S=3.76 Km/hr
-7.36997	-39.43887	Wed Feb 26 10:22:44 2014 S=3.45 Km/hr
-7.36989	-39.43894	Wed Feb 26 10:22:54 2014 S=3.01 Km/hr
-7.36981	-39.43890	Wed Feb 26 10:23:04 2014 S=3.53 Km/hr
-7.36974	-39.43888	Wed Feb 26 10:23:14 2014 S=2.64 Km/hr
-7.36968	-39.43873	Wed Feb 26 10:23:24 2014 S=2.88 Km/hr
-7.36962	-39.43870	Wed Feb 26 10:23:34 2014 S=3.48 Km/hr
-7.36958	-39.43873	Wed Feb 26 10:23:44 2014 S=3.02 Km/hr
-7.36951	-39.43874	Wed Feb 26 10:23:54 2014 S=2.91 Km/hr
-7.36944	-39.43872	Wed Feb 26 10:24:04 2014 S=1.38 Km/hr
-7.36944	-39.43866	Wed Feb 26 10:24:14 2014 S=2.43 Km/hr
-7.36948	-39.43856	Wed Feb 26 10:24:24 2014 S=2.41 Km/hr
-7.36950	-39.43849	Wed Feb 26 10:24:34 2014 S=2.22 Km/hr
-7.36950	-39.43843	Wed Feb 26 10:24:44 2014 S=0.99 Km/hr
-7.36949	-39.43847	Wed Feb 26 10:24:54 2014 S=3.72 Km/hr
-7.36947	-39.43855	Wed Feb 26 10:25:04 2014 S=2.53 Km/hr
-7.36947	-39.43865	Wed Feb 26 10:25:14 2014 S=2.40 Km/hr
-7.36946	-39.43866	Wed Feb 26 10:25:24 2014 S=0.54 Km/hr
-7.36944	-39.43869	Wed Feb 26 10:25:34 2014 S=1.28 Km/hr
-7.36941	-39.43876	Wed Feb 26 10:25:44 2014 S=3.04 Km/hr
-7.36938	-39.43884	Wed Feb 26 10:25:54 2014 S=3.38 Km/hr
-7.36933	-39.43889	Wed Feb 26 10:26:04 2014 S=0.78 Km/hr
-7.36925	-39.43893	Wed Feb 26 10:26:14 2014 S=8.05 Km/hr
-7.36908	-39.43904	Wed Feb 26 10:26:24 2014 S=4.80 Km/hr
-7.36889	-39.43914	Wed Feb 26 10:26:34 2014 S=6.98 Km/hr
-7.36873	-39.43921	Wed Feb 26 10:26:44 2014 S=4.38 Km/hr
-7.36851	-39.43925	Wed Feb 26 10:26:54 2014 S=9.48 Km/hr
-7.36829	-39.43935	Wed Feb 26 10:27:04 2014 S=8.79 Km/hr
-7.36809	-39.43938	Wed Feb 26 10:27:14 2014 S=6.17 Km/hr
-7.36792	-39.43928	Wed Feb 26 10:27:24 2014 S=4.07 Km/hr
-7.36777	-39.43920	Wed Feb 26 10:27:34 2014 S=6.56 Km/hr
-7.36765	-39.43902	Wed Feb 26 10:27:44 2014 S=5.97 Km/hr
-7.36752	-39.43882	Wed Feb 26 10:27:54 2014 S=6.78 Km/hr
-7.36742	-39.43868	Wed Feb 26 10:28:04 2014 S=5.58 Km/hr
-7.36737	-39.43851	Wed Feb 26 10:28:14 2014 S=5.51 Km/hr
-7.36729	-39.43833	Wed Feb 26 10:28:24 2014 S=7.62 Km/hr
-7.36719	-39.43814	Wed Feb 26 10:28:34 2014 S=7.78 Km/hr
-7.36706	-39.43793	Wed Feb 26 10:28:44 2014 S=7.35 Km/hr
-7.36690	-39.43785	Wed Feb 26 10:28:54 2014 S=8.34 Km/hr
-7.36670	-39.43785	Wed Feb 26 10:29:04 2014 S=7.82 Km/hr
-7.36653	-39.43790	Wed Feb 26 10:29:14 2014 S=7.89 Km/hr
-7.36640	-39.43793	Wed Feb 26 10:29:24 2014 S=0.55 Km/hr
-7.36642	-39.43791	Wed Feb 26 10:29:34 2014 S=2.18 Km/hr
-7.36650	-39.43787	Wed Feb 26 10:29:44 2014 S=2.15 Km/hr
-7.36649	-39.43785	Wed Feb 26 10:29:54 2014 S=1.96 Km/hr
-7.36649	-39.43792	Wed Feb 26 10:30:04 2014 S=2.31 Km/hr
-7.36649	-39.43800	Wed Feb 26 10:30:14 2014 S=1.62 Km/hr
-7.36645	-39.43805	Wed Feb 26 10:30:24 2014 S=2.66 Km/hr
-7.36637	-39.43803	Wed Feb 26 10:30:34 2014 S=2.00 Km/hr
-7.36637	-39.43805	Wed Feb 26 10:30:44 2014 S=0.15 Km/hr
-7.36637	-39.43805	Wed Feb 26 10:30:54 2014 S=1.14 Km/hr
-7.36642	-39.43809	Wed Feb 26 10:31:04 2014 S=2.33 Km/hr
-7.36639	-39.43820	Wed Feb 26 10:31:14 2014 S=2.83 Km/hr
-7.36636	-39.43824	Wed Feb 26 10:31:24 2014 S=2.00 Km/hr
-7.36632	-39.43830	Wed Feb 26 10:31:34 2014 S=2.83 Km/hr
-7.36620	-39.43832	Wed Feb 26 10:31:44 2014 S=2.82 Km/hr
-7.36618	-39.43839	Wed Feb 26 10:31:54 2014 S=3.28 Km/hr
-7.36615	-39.43848	Wed Feb 26 10:32:04 2014 S=3.63 Km/hr
-7.36611	-39.43858	Wed Feb 26 10:32:14 2014 S=2.77 Km/hr
-7.36607	-39.43869	Wed Feb 26 10:32:24 2014 S=3.47 Km/hr
-7.36601	-39.43876	Wed Feb 26 10:32:34 2014 S=3.15 Km/hr
-7.36595	-39.43882	Wed Feb 26 10:32:44 2014 S=1.37 Km/hr
-7.36598	-39.43872	Wed Feb 26 10:32:54 2014 S=4.10 Km/hr
-7.36604	-39.43861	Wed Feb 26 10:33:04 2014 S=3.57 Km/hr
-7.36609	-39.43853	Wed Feb 26 10:33:14 2014 S=4.05 Km/hr
-7.36614	-39.43845	Wed Feb 26 10:33:24 2014 S=4.75 Km/hr
-7.36616	-39.43836	Wed Feb 26 10:33:34 2014 S=3.84 Km/hr
-7.36621	-39.43827	Wed Feb 26 10:33:44 2014 S=3.33 Km/hr
-7.36628	-39.43823	Wed Feb 26 10:33:54 2014 S=2.19 Km/hr
-7.36635	-39.43820	Wed Feb 26 10:34:04 2014 S=1.49 Km/hr
-7.36642	-39.43818	Wed Feb 26 10:34:14 2014 S=0.29 Km/hr
-7.36641	-39.43814	Wed Feb 26 10:34:24 2014 S=3.66 Km/hr
-7.36640	-39.43805	Wed Feb 26 10:34:34 2014 S=3.48 Km/hr
-7.36637	-39.43795	Wed Feb 26 10:34:44 2014 S=3.20 Km/hr
-7.36637	-39.43788	Wed Feb 26 10:34:54 2014 S=1.96 Km/hr
-7.36638	-39.43787	Wed Feb 26 10:35:04 2014 S=0.57 Km/hr
-7.36638	-39.43787	Wed Feb 26 10:35:14 2014 S=0.22 Km/hr
-7.36638	-39.43787	Wed Feb 26 10:35:24 2014 S=0.44 Km/hr
-7.36633	-39.43793	Wed Feb 26 10:35:34 2014 S=3.20 Km/hr
-7.36625	-39.43802	Wed Feb 26 10:35:44 2014 S=3.51 Km/hr
-7.36618	-39.43805	Wed Feb 26 10:35:54 2014 S=3.04 Km/hr
-7.36612	-39.43810	Wed Feb 26 10:36:04 2014 S=3.93 Km/hr
-7.36602	-39.43815	Wed Feb 26 10:36:14 2014 S=3.57 Km/hr
-7.36595	-39.43820	Wed Feb 26 10:36:24 2014 S=2.68 Km/hr
-7.36582	-39.43818	Wed Feb 26 10:36:34 2014 S=3.18 Km/hr
-7.36571	-39.43819	Wed Feb 26 10:36:44 2014 S=3.53 Km/hr
-7.36569	-39.43818	Wed Feb 26 10:36:54 2014 S=0.44 Km/hr
-7.36567	-39.43817	Wed Feb 26 10:37:04 2014 S=0.85 Km/hr
-7.36560	-39.43818	Wed Feb 26 10:37:14 2014 S=7.71 Km/hr
-7.36548	-39.43806	Wed Feb 26 10:37:24 2014 S=6.63 Km/hr
-7.36551	-39.43785	Wed Feb 26 10:37:34 2014 S=7.79 Km/hr
-7.36553	-39.43765	Wed Feb 26 10:37:44 2014 S=6.01 Km/hr
-7.36547	-39.43747	Wed Feb 26 10:37:54 2014 S=5.77 Km/hr
-7.36556	-39.43730	Wed Feb 26 10:38:04 2014 S=6.65 Km/hr
-7.36561	-39.43712	Wed Feb 26 10:38:14 2014 S=7.84 Km/hr
-7.36563	-39.43689	Wed Feb 26 10:38:24 2014 S=8.17 Km/hr
-7.36569	-39.43668	Wed Feb 26 10:38:34 2014 S=7.64 Km/hr
-7.36577	-39.43650	Wed Feb 26 10:38:44 2014 S=7.30 Km/hr
-7.36571	-39.43641	Wed Feb 26 10:38:54 2014 S=5.47 Km/hr
-7.36554	-39.43650	Wed Feb 26 10:39:04 2014 S=7.95 Km/hr
-7.36535	-39.43641	Wed Feb 26 10:39:14 2014 S=4.70 Km/hr
-7.36513	-39.43625	Wed Feb 26 10:39:24 2014 S=8.38 Km/hr
-7.36504	-39.43607	Wed Feb 26 10:39:34 2014 S=7.39 Km/hr
-7.36486	-39.43597	Wed Feb 26 10:39:44 2014 S=7.58 Km/hr
-7.36469	-39.43597	Wed Feb 26 10:39:54 2014 S=7.76 Km/hr
-7.36461	-39.43608	Wed Feb 26 10:40:04 2014 S=7.83 Km/hr
-7.36449	-39.43618	Wed Feb 26 10:40:14 2014 S=7.65 Km/hr
-7.36441	-39.43632	Wed Feb 26 10:40:24 2014 S=5.50 Km/hr
-7.36427	-39.43646	Wed Feb 26 10:40:34 2014 S=6.40 Km/hr
-7.36414	-39.43658	Wed Feb 26 10:40:44 2014 S=4.11 Km/hr
-7.36394	-39.43666	Wed Feb 26 10:40:54 2014 S=4.28 Km/hr
-7.36387	-39.43666	Wed Feb 26 10:41:04 2014 S=0.68 Km/hr
-7.36382	-39.43665	Wed Feb 26 10:41:14 2014 S=4.10 Km/hr
-7.36379	-39.43664	Wed Feb 26 10:41:24 2014 S=0.56 Km/hr
-7.36379	-39.43665	Wed Feb 26 10:41:34 2014 S=0.88 Km/hr
-7.36378	-39.43662	Wed Feb 26 10:41:44 2014 S=3.62 Km/hr
-7.36362	-39.43647	Wed Feb 26 10:41:54 2014 S=6.02 Km/hr
-7.36355	-39.43632	Wed Feb 26 10:42:04 2014 S=5.16 Km/hr
-7.36340	-39.43632	Wed Feb 26 10:42:14 2014 S=5.75 Km/hr
-7.36322	-39.43625	Wed Feb 26 10:42:24 2014 S=6.02 Km/hr
-7.36306	-39.43613	Wed Feb 26 10:42:34 2014 S=6.38 Km/hr
-7.36319	-39.43601	Wed Feb 26 10:42:44 2014 S=5.88 Km/hr
-7.36319	-39.43600	Wed Feb 26 10:42:54 2014 S=8.25 Km/hr
-7.36297	-39.43613	Wed Feb 26 10:43:04 2014 S=9.22 Km/hr
-7.36286	-39.43618	Wed Feb 26 10:43:14 2014 S=3.66 Km/hr
-7.36268	-39.43626	Wed Feb 26 10:43:24 2014 S=7.64 Km/hr
-7.36250	-39.43636	Wed Feb 26 10:43:34 2014 S=7.94 Km/hr
-7.36232	-39.43629	Wed Feb 26 10:43:44 2014 S=5.57 Km/hr
-7.36219	-39.43622	Wed Feb 26 10:43:54 2014 S=4.13 Km/hr
-7.36211	-39.43615	Wed Feb 26 10:44:04 2014 S=2.06 Km/hr
-7.36208	-39.43606	Wed Feb 26 10:44:14 2014 S=0.65 Km/hr
-7.36202	-39.43600	Wed Feb 26 10:44:24 2014 S=3.86 Km/hr
-7.36186	-39.43596	Wed Feb 26 10:44:34 2014 S=6.88 Km/hr
-7.36169	-39.43589	Wed Feb 26 10:44:44 2014 S=6.81 Km/hr
-7.36156	-39.43572	Wed Feb 26 10:44:54 2014 S=7.71 Km/hr
-7.36150	-39.43551	Wed Feb 26 10:45:04 2014 S=7.89 Km/hr
-7.36144	-39.43538	Wed Feb 26 10:45:14 2014 S=5.17 Km/hr
-7.36135	-39.43525	Wed Feb 26 10:45:24 2014 S=5.77 Km/hr
-7.36120	-39.43525	Wed Feb 26 10:45:34 2014 S=2.81 Km/hr
-7.36104	-39.43528	Wed Feb 26 10:45:44 2014 S=5.29 Km/hr
-7.36092	-39.43528	Wed Feb 26 10:45:54 2014 S=2.12 Km/hr
-7.36079	-39.43531	Wed Feb 26 10:46:04 2014 S=5.12 Km/hr
-7.36060	-39.43535	Wed Feb 26 10:46:14 2014 S=3.09 Km/hr
-7.36043	-39.43541	Wed Feb 26 10:46:24 2014 S=5.07 Km/hr
-7.36029	-39.43526	Wed Feb 26 10:46:34 2014 S=5.39 Km/hr
-7.36018	-39.43525	Wed Feb 26 10:46:44 2014 S=5.25 Km/hr
-7.36018	-39.43539	Wed Feb 26 10:46:54 2014 S=6.87 Km/hr
-7.36003	-39.43551	Wed Feb 26 10:47:04 2014 S=4.58 Km/hr
-7.35993	-39.43562	Wed Feb 26 10:47:14 2014 S=5.06 Km/hr
-7.35985	-39.43566	Wed Feb 26 10:47:24 2014 S=0.50 Km/hr
-7.35985	-39.43566	Wed Feb 26 10:47:34 2014 S=1.24 Km/hr
-7.35981	-39.43573	Wed Feb 26 10:47:44 2014 S=2.36 Km/hr
-7.35970	-39.43582	Wed Feb 26 10:47:54 2014 S=5.81 Km/hr
-7.35949	-39.43587	Wed Feb 26 10:48:04 2014 S=6.63 Km/hr
-7.35948	-39.43603	Wed Feb 26 10:48:14 2014 S=5.31 Km/hr
-7.35944	-39.43616	Wed Feb 26 10:48:24 2014 S=2.25 Km/hr
-7.35932	-39.43622	Wed Feb 26 10:48:34 2014 S=4.07 Km/hr
-7.35905	-39.43626	Wed Feb 26 10:48:44 2014 S=3.51 Km/hr
-7.35900	-39.43627	Wed Feb 26 10:48:54 2014 S=0.53 Km/hr
-7.35900	-39.43627	Wed Feb 26 10:49:04 2014 S=0.92 Km/hr
-7.35898	-39.43631	Wed Feb 26 10:49:14 2014 S=1.45 Km/hr
-7.35896	-39.43637	Wed Feb 26 10:49:24 2014 S=1.18 Km/hr
-7.35898	-39.43643	Wed Feb 26 10:49:34 2014 S=2.03 Km/hr
-7.35901	-39.43646	Wed Feb 26 10:49:44 2014 S=1.89 Km/hr
-7.35900	-39.43652	Wed Feb 26 10:49:54 2014 S=0.13 Km/hr
-7.35900	-39.43653	Wed Feb 26 10:50:04 2014 S=0.58 Km/hr
-7.35900	-39.43653	Wed Feb 26 10:50:14 2014 S=0.19 Km/hr
-7.35900	-39.43654	Wed Feb 26 10:50:24 2014 S=1.03 Km/hr
-7.35900	-39.43655	Wed Feb 26 10:50:34 2014 S=0.96 Km/hr
-7.35892	-39.43652	Wed Feb 26 10:50:44 2014 S=0.70 Km/hr
-7.35889	-39.43653	Wed Feb 26 10:50:54 2014 S=2.37 Km/hr
-7.35887	-39.43660	Wed Feb 26 10:51:04 2014 S=2.31 Km/hr
-7.35888	-39.43666	Wed Feb 26 10:51:14 2014 S=1.44 Km/hr
-7.35888	-39.43671	Wed Feb 26 10:51:24 2014 S=1.89 Km/hr
-7.35895	-39.43679	Wed Feb 26 10:51:34 2014 S=2.50 Km/hr
-7.35904	-39.43686	Wed Feb 26 10:51:44 2014 S=2.44 Km/hr
-7.35909	-39.43695	Wed Feb 26 10:51:54 2014 S=3.80 Km/hr
-7.35916	-39.43702	Wed Feb 26 10:52:04 2014 S=2.29 Km/hr
-7.35923	-39.43710	Wed Feb 26 10:52:14 2014 S=2.69 Km/hr
-7.35931	-39.43719	Wed Feb 26 10:52:24 2014 S=3.14 Km/hr
-7.35942	-39.43729	Wed Feb 26 10:52:34 2014 S=3.91 Km/hr
-7.35950	-39.43736	Wed Feb 26 10:52:44 2014 S=3.18 Km/hr
-7.35958	-39.43745	Wed Feb 26 10:52:54 2014 S=3.08 Km/hr
-7.35961	-39.43753	Wed Feb 26 10:53:04 2014 S=2.50 Km/hr
-7.35960	-39.43764	Wed Feb 26 10:53:14 2014 S=1.59 Km/hr
-7.35957	-39.43770	Wed Feb 26 10:53:24 2014 S=2.01 Km/hr
-7.35957	-39.43779	Wed Feb 26 10:53:34 2014 S=2.33 Km/hr
-7.35954	-39.43787	Wed Feb 26 10:53:44 2014 S=1.39 Km/hr
-7.35956	-39.43792	Wed Feb 26 10:53:54 2014 S=0.90 Km/hr
-7.35948	-39.43792	Wed Feb 26 10:54:04 2014 S=3.23 Km/hr
-7.35940	-39.43796	Wed Feb 26 10:54:14 2014 S=1.90 Km/hr
-7.35936	-39.43796	Wed Feb 26 10:54:24 2014 S=0.87 Km/hr
-7.35936	-39.43797	Wed Feb 26 10:54:34 2014 S=0.54 Km/hr
-7.35936	-39.43797	Wed Feb 26 10:54:44 2014 S=1.71 Km/hr
-7.35933	-39.43802	Wed Feb 26 10:54:54 2014 S=2.52 Km/hr
-7.35934	-39.43809	Wed Feb 26 10:55:04 2014 S=2.31 Km/hr
-7.35938	-39.43815	Wed Feb 26 10:55:14 2014 S=3.34 Km/hr
-7.35942	-39.43824	Wed Feb 26 10:55:24 2014 S=2.98 Km/hr
-7.35945	-39.43831	Wed Feb 26 10:55:34 2014 S=1.22 Km/hr
-7.35949	-39.43839	Wed Feb 26 10:55:44 2014 S=1.78 Km/hr
-7.35948	-39.43849	Wed Feb 26 10:55:54 2014 S=2.40 Km/hr
-7.35946	-39.43858	Wed Feb 26 10:56:04 2014 S=3.39 Km/hr
-7.35943	-39.43867	Wed Feb 26 10:56:14 2014 S=1.05 Km/hr
-7.35937	-39.43872	Wed Feb 26 10:56:24 2014 S=0.42 Km/hr
-7.35938	-39.43872	Wed Feb 26 10:56:34 2014 S=2.22 Km/hr
-7.35938	-39.43879	Wed Feb 26 10:56:44 2014 S=2.93 Km/hr
-7.35935	-39.43888	Wed Feb 26 10:56:54 2014 S=2.81 Km/hr
-7.35936	-39.43896	Wed Feb 26 10:57:04 2014 S=2.57 Km/hr
-7.35931	-39.43905	Wed Feb 26 10:57:14 2014 S=2.74 Km/hr
-7.35924	-39.43908	Wed Feb 26 10:57:24 2014 S=0.62 Km/hr
-7.35924	-39.43909	Wed Feb 26 10:57:34 2014 S=0.81 Km/hr
-7.35925	-39.43907	Wed Feb 26 10:57:44 2014 S=1.40 Km/hr
-7.35929	-39.43904	Wed Feb 26 10:57:54 2014 S=0.88 Km/hr
-7.35933	-39.43913	Wed Feb 26 10:58:04 2014 S=2.71 Km/hr
-7.35937	-39.43917	Wed Feb 26 10:58:14 2014 S=3.03 Km/hr
-7.35938	-39.43929	Wed Feb 26 10:58:24 2014 S=3.80 Km/hr
-7.35935	-39.43939	Wed Feb 26 10:58:34 2014 S=2.95 Km/hr
-7.35938	-39.43946	Wed Feb 26 10:58:44 2014 S=2.17 Km/hr
-7.35943	-39.43953	Wed Feb 26 10:58:54 2014 S=2.43 Km/hr
-7.35945	-39.43960	Wed Feb 26 10:59:04 2014 S=2.28 Km/hr
-7.35949	-39.43966	Wed Feb 26 10:59:14 2014 S=1.92 Km/hr
-7.35950	-39.43975	Wed Feb 26 10:59:24 2014 S=2.95 Km/hr
-7.35946	-39.43987	Wed Feb 26 10:59:34 2014 S=3.04 Km/hr
-7.35951	-39.43996	Wed Feb 26 10:59:44 2014 S=2.79 Km/hr
-7.35954	-39.44003	Wed Feb 26 10:59:54 2014 S=1.98 Km/hr
-7.35955	-39.44011	Wed Feb 26 11:00:04 2014 S=3.07 Km/hr
-7.35958	-39.44021	Wed Feb 26 11:00:14 2014 S=2.71 Km/hr
-7.35966	-39.44028	Wed Feb 26 11:00:24 2014 S=2.38 Km/hr
-7.35968	-39.44033	Wed Feb 26 11:00:34 2014 S=0.36 Km/hr
-7.35969	-39.44034	Wed Feb 26 11:00:44 2014 S=0.89 Km/hr
-7.35971	-39.44037	Wed Feb 26 11:00:54 2014 S=2.76 Km/hr
-7.35978	-39.44048	Wed Feb 26 11:01:04 2014 S=2.14 Km/hr
-7.35979	-39.44056	Wed Feb 26 11:01:14 2014 S=2.17 Km/hr
-7.35981	-39.44064	Wed Feb 26 11:01:24 2014 S=2.44 Km/hr
-7.35983	-39.44074	Wed Feb 26 11:01:34 2014 S=2.31 Km/hr
-7.35986	-39.44078	Wed Feb 26 11:01:44 2014 S=0.34 Km/hr
-7.35977	-39.44086	Wed Feb 26 11:01:54 2014 S=3.27 Km/hr
-7.35970	-39.44091	Wed Feb 26 11:02:04 2014 S=2.32 Km/hr
-7.35964	-39.44098	Wed Feb 26 11:02:14 2014 S=1.67 Km/hr
-7.35964	-39.44102	Wed Feb 26 11:02:24 2014 S=1.14 Km/hr
-7.35964	-39.44105	Wed Feb 26 11:02:34 2014 S=0.93 Km/hr
-7.35955	-39.44106	Wed Feb 26 11:02:44 2014 S=1.90 Km/hr
-7.35947	-39.44104	Wed Feb 26 11:02:54 2014 S=1.79 Km/hr
-7.35939	-39.44100	Wed Feb 26 11:03:04 2014 S=1.97 Km/hr
-7.35938	-39.44095	Wed Feb 26 11:03:14 2014 S=1.91 Km/hr
-7.35933	-39.44089	Wed Feb 26 11:03:24 2014 S=2.71 Km/hr
-7.35931	-39.44083	Wed Feb 26 11:03:34 2014 S=1.34 Km/hr
-7.35922	-39.44082	Wed Feb 26 11:03:44 2014 S=2.42 Km/hr
-7.35915	-39.44083	Wed Feb 26 11:03:54 2014 S=1.14 Km/hr
-7.35915	-39.44084	Wed Feb 26 11:04:04 2014 S=0.81 Km/hr
-7.35914	-39.44085	Wed Feb 26 11:04:14 2014 S=1.09 Km/hr
-7.35913	-39.44086	Wed Feb 26 11:04:24 2014 S=0.88 Km/hr
-7.35906	-39.44085	Wed Feb 26 11:04:34 2014 S=2.23 Km/hr
-7.35895	-39.44084	Wed Feb 26 11:04:44 2014 S=2.16 Km/hr
-7.35886	-39.44085	Wed Feb 26 11:04:54 2014 S=2.41 Km/hr
-7.35874	-39.44080	Wed Feb 26 11:05:04 2014 S=2.74 Km/hr
-7.35865	-39.44077	Wed Feb 26 11:05:14 2014 S=2.30 Km/hr
-7.35856	-39.44075	Wed Feb 26 11:05:24 2014 S=2.48 Km/hr
-7.35850	-39.44074	Wed Feb 26 11:05:34 2014 S=2.59 Km/hr
-7.35843	-39.44070	Wed Feb 26 11:05:44 2014 S=0.64 Km/hr
-7.35841	-39.44068	Wed Feb 26 11:05:54 2014 S=0.67 Km/hr
-7.35841	-39.44070	Wed Feb 26 11:06:04 2014 S=1.67 Km/hr
-7.35832	-39.44072	Wed Feb 26 11:06:14 2014 S=1.86 Km/hr
-7.35820	-39.44072	Wed Feb 26 11:06:24 2014 S=0.74 Km/hr
-7.35810	-39.44066	Wed Feb 26 11:06:34 2014 S=3.68 Km/hr
-7.35803	-39.44059	Wed Feb 26 11:06:44 2014 S=2.52 Km/hr
-7.35799	-39.44054	Wed Feb 26 11:06:54 2014 S=2.59 Km/hr
-7.35800	-39.44047	Wed Feb 26 11:07:04 2014 S=1.38 Km/hr
-7.35798	-39.44040	Wed Feb 26 11:07:14 2014 S=2.30 Km/hr
-7.35797	-39.44032	Wed Feb 26 11:07:24 2014 S=2.24 Km/hr
-7.35798	-39.44021	Wed Feb 26 11:07:34 2014 S=2.40 Km/hr
-7.35798	-39.44015	Wed Feb 26 11:07:44 2014 S=1.62 Km/hr
-7.35798	-39.44007	Wed Feb 26 11:07:54 2014 S=2.48 Km/hr
-7.35796	-39.43992	Wed Feb 26 11:08:04 2014 S=3.14 Km/hr
-7.35797	-39.43981	Wed Feb 26 11:08:14 2014 S=2.52 Km/hr
-7.35789	-39.43978	Wed Feb 26 11:08:24 2014 S=2.03 Km/hr
-7.35783	-39.43974	Wed Feb 26 11:08:34 2014 S=2.59 Km/hr
-7.35771	-39.43975	Wed Feb 26 11:08:44 2014 S=2.05 Km/hr
-7.35767	-39.43967	Wed Feb 26 11:08:54 2014 S=2.95 Km/hr
-7.35766	-39.43957	Wed Feb 26 11:09:04 2014 S=2.69 Km/hr
-7.35763	-39.43948	Wed Feb 26 11:09:14 2014 S=1.82 Km/hr
-7.35759	-39.43943	Wed Feb 26 11:09:24 2014 S=2.01 Km/hr
-7.35757	-39.43934	Wed Feb 26 11:09:34 2014 S=1.83 Km/hr
-7.35755	-39.43926	Wed Feb 26 11:09:44 2014 S=1.35 Km/hr
-7.35755	-39.43920	Wed Feb 26 11:09:54 2014 S=2.30 Km/hr
-7.35755	-39.43909	Wed Feb 26 11:10:04 2014 S=1.59 Km/hr
-7.35753	-39.43909	Wed Feb 26 11:10:14 2014 S=1.30 Km/hr
-7.35749	-39.43908	Wed Feb 26 11:10:24 2014 S=0.88 Km/hr
-7.35750	-39.43909	Wed Feb 26 11:10:34 2014 S=1.45 Km/hr
-7.35751	-39.43910	Wed Feb 26 11:10:44 2014 S=0.60 Km/hr
-7.35748	-39.43906	Wed Feb 26 11:10:54 2014 S=2.64 Km/hr
-7.35746	-39.43901	Wed Feb 26 11:11:04 2014 S=1.47 Km/hr
-7.35740	-39.43893	Wed Feb 26 11:11:14 2014 S=2.64 Km/hr
-7.35734	-39.43890	Wed Feb 26 11:11:24 2014 S=1.17 Km/hr
-7.35733	-39.43890	Wed Feb 26 11:11:34 2014 S=0.71 Km/hr
-7.35733	-39.43888	Wed Feb 26 11:11:44 2014 S=1.86 Km/hr
-7.35715	-39.43887	Wed Feb 26 11:11:54 2014 S=3.16 Km/hr
-7.35705	-39.43885	Wed Feb 26 11:12:04 2014 S=1.02 Km/hr
-7.35704	-39.43886	Wed Feb 26 11:12:14 2014 S=1.30 Km/hr
-7.35695	-39.43879	Wed Feb 26 11:12:24 2014 S=1.02 Km/hr
-7.35695	-39.43877	Wed Feb 26 11:12:34 2014 S=1.25 Km/hr
-7.35680	-39.43865	Wed Feb 26 11:12:44 2014 S=2.75 Km/hr
-7.35672	-39.43858	Wed Feb 26 11:12:54 2014 S=1.02 Km/hr
-7.35666	-39.43854	Wed Feb 26 11:13:04 2014 S=2.36 Km/hr
-7.35664	-39.43848	Wed Feb 26 11:13:14 2014 S=0.88 Km/hr
-7.35656	-39.43842	Wed Feb 26 11:13:24 2014 S=2.26 Km/hr
-7.35653	-39.43839	Wed Feb 26 11:13:34 2014 S=0.52 Km/hr
-7.35652	-39.43838	Wed Feb 26 11:13:44 2014 S=3.66 Km/hr
-7.35654	-39.43833	Wed Feb 26 11:13:54 2014 S=3.15 Km/hr
-7.35649	-39.43827	Wed Feb 26 11:14:04 2014 S=2.67 Km/hr
-7.35642	-39.43825	Wed Feb 26 11:14:14 2014 S=2.49 Km/hr
-7.35637	-39.43821	Wed Feb 26 11:14:24 2014 S=2.43 Km/hr
-7.35633	-39.43816	Wed Feb 26 11:14:34 2014 S=1.62 Km/hr
-7.35637	-39.43811	Wed Feb 26 11:14:44 2014 S=1.61 Km/hr
-7.35636	-39.43806	Wed Feb 26 11:14:54 2014 S=0.41 Km/hr
-7.35633	-39.43800	Wed Feb 26 11:15:04 2014 S=1.84 Km/hr
-7.35632	-39.43791	Wed Feb 26 11:15:14 2014 S=1.90 Km/hr
-7.35635	-39.43784	Wed Feb 26 11:15:24 2014 S=2.63 Km/hr
-7.35640	-39.43776	Wed Feb 26 11:15:34 2014 S=1.41 Km/hr
-7.35647	-39.43771	Wed Feb 26 11:15:44 2014 S=2.48 Km/hr
-7.35650	-39.43765	Wed Feb 26 11:15:54 2014 S=1.58 Km/hr
-7.35655	-39.43758	Wed Feb 26 11:16:04 2014 S=2.56 Km/hr
-7.35661	-39.43755	Wed Feb 26 11:16:14 2014 S=2.27 Km/hr
-7.35673	-39.43750	Wed Feb 26 11:16:24 2014 S=3.41 Km/hr
-7.35682	-39.43746	Wed Feb 26 11:16:34 2014 S=2.57 Km/hr
-7.35687	-39.43739	Wed Feb 26 11:16:44 2014 S=2.90 Km/hr
-7.35687	-39.43733	Wed Feb 26 11:16:54 2014 S=2.50 Km/hr
-7.35684	-39.43727	Wed Feb 26 11:17:04 2014 S=0.48 Km/hr
-7.35685	-39.43729	Wed Feb 26 11:17:14 2014 S=1.20 Km/hr
-7.35685	-39.43729	Wed Feb 26 11:17:24 2014 S=1.60 Km/hr
-7.35690	-39.43729	Wed Feb 26 11:17:34 2014 S=1.24 Km/hr
-7.35694	-39.43730	Wed Feb 26 11:17:44 2014 S=1.38 Km/hr
-7.35700	-39.43732	Wed Feb 26 11:17:54 2014 S=2.47 Km/hr
-7.35706	-39.43730	Wed Feb 26 11:18:04 2014 S=2.84 Km/hr
-7.35710	-39.43725	Wed Feb 26 11:18:14 2014 S=2.54 Km/hr
-7.35710	-39.43725	Wed Feb 26 11:18:24 2014 S=0.92 Km/hr
-7.35712	-39.43722	Wed Feb 26 11:18:34 2014 S=2.44 Km/hr
-7.35717	-39.43713	Wed Feb 26 11:18:44 2014 S=2.76 Km/hr
-7.35721	-39.43705	Wed Feb 26 11:18:54 2014 S=2.95 Km/hr
-7.35720	-39.43693	Wed Feb 26 11:19:04 2014 S=3.43 Km/hr
-7.35729	-39.43691	Wed Feb 26 11:19:14 2014 S=3.88 Km/hr
-7.35738	-39.43689	Wed Feb 26 11:19:24 2014 S=2.81 Km/hr
-7.35749	-39.43690	Wed Feb 26 11:19:34 2014 S=2.51 Km/hr
-7.35758	-39.43689	Wed Feb 26 11:19:44 2014 S=3.18 Km/hr
-7.35765	-39.43687	Wed Feb 26 11:19:54 2014 S=2.39 Km/hr
-7.35773	-39.43684	Wed Feb 26 11:20:04 2014 S=2.63 Km/hr
-7.35778	-39.43680	Wed Feb 26 11:20:14 2014 S=1.33 Km/hr
-7.35783	-39.43674	Wed Feb 26 11:20:24 2014 S=1.29 Km/hr
-7.35790	-39.43678	Wed Feb 26 11:20:34 2014 S=1.77 Km/hr
-7.35794	-39.43677	Wed Feb 26 11:20:44 2014 S=0.32 Km/hr
-7.35794	-39.43675	Wed Feb 26 11:20:54 2014 S=1.55 Km/hr
-7.35796	-39.43665	Wed Feb 26 11:21:04 2014 S=2.13 Km/hr
-7.35795	-39.43656	Wed Feb 26 11:21:14 2014 S=1.86 Km/hr
-7.35798	-39.43647	Wed Feb 26 11:21:24 2014 S=1.89 Km/hr
-7.35799	-39.43642	Wed Feb 26 11:21:34 2014 S=1.92 Km/hr
-7.35807	-39.43637	Wed Feb 26 11:21:44 2014 S=0.80 Km/hr
-7.35810	-39.43634	Wed Feb 26 11:21:54 2014 S=1.73 Km/hr
-7.35818	-39.43632	Wed Feb 26 11:22:04 2014 S=2.02 Km/hr
-7.35831	-39.43636	Wed Feb 26 11:22:14 2014 S=2.61 Km/hr
-7.35840	-39.43641	Wed Feb 26 11:22:24 2014 S=2.46 Km/hr
-7.35850	-39.43647	Wed Feb 26 11:22:34 2014 S=2.34 Km/hr
-7.35859	-39.43653	Wed Feb 26 11:22:44 2014 S=2.16 Km/hr
-7.35868	-39.43660	Wed Feb 26 11:22:54 2014 S=3.59 Km/hr
-7.35877	-39.43664	Wed Feb 26 11:23:04 2014 S=3.06 Km/hr
-7.35886	-39.43667	Wed Feb 26 11:23:14 2014 S=1.66 Km/hr
-7.35888	-39.43663	Wed Feb 26 11:23:24 2014 S=3.62 Km/hr
-7.35885	-39.43655	Wed Feb 26 11:23:34 2014 S=2.85 Km/hr
-7.35887	-39.43648	Wed Feb 26 11:23:44 2014 S=2.21 Km/hr
-7.35893	-39.43648	Wed Feb 26 11:23:54 2014 S=1.25 Km/hr
-7.35896	-39.43648	Wed Feb 26 11:24:04 2014 S=0.61 Km/hr
-7.35896	-39.43647	Wed Feb 26 11:24:14 2014 S=0.26 Km/hr
-7.35896	-39.43648	Wed Feb 26 11:24:24 2014 S=0.51 Km/hr
-7.35896	-39.43647	Wed Feb 26 11:24:34 2014 S=0.28 Km/hr
-7.35896	-39.43648	Wed Feb 26 11:24:44 2014 S=0.39 Km/hr
-7.35896	-39.43649	Wed Feb 26 11:24:54 2014 S=0.62 Km/hr
-7.35896	-39.43648	Wed Feb 26 11:25:04 2014 S=0.52 Km/hr
-7.35897	-39.43649	Wed Feb 26 11:25:14 2014 S=0.09 Km/hr
-7.35897	-39.43649	Wed Feb 26 11:25:24 2014 S=0.58 Km/hr
-7.35897	-39.43649	Wed Feb 26 11:25:34 2014 S=0.24 Km/hr
-7.35897	-39.43650	Wed Feb 26 11:25:44 2014 S=0.32 Km/hr
-7.35897	-39.43650	Wed Feb 26 11:25:54 2014 S=0.43 Km/hr
-7.35897	-39.43649	Wed Feb 26 11:26:04 2014 S=0.19 Km/hr
-7.35897	-39.43650	Wed Feb 26 11:26:14 2014 S=0.26 Km/hr
-7.35893	-39.43647	Wed Feb 26 11:26:24 2014 S=2.92 Km/hr
-7.35887	-39.43642	Wed Feb 26 11:26:34 2014 S=2.07 Km/hr
-7.35883	-39.43637	Wed Feb 26 11:26:44 2014 S=2.15 Km/hr
-7.35883	-39.43627	Wed Feb 26 11:26:54 2014 S=3.56 Km/hr
-7.35882	-39.43616	Wed Feb 26 11:27:04 2014 S=3.46 Km/hr
-7.35879	-39.43608	Wed Feb 26 11:27:14 2014 S=2.07 Km/hr
-7.35881	-39.43604	Wed Feb 26 11:27:24 2014 S=0.19 Km/hr
-7.35882	-39.43602	Wed Feb 26 11:27:34 2014 S=2.14 Km/hr
-7.35880	-39.43591	Wed Feb 26 11:27:44 2014 S=4.77 Km/hr
-7.35880	-39.43568	Wed Feb 26 11:27:54 2014 S=8.87 Km/hr
-7.35875	-39.43545	Wed Feb 26 11:28:04 2014 S=8.26 Km/hr
-7.35872	-39.43521	Wed Feb 26 11:28:14 2014 S=8.37 Km/hr
-7.35871	-39.43500	Wed Feb 26 11:28:24 2014 S=7.16 Km/hr
-7.35887	-39.43480	Wed Feb 26 11:28:34 2014 S=9.09 Km/hr
-7.35911	-39.43469	Wed Feb 26 11:28:44 2014 S=7.59 Km/hr
-7.35934	-39.43457	Wed Feb 26 11:28:54 2014 S=8.21 Km/hr
-7.35944	-39.43437	Wed Feb 26 11:29:04 2014 S=6.65 Km/hr
-7.35952	-39.43430	Wed Feb 26 11:29:14 2014 S=0.42 Km/hr
-7.35953	-39.43429	Wed Feb 26 11:29:24 2014 S=0.83 Km/hr
-7.35953	-39.43429	Wed Feb 26 11:29:34 2014 S=0.37 Km/hr
-7.35953	-39.43430	Wed Feb 26 11:29:44 2014 S=0.41 Km/hr
-7.35953	-39.43430	Wed Feb 26 11:29:54 2014 S=0.18 Km/hr
-7.35954	-39.43429	Wed Feb 26 11:30:04 2014 S=2.41 Km/hr
-7.35962	-39.43415	Wed Feb 26 11:30:14 2014 S=7.30 Km/hr
-7.35971	-39.43395	Wed Feb 26 11:30:24 2014 S=4.40 Km/hr
-7.35978	-39.43370	Wed Feb 26 11:30:34 2014 S=8.72 Km/hr
-7.35986	-39.43343	Wed Feb 26 11:30:44 2014 S=10.14 Km/hr
-7.35998	-39.43316	Wed Feb 26 11:30:54 2014 S=10.84 Km/hr
-7.36015	-39.43289	Wed Feb 26 11:31:04 2014 S=9.68 Km/hr
-7.36034	-39.43266	Wed Feb 26 11:31:14 2014 S=9.65 Km/hr
-7.36053	-39.43245	Wed Feb 26 11:31:24 2014 S=8.25 Km/hr
-7.36069	-39.43224	Wed Feb 26 11:31:34 2014 S=6.53 Km/hr
-7.36090	-39.43196	Wed Feb 26 11:31:44 2014 S=11.91 Km/hr
-7.36107	-39.43169	Wed Feb 26 11:31:54 2014 S=10.57 Km/hr
-7.36130	-39.43138	Wed Feb 26 11:32:04 2014 S=12.61 Km/hr
-7.36152	-39.43108	Wed Feb 26 11:32:14 2014 S=12.03 Km/hr
-7.36174	-39.43082	Wed Feb 26 11:32:24 2014 S=10.11 Km/hr
-7.36193	-39.43056	Wed Feb 26 11:32:34 2014 S=11.51 Km/hr
-7.36214	-39.43027	Wed Feb 26 11:32:44 2014 S=12.44 Km/hr
-7.36232	-39.43002	Wed Feb 26 11:32:54 2014 S=12.30 Km/hr
-7.36277	-39.42987	Wed Feb 26 11:33:04 2014 S=14.46 Km/hr
-7.36312	-39.42969	Wed Feb 26 11:33:14 2014 S=13.77 Km/hr
-7.36343	-39.42957	Wed Feb 26 11:33:24 2014 S=8.99 Km/hr
-7.36379	-39.42952	Wed Feb 26 11:33:34 2014 S=8.81 Km/hr
-7.36406	-39.42942	Wed Feb 26 11:33:44 2014 S=8.48 Km/hr
-7.36429	-39.42928	Wed Feb 26 11:33:54 2014 S=8.95 Km/hr
-7.36450	-39.42913	Wed Feb 26 11:34:04 2014 S=8.55 Km/hr
-7.36462	-39.42888	Wed Feb 26 11:34:14 2014 S=8.11 Km/hr
-7.36476	-39.42866	Wed Feb 26 11:34:24 2014 S=7.67 Km/hr
-7.36490	-39.42841	Wed Feb 26 11:34:34 2014 S=9.40 Km/hr
-7.36501	-39.42817	Wed Feb 26 11:34:44 2014 S=9.72 Km/hr
-7.36515	-39.42791	Wed Feb 26 11:34:54 2014 S=6.58 Km/hr
-7.36536	-39.42774	Wed Feb 26 11:35:04 2014 S=9.32 Km/hr
-7.36561	-39.42759	Wed Feb 26 11:35:14 2014 S=7.91 Km/hr
-7.36575	-39.42754	Wed Feb 26 11:35:24 2014 S=0.57 Km/hr
-7.36576	-39.42754	Wed Feb 26 11:35:34 2014 S=0.54 Km/hr
-7.36576	-39.42753	Wed Feb 26 11:35:44 2014 S=0.66 Km/hr
-7.36580	-39.42751	Wed Feb 26 11:35:54 2014 S=6.19 Km/hr
-7.36596	-39.42737	Wed Feb 26 11:36:04 2014 S=8.50 Km/hr
-7.36614	-39.42718	Wed Feb 26 11:36:14 2014 S=10.83 Km/hr
-7.36625	-39.42689	Wed Feb 26 11:36:24 2014 S=10.37 Km/hr
-7.36637	-39.42656	Wed Feb 26 11:36:34 2014 S=10.93 Km/hr
-7.36636	-39.42626	Wed Feb 26 11:36:44 2014 S=10.20 Km/hr
-7.36636	-39.42598	Wed Feb 26 11:36:54 2014 S=9.41 Km/hr
-7.36646	-39.42571	Wed Feb 26 11:37:04 2014 S=9.25 Km/hr
-7.36663	-39.42542	Wed Feb 26 11:37:14 2014 S=9.12 Km/hr
-7.36671	-39.42517	Wed Feb 26 11:37:24 2014 S=9.36 Km/hr
-7.36681	-39.42494	Wed Feb 26 11:37:34 2014 S=8.17 Km/hr
-7.36687	-39.42463	Wed Feb 26 11:37:44 2014 S=10.80 Km/hr
-7.36691	-39.42435	Wed Feb 26 11:37:54 2014 S=8.61 Km/hr
-7.36688	-39.42403	Wed Feb 26 11:38:04 2014 S=7.98 Km/hr
-7.36690	-39.42366	Wed Feb 26 11:38:14 2014 S=10.39 Km/hr
-7.36680	-39.42340	Wed Feb 26 11:38:24 2014 S=7.88 Km/hr
-7.36669	-39.42308	Wed Feb 26 11:38:34 2014 S=8.77 Km/hr
-7.36661	-39.42272	Wed Feb 26 11:38:44 2014 S=9.51 Km/hr
-7.36660	-39.42237	Wed Feb 26 11:38:54 2014 S=9.13 Km/hr
-7.36660	-39.42211	Wed Feb 26 11:39:04 2014 S=7.06 Km/hr
-7.36656	-39.42189	Wed Feb 26 11:39:14 2014 S=5.27 Km/hr
-7.36649	-39.42165	Wed Feb 26 11:39:24 2014 S=3.26 Km/hr
-7.36641	-39.42134	Wed Feb 26 11:39:34 2014 S=9.56 Km/hr
-7.36635	-39.42105	Wed Feb 26 11:39:44 2014 S=6.37 Km/hr
-7.36640	-39.42082	Wed Feb 26 11:39:54 2014 S=6.19 Km/hr
-7.36637	-39.42063	Wed Feb 26 11:40:04 2014 S=5.34 Km/hr
-7.36625	-39.42035	Wed Feb 26 11:40:14 2014 S=5.53 Km/hr
-7.36616	-39.42006	Wed Feb 26 11:40:24 2014 S=7.35 Km/hr
-7.36611	-39.41974	Wed Feb 26 11:40:34 2014 S=8.91 Km/hr
-7.36617	-39.41937	Wed Feb 26 11:40:44 2014 S=9.29 Km/hr
-7.36611	-39.41906	Wed Feb 26 11:40:54 2014 S=6.99 Km/hr
-7.36611	-39.41885	Wed Feb 26 11:41:04 2014 S=9.09 Km/hr
-7.36605	-39.41862	Wed Feb 26 11:41:14 2014 S=3.54 Km/hr
-7.36602	-39.41851	Wed Feb 26 11:41:24 2014 S=6.24 Km/hr
-7.36586	-39.41827	Wed Feb 26 11:41:34 2014 S=9.61 Km/hr
-7.36572	-39.41806	Wed Feb 26 11:41:44 2014 S=5.54 Km/hr
-7.36557	-39.41784	Wed Feb 26 11:41:54 2014 S=7.14 Km/hr
-7.36542	-39.41759	Wed Feb 26 11:42:04 2014 S=5.32 Km/hr
-7.36525	-39.41740	Wed Feb 26 11:42:14 2014 S=4.99 Km/hr
-7.36503	-39.41723	Wed Feb 26 11:42:24 2014 S=4.51 Km/hr
-7.36479	-39.41713	Wed Feb 26 11:42:34 2014 S=4.84 Km/hr
-7.36459	-39.41699	Wed Feb 26 11:42:44 2014 S=5.39 Km/hr
-7.36435	-39.41667	Wed Feb 26 11:42:54 2014 S=8.22 Km/hr
-7.36420	-39.41656	Wed Feb 26 11:43:04 2014 S=8.72 Km/hr
-7.36400	-39.41645	Wed Feb 26 11:43:14 2014 S=5.96 Km/hr
-7.36381	-39.41631	Wed Feb 26 11:43:24 2014 S=6.17 Km/hr
-7.36365	-39.41612	Wed Feb 26 11:43:34 2014 S=4.97 Km/hr
-7.36350	-39.41592	Wed Feb 26 11:43:44 2014 S=5.28 Km/hr
-7.36334	-39.41571	Wed Feb 26 11:43:54 2014 S=2.75 Km/hr
-7.36321	-39.41558	Wed Feb 26 11:44:04 2014 S=5.14 Km/hr
-7.36305	-39.41526	Wed Feb 26 11:44:14 2014 S=8.12 Km/hr
-7.36305	-39.41487	Wed Feb 26 11:44:24 2014 S=6.94 Km/hr
-7.36306	-39.41458	Wed Feb 26 11:44:34 2014 S=8.86 Km/hr
-7.36304	-39.41434	Wed Feb 26 11:44:44 2014 S=9.08 Km/hr
-7.36306	-39.41411	Wed Feb 26 11:44:54 2014 S=3.64 Km/hr
-7.36307	-39.41397	Wed Feb 26 11:45:04 2014 S=5.83 Km/hr
-7.36296	-39.41391	Wed Feb 26 11:45:14 2014 S=4.70 Km/hr
-7.36283	-39.41391	Wed Feb 26 11:45:24 2014 S=4.07 Km/hr
-7.36270	-39.41399	Wed Feb 26 11:45:34 2014 S=3.86 Km/hr
-7.36254	-39.41404	Wed Feb 26 11:45:44 2014 S=0.23 Km/hr
-7.36249	-39.41407	Wed Feb 26 11:45:54 2014 S=0.21 Km/hr
-7.36247	-39.41404	Wed Feb 26 11:46:04 2014 S=2.03 Km/hr
-7.36240	-39.41402	Wed Feb 26 11:46:14 2014 S=1.98 Km/hr
-7.36236	-39.41396	Wed Feb 26 11:46:24 2014 S=1.33 Km/hr
-7.36234	-39.41395	Wed Feb 26 11:46:34 2014 S=1.40 Km/hr
-7.36234	-39.41388	Wed Feb 26 11:46:44 2014 S=1.04 Km/hr
-7.36235	-39.41385	Wed Feb 26 11:46:54 2014 S=0.18 Km/hr
-7.36235	-39.41384	Wed Feb 26 11:47:04 2014 S=0.15 Km/hr
-7.36235	-39.41385	Wed Feb 26 11:47:14 2014 S=0.51 Km/hr
-7.36235	-39.41385	Wed Feb 26 11:47:24 2014 S=0.28 Km/hr
-7.36235	-39.41385	Wed Feb 26 11:47:34 2014 S=0.54 Km/hr
-7.36235	-39.41382	Wed Feb 26 11:47:44 2014 S=0.12 Km/hr
-7.36235	-39.41383	Wed Feb 26 11:47:54 2014 S=0.66 Km/hr
-7.36230	-39.41381	Wed Feb 26 11:48:04 2014 S=1.18 Km/hr
-7.36227	-39.41379	Wed Feb 26 11:48:14 2014 S=0.61 Km/hr
-7.36226	-39.41379	Wed Feb 26 11:48:24 2014 S=0.30 Km/hr
-7.36226	-39.41378	Wed Feb 26 11:48:34 2014 S=0.48 Km/hr
-7.36223	-39.41377	Wed Feb 26 11:48:44 2014 S=0.79 Km/hr
-7.36223	-39.41377	Wed Feb 26 11:48:54 2014 S=0.30 Km/hr
-7.36223	-39.41376	Wed Feb 26 11:49:04 2014 S=0.70 Km/hr
-7.36223	-39.41376	Wed Feb 26 11:49:14 2014 S=0.22 Km/hr
-7.36223	-39.41375	Wed Feb 26 11:49:24 2014 S=0.54 Km/hr
-7.36223	-39.41375	Wed Feb 26 11:49:34 2014 S=0.45 Km/hr
-7.36223	-39.41374	Wed Feb 26 11:49:44 2014 S=0.49 Km/hr
-7.36223	-39.41373	Wed Feb 26 11:49:54 2014 S=0.51 Km/hr
-7.36223	-39.41373	Wed Feb 26 11:50:04 2014 S=0.93 Km/hr
-7.36224	-39.41373	Wed Feb 26 11:50:14 2014 S=0.09 Km/hr
-7.36224	-39.41373	Wed Feb 26 11:50:24 2014 S=0.60 Km/hr
-7.36224	-39.41372	Wed Feb 26 11:50:34 2014 S=0.22 Km/hr
-7.36224	-39.41372	Wed Feb 26 11:50:44 2014 S=0.52 Km/hr
-7.36224	-39.41372	Wed Feb 26 11:50:54 2014 S=0.27 Km/hr
-7.36224	-39.41373	Wed Feb 26 11:51:04 2014 S=1.15 Km/hr
-7.36224	-39.41376	Wed Feb 26 11:51:14 2014 S=0.81 Km/hr
-7.36224	-39.41376	Wed Feb 26 11:51:24 2014 S=0.52 Km/hr
-7.36224	-39.41376	Wed Feb 26 11:51:34 2014 S=0.39 Km/hr
-7.36225	-39.41377	Wed Feb 26 11:51:44 2014 S=0.59 Km/hr
-7.36225	-39.41378	Wed Feb 26 11:51:54 2014 S=0.47 Km/hr
-7.36225	-39.41379	Wed Feb 26 11:52:04 2014 S=0.53 Km/hr
-7.36225	-39.41380	Wed Feb 26 11:52:14 2014 S=0.12 Km/hr
-7.36225	-39.41380	Wed Feb 26 11:52:24 2014 S=0.24 Km/hr
-7.36226	-39.41380	Wed Feb 26 11:52:34 2014 S=0.42 Km/hr
-7.36226	-39.41381	Wed Feb 26 11:52:44 2014 S=0.44 Km/hr
-7.36226	-39.41382	Wed Feb 26 11:52:54 2014 S=0.55 Km/hr
-7.36226	-39.41381	Wed Feb 26 11:53:04 2014 S=0.17 Km/hr
-7.36226	-39.41381	Wed Feb 26 11:53:14 2014 S=0.43 Km/hr
-7.36227	-39.41380	Wed Feb 26 11:53:24 2014 S=0.23 Km/hr
-7.36227	-39.41380	Wed Feb 26 11:53:34 2014 S=0.59 Km/hr
-7.36233	-39.41376	Wed Feb 26 11:53:44 2014 S=1.26 Km/hr
-7.36242	-39.41377	Wed Feb 26 11:53:54 2014 S=1.48 Km/hr
-7.36245	-39.41380	Wed Feb 26 11:54:04 2014 S=0.97 Km/hr
-7.36242	-39.41381	Wed Feb 26 11:54:14 2014 S=1.06 Km/hr
-7.36241	-39.41382	Wed Feb 26 11:54:24 2014 S=0.63 Km/hr
-7.36241	-39.41385	Wed Feb 26 11:54:34 2014 S=1.44 Km/hr
-7.36243	-39.41393	Wed Feb 26 11:54:44 2014 S=2.19 Km/hr
-7.36246	-39.41400	Wed Feb 26 11:54:54 2014 S=2.33 Km/hr
-7.36247	-39.41405	Wed Feb 26 11:55:04 2014 S=1.81 Km/hr
-7.36241	-39.41413	Wed Feb 26 11:55:14 2014 S=2.25 Km/hr
-7.36238	-39.41419	Wed Feb 26 11:55:24 2014 S=2.83 Km/hr
-7.36226	-39.41428	Wed Feb 26 11:55:34 2014 S=2.35 Km/hr
-7.36216	-39.41430	Wed Feb 26 11:55:44 2014 S=2.03 Km/hr
-7.36211	-39.41434	Wed Feb 26 11:55:54 2014 S=1.66 Km/hr
-7.36202	-39.41434	Wed Feb 26 11:56:04 2014 S=2.28 Km/hr
-7.36192	-39.41435	Wed Feb 26 11:56:14 2014 S=2.14 Km/hr
-7.36186	-39.41434	Wed Feb 26 11:56:24 2014 S=1.73 Km/hr
-7.36177	-39.41434	Wed Feb 26 11:56:34 2014 S=2.04 Km/hr
-7.36166	-39.41434	Wed Feb 26 11:56:44 2014 S=2.13 Km/hr
-7.36158	-39.41438	Wed Feb 26 11:56:54 2014 S=1.75 Km/hr
-7.36152	-39.41434	Wed Feb 26 11:57:04 2014 S=1.82 Km/hr
-7.36145	-39.41432	Wed Feb 26 11:57:14 2014 S=2.12 Km/hr
-7.36140	-39.41429	Wed Feb 26 11:57:24 2014 S=1.50 Km/hr
-7.36135	-39.41427	Wed Feb 26 11:57:34 2014 S=1.51 Km/hr
-7.36137	-39.41430	Wed Feb 26 11:57:44 2014 S=0.36 Km/hr
-7.36137	-39.41430	Wed Feb 26 11:57:54 2014 S=0.42 Km/hr
-7.36137	-39.41431	Wed Feb 26 11:58:04 2014 S=1.07 Km/hr
-7.36138	-39.41424	Wed Feb 26 11:58:14 2014 S=1.52 Km/hr
-7.36133	-39.41419	Wed Feb 26 11:58:24 2014 S=1.56 Km/hr
-7.36128	-39.41419	Wed Feb 26 11:58:34 2014 S=1.14 Km/hr
-7.36127	-39.41421	Wed Feb 26 11:58:44 2014 S=0.66 Km/hr
-7.36127	-39.41422	Wed Feb 26 11:58:54 2014 S=1.14 Km/hr
-7.36125	-39.41419	Wed Feb 26 11:59:04 2014 S=1.23 Km/hr
-7.36124	-39.41414	Wed Feb 26 11:59:14 2014 S=1.58 Km/hr
-7.36121	-39.41413	Wed Feb 26 11:59:24 2014 S=1.46 Km/hr
-7.36115	-39.41416	Wed Feb 26 11:59:34 2014 S=1.51 Km/hr
-7.36109	-39.41423	Wed Feb 26 11:59:44 2014 S=2.09 Km/hr
-7.36103	-39.41427	Wed Feb 26 11:59:54 2014 S=1.29 Km/hr
-7.36096	-39.41427	Wed Feb 26 12:00:04 2014 S=1.59 Km/hr
-7.36103	-39.41428	Wed Feb 26 12:00:14 2014 S=0.62 Km/hr
-7.36105	-39.41429	Wed Feb 26 12:00:24 2014 S=0.70 Km/hr
-7.36103	-39.41430	Wed Feb 26 12:00:34 2014 S=1.09 Km/hr
-7.36096	-39.41434	Wed Feb 26 12:00:44 2014 S=1.36 Km/hr
-7.36096	-39.41437	Wed Feb 26 12:00:54 2014 S=1.28 Km/hr
-7.36096	-39.41438	Wed Feb 26 12:01:04 2014 S=0.81 Km/hr
-7.36093	-39.41432	Wed Feb 26 12:01:14 2014 S=1.28 Km/hr
-7.36088	-39.41428	Wed Feb 26 12:01:24 2014 S=1.61 Km/hr
-7.36087	-39.41432	Wed Feb 26 12:01:34 2014 S=1.13 Km/hr
-7.36082	-39.41433	Wed Feb 26 12:01:44 2014 S=0.91 Km/hr
-7.36076	-39.41435	Wed Feb 26 12:01:54 2014 S=1.60 Km/hr
-7.36070	-39.41441	Wed Feb 26 12:02:04 2014 S=1.82 Km/hr
-7.36065	-39.41446	Wed Feb 26 12:02:14 2014 S=1.87 Km/hr
-7.36062	-39.41449	Wed Feb 26 12:02:24 2014 S=1.34 Km/hr
-7.36057	-39.41450	Wed Feb 26 12:02:34 2014 S=1.67 Km/hr
-7.36053	-39.41454	Wed Feb 26 12:02:44 2014 S=1.57 Km/hr
-7.36048	-39.41454	Wed Feb 26 12:02:54 2014 S=1.63 Km/hr
-7.36043	-39.41455	Wed Feb 26 12:03:04 2014 S=1.55 Km/hr
-7.36039	-39.41451	Wed Feb 26 12:03:14 2014 S=0.60 Km/hr
-7.36039	-39.41450	Wed Feb 26 12:03:24 2014 S=0.46 Km/hr
-7.36035	-39.41454	Wed Feb 26 12:03:34 2014 S=1.84 Km/hr
-7.36025	-39.41454	Wed Feb 26 12:03:44 2014 S=2.11 Km/hr
-7.36020	-39.41456	Wed Feb 26 12:03:54 2014 S=1.15 Km/hr
-7.36015	-39.41460	Wed Feb 26 12:04:04 2014 S=1.88 Km/hr
-7.36010	-39.41462	Wed Feb 26 12:04:14 2014 S=1.98 Km/hr
-7.36006	-39.41467	Wed Feb 26 12:04:24 2014 S=1.88 Km/hr
-7.36002	-39.41463	Wed Feb 26 12:04:34 2014 S=2.02 Km/hr
-7.35999	-39.41471	Wed Feb 26 12:04:44 2014 S=1.87 Km/hr
-7.35994	-39.41471	Wed Feb 26 12:04:54 2014 S=1.94 Km/hr
-7.35989	-39.41474	Wed Feb 26 12:05:04 2014 S=2.08 Km/hr
-7.35984	-39.41473	Wed Feb 26 12:05:14 2014 S=1.02 Km/hr
-7.35982	-39.41475	Wed Feb 26 12:05:24 2014 S=1.01 Km/hr
-7.35982	-39.41472	Wed Feb 26 12:05:34 2014 S=1.08 Km/hr
-7.35982	-39.41469	Wed Feb 26 12:05:44 2014 S=0.16 Km/hr
-7.35983	-39.41468	Wed Feb 26 12:05:54 2014 S=0.37 Km/hr
-7.35983	-39.41467	Wed Feb 26 12:06:04 2014 S=0.38 Km/hr
-7.35982	-39.41467	Wed Feb 26 12:06:14 2014 S=0.35 Km/hr
-7.35982	-39.41467	Wed Feb 26 12:06:24 2014 S=0.32 Km/hr
-7.35981	-39.41467	Wed Feb 26 12:06:34 2014 S=0.47 Km/hr
-7.35980	-39.41466	Wed Feb 26 12:06:44 2014 S=0.36 Km/hr
-7.35981	-39.41464	Wed Feb 26 12:06:54 2014 S=0.34 Km/hr
-7.35981	-39.41464	Wed Feb 26 12:07:04 2014 S=0.44 Km/hr
-7.35981	-39.41464	Wed Feb 26 12:07:14 2014 S=0.53 Km/hr
-7.35980	-39.41465	Wed Feb 26 12:07:24 2014 S=0.51 Km/hr
-7.35980	-39.41466	Wed Feb 26 12:07:34 2014 S=1.45 Km/hr
-7.35971	-39.41472	Wed Feb 26 12:07:44 2014 S=3.61 Km/hr
-7.35963	-39.41475	Wed Feb 26 12:07:54 2014 S=1.98 Km/hr
-7.35956	-39.41478	Wed Feb 26 12:08:04 2014 S=2.65 Km/hr
-7.35948	-39.41480	Wed Feb 26 12:08:14 2014 S=2.94 Km/hr
-7.35942	-39.41478	Wed Feb 26 12:08:24 2014 S=0.93 Km/hr
-7.35932	-39.41473	Wed Feb 26 12:08:34 2014 S=2.63 Km/hr
-7.35932	-39.41476	Wed Feb 26 12:08:44 2014 S=2.04 Km/hr
-7.35926	-39.41474	Wed Feb 26 12:08:54 2014 S=1.78 Km/hr
-7.35926	-39.41470	Wed Feb 26 12:09:04 2014 S=1.66 Km/hr
-7.35924	-39.41464	Wed Feb 26 12:09:14 2014 S=2.16 Km/hr
-7.35931	-39.41462	Wed Feb 26 12:09:24 2014 S=1.44 Km/hr
-7.35939	-39.41460	Wed Feb 26 12:09:34 2014 S=1.49 Km/hr
-7.35943	-39.41455	Wed Feb 26 12:09:44 2014 S=2.20 Km/hr
-7.35949	-39.41448	Wed Feb 26 12:09:54 2014 S=2.37 Km/hr
-7.35950	-39.41440	Wed Feb 26 12:10:04 2014 S=3.76 Km/hr
-7.35954	-39.41433	Wed Feb 26 12:10:14 2014 S=2.47 Km/hr
-7.35960	-39.41429	Wed Feb 26 12:10:24 2014 S=2.75 Km/hr
-7.35965	-39.41425	Wed Feb 26 12:10:34 2014 S=2.63 Km/hr
-7.35969	-39.41419	Wed Feb 26 12:10:44 2014 S=2.22 Km/hr
-7.35969	-39.41412	Wed Feb 26 12:10:54 2014 S=2.22 Km/hr
-7.35969	-39.41405	Wed Feb 26 12:11:04 2014 S=2.43 Km/hr
-7.35972	-39.41397	Wed Feb 26 12:11:14 2014 S=2.49 Km/hr
-7.35974	-39.41393	Wed Feb 26 12:11:24 2014 S=1.24 Km/hr
-7.35973	-39.41389	Wed Feb 26 12:11:34 2014 S=1.06 Km/hr
-7.35978	-39.41382	Wed Feb 26 12:11:44 2014 S=2.24 Km/hr
-7.35980	-39.41377	Wed Feb 26 12:11:54 2014 S=2.18 Km/hr
-7.35980	-39.41370	Wed Feb 26 12:12:04 2014 S=2.33 Km/hr
-7.35982	-39.41367	Wed Feb 26 12:12:14 2014 S=1.40 Km/hr
-7.35988	-39.41359	Wed Feb 26 12:12:24 2014 S=1.82 Km/hr
-7.35992	-39.41352	Wed Feb 26 12:12:34 2014 S=2.13 Km/hr
-7.35998	-39.41347	Wed Feb 26 12:12:44 2014 S=2.95 Km/hr
-7.36000	-39.41341	Wed Feb 26 12:12:54 2014 S=2.35 Km/hr
-7.36002	-39.41331	Wed Feb 26 12:13:04 2014 S=2.43 Km/hr
-7.36003	-39.41325	Wed Feb 26 12:13:14 2014 S=2.65 Km/hr
-7.36003	-39.41323	Wed Feb 26 12:13:24 2014 S=1.85 Km/hr
-7.36003	-39.41319	Wed Feb 26 12:13:34 2014 S=2.67 Km/hr
-7.36006	-39.41311	Wed Feb 26 12:13:44 2014 S=2.40 Km/hr
-7.36005	-39.41308	Wed Feb 26 12:13:54 2014 S=1.80 Km/hr
-7.36007	-39.41299	Wed Feb 26 12:14:04 2014 S=2.85 Km/hr
-7.36009	-39.41295	Wed Feb 26 12:14:14 2014 S=2.03 Km/hr
-7.36011	-39.41284	Wed Feb 26 12:14:24 2014 S=4.03 Km/hr
-7.36014	-39.41275	Wed Feb 26 12:14:34 2014 S=4.06 Km/hr
-7.36018	-39.41269	Wed Feb 26 12:14:44 2014 S=3.45 Km/hr
-7.36021	-39.41261	Wed Feb 26 12:14:54 2014 S=2.54 Km/hr
-7.36026	-39.41257	Wed Feb 26 12:15:04 2014 S=2.19 Km/hr
-7.36034	-39.41253	Wed Feb 26 12:15:14 2014 S=2.17 Km/hr
-7.36035	-39.41246	Wed Feb 26 12:15:24 2014 S=1.81 Km/hr
-7.36038	-39.41241	Wed Feb 26 12:15:34 2014 S=2.11 Km/hr
-7.36047	-39.41240	Wed Feb 26 12:15:44 2014 S=3.18 Km/hr
-7.36054	-39.41234	Wed Feb 26 12:15:54 2014 S=3.02 Km/hr
-7.36059	-39.41229	Wed Feb 26 12:16:04 2014 S=2.67 Km/hr
-7.36063	-39.41223	Wed Feb 26 12:16:14 2014 S=1.52 Km/hr
-7.36060	-39.41217	Wed Feb 26 12:16:24 2014 S=1.98 Km/hr
-7.36055	-39.41213	Wed Feb 26 12:16:34 2014 S=1.24 Km/hr
-7.36053	-39.41208	Wed Feb 26 12:16:44 2014 S=1.63 Km/hr
-7.36052	-39.41203	Wed Feb 26 12:16:54 2014 S=2.23 Km/hr
-7.36049	-39.41195	Wed Feb 26 12:17:04 2014 S=2.20 Km/hr
-7.36047	-39.41190	Wed Feb 26 12:17:14 2014 S=2.53 Km/hr
-7.36044	-39.41183	Wed Feb 26 12:17:24 2014 S=2.61 Km/hr
-7.36040	-39.41176	Wed Feb 26 12:17:34 2014 S=3.66 Km/hr
-7.36037	-39.41167	Wed Feb 26 12:17:44 2014 S=3.34 Km/hr
-7.36028	-39.41151	Wed Feb 26 12:17:54 2014 S=3.79 Km/hr
-7.36023	-39.41146	Wed Feb 26 12:18:04 2014 S=3.95 Km/hr
-7.36016	-39.41142	Wed Feb 26 12:18:14 2014 S=2.91 Km/hr
-7.36015	-39.41143	Wed Feb 26 12:18:24 2014 S=0.57 Km/hr
-7.36006	-39.41137	Wed Feb 26 12:18:34 2014 S=2.01 Km/hr
-7.36000	-39.41134	Wed Feb 26 12:18:44 2014 S=1.36 Km/hr
-7.35995	-39.41133	Wed Feb 26 12:18:54 2014 S=1.86 Km/hr
-7.35990	-39.41137	Wed Feb 26 12:19:04 2014 S=1.79 Km/hr
-7.35987	-39.41135	Wed Feb 26 12:19:14 2014 S=0.69 Km/hr
-7.35987	-39.41135	Wed Feb 26 12:19:24 2014 S=0.73 Km/hr
-7.35977	-39.41140	Wed Feb 26 12:19:34 2014 S=3.56 Km/hr
-7.35966	-39.41143	Wed Feb 26 12:19:44 2014 S=2.81 Km/hr
-7.35964	-39.41147	Wed Feb 26 12:19:54 2014 S=2.05 Km/hr
-7.35962	-39.41144	Wed Feb 26 12:20:04 2014 S=0.94 Km/hr
-7.35957	-39.41144	Wed Feb 26 12:20:14 2014 S=3.02 Km/hr
-7.35947	-39.41147	Wed Feb 26 12:20:24 2014 S=2.57 Km/hr
-7.35940	-39.41153	Wed Feb 26 12:20:34 2014 S=4.01 Km/hr
-7.35933	-39.41159	Wed Feb 26 12:20:44 2014 S=2.81 Km/hr
-7.35925	-39.41162	Wed Feb 26 12:20:54 2014 S=2.27 Km/hr
-7.35922	-39.41162	Wed Feb 26 12:21:04 2014 S=0.80 Km/hr
-7.35917	-39.41159	Wed Feb 26 12:21:14 2014 S=1.33 Km/hr
-7.35917	-39.41162	Wed Feb 26 12:21:24 2014 S=0.36 Km/hr
-7.35917	-39.41161	Wed Feb 26 12:21:34 2014 S=0.24 Km/hr
-7.35914	-39.41152	Wed Feb 26 12:21:44 2014 S=0.87 Km/hr
-7.35914	-39.41158	Wed Feb 26 12:21:54 2014 S=0.75 Km/hr
-7.35909	-39.41151	Wed Feb 26 12:22:04 2014 S=0.93 Km/hr
-7.35907	-39.41154	Wed Feb 26 12:22:14 2014 S=0.62 Km/hr
-7.35907	-39.41155	Wed Feb 26 12:22:24 2014 S=0.38 Km/hr
-7.35907	-39.41150	Wed Feb 26 12:22:34 2014 S=1.65 Km/hr
-7.35907	-39.41146	Wed Feb 26 12:22:44 2014 S=0.97 Km/hr
-7.35907	-39.41145	Wed Feb 26 12:22:54 2014 S=0.84 Km/hr
-7.35907	-39.41147	Wed Feb 26 12:23:04 2014 S=0.66 Km/hr
-7.35907	-39.41148	Wed Feb 26 12:23:14 2014 S=0.04 Km/hr
-7.35907	-39.41148	Wed Feb 26 12:23:24 2014 S=0.19 Km/hr
-7.35907	-39.41148	Wed Feb 26 12:23:34 2014 S=0.92 Km/hr
-7.35907	-39.41148	Wed Feb 26 12:23:44 2014 S=0.79 Km/hr
-7.35893	-39.41142	Wed Feb 26 12:23:54 2014 S=3.95 Km/hr
-7.35884	-39.41137	Wed Feb 26 12:24:04 2014 S=3.05 Km/hr
-7.35871	-39.41129	Wed Feb 26 12:24:14 2014 S=4.43 Km/hr
-7.35863	-39.41125	Wed Feb 26 12:24:24 2014 S=3.30 Km/hr
-7.35854	-39.41119	Wed Feb 26 12:24:34 2014 S=4.59 Km/hr
-7.35846	-39.41111	Wed Feb 26 12:24:44 2014 S=4.18 Km/hr
-7.35837	-39.41101	Wed Feb 26 12:24:54 2014 S=4.19 Km/hr
-7.35835	-39.41091	Wed Feb 26 12:25:04 2014 S=2.51 Km/hr
-7.35836	-39.41080	Wed Feb 26 12:25:14 2014 S=4.51 Km/hr
-7.35852	-39.41085	Wed Feb 26 12:25:24 2014 S=3.27 Km/hr
-7.35856	-39.41085	Wed Feb 26 12:25:34 2014 S=0.72 Km/hr
-7.35858	-39.41084	Wed Feb 26 12:25:44 2014 S=0.87 Km/hr
-7.35858	-39.41083	Wed Feb 26 12:25:54 2014 S=0.06 Km/hr
-7.35858	-39.41084	Wed Feb 26 12:26:04 2014 S=0.25 Km/hr
-7.35858	-39.41083	Wed Feb 26 12:26:14 2014 S=1.85 Km/hr
-7.35857	-39.41084	Wed Feb 26 12:26:24 2014 S=0.11 Km/hr
-7.35837	-39.41126
-7.35829	-39.41125
-7.35831	-39.41125
-7.35842	-39.41125
-7.35844	-39.41124
-7.35848	-39.41125
-7.35854	-39.41129
-7.35867	-39.41140
-7.35874	-39.41143
-7.35882	-39.41147
-7.35892	-39.41148
-7.35898	-39.41148
-7.35905	-39.41150
-7.35907	-39.41146
-7.35916	-39.41145
-7.35924	-39.41145
-7.35931	-39.41145
-7.35938	-39.41143
-7.35943	-39.41142
-7.35950	-39.41139
-7.35956	-39.41137
-7.35964	-39.41135
-7.35970	-39.41132
-7.35973	-39.41132
-7.35978	-39.41130
-7.35983	-39.41130
-7.35987	-39.41132
-7.35990	-39.41136
-7.35993	-39.41134
-7.35999	-39.41137
-7.36007	-39.41141
-7.36009	-39.41143
-7.36008	-39.41144
-7.36009	-39.41143
-7.36024	-39.41150
-7.36034	-39.41158
-7.36036	-39.41164
-7.36045	-39.41171
-7.36050	-39.41180
-7.36053	-39.41187
-7.36056	-39.41193
-7.36058	-39.41198
-7.36061	-39.41201
-7.36059	-39.41207
-7.36064	-39.41215
-7.36066	-39.41216
-7.36064	-39.41219
-7.36063	-39.41229
-7.36060	-39.41237
-7.36053	-39.41241
-7.36045	-39.41246
-7.36043	-39.41251
-7.36043	-39.41257
-7.36038	-39.41261
-7.36038	-39.41265
-7.36035	-39.41270
-7.36033	-39.41274
-7.36029	-39.41283
-7.36029	-39.41288
-7.36025	-39.41295
-7.36022	-39.41300
-7.36019	-39.41307
-7.36020	-39.41313
-7.36020	-39.41316
-7.36020	-39.41321
-7.36020	-39.41325
-7.36024	-39.41332
-7.36020	-39.41338
-7.36020	-39.41343
-7.36020	-39.41349
-7.36017	-39.41352
-7.36010	-39.41360
-7.36005	-39.41366
-7.36001	-39.41374
-7.36000	-39.41378
-7.36001	-39.41383
-7.36001	-39.41387
-7.35998	-39.41392
-7.35998	-39.41400
-7.35997	-39.41401
-7.35997	-39.41404
-7.35992	-39.41409
-7.35990	-39.41419
-7.35985	-39.41425
-7.35982	-39.41431
-7.35980	-39.41438
-7.35977	-39.41442
-7.35977	-39.41447
-7.35971	-39.41455
-7.35964	-39.41460
-7.35956	-39.41463
-7.35951	-39.41464
-7.35948	-39.41464
-7.35944	-39.41469
-7.35939	-39.41474
-7.35936	-39.41476
-7.35933	-39.41479
-7.35937	-39.41483
-7.35941	-39.41483
-7.35947	-39.41478
-7.35950	-39.41478
-7.35955	-39.41474
-7.35962	-39.41474
-7.35971	-39.41473
-7.35979	-39.41473
-7.35983	-39.41470
-7.35982	-39.41468
-7.35989	-39.41465
-7.35995	-39.41465
-7.35996	-39.41461
-7.36003	-39.41462
-7.36006	-39.41463
-7.36009	-39.41461
-7.36016	-39.41460
-7.36024	-39.41460
-7.36031	-39.41457
-7.36035	-39.41455
-7.36039	-39.41458
-7.36045	-39.41454
-7.36049	-39.41455
-7.36051	-39.41451
-7.36055	-39.41446
-7.36055	-39.41446
-7.36056	-39.41446
-7.36056	-39.41445
-7.36056	-39.41444
-7.36055	-39.41444
-7.36057	-39.41444
-7.36057	-39.41445
-7.36057	-39.41444
-7.36058	-39.41444
-7.36058	-39.41444
-7.36058	-39.41444
-7.36057	-39.41444
-7.36057	-39.41445
-7.36056	-39.41445
-7.36056	-39.41445
-7.36056	-39.41444
-7.36056	-39.41444
-7.36056	-39.41445
-7.36057	-39.41445
-7.36058	-39.41444
-7.36059	-39.41443
-7.36060	-39.41442
-7.36061	-39.41441
-7.36061	-39.41442
-7.36069	-39.41439
-7.36070	-39.41439
-7.36066	-39.41438
-7.36064	-39.41438
-7.36062	-39.41439
-7.36062	-39.41438
-7.36062	-39.41438
-7.36062	-39.41438
-7.36062	-39.41438
-7.36063	-39.41438
-7.36064	-39.41438
-7.36065	-39.41439
-7.36065	-39.41439
-7.36064	-39.41440
-7.36065	-39.41440
-7.36064	-39.41440
-7.36064	-39.41440
-7.36063	-39.41440
-7.36063	-39.41439
-7.36062	-39.41440
-7.36062	-39.41440
-7.36062	-39.41440
-7.36062	-39.41440
-7.36063	-39.41441
-7.36063	-39.41441
-7.36064	-39.41441
-7.36065	-39.41442
-7.36065	-39.41444
-7.36064	-39.41444
-7.36066	-39.41443
-7.36069	-39.41442
-7.36074	-39.41442
-7.36077	-39.41441
-7.36076	-39.41437
-7.36083	-39.41436
-7.36086	-39.41433
-7.36088	-39.41432
-7.36094	-39.41434
-7.36094	-39.41433
-7.36098	-39.41432
-7.36103	-39.41432
-7.36103	-39.41429
-7.36096	-39.41430
-7.36098	-39.41423
-7.36106	-39.41424
-7.36110	-39.41425
-7.36111	-39.41424
-7.36112	-39.41420
-7.36118	-39.41420
-7.36120	-39.41420
-7.36125	-39.41420
-7.36125	-39.41418
-7.36125	-39.41418
-7.36125	-39.41417
-7.36124	-39.41416
-7.36124	-39.41416
-7.36124	-39.41416
-7.36123	-39.41417
-7.36123	-39.41417
-7.36122	-39.41417
-7.36122	-39.41417
-7.36122	-39.41417
-7.36121	-39.41417
-7.36120	-39.41416
-7.36119	-39.41415
-7.36121	-39.41417
-7.36131	-39.41420
-7.36134	-39.41422
-7.36139	-39.41428
-7.36144	-39.41428
-7.36149	-39.41431
-7.36153	-39.41436
-7.36158	-39.41436
-7.36163	-39.41439
-7.36168	-39.41442
-7.36175	-39.41447
-7.36181	-39.41451
-7.36187	-39.41457
-7.36192	-39.41460
-7.36193	-39.41459
-7.36198	-39.41455
-7.36201	-39.41448
-7.36206	-39.41440
-7.36211	-39.41433
-7.36221	-39.41426
-7.36228	-39.41420
-7.36233	-39.41411
-7.36239	-39.41403
-7.36237	-39.41402
-7.36232	-39.41394
-7.36231	-39.41387
-7.36230	-39.41384
-7.36227	-39.41385
-7.36226	-39.41385
-7.36219	-39.41380
-7.36216	-39.41379
-7.36216	-39.41378
-7.36216	-39.41378
-7.36216	-39.41377
-7.36215	-39.41377
-7.36216	-39.41377
-7.36219	-39.41378
-7.36230	-39.41380
-7.36235	-39.41381
-7.36237	-39.41383
-7.36237	-39.41386
-7.36237	-39.41386
-7.36237	-39.41386
-7.36236	-39.41386
-7.36237	-39.41386
-7.36236	-39.41386
-7.36235	-39.41382
-7.36236	-39.41381
-7.36238	-39.41378
-7.36237	-39.41377
-7.36236	-39.41377
-7.36235	-39.41378
-7.36234	-39.41378
-7.36234	-39.41378
-7.36233	-39.41378
-7.36227	-39.41381
-7.36225	-39.41382
-7.36228	-39.41380
-7.36228	-39.41380
-7.36228	-39.41380
-7.36230	-39.41379
-7.36231	-39.41379
-7.36231	-39.41379
-7.36231	-39.41379
-7.36232	-39.41379
-7.36232	-39.41378
-7.36234	-39.41379
-7.36235	-39.41380
-7.36234	-39.41380
-7.36234	-39.41379
-7.36234	-39.41380
-7.36234	-39.41380
-7.36234	-39.41381
-7.36234	-39.41380
-7.36234	-39.41380
-7.36235	-39.41381
-7.36237	-39.41382
-7.36242	-39.41386
-7.36243	-39.41387
-7.36243	-39.41388
-7.36241	-39.41387
-7.36241	-39.41385
-7.36241	-39.41385
-7.36241	-39.41383
-7.36241	-39.41383
-7.36242	-39.41385
-7.36240	-39.41385
-7.36239	-39.41385
-7.36230	-39.41386
-7.36227	-39.41385
-7.36226	-39.41384
-7.36225	-39.41384
-7.36224	-39.41383
-7.36232	-39.41386
-7.36237	-39.41392
-7.36241	-39.41393
-7.36245	-39.41400
-7.36249	-39.41404
-7.36242	-39.41413
-7.36238	-39.41418
-7.36236	-39.41423
-7.36235	-39.41431
-7.36238	-39.41433
-7.36240	-39.41435
-7.36239	-39.41438
-7.36237	-39.41438
-7.36227	-39.41433
-7.36223	-39.41430
-7.36220	-39.41433
-7.36216	-39.41439
-7.36211	-39.41447
-7.36206	-39.41453
-7.36197	-39.41459
-7.36197	-39.41457
-7.36199	-39.41462
-7.36183	-39.41461
-7.36171	-39.41459
-7.36166	-39.41455
-7.36158	-39.41448
-7.36152	-39.41441
-7.36154	-39.41441
-7.36159	-39.41436
-7.36166	-39.41435
-7.36172	-39.41433
-7.36180	-39.41433
-7.36193	-39.41434
-7.36198	-39.41432
-7.36207	-39.41432
-7.36218	-39.41430
-7.36227	-39.41427
-7.36232	-39.41418
-7.36236	-39.41408
-7.36237	-39.41399
-7.36233	-39.41400
-7.36231	-39.41394
-7.36232	-39.41388
-7.36231	-39.41386
-7.36232	-39.41386
-7.36235	-39.41386
-7.36240	-39.41383
-7.36240	-39.41383
-7.36239	-39.41384
-7.36238	-39.41385
-7.36238	-39.41385
-7.36239	-39.41385
-7.36238	-39.41386
-7.36238	-39.41386
-7.36238	-39.41386
-7.36238	-39.41386
-7.36236	-39.41385
-7.36236	-39.41383
-7.36237	-39.41384
-7.36238	-39.41384
-7.36238	-39.41384
-7.36238	-39.41385
-7.36238	-39.41385
-7.36238	-39.41385
-7.36238	-39.41385
-7.36238	-39.41385
-7.36238	-39.41385
-7.36238	-39.41385
-7.36238	-39.41385
-7.36238	-39.41385
-7.36238	-39.41385
-7.36238	-39.41385
-7.36238	-39.41385
-7.36238	-39.41385
-7.36238	-39.41385
-7.36238	-39.41385
-7.36238	-39.41385
-7.36238	-39.41385
-7.36238	-39.41385
-7.36238	-39.41385
-7.36238	-39.41385
-7.36237	-39.41385
-7.36237	-39.41385
-7.36237	-39.41385
-7.36237	-39.41385
-7.36237	-39.41386
-7.36237	-39.41386
-7.36237	-39.41386
-7.36237	-39.41386
-7.36237	-39.41386
-7.36237	-39.41386
-7.36237	-39.41386
-7.36237	-39.41386
-7.36237	-39.41386
-7.36237	-39.41386
-7.36237	-39.41386
-7.36237	-39.41386
-7.36237	-39.41386
-7.36237	-39.41386
-7.36237	-39.41386
-7.36237	-39.41386
-7.36237	-39.41386
-7.36237	-39.41386
-7.36237	-39.41386
-7.36237	-39.41386
-7.36237	-39.41386
-7.36237	-39.41386
-7.36237	-39.41386
-7.36237	-39.41385
[truncated: 1,174 more rows]
