# Supplementary material for: Lévy foraging patterns of rural humans
Source: PLoS One. 2018 Jun 18;13(6):e0199099. doi: 10.1371/journal.pone.0199099 (PMC6005560; doi:10.1371/journal.pone.0199099)
Supplement: S5 File — (ZIP) [file pone.0199099.s005.zip › H-04-MA/Holux_M-241_Start_20140219-034659_Finish_20140219-051001.txt]

-7.37693	-39.41972	Wed Feb 19 15:16:59 2014 S=0.61 Km/hr
-7.37686	-39.41961	Wed Feb 19 15:17:09 2014 S=0.72 Km/hr
-7.37695	-39.41960	Wed Feb 19 15:17:19 2014 S=3.36 Km/hr
-7.37711	-39.41969	Wed Feb 19 15:17:29 2014 S=4.78 Km/hr
-7.37710	-39.41970	Wed Feb 19 15:17:39 2014 S=3.16 Km/hr
-7.37723	-39.41954	Wed Feb 19 15:17:49 2014 S=4.13 Km/hr
-7.37725	-39.41947	Wed Feb 19 15:17:59 2014 S=8.73 Km/hr
-7.37726	-39.41952	Wed Feb 19 15:18:09 2014 S=1.44 Km/hr
-7.37726	-39.41970	Wed Feb 19 15:18:19 2014 S=3.34 Km/hr
-7.37731	-39.41981	Wed Feb 19 15:18:29 2014 S=1.61 Km/hr
-7.37734	-39.41972	Wed Feb 19 15:18:39 2014 S=3.83 Km/hr
-7.37721	-39.41930	Wed Feb 19 15:18:49 2014 S=2.55 Km/hr
-7.37745	-39.41904	Wed Feb 19 15:18:59 2014 S=0.91 Km/hr
-7.37732	-39.41903	Wed Feb 19 15:19:09 2014 S=1.50 Km/hr
-7.37729	-39.41889	Wed Feb 19 15:19:19 2014 S=1.67 Km/hr
-7.37728	-39.41882	Wed Feb 19 15:19:29 2014 S=0.27 Km/hr
-7.37724	-39.41874	Wed Feb 19 15:19:39 2014 S=0.81 Km/hr
-7.37725	-39.41864	Wed Feb 19 15:19:49 2014 S=2.08 Km/hr
-7.37723	-39.41857	Wed Feb 19 15:19:59 2014 S=0.66 Km/hr
-7.37725	-39.41857	Wed Feb 19 15:20:09 2014 S=1.23 Km/hr
-7.37727	-39.41855	Wed Feb 19 15:20:20 2014 S=3.80 Km/hr
-7.37727	-39.41859	Wed Feb 19 15:20:30 2014 S=2.21 Km/hr
-7.37733	-39.41852	Wed Feb 19 15:20:40 2014 S=2.59 Km/hr
-7.37724	-39.41817	Wed Feb 19 15:20:50 2014 S=2.14 Km/hr
-7.37724	-39.41851	Wed Feb 19 15:21:00 2014 S=2.63 Km/hr
-7.37726	-39.41838	Wed Feb 19 15:21:10 2014 S=2.59 Km/hr
-7.37722	-39.41833	Wed Feb 19 15:21:20 2014 S=3.55 Km/hr
-7.37719	-39.41846	Wed Feb 19 15:21:30 2014 S=0.74 Km/hr
-7.37698	-39.41911	Wed Feb 19 15:21:41 2014 S=0.71 Km/hr
-7.37680	-39.41925	Wed Feb 19 15:21:51 2014 S=1.63 Km/hr
-7.37650	-39.41920	Wed Feb 19 15:22:01 2014 S=1.21 Km/hr
-7.37624	-39.41921	Wed Feb 19 15:22:11 2014 S=1.91 Km/hr
-7.37599	-39.41924	Wed Feb 19 15:22:21 2014 S=0.79 Km/hr
-7.37569	-39.41924	Wed Feb 19 15:22:31 2014 S=2.04 Km/hr
-7.37563	-39.41919	Wed Feb 19 15:22:41 2014 S=1.60 Km/hr
-7.37557	-39.41909	Wed Feb 19 15:22:51 2014 S=1.52 Km/hr
-7.37471	-39.41844	Wed Feb 19 15:23:01 2014 S=4.41 Km/hr
-7.37452	-39.41834	Wed Feb 19 15:23:11 2014 S=1.66 Km/hr
-7.37443	-39.41830	Wed Feb 19 15:23:21 2014 S=1.76 Km/hr
-7.37441	-39.41829	Wed Feb 19 15:23:31 2014 S=0.91 Km/hr
-7.37442	-39.41825	Wed Feb 19 15:23:41 2014 S=1.88 Km/hr
-7.37453	-39.41822	Wed Feb 19 15:23:51 2014 S=5.62 Km/hr
-7.37471	-39.41824	Wed Feb 19 15:24:01 2014 S=6.25 Km/hr
-7.37492	-39.41827	Wed Feb 19 15:24:11 2014 S=5.32 Km/hr
-7.37512	-39.41829	Wed Feb 19 15:24:21 2014 S=5.84 Km/hr
-7.37531	-39.41843	Wed Feb 19 15:24:31 2014 S=9.01 Km/hr
-7.37555	-39.41859	Wed Feb 19 15:24:41 2014 S=4.54 Km/hr
-7.37560	-39.41865	Wed Feb 19 15:24:51 2014 S=1.44 Km/hr
-7.37562	-39.41867	Wed Feb 19 15:25:01 2014 S=0.41 Km/hr
-7.37563	-39.41869	Wed Feb 19 15:25:11 2014 S=0.43 Km/hr
-7.37567	-39.41867	Wed Feb 19 15:25:21 2014 S=0.51 Km/hr
-7.37562	-39.41866	Wed Feb 19 15:25:31 2014 S=2.21 Km/hr
-7.37569	-39.41860	Wed Feb 19 15:25:41 2014 S=3.46 Km/hr
-7.37574	-39.41853	Wed Feb 19 15:25:51 2014 S=0.81 Km/hr
-7.37564	-39.41855	Wed Feb 19 15:26:01 2014 S=4.52 Km/hr
-7.37559	-39.41863	Wed Feb 19 15:26:11 2014 S=5.79 Km/hr
-7.37562	-39.41869	Wed Feb 19 15:26:21 2014 S=1.14 Km/hr
-7.37562	-39.41877	Wed Feb 19 15:26:31 2014 S=3.17 Km/hr
-7.37559	-39.41887	Wed Feb 19 15:26:41 2014 S=2.15 Km/hr
-7.37560	-39.41902	Wed Feb 19 15:26:51 2014 S=2.81 Km/hr
-7.37562	-39.41909	Wed Feb 19 15:27:01 2014 S=3.14 Km/hr
-7.37561	-39.41919	Wed Feb 19 15:27:11 2014 S=1.87 Km/hr
-7.37558	-39.41924	Wed Feb 19 15:27:21 2014 S=1.49 Km/hr
-7.37562	-39.41933	Wed Feb 19 15:27:31 2014 S=2.16 Km/hr
-7.37563	-39.41936	Wed Feb 19 15:27:41 2014 S=2.61 Km/hr
-7.37556	-39.41936	Wed Feb 19 15:27:51 2014 S=1.42 Km/hr
-7.37548	-39.41953	Wed Feb 19 15:28:01 2014 S=4.02 Km/hr
-7.37549	-39.41959	Wed Feb 19 15:28:11 2014 S=0.79 Km/hr
-7.37559	-39.41957	Wed Feb 19 15:28:21 2014 S=1.97 Km/hr
-7.37560	-39.41965	Wed Feb 19 15:28:31 2014 S=3.10 Km/hr
-7.37560	-39.41978	Wed Feb 19 15:28:41 2014 S=1.69 Km/hr
-7.37560	-39.41990	Wed Feb 19 15:28:51 2014 S=1.02 Km/hr
-7.37558	-39.41997	Wed Feb 19 15:29:01 2014 S=1.68 Km/hr
-7.37548	-39.42005	Wed Feb 19 15:29:11 2014 S=2.24 Km/hr
-7.37544	-39.42017	Wed Feb 19 15:29:21 2014 S=4.49 Km/hr
-7.37558	-39.42033	Wed Feb 19 15:29:31 2014 S=2.12 Km/hr
-7.37559	-39.42036	Wed Feb 19 15:29:41 2014 S=1.52 Km/hr
-7.37553	-39.42040	Wed Feb 19 15:29:51 2014 S=2.29 Km/hr
-7.37552	-39.42048	Wed Feb 19 15:30:01 2014 S=1.87 Km/hr
-7.37547	-39.42049	Wed Feb 19 15:30:11 2014 S=1.40 Km/hr
-7.37545	-39.42049	Wed Feb 19 15:30:21 2014 S=0.23 Km/hr
-7.37554	-39.42053	Wed Feb 19 15:30:31 2014 S=1.49 Km/hr
-7.37570	-39.42052	Wed Feb 19 15:30:41 2014 S=0.39 Km/hr
-7.37632	-39.42043	Wed Feb 19 15:30:51 2014 S=1.37 Km/hr
-7.37636	-39.42048	Wed Feb 19 15:31:01 2014 S=2.69 Km/hr
-7.37635	-39.42052	Wed Feb 19 15:31:11 2014 S=2.71 Km/hr
-7.37633	-39.42097	Wed Feb 19 15:31:21 2014 S=2.93 Km/hr
-7.37620	-39.42060	Wed Feb 19 15:31:31 2014 S=1.45 Km/hr
-7.37605	-39.42058	Wed Feb 19 15:31:41 2014 S=4.41 Km/hr
-7.37594	-39.42054	Wed Feb 19 15:31:51 2014 S=1.94 Km/hr
-7.37584	-39.42057	Wed Feb 19 15:32:01 2014 S=2.56 Km/hr
-7.37570	-39.42064	Wed Feb 19 15:32:11 2014 S=3.80 Km/hr
-7.37562	-39.42068	Wed Feb 19 15:32:21 2014 S=1.65 Km/hr
-7.37557	-39.42074	Wed Feb 19 15:32:31 2014 S=1.61 Km/hr
-7.37554	-39.42087	Wed Feb 19 15:32:41 2014 S=1.25 Km/hr
-7.37555	-39.42096	Wed Feb 19 15:32:51 2014 S=0.20 Km/hr
-7.37562	-39.42102	Wed Feb 19 15:33:01 2014 S=3.35 Km/hr
-7.37573	-39.42105	Wed Feb 19 15:33:11 2014 S=1.27 Km/hr
-7.37572	-39.42105	Wed Feb 19 15:33:21 2014 S=0.48 Km/hr
-7.37569	-39.42113	Wed Feb 19 15:33:31 2014 S=1.90 Km/hr
-7.37563	-39.42115	Wed Feb 19 15:33:41 2014 S=1.45 Km/hr
-7.37556	-39.42115	Wed Feb 19 15:33:51 2014 S=0.15 Km/hr
-7.37551	-39.42112	Wed Feb 19 15:34:01 2014 S=0.45 Km/hr
-7.37549	-39.42112	Wed Feb 19 15:34:11 2014 S=0.58 Km/hr
-7.37547	-39.42110	Wed Feb 19 15:34:21 2014 S=0.56 Km/hr
-7.37546	-39.42111	Wed Feb 19 15:34:31 2014 S=0.32 Km/hr
-7.37547	-39.42120	Wed Feb 19 15:34:41 2014 S=1.48 Km/hr
-7.37547	-39.42120	Wed Feb 19 15:34:51 2014 S=0.24 Km/hr
-7.37546	-39.42120	Wed Feb 19 15:35:01 2014 S=0.77 Km/hr
-7.37544	-39.42116	Wed Feb 19 15:35:11 2014 S=0.57 Km/hr
-7.37545	-39.42119	Wed Feb 19 15:35:21 2014 S=0.30 Km/hr
-7.37548	-39.42113	Wed Feb 19 15:35:31 2014 S=2.31 Km/hr
-7.37553	-39.42104	Wed Feb 19 15:35:41 2014 S=2.13 Km/hr
-7.37551	-39.42102	Wed Feb 19 15:35:51 2014 S=0.90 Km/hr
-7.37548	-39.42105	Wed Feb 19 15:36:01 2014 S=1.90 Km/hr
-7.37541	-39.42113	Wed Feb 19 15:36:11 2014 S=1.59 Km/hr
-7.37535	-39.42116	Wed Feb 19 15:36:21 2014 S=1.34 Km/hr
-7.37528	-39.42121	Wed Feb 19 15:36:31 2014 S=3.08 Km/hr
-7.37525	-39.42131	Wed Feb 19 15:36:41 2014 S=2.25 Km/hr
-7.37522	-39.42143	Wed Feb 19 15:36:51 2014 S=2.25 Km/hr
-7.37516	-39.42153	Wed Feb 19 15:37:01 2014 S=2.60 Km/hr
-7.37516	-39.42161	Wed Feb 19 15:37:11 2014 S=1.53 Km/hr
-7.37520	-39.42170	Wed Feb 19 15:37:21 2014 S=4.01 Km/hr
-7.37513	-39.42177	Wed Feb 19 15:37:31 2014 S=3.54 Km/hr
-7.37511	-39.42188	Wed Feb 19 15:37:41 2014 S=2.48 Km/hr
-7.37514	-39.42199	Wed Feb 19 15:37:51 2014 S=2.23 Km/hr
-7.37518	-39.42217	Wed Feb 19 15:38:01 2014 S=2.60 Km/hr
-7.37514	-39.42229	Wed Feb 19 15:38:11 2014 S=2.22 Km/hr
-7.37512	-39.42235	Wed Feb 19 15:38:21 2014 S=2.25 Km/hr
-7.37504	-39.42235	Wed Feb 19 15:38:31 2014 S=2.63 Km/hr
-7.37502	-39.42251	Wed Feb 19 15:38:41 2014 S=2.51 Km/hr
-7.37501	-39.42256	Wed Feb 19 15:38:51 2014 S=1.36 Km/hr
-7.37503	-39.42286	Wed Feb 19 15:39:01 2014 S=0.97 Km/hr
-7.37511	-39.42290	Wed Feb 19 15:39:11 2014 S=2.53 Km/hr
-7.37520	-39.42281	Wed Feb 19 15:39:21 2014 S=2.86 Km/hr
-7.37522	-39.42285	Wed Feb 19 15:39:31 2014 S=1.80 Km/hr
-7.37524	-39.42289	Wed Feb 19 15:39:41 2014 S=1.76 Km/hr
-7.37520	-39.42296	Wed Feb 19 15:39:51 2014 S=1.74 Km/hr
-7.37513	-39.42313	Wed Feb 19 15:40:01 2014 S=1.17 Km/hr
-7.37512	-39.42325	Wed Feb 19 15:40:11 2014 S=1.05 Km/hr
-7.37513	-39.42326	Wed Feb 19 15:40:21 2014 S=0.86 Km/hr
-7.37515	-39.42326	Wed Feb 19 15:40:31 2014 S=2.27 Km/hr
-7.37510	-39.42327	Wed Feb 19 15:40:41 2014 S=2.94 Km/hr
-7.37502	-39.42324	Wed Feb 19 15:40:51 2014 S=2.07 Km/hr
-7.37500	-39.42331	Wed Feb 19 15:41:01 2014 S=1.44 Km/hr
-7.37501	-39.42337	Wed Feb 19 15:41:11 2014 S=0.27 Km/hr
-7.37504	-39.42337	Wed Feb 19 15:41:21 2014 S=0.46 Km/hr
-7.37510	-39.42327	Wed Feb 19 15:41:31 2014 S=2.05 Km/hr
-7.37523	-39.42324	Wed Feb 19 15:41:41 2014 S=3.62 Km/hr
-7.37536	-39.42323	Wed Feb 19 15:41:51 2014 S=1.66 Km/hr
-7.37544	-39.42321	Wed Feb 19 15:42:01 2014 S=1.54 Km/hr
-7.37545	-39.42324	Wed Feb 19 15:42:11 2014 S=3.38 Km/hr
-7.37538	-39.42330	Wed Feb 19 15:42:21 2014 S=1.99 Km/hr
-7.37542	-39.42327	Wed Feb 19 15:42:31 2014 S=4.49 Km/hr
-7.37554	-39.42335	Wed Feb 19 15:42:41 2014 S=1.98 Km/hr
-7.37561	-39.42334	Wed Feb 19 15:42:51 2014 S=3.51 Km/hr
-7.37574	-39.42342	Wed Feb 19 15:43:01 2014 S=2.79 Km/hr
-7.37585	-39.42353	Wed Feb 19 15:43:11 2014 S=2.81 Km/hr
-7.37592	-39.42361	Wed Feb 19 15:43:21 2014 S=2.77 Km/hr
-7.37602	-39.42379	Wed Feb 19 15:43:31 2014 S=4.57 Km/hr
-7.37615	-39.42391	Wed Feb 19 15:43:41 2014 S=1.31 Km/hr
-7.37618	-39.42378	Wed Feb 19 15:43:51 2014 S=1.61 Km/hr
-7.37635	-39.42388	Wed Feb 19 15:44:01 2014 S=2.84 Km/hr
-7.37640	-39.42397	Wed Feb 19 15:44:11 2014 S=2.36 Km/hr
-7.37624	-39.42377	Wed Feb 19 15:44:21 2014 S=2.91 Km/hr
-7.37626	-39.42378	Wed Feb 19 15:44:31 2014 S=0.46 Km/hr
-7.37621	-39.42373	Wed Feb 19 15:44:41 2014 S=1.17 Km/hr
-7.37620	-39.42371	Wed Feb 19 15:44:51 2014 S=0.24 Km/hr
-7.37622	-39.42368	Wed Feb 19 15:45:01 2014 S=0.78 Km/hr
-7.37635	-39.42360	Wed Feb 19 15:45:11 2014 S=1.56 Km/hr
-7.37641	-39.42357	Wed Feb 19 15:45:21 2014 S=2.08 Km/hr
-7.37648	-39.42357	Wed Feb 19 15:45:31 2014 S=1.75 Km/hr
-7.37650	-39.42359	Wed Feb 19 15:45:41 2014 S=1.90 Km/hr
-7.37660	-39.42361	Wed Feb 19 15:45:51 2014 S=2.45 Km/hr
-7.37672	-39.42367	Wed Feb 19 15:46:01 2014 S=3.53 Km/hr
-7.37679	-39.42370	Wed Feb 19 15:46:11 2014 S=0.81 Km/hr
-7.37682	-39.42365	Wed Feb 19 15:46:21 2014 S=1.69 Km/hr
-7.37689	-39.42361	Wed Feb 19 15:46:31 2014 S=2.57 Km/hr
-7.37701	-39.42361	Wed Feb 19 15:46:41 2014 S=3.02 Km/hr
-7.37707	-39.42354	Wed Feb 19 15:46:51 2014 S=2.34 Km/hr
-7.37699	-39.42343	Wed Feb 19 15:47:01 2014 S=0.83 Km/hr
-7.37698	-39.42337	Wed Feb 19 15:47:11 2014 S=1.29 Km/hr
-7.37700	-39.42330	Wed Feb 19 15:47:21 2014 S=0.43 Km/hr
-7.37706	-39.42332	Wed Feb 19 15:47:31 2014 S=0.77 Km/hr
-7.37708	-39.42327	Wed Feb 19 15:47:41 2014 S=0.17 Km/hr
-7.37702	-39.42320	Wed Feb 19 15:47:51 2014 S=0.62 Km/hr
-7.37702	-39.42296	Wed Feb 19 15:48:01 2014 S=0.45 Km/hr
-7.37701	-39.42291	Wed Feb 19 15:48:11 2014 S=0.32 Km/hr
-7.37700	-39.42286	Wed Feb 19 15:48:21 2014 S=0.43 Km/hr
-7.37698	-39.42287	Wed Feb 19 15:48:31 2014 S=0.71 Km/hr
-7.37698	-39.42282	Wed Feb 19 15:48:41 2014 S=1.08 Km/hr
-7.37701	-39.42279	Wed Feb 19 15:48:51 2014 S=0.64 Km/hr
-7.37703	-39.42279	Wed Feb 19 15:49:01 2014 S=0.15 Km/hr
-7.37703	-39.42279	Wed Feb 19 15:49:11 2014 S=0.87 Km/hr
-7.37703	-39.42279	Wed Feb 19 15:49:21 2014 S=0.44 Km/hr
-7.37704	-39.42279	Wed Feb 19 15:49:31 2014 S=1.74 Km/hr
-7.37693	-39.42280	Wed Feb 19 15:49:41 2014 S=1.77 Km/hr
-7.37688	-39.42288	Wed Feb 19 15:49:51 2014 S=1.23 Km/hr
-7.37697	-39.42284	Wed Feb 19 15:50:01 2014 S=1.52 Km/hr
-7.37701	-39.42281	Wed Feb 19 15:50:11 2014 S=1.29 Km/hr
-7.37702	-39.42276	Wed Feb 19 15:50:21 2014 S=1.64 Km/hr
-7.37700	-39.42279	Wed Feb 19 15:50:31 2014 S=0.67 Km/hr
-7.37698	-39.42279	Wed Feb 19 15:50:41 2014 S=0.86 Km/hr
-7.37694	-39.42272	Wed Feb 19 15:50:51 2014 S=1.34 Km/hr
-7.37692	-39.42265	Wed Feb 19 15:51:01 2014 S=0.54 Km/hr
-7.37692	-39.42264	Wed Feb 19 15:51:11 2014 S=0.85 Km/hr
-7.37694	-39.42262	Wed Feb 19 15:51:21 2014 S=1.87 Km/hr
-7.37699	-39.42255	Wed Feb 19 15:51:31 2014 S=1.46 Km/hr
-7.37707	-39.42248	Wed Feb 19 15:51:41 2014 S=0.91 Km/hr
-7.37714	-39.42248	Wed Feb 19 15:51:51 2014 S=1.30 Km/hr
-7.37716	-39.42251	Wed Feb 19 15:52:01 2014 S=2.07 Km/hr
-7.37716	-39.42252	Wed Feb 19 15:52:11 2014 S=1.67 Km/hr
-7.37715	-39.42256	Wed Feb 19 15:52:21 2014 S=1.69 Km/hr
-7.37712	-39.42260	Wed Feb 19 15:52:31 2014 S=2.31 Km/hr
-7.37705	-39.42265	Wed Feb 19 15:52:41 2014 S=3.04 Km/hr
-7.37695	-39.42264	Wed Feb 19 15:52:51 2014 S=3.59 Km/hr
-7.37691	-39.42262	Wed Feb 19 15:53:01 2014 S=2.01 Km/hr
-7.37686	-39.42277	Wed Feb 19 15:53:11 2014 S=2.53 Km/hr
-7.37675	-39.42282	Wed Feb 19 15:53:21 2014 S=3.87 Km/hr
-7.37665	-39.42287	Wed Feb 19 15:53:31 2014 S=2.74 Km/hr
-7.37648	-39.42286	Wed Feb 19 15:53:41 2014 S=2.76 Km/hr
-7.37642	-39.42301	Wed Feb 19 15:53:51 2014 S=3.11 Km/hr
-7.37634	-39.42305	Wed Feb 19 15:54:01 2014 S=2.34 Km/hr
-7.37626	-39.42315	Wed Feb 19 15:54:11 2014 S=3.07 Km/hr
-7.37617	-39.42303	Wed Feb 19 15:54:21 2014 S=2.40 Km/hr
-7.37611	-39.42299	Wed Feb 19 15:54:31 2014 S=2.03 Km/hr
-7.37612	-39.42297	Wed Feb 19 15:54:41 2014 S=2.30 Km/hr
-7.37599	-39.42306	Wed Feb 19 15:54:51 2014 S=1.75 Km/hr
-7.37581	-39.42307	Wed Feb 19 15:55:01 2014 S=1.73 Km/hr
-7.37583	-39.42312	Wed Feb 19 15:55:11 2014 S=0.61 Km/hr
-7.37575	-39.42300	Wed Feb 19 15:55:21 2014 S=1.12 Km/hr
-7.37579	-39.42275	Wed Feb 19 15:55:31 2014 S=1.41 Km/hr
-7.37573	-39.42265	Wed Feb 19 15:55:41 2014 S=0.61 Km/hr
-7.37572	-39.42264	Wed Feb 19 15:55:51 2014 S=0.93 Km/hr
-7.37572	-39.42264	Wed Feb 19 15:56:01 2014 S=0.47 Km/hr
-7.37563	-39.42268	Wed Feb 19 15:56:11 2014 S=1.09 Km/hr
-7.37560	-39.42264	Wed Feb 19 15:56:21 2014 S=1.32 Km/hr
-7.37564	-39.42263	Wed Feb 19 15:56:31 2014 S=2.91 Km/hr
-7.37572	-39.42266	Wed Feb 19 15:56:41 2014 S=1.09 Km/hr
-7.37570	-39.42260	Wed Feb 19 15:56:51 2014 S=3.00 Km/hr
-7.37570	-39.42248	Wed Feb 19 15:57:01 2014 S=3.86 Km/hr
-7.37570	-39.42235	Wed Feb 19 15:57:11 2014 S=3.63 Km/hr
-7.37564	-39.42231	Wed Feb 19 15:57:21 2014 S=3.99 Km/hr
-7.37565	-39.42221	Wed Feb 19 15:57:31 2014 S=1.00 Km/hr
-7.37562	-39.42218	Wed Feb 19 15:57:41 2014 S=0.73 Km/hr
-7.37562	-39.42220	Wed Feb 19 15:57:51 2014 S=0.51 Km/hr
-7.37565	-39.42220	Wed Feb 19 15:58:01 2014 S=1.99 Km/hr
-7.37554	-39.42216	Wed Feb 19 15:58:11 2014 S=3.21 Km/hr
-7.37555	-39.42211	Wed Feb 19 15:58:21 2014 S=3.59 Km/hr
-7.37562	-39.42208	Wed Feb 19 15:58:31 2014 S=0.09 Km/hr
-7.37563	-39.42206	Wed Feb 19 15:58:41 2014 S=0.75 Km/hr
-7.37563	-39.42195	Wed Feb 19 15:58:51 2014 S=1.02 Km/hr
-7.37558	-39.42203	Wed Feb 19 15:59:01 2014 S=1.96 Km/hr
-7.37561	-39.42197	Wed Feb 19 15:59:11 2014 S=1.54 Km/hr
-7.37569	-39.42186	Wed Feb 19 15:59:21 2014 S=5.06 Km/hr
-7.37581	-39.42179	Wed Feb 19 15:59:31 2014 S=4.44 Km/hr
-7.37587	-39.42173	Wed Feb 19 15:59:41 2014 S=3.41 Km/hr
-7.37590	-39.42155	Wed Feb 19 15:59:51 2014 S=0.25 Km/hr
-7.37584	-39.42155	Wed Feb 19 16:00:01 2014 S=1.78 Km/hr
-7.37585	-39.42154	Wed Feb 19 16:00:11 2014 S=1.65 Km/hr
-7.37583	-39.42146	Wed Feb 19 16:00:21 2014 S=0.92 Km/hr
-7.37584	-39.42142	Wed Feb 19 16:00:31 2014 S=1.85 Km/hr
-7.37588	-39.42138	Wed Feb 19 16:00:41 2014 S=4.55 Km/hr
-7.37592	-39.42157	Wed Feb 19 16:00:51 2014 S=3.72 Km/hr
-7.37600	-39.42168	Wed Feb 19 16:01:01 2014 S=2.11 Km/hr
-7.37600	-39.42174	Wed Feb 19 16:01:11 2014 S=2.79 Km/hr
-7.37599	-39.42174	Wed Feb 19 16:01:21 2014 S=1.85 Km/hr
-7.37598	-39.42150	Wed Feb 19 16:01:31 2014 S=2.01 Km/hr
-7.37589	-39.42139	Wed Feb 19 16:01:41 2014 S=2.85 Km/hr
-7.37579	-39.42140	Wed Feb 19 16:01:51 2014 S=2.67 Km/hr
-7.37568	-39.42138	Wed Feb 19 16:02:01 2014 S=2.48 Km/hr
-7.37553	-39.42138	Wed Feb 19 16:02:11 2014 S=2.27 Km/hr
-7.37539	-39.42138	Wed Feb 19 16:02:21 2014 S=3.02 Km/hr
-7.37533	-39.42135	Wed Feb 19 16:02:31 2014 S=0.94 Km/hr
-7.37529	-39.42135	Wed Feb 19 16:02:41 2014 S=1.36 Km/hr
-7.37521	-39.42136	Wed Feb 19 16:02:51 2014 S=0.85 Km/hr
-7.37515	-39.42137	Wed Feb 19 16:03:01 2014 S=2.23 Km/hr
-7.37506	-39.42136	Wed Feb 19 16:03:11 2014 S=3.13 Km/hr
-7.37495	-39.42136	Wed Feb 19 16:03:21 2014 S=2.23 Km/hr
-7.37483	-39.42135	Wed Feb 19 16:03:31 2014 S=3.03 Km/hr
-7.37470	-39.42138	Wed Feb 19 16:03:41 2014 S=3.17 Km/hr
-7.37458	-39.42139	Wed Feb 19 16:03:51 2014 S=2.75 Km/hr
-7.37447	-39.42140	Wed Feb 19 16:04:01 2014 S=2.44 Km/hr
-7.37436	-39.42143	Wed Feb 19 16:04:11 2014 S=1.93 Km/hr
-7.37426	-39.42144	Wed Feb 19 16:04:21 2014 S=2.65 Km/hr
-7.37414	-39.42149	Wed Feb 19 16:04:31 2014 S=2.92 Km/hr
-7.37399	-39.42154	Wed Feb 19 16:04:41 2014 S=2.65 Km/hr
-7.37388	-39.42158	Wed Feb 19 16:04:51 2014 S=3.23 Km/hr
-7.37376	-39.42157	Wed Feb 19 16:05:01 2014 S=4.26 Km/hr
-7.37364	-39.42157	Wed Feb 19 16:05:11 2014 S=3.33 Km/hr
-7.37361	-39.42155	Wed Feb 19 16:05:21 2014 S=3.87 Km/hr
-7.37357	-39.42143	Wed Feb 19 16:05:31 2014 S=3.97 Km/hr
-7.37358	-39.42134	Wed Feb 19 16:05:41 2014 S=1.40 Km/hr
-7.37358	-39.42133	Wed Feb 19 16:05:51 2014 S=0.12 Km/hr
-7.37358	-39.42132	Wed Feb 19 16:06:01 2014 S=0.12 Km/hr
-7.37358	-39.42130	Wed Feb 19 16:06:11 2014 S=0.79 Km/hr
-7.37358	-39.42130	Wed Feb 19 16:06:21 2014 S=0.64 Km/hr
-7.37357	-39.42136	Wed Feb 19 16:06:31 2014 S=4.42 Km/hr
-7.37349	-39.42138	Wed Feb 19 16:06:41 2014 S=4.87 Km/hr
-7.37338	-39.42137	Wed Feb 19 16:06:51 2014 S=3.46 Km/hr
-7.37329	-39.42136	Wed Feb 19 16:07:01 2014 S=2.05 Km/hr
-7.37319	-39.42131	Wed Feb 19 16:07:11 2014 S=2.21 Km/hr
-7.37308	-39.42127	Wed Feb 19 16:07:21 2014 S=3.02 Km/hr
-7.37296	-39.42121	Wed Feb 19 16:07:31 2014 S=2.73 Km/hr
-7.37285	-39.42114	Wed Feb 19 16:07:41 2014 S=3.20 Km/hr
-7.37274	-39.42107	Wed Feb 19 16:07:51 2014 S=3.35 Km/hr
-7.37266	-39.42103	Wed Feb 19 16:08:01 2014 S=2.43 Km/hr
-7.37257	-39.42099	Wed Feb 19 16:08:11 2014 S=1.82 Km/hr
-7.37256	-39.42090	Wed Feb 19 16:08:21 2014 S=2.82 Km/hr
-7.37262	-39.42093	Wed Feb 19 16:08:31 2014 S=2.46 Km/hr
-7.37265	-39.42089	Wed Feb 19 16:08:41 2014 S=1.24 Km/hr
-7.37270	-39.42087	Wed Feb 19 16:08:51 2014 S=3.15 Km/hr
-7.37280	-39.42086	Wed Feb 19 16:09:01 2014 S=2.39 Km/hr
-7.37289	-39.42080	Wed Feb 19 16:09:11 2014 S=2.84 Km/hr
-7.37299	-39.42078	Wed Feb 19 16:09:21 2014 S=3.09 Km/hr
-7.37310	-39.42071	Wed Feb 19 16:09:31 2014 S=2.84 Km/hr
-7.37307	-39.42057	Wed Feb 19 16:09:41 2014 S=2.27 Km/hr
-7.37305	-39.42056	Wed Feb 19 16:09:51 2014 S=0.55 Km/hr
-7.37303	-39.42057	Wed Feb 19 16:10:01 2014 S=0.21 Km/hr
-7.37304	-39.42056	Wed Feb 19 16:10:11 2014 S=1.70 Km/hr
-7.37314	-39.42054	Wed Feb 19 16:10:21 2014 S=4.10 Km/hr
-7.37322	-39.42053	Wed Feb 19 16:10:31 2014 S=2.03 Km/hr
-7.37314	-39.42048	Wed Feb 19 16:10:41 2014 S=3.38 Km/hr
-7.37318	-39.42037	Wed Feb 19 16:10:51 2014 S=3.09 Km/hr
-7.37315	-39.42030	Wed Feb 19 16:11:01 2014 S=3.10 Km/hr
-7.37318	-39.42022	Wed Feb 19 16:11:11 2014 S=2.24 Km/hr
-7.37317	-39.42019	Wed Feb 19 16:11:21 2014 S=0.57 Km/hr
-7.37321	-39.42021	Wed Feb 19 16:11:31 2014 S=1.79 Km/hr
-7.37327	-39.42018	Wed Feb 19 16:11:41 2014 S=2.01 Km/hr
-7.37333	-39.42019	Wed Feb 19 16:11:51 2014 S=1.30 Km/hr
-7.37334	-39.42020	Wed Feb 19 16:12:01 2014 S=1.31 Km/hr
-7.37335	-39.42016	Wed Feb 19 16:12:11 2014 S=1.40 Km/hr
-7.37329	-39.42012	Wed Feb 19 16:12:21 2014 S=3.30 Km/hr
-7.37327	-39.42004	Wed Feb 19 16:12:31 2014 S=0.62 Km/hr
-7.37326	-39.42000	Wed Feb 19 16:12:41 2014 S=2.57 Km/hr
-7.37328	-39.41997	Wed Feb 19 16:12:51 2014 S=0.98 Km/hr
-7.37324	-39.41992	Wed Feb 19 16:13:01 2014 S=2.78 Km/hr
-7.37324	-39.41986	Wed Feb 19 16:13:11 2014 S=2.60 Km/hr
-7.37326	-39.41978	Wed Feb 19 16:13:21 2014 S=2.02 Km/hr
-7.37319	-39.41974	Wed Feb 19 16:13:31 2014 S=3.00 Km/hr
-7.37313	-39.41968	Wed Feb 19 16:13:41 2014 S=2.45 Km/hr
-7.37308	-39.41958	Wed Feb 19 16:13:51 2014 S=2.92 Km/hr
-7.37309	-39.41949	Wed Feb 19 16:14:01 2014 S=1.10 Km/hr
-7.37309	-39.41946	Wed Feb 19 16:14:11 2014 S=2.12 Km/hr
-7.37308	-39.41936	Wed Feb 19 16:14:21 2014 S=2.39 Km/hr
-7.37305	-39.41927	Wed Feb 19 16:14:31 2014 S=2.68 Km/hr
-7.37296	-39.41918	Wed Feb 19 16:14:41 2014 S=3.06 Km/hr
-7.37286	-39.41911	Wed Feb 19 16:14:51 2014 S=3.38 Km/hr
-7.37280	-39.41901	Wed Feb 19 16:15:01 2014 S=2.37 Km/hr
-7.37273	-39.41895	Wed Feb 19 16:15:11 2014 S=2.33 Km/hr
-7.37275	-39.41893	Wed Feb 19 16:15:21 2014 S=3.96 Km/hr
-7.37273	-39.41884	Wed Feb 19 16:15:31 2014 S=3.18 Km/hr
-7.37269	-39.41873	Wed Feb 19 16:15:41 2014 S=3.41 Km/hr
-7.37265	-39.41858	Wed Feb 19 16:15:51 2014 S=4.55 Km/hr
-7.37260	-39.41851	Wed Feb 19 16:16:01 2014 S=3.07 Km/hr
-7.37267	-39.41853	Wed Feb 19 16:16:11 2014 S=4.57 Km/hr
-7.37277	-39.41849	Wed Feb 19 16:16:21 2014 S=3.65 Km/hr
-7.37286	-39.41850	Wed Feb 19 16:16:31 2014 S=3.04 Km/hr
-7.37297	-39.41845	Wed Feb 19 16:16:41 2014 S=2.96 Km/hr
-7.37304	-39.41842	Wed Feb 19 16:16:51 2014 S=1.95 Km/hr
-7.37315	-39.41838	Wed Feb 19 16:17:01 2014 S=4.39 Km/hr
-7.37325	-39.41832	Wed Feb 19 16:17:11 2014 S=4.15 Km/hr
-7.37327	-39.41825	Wed Feb 19 16:17:21 2014 S=1.49 Km/hr
-7.37327	-39.41820	Wed Feb 19 16:17:31 2014 S=1.32 Km/hr
-7.37328	-39.41827	Wed Feb 19 16:17:41 2014 S=4.39 Km/hr
-7.37333	-39.41837	Wed Feb 19 16:17:51 2014 S=4.75 Km/hr
-7.37333	-39.41849	Wed Feb 19 16:18:01 2014 S=3.45 Km/hr
-7.37336	-39.41850	Wed Feb 19 16:18:11 2014 S=2.14 Km/hr
-7.37337	-39.41849	Wed Feb 19 16:18:21 2014 S=1.04 Km/hr
-7.37334	-39.41844	Wed Feb 19 16:18:31 2014 S=3.31 Km/hr
-7.37331	-39.41836	Wed Feb 19 16:18:41 2014 S=3.69 Km/hr
-7.37324	-39.41831	Wed Feb 19 16:18:51 2014 S=3.47 Km/hr
-7.37336	-39.41830	Wed Feb 19 16:19:01 2014 S=4.46 Km/hr
-7.37346	-39.41835	Wed Feb 19 16:19:11 2014 S=3.84 Km/hr
-7.37358	-39.41839	Wed Feb 19 16:19:21 2014 S=2.59 Km/hr
-7.37365	-39.41838	Wed Feb 19 16:19:31 2014 S=2.50 Km/hr
-7.37369	-39.41838	Wed Feb 19 16:19:41 2014 S=0.50 Km/hr
-7.37371	-39.41837	Wed Feb 19 16:19:51 2014 S=2.44 Km/hr
-7.37376	-39.41831	Wed Feb 19 16:20:01 2014 S=2.20 Km/hr
-7.37373	-39.41825	Wed Feb 19 16:20:11 2014 S=2.38 Km/hr
-7.37375	-39.41814	Wed Feb 19 16:20:21 2014 S=2.85 Km/hr
-7.37383	-39.41812	Wed Feb 19 16:20:31 2014 S=3.27 Km/hr
-7.37393	-39.41813	Wed Feb 19 16:20:41 2014 S=2.40 Km/hr
-7.37403	-39.41820	Wed Feb 19 16:20:51 2014 S=3.03 Km/hr
-7.37416	-39.41824	Wed Feb 19 16:21:01 2014 S=3.50 Km/hr
-7.37422	-39.41840	Wed Feb 19 16:21:11 2014 S=3.18 Km/hr
-7.37419	-39.41848	Wed Feb 19 16:21:21 2014 S=2.00 Km/hr
-7.37428	-39.41846	Wed Feb 19 16:21:31 2014 S=3.80 Km/hr
-7.37439	-39.41845	Wed Feb 19 16:21:41 2014 S=2.29 Km/hr
-7.37444	-39.41843	Wed Feb 19 16:21:51 2014 S=1.16 Km/hr
-7.37444	-39.41842	Wed Feb 19 16:22:01 2014 S=2.89 Km/hr
-7.37447	-39.41830	Wed Feb 19 16:22:11 2014 S=1.61 Km/hr
-7.37447	-39.41831	Wed Feb 19 16:22:21 2014 S=1.53 Km/hr
-7.37455	-39.41829	Wed Feb 19 16:22:31 2014 S=0.91 Km/hr
-7.37464	-39.41834	Wed Feb 19 16:22:41 2014 S=2.07 Km/hr
-7.37477	-39.41837	Wed Feb 19 16:22:51 2014 S=3.03 Km/hr
-7.37489	-39.41844	Wed Feb 19 16:23:01 2014 S=2.89 Km/hr
-7.37500	-39.41848	Wed Feb 19 16:23:11 2014 S=2.61 Km/hr
-7.37513	-39.41848	Wed Feb 19 16:23:21 2014 S=2.60 Km/hr
-7.37527	-39.41846	Wed Feb 19 16:23:31 2014 S=2.41 Km/hr
-7.37538	-39.41842	Wed Feb 19 16:23:41 2014 S=2.54 Km/hr
-7.37552	-39.41843	Wed Feb 19 16:23:51 2014 S=3.62 Km/hr
-7.37564	-39.41843	Wed Feb 19 16:24:01 2014 S=2.38 Km/hr
-7.37573	-39.41838	Wed Feb 19 16:24:11 2014 S=1.64 Km/hr
-7.37585	-39.41835	Wed Feb 19 16:24:21 2014 S=2.52 Km/hr
-7.37592	-39.41829	Wed Feb 19 16:24:31 2014 S=0.69 Km/hr
-7.37593	-39.41827	Wed Feb 19 16:24:41 2014 S=1.36 Km/hr
-7.37593	-39.41835	Wed Feb 19 16:24:51 2014 S=3.48 Km/hr
-7.37600	-39.41845	Wed Feb 19 16:25:01 2014 S=3.54 Km/hr
-7.37607	-39.41853	Wed Feb 19 16:25:11 2014 S=2.85 Km/hr
-7.37619	-39.41855	Wed Feb 19 16:25:21 2014 S=2.36 Km/hr
-7.37633	-39.41862	Wed Feb 19 16:25:31 2014 S=2.66 Km/hr
-7.37644	-39.41866	Wed Feb 19 16:25:41 2014 S=2.47 Km/hr
-7.37656	-39.41869	Wed Feb 19 16:25:51 2014 S=2.41 Km/hr
-7.37668	-39.41876	Wed Feb 19 16:26:01 2014 S=3.14 Km/hr
-7.37680	-39.41881	Wed Feb 19 16:26:11 2014 S=2.52 Km/hr
-7.37694	-39.41882	Wed Feb 19 16:26:21 2014 S=3.27 Km/hr
-7.37706	-39.41887	Wed Feb 19 16:26:31 2014 S=2.82 Km/hr
-7.37719	-39.41880	Wed Feb 19 16:26:41 2014 S=2.97 Km/hr
-7.37726	-39.41873	Wed Feb 19 16:26:51 2014 S=1.09 Km/hr
-7.37726	-39.41869	Wed Feb 19 16:27:01 2014 S=0.13 Km/hr
-7.37727	-39.41869	Wed Feb 19 16:27:11 2014 S=0.86 Km/hr
-7.37728	-39.41870	Wed Feb 19 16:27:21 2014 S=0.52 Km/hr
-7.37729	-39.41871	Wed Feb 19 16:27:31 2014 S=0.35 Km/hr
-7.37729	-39.41870	Wed Feb 19 16:27:41 2014 S=0.09 Km/hr
-7.37729	-39.41870	Wed Feb 19 16:27:51 2014 S=0.54 Km/hr
-7.37729	-39.41872	Wed Feb 19 16:28:01 2014 S=0.68 Km/hr
-7.37730	-39.41872	Wed Feb 19 16:28:11 2014 S=0.81 Km/hr
-7.37730	-39.41872	Wed Feb 19 16:28:21 2014 S=1.19 Km/hr
-7.37722	-39.41875	Wed Feb 19 16:28:31 2014 S=1.79 Km/hr
-7.37716	-39.41870	Wed Feb 19 16:28:41 2014 S=1.24 Km/hr
-7.37715	-39.41858	Wed Feb 19 16:28:51 2014 S=2.36 Km/hr
-7.37716	-39.41845	Wed Feb 19 16:29:01 2014 S=2.82 Km/hr
-7.37723	-39.41835	Wed Feb 19 16:29:11 2014 S=3.53 Km/hr
-7.37735	-39.41826	Wed Feb 19 16:29:21 2014 S=2.08 Km/hr
-7.37743	-39.41821	Wed Feb 19 16:29:31 2014 S=3.41 Km/hr
-7.37757	-39.41814	Wed Feb 19 16:29:41 2014 S=3.62 Km/hr
-7.37767	-39.41808	Wed Feb 19 16:29:51 2014 S=2.41 Km/hr
-7.37775	-39.41800	Wed Feb 19 16:30:01 2014 S=3.66 Km/hr
-7.37784	-39.41793	Wed Feb 19 16:30:11 2014 S=2.48 Km/hr
-7.37798	-39.41793	Wed Feb 19 16:30:21 2014 S=2.74 Km/hr
-7.37808	-39.41785	Wed Feb 19 16:30:31 2014 S=2.63 Km/hr
-7.37814	-39.41779	Wed Feb 19 16:30:41 2014 S=2.33 Km/hr
-7.37823	-39.41775	Wed Feb 19 16:30:51 2014 S=1.71 Km/hr
-7.37836	-39.41766	Wed Feb 19 16:31:01 2014 S=3.96 Km/hr
-7.37841	-39.41752	Wed Feb 19 16:31:11 2014 S=4.62 Km/hr
-7.37837	-39.41737	Wed Feb 19 16:31:21 2014 S=3.53 Km/hr
-7.37842	-39.41730	Wed Feb 19 16:31:31 2014 S=3.30 Km/hr
-7.37845	-39.41719	Wed Feb 19 16:31:41 2014 S=3.20 Km/hr
-7.37852	-39.41710	Wed Feb 19 16:31:51 2014 S=3.17 Km/hr
-7.37858	-39.41695	Wed Feb 19 16:32:01 2014 S=3.05 Km/hr
-7.37858	-39.41682	Wed Feb 19 16:32:11 2014 S=3.43 Km/hr
-7.37858	-39.41670	Wed Feb 19 16:32:21 2014 S=4.11 Km/hr
-7.37863	-39.41662	Wed Feb 19 16:32:31 2014 S=1.68 Km/hr
-7.37868	-39.41650	Wed Feb 19 16:32:41 2014 S=3.16 Km/hr
-7.37871	-39.41637	Wed Feb 19 16:32:51 2014 S=3.55 Km/hr
-7.37875	-39.41627	Wed Feb 19 16:33:01 2014 S=3.17 Km/hr
-7.37870	-39.41611	Wed Feb 19 16:33:11 2014 S=3.38 Km/hr
-7.37870	-39.41602	Wed Feb 19 16:33:21 2014 S=2.82 Km/hr
-7.37871	-39.41592	Wed Feb 19 16:33:31 2014 S=2.66 Km/hr
-7.37878	-39.41581	Wed Feb 19 16:33:41 2014 S=3.63 Km/hr
-7.37885	-39.41572	Wed Feb 19 16:33:51 2014 S=4.35 Km/hr
-7.37893	-39.41573	Wed Feb 19 16:34:01 2014 S=2.36 Km/hr
-7.37896	-39.41570	Wed Feb 19 16:34:11 2014 S=1.54 Km/hr
-7.37898	-39.41571	Wed Feb 19 16:34:21 2014 S=0.27 Km/hr
-7.37898	-39.41571	Wed Feb 19 16:34:31 2014 S=0.18 Km/hr
-7.37898	-39.41571	Wed Feb 19 16:34:41 2014 S=0.17 Km/hr
-7.37898	-39.41571	Wed Feb 19 16:34:51 2014 S=0.08 Km/hr
-7.37898	-39.41571	Wed Feb 19 16:35:01 2014 S=0.38 Km/hr
-7.37898	-39.41571	Wed Feb 19 16:35:11 2014 S=0.70 Km/hr
-7.37898	-39.41573	Wed Feb 19 16:35:21 2014 S=2.07 Km/hr
-7.37900	-39.41576	Wed Feb 19 16:35:31 2014 S=0.98 Km/hr
-7.37897	-39.41571	Wed Feb 19 16:35:41 2014 S=2.51 Km/hr
-7.37894	-39.41567	Wed Feb 19 16:35:51 2014 S=0.69 Km/hr
-7.37894	-39.41567	Wed Feb 19 16:36:01 2014 S=0.60 Km/hr
-7.37896	-39.41568	Wed Feb 19 16:36:11 2014 S=0.23 Km/hr
-7.37896	-39.41568	Wed Feb 19 16:36:21 2014 S=0.28 Km/hr
-7.37895	-39.41567	Wed Feb 19 16:36:31 2014 S=0.03 Km/hr
-7.37896	-39.41567	Wed Feb 19 16:36:41 2014 S=0.22 Km/hr
-7.37896	-39.41567	Wed Feb 19 16:36:51 2014 S=0.17 Km/hr
-7.37895	-39.41567	Wed Feb 19 16:37:01 2014 S=0.12 Km/hr
-7.37899	-39.41571	Wed Feb 19 16:37:11 2014 S=1.76 Km/hr
-7.37899	-39.41574	Wed Feb 19 16:37:21 2014 S=0.27 Km/hr
-7.37899	-39.41575	Wed Feb 19 16:37:31 2014 S=0.22 Km/hr
-7.37898	-39.41574	Wed Feb 19 16:37:41 2014 S=0.60 Km/hr
-7.37898	-39.41574	Wed Feb 19 16:37:51 2014 S=0.33 Km/hr
-7.37898	-39.41573	Wed Feb 19 16:38:01 2014 S=0.58 Km/hr
-7.37899	-39.41572	Wed Feb 19 16:38:11 2014 S=1.79 Km/hr
-7.37894	-39.41567	Wed Feb 19 16:38:21 2014 S=0.38 Km/hr
-7.37896	-39.41568	Wed Feb 19 16:38:31 2014 S=0.44 Km/hr
-7.37895	-39.41568	Wed Feb 19 16:38:41 2014 S=0.32 Km/hr
-7.37895	-39.41567	Wed Feb 19 16:38:51 2014 S=0.48 Km/hr
-7.37895	-39.41567	Wed Feb 19 16:39:01 2014 S=0.22 Km/hr
-7.37895	-39.41566	Wed Feb 19 16:39:11 2014 S=0.26 Km/hr
-7.37894	-39.41566	Wed Feb 19 16:39:21 2014 S=0.11 Km/hr
-7.37894	-39.41566	Wed Feb 19 16:39:31 2014 S=0.00 Km/hr
-7.37894	-39.41566	Wed Feb 19 16:39:41 2014 S=0.01 Km/hr
-7.37894	-39.41566	Wed Feb 19 16:39:51 2014 S=0.01 Km/hr
-7.37894	-39.41566	Wed Feb 19 16:40:01 2014 S=0.00 Km/hr
-7.37693	-39.41972
-7.37686	-39.41961
-7.37695	-39.41960
-7.37711	-39.41969
-7.37710	-39.41970
-7.37723	-39.41954
-7.37725	-39.41947
-7.37726	-39.41952
-7.37726	-39.41970
-7.37731	-39.41981
-7.37734	-39.41972
-7.37721	-39.41930
-7.37745	-39.41904
-7.37732	-39.41903
-7.37729	-39.41889
-7.37728	-39.41882
-7.37724	-39.41874
-7.37725	-39.41864
-7.37723	-39.41857
-7.37725	-39.41857
-7.37727	-39.41855
-7.37727	-39.41859
-7.37733	-39.41852
-7.37724	-39.41817
-7.37724	-39.41851
-7.37726	-39.41838
-7.37722	-39.41833
-7.37719	-39.41846
-7.37698	-39.41911
-7.37680	-39.41925
-7.37650	-39.41920
-7.37624	-39.41921
-7.37599	-39.41924
-7.37569	-39.41924
-7.37563	-39.41919
-7.37557	-39.41909
-7.37471	-39.41844
-7.37452	-39.41834
-7.37443	-39.41830
-7.37441	-39.41829
-7.37442	-39.41825
-7.37453	-39.41822
-7.37471	-39.41824
-7.37492	-39.41827
-7.37512	-39.41829
-7.37531	-39.41843
-7.37555	-39.41859
-7.37560	-39.41865
-7.37562	-39.41867
-7.37563	-39.41869
-7.37567	-39.41867
-7.37562	-39.41866
-7.37569	-39.41860
-7.37574	-39.41853
-7.37564	-39.41855
-7.37559	-39.41863
-7.37562	-39.41869
-7.37562	-39.41877
-7.37559	-39.41887
-7.37560	-39.41902
-7.37562	-39.41909
-7.37561	-39.41919
-7.37558	-39.41924
-7.37562	-39.41933
-7.37563	-39.41936
-7.37556	-39.41936
-7.37548	-39.41953
-7.37549	-39.41959
-7.37559	-39.41957
-7.37560	-39.41965
-7.37560	-39.41978
-7.37560	-39.41990
-7.37558	-39.41997
-7.37548	-39.42005
-7.37544	-39.42017
-7.37558	-39.42033
-7.37559	-39.42036
-7.37553	-39.42040
-7.37552	-39.42048
-7.37547	-39.42049
-7.37545	-39.42049
-7.37554	-39.42053
-7.37570	-39.42052
-7.37632	-39.42043
-7.37636	-39.42048
-7.37635	-39.42052
-7.37633	-39.42097
-7.37620	-39.42060
-7.37605	-39.42058
-7.37594	-39.42054
-7.37584	-39.42057
-7.37570	-39.42064
-7.37562	-39.42068
-7.37557	-39.42074
-7.37554	-39.42087
-7.37555	-39.42096
-7.37562	-39.42102
-7.37573	-39.42105
-7.37572	-39.42105
-7.37569	-39.42113
-7.37563	-39.42115
-7.37556	-39.42115
-7.37551	-39.42112
-7.37549	-39.42112
-7.37547	-39.42110
-7.37546	-39.42111
-7.37547	-39.42120
-7.37547	-39.42120
-7.37546	-39.42120
-7.37544	-39.42116
-7.37545	-39.42119
-7.37548	-39.42113
-7.37553	-39.42104
-7.37551	-39.42102
-7.37548	-39.42105
-7.37541	-39.42113
-7.37535	-39.42116
-7.37528	-39.42121
-7.37525	-39.42131
-7.37522	-39.42143
-7.37516	-39.42153
-7.37516	-39.42161
-7.37520	-39.42170
-7.37513	-39.42177
-7.37511	-39.42188
-7.37514	-39.42199
-7.37518	-39.42217
-7.37514	-39.42229
-7.37512	-39.42235
-7.37504	-39.42235
-7.37502	-39.42251
-7.37501	-39.42256
-7.37503	-39.42286
-7.37511	-39.42290
-7.37520	-39.42281
-7.37522	-39.42285
-7.37524	-39.42289
-7.37520	-39.42296
-7.37513	-39.42313
-7.37512	-39.42325
-7.37513	-39.42326
-7.37515	-39.42326
-7.37510	-39.42327
-7.37502	-39.42324
-7.37500	-39.42331
-7.37501	-39.42337
-7.37504	-39.42337
-7.37510	-39.42327
-7.37523	-39.42324
-7.37536	-39.42323
-7.37544	-39.42321
-7.37545	-39.42324
-7.37538	-39.42330
-7.37542	-39.42327
-7.37554	-39.42335
-7.37561	-39.42334
-7.37574	-39.42342
-7.37585	-39.42353
-7.37592	-39.42361
-7.37602	-39.42379
-7.37615	-39.42391
-7.37618	-39.42378
-7.37635	-39.42388
-7.37640	-39.42397
-7.37624	-39.42377
-7.37626	-39.42378
-7.37621	-39.42373
-7.37620	-39.42371
-7.37622	-39.42368
-7.37635	-39.42360
-7.37641	-39.42357
-7.37648	-39.42357
-7.37650	-39.42359
-7.37660	-39.42361
-7.37672	-39.42367
-7.37679	-39.42370
-7.37682	-39.42365
-7.37689	-39.42361
-7.37701	-39.42361
-7.37707	-39.42354
-7.37699	-39.42343
-7.37698	-39.42337
-7.37700	-39.42330
-7.37706	-39.42332
-7.37708	-39.42327
-7.37702	-39.42320
-7.37702	-39.42296
-7.37701	-39.42291
-7.37700	-39.42286
-7.37698	-39.42287
-7.37698	-39.42282
-7.37701	-39.42279
-7.37703	-39.42279
-7.37703	-39.42279
-7.37703	-39.42279
-7.37704	-39.42279
-7.37693	-39.42280
-7.37688	-39.42288
-7.37697	-39.42284
-7.37701	-39.42281
-7.37702	-39.42276
-7.37700	-39.42279
-7.37698	-39.42279
-7.37694	-39.42272
-7.37692	-39.42265
-7.37692	-39.42264
-7.37694	-39.42262
-7.37699	-39.42255
-7.37707	-39.42248
-7.37714	-39.42248
-7.37716	-39.42251
-7.37716	-39.42252
-7.37715	-39.42256
-7.37712	-39.42260
-7.37705	-39.42265
-7.37695	-39.42264
-7.37691	-39.42262
-7.37686	-39.42277
-7.37675	-39.42282
-7.37665	-39.42287
-7.37648	-39.42286
-7.37642	-39.42301
-7.37634	-39.42305
-7.37626	-39.42315
-7.37617	-39.42303
-7.37611	-39.42299
-7.37612	-39.42297
-7.37599	-39.42306
-7.37581	-39.42307
-7.37583	-39.42312
-7.37575	-39.42300
-7.37579	-39.42275
-7.37573	-39.42265
-7.37572	-39.42264
-7.37572	-39.42264
-7.37563	-39.42268
-7.37560	-39.42264
-7.37564	-39.42263
-7.37572	-39.42266
-7.37570	-39.42260
-7.37570	-39.42248
-7.37570	-39.42235
-7.37564	-39.42231
-7.37565	-39.42221
-7.37562	-39.42218
-7.37562	-39.42220
-7.37565	-39.42220
-7.37554	-39.42216
-7.37555	-39.42211
-7.37562	-39.42208
-7.37563	-39.42206
-7.37563	-39.42195
-7.37558	-39.42203
-7.37561	-39.42197
-7.37569	-39.42186
-7.37581	-39.42179
-7.37587	-39.42173
-7.37590	-39.42155
-7.37584	-39.42155
-7.37585	-39.42154
-7.37583	-39.42146
-7.37584	-39.42142
-7.37588	-39.42138
-7.37592	-39.42157
-7.37600	-39.42168
-7.37600	-39.42174
-7.37599	-39.42174
-7.37598	-39.42150
-7.37589	-39.42139
-7.37579	-39.42140
-7.37568	-39.42138
-7.37553	-39.42138
-7.37539	-39.42138
-7.37533	-39.42135
-7.37529	-39.42135
-7.37521	-39.42136
-7.37515	-39.42137
-7.37506	-39.42136
-7.37495	-39.42136
-7.37483	-39.42135
-7.37470	-39.42138
-7.37458	-39.42139
-7.37447	-39.42140
-7.37436	-39.42143
-7.37426	-39.42144
-7.37414	-39.42149
-7.37399	-39.42154
-7.37388	-39.42158
-7.37376	-39.42157
-7.37364	-39.42157
-7.37361	-39.42155
-7.37357	-39.42143
-7.37358	-39.42134
-7.37358	-39.42133
-7.37358	-39.42132
-7.37358	-39.42130
-7.37358	-39.42130
-7.37357	-39.42136
-7.37349	-39.42138
-7.37338	-39.42137
-7.37329	-39.42136
-7.37319	-39.42131
-7.37308	-39.42127
-7.37296	-39.42121
-7.37285	-39.42114
-7.37274	-39.42107
-7.37266	-39.42103
-7.37257	-39.42099
-7.37256	-39.42090
-7.37262	-39.42093
-7.37265	-39.42089
-7.37270	-39.42087
-7.37280	-39.42086
-7.37289	-39.42080
-7.37299	-39.42078
-7.37310	-39.42071
-7.37307	-39.42057
-7.37305	-39.42056
-7.37303	-39.42057
-7.37304	-39.42056
-7.37314	-39.42054
-7.37322	-39.42053
-7.37314	-39.42048
-7.37318	-39.42037
-7.37315	-39.42030
-7.37318	-39.42022
-7.37317	-39.42019
-7.37321	-39.42021
-7.37327	-39.42018
-7.37333	-39.42019
-7.37334	-39.42020
-7.37335	-39.42016
-7.37329	-39.42012
-7.37327	-39.42004
-7.37326	-39.42000
-7.37328	-39.41997
-7.37324	-39.41992
-7.37324	-39.41986
-7.37326	-39.41978
-7.37319	-39.41974
-7.37313	-39.41968
-7.37308	-39.41958
-7.37309	-39.41949
-7.37309	-39.41946
-7.37308	-39.41936
-7.37305	-39.41927
-7.37296	-39.41918
-7.37286	-39.41911
-7.37280	-39.41901
-7.37273	-39.41895
-7.37275	-39.41893
-7.37273	-39.41884
-7.37269	-39.41873
-7.37265	-39.41858
-7.37260	-39.41851
-7.37267	-39.41853
-7.37277	-39.41849
-7.37286	-39.41850
-7.37297	-39.41845
-7.37304	-39.41842
-7.37315	-39.41838
-7.37325	-39.41832
-7.37327	-39.41825
-7.37327	-39.41820
-7.37328	-39.41827
-7.37333	-39.41837
-7.37333	-39.41849
-7.37336	-39.41850
-7.37337	-39.41849
-7.37334	-39.41844
-7.37331	-39.41836
-7.37324	-39.41831
-7.37336	-39.41830
-7.37346	-39.41835
-7.37358	-39.41839
-7.37365	-39.41838
-7.37369	-39.41838
-7.37371	-39.41837
-7.37376	-39.41831
-7.37373	-39.41825
-7.37375	-39.41814
-7.37383	-39.41812
-7.37393	-39.41813
-7.37403	-39.41820
-7.37416	-39.41824
-7.37422	-39.41840
-7.37419	-39.41848
-7.37428	-39.41846
-7.37439	-39.41845
-7.37444	-39.41843
-7.37444	-39.41842
-7.37447	-39.41830
-7.37447	-39.41831
-7.37455	-39.41829
-7.37464	-39.41834
-7.37477	-39.41837
-7.37489	-39.41844
-7.37500	-39.41848
-7.37513	-39.41848
-7.37527	-39.41846
-7.37538	-39.41842
-7.37552	-39.41843
-7.37564	-39.41843
-7.37573	-39.41838
-7.37585	-39.41835
-7.37592	-39.41829
-7.37593	-39.41827
-7.37593	-39.41835
-7.37600	-39.41845
-7.37607	-39.41853
-7.37619	-39.41855
-7.37633	-39.41862
-7.37644	-39.41866
-7.37656	-39.41869
-7.37668	-39.41876
-7.37680	-39.41881
-7.37694	-39.41882
-7.37706	-39.41887
-7.37719	-39.41880
-7.37726	-39.41873
-7.37726	-39.41869
-7.37727	-39.41869
-7.37728	-39.41870
-7.37729	-39.41871
-7.37729	-39.41870
-7.37729	-39.41870
-7.37729	-39.41872
-7.37730	-39.41872
-7.37730	-39.41872
-7.37722	-39.41875
-7.37716	-39.41870
-7.37715	-39.41858
-7.37716	-39.41845
-7.37723	-39.41835
-7.37735	-39.41826
-7.37743	-39.41821
-7.37757	-39.41814
-7.37767	-39.41808
-7.37775	-39.41800
-7.37784	-39.41793
-7.37798	-39.41793
-7.37808	-39.41785
-7.37814	-39.41779
-7.37823	-39.41775
-7.37836	-39.41766
-7.37841	-39.41752
-7.37837	-39.41737
-7.37842	-39.41730
-7.37845	-39.41719
-7.37852	-39.41710
-7.37858	-39.41695
-7.37858	-39.41682
-7.37858	-39.41670
-7.37863	-39.41662
-7.37868	-39.41650
-7.37871	-39.41637
-7.37875	-39.41627
-7.37870	-39.41611
-7.37870	-39.41602
-7.37871	-39.41592
-7.37878	-39.41581
-7.37885	-39.41572
-7.37893	-39.41573
-7.37896	-39.41570
-7.37898	-39.41571
-7.37898	-39.41571
-7.37898	-39.41571
-7.37898	-39.41571
-7.37898	-39.41571
-7.37898	-39.41571
-7.37898	-39.41573
-7.37900	-39.41576
-7.37897	-39.41571
-7.37894	-39.41567
-7.37894	-39.41567
-7.37896	-39.41568
-7.37896	-39.41568
-7.37895	-39.41567
-7.37896	-39.41567
-7.37896	-39.41567
-7.37895	-39.41567
-7.37899	-39.41571
-7.37899	-39.41574
-7.37899	-39.41575
-7.37898	-39.41574
-7.37898	-39.41574
-7.37898	-39.41573
-7.37899	-39.41572
-7.37894	-39.41567
-7.37896	-39.41568
-7.37895	-39.41568
-7.37895	-39.41567
-7.37895	-39.41567
-7.37895	-39.41566
-7.37894	-39.41566
-7.37894	-39.41566
-7.37894	-39.41566
-7.37894	-39.41566
-7.37894	-39.41566
