# Supplementary material for: Lévy foraging patterns of rural humans
Source: PLoS One. 2018 Jun 18;13(6):e0199099. doi: 10.1371/journal.pone.0199099 (PMC6005560; doi:10.1371/journal.pone.0199099)
Supplement: S5 File — (ZIP) [file pone.0199099.s005.zip › H-04-MA/Holux_M-241_Start_20140221-094610_Finish_20140221-103823.txt]

-7.40924	-39.42812	Fri Feb 21 21:16:10 2014 S=0.22 Km/hr
-7.40979	-39.42702	Fri Feb 21 21:16:20 2014 S=5.86 Km/hr
-7.40967	-39.42686	Fri Feb 21 21:16:30 2014 S=9.13 Km/hr
-7.40953	-39.42669	Fri Feb 21 21:16:40 2014 S=6.91 Km/hr
-7.40938	-39.42651	Fri Feb 21 21:16:50 2014 S=8.85 Km/hr
-7.40922	-39.42642	Fri Feb 21 21:17:00 2014 S=7.43 Km/hr
-7.40909	-39.42625	Fri Feb 21 21:17:10 2014 S=7.11 Km/hr
-7.40897	-39.42608	Fri Feb 21 21:17:20 2014 S=6.24 Km/hr
-7.40883	-39.42596	Fri Feb 21 21:17:30 2014 S=6.55 Km/hr
-7.40869	-39.42579	Fri Feb 21 21:17:40 2014 S=8.51 Km/hr
-7.40854	-39.42559	Fri Feb 21 21:17:50 2014 S=7.66 Km/hr
-7.40838	-39.42540	Fri Feb 21 21:18:00 2014 S=10.75 Km/hr
-7.40816	-39.42519	Fri Feb 21 21:18:10 2014 S=9.00 Km/hr
-7.40800	-39.42498	Fri Feb 21 21:18:20 2014 S=8.46 Km/hr
-7.40783	-39.42475	Fri Feb 21 21:18:30 2014 S=9.64 Km/hr
-7.40769	-39.42453	Fri Feb 21 21:18:40 2014 S=7.66 Km/hr
-7.40747	-39.42434	Fri Feb 21 21:18:50 2014 S=9.21 Km/hr
-7.40732	-39.42413	Fri Feb 21 21:19:00 2014 S=9.89 Km/hr
-7.40713	-39.42393	Fri Feb 21 21:19:10 2014 S=8.66 Km/hr
-7.40698	-39.42373	Fri Feb 21 21:19:20 2014 S=11.02 Km/hr
-7.40678	-39.42357	Fri Feb 21 21:19:30 2014 S=9.99 Km/hr
-7.40664	-39.42337	Fri Feb 21 21:19:40 2014 S=8.41 Km/hr
-7.40645	-39.42313	Fri Feb 21 21:19:50 2014 S=9.40 Km/hr
-7.40630	-39.42289	Fri Feb 21 21:20:00 2014 S=10.35 Km/hr
-7.40614	-39.42269	Fri Feb 21 21:20:10 2014 S=10.00 Km/hr
-7.40595	-39.42247	Fri Feb 21 21:20:20 2014 S=10.81 Km/hr
-7.40579	-39.42226	Fri Feb 21 21:20:30 2014 S=7.85 Km/hr
-7.40564	-39.42212	Fri Feb 21 21:20:40 2014 S=7.45 Km/hr
-7.40553	-39.42197	Fri Feb 21 21:20:50 2014 S=6.88 Km/hr
-7.40533	-39.42176	Fri Feb 21 21:21:00 2014 S=8.91 Km/hr
-7.40517	-39.42155	Fri Feb 21 21:21:10 2014 S=8.01 Km/hr
-7.40499	-39.42132	Fri Feb 21 21:21:20 2014 S=8.70 Km/hr
-7.40482	-39.42117	Fri Feb 21 21:21:30 2014 S=8.20 Km/hr
-7.40463	-39.42088	Fri Feb 21 21:21:40 2014 S=9.21 Km/hr
-7.40448	-39.42069	Fri Feb 21 21:21:50 2014 S=7.22 Km/hr
-7.40434	-39.42056	Fri Feb 21 21:22:00 2014 S=5.59 Km/hr
-7.40423	-39.42039	Fri Feb 21 21:22:10 2014 S=6.44 Km/hr
-7.40402	-39.42022	Fri Feb 21 21:22:20 2014 S=8.09 Km/hr
-7.40390	-39.42003	Fri Feb 21 21:22:30 2014 S=6.58 Km/hr
-7.40364	-39.41971	Fri Feb 21 21:22:40 2014 S=8.95 Km/hr
-7.40346	-39.41946	Fri Feb 21 21:22:50 2014 S=8.63 Km/hr
-7.40329	-39.41929	Fri Feb 21 21:23:00 2014 S=9.05 Km/hr
-7.40310	-39.41908	Fri Feb 21 21:23:10 2014 S=7.97 Km/hr
-7.40296	-39.41890	Fri Feb 21 21:23:20 2014 S=8.85 Km/hr
-7.40272	-39.41869	Fri Feb 21 21:23:30 2014 S=9.62 Km/hr
-7.40257	-39.41845	Fri Feb 21 21:23:40 2014 S=8.65 Km/hr
-7.40244	-39.41829	Fri Feb 21 21:23:50 2014 S=5.64 Km/hr
-7.40226	-39.41809	Fri Feb 21 21:24:00 2014 S=7.33 Km/hr
-7.40208	-39.41773	Fri Feb 21 21:24:10 2014 S=10.28 Km/hr
-7.40190	-39.41751	Fri Feb 21 21:24:20 2014 S=9.22 Km/hr
-7.40173	-39.41727	Fri Feb 21 21:24:30 2014 S=11.42 Km/hr
-7.40159	-39.41712	Fri Feb 21 21:24:40 2014 S=5.72 Km/hr
-7.40149	-39.41695	Fri Feb 21 21:24:50 2014 S=6.82 Km/hr
-7.40134	-39.41689	Fri Feb 21 21:25:00 2014 S=5.07 Km/hr
-7.40114	-39.41685	Fri Feb 21 21:25:10 2014 S=6.69 Km/hr
-7.40087	-39.41685	Fri Feb 21 21:25:20 2014 S=5.02 Km/hr
-7.40069	-39.41679	Fri Feb 21 21:25:30 2014 S=5.96 Km/hr
-7.40047	-39.41683	Fri Feb 21 21:25:40 2014 S=5.68 Km/hr
-7.40022	-39.41686	Fri Feb 21 21:25:50 2014 S=6.29 Km/hr
-7.39995	-39.41674	Fri Feb 21 21:26:00 2014 S=5.27 Km/hr
-7.39971	-39.41678	Fri Feb 21 21:26:10 2014 S=6.56 Km/hr
-7.39948	-39.41683	Fri Feb 21 21:26:20 2014 S=4.67 Km/hr
-7.39928	-39.41687	Fri Feb 21 21:26:30 2014 S=4.49 Km/hr
-7.39910	-39.41693	Fri Feb 21 21:26:40 2014 S=5.76 Km/hr
-7.39897	-39.41690	Fri Feb 21 21:26:50 2014 S=4.47 Km/hr
-7.39884	-39.41684	Fri Feb 21 21:27:00 2014 S=4.70 Km/hr
-7.39867	-39.41676	Fri Feb 21 21:27:10 2014 S=6.39 Km/hr
-7.39850	-39.41664	Fri Feb 21 21:27:20 2014 S=7.24 Km/hr
-7.39826	-39.41660	Fri Feb 21 21:27:30 2014 S=6.16 Km/hr
-7.39778	-39.41647	Fri Feb 21 21:27:40 2014 S=8.51 Km/hr
-7.39749	-39.41636	Fri Feb 21 21:27:50 2014 S=4.47 Km/hr
-7.39723	-39.41627	Fri Feb 21 21:28:00 2014 S=5.82 Km/hr
-7.39692	-39.41615	Fri Feb 21 21:28:10 2014 S=6.64 Km/hr
-7.39674	-39.41604	Fri Feb 21 21:28:20 2014 S=4.13 Km/hr
-7.39652	-39.41596	Fri Feb 21 21:28:30 2014 S=3.76 Km/hr
-7.39632	-39.41590	Fri Feb 21 21:28:40 2014 S=3.65 Km/hr
-7.39621	-39.41591	Fri Feb 21 21:28:50 2014 S=5.41 Km/hr
-7.39605	-39.41588	Fri Feb 21 21:29:00 2014 S=8.42 Km/hr
-7.39588	-39.41591	Fri Feb 21 21:29:10 2014 S=4.84 Km/hr
-7.39577	-39.41592	Fri Feb 21 21:29:20 2014 S=2.28 Km/hr
-7.39564	-39.41594	Fri Feb 21 21:29:30 2014 S=3.62 Km/hr
-7.39550	-39.41594	Fri Feb 21 21:29:40 2014 S=3.48 Km/hr
-7.39533	-39.41589	Fri Feb 21 21:29:50 2014 S=4.91 Km/hr
-7.39516	-39.41587	Fri Feb 21 21:30:00 2014 S=5.96 Km/hr
-7.39493	-39.41586	Fri Feb 21 21:30:10 2014 S=5.99 Km/hr
-7.39477	-39.41589	Fri Feb 21 21:30:20 2014 S=4.22 Km/hr
-7.39463	-39.41594	Fri Feb 21 21:30:30 2014 S=4.42 Km/hr
-7.39444	-39.41593	Fri Feb 21 21:30:40 2014 S=5.43 Km/hr
-7.39428	-39.41603	Fri Feb 21 21:30:50 2014 S=6.22 Km/hr
-7.39415	-39.41605	Fri Feb 21 21:31:00 2014 S=1.97 Km/hr
-7.39403	-39.41598	Fri Feb 21 21:31:10 2014 S=4.34 Km/hr
-7.39386	-39.41599	Fri Feb 21 21:31:20 2014 S=5.44 Km/hr
-7.39368	-39.41591	Fri Feb 21 21:31:30 2014 S=2.15 Km/hr
-7.39345	-39.41580	Fri Feb 21 21:31:40 2014 S=5.03 Km/hr
-7.39324	-39.41568	Fri Feb 21 21:31:50 2014 S=5.70 Km/hr
-7.39314	-39.41554	Fri Feb 21 21:32:00 2014 S=3.78 Km/hr
-7.39300	-39.41544	Fri Feb 21 21:32:10 2014 S=6.13 Km/hr
-7.39289	-39.41538	Fri Feb 21 21:32:20 2014 S=3.56 Km/hr
-7.39282	-39.41529	Fri Feb 21 21:32:30 2014 S=2.86 Km/hr
-7.39269	-39.41518	Fri Feb 21 21:32:40 2014 S=2.66 Km/hr
-7.39257	-39.41500	Fri Feb 21 21:32:50 2014 S=3.08 Km/hr
-7.39211	-39.41457	Fri Feb 21 21:33:00 2014 S=4.15 Km/hr
-7.39199	-39.41438	Fri Feb 21 21:33:10 2014 S=2.85 Km/hr
-7.39181	-39.41438	Fri Feb 21 21:33:20 2014 S=3.34 Km/hr
-7.38926	-39.41363	Fri Feb 21 21:33:30 2014 S=3.27 Km/hr
-7.38907	-39.41362	Fri Feb 21 21:33:40 2014 S=4.48 Km/hr
-7.38897	-39.41353	Fri Feb 21 21:33:50 2014 S=2.37 Km/hr
-7.38888	-39.41348	Fri Feb 21 21:34:00 2014 S=3.72 Km/hr
-7.38878	-39.41346	Fri Feb 21 21:34:10 2014 S=2.60 Km/hr
-7.38870	-39.41343	Fri Feb 21 21:34:20 2014 S=2.57 Km/hr
-7.38857	-39.41337	Fri Feb 21 21:34:30 2014 S=3.27 Km/hr
-7.38849	-39.41331	Fri Feb 21 21:34:40 2014 S=3.05 Km/hr
-7.38750	-39.41307	Fri Feb 21 21:34:52 2014 S=3.43 Km/hr
-7.38731	-39.41286	Fri Feb 21 21:35:02 2014 S=4.16 Km/hr
-7.38717	-39.41280	Fri Feb 21 21:35:12 2014 S=3.64 Km/hr
-7.38710	-39.41277	Fri Feb 21 21:35:22 2014 S=2.59 Km/hr
-7.38703	-39.41270	Fri Feb 21 21:35:32 2014 S=3.52 Km/hr
-7.38695	-39.41268	Fri Feb 21 21:35:42 2014 S=3.28 Km/hr
-7.38687	-39.41262	Fri Feb 21 21:35:52 2014 S=2.53 Km/hr
-7.38657	-39.41259	Fri Feb 21 21:36:02 2014 S=0.40 Km/hr
-7.38656	-39.41258	Fri Feb 21 21:36:12 2014 S=0.85 Km/hr
-7.38656	-39.41258	Fri Feb 21 21:36:22 2014 S=0.41 Km/hr
-7.38651	-39.41257	Fri Feb 21 21:36:32 2014 S=0.11 Km/hr
-7.38651	-39.41257	Fri Feb 21 21:36:42 2014 S=0.42 Km/hr
-7.38651	-39.41257	Fri Feb 21 21:36:52 2014 S=0.23 Km/hr
-7.38647	-39.41256	Fri Feb 21 21:37:02 2014 S=2.04 Km/hr
-7.38636	-39.41243	Fri Feb 21 21:37:12 2014 S=1.30 Km/hr
-7.38634	-39.41241	Fri Feb 21 21:37:22 2014 S=0.24 Km/hr
-7.38634	-39.41240	Fri Feb 21 21:37:32 2014 S=1.60 Km/hr
-7.38632	-39.41240	Fri Feb 21 21:37:42 2014 S=1.01 Km/hr
-7.38626	-39.41236	Fri Feb 21 21:37:52 2014 S=2.45 Km/hr
-7.38616	-39.41224	Fri Feb 21 21:38:02 2014 S=3.66 Km/hr
-7.38602	-39.41201	Fri Feb 21 21:38:12 2014 S=4.74 Km/hr
-7.38595	-39.41197	Fri Feb 21 21:38:22 2014 S=1.54 Km/hr
-7.38586	-39.41189	Fri Feb 21 21:38:32 2014 S=0.87 Km/hr
-7.38585	-39.41176	Fri Feb 21 21:38:42 2014 S=2.40 Km/hr
-7.38587	-39.41167	Fri Feb 21 21:38:52 2014 S=1.40 Km/hr
-7.38595	-39.41168	Fri Feb 21 21:39:02 2014 S=2.54 Km/hr
-7.38596	-39.41166	Fri Feb 21 21:39:12 2014 S=0.27 Km/hr
-7.38596	-39.41166	Fri Feb 21 21:39:22 2014 S=0.54 Km/hr
-7.38602	-39.41162	Fri Feb 21 21:39:32 2014 S=0.11 Km/hr
-7.38602	-39.41162	Fri Feb 21 21:39:42 2014 S=1.42 Km/hr
-7.38602	-39.41162	Fri Feb 21 21:39:52 2014 S=0.43 Km/hr
-7.38601	-39.41161	Fri Feb 21 21:40:02 2014 S=0.40 Km/hr
-7.38604	-39.41152	Fri Feb 21 21:40:12 2014 S=3.25 Km/hr
-7.38607	-39.41140	Fri Feb 21 21:40:22 2014 S=3.55 Km/hr
-7.38606	-39.41136	Fri Feb 21 21:40:32 2014 S=0.88 Km/hr
-7.38609	-39.41140	Fri Feb 21 21:40:42 2014 S=3.10 Km/hr
-7.38606	-39.41145	Fri Feb 21 21:40:52 2014 S=2.72 Km/hr
-7.38602	-39.41153	Fri Feb 21 21:41:02 2014 S=1.60 Km/hr
-7.38594	-39.41158	Fri Feb 21 21:41:12 2014 S=1.65 Km/hr
-7.38583	-39.41169	Fri Feb 21 21:41:22 2014 S=3.04 Km/hr
-7.38582	-39.41173	Fri Feb 21 21:41:32 2014 S=0.42 Km/hr
-7.38582	-39.41173	Fri Feb 21 21:41:42 2014 S=0.84 Km/hr
-7.38581	-39.41173	Fri Feb 21 21:41:52 2014 S=0.02 Km/hr
-7.38581	-39.41173	Fri Feb 21 21:42:02 2014 S=0.19 Km/hr
-7.38576	-39.41167	Fri Feb 21 21:42:12 2014 S=2.55 Km/hr
-7.38565	-39.41155	Fri Feb 21 21:42:22 2014 S=6.38 Km/hr
-7.38551	-39.41140	Fri Feb 21 21:42:32 2014 S=4.43 Km/hr
-7.38547	-39.41130	Fri Feb 21 21:42:42 2014 S=2.48 Km/hr
-7.38537	-39.41122	Fri Feb 21 21:42:52 2014 S=2.47 Km/hr
-7.38529	-39.41100	Fri Feb 21 21:43:02 2014 S=3.82 Km/hr
-7.38521	-39.41093	Fri Feb 21 21:43:12 2014 S=3.16 Km/hr
-7.38509	-39.41086	Fri Feb 21 21:43:22 2014 S=1.45 Km/hr
-7.38489	-39.41052	Fri Feb 21 21:43:32 2014 S=1.41 Km/hr
-7.38488	-39.41048	Fri Feb 21 21:43:42 2014 S=0.04 Km/hr
-7.38487	-39.41047	Fri Feb 21 21:43:52 2014 S=0.35 Km/hr
-7.38486	-39.41042	Fri Feb 21 21:44:02 2014 S=2.88 Km/hr
-7.38477	-39.41029	Fri Feb 21 21:44:12 2014 S=4.24 Km/hr
-7.38468	-39.41014	Fri Feb 21 21:44:22 2014 S=2.64 Km/hr
-7.38459	-39.41005	Fri Feb 21 21:44:32 2014 S=3.02 Km/hr
-7.38449	-39.40998	Fri Feb 21 21:44:42 2014 S=2.70 Km/hr
-7.38436	-39.40993	Fri Feb 21 21:44:52 2014 S=2.46 Km/hr
-7.38426	-39.40993	Fri Feb 21 21:45:02 2014 S=1.96 Km/hr
-7.38418	-39.40975	Fri Feb 21 21:45:12 2014 S=1.13 Km/hr
-7.38413	-39.40972	Fri Feb 21 21:45:22 2014 S=0.33 Km/hr
-7.38413	-39.40971	Fri Feb 21 21:45:32 2014 S=0.32 Km/hr
-7.38413	-39.40971	Fri Feb 21 21:45:42 2014 S=0.97 Km/hr
-7.38412	-39.40969	Fri Feb 21 21:45:52 2014 S=0.73 Km/hr
-7.38411	-39.40967	Fri Feb 21 21:46:02 2014 S=0.17 Km/hr
-7.38412	-39.40968	Fri Feb 21 21:46:12 2014 S=0.39 Km/hr
-7.38411	-39.40966	Fri Feb 21 21:46:22 2014 S=0.33 Km/hr
-7.38408	-39.40960	Fri Feb 21 21:46:32 2014 S=1.30 Km/hr
-7.38408	-39.40960	Fri Feb 21 21:46:42 2014 S=0.94 Km/hr
-7.38408	-39.40959	Fri Feb 21 21:46:52 2014 S=1.06 Km/hr
-7.38409	-39.40951	Fri Feb 21 21:47:02 2014 S=0.81 Km/hr
-7.38409	-39.40946	Fri Feb 21 21:47:12 2014 S=0.37 Km/hr
-7.38406	-39.40940	Fri Feb 21 21:47:22 2014 S=1.34 Km/hr
-7.38404	-39.40928	Fri Feb 21 21:47:32 2014 S=0.93 Km/hr
-7.38404	-39.40927	Fri Feb 21 21:47:42 2014 S=0.72 Km/hr
-7.38402	-39.40922	Fri Feb 21 21:47:52 2014 S=0.88 Km/hr
-7.38399	-39.40914	Fri Feb 21 21:48:02 2014 S=1.32 Km/hr
-7.38396	-39.40911	Fri Feb 21 21:48:12 2014 S=1.32 Km/hr
-7.38394	-39.40907	Fri Feb 21 21:48:22 2014 S=0.18 Km/hr
-7.38394	-39.40907	Fri Feb 21 21:48:32 2014 S=0.11 Km/hr
-7.38394	-39.40907	Fri Feb 21 21:48:42 2014 S=0.18 Km/hr
-7.38394	-39.40907	Fri Feb 21 21:48:52 2014 S=0.07 Km/hr
-7.38394	-39.40907	Fri Feb 21 21:49:02 2014 S=1.27 Km/hr
-7.38389	-39.40900	Fri Feb 21 21:49:12 2014 S=2.56 Km/hr
-7.38384	-39.40888	Fri Feb 21 21:49:22 2014 S=3.06 Km/hr
-7.38373	-39.40875	Fri Feb 21 21:49:32 2014 S=4.45 Km/hr
-7.38361	-39.40859	Fri Feb 21 21:49:42 2014 S=1.95 Km/hr
-7.38353	-39.40846	Fri Feb 21 21:49:52 2014 S=2.72 Km/hr
-7.38354	-39.40826	Fri Feb 21 21:50:02 2014 S=2.07 Km/hr
-7.38341	-39.40807	Fri Feb 21 21:50:12 2014 S=2.88 Km/hr
-7.38327	-39.40798	Fri Feb 21 21:50:22 2014 S=1.86 Km/hr
-7.38302	-39.40797	Fri Feb 21 21:50:32 2014 S=3.56 Km/hr
-7.38281	-39.40794	Fri Feb 21 21:50:42 2014 S=4.12 Km/hr
-7.38263	-39.40789	Fri Feb 21 21:50:52 2014 S=3.13 Km/hr
-7.38253	-39.40780	Fri Feb 21 21:51:02 2014 S=2.01 Km/hr
-7.38241	-39.40772	Fri Feb 21 21:51:12 2014 S=2.77 Km/hr
-7.38230	-39.40766	Fri Feb 21 21:51:22 2014 S=2.18 Km/hr
-7.38208	-39.40766	Fri Feb 21 21:51:32 2014 S=4.56 Km/hr
-7.38195	-39.40767	Fri Feb 21 21:51:42 2014 S=4.46 Km/hr
-7.38175	-39.40762	Fri Feb 21 21:51:52 2014 S=3.53 Km/hr
-7.38155	-39.40758	Fri Feb 21 21:52:02 2014 S=5.34 Km/hr
-7.38139	-39.40751	Fri Feb 21 21:52:12 2014 S=3.28 Km/hr
-7.38124	-39.40748	Fri Feb 21 21:52:22 2014 S=2.41 Km/hr
-7.38111	-39.40741	Fri Feb 21 21:52:32 2014 S=3.39 Km/hr
-7.38098	-39.40728	Fri Feb 21 21:52:42 2014 S=2.32 Km/hr
-7.38092	-39.40722	Fri Feb 21 21:52:52 2014 S=1.62 Km/hr
-7.38080	-39.40709	Fri Feb 21 21:53:02 2014 S=2.45 Km/hr
-7.38072	-39.40693	Fri Feb 21 21:53:12 2014 S=3.89 Km/hr
-7.38064	-39.40665	Fri Feb 21 21:53:22 2014 S=6.03 Km/hr
-7.38057	-39.40651	Fri Feb 21 21:53:32 2014 S=4.45 Km/hr
-7.38052	-39.40640	Fri Feb 21 21:53:42 2014 S=1.93 Km/hr
-7.38044	-39.40629	Fri Feb 21 21:53:52 2014 S=1.83 Km/hr
-7.38039	-39.40610	Fri Feb 21 21:54:02 2014 S=1.13 Km/hr
-7.38018	-39.40591	Fri Feb 21 21:54:12 2014 S=3.53 Km/hr
-7.38004	-39.40577	Fri Feb 21 21:54:22 2014 S=2.94 Km/hr
-7.37992	-39.40570	Fri Feb 21 21:54:32 2014 S=4.62 Km/hr
-7.37979	-39.40561	Fri Feb 21 21:54:42 2014 S=1.90 Km/hr
-7.37966	-39.40562	Fri Feb 21 21:54:52 2014 S=3.30 Km/hr
-7.37924	-39.40561	Fri Feb 21 21:55:02 2014 S=3.57 Km/hr
-7.37907	-39.40564	Fri Feb 21 21:55:13 2014 S=0.35 Km/hr
-7.37894	-39.40562	Fri Feb 21 21:55:23 2014 S=1.01 Km/hr
-7.37637	-39.40580	Fri Feb 21 21:55:33 2014 S=2.48 Km/hr
-7.37633	-39.40566	Fri Feb 21 21:55:43 2014 S=4.32 Km/hr
-7.37641	-39.40559	Fri Feb 21 21:55:53 2014 S=3.03 Km/hr
-7.37650	-39.40553	Fri Feb 21 21:56:03 2014 S=0.42 Km/hr
-7.37665	-39.40541	Fri Feb 21 21:56:13 2014 S=1.36 Km/hr
-7.37670	-39.40536	Fri Feb 21 21:56:23 2014 S=0.57 Km/hr
-7.37671	-39.40536	Fri Feb 21 21:56:33 2014 S=0.98 Km/hr
-7.37682	-39.40526	Fri Feb 21 21:56:43 2014 S=0.22 Km/hr
-7.37683	-39.40523	Fri Feb 21 21:56:53 2014 S=0.52 Km/hr
-7.37683	-39.40522	Fri Feb 21 21:57:03 2014 S=0.91 Km/hr
-7.37684	-39.40523	Fri Feb 21 21:57:13 2014 S=0.42 Km/hr
-7.37684	-39.40523	Fri Feb 21 21:57:23 2014 S=0.87 Km/hr
-7.37689	-39.40517	Fri Feb 21 21:57:33 2014 S=0.75 Km/hr
-7.37689	-39.40517	Fri Feb 21 21:57:43 2014 S=0.36 Km/hr
-7.37690	-39.40517	Fri Feb 21 21:57:53 2014 S=0.65 Km/hr
-7.37690	-39.40517	Fri Feb 21 21:58:03 2014 S=0.32 Km/hr
-7.37691	-39.40517	Fri Feb 21 21:58:13 2014 S=0.41 Km/hr
-7.37691	-39.40517	Fri Feb 21 21:58:23 2014 S=0.30 Km/hr
-7.37692	-39.40517	Fri Feb 21 21:58:33 2014 S=0.43 Km/hr
-7.37693	-39.40517	Fri Feb 21 21:58:43 2014 S=0.65 Km/hr
-7.37692	-39.40517	Fri Feb 21 21:58:53 2014 S=0.29 Km/hr
-7.37693	-39.40517	Fri Feb 21 21:59:03 2014 S=0.81 Km/hr
-7.37693	-39.40517	Fri Feb 21 21:59:13 2014 S=0.79 Km/hr
-7.37690	-39.40518	Fri Feb 21 21:59:23 2014 S=0.50 Km/hr
-7.37687	-39.40518	Fri Feb 21 21:59:33 2014 S=1.00 Km/hr
-7.37677	-39.40522	Fri Feb 21 21:59:43 2014 S=2.22 Km/hr
-7.37666	-39.40529	Fri Feb 21 21:59:53 2014 S=2.87 Km/hr
-7.37656	-39.40540	Fri Feb 21 22:00:03 2014 S=2.96 Km/hr
-7.37649	-39.40551	Fri Feb 21 22:00:13 2014 S=2.29 Km/hr
-7.37637	-39.40556	Fri Feb 21 22:00:23 2014 S=2.82 Km/hr
-7.37627	-39.40562	Fri Feb 21 22:00:33 2014 S=0.58 Km/hr
-7.37618	-39.40558	Fri Feb 21 22:00:43 2014 S=3.25 Km/hr
-7.37611	-39.40555	Fri Feb 21 22:00:53 2014 S=1.14 Km/hr
-7.37601	-39.40553	Fri Feb 21 22:01:03 2014 S=3.05 Km/hr
-7.37600	-39.40551	Fri Feb 21 22:01:13 2014 S=0.26 Km/hr
-7.37597	-39.40550	Fri Feb 21 22:01:23 2014 S=1.84 Km/hr
-7.37591	-39.40541	Fri Feb 21 22:01:33 2014 S=2.29 Km/hr
-7.37585	-39.40533	Fri Feb 21 22:01:43 2014 S=2.20 Km/hr
-7.37577	-39.40532	Fri Feb 21 22:01:53 2014 S=1.66 Km/hr
-7.37575	-39.40537	Fri Feb 21 22:02:03 2014 S=1.77 Km/hr
-7.37571	-39.40545	Fri Feb 21 22:02:13 2014 S=1.51 Km/hr
-7.37566	-39.40551	Fri Feb 21 22:02:23 2014 S=1.28 Km/hr
-7.37565	-39.40554	Fri Feb 21 22:02:33 2014 S=2.66 Km/hr
-7.37556	-39.40565	Fri Feb 21 22:02:43 2014 S=2.96 Km/hr
-7.37550	-39.40571	Fri Feb 21 22:02:53 2014 S=0.45 Km/hr
-7.37547	-39.40572	Fri Feb 21 22:03:03 2014 S=1.81 Km/hr
-7.37545	-39.40574	Fri Feb 21 22:03:13 2014 S=0.42 Km/hr
-7.37546	-39.40575	Fri Feb 21 22:03:23 2014 S=0.70 Km/hr
-7.37537	-39.40577	Fri Feb 21 22:03:33 2014 S=3.14 Km/hr
-7.37527	-39.40588	Fri Feb 21 22:03:43 2014 S=2.68 Km/hr
-7.37523	-39.40590	Fri Feb 21 22:03:53 2014 S=1.07 Km/hr
-7.37521	-39.40589	Fri Feb 21 22:04:03 2014 S=0.81 Km/hr
-7.37521	-39.40589	Fri Feb 21 22:04:13 2014 S=0.44 Km/hr
-7.37521	-39.40590	Fri Feb 21 22:04:23 2014 S=0.68 Km/hr
-7.37504	-39.40594	Fri Feb 21 22:04:33 2014 S=2.26 Km/hr
-7.37496	-39.40595	Fri Feb 21 22:04:43 2014 S=1.32 Km/hr
-7.37493	-39.40601	Fri Feb 21 22:04:53 2014 S=1.51 Km/hr
-7.37483	-39.40601	Fri Feb 21 22:05:03 2014 S=1.93 Km/hr
-7.37467	-39.40607	Fri Feb 21 22:05:13 2014 S=2.51 Km/hr
-7.37462	-39.40607	Fri Feb 21 22:05:23 2014 S=0.49 Km/hr
-7.37461	-39.40608	Fri Feb 21 22:05:33 2014 S=0.56 Km/hr
-7.37454	-39.40607	Fri Feb 21 22:05:43 2014 S=2.84 Km/hr
-7.37444	-39.40608	Fri Feb 21 22:05:53 2014 S=2.55 Km/hr
-7.37434	-39.40607	Fri Feb 21 22:06:03 2014 S=1.71 Km/hr
-7.37428	-39.40610	Fri Feb 21 22:06:13 2014 S=1.34 Km/hr
-7.37431	-39.40610	Fri Feb 21 22:06:23 2014 S=1.29 Km/hr
-7.37431	-39.40609	Fri Feb 21 22:06:33 2014 S=0.54 Km/hr
-7.37431	-39.40609	Fri Feb 21 22:06:43 2014 S=1.79 Km/hr
-7.37428	-39.40590	Fri Feb 21 22:06:53 2014 S=1.59 Km/hr
-7.37424	-39.40583	Fri Feb 21 22:07:03 2014 S=1.87 Km/hr
-7.37422	-39.40585	Fri Feb 21 22:07:13 2014 S=1.28 Km/hr
-7.37417	-39.40582	Fri Feb 21 22:07:23 2014 S=1.31 Km/hr
-7.37414	-39.40580	Fri Feb 21 22:07:33 2014 S=1.17 Km/hr
-7.37411	-39.40575	Fri Feb 21 22:07:43 2014 S=2.47 Km/hr
-7.37411	-39.40575	Fri Feb 21 22:07:53 2014 S=0.70 Km/hr
-7.37408	-39.40577	Fri Feb 21 22:08:03 2014 S=0.79 Km/hr
-7.37397	-39.40575	Fri Feb 21 22:08:13 2014 S=2.44 Km/hr
-7.37389	-39.40577	Fri Feb 21 22:08:23 2014 S=1.42 Km/hr
-7.40924	-39.42812
-7.40979	-39.42702
-7.40967	-39.42686
-7.40953	-39.42669
-7.40938	-39.42651
-7.40922	-39.42642
-7.40909	-39.42625
-7.40897	-39.42608
-7.40883	-39.42596
-7.40869	-39.42579
-7.40854	-39.42559
-7.40838	-39.42540
-7.40816	-39.42519
-7.40800	-39.42498
-7.40783	-39.42475
-7.40769	-39.42453
-7.40747	-39.42434
-7.40732	-39.42413
-7.40713	-39.42393
-7.40698	-39.42373
-7.40678	-39.42357
-7.40664	-39.42337
-7.40645	-39.42313
-7.40630	-39.42289
-7.40614	-39.42269
-7.40595	-39.42247
-7.40579	-39.42226
-7.40564	-39.42212
-7.40553	-39.42197
-7.40533	-39.42176
-7.40517	-39.42155
-7.40499	-39.42132
-7.40482	-39.42117
-7.40463	-39.42088
-7.40448	-39.42069
-7.40434	-39.42056
-7.40423	-39.42039
-7.40402	-39.42022
-7.40390	-39.42003
-7.40364	-39.41971
-7.40346	-39.41946
-7.40329	-39.41929
-7.40310	-39.41908
-7.40296	-39.41890
-7.40272	-39.41869
-7.40257	-39.41845
-7.40244	-39.41829
-7.40226	-39.41809
-7.40208	-39.41773
-7.40190	-39.41751
-7.40173	-39.41727
-7.40159	-39.41712
-7.40149	-39.41695
-7.40134	-39.41689
-7.40114	-39.41685
-7.40087	-39.41685
-7.40069	-39.41679
-7.40047	-39.41683
-7.40022	-39.41686
-7.39995	-39.41674
-7.39971	-39.41678
-7.39948	-39.41683
-7.39928	-39.41687
-7.39910	-39.41693
-7.39897	-39.41690
-7.39884	-39.41684
-7.39867	-39.41676
-7.39850	-39.41664
-7.39826	-39.41660
-7.39778	-39.41647
-7.39749	-39.41636
-7.39723	-39.41627
-7.39692	-39.41615
-7.39674	-39.41604
-7.39652	-39.41596
-7.39632	-39.41590
-7.39621	-39.41591
-7.39605	-39.41588
-7.39588	-39.41591
-7.39577	-39.41592
-7.39564	-39.41594
-7.39550	-39.41594
-7.39533	-39.41589
-7.39516	-39.41587
-7.39493	-39.41586
-7.39477	-39.41589
-7.39463	-39.41594
-7.39444	-39.41593
-7.39428	-39.41603
-7.39415	-39.41605
-7.39403	-39.41598
-7.39386	-39.41599
-7.39368	-39.41591
-7.39345	-39.41580
-7.39324	-39.41568
-7.39314	-39.41554
-7.39300	-39.41544
-7.39289	-39.41538
-7.39282	-39.41529
-7.39269	-39.41518
-7.39257	-39.41500
-7.39211	-39.41457
-7.39199	-39.41438
-7.39181	-39.41438
-7.38926	-39.41363
-7.38907	-39.41362
-7.38897	-39.41353
-7.38888	-39.41348
-7.38878	-39.41346
-7.38870	-39.41343
-7.38857	-39.41337
-7.38849	-39.41331
-7.38750	-39.41307
-7.38731	-39.41286
-7.38717	-39.41280
-7.38710	-39.41277
-7.38703	-39.41270
-7.38695	-39.41268
-7.38687	-39.41262
-7.38657	-39.41259
-7.38656	-39.41258
-7.38656	-39.41258
-7.38651	-39.41257
-7.38651	-39.41257
-7.38651	-39.41257
-7.38647	-39.41256
-7.38636	-39.41243
-7.38634	-39.41241
-7.38634	-39.41240
-7.38632	-39.41240
-7.38626	-39.41236
-7.38616	-39.41224
-7.38602	-39.41201
-7.38595	-39.41197
-7.38586	-39.41189
-7.38585	-39.41176
-7.38587	-39.41167
-7.38595	-39.41168
-7.38596	-39.41166
-7.38596	-39.41166
-7.38602	-39.41162
-7.38602	-39.41162
-7.38602	-39.41162
-7.38601	-39.41161
-7.38604	-39.41152
-7.38607	-39.41140
-7.38606	-39.41136
-7.38609	-39.41140
-7.38606	-39.41145
-7.38602	-39.41153
-7.38594	-39.41158
-7.38583	-39.41169
-7.38582	-39.41173
-7.38582	-39.41173
-7.38581	-39.41173
-7.38581	-39.41173
-7.38576	-39.41167
-7.38565	-39.41155
-7.38551	-39.41140
-7.38547	-39.41130
-7.38537	-39.41122
-7.38529	-39.41100
-7.38521	-39.41093
-7.38509	-39.41086
-7.38489	-39.41052
-7.38488	-39.41048
-7.38487	-39.41047
-7.38486	-39.41042
-7.38477	-39.41029
-7.38468	-39.41014
-7.38459	-39.41005
-7.38449	-39.40998
-7.38436	-39.40993
-7.38426	-39.40993
-7.38418	-39.40975
-7.38413	-39.40972
-7.38413	-39.40971
-7.38413	-39.40971
-7.38412	-39.40969
-7.38411	-39.40967
-7.38412	-39.40968
-7.38411	-39.40966
-7.38408	-39.40960
-7.38408	-39.40960
-7.38408	-39.40959
-7.38409	-39.40951
-7.38409	-39.40946
-7.38406	-39.40940
-7.38404	-39.40928
-7.38404	-39.40927
-7.38402	-39.40922
-7.38399	-39.40914
-7.38396	-39.40911
-7.38394	-39.40907
-7.38394	-39.40907
-7.38394	-39.40907
-7.38394	-39.40907
-7.38394	-39.40907
-7.38389	-39.40900
-7.38384	-39.40888
-7.38373	-39.40875
-7.38361	-39.40859
-7.38353	-39.40846
-7.38354	-39.40826
-7.38341	-39.40807
-7.38327	-39.40798
-7.38302	-39.40797
-7.38281	-39.40794
-7.38263	-39.40789
-7.38253	-39.40780
-7.38241	-39.40772
-7.38230	-39.40766
-7.38208	-39.40766
-7.38195	-39.40767
-7.38175	-39.40762
-7.38155	-39.40758
-7.38139	-39.40751
-7.38124	-39.40748
-7.38111	-39.40741
-7.38098	-39.40728
-7.38092	-39.40722
-7.38080	-39.40709
-7.38072	-39.40693
-7.38064	-39.40665
-7.38057	-39.40651
-7.38052	-39.40640
-7.38044	-39.40629
-7.38039	-39.40610
-7.38018	-39.40591
-7.38004	-39.40577
-7.37992	-39.40570
-7.37979	-39.40561
-7.37966	-39.40562
-7.37924	-39.40561
-7.37907	-39.40564
-7.37894	-39.40562
-7.37637	-39.40580
-7.37633	-39.40566
-7.37641	-39.40559
-7.37650	-39.40553
-7.37665	-39.40541
-7.37670	-39.40536
-7.37671	-39.40536
-7.37682	-39.40526
-7.37683	-39.40523
-7.37683	-39.40522
-7.37684	-39.40523
-7.37684	-39.40523
-7.37689	-39.40517
-7.37689	-39.40517
-7.37690	-39.40517
-7.37690	-39.40517
-7.37691	-39.40517
-7.37691	-39.40517
-7.37692	-39.40517
-7.37693	-39.40517
-7.37692	-39.40517
-7.37693	-39.40517
-7.37693	-39.40517
-7.37690	-39.40518
-7.37687	-39.40518
-7.37677	-39.40522
-7.37666	-39.40529
-7.37656	-39.40540
-7.37649	-39.40551
-7.37637	-39.40556
-7.37627	-39.40562
-7.37618	-39.40558
-7.37611	-39.40555
-7.37601	-39.40553
-7.37600	-39.40551
-7.37597	-39.40550
-7.37591	-39.40541
-7.37585	-39.40533
-7.37577	-39.40532
-7.37575	-39.40537
-7.37571	-39.40545
-7.37566	-39.40551
-7.37565	-39.40554
-7.37556	-39.40565
-7.37550	-39.40571
-7.37547	-39.40572
-7.37545	-39.40574
-7.37546	-39.40575
-7.37537	-39.40577
-7.37527	-39.40588
-7.37523	-39.40590
-7.37521	-39.40589
-7.37521	-39.40589
-7.37521	-39.40590
-7.37504	-39.40594
-7.37496	-39.40595
-7.37493	-39.40601
-7.37483	-39.40601
-7.37467	-39.40607
-7.37462	-39.40607
-7.37461	-39.40608
-7.37454	-39.40607
-7.37444	-39.40608
-7.37434	-39.40607
-7.37428	-39.40610
-7.37431	-39.40610
-7.37431	-39.40609
-7.37431	-39.40609
-7.37428	-39.40590
-7.37424	-39.40583
-7.37422	-39.40585
-7.37417	-39.40582
-7.37414	-39.40580
-7.37411	-39.40575
-7.37411	-39.40575
-7.37408	-39.40577
-7.37397	-39.40575
-7.37389	-39.40577
