# Supplementary material for: Lévy foraging patterns of rural humans
Source: PLoS One. 2018 Jun 18;13(6):e0199099. doi: 10.1371/journal.pone.0199099 (PMC6005560; doi:10.1371/journal.pone.0199099)
Supplement: S5 File — (ZIP) [file pone.0199099.s005.zip › H-04-MA/Holux_M-241_Start_20140219-101811_Finish_20140219-105741.txt]

-7.37599	-39.40538	Wed Feb 19 21:48:11 2014 S=0.77 Km/hr
-7.37600	-39.40534	Wed Feb 19 21:48:21 2014 S=2.44 Km/hr
-7.37607	-39.40538	Wed Feb 19 21:48:31 2014 S=1.75 Km/hr
-7.37613	-39.40544	Wed Feb 19 21:48:41 2014 S=2.44 Km/hr
-7.37618	-39.40549	Wed Feb 19 21:48:51 2014 S=1.86 Km/hr
-7.37621	-39.40554	Wed Feb 19 21:49:01 2014 S=0.53 Km/hr
-7.37621	-39.40557	Wed Feb 19 21:49:11 2014 S=0.97 Km/hr
-7.37625	-39.40562	Wed Feb 19 21:49:21 2014 S=0.19 Km/hr
-7.37624	-39.40553	Wed Feb 19 21:49:31 2014 S=0.29 Km/hr
-7.37624	-39.40554	Wed Feb 19 21:49:41 2014 S=0.46 Km/hr
-7.37624	-39.40557	Wed Feb 19 21:49:51 2014 S=0.83 Km/hr
-7.37625	-39.40558	Wed Feb 19 21:50:01 2014 S=0.10 Km/hr
-7.37625	-39.40559	Wed Feb 19 21:50:11 2014 S=1.35 Km/hr
-7.37623	-39.40557	Wed Feb 19 21:50:21 2014 S=0.75 Km/hr
-7.37623	-39.40556	Wed Feb 19 21:50:31 2014 S=0.66 Km/hr
-7.37623	-39.40556	Wed Feb 19 21:50:41 2014 S=0.33 Km/hr
-7.37623	-39.40556	Wed Feb 19 21:50:51 2014 S=0.55 Km/hr
-7.37624	-39.40556	Wed Feb 19 21:51:01 2014 S=0.58 Km/hr
-7.37624	-39.40557	Wed Feb 19 21:51:11 2014 S=1.11 Km/hr
-7.37626	-39.40559	Wed Feb 19 21:51:21 2014 S=0.74 Km/hr
-7.37627	-39.40559	Wed Feb 19 21:51:31 2014 S=0.08 Km/hr
-7.37627	-39.40559	Wed Feb 19 21:51:41 2014 S=1.27 Km/hr
-7.37626	-39.40559	Wed Feb 19 21:51:51 2014 S=1.00 Km/hr
-7.37627	-39.40557	Wed Feb 19 21:52:01 2014 S=0.64 Km/hr
-7.37628	-39.40557	Wed Feb 19 21:52:11 2014 S=0.43 Km/hr
-7.37629	-39.40557	Wed Feb 19 21:52:21 2014 S=0.40 Km/hr
-7.37629	-39.40557	Wed Feb 19 21:52:31 2014 S=0.32 Km/hr
-7.37628	-39.40556	Wed Feb 19 21:52:41 2014 S=1.24 Km/hr
-7.37625	-39.40556	Wed Feb 19 21:52:51 2014 S=0.53 Km/hr
-7.37624	-39.40557	Wed Feb 19 21:53:01 2014 S=0.26 Km/hr
-7.37624	-39.40558	Wed Feb 19 21:53:11 2014 S=0.44 Km/hr
-7.37625	-39.40558	Wed Feb 19 21:53:21 2014 S=0.14 Km/hr
-7.37625	-39.40559	Wed Feb 19 21:53:31 2014 S=0.27 Km/hr
-7.37625	-39.40559	Wed Feb 19 21:53:41 2014 S=0.53 Km/hr
-7.37625	-39.40561	Wed Feb 19 21:53:51 2014 S=0.11 Km/hr
-7.37625	-39.40561	Wed Feb 19 21:54:01 2014 S=0.24 Km/hr
-7.37625	-39.40561	Wed Feb 19 21:54:11 2014 S=0.37 Km/hr
-7.37624	-39.40562	Wed Feb 19 21:54:21 2014 S=0.47 Km/hr
-7.37624	-39.40563	Wed Feb 19 21:54:31 2014 S=0.55 Km/hr
-7.37623	-39.40564	Wed Feb 19 21:54:41 2014 S=0.26 Km/hr
-7.37623	-39.40563	Wed Feb 19 21:54:51 2014 S=0.91 Km/hr
-7.37634	-39.40566	Wed Feb 19 21:55:01 2014 S=8.89 Km/hr
-7.37650	-39.40571	Wed Feb 19 21:55:11 2014 S=5.31 Km/hr
-7.37663	-39.40575	Wed Feb 19 21:55:21 2014 S=4.86 Km/hr
-7.37675	-39.40571	Wed Feb 19 21:55:31 2014 S=2.85 Km/hr
-7.37698	-39.40567	Wed Feb 19 21:55:41 2014 S=1.48 Km/hr
-7.37714	-39.40571	Wed Feb 19 21:55:51 2014 S=2.08 Km/hr
-7.37727	-39.40575	Wed Feb 19 21:56:01 2014 S=4.19 Km/hr
-7.37739	-39.40580	Wed Feb 19 21:56:11 2014 S=5.33 Km/hr
-7.37753	-39.40587	Wed Feb 19 21:56:21 2014 S=5.07 Km/hr
-7.37763	-39.40598	Wed Feb 19 21:56:31 2014 S=5.45 Km/hr
-7.37773	-39.40617	Wed Feb 19 21:56:41 2014 S=7.09 Km/hr
-7.37793	-39.40636	Wed Feb 19 21:56:51 2014 S=8.43 Km/hr
-7.37818	-39.40648	Wed Feb 19 21:57:01 2014 S=4.98 Km/hr
-7.37837	-39.40662	Wed Feb 19 21:57:11 2014 S=6.13 Km/hr
-7.37878	-39.40673	Wed Feb 19 21:57:21 2014 S=4.97 Km/hr
-7.37906	-39.40688	Wed Feb 19 21:57:31 2014 S=4.94 Km/hr
-7.37919	-39.40683	Wed Feb 19 21:57:41 2014 S=4.42 Km/hr
-7.37927	-39.40669	Wed Feb 19 21:57:51 2014 S=4.76 Km/hr
-7.37948	-39.40658	Wed Feb 19 21:58:01 2014 S=4.35 Km/hr
-7.37961	-39.40646	Wed Feb 19 21:58:11 2014 S=2.67 Km/hr
-7.37980	-39.40638	Wed Feb 19 21:58:21 2014 S=6.68 Km/hr
-7.38010	-39.40633	Wed Feb 19 21:58:31 2014 S=7.83 Km/hr
-7.38055	-39.40601	Wed Feb 19 21:58:41 2014 S=10.31 Km/hr
-7.38094	-39.40586	Wed Feb 19 21:58:51 2014 S=9.44 Km/hr
-7.38116	-39.40573	Wed Feb 19 21:59:01 2014 S=8.69 Km/hr
-7.38135	-39.40556	Wed Feb 19 21:59:11 2014 S=7.67 Km/hr
-7.38156	-39.40535	Wed Feb 19 21:59:21 2014 S=8.34 Km/hr
-7.38174	-39.40519	Wed Feb 19 21:59:31 2014 S=3.48 Km/hr
-7.38177	-39.40509	Wed Feb 19 21:59:41 2014 S=5.05 Km/hr
-7.38186	-39.40493	Wed Feb 19 21:59:51 2014 S=3.96 Km/hr
-7.38183	-39.40483	Wed Feb 19 22:00:01 2014 S=3.98 Km/hr
-7.38176	-39.40475	Wed Feb 19 22:00:11 2014 S=2.89 Km/hr
-7.38171	-39.40466	Wed Feb 19 22:00:21 2014 S=4.50 Km/hr
-7.38166	-39.40457	Wed Feb 19 22:00:31 2014 S=5.44 Km/hr
-7.38161	-39.40448	Wed Feb 19 22:00:41 2014 S=4.91 Km/hr
-7.38195	-39.40422	Wed Feb 19 22:00:51 2014 S=5.97 Km/hr
-7.38274	-39.40316	Wed Feb 19 22:01:01 2014 S=7.50 Km/hr
-7.38273	-39.40300	Wed Feb 19 22:01:11 2014 S=5.86 Km/hr
-7.38273	-39.40281	Wed Feb 19 22:01:21 2014 S=4.40 Km/hr
-7.38275	-39.40261	Wed Feb 19 22:01:31 2014 S=5.06 Km/hr
-7.38295	-39.40228	Wed Feb 19 22:01:41 2014 S=6.49 Km/hr
-7.38304	-39.40203	Wed Feb 19 22:01:51 2014 S=3.84 Km/hr
-7.38309	-39.40188	Wed Feb 19 22:02:01 2014 S=5.24 Km/hr
-7.38318	-39.40176	Wed Feb 19 22:02:11 2014 S=6.99 Km/hr
-7.38335	-39.40160	Wed Feb 19 22:02:21 2014 S=5.52 Km/hr
-7.38348	-39.40149	Wed Feb 19 22:02:31 2014 S=3.85 Km/hr
-7.38361	-39.40134	Wed Feb 19 22:02:41 2014 S=6.31 Km/hr
-7.38381	-39.40113	Wed Feb 19 22:02:51 2014 S=4.12 Km/hr
-7.38394	-39.40100	Wed Feb 19 22:03:01 2014 S=5.63 Km/hr
-7.38414	-39.40080	Wed Feb 19 22:03:11 2014 S=8.87 Km/hr
-7.38432	-39.40065	Wed Feb 19 22:03:21 2014 S=5.43 Km/hr
-7.38448	-39.40048	Wed Feb 19 22:03:31 2014 S=8.61 Km/hr
-7.38470	-39.40030	Wed Feb 19 22:03:41 2014 S=8.36 Km/hr
-7.38479	-39.40012	Wed Feb 19 22:03:51 2014 S=5.07 Km/hr
-7.38490	-39.39993	Wed Feb 19 22:04:01 2014 S=5.33 Km/hr
-7.38499	-39.39999	Wed Feb 19 22:04:11 2014 S=6.74 Km/hr
-7.38511	-39.40014	Wed Feb 19 22:04:21 2014 S=7.65 Km/hr
-7.38522	-39.40027	Wed Feb 19 22:04:31 2014 S=5.52 Km/hr
-7.38532	-39.40043	Wed Feb 19 22:04:41 2014 S=3.95 Km/hr
-7.38543	-39.40061	Wed Feb 19 22:04:51 2014 S=6.52 Km/hr
-7.38555	-39.40081	Wed Feb 19 22:05:01 2014 S=7.36 Km/hr
-7.38544	-39.40044	Wed Feb 19 22:05:11 2014 S=6.35 Km/hr
-7.38550	-39.40064	Wed Feb 19 22:05:21 2014 S=9.08 Km/hr
-7.38558	-39.40069	Wed Feb 19 22:05:31 2014 S=8.76 Km/hr
-7.38557	-39.40071	Wed Feb 19 22:05:41 2014 S=7.31 Km/hr
-7.38568	-39.40087	Wed Feb 19 22:05:51 2014 S=8.50 Km/hr
-7.38585	-39.40105	Wed Feb 19 22:06:01 2014 S=6.86 Km/hr
-7.38603	-39.40125	Wed Feb 19 22:06:11 2014 S=8.87 Km/hr
-7.38615	-39.40145	Wed Feb 19 22:06:21 2014 S=7.85 Km/hr
-7.38643	-39.40170	Wed Feb 19 22:06:31 2014 S=9.16 Km/hr
-7.38660	-39.40195	Wed Feb 19 22:06:41 2014 S=7.17 Km/hr
-7.38678	-39.40217	Wed Feb 19 22:06:51 2014 S=9.86 Km/hr
-7.38693	-39.40239	Wed Feb 19 22:07:01 2014 S=7.56 Km/hr
-7.38719	-39.40266	Wed Feb 19 22:07:11 2014 S=8.57 Km/hr
-7.38754	-39.40290	Wed Feb 19 22:07:21 2014 S=6.52 Km/hr
-7.38770	-39.40308	Wed Feb 19 22:07:31 2014 S=8.40 Km/hr
-7.38783	-39.40340	Wed Feb 19 22:07:41 2014 S=9.58 Km/hr
-7.38804	-39.40366	Wed Feb 19 22:07:51 2014 S=8.48 Km/hr
-7.38824	-39.40340	Wed Feb 19 22:08:01 2014 S=8.85 Km/hr
-7.38874	-39.40416	Wed Feb 19 22:08:11 2014 S=8.85 Km/hr
-7.38891	-39.40437	Wed Feb 19 22:08:21 2014 S=8.50 Km/hr
-7.38915	-39.40464	Wed Feb 19 22:08:31 2014 S=11.74 Km/hr
-7.38948	-39.40490	Wed Feb 19 22:08:41 2014 S=8.66 Km/hr
-7.39021	-39.40506	Wed Feb 19 22:08:51 2014 S=10.64 Km/hr
-7.39162	-39.40509	Wed Feb 19 22:09:01 2014 S=14.63 Km/hr
-7.39222	-39.40530	Wed Feb 19 22:09:11 2014 S=9.94 Km/hr
-7.39249	-39.40545	Wed Feb 19 22:09:21 2014 S=5.68 Km/hr
-7.39265	-39.40565	Wed Feb 19 22:09:31 2014 S=7.81 Km/hr
-7.39287	-39.40590	Wed Feb 19 22:09:41 2014 S=5.52 Km/hr
-7.39301	-39.40623	Wed Feb 19 22:09:51 2014 S=5.24 Km/hr
-7.39319	-39.40644	Wed Feb 19 22:10:01 2014 S=6.63 Km/hr
-7.39339	-39.40668	Wed Feb 19 22:10:11 2014 S=4.37 Km/hr
-7.39356	-39.40696	Wed Feb 19 22:10:21 2014 S=9.08 Km/hr
-7.39377	-39.40725	Wed Feb 19 22:10:31 2014 S=6.33 Km/hr
-7.39402	-39.40752	Wed Feb 19 22:10:41 2014 S=6.37 Km/hr
-7.39417	-39.40775	Wed Feb 19 22:10:51 2014 S=7.53 Km/hr
-7.39438	-39.40803	Wed Feb 19 22:11:01 2014 S=9.34 Km/hr
-7.39461	-39.40818	Wed Feb 19 22:11:11 2014 S=7.40 Km/hr
-7.39482	-39.40840	Wed Feb 19 22:11:21 2014 S=7.58 Km/hr
-7.39502	-39.40861	Wed Feb 19 22:11:31 2014 S=7.69 Km/hr
-7.39521	-39.40885	Wed Feb 19 22:11:41 2014 S=6.97 Km/hr
-7.39539	-39.40910	Wed Feb 19 22:11:51 2014 S=6.30 Km/hr
-7.39557	-39.40933	Wed Feb 19 22:12:01 2014 S=5.49 Km/hr
-7.39570	-39.40977	Wed Feb 19 22:12:11 2014 S=9.14 Km/hr
-7.39595	-39.41004	Wed Feb 19 22:12:21 2014 S=9.85 Km/hr
-7.39616	-39.41031	Wed Feb 19 22:12:31 2014 S=7.68 Km/hr
-7.39627	-39.41056	Wed Feb 19 22:12:41 2014 S=6.32 Km/hr
-7.39645	-39.41089	Wed Feb 19 22:12:51 2014 S=11.37 Km/hr
-7.39665	-39.41113	Wed Feb 19 22:13:01 2014 S=6.29 Km/hr
-7.39687	-39.41139	Wed Feb 19 22:13:11 2014 S=9.77 Km/hr
-7.39708	-39.41165	Wed Feb 19 22:13:21 2014 S=5.93 Km/hr
-7.39723	-39.41190	Wed Feb 19 22:13:31 2014 S=9.56 Km/hr
-7.39750	-39.41219	Wed Feb 19 22:13:41 2014 S=8.54 Km/hr
-7.39774	-39.41246	Wed Feb 19 22:13:51 2014 S=13.01 Km/hr
-7.39801	-39.41277	Wed Feb 19 22:14:01 2014 S=9.80 Km/hr
-7.39823	-39.41310	Wed Feb 19 22:14:11 2014 S=13.86 Km/hr
-7.39846	-39.41336	Wed Feb 19 22:14:21 2014 S=10.23 Km/hr
-7.39869	-39.41362	Wed Feb 19 22:14:31 2014 S=9.55 Km/hr
-7.39889	-39.41385	Wed Feb 19 22:14:41 2014 S=8.70 Km/hr
-7.39908	-39.41410	Wed Feb 19 22:14:51 2014 S=9.83 Km/hr
-7.39932	-39.41438	Wed Feb 19 22:15:01 2014 S=9.59 Km/hr
-7.39953	-39.41466	Wed Feb 19 22:15:11 2014 S=12.76 Km/hr
-7.39974	-39.41497	Wed Feb 19 22:15:21 2014 S=12.63 Km/hr
-7.39995	-39.41521	Wed Feb 19 22:15:31 2014 S=7.89 Km/hr
-7.40020	-39.41545	Wed Feb 19 22:15:41 2014 S=11.68 Km/hr
-7.40039	-39.41571	Wed Feb 19 22:15:51 2014 S=9.84 Km/hr
-7.40057	-39.41595	Wed Feb 19 22:16:01 2014 S=10.97 Km/hr
-7.40077	-39.41620	Wed Feb 19 22:16:11 2014 S=7.35 Km/hr
-7.40097	-39.41648	Wed Feb 19 22:16:21 2014 S=9.76 Km/hr
-7.40113	-39.41673	Wed Feb 19 22:16:31 2014 S=8.07 Km/hr
-7.40135	-39.41698	Wed Feb 19 22:16:41 2014 S=11.24 Km/hr
-7.40159	-39.41728	Wed Feb 19 22:16:51 2014 S=12.87 Km/hr
-7.40185	-39.41765	Wed Feb 19 22:17:01 2014 S=17.33 Km/hr
-7.40209	-39.41794	Wed Feb 19 22:17:11 2014 S=10.82 Km/hr
-7.40227	-39.41821	Wed Feb 19 22:17:21 2014 S=11.00 Km/hr
-7.40254	-39.41852	Wed Feb 19 22:17:31 2014 S=15.03 Km/hr
-7.40296	-39.41873	Wed Feb 19 22:17:41 2014 S=9.04 Km/hr
-7.40321	-39.41907	Wed Feb 19 22:17:51 2014 S=13.00 Km/hr
-7.40347	-39.41943	Wed Feb 19 22:18:01 2014 S=14.11 Km/hr
-7.40368	-39.41966	Wed Feb 19 22:18:11 2014 S=8.22 Km/hr
-7.40384	-39.41990	Wed Feb 19 22:18:21 2014 S=8.65 Km/hr
-7.40405	-39.42013	Wed Feb 19 22:18:31 2014 S=9.21 Km/hr
-7.40427	-39.42041	Wed Feb 19 22:18:41 2014 S=8.61 Km/hr
-7.40454	-39.42065	Wed Feb 19 22:18:51 2014 S=12.27 Km/hr
-7.40474	-39.42095	Wed Feb 19 22:19:01 2014 S=12.69 Km/hr
-7.40500	-39.42123	Wed Feb 19 22:19:11 2014 S=13.91 Km/hr
-7.40525	-39.42154	Wed Feb 19 22:19:21 2014 S=13.32 Km/hr
-7.40544	-39.42180	Wed Feb 19 22:19:31 2014 S=10.43 Km/hr
-7.40559	-39.42199	Wed Feb 19 22:19:41 2014 S=0.28 Km/hr
-7.40563	-39.42201	Wed Feb 19 22:19:51 2014 S=3.55 Km/hr
-7.40565	-39.42203	Wed Feb 19 22:20:01 2014 S=0.07 Km/hr
-7.40565	-39.42203	Wed Feb 19 22:20:11 2014 S=0.16 Km/hr
-7.40566	-39.42204	Wed Feb 19 22:20:21 2014 S=0.20 Km/hr
-7.40566	-39.42204	Wed Feb 19 22:20:31 2014 S=0.26 Km/hr
-7.40566	-39.42204	Wed Feb 19 22:20:41 2014 S=0.10 Km/hr
-7.40566	-39.42205	Wed Feb 19 22:20:51 2014 S=0.32 Km/hr
-7.40569	-39.42210	Wed Feb 19 22:21:01 2014 S=0.68 Km/hr
-7.40569	-39.42211	Wed Feb 19 22:21:11 2014 S=1.76 Km/hr
-7.40583	-39.42226	Wed Feb 19 22:21:21 2014 S=7.46 Km/hr
-7.40596	-39.42246	Wed Feb 19 22:21:31 2014 S=8.58 Km/hr
-7.40617	-39.42267	Wed Feb 19 22:21:41 2014 S=10.19 Km/hr
-7.40636	-39.42297	Wed Feb 19 22:21:51 2014 S=13.34 Km/hr
-7.40657	-39.42322	Wed Feb 19 22:22:01 2014 S=11.57 Km/hr
-7.40676	-39.42345	Wed Feb 19 22:22:11 2014 S=14.26 Km/hr
-7.40700	-39.42374	Wed Feb 19 22:22:21 2014 S=14.75 Km/hr
-7.40724	-39.42401	Wed Feb 19 22:22:31 2014 S=13.76 Km/hr
-7.40749	-39.42427	Wed Feb 19 22:22:41 2014 S=11.13 Km/hr
-7.40774	-39.42458	Wed Feb 19 22:22:51 2014 S=14.70 Km/hr
-7.40797	-39.42490	Wed Feb 19 22:23:01 2014 S=15.44 Km/hr
-7.40822	-39.42517	Wed Feb 19 22:23:11 2014 S=13.20 Km/hr
-7.40847	-39.42546	Wed Feb 19 22:23:21 2014 S=14.33 Km/hr
-7.40870	-39.42575	Wed Feb 19 22:23:31 2014 S=12.87 Km/hr
-7.40892	-39.42595	Wed Feb 19 22:23:41 2014 S=9.29 Km/hr
-7.40911	-39.42621	Wed Feb 19 22:23:51 2014 S=11.32 Km/hr
-7.40933	-39.42648	Wed Feb 19 22:24:01 2014 S=13.59 Km/hr
-7.40952	-39.42671	Wed Feb 19 22:24:11 2014 S=8.88 Km/hr
-7.40970	-39.42693	Wed Feb 19 22:24:21 2014 S=9.43 Km/hr
-7.40980	-39.42706	Wed Feb 19 22:24:31 2014 S=0.64 Km/hr
-7.40983	-39.42707	Wed Feb 19 22:24:41 2014 S=0.10 Km/hr
-7.40981	-39.42710	Wed Feb 19 22:24:51 2014 S=0.23 Km/hr
-7.40981	-39.42710	Wed Feb 19 22:25:01 2014 S=2.13 Km/hr
-7.40978	-39.42725	Wed Feb 19 22:25:11 2014 S=8.16 Km/hr
-7.40981	-39.42751	Wed Feb 19 22:25:21 2014 S=10.79 Km/hr
-7.40972	-39.42783	Wed Feb 19 22:25:31 2014 S=12.26 Km/hr
-7.40961	-39.42813	Wed Feb 19 22:25:41 2014 S=13.05 Km/hr
-7.40936	-39.42834	Wed Feb 19 22:25:51 2014 S=11.94 Km/hr
-7.40920	-39.42861	Wed Feb 19 22:26:01 2014 S=12.00 Km/hr
-7.40905	-39.42871	Wed Feb 19 22:26:11 2014 S=7.45 Km/hr
-7.40898	-39.42856	Wed Feb 19 22:26:21 2014 S=6.26 Km/hr
-7.40899	-39.42841	Wed Feb 19 22:26:31 2014 S=2.78 Km/hr
-7.40900	-39.42837	Wed Feb 19 22:26:41 2014 S=0.16 Km/hr
-7.40899	-39.42838	Wed Feb 19 22:26:51 2014 S=1.92 Km/hr
-7.40900	-39.42838	Wed Feb 19 22:27:01 2014 S=0.16 Km/hr
-7.40900	-39.42837	Wed Feb 19 22:27:11 2014 S=0.19 Km/hr
-7.40899	-39.42838	Wed Feb 19 22:27:21 2014 S=1.46 Km/hr
-7.40898	-39.42840	Wed Feb 19 22:27:31 2014 S=0.63 Km/hr
-7.40897	-39.42841	Wed Feb 19 22:27:41 2014 S=0.46 Km/hr
-7.37599	-39.40538
-7.37600	-39.40534
-7.37607	-39.40538
-7.37613	-39.40544
-7.37618	-39.40549
-7.37621	-39.40554
-7.37621	-39.40557
-7.37625	-39.40562
-7.37624	-39.40553
-7.37624	-39.40554
-7.37624	-39.40557
-7.37625	-39.40558
-7.37625	-39.40559
-7.37623	-39.40557
-7.37623	-39.40556
-7.37623	-39.40556
-7.37623	-39.40556
-7.37624	-39.40556
-7.37624	-39.40557
-7.37626	-39.40559
-7.37627	-39.40559
-7.37627	-39.40559
-7.37626	-39.40559
-7.37627	-39.40557
-7.37628	-39.40557
-7.37629	-39.40557
-7.37629	-39.40557
-7.37628	-39.40556
-7.37625	-39.40556
-7.37624	-39.40557
-7.37624	-39.40558
-7.37625	-39.40558
-7.37625	-39.40559
-7.37625	-39.40559
-7.37625	-39.40561
-7.37625	-39.40561
-7.37625	-39.40561
-7.37624	-39.40562
-7.37624	-39.40563
-7.37623	-39.40564
-7.37623	-39.40563
-7.37634	-39.40566
-7.37650	-39.40571
-7.37663	-39.40575
-7.37675	-39.40571
-7.37698	-39.40567
-7.37714	-39.40571
-7.37727	-39.40575
-7.37739	-39.40580
-7.37753	-39.40587
-7.37763	-39.40598
-7.37773	-39.40617
-7.37793	-39.40636
-7.37818	-39.40648
-7.37837	-39.40662
-7.37878	-39.40673
-7.37906	-39.40688
-7.37919	-39.40683
-7.37927	-39.40669
-7.37948	-39.40658
-7.37961	-39.40646
-7.37980	-39.40638
-7.38010	-39.40633
-7.38055	-39.40601
-7.38094	-39.40586
-7.38116	-39.40573
-7.38135	-39.40556
-7.38156	-39.40535
-7.38174	-39.40519
-7.38177	-39.40509
-7.38186	-39.40493
-7.38183	-39.40483
-7.38176	-39.40475
-7.38171	-39.40466
-7.38166	-39.40457
-7.38161	-39.40448
-7.38195	-39.40422
-7.38274	-39.40316
-7.38273	-39.40300
-7.38273	-39.40281
-7.38275	-39.40261
-7.38295	-39.40228
-7.38304	-39.40203
-7.38309	-39.40188
-7.38318	-39.40176
-7.38335	-39.40160
-7.38348	-39.40149
-7.38361	-39.40134
-7.38381	-39.40113
-7.38394	-39.40100
-7.38414	-39.40080
-7.38432	-39.40065
-7.38448	-39.40048
-7.38470	-39.40030
-7.38479	-39.40012
-7.38490	-39.39993
-7.38499	-39.39999
-7.38511	-39.40014
-7.38522	-39.40027
-7.38532	-39.40043
-7.38543	-39.40061
-7.38555	-39.40081
-7.38544	-39.40044
-7.38550	-39.40064
-7.38558	-39.40069
-7.38557	-39.40071
-7.38568	-39.40087
-7.38585	-39.40105
-7.38603	-39.40125
-7.38615	-39.40145
-7.38643	-39.40170
-7.38660	-39.40195
-7.38678	-39.40217
-7.38693	-39.40239
-7.38719	-39.40266
-7.38754	-39.40290
-7.38770	-39.40308
-7.38783	-39.40340
-7.38804	-39.40366
-7.38824	-39.40340
-7.38874	-39.40416
-7.38891	-39.40437
-7.38915	-39.40464
-7.38948	-39.40490
-7.39021	-39.40506
-7.39162	-39.40509
-7.39222	-39.40530
-7.39249	-39.40545
-7.39265	-39.40565
-7.39287	-39.40590
-7.39301	-39.40623
-7.39319	-39.40644
-7.39339	-39.40668
-7.39356	-39.40696
-7.39377	-39.40725
-7.39402	-39.40752
-7.39417	-39.40775
-7.39438	-39.40803
-7.39461	-39.40818
-7.39482	-39.40840
-7.39502	-39.40861
-7.39521	-39.40885
-7.39539	-39.40910
-7.39557	-39.40933
-7.39570	-39.40977
-7.39595	-39.41004
-7.39616	-39.41031
-7.39627	-39.41056
-7.39645	-39.41089
-7.39665	-39.41113
-7.39687	-39.41139
-7.39708	-39.41165
-7.39723	-39.41190
-7.39750	-39.41219
-7.39774	-39.41246
-7.39801	-39.41277
-7.39823	-39.41310
-7.39846	-39.41336
-7.39869	-39.41362
-7.39889	-39.41385
-7.39908	-39.41410
-7.39932	-39.41438
-7.39953	-39.41466
-7.39974	-39.41497
-7.39995	-39.41521
-7.40020	-39.41545
-7.40039	-39.41571
-7.40057	-39.41595
-7.40077	-39.41620
-7.40097	-39.41648
-7.40113	-39.41673
-7.40135	-39.41698
-7.40159	-39.41728
-7.40185	-39.41765
-7.40209	-39.41794
-7.40227	-39.41821
-7.40254	-39.41852
-7.40296	-39.41873
-7.40321	-39.41907
-7.40347	-39.41943
-7.40368	-39.41966
-7.40384	-39.41990
-7.40405	-39.42013
-7.40427	-39.42041
-7.40454	-39.42065
-7.40474	-39.42095
-7.40500	-39.42123
-7.40525	-39.42154
-7.40544	-39.42180
-7.40559	-39.42199
-7.40563	-39.42201
-7.40565	-39.42203
-7.40565	-39.42203
-7.40566	-39.42204
-7.40566	-39.42204
-7.40566	-39.42204
-7.40566	-39.42205
-7.40569	-39.42210
-7.40569	-39.42211
-7.40583	-39.42226
-7.40596	-39.42246
-7.40617	-39.42267
-7.40636	-39.42297
-7.40657	-39.42322
-7.40676	-39.42345
-7.40700	-39.42374
-7.40724	-39.42401
-7.40749	-39.42427
-7.40774	-39.42458
-7.40797	-39.42490
-7.40822	-39.42517
-7.40847	-39.42546
-7.40870	-39.42575
-7.40892	-39.42595
-7.40911	-39.42621
-7.40933	-39.42648
-7.40952	-39.42671
-7.40970	-39.42693
-7.40980	-39.42706
-7.40983	-39.42707
-7.40981	-39.42710
-7.40981	-39.42710
-7.40978	-39.42725
-7.40981	-39.42751
-7.40972	-39.42783
-7.40961	-39.42813
-7.40936	-39.42834
-7.40920	-39.42861
-7.40905	-39.42871
-7.40898	-39.42856
-7.40899	-39.42841
-7.40900	-39.42837
-7.40899	-39.42838
-7.40900	-39.42838
-7.40900	-39.42837
-7.40899	-39.42838
-7.40898	-39.42840
-7.40897	-39.42841
