# Supplementary material for: Lévy foraging patterns of rural humans
Source: PLoS One. 2018 Jun 18;13(6):e0199099. doi: 10.1371/journal.pone.0199099 (PMC6005560; doi:10.1371/journal.pone.0199099)
Supplement: S5 File — (ZIP) [file pone.0199099.s005.zip › H-04-MA/Holux_M-241_Start_20140219-072247_Finish_20140219-080009.kml]

<?xml version="1.0" encoding="UTF-8"?>
<kml xmlns="http://earth.google.com/kml/2.1">
<Document>
<Style id="normalState_TLP_Start">
<IconStyle>
<scale>1.0</scale>
<Icon>
<href>http://maps.google.com/mapfiles/kml/pal4/icon15.png</href>
</Icon>
</IconStyle>
<LabelStyle>
<scale>1.0</scale>
</LabelStyle>
</Style>
<Style id="highlightState_TLP_Start">
<IconStyle>
<scale>1.1</scale>
<Icon>
<href>http://maps.google.com/mapfiles/kml/pal4/icon7.png</href>
</Icon>
</IconStyle>
<LabelStyle>
<scale>1.1</scale>
<color>ff0000ff</color>
</LabelStyle>
</Style>
<StyleMap id="styleMap_TLP_Start">
<Pair>
<key>normal</key>
<styleUrl>#normalState_TLP_Start</styleUrl>
</Pair>
<Pair>
<key>highlight</key>
<styleUrl>#highlightState_TLP_Start</styleUrl>
</Pair>
</StyleMap>
<Style id="normalState_TLP_Finish">
<IconStyle>
<scale>1.0</scale>
<Icon>
<href>http://maps.google.com/mapfiles/kml/pal4/icon15.png</href>
</Icon>
</IconStyle>
<LabelStyle>
<scale>1.0</scale>
</LabelStyle>
</Style>
<Style id="highlightState_TLP_Finish">
<IconStyle>
<scale>1.1</scale>
<Icon>
<href>http://maps.google.com/mapfiles/kml/pal4/icon7.png</href>
</Icon>
</IconStyle>
<LabelStyle>
<scale>1.1</scale>
<color>ff0000ff</color>
</LabelStyle>
</Style>
<StyleMap id="styleMap_TLP_Finish">
<Pair>
<key>normal</key>
<styleUrl>#normalState_TLP_Finish</styleUrl>
</Pair>
<Pair>
<key>highlight</key>
<styleUrl>#highlightState_TLP_Finish</styleUrl>
</Pair>
</StyleMap>
<Style id="normalState_TLP_Normal">
<IconStyle>
<scale>1.0</scale>
<Icon>
<href>http://maps.google.com/mapfiles/kml/pal4/icon31.png</href>
</Icon>
</IconStyle>
<LabelStyle>
<scale>1.0</scale>
</LabelStyle>
</Style>
<Style id="highlightState_TLP_Normal">
<IconStyle>
<scale>1.1</scale>
<Icon>
<href>http://maps.google.com/mapfiles/kml/pal4/icon23.png</href>
</Icon>
</IconStyle>
<LabelStyle>
<scale>1.1</scale>
<color>ff0000ff</color>
</LabelStyle>
</Style>
<StyleMap id="styleMap_TLP_Normal">
<Pair>
<key>normal</key>
<styleUrl>#normalState_TLP_Normal</styleUrl>
</Pair>
<Pair>
<key>highlight</key>
<styleUrl>#highlightState_TLP_Normal</styleUrl>
</Pair>
</StyleMap>
<Style id="normalState_TLP_Photo">
<IconStyle>
<scale>1.0</scale>
<Icon>
<href>http://maps.google.com/mapfiles/kml/pal4/icon46.png</href>
</Icon>
</IconStyle>
<LabelStyle>
<scale>1.0</scale>
</LabelStyle>
</Style>
<Style id="highlightState_TLP_Photo">
<IconStyle>
<scale>1.1</scale>
<Icon>
<href>http://maps.google.com/mapfiles/kml/pal4/icon38.png</href>
</Icon>
</IconStyle>
<LabelStyle>
<scale>1.1</scale>
<color>ff0000ff</color>
</LabelStyle>
</Style>
<StyleMap id="styleMap_TLP_Photo">
<Pair>
<key>normal</key>
<styleUrl>#normalState_TLP_Photo</styleUrl>
</Pair>
<Pair>
<key>highlight</key>
<styleUrl>#highlightState_TLP_Photo</styleUrl>
</Pair>
</StyleMap>
<Style id="roadStyle">
<LineStyle>
<color>ffffff00</color>
<width>6</width>
</LineStyle>
</Style>
<Open>1</Open>
<description>Route</description>
<name>Track Log</name>
<Placemark>
<name>Route</name>
<styleUrl>#roadStyle</styleUrl>
<MultiGeometry>
<LineString>
<coordinates>
-39.4286423,-7.4089851,830.20 -39.4284096,-7.4089618,917.23 -39.4285088,-7.4089279,917.83 -39.4287148,-7.4090033,917.75 -39.4286728,-7.4091692,911.83 -39.4284096,-7.4093595,909.97 -39.4280434,-7.4096961,905.92 -39.4276009,-7.4098558,905.53 -39.4272766,-7.4098115,906.89 -39.4271698,-7.4098392,907.39 -39.4270477,-7.4098086,909.55 -39.4267960,-7.4096079,912.14 -39.4264946,-7.4093771,912.55 -39.4262199,-7.4091296,911.69 -39.4259605,-7.4089541,911.52 -39.4257240,-7.4087615,909.81 -39.4252739,-7.4083991,911.94 -39.4249191,-7.4080467,913.56 -39.4245872,-7.4078212,907.81 -39.4243088,-7.4075565,908.59 -39.4240303,-7.4072971,910.27 -39.4237862,-7.4071126,906.58 -39.4235039,-7.4068851,907.83 -39.4231834,-7.4066138,910.33 -39.4228134,-7.4062939,912.83 -39.4224663,-7.4060407,911.08 -39.4221802,-7.4057765,910.03 -39.4219246,-7.4055667,912.72 -39.4216843,-7.4053712,911.98 -39.4213676,-7.4051347,910.33 -39.4210815,-7.4048867,909.72 -39.4207649,-7.4046607,909.09 -39.4205170,-7.4044547,905.80 -39.4203033,-7.4042568,907.34 -39.4200783,-7.4040346,902.11 -39.4197693,-7.4038510,908.20 -39.4194527,-7.4035344,916.08 -39.4191628,-7.4032960,918.69 -39.4188766,-7.4031291,914.17 -39.4185753,-7.4028211,917.33 -39.4182701,-7.4025555,916.31 -39.4180260,-7.4023924,913.45 -39.4177170,-7.4021072,919.28 -39.4173927,-7.4018655,924.53 -39.4170532,-7.4016590,923.64 -39.4167938,-7.4014821,917.92 -39.4165230,-7.4012351,917.94 -39.4162445,-7.4010530,917.80 -39.4159966,-7.4007831,919.61 -39.4157410,-7.4006009,917.28 -39.4154510,-7.4003592,916.84 -39.4152184,-7.4001985,914.97 -39.4149704,-7.3999143,922.09 -39.4147072,-7.3997188,922.56 -39.4144554,-7.3995404,920.17 -39.4142151,-7.3993554,918.58 -39.4139519,-7.3991451,918.73 -39.4137230,-7.3989482,920.55 -39.4134750,-7.3987179,919.78 -39.4131966,-7.3984842,922.77 -39.4129448,-7.3982821,922.97 -39.4126701,-7.3980927,922.28 -39.4124184,-7.3979034,922.88 -39.4121742,-7.3976712,920.36 -39.4119492,-7.3975172,919.50 -39.4117165,-7.3973641,921.47 -39.4114647,-7.3972163,920.64 -39.4112434,-7.3970270,919.75 -39.4109917,-7.3968101,920.09 -39.4107628,-7.3965883,922.52 -39.4104805,-7.3963938,921.63 -39.4101944,-7.3962379,917.91 -39.4099808,-7.3960114,920.64 -39.4097023,-7.3958507,920.72 -39.4094543,-7.3957233,912.66 -39.4092522,-7.3956022,909.42 -39.4089622,-7.3954802,908.09 -39.4086609,-7.3953018,909.05 -39.4084282,-7.3950758,917.06 -39.4082642,-7.3948097,924.30 -39.4080734,-7.3945885,923.83 -39.4078331,-7.3944092,923.55 -39.4076309,-7.3941774,922.91 -39.4074097,-7.3940091,921.58 -39.4071655,-7.3938379,920.30 -39.4069519,-7.3936567,914.52 -39.4067383,-7.3935161,912.86 -39.4065208,-7.3933501,912.88 -39.4063568,-7.3932238,915.92 -39.4061394,-7.3930802,916.63 -39.4058113,-7.3929324,917.50 -39.4054871,-7.3926554,924.58 -39.4051971,-7.3923578,931.92 -39.4049263,-7.3921533,928.83 -39.4047127,-7.3919873,928.16 -39.4044762,-7.3917980,924.47 -39.4042473,-7.3916202,921.30 -39.4039688,-7.3914108,919.22 -39.4037247,-7.3912354,920.75 -39.4034920,-7.3910313,919.08 -39.4032364,-7.3908525,913.69 -39.4030266,-7.3907347,913.00 -39.4028244,-7.3905425,906.63 -39.4025574,-7.3904152,906.17 -39.4023781,-7.3903012,903.14 -39.4021988,-7.3900948,901.16 -39.4020309,-7.3899989,899.34 -39.4017448,-7.3898330,903.28 -39.4014893,-7.3896818,902.19 -39.4012680,-7.3895512,902.23 -39.4010658,-7.3894382,900.58 -39.4009094,-7.3893304,896.94 -39.4007187,-7.3892145,891.59 -39.4005241,-7.3891292,884.66 -39.4004593,-7.3890910,880.25 -39.4004364,-7.3890772,879.50 -39.4001617,-7.3888969,882.09 -39.4000435,-7.3888249,882.08 -39.3998375,-7.3886838,881.17 -39.3996620,-7.3886275,879.84 -39.3994942,-7.3885207,877.67 -39.3991051,-7.3882985,874.19 -39.3989487,-7.3881931,869.48 -39.3987007,-7.3881931,864.41 -39.3988686,-7.3880577,861.27 -39.3989792,-7.3877687,863.97 -39.3992729,-7.3869014,862.59 -39.3997536,-7.3862433,862.03 -39.4001503,-7.3856153,875.89 -39.4005585,-7.3852367,881.39 -39.4006271,-7.3851643,883.80 -39.4006348,-7.3851585,884.14 -39.4006348,-7.3851552,884.31 -39.4006462,-7.3851566,884.45 -39.4006500,-7.3851547,884.59 -39.4006500,-7.3851509,884.73 -39.4006424,-7.3851442,884.88 -39.4006424,-7.3851395,885.03 -39.4006386,-7.3851347,885.17 -39.4007645,-7.3850269,885.42 -39.4012375,-7.3845196,886.23 -39.4016647,-7.3843474,882.88 -39.4020805,-7.3841448,880.30 -39.4024544,-7.3839302,876.19 -39.4028358,-7.3836637,869.58 -39.4032631,-7.3835196,863.92 -39.4036980,-7.3834243,855.64 -39.4040794,-7.3832431,847.72 -39.4044571,-7.3831377,846.88 -39.4048576,-7.3830290,844.63 -39.4052467,-7.3827720,846.03 -39.4055290,-7.3824840,856.14 -39.4057999,-7.3820767,855.63 -39.4059410,-7.3817739,876.41 -39.4060478,-7.3814740,885.31 -39.4062309,-7.3811879,887.06 -39.4063530,-7.3808684,889.30 -39.4065361,-7.3805609,890.33 -39.4067841,-7.3803062,887.42 -39.4069328,-7.3798862,889.27 -39.4068756,-7.3794670,889.81 -39.4067039,-7.3790636,889.30 -39.4065819,-7.3787675,886.98 -39.4064140,-7.3784876,880.75 -39.4063148,-7.3782372,876.81 -39.4062500,-7.3779449,869.13 -39.4063263,-7.3777356,864.80 -39.4062614,-7.3774095,857.67 -39.4061241,-7.3770905,857.83 -39.4059715,-7.3767700,854.34 -39.4060364,-7.3767290,849.59 -39.4060478,-7.3767357,847.63 -39.4060478,-7.3767352,847.45 -39.4060516,-7.3767328,847.53 -39.4060478,-7.3767266,847.81 -39.4060211,-7.3766994,848.06 -39.4059715,-7.3766885,848.30 -39.4059601,-7.3766727,848.47 -39.4059525,-7.3766599,848.78 -39.4059410,-7.3766394,849.19 -39.4059372,-7.3766270,849.41 -39.4058266,-7.3763175,852.78 -39.4058342,-7.3762608,856.70 -39.4057388,-7.3761683,872.19 -39.4056473,-7.3760586,880.45 -39.4056396,-7.3759356,889.36 -39.4056473,-7.3758616,895.45 -39.4057198,-7.3757610,894.84 -39.4058228,-7.3756256,894.70 -39.4059296,-7.3753915,898.11 -39.4059868,-7.3752437,901.25 -39.4060516,-7.3751440,902.88 -39.4060783,-7.3750253,902.00 -39.4061089,-7.3748960,900.94 -39.4061623,-7.3747520,900.64 -39.4061890,-7.3746448,898.98 -39.4062195,-7.3745747,897.41 -39.4062271,-7.3745775,897.08 -39.4062157,-7.3744998,896.31 -39.4061775,-7.3743868,896.16 -39.4061356,-7.3744283,895.67 -39.4060631,-7.3744478,895.09 -39.4059029,-7.3744187,893.11 -39.4058952,-7.3743086,887.69 -39.4058952,-7.3742075,881.20 -39.4058380,-7.3741655,876.52 -39.4057846,-7.3741212,869.81 -39.4058266,-7.3740249,865.56 -39.4058113,-7.3738832,860.83 -39.4057236,-7.3737993,856.30 -39.4056816,-7.3736658,852.59 -39.4057159,-7.3735299,847.73 -39.4058266,-7.3734522,844.81 -39.4059143,-7.3733487,841.98 -39.4059486,-7.3732114,839.63 -39.4059753,-7.3730602,836.86 -39.4059830,-7.3728886,839.50 -39.4060020,-7.3727512,836.13 -39.4059677,-7.3726072,833.91 -39.4059944,-7.3724761,834.23 -39.4060287,-7.3723545,835.20 -39.4060593,-7.3721781,836.23 -39.4060936,-7.3720336,836.48 -39.4061584,-7.3719072,835.95 -39.4061852,-7.3717742,834.56 </coordinates>
</LineString>
</MultiGeometry>
</Placemark>
<Folder>
<name>waypoints</name>
<Placemark>
<name>
Wed Feb 19 18:52:47 2014 S=2.04 Km/hr
</name>
<styleUrl>
#styleMap_TLP_Start
</styleUrl>
<Point>
<coordinates>
-39.4286423,-7.4089851,830.20
</coordinates>
</Point>
</Placemark>
<Placemark>
<name>
Wed Feb 19 18:52:59 2014 S=0.45 Km/hr
</name>
<styleUrl>
#styleMap_TLP_Normal
</styleUrl>
<Point>
<coordinates>
-39.4284096,-7.4089618,917.23
</coordinates>
</Point>
</Placemark>
<Placemark>
<name>
Wed Feb 19 18:53:09 2014 S=4.57 Km/hr
</name>
<styleUrl>
#styleMap_TLP_Normal
</styleUrl>
<Point>
<coordinates>
-39.4285088,-7.4089279,917.83
</coordinates>
</Point>
</Placemark>
<Placemark>
<name>
Wed Feb 19 18:53:19 2014 S=10.37 Km/hr
</name>
<styleUrl>
#styleMap_TLP_Normal
</styleUrl>
<Point>
<coordinates>
-39.4287148,-7.4090033,917.75
</coordinates>
</Point>
</Placemark>
<Placemark>
<name>
Wed Feb 19 18:53:29 2014 S=12.71 Km/hr
</name>
<styleUrl>
#styleMap_TLP_Normal
</styleUrl>
<Point>
<coordinates>
-39.4286728,-7.4091692,911.83
</coordinates>
</Point>
</Placemark>
<Placemark>
<name>
Wed Feb 19 18:53:39 2014 S=13.63 Km/hr
</name>
<styleUrl>
#styleMap_TLP_Normal
</styleUrl>
<Point>
<coordinates>
-39.4284096,-7.4093595,909.97
</coordinates>
</Point>
</Placemark>
<Placemark>
<name>
Wed Feb 19 18:53:49 2014 S=15.65 Km/hr
</name>
<styleUrl>
#styleMap_TLP_Normal
</styleUrl>
<Point>
<coordinates>
-39.4280434,-7.4096961,905.92
</coordinates>
</Point>
</Placemark>
<Placemark>
<name>
Wed Feb 19 18:53:59 2014 S=13.74 Km/hr
</name>
<styleUrl>
#styleMap_TLP_Normal
</styleUrl>
<Point>
<coordinates>
-39.4276009,-7.4098558,905.53
</coordinates>
</Point>
</Placemark>
<Placemark>
<name>
Wed Feb 19 18:54:09 2014 S=10.35 Km/hr
</name>
<styleUrl>
#styleMap_TLP_Normal
</styleUrl>
<Point>
<coordinates>
-39.4272766,-7.4098115,906.89
</coordinates>
</Point>
</Placemark>
<Placemark>
<name>
Wed Feb 19 18:54:19 2014 S=1.23 Km/hr
</name>
<styleUrl>
#styleMap_TLP_Normal
</styleUrl>
<Point>
<coordinates>
-39.4271698,-7.4098392,907.39
</coordinates>
</Point>
</Placemark>
<Placemark>
<name>
Wed Feb 19 18:54:29 2014 S=8.35 Km/hr
</name>
<styleUrl>
#styleMap_TLP_Normal
</styleUrl>
<Point>
<coordinates>
-39.4270477,-7.4098086,909.55
</coordinates>
</Point>
</Placemark>
<Placemark>
<name>
Wed Feb 19 18:54:39 2014 S=12.94 Km/hr
</name>
<styleUrl>
#styleMap_TLP_Normal
</styleUrl>
<Point>
<coordinates>
-39.4267960,-7.4096079,912.14
</coordinates>
</Point>
</Placemark>
<Placemark>
<name>
Wed Feb 19 18:54:49 2014 S=14.67 Km/hr
</name>
<styleUrl>
#styleMap_TLP_Normal
</styleUrl>
<Point>
<coordinates>
-39.4264946,-7.4093771,912.55
</coordinates>
</Point>
</Placemark>
<Placemark>
<name>
Wed Feb 19 18:54:59 2014 S=12.23 Km/hr
</name>
<styleUrl>
#styleMap_TLP_Normal
</styleUrl>
<Point>
<coordinates>
-39.4262199,-7.4091296,911.69
</coordinates>
</Point>
</Placemark>
<Placemark>
<name>
Wed Feb 19 18:55:09 2014 S=10.11 Km/hr
</name>
<styleUrl>
#styleMap_TLP_Normal
</styleUrl>
<Point>
<coordinates>
-39.4259605,-7.4089541,911.52
</coordinates>
</Point>
</Placemark>
<Placemark>
<name>
Wed Feb 19 18:55:19 2014 S=13.66 Km/hr
</name>
<styleUrl>
#styleMap_TLP_Normal
</styleUrl>
<Point>
<coordinates>
-39.4257240,-7.4087615,909.81
</coordinates>
</Point>
</Placemark>
<Placemark>
<name>
Wed Feb 19 18:55:29 2014 S=23.84 Km/hr
</name>
<styleUrl>
#styleMap_TLP_Normal
</styleUrl>
<Point>
<coordinates>
-39.4252739,-7.4083991,911.94
</coordinates>
</Point>
</Placemark>
<Placemark>
<name>
Wed Feb 19 18:55:39 2014 S=16.28 Km/hr
</name>
<styleUrl>
#styleMap_TLP_Normal
</styleUrl>
<Point>
<coordinates>
-39.4249191,-7.4080467,913.56
</coordinates>
</Point>
</Placemark>
<Placemark>
<name>
Wed Feb 19 18:55:49 2014 S=12.69 Km/hr
</name>
<styleUrl>
#styleMap_TLP_Normal
</styleUrl>
<Point>
<coordinates>
-39.4245872,-7.4078212,907.81
</coordinates>
</Point>
</Placemark>
<Placemark>
<name>
Wed Feb 19 18:55:59 2014 S=10.96 Km/hr
</name>
<styleUrl>
#styleMap_TLP_Normal
</styleUrl>
<Point>
<coordinates>
-39.4243088,-7.4075565,908.59
</coordinates>
</Point>
</Placemark>
<Placemark>
<name>
Wed Feb 19 18:56:09 2014 S=13.32 Km/hr
</name>
<styleUrl>
#styleMap_TLP_Normal
</styleUrl>
<Point>
<coordinates>
-39.4240303,-7.4072971,910.27
</coordinates>
</Point>
</Placemark>
<Placemark>
<name>
Wed Feb 19 18:56:19 2014 S=10.89 Km/hr
</name>
<styleUrl>
#styleMap_TLP_Normal
</styleUrl>
<Point>
<coordinates>
-39.4237862,-7.4071126,906.58
</coordinates>
</Point>
</Placemark>
<Placemark>
<name>
Wed Feb 19 18:56:29 2014 S=10.69 Km/hr
</name>
<styleUrl>
#styleMap_TLP_Normal
</styleUrl>
<Point>
<coordinates>
-39.4235039,-7.4068851,907.83
</coordinates>
</Point>
</Placemark>
<Placemark>
<name>
Wed Feb 19 18:56:39 2014 S=16.38 Km/hr
</name>
<styleUrl>
#styleMap_TLP_Normal
</styleUrl>
<Point>
<coordinates>
-39.4231834,-7.4066138,910.33
</coordinates>
</Point>
</Placemark>
<Placemark>
<name>
Wed Feb 19 18:56:49 2014 S=17.80 Km/hr
</name>
<styleUrl>
#styleMap_TLP_Normal
</styleUrl>
<Point>
<coordinates>
-39.4228134,-7.4062939,912.83
</coordinates>
</Point>
</Placemark>
<Placemark>
<name>
Wed Feb 19 18:56:59 2014 S=16.96 Km/hr
</name>
<styleUrl>
#styleMap_TLP_Normal
</styleUrl>
<Point>
<coordinates>
-39.4224663,-7.4060407,911.08
</coordinates>
</Point>
</Placemark>
<Placemark>
<name>
Wed Feb 19 18:57:09 2014 S=9.60 Km/hr
</name>
<styleUrl>
#styleMap_TLP_Normal
</styleUrl>
<Point>
<coordinates>
-39.4221802,-7.4057765,910.03
</coordinates>
</Point>
</Placemark>
<Placemark>
<name>
Wed Feb 19 18:57:19 2014 S=10.80 Km/hr
</name>
<styleUrl>
#styleMap_TLP_Normal
</styleUrl>
<Point>
<coordinates>
-39.4219246,-7.4055667,912.72
</coordinates>
</Point>
</Placemark>
<Placemark>
<name>
Wed Feb 19 18:57:29 2014 S=10.54 Km/hr
</name>
<styleUrl>
#styleMap_TLP_Normal
</styleUrl>
<Point>
<coordinates>
-39.4216843,-7.4053712,911.98
</coordinates>
</Point>
</Placemark>
<Placemark>
<name>
Wed Feb 19 18:57:39 2014 S=10.53 Km/hr
</name>
<styleUrl>
#styleMap_TLP_Normal
</styleUrl>
<Point>
<coordinates>
-39.4213676,-7.4051347,910.33
</coordinates>
</Point>
</Placemark>
<Placemark>
<name>
Wed Feb 19 18:57:49 2014 S=11.14 Km/hr
</name>
<styleUrl>
#styleMap_TLP_Normal
</styleUrl>
<Point>
<coordinates>
-39.4210815,-7.4048867,909.72
</coordinates>
</Point>
</Placemark>
<Placemark>
<name>
Wed Feb 19 18:57:59 2014 S=12.72 Km/hr
</name>
<styleUrl>
#styleMap_TLP_Normal
</styleUrl>
<Point>
<coordinates>
-39.4207649,-7.4046607,909.09
</coordinates>
</Point>
</Placemark>
<Placemark>
<name>
Wed Feb 19 18:58:09 2014 S=7.75 Km/hr
</name>
<styleUrl>
#styleMap_TLP_Normal
</styleUrl>
<Point>
<coordinates>
-39.4205170,-7.4044547,905.80
</coordinates>
</Point>
</Placemark>
<Placemark>
<name>
Wed Feb 19 18:58:19 2014 S=7.45 Km/hr
</name>
<styleUrl>
#styleMap_TLP_Normal
</styleUrl>
<Point>
<coordinates>
-39.4203033,-7.4042568,907.34
</coordinates>
</Point>
</Placemark>
<Placemark>
<name>
Wed Feb 19 18:58:29 2014 S=10.23 Km/hr
</name>
<styleUrl>
#styleMap_TLP_Normal
</styleUrl>
<Point>
<coordinates>
-39.4200783,-7.4040346,902.11
</coordinates>
</Point>
</Placemark>
<Placemark>
<name>
Wed Feb 19 18:58:39 2014 S=7.49 Km/hr
</name>
<styleUrl>
#styleMap_TLP_Normal
</styleUrl>
<Point>
<coordinates>
-39.4197693,-7.4038510,908.20
</coordinates>
</Point>
</Placemark>
<Placemark>
<name>
Wed Feb 19 18:58:49 2014 S=13.83 Km/hr
</name>
<styleUrl>
#styleMap_TLP_Normal
</styleUrl>
<Point>
<coordinates>
-39.4194527,-7.4035344,916.08
</coordinates>
</Point>
</Placemark>
<Placemark>
<name>
Wed Feb 19 18:58:59 2014 S=10.64 Km/hr
</name>
<styleUrl>
#styleMap_TLP_Normal
</styleUrl>
<Point>
<coordinates>
-39.4191628,-7.4032960,918.69
</coordinates>
</Point>
</Placemark>
<Placemark>
<name>
Wed Feb 19 18:59:09 2014 S=10.85 Km/hr
</name>
<styleUrl>
#styleMap_TLP_Normal
</styleUrl>
<Point>
<coordinates>
-39.4188766,-7.4031291,914.17
</coordinates>
</Point>
</Placemark>
<Placemark>
<name>
Wed Feb 19 18:59:19 2014 S=14.30 Km/hr
</name>
<styleUrl>
#styleMap_TLP_Normal
</styleUrl>
<Point>
<coordinates>
-39.4185753,-7.4028211,917.33
</coordinates>
</Point>
</Placemark>
<Placemark>
<name>
Wed Feb 19 18:59:29 2014 S=10.64 Km/hr
</name>
<styleUrl>
#styleMap_TLP_Normal
</styleUrl>
<Point>
<coordinates>
-39.4182701,-7.4025555,916.31
</coordinates>
</Point>
</Placemark>
<Placemark>
<name>
Wed Feb 19 18:59:39 2014 S=8.11 Km/hr
</name>
<styleUrl>
#styleMap_TLP_Normal
</styleUrl>
<Point>
<coordinates>
-39.4180260,-7.4023924,913.45
</coordinates>
</Point>
</Placemark>
<Placemark>
<name>
Wed Feb 19 18:59:49 2014 S=13.16 Km/hr
</name>
<styleUrl>
#styleMap_TLP_Normal
</styleUrl>
<Point>
<coordinates>
-39.4177170,-7.4021072,919.28
</coordinates>
</Point>
</Placemark>
<Placemark>
<name>
Wed Feb 19 18:59:59 2014 S=12.29 Km/hr
</name>
<styleUrl>
#styleMap_TLP_Normal
</styleUrl>
<Point>
<coordinates>
-39.4173927,-7.4018655,924.53
</coordinates>
</Point>
</Placemark>
<Placemark>
<name>
Wed Feb 19 19:00:09 2014 S=9.97 Km/hr
</name>
<styleUrl>
#styleMap_TLP_Normal
</styleUrl>
<Point>
<coordinates>
-39.4170532,-7.4016590,923.64
</coordinates>
</Point>
</Placemark>
<Placemark>
<name>
Wed Feb 19 19:00:19 2014 S=8.30 Km/hr
</name>
<styleUrl>
#styleMap_TLP_Normal
</styleUrl>
<Point>
<coordinates>
-39.4167938,-7.4014821,917.92
</coordinates>
</Point>
</Placemark>
<Placemark>
<name>
Wed Feb 19 19:00:29 2014 S=9.40 Km/hr
</name>
<styleUrl>
#styleMap_TLP_Normal
</styleUrl>
<Point>
<coordinates>
-39.4165230,-7.4012351,917.94
</coordinates>
</Point>
</Placemark>
<Placemark>
<name>
Wed Feb 19 19:00:39 2014 S=9.32 Km/hr
</name>
<styleUrl>
#styleMap_TLP_Normal
</styleUrl>
<Point>
<coordinates>
-39.4162445,-7.4010530,917.80
</coordinates>
</Point>
</Placemark>
<Placemark>
<name>
Wed Feb 19 19:00:49 2014 S=9.72 Km/hr
</name>
<styleUrl>
#styleMap_TLP_Normal
</styleUrl>
<Point>
<coordinates>
-39.4159966,-7.4007831,919.61
</coordinates>
</Point>
</Placemark>
<Placemark>
<name>
Wed Feb 19 19:00:59 2014 S=9.13 Km/hr
</name>
<styleUrl>
#styleMap_TLP_Normal
</styleUrl>
<Point>
<coordinates>
-39.4157410,-7.4006009,917.28
</coordinates>
</Point>
</Placemark>
<Placemark>
<name>
Wed Feb 19 19:01:09 2014 S=9.71 Km/hr
</name>
<styleUrl>
#styleMap_TLP_Normal
</styleUrl>
<Point>
<coordinates>
-39.4154510,-7.4003592,916.84
</coordinates>
</Point>
</Placemark>
<Placemark>
<name>
Wed Feb 19 19:01:19 2014 S=8.75 Km/hr
</name>
<styleUrl>
#styleMap_TLP_Normal
</styleUrl>
<Point>
<coordinates>
-39.4152184,-7.4001985,914.97
</coordinates>
</Point>
</Placemark>
<Placemark>
<name>
Wed Feb 19 19:01:29 2014 S=11.30 Km/hr
</name>
<styleUrl>
#styleMap_TLP_Normal
</styleUrl>
<Point>
<coordinates>
-39.4149704,-7.3999143,922.09
</coordinates>
</Point>
</Placemark>
<Placemark>
<name>
Wed Feb 19 19:01:39 2014 S=10.12 Km/hr
</name>
<styleUrl>
#styleMap_TLP_Normal
</styleUrl>
<Point>
<coordinates>
-39.4147072,-7.3997188,922.56
</coordinates>
</Point>
</Placemark>
<Placemark>
<name>
Wed Feb 19 19:01:49 2014 S=10.11 Km/hr
</name>
<styleUrl>
#styleMap_TLP_Normal
</styleUrl>
<Point>
<coordinates>
-39.4144554,-7.3995404,920.17
</coordinates>
</Point>
</Placemark>
<Placemark>
<name>
Wed Feb 19 19:01:59 2014 S=8.75 Km/hr
</name>
<styleUrl>
#styleMap_TLP_Normal
</styleUrl>
<Point>
<coordinates>
-39.4142151,-7.3993554,918.58
</coordinates>
</Point>
</Placemark>
<Placemark>
<name>
Wed Feb 19 19:02:09 2014 S=5.91 Km/hr
</name>
<styleUrl>
#styleMap_TLP_Normal
</styleUrl>
<Point>
<coordinates>
-39.4139519,-7.3991451,918.73
</coordinates>
</Point>
</Placemark>
<Placemark>
<name>
Wed Feb 19 19:02:19 2014 S=6.66 Km/hr
</name>
<styleUrl>
#styleMap_TLP_Normal
</styleUrl>
<Point>
<coordinates>
-39.4137230,-7.3989482,920.55
</coordinates>
</Point>
</Placemark>
<Placemark>
<name>
Wed Feb 19 19:02:29 2014 S=10.21 Km/hr
</name>
<styleUrl>
#styleMap_TLP_Normal
</styleUrl>
<Point>
<coordinates>
-39.4134750,-7.3987179,919.78
</coordinates>
</Point>
</Placemark>
<Placemark>
<name>
Wed Feb 19 19:02:39 2014 S=7.97 Km/hr
</name>
<styleUrl>
#styleMap_TLP_Normal
</styleUrl>
<Point>
<coordinates>
-39.4131966,-7.3984842,922.77
</coordinates>
</Point>
</Placemark>
<Placemark>
<name>
Wed Feb 19 19:02:49 2014 S=8.21 Km/hr
</name>
<styleUrl>
#styleMap_TLP_Normal
</styleUrl>
<Point>
<coordinates>
-39.4129448,-7.3982821,922.97
</coordinates>
</Point>
</Placemark>
<Placemark>
<name>
Wed Feb 19 19:02:59 2014 S=9.22 Km/hr
</name>
<styleUrl>
#styleMap_TLP_Normal
</styleUrl>
<Point>
<coordinates>
-39.4126701,-7.3980927,922.28
</coordinates>
</Point>
</Placemark>
<Placemark>
<name>
Wed Feb 19 19:03:09 2014 S=8.75 Km/hr
</name>
<styleUrl>
#styleMap_TLP_Normal
</styleUrl>
<Point>
<coordinates>
-39.4124184,-7.3979034,922.88
</coordinates>
</Point>
</Placemark>
<Placemark>
<name>
Wed Feb 19 19:03:19 2014 S=9.29 Km/hr
</name>
<styleUrl>
#styleMap_TLP_Normal
</styleUrl>
<Point>
<coordinates>
-39.4121742,-7.3976712,920.36
</coordinates>
</Point>
</Placemark>
<Placemark>
<name>
Wed Feb 19 19:03:29 2014 S=5.05 Km/hr
</name>
<styleUrl>
#styleMap_TLP_Normal
</styleUrl>
<Point>
<coordinates>
-39.4119492,-7.3975172,919.50
</coordinates>
</Point>
</Placemark>
<Placemark>
<name>
Wed Feb 19 19:03:39 2014 S=7.67 Km/hr
</name>
<styleUrl>
#styleMap_TLP_Normal
</styleUrl>
<Point>
<coordinates>
-39.4117165,-7.3973641,921.47
</coordinates>
</Point>
</Placemark>
<Placemark>
<name>
Wed Feb 19 19:03:49 2014 S=5.16 Km/hr
</name>
<styleUrl>
#styleMap_TLP_Normal
</styleUrl>
<Point>
<coordinates>
-39.4114647,-7.3972163,920.64
</coordinates>
</Point>
</Placemark>
<Placemark>
<name>
Wed Feb 19 19:03:59 2014 S=7.32 Km/hr
</name>
<styleUrl>
#styleMap_TLP_Normal
</styleUrl>
<Point>
<coordinates>
-39.4112434,-7.3970270,919.75
</coordinates>
</Point>
</Placemark>
<Placemark>
<name>
Wed Feb 19 19:04:09 2014 S=7.03 Km/hr
</name>
<styleUrl>
#styleMap_TLP_Normal
</styleUrl>
<Point>
<coordinates>
-39.4109917,-7.3968101,920.09
</coordinates>
</Point>
</Placemark>
<Placemark>
<name>
Wed Feb 19 19:04:19 2014 S=7.26 Km/hr
</name>
<styleUrl>
#styleMap_TLP_Normal
</styleUrl>
<Point>
<coordinates>
-39.4107628,-7.3965883,922.52
</coordinates>
</Point>
</Placemark>
<Placemark>
<name>
Wed Feb 19 19:04:29 2014 S=9.21 Km/hr
</name>
<styleUrl>
#styleMap_TLP_Normal
</styleUrl>
<Point>
<coordinates>
-39.4104805,-7.3963938,921.63
</coordinates>
</Point>
</Placemark>
<Placemark>
<name>
Wed Feb 19 19:04:39 2014 S=8.36 Km/hr
</name>
<styleUrl>
#styleMap_TLP_Normal
</styleUrl>
<Point>
<coordinates>
-39.4101944,-7.3962379,917.91
</coordinates>
</Point>
</Placemark>
<Placemark>
<name>
Wed Feb 19 19:04:49 2014 S=7.40 Km/hr
</name>
<styleUrl>
#styleMap_TLP_Normal
</styleUrl>
<Point>
<coordinates>
-39.4099808,-7.3960114,920.64
</coordinates>
</Point>
</Placemark>
<Placemark>
<name>
Wed Feb 19 19:04:59 2014 S=8.24 Km/hr
</name>
<styleUrl>
#styleMap_TLP_Normal
</styleUrl>
<Point>
<coordinates>
-39.4097023,-7.3958507,920.72
</coordinates>
</Point>
</Placemark>
<Placemark>
<name>
Wed Feb 19 19:05:09 2014 S=7.22 Km/hr
</name>
<styleUrl>
#styleMap_TLP_Normal
</styleUrl>
<Point>
<coordinates>
-39.4094543,-7.3957233,912.66
</coordinates>
</Point>
</Placemark>
<Placemark>
<name>
Wed Feb 19 19:05:19 2014 S=5.87 Km/hr
</name>
<styleUrl>
#styleMap_TLP_Normal
</styleUrl>
<Point>
<coordinates>
-39.4092522,-7.3956022,909.42
</coordinates>
</Point>
</Placemark>
<Placemark>
<name>
Wed Feb 19 19:05:29 2014 S=7.64 Km/hr
</name>
<styleUrl>
#styleMap_TLP_Normal
</styleUrl>
<Point>
<coordinates>
-39.4089622,-7.3954802,908.09
</coordinates>
</Point>
</Placemark>
<Placemark>
<name>
Wed Feb 19 19:05:39 2014 S=7.92 Km/hr
</name>
<styleUrl>
#styleMap_TLP_Normal
</styleUrl>
<Point>
<coordinates>
-39.4086609,-7.3953018,909.05
</coordinates>
</Point>
</Placemark>
<Placemark>
<name>
Wed Feb 19 19:05:49 2014 S=7.11 Km/hr
</name>
<styleUrl>
#styleMap_TLP_Normal
</styleUrl>
<Point>
<coordinates>
-39.4084282,-7.3950758,917.06
</coordinates>
</Point>
</Placemark>
<Placemark>
<name>
Wed Feb 19 19:05:59 2014 S=7.53 Km/hr
</name>
<styleUrl>
#styleMap_TLP_Normal
</styleUrl>
<Point>
<coordinates>
-39.4082642,-7.3948097,924.30
</coordinates>
</Point>
</Placemark>
<Placemark>
<name>
Wed Feb 19 19:06:09 2014 S=7.28 Km/hr
</name>
<styleUrl>
#styleMap_TLP_Normal
</styleUrl>
<Point>
<coordinates>
-39.4080734,-7.3945885,923.83
</coordinates>
</Point>
</Placemark>
<Placemark>
<name>
Wed Feb 19 19:06:19 2014 S=9.58 Km/hr
</name>
<styleUrl>
#styleMap_TLP_Normal
</styleUrl>
<Point>
<coordinates>
-39.4078331,-7.3944092,923.55
</coordinates>
</Point>
</Placemark>
<Placemark>
<name>
Wed Feb 19 19:06:29 2014 S=7.24 Km/hr
</name>
<styleUrl>
#styleMap_TLP_Normal
</styleUrl>
<Point>
<coordinates>
-39.4076309,-7.3941774,922.91
</coordinates>
</Point>
</Placemark>
<Placemark>
<name>
Wed Feb 19 19:06:39 2014 S=7.21 Km/hr
</name>
<styleUrl>
#styleMap_TLP_Normal
</styleUrl>
<Point>
<coordinates>
-39.4074097,-7.3940091,921.58
</coordinates>
</Point>
</Placemark>
<Placemark>
<name>
Wed Feb 19 19:06:49 2014 S=7.98 Km/hr
</name>
<styleUrl>
#styleMap_TLP_Normal
</styleUrl>
<Point>
<coordinates>
-39.4071655,-7.3938379,920.30
</coordinates>
</Point>
</Placemark>
<Placemark>
<name>
Wed Feb 19 19:06:59 2014 S=6.10 Km/hr
</name>
<styleUrl>
#styleMap_TLP_Normal
</styleUrl>
<Point>
<coordinates>
-39.4069519,-7.3936567,914.52
</coordinates>
</Point>
</Placemark>
<Placemark>
<name>
Wed Feb 19 19:07:09 2014 S=6.52 Km/hr
</name>
<styleUrl>
#styleMap_TLP_Normal
</styleUrl>
<Point>
<coordinates>
-39.4067383,-7.3935161,912.86
</coordinates>
</Point>
</Placemark>
<Placemark>
<name>
Wed Feb 19 19:07:19 2014 S=1.68 Km/hr
</name>
<styleUrl>
#styleMap_TLP_Normal
</styleUrl>
<Point>
<coordinates>
-39.4065208,-7.3933501,912.88
</coordinates>
</Point>
</Placemark>
<Placemark>
<name>
Wed Feb 19 19:07:29 2014 S=6.07 Km/hr
</name>
<styleUrl>
#styleMap_TLP_Normal
</styleUrl>
<Point>
<coordinates>
-39.4063568,-7.3932238,915.92
</coordinates>
</Point>
</Placemark>
<Placemark>
<name>
Wed Feb 19 19:07:39 2014 S=5.27 Km/hr
</name>
<styleUrl>
#styleMap_TLP_Normal
</styleUrl>
<Point>
<coordinates>
-39.4061394,-7.3930802,916.63
</coordinates>
</Point>
</Placemark>
<Placemark>
<name>
Wed Feb 19 19:07:49 2014 S=7.96 Km/hr
</name>
<styleUrl>
#styleMap_TLP_Normal
</styleUrl>
<Point>
<coordinates>
-39.4058113,-7.3929324,917.50
</coordinates>
</Point>
</Placemark>
<Placemark>
<name>
Wed Feb 19 19:07:59 2014 S=11.48 Km/hr
</name>
<styleUrl>
#styleMap_TLP_Normal
</styleUrl>
<Point>
<coordinates>
-39.4054871,-7.3926554,924.58
</coordinates>
</Point>
</Placemark>
<Placemark>
<name>
Wed Feb 19 19:08:09 2014 S=10.42 Km/hr
</name>
<styleUrl>
#styleMap_TLP_Normal
</styleUrl>
<Point>
<coordinates>
-39.4051971,-7.3923578,931.92
</coordinates>
</Point>
</Placemark>
<Placemark>
<name>
Wed Feb 19 19:08:19 2014 S=9.83 Km/hr
</name>
<styleUrl>
#styleMap_TLP_Normal
</styleUrl>
<Point>
<coordinates>
-39.4049263,-7.3921533,928.83
</coordinates>
</Point>
</Placemark>
<Placemark>
<name>
Wed Feb 19 19:08:29 2014 S=5.59 Km/hr
</name>
<styleUrl>
#styleMap_TLP_Normal
</styleUrl>
<Point>
<coordinates>
-39.4047127,-7.3919873,928.16
</coordinates>
</Point>
</Placemark>
<Placemark>
<name>
Wed Feb 19 19:08:39 2014 S=6.14 Km/hr
</name>
<styleUrl>
#styleMap_TLP_Normal
</styleUrl>
<Point>
<coordinates>
-39.4044762,-7.3917980,924.47
</coordinates>
</Point>
</Placemark>
<Placemark>
<name>
Wed Feb 19 19:08:49 2014 S=4.87 Km/hr
</name>
<styleUrl>
#styleMap_TLP_Normal
</styleUrl>
<Point>
<coordinates>
-39.4042473,-7.3916202,921.30
</coordinates>
</Point>
</Placemark>
<Placemark>
<name>
Wed Feb 19 19:08:59 2014 S=5.96 Km/hr
</name>
<styleUrl>
#styleMap_TLP_Normal
</styleUrl>
<Point>
<coordinates>
-39.4039688,-7.3914108,919.22
</coordinates>
</Point>
</Placemark>
<Placemark>
<name>
Wed Feb 19 19:09:09 2014 S=5.20 Km/hr
</name>
<styleUrl>
#styleMap_TLP_Normal
</styleUrl>
<Point>
<coordinates>
-39.4037247,-7.3912354,920.75
</coordinates>
</Point>
</Placemark>
<Placemark>
<name>
Wed Feb 19 19:09:19 2014 S=8.22 Km/hr
</name>
<styleUrl>
#styleMap_TLP_Normal
</styleUrl>
<Point>
<coordinates>
-39.4034920,-7.3910313,919.08
</coordinates>
</Point>
</Placemark>
<Placemark>
<name>
Wed Feb 19 19:09:29 2014 S=7.37 Km/hr
</name>
<styleUrl>
#styleMap_TLP_Normal
</styleUrl>
<Point>
<coordinates>
-39.4032364,-7.3908525,913.69
</coordinates>
</Point>
</Placemark>
<Placemark>
<name>
Wed Feb 19 19:09:39 2014 S=5.41 Km/hr
</name>
<styleUrl>
#styleMap_TLP_Normal
</styleUrl>
<Point>
<coordinates>
-39.4030266,-7.3907347,913.00
</coordinates>
</Point>
</Placemark>
<Placemark>
<name>
Wed Feb 19 19:09:49 2014 S=6.62 Km/hr
</name>
<styleUrl>
#styleMap_TLP_Normal
</styleUrl>
<Point>
<coordinates>
-39.4028244,-7.3905425,906.63
</coordinates>
</Point>
</Placemark>
<Placemark>
<name>
Wed Feb 19 19:09:59 2014 S=5.66 Km/hr
</name>
<styleUrl>
#styleMap_TLP_Normal
</styleUrl>
<Point>
<coordinates>
-39.4025574,-7.3904152,906.17
</coordinates>
</Point>
</Placemark>
<Placemark>
<name>
Wed Feb 19 19:10:09 2014 S=2.93 Km/hr
</name>
<styleUrl>
#styleMap_TLP_Normal
</styleUrl>
<Point>
<coordinates>
-39.4023781,-7.3903012,903.14
</coordinates>
</Point>
</Placemark>
<Placemark>
<name>
Wed Feb 19 19:10:19 2014 S=4.23 Km/hr
</name>
<styleUrl>
#styleMap_TLP_Normal
</styleUrl>
<Point>
<coordinates>
-39.4021988,-7.3900948,901.16
</coordinates>
</Point>
</Placemark>
<Placemark>
<name>
Wed Feb 19 19:10:29 2014 S=3.98 Km/hr
</name>
<styleUrl>
#styleMap_TLP_Normal
</styleUrl>
<Point>
<coordinates>
-39.4020309,-7.3899989,899.34
</coordinates>
</Point>
</Placemark>
<Placemark>
<name>
Wed Feb 19 19:10:39 2014 S=7.07 Km/hr
</name>
<styleUrl>
#styleMap_TLP_Normal
</styleUrl>
<Point>
<coordinates>
-39.4017448,-7.3898330,903.28
</coordinates>
</Point>
</Placemark>
<Placemark>
<name>
Wed Feb 19 19:10:49 2014 S=6.88 Km/hr
</name>
<styleUrl>
#styleMap_TLP_Normal
</styleUrl>
<Point>
<coordinates>
-39.4014893,-7.3896818,902.19
</coordinates>
</Point>
</Placemark>
<Placemark>
<name>
Wed Feb 19 19:10:59 2014 S=6.15 Km/hr
</name>
<styleUrl>
#styleMap_TLP_Normal
</styleUrl>
<Point>
<coordinates>
-39.4012680,-7.3895512,902.23
</coordinates>
</Point>
</Placemark>
<Placemark>
<name>
Wed Feb 19 19:11:09 2014 S=6.14 Km/hr
</name>
<styleUrl>
#styleMap_TLP_Normal
</styleUrl>
<Point>
<coordinates>
-39.4010658,-7.3894382,900.58
</coordinates>
</Point>
</Placemark>
<Placemark>
<name>
Wed Feb 19 19:11:19 2014 S=7.41 Km/hr
</name>
<styleUrl>
#styleMap_TLP_Normal
</styleUrl>
<Point>
<coordinates>
-39.4009094,-7.3893304,896.94
</coordinates>
</Point>
</Placemark>
<Placemark>
<name>
Wed Feb 19 19:11:29 2014 S=6.58 Km/hr
</name>
<styleUrl>
#styleMap_TLP_Normal
</styleUrl>
<Point>
<coordinates>
-39.4007187,-7.3892145,891.59
</coordinates>
</Point>
</Placemark>
<Placemark>
<name>
Wed Feb 19 19:11:39 2014 S=4.92 Km/hr
</name>
<styleUrl>
#styleMap_TLP_Normal
</styleUrl>
<Point>
<coordinates>
-39.4005241,-7.3891292,884.66
</coordinates>
</Point>
</Placemark>
<Placemark>
<name>
Wed Feb 19 19:11:49 2014 S=0.37 Km/hr
</name>
<styleUrl>
#styleMap_TLP_Normal
</styleUrl>
<Point>
<coordinates>
-39.4004593,-7.3890910,880.25
</coordinates>
</Point>
</Placemark>
<Placemark>
<name>
Wed Feb 19 19:11:59 2014 S=3.32 Km/hr
</name>
<styleUrl>
#styleMap_TLP_Normal
</styleUrl>
<Point>
<coordinates>
-39.4004364,-7.3890772,879.50
</coordinates>
</Point>
</Placemark>
<Placemark>
<name>
Wed Feb 19 19:12:09 2014 S=4.49 Km/hr
</name>
<styleUrl>
#styleMap_TLP_Normal
</styleUrl>
<Point>
<coordinates>
-39.4001617,-7.3888969,882.09
</coordinates>
</Point>
</Placemark>
<Placemark>
<name>
Wed Feb 19 19:12:19 2014 S=3.51 Km/hr
</name>
<styleUrl>
#styleMap_TLP_Normal
</styleUrl>
<Point>
<coordinates>
-39.4000435,-7.3888249,882.08
</coordinates>
</Point>
</Placemark>
<Placemark>
<name>
Wed Feb 19 19:12:29 2014 S=6.67 Km/hr
</name>
<styleUrl>
#styleMap_TLP_Normal
</styleUrl>
<Point>
<coordinates>
-39.3998375,-7.3886838,881.17
</coordinates>
</Point>
</Placemark>
<Placemark>
<name>
Wed Feb 19 19:12:39 2014 S=4.33 Km/hr
</name>
<styleUrl>
#styleMap_TLP_Normal
</styleUrl>
<Point>
<coordinates>
-39.3996620,-7.3886275,879.84
</coordinates>
</Point>
</Placemark>
<Placemark>
<name>
Wed Feb 19 19:12:49 2014 S=7.05 Km/hr
</name>
<styleUrl>
#styleMap_TLP_Normal
</styleUrl>
<Point>
<coordinates>
-39.3994942,-7.3885207,877.67
</coordinates>
</Point>
</Placemark>
<Placemark>
<name>
Wed Feb 19 19:12:59 2014 S=8.47 Km/hr
</name>
<styleUrl>
#styleMap_TLP_Normal
</styleUrl>
<Point>
<coordinates>
-39.3991051,-7.3882985,874.19
</coordinates>
</Point>
</Placemark>
<Placemark>
<name>
Wed Feb 19 19:13:09 2014 S=2.10 Km/hr
</name>
<styleUrl>
#styleMap_TLP_Normal
</styleUrl>
<Point>
<coordinates>
-39.3989487,-7.3881931,869.48
</coordinates>
</Point>
</Placemark>
<Placemark>
<name>
Wed Feb 19 19:13:19 2014 S=1.14 Km/hr
</name>
<styleUrl>
#styleMap_TLP_Normal
</styleUrl>
<Point>
<coordinates>
-39.3987007,-7.3881931,864.41
</coordinates>
</Point>
</Placemark>
<Placemark>
<name>
Wed Feb 19 19:13:29 2014 S=13.05 Km/hr
</name>
<styleUrl>
#styleMap_TLP_Normal
</styleUrl>
<Point>
<coordinates>
-39.3988686,-7.3880577,861.27
</coordinates>
</Point>
</Placemark>
<Placemark>
<name>
Wed Feb 19 19:13:39 2014 S=17.31 Km/hr
</name>
<styleUrl>
#styleMap_TLP_Normal
</styleUrl>
<Point>
<coordinates>
-39.3989792,-7.3877687,863.97
</coordinates>
</Point>
</Placemark>
<Placemark>
<name>
Wed Feb 19 19:13:49 2014 S=16.88 Km/hr
</name>
<styleUrl>
#styleMap_TLP_Normal
</styleUrl>
<Point>
<coordinates>
-39.3992729,-7.3869014,862.59
</coordinates>
</Point>
</Placemark>
<Placemark>
<name>
Wed Feb 19 19:13:59 2014 S=20.66 Km/hr
</name>
<styleUrl>
#styleMap_TLP_Normal
</styleUrl>
<Point>
<coordinates>
-39.3997536,-7.3862433,862.03
</coordinates>
</Point>
</Placemark>
<Placemark>
<name>
Wed Feb 19 19:14:09 2014 S=16.99 Km/hr
</name>
<styleUrl>
#styleMap_TLP_Normal
</styleUrl>
<Point>
<coordinates>
-39.4001503,-7.3856153,875.89
</coordinates>
</Point>
</Placemark>
<Placemark>
<name>
Wed Feb 19 19:14:19 2014 S=6.10 Km/hr
</name>
<styleUrl>
#styleMap_TLP_Normal
</styleUrl>
<Point>
<coordinates>
-39.4005585,-7.3852367,881.39
</coordinates>
</Point>
</Placemark>
<Placemark>
<name>
Wed Feb 19 19:14:29 2014 S=0.31 Km/hr
</name>
<styleUrl>
#styleMap_TLP_Normal
</styleUrl>
<Point>
<coordinates>
-39.4006271,-7.3851643,883.80
</coordinates>
</Point>
</Placemark>
<Placemark>
<name>
Wed Feb 19 19:14:39 2014 S=0.22 Km/hr
</name>
<styleUrl>
#styleMap_TLP_Normal
</styleUrl>
<Point>
<coordinates>
-39.4006348,-7.3851585,884.14
</coordinates>
</Point>
</Placemark>
<Placemark>
<name>
Wed Feb 19 19:14:49 2014 S=0.27 Km/hr
</name>
<styleUrl>
#styleMap_TLP_Normal
</styleUrl>
<Point>
<coordinates>
-39.4006348,-7.3851552,884.31
</coordinates>
</Point>
</Placemark>
<Placemark>
<name>
Wed Feb 19 19:14:59 2014 S=0.65 Km/hr
</name>
<styleUrl>
#styleMap_TLP_Normal
</styleUrl>
<Point>
<coordinates>
-39.4006462,-7.3851566,884.45
</coordinates>
</Point>
</Placemark>
<Placemark>
<name>
Wed Feb 19 19:15:09 2014 S=0.15 Km/hr
</name>
<styleUrl>
#styleMap_TLP_Normal
</styleUrl>
<Point>
<coordinates>
-39.4006500,-7.3851547,884.59
</coordinates>
</Point>
</Placemark>
<Placemark>
<name>
Wed Feb 19 19:15:19 2014 S=0.08 Km/hr
</name>
<styleUrl>
#styleMap_TLP_Normal
</styleUrl>
<Point>
<coordinates>
-39.4006500,-7.3851509,884.73
</coordinates>
</Point>
</Placemark>
<Placemark>
<name>
Wed Feb 19 19:15:29 2014 S=0.21 Km/hr
</name>
<styleUrl>
#styleMap_TLP_Normal
</styleUrl>
<Point>
<coordinates>
-39.4006424,-7.3851442,884.88
</coordinates>
</Point>
</Placemark>
<Placemark>
<name>
Wed Feb 19 19:15:39 2014 S=0.23 Km/hr
</name>
<styleUrl>
#styleMap_TLP_Normal
</styleUrl>
<Point>
<coordinates>
-39.4006424,-7.3851395,885.03
</coordinates>
</Point>
</Placemark>
<Placemark>
<name>
Wed Feb 19 19:15:49 2014 S=0.20 Km/hr
</name>
<styleUrl>
#styleMap_TLP_Normal
</styleUrl>
<Point>
<coordinates>
-39.4006386,-7.3851347,885.17
</coordinates>
</Point>
</Placemark>
<Placemark>
<name>
Wed Feb 19 19:15:59 2014 S=9.12 Km/hr
</name>
<styleUrl>
#styleMap_TLP_Normal
</styleUrl>
<Point>
<coordinates>
-39.4007645,-7.3850269,885.42
</coordinates>
</Point>
</Placemark>
<Placemark>
<name>
Wed Feb 19 19:16:09 2014 S=11.03 Km/hr
</name>
<styleUrl>
#styleMap_TLP_Normal
</styleUrl>
<Point>
<coordinates>
-39.4012375,-7.3845196,886.23
</coordinates>
</Point>
</Placemark>
<Placemark>
<name>
Wed Feb 19 19:16:19 2014 S=12.07 Km/hr
</name>
<styleUrl>
#styleMap_TLP_Normal
</styleUrl>
<Point>
<coordinates>
-39.4016647,-7.3843474,882.88
</coordinates>
</Point>
</Placemark>
<Placemark>
<name>
Wed Feb 19 19:16:29 2014 S=10.11 Km/hr
</name>
<styleUrl>
#styleMap_TLP_Normal
</styleUrl>
<Point>
<coordinates>
-39.4020805,-7.3841448,880.30
</coordinates>
</Point>
</Placemark>
<Placemark>
<name>
Wed Feb 19 19:16:39 2014 S=10.45 Km/hr
</name>
<styleUrl>
#styleMap_TLP_Normal
</styleUrl>
<Point>
<coordinates>
-39.4024544,-7.3839302,876.19
</coordinates>
</Point>
</Placemark>
<Placemark>
<name>
Wed Feb 19 19:16:49 2014 S=12.68 Km/hr
</name>
<styleUrl>
#styleMap_TLP_Normal
</styleUrl>
<Point>
<coordinates>
-39.4028358,-7.3836637,869.58
</coordinates>
</Point>
</Placemark>
<Placemark>
<name>
Wed Feb 19 19:16:59 2014 S=8.32 Km/hr
</name>
<styleUrl>
#styleMap_TLP_Normal
</styleUrl>
<Point>
<coordinates>
-39.4032631,-7.3835196,863.92
</coordinates>
</Point>
</Placemark>
<Placemark>
<name>
Wed Feb 19 19:17:09 2014 S=11.36 Km/hr
</name>
<styleUrl>
#styleMap_TLP_Normal
</styleUrl>
<Point>
<coordinates>
-39.4036980,-7.3834243,855.64
</coordinates>
</Point>
</Placemark>
<Placemark>
<name>
Wed Feb 19 19:17:19 2014 S=10.17 Km/hr
</name>
<styleUrl>
#styleMap_TLP_Normal
</styleUrl>
<Point>
<coordinates>
-39.4040794,-7.3832431,847.72
</coordinates>
</Point>
</Placemark>
<Placemark>
<name>
Wed Feb 19 19:17:29 2014 S=4.44 Km/hr
</name>
<styleUrl>
#styleMap_TLP_Normal
</styleUrl>
<Point>
<coordinates>
-39.4044571,-7.3831377,846.88
</coordinates>
</Point>
</Placemark>
<Placemark>
<name>
Wed Feb 19 19:17:39 2014 S=9.46 Km/hr
</name>
<styleUrl>
#styleMap_TLP_Normal
</styleUrl>
<Point>
<coordinates>
-39.4048576,-7.3830290,844.63
</coordinates>
</Point>
</Placemark>
<Placemark>
<name>
Wed Feb 19 19:17:49 2014 S=10.46 Km/hr
</name>
<styleUrl>
#styleMap_TLP_Normal
</styleUrl>
<Point>
<coordinates>
-39.4052467,-7.3827720,846.03
</coordinates>
</Point>
</Placemark>
<Placemark>
<name>
Wed Feb 19 19:17:59 2014 S=9.58 Km/hr
</name>
<styleUrl>
#styleMap_TLP_Normal
</styleUrl>
<Point>
<coordinates>
-39.4055290,-7.3824840,856.14
</coordinates>
</Point>
</Placemark>
<Placemark>
<name>
Wed Feb 19 19:18:09 2014 S=12.51 Km/hr
</name>
<styleUrl>
#styleMap_TLP_Normal
</styleUrl>
<Point>
<coordinates>
-39.4057999,-7.3820767,855.63
</coordinates>
</Point>
</Placemark>
<Placemark>
<name>
Wed Feb 19 19:18:19 2014 S=6.73 Km/hr
</name>
<styleUrl>
#styleMap_TLP_Normal
</styleUrl>
<Point>
<coordinates>
-39.4059410,-7.3817739,876.41
</coordinates>
</Point>
</Placemark>
<Placemark>
<name>
Wed Feb 19 19:18:29 2014 S=8.19 Km/hr
</name>
<styleUrl>
#styleMap_TLP_Normal
</styleUrl>
<Point>
<coordinates>
-39.4060478,-7.3814740,885.31
</coordinates>
</Point>
</Placemark>
<Placemark>
<name>
Wed Feb 19 19:18:39 2014 S=7.60 Km/hr
</name>
<styleUrl>
#styleMap_TLP_Normal
</styleUrl>
<Point>
<coordinates>
-39.4062309,-7.3811879,887.06
</coordinates>
</Point>
</Placemark>
<Placemark>
<name>
Wed Feb 19 19:18:49 2014 S=9.52 Km/hr
</name>
<styleUrl>
#styleMap_TLP_Normal
</styleUrl>
<Point>
<coordinates>
-39.4063530,-7.3808684,889.30
</coordinates>
</Point>
</Placemark>
<Placemark>
<name>
Wed Feb 19 19:18:59 2014 S=6.40 Km/hr
</name>
<styleUrl>
#styleMap_TLP_Normal
</styleUrl>
<Point>
<coordinates>
-39.4065361,-7.3805609,890.33
</coordinates>
</Point>
</Placemark>
<Placemark>
<name>
Wed Feb 19 19:19:09 2014 S=8.23 Km/hr
</name>
<styleUrl>
#styleMap_TLP_Normal
</styleUrl>
<Point>
<coordinates>
-39.4067841,-7.3803062,887.42
</coordinates>
</Point>
</Placemark>
<Placemark>
<name>
Wed Feb 19 19:19:19 2014 S=6.44 Km/hr
</name>
<styleUrl>
#styleMap_TLP_Normal
</styleUrl>
<Point>
<coordinates>
-39.4069328,-7.3798862,889.27
</coordinates>
</Point>
</Placemark>
<Placemark>
<name>
Wed Feb 19 19:19:29 2014 S=7.64 Km/hr
</name>
<styleUrl>
#styleMap_TLP_Normal
</styleUrl>
<Point>
<coordinates>
-39.4068756,-7.3794670,889.81
</coordinates>
</Point>
</Placemark>
<Placemark>
<name>
Wed Feb 19 19:19:39 2014 S=9.66 Km/hr
</name>
<styleUrl>
#styleMap_TLP_Normal
</styleUrl>
<Point>
<coordinates>
-39.4067039,-7.3790636,889.30
</coordinates>
</Point>
</Placemark>
<Placemark>
<name>
Wed Feb 19 19:19:49 2014 S=6.67 Km/hr
</name>
<styleUrl>
#styleMap_TLP_Normal
</styleUrl>
<Point>
<coordinates>
-39.4065819,-7.3787675,886.98
</coordinates>
</Point>
</Placemark>
<Placemark>
<name>
Wed Feb 19 19:19:59 2014 S=6.59 Km/hr
</name>
<styleUrl>
#styleMap_TLP_Normal
</styleUrl>
<Point>
<coordinates>
-39.4064140,-7.3784876,880.75
</coordinates>
</Point>
</Placemark>
<Placemark>
<name>
Wed Feb 19 19:20:09 2014 S=6.91 Km/hr
</name>
<styleUrl>
#styleMap_TLP_Normal
</styleUrl>
<Point>
<coordinates>
-39.4063148,-7.3782372,876.81
</coordinates>
</Point>
</Placemark>
<Placemark>
<name>
Wed Feb 19 19:20:19 2014 S=9.04 Km/hr
</name>
<styleUrl>
#styleMap_TLP_Normal
</styleUrl>
<Point>
<coordinates>
-39.4062500,-7.3779449,869.13
</coordinates>
</Point>
</Placemark>
<Placemark>
<name>
Wed Feb 19 19:20:29 2014 S=5.32 Km/hr
</name>
<styleUrl>
#styleMap_TLP_Normal
</styleUrl>
<Point>
<coordinates>
-39.4063263,-7.3777356,864.80
</coordinates>
</Point>
</Placemark>
<Placemark>
<name>
Wed Feb 19 19:20:39 2014 S=5.65 Km/hr
</name>
<styleUrl>
#styleMap_TLP_Normal
</styleUrl>
<Point>
<coordinates>
-39.4062614,-7.3774095,857.67
</coordinates>
</Point>
</Placemark>
<Placemark>
<name>
Wed Feb 19 19:20:49 2014 S=4.08 Km/hr
</name>
<styleUrl>
#styleMap_TLP_Normal
</styleUrl>
<Point>
<coordinates>
-39.4061241,-7.3770905,857.83
</coordinates>
</Point>
</Placemark>
<Placemark>
<name>
Wed Feb 19 19:20:59 2014 S=4.80 Km/hr
</name>
<styleUrl>
#styleMap_TLP_Normal
</styleUrl>
<Point>
<coordinates>
-39.4059715,-7.3767700,854.34
</coordinates>
</Point>
</Placemark>
<Placemark>
<name>
Wed Feb 19 19:21:09 2014 S=1.46 Km/hr
</name>
<styleUrl>
#styleMap_TLP_Normal
</styleUrl>
<Point>
<coordinates>
-39.4060364,-7.3767290,849.59
</coordinates>
</Point>
</Placemark>
<Placemark>
<name>
Wed Feb 19 19:21:19 2014 S=0.30 Km/hr
</name>
<styleUrl>
#styleMap_TLP_Normal
</styleUrl>
<Point>
<coordinates>
-39.4060478,-7.3767357,847.63
</coordinates>
</Point>
</Placemark>
<Placemark>
<name>
Wed Feb 19 19:21:29 2014 S=0.39 Km/hr
</name>
<styleUrl>
#styleMap_TLP_Normal
</styleUrl>
<Point>
<coordinates>
-39.4060478,-7.3767352,847.45
</coordinates>
</Point>
</Placemark>
<Placemark>
<name>
Wed Feb 19 19:21:39 2014 S=0.73 Km/hr
</name>
<styleUrl>
#styleMap_TLP_Normal
</styleUrl>
<Point>
<coordinates>
-39.4060516,-7.3767328,847.53
</coordinates>
</Point>
</Placemark>
<Placemark>
<name>
Wed Feb 19 19:21:49 2014 S=0.30 Km/hr
</name>
<styleUrl>
#styleMap_TLP_Normal
</styleUrl>
<Point>
<coordinates>
-39.4060478,-7.3767266,847.81
</coordinates>
</Point>
</Placemark>
<Placemark>
<name>
Wed Feb 19 19:21:59 2014 S=2.33 Km/hr
</name>
<styleUrl>
#styleMap_TLP_Normal
</styleUrl>
<Point>
<coordinates>
-39.4060211,-7.3766994,848.06
</coordinates>
</Point>
</Placemark>
<Placemark>
<name>
Wed Feb 19 19:22:09 2014 S=1.02 Km/hr
</name>
<styleUrl>
#styleMap_TLP_Normal
</styleUrl>
<Point>
<coordinates>
-39.4059715,-7.3766885,848.30
</coordinates>
</Point>
</Placemark>
<Placemark>
<name>
Wed Feb 19 19:22:19 2014 S=0.49 Km/hr
</name>
<styleUrl>
#styleMap_TLP_Normal
</styleUrl>
<Point>
<coordinates>
-39.4059601,-7.3766727,848.47
</coordinates>
</Point>
</Placemark>
<Placemark>
<name>
Wed Feb 19 19:22:29 2014 S=0.80 Km/hr
</name>
<styleUrl>
#styleMap_TLP_Normal
</styleUrl>
<Point>
<coordinates>
-39.4059525,-7.3766599,848.78
</coordinates>
</Point>
</Placemark>
<Placemark>
<name>
Wed Feb 19 19:22:39 2014 S=0.67 Km/hr
</name>
<styleUrl>
#styleMap_TLP_Normal
</styleUrl>
<Point>
<coordinates>
-39.4059410,-7.3766394,849.19
</coordinates>
</Point>
</Placemark>
<Placemark>
<name>
Wed Feb 19 19:22:49 2014 S=0.16 Km/hr
</name>
<styleUrl>
#styleMap_TLP_Normal
</styleUrl>
<Point>
<coordinates>
-39.4059372,-7.3766270,849.41
</coordinates>
</Point>
</Placemark>
<Placemark>
<name>
Wed Feb 19 19:22:59 2014 S=1.67 Km/hr
</name>
<styleUrl>
#styleMap_TLP_Normal
</styleUrl>
<Point>
<coordinates>
-39.4058266,-7.3763175,852.78
</coordinates>
</Point>
</Placemark>
<Placemark>
<name>
Wed Feb 19 19:23:09 2014 S=0.98 Km/hr
</name>
<styleUrl>
#styleMap_TLP_Normal
</styleUrl>
<Point>
<coordinates>
-39.4058342,-7.3762608,856.70
</coordinates>
</Point>
</Placemark>
<Placemark>
<name>
Wed Feb 19 19:23:19 2014 S=5.48 Km/hr
</name>
<styleUrl>
#styleMap_TLP_Normal
</styleUrl>
<Point>
<coordinates>
-39.4057388,-7.3761683,872.19
</coordinates>
</Point>
</Placemark>
<Placemark>
<name>
Wed Feb 19 19:23:29 2014 S=4.97 Km/hr
</name>
<styleUrl>
#styleMap_TLP_Normal
</styleUrl>
<Point>
<coordinates>
-39.4056473,-7.3760586,880.45
</coordinates>
</Point>
</Placemark>
<Placemark>
<name>
Wed Feb 19 19:23:39 2014 S=4.05 Km/hr
</name>
<styleUrl>
#styleMap_TLP_Normal
</styleUrl>
<Point>
<coordinates>
-39.4056396,-7.3759356,889.36
</coordinates>
</Point>
</Placemark>
<Placemark>
<name>
Wed Feb 19 19:23:49 2014 S=2.26 Km/hr
</name>
<styleUrl>
#styleMap_TLP_Normal
</styleUrl>
<Point>
<coordinates>
-39.4056473,-7.3758616,895.45
</coordinates>
</Point>
</Placemark>
<Placemark>
<name>
Wed Feb 19 19:23:59 2014 S=2.68 Km/hr
</name>
<styleUrl>
#styleMap_TLP_Normal
</styleUrl>
<Point>
<coordinates>
-39.4057198,-7.3757610,894.84
</coordinates>
</Point>
</Placemark>
<Placemark>
<name>
Wed Feb 19 19:24:09 2014 S=2.88 Km/hr
</name>
<styleUrl>
#styleMap_TLP_Normal
</styleUrl>
<Point>
<coordinates>
-39.4058228,-7.3756256,894.70
</coordinates>
</Point>
</Placemark>
<Placemark>
<name>
Wed Feb 19 19:24:19 2014 S=4.93 Km/hr
</name>
<styleUrl>
#styleMap_TLP_Normal
</styleUrl>
<Point>
<coordinates>
-39.4059296,-7.3753915,898.11
</coordinates>
</Point>
</Placemark>
<Placemark>
<name>
Wed Feb 19 19:24:29 2014 S=4.10 Km/hr
</name>
<styleUrl>
#styleMap_TLP_Normal
</styleUrl>
<Point>
<coordinates>
-39.4059868,-7.3752437,901.25
</coordinates>
</Point>
</Placemark>
<Placemark>
<name>
Wed Feb 19 19:24:39 2014 S=4.15 Km/hr
</name>
<styleUrl>
#styleMap_TLP_Normal
</styleUrl>
<Point>
<coordinates>
-39.4060516,-7.3751440,902.88
</coordinates>
</Point>
</Placemark>
<Placemark>
<name>
Wed Feb 19 19:24:49 2014 S=3.08 Km/hr
</name>
<styleUrl>
#styleMap_TLP_Normal
</styleUrl>
<Point>
<coordinates>
-39.4060783,-7.3750253,902.00
</coordinates>
</Point>
</Placemark>
<Placemark>
<name>
Wed Feb 19 19:24:59 2014 S=4.08 Km/hr
</name>
<styleUrl>
#styleMap_TLP_Normal
</styleUrl>
<Point>
<coordinates>
-39.4061089,-7.3748960,900.94
</coordinates>
</Point>
</Placemark>
<Placemark>
<name>
Wed Feb 19 19:25:09 2014 S=3.09 Km/hr
</name>
<styleUrl>
#styleMap_TLP_Normal
</styleUrl>
<Point>
<coordinates>
-39.4061623,-7.3747520,900.64
</coordinates>
</Point>
</Placemark>
<Placemark>
<name>
Wed Feb 19 19:25:19 2014 S=3.89 Km/hr
</name>
<styleUrl>
#styleMap_TLP_Normal
</styleUrl>
<Point>
<coordinates>
-39.4061890,-7.3746448,898.98
</coordinates>
</Point>
</Placemark>
<Placemark>
<name>
Wed Feb 19 19:25:29 2014 S=0.35 Km/hr
</name>
<styleUrl>
#styleMap_TLP_Normal
</styleUrl>
<Point>
<coordinates>
-39.4062195,-7.3745747,897.41
</coordinates>
</Point>
</Placemark>
<Placemark>
<name>
Wed Feb 19 19:25:39 2014 S=0.51 Km/hr
</name>
<styleUrl>
#styleMap_TLP_Normal
</styleUrl>
<Point>
<coordinates>
-39.4062271,-7.3745775,897.08
</coordinates>
</Point>
</Placemark>
<Placemark>
<name>
Wed Feb 19 19:25:49 2014 S=3.60 Km/hr
</name>
<styleUrl>
#styleMap_TLP_Normal
</styleUrl>
<Point>
<coordinates>
-39.4062157,-7.3744998,896.31
</coordinates>
</Point>
</Placemark>
<Placemark>
<name>
Wed Feb 19 19:25:59 2014 S=3.10 Km/hr
</name>
<styleUrl>
#styleMap_TLP_Normal
</styleUrl>
<Point>
<coordinates>
-39.4061775,-7.3743868,896.16
</coordinates>
</Point>
</Placemark>
<Placemark>
<name>
Wed Feb 19 19:26:09 2014 S=1.81 Km/hr
</name>
<styleUrl>
#styleMap_TLP_Normal
</styleUrl>
<Point>
<coordinates>
-39.4061356,-7.3744283,895.67
</coordinates>
</Point>
</Placemark>
<Placemark>
<name>
Wed Feb 19 19:26:19 2014 S=1.25 Km/hr
</name>
<styleUrl>
#styleMap_TLP_Normal
</styleUrl>
<Point>
<coordinates>
-39.4060631,-7.3744478,895.09
</coordinates>
</Point>
</Placemark>
<Placemark>
<name>
Wed Feb 19 19:26:29 2014 S=2.24 Km/hr
</name>
<styleUrl>
#styleMap_TLP_Normal
</styleUrl>
<Point>
<coordinates>
-39.4059029,-7.3744187,893.11
</coordinates>
</Point>
</Placemark>
<Placemark>
<name>
Wed Feb 19 19:26:39 2014 S=4.01 Km/hr
</name>
<styleUrl>
#styleMap_TLP_Normal
</styleUrl>
<Point>
<coordinates>
-39.4058952,-7.3743086,887.69
</coordinates>
</Point>
</Placemark>
<Placemark>
<name>
Wed Feb 19 19:26:49 2014 S=3.54 Km/hr
</name>
<styleUrl>
#styleMap_TLP_Normal
</styleUrl>
<Point>
<coordinates>
-39.4058952,-7.3742075,881.20
</coordinates>
</Point>
</Placemark>
<Placemark>
<name>
Wed Feb 19 19:26:59 2014 S=3.68 Km/hr
</name>
<styleUrl>
#styleMap_TLP_Normal
</styleUrl>
<Point>
<coordinates>
-39.4058380,-7.3741655,876.52
</coordinates>
</Point>
</Placemark>
<Placemark>
<name>
Wed Feb 19 19:27:09 2014 S=2.73 Km/hr
</name>
<styleUrl>
#styleMap_TLP_Normal
</styleUrl>
<Point>
<coordinates>
-39.4057846,-7.3741212,869.81
</coordinates>
</Point>
</Placemark>
<Placemark>
<name>
Wed Feb 19 19:27:19 2014 S=2.77 Km/hr
</name>
<styleUrl>
#styleMap_TLP_Normal
</styleUrl>
<Point>
<coordinates>
-39.4058266,-7.3740249,865.56
</coordinates>
</Point>
</Placemark>
<Placemark>
<name>
Wed Feb 19 19:27:29 2014 S=3.56 Km/hr
</name>
<styleUrl>
#styleMap_TLP_Normal
</styleUrl>
<Point>
<coordinates>
-39.4058113,-7.3738832,860.83
</coordinates>
</Point>
</Placemark>
<Placemark>
<name>
Wed Feb 19 19:27:39 2014 S=4.00 Km/hr
</name>
<styleUrl>
#styleMap_TLP_Normal
</styleUrl>
<Point>
<coordinates>
-39.4057236,-7.3737993,856.30
</coordinates>
</Point>
</Placemark>
<Placemark>
<name>
Wed Feb 19 19:27:49 2014 S=4.06 Km/hr
</name>
<styleUrl>
#styleMap_TLP_Normal
</styleUrl>
<Point>
<coordinates>
-39.4056816,-7.3736658,852.59
</coordinates>
</Point>
</Placemark>
<Placemark>
<name>
Wed Feb 19 19:27:59 2014 S=4.13 Km/hr
</name>
<styleUrl>
#styleMap_TLP_Normal
</styleUrl>
<Point>
<coordinates>
-39.4057159,-7.3735299,847.73
</coordinates>
</Point>
</Placemark>
<Placemark>
<name>
Wed Feb 19 19:28:09 2014 S=3.37 Km/hr
</name>
<styleUrl>
#styleMap_TLP_Normal
</styleUrl>
<Point>
<coordinates>
-39.4058266,-7.3734522,844.81
</coordinates>
</Point>
</Placemark>
<Placemark>
<name>
Wed Feb 19 19:28:19 2014 S=4.90 Km/hr
</name>
<styleUrl>
#styleMap_TLP_Normal
</styleUrl>
<Point>
<coordinates>
-39.4059143,-7.3733487,841.98
</coordinates>
</Point>
</Placemark>
<Placemark>
<name>
Wed Feb 19 19:28:29 2014 S=4.39 Km/hr
</name>
<styleUrl>
#styleMap_TLP_Normal
</styleUrl>
<Point>
<coordinates>
-39.4059486,-7.3732114,839.63
</coordinates>
</Point>
</Placemark>
<Placemark>
<name>
Wed Feb 19 19:28:39 2014 S=4.69 Km/hr
</name>
<styleUrl>
#styleMap_TLP_Normal
</styleUrl>
<Point>
<coordinates>
-39.4059753,-7.3730602,836.86
</coordinates>
</Point>
</Placemark>
<Placemark>
<name>
Wed Feb 19 19:28:49 2014 S=4.63 Km/hr
</name>
<styleUrl>
#styleMap_TLP_Normal
</styleUrl>
<Point>
<coordinates>
-39.4059830,-7.3728886,839.50
</coordinates>
</Point>
</Placemark>
<Placemark>
<name>
Wed Feb 19 19:28:59 2014 S=4.48 Km/hr
</name>
<styleUrl>
#styleMap_TLP_Normal
</styleUrl>
<Point>
<coordinates>
-39.4060020,-7.3727512,836.13
</coordinates>
</Point>
</Placemark>
<Placemark>
<name>
Wed Feb 19 19:29:09 2014 S=5.13 Km/hr
</name>
<styleUrl>
#styleMap_TLP_Normal
</styleUrl>
<Point>
<coordinates>
-39.4059677,-7.3726072,833.91
</coordinates>
</Point>
</Placemark>
<Placemark>
<name>
Wed Feb 19 19:29:19 2014 S=3.19 Km/hr
</name>
<styleUrl>
#styleMap_TLP_Normal
</styleUrl>
<Point>
<coordinates>
-39.4059944,-7.3724761,834.23
</coordinates>
</Point>
</Placemark>
<Placemark>
<name>
Wed Feb 19 19:29:29 2014 S=3.80 Km/hr
</name>
<styleUrl>
#styleMap_TLP_Normal
</styleUrl>
<Point>
<coordinates>
-39.4060287,-7.3723545,835.20
</coordinates>
</Point>
</Placemark>
<Placemark>
<name>
Wed Feb 19 19:29:39 2014 S=5.83 Km/hr
</name>
<styleUrl>
#styleMap_TLP_Normal
</styleUrl>
<Point>
<coordinates>
-39.4060593,-7.3721781,836.23
</coordinates>
</Point>
</Placemark>
<Placemark>
<name>
Wed Feb 19 19:29:49 2014 S=4.61 Km/hr
</name>
<styleUrl>
#styleMap_TLP_Normal
</styleUrl>
<Point>
<coordinates>
-39.4060936,-7.3720336,836.48
</coordinates>
</Point>
</Placemark>
<Placemark>
<name>
Wed Feb 19 19:29:59 2014 S=4.41 Km/hr
</name>
<styleUrl>
#styleMap_TLP_Normal
</styleUrl>
<Point>
<coordinates>
-39.4061584,-7.3719072,835.95
</coordinates>
</Point>
</Placemark>
<Placemark>
<name>
Wed Feb 19 19:30:09 2014 S=5.25 Km/hr
</name>
<styleUrl>
#styleMap_TLP_Finish
</styleUrl>
<Point>
<coordinates>
-39.4061852,-7.3717742,834.56
</coordinates>
</Point>
</Placemark>
</Folder>
</Document>
</kml>
