# Supplementary material for: Lévy foraging patterns of rural humans
Source: PLoS One. 2018 Jun 18;13(6):e0199099. doi: 10.1371/journal.pone.0199099 (PMC6005560; doi:10.1371/journal.pone.0199099)
Supplement: S5 File — (ZIP) [file pone.0199099.s005.zip › H-04-MA/Holux_M-241_Start_20140225-112624_Finish_20140225-124925.txt]

-7.38573	-39.41142	Tue Feb 25 22:56:24 2014 S=1.35 Km/hr
-7.38581	-39.41162	Tue Feb 25 22:56:35 2014 S=1.64 Km/hr
-7.38579	-39.41163	Tue Feb 25 22:56:45 2014 S=1.55 Km/hr
-7.38579	-39.41166	Tue Feb 25 22:56:55 2014 S=1.78 Km/hr
-7.38570	-39.41166	Tue Feb 25 22:57:05 2014 S=4.01 Km/hr
-7.38560	-39.41153	Tue Feb 25 22:57:15 2014 S=5.07 Km/hr
-7.38549	-39.41137	Tue Feb 25 22:57:25 2014 S=4.81 Km/hr
-7.38538	-39.41123	Tue Feb 25 22:57:35 2014 S=5.03 Km/hr
-7.38530	-39.41106	Tue Feb 25 22:57:45 2014 S=5.11 Km/hr
-7.38518	-39.41086	Tue Feb 25 22:57:55 2014 S=5.95 Km/hr
-7.38496	-39.41078	Tue Feb 25 22:58:05 2014 S=3.60 Km/hr
-7.38491	-39.41067	Tue Feb 25 22:58:15 2014 S=3.01 Km/hr
-7.38485	-39.41048	Tue Feb 25 22:58:25 2014 S=4.43 Km/hr
-7.38474	-39.41018	Tue Feb 25 22:58:35 2014 S=4.22 Km/hr
-7.38455	-39.41000	Tue Feb 25 22:58:45 2014 S=6.21 Km/hr
-7.38441	-39.40977	Tue Feb 25 22:58:55 2014 S=4.48 Km/hr
-7.38427	-39.40959	Tue Feb 25 22:59:05 2014 S=6.89 Km/hr
-7.38419	-39.40947	Tue Feb 25 22:59:15 2014 S=4.66 Km/hr
-7.38411	-39.40931	Tue Feb 25 22:59:25 2014 S=3.64 Km/hr
-7.38405	-39.40915	Tue Feb 25 22:59:35 2014 S=2.12 Km/hr
-7.38400	-39.40899	Tue Feb 25 22:59:45 2014 S=2.91 Km/hr
-7.38392	-39.40864	Tue Feb 25 22:59:55 2014 S=4.88 Km/hr
-7.38384	-39.40847	Tue Feb 25 23:00:05 2014 S=5.22 Km/hr
-7.38366	-39.40814	Tue Feb 25 23:00:15 2014 S=6.92 Km/hr
-7.38347	-39.40810	Tue Feb 25 23:00:25 2014 S=5.11 Km/hr
-7.38334	-39.40797	Tue Feb 25 23:00:35 2014 S=3.98 Km/hr
-7.38320	-39.40785	Tue Feb 25 23:00:45 2014 S=5.97 Km/hr
-7.38303	-39.40775	Tue Feb 25 23:00:55 2014 S=5.95 Km/hr
-7.38289	-39.40765	Tue Feb 25 23:01:05 2014 S=5.00 Km/hr
-7.38277	-39.40756	Tue Feb 25 23:01:15 2014 S=6.62 Km/hr
-7.38263	-39.40742	Tue Feb 25 23:01:25 2014 S=5.24 Km/hr
-7.38252	-39.40742	Tue Feb 25 23:01:35 2014 S=4.18 Km/hr
-7.38233	-39.40748	Tue Feb 25 23:01:45 2014 S=3.81 Km/hr
-7.38206	-39.40751	Tue Feb 25 23:01:55 2014 S=6.95 Km/hr
-7.38183	-39.40752	Tue Feb 25 23:02:05 2014 S=5.12 Km/hr
-7.38160	-39.40762	Tue Feb 25 23:02:15 2014 S=4.20 Km/hr
-7.38138	-39.40759	Tue Feb 25 23:02:25 2014 S=4.10 Km/hr
-7.38123	-39.40751	Tue Feb 25 23:02:35 2014 S=1.96 Km/hr
-7.38120	-39.40749	Tue Feb 25 23:02:45 2014 S=1.89 Km/hr
-7.38121	-39.40743	Tue Feb 25 23:02:55 2014 S=0.70 Km/hr
-7.38116	-39.40741	Tue Feb 25 23:03:05 2014 S=0.21 Km/hr
-7.38077	-39.40738	Tue Feb 25 23:03:15 2014 S=3.84 Km/hr
-7.38045	-39.40699	Tue Feb 25 23:03:25 2014 S=5.01 Km/hr
-7.38036	-39.40672	Tue Feb 25 23:03:35 2014 S=5.94 Km/hr
-7.38047	-39.40649	Tue Feb 25 23:03:45 2014 S=6.69 Km/hr
-7.38058	-39.40634	Tue Feb 25 23:03:55 2014 S=7.22 Km/hr
-7.38072	-39.40625	Tue Feb 25 23:04:05 2014 S=5.01 Km/hr
-7.38102	-39.40612	Tue Feb 25 23:04:15 2014 S=8.08 Km/hr
-7.38146	-39.40600	Tue Feb 25 23:04:25 2014 S=7.48 Km/hr
-7.38156	-39.40593	Tue Feb 25 23:04:35 2014 S=4.06 Km/hr
-7.38172	-39.40574	Tue Feb 25 23:04:45 2014 S=8.84 Km/hr
-7.38182	-39.40560	Tue Feb 25 23:04:55 2014 S=4.36 Km/hr
-7.38187	-39.40530	Tue Feb 25 23:05:05 2014 S=8.00 Km/hr
-7.38201	-39.40506	Tue Feb 25 23:05:15 2014 S=6.88 Km/hr
-7.38207	-39.40470	Tue Feb 25 23:05:25 2014 S=4.81 Km/hr
-7.38210	-39.40443	Tue Feb 25 23:05:35 2014 S=5.85 Km/hr
-7.38227	-39.40414	Tue Feb 25 23:05:45 2014 S=7.94 Km/hr
-7.38231	-39.40386	Tue Feb 25 23:05:55 2014 S=8.59 Km/hr
-7.38246	-39.40342	Tue Feb 25 23:06:05 2014 S=9.22 Km/hr
-7.38265	-39.40315	Tue Feb 25 23:06:15 2014 S=7.45 Km/hr
-7.38277	-39.40295	Tue Feb 25 23:06:25 2014 S=7.93 Km/hr
-7.38289	-39.40271	Tue Feb 25 23:06:35 2014 S=5.47 Km/hr
-7.38296	-39.40232	Tue Feb 25 23:06:45 2014 S=6.96 Km/hr
-7.38296	-39.40188	Tue Feb 25 23:06:55 2014 S=5.94 Km/hr
-7.38308	-39.40167	Tue Feb 25 23:07:05 2014 S=3.57 Km/hr
-7.38347	-39.40099	Tue Feb 25 23:07:15 2014 S=9.37 Km/hr
-7.38363	-39.40086	Tue Feb 25 23:07:25 2014 S=7.32 Km/hr
-7.38372	-39.40076	Tue Feb 25 23:07:35 2014 S=4.10 Km/hr
-7.38381	-39.40063	Tue Feb 25 23:07:45 2014 S=5.62 Km/hr
-7.38393	-39.40050	Tue Feb 25 23:07:55 2014 S=6.88 Km/hr
-7.38407	-39.40037	Tue Feb 25 23:08:05 2014 S=8.07 Km/hr
-7.38424	-39.40021	Tue Feb 25 23:08:15 2014 S=9.35 Km/hr
-7.38442	-39.40001	Tue Feb 25 23:08:25 2014 S=8.19 Km/hr
-7.38449	-39.39977	Tue Feb 25 23:08:35 2014 S=9.00 Km/hr
-7.38456	-39.39951	Tue Feb 25 23:08:45 2014 S=6.66 Km/hr
-7.38490	-39.39927	Tue Feb 25 23:08:55 2014 S=5.18 Km/hr
-7.38505	-39.39938	Tue Feb 25 23:09:05 2014 S=9.44 Km/hr
-7.38514	-39.39959	Tue Feb 25 23:09:15 2014 S=2.59 Km/hr
-7.38758	-39.39918	Tue Feb 25 23:09:25 2014 S=3.00 Km/hr
-7.38740	-39.39900	Tue Feb 25 23:09:35 2014 S=3.07 Km/hr
-7.38734	-39.39904	Tue Feb 25 23:09:45 2014 S=2.34 Km/hr
-7.38729	-39.39911	Tue Feb 25 23:09:55 2014 S=0.99 Km/hr
-7.38730	-39.39919	Tue Feb 25 23:10:05 2014 S=2.03 Km/hr
-7.38730	-39.39926	Tue Feb 25 23:10:15 2014 S=1.78 Km/hr
-7.38734	-39.39933	Tue Feb 25 23:10:25 2014 S=1.84 Km/hr
-7.38737	-39.39938	Tue Feb 25 23:10:35 2014 S=1.03 Km/hr
-7.38739	-39.39942	Tue Feb 25 23:10:45 2014 S=1.29 Km/hr
-7.38741	-39.39948	Tue Feb 25 23:10:55 2014 S=1.72 Km/hr
-7.38746	-39.39948	Tue Feb 25 23:11:05 2014 S=0.88 Km/hr
-7.38749	-39.39946	Tue Feb 25 23:11:15 2014 S=0.11 Km/hr
-7.38748	-39.39951	Tue Feb 25 23:11:25 2014 S=1.58 Km/hr
-7.38747	-39.39958	Tue Feb 25 23:11:35 2014 S=0.65 Km/hr
-7.38749	-39.39964	Tue Feb 25 23:11:45 2014 S=2.55 Km/hr
-7.38755	-39.39968	Tue Feb 25 23:11:55 2014 S=1.48 Km/hr
-7.38758	-39.39972	Tue Feb 25 23:12:05 2014 S=1.05 Km/hr
-7.38757	-39.39973	Tue Feb 25 23:12:15 2014 S=2.02 Km/hr
-7.38757	-39.39970	Tue Feb 25 23:12:25 2014 S=1.12 Km/hr
-7.38756	-39.39971	Tue Feb 25 23:12:35 2014 S=0.32 Km/hr
-7.38756	-39.39971	Tue Feb 25 23:12:45 2014 S=1.46 Km/hr
-7.38765	-39.39972	Tue Feb 25 23:12:55 2014 S=2.38 Km/hr
-7.38773	-39.39968	Tue Feb 25 23:13:05 2014 S=4.08 Km/hr
-7.38779	-39.39965	Tue Feb 25 23:13:15 2014 S=0.71 Km/hr
-7.38775	-39.39965	Tue Feb 25 23:13:25 2014 S=2.46 Km/hr
-7.38772	-39.39958	Tue Feb 25 23:13:35 2014 S=2.59 Km/hr
-7.38767	-39.39953	Tue Feb 25 23:13:45 2014 S=2.19 Km/hr
-7.38764	-39.39941	Tue Feb 25 23:13:55 2014 S=2.40 Km/hr
-7.38759	-39.39938	Tue Feb 25 23:14:05 2014 S=1.29 Km/hr
-7.38767	-39.39936	Tue Feb 25 23:14:15 2014 S=2.51 Km/hr
-7.38770	-39.39931	Tue Feb 25 23:14:25 2014 S=1.96 Km/hr
-7.38767	-39.39914	Tue Feb 25 23:14:35 2014 S=2.31 Km/hr
-7.38762	-39.39903	Tue Feb 25 23:14:45 2014 S=4.02 Km/hr
-7.38756	-39.39894	Tue Feb 25 23:14:55 2014 S=2.96 Km/hr
-7.38749	-39.39891	Tue Feb 25 23:15:05 2014 S=1.04 Km/hr
-7.38747	-39.39882	Tue Feb 25 23:15:15 2014 S=4.77 Km/hr
-7.38741	-39.39869	Tue Feb 25 23:15:25 2014 S=7.90 Km/hr
-7.38736	-39.39855	Tue Feb 25 23:15:35 2014 S=6.77 Km/hr
-7.38735	-39.39844	Tue Feb 25 23:15:45 2014 S=2.18 Km/hr
-7.38742	-39.39833	Tue Feb 25 23:15:55 2014 S=5.11 Km/hr
-7.38757	-39.39827	Tue Feb 25 23:16:05 2014 S=7.63 Km/hr
-7.38772	-39.39820	Tue Feb 25 23:16:15 2014 S=4.34 Km/hr
-7.38782	-39.39810	Tue Feb 25 23:16:25 2014 S=5.19 Km/hr
-7.38782	-39.39806	Tue Feb 25 23:16:35 2014 S=4.54 Km/hr
-7.38785	-39.39797	Tue Feb 25 23:16:45 2014 S=4.88 Km/hr
-7.38791	-39.39792	Tue Feb 25 23:16:55 2014 S=1.26 Km/hr
-7.38789	-39.39787	Tue Feb 25 23:17:05 2014 S=0.81 Km/hr
-7.38787	-39.39780	Tue Feb 25 23:17:15 2014 S=1.59 Km/hr
-7.38802	-39.39761	Tue Feb 25 23:17:25 2014 S=1.98 Km/hr
-7.38816	-39.39739	Tue Feb 25 23:17:35 2014 S=1.64 Km/hr
-7.38830	-39.39724	Tue Feb 25 23:17:45 2014 S=4.99 Km/hr
-7.38844	-39.39712	Tue Feb 25 23:17:55 2014 S=7.04 Km/hr
-7.38847	-39.39682	Tue Feb 25 23:18:05 2014 S=4.51 Km/hr
-7.38851	-39.39671	Tue Feb 25 23:18:15 2014 S=5.62 Km/hr
-7.38863	-39.39658	Tue Feb 25 23:18:25 2014 S=7.38 Km/hr
-7.38884	-39.39644	Tue Feb 25 23:18:35 2014 S=3.25 Km/hr
-7.38889	-39.39641	Tue Feb 25 23:18:45 2014 S=2.30 Km/hr
-7.38916	-39.39605	Tue Feb 25 23:18:55 2014 S=0.94 Km/hr
-7.38937	-39.39577	Tue Feb 25 23:19:05 2014 S=0.44 Km/hr
-7.38938	-39.39574	Tue Feb 25 23:19:15 2014 S=1.12 Km/hr
-7.38965	-39.39520	Tue Feb 25 23:19:25 2014 S=1.77 Km/hr
-7.38970	-39.39511	Tue Feb 25 23:19:35 2014 S=0.74 Km/hr
-7.38971	-39.39511	Tue Feb 25 23:19:45 2014 S=1.01 Km/hr
-7.38970	-39.39503	Tue Feb 25 23:19:55 2014 S=1.86 Km/hr
-7.38974	-39.39505	Tue Feb 25 23:20:05 2014 S=1.49 Km/hr
-7.38973	-39.39507	Tue Feb 25 23:20:15 2014 S=1.98 Km/hr
-7.38976	-39.39509	Tue Feb 25 23:20:25 2014 S=1.76 Km/hr
-7.38989	-39.39500	Tue Feb 25 23:20:35 2014 S=7.17 Km/hr
-7.39007	-39.39489	Tue Feb 25 23:20:45 2014 S=6.25 Km/hr
-7.39022	-39.39484	Tue Feb 25 23:20:55 2014 S=6.07 Km/hr
-7.39034	-39.39491	Tue Feb 25 23:21:05 2014 S=3.22 Km/hr
-7.39049	-39.39495	Tue Feb 25 23:21:15 2014 S=3.24 Km/hr
-7.39061	-39.39497	Tue Feb 25 23:21:25 2014 S=0.95 Km/hr
-7.39070	-39.39502	Tue Feb 25 23:21:35 2014 S=0.49 Km/hr
-7.39072	-39.39502	Tue Feb 25 23:21:45 2014 S=1.56 Km/hr
-7.39088	-39.39509	Tue Feb 25 23:21:55 2014 S=6.05 Km/hr
-7.39107	-39.39512	Tue Feb 25 23:22:05 2014 S=3.95 Km/hr
-7.39126	-39.39513	Tue Feb 25 23:22:15 2014 S=4.45 Km/hr
-7.39145	-39.39522	Tue Feb 25 23:22:25 2014 S=2.11 Km/hr
-7.39158	-39.39523	Tue Feb 25 23:22:35 2014 S=4.50 Km/hr
-7.39157	-39.39518	Tue Feb 25 23:22:45 2014 S=3.23 Km/hr
-7.39159	-39.39532	Tue Feb 25 23:22:55 2014 S=0.67 Km/hr
-7.39162	-39.39526	Tue Feb 25 23:23:05 2014 S=1.30 Km/hr
-7.39169	-39.39529	Tue Feb 25 23:23:15 2014 S=3.07 Km/hr
-7.39178	-39.39534	Tue Feb 25 23:23:25 2014 S=3.66 Km/hr
-7.39181	-39.39545	Tue Feb 25 23:23:35 2014 S=4.34 Km/hr
-7.39186	-39.39553	Tue Feb 25 23:23:45 2014 S=2.44 Km/hr
-7.39192	-39.39556	Tue Feb 25 23:23:55 2014 S=1.98 Km/hr
-7.39198	-39.39563	Tue Feb 25 23:24:05 2014 S=3.89 Km/hr
-7.39191	-39.39571	Tue Feb 25 23:24:15 2014 S=4.41 Km/hr
-7.39182	-39.39570	Tue Feb 25 23:24:25 2014 S=3.11 Km/hr
-7.39173	-39.39571	Tue Feb 25 23:24:35 2014 S=0.95 Km/hr
-7.39168	-39.39574	Tue Feb 25 23:24:45 2014 S=0.99 Km/hr
-7.39168	-39.39576	Tue Feb 25 23:24:55 2014 S=0.47 Km/hr
-7.39168	-39.39576	Tue Feb 25 23:25:05 2014 S=0.18 Km/hr
-7.39165	-39.39574	Tue Feb 25 23:25:15 2014 S=2.05 Km/hr
-7.39169	-39.39568	Tue Feb 25 23:25:25 2014 S=2.53 Km/hr
-7.39169	-39.39574	Tue Feb 25 23:25:35 2014 S=0.66 Km/hr
-7.39170	-39.39573	Tue Feb 25 23:25:45 2014 S=0.15 Km/hr
-7.39170	-39.39569	Tue Feb 25 23:25:55 2014 S=2.32 Km/hr
-7.39167	-39.39566	Tue Feb 25 23:26:05 2014 S=3.40 Km/hr
-7.39170	-39.39561	Tue Feb 25 23:26:15 2014 S=4.32 Km/hr
-7.39178	-39.39557	Tue Feb 25 23:26:25 2014 S=1.75 Km/hr
-7.39179	-39.39553	Tue Feb 25 23:26:35 2014 S=4.00 Km/hr
-7.39175	-39.39543	Tue Feb 25 23:26:45 2014 S=0.86 Km/hr
-7.39180	-39.39544	Tue Feb 25 23:26:55 2014 S=3.54 Km/hr
-7.39188	-39.39545	Tue Feb 25 23:27:05 2014 S=2.31 Km/hr
-7.39194	-39.39548	Tue Feb 25 23:27:15 2014 S=1.38 Km/hr
-7.39190	-39.39547	Tue Feb 25 23:27:25 2014 S=1.71 Km/hr
-7.39181	-39.39543	Tue Feb 25 23:27:35 2014 S=6.78 Km/hr
-7.39170	-39.39537	Tue Feb 25 23:27:45 2014 S=3.51 Km/hr
-7.39161	-39.39533	Tue Feb 25 23:27:55 2014 S=3.58 Km/hr
-7.39145	-39.39529	Tue Feb 25 23:28:05 2014 S=2.92 Km/hr
-7.39137	-39.39525	Tue Feb 25 23:28:15 2014 S=2.12 Km/hr
-7.39126	-39.39518	Tue Feb 25 23:28:25 2014 S=2.19 Km/hr
-7.39118	-39.39510	Tue Feb 25 23:28:35 2014 S=1.73 Km/hr
-7.39109	-39.39504	Tue Feb 25 23:28:45 2014 S=2.16 Km/hr
-7.39089	-39.39501	Tue Feb 25 23:28:55 2014 S=3.12 Km/hr
-7.39078	-39.39495	Tue Feb 25 23:29:05 2014 S=5.02 Km/hr
-7.39067	-39.39489	Tue Feb 25 23:29:15 2014 S=6.46 Km/hr
-7.39055	-39.39481	Tue Feb 25 23:29:25 2014 S=6.37 Km/hr
-7.39068	-39.39469	Tue Feb 25 23:29:35 2014 S=8.00 Km/hr
-7.39085	-39.39455	Tue Feb 25 23:29:45 2014 S=6.65 Km/hr
-7.39093	-39.39448	Tue Feb 25 23:29:55 2014 S=1.58 Km/hr
-7.39064	-39.39451	Tue Feb 25 23:30:05 2014 S=0.84 Km/hr
-7.39064	-39.39421	Tue Feb 25 23:30:15 2014 S=0.66 Km/hr
-7.39071	-39.39399	Tue Feb 25 23:30:25 2014 S=1.18 Km/hr
-7.39070	-39.39395	Tue Feb 25 23:30:35 2014 S=0.81 Km/hr
-7.39070	-39.39394	Tue Feb 25 23:30:45 2014 S=0.18 Km/hr
-7.39073	-39.39394	Tue Feb 25 23:30:55 2014 S=0.44 Km/hr
-7.39074	-39.39394	Tue Feb 25 23:31:05 2014 S=0.08 Km/hr
-7.39074	-39.39394	Tue Feb 25 23:31:15 2014 S=0.42 Km/hr
-7.39076	-39.39394	Tue Feb 25 23:31:25 2014 S=1.34 Km/hr
-7.39079	-39.39393	Tue Feb 25 23:31:35 2014 S=1.59 Km/hr
-7.39083	-39.39392	Tue Feb 25 23:31:45 2014 S=0.62 Km/hr
-7.39078	-39.39395	Tue Feb 25 23:31:55 2014 S=4.38 Km/hr
-7.39061	-39.39409	Tue Feb 25 23:32:05 2014 S=4.25 Km/hr
-7.39049	-39.39423	Tue Feb 25 23:32:15 2014 S=4.64 Km/hr
-7.39028	-39.39439	Tue Feb 25 23:32:25 2014 S=9.56 Km/hr
-7.39012	-39.39458	Tue Feb 25 23:32:35 2014 S=7.44 Km/hr
-7.39004	-39.39468	Tue Feb 25 23:32:45 2014 S=5.99 Km/hr
-7.38992	-39.39477	Tue Feb 25 23:32:55 2014 S=3.94 Km/hr
-7.38969	-39.39480	Tue Feb 25 23:33:05 2014 S=6.76 Km/hr
-7.38947	-39.39494	Tue Feb 25 23:33:15 2014 S=7.49 Km/hr
-7.38936	-39.39505	Tue Feb 25 23:33:25 2014 S=6.62 Km/hr
-7.38915	-39.39525	Tue Feb 25 23:33:35 2014 S=5.15 Km/hr
-7.38897	-39.39539	Tue Feb 25 23:33:45 2014 S=5.91 Km/hr
-7.38880	-39.39549	Tue Feb 25 23:33:55 2014 S=7.04 Km/hr
-7.38863	-39.39567	Tue Feb 25 23:34:05 2014 S=8.91 Km/hr
-7.38844	-39.39570	Tue Feb 25 23:34:15 2014 S=5.63 Km/hr
-7.38828	-39.39586	Tue Feb 25 23:34:25 2014 S=1.83 Km/hr
-7.38820	-39.39619	Tue Feb 25 23:34:35 2014 S=9.67 Km/hr
-7.38798	-39.39632	Tue Feb 25 23:34:45 2014 S=3.24 Km/hr
-7.38828	-39.39686	Tue Feb 25 23:34:55 2014 S=2.75 Km/hr
-7.38776	-39.39732	Tue Feb 25 23:35:05 2014 S=2.47 Km/hr
-7.38764	-39.39722	Tue Feb 25 23:35:15 2014 S=4.04 Km/hr
-7.38700	-39.39814	Tue Feb 25 23:35:25 2014 S=3.38 Km/hr
-7.38693	-39.39801	Tue Feb 25 23:35:35 2014 S=4.78 Km/hr
-7.38681	-39.39790	Tue Feb 25 23:35:45 2014 S=0.78 Km/hr
-7.38681	-39.39790	Tue Feb 25 23:35:55 2014 S=0.25 Km/hr
-7.38667	-39.39783	Tue Feb 25 23:36:05 2014 S=0.66 Km/hr
-7.38666	-39.39783	Tue Feb 25 23:36:15 2014 S=0.57 Km/hr
-7.38652	-39.39770	Tue Feb 25 23:36:25 2014 S=3.61 Km/hr
-7.38637	-39.39757	Tue Feb 25 23:36:35 2014 S=6.12 Km/hr
-7.38624	-39.39737	Tue Feb 25 23:36:45 2014 S=7.76 Km/hr
-7.38621	-39.39717	Tue Feb 25 23:36:55 2014 S=6.05 Km/hr
-7.38611	-39.39705	Tue Feb 25 23:37:05 2014 S=6.05 Km/hr
-7.38598	-39.39694	Tue Feb 25 23:37:15 2014 S=4.09 Km/hr
-7.38581	-39.39677	Tue Feb 25 23:37:25 2014 S=4.87 Km/hr
-7.38570	-39.39663	Tue Feb 25 23:37:35 2014 S=5.36 Km/hr
-7.38558	-39.39648	Tue Feb 25 23:37:45 2014 S=6.02 Km/hr
-7.38550	-39.39634	Tue Feb 25 23:37:55 2014 S=5.88 Km/hr
-7.38539	-39.39616	Tue Feb 25 23:38:05 2014 S=8.39 Km/hr
-7.38527	-39.39600	Tue Feb 25 23:38:15 2014 S=3.81 Km/hr
-7.38518	-39.39586	Tue Feb 25 23:38:25 2014 S=3.82 Km/hr
-7.38515	-39.39573	Tue Feb 25 23:38:35 2014 S=7.15 Km/hr
-7.38504	-39.39557	Tue Feb 25 23:38:45 2014 S=4.84 Km/hr
-7.38500	-39.39543	Tue Feb 25 23:38:55 2014 S=5.13 Km/hr
-7.38496	-39.39524	Tue Feb 25 23:39:05 2014 S=7.72 Km/hr
-7.38478	-39.39503	Tue Feb 25 23:39:15 2014 S=3.63 Km/hr
-7.38467	-39.39491	Tue Feb 25 23:39:25 2014 S=3.74 Km/hr
-7.38456	-39.39479	Tue Feb 25 23:39:35 2014 S=7.40 Km/hr
-7.38442	-39.39462	Tue Feb 25 23:39:45 2014 S=6.97 Km/hr
-7.38429	-39.39444	Tue Feb 25 23:39:55 2014 S=4.33 Km/hr
-7.38424	-39.39428	Tue Feb 25 23:40:05 2014 S=4.45 Km/hr
-7.38258	-39.39311	Tue Feb 25 23:40:15 2014 S=2.26 Km/hr
-7.38275	-39.39277	Tue Feb 25 23:40:25 2014 S=5.70 Km/hr
-7.38282	-39.39264	Tue Feb 25 23:40:35 2014 S=4.93 Km/hr
-7.38282	-39.39250	Tue Feb 25 23:40:45 2014 S=4.42 Km/hr
-7.38283	-39.39240	Tue Feb 25 23:40:55 2014 S=2.98 Km/hr
-7.38283	-39.39228	Tue Feb 25 23:41:05 2014 S=2.98 Km/hr
-7.38278	-39.39207	Tue Feb 25 23:41:15 2014 S=4.34 Km/hr
-7.38268	-39.39197	Tue Feb 25 23:41:25 2014 S=2.32 Km/hr
-7.38287	-39.39154	Tue Feb 25 23:41:35 2014 S=1.33 Km/hr
-7.38292	-39.39133	Tue Feb 25 23:41:45 2014 S=0.71 Km/hr
-7.38286	-39.39123	Tue Feb 25 23:41:55 2014 S=0.18 Km/hr
-7.38291	-39.39120	Tue Feb 25 23:42:05 2014 S=6.36 Km/hr
-7.38295	-39.39128	Tue Feb 25 23:42:15 2014 S=2.57 Km/hr
-7.38297	-39.39140	Tue Feb 25 23:42:25 2014 S=1.43 Km/hr
-7.38303	-39.39141	Tue Feb 25 23:42:35 2014 S=1.80 Km/hr
-7.38312	-39.39147	Tue Feb 25 23:42:45 2014 S=1.68 Km/hr
-7.38315	-39.39146	Tue Feb 25 23:42:55 2014 S=1.79 Km/hr
-7.38306	-39.39139	Tue Feb 25 23:43:05 2014 S=2.48 Km/hr
-7.38302	-39.39141	Tue Feb 25 23:43:15 2014 S=1.28 Km/hr
-7.38304	-39.39145	Tue Feb 25 23:43:25 2014 S=0.11 Km/hr
-7.38305	-39.39147	Tue Feb 25 23:43:35 2014 S=1.84 Km/hr
-7.38304	-39.39154	Tue Feb 25 23:43:45 2014 S=2.08 Km/hr
-7.38305	-39.39167	Tue Feb 25 23:43:55 2014 S=2.76 Km/hr
-7.38303	-39.39178	Tue Feb 25 23:44:05 2014 S=3.70 Km/hr
-7.38296	-39.39197	Tue Feb 25 23:44:15 2014 S=8.32 Km/hr
-7.38304	-39.39222	Tue Feb 25 23:44:25 2014 S=2.53 Km/hr
-7.38308	-39.39240	Tue Feb 25 23:44:35 2014 S=2.58 Km/hr
-7.38296	-39.39247	Tue Feb 25 23:44:45 2014 S=2.06 Km/hr
-7.38275	-39.39267	Tue Feb 25 23:44:55 2014 S=2.59 Km/hr
-7.38266	-39.39270	Tue Feb 25 23:45:05 2014 S=0.50 Km/hr
-7.38265	-39.39276	Tue Feb 25 23:45:15 2014 S=2.40 Km/hr
-7.38259	-39.39281	Tue Feb 25 23:45:25 2014 S=2.03 Km/hr
-7.38255	-39.39279	Tue Feb 25 23:45:35 2014 S=0.12 Km/hr
-7.38255	-39.39279	Tue Feb 25 23:45:45 2014 S=0.26 Km/hr
-7.38259	-39.39281	Tue Feb 25 23:45:55 2014 S=1.04 Km/hr
-7.38267	-39.39281	Tue Feb 25 23:46:05 2014 S=3.43 Km/hr
-7.38272	-39.39279	Tue Feb 25 23:46:15 2014 S=2.84 Km/hr
-7.38279	-39.39281	Tue Feb 25 23:46:25 2014 S=2.03 Km/hr
-7.38287	-39.39285	Tue Feb 25 23:46:35 2014 S=1.70 Km/hr
-7.38285	-39.39294	Tue Feb 25 23:46:45 2014 S=1.31 Km/hr
-7.38286	-39.39303	Tue Feb 25 23:46:55 2014 S=4.05 Km/hr
-7.38288	-39.39312	Tue Feb 25 23:47:05 2014 S=2.33 Km/hr
-7.38288	-39.39326	Tue Feb 25 23:47:15 2014 S=4.48 Km/hr
-7.38296	-39.39349	Tue Feb 25 23:47:25 2014 S=3.74 Km/hr
-7.38289	-39.39367	Tue Feb 25 23:47:35 2014 S=2.80 Km/hr
-7.38290	-39.39379	Tue Feb 25 23:47:45 2014 S=3.51 Km/hr
-7.38293	-39.39395	Tue Feb 25 23:47:55 2014 S=7.19 Km/hr
-7.38300	-39.39413	Tue Feb 25 23:48:05 2014 S=4.96 Km/hr
-7.38303	-39.39427	Tue Feb 25 23:48:15 2014 S=3.89 Km/hr
-7.38296	-39.39441	Tue Feb 25 23:48:25 2014 S=5.48 Km/hr
-7.38269	-39.39505	Tue Feb 25 23:48:35 2014 S=7.27 Km/hr
-7.38262	-39.39521	Tue Feb 25 23:48:45 2014 S=3.22 Km/hr
-7.38249	-39.39531	Tue Feb 25 23:48:55 2014 S=4.28 Km/hr
-7.38239	-39.39547	Tue Feb 25 23:49:05 2014 S=3.07 Km/hr
-7.38235	-39.39560	Tue Feb 25 23:49:15 2014 S=4.61 Km/hr
-7.38228	-39.39574	Tue Feb 25 23:49:25 2014 S=5.09 Km/hr
-7.38222	-39.39589	Tue Feb 25 23:49:35 2014 S=5.85 Km/hr
-7.38219	-39.39608	Tue Feb 25 23:49:45 2014 S=5.65 Km/hr
-7.38219	-39.39619	Tue Feb 25 23:49:55 2014 S=3.37 Km/hr
-7.38217	-39.39635	Tue Feb 25 23:50:05 2014 S=4.91 Km/hr
-7.38209	-39.39658	Tue Feb 25 23:50:15 2014 S=6.59 Km/hr
-7.38197	-39.39679	Tue Feb 25 23:50:25 2014 S=7.15 Km/hr
-7.38188	-39.39698	Tue Feb 25 23:50:35 2014 S=3.38 Km/hr
-7.38182	-39.39750	Tue Feb 25 23:50:45 2014 S=2.46 Km/hr
-7.38178	-39.39784	Tue Feb 25 23:50:55 2014 S=1.65 Km/hr
-7.38102	-39.39953	Tue Feb 25 23:51:05 2014 S=3.74 Km/hr
-7.38098	-39.39960	Tue Feb 25 23:51:15 2014 S=2.41 Km/hr
-7.38086	-39.39959	Tue Feb 25 23:51:25 2014 S=5.11 Km/hr
-7.38072	-39.39963	Tue Feb 25 23:51:35 2014 S=4.02 Km/hr
-7.38050	-39.39964	Tue Feb 25 23:51:45 2014 S=5.09 Km/hr
-7.38038	-39.39965	Tue Feb 25 23:51:55 2014 S=2.39 Km/hr
-7.38031	-39.39970	Tue Feb 25 23:52:05 2014 S=2.96 Km/hr
-7.38018	-39.39969	Tue Feb 25 23:52:15 2014 S=1.23 Km/hr
-7.38010	-39.39989	Tue Feb 25 23:52:25 2014 S=3.54 Km/hr
-7.38006	-39.40000	Tue Feb 25 23:52:35 2014 S=4.03 Km/hr
-7.37999	-39.40011	Tue Feb 25 23:52:45 2014 S=3.35 Km/hr
-7.37992	-39.40029	Tue Feb 25 23:52:55 2014 S=4.89 Km/hr
-7.37982	-39.40038	Tue Feb 25 23:53:05 2014 S=4.24 Km/hr
-7.37971	-39.40050	Tue Feb 25 23:53:15 2014 S=4.85 Km/hr
-7.37963	-39.40057	Tue Feb 25 23:53:25 2014 S=3.29 Km/hr
-7.37931	-39.40089	Tue Feb 25 23:53:35 2014 S=8.12 Km/hr
-7.37914	-39.40125	Tue Feb 25 23:53:45 2014 S=5.11 Km/hr
-7.37905	-39.40134	Tue Feb 25 23:53:55 2014 S=3.80 Km/hr
-7.37895	-39.40140	Tue Feb 25 23:54:05 2014 S=4.27 Km/hr
-7.37884	-39.40152	Tue Feb 25 23:54:15 2014 S=2.05 Km/hr
-7.37883	-39.40156	Tue Feb 25 23:54:25 2014 S=0.11 Km/hr
-7.37882	-39.40159	Tue Feb 25 23:54:35 2014 S=2.72 Km/hr
-7.37863	-39.40240	Tue Feb 25 23:54:45 2014 S=5.10 Km/hr
-7.37850	-39.40251	Tue Feb 25 23:54:55 2014 S=3.12 Km/hr
-7.37836	-39.40254	Tue Feb 25 23:55:05 2014 S=4.11 Km/hr
-7.37817	-39.40254	Tue Feb 25 23:55:15 2014 S=4.18 Km/hr
-7.37799	-39.40262	Tue Feb 25 23:55:25 2014 S=4.21 Km/hr
-7.37786	-39.40270	Tue Feb 25 23:55:35 2014 S=7.28 Km/hr
-7.37768	-39.40274	Tue Feb 25 23:55:45 2014 S=6.21 Km/hr
-7.37754	-39.40282	Tue Feb 25 23:55:55 2014 S=5.29 Km/hr
-7.37747	-39.40295	Tue Feb 25 23:56:05 2014 S=4.94 Km/hr
-7.37740	-39.40305	Tue Feb 25 23:56:15 2014 S=4.71 Km/hr
-7.37730	-39.40313	Tue Feb 25 23:56:25 2014 S=4.61 Km/hr
-7.37722	-39.40320	Tue Feb 25 23:56:35 2014 S=3.71 Km/hr
-7.37715	-39.40331	Tue Feb 25 23:56:45 2014 S=4.02 Km/hr
-7.37709	-39.40343	Tue Feb 25 23:56:55 2014 S=2.67 Km/hr
-7.37705	-39.40368	Tue Feb 25 23:57:05 2014 S=4.34 Km/hr
-7.37693	-39.40380	Tue Feb 25 23:57:15 2014 S=2.71 Km/hr
-7.37689	-39.40388	Tue Feb 25 23:57:25 2014 S=1.30 Km/hr
-7.37664	-39.40472	Tue Feb 25 23:57:35 2014 S=1.52 Km/hr
-7.37666	-39.40477	Tue Feb 25 23:57:45 2014 S=0.09 Km/hr
-7.37666	-39.40478	Tue Feb 25 23:57:55 2014 S=0.55 Km/hr
-7.37669	-39.40483	Tue Feb 25 23:58:05 2014 S=0.64 Km/hr
-7.37669	-39.40485	Tue Feb 25 23:58:15 2014 S=0.31 Km/hr
-7.37669	-39.40486	Tue Feb 25 23:58:25 2014 S=0.58 Km/hr
-7.37669	-39.40487	Tue Feb 25 23:58:35 2014 S=0.41 Km/hr
-7.37666	-39.40506	Tue Feb 25 23:58:45 2014 S=0.97 Km/hr
-7.37675	-39.40512	Tue Feb 25 23:58:55 2014 S=0.34 Km/hr
-7.37676	-39.40513	Tue Feb 25 23:59:05 2014 S=1.38 Km/hr
-7.37686	-39.40517	Tue Feb 25 23:59:15 2014 S=0.52 Km/hr
-7.37690	-39.40519	Tue Feb 25 23:59:25 2014 S=1.74 Km/hr
-7.37694	-39.40523	Tue Feb 25 23:59:35 2014 S=1.41 Km/hr
-7.37695	-39.40524	Tue Feb 25 23:59:45 2014 S=0.49 Km/hr
-7.37696	-39.40523	Tue Feb 25 23:59:55 2014 S=0.81 Km/hr
-7.37697	-39.40523	Wed Feb 26 00:00:05 2014 S=1.28 Km/hr
-7.37697	-39.40520	Wed Feb 26 00:00:15 2014 S=0.60 Km/hr
-7.37698	-39.40520	Wed Feb 26 00:00:25 2014 S=0.06 Km/hr
-7.37699	-39.40520	Wed Feb 26 00:00:35 2014 S=0.36 Km/hr
-7.37700	-39.40519	Wed Feb 26 00:00:45 2014 S=0.77 Km/hr
-7.37700	-39.40519	Wed Feb 26 00:00:55 2014 S=0.59 Km/hr
-7.37701	-39.40520	Wed Feb 26 00:01:05 2014 S=0.44 Km/hr
-7.37701	-39.40519	Wed Feb 26 00:01:15 2014 S=0.26 Km/hr
-7.37702	-39.40519	Wed Feb 26 00:01:25 2014 S=0.55 Km/hr
-7.37701	-39.40518	Wed Feb 26 00:01:35 2014 S=0.78 Km/hr
-7.37701	-39.40518	Wed Feb 26 00:01:45 2014 S=0.39 Km/hr
-7.37700	-39.40518	Wed Feb 26 00:01:55 2014 S=0.12 Km/hr
-7.37703	-39.40518	Wed Feb 26 00:02:05 2014 S=0.88 Km/hr
-7.37704	-39.40518	Wed Feb 26 00:02:15 2014 S=0.67 Km/hr
-7.37701	-39.40519	Wed Feb 26 00:02:25 2014 S=1.70 Km/hr
-7.37695	-39.40521	Wed Feb 26 00:02:35 2014 S=0.72 Km/hr
-7.37695	-39.40521	Wed Feb 26 00:02:45 2014 S=0.53 Km/hr
-7.37694	-39.40522	Wed Feb 26 00:02:55 2014 S=0.81 Km/hr
-7.37690	-39.40520	Wed Feb 26 00:03:05 2014 S=1.49 Km/hr
-7.37684	-39.40521	Wed Feb 26 00:03:15 2014 S=0.81 Km/hr
-7.37684	-39.40521	Wed Feb 26 00:03:25 2014 S=0.60 Km/hr
-7.37681	-39.40523	Wed Feb 26 00:03:35 2014 S=1.87 Km/hr
-7.37675	-39.40519	Wed Feb 26 00:03:45 2014 S=3.07 Km/hr
-7.37676	-39.40512	Wed Feb 26 00:03:55 2014 S=1.86 Km/hr
-7.37684	-39.40501	Wed Feb 26 00:04:05 2014 S=2.29 Km/hr
-7.37691	-39.40493	Wed Feb 26 00:04:15 2014 S=2.17 Km/hr
-7.37695	-39.40491	Wed Feb 26 00:04:25 2014 S=3.29 Km/hr
-7.37706	-39.40494	Wed Feb 26 00:04:35 2014 S=1.80 Km/hr
-7.37715	-39.40494	Wed Feb 26 00:04:45 2014 S=2.09 Km/hr
-7.37719	-39.40490	Wed Feb 26 00:04:55 2014 S=0.82 Km/hr
-7.37719	-39.40489	Wed Feb 26 00:05:05 2014 S=0.40 Km/hr
-7.37720	-39.40489	Wed Feb 26 00:05:15 2014 S=0.23 Km/hr
-7.37717	-39.40493	Wed Feb 26 00:05:25 2014 S=1.91 Km/hr
-7.37710	-39.40494	Wed Feb 26 00:05:35 2014 S=0.58 Km/hr
-7.37709	-39.40496	Wed Feb 26 00:05:45 2014 S=1.12 Km/hr
-7.37708	-39.40497	Wed Feb 26 00:05:55 2014 S=1.45 Km/hr
-7.37702	-39.40493	Wed Feb 26 00:06:05 2014 S=2.73 Km/hr
-7.37694	-39.40486	Wed Feb 26 00:06:15 2014 S=0.60 Km/hr
-7.37690	-39.40482	Wed Feb 26 00:06:25 2014 S=3.21 Km/hr
-7.37680	-39.40479	Wed Feb 26 00:06:35 2014 S=3.15 Km/hr
-7.37675	-39.40473	Wed Feb 26 00:06:45 2014 S=2.73 Km/hr
-7.37678	-39.40467	Wed Feb 26 00:06:55 2014 S=0.19 Km/hr
-7.37676	-39.40470	Wed Feb 26 00:07:05 2014 S=3.42 Km/hr
-7.37669	-39.40474	Wed Feb 26 00:07:15 2014 S=1.82 Km/hr
-7.37662	-39.40481	Wed Feb 26 00:07:25 2014 S=3.47 Km/hr
-7.37653	-39.40486	Wed Feb 26 00:07:35 2014 S=3.14 Km/hr
-7.37642	-39.40490	Wed Feb 26 00:07:45 2014 S=2.90 Km/hr
-7.37632	-39.40497	Wed Feb 26 00:07:55 2014 S=2.55 Km/hr
-7.37627	-39.40506	Wed Feb 26 00:08:05 2014 S=2.36 Km/hr
-7.37620	-39.40511	Wed Feb 26 00:08:15 2014 S=2.96 Km/hr
-7.37610	-39.40516	Wed Feb 26 00:08:25 2014 S=2.89 Km/hr
-7.37603	-39.40520	Wed Feb 26 00:08:35 2014 S=2.45 Km/hr
-7.37593	-39.40526	Wed Feb 26 00:08:45 2014 S=3.73 Km/hr
-7.37586	-39.40532	Wed Feb 26 00:08:55 2014 S=0.96 Km/hr
-7.37588	-39.40541	Wed Feb 26 00:09:05 2014 S=2.16 Km/hr
-7.37593	-39.40547	Wed Feb 26 00:09:15 2014 S=1.92 Km/hr
-7.37585	-39.40549	Wed Feb 26 00:09:25 2014 S=3.26 Km/hr
-7.37583	-39.40555	Wed Feb 26 00:09:35 2014 S=1.54 Km/hr
-7.37585	-39.40565	Wed Feb 26 00:09:45 2014 S=1.59 Km/hr
-7.37582	-39.40573	Wed Feb 26 00:09:55 2014 S=2.01 Km/hr
-7.37580	-39.40580	Wed Feb 26 00:10:05 2014 S=0.39 Km/hr
-7.37582	-39.40572	Wed Feb 26 00:10:15 2014 S=2.78 Km/hr
-7.37582	-39.40560	Wed Feb 26 00:10:25 2014 S=3.19 Km/hr
-7.37587	-39.40552	Wed Feb 26 00:10:35 2014 S=2.17 Km/hr
-7.37589	-39.40546	Wed Feb 26 00:10:45 2014 S=1.19 Km/hr
-7.37591	-39.40546	Wed Feb 26 00:10:55 2014 S=0.92 Km/hr
-7.37597	-39.40545	Wed Feb 26 00:11:05 2014 S=0.35 Km/hr
-7.37597	-39.40546	Wed Feb 26 00:11:15 2014 S=0.08 Km/hr
-7.37595	-39.40546	Wed Feb 26 00:11:25 2014 S=1.79 Km/hr
-7.37590	-39.40538	Wed Feb 26 00:11:35 2014 S=3.11 Km/hr
-7.37584	-39.40534	Wed Feb 26 00:11:45 2014 S=1.09 Km/hr
-7.37579	-39.40536	Wed Feb 26 00:11:55 2014 S=2.49 Km/hr
-7.37572	-39.40539	Wed Feb 26 00:12:05 2014 S=2.71 Km/hr
-7.37566	-39.40548	Wed Feb 26 00:12:15 2014 S=2.46 Km/hr
-7.37561	-39.40554	Wed Feb 26 00:12:25 2014 S=2.25 Km/hr
-7.37556	-39.40564	Wed Feb 26 00:12:35 2014 S=2.55 Km/hr
-7.37544	-39.40571	Wed Feb 26 00:12:45 2014 S=3.55 Km/hr
-7.37545	-39.40574	Wed Feb 26 00:12:55 2014 S=1.42 Km/hr
-7.37542	-39.40577	Wed Feb 26 00:13:05 2014 S=2.06 Km/hr
-7.37539	-39.40582	Wed Feb 26 00:13:15 2014 S=1.00 Km/hr
-7.37539	-39.40584	Wed Feb 26 00:13:25 2014 S=1.77 Km/hr
-7.37544	-39.40575	Wed Feb 26 00:13:35 2014 S=2.07 Km/hr
-7.37543	-39.40576	Wed Feb 26 00:13:45 2014 S=2.15 Km/hr
-7.37537	-39.40581	Wed Feb 26 00:13:55 2014 S=3.50 Km/hr
-7.37528	-39.40586	Wed Feb 26 00:14:05 2014 S=3.20 Km/hr
-7.37522	-39.40590	Wed Feb 26 00:14:15 2014 S=3.36 Km/hr
-7.37520	-39.40594	Wed Feb 26 00:14:25 2014 S=2.14 Km/hr
-7.37514	-39.40596	Wed Feb 26 00:14:35 2014 S=2.17 Km/hr
-7.37514	-39.40600	Wed Feb 26 00:14:45 2014 S=0.71 Km/hr
-7.37517	-39.40602	Wed Feb 26 00:14:55 2014 S=0.97 Km/hr
-7.37519	-39.40606	Wed Feb 26 00:15:05 2014 S=0.50 Km/hr
-7.37521	-39.40605	Wed Feb 26 00:15:15 2014 S=0.46 Km/hr
-7.37521	-39.40604	Wed Feb 26 00:15:25 2014 S=0.71 Km/hr
-7.37519	-39.40604	Wed Feb 26 00:15:35 2014 S=1.74 Km/hr
-7.37519	-39.40602	Wed Feb 26 00:15:45 2014 S=0.99 Km/hr
-7.37517	-39.40602	Wed Feb 26 00:15:55 2014 S=0.40 Km/hr
-7.37516	-39.40601	Wed Feb 26 00:16:05 2014 S=1.48 Km/hr
-7.37517	-39.40602	Wed Feb 26 00:16:15 2014 S=0.90 Km/hr
-7.37506	-39.40604	Wed Feb 26 00:16:25 2014 S=3.33 Km/hr
-7.37495	-39.40608	Wed Feb 26 00:16:35 2014 S=2.92 Km/hr
-7.37485	-39.40614	Wed Feb 26 00:16:45 2014 S=3.10 Km/hr
-7.37477	-39.40616	Wed Feb 26 00:16:55 2014 S=2.36 Km/hr
-7.37468	-39.40615	Wed Feb 26 00:17:05 2014 S=2.07 Km/hr
-7.37465	-39.40621	Wed Feb 26 00:17:15 2014 S=2.26 Km/hr
-7.37460	-39.40622	Wed Feb 26 00:17:25 2014 S=1.29 Km/hr
-7.37448	-39.40623	Wed Feb 26 00:17:35 2014 S=2.96 Km/hr
-7.37446	-39.40618	Wed Feb 26 00:17:45 2014 S=2.89 Km/hr
-7.37452	-39.40609	Wed Feb 26 00:17:55 2014 S=3.53 Km/hr
-7.37454	-39.40601	Wed Feb 26 00:18:05 2014 S=2.02 Km/hr
-7.37447	-39.40594	Wed Feb 26 00:18:15 2014 S=2.45 Km/hr
-7.37439	-39.40594	Wed Feb 26 00:18:25 2014 S=1.61 Km/hr
-7.37430	-39.40589	Wed Feb 26 00:18:35 2014 S=2.34 Km/hr
-7.37423	-39.40582	Wed Feb 26 00:18:45 2014 S=4.26 Km/hr
-7.37418	-39.40580	Wed Feb 26 00:18:55 2014 S=2.05 Km/hr
-7.37408	-39.40583	Wed Feb 26 00:19:05 2014 S=3.22 Km/hr
-7.37393	-39.40579	Wed Feb 26 00:19:15 2014 S=4.05 Km/hr
-7.37388	-39.40573	Wed Feb 26 00:19:25 2014 S=2.45 Km/hr
-7.38573	-39.41142
-7.38581	-39.41162
-7.38579	-39.41163
-7.38579	-39.41166
-7.38570	-39.41166
-7.38560	-39.41153
-7.38549	-39.41137
-7.38538	-39.41123
-7.38530	-39.41106
-7.38518	-39.41086
-7.38496	-39.41078
-7.38491	-39.41067
-7.38485	-39.41048
-7.38474	-39.41018
-7.38455	-39.41000
-7.38441	-39.40977
-7.38427	-39.40959
-7.38419	-39.40947
-7.38411	-39.40931
-7.38405	-39.40915
-7.38400	-39.40899
-7.38392	-39.40864
-7.38384	-39.40847
-7.38366	-39.40814
-7.38347	-39.40810
-7.38334	-39.40797
-7.38320	-39.40785
-7.38303	-39.40775
-7.38289	-39.40765
-7.38277	-39.40756
-7.38263	-39.40742
-7.38252	-39.40742
-7.38233	-39.40748
-7.38206	-39.40751
-7.38183	-39.40752
-7.38160	-39.40762
-7.38138	-39.40759
-7.38123	-39.40751
-7.38120	-39.40749
-7.38121	-39.40743
-7.38116	-39.40741
-7.38077	-39.40738
-7.38045	-39.40699
-7.38036	-39.40672
-7.38047	-39.40649
-7.38058	-39.40634
-7.38072	-39.40625
-7.38102	-39.40612
-7.38146	-39.40600
-7.38156	-39.40593
-7.38172	-39.40574
-7.38182	-39.40560
-7.38187	-39.40530
-7.38201	-39.40506
-7.38207	-39.40470
-7.38210	-39.40443
-7.38227	-39.40414
-7.38231	-39.40386
-7.38246	-39.40342
-7.38265	-39.40315
-7.38277	-39.40295
-7.38289	-39.40271
-7.38296	-39.40232
-7.38296	-39.40188
-7.38308	-39.40167
-7.38347	-39.40099
-7.38363	-39.40086
-7.38372	-39.40076
-7.38381	-39.40063
-7.38393	-39.40050
-7.38407	-39.40037
-7.38424	-39.40021
-7.38442	-39.40001
-7.38449	-39.39977
-7.38456	-39.39951
-7.38490	-39.39927
-7.38505	-39.39938
-7.38514	-39.39959
-7.38758	-39.39918
-7.38740	-39.39900
-7.38734	-39.39904
-7.38729	-39.39911
-7.38730	-39.39919
-7.38730	-39.39926
-7.38734	-39.39933
-7.38737	-39.39938
-7.38739	-39.39942
-7.38741	-39.39948
-7.38746	-39.39948
-7.38749	-39.39946
-7.38748	-39.39951
-7.38747	-39.39958
-7.38749	-39.39964
-7.38755	-39.39968
-7.38758	-39.39972
-7.38757	-39.39973
-7.38757	-39.39970
-7.38756	-39.39971
-7.38756	-39.39971
-7.38765	-39.39972
-7.38773	-39.39968
-7.38779	-39.39965
-7.38775	-39.39965
-7.38772	-39.39958
-7.38767	-39.39953
-7.38764	-39.39941
-7.38759	-39.39938
-7.38767	-39.39936
-7.38770	-39.39931
-7.38767	-39.39914
-7.38762	-39.39903
-7.38756	-39.39894
-7.38749	-39.39891
-7.38747	-39.39882
-7.38741	-39.39869
-7.38736	-39.39855
-7.38735	-39.39844
-7.38742	-39.39833
-7.38757	-39.39827
-7.38772	-39.39820
-7.38782	-39.39810
-7.38782	-39.39806
-7.38785	-39.39797
-7.38791	-39.39792
-7.38789	-39.39787
-7.38787	-39.39780
-7.38802	-39.39761
-7.38816	-39.39739
-7.38830	-39.39724
-7.38844	-39.39712
-7.38847	-39.39682
-7.38851	-39.39671
-7.38863	-39.39658
-7.38884	-39.39644
-7.38889	-39.39641
-7.38916	-39.39605
-7.38937	-39.39577
-7.38938	-39.39574
-7.38965	-39.39520
-7.38970	-39.39511
-7.38971	-39.39511
-7.38970	-39.39503
-7.38974	-39.39505
-7.38973	-39.39507
-7.38976	-39.39509
-7.38989	-39.39500
-7.39007	-39.39489
-7.39022	-39.39484
-7.39034	-39.39491
-7.39049	-39.39495
-7.39061	-39.39497
-7.39070	-39.39502
-7.39072	-39.39502
-7.39088	-39.39509
-7.39107	-39.39512
-7.39126	-39.39513
-7.39145	-39.39522
-7.39158	-39.39523
-7.39157	-39.39518
-7.39159	-39.39532
-7.39162	-39.39526
-7.39169	-39.39529
-7.39178	-39.39534
-7.39181	-39.39545
-7.39186	-39.39553
-7.39192	-39.39556
-7.39198	-39.39563
-7.39191	-39.39571
-7.39182	-39.39570
-7.39173	-39.39571
-7.39168	-39.39574
-7.39168	-39.39576
-7.39168	-39.39576
-7.39165	-39.39574
-7.39169	-39.39568
-7.39169	-39.39574
-7.39170	-39.39573
-7.39170	-39.39569
-7.39167	-39.39566
-7.39170	-39.39561
-7.39178	-39.39557
-7.39179	-39.39553
-7.39175	-39.39543
-7.39180	-39.39544
-7.39188	-39.39545
-7.39194	-39.39548
-7.39190	-39.39547
-7.39181	-39.39543
-7.39170	-39.39537
-7.39161	-39.39533
-7.39145	-39.39529
-7.39137	-39.39525
-7.39126	-39.39518
-7.39118	-39.39510
-7.39109	-39.39504
-7.39089	-39.39501
-7.39078	-39.39495
-7.39067	-39.39489
-7.39055	-39.39481
-7.39068	-39.39469
-7.39085	-39.39455
-7.39093	-39.39448
-7.39064	-39.39451
-7.39064	-39.39421
-7.39071	-39.39399
-7.39070	-39.39395
-7.39070	-39.39394
-7.39073	-39.39394
-7.39074	-39.39394
-7.39074	-39.39394
-7.39076	-39.39394
-7.39079	-39.39393
-7.39083	-39.39392
-7.39078	-39.39395
-7.39061	-39.39409
-7.39049	-39.39423
-7.39028	-39.39439
-7.39012	-39.39458
-7.39004	-39.39468
-7.38992	-39.39477
-7.38969	-39.39480
-7.38947	-39.39494
-7.38936	-39.39505
-7.38915	-39.39525
-7.38897	-39.39539
-7.38880	-39.39549
-7.38863	-39.39567
-7.38844	-39.39570
-7.38828	-39.39586
-7.38820	-39.39619
-7.38798	-39.39632
-7.38828	-39.39686
-7.38776	-39.39732
-7.38764	-39.39722
-7.38700	-39.39814
-7.38693	-39.39801
-7.38681	-39.39790
-7.38681	-39.39790
-7.38667	-39.39783
-7.38666	-39.39783
-7.38652	-39.39770
-7.38637	-39.39757
-7.38624	-39.39737
-7.38621	-39.39717
-7.38611	-39.39705
-7.38598	-39.39694
-7.38581	-39.39677
-7.38570	-39.39663
-7.38558	-39.39648
-7.38550	-39.39634
-7.38539	-39.39616
-7.38527	-39.39600
-7.38518	-39.39586
-7.38515	-39.39573
-7.38504	-39.39557
-7.38500	-39.39543
-7.38496	-39.39524
-7.38478	-39.39503
-7.38467	-39.39491
-7.38456	-39.39479
-7.38442	-39.39462
-7.38429	-39.39444
-7.38424	-39.39428
-7.38258	-39.39311
-7.38275	-39.39277
-7.38282	-39.39264
-7.38282	-39.39250
-7.38283	-39.39240
-7.38283	-39.39228
-7.38278	-39.39207
-7.38268	-39.39197
-7.38287	-39.39154
-7.38292	-39.39133
-7.38286	-39.39123
-7.38291	-39.39120
-7.38295	-39.39128
-7.38297	-39.39140
-7.38303	-39.39141
-7.38312	-39.39147
-7.38315	-39.39146
-7.38306	-39.39139
-7.38302	-39.39141
-7.38304	-39.39145
-7.38305	-39.39147
-7.38304	-39.39154
-7.38305	-39.39167
-7.38303	-39.39178
-7.38296	-39.39197
-7.38304	-39.39222
-7.38308	-39.39240
-7.38296	-39.39247
-7.38275	-39.39267
-7.38266	-39.39270
-7.38265	-39.39276
-7.38259	-39.39281
-7.38255	-39.39279
-7.38255	-39.39279
-7.38259	-39.39281
-7.38267	-39.39281
-7.38272	-39.39279
-7.38279	-39.39281
-7.38287	-39.39285
-7.38285	-39.39294
-7.38286	-39.39303
-7.38288	-39.39312
-7.38288	-39.39326
-7.38296	-39.39349
-7.38289	-39.39367
-7.38290	-39.39379
-7.38293	-39.39395
-7.38300	-39.39413
-7.38303	-39.39427
-7.38296	-39.39441
-7.38269	-39.39505
-7.38262	-39.39521
-7.38249	-39.39531
-7.38239	-39.39547
-7.38235	-39.39560
-7.38228	-39.39574
-7.38222	-39.39589
-7.38219	-39.39608
-7.38219	-39.39619
-7.38217	-39.39635
-7.38209	-39.39658
-7.38197	-39.39679
-7.38188	-39.39698
-7.38182	-39.39750
-7.38178	-39.39784
-7.38102	-39.39953
-7.38098	-39.39960
-7.38086	-39.39959
-7.38072	-39.39963
-7.38050	-39.39964
-7.38038	-39.39965
-7.38031	-39.39970
-7.38018	-39.39969
-7.38010	-39.39989
-7.38006	-39.40000
-7.37999	-39.40011
-7.37992	-39.40029
-7.37982	-39.40038
-7.37971	-39.40050
-7.37963	-39.40057
-7.37931	-39.40089
-7.37914	-39.40125
-7.37905	-39.40134
-7.37895	-39.40140
-7.37884	-39.40152
-7.37883	-39.40156
-7.37882	-39.40159
-7.37863	-39.40240
-7.37850	-39.40251
-7.37836	-39.40254
-7.37817	-39.40254
-7.37799	-39.40262
-7.37786	-39.40270
-7.37768	-39.40274
-7.37754	-39.40282
-7.37747	-39.40295
-7.37740	-39.40305
-7.37730	-39.40313
-7.37722	-39.40320
-7.37715	-39.40331
-7.37709	-39.40343
-7.37705	-39.40368
-7.37693	-39.40380
-7.37689	-39.40388
-7.37664	-39.40472
-7.37666	-39.40477
-7.37666	-39.40478
-7.37669	-39.40483
-7.37669	-39.40485
-7.37669	-39.40486
-7.37669	-39.40487
-7.37666	-39.40506
-7.37675	-39.40512
-7.37676	-39.40513
-7.37686	-39.40517
-7.37690	-39.40519
-7.37694	-39.40523
-7.37695	-39.40524
-7.37696	-39.40523
-7.37697	-39.40523
-7.37697	-39.40520
-7.37698	-39.40520
-7.37699	-39.40520
-7.37700	-39.40519
-7.37700	-39.40519
-7.37701	-39.40520
-7.37701	-39.40519
-7.37702	-39.40519
-7.37701	-39.40518
-7.37701	-39.40518
-7.37700	-39.40518
-7.37703	-39.40518
-7.37704	-39.40518
-7.37701	-39.40519
-7.37695	-39.40521
-7.37695	-39.40521
-7.37694	-39.40522
-7.37690	-39.40520
-7.37684	-39.40521
-7.37684	-39.40521
-7.37681	-39.40523
-7.37675	-39.40519
-7.37676	-39.40512
-7.37684	-39.40501
-7.37691	-39.40493
-7.37695	-39.40491
-7.37706	-39.40494
-7.37715	-39.40494
-7.37719	-39.40490
-7.37719	-39.40489
-7.37720	-39.40489
-7.37717	-39.40493
-7.37710	-39.40494
-7.37709	-39.40496
-7.37708	-39.40497
-7.37702	-39.40493
-7.37694	-39.40486
-7.37690	-39.40482
-7.37680	-39.40479
-7.37675	-39.40473
-7.37678	-39.40467
-7.37676	-39.40470
-7.37669	-39.40474
-7.37662	-39.40481
-7.37653	-39.40486
-7.37642	-39.40490
-7.37632	-39.40497
-7.37627	-39.40506
-7.37620	-39.40511
-7.37610	-39.40516
-7.37603	-39.40520
-7.37593	-39.40526
-7.37586	-39.40532
-7.37588	-39.40541
-7.37593	-39.40547
-7.37585	-39.40549
-7.37583	-39.40555
-7.37585	-39.40565
-7.37582	-39.40573
-7.37580	-39.40580
-7.37582	-39.40572
-7.37582	-39.40560
-7.37587	-39.40552
-7.37589	-39.40546
-7.37591	-39.40546
-7.37597	-39.40545
-7.37597	-39.40546
-7.37595	-39.40546
-7.37590	-39.40538
-7.37584	-39.40534
-7.37579	-39.40536
-7.37572	-39.40539
-7.37566	-39.40548
-7.37561	-39.40554
-7.37556	-39.40564
-7.37544	-39.40571
-7.37545	-39.40574
-7.37542	-39.40577
-7.37539	-39.40582
-7.37539	-39.40584
-7.37544	-39.40575
-7.37543	-39.40576
-7.37537	-39.40581
-7.37528	-39.40586
-7.37522	-39.40590
-7.37520	-39.40594
-7.37514	-39.40596
-7.37514	-39.40600
-7.37517	-39.40602
-7.37519	-39.40606
-7.37521	-39.40605
-7.37521	-39.40604
-7.37519	-39.40604
-7.37519	-39.40602
-7.37517	-39.40602
-7.37516	-39.40601
-7.37517	-39.40602
-7.37506	-39.40604
-7.37495	-39.40608
-7.37485	-39.40614
-7.37477	-39.40616
-7.37468	-39.40615
-7.37465	-39.40621
-7.37460	-39.40622
-7.37448	-39.40623
-7.37446	-39.40618
-7.37452	-39.40609
-7.37454	-39.40601
-7.37447	-39.40594
-7.37439	-39.40594
-7.37430	-39.40589
-7.37423	-39.40582
-7.37418	-39.40580
-7.37408	-39.40583
-7.37393	-39.40579
-7.37388	-39.40573
