# Supplementary material for: Lévy foraging patterns of rural humans
Source: PLoS One. 2018 Jun 18;13(6):e0199099. doi: 10.1371/journal.pone.0199099 (PMC6005560; doi:10.1371/journal.pone.0199099)
Supplement: S5 File — (ZIP) [file pone.0199099.s005.zip › H-04-MA/Holux_M-241_Start_20140219-034659_Finish_20140219-051001.kml]

<?xml version="1.0" encoding="UTF-8"?>
<kml xmlns="http://earth.google.com/kml/2.1">
<Document>
<Style id="normalState_TLP_Start">
<IconStyle>
<scale>1.0</scale>
<Icon>
<href>http://maps.google.com/mapfiles/kml/pal4/icon15.png</href>
</Icon>
</IconStyle>
<LabelStyle>
<scale>1.0</scale>
</LabelStyle>
</Style>
<Style id="highlightState_TLP_Start">
<IconStyle>
<scale>1.1</scale>
<Icon>
<href>http://maps.google.com/mapfiles/kml/pal4/icon7.png</href>
</Icon>
</IconStyle>
<LabelStyle>
<scale>1.1</scale>
<color>ff0000ff</color>
</LabelStyle>
</Style>
<StyleMap id="styleMap_TLP_Start">
<Pair>
<key>normal</key>
<styleUrl>#normalState_TLP_Start</styleUrl>
</Pair>
<Pair>
<key>highlight</key>
<styleUrl>#highlightState_TLP_Start</styleUrl>
</Pair>
</StyleMap>
<Style id="normalState_TLP_Finish">
<IconStyle>
<scale>1.0</scale>
<Icon>
<href>http://maps.google.com/mapfiles/kml/pal4/icon15.png</href>
</Icon>
</IconStyle>
<LabelStyle>
<scale>1.0</scale>
</LabelStyle>
</Style>
<Style id="highlightState_TLP_Finish">
<IconStyle>
<scale>1.1</scale>
<Icon>
<href>http://maps.google.com/mapfiles/kml/pal4/icon7.png</href>
</Icon>
</IconStyle>
<LabelStyle>
<scale>1.1</scale>
<color>ff0000ff</color>
</LabelStyle>
</Style>
<StyleMap id="styleMap_TLP_Finish">
<Pair>
<key>normal</key>
<styleUrl>#normalState_TLP_Finish</styleUrl>
</Pair>
<Pair>
<key>highlight</key>
<styleUrl>#highlightState_TLP_Finish</styleUrl>
</Pair>
</StyleMap>
<Style id="normalState_TLP_Normal">
<IconStyle>
<scale>1.0</scale>
<Icon>
<href>http://maps.google.com/mapfiles/kml/pal4/icon31.png</href>
</Icon>
</IconStyle>
<LabelStyle>
<scale>1.0</scale>
</LabelStyle>
</Style>
<Style id="highlightState_TLP_Normal">
<IconStyle>
<scale>1.1</scale>
<Icon>
<href>http://maps.google.com/mapfiles/kml/pal4/icon23.png</href>
</Icon>
</IconStyle>
<LabelStyle>
<scale>1.1</scale>
<color>ff0000ff</color>
</LabelStyle>
</Style>
<StyleMap id="styleMap_TLP_Normal">
<Pair>
<key>normal</key>
<styleUrl>#normalState_TLP_Normal</styleUrl>
</Pair>
<Pair>
<key>highlight</key>
<styleUrl>#highlightState_TLP_Normal</styleUrl>
</Pair>
</StyleMap>
<Style id="normalState_TLP_Photo">
<IconStyle>
<scale>1.0</scale>
<Icon>
<href>http://maps.google.com/mapfiles/kml/pal4/icon46.png</href>
</Icon>
</IconStyle>
<LabelStyle>
<scale>1.0</scale>
</LabelStyle>
</Style>
<Style id="highlightState_TLP_Photo">
<IconStyle>
<scale>1.1</scale>
<Icon>
<href>http://maps.google.com/mapfiles/kml/pal4/icon38.png</href>
</Icon>
</IconStyle>
<LabelStyle>
<scale>1.1</scale>
<color>ff0000ff</color>
</LabelStyle>
</Style>
<StyleMap id="styleMap_TLP_Photo">
<Pair>
<key>normal</key>
<styleUrl>#normalState_TLP_Photo</styleUrl>
</Pair>
<Pair>
<key>highlight</key>
<styleUrl>#highlightState_TLP_Photo</styleUrl>
</Pair>
</StyleMap>
<Style id="roadStyle">
<LineStyle>
<color>ffffff00</color>
<width>6</width>
</LineStyle>
</Style>
<Open>1</Open>
<description>Route</description>
<name>Track Log</name>
<Placemark>
<name>Route</name>
<styleUrl>#roadStyle</styleUrl>
<MultiGeometry>
<LineString>
<coordinates>
-39.4197159,-7.3769302,162.63 -39.4196091,-7.3768568,153.72 -39.4196014,-7.3769484,145.65 -39.4196854,-7.3771124,134.86 -39.4196968,-7.3771038,130.70 -39.4195442,-7.3772264,122.91 -39.4194679,-7.3772545,115.26 -39.4195213,-7.3772564,107.85 -39.4196968,-7.3772635,100.66 -39.4198112,-7.3773065,93.79 -39.4197159,-7.3773384,88.17 -39.4193039,-7.3772063,83.83 -39.4190369,-7.3774490,79.31 -39.4190292,-7.3773222,71.13 -39.4188881,-7.3772883,62.70 -39.4188232,-7.3772821,56.89 -39.4187431,-7.3772421,51.88 -39.4186401,-7.3772492,48.00 -39.4185715,-7.3772330,44.46 -39.4185677,-7.3772550,42.50 -39.4185524,-7.3772707,41.46 -39.4185867,-7.3772678,40.67 -39.4185219,-7.3773308,39.65 -39.4181671,-7.3772421,38.41 -39.4185143,-7.3772421,37.72 -39.4183769,-7.3772597,36.39 -39.4183311,-7.3772168,36.02 -39.4184570,-7.3771930,35.28 -39.4191132,-7.3769803,35.62 -39.4192467,-7.3767991,35.40 -39.4192009,-7.3765006,34.98 -39.4192085,-7.3762422,34.43 -39.4192352,-7.3759933,33.83 -39.4192390,-7.3756933,33.37 -39.4191895,-7.3756347,32.38 -39.4190941,-7.3755670,31.54 -39.4184418,-7.3747063,33.26 -39.4183388,-7.3745208,33.30 -39.4183006,-7.3744345,33.48 -39.4182854,-7.3744063,33.12 -39.4182510,-7.3744221,33.18 -39.4182243,-7.3745327,33.22 -39.4182396,-7.3747072,32.82 -39.4182663,-7.3749228,30.85 -39.4182854,-7.3751197,28.12 -39.4184303,-7.3753119,24.05 -39.4185867,-7.3755531,16.99 -39.4186478,-7.3755960,13.41 -39.4186745,-7.3756189,13.18 -39.4186897,-7.3756342,13.22 -39.4186745,-7.3756709,12.99 -39.4186592,-7.3756194,12.91 -39.4185982,-7.3756933,12.64 -39.4185333,-7.3757434,12.28 -39.4185524,-7.3756413,11.96 -39.4186287,-7.3755903,11.23 -39.4186897,-7.3756161,10.06 -39.4187737,-7.3756170,9.21 -39.4188652,-7.3755884,8.65 -39.4190216,-7.3756037,7.79 -39.4190865,-7.3756175,6.89 -39.4191895,-7.3756094,6.27 -39.4192429,-7.3755751,5.80 -39.4193344,-7.3756166,5.32 -39.4193611,-7.3756285,5.27 -39.4193573,-7.3755555,4.92 -39.4195251,-7.3754754,4.33 -39.4195938,-7.3754916,4.00 -39.4195709,-7.3755870,3.57 -39.4196472,-7.3755994,3.46 -39.4197769,-7.3755956,3.19 -39.4199028,-7.3756046,2.82 -39.4199677,-7.3755770,2.93 -39.4200478,-7.3754840,3.02 -39.4201660,-7.3754425,2.60 -39.4203262,-7.3755836,1.90 -39.4203606,-7.3755860,1.82 -39.4203987,-7.3755326,1.70 -39.4204826,-7.3755221,1.88 -39.4204941,-7.3754678,2.25 -39.4204941,-7.3754492,2.73 -39.4205284,-7.3755403,2.65 -39.4205170,-7.3756990,2.62 -39.4204292,-7.3763194,0.13 -39.4204788,-7.3763590,8.91 -39.4205208,-7.3763509,45.63 -39.4209747,-7.3763304,78.76 -39.4206009,-7.3762012,82.35 -39.4205780,-7.3760490,85.49 -39.4205437,-7.3759403,93.38 -39.4205742,-7.3758354,97.45 -39.4206352,-7.3756981,103.93 -39.4206810,-7.3756208,107.13 -39.4207420,-7.3755736,108.00 -39.4208679,-7.3755403,108.79 -39.4209633,-7.3755522,110.03 -39.4210205,-7.3756227,112.66 -39.4210548,-7.3757310,112.98 -39.4210510,-7.3757172,110.28 -39.4211349,-7.3756924,96.36 -39.4211464,-7.3756251,90.99 -39.4211464,-7.3755617,88.62 -39.4211235,-7.3755097,83.77 -39.4211197,-7.3754869,79.92 -39.4211006,-7.3754749,78.38 -39.4211082,-7.3754630,75.00 -39.4211998,-7.3754702,75.56 -39.4211960,-7.3754659,75.83 -39.4211998,-7.3754630,76.64 -39.4211578,-7.3754373,77.45 -39.4211884,-7.3754458,78.29 -39.4211311,-7.3754826,80.06 -39.4210434,-7.3755279,83.37 -39.4210167,-7.3755107,80.68 -39.4210472,-7.3754845,83.49 -39.4211311,-7.3754072,81.80 -39.4211578,-7.3753486,83.01 -39.4212112,-7.3752828,82.47 -39.4213142,-7.3752503,84.37 -39.4214287,-7.3752151,87.13 -39.4215279,-7.3751612,84.28 -39.4216080,-7.3751593,86.22 -39.4217033,-7.3751960,88.37 -39.4217682,-7.3751326,89.70 -39.4218750,-7.3751144,88.74 -39.4219856,-7.3751359,90.24 -39.4221725,-7.3751760,91.04 -39.4222908,-7.3751388,91.00 -39.4223518,-7.3751211,92.34 -39.4223518,-7.3750405,92.54 -39.4225082,-7.3750205,91.77 -39.4225578,-7.3750081,93.29 -39.4228630,-7.3750343,89.91 -39.4229012,-7.3751082,96.86 -39.4228134,-7.3751969,99.47 -39.4228477,-7.3752213,95.66 -39.4228897,-7.3752384,92.66 -39.4229622,-7.3752017,83.13 -39.4231262,-7.3751330,81.95 -39.4232483,-7.3751211,79.69 -39.4232597,-7.3751264,83.62 -39.4232559,-7.3751540,86.20 -39.4232750,-7.3751049,89.45 -39.4232445,-7.3750196,91.00 -39.4233131,-7.3750033,94.88 -39.4233742,-7.3750110,99.71 -39.4233704,-7.3750415,106.98 -39.4232712,-7.3751049,117.28 -39.4232407,-7.3752289,124.48 -39.4232292,-7.3753557,133.28 -39.4232140,-7.3754368,139.94 -39.4232445,-7.3754539,146.30 -39.4233017,-7.3753829,153.08 -39.4232750,-7.3754182,158.41 -39.4233475,-7.3755412,162.45 -39.4233398,-7.3756099,168.25 -39.4234238,-7.3757362,171.38 -39.4235268,-7.3758521,173.39 -39.4236069,-7.3759189,174.40 -39.4237862,-7.3760166,173.83 -39.4239120,-7.3761473,174.93 -39.4237785,-7.3761845,183.94 -39.4238815,-7.3763452,182.78 -39.4239693,-7.3764014,180.64 -39.4237747,-7.3762350,192.52 -39.4237785,-7.3762603,198.58 -39.4237289,-7.3762131,208.16 -39.4237061,-7.3761988,212.30 -39.4236794,-7.3762174,220.68 -39.4235954,-7.3763490,233.28 -39.4235687,-7.3764062,242.71 -39.4235725,-7.3764758,253.39 -39.4235916,-7.3765001,257.03 -39.4236107,-7.3766036,263.71 -39.4236679,-7.3767204,268.98 -39.4237022,-7.3767877,271.23 -39.4236450,-7.3768153,276.74 -39.4236069,-7.3768864,278.83 -39.4236069,-7.3770137,280.55 -39.4235420,-7.3770685,283.03 -39.4234314,-7.3769879,288.66 -39.4233704,-7.3769846,292.31 -39.4232979,-7.3770003,298.03 -39.4233208,-7.3770595,303.85 -39.4232674,-7.3770752,314.84 -39.4232025,-7.3770242,320.38 -39.4229622,-7.3770189,337.59 -39.4229050,-7.3770080,346.20 -39.4228630,-7.3770041,356.95 -39.4228668,-7.3769784,362.38 -39.4228249,-7.3769798,370.15 -39.4227905,-7.3770113,376.95 -39.4227867,-7.3770294,378.91 -39.4227943,-7.3770337,379.13 -39.4227943,-7.3770299,379.76 -39.4227943,-7.3770418,380.09 -39.4227982,-7.3769345,384.66 -39.4228821,-7.3768797,393.66 -39.4228401,-7.3769712,405.30 -39.4228134,-7.3770113,414.05 -39.4227600,-7.3770165,417.41 -39.4227867,-7.3769994,418.52 -39.4227867,-7.3769808,418.84 -39.4227180,-7.3769379,423.73 -39.4226532,-7.3769183,432.34 -39.4226379,-7.3769159,433.30 -39.4226151,-7.3769403,437.82 -39.4225502,-7.3769937,451.67 -39.4224815,-7.3770704,464.45 -39.4224777,-7.3771386,472.13 -39.4225121,-7.3771553,479.98 -39.4225159,-7.3771605,486.04 -39.4225578,-7.3771501,494.45 -39.4226036,-7.3771210,497.73 -39.4226494,-7.3770456,499.34 -39.4226418,-7.3769498,500.19 -39.4226227,-7.3769126,501.25 -39.4227676,-7.3768640,508.30 -39.4228172,-7.3767519,508.88 -39.4228668,-7.3766460,508.47 -39.4228592,-7.3764763,517.97 -39.4230118,-7.3764243,519.89 -39.4230499,-7.3763423,520.20 -39.4231453,-7.3762598,525.61 -39.4230309,-7.3761692,535.41 -39.4229927,-7.3761063,539.27 -39.4229736,-7.3761239,542.94 -39.4230576,-7.3759851,527.72 -39.4230728,-7.3758087,512.45 -39.4231224,-7.3758254,510.12 -39.4230003,-7.3757453,511.63 -39.4227486,-7.3757858,523.00 -39.4226532,-7.3757339,534.75 -39.4226418,-7.3757219,535.45 -39.4226418,-7.3757215,535.73 -39.4226799,-7.3756275,539.91 -39.4226418,-7.3756008,553.38 -39.4226265,-7.3756413,566.30 -39.4226570,-7.3757162,577.16 -39.4225998,-7.3757010,584.48 -39.4224815,-7.3756952,588.42 -39.4223518,-7.3756952,592.52 -39.4223061,-7.3756399,594.05 -39.4222107,-7.3756495,606.11 -39.4221840,-7.3756247,611.83 -39.4221954,-7.3756151,612.59 -39.4222031,-7.3756509,617.34 -39.4221573,-7.3755450,625.31 -39.4221115,-7.3755546,645.42 -39.4220848,-7.3756227,657.73 -39.4220581,-7.3756270,662.22 -39.4219513,-7.3756304,673.83 -39.4220276,-7.3755794,677.95 -39.4219704,-7.3756123,686.59 -39.4218559,-7.3756857,695.92 -39.4217949,-7.3758063,701.73 -39.4217262,-7.3758674,705.39 -39.4215469,-7.3759031,723.47 -39.4215546,-7.3758426,727.72 -39.4215355,-7.3758464,734.33 -39.4214630,-7.3758254,740.81 -39.4214172,-7.3758407,744.38 -39.4213791,-7.3758774,763.22 -39.4215698,-7.3759236,768.92 -39.4216843,-7.3759971,782.25 -39.4217415,-7.3760004,788.00 -39.4217377,-7.3759923,793.25 -39.4214973,-7.3759761,804.73 -39.4213943,-7.3758912,822.59 -39.4214020,-7.3757901,840.47 -39.4213791,-7.3756795,857.56 -39.4213753,-7.3755341,880.38 -39.4213829,-7.3753886,899.00 -39.4213524,-7.3753271,905.86 -39.4213524,-7.3752871,912.95 -39.4213562,-7.3752141,918.22 -39.4213676,-7.3751478,923.41 -39.4213600,-7.3750553,926.89 -39.4213600,-7.3749523,929.70 -39.4213524,-7.3748298,931.63 -39.4213753,-7.3747015,933.75 -39.4213943,-7.3745842,936.72 -39.4214020,-7.3744740,936.38 -39.4214287,-7.3743620,936.83 -39.4214439,-7.3742633,936.81 -39.4214935,-7.3741403,934.78 -39.4215431,-7.3739901,935.36 -39.4215775,-7.3738828,935.23 -39.4215698,-7.3737626,933.83 -39.4215660,-7.3736434,934.39 -39.4215508,-7.3736143,934.72 -39.4214287,-7.3735671,933.66 -39.4213448,-7.3735828,933.66 -39.4213257,-7.3735819,933.97 -39.4213181,-7.3735785,933.92 -39.4213028,-7.3735819,933.83 -39.4213028,-7.3735762,933.77 -39.4213562,-7.3735681,933.66 -39.4213829,-7.3734860,935.75 -39.4213676,-7.3733797,935.34 -39.4213600,-7.3732872,933.14 -39.4213142,-7.3731942,931.25 -39.4212723,-7.3730750,930.44 -39.4212112,-7.3729615,928.81 -39.4211388,-7.3728518,927.95 -39.4210701,-7.3727446,927.23 -39.4210281,-7.3726568,928.34 -39.4209938,-7.3725743,927.48 -39.4209023,-7.3725553,927.36 -39.4209251,-7.3726163,926.75 -39.4208946,-7.3726530,926.38 -39.4208717,-7.3727007,925.61 -39.4208641,-7.3727961,925.39 -39.4208031,-7.3728914,924.58 -39.4207802,-7.3729949,924.09 -39.4207077,-7.3730950,923.70 -39.4205704,-7.3730688,924.89 -39.4205589,-7.3730469,926.97 -39.4205704,-7.3730330,926.97 -39.4205627,-7.3730397,927.02 -39.4205437,-7.3731384,927.66 -39.4205284,-7.3732176,928.41 -39.4204750,-7.3731384,930.00 -39.4203720,-7.3731751,929.92 -39.4202957,-7.3731527,930.55 -39.4202156,-7.3731823,931.25 -39.4201927,-7.3731704,931.75 -39.4202080,-7.3732057,931.75 -39.4201813,-7.3732743,931.83 -39.4201927,-7.3733344,932.03 -39.4201965,-7.3733411,932.44 -39.4201622,-7.3733487,932.56 -39.4201164,-7.3732939,932.22 -39.4200439,-7.3732696,933.03 -39.4199982,-7.3732624,933.34 -39.4199715,-7.3732767,933.81 -39.4199219,-7.3732390,934.16 -39.4198647,-7.3732443,935.14 -39.4197845,-7.3732605,935.31 -39.4197350,-7.3731894,935.50 -39.4196777,-7.3731275,934.88 -39.4195786,-7.3730764,933.80 -39.4194908,-7.3730922,933.97 -39.4194603,-7.3730941,933.48 -39.4193611,-7.3730826,934.14 -39.4192734,-7.3730469,933.91 -39.4191780,-7.3729639,934.61 -39.4191055,-7.3728619,935.48 -39.4190063,-7.3727951,936.88 -39.4189491,-7.3727331,936.80 -39.4189339,-7.3727493,935.94 -39.4188385,-7.3727279,935.44 -39.4187317,-7.3726931,934.39 -39.4185753,-7.3726540,935.03 -39.4185104,-7.3726015,938.00 -39.4185257,-7.3726726,938.89 -39.4184914,-7.3727689,938.08 -39.4184990,-7.3728600,937.09 -39.4184456,-7.3729663,935.88 -39.4184189,-7.3730407,934.86 -39.4183769,-7.3731499,933.98 -39.4183159,-7.3732476,933.66 -39.4182472,-7.3732686,934.95 -39.4181976,-7.3732743,935.83 -39.4182701,-7.3732805,935.83 -39.4183693,-7.3733273,935.73 -39.4184875,-7.3733277,937.42 -39.4184952,-7.3733578,937.44 -39.4184914,-7.3733740,936.89 -39.4184380,-7.3733430,936.58 -39.4183578,-7.3733110,936.33 -39.4183121,-7.3732376,935.86 -39.4182968,-7.3733554,936.08 -39.4183540,-7.3734636,935.45 -39.4183922,-7.3735833,935.33 -39.4183769,-7.3736496,936.27 -39.4183769,-7.3736944,936.52 -39.4183693,-7.3737116,936.98 -39.4183083,-7.3737588,936.58 -39.4182510,-7.3737283,937.13 -39.4181442,-7.3737488,937.14 -39.4181213,-7.3738322,936.67 -39.4181290,-7.3739347,936.25 -39.4182014,-7.3740306,936.36 -39.4182434,-7.3741646,936.05 -39.4183998,-7.3742194,934.73 -39.4184761,-7.3741884,932.27 -39.4184647,-7.3742781,930.47 -39.4184456,-7.3743925,928.05 -39.4184303,-7.3744435,925.91 -39.4184151,-7.3744397,925.66 -39.4183006,-7.3744664,926.00 -39.4183121,-7.3744740,925.81 -39.4182930,-7.3745503,925.77 -39.4183426,-7.3746371,925.20 -39.4183693,-7.3747673,925.36 -39.4184380,-7.3748903,925.73 -39.4184799,-7.3750029,924.88 -39.4184837,-7.3751287,923.39 -39.4184608,-7.3752670,923.55 -39.4184227,-7.3753805,923.70 -39.4184265,-7.3755212,923.25 -39.4184265,-7.3756423,922.59 -39.4183846,-7.3757262,922.50 -39.4183540,-7.3758459,921.39 -39.4182892,-7.3759198,921.20 -39.4182663,-7.3759346,922.67 -39.4183464,-7.3759336,922.36 -39.4184494,-7.3759975,921.84 -39.4185257,-7.3760729,921.91 -39.4185524,-7.3761930,921.53 -39.4186249,-7.3763299,920.92 -39.4186554,-7.3764381,921.08 -39.4186859,-7.3765554,921.27 -39.4187622,-7.3766823,922.34 -39.4188080,-7.3767982,922.02 -39.4188194,-7.3769355,921.83 -39.4188728,-7.3770633,921.70 -39.4188004,-7.3771868,921.73 -39.4187317,-7.3772631,921.06 -39.4186859,-7.3772583,921.69 -39.4186935,-7.3772664,921.66 -39.4187012,-7.3772817,921.69 -39.4187050,-7.3772893,921.72 -39.4187012,-7.3772902,921.77 -39.4187012,-7.3772926,921.78 -39.4187164,-7.3772945,921.50 -39.4187164,-7.3772955,921.50 -39.4187241,-7.3772993,921.72 -39.4187469,-7.3772202,923.00 -39.4187012,-7.3771620,924.20 -39.4185753,-7.3771486,923.91 -39.4184532,-7.3771625,924.28 -39.4183540,-7.3772349,922.48 -39.4182587,-7.3773475,921.50 -39.4182091,-7.3774257,921.09 -39.4181442,-7.3775687,920.63 -39.4180832,-7.3776660,918.47 -39.4179955,-7.3777537,916.06 -39.4179344,-7.3778419,913.91 -39.4179306,-7.3779850,913.66 -39.4178467,-7.3780813,913.39 -39.4177856,-7.3781390,912.17 -39.4177513,-7.3782272,913.64 -39.4176636,-7.3783555,914.02 -39.4175224,-7.3784113,913.28 -39.4173698,-7.3783684,914.44 -39.4172974,-7.3784156,914.06 -39.4171906,-7.3784471,914.13 -39.4171028,-7.3785167,913.55 -39.4169540,-7.3785782,913.39 -39.4168167,-7.3785791,914.56 -39.4167023,-7.3785825,917.02 -39.4166222,-7.3786263,917.16 -39.4164963,-7.3786802,918.38 -39.4163742,-7.3787141,919.13 -39.4162674,-7.3787475,918.70 -39.4161148,-7.3786974,918.39 -39.4160233,-7.3786998,918.75 -39.4159241,-7.3787141,920.70 -39.4158134,-7.3787794,920.72 -39.4157219,-7.3788538,921.42 -39.4157333,-7.3789296,922.06 -39.4157028,-7.3789639,921.73 -39.4157143,-7.3789787,921.69 -39.4157143,-7.3789845,921.64 -39.4157143,-7.3789840,921.69 -39.4157104,-7.3789849,921.69 -39.4157104,-7.3789830,921.67 -39.4157143,-7.3789802,921.70 -39.4157257,-7.3789849,921.78 -39.4157639,-7.3789968,922.05 -39.4157104,-7.3789744,922.53 -39.4156685,-7.3789444,922.55 -39.4156685,-7.3789430,922.58 -39.4156799,-7.3789573,922.55 -39.4156761,-7.3789563,922.58 -39.4156723,-7.3789549,922.63 -39.4156685,-7.3789568,922.67 -39.4156723,-7.3789558,922.72 -39.4156723,-7.3789511,922.78 -39.4157104,-7.3789949,923.20 -39.4157448,-7.3789873,923.55 -39.4157486,-7.3789878,923.59 -39.4157448,-7.3789835,923.61 -39.4157410,-7.3789783,923.66 -39.4157333,-7.3789806,923.69 -39.4157219,-7.3789930,923.69 -39.4156723,-7.3789425,923.58 -39.4156837,-7.3789554,923.95 -39.4156799,-7.3789535,923.94 -39.4156723,-7.3789520,923.92 -39.4156723,-7.3789511,923.95 -39.4156609,-7.3789463,924.22 -39.4156570,-7.3789439,924.33 -39.4156609,-7.3789444,924.34 -39.4156609,-7.3789444,924.36 -39.4156609,-7.3789444,924.36 -39.4156609,-7.3789439,924.36 </coordinates>
</LineString>
</MultiGeometry>
</Placemark>
<Folder>
<name>waypoints</name>
<Placemark>
<name>
Wed Feb 19 15:16:59 2014 S=0.61 Km/hr
</name>
<styleUrl>
#styleMap_TLP_Start
</styleUrl>
<Point>
<coordinates>
-39.4197159,-7.3769302,162.63
</coordinates>
</Point>
</Placemark>
<Placemark>
<name>
Wed Feb 19 15:17:09 2014 S=0.72 Km/hr
</name>
<styleUrl>
#styleMap_TLP_Normal
</styleUrl>
<Point>
<coordinates>
-39.4196091,-7.3768568,153.72
</coordinates>
</Point>
</Placemark>
<Placemark>
<name>
Wed Feb 19 15:17:19 2014 S=3.36 Km/hr
</name>
<styleUrl>
#styleMap_TLP_Normal
</styleUrl>
<Point>
<coordinates>
-39.4196014,-7.3769484,145.65
</coordinates>
</Point>
</Placemark>
<Placemark>
<name>
Wed Feb 19 15:17:29 2014 S=4.78 Km/hr
</name>
<styleUrl>
#styleMap_TLP_Normal
</styleUrl>
<Point>
<coordinates>
-39.4196854,-7.3771124,134.86
</coordinates>
</Point>
</Placemark>
<Placemark>
<name>
Wed Feb 19 15:17:39 2014 S=3.16 Km/hr
</name>
<styleUrl>
#styleMap_TLP_Normal
</styleUrl>
<Point>
<coordinates>
-39.4196968,-7.3771038,130.70
</coordinates>
</Point>
</Placemark>
<Placemark>
<name>
Wed Feb 19 15:17:49 2014 S=4.13 Km/hr
</name>
<styleUrl>
#styleMap_TLP_Normal
</styleUrl>
<Point>
<coordinates>
-39.4195442,-7.3772264,122.91
</coordinates>
</Point>
</Placemark>
<Placemark>
<name>
Wed Feb 19 15:17:59 2014 S=8.73 Km/hr
</name>
<styleUrl>
#styleMap_TLP_Normal
</styleUrl>
<Point>
<coordinates>
-39.4194679,-7.3772545,115.26
</coordinates>
</Point>
</Placemark>
<Placemark>
<name>
Wed Feb 19 15:18:09 2014 S=1.44 Km/hr
</name>
<styleUrl>
#styleMap_TLP_Normal
</styleUrl>
<Point>
<coordinates>
-39.4195213,-7.3772564,107.85
</coordinates>
</Point>
</Placemark>
<Placemark>
<name>
Wed Feb 19 15:18:19 2014 S=3.34 Km/hr
</name>
<styleUrl>
#styleMap_TLP_Normal
</styleUrl>
<Point>
<coordinates>
-39.4196968,-7.3772635,100.66
</coordinates>
</Point>
</Placemark>
<Placemark>
<name>
Wed Feb 19 15:18:29 2014 S=1.61 Km/hr
</name>
<styleUrl>
#styleMap_TLP_Normal
</styleUrl>
<Point>
<coordinates>
-39.4198112,-7.3773065,93.79
</coordinates>
</Point>
</Placemark>
<Placemark>
<name>
Wed Feb 19 15:18:39 2014 S=3.83 Km/hr
</name>
<styleUrl>
#styleMap_TLP_Normal
</styleUrl>
<Point>
<coordinates>
-39.4197159,-7.3773384,88.17
</coordinates>
</Point>
</Placemark>
<Placemark>
<name>
Wed Feb 19 15:18:49 2014 S=2.55 Km/hr
</name>
<styleUrl>
#styleMap_TLP_Normal
</styleUrl>
<Point>
<coordinates>
-39.4193039,-7.3772063,83.83
</coordinates>
</Point>
</Placemark>
<Placemark>
<name>
Wed Feb 19 15:18:59 2014 S=0.91 Km/hr
</name>
<styleUrl>
#styleMap_TLP_Normal
</styleUrl>
<Point>
<coordinates>
-39.4190369,-7.3774490,79.31
</coordinates>
</Point>
</Placemark>
<Placemark>
<name>
Wed Feb 19 15:19:09 2014 S=1.50 Km/hr
</name>
<styleUrl>
#styleMap_TLP_Normal
</styleUrl>
<Point>
<coordinates>
-39.4190292,-7.3773222,71.13
</coordinates>
</Point>
</Placemark>
<Placemark>
<name>
Wed Feb 19 15:19:19 2014 S=1.67 Km/hr
</name>
<styleUrl>
#styleMap_TLP_Normal
</styleUrl>
<Point>
<coordinates>
-39.4188881,-7.3772883,62.70
</coordinates>
</Point>
</Placemark>
<Placemark>
<name>
Wed Feb 19 15:19:29 2014 S=0.27 Km/hr
</name>
<styleUrl>
#styleMap_TLP_Normal
</styleUrl>
<Point>
<coordinates>
-39.4188232,-7.3772821,56.89
</coordinates>
</Point>
</Placemark>
<Placemark>
<name>
Wed Feb 19 15:19:39 2014 S=0.81 Km/hr
</name>
<styleUrl>
#styleMap_TLP_Normal
</styleUrl>
<Point>
<coordinates>
-39.4187431,-7.3772421,51.88
</coordinates>
</Point>
</Placemark>
<Placemark>
<name>
Wed Feb 19 15:19:49 2014 S=2.08 Km/hr
</name>
<styleUrl>
#styleMap_TLP_Normal
</styleUrl>
<Point>
<coordinates>
-39.4186401,-7.3772492,48.00
</coordinates>
</Point>
</Placemark>
<Placemark>
<name>
Wed Feb 19 15:19:59 2014 S=0.66 Km/hr
</name>
<styleUrl>
#styleMap_TLP_Normal
</styleUrl>
<Point>
<coordinates>
-39.4185715,-7.3772330,44.46
</coordinates>
</Point>
</Placemark>
<Placemark>
<name>
Wed Feb 19 15:20:09 2014 S=1.23 Km/hr
</name>
<styleUrl>
#styleMap_TLP_Normal
</styleUrl>
<Point>
<coordinates>
-39.4185677,-7.3772550,42.50
</coordinates>
</Point>
</Placemark>
<Placemark>
<name>
Wed Feb 19 15:20:20 2014 S=3.80 Km/hr
</name>
<styleUrl>
#styleMap_TLP_Normal
</styleUrl>
<Point>
<coordinates>
-39.4185524,-7.3772707,41.46
</coordinates>
</Point>
</Placemark>
<Placemark>
<name>
Wed Feb 19 15:20:30 2014 S=2.21 Km/hr
</name>
<styleUrl>
#styleMap_TLP_Normal
</styleUrl>
<Point>
<coordinates>
-39.4185867,-7.3772678,40.67
</coordinates>
</Point>
</Placemark>
<Placemark>
<name>
Wed Feb 19 15:20:40 2014 S=2.59 Km/hr
</name>
<styleUrl>
#styleMap_TLP_Normal
</styleUrl>
<Point>
<coordinates>
-39.4185219,-7.3773308,39.65
</coordinates>
</Point>
</Placemark>
<Placemark>
<name>
Wed Feb 19 15:20:50 2014 S=2.14 Km/hr
</name>
<styleUrl>
#styleMap_TLP_Normal
</styleUrl>
<Point>
<coordinates>
-39.4181671,-7.3772421,38.41
</coordinates>
</Point>
</Placemark>
<Placemark>
<name>
Wed Feb 19 15:21:00 2014 S=2.63 Km/hr
</name>
<styleUrl>
#styleMap_TLP_Normal
</styleUrl>
<Point>
<coordinates>
-39.4185143,-7.3772421,37.72
</coordinates>
</Point>
</Placemark>
<Placemark>
<name>
Wed Feb 19 15:21:10 2014 S=2.59 Km/hr
</name>
<styleUrl>
#styleMap_TLP_Normal
</styleUrl>
<Point>
<coordinates>
-39.4183769,-7.3772597,36.39
</coordinates>
</Point>
</Placemark>
<Placemark>
<name>
Wed Feb 19 15:21:20 2014 S=3.55 Km/hr
</name>
<styleUrl>
#styleMap_TLP_Normal
</styleUrl>
<Point>
<coordinates>
-39.4183311,-7.3772168,36.02
</coordinates>
</Point>
</Placemark>
<Placemark>
<name>
Wed Feb 19 15:21:30 2014 S=0.74 Km/hr
</name>
<styleUrl>
#styleMap_TLP_Normal
</styleUrl>
<Point>
<coordinates>
-39.4184570,-7.3771930,35.28
</coordinates>
</Point>
</Placemark>
<Placemark>
<name>
Wed Feb 19 15:21:41 2014 S=0.71 Km/hr
</name>
<styleUrl>
#styleMap_TLP_Normal
</styleUrl>
<Point>
<coordinates>
-39.4191132,-7.3769803,35.62
</coordinates>
</Point>
</Placemark>
<Placemark>
<name>
Wed Feb 19 15:21:51 2014 S=1.63 Km/hr
</name>
<styleUrl>
#styleMap_TLP_Normal
</styleUrl>
<Point>
<coordinates>
-39.4192467,-7.3767991,35.40
</coordinates>
</Point>
</Placemark>
<Placemark>
<name>
Wed Feb 19 15:22:01 2014 S=1.21 Km/hr
</name>
<styleUrl>
#styleMap_TLP_Normal
</styleUrl>
<Point>
<coordinates>
-39.4192009,-7.3765006,34.98
</coordinates>
</Point>
</Placemark>
<Placemark>
<name>
Wed Feb 19 15:22:11 2014 S=1.91 Km/hr
</name>
<styleUrl>
#styleMap_TLP_Normal
</styleUrl>
<Point>
<coordinates>
-39.4192085,-7.3762422,34.43
</coordinates>
</Point>
</Placemark>
<Placemark>
<name>
Wed Feb 19 15:22:21 2014 S=0.79 Km/hr
</name>
<styleUrl>
#styleMap_TLP_Normal
</styleUrl>
<Point>
<coordinates>
-39.4192352,-7.3759933,33.83
</coordinates>
</Point>
</Placemark>
<Placemark>
<name>
Wed Feb 19 15:22:31 2014 S=2.04 Km/hr
</name>
<styleUrl>
#styleMap_TLP_Normal
</styleUrl>
<Point>
<coordinates>
-39.4192390,-7.3756933,33.37
</coordinates>
</Point>
</Placemark>
<Placemark>
<name>
Wed Feb 19 15:22:41 2014 S=1.60 Km/hr
</name>
<styleUrl>
#styleMap_TLP_Normal
</styleUrl>
<Point>
<coordinates>
-39.4191895,-7.3756347,32.38
</coordinates>
</Point>
</Placemark>
<Placemark>
<name>
Wed Feb 19 15:22:51 2014 S=1.52 Km/hr
</name>
<styleUrl>
#styleMap_TLP_Normal
</styleUrl>
<Point>
<coordinates>
-39.4190941,-7.3755670,31.54
</coordinates>
</Point>
</Placemark>
<Placemark>
<name>
Wed Feb 19 15:23:01 2014 S=4.41 Km/hr
</name>
<styleUrl>
#styleMap_TLP_Normal
</styleUrl>
<Point>
<coordinates>
-39.4184418,-7.3747063,33.26
</coordinates>
</Point>
</Placemark>
<Placemark>
<name>
Wed Feb 19 15:23:11 2014 S=1.66 Km/hr
</name>
<styleUrl>
#styleMap_TLP_Normal
</styleUrl>
<Point>
<coordinates>
-39.4183388,-7.3745208,33.30
</coordinates>
</Point>
</Placemark>
<Placemark>
<name>
Wed Feb 19 15:23:21 2014 S=1.76 Km/hr
</name>
<styleUrl>
#styleMap_TLP_Normal
</styleUrl>
<Point>
<coordinates>
-39.4183006,-7.3744345,33.48
</coordinates>
</Point>
</Placemark>
<Placemark>
<name>
Wed Feb 19 15:23:31 2014 S=0.91 Km/hr
</name>
<styleUrl>
#styleMap_TLP_Normal
</styleUrl>
<Point>
<coordinates>
-39.4182854,-7.3744063,33.12
</coordinates>
</Point>
</Placemark>
<Placemark>
<name>
Wed Feb 19 15:23:41 2014 S=1.88 Km/hr
</name>
<styleUrl>
#styleMap_TLP_Normal
</styleUrl>
<Point>
<coordinates>
-39.4182510,-7.3744221,33.18
</coordinates>
</Point>
</Placemark>
<Placemark>
<name>
Wed Feb 19 15:23:51 2014 S=5.62 Km/hr
</name>
<styleUrl>
#styleMap_TLP_Normal
</styleUrl>
<Point>
<coordinates>
-39.4182243,-7.3745327,33.22
</coordinates>
</Point>
</Placemark>
<Placemark>
<name>
Wed Feb 19 15:24:01 2014 S=6.25 Km/hr
</name>
<styleUrl>
#styleMap_TLP_Normal
</styleUrl>
<Point>
<coordinates>
-39.4182396,-7.3747072,32.82
</coordinates>
</Point>
</Placemark>
<Placemark>
<name>
Wed Feb 19 15:24:11 2014 S=5.32 Km/hr
</name>
<styleUrl>
#styleMap_TLP_Normal
</styleUrl>
<Point>
<coordinates>
-39.4182663,-7.3749228,30.85
</coordinates>
</Point>
</Placemark>
<Placemark>
<name>
Wed Feb 19 15:24:21 2014 S=5.84 Km/hr
</name>
<styleUrl>
#styleMap_TLP_Normal
</styleUrl>
<Point>
<coordinates>
-39.4182854,-7.3751197,28.12
</coordinates>
</Point>
</Placemark>
<Placemark>
<name>
Wed Feb 19 15:24:31 2014 S=9.01 Km/hr
</name>
<styleUrl>
#styleMap_TLP_Normal
</styleUrl>
<Point>
<coordinates>
-39.4184303,-7.3753119,24.05
</coordinates>
</Point>
</Placemark>
<Placemark>
<name>
Wed Feb 19 15:24:41 2014 S=4.54 Km/hr
</name>
<styleUrl>
#styleMap_TLP_Normal
</styleUrl>
<Point>
<coordinates>
-39.4185867,-7.3755531,16.99
</coordinates>
</Point>
</Placemark>
<Placemark>
<name>
Wed Feb 19 15:24:51 2014 S=1.44 Km/hr
</name>
<styleUrl>
#styleMap_TLP_Normal
</styleUrl>
<Point>
<coordinates>
-39.4186478,-7.3755960,13.41
</coordinates>
</Point>
</Placemark>
<Placemark>
<name>
Wed Feb 19 15:25:01 2014 S=0.41 Km/hr
</name>
<styleUrl>
#styleMap_TLP_Normal
</styleUrl>
<Point>
<coordinates>
-39.4186745,-7.3756189,13.18
</coordinates>
</Point>
</Placemark>
<Placemark>
<name>
Wed Feb 19 15:25:11 2014 S=0.43 Km/hr
</name>
<styleUrl>
#styleMap_TLP_Normal
</styleUrl>
<Point>
<coordinates>
-39.4186897,-7.3756342,13.22
</coordinates>
</Point>
</Placemark>
<Placemark>
<name>
Wed Feb 19 15:25:21 2014 S=0.51 Km/hr
</name>
<styleUrl>
#styleMap_TLP_Normal
</styleUrl>
<Point>
<coordinates>
-39.4186745,-7.3756709,12.99
</coordinates>
</Point>
</Placemark>
<Placemark>
<name>
Wed Feb 19 15:25:31 2014 S=2.21 Km/hr
</name>
<styleUrl>
#styleMap_TLP_Normal
</styleUrl>
<Point>
<coordinates>
-39.4186592,-7.3756194,12.91
</coordinates>
</Point>
</Placemark>
<Placemark>
<name>
Wed Feb 19 15:25:41 2014 S=3.46 Km/hr
</name>
<styleUrl>
#styleMap_TLP_Normal
</styleUrl>
<Point>
<coordinates>
-39.4185982,-7.3756933,12.64
</coordinates>
</Point>
</Placemark>
<Placemark>
<name>
Wed Feb 19 15:25:51 2014 S=0.81 Km/hr
</name>
<styleUrl>
#styleMap_TLP_Normal
</styleUrl>
<Point>
<coordinates>
-39.4185333,-7.3757434,12.28
</coordinates>
</Point>
</Placemark>
<Placemark>
<name>
Wed Feb 19 15:26:01 2014 S=4.52 Km/hr
</name>
<styleUrl>
#styleMap_TLP_Normal
</styleUrl>
<Point>
<coordinates>
-39.4185524,-7.3756413,11.96
</coordinates>
</Point>
</Placemark>
<Placemark>
<name>
Wed Feb 19 15:26:11 2014 S=5.79 Km/hr
</name>
<styleUrl>
#styleMap_TLP_Normal
</styleUrl>
<Point>
<coordinates>
-39.4186287,-7.3755903,11.23
</coordinates>
</Point>
</Placemark>
<Placemark>
<name>
Wed Feb 19 15:26:21 2014 S=1.14 Km/hr
</name>
<styleUrl>
#styleMap_TLP_Normal
</styleUrl>
<Point>
<coordinates>
-39.4186897,-7.3756161,10.06
</coordinates>
</Point>
</Placemark>
<Placemark>
<name>
Wed Feb 19 15:26:31 2014 S=3.17 Km/hr
</name>
<styleUrl>
#styleMap_TLP_Normal
</styleUrl>
<Point>
<coordinates>
-39.4187737,-7.3756170,9.21
</coordinates>
</Point>
</Placemark>
<Placemark>
<name>
Wed Feb 19 15:26:41 2014 S=2.15 Km/hr
</name>
<styleUrl>
#styleMap_TLP_Normal
</styleUrl>
<Point>
<coordinates>
-39.4188652,-7.3755884,8.65
</coordinates>
</Point>
</Placemark>
<Placemark>
<name>
Wed Feb 19 15:26:51 2014 S=2.81 Km/hr
</name>
<styleUrl>
#styleMap_TLP_Normal
</styleUrl>
<Point>
<coordinates>
-39.4190216,-7.3756037,7.79
</coordinates>
</Point>
</Placemark>
<Placemark>
<name>
Wed Feb 19 15:27:01 2014 S=3.14 Km/hr
</name>
<styleUrl>
#styleMap_TLP_Normal
</styleUrl>
<Point>
<coordinates>
-39.4190865,-7.3756175,6.89
</coordinates>
</Point>
</Placemark>
<Placemark>
<name>
Wed Feb 19 15:27:11 2014 S=1.87 Km/hr
</name>
<styleUrl>
#styleMap_TLP_Normal
</styleUrl>
<Point>
<coordinates>
-39.4191895,-7.3756094,6.27
</coordinates>
</Point>
</Placemark>
<Placemark>
<name>
Wed Feb 19 15:27:21 2014 S=1.49 Km/hr
</name>
<styleUrl>
#styleMap_TLP_Normal
</styleUrl>
<Point>
<coordinates>
-39.4192429,-7.3755751,5.80
</coordinates>
</Point>
</Placemark>
<Placemark>
<name>
Wed Feb 19 15:27:31 2014 S=2.16 Km/hr
</name>
<styleUrl>
#styleMap_TLP_Normal
</styleUrl>
<Point>
<coordinates>
-39.4193344,-7.3756166,5.32
</coordinates>
</Point>
</Placemark>
<Placemark>
<name>
Wed Feb 19 15:27:41 2014 S=2.61 Km/hr
</name>
<styleUrl>
#styleMap_TLP_Normal
</styleUrl>
<Point>
<coordinates>
-39.4193611,-7.3756285,5.27
</coordinates>
</Point>
</Placemark>
<Placemark>
<name>
Wed Feb 19 15:27:51 2014 S=1.42 Km/hr
</name>
<styleUrl>
#styleMap_TLP_Normal
</styleUrl>
<Point>
<coordinates>
-39.4193573,-7.3755555,4.92
</coordinates>
</Point>
</Placemark>
<Placemark>
<name>
Wed Feb 19 15:28:01 2014 S=4.02 Km/hr
</name>
<styleUrl>
#styleMap_TLP_Normal
</styleUrl>
<Point>
<coordinates>
-39.4195251,-7.3754754,4.33
</coordinates>
</Point>
</Placemark>
<Placemark>
<name>
Wed Feb 19 15:28:11 2014 S=0.79 Km/hr
</name>
<styleUrl>
#styleMap_TLP_Normal
</styleUrl>
<Point>
<coordinates>
-39.4195938,-7.3754916,4.00
</coordinates>
</Point>
</Placemark>
<Placemark>
<name>
Wed Feb 19 15:28:21 2014 S=1.97 Km/hr
</name>
<styleUrl>
#styleMap_TLP_Normal
</styleUrl>
<Point>
<coordinates>
-39.4195709,-7.3755870,3.57
</coordinates>
</Point>
</Placemark>
<Placemark>
<name>
Wed Feb 19 15:28:31 2014 S=3.10 Km/hr
</name>
<styleUrl>
#styleMap_TLP_Normal
</styleUrl>
<Point>
<coordinates>
-39.4196472,-7.3755994,3.46
</coordinates>
</Point>
</Placemark>
<Placemark>
<name>
Wed Feb 19 15:28:41 2014 S=1.69 Km/hr
</name>
<styleUrl>
#styleMap_TLP_Normal
</styleUrl>
<Point>
<coordinates>
-39.4197769,-7.3755956,3.19
</coordinates>
</Point>
</Placemark>
<Placemark>
<name>
Wed Feb 19 15:28:51 2014 S=1.02 Km/hr
</name>
<styleUrl>
#styleMap_TLP_Normal
</styleUrl>
<Point>
<coordinates>
-39.4199028,-7.3756046,2.82
</coordinates>
</Point>
</Placemark>
<Placemark>
<name>
Wed Feb 19 15:29:01 2014 S=1.68 Km/hr
</name>
<styleUrl>
#styleMap_TLP_Normal
</styleUrl>
<Point>
<coordinates>
-39.4199677,-7.3755770,2.93
</coordinates>
</Point>
</Placemark>
<Placemark>
<name>
Wed Feb 19 15:29:11 2014 S=2.24 Km/hr
</name>
<styleUrl>
#styleMap_TLP_Normal
</styleUrl>
<Point>
<coordinates>
-39.4200478,-7.3754840,3.02
</coordinates>
</Point>
</Placemark>
<Placemark>
<name>
Wed Feb 19 15:29:21 2014 S=4.49 Km/hr
</name>
<styleUrl>
#styleMap_TLP_Normal
</styleUrl>
<Point>
<coordinates>
-39.4201660,-7.3754425,2.60
</coordinates>
</Point>
</Placemark>
<Placemark>
<name>
Wed Feb 19 15:29:31 2014 S=2.12 Km/hr
</name>
<styleUrl>
#styleMap_TLP_Normal
</styleUrl>
<Point>
<coordinates>
-39.4203262,-7.3755836,1.90
</coordinates>
</Point>
</Placemark>
<Placemark>
<name>
Wed Feb 19 15:29:41 2014 S=1.52 Km/hr
</name>
<styleUrl>
#styleMap_TLP_Normal
</styleUrl>
<Point>
<coordinates>
-39.4203606,-7.3755860,1.82
</coordinates>
</Point>
</Placemark>
<Placemark>
<name>
Wed Feb 19 15:29:51 2014 S=2.29 Km/hr
</name>
<styleUrl>
#styleMap_TLP_Normal
</styleUrl>
<Point>
<coordinates>
-39.4203987,-7.3755326,1.70
</coordinates>
</Point>
</Placemark>
<Placemark>
<name>
Wed Feb 19 15:30:01 2014 S=1.87 Km/hr
</name>
<styleUrl>
#styleMap_TLP_Normal
</styleUrl>
<Point>
<coordinates>
-39.4204826,-7.3755221,1.88
</coordinates>
</Point>
</Placemark>
<Placemark>
<name>
Wed Feb 19 15:30:11 2014 S=1.40 Km/hr
</name>
<styleUrl>
#styleMap_TLP_Normal
</styleUrl>
<Point>
<coordinates>
-39.4204941,-7.3754678,2.25
</coordinates>
</Point>
</Placemark>
<Placemark>
<name>
Wed Feb 19 15:30:21 2014 S=0.23 Km/hr
</name>
<styleUrl>
#styleMap_TLP_Normal
</styleUrl>
<Point>
<coordinates>
-39.4204941,-7.3754492,2.73
</coordinates>
</Point>
</Placemark>
<Placemark>
<name>
Wed Feb 19 15:30:31 2014 S=1.49 Km/hr
</name>
<styleUrl>
#styleMap_TLP_Normal
</styleUrl>
<Point>
<coordinates>
-39.4205284,-7.3755403,2.65
</coordinates>
</Point>
</Placemark>
<Placemark>
<name>
Wed Feb 19 15:30:41 2014 S=0.39 Km/hr
</name>
<styleUrl>
#styleMap_TLP_Normal
</styleUrl>
<Point>
<coordinates>
-39.4205170,-7.3756990,2.62
</coordinates>
</Point>
</Placemark>
<Placemark>
<name>
Wed Feb 19 15:30:51 2014 S=1.37 Km/hr
</name>
<styleUrl>
#styleMap_TLP_Normal
</styleUrl>
<Point>
<coordinates>
-39.4204292,-7.3763194,0.13
</coordinates>
</Point>
</Placemark>
<Placemark>
<name>
Wed Feb 19 15:31:01 2014 S=2.69 Km/hr
</name>
<styleUrl>
#styleMap_TLP_Normal
</styleUrl>
<Point>
<coordinates>
-39.4204788,-7.3763590,8.91
</coordinates>
</Point>
</Placemark>
<Placemark>
<name>
Wed Feb 19 15:31:11 2014 S=2.71 Km/hr
</name>
<styleUrl>
#styleMap_TLP_Normal
</styleUrl>
<Point>
<coordinates>
-39.4205208,-7.3763509,45.63
</coordinates>
</Point>
</Placemark>
<Placemark>
<name>
Wed Feb 19 15:31:21 2014 S=2.93 Km/hr
</name>
<styleUrl>
#styleMap_TLP_Normal
</styleUrl>
<Point>
<coordinates>
-39.4209747,-7.3763304,78.76
</coordinates>
</Point>
</Placemark>
<Placemark>
<name>
Wed Feb 19 15:31:31 2014 S=1.45 Km/hr
</name>
<styleUrl>
#styleMap_TLP_Normal
</styleUrl>
<Point>
<coordinates>
-39.4206009,-7.3762012,82.35
</coordinates>
</Point>
</Placemark>
<Placemark>
<name>
Wed Feb 19 15:31:41 2014 S=4.41 Km/hr
</name>
<styleUrl>
#styleMap_TLP_Normal
</styleUrl>
<Point>
<coordinates>
-39.4205780,-7.3760490,85.49
</coordinates>
</Point>
</Placemark>
<Placemark>
<name>
Wed Feb 19 15:31:51 2014 S=1.94 Km/hr
</name>
<styleUrl>
#styleMap_TLP_Normal
</styleUrl>
<Point>
<coordinates>
-39.4205437,-7.3759403,93.38
</coordinates>
</Point>
</Placemark>
<Placemark>
<name>
Wed Feb 19 15:32:01 2014 S=2.56 Km/hr
</name>
<styleUrl>
#styleMap_TLP_Normal
</styleUrl>
<Point>
<coordinates>
-39.4205742,-7.3758354,97.45
</coordinates>
</Point>
</Placemark>
<Placemark>
<name>
Wed Feb 19 15:32:11 2014 S=3.80 Km/hr
</name>
<styleUrl>
#styleMap_TLP_Normal
</styleUrl>
<Point>
<coordinates>
-39.4206352,-7.3756981,103.93
</coordinates>
</Point>
</Placemark>
<Placemark>
<name>
Wed Feb 19 15:32:21 2014 S=1.65 Km/hr
</name>
<styleUrl>
#styleMap_TLP_Normal
</styleUrl>
<Point>
<coordinates>
-39.4206810,-7.3756208,107.13
</coordinates>
</Point>
</Placemark>
<Placemark>
<name>
Wed Feb 19 15:32:31 2014 S=1.61 Km/hr
</name>
<styleUrl>
#styleMap_TLP_Normal
</styleUrl>
<Point>
<coordinates>
-39.4207420,-7.3755736,108.00
</coordinates>
</Point>
</Placemark>
<Placemark>
<name>
Wed Feb 19 15:32:41 2014 S=1.25 Km/hr
</name>
<styleUrl>
#styleMap_TLP_Normal
</styleUrl>
<Point>
<coordinates>
-39.4208679,-7.3755403,108.79
</coordinates>
</Point>
</Placemark>
<Placemark>
<name>
Wed Feb 19 15:32:51 2014 S=0.20 Km/hr
</name>
<styleUrl>
#styleMap_TLP_Normal
</styleUrl>
<Point>
<coordinates>
-39.4209633,-7.3755522,110.03
</coordinates>
</Point>
</Placemark>
<Placemark>
<name>
Wed Feb 19 15:33:01 2014 S=3.35 Km/hr
</name>
<styleUrl>
#styleMap_TLP_Normal
</styleUrl>
<Point>
<coordinates>
-39.4210205,-7.3756227,112.66
</coordinates>
</Point>
</Placemark>
<Placemark>
<name>
Wed Feb 19 15:33:11 2014 S=1.27 Km/hr
</name>
<styleUrl>
#styleMap_TLP_Normal
</styleUrl>
<Point>
<coordinates>
-39.4210548,-7.3757310,112.98
</coordinates>
</Point>
</Placemark>
<Placemark>
<name>
Wed Feb 19 15:33:21 2014 S=0.48 Km/hr
</name>
<styleUrl>
#styleMap_TLP_Normal
</styleUrl>
<Point>
<coordinates>
-39.4210510,-7.3757172,110.28
</coordinates>
</Point>
</Placemark>
<Placemark>
<name>
Wed Feb 19 15:33:31 2014 S=1.90 Km/hr
</name>
<styleUrl>
#styleMap_TLP_Normal
</styleUrl>
<Point>
<coordinates>
-39.4211349,-7.3756924,96.36
</coordinates>
</Point>
</Placemark>
<Placemark>
<name>
Wed Feb 19 15:33:41 2014 S=1.45 Km/hr
</name>
<styleUrl>
#styleMap_TLP_Normal
</styleUrl>
<Point>
<coordinates>
-39.4211464,-7.3756251,90.99
</coordinates>
</Point>
</Placemark>
<Placemark>
<name>
Wed Feb 19 15:33:51 2014 S=0.15 Km/hr
</name>
<styleUrl>
#styleMap_TLP_Normal
</styleUrl>
<Point>
<coordinates>
-39.4211464,-7.3755617,88.62
</coordinates>
</Point>
</Placemark>
<Placemark>
<name>
Wed Feb 19 15:34:01 2014 S=0.45 Km/hr
</name>
<styleUrl>
#styleMap_TLP_Normal
</styleUrl>
<Point>
<coordinates>
-39.4211235,-7.3755097,83.77
</coordinates>
</Point>
</Placemark>
<Placemark>
<name>
Wed Feb 19 15:34:11 2014 S=0.58 Km/hr
</name>
<styleUrl>
#styleMap_TLP_Normal
</styleUrl>
<Point>
<coordinates>
-39.4211197,-7.3754869,79.92
</coordinates>
</Point>
</Placemark>
<Placemark>
<name>
Wed Feb 19 15:34:21 2014 S=0.56 Km/hr
</name>
<styleUrl>
#styleMap_TLP_Normal
</styleUrl>
<Point>
<coordinates>
-39.4211006,-7.3754749,78.38
</coordinates>
</Point>
</Placemark>
<Placemark>
<name>
Wed Feb 19 15:34:31 2014 S=0.32 Km/hr
</name>
<styleUrl>
#styleMap_TLP_Normal
</styleUrl>
<Point>
<coordinates>
-39.4211082,-7.3754630,75.00
</coordinates>
</Point>
</Placemark>
<Placemark>
<name>
Wed Feb 19 15:34:41 2014 S=1.48 Km/hr
</name>
<styleUrl>
#styleMap_TLP_Normal
</styleUrl>
<Point>
<coordinates>
-39.4211998,-7.3754702,75.56
</coordinates>
</Point>
</Placemark>
<Placemark>
<name>
Wed Feb 19 15:34:51 2014 S=0.24 Km/hr
</name>
<styleUrl>
#styleMap_TLP_Normal
</styleUrl>
<Point>
<coordinates>
-39.4211960,-7.3754659,75.83
</coordinates>
</Point>
</Placemark>
<Placemark>
<name>
Wed Feb 19 15:35:01 2014 S=0.77 Km/hr
</name>
<styleUrl>
#styleMap_TLP_Normal
</styleUrl>
<Point>
<coordinates>
-39.4211998,-7.3754630,76.64
</coordinates>
</Point>
</Placemark>
<Placemark>
<name>
Wed Feb 19 15:35:11 2014 S=0.57 Km/hr
</name>
<styleUrl>
#styleMap_TLP_Normal
</styleUrl>
<Point>
<coordinates>
-39.4211578,-7.3754373,77.45
</coordinates>
</Point>
</Placemark>
<Placemark>
<name>
Wed Feb 19 15:35:21 2014 S=0.30 Km/hr
</name>
<styleUrl>
#styleMap_TLP_Normal
</styleUrl>
<Point>
<coordinates>
-39.4211884,-7.3754458,78.29
</coordinates>
</Point>
</Placemark>
<Placemark>
<name>
Wed Feb 19 15:35:31 2014 S=2.31 Km/hr
</name>
<styleUrl>
#styleMap_TLP_Normal
</styleUrl>
<Point>
<coordinates>
-39.4211311,-7.3754826,80.06
</coordinates>
</Point>
</Placemark>
<Placemark>
<name>
Wed Feb 19 15:35:41 2014 S=2.13 Km/hr
</name>
<styleUrl>
#styleMap_TLP_Normal
</styleUrl>
<Point>
<coordinates>
-39.4210434,-7.3755279,83.37
</coordinates>
</Point>
</Placemark>
<Placemark>
<name>
Wed Feb 19 15:35:51 2014 S=0.90 Km/hr
</name>
<styleUrl>
#styleMap_TLP_Normal
</styleUrl>
<Point>
<coordinates>
-39.4210167,-7.3755107,80.68
</coordinates>
</Point>
</Placemark>
<Placemark>
<name>
Wed Feb 19 15:36:01 2014 S=1.90 Km/hr
</name>
<styleUrl>
#styleMap_TLP_Normal
</styleUrl>
<Point>
<coordinates>
-39.4210472,-7.3754845,83.49
</coordinates>
</Point>
</Placemark>
<Placemark>
<name>
Wed Feb 19 15:36:11 2014 S=1.59 Km/hr
</name>
<styleUrl>
#styleMap_TLP_Normal
</styleUrl>
<Point>
<coordinates>
-39.4211311,-7.3754072,81.80
</coordinates>
</Point>
</Placemark>
<Placemark>
<name>
Wed Feb 19 15:36:21 2014 S=1.34 Km/hr
</name>
<styleUrl>
#styleMap_TLP_Normal
</styleUrl>
<Point>
<coordinates>
-39.4211578,-7.3753486,83.01
</coordinates>
</Point>
</Placemark>
<Placemark>
<name>
Wed Feb 19 15:36:31 2014 S=3.08 Km/hr
</name>
<styleUrl>
#styleMap_TLP_Normal
</styleUrl>
<Point>
<coordinates>
-39.4212112,-7.3752828,82.47
</coordinates>
</Point>
</Placemark>
<Placemark>
<name>
Wed Feb 19 15:36:41 2014 S=2.25 Km/hr
</name>
<styleUrl>
#styleMap_TLP_Normal
</styleUrl>
<Point>
<coordinates>
-39.4213142,-7.3752503,84.37
</coordinates>
</Point>
</Placemark>
<Placemark>
<name>
Wed Feb 19 15:36:51 2014 S=2.25 Km/hr
</name>
<styleUrl>
#styleMap_TLP_Normal
</styleUrl>
<Point>
<coordinates>
-39.4214287,-7.3752151,87.13
</coordinates>
</Point>
</Placemark>
<Placemark>
<name>
Wed Feb 19 15:37:01 2014 S=2.60 Km/hr
</name>
<styleUrl>
#styleMap_TLP_Normal
</styleUrl>
<Point>
<coordinates>
-39.4215279,-7.3751612,84.28
</coordinates>
</Point>
</Placemark>
<Placemark>
<name>
Wed Feb 19 15:37:11 2014 S=1.53 Km/hr
</name>
<styleUrl>
#styleMap_TLP_Normal
</styleUrl>
<Point>
<coordinates>
-39.4216080,-7.3751593,86.22
</coordinates>
</Point>
</Placemark>
<Placemark>
<name>
Wed Feb 19 15:37:21 2014 S=4.01 Km/hr
</name>
<styleUrl>
#styleMap_TLP_Normal
</styleUrl>
<Point>
<coordinates>
-39.4217033,-7.3751960,88.37
</coordinates>
</Point>
</Placemark>
<Placemark>
<name>
Wed Feb 19 15:37:31 2014 S=3.54 Km/hr
</name>
<styleUrl>
#styleMap_TLP_Normal
</styleUrl>
<Point>
<coordinates>
-39.4217682,-7.3751326,89.70
</coordinates>
</Point>
</Placemark>
<Placemark>
<name>
Wed Feb 19 15:37:41 2014 S=2.48 Km/hr
</name>
<styleUrl>
#styleMap_TLP_Normal
</styleUrl>
<Point>
<coordinates>
-39.4218750,-7.3751144,88.74
</coordinates>
</Point>
</Placemark>
<Placemark>
<name>
Wed Feb 19 15:37:51 2014 S=2.23 Km/hr
</name>
<styleUrl>
#styleMap_TLP_Normal
</styleUrl>
<Point>
<coordinates>
-39.4219856,-7.3751359,90.24
</coordinates>
</Point>
</Placemark>
<Placemark>
<name>
Wed Feb 19 15:38:01 2014 S=2.60 Km/hr
</name>
<styleUrl>
#styleMap_TLP_Normal
</styleUrl>
<Point>
<coordinates>
-39.4221725,-7.3751760,91.04
</coordinates>
</Point>
</Placemark>
<Placemark>
<name>
Wed Feb 19 15:38:11 2014 S=2.22 Km/hr
</name>
<styleUrl>
#styleMap_TLP_Normal
</styleUrl>
<Point>
<coordinates>
-39.4222908,-7.3751388,91.00
</coordinates>
</Point>
</Placemark>
<Placemark>
<name>
Wed Feb 19 15:38:21 2014 S=2.25 Km/hr
</name>
<styleUrl>
#styleMap_TLP_Normal
</styleUrl>
<Point>
<coordinates>
-39.4223518,-7.3751211,92.34
</coordinates>
</Point>
</Placemark>
<Placemark>
<name>
Wed Feb 19 15:38:31 2014 S=2.63 Km/hr
</name>
<styleUrl>
#styleMap_TLP_Normal
</styleUrl>
<Point>
<coordinates>
-39.4223518,-7.3750405,92.54
</coordinates>
</Point>
</Placemark>
<Placemark>
<name>
Wed Feb 19 15:38:41 2014 S=2.51 Km/hr
</name>
<styleUrl>
#styleMap_TLP_Normal
</styleUrl>
<Point>
<coordinates>
-39.4225082,-7.3750205,91.77
</coordinates>
</Point>
</Placemark>
<Placemark>
<name>
Wed Feb 19 15:38:51 2014 S=1.36 Km/hr
</name>
<styleUrl>
#styleMap_TLP_Normal
</styleUrl>
<Point>
<coordinates>
-39.4225578,-7.3750081,93.29
</coordinates>
</Point>
</Placemark>
<Placemark>
<name>
Wed Feb 19 15:39:01 2014 S=0.97 Km/hr
</name>
<styleUrl>
#styleMap_TLP_Normal
</styleUrl>
<Point>
<coordinates>
-39.4228630,-7.3750343,89.91
</coordinates>
</Point>
</Placemark>
<Placemark>
<name>
Wed Feb 19 15:39:11 2014 S=2.53 Km/hr
</name>
<styleUrl>
#styleMap_TLP_Normal
</styleUrl>
<Point>
<coordinates>
-39.4229012,-7.3751082,96.86
</coordinates>
</Point>
</Placemark>
<Placemark>
<name>
Wed Feb 19 15:39:21 2014 S=2.86 Km/hr
</name>
<styleUrl>
#styleMap_TLP_Normal
</styleUrl>
<Point>
<coordinates>
-39.4228134,-7.3751969,99.47
</coordinates>
</Point>
</Placemark>
<Placemark>
<name>
Wed Feb 19 15:39:31 2014 S=1.80 Km/hr
</name>
<styleUrl>
#styleMap_TLP_Normal
</styleUrl>
<Point>
<coordinates>
-39.4228477,-7.3752213,95.66
</coordinates>
</Point>
</Placemark>
<Placemark>
<name>
Wed Feb 19 15:39:41 2014 S=1.76 Km/hr
</name>
<styleUrl>
#styleMap_TLP_Normal
</styleUrl>
<Point>
<coordinates>
-39.4228897,-7.3752384,92.66
</coordinates>
</Point>
</Placemark>
<Placemark>
<name>
Wed Feb 19 15:39:51 2014 S=1.74 Km/hr
</name>
<styleUrl>
#styleMap_TLP_Normal
</styleUrl>
<Point>
<coordinates>
-39.4229622,-7.3752017,83.13
</coordinates>
</Point>
</Placemark>
<Placemark>
<name>
Wed Feb 19 15:40:01 2014 S=1.17 Km/hr
</name>
<styleUrl>
#styleMap_TLP_Normal
</styleUrl>
<Point>
<coordinates>
-39.4231262,-7.3751330,81.95
</coordinates>
</Point>
</Placemark>
<Placemark>
<name>
Wed Feb 19 15:40:11 2014 S=1.05 Km/hr
</name>
<styleUrl>
#styleMap_TLP_Normal
</styleUrl>
<Point>
<coordinates>
-39.4232483,-7.3751211,79.69
</coordinates>
</Point>
</Placemark>
<Placemark>
<name>
Wed Feb 19 15:40:21 2014 S=0.86 Km/hr
</name>
<styleUrl>
#styleMap_TLP_Normal
</styleUrl>
<Point>
<coordinates>
-39.4232597,-7.3751264,83.62
</coordinates>
</Point>
</Placemark>
<Placemark>
<name>
Wed Feb 19 15:40:31 2014 S=2.27 Km/hr
</name>
<styleUrl>
#styleMap_TLP_Normal
</styleUrl>
<Point>
<coordinates>
-39.4232559,-7.3751540,86.20
</coordinates>
</Point>
</Placemark>
<Placemark>
<name>
Wed Feb 19 15:40:41 2014 S=2.94 Km/hr
</name>
<styleUrl>
#styleMap_TLP_Normal
</styleUrl>
<Point>
<coordinates>
-39.4232750,-7.3751049,89.45
</coordinates>
</Point>
</Placemark>
<Placemark>
<name>
Wed Feb 19 15:40:51 2014 S=2.07 Km/hr
</name>
<styleUrl>
#styleMap_TLP_Normal
</styleUrl>
<Point>
<coordinates>
-39.4232445,-7.3750196,91.00
</coordinates>
</Point>
</Placemark>
<Placemark>
<name>
Wed Feb 19 15:41:01 2014 S=1.44 Km/hr
</name>
<styleUrl>
#styleMap_TLP_Normal
</styleUrl>
<Point>
<coordinates>
-39.4233131,-7.3750033,94.88
</coordinates>
</Point>
</Placemark>
<Placemark>
<name>
Wed Feb 19 15:41:11 2014 S=0.27 Km/hr
</name>
<styleUrl>
#styleMap_TLP_Normal
</styleUrl>
<Point>
<coordinates>
-39.4233742,-7.3750110,99.71
</coordinates>
</Point>
</Placemark>
<Placemark>
<name>
Wed Feb 19 15:41:21 2014 S=0.46 Km/hr
</name>
<styleUrl>
#styleMap_TLP_Normal
</styleUrl>
<Point>
<coordinates>
-39.4233704,-7.3750415,106.98
</coordinates>
</Point>
</Placemark>
<Placemark>
<name>
Wed Feb 19 15:41:31 2014 S=2.05 Km/hr
</name>
<styleUrl>
#styleMap_TLP_Normal
</styleUrl>
<Point>
<coordinates>
-39.4232712,-7.3751049,117.28
</coordinates>
</Point>
</Placemark>
<Placemark>
<name>
Wed Feb 19 15:41:41 2014 S=3.62 Km/hr
</name>
<styleUrl>
#styleMap_TLP_Normal
</styleUrl>
<Point>
<coordinates>
-39.4232407,-7.3752289,124.48
</coordinates>
</Point>
</Placemark>
<Placemark>
<name>
Wed Feb 19 15:41:51 2014 S=1.66 Km/hr
</name>
<styleUrl>
#styleMap_TLP_Normal
</styleUrl>
<Point>
<coordinates>
-39.4232292,-7.3753557,133.28
</coordinates>
</Point>
</Placemark>
<Placemark>
<name>
Wed Feb 19 15:42:01 2014 S=1.54 Km/hr
</name>
<styleUrl>
#styleMap_TLP_Normal
</styleUrl>
<Point>
<coordinates>
-39.4232140,-7.3754368,139.94
</coordinates>
</Point>
</Placemark>
<Placemark>
<name>
Wed Feb 19 15:42:11 2014 S=3.38 Km/hr
</name>
<styleUrl>
#styleMap_TLP_Normal
</styleUrl>
<Point>
<coordinates>
-39.4232445,-7.3754539,146.30
</coordinates>
</Point>
</Placemark>
<Placemark>
<name>
Wed Feb 19 15:42:21 2014 S=1.99 Km/hr
</name>
<styleUrl>
#styleMap_TLP_Normal
</styleUrl>
<Point>
<coordinates>
-39.4233017,-7.3753829,153.08
</coordinates>
</Point>
</Placemark>
<Placemark>
<name>
Wed Feb 19 15:42:31 2014 S=4.49 Km/hr
</name>
<styleUrl>
#styleMap_TLP_Normal
</styleUrl>
<Point>
<coordinates>
-39.4232750,-7.3754182,158.41
</coordinates>
</Point>
</Placemark>
<Placemark>
<name>
Wed Feb 19 15:42:41 2014 S=1.98 Km/hr
</name>
<styleUrl>
#styleMap_TLP_Normal
</styleUrl>
<Point>
<coordinates>
-39.4233475,-7.3755412,162.45
</coordinates>
</Point>
</Placemark>
<Placemark>
<name>
Wed Feb 19 15:42:51 2014 S=3.51 Km/hr
</name>
<styleUrl>
#styleMap_TLP_Normal
</styleUrl>
<Point>
<coordinates>
-39.4233398,-7.3756099,168.25
</coordinates>
</Point>
</Placemark>
<Placemark>
<name>
Wed Feb 19 15:43:01 2014 S=2.79 Km/hr
</name>
<styleUrl>
#styleMap_TLP_Normal
</styleUrl>
<Point>
<coordinates>
-39.4234238,-7.3757362,171.38
</coordinates>
</Point>
</Placemark>
<Placemark>
<name>
Wed Feb 19 15:43:11 2014 S=2.81 Km/hr
</name>
<styleUrl>
#styleMap_TLP_Normal
</styleUrl>
<Point>
<coordinates>
-39.4235268,-7.3758521,173.39
</coordinates>
</Point>
</Placemark>
<Placemark>
<name>
Wed Feb 19 15:43:21 2014 S=2.77 Km/hr
</name>
<styleUrl>
#styleMap_TLP_Normal
</styleUrl>
<Point>
<coordinates>
-39.4236069,-7.3759189,174.40
</coordinates>
</Point>
</Placemark>
<Placemark>
<name>
Wed Feb 19 15:43:31 2014 S=4.57 Km/hr
</name>
<styleUrl>
#styleMap_TLP_Normal
</styleUrl>
<Point>
<coordinates>
-39.4237862,-7.3760166,173.83
</coordinates>
</Point>
</Placemark>
<Placemark>
<name>
Wed Feb 19 15:43:41 2014 S=1.31 Km/hr
</name>
<styleUrl>
#styleMap_TLP_Normal
</styleUrl>
<Point>
<coordinates>
-39.4239120,-7.3761473,174.93
</coordinates>
</Point>
</Placemark>
<Placemark>
<name>
Wed Feb 19 15:43:51 2014 S=1.61 Km/hr
</name>
<styleUrl>
#styleMap_TLP_Normal
</styleUrl>
<Point>
<coordinates>
-39.4237785,-7.3761845,183.94
</coordinates>
</Point>
</Placemark>
<Placemark>
<name>
Wed Feb 19 15:44:01 2014 S=2.84 Km/hr
</name>
<styleUrl>
#styleMap_TLP_Normal
</styleUrl>
<Point>
<coordinates>
-39.4238815,-7.3763452,182.78
</coordinates>
</Point>
</Placemark>
<Placemark>
<name>
Wed Feb 19 15:44:11 2014 S=2.36 Km/hr
</name>
<styleUrl>
#styleMap_TLP_Normal
</styleUrl>
<Point>
<coordinates>
-39.4239693,-7.3764014,180.64
</coordinates>
</Point>
</Placemark>
<Placemark>
<name>
Wed Feb 19 15:44:21 2014 S=2.91 Km/hr
</name>
<styleUrl>
#styleMap_TLP_Normal
</styleUrl>
<Point>
<coordinates>
-39.4237747,-7.3762350,192.52
</coordinates>
</Point>
</Placemark>
<Placemark>
<name>
Wed Feb 19 15:44:31 2014 S=0.46 Km/hr
</name>
<styleUrl>
#styleMap_TLP_Normal
</styleUrl>
<Point>
<coordinates>
-39.4237785,-7.3762603,198.58
</coordinates>
</Point>
</Placemark>
<Placemark>
<name>
Wed Feb 19 15:44:41 2014 S=1.17 Km/hr
</name>
<styleUrl>
#styleMap_TLP_Normal
</styleUrl>
<Point>
<coordinates>
-39.4237289,-7.3762131,208.16
</coordinates>
</Point>
</Placemark>
<Placemark>
<name>
Wed Feb 19 15:44:51 2014 S=0.24 Km/hr
</name>
<styleUrl>
#styleMap_TLP_Normal
</styleUrl>
<Point>
<coordinates>
-39.4237061,-7.3761988,212.30
</coordinates>
</Point>
</Placemark>
<Placemark>
<name>
Wed Feb 19 15:45:01 2014 S=0.78 Km/hr
</name>
<styleUrl>
#styleMap_TLP_Normal
</styleUrl>
<Point>
<coordinates>
-39.4236794,-7.3762174,220.68
</coordinates>
</Point>
</Placemark>
<Placemark>
<name>
Wed Feb 19 15:45:11 2014 S=1.56 Km/hr
</name>
<styleUrl>
#styleMap_TLP_Normal
</styleUrl>
<Point>
<coordinates>
-39.4235954,-7.3763490,233.28
</coordinates>
</Point>
</Placemark>
<Placemark>
<name>
Wed Feb 19 15:45:21 2014 S=2.08 Km/hr
</name>
<styleUrl>
#styleMap_TLP_Normal
</styleUrl>
<Point>
<coordinates>
-39.4235687,-7.3764062,242.71
</coordinates>
</Point>
</Placemark>
<Placemark>
<name>
Wed Feb 19 15:45:31 2014 S=1.75 Km/hr
</name>
<styleUrl>
#styleMap_TLP_Normal
</styleUrl>
<Point>
<coordinates>
-39.4235725,-7.3764758,253.39
</coordinates>
</Point>
</Placemark>
<Placemark>
<name>
Wed Feb 19 15:45:41 2014 S=1.90 Km/hr
</name>
<styleUrl>
#styleMap_TLP_Normal
</styleUrl>
<Point>
<coordinates>
-39.4235916,-7.3765001,257.03
</coordinates>
</Point>
</Placemark>
<Placemark>
<name>
Wed Feb 19 15:45:51 2014 S=2.45 Km/hr
</name>
<styleUrl>
#styleMap_TLP_Normal
</styleUrl>
<Point>
<coordinates>
-39.4236107,-7.3766036,263.71
</coordinates>
</Point>
</Placemark>
<Placemark>
<name>
Wed Feb 19 15:46:01 2014 S=3.53 Km/hr
</name>
<styleUrl>
#styleMap_TLP_Normal
</styleUrl>
<Point>
<coordinates>
-39.4236679,-7.3767204,268.98
</coordinates>
</Point>
</Placemark>
<Placemark>
<name>
Wed Feb 19 15:46:11 2014 S=0.81 Km/hr
</name>
<styleUrl>
#styleMap_TLP_Normal
</styleUrl>
<Point>
<coordinates>
-39.4237022,-7.3767877,271.23
</coordinates>
</Point>
</Placemark>
<Placemark>
<name>
Wed Feb 19 15:46:21 2014 S=1.69 Km/hr
</name>
<styleUrl>
#styleMap_TLP_Normal
</styleUrl>
<Point>
<coordinates>
-39.4236450,-7.3768153,276.74
</coordinates>
</Point>
</Placemark>
<Placemark>
<name>
Wed Feb 19 15:46:31 2014 S=2.57 Km/hr
</name>
<styleUrl>
#styleMap_TLP_Normal
</styleUrl>
<Point>
<coordinates>
-39.4236069,-7.3768864,278.83
</coordinates>
</Point>
</Placemark>
<Placemark>
<name>
Wed Feb 19 15:46:41 2014 S=3.02 Km/hr
</name>
<styleUrl>
#styleMap_TLP_Normal
</styleUrl>
<Point>
<coordinates>
-39.4236069,-7.3770137,280.55
</coordinates>
</Point>
</Placemark>
<Placemark>
<name>
Wed Feb 19 15:46:51 2014 S=2.34 Km/hr
</name>
<styleUrl>
#styleMap_TLP_Normal
</styleUrl>
<Point>
<coordinates>
-39.4235420,-7.3770685,283.03
</coordinates>
</Point>
</Placemark>
<Placemark>
<name>
Wed Feb 19 15:47:01 2014 S=0.83 Km/hr
</name>
<styleUrl>
#styleMap_TLP_Normal
</styleUrl>
<Point>
<coordinates>
-39.4234314,-7.3769879,288.66
</coordinates>
</Point>
</Placemark>
<Placemark>
<name>
Wed Feb 19 15:47:11 2014 S=1.29 Km/hr
</name>
<styleUrl>
#styleMap_TLP_Normal
</styleUrl>
<Point>
<coordinates>
-39.4233704,-7.3769846,292.31
</coordinates>
</Point>
</Placemark>
<Placemark>
<name>
Wed Feb 19 15:47:21 2014 S=0.43 Km/hr
</name>
<styleUrl>
#styleMap_TLP_Normal
</styleUrl>
<Point>
<coordinates>
-39.4232979,-7.3770003,298.03
</coordinates>
</Point>
</Placemark>
<Placemark>
<name>
Wed Feb 19 15:47:31 2014 S=0.77 Km/hr
</name>
<styleUrl>
#styleMap_TLP_Normal
</styleUrl>
<Point>
<coordinates>
-39.4233208,-7.3770595,303.85
</coordinates>
</Point>
</Placemark>
<Placemark>
<name>
Wed Feb 19 15:47:41 2014 S=0.17 Km/hr
</name>
<styleUrl>
#styleMap_TLP_Normal
</styleUrl>
<Point>
<coordinates>
-39.4232674,-7.3770752,314.84
</coordinates>
</Point>
</Placemark>
<Placemark>
<name>
Wed Feb 19 15:47:51 2014 S=0.62 Km/hr
</name>
<styleUrl>
#styleMap_TLP_Normal
</styleUrl>
<Point>
<coordinates>
-39.4232025,-7.3770242,320.38
</coordinates>
</Point>
</Placemark>
<Placemark>
<name>
Wed Feb 19 15:48:01 2014 S=0.45 Km/hr
</name>
<styleUrl>
#styleMap_TLP_Normal
</styleUrl>
<Point>
<coordinates>
-39.4229622,-7.3770189,337.59
</coordinates>
</Point>
</Placemark>
<Placemark>
<name>
Wed Feb 19 15:48:11 2014 S=0.32 Km/hr
</name>
<styleUrl>
#styleMap_TLP_Normal
</styleUrl>
<Point>
<coordinates>
-39.4229050,-7.3770080,346.20
</coordinates>
</Point>
</Placemark>
<Placemark>
<name>
Wed Feb 19 15:48:21 2014 S=0.43 Km/hr
</name>
<styleUrl>
#styleMap_TLP_Normal
</styleUrl>
<Point>
<coordinates>
-39.4228630,-7.3770041,356.95
</coordinates>
</Point>
</Placemark>
<Placemark>
<name>
Wed Feb 19 15:48:31 2014 S=0.71 Km/hr
</name>
<styleUrl>
#styleMap_TLP_Normal
</styleUrl>
<Point>
<coordinates>
-39.4228668,-7.3769784,362.38
</coordinates>
</Point>
</Placemark>
<Placemark>
<name>
Wed Feb 19 15:48:41 2014 S=1.08 Km/hr
</name>
<styleUrl>
#styleMap_TLP_Normal
</styleUrl>
<Point>
<coordinates>
-39.4228249,-7.3769798,370.15
</coordinates>
</Point>
</Placemark>
<Placemark>
<name>
Wed Feb 19 15:48:51 2014 S=0.64 Km/hr
</name>
<styleUrl>
#styleMap_TLP_Normal
</styleUrl>
<Point>
<coordinates>
-39.4227905,-7.3770113,376.95
</coordinates>
</Point>
</Placemark>
<Placemark>
<name>
Wed Feb 19 15:49:01 2014 S=0.15 Km/hr
</name>
<styleUrl>
#styleMap_TLP_Normal
</styleUrl>
<Point>
<coordinates>
-39.4227867,-7.3770294,378.91
</coordinates>
</Point>
</Placemark>
<Placemark>
<name>
Wed Feb 19 15:49:11 2014 S=0.87 Km/hr
</name>
<styleUrl>
#styleMap_TLP_Normal
</styleUrl>
<Point>
<coordinates>
-39.4227943,-7.3770337,379.13
</coordinates>
</Point>
</Placemark>
<Placemark>
<name>
Wed Feb 19 15:49:21 2014 S=0.44 Km/hr
</name>
<styleUrl>
#styleMap_TLP_Normal
</styleUrl>
<Point>
<coordinates>
-39.4227943,-7.3770299,379.76
</coordinates>
</Point>
</Placemark>
<Placemark>
<name>
Wed Feb 19 15:49:31 2014 S=1.74 Km/hr
</name>
<styleUrl>
#styleMap_TLP_Normal
</styleUrl>
<Point>
<coordinates>
-39.4227943,-7.3770418,380.09
</coordinates>
</Point>
</Placemark>
<Placemark>
<name>
Wed Feb 19 15:49:41 2014 S=1.77 Km/hr
</name>
<styleUrl>
#styleMap_TLP_Normal
</styleUrl>
<Point>
<coordinates>
-39.4227982,-7.3769345,384.66
</coordinates>
</Point>
</Placemark>
<Placemark>
<name>
Wed Feb 19 15:49:51 2014 S=1.23 Km/hr
</name>
<styleUrl>
#styleMap_TLP_Normal
</styleUrl>
<Point>
<coordinates>
-39.4228821,-7.3768797,393.66
</coordinates>
</Point>
</Placemark>
<Placemark>
<name>
Wed Feb 19 15:50:01 2014 S=1.52 Km/hr
</name>
<styleUrl>
#styleMap_TLP_Normal
</styleUrl>
<Point>
<coordinates>
-39.4228401,-7.3769712,405.30
</coordinates>
</Point>
</Placemark>
<Placemark>
<name>
Wed Feb 19 15:50:11 2014 S=1.29 Km/hr
</name>
<styleUrl>
#styleMap_TLP_Normal
</styleUrl>
<Point>
<coordinates>
-39.4228134,-7.3770113,414.05
</coordinates>
</Point>
</Placemark>
<Placemark>
<name>
Wed Feb 19 15:50:21 2014 S=1.64 Km/hr
</name>
<styleUrl>
#styleMap_TLP_Normal
</styleUrl>
<Point>
<coordinates>
-39.4227600,-7.3770165,417.41
</coordinates>
</Point>
</Placemark>
<Placemark>
<name>
Wed Feb 19 15:50:31 2014 S=0.67 Km/hr
</name>
<styleUrl>
#styleMap_TLP_Normal
</styleUrl>
<Point>
<coordinates>
-39.4227867,-7.3769994,418.52
</coordinates>
</Point>
</Placemark>
<Placemark>
<name>
Wed Feb 19 15:50:41 2014 S=0.86 Km/hr
</name>
<styleUrl>
#styleMap_TLP_Normal
</styleUrl>
<Point>
<coordinates>
-39.4227867,-7.3769808,418.84
</coordinates>
</Point>
</Placemark>
<Placemark>
<name>
Wed Feb 19 15:50:51 2014 S=1.34 Km/hr
</name>
<styleUrl>
#styleMap_TLP_Normal
</styleUrl>
<Point>
<coordinates>
-39.4227180,-7.3769379,423.73
</coordinates>
</Point>
</Placemark>
<Placemark>
<name>
Wed Feb 19 15:51:01 2014 S=0.54 Km/hr
</name>
<styleUrl>
#styleMap_TLP_Normal
</styleUrl>
<Point>
<coordinates>
-39.4226532,-7.3769183,432.34
</coordinates>
</Point>
</Placemark>
<Placemark>
<name>
Wed Feb 19 15:51:11 2014 S=0.85 Km/hr
</name>
<styleUrl>
#styleMap_TLP_Normal
</styleUrl>
<Point>
<coordinates>
-39.4226379,-7.3769159,433.30
</coordinates>
</Point>
</Placemark>
<Placemark>
<name>
Wed Feb 19 15:51:21 2014 S=1.87 Km/hr
</name>
<styleUrl>
#styleMap_TLP_Normal
</styleUrl>
<Point>
<coordinates>
-39.4226151,-7.3769403,437.82
</coordinates>
</Point>
</Placemark>
<Placemark>
<name>
Wed Feb 19 15:51:31 2014 S=1.46 Km/hr
</name>
<styleUrl>
#styleMap_TLP_Normal
</styleUrl>
<Point>
<coordinates>
-39.4225502,-7.3769937,451.67
</coordinates>
</Point>
</Placemark>
<Placemark>
<name>
Wed Feb 19 15:51:41 2014 S=0.91 Km/hr
</name>
<styleUrl>
#styleMap_TLP_Normal
</styleUrl>
<Point>
<coordinates>
-39.4224815,-7.3770704,464.45
</coordinates>
</Point>
</Placemark>
<Placemark>
<name>
Wed Feb 19 15:51:51 2014 S=1.30 Km/hr
</name>
<styleUrl>
#styleMap_TLP_Normal
</styleUrl>
<Point>
<coordinates>
-39.4224777,-7.3771386,472.13
</coordinates>
</Point>
</Placemark>
<Placemark>
<name>
Wed Feb 19 15:52:01 2014 S=2.07 Km/hr
</name>
<styleUrl>
#styleMap_TLP_Normal
</styleUrl>
<Point>
<coordinates>
-39.4225121,-7.3771553,479.98
</coordinates>
</Point>
</Placemark>
<Placemark>
<name>
Wed Feb 19 15:52:11 2014 S=1.67 Km/hr
</name>
<styleUrl>
#styleMap_TLP_Normal
</styleUrl>
<Point>
<coordinates>
-39.4225159,-7.3771605,486.04
</coordinates>
</Point>
</Placemark>
<Placemark>
<name>
Wed Feb 19 15:52:21 2014 S=1.69 Km/hr
</name>
<styleUrl>
#styleMap_TLP_Normal
</styleUrl>
<Point>
<coordinates>
-39.4225578,-7.3771501,494.45
</coordinates>
</Point>
</Placemark>
<Placemark>
<name>
Wed Feb 19 15:52:31 2014 S=2.31 Km/hr
</name>
<styleUrl>
#styleMap_TLP_Normal
</styleUrl>
<Point>
<coordinates>
-39.4226036,-7.3771210,497.73
</coordinates>
</Point>
</Placemark>
<Placemark>
<name>
Wed Feb 19 15:52:41 2014 S=3.04 Km/hr
</name>
<styleUrl>
#styleMap_TLP_Normal
</styleUrl>
<Point>
<coordinates>
-39.4226494,-7.3770456,499.34
</coordinates>
</Point>
</Placemark>
<Placemark>
<name>
Wed Feb 19 15:52:51 2014 S=3.59 Km/hr
</name>
<styleUrl>
#styleMap_TLP_Normal
</styleUrl>
<Point>
<coordinates>
-39.4226418,-7.3769498,500.19
</coordinates>
</Point>
</Placemark>
<Placemark>
<name>
Wed Feb 19 15:53:01 2014 S=2.01 Km/hr
</name>
<styleUrl>
#styleMap_TLP_Normal
</styleUrl>
<Point>
<coordinates>
-39.4226227,-7.3769126,501.25
</coordinates>
</Point>
</Placemark>
<Placemark>
<name>
Wed Feb 19 15:53:11 2014 S=2.53 Km/hr
</name>
<styleUrl>
#styleMap_TLP_Normal
</styleUrl>
<Point>
<coordinates>
-39.4227676,-7.3768640,508.30
</coordinates>
</Point>
</Placemark>
<Placemark>
<name>
Wed Feb 19 15:53:21 2014 S=3.87 Km/hr
</name>
<styleUrl>
#styleMap_TLP_Normal
</styleUrl>
<Point>
<coordinates>
-39.4228172,-7.3767519,508.88
</coordinates>
</Point>
</Placemark>
<Placemark>
<name>
Wed Feb 19 15:53:31 2014 S=2.74 Km/hr
</name>
<styleUrl>
#styleMap_TLP_Normal
</styleUrl>
<Point>
<coordinates>
-39.4228668,-7.3766460,508.47
</coordinates>
</Point>
</Placemark>
<Placemark>
<name>
Wed Feb 19 15:53:41 2014 S=2.76 Km/hr
</name>
<styleUrl>
#styleMap_TLP_Normal
</styleUrl>
<Point>
<coordinates>
-39.4228592,-7.3764763,517.97
</coordinates>
</Point>
</Placemark>
<Placemark>
<name>
Wed Feb 19 15:53:51 2014 S=3.11 Km/hr
</name>
<styleUrl>
#styleMap_TLP_Normal
</styleUrl>
<Point>
<coordinates>
-39.4230118,-7.3764243,519.89
</coordinates>
</Point>
</Placemark>
<Placemark>
<name>
Wed Feb 19 15:54:01 2014 S=2.34 Km/hr
</name>
<styleUrl>
#styleMap_TLP_Normal
</styleUrl>
<Point>
<coordinates>
-39.4230499,-7.3763423,520.20
</coordinates>
</Point>
</Placemark>
<Placemark>
<name>
Wed Feb 19 15:54:11 2014 S=3.07 Km/hr
</name>
<styleUrl>
#styleMap_TLP_Normal
</styleUrl>
<Point>
<coordinates>
-39.4231453,-7.3762598,525.61
</coordinates>
</Point>
</Placemark>
<Placemark>
<name>
Wed Feb 19 15:54:21 2014 S=2.40 Km/hr
</name>
<styleUrl>
#styleMap_TLP_Normal
</styleUrl>
<Point>
<coordinates>
-39.4230309,-7.3761692,535.41
</coordinates>
</Point>
</Placemark>
<Placemark>
<name>
Wed Feb 19 15:54:31 2014 S=2.03 Km/hr
</name>
<styleUrl>
#styleMap_TLP_Normal
</styleUrl>
<Point>
<coordinates>
-39.4229927,-7.3761063,539.27
</coordinates>
</Point>
</Placemark>
<Placemark>
<name>
Wed Feb 19 15:54:41 2014 S=2.30 Km/hr
</name>
<styleUrl>
#styleMap_TLP_Normal
</styleUrl>
<Point>
<coordinates>
-39.4229736,-7.3761239,542.94
</coordinates>
</Point>
</Placemark>
<Placemark>
<name>
Wed Feb 19 15:54:51 2014 S=1.75 Km/hr
</name>
<styleUrl>
#styleMap_TLP_Normal
</styleUrl>
<Point>
<coordinates>
-39.4230576,-7.3759851,527.72
</coordinates>
</Point>
</Placemark>
<Placemark>
<name>
Wed Feb 19 15:55:01 2014 S=1.73 Km/hr
</name>
<styleUrl>
#styleMap_TLP_Normal
</styleUrl>
<Point>
<coordinates>
-39.4230728,-7.3758087,512.45
</coordinates>
</Point>
</Placemark>
<Placemark>
<name>
Wed Feb 19 15:55:11 2014 S=0.61 Km/hr
</name>
<styleUrl>
#styleMap_TLP_Normal
</styleUrl>
<Point>
<coordinates>
-39.4231224,-7.3758254,510.12
</coordinates>
</Point>
</Placemark>
<Placemark>
<name>
Wed Feb 19 15:55:21 2014 S=1.12 Km/hr
</name>
<styleUrl>
#styleMap_TLP_Normal
</styleUrl>
<Point>
<coordinates>
-39.4230003,-7.3757453,511.63
</coordinates>
</Point>
</Placemark>
<Placemark>
<name>
Wed Feb 19 15:55:31 2014 S=1.41 Km/hr
</name>
<styleUrl>
#styleMap_TLP_Normal
</styleUrl>
<Point>
<coordinates>
-39.4227486,-7.3757858,523.00
</coordinates>
</Point>
</Placemark>
<Placemark>
<name>
Wed Feb 19 15:55:41 2014 S=0.61 Km/hr
</name>
<styleUrl>
#styleMap_TLP_Normal
</styleUrl>
<Point>
<coordinates>
-39.4226532,-7.3757339,534.75
</coordinates>
</Point>
</Placemark>
<Placemark>
<name>
Wed Feb 19 15:55:51 2014 S=0.93 Km/hr
</name>
<styleUrl>
#styleMap_TLP_Normal
</styleUrl>
<Point>
<coordinates>
-39.4226418,-7.3757219,535.45
</coordinates>
</Point>
</Placemark>
<Placemark>
<name>
Wed Feb 19 15:56:01 2014 S=0.47 Km/hr
</name>
<styleUrl>
#styleMap_TLP_Normal
</styleUrl>
<Point>
<coordinates>
-39.4226418,-7.3757215,535.73
</coordinates>
</Point>
</Placemark>
<Placemark>
<name>
Wed Feb 19 15:56:11 2014 S=1.09 Km/hr
</name>
<styleUrl>
#styleMap_TLP_Normal
</styleUrl>
<Point>
<coordinates>
-39.4226799,-7.3756275,539.91
</coordinates>
</Point>
</Placemark>
<Placemark>
<name>
Wed Feb 19 15:56:21 2014 S=1.32 Km/hr
</name>
<styleUrl>
#styleMap_TLP_Normal
</styleUrl>
<Point>
<coordinates>
-39.4226418,-7.3756008,553.38
</coordinates>
</Point>
</Placemark>
<Placemark>
<name>
Wed Feb 19 15:56:31 2014 S=2.91 Km/hr
</name>
<styleUrl>
#styleMap_TLP_Normal
</styleUrl>
<Point>
<coordinates>
-39.4226265,-7.3756413,566.30
</coordinates>
</Point>
</Placemark>
<Placemark>
<name>
Wed Feb 19 15:56:41 2014 S=1.09 Km/hr
</name>
<styleUrl>
#styleMap_TLP_Normal
</styleUrl>
<Point>
<coordinates>
-39.4226570,-7.3757162,577.16
</coordinates>
</Point>
</Placemark>
<Placemark>
<name>
Wed Feb 19 15:56:51 2014 S=3.00 Km/hr
</name>
<styleUrl>
#styleMap_TLP_Normal
</styleUrl>
<Point>
<coordinates>
-39.4225998,-7.3757010,584.48
</coordinates>
</Point>
</Placemark>
<Placemark>
<name>
Wed Feb 19 15:57:01 2014 S=3.86 Km/hr
</name>
<styleUrl>
#styleMap_TLP_Normal
</styleUrl>
<Point>
<coordinates>
-39.4224815,-7.3756952,588.42
</coordinates>
</Point>
</Placemark>
<Placemark>
<name>
Wed Feb 19 15:57:11 2014 S=3.63 Km/hr
</name>
<styleUrl>
#styleMap_TLP_Normal
</styleUrl>
<Point>
<coordinates>
-39.4223518,-7.3756952,592.52
</coordinates>
</Point>
</Placemark>
<Placemark>
<name>
Wed Feb 19 15:57:21 2014 S=3.99 Km/hr
</name>
<styleUrl>
#styleMap_TLP_Normal
</styleUrl>
<Point>
<coordinates>
-39.4223061,-7.3756399,594.05
</coordinates>
</Point>
</Placemark>
<Placemark>
<name>
Wed Feb 19 15:57:31 2014 S=1.00 Km/hr
</name>
<styleUrl>
#styleMap_TLP_Normal
</styleUrl>
<Point>
<coordinates>
-39.4222107,-7.3756495,606.11
</coordinates>
</Point>
</Placemark>
<Placemark>
<name>
Wed Feb 19 15:57:41 2014 S=0.73 Km/hr
</name>
<styleUrl>
#styleMap_TLP_Normal
</styleUrl>
<Point>
<coordinates>
-39.4221840,-7.3756247,611.83
</coordinates>
</Point>
</Placemark>
<Placemark>
<name>
Wed Feb 19 15:57:51 2014 S=0.51 Km/hr
</name>
<styleUrl>
#styleMap_TLP_Normal
</styleUrl>
<Point>
<coordinates>
-39.4221954,-7.3756151,612.59
</coordinates>
</Point>
</Placemark>
<Placemark>
<name>
Wed Feb 19 15:58:01 2014 S=1.99 Km/hr
</name>
<styleUrl>
#styleMap_TLP_Normal
</styleUrl>
<Point>
<coordinates>
-39.4222031,-7.3756509,617.34
</coordinates>
</Point>
</Placemark>
<Placemark>
<name>
Wed Feb 19 15:58:11 2014 S=3.21 Km/hr
</name>
<styleUrl>
#styleMap_TLP_Normal
</styleUrl>
<Point>
<coordinates>
-39.4221573,-7.3755450,625.31
</coordinates>
</Point>
</Placemark>
<Placemark>
<name>
Wed Feb 19 15:58:21 2014 S=3.59 Km/hr
</name>
<styleUrl>
#styleMap_TLP_Normal
</styleUrl>
<Point>
<coordinates>
-39.4221115,-7.3755546,645.42
</coordinates>
</Point>
</Placemark>
<Placemark>
<name>
Wed Feb 19 15:58:31 2014 S=0.09 Km/hr
</name>
<styleUrl>
#styleMap_TLP_Normal
</styleUrl>
<Point>
<coordinates>
-39.4220848,-7.3756227,657.73
</coordinates>
</Point>
</Placemark>
<Placemark>
<name>
Wed Feb 19 15:58:41 2014 S=0.75 Km/hr
</name>
<styleUrl>
#styleMap_TLP_Normal
</styleUrl>
<Point>
<coordinates>
-39.4220581,-7.3756270,662.22
</coordinates>
</Point>
</Placemark>
<Placemark>
<name>
Wed Feb 19 15:58:51 2014 S=1.02 Km/hr
</name>
<styleUrl>
#styleMap_TLP_Normal
</styleUrl>
<Point>
<coordinates>
-39.4219513,-7.3756304,673.83
</coordinates>
</Point>
</Placemark>
<Placemark>
<name>
Wed Feb 19 15:59:01 2014 S=1.96 Km/hr
</name>
<styleUrl>
#styleMap_TLP_Normal
</styleUrl>
<Point>
<coordinates>
-39.4220276,-7.3755794,677.95
</coordinates>
</Point>
</Placemark>
<Placemark>
<name>
Wed Feb 19 15:59:11 2014 S=1.54 Km/hr
</name>
<styleUrl>
#styleMap_TLP_Normal
</styleUrl>
<Point>
<coordinates>
-39.4219704,-7.3756123,686.59
</coordinates>
</Point>
</Placemark>
<Placemark>
<name>
Wed Feb 19 15:59:21 2014 S=5.06 Km/hr
</name>
<styleUrl>
#styleMap_TLP_Normal
</styleUrl>
<Point>
<coordinates>
-39.4218559,-7.3756857,695.92
</coordinates>
</Point>
</Placemark>
<Placemark>
<name>
Wed Feb 19 15:59:31 2014 S=4.44 Km/hr
</name>
<styleUrl>
#styleMap_TLP_Normal
</styleUrl>
<Point>
<coordinates>
-39.4217949,-7.3758063,701.73
</coordinates>
</Point>
</Placemark>
<Placemark>
<name>
Wed Feb 19 15:59:41 2014 S=3.41 Km/hr
</name>
<styleUrl>
#styleMap_TLP_Normal
</styleUrl>
<Point>
<coordinates>
-39.4217262,-7.3758674,705.39
</coordinates>
</Point>
</Placemark>
<Placemark>
<name>
Wed Feb 19 15:59:51 2014 S=0.25 Km/hr
</name>
<styleUrl>
#styleMap_TLP_Normal
</styleUrl>
<Point>
<coordinates>
-39.4215469,-7.3759031,723.47
</coordinates>
</Point>
</Placemark>
<Placemark>
<name>
Wed Feb 19 16:00:01 2014 S=1.78 Km/hr
</name>
<styleUrl>
#styleMap_TLP_Normal
</styleUrl>
<Point>
<coordinates>
-39.4215546,-7.3758426,727.72
</coordinates>
</Point>
</Placemark>
<Placemark>
<name>
Wed Feb 19 16:00:11 2014 S=1.65 Km/hr
</name>
<styleUrl>
#styleMap_TLP_Normal
</styleUrl>
<Point>
<coordinates>
-39.4215355,-7.3758464,734.33
</coordinates>
</Point>
</Placemark>
<Placemark>
<name>
Wed Feb 19 16:00:21 2014 S=0.92 Km/hr
</name>
<styleUrl>
#styleMap_TLP_Normal
</styleUrl>
<Point>
<coordinates>
-39.4214630,-7.3758254,740.81
</coordinates>
</Point>
</Placemark>
<Placemark>
<name>
Wed Feb 19 16:00:31 2014 S=1.85 Km/hr
</name>
<styleUrl>
#styleMap_TLP_Normal
</styleUrl>
<Point>
<coordinates>
-39.4214172,-7.3758407,744.38
</coordinates>
</Point>
</Placemark>
<Placemark>
<name>
Wed Feb 19 16:00:41 2014 S=4.55 Km/hr
</name>
<styleUrl>
#styleMap_TLP_Normal
</styleUrl>
<Point>
<coordinates>
-39.4213791,-7.3758774,763.22
</coordinates>
</Point>
</Placemark>
<Placemark>
<name>
Wed Feb 19 16:00:51 2014 S=3.72 Km/hr
</name>
<styleUrl>
#styleMap_TLP_Normal
</styleUrl>
<Point>
<coordinates>
-39.4215698,-7.3759236,768.92
</coordinates>
</Point>
</Placemark>
<Placemark>
<name>
Wed Feb 19 16:01:01 2014 S=2.11 Km/hr
</name>
<styleUrl>
#styleMap_TLP_Normal
</styleUrl>
<Point>
<coordinates>
-39.4216843,-7.3759971,782.25
</coordinates>
</Point>
</Placemark>
<Placemark>
<name>
Wed Feb 19 16:01:11 2014 S=2.79 Km/hr
</name>
<styleUrl>
#styleMap_TLP_Normal
</styleUrl>
<Point>
<coordinates>
-39.4217415,-7.3760004,788.00
</coordinates>
</Point>
</Placemark>
<Placemark>
<name>
Wed Feb 19 16:01:21 2014 S=1.85 Km/hr
</name>
<styleUrl>
#styleMap_TLP_Normal
</styleUrl>
<Point>
<coordinates>
-39.4217377,-7.3759923,793.25
</coordinates>
</Point>
</Placemark>
<Placemark>
<name>
Wed Feb 19 16:01:31 2014 S=2.01 Km/hr
</name>
<styleUrl>
#styleMap_TLP_Normal
</styleUrl>
<Point>
<coordinates>
-39.4214973,-7.3759761,804.73
</coordinates>
</Point>
</Placemark>
<Placemark>
<name>
Wed Feb 19 16:01:41 2014 S=2.85 Km/hr
</name>
<styleUrl>
#styleMap_TLP_Normal
</styleUrl>
<Point>
<coordinates>
-39.4213943,-7.3758912,822.59
</coordinates>
</Point>
</Placemark>
<Placemark>
<name>
Wed Feb 19 16:01:51 2014 S=2.67 Km/hr
</name>
<styleUrl>
#styleMap_TLP_Normal
</styleUrl>
<Point>
<coordinates>
-39.4214020,-7.3757901,840.47
</coordinates>
</Point>
</Placemark>
<Placemark>
<name>
Wed Feb 19 16:02:01 2014 S=2.48 Km/hr
</name>
<styleUrl>
#styleMap_TLP_Normal
</styleUrl>
<Point>
<coordinates>
-39.4213791,-7.3756795,857.56
</coordinates>
</Point>
</Placemark>
<Placemark>
<name>
Wed Feb 19 16:02:11 2014 S=2.27 Km/hr
</name>
<styleUrl>
#styleMap_TLP_Normal
</styleUrl>
<Point>
<coordinates>
-39.4213753,-7.3755341,880.38
</coordinates>
</Point>
</Placemark>
<Placemark>
<name>
Wed Feb 19 16:02:21 2014 S=3.02 Km/hr
</name>
<styleUrl>
#styleMap_TLP_Normal
</styleUrl>
<Point>
<coordinates>
-39.4213829,-7.3753886,899.00
</coordinates>
</Point>
</Placemark>
<Placemark>
<name>
Wed Feb 19 16:02:31 2014 S=0.94 Km/hr
</name>
<styleUrl>
#styleMap_TLP_Normal
</styleUrl>
<Point>
<coordinates>
-39.4213524,-7.3753271,905.86
</coordinates>
</Point>
</Placemark>
<Placemark>
<name>
Wed Feb 19 16:02:41 2014 S=1.36 Km/hr
</name>
<styleUrl>
#styleMap_TLP_Normal
</styleUrl>
<Point>
<coordinates>
-39.4213524,-7.3752871,912.95
</coordinates>
</Point>
</Placemark>
<Placemark>
<name>
Wed Feb 19 16:02:51 2014 S=0.85 Km/hr
</name>
<styleUrl>
#styleMap_TLP_Normal
</styleUrl>
<Point>
<coordinates>
-39.4213562,-7.3752141,918.22
</coordinates>
</Point>
</Placemark>
<Placemark>
<name>
Wed Feb 19 16:03:01 2014 S=2.23 Km/hr
</name>
<styleUrl>
#styleMap_TLP_Normal
</styleUrl>
<Point>
<coordinates>
-39.4213676,-7.3751478,923.41
</coordinates>
</Point>
</Placemark>
<Placemark>
<name>
Wed Feb 19 16:03:11 2014 S=3.13 Km/hr
</name>
<styleUrl>
#styleMap_TLP_Normal
</styleUrl>
<Point>
<coordinates>
-39.4213600,-7.3750553,926.89
</coordinates>
</Point>
</Placemark>
<Placemark>
<name>
Wed Feb 19 16:03:21 2014 S=2.23 Km/hr
</name>
<styleUrl>
#styleMap_TLP_Normal
</styleUrl>
<Point>
<coordinates>
-39.4213600,-7.3749523,929.70
</coordinates>
</Point>
</Placemark>
<Placemark>
<name>
Wed Feb 19 16:03:31 2014 S=3.03 Km/hr
</name>
<styleUrl>
#styleMap_TLP_Normal
</styleUrl>
<Point>
<coordinates>
-39.4213524,-7.3748298,931.63
</coordinates>
</Point>
</Placemark>
<Placemark>
<name>
Wed Feb 19 16:03:41 2014 S=3.17 Km/hr
</name>
<styleUrl>
#styleMap_TLP_Normal
</styleUrl>
<Point>
<coordinates>
-39.4213753,-7.3747015,933.75
</coordinates>
</Point>
</Placemark>
<Placemark>
<name>
Wed Feb 19 16:03:51 2014 S=2.75 Km/hr
</name>
<styleUrl>
#styleMap_TLP_Normal
</styleUrl>
<Point>
<coordinates>
-39.4213943,-7.3745842,936.72
</coordinates>
</Point>
</Placemark>
<Placemark>
<name>
Wed Feb 19 16:04:01 2014 S=2.44 Km/hr
</name>
<styleUrl>
#styleMap_TLP_Normal
</styleUrl>
<Point>
<coordinates>
-39.4214020,-7.3744740,936.38
</coordinates>
</Point>
</Placemark>
<Placemark>
<name>
Wed Feb 19 16:04:11 2014 S=1.93 Km/hr
</name>
<styleUrl>
#styleMap_TLP_Normal
</styleUrl>
<Point>
<coordinates>
-39.4214287,-7.3743620,936.83
</coordinates>
</Point>
</Placemark>
<Placemark>
<name>
Wed Feb 19 16:04:21 2014 S=2.65 Km/hr
</name>
<styleUrl>
#styleMap_TLP_Normal
</styleUrl>
<Point>
<coordinates>
-39.4214439,-7.3742633,936.81
</coordinates>
</Point>
</Placemark>
<Placemark>
<name>
Wed Feb 19 16:04:31 2014 S=2.92 Km/hr
</name>
<styleUrl>
#styleMap_TLP_Normal
</styleUrl>
<Point>
<coordinates>
-39.4214935,-7.3741403,934.78
</coordinates>
</Point>
</Placemark>
<Placemark>
<name>
Wed Feb 19 16:04:41 2014 S=2.65 Km/hr
</name>
<styleUrl>
#styleMap_TLP_Normal
</styleUrl>
<Point>
<coordinates>
-39.4215431,-7.3739901,935.36
</coordinates>
</Point>
</Placemark>
<Placemark>
<name>
Wed Feb 19 16:04:51 2014 S=3.23 Km/hr
</name>
<styleUrl>
#styleMap_TLP_Normal
</styleUrl>
<Point>
<coordinates>
-39.4215775,-7.3738828,935.23
</coordinates>
</Point>
</Placemark>
<Placemark>
<name>
Wed Feb 19 16:05:01 2014 S=4.26 Km/hr
</name>
<styleUrl>
#styleMap_TLP_Normal
</styleUrl>
<Point>
<coordinates>
-39.4215698,-7.3737626,933.83
</coordinates>
</Point>
</Placemark>
<Placemark>
<name>
Wed Feb 19 16:05:11 2014 S=3.33 Km/hr
</name>
<styleUrl>
#styleMap_TLP_Normal
</styleUrl>
<Point>
<coordinates>
-39.4215660,-7.3736434,934.39
</coordinates>
</Point>
</Placemark>
<Placemark>
<name>
Wed Feb 19 16:05:21 2014 S=3.87 Km/hr
</name>
<styleUrl>
#styleMap_TLP_Normal
</styleUrl>
<Point>
<coordinates>
-39.4215508,-7.3736143,934.72
</coordinates>
</Point>
</Placemark>
<Placemark>
<name>
Wed Feb 19 16:05:31 2014 S=3.97 Km/hr
</name>
<styleUrl>
#styleMap_TLP_Normal
</styleUrl>
<Point>
<coordinates>
-39.4214287,-7.3735671,933.66
</coordinates>
</Point>
</Placemark>
<Placemark>
<name>
Wed Feb 19 16:05:41 2014 S=1.40 Km/hr
</name>
<styleUrl>
#styleMap_TLP_Normal
</styleUrl>
<Point>
<coordinates>
-39.4213448,-7.3735828,933.66
</coordinates>
</Point>
</Placemark>
<Placemark>
<name>
Wed Feb 19 16:05:51 2014 S=0.12 Km/hr
</name>
<styleUrl>
#styleMap_TLP_Normal
</styleUrl>
<Point>
<coordinates>
-39.4213257,-7.3735819,933.97
</coordinates>
</Point>
</Placemark>
<Placemark>
<name>
Wed Feb 19 16:06:01 2014 S=0.12 Km/hr
</name>
<styleUrl>
#styleMap_TLP_Normal
</styleUrl>
<Point>
<coordinates>
-39.4213181,-7.3735785,933.92
</coordinates>
</Point>
</Placemark>
<Placemark>
<name>
Wed Feb 19 16:06:11 2014 S=0.79 Km/hr
</name>
<styleUrl>
#styleMap_TLP_Normal
</styleUrl>
<Point>
<coordinates>
-39.4213028,-7.3735819,933.83
</coordinates>
</Point>
</Placemark>
<Placemark>
<name>
Wed Feb 19 16:06:21 2014 S=0.64 Km/hr
</name>
<styleUrl>
#styleMap_TLP_Normal
</styleUrl>
<Point>
<coordinates>
-39.4213028,-7.3735762,933.77
</coordinates>
</Point>
</Placemark>
<Placemark>
<name>
Wed Feb 19 16:06:31 2014 S=4.42 Km/hr
</name>
<styleUrl>
#styleMap_TLP_Normal
</styleUrl>
<Point>
<coordinates>
-39.4213562,-7.3735681,933.66
</coordinates>
</Point>
</Placemark>
<Placemark>
<name>
Wed Feb 19 16:06:41 2014 S=4.87 Km/hr
</name>
<styleUrl>
#styleMap_TLP_Normal
</styleUrl>
<Point>
<coordinates>
-39.4213829,-7.3734860,935.75
</coordinates>
</Point>
</Placemark>
<Placemark>
<name>
Wed Feb 19 16:06:51 2014 S=3.46 Km/hr
</name>
<styleUrl>
#styleMap_TLP_Normal
</styleUrl>
<Point>
<coordinates>
-39.4213676,-7.3733797,935.34
</coordinates>
</Point>
</Placemark>
<Placemark>
<name>
Wed Feb 19 16:07:01 2014 S=2.05 Km/hr
</name>
<styleUrl>
#styleMap_TLP_Normal
</styleUrl>
<Point>
<coordinates>
-39.4213600,-7.3732872,933.14
</coordinates>
</Point>
</Placemark>
<Placemark>
<name>
Wed Feb 19 16:07:11 2014 S=2.21 Km/hr
</name>
<styleUrl>
#styleMap_TLP_Normal
</styleUrl>
<Point>
<coordinates>
-39.4213142,-7.3731942,931.25
</coordinates>
</Point>
</Placemark>
<Placemark>
<name>
Wed Feb 19 16:07:21 2014 S=3.02 Km/hr
</name>
<styleUrl>
#styleMap_TLP_Normal
</styleUrl>
<Point>
<coordinates>
-39.4212723,-7.3730750,930.44
</coordinates>
</Point>
</Placemark>
<Placemark>
<name>
Wed Feb 19 16:07:31 2014 S=2.73 Km/hr
</name>
<styleUrl>
#styleMap_TLP_Normal
</styleUrl>
<Point>
<coordinates>
-39.4212112,-7.3729615,928.81
</coordinates>
</Point>
</Placemark>
<Placemark>
<name>
Wed Feb 19 16:07:41 2014 S=3.20 Km/hr
</name>
<styleUrl>
#styleMap_TLP_Normal
</styleUrl>
<Point>
<coordinates>
-39.4211388,-7.3728518,927.95
</coordinates>
</Point>
</Placemark>
<Placemark>
<name>
Wed Feb 19 16:07:51 2014 S=3.35 Km/hr
</name>
<styleUrl>
#styleMap_TLP_Normal
</styleUrl>
<Point>
<coordinates>
-39.4210701,-7.3727446,927.23
</coordinates>
</Point>
</Placemark>
<Placemark>
<name>
Wed Feb 19 16:08:01 2014 S=2.43 Km/hr
</name>
<styleUrl>
#styleMap_TLP_Normal
</styleUrl>
<Point>
<coordinates>
-39.4210281,-7.3726568,928.34
</coordinates>
</Point>
</Placemark>
<Placemark>
<name>
Wed Feb 19 16:08:11 2014 S=1.82 Km/hr
</name>
<styleUrl>
#styleMap_TLP_Normal
</styleUrl>
<Point>
<coordinates>
-39.4209938,-7.3725743,927.48
</coordinates>
</Point>
</Placemark>
<Placemark>
<name>
Wed Feb 19 16:08:21 2014 S=2.82 Km/hr
</name>
<styleUrl>
#styleMap_TLP_Normal
</styleUrl>
<Point>
<coordinates>
-39.4209023,-7.3725553,927.36
</coordinates>
</Point>
</Placemark>
<Placemark>
<name>
Wed Feb 19 16:08:31 2014 S=2.46 Km/hr
</name>
<styleUrl>
#styleMap_TLP_Normal
</styleUrl>
<Point>
<coordinates>
-39.4209251,-7.3726163,926.75
</coordinates>
</Point>
</Placemark>
<Placemark>
<name>
Wed Feb 19 16:08:41 2014 S=1.24 Km/hr
</name>
<styleUrl>
#styleMap_TLP_Normal
</styleUrl>
<Point>
<coordinates>
-39.4208946,-7.3726530,926.38
</coordinates>
</Point>
</Placemark>
<Placemark>
<name>
Wed Feb 19 16:08:51 2014 S=3.15 Km/hr
</name>
<styleUrl>
#styleMap_TLP_Normal
</styleUrl>
<Point>
<coordinates>
-39.4208717,-7.3727007,925.61
</coordinates>
</Point>
</Placemark>
<Placemark>
<name>
Wed Feb 19 16:09:01 2014 S=2.39 Km/hr
</name>
<styleUrl>
#styleMap_TLP_Normal
</styleUrl>
<Point>
<coordinates>
-39.4208641,-7.3727961,925.39
</coordinates>
</Point>
</Placemark>
<Placemark>
<name>
Wed Feb 19 16:09:11 2014 S=2.84 Km/hr
</name>
<styleUrl>
#styleMap_TLP_Normal
</styleUrl>
<Point>
<coordinates>
-39.4208031,-7.3728914,924.58
</coordinates>
</Point>
</Placemark>
<Placemark>
<name>
Wed Feb 19 16:09:21 2014 S=3.09 Km/hr
</name>
<styleUrl>
#styleMap_TLP_Normal
</styleUrl>
<Point>
<coordinates>
-39.4207802,-7.3729949,924.09
</coordinates>
</Point>
</Placemark>
<Placemark>
<name>
Wed Feb 19 16:09:31 2014 S=2.84 Km/hr
</name>
<styleUrl>
#styleMap_TLP_Normal
</styleUrl>
<Point>
<coordinates>
-39.4207077,-7.3730950,923.70
</coordinates>
</Point>
</Placemark>
<Placemark>
<name>
Wed Feb 19 16:09:41 2014 S=2.27 Km/hr
</name>
<styleUrl>
#styleMap_TLP_Normal
</styleUrl>
<Point>
<coordinates>
-39.4205704,-7.3730688,924.89
</coordinates>
</Point>
</Placemark>
<Placemark>
<name>
Wed Feb 19 16:09:51 2014 S=0.55 Km/hr
</name>
<styleUrl>
#styleMap_TLP_Normal
</styleUrl>
<Point>
<coordinates>
-39.4205589,-7.3730469,926.97
</coordinates>
</Point>
</Placemark>
<Placemark>
<name>
Wed Feb 19 16:10:01 2014 S=0.21 Km/hr
</name>
<styleUrl>
#styleMap_TLP_Normal
</styleUrl>
<Point>
<coordinates>
-39.4205704,-7.3730330,926.97
</coordinates>
</Point>
</Placemark>
<Placemark>
<name>
Wed Feb 19 16:10:11 2014 S=1.70 Km/hr
</name>
<styleUrl>
#styleMap_TLP_Normal
</styleUrl>
<Point>
<coordinates>
-39.4205627,-7.3730397,927.02
</coordinates>
</Point>
</Placemark>
<Placemark>
<name>
Wed Feb 19 16:10:21 2014 S=4.10 Km/hr
</name>
<styleUrl>
#styleMap_TLP_Normal
</styleUrl>
<Point>
<coordinates>
-39.4205437,-7.3731384,927.66
</coordinates>
</Point>
</Placemark>
<Placemark>
<name>
Wed Feb 19 16:10:31 2014 S=2.03 Km/hr
</name>
<styleUrl>
#styleMap_TLP_Normal
</styleUrl>
<Point>
<coordinates>
-39.4205284,-7.3732176,928.41
</coordinates>
</Point>
</Placemark>
<Placemark>
<name>
Wed Feb 19 16:10:41 2014 S=3.38 Km/hr
</name>
<styleUrl>
#styleMap_TLP_Normal
</styleUrl>
<Point>
<coordinates>
-39.4204750,-7.3731384,930.00
</coordinates>
</Point>
</Placemark>
<Placemark>
<name>
Wed Feb 19 16:10:51 2014 S=3.09 Km/hr
</name>
<styleUrl>
#styleMap_TLP_Normal
</styleUrl>
<Point>
<coordinates>
-39.4203720,-7.3731751,929.92
</coordinates>
</Point>
</Placemark>
<Placemark>
<name>
Wed Feb 19 16:11:01 2014 S=3.10 Km/hr
</name>
<styleUrl>
#styleMap_TLP_Normal
</styleUrl>
<Point>
<coordinates>
-39.4202957,-7.3731527,930.55
</coordinates>
</Point>
</Placemark>
<Placemark>
<name>
Wed Feb 19 16:11:11 2014 S=2.24 Km/hr
</name>
<styleUrl>
#styleMap_TLP_Normal
</styleUrl>
<Point>
<coordinates>
-39.4202156,-7.3731823,931.25
</coordinates>
</Point>
</Placemark>
<Placemark>
<name>
Wed Feb 19 16:11:21 2014 S=0.57 Km/hr
</name>
<styleUrl>
#styleMap_TLP_Normal
</styleUrl>
<Point>
<coordinates>
-39.4201927,-7.3731704,931.75
</coordinates>
</Point>
</Placemark>
<Placemark>
<name>
Wed Feb 19 16:11:31 2014 S=1.79 Km/hr
</name>
<styleUrl>
#styleMap_TLP_Normal
</styleUrl>
<Point>
<coordinates>
-39.4202080,-7.3732057,931.75
</coordinates>
</Point>
</Placemark>
<Placemark>
<name>
Wed Feb 19 16:11:41 2014 S=2.01 Km/hr
</name>
<styleUrl>
#styleMap_TLP_Normal
</styleUrl>
<Point>
<coordinates>
-39.4201813,-7.3732743,931.83
</coordinates>
</Point>
</Placemark>
<Placemark>
<name>
Wed Feb 19 16:11:51 2014 S=1.30 Km/hr
</name>
<styleUrl>
#styleMap_TLP_Normal
</styleUrl>
<Point>
<coordinates>
-39.4201927,-7.3733344,932.03
</coordinates>
</Point>
</Placemark>
<Placemark>
<name>
Wed Feb 19 16:12:01 2014 S=1.31 Km/hr
</name>
<styleUrl>
#styleMap_TLP_Normal
</styleUrl>
<Point>
<coordinates>
-39.4201965,-7.3733411,932.44
</coordinates>
</Point>
</Placemark>
<Placemark>
<name>
Wed Feb 19 16:12:11 2014 S=1.40 Km/hr
</name>
<styleUrl>
#styleMap_TLP_Normal
</styleUrl>
<Point>
<coordinates>
-39.4201622,-7.3733487,932.56
</coordinates>
</Point>
</Placemark>
<Placemark>
<name>
Wed Feb 19 16:12:21 2014 S=3.30 Km/hr
</name>
<styleUrl>
#styleMap_TLP_Normal
</styleUrl>
<Point>
<coordinates>
-39.4201164,-7.3732939,932.22
</coordinates>
</Point>
</Placemark>
<Placemark>
<name>
Wed Feb 19 16:12:31 2014 S=0.62 Km/hr
</name>
<styleUrl>
#styleMap_TLP_Normal
</styleUrl>
<Point>
<coordinates>
-39.4200439,-7.3732696,933.03
</coordinates>
</Point>
</Placemark>
<Placemark>
<name>
Wed Feb 19 16:12:41 2014 S=2.57 Km/hr
</name>
<styleUrl>
#styleMap_TLP_Normal
</styleUrl>
<Point>
<coordinates>
-39.4199982,-7.3732624,933.34
</coordinates>
</Point>
</Placemark>
<Placemark>
<name>
Wed Feb 19 16:12:51 2014 S=0.98 Km/hr
</name>
<styleUrl>
#styleMap_TLP_Normal
</styleUrl>
<Point>
<coordinates>
-39.4199715,-7.3732767,933.81
</coordinates>
</Point>
</Placemark>
<Placemark>
<name>
Wed Feb 19 16:13:01 2014 S=2.78 Km/hr
</name>
<styleUrl>
#styleMap_TLP_Normal
</styleUrl>
<Point>
<coordinates>
-39.4199219,-7.3732390,934.16
</coordinates>
</Point>
</Placemark>
<Placemark>
<name>
Wed Feb 19 16:13:11 2014 S=2.60 Km/hr
</name>
<styleUrl>
#styleMap_TLP_Normal
</styleUrl>
<Point>
<coordinates>
-39.4198647,-7.3732443,935.14
</coordinates>
</Point>
</Placemark>
<Placemark>
<name>
Wed Feb 19 16:13:21 2014 S=2.02 Km/hr
</name>
<styleUrl>
#styleMap_TLP_Normal
</styleUrl>
<Point>
<coordinates>
-39.4197845,-7.3732605,935.31
</coordinates>
</Point>
</Placemark>
<Placemark>
<name>
Wed Feb 19 16:13:31 2014 S=3.00 Km/hr
</name>
<styleUrl>
#styleMap_TLP_Normal
</styleUrl>
<Point>
<coordinates>
-39.4197350,-7.3731894,935.50
</coordinates>
</Point>
</Placemark>
<Placemark>
<name>
Wed Feb 19 16:13:41 2014 S=2.45 Km/hr
</name>
<styleUrl>
#styleMap_TLP_Normal
</styleUrl>
<Point>
<coordinates>
-39.4196777,-7.3731275,934.88
</coordinates>
</Point>
</Placemark>
<Placemark>
<name>
Wed Feb 19 16:13:51 2014 S=2.92 Km/hr
</name>
<styleUrl>
#styleMap_TLP_Normal
</styleUrl>
<Point>
<coordinates>
-39.4195786,-7.3730764,933.80
</coordinates>
</Point>
</Placemark>
<Placemark>
<name>
Wed Feb 19 16:14:01 2014 S=1.10 Km/hr
</name>
<styleUrl>
#styleMap_TLP_Normal
</styleUrl>
<Point>
<coordinates>
-39.4194908,-7.3730922,933.97
</coordinates>
</Point>
</Placemark>
<Placemark>
<name>
Wed Feb 19 16:14:11 2014 S=2.12 Km/hr
</name>
<styleUrl>
#styleMap_TLP_Normal
</styleUrl>
<Point>
<coordinates>
-39.4194603,-7.3730941,933.48
</coordinates>
</Point>
</Placemark>
<Placemark>
<name>
Wed Feb 19 16:14:21 2014 S=2.39 Km/hr
</name>
<styleUrl>
#styleMap_TLP_Normal
</styleUrl>
<Point>
<coordinates>
-39.4193611,-7.3730826,934.14
</coordinates>
</Point>
</Placemark>
<Placemark>
<name>
Wed Feb 19 16:14:31 2014 S=2.68 Km/hr
</name>
<styleUrl>
#styleMap_TLP_Normal
</styleUrl>
<Point>
<coordinates>
-39.4192734,-7.3730469,933.91
</coordinates>
</Point>
</Placemark>
<Placemark>
<name>
Wed Feb 19 16:14:41 2014 S=3.06 Km/hr
</name>
<styleUrl>
#styleMap_TLP_Normal
</styleUrl>
<Point>
<coordinates>
-39.4191780,-7.3729639,934.61
</coordinates>
</Point>
</Placemark>
<Placemark>
<name>
Wed Feb 19 16:14:51 2014 S=3.38 Km/hr
</name>
<styleUrl>
#styleMap_TLP_Normal
</styleUrl>
<Point>
<coordinates>
-39.4191055,-7.3728619,935.48
</coordinates>
</Point>
</Placemark>
<Placemark>
<name>
Wed Feb 19 16:15:01 2014 S=2.37 Km/hr
</name>
<styleUrl>
#styleMap_TLP_Normal
</styleUrl>
<Point>
<coordinates>
-39.4190063,-7.3727951,936.88
</coordinates>
</Point>
</Placemark>
<Placemark>
<name>
Wed Feb 19 16:15:11 2014 S=2.33 Km/hr
</name>
<styleUrl>
#styleMap_TLP_Normal
</styleUrl>
<Point>
<coordinates>
-39.4189491,-7.3727331,936.80
</coordinates>
</Point>
</Placemark>
<Placemark>
<name>
Wed Feb 19 16:15:21 2014 S=3.96 Km/hr
</name>
<styleUrl>
#styleMap_TLP_Normal
</styleUrl>
<Point>
<coordinates>
-39.4189339,-7.3727493,935.94
</coordinates>
</Point>
</Placemark>
<Placemark>
<name>
Wed Feb 19 16:15:31 2014 S=3.18 Km/hr
</name>
<styleUrl>
#styleMap_TLP_Normal
</styleUrl>
<Point>
<coordinates>
-39.4188385,-7.3727279,935.44
</coordinates>
</Point>
</Placemark>
<Placemark>
<name>
Wed Feb 19 16:15:41 2014 S=3.41 Km/hr
</name>
<styleUrl>
#styleMap_TLP_Normal
</styleUrl>
<Point>
<coordinates>
-39.4187317,-7.3726931,934.39
</coordinates>
</Point>
</Placemark>
<Placemark>
<name>
Wed Feb 19 16:15:51 2014 S=4.55 Km/hr
</name>
<styleUrl>
#styleMap_TLP_Normal
</styleUrl>
<Point>
<coordinates>
-39.4185753,-7.3726540,935.03
</coordinates>
</Point>
</Placemark>
<Placemark>
<name>
Wed Feb 19 16:16:01 2014 S=3.07 Km/hr
</name>
<styleUrl>
#styleMap_TLP_Normal
</styleUrl>
<Point>
<coordinates>
-39.4185104,-7.3726015,938.00
</coordinates>
</Point>
</Placemark>
<Placemark>
<name>
Wed Feb 19 16:16:11 2014 S=4.57 Km/hr
</name>
<styleUrl>
#styleMap_TLP_Normal
</styleUrl>
<Point>
<coordinates>
-39.4185257,-7.3726726,938.89
</coordinates>
</Point>
</Placemark>
<Placemark>
<name>
Wed Feb 19 16:16:21 2014 S=3.65 Km/hr
</name>
<styleUrl>
#styleMap_TLP_Normal
</styleUrl>
<Point>
<coordinates>
-39.4184914,-7.3727689,938.08
</coordinates>
</Point>
</Placemark>
<Placemark>
<name>
Wed Feb 19 16:16:31 2014 S=3.04 Km/hr
</name>
<styleUrl>
#styleMap_TLP_Normal
</styleUrl>
<Point>
<coordinates>
-39.4184990,-7.3728600,937.09
</coordinates>
</Point>
</Placemark>
<Placemark>
<name>
Wed Feb 19 16:16:41 2014 S=2.96 Km/hr
</name>
<styleUrl>
#styleMap_TLP_Normal
</styleUrl>
<Point>
<coordinates>
-39.4184456,-7.3729663,935.88
</coordinates>
</Point>
</Placemark>
<Placemark>
<name>
Wed Feb 19 16:16:51 2014 S=1.95 Km/hr
</name>
<styleUrl>
#styleMap_TLP_Normal
</styleUrl>
<Point>
<coordinates>
-39.4184189,-7.3730407,934.86
</coordinates>
</Point>
</Placemark>
<Placemark>
<name>
Wed Feb 19 16:17:01 2014 S=4.39 Km/hr
</name>
<styleUrl>
#styleMap_TLP_Normal
</styleUrl>
<Point>
<coordinates>
-39.4183769,-7.3731499,933.98
</coordinates>
</Point>
</Placemark>
<Placemark>
<name>
Wed Feb 19 16:17:11 2014 S=4.15 Km/hr
</name>
<styleUrl>
#styleMap_TLP_Normal
</styleUrl>
<Point>
<coordinates>
-39.4183159,-7.3732476,933.66
</coordinates>
</Point>
</Placemark>
<Placemark>
<name>
Wed Feb 19 16:17:21 2014 S=1.49 Km/hr
</name>
<styleUrl>
#styleMap_TLP_Normal
</styleUrl>
<Point>
<coordinates>
-39.4182472,-7.3732686,934.95
</coordinates>
</Point>
</Placemark>
<Placemark>
<name>
Wed Feb 19 16:17:31 2014 S=1.32 Km/hr
</name>
<styleUrl>
#styleMap_TLP_Normal
</styleUrl>
<Point>
<coordinates>
-39.4181976,-7.3732743,935.83
</coordinates>
</Point>
</Placemark>
<Placemark>
<name>
Wed Feb 19 16:17:41 2014 S=4.39 Km/hr
</name>
<styleUrl>
#styleMap_TLP_Normal
</styleUrl>
<Point>
<coordinates>
-39.4182701,-7.3732805,935.83
</coordinates>
</Point>
</Placemark>
<Placemark>
<name>
Wed Feb 19 16:17:51 2014 S=4.75 Km/hr
</name>
<styleUrl>
#styleMap_TLP_Normal
</styleUrl>
<Point>
<coordinates>
-39.4183693,-7.3733273,935.73
</coordinates>
</Point>
</Placemark>
<Placemark>
<name>
Wed Feb 19 16:18:01 2014 S=3.45 Km/hr
</name>
<styleUrl>
#styleMap_TLP_Normal
</styleUrl>
<Point>
<coordinates>
-39.4184875,-7.3733277,937.42
</coordinates>
</Point>
</Placemark>
<Placemark>
<name>
Wed Feb 19 16:18:11 2014 S=2.14 Km/hr
</name>
<styleUrl>
#styleMap_TLP_Normal
</styleUrl>
<Point>
<coordinates>
-39.4184952,-7.3733578,937.44
</coordinates>
</Point>
</Placemark>
<Placemark>
<name>
Wed Feb 19 16:18:21 2014 S=1.04 Km/hr
</name>
<styleUrl>
#styleMap_TLP_Normal
</styleUrl>
<Point>
<coordinates>
-39.4184914,-7.3733740,936.89
</coordinates>
</Point>
</Placemark>
<Placemark>
<name>
Wed Feb 19 16:18:31 2014 S=3.31 Km/hr
</name>
<styleUrl>
#styleMap_TLP_Normal
</styleUrl>
<Point>
<coordinates>
-39.4184380,-7.3733430,936.58
</coordinates>
</Point>
</Placemark>
<Placemark>
<name>
Wed Feb 19 16:18:41 2014 S=3.69 Km/hr
</name>
<styleUrl>
#styleMap_TLP_Normal
</styleUrl>
<Point>
<coordinates>
-39.4183578,-7.3733110,936.33
</coordinates>
</Point>
</Placemark>
<Placemark>
<name>
Wed Feb 19 16:18:51 2014 S=3.47 Km/hr
</name>
<styleUrl>
#styleMap_TLP_Normal
</styleUrl>
<Point>
<coordinates>
-39.4183121,-7.3732376,935.86
</coordinates>
</Point>
</Placemark>
<Placemark>
<name>
Wed Feb 19 16:19:01 2014 S=4.46 Km/hr
</name>
<styleUrl>
#styleMap_TLP_Normal
</styleUrl>
<Point>
<coordinates>
-39.4182968,-7.3733554,936.08
</coordinates>
</Point>
</Placemark>
<Placemark>
<name>
Wed Feb 19 16:19:11 2014 S=3.84 Km/hr
</name>
<styleUrl>
#styleMap_TLP_Normal
</styleUrl>
<Point>
<coordinates>
-39.4183540,-7.3734636,935.45
</coordinates>
</Point>
</Placemark>
<Placemark>
<name>
Wed Feb 19 16:19:21 2014 S=2.59 Km/hr
</name>
<styleUrl>
#styleMap_TLP_Normal
</styleUrl>
<Point>
<coordinates>
-39.4183922,-7.3735833,935.33
</coordinates>
</Point>
</Placemark>
<Placemark>
<name>
Wed Feb 19 16:19:31 2014 S=2.50 Km/hr
</name>
<styleUrl>
#styleMap_TLP_Normal
</styleUrl>
<Point>
<coordinates>
-39.4183769,-7.3736496,936.27
</coordinates>
</Point>
</Placemark>
<Placemark>
<name>
Wed Feb 19 16:19:41 2014 S=0.50 Km/hr
</name>
<styleUrl>
#styleMap_TLP_Normal
</styleUrl>
<Point>
<coordinates>
-39.4183769,-7.3736944,936.52
</coordinates>
</Point>
</Placemark>
<Placemark>
<name>
Wed Feb 19 16:19:51 2014 S=2.44 Km/hr
</name>
<styleUrl>
#styleMap_TLP_Normal
</styleUrl>
<Point>
<coordinates>
-39.4183693,-7.3737116,936.98
</coordinates>
</Point>
</Placemark>
<Placemark>
<name>
Wed Feb 19 16:20:01 2014 S=2.20 Km/hr
</name>
<styleUrl>
#styleMap_TLP_Normal
</styleUrl>
<Point>
<coordinates>
-39.4183083,-7.3737588,936.58
</coordinates>
</Point>
</Placemark>
<Placemark>
<name>
Wed Feb 19 16:20:11 2014 S=2.38 Km/hr
</name>
<styleUrl>
#styleMap_TLP_Normal
</styleUrl>
<Point>
<coordinates>
-39.4182510,-7.3737283,937.13
</coordinates>
</Point>
</Placemark>
<Placemark>
<name>
Wed Feb 19 16:20:21 2014 S=2.85 Km/hr
</name>
<styleUrl>
#styleMap_TLP_Normal
</styleUrl>
<Point>
<coordinates>
-39.4181442,-7.3737488,937.14
</coordinates>
</Point>
</Placemark>
<Placemark>
<name>
Wed Feb 19 16:20:31 2014 S=3.27 Km/hr
</name>
<styleUrl>
#styleMap_TLP_Normal
</styleUrl>
<Point>
<coordinates>
-39.4181213,-7.3738322,936.67
</coordinates>
</Point>
</Placemark>
<Placemark>
<name>
Wed Feb 19 16:20:41 2014 S=2.40 Km/hr
</name>
<styleUrl>
#styleMap_TLP_Normal
</styleUrl>
<Point>
<coordinates>
-39.4181290,-7.3739347,936.25
</coordinates>
</Point>
</Placemark>
<Placemark>
<name>
Wed Feb 19 16:20:51 2014 S=3.03 Km/hr
</name>
<styleUrl>
#styleMap_TLP_Normal
</styleUrl>
<Point>
<coordinates>
-39.4182014,-7.3740306,936.36
</coordinates>
</Point>
</Placemark>
<Placemark>
<name>
Wed Feb 19 16:21:01 2014 S=3.50 Km/hr
</name>
<styleUrl>
#styleMap_TLP_Normal
</styleUrl>
<Point>
<coordinates>
-39.4182434,-7.3741646,936.05
</coordinates>
</Point>
</Placemark>
<Placemark>
<name>
Wed Feb 19 16:21:11 2014 S=3.18 Km/hr
</name>
<styleUrl>
#styleMap_TLP_Normal
</styleUrl>
<Point>
<coordinates>
-39.4183998,-7.3742194,934.73
</coordinates>
</Point>
</Placemark>
<Placemark>
<name>
Wed Feb 19 16:21:21 2014 S=2.00 Km/hr
</name>
<styleUrl>
#styleMap_TLP_Normal
</styleUrl>
<Point>
<coordinates>
-39.4184761,-7.3741884,932.27
</coordinates>
</Point>
</Placemark>
<Placemark>
<name>
Wed Feb 19 16:21:31 2014 S=3.80 Km/hr
</name>
<styleUrl>
#styleMap_TLP_Normal
</styleUrl>
<Point>
<coordinates>
-39.4184647,-7.3742781,930.47
</coordinates>
</Point>
</Placemark>
<Placemark>
<name>
Wed Feb 19 16:21:41 2014 S=2.29 Km/hr
</name>
<styleUrl>
#styleMap_TLP_Normal
</styleUrl>
<Point>
<coordinates>
-39.4184456,-7.3743925,928.05
</coordinates>
</Point>
</Placemark>
<Placemark>
<name>
Wed Feb 19 16:21:51 2014 S=1.16 Km/hr
</name>
<styleUrl>
#styleMap_TLP_Normal
</styleUrl>
<Point>
<coordinates>
-39.4184303,-7.3744435,925.91
</coordinates>
</Point>
</Placemark>
<Placemark>
<name>
Wed Feb 19 16:22:01 2014 S=2.89 Km/hr
</name>
<styleUrl>
#styleMap_TLP_Normal
</styleUrl>
<Point>
<coordinates>
-39.4184151,-7.3744397,925.66
</coordinates>
</Point>
</Placemark>
<Placemark>
<name>
Wed Feb 19 16:22:11 2014 S=1.61 Km/hr
</name>
<styleUrl>
#styleMap_TLP_Normal
</styleUrl>
<Point>
<coordinates>
-39.4183006,-7.3744664,926.00
</coordinates>
</Point>
</Placemark>
<Placemark>
<name>
Wed Feb 19 16:22:21 2014 S=1.53 Km/hr
</name>
<styleUrl>
#styleMap_TLP_Normal
</styleUrl>
<Point>
<coordinates>
-39.4183121,-7.3744740,925.81
</coordinates>
</Point>
</Placemark>
<Placemark>
<name>
Wed Feb 19 16:22:31 2014 S=0.91 Km/hr
</name>
<styleUrl>
#styleMap_TLP_Normal
</styleUrl>
<Point>
<coordinates>
-39.4182930,-7.3745503,925.77
</coordinates>
</Point>
</Placemark>
<Placemark>
<name>
Wed Feb 19 16:22:41 2014 S=2.07 Km/hr
</name>
<styleUrl>
#styleMap_TLP_Normal
</styleUrl>
<Point>
<coordinates>
-39.4183426,-7.3746371,925.20
</coordinates>
</Point>
</Placemark>
<Placemark>
<name>
Wed Feb 19 16:22:51 2014 S=3.03 Km/hr
</name>
<styleUrl>
#styleMap_TLP_Normal
</styleUrl>
<Point>
<coordinates>
-39.4183693,-7.3747673,925.36
</coordinates>
</Point>
</Placemark>
<Placemark>
<name>
Wed Feb 19 16:23:01 2014 S=2.89 Km/hr
</name>
<styleUrl>
#styleMap_TLP_Normal
</styleUrl>
<Point>
<coordinates>
-39.4184380,-7.3748903,925.73
</coordinates>
</Point>
</Placemark>
<Placemark>
<name>
Wed Feb 19 16:23:11 2014 S=2.61 Km/hr
</name>
<styleUrl>
#styleMap_TLP_Normal
</styleUrl>
<Point>
<coordinates>
-39.4184799,-7.3750029,924.88
</coordinates>
</Point>
</Placemark>
<Placemark>
<name>
Wed Feb 19 16:23:21 2014 S=2.60 Km/hr
</name>
<styleUrl>
#styleMap_TLP_Normal
</styleUrl>
<Point>
<coordinates>
-39.4184837,-7.3751287,923.39
</coordinates>
</Point>
</Placemark>
<Placemark>
<name>
Wed Feb 19 16:23:31 2014 S=2.41 Km/hr
</name>
<styleUrl>
#styleMap_TLP_Normal
</styleUrl>
<Point>
<coordinates>
-39.4184608,-7.3752670,923.55
</coordinates>
</Point>
</Placemark>
<Placemark>
<name>
Wed Feb 19 16:23:41 2014 S=2.54 Km/hr
</name>
<styleUrl>
#styleMap_TLP_Normal
</styleUrl>
<Point>
<coordinates>
-39.4184227,-7.3753805,923.70
</coordinates>
</Point>
</Placemark>
<Placemark>
<name>
Wed Feb 19 16:23:51 2014 S=3.62 Km/hr
</name>
<styleUrl>
#styleMap_TLP_Normal
</styleUrl>
<Point>
<coordinates>
-39.4184265,-7.3755212,923.25
</coordinates>
</Point>
</Placemark>
<Placemark>
<name>
Wed Feb 19 16:24:01 2014 S=2.38 Km/hr
</name>
<styleUrl>
#styleMap_TLP_Normal
</styleUrl>
<Point>
<coordinates>
-39.4184265,-7.3756423,922.59
</coordinates>
</Point>
</Placemark>
<Placemark>
<name>
Wed Feb 19 16:24:11 2014 S=1.64 Km/hr
</name>
<styleUrl>
#styleMap_TLP_Normal
</styleUrl>
<Point>
<coordinates>
-39.4183846,-7.3757262,922.50
</coordinates>
</Point>
</Placemark>
<Placemark>
<name>
Wed Feb 19 16:24:21 2014 S=2.52 Km/hr
</name>
<styleUrl>
#styleMap_TLP_Normal
</styleUrl>
<Point>
<coordinates>
-39.4183540,-7.3758459,921.39
</coordinates>
</Point>
</Placemark>
<Placemark>
<name>
Wed Feb 19 16:24:31 2014 S=0.69 Km/hr
</name>
<styleUrl>
#styleMap_TLP_Normal
</styleUrl>
<Point>
<coordinates>
-39.4182892,-7.3759198,921.20
</coordinates>
</Point>
</Placemark>
<Placemark>
<name>
Wed Feb 19 16:24:41 2014 S=1.36 Km/hr
</name>
<styleUrl>
#styleMap_TLP_Normal
</styleUrl>
<Point>
<coordinates>
-39.4182663,-7.3759346,922.67
</coordinates>
</Point>
</Placemark>
<Placemark>
<name>
Wed Feb 19 16:24:51 2014 S=3.48 Km/hr
</name>
<styleUrl>
#styleMap_TLP_Normal
</styleUrl>
<Point>
<coordinates>
-39.4183464,-7.3759336,922.36
</coordinates>
</Point>
</Placemark>
<Placemark>
<name>
Wed Feb 19 16:25:01 2014 S=3.54 Km/hr
</name>
<styleUrl>
#styleMap_TLP_Normal
</styleUrl>
<Point>
<coordinates>
-39.4184494,-7.3759975,921.84
</coordinates>
</Point>
</Placemark>
<Placemark>
<name>
Wed Feb 19 16:25:11 2014 S=2.85 Km/hr
</name>
<styleUrl>
#styleMap_TLP_Normal
</styleUrl>
<Point>
<coordinates>
-39.4185257,-7.3760729,921.91
</coordinates>
</Point>
</Placemark>
<Placemark>
<name>
Wed Feb 19 16:25:21 2014 S=2.36 Km/hr
</name>
<styleUrl>
#styleMap_TLP_Normal
</styleUrl>
<Point>
<coordinates>
-39.4185524,-7.3761930,921.53
</coordinates>
</Point>
</Placemark>
<Placemark>
<name>
Wed Feb 19 16:25:31 2014 S=2.66 Km/hr
</name>
<styleUrl>
#styleMap_TLP_Normal
</styleUrl>
<Point>
<coordinates>
-39.4186249,-7.3763299,920.92
</coordinates>
</Point>
</Placemark>
<Placemark>
<name>
Wed Feb 19 16:25:41 2014 S=2.47 Km/hr
</name>
<styleUrl>
#styleMap_TLP_Normal
</styleUrl>
<Point>
<coordinates>
-39.4186554,-7.3764381,921.08
</coordinates>
</Point>
</Placemark>
<Placemark>
<name>
Wed Feb 19 16:25:51 2014 S=2.41 Km/hr
</name>
<styleUrl>
#styleMap_TLP_Normal
</styleUrl>
<Point>
<coordinates>
-39.4186859,-7.3765554,921.27
</coordinates>
</Point>
</Placemark>
<Placemark>
<name>
Wed Feb 19 16:26:01 2014 S=3.14 Km/hr
</name>
<styleUrl>
#styleMap_TLP_Normal
</styleUrl>
<Point>
<coordinates>
-39.4187622,-7.3766823,922.34
</coordinates>
</Point>
</Placemark>
<Placemark>
<name>
Wed Feb 19 16:26:11 2014 S=2.52 Km/hr
</name>
<styleUrl>
#styleMap_TLP_Normal
</styleUrl>
<Point>
<coordinates>
-39.4188080,-7.3767982,922.02
</coordinates>
</Point>
</Placemark>
<Placemark>
<name>
Wed Feb 19 16:26:21 2014 S=3.27 Km/hr
</name>
<styleUrl>
#styleMap_TLP_Normal
</styleUrl>
<Point>
<coordinates>
-39.4188194,-7.3769355,921.83
</coordinates>
</Point>
</Placemark>
<Placemark>
<name>
Wed Feb 19 16:26:31 2014 S=2.82 Km/hr
</name>
<styleUrl>
#styleMap_TLP_Normal
</styleUrl>
<Point>
<coordinates>
-39.4188728,-7.3770633,921.70
</coordinates>
</Point>
</Placemark>
<Placemark>
<name>
Wed Feb 19 16:26:41 2014 S=2.97 Km/hr
</name>
<styleUrl>
#styleMap_TLP_Normal
</styleUrl>
<Point>
<coordinates>
-39.4188004,-7.3771868,921.73
</coordinates>
</Point>
</Placemark>
<Placemark>
<name>
Wed Feb 19 16:26:51 2014 S=1.09 Km/hr
</name>
<styleUrl>
#styleMap_TLP_Normal
</styleUrl>
<Point>
<coordinates>
-39.4187317,-7.3772631,921.06
</coordinates>
</Point>
</Placemark>
<Placemark>
<name>
Wed Feb 19 16:27:01 2014 S=0.13 Km/hr
</name>
<styleUrl>
#styleMap_TLP_Normal
</styleUrl>
<Point>
<coordinates>
-39.4186859,-7.3772583,921.69
</coordinates>
</Point>
</Placemark>
<Placemark>
<name>
Wed Feb 19 16:27:11 2014 S=0.86 Km/hr
</name>
<styleUrl>
#styleMap_TLP_Normal
</styleUrl>
<Point>
<coordinates>
-39.4186935,-7.3772664,921.66
</coordinates>
</Point>
</Placemark>
<Placemark>
<name>
Wed Feb 19 16:27:21 2014 S=0.52 Km/hr
</name>
<styleUrl>
#styleMap_TLP_Normal
</styleUrl>
<Point>
<coordinates>
-39.4187012,-7.3772817,921.69
</coordinates>
</Point>
</Placemark>
<Placemark>
<name>
Wed Feb 19 16:27:31 2014 S=0.35 Km/hr
</name>
<styleUrl>
#styleMap_TLP_Normal
</styleUrl>
<Point>
<coordinates>
-39.4187050,-7.3772893,921.72
</coordinates>
</Point>
</Placemark>
<Placemark>
<name>
Wed Feb 19 16:27:41 2014 S=0.09 Km/hr
</name>
<styleUrl>
#styleMap_TLP_Normal
</styleUrl>
<Point>
<coordinates>
-39.4187012,-7.3772902,921.77
</coordinates>
</Point>
</Placemark>
<Placemark>
<name>
Wed Feb 19 16:27:51 2014 S=0.54 Km/hr
</name>
<styleUrl>
#styleMap_TLP_Normal
</styleUrl>
<Point>
<coordinates>
-39.4187012,-7.3772926,921.78
</coordinates>
</Point>
</Placemark>
<Placemark>
<name>
Wed Feb 19 16:28:01 2014 S=0.68 Km/hr
</name>
<styleUrl>
#styleMap_TLP_Normal
</styleUrl>
<Point>
<coordinates>
-39.4187164,-7.3772945,921.50
</coordinates>
</Point>
</Placemark>
<Placemark>
<name>
Wed Feb 19 16:28:11 2014 S=0.81 Km/hr
</name>
<styleUrl>
#styleMap_TLP_Normal
</styleUrl>
<Point>
<coordinates>
-39.4187164,-7.3772955,921.50
</coordinates>
</Point>
</Placemark>
<Placemark>
<name>
Wed Feb 19 16:28:21 2014 S=1.19 Km/hr
</name>
<styleUrl>
#styleMap_TLP_Normal
</styleUrl>
<Point>
<coordinates>
-39.4187241,-7.3772993,921.72
</coordinates>
</Point>
</Placemark>
<Placemark>
<name>
Wed Feb 19 16:28:31 2014 S=1.79 Km/hr
</name>
<styleUrl>
#styleMap_TLP_Normal
</styleUrl>
<Point>
<coordinates>
-39.4187469,-7.3772202,923.00
</coordinates>
</Point>
</Placemark>
<Placemark>
<name>
Wed Feb 19 16:28:41 2014 S=1.24 Km/hr
</name>
<styleUrl>
#styleMap_TLP_Normal
</styleUrl>
<Point>
<coordinates>
-39.4187012,-7.3771620,924.20
</coordinates>
</Point>
</Placemark>
<Placemark>
<name>
Wed Feb 19 16:28:51 2014 S=2.36 Km/hr
</name>
<styleUrl>
#styleMap_TLP_Normal
</styleUrl>
<Point>
<coordinates>
-39.4185753,-7.3771486,923.91
</coordinates>
</Point>
</Placemark>
<Placemark>
<name>
Wed Feb 19 16:29:01 2014 S=2.82 Km/hr
</name>
<styleUrl>
#styleMap_TLP_Normal
</styleUrl>
<Point>
<coordinates>
-39.4184532,-7.3771625,924.28
</coordinates>
</Point>
</Placemark>
<Placemark>
<name>
Wed Feb 19 16:29:11 2014 S=3.53 Km/hr
</name>
<styleUrl>
#styleMap_TLP_Normal
</styleUrl>
<Point>
<coordinates>
-39.4183540,-7.3772349,922.48
</coordinates>
</Point>
</Placemark>
<Placemark>
<name>
Wed Feb 19 16:29:21 2014 S=2.08 Km/hr
</name>
<styleUrl>
#styleMap_TLP_Normal
</styleUrl>
<Point>
<coordinates>
-39.4182587,-7.3773475,921.50
</coordinates>
</Point>
</Placemark>
<Placemark>
<name>
Wed Feb 19 16:29:31 2014 S=3.41 Km/hr
</name>
<styleUrl>
#styleMap_TLP_Normal
</styleUrl>
<Point>
<coordinates>
-39.4182091,-7.3774257,921.09
</coordinates>
</Point>
</Placemark>
<Placemark>
<name>
Wed Feb 19 16:29:41 2014 S=3.62 Km/hr
</name>
<styleUrl>
#styleMap_TLP_Normal
</styleUrl>
<Point>
<coordinates>
-39.4181442,-7.3775687,920.63
</coordinates>
</Point>
</Placemark>
<Placemark>
<name>
Wed Feb 19 16:29:51 2014 S=2.41 Km/hr
</name>
<styleUrl>
#styleMap_TLP_Normal
</styleUrl>
<Point>
<coordinates>
-39.4180832,-7.3776660,918.47
</coordinates>
</Point>
</Placemark>
<Placemark>
<name>
Wed Feb 19 16:30:01 2014 S=3.66 Km/hr
</name>
<styleUrl>
#styleMap_TLP_Normal
</styleUrl>
<Point>
<coordinates>
-39.4179955,-7.3777537,916.06
</coordinates>
</Point>
</Placemark>
<Placemark>
<name>
Wed Feb 19 16:30:11 2014 S=2.48 Km/hr
</name>
<styleUrl>
#styleMap_TLP_Normal
</styleUrl>
<Point>
<coordinates>
-39.4179344,-7.3778419,913.91
</coordinates>
</Point>
</Placemark>
<Placemark>
<name>
Wed Feb 19 16:30:21 2014 S=2.74 Km/hr
</name>
<styleUrl>
#styleMap_TLP_Normal
</styleUrl>
<Point>
<coordinates>
-39.4179306,-7.3779850,913.66
</coordinates>
</Point>
</Placemark>
<Placemark>
<name>
Wed Feb 19 16:30:31 2014 S=2.63 Km/hr
</name>
<styleUrl>
#styleMap_TLP_Normal
</styleUrl>
<Point>
<coordinates>
-39.4178467,-7.3780813,913.39
</coordinates>
</Point>
</Placemark>
<Placemark>
<name>
Wed Feb 19 16:30:41 2014 S=2.33 Km/hr
</name>
<styleUrl>
#styleMap_TLP_Normal
</styleUrl>
<Point>
<coordinates>
-39.4177856,-7.3781390,912.17
</coordinates>
</Point>
</Placemark>
<Placemark>
<name>
Wed Feb 19 16:30:51 2014 S=1.71 Km/hr
</name>
<styleUrl>
#styleMap_TLP_Normal
</styleUrl>
<Point>
<coordinates>
-39.4177513,-7.3782272,913.64
</coordinates>
</Point>
</Placemark>
<Placemark>
<name>
Wed Feb 19 16:31:01 2014 S=3.96 Km/hr
</name>
<styleUrl>
#styleMap_TLP_Normal
</styleUrl>
<Point>
<coordinates>
-39.4176636,-7.3783555,914.02
</coordinates>
</Point>
</Placemark>
<Placemark>
<name>
Wed Feb 19 16:31:11 2014 S=4.62 Km/hr
</name>
<styleUrl>
#styleMap_TLP_Normal
</styleUrl>
<Point>
<coordinates>
-39.4175224,-7.3784113,913.28
</coordinates>
</Point>
</Placemark>
<Placemark>
<name>
Wed Feb 19 16:31:21 2014 S=3.53 Km/hr
</name>
<styleUrl>
#styleMap_TLP_Normal
</styleUrl>
<Point>
<coordinates>
-39.4173698,-7.3783684,914.44
</coordinates>
</Point>
</Placemark>
<Placemark>
<name>
Wed Feb 19 16:31:31 2014 S=3.30 Km/hr
</name>
<styleUrl>
#styleMap_TLP_Normal
</styleUrl>
<Point>
<coordinates>
-39.4172974,-7.3784156,914.06
</coordinates>
</Point>
</Placemark>
<Placemark>
<name>
Wed Feb 19 16:31:41 2014 S=3.20 Km/hr
</name>
<styleUrl>
#styleMap_TLP_Normal
</styleUrl>
<Point>
<coordinates>
-39.4171906,-7.3784471,914.13
</coordinates>
</Point>
</Placemark>
<Placemark>
<name>
Wed Feb 19 16:31:51 2014 S=3.17 Km/hr
</name>
<styleUrl>
#styleMap_TLP_Normal
</styleUrl>
<Point>
<coordinates>
-39.4171028,-7.3785167,913.55
</coordinates>
</Point>
</Placemark>
<Placemark>
<name>
Wed Feb 19 16:32:01 2014 S=3.05 Km/hr
</name>
<styleUrl>
#styleMap_TLP_Normal
</styleUrl>
<Point>
<coordinates>
-39.4169540,-7.3785782,913.39
</coordinates>
</Point>
</Placemark>
<Placemark>
<name>
Wed Feb 19 16:32:11 2014 S=3.43 Km/hr
</name>
<styleUrl>
#styleMap_TLP_Normal
</styleUrl>
<Point>
<coordinates>
-39.4168167,-7.3785791,914.56
</coordinates>
</Point>
</Placemark>
<Placemark>
<name>
Wed Feb 19 16:32:21 2014 S=4.11 Km/hr
</name>
<styleUrl>
#styleMap_TLP_Normal
</styleUrl>
<Point>
<coordinates>
-39.4167023,-7.3785825,917.02
</coordinates>
</Point>
</Placemark>
<Placemark>
<name>
Wed Feb 19 16:32:31 2014 S=1.68 Km/hr
</name>
<styleUrl>
#styleMap_TLP_Normal
</styleUrl>
<Point>
<coordinates>
-39.4166222,-7.3786263,917.16
</coordinates>
</Point>
</Placemark>
<Placemark>
<name>
Wed Feb 19 16:32:41 2014 S=3.16 Km/hr
</name>
<styleUrl>
#styleMap_TLP_Normal
</styleUrl>
<Point>
<coordinates>
-39.4164963,-7.3786802,918.38
</coordinates>
</Point>
</Placemark>
<Placemark>
<name>
Wed Feb 19 16:32:51 2014 S=3.55 Km/hr
</name>
<styleUrl>
#styleMap_TLP_Normal
</styleUrl>
<Point>
<coordinates>
-39.4163742,-7.3787141,919.13
</coordinates>
</Point>
</Placemark>
<Placemark>
<name>
Wed Feb 19 16:33:01 2014 S=3.17 Km/hr
</name>
<styleUrl>
#styleMap_TLP_Normal
</styleUrl>
<Point>
<coordinates>
-39.4162674,-7.3787475,918.70
</coordinates>
</Point>
</Placemark>
<Placemark>
<name>
Wed Feb 19 16:33:11 2014 S=3.38 Km/hr
</name>
<styleUrl>
#styleMap_TLP_Normal
</styleUrl>
<Point>
<coordinates>
-39.4161148,-7.3786974,918.39
</coordinates>
</Point>
</Placemark>
<Placemark>
<name>
Wed Feb 19 16:33:21 2014 S=2.82 Km/hr
</name>
<styleUrl>
#styleMap_TLP_Normal
</styleUrl>
<Point>
<coordinates>
-39.4160233,-7.3786998,918.75
</coordinates>
</Point>
</Placemark>
<Placemark>
<name>
Wed Feb 19 16:33:31 2014 S=2.66 Km/hr
</name>
<styleUrl>
#styleMap_TLP_Normal
</styleUrl>
<Point>
<coordinates>
-39.4159241,-7.3787141,920.70
</coordinates>
</Point>
</Placemark>
<Placemark>
<name>
Wed Feb 19 16:33:41 2014 S=3.63 Km/hr
</name>
<styleUrl>
#styleMap_TLP_Normal
</styleUrl>
<Point>
<coordinates>
-39.4158134,-7.3787794,920.72
</coordinates>
</Point>
</Placemark>
<Placemark>
<name>
Wed Feb 19 16:33:51 2014 S=4.35 Km/hr
</name>
<styleUrl>
#styleMap_TLP_Normal
</styleUrl>
<Point>
<coordinates>
-39.4157219,-7.3788538,921.42
</coordinates>
</Point>
</Placemark>
<Placemark>
<name>
Wed Feb 19 16:34:01 2014 S=2.36 Km/hr
</name>
<styleUrl>
#styleMap_TLP_Normal
</styleUrl>
<Point>
<coordinates>
-39.4157333,-7.3789296,922.06
</coordinates>
</Point>
</Placemark>
<Placemark>
<name>
Wed Feb 19 16:34:11 2014 S=1.54 Km/hr
</name>
<styleUrl>
#styleMap_TLP_Normal
</styleUrl>
<Point>
<coordinates>
-39.4157028,-7.3789639,921.73
</coordinates>
</Point>
</Placemark>
<Placemark>
<name>
Wed Feb 19 16:34:21 2014 S=0.27 Km/hr
</name>
<styleUrl>
#styleMap_TLP_Normal
</styleUrl>
<Point>
<coordinates>
-39.4157143,-7.3789787,921.69
</coordinates>
</Point>
</Placemark>
<Placemark>
<name>
Wed Feb 19 16:34:31 2014 S=0.18 Km/hr
</name>
<styleUrl>
#styleMap_TLP_Normal
</styleUrl>
<Point>
<coordinates>
-39.4157143,-7.3789845,921.64
</coordinates>
</Point>
</Placemark>
<Placemark>
<name>
Wed Feb 19 16:34:41 2014 S=0.17 Km/hr
</name>
<styleUrl>
#styleMap_TLP_Normal
</styleUrl>
<Point>
<coordinates>
-39.4157143,-7.3789840,921.69
</coordinates>
</Point>
</Placemark>
<Placemark>
<name>
Wed Feb 19 16:34:51 2014 S=0.08 Km/hr
</name>
<styleUrl>
#styleMap_TLP_Normal
</styleUrl>
<Point>
<coordinates>
-39.4157104,-7.3789849,921.69
</coordinates>
</Point>
</Placemark>
<Placemark>
<name>
Wed Feb 19 16:35:01 2014 S=0.38 Km/hr
</name>
<styleUrl>
#styleMap_TLP_Normal
</styleUrl>
<Point>
<coordinates>
-39.4157104,-7.3789830,921.67
</coordinates>
</Point>
</Placemark>
<Placemark>
<name>
Wed Feb 19 16:35:11 2014 S=0.70 Km/hr
</name>
<styleUrl>
#styleMap_TLP_Normal
</styleUrl>
<Point>
<coordinates>
-39.4157143,-7.3789802,921.70
</coordinates>
</Point>
</Placemark>
<Placemark>
<name>
Wed Feb 19 16:35:21 2014 S=2.07 Km/hr
</name>
<styleUrl>
#styleMap_TLP_Normal
</styleUrl>
<Point>
<coordinates>
-39.4157257,-7.3789849,921.78
</coordinates>
</Point>
</Placemark>
<Placemark>
<name>
Wed Feb 19 16:35:31 2014 S=0.98 Km/hr
</name>
<styleUrl>
#styleMap_TLP_Normal
</styleUrl>
<Point>
<coordinates>
-39.4157639,-7.3789968,922.05
</coordinates>
</Point>
</Placemark>
<Placemark>
<name>
Wed Feb 19 16:35:41 2014 S=2.51 Km/hr
</name>
<styleUrl>
#styleMap_TLP_Normal
</styleUrl>
<Point>
<coordinates>
-39.4157104,-7.3789744,922.53
</coordinates>
</Point>
</Placemark>
<Placemark>
<name>
Wed Feb 19 16:35:51 2014 S=0.69 Km/hr
</name>
<styleUrl>
#styleMap_TLP_Normal
</styleUrl>
<Point>
<coordinates>
-39.4156685,-7.3789444,922.55
</coordinates>
</Point>
</Placemark>
<Placemark>
<name>
Wed Feb 19 16:36:01 2014 S=0.60 Km/hr
</name>
<styleUrl>
#styleMap_TLP_Normal
</styleUrl>
<Point>
<coordinates>
-39.4156685,-7.3789430,922.58
</coordinates>
</Point>
</Placemark>
<Placemark>
<name>
Wed Feb 19 16:36:11 2014 S=0.23 Km/hr
</name>
<styleUrl>
#styleMap_TLP_Normal
</styleUrl>
<Point>
<coordinates>
-39.4156799,-7.3789573,922.55
</coordinates>
</Point>
</Placemark>
<Placemark>
<name>
Wed Feb 19 16:36:21 2014 S=0.28 Km/hr
</name>
<styleUrl>
#styleMap_TLP_Normal
</styleUrl>
<Point>
<coordinates>
-39.4156761,-7.3789563,922.58
</coordinates>
</Point>
</Placemark>
<Placemark>
<name>
Wed Feb 19 16:36:31 2014 S=0.03 Km/hr
</name>
<styleUrl>
#styleMap_TLP_Normal
</styleUrl>
<Point>
<coordinates>
-39.4156723,-7.3789549,922.63
</coordinates>
</Point>
</Placemark>
<Placemark>
<name>
Wed Feb 19 16:36:41 2014 S=0.22 Km/hr
</name>
<styleUrl>
#styleMap_TLP_Normal
</styleUrl>
<Point>
<coordinates>
-39.4156685,-7.3789568,922.67
</coordinates>
</Point>
</Placemark>
<Placemark>
<name>
Wed Feb 19 16:36:51 2014 S=0.17 Km/hr
</name>
<styleUrl>
#styleMap_TLP_Normal
</styleUrl>
<Point>
<coordinates>
-39.4156723,-7.3789558,922.72
</coordinates>
</Point>
</Placemark>
<Placemark>
<name>
Wed Feb 19 16:37:01 2014 S=0.12 Km/hr
</name>
<styleUrl>
#styleMap_TLP_Normal
</styleUrl>
<Point>
<coordinates>
-39.4156723,-7.3789511,922.78
</coordinates>
</Point>
</Placemark>
<Placemark>
<name>
Wed Feb 19 16:37:11 2014 S=1.76 Km/hr
</name>
<styleUrl>
#styleMap_TLP_Normal
</styleUrl>
<Point>
<coordinates>
-39.4157104,-7.3789949,923.20
</coordinates>
</Point>
</Placemark>
<Placemark>
<name>
Wed Feb 19 16:37:21 2014 S=0.27 Km/hr
</name>
<styleUrl>
#styleMap_TLP_Normal
</styleUrl>
<Point>
<coordinates>
-39.4157448,-7.3789873,923.55
</coordinates>
</Point>
</Placemark>
<Placemark>
<name>
Wed Feb 19 16:37:31 2014 S=0.22 Km/hr
</name>
<styleUrl>
#styleMap_TLP_Normal
</styleUrl>
<Point>
<coordinates>
-39.4157486,-7.3789878,923.59
</coordinates>
</Point>
</Placemark>
<Placemark>
<name>
Wed Feb 19 16:37:41 2014 S=0.60 Km/hr
</name>
<styleUrl>
#styleMap_TLP_Normal
</styleUrl>
<Point>
<coordinates>
-39.4157448,-7.3789835,923.61
</coordinates>
</Point>
</Placemark>
<Placemark>
<name>
Wed Feb 19 16:37:51 2014 S=0.33 Km/hr
</name>
<styleUrl>
#styleMap_TLP_Normal
</styleUrl>
<Point>
<coordinates>
-39.4157410,-7.3789783,923.66
</coordinates>
</Point>
</Placemark>
<Placemark>
<name>
Wed Feb 19 16:38:01 2014 S=0.58 Km/hr
</name>
<styleUrl>
#styleMap_TLP_Normal
</styleUrl>
<Point>
<coordinates>
-39.4157333,-7.3789806,923.69
</coordinates>
</Point>
</Placemark>
<Placemark>
<name>
Wed Feb 19 16:38:11 2014 S=1.79 Km/hr
</name>
<styleUrl>
#styleMap_TLP_Normal
</styleUrl>
<Point>
<coordinates>
-39.4157219,-7.3789930,923.69
</coordinates>
</Point>
</Placemark>
<Placemark>
<name>
Wed Feb 19 16:38:21 2014 S=0.38 Km/hr
</name>
<styleUrl>
#styleMap_TLP_Normal
</styleUrl>
<Point>
<coordinates>
-39.4156723,-7.3789425,923.58
</coordinates>
</Point>
</Placemark>
<Placemark>
<name>
Wed Feb 19 16:38:31 2014 S=0.44 Km/hr
</name>
<styleUrl>
#styleMap_TLP_Normal
</styleUrl>
<Point>
<coordinates>
-39.4156837,-7.3789554,923.95
</coordinates>
</Point>
</Placemark>
<Placemark>
<name>
Wed Feb 19 16:38:41 2014 S=0.32 Km/hr
</name>
<styleUrl>
#styleMap_TLP_Normal
</styleUrl>
<Point>
<coordinates>
-39.4156799,-7.3789535,923.94
</coordinates>
</Point>
</Placemark>
<Placemark>
<name>
Wed Feb 19 16:38:51 2014 S=0.48 Km/hr
</name>
<styleUrl>
#styleMap_TLP_Normal
</styleUrl>
<Point>
<coordinates>
-39.4156723,-7.3789520,923.92
</coordinates>
</Point>
</Placemark>
<Placemark>
<name>
Wed Feb 19 16:39:01 2014 S=0.22 Km/hr
</name>
<styleUrl>
#styleMap_TLP_Normal
</styleUrl>
<Point>
<coordinates>
-39.4156723,-7.3789511,923.95
</coordinates>
</Point>
</Placemark>
<Placemark>
<name>
Wed Feb 19 16:39:11 2014 S=0.26 Km/hr
</name>
<styleUrl>
#styleMap_TLP_Normal
</styleUrl>
<Point>
<coordinates>
-39.4156609,-7.3789463,924.22
</coordinates>
</Point>
</Placemark>
<Placemark>
<name>
Wed Feb 19 16:39:21 2014 S=0.11 Km/hr
</name>
<styleUrl>
#styleMap_TLP_Normal
</styleUrl>
<Point>
<coordinates>
-39.4156570,-7.3789439,924.33
</coordinates>
</Point>
</Placemark>
<Placemark>
<name>
Wed Feb 19 16:39:31 2014 S=0.00 Km/hr
</name>
<styleUrl>
#styleMap_TLP_Normal
</styleUrl>
<Point>
<coordinates>
-39.4156609,-7.3789444,924.34
</coordinates>
</Point>
</Placemark>
<Placemark>
<name>
Wed Feb 19 16:39:41 2014 S=0.01 Km/hr
</name>
<styleUrl>
#styleMap_TLP_Normal
</styleUrl>
<Point>
<coordinates>
-39.4156609,-7.3789444,924.36
</coordinates>
</Point>
</Placemark>
<Placemark>
<name>
Wed Feb 19 16:39:51 2014 S=0.01 Km/hr
</name>
<styleUrl>
#styleMap_TLP_Normal
</styleUrl>
<Point>
<coordinates>
-39.4156609,-7.3789444,924.36
</coordinates>
</Point>
</Placemark>
<Placemark>
<name>
Wed Feb 19 16:40:01 2014 S=0.00 Km/hr
</name>
<styleUrl>
#styleMap_TLP_Finish
</styleUrl>
<Point>
<coordinates>
-39.4156609,-7.3789439,924.36
</coordinates>
</Point>
</Placemark>
</Folder>
</Document>
</kml>
