# Supplementary material for: Lévy foraging patterns of rural humans
Source: PLoS One. 2018 Jun 18;13(6):e0199099. doi: 10.1371/journal.pone.0199099 (PMC6005560; doi:10.1371/journal.pone.0199099)
Supplement: S5 File — (ZIP) [file pone.0199099.s005.zip › H-04-MA/Holux_M-241_Start_20140219-072247_Finish_20140219-080009.txt]

-7.40899	-39.42864	Wed Feb 19 18:52:47 2014 S=2.04 Km/hr
-7.40896	-39.42841	Wed Feb 19 18:52:59 2014 S=0.45 Km/hr
-7.40893	-39.42851	Wed Feb 19 18:53:09 2014 S=4.57 Km/hr
-7.40900	-39.42871	Wed Feb 19 18:53:19 2014 S=10.37 Km/hr
-7.40917	-39.42867	Wed Feb 19 18:53:29 2014 S=12.71 Km/hr
-7.40936	-39.42841	Wed Feb 19 18:53:39 2014 S=13.63 Km/hr
-7.40970	-39.42804	Wed Feb 19 18:53:49 2014 S=15.65 Km/hr
-7.40986	-39.42760	Wed Feb 19 18:53:59 2014 S=13.74 Km/hr
-7.40981	-39.42728	Wed Feb 19 18:54:09 2014 S=10.35 Km/hr
-7.40984	-39.42717	Wed Feb 19 18:54:19 2014 S=1.23 Km/hr
-7.40981	-39.42705	Wed Feb 19 18:54:29 2014 S=8.35 Km/hr
-7.40961	-39.42680	Wed Feb 19 18:54:39 2014 S=12.94 Km/hr
-7.40938	-39.42649	Wed Feb 19 18:54:49 2014 S=14.67 Km/hr
-7.40913	-39.42622	Wed Feb 19 18:54:59 2014 S=12.23 Km/hr
-7.40895	-39.42596	Wed Feb 19 18:55:09 2014 S=10.11 Km/hr
-7.40876	-39.42572	Wed Feb 19 18:55:19 2014 S=13.66 Km/hr
-7.40840	-39.42527	Wed Feb 19 18:55:29 2014 S=23.84 Km/hr
-7.40805	-39.42492	Wed Feb 19 18:55:39 2014 S=16.28 Km/hr
-7.40782	-39.42459	Wed Feb 19 18:55:49 2014 S=12.69 Km/hr
-7.40756	-39.42431	Wed Feb 19 18:55:59 2014 S=10.96 Km/hr
-7.40730	-39.42403	Wed Feb 19 18:56:09 2014 S=13.32 Km/hr
-7.40711	-39.42379	Wed Feb 19 18:56:19 2014 S=10.89 Km/hr
-7.40689	-39.42350	Wed Feb 19 18:56:29 2014 S=10.69 Km/hr
-7.40661	-39.42318	Wed Feb 19 18:56:39 2014 S=16.38 Km/hr
-7.40629	-39.42281	Wed Feb 19 18:56:49 2014 S=17.80 Km/hr
-7.40604	-39.42247	Wed Feb 19 18:56:59 2014 S=16.96 Km/hr
-7.40578	-39.42218	Wed Feb 19 18:57:09 2014 S=9.60 Km/hr
-7.40557	-39.42192	Wed Feb 19 18:57:19 2014 S=10.80 Km/hr
-7.40537	-39.42168	Wed Feb 19 18:57:29 2014 S=10.54 Km/hr
-7.40513	-39.42137	Wed Feb 19 18:57:39 2014 S=10.53 Km/hr
-7.40489	-39.42108	Wed Feb 19 18:57:49 2014 S=11.14 Km/hr
-7.40466	-39.42076	Wed Feb 19 18:57:59 2014 S=12.72 Km/hr
-7.40445	-39.42052	Wed Feb 19 18:58:09 2014 S=7.75 Km/hr
-7.40426	-39.42030	Wed Feb 19 18:58:19 2014 S=7.45 Km/hr
-7.40403	-39.42008	Wed Feb 19 18:58:29 2014 S=10.23 Km/hr
-7.40385	-39.41977	Wed Feb 19 18:58:39 2014 S=7.49 Km/hr
-7.40353	-39.41945	Wed Feb 19 18:58:49 2014 S=13.83 Km/hr
-7.40330	-39.41916	Wed Feb 19 18:58:59 2014 S=10.64 Km/hr
-7.40313	-39.41888	Wed Feb 19 18:59:09 2014 S=10.85 Km/hr
-7.40282	-39.41858	Wed Feb 19 18:59:19 2014 S=14.30 Km/hr
-7.40256	-39.41827	Wed Feb 19 18:59:29 2014 S=10.64 Km/hr
-7.40239	-39.41803	Wed Feb 19 18:59:39 2014 S=8.11 Km/hr
-7.40211	-39.41772	Wed Feb 19 18:59:49 2014 S=13.16 Km/hr
-7.40187	-39.41739	Wed Feb 19 18:59:59 2014 S=12.29 Km/hr
-7.40166	-39.41705	Wed Feb 19 19:00:09 2014 S=9.97 Km/hr
-7.40148	-39.41679	Wed Feb 19 19:00:19 2014 S=8.30 Km/hr
-7.40124	-39.41652	Wed Feb 19 19:00:29 2014 S=9.40 Km/hr
-7.40105	-39.41624	Wed Feb 19 19:00:39 2014 S=9.32 Km/hr
-7.40078	-39.41600	Wed Feb 19 19:00:49 2014 S=9.72 Km/hr
-7.40060	-39.41574	Wed Feb 19 19:00:59 2014 S=9.13 Km/hr
-7.40036	-39.41545	Wed Feb 19 19:01:09 2014 S=9.71 Km/hr
-7.40020	-39.41522	Wed Feb 19 19:01:19 2014 S=8.75 Km/hr
-7.39991	-39.41497	Wed Feb 19 19:01:29 2014 S=11.30 Km/hr
-7.39972	-39.41471	Wed Feb 19 19:01:39 2014 S=10.12 Km/hr
-7.39954	-39.41446	Wed Feb 19 19:01:49 2014 S=10.11 Km/hr
-7.39936	-39.41422	Wed Feb 19 19:01:59 2014 S=8.75 Km/hr
-7.39915	-39.41395	Wed Feb 19 19:02:09 2014 S=5.91 Km/hr
-7.39895	-39.41372	Wed Feb 19 19:02:19 2014 S=6.66 Km/hr
-7.39872	-39.41347	Wed Feb 19 19:02:29 2014 S=10.21 Km/hr
-7.39848	-39.41320	Wed Feb 19 19:02:39 2014 S=7.97 Km/hr
-7.39828	-39.41294	Wed Feb 19 19:02:49 2014 S=8.21 Km/hr
-7.39809	-39.41267	Wed Feb 19 19:02:59 2014 S=9.22 Km/hr
-7.39790	-39.41242	Wed Feb 19 19:03:09 2014 S=8.75 Km/hr
-7.39767	-39.41217	Wed Feb 19 19:03:19 2014 S=9.29 Km/hr
-7.39752	-39.41195	Wed Feb 19 19:03:29 2014 S=5.05 Km/hr
-7.39736	-39.41172	Wed Feb 19 19:03:39 2014 S=7.67 Km/hr
-7.39722	-39.41146	Wed Feb 19 19:03:49 2014 S=5.16 Km/hr
-7.39703	-39.41124	Wed Feb 19 19:03:59 2014 S=7.32 Km/hr
-7.39681	-39.41099	Wed Feb 19 19:04:09 2014 S=7.03 Km/hr
-7.39659	-39.41076	Wed Feb 19 19:04:19 2014 S=7.26 Km/hr
-7.39639	-39.41048	Wed Feb 19 19:04:29 2014 S=9.21 Km/hr
-7.39624	-39.41019	Wed Feb 19 19:04:39 2014 S=8.36 Km/hr
-7.39601	-39.40998	Wed Feb 19 19:04:49 2014 S=7.40 Km/hr
-7.39585	-39.40970	Wed Feb 19 19:04:59 2014 S=8.24 Km/hr
-7.39572	-39.40945	Wed Feb 19 19:05:09 2014 S=7.22 Km/hr
-7.39560	-39.40925	Wed Feb 19 19:05:19 2014 S=5.87 Km/hr
-7.39548	-39.40896	Wed Feb 19 19:05:29 2014 S=7.64 Km/hr
-7.39530	-39.40866	Wed Feb 19 19:05:39 2014 S=7.92 Km/hr
-7.39508	-39.40843	Wed Feb 19 19:05:49 2014 S=7.11 Km/hr
-7.39481	-39.40826	Wed Feb 19 19:05:59 2014 S=7.53 Km/hr
-7.39459	-39.40807	Wed Feb 19 19:06:09 2014 S=7.28 Km/hr
-7.39441	-39.40783	Wed Feb 19 19:06:19 2014 S=9.58 Km/hr
-7.39418	-39.40763	Wed Feb 19 19:06:29 2014 S=7.24 Km/hr
-7.39401	-39.40741	Wed Feb 19 19:06:39 2014 S=7.21 Km/hr
-7.39384	-39.40717	Wed Feb 19 19:06:49 2014 S=7.98 Km/hr
-7.39366	-39.40695	Wed Feb 19 19:06:59 2014 S=6.10 Km/hr
-7.39352	-39.40674	Wed Feb 19 19:07:09 2014 S=6.52 Km/hr
-7.39335	-39.40652	Wed Feb 19 19:07:19 2014 S=1.68 Km/hr
-7.39322	-39.40636	Wed Feb 19 19:07:29 2014 S=6.07 Km/hr
-7.39308	-39.40614	Wed Feb 19 19:07:39 2014 S=5.27 Km/hr
-7.39293	-39.40581	Wed Feb 19 19:07:49 2014 S=7.96 Km/hr
-7.39266	-39.40549	Wed Feb 19 19:07:59 2014 S=11.48 Km/hr
-7.39236	-39.40520	Wed Feb 19 19:08:09 2014 S=10.42 Km/hr
-7.39215	-39.40493	Wed Feb 19 19:08:19 2014 S=9.83 Km/hr
-7.39199	-39.40471	Wed Feb 19 19:08:29 2014 S=5.59 Km/hr
-7.39180	-39.40448	Wed Feb 19 19:08:39 2014 S=6.14 Km/hr
-7.39162	-39.40425	Wed Feb 19 19:08:49 2014 S=4.87 Km/hr
-7.39141	-39.40397	Wed Feb 19 19:08:59 2014 S=5.96 Km/hr
-7.39124	-39.40372	Wed Feb 19 19:09:09 2014 S=5.20 Km/hr
-7.39103	-39.40349	Wed Feb 19 19:09:19 2014 S=8.22 Km/hr
-7.39085	-39.40324	Wed Feb 19 19:09:29 2014 S=7.37 Km/hr
-7.39073	-39.40303	Wed Feb 19 19:09:39 2014 S=5.41 Km/hr
-7.39054	-39.40282	Wed Feb 19 19:09:49 2014 S=6.62 Km/hr
-7.39042	-39.40256	Wed Feb 19 19:09:59 2014 S=5.66 Km/hr
-7.39030	-39.40238	Wed Feb 19 19:10:09 2014 S=2.93 Km/hr
-7.39009	-39.40220	Wed Feb 19 19:10:19 2014 S=4.23 Km/hr
-7.39000	-39.40203	Wed Feb 19 19:10:29 2014 S=3.98 Km/hr
-7.38983	-39.40174	Wed Feb 19 19:10:39 2014 S=7.07 Km/hr
-7.38968	-39.40149	Wed Feb 19 19:10:49 2014 S=6.88 Km/hr
-7.38955	-39.40127	Wed Feb 19 19:10:59 2014 S=6.15 Km/hr
-7.38944	-39.40107	Wed Feb 19 19:11:09 2014 S=6.14 Km/hr
-7.38933	-39.40091	Wed Feb 19 19:11:19 2014 S=7.41 Km/hr
-7.38921	-39.40072	Wed Feb 19 19:11:29 2014 S=6.58 Km/hr
-7.38913	-39.40052	Wed Feb 19 19:11:39 2014 S=4.92 Km/hr
-7.38909	-39.40046	Wed Feb 19 19:11:49 2014 S=0.37 Km/hr
-7.38908	-39.40044	Wed Feb 19 19:11:59 2014 S=3.32 Km/hr
-7.38890	-39.40016	Wed Feb 19 19:12:09 2014 S=4.49 Km/hr
-7.38882	-39.40004	Wed Feb 19 19:12:19 2014 S=3.51 Km/hr
-7.38868	-39.39984	Wed Feb 19 19:12:29 2014 S=6.67 Km/hr
-7.38863	-39.39966	Wed Feb 19 19:12:39 2014 S=4.33 Km/hr
-7.38852	-39.39949	Wed Feb 19 19:12:49 2014 S=7.05 Km/hr
-7.38830	-39.39911	Wed Feb 19 19:12:59 2014 S=8.47 Km/hr
-7.38819	-39.39895	Wed Feb 19 19:13:09 2014 S=2.10 Km/hr
-7.38819	-39.39870	Wed Feb 19 19:13:19 2014 S=1.14 Km/hr
-7.38806	-39.39887	Wed Feb 19 19:13:29 2014 S=13.05 Km/hr
-7.38777	-39.39898	Wed Feb 19 19:13:39 2014 S=17.31 Km/hr
-7.38690	-39.39927	Wed Feb 19 19:13:49 2014 S=16.88 Km/hr
-7.38624	-39.39975	Wed Feb 19 19:13:59 2014 S=20.66 Km/hr
-7.38562	-39.40015	Wed Feb 19 19:14:09 2014 S=16.99 Km/hr
-7.38524	-39.40056	Wed Feb 19 19:14:19 2014 S=6.10 Km/hr
-7.38516	-39.40063	Wed Feb 19 19:14:29 2014 S=0.31 Km/hr
-7.38516	-39.40063	Wed Feb 19 19:14:39 2014 S=0.22 Km/hr
-7.38516	-39.40063	Wed Feb 19 19:14:49 2014 S=0.27 Km/hr
-7.38516	-39.40065	Wed Feb 19 19:14:59 2014 S=0.65 Km/hr
-7.38515	-39.40065	Wed Feb 19 19:15:09 2014 S=0.15 Km/hr
-7.38515	-39.40065	Wed Feb 19 19:15:19 2014 S=0.08 Km/hr
-7.38514	-39.40064	Wed Feb 19 19:15:29 2014 S=0.21 Km/hr
-7.38514	-39.40064	Wed Feb 19 19:15:39 2014 S=0.23 Km/hr
-7.38513	-39.40064	Wed Feb 19 19:15:49 2014 S=0.20 Km/hr
-7.38503	-39.40076	Wed Feb 19 19:15:59 2014 S=9.12 Km/hr
-7.38452	-39.40124	Wed Feb 19 19:16:09 2014 S=11.03 Km/hr
-7.38435	-39.40166	Wed Feb 19 19:16:19 2014 S=12.07 Km/hr
-7.38414	-39.40208	Wed Feb 19 19:16:29 2014 S=10.11 Km/hr
-7.38393	-39.40245	Wed Feb 19 19:16:39 2014 S=10.45 Km/hr
-7.38366	-39.40284	Wed Feb 19 19:16:49 2014 S=12.68 Km/hr
-7.38352	-39.40326	Wed Feb 19 19:16:59 2014 S=8.32 Km/hr
-7.38342	-39.40370	Wed Feb 19 19:17:09 2014 S=11.36 Km/hr
-7.38324	-39.40408	Wed Feb 19 19:17:19 2014 S=10.17 Km/hr
-7.38314	-39.40446	Wed Feb 19 19:17:29 2014 S=4.44 Km/hr
-7.38303	-39.40486	Wed Feb 19 19:17:39 2014 S=9.46 Km/hr
-7.38277	-39.40525	Wed Feb 19 19:17:49 2014 S=10.46 Km/hr
-7.38248	-39.40553	Wed Feb 19 19:17:59 2014 S=9.58 Km/hr
-7.38208	-39.40580	Wed Feb 19 19:18:09 2014 S=12.51 Km/hr
-7.38177	-39.40594	Wed Feb 19 19:18:19 2014 S=6.73 Km/hr
-7.38147	-39.40605	Wed Feb 19 19:18:29 2014 S=8.19 Km/hr
-7.38119	-39.40623	Wed Feb 19 19:18:39 2014 S=7.60 Km/hr
-7.38087	-39.40635	Wed Feb 19 19:18:49 2014 S=9.52 Km/hr
-7.38056	-39.40654	Wed Feb 19 19:18:59 2014 S=6.40 Km/hr
-7.38031	-39.40678	Wed Feb 19 19:19:09 2014 S=8.23 Km/hr
-7.37989	-39.40693	Wed Feb 19 19:19:19 2014 S=6.44 Km/hr
-7.37947	-39.40688	Wed Feb 19 19:19:29 2014 S=7.64 Km/hr
-7.37906	-39.40670	Wed Feb 19 19:19:39 2014 S=9.66 Km/hr
-7.37877	-39.40658	Wed Feb 19 19:19:49 2014 S=6.67 Km/hr
-7.37849	-39.40641	Wed Feb 19 19:19:59 2014 S=6.59 Km/hr
-7.37824	-39.40631	Wed Feb 19 19:20:09 2014 S=6.91 Km/hr
-7.37794	-39.40625	Wed Feb 19 19:20:19 2014 S=9.04 Km/hr
-7.37774	-39.40633	Wed Feb 19 19:20:29 2014 S=5.32 Km/hr
-7.37741	-39.40626	Wed Feb 19 19:20:39 2014 S=5.65 Km/hr
-7.37709	-39.40612	Wed Feb 19 19:20:49 2014 S=4.08 Km/hr
-7.37677	-39.40597	Wed Feb 19 19:20:59 2014 S=4.80 Km/hr
-7.37673	-39.40604	Wed Feb 19 19:21:09 2014 S=1.46 Km/hr
-7.37674	-39.40605	Wed Feb 19 19:21:19 2014 S=0.30 Km/hr
-7.37674	-39.40605	Wed Feb 19 19:21:29 2014 S=0.39 Km/hr
-7.37673	-39.40605	Wed Feb 19 19:21:39 2014 S=0.73 Km/hr
-7.37673	-39.40605	Wed Feb 19 19:21:49 2014 S=0.30 Km/hr
-7.37670	-39.40602	Wed Feb 19 19:21:59 2014 S=2.33 Km/hr
-7.37669	-39.40597	Wed Feb 19 19:22:09 2014 S=1.02 Km/hr
-7.37667	-39.40596	Wed Feb 19 19:22:19 2014 S=0.49 Km/hr
-7.37666	-39.40595	Wed Feb 19 19:22:29 2014 S=0.80 Km/hr
-7.37664	-39.40594	Wed Feb 19 19:22:39 2014 S=0.67 Km/hr
-7.37663	-39.40594	Wed Feb 19 19:22:49 2014 S=0.16 Km/hr
-7.37632	-39.40583	Wed Feb 19 19:22:59 2014 S=1.67 Km/hr
-7.37626	-39.40583	Wed Feb 19 19:23:09 2014 S=0.98 Km/hr
-7.37617	-39.40574	Wed Feb 19 19:23:19 2014 S=5.48 Km/hr
-7.37606	-39.40565	Wed Feb 19 19:23:29 2014 S=4.97 Km/hr
-7.37594	-39.40564	Wed Feb 19 19:23:39 2014 S=4.05 Km/hr
-7.37586	-39.40565	Wed Feb 19 19:23:49 2014 S=2.26 Km/hr
-7.37576	-39.40572	Wed Feb 19 19:23:59 2014 S=2.68 Km/hr
-7.37563	-39.40582	Wed Feb 19 19:24:09 2014 S=2.88 Km/hr
-7.37539	-39.40593	Wed Feb 19 19:24:19 2014 S=4.93 Km/hr
-7.37524	-39.40599	Wed Feb 19 19:24:29 2014 S=4.10 Km/hr
-7.37514	-39.40605	Wed Feb 19 19:24:39 2014 S=4.15 Km/hr
-7.37503	-39.40608	Wed Feb 19 19:24:49 2014 S=3.08 Km/hr
-7.37490	-39.40611	Wed Feb 19 19:24:59 2014 S=4.08 Km/hr
-7.37475	-39.40616	Wed Feb 19 19:25:09 2014 S=3.09 Km/hr
-7.37464	-39.40619	Wed Feb 19 19:25:19 2014 S=3.89 Km/hr
-7.37457	-39.40622	Wed Feb 19 19:25:29 2014 S=0.35 Km/hr
-7.37458	-39.40623	Wed Feb 19 19:25:39 2014 S=0.51 Km/hr
-7.37450	-39.40622	Wed Feb 19 19:25:49 2014 S=3.60 Km/hr
-7.37439	-39.40618	Wed Feb 19 19:25:59 2014 S=3.10 Km/hr
-7.37443	-39.40614	Wed Feb 19 19:26:09 2014 S=1.81 Km/hr
-7.37445	-39.40606	Wed Feb 19 19:26:19 2014 S=1.25 Km/hr
-7.37442	-39.40590	Wed Feb 19 19:26:29 2014 S=2.24 Km/hr
-7.37431	-39.40590	Wed Feb 19 19:26:39 2014 S=4.01 Km/hr
-7.37421	-39.40590	Wed Feb 19 19:26:49 2014 S=3.54 Km/hr
-7.37417	-39.40584	Wed Feb 19 19:26:59 2014 S=3.68 Km/hr
-7.37412	-39.40578	Wed Feb 19 19:27:09 2014 S=2.73 Km/hr
-7.37402	-39.40583	Wed Feb 19 19:27:19 2014 S=2.77 Km/hr
-7.37388	-39.40581	Wed Feb 19 19:27:29 2014 S=3.56 Km/hr
-7.37380	-39.40572	Wed Feb 19 19:27:39 2014 S=4.00 Km/hr
-7.37367	-39.40568	Wed Feb 19 19:27:49 2014 S=4.06 Km/hr
-7.37353	-39.40572	Wed Feb 19 19:27:59 2014 S=4.13 Km/hr
-7.37345	-39.40583	Wed Feb 19 19:28:09 2014 S=3.37 Km/hr
-7.37335	-39.40591	Wed Feb 19 19:28:19 2014 S=4.90 Km/hr
-7.37321	-39.40595	Wed Feb 19 19:28:29 2014 S=4.39 Km/hr
-7.37306	-39.40598	Wed Feb 19 19:28:39 2014 S=4.69 Km/hr
-7.37289	-39.40598	Wed Feb 19 19:28:49 2014 S=4.63 Km/hr
-7.37275	-39.40600	Wed Feb 19 19:28:59 2014 S=4.48 Km/hr
-7.37261	-39.40597	Wed Feb 19 19:29:09 2014 S=5.13 Km/hr
-7.37248	-39.40599	Wed Feb 19 19:29:19 2014 S=3.19 Km/hr
-7.37235	-39.40603	Wed Feb 19 19:29:29 2014 S=3.80 Km/hr
-7.37218	-39.40606	Wed Feb 19 19:29:39 2014 S=5.83 Km/hr
-7.37203	-39.40609	Wed Feb 19 19:29:49 2014 S=4.61 Km/hr
-7.37191	-39.40616	Wed Feb 19 19:29:59 2014 S=4.41 Km/hr
-7.37177	-39.40619	Wed Feb 19 19:30:09 2014 S=5.25 Km/hr
-7.40899	-39.42864
-7.40896	-39.42841
-7.40893	-39.42851
-7.40900	-39.42871
-7.40917	-39.42867
-7.40936	-39.42841
-7.40970	-39.42804
-7.40986	-39.42760
-7.40981	-39.42728
-7.40984	-39.42717
-7.40981	-39.42705
-7.40961	-39.42680
-7.40938	-39.42649
-7.40913	-39.42622
-7.40895	-39.42596
-7.40876	-39.42572
-7.40840	-39.42527
-7.40805	-39.42492
-7.40782	-39.42459
-7.40756	-39.42431
-7.40730	-39.42403
-7.40711	-39.42379
-7.40689	-39.42350
-7.40661	-39.42318
-7.40629	-39.42281
-7.40604	-39.42247
-7.40578	-39.42218
-7.40557	-39.42192
-7.40537	-39.42168
-7.40513	-39.42137
-7.40489	-39.42108
-7.40466	-39.42076
-7.40445	-39.42052
-7.40426	-39.42030
-7.40403	-39.42008
-7.40385	-39.41977
-7.40353	-39.41945
-7.40330	-39.41916
-7.40313	-39.41888
-7.40282	-39.41858
-7.40256	-39.41827
-7.40239	-39.41803
-7.40211	-39.41772
-7.40187	-39.41739
-7.40166	-39.41705
-7.40148	-39.41679
-7.40124	-39.41652
-7.40105	-39.41624
-7.40078	-39.41600
-7.40060	-39.41574
-7.40036	-39.41545
-7.40020	-39.41522
-7.39991	-39.41497
-7.39972	-39.41471
-7.39954	-39.41446
-7.39936	-39.41422
-7.39915	-39.41395
-7.39895	-39.41372
-7.39872	-39.41347
-7.39848	-39.41320
-7.39828	-39.41294
-7.39809	-39.41267
-7.39790	-39.41242
-7.39767	-39.41217
-7.39752	-39.41195
-7.39736	-39.41172
-7.39722	-39.41146
-7.39703	-39.41124
-7.39681	-39.41099
-7.39659	-39.41076
-7.39639	-39.41048
-7.39624	-39.41019
-7.39601	-39.40998
-7.39585	-39.40970
-7.39572	-39.40945
-7.39560	-39.40925
-7.39548	-39.40896
-7.39530	-39.40866
-7.39508	-39.40843
-7.39481	-39.40826
-7.39459	-39.40807
-7.39441	-39.40783
-7.39418	-39.40763
-7.39401	-39.40741
-7.39384	-39.40717
-7.39366	-39.40695
-7.39352	-39.40674
-7.39335	-39.40652
-7.39322	-39.40636
-7.39308	-39.40614
-7.39293	-39.40581
-7.39266	-39.40549
-7.39236	-39.40520
-7.39215	-39.40493
-7.39199	-39.40471
-7.39180	-39.40448
-7.39162	-39.40425
-7.39141	-39.40397
-7.39124	-39.40372
-7.39103	-39.40349
-7.39085	-39.40324
-7.39073	-39.40303
-7.39054	-39.40282
-7.39042	-39.40256
-7.39030	-39.40238
-7.39009	-39.40220
-7.39000	-39.40203
-7.38983	-39.40174
-7.38968	-39.40149
-7.38955	-39.40127
-7.38944	-39.40107
-7.38933	-39.40091
-7.38921	-39.40072
-7.38913	-39.40052
-7.38909	-39.40046
-7.38908	-39.40044
-7.38890	-39.40016
-7.38882	-39.40004
-7.38868	-39.39984
-7.38863	-39.39966
-7.38852	-39.39949
-7.38830	-39.39911
-7.38819	-39.39895
-7.38819	-39.39870
-7.38806	-39.39887
-7.38777	-39.39898
-7.38690	-39.39927
-7.38624	-39.39975
-7.38562	-39.40015
-7.38524	-39.40056
-7.38516	-39.40063
-7.38516	-39.40063
-7.38516	-39.40063
-7.38516	-39.40065
-7.38515	-39.40065
-7.38515	-39.40065
-7.38514	-39.40064
-7.38514	-39.40064
-7.38513	-39.40064
-7.38503	-39.40076
-7.38452	-39.40124
-7.38435	-39.40166
-7.38414	-39.40208
-7.38393	-39.40245
-7.38366	-39.40284
-7.38352	-39.40326
-7.38342	-39.40370
-7.38324	-39.40408
-7.38314	-39.40446
-7.38303	-39.40486
-7.38277	-39.40525
-7.38248	-39.40553
-7.38208	-39.40580
-7.38177	-39.40594
-7.38147	-39.40605
-7.38119	-39.40623
-7.38087	-39.40635
-7.38056	-39.40654
-7.38031	-39.40678
-7.37989	-39.40693
-7.37947	-39.40688
-7.37906	-39.40670
-7.37877	-39.40658
-7.37849	-39.40641
-7.37824	-39.40631
-7.37794	-39.40625
-7.37774	-39.40633
-7.37741	-39.40626
-7.37709	-39.40612
-7.37677	-39.40597
-7.37673	-39.40604
-7.37674	-39.40605
-7.37674	-39.40605
-7.37673	-39.40605
-7.37673	-39.40605
-7.37670	-39.40602
-7.37669	-39.40597
-7.37667	-39.40596
-7.37666	-39.40595
-7.37664	-39.40594
-7.37663	-39.40594
-7.37632	-39.40583
-7.37626	-39.40583
-7.37617	-39.40574
-7.37606	-39.40565
-7.37594	-39.40564
-7.37586	-39.40565
-7.37576	-39.40572
-7.37563	-39.40582
-7.37539	-39.40593
-7.37524	-39.40599
-7.37514	-39.40605
-7.37503	-39.40608
-7.37490	-39.40611
-7.37475	-39.40616
-7.37464	-39.40619
-7.37457	-39.40622
-7.37458	-39.40623
-7.37450	-39.40622
-7.37439	-39.40618
-7.37443	-39.40614
-7.37445	-39.40606
-7.37442	-39.40590
-7.37431	-39.40590
-7.37421	-39.40590
-7.37417	-39.40584
-7.37412	-39.40578
-7.37402	-39.40583
-7.37388	-39.40581
-7.37380	-39.40572
-7.37367	-39.40568
-7.37353	-39.40572
-7.37345	-39.40583
-7.37335	-39.40591
-7.37321	-39.40595
-7.37306	-39.40598
-7.37289	-39.40598
-7.37275	-39.40600
-7.37261	-39.40597
-7.37248	-39.40599
-7.37235	-39.40603
-7.37218	-39.40606
-7.37203	-39.40609
-7.37191	-39.40616
-7.37177	-39.40619
