# Supplementary material for: Lévy foraging patterns of rural humans
Source: PLoS One. 2018 Jun 18;13(6):e0199099. doi: 10.1371/journal.pone.0199099 (PMC6005560; doi:10.1371/journal.pone.0199099)
Supplement: S5 File — (ZIP) [file pone.0199099.s005.zip › H-04-MA/Holux_M-241_Start_20140219-051524_Finish_20140219-062835.kml]

<?xml version="1.0" encoding="UTF-8"?>
<kml xmlns="http://earth.google.com/kml/2.1">
<Document>
<Style id="normalState_TLP_Start">
<IconStyle>
<scale>1.0</scale>
<Icon>
<href>http://maps.google.com/mapfiles/kml/pal4/icon15.png</href>
</Icon>
</IconStyle>
<LabelStyle>
<scale>1.0</scale>
</LabelStyle>
</Style>
<Style id="highlightState_TLP_Start">
<IconStyle>
<scale>1.1</scale>
<Icon>
<href>http://maps.google.com/mapfiles/kml/pal4/icon7.png</href>
</Icon>
</IconStyle>
<LabelStyle>
<scale>1.1</scale>
<color>ff0000ff</color>
</LabelStyle>
</Style>
<StyleMap id="styleMap_TLP_Start">
<Pair>
<key>normal</key>
<styleUrl>#normalState_TLP_Start</styleUrl>
</Pair>
<Pair>
<key>highlight</key>
<styleUrl>#highlightState_TLP_Start</styleUrl>
</Pair>
</StyleMap>
<Style id="normalState_TLP_Finish">
<IconStyle>
<scale>1.0</scale>
<Icon>
<href>http://maps.google.com/mapfiles/kml/pal4/icon15.png</href>
</Icon>
</IconStyle>
<LabelStyle>
<scale>1.0</scale>
</LabelStyle>
</Style>
<Style id="highlightState_TLP_Finish">
<IconStyle>
<scale>1.1</scale>
<Icon>
<href>http://maps.google.com/mapfiles/kml/pal4/icon7.png</href>
</Icon>
</IconStyle>
<LabelStyle>
<scale>1.1</scale>
<color>ff0000ff</color>
</LabelStyle>
</Style>
<StyleMap id="styleMap_TLP_Finish">
<Pair>
<key>normal</key>
<styleUrl>#normalState_TLP_Finish</styleUrl>
</Pair>
<Pair>
<key>highlight</key>
<styleUrl>#highlightState_TLP_Finish</styleUrl>
</Pair>
</StyleMap>
<Style id="normalState_TLP_Normal">
<IconStyle>
<scale>1.0</scale>
<Icon>
<href>http://maps.google.com/mapfiles/kml/pal4/icon31.png</href>
</Icon>
</IconStyle>
<LabelStyle>
<scale>1.0</scale>
</LabelStyle>
</Style>
<Style id="highlightState_TLP_Normal">
<IconStyle>
<scale>1.1</scale>
<Icon>
<href>http://maps.google.com/mapfiles/kml/pal4/icon23.png</href>
</Icon>
</IconStyle>
<LabelStyle>
<scale>1.1</scale>
<color>ff0000ff</color>
</LabelStyle>
</Style>
<StyleMap id="styleMap_TLP_Normal">
<Pair>
<key>normal</key>
<styleUrl>#normalState_TLP_Normal</styleUrl>
</Pair>
<Pair>
<key>highlight</key>
<styleUrl>#highlightState_TLP_Normal</styleUrl>
</Pair>
</StyleMap>
<Style id="normalState_TLP_Photo">
<IconStyle>
<scale>1.0</scale>
<Icon>
<href>http://maps.google.com/mapfiles/kml/pal4/icon46.png</href>
</Icon>
</IconStyle>
<LabelStyle>
<scale>1.0</scale>
</LabelStyle>
</Style>
<Style id="highlightState_TLP_Photo">
<IconStyle>
<scale>1.1</scale>
<Icon>
<href>http://maps.google.com/mapfiles/kml/pal4/icon38.png</href>
</Icon>
</IconStyle>
<LabelStyle>
<scale>1.1</scale>
<color>ff0000ff</color>
</LabelStyle>
</Style>
<StyleMap id="styleMap_TLP_Photo">
<Pair>
<key>normal</key>
<styleUrl>#normalState_TLP_Photo</styleUrl>
</Pair>
<Pair>
<key>highlight</key>
<styleUrl>#highlightState_TLP_Photo</styleUrl>
</Pair>
</StyleMap>
<Style id="roadStyle">
<LineStyle>
<color>ffffff00</color>
<width>6</width>
</LineStyle>
</Style>
<Open>1</Open>
<description>Route</description>
<name>Track Log</name>
<Placemark>
<name>Route</name>
<styleUrl>#roadStyle</styleUrl>
<MultiGeometry>
<LineString>
<coordinates>
-39.4152107,-7.3790150,897.94 -39.4156151,-7.3790398,929.11 -39.4156189,-7.3791332,932.11 -39.4156303,-7.3792558,933.52 -39.4156990,-7.3794370,931.27 -39.4157028,-7.3795619,933.86 -39.4157600,-7.3797193,933.03 -39.4157715,-7.3798442,933.22 -39.4158592,-7.3799758,932.06 -39.4159164,-7.3800659,930.94 -39.4159737,-7.3801618,930.33 -39.4160423,-7.3802624,930.39 -39.4160843,-7.3802972,929.45 -39.4160995,-7.3803029,929.09 -39.4161034,-7.3802972,929.05 -39.4160728,-7.3803654,928.30 -39.4160881,-7.3804698,928.30 -39.4161339,-7.3806000,927.91 -39.4161339,-7.3807411,927.84 -39.4162025,-7.3808894,928.58 -39.4162407,-7.3809490,929.95 -39.4163170,-7.3808513,930.30 -39.4163895,-7.3807673,927.63 -39.4164963,-7.3807211,924.66 -39.4165878,-7.3806581,923.03 -39.4166183,-7.3806052,922.28 -39.4166718,-7.3805332,921.45 -39.4167595,-7.3804688,921.61 -39.4167709,-7.3804445,922.48 -39.4167747,-7.3804579,921.98 -39.4168434,-7.3804440,923.09 -39.4169121,-7.3804741,924.36 -39.4169998,-7.3804688,924.78 -39.4169922,-7.3804469,924.34 -39.4169998,-7.3804493,924.33 -39.4170074,-7.3804603,924.47 -39.4170189,-7.3804889,924.27 -39.4170074,-7.3805428,923.89 -39.4170151,-7.3805914,922.98 -39.4169617,-7.3806586,921.50 -39.4168625,-7.3806877,921.48 -39.4168205,-7.3807206,921.66 -39.4168129,-7.3807120,921.53 -39.4168129,-7.3807068,921.44 -39.4167862,-7.3807430,921.86 -39.4168167,-7.3808079,922.97 -39.4168129,-7.3808861,923.88 -39.4168015,-7.3810072,925.16 -39.4167747,-7.3810487,925.86 -39.4167213,-7.3810496,926.58 -39.4166603,-7.3810687,927.73 -39.4165764,-7.3810854,927.95 -39.4165077,-7.3810716,927.72 -39.4164467,-7.3810978,927.69 -39.4163284,-7.3810482,927.97 -39.4162254,-7.3810349,927.34 -39.4162369,-7.3810849,926.16 -39.4162560,-7.3811922,924.59 -39.4161720,-7.3812995,922.80 -39.4160957,-7.3812590,921.84 -39.4160385,-7.3812532,922.27 -39.4160385,-7.3812432,921.88 -39.4160118,-7.3812504,920.75 -39.4159737,-7.3812251,920.41 -39.4159851,-7.3812809,923.64 -39.4159241,-7.3813682,923.22 -39.4158401,-7.3814240,921.75 -39.4157333,-7.3814788,921.45 -39.4156189,-7.3814669,921.77 -39.4155655,-7.3814530,921.81 -39.4155502,-7.3814263,922.30 -39.4155464,-7.3814354,922.69 -39.4154968,-7.3814344,923.20 -39.4155083,-7.3814340,923.22 -39.4155121,-7.3814287,923.52 -39.4155159,-7.3814263,923.53 -39.4155235,-7.3814254,923.56 -39.4154892,-7.3814311,923.88 -39.4154434,-7.3814864,925.14 -39.4154968,-7.3815293,925.91 -39.4155960,-7.3815374,927.56 -39.4156494,-7.3815598,927.55 -39.4156151,-7.3815646,927.36 -39.4156036,-7.3815808,927.42 -39.4156647,-7.3816638,926.80 -39.4156952,-7.3817310,925.77 -39.4157562,-7.3818140,925.06 -39.4158134,-7.3819294,923.94 -39.4157677,-7.3820267,923.48 -39.4157639,-7.3820477,924.09 -39.4157143,-7.3820953,923.13 -39.4156494,-7.3821588,922.94 -39.4155655,-7.3822322,922.30 -39.4154816,-7.3822699,923.06 -39.4154320,-7.3823137,923.11 -39.4154205,-7.3823261,924.14 -39.4154701,-7.3822780,923.30 -39.4155426,-7.3822341,923.44 -39.4156380,-7.3821402,923.88 -39.4157181,-7.3820629,925.19 -39.4158020,-7.3819861,925.55 -39.4159050,-7.3819494,926.14 -39.4159775,-7.3819256,926.42 -39.4160423,-7.3819823,927.48 -39.4160843,-7.3819928,927.50 -39.4161911,-7.3819847,927.19 -39.4162827,-7.3819680,927.27 -39.4163361,-7.3819199,927.91 -39.4163742,-7.3818598,928.17 -39.4163780,-7.3818321,927.56 -39.4163704,-7.3818140,927.33 -39.4163284,-7.3817401,927.23 -39.4163399,-7.3816280,926.38 -39.4163017,-7.3814921,926.78 -39.4162674,-7.3813810,927.09 -39.4162598,-7.3812594,927.23 -39.4162178,-7.3810868,925.84 -39.4161987,-7.3809185,925.84 -39.4161568,-7.3807974,928.44 -39.4161301,-7.3806472,930.80 -39.4161186,-7.3805375,932.22 -39.4161186,-7.3804522,931.59 -39.4160614,-7.3803720,929.30 -39.4160156,-7.3803082,927.52 -39.4159622,-7.3802037,926.09 -39.4159241,-7.3801184,925.09 -39.4159393,-7.3799472,924.89 -39.4159508,-7.3798213,925.08 -39.4159737,-7.3797340,928.25 -39.4160423,-7.3797050,928.42 -39.4161186,-7.3797035,927.97 -39.4162140,-7.3796420,926.70 -39.4162445,-7.3796339,926.45 -39.4162979,-7.3796453,927.80 -39.4163322,-7.3796248,929.58 -39.4163628,-7.3796206,929.64 -39.4163818,-7.3796325,929.50 -39.4164124,-7.3796020,930.59 -39.4164162,-7.3796210,930.28 -39.4164124,-7.3796453,930.59 -39.4164162,-7.3796530,930.63 -39.4164162,-7.3796639,930.66 -39.4164238,-7.3796849,931.42 -39.4164429,-7.3797054,931.94 -39.4164391,-7.3797069,931.92 -39.4164581,-7.3797088,931.98 -39.4164619,-7.3796945,932.30 -39.4164581,-7.3796940,932.30 -39.4164543,-7.3797021,932.38 -39.4164391,-7.3797107,932.44 -39.4164391,-7.3797069,932.72 -39.4164429,-7.3797016,932.75 -39.4164009,-7.3796992,932.22 -39.4163895,-7.3796883,931.89 -39.4164047,-7.3796854,931.88 -39.4164124,-7.3796787,931.88 -39.4164276,-7.3796711,931.88 -39.4164276,-7.3796506,931.83 -39.4164429,-7.3795986,932.92 -39.4164505,-7.3795776,933.56 -39.4164352,-7.3795600,933.25 -39.4164467,-7.3795152,933.23 -39.4164352,-7.3795066,933.25 -39.4164314,-7.3795090,933.22 -39.4163857,-7.3795490,930.83 -39.4163589,-7.3795619,929.66 -39.4163208,-7.3795643,930.23 -39.4162788,-7.3795781,930.61 -39.4162598,-7.3795881,929.97 -39.4161720,-7.3796067,928.98 -39.4160767,-7.3796353,928.91 -39.4160347,-7.3796997,927.94 -39.4159622,-7.3798208,928.17 -39.4159470,-7.3799076,924.98 -39.4158325,-7.3799248,925.95 -39.4157829,-7.3798180,925.95 -39.4157295,-7.3797030,924.63 -39.4157104,-7.3795838,924.02 -39.4157028,-7.3794742,923.14 -39.4156761,-7.3793583,922.34 -39.4156609,-7.3791900,924.09 -39.4156685,-7.3790245,924.30 -39.4157143,-7.3789468,928.83 -39.4157028,-7.3789482,928.88 -39.4157028,-7.3789458,928.95 -39.4156952,-7.3789458,928.98 -39.4156837,-7.3789430,929.00 -39.4156799,-7.3789468,929.00 -39.4156837,-7.3789454,929.02 -39.4156876,-7.3789406,928.88 -39.4156837,-7.3789425,928.77 -39.4156837,-7.3789415,928.80 -39.4156723,-7.3789358,928.75 -39.4156685,-7.3789315,928.73 -39.4156685,-7.3789272,928.64 -39.4156647,-7.3789248,928.61 -39.4156685,-7.3789277,928.56 -39.4156685,-7.3789296,928.56 -39.4156685,-7.3789229,928.53 -39.4156570,-7.3789220,928.45 -39.4156837,-7.3789210,928.84 -39.4156914,-7.3789310,928.97 -39.4156876,-7.3789291,929.39 -39.4156914,-7.3789258,929.34 -39.4156952,-7.3789163,929.34 -39.4156990,-7.3789258,929.17 -39.4156990,-7.3789344,929.52 -39.4157028,-7.3789248,929.58 -39.4156990,-7.3789177,929.59 -39.4156990,-7.3789096,929.58 -39.4156837,-7.3789053,929.41 -39.4156761,-7.3789005,928.94 -39.4156799,-7.3788815,929.02 -39.4156990,-7.3789001,929.13 -39.4156990,-7.3789120,929.13 -39.4156990,-7.3789177,929.02 -39.4156990,-7.3789172,928.95 -39.4156990,-7.3789172,928.94 -39.4156990,-7.3789172,928.92 -39.4156990,-7.3789167,928.97 -39.4156990,-7.3789167,928.98 -39.4156952,-7.3789167,929.02 -39.4157028,-7.3789210,928.98 -39.4157104,-7.3789239,929.27 -39.4157143,-7.3789282,929.55 -39.4157181,-7.3789320,929.91 -39.4157143,-7.3789306,930.13 -39.4157143,-7.3789310,930.14 -39.4157143,-7.3789320,930.17 -39.4157181,-7.3789344,930.23 -39.4156799,-7.3789043,929.70 -39.4156609,-7.3789153,930.20 -39.4156456,-7.3789182,930.25 -39.4156075,-7.3789244,930.25 -39.4154701,-7.3789248,931.05 -39.4153976,-7.3788218,932.14 -39.4152565,-7.3786607,932.92 -39.4151649,-7.3785715,931.33 -39.4150772,-7.3785157,927.61 -39.4150314,-7.3785043,926.27 -39.4149895,-7.3785186,925.20 -39.4149895,-7.3785439,925.45 -39.4149780,-7.3785534,924.19 -39.4149132,-7.3785701,924.38 -39.4148254,-7.3785729,925.95 -39.4147644,-7.3785486,926.41 -39.4146881,-7.3785119,926.41 -39.4146233,-7.3784661,926.78 -39.4145775,-7.3784046,929.16 -39.4145164,-7.3783660,930.11 -39.4144402,-7.3782930,930.97 -39.4144440,-7.3782129,931.56 -39.4144135,-7.3781252,932.30 -39.4143982,-7.3780556,933.50 -39.4143753,-7.3779311,932.95 -39.4143295,-7.3778887,932.80 -39.4142914,-7.3778453,933.13 -39.4142265,-7.3778362,933.06 -39.4141235,-7.3778834,933.73 -39.4140549,-7.3779387,933.63 -39.4140053,-7.3779645,933.59 -39.4139328,-7.3780355,934.06 -39.4138412,-7.3780732,934.75 -39.4137840,-7.3780780,935.03 -39.4137421,-7.3780236,935.13 -39.4136696,-7.3779869,935.13 -39.4135666,-7.3779631,933.75 -39.4134674,-7.3780308,933.45 -39.4134483,-7.3780570,933.64 -39.4134560,-7.3781037,934.03 -39.4133110,-7.3781915,933.47 -39.4131393,-7.3782001,931.80 -39.4130020,-7.3782663,931.27 -39.4128456,-7.3783441,928.72 -39.4127808,-7.3782196,927.22 -39.4127579,-7.3780794,927.30 -39.4126663,-7.3780489,926.70 -39.4125404,-7.3781018,926.42 -39.4123421,-7.3781681,922.47 -39.4120750,-7.3782010,919.33 -39.4118385,-7.3782444,913.98 -39.4114990,-7.3781991,903.95 -39.4112129,-7.3782005,898.23 -39.4109726,-7.3782001,890.45 -39.4107780,-7.3781838,882.11 -39.4105034,-7.3781385,871.16 -39.4103012,-7.3782158,860.77 -39.4101791,-7.3782701,852.13 -39.4099960,-7.3783517,842.69 -39.4098663,-7.3784671,833.28 -39.4097633,-7.3785815,825.44 -39.4096146,-7.3787584,813.52 -39.4094391,-7.3789229,804.55 -39.4092560,-7.3791132,796.16 -39.4090309,-7.3792825,788.55 -39.4088058,-7.3795342,781.75 -39.4078598,-7.3794518,777.11 -39.4077110,-7.3795233,772.38 -39.4078751,-7.3795824,767.80 -39.4080849,-7.3796735,766.31 -39.4081955,-7.3798060,764.31 -39.4082870,-7.3797841,766.22 -39.4083862,-7.3799982,768.48 -39.4084206,-7.3802080,770.58 -39.4083710,-7.3803515,769.72 -39.4084129,-7.3804317,766.73 -39.4085083,-7.3804398,764.48 -39.4086914,-7.3805418,761.73 -39.4088707,-7.3806219,759.25 -39.4090500,-7.3806820,756.13 -39.4091835,-7.3807979,753.00 -39.4093552,-7.3810425,749.97 -39.4094925,-7.3812933,746.47 -39.4101563,-7.3818707,742.11 -39.4103203,-7.3819003,738.56 -39.4104156,-7.3819208,737.86 -39.4105797,-7.3818884,733.23 -39.4107628,-7.3820643,728.72 -39.4111061,-7.3824515,729.61 -39.4112206,-7.3825579,726.98 -39.4113388,-7.3825445,723.88 -39.4114876,-7.3825507,720.66 -39.4116402,-7.3825345,717.41 -39.4118042,-7.3825784,714.28 -39.4119377,-7.3826165,710.70 -39.4120865,-7.3826723,707.11 -39.4122353,-7.3827615,703.52 -39.4123611,-7.3827257,700.02 -39.4124222,-7.3827786,697.92 -39.4125214,-7.3828664,692.50 -39.4127045,-7.3829966,690.64 -39.4120522,-7.3861709,926.83 -39.4121666,-7.3863568,927.20 -39.4122734,-7.3864083,924.63 -39.4123878,-7.3864055,924.39 -39.4124603,-7.3865032,923.97 -39.4127846,-7.3867965,922.11 -39.4128304,-7.3869834,920.92 -39.4129028,-7.3870268,919.23 -39.4129753,-7.3870955,917.41 -39.4130592,-7.3871727,915.53 -39.4130783,-7.3872766,913.38 -39.4131241,-7.3874850,911.42 -39.4133301,-7.3877525,909.98 -39.4134407,-7.3878255,907.52 -39.4135361,-7.3880525,905.27 -39.4135895,-7.3882651,903.44 -39.4136391,-7.3883305,901.53 -39.4139137,-7.3887725,910.31 -39.4140396,-7.3889918,902.61 -39.4141502,-7.3890867,897.16 -39.4142532,-7.3892140,892.64 -39.4143295,-7.3892989,889.84 -39.4143753,-7.3893909,887.31 -39.4144478,-7.3895617,884.75 -39.4145889,-7.3899055,883.77 -39.4146767,-7.3900852,880.09 -39.4147682,-7.3904366,868.31 -39.4148636,-7.3905449,863.95 -39.4155998,-7.3924088,924.48 -39.4155884,-7.3926969,927.80 -39.4156227,-7.3928638,927.45 -39.4156723,-7.3930664,926.45 -39.4157524,-7.3933330,921.30 -39.4157829,-7.3936090,914.22 -39.4157524,-7.3939538,913.61 -39.4157906,-7.3941708,908.89 -39.4157448,-7.3945551,909.02 -39.4157143,-7.3949747,907.88 -39.4157028,-7.3952131,911.97 -39.4156723,-7.3954945,913.52 -39.4156876,-7.3956900,913.61 -39.4156876,-7.3959217,916.41 -39.4157448,-7.3961096,914.88 -39.4157639,-7.3962250,913.44 -39.4158783,-7.3963718,912.17 -39.4159508,-7.3964963,911.00 -39.4160652,-7.3968139,912.48 -39.4163017,-7.3976078,913.00 -39.4165192,-7.3979836,909.50 -39.4166451,-7.3982735,911.53 -39.4167595,-7.3985691,913.08 -39.4167786,-7.3989182,916.63 -39.4167404,-7.3992038,919.70 -39.4167099,-7.3994975,921.55 -39.4166679,-7.3998232,920.77 -39.4166183,-7.4001346,919.73 -39.4165916,-7.4003959,922.28 -39.4165497,-7.4006314,919.59 -39.4166069,-7.4008965,916.34 -39.4166756,-7.4011393,914.30 -39.4167671,-7.4013376,913.11 -39.4169655,-7.4014645,911.22 -39.4173241,-7.4017315,909.52 -39.4176826,-7.4020596,908.63 -39.4179459,-7.4022126,904.64 -39.4182281,-7.4024076,899.78 -39.4185028,-7.4026842,895.31 -39.4187927,-7.4029551,892.58 -39.4191360,-7.4032264,889.47 -39.4195557,-7.4034829,891.02 -39.4198074,-7.4037509,887.81 -39.4200745,-7.4039264,884.70 -39.4202805,-7.4041424,880.95 -39.4204941,-7.4043350,877.53 -39.4207840,-7.4046326,877.44 -39.4210701,-7.4048052,880.05 -39.4213333,-7.4050546,882.58 -39.4216728,-7.4052992,880.59 -39.4219322,-7.4055166,879.89 -39.4221687,-7.4057131,880.28 -39.4225273,-7.4059868,877.84 -39.4229317,-7.4063430,879.75 -39.4232788,-7.4066429,883.77 -39.4236069,-7.4069362,885.33 -39.4240150,-7.4072881,884.30 -39.4243622,-7.4075446,887.78 -39.4247818,-7.4078860,886.05 -39.4251022,-7.4081507,883.83 -39.4254837,-7.4084864,888.86 -39.4258080,-7.4086990,888.41 -39.4260330,-7.4090128,889.73 -39.4263115,-7.4091702,889.17 -39.4265862,-7.4094000,890.98 -39.4268417,-7.4096227,897.16 -39.4270401,-7.4098125,898.05 -39.4271126,-7.4098434,904.30 -39.4271355,-7.4098516,904.75 -39.4274254,-7.4098411,903.69 -39.4278030,-7.4097362,904.39 -39.4281578,-7.4095707,904.61 -39.4284325,-7.4093337,904.64 -39.4287376,-7.4091182,903.50 -39.4286346,-7.4089837,907.31 -39.4284363,-7.4089665,907.16 -39.4283943,-7.4089642,907.47 -39.4283943,-7.4089661,907.41 -39.4283981,-7.4089556,907.31 -39.4283943,-7.4089632,907.33 -39.4283791,-7.4089799,907.34 </coordinates>
</LineString>
</MultiGeometry>
</Placemark>
<Folder>
<name>waypoints</name>
<Placemark>
<name>
Wed Feb 19 16:45:24 2014 S=0.34 Km/hr
</name>
<styleUrl>
#styleMap_TLP_Start
</styleUrl>
<Point>
<coordinates>
-39.4152107,-7.3790150,897.94
</coordinates>
</Point>
</Placemark>
<Placemark>
<name>
Wed Feb 19 16:45:34 2014 S=2.60 Km/hr
</name>
<styleUrl>
#styleMap_TLP_Normal
</styleUrl>
<Point>
<coordinates>
-39.4156151,-7.3790398,929.11
</coordinates>
</Point>
</Placemark>
<Placemark>
<name>
Wed Feb 19 16:45:44 2014 S=2.13 Km/hr
</name>
<styleUrl>
#styleMap_TLP_Normal
</styleUrl>
<Point>
<coordinates>
-39.4156189,-7.3791332,932.11
</coordinates>
</Point>
</Placemark>
<Placemark>
<name>
Wed Feb 19 16:45:54 2014 S=1.60 Km/hr
</name>
<styleUrl>
#styleMap_TLP_Normal
</styleUrl>
<Point>
<coordinates>
-39.4156303,-7.3792558,933.52
</coordinates>
</Point>
</Placemark>
<Placemark>
<name>
Wed Feb 19 16:46:04 2014 S=2.66 Km/hr
</name>
<styleUrl>
#styleMap_TLP_Normal
</styleUrl>
<Point>
<coordinates>
-39.4156990,-7.3794370,931.27
</coordinates>
</Point>
</Placemark>
<Placemark>
<name>
Wed Feb 19 16:46:14 2014 S=3.05 Km/hr
</name>
<styleUrl>
#styleMap_TLP_Normal
</styleUrl>
<Point>
<coordinates>
-39.4157028,-7.3795619,933.86
</coordinates>
</Point>
</Placemark>
<Placemark>
<name>
Wed Feb 19 16:46:24 2014 S=2.40 Km/hr
</name>
<styleUrl>
#styleMap_TLP_Normal
</styleUrl>
<Point>
<coordinates>
-39.4157600,-7.3797193,933.03
</coordinates>
</Point>
</Placemark>
<Placemark>
<name>
Wed Feb 19 16:46:34 2014 S=3.44 Km/hr
</name>
<styleUrl>
#styleMap_TLP_Normal
</styleUrl>
<Point>
<coordinates>
-39.4157715,-7.3798442,933.22
</coordinates>
</Point>
</Placemark>
<Placemark>
<name>
Wed Feb 19 16:46:45 2014 S=2.97 Km/hr
</name>
<styleUrl>
#styleMap_TLP_Normal
</styleUrl>
<Point>
<coordinates>
-39.4158592,-7.3799758,932.06
</coordinates>
</Point>
</Placemark>
<Placemark>
<name>
Wed Feb 19 16:46:55 2014 S=2.68 Km/hr
</name>
<styleUrl>
#styleMap_TLP_Normal
</styleUrl>
<Point>
<coordinates>
-39.4159164,-7.3800659,930.94
</coordinates>
</Point>
</Placemark>
<Placemark>
<name>
Wed Feb 19 16:47:05 2014 S=3.63 Km/hr
</name>
<styleUrl>
#styleMap_TLP_Normal
</styleUrl>
<Point>
<coordinates>
-39.4159737,-7.3801618,930.33
</coordinates>
</Point>
</Placemark>
<Placemark>
<name>
Wed Feb 19 16:47:15 2014 S=1.26 Km/hr
</name>
<styleUrl>
#styleMap_TLP_Normal
</styleUrl>
<Point>
<coordinates>
-39.4160423,-7.3802624,930.39
</coordinates>
</Point>
</Placemark>
<Placemark>
<name>
Wed Feb 19 16:47:25 2014 S=1.30 Km/hr
</name>
<styleUrl>
#styleMap_TLP_Normal
</styleUrl>
<Point>
<coordinates>
-39.4160843,-7.3802972,929.45
</coordinates>
</Point>
</Placemark>
<Placemark>
<name>
Wed Feb 19 16:47:35 2014 S=0.61 Km/hr
</name>
<styleUrl>
#styleMap_TLP_Normal
</styleUrl>
<Point>
<coordinates>
-39.4160995,-7.3803029,929.09
</coordinates>
</Point>
</Placemark>
<Placemark>
<name>
Wed Feb 19 16:47:45 2014 S=1.50 Km/hr
</name>
<styleUrl>
#styleMap_TLP_Normal
</styleUrl>
<Point>
<coordinates>
-39.4161034,-7.3802972,929.05
</coordinates>
</Point>
</Placemark>
<Placemark>
<name>
Wed Feb 19 16:47:55 2014 S=2.34 Km/hr
</name>
<styleUrl>
#styleMap_TLP_Normal
</styleUrl>
<Point>
<coordinates>
-39.4160728,-7.3803654,928.30
</coordinates>
</Point>
</Placemark>
<Placemark>
<name>
Wed Feb 19 16:48:05 2014 S=3.40 Km/hr
</name>
<styleUrl>
#styleMap_TLP_Normal
</styleUrl>
<Point>
<coordinates>
-39.4160881,-7.3804698,928.30
</coordinates>
</Point>
</Placemark>
<Placemark>
<name>
Wed Feb 19 16:48:15 2014 S=3.67 Km/hr
</name>
<styleUrl>
#styleMap_TLP_Normal
</styleUrl>
<Point>
<coordinates>
-39.4161339,-7.3806000,927.91
</coordinates>
</Point>
</Placemark>
<Placemark>
<name>
Wed Feb 19 16:48:25 2014 S=3.90 Km/hr
</name>
<styleUrl>
#styleMap_TLP_Normal
</styleUrl>
<Point>
<coordinates>
-39.4161339,-7.3807411,927.84
</coordinates>
</Point>
</Placemark>
<Placemark>
<name>
Wed Feb 19 16:48:35 2014 S=4.01 Km/hr
</name>
<styleUrl>
#styleMap_TLP_Normal
</styleUrl>
<Point>
<coordinates>
-39.4162025,-7.3808894,928.58
</coordinates>
</Point>
</Placemark>
<Placemark>
<name>
Wed Feb 19 16:48:45 2014 S=3.11 Km/hr
</name>
<styleUrl>
#styleMap_TLP_Normal
</styleUrl>
<Point>
<coordinates>
-39.4162407,-7.3809490,929.95
</coordinates>
</Point>
</Placemark>
<Placemark>
<name>
Wed Feb 19 16:48:55 2014 S=5.00 Km/hr
</name>
<styleUrl>
#styleMap_TLP_Normal
</styleUrl>
<Point>
<coordinates>
-39.4163170,-7.3808513,930.30
</coordinates>
</Point>
</Placemark>
<Placemark>
<name>
Wed Feb 19 16:49:05 2014 S=3.53 Km/hr
</name>
<styleUrl>
#styleMap_TLP_Normal
</styleUrl>
<Point>
<coordinates>
-39.4163895,-7.3807673,927.63
</coordinates>
</Point>
</Placemark>
<Placemark>
<name>
Wed Feb 19 16:49:15 2014 S=2.11 Km/hr
</name>
<styleUrl>
#styleMap_TLP_Normal
</styleUrl>
<Point>
<coordinates>
-39.4164963,-7.3807211,924.66
</coordinates>
</Point>
</Placemark>
<Placemark>
<name>
Wed Feb 19 16:49:25 2014 S=0.83 Km/hr
</name>
<styleUrl>
#styleMap_TLP_Normal
</styleUrl>
<Point>
<coordinates>
-39.4165878,-7.3806581,923.03
</coordinates>
</Point>
</Placemark>
<Placemark>
<name>
Wed Feb 19 16:49:35 2014 S=2.00 Km/hr
</name>
<styleUrl>
#styleMap_TLP_Normal
</styleUrl>
<Point>
<coordinates>
-39.4166183,-7.3806052,922.28
</coordinates>
</Point>
</Placemark>
<Placemark>
<name>
Wed Feb 19 16:49:45 2014 S=2.80 Km/hr
</name>
<styleUrl>
#styleMap_TLP_Normal
</styleUrl>
<Point>
<coordinates>
-39.4166718,-7.3805332,921.45
</coordinates>
</Point>
</Placemark>
<Placemark>
<name>
Wed Feb 19 16:49:55 2014 S=1.15 Km/hr
</name>
<styleUrl>
#styleMap_TLP_Normal
</styleUrl>
<Point>
<coordinates>
-39.4167595,-7.3804688,921.61
</coordinates>
</Point>
</Placemark>
<Placemark>
<name>
Wed Feb 19 16:50:05 2014 S=0.71 Km/hr
</name>
<styleUrl>
#styleMap_TLP_Normal
</styleUrl>
<Point>
<coordinates>
-39.4167709,-7.3804445,922.48
</coordinates>
</Point>
</Placemark>
<Placemark>
<name>
Wed Feb 19 16:50:15 2014 S=1.15 Km/hr
</name>
<styleUrl>
#styleMap_TLP_Normal
</styleUrl>
<Point>
<coordinates>
-39.4167747,-7.3804579,921.98
</coordinates>
</Point>
</Placemark>
<Placemark>
<name>
Wed Feb 19 16:50:25 2014 S=1.50 Km/hr
</name>
<styleUrl>
#styleMap_TLP_Normal
</styleUrl>
<Point>
<coordinates>
-39.4168434,-7.3804440,923.09
</coordinates>
</Point>
</Placemark>
<Placemark>
<name>
Wed Feb 19 16:50:35 2014 S=1.84 Km/hr
</name>
<styleUrl>
#styleMap_TLP_Normal
</styleUrl>
<Point>
<coordinates>
-39.4169121,-7.3804741,924.36
</coordinates>
</Point>
</Placemark>
<Placemark>
<name>
Wed Feb 19 16:50:45 2014 S=1.03 Km/hr
</name>
<styleUrl>
#styleMap_TLP_Normal
</styleUrl>
<Point>
<coordinates>
-39.4169998,-7.3804688,924.78
</coordinates>
</Point>
</Placemark>
<Placemark>
<name>
Wed Feb 19 16:50:55 2014 S=0.26 Km/hr
</name>
<styleUrl>
#styleMap_TLP_Normal
</styleUrl>
<Point>
<coordinates>
-39.4169922,-7.3804469,924.34
</coordinates>
</Point>
</Placemark>
<Placemark>
<name>
Wed Feb 19 16:51:05 2014 S=1.03 Km/hr
</name>
<styleUrl>
#styleMap_TLP_Normal
</styleUrl>
<Point>
<coordinates>
-39.4169998,-7.3804493,924.33
</coordinates>
</Point>
</Placemark>
<Placemark>
<name>
Wed Feb 19 16:51:15 2014 S=0.47 Km/hr
</name>
<styleUrl>
#styleMap_TLP_Normal
</styleUrl>
<Point>
<coordinates>
-39.4170074,-7.3804603,924.47
</coordinates>
</Point>
</Placemark>
<Placemark>
<name>
Wed Feb 19 16:51:25 2014 S=1.49 Km/hr
</name>
<styleUrl>
#styleMap_TLP_Normal
</styleUrl>
<Point>
<coordinates>
-39.4170189,-7.3804889,924.27
</coordinates>
</Point>
</Placemark>
<Placemark>
<name>
Wed Feb 19 16:51:35 2014 S=1.28 Km/hr
</name>
<styleUrl>
#styleMap_TLP_Normal
</styleUrl>
<Point>
<coordinates>
-39.4170074,-7.3805428,923.89
</coordinates>
</Point>
</Placemark>
<Placemark>
<name>
Wed Feb 19 16:51:45 2014 S=0.86 Km/hr
</name>
<styleUrl>
#styleMap_TLP_Normal
</styleUrl>
<Point>
<coordinates>
-39.4170151,-7.3805914,922.98
</coordinates>
</Point>
</Placemark>
<Placemark>
<name>
Wed Feb 19 16:51:55 2014 S=4.49 Km/hr
</name>
<styleUrl>
#styleMap_TLP_Normal
</styleUrl>
<Point>
<coordinates>
-39.4169617,-7.3806586,921.50
</coordinates>
</Point>
</Placemark>
<Placemark>
<name>
Wed Feb 19 16:52:05 2014 S=2.66 Km/hr
</name>
<styleUrl>
#styleMap_TLP_Normal
</styleUrl>
<Point>
<coordinates>
-39.4168625,-7.3806877,921.48
</coordinates>
</Point>
</Placemark>
<Placemark>
<name>
Wed Feb 19 16:52:15 2014 S=1.07 Km/hr
</name>
<styleUrl>
#styleMap_TLP_Normal
</styleUrl>
<Point>
<coordinates>
-39.4168205,-7.3807206,921.66
</coordinates>
</Point>
</Placemark>
<Placemark>
<name>
Wed Feb 19 16:52:25 2014 S=0.53 Km/hr
</name>
<styleUrl>
#styleMap_TLP_Normal
</styleUrl>
<Point>
<coordinates>
-39.4168129,-7.3807120,921.53
</coordinates>
</Point>
</Placemark>
<Placemark>
<name>
Wed Feb 19 16:52:35 2014 S=1.23 Km/hr
</name>
<styleUrl>
#styleMap_TLP_Normal
</styleUrl>
<Point>
<coordinates>
-39.4168129,-7.3807068,921.44
</coordinates>
</Point>
</Placemark>
<Placemark>
<name>
Wed Feb 19 16:52:45 2014 S=1.30 Km/hr
</name>
<styleUrl>
#styleMap_TLP_Normal
</styleUrl>
<Point>
<coordinates>
-39.4167862,-7.3807430,921.86
</coordinates>
</Point>
</Placemark>
<Placemark>
<name>
Wed Feb 19 16:52:55 2014 S=1.30 Km/hr
</name>
<styleUrl>
#styleMap_TLP_Normal
</styleUrl>
<Point>
<coordinates>
-39.4168167,-7.3808079,922.97
</coordinates>
</Point>
</Placemark>
<Placemark>
<name>
Wed Feb 19 16:53:05 2014 S=2.37 Km/hr
</name>
<styleUrl>
#styleMap_TLP_Normal
</styleUrl>
<Point>
<coordinates>
-39.4168129,-7.3808861,923.88
</coordinates>
</Point>
</Placemark>
<Placemark>
<name>
Wed Feb 19 16:53:15 2014 S=1.60 Km/hr
</name>
<styleUrl>
#styleMap_TLP_Normal
</styleUrl>
<Point>
<coordinates>
-39.4168015,-7.3810072,925.16
</coordinates>
</Point>
</Placemark>
<Placemark>
<name>
Wed Feb 19 16:53:25 2014 S=0.37 Km/hr
</name>
<styleUrl>
#styleMap_TLP_Normal
</styleUrl>
<Point>
<coordinates>
-39.4167747,-7.3810487,925.86
</coordinates>
</Point>
</Placemark>
<Placemark>
<name>
Wed Feb 19 16:53:35 2014 S=2.62 Km/hr
</name>
<styleUrl>
#styleMap_TLP_Normal
</styleUrl>
<Point>
<coordinates>
-39.4167213,-7.3810496,926.58
</coordinates>
</Point>
</Placemark>
<Placemark>
<name>
Wed Feb 19 16:53:45 2014 S=2.31 Km/hr
</name>
<styleUrl>
#styleMap_TLP_Normal
</styleUrl>
<Point>
<coordinates>
-39.4166603,-7.3810687,927.73
</coordinates>
</Point>
</Placemark>
<Placemark>
<name>
Wed Feb 19 16:53:55 2014 S=1.78 Km/hr
</name>
<styleUrl>
#styleMap_TLP_Normal
</styleUrl>
<Point>
<coordinates>
-39.4165764,-7.3810854,927.95
</coordinates>
</Point>
</Placemark>
<Placemark>
<name>
Wed Feb 19 16:54:05 2014 S=0.42 Km/hr
</name>
<styleUrl>
#styleMap_TLP_Normal
</styleUrl>
<Point>
<coordinates>
-39.4165077,-7.3810716,927.72
</coordinates>
</Point>
</Placemark>
<Placemark>
<name>
Wed Feb 19 16:54:15 2014 S=2.37 Km/hr
</name>
<styleUrl>
#styleMap_TLP_Normal
</styleUrl>
<Point>
<coordinates>
-39.4164467,-7.3810978,927.69
</coordinates>
</Point>
</Placemark>
<Placemark>
<name>
Wed Feb 19 16:54:25 2014 S=3.41 Km/hr
</name>
<styleUrl>
#styleMap_TLP_Normal
</styleUrl>
<Point>
<coordinates>
-39.4163284,-7.3810482,927.97
</coordinates>
</Point>
</Placemark>
<Placemark>
<name>
Wed Feb 19 16:54:35 2014 S=2.48 Km/hr
</name>
<styleUrl>
#styleMap_TLP_Normal
</styleUrl>
<Point>
<coordinates>
-39.4162254,-7.3810349,927.34
</coordinates>
</Point>
</Placemark>
<Placemark>
<name>
Wed Feb 19 16:54:45 2014 S=1.32 Km/hr
</name>
<styleUrl>
#styleMap_TLP_Normal
</styleUrl>
<Point>
<coordinates>
-39.4162369,-7.3810849,926.16
</coordinates>
</Point>
</Placemark>
<Placemark>
<name>
Wed Feb 19 16:54:55 2014 S=2.07 Km/hr
</name>
<styleUrl>
#styleMap_TLP_Normal
</styleUrl>
<Point>
<coordinates>
-39.4162560,-7.3811922,924.59
</coordinates>
</Point>
</Placemark>
<Placemark>
<name>
Wed Feb 19 16:55:05 2014 S=2.30 Km/hr
</name>
<styleUrl>
#styleMap_TLP_Normal
</styleUrl>
<Point>
<coordinates>
-39.4161720,-7.3812995,922.80
</coordinates>
</Point>
</Placemark>
<Placemark>
<name>
Wed Feb 19 16:55:15 2014 S=0.74 Km/hr
</name>
<styleUrl>
#styleMap_TLP_Normal
</styleUrl>
<Point>
<coordinates>
-39.4160957,-7.3812590,921.84
</coordinates>
</Point>
</Placemark>
<Placemark>
<name>
Wed Feb 19 16:55:25 2014 S=0.89 Km/hr
</name>
<styleUrl>
#styleMap_TLP_Normal
</styleUrl>
<Point>
<coordinates>
-39.4160385,-7.3812532,922.27
</coordinates>
</Point>
</Placemark>
<Placemark>
<name>
Wed Feb 19 16:55:35 2014 S=0.37 Km/hr
</name>
<styleUrl>
#styleMap_TLP_Normal
</styleUrl>
<Point>
<coordinates>
-39.4160385,-7.3812432,921.88
</coordinates>
</Point>
</Placemark>
<Placemark>
<name>
Wed Feb 19 16:55:45 2014 S=1.59 Km/hr
</name>
<styleUrl>
#styleMap_TLP_Normal
</styleUrl>
<Point>
<coordinates>
-39.4160118,-7.3812504,920.75
</coordinates>
</Point>
</Placemark>
<Placemark>
<name>
Wed Feb 19 16:55:55 2014 S=0.71 Km/hr
</name>
<styleUrl>
#styleMap_TLP_Normal
</styleUrl>
<Point>
<coordinates>
-39.4159737,-7.3812251,920.41
</coordinates>
</Point>
</Placemark>
<Placemark>
<name>
Wed Feb 19 16:56:05 2014 S=1.60 Km/hr
</name>
<styleUrl>
#styleMap_TLP_Normal
</styleUrl>
<Point>
<coordinates>
-39.4159851,-7.3812809,923.64
</coordinates>
</Point>
</Placemark>
<Placemark>
<name>
Wed Feb 19 16:56:15 2014 S=2.11 Km/hr
</name>
<styleUrl>
#styleMap_TLP_Normal
</styleUrl>
<Point>
<coordinates>
-39.4159241,-7.3813682,923.22
</coordinates>
</Point>
</Placemark>
<Placemark>
<name>
Wed Feb 19 16:56:25 2014 S=1.43 Km/hr
</name>
<styleUrl>
#styleMap_TLP_Normal
</styleUrl>
<Point>
<coordinates>
-39.4158401,-7.3814240,921.75
</coordinates>
</Point>
</Placemark>
<Placemark>
<name>
Wed Feb 19 16:56:35 2014 S=2.66 Km/hr
</name>
<styleUrl>
#styleMap_TLP_Normal
</styleUrl>
<Point>
<coordinates>
-39.4157333,-7.3814788,921.45
</coordinates>
</Point>
</Placemark>
<Placemark>
<name>
Wed Feb 19 16:56:45 2014 S=2.18 Km/hr
</name>
<styleUrl>
#styleMap_TLP_Normal
</styleUrl>
<Point>
<coordinates>
-39.4156189,-7.3814669,921.77
</coordinates>
</Point>
</Placemark>
<Placemark>
<name>
Wed Feb 19 16:56:55 2014 S=0.82 Km/hr
</name>
<styleUrl>
#styleMap_TLP_Normal
</styleUrl>
<Point>
<coordinates>
-39.4155655,-7.3814530,921.81
</coordinates>
</Point>
</Placemark>
<Placemark>
<name>
Wed Feb 19 16:57:05 2014 S=1.16 Km/hr
</name>
<styleUrl>
#styleMap_TLP_Normal
</styleUrl>
<Point>
<coordinates>
-39.4155502,-7.3814263,922.30
</coordinates>
</Point>
</Placemark>
<Placemark>
<name>
Wed Feb 19 16:57:15 2014 S=0.99 Km/hr
</name>
<styleUrl>
#styleMap_TLP_Normal
</styleUrl>
<Point>
<coordinates>
-39.4155464,-7.3814354,922.69
</coordinates>
</Point>
</Placemark>
<Placemark>
<name>
Wed Feb 19 16:57:25 2014 S=0.56 Km/hr
</name>
<styleUrl>
#styleMap_TLP_Normal
</styleUrl>
<Point>
<coordinates>
-39.4154968,-7.3814344,923.20
</coordinates>
</Point>
</Placemark>
<Placemark>
<name>
Wed Feb 19 16:57:35 2014 S=1.13 Km/hr
</name>
<styleUrl>
#styleMap_TLP_Normal
</styleUrl>
<Point>
<coordinates>
-39.4155083,-7.3814340,923.22
</coordinates>
</Point>
</Placemark>
<Placemark>
<name>
Wed Feb 19 16:57:45 2014 S=0.39 Km/hr
</name>
<styleUrl>
#styleMap_TLP_Normal
</styleUrl>
<Point>
<coordinates>
-39.4155121,-7.3814287,923.52
</coordinates>
</Point>
</Placemark>
<Placemark>
<name>
Wed Feb 19 16:57:55 2014 S=0.30 Km/hr
</name>
<styleUrl>
#styleMap_TLP_Normal
</styleUrl>
<Point>
<coordinates>
-39.4155159,-7.3814263,923.53
</coordinates>
</Point>
</Placemark>
<Placemark>
<name>
Wed Feb 19 16:58:05 2014 S=0.26 Km/hr
</name>
<styleUrl>
#styleMap_TLP_Normal
</styleUrl>
<Point>
<coordinates>
-39.4155235,-7.3814254,923.56
</coordinates>
</Point>
</Placemark>
<Placemark>
<name>
Wed Feb 19 16:58:15 2014 S=1.12 Km/hr
</name>
<styleUrl>
#styleMap_TLP_Normal
</styleUrl>
<Point>
<coordinates>
-39.4154892,-7.3814311,923.88
</coordinates>
</Point>
</Placemark>
<Placemark>
<name>
Wed Feb 19 16:58:25 2014 S=2.70 Km/hr
</name>
<styleUrl>
#styleMap_TLP_Normal
</styleUrl>
<Point>
<coordinates>
-39.4154434,-7.3814864,925.14
</coordinates>
</Point>
</Placemark>
<Placemark>
<name>
Wed Feb 19 16:58:35 2014 S=2.35 Km/hr
</name>
<styleUrl>
#styleMap_TLP_Normal
</styleUrl>
<Point>
<coordinates>
-39.4154968,-7.3815293,925.91
</coordinates>
</Point>
</Placemark>
<Placemark>
<name>
Wed Feb 19 16:58:45 2014 S=2.44 Km/hr
</name>
<styleUrl>
#styleMap_TLP_Normal
</styleUrl>
<Point>
<coordinates>
-39.4155960,-7.3815374,927.56
</coordinates>
</Point>
</Placemark>
<Placemark>
<name>
Wed Feb 19 16:58:55 2014 S=0.52 Km/hr
</name>
<styleUrl>
#styleMap_TLP_Normal
</styleUrl>
<Point>
<coordinates>
-39.4156494,-7.3815598,927.55
</coordinates>
</Point>
</Placemark>
<Placemark>
<name>
Wed Feb 19 16:59:05 2014 S=2.32 Km/hr
</name>
<styleUrl>
#styleMap_TLP_Normal
</styleUrl>
<Point>
<coordinates>
-39.4156151,-7.3815646,927.36
</coordinates>
</Point>
</Placemark>
<Placemark>
<name>
Wed Feb 19 16:59:15 2014 S=2.62 Km/hr
</name>
<styleUrl>
#styleMap_TLP_Normal
</styleUrl>
<Point>
<coordinates>
-39.4156036,-7.3815808,927.42
</coordinates>
</Point>
</Placemark>
<Placemark>
<name>
Wed Feb 19 16:59:25 2014 S=1.64 Km/hr
</name>
<styleUrl>
#styleMap_TLP_Normal
</styleUrl>
<Point>
<coordinates>
-39.4156647,-7.3816638,926.80
</coordinates>
</Point>
</Placemark>
<Placemark>
<name>
Wed Feb 19 16:59:35 2014 S=2.26 Km/hr
</name>
<styleUrl>
#styleMap_TLP_Normal
</styleUrl>
<Point>
<coordinates>
-39.4156952,-7.3817310,925.77
</coordinates>
</Point>
</Placemark>
<Placemark>
<name>
Wed Feb 19 16:59:45 2014 S=3.89 Km/hr
</name>
<styleUrl>
#styleMap_TLP_Normal
</styleUrl>
<Point>
<coordinates>
-39.4157562,-7.3818140,925.06
</coordinates>
</Point>
</Placemark>
<Placemark>
<name>
Wed Feb 19 16:59:55 2014 S=2.70 Km/hr
</name>
<styleUrl>
#styleMap_TLP_Normal
</styleUrl>
<Point>
<coordinates>
-39.4158134,-7.3819294,923.94
</coordinates>
</Point>
</Placemark>
<Placemark>
<name>
Wed Feb 19 17:00:05 2014 S=0.87 Km/hr
</name>
<styleUrl>
#styleMap_TLP_Normal
</styleUrl>
<Point>
<coordinates>
-39.4157677,-7.3820267,923.48
</coordinates>
</Point>
</Placemark>
<Placemark>
<name>
Wed Feb 19 17:00:15 2014 S=1.00 Km/hr
</name>
<styleUrl>
#styleMap_TLP_Normal
</styleUrl>
<Point>
<coordinates>
-39.4157639,-7.3820477,924.09
</coordinates>
</Point>
</Placemark>
<Placemark>
<name>
Wed Feb 19 17:00:25 2014 S=3.27 Km/hr
</name>
<styleUrl>
#styleMap_TLP_Normal
</styleUrl>
<Point>
<coordinates>
-39.4157143,-7.3820953,923.13
</coordinates>
</Point>
</Placemark>
<Placemark>
<name>
Wed Feb 19 17:00:35 2014 S=1.97 Km/hr
</name>
<styleUrl>
#styleMap_TLP_Normal
</styleUrl>
<Point>
<coordinates>
-39.4156494,-7.3821588,922.94
</coordinates>
</Point>
</Placemark>
<Placemark>
<name>
Wed Feb 19 17:00:45 2014 S=3.02 Km/hr
</name>
<styleUrl>
#styleMap_TLP_Normal
</styleUrl>
<Point>
<coordinates>
-39.4155655,-7.3822322,922.30
</coordinates>
</Point>
</Placemark>
<Placemark>
<name>
Wed Feb 19 17:00:55 2014 S=0.23 Km/hr
</name>
<styleUrl>
#styleMap_TLP_Normal
</styleUrl>
<Point>
<coordinates>
-39.4154816,-7.3822699,923.06
</coordinates>
</Point>
</Placemark>
<Placemark>
<name>
Wed Feb 19 17:01:05 2014 S=1.38 Km/hr
</name>
<styleUrl>
#styleMap_TLP_Normal
</styleUrl>
<Point>
<coordinates>
-39.4154320,-7.3823137,923.11
</coordinates>
</Point>
</Placemark>
<Placemark>
<name>
Wed Feb 19 17:01:15 2014 S=2.40 Km/hr
</name>
<styleUrl>
#styleMap_TLP_Normal
</styleUrl>
<Point>
<coordinates>
-39.4154205,-7.3823261,924.14
</coordinates>
</Point>
</Placemark>
<Placemark>
<name>
Wed Feb 19 17:01:25 2014 S=2.25 Km/hr
</name>
<styleUrl>
#styleMap_TLP_Normal
</styleUrl>
<Point>
<coordinates>
-39.4154701,-7.3822780,923.30
</coordinates>
</Point>
</Placemark>
<Placemark>
<name>
Wed Feb 19 17:01:35 2014 S=3.23 Km/hr
</name>
<styleUrl>
#styleMap_TLP_Normal
</styleUrl>
<Point>
<coordinates>
-39.4155426,-7.3822341,923.44
</coordinates>
</Point>
</Placemark>
<Placemark>
<name>
Wed Feb 19 17:01:45 2014 S=2.54 Km/hr
</name>
<styleUrl>
#styleMap_TLP_Normal
</styleUrl>
<Point>
<coordinates>
-39.4156380,-7.3821402,923.88
</coordinates>
</Point>
</Placemark>
<Placemark>
<name>
Wed Feb 19 17:01:55 2014 S=2.41 Km/hr
</name>
<styleUrl>
#styleMap_TLP_Normal
</styleUrl>
<Point>
<coordinates>
-39.4157181,-7.3820629,925.19
</coordinates>
</Point>
</Placemark>
<Placemark>
<name>
Wed Feb 19 17:02:05 2014 S=2.70 Km/hr
</name>
<styleUrl>
#styleMap_TLP_Normal
</styleUrl>
<Point>
<coordinates>
-39.4158020,-7.3819861,925.55
</coordinates>
</Point>
</Placemark>
<Placemark>
<name>
Wed Feb 19 17:02:15 2014 S=2.55 Km/hr
</name>
<styleUrl>
#styleMap_TLP_Normal
</styleUrl>
<Point>
<coordinates>
-39.4159050,-7.3819494,926.14
</coordinates>
</Point>
</Placemark>
<Placemark>
<name>
Wed Feb 19 17:02:25 2014 S=1.69 Km/hr
</name>
<styleUrl>
#styleMap_TLP_Normal
</styleUrl>
<Point>
<coordinates>
-39.4159775,-7.3819256,926.42
</coordinates>
</Point>
</Placemark>
<Placemark>
<name>
Wed Feb 19 17:02:35 2014 S=1.11 Km/hr
</name>
<styleUrl>
#styleMap_TLP_Normal
</styleUrl>
<Point>
<coordinates>
-39.4160423,-7.3819823,927.48
</coordinates>
</Point>
</Placemark>
<Placemark>
<name>
Wed Feb 19 17:02:45 2014 S=1.17 Km/hr
</name>
<styleUrl>
#styleMap_TLP_Normal
</styleUrl>
<Point>
<coordinates>
-39.4160843,-7.3819928,927.50
</coordinates>
</Point>
</Placemark>
<Placemark>
<name>
Wed Feb 19 17:02:55 2014 S=1.76 Km/hr
</name>
<styleUrl>
#styleMap_TLP_Normal
</styleUrl>
<Point>
<coordinates>
-39.4161911,-7.3819847,927.19
</coordinates>
</Point>
</Placemark>
<Placemark>
<name>
Wed Feb 19 17:03:05 2014 S=0.89 Km/hr
</name>
<styleUrl>
#styleMap_TLP_Normal
</styleUrl>
<Point>
<coordinates>
-39.4162827,-7.3819680,927.27
</coordinates>
</Point>
</Placemark>
<Placemark>
<name>
Wed Feb 19 17:03:15 2014 S=1.65 Km/hr
</name>
<styleUrl>
#styleMap_TLP_Normal
</styleUrl>
<Point>
<coordinates>
-39.4163361,-7.3819199,927.91
</coordinates>
</Point>
</Placemark>
<Placemark>
<name>
Wed Feb 19 17:03:25 2014 S=1.13 Km/hr
</name>
<styleUrl>
#styleMap_TLP_Normal
</styleUrl>
<Point>
<coordinates>
-39.4163742,-7.3818598,928.17
</coordinates>
</Point>
</Placemark>
<Placemark>
<name>
Wed Feb 19 17:03:35 2014 S=0.63 Km/hr
</name>
<styleUrl>
#styleMap_TLP_Normal
</styleUrl>
<Point>
<coordinates>
-39.4163780,-7.3818321,927.56
</coordinates>
</Point>
</Placemark>
<Placemark>
<name>
Wed Feb 19 17:03:45 2014 S=1.45 Km/hr
</name>
<styleUrl>
#styleMap_TLP_Normal
</styleUrl>
<Point>
<coordinates>
-39.4163704,-7.3818140,927.33
</coordinates>
</Point>
</Placemark>
<Placemark>
<name>
Wed Feb 19 17:03:55 2014 S=1.62 Km/hr
</name>
<styleUrl>
#styleMap_TLP_Normal
</styleUrl>
<Point>
<coordinates>
-39.4163284,-7.3817401,927.23
</coordinates>
</Point>
</Placemark>
<Placemark>
<name>
Wed Feb 19 17:04:05 2014 S=3.01 Km/hr
</name>
<styleUrl>
#styleMap_TLP_Normal
</styleUrl>
<Point>
<coordinates>
-39.4163399,-7.3816280,926.38
</coordinates>
</Point>
</Placemark>
<Placemark>
<name>
Wed Feb 19 17:04:15 2014 S=2.07 Km/hr
</name>
<styleUrl>
#styleMap_TLP_Normal
</styleUrl>
<Point>
<coordinates>
-39.4163017,-7.3814921,926.78
</coordinates>
</Point>
</Placemark>
<Placemark>
<name>
Wed Feb 19 17:04:25 2014 S=2.22 Km/hr
</name>
<styleUrl>
#styleMap_TLP_Normal
</styleUrl>
<Point>
<coordinates>
-39.4162674,-7.3813810,927.09
</coordinates>
</Point>
</Placemark>
<Placemark>
<name>
Wed Feb 19 17:04:35 2014 S=3.10 Km/hr
</name>
<styleUrl>
#styleMap_TLP_Normal
</styleUrl>
<Point>
<coordinates>
-39.4162598,-7.3812594,927.23
</coordinates>
</Point>
</Placemark>
<Placemark>
<name>
Wed Feb 19 17:04:45 2014 S=3.73 Km/hr
</name>
<styleUrl>
#styleMap_TLP_Normal
</styleUrl>
<Point>
<coordinates>
-39.4162178,-7.3810868,925.84
</coordinates>
</Point>
</Placemark>
<Placemark>
<name>
Wed Feb 19 17:04:55 2014 S=3.84 Km/hr
</name>
<styleUrl>
#styleMap_TLP_Normal
</styleUrl>
<Point>
<coordinates>
-39.4161987,-7.3809185,925.84
</coordinates>
</Point>
</Placemark>
<Placemark>
<name>
Wed Feb 19 17:05:05 2014 S=2.35 Km/hr
</name>
<styleUrl>
#styleMap_TLP_Normal
</styleUrl>
<Point>
<coordinates>
-39.4161568,-7.3807974,928.44
</coordinates>
</Point>
</Placemark>
<Placemark>
<name>
Wed Feb 19 17:05:15 2014 S=3.36 Km/hr
</name>
<styleUrl>
#styleMap_TLP_Normal
</styleUrl>
<Point>
<coordinates>
-39.4161301,-7.3806472,930.80
</coordinates>
</Point>
</Placemark>
<Placemark>
<name>
Wed Feb 19 17:05:25 2014 S=2.32 Km/hr
</name>
<styleUrl>
#styleMap_TLP_Normal
</styleUrl>
<Point>
<coordinates>
-39.4161186,-7.3805375,932.22
</coordinates>
</Point>
</Placemark>
<Placemark>
<name>
Wed Feb 19 17:05:35 2014 S=2.32 Km/hr
</name>
<styleUrl>
#styleMap_TLP_Normal
</styleUrl>
<Point>
<coordinates>
-39.4161186,-7.3804522,931.59
</coordinates>
</Point>
</Placemark>
<Placemark>
<name>
Wed Feb 19 17:05:45 2014 S=1.78 Km/hr
</name>
<styleUrl>
#styleMap_TLP_Normal
</styleUrl>
<Point>
<coordinates>
-39.4160614,-7.3803720,929.30
</coordinates>
</Point>
</Placemark>
<Placemark>
<name>
Wed Feb 19 17:05:55 2014 S=1.99 Km/hr
</name>
<styleUrl>
#styleMap_TLP_Normal
</styleUrl>
<Point>
<coordinates>
-39.4160156,-7.3803082,927.52
</coordinates>
</Point>
</Placemark>
<Placemark>
<name>
Wed Feb 19 17:06:05 2014 S=2.28 Km/hr
</name>
<styleUrl>
#styleMap_TLP_Normal
</styleUrl>
<Point>
<coordinates>
-39.4159622,-7.3802037,926.09
</coordinates>
</Point>
</Placemark>
<Placemark>
<name>
Wed Feb 19 17:06:15 2014 S=2.16 Km/hr
</name>
<styleUrl>
#styleMap_TLP_Normal
</styleUrl>
<Point>
<coordinates>
-39.4159241,-7.3801184,925.09
</coordinates>
</Point>
</Placemark>
<Placemark>
<name>
Wed Feb 19 17:06:25 2014 S=3.23 Km/hr
</name>
<styleUrl>
#styleMap_TLP_Normal
</styleUrl>
<Point>
<coordinates>
-39.4159393,-7.3799472,924.89
</coordinates>
</Point>
</Placemark>
<Placemark>
<name>
Wed Feb 19 17:06:35 2014 S=2.31 Km/hr
</name>
<styleUrl>
#styleMap_TLP_Normal
</styleUrl>
<Point>
<coordinates>
-39.4159508,-7.3798213,925.08
</coordinates>
</Point>
</Placemark>
<Placemark>
<name>
Wed Feb 19 17:06:45 2014 S=1.04 Km/hr
</name>
<styleUrl>
#styleMap_TLP_Normal
</styleUrl>
<Point>
<coordinates>
-39.4159737,-7.3797340,928.25
</coordinates>
</Point>
</Placemark>
<Placemark>
<name>
Wed Feb 19 17:06:55 2014 S=1.23 Km/hr
</name>
<styleUrl>
#styleMap_TLP_Normal
</styleUrl>
<Point>
<coordinates>
-39.4160423,-7.3797050,928.42
</coordinates>
</Point>
</Placemark>
<Placemark>
<name>
Wed Feb 19 17:07:05 2014 S=2.25 Km/hr
</name>
<styleUrl>
#styleMap_TLP_Normal
</styleUrl>
<Point>
<coordinates>
-39.4161186,-7.3797035,927.97
</coordinates>
</Point>
</Placemark>
<Placemark>
<name>
Wed Feb 19 17:07:15 2014 S=1.25 Km/hr
</name>
<styleUrl>
#styleMap_TLP_Normal
</styleUrl>
<Point>
<coordinates>
-39.4162140,-7.3796420,926.70
</coordinates>
</Point>
</Placemark>
<Placemark>
<name>
Wed Feb 19 17:07:25 2014 S=0.23 Km/hr
</name>
<styleUrl>
#styleMap_TLP_Normal
</styleUrl>
<Point>
<coordinates>
-39.4162445,-7.3796339,926.45
</coordinates>
</Point>
</Placemark>
<Placemark>
<name>
Wed Feb 19 17:07:35 2014 S=0.78 Km/hr
</name>
<styleUrl>
#styleMap_TLP_Normal
</styleUrl>
<Point>
<coordinates>
-39.4162979,-7.3796453,927.80
</coordinates>
</Point>
</Placemark>
<Placemark>
<name>
Wed Feb 19 17:07:45 2014 S=0.94 Km/hr
</name>
<styleUrl>
#styleMap_TLP_Normal
</styleUrl>
<Point>
<coordinates>
-39.4163322,-7.3796248,929.58
</coordinates>
</Point>
</Placemark>
<Placemark>
<name>
Wed Feb 19 17:07:55 2014 S=0.79 Km/hr
</name>
<styleUrl>
#styleMap_TLP_Normal
</styleUrl>
<Point>
<coordinates>
-39.4163628,-7.3796206,929.64
</coordinates>
</Point>
</Placemark>
<Placemark>
<name>
Wed Feb 19 17:08:05 2014 S=0.91 Km/hr
</name>
<styleUrl>
#styleMap_TLP_Normal
</styleUrl>
<Point>
<coordinates>
-39.4163818,-7.3796325,929.50
</coordinates>
</Point>
</Placemark>
<Placemark>
<name>
Wed Feb 19 17:08:15 2014 S=0.85 Km/hr
</name>
<styleUrl>
#styleMap_TLP_Normal
</styleUrl>
<Point>
<coordinates>
-39.4164124,-7.3796020,930.59
</coordinates>
</Point>
</Placemark>
<Placemark>
<name>
Wed Feb 19 17:08:25 2014 S=0.27 Km/hr
</name>
<styleUrl>
#styleMap_TLP_Normal
</styleUrl>
<Point>
<coordinates>
-39.4164162,-7.3796210,930.28
</coordinates>
</Point>
</Placemark>
<Placemark>
<name>
Wed Feb 19 17:08:35 2014 S=0.76 Km/hr
</name>
<styleUrl>
#styleMap_TLP_Normal
</styleUrl>
<Point>
<coordinates>
-39.4164124,-7.3796453,930.59
</coordinates>
</Point>
</Placemark>
<Placemark>
<name>
Wed Feb 19 17:08:45 2014 S=0.18 Km/hr
</name>
<styleUrl>
#styleMap_TLP_Normal
</styleUrl>
<Point>
<coordinates>
-39.4164162,-7.3796530,930.63
</coordinates>
</Point>
</Placemark>
<Placemark>
<name>
Wed Feb 19 17:08:55 2014 S=0.89 Km/hr
</name>
<styleUrl>
#styleMap_TLP_Normal
</styleUrl>
<Point>
<coordinates>
-39.4164162,-7.3796639,930.66
</coordinates>
</Point>
</Placemark>
<Placemark>
<name>
Wed Feb 19 17:09:05 2014 S=0.99 Km/hr
</name>
<styleUrl>
#styleMap_TLP_Normal
</styleUrl>
<Point>
<coordinates>
-39.4164238,-7.3796849,931.42
</coordinates>
</Point>
</Placemark>
<Placemark>
<name>
Wed Feb 19 17:09:15 2014 S=0.67 Km/hr
</name>
<styleUrl>
#styleMap_TLP_Normal
</styleUrl>
<Point>
<coordinates>
-39.4164429,-7.3797054,931.94
</coordinates>
</Point>
</Placemark>
<Placemark>
<name>
Wed Feb 19 17:09:25 2014 S=0.38 Km/hr
</name>
<styleUrl>
#styleMap_TLP_Normal
</styleUrl>
<Point>
<coordinates>
-39.4164391,-7.3797069,931.92
</coordinates>
</Point>
</Placemark>
<Placemark>
<name>
Wed Feb 19 17:09:35 2014 S=1.45 Km/hr
</name>
<styleUrl>
#styleMap_TLP_Normal
</styleUrl>
<Point>
<coordinates>
-39.4164581,-7.3797088,931.98
</coordinates>
</Point>
</Placemark>
<Placemark>
<name>
Wed Feb 19 17:09:45 2014 S=0.24 Km/hr
</name>
<styleUrl>
#styleMap_TLP_Normal
</styleUrl>
<Point>
<coordinates>
-39.4164619,-7.3796945,932.30
</coordinates>
</Point>
</Placemark>
<Placemark>
<name>
Wed Feb 19 17:09:55 2014 S=0.54 Km/hr
</name>
<styleUrl>
#styleMap_TLP_Normal
</styleUrl>
<Point>
<coordinates>
-39.4164581,-7.3796940,932.30
</coordinates>
</Point>
</Placemark>
<Placemark>
<name>
Wed Feb 19 17:10:05 2014 S=0.95 Km/hr
</name>
<styleUrl>
#styleMap_TLP_Normal
</styleUrl>
<Point>
<coordinates>
-39.4164543,-7.3797021,932.38
</coordinates>
</Point>
</Placemark>
<Placemark>
<name>
Wed Feb 19 17:10:15 2014 S=0.84 Km/hr
</name>
<styleUrl>
#styleMap_TLP_Normal
</styleUrl>
<Point>
<coordinates>
-39.4164391,-7.3797107,932.44
</coordinates>
</Point>
</Placemark>
<Placemark>
<name>
Wed Feb 19 17:10:25 2014 S=0.15 Km/hr
</name>
<styleUrl>
#styleMap_TLP_Normal
</styleUrl>
<Point>
<coordinates>
-39.4164391,-7.3797069,932.72
</coordinates>
</Point>
</Placemark>
<Placemark>
<name>
Wed Feb 19 17:10:35 2014 S=0.26 Km/hr
</name>
<styleUrl>
#styleMap_TLP_Normal
</styleUrl>
<Point>
<coordinates>
-39.4164429,-7.3797016,932.75
</coordinates>
</Point>
</Placemark>
<Placemark>
<name>
Wed Feb 19 17:10:45 2014 S=1.16 Km/hr
</name>
<styleUrl>
#styleMap_TLP_Normal
</styleUrl>
<Point>
<coordinates>
-39.4164009,-7.3796992,932.22
</coordinates>
</Point>
</Placemark>
<Placemark>
<name>
Wed Feb 19 17:10:55 2014 S=0.65 Km/hr
</name>
<styleUrl>
#styleMap_TLP_Normal
</styleUrl>
<Point>
<coordinates>
-39.4163895,-7.3796883,931.89
</coordinates>
</Point>
</Placemark>
<Placemark>
<name>
Wed Feb 19 17:11:05 2014 S=0.89 Km/hr
</name>
<styleUrl>
#styleMap_TLP_Normal
</styleUrl>
<Point>
<coordinates>
-39.4164047,-7.3796854,931.88
</coordinates>
</Point>
</Placemark>
<Placemark>
<name>
Wed Feb 19 17:11:15 2014 S=0.38 Km/hr
</name>
<styleUrl>
#styleMap_TLP_Normal
</styleUrl>
<Point>
<coordinates>
-39.4164124,-7.3796787,931.88
</coordinates>
</Point>
</Placemark>
<Placemark>
<name>
Wed Feb 19 17:11:25 2014 S=1.05 Km/hr
</name>
<styleUrl>
#styleMap_TLP_Normal
</styleUrl>
<Point>
<coordinates>
-39.4164276,-7.3796711,931.88
</coordinates>
</Point>
</Placemark>
<Placemark>
<name>
Wed Feb 19 17:11:35 2014 S=1.43 Km/hr
</name>
<styleUrl>
#styleMap_TLP_Normal
</styleUrl>
<Point>
<coordinates>
-39.4164276,-7.3796506,931.83
</coordinates>
</Point>
</Placemark>
<Placemark>
<name>
Wed Feb 19 17:11:45 2014 S=1.19 Km/hr
</name>
<styleUrl>
#styleMap_TLP_Normal
</styleUrl>
<Point>
<coordinates>
-39.4164429,-7.3795986,932.92
</coordinates>
</Point>
</Placemark>
<Placemark>
<name>
Wed Feb 19 17:11:55 2014 S=1.20 Km/hr
</name>
<styleUrl>
#styleMap_TLP_Normal
</styleUrl>
<Point>
<coordinates>
-39.4164505,-7.3795776,933.56
</coordinates>
</Point>
</Placemark>
<Placemark>
<name>
Wed Feb 19 17:12:05 2014 S=0.65 Km/hr
</name>
<styleUrl>
#styleMap_TLP_Normal
</styleUrl>
<Point>
<coordinates>
-39.4164352,-7.3795600,933.25
</coordinates>
</Point>
</Placemark>
<Placemark>
<name>
Wed Feb 19 17:12:15 2014 S=0.52 Km/hr
</name>
<styleUrl>
#styleMap_TLP_Normal
</styleUrl>
<Point>
<coordinates>
-39.4164467,-7.3795152,933.23
</coordinates>
</Point>
</Placemark>
<Placemark>
<name>
Wed Feb 19 17:12:25 2014 S=0.74 Km/hr
</name>
<styleUrl>
#styleMap_TLP_Normal
</styleUrl>
<Point>
<coordinates>
-39.4164352,-7.3795066,933.25
</coordinates>
</Point>
</Placemark>
<Placemark>
<name>
Wed Feb 19 17:12:35 2014 S=0.96 Km/hr
</name>
<styleUrl>
#styleMap_TLP_Normal
</styleUrl>
<Point>
<coordinates>
-39.4164314,-7.3795090,933.22
</coordinates>
</Point>
</Placemark>
<Placemark>
<name>
Wed Feb 19 17:12:45 2014 S=2.21 Km/hr
</name>
<styleUrl>
#styleMap_TLP_Normal
</styleUrl>
<Point>
<coordinates>
-39.4163857,-7.3795490,930.83
</coordinates>
</Point>
</Placemark>
<Placemark>
<name>
Wed Feb 19 17:12:55 2014 S=1.66 Km/hr
</name>
<styleUrl>
#styleMap_TLP_Normal
</styleUrl>
<Point>
<coordinates>
-39.4163589,-7.3795619,929.66
</coordinates>
</Point>
</Placemark>
<Placemark>
<name>
Wed Feb 19 17:13:05 2014 S=1.16 Km/hr
</name>
<styleUrl>
#styleMap_TLP_Normal
</styleUrl>
<Point>
<coordinates>
-39.4163208,-7.3795643,930.23
</coordinates>
</Point>
</Placemark>
<Placemark>
<name>
Wed Feb 19 17:13:15 2014 S=1.76 Km/hr
</name>
<styleUrl>
#styleMap_TLP_Normal
</styleUrl>
<Point>
<coordinates>
-39.4162788,-7.3795781,930.61
</coordinates>
</Point>
</Placemark>
<Placemark>
<name>
Wed Feb 19 17:13:25 2014 S=1.47 Km/hr
</name>
<styleUrl>
#styleMap_TLP_Normal
</styleUrl>
<Point>
<coordinates>
-39.4162598,-7.3795881,929.97
</coordinates>
</Point>
</Placemark>
<Placemark>
<name>
Wed Feb 19 17:13:35 2014 S=2.29 Km/hr
</name>
<styleUrl>
#styleMap_TLP_Normal
</styleUrl>
<Point>
<coordinates>
-39.4161720,-7.3796067,928.98
</coordinates>
</Point>
</Placemark>
<Placemark>
<name>
Wed Feb 19 17:13:45 2014 S=2.14 Km/hr
</name>
<styleUrl>
#styleMap_TLP_Normal
</styleUrl>
<Point>
<coordinates>
-39.4160767,-7.3796353,928.91
</coordinates>
</Point>
</Placemark>
<Placemark>
<name>
Wed Feb 19 17:13:55 2014 S=2.41 Km/hr
</name>
<styleUrl>
#styleMap_TLP_Normal
</styleUrl>
<Point>
<coordinates>
-39.4160347,-7.3796997,927.94
</coordinates>
</Point>
</Placemark>
<Placemark>
<name>
Wed Feb 19 17:14:05 2014 S=3.94 Km/hr
</name>
<styleUrl>
#styleMap_TLP_Normal
</styleUrl>
<Point>
<coordinates>
-39.4159622,-7.3798208,928.17
</coordinates>
</Point>
</Placemark>
<Placemark>
<name>
Wed Feb 19 17:14:15 2014 S=3.14 Km/hr
</name>
<styleUrl>
#styleMap_TLP_Normal
</styleUrl>
<Point>
<coordinates>
-39.4159470,-7.3799076,924.98
</coordinates>
</Point>
</Placemark>
<Placemark>
<name>
Wed Feb 19 17:14:25 2014 S=3.14 Km/hr
</name>
<styleUrl>
#styleMap_TLP_Normal
</styleUrl>
<Point>
<coordinates>
-39.4158325,-7.3799248,925.95
</coordinates>
</Point>
</Placemark>
<Placemark>
<name>
Wed Feb 19 17:14:35 2014 S=2.80 Km/hr
</name>
<styleUrl>
#styleMap_TLP_Normal
</styleUrl>
<Point>
<coordinates>
-39.4157829,-7.3798180,925.95
</coordinates>
</Point>
</Placemark>
<Placemark>
<name>
Wed Feb 19 17:14:45 2014 S=3.44 Km/hr
</name>
<styleUrl>
#styleMap_TLP_Normal
</styleUrl>
<Point>
<coordinates>
-39.4157295,-7.3797030,924.63
</coordinates>
</Point>
</Placemark>
<Placemark>
<name>
Wed Feb 19 17:14:55 2014 S=2.47 Km/hr
</name>
<styleUrl>
#styleMap_TLP_Normal
</styleUrl>
<Point>
<coordinates>
-39.4157104,-7.3795838,924.02
</coordinates>
</Point>
</Placemark>
<Placemark>
<name>
Wed Feb 19 17:15:05 2014 S=1.98 Km/hr
</name>
<styleUrl>
#styleMap_TLP_Normal
</styleUrl>
<Point>
<coordinates>
-39.4157028,-7.3794742,923.14
</coordinates>
</Point>
</Placemark>
<Placemark>
<name>
Wed Feb 19 17:15:15 2014 S=2.18 Km/hr
</name>
<styleUrl>
#styleMap_TLP_Normal
</styleUrl>
<Point>
<coordinates>
-39.4156761,-7.3793583,922.34
</coordinates>
</Point>
</Placemark>
<Placemark>
<name>
Wed Feb 19 17:15:25 2014 S=2.83 Km/hr
</name>
<styleUrl>
#styleMap_TLP_Normal
</styleUrl>
<Point>
<coordinates>
-39.4156609,-7.3791900,924.09
</coordinates>
</Point>
</Placemark>
<Placemark>
<name>
Wed Feb 19 17:15:35 2014 S=3.41 Km/hr
</name>
<styleUrl>
#styleMap_TLP_Normal
</styleUrl>
<Point>
<coordinates>
-39.4156685,-7.3790245,924.30
</coordinates>
</Point>
</Placemark>
<Placemark>
<name>
Wed Feb 19 17:15:45 2014 S=0.61 Km/hr
</name>
<styleUrl>
#styleMap_TLP_Normal
</styleUrl>
<Point>
<coordinates>
-39.4157143,-7.3789468,928.83
</coordinates>
</Point>
</Placemark>
<Placemark>
<name>
Wed Feb 19 17:15:55 2014 S=0.05 Km/hr
</name>
<styleUrl>
#styleMap_TLP_Normal
</styleUrl>
<Point>
<coordinates>
-39.4157028,-7.3789482,928.88
</coordinates>
</Point>
</Placemark>
<Placemark>
<name>
Wed Feb 19 17:16:05 2014 S=0.45 Km/hr
</name>
<styleUrl>
#styleMap_TLP_Normal
</styleUrl>
<Point>
<coordinates>
-39.4157028,-7.3789458,928.95
</coordinates>
</Point>
</Placemark>
<Placemark>
<name>
Wed Feb 19 17:16:15 2014 S=0.34 Km/hr
</name>
<styleUrl>
#styleMap_TLP_Normal
</styleUrl>
<Point>
<coordinates>
-39.4156952,-7.3789458,928.98
</coordinates>
</Point>
</Placemark>
<Placemark>
<name>
Wed Feb 19 17:16:25 2014 S=0.67 Km/hr
</name>
<styleUrl>
#styleMap_TLP_Normal
</styleUrl>
<Point>
<coordinates>
-39.4156837,-7.3789430,929.00
</coordinates>
</Point>
</Placemark>
<Placemark>
<name>
Wed Feb 19 17:16:35 2014 S=0.40 Km/hr
</name>
<styleUrl>
#styleMap_TLP_Normal
</styleUrl>
<Point>
<coordinates>
-39.4156799,-7.3789468,929.00
</coordinates>
</Point>
</Placemark>
<Placemark>
<name>
Wed Feb 19 17:16:45 2014 S=0.74 Km/hr
</name>
<styleUrl>
#styleMap_TLP_Normal
</styleUrl>
<Point>
<coordinates>
-39.4156837,-7.3789454,929.02
</coordinates>
</Point>
</Placemark>
<Placemark>
<name>
Wed Feb 19 17:16:55 2014 S=0.47 Km/hr
</name>
<styleUrl>
#styleMap_TLP_Normal
</styleUrl>
<Point>
<coordinates>
-39.4156876,-7.3789406,928.88
</coordinates>
</Point>
</Placemark>
<Placemark>
<name>
Wed Feb 19 17:17:05 2014 S=0.15 Km/hr
</name>
<styleUrl>
#styleMap_TLP_Normal
</styleUrl>
<Point>
<coordinates>
-39.4156837,-7.3789425,928.77
</coordinates>
</Point>
</Placemark>
<Placemark>
<name>
Wed Feb 19 17:17:15 2014 S=0.33 Km/hr
</name>
<styleUrl>
#styleMap_TLP_Normal
</styleUrl>
<Point>
<coordinates>
-39.4156837,-7.3789415,928.80
</coordinates>
</Point>
</Placemark>
<Placemark>
<name>
Wed Feb 19 17:17:25 2014 S=0.40 Km/hr
</name>
<styleUrl>
#styleMap_TLP_Normal
</styleUrl>
<Point>
<coordinates>
-39.4156723,-7.3789358,928.75
</coordinates>
</Point>
</Placemark>
<Placemark>
<name>
Wed Feb 19 17:17:35 2014 S=0.13 Km/hr
</name>
<styleUrl>
#styleMap_TLP_Normal
</styleUrl>
<Point>
<coordinates>
-39.4156685,-7.3789315,928.73
</coordinates>
</Point>
</Placemark>
<Placemark>
<name>
Wed Feb 19 17:17:45 2014 S=0.31 Km/hr
</name>
<styleUrl>
#styleMap_TLP_Normal
</styleUrl>
<Point>
<coordinates>
-39.4156685,-7.3789272,928.64
</coordinates>
</Point>
</Placemark>
<Placemark>
<name>
Wed Feb 19 17:17:55 2014 S=0.20 Km/hr
</name>
<styleUrl>
#styleMap_TLP_Normal
</styleUrl>
<Point>
<coordinates>
-39.4156647,-7.3789248,928.61
</coordinates>
</Point>
</Placemark>
<Placemark>
<name>
Wed Feb 19 17:18:05 2014 S=0.04 Km/hr
</name>
<styleUrl>
#styleMap_TLP_Normal
</styleUrl>
<Point>
<coordinates>
-39.4156685,-7.3789277,928.56
</coordinates>
</Point>
</Placemark>
<Placemark>
<name>
Wed Feb 19 17:18:15 2014 S=0.63 Km/hr
</name>
<styleUrl>
#styleMap_TLP_Normal
</styleUrl>
<Point>
<coordinates>
-39.4156685,-7.3789296,928.56
</coordinates>
</Point>
</Placemark>
<Placemark>
<name>
Wed Feb 19 17:18:25 2014 S=0.25 Km/hr
</name>
<styleUrl>
#styleMap_TLP_Normal
</styleUrl>
<Point>
<coordinates>
-39.4156685,-7.3789229,928.53
</coordinates>
</Point>
</Placemark>
<Placemark>
<name>
Wed Feb 19 17:18:35 2014 S=0.14 Km/hr
</name>
<styleUrl>
#styleMap_TLP_Normal
</styleUrl>
<Point>
<coordinates>
-39.4156570,-7.3789220,928.45
</coordinates>
</Point>
</Placemark>
<Placemark>
<name>
Wed Feb 19 17:18:45 2014 S=0.36 Km/hr
</name>
<styleUrl>
#styleMap_TLP_Normal
</styleUrl>
<Point>
<coordinates>
-39.4156837,-7.3789210,928.84
</coordinates>
</Point>
</Placemark>
<Placemark>
<name>
Wed Feb 19 17:18:55 2014 S=0.57 Km/hr
</name>
<styleUrl>
#styleMap_TLP_Normal
</styleUrl>
<Point>
<coordinates>
-39.4156914,-7.3789310,928.97
</coordinates>
</Point>
</Placemark>
<Placemark>
<name>
Wed Feb 19 17:19:05 2014 S=0.73 Km/hr
</name>
<styleUrl>
#styleMap_TLP_Normal
</styleUrl>
<Point>
<coordinates>
-39.4156876,-7.3789291,929.39
</coordinates>
</Point>
</Placemark>
<Placemark>
<name>
Wed Feb 19 17:19:15 2014 S=0.41 Km/hr
</name>
<styleUrl>
#styleMap_TLP_Normal
</styleUrl>
<Point>
<coordinates>
-39.4156914,-7.3789258,929.34
</coordinates>
</Point>
</Placemark>
<Placemark>
<name>
Wed Feb 19 17:19:25 2014 S=0.52 Km/hr
</name>
<styleUrl>
#styleMap_TLP_Normal
</styleUrl>
<Point>
<coordinates>
-39.4156952,-7.3789163,929.34
</coordinates>
</Point>
</Placemark>
<Placemark>
<name>
Wed Feb 19 17:19:35 2014 S=0.54 Km/hr
</name>
<styleUrl>
#styleMap_TLP_Normal
</styleUrl>
<Point>
<coordinates>
-39.4156990,-7.3789258,929.17
</coordinates>
</Point>
</Placemark>
<Placemark>
<name>
Wed Feb 19 17:19:45 2014 S=0.59 Km/hr
</name>
<styleUrl>
#styleMap_TLP_Normal
</styleUrl>
<Point>
<coordinates>
-39.4156990,-7.3789344,929.52
</coordinates>
</Point>
</Placemark>
<Placemark>
<name>
Wed Feb 19 17:19:55 2014 S=0.57 Km/hr
</name>
<styleUrl>
#styleMap_TLP_Normal
</styleUrl>
<Point>
<coordinates>
-39.4157028,-7.3789248,929.58
</coordinates>
</Point>
</Placemark>
<Placemark>
<name>
Wed Feb 19 17:20:05 2014 S=0.12 Km/hr
</name>
<styleUrl>
#styleMap_TLP_Normal
</styleUrl>
<Point>
<coordinates>
-39.4156990,-7.3789177,929.59
</coordinates>
</Point>
</Placemark>
<Placemark>
<name>
Wed Feb 19 17:20:15 2014 S=0.18 Km/hr
</name>
<styleUrl>
#styleMap_TLP_Normal
</styleUrl>
<Point>
<coordinates>
-39.4156990,-7.3789096,929.58
</coordinates>
</Point>
</Placemark>
<Placemark>
<name>
Wed Feb 19 17:20:25 2014 S=0.72 Km/hr
</name>
<styleUrl>
#styleMap_TLP_Normal
</styleUrl>
<Point>
<coordinates>
-39.4156837,-7.3789053,929.41
</coordinates>
</Point>
</Placemark>
<Placemark>
<name>
Wed Feb 19 17:20:35 2014 S=0.47 Km/hr
</name>
<styleUrl>
#styleMap_TLP_Normal
</styleUrl>
<Point>
<coordinates>
-39.4156761,-7.3789005,928.94
</coordinates>
</Point>
</Placemark>
<Placemark>
<name>
Wed Feb 19 17:20:45 2014 S=0.94 Km/hr
</name>
<styleUrl>
#styleMap_TLP_Normal
</styleUrl>
<Point>
<coordinates>
-39.4156799,-7.3788815,929.02
</coordinates>
</Point>
</Placemark>
<Placemark>
<name>
Wed Feb 19 17:20:55 2014 S=0.38 Km/hr
</name>
<styleUrl>
#styleMap_TLP_Normal
</styleUrl>
<Point>
<coordinates>
-39.4156990,-7.3789001,929.13
</coordinates>
</Point>
</Placemark>
<Placemark>
<name>
Wed Feb 19 17:21:05 2014 S=0.48 Km/hr
</name>
<styleUrl>
#styleMap_TLP_Normal
</styleUrl>
<Point>
<coordinates>
-39.4156990,-7.3789120,929.13
</coordinates>
</Point>
</Placemark>
<Placemark>
<name>
Wed Feb 19 17:21:15 2014 S=0.14 Km/hr
</name>
<styleUrl>
#styleMap_TLP_Normal
</styleUrl>
<Point>
<coordinates>
-39.4156990,-7.3789177,929.02
</coordinates>
</Point>
</Placemark>
<Placemark>
<name>
Wed Feb 19 17:21:25 2014 S=0.03 Km/hr
</name>
<styleUrl>
#styleMap_TLP_Normal
</styleUrl>
<Point>
<coordinates>
-39.4156990,-7.3789172,928.95
</coordinates>
</Point>
</Placemark>
<Placemark>
<name>
Wed Feb 19 17:21:35 2014 S=0.01 Km/hr
</name>
<styleUrl>
#styleMap_TLP_Normal
</styleUrl>
<Point>
<coordinates>
-39.4156990,-7.3789172,928.94
</coordinates>
</Point>
</Placemark>
<Placemark>
<name>
Wed Feb 19 17:21:45 2014 S=0.00 Km/hr
</name>
<styleUrl>
#styleMap_TLP_Normal
</styleUrl>
<Point>
<coordinates>
-39.4156990,-7.3789172,928.92
</coordinates>
</Point>
</Placemark>
<Placemark>
<name>
Wed Feb 19 17:21:55 2014 S=0.00 Km/hr
</name>
<styleUrl>
#styleMap_TLP_Normal
</styleUrl>
<Point>
<coordinates>
-39.4156990,-7.3789167,928.97
</coordinates>
</Point>
</Placemark>
<Placemark>
<name>
Wed Feb 19 17:22:05 2014 S=0.07 Km/hr
</name>
<styleUrl>
#styleMap_TLP_Normal
</styleUrl>
<Point>
<coordinates>
-39.4156990,-7.3789167,928.98
</coordinates>
</Point>
</Placemark>
<Placemark>
<name>
Wed Feb 19 17:22:15 2014 S=0.29 Km/hr
</name>
<styleUrl>
#styleMap_TLP_Normal
</styleUrl>
<Point>
<coordinates>
-39.4156952,-7.3789167,929.02
</coordinates>
</Point>
</Placemark>
<Placemark>
<name>
Wed Feb 19 17:22:25 2014 S=0.37 Km/hr
</name>
<styleUrl>
#styleMap_TLP_Normal
</styleUrl>
<Point>
<coordinates>
-39.4157028,-7.3789210,928.98
</coordinates>
</Point>
</Placemark>
<Placemark>
<name>
Wed Feb 19 17:22:35 2014 S=0.39 Km/hr
</name>
<styleUrl>
#styleMap_TLP_Normal
</styleUrl>
<Point>
<coordinates>
-39.4157104,-7.3789239,929.27
</coordinates>
</Point>
</Placemark>
<Placemark>
<name>
Wed Feb 19 17:22:45 2014 S=0.36 Km/hr
</name>
<styleUrl>
#styleMap_TLP_Normal
</styleUrl>
<Point>
<coordinates>
-39.4157143,-7.3789282,929.55
</coordinates>
</Point>
</Placemark>
<Placemark>
<name>
Wed Feb 19 17:22:55 2014 S=0.11 Km/hr
</name>
<styleUrl>
#styleMap_TLP_Normal
</styleUrl>
<Point>
<coordinates>
-39.4157181,-7.3789320,929.91
</coordinates>
</Point>
</Placemark>
<Placemark>
<name>
Wed Feb 19 17:23:05 2014 S=0.00 Km/hr
</name>
<styleUrl>
#styleMap_TLP_Normal
</styleUrl>
<Point>
<coordinates>
-39.4157143,-7.3789306,930.13
</coordinates>
</Point>
</Placemark>
<Placemark>
<name>
Wed Feb 19 17:23:15 2014 S=0.00 Km/hr
</name>
<styleUrl>
#styleMap_TLP_Normal
</styleUrl>
<Point>
<coordinates>
-39.4157143,-7.3789310,930.14
</coordinates>
</Point>
</Placemark>
<Placemark>
<name>
Wed Feb 19 17:23:25 2014 S=0.13 Km/hr
</name>
<styleUrl>
#styleMap_TLP_Normal
</styleUrl>
<Point>
<coordinates>
-39.4157143,-7.3789320,930.17
</coordinates>
</Point>
</Placemark>
<Placemark>
<name>
Wed Feb 19 17:23:35 2014 S=0.39 Km/hr
</name>
<styleUrl>
#styleMap_TLP_Normal
</styleUrl>
<Point>
<coordinates>
-39.4157181,-7.3789344,930.23
</coordinates>
</Point>
</Placemark>
<Placemark>
<name>
Wed Feb 19 17:23:45 2014 S=1.59 Km/hr
</name>
<styleUrl>
#styleMap_TLP_Normal
</styleUrl>
<Point>
<coordinates>
-39.4156799,-7.3789043,929.70
</coordinates>
</Point>
</Placemark>
<Placemark>
<name>
Wed Feb 19 17:23:55 2014 S=0.80 Km/hr
</name>
<styleUrl>
#styleMap_TLP_Normal
</styleUrl>
<Point>
<coordinates>
-39.4156609,-7.3789153,930.20
</coordinates>
</Point>
</Placemark>
<Placemark>
<name>
Wed Feb 19 17:24:05 2014 S=0.80 Km/hr
</name>
<styleUrl>
#styleMap_TLP_Normal
</styleUrl>
<Point>
<coordinates>
-39.4156456,-7.3789182,930.25
</coordinates>
</Point>
</Placemark>
<Placemark>
<name>
Wed Feb 19 17:24:15 2014 S=1.91 Km/hr
</name>
<styleUrl>
#styleMap_TLP_Normal
</styleUrl>
<Point>
<coordinates>
-39.4156075,-7.3789244,930.25
</coordinates>
</Point>
</Placemark>
<Placemark>
<name>
Wed Feb 19 17:24:25 2014 S=4.75 Km/hr
</name>
<styleUrl>
#styleMap_TLP_Normal
</styleUrl>
<Point>
<coordinates>
-39.4154701,-7.3789248,931.05
</coordinates>
</Point>
</Placemark>
<Placemark>
<name>
Wed Feb 19 17:24:35 2014 S=5.00 Km/hr
</name>
<styleUrl>
#styleMap_TLP_Normal
</styleUrl>
<Point>
<coordinates>
-39.4153976,-7.3788218,932.14
</coordinates>
</Point>
</Placemark>
<Placemark>
<name>
Wed Feb 19 17:24:45 2014 S=6.15 Km/hr
</name>
<styleUrl>
#styleMap_TLP_Normal
</styleUrl>
<Point>
<coordinates>
-39.4152565,-7.3786607,932.92
</coordinates>
</Point>
</Placemark>
<Placemark>
<name>
Wed Feb 19 17:24:55 2014 S=2.90 Km/hr
</name>
<styleUrl>
#styleMap_TLP_Normal
</styleUrl>
<Point>
<coordinates>
-39.4151649,-7.3785715,931.33
</coordinates>
</Point>
</Placemark>
<Placemark>
<name>
Wed Feb 19 17:25:05 2014 S=2.38 Km/hr
</name>
<styleUrl>
#styleMap_TLP_Normal
</styleUrl>
<Point>
<coordinates>
-39.4150772,-7.3785157,927.61
</coordinates>
</Point>
</Placemark>
<Placemark>
<name>
Wed Feb 19 17:25:15 2014 S=1.58 Km/hr
</name>
<styleUrl>
#styleMap_TLP_Normal
</styleUrl>
<Point>
<coordinates>
-39.4150314,-7.3785043,926.27
</coordinates>
</Point>
</Placemark>
<Placemark>
<name>
Wed Feb 19 17:25:25 2014 S=1.06 Km/hr
</name>
<styleUrl>
#styleMap_TLP_Normal
</styleUrl>
<Point>
<coordinates>
-39.4149895,-7.3785186,925.20
</coordinates>
</Point>
</Placemark>
<Placemark>
<name>
Wed Feb 19 17:25:35 2014 S=0.79 Km/hr
</name>
<styleUrl>
#styleMap_TLP_Normal
</styleUrl>
<Point>
<coordinates>
-39.4149895,-7.3785439,925.45
</coordinates>
</Point>
</Placemark>
<Placemark>
<name>
Wed Feb 19 17:25:45 2014 S=1.07 Km/hr
</name>
<styleUrl>
#styleMap_TLP_Normal
</styleUrl>
<Point>
<coordinates>
-39.4149780,-7.3785534,924.19
</coordinates>
</Point>
</Placemark>
<Placemark>
<name>
Wed Feb 19 17:25:55 2014 S=1.80 Km/hr
</name>
<styleUrl>
#styleMap_TLP_Normal
</styleUrl>
<Point>
<coordinates>
-39.4149132,-7.3785701,924.38
</coordinates>
</Point>
</Placemark>
<Placemark>
<name>
Wed Feb 19 17:26:05 2014 S=1.80 Km/hr
</name>
<styleUrl>
#styleMap_TLP_Normal
</styleUrl>
<Point>
<coordinates>
-39.4148254,-7.3785729,925.95
</coordinates>
</Point>
</Placemark>
<Placemark>
<name>
Wed Feb 19 17:26:15 2014 S=1.87 Km/hr
</name>
<styleUrl>
#styleMap_TLP_Normal
</styleUrl>
<Point>
<coordinates>
-39.4147644,-7.3785486,926.41
</coordinates>
</Point>
</Placemark>
<Placemark>
<name>
Wed Feb 19 17:26:25 2014 S=2.02 Km/hr
</name>
<styleUrl>
#styleMap_TLP_Normal
</styleUrl>
<Point>
<coordinates>
-39.4146881,-7.3785119,926.41
</coordinates>
</Point>
</Placemark>
<Placemark>
<name>
Wed Feb 19 17:26:35 2014 S=1.90 Km/hr
</name>
<styleUrl>
#styleMap_TLP_Normal
</styleUrl>
<Point>
<coordinates>
-39.4146233,-7.3784661,926.78
</coordinates>
</Point>
</Placemark>
<Placemark>
<name>
Wed Feb 19 17:26:45 2014 S=2.10 Km/hr
</name>
<styleUrl>
#styleMap_TLP_Normal
</styleUrl>
<Point>
<coordinates>
-39.4145775,-7.3784046,929.16
</coordinates>
</Point>
</Placemark>
<Placemark>
<name>
Wed Feb 19 17:26:55 2014 S=1.90 Km/hr
</name>
<styleUrl>
#styleMap_TLP_Normal
</styleUrl>
<Point>
<coordinates>
-39.4145164,-7.3783660,930.11
</coordinates>
</Point>
</Placemark>
<Placemark>
<name>
Wed Feb 19 17:27:05 2014 S=2.08 Km/hr
</name>
<styleUrl>
#styleMap_TLP_Normal
</styleUrl>
<Point>
<coordinates>
-39.4144402,-7.3782930,930.97
</coordinates>
</Point>
</Placemark>
<Placemark>
<name>
Wed Feb 19 17:27:15 2014 S=2.22 Km/hr
</name>
<styleUrl>
#styleMap_TLP_Normal
</styleUrl>
<Point>
<coordinates>
-39.4144440,-7.3782129,931.56
</coordinates>
</Point>
</Placemark>
<Placemark>
<name>
Wed Feb 19 17:27:25 2014 S=1.84 Km/hr
</name>
<styleUrl>
#styleMap_TLP_Normal
</styleUrl>
<Point>
<coordinates>
-39.4144135,-7.3781252,932.30
</coordinates>
</Point>
</Placemark>
<Placemark>
<name>
Wed Feb 19 17:27:35 2014 S=1.73 Km/hr
</name>
<styleUrl>
#styleMap_TLP_Normal
</styleUrl>
<Point>
<coordinates>
-39.4143982,-7.3780556,933.50
</coordinates>
</Point>
</Placemark>
<Placemark>
<name>
Wed Feb 19 17:27:45 2014 S=2.23 Km/hr
</name>
<styleUrl>
#styleMap_TLP_Normal
</styleUrl>
<Point>
<coordinates>
-39.4143753,-7.3779311,932.95
</coordinates>
</Point>
</Placemark>
<Placemark>
<name>
Wed Feb 19 17:27:55 2014 S=1.59 Km/hr
</name>
<styleUrl>
#styleMap_TLP_Normal
</styleUrl>
<Point>
<coordinates>
-39.4143295,-7.3778887,932.80
</coordinates>
</Point>
</Placemark>
<Placemark>
<name>
Wed Feb 19 17:28:05 2014 S=1.30 Km/hr
</name>
<styleUrl>
#styleMap_TLP_Normal
</styleUrl>
<Point>
<coordinates>
-39.4142914,-7.3778453,933.13
</coordinates>
</Point>
</Placemark>
<Placemark>
<name>
Wed Feb 19 17:28:15 2014 S=1.23 Km/hr
</name>
<styleUrl>
#styleMap_TLP_Normal
</styleUrl>
<Point>
<coordinates>
-39.4142265,-7.3778362,933.06
</coordinates>
</Point>
</Placemark>
<Placemark>
<name>
Wed Feb 19 17:28:25 2014 S=0.55 Km/hr
</name>
<styleUrl>
#styleMap_TLP_Normal
</styleUrl>
<Point>
<coordinates>
-39.4141235,-7.3778834,933.73
</coordinates>
</Point>
</Placemark>
<Placemark>
<name>
Wed Feb 19 17:28:35 2014 S=1.42 Km/hr
</name>
<styleUrl>
#styleMap_TLP_Normal
</styleUrl>
<Point>
<coordinates>
-39.4140549,-7.3779387,933.63
</coordinates>
</Point>
</Placemark>
<Placemark>
<name>
Wed Feb 19 17:28:45 2014 S=1.52 Km/hr
</name>
<styleUrl>
#styleMap_TLP_Normal
</styleUrl>
<Point>
<coordinates>
-39.4140053,-7.3779645,933.59
</coordinates>
</Point>
</Placemark>
<Placemark>
<name>
Wed Feb 19 17:28:55 2014 S=1.44 Km/hr
</name>
<styleUrl>
#styleMap_TLP_Normal
</styleUrl>
<Point>
<coordinates>
-39.4139328,-7.3780355,934.06
</coordinates>
</Point>
</Placemark>
<Placemark>
<name>
Wed Feb 19 17:29:05 2014 S=1.80 Km/hr
</name>
<styleUrl>
#styleMap_TLP_Normal
</styleUrl>
<Point>
<coordinates>
-39.4138412,-7.3780732,934.75
</coordinates>
</Point>
</Placemark>
<Placemark>
<name>
Wed Feb 19 17:29:15 2014 S=2.02 Km/hr
</name>
<styleUrl>
#styleMap_TLP_Normal
</styleUrl>
<Point>
<coordinates>
-39.4137840,-7.3780780,935.03
</coordinates>
</Point>
</Placemark>
<Placemark>
<name>
Wed Feb 19 17:29:25 2014 S=1.67 Km/hr
</name>
<styleUrl>
#styleMap_TLP_Normal
</styleUrl>
<Point>
<coordinates>
-39.4137421,-7.3780236,935.13
</coordinates>
</Point>
</Placemark>
<Placemark>
<name>
Wed Feb 19 17:29:35 2014 S=1.52 Km/hr
</name>
<styleUrl>
#styleMap_TLP_Normal
</styleUrl>
<Point>
<coordinates>
-39.4136696,-7.3779869,935.13
</coordinates>
</Point>
</Placemark>
<Placemark>
<name>
Wed Feb 19 17:29:45 2014 S=2.70 Km/hr
</name>
<styleUrl>
#styleMap_TLP_Normal
</styleUrl>
<Point>
<coordinates>
-39.4135666,-7.3779631,933.75
</coordinates>
</Point>
</Placemark>
<Placemark>
<name>
Wed Feb 19 17:29:55 2014 S=3.62 Km/hr
</name>
<styleUrl>
#styleMap_TLP_Normal
</styleUrl>
<Point>
<coordinates>
-39.4134674,-7.3780308,933.45
</coordinates>
</Point>
</Placemark>
<Placemark>
<name>
Wed Feb 19 17:30:05 2014 S=0.34 Km/hr
</name>
<styleUrl>
#styleMap_TLP_Normal
</styleUrl>
<Point>
<coordinates>
-39.4134483,-7.3780570,933.64
</coordinates>
</Point>
</Placemark>
<Placemark>
<name>
Wed Feb 19 17:30:15 2014 S=3.29 Km/hr
</name>
<styleUrl>
#styleMap_TLP_Normal
</styleUrl>
<Point>
<coordinates>
-39.4134560,-7.3781037,934.03
</coordinates>
</Point>
</Placemark>
<Placemark>
<name>
Wed Feb 19 17:30:25 2014 S=4.83 Km/hr
</name>
<styleUrl>
#styleMap_TLP_Normal
</styleUrl>
<Point>
<coordinates>
-39.4133110,-7.3781915,933.47
</coordinates>
</Point>
</Placemark>
<Placemark>
<name>
Wed Feb 19 17:30:35 2014 S=6.56 Km/hr
</name>
<styleUrl>
#styleMap_TLP_Normal
</styleUrl>
<Point>
<coordinates>
-39.4131393,-7.3782001,931.80
</coordinates>
</Point>
</Placemark>
<Placemark>
<name>
Wed Feb 19 17:30:45 2014 S=4.34 Km/hr
</name>
<styleUrl>
#styleMap_TLP_Normal
</styleUrl>
<Point>
<coordinates>
-39.4130020,-7.3782663,931.27
</coordinates>
</Point>
</Placemark>
<Placemark>
<name>
Wed Feb 19 17:30:55 2014 S=3.85 Km/hr
</name>
<styleUrl>
#styleMap_TLP_Normal
</styleUrl>
<Point>
<coordinates>
-39.4128456,-7.3783441,928.72
</coordinates>
</Point>
</Placemark>
<Placemark>
<name>
Wed Feb 19 17:31:05 2014 S=6.20 Km/hr
</name>
<styleUrl>
#styleMap_TLP_Normal
</styleUrl>
<Point>
<coordinates>
-39.4127808,-7.3782196,927.22
</coordinates>
</Point>
</Placemark>
<Placemark>
<name>
Wed Feb 19 17:31:15 2014 S=3.44 Km/hr
</name>
<styleUrl>
#styleMap_TLP_Normal
</styleUrl>
<Point>
<coordinates>
-39.4127579,-7.3780794,927.30
</coordinates>
</Point>
</Placemark>
<Placemark>
<name>
Wed Feb 19 17:31:25 2014 S=3.64 Km/hr
</name>
<styleUrl>
#styleMap_TLP_Normal
</styleUrl>
<Point>
<coordinates>
-39.4126663,-7.3780489,926.70
</coordinates>
</Point>
</Placemark>
<Placemark>
<name>
Wed Feb 19 17:31:35 2014 S=4.10 Km/hr
</name>
<styleUrl>
#styleMap_TLP_Normal
</styleUrl>
<Point>
<coordinates>
-39.4125404,-7.3781018,926.42
</coordinates>
</Point>
</Placemark>
<Placemark>
<name>
Wed Feb 19 17:31:45 2014 S=4.90 Km/hr
</name>
<styleUrl>
#styleMap_TLP_Normal
</styleUrl>
<Point>
<coordinates>
-39.4123421,-7.3781681,922.47
</coordinates>
</Point>
</Placemark>
<Placemark>
<name>
Wed Feb 19 17:31:55 2014 S=5.01 Km/hr
</name>
<styleUrl>
#styleMap_TLP_Normal
</styleUrl>
<Point>
<coordinates>
-39.4120750,-7.3782010,919.33
</coordinates>
</Point>
</Placemark>
<Placemark>
<name>
Wed Feb 19 17:32:05 2014 S=5.66 Km/hr
</name>
<styleUrl>
#styleMap_TLP_Normal
</styleUrl>
<Point>
<coordinates>
-39.4118385,-7.3782444,913.98
</coordinates>
</Point>
</Placemark>
<Placemark>
<name>
Wed Feb 19 17:32:15 2014 S=4.62 Km/hr
</name>
<styleUrl>
#styleMap_TLP_Normal
</styleUrl>
<Point>
<coordinates>
-39.4114990,-7.3781991,903.95
</coordinates>
</Point>
</Placemark>
<Placemark>
<name>
Wed Feb 19 17:32:25 2014 S=9.26 Km/hr
</name>
<styleUrl>
#styleMap_TLP_Normal
</styleUrl>
<Point>
<coordinates>
-39.4112129,-7.3782005,898.23
</coordinates>
</Point>
</Placemark>
<Placemark>
<name>
Wed Feb 19 17:32:35 2014 S=6.66 Km/hr
</name>
<styleUrl>
#styleMap_TLP_Normal
</styleUrl>
<Point>
<coordinates>
-39.4109726,-7.3782001,890.45
</coordinates>
</Point>
</Placemark>
<Placemark>
<name>
Wed Feb 19 17:32:45 2014 S=5.63 Km/hr
</name>
<styleUrl>
#styleMap_TLP_Normal
</styleUrl>
<Point>
<coordinates>
-39.4107780,-7.3781838,882.11
</coordinates>
</Point>
</Placemark>
<Placemark>
<name>
Wed Feb 19 17:32:55 2014 S=7.40 Km/hr
</name>
<styleUrl>
#styleMap_TLP_Normal
</styleUrl>
<Point>
<coordinates>
-39.4105034,-7.3781385,871.16
</coordinates>
</Point>
</Placemark>
<Placemark>
<name>
Wed Feb 19 17:33:05 2014 S=3.95 Km/hr
</name>
<styleUrl>
#styleMap_TLP_Normal
</styleUrl>
<Point>
<coordinates>
-39.4103012,-7.3782158,860.77
</coordinates>
</Point>
</Placemark>
<Placemark>
<name>
Wed Feb 19 17:33:15 2014 S=4.11 Km/hr
</name>
<styleUrl>
#styleMap_TLP_Normal
</styleUrl>
<Point>
<coordinates>
-39.4101791,-7.3782701,852.13
</coordinates>
</Point>
</Placemark>
<Placemark>
<name>
Wed Feb 19 17:33:25 2014 S=3.77 Km/hr
</name>
<styleUrl>
#styleMap_TLP_Normal
</styleUrl>
<Point>
<coordinates>
-39.4099960,-7.3783517,842.69
</coordinates>
</Point>
</Placemark>
<Placemark>
<name>
Wed Feb 19 17:33:35 2014 S=4.26 Km/hr
</name>
<styleUrl>
#styleMap_TLP_Normal
</styleUrl>
<Point>
<coordinates>
-39.4098663,-7.3784671,833.28
</coordinates>
</Point>
</Placemark>
<Placemark>
<name>
Wed Feb 19 17:33:45 2014 S=5.12 Km/hr
</name>
<styleUrl>
#styleMap_TLP_Normal
</styleUrl>
<Point>
<coordinates>
-39.4097633,-7.3785815,825.44
</coordinates>
</Point>
</Placemark>
<Placemark>
<name>
Wed Feb 19 17:33:55 2014 S=7.15 Km/hr
</name>
<styleUrl>
#styleMap_TLP_Normal
</styleUrl>
<Point>
<coordinates>
-39.4096146,-7.3787584,813.52
</coordinates>
</Point>
</Placemark>
<Placemark>
<name>
Wed Feb 19 17:34:05 2014 S=9.88 Km/hr
</name>
<styleUrl>
#styleMap_TLP_Normal
</styleUrl>
<Point>
<coordinates>
-39.4094391,-7.3789229,804.55
</coordinates>
</Point>
</Placemark>
<Placemark>
<name>
Wed Feb 19 17:34:15 2014 S=6.23 Km/hr
</name>
<styleUrl>
#styleMap_TLP_Normal
</styleUrl>
<Point>
<coordinates>
-39.4092560,-7.3791132,796.16
</coordinates>
</Point>
</Placemark>
<Placemark>
<name>
Wed Feb 19 17:34:25 2014 S=8.41 Km/hr
</name>
<styleUrl>
#styleMap_TLP_Normal
</styleUrl>
<Point>
<coordinates>
-39.4090309,-7.3792825,788.55
</coordinates>
</Point>
</Placemark>
<Placemark>
<name>
Wed Feb 19 17:34:35 2014 S=9.77 Km/hr
</name>
<styleUrl>
#styleMap_TLP_Normal
</styleUrl>
<Point>
<coordinates>
-39.4088058,-7.3795342,781.75
</coordinates>
</Point>
</Placemark>
<Placemark>
<name>
Wed Feb 19 17:34:45 2014 S=8.27 Km/hr
</name>
<styleUrl>
#styleMap_TLP_Normal
</styleUrl>
<Point>
<coordinates>
-39.4078598,-7.3794518,777.11
</coordinates>
</Point>
</Placemark>
<Placemark>
<name>
Wed Feb 19 17:34:55 2014 S=3.34 Km/hr
</name>
<styleUrl>
#styleMap_TLP_Normal
</styleUrl>
<Point>
<coordinates>
-39.4077110,-7.3795233,772.38
</coordinates>
</Point>
</Placemark>
<Placemark>
<name>
Wed Feb 19 17:35:05 2014 S=2.75 Km/hr
</name>
<styleUrl>
#styleMap_TLP_Normal
</styleUrl>
<Point>
<coordinates>
-39.4078751,-7.3795824,767.80
</coordinates>
</Point>
</Placemark>
<Placemark>
<name>
Wed Feb 19 17:35:15 2014 S=0.88 Km/hr
</name>
<styleUrl>
#styleMap_TLP_Normal
</styleUrl>
<Point>
<coordinates>
-39.4080849,-7.3796735,766.31
</coordinates>
</Point>
</Placemark>
<Placemark>
<name>
Wed Feb 19 17:35:25 2014 S=3.51 Km/hr
</name>
<styleUrl>
#styleMap_TLP_Normal
</styleUrl>
<Point>
<coordinates>
-39.4081955,-7.3798060,764.31
</coordinates>
</Point>
</Placemark>
<Placemark>
<name>
Wed Feb 19 17:35:35 2014 S=5.48 Km/hr
</name>
<styleUrl>
#styleMap_TLP_Normal
</styleUrl>
<Point>
<coordinates>
-39.4082870,-7.3797841,766.22
</coordinates>
</Point>
</Placemark>
<Placemark>
<name>
Wed Feb 19 17:35:45 2014 S=6.29 Km/hr
</name>
<styleUrl>
#styleMap_TLP_Normal
</styleUrl>
<Point>
<coordinates>
-39.4083862,-7.3799982,768.48
</coordinates>
</Point>
</Placemark>
<Placemark>
<name>
Wed Feb 19 17:35:55 2014 S=5.49 Km/hr
</name>
<styleUrl>
#styleMap_TLP_Normal
</styleUrl>
<Point>
<coordinates>
-39.4084206,-7.3802080,770.58
</coordinates>
</Point>
</Placemark>
<Placemark>
<name>
Wed Feb 19 17:36:05 2014 S=5.47 Km/hr
</name>
<styleUrl>
#styleMap_TLP_Normal
</styleUrl>
<Point>
<coordinates>
-39.4083710,-7.3803515,769.72
</coordinates>
</Point>
</Placemark>
<Placemark>
<name>
Wed Feb 19 17:36:15 2014 S=2.92 Km/hr
</name>
<styleUrl>
#styleMap_TLP_Normal
</styleUrl>
<Point>
<coordinates>
-39.4084129,-7.3804317,766.73
</coordinates>
</Point>
</Placemark>
<Placemark>
<name>
Wed Feb 19 17:36:25 2014 S=4.20 Km/hr
</name>
<styleUrl>
#styleMap_TLP_Normal
</styleUrl>
<Point>
<coordinates>
-39.4085083,-7.3804398,764.48
</coordinates>
</Point>
</Placemark>
<Placemark>
<name>
Wed Feb 19 17:36:35 2014 S=3.18 Km/hr
</name>
<styleUrl>
#styleMap_TLP_Normal
</styleUrl>
<Point>
<coordinates>
-39.4086914,-7.3805418,761.73
</coordinates>
</Point>
</Placemark>
<Placemark>
<name>
Wed Feb 19 17:36:45 2014 S=4.06 Km/hr
</name>
<styleUrl>
#styleMap_TLP_Normal
</styleUrl>
<Point>
<coordinates>
-39.4088707,-7.3806219,759.25
</coordinates>
</Point>
</Placemark>
<Placemark>
<name>
Wed Feb 19 17:36:55 2014 S=3.85 Km/hr
</name>
<styleUrl>
#styleMap_TLP_Normal
</styleUrl>
<Point>
<coordinates>
-39.4090500,-7.3806820,756.13
</coordinates>
</Point>
</Placemark>
<Placemark>
<name>
Wed Feb 19 17:37:05 2014 S=3.49 Km/hr
</name>
<styleUrl>
#styleMap_TLP_Normal
</styleUrl>
<Point>
<coordinates>
-39.4091835,-7.3807979,753.00
</coordinates>
</Point>
</Placemark>
<Placemark>
<name>
Wed Feb 19 17:37:15 2014 S=5.60 Km/hr
</name>
<styleUrl>
#styleMap_TLP_Normal
</styleUrl>
<Point>
<coordinates>
-39.4093552,-7.3810425,749.97
</coordinates>
</Point>
</Placemark>
<Placemark>
<name>
Wed Feb 19 17:37:25 2014 S=4.40 Km/hr
</name>
<styleUrl>
#styleMap_TLP_Normal
</styleUrl>
<Point>
<coordinates>
-39.4094925,-7.3812933,746.47
</coordinates>
</Point>
</Placemark>
<Placemark>
<name>
Wed Feb 19 17:37:35 2014 S=2.85 Km/hr
</name>
<styleUrl>
#styleMap_TLP_Normal
</styleUrl>
<Point>
<coordinates>
-39.4101563,-7.3818707,742.11
</coordinates>
</Point>
</Placemark>
<Placemark>
<name>
Wed Feb 19 17:37:45 2014 S=3.96 Km/hr
</name>
<styleUrl>
#styleMap_TLP_Normal
</styleUrl>
<Point>
<coordinates>
-39.4103203,-7.3819003,738.56
</coordinates>
</Point>
</Placemark>
<Placemark>
<name>
Wed Feb 19 17:37:55 2014 S=2.92 Km/hr
</name>
<styleUrl>
#styleMap_TLP_Normal
</styleUrl>
<Point>
<coordinates>
-39.4104156,-7.3819208,737.86
</coordinates>
</Point>
</Placemark>
<Placemark>
<name>
Wed Feb 19 17:38:05 2014 S=4.20 Km/hr
</name>
<styleUrl>
#styleMap_TLP_Normal
</styleUrl>
<Point>
<coordinates>
-39.4105797,-7.3818884,733.23
</coordinates>
</Point>
</Placemark>
<Placemark>
<name>
Wed Feb 19 17:38:15 2014 S=2.28 Km/hr
</name>
<styleUrl>
#styleMap_TLP_Normal
</styleUrl>
<Point>
<coordinates>
-39.4107628,-7.3820643,728.72
</coordinates>
</Point>
</Placemark>
<Placemark>
<name>
Wed Feb 19 17:38:25 2014 S=2.03 Km/hr
</name>
<styleUrl>
#styleMap_TLP_Normal
</styleUrl>
<Point>
<coordinates>
-39.4111061,-7.3824515,729.61
</coordinates>
</Point>
</Placemark>
<Placemark>
<name>
Wed Feb 19 17:38:35 2014 S=3.79 Km/hr
</name>
<styleUrl>
#styleMap_TLP_Normal
</styleUrl>
<Point>
<coordinates>
-39.4112206,-7.3825579,726.98
</coordinates>
</Point>
</Placemark>
<Placemark>
<name>
Wed Feb 19 17:38:45 2014 S=4.81 Km/hr
</name>
<styleUrl>
#styleMap_TLP_Normal
</styleUrl>
<Point>
<coordinates>
-39.4113388,-7.3825445,723.88
</coordinates>
</Point>
</Placemark>
<Placemark>
<name>
Wed Feb 19 17:38:55 2014 S=5.06 Km/hr
</name>
<styleUrl>
#styleMap_TLP_Normal
</styleUrl>
<Point>
<coordinates>
-39.4114876,-7.3825507,720.66
</coordinates>
</Point>
</Placemark>
<Placemark>
<name>
Wed Feb 19 17:39:05 2014 S=4.55 Km/hr
</name>
<styleUrl>
#styleMap_TLP_Normal
</styleUrl>
<Point>
<coordinates>
-39.4116402,-7.3825345,717.41
</coordinates>
</Point>
</Placemark>
<Placemark>
<name>
Wed Feb 19 17:39:15 2014 S=4.51 Km/hr
</name>
<styleUrl>
#styleMap_TLP_Normal
</styleUrl>
<Point>
<coordinates>
-39.4118042,-7.3825784,714.28
</coordinates>
</Point>
</Placemark>
<Placemark>
<name>
Wed Feb 19 17:39:25 2014 S=3.90 Km/hr
</name>
<styleUrl>
#styleMap_TLP_Normal
</styleUrl>
<Point>
<coordinates>
-39.4119377,-7.3826165,710.70
</coordinates>
</Point>
</Placemark>
<Placemark>
<name>
Wed Feb 19 17:39:35 2014 S=5.60 Km/hr
</name>
<styleUrl>
#styleMap_TLP_Normal
</styleUrl>
<Point>
<coordinates>
-39.4120865,-7.3826723,707.11
</coordinates>
</Point>
</Placemark>
<Placemark>
<name>
Wed Feb 19 17:39:45 2014 S=4.52 Km/hr
</name>
<styleUrl>
#styleMap_TLP_Normal
</styleUrl>
<Point>
<coordinates>
-39.4122353,-7.3827615,703.52
</coordinates>
</Point>
</Placemark>
<Placemark>
<name>
Wed Feb 19 17:39:55 2014 S=3.44 Km/hr
</name>
<styleUrl>
#styleMap_TLP_Normal
</styleUrl>
<Point>
<coordinates>
-39.4123611,-7.3827257,700.02
</coordinates>
</Point>
</Placemark>
<Placemark>
<name>
Wed Feb 19 17:40:05 2014 S=2.99 Km/hr
</name>
<styleUrl>
#styleMap_TLP_Normal
</styleUrl>
<Point>
<coordinates>
-39.4124222,-7.3827786,697.92
</coordinates>
</Point>
</Placemark>
<Placemark>
<name>
Wed Feb 19 17:40:15 2014 S=6.31 Km/hr
</name>
<styleUrl>
#styleMap_TLP_Normal
</styleUrl>
<Point>
<coordinates>
-39.4125214,-7.3828664,692.50
</coordinates>
</Point>
</Placemark>
<Placemark>
<name>
Wed Feb 19 17:40:25 2014 S=4.27 Km/hr
</name>
<styleUrl>
#styleMap_TLP_Normal
</styleUrl>
<Point>
<coordinates>
-39.4127045,-7.3829966,690.64
</coordinates>
</Point>
</Placemark>
<Placemark>
<name>
Wed Feb 19 17:40:35 2014 S=2.87 Km/hr
</name>
<styleUrl>
#styleMap_TLP_Normal
</styleUrl>
<Point>
<coordinates>
-39.4120522,-7.3861709,926.83
</coordinates>
</Point>
</Placemark>
<Placemark>
<name>
Wed Feb 19 17:40:45 2014 S=2.73 Km/hr
</name>
<styleUrl>
#styleMap_TLP_Normal
</styleUrl>
<Point>
<coordinates>
-39.4121666,-7.3863568,927.20
</coordinates>
</Point>
</Placemark>
<Placemark>
<name>
Wed Feb 19 17:40:55 2014 S=3.66 Km/hr
</name>
<styleUrl>
#styleMap_TLP_Normal
</styleUrl>
<Point>
<coordinates>
-39.4122734,-7.3864083,924.63
</coordinates>
</Point>
</Placemark>
<Placemark>
<name>
Wed Feb 19 17:41:05 2014 S=3.58 Km/hr
</name>
<styleUrl>
#styleMap_TLP_Normal
</styleUrl>
<Point>
<coordinates>
-39.4123878,-7.3864055,924.39
</coordinates>
</Point>
</Placemark>
<Placemark>
<name>
Wed Feb 19 17:41:15 2014 S=3.61 Km/hr
</name>
<styleUrl>
#styleMap_TLP_Normal
</styleUrl>
<Point>
<coordinates>
-39.4124603,-7.3865032,923.97
</coordinates>
</Point>
</Placemark>
<Placemark>
<name>
Wed Feb 19 17:41:25 2014 S=3.38 Km/hr
</name>
<styleUrl>
#styleMap_TLP_Normal
</styleUrl>
<Point>
<coordinates>
-39.4127846,-7.3867965,922.11
</coordinates>
</Point>
</Placemark>
<Placemark>
<name>
Wed Feb 19 17:41:35 2014 S=3.08 Km/hr
</name>
<styleUrl>
#styleMap_TLP_Normal
</styleUrl>
<Point>
<coordinates>
-39.4128304,-7.3869834,920.92
</coordinates>
</Point>
</Placemark>
<Placemark>
<name>
Wed Feb 19 17:41:45 2014 S=2.94 Km/hr
</name>
<styleUrl>
#styleMap_TLP_Normal
</styleUrl>
<Point>
<coordinates>
-39.4129028,-7.3870268,919.23
</coordinates>
</Point>
</Placemark>
<Placemark>
<name>
Wed Feb 19 17:41:55 2014 S=4.24 Km/hr
</name>
<styleUrl>
#styleMap_TLP_Normal
</styleUrl>
<Point>
<coordinates>
-39.4129753,-7.3870955,917.41
</coordinates>
</Point>
</Placemark>
<Placemark>
<name>
Wed Feb 19 17:42:05 2014 S=3.43 Km/hr
</name>
<styleUrl>
#styleMap_TLP_Normal
</styleUrl>
<Point>
<coordinates>
-39.4130592,-7.3871727,915.53
</coordinates>
</Point>
</Placemark>
<Placemark>
<name>
Wed Feb 19 17:42:15 2014 S=2.56 Km/hr
</name>
<styleUrl>
#styleMap_TLP_Normal
</styleUrl>
<Point>
<coordinates>
-39.4130783,-7.3872766,913.38
</coordinates>
</Point>
</Placemark>
<Placemark>
<name>
Wed Feb 19 17:42:25 2014 S=4.43 Km/hr
</name>
<styleUrl>
#styleMap_TLP_Normal
</styleUrl>
<Point>
<coordinates>
-39.4131241,-7.3874850,911.42
</coordinates>
</Point>
</Placemark>
<Placemark>
<name>
Wed Feb 19 17:42:35 2014 S=3.45 Km/hr
</name>
<styleUrl>
#styleMap_TLP_Normal
</styleUrl>
<Point>
<coordinates>
-39.4133301,-7.3877525,909.98
</coordinates>
</Point>
</Placemark>
<Placemark>
<name>
Wed Feb 19 17:42:45 2014 S=3.07 Km/hr
</name>
<styleUrl>
#styleMap_TLP_Normal
</styleUrl>
<Point>
<coordinates>
-39.4134407,-7.3878255,907.52
</coordinates>
</Point>
</Placemark>
<Placemark>
<name>
Wed Feb 19 17:42:55 2014 S=4.82 Km/hr
</name>
<styleUrl>
#styleMap_TLP_Normal
</styleUrl>
<Point>
<coordinates>
-39.4135361,-7.3880525,905.27
</coordinates>
</Point>
</Placemark>
<Placemark>
<name>
Wed Feb 19 17:43:05 2014 S=4.34 Km/hr
</name>
<styleUrl>
#styleMap_TLP_Normal
</styleUrl>
<Point>
<coordinates>
-39.4135895,-7.3882651,903.44
</coordinates>
</Point>
</Placemark>
<Placemark>
<name>
Wed Feb 19 17:43:15 2014 S=3.38 Km/hr
</name>
<styleUrl>
#styleMap_TLP_Normal
</styleUrl>
<Point>
<coordinates>
-39.4136391,-7.3883305,901.53
</coordinates>
</Point>
</Placemark>
<Placemark>
<name>
Wed Feb 19 17:43:25 2014 S=4.60 Km/hr
</name>
<styleUrl>
#styleMap_TLP_Normal
</styleUrl>
<Point>
<coordinates>
-39.4139137,-7.3887725,910.31
</coordinates>
</Point>
</Placemark>
<Placemark>
<name>
Wed Feb 19 17:43:35 2014 S=4.13 Km/hr
</name>
<styleUrl>
#styleMap_TLP_Normal
</styleUrl>
<Point>
<coordinates>
-39.4140396,-7.3889918,902.61
</coordinates>
</Point>
</Placemark>
<Placemark>
<name>
Wed Feb 19 17:43:45 2014 S=3.05 Km/hr
</name>
<styleUrl>
#styleMap_TLP_Normal
</styleUrl>
<Point>
<coordinates>
-39.4141502,-7.3890867,897.16
</coordinates>
</Point>
</Placemark>
<Placemark>
<name>
Wed Feb 19 17:43:55 2014 S=2.93 Km/hr
</name>
<styleUrl>
#styleMap_TLP_Normal
</styleUrl>
<Point>
<coordinates>
-39.4142532,-7.3892140,892.64
</coordinates>
</Point>
</Placemark>
<Placemark>
<name>
Wed Feb 19 17:44:05 2014 S=2.99 Km/hr
</name>
<styleUrl>
#styleMap_TLP_Normal
</styleUrl>
<Point>
<coordinates>
-39.4143295,-7.3892989,889.84
</coordinates>
</Point>
</Placemark>
<Placemark>
<name>
Wed Feb 19 17:44:15 2014 S=3.90 Km/hr
</name>
<styleUrl>
#styleMap_TLP_Normal
</styleUrl>
<Point>
<coordinates>
-39.4143753,-7.3893909,887.31
</coordinates>
</Point>
</Placemark>
<Placemark>
<name>
Wed Feb 19 17:44:25 2014 S=3.94 Km/hr
</name>
<styleUrl>
#styleMap_TLP_Normal
</styleUrl>
<Point>
<coordinates>
-39.4144478,-7.3895617,884.75
</coordinates>
</Point>
</Placemark>
<Placemark>
<name>
Wed Feb 19 17:44:35 2014 S=6.37 Km/hr
</name>
<styleUrl>
#styleMap_TLP_Normal
</styleUrl>
<Point>
<coordinates>
-39.4145889,-7.3899055,883.77
</coordinates>
</Point>
</Placemark>
<Placemark>
<name>
Wed Feb 19 17:44:45 2014 S=3.17 Km/hr
</name>
<styleUrl>
#styleMap_TLP_Normal
</styleUrl>
<Point>
<coordinates>
-39.4146767,-7.3900852,880.09
</coordinates>
</Point>
</Placemark>
<Placemark>
<name>
Wed Feb 19 17:44:55 2014 S=6.63 Km/hr
</name>
<styleUrl>
#styleMap_TLP_Normal
</styleUrl>
<Point>
<coordinates>
-39.4147682,-7.3904366,868.31
</coordinates>
</Point>
</Placemark>
<Placemark>
<name>
Wed Feb 19 17:45:05 2014 S=3.25 Km/hr
</name>
<styleUrl>
#styleMap_TLP_Normal
</styleUrl>
<Point>
<coordinates>
-39.4148636,-7.3905449,863.95
</coordinates>
</Point>
</Placemark>
<Placemark>
<name>
Wed Feb 19 17:45:15 2014 S=3.68 Km/hr
</name>
<styleUrl>
#styleMap_TLP_Normal
</styleUrl>
<Point>
<coordinates>
-39.4155998,-7.3924088,924.48
</coordinates>
</Point>
</Placemark>
<Placemark>
<name>
Wed Feb 19 17:45:25 2014 S=6.35 Km/hr
</name>
<styleUrl>
#styleMap_TLP_Normal
</styleUrl>
<Point>
<coordinates>
-39.4155884,-7.3926969,927.80
</coordinates>
</Point>
</Placemark>
<Placemark>
<name>
Wed Feb 19 17:45:35 2014 S=3.53 Km/hr
</name>
<styleUrl>
#styleMap_TLP_Normal
</styleUrl>
<Point>
<coordinates>
-39.4156227,-7.3928638,927.45
</coordinates>
</Point>
</Placemark>
<Placemark>
<name>
Wed Feb 19 17:45:45 2014 S=8.33 Km/hr
</name>
<styleUrl>
#styleMap_TLP_Normal
</styleUrl>
<Point>
<coordinates>
-39.4156723,-7.3930664,926.45
</coordinates>
</Point>
</Placemark>
<Placemark>
<name>
Wed Feb 19 17:45:55 2014 S=8.33 Km/hr
</name>
<styleUrl>
#styleMap_TLP_Normal
</styleUrl>
<Point>
<coordinates>
-39.4157524,-7.3933330,921.30
</coordinates>
</Point>
</Placemark>
<Placemark>
<name>
Wed Feb 19 17:46:05 2014 S=8.30 Km/hr
</name>
<styleUrl>
#styleMap_TLP_Normal
</styleUrl>
<Point>
<coordinates>
-39.4157829,-7.3936090,914.22
</coordinates>
</Point>
</Placemark>
<Placemark>
<name>
Wed Feb 19 17:46:15 2014 S=7.12 Km/hr
</name>
<styleUrl>
#styleMap_TLP_Normal
</styleUrl>
<Point>
<coordinates>
-39.4157524,-7.3939538,913.61
</coordinates>
</Point>
</Placemark>
<Placemark>
<name>
Wed Feb 19 17:46:25 2014 S=10.45 Km/hr
</name>
<styleUrl>
#styleMap_TLP_Normal
</styleUrl>
<Point>
<coordinates>
-39.4157906,-7.3941708,908.89
</coordinates>
</Point>
</Placemark>
<Placemark>
<name>
Wed Feb 19 17:46:35 2014 S=7.91 Km/hr
</name>
<styleUrl>
#styleMap_TLP_Normal
</styleUrl>
<Point>
<coordinates>
-39.4157448,-7.3945551,909.02
</coordinates>
</Point>
</Placemark>
<Placemark>
<name>
Wed Feb 19 17:46:45 2014 S=6.65 Km/hr
</name>
<styleUrl>
#styleMap_TLP_Normal
</styleUrl>
<Point>
<coordinates>
-39.4157143,-7.3949747,907.88
</coordinates>
</Point>
</Placemark>
<Placemark>
<name>
Wed Feb 19 17:46:55 2014 S=8.64 Km/hr
</name>
<styleUrl>
#styleMap_TLP_Normal
</styleUrl>
<Point>
<coordinates>
-39.4157028,-7.3952131,911.97
</coordinates>
</Point>
</Placemark>
<Placemark>
<name>
Wed Feb 19 17:47:05 2014 S=12.05 Km/hr
</name>
<styleUrl>
#styleMap_TLP_Normal
</styleUrl>
<Point>
<coordinates>
-39.4156723,-7.3954945,913.52
</coordinates>
</Point>
</Placemark>
<Placemark>
<name>
Wed Feb 19 17:47:15 2014 S=4.72 Km/hr
</name>
<styleUrl>
#styleMap_TLP_Normal
</styleUrl>
<Point>
<coordinates>
-39.4156876,-7.3956900,913.61
</coordinates>
</Point>
</Placemark>
<Placemark>
<name>
Wed Feb 19 17:47:25 2014 S=6.60 Km/hr
</name>
<styleUrl>
#styleMap_TLP_Normal
</styleUrl>
<Point>
<coordinates>
-39.4156876,-7.3959217,916.41
</coordinates>
</Point>
</Placemark>
<Placemark>
<name>
Wed Feb 19 17:47:35 2014 S=3.82 Km/hr
</name>
<styleUrl>
#styleMap_TLP_Normal
</styleUrl>
<Point>
<coordinates>
-39.4157448,-7.3961096,914.88
</coordinates>
</Point>
</Placemark>
<Placemark>
<name>
Wed Feb 19 17:47:45 2014 S=3.28 Km/hr
</name>
<styleUrl>
#styleMap_TLP_Normal
</styleUrl>
<Point>
<coordinates>
-39.4157639,-7.3962250,913.44
</coordinates>
</Point>
</Placemark>
<Placemark>
<name>
Wed Feb 19 17:47:55 2014 S=2.82 Km/hr
</name>
<styleUrl>
#styleMap_TLP_Normal
</styleUrl>
<Point>
<coordinates>
-39.4158783,-7.3963718,912.17
</coordinates>
</Point>
</Placemark>
<Placemark>
<name>
Wed Feb 19 17:48:05 2014 S=4.71 Km/hr
</name>
<styleUrl>
#styleMap_TLP_Normal
</styleUrl>
<Point>
<coordinates>
-39.4159508,-7.3964963,911.00
</coordinates>
</Point>
</Placemark>
<Placemark>
<name>
Wed Feb 19 17:48:15 2014 S=15.13 Km/hr
</name>
<styleUrl>
#styleMap_TLP_Normal
</styleUrl>
<Point>
<coordinates>
-39.4160652,-7.3968139,912.48
</coordinates>
</Point>
</Placemark>
<Placemark>
<name>
Wed Feb 19 17:48:25 2014 S=11.15 Km/hr
</name>
<styleUrl>
#styleMap_TLP_Normal
</styleUrl>
<Point>
<coordinates>
-39.4163017,-7.3976078,913.00
</coordinates>
</Point>
</Placemark>
<Placemark>
<name>
Wed Feb 19 17:48:35 2014 S=5.26 Km/hr
</name>
<styleUrl>
#styleMap_TLP_Normal
</styleUrl>
<Point>
<coordinates>
-39.4165192,-7.3979836,909.50
</coordinates>
</Point>
</Placemark>
<Placemark>
<name>
Wed Feb 19 17:48:45 2014 S=4.37 Km/hr
</name>
<styleUrl>
#styleMap_TLP_Normal
</styleUrl>
<Point>
<coordinates>
-39.4166451,-7.3982735,911.53
</coordinates>
</Point>
</Placemark>
<Placemark>
<name>
Wed Feb 19 17:48:55 2014 S=5.65 Km/hr
</name>
<styleUrl>
#styleMap_TLP_Normal
</styleUrl>
<Point>
<coordinates>
-39.4167595,-7.3985691,913.08
</coordinates>
</Point>
</Placemark>
<Placemark>
<name>
Wed Feb 19 17:49:05 2014 S=9.53 Km/hr
</name>
<styleUrl>
#styleMap_TLP_Normal
</styleUrl>
<Point>
<coordinates>
-39.4167786,-7.3989182,916.63
</coordinates>
</Point>
</Placemark>
<Placemark>
<name>
Wed Feb 19 17:49:15 2014 S=10.78 Km/hr
</name>
<styleUrl>
#styleMap_TLP_Normal
</styleUrl>
<Point>
<coordinates>
-39.4167404,-7.3992038,919.70
</coordinates>
</Point>
</Placemark>
<Placemark>
<name>
Wed Feb 19 17:49:25 2014 S=7.35 Km/hr
</name>
<styleUrl>
#styleMap_TLP_Normal
</styleUrl>
<Point>
<coordinates>
-39.4167099,-7.3994975,921.55
</coordinates>
</Point>
</Placemark>
<Placemark>
<name>
Wed Feb 19 17:49:35 2014 S=9.00 Km/hr
</name>
<styleUrl>
#styleMap_TLP_Normal
</styleUrl>
<Point>
<coordinates>
-39.4166679,-7.3998232,920.77
</coordinates>
</Point>
</Placemark>
<Placemark>
<name>
Wed Feb 19 17:49:45 2014 S=8.82 Km/hr
</name>
<styleUrl>
#styleMap_TLP_Normal
</styleUrl>
<Point>
<coordinates>
-39.4166183,-7.4001346,919.73
</coordinates>
</Point>
</Placemark>
<Placemark>
<name>
Wed Feb 19 17:49:55 2014 S=6.55 Km/hr
</name>
<styleUrl>
#styleMap_TLP_Normal
</styleUrl>
<Point>
<coordinates>
-39.4165916,-7.4003959,922.28
</coordinates>
</Point>
</Placemark>
<Placemark>
<name>
Wed Feb 19 17:50:05 2014 S=5.54 Km/hr
</name>
<styleUrl>
#styleMap_TLP_Normal
</styleUrl>
<Point>
<coordinates>
-39.4165497,-7.4006314,919.59
</coordinates>
</Point>
</Placemark>
<Placemark>
<name>
Wed Feb 19 17:50:15 2014 S=6.08 Km/hr
</name>
<styleUrl>
#styleMap_TLP_Normal
</styleUrl>
<Point>
<coordinates>
-39.4166069,-7.4008965,916.34
</coordinates>
</Point>
</Placemark>
<Placemark>
<name>
Wed Feb 19 17:50:25 2014 S=5.08 Km/hr
</name>
<styleUrl>
#styleMap_TLP_Normal
</styleUrl>
<Point>
<coordinates>
-39.4166756,-7.4011393,914.30
</coordinates>
</Point>
</Placemark>
<Placemark>
<name>
Wed Feb 19 17:50:35 2014 S=8.04 Km/hr
</name>
<styleUrl>
#styleMap_TLP_Normal
</styleUrl>
<Point>
<coordinates>
-39.4167671,-7.4013376,913.11
</coordinates>
</Point>
</Placemark>
<Placemark>
<name>
Wed Feb 19 17:50:45 2014 S=6.54 Km/hr
</name>
<styleUrl>
#styleMap_TLP_Normal
</styleUrl>
<Point>
<coordinates>
-39.4169655,-7.4014645,911.22
</coordinates>
</Point>
</Placemark>
<Placemark>
<name>
Wed Feb 19 17:50:55 2014 S=11.76 Km/hr
</name>
<styleUrl>
#styleMap_TLP_Normal
</styleUrl>
<Point>
<coordinates>
-39.4173241,-7.4017315,909.52
</coordinates>
</Point>
</Placemark>
<Placemark>
<name>
Wed Feb 19 17:51:05 2014 S=14.44 Km/hr
</name>
<styleUrl>
#styleMap_TLP_Normal
</styleUrl>
<Point>
<coordinates>
-39.4176826,-7.4020596,908.63
</coordinates>
</Point>
</Placemark>
<Placemark>
<name>
Wed Feb 19 17:51:15 2014 S=6.95 Km/hr
</name>
<styleUrl>
#styleMap_TLP_Normal
</styleUrl>
<Point>
<coordinates>
-39.4179459,-7.4022126,904.64
</coordinates>
</Point>
</Placemark>
<Placemark>
<name>
Wed Feb 19 17:51:25 2014 S=7.88 Km/hr
</name>
<styleUrl>
#styleMap_TLP_Normal
</styleUrl>
<Point>
<coordinates>
-39.4182281,-7.4024076,899.78
</coordinates>
</Point>
</Placemark>
<Placemark>
<name>
Wed Feb 19 17:51:35 2014 S=11.10 Km/hr
</name>
<styleUrl>
#styleMap_TLP_Normal
</styleUrl>
<Point>
<coordinates>
-39.4185028,-7.4026842,895.31
</coordinates>
</Point>
</Placemark>
<Placemark>
<name>
Wed Feb 19 17:51:45 2014 S=8.73 Km/hr
</name>
<styleUrl>
#styleMap_TLP_Normal
</styleUrl>
<Point>
<coordinates>
-39.4187927,-7.4029551,892.58
</coordinates>
</Point>
</Placemark>
<Placemark>
<name>
Wed Feb 19 17:51:55 2014 S=13.46 Km/hr
</name>
<styleUrl>
#styleMap_TLP_Normal
</styleUrl>
<Point>
<coordinates>
-39.4191360,-7.4032264,889.47
</coordinates>
</Point>
</Placemark>
<Placemark>
<name>
Wed Feb 19 17:52:05 2014 S=10.34 Km/hr
</name>
<styleUrl>
#styleMap_TLP_Normal
</styleUrl>
<Point>
<coordinates>
-39.4195557,-7.4034829,891.02
</coordinates>
</Point>
</Placemark>
<Placemark>
<name>
Wed Feb 19 17:52:14 2014 S=5.63 Km/hr
</name>
<styleUrl>
#styleMap_TLP_Normal
</styleUrl>
<Point>
<coordinates>
-39.4198074,-7.4037509,887.81
</coordinates>
</Point>
</Placemark>
<Placemark>
<name>
Wed Feb 19 17:52:25 2014 S=5.91 Km/hr
</name>
<styleUrl>
#styleMap_TLP_Normal
</styleUrl>
<Point>
<coordinates>
-39.4200745,-7.4039264,884.70
</coordinates>
</Point>
</Placemark>
<Placemark>
<name>
Wed Feb 19 17:52:35 2014 S=5.88 Km/hr
</name>
<styleUrl>
#styleMap_TLP_Normal
</styleUrl>
<Point>
<coordinates>
-39.4202805,-7.4041424,880.95
</coordinates>
</Point>
</Placemark>
<Placemark>
<name>
Wed Feb 19 17:52:45 2014 S=9.14 Km/hr
</name>
<styleUrl>
#styleMap_TLP_Normal
</styleUrl>
<Point>
<coordinates>
-39.4204941,-7.4043350,877.53
</coordinates>
</Point>
</Placemark>
<Placemark>
<name>
Wed Feb 19 17:52:55 2014 S=11.31 Km/hr
</name>
<styleUrl>
#styleMap_TLP_Normal
</styleUrl>
<Point>
<coordinates>
-39.4207840,-7.4046326,877.44
</coordinates>
</Point>
</Placemark>
<Placemark>
<name>
Wed Feb 19 17:53:05 2014 S=5.37 Km/hr
</name>
<styleUrl>
#styleMap_TLP_Normal
</styleUrl>
<Point>
<coordinates>
-39.4210701,-7.4048052,880.05
</coordinates>
</Point>
</Placemark>
<Placemark>
<name>
Wed Feb 19 17:53:15 2014 S=10.76 Km/hr
</name>
<styleUrl>
#styleMap_TLP_Normal
</styleUrl>
<Point>
<coordinates>
-39.4213333,-7.4050546,882.58
</coordinates>
</Point>
</Placemark>
<Placemark>
<name>
Wed Feb 19 17:53:25 2014 S=8.86 Km/hr
</name>
<styleUrl>
#styleMap_TLP_Normal
</styleUrl>
<Point>
<coordinates>
-39.4216728,-7.4052992,880.59
</coordinates>
</Point>
</Placemark>
<Placemark>
<name>
Wed Feb 19 17:53:35 2014 S=8.06 Km/hr
</name>
<styleUrl>
#styleMap_TLP_Normal
</styleUrl>
<Point>
<coordinates>
-39.4219322,-7.4055166,879.89
</coordinates>
</Point>
</Placemark>
<Placemark>
<name>
Wed Feb 19 17:53:45 2014 S=10.91 Km/hr
</name>
<styleUrl>
#styleMap_TLP_Normal
</styleUrl>
<Point>
<coordinates>
-39.4221687,-7.4057131,880.28
</coordinates>
</Point>
</Placemark>
<Placemark>
<name>
Wed Feb 19 17:53:55 2014 S=13.05 Km/hr
</name>
<styleUrl>
#styleMap_TLP_Normal
</styleUrl>
<Point>
<coordinates>
-39.4225273,-7.4059868,877.84
</coordinates>
</Point>
</Placemark>
<Placemark>
<name>
Wed Feb 19 17:54:05 2014 S=15.97 Km/hr
</name>
<styleUrl>
#styleMap_TLP_Normal
</styleUrl>
<Point>
<coordinates>
-39.4229317,-7.4063430,879.75
</coordinates>
</Point>
</Placemark>
<Placemark>
<name>
Wed Feb 19 17:54:15 2014 S=15.99 Km/hr
</name>
<styleUrl>
#styleMap_TLP_Normal
</styleUrl>
<Point>
<coordinates>
-39.4232788,-7.4066429,883.77
</coordinates>
</Point>
</Placemark>
<Placemark>
<name>
Wed Feb 19 17:54:25 2014 S=15.73 Km/hr
</name>
<styleUrl>
#styleMap_TLP_Normal
</styleUrl>
<Point>
<coordinates>
-39.4236069,-7.4069362,885.33
</coordinates>
</Point>
</Placemark>
<Placemark>
<name>
Wed Feb 19 17:54:35 2014 S=20.08 Km/hr
</name>
<styleUrl>
#styleMap_TLP_Normal
</styleUrl>
<Point>
<coordinates>
-39.4240150,-7.4072881,884.30
</coordinates>
</Point>
</Placemark>
<Placemark>
<name>
Wed Feb 19 17:54:45 2014 S=14.37 Km/hr
</name>
<styleUrl>
#styleMap_TLP_Normal
</styleUrl>
<Point>
<coordinates>
-39.4243622,-7.4075446,887.78
</coordinates>
</Point>
</Placemark>
<Placemark>
<name>
Wed Feb 19 17:54:55 2014 S=17.12 Km/hr
</name>
<styleUrl>
#styleMap_TLP_Normal
</styleUrl>
<Point>
<coordinates>
-39.4247818,-7.4078860,886.05
</coordinates>
</Point>
</Placemark>
<Placemark>
<name>
Wed Feb 19 17:55:05 2014 S=13.81 Km/hr
</name>
<styleUrl>
#styleMap_TLP_Normal
</styleUrl>
<Point>
<coordinates>
-39.4251022,-7.4081507,883.83
</coordinates>
</Point>
</Placemark>
<Placemark>
<name>
Wed Feb 19 17:55:15 2014 S=16.21 Km/hr
</name>
<styleUrl>
#styleMap_TLP_Normal
</styleUrl>
<Point>
<coordinates>
-39.4254837,-7.4084864,888.86
</coordinates>
</Point>
</Placemark>
<Placemark>
<name>
Wed Feb 19 17:55:25 2014 S=11.57 Km/hr
</name>
<styleUrl>
#styleMap_TLP_Normal
</styleUrl>
<Point>
<coordinates>
-39.4258080,-7.4086990,888.41
</coordinates>
</Point>
</Placemark>
<Placemark>
<name>
Wed Feb 19 17:55:35 2014 S=8.53 Km/hr
</name>
<styleUrl>
#styleMap_TLP_Normal
</styleUrl>
<Point>
<coordinates>
-39.4260330,-7.4090128,889.73
</coordinates>
</Point>
</Placemark>
<Placemark>
<name>
Wed Feb 19 17:55:45 2014 S=9.05 Km/hr
</name>
<styleUrl>
#styleMap_TLP_Normal
</styleUrl>
<Point>
<coordinates>
-39.4263115,-7.4091702,889.17
</coordinates>
</Point>
</Placemark>
<Placemark>
<name>
Wed Feb 19 17:55:55 2014 S=9.85 Km/hr
</name>
<styleUrl>
#styleMap_TLP_Normal
</styleUrl>
<Point>
<coordinates>
-39.4265862,-7.4094000,890.98
</coordinates>
</Point>
</Placemark>
<Placemark>
<name>
Wed Feb 19 17:56:05 2014 S=9.67 Km/hr
</name>
<styleUrl>
#styleMap_TLP_Normal
</styleUrl>
<Point>
<coordinates>
-39.4268417,-7.4096227,897.16
</coordinates>
</Point>
</Placemark>
<Placemark>
<name>
Wed Feb 19 17:56:15 2014 S=6.70 Km/hr
</name>
<styleUrl>
#styleMap_TLP_Normal
</styleUrl>
<Point>
<coordinates>
-39.4270401,-7.4098125,898.05
</coordinates>
</Point>
</Placemark>
<Placemark>
<name>
Wed Feb 19 17:56:25 2014 S=0.40 Km/hr
</name>
<styleUrl>
#styleMap_TLP_Normal
</styleUrl>
<Point>
<coordinates>
-39.4271126,-7.4098434,904.30
</coordinates>
</Point>
</Placemark>
<Placemark>
<name>
Wed Feb 19 17:56:35 2014 S=4.78 Km/hr
</name>
<styleUrl>
#styleMap_TLP_Normal
</styleUrl>
<Point>
<coordinates>
-39.4271355,-7.4098516,904.75
</coordinates>
</Point>
</Placemark>
<Placemark>
<name>
Wed Feb 19 17:56:45 2014 S=15.30 Km/hr
</name>
<styleUrl>
#styleMap_TLP_Normal
</styleUrl>
<Point>
<coordinates>
-39.4274254,-7.4098411,903.69
</coordinates>
</Point>
</Placemark>
<Placemark>
<name>
Wed Feb 19 17:56:55 2014 S=15.16 Km/hr
</name>
<styleUrl>
#styleMap_TLP_Normal
</styleUrl>
<Point>
<coordinates>
-39.4278030,-7.4097362,904.39
</coordinates>
</Point>
</Placemark>
<Placemark>
<name>
Wed Feb 19 17:57:05 2014 S=14.96 Km/hr
</name>
<styleUrl>
#styleMap_TLP_Normal
</styleUrl>
<Point>
<coordinates>
-39.4281578,-7.4095707,904.61
</coordinates>
</Point>
</Placemark>
<Placemark>
<name>
Wed Feb 19 17:57:15 2014 S=10.98 Km/hr
</name>
<styleUrl>
#styleMap_TLP_Normal
</styleUrl>
<Point>
<coordinates>
-39.4284325,-7.4093337,904.64
</coordinates>
</Point>
</Placemark>
<Placemark>
<name>
Wed Feb 19 17:57:25 2014 S=8.49 Km/hr
</name>
<styleUrl>
#styleMap_TLP_Normal
</styleUrl>
<Point>
<coordinates>
-39.4287376,-7.4091182,903.50
</coordinates>
</Point>
</Placemark>
<Placemark>
<name>
Wed Feb 19 17:57:35 2014 S=8.67 Km/hr
</name>
<styleUrl>
#styleMap_TLP_Normal
</styleUrl>
<Point>
<coordinates>
-39.4286346,-7.4089837,907.31
</coordinates>
</Point>
</Placemark>
<Placemark>
<name>
Wed Feb 19 17:57:45 2014 S=5.75 Km/hr
</name>
<styleUrl>
#styleMap_TLP_Normal
</styleUrl>
<Point>
<coordinates>
-39.4284363,-7.4089665,907.16
</coordinates>
</Point>
</Placemark>
<Placemark>
<name>
Wed Feb 19 17:57:55 2014 S=0.24 Km/hr
</name>
<styleUrl>
#styleMap_TLP_Normal
</styleUrl>
<Point>
<coordinates>
-39.4283943,-7.4089642,907.47
</coordinates>
</Point>
</Placemark>
<Placemark>
<name>
Wed Feb 19 17:58:05 2014 S=1.09 Km/hr
</name>
<styleUrl>
#styleMap_TLP_Normal
</styleUrl>
<Point>
<coordinates>
-39.4283943,-7.4089661,907.41
</coordinates>
</Point>
</Placemark>
<Placemark>
<name>
Wed Feb 19 17:58:15 2014 S=2.14 Km/hr
</name>
<styleUrl>
#styleMap_TLP_Normal
</styleUrl>
<Point>
<coordinates>
-39.4283981,-7.4089556,907.31
</coordinates>
</Point>
</Placemark>
<Placemark>
<name>
Wed Feb 19 17:58:25 2014 S=0.08 Km/hr
</name>
<styleUrl>
#styleMap_TLP_Normal
</styleUrl>
<Point>
<coordinates>
-39.4283943,-7.4089632,907.33
</coordinates>
</Point>
</Placemark>
<Placemark>
<name>
Wed Feb 19 17:58:35 2014 S=0.61 Km/hr
</name>
<styleUrl>
#styleMap_TLP_Finish
</styleUrl>
<Point>
<coordinates>
-39.4283791,-7.4089799,907.34
</coordinates>
</Point>
</Placemark>
</Folder>
</Document>
</kml>
