# Supplementary material for: Lévy foraging patterns of rural humans
Source: PLoS One. 2018 Jun 18;13(6):e0199099. doi: 10.1371/journal.pone.0199099 (PMC6005560; doi:10.1371/journal.pone.0199099)
Supplement: S5 File — (ZIP) [file pone.0199099.s005.zip › H-04-MA/Holux_M-241_Start_20140219-051524_Finish_20140219-062835.txt]

-7.37901	-39.41521	Wed Feb 19 16:45:24 2014 S=0.34 Km/hr
-7.37904	-39.41562	Wed Feb 19 16:45:34 2014 S=2.60 Km/hr
-7.37913	-39.41562	Wed Feb 19 16:45:44 2014 S=2.13 Km/hr
-7.37926	-39.41563	Wed Feb 19 16:45:54 2014 S=1.60 Km/hr
-7.37944	-39.41570	Wed Feb 19 16:46:04 2014 S=2.66 Km/hr
-7.37956	-39.41570	Wed Feb 19 16:46:14 2014 S=3.05 Km/hr
-7.37972	-39.41576	Wed Feb 19 16:46:24 2014 S=2.40 Km/hr
-7.37984	-39.41577	Wed Feb 19 16:46:34 2014 S=3.44 Km/hr
-7.37998	-39.41586	Wed Feb 19 16:46:45 2014 S=2.97 Km/hr
-7.38007	-39.41592	Wed Feb 19 16:46:55 2014 S=2.68 Km/hr
-7.38016	-39.41597	Wed Feb 19 16:47:05 2014 S=3.63 Km/hr
-7.38026	-39.41604	Wed Feb 19 16:47:15 2014 S=1.26 Km/hr
-7.38030	-39.41608	Wed Feb 19 16:47:25 2014 S=1.30 Km/hr
-7.38030	-39.41610	Wed Feb 19 16:47:35 2014 S=0.61 Km/hr
-7.38030	-39.41610	Wed Feb 19 16:47:45 2014 S=1.50 Km/hr
-7.38037	-39.41607	Wed Feb 19 16:47:55 2014 S=2.34 Km/hr
-7.38047	-39.41609	Wed Feb 19 16:48:05 2014 S=3.40 Km/hr
-7.38060	-39.41613	Wed Feb 19 16:48:15 2014 S=3.67 Km/hr
-7.38074	-39.41613	Wed Feb 19 16:48:25 2014 S=3.90 Km/hr
-7.38089	-39.41620	Wed Feb 19 16:48:35 2014 S=4.01 Km/hr
-7.38095	-39.41624	Wed Feb 19 16:48:45 2014 S=3.11 Km/hr
-7.38085	-39.41632	Wed Feb 19 16:48:55 2014 S=5.00 Km/hr
-7.38077	-39.41639	Wed Feb 19 16:49:05 2014 S=3.53 Km/hr
-7.38072	-39.41650	Wed Feb 19 16:49:15 2014 S=2.11 Km/hr
-7.38066	-39.41659	Wed Feb 19 16:49:25 2014 S=0.83 Km/hr
-7.38061	-39.41662	Wed Feb 19 16:49:35 2014 S=2.00 Km/hr
-7.38053	-39.41667	Wed Feb 19 16:49:45 2014 S=2.80 Km/hr
-7.38047	-39.41676	Wed Feb 19 16:49:55 2014 S=1.15 Km/hr
-7.38044	-39.41677	Wed Feb 19 16:50:05 2014 S=0.71 Km/hr
-7.38046	-39.41677	Wed Feb 19 16:50:15 2014 S=1.15 Km/hr
-7.38044	-39.41684	Wed Feb 19 16:50:25 2014 S=1.50 Km/hr
-7.38047	-39.41691	Wed Feb 19 16:50:35 2014 S=1.84 Km/hr
-7.38047	-39.41700	Wed Feb 19 16:50:45 2014 S=1.03 Km/hr
-7.38045	-39.41699	Wed Feb 19 16:50:55 2014 S=0.26 Km/hr
-7.38045	-39.41700	Wed Feb 19 16:51:05 2014 S=1.03 Km/hr
-7.38046	-39.41701	Wed Feb 19 16:51:15 2014 S=0.47 Km/hr
-7.38049	-39.41702	Wed Feb 19 16:51:25 2014 S=1.49 Km/hr
-7.38054	-39.41701	Wed Feb 19 16:51:35 2014 S=1.28 Km/hr
-7.38059	-39.41702	Wed Feb 19 16:51:45 2014 S=0.86 Km/hr
-7.38066	-39.41696	Wed Feb 19 16:51:55 2014 S=4.49 Km/hr
-7.38069	-39.41686	Wed Feb 19 16:52:05 2014 S=2.66 Km/hr
-7.38072	-39.41682	Wed Feb 19 16:52:15 2014 S=1.07 Km/hr
-7.38071	-39.41681	Wed Feb 19 16:52:25 2014 S=0.53 Km/hr
-7.38071	-39.41681	Wed Feb 19 16:52:35 2014 S=1.23 Km/hr
-7.38074	-39.41679	Wed Feb 19 16:52:45 2014 S=1.30 Km/hr
-7.38081	-39.41682	Wed Feb 19 16:52:55 2014 S=1.30 Km/hr
-7.38089	-39.41681	Wed Feb 19 16:53:05 2014 S=2.37 Km/hr
-7.38101	-39.41680	Wed Feb 19 16:53:15 2014 S=1.60 Km/hr
-7.38105	-39.41677	Wed Feb 19 16:53:25 2014 S=0.37 Km/hr
-7.38105	-39.41672	Wed Feb 19 16:53:35 2014 S=2.62 Km/hr
-7.38107	-39.41666	Wed Feb 19 16:53:45 2014 S=2.31 Km/hr
-7.38109	-39.41658	Wed Feb 19 16:53:55 2014 S=1.78 Km/hr
-7.38107	-39.41651	Wed Feb 19 16:54:05 2014 S=0.42 Km/hr
-7.38110	-39.41645	Wed Feb 19 16:54:15 2014 S=2.37 Km/hr
-7.38105	-39.41633	Wed Feb 19 16:54:25 2014 S=3.41 Km/hr
-7.38103	-39.41623	Wed Feb 19 16:54:35 2014 S=2.48 Km/hr
-7.38108	-39.41624	Wed Feb 19 16:54:45 2014 S=1.32 Km/hr
-7.38119	-39.41626	Wed Feb 19 16:54:55 2014 S=2.07 Km/hr
-7.38130	-39.41617	Wed Feb 19 16:55:05 2014 S=2.30 Km/hr
-7.38126	-39.41610	Wed Feb 19 16:55:15 2014 S=0.74 Km/hr
-7.38125	-39.41604	Wed Feb 19 16:55:25 2014 S=0.89 Km/hr
-7.38124	-39.41604	Wed Feb 19 16:55:35 2014 S=0.37 Km/hr
-7.38125	-39.41601	Wed Feb 19 16:55:45 2014 S=1.59 Km/hr
-7.38123	-39.41597	Wed Feb 19 16:55:55 2014 S=0.71 Km/hr
-7.38128	-39.41599	Wed Feb 19 16:56:05 2014 S=1.60 Km/hr
-7.38137	-39.41592	Wed Feb 19 16:56:15 2014 S=2.11 Km/hr
-7.38142	-39.41584	Wed Feb 19 16:56:25 2014 S=1.43 Km/hr
-7.38148	-39.41573	Wed Feb 19 16:56:35 2014 S=2.66 Km/hr
-7.38147	-39.41562	Wed Feb 19 16:56:45 2014 S=2.18 Km/hr
-7.38145	-39.41557	Wed Feb 19 16:56:55 2014 S=0.82 Km/hr
-7.38143	-39.41555	Wed Feb 19 16:57:05 2014 S=1.16 Km/hr
-7.38144	-39.41555	Wed Feb 19 16:57:15 2014 S=0.99 Km/hr
-7.38143	-39.41550	Wed Feb 19 16:57:25 2014 S=0.56 Km/hr
-7.38143	-39.41551	Wed Feb 19 16:57:35 2014 S=1.13 Km/hr
-7.38143	-39.41551	Wed Feb 19 16:57:45 2014 S=0.39 Km/hr
-7.38143	-39.41552	Wed Feb 19 16:57:55 2014 S=0.30 Km/hr
-7.38143	-39.41552	Wed Feb 19 16:58:05 2014 S=0.26 Km/hr
-7.38143	-39.41549	Wed Feb 19 16:58:15 2014 S=1.12 Km/hr
-7.38149	-39.41544	Wed Feb 19 16:58:25 2014 S=2.70 Km/hr
-7.38153	-39.41550	Wed Feb 19 16:58:35 2014 S=2.35 Km/hr
-7.38154	-39.41560	Wed Feb 19 16:58:45 2014 S=2.44 Km/hr
-7.38156	-39.41565	Wed Feb 19 16:58:55 2014 S=0.52 Km/hr
-7.38156	-39.41562	Wed Feb 19 16:59:05 2014 S=2.32 Km/hr
-7.38158	-39.41560	Wed Feb 19 16:59:15 2014 S=2.62 Km/hr
-7.38166	-39.41566	Wed Feb 19 16:59:25 2014 S=1.64 Km/hr
-7.38173	-39.41570	Wed Feb 19 16:59:35 2014 S=2.26 Km/hr
-7.38181	-39.41576	Wed Feb 19 16:59:45 2014 S=3.89 Km/hr
-7.38193	-39.41581	Wed Feb 19 16:59:55 2014 S=2.70 Km/hr
-7.38203	-39.41577	Wed Feb 19 17:00:05 2014 S=0.87 Km/hr
-7.38205	-39.41576	Wed Feb 19 17:00:15 2014 S=1.00 Km/hr
-7.38210	-39.41571	Wed Feb 19 17:00:25 2014 S=3.27 Km/hr
-7.38216	-39.41565	Wed Feb 19 17:00:35 2014 S=1.97 Km/hr
-7.38223	-39.41557	Wed Feb 19 17:00:45 2014 S=3.02 Km/hr
-7.38227	-39.41548	Wed Feb 19 17:00:55 2014 S=0.23 Km/hr
-7.38231	-39.41543	Wed Feb 19 17:01:05 2014 S=1.38 Km/hr
-7.38233	-39.41542	Wed Feb 19 17:01:15 2014 S=2.40 Km/hr
-7.38228	-39.41547	Wed Feb 19 17:01:25 2014 S=2.25 Km/hr
-7.38223	-39.41554	Wed Feb 19 17:01:35 2014 S=3.23 Km/hr
-7.38214	-39.41564	Wed Feb 19 17:01:45 2014 S=2.54 Km/hr
-7.38206	-39.41572	Wed Feb 19 17:01:55 2014 S=2.41 Km/hr
-7.38199	-39.41580	Wed Feb 19 17:02:05 2014 S=2.70 Km/hr
-7.38195	-39.41591	Wed Feb 19 17:02:15 2014 S=2.55 Km/hr
-7.38193	-39.41598	Wed Feb 19 17:02:25 2014 S=1.69 Km/hr
-7.38198	-39.41604	Wed Feb 19 17:02:35 2014 S=1.11 Km/hr
-7.38199	-39.41608	Wed Feb 19 17:02:45 2014 S=1.17 Km/hr
-7.38198	-39.41619	Wed Feb 19 17:02:55 2014 S=1.76 Km/hr
-7.38197	-39.41628	Wed Feb 19 17:03:05 2014 S=0.89 Km/hr
-7.38192	-39.41634	Wed Feb 19 17:03:15 2014 S=1.65 Km/hr
-7.38186	-39.41637	Wed Feb 19 17:03:25 2014 S=1.13 Km/hr
-7.38183	-39.41638	Wed Feb 19 17:03:35 2014 S=0.63 Km/hr
-7.38181	-39.41637	Wed Feb 19 17:03:45 2014 S=1.45 Km/hr
-7.38174	-39.41633	Wed Feb 19 17:03:55 2014 S=1.62 Km/hr
-7.38163	-39.41634	Wed Feb 19 17:04:05 2014 S=3.01 Km/hr
-7.38149	-39.41630	Wed Feb 19 17:04:15 2014 S=2.07 Km/hr
-7.38138	-39.41627	Wed Feb 19 17:04:25 2014 S=2.22 Km/hr
-7.38126	-39.41626	Wed Feb 19 17:04:35 2014 S=3.10 Km/hr
-7.38109	-39.41622	Wed Feb 19 17:04:45 2014 S=3.73 Km/hr
-7.38092	-39.41620	Wed Feb 19 17:04:55 2014 S=3.84 Km/hr
-7.38080	-39.41616	Wed Feb 19 17:05:05 2014 S=2.35 Km/hr
-7.38065	-39.41613	Wed Feb 19 17:05:15 2014 S=3.36 Km/hr
-7.38054	-39.41612	Wed Feb 19 17:05:25 2014 S=2.32 Km/hr
-7.38045	-39.41612	Wed Feb 19 17:05:35 2014 S=2.32 Km/hr
-7.38037	-39.41606	Wed Feb 19 17:05:45 2014 S=1.78 Km/hr
-7.38031	-39.41602	Wed Feb 19 17:05:55 2014 S=1.99 Km/hr
-7.38020	-39.41596	Wed Feb 19 17:06:05 2014 S=2.28 Km/hr
-7.38012	-39.41592	Wed Feb 19 17:06:15 2014 S=2.16 Km/hr
-7.37995	-39.41594	Wed Feb 19 17:06:25 2014 S=3.23 Km/hr
-7.37982	-39.41595	Wed Feb 19 17:06:35 2014 S=2.31 Km/hr
-7.37973	-39.41597	Wed Feb 19 17:06:45 2014 S=1.04 Km/hr
-7.37971	-39.41604	Wed Feb 19 17:06:55 2014 S=1.23 Km/hr
-7.37970	-39.41612	Wed Feb 19 17:07:05 2014 S=2.25 Km/hr
-7.37964	-39.41621	Wed Feb 19 17:07:15 2014 S=1.25 Km/hr
-7.37963	-39.41624	Wed Feb 19 17:07:25 2014 S=0.23 Km/hr
-7.37965	-39.41630	Wed Feb 19 17:07:35 2014 S=0.78 Km/hr
-7.37962	-39.41633	Wed Feb 19 17:07:45 2014 S=0.94 Km/hr
-7.37962	-39.41636	Wed Feb 19 17:07:55 2014 S=0.79 Km/hr
-7.37963	-39.41638	Wed Feb 19 17:08:05 2014 S=0.91 Km/hr
-7.37960	-39.41641	Wed Feb 19 17:08:15 2014 S=0.85 Km/hr
-7.37962	-39.41642	Wed Feb 19 17:08:25 2014 S=0.27 Km/hr
-7.37965	-39.41641	Wed Feb 19 17:08:35 2014 S=0.76 Km/hr
-7.37965	-39.41642	Wed Feb 19 17:08:45 2014 S=0.18 Km/hr
-7.37966	-39.41642	Wed Feb 19 17:08:55 2014 S=0.89 Km/hr
-7.37968	-39.41642	Wed Feb 19 17:09:05 2014 S=0.99 Km/hr
-7.37971	-39.41644	Wed Feb 19 17:09:15 2014 S=0.67 Km/hr
-7.37971	-39.41644	Wed Feb 19 17:09:25 2014 S=0.38 Km/hr
-7.37971	-39.41646	Wed Feb 19 17:09:35 2014 S=1.45 Km/hr
-7.37969	-39.41646	Wed Feb 19 17:09:45 2014 S=0.24 Km/hr
-7.37969	-39.41646	Wed Feb 19 17:09:55 2014 S=0.54 Km/hr
-7.37970	-39.41645	Wed Feb 19 17:10:05 2014 S=0.95 Km/hr
-7.37971	-39.41644	Wed Feb 19 17:10:15 2014 S=0.84 Km/hr
-7.37971	-39.41644	Wed Feb 19 17:10:25 2014 S=0.15 Km/hr
-7.37970	-39.41644	Wed Feb 19 17:10:35 2014 S=0.26 Km/hr
-7.37970	-39.41640	Wed Feb 19 17:10:45 2014 S=1.16 Km/hr
-7.37969	-39.41639	Wed Feb 19 17:10:55 2014 S=0.65 Km/hr
-7.37969	-39.41640	Wed Feb 19 17:11:05 2014 S=0.89 Km/hr
-7.37968	-39.41641	Wed Feb 19 17:11:15 2014 S=0.38 Km/hr
-7.37967	-39.41643	Wed Feb 19 17:11:25 2014 S=1.05 Km/hr
-7.37965	-39.41643	Wed Feb 19 17:11:35 2014 S=1.43 Km/hr
-7.37960	-39.41644	Wed Feb 19 17:11:45 2014 S=1.19 Km/hr
-7.37958	-39.41645	Wed Feb 19 17:11:55 2014 S=1.20 Km/hr
-7.37956	-39.41644	Wed Feb 19 17:12:05 2014 S=0.65 Km/hr
-7.37952	-39.41645	Wed Feb 19 17:12:15 2014 S=0.52 Km/hr
-7.37951	-39.41644	Wed Feb 19 17:12:25 2014 S=0.74 Km/hr
-7.37951	-39.41643	Wed Feb 19 17:12:35 2014 S=0.96 Km/hr
-7.37955	-39.41639	Wed Feb 19 17:12:45 2014 S=2.21 Km/hr
-7.37956	-39.41636	Wed Feb 19 17:12:55 2014 S=1.66 Km/hr
-7.37956	-39.41632	Wed Feb 19 17:13:05 2014 S=1.16 Km/hr
-7.37958	-39.41628	Wed Feb 19 17:13:15 2014 S=1.76 Km/hr
-7.37959	-39.41626	Wed Feb 19 17:13:25 2014 S=1.47 Km/hr
-7.37961	-39.41617	Wed Feb 19 17:13:35 2014 S=2.29 Km/hr
-7.37964	-39.41608	Wed Feb 19 17:13:45 2014 S=2.14 Km/hr
-7.37970	-39.41603	Wed Feb 19 17:13:55 2014 S=2.41 Km/hr
-7.37982	-39.41596	Wed Feb 19 17:14:05 2014 S=3.94 Km/hr
-7.37991	-39.41595	Wed Feb 19 17:14:15 2014 S=3.14 Km/hr
-7.37992	-39.41583	Wed Feb 19 17:14:25 2014 S=3.14 Km/hr
-7.37982	-39.41578	Wed Feb 19 17:14:35 2014 S=2.80 Km/hr
-7.37970	-39.41573	Wed Feb 19 17:14:45 2014 S=3.44 Km/hr
-7.37958	-39.41571	Wed Feb 19 17:14:55 2014 S=2.47 Km/hr
-7.37947	-39.41570	Wed Feb 19 17:15:05 2014 S=1.98 Km/hr
-7.37936	-39.41568	Wed Feb 19 17:15:15 2014 S=2.18 Km/hr
-7.37919	-39.41566	Wed Feb 19 17:15:25 2014 S=2.83 Km/hr
-7.37902	-39.41567	Wed Feb 19 17:15:35 2014 S=3.41 Km/hr
-7.37895	-39.41571	Wed Feb 19 17:15:45 2014 S=0.61 Km/hr
-7.37895	-39.41570	Wed Feb 19 17:15:55 2014 S=0.05 Km/hr
-7.37895	-39.41570	Wed Feb 19 17:16:05 2014 S=0.45 Km/hr
-7.37895	-39.41570	Wed Feb 19 17:16:15 2014 S=0.34 Km/hr
-7.37894	-39.41568	Wed Feb 19 17:16:25 2014 S=0.67 Km/hr
-7.37895	-39.41568	Wed Feb 19 17:16:35 2014 S=0.40 Km/hr
-7.37895	-39.41568	Wed Feb 19 17:16:45 2014 S=0.74 Km/hr
-7.37894	-39.41569	Wed Feb 19 17:16:55 2014 S=0.47 Km/hr
-7.37894	-39.41568	Wed Feb 19 17:17:05 2014 S=0.15 Km/hr
-7.37894	-39.41568	Wed Feb 19 17:17:15 2014 S=0.33 Km/hr
-7.37894	-39.41567	Wed Feb 19 17:17:25 2014 S=0.40 Km/hr
-7.37893	-39.41567	Wed Feb 19 17:17:35 2014 S=0.13 Km/hr
-7.37893	-39.41567	Wed Feb 19 17:17:45 2014 S=0.31 Km/hr
-7.37892	-39.41566	Wed Feb 19 17:17:55 2014 S=0.20 Km/hr
-7.37893	-39.41567	Wed Feb 19 17:18:05 2014 S=0.04 Km/hr
-7.37893	-39.41567	Wed Feb 19 17:18:15 2014 S=0.63 Km/hr
-7.37892	-39.41567	Wed Feb 19 17:18:25 2014 S=0.25 Km/hr
-7.37892	-39.41566	Wed Feb 19 17:18:35 2014 S=0.14 Km/hr
-7.37892	-39.41568	Wed Feb 19 17:18:45 2014 S=0.36 Km/hr
-7.37893	-39.41569	Wed Feb 19 17:18:55 2014 S=0.57 Km/hr
-7.37893	-39.41569	Wed Feb 19 17:19:05 2014 S=0.73 Km/hr
-7.37893	-39.41569	Wed Feb 19 17:19:15 2014 S=0.41 Km/hr
-7.37892	-39.41570	Wed Feb 19 17:19:25 2014 S=0.52 Km/hr
-7.37893	-39.41570	Wed Feb 19 17:19:35 2014 S=0.54 Km/hr
-7.37893	-39.41570	Wed Feb 19 17:19:45 2014 S=0.59 Km/hr
-7.37892	-39.41570	Wed Feb 19 17:19:55 2014 S=0.57 Km/hr
-7.37892	-39.41570	Wed Feb 19 17:20:05 2014 S=0.12 Km/hr
-7.37891	-39.41570	Wed Feb 19 17:20:15 2014 S=0.18 Km/hr
-7.37891	-39.41568	Wed Feb 19 17:20:25 2014 S=0.72 Km/hr
-7.37890	-39.41568	Wed Feb 19 17:20:35 2014 S=0.47 Km/hr
-7.37888	-39.41568	Wed Feb 19 17:20:45 2014 S=0.94 Km/hr
-7.37890	-39.41570	Wed Feb 19 17:20:55 2014 S=0.38 Km/hr
-7.37891	-39.41570	Wed Feb 19 17:21:05 2014 S=0.48 Km/hr
-7.37892	-39.41570	Wed Feb 19 17:21:15 2014 S=0.14 Km/hr
-7.37892	-39.41570	Wed Feb 19 17:21:25 2014 S=0.03 Km/hr
-7.37892	-39.41570	Wed Feb 19 17:21:35 2014 S=0.01 Km/hr
-7.37892	-39.41570	Wed Feb 19 17:21:45 2014 S=0.00 Km/hr
-7.37892	-39.41570	Wed Feb 19 17:21:55 2014 S=0.00 Km/hr
-7.37892	-39.41570	Wed Feb 19 17:22:05 2014 S=0.07 Km/hr
-7.37892	-39.41570	Wed Feb 19 17:22:15 2014 S=0.29 Km/hr
-7.37892	-39.41570	Wed Feb 19 17:22:25 2014 S=0.37 Km/hr
-7.37892	-39.41571	Wed Feb 19 17:22:35 2014 S=0.39 Km/hr
-7.37893	-39.41571	Wed Feb 19 17:22:45 2014 S=0.36 Km/hr
-7.37893	-39.41572	Wed Feb 19 17:22:55 2014 S=0.11 Km/hr
-7.37893	-39.41571	Wed Feb 19 17:23:05 2014 S=0.00 Km/hr
-7.37893	-39.41571	Wed Feb 19 17:23:15 2014 S=0.00 Km/hr
-7.37893	-39.41571	Wed Feb 19 17:23:25 2014 S=0.13 Km/hr
-7.37893	-39.41572	Wed Feb 19 17:23:35 2014 S=0.39 Km/hr
-7.37890	-39.41568	Wed Feb 19 17:23:45 2014 S=1.59 Km/hr
-7.37892	-39.41566	Wed Feb 19 17:23:55 2014 S=0.80 Km/hr
-7.37892	-39.41565	Wed Feb 19 17:24:05 2014 S=0.80 Km/hr
-7.37892	-39.41561	Wed Feb 19 17:24:15 2014 S=1.91 Km/hr
-7.37892	-39.41547	Wed Feb 19 17:24:25 2014 S=4.75 Km/hr
-7.37882	-39.41540	Wed Feb 19 17:24:35 2014 S=5.00 Km/hr
-7.37866	-39.41526	Wed Feb 19 17:24:45 2014 S=6.15 Km/hr
-7.37857	-39.41516	Wed Feb 19 17:24:55 2014 S=2.90 Km/hr
-7.37852	-39.41508	Wed Feb 19 17:25:05 2014 S=2.38 Km/hr
-7.37850	-39.41503	Wed Feb 19 17:25:15 2014 S=1.58 Km/hr
-7.37852	-39.41499	Wed Feb 19 17:25:25 2014 S=1.06 Km/hr
-7.37854	-39.41499	Wed Feb 19 17:25:35 2014 S=0.79 Km/hr
-7.37855	-39.41498	Wed Feb 19 17:25:45 2014 S=1.07 Km/hr
-7.37857	-39.41491	Wed Feb 19 17:25:55 2014 S=1.80 Km/hr
-7.37857	-39.41483	Wed Feb 19 17:26:05 2014 S=1.80 Km/hr
-7.37855	-39.41476	Wed Feb 19 17:26:15 2014 S=1.87 Km/hr
-7.37851	-39.41469	Wed Feb 19 17:26:25 2014 S=2.02 Km/hr
-7.37847	-39.41462	Wed Feb 19 17:26:35 2014 S=1.90 Km/hr
-7.37840	-39.41458	Wed Feb 19 17:26:45 2014 S=2.10 Km/hr
-7.37837	-39.41452	Wed Feb 19 17:26:55 2014 S=1.90 Km/hr
-7.37829	-39.41444	Wed Feb 19 17:27:05 2014 S=2.08 Km/hr
-7.37821	-39.41444	Wed Feb 19 17:27:15 2014 S=2.22 Km/hr
-7.37813	-39.41441	Wed Feb 19 17:27:25 2014 S=1.84 Km/hr
-7.37806	-39.41440	Wed Feb 19 17:27:35 2014 S=1.73 Km/hr
-7.37793	-39.41438	Wed Feb 19 17:27:45 2014 S=2.23 Km/hr
-7.37789	-39.41433	Wed Feb 19 17:27:55 2014 S=1.59 Km/hr
-7.37785	-39.41429	Wed Feb 19 17:28:05 2014 S=1.30 Km/hr
-7.37784	-39.41423	Wed Feb 19 17:28:15 2014 S=1.23 Km/hr
-7.37788	-39.41412	Wed Feb 19 17:28:25 2014 S=0.55 Km/hr
-7.37794	-39.41405	Wed Feb 19 17:28:35 2014 S=1.42 Km/hr
-7.37796	-39.41401	Wed Feb 19 17:28:45 2014 S=1.52 Km/hr
-7.37804	-39.41393	Wed Feb 19 17:28:55 2014 S=1.44 Km/hr
-7.37807	-39.41384	Wed Feb 19 17:29:05 2014 S=1.80 Km/hr
-7.37808	-39.41378	Wed Feb 19 17:29:15 2014 S=2.02 Km/hr
-7.37802	-39.41374	Wed Feb 19 17:29:25 2014 S=1.67 Km/hr
-7.37799	-39.41367	Wed Feb 19 17:29:35 2014 S=1.52 Km/hr
-7.37796	-39.41357	Wed Feb 19 17:29:45 2014 S=2.70 Km/hr
-7.37803	-39.41347	Wed Feb 19 17:29:55 2014 S=3.62 Km/hr
-7.37806	-39.41345	Wed Feb 19 17:30:05 2014 S=0.34 Km/hr
-7.37810	-39.41346	Wed Feb 19 17:30:15 2014 S=3.29 Km/hr
-7.37819	-39.41331	Wed Feb 19 17:30:25 2014 S=4.83 Km/hr
-7.37820	-39.41314	Wed Feb 19 17:30:35 2014 S=6.56 Km/hr
-7.37827	-39.41300	Wed Feb 19 17:30:45 2014 S=4.34 Km/hr
-7.37834	-39.41285	Wed Feb 19 17:30:55 2014 S=3.85 Km/hr
-7.37822	-39.41278	Wed Feb 19 17:31:05 2014 S=6.20 Km/hr
-7.37808	-39.41276	Wed Feb 19 17:31:15 2014 S=3.44 Km/hr
-7.37805	-39.41267	Wed Feb 19 17:31:25 2014 S=3.64 Km/hr
-7.37810	-39.41254	Wed Feb 19 17:31:35 2014 S=4.10 Km/hr
-7.37817	-39.41234	Wed Feb 19 17:31:45 2014 S=4.90 Km/hr
-7.37820	-39.41208	Wed Feb 19 17:31:55 2014 S=5.01 Km/hr
-7.37824	-39.41184	Wed Feb 19 17:32:05 2014 S=5.66 Km/hr
-7.37820	-39.41150	Wed Feb 19 17:32:15 2014 S=4.62 Km/hr
-7.37820	-39.41121	Wed Feb 19 17:32:25 2014 S=9.26 Km/hr
-7.37820	-39.41097	Wed Feb 19 17:32:35 2014 S=6.66 Km/hr
-7.37818	-39.41078	Wed Feb 19 17:32:45 2014 S=5.63 Km/hr
-7.37814	-39.41050	Wed Feb 19 17:32:55 2014 S=7.40 Km/hr
-7.37822	-39.41030	Wed Feb 19 17:33:05 2014 S=3.95 Km/hr
-7.37827	-39.41018	Wed Feb 19 17:33:15 2014 S=4.11 Km/hr
-7.37835	-39.41000	Wed Feb 19 17:33:25 2014 S=3.77 Km/hr
-7.37847	-39.40987	Wed Feb 19 17:33:35 2014 S=4.26 Km/hr
-7.37858	-39.40976	Wed Feb 19 17:33:45 2014 S=5.12 Km/hr
-7.37876	-39.40961	Wed Feb 19 17:33:55 2014 S=7.15 Km/hr
-7.37892	-39.40944	Wed Feb 19 17:34:05 2014 S=9.88 Km/hr
-7.37911	-39.40926	Wed Feb 19 17:34:15 2014 S=6.23 Km/hr
-7.37928	-39.40903	Wed Feb 19 17:34:25 2014 S=8.41 Km/hr
-7.37953	-39.40881	Wed Feb 19 17:34:35 2014 S=9.77 Km/hr
-7.37945	-39.40786	Wed Feb 19 17:34:45 2014 S=8.27 Km/hr
-7.37952	-39.40771	Wed Feb 19 17:34:55 2014 S=3.34 Km/hr
-7.37958	-39.40788	Wed Feb 19 17:35:05 2014 S=2.75 Km/hr
-7.37967	-39.40808	Wed Feb 19 17:35:15 2014 S=0.88 Km/hr
-7.37981	-39.40820	Wed Feb 19 17:35:25 2014 S=3.51 Km/hr
-7.37978	-39.40829	Wed Feb 19 17:35:35 2014 S=5.48 Km/hr
-7.38000	-39.40839	Wed Feb 19 17:35:45 2014 S=6.29 Km/hr
-7.38021	-39.40842	Wed Feb 19 17:35:55 2014 S=5.49 Km/hr
-7.38035	-39.40837	Wed Feb 19 17:36:05 2014 S=5.47 Km/hr
-7.38043	-39.40841	Wed Feb 19 17:36:15 2014 S=2.92 Km/hr
-7.38044	-39.40851	Wed Feb 19 17:36:25 2014 S=4.20 Km/hr
-7.38054	-39.40869	Wed Feb 19 17:36:35 2014 S=3.18 Km/hr
-7.38062	-39.40887	Wed Feb 19 17:36:45 2014 S=4.06 Km/hr
-7.38068	-39.40905	Wed Feb 19 17:36:55 2014 S=3.85 Km/hr
-7.38080	-39.40918	Wed Feb 19 17:37:05 2014 S=3.49 Km/hr
-7.38104	-39.40936	Wed Feb 19 17:37:15 2014 S=5.60 Km/hr
-7.38129	-39.40949	Wed Feb 19 17:37:25 2014 S=4.40 Km/hr
-7.38187	-39.41016	Wed Feb 19 17:37:35 2014 S=2.85 Km/hr
-7.38190	-39.41032	Wed Feb 19 17:37:45 2014 S=3.96 Km/hr
-7.38192	-39.41042	Wed Feb 19 17:37:55 2014 S=2.92 Km/hr
-7.38189	-39.41058	Wed Feb 19 17:38:05 2014 S=4.20 Km/hr
-7.38206	-39.41076	Wed Feb 19 17:38:15 2014 S=2.28 Km/hr
-7.38245	-39.41111	Wed Feb 19 17:38:25 2014 S=2.03 Km/hr
-7.38256	-39.41122	Wed Feb 19 17:38:35 2014 S=3.79 Km/hr
-7.38254	-39.41134	Wed Feb 19 17:38:45 2014 S=4.81 Km/hr
-7.38255	-39.41149	Wed Feb 19 17:38:55 2014 S=5.06 Km/hr
-7.38253	-39.41164	Wed Feb 19 17:39:05 2014 S=4.55 Km/hr
-7.38258	-39.41180	Wed Feb 19 17:39:15 2014 S=4.51 Km/hr
-7.38262	-39.41194	Wed Feb 19 17:39:25 2014 S=3.90 Km/hr
-7.38267	-39.41209	Wed Feb 19 17:39:35 2014 S=5.60 Km/hr
-7.38276	-39.41224	Wed Feb 19 17:39:45 2014 S=4.52 Km/hr
-7.38273	-39.41236	Wed Feb 19 17:39:55 2014 S=3.44 Km/hr
-7.38278	-39.41242	Wed Feb 19 17:40:05 2014 S=2.99 Km/hr
-7.38287	-39.41252	Wed Feb 19 17:40:15 2014 S=6.31 Km/hr
-7.38300	-39.41270	Wed Feb 19 17:40:25 2014 S=4.27 Km/hr
-7.38617	-39.41205	Wed Feb 19 17:40:35 2014 S=2.87 Km/hr
-7.38636	-39.41217	Wed Feb 19 17:40:45 2014 S=2.73 Km/hr
-7.38641	-39.41227	Wed Feb 19 17:40:55 2014 S=3.66 Km/hr
-7.38641	-39.41239	Wed Feb 19 17:41:05 2014 S=3.58 Km/hr
-7.38650	-39.41246	Wed Feb 19 17:41:15 2014 S=3.61 Km/hr
-7.38680	-39.41278	Wed Feb 19 17:41:25 2014 S=3.38 Km/hr
-7.38698	-39.41283	Wed Feb 19 17:41:35 2014 S=3.08 Km/hr
-7.38703	-39.41290	Wed Feb 19 17:41:45 2014 S=2.94 Km/hr
-7.38710	-39.41298	Wed Feb 19 17:41:55 2014 S=4.24 Km/hr
-7.38717	-39.41306	Wed Feb 19 17:42:05 2014 S=3.43 Km/hr
-7.38728	-39.41308	Wed Feb 19 17:42:15 2014 S=2.56 Km/hr
-7.38748	-39.41312	Wed Feb 19 17:42:25 2014 S=4.43 Km/hr
-7.38775	-39.41333	Wed Feb 19 17:42:35 2014 S=3.45 Km/hr
-7.38783	-39.41344	Wed Feb 19 17:42:45 2014 S=3.07 Km/hr
-7.38805	-39.41354	Wed Feb 19 17:42:55 2014 S=4.82 Km/hr
-7.38827	-39.41359	Wed Feb 19 17:43:05 2014 S=4.34 Km/hr
-7.38833	-39.41364	Wed Feb 19 17:43:15 2014 S=3.38 Km/hr
-7.38877	-39.41391	Wed Feb 19 17:43:25 2014 S=4.60 Km/hr
-7.38899	-39.41404	Wed Feb 19 17:43:35 2014 S=4.13 Km/hr
-7.38909	-39.41415	Wed Feb 19 17:43:45 2014 S=3.05 Km/hr
-7.38921	-39.41425	Wed Feb 19 17:43:55 2014 S=2.93 Km/hr
-7.38930	-39.41433	Wed Feb 19 17:44:05 2014 S=2.99 Km/hr
-7.38939	-39.41438	Wed Feb 19 17:44:15 2014 S=3.90 Km/hr
-7.38956	-39.41445	Wed Feb 19 17:44:25 2014 S=3.94 Km/hr
-7.38991	-39.41459	Wed Feb 19 17:44:35 2014 S=6.37 Km/hr
-7.39009	-39.41468	Wed Feb 19 17:44:45 2014 S=3.17 Km/hr
-7.39044	-39.41477	Wed Feb 19 17:44:55 2014 S=6.63 Km/hr
-7.39054	-39.41486	Wed Feb 19 17:45:05 2014 S=3.25 Km/hr
-7.39241	-39.41560	Wed Feb 19 17:45:15 2014 S=3.68 Km/hr
-7.39270	-39.41559	Wed Feb 19 17:45:25 2014 S=6.35 Km/hr
-7.39286	-39.41562	Wed Feb 19 17:45:35 2014 S=3.53 Km/hr
-7.39307	-39.41567	Wed Feb 19 17:45:45 2014 S=8.33 Km/hr
-7.39333	-39.41575	Wed Feb 19 17:45:55 2014 S=8.33 Km/hr
-7.39361	-39.41578	Wed Feb 19 17:46:05 2014 S=8.30 Km/hr
-7.39395	-39.41575	Wed Feb 19 17:46:15 2014 S=7.12 Km/hr
-7.39417	-39.41579	Wed Feb 19 17:46:25 2014 S=10.45 Km/hr
-7.39456	-39.41574	Wed Feb 19 17:46:35 2014 S=7.91 Km/hr
-7.39497	-39.41571	Wed Feb 19 17:46:45 2014 S=6.65 Km/hr
-7.39521	-39.41570	Wed Feb 19 17:46:55 2014 S=8.64 Km/hr
-7.39549	-39.41567	Wed Feb 19 17:47:05 2014 S=12.05 Km/hr
-7.39569	-39.41569	Wed Feb 19 17:47:15 2014 S=4.72 Km/hr
-7.39592	-39.41569	Wed Feb 19 17:47:25 2014 S=6.60 Km/hr
-7.39611	-39.41574	Wed Feb 19 17:47:35 2014 S=3.82 Km/hr
-7.39623	-39.41576	Wed Feb 19 17:47:45 2014 S=3.28 Km/hr
-7.39637	-39.41588	Wed Feb 19 17:47:55 2014 S=2.82 Km/hr
-7.39650	-39.41595	Wed Feb 19 17:48:05 2014 S=4.71 Km/hr
-7.39681	-39.41607	Wed Feb 19 17:48:15 2014 S=15.13 Km/hr
-7.39761	-39.41630	Wed Feb 19 17:48:25 2014 S=11.15 Km/hr
-7.39798	-39.41652	Wed Feb 19 17:48:35 2014 S=5.26 Km/hr
-7.39827	-39.41665	Wed Feb 19 17:48:45 2014 S=4.37 Km/hr
-7.39857	-39.41676	Wed Feb 19 17:48:55 2014 S=5.65 Km/hr
-7.39892	-39.41678	Wed Feb 19 17:49:05 2014 S=9.53 Km/hr
-7.39920	-39.41674	Wed Feb 19 17:49:15 2014 S=10.78 Km/hr
-7.39950	-39.41671	Wed Feb 19 17:49:25 2014 S=7.35 Km/hr
-7.39982	-39.41667	Wed Feb 19 17:49:35 2014 S=9.00 Km/hr
-7.40013	-39.41662	Wed Feb 19 17:49:45 2014 S=8.82 Km/hr
-7.40040	-39.41659	Wed Feb 19 17:49:55 2014 S=6.55 Km/hr
-7.40063	-39.41655	Wed Feb 19 17:50:05 2014 S=5.54 Km/hr
-7.40090	-39.41661	Wed Feb 19 17:50:15 2014 S=6.08 Km/hr
-7.40114	-39.41668	Wed Feb 19 17:50:25 2014 S=5.08 Km/hr
-7.40134	-39.41677	Wed Feb 19 17:50:35 2014 S=8.04 Km/hr
-7.40146	-39.41697	Wed Feb 19 17:50:45 2014 S=6.54 Km/hr
-7.40173	-39.41732	Wed Feb 19 17:50:55 2014 S=11.76 Km/hr
-7.40206	-39.41768	Wed Feb 19 17:51:05 2014 S=14.44 Km/hr
-7.40221	-39.41795	Wed Feb 19 17:51:15 2014 S=6.95 Km/hr
-7.40241	-39.41823	Wed Feb 19 17:51:25 2014 S=7.88 Km/hr
-7.40268	-39.41850	Wed Feb 19 17:51:35 2014 S=11.10 Km/hr
-7.40296	-39.41879	Wed Feb 19 17:51:45 2014 S=8.73 Km/hr
-7.40323	-39.41914	Wed Feb 19 17:51:55 2014 S=13.46 Km/hr
-7.40348	-39.41956	Wed Feb 19 17:52:05 2014 S=10.34 Km/hr
-7.40375	-39.41981	Wed Feb 19 17:52:14 2014 S=5.63 Km/hr
-7.40393	-39.42007	Wed Feb 19 17:52:25 2014 S=5.91 Km/hr
-7.40414	-39.42028	Wed Feb 19 17:52:35 2014 S=5.88 Km/hr
-7.40433	-39.42049	Wed Feb 19 17:52:45 2014 S=9.14 Km/hr
-7.40463	-39.42078	Wed Feb 19 17:52:55 2014 S=11.31 Km/hr
-7.40481	-39.42107	Wed Feb 19 17:53:05 2014 S=5.37 Km/hr
-7.40505	-39.42133	Wed Feb 19 17:53:15 2014 S=10.76 Km/hr
-7.40530	-39.42167	Wed Feb 19 17:53:25 2014 S=8.86 Km/hr
-7.40552	-39.42193	Wed Feb 19 17:53:35 2014 S=8.06 Km/hr
-7.40571	-39.42217	Wed Feb 19 17:53:45 2014 S=10.91 Km/hr
-7.40599	-39.42253	Wed Feb 19 17:53:55 2014 S=13.05 Km/hr
-7.40634	-39.42293	Wed Feb 19 17:54:05 2014 S=15.97 Km/hr
-7.40664	-39.42328	Wed Feb 19 17:54:15 2014 S=15.99 Km/hr
-7.40694	-39.42361	Wed Feb 19 17:54:25 2014 S=15.73 Km/hr
-7.40729	-39.42401	Wed Feb 19 17:54:35 2014 S=20.08 Km/hr
-7.40754	-39.42436	Wed Feb 19 17:54:45 2014 S=14.37 Km/hr
-7.40789	-39.42478	Wed Feb 19 17:54:55 2014 S=17.12 Km/hr
-7.40815	-39.42510	Wed Feb 19 17:55:05 2014 S=13.81 Km/hr
-7.40849	-39.42548	Wed Feb 19 17:55:15 2014 S=16.21 Km/hr
-7.40870	-39.42581	Wed Feb 19 17:55:25 2014 S=11.57 Km/hr
-7.40901	-39.42603	Wed Feb 19 17:55:35 2014 S=8.53 Km/hr
-7.40917	-39.42631	Wed Feb 19 17:55:45 2014 S=9.05 Km/hr
-7.40940	-39.42659	Wed Feb 19 17:55:55 2014 S=9.85 Km/hr
-7.40962	-39.42684	Wed Feb 19 17:56:05 2014 S=9.67 Km/hr
-7.40981	-39.42704	Wed Feb 19 17:56:15 2014 S=6.70 Km/hr
-7.40984	-39.42711	Wed Feb 19 17:56:25 2014 S=0.40 Km/hr
-7.40985	-39.42714	Wed Feb 19 17:56:35 2014 S=4.78 Km/hr
-7.40984	-39.42743	Wed Feb 19 17:56:45 2014 S=15.30 Km/hr
-7.40974	-39.42780	Wed Feb 19 17:56:55 2014 S=15.16 Km/hr
-7.40957	-39.42816	Wed Feb 19 17:57:05 2014 S=14.96 Km/hr
-7.40933	-39.42843	Wed Feb 19 17:57:15 2014 S=10.98 Km/hr
-7.40912	-39.42874	Wed Feb 19 17:57:25 2014 S=8.49 Km/hr
-7.40898	-39.42863	Wed Feb 19 17:57:35 2014 S=8.67 Km/hr
-7.40897	-39.42844	Wed Feb 19 17:57:45 2014 S=5.75 Km/hr
-7.40896	-39.42839	Wed Feb 19 17:57:55 2014 S=0.24 Km/hr
-7.40897	-39.42839	Wed Feb 19 17:58:05 2014 S=1.09 Km/hr
-7.40896	-39.42840	Wed Feb 19 17:58:15 2014 S=2.14 Km/hr
-7.40896	-39.42839	Wed Feb 19 17:58:25 2014 S=0.08 Km/hr
-7.40898	-39.42838	Wed Feb 19 17:58:35 2014 S=0.61 Km/hr
-7.37901	-39.41521
-7.37904	-39.41562
-7.37913	-39.41562
-7.37926	-39.41563
-7.37944	-39.41570
-7.37956	-39.41570
-7.37972	-39.41576
-7.37984	-39.41577
-7.37998	-39.41586
-7.38007	-39.41592
-7.38016	-39.41597
-7.38026	-39.41604
-7.38030	-39.41608
-7.38030	-39.41610
-7.38030	-39.41610
-7.38037	-39.41607
-7.38047	-39.41609
-7.38060	-39.41613
-7.38074	-39.41613
-7.38089	-39.41620
-7.38095	-39.41624
-7.38085	-39.41632
-7.38077	-39.41639
-7.38072	-39.41650
-7.38066	-39.41659
-7.38061	-39.41662
-7.38053	-39.41667
-7.38047	-39.41676
-7.38044	-39.41677
-7.38046	-39.41677
-7.38044	-39.41684
-7.38047	-39.41691
-7.38047	-39.41700
-7.38045	-39.41699
-7.38045	-39.41700
-7.38046	-39.41701
-7.38049	-39.41702
-7.38054	-39.41701
-7.38059	-39.41702
-7.38066	-39.41696
-7.38069	-39.41686
-7.38072	-39.41682
-7.38071	-39.41681
-7.38071	-39.41681
-7.38074	-39.41679
-7.38081	-39.41682
-7.38089	-39.41681
-7.38101	-39.41680
-7.38105	-39.41677
-7.38105	-39.41672
-7.38107	-39.41666
-7.38109	-39.41658
-7.38107	-39.41651
-7.38110	-39.41645
-7.38105	-39.41633
-7.38103	-39.41623
-7.38108	-39.41624
-7.38119	-39.41626
-7.38130	-39.41617
-7.38126	-39.41610
-7.38125	-39.41604
-7.38124	-39.41604
-7.38125	-39.41601
-7.38123	-39.41597
-7.38128	-39.41599
-7.38137	-39.41592
-7.38142	-39.41584
-7.38148	-39.41573
-7.38147	-39.41562
-7.38145	-39.41557
-7.38143	-39.41555
-7.38144	-39.41555
-7.38143	-39.41550
-7.38143	-39.41551
-7.38143	-39.41551
-7.38143	-39.41552
-7.38143	-39.41552
-7.38143	-39.41549
-7.38149	-39.41544
-7.38153	-39.41550
-7.38154	-39.41560
-7.38156	-39.41565
-7.38156	-39.41562
-7.38158	-39.41560
-7.38166	-39.41566
-7.38173	-39.41570
-7.38181	-39.41576
-7.38193	-39.41581
-7.38203	-39.41577
-7.38205	-39.41576
-7.38210	-39.41571
-7.38216	-39.41565
-7.38223	-39.41557
-7.38227	-39.41548
-7.38231	-39.41543
-7.38233	-39.41542
-7.38228	-39.41547
-7.38223	-39.41554
-7.38214	-39.41564
-7.38206	-39.41572
-7.38199	-39.41580
-7.38195	-39.41591
-7.38193	-39.41598
-7.38198	-39.41604
-7.38199	-39.41608
-7.38198	-39.41619
-7.38197	-39.41628
-7.38192	-39.41634
-7.38186	-39.41637
-7.38183	-39.41638
-7.38181	-39.41637
-7.38174	-39.41633
-7.38163	-39.41634
-7.38149	-39.41630
-7.38138	-39.41627
-7.38126	-39.41626
-7.38109	-39.41622
-7.38092	-39.41620
-7.38080	-39.41616
-7.38065	-39.41613
-7.38054	-39.41612
-7.38045	-39.41612
-7.38037	-39.41606
-7.38031	-39.41602
-7.38020	-39.41596
-7.38012	-39.41592
-7.37995	-39.41594
-7.37982	-39.41595
-7.37973	-39.41597
-7.37971	-39.41604
-7.37970	-39.41612
-7.37964	-39.41621
-7.37963	-39.41624
-7.37965	-39.41630
-7.37962	-39.41633
-7.37962	-39.41636
-7.37963	-39.41638
-7.37960	-39.41641
-7.37962	-39.41642
-7.37965	-39.41641
-7.37965	-39.41642
-7.37966	-39.41642
-7.37968	-39.41642
-7.37971	-39.41644
-7.37971	-39.41644
-7.37971	-39.41646
-7.37969	-39.41646
-7.37969	-39.41646
-7.37970	-39.41645
-7.37971	-39.41644
-7.37971	-39.41644
-7.37970	-39.41644
-7.37970	-39.41640
-7.37969	-39.41639
-7.37969	-39.41640
-7.37968	-39.41641
-7.37967	-39.41643
-7.37965	-39.41643
-7.37960	-39.41644
-7.37958	-39.41645
-7.37956	-39.41644
-7.37952	-39.41645
-7.37951	-39.41644
-7.37951	-39.41643
-7.37955	-39.41639
-7.37956	-39.41636
-7.37956	-39.41632
-7.37958	-39.41628
-7.37959	-39.41626
-7.37961	-39.41617
-7.37964	-39.41608
-7.37970	-39.41603
-7.37982	-39.41596
-7.37991	-39.41595
-7.37992	-39.41583
-7.37982	-39.41578
-7.37970	-39.41573
-7.37958	-39.41571
-7.37947	-39.41570
-7.37936	-39.41568
-7.37919	-39.41566
-7.37902	-39.41567
-7.37895	-39.41571
-7.37895	-39.41570
-7.37895	-39.41570
-7.37895	-39.41570
-7.37894	-39.41568
-7.37895	-39.41568
-7.37895	-39.41568
-7.37894	-39.41569
-7.37894	-39.41568
-7.37894	-39.41568
-7.37894	-39.41567
-7.37893	-39.41567
-7.37893	-39.41567
-7.37892	-39.41566
-7.37893	-39.41567
-7.37893	-39.41567
-7.37892	-39.41567
-7.37892	-39.41566
-7.37892	-39.41568
-7.37893	-39.41569
-7.37893	-39.41569
-7.37893	-39.41569
-7.37892	-39.41570
-7.37893	-39.41570
-7.37893	-39.41570
-7.37892	-39.41570
-7.37892	-39.41570
-7.37891	-39.41570
-7.37891	-39.41568
-7.37890	-39.41568
-7.37888	-39.41568
-7.37890	-39.41570
-7.37891	-39.41570
-7.37892	-39.41570
-7.37892	-39.41570
-7.37892	-39.41570
-7.37892	-39.41570
-7.37892	-39.41570
-7.37892	-39.41570
-7.37892	-39.41570
-7.37892	-39.41570
-7.37892	-39.41571
-7.37893	-39.41571
-7.37893	-39.41572
-7.37893	-39.41571
-7.37893	-39.41571
-7.37893	-39.41571
-7.37893	-39.41572
-7.37890	-39.41568
-7.37892	-39.41566
-7.37892	-39.41565
-7.37892	-39.41561
-7.37892	-39.41547
-7.37882	-39.41540
-7.37866	-39.41526
-7.37857	-39.41516
-7.37852	-39.41508
-7.37850	-39.41503
-7.37852	-39.41499
-7.37854	-39.41499
-7.37855	-39.41498
-7.37857	-39.41491
-7.37857	-39.41483
-7.37855	-39.41476
-7.37851	-39.41469
-7.37847	-39.41462
-7.37840	-39.41458
-7.37837	-39.41452
-7.37829	-39.41444
-7.37821	-39.41444
-7.37813	-39.41441
-7.37806	-39.41440
-7.37793	-39.41438
-7.37789	-39.41433
-7.37785	-39.41429
-7.37784	-39.41423
-7.37788	-39.41412
-7.37794	-39.41405
-7.37796	-39.41401
-7.37804	-39.41393
-7.37807	-39.41384
-7.37808	-39.41378
-7.37802	-39.41374
-7.37799	-39.41367
-7.37796	-39.41357
-7.37803	-39.41347
-7.37806	-39.41345
-7.37810	-39.41346
-7.37819	-39.41331
-7.37820	-39.41314
-7.37827	-39.41300
-7.37834	-39.41285
-7.37822	-39.41278
-7.37808	-39.41276
-7.37805	-39.41267
-7.37810	-39.41254
-7.37817	-39.41234
-7.37820	-39.41208
-7.37824	-39.41184
-7.37820	-39.41150
-7.37820	-39.41121
-7.37820	-39.41097
-7.37818	-39.41078
-7.37814	-39.41050
-7.37822	-39.41030
-7.37827	-39.41018
-7.37835	-39.41000
-7.37847	-39.40987
-7.37858	-39.40976
-7.37876	-39.40961
-7.37892	-39.40944
-7.37911	-39.40926
-7.37928	-39.40903
-7.37953	-39.40881
-7.37945	-39.40786
-7.37952	-39.40771
-7.37958	-39.40788
-7.37967	-39.40808
-7.37981	-39.40820
-7.37978	-39.40829
-7.38000	-39.40839
-7.38021	-39.40842
-7.38035	-39.40837
-7.38043	-39.40841
-7.38044	-39.40851
-7.38054	-39.40869
-7.38062	-39.40887
-7.38068	-39.40905
-7.38080	-39.40918
-7.38104	-39.40936
-7.38129	-39.40949
-7.38187	-39.41016
-7.38190	-39.41032
-7.38192	-39.41042
-7.38189	-39.41058
-7.38206	-39.41076
-7.38245	-39.41111
-7.38256	-39.41122
-7.38254	-39.41134
-7.38255	-39.41149
-7.38253	-39.41164
-7.38258	-39.41180
-7.38262	-39.41194
-7.38267	-39.41209
-7.38276	-39.41224
-7.38273	-39.41236
-7.38278	-39.41242
-7.38287	-39.41252
-7.38300	-39.41270
-7.38617	-39.41205
-7.38636	-39.41217
-7.38641	-39.41227
-7.38641	-39.41239
-7.38650	-39.41246
-7.38680	-39.41278
-7.38698	-39.41283
-7.38703	-39.41290
-7.38710	-39.41298
-7.38717	-39.41306
-7.38728	-39.41308
-7.38748	-39.41312
-7.38775	-39.41333
-7.38783	-39.41344
-7.38805	-39.41354
-7.38827	-39.41359
-7.38833	-39.41364
-7.38877	-39.41391
-7.38899	-39.41404
-7.38909	-39.41415
-7.38921	-39.41425
-7.38930	-39.41433
-7.38939	-39.41438
-7.38956	-39.41445
-7.38991	-39.41459
-7.39009	-39.41468
-7.39044	-39.41477
-7.39054	-39.41486
-7.39241	-39.41560
-7.39270	-39.41559
-7.39286	-39.41562
-7.39307	-39.41567
-7.39333	-39.41575
-7.39361	-39.41578
-7.39395	-39.41575
-7.39417	-39.41579
-7.39456	-39.41574
-7.39497	-39.41571
-7.39521	-39.41570
-7.39549	-39.41567
-7.39569	-39.41569
-7.39592	-39.41569
-7.39611	-39.41574
-7.39623	-39.41576
-7.39637	-39.41588
-7.39650	-39.41595
-7.39681	-39.41607
-7.39761	-39.41630
-7.39798	-39.41652
-7.39827	-39.41665
-7.39857	-39.41676
-7.39892	-39.41678
-7.39920	-39.41674
-7.39950	-39.41671
-7.39982	-39.41667
-7.40013	-39.41662
-7.40040	-39.41659
-7.40063	-39.41655
-7.40090	-39.41661
-7.40114	-39.41668
-7.40134	-39.41677
-7.40146	-39.41697
-7.40173	-39.41732
-7.40206	-39.41768
-7.40221	-39.41795
-7.40241	-39.41823
-7.40268	-39.41850
-7.40296	-39.41879
-7.40323	-39.41914
-7.40348	-39.41956
-7.40375	-39.41981
-7.40393	-39.42007
-7.40414	-39.42028
-7.40433	-39.42049
-7.40463	-39.42078
-7.40481	-39.42107
-7.40505	-39.42133
-7.40530	-39.42167
-7.40552	-39.42193
-7.40571	-39.42217
-7.40599	-39.42253
-7.40634	-39.42293
-7.40664	-39.42328
-7.40694	-39.42361
-7.40729	-39.42401
-7.40754	-39.42436
-7.40789	-39.42478
-7.40815	-39.42510
-7.40849	-39.42548
-7.40870	-39.42581
-7.40901	-39.42603
-7.40917	-39.42631
-7.40940	-39.42659
-7.40962	-39.42684
-7.40981	-39.42704
-7.40984	-39.42711
-7.40985	-39.42714
-7.40984	-39.42743
-7.40974	-39.42780
-7.40957	-39.42816
-7.40933	-39.42843
-7.40912	-39.42874
-7.40898	-39.42863
-7.40897	-39.42844
-7.40896	-39.42839
-7.40897	-39.42839
-7.40896	-39.42840
-7.40896	-39.42839
-7.40898	-39.42838
