# Supplementary material for: Lévy foraging patterns of rural humans
Source: PLoS One. 2018 Jun 18;13(6):e0199099. doi: 10.1371/journal.pone.0199099 (PMC6005560; doi:10.1371/journal.pone.0199099)
Supplement: S5 File — (ZIP) [file pone.0199099.s005.zip › H-04-MA/Holux_M-241_Start_20140125-014337_Finish_20140125-023917.kml]

<?xml version="1.0" encoding="UTF-8"?>
<kml xmlns="http://earth.google.com/kml/2.1">
<Document>
<Style id="normalState_TLP_Start">
<IconStyle>
<scale>1.0</scale>
<Icon>
<href>http://maps.google.com/mapfiles/kml/pal4/icon15.png</href>
</Icon>
</IconStyle>
<LabelStyle>
<scale>1.0</scale>
</LabelStyle>
</Style>
<Style id="highlightState_TLP_Start">
<IconStyle>
<scale>1.1</scale>
<Icon>
<href>http://maps.google.com/mapfiles/kml/pal4/icon7.png</href>
</Icon>
</IconStyle>
<LabelStyle>
<scale>1.1</scale>
<color>ff0000ff</color>
</LabelStyle>
</Style>
<StyleMap id="styleMap_TLP_Start">
<Pair>
<key>normal</key>
<styleUrl>#normalState_TLP_Start</styleUrl>
</Pair>
<Pair>
<key>highlight</key>
<styleUrl>#highlightState_TLP_Start</styleUrl>
</Pair>
</StyleMap>
<Style id="normalState_TLP_Finish">
<IconStyle>
<scale>1.0</scale>
<Icon>
<href>http://maps.google.com/mapfiles/kml/pal4/icon15.png</href>
</Icon>
</IconStyle>
<LabelStyle>
<scale>1.0</scale>
</LabelStyle>
</Style>
<Style id="highlightState_TLP_Finish">
<IconStyle>
<scale>1.1</scale>
<Icon>
<href>http://maps.google.com/mapfiles/kml/pal4/icon7.png</href>
</Icon>
</IconStyle>
<LabelStyle>
<scale>1.1</scale>
<color>ff0000ff</color>
</LabelStyle>
</Style>
<StyleMap id="styleMap_TLP_Finish">
<Pair>
<key>normal</key>
<styleUrl>#normalState_TLP_Finish</styleUrl>
</Pair>
<Pair>
<key>highlight</key>
<styleUrl>#highlightState_TLP_Finish</styleUrl>
</Pair>
</StyleMap>
<Style id="normalState_TLP_Normal">
<IconStyle>
<scale>1.0</scale>
<Icon>
<href>http://maps.google.com/mapfiles/kml/pal4/icon31.png</href>
</Icon>
</IconStyle>
<LabelStyle>
<scale>1.0</scale>
</LabelStyle>
</Style>
<Style id="highlightState_TLP_Normal">
<IconStyle>
<scale>1.1</scale>
<Icon>
<href>http://maps.google.com/mapfiles/kml/pal4/icon23.png</href>
</Icon>
</IconStyle>
<LabelStyle>
<scale>1.1</scale>
<color>ff0000ff</color>
</LabelStyle>
</Style>
<StyleMap id="styleMap_TLP_Normal">
<Pair>
<key>normal</key>
<styleUrl>#normalState_TLP_Normal</styleUrl>
</Pair>
<Pair>
<key>highlight</key>
<styleUrl>#highlightState_TLP_Normal</styleUrl>
</Pair>
</StyleMap>
<Style id="normalState_TLP_Photo">
<IconStyle>
<scale>1.0</scale>
<Icon>
<href>http://maps.google.com/mapfiles/kml/pal4/icon46.png</href>
</Icon>
</IconStyle>
<LabelStyle>
<scale>1.0</scale>
</LabelStyle>
</Style>
<Style id="highlightState_TLP_Photo">
<IconStyle>
<scale>1.1</scale>
<Icon>
<href>http://maps.google.com/mapfiles/kml/pal4/icon38.png</href>
</Icon>
</IconStyle>
<LabelStyle>
<scale>1.1</scale>
<color>ff0000ff</color>
</LabelStyle>
</Style>
<StyleMap id="styleMap_TLP_Photo">
<Pair>
<key>normal</key>
<styleUrl>#normalState_TLP_Photo</styleUrl>
</Pair>
<Pair>
<key>highlight</key>
<styleUrl>#highlightState_TLP_Photo</styleUrl>
</Pair>
</StyleMap>
<Style id="roadStyle">
<LineStyle>
<color>ffffff00</color>
<width>6</width>
</LineStyle>
</Style>
<Open>1</Open>
<description>Route</description>
<name>Track Log</name>
<Placemark>
<name>Route</name>
<styleUrl>#roadStyle</styleUrl>
<MultiGeometry>
<LineString>
<coordinates>
-39.4025116,-7.3670092,163.54 -39.4024925,-7.3670139,163.51 -39.4024811,-7.3669949,163.45 -39.4024582,-7.3670163,163.44 -39.4024658,-7.3669977,161.07 -39.4024620,-7.3669953,160.93 -39.4024506,-7.3670087,160.01 -39.4024544,-7.3670254,159.00 -39.4024963,-7.3670239,151.98 -39.4025116,-7.3670478,149.18 -39.4024925,-7.3671470,142.81 -39.4024773,-7.3671975,139.75 -39.4024696,-7.3672009,139.59 -39.4024658,-7.3671999,139.43 -39.4024658,-7.3672013,139.27 -39.4024734,-7.3671989,139.12 -39.4024849,-7.3671961,139.00 -39.4023590,-7.3651600,148.69 -39.4022827,-7.3650951,150.16 -39.4023056,-7.3650875,150.22 -39.4021454,-7.3650236,156.28 -39.4019394,-7.3649869,157.19 -39.4017334,-7.3648434,161.81 -39.4017220,-7.3648543,162.27 -39.4017067,-7.3648615,162.76 -39.4015083,-7.3646326,179.09 -39.4014969,-7.3646407,179.52 -39.4014244,-7.3647022,184.39 -39.4014282,-7.3647075,185.11 -39.4014053,-7.3646774,190.39 -39.4013977,-7.3646789,190.74 -39.4011803,-7.3645611,204.61 -39.4011459,-7.3645611,208.20 -39.4011497,-7.3645611,208.54 -39.4011459,-7.3645620,208.87 -39.4011459,-7.3645692,209.07 -39.4011841,-7.3645349,216.22 -39.4011726,-7.3645353,216.48 -39.4011879,-7.3645391,216.77 -39.4011345,-7.3645234,221.41 -39.4011002,-7.3645501,225.01 -39.4010735,-7.3645849,277.43 -39.4010353,-7.3645358,313.44 -39.4010086,-7.3645411,330.23 -39.4009590,-7.3644996,382.43 -39.4009590,-7.3645039,383.95 -39.4008102,-7.3645248,429.53 -39.4008484,-7.3644786,457.94 -39.4008522,-7.3644781,458.38 -39.4010124,-7.3645391,473.96 -39.4009323,-7.3644247,507.37 -39.4009056,-7.3644156,535.50 -39.4009323,-7.3644238,563.05 -39.4010048,-7.3644495,585.81 -39.4010582,-7.3644342,603.30 -39.4010849,-7.3644753,620.38 -39.4011459,-7.3645148,640.17 -39.4011955,-7.3645186,654.58 -39.4012871,-7.3645272,669.56 -39.4013824,-7.3644977,682.11 -39.4014359,-7.3644395,690.34 -39.4014893,-7.3644195,697.41 -39.4015160,-7.3644772,702.70 -39.4015312,-7.3645501,709.13 -39.4015350,-7.3646498,711.77 -39.4015160,-7.3647385,715.08 -39.4014664,-7.3648148,716.92 -39.4013863,-7.3649158,721.56 -39.4013329,-7.3649955,727.50 -39.4012985,-7.3650951,728.94 -39.4012947,-7.3651938,732.33 -39.4013176,-7.3652897,732.67 -39.4013290,-7.3653717,734.50 -39.4013367,-7.3654838,735.58 -39.4013634,-7.3655620,737.06 -39.4014206,-7.3656325,737.56 -39.4014549,-7.3657174,739.39 -39.4014626,-7.3658404,741.13 -39.4014359,-7.3659096,742.59 -39.4014359,-7.3659921,745.13 -39.4014015,-7.3660846,746.25 -39.4013824,-7.3661833,746.31 -39.4013977,-7.3662572,747.11 -39.4014702,-7.3663063,746.75 -39.4015503,-7.3663197,746.73 -39.4016342,-7.3663907,746.80 -39.4017410,-7.3664451,746.58 -39.4018478,-7.3665094,746.28 -39.4019318,-7.3665905,748.28 -39.4020042,-7.3666506,748.66 -39.4020500,-7.3667326,750.48 -39.4020882,-7.3668523,751.95 -39.4020996,-7.3668780,751.61 -39.4021606,-7.3669081,751.63 -39.4022331,-7.3670235,752.59 -39.4022675,-7.3670530,752.67 -39.4022865,-7.3671069,752.59 -39.4023552,-7.3671441,752.56 -39.4024391,-7.3671608,752.47 -39.4025269,-7.3671875,752.61 -39.4026222,-7.3671904,752.50 -39.4027138,-7.3672915,752.55 -39.4027519,-7.3673692,753.17 -39.4028320,-7.3674207,754.41 -39.4029083,-7.3674302,754.89 -39.4029808,-7.3674440,755.42 -39.4030685,-7.3674841,755.58 -39.4031601,-7.3675361,756.47 -39.4032631,-7.3675427,757.70 -39.4033470,-7.3675666,759.02 -39.4034424,-7.3675995,759.91 -39.4035416,-7.3676357,761.02 -39.4036102,-7.3676529,762.41 -39.4037170,-7.3676605,764.23 -39.4038010,-7.3676782,763.28 -39.4038773,-7.3677144,765.58 -39.4039688,-7.3677831,766.86 -39.4040489,-7.3678265,766.50 -39.4041290,-7.3678780,766.67 -39.4042320,-7.3679161,765.72 -39.4043198,-7.3679252,768.44 -39.4044075,-7.3679304,769.72 -39.4044991,-7.3679109,769.48 -39.4045753,-7.3678689,767.58 -39.4046402,-7.3678956,767.88 -39.4046745,-7.3679757,770.08 -39.4047012,-7.3680782,771.52 -39.4046860,-7.3681974,774.80 -39.4046898,-7.3682785,775.61 -39.4047050,-7.3683758,777.92 -39.4047356,-7.3684435,778.92 -39.4047394,-7.3685555,778.77 -39.4047318,-7.3686471,779.00 -39.4047318,-7.3687248,780.03 -39.4047737,-7.3687887,780.38 -39.4047966,-7.3688521,781.59 -39.4048157,-7.3689375,782.44 -39.4048042,-7.3690524,783.73 -39.4048500,-7.3691502,784.56 -39.4049149,-7.3692250,785.42 -39.4049683,-7.3692946,786.58 -39.4049988,-7.3693819,788.75 -39.4050484,-7.3694830,789.59 -39.4051361,-7.3695612,789.75 -39.4052048,-7.3696194,789.59 -39.4053192,-7.3696294,789.44 -39.4053955,-7.3696690,789.67 -39.4054756,-7.3696709,790.50 -39.4055634,-7.3696651,791.20 -39.4056625,-7.3696589,791.75 -39.4057426,-7.3696456,795.47 -39.4058151,-7.3696432,795.50 -39.4058876,-7.3696628,796.11 -39.4059639,-7.3696918,795.67 -39.4060478,-7.3697371,796.08 -39.4061317,-7.3697557,797.20 -39.4062157,-7.3697743,797.50 -39.4063187,-7.3697963,798.34 -39.4064255,-7.3698306,798.41 -39.4065170,-7.3698583,799.67 -39.4065514,-7.3699236,800.97 -39.4065742,-7.3699965,802.91 -39.4065971,-7.3701043,804.31 -39.4065704,-7.3702025,805.91 -39.4065628,-7.3703046,807.53 -39.4065285,-7.3704247,808.28 -39.4064827,-7.3705354,808.59 -39.4064789,-7.3706579,809.33 -39.4064598,-7.3707676,809.84 -39.4064140,-7.3708725,813.02 -39.4063606,-7.3709645,814.45 -39.4063301,-7.3710947,814.09 -39.4062996,-7.3712015,816.33 -39.4062691,-7.3712907,817.61 -39.4062347,-7.3713598,817.80 -39.4062386,-7.3714671,818.61 -39.4062195,-7.3715787,819.58 -39.4062080,-7.3716826,819.88 -39.4061966,-7.3717985,820.17 -39.4061813,-7.3718872,820.19 -39.4061394,-7.3719940,821.59 -39.4060707,-7.3721194,821.97 -39.4060287,-7.3722243,822.63 -39.4060211,-7.3723173,823.91 -39.4060020,-7.3724065,825.38 -39.4059601,-7.3725133,825.48 -39.4059219,-7.3726225,826.42 -39.4058647,-7.3727345,826.55 -39.4057999,-7.3727355,826.31 -39.4057999,-7.3727374,826.33 -39.4058037,-7.3727450,826.33 -39.4058113,-7.3727508,826.33 -39.4058189,-7.3727570,826.36 -39.4058228,-7.3727474,826.72 -39.4058304,-7.3727789,827.41 -39.4058113,-7.3727889,827.53 -39.4058037,-7.3727679,827.61 -39.4058418,-7.3727531,827.88 -39.4058914,-7.3727107,828.02 -39.4059143,-7.3727050,828.13 -39.4059105,-7.3727160,828.30 -39.4059219,-7.3727164,828.33 -39.4059258,-7.3727145,828.34 -39.4059296,-7.3727150,828.36 -39.4059105,-7.3727207,828.39 -39.4058266,-7.3727646,829.36 -39.4057961,-7.3727808,829.78 -39.4057846,-7.3727665,829.97 -39.4058037,-7.3727388,830.16 -39.4058189,-7.3727245,831.22 -39.4058189,-7.3727274,831.39 -39.4058990,-7.3727336,830.67 -39.4059792,-7.3727942,829.64 -39.4059982,-7.3728786,828.42 -39.4059868,-7.3729920,827.45 -39.4059639,-7.3731093,826.50 -39.4059486,-7.3732166,825.38 -39.4059410,-7.3733387,824.92 -39.4058952,-7.3734450,824.80 -39.4058037,-7.3734927,829.42 -39.4056969,-7.3735528,831.36 -39.4056511,-7.3736258,832.48 -39.4056587,-7.3737292,832.67 -39.4056854,-7.3738256,833.19 -39.4057426,-7.3738718,833.70 -39.4057922,-7.3739834,834.02 -39.4058380,-7.3740849,835.47 -39.4058113,-7.3741741,837.45 -39.4058151,-7.3742709,839.72 -39.4058380,-7.3742785,840.16 -39.4059067,-7.3743525,841.31 -39.4059372,-7.3743811,842.05 -39.4059563,-7.3744717,843.05 -39.4059448,-7.3745370,844.31 -39.4059601,-7.3746171,845.72 -39.4059792,-7.3746166,846.00 -39.4060707,-7.3745575,846.89 -39.4061317,-7.3745151,847.47 -39.4061775,-7.3744836,848.50 -39.4062424,-7.3745055,849.33 -39.4062881,-7.3745713,850.75 -39.4062958,-7.3746185,852.91 -39.4062996,-7.3746691,854.73 -39.4062881,-7.3747211,855.81 -39.4062500,-7.3748035,858.94 -39.4061890,-7.3748336,861.47 -39.4062157,-7.3749256,862.89 -39.4062271,-7.3749733,864.38 -39.4061852,-7.3750334,865.89 -39.4061203,-7.3751097,869.05 -39.4061050,-7.3751917,872.25 -39.4060745,-7.3752294,874.06 -39.4060287,-7.3752403,879.64 -39.4059868,-7.3752985,882.33 -39.4059830,-7.3753166,883.27 -39.4060097,-7.3753490,884.95 -39.4059143,-7.3754177,886.50 -39.4058952,-7.3754845,887.72 -39.4058762,-7.3755131,889.77 -39.4058228,-7.3755546,890.67 -39.4058075,-7.3755751,891.47 -39.4057961,-7.3756280,892.69 -39.4057655,-7.3756776,893.48 -39.4057808,-7.3757482,894.33 -39.4057579,-7.3757682,896.17 -39.4056396,-7.3757892,899.39 -39.4054947,-7.3757739,904.14 -39.4053955,-7.3758183,909.34 -39.4053497,-7.3758602,912.16 -39.4053879,-7.3759403,914.16 -39.4054260,-7.3759966,915.89 -39.4054718,-7.3760824,917.73 -39.4055138,-7.3761597,921.63 -39.4055901,-7.3762441,923.16 -39.4055977,-7.3763356,926.14 -39.4055290,-7.3764057,927.89 -39.4054832,-7.3764877,928.86 -39.4054070,-7.3765950,930.45 -39.4053192,-7.3766727,931.00 -39.4052277,-7.3767529,933.09 -39.4052124,-7.3768420,933.78 -39.4051933,-7.3769073,934.44 -39.4051819,-7.3769641,936.19 -39.4051971,-7.3769751,936.56 -39.4052048,-7.3769088,937.14 -39.4051933,-7.3768373,937.33 -39.4052162,-7.3767858,938.11 -39.4052315,-7.3766975,938.39 -39.4052353,-7.3767118,938.47 -39.4052315,-7.3767285,938.50 -39.4052277,-7.3767467,938.64 -39.4051971,-7.3767571,940.38 -39.4052048,-7.3767853,940.84 -39.4051971,-7.3767600,941.67 -39.4052048,-7.3767591,941.70 -39.4052124,-7.3767500,941.70 -39.4052200,-7.3767352,941.67 -39.4052086,-7.3767047,941.95 -39.4052124,-7.3767004,941.89 -39.4052048,-7.3766670,941.78 -39.4052124,-7.3766437,941.67 -39.4052238,-7.3766642,942.38 -39.4052315,-7.3766704,942.73 -39.4052238,-7.3766737,942.67 -39.4051933,-7.3767123,942.63 -39.4051628,-7.3767061,943.16 -39.4051628,-7.3767133,943.33 -39.4051666,-7.3767257,943.63 -39.4051590,-7.3767357,944.19 -39.4051399,-7.3767419,944.67 -39.4051323,-7.3767509,945.20 -39.4051361,-7.3767533,945.58 -39.4051437,-7.3767500,946.08 -39.4051437,-7.3767586,946.86 -39.4051437,-7.3767648,947.70 -39.4051361,-7.3767681,948.53 -39.4051170,-7.3767781,949.70 -39.4051132,-7.3767905,950.72 -39.4050522,-7.3768072,953.06 -39.4048386,-7.3769150,950.78 -39.4046059,-7.3770733,943.88 -39.4043846,-7.3772101,936.64 -39.4039764,-7.3773756,937.97 -39.4037132,-7.3775730,941.19 -39.4034729,-7.3777580,941.69 -39.4033546,-7.3779359,944.44 -39.4033623,-7.3779407,943.72 -39.4033623,-7.3779473,943.66 -39.4033661,-7.3779559,943.70 -39.4033661,-7.3779421,943.75 -39.4033737,-7.3779373,943.78 -39.4033813,-7.3779368,943.81 -39.4033852,-7.3779545,943.83 -39.4033928,-7.3779521,943.89 -39.4033890,-7.3779492,943.94 </coordinates>
</LineString>
</MultiGeometry>
</Placemark>
<Folder>
<name>waypoints</name>
<Placemark>
<name>
Sat Jan 25 13:13:37 2014 S=0.87 Km/hr
</name>
<styleUrl>
#styleMap_TLP_Start
</styleUrl>
<Point>
<coordinates>
-39.4025116,-7.3670092,163.54
</coordinates>
</Point>
</Placemark>
<Placemark>
<name>
Sat Jan 25 13:13:47 2014 S=1.12 Km/hr
</name>
<styleUrl>
#styleMap_TLP_Normal
</styleUrl>
<Point>
<coordinates>
-39.4024925,-7.3670139,163.51
</coordinates>
</Point>
</Placemark>
<Placemark>
<name>
Sat Jan 25 13:13:57 2014 S=1.25 Km/hr
</name>
<styleUrl>
#styleMap_TLP_Normal
</styleUrl>
<Point>
<coordinates>
-39.4024811,-7.3669949,163.45
</coordinates>
</Point>
</Placemark>
<Placemark>
<name>
Sat Jan 25 13:14:07 2014 S=0.68 Km/hr
</name>
<styleUrl>
#styleMap_TLP_Normal
</styleUrl>
<Point>
<coordinates>
-39.4024582,-7.3670163,163.44
</coordinates>
</Point>
</Placemark>
<Placemark>
<name>
Sat Jan 25 13:14:17 2014 S=0.11 Km/hr
</name>
<styleUrl>
#styleMap_TLP_Normal
</styleUrl>
<Point>
<coordinates>
-39.4024658,-7.3669977,161.07
</coordinates>
</Point>
</Placemark>
<Placemark>
<name>
Sat Jan 25 13:14:27 2014 S=1.05 Km/hr
</name>
<styleUrl>
#styleMap_TLP_Normal
</styleUrl>
<Point>
<coordinates>
-39.4024620,-7.3669953,160.93
</coordinates>
</Point>
</Placemark>
<Placemark>
<name>
Sat Jan 25 13:14:37 2014 S=0.71 Km/hr
</name>
<styleUrl>
#styleMap_TLP_Normal
</styleUrl>
<Point>
<coordinates>
-39.4024506,-7.3670087,160.01
</coordinates>
</Point>
</Placemark>
<Placemark>
<name>
Sat Jan 25 13:14:47 2014 S=1.33 Km/hr
</name>
<styleUrl>
#styleMap_TLP_Normal
</styleUrl>
<Point>
<coordinates>
-39.4024544,-7.3670254,159.00
</coordinates>
</Point>
</Placemark>
<Placemark>
<name>
Sat Jan 25 13:14:57 2014 S=1.06 Km/hr
</name>
<styleUrl>
#styleMap_TLP_Normal
</styleUrl>
<Point>
<coordinates>
-39.4024963,-7.3670239,151.98
</coordinates>
</Point>
</Placemark>
<Placemark>
<name>
Sat Jan 25 13:15:07 2014 S=1.47 Km/hr
</name>
<styleUrl>
#styleMap_TLP_Normal
</styleUrl>
<Point>
<coordinates>
-39.4025116,-7.3670478,149.18
</coordinates>
</Point>
</Placemark>
<Placemark>
<name>
Sat Jan 25 13:15:17 2014 S=1.29 Km/hr
</name>
<styleUrl>
#styleMap_TLP_Normal
</styleUrl>
<Point>
<coordinates>
-39.4024925,-7.3671470,142.81
</coordinates>
</Point>
</Placemark>
<Placemark>
<name>
Sat Jan 25 13:15:27 2014 S=0.28 Km/hr
</name>
<styleUrl>
#styleMap_TLP_Normal
</styleUrl>
<Point>
<coordinates>
-39.4024773,-7.3671975,139.75
</coordinates>
</Point>
</Placemark>
<Placemark>
<name>
Sat Jan 25 13:15:37 2014 S=0.32 Km/hr
</name>
<styleUrl>
#styleMap_TLP_Normal
</styleUrl>
<Point>
<coordinates>
-39.4024696,-7.3672009,139.59
</coordinates>
</Point>
</Placemark>
<Placemark>
<name>
Sat Jan 25 13:15:47 2014 S=0.64 Km/hr
</name>
<styleUrl>
#styleMap_TLP_Normal
</styleUrl>
<Point>
<coordinates>
-39.4024658,-7.3671999,139.43
</coordinates>
</Point>
</Placemark>
<Placemark>
<name>
Sat Jan 25 13:15:57 2014 S=0.58 Km/hr
</name>
<styleUrl>
#styleMap_TLP_Normal
</styleUrl>
<Point>
<coordinates>
-39.4024658,-7.3672013,139.27
</coordinates>
</Point>
</Placemark>
<Placemark>
<name>
Sat Jan 25 13:16:07 2014 S=0.12 Km/hr
</name>
<styleUrl>
#styleMap_TLP_Normal
</styleUrl>
<Point>
<coordinates>
-39.4024734,-7.3671989,139.12
</coordinates>
</Point>
</Placemark>
<Placemark>
<name>
Sat Jan 25 13:16:17 2014 S=1.33 Km/hr
</name>
<styleUrl>
#styleMap_TLP_Normal
</styleUrl>
<Point>
<coordinates>
-39.4024849,-7.3671961,139.00
</coordinates>
</Point>
</Placemark>
<Placemark>
<name>
Sat Jan 25 13:16:27 2014 S=0.21 Km/hr
</name>
<styleUrl>
#styleMap_TLP_Normal
</styleUrl>
<Point>
<coordinates>
-39.4023590,-7.3651600,148.69
</coordinates>
</Point>
</Placemark>
<Placemark>
<name>
Sat Jan 25 13:16:37 2014 S=0.22 Km/hr
</name>
<styleUrl>
#styleMap_TLP_Normal
</styleUrl>
<Point>
<coordinates>
-39.4022827,-7.3650951,150.16
</coordinates>
</Point>
</Placemark>
<Placemark>
<name>
Sat Jan 25 13:16:47 2014 S=1.81 Km/hr
</name>
<styleUrl>
#styleMap_TLP_Normal
</styleUrl>
<Point>
<coordinates>
-39.4023056,-7.3650875,150.22
</coordinates>
</Point>
</Placemark>
<Placemark>
<name>
Sat Jan 25 13:16:57 2014 S=0.68 Km/hr
</name>
<styleUrl>
#styleMap_TLP_Normal
</styleUrl>
<Point>
<coordinates>
-39.4021454,-7.3650236,156.28
</coordinates>
</Point>
</Placemark>
<Placemark>
<name>
Sat Jan 25 13:17:07 2014 S=1.77 Km/hr
</name>
<styleUrl>
#styleMap_TLP_Normal
</styleUrl>
<Point>
<coordinates>
-39.4019394,-7.3649869,157.19
</coordinates>
</Point>
</Placemark>
<Placemark>
<name>
Sat Jan 25 13:17:17 2014 S=0.25 Km/hr
</name>
<styleUrl>
#styleMap_TLP_Normal
</styleUrl>
<Point>
<coordinates>
-39.4017334,-7.3648434,161.81
</coordinates>
</Point>
</Placemark>
<Placemark>
<name>
Sat Jan 25 13:17:27 2014 S=0.46 Km/hr
</name>
<styleUrl>
#styleMap_TLP_Normal
</styleUrl>
<Point>
<coordinates>
-39.4017220,-7.3648543,162.27
</coordinates>
</Point>
</Placemark>
<Placemark>
<name>
Sat Jan 25 13:17:37 2014 S=1.74 Km/hr
</name>
<styleUrl>
#styleMap_TLP_Normal
</styleUrl>
<Point>
<coordinates>
-39.4017067,-7.3648615,162.76
</coordinates>
</Point>
</Placemark>
<Placemark>
<name>
Sat Jan 25 13:17:47 2014 S=0.63 Km/hr
</name>
<styleUrl>
#styleMap_TLP_Normal
</styleUrl>
<Point>
<coordinates>
-39.4015083,-7.3646326,179.09
</coordinates>
</Point>
</Placemark>
<Placemark>
<name>
Sat Jan 25 13:17:57 2014 S=0.79 Km/hr
</name>
<styleUrl>
#styleMap_TLP_Normal
</styleUrl>
<Point>
<coordinates>
-39.4014969,-7.3646407,179.52
</coordinates>
</Point>
</Placemark>
<Placemark>
<name>
Sat Jan 25 13:18:07 2014 S=0.30 Km/hr
</name>
<styleUrl>
#styleMap_TLP_Normal
</styleUrl>
<Point>
<coordinates>
-39.4014244,-7.3647022,184.39
</coordinates>
</Point>
</Placemark>
<Placemark>
<name>
Sat Jan 25 13:18:17 2014 S=1.11 Km/hr
</name>
<styleUrl>
#styleMap_TLP_Normal
</styleUrl>
<Point>
<coordinates>
-39.4014282,-7.3647075,185.11
</coordinates>
</Point>
</Placemark>
<Placemark>
<name>
Sat Jan 25 13:18:27 2014 S=0.33 Km/hr
</name>
<styleUrl>
#styleMap_TLP_Normal
</styleUrl>
<Point>
<coordinates>
-39.4014053,-7.3646774,190.39
</coordinates>
</Point>
</Placemark>
<Placemark>
<name>
Sat Jan 25 13:18:37 2014 S=0.24 Km/hr
</name>
<styleUrl>
#styleMap_TLP_Normal
</styleUrl>
<Point>
<coordinates>
-39.4013977,-7.3646789,190.74
</coordinates>
</Point>
</Placemark>
<Placemark>
<name>
Sat Jan 25 13:18:47 2014 S=0.28 Km/hr
</name>
<styleUrl>
#styleMap_TLP_Normal
</styleUrl>
<Point>
<coordinates>
-39.4011803,-7.3645611,204.61
</coordinates>
</Point>
</Placemark>
<Placemark>
<name>
Sat Jan 25 13:18:57 2014 S=0.27 Km/hr
</name>
<styleUrl>
#styleMap_TLP_Normal
</styleUrl>
<Point>
<coordinates>
-39.4011459,-7.3645611,208.20
</coordinates>
</Point>
</Placemark>
<Placemark>
<name>
Sat Jan 25 13:19:07 2014 S=0.20 Km/hr
</name>
<styleUrl>
#styleMap_TLP_Normal
</styleUrl>
<Point>
<coordinates>
-39.4011497,-7.3645611,208.54
</coordinates>
</Point>
</Placemark>
<Placemark>
<name>
Sat Jan 25 13:19:17 2014 S=0.34 Km/hr
</name>
<styleUrl>
#styleMap_TLP_Normal
</styleUrl>
<Point>
<coordinates>
-39.4011459,-7.3645620,208.87
</coordinates>
</Point>
</Placemark>
<Placemark>
<name>
Sat Jan 25 13:19:27 2014 S=1.15 Km/hr
</name>
<styleUrl>
#styleMap_TLP_Normal
</styleUrl>
<Point>
<coordinates>
-39.4011459,-7.3645692,209.07
</coordinates>
</Point>
</Placemark>
<Placemark>
<name>
Sat Jan 25 13:19:37 2014 S=0.42 Km/hr
</name>
<styleUrl>
#styleMap_TLP_Normal
</styleUrl>
<Point>
<coordinates>
-39.4011841,-7.3645349,216.22
</coordinates>
</Point>
</Placemark>
<Placemark>
<name>
Sat Jan 25 13:19:47 2014 S=0.04 Km/hr
</name>
<styleUrl>
#styleMap_TLP_Normal
</styleUrl>
<Point>
<coordinates>
-39.4011726,-7.3645353,216.48
</coordinates>
</Point>
</Placemark>
<Placemark>
<name>
Sat Jan 25 13:19:57 2014 S=0.55 Km/hr
</name>
<styleUrl>
#styleMap_TLP_Normal
</styleUrl>
<Point>
<coordinates>
-39.4011879,-7.3645391,216.77
</coordinates>
</Point>
</Placemark>
<Placemark>
<name>
Sat Jan 25 13:20:07 2014 S=0.21 Km/hr
</name>
<styleUrl>
#styleMap_TLP_Normal
</styleUrl>
<Point>
<coordinates>
-39.4011345,-7.3645234,221.41
</coordinates>
</Point>
</Placemark>
<Placemark>
<name>
Sat Jan 25 13:20:17 2014 S=0.33 Km/hr
</name>
<styleUrl>
#styleMap_TLP_Normal
</styleUrl>
<Point>
<coordinates>
-39.4011002,-7.3645501,225.01
</coordinates>
</Point>
</Placemark>
<Placemark>
<name>
Sat Jan 25 13:20:27 2014 S=0.94 Km/hr
</name>
<styleUrl>
#styleMap_TLP_Normal
</styleUrl>
<Point>
<coordinates>
-39.4010735,-7.3645849,277.43
</coordinates>
</Point>
</Placemark>
<Placemark>
<name>
Sat Jan 25 13:20:37 2014 S=1.24 Km/hr
</name>
<styleUrl>
#styleMap_TLP_Normal
</styleUrl>
<Point>
<coordinates>
-39.4010353,-7.3645358,313.44
</coordinates>
</Point>
</Placemark>
<Placemark>
<name>
Sat Jan 25 13:20:47 2014 S=0.40 Km/hr
</name>
<styleUrl>
#styleMap_TLP_Normal
</styleUrl>
<Point>
<coordinates>
-39.4010086,-7.3645411,330.23
</coordinates>
</Point>
</Placemark>
<Placemark>
<name>
Sat Jan 25 13:20:57 2014 S=0.17 Km/hr
</name>
<styleUrl>
#styleMap_TLP_Normal
</styleUrl>
<Point>
<coordinates>
-39.4009590,-7.3644996,382.43
</coordinates>
</Point>
</Placemark>
<Placemark>
<name>
Sat Jan 25 13:21:07 2014 S=0.24 Km/hr
</name>
<styleUrl>
#styleMap_TLP_Normal
</styleUrl>
<Point>
<coordinates>
-39.4009590,-7.3645039,383.95
</coordinates>
</Point>
</Placemark>
<Placemark>
<name>
Sat Jan 25 13:21:17 2014 S=0.77 Km/hr
</name>
<styleUrl>
#styleMap_TLP_Normal
</styleUrl>
<Point>
<coordinates>
-39.4008102,-7.3645248,429.53
</coordinates>
</Point>
</Placemark>
<Placemark>
<name>
Sat Jan 25 13:21:27 2014 S=0.22 Km/hr
</name>
<styleUrl>
#styleMap_TLP_Normal
</styleUrl>
<Point>
<coordinates>
-39.4008484,-7.3644786,457.94
</coordinates>
</Point>
</Placemark>
<Placemark>
<name>
Sat Jan 25 13:21:37 2014 S=0.12 Km/hr
</name>
<styleUrl>
#styleMap_TLP_Normal
</styleUrl>
<Point>
<coordinates>
-39.4008522,-7.3644781,458.38
</coordinates>
</Point>
</Placemark>
<Placemark>
<name>
Sat Jan 25 13:21:47 2014 S=2.30 Km/hr
</name>
<styleUrl>
#styleMap_TLP_Normal
</styleUrl>
<Point>
<coordinates>
-39.4010124,-7.3645391,473.96
</coordinates>
</Point>
</Placemark>
<Placemark>
<name>
Sat Jan 25 13:21:57 2014 S=1.60 Km/hr
</name>
<styleUrl>
#styleMap_TLP_Normal
</styleUrl>
<Point>
<coordinates>
-39.4009323,-7.3644247,507.37
</coordinates>
</Point>
</Placemark>
<Placemark>
<name>
Sat Jan 25 13:22:07 2014 S=1.79 Km/hr
</name>
<styleUrl>
#styleMap_TLP_Normal
</styleUrl>
<Point>
<coordinates>
-39.4009056,-7.3644156,535.50
</coordinates>
</Point>
</Placemark>
<Placemark>
<name>
Sat Jan 25 13:22:17 2014 S=2.51 Km/hr
</name>
<styleUrl>
#styleMap_TLP_Normal
</styleUrl>
<Point>
<coordinates>
-39.4009323,-7.3644238,563.05
</coordinates>
</Point>
</Placemark>
<Placemark>
<name>
Sat Jan 25 13:22:27 2014 S=2.68 Km/hr
</name>
<styleUrl>
#styleMap_TLP_Normal
</styleUrl>
<Point>
<coordinates>
-39.4010048,-7.3644495,585.81
</coordinates>
</Point>
</Placemark>
<Placemark>
<name>
Sat Jan 25 13:22:37 2014 S=2.62 Km/hr
</name>
<styleUrl>
#styleMap_TLP_Normal
</styleUrl>
<Point>
<coordinates>
-39.4010582,-7.3644342,603.30
</coordinates>
</Point>
</Placemark>
<Placemark>
<name>
Sat Jan 25 13:22:47 2014 S=2.21 Km/hr
</name>
<styleUrl>
#styleMap_TLP_Normal
</styleUrl>
<Point>
<coordinates>
-39.4010849,-7.3644753,620.38
</coordinates>
</Point>
</Placemark>
<Placemark>
<name>
Sat Jan 25 13:22:57 2014 S=2.26 Km/hr
</name>
<styleUrl>
#styleMap_TLP_Normal
</styleUrl>
<Point>
<coordinates>
-39.4011459,-7.3645148,640.17
</coordinates>
</Point>
</Placemark>
<Placemark>
<name>
Sat Jan 25 13:23:07 2014 S=2.76 Km/hr
</name>
<styleUrl>
#styleMap_TLP_Normal
</styleUrl>
<Point>
<coordinates>
-39.4011955,-7.3645186,654.58
</coordinates>
</Point>
</Placemark>
<Placemark>
<name>
Sat Jan 25 13:23:17 2014 S=4.19 Km/hr
</name>
<styleUrl>
#styleMap_TLP_Normal
</styleUrl>
<Point>
<coordinates>
-39.4012871,-7.3645272,669.56
</coordinates>
</Point>
</Placemark>
<Placemark>
<name>
Sat Jan 25 13:23:27 2014 S=3.52 Km/hr
</name>
<styleUrl>
#styleMap_TLP_Normal
</styleUrl>
<Point>
<coordinates>
-39.4013824,-7.3644977,682.11
</coordinates>
</Point>
</Placemark>
<Placemark>
<name>
Sat Jan 25 13:23:37 2014 S=2.17 Km/hr
</name>
<styleUrl>
#styleMap_TLP_Normal
</styleUrl>
<Point>
<coordinates>
-39.4014359,-7.3644395,690.34
</coordinates>
</Point>
</Placemark>
<Placemark>
<name>
Sat Jan 25 13:23:47 2014 S=0.52 Km/hr
</name>
<styleUrl>
#styleMap_TLP_Normal
</styleUrl>
<Point>
<coordinates>
-39.4014893,-7.3644195,697.41
</coordinates>
</Point>
</Placemark>
<Placemark>
<name>
Sat Jan 25 13:23:57 2014 S=2.95 Km/hr
</name>
<styleUrl>
#styleMap_TLP_Normal
</styleUrl>
<Point>
<coordinates>
-39.4015160,-7.3644772,702.70
</coordinates>
</Point>
</Placemark>
<Placemark>
<name>
Sat Jan 25 13:24:07 2014 S=2.97 Km/hr
</name>
<styleUrl>
#styleMap_TLP_Normal
</styleUrl>
<Point>
<coordinates>
-39.4015312,-7.3645501,709.13
</coordinates>
</Point>
</Placemark>
<Placemark>
<name>
Sat Jan 25 13:24:17 2014 S=3.17 Km/hr
</name>
<styleUrl>
#styleMap_TLP_Normal
</styleUrl>
<Point>
<coordinates>
-39.4015350,-7.3646498,711.77
</coordinates>
</Point>
</Placemark>
<Placemark>
<name>
Sat Jan 25 13:24:27 2014 S=3.40 Km/hr
</name>
<styleUrl>
#styleMap_TLP_Normal
</styleUrl>
<Point>
<coordinates>
-39.4015160,-7.3647385,715.08
</coordinates>
</Point>
</Placemark>
<Placemark>
<name>
Sat Jan 25 13:24:37 2014 S=2.52 Km/hr
</name>
<styleUrl>
#styleMap_TLP_Normal
</styleUrl>
<Point>
<coordinates>
-39.4014664,-7.3648148,716.92
</coordinates>
</Point>
</Placemark>
<Placemark>
<name>
Sat Jan 25 13:24:47 2014 S=4.20 Km/hr
</name>
<styleUrl>
#styleMap_TLP_Normal
</styleUrl>
<Point>
<coordinates>
-39.4013863,-7.3649158,721.56
</coordinates>
</Point>
</Placemark>
<Placemark>
<name>
Sat Jan 25 13:24:57 2014 S=2.69 Km/hr
</name>
<styleUrl>
#styleMap_TLP_Normal
</styleUrl>
<Point>
<coordinates>
-39.4013329,-7.3649955,727.50
</coordinates>
</Point>
</Placemark>
<Placemark>
<name>
Sat Jan 25 13:25:07 2014 S=4.54 Km/hr
</name>
<styleUrl>
#styleMap_TLP_Normal
</styleUrl>
<Point>
<coordinates>
-39.4012985,-7.3650951,728.94
</coordinates>
</Point>
</Placemark>
<Placemark>
<name>
Sat Jan 25 13:25:17 2014 S=3.26 Km/hr
</name>
<styleUrl>
#styleMap_TLP_Normal
</styleUrl>
<Point>
<coordinates>
-39.4012947,-7.3651938,732.33
</coordinates>
</Point>
</Placemark>
<Placemark>
<name>
Sat Jan 25 13:25:27 2014 S=4.07 Km/hr
</name>
<styleUrl>
#styleMap_TLP_Normal
</styleUrl>
<Point>
<coordinates>
-39.4013176,-7.3652897,732.67
</coordinates>
</Point>
</Placemark>
<Placemark>
<name>
Sat Jan 25 13:25:37 2014 S=2.79 Km/hr
</name>
<styleUrl>
#styleMap_TLP_Normal
</styleUrl>
<Point>
<coordinates>
-39.4013290,-7.3653717,734.50
</coordinates>
</Point>
</Placemark>
<Placemark>
<name>
Sat Jan 25 13:25:47 2014 S=3.15 Km/hr
</name>
<styleUrl>
#styleMap_TLP_Normal
</styleUrl>
<Point>
<coordinates>
-39.4013367,-7.3654838,735.58
</coordinates>
</Point>
</Placemark>
<Placemark>
<name>
Sat Jan 25 13:25:57 2014 S=2.38 Km/hr
</name>
<styleUrl>
#styleMap_TLP_Normal
</styleUrl>
<Point>
<coordinates>
-39.4013634,-7.3655620,737.06
</coordinates>
</Point>
</Placemark>
<Placemark>
<name>
Sat Jan 25 13:26:07 2014 S=3.48 Km/hr
</name>
<styleUrl>
#styleMap_TLP_Normal
</styleUrl>
<Point>
<coordinates>
-39.4014206,-7.3656325,737.56
</coordinates>
</Point>
</Placemark>
<Placemark>
<name>
Sat Jan 25 13:26:17 2014 S=2.81 Km/hr
</name>
<styleUrl>
#styleMap_TLP_Normal
</styleUrl>
<Point>
<coordinates>
-39.4014549,-7.3657174,739.39
</coordinates>
</Point>
</Placemark>
<Placemark>
<name>
Sat Jan 25 13:26:27 2014 S=2.93 Km/hr
</name>
<styleUrl>
#styleMap_TLP_Normal
</styleUrl>
<Point>
<coordinates>
-39.4014626,-7.3658404,741.13
</coordinates>
</Point>
</Placemark>
<Placemark>
<name>
Sat Jan 25 13:26:37 2014 S=2.49 Km/hr
</name>
<styleUrl>
#styleMap_TLP_Normal
</styleUrl>
<Point>
<coordinates>
-39.4014359,-7.3659096,742.59
</coordinates>
</Point>
</Placemark>
<Placemark>
<name>
Sat Jan 25 13:26:47 2014 S=3.28 Km/hr
</name>
<styleUrl>
#styleMap_TLP_Normal
</styleUrl>
<Point>
<coordinates>
-39.4014359,-7.3659921,745.13
</coordinates>
</Point>
</Placemark>
<Placemark>
<name>
Sat Jan 25 13:26:57 2014 S=3.76 Km/hr
</name>
<styleUrl>
#styleMap_TLP_Normal
</styleUrl>
<Point>
<coordinates>
-39.4014015,-7.3660846,746.25
</coordinates>
</Point>
</Placemark>
<Placemark>
<name>
Sat Jan 25 13:27:07 2014 S=3.72 Km/hr
</name>
<styleUrl>
#styleMap_TLP_Normal
</styleUrl>
<Point>
<coordinates>
-39.4013824,-7.3661833,746.31
</coordinates>
</Point>
</Placemark>
<Placemark>
<name>
Sat Jan 25 13:27:17 2014 S=2.06 Km/hr
</name>
<styleUrl>
#styleMap_TLP_Normal
</styleUrl>
<Point>
<coordinates>
-39.4013977,-7.3662572,747.11
</coordinates>
</Point>
</Placemark>
<Placemark>
<name>
Sat Jan 25 13:27:27 2014 S=2.56 Km/hr
</name>
<styleUrl>
#styleMap_TLP_Normal
</styleUrl>
<Point>
<coordinates>
-39.4014702,-7.3663063,746.75
</coordinates>
</Point>
</Placemark>
<Placemark>
<name>
Sat Jan 25 13:27:37 2014 S=2.03 Km/hr
</name>
<styleUrl>
#styleMap_TLP_Normal
</styleUrl>
<Point>
<coordinates>
-39.4015503,-7.3663197,746.73
</coordinates>
</Point>
</Placemark>
<Placemark>
<name>
Sat Jan 25 13:27:47 2014 S=2.95 Km/hr
</name>
<styleUrl>
#styleMap_TLP_Normal
</styleUrl>
<Point>
<coordinates>
-39.4016342,-7.3663907,746.80
</coordinates>
</Point>
</Placemark>
<Placemark>
<name>
Sat Jan 25 13:27:57 2014 S=2.78 Km/hr
</name>
<styleUrl>
#styleMap_TLP_Normal
</styleUrl>
<Point>
<coordinates>
-39.4017410,-7.3664451,746.58
</coordinates>
</Point>
</Placemark>
<Placemark>
<name>
Sat Jan 25 13:28:07 2014 S=3.20 Km/hr
</name>
<styleUrl>
#styleMap_TLP_Normal
</styleUrl>
<Point>
<coordinates>
-39.4018478,-7.3665094,746.28
</coordinates>
</Point>
</Placemark>
<Placemark>
<name>
Sat Jan 25 13:28:17 2014 S=2.39 Km/hr
</name>
<styleUrl>
#styleMap_TLP_Normal
</styleUrl>
<Point>
<coordinates>
-39.4019318,-7.3665905,748.28
</coordinates>
</Point>
</Placemark>
<Placemark>
<name>
Sat Jan 25 13:28:27 2014 S=2.68 Km/hr
</name>
<styleUrl>
#styleMap_TLP_Normal
</styleUrl>
<Point>
<coordinates>
-39.4020042,-7.3666506,748.66
</coordinates>
</Point>
</Placemark>
<Placemark>
<name>
Sat Jan 25 13:28:37 2014 S=2.65 Km/hr
</name>
<styleUrl>
#styleMap_TLP_Normal
</styleUrl>
<Point>
<coordinates>
-39.4020500,-7.3667326,750.48
</coordinates>
</Point>
</Placemark>
<Placemark>
<name>
Sat Jan 25 13:28:47 2014 S=1.75 Km/hr
</name>
<styleUrl>
#styleMap_TLP_Normal
</styleUrl>
<Point>
<coordinates>
-39.4020882,-7.3668523,751.95
</coordinates>
</Point>
</Placemark>
<Placemark>
<name>
Sat Jan 25 13:28:57 2014 S=1.14 Km/hr
</name>
<styleUrl>
#styleMap_TLP_Normal
</styleUrl>
<Point>
<coordinates>
-39.4020996,-7.3668780,751.61
</coordinates>
</Point>
</Placemark>
<Placemark>
<name>
Sat Jan 25 13:29:07 2014 S=1.90 Km/hr
</name>
<styleUrl>
#styleMap_TLP_Normal
</styleUrl>
<Point>
<coordinates>
-39.4021606,-7.3669081,751.63
</coordinates>
</Point>
</Placemark>
<Placemark>
<name>
Sat Jan 25 13:29:17 2014 S=3.11 Km/hr
</name>
<styleUrl>
#styleMap_TLP_Normal
</styleUrl>
<Point>
<coordinates>
-39.4022331,-7.3670235,752.59
</coordinates>
</Point>
</Placemark>
<Placemark>
<name>
Sat Jan 25 13:29:27 2014 S=1.44 Km/hr
</name>
<styleUrl>
#styleMap_TLP_Normal
</styleUrl>
<Point>
<coordinates>
-39.4022675,-7.3670530,752.67
</coordinates>
</Point>
</Placemark>
<Placemark>
<name>
Sat Jan 25 13:29:37 2014 S=1.30 Km/hr
</name>
<styleUrl>
#styleMap_TLP_Normal
</styleUrl>
<Point>
<coordinates>
-39.4022865,-7.3671069,752.59
</coordinates>
</Point>
</Placemark>
<Placemark>
<name>
Sat Jan 25 13:29:47 2014 S=1.58 Km/hr
</name>
<styleUrl>
#styleMap_TLP_Normal
</styleUrl>
<Point>
<coordinates>
-39.4023552,-7.3671441,752.56
</coordinates>
</Point>
</Placemark>
<Placemark>
<name>
Sat Jan 25 13:29:57 2014 S=1.69 Km/hr
</name>
<styleUrl>
#styleMap_TLP_Normal
</styleUrl>
<Point>
<coordinates>
-39.4024391,-7.3671608,752.47
</coordinates>
</Point>
</Placemark>
<Placemark>
<name>
Sat Jan 25 13:30:07 2014 S=2.02 Km/hr
</name>
<styleUrl>
#styleMap_TLP_Normal
</styleUrl>
<Point>
<coordinates>
-39.4025269,-7.3671875,752.61
</coordinates>
</Point>
</Placemark>
<Placemark>
<name>
Sat Jan 25 13:30:17 2014 S=1.65 Km/hr
</name>
<styleUrl>
#styleMap_TLP_Normal
</styleUrl>
<Point>
<coordinates>
-39.4026222,-7.3671904,752.50
</coordinates>
</Point>
</Placemark>
<Placemark>
<name>
Sat Jan 25 13:30:27 2014 S=3.16 Km/hr
</name>
<styleUrl>
#styleMap_TLP_Normal
</styleUrl>
<Point>
<coordinates>
-39.4027138,-7.3672915,752.55
</coordinates>
</Point>
</Placemark>
<Placemark>
<name>
Sat Jan 25 13:30:37 2014 S=1.37 Km/hr
</name>
<styleUrl>
#styleMap_TLP_Normal
</styleUrl>
<Point>
<coordinates>
-39.4027519,-7.3673692,753.17
</coordinates>
</Point>
</Placemark>
<Placemark>
<name>
Sat Jan 25 13:30:47 2014 S=2.78 Km/hr
</name>
<styleUrl>
#styleMap_TLP_Normal
</styleUrl>
<Point>
<coordinates>
-39.4028320,-7.3674207,754.41
</coordinates>
</Point>
</Placemark>
<Placemark>
<name>
Sat Jan 25 13:30:57 2014 S=2.87 Km/hr
</name>
<styleUrl>
#styleMap_TLP_Normal
</styleUrl>
<Point>
<coordinates>
-39.4029083,-7.3674302,754.89
</coordinates>
</Point>
</Placemark>
<Placemark>
<name>
Sat Jan 25 13:31:07 2014 S=2.45 Km/hr
</name>
<styleUrl>
#styleMap_TLP_Normal
</styleUrl>
<Point>
<coordinates>
-39.4029808,-7.3674440,755.42
</coordinates>
</Point>
</Placemark>
<Placemark>
<name>
Sat Jan 25 13:31:17 2014 S=2.42 Km/hr
</name>
<styleUrl>
#styleMap_TLP_Normal
</styleUrl>
<Point>
<coordinates>
-39.4030685,-7.3674841,755.58
</coordinates>
</Point>
</Placemark>
<Placemark>
<name>
Sat Jan 25 13:31:27 2014 S=4.06 Km/hr
</name>
<styleUrl>
#styleMap_TLP_Normal
</styleUrl>
<Point>
<coordinates>
-39.4031601,-7.3675361,756.47
</coordinates>
</Point>
</Placemark>
<Placemark>
<name>
Sat Jan 25 13:31:37 2014 S=4.40 Km/hr
</name>
<styleUrl>
#styleMap_TLP_Normal
</styleUrl>
<Point>
<coordinates>
-39.4032631,-7.3675427,757.70
</coordinates>
</Point>
</Placemark>
<Placemark>
<name>
Sat Jan 25 13:31:47 2014 S=2.96 Km/hr
</name>
<styleUrl>
#styleMap_TLP_Normal
</styleUrl>
<Point>
<coordinates>
-39.4033470,-7.3675666,759.02
</coordinates>
</Point>
</Placemark>
<Placemark>
<name>
Sat Jan 25 13:31:57 2014 S=3.28 Km/hr
</name>
<styleUrl>
#styleMap_TLP_Normal
</styleUrl>
<Point>
<coordinates>
-39.4034424,-7.3675995,759.91
</coordinates>
</Point>
</Placemark>
<Placemark>
<name>
Sat Jan 25 13:32:07 2014 S=3.09 Km/hr
</name>
<styleUrl>
#styleMap_TLP_Normal
</styleUrl>
<Point>
<coordinates>
-39.4035416,-7.3676357,761.02
</coordinates>
</Point>
</Placemark>
<Placemark>
<name>
Sat Jan 25 13:32:17 2014 S=4.28 Km/hr
</name>
<styleUrl>
#styleMap_TLP_Normal
</styleUrl>
<Point>
<coordinates>
-39.4036102,-7.3676529,762.41
</coordinates>
</Point>
</Placemark>
<Placemark>
<name>
Sat Jan 25 13:32:27 2014 S=3.92 Km/hr
</name>
<styleUrl>
#styleMap_TLP_Normal
</styleUrl>
<Point>
<coordinates>
-39.4037170,-7.3676605,764.23
</coordinates>
</Point>
</Placemark>
<Placemark>
<name>
Sat Jan 25 13:32:37 2014 S=2.68 Km/hr
</name>
<styleUrl>
#styleMap_TLP_Normal
</styleUrl>
<Point>
<coordinates>
-39.4038010,-7.3676782,763.28
</coordinates>
</Point>
</Placemark>
<Placemark>
<name>
Sat Jan 25 13:32:47 2014 S=3.68 Km/hr
</name>
<styleUrl>
#styleMap_TLP_Normal
</styleUrl>
<Point>
<coordinates>
-39.4038773,-7.3677144,765.58
</coordinates>
</Point>
</Placemark>
<Placemark>
<name>
Sat Jan 25 13:32:57 2014 S=3.55 Km/hr
</name>
<styleUrl>
#styleMap_TLP_Normal
</styleUrl>
<Point>
<coordinates>
-39.4039688,-7.3677831,766.86
</coordinates>
</Point>
</Placemark>
<Placemark>
<name>
Sat Jan 25 13:33:07 2014 S=3.22 Km/hr
</name>
<styleUrl>
#styleMap_TLP_Normal
</styleUrl>
<Point>
<coordinates>
-39.4040489,-7.3678265,766.50
</coordinates>
</Point>
</Placemark>
<Placemark>
<name>
Sat Jan 25 13:33:17 2014 S=4.56 Km/hr
</name>
<styleUrl>
#styleMap_TLP_Normal
</styleUrl>
<Point>
<coordinates>
-39.4041290,-7.3678780,766.67
</coordinates>
</Point>
</Placemark>
<Placemark>
<name>
Sat Jan 25 13:33:27 2014 S=4.57 Km/hr
</name>
<styleUrl>
#styleMap_TLP_Normal
</styleUrl>
<Point>
<coordinates>
-39.4042320,-7.3679161,765.72
</coordinates>
</Point>
</Placemark>
<Placemark>
<name>
Sat Jan 25 13:33:37 2014 S=4.12 Km/hr
</name>
<styleUrl>
#styleMap_TLP_Normal
</styleUrl>
<Point>
<coordinates>
-39.4043198,-7.3679252,768.44
</coordinates>
</Point>
</Placemark>
<Placemark>
<name>
Sat Jan 25 13:33:47 2014 S=3.23 Km/hr
</name>
<styleUrl>
#styleMap_TLP_Normal
</styleUrl>
<Point>
<coordinates>
-39.4044075,-7.3679304,769.72
</coordinates>
</Point>
</Placemark>
<Placemark>
<name>
Sat Jan 25 13:33:57 2014 S=3.28 Km/hr
</name>
<styleUrl>
#styleMap_TLP_Normal
</styleUrl>
<Point>
<coordinates>
-39.4044991,-7.3679109,769.48
</coordinates>
</Point>
</Placemark>
<Placemark>
<name>
Sat Jan 25 13:34:07 2014 S=2.74 Km/hr
</name>
<styleUrl>
#styleMap_TLP_Normal
</styleUrl>
<Point>
<coordinates>
-39.4045753,-7.3678689,767.58
</coordinates>
</Point>
</Placemark>
<Placemark>
<name>
Sat Jan 25 13:34:17 2014 S=2.11 Km/hr
</name>
<styleUrl>
#styleMap_TLP_Normal
</styleUrl>
<Point>
<coordinates>
-39.4046402,-7.3678956,767.88
</coordinates>
</Point>
</Placemark>
<Placemark>
<name>
Sat Jan 25 13:34:27 2014 S=2.41 Km/hr
</name>
<styleUrl>
#styleMap_TLP_Normal
</styleUrl>
<Point>
<coordinates>
-39.4046745,-7.3679757,770.08
</coordinates>
</Point>
</Placemark>
<Placemark>
<name>
Sat Jan 25 13:34:37 2014 S=2.19 Km/hr
</name>
<styleUrl>
#styleMap_TLP_Normal
</styleUrl>
<Point>
<coordinates>
-39.4047012,-7.3680782,771.52
</coordinates>
</Point>
</Placemark>
<Placemark>
<name>
Sat Jan 25 13:34:47 2014 S=3.33 Km/hr
</name>
<styleUrl>
#styleMap_TLP_Normal
</styleUrl>
<Point>
<coordinates>
-39.4046860,-7.3681974,774.80
</coordinates>
</Point>
</Placemark>
<Placemark>
<name>
Sat Jan 25 13:34:57 2014 S=2.36 Km/hr
</name>
<styleUrl>
#styleMap_TLP_Normal
</styleUrl>
<Point>
<coordinates>
-39.4046898,-7.3682785,775.61
</coordinates>
</Point>
</Placemark>
<Placemark>
<name>
Sat Jan 25 13:35:07 2014 S=2.31 Km/hr
</name>
<styleUrl>
#styleMap_TLP_Normal
</styleUrl>
<Point>
<coordinates>
-39.4047050,-7.3683758,777.92
</coordinates>
</Point>
</Placemark>
<Placemark>
<name>
Sat Jan 25 13:35:17 2014 S=2.35 Km/hr
</name>
<styleUrl>
#styleMap_TLP_Normal
</styleUrl>
<Point>
<coordinates>
-39.4047356,-7.3684435,778.92
</coordinates>
</Point>
</Placemark>
<Placemark>
<name>
Sat Jan 25 13:35:27 2014 S=2.75 Km/hr
</name>
<styleUrl>
#styleMap_TLP_Normal
</styleUrl>
<Point>
<coordinates>
-39.4047394,-7.3685555,778.77
</coordinates>
</Point>
</Placemark>
<Placemark>
<name>
Sat Jan 25 13:35:37 2014 S=2.56 Km/hr
</name>
<styleUrl>
#styleMap_TLP_Normal
</styleUrl>
<Point>
<coordinates>
-39.4047318,-7.3686471,779.00
</coordinates>
</Point>
</Placemark>
<Placemark>
<name>
Sat Jan 25 13:35:47 2014 S=2.48 Km/hr
</name>
<styleUrl>
#styleMap_TLP_Normal
</styleUrl>
<Point>
<coordinates>
-39.4047318,-7.3687248,780.03
</coordinates>
</Point>
</Placemark>
<Placemark>
<name>
Sat Jan 25 13:35:57 2014 S=2.40 Km/hr
</name>
<styleUrl>
#styleMap_TLP_Normal
</styleUrl>
<Point>
<coordinates>
-39.4047737,-7.3687887,780.38
</coordinates>
</Point>
</Placemark>
<Placemark>
<name>
Sat Jan 25 13:36:07 2014 S=1.85 Km/hr
</name>
<styleUrl>
#styleMap_TLP_Normal
</styleUrl>
<Point>
<coordinates>
-39.4047966,-7.3688521,781.59
</coordinates>
</Point>
</Placemark>
<Placemark>
<name>
Sat Jan 25 13:36:17 2014 S=2.81 Km/hr
</name>
<styleUrl>
#styleMap_TLP_Normal
</styleUrl>
<Point>
<coordinates>
-39.4048157,-7.3689375,782.44
</coordinates>
</Point>
</Placemark>
<Placemark>
<name>
Sat Jan 25 13:36:27 2014 S=3.43 Km/hr
</name>
<styleUrl>
#styleMap_TLP_Normal
</styleUrl>
<Point>
<coordinates>
-39.4048042,-7.3690524,783.73
</coordinates>
</Point>
</Placemark>
<Placemark>
<name>
Sat Jan 25 13:36:37 2014 S=4.01 Km/hr
</name>
<styleUrl>
#styleMap_TLP_Normal
</styleUrl>
<Point>
<coordinates>
-39.4048500,-7.3691502,784.56
</coordinates>
</Point>
</Placemark>
<Placemark>
<name>
Sat Jan 25 13:36:47 2014 S=2.81 Km/hr
</name>
<styleUrl>
#styleMap_TLP_Normal
</styleUrl>
<Point>
<coordinates>
-39.4049149,-7.3692250,785.42
</coordinates>
</Point>
</Placemark>
<Placemark>
<name>
Sat Jan 25 13:36:57 2014 S=1.92 Km/hr
</name>
<styleUrl>
#styleMap_TLP_Normal
</styleUrl>
<Point>
<coordinates>
-39.4049683,-7.3692946,786.58
</coordinates>
</Point>
</Placemark>
<Placemark>
<name>
Sat Jan 25 13:37:07 2014 S=1.51 Km/hr
</name>
<styleUrl>
#styleMap_TLP_Normal
</styleUrl>
<Point>
<coordinates>
-39.4049988,-7.3693819,788.75
</coordinates>
</Point>
</Placemark>
<Placemark>
<name>
Sat Jan 25 13:37:17 2014 S=3.10 Km/hr
</name>
<styleUrl>
#styleMap_TLP_Normal
</styleUrl>
<Point>
<coordinates>
-39.4050484,-7.3694830,789.59
</coordinates>
</Point>
</Placemark>
<Placemark>
<name>
Sat Jan 25 13:37:27 2014 S=2.36 Km/hr
</name>
<styleUrl>
#styleMap_TLP_Normal
</styleUrl>
<Point>
<coordinates>
-39.4051361,-7.3695612,789.75
</coordinates>
</Point>
</Placemark>
<Placemark>
<name>
Sat Jan 25 13:37:37 2014 S=1.91 Km/hr
</name>
<styleUrl>
#styleMap_TLP_Normal
</styleUrl>
<Point>
<coordinates>
-39.4052048,-7.3696194,789.59
</coordinates>
</Point>
</Placemark>
<Placemark>
<name>
Sat Jan 25 13:37:47 2014 S=1.69 Km/hr
</name>
<styleUrl>
#styleMap_TLP_Normal
</styleUrl>
<Point>
<coordinates>
-39.4053192,-7.3696294,789.44
</coordinates>
</Point>
</Placemark>
<Placemark>
<name>
Sat Jan 25 13:37:57 2014 S=2.12 Km/hr
</name>
<styleUrl>
#styleMap_TLP_Normal
</styleUrl>
<Point>
<coordinates>
-39.4053955,-7.3696690,789.67
</coordinates>
</Point>
</Placemark>
<Placemark>
<name>
Sat Jan 25 13:38:07 2014 S=1.67 Km/hr
</name>
<styleUrl>
#styleMap_TLP_Normal
</styleUrl>
<Point>
<coordinates>
-39.4054756,-7.3696709,790.50
</coordinates>
</Point>
</Placemark>
<Placemark>
<name>
Sat Jan 25 13:38:17 2014 S=1.94 Km/hr
</name>
<styleUrl>
#styleMap_TLP_Normal
</styleUrl>
<Point>
<coordinates>
-39.4055634,-7.3696651,791.20
</coordinates>
</Point>
</Placemark>
<Placemark>
<name>
Sat Jan 25 13:38:27 2014 S=2.75 Km/hr
</name>
<styleUrl>
#styleMap_TLP_Normal
</styleUrl>
<Point>
<coordinates>
-39.4056625,-7.3696589,791.75
</coordinates>
</Point>
</Placemark>
<Placemark>
<name>
Sat Jan 25 13:38:37 2014 S=2.83 Km/hr
</name>
<styleUrl>
#styleMap_TLP_Normal
</styleUrl>
<Point>
<coordinates>
-39.4057426,-7.3696456,795.47
</coordinates>
</Point>
</Placemark>
<Placemark>
<name>
Sat Jan 25 13:38:47 2014 S=1.89 Km/hr
</name>
<styleUrl>
#styleMap_TLP_Normal
</styleUrl>
<Point>
<coordinates>
-39.4058151,-7.3696432,795.50
</coordinates>
</Point>
</Placemark>
<Placemark>
<name>
Sat Jan 25 13:38:57 2014 S=2.16 Km/hr
</name>
<styleUrl>
#styleMap_TLP_Normal
</styleUrl>
<Point>
<coordinates>
-39.4058876,-7.3696628,796.11
</coordinates>
</Point>
</Placemark>
<Placemark>
<name>
Sat Jan 25 13:39:07 2014 S=2.37 Km/hr
</name>
<styleUrl>
#styleMap_TLP_Normal
</styleUrl>
<Point>
<coordinates>
-39.4059639,-7.3696918,795.67
</coordinates>
</Point>
</Placemark>
<Placemark>
<name>
Sat Jan 25 13:39:17 2014 S=1.44 Km/hr
</name>
<styleUrl>
#styleMap_TLP_Normal
</styleUrl>
<Point>
<coordinates>
-39.4060478,-7.3697371,796.08
</coordinates>
</Point>
</Placemark>
<Placemark>
<name>
Sat Jan 25 13:39:27 2014 S=2.01 Km/hr
</name>
<styleUrl>
#styleMap_TLP_Normal
</styleUrl>
<Point>
<coordinates>
-39.4061317,-7.3697557,797.20
</coordinates>
</Point>
</Placemark>
<Placemark>
<name>
Sat Jan 25 13:39:37 2014 S=1.71 Km/hr
</name>
<styleUrl>
#styleMap_TLP_Normal
</styleUrl>
<Point>
<coordinates>
-39.4062157,-7.3697743,797.50
</coordinates>
</Point>
</Placemark>
<Placemark>
<name>
Sat Jan 25 13:39:47 2014 S=2.68 Km/hr
</name>
<styleUrl>
#styleMap_TLP_Normal
</styleUrl>
<Point>
<coordinates>
-39.4063187,-7.3697963,798.34
</coordinates>
</Point>
</Placemark>
<Placemark>
<name>
Sat Jan 25 13:39:57 2014 S=2.11 Km/hr
</name>
<styleUrl>
#styleMap_TLP_Normal
</styleUrl>
<Point>
<coordinates>
-39.4064255,-7.3698306,798.41
</coordinates>
</Point>
</Placemark>
<Placemark>
<name>
Sat Jan 25 13:40:07 2014 S=1.96 Km/hr
</name>
<styleUrl>
#styleMap_TLP_Normal
</styleUrl>
<Point>
<coordinates>
-39.4065170,-7.3698583,799.67
</coordinates>
</Point>
</Placemark>
<Placemark>
<name>
Sat Jan 25 13:40:17 2014 S=1.94 Km/hr
</name>
<styleUrl>
#styleMap_TLP_Normal
</styleUrl>
<Point>
<coordinates>
-39.4065514,-7.3699236,800.97
</coordinates>
</Point>
</Placemark>
<Placemark>
<name>
Sat Jan 25 13:40:27 2014 S=2.52 Km/hr
</name>
<styleUrl>
#styleMap_TLP_Normal
</styleUrl>
<Point>
<coordinates>
-39.4065742,-7.3699965,802.91
</coordinates>
</Point>
</Placemark>
<Placemark>
<name>
Sat Jan 25 13:40:37 2014 S=2.23 Km/hr
</name>
<styleUrl>
#styleMap_TLP_Normal
</styleUrl>
<Point>
<coordinates>
-39.4065971,-7.3701043,804.31
</coordinates>
</Point>
</Placemark>
<Placemark>
<name>
Sat Jan 25 13:40:47 2014 S=2.24 Km/hr
</name>
<styleUrl>
#styleMap_TLP_Normal
</styleUrl>
<Point>
<coordinates>
-39.4065704,-7.3702025,805.91
</coordinates>
</Point>
</Placemark>
<Placemark>
<name>
Sat Jan 25 13:40:57 2014 S=4.12 Km/hr
</name>
<styleUrl>
#styleMap_TLP_Normal
</styleUrl>
<Point>
<coordinates>
-39.4065628,-7.3703046,807.53
</coordinates>
</Point>
</Placemark>
<Placemark>
<name>
Sat Jan 25 13:41:07 2014 S=3.47 Km/hr
</name>
<styleUrl>
#styleMap_TLP_Normal
</styleUrl>
<Point>
<coordinates>
-39.4065285,-7.3704247,808.28
</coordinates>
</Point>
</Placemark>
<Placemark>
<name>
Sat Jan 25 13:41:17 2014 S=4.30 Km/hr
</name>
<styleUrl>
#styleMap_TLP_Normal
</styleUrl>
<Point>
<coordinates>
-39.4064827,-7.3705354,808.59
</coordinates>
</Point>
</Placemark>
<Placemark>
<name>
Sat Jan 25 13:41:27 2014 S=3.47 Km/hr
</name>
<styleUrl>
#styleMap_TLP_Normal
</styleUrl>
<Point>
<coordinates>
-39.4064789,-7.3706579,809.33
</coordinates>
</Point>
</Placemark>
<Placemark>
<name>
Sat Jan 25 13:41:37 2014 S=3.93 Km/hr
</name>
<styleUrl>
#styleMap_TLP_Normal
</styleUrl>
<Point>
<coordinates>
-39.4064598,-7.3707676,809.84
</coordinates>
</Point>
</Placemark>
<Placemark>
<name>
Sat Jan 25 13:41:47 2014 S=2.66 Km/hr
</name>
<styleUrl>
#styleMap_TLP_Normal
</styleUrl>
<Point>
<coordinates>
-39.4064140,-7.3708725,813.02
</coordinates>
</Point>
</Placemark>
<Placemark>
<name>
Sat Jan 25 13:41:57 2014 S=3.04 Km/hr
</name>
<styleUrl>
#styleMap_TLP_Normal
</styleUrl>
<Point>
<coordinates>
-39.4063606,-7.3709645,814.45
</coordinates>
</Point>
</Placemark>
<Placemark>
<name>
Sat Jan 25 13:42:07 2014 S=3.60 Km/hr
</name>
<styleUrl>
#styleMap_TLP_Normal
</styleUrl>
<Point>
<coordinates>
-39.4063301,-7.3710947,814.09
</coordinates>
</Point>
</Placemark>
<Placemark>
<name>
Sat Jan 25 13:42:17 2014 S=1.77 Km/hr
</name>
<styleUrl>
#styleMap_TLP_Normal
</styleUrl>
<Point>
<coordinates>
-39.4062996,-7.3712015,816.33
</coordinates>
</Point>
</Placemark>
<Placemark>
<name>
Sat Jan 25 13:42:27 2014 S=2.51 Km/hr
</name>
<styleUrl>
#styleMap_TLP_Normal
</styleUrl>
<Point>
<coordinates>
-39.4062691,-7.3712907,817.61
</coordinates>
</Point>
</Placemark>
<Placemark>
<name>
Sat Jan 25 13:42:37 2014 S=0.86 Km/hr
</name>
<styleUrl>
#styleMap_TLP_Normal
</styleUrl>
<Point>
<coordinates>
-39.4062347,-7.3713598,817.80
</coordinates>
</Point>
</Placemark>
<Placemark>
<name>
Sat Jan 25 13:42:47 2014 S=2.14 Km/hr
</name>
<styleUrl>
#styleMap_TLP_Normal
</styleUrl>
<Point>
<coordinates>
-39.4062386,-7.3714671,818.61
</coordinates>
</Point>
</Placemark>
<Placemark>
<name>
Sat Jan 25 13:42:57 2014 S=2.53 Km/hr
</name>
<styleUrl>
#styleMap_TLP_Normal
</styleUrl>
<Point>
<coordinates>
-39.4062195,-7.3715787,819.58
</coordinates>
</Point>
</Placemark>
<Placemark>
<name>
Sat Jan 25 13:43:07 2014 S=2.16 Km/hr
</name>
<styleUrl>
#styleMap_TLP_Normal
</styleUrl>
<Point>
<coordinates>
-39.4062080,-7.3716826,819.88
</coordinates>
</Point>
</Placemark>
<Placemark>
<name>
Sat Jan 25 13:43:17 2014 S=1.93 Km/hr
</name>
<styleUrl>
#styleMap_TLP_Normal
</styleUrl>
<Point>
<coordinates>
-39.4061966,-7.3717985,820.17
</coordinates>
</Point>
</Placemark>
<Placemark>
<name>
Sat Jan 25 13:43:27 2014 S=2.73 Km/hr
</name>
<styleUrl>
#styleMap_TLP_Normal
</styleUrl>
<Point>
<coordinates>
-39.4061813,-7.3718872,820.19
</coordinates>
</Point>
</Placemark>
<Placemark>
<name>
Sat Jan 25 13:43:37 2014 S=3.79 Km/hr
</name>
<styleUrl>
#styleMap_TLP_Normal
</styleUrl>
<Point>
<coordinates>
-39.4061394,-7.3719940,821.59
</coordinates>
</Point>
</Placemark>
<Placemark>
<name>
Sat Jan 25 13:43:47 2014 S=4.42 Km/hr
</name>
<styleUrl>
#styleMap_TLP_Normal
</styleUrl>
<Point>
<coordinates>
-39.4060707,-7.3721194,821.97
</coordinates>
</Point>
</Placemark>
<Placemark>
<name>
Sat Jan 25 13:43:57 2014 S=4.00 Km/hr
</name>
<styleUrl>
#styleMap_TLP_Normal
</styleUrl>
<Point>
<coordinates>
-39.4060287,-7.3722243,822.63
</coordinates>
</Point>
</Placemark>
<Placemark>
<name>
Sat Jan 25 13:44:07 2014 S=2.95 Km/hr
</name>
<styleUrl>
#styleMap_TLP_Normal
</styleUrl>
<Point>
<coordinates>
-39.4060211,-7.3723173,823.91
</coordinates>
</Point>
</Placemark>
<Placemark>
<name>
Sat Jan 25 13:44:17 2014 S=2.79 Km/hr
</name>
<styleUrl>
#styleMap_TLP_Normal
</styleUrl>
<Point>
<coordinates>
-39.4060020,-7.3724065,825.38
</coordinates>
</Point>
</Placemark>
<Placemark>
<name>
Sat Jan 25 13:44:27 2014 S=2.29 Km/hr
</name>
<styleUrl>
#styleMap_TLP_Normal
</styleUrl>
<Point>
<coordinates>
-39.4059601,-7.3725133,825.48
</coordinates>
</Point>
</Placemark>
<Placemark>
<name>
Sat Jan 25 13:44:37 2014 S=2.81 Km/hr
</name>
<styleUrl>
#styleMap_TLP_Normal
</styleUrl>
<Point>
<coordinates>
-39.4059219,-7.3726225,826.42
</coordinates>
</Point>
</Placemark>
<Placemark>
<name>
Sat Jan 25 13:44:47 2014 S=3.58 Km/hr
</name>
<styleUrl>
#styleMap_TLP_Normal
</styleUrl>
<Point>
<coordinates>
-39.4058647,-7.3727345,826.55
</coordinates>
</Point>
</Placemark>
<Placemark>
<name>
Sat Jan 25 13:44:57 2014 S=1.62 Km/hr
</name>
<styleUrl>
#styleMap_TLP_Normal
</styleUrl>
<Point>
<coordinates>
-39.4057999,-7.3727355,826.31
</coordinates>
</Point>
</Placemark>
<Placemark>
<name>
Sat Jan 25 13:45:07 2014 S=0.91 Km/hr
</name>
<styleUrl>
#styleMap_TLP_Normal
</styleUrl>
<Point>
<coordinates>
-39.4057999,-7.3727374,826.33
</coordinates>
</Point>
</Placemark>
<Placemark>
<name>
Sat Jan 25 13:45:17 2014 S=0.60 Km/hr
</name>
<styleUrl>
#styleMap_TLP_Normal
</styleUrl>
<Point>
<coordinates>
-39.4058037,-7.3727450,826.33
</coordinates>
</Point>
</Placemark>
<Placemark>
<name>
Sat Jan 25 13:45:27 2014 S=0.49 Km/hr
</name>
<styleUrl>
#styleMap_TLP_Normal
</styleUrl>
<Point>
<coordinates>
-39.4058113,-7.3727508,826.33
</coordinates>
</Point>
</Placemark>
<Placemark>
<name>
Sat Jan 25 13:45:37 2014 S=0.54 Km/hr
</name>
<styleUrl>
#styleMap_TLP_Normal
</styleUrl>
<Point>
<coordinates>
-39.4058189,-7.3727570,826.36
</coordinates>
</Point>
</Placemark>
<Placemark>
<name>
Sat Jan 25 13:45:47 2014 S=0.68 Km/hr
</name>
<styleUrl>
#styleMap_TLP_Normal
</styleUrl>
<Point>
<coordinates>
-39.4058228,-7.3727474,826.72
</coordinates>
</Point>
</Placemark>
<Placemark>
<name>
Sat Jan 25 13:45:57 2014 S=0.38 Km/hr
</name>
<styleUrl>
#styleMap_TLP_Normal
</styleUrl>
<Point>
<coordinates>
-39.4058304,-7.3727789,827.41
</coordinates>
</Point>
</Placemark>
<Placemark>
<name>
Sat Jan 25 13:46:07 2014 S=0.28 Km/hr
</name>
<styleUrl>
#styleMap_TLP_Normal
</styleUrl>
<Point>
<coordinates>
-39.4058113,-7.3727889,827.53
</coordinates>
</Point>
</Placemark>
<Placemark>
<name>
Sat Jan 25 13:46:17 2014 S=0.56 Km/hr
</name>
<styleUrl>
#styleMap_TLP_Normal
</styleUrl>
<Point>
<coordinates>
-39.4058037,-7.3727679,827.61
</coordinates>
</Point>
</Placemark>
<Placemark>
<name>
Sat Jan 25 13:46:27 2014 S=0.52 Km/hr
</name>
<styleUrl>
#styleMap_TLP_Normal
</styleUrl>
<Point>
<coordinates>
-39.4058418,-7.3727531,827.88
</coordinates>
</Point>
</Placemark>
<Placemark>
<name>
Sat Jan 25 13:46:37 2014 S=0.59 Km/hr
</name>
<styleUrl>
#styleMap_TLP_Normal
</styleUrl>
<Point>
<coordinates>
-39.4058914,-7.3727107,828.02
</coordinates>
</Point>
</Placemark>
<Placemark>
<name>
Sat Jan 25 13:46:47 2014 S=0.13 Km/hr
</name>
<styleUrl>
#styleMap_TLP_Normal
</styleUrl>
<Point>
<coordinates>
-39.4059143,-7.3727050,828.13
</coordinates>
</Point>
</Placemark>
<Placemark>
<name>
Sat Jan 25 13:46:57 2014 S=0.28 Km/hr
</name>
<styleUrl>
#styleMap_TLP_Normal
</styleUrl>
<Point>
<coordinates>
-39.4059105,-7.3727160,828.30
</coordinates>
</Point>
</Placemark>
<Placemark>
<name>
Sat Jan 25 13:47:07 2014 S=0.65 Km/hr
</name>
<styleUrl>
#styleMap_TLP_Normal
</styleUrl>
<Point>
<coordinates>
-39.4059219,-7.3727164,828.33
</coordinates>
</Point>
</Placemark>
<Placemark>
<name>
Sat Jan 25 13:47:17 2014 S=0.52 Km/hr
</name>
<styleUrl>
#styleMap_TLP_Normal
</styleUrl>
<Point>
<coordinates>
-39.4059258,-7.3727145,828.34
</coordinates>
</Point>
</Placemark>
<Placemark>
<name>
Sat Jan 25 13:47:27 2014 S=0.19 Km/hr
</name>
<styleUrl>
#styleMap_TLP_Normal
</styleUrl>
<Point>
<coordinates>
-39.4059296,-7.3727150,828.36
</coordinates>
</Point>
</Placemark>
<Placemark>
<name>
Sat Jan 25 13:47:37 2014 S=1.35 Km/hr
</name>
<styleUrl>
#styleMap_TLP_Normal
</styleUrl>
<Point>
<coordinates>
-39.4059105,-7.3727207,828.39
</coordinates>
</Point>
</Placemark>
<Placemark>
<name>
Sat Jan 25 13:47:47 2014 S=1.05 Km/hr
</name>
<styleUrl>
#styleMap_TLP_Normal
</styleUrl>
<Point>
<coordinates>
-39.4058266,-7.3727646,829.36
</coordinates>
</Point>
</Placemark>
<Placemark>
<name>
Sat Jan 25 13:47:57 2014 S=0.67 Km/hr
</name>
<styleUrl>
#styleMap_TLP_Normal
</styleUrl>
<Point>
<coordinates>
-39.4057961,-7.3727808,829.78
</coordinates>
</Point>
</Placemark>
<Placemark>
<name>
Sat Jan 25 13:48:07 2014 S=0.79 Km/hr
</name>
<styleUrl>
#styleMap_TLP_Normal
</styleUrl>
<Point>
<coordinates>
-39.4057846,-7.3727665,829.97
</coordinates>
</Point>
</Placemark>
<Placemark>
<name>
Sat Jan 25 13:48:17 2014 S=1.81 Km/hr
</name>
<styleUrl>
#styleMap_TLP_Normal
</styleUrl>
<Point>
<coordinates>
-39.4058037,-7.3727388,830.16
</coordinates>
</Point>
</Placemark>
<Placemark>
<name>
Sat Jan 25 13:48:27 2014 S=0.21 Km/hr
</name>
<styleUrl>
#styleMap_TLP_Normal
</styleUrl>
<Point>
<coordinates>
-39.4058189,-7.3727245,831.22
</coordinates>
</Point>
</Placemark>
<Placemark>
<name>
Sat Jan 25 13:48:37 2014 S=0.05 Km/hr
</name>
<styleUrl>
#styleMap_TLP_Normal
</styleUrl>
<Point>
<coordinates>
-39.4058189,-7.3727274,831.39
</coordinates>
</Point>
</Placemark>
<Placemark>
<name>
Sat Jan 25 13:48:47 2014 S=4.27 Km/hr
</name>
<styleUrl>
#styleMap_TLP_Normal
</styleUrl>
<Point>
<coordinates>
-39.4058990,-7.3727336,830.67
</coordinates>
</Point>
</Placemark>
<Placemark>
<name>
Sat Jan 25 13:48:57 2014 S=3.40 Km/hr
</name>
<styleUrl>
#styleMap_TLP_Normal
</styleUrl>
<Point>
<coordinates>
-39.4059792,-7.3727942,829.64
</coordinates>
</Point>
</Placemark>
<Placemark>
<name>
Sat Jan 25 13:49:07 2014 S=3.22 Km/hr
</name>
<styleUrl>
#styleMap_TLP_Normal
</styleUrl>
<Point>
<coordinates>
-39.4059982,-7.3728786,828.42
</coordinates>
</Point>
</Placemark>
<Placemark>
<name>
Sat Jan 25 13:49:17 2014 S=3.18 Km/hr
</name>
<styleUrl>
#styleMap_TLP_Normal
</styleUrl>
<Point>
<coordinates>
-39.4059868,-7.3729920,827.45
</coordinates>
</Point>
</Placemark>
<Placemark>
<name>
Sat Jan 25 13:49:27 2014 S=3.56 Km/hr
</name>
<styleUrl>
#styleMap_TLP_Normal
</styleUrl>
<Point>
<coordinates>
-39.4059639,-7.3731093,826.50
</coordinates>
</Point>
</Placemark>
<Placemark>
<name>
Sat Jan 25 13:49:37 2014 S=3.40 Km/hr
</name>
<styleUrl>
#styleMap_TLP_Normal
</styleUrl>
<Point>
<coordinates>
-39.4059486,-7.3732166,825.38
</coordinates>
</Point>
</Placemark>
<Placemark>
<name>
Sat Jan 25 13:49:47 2014 S=3.30 Km/hr
</name>
<styleUrl>
#styleMap_TLP_Normal
</styleUrl>
<Point>
<coordinates>
-39.4059410,-7.3733387,824.92
</coordinates>
</Point>
</Placemark>
<Placemark>
<name>
Sat Jan 25 13:49:57 2014 S=3.37 Km/hr
</name>
<styleUrl>
#styleMap_TLP_Normal
</styleUrl>
<Point>
<coordinates>
-39.4058952,-7.3734450,824.80
</coordinates>
</Point>
</Placemark>
<Placemark>
<name>
Sat Jan 25 13:50:07 2014 S=3.29 Km/hr
</name>
<styleUrl>
#styleMap_TLP_Normal
</styleUrl>
<Point>
<coordinates>
-39.4058037,-7.3734927,829.42
</coordinates>
</Point>
</Placemark>
<Placemark>
<name>
Sat Jan 25 13:50:17 2014 S=3.33 Km/hr
</name>
<styleUrl>
#styleMap_TLP_Normal
</styleUrl>
<Point>
<coordinates>
-39.4056969,-7.3735528,831.36
</coordinates>
</Point>
</Placemark>
<Placemark>
<name>
Sat Jan 25 13:50:27 2014 S=2.37 Km/hr
</name>
<styleUrl>
#styleMap_TLP_Normal
</styleUrl>
<Point>
<coordinates>
-39.4056511,-7.3736258,832.48
</coordinates>
</Point>
</Placemark>
<Placemark>
<name>
Sat Jan 25 13:50:37 2014 S=2.00 Km/hr
</name>
<styleUrl>
#styleMap_TLP_Normal
</styleUrl>
<Point>
<coordinates>
-39.4056587,-7.3737292,832.67
</coordinates>
</Point>
</Placemark>
<Placemark>
<name>
Sat Jan 25 13:50:47 2014 S=2.05 Km/hr
</name>
<styleUrl>
#styleMap_TLP_Normal
</styleUrl>
<Point>
<coordinates>
-39.4056854,-7.3738256,833.19
</coordinates>
</Point>
</Placemark>
<Placemark>
<name>
Sat Jan 25 13:50:57 2014 S=1.48 Km/hr
</name>
<styleUrl>
#styleMap_TLP_Normal
</styleUrl>
<Point>
<coordinates>
-39.4057426,-7.3738718,833.70
</coordinates>
</Point>
</Placemark>
<Placemark>
<name>
Sat Jan 25 13:51:07 2014 S=2.03 Km/hr
</name>
<styleUrl>
#styleMap_TLP_Normal
</styleUrl>
<Point>
<coordinates>
-39.4057922,-7.3739834,834.02
</coordinates>
</Point>
</Placemark>
<Placemark>
<name>
Sat Jan 25 13:51:17 2014 S=1.26 Km/hr
</name>
<styleUrl>
#styleMap_TLP_Normal
</styleUrl>
<Point>
<coordinates>
-39.4058380,-7.3740849,835.47
</coordinates>
</Point>
</Placemark>
<Placemark>
<name>
Sat Jan 25 13:51:27 2014 S=2.41 Km/hr
</name>
<styleUrl>
#styleMap_TLP_Normal
</styleUrl>
<Point>
<coordinates>
-39.4058113,-7.3741741,837.45
</coordinates>
</Point>
</Placemark>
<Placemark>
<name>
Sat Jan 25 13:51:37 2014 S=1.62 Km/hr
</name>
<styleUrl>
#styleMap_TLP_Normal
</styleUrl>
<Point>
<coordinates>
-39.4058151,-7.3742709,839.72
</coordinates>
</Point>
</Placemark>
<Placemark>
<name>
Sat Jan 25 13:51:47 2014 S=1.63 Km/hr
</name>
<styleUrl>
#styleMap_TLP_Normal
</styleUrl>
<Point>
<coordinates>
-39.4058380,-7.3742785,840.16
</coordinates>
</Point>
</Placemark>
<Placemark>
<name>
Sat Jan 25 13:51:57 2014 S=1.63 Km/hr
</name>
<styleUrl>
#styleMap_TLP_Normal
</styleUrl>
<Point>
<coordinates>
-39.4059067,-7.3743525,841.31
</coordinates>
</Point>
</Placemark>
<Placemark>
<name>
Sat Jan 25 13:52:07 2014 S=0.43 Km/hr
</name>
<styleUrl>
#styleMap_TLP_Normal
</styleUrl>
<Point>
<coordinates>
-39.4059372,-7.3743811,842.05
</coordinates>
</Point>
</Placemark>
<Placemark>
<name>
Sat Jan 25 13:52:17 2014 S=1.41 Km/hr
</name>
<styleUrl>
#styleMap_TLP_Normal
</styleUrl>
<Point>
<coordinates>
-39.4059563,-7.3744717,843.05
</coordinates>
</Point>
</Placemark>
<Placemark>
<name>
Sat Jan 25 13:52:27 2014 S=1.67 Km/hr
</name>
<styleUrl>
#styleMap_TLP_Normal
</styleUrl>
<Point>
<coordinates>
-39.4059448,-7.3745370,844.31
</coordinates>
</Point>
</Placemark>
<Placemark>
<name>
Sat Jan 25 13:52:37 2014 S=1.11 Km/hr
</name>
<styleUrl>
#styleMap_TLP_Normal
</styleUrl>
<Point>
<coordinates>
-39.4059601,-7.3746171,845.72
</coordinates>
</Point>
</Placemark>
<Placemark>
<name>
Sat Jan 25 13:52:47 2014 S=1.00 Km/hr
</name>
<styleUrl>
#styleMap_TLP_Normal
</styleUrl>
<Point>
<coordinates>
-39.4059792,-7.3746166,846.00
</coordinates>
</Point>
</Placemark>
<Placemark>
<name>
Sat Jan 25 13:52:57 2014 S=1.47 Km/hr
</name>
<styleUrl>
#styleMap_TLP_Normal
</styleUrl>
<Point>
<coordinates>
-39.4060707,-7.3745575,846.89
</coordinates>
</Point>
</Placemark>
<Placemark>
<name>
Sat Jan 25 13:53:07 2014 S=0.83 Km/hr
</name>
<styleUrl>
#styleMap_TLP_Normal
</styleUrl>
<Point>
<coordinates>
-39.4061317,-7.3745151,847.47
</coordinates>
</Point>
</Placemark>
<Placemark>
<name>
Sat Jan 25 13:53:17 2014 S=1.48 Km/hr
</name>
<styleUrl>
#styleMap_TLP_Normal
</styleUrl>
<Point>
<coordinates>
-39.4061775,-7.3744836,848.50
</coordinates>
</Point>
</Placemark>
<Placemark>
<name>
Sat Jan 25 13:53:27 2014 S=1.14 Km/hr
</name>
<styleUrl>
#styleMap_TLP_Normal
</styleUrl>
<Point>
<coordinates>
-39.4062424,-7.3745055,849.33
</coordinates>
</Point>
</Placemark>
<Placemark>
<name>
Sat Jan 25 13:53:37 2014 S=1.26 Km/hr
</name>
<styleUrl>
#styleMap_TLP_Normal
</styleUrl>
<Point>
<coordinates>
-39.4062881,-7.3745713,850.75
</coordinates>
</Point>
</Placemark>
<Placemark>
<name>
Sat Jan 25 13:53:47 2014 S=1.06 Km/hr
</name>
<styleUrl>
#styleMap_TLP_Normal
</styleUrl>
<Point>
<coordinates>
-39.4062958,-7.3746185,852.91
</coordinates>
</Point>
</Placemark>
<Placemark>
<name>
Sat Jan 25 13:53:57 2014 S=1.52 Km/hr
</name>
<styleUrl>
#styleMap_TLP_Normal
</styleUrl>
<Point>
<coordinates>
-39.4062996,-7.3746691,854.73
</coordinates>
</Point>
</Placemark>
<Placemark>
<name>
Sat Jan 25 13:54:07 2014 S=2.00 Km/hr
</name>
<styleUrl>
#styleMap_TLP_Normal
</styleUrl>
<Point>
<coordinates>
-39.4062881,-7.3747211,855.81
</coordinates>
</Point>
</Placemark>
<Placemark>
<name>
Sat Jan 25 13:54:17 2014 S=1.99 Km/hr
</name>
<styleUrl>
#styleMap_TLP_Normal
</styleUrl>
<Point>
<coordinates>
-39.4062500,-7.3748035,858.94
</coordinates>
</Point>
</Placemark>
<Placemark>
<name>
Sat Jan 25 13:54:27 2014 S=0.80 Km/hr
</name>
<styleUrl>
#styleMap_TLP_Normal
</styleUrl>
<Point>
<coordinates>
-39.4061890,-7.3748336,861.47
</coordinates>
</Point>
</Placemark>
<Placemark>
<name>
Sat Jan 25 13:54:37 2014 S=2.96 Km/hr
</name>
<styleUrl>
#styleMap_TLP_Normal
</styleUrl>
<Point>
<coordinates>
-39.4062157,-7.3749256,862.89
</coordinates>
</Point>
</Placemark>
<Placemark>
<name>
Sat Jan 25 13:54:47 2014 S=1.73 Km/hr
</name>
<styleUrl>
#styleMap_TLP_Normal
</styleUrl>
<Point>
<coordinates>
-39.4062271,-7.3749733,864.38
</coordinates>
</Point>
</Placemark>
<Placemark>
<name>
Sat Jan 25 13:54:57 2014 S=1.70 Km/hr
</name>
<styleUrl>
#styleMap_TLP_Normal
</styleUrl>
<Point>
<coordinates>
-39.4061852,-7.3750334,865.89
</coordinates>
</Point>
</Placemark>
<Placemark>
<name>
Sat Jan 25 13:55:07 2014 S=1.84 Km/hr
</name>
<styleUrl>
#styleMap_TLP_Normal
</styleUrl>
<Point>
<coordinates>
-39.4061203,-7.3751097,869.05
</coordinates>
</Point>
</Placemark>
<Placemark>
<name>
Sat Jan 25 13:55:17 2014 S=1.41 Km/hr
</name>
<styleUrl>
#styleMap_TLP_Normal
</styleUrl>
<Point>
<coordinates>
-39.4061050,-7.3751917,872.25
</coordinates>
</Point>
</Placemark>
<Placemark>
<name>
Sat Jan 25 13:55:27 2014 S=1.89 Km/hr
</name>
<styleUrl>
#styleMap_TLP_Normal
</styleUrl>
<Point>
<coordinates>
-39.4060745,-7.3752294,874.06
</coordinates>
</Point>
</Placemark>
<Placemark>
<name>
Sat Jan 25 13:55:37 2014 S=1.72 Km/hr
</name>
<styleUrl>
#styleMap_TLP_Normal
</styleUrl>
<Point>
<coordinates>
-39.4060287,-7.3752403,879.64
</coordinates>
</Point>
</Placemark>
<Placemark>
<name>
Sat Jan 25 13:55:47 2014 S=1.06 Km/hr
</name>
<styleUrl>
#styleMap_TLP_Normal
</styleUrl>
<Point>
<coordinates>
-39.4059868,-7.3752985,882.33
</coordinates>
</Point>
</Placemark>
<Placemark>
<name>
Sat Jan 25 13:55:57 2014 S=1.19 Km/hr
</name>
<styleUrl>
#styleMap_TLP_Normal
</styleUrl>
<Point>
<coordinates>
-39.4059830,-7.3753166,883.27
</coordinates>
</Point>
</Placemark>
<Placemark>
<name>
Sat Jan 25 13:56:07 2014 S=1.47 Km/hr
</name>
<styleUrl>
#styleMap_TLP_Normal
</styleUrl>
<Point>
<coordinates>
-39.4060097,-7.3753490,884.95
</coordinates>
</Point>
</Placemark>
<Placemark>
<name>
Sat Jan 25 13:56:17 2014 S=2.60 Km/hr
</name>
<styleUrl>
#styleMap_TLP_Normal
</styleUrl>
<Point>
<coordinates>
-39.4059143,-7.3754177,886.50
</coordinates>
</Point>
</Placemark>
<Placemark>
<name>
Sat Jan 25 13:56:27 2014 S=2.02 Km/hr
</name>
<styleUrl>
#styleMap_TLP_Normal
</styleUrl>
<Point>
<coordinates>
-39.4058952,-7.3754845,887.72
</coordinates>
</Point>
</Placemark>
<Placemark>
<name>
Sat Jan 25 13:56:37 2014 S=1.85 Km/hr
</name>
<styleUrl>
#styleMap_TLP_Normal
</styleUrl>
<Point>
<coordinates>
-39.4058762,-7.3755131,889.77
</coordinates>
</Point>
</Placemark>
<Placemark>
<name>
Sat Jan 25 13:56:47 2014 S=1.56 Km/hr
</name>
<styleUrl>
#styleMap_TLP_Normal
</styleUrl>
<Point>
<coordinates>
-39.4058228,-7.3755546,890.67
</coordinates>
</Point>
</Placemark>
<Placemark>
<name>
Sat Jan 25 13:56:57 2014 S=2.03 Km/hr
</name>
<styleUrl>
#styleMap_TLP_Normal
</styleUrl>
<Point>
<coordinates>
-39.4058075,-7.3755751,891.47
</coordinates>
</Point>
</Placemark>
<Placemark>
<name>
Sat Jan 25 13:57:07 2014 S=2.36 Km/hr
</name>
<styleUrl>
#styleMap_TLP_Normal
</styleUrl>
<Point>
<coordinates>
-39.4057961,-7.3756280,892.69
</coordinates>
</Point>
</Placemark>
<Placemark>
<name>
Sat Jan 25 13:57:17 2014 S=1.22 Km/hr
</name>
<styleUrl>
#styleMap_TLP_Normal
</styleUrl>
<Point>
<coordinates>
-39.4057655,-7.3756776,893.48
</coordinates>
</Point>
</Placemark>
<Placemark>
<name>
Sat Jan 25 13:57:27 2014 S=0.90 Km/hr
</name>
<styleUrl>
#styleMap_TLP_Normal
</styleUrl>
<Point>
<coordinates>
-39.4057808,-7.3757482,894.33
</coordinates>
</Point>
</Placemark>
<Placemark>
<name>
Sat Jan 25 13:57:37 2014 S=0.63 Km/hr
</name>
<styleUrl>
#styleMap_TLP_Normal
</styleUrl>
<Point>
<coordinates>
-39.4057579,-7.3757682,896.17
</coordinates>
</Point>
</Placemark>
<Placemark>
<name>
Sat Jan 25 13:57:47 2014 S=1.51 Km/hr
</name>
<styleUrl>
#styleMap_TLP_Normal
</styleUrl>
<Point>
<coordinates>
-39.4056396,-7.3757892,899.39
</coordinates>
</Point>
</Placemark>
<Placemark>
<name>
Sat Jan 25 13:57:57 2014 S=1.46 Km/hr
</name>
<styleUrl>
#styleMap_TLP_Normal
</styleUrl>
<Point>
<coordinates>
-39.4054947,-7.3757739,904.14
</coordinates>
</Point>
</Placemark>
<Placemark>
<name>
Sat Jan 25 13:58:07 2014 S=1.79 Km/hr
</name>
<styleUrl>
#styleMap_TLP_Normal
</styleUrl>
<Point>
<coordinates>
-39.4053955,-7.3758183,909.34
</coordinates>
</Point>
</Placemark>
<Placemark>
<name>
Sat Jan 25 13:58:17 2014 S=0.54 Km/hr
</name>
<styleUrl>
#styleMap_TLP_Normal
</styleUrl>
<Point>
<coordinates>
-39.4053497,-7.3758602,912.16
</coordinates>
</Point>
</Placemark>
<Placemark>
<name>
Sat Jan 25 13:58:27 2014 S=1.73 Km/hr
</name>
<styleUrl>
#styleMap_TLP_Normal
</styleUrl>
<Point>
<coordinates>
-39.4053879,-7.3759403,914.16
</coordinates>
</Point>
</Placemark>
<Placemark>
<name>
Sat Jan 25 13:58:37 2014 S=1.52 Km/hr
</name>
<styleUrl>
#styleMap_TLP_Normal
</styleUrl>
<Point>
<coordinates>
-39.4054260,-7.3759966,915.89
</coordinates>
</Point>
</Placemark>
<Placemark>
<name>
Sat Jan 25 13:58:47 2014 S=1.71 Km/hr
</name>
<styleUrl>
#styleMap_TLP_Normal
</styleUrl>
<Point>
<coordinates>
-39.4054718,-7.3760824,917.73
</coordinates>
</Point>
</Placemark>
<Placemark>
<name>
Sat Jan 25 13:58:57 2014 S=2.23 Km/hr
</name>
<styleUrl>
#styleMap_TLP_Normal
</styleUrl>
<Point>
<coordinates>
-39.4055138,-7.3761597,921.63
</coordinates>
</Point>
</Placemark>
<Placemark>
<name>
Sat Jan 25 13:59:07 2014 S=3.32 Km/hr
</name>
<styleUrl>
#styleMap_TLP_Normal
</styleUrl>
<Point>
<coordinates>
-39.4055901,-7.3762441,923.16
</coordinates>
</Point>
</Placemark>
<Placemark>
<name>
Sat Jan 25 13:59:17 2014 S=3.69 Km/hr
</name>
<styleUrl>
#styleMap_TLP_Normal
</styleUrl>
<Point>
<coordinates>
-39.4055977,-7.3763356,926.14
</coordinates>
</Point>
</Placemark>
<Placemark>
<name>
Sat Jan 25 13:59:27 2014 S=3.06 Km/hr
</name>
<styleUrl>
#styleMap_TLP_Normal
</styleUrl>
<Point>
<coordinates>
-39.4055290,-7.3764057,927.89
</coordinates>
</Point>
</Placemark>
<Placemark>
<name>
Sat Jan 25 13:59:37 2014 S=2.72 Km/hr
</name>
<styleUrl>
#styleMap_TLP_Normal
</styleUrl>
<Point>
<coordinates>
-39.4054832,-7.3764877,928.86
</coordinates>
</Point>
</Placemark>
<Placemark>
<name>
Sat Jan 25 13:59:47 2014 S=3.09 Km/hr
</name>
<styleUrl>
#styleMap_TLP_Normal
</styleUrl>
<Point>
<coordinates>
-39.4054070,-7.3765950,930.45
</coordinates>
</Point>
</Placemark>
<Placemark>
<name>
Sat Jan 25 13:59:57 2014 S=2.71 Km/hr
</name>
<styleUrl>
#styleMap_TLP_Normal
</styleUrl>
<Point>
<coordinates>
-39.4053192,-7.3766727,931.00
</coordinates>
</Point>
</Placemark>
<Placemark>
<name>
Sat Jan 25 14:00:07 2014 S=1.92 Km/hr
</name>
<styleUrl>
#styleMap_TLP_Normal
</styleUrl>
<Point>
<coordinates>
-39.4052277,-7.3767529,933.09
</coordinates>
</Point>
</Placemark>
<Placemark>
<name>
Sat Jan 25 14:00:17 2014 S=2.40 Km/hr
</name>
<styleUrl>
#styleMap_TLP_Normal
</styleUrl>
<Point>
<coordinates>
-39.4052124,-7.3768420,933.78
</coordinates>
</Point>
</Placemark>
<Placemark>
<name>
Sat Jan 25 14:00:27 2014 S=2.04 Km/hr
</name>
<styleUrl>
#styleMap_TLP_Normal
</styleUrl>
<Point>
<coordinates>
-39.4051933,-7.3769073,934.44
</coordinates>
</Point>
</Placemark>
<Placemark>
<name>
Sat Jan 25 14:00:37 2014 S=0.78 Km/hr
</name>
<styleUrl>
#styleMap_TLP_Normal
</styleUrl>
<Point>
<coordinates>
-39.4051819,-7.3769641,936.19
</coordinates>
</Point>
</Placemark>
<Placemark>
<name>
Sat Jan 25 14:00:47 2014 S=0.75 Km/hr
</name>
<styleUrl>
#styleMap_TLP_Normal
</styleUrl>
<Point>
<coordinates>
-39.4051971,-7.3769751,936.56
</coordinates>
</Point>
</Placemark>
<Placemark>
<name>
Sat Jan 25 14:00:57 2014 S=1.67 Km/hr
</name>
<styleUrl>
#styleMap_TLP_Normal
</styleUrl>
<Point>
<coordinates>
-39.4052048,-7.3769088,937.14
</coordinates>
</Point>
</Placemark>
<Placemark>
<name>
Sat Jan 25 14:01:07 2014 S=1.88 Km/hr
</name>
<styleUrl>
#styleMap_TLP_Normal
</styleUrl>
<Point>
<coordinates>
-39.4051933,-7.3768373,937.33
</coordinates>
</Point>
</Placemark>
<Placemark>
<name>
Sat Jan 25 14:01:17 2014 S=2.15 Km/hr
</name>
<styleUrl>
#styleMap_TLP_Normal
</styleUrl>
<Point>
<coordinates>
-39.4052162,-7.3767858,938.11
</coordinates>
</Point>
</Placemark>
<Placemark>
<name>
Sat Jan 25 14:01:27 2014 S=0.76 Km/hr
</name>
<styleUrl>
#styleMap_TLP_Normal
</styleUrl>
<Point>
<coordinates>
-39.4052315,-7.3766975,938.39
</coordinates>
</Point>
</Placemark>
<Placemark>
<name>
Sat Jan 25 14:01:37 2014 S=0.88 Km/hr
</name>
<styleUrl>
#styleMap_TLP_Normal
</styleUrl>
<Point>
<coordinates>
-39.4052353,-7.3767118,938.47
</coordinates>
</Point>
</Placemark>
<Placemark>
<name>
Sat Jan 25 14:01:47 2014 S=0.37 Km/hr
</name>
<styleUrl>
#styleMap_TLP_Normal
</styleUrl>
<Point>
<coordinates>
-39.4052315,-7.3767285,938.50
</coordinates>
</Point>
</Placemark>
<Placemark>
<name>
Sat Jan 25 14:01:57 2014 S=1.37 Km/hr
</name>
<styleUrl>
#styleMap_TLP_Normal
</styleUrl>
<Point>
<coordinates>
-39.4052277,-7.3767467,938.64
</coordinates>
</Point>
</Placemark>
<Placemark>
<name>
Sat Jan 25 14:02:07 2014 S=0.22 Km/hr
</name>
<styleUrl>
#styleMap_TLP_Normal
</styleUrl>
<Point>
<coordinates>
-39.4051971,-7.3767571,940.38
</coordinates>
</Point>
</Placemark>
<Placemark>
<name>
Sat Jan 25 14:02:17 2014 S=1.19 Km/hr
</name>
<styleUrl>
#styleMap_TLP_Normal
</styleUrl>
<Point>
<coordinates>
-39.4052048,-7.3767853,940.84
</coordinates>
</Point>
</Placemark>
<Placemark>
<name>
Sat Jan 25 14:02:27 2014 S=0.46 Km/hr
</name>
<styleUrl>
#styleMap_TLP_Normal
</styleUrl>
<Point>
<coordinates>
-39.4051971,-7.3767600,941.67
</coordinates>
</Point>
</Placemark>
<Placemark>
<name>
Sat Jan 25 14:02:37 2014 S=0.34 Km/hr
</name>
<styleUrl>
#styleMap_TLP_Normal
</styleUrl>
<Point>
<coordinates>
-39.4052048,-7.3767591,941.70
</coordinates>
</Point>
</Placemark>
<Placemark>
<name>
Sat Jan 25 14:02:47 2014 S=0.52 Km/hr
</name>
<styleUrl>
#styleMap_TLP_Normal
</styleUrl>
<Point>
<coordinates>
-39.4052124,-7.3767500,941.70
</coordinates>
</Point>
</Placemark>
<Placemark>
<name>
Sat Jan 25 14:02:57 2014 S=0.55 Km/hr
</name>
<styleUrl>
#styleMap_TLP_Normal
</styleUrl>
<Point>
<coordinates>
-39.4052200,-7.3767352,941.67
</coordinates>
</Point>
</Placemark>
<Placemark>
<name>
Sat Jan 25 14:03:07 2014 S=0.45 Km/hr
</name>
<styleUrl>
#styleMap_TLP_Normal
</styleUrl>
<Point>
<coordinates>
-39.4052086,-7.3767047,941.95
</coordinates>
</Point>
</Placemark>
<Placemark>
<name>
Sat Jan 25 14:03:17 2014 S=0.83 Km/hr
</name>
<styleUrl>
#styleMap_TLP_Normal
</styleUrl>
<Point>
<coordinates>
-39.4052124,-7.3767004,941.89
</coordinates>
</Point>
</Placemark>
<Placemark>
<name>
Sat Jan 25 14:03:27 2014 S=0.86 Km/hr
</name>
<styleUrl>
#styleMap_TLP_Normal
</styleUrl>
<Point>
<coordinates>
-39.4052048,-7.3766670,941.78
</coordinates>
</Point>
</Placemark>
<Placemark>
<name>
Sat Jan 25 14:03:37 2014 S=0.35 Km/hr
</name>
<styleUrl>
#styleMap_TLP_Normal
</styleUrl>
<Point>
<coordinates>
-39.4052124,-7.3766437,941.67
</coordinates>
</Point>
</Placemark>
<Placemark>
<name>
Sat Jan 25 14:03:47 2014 S=0.29 Km/hr
</name>
<styleUrl>
#styleMap_TLP_Normal
</styleUrl>
<Point>
<coordinates>
-39.4052238,-7.3766642,942.38
</coordinates>
</Point>
</Placemark>
<Placemark>
<name>
Sat Jan 25 14:03:57 2014 S=0.80 Km/hr
</name>
<styleUrl>
#styleMap_TLP_Normal
</styleUrl>
<Point>
<coordinates>
-39.4052315,-7.3766704,942.73
</coordinates>
</Point>
</Placemark>
<Placemark>
<name>
Sat Jan 25 14:04:07 2014 S=0.29 Km/hr
</name>
<styleUrl>
#styleMap_TLP_Normal
</styleUrl>
<Point>
<coordinates>
-39.4052238,-7.3766737,942.67
</coordinates>
</Point>
</Placemark>
<Placemark>
<name>
Sat Jan 25 14:04:17 2014 S=1.16 Km/hr
</name>
<styleUrl>
#styleMap_TLP_Normal
</styleUrl>
<Point>
<coordinates>
-39.4051933,-7.3767123,942.63
</coordinates>
</Point>
</Placemark>
<Placemark>
<name>
Sat Jan 25 14:04:27 2014 S=0.28 Km/hr
</name>
<styleUrl>
#styleMap_TLP_Normal
</styleUrl>
<Point>
<coordinates>
-39.4051628,-7.3767061,943.16
</coordinates>
</Point>
</Placemark>
<Placemark>
<name>
Sat Jan 25 14:04:37 2014 S=0.44 Km/hr
</name>
<styleUrl>
#styleMap_TLP_Normal
</styleUrl>
<Point>
<coordinates>
-39.4051628,-7.3767133,943.33
</coordinates>
</Point>
</Placemark>
<Placemark>
<name>
Sat Jan 25 14:04:47 2014 S=0.44 Km/hr
</name>
<styleUrl>
#styleMap_TLP_Normal
</styleUrl>
<Point>
<coordinates>
-39.4051666,-7.3767257,943.63
</coordinates>
</Point>
</Placemark>
<Placemark>
<name>
Sat Jan 25 14:04:57 2014 S=0.65 Km/hr
</name>
<styleUrl>
#styleMap_TLP_Normal
</styleUrl>
<Point>
<coordinates>
-39.4051590,-7.3767357,944.19
</coordinates>
</Point>
</Placemark>
<Placemark>
<name>
Sat Jan 25 14:05:07 2014 S=0.85 Km/hr
</name>
<styleUrl>
#styleMap_TLP_Normal
</styleUrl>
<Point>
<coordinates>
-39.4051399,-7.3767419,944.67
</coordinates>
</Point>
</Placemark>
<Placemark>
<name>
Sat Jan 25 14:05:17 2014 S=0.50 Km/hr
</name>
<styleUrl>
#styleMap_TLP_Normal
</styleUrl>
<Point>
<coordinates>
-39.4051323,-7.3767509,945.20
</coordinates>
</Point>
</Placemark>
<Placemark>
<name>
Sat Jan 25 14:05:27 2014 S=0.49 Km/hr
</name>
<styleUrl>
#styleMap_TLP_Normal
</styleUrl>
<Point>
<coordinates>
-39.4051361,-7.3767533,945.58
</coordinates>
</Point>
</Placemark>
<Placemark>
<name>
Sat Jan 25 14:05:37 2014 S=0.18 Km/hr
</name>
<styleUrl>
#styleMap_TLP_Normal
</styleUrl>
<Point>
<coordinates>
-39.4051437,-7.3767500,946.08
</coordinates>
</Point>
</Placemark>
<Placemark>
<name>
Sat Jan 25 14:05:47 2014 S=0.42 Km/hr
</name>
<styleUrl>
#styleMap_TLP_Normal
</styleUrl>
<Point>
<coordinates>
-39.4051437,-7.3767586,946.86
</coordinates>
</Point>
</Placemark>
<Placemark>
<name>
Sat Jan 25 14:05:57 2014 S=0.13 Km/hr
</name>
<styleUrl>
#styleMap_TLP_Normal
</styleUrl>
<Point>
<coordinates>
-39.4051437,-7.3767648,947.70
</coordinates>
</Point>
</Placemark>
<Placemark>
<name>
Sat Jan 25 14:06:07 2014 S=0.45 Km/hr
</name>
<styleUrl>
#styleMap_TLP_Normal
</styleUrl>
<Point>
<coordinates>
-39.4051361,-7.3767681,948.53
</coordinates>
</Point>
</Placemark>
<Placemark>
<name>
Sat Jan 25 14:06:17 2014 S=0.91 Km/hr
</name>
<styleUrl>
#styleMap_TLP_Normal
</styleUrl>
<Point>
<coordinates>
-39.4051170,-7.3767781,949.70
</coordinates>
</Point>
</Placemark>
<Placemark>
<name>
Sat Jan 25 14:06:27 2014 S=0.53 Km/hr
</name>
<styleUrl>
#styleMap_TLP_Normal
</styleUrl>
<Point>
<coordinates>
-39.4051132,-7.3767905,950.72
</coordinates>
</Point>
</Placemark>
<Placemark>
<name>
Sat Jan 25 14:06:37 2014 S=4.96 Km/hr
</name>
<styleUrl>
#styleMap_TLP_Normal
</styleUrl>
<Point>
<coordinates>
-39.4050522,-7.3768072,953.06
</coordinates>
</Point>
</Placemark>
<Placemark>
<name>
Sat Jan 25 14:06:47 2014 S=6.51 Km/hr
</name>
<styleUrl>
#styleMap_TLP_Normal
</styleUrl>
<Point>
<coordinates>
-39.4048386,-7.3769150,950.78
</coordinates>
</Point>
</Placemark>
<Placemark>
<name>
Sat Jan 25 14:06:57 2014 S=9.90 Km/hr
</name>
<styleUrl>
#styleMap_TLP_Normal
</styleUrl>
<Point>
<coordinates>
-39.4046059,-7.3770733,943.88
</coordinates>
</Point>
</Placemark>
<Placemark>
<name>
Sat Jan 25 14:07:07 2014 S=8.94 Km/hr
</name>
<styleUrl>
#styleMap_TLP_Normal
</styleUrl>
<Point>
<coordinates>
-39.4043846,-7.3772101,936.64
</coordinates>
</Point>
</Placemark>
<Placemark>
<name>
Sat Jan 25 14:07:17 2014 S=12.98 Km/hr
</name>
<styleUrl>
#styleMap_TLP_Normal
</styleUrl>
<Point>
<coordinates>
-39.4039764,-7.3773756,937.97
</coordinates>
</Point>
</Placemark>
<Placemark>
<name>
Sat Jan 25 14:07:27 2014 S=7.51 Km/hr
</name>
<styleUrl>
#styleMap_TLP_Normal
</styleUrl>
<Point>
<coordinates>
-39.4037132,-7.3775730,941.19
</coordinates>
</Point>
</Placemark>
<Placemark>
<name>
Sat Jan 25 14:07:37 2014 S=5.92 Km/hr
</name>
<styleUrl>
#styleMap_TLP_Normal
</styleUrl>
<Point>
<coordinates>
-39.4034729,-7.3777580,941.69
</coordinates>
</Point>
</Placemark>
<Placemark>
<name>
Sat Jan 25 14:07:47 2014 S=0.68 Km/hr
</name>
<styleUrl>
#styleMap_TLP_Normal
</styleUrl>
<Point>
<coordinates>
-39.4033546,-7.3779359,944.44
</coordinates>
</Point>
</Placemark>
<Placemark>
<name>
Sat Jan 25 14:07:57 2014 S=0.22 Km/hr
</name>
<styleUrl>
#styleMap_TLP_Normal
</styleUrl>
<Point>
<coordinates>
-39.4033623,-7.3779407,943.72
</coordinates>
</Point>
</Placemark>
<Placemark>
<name>
Sat Jan 25 14:08:07 2014 S=0.50 Km/hr
</name>
<styleUrl>
#styleMap_TLP_Normal
</styleUrl>
<Point>
<coordinates>
-39.4033623,-7.3779473,943.66
</coordinates>
</Point>
</Placemark>
<Placemark>
<name>
Sat Jan 25 14:08:17 2014 S=0.46 Km/hr
</name>
<styleUrl>
#styleMap_TLP_Normal
</styleUrl>
<Point>
<coordinates>
-39.4033661,-7.3779559,943.70
</coordinates>
</Point>
</Placemark>
<Placemark>
<name>
Sat Jan 25 14:08:27 2014 S=0.27 Km/hr
</name>
<styleUrl>
#styleMap_TLP_Normal
</styleUrl>
<Point>
<coordinates>
-39.4033661,-7.3779421,943.75
</coordinates>
</Point>
</Placemark>
<Placemark>
<name>
Sat Jan 25 14:08:37 2014 S=0.37 Km/hr
</name>
<styleUrl>
#styleMap_TLP_Normal
</styleUrl>
<Point>
<coordinates>
-39.4033737,-7.3779373,943.78
</coordinates>
</Point>
</Placemark>
<Placemark>
<name>
Sat Jan 25 14:08:47 2014 S=0.86 Km/hr
</name>
<styleUrl>
#styleMap_TLP_Normal
</styleUrl>
<Point>
<coordinates>
-39.4033813,-7.3779368,943.81
</coordinates>
</Point>
</Placemark>
<Placemark>
<name>
Sat Jan 25 14:08:57 2014 S=0.35 Km/hr
</name>
<styleUrl>
#styleMap_TLP_Normal
</styleUrl>
<Point>
<coordinates>
-39.4033852,-7.3779545,943.83
</coordinates>
</Point>
</Placemark>
<Placemark>
<name>
Sat Jan 25 14:09:07 2014 S=0.38 Km/hr
</name>
<styleUrl>
#styleMap_TLP_Normal
</styleUrl>
<Point>
<coordinates>
-39.4033928,-7.3779521,943.89
</coordinates>
</Point>
</Placemark>
<Placemark>
<name>
Sat Jan 25 14:09:17 2014 S=0.30 Km/hr
</name>
<styleUrl>
#styleMap_TLP_Finish
</styleUrl>
<Point>
<coordinates>
-39.4033890,-7.3779492,943.94
</coordinates>
</Point>
</Placemark>
</Folder>
</Document>
</kml>
