# Supplementary material for: Lévy foraging patterns of rural humans
Source: PLoS One. 2018 Jun 18;13(6):e0199099. doi: 10.1371/journal.pone.0199099 (PMC6005560; doi:10.1371/journal.pone.0199099)
Supplement: S5 File — (ZIP) [file pone.0199099.s005.zip › H-04-MA/Holux_M-241_Start_20140225-112624_Finish_20140225-124925.kml]

<?xml version="1.0" encoding="UTF-8"?>
<kml xmlns="http://earth.google.com/kml/2.1">
<Document>
<Style id="normalState_TLP_Start">
<IconStyle>
<scale>1.0</scale>
<Icon>
<href>http://maps.google.com/mapfiles/kml/pal4/icon15.png</href>
</Icon>
</IconStyle>
<LabelStyle>
<scale>1.0</scale>
</LabelStyle>
</Style>
<Style id="highlightState_TLP_Start">
<IconStyle>
<scale>1.1</scale>
<Icon>
<href>http://maps.google.com/mapfiles/kml/pal4/icon7.png</href>
</Icon>
</IconStyle>
<LabelStyle>
<scale>1.1</scale>
<color>ff0000ff</color>
</LabelStyle>
</Style>
<StyleMap id="styleMap_TLP_Start">
<Pair>
<key>normal</key>
<styleUrl>#normalState_TLP_Start</styleUrl>
</Pair>
<Pair>
<key>highlight</key>
<styleUrl>#highlightState_TLP_Start</styleUrl>
</Pair>
</StyleMap>
<Style id="normalState_TLP_Finish">
<IconStyle>
<scale>1.0</scale>
<Icon>
<href>http://maps.google.com/mapfiles/kml/pal4/icon15.png</href>
</Icon>
</IconStyle>
<LabelStyle>
<scale>1.0</scale>
</LabelStyle>
</Style>
<Style id="highlightState_TLP_Finish">
<IconStyle>
<scale>1.1</scale>
<Icon>
<href>http://maps.google.com/mapfiles/kml/pal4/icon7.png</href>
</Icon>
</IconStyle>
<LabelStyle>
<scale>1.1</scale>
<color>ff0000ff</color>
</LabelStyle>
</Style>
<StyleMap id="styleMap_TLP_Finish">
<Pair>
<key>normal</key>
<styleUrl>#normalState_TLP_Finish</styleUrl>
</Pair>
<Pair>
<key>highlight</key>
<styleUrl>#highlightState_TLP_Finish</styleUrl>
</Pair>
</StyleMap>
<Style id="normalState_TLP_Normal">
<IconStyle>
<scale>1.0</scale>
<Icon>
<href>http://maps.google.com/mapfiles/kml/pal4/icon31.png</href>
</Icon>
</IconStyle>
<LabelStyle>
<scale>1.0</scale>
</LabelStyle>
</Style>
<Style id="highlightState_TLP_Normal">
<IconStyle>
<scale>1.1</scale>
<Icon>
<href>http://maps.google.com/mapfiles/kml/pal4/icon23.png</href>
</Icon>
</IconStyle>
<LabelStyle>
<scale>1.1</scale>
<color>ff0000ff</color>
</LabelStyle>
</Style>
<StyleMap id="styleMap_TLP_Normal">
<Pair>
<key>normal</key>
<styleUrl>#normalState_TLP_Normal</styleUrl>
</Pair>
<Pair>
<key>highlight</key>
<styleUrl>#highlightState_TLP_Normal</styleUrl>
</Pair>
</StyleMap>
<Style id="normalState_TLP_Photo">
<IconStyle>
<scale>1.0</scale>
<Icon>
<href>http://maps.google.com/mapfiles/kml/pal4/icon46.png</href>
</Icon>
</IconStyle>
<LabelStyle>
<scale>1.0</scale>
</LabelStyle>
</Style>
<Style id="highlightState_TLP_Photo">
<IconStyle>
<scale>1.1</scale>
<Icon>
<href>http://maps.google.com/mapfiles/kml/pal4/icon38.png</href>
</Icon>
</IconStyle>
<LabelStyle>
<scale>1.1</scale>
<color>ff0000ff</color>
</LabelStyle>
</Style>
<StyleMap id="styleMap_TLP_Photo">
<Pair>
<key>normal</key>
<styleUrl>#normalState_TLP_Photo</styleUrl>
</Pair>
<Pair>
<key>highlight</key>
<styleUrl>#highlightState_TLP_Photo</styleUrl>
</Pair>
</StyleMap>
<Style id="roadStyle">
<LineStyle>
<color>ffffff00</color>
<width>6</width>
</LineStyle>
</Style>
<Open>1</Open>
<description>Route</description>
<name>Track Log</name>
<Placemark>
<name>Route</name>
<styleUrl>#roadStyle</styleUrl>
<MultiGeometry>
<LineString>
<coordinates>
-39.4114189,-7.3857265,907.55 -39.4116173,-7.3858094,936.70 -39.4116287,-7.3857851,932.89 -39.4116631,-7.3857884,935.94 -39.4116631,-7.3857026,935.89 -39.4115295,-7.3856020,935.03 -39.4113731,-7.3854856,934.09 -39.4112320,-7.3853827,930.55 -39.4110603,-7.3853045,924.88 -39.4108582,-7.3851824,921.53 -39.4107780,-7.3849573,922.09 -39.4106750,-7.3849120,920.39 -39.4104843,-7.3848491,920.38 -39.4101791,-7.3847446,921.44 -39.4099960,-7.3845482,921.88 -39.4097748,-7.3844113,923.08 -39.4095879,-7.3842711,924.78 -39.4094658,-7.3841867,924.23 -39.4093094,-7.3841114,926.16 -39.4091492,-7.3840523,924.97 -39.4089851,-7.3839989,920.31 -39.4086380,-7.3839159,914.33 -39.4084702,-7.3838439,910.55 -39.4081383,-7.3836570,905.19 -39.4081001,-7.3834724,897.33 -39.4079704,-7.3833399,886.23 -39.4078484,-7.3831983,873.75 -39.4077454,-7.3830309,861.00 -39.4076538,-7.3828917,848.97 -39.4075623,-7.3827691,837.45 -39.4074173,-7.3826323,825.75 -39.4074249,-7.3825231,817.78 -39.4074821,-7.3823338,815.20 -39.4075127,-7.3820643,812.03 -39.4075241,-7.3818302,808.67 -39.4076233,-7.3815961,802.27 -39.4075890,-7.3813767,794.53 -39.4075127,-7.3812332,786.63 -39.4074898,-7.3811975,785.14 -39.4074287,-7.3812141,785.88 -39.4074135,-7.3811593,787.22 -39.4073753,-7.3807697,793.41 -39.4069862,-7.3804507,814.44 -39.4067154,-7.3803573,840.48 -39.4064941,-7.3804688,845.42 -39.4063377,-7.3805752,843.13 -39.4062538,-7.3807187,835.83 -39.4061241,-7.3810205,836.94 -39.4059982,-7.3814592,843.53 -39.4059296,-7.3815575,835.33 -39.4057388,-7.3817158,822.69 -39.4055977,-7.3818226,811.73 -39.4053040,-7.3818717,801.05 -39.4050598,-7.3820109,776.95 -39.4047050,-7.3820724,759.58 -39.4044304,-7.3821030,749.27 -39.4041443,-7.3822660,741.45 -39.4038620,-7.3823147,730.69 -39.4034233,-7.3824644,731.17 -39.4031487,-7.3826494,732.20 -39.4029503,-7.3827724,728.30 -39.4027061,-7.3828917,720.14 -39.4023209,-7.3829556,716.42 -39.4018822,-7.3829570,706.83 -39.4016724,-7.3830800,695.83 -39.4009895,-7.3834691,692.45 -39.4008598,-7.3836265,685.70 -39.4007607,-7.3837175,677.50 -39.4006348,-7.3838148,668.83 -39.4004974,-7.3839302,660.47 -39.4003677,-7.3840718,652.20 -39.4002075,-7.3842359,643.89 -39.4000053,-7.3844237,636.45 -39.3997650,-7.3844919,627.56 -39.3995056,-7.3845644,618.86 -39.3992653,-7.3849010,609.36 -39.3993759,-7.3850451,600.30 -39.3995895,-7.3851352,593.61 -39.3991776,-7.3875780,768.88 -39.3989983,-7.3874040,924.30 -39.3990440,-7.3873401,942.14 -39.3991089,-7.3872905,945.22 -39.3991928,-7.3872995,943.23 -39.3992577,-7.3872986,943.22 -39.3993301,-7.3873396,943.09 -39.3993797,-7.3873744,942.05 -39.3994179,-7.3873944,941.95 -39.3994751,-7.3874130,940.50 -39.3994789,-7.3874588,941.38 -39.3994637,-7.3874855,941.28 -39.3995056,-7.3874807,940.78 -39.3995781,-7.3874736,939.83 -39.3996429,-7.3874941,938.56 -39.3996849,-7.3875451,938.75 -39.3997231,-7.3875809,938.97 -39.3997307,-7.3875675,940.45 -39.3997002,-7.3875680,941.14 -39.3997116,-7.3875613,941.36 -39.3997116,-7.3875561,941.28 -39.3997231,-7.3876491,941.13 -39.3996849,-7.3877301,941.36 -39.3996506,-7.3877912,941.02 -39.3996468,-7.3877549,941.61 -39.3995781,-7.3877230,941.94 -39.3995323,-7.3876743,942.20 -39.3994064,-7.3876362,943.05 -39.3993759,-7.3875895,943.64 -39.3993568,-7.3876700,943.34 -39.3993149,-7.3877015,943.83 -39.3991432,-7.3876700,945.53 -39.3990250,-7.3876181,946.41 -39.3989410,-7.3875608,946.48 -39.3989143,-7.3874884,946.08 -39.3988228,-7.3874688,946.84 -39.3986893,-7.3874059,944.86 -39.3985481,-7.3873587,937.70 -39.3984413,-7.3873501,928.81 -39.3983307,-7.3874207,919.81 -39.3982697,-7.3875747,909.72 -39.3982048,-7.3877225,900.47 -39.3980980,-7.3878155,891.66 -39.3980560,-7.3878241,883.67 -39.3979721,-7.3878522,875.17 -39.3979187,-7.3879089,869.69 -39.3978729,-7.3878894,866.89 -39.3978004,-7.3878675,865.98 -39.3976059,-7.3880224,867.06 -39.3973923,-7.3881631,871.00 -39.3972435,-7.3882990,873.48 -39.3971214,-7.3884397,872.69 -39.3968163,-7.3884745,870.89 -39.3967133,-7.3885150,868.56 -39.3965836,-7.3886290,863.50 -39.3964424,-7.3888445,857.22 -39.3964081,-7.3888927,850.14 -39.3960495,-7.3891649,852.17 -39.3957672,-7.3893666,854.53 -39.3957405,-7.3893828,854.64 -39.3952026,-7.3896480,860.47 -39.3951073,-7.3896995,867.42 -39.3951111,-7.3897076,868.30 -39.3950310,-7.3897042,875.23 -39.3950539,-7.3897419,885.38 -39.3950729,-7.3897328,890.89 -39.3950882,-7.3897624,900.08 -39.3949966,-7.3898911,903.83 -39.3948936,-7.3900747,905.13 -39.3948402,-7.3902245,902.27 -39.3949051,-7.3903413,897.20 -39.3949509,-7.3904929,892.80 -39.3949738,-7.3906140,893.91 -39.3950157,-7.3907022,895.03 -39.3950233,-7.3907185,895.28 -39.3950882,-7.3908834,894.64 -39.3951225,-7.3910742,892.41 -39.3951340,-7.3912611,887.08 -39.3952179,-7.3914528,882.91 -39.3952255,-7.3915758,881.80 -39.3951797,-7.3915744,878.89 -39.3953209,-7.3915930,878.77 -39.3952637,-7.3916192,881.67 -39.3952866,-7.3916879,883.27 -39.3953362,-7.3917804,891.52 -39.3954544,-7.3918066,896.48 -39.3955269,-7.3918591,901.83 -39.3955574,-7.3919234,905.80 -39.3956337,-7.3919792,915.72 -39.3957138,-7.3919058,921.42 -39.3956985,-7.3918209,930.23 -39.3957062,-7.3917255,933.86 -39.3957443,-7.3916779,934.39 -39.3957634,-7.3916750,935.06 -39.3957634,-7.3916798,935.13 -39.3957405,-7.3916507,935.20 -39.3956833,-7.3916874,937.47 -39.3957367,-7.3916931,937.03 -39.3957291,-7.3916984,937.23 -39.3956947,-7.3917003,937.19 -39.3956566,-7.3916721,939.39 -39.3956146,-7.3917036,939.50 -39.3955727,-7.3917789,940.27 -39.3955269,-7.3917928,940.22 -39.3954277,-7.3917499,940.75 -39.3954391,-7.3918014,940.48 -39.3954544,-7.3918781,940.52 -39.3954773,-7.3919430,939.95 -39.3954735,-7.3919034,941.34 -39.3954277,-7.3918085,942.22 -39.3953667,-7.3917036,941.17 -39.3953285,-7.3916130,939.64 -39.3952904,-7.3914480,938.11 -39.3952484,-7.3913698,936.44 -39.3951797,-7.3912578,934.84 -39.3951035,-7.3911762,933.02 -39.3950424,-7.3910899,931.17 -39.3950081,-7.3908935,929.69 -39.3949509,-7.3907814,928.73 -39.3948898,-7.3906746,927.20 -39.3948097,-7.3905497,926.25 -39.3946877,-7.3906765,921.22 -39.3945465,-7.3908510,913.39 -39.3944778,-7.3909311,904.47 -39.3945122,-7.3906360,902.56 -39.3942070,-7.3906407,902.80 -39.3939896,-7.3907094,904.77 -39.3939476,-7.3907042,905.70 -39.3939362,-7.3906965,905.80 -39.3939362,-7.3907256,907.33 -39.3939400,-7.3907356,907.44 -39.3939400,-7.3907375,907.59 -39.3939400,-7.3907552,908.34 -39.3939323,-7.3907919,912.34 -39.3939171,-7.3908277,918.36 -39.3939476,-7.3907809,920.09 -39.3940887,-7.3906069,921.58 -39.3942261,-7.3904934,921.16 -39.3943863,-7.3902845,911.20 -39.3945770,-7.3901243,903.69 -39.3946838,-7.3900394,897.16 -39.3947716,-7.3899174,892.61 -39.3947983,-7.3896890,890.89 -39.3949432,-7.3894687,886.72 -39.3950500,-7.3893566,881.42 -39.3952484,-7.3891511,874.89 -39.3953857,-7.3889685,867.25 -39.3954887,-7.3888011,858.11 -39.3956680,-7.3886261,848.66 -39.3957024,-7.3884449,839.36 -39.3958588,-7.3882780,830.16 -39.3961945,-7.3882036,823.94 -39.3963165,-7.3879805,818.25 -39.3968582,-7.3882842,812.33 -39.3973236,-7.3877587,806.92 -39.3972206,-7.3876429,803.05 -39.3981361,-7.3869991,800.89 -39.3980103,-7.3869257,799.73 -39.3978996,-7.3868055,801.45 -39.3978958,-7.3868065,800.39 -39.3978310,-7.3866677,801.89 -39.3978271,-7.3866577,802.13 -39.3976974,-7.3865156,806.47 -39.3975677,-7.3863721,810.17 -39.3973732,-7.3862424,810.97 -39.3971748,-7.3862123,810.53 -39.3970451,-7.3861108,808.64 -39.3969383,-7.3859816,808.33 -39.3967743,-7.3858066,806.89 -39.3966255,-7.3857040,805.81 -39.3964767,-7.3855801,803.75 -39.3963432,-7.3854957,800.88 -39.3961601,-7.3853908,798.00 -39.3959961,-7.3852735,794.52 -39.3958588,-7.3851829,790.73 -39.3957291,-7.3851476,786.66 -39.3955688,-7.3850379,782.13 -39.3954277,-7.3850040,778.11 -39.3952446,-7.3849626,773.13 -39.3950348,-7.3847780,768.91 -39.3949127,-7.3846698,764.84 -39.3947868,-7.3845553,760.92 -39.3946228,-7.3844171,756.28 -39.3944359,-7.3842916,752.28 -39.3942795,-7.3842373,747.58 -39.3931122,-7.3825784,727.81 -39.3927727,-7.3827510,835.00 -39.3926430,-7.3828158,843.23 -39.3924980,-7.3828249,844.28 -39.3923950,-7.3828278,840.84 -39.3922768,-7.3828349,839.02 -39.3920746,-7.3827810,839.59 -39.3919678,-7.3826799,838.19 -39.3915443,-7.3828683,849.98 -39.3913269,-7.3829226,860.45 -39.3912277,-7.3828630,867.19 -39.3912048,-7.3829112,882.52 -39.3912849,-7.3829498,884.23 -39.3913994,-7.3829722,892.23 -39.3914108,-7.3830333,895.48 -39.3914680,-7.3831172,898.64 -39.3914642,-7.3831501,902.67 -39.3913918,-7.3830614,910.16 -39.3914070,-7.3830218,916.84 -39.3914452,-7.3830395,921.61 -39.3914680,-7.3830495,923.19 -39.3915367,-7.3830357,924.59 -39.3916664,-7.3830457,925.20 -39.3917809,-7.3830271,923.09 -39.3919716,-7.3829641,916.78 -39.3922195,-7.3830419,915.91 -39.3923988,-7.3830848,916.44 -39.3924713,-7.3829618,916.63 -39.3926697,-7.3827500,917.95 -39.3926964,-7.3826632,922.25 -39.3927574,-7.3826451,923.25 -39.3928146,-7.3825917,929.05 -39.3927917,-7.3825474,931.11 -39.3927917,-7.3825498,931.17 -39.3928108,-7.3825946,932.45 -39.3928146,-7.3826742,934.02 -39.3927879,-7.3827214,936.39 -39.3928146,-7.3827887,935.30 -39.3928452,-7.3828654,935.16 -39.3929367,-7.3828506,938.30 -39.3930283,-7.3828592,937.63 -39.3931236,-7.3828835,932.41 -39.3932648,-7.3828773,927.52 -39.3934860,-7.3829579,924.25 -39.3936653,-7.3828926,918.84 -39.3937874,-7.3829017,912.02 -39.3939514,-7.3829265,909.11 -39.3941269,-7.3829956,903.66 -39.3942680,-7.3830285,896.48 -39.3944054,-7.3829565,887.47 -39.3950500,-7.3826942,879.97 -39.3952103,-7.3826165,875.08 -39.3953056,-7.3824902,872.64 -39.3954697,-7.3823886,869.58 -39.3955956,-7.3823538,866.77 -39.3957443,-7.3822832,863.73 -39.3958893,-7.3822150,860.44 -39.3960762,-7.3821888,856.61 -39.3961945,-7.3821855,852.75 -39.3963470,-7.3821669,850.95 -39.3965759,-7.3820887,846.78 -39.3967857,-7.3819661,844.02 -39.3969803,-7.3818769,840.61 -39.3975029,-7.3818183,831.98 -39.3978424,-7.3817797,828.97 -39.3995285,-7.3810234,864.20 -39.3995972,-7.3809752,885.75 -39.3995895,-7.3808584,890.53 -39.3996315,-7.3807240,887.17 -39.3996353,-7.3805003,884.97 -39.3996506,-7.3803821,880.89 -39.3996964,-7.3803101,877.75 -39.3996925,-7.3801827,875.56 -39.3998909,-7.3800960,871.73 -39.4000015,-7.3800631,868.98 -39.4001083,-7.3799896,866.47 -39.4002876,-7.3799238,863.17 -39.4003830,-7.3798208,859.69 -39.4004974,-7.3797145,856.41 -39.4005737,-7.3796301,853.27 -39.4008865,-7.3793116,848.02 -39.4012451,-7.3791399,838.73 -39.4013367,-7.3790479,833.75 -39.4014015,-7.3789487,831.41 -39.4015198,-7.3788395,831.27 -39.4015617,-7.3788342,830.94 -39.4015884,-7.3788180,830.80 -39.4024010,-7.3786263,850.48 -39.4025116,-7.3785028,863.59 -39.4025383,-7.3783607,864.48 -39.4025421,-7.3781748,859.80 -39.4026184,-7.3779898,860.23 -39.4027023,-7.3778644,851.09 -39.4027405,-7.3776770,846.97 -39.4028206,-7.3775444,839.53 -39.4029541,-7.3774681,833.72 -39.4030495,-7.3773971,831.44 -39.4031296,-7.3773036,832.14 -39.4031982,-7.3772230,832.61 -39.4033089,-7.3771520,829.89 -39.4034271,-7.3770852,828.36 -39.4036827,-7.3770514,826.75 -39.4037971,-7.3769307,832.88 -39.4038849,-7.3768854,833.83 -39.4047241,-7.3766418,838.94 -39.4047699,-7.3766556,837.89 -39.4047813,-7.3766637,838.03 -39.4048309,-7.3766894,838.95 -39.4048462,-7.3766899,839.33 -39.4048576,-7.3766928,839.63 -39.4048691,-7.3766937,840.20 -39.4050598,-7.3766594,860.22 -39.4051208,-7.3767509,864.92 -39.4051285,-7.3767638,865.16 -39.4051666,-7.3768582,870.41 -39.4051895,-7.3768964,872.59 -39.4052315,-7.3769398,882.14 -39.4052429,-7.3769517,886.69 -39.4052315,-7.3769631,886.89 -39.4052315,-7.3769712,887.11 -39.4052048,-7.3769698,889.47 -39.4051971,-7.3769755,889.67 -39.4052010,-7.3769889,889.84 -39.4051933,-7.3769956,890.13 -39.4051933,-7.3770041,890.31 -39.4051971,-7.3770061,890.52 -39.4051895,-7.3770084,890.70 -39.4051857,-7.3770156,890.98 -39.4051819,-7.3770146,891.20 -39.4051781,-7.3770127,891.38 -39.4051819,-7.3770008,891.66 -39.4051819,-7.3770318,894.31 -39.4051819,-7.3770361,894.84 -39.4051857,-7.3770099,898.73 -39.4052124,-7.3769546,905.28 -39.4052124,-7.3769517,905.97 -39.4052238,-7.3769383,908.61 -39.4052048,-7.3768959,912.77 -39.4052124,-7.3768444,918.86 -39.4052124,-7.3768377,919.63 -39.4052315,-7.3768058,923.42 -39.4051933,-7.3767476,927.13 -39.4051170,-7.3767610,929.05 -39.4050064,-7.3768373,931.44 -39.4049301,-7.3769069,932.61 -39.4049149,-7.3769469,933.61 -39.4049377,-7.3770576,934.81 -39.4049416,-7.3771505,935.75 -39.4048958,-7.3771892,935.08 -39.4048882,-7.3771906,935.17 -39.4048920,-7.3772025,935.23 -39.4049301,-7.3771701,936.81 -39.4049416,-7.3771043,937.98 -39.4049568,-7.3770862,938.25 -39.4049721,-7.3770800,938.42 -39.4049263,-7.3770232,938.38 -39.4048615,-7.3769436,938.80 -39.4048157,-7.3768950,938.22 -39.4047890,-7.3768015,938.30 -39.4047318,-7.3767467,938.05 -39.4046707,-7.3767815,937.86 -39.4046974,-7.3767586,938.23 -39.4047432,-7.3766928,938.38 -39.4048080,-7.3766203,937.95 -39.4048576,-7.3765335,936.14 -39.4048958,-7.3764248,934.39 -39.4049683,-7.3763218,933.94 -39.4050598,-7.3762684,933.52 -39.4051132,-7.3761988,932.69 -39.4051552,-7.3761010,931.22 -39.4051971,-7.3760295,929.64 -39.4052582,-7.3759317,927.63 -39.4053230,-7.3758578,926.19 -39.4054146,-7.3758831,926.00 -39.4054680,-7.3759289,926.22 -39.4054909,-7.3758521,926.58 -39.4055519,-7.3758297,926.72 -39.4056511,-7.3758454,926.94 -39.4057312,-7.3758211,926.97 -39.4058037,-7.3758020,926.39 -39.4057236,-7.3758173,927.42 -39.4056015,-7.3758183,927.78 -39.4055176,-7.3758717,928.50 -39.4054565,-7.3758917,928.75 -39.4054565,-7.3759079,928.83 -39.4054527,-7.3759708,929.47 -39.4054565,-7.3759718,929.69 -39.4054604,-7.3759484,929.63 -39.4053841,-7.3758998,930.03 -39.4053383,-7.3758430,929.28 -39.4053574,-7.3757877,929.61 -39.4053917,-7.3757172,929.67 -39.4054794,-7.3756557,929.52 -39.4055367,-7.3756070,929.19 -39.4056396,-7.3755636,928.23 -39.4057083,-7.3754444,926.95 -39.4057388,-7.3754530,924.47 -39.4057655,-7.3754244,923.34 -39.4058228,-7.3753858,922.13 -39.4058418,-7.3753886,921.75 -39.4057465,-7.3754387,920.05 -39.4057617,-7.3754334,919.00 -39.4058113,-7.3753695,917.38 -39.4058647,-7.3752761,915.44 -39.4058990,-7.3752170,912.80 -39.4059410,-7.3752022,910.72 -39.4059601,-7.3751407,908.67 -39.4060020,-7.3751392,907.33 -39.4060249,-7.3751659,907.02 -39.4060555,-7.3751874,906.77 -39.4060478,-7.3752108,906.66 -39.4060364,-7.3752103,906.48 -39.4060402,-7.3751917,905.30 -39.4060249,-7.3751912,904.84 -39.4060173,-7.3751693,904.98 -39.4060097,-7.3751640,904.95 -39.4060211,-7.3751669,904.19 -39.4060440,-7.3750558,901.78 -39.4060783,-7.3749518,899.08 -39.4061394,-7.3748531,895.88 -39.4061623,-7.3747697,892.23 -39.4061470,-7.3746800,887.75 -39.4062080,-7.3746529,883.58 -39.4062233,-7.3746028,879.41 -39.4062309,-7.3744817,876.19 -39.4061813,-7.3744617,873.88 -39.4060936,-7.3745160,871.23 -39.4060097,-7.3745384,868.45 -39.4059410,-7.3744674,863.69 -39.4059372,-7.3743892,857.06 -39.4058914,-7.3742990,853.67 -39.4058228,-7.3742304,850.11 -39.4058037,-7.3741760,845.61 -39.4058304,-7.3740807,842.86 -39.4057922,-7.3739324,839.28 -39.4057350,-7.3738804,835.92 </coordinates>
</LineString>
</MultiGeometry>
</Placemark>
<Folder>
<name>waypoints</name>
<Placemark>
<name>
Tue Feb 25 22:56:24 2014 S=1.35 Km/hr
</name>
<styleUrl>
#styleMap_TLP_Start
</styleUrl>
<Point>
<coordinates>
-39.4114189,-7.3857265,907.55
</coordinates>
</Point>
</Placemark>
<Placemark>
<name>
Tue Feb 25 22:56:35 2014 S=1.64 Km/hr
</name>
<styleUrl>
#styleMap_TLP_Normal
</styleUrl>
<Point>
<coordinates>
-39.4116173,-7.3858094,936.70
</coordinates>
</Point>
</Placemark>
<Placemark>
<name>
Tue Feb 25 22:56:45 2014 S=1.55 Km/hr
</name>
<styleUrl>
#styleMap_TLP_Normal
</styleUrl>
<Point>
<coordinates>
-39.4116287,-7.3857851,932.89
</coordinates>
</Point>
</Placemark>
<Placemark>
<name>
Tue Feb 25 22:56:55 2014 S=1.78 Km/hr
</name>
<styleUrl>
#styleMap_TLP_Normal
</styleUrl>
<Point>
<coordinates>
-39.4116631,-7.3857884,935.94
</coordinates>
</Point>
</Placemark>
<Placemark>
<name>
Tue Feb 25 22:57:05 2014 S=4.01 Km/hr
</name>
<styleUrl>
#styleMap_TLP_Normal
</styleUrl>
<Point>
<coordinates>
-39.4116631,-7.3857026,935.89
</coordinates>
</Point>
</Placemark>
<Placemark>
<name>
Tue Feb 25 22:57:15 2014 S=5.07 Km/hr
</name>
<styleUrl>
#styleMap_TLP_Normal
</styleUrl>
<Point>
<coordinates>
-39.4115295,-7.3856020,935.03
</coordinates>
</Point>
</Placemark>
<Placemark>
<name>
Tue Feb 25 22:57:25 2014 S=4.81 Km/hr
</name>
<styleUrl>
#styleMap_TLP_Normal
</styleUrl>
<Point>
<coordinates>
-39.4113731,-7.3854856,934.09
</coordinates>
</Point>
</Placemark>
<Placemark>
<name>
Tue Feb 25 22:57:35 2014 S=5.03 Km/hr
</name>
<styleUrl>
#styleMap_TLP_Normal
</styleUrl>
<Point>
<coordinates>
-39.4112320,-7.3853827,930.55
</coordinates>
</Point>
</Placemark>
<Placemark>
<name>
Tue Feb 25 22:57:45 2014 S=5.11 Km/hr
</name>
<styleUrl>
#styleMap_TLP_Normal
</styleUrl>
<Point>
<coordinates>
-39.4110603,-7.3853045,924.88
</coordinates>
</Point>
</Placemark>
<Placemark>
<name>
Tue Feb 25 22:57:55 2014 S=5.95 Km/hr
</name>
<styleUrl>
#styleMap_TLP_Normal
</styleUrl>
<Point>
<coordinates>
-39.4108582,-7.3851824,921.53
</coordinates>
</Point>
</Placemark>
<Placemark>
<name>
Tue Feb 25 22:58:05 2014 S=3.60 Km/hr
</name>
<styleUrl>
#styleMap_TLP_Normal
</styleUrl>
<Point>
<coordinates>
-39.4107780,-7.3849573,922.09
</coordinates>
</Point>
</Placemark>
<Placemark>
<name>
Tue Feb 25 22:58:15 2014 S=3.01 Km/hr
</name>
<styleUrl>
#styleMap_TLP_Normal
</styleUrl>
<Point>
<coordinates>
-39.4106750,-7.3849120,920.39
</coordinates>
</Point>
</Placemark>
<Placemark>
<name>
Tue Feb 25 22:58:25 2014 S=4.43 Km/hr
</name>
<styleUrl>
#styleMap_TLP_Normal
</styleUrl>
<Point>
<coordinates>
-39.4104843,-7.3848491,920.38
</coordinates>
</Point>
</Placemark>
<Placemark>
<name>
Tue Feb 25 22:58:35 2014 S=4.22 Km/hr
</name>
<styleUrl>
#styleMap_TLP_Normal
</styleUrl>
<Point>
<coordinates>
-39.4101791,-7.3847446,921.44
</coordinates>
</Point>
</Placemark>
<Placemark>
<name>
Tue Feb 25 22:58:45 2014 S=6.21 Km/hr
</name>
<styleUrl>
#styleMap_TLP_Normal
</styleUrl>
<Point>
<coordinates>
-39.4099960,-7.3845482,921.88
</coordinates>
</Point>
</Placemark>
<Placemark>
<name>
Tue Feb 25 22:58:55 2014 S=4.48 Km/hr
</name>
<styleUrl>
#styleMap_TLP_Normal
</styleUrl>
<Point>
<coordinates>
-39.4097748,-7.3844113,923.08
</coordinates>
</Point>
</Placemark>
<Placemark>
<name>
Tue Feb 25 22:59:05 2014 S=6.89 Km/hr
</name>
<styleUrl>
#styleMap_TLP_Normal
</styleUrl>
<Point>
<coordinates>
-39.4095879,-7.3842711,924.78
</coordinates>
</Point>
</Placemark>
<Placemark>
<name>
Tue Feb 25 22:59:15 2014 S=4.66 Km/hr
</name>
<styleUrl>
#styleMap_TLP_Normal
</styleUrl>
<Point>
<coordinates>
-39.4094658,-7.3841867,924.23
</coordinates>
</Point>
</Placemark>
<Placemark>
<name>
Tue Feb 25 22:59:25 2014 S=3.64 Km/hr
</name>
<styleUrl>
#styleMap_TLP_Normal
</styleUrl>
<Point>
<coordinates>
-39.4093094,-7.3841114,926.16
</coordinates>
</Point>
</Placemark>
<Placemark>
<name>
Tue Feb 25 22:59:35 2014 S=2.12 Km/hr
</name>
<styleUrl>
#styleMap_TLP_Normal
</styleUrl>
<Point>
<coordinates>
-39.4091492,-7.3840523,924.97
</coordinates>
</Point>
</Placemark>
<Placemark>
<name>
Tue Feb 25 22:59:45 2014 S=2.91 Km/hr
</name>
<styleUrl>
#styleMap_TLP_Normal
</styleUrl>
<Point>
<coordinates>
-39.4089851,-7.3839989,920.31
</coordinates>
</Point>
</Placemark>
<Placemark>
<name>
Tue Feb 25 22:59:55 2014 S=4.88 Km/hr
</name>
<styleUrl>
#styleMap_TLP_Normal
</styleUrl>
<Point>
<coordinates>
-39.4086380,-7.3839159,914.33
</coordinates>
</Point>
</Placemark>
<Placemark>
<name>
Tue Feb 25 23:00:05 2014 S=5.22 Km/hr
</name>
<styleUrl>
#styleMap_TLP_Normal
</styleUrl>
<Point>
<coordinates>
-39.4084702,-7.3838439,910.55
</coordinates>
</Point>
</Placemark>
<Placemark>
<name>
Tue Feb 25 23:00:15 2014 S=6.92 Km/hr
</name>
<styleUrl>
#styleMap_TLP_Normal
</styleUrl>
<Point>
<coordinates>
-39.4081383,-7.3836570,905.19
</coordinates>
</Point>
</Placemark>
<Placemark>
<name>
Tue Feb 25 23:00:25 2014 S=5.11 Km/hr
</name>
<styleUrl>
#styleMap_TLP_Normal
</styleUrl>
<Point>
<coordinates>
-39.4081001,-7.3834724,897.33
</coordinates>
</Point>
</Placemark>
<Placemark>
<name>
Tue Feb 25 23:00:35 2014 S=3.98 Km/hr
</name>
<styleUrl>
#styleMap_TLP_Normal
</styleUrl>
<Point>
<coordinates>
-39.4079704,-7.3833399,886.23
</coordinates>
</Point>
</Placemark>
<Placemark>
<name>
Tue Feb 25 23:00:45 2014 S=5.97 Km/hr
</name>
<styleUrl>
#styleMap_TLP_Normal
</styleUrl>
<Point>
<coordinates>
-39.4078484,-7.3831983,873.75
</coordinates>
</Point>
</Placemark>
<Placemark>
<name>
Tue Feb 25 23:00:55 2014 S=5.95 Km/hr
</name>
<styleUrl>
#styleMap_TLP_Normal
</styleUrl>
<Point>
<coordinates>
-39.4077454,-7.3830309,861.00
</coordinates>
</Point>
</Placemark>
<Placemark>
<name>
Tue Feb 25 23:01:05 2014 S=5.00 Km/hr
</name>
<styleUrl>
#styleMap_TLP_Normal
</styleUrl>
<Point>
<coordinates>
-39.4076538,-7.3828917,848.97
</coordinates>
</Point>
</Placemark>
<Placemark>
<name>
Tue Feb 25 23:01:15 2014 S=6.62 Km/hr
</name>
<styleUrl>
#styleMap_TLP_Normal
</styleUrl>
<Point>
<coordinates>
-39.4075623,-7.3827691,837.45
</coordinates>
</Point>
</Placemark>
<Placemark>
<name>
Tue Feb 25 23:01:25 2014 S=5.24 Km/hr
</name>
<styleUrl>
#styleMap_TLP_Normal
</styleUrl>
<Point>
<coordinates>
-39.4074173,-7.3826323,825.75
</coordinates>
</Point>
</Placemark>
<Placemark>
<name>
Tue Feb 25 23:01:35 2014 S=4.18 Km/hr
</name>
<styleUrl>
#styleMap_TLP_Normal
</styleUrl>
<Point>
<coordinates>
-39.4074249,-7.3825231,817.78
</coordinates>
</Point>
</Placemark>
<Placemark>
<name>
Tue Feb 25 23:01:45 2014 S=3.81 Km/hr
</name>
<styleUrl>
#styleMap_TLP_Normal
</styleUrl>
<Point>
<coordinates>
-39.4074821,-7.3823338,815.20
</coordinates>
</Point>
</Placemark>
<Placemark>
<name>
Tue Feb 25 23:01:55 2014 S=6.95 Km/hr
</name>
<styleUrl>
#styleMap_TLP_Normal
</styleUrl>
<Point>
<coordinates>
-39.4075127,-7.3820643,812.03
</coordinates>
</Point>
</Placemark>
<Placemark>
<name>
Tue Feb 25 23:02:05 2014 S=5.12 Km/hr
</name>
<styleUrl>
#styleMap_TLP_Normal
</styleUrl>
<Point>
<coordinates>
-39.4075241,-7.3818302,808.67
</coordinates>
</Point>
</Placemark>
<Placemark>
<name>
Tue Feb 25 23:02:15 2014 S=4.20 Km/hr
</name>
<styleUrl>
#styleMap_TLP_Normal
</styleUrl>
<Point>
<coordinates>
-39.4076233,-7.3815961,802.27
</coordinates>
</Point>
</Placemark>
<Placemark>
<name>
Tue Feb 25 23:02:25 2014 S=4.10 Km/hr
</name>
<styleUrl>
#styleMap_TLP_Normal
</styleUrl>
<Point>
<coordinates>
-39.4075890,-7.3813767,794.53
</coordinates>
</Point>
</Placemark>
<Placemark>
<name>
Tue Feb 25 23:02:35 2014 S=1.96 Km/hr
</name>
<styleUrl>
#styleMap_TLP_Normal
</styleUrl>
<Point>
<coordinates>
-39.4075127,-7.3812332,786.63
</coordinates>
</Point>
</Placemark>
<Placemark>
<name>
Tue Feb 25 23:02:45 2014 S=1.89 Km/hr
</name>
<styleUrl>
#styleMap_TLP_Normal
</styleUrl>
<Point>
<coordinates>
-39.4074898,-7.3811975,785.14
</coordinates>
</Point>
</Placemark>
<Placemark>
<name>
Tue Feb 25 23:02:55 2014 S=0.70 Km/hr
</name>
<styleUrl>
#styleMap_TLP_Normal
</styleUrl>
<Point>
<coordinates>
-39.4074287,-7.3812141,785.88
</coordinates>
</Point>
</Placemark>
<Placemark>
<name>
Tue Feb 25 23:03:05 2014 S=0.21 Km/hr
</name>
<styleUrl>
#styleMap_TLP_Normal
</styleUrl>
<Point>
<coordinates>
-39.4074135,-7.3811593,787.22
</coordinates>
</Point>
</Placemark>
<Placemark>
<name>
Tue Feb 25 23:03:15 2014 S=3.84 Km/hr
</name>
<styleUrl>
#styleMap_TLP_Normal
</styleUrl>
<Point>
<coordinates>
-39.4073753,-7.3807697,793.41
</coordinates>
</Point>
</Placemark>
<Placemark>
<name>
Tue Feb 25 23:03:25 2014 S=5.01 Km/hr
</name>
<styleUrl>
#styleMap_TLP_Normal
</styleUrl>
<Point>
<coordinates>
-39.4069862,-7.3804507,814.44
</coordinates>
</Point>
</Placemark>
<Placemark>
<name>
Tue Feb 25 23:03:35 2014 S=5.94 Km/hr
</name>
<styleUrl>
#styleMap_TLP_Normal
</styleUrl>
<Point>
<coordinates>
-39.4067154,-7.3803573,840.48
</coordinates>
</Point>
</Placemark>
<Placemark>
<name>
Tue Feb 25 23:03:45 2014 S=6.69 Km/hr
</name>
<styleUrl>
#styleMap_TLP_Normal
</styleUrl>
<Point>
<coordinates>
-39.4064941,-7.3804688,845.42
</coordinates>
</Point>
</Placemark>
<Placemark>
<name>
Tue Feb 25 23:03:55 2014 S=7.22 Km/hr
</name>
<styleUrl>
#styleMap_TLP_Normal
</styleUrl>
<Point>
<coordinates>
-39.4063377,-7.3805752,843.13
</coordinates>
</Point>
</Placemark>
<Placemark>
<name>
Tue Feb 25 23:04:05 2014 S=5.01 Km/hr
</name>
<styleUrl>
#styleMap_TLP_Normal
</styleUrl>
<Point>
<coordinates>
-39.4062538,-7.3807187,835.83
</coordinates>
</Point>
</Placemark>
<Placemark>
<name>
Tue Feb 25 23:04:15 2014 S=8.08 Km/hr
</name>
<styleUrl>
#styleMap_TLP_Normal
</styleUrl>
<Point>
<coordinates>
-39.4061241,-7.3810205,836.94
</coordinates>
</Point>
</Placemark>
<Placemark>
<name>
Tue Feb 25 23:04:25 2014 S=7.48 Km/hr
</name>
<styleUrl>
#styleMap_TLP_Normal
</styleUrl>
<Point>
<coordinates>
-39.4059982,-7.3814592,843.53
</coordinates>
</Point>
</Placemark>
<Placemark>
<name>
Tue Feb 25 23:04:35 2014 S=4.06 Km/hr
</name>
<styleUrl>
#styleMap_TLP_Normal
</styleUrl>
<Point>
<coordinates>
-39.4059296,-7.3815575,835.33
</coordinates>
</Point>
</Placemark>
<Placemark>
<name>
Tue Feb 25 23:04:45 2014 S=8.84 Km/hr
</name>
<styleUrl>
#styleMap_TLP_Normal
</styleUrl>
<Point>
<coordinates>
-39.4057388,-7.3817158,822.69
</coordinates>
</Point>
</Placemark>
<Placemark>
<name>
Tue Feb 25 23:04:55 2014 S=4.36 Km/hr
</name>
<styleUrl>
#styleMap_TLP_Normal
</styleUrl>
<Point>
<coordinates>
-39.4055977,-7.3818226,811.73
</coordinates>
</Point>
</Placemark>
<Placemark>
<name>
Tue Feb 25 23:05:05 2014 S=8.00 Km/hr
</name>
<styleUrl>
#styleMap_TLP_Normal
</styleUrl>
<Point>
<coordinates>
-39.4053040,-7.3818717,801.05
</coordinates>
</Point>
</Placemark>
<Placemark>
<name>
Tue Feb 25 23:05:15 2014 S=6.88 Km/hr
</name>
<styleUrl>
#styleMap_TLP_Normal
</styleUrl>
<Point>
<coordinates>
-39.4050598,-7.3820109,776.95
</coordinates>
</Point>
</Placemark>
<Placemark>
<name>
Tue Feb 25 23:05:25 2014 S=4.81 Km/hr
</name>
<styleUrl>
#styleMap_TLP_Normal
</styleUrl>
<Point>
<coordinates>
-39.4047050,-7.3820724,759.58
</coordinates>
</Point>
</Placemark>
<Placemark>
<name>
Tue Feb 25 23:05:35 2014 S=5.85 Km/hr
</name>
<styleUrl>
#styleMap_TLP_Normal
</styleUrl>
<Point>
<coordinates>
-39.4044304,-7.3821030,749.27
</coordinates>
</Point>
</Placemark>
<Placemark>
<name>
Tue Feb 25 23:05:45 2014 S=7.94 Km/hr
</name>
<styleUrl>
#styleMap_TLP_Normal
</styleUrl>
<Point>
<coordinates>
-39.4041443,-7.3822660,741.45
</coordinates>
</Point>
</Placemark>
<Placemark>
<name>
Tue Feb 25 23:05:55 2014 S=8.59 Km/hr
</name>
<styleUrl>
#styleMap_TLP_Normal
</styleUrl>
<Point>
<coordinates>
-39.4038620,-7.3823147,730.69
</coordinates>
</Point>
</Placemark>
<Placemark>
<name>
Tue Feb 25 23:06:05 2014 S=9.22 Km/hr
</name>
<styleUrl>
#styleMap_TLP_Normal
</styleUrl>
<Point>
<coordinates>
-39.4034233,-7.3824644,731.17
</coordinates>
</Point>
</Placemark>
<Placemark>
<name>
Tue Feb 25 23:06:15 2014 S=7.45 Km/hr
</name>
<styleUrl>
#styleMap_TLP_Normal
</styleUrl>
<Point>
<coordinates>
-39.4031487,-7.3826494,732.20
</coordinates>
</Point>
</Placemark>
<Placemark>
<name>
Tue Feb 25 23:06:25 2014 S=7.93 Km/hr
</name>
<styleUrl>
#styleMap_TLP_Normal
</styleUrl>
<Point>
<coordinates>
-39.4029503,-7.3827724,728.30
</coordinates>
</Point>
</Placemark>
<Placemark>
<name>
Tue Feb 25 23:06:35 2014 S=5.47 Km/hr
</name>
<styleUrl>
#styleMap_TLP_Normal
</styleUrl>
<Point>
<coordinates>
-39.4027061,-7.3828917,720.14
</coordinates>
</Point>
</Placemark>
<Placemark>
<name>
Tue Feb 25 23:06:45 2014 S=6.96 Km/hr
</name>
<styleUrl>
#styleMap_TLP_Normal
</styleUrl>
<Point>
<coordinates>
-39.4023209,-7.3829556,716.42
</coordinates>
</Point>
</Placemark>
<Placemark>
<name>
Tue Feb 25 23:06:55 2014 S=5.94 Km/hr
</name>
<styleUrl>
#styleMap_TLP_Normal
</styleUrl>
<Point>
<coordinates>
-39.4018822,-7.3829570,706.83
</coordinates>
</Point>
</Placemark>
<Placemark>
<name>
Tue Feb 25 23:07:05 2014 S=3.57 Km/hr
</name>
<styleUrl>
#styleMap_TLP_Normal
</styleUrl>
<Point>
<coordinates>
-39.4016724,-7.3830800,695.83
</coordinates>
</Point>
</Placemark>
<Placemark>
<name>
Tue Feb 25 23:07:15 2014 S=9.37 Km/hr
</name>
<styleUrl>
#styleMap_TLP_Normal
</styleUrl>
<Point>
<coordinates>
-39.4009895,-7.3834691,692.45
</coordinates>
</Point>
</Placemark>
<Placemark>
<name>
Tue Feb 25 23:07:25 2014 S=7.32 Km/hr
</name>
<styleUrl>
#styleMap_TLP_Normal
</styleUrl>
<Point>
<coordinates>
-39.4008598,-7.3836265,685.70
</coordinates>
</Point>
</Placemark>
<Placemark>
<name>
Tue Feb 25 23:07:35 2014 S=4.10 Km/hr
</name>
<styleUrl>
#styleMap_TLP_Normal
</styleUrl>
<Point>
<coordinates>
-39.4007607,-7.3837175,677.50
</coordinates>
</Point>
</Placemark>
<Placemark>
<name>
Tue Feb 25 23:07:45 2014 S=5.62 Km/hr
</name>
<styleUrl>
#styleMap_TLP_Normal
</styleUrl>
<Point>
<coordinates>
-39.4006348,-7.3838148,668.83
</coordinates>
</Point>
</Placemark>
<Placemark>
<name>
Tue Feb 25 23:07:55 2014 S=6.88 Km/hr
</name>
<styleUrl>
#styleMap_TLP_Normal
</styleUrl>
<Point>
<coordinates>
-39.4004974,-7.3839302,660.47
</coordinates>
</Point>
</Placemark>
<Placemark>
<name>
Tue Feb 25 23:08:05 2014 S=8.07 Km/hr
</name>
<styleUrl>
#styleMap_TLP_Normal
</styleUrl>
<Point>
<coordinates>
-39.4003677,-7.3840718,652.20
</coordinates>
</Point>
</Placemark>
<Placemark>
<name>
Tue Feb 25 23:08:15 2014 S=9.35 Km/hr
</name>
<styleUrl>
#styleMap_TLP_Normal
</styleUrl>
<Point>
<coordinates>
-39.4002075,-7.3842359,643.89
</coordinates>
</Point>
</Placemark>
<Placemark>
<name>
Tue Feb 25 23:08:25 2014 S=8.19 Km/hr
</name>
<styleUrl>
#styleMap_TLP_Normal
</styleUrl>
<Point>
<coordinates>
-39.4000053,-7.3844237,636.45
</coordinates>
</Point>
</Placemark>
<Placemark>
<name>
Tue Feb 25 23:08:35 2014 S=9.00 Km/hr
</name>
<styleUrl>
#styleMap_TLP_Normal
</styleUrl>
<Point>
<coordinates>
-39.3997650,-7.3844919,627.56
</coordinates>
</Point>
</Placemark>
<Placemark>
<name>
Tue Feb 25 23:08:45 2014 S=6.66 Km/hr
</name>
<styleUrl>
#styleMap_TLP_Normal
</styleUrl>
<Point>
<coordinates>
-39.3995056,-7.3845644,618.86
</coordinates>
</Point>
</Placemark>
<Placemark>
<name>
Tue Feb 25 23:08:55 2014 S=5.18 Km/hr
</name>
<styleUrl>
#styleMap_TLP_Normal
</styleUrl>
<Point>
<coordinates>
-39.3992653,-7.3849010,609.36
</coordinates>
</Point>
</Placemark>
<Placemark>
<name>
Tue Feb 25 23:09:05 2014 S=9.44 Km/hr
</name>
<styleUrl>
#styleMap_TLP_Normal
</styleUrl>
<Point>
<coordinates>
-39.3993759,-7.3850451,600.30
</coordinates>
</Point>
</Placemark>
<Placemark>
<name>
Tue Feb 25 23:09:15 2014 S=2.59 Km/hr
</name>
<styleUrl>
#styleMap_TLP_Normal
</styleUrl>
<Point>
<coordinates>
-39.3995895,-7.3851352,593.61
</coordinates>
</Point>
</Placemark>
<Placemark>
<name>
Tue Feb 25 23:09:25 2014 S=3.00 Km/hr
</name>
<styleUrl>
#styleMap_TLP_Normal
</styleUrl>
<Point>
<coordinates>
-39.3991776,-7.3875780,768.88
</coordinates>
</Point>
</Placemark>
<Placemark>
<name>
Tue Feb 25 23:09:35 2014 S=3.07 Km/hr
</name>
<styleUrl>
#styleMap_TLP_Normal
</styleUrl>
<Point>
<coordinates>
-39.3989983,-7.3874040,924.30
</coordinates>
</Point>
</Placemark>
<Placemark>
<name>
Tue Feb 25 23:09:45 2014 S=2.34 Km/hr
</name>
<styleUrl>
#styleMap_TLP_Normal
</styleUrl>
<Point>
<coordinates>
-39.3990440,-7.3873401,942.14
</coordinates>
</Point>
</Placemark>
<Placemark>
<name>
Tue Feb 25 23:09:55 2014 S=0.99 Km/hr
</name>
<styleUrl>
#styleMap_TLP_Normal
</styleUrl>
<Point>
<coordinates>
-39.3991089,-7.3872905,945.22
</coordinates>
</Point>
</Placemark>
<Placemark>
<name>
Tue Feb 25 23:10:05 2014 S=2.03 Km/hr
</name>
<styleUrl>
#styleMap_TLP_Normal
</styleUrl>
<Point>
<coordinates>
-39.3991928,-7.3872995,943.23
</coordinates>
</Point>
</Placemark>
<Placemark>
<name>
Tue Feb 25 23:10:15 2014 S=1.78 Km/hr
</name>
<styleUrl>
#styleMap_TLP_Normal
</styleUrl>
<Point>
<coordinates>
-39.3992577,-7.3872986,943.22
</coordinates>
</Point>
</Placemark>
<Placemark>
<name>
Tue Feb 25 23:10:25 2014 S=1.84 Km/hr
</name>
<styleUrl>
#styleMap_TLP_Normal
</styleUrl>
<Point>
<coordinates>
-39.3993301,-7.3873396,943.09
</coordinates>
</Point>
</Placemark>
<Placemark>
<name>
Tue Feb 25 23:10:35 2014 S=1.03 Km/hr
</name>
<styleUrl>
#styleMap_TLP_Normal
</styleUrl>
<Point>
<coordinates>
-39.3993797,-7.3873744,942.05
</coordinates>
</Point>
</Placemark>
<Placemark>
<name>
Tue Feb 25 23:10:45 2014 S=1.29 Km/hr
</name>
<styleUrl>
#styleMap_TLP_Normal
</styleUrl>
<Point>
<coordinates>
-39.3994179,-7.3873944,941.95
</coordinates>
</Point>
</Placemark>
<Placemark>
<name>
Tue Feb 25 23:10:55 2014 S=1.72 Km/hr
</name>
<styleUrl>
#styleMap_TLP_Normal
</styleUrl>
<Point>
<coordinates>
-39.3994751,-7.3874130,940.50
</coordinates>
</Point>
</Placemark>
<Placemark>
<name>
Tue Feb 25 23:11:05 2014 S=0.88 Km/hr
</name>
<styleUrl>
#styleMap_TLP_Normal
</styleUrl>
<Point>
<coordinates>
-39.3994789,-7.3874588,941.38
</coordinates>
</Point>
</Placemark>
<Placemark>
<name>
Tue Feb 25 23:11:15 2014 S=0.11 Km/hr
</name>
<styleUrl>
#styleMap_TLP_Normal
</styleUrl>
<Point>
<coordinates>
-39.3994637,-7.3874855,941.28
</coordinates>
</Point>
</Placemark>
<Placemark>
<name>
Tue Feb 25 23:11:25 2014 S=1.58 Km/hr
</name>
<styleUrl>
#styleMap_TLP_Normal
</styleUrl>
<Point>
<coordinates>
-39.3995056,-7.3874807,940.78
</coordinates>
</Point>
</Placemark>
<Placemark>
<name>
Tue Feb 25 23:11:35 2014 S=0.65 Km/hr
</name>
<styleUrl>
#styleMap_TLP_Normal
</styleUrl>
<Point>
<coordinates>
-39.3995781,-7.3874736,939.83
</coordinates>
</Point>
</Placemark>
<Placemark>
<name>
Tue Feb 25 23:11:45 2014 S=2.55 Km/hr
</name>
<styleUrl>
#styleMap_TLP_Normal
</styleUrl>
<Point>
<coordinates>
-39.3996429,-7.3874941,938.56
</coordinates>
</Point>
</Placemark>
<Placemark>
<name>
Tue Feb 25 23:11:55 2014 S=1.48 Km/hr
</name>
<styleUrl>
#styleMap_TLP_Normal
</styleUrl>
<Point>
<coordinates>
-39.3996849,-7.3875451,938.75
</coordinates>
</Point>
</Placemark>
<Placemark>
<name>
Tue Feb 25 23:12:05 2014 S=1.05 Km/hr
</name>
<styleUrl>
#styleMap_TLP_Normal
</styleUrl>
<Point>
<coordinates>
-39.3997231,-7.3875809,938.97
</coordinates>
</Point>
</Placemark>
<Placemark>
<name>
Tue Feb 25 23:12:15 2014 S=2.02 Km/hr
</name>
<styleUrl>
#styleMap_TLP_Normal
</styleUrl>
<Point>
<coordinates>
-39.3997307,-7.3875675,940.45
</coordinates>
</Point>
</Placemark>
<Placemark>
<name>
Tue Feb 25 23:12:25 2014 S=1.12 Km/hr
</name>
<styleUrl>
#styleMap_TLP_Normal
</styleUrl>
<Point>
<coordinates>
-39.3997002,-7.3875680,941.14
</coordinates>
</Point>
</Placemark>
<Placemark>
<name>
Tue Feb 25 23:12:35 2014 S=0.32 Km/hr
</name>
<styleUrl>
#styleMap_TLP_Normal
</styleUrl>
<Point>
<coordinates>
-39.3997116,-7.3875613,941.36
</coordinates>
</Point>
</Placemark>
<Placemark>
<name>
Tue Feb 25 23:12:45 2014 S=1.46 Km/hr
</name>
<styleUrl>
#styleMap_TLP_Normal
</styleUrl>
<Point>
<coordinates>
-39.3997116,-7.3875561,941.28
</coordinates>
</Point>
</Placemark>
<Placemark>
<name>
Tue Feb 25 23:12:55 2014 S=2.38 Km/hr
</name>
<styleUrl>
#styleMap_TLP_Normal
</styleUrl>
<Point>
<coordinates>
-39.3997231,-7.3876491,941.13
</coordinates>
</Point>
</Placemark>
<Placemark>
<name>
Tue Feb 25 23:13:05 2014 S=4.08 Km/hr
</name>
<styleUrl>
#styleMap_TLP_Normal
</styleUrl>
<Point>
<coordinates>
-39.3996849,-7.3877301,941.36
</coordinates>
</Point>
</Placemark>
<Placemark>
<name>
Tue Feb 25 23:13:15 2014 S=0.71 Km/hr
</name>
<styleUrl>
#styleMap_TLP_Normal
</styleUrl>
<Point>
<coordinates>
-39.3996506,-7.3877912,941.02
</coordinates>
</Point>
</Placemark>
<Placemark>
<name>
Tue Feb 25 23:13:25 2014 S=2.46 Km/hr
</name>
<styleUrl>
#styleMap_TLP_Normal
</styleUrl>
<Point>
<coordinates>
-39.3996468,-7.3877549,941.61
</coordinates>
</Point>
</Placemark>
<Placemark>
<name>
Tue Feb 25 23:13:35 2014 S=2.59 Km/hr
</name>
<styleUrl>
#styleMap_TLP_Normal
</styleUrl>
<Point>
<coordinates>
-39.3995781,-7.3877230,941.94
</coordinates>
</Point>
</Placemark>
<Placemark>
<name>
Tue Feb 25 23:13:45 2014 S=2.19 Km/hr
</name>
<styleUrl>
#styleMap_TLP_Normal
</styleUrl>
<Point>
<coordinates>
-39.3995323,-7.3876743,942.20
</coordinates>
</Point>
</Placemark>
<Placemark>
<name>
Tue Feb 25 23:13:55 2014 S=2.40 Km/hr
</name>
<styleUrl>
#styleMap_TLP_Normal
</styleUrl>
<Point>
<coordinates>
-39.3994064,-7.3876362,943.05
</coordinates>
</Point>
</Placemark>
<Placemark>
<name>
Tue Feb 25 23:14:05 2014 S=1.29 Km/hr
</name>
<styleUrl>
#styleMap_TLP_Normal
</styleUrl>
<Point>
<coordinates>
-39.3993759,-7.3875895,943.64
</coordinates>
</Point>
</Placemark>
<Placemark>
<name>
Tue Feb 25 23:14:15 2014 S=2.51 Km/hr
</name>
<styleUrl>
#styleMap_TLP_Normal
</styleUrl>
<Point>
<coordinates>
-39.3993568,-7.3876700,943.34
</coordinates>
</Point>
</Placemark>
<Placemark>
<name>
Tue Feb 25 23:14:25 2014 S=1.96 Km/hr
</name>
<styleUrl>
#styleMap_TLP_Normal
</styleUrl>
<Point>
<coordinates>
-39.3993149,-7.3877015,943.83
</coordinates>
</Point>
</Placemark>
<Placemark>
<name>
Tue Feb 25 23:14:35 2014 S=2.31 Km/hr
</name>
<styleUrl>
#styleMap_TLP_Normal
</styleUrl>
<Point>
<coordinates>
-39.3991432,-7.3876700,945.53
</coordinates>
</Point>
</Placemark>
<Placemark>
<name>
Tue Feb 25 23:14:45 2014 S=4.02 Km/hr
</name>
<styleUrl>
#styleMap_TLP_Normal
</styleUrl>
<Point>
<coordinates>
-39.3990250,-7.3876181,946.41
</coordinates>
</Point>
</Placemark>
<Placemark>
<name>
Tue Feb 25 23:14:55 2014 S=2.96 Km/hr
</name>
<styleUrl>
#styleMap_TLP_Normal
</styleUrl>
<Point>
<coordinates>
-39.3989410,-7.3875608,946.48
</coordinates>
</Point>
</Placemark>
<Placemark>
<name>
Tue Feb 25 23:15:05 2014 S=1.04 Km/hr
</name>
<styleUrl>
#styleMap_TLP_Normal
</styleUrl>
<Point>
<coordinates>
-39.3989143,-7.3874884,946.08
</coordinates>
</Point>
</Placemark>
<Placemark>
<name>
Tue Feb 25 23:15:15 2014 S=4.77 Km/hr
</name>
<styleUrl>
#styleMap_TLP_Normal
</styleUrl>
<Point>
<coordinates>
-39.3988228,-7.3874688,946.84
</coordinates>
</Point>
</Placemark>
<Placemark>
<name>
Tue Feb 25 23:15:25 2014 S=7.90 Km/hr
</name>
<styleUrl>
#styleMap_TLP_Normal
</styleUrl>
<Point>
<coordinates>
-39.3986893,-7.3874059,944.86
</coordinates>
</Point>
</Placemark>
<Placemark>
<name>
Tue Feb 25 23:15:35 2014 S=6.77 Km/hr
</name>
<styleUrl>
#styleMap_TLP_Normal
</styleUrl>
<Point>
<coordinates>
-39.3985481,-7.3873587,937.70
</coordinates>
</Point>
</Placemark>
<Placemark>
<name>
Tue Feb 25 23:15:45 2014 S=2.18 Km/hr
</name>
<styleUrl>
#styleMap_TLP_Normal
</styleUrl>
<Point>
<coordinates>
-39.3984413,-7.3873501,928.81
</coordinates>
</Point>
</Placemark>
<Placemark>
<name>
Tue Feb 25 23:15:55 2014 S=5.11 Km/hr
</name>
<styleUrl>
#styleMap_TLP_Normal
</styleUrl>
<Point>
<coordinates>
-39.3983307,-7.3874207,919.81
</coordinates>
</Point>
</Placemark>
<Placemark>
<name>
Tue Feb 25 23:16:05 2014 S=7.63 Km/hr
</name>
<styleUrl>
#styleMap_TLP_Normal
</styleUrl>
<Point>
<coordinates>
-39.3982697,-7.3875747,909.72
</coordinates>
</Point>
</Placemark>
<Placemark>
<name>
Tue Feb 25 23:16:15 2014 S=4.34 Km/hr
</name>
<styleUrl>
#styleMap_TLP_Normal
</styleUrl>
<Point>
<coordinates>
-39.3982048,-7.3877225,900.47
</coordinates>
</Point>
</Placemark>
<Placemark>
<name>
Tue Feb 25 23:16:25 2014 S=5.19 Km/hr
</name>
<styleUrl>
#styleMap_TLP_Normal
</styleUrl>
<Point>
<coordinates>
-39.3980980,-7.3878155,891.66
</coordinates>
</Point>
</Placemark>
<Placemark>
<name>
Tue Feb 25 23:16:35 2014 S=4.54 Km/hr
</name>
<styleUrl>
#styleMap_TLP_Normal
</styleUrl>
<Point>
<coordinates>
-39.3980560,-7.3878241,883.67
</coordinates>
</Point>
</Placemark>
<Placemark>
<name>
Tue Feb 25 23:16:45 2014 S=4.88 Km/hr
</name>
<styleUrl>
#styleMap_TLP_Normal
</styleUrl>
<Point>
<coordinates>
-39.3979721,-7.3878522,875.17
</coordinates>
</Point>
</Placemark>
<Placemark>
<name>
Tue Feb 25 23:16:55 2014 S=1.26 Km/hr
</name>
<styleUrl>
#styleMap_TLP_Normal
</styleUrl>
<Point>
<coordinates>
-39.3979187,-7.3879089,869.69
</coordinates>
</Point>
</Placemark>
<Placemark>
<name>
Tue Feb 25 23:17:05 2014 S=0.81 Km/hr
</name>
<styleUrl>
#styleMap_TLP_Normal
</styleUrl>
<Point>
<coordinates>
-39.3978729,-7.3878894,866.89
</coordinates>
</Point>
</Placemark>
<Placemark>
<name>
Tue Feb 25 23:17:15 2014 S=1.59 Km/hr
</name>
<styleUrl>
#styleMap_TLP_Normal
</styleUrl>
<Point>
<coordinates>
-39.3978004,-7.3878675,865.98
</coordinates>
</Point>
</Placemark>
<Placemark>
<name>
Tue Feb 25 23:17:25 2014 S=1.98 Km/hr
</name>
<styleUrl>
#styleMap_TLP_Normal
</styleUrl>
<Point>
<coordinates>
-39.3976059,-7.3880224,867.06
</coordinates>
</Point>
</Placemark>
<Placemark>
<name>
Tue Feb 25 23:17:35 2014 S=1.64 Km/hr
</name>
<styleUrl>
#styleMap_TLP_Normal
</styleUrl>
<Point>
<coordinates>
-39.3973923,-7.3881631,871.00
</coordinates>
</Point>
</Placemark>
<Placemark>
<name>
Tue Feb 25 23:17:45 2014 S=4.99 Km/hr
</name>
<styleUrl>
#styleMap_TLP_Normal
</styleUrl>
<Point>
<coordinates>
-39.3972435,-7.3882990,873.48
</coordinates>
</Point>
</Placemark>
<Placemark>
<name>
Tue Feb 25 23:17:55 2014 S=7.04 Km/hr
</name>
<styleUrl>
#styleMap_TLP_Normal
</styleUrl>
<Point>
<coordinates>
-39.3971214,-7.3884397,872.69
</coordinates>
</Point>
</Placemark>
<Placemark>
<name>
Tue Feb 25 23:18:05 2014 S=4.51 Km/hr
</name>
<styleUrl>
#styleMap_TLP_Normal
</styleUrl>
<Point>
<coordinates>
-39.3968163,-7.3884745,870.89
</coordinates>
</Point>
</Placemark>
<Placemark>
<name>
Tue Feb 25 23:18:15 2014 S=5.62 Km/hr
</name>
<styleUrl>
#styleMap_TLP_Normal
</styleUrl>
<Point>
<coordinates>
-39.3967133,-7.3885150,868.56
</coordinates>
</Point>
</Placemark>
<Placemark>
<name>
Tue Feb 25 23:18:25 2014 S=7.38 Km/hr
</name>
<styleUrl>
#styleMap_TLP_Normal
</styleUrl>
<Point>
<coordinates>
-39.3965836,-7.3886290,863.50
</coordinates>
</Point>
</Placemark>
<Placemark>
<name>
Tue Feb 25 23:18:35 2014 S=3.25 Km/hr
</name>
<styleUrl>
#styleMap_TLP_Normal
</styleUrl>
<Point>
<coordinates>
-39.3964424,-7.3888445,857.22
</coordinates>
</Point>
</Placemark>
<Placemark>
<name>
Tue Feb 25 23:18:45 2014 S=2.30 Km/hr
</name>
<styleUrl>
#styleMap_TLP_Normal
</styleUrl>
<Point>
<coordinates>
-39.3964081,-7.3888927,850.14
</coordinates>
</Point>
</Placemark>
<Placemark>
<name>
Tue Feb 25 23:18:55 2014 S=0.94 Km/hr
</name>
<styleUrl>
#styleMap_TLP_Normal
</styleUrl>
<Point>
<coordinates>
-39.3960495,-7.3891649,852.17
</coordinates>
</Point>
</Placemark>
<Placemark>
<name>
Tue Feb 25 23:19:05 2014 S=0.44 Km/hr
</name>
<styleUrl>
#styleMap_TLP_Normal
</styleUrl>
<Point>
<coordinates>
-39.3957672,-7.3893666,854.53
</coordinates>
</Point>
</Placemark>
<Placemark>
<name>
Tue Feb 25 23:19:15 2014 S=1.12 Km/hr
</name>
<styleUrl>
#styleMap_TLP_Normal
</styleUrl>
<Point>
<coordinates>
-39.3957405,-7.3893828,854.64
</coordinates>
</Point>
</Placemark>
<Placemark>
<name>
Tue Feb 25 23:19:25 2014 S=1.77 Km/hr
</name>
<styleUrl>
#styleMap_TLP_Normal
</styleUrl>
<Point>
<coordinates>
-39.3952026,-7.3896480,860.47
</coordinates>
</Point>
</Placemark>
<Placemark>
<name>
Tue Feb 25 23:19:35 2014 S=0.74 Km/hr
</name>
<styleUrl>
#styleMap_TLP_Normal
</styleUrl>
<Point>
<coordinates>
-39.3951073,-7.3896995,867.42
</coordinates>
</Point>
</Placemark>
<Placemark>
<name>
Tue Feb 25 23:19:45 2014 S=1.01 Km/hr
</name>
<styleUrl>
#styleMap_TLP_Normal
</styleUrl>
<Point>
<coordinates>
-39.3951111,-7.3897076,868.30
</coordinates>
</Point>
</Placemark>
<Placemark>
<name>
Tue Feb 25 23:19:55 2014 S=1.86 Km/hr
</name>
<styleUrl>
#styleMap_TLP_Normal
</styleUrl>
<Point>
<coordinates>
-39.3950310,-7.3897042,875.23
</coordinates>
</Point>
</Placemark>
<Placemark>
<name>
Tue Feb 25 23:20:05 2014 S=1.49 Km/hr
</name>
<styleUrl>
#styleMap_TLP_Normal
</styleUrl>
<Point>
<coordinates>
-39.3950539,-7.3897419,885.38
</coordinates>
</Point>
</Placemark>
<Placemark>
<name>
Tue Feb 25 23:20:15 2014 S=1.98 Km/hr
</name>
<styleUrl>
#styleMap_TLP_Normal
</styleUrl>
<Point>
<coordinates>
-39.3950729,-7.3897328,890.89
</coordinates>
</Point>
</Placemark>
<Placemark>
<name>
Tue Feb 25 23:20:25 2014 S=1.76 Km/hr
</name>
<styleUrl>
#styleMap_TLP_Normal
</styleUrl>
<Point>
<coordinates>
-39.3950882,-7.3897624,900.08
</coordinates>
</Point>
</Placemark>
<Placemark>
<name>
Tue Feb 25 23:20:35 2014 S=7.17 Km/hr
</name>
<styleUrl>
#styleMap_TLP_Normal
</styleUrl>
<Point>
<coordinates>
-39.3949966,-7.3898911,903.83
</coordinates>
</Point>
</Placemark>
<Placemark>
<name>
Tue Feb 25 23:20:45 2014 S=6.25 Km/hr
</name>
<styleUrl>
#styleMap_TLP_Normal
</styleUrl>
<Point>
<coordinates>
-39.3948936,-7.3900747,905.13
</coordinates>
</Point>
</Placemark>
<Placemark>
<name>
Tue Feb 25 23:20:55 2014 S=6.07 Km/hr
</name>
<styleUrl>
#styleMap_TLP_Normal
</styleUrl>
<Point>
<coordinates>
-39.3948402,-7.3902245,902.27
</coordinates>
</Point>
</Placemark>
<Placemark>
<name>
Tue Feb 25 23:21:05 2014 S=3.22 Km/hr
</name>
<styleUrl>
#styleMap_TLP_Normal
</styleUrl>
<Point>
<coordinates>
-39.3949051,-7.3903413,897.20
</coordinates>
</Point>
</Placemark>
<Placemark>
<name>
Tue Feb 25 23:21:15 2014 S=3.24 Km/hr
</name>
<styleUrl>
#styleMap_TLP_Normal
</styleUrl>
<Point>
<coordinates>
-39.3949509,-7.3904929,892.80
</coordinates>
</Point>
</Placemark>
<Placemark>
<name>
Tue Feb 25 23:21:25 2014 S=0.95 Km/hr
</name>
<styleUrl>
#styleMap_TLP_Normal
</styleUrl>
<Point>
<coordinates>
-39.3949738,-7.3906140,893.91
</coordinates>
</Point>
</Placemark>
<Placemark>
<name>
Tue Feb 25 23:21:35 2014 S=0.49 Km/hr
</name>
<styleUrl>
#styleMap_TLP_Normal
</styleUrl>
<Point>
<coordinates>
-39.3950157,-7.3907022,895.03
</coordinates>
</Point>
</Placemark>
<Placemark>
<name>
Tue Feb 25 23:21:45 2014 S=1.56 Km/hr
</name>
<styleUrl>
#styleMap_TLP_Normal
</styleUrl>
<Point>
<coordinates>
-39.3950233,-7.3907185,895.28
</coordinates>
</Point>
</Placemark>
<Placemark>
<name>
Tue Feb 25 23:21:55 2014 S=6.05 Km/hr
</name>
<styleUrl>
#styleMap_TLP_Normal
</styleUrl>
<Point>
<coordinates>
-39.3950882,-7.3908834,894.64
</coordinates>
</Point>
</Placemark>
<Placemark>
<name>
Tue Feb 25 23:22:05 2014 S=3.95 Km/hr
</name>
<styleUrl>
#styleMap_TLP_Normal
</styleUrl>
<Point>
<coordinates>
-39.3951225,-7.3910742,892.41
</coordinates>
</Point>
</Placemark>
<Placemark>
<name>
Tue Feb 25 23:22:15 2014 S=4.45 Km/hr
</name>
<styleUrl>
#styleMap_TLP_Normal
</styleUrl>
<Point>
<coordinates>
-39.3951340,-7.3912611,887.08
</coordinates>
</Point>
</Placemark>
<Placemark>
<name>
Tue Feb 25 23:22:25 2014 S=2.11 Km/hr
</name>
<styleUrl>
#styleMap_TLP_Normal
</styleUrl>
<Point>
<coordinates>
-39.3952179,-7.3914528,882.91
</coordinates>
</Point>
</Placemark>
<Placemark>
<name>
Tue Feb 25 23:22:35 2014 S=4.50 Km/hr
</name>
<styleUrl>
#styleMap_TLP_Normal
</styleUrl>
<Point>
<coordinates>
-39.3952255,-7.3915758,881.80
</coordinates>
</Point>
</Placemark>
<Placemark>
<name>
Tue Feb 25 23:22:45 2014 S=3.23 Km/hr
</name>
<styleUrl>
#styleMap_TLP_Normal
</styleUrl>
<Point>
<coordinates>
-39.3951797,-7.3915744,878.89
</coordinates>
</Point>
</Placemark>
<Placemark>
<name>
Tue Feb 25 23:22:55 2014 S=0.67 Km/hr
</name>
<styleUrl>
#styleMap_TLP_Normal
</styleUrl>
<Point>
<coordinates>
-39.3953209,-7.3915930,878.77
</coordinates>
</Point>
</Placemark>
<Placemark>
<name>
Tue Feb 25 23:23:05 2014 S=1.30 Km/hr
</name>
<styleUrl>
#styleMap_TLP_Normal
</styleUrl>
<Point>
<coordinates>
-39.3952637,-7.3916192,881.67
</coordinates>
</Point>
</Placemark>
<Placemark>
<name>
Tue Feb 25 23:23:15 2014 S=3.07 Km/hr
</name>
<styleUrl>
#styleMap_TLP_Normal
</styleUrl>
<Point>
<coordinates>
-39.3952866,-7.3916879,883.27
</coordinates>
</Point>
</Placemark>
<Placemark>
<name>
Tue Feb 25 23:23:25 2014 S=3.66 Km/hr
</name>
<styleUrl>
#styleMap_TLP_Normal
</styleUrl>
<Point>
<coordinates>
-39.3953362,-7.3917804,891.52
</coordinates>
</Point>
</Placemark>
<Placemark>
<name>
Tue Feb 25 23:23:35 2014 S=4.34 Km/hr
</name>
<styleUrl>
#styleMap_TLP_Normal
</styleUrl>
<Point>
<coordinates>
-39.3954544,-7.3918066,896.48
</coordinates>
</Point>
</Placemark>
<Placemark>
<name>
Tue Feb 25 23:23:45 2014 S=2.44 Km/hr
</name>
<styleUrl>
#styleMap_TLP_Normal
</styleUrl>
<Point>
<coordinates>
-39.3955269,-7.3918591,901.83
</coordinates>
</Point>
</Placemark>
<Placemark>
<name>
Tue Feb 25 23:23:55 2014 S=1.98 Km/hr
</name>
<styleUrl>
#styleMap_TLP_Normal
</styleUrl>
<Point>
<coordinates>
-39.3955574,-7.3919234,905.80
</coordinates>
</Point>
</Placemark>
<Placemark>
<name>
Tue Feb 25 23:24:05 2014 S=3.89 Km/hr
</name>
<styleUrl>
#styleMap_TLP_Normal
</styleUrl>
<Point>
<coordinates>
-39.3956337,-7.3919792,915.72
</coordinates>
</Point>
</Placemark>
<Placemark>
<name>
Tue Feb 25 23:24:15 2014 S=4.41 Km/hr
</name>
<styleUrl>
#styleMap_TLP_Normal
</styleUrl>
<Point>
<coordinates>
-39.3957138,-7.3919058,921.42
</coordinates>
</Point>
</Placemark>
<Placemark>
<name>
Tue Feb 25 23:24:25 2014 S=3.11 Km/hr
</name>
<styleUrl>
#styleMap_TLP_Normal
</styleUrl>
<Point>
<coordinates>
-39.3956985,-7.3918209,930.23
</coordinates>
</Point>
</Placemark>
<Placemark>
<name>
Tue Feb 25 23:24:35 2014 S=0.95 Km/hr
</name>
<styleUrl>
#styleMap_TLP_Normal
</styleUrl>
<Point>
<coordinates>
-39.3957062,-7.3917255,933.86
</coordinates>
</Point>
</Placemark>
<Placemark>
<name>
Tue Feb 25 23:24:45 2014 S=0.99 Km/hr
</name>
<styleUrl>
#styleMap_TLP_Normal
</styleUrl>
<Point>
<coordinates>
-39.3957443,-7.3916779,934.39
</coordinates>
</Point>
</Placemark>
<Placemark>
<name>
Tue Feb 25 23:24:55 2014 S=0.47 Km/hr
</name>
<styleUrl>
#styleMap_TLP_Normal
</styleUrl>
<Point>
<coordinates>
-39.3957634,-7.3916750,935.06
</coordinates>
</Point>
</Placemark>
<Placemark>
<name>
Tue Feb 25 23:25:05 2014 S=0.18 Km/hr
</name>
<styleUrl>
#styleMap_TLP_Normal
</styleUrl>
<Point>
<coordinates>
-39.3957634,-7.3916798,935.13
</coordinates>
</Point>
</Placemark>
<Placemark>
<name>
Tue Feb 25 23:25:15 2014 S=2.05 Km/hr
</name>
<styleUrl>
#styleMap_TLP_Normal
</styleUrl>
<Point>
<coordinates>
-39.3957405,-7.3916507,935.20
</coordinates>
</Point>
</Placemark>
<Placemark>
<name>
Tue Feb 25 23:25:25 2014 S=2.53 Km/hr
</name>
<styleUrl>
#styleMap_TLP_Normal
</styleUrl>
<Point>
<coordinates>
-39.3956833,-7.3916874,937.47
</coordinates>
</Point>
</Placemark>
<Placemark>
<name>
Tue Feb 25 23:25:35 2014 S=0.66 Km/hr
</name>
<styleUrl>
#styleMap_TLP_Normal
</styleUrl>
<Point>
<coordinates>
-39.3957367,-7.3916931,937.03
</coordinates>
</Point>
</Placemark>
<Placemark>
<name>
Tue Feb 25 23:25:45 2014 S=0.15 Km/hr
</name>
<styleUrl>
#styleMap_TLP_Normal
</styleUrl>
<Point>
<coordinates>
-39.3957291,-7.3916984,937.23
</coordinates>
</Point>
</Placemark>
<Placemark>
<name>
Tue Feb 25 23:25:55 2014 S=2.32 Km/hr
</name>
<styleUrl>
#styleMap_TLP_Normal
</styleUrl>
<Point>
<coordinates>
-39.3956947,-7.3917003,937.19
</coordinates>
</Point>
</Placemark>
<Placemark>
<name>
Tue Feb 25 23:26:05 2014 S=3.40 Km/hr
</name>
<styleUrl>
#styleMap_TLP_Normal
</styleUrl>
<Point>
<coordinates>
-39.3956566,-7.3916721,939.39
</coordinates>
</Point>
</Placemark>
<Placemark>
<name>
Tue Feb 25 23:26:15 2014 S=4.32 Km/hr
</name>
<styleUrl>
#styleMap_TLP_Normal
</styleUrl>
<Point>
<coordinates>
-39.3956146,-7.3917036,939.50
</coordinates>
</Point>
</Placemark>
<Placemark>
<name>
Tue Feb 25 23:26:25 2014 S=1.75 Km/hr
</name>
<styleUrl>
#styleMap_TLP_Normal
</styleUrl>
<Point>
<coordinates>
-39.3955727,-7.3917789,940.27
</coordinates>
</Point>
</Placemark>
<Placemark>
<name>
Tue Feb 25 23:26:35 2014 S=4.00 Km/hr
</name>
<styleUrl>
#styleMap_TLP_Normal
</styleUrl>
<Point>
<coordinates>
-39.3955269,-7.3917928,940.22
</coordinates>
</Point>
</Placemark>
<Placemark>
<name>
Tue Feb 25 23:26:45 2014 S=0.86 Km/hr
</name>
<styleUrl>
#styleMap_TLP_Normal
</styleUrl>
<Point>
<coordinates>
-39.3954277,-7.3917499,940.75
</coordinates>
</Point>
</Placemark>
<Placemark>
<name>
Tue Feb 25 23:26:55 2014 S=3.54 Km/hr
</name>
<styleUrl>
#styleMap_TLP_Normal
</styleUrl>
<Point>
<coordinates>
-39.3954391,-7.3918014,940.48
</coordinates>
</Point>
</Placemark>
<Placemark>
<name>
Tue Feb 25 23:27:05 2014 S=2.31 Km/hr
</name>
<styleUrl>
#styleMap_TLP_Normal
</styleUrl>
<Point>
<coordinates>
-39.3954544,-7.3918781,940.52
</coordinates>
</Point>
</Placemark>
<Placemark>
<name>
Tue Feb 25 23:27:15 2014 S=1.38 Km/hr
</name>
<styleUrl>
#styleMap_TLP_Normal
</styleUrl>
<Point>
<coordinates>
-39.3954773,-7.3919430,939.95
</coordinates>
</Point>
</Placemark>
<Placemark>
<name>
Tue Feb 25 23:27:25 2014 S=1.71 Km/hr
</name>
<styleUrl>
#styleMap_TLP_Normal
</styleUrl>
<Point>
<coordinates>
-39.3954735,-7.3919034,941.34
</coordinates>
</Point>
</Placemark>
<Placemark>
<name>
Tue Feb 25 23:27:35 2014 S=6.78 Km/hr
</name>
<styleUrl>
#styleMap_TLP_Normal
</styleUrl>
<Point>
<coordinates>
-39.3954277,-7.3918085,942.22
</coordinates>
</Point>
</Placemark>
<Placemark>
<name>
Tue Feb 25 23:27:45 2014 S=3.51 Km/hr
</name>
<styleUrl>
#styleMap_TLP_Normal
</styleUrl>
<Point>
<coordinates>
-39.3953667,-7.3917036,941.17
</coordinates>
</Point>
</Placemark>
<Placemark>
<name>
Tue Feb 25 23:27:55 2014 S=3.58 Km/hr
</name>
<styleUrl>
#styleMap_TLP_Normal
</styleUrl>
<Point>
<coordinates>
-39.3953285,-7.3916130,939.64
</coordinates>
</Point>
</Placemark>
<Placemark>
<name>
Tue Feb 25 23:28:05 2014 S=2.92 Km/hr
</name>
<styleUrl>
#styleMap_TLP_Normal
</styleUrl>
<Point>
<coordinates>
-39.3952904,-7.3914480,938.11
</coordinates>
</Point>
</Placemark>
<Placemark>
<name>
Tue Feb 25 23:28:15 2014 S=2.12 Km/hr
</name>
<styleUrl>
#styleMap_TLP_Normal
</styleUrl>
<Point>
<coordinates>
-39.3952484,-7.3913698,936.44
</coordinates>
</Point>
</Placemark>
<Placemark>
<name>
Tue Feb 25 23:28:25 2014 S=2.19 Km/hr
</name>
<styleUrl>
#styleMap_TLP_Normal
</styleUrl>
<Point>
<coordinates>
-39.3951797,-7.3912578,934.84
</coordinates>
</Point>
</Placemark>
<Placemark>
<name>
Tue Feb 25 23:28:35 2014 S=1.73 Km/hr
</name>
<styleUrl>
#styleMap_TLP_Normal
</styleUrl>
<Point>
<coordinates>
-39.3951035,-7.3911762,933.02
</coordinates>
</Point>
</Placemark>
<Placemark>
<name>
Tue Feb 25 23:28:45 2014 S=2.16 Km/hr
</name>
<styleUrl>
#styleMap_TLP_Normal
</styleUrl>
<Point>
<coordinates>
-39.3950424,-7.3910899,931.17
</coordinates>
</Point>
</Placemark>
<Placemark>
<name>
Tue Feb 25 23:28:55 2014 S=3.12 Km/hr
</name>
<styleUrl>
#styleMap_TLP_Normal
</styleUrl>
<Point>
<coordinates>
-39.3950081,-7.3908935,929.69
</coordinates>
</Point>
</Placemark>
<Placemark>
<name>
Tue Feb 25 23:29:05 2014 S=5.02 Km/hr
</name>
<styleUrl>
#styleMap_TLP_Normal
</styleUrl>
<Point>
<coordinates>
-39.3949509,-7.3907814,928.73
</coordinates>
</Point>
</Placemark>
<Placemark>
<name>
Tue Feb 25 23:29:15 2014 S=6.46 Km/hr
</name>
<styleUrl>
#styleMap_TLP_Normal
</styleUrl>
<Point>
<coordinates>
-39.3948898,-7.3906746,927.20
</coordinates>
</Point>
</Placemark>
<Placemark>
<name>
Tue Feb 25 23:29:25 2014 S=6.37 Km/hr
</name>
<styleUrl>
#styleMap_TLP_Normal
</styleUrl>
<Point>
<coordinates>
-39.3948097,-7.3905497,926.25
</coordinates>
</Point>
</Placemark>
<Placemark>
<name>
Tue Feb 25 23:29:35 2014 S=8.00 Km/hr
</name>
<styleUrl>
#styleMap_TLP_Normal
</styleUrl>
<Point>
<coordinates>
-39.3946877,-7.3906765,921.22
</coordinates>
</Point>
</Placemark>
<Placemark>
<name>
Tue Feb 25 23:29:45 2014 S=6.65 Km/hr
</name>
<styleUrl>
#styleMap_TLP_Normal
</styleUrl>
<Point>
<coordinates>
-39.3945465,-7.3908510,913.39
</coordinates>
</Point>
</Placemark>
<Placemark>
<name>
Tue Feb 25 23:29:55 2014 S=1.58 Km/hr
</name>
<styleUrl>
#styleMap_TLP_Normal
</styleUrl>
<Point>
<coordinates>
-39.3944778,-7.3909311,904.47
</coordinates>
</Point>
</Placemark>
<Placemark>
<name>
Tue Feb 25 23:30:05 2014 S=0.84 Km/hr
</name>
<styleUrl>
#styleMap_TLP_Normal
</styleUrl>
<Point>
<coordinates>
-39.3945122,-7.3906360,902.56
</coordinates>
</Point>
</Placemark>
<Placemark>
<name>
Tue Feb 25 23:30:15 2014 S=0.66 Km/hr
</name>
<styleUrl>
#styleMap_TLP_Normal
</styleUrl>
<Point>
<coordinates>
-39.3942070,-7.3906407,902.80
</coordinates>
</Point>
</Placemark>
<Placemark>
<name>
Tue Feb 25 23:30:25 2014 S=1.18 Km/hr
</name>
<styleUrl>
#styleMap_TLP_Normal
</styleUrl>
<Point>
<coordinates>
-39.3939896,-7.3907094,904.77
</coordinates>
</Point>
</Placemark>
<Placemark>
<name>
Tue Feb 25 23:30:35 2014 S=0.81 Km/hr
</name>
<styleUrl>
#styleMap_TLP_Normal
</styleUrl>
<Point>
<coordinates>
-39.3939476,-7.3907042,905.70
</coordinates>
</Point>
</Placemark>
<Placemark>
<name>
Tue Feb 25 23:30:45 2014 S=0.18 Km/hr
</name>
<styleUrl>
#styleMap_TLP_Normal
</styleUrl>
<Point>
<coordinates>
-39.3939362,-7.3906965,905.80
</coordinates>
</Point>
</Placemark>
<Placemark>
<name>
Tue Feb 25 23:30:55 2014 S=0.44 Km/hr
</name>
<styleUrl>
#styleMap_TLP_Normal
</styleUrl>
<Point>
<coordinates>
-39.3939362,-7.3907256,907.33
</coordinates>
</Point>
</Placemark>
<Placemark>
<name>
Tue Feb 25 23:31:05 2014 S=0.08 Km/hr
</name>
<styleUrl>
#styleMap_TLP_Normal
</styleUrl>
<Point>
<coordinates>
-39.3939400,-7.3907356,907.44
</coordinates>
</Point>
</Placemark>
<Placemark>
<name>
Tue Feb 25 23:31:15 2014 S=0.42 Km/hr
</name>
<styleUrl>
#styleMap_TLP_Normal
</styleUrl>
<Point>
<coordinates>
-39.3939400,-7.3907375,907.59
</coordinates>
</Point>
</Placemark>
<Placemark>
<name>
Tue Feb 25 23:31:25 2014 S=1.34 Km/hr
</name>
<styleUrl>
#styleMap_TLP_Normal
</styleUrl>
<Point>
<coordinates>
-39.3939400,-7.3907552,908.34
</coordinates>
</Point>
</Placemark>
<Placemark>
<name>
Tue Feb 25 23:31:35 2014 S=1.59 Km/hr
</name>
<styleUrl>
#styleMap_TLP_Normal
</styleUrl>
<Point>
<coordinates>
-39.3939323,-7.3907919,912.34
</coordinates>
</Point>
</Placemark>
<Placemark>
<name>
Tue Feb 25 23:31:45 2014 S=0.62 Km/hr
</name>
<styleUrl>
#styleMap_TLP_Normal
</styleUrl>
<Point>
<coordinates>
-39.3939171,-7.3908277,918.36
</coordinates>
</Point>
</Placemark>
<Placemark>
<name>
Tue Feb 25 23:31:55 2014 S=4.38 Km/hr
</name>
<styleUrl>
#styleMap_TLP_Normal
</styleUrl>
<Point>
<coordinates>
-39.3939476,-7.3907809,920.09
</coordinates>
</Point>
</Placemark>
<Placemark>
<name>
Tue Feb 25 23:32:05 2014 S=4.25 Km/hr
</name>
<styleUrl>
#styleMap_TLP_Normal
</styleUrl>
<Point>
<coordinates>
-39.3940887,-7.3906069,921.58
</coordinates>
</Point>
</Placemark>
<Placemark>
<name>
Tue Feb 25 23:32:15 2014 S=4.64 Km/hr
</name>
<styleUrl>
#styleMap_TLP_Normal
</styleUrl>
<Point>
<coordinates>
-39.3942261,-7.3904934,921.16
</coordinates>
</Point>
</Placemark>
<Placemark>
<name>
Tue Feb 25 23:32:25 2014 S=9.56 Km/hr
</name>
<styleUrl>
#styleMap_TLP_Normal
</styleUrl>
<Point>
<coordinates>
-39.3943863,-7.3902845,911.20
</coordinates>
</Point>
</Placemark>
<Placemark>
<name>
Tue Feb 25 23:32:35 2014 S=7.44 Km/hr
</name>
<styleUrl>
#styleMap_TLP_Normal
</styleUrl>
<Point>
<coordinates>
-39.3945770,-7.3901243,903.69
</coordinates>
</Point>
</Placemark>
<Placemark>
<name>
Tue Feb 25 23:32:45 2014 S=5.99 Km/hr
</name>
<styleUrl>
#styleMap_TLP_Normal
</styleUrl>
<Point>
<coordinates>
-39.3946838,-7.3900394,897.16
</coordinates>
</Point>
</Placemark>
<Placemark>
<name>
Tue Feb 25 23:32:55 2014 S=3.94 Km/hr
</name>
<styleUrl>
#styleMap_TLP_Normal
</styleUrl>
<Point>
<coordinates>
-39.3947716,-7.3899174,892.61
</coordinates>
</Point>
</Placemark>
<Placemark>
<name>
Tue Feb 25 23:33:05 2014 S=6.76 Km/hr
</name>
<styleUrl>
#styleMap_TLP_Normal
</styleUrl>
<Point>
<coordinates>
-39.3947983,-7.3896890,890.89
</coordinates>
</Point>
</Placemark>
<Placemark>
<name>
Tue Feb 25 23:33:15 2014 S=7.49 Km/hr
</name>
<styleUrl>
#styleMap_TLP_Normal
</styleUrl>
<Point>
<coordinates>
-39.3949432,-7.3894687,886.72
</coordinates>
</Point>
</Placemark>
<Placemark>
<name>
Tue Feb 25 23:33:25 2014 S=6.62 Km/hr
</name>
<styleUrl>
#styleMap_TLP_Normal
</styleUrl>
<Point>
<coordinates>
-39.3950500,-7.3893566,881.42
</coordinates>
</Point>
</Placemark>
<Placemark>
<name>
Tue Feb 25 23:33:35 2014 S=5.15 Km/hr
</name>
<styleUrl>
#styleMap_TLP_Normal
</styleUrl>
<Point>
<coordinates>
-39.3952484,-7.3891511,874.89
</coordinates>
</Point>
</Placemark>
<Placemark>
<name>
Tue Feb 25 23:33:45 2014 S=5.91 Km/hr
</name>
<styleUrl>
#styleMap_TLP_Normal
</styleUrl>
<Point>
<coordinates>
-39.3953857,-7.3889685,867.25
</coordinates>
</Point>
</Placemark>
<Placemark>
<name>
Tue Feb 25 23:33:55 2014 S=7.04 Km/hr
</name>
<styleUrl>
#styleMap_TLP_Normal
</styleUrl>
<Point>
<coordinates>
-39.3954887,-7.3888011,858.11
</coordinates>
</Point>
</Placemark>
<Placemark>
<name>
Tue Feb 25 23:34:05 2014 S=8.91 Km/hr
</name>
<styleUrl>
#styleMap_TLP_Normal
</styleUrl>
<Point>
<coordinates>
-39.3956680,-7.3886261,848.66
</coordinates>
</Point>
</Placemark>
<Placemark>
<name>
Tue Feb 25 23:34:15 2014 S=5.63 Km/hr
</name>
<styleUrl>
#styleMap_TLP_Normal
</styleUrl>
<Point>
<coordinates>
-39.3957024,-7.3884449,839.36
</coordinates>
</Point>
</Placemark>
<Placemark>
<name>
Tue Feb 25 23:34:25 2014 S=1.83 Km/hr
</name>
<styleUrl>
#styleMap_TLP_Normal
</styleUrl>
<Point>
<coordinates>
-39.3958588,-7.3882780,830.16
</coordinates>
</Point>
</Placemark>
<Placemark>
<name>
Tue Feb 25 23:34:35 2014 S=9.67 Km/hr
</name>
<styleUrl>
#styleMap_TLP_Normal
</styleUrl>
<Point>
<coordinates>
-39.3961945,-7.3882036,823.94
</coordinates>
</Point>
</Placemark>
<Placemark>
<name>
Tue Feb 25 23:34:45 2014 S=3.24 Km/hr
</name>
<styleUrl>
#styleMap_TLP_Normal
</styleUrl>
<Point>
<coordinates>
-39.3963165,-7.3879805,818.25
</coordinates>
</Point>
</Placemark>
<Placemark>
<name>
Tue Feb 25 23:34:55 2014 S=2.75 Km/hr
</name>
<styleUrl>
#styleMap_TLP_Normal
</styleUrl>
<Point>
<coordinates>
-39.3968582,-7.3882842,812.33
</coordinates>
</Point>
</Placemark>
<Placemark>
<name>
Tue Feb 25 23:35:05 2014 S=2.47 Km/hr
</name>
<styleUrl>
#styleMap_TLP_Normal
</styleUrl>
<Point>
<coordinates>
-39.3973236,-7.3877587,806.92
</coordinates>
</Point>
</Placemark>
<Placemark>
<name>
Tue Feb 25 23:35:15 2014 S=4.04 Km/hr
</name>
<styleUrl>
#styleMap_TLP_Normal
</styleUrl>
<Point>
<coordinates>
-39.3972206,-7.3876429,803.05
</coordinates>
</Point>
</Placemark>
<Placemark>
<name>
Tue Feb 25 23:35:25 2014 S=3.38 Km/hr
</name>
<styleUrl>
#styleMap_TLP_Normal
</styleUrl>
<Point>
<coordinates>
-39.3981361,-7.3869991,800.89
</coordinates>
</Point>
</Placemark>
<Placemark>
<name>
Tue Feb 25 23:35:35 2014 S=4.78 Km/hr
</name>
<styleUrl>
#styleMap_TLP_Normal
</styleUrl>
<Point>
<coordinates>
-39.3980103,-7.3869257,799.73
</coordinates>
</Point>
</Placemark>
<Placemark>
<name>
Tue Feb 25 23:35:45 2014 S=0.78 Km/hr
</name>
<styleUrl>
#styleMap_TLP_Normal
</styleUrl>
<Point>
<coordinates>
-39.3978996,-7.3868055,801.45
</coordinates>
</Point>
</Placemark>
<Placemark>
<name>
Tue Feb 25 23:35:55 2014 S=0.25 Km/hr
</name>
<styleUrl>
#styleMap_TLP_Normal
</styleUrl>
<Point>
<coordinates>
-39.3978958,-7.3868065,800.39
</coordinates>
</Point>
</Placemark>
<Placemark>
<name>
Tue Feb 25 23:36:05 2014 S=0.66 Km/hr
</name>
<styleUrl>
#styleMap_TLP_Normal
</styleUrl>
<Point>
<coordinates>
-39.3978310,-7.3866677,801.89
</coordinates>
</Point>
</Placemark>
<Placemark>
<name>
Tue Feb 25 23:36:15 2014 S=0.57 Km/hr
</name>
<styleUrl>
#styleMap_TLP_Normal
</styleUrl>
<Point>
<coordinates>
-39.3978271,-7.3866577,802.13
</coordinates>
</Point>
</Placemark>
<Placemark>
<name>
Tue Feb 25 23:36:25 2014 S=3.61 Km/hr
</name>
<styleUrl>
#styleMap_TLP_Normal
</styleUrl>
<Point>
<coordinates>
-39.3976974,-7.3865156,806.47
</coordinates>
</Point>
</Placemark>
<Placemark>
<name>
Tue Feb 25 23:36:35 2014 S=6.12 Km/hr
</name>
<styleUrl>
#styleMap_TLP_Normal
</styleUrl>
<Point>
<coordinates>
-39.3975677,-7.3863721,810.17
</coordinates>
</Point>
</Placemark>
<Placemark>
<name>
Tue Feb 25 23:36:45 2014 S=7.76 Km/hr
</name>
<styleUrl>
#styleMap_TLP_Normal
</styleUrl>
<Point>
<coordinates>
-39.3973732,-7.3862424,810.97
</coordinates>
</Point>
</Placemark>
<Placemark>
<name>
Tue Feb 25 23:36:55 2014 S=6.05 Km/hr
</name>
<styleUrl>
#styleMap_TLP_Normal
</styleUrl>
<Point>
<coordinates>
-39.3971748,-7.3862123,810.53
</coordinates>
</Point>
</Placemark>
<Placemark>
<name>
Tue Feb 25 23:37:05 2014 S=6.05 Km/hr
</name>
<styleUrl>
#styleMap_TLP_Normal
</styleUrl>
<Point>
<coordinates>
-39.3970451,-7.3861108,808.64
</coordinates>
</Point>
</Placemark>
<Placemark>
<name>
Tue Feb 25 23:37:15 2014 S=4.09 Km/hr
</name>
<styleUrl>
#styleMap_TLP_Normal
</styleUrl>
<Point>
<coordinates>
-39.3969383,-7.3859816,808.33
</coordinates>
</Point>
</Placemark>
<Placemark>
<name>
Tue Feb 25 23:37:25 2014 S=4.87 Km/hr
</name>
<styleUrl>
#styleMap_TLP_Normal
</styleUrl>
<Point>
<coordinates>
-39.3967743,-7.3858066,806.89
</coordinates>
</Point>
</Placemark>
<Placemark>
<name>
Tue Feb 25 23:37:35 2014 S=5.36 Km/hr
</name>
<styleUrl>
#styleMap_TLP_Normal
</styleUrl>
<Point>
<coordinates>
-39.3966255,-7.3857040,805.81
</coordinates>
</Point>
</Placemark>
<Placemark>
<name>
Tue Feb 25 23:37:45 2014 S=6.02 Km/hr
</name>
<styleUrl>
#styleMap_TLP_Normal
</styleUrl>
<Point>
<coordinates>
-39.3964767,-7.3855801,803.75
</coordinates>
</Point>
</Placemark>
<Placemark>
<name>
Tue Feb 25 23:37:55 2014 S=5.88 Km/hr
</name>
<styleUrl>
#styleMap_TLP_Normal
</styleUrl>
<Point>
<coordinates>
-39.3963432,-7.3854957,800.88
</coordinates>
</Point>
</Placemark>
<Placemark>
<name>
Tue Feb 25 23:38:05 2014 S=8.39 Km/hr
</name>
<styleUrl>
#styleMap_TLP_Normal
</styleUrl>
<Point>
<coordinates>
-39.3961601,-7.3853908,798.00
</coordinates>
</Point>
</Placemark>
<Placemark>
<name>
Tue Feb 25 23:38:15 2014 S=3.81 Km/hr
</name>
<styleUrl>
#styleMap_TLP_Normal
</styleUrl>
<Point>
<coordinates>
-39.3959961,-7.3852735,794.52
</coordinates>
</Point>
</Placemark>
<Placemark>
<name>
Tue Feb 25 23:38:25 2014 S=3.82 Km/hr
</name>
<styleUrl>
#styleMap_TLP_Normal
</styleUrl>
<Point>
<coordinates>
-39.3958588,-7.3851829,790.73
</coordinates>
</Point>
</Placemark>
<Placemark>
<name>
Tue Feb 25 23:38:35 2014 S=7.15 Km/hr
</name>
<styleUrl>
#styleMap_TLP_Normal
</styleUrl>
<Point>
<coordinates>
-39.3957291,-7.3851476,786.66
</coordinates>
</Point>
</Placemark>
<Placemark>
<name>
Tue Feb 25 23:38:45 2014 S=4.84 Km/hr
</name>
<styleUrl>
#styleMap_TLP_Normal
</styleUrl>
<Point>
<coordinates>
-39.3955688,-7.3850379,782.13
</coordinates>
</Point>
</Placemark>
<Placemark>
<name>
Tue Feb 25 23:38:55 2014 S=5.13 Km/hr
</name>
<styleUrl>
#styleMap_TLP_Normal
</styleUrl>
<Point>
<coordinates>
-39.3954277,-7.3850040,778.11
</coordinates>
</Point>
</Placemark>
<Placemark>
<name>
Tue Feb 25 23:39:05 2014 S=7.72 Km/hr
</name>
<styleUrl>
#styleMap_TLP_Normal
</styleUrl>
<Point>
<coordinates>
-39.3952446,-7.3849626,773.13
</coordinates>
</Point>
</Placemark>
<Placemark>
<name>
Tue Feb 25 23:39:15 2014 S=3.63 Km/hr
</name>
<styleUrl>
#styleMap_TLP_Normal
</styleUrl>
<Point>
<coordinates>
-39.3950348,-7.3847780,768.91
</coordinates>
</Point>
</Placemark>
<Placemark>
<name>
Tue Feb 25 23:39:25 2014 S=3.74 Km/hr
</name>
<styleUrl>
#styleMap_TLP_Normal
</styleUrl>
<Point>
<coordinates>
-39.3949127,-7.3846698,764.84
</coordinates>
</Point>
</Placemark>
<Placemark>
<name>
Tue Feb 25 23:39:35 2014 S=7.40 Km/hr
</name>
<styleUrl>
#styleMap_TLP_Normal
</styleUrl>
<Point>
<coordinates>
-39.3947868,-7.3845553,760.92
</coordinates>
</Point>
</Placemark>
<Placemark>
<name>
Tue Feb 25 23:39:45 2014 S=6.97 Km/hr
</name>
<styleUrl>
#styleMap_TLP_Normal
</styleUrl>
<Point>
<coordinates>
-39.3946228,-7.3844171,756.28
</coordinates>
</Point>
</Placemark>
<Placemark>
<name>
Tue Feb 25 23:39:55 2014 S=4.33 Km/hr
</name>
<styleUrl>
#styleMap_TLP_Normal
</styleUrl>
<Point>
<coordinates>
-39.3944359,-7.3842916,752.28
</coordinates>
</Point>
</Placemark>
<Placemark>
<name>
Tue Feb 25 23:40:05 2014 S=4.45 Km/hr
</name>
<styleUrl>
#styleMap_TLP_Normal
</styleUrl>
<Point>
<coordinates>
-39.3942795,-7.3842373,747.58
</coordinates>
</Point>
</Placemark>
<Placemark>
<name>
Tue Feb 25 23:40:15 2014 S=2.26 Km/hr
</name>
<styleUrl>
#styleMap_TLP_Normal
</styleUrl>
<Point>
<coordinates>
-39.3931122,-7.3825784,727.81
</coordinates>
</Point>
</Placemark>
<Placemark>
<name>
Tue Feb 25 23:40:25 2014 S=5.70 Km/hr
</name>
<styleUrl>
#styleMap_TLP_Normal
</styleUrl>
<Point>
<coordinates>
-39.3927727,-7.3827510,835.00
</coordinates>
</Point>
</Placemark>
<Placemark>
<name>
Tue Feb 25 23:40:35 2014 S=4.93 Km/hr
</name>
<styleUrl>
#styleMap_TLP_Normal
</styleUrl>
<Point>
<coordinates>
-39.3926430,-7.3828158,843.23
</coordinates>
</Point>
</Placemark>
<Placemark>
<name>
Tue Feb 25 23:40:45 2014 S=4.42 Km/hr
</name>
<styleUrl>
#styleMap_TLP_Normal
</styleUrl>
<Point>
<coordinates>
-39.3924980,-7.3828249,844.28
</coordinates>
</Point>
</Placemark>
<Placemark>
<name>
Tue Feb 25 23:40:55 2014 S=2.98 Km/hr
</name>
<styleUrl>
#styleMap_TLP_Normal
</styleUrl>
<Point>
<coordinates>
-39.3923950,-7.3828278,840.84
</coordinates>
</Point>
</Placemark>
<Placemark>
<name>
Tue Feb 25 23:41:05 2014 S=2.98 Km/hr
</name>
<styleUrl>
#styleMap_TLP_Normal
</styleUrl>
<Point>
<coordinates>
-39.3922768,-7.3828349,839.02
</coordinates>
</Point>
</Placemark>
<Placemark>
<name>
Tue Feb 25 23:41:15 2014 S=4.34 Km/hr
</name>
<styleUrl>
#styleMap_TLP_Normal
</styleUrl>
<Point>
<coordinates>
-39.3920746,-7.3827810,839.59
</coordinates>
</Point>
</Placemark>
<Placemark>
<name>
Tue Feb 25 23:41:25 2014 S=2.32 Km/hr
</name>
<styleUrl>
#styleMap_TLP_Normal
</styleUrl>
<Point>
<coordinates>
-39.3919678,-7.3826799,838.19
</coordinates>
</Point>
</Placemark>
<Placemark>
<name>
Tue Feb 25 23:41:35 2014 S=1.33 Km/hr
</name>
<styleUrl>
#styleMap_TLP_Normal
</styleUrl>
<Point>
<coordinates>
-39.3915443,-7.3828683,849.98
</coordinates>
</Point>
</Placemark>
<Placemark>
<name>
Tue Feb 25 23:41:45 2014 S=0.71 Km/hr
</name>
<styleUrl>
#styleMap_TLP_Normal
</styleUrl>
<Point>
<coordinates>
-39.3913269,-7.3829226,860.45
</coordinates>
</Point>
</Placemark>
<Placemark>
<name>
Tue Feb 25 23:41:55 2014 S=0.18 Km/hr
</name>
<styleUrl>
#styleMap_TLP_Normal
</styleUrl>
<Point>
<coordinates>
-39.3912277,-7.3828630,867.19
</coordinates>
</Point>
</Placemark>
<Placemark>
<name>
Tue Feb 25 23:42:05 2014 S=6.36 Km/hr
</name>
<styleUrl>
#styleMap_TLP_Normal
</styleUrl>
<Point>
<coordinates>
-39.3912048,-7.3829112,882.52
</coordinates>
</Point>
</Placemark>
<Placemark>
<name>
Tue Feb 25 23:42:15 2014 S=2.57 Km/hr
</name>
<styleUrl>
#styleMap_TLP_Normal
</styleUrl>
<Point>
<coordinates>
-39.3912849,-7.3829498,884.23
</coordinates>
</Point>
</Placemark>
<Placemark>
<name>
Tue Feb 25 23:42:25 2014 S=1.43 Km/hr
</name>
<styleUrl>
#styleMap_TLP_Normal
</styleUrl>
<Point>
<coordinates>
-39.3913994,-7.3829722,892.23
</coordinates>
</Point>
</Placemark>
<Placemark>
<name>
Tue Feb 25 23:42:35 2014 S=1.80 Km/hr
</name>
<styleUrl>
#styleMap_TLP_Normal
</styleUrl>
<Point>
<coordinates>
-39.3914108,-7.3830333,895.48
</coordinates>
</Point>
</Placemark>
<Placemark>
<name>
Tue Feb 25 23:42:45 2014 S=1.68 Km/hr
</name>
<styleUrl>
#styleMap_TLP_Normal
</styleUrl>
<Point>
<coordinates>
-39.3914680,-7.3831172,898.64
</coordinates>
</Point>
</Placemark>
<Placemark>
<name>
Tue Feb 25 23:42:55 2014 S=1.79 Km/hr
</name>
<styleUrl>
#styleMap_TLP_Normal
</styleUrl>
<Point>
<coordinates>
-39.3914642,-7.3831501,902.67
</coordinates>
</Point>
</Placemark>
<Placemark>
<name>
Tue Feb 25 23:43:05 2014 S=2.48 Km/hr
</name>
<styleUrl>
#styleMap_TLP_Normal
</styleUrl>
<Point>
<coordinates>
-39.3913918,-7.3830614,910.16
</coordinates>
</Point>
</Placemark>
<Placemark>
<name>
Tue Feb 25 23:43:15 2014 S=1.28 Km/hr
</name>
<styleUrl>
#styleMap_TLP_Normal
</styleUrl>
<Point>
<coordinates>
-39.3914070,-7.3830218,916.84
</coordinates>
</Point>
</Placemark>
<Placemark>
<name>
Tue Feb 25 23:43:25 2014 S=0.11 Km/hr
</name>
<styleUrl>
#styleMap_TLP_Normal
</styleUrl>
<Point>
<coordinates>
-39.3914452,-7.3830395,921.61
</coordinates>
</Point>
</Placemark>
<Placemark>
<name>
Tue Feb 25 23:43:35 2014 S=1.84 Km/hr
</name>
<styleUrl>
#styleMap_TLP_Normal
</styleUrl>
<Point>
<coordinates>
-39.3914680,-7.3830495,923.19
</coordinates>
</Point>
</Placemark>
<Placemark>
<name>
Tue Feb 25 23:43:45 2014 S=2.08 Km/hr
</name>
<styleUrl>
#styleMap_TLP_Normal
</styleUrl>
<Point>
<coordinates>
-39.3915367,-7.3830357,924.59
</coordinates>
</Point>
</Placemark>
<Placemark>
<name>
Tue Feb 25 23:43:55 2014 S=2.76 Km/hr
</name>
<styleUrl>
#styleMap_TLP_Normal
</styleUrl>
<Point>
<coordinates>
-39.3916664,-7.3830457,925.20
</coordinates>
</Point>
</Placemark>
<Placemark>
<name>
Tue Feb 25 23:44:05 2014 S=3.70 Km/hr
</name>
<styleUrl>
#styleMap_TLP_Normal
</styleUrl>
<Point>
<coordinates>
-39.3917809,-7.3830271,923.09
</coordinates>
</Point>
</Placemark>
<Placemark>
<name>
Tue Feb 25 23:44:15 2014 S=8.32 Km/hr
</name>
<styleUrl>
#styleMap_TLP_Normal
</styleUrl>
<Point>
<coordinates>
-39.3919716,-7.3829641,916.78
</coordinates>
</Point>
</Placemark>
<Placemark>
<name>
Tue Feb 25 23:44:25 2014 S=2.53 Km/hr
</name>
<styleUrl>
#styleMap_TLP_Normal
</styleUrl>
<Point>
<coordinates>
-39.3922195,-7.3830419,915.91
</coordinates>
</Point>
</Placemark>
<Placemark>
<name>
Tue Feb 25 23:44:35 2014 S=2.58 Km/hr
</name>
<styleUrl>
#styleMap_TLP_Normal
</styleUrl>
<Point>
<coordinates>
-39.3923988,-7.3830848,916.44
</coordinates>
</Point>
</Placemark>
<Placemark>
<name>
Tue Feb 25 23:44:45 2014 S=2.06 Km/hr
</name>
<styleUrl>
#styleMap_TLP_Normal
</styleUrl>
<Point>
<coordinates>
-39.3924713,-7.3829618,916.63
</coordinates>
</Point>
</Placemark>
<Placemark>
<name>
Tue Feb 25 23:44:55 2014 S=2.59 Km/hr
</name>
<styleUrl>
#styleMap_TLP_Normal
</styleUrl>
<Point>
<coordinates>
-39.3926697,-7.3827500,917.95
</coordinates>
</Point>
</Placemark>
<Placemark>
<name>
Tue Feb 25 23:45:05 2014 S=0.50 Km/hr
</name>
<styleUrl>
#styleMap_TLP_Normal
</styleUrl>
<Point>
<coordinates>
-39.3926964,-7.3826632,922.25
</coordinates>
</Point>
</Placemark>
<Placemark>
<name>
Tue Feb 25 23:45:15 2014 S=2.40 Km/hr
</name>
<styleUrl>
#styleMap_TLP_Normal
</styleUrl>
<Point>
<coordinates>
-39.3927574,-7.3826451,923.25
</coordinates>
</Point>
</Placemark>
<Placemark>
<name>
Tue Feb 25 23:45:25 2014 S=2.03 Km/hr
</name>
<styleUrl>
#styleMap_TLP_Normal
</styleUrl>
<Point>
<coordinates>
-39.3928146,-7.3825917,929.05
</coordinates>
</Point>
</Placemark>
<Placemark>
<name>
Tue Feb 25 23:45:35 2014 S=0.12 Km/hr
</name>
<styleUrl>
#styleMap_TLP_Normal
</styleUrl>
<Point>
<coordinates>
-39.3927917,-7.3825474,931.11
</coordinates>
</Point>
</Placemark>
<Placemark>
<name>
Tue Feb 25 23:45:45 2014 S=0.26 Km/hr
</name>
<styleUrl>
#styleMap_TLP_Normal
</styleUrl>
<Point>
<coordinates>
-39.3927917,-7.3825498,931.17
</coordinates>
</Point>
</Placemark>
<Placemark>
<name>
Tue Feb 25 23:45:55 2014 S=1.04 Km/hr
</name>
<styleUrl>
#styleMap_TLP_Normal
</styleUrl>
<Point>
<coordinates>
-39.3928108,-7.3825946,932.45
</coordinates>
</Point>
</Placemark>
<Placemark>
<name>
Tue Feb 25 23:46:05 2014 S=3.43 Km/hr
</name>
<styleUrl>
#styleMap_TLP_Normal
</styleUrl>
<Point>
<coordinates>
-39.3928146,-7.3826742,934.02
</coordinates>
</Point>
</Placemark>
<Placemark>
<name>
Tue Feb 25 23:46:15 2014 S=2.84 Km/hr
</name>
<styleUrl>
#styleMap_TLP_Normal
</styleUrl>
<Point>
<coordinates>
-39.3927879,-7.3827214,936.39
</coordinates>
</Point>
</Placemark>
<Placemark>
<name>
Tue Feb 25 23:46:25 2014 S=2.03 Km/hr
</name>
<styleUrl>
#styleMap_TLP_Normal
</styleUrl>
<Point>
<coordinates>
-39.3928146,-7.3827887,935.30
</coordinates>
</Point>
</Placemark>
<Placemark>
<name>
Tue Feb 25 23:46:35 2014 S=1.70 Km/hr
</name>
<styleUrl>
#styleMap_TLP_Normal
</styleUrl>
<Point>
<coordinates>
-39.3928452,-7.3828654,935.16
</coordinates>
</Point>
</Placemark>
<Placemark>
<name>
Tue Feb 25 23:46:45 2014 S=1.31 Km/hr
</name>
<styleUrl>
#styleMap_TLP_Normal
</styleUrl>
<Point>
<coordinates>
-39.3929367,-7.3828506,938.30
</coordinates>
</Point>
</Placemark>
<Placemark>
<name>
Tue Feb 25 23:46:55 2014 S=4.05 Km/hr
</name>
<styleUrl>
#styleMap_TLP_Normal
</styleUrl>
<Point>
<coordinates>
-39.3930283,-7.3828592,937.63
</coordinates>
</Point>
</Placemark>
<Placemark>
<name>
Tue Feb 25 23:47:05 2014 S=2.33 Km/hr
</name>
<styleUrl>
#styleMap_TLP_Normal
</styleUrl>
<Point>
<coordinates>
-39.3931236,-7.3828835,932.41
</coordinates>
</Point>
</Placemark>
<Placemark>
<name>
Tue Feb 25 23:47:15 2014 S=4.48 Km/hr
</name>
<styleUrl>
#styleMap_TLP_Normal
</styleUrl>
<Point>
<coordinates>
-39.3932648,-7.3828773,927.52
</coordinates>
</Point>
</Placemark>
<Placemark>
<name>
Tue Feb 25 23:47:25 2014 S=3.74 Km/hr
</name>
<styleUrl>
#styleMap_TLP_Normal
</styleUrl>
<Point>
<coordinates>
-39.3934860,-7.3829579,924.25
</coordinates>
</Point>
</Placemark>
<Placemark>
<name>
Tue Feb 25 23:47:35 2014 S=2.80 Km/hr
</name>
<styleUrl>
#styleMap_TLP_Normal
</styleUrl>
<Point>
<coordinates>
-39.3936653,-7.3828926,918.84
</coordinates>
</Point>
</Placemark>
<Placemark>
<name>
Tue Feb 25 23:47:45 2014 S=3.51 Km/hr
</name>
<styleUrl>
#styleMap_TLP_Normal
</styleUrl>
<Point>
<coordinates>
-39.3937874,-7.3829017,912.02
</coordinates>
</Point>
</Placemark>
<Placemark>
<name>
Tue Feb 25 23:47:55 2014 S=7.19 Km/hr
</name>
<styleUrl>
#styleMap_TLP_Normal
</styleUrl>
<Point>
<coordinates>
-39.3939514,-7.3829265,909.11
</coordinates>
</Point>
</Placemark>
<Placemark>
<name>
Tue Feb 25 23:48:05 2014 S=4.96 Km/hr
</name>
<styleUrl>
#styleMap_TLP_Normal
</styleUrl>
<Point>
<coordinates>
-39.3941269,-7.3829956,903.66
</coordinates>
</Point>
</Placemark>
<Placemark>
<name>
Tue Feb 25 23:48:15 2014 S=3.89 Km/hr
</name>
<styleUrl>
#styleMap_TLP_Normal
</styleUrl>
<Point>
<coordinates>
-39.3942680,-7.3830285,896.48
</coordinates>
</Point>
</Placemark>
<Placemark>
<name>
Tue Feb 25 23:48:25 2014 S=5.48 Km/hr
</name>
<styleUrl>
#styleMap_TLP_Normal
</styleUrl>
<Point>
<coordinates>
-39.3944054,-7.3829565,887.47
</coordinates>
</Point>
</Placemark>
<Placemark>
<name>
Tue Feb 25 23:48:35 2014 S=7.27 Km/hr
</name>
<styleUrl>
#styleMap_TLP_Normal
</styleUrl>
<Point>
<coordinates>
-39.3950500,-7.3826942,879.97
</coordinates>
</Point>
</Placemark>
<Placemark>
<name>
Tue Feb 25 23:48:45 2014 S=3.22 Km/hr
</name>
<styleUrl>
#styleMap_TLP_Normal
</styleUrl>
<Point>
<coordinates>
-39.3952103,-7.3826165,875.08
</coordinates>
</Point>
</Placemark>
<Placemark>
<name>
Tue Feb 25 23:48:55 2014 S=4.28 Km/hr
</name>
<styleUrl>
#styleMap_TLP_Normal
</styleUrl>
<Point>
<coordinates>
-39.3953056,-7.3824902,872.64
</coordinates>
</Point>
</Placemark>
<Placemark>
<name>
Tue Feb 25 23:49:05 2014 S=3.07 Km/hr
</name>
<styleUrl>
#styleMap_TLP_Normal
</styleUrl>
<Point>
<coordinates>
-39.3954697,-7.3823886,869.58
</coordinates>
</Point>
</Placemark>
<Placemark>
<name>
Tue Feb 25 23:49:15 2014 S=4.61 Km/hr
</name>
<styleUrl>
#styleMap_TLP_Normal
</styleUrl>
<Point>
<coordinates>
-39.3955956,-7.3823538,866.77
</coordinates>
</Point>
</Placemark>
<Placemark>
<name>
Tue Feb 25 23:49:25 2014 S=5.09 Km/hr
</name>
<styleUrl>
#styleMap_TLP_Normal
</styleUrl>
<Point>
<coordinates>
-39.3957443,-7.3822832,863.73
</coordinates>
</Point>
</Placemark>
<Placemark>
<name>
Tue Feb 25 23:49:35 2014 S=5.85 Km/hr
</name>
<styleUrl>
#styleMap_TLP_Normal
</styleUrl>
<Point>
<coordinates>
-39.3958893,-7.3822150,860.44
</coordinates>
</Point>
</Placemark>
<Placemark>
<name>
Tue Feb 25 23:49:45 2014 S=5.65 Km/hr
</name>
<styleUrl>
#styleMap_TLP_Normal
</styleUrl>
<Point>
<coordinates>
-39.3960762,-7.3821888,856.61
</coordinates>
</Point>
</Placemark>
<Placemark>
<name>
Tue Feb 25 23:49:55 2014 S=3.37 Km/hr
</name>
<styleUrl>
#styleMap_TLP_Normal
</styleUrl>
<Point>
<coordinates>
-39.3961945,-7.3821855,852.75
</coordinates>
</Point>
</Placemark>
<Placemark>
<name>
Tue Feb 25 23:50:05 2014 S=4.91 Km/hr
</name>
<styleUrl>
#styleMap_TLP_Normal
</styleUrl>
<Point>
<coordinates>
-39.3963470,-7.3821669,850.95
</coordinates>
</Point>
</Placemark>
<Placemark>
<name>
Tue Feb 25 23:50:15 2014 S=6.59 Km/hr
</name>
<styleUrl>
#styleMap_TLP_Normal
</styleUrl>
<Point>
<coordinates>
-39.3965759,-7.3820887,846.78
</coordinates>
</Point>
</Placemark>
<Placemark>
<name>
Tue Feb 25 23:50:25 2014 S=7.15 Km/hr
</name>
<styleUrl>
#styleMap_TLP_Normal
</styleUrl>
<Point>
<coordinates>
-39.3967857,-7.3819661,844.02
</coordinates>
</Point>
</Placemark>
<Placemark>
<name>
Tue Feb 25 23:50:35 2014 S=3.38 Km/hr
</name>
<styleUrl>
#styleMap_TLP_Normal
</styleUrl>
<Point>
<coordinates>
-39.3969803,-7.3818769,840.61
</coordinates>
</Point>
</Placemark>
<Placemark>
<name>
Tue Feb 25 23:50:45 2014 S=2.46 Km/hr
</name>
<styleUrl>
#styleMap_TLP_Normal
</styleUrl>
<Point>
<coordinates>
-39.3975029,-7.3818183,831.98
</coordinates>
</Point>
</Placemark>
<Placemark>
<name>
Tue Feb 25 23:50:55 2014 S=1.65 Km/hr
</name>
<styleUrl>
#styleMap_TLP_Normal
</styleUrl>
<Point>
<coordinates>
-39.3978424,-7.3817797,828.97
</coordinates>
</Point>
</Placemark>
<Placemark>
<name>
Tue Feb 25 23:51:05 2014 S=3.74 Km/hr
</name>
<styleUrl>
#styleMap_TLP_Normal
</styleUrl>
<Point>
<coordinates>
-39.3995285,-7.3810234,864.20
</coordinates>
</Point>
</Placemark>
<Placemark>
<name>
Tue Feb 25 23:51:15 2014 S=2.41 Km/hr
</name>
<styleUrl>
#styleMap_TLP_Normal
</styleUrl>
<Point>
<coordinates>
-39.3995972,-7.3809752,885.75
</coordinates>
</Point>
</Placemark>
<Placemark>
<name>
Tue Feb 25 23:51:25 2014 S=5.11 Km/hr
</name>
<styleUrl>
#styleMap_TLP_Normal
</styleUrl>
<Point>
<coordinates>
-39.3995895,-7.3808584,890.53
</coordinates>
</Point>
</Placemark>
<Placemark>
<name>
Tue Feb 25 23:51:35 2014 S=4.02 Km/hr
</name>
<styleUrl>
#styleMap_TLP_Normal
</styleUrl>
<Point>
<coordinates>
-39.3996315,-7.3807240,887.17
</coordinates>
</Point>
</Placemark>
<Placemark>
<name>
Tue Feb 25 23:51:45 2014 S=5.09 Km/hr
</name>
<styleUrl>
#styleMap_TLP_Normal
</styleUrl>
<Point>
<coordinates>
-39.3996353,-7.3805003,884.97
</coordinates>
</Point>
</Placemark>
<Placemark>
<name>
Tue Feb 25 23:51:55 2014 S=2.39 Km/hr
</name>
<styleUrl>
#styleMap_TLP_Normal
</styleUrl>
<Point>
<coordinates>
-39.3996506,-7.3803821,880.89
</coordinates>
</Point>
</Placemark>
<Placemark>
<name>
Tue Feb 25 23:52:05 2014 S=2.96 Km/hr
</name>
<styleUrl>
#styleMap_TLP_Normal
</styleUrl>
<Point>
<coordinates>
-39.3996964,-7.3803101,877.75
</coordinates>
</Point>
</Placemark>
<Placemark>
<name>
Tue Feb 25 23:52:15 2014 S=1.23 Km/hr
</name>
<styleUrl>
#styleMap_TLP_Normal
</styleUrl>
<Point>
<coordinates>
-39.3996925,-7.3801827,875.56
</coordinates>
</Point>
</Placemark>
<Placemark>
<name>
Tue Feb 25 23:52:25 2014 S=3.54 Km/hr
</name>
<styleUrl>
#styleMap_TLP_Normal
</styleUrl>
<Point>
<coordinates>
-39.3998909,-7.3800960,871.73
</coordinates>
</Point>
</Placemark>
<Placemark>
<name>
Tue Feb 25 23:52:35 2014 S=4.03 Km/hr
</name>
<styleUrl>
#styleMap_TLP_Normal
</styleUrl>
<Point>
<coordinates>
-39.4000015,-7.3800631,868.98
</coordinates>
</Point>
</Placemark>
<Placemark>
<name>
Tue Feb 25 23:52:45 2014 S=3.35 Km/hr
</name>
<styleUrl>
#styleMap_TLP_Normal
</styleUrl>
<Point>
<coordinates>
-39.4001083,-7.3799896,866.47
</coordinates>
</Point>
</Placemark>
<Placemark>
<name>
Tue Feb 25 23:52:55 2014 S=4.89 Km/hr
</name>
<styleUrl>
#styleMap_TLP_Normal
</styleUrl>
<Point>
<coordinates>
-39.4002876,-7.3799238,863.17
</coordinates>
</Point>
</Placemark>
<Placemark>
<name>
Tue Feb 25 23:53:05 2014 S=4.24 Km/hr
</name>
<styleUrl>
#styleMap_TLP_Normal
</styleUrl>
<Point>
<coordinates>
-39.4003830,-7.3798208,859.69
</coordinates>
</Point>
</Placemark>
<Placemark>
<name>
Tue Feb 25 23:53:15 2014 S=4.85 Km/hr
</name>
<styleUrl>
#styleMap_TLP_Normal
</styleUrl>
<Point>
<coordinates>
-39.4004974,-7.3797145,856.41
</coordinates>
</Point>
</Placemark>
<Placemark>
<name>
Tue Feb 25 23:53:25 2014 S=3.29 Km/hr
</name>
<styleUrl>
#styleMap_TLP_Normal
</styleUrl>
<Point>
<coordinates>
-39.4005737,-7.3796301,853.27
</coordinates>
</Point>
</Placemark>
<Placemark>
<name>
Tue Feb 25 23:53:35 2014 S=8.12 Km/hr
</name>
<styleUrl>
#styleMap_TLP_Normal
</styleUrl>
<Point>
<coordinates>
-39.4008865,-7.3793116,848.02
</coordinates>
</Point>
</Placemark>
<Placemark>
<name>
Tue Feb 25 23:53:45 2014 S=5.11 Km/hr
</name>
<styleUrl>
#styleMap_TLP_Normal
</styleUrl>
<Point>
<coordinates>
-39.4012451,-7.3791399,838.73
</coordinates>
</Point>
</Placemark>
<Placemark>
<name>
Tue Feb 25 23:53:55 2014 S=3.80 Km/hr
</name>
<styleUrl>
#styleMap_TLP_Normal
</styleUrl>
<Point>
<coordinates>
-39.4013367,-7.3790479,833.75
</coordinates>
</Point>
</Placemark>
<Placemark>
<name>
Tue Feb 25 23:54:05 2014 S=4.27 Km/hr
</name>
<styleUrl>
#styleMap_TLP_Normal
</styleUrl>
<Point>
<coordinates>
-39.4014015,-7.3789487,831.41
</coordinates>
</Point>
</Placemark>
<Placemark>
<name>
Tue Feb 25 23:54:15 2014 S=2.05 Km/hr
</name>
<styleUrl>
#styleMap_TLP_Normal
</styleUrl>
<Point>
<coordinates>
-39.4015198,-7.3788395,831.27
</coordinates>
</Point>
</Placemark>
<Placemark>
<name>
Tue Feb 25 23:54:25 2014 S=0.11 Km/hr
</name>
<styleUrl>
#styleMap_TLP_Normal
</styleUrl>
<Point>
<coordinates>
-39.4015617,-7.3788342,830.94
</coordinates>
</Point>
</Placemark>
<Placemark>
<name>
Tue Feb 25 23:54:35 2014 S=2.72 Km/hr
</name>
<styleUrl>
#styleMap_TLP_Normal
</styleUrl>
<Point>
<coordinates>
-39.4015884,-7.3788180,830.80
</coordinates>
</Point>
</Placemark>
<Placemark>
<name>
Tue Feb 25 23:54:45 2014 S=5.10 Km/hr
</name>
<styleUrl>
#styleMap_TLP_Normal
</styleUrl>
<Point>
<coordinates>
-39.4024010,-7.3786263,850.48
</coordinates>
</Point>
</Placemark>
<Placemark>
<name>
Tue Feb 25 23:54:55 2014 S=3.12 Km/hr
</name>
<styleUrl>
#styleMap_TLP_Normal
</styleUrl>
<Point>
<coordinates>
-39.4025116,-7.3785028,863.59
</coordinates>
</Point>
</Placemark>
<Placemark>
<name>
Tue Feb 25 23:55:05 2014 S=4.11 Km/hr
</name>
<styleUrl>
#styleMap_TLP_Normal
</styleUrl>
<Point>
<coordinates>
-39.4025383,-7.3783607,864.48
</coordinates>
</Point>
</Placemark>
<Placemark>
<name>
Tue Feb 25 23:55:15 2014 S=4.18 Km/hr
</name>
<styleUrl>
#styleMap_TLP_Normal
</styleUrl>
<Point>
<coordinates>
-39.4025421,-7.3781748,859.80
</coordinates>
</Point>
</Placemark>
<Placemark>
<name>
Tue Feb 25 23:55:25 2014 S=4.21 Km/hr
</name>
<styleUrl>
#styleMap_TLP_Normal
</styleUrl>
<Point>
<coordinates>
-39.4026184,-7.3779898,860.23
</coordinates>
</Point>
</Placemark>
<Placemark>
<name>
Tue Feb 25 23:55:35 2014 S=7.28 Km/hr
</name>
<styleUrl>
#styleMap_TLP_Normal
</styleUrl>
<Point>
<coordinates>
-39.4027023,-7.3778644,851.09
</coordinates>
</Point>
</Placemark>
<Placemark>
<name>
Tue Feb 25 23:55:45 2014 S=6.21 Km/hr
</name>
<styleUrl>
#styleMap_TLP_Normal
</styleUrl>
<Point>
<coordinates>
-39.4027405,-7.3776770,846.97
</coordinates>
</Point>
</Placemark>
<Placemark>
<name>
Tue Feb 25 23:55:55 2014 S=5.29 Km/hr
</name>
<styleUrl>
#styleMap_TLP_Normal
</styleUrl>
<Point>
<coordinates>
-39.4028206,-7.3775444,839.53
</coordinates>
</Point>
</Placemark>
<Placemark>
<name>
Tue Feb 25 23:56:05 2014 S=4.94 Km/hr
</name>
<styleUrl>
#styleMap_TLP_Normal
</styleUrl>
<Point>
<coordinates>
-39.4029541,-7.3774681,833.72
</coordinates>
</Point>
</Placemark>
<Placemark>
<name>
Tue Feb 25 23:56:15 2014 S=4.71 Km/hr
</name>
<styleUrl>
#styleMap_TLP_Normal
</styleUrl>
<Point>
<coordinates>
-39.4030495,-7.3773971,831.44
</coordinates>
</Point>
</Placemark>
<Placemark>
<name>
Tue Feb 25 23:56:25 2014 S=4.61 Km/hr
</name>
<styleUrl>
#styleMap_TLP_Normal
</styleUrl>
<Point>
<coordinates>
-39.4031296,-7.3773036,832.14
</coordinates>
</Point>
</Placemark>
<Placemark>
<name>
Tue Feb 25 23:56:35 2014 S=3.71 Km/hr
</name>
<styleUrl>
#styleMap_TLP_Normal
</styleUrl>
<Point>
<coordinates>
-39.4031982,-7.3772230,832.61
</coordinates>
</Point>
</Placemark>
<Placemark>
<name>
Tue Feb 25 23:56:45 2014 S=4.02 Km/hr
</name>
<styleUrl>
#styleMap_TLP_Normal
</styleUrl>
<Point>
<coordinates>
-39.4033089,-7.3771520,829.89
</coordinates>
</Point>
</Placemark>
<Placemark>
<name>
Tue Feb 25 23:56:55 2014 S=2.67 Km/hr
</name>
<styleUrl>
#styleMap_TLP_Normal
</styleUrl>
<Point>
<coordinates>
-39.4034271,-7.3770852,828.36
</coordinates>
</Point>
</Placemark>
<Placemark>
<name>
Tue Feb 25 23:57:05 2014 S=4.34 Km/hr
</name>
<styleUrl>
#styleMap_TLP_Normal
</styleUrl>
<Point>
<coordinates>
-39.4036827,-7.3770514,826.75
</coordinates>
</Point>
</Placemark>
<Placemark>
<name>
Tue Feb 25 23:57:15 2014 S=2.71 Km/hr
</name>
<styleUrl>
#styleMap_TLP_Normal
</styleUrl>
<Point>
<coordinates>
-39.4037971,-7.3769307,832.88
</coordinates>
</Point>
</Placemark>
<Placemark>
<name>
Tue Feb 25 23:57:25 2014 S=1.30 Km/hr
</name>
<styleUrl>
#styleMap_TLP_Normal
</styleUrl>
<Point>
<coordinates>
-39.4038849,-7.3768854,833.83
</coordinates>
</Point>
</Placemark>
<Placemark>
<name>
Tue Feb 25 23:57:35 2014 S=1.52 Km/hr
</name>
<styleUrl>
#styleMap_TLP_Normal
</styleUrl>
<Point>
<coordinates>
-39.4047241,-7.3766418,838.94
</coordinates>
</Point>
</Placemark>
<Placemark>
<name>
Tue Feb 25 23:57:45 2014 S=0.09 Km/hr
</name>
<styleUrl>
#styleMap_TLP_Normal
</styleUrl>
<Point>
<coordinates>
-39.4047699,-7.3766556,837.89
</coordinates>
</Point>
</Placemark>
<Placemark>
<name>
Tue Feb 25 23:57:55 2014 S=0.55 Km/hr
</name>
<styleUrl>
#styleMap_TLP_Normal
</styleUrl>
<Point>
<coordinates>
-39.4047813,-7.3766637,838.03
</coordinates>
</Point>
</Placemark>
<Placemark>
<name>
Tue Feb 25 23:58:05 2014 S=0.64 Km/hr
</name>
<styleUrl>
#styleMap_TLP_Normal
</styleUrl>
<Point>
<coordinates>
-39.4048309,-7.3766894,838.95
</coordinates>
</Point>
</Placemark>
<Placemark>
<name>
Tue Feb 25 23:58:15 2014 S=0.31 Km/hr
</name>
<styleUrl>
#styleMap_TLP_Normal
</styleUrl>
<Point>
<coordinates>
-39.4048462,-7.3766899,839.33
</coordinates>
</Point>
</Placemark>
<Placemark>
<name>
Tue Feb 25 23:58:25 2014 S=0.58 Km/hr
</name>
<styleUrl>
#styleMap_TLP_Normal
</styleUrl>
<Point>
<coordinates>
-39.4048576,-7.3766928,839.63
</coordinates>
</Point>
</Placemark>
<Placemark>
<name>
Tue Feb 25 23:58:35 2014 S=0.41 Km/hr
</name>
<styleUrl>
#styleMap_TLP_Normal
</styleUrl>
<Point>
<coordinates>
-39.4048691,-7.3766937,840.20
</coordinates>
</Point>
</Placemark>
<Placemark>
<name>
Tue Feb 25 23:58:45 2014 S=0.97 Km/hr
</name>
<styleUrl>
#styleMap_TLP_Normal
</styleUrl>
<Point>
<coordinates>
-39.4050598,-7.3766594,860.22
</coordinates>
</Point>
</Placemark>
<Placemark>
<name>
Tue Feb 25 23:58:55 2014 S=0.34 Km/hr
</name>
<styleUrl>
#styleMap_TLP_Normal
</styleUrl>
<Point>
<coordinates>
-39.4051208,-7.3767509,864.92
</coordinates>
</Point>
</Placemark>
<Placemark>
<name>
Tue Feb 25 23:59:05 2014 S=1.38 Km/hr
</name>
<styleUrl>
#styleMap_TLP_Normal
</styleUrl>
<Point>
<coordinates>
-39.4051285,-7.3767638,865.16
</coordinates>
</Point>
</Placemark>
<Placemark>
<name>
Tue Feb 25 23:59:15 2014 S=0.52 Km/hr
</name>
<styleUrl>
#styleMap_TLP_Normal
</styleUrl>
<Point>
<coordinates>
-39.4051666,-7.3768582,870.41
</coordinates>
</Point>
</Placemark>
<Placemark>
<name>
Tue Feb 25 23:59:25 2014 S=1.74 Km/hr
</name>
<styleUrl>
#styleMap_TLP_Normal
</styleUrl>
<Point>
<coordinates>
-39.4051895,-7.3768964,872.59
</coordinates>
</Point>
</Placemark>
<Placemark>
<name>
Tue Feb 25 23:59:35 2014 S=1.41 Km/hr
</name>
<styleUrl>
#styleMap_TLP_Normal
</styleUrl>
<Point>
<coordinates>
-39.4052315,-7.3769398,882.14
</coordinates>
</Point>
</Placemark>
<Placemark>
<name>
Tue Feb 25 23:59:45 2014 S=0.49 Km/hr
</name>
<styleUrl>
#styleMap_TLP_Normal
</styleUrl>
<Point>
<coordinates>
-39.4052429,-7.3769517,886.69
</coordinates>
</Point>
</Placemark>
<Placemark>
<name>
Tue Feb 25 23:59:55 2014 S=0.81 Km/hr
</name>
<styleUrl>
#styleMap_TLP_Normal
</styleUrl>
<Point>
<coordinates>
-39.4052315,-7.3769631,886.89
</coordinates>
</Point>
</Placemark>
<Placemark>
<name>
Wed Feb 26 00:00:05 2014 S=1.28 Km/hr
</name>
<styleUrl>
#styleMap_TLP_Normal
</styleUrl>
<Point>
<coordinates>
-39.4052315,-7.3769712,887.11
</coordinates>
</Point>
</Placemark>
<Placemark>
<name>
Wed Feb 26 00:00:15 2014 S=0.60 Km/hr
</name>
<styleUrl>
#styleMap_TLP_Normal
</styleUrl>
<Point>
<coordinates>
-39.4052048,-7.3769698,889.47
</coordinates>
</Point>
</Placemark>
<Placemark>
<name>
Wed Feb 26 00:00:25 2014 S=0.06 Km/hr
</name>
<styleUrl>
#styleMap_TLP_Normal
</styleUrl>
<Point>
<coordinates>
-39.4051971,-7.3769755,889.67
</coordinates>
</Point>
</Placemark>
<Placemark>
<name>
Wed Feb 26 00:00:35 2014 S=0.36 Km/hr
</name>
<styleUrl>
#styleMap_TLP_Normal
</styleUrl>
<Point>
<coordinates>
-39.4052010,-7.3769889,889.84
</coordinates>
</Point>
</Placemark>
<Placemark>
<name>
Wed Feb 26 00:00:45 2014 S=0.77 Km/hr
</name>
<styleUrl>
#styleMap_TLP_Normal
</styleUrl>
<Point>
<coordinates>
-39.4051933,-7.3769956,890.13
</coordinates>
</Point>
</Placemark>
<Placemark>
<name>
Wed Feb 26 00:00:55 2014 S=0.59 Km/hr
</name>
<styleUrl>
#styleMap_TLP_Normal
</styleUrl>
<Point>
<coordinates>
-39.4051933,-7.3770041,890.31
</coordinates>
</Point>
</Placemark>
<Placemark>
<name>
Wed Feb 26 00:01:05 2014 S=0.44 Km/hr
</name>
<styleUrl>
#styleMap_TLP_Normal
</styleUrl>
<Point>
<coordinates>
-39.4051971,-7.3770061,890.52
</coordinates>
</Point>
</Placemark>
<Placemark>
<name>
Wed Feb 26 00:01:15 2014 S=0.26 Km/hr
</name>
<styleUrl>
#styleMap_TLP_Normal
</styleUrl>
<Point>
<coordinates>
-39.4051895,-7.3770084,890.70
</coordinates>
</Point>
</Placemark>
<Placemark>
<name>
Wed Feb 26 00:01:25 2014 S=0.55 Km/hr
</name>
<styleUrl>
#styleMap_TLP_Normal
</styleUrl>
<Point>
<coordinates>
-39.4051857,-7.3770156,890.98
</coordinates>
</Point>
</Placemark>
<Placemark>
<name>
Wed Feb 26 00:01:35 2014 S=0.78 Km/hr
</name>
<styleUrl>
#styleMap_TLP_Normal
</styleUrl>
<Point>
<coordinates>
-39.4051819,-7.3770146,891.20
</coordinates>
</Point>
</Placemark>
<Placemark>
<name>
Wed Feb 26 00:01:45 2014 S=0.39 Km/hr
</name>
<styleUrl>
#styleMap_TLP_Normal
</styleUrl>
<Point>
<coordinates>
-39.4051781,-7.3770127,891.38
</coordinates>
</Point>
</Placemark>
<Placemark>
<name>
Wed Feb 26 00:01:55 2014 S=0.12 Km/hr
</name>
<styleUrl>
#styleMap_TLP_Normal
</styleUrl>
<Point>
<coordinates>
-39.4051819,-7.3770008,891.66
</coordinates>
</Point>
</Placemark>
<Placemark>
<name>
Wed Feb 26 00:02:05 2014 S=0.88 Km/hr
</name>
<styleUrl>
#styleMap_TLP_Normal
</styleUrl>
<Point>
<coordinates>
-39.4051819,-7.3770318,894.31
</coordinates>
</Point>
</Placemark>
<Placemark>
<name>
Wed Feb 26 00:02:15 2014 S=0.67 Km/hr
</name>
<styleUrl>
#styleMap_TLP_Normal
</styleUrl>
<Point>
<coordinates>
-39.4051819,-7.3770361,894.84
</coordinates>
</Point>
</Placemark>
<Placemark>
<name>
Wed Feb 26 00:02:25 2014 S=1.70 Km/hr
</name>
<styleUrl>
#styleMap_TLP_Normal
</styleUrl>
<Point>
<coordinates>
-39.4051857,-7.3770099,898.73
</coordinates>
</Point>
</Placemark>
<Placemark>
<name>
Wed Feb 26 00:02:35 2014 S=0.72 Km/hr
</name>
<styleUrl>
#styleMap_TLP_Normal
</styleUrl>
<Point>
<coordinates>
-39.4052124,-7.3769546,905.28
</coordinates>
</Point>
</Placemark>
<Placemark>
<name>
Wed Feb 26 00:02:45 2014 S=0.53 Km/hr
</name>
<styleUrl>
#styleMap_TLP_Normal
</styleUrl>
<Point>
<coordinates>
-39.4052124,-7.3769517,905.97
</coordinates>
</Point>
</Placemark>
<Placemark>
<name>
Wed Feb 26 00:02:55 2014 S=0.81 Km/hr
</name>
<styleUrl>
#styleMap_TLP_Normal
</styleUrl>
<Point>
<coordinates>
-39.4052238,-7.3769383,908.61
</coordinates>
</Point>
</Placemark>
<Placemark>
<name>
Wed Feb 26 00:03:05 2014 S=1.49 Km/hr
</name>
<styleUrl>
#styleMap_TLP_Normal
</styleUrl>
<Point>
<coordinates>
-39.4052048,-7.3768959,912.77
</coordinates>
</Point>
</Placemark>
<Placemark>
<name>
Wed Feb 26 00:03:15 2014 S=0.81 Km/hr
</name>
<styleUrl>
#styleMap_TLP_Normal
</styleUrl>
<Point>
<coordinates>
-39.4052124,-7.3768444,918.86
</coordinates>
</Point>
</Placemark>
<Placemark>
<name>
Wed Feb 26 00:03:25 2014 S=0.60 Km/hr
</name>
<styleUrl>
#styleMap_TLP_Normal
</styleUrl>
<Point>
<coordinates>
-39.4052124,-7.3768377,919.63
</coordinates>
</Point>
</Placemark>
<Placemark>
<name>
Wed Feb 26 00:03:35 2014 S=1.87 Km/hr
</name>
<styleUrl>
#styleMap_TLP_Normal
</styleUrl>
<Point>
<coordinates>
-39.4052315,-7.3768058,923.42
</coordinates>
</Point>
</Placemark>
<Placemark>
<name>
Wed Feb 26 00:03:45 2014 S=3.07 Km/hr
</name>
<styleUrl>
#styleMap_TLP_Normal
</styleUrl>
<Point>
<coordinates>
-39.4051933,-7.3767476,927.13
</coordinates>
</Point>
</Placemark>
<Placemark>
<name>
Wed Feb 26 00:03:55 2014 S=1.86 Km/hr
</name>
<styleUrl>
#styleMap_TLP_Normal
</styleUrl>
<Point>
<coordinates>
-39.4051170,-7.3767610,929.05
</coordinates>
</Point>
</Placemark>
<Placemark>
<name>
Wed Feb 26 00:04:05 2014 S=2.29 Km/hr
</name>
<styleUrl>
#styleMap_TLP_Normal
</styleUrl>
<Point>
<coordinates>
-39.4050064,-7.3768373,931.44
</coordinates>
</Point>
</Placemark>
<Placemark>
<name>
Wed Feb 26 00:04:15 2014 S=2.17 Km/hr
</name>
<styleUrl>
#styleMap_TLP_Normal
</styleUrl>
<Point>
<coordinates>
-39.4049301,-7.3769069,932.61
</coordinates>
</Point>
</Placemark>
<Placemark>
<name>
Wed Feb 26 00:04:25 2014 S=3.29 Km/hr
</name>
<styleUrl>
#styleMap_TLP_Normal
</styleUrl>
<Point>
<coordinates>
-39.4049149,-7.3769469,933.61
</coordinates>
</Point>
</Placemark>
<Placemark>
<name>
Wed Feb 26 00:04:35 2014 S=1.80 Km/hr
</name>
<styleUrl>
#styleMap_TLP_Normal
</styleUrl>
<Point>
<coordinates>
-39.4049377,-7.3770576,934.81
</coordinates>
</Point>
</Placemark>
<Placemark>
<name>
Wed Feb 26 00:04:45 2014 S=2.09 Km/hr
</name>
<styleUrl>
#styleMap_TLP_Normal
</styleUrl>
<Point>
<coordinates>
-39.4049416,-7.3771505,935.75
</coordinates>
</Point>
</Placemark>
<Placemark>
<name>
Wed Feb 26 00:04:55 2014 S=0.82 Km/hr
</name>
<styleUrl>
#styleMap_TLP_Normal
</styleUrl>
<Point>
<coordinates>
-39.4048958,-7.3771892,935.08
</coordinates>
</Point>
</Placemark>
<Placemark>
<name>
Wed Feb 26 00:05:05 2014 S=0.40 Km/hr
</name>
<styleUrl>
#styleMap_TLP_Normal
</styleUrl>
<Point>
<coordinates>
-39.4048882,-7.3771906,935.17
</coordinates>
</Point>
</Placemark>
<Placemark>
<name>
Wed Feb 26 00:05:15 2014 S=0.23 Km/hr
</name>
<styleUrl>
#styleMap_TLP_Normal
</styleUrl>
<Point>
<coordinates>
-39.4048920,-7.3772025,935.23
</coordinates>
</Point>
</Placemark>
<Placemark>
<name>
Wed Feb 26 00:05:25 2014 S=1.91 Km/hr
</name>
<styleUrl>
#styleMap_TLP_Normal
</styleUrl>
<Point>
<coordinates>
-39.4049301,-7.3771701,936.81
</coordinates>
</Point>
</Placemark>
<Placemark>
<name>
Wed Feb 26 00:05:35 2014 S=0.58 Km/hr
</name>
<styleUrl>
#styleMap_TLP_Normal
</styleUrl>
<Point>
<coordinates>
-39.4049416,-7.3771043,937.98
</coordinates>
</Point>
</Placemark>
<Placemark>
<name>
Wed Feb 26 00:05:45 2014 S=1.12 Km/hr
</name>
<styleUrl>
#styleMap_TLP_Normal
</styleUrl>
<Point>
<coordinates>
-39.4049568,-7.3770862,938.25
</coordinates>
</Point>
</Placemark>
<Placemark>
<name>
Wed Feb 26 00:05:55 2014 S=1.45 Km/hr
</name>
<styleUrl>
#styleMap_TLP_Normal
</styleUrl>
<Point>
<coordinates>
-39.4049721,-7.3770800,938.42
</coordinates>
</Point>
</Placemark>
<Placemark>
<name>
Wed Feb 26 00:06:05 2014 S=2.73 Km/hr
</name>
<styleUrl>
#styleMap_TLP_Normal
</styleUrl>
<Point>
<coordinates>
-39.4049263,-7.3770232,938.38
</coordinates>
</Point>
</Placemark>
<Placemark>
<name>
Wed Feb 26 00:06:15 2014 S=0.60 Km/hr
</name>
<styleUrl>
#styleMap_TLP_Normal
</styleUrl>
<Point>
<coordinates>
-39.4048615,-7.3769436,938.80
</coordinates>
</Point>
</Placemark>
<Placemark>
<name>
Wed Feb 26 00:06:25 2014 S=3.21 Km/hr
</name>
<styleUrl>
#styleMap_TLP_Normal
</styleUrl>
<Point>
<coordinates>
-39.4048157,-7.3768950,938.22
</coordinates>
</Point>
</Placemark>
<Placemark>
<name>
Wed Feb 26 00:06:35 2014 S=3.15 Km/hr
</name>
<styleUrl>
#styleMap_TLP_Normal
</styleUrl>
<Point>
<coordinates>
-39.4047890,-7.3768015,938.30
</coordinates>
</Point>
</Placemark>
<Placemark>
<name>
Wed Feb 26 00:06:45 2014 S=2.73 Km/hr
</name>
<styleUrl>
#styleMap_TLP_Normal
</styleUrl>
<Point>
<coordinates>
-39.4047318,-7.3767467,938.05
</coordinates>
</Point>
</Placemark>
<Placemark>
<name>
Wed Feb 26 00:06:55 2014 S=0.19 Km/hr
</name>
<styleUrl>
#styleMap_TLP_Normal
</styleUrl>
<Point>
<coordinates>
-39.4046707,-7.3767815,937.86
</coordinates>
</Point>
</Placemark>
<Placemark>
<name>
Wed Feb 26 00:07:05 2014 S=3.42 Km/hr
</name>
<styleUrl>
#styleMap_TLP_Normal
</styleUrl>
<Point>
<coordinates>
-39.4046974,-7.3767586,938.23
</coordinates>
</Point>
</Placemark>
<Placemark>
<name>
Wed Feb 26 00:07:15 2014 S=1.82 Km/hr
</name>
<styleUrl>
#styleMap_TLP_Normal
</styleUrl>
<Point>
<coordinates>
-39.4047432,-7.3766928,938.38
</coordinates>
</Point>
</Placemark>
<Placemark>
<name>
Wed Feb 26 00:07:25 2014 S=3.47 Km/hr
</name>
<styleUrl>
#styleMap_TLP_Normal
</styleUrl>
<Point>
<coordinates>
-39.4048080,-7.3766203,937.95
</coordinates>
</Point>
</Placemark>
<Placemark>
<name>
Wed Feb 26 00:07:35 2014 S=3.14 Km/hr
</name>
<styleUrl>
#styleMap_TLP_Normal
</styleUrl>
<Point>
<coordinates>
-39.4048576,-7.3765335,936.14
</coordinates>
</Point>
</Placemark>
<Placemark>
<name>
Wed Feb 26 00:07:45 2014 S=2.90 Km/hr
</name>
<styleUrl>
#styleMap_TLP_Normal
</styleUrl>
<Point>
<coordinates>
-39.4048958,-7.3764248,934.39
</coordinates>
</Point>
</Placemark>
<Placemark>
<name>
Wed Feb 26 00:07:55 2014 S=2.55 Km/hr
</name>
<styleUrl>
#styleMap_TLP_Normal
</styleUrl>
<Point>
<coordinates>
-39.4049683,-7.3763218,933.94
</coordinates>
</Point>
</Placemark>
<Placemark>
<name>
Wed Feb 26 00:08:05 2014 S=2.36 Km/hr
</name>
<styleUrl>
#styleMap_TLP_Normal
</styleUrl>
<Point>
<coordinates>
-39.4050598,-7.3762684,933.52
</coordinates>
</Point>
</Placemark>
<Placemark>
<name>
Wed Feb 26 00:08:15 2014 S=2.96 Km/hr
</name>
<styleUrl>
#styleMap_TLP_Normal
</styleUrl>
<Point>
<coordinates>
-39.4051132,-7.3761988,932.69
</coordinates>
</Point>
</Placemark>
<Placemark>
<name>
Wed Feb 26 00:08:25 2014 S=2.89 Km/hr
</name>
<styleUrl>
#styleMap_TLP_Normal
</styleUrl>
<Point>
<coordinates>
-39.4051552,-7.3761010,931.22
</coordinates>
</Point>
</Placemark>
<Placemark>
<name>
Wed Feb 26 00:08:35 2014 S=2.45 Km/hr
</name>
<styleUrl>
#styleMap_TLP_Normal
</styleUrl>
<Point>
<coordinates>
-39.4051971,-7.3760295,929.64
</coordinates>
</Point>
</Placemark>
<Placemark>
<name>
Wed Feb 26 00:08:45 2014 S=3.73 Km/hr
</name>
<styleUrl>
#styleMap_TLP_Normal
</styleUrl>
<Point>
<coordinates>
-39.4052582,-7.3759317,927.63
</coordinates>
</Point>
</Placemark>
<Placemark>
<name>
Wed Feb 26 00:08:55 2014 S=0.96 Km/hr
</name>
<styleUrl>
#styleMap_TLP_Normal
</styleUrl>
<Point>
<coordinates>
-39.4053230,-7.3758578,926.19
</coordinates>
</Point>
</Placemark>
<Placemark>
<name>
Wed Feb 26 00:09:05 2014 S=2.16 Km/hr
</name>
<styleUrl>
#styleMap_TLP_Normal
</styleUrl>
<Point>
<coordinates>
-39.4054146,-7.3758831,926.00
</coordinates>
</Point>
</Placemark>
<Placemark>
<name>
Wed Feb 26 00:09:15 2014 S=1.92 Km/hr
</name>
<styleUrl>
#styleMap_TLP_Normal
</styleUrl>
<Point>
<coordinates>
-39.4054680,-7.3759289,926.22
</coordinates>
</Point>
</Placemark>
<Placemark>
<name>
Wed Feb 26 00:09:25 2014 S=3.26 Km/hr
</name>
<styleUrl>
#styleMap_TLP_Normal
</styleUrl>
<Point>
<coordinates>
-39.4054909,-7.3758521,926.58
</coordinates>
</Point>
</Placemark>
<Placemark>
<name>
Wed Feb 26 00:09:35 2014 S=1.54 Km/hr
</name>
<styleUrl>
#styleMap_TLP_Normal
</styleUrl>
<Point>
<coordinates>
-39.4055519,-7.3758297,926.72
</coordinates>
</Point>
</Placemark>
<Placemark>
<name>
Wed Feb 26 00:09:45 2014 S=1.59 Km/hr
</name>
<styleUrl>
#styleMap_TLP_Normal
</styleUrl>
<Point>
<coordinates>
-39.4056511,-7.3758454,926.94
</coordinates>
</Point>
</Placemark>
<Placemark>
<name>
Wed Feb 26 00:09:55 2014 S=2.01 Km/hr
</name>
<styleUrl>
#styleMap_TLP_Normal
</styleUrl>
<Point>
<coordinates>
-39.4057312,-7.3758211,926.97
</coordinates>
</Point>
</Placemark>
<Placemark>
<name>
Wed Feb 26 00:10:05 2014 S=0.39 Km/hr
</name>
<styleUrl>
#styleMap_TLP_Normal
</styleUrl>
<Point>
<coordinates>
-39.4058037,-7.3758020,926.39
</coordinates>
</Point>
</Placemark>
<Placemark>
<name>
Wed Feb 26 00:10:15 2014 S=2.78 Km/hr
</name>
<styleUrl>
#styleMap_TLP_Normal
</styleUrl>
<Point>
<coordinates>
-39.4057236,-7.3758173,927.42
</coordinates>
</Point>
</Placemark>
<Placemark>
<name>
Wed Feb 26 00:10:25 2014 S=3.19 Km/hr
</name>
<styleUrl>
#styleMap_TLP_Normal
</styleUrl>
<Point>
<coordinates>
-39.4056015,-7.3758183,927.78
</coordinates>
</Point>
</Placemark>
<Placemark>
<name>
Wed Feb 26 00:10:35 2014 S=2.17 Km/hr
</name>
<styleUrl>
#styleMap_TLP_Normal
</styleUrl>
<Point>
<coordinates>
-39.4055176,-7.3758717,928.50
</coordinates>
</Point>
</Placemark>
<Placemark>
<name>
Wed Feb 26 00:10:45 2014 S=1.19 Km/hr
</name>
<styleUrl>
#styleMap_TLP_Normal
</styleUrl>
<Point>
<coordinates>
-39.4054565,-7.3758917,928.75
</coordinates>
</Point>
</Placemark>
<Placemark>
<name>
Wed Feb 26 00:10:55 2014 S=0.92 Km/hr
</name>
<styleUrl>
#styleMap_TLP_Normal
</styleUrl>
<Point>
<coordinates>
-39.4054565,-7.3759079,928.83
</coordinates>
</Point>
</Placemark>
<Placemark>
<name>
Wed Feb 26 00:11:05 2014 S=0.35 Km/hr
</name>
<styleUrl>
#styleMap_TLP_Normal
</styleUrl>
<Point>
<coordinates>
-39.4054527,-7.3759708,929.47
</coordinates>
</Point>
</Placemark>
<Placemark>
<name>
Wed Feb 26 00:11:15 2014 S=0.08 Km/hr
</name>
<styleUrl>
#styleMap_TLP_Normal
</styleUrl>
<Point>
<coordinates>
-39.4054565,-7.3759718,929.69
</coordinates>
</Point>
</Placemark>
<Placemark>
<name>
Wed Feb 26 00:11:25 2014 S=1.79 Km/hr
</name>
<styleUrl>
#styleMap_TLP_Normal
</styleUrl>
<Point>
<coordinates>
-39.4054604,-7.3759484,929.63
</coordinates>
</Point>
</Placemark>
<Placemark>
<name>
Wed Feb 26 00:11:35 2014 S=3.11 Km/hr
</name>
<styleUrl>
#styleMap_TLP_Normal
</styleUrl>
<Point>
<coordinates>
-39.4053841,-7.3758998,930.03
</coordinates>
</Point>
</Placemark>
<Placemark>
<name>
Wed Feb 26 00:11:45 2014 S=1.09 Km/hr
</name>
<styleUrl>
#styleMap_TLP_Normal
</styleUrl>
<Point>
<coordinates>
-39.4053383,-7.3758430,929.28
</coordinates>
</Point>
</Placemark>
<Placemark>
<name>
Wed Feb 26 00:11:55 2014 S=2.49 Km/hr
</name>
<styleUrl>
#styleMap_TLP_Normal
</styleUrl>
<Point>
<coordinates>
-39.4053574,-7.3757877,929.61
</coordinates>
</Point>
</Placemark>
<Placemark>
<name>
Wed Feb 26 00:12:05 2014 S=2.71 Km/hr
</name>
<styleUrl>
#styleMap_TLP_Normal
</styleUrl>
<Point>
<coordinates>
-39.4053917,-7.3757172,929.67
</coordinates>
</Point>
</Placemark>
<Placemark>
<name>
Wed Feb 26 00:12:15 2014 S=2.46 Km/hr
</name>
<styleUrl>
#styleMap_TLP_Normal
</styleUrl>
<Point>
<coordinates>
-39.4054794,-7.3756557,929.52
</coordinates>
</Point>
</Placemark>
<Placemark>
<name>
Wed Feb 26 00:12:25 2014 S=2.25 Km/hr
</name>
<styleUrl>
#styleMap_TLP_Normal
</styleUrl>
<Point>
<coordinates>
-39.4055367,-7.3756070,929.19
</coordinates>
</Point>
</Placemark>
<Placemark>
<name>
Wed Feb 26 00:12:35 2014 S=2.55 Km/hr
</name>
<styleUrl>
#styleMap_TLP_Normal
</styleUrl>
<Point>
<coordinates>
-39.4056396,-7.3755636,928.23
</coordinates>
</Point>
</Placemark>
<Placemark>
<name>
Wed Feb 26 00:12:45 2014 S=3.55 Km/hr
</name>
<styleUrl>
#styleMap_TLP_Normal
</styleUrl>
<Point>
<coordinates>
-39.4057083,-7.3754444,926.95
</coordinates>
</Point>
</Placemark>
<Placemark>
<name>
Wed Feb 26 00:12:55 2014 S=1.42 Km/hr
</name>
<styleUrl>
#styleMap_TLP_Normal
</styleUrl>
<Point>
<coordinates>
-39.4057388,-7.3754530,924.47
</coordinates>
</Point>
</Placemark>
<Placemark>
<name>
Wed Feb 26 00:13:05 2014 S=2.06 Km/hr
</name>
<styleUrl>
#styleMap_TLP_Normal
</styleUrl>
<Point>
<coordinates>
-39.4057655,-7.3754244,923.34
</coordinates>
</Point>
</Placemark>
<Placemark>
<name>
Wed Feb 26 00:13:15 2014 S=1.00 Km/hr
</name>
<styleUrl>
#styleMap_TLP_Normal
</styleUrl>
<Point>
<coordinates>
-39.4058228,-7.3753858,922.13
</coordinates>
</Point>
</Placemark>
<Placemark>
<name>
Wed Feb 26 00:13:25 2014 S=1.77 Km/hr
</name>
<styleUrl>
#styleMap_TLP_Normal
</styleUrl>
<Point>
<coordinates>
-39.4058418,-7.3753886,921.75
</coordinates>
</Point>
</Placemark>
<Placemark>
<name>
Wed Feb 26 00:13:35 2014 S=2.07 Km/hr
</name>
<styleUrl>
#styleMap_TLP_Normal
</styleUrl>
<Point>
<coordinates>
-39.4057465,-7.3754387,920.05
</coordinates>
</Point>
</Placemark>
<Placemark>
<name>
Wed Feb 26 00:13:45 2014 S=2.15 Km/hr
</name>
<styleUrl>
#styleMap_TLP_Normal
</styleUrl>
<Point>
<coordinates>
-39.4057617,-7.3754334,919.00
</coordinates>
</Point>
</Placemark>
<Placemark>
<name>
Wed Feb 26 00:13:55 2014 S=3.50 Km/hr
</name>
<styleUrl>
#styleMap_TLP_Normal
</styleUrl>
<Point>
<coordinates>
-39.4058113,-7.3753695,917.38
</coordinates>
</Point>
</Placemark>
<Placemark>
<name>
Wed Feb 26 00:14:05 2014 S=3.20 Km/hr
</name>
<styleUrl>
#styleMap_TLP_Normal
</styleUrl>
<Point>
<coordinates>
-39.4058647,-7.3752761,915.44
</coordinates>
</Point>
</Placemark>
<Placemark>
<name>
Wed Feb 26 00:14:15 2014 S=3.36 Km/hr
</name>
<styleUrl>
#styleMap_TLP_Normal
</styleUrl>
<Point>
<coordinates>
-39.4058990,-7.3752170,912.80
</coordinates>
</Point>
</Placemark>
<Placemark>
<name>
Wed Feb 26 00:14:25 2014 S=2.14 Km/hr
</name>
<styleUrl>
#styleMap_TLP_Normal
</styleUrl>
<Point>
<coordinates>
-39.4059410,-7.3752022,910.72
</coordinates>
</Point>
</Placemark>
<Placemark>
<name>
Wed Feb 26 00:14:35 2014 S=2.17 Km/hr
</name>
<styleUrl>
#styleMap_TLP_Normal
</styleUrl>
<Point>
<coordinates>
-39.4059601,-7.3751407,908.67
</coordinates>
</Point>
</Placemark>
<Placemark>
<name>
Wed Feb 26 00:14:45 2014 S=0.71 Km/hr
</name>
<styleUrl>
#styleMap_TLP_Normal
</styleUrl>
<Point>
<coordinates>
-39.4060020,-7.3751392,907.33
</coordinates>
</Point>
</Placemark>
<Placemark>
<name>
Wed Feb 26 00:14:55 2014 S=0.97 Km/hr
</name>
<styleUrl>
#styleMap_TLP_Normal
</styleUrl>
<Point>
<coordinates>
-39.4060249,-7.3751659,907.02
</coordinates>
</Point>
</Placemark>
<Placemark>
<name>
Wed Feb 26 00:15:05 2014 S=0.50 Km/hr
</name>
<styleUrl>
#styleMap_TLP_Normal
</styleUrl>
<Point>
<coordinates>
-39.4060555,-7.3751874,906.77
</coordinates>
</Point>
</Placemark>
<Placemark>
<name>
Wed Feb 26 00:15:15 2014 S=0.46 Km/hr
</name>
<styleUrl>
#styleMap_TLP_Normal
</styleUrl>
<Point>
<coordinates>
-39.4060478,-7.3752108,906.66
</coordinates>
</Point>
</Placemark>
<Placemark>
<name>
Wed Feb 26 00:15:25 2014 S=0.71 Km/hr
</name>
<styleUrl>
#styleMap_TLP_Normal
</styleUrl>
<Point>
<coordinates>
-39.4060364,-7.3752103,906.48
</coordinates>
</Point>
</Placemark>
<Placemark>
<name>
Wed Feb 26 00:15:35 2014 S=1.74 Km/hr
</name>
<styleUrl>
#styleMap_TLP_Normal
</styleUrl>
<Point>
<coordinates>
-39.4060402,-7.3751917,905.30
</coordinates>
</Point>
</Placemark>
<Placemark>
<name>
Wed Feb 26 00:15:45 2014 S=0.99 Km/hr
</name>
<styleUrl>
#styleMap_TLP_Normal
</styleUrl>
<Point>
<coordinates>
-39.4060249,-7.3751912,904.84
</coordinates>
</Point>
</Placemark>
<Placemark>
<name>
Wed Feb 26 00:15:55 2014 S=0.40 Km/hr
</name>
<styleUrl>
#styleMap_TLP_Normal
</styleUrl>
<Point>
<coordinates>
-39.4060173,-7.3751693,904.98
</coordinates>
</Point>
</Placemark>
<Placemark>
<name>
Wed Feb 26 00:16:05 2014 S=1.48 Km/hr
</name>
<styleUrl>
#styleMap_TLP_Normal
</styleUrl>
<Point>
<coordinates>
-39.4060097,-7.3751640,904.95
</coordinates>
</Point>
</Placemark>
<Placemark>
<name>
Wed Feb 26 00:16:15 2014 S=0.90 Km/hr
</name>
<styleUrl>
#styleMap_TLP_Normal
</styleUrl>
<Point>
<coordinates>
-39.4060211,-7.3751669,904.19
</coordinates>
</Point>
</Placemark>
<Placemark>
<name>
Wed Feb 26 00:16:25 2014 S=3.33 Km/hr
</name>
<styleUrl>
#styleMap_TLP_Normal
</styleUrl>
<Point>
<coordinates>
-39.4060440,-7.3750558,901.78
</coordinates>
</Point>
</Placemark>
<Placemark>
<name>
Wed Feb 26 00:16:35 2014 S=2.92 Km/hr
</name>
<styleUrl>
#styleMap_TLP_Normal
</styleUrl>
<Point>
<coordinates>
-39.4060783,-7.3749518,899.08
</coordinates>
</Point>
</Placemark>
<Placemark>
<name>
Wed Feb 26 00:16:45 2014 S=3.10 Km/hr
</name>
<styleUrl>
#styleMap_TLP_Normal
</styleUrl>
<Point>
<coordinates>
-39.4061394,-7.3748531,895.88
</coordinates>
</Point>
</Placemark>
<Placemark>
<name>
Wed Feb 26 00:16:55 2014 S=2.36 Km/hr
</name>
<styleUrl>
#styleMap_TLP_Normal
</styleUrl>
<Point>
<coordinates>
-39.4061623,-7.3747697,892.23
</coordinates>
</Point>
</Placemark>
<Placemark>
<name>
Wed Feb 26 00:17:05 2014 S=2.07 Km/hr
</name>
<styleUrl>
#styleMap_TLP_Normal
</styleUrl>
<Point>
<coordinates>
-39.4061470,-7.3746800,887.75
</coordinates>
</Point>
</Placemark>
<Placemark>
<name>
Wed Feb 26 00:17:15 2014 S=2.26 Km/hr
</name>
<styleUrl>
#styleMap_TLP_Normal
</styleUrl>
<Point>
<coordinates>
-39.4062080,-7.3746529,883.58
</coordinates>
</Point>
</Placemark>
<Placemark>
<name>
Wed Feb 26 00:17:25 2014 S=1.29 Km/hr
</name>
<styleUrl>
#styleMap_TLP_Normal
</styleUrl>
<Point>
<coordinates>
-39.4062233,-7.3746028,879.41
</coordinates>
</Point>
</Placemark>
<Placemark>
<name>
Wed Feb 26 00:17:35 2014 S=2.96 Km/hr
</name>
<styleUrl>
#styleMap_TLP_Normal
</styleUrl>
<Point>
<coordinates>
-39.4062309,-7.3744817,876.19
</coordinates>
</Point>
</Placemark>
<Placemark>
<name>
Wed Feb 26 00:17:45 2014 S=2.89 Km/hr
</name>
<styleUrl>
#styleMap_TLP_Normal
</styleUrl>
<Point>
<coordinates>
-39.4061813,-7.3744617,873.88
</coordinates>
</Point>
</Placemark>
<Placemark>
<name>
Wed Feb 26 00:17:55 2014 S=3.53 Km/hr
</name>
<styleUrl>
#styleMap_TLP_Normal
</styleUrl>
<Point>
<coordinates>
-39.4060936,-7.3745160,871.23
</coordinates>
</Point>
</Placemark>
<Placemark>
<name>
Wed Feb 26 00:18:05 2014 S=2.02 Km/hr
</name>
<styleUrl>
#styleMap_TLP_Normal
</styleUrl>
<Point>
<coordinates>
-39.4060097,-7.3745384,868.45
</coordinates>
</Point>
</Placemark>
<Placemark>
<name>
Wed Feb 26 00:18:15 2014 S=2.45 Km/hr
</name>
<styleUrl>
#styleMap_TLP_Normal
</styleUrl>
<Point>
<coordinates>
-39.4059410,-7.3744674,863.69
</coordinates>
</Point>
</Placemark>
<Placemark>
<name>
Wed Feb 26 00:18:25 2014 S=1.61 Km/hr
</name>
<styleUrl>
#styleMap_TLP_Normal
</styleUrl>
<Point>
<coordinates>
-39.4059372,-7.3743892,857.06
</coordinates>
</Point>
</Placemark>
<Placemark>
<name>
Wed Feb 26 00:18:35 2014 S=2.34 Km/hr
</name>
<styleUrl>
#styleMap_TLP_Normal
</styleUrl>
<Point>
<coordinates>
-39.4058914,-7.3742990,853.67
</coordinates>
</Point>
</Placemark>
<Placemark>
<name>
Wed Feb 26 00:18:45 2014 S=4.26 Km/hr
</name>
<styleUrl>
#styleMap_TLP_Normal
</styleUrl>
<Point>
<coordinates>
-39.4058228,-7.3742304,850.11
</coordinates>
</Point>
</Placemark>
<Placemark>
<name>
Wed Feb 26 00:18:55 2014 S=2.05 Km/hr
</name>
<styleUrl>
#styleMap_TLP_Normal
</styleUrl>
<Point>
<coordinates>
-39.4058037,-7.3741760,845.61
</coordinates>
</Point>
</Placemark>
<Placemark>
<name>
Wed Feb 26 00:19:05 2014 S=3.22 Km/hr
</name>
<styleUrl>
#styleMap_TLP_Normal
</styleUrl>
<Point>
<coordinates>
-39.4058304,-7.3740807,842.86
</coordinates>
</Point>
</Placemark>
<Placemark>
<name>
Wed Feb 26 00:19:15 2014 S=4.05 Km/hr
</name>
<styleUrl>
#styleMap_TLP_Normal
</styleUrl>
<Point>
<coordinates>
-39.4057922,-7.3739324,839.28
</coordinates>
</Point>
</Placemark>
<Placemark>
<name>
Wed Feb 26 00:19:25 2014 S=2.45 Km/hr
</name>
<styleUrl>
#styleMap_TLP_Finish
</styleUrl>
<Point>
<coordinates>
-39.4057350,-7.3738804,835.92
</coordinates>
</Point>
</Placemark>
</Folder>
</Document>
</kml>
