# Supplementary material for: Lévy foraging patterns of rural humans
Source: PLoS One. 2018 Jun 18;13(6):e0199099. doi: 10.1371/journal.pone.0199099 (PMC6005560; doi:10.1371/journal.pone.0199099)
Supplement: S5 File — (ZIP) [file pone.0199099.s005.zip › H-04-MA/Holux_M-241_Start_20140221-094610_Finish_20140221-103823.kml]

<?xml version="1.0" encoding="UTF-8"?>
<kml xmlns="http://earth.google.com/kml/2.1">
<Document>
<Style id="normalState_TLP_Start">
<IconStyle>
<scale>1.0</scale>
<Icon>
<href>http://maps.google.com/mapfiles/kml/pal4/icon15.png</href>
</Icon>
</IconStyle>
<LabelStyle>
<scale>1.0</scale>
</LabelStyle>
</Style>
<Style id="highlightState_TLP_Start">
<IconStyle>
<scale>1.1</scale>
<Icon>
<href>http://maps.google.com/mapfiles/kml/pal4/icon7.png</href>
</Icon>
</IconStyle>
<LabelStyle>
<scale>1.1</scale>
<color>ff0000ff</color>
</LabelStyle>
</Style>
<StyleMap id="styleMap_TLP_Start">
<Pair>
<key>normal</key>
<styleUrl>#normalState_TLP_Start</styleUrl>
</Pair>
<Pair>
<key>highlight</key>
<styleUrl>#highlightState_TLP_Start</styleUrl>
</Pair>
</StyleMap>
<Style id="normalState_TLP_Finish">
<IconStyle>
<scale>1.0</scale>
<Icon>
<href>http://maps.google.com/mapfiles/kml/pal4/icon15.png</href>
</Icon>
</IconStyle>
<LabelStyle>
<scale>1.0</scale>
</LabelStyle>
</Style>
<Style id="highlightState_TLP_Finish">
<IconStyle>
<scale>1.1</scale>
<Icon>
<href>http://maps.google.com/mapfiles/kml/pal4/icon7.png</href>
</Icon>
</IconStyle>
<LabelStyle>
<scale>1.1</scale>
<color>ff0000ff</color>
</LabelStyle>
</Style>
<StyleMap id="styleMap_TLP_Finish">
<Pair>
<key>normal</key>
<styleUrl>#normalState_TLP_Finish</styleUrl>
</Pair>
<Pair>
<key>highlight</key>
<styleUrl>#highlightState_TLP_Finish</styleUrl>
</Pair>
</StyleMap>
<Style id="normalState_TLP_Normal">
<IconStyle>
<scale>1.0</scale>
<Icon>
<href>http://maps.google.com/mapfiles/kml/pal4/icon31.png</href>
</Icon>
</IconStyle>
<LabelStyle>
<scale>1.0</scale>
</LabelStyle>
</Style>
<Style id="highlightState_TLP_Normal">
<IconStyle>
<scale>1.1</scale>
<Icon>
<href>http://maps.google.com/mapfiles/kml/pal4/icon23.png</href>
</Icon>
</IconStyle>
<LabelStyle>
<scale>1.1</scale>
<color>ff0000ff</color>
</LabelStyle>
</Style>
<StyleMap id="styleMap_TLP_Normal">
<Pair>
<key>normal</key>
<styleUrl>#normalState_TLP_Normal</styleUrl>
</Pair>
<Pair>
<key>highlight</key>
<styleUrl>#highlightState_TLP_Normal</styleUrl>
</Pair>
</StyleMap>
<Style id="normalState_TLP_Photo">
<IconStyle>
<scale>1.0</scale>
<Icon>
<href>http://maps.google.com/mapfiles/kml/pal4/icon46.png</href>
</Icon>
</IconStyle>
<LabelStyle>
<scale>1.0</scale>
</LabelStyle>
</Style>
<Style id="highlightState_TLP_Photo">
<IconStyle>
<scale>1.1</scale>
<Icon>
<href>http://maps.google.com/mapfiles/kml/pal4/icon38.png</href>
</Icon>
</IconStyle>
<LabelStyle>
<scale>1.1</scale>
<color>ff0000ff</color>
</LabelStyle>
</Style>
<StyleMap id="styleMap_TLP_Photo">
<Pair>
<key>normal</key>
<styleUrl>#normalState_TLP_Photo</styleUrl>
</Pair>
<Pair>
<key>highlight</key>
<styleUrl>#highlightState_TLP_Photo</styleUrl>
</Pair>
</StyleMap>
<Style id="roadStyle">
<LineStyle>
<color>ffffff00</color>
<width>6</width>
</LineStyle>
</Style>
<Open>1</Open>
<description>Route</description>
<name>Track Log</name>
<Placemark>
<name>Route</name>
<styleUrl>#roadStyle</styleUrl>
<MultiGeometry>
<LineString>
<coordinates>
-39.4281235,-7.4092369,732.73 -39.4270172,-7.4097939,919.95 -39.4268646,-7.4096656,925.94 -39.4266853,-7.4095311,930.30 -39.4265137,-7.4093814,932.92 -39.4264183,-7.4092174,925.11 -39.4262543,-7.4090943,927.61 -39.4260826,-7.4089670,928.97 -39.4259567,-7.4088330,930.84 -39.4257851,-7.4086881,932.77 -39.4255943,-7.4085436,933.02 -39.4254036,-7.4083829,933.70 -39.4251938,-7.4081631,934.09 -39.4249802,-7.4079981,934.83 -39.4247475,-7.4078259,933.78 -39.4245338,-7.4076853,935.30 -39.4243355,-7.4074712,934.80 -39.4241333,-7.4073238,933.23 -39.4239273,-7.4071341,932.47 -39.4237289,-7.4069815,933.39 -39.4235725,-7.4067760,933.66 -39.4233742,-7.4066424,933.48 -39.4231262,-7.4064536,930.89 -39.4228935,-7.4062958,927.61 -39.4226875,-7.4061365,926.42 -39.4224663,-7.4059544,926.48 -39.4222641,-7.4057860,927.33 -39.4221191,-7.4056416,926.53 -39.4219742,-7.4055305,931.95 -39.4217606,-7.4053345,933.27 -39.4215469,-7.4051666,931.78 -39.4213181,-7.4049883,931.56 -39.4211655,-7.4048200,933.05 -39.4208755,-7.4046345,928.41 -39.4206886,-7.4044785,929.55 -39.4205551,-7.4043441,930.75 -39.4203949,-7.4042277,932.63 -39.4202232,-7.4040160,935.11 -39.4200287,-7.4039021,940.00 -39.4197121,-7.4036407,937.42 -39.4194603,-7.4034557,934.83 -39.4192924,-7.4032941,936.17 -39.4190826,-7.4030991,937.94 -39.4188957,-7.4029622,942.73 -39.4186897,-7.4027228,946.66 -39.4184456,-7.4025698,945.38 -39.4182854,-7.4024434,946.05 -39.4180946,-7.4022598,946.75 -39.4177322,-7.4020786,940.23 -39.4175072,-7.4019022,936.67 -39.4172668,-7.4017324,932.83 -39.4171181,-7.4015903,931.19 -39.4169540,-7.4014897,934.64 -39.4168854,-7.4013371,937.19 -39.4168549,-7.4011393,937.02 -39.4168472,-7.4008737,935.47 -39.4167900,-7.4006901,932.53 -39.4168320,-7.4004712,929.11 -39.4168587,-7.4002233,924.16 -39.4167442,-7.3999534,901.05 -39.4167824,-7.3997073,894.81 -39.4168282,-7.3994761,890.38 -39.4168663,-7.3992820,884.13 -39.4169273,-7.3990960,874.70 -39.4169006,-7.3989720,867.59 -39.4168358,-7.3988423,863.45 -39.4167633,-7.3986716,856.19 -39.4166412,-7.3984981,847.00 -39.4166031,-7.3982635,842.38 -39.4164696,-7.3977809,858.09 -39.4163628,-7.3974895,862.92 -39.4162674,-7.3972278,867.89 -39.4161453,-7.3969231,875.70 -39.4160423,-7.3967443,870.36 -39.4159622,-7.3965220,870.66 -39.4158974,-7.3963184,873.84 -39.4159126,-7.3962102,868.11 -39.4158821,-7.3960466,859.61 -39.4159088,-7.3958802,852.17 -39.4159241,-7.3957710,844.64 -39.4159355,-7.3956404,837.23 -39.4159393,-7.3955030,821.94 -39.4158936,-7.3953276,811.52 -39.4158669,-7.3951583,802.63 -39.4158630,-7.3949327,789.89 -39.4158859,-7.3947730,780.02 -39.4159393,-7.3946252,771.44 -39.4159279,-7.3944416,763.63 -39.4160271,-7.3942757,754.80 -39.4160461,-7.3941541,749.09 -39.4159813,-7.3940320,743.48 -39.4159851,-7.3938646,739.28 -39.4159126,-7.3936753,735.05 -39.4157982,-7.3934503,730.52 -39.4156837,-7.3932433,724.25 -39.4155388,-7.3931360,719.73 -39.4154396,-7.3929977,716.09 -39.4153786,-7.3928943,713.59 -39.4152946,-7.3928213,713.66 -39.4151840,-7.3926945,712.48 -39.4150047,-7.3925748,714.30 -39.4145737,-7.3921132,710.05 -39.4143791,-7.3919897,709.83 -39.4143829,-7.3918085,709.56 -39.4136314,-7.3892612,921.41 -39.4136162,-7.3890667,922.95 -39.4135323,-7.3889661,919.25 -39.4134827,-7.3888769,916.22 -39.4134598,-7.3887825,912.95 -39.4134254,-7.3887000,909.94 -39.4133682,-7.3885679,906.75 -39.4133148,-7.3884912,904.86 -39.4130745,-7.3875012,947.41 -39.4128609,-7.3873086,934.09 -39.4127960,-7.3871717,923.28 -39.4127693,-7.3870964,919.28 -39.4126968,-7.3870325,916.31 -39.4126816,-7.3869481,913.50 -39.4126244,-7.3868718,910.45 -39.4125862,-7.3865728,900.20 -39.4125786,-7.3865628,899.33 -39.4125824,-7.3865638,899.20 -39.4125748,-7.3865147,898.77 -39.4125710,-7.3865108,898.77 -39.4125710,-7.3865099,898.77 -39.4125633,-7.3864732,898.77 -39.4124260,-7.3863573,899.73 -39.4124069,-7.3863425,899.78 -39.4124031,-7.3863397,899.83 -39.4123955,-7.3863196,900.23 -39.4123573,-7.3862600,899.89 -39.4122391,-7.3861599,901.20 -39.4120140,-7.3860192,904.02 -39.4119682,-7.3859544,904.19 -39.4118881,-7.3858581,906.38 -39.4117622,-7.3858466,908.66 -39.4116745,-7.3858690,909.41 -39.4116783,-7.3859472,912.28 -39.4116631,-7.3859639,914.61 -39.4116592,-7.3859644,914.78 -39.4116249,-7.3860159,917.48 -39.4116249,-7.3860211,917.69 -39.4116211,-7.3860192,917.83 -39.4116135,-7.3860145,917.94 -39.4115181,-7.3860383,919.73 -39.4114037,-7.3860660,920.52 -39.4113617,-7.3860588,920.97 -39.4114037,-7.3860874,921.19 -39.4114456,-7.3860598,921.14 -39.4115295,-7.3860197,921.06 -39.4115753,-7.3859358,921.30 -39.4116859,-7.3858280,920.95 -39.4117317,-7.3858199,921.16 -39.4117317,-7.3858151,921.22 -39.4117317,-7.3858113,921.27 -39.4117279,-7.3858070,921.33 -39.4116669,-7.3857589,922.59 -39.4115486,-7.3856478,924.33 -39.4113998,-7.3855095,926.09 -39.4113045,-7.3854737,925.16 -39.4112167,-7.3853717,924.28 -39.4110031,-7.3852911,922.81 -39.4109306,-7.3852124,922.02 -39.4108582,-7.3850923,921.58 -39.4105186,-7.3848901,924.42 -39.4104767,-7.3848805,924.59 -39.4104691,-7.3848743,924.63 -39.4104233,-7.3848557,925.38 -39.4102898,-7.3847747,927.36 -39.4101410,-7.3846803,927.31 -39.4100456,-7.3845925,928.05 -39.4099846,-7.3844905,929.00 -39.4099312,-7.3843589,928.30 -39.4099312,-7.3842554,927.64 -39.4097481,-7.3841777,925.64 -39.4097176,-7.3841262,925.00 -39.4097137,-7.3841290,924.91 -39.4097061,-7.3841262,924.88 -39.4096870,-7.3841171,924.89 -39.4096718,-7.3841081,925.02 -39.4096756,-7.3841157,925.08 -39.4096603,-7.3841085,925.13 -39.4095993,-7.3840842,924.70 -39.4095955,-7.3840828,924.73 -39.4095879,-7.3840823,924.78 -39.4095116,-7.3840895,925.50 -39.4094620,-7.3840876,926.13 -39.4093971,-7.3840637,926.58 -39.4092751,-7.3840404,927.23 -39.4092712,-7.3840370,927.23 -39.4092178,-7.3840199,928.17 -39.4091377,-7.3839922,930.39 -39.4091072,-7.3839560,931.75 -39.4090729,-7.3839436,932.89 -39.4090729,-7.3839407,932.94 -39.4090652,-7.3839369,932.97 -39.4090729,-7.3839450,933.02 -39.4090691,-7.3839426,933.22 -39.4090042,-7.3838906,934.00 -39.4088821,-7.3838353,934.88 -39.4087524,-7.3837314,934.52 -39.4085922,-7.3836079,933.25 -39.4084587,-7.3835273,930.94 -39.4082565,-7.3835406,930.22 -39.4080696,-7.3834090,929.95 -39.4079819,-7.3832688,926.75 -39.4079666,-7.3830166,922.73 -39.4079437,-7.3828101,917.95 -39.4078903,-7.3826308,911.03 -39.4078026,-7.3825269,903.81 -39.4077225,-7.3824077,898.69 -39.4076614,-7.3822966,893.30 -39.4076614,-7.3820777,886.48 -39.4076691,-7.3819494,880.84 -39.4076195,-7.3817482,873.41 -39.4075813,-7.3815494,865.06 -39.4075127,-7.3813887,859.03 -39.4074821,-7.3812385,854.23 -39.4074059,-7.3811069,849.86 -39.4072762,-7.3809843,843.83 -39.4072189,-7.3809223,840.05 -39.4070854,-7.3808050,835.59 -39.4069252,-7.3807220,831.47 -39.4066544,-7.3806429,827.17 -39.4065094,-7.3805690,824.28 -39.4063950,-7.3805223,821.78 -39.4062881,-7.3804426,819.81 -39.4061050,-7.3803859,816.84 -39.4059105,-7.3801785,812.48 -39.4057655,-7.3800402,806.70 -39.4056969,-7.3799171,801.47 -39.4056129,-7.3797870,797.09 -39.4056244,-7.3796616,793.67 -39.4056091,-7.3792434,789.53 -39.4056435,-7.3790698,788.67 -39.4056206,-7.3789449,790.84 -39.4057961,-7.3763723,906.94 -39.4056625,-7.3763285,925.05 -39.4055939,-7.3764124,924.89 -39.4055252,-7.3765001,925.22 -39.4054070,-7.3766499,928.50 -39.4053574,-7.3767014,930.34 -39.4053574,-7.3767109,930.50 -39.4052620,-7.3768234,931.22 -39.4052315,-7.3768330,931.75 -39.4052238,-7.3768306,931.78 -39.4052315,-7.3768396,931.94 -39.4052277,-7.3768449,932.11 -39.4051704,-7.3768859,934.38 -39.4051666,-7.3768902,934.42 -39.4051666,-7.3768954,934.45 -39.4051666,-7.3769016,934.52 -39.4051704,-7.3769107,934.56 -39.4051704,-7.3769145,934.64 -39.4051743,-7.3769231,934.88 -39.4051743,-7.3769255,934.94 -39.4051666,-7.3769231,935.02 -39.4051743,-7.3769331,935.05 -39.4051743,-7.3769341,935.09 -39.4051781,-7.3769035,935.58 -39.4051819,-7.3768678,935.47 -39.4052238,-7.3767691,935.83 -39.4052887,-7.3766584,936.44 -39.4053955,-7.3765626,937.53 -39.4055061,-7.3764868,937.30 -39.4055557,-7.3763671,937.72 -39.4056206,-7.3762746,938.38 -39.4055786,-7.3761778,938.05 -39.4055519,-7.3761067,937.63 -39.4055328,-7.3760147,938.56 -39.4055099,-7.3760028,939.47 -39.4054985,-7.3759651,939.81 -39.4054070,-7.3759127,939.28 -39.4053307,-7.3758488,937.09 -39.4053154,-7.3757701,934.36 -39.4053726,-7.3757477,934.02 -39.4054451,-7.3757081,932.73 -39.4055138,-7.3756576,932.11 -39.4055405,-7.3756528,931.27 -39.4056511,-7.3755636,930.22 -39.4057121,-7.3755045,929.33 -39.4057159,-7.3754678,927.95 -39.4057388,-7.3754530,927.13 -39.4057465,-7.3754578,927.03 -39.4057693,-7.3753686,925.25 -39.4058838,-7.3752661,920.55 -39.4058990,-7.3752260,919.06 -39.4058914,-7.3752136,918.73 -39.4058914,-7.3752074,918.55 -39.4058990,-7.3752079,918.39 -39.4059448,-7.3750391,916.91 -39.4059525,-7.3749633,916.61 -39.4060097,-7.3749294,916.08 -39.4060097,-7.3748302,916.08 -39.4060707,-7.3746696,912.03 -39.4060669,-7.3746181,909.75 -39.4060822,-7.3746114,909.16 -39.4060669,-7.3745399,908.92 -39.4060822,-7.3744388,908.83 -39.4060745,-7.3743429,908.08 -39.4060974,-7.3742766,904.81 -39.4060974,-7.3743057,904.69 -39.4060898,-7.3743100,904.38 -39.4060860,-7.3743110,904.31 -39.4058990,-7.3742819,897.80 -39.4058342,-7.3742414,894.34 -39.4058533,-7.3742189,890.81 -39.4058228,-7.3741660,886.39 -39.4057961,-7.3741407,883.92 -39.4057503,-7.3741050,882.52 -39.4057541,-7.3741140,880.78 -39.4057655,-7.3740768,879.61 -39.4057503,-7.3739653,875.53 -39.4057732,-7.3738933,871.38 </coordinates>
</LineString>
</MultiGeometry>
</Placemark>
<Folder>
<name>waypoints</name>
<Placemark>
<name>
Fri Feb 21 21:16:10 2014 S=0.22 Km/hr
</name>
<styleUrl>
#styleMap_TLP_Start
</styleUrl>
<Point>
<coordinates>
-39.4281235,-7.4092369,732.73
</coordinates>
</Point>
</Placemark>
<Placemark>
<name>
Fri Feb 21 21:16:20 2014 S=5.86 Km/hr
</name>
<styleUrl>
#styleMap_TLP_Normal
</styleUrl>
<Point>
<coordinates>
-39.4270172,-7.4097939,919.95
</coordinates>
</Point>
</Placemark>
<Placemark>
<name>
Fri Feb 21 21:16:30 2014 S=9.13 Km/hr
</name>
<styleUrl>
#styleMap_TLP_Normal
</styleUrl>
<Point>
<coordinates>
-39.4268646,-7.4096656,925.94
</coordinates>
</Point>
</Placemark>
<Placemark>
<name>
Fri Feb 21 21:16:40 2014 S=6.91 Km/hr
</name>
<styleUrl>
#styleMap_TLP_Normal
</styleUrl>
<Point>
<coordinates>
-39.4266853,-7.4095311,930.30
</coordinates>
</Point>
</Placemark>
<Placemark>
<name>
Fri Feb 21 21:16:50 2014 S=8.85 Km/hr
</name>
<styleUrl>
#styleMap_TLP_Normal
</styleUrl>
<Point>
<coordinates>
-39.4265137,-7.4093814,932.92
</coordinates>
</Point>
</Placemark>
<Placemark>
<name>
Fri Feb 21 21:17:00 2014 S=7.43 Km/hr
</name>
<styleUrl>
#styleMap_TLP_Normal
</styleUrl>
<Point>
<coordinates>
-39.4264183,-7.4092174,925.11
</coordinates>
</Point>
</Placemark>
<Placemark>
<name>
Fri Feb 21 21:17:10 2014 S=7.11 Km/hr
</name>
<styleUrl>
#styleMap_TLP_Normal
</styleUrl>
<Point>
<coordinates>
-39.4262543,-7.4090943,927.61
</coordinates>
</Point>
</Placemark>
<Placemark>
<name>
Fri Feb 21 21:17:20 2014 S=6.24 Km/hr
</name>
<styleUrl>
#styleMap_TLP_Normal
</styleUrl>
<Point>
<coordinates>
-39.4260826,-7.4089670,928.97
</coordinates>
</Point>
</Placemark>
<Placemark>
<name>
Fri Feb 21 21:17:30 2014 S=6.55 Km/hr
</name>
<styleUrl>
#styleMap_TLP_Normal
</styleUrl>
<Point>
<coordinates>
-39.4259567,-7.4088330,930.84
</coordinates>
</Point>
</Placemark>
<Placemark>
<name>
Fri Feb 21 21:17:40 2014 S=8.51 Km/hr
</name>
<styleUrl>
#styleMap_TLP_Normal
</styleUrl>
<Point>
<coordinates>
-39.4257851,-7.4086881,932.77
</coordinates>
</Point>
</Placemark>
<Placemark>
<name>
Fri Feb 21 21:17:50 2014 S=7.66 Km/hr
</name>
<styleUrl>
#styleMap_TLP_Normal
</styleUrl>
<Point>
<coordinates>
-39.4255943,-7.4085436,933.02
</coordinates>
</Point>
</Placemark>
<Placemark>
<name>
Fri Feb 21 21:18:00 2014 S=10.75 Km/hr
</name>
<styleUrl>
#styleMap_TLP_Normal
</styleUrl>
<Point>
<coordinates>
-39.4254036,-7.4083829,933.70
</coordinates>
</Point>
</Placemark>
<Placemark>
<name>
Fri Feb 21 21:18:10 2014 S=9.00 Km/hr
</name>
<styleUrl>
#styleMap_TLP_Normal
</styleUrl>
<Point>
<coordinates>
-39.4251938,-7.4081631,934.09
</coordinates>
</Point>
</Placemark>
<Placemark>
<name>
Fri Feb 21 21:18:20 2014 S=8.46 Km/hr
</name>
<styleUrl>
#styleMap_TLP_Normal
</styleUrl>
<Point>
<coordinates>
-39.4249802,-7.4079981,934.83
</coordinates>
</Point>
</Placemark>
<Placemark>
<name>
Fri Feb 21 21:18:30 2014 S=9.64 Km/hr
</name>
<styleUrl>
#styleMap_TLP_Normal
</styleUrl>
<Point>
<coordinates>
-39.4247475,-7.4078259,933.78
</coordinates>
</Point>
</Placemark>
<Placemark>
<name>
Fri Feb 21 21:18:40 2014 S=7.66 Km/hr
</name>
<styleUrl>
#styleMap_TLP_Normal
</styleUrl>
<Point>
<coordinates>
-39.4245338,-7.4076853,935.30
</coordinates>
</Point>
</Placemark>
<Placemark>
<name>
Fri Feb 21 21:18:50 2014 S=9.21 Km/hr
</name>
<styleUrl>
#styleMap_TLP_Normal
</styleUrl>
<Point>
<coordinates>
-39.4243355,-7.4074712,934.80
</coordinates>
</Point>
</Placemark>
<Placemark>
<name>
Fri Feb 21 21:19:00 2014 S=9.89 Km/hr
</name>
<styleUrl>
#styleMap_TLP_Normal
</styleUrl>
<Point>
<coordinates>
-39.4241333,-7.4073238,933.23
</coordinates>
</Point>
</Placemark>
<Placemark>
<name>
Fri Feb 21 21:19:10 2014 S=8.66 Km/hr
</name>
<styleUrl>
#styleMap_TLP_Normal
</styleUrl>
<Point>
<coordinates>
-39.4239273,-7.4071341,932.47
</coordinates>
</Point>
</Placemark>
<Placemark>
<name>
Fri Feb 21 21:19:20 2014 S=11.02 Km/hr
</name>
<styleUrl>
#styleMap_TLP_Normal
</styleUrl>
<Point>
<coordinates>
-39.4237289,-7.4069815,933.39
</coordinates>
</Point>
</Placemark>
<Placemark>
<name>
Fri Feb 21 21:19:30 2014 S=9.99 Km/hr
</name>
<styleUrl>
#styleMap_TLP_Normal
</styleUrl>
<Point>
<coordinates>
-39.4235725,-7.4067760,933.66
</coordinates>
</Point>
</Placemark>
<Placemark>
<name>
Fri Feb 21 21:19:40 2014 S=8.41 Km/hr
</name>
<styleUrl>
#styleMap_TLP_Normal
</styleUrl>
<Point>
<coordinates>
-39.4233742,-7.4066424,933.48
</coordinates>
</Point>
</Placemark>
<Placemark>
<name>
Fri Feb 21 21:19:50 2014 S=9.40 Km/hr
</name>
<styleUrl>
#styleMap_TLP_Normal
</styleUrl>
<Point>
<coordinates>
-39.4231262,-7.4064536,930.89
</coordinates>
</Point>
</Placemark>
<Placemark>
<name>
Fri Feb 21 21:20:00 2014 S=10.35 Km/hr
</name>
<styleUrl>
#styleMap_TLP_Normal
</styleUrl>
<Point>
<coordinates>
-39.4228935,-7.4062958,927.61
</coordinates>
</Point>
</Placemark>
<Placemark>
<name>
Fri Feb 21 21:20:10 2014 S=10.00 Km/hr
</name>
<styleUrl>
#styleMap_TLP_Normal
</styleUrl>
<Point>
<coordinates>
-39.4226875,-7.4061365,926.42
</coordinates>
</Point>
</Placemark>
<Placemark>
<name>
Fri Feb 21 21:20:20 2014 S=10.81 Km/hr
</name>
<styleUrl>
#styleMap_TLP_Normal
</styleUrl>
<Point>
<coordinates>
-39.4224663,-7.4059544,926.48
</coordinates>
</Point>
</Placemark>
<Placemark>
<name>
Fri Feb 21 21:20:30 2014 S=7.85 Km/hr
</name>
<styleUrl>
#styleMap_TLP_Normal
</styleUrl>
<Point>
<coordinates>
-39.4222641,-7.4057860,927.33
</coordinates>
</Point>
</Placemark>
<Placemark>
<name>
Fri Feb 21 21:20:40 2014 S=7.45 Km/hr
</name>
<styleUrl>
#styleMap_TLP_Normal
</styleUrl>
<Point>
<coordinates>
-39.4221191,-7.4056416,926.53
</coordinates>
</Point>
</Placemark>
<Placemark>
<name>
Fri Feb 21 21:20:50 2014 S=6.88 Km/hr
</name>
<styleUrl>
#styleMap_TLP_Normal
</styleUrl>
<Point>
<coordinates>
-39.4219742,-7.4055305,931.95
</coordinates>
</Point>
</Placemark>
<Placemark>
<name>
Fri Feb 21 21:21:00 2014 S=8.91 Km/hr
</name>
<styleUrl>
#styleMap_TLP_Normal
</styleUrl>
<Point>
<coordinates>
-39.4217606,-7.4053345,933.27
</coordinates>
</Point>
</Placemark>
<Placemark>
<name>
Fri Feb 21 21:21:10 2014 S=8.01 Km/hr
</name>
<styleUrl>
#styleMap_TLP_Normal
</styleUrl>
<Point>
<coordinates>
-39.4215469,-7.4051666,931.78
</coordinates>
</Point>
</Placemark>
<Placemark>
<name>
Fri Feb 21 21:21:20 2014 S=8.70 Km/hr
</name>
<styleUrl>
#styleMap_TLP_Normal
</styleUrl>
<Point>
<coordinates>
-39.4213181,-7.4049883,931.56
</coordinates>
</Point>
</Placemark>
<Placemark>
<name>
Fri Feb 21 21:21:30 2014 S=8.20 Km/hr
</name>
<styleUrl>
#styleMap_TLP_Normal
</styleUrl>
<Point>
<coordinates>
-39.4211655,-7.4048200,933.05
</coordinates>
</Point>
</Placemark>
<Placemark>
<name>
Fri Feb 21 21:21:40 2014 S=9.21 Km/hr
</name>
<styleUrl>
#styleMap_TLP_Normal
</styleUrl>
<Point>
<coordinates>
-39.4208755,-7.4046345,928.41
</coordinates>
</Point>
</Placemark>
<Placemark>
<name>
Fri Feb 21 21:21:50 2014 S=7.22 Km/hr
</name>
<styleUrl>
#styleMap_TLP_Normal
</styleUrl>
<Point>
<coordinates>
-39.4206886,-7.4044785,929.55
</coordinates>
</Point>
</Placemark>
<Placemark>
<name>
Fri Feb 21 21:22:00 2014 S=5.59 Km/hr
</name>
<styleUrl>
#styleMap_TLP_Normal
</styleUrl>
<Point>
<coordinates>
-39.4205551,-7.4043441,930.75
</coordinates>
</Point>
</Placemark>
<Placemark>
<name>
Fri Feb 21 21:22:10 2014 S=6.44 Km/hr
</name>
<styleUrl>
#styleMap_TLP_Normal
</styleUrl>
<Point>
<coordinates>
-39.4203949,-7.4042277,932.63
</coordinates>
</Point>
</Placemark>
<Placemark>
<name>
Fri Feb 21 21:22:20 2014 S=8.09 Km/hr
</name>
<styleUrl>
#styleMap_TLP_Normal
</styleUrl>
<Point>
<coordinates>
-39.4202232,-7.4040160,935.11
</coordinates>
</Point>
</Placemark>
<Placemark>
<name>
Fri Feb 21 21:22:30 2014 S=6.58 Km/hr
</name>
<styleUrl>
#styleMap_TLP_Normal
</styleUrl>
<Point>
<coordinates>
-39.4200287,-7.4039021,940.00
</coordinates>
</Point>
</Placemark>
<Placemark>
<name>
Fri Feb 21 21:22:40 2014 S=8.95 Km/hr
</name>
<styleUrl>
#styleMap_TLP_Normal
</styleUrl>
<Point>
<coordinates>
-39.4197121,-7.4036407,937.42
</coordinates>
</Point>
</Placemark>
<Placemark>
<name>
Fri Feb 21 21:22:50 2014 S=8.63 Km/hr
</name>
<styleUrl>
#styleMap_TLP_Normal
</styleUrl>
<Point>
<coordinates>
-39.4194603,-7.4034557,934.83
</coordinates>
</Point>
</Placemark>
<Placemark>
<name>
Fri Feb 21 21:23:00 2014 S=9.05 Km/hr
</name>
<styleUrl>
#styleMap_TLP_Normal
</styleUrl>
<Point>
<coordinates>
-39.4192924,-7.4032941,936.17
</coordinates>
</Point>
</Placemark>
<Placemark>
<name>
Fri Feb 21 21:23:10 2014 S=7.97 Km/hr
</name>
<styleUrl>
#styleMap_TLP_Normal
</styleUrl>
<Point>
<coordinates>
-39.4190826,-7.4030991,937.94
</coordinates>
</Point>
</Placemark>
<Placemark>
<name>
Fri Feb 21 21:23:20 2014 S=8.85 Km/hr
</name>
<styleUrl>
#styleMap_TLP_Normal
</styleUrl>
<Point>
<coordinates>
-39.4188957,-7.4029622,942.73
</coordinates>
</Point>
</Placemark>
<Placemark>
<name>
Fri Feb 21 21:23:30 2014 S=9.62 Km/hr
</name>
<styleUrl>
#styleMap_TLP_Normal
</styleUrl>
<Point>
<coordinates>
-39.4186897,-7.4027228,946.66
</coordinates>
</Point>
</Placemark>
<Placemark>
<name>
Fri Feb 21 21:23:40 2014 S=8.65 Km/hr
</name>
<styleUrl>
#styleMap_TLP_Normal
</styleUrl>
<Point>
<coordinates>
-39.4184456,-7.4025698,945.38
</coordinates>
</Point>
</Placemark>
<Placemark>
<name>
Fri Feb 21 21:23:50 2014 S=5.64 Km/hr
</name>
<styleUrl>
#styleMap_TLP_Normal
</styleUrl>
<Point>
<coordinates>
-39.4182854,-7.4024434,946.05
</coordinates>
</Point>
</Placemark>
<Placemark>
<name>
Fri Feb 21 21:24:00 2014 S=7.33 Km/hr
</name>
<styleUrl>
#styleMap_TLP_Normal
</styleUrl>
<Point>
<coordinates>
-39.4180946,-7.4022598,946.75
</coordinates>
</Point>
</Placemark>
<Placemark>
<name>
Fri Feb 21 21:24:10 2014 S=10.28 Km/hr
</name>
<styleUrl>
#styleMap_TLP_Normal
</styleUrl>
<Point>
<coordinates>
-39.4177322,-7.4020786,940.23
</coordinates>
</Point>
</Placemark>
<Placemark>
<name>
Fri Feb 21 21:24:20 2014 S=9.22 Km/hr
</name>
<styleUrl>
#styleMap_TLP_Normal
</styleUrl>
<Point>
<coordinates>
-39.4175072,-7.4019022,936.67
</coordinates>
</Point>
</Placemark>
<Placemark>
<name>
Fri Feb 21 21:24:30 2014 S=11.42 Km/hr
</name>
<styleUrl>
#styleMap_TLP_Normal
</styleUrl>
<Point>
<coordinates>
-39.4172668,-7.4017324,932.83
</coordinates>
</Point>
</Placemark>
<Placemark>
<name>
Fri Feb 21 21:24:40 2014 S=5.72 Km/hr
</name>
<styleUrl>
#styleMap_TLP_Normal
</styleUrl>
<Point>
<coordinates>
-39.4171181,-7.4015903,931.19
</coordinates>
</Point>
</Placemark>
<Placemark>
<name>
Fri Feb 21 21:24:50 2014 S=6.82 Km/hr
</name>
<styleUrl>
#styleMap_TLP_Normal
</styleUrl>
<Point>
<coordinates>
-39.4169540,-7.4014897,934.64
</coordinates>
</Point>
</Placemark>
<Placemark>
<name>
Fri Feb 21 21:25:00 2014 S=5.07 Km/hr
</name>
<styleUrl>
#styleMap_TLP_Normal
</styleUrl>
<Point>
<coordinates>
-39.4168854,-7.4013371,937.19
</coordinates>
</Point>
</Placemark>
<Placemark>
<name>
Fri Feb 21 21:25:10 2014 S=6.69 Km/hr
</name>
<styleUrl>
#styleMap_TLP_Normal
</styleUrl>
<Point>
<coordinates>
-39.4168549,-7.4011393,937.02
</coordinates>
</Point>
</Placemark>
<Placemark>
<name>
Fri Feb 21 21:25:20 2014 S=5.02 Km/hr
</name>
<styleUrl>
#styleMap_TLP_Normal
</styleUrl>
<Point>
<coordinates>
-39.4168472,-7.4008737,935.47
</coordinates>
</Point>
</Placemark>
<Placemark>
<name>
Fri Feb 21 21:25:30 2014 S=5.96 Km/hr
</name>
<styleUrl>
#styleMap_TLP_Normal
</styleUrl>
<Point>
<coordinates>
-39.4167900,-7.4006901,932.53
</coordinates>
</Point>
</Placemark>
<Placemark>
<name>
Fri Feb 21 21:25:40 2014 S=5.68 Km/hr
</name>
<styleUrl>
#styleMap_TLP_Normal
</styleUrl>
<Point>
<coordinates>
-39.4168320,-7.4004712,929.11
</coordinates>
</Point>
</Placemark>
<Placemark>
<name>
Fri Feb 21 21:25:50 2014 S=6.29 Km/hr
</name>
<styleUrl>
#styleMap_TLP_Normal
</styleUrl>
<Point>
<coordinates>
-39.4168587,-7.4002233,924.16
</coordinates>
</Point>
</Placemark>
<Placemark>
<name>
Fri Feb 21 21:26:00 2014 S=5.27 Km/hr
</name>
<styleUrl>
#styleMap_TLP_Normal
</styleUrl>
<Point>
<coordinates>
-39.4167442,-7.3999534,901.05
</coordinates>
</Point>
</Placemark>
<Placemark>
<name>
Fri Feb 21 21:26:10 2014 S=6.56 Km/hr
</name>
<styleUrl>
#styleMap_TLP_Normal
</styleUrl>
<Point>
<coordinates>
-39.4167824,-7.3997073,894.81
</coordinates>
</Point>
</Placemark>
<Placemark>
<name>
Fri Feb 21 21:26:20 2014 S=4.67 Km/hr
</name>
<styleUrl>
#styleMap_TLP_Normal
</styleUrl>
<Point>
<coordinates>
-39.4168282,-7.3994761,890.38
</coordinates>
</Point>
</Placemark>
<Placemark>
<name>
Fri Feb 21 21:26:30 2014 S=4.49 Km/hr
</name>
<styleUrl>
#styleMap_TLP_Normal
</styleUrl>
<Point>
<coordinates>
-39.4168663,-7.3992820,884.13
</coordinates>
</Point>
</Placemark>
<Placemark>
<name>
Fri Feb 21 21:26:40 2014 S=5.76 Km/hr
</name>
<styleUrl>
#styleMap_TLP_Normal
</styleUrl>
<Point>
<coordinates>
-39.4169273,-7.3990960,874.70
</coordinates>
</Point>
</Placemark>
<Placemark>
<name>
Fri Feb 21 21:26:50 2014 S=4.47 Km/hr
</name>
<styleUrl>
#styleMap_TLP_Normal
</styleUrl>
<Point>
<coordinates>
-39.4169006,-7.3989720,867.59
</coordinates>
</Point>
</Placemark>
<Placemark>
<name>
Fri Feb 21 21:27:00 2014 S=4.70 Km/hr
</name>
<styleUrl>
#styleMap_TLP_Normal
</styleUrl>
<Point>
<coordinates>
-39.4168358,-7.3988423,863.45
</coordinates>
</Point>
</Placemark>
<Placemark>
<name>
Fri Feb 21 21:27:10 2014 S=6.39 Km/hr
</name>
<styleUrl>
#styleMap_TLP_Normal
</styleUrl>
<Point>
<coordinates>
-39.4167633,-7.3986716,856.19
</coordinates>
</Point>
</Placemark>
<Placemark>
<name>
Fri Feb 21 21:27:20 2014 S=7.24 Km/hr
</name>
<styleUrl>
#styleMap_TLP_Normal
</styleUrl>
<Point>
<coordinates>
-39.4166412,-7.3984981,847.00
</coordinates>
</Point>
</Placemark>
<Placemark>
<name>
Fri Feb 21 21:27:30 2014 S=6.16 Km/hr
</name>
<styleUrl>
#styleMap_TLP_Normal
</styleUrl>
<Point>
<coordinates>
-39.4166031,-7.3982635,842.38
</coordinates>
</Point>
</Placemark>
<Placemark>
<name>
Fri Feb 21 21:27:40 2014 S=8.51 Km/hr
</name>
<styleUrl>
#styleMap_TLP_Normal
</styleUrl>
<Point>
<coordinates>
-39.4164696,-7.3977809,858.09
</coordinates>
</Point>
</Placemark>
<Placemark>
<name>
Fri Feb 21 21:27:50 2014 S=4.47 Km/hr
</name>
<styleUrl>
#styleMap_TLP_Normal
</styleUrl>
<Point>
<coordinates>
-39.4163628,-7.3974895,862.92
</coordinates>
</Point>
</Placemark>
<Placemark>
<name>
Fri Feb 21 21:28:00 2014 S=5.82 Km/hr
</name>
<styleUrl>
#styleMap_TLP_Normal
</styleUrl>
<Point>
<coordinates>
-39.4162674,-7.3972278,867.89
</coordinates>
</Point>
</Placemark>
<Placemark>
<name>
Fri Feb 21 21:28:10 2014 S=6.64 Km/hr
</name>
<styleUrl>
#styleMap_TLP_Normal
</styleUrl>
<Point>
<coordinates>
-39.4161453,-7.3969231,875.70
</coordinates>
</Point>
</Placemark>
<Placemark>
<name>
Fri Feb 21 21:28:20 2014 S=4.13 Km/hr
</name>
<styleUrl>
#styleMap_TLP_Normal
</styleUrl>
<Point>
<coordinates>
-39.4160423,-7.3967443,870.36
</coordinates>
</Point>
</Placemark>
<Placemark>
<name>
Fri Feb 21 21:28:30 2014 S=3.76 Km/hr
</name>
<styleUrl>
#styleMap_TLP_Normal
</styleUrl>
<Point>
<coordinates>
-39.4159622,-7.3965220,870.66
</coordinates>
</Point>
</Placemark>
<Placemark>
<name>
Fri Feb 21 21:28:40 2014 S=3.65 Km/hr
</name>
<styleUrl>
#styleMap_TLP_Normal
</styleUrl>
<Point>
<coordinates>
-39.4158974,-7.3963184,873.84
</coordinates>
</Point>
</Placemark>
<Placemark>
<name>
Fri Feb 21 21:28:50 2014 S=5.41 Km/hr
</name>
<styleUrl>
#styleMap_TLP_Normal
</styleUrl>
<Point>
<coordinates>
-39.4159126,-7.3962102,868.11
</coordinates>
</Point>
</Placemark>
<Placemark>
<name>
Fri Feb 21 21:29:00 2014 S=8.42 Km/hr
</name>
<styleUrl>
#styleMap_TLP_Normal
</styleUrl>
<Point>
<coordinates>
-39.4158821,-7.3960466,859.61
</coordinates>
</Point>
</Placemark>
<Placemark>
<name>
Fri Feb 21 21:29:10 2014 S=4.84 Km/hr
</name>
<styleUrl>
#styleMap_TLP_Normal
</styleUrl>
<Point>
<coordinates>
-39.4159088,-7.3958802,852.17
</coordinates>
</Point>
</Placemark>
<Placemark>
<name>
Fri Feb 21 21:29:20 2014 S=2.28 Km/hr
</name>
<styleUrl>
#styleMap_TLP_Normal
</styleUrl>
<Point>
<coordinates>
-39.4159241,-7.3957710,844.64
</coordinates>
</Point>
</Placemark>
<Placemark>
<name>
Fri Feb 21 21:29:30 2014 S=3.62 Km/hr
</name>
<styleUrl>
#styleMap_TLP_Normal
</styleUrl>
<Point>
<coordinates>
-39.4159355,-7.3956404,837.23
</coordinates>
</Point>
</Placemark>
<Placemark>
<name>
Fri Feb 21 21:29:40 2014 S=3.48 Km/hr
</name>
<styleUrl>
#styleMap_TLP_Normal
</styleUrl>
<Point>
<coordinates>
-39.4159393,-7.3955030,821.94
</coordinates>
</Point>
</Placemark>
<Placemark>
<name>
Fri Feb 21 21:29:50 2014 S=4.91 Km/hr
</name>
<styleUrl>
#styleMap_TLP_Normal
</styleUrl>
<Point>
<coordinates>
-39.4158936,-7.3953276,811.52
</coordinates>
</Point>
</Placemark>
<Placemark>
<name>
Fri Feb 21 21:30:00 2014 S=5.96 Km/hr
</name>
<styleUrl>
#styleMap_TLP_Normal
</styleUrl>
<Point>
<coordinates>
-39.4158669,-7.3951583,802.63
</coordinates>
</Point>
</Placemark>
<Placemark>
<name>
Fri Feb 21 21:30:10 2014 S=5.99 Km/hr
</name>
<styleUrl>
#styleMap_TLP_Normal
</styleUrl>
<Point>
<coordinates>
-39.4158630,-7.3949327,789.89
</coordinates>
</Point>
</Placemark>
<Placemark>
<name>
Fri Feb 21 21:30:20 2014 S=4.22 Km/hr
</name>
<styleUrl>
#styleMap_TLP_Normal
</styleUrl>
<Point>
<coordinates>
-39.4158859,-7.3947730,780.02
</coordinates>
</Point>
</Placemark>
<Placemark>
<name>
Fri Feb 21 21:30:30 2014 S=4.42 Km/hr
</name>
<styleUrl>
#styleMap_TLP_Normal
</styleUrl>
<Point>
<coordinates>
-39.4159393,-7.3946252,771.44
</coordinates>
</Point>
</Placemark>
<Placemark>
<name>
Fri Feb 21 21:30:40 2014 S=5.43 Km/hr
</name>
<styleUrl>
#styleMap_TLP_Normal
</styleUrl>
<Point>
<coordinates>
-39.4159279,-7.3944416,763.63
</coordinates>
</Point>
</Placemark>
<Placemark>
<name>
Fri Feb 21 21:30:50 2014 S=6.22 Km/hr
</name>
<styleUrl>
#styleMap_TLP_Normal
</styleUrl>
<Point>
<coordinates>
-39.4160271,-7.3942757,754.80
</coordinates>
</Point>
</Placemark>
<Placemark>
<name>
Fri Feb 21 21:31:00 2014 S=1.97 Km/hr
</name>
<styleUrl>
#styleMap_TLP_Normal
</styleUrl>
<Point>
<coordinates>
-39.4160461,-7.3941541,749.09
</coordinates>
</Point>
</Placemark>
<Placemark>
<name>
Fri Feb 21 21:31:10 2014 S=4.34 Km/hr
</name>
<styleUrl>
#styleMap_TLP_Normal
</styleUrl>
<Point>
<coordinates>
-39.4159813,-7.3940320,743.48
</coordinates>
</Point>
</Placemark>
<Placemark>
<name>
Fri Feb 21 21:31:20 2014 S=5.44 Km/hr
</name>
<styleUrl>
#styleMap_TLP_Normal
</styleUrl>
<Point>
<coordinates>
-39.4159851,-7.3938646,739.28
</coordinates>
</Point>
</Placemark>
<Placemark>
<name>
Fri Feb 21 21:31:30 2014 S=2.15 Km/hr
</name>
<styleUrl>
#styleMap_TLP_Normal
</styleUrl>
<Point>
<coordinates>
-39.4159126,-7.3936753,735.05
</coordinates>
</Point>
</Placemark>
<Placemark>
<name>
Fri Feb 21 21:31:40 2014 S=5.03 Km/hr
</name>
<styleUrl>
#styleMap_TLP_Normal
</styleUrl>
<Point>
<coordinates>
-39.4157982,-7.3934503,730.52
</coordinates>
</Point>
</Placemark>
<Placemark>
<name>
Fri Feb 21 21:31:50 2014 S=5.70 Km/hr
</name>
<styleUrl>
#styleMap_TLP_Normal
</styleUrl>
<Point>
<coordinates>
-39.4156837,-7.3932433,724.25
</coordinates>
</Point>
</Placemark>
<Placemark>
<name>
Fri Feb 21 21:32:00 2014 S=3.78 Km/hr
</name>
<styleUrl>
#styleMap_TLP_Normal
</styleUrl>
<Point>
<coordinates>
-39.4155388,-7.3931360,719.73
</coordinates>
</Point>
</Placemark>
<Placemark>
<name>
Fri Feb 21 21:32:10 2014 S=6.13 Km/hr
</name>
<styleUrl>
#styleMap_TLP_Normal
</styleUrl>
<Point>
<coordinates>
-39.4154396,-7.3929977,716.09
</coordinates>
</Point>
</Placemark>
<Placemark>
<name>
Fri Feb 21 21:32:20 2014 S=3.56 Km/hr
</name>
<styleUrl>
#styleMap_TLP_Normal
</styleUrl>
<Point>
<coordinates>
-39.4153786,-7.3928943,713.59
</coordinates>
</Point>
</Placemark>
<Placemark>
<name>
Fri Feb 21 21:32:30 2014 S=2.86 Km/hr
</name>
<styleUrl>
#styleMap_TLP_Normal
</styleUrl>
<Point>
<coordinates>
-39.4152946,-7.3928213,713.66
</coordinates>
</Point>
</Placemark>
<Placemark>
<name>
Fri Feb 21 21:32:40 2014 S=2.66 Km/hr
</name>
<styleUrl>
#styleMap_TLP_Normal
</styleUrl>
<Point>
<coordinates>
-39.4151840,-7.3926945,712.48
</coordinates>
</Point>
</Placemark>
<Placemark>
<name>
Fri Feb 21 21:32:50 2014 S=3.08 Km/hr
</name>
<styleUrl>
#styleMap_TLP_Normal
</styleUrl>
<Point>
<coordinates>
-39.4150047,-7.3925748,714.30
</coordinates>
</Point>
</Placemark>
<Placemark>
<name>
Fri Feb 21 21:33:00 2014 S=4.15 Km/hr
</name>
<styleUrl>
#styleMap_TLP_Normal
</styleUrl>
<Point>
<coordinates>
-39.4145737,-7.3921132,710.05
</coordinates>
</Point>
</Placemark>
<Placemark>
<name>
Fri Feb 21 21:33:10 2014 S=2.85 Km/hr
</name>
<styleUrl>
#styleMap_TLP_Normal
</styleUrl>
<Point>
<coordinates>
-39.4143791,-7.3919897,709.83
</coordinates>
</Point>
</Placemark>
<Placemark>
<name>
Fri Feb 21 21:33:20 2014 S=3.34 Km/hr
</name>
<styleUrl>
#styleMap_TLP_Normal
</styleUrl>
<Point>
<coordinates>
-39.4143829,-7.3918085,709.56
</coordinates>
</Point>
</Placemark>
<Placemark>
<name>
Fri Feb 21 21:33:30 2014 S=3.27 Km/hr
</name>
<styleUrl>
#styleMap_TLP_Normal
</styleUrl>
<Point>
<coordinates>
-39.4136314,-7.3892612,921.41
</coordinates>
</Point>
</Placemark>
<Placemark>
<name>
Fri Feb 21 21:33:40 2014 S=4.48 Km/hr
</name>
<styleUrl>
#styleMap_TLP_Normal
</styleUrl>
<Point>
<coordinates>
-39.4136162,-7.3890667,922.95
</coordinates>
</Point>
</Placemark>
<Placemark>
<name>
Fri Feb 21 21:33:50 2014 S=2.37 Km/hr
</name>
<styleUrl>
#styleMap_TLP_Normal
</styleUrl>
<Point>
<coordinates>
-39.4135323,-7.3889661,919.25
</coordinates>
</Point>
</Placemark>
<Placemark>
<name>
Fri Feb 21 21:34:00 2014 S=3.72 Km/hr
</name>
<styleUrl>
#styleMap_TLP_Normal
</styleUrl>
<Point>
<coordinates>
-39.4134827,-7.3888769,916.22
</coordinates>
</Point>
</Placemark>
<Placemark>
<name>
Fri Feb 21 21:34:10 2014 S=2.60 Km/hr
</name>
<styleUrl>
#styleMap_TLP_Normal
</styleUrl>
<Point>
<coordinates>
-39.4134598,-7.3887825,912.95
</coordinates>
</Point>
</Placemark>
<Placemark>
<name>
Fri Feb 21 21:34:20 2014 S=2.57 Km/hr
</name>
<styleUrl>
#styleMap_TLP_Normal
</styleUrl>
<Point>
<coordinates>
-39.4134254,-7.3887000,909.94
</coordinates>
</Point>
</Placemark>
<Placemark>
<name>
Fri Feb 21 21:34:30 2014 S=3.27 Km/hr
</name>
<styleUrl>
#styleMap_TLP_Normal
</styleUrl>
<Point>
<coordinates>
-39.4133682,-7.3885679,906.75
</coordinates>
</Point>
</Placemark>
<Placemark>
<name>
Fri Feb 21 21:34:40 2014 S=3.05 Km/hr
</name>
<styleUrl>
#styleMap_TLP_Normal
</styleUrl>
<Point>
<coordinates>
-39.4133148,-7.3884912,904.86
</coordinates>
</Point>
</Placemark>
<Placemark>
<name>
Fri Feb 21 21:34:52 2014 S=3.43 Km/hr
</name>
<styleUrl>
#styleMap_TLP_Normal
</styleUrl>
<Point>
<coordinates>
-39.4130745,-7.3875012,947.41
</coordinates>
</Point>
</Placemark>
<Placemark>
<name>
Fri Feb 21 21:35:02 2014 S=4.16 Km/hr
</name>
<styleUrl>
#styleMap_TLP_Normal
</styleUrl>
<Point>
<coordinates>
-39.4128609,-7.3873086,934.09
</coordinates>
</Point>
</Placemark>
<Placemark>
<name>
Fri Feb 21 21:35:12 2014 S=3.64 Km/hr
</name>
<styleUrl>
#styleMap_TLP_Normal
</styleUrl>
<Point>
<coordinates>
-39.4127960,-7.3871717,923.28
</coordinates>
</Point>
</Placemark>
<Placemark>
<name>
Fri Feb 21 21:35:22 2014 S=2.59 Km/hr
</name>
<styleUrl>
#styleMap_TLP_Normal
</styleUrl>
<Point>
<coordinates>
-39.4127693,-7.3870964,919.28
</coordinates>
</Point>
</Placemark>
<Placemark>
<name>
Fri Feb 21 21:35:32 2014 S=3.52 Km/hr
</name>
<styleUrl>
#styleMap_TLP_Normal
</styleUrl>
<Point>
<coordinates>
-39.4126968,-7.3870325,916.31
</coordinates>
</Point>
</Placemark>
<Placemark>
<name>
Fri Feb 21 21:35:42 2014 S=3.28 Km/hr
</name>
<styleUrl>
#styleMap_TLP_Normal
</styleUrl>
<Point>
<coordinates>
-39.4126816,-7.3869481,913.50
</coordinates>
</Point>
</Placemark>
<Placemark>
<name>
Fri Feb 21 21:35:52 2014 S=2.53 Km/hr
</name>
<styleUrl>
#styleMap_TLP_Normal
</styleUrl>
<Point>
<coordinates>
-39.4126244,-7.3868718,910.45
</coordinates>
</Point>
</Placemark>
<Placemark>
<name>
Fri Feb 21 21:36:02 2014 S=0.40 Km/hr
</name>
<styleUrl>
#styleMap_TLP_Normal
</styleUrl>
<Point>
<coordinates>
-39.4125862,-7.3865728,900.20
</coordinates>
</Point>
</Placemark>
<Placemark>
<name>
Fri Feb 21 21:36:12 2014 S=0.85 Km/hr
</name>
<styleUrl>
#styleMap_TLP_Normal
</styleUrl>
<Point>
<coordinates>
-39.4125786,-7.3865628,899.33
</coordinates>
</Point>
</Placemark>
<Placemark>
<name>
Fri Feb 21 21:36:22 2014 S=0.41 Km/hr
</name>
<styleUrl>
#styleMap_TLP_Normal
</styleUrl>
<Point>
<coordinates>
-39.4125824,-7.3865638,899.20
</coordinates>
</Point>
</Placemark>
<Placemark>
<name>
Fri Feb 21 21:36:32 2014 S=0.11 Km/hr
</name>
<styleUrl>
#styleMap_TLP_Normal
</styleUrl>
<Point>
<coordinates>
-39.4125748,-7.3865147,898.77
</coordinates>
</Point>
</Placemark>
<Placemark>
<name>
Fri Feb 21 21:36:42 2014 S=0.42 Km/hr
</name>
<styleUrl>
#styleMap_TLP_Normal
</styleUrl>
<Point>
<coordinates>
-39.4125710,-7.3865108,898.77
</coordinates>
</Point>
</Placemark>
<Placemark>
<name>
Fri Feb 21 21:36:52 2014 S=0.23 Km/hr
</name>
<styleUrl>
#styleMap_TLP_Normal
</styleUrl>
<Point>
<coordinates>
-39.4125710,-7.3865099,898.77
</coordinates>
</Point>
</Placemark>
<Placemark>
<name>
Fri Feb 21 21:37:02 2014 S=2.04 Km/hr
</name>
<styleUrl>
#styleMap_TLP_Normal
</styleUrl>
<Point>
<coordinates>
-39.4125633,-7.3864732,898.77
</coordinates>
</Point>
</Placemark>
<Placemark>
<name>
Fri Feb 21 21:37:12 2014 S=1.30 Km/hr
</name>
<styleUrl>
#styleMap_TLP_Normal
</styleUrl>
<Point>
<coordinates>
-39.4124260,-7.3863573,899.73
</coordinates>
</Point>
</Placemark>
<Placemark>
<name>
Fri Feb 21 21:37:22 2014 S=0.24 Km/hr
</name>
<styleUrl>
#styleMap_TLP_Normal
</styleUrl>
<Point>
<coordinates>
-39.4124069,-7.3863425,899.78
</coordinates>
</Point>
</Placemark>
<Placemark>
<name>
Fri Feb 21 21:37:32 2014 S=1.60 Km/hr
</name>
<styleUrl>
#styleMap_TLP_Normal
</styleUrl>
<Point>
<coordinates>
-39.4124031,-7.3863397,899.83
</coordinates>
</Point>
</Placemark>
<Placemark>
<name>
Fri Feb 21 21:37:42 2014 S=1.01 Km/hr
</name>
<styleUrl>
#styleMap_TLP_Normal
</styleUrl>
<Point>
<coordinates>
-39.4123955,-7.3863196,900.23
</coordinates>
</Point>
</Placemark>
<Placemark>
<name>
Fri Feb 21 21:37:52 2014 S=2.45 Km/hr
</name>
<styleUrl>
#styleMap_TLP_Normal
</styleUrl>
<Point>
<coordinates>
-39.4123573,-7.3862600,899.89
</coordinates>
</Point>
</Placemark>
<Placemark>
<name>
Fri Feb 21 21:38:02 2014 S=3.66 Km/hr
</name>
<styleUrl>
#styleMap_TLP_Normal
</styleUrl>
<Point>
<coordinates>
-39.4122391,-7.3861599,901.20
</coordinates>
</Point>
</Placemark>
<Placemark>
<name>
Fri Feb 21 21:38:12 2014 S=4.74 Km/hr
</name>
<styleUrl>
#styleMap_TLP_Normal
</styleUrl>
<Point>
<coordinates>
-39.4120140,-7.3860192,904.02
</coordinates>
</Point>
</Placemark>
<Placemark>
<name>
Fri Feb 21 21:38:22 2014 S=1.54 Km/hr
</name>
<styleUrl>
#styleMap_TLP_Normal
</styleUrl>
<Point>
<coordinates>
-39.4119682,-7.3859544,904.19
</coordinates>
</Point>
</Placemark>
<Placemark>
<name>
Fri Feb 21 21:38:32 2014 S=0.87 Km/hr
</name>
<styleUrl>
#styleMap_TLP_Normal
</styleUrl>
<Point>
<coordinates>
-39.4118881,-7.3858581,906.38
</coordinates>
</Point>
</Placemark>
<Placemark>
<name>
Fri Feb 21 21:38:42 2014 S=2.40 Km/hr
</name>
<styleUrl>
#styleMap_TLP_Normal
</styleUrl>
<Point>
<coordinates>
-39.4117622,-7.3858466,908.66
</coordinates>
</Point>
</Placemark>
<Placemark>
<name>
Fri Feb 21 21:38:52 2014 S=1.40 Km/hr
</name>
<styleUrl>
#styleMap_TLP_Normal
</styleUrl>
<Point>
<coordinates>
-39.4116745,-7.3858690,909.41
</coordinates>
</Point>
</Placemark>
<Placemark>
<name>
Fri Feb 21 21:39:02 2014 S=2.54 Km/hr
</name>
<styleUrl>
#styleMap_TLP_Normal
</styleUrl>
<Point>
<coordinates>
-39.4116783,-7.3859472,912.28
</coordinates>
</Point>
</Placemark>
<Placemark>
<name>
Fri Feb 21 21:39:12 2014 S=0.27 Km/hr
</name>
<styleUrl>
#styleMap_TLP_Normal
</styleUrl>
<Point>
<coordinates>
-39.4116631,-7.3859639,914.61
</coordinates>
</Point>
</Placemark>
<Placemark>
<name>
Fri Feb 21 21:39:22 2014 S=0.54 Km/hr
</name>
<styleUrl>
#styleMap_TLP_Normal
</styleUrl>
<Point>
<coordinates>
-39.4116592,-7.3859644,914.78
</coordinates>
</Point>
</Placemark>
<Placemark>
<name>
Fri Feb 21 21:39:32 2014 S=0.11 Km/hr
</name>
<styleUrl>
#styleMap_TLP_Normal
</styleUrl>
<Point>
<coordinates>
-39.4116249,-7.3860159,917.48
</coordinates>
</Point>
</Placemark>
<Placemark>
<name>
Fri Feb 21 21:39:42 2014 S=1.42 Km/hr
</name>
<styleUrl>
#styleMap_TLP_Normal
</styleUrl>
<Point>
<coordinates>
-39.4116249,-7.3860211,917.69
</coordinates>
</Point>
</Placemark>
<Placemark>
<name>
Fri Feb 21 21:39:52 2014 S=0.43 Km/hr
</name>
<styleUrl>
#styleMap_TLP_Normal
</styleUrl>
<Point>
<coordinates>
-39.4116211,-7.3860192,917.83
</coordinates>
</Point>
</Placemark>
<Placemark>
<name>
Fri Feb 21 21:40:02 2014 S=0.40 Km/hr
</name>
<styleUrl>
#styleMap_TLP_Normal
</styleUrl>
<Point>
<coordinates>
-39.4116135,-7.3860145,917.94
</coordinates>
</Point>
</Placemark>
<Placemark>
<name>
Fri Feb 21 21:40:12 2014 S=3.25 Km/hr
</name>
<styleUrl>
#styleMap_TLP_Normal
</styleUrl>
<Point>
<coordinates>
-39.4115181,-7.3860383,919.73
</coordinates>
</Point>
</Placemark>
<Placemark>
<name>
Fri Feb 21 21:40:22 2014 S=3.55 Km/hr
</name>
<styleUrl>
#styleMap_TLP_Normal
</styleUrl>
<Point>
<coordinates>
-39.4114037,-7.3860660,920.52
</coordinates>
</Point>
</Placemark>
<Placemark>
<name>
Fri Feb 21 21:40:32 2014 S=0.88 Km/hr
</name>
<styleUrl>
#styleMap_TLP_Normal
</styleUrl>
<Point>
<coordinates>
-39.4113617,-7.3860588,920.97
</coordinates>
</Point>
</Placemark>
<Placemark>
<name>
Fri Feb 21 21:40:42 2014 S=3.10 Km/hr
</name>
<styleUrl>
#styleMap_TLP_Normal
</styleUrl>
<Point>
<coordinates>
-39.4114037,-7.3860874,921.19
</coordinates>
</Point>
</Placemark>
<Placemark>
<name>
Fri Feb 21 21:40:52 2014 S=2.72 Km/hr
</name>
<styleUrl>
#styleMap_TLP_Normal
</styleUrl>
<Point>
<coordinates>
-39.4114456,-7.3860598,921.14
</coordinates>
</Point>
</Placemark>
<Placemark>
<name>
Fri Feb 21 21:41:02 2014 S=1.60 Km/hr
</name>
<styleUrl>
#styleMap_TLP_Normal
</styleUrl>
<Point>
<coordinates>
-39.4115295,-7.3860197,921.06
</coordinates>
</Point>
</Placemark>
<Placemark>
<name>
Fri Feb 21 21:41:12 2014 S=1.65 Km/hr
</name>
<styleUrl>
#styleMap_TLP_Normal
</styleUrl>
<Point>
<coordinates>
-39.4115753,-7.3859358,921.30
</coordinates>
</Point>
</Placemark>
<Placemark>
<name>
Fri Feb 21 21:41:22 2014 S=3.04 Km/hr
</name>
<styleUrl>
#styleMap_TLP_Normal
</styleUrl>
<Point>
<coordinates>
-39.4116859,-7.3858280,920.95
</coordinates>
</Point>
</Placemark>
<Placemark>
<name>
Fri Feb 21 21:41:32 2014 S=0.42 Km/hr
</name>
<styleUrl>
#styleMap_TLP_Normal
</styleUrl>
<Point>
<coordinates>
-39.4117317,-7.3858199,921.16
</coordinates>
</Point>
</Placemark>
<Placemark>
<name>
Fri Feb 21 21:41:42 2014 S=0.84 Km/hr
</name>
<styleUrl>
#styleMap_TLP_Normal
</styleUrl>
<Point>
<coordinates>
-39.4117317,-7.3858151,921.22
</coordinates>
</Point>
</Placemark>
<Placemark>
<name>
Fri Feb 21 21:41:52 2014 S=0.02 Km/hr
</name>
<styleUrl>
#styleMap_TLP_Normal
</styleUrl>
<Point>
<coordinates>
-39.4117317,-7.3858113,921.27
</coordinates>
</Point>
</Placemark>
<Placemark>
<name>
Fri Feb 21 21:42:02 2014 S=0.19 Km/hr
</name>
<styleUrl>
#styleMap_TLP_Normal
</styleUrl>
<Point>
<coordinates>
-39.4117279,-7.3858070,921.33
</coordinates>
</Point>
</Placemark>
<Placemark>
<name>
Fri Feb 21 21:42:12 2014 S=2.55 Km/hr
</name>
<styleUrl>
#styleMap_TLP_Normal
</styleUrl>
<Point>
<coordinates>
-39.4116669,-7.3857589,922.59
</coordinates>
</Point>
</Placemark>
<Placemark>
<name>
Fri Feb 21 21:42:22 2014 S=6.38 Km/hr
</name>
<styleUrl>
#styleMap_TLP_Normal
</styleUrl>
<Point>
<coordinates>
-39.4115486,-7.3856478,924.33
</coordinates>
</Point>
</Placemark>
<Placemark>
<name>
Fri Feb 21 21:42:32 2014 S=4.43 Km/hr
</name>
<styleUrl>
#styleMap_TLP_Normal
</styleUrl>
<Point>
<coordinates>
-39.4113998,-7.3855095,926.09
</coordinates>
</Point>
</Placemark>
<Placemark>
<name>
Fri Feb 21 21:42:42 2014 S=2.48 Km/hr
</name>
<styleUrl>
#styleMap_TLP_Normal
</styleUrl>
<Point>
<coordinates>
-39.4113045,-7.3854737,925.16
</coordinates>
</Point>
</Placemark>
<Placemark>
<name>
Fri Feb 21 21:42:52 2014 S=2.47 Km/hr
</name>
<styleUrl>
#styleMap_TLP_Normal
</styleUrl>
<Point>
<coordinates>
-39.4112167,-7.3853717,924.28
</coordinates>
</Point>
</Placemark>
<Placemark>
<name>
Fri Feb 21 21:43:02 2014 S=3.82 Km/hr
</name>
<styleUrl>
#styleMap_TLP_Normal
</styleUrl>
<Point>
<coordinates>
-39.4110031,-7.3852911,922.81
</coordinates>
</Point>
</Placemark>
<Placemark>
<name>
Fri Feb 21 21:43:12 2014 S=3.16 Km/hr
</name>
<styleUrl>
#styleMap_TLP_Normal
</styleUrl>
<Point>
<coordinates>
-39.4109306,-7.3852124,922.02
</coordinates>
</Point>
</Placemark>
<Placemark>
<name>
Fri Feb 21 21:43:22 2014 S=1.45 Km/hr
</name>
<styleUrl>
#styleMap_TLP_Normal
</styleUrl>
<Point>
<coordinates>
-39.4108582,-7.3850923,921.58
</coordinates>
</Point>
</Placemark>
<Placemark>
<name>
Fri Feb 21 21:43:32 2014 S=1.41 Km/hr
</name>
<styleUrl>
#styleMap_TLP_Normal
</styleUrl>
<Point>
<coordinates>
-39.4105186,-7.3848901,924.42
</coordinates>
</Point>
</Placemark>
<Placemark>
<name>
Fri Feb 21 21:43:42 2014 S=0.04 Km/hr
</name>
<styleUrl>
#styleMap_TLP_Normal
</styleUrl>
<Point>
<coordinates>
-39.4104767,-7.3848805,924.59
</coordinates>
</Point>
</Placemark>
<Placemark>
<name>
Fri Feb 21 21:43:52 2014 S=0.35 Km/hr
</name>
<styleUrl>
#styleMap_TLP_Normal
</styleUrl>
<Point>
<coordinates>
-39.4104691,-7.3848743,924.63
</coordinates>
</Point>
</Placemark>
<Placemark>
<name>
Fri Feb 21 21:44:02 2014 S=2.88 Km/hr
</name>
<styleUrl>
#styleMap_TLP_Normal
</styleUrl>
<Point>
<coordinates>
-39.4104233,-7.3848557,925.38
</coordinates>
</Point>
</Placemark>
<Placemark>
<name>
Fri Feb 21 21:44:12 2014 S=4.24 Km/hr
</name>
<styleUrl>
#styleMap_TLP_Normal
</styleUrl>
<Point>
<coordinates>
-39.4102898,-7.3847747,927.36
</coordinates>
</Point>
</Placemark>
<Placemark>
<name>
Fri Feb 21 21:44:22 2014 S=2.64 Km/hr
</name>
<styleUrl>
#styleMap_TLP_Normal
</styleUrl>
<Point>
<coordinates>
-39.4101410,-7.3846803,927.31
</coordinates>
</Point>
</Placemark>
<Placemark>
<name>
Fri Feb 21 21:44:32 2014 S=3.02 Km/hr
</name>
<styleUrl>
#styleMap_TLP_Normal
</styleUrl>
<Point>
<coordinates>
-39.4100456,-7.3845925,928.05
</coordinates>
</Point>
</Placemark>
<Placemark>
<name>
Fri Feb 21 21:44:42 2014 S=2.70 Km/hr
</name>
<styleUrl>
#styleMap_TLP_Normal
</styleUrl>
<Point>
<coordinates>
-39.4099846,-7.3844905,929.00
</coordinates>
</Point>
</Placemark>
<Placemark>
<name>
Fri Feb 21 21:44:52 2014 S=2.46 Km/hr
</name>
<styleUrl>
#styleMap_TLP_Normal
</styleUrl>
<Point>
<coordinates>
-39.4099312,-7.3843589,928.30
</coordinates>
</Point>
</Placemark>
<Placemark>
<name>
Fri Feb 21 21:45:02 2014 S=1.96 Km/hr
</name>
<styleUrl>
#styleMap_TLP_Normal
</styleUrl>
<Point>
<coordinates>
-39.4099312,-7.3842554,927.64
</coordinates>
</Point>
</Placemark>
<Placemark>
<name>
Fri Feb 21 21:45:12 2014 S=1.13 Km/hr
</name>
<styleUrl>
#styleMap_TLP_Normal
</styleUrl>
<Point>
<coordinates>
-39.4097481,-7.3841777,925.64
</coordinates>
</Point>
</Placemark>
<Placemark>
<name>
Fri Feb 21 21:45:22 2014 S=0.33 Km/hr
</name>
<styleUrl>
#styleMap_TLP_Normal
</styleUrl>
<Point>
<coordinates>
-39.4097176,-7.3841262,925.00
</coordinates>
</Point>
</Placemark>
<Placemark>
<name>
Fri Feb 21 21:45:32 2014 S=0.32 Km/hr
</name>
<styleUrl>
#styleMap_TLP_Normal
</styleUrl>
<Point>
<coordinates>
-39.4097137,-7.3841290,924.91
</coordinates>
</Point>
</Placemark>
<Placemark>
<name>
Fri Feb 21 21:45:42 2014 S=0.97 Km/hr
</name>
<styleUrl>
#styleMap_TLP_Normal
</styleUrl>
<Point>
<coordinates>
-39.4097061,-7.3841262,924.88
</coordinates>
</Point>
</Placemark>
<Placemark>
<name>
Fri Feb 21 21:45:52 2014 S=0.73 Km/hr
</name>
<styleUrl>
#styleMap_TLP_Normal
</styleUrl>
<Point>
<coordinates>
-39.4096870,-7.3841171,924.89
</coordinates>
</Point>
</Placemark>
<Placemark>
<name>
Fri Feb 21 21:46:02 2014 S=0.17 Km/hr
</name>
<styleUrl>
#styleMap_TLP_Normal
</styleUrl>
<Point>
<coordinates>
-39.4096718,-7.3841081,925.02
</coordinates>
</Point>
</Placemark>
<Placemark>
<name>
Fri Feb 21 21:46:12 2014 S=0.39 Km/hr
</name>
<styleUrl>
#styleMap_TLP_Normal
</styleUrl>
<Point>
<coordinates>
-39.4096756,-7.3841157,925.08
</coordinates>
</Point>
</Placemark>
<Placemark>
<name>
Fri Feb 21 21:46:22 2014 S=0.33 Km/hr
</name>
<styleUrl>
#styleMap_TLP_Normal
</styleUrl>
<Point>
<coordinates>
-39.4096603,-7.3841085,925.13
</coordinates>
</Point>
</Placemark>
<Placemark>
<name>
Fri Feb 21 21:46:32 2014 S=1.30 Km/hr
</name>
<styleUrl>
#styleMap_TLP_Normal
</styleUrl>
<Point>
<coordinates>
-39.4095993,-7.3840842,924.70
</coordinates>
</Point>
</Placemark>
<Placemark>
<name>
Fri Feb 21 21:46:42 2014 S=0.94 Km/hr
</name>
<styleUrl>
#styleMap_TLP_Normal
</styleUrl>
<Point>
<coordinates>
-39.4095955,-7.3840828,924.73
</coordinates>
</Point>
</Placemark>
<Placemark>
<name>
Fri Feb 21 21:46:52 2014 S=1.06 Km/hr
</name>
<styleUrl>
#styleMap_TLP_Normal
</styleUrl>
<Point>
<coordinates>
-39.4095879,-7.3840823,924.78
</coordinates>
</Point>
</Placemark>
<Placemark>
<name>
Fri Feb 21 21:47:02 2014 S=0.81 Km/hr
</name>
<styleUrl>
#styleMap_TLP_Normal
</styleUrl>
<Point>
<coordinates>
-39.4095116,-7.3840895,925.50
</coordinates>
</Point>
</Placemark>
<Placemark>
<name>
Fri Feb 21 21:47:12 2014 S=0.37 Km/hr
</name>
<styleUrl>
#styleMap_TLP_Normal
</styleUrl>
<Point>
<coordinates>
-39.4094620,-7.3840876,926.13
</coordinates>
</Point>
</Placemark>
<Placemark>
<name>
Fri Feb 21 21:47:22 2014 S=1.34 Km/hr
</name>
<styleUrl>
#styleMap_TLP_Normal
</styleUrl>
<Point>
<coordinates>
-39.4093971,-7.3840637,926.58
</coordinates>
</Point>
</Placemark>
<Placemark>
<name>
Fri Feb 21 21:47:32 2014 S=0.93 Km/hr
</name>
<styleUrl>
#styleMap_TLP_Normal
</styleUrl>
<Point>
<coordinates>
-39.4092751,-7.3840404,927.23
</coordinates>
</Point>
</Placemark>
<Placemark>
<name>
Fri Feb 21 21:47:42 2014 S=0.72 Km/hr
</name>
<styleUrl>
#styleMap_TLP_Normal
</styleUrl>
<Point>
<coordinates>
-39.4092712,-7.3840370,927.23
</coordinates>
</Point>
</Placemark>
<Placemark>
<name>
Fri Feb 21 21:47:52 2014 S=0.88 Km/hr
</name>
<styleUrl>
#styleMap_TLP_Normal
</styleUrl>
<Point>
<coordinates>
-39.4092178,-7.3840199,928.17
</coordinates>
</Point>
</Placemark>
<Placemark>
<name>
Fri Feb 21 21:48:02 2014 S=1.32 Km/hr
</name>
<styleUrl>
#styleMap_TLP_Normal
</styleUrl>
<Point>
<coordinates>
-39.4091377,-7.3839922,930.39
</coordinates>
</Point>
</Placemark>
<Placemark>
<name>
Fri Feb 21 21:48:12 2014 S=1.32 Km/hr
</name>
<styleUrl>
#styleMap_TLP_Normal
</styleUrl>
<Point>
<coordinates>
-39.4091072,-7.3839560,931.75
</coordinates>
</Point>
</Placemark>
<Placemark>
<name>
Fri Feb 21 21:48:22 2014 S=0.18 Km/hr
</name>
<styleUrl>
#styleMap_TLP_Normal
</styleUrl>
<Point>
<coordinates>
-39.4090729,-7.3839436,932.89
</coordinates>
</Point>
</Placemark>
<Placemark>
<name>
Fri Feb 21 21:48:32 2014 S=0.11 Km/hr
</name>
<styleUrl>
#styleMap_TLP_Normal
</styleUrl>
<Point>
<coordinates>
-39.4090729,-7.3839407,932.94
</coordinates>
</Point>
</Placemark>
<Placemark>
<name>
Fri Feb 21 21:48:42 2014 S=0.18 Km/hr
</name>
<styleUrl>
#styleMap_TLP_Normal
</styleUrl>
<Point>
<coordinates>
-39.4090652,-7.3839369,932.97
</coordinates>
</Point>
</Placemark>
<Placemark>
<name>
Fri Feb 21 21:48:52 2014 S=0.07 Km/hr
</name>
<styleUrl>
#styleMap_TLP_Normal
</styleUrl>
<Point>
<coordinates>
-39.4090729,-7.3839450,933.02
</coordinates>
</Point>
</Placemark>
<Placemark>
<name>
Fri Feb 21 21:49:02 2014 S=1.27 Km/hr
</name>
<styleUrl>
#styleMap_TLP_Normal
</styleUrl>
<Point>
<coordinates>
-39.4090691,-7.3839426,933.22
</coordinates>
</Point>
</Placemark>
<Placemark>
<name>
Fri Feb 21 21:49:12 2014 S=2.56 Km/hr
</name>
<styleUrl>
#styleMap_TLP_Normal
</styleUrl>
<Point>
<coordinates>
-39.4090042,-7.3838906,934.00
</coordinates>
</Point>
</Placemark>
<Placemark>
<name>
Fri Feb 21 21:49:22 2014 S=3.06 Km/hr
</name>
<styleUrl>
#styleMap_TLP_Normal
</styleUrl>
<Point>
<coordinates>
-39.4088821,-7.3838353,934.88
</coordinates>
</Point>
</Placemark>
<Placemark>
<name>
Fri Feb 21 21:49:32 2014 S=4.45 Km/hr
</name>
<styleUrl>
#styleMap_TLP_Normal
</styleUrl>
<Point>
<coordinates>
-39.4087524,-7.3837314,934.52
</coordinates>
</Point>
</Placemark>
<Placemark>
<name>
Fri Feb 21 21:49:42 2014 S=1.95 Km/hr
</name>
<styleUrl>
#styleMap_TLP_Normal
</styleUrl>
<Point>
<coordinates>
-39.4085922,-7.3836079,933.25
</coordinates>
</Point>
</Placemark>
<Placemark>
<name>
Fri Feb 21 21:49:52 2014 S=2.72 Km/hr
</name>
<styleUrl>
#styleMap_TLP_Normal
</styleUrl>
<Point>
<coordinates>
-39.4084587,-7.3835273,930.94
</coordinates>
</Point>
</Placemark>
<Placemark>
<name>
Fri Feb 21 21:50:02 2014 S=2.07 Km/hr
</name>
<styleUrl>
#styleMap_TLP_Normal
</styleUrl>
<Point>
<coordinates>
-39.4082565,-7.3835406,930.22
</coordinates>
</Point>
</Placemark>
<Placemark>
<name>
Fri Feb 21 21:50:12 2014 S=2.88 Km/hr
</name>
<styleUrl>
#styleMap_TLP_Normal
</styleUrl>
<Point>
<coordinates>
-39.4080696,-7.3834090,929.95
</coordinates>
</Point>
</Placemark>
<Placemark>
<name>
Fri Feb 21 21:50:22 2014 S=1.86 Km/hr
</name>
<styleUrl>
#styleMap_TLP_Normal
</styleUrl>
<Point>
<coordinates>
-39.4079819,-7.3832688,926.75
</coordinates>
</Point>
</Placemark>
<Placemark>
<name>
Fri Feb 21 21:50:32 2014 S=3.56 Km/hr
</name>
<styleUrl>
#styleMap_TLP_Normal
</styleUrl>
<Point>
<coordinates>
-39.4079666,-7.3830166,922.73
</coordinates>
</Point>
</Placemark>
<Placemark>
<name>
Fri Feb 21 21:50:42 2014 S=4.12 Km/hr
</name>
<styleUrl>
#styleMap_TLP_Normal
</styleUrl>
<Point>
<coordinates>
-39.4079437,-7.3828101,917.95
</coordinates>
</Point>
</Placemark>
<Placemark>
<name>
Fri Feb 21 21:50:52 2014 S=3.13 Km/hr
</name>
<styleUrl>
#styleMap_TLP_Normal
</styleUrl>
<Point>
<coordinates>
-39.4078903,-7.3826308,911.03
</coordinates>
</Point>
</Placemark>
<Placemark>
<name>
Fri Feb 21 21:51:02 2014 S=2.01 Km/hr
</name>
<styleUrl>
#styleMap_TLP_Normal
</styleUrl>
<Point>
<coordinates>
-39.4078026,-7.3825269,903.81
</coordinates>
</Point>
</Placemark>
<Placemark>
<name>
Fri Feb 21 21:51:12 2014 S=2.77 Km/hr
</name>
<styleUrl>
#styleMap_TLP_Normal
</styleUrl>
<Point>
<coordinates>
-39.4077225,-7.3824077,898.69
</coordinates>
</Point>
</Placemark>
<Placemark>
<name>
Fri Feb 21 21:51:22 2014 S=2.18 Km/hr
</name>
<styleUrl>
#styleMap_TLP_Normal
</styleUrl>
<Point>
<coordinates>
-39.4076614,-7.3822966,893.30
</coordinates>
</Point>
</Placemark>
<Placemark>
<name>
Fri Feb 21 21:51:32 2014 S=4.56 Km/hr
</name>
<styleUrl>
#styleMap_TLP_Normal
</styleUrl>
<Point>
<coordinates>
-39.4076614,-7.3820777,886.48
</coordinates>
</Point>
</Placemark>
<Placemark>
<name>
Fri Feb 21 21:51:42 2014 S=4.46 Km/hr
</name>
<styleUrl>
#styleMap_TLP_Normal
</styleUrl>
<Point>
<coordinates>
-39.4076691,-7.3819494,880.84
</coordinates>
</Point>
</Placemark>
<Placemark>
<name>
Fri Feb 21 21:51:52 2014 S=3.53 Km/hr
</name>
<styleUrl>
#styleMap_TLP_Normal
</styleUrl>
<Point>
<coordinates>
-39.4076195,-7.3817482,873.41
</coordinates>
</Point>
</Placemark>
<Placemark>
<name>
Fri Feb 21 21:52:02 2014 S=5.34 Km/hr
</name>
<styleUrl>
#styleMap_TLP_Normal
</styleUrl>
<Point>
<coordinates>
-39.4075813,-7.3815494,865.06
</coordinates>
</Point>
</Placemark>
<Placemark>
<name>
Fri Feb 21 21:52:12 2014 S=3.28 Km/hr
</name>
<styleUrl>
#styleMap_TLP_Normal
</styleUrl>
<Point>
<coordinates>
-39.4075127,-7.3813887,859.03
</coordinates>
</Point>
</Placemark>
<Placemark>
<name>
Fri Feb 21 21:52:22 2014 S=2.41 Km/hr
</name>
<styleUrl>
#styleMap_TLP_Normal
</styleUrl>
<Point>
<coordinates>
-39.4074821,-7.3812385,854.23
</coordinates>
</Point>
</Placemark>
<Placemark>
<name>
Fri Feb 21 21:52:32 2014 S=3.39 Km/hr
</name>
<styleUrl>
#styleMap_TLP_Normal
</styleUrl>
<Point>
<coordinates>
-39.4074059,-7.3811069,849.86
</coordinates>
</Point>
</Placemark>
<Placemark>
<name>
Fri Feb 21 21:52:42 2014 S=2.32 Km/hr
</name>
<styleUrl>
#styleMap_TLP_Normal
</styleUrl>
<Point>
<coordinates>
-39.4072762,-7.3809843,843.83
</coordinates>
</Point>
</Placemark>
<Placemark>
<name>
Fri Feb 21 21:52:52 2014 S=1.62 Km/hr
</name>
<styleUrl>
#styleMap_TLP_Normal
</styleUrl>
<Point>
<coordinates>
-39.4072189,-7.3809223,840.05
</coordinates>
</Point>
</Placemark>
<Placemark>
<name>
Fri Feb 21 21:53:02 2014 S=2.45 Km/hr
</name>
<styleUrl>
#styleMap_TLP_Normal
</styleUrl>
<Point>
<coordinates>
-39.4070854,-7.3808050,835.59
</coordinates>
</Point>
</Placemark>
<Placemark>
<name>
Fri Feb 21 21:53:12 2014 S=3.89 Km/hr
</name>
<styleUrl>
#styleMap_TLP_Normal
</styleUrl>
<Point>
<coordinates>
-39.4069252,-7.3807220,831.47
</coordinates>
</Point>
</Placemark>
<Placemark>
<name>
Fri Feb 21 21:53:22 2014 S=6.03 Km/hr
</name>
<styleUrl>
#styleMap_TLP_Normal
</styleUrl>
<Point>
<coordinates>
-39.4066544,-7.3806429,827.17
</coordinates>
</Point>
</Placemark>
<Placemark>
<name>
Fri Feb 21 21:53:32 2014 S=4.45 Km/hr
</name>
<styleUrl>
#styleMap_TLP_Normal
</styleUrl>
<Point>
<coordinates>
-39.4065094,-7.3805690,824.28
</coordinates>
</Point>
</Placemark>
<Placemark>
<name>
Fri Feb 21 21:53:42 2014 S=1.93 Km/hr
</name>
<styleUrl>
#styleMap_TLP_Normal
</styleUrl>
<Point>
<coordinates>
-39.4063950,-7.3805223,821.78
</coordinates>
</Point>
</Placemark>
<Placemark>
<name>
Fri Feb 21 21:53:52 2014 S=1.83 Km/hr
</name>
<styleUrl>
#styleMap_TLP_Normal
</styleUrl>
<Point>
<coordinates>
-39.4062881,-7.3804426,819.81
</coordinates>
</Point>
</Placemark>
<Placemark>
<name>
Fri Feb 21 21:54:02 2014 S=1.13 Km/hr
</name>
<styleUrl>
#styleMap_TLP_Normal
</styleUrl>
<Point>
<coordinates>
-39.4061050,-7.3803859,816.84
</coordinates>
</Point>
</Placemark>
<Placemark>
<name>
Fri Feb 21 21:54:12 2014 S=3.53 Km/hr
</name>
<styleUrl>
#styleMap_TLP_Normal
</styleUrl>
<Point>
<coordinates>
-39.4059105,-7.3801785,812.48
</coordinates>
</Point>
</Placemark>
<Placemark>
<name>
Fri Feb 21 21:54:22 2014 S=2.94 Km/hr
</name>
<styleUrl>
#styleMap_TLP_Normal
</styleUrl>
<Point>
<coordinates>
-39.4057655,-7.3800402,806.70
</coordinates>
</Point>
</Placemark>
<Placemark>
<name>
Fri Feb 21 21:54:32 2014 S=4.62 Km/hr
</name>
<styleUrl>
#styleMap_TLP_Normal
</styleUrl>
<Point>
<coordinates>
-39.4056969,-7.3799171,801.47
</coordinates>
</Point>
</Placemark>
<Placemark>
<name>
Fri Feb 21 21:54:42 2014 S=1.90 Km/hr
</name>
<styleUrl>
#styleMap_TLP_Normal
</styleUrl>
<Point>
<coordinates>
-39.4056129,-7.3797870,797.09
</coordinates>
</Point>
</Placemark>
<Placemark>
<name>
Fri Feb 21 21:54:52 2014 S=3.30 Km/hr
</name>
<styleUrl>
#styleMap_TLP_Normal
</styleUrl>
<Point>
<coordinates>
-39.4056244,-7.3796616,793.67
</coordinates>
</Point>
</Placemark>
<Placemark>
<name>
Fri Feb 21 21:55:02 2014 S=3.57 Km/hr
</name>
<styleUrl>
#styleMap_TLP_Normal
</styleUrl>
<Point>
<coordinates>
-39.4056091,-7.3792434,789.53
</coordinates>
</Point>
</Placemark>
<Placemark>
<name>
Fri Feb 21 21:55:13 2014 S=0.35 Km/hr
</name>
<styleUrl>
#styleMap_TLP_Normal
</styleUrl>
<Point>
<coordinates>
-39.4056435,-7.3790698,788.67
</coordinates>
</Point>
</Placemark>
<Placemark>
<name>
Fri Feb 21 21:55:23 2014 S=1.01 Km/hr
</name>
<styleUrl>
#styleMap_TLP_Normal
</styleUrl>
<Point>
<coordinates>
-39.4056206,-7.3789449,790.84
</coordinates>
</Point>
</Placemark>
<Placemark>
<name>
Fri Feb 21 21:55:33 2014 S=2.48 Km/hr
</name>
<styleUrl>
#styleMap_TLP_Normal
</styleUrl>
<Point>
<coordinates>
-39.4057961,-7.3763723,906.94
</coordinates>
</Point>
</Placemark>
<Placemark>
<name>
Fri Feb 21 21:55:43 2014 S=4.32 Km/hr
</name>
<styleUrl>
#styleMap_TLP_Normal
</styleUrl>
<Point>
<coordinates>
-39.4056625,-7.3763285,925.05
</coordinates>
</Point>
</Placemark>
<Placemark>
<name>
Fri Feb 21 21:55:53 2014 S=3.03 Km/hr
</name>
<styleUrl>
#styleMap_TLP_Normal
</styleUrl>
<Point>
<coordinates>
-39.4055939,-7.3764124,924.89
</coordinates>
</Point>
</Placemark>
<Placemark>
<name>
Fri Feb 21 21:56:03 2014 S=0.42 Km/hr
</name>
<styleUrl>
#styleMap_TLP_Normal
</styleUrl>
<Point>
<coordinates>
-39.4055252,-7.3765001,925.22
</coordinates>
</Point>
</Placemark>
<Placemark>
<name>
Fri Feb 21 21:56:13 2014 S=1.36 Km/hr
</name>
<styleUrl>
#styleMap_TLP_Normal
</styleUrl>
<Point>
<coordinates>
-39.4054070,-7.3766499,928.50
</coordinates>
</Point>
</Placemark>
<Placemark>
<name>
Fri Feb 21 21:56:23 2014 S=0.57 Km/hr
</name>
<styleUrl>
#styleMap_TLP_Normal
</styleUrl>
<Point>
<coordinates>
-39.4053574,-7.3767014,930.34
</coordinates>
</Point>
</Placemark>
<Placemark>
<name>
Fri Feb 21 21:56:33 2014 S=0.98 Km/hr
</name>
<styleUrl>
#styleMap_TLP_Normal
</styleUrl>
<Point>
<coordinates>
-39.4053574,-7.3767109,930.50
</coordinates>
</Point>
</Placemark>
<Placemark>
<name>
Fri Feb 21 21:56:43 2014 S=0.22 Km/hr
</name>
<styleUrl>
#styleMap_TLP_Normal
</styleUrl>
<Point>
<coordinates>
-39.4052620,-7.3768234,931.22
</coordinates>
</Point>
</Placemark>
<Placemark>
<name>
Fri Feb 21 21:56:53 2014 S=0.52 Km/hr
</name>
<styleUrl>
#styleMap_TLP_Normal
</styleUrl>
<Point>
<coordinates>
-39.4052315,-7.3768330,931.75
</coordinates>
</Point>
</Placemark>
<Placemark>
<name>
Fri Feb 21 21:57:03 2014 S=0.91 Km/hr
</name>
<styleUrl>
#styleMap_TLP_Normal
</styleUrl>
<Point>
<coordinates>
-39.4052238,-7.3768306,931.78
</coordinates>
</Point>
</Placemark>
<Placemark>
<name>
Fri Feb 21 21:57:13 2014 S=0.42 Km/hr
</name>
<styleUrl>
#styleMap_TLP_Normal
</styleUrl>
<Point>
<coordinates>
-39.4052315,-7.3768396,931.94
</coordinates>
</Point>
</Placemark>
<Placemark>
<name>
Fri Feb 21 21:57:23 2014 S=0.87 Km/hr
</name>
<styleUrl>
#styleMap_TLP_Normal
</styleUrl>
<Point>
<coordinates>
-39.4052277,-7.3768449,932.11
</coordinates>
</Point>
</Placemark>
<Placemark>
<name>
Fri Feb 21 21:57:33 2014 S=0.75 Km/hr
</name>
<styleUrl>
#styleMap_TLP_Normal
</styleUrl>
<Point>
<coordinates>
-39.4051704,-7.3768859,934.38
</coordinates>
</Point>
</Placemark>
<Placemark>
<name>
Fri Feb 21 21:57:43 2014 S=0.36 Km/hr
</name>
<styleUrl>
#styleMap_TLP_Normal
</styleUrl>
<Point>
<coordinates>
-39.4051666,-7.3768902,934.42
</coordinates>
</Point>
</Placemark>
<Placemark>
<name>
Fri Feb 21 21:57:53 2014 S=0.65 Km/hr
</name>
<styleUrl>
#styleMap_TLP_Normal
</styleUrl>
<Point>
<coordinates>
-39.4051666,-7.3768954,934.45
</coordinates>
</Point>
</Placemark>
<Placemark>
<name>
Fri Feb 21 21:58:03 2014 S=0.32 Km/hr
</name>
<styleUrl>
#styleMap_TLP_Normal
</styleUrl>
<Point>
<coordinates>
-39.4051666,-7.3769016,934.52
</coordinates>
</Point>
</Placemark>
<Placemark>
<name>
Fri Feb 21 21:58:13 2014 S=0.41 Km/hr
</name>
<styleUrl>
#styleMap_TLP_Normal
</styleUrl>
<Point>
<coordinates>
-39.4051704,-7.3769107,934.56
</coordinates>
</Point>
</Placemark>
<Placemark>
<name>
Fri Feb 21 21:58:23 2014 S=0.30 Km/hr
</name>
<styleUrl>
#styleMap_TLP_Normal
</styleUrl>
<Point>
<coordinates>
-39.4051704,-7.3769145,934.64
</coordinates>
</Point>
</Placemark>
<Placemark>
<name>
Fri Feb 21 21:58:33 2014 S=0.43 Km/hr
</name>
<styleUrl>
#styleMap_TLP_Normal
</styleUrl>
<Point>
<coordinates>
-39.4051743,-7.3769231,934.88
</coordinates>
</Point>
</Placemark>
<Placemark>
<name>
Fri Feb 21 21:58:43 2014 S=0.65 Km/hr
</name>
<styleUrl>
#styleMap_TLP_Normal
</styleUrl>
<Point>
<coordinates>
-39.4051743,-7.3769255,934.94
</coordinates>
</Point>
</Placemark>
<Placemark>
<name>
Fri Feb 21 21:58:53 2014 S=0.29 Km/hr
</name>
<styleUrl>
#styleMap_TLP_Normal
</styleUrl>
<Point>
<coordinates>
-39.4051666,-7.3769231,935.02
</coordinates>
</Point>
</Placemark>
<Placemark>
<name>
Fri Feb 21 21:59:03 2014 S=0.81 Km/hr
</name>
<styleUrl>
#styleMap_TLP_Normal
</styleUrl>
<Point>
<coordinates>
-39.4051743,-7.3769331,935.05
</coordinates>
</Point>
</Placemark>
<Placemark>
<name>
Fri Feb 21 21:59:13 2014 S=0.79 Km/hr
</name>
<styleUrl>
#styleMap_TLP_Normal
</styleUrl>
<Point>
<coordinates>
-39.4051743,-7.3769341,935.09
</coordinates>
</Point>
</Placemark>
<Placemark>
<name>
Fri Feb 21 21:59:23 2014 S=0.50 Km/hr
</name>
<styleUrl>
#styleMap_TLP_Normal
</styleUrl>
<Point>
<coordinates>
-39.4051781,-7.3769035,935.58
</coordinates>
</Point>
</Placemark>
<Placemark>
<name>
Fri Feb 21 21:59:33 2014 S=1.00 Km/hr
</name>
<styleUrl>
#styleMap_TLP_Normal
</styleUrl>
<Point>
<coordinates>
-39.4051819,-7.3768678,935.47
</coordinates>
</Point>
</Placemark>
<Placemark>
<name>
Fri Feb 21 21:59:43 2014 S=2.22 Km/hr
</name>
<styleUrl>
#styleMap_TLP_Normal
</styleUrl>
<Point>
<coordinates>
-39.4052238,-7.3767691,935.83
</coordinates>
</Point>
</Placemark>
<Placemark>
<name>
Fri Feb 21 21:59:53 2014 S=2.87 Km/hr
</name>
<styleUrl>
#styleMap_TLP_Normal
</styleUrl>
<Point>
<coordinates>
-39.4052887,-7.3766584,936.44
</coordinates>
</Point>
</Placemark>
<Placemark>
<name>
Fri Feb 21 22:00:03 2014 S=2.96 Km/hr
</name>
<styleUrl>
#styleMap_TLP_Normal
</styleUrl>
<Point>
<coordinates>
-39.4053955,-7.3765626,937.53
</coordinates>
</Point>
</Placemark>
<Placemark>
<name>
Fri Feb 21 22:00:13 2014 S=2.29 Km/hr
</name>
<styleUrl>
#styleMap_TLP_Normal
</styleUrl>
<Point>
<coordinates>
-39.4055061,-7.3764868,937.30
</coordinates>
</Point>
</Placemark>
<Placemark>
<name>
Fri Feb 21 22:00:23 2014 S=2.82 Km/hr
</name>
<styleUrl>
#styleMap_TLP_Normal
</styleUrl>
<Point>
<coordinates>
-39.4055557,-7.3763671,937.72
</coordinates>
</Point>
</Placemark>
<Placemark>
<name>
Fri Feb 21 22:00:33 2014 S=0.58 Km/hr
</name>
<styleUrl>
#styleMap_TLP_Normal
</styleUrl>
<Point>
<coordinates>
-39.4056206,-7.3762746,938.38
</coordinates>
</Point>
</Placemark>
<Placemark>
<name>
Fri Feb 21 22:00:43 2014 S=3.25 Km/hr
</name>
<styleUrl>
#styleMap_TLP_Normal
</styleUrl>
<Point>
<coordinates>
-39.4055786,-7.3761778,938.05
</coordinates>
</Point>
</Placemark>
<Placemark>
<name>
Fri Feb 21 22:00:53 2014 S=1.14 Km/hr
</name>
<styleUrl>
#styleMap_TLP_Normal
</styleUrl>
<Point>
<coordinates>
-39.4055519,-7.3761067,937.63
</coordinates>
</Point>
</Placemark>
<Placemark>
<name>
Fri Feb 21 22:01:03 2014 S=3.05 Km/hr
</name>
<styleUrl>
#styleMap_TLP_Normal
</styleUrl>
<Point>
<coordinates>
-39.4055328,-7.3760147,938.56
</coordinates>
</Point>
</Placemark>
<Placemark>
<name>
Fri Feb 21 22:01:13 2014 S=0.26 Km/hr
</name>
<styleUrl>
#styleMap_TLP_Normal
</styleUrl>
<Point>
<coordinates>
-39.4055099,-7.3760028,939.47
</coordinates>
</Point>
</Placemark>
<Placemark>
<name>
Fri Feb 21 22:01:23 2014 S=1.84 Km/hr
</name>
<styleUrl>
#styleMap_TLP_Normal
</styleUrl>
<Point>
<coordinates>
-39.4054985,-7.3759651,939.81
</coordinates>
</Point>
</Placemark>
<Placemark>
<name>
Fri Feb 21 22:01:33 2014 S=2.29 Km/hr
</name>
<styleUrl>
#styleMap_TLP_Normal
</styleUrl>
<Point>
<coordinates>
-39.4054070,-7.3759127,939.28
</coordinates>
</Point>
</Placemark>
<Placemark>
<name>
Fri Feb 21 22:01:43 2014 S=2.20 Km/hr
</name>
<styleUrl>
#styleMap_TLP_Normal
</styleUrl>
<Point>
<coordinates>
-39.4053307,-7.3758488,937.09
</coordinates>
</Point>
</Placemark>
<Placemark>
<name>
Fri Feb 21 22:01:53 2014 S=1.66 Km/hr
</name>
<styleUrl>
#styleMap_TLP_Normal
</styleUrl>
<Point>
<coordinates>
-39.4053154,-7.3757701,934.36
</coordinates>
</Point>
</Placemark>
<Placemark>
<name>
Fri Feb 21 22:02:03 2014 S=1.77 Km/hr
</name>
<styleUrl>
#styleMap_TLP_Normal
</styleUrl>
<Point>
<coordinates>
-39.4053726,-7.3757477,934.02
</coordinates>
</Point>
</Placemark>
<Placemark>
<name>
Fri Feb 21 22:02:13 2014 S=1.51 Km/hr
</name>
<styleUrl>
#styleMap_TLP_Normal
</styleUrl>
<Point>
<coordinates>
-39.4054451,-7.3757081,932.73
</coordinates>
</Point>
</Placemark>
<Placemark>
<name>
Fri Feb 21 22:02:23 2014 S=1.28 Km/hr
</name>
<styleUrl>
#styleMap_TLP_Normal
</styleUrl>
<Point>
<coordinates>
-39.4055138,-7.3756576,932.11
</coordinates>
</Point>
</Placemark>
<Placemark>
<name>
Fri Feb 21 22:02:33 2014 S=2.66 Km/hr
</name>
<styleUrl>
#styleMap_TLP_Normal
</styleUrl>
<Point>
<coordinates>
-39.4055405,-7.3756528,931.27
</coordinates>
</Point>
</Placemark>
<Placemark>
<name>
Fri Feb 21 22:02:43 2014 S=2.96 Km/hr
</name>
<styleUrl>
#styleMap_TLP_Normal
</styleUrl>
<Point>
<coordinates>
-39.4056511,-7.3755636,930.22
</coordinates>
</Point>
</Placemark>
<Placemark>
<name>
Fri Feb 21 22:02:53 2014 S=0.45 Km/hr
</name>
<styleUrl>
#styleMap_TLP_Normal
</styleUrl>
<Point>
<coordinates>
-39.4057121,-7.3755045,929.33
</coordinates>
</Point>
</Placemark>
<Placemark>
<name>
Fri Feb 21 22:03:03 2014 S=1.81 Km/hr
</name>
<styleUrl>
#styleMap_TLP_Normal
</styleUrl>
<Point>
<coordinates>
-39.4057159,-7.3754678,927.95
</coordinates>
</Point>
</Placemark>
<Placemark>
<name>
Fri Feb 21 22:03:13 2014 S=0.42 Km/hr
</name>
<styleUrl>
#styleMap_TLP_Normal
</styleUrl>
<Point>
<coordinates>
-39.4057388,-7.3754530,927.13
</coordinates>
</Point>
</Placemark>
<Placemark>
<name>
Fri Feb 21 22:03:23 2014 S=0.70 Km/hr
</name>
<styleUrl>
#styleMap_TLP_Normal
</styleUrl>
<Point>
<coordinates>
-39.4057465,-7.3754578,927.03
</coordinates>
</Point>
</Placemark>
<Placemark>
<name>
Fri Feb 21 22:03:33 2014 S=3.14 Km/hr
</name>
<styleUrl>
#styleMap_TLP_Normal
</styleUrl>
<Point>
<coordinates>
-39.4057693,-7.3753686,925.25
</coordinates>
</Point>
</Placemark>
<Placemark>
<name>
Fri Feb 21 22:03:43 2014 S=2.68 Km/hr
</name>
<styleUrl>
#styleMap_TLP_Normal
</styleUrl>
<Point>
<coordinates>
-39.4058838,-7.3752661,920.55
</coordinates>
</Point>
</Placemark>
<Placemark>
<name>
Fri Feb 21 22:03:53 2014 S=1.07 Km/hr
</name>
<styleUrl>
#styleMap_TLP_Normal
</styleUrl>
<Point>
<coordinates>
-39.4058990,-7.3752260,919.06
</coordinates>
</Point>
</Placemark>
<Placemark>
<name>
Fri Feb 21 22:04:03 2014 S=0.81 Km/hr
</name>
<styleUrl>
#styleMap_TLP_Normal
</styleUrl>
<Point>
<coordinates>
-39.4058914,-7.3752136,918.73
</coordinates>
</Point>
</Placemark>
<Placemark>
<name>
Fri Feb 21 22:04:13 2014 S=0.44 Km/hr
</name>
<styleUrl>
#styleMap_TLP_Normal
</styleUrl>
<Point>
<coordinates>
-39.4058914,-7.3752074,918.55
</coordinates>
</Point>
</Placemark>
<Placemark>
<name>
Fri Feb 21 22:04:23 2014 S=0.68 Km/hr
</name>
<styleUrl>
#styleMap_TLP_Normal
</styleUrl>
<Point>
<coordinates>
-39.4058990,-7.3752079,918.39
</coordinates>
</Point>
</Placemark>
<Placemark>
<name>
Fri Feb 21 22:04:33 2014 S=2.26 Km/hr
</name>
<styleUrl>
#styleMap_TLP_Normal
</styleUrl>
<Point>
<coordinates>
-39.4059448,-7.3750391,916.91
</coordinates>
</Point>
</Placemark>
<Placemark>
<name>
Fri Feb 21 22:04:43 2014 S=1.32 Km/hr
</name>
<styleUrl>
#styleMap_TLP_Normal
</styleUrl>
<Point>
<coordinates>
-39.4059525,-7.3749633,916.61
</coordinates>
</Point>
</Placemark>
<Placemark>
<name>
Fri Feb 21 22:04:53 2014 S=1.51 Km/hr
</name>
<styleUrl>
#styleMap_TLP_Normal
</styleUrl>
<Point>
<coordinates>
-39.4060097,-7.3749294,916.08
</coordinates>
</Point>
</Placemark>
<Placemark>
<name>
Fri Feb 21 22:05:03 2014 S=1.93 Km/hr
</name>
<styleUrl>
#styleMap_TLP_Normal
</styleUrl>
<Point>
<coordinates>
-39.4060097,-7.3748302,916.08
</coordinates>
</Point>
</Placemark>
<Placemark>
<name>
Fri Feb 21 22:05:13 2014 S=2.51 Km/hr
</name>
<styleUrl>
#styleMap_TLP_Normal
</styleUrl>
<Point>
<coordinates>
-39.4060707,-7.3746696,912.03
</coordinates>
</Point>
</Placemark>
<Placemark>
<name>
Fri Feb 21 22:05:23 2014 S=0.49 Km/hr
</name>
<styleUrl>
#styleMap_TLP_Normal
</styleUrl>
<Point>
<coordinates>
-39.4060669,-7.3746181,909.75
</coordinates>
</Point>
</Placemark>
<Placemark>
<name>
Fri Feb 21 22:05:33 2014 S=0.56 Km/hr
</name>
<styleUrl>
#styleMap_TLP_Normal
</styleUrl>
<Point>
<coordinates>
-39.4060822,-7.3746114,909.16
</coordinates>
</Point>
</Placemark>
<Placemark>
<name>
Fri Feb 21 22:05:43 2014 S=2.84 Km/hr
</name>
<styleUrl>
#styleMap_TLP_Normal
</styleUrl>
<Point>
<coordinates>
-39.4060669,-7.3745399,908.92
</coordinates>
</Point>
</Placemark>
<Placemark>
<name>
Fri Feb 21 22:05:53 2014 S=2.55 Km/hr
</name>
<styleUrl>
#styleMap_TLP_Normal
</styleUrl>
<Point>
<coordinates>
-39.4060822,-7.3744388,908.83
</coordinates>
</Point>
</Placemark>
<Placemark>
<name>
Fri Feb 21 22:06:03 2014 S=1.71 Km/hr
</name>
<styleUrl>
#styleMap_TLP_Normal
</styleUrl>
<Point>
<coordinates>
-39.4060745,-7.3743429,908.08
</coordinates>
</Point>
</Placemark>
<Placemark>
<name>
Fri Feb 21 22:06:13 2014 S=1.34 Km/hr
</name>
<styleUrl>
#styleMap_TLP_Normal
</styleUrl>
<Point>
<coordinates>
-39.4060974,-7.3742766,904.81
</coordinates>
</Point>
</Placemark>
<Placemark>
<name>
Fri Feb 21 22:06:23 2014 S=1.29 Km/hr
</name>
<styleUrl>
#styleMap_TLP_Normal
</styleUrl>
<Point>
<coordinates>
-39.4060974,-7.3743057,904.69
</coordinates>
</Point>
</Placemark>
<Placemark>
<name>
Fri Feb 21 22:06:33 2014 S=0.54 Km/hr
</name>
<styleUrl>
#styleMap_TLP_Normal
</styleUrl>
<Point>
<coordinates>
-39.4060898,-7.3743100,904.38
</coordinates>
</Point>
</Placemark>
<Placemark>
<name>
Fri Feb 21 22:06:43 2014 S=1.79 Km/hr
</name>
<styleUrl>
#styleMap_TLP_Normal
</styleUrl>
<Point>
<coordinates>
-39.4060860,-7.3743110,904.31
</coordinates>
</Point>
</Placemark>
<Placemark>
<name>
Fri Feb 21 22:06:53 2014 S=1.59 Km/hr
</name>
<styleUrl>
#styleMap_TLP_Normal
</styleUrl>
<Point>
<coordinates>
-39.4058990,-7.3742819,897.80
</coordinates>
</Point>
</Placemark>
<Placemark>
<name>
Fri Feb 21 22:07:03 2014 S=1.87 Km/hr
</name>
<styleUrl>
#styleMap_TLP_Normal
</styleUrl>
<Point>
<coordinates>
-39.4058342,-7.3742414,894.34
</coordinates>
</Point>
</Placemark>
<Placemark>
<name>
Fri Feb 21 22:07:13 2014 S=1.28 Km/hr
</name>
<styleUrl>
#styleMap_TLP_Normal
</styleUrl>
<Point>
<coordinates>
-39.4058533,-7.3742189,890.81
</coordinates>
</Point>
</Placemark>
<Placemark>
<name>
Fri Feb 21 22:07:23 2014 S=1.31 Km/hr
</name>
<styleUrl>
#styleMap_TLP_Normal
</styleUrl>
<Point>
<coordinates>
-39.4058228,-7.3741660,886.39
</coordinates>
</Point>
</Placemark>
<Placemark>
<name>
Fri Feb 21 22:07:33 2014 S=1.17 Km/hr
</name>
<styleUrl>
#styleMap_TLP_Normal
</styleUrl>
<Point>
<coordinates>
-39.4057961,-7.3741407,883.92
</coordinates>
</Point>
</Placemark>
<Placemark>
<name>
Fri Feb 21 22:07:43 2014 S=2.47 Km/hr
</name>
<styleUrl>
#styleMap_TLP_Normal
</styleUrl>
<Point>
<coordinates>
-39.4057503,-7.3741050,882.52
</coordinates>
</Point>
</Placemark>
<Placemark>
<name>
Fri Feb 21 22:07:53 2014 S=0.70 Km/hr
</name>
<styleUrl>
#styleMap_TLP_Normal
</styleUrl>
<Point>
<coordinates>
-39.4057541,-7.3741140,880.78
</coordinates>
</Point>
</Placemark>
<Placemark>
<name>
Fri Feb 21 22:08:03 2014 S=0.79 Km/hr
</name>
<styleUrl>
#styleMap_TLP_Normal
</styleUrl>
<Point>
<coordinates>
-39.4057655,-7.3740768,879.61
</coordinates>
</Point>
</Placemark>
<Placemark>
<name>
Fri Feb 21 22:08:13 2014 S=2.44 Km/hr
</name>
<styleUrl>
#styleMap_TLP_Normal
</styleUrl>
<Point>
<coordinates>
-39.4057503,-7.3739653,875.53
</coordinates>
</Point>
</Placemark>
<Placemark>
<name>
Fri Feb 21 22:08:23 2014 S=1.42 Km/hr
</name>
<styleUrl>
#styleMap_TLP_Finish
</styleUrl>
<Point>
<coordinates>
-39.4057732,-7.3738933,871.38
</coordinates>
</Point>
</Placemark>
</Folder>
</Document>
</kml>
