# Supplementary material for: Lévy foraging patterns of rural humans
Source: PLoS One. 2018 Jun 18;13(6):e0199099. doi: 10.1371/journal.pone.0199099 (PMC6005560; doi:10.1371/journal.pone.0199099)
Supplement: S5 File — (ZIP) [file pone.0199099.s005.zip › H-04-MA/Holux_M-241_Start_20140225-102657_Finish_20140225-112137.txt]

-7.38666	-39.40544	Tue Feb 25 21:56:57 2014 S=10.14 Km/hr
-7.38674	-39.40561	Tue Feb 25 21:57:07 2014 S=6.74 Km/hr
-7.38687	-39.40581	Tue Feb 25 21:57:17 2014 S=7.60 Km/hr
-7.38704	-39.40602	Tue Feb 25 21:57:27 2014 S=6.92 Km/hr
-7.38733	-39.40617	Tue Feb 25 21:57:37 2014 S=4.66 Km/hr
-7.38740	-39.40609	Tue Feb 25 21:57:47 2014 S=0.78 Km/hr
-7.38743	-39.40606	Tue Feb 25 21:57:57 2014 S=0.35 Km/hr
-7.38745	-39.40600	Tue Feb 25 21:58:07 2014 S=1.00 Km/hr
-7.38745	-39.40602	Tue Feb 25 21:58:17 2014 S=0.24 Km/hr
-7.38763	-39.40598	Tue Feb 25 21:58:27 2014 S=0.70 Km/hr
-7.38781	-39.40590	Tue Feb 25 21:58:37 2014 S=2.83 Km/hr
-7.38795	-39.40586	Tue Feb 25 21:58:47 2014 S=2.33 Km/hr
-7.38797	-39.40585	Tue Feb 25 21:58:57 2014 S=0.09 Km/hr
-7.38800	-39.40581	Tue Feb 25 21:59:07 2014 S=0.83 Km/hr
-7.38802	-39.40577	Tue Feb 25 21:59:17 2014 S=0.69 Km/hr
-7.38801	-39.40576	Tue Feb 25 21:59:27 2014 S=0.43 Km/hr
-7.38805	-39.40566	Tue Feb 25 21:59:37 2014 S=3.38 Km/hr
-7.38814	-39.40553	Tue Feb 25 21:59:47 2014 S=1.79 Km/hr
-7.38837	-39.40546	Tue Feb 25 21:59:57 2014 S=2.69 Km/hr
-7.38850	-39.40544	Tue Feb 25 22:00:07 2014 S=2.46 Km/hr
-7.38849	-39.40536	Tue Feb 25 22:00:17 2014 S=1.94 Km/hr
-7.38869	-39.40535	Tue Feb 25 22:00:27 2014 S=2.11 Km/hr
-7.38868	-39.40530	Tue Feb 25 22:00:37 2014 S=1.54 Km/hr
-7.38865	-39.40528	Tue Feb 25 22:00:47 2014 S=1.22 Km/hr
-7.38863	-39.40528	Tue Feb 25 22:00:57 2014 S=2.49 Km/hr
-7.38862	-39.40527	Tue Feb 25 22:01:07 2014 S=1.63 Km/hr
-7.38857	-39.40528	Tue Feb 25 22:01:17 2014 S=2.54 Km/hr
-7.38851	-39.40525	Tue Feb 25 22:01:27 2014 S=1.91 Km/hr
-7.38845	-39.40528	Tue Feb 25 22:01:37 2014 S=0.46 Km/hr
-7.38855	-39.40525	Tue Feb 25 22:01:47 2014 S=1.16 Km/hr
-7.38858	-39.40534	Tue Feb 25 22:01:57 2014 S=4.17 Km/hr
-7.38852	-39.40533	Tue Feb 25 22:02:07 2014 S=2.78 Km/hr
-7.38844	-39.40522	Tue Feb 25 22:02:17 2014 S=3.65 Km/hr
-7.38835	-39.40516	Tue Feb 25 22:02:27 2014 S=3.70 Km/hr
-7.38829	-39.40508	Tue Feb 25 22:02:37 2014 S=3.67 Km/hr
-7.38822	-39.40497	Tue Feb 25 22:02:47 2014 S=3.72 Km/hr
-7.38818	-39.40504	Tue Feb 25 22:02:57 2014 S=1.26 Km/hr
-7.38833	-39.40506	Tue Feb 25 22:03:07 2014 S=2.03 Km/hr
-7.38828	-39.40509	Tue Feb 25 22:03:17 2014 S=1.65 Km/hr
-7.38828	-39.40506	Tue Feb 25 22:03:27 2014 S=1.39 Km/hr
-7.38833	-39.40517	Tue Feb 25 22:03:37 2014 S=2.60 Km/hr
-7.38840	-39.40538	Tue Feb 25 22:03:47 2014 S=3.36 Km/hr
-7.38844	-39.40541	Tue Feb 25 22:03:57 2014 S=2.95 Km/hr
-7.38843	-39.40547	Tue Feb 25 22:04:07 2014 S=3.78 Km/hr
-7.38839	-39.40549	Tue Feb 25 22:04:17 2014 S=1.91 Km/hr
-7.38832	-39.40547	Tue Feb 25 22:04:27 2014 S=2.96 Km/hr
-7.38823	-39.40549	Tue Feb 25 22:04:37 2014 S=1.99 Km/hr
-7.38815	-39.40539	Tue Feb 25 22:04:47 2014 S=3.05 Km/hr
-7.38808	-39.40537	Tue Feb 25 22:04:57 2014 S=1.35 Km/hr
-7.38810	-39.40537	Tue Feb 25 22:05:07 2014 S=1.04 Km/hr
-7.38828	-39.40538	Tue Feb 25 22:05:17 2014 S=0.78 Km/hr
-7.38839	-39.40541	Tue Feb 25 22:05:27 2014 S=2.70 Km/hr
-7.38855	-39.40538	Tue Feb 25 22:05:37 2014 S=1.06 Km/hr
-7.38865	-39.40537	Tue Feb 25 22:05:47 2014 S=1.73 Km/hr
-7.38871	-39.40542	Tue Feb 25 22:05:57 2014 S=1.76 Km/hr
-7.38871	-39.40546	Tue Feb 25 22:06:07 2014 S=1.76 Km/hr
-7.38872	-39.40552	Tue Feb 25 22:06:17 2014 S=1.84 Km/hr
-7.38872	-39.40568	Tue Feb 25 22:06:27 2014 S=2.15 Km/hr
-7.38862	-39.40586	Tue Feb 25 22:06:37 2014 S=1.96 Km/hr
-7.38859	-39.40594	Tue Feb 25 22:06:47 2014 S=1.96 Km/hr
-7.38874	-39.40589	Tue Feb 25 22:06:57 2014 S=2.01 Km/hr
-7.38879	-39.40628	Tue Feb 25 22:07:07 2014 S=3.07 Km/hr
-7.38894	-39.40618	Tue Feb 25 22:07:17 2014 S=1.67 Km/hr
-7.38902	-39.40618	Tue Feb 25 22:07:27 2014 S=0.90 Km/hr
-7.38902	-39.40610	Tue Feb 25 22:07:37 2014 S=3.06 Km/hr
-7.38894	-39.40604	Tue Feb 25 22:07:47 2014 S=3.86 Km/hr
-7.38890	-39.40609	Tue Feb 25 22:07:57 2014 S=2.02 Km/hr
-7.38901	-39.40595	Tue Feb 25 22:08:07 2014 S=1.75 Km/hr
-7.38921	-39.40587	Tue Feb 25 22:08:17 2014 S=1.92 Km/hr
-7.38924	-39.40585	Tue Feb 25 22:08:27 2014 S=2.17 Km/hr
-7.38922	-39.40588	Tue Feb 25 22:08:37 2014 S=1.75 Km/hr
-7.38918	-39.40588	Tue Feb 25 22:08:47 2014 S=1.99 Km/hr
-7.38911	-39.40586	Tue Feb 25 22:08:57 2014 S=2.63 Km/hr
-7.38907	-39.40577	Tue Feb 25 22:09:07 2014 S=1.71 Km/hr
-7.38898	-39.40573	Tue Feb 25 22:09:17 2014 S=2.80 Km/hr
-7.38892	-39.40567	Tue Feb 25 22:09:27 2014 S=2.50 Km/hr
-7.38821	-39.40625	Tue Feb 25 22:09:37 2014 S=1.94 Km/hr
-7.38814	-39.40625	Tue Feb 25 22:09:47 2014 S=1.36 Km/hr
-7.38811	-39.40619	Tue Feb 25 22:09:57 2014 S=2.12 Km/hr
-7.38822	-39.40612	Tue Feb 25 22:10:07 2014 S=1.50 Km/hr
-7.38832	-39.40601	Tue Feb 25 22:10:17 2014 S=2.18 Km/hr
-7.38832	-39.40597	Tue Feb 25 22:10:27 2014 S=0.59 Km/hr
-7.38852	-39.40582	Tue Feb 25 22:10:37 2014 S=2.64 Km/hr
-7.38861	-39.40580	Tue Feb 25 22:10:47 2014 S=0.24 Km/hr
-7.38873	-39.40582	Tue Feb 25 22:10:57 2014 S=0.90 Km/hr
-7.38875	-39.40579	Tue Feb 25 22:11:07 2014 S=0.30 Km/hr
-7.38875	-39.40572	Tue Feb 25 22:11:17 2014 S=0.66 Km/hr
-7.38870	-39.40569	Tue Feb 25 22:11:27 2014 S=2.75 Km/hr
-7.38872	-39.40575	Tue Feb 25 22:11:37 2014 S=0.36 Km/hr
-7.38877	-39.40572	Tue Feb 25 22:11:47 2014 S=0.09 Km/hr
-7.38831	-39.40599	Tue Feb 25 22:11:57 2014 S=1.79 Km/hr
-7.38857	-39.40625	Tue Feb 25 22:12:07 2014 S=3.02 Km/hr
-7.38880	-39.40634	Tue Feb 25 22:12:17 2014 S=3.60 Km/hr
-7.38898	-39.40635	Tue Feb 25 22:12:27 2014 S=3.14 Km/hr
-7.38917	-39.40641	Tue Feb 25 22:12:37 2014 S=2.42 Km/hr
-7.38923	-39.40644	Tue Feb 25 22:12:47 2014 S=1.09 Km/hr
-7.38930	-39.40643	Tue Feb 25 22:12:57 2014 S=0.53 Km/hr
-7.38930	-39.40644	Tue Feb 25 22:13:07 2014 S=1.47 Km/hr
-7.38939	-39.40643	Tue Feb 25 22:13:17 2014 S=1.49 Km/hr
-7.38948	-39.40646	Tue Feb 25 22:13:27 2014 S=2.12 Km/hr
-7.38965	-39.40663	Tue Feb 25 22:13:37 2014 S=1.11 Km/hr
-7.38972	-39.40670	Tue Feb 25 22:13:47 2014 S=1.47 Km/hr
-7.38977	-39.40675	Tue Feb 25 22:13:57 2014 S=1.54 Km/hr
-7.38981	-39.40672	Tue Feb 25 22:14:07 2014 S=0.99 Km/hr
-7.38989	-39.40674	Tue Feb 25 22:14:17 2014 S=1.51 Km/hr
-7.38993	-39.40675	Tue Feb 25 22:14:27 2014 S=0.57 Km/hr
-7.38995	-39.40676	Tue Feb 25 22:14:37 2014 S=0.48 Km/hr
-7.38999	-39.40681	Tue Feb 25 22:14:47 2014 S=2.09 Km/hr
-7.39005	-39.40691	Tue Feb 25 22:14:57 2014 S=1.64 Km/hr
-7.39010	-39.40699	Tue Feb 25 22:15:07 2014 S=2.27 Km/hr
-7.39009	-39.40700	Tue Feb 25 22:15:17 2014 S=0.30 Km/hr
-7.39005	-39.40703	Tue Feb 25 22:15:27 2014 S=0.34 Km/hr
-7.38422	-39.41446	Tue Feb 25 22:15:37 2014 S=0.97 Km/hr
-7.38422	-39.41441	Tue Feb 25 22:15:47 2014 S=0.95 Km/hr
-7.38423	-39.41439	Tue Feb 25 22:15:57 2014 S=0.83 Km/hr
-7.38426	-39.41433	Tue Feb 25 22:16:07 2014 S=0.79 Km/hr
-7.38427	-39.41433	Tue Feb 25 22:16:17 2014 S=1.55 Km/hr
-7.38427	-39.41438	Tue Feb 25 22:16:27 2014 S=2.19 Km/hr
-7.38427	-39.41439	Tue Feb 25 22:16:37 2014 S=1.10 Km/hr
-7.38427	-39.41441	Tue Feb 25 22:16:47 2014 S=0.77 Km/hr
-7.38427	-39.41441	Tue Feb 25 22:16:57 2014 S=1.63 Km/hr
-7.38426	-39.41441	Tue Feb 25 22:17:07 2014 S=1.11 Km/hr
-7.38423	-39.41442	Tue Feb 25 22:17:17 2014 S=0.32 Km/hr
-7.38422	-39.41439	Tue Feb 25 22:17:27 2014 S=1.03 Km/hr
-7.38422	-39.41436	Tue Feb 25 22:17:37 2014 S=0.55 Km/hr
-7.38424	-39.41437	Tue Feb 25 22:17:47 2014 S=2.46 Km/hr
-7.38427	-39.41438	Tue Feb 25 22:17:57 2014 S=0.32 Km/hr
-7.38428	-39.41444	Tue Feb 25 22:18:07 2014 S=2.52 Km/hr
-7.38434	-39.41454	Tue Feb 25 22:18:17 2014 S=3.81 Km/hr
-7.38442	-39.41464	Tue Feb 25 22:18:27 2014 S=3.06 Km/hr
-7.38447	-39.41470	Tue Feb 25 22:18:37 2014 S=2.48 Km/hr
-7.38455	-39.41465	Tue Feb 25 22:18:47 2014 S=2.67 Km/hr
-7.38463	-39.41466	Tue Feb 25 22:18:57 2014 S=1.74 Km/hr
-7.38471	-39.41467	Tue Feb 25 22:19:07 2014 S=1.96 Km/hr
-7.38477	-39.41473	Tue Feb 25 22:19:17 2014 S=2.66 Km/hr
-7.38486	-39.41479	Tue Feb 25 22:19:27 2014 S=1.87 Km/hr
-7.38499	-39.41483	Tue Feb 25 22:19:37 2014 S=2.50 Km/hr
-7.38510	-39.41488	Tue Feb 25 22:19:47 2014 S=2.81 Km/hr
-7.38509	-39.41493	Tue Feb 25 22:19:57 2014 S=2.81 Km/hr
-7.38508	-39.41505	Tue Feb 25 22:20:07 2014 S=3.06 Km/hr
-7.38515	-39.41511	Tue Feb 25 22:20:17 2014 S=3.05 Km/hr
-7.38520	-39.41517	Tue Feb 25 22:20:27 2014 S=1.05 Km/hr
-7.38528	-39.41513	Tue Feb 25 22:20:37 2014 S=4.57 Km/hr
-7.38540	-39.41507	Tue Feb 25 22:20:47 2014 S=4.36 Km/hr
-7.38552	-39.41511	Tue Feb 25 22:20:57 2014 S=4.63 Km/hr
-7.38559	-39.41513	Tue Feb 25 22:21:07 2014 S=1.06 Km/hr
-7.38564	-39.41520	Tue Feb 25 22:21:17 2014 S=3.53 Km/hr
-7.38568	-39.41530	Tue Feb 25 22:21:27 2014 S=1.75 Km/hr
-7.38572	-39.41536	Tue Feb 25 22:21:37 2014 S=2.13 Km/hr
-7.38575	-39.41537	Tue Feb 25 22:21:47 2014 S=0.77 Km/hr
-7.38577	-39.41537	Tue Feb 25 22:21:57 2014 S=1.96 Km/hr
-7.38584	-39.41536	Tue Feb 25 22:22:07 2014 S=0.79 Km/hr
-7.38589	-39.41535	Tue Feb 25 22:22:17 2014 S=1.84 Km/hr
-7.38598	-39.41535	Tue Feb 25 22:22:27 2014 S=1.73 Km/hr
-7.38610	-39.41527	Tue Feb 25 22:22:37 2014 S=3.63 Km/hr
-7.38615	-39.41517	Tue Feb 25 22:22:47 2014 S=2.57 Km/hr
-7.38620	-39.41514	Tue Feb 25 22:22:57 2014 S=2.55 Km/hr
-7.38629	-39.41517	Tue Feb 25 22:23:07 2014 S=3.57 Km/hr
-7.38639	-39.41521	Tue Feb 25 22:23:17 2014 S=2.41 Km/hr
-7.38647	-39.41526	Tue Feb 25 22:23:27 2014 S=3.03 Km/hr
-7.38656	-39.41533	Tue Feb 25 22:23:37 2014 S=3.28 Km/hr
-7.38665	-39.41542	Tue Feb 25 22:23:47 2014 S=3.81 Km/hr
-7.38672	-39.41549	Tue Feb 25 22:23:57 2014 S=3.01 Km/hr
-7.38680	-39.41558	Tue Feb 25 22:24:07 2014 S=3.23 Km/hr
-7.38694	-39.41569	Tue Feb 25 22:24:17 2014 S=5.43 Km/hr
-7.38698	-39.41582	Tue Feb 25 22:24:27 2014 S=4.36 Km/hr
-7.38697	-39.41592	Tue Feb 25 22:24:37 2014 S=1.83 Km/hr
-7.38700	-39.41601	Tue Feb 25 22:24:47 2014 S=1.37 Km/hr
-7.38699	-39.41601	Tue Feb 25 22:24:57 2014 S=2.03 Km/hr
-7.38696	-39.41598	Tue Feb 25 22:25:07 2014 S=1.00 Km/hr
-7.38697	-39.41606	Tue Feb 25 22:25:17 2014 S=4.30 Km/hr
-7.38695	-39.41616	Tue Feb 25 22:25:27 2014 S=3.04 Km/hr
-7.38692	-39.41622	Tue Feb 25 22:25:37 2014 S=1.11 Km/hr
-7.38691	-39.41628	Tue Feb 25 22:25:47 2014 S=1.65 Km/hr
-7.38692	-39.41638	Tue Feb 25 22:25:57 2014 S=2.95 Km/hr
-7.38689	-39.41646	Tue Feb 25 22:26:07 2014 S=1.31 Km/hr
-7.38690	-39.41648	Tue Feb 25 22:26:17 2014 S=1.60 Km/hr
-7.38694	-39.41650	Tue Feb 25 22:26:27 2014 S=1.96 Km/hr
-7.38697	-39.41643	Tue Feb 25 22:26:37 2014 S=2.38 Km/hr
-7.38693	-39.41634	Tue Feb 25 22:26:47 2014 S=2.57 Km/hr
-7.38694	-39.41626	Tue Feb 25 22:26:57 2014 S=1.72 Km/hr
-7.38696	-39.41618	Tue Feb 25 22:27:07 2014 S=2.89 Km/hr
-7.38698	-39.41608	Tue Feb 25 22:27:17 2014 S=2.87 Km/hr
-7.38701	-39.41599	Tue Feb 25 22:27:27 2014 S=1.92 Km/hr
-7.38707	-39.41596	Tue Feb 25 22:27:37 2014 S=0.99 Km/hr
-7.38712	-39.41592	Tue Feb 25 22:27:47 2014 S=1.34 Km/hr
-7.38713	-39.41589	Tue Feb 25 22:27:57 2014 S=0.47 Km/hr
-7.38713	-39.41590	Tue Feb 25 22:28:07 2014 S=0.57 Km/hr
-7.38714	-39.41593	Tue Feb 25 22:28:17 2014 S=0.34 Km/hr
-7.38714	-39.41593	Tue Feb 25 22:28:27 2014 S=0.92 Km/hr
-7.38709	-39.41597	Tue Feb 25 22:28:37 2014 S=2.48 Km/hr
-7.38704	-39.41587	Tue Feb 25 22:28:47 2014 S=4.59 Km/hr
-7.38704	-39.41574	Tue Feb 25 22:28:57 2014 S=4.54 Km/hr
-7.38699	-39.41564	Tue Feb 25 22:29:07 2014 S=2.25 Km/hr
-7.38693	-39.41559	Tue Feb 25 22:29:17 2014 S=1.95 Km/hr
-7.38685	-39.41550	Tue Feb 25 22:29:27 2014 S=2.11 Km/hr
-7.38676	-39.41547	Tue Feb 25 22:29:37 2014 S=2.36 Km/hr
-7.38667	-39.41539	Tue Feb 25 22:29:47 2014 S=2.13 Km/hr
-7.38659	-39.41526	Tue Feb 25 22:29:57 2014 S=3.53 Km/hr
-7.38650	-39.41524	Tue Feb 25 22:30:07 2014 S=2.72 Km/hr
-7.38637	-39.41514	Tue Feb 25 22:30:17 2014 S=2.83 Km/hr
-7.38628	-39.41506	Tue Feb 25 22:30:27 2014 S=3.45 Km/hr
-7.38620	-39.41507	Tue Feb 25 22:30:37 2014 S=2.48 Km/hr
-7.38607	-39.41493	Tue Feb 25 22:30:47 2014 S=2.33 Km/hr
-7.38601	-39.41494	Tue Feb 25 22:30:57 2014 S=2.63 Km/hr
-7.38596	-39.41493	Tue Feb 25 22:31:07 2014 S=1.74 Km/hr
-7.38591	-39.41489	Tue Feb 25 22:31:17 2014 S=2.06 Km/hr
-7.38581	-39.41480	Tue Feb 25 22:31:27 2014 S=2.36 Km/hr
-7.38572	-39.41478	Tue Feb 25 22:31:37 2014 S=1.92 Km/hr
-7.38568	-39.41481	Tue Feb 25 22:31:47 2014 S=0.18 Km/hr
-7.38562	-39.41476	Tue Feb 25 22:31:57 2014 S=2.29 Km/hr
-7.38560	-39.41468	Tue Feb 25 22:32:07 2014 S=2.09 Km/hr
-7.38558	-39.41465	Tue Feb 25 22:32:17 2014 S=0.46 Km/hr
-7.38557	-39.41467	Tue Feb 25 22:32:27 2014 S=0.74 Km/hr
-7.38556	-39.41468	Tue Feb 25 22:32:37 2014 S=0.90 Km/hr
-7.38555	-39.41468	Tue Feb 25 22:32:47 2014 S=0.64 Km/hr
-7.38552	-39.41467	Tue Feb 25 22:32:57 2014 S=0.63 Km/hr
-7.38553	-39.41464	Tue Feb 25 22:33:07 2014 S=0.92 Km/hr
-7.38550	-39.41464	Tue Feb 25 22:33:17 2014 S=0.47 Km/hr
-7.38550	-39.41465	Tue Feb 25 22:33:27 2014 S=1.36 Km/hr
-7.38551	-39.41464	Tue Feb 25 22:33:37 2014 S=1.20 Km/hr
-7.38549	-39.41461	Tue Feb 25 22:33:47 2014 S=0.73 Km/hr
-7.38549	-39.41461	Tue Feb 25 22:33:57 2014 S=0.64 Km/hr
-7.38551	-39.41460	Tue Feb 25 22:34:07 2014 S=0.88 Km/hr
-7.38553	-39.41460	Tue Feb 25 22:34:17 2014 S=0.48 Km/hr
-7.38551	-39.41459	Tue Feb 25 22:34:27 2014 S=0.92 Km/hr
-7.38548	-39.41458	Tue Feb 25 22:34:37 2014 S=0.41 Km/hr
-7.38545	-39.41454	Tue Feb 25 22:34:47 2014 S=2.44 Km/hr
-7.38536	-39.41449	Tue Feb 25 22:34:57 2014 S=2.01 Km/hr
-7.38533	-39.41447	Tue Feb 25 22:35:07 2014 S=0.32 Km/hr
-7.38528	-39.41448	Tue Feb 25 22:35:17 2014 S=1.53 Km/hr
-7.38519	-39.41444	Tue Feb 25 22:35:27 2014 S=4.37 Km/hr
-7.38518	-39.41435	Tue Feb 25 22:35:37 2014 S=2.49 Km/hr
-7.38527	-39.41434	Tue Feb 25 22:35:47 2014 S=3.08 Km/hr
-7.38534	-39.41438	Tue Feb 25 22:35:57 2014 S=1.80 Km/hr
-7.38542	-39.41438	Tue Feb 25 22:36:07 2014 S=1.11 Km/hr
-7.38544	-39.41439	Tue Feb 25 22:36:17 2014 S=0.76 Km/hr
-7.38537	-39.41437	Tue Feb 25 22:36:27 2014 S=2.55 Km/hr
-7.38533	-39.41435	Tue Feb 25 22:36:37 2014 S=0.09 Km/hr
-7.38530	-39.41428	Tue Feb 25 22:36:47 2014 S=2.82 Km/hr
-7.38530	-39.41429	Tue Feb 25 22:36:57 2014 S=3.49 Km/hr
-7.38522	-39.41434	Tue Feb 25 22:37:07 2014 S=3.52 Km/hr
-7.38514	-39.41433	Tue Feb 25 22:37:17 2014 S=2.62 Km/hr
-7.38510	-39.41431	Tue Feb 25 22:37:27 2014 S=2.31 Km/hr
-7.38505	-39.41425	Tue Feb 25 22:37:37 2014 S=3.66 Km/hr
-7.38496	-39.41417	Tue Feb 25 22:37:47 2014 S=1.72 Km/hr
-7.38492	-39.41408	Tue Feb 25 22:37:57 2014 S=3.24 Km/hr
-7.38484	-39.41399	Tue Feb 25 22:38:07 2014 S=3.24 Km/hr
-7.38473	-39.41393	Tue Feb 25 22:38:17 2014 S=3.21 Km/hr
-7.38460	-39.41394	Tue Feb 25 22:38:27 2014 S=3.00 Km/hr
-7.38449	-39.41388	Tue Feb 25 22:38:37 2014 S=3.56 Km/hr
-7.38439	-39.41383	Tue Feb 25 22:38:47 2014 S=3.83 Km/hr
-7.38435	-39.41372	Tue Feb 25 22:38:57 2014 S=4.26 Km/hr
-7.38434	-39.41359	Tue Feb 25 22:39:07 2014 S=4.74 Km/hr
-7.38437	-39.41346	Tue Feb 25 22:39:17 2014 S=2.26 Km/hr
-7.38439	-39.41336	Tue Feb 25 22:39:27 2014 S=3.02 Km/hr
-7.38441	-39.41325	Tue Feb 25 22:39:37 2014 S=2.68 Km/hr
-7.38444	-39.41312	Tue Feb 25 22:39:47 2014 S=2.67 Km/hr
-7.38447	-39.41297	Tue Feb 25 22:39:57 2014 S=2.64 Km/hr
-7.38451	-39.41290	Tue Feb 25 22:40:07 2014 S=1.60 Km/hr
-7.38459	-39.41290	Tue Feb 25 22:40:17 2014 S=1.46 Km/hr
-7.38456	-39.41283	Tue Feb 25 22:40:27 2014 S=2.36 Km/hr
-7.38452	-39.41276	Tue Feb 25 22:40:37 2014 S=3.12 Km/hr
-7.38451	-39.41266	Tue Feb 25 22:40:47 2014 S=3.80 Km/hr
-7.38456	-39.41254	Tue Feb 25 22:40:57 2014 S=2.08 Km/hr
-7.38463	-39.41252	Tue Feb 25 22:41:07 2014 S=2.47 Km/hr
-7.38477	-39.41244	Tue Feb 25 22:41:17 2014 S=2.56 Km/hr
-7.38484	-39.41235	Tue Feb 25 22:41:27 2014 S=3.22 Km/hr
-7.38490	-39.41224	Tue Feb 25 22:41:37 2014 S=4.82 Km/hr
-7.38487	-39.41212	Tue Feb 25 22:41:47 2014 S=2.73 Km/hr
-7.38486	-39.41201	Tue Feb 25 22:41:57 2014 S=4.11 Km/hr
-7.38493	-39.41190	Tue Feb 25 22:42:07 2014 S=4.27 Km/hr
-7.38500	-39.41181	Tue Feb 25 22:42:17 2014 S=2.44 Km/hr
-7.38504	-39.41171	Tue Feb 25 22:42:27 2014 S=3.32 Km/hr
-7.38509	-39.41161	Tue Feb 25 22:42:37 2014 S=3.77 Km/hr
-7.38516	-39.41156	Tue Feb 25 22:42:47 2014 S=2.36 Km/hr
-7.38524	-39.41156	Tue Feb 25 22:42:57 2014 S=2.81 Km/hr
-7.38538	-39.41155	Tue Feb 25 22:43:07 2014 S=1.41 Km/hr
-7.38538	-39.41148	Tue Feb 25 22:43:17 2014 S=0.71 Km/hr
-7.38539	-39.41153	Tue Feb 25 22:43:27 2014 S=3.19 Km/hr
-7.38543	-39.41158	Tue Feb 25 22:43:37 2014 S=3.17 Km/hr
-7.38552	-39.41157	Tue Feb 25 22:43:47 2014 S=2.68 Km/hr
-7.38562	-39.41158	Tue Feb 25 22:43:57 2014 S=2.15 Km/hr
-7.38571	-39.41165	Tue Feb 25 22:44:07 2014 S=3.17 Km/hr
-7.38577	-39.41160	Tue Feb 25 22:44:17 2014 S=2.03 Km/hr
-7.38575	-39.41152	Tue Feb 25 22:44:27 2014 S=0.74 Km/hr
-7.38576	-39.41153	Tue Feb 25 22:44:37 2014 S=0.25 Km/hr
-7.38576	-39.41153	Tue Feb 25 22:44:47 2014 S=0.48 Km/hr
-7.38575	-39.41151	Tue Feb 25 22:44:57 2014 S=0.22 Km/hr
-7.38575	-39.41151	Tue Feb 25 22:45:07 2014 S=0.36 Km/hr
-7.38575	-39.41151	Tue Feb 25 22:45:17 2014 S=0.19 Km/hr
-7.38575	-39.41151	Tue Feb 25 22:45:27 2014 S=0.14 Km/hr
-7.38575	-39.41151	Tue Feb 25 22:45:37 2014 S=0.50 Km/hr
-7.38575	-39.41151	Tue Feb 25 22:45:47 2014 S=0.48 Km/hr
-7.38575	-39.41152	Tue Feb 25 22:45:57 2014 S=0.14 Km/hr
-7.38575	-39.41152	Tue Feb 25 22:46:07 2014 S=0.34 Km/hr
-7.38576	-39.41153	Tue Feb 25 22:46:17 2014 S=0.86 Km/hr
-7.38576	-39.41153	Tue Feb 25 22:46:27 2014 S=0.65 Km/hr
-7.38576	-39.41153	Tue Feb 25 22:46:37 2014 S=0.13 Km/hr
-7.38576	-39.41153	Tue Feb 25 22:46:47 2014 S=0.11 Km/hr
-7.38576	-39.41153	Tue Feb 25 22:46:57 2014 S=0.52 Km/hr
-7.38576	-39.41153	Tue Feb 25 22:47:07 2014 S=0.93 Km/hr
-7.38575	-39.41152	Tue Feb 25 22:47:17 2014 S=0.43 Km/hr
-7.38576	-39.41153	Tue Feb 25 22:47:27 2014 S=0.42 Km/hr
-7.38576	-39.41153	Tue Feb 25 22:47:37 2014 S=0.33 Km/hr
-7.38577	-39.41152	Tue Feb 25 22:47:47 2014 S=0.43 Km/hr
-7.38577	-39.41153	Tue Feb 25 22:47:57 2014 S=0.18 Km/hr
-7.38577	-39.41153	Tue Feb 25 22:48:07 2014 S=0.15 Km/hr
-7.38577	-39.41153	Tue Feb 25 22:48:17 2014 S=0.29 Km/hr
-7.38577	-39.41153	Tue Feb 25 22:48:27 2014 S=0.22 Km/hr
-7.38578	-39.41152	Tue Feb 25 22:48:37 2014 S=0.44 Km/hr
-7.38577	-39.41152	Tue Feb 25 22:48:47 2014 S=0.10 Km/hr
-7.38578	-39.41152	Tue Feb 25 22:48:57 2014 S=0.29 Km/hr
-7.38578	-39.41153	Tue Feb 25 22:49:07 2014 S=0.31 Km/hr
-7.38578	-39.41153	Tue Feb 25 22:49:17 2014 S=0.37 Km/hr
-7.38578	-39.41153	Tue Feb 25 22:49:27 2014 S=0.40 Km/hr
-7.38579	-39.41152	Tue Feb 25 22:49:37 2014 S=0.59 Km/hr
-7.38579	-39.41152	Tue Feb 25 22:49:47 2014 S=0.06 Km/hr
-7.38579	-39.41152	Tue Feb 25 22:49:57 2014 S=0.13 Km/hr
-7.38580	-39.41153	Tue Feb 25 22:50:07 2014 S=0.52 Km/hr
-7.38578	-39.41153	Tue Feb 25 22:50:17 2014 S=0.71 Km/hr
-7.38579	-39.41154	Tue Feb 25 22:50:27 2014 S=0.48 Km/hr
-7.38579	-39.41154	Tue Feb 25 22:50:37 2014 S=0.18 Km/hr
-7.38579	-39.41154	Tue Feb 25 22:50:47 2014 S=0.46 Km/hr
-7.38579	-39.41153	Tue Feb 25 22:50:57 2014 S=0.40 Km/hr
-7.38580	-39.41152	Tue Feb 25 22:51:07 2014 S=0.17 Km/hr
-7.38580	-39.41152	Tue Feb 25 22:51:17 2014 S=0.63 Km/hr
-7.38580	-39.41152	Tue Feb 25 22:51:27 2014 S=0.13 Km/hr
-7.38579	-39.41151	Tue Feb 25 22:51:37 2014 S=0.66 Km/hr
-7.38666	-39.40544
-7.38674	-39.40561
-7.38687	-39.40581
-7.38704	-39.40602
-7.38733	-39.40617
-7.38740	-39.40609
-7.38743	-39.40606
-7.38745	-39.40600
-7.38745	-39.40602
-7.38763	-39.40598
-7.38781	-39.40590
-7.38795	-39.40586
-7.38797	-39.40585
-7.38800	-39.40581
-7.38802	-39.40577
-7.38801	-39.40576
-7.38805	-39.40566
-7.38814	-39.40553
-7.38837	-39.40546
-7.38850	-39.40544
-7.38849	-39.40536
-7.38869	-39.40535
-7.38868	-39.40530
-7.38865	-39.40528
-7.38863	-39.40528
-7.38862	-39.40527
-7.38857	-39.40528
-7.38851	-39.40525
-7.38845	-39.40528
-7.38855	-39.40525
-7.38858	-39.40534
-7.38852	-39.40533
-7.38844	-39.40522
-7.38835	-39.40516
-7.38829	-39.40508
-7.38822	-39.40497
-7.38818	-39.40504
-7.38833	-39.40506
-7.38828	-39.40509
-7.38828	-39.40506
-7.38833	-39.40517
-7.38840	-39.40538
-7.38844	-39.40541
-7.38843	-39.40547
-7.38839	-39.40549
-7.38832	-39.40547
-7.38823	-39.40549
-7.38815	-39.40539
-7.38808	-39.40537
-7.38810	-39.40537
-7.38828	-39.40538
-7.38839	-39.40541
-7.38855	-39.40538
-7.38865	-39.40537
-7.38871	-39.40542
-7.38871	-39.40546
-7.38872	-39.40552
-7.38872	-39.40568
-7.38862	-39.40586
-7.38859	-39.40594
-7.38874	-39.40589
-7.38879	-39.40628
-7.38894	-39.40618
-7.38902	-39.40618
-7.38902	-39.40610
-7.38894	-39.40604
-7.38890	-39.40609
-7.38901	-39.40595
-7.38921	-39.40587
-7.38924	-39.40585
-7.38922	-39.40588
-7.38918	-39.40588
-7.38911	-39.40586
-7.38907	-39.40577
-7.38898	-39.40573
-7.38892	-39.40567
-7.38821	-39.40625
-7.38814	-39.40625
-7.38811	-39.40619
-7.38822	-39.40612
-7.38832	-39.40601
-7.38832	-39.40597
-7.38852	-39.40582
-7.38861	-39.40580
-7.38873	-39.40582
-7.38875	-39.40579
-7.38875	-39.40572
-7.38870	-39.40569
-7.38872	-39.40575
-7.38877	-39.40572
-7.38831	-39.40599
-7.38857	-39.40625
-7.38880	-39.40634
-7.38898	-39.40635
-7.38917	-39.40641
-7.38923	-39.40644
-7.38930	-39.40643
-7.38930	-39.40644
-7.38939	-39.40643
-7.38948	-39.40646
-7.38965	-39.40663
-7.38972	-39.40670
-7.38977	-39.40675
-7.38981	-39.40672
-7.38989	-39.40674
-7.38993	-39.40675
-7.38995	-39.40676
-7.38999	-39.40681
-7.39005	-39.40691
-7.39010	-39.40699
-7.39009	-39.40700
-7.39005	-39.40703
-7.38422	-39.41446
-7.38422	-39.41441
-7.38423	-39.41439
-7.38426	-39.41433
-7.38427	-39.41433
-7.38427	-39.41438
-7.38427	-39.41439
-7.38427	-39.41441
-7.38427	-39.41441
-7.38426	-39.41441
-7.38423	-39.41442
-7.38422	-39.41439
-7.38422	-39.41436
-7.38424	-39.41437
-7.38427	-39.41438
-7.38428	-39.41444
-7.38434	-39.41454
-7.38442	-39.41464
-7.38447	-39.41470
-7.38455	-39.41465
-7.38463	-39.41466
-7.38471	-39.41467
-7.38477	-39.41473
-7.38486	-39.41479
-7.38499	-39.41483
-7.38510	-39.41488
-7.38509	-39.41493
-7.38508	-39.41505
-7.38515	-39.41511
-7.38520	-39.41517
-7.38528	-39.41513
-7.38540	-39.41507
-7.38552	-39.41511
-7.38559	-39.41513
-7.38564	-39.41520
-7.38568	-39.41530
-7.38572	-39.41536
-7.38575	-39.41537
-7.38577	-39.41537
-7.38584	-39.41536
-7.38589	-39.41535
-7.38598	-39.41535
-7.38610	-39.41527
-7.38615	-39.41517
-7.38620	-39.41514
-7.38629	-39.41517
-7.38639	-39.41521
-7.38647	-39.41526
-7.38656	-39.41533
-7.38665	-39.41542
-7.38672	-39.41549
-7.38680	-39.41558
-7.38694	-39.41569
-7.38698	-39.41582
-7.38697	-39.41592
-7.38700	-39.41601
-7.38699	-39.41601
-7.38696	-39.41598
-7.38697	-39.41606
-7.38695	-39.41616
-7.38692	-39.41622
-7.38691	-39.41628
-7.38692	-39.41638
-7.38689	-39.41646
-7.38690	-39.41648
-7.38694	-39.41650
-7.38697	-39.41643
-7.38693	-39.41634
-7.38694	-39.41626
-7.38696	-39.41618
-7.38698	-39.41608
-7.38701	-39.41599
-7.38707	-39.41596
-7.38712	-39.41592
-7.38713	-39.41589
-7.38713	-39.41590
-7.38714	-39.41593
-7.38714	-39.41593
-7.38709	-39.41597
-7.38704	-39.41587
-7.38704	-39.41574
-7.38699	-39.41564
-7.38693	-39.41559
-7.38685	-39.41550
-7.38676	-39.41547
-7.38667	-39.41539
-7.38659	-39.41526
-7.38650	-39.41524
-7.38637	-39.41514
-7.38628	-39.41506
-7.38620	-39.41507
-7.38607	-39.41493
-7.38601	-39.41494
-7.38596	-39.41493
-7.38591	-39.41489
-7.38581	-39.41480
-7.38572	-39.41478
-7.38568	-39.41481
-7.38562	-39.41476
-7.38560	-39.41468
-7.38558	-39.41465
-7.38557	-39.41467
-7.38556	-39.41468
-7.38555	-39.41468
-7.38552	-39.41467
-7.38553	-39.41464
-7.38550	-39.41464
-7.38550	-39.41465
-7.38551	-39.41464
-7.38549	-39.41461
-7.38549	-39.41461
-7.38551	-39.41460
-7.38553	-39.41460
-7.38551	-39.41459
-7.38548	-39.41458
-7.38545	-39.41454
-7.38536	-39.41449
-7.38533	-39.41447
-7.38528	-39.41448
-7.38519	-39.41444
-7.38518	-39.41435
-7.38527	-39.41434
-7.38534	-39.41438
-7.38542	-39.41438
-7.38544	-39.41439
-7.38537	-39.41437
-7.38533	-39.41435
-7.38530	-39.41428
-7.38530	-39.41429
-7.38522	-39.41434
-7.38514	-39.41433
-7.38510	-39.41431
-7.38505	-39.41425
-7.38496	-39.41417
-7.38492	-39.41408
-7.38484	-39.41399
-7.38473	-39.41393
-7.38460	-39.41394
-7.38449	-39.41388
-7.38439	-39.41383
-7.38435	-39.41372
-7.38434	-39.41359
-7.38437	-39.41346
-7.38439	-39.41336
-7.38441	-39.41325
-7.38444	-39.41312
-7.38447	-39.41297
-7.38451	-39.41290
-7.38459	-39.41290
-7.38456	-39.41283
-7.38452	-39.41276
-7.38451	-39.41266
-7.38456	-39.41254
-7.38463	-39.41252
-7.38477	-39.41244
-7.38484	-39.41235
-7.38490	-39.41224
-7.38487	-39.41212
-7.38486	-39.41201
-7.38493	-39.41190
-7.38500	-39.41181
-7.38504	-39.41171
-7.38509	-39.41161
-7.38516	-39.41156
-7.38524	-39.41156
-7.38538	-39.41155
-7.38538	-39.41148
-7.38539	-39.41153
-7.38543	-39.41158
-7.38552	-39.41157
-7.38562	-39.41158
-7.38571	-39.41165
-7.38577	-39.41160
-7.38575	-39.41152
-7.38576	-39.41153
-7.38576	-39.41153
-7.38575	-39.41151
-7.38575	-39.41151
-7.38575	-39.41151
-7.38575	-39.41151
-7.38575	-39.41151
-7.38575	-39.41151
-7.38575	-39.41152
-7.38575	-39.41152
-7.38576	-39.41153
-7.38576	-39.41153
-7.38576	-39.41153
-7.38576	-39.41153
-7.38576	-39.41153
-7.38576	-39.41153
-7.38575	-39.41152
-7.38576	-39.41153
-7.38576	-39.41153
-7.38577	-39.41152
-7.38577	-39.41153
-7.38577	-39.41153
-7.38577	-39.41153
-7.38577	-39.41153
-7.38578	-39.41152
-7.38577	-39.41152
-7.38578	-39.41152
-7.38578	-39.41153
-7.38578	-39.41153
-7.38578	-39.41153
-7.38579	-39.41152
-7.38579	-39.41152
-7.38579	-39.41152
-7.38580	-39.41153
-7.38578	-39.41153
-7.38579	-39.41154
-7.38579	-39.41154
-7.38579	-39.41154
-7.38579	-39.41153
-7.38580	-39.41152
-7.38580	-39.41152
-7.38580	-39.41152
-7.38579	-39.41151
