# Supplementary material for: Lévy foraging patterns of rural humans
Source: PLoS One. 2018 Jun 18;13(6):e0199099. doi: 10.1371/journal.pone.0199099 (PMC6005560; doi:10.1371/journal.pone.0199099)
Supplement: S5 File — (ZIP) [file pone.0199099.s005.zip › H-04-MA/Holux_M-241_Start_20140219-101811_Finish_20140219-105741.kml]

<?xml version="1.0" encoding="UTF-8"?>
<kml xmlns="http://earth.google.com/kml/2.1">
<Document>
<Style id="normalState_TLP_Start">
<IconStyle>
<scale>1.0</scale>
<Icon>
<href>http://maps.google.com/mapfiles/kml/pal4/icon15.png</href>
</Icon>
</IconStyle>
<LabelStyle>
<scale>1.0</scale>
</LabelStyle>
</Style>
<Style id="highlightState_TLP_Start">
<IconStyle>
<scale>1.1</scale>
<Icon>
<href>http://maps.google.com/mapfiles/kml/pal4/icon7.png</href>
</Icon>
</IconStyle>
<LabelStyle>
<scale>1.1</scale>
<color>ff0000ff</color>
</LabelStyle>
</Style>
<StyleMap id="styleMap_TLP_Start">
<Pair>
<key>normal</key>
<styleUrl>#normalState_TLP_Start</styleUrl>
</Pair>
<Pair>
<key>highlight</key>
<styleUrl>#highlightState_TLP_Start</styleUrl>
</Pair>
</StyleMap>
<Style id="normalState_TLP_Finish">
<IconStyle>
<scale>1.0</scale>
<Icon>
<href>http://maps.google.com/mapfiles/kml/pal4/icon15.png</href>
</Icon>
</IconStyle>
<LabelStyle>
<scale>1.0</scale>
</LabelStyle>
</Style>
<Style id="highlightState_TLP_Finish">
<IconStyle>
<scale>1.1</scale>
<Icon>
<href>http://maps.google.com/mapfiles/kml/pal4/icon7.png</href>
</Icon>
</IconStyle>
<LabelStyle>
<scale>1.1</scale>
<color>ff0000ff</color>
</LabelStyle>
</Style>
<StyleMap id="styleMap_TLP_Finish">
<Pair>
<key>normal</key>
<styleUrl>#normalState_TLP_Finish</styleUrl>
</Pair>
<Pair>
<key>highlight</key>
<styleUrl>#highlightState_TLP_Finish</styleUrl>
</Pair>
</StyleMap>
<Style id="normalState_TLP_Normal">
<IconStyle>
<scale>1.0</scale>
<Icon>
<href>http://maps.google.com/mapfiles/kml/pal4/icon31.png</href>
</Icon>
</IconStyle>
<LabelStyle>
<scale>1.0</scale>
</LabelStyle>
</Style>
<Style id="highlightState_TLP_Normal">
<IconStyle>
<scale>1.1</scale>
<Icon>
<href>http://maps.google.com/mapfiles/kml/pal4/icon23.png</href>
</Icon>
</IconStyle>
<LabelStyle>
<scale>1.1</scale>
<color>ff0000ff</color>
</LabelStyle>
</Style>
<StyleMap id="styleMap_TLP_Normal">
<Pair>
<key>normal</key>
<styleUrl>#normalState_TLP_Normal</styleUrl>
</Pair>
<Pair>
<key>highlight</key>
<styleUrl>#highlightState_TLP_Normal</styleUrl>
</Pair>
</StyleMap>
<Style id="normalState_TLP_Photo">
<IconStyle>
<scale>1.0</scale>
<Icon>
<href>http://maps.google.com/mapfiles/kml/pal4/icon46.png</href>
</Icon>
</IconStyle>
<LabelStyle>
<scale>1.0</scale>
</LabelStyle>
</Style>
<Style id="highlightState_TLP_Photo">
<IconStyle>
<scale>1.1</scale>
<Icon>
<href>http://maps.google.com/mapfiles/kml/pal4/icon38.png</href>
</Icon>
</IconStyle>
<LabelStyle>
<scale>1.1</scale>
<color>ff0000ff</color>
</LabelStyle>
</Style>
<StyleMap id="styleMap_TLP_Photo">
<Pair>
<key>normal</key>
<styleUrl>#normalState_TLP_Photo</styleUrl>
</Pair>
<Pair>
<key>highlight</key>
<styleUrl>#highlightState_TLP_Photo</styleUrl>
</Pair>
</StyleMap>
<Style id="roadStyle">
<LineStyle>
<color>ffffff00</color>
<width>6</width>
</LineStyle>
</Style>
<Open>1</Open>
<description>Route</description>
<name>Track Log</name>
<Placemark>
<name>Route</name>
<styleUrl>#roadStyle</styleUrl>
<MultiGeometry>
<LineString>
<coordinates>
-39.4053764,-7.3759851,922.78 -39.4053383,-7.3760047,931.95 -39.4053841,-7.3760672,934.41 -39.4054413,-7.3761344,937.30 -39.4054947,-7.3761840,939.41 -39.4055405,-7.3762121,942.88 -39.4055748,-7.3762074,944.13 -39.4056168,-7.3762546,944.97 -39.4055290,-7.3762445,949.63 -39.4055405,-7.3762360,949.78 -39.4055710,-7.3762422,949.81 -39.4055786,-7.3762536,950.52 -39.4055862,-7.3762465,950.09 -39.4055672,-7.3762336,949.88 -39.4055595,-7.3762307,949.83 -39.4055595,-7.3762307,949.86 -39.4055634,-7.3762302,949.89 -39.4055634,-7.3762422,949.84 -39.4055710,-7.3762431,949.80 -39.4055862,-7.3762612,951.28 -39.4055939,-7.3762679,951.44 -39.4055901,-7.3762650,951.41 -39.4055862,-7.3762641,951.50 -39.4055672,-7.3762741,951.81 -39.4055710,-7.3762784,951.25 -39.4055710,-7.3762856,951.33 -39.4055672,-7.3762860,951.27 -39.4055634,-7.3762798,951.20 -39.4055634,-7.3762465,950.84 -39.4055672,-7.3762379,950.67 -39.4055786,-7.3762436,950.56 -39.4055824,-7.3762512,950.47 -39.4055862,-7.3762536,949.94 -39.4055939,-7.3762503,949.47 -39.4056053,-7.3762498,949.17 -39.4056091,-7.3762488,948.86 -39.4056129,-7.3762469,948.45 -39.4056244,-7.3762431,947.92 -39.4056320,-7.3762364,946.97 -39.4056358,-7.3762321,945.83 -39.4056282,-7.3762336,944.20 -39.4056625,-7.3763390,941.84 -39.4057121,-7.3764958,938.73 -39.4057503,-7.3766284,934.95 -39.4057121,-7.3767476,931.25 -39.4056664,-7.3769760,933.53 -39.4057121,-7.3771367,934.17 -39.4057465,-7.3772659,933.16 -39.4057999,-7.3773899,931.92 -39.4058685,-7.3775349,929.28 -39.4059830,-7.3776283,924.75 -39.4061699,-7.3777337,919.88 -39.4063568,-7.3779302,913.34 -39.4064751,-7.3781805,908.63 -39.4066162,-7.3783717,903.56 -39.4067345,-7.3787780,901.16 -39.4068832,-7.3790579,897.73 -39.4068298,-7.3791924,896.66 -39.4066925,-7.3792696,896.52 -39.4065781,-7.3794756,896.48 -39.4064560,-7.3796144,893.61 -39.4063835,-7.3797975,892.02 -39.4063263,-7.3801022,891.44 -39.4060059,-7.3805509,884.67 -39.4058647,-7.3809409,885.56 -39.4057274,-7.3811588,885.78 -39.4055634,-7.3813467,882.97 -39.4053535,-7.3815632,877.16 -39.4051857,-7.3817406,871.91 -39.4050941,-7.3817706,865.23 -39.4049301,-7.3818588,857.31 -39.4048347,-7.3818274,850.00 -39.4047508,-7.3817554,842.48 -39.4046593,-7.3817086,835.39 -39.4045715,-7.3816566,828.36 -39.4044762,-7.3816109,822.52 -39.4042206,-7.3819475,814.11 -39.4031639,-7.3827429,825.63 -39.4029999,-7.3827262,816.89 -39.4028130,-7.3827300,808.47 -39.4026146,-7.3827467,799.56 -39.4022751,-7.3829517,787.84 -39.4020309,-7.3830423,777.28 -39.4018784,-7.3830853,766.91 -39.4017639,-7.3831768,755.83 -39.4015999,-7.3833451,746.61 -39.4014854,-7.3834753,739.72 -39.4013443,-7.3836055,734.00 -39.4011269,-7.3838086,733.64 -39.4010010,-7.3839436,726.39 -39.4007988,-7.3841443,722.55 -39.4006500,-7.3843164,715.92 -39.4004784,-7.3844843,708.17 -39.4002991,-7.3846974,700.19 -39.4001160,-7.3847904,691.09 -39.3999329,-7.3849039,681.72 -39.3999939,-7.3849931,673.61 -39.4001389,-7.3851132,666.48 -39.4002724,-7.3852215,660.78 -39.4004288,-7.3853250,654.84 -39.4006081,-7.3854275,649.25 -39.4008102,-7.3855467,646.13 -39.4004364,-7.3854394,656.14 -39.4006386,-7.3854966,652.47 -39.4006920,-7.3855824,656.58 -39.4007072,-7.3855743,656.53 -39.4008675,-7.3856831,655.64 -39.4010544,-7.3858485,657.27 -39.4012527,-7.3860278,656.41 -39.4014511,-7.3861504,654.44 -39.4016991,-7.3864274,655.17 -39.4019547,-7.3866010,659.19 -39.4021721,-7.3867793,660.48 -39.4023857,-7.3869305,661.33 -39.4026604,-7.3871908,662.83 -39.4029007,-7.3875442,667.11 -39.4030838,-7.3877025,667.16 -39.4034042,-7.3878326,666.45 -39.4036598,-7.3880434,669.77 -39.4033966,-7.3882394,715.05 -39.4041595,-7.3887439,710.27 -39.4043694,-7.3889103,709.03 -39.4046440,-7.3891463,707.72 -39.4049034,-7.3894787,717.41 -39.4050636,-7.3902135,728.02 -39.4050865,-7.3916187,755.88 -39.4052963,-7.3922229,780.00 -39.4054489,-7.3924913,787.33 -39.4056511,-7.3926482,793.02 -39.4058952,-7.3928699,799.45 -39.4062271,-7.3930087,809.86 -39.4064407,-7.3931894,817.16 -39.4066849,-7.3933883,823.34 -39.4069633,-7.3935595,828.88 -39.4072456,-7.3937731,837.17 -39.4075165,-7.3940244,838.47 -39.4077454,-7.3941703,839.31 -39.4080276,-7.3943753,845.70 -39.4081764,-7.3946114,848.59 -39.4084015,-7.3948197,851.72 -39.4086113,-7.3950243,848.81 -39.4088516,-7.3952065,843.94 -39.4090996,-7.3953948,838.20 -39.4093285,-7.3955665,834.16 -39.4097710,-7.3957047,843.52 -39.4100380,-7.3959527,843.38 -39.4103050,-7.3961616,842.91 -39.4105568,-7.3962660,845.73 -39.4108887,-7.3964505,852.16 -39.4111290,-7.3966513,854.45 -39.4113884,-7.3968687,859.09 -39.4116478,-7.3970757,863.89 -39.4119034,-7.3972278,870.34 -39.4121933,-7.3974972,874.75 -39.4124641,-7.3977437,877.66 -39.4127693,-7.3980083,878.94 -39.4131012,-7.3982315,882.27 -39.4133644,-7.3984647,886.16 -39.4136200,-7.3986897,886.55 -39.4138489,-7.3988857,886.86 -39.4141045,-7.3990760,886.00 -39.4143791,-7.3993211,887.38 -39.4146576,-7.3995337,888.48 -39.4149704,-7.3997364,890.77 -39.4152069,-7.3999491,889.63 -39.4154549,-7.4001966,892.13 -39.4157104,-7.4003897,889.08 -39.4159508,-7.4005690,886.27 -39.4162025,-7.4007735,882.70 -39.4164810,-7.4009733,883.88 -39.4167252,-7.4011335,883.39 -39.4169807,-7.4013510,885.80 -39.4172821,-7.4015851,887.06 -39.4176521,-7.4018507,888.67 -39.4179420,-7.4020905,889.03 -39.4182091,-7.4022732,886.53 -39.4185219,-7.4025383,888.06 -39.4187317,-7.4029589,891.81 -39.4190674,-7.4032135,891.27 -39.4194260,-7.4034657,895.20 -39.4196625,-7.4036813,896.11 -39.4198952,-7.4038367,893.11 -39.4201279,-7.4040489,891.39 -39.4204063,-7.4042668,893.36 -39.4206505,-7.4045358,893.11 -39.4209480,-7.4047422,893.41 -39.4212341,-7.4050016,895.19 -39.4215355,-7.4052453,897.38 -39.4217987,-7.4054379,898.78 -39.4219894,-7.4055882,896.09 -39.4220123,-7.4056325,897.86 -39.4220314,-7.4056530,902.89 -39.4220314,-7.4056540,903.02 -39.4220352,-7.4056559,903.06 -39.4220390,-7.4056587,903.13 -39.4220428,-7.4056616,903.16 -39.4220467,-7.4056625,903.17 -39.4220963,-7.4056888,904.61 -39.4221115,-7.4056916,905.66 -39.4222565,-7.4058347,904.55 -39.4224586,-7.4059587,900.56 -39.4226685,-7.4061694,899.22 -39.4229736,-7.4063606,895.19 -39.4232178,-7.4065690,895.53 -39.4234543,-7.4067616,896.70 -39.4237442,-7.4070034,895.53 -39.4240112,-7.4072423,892.95 -39.4242744,-7.4074903,893.80 -39.4245834,-7.4077430,896.70 -39.4248962,-7.4079723,899.06 -39.4251709,-7.4082232,899.95 -39.4254646,-7.4084687,897.84 -39.4257545,-7.4086971,896.77 -39.4259529,-7.4089236,895.42 -39.4262123,-7.4091082,893.86 -39.4264793,-7.4093323,894.48 -39.4267120,-7.4095249,892.31 -39.4269295,-7.4096980,894.36 -39.4270554,-7.4097981,892.98 -39.4270744,-7.4098272,894.00 -39.4271011,-7.4098105,894.00 -39.4271049,-7.4098139,894.03 -39.4272537,-7.4097843,894.19 -39.4275055,-7.4098096,894.06 -39.4278297,-7.4097185,892.56 -39.4281311,-7.4096098,889.50 -39.4283371,-7.4093599,888.41 -39.4286118,-7.4091992,890.22 -39.4287109,-7.4090505,890.08 -39.4285622,-7.4089780,895.53 -39.4284134,-7.4089870,901.84 -39.4283714,-7.4090004,901.69 -39.4283791,-7.4089894,901.69 -39.4283791,-7.4089975,901.80 -39.4283714,-7.4089999,901.91 -39.4283791,-7.4089942,901.95 -39.4284019,-7.4089775,901.97 -39.4284058,-7.4089732,902.00 </coordinates>
</LineString>
</MultiGeometry>
</Placemark>
<Folder>
<name>waypoints</name>
<Placemark>
<name>
Wed Feb 19 21:48:11 2014 S=0.77 Km/hr
</name>
<styleUrl>
#styleMap_TLP_Start
</styleUrl>
<Point>
<coordinates>
-39.4053764,-7.3759851,922.78
</coordinates>
</Point>
</Placemark>
<Placemark>
<name>
Wed Feb 19 21:48:21 2014 S=2.44 Km/hr
</name>
<styleUrl>
#styleMap_TLP_Normal
</styleUrl>
<Point>
<coordinates>
-39.4053383,-7.3760047,931.95
</coordinates>
</Point>
</Placemark>
<Placemark>
<name>
Wed Feb 19 21:48:31 2014 S=1.75 Km/hr
</name>
<styleUrl>
#styleMap_TLP_Normal
</styleUrl>
<Point>
<coordinates>
-39.4053841,-7.3760672,934.41
</coordinates>
</Point>
</Placemark>
<Placemark>
<name>
Wed Feb 19 21:48:41 2014 S=2.44 Km/hr
</name>
<styleUrl>
#styleMap_TLP_Normal
</styleUrl>
<Point>
<coordinates>
-39.4054413,-7.3761344,937.30
</coordinates>
</Point>
</Placemark>
<Placemark>
<name>
Wed Feb 19 21:48:51 2014 S=1.86 Km/hr
</name>
<styleUrl>
#styleMap_TLP_Normal
</styleUrl>
<Point>
<coordinates>
-39.4054947,-7.3761840,939.41
</coordinates>
</Point>
</Placemark>
<Placemark>
<name>
Wed Feb 19 21:49:01 2014 S=0.53 Km/hr
</name>
<styleUrl>
#styleMap_TLP_Normal
</styleUrl>
<Point>
<coordinates>
-39.4055405,-7.3762121,942.88
</coordinates>
</Point>
</Placemark>
<Placemark>
<name>
Wed Feb 19 21:49:11 2014 S=0.97 Km/hr
</name>
<styleUrl>
#styleMap_TLP_Normal
</styleUrl>
<Point>
<coordinates>
-39.4055748,-7.3762074,944.13
</coordinates>
</Point>
</Placemark>
<Placemark>
<name>
Wed Feb 19 21:49:21 2014 S=0.19 Km/hr
</name>
<styleUrl>
#styleMap_TLP_Normal
</styleUrl>
<Point>
<coordinates>
-39.4056168,-7.3762546,944.97
</coordinates>
</Point>
</Placemark>
<Placemark>
<name>
Wed Feb 19 21:49:31 2014 S=0.29 Km/hr
</name>
<styleUrl>
#styleMap_TLP_Normal
</styleUrl>
<Point>
<coordinates>
-39.4055290,-7.3762445,949.63
</coordinates>
</Point>
</Placemark>
<Placemark>
<name>
Wed Feb 19 21:49:41 2014 S=0.46 Km/hr
</name>
<styleUrl>
#styleMap_TLP_Normal
</styleUrl>
<Point>
<coordinates>
-39.4055405,-7.3762360,949.78
</coordinates>
</Point>
</Placemark>
<Placemark>
<name>
Wed Feb 19 21:49:51 2014 S=0.83 Km/hr
</name>
<styleUrl>
#styleMap_TLP_Normal
</styleUrl>
<Point>
<coordinates>
-39.4055710,-7.3762422,949.81
</coordinates>
</Point>
</Placemark>
<Placemark>
<name>
Wed Feb 19 21:50:01 2014 S=0.10 Km/hr
</name>
<styleUrl>
#styleMap_TLP_Normal
</styleUrl>
<Point>
<coordinates>
-39.4055786,-7.3762536,950.52
</coordinates>
</Point>
</Placemark>
<Placemark>
<name>
Wed Feb 19 21:50:11 2014 S=1.35 Km/hr
</name>
<styleUrl>
#styleMap_TLP_Normal
</styleUrl>
<Point>
<coordinates>
-39.4055862,-7.3762465,950.09
</coordinates>
</Point>
</Placemark>
<Placemark>
<name>
Wed Feb 19 21:50:21 2014 S=0.75 Km/hr
</name>
<styleUrl>
#styleMap_TLP_Normal
</styleUrl>
<Point>
<coordinates>
-39.4055672,-7.3762336,949.88
</coordinates>
</Point>
</Placemark>
<Placemark>
<name>
Wed Feb 19 21:50:31 2014 S=0.66 Km/hr
</name>
<styleUrl>
#styleMap_TLP_Normal
</styleUrl>
<Point>
<coordinates>
-39.4055595,-7.3762307,949.83
</coordinates>
</Point>
</Placemark>
<Placemark>
<name>
Wed Feb 19 21:50:41 2014 S=0.33 Km/hr
</name>
<styleUrl>
#styleMap_TLP_Normal
</styleUrl>
<Point>
<coordinates>
-39.4055595,-7.3762307,949.86
</coordinates>
</Point>
</Placemark>
<Placemark>
<name>
Wed Feb 19 21:50:51 2014 S=0.55 Km/hr
</name>
<styleUrl>
#styleMap_TLP_Normal
</styleUrl>
<Point>
<coordinates>
-39.4055634,-7.3762302,949.89
</coordinates>
</Point>
</Placemark>
<Placemark>
<name>
Wed Feb 19 21:51:01 2014 S=0.58 Km/hr
</name>
<styleUrl>
#styleMap_TLP_Normal
</styleUrl>
<Point>
<coordinates>
-39.4055634,-7.3762422,949.84
</coordinates>
</Point>
</Placemark>
<Placemark>
<name>
Wed Feb 19 21:51:11 2014 S=1.11 Km/hr
</name>
<styleUrl>
#styleMap_TLP_Normal
</styleUrl>
<Point>
<coordinates>
-39.4055710,-7.3762431,949.80
</coordinates>
</Point>
</Placemark>
<Placemark>
<name>
Wed Feb 19 21:51:21 2014 S=0.74 Km/hr
</name>
<styleUrl>
#styleMap_TLP_Normal
</styleUrl>
<Point>
<coordinates>
-39.4055862,-7.3762612,951.28
</coordinates>
</Point>
</Placemark>
<Placemark>
<name>
Wed Feb 19 21:51:31 2014 S=0.08 Km/hr
</name>
<styleUrl>
#styleMap_TLP_Normal
</styleUrl>
<Point>
<coordinates>
-39.4055939,-7.3762679,951.44
</coordinates>
</Point>
</Placemark>
<Placemark>
<name>
Wed Feb 19 21:51:41 2014 S=1.27 Km/hr
</name>
<styleUrl>
#styleMap_TLP_Normal
</styleUrl>
<Point>
<coordinates>
-39.4055901,-7.3762650,951.41
</coordinates>
</Point>
</Placemark>
<Placemark>
<name>
Wed Feb 19 21:51:51 2014 S=1.00 Km/hr
</name>
<styleUrl>
#styleMap_TLP_Normal
</styleUrl>
<Point>
<coordinates>
-39.4055862,-7.3762641,951.50
</coordinates>
</Point>
</Placemark>
<Placemark>
<name>
Wed Feb 19 21:52:01 2014 S=0.64 Km/hr
</name>
<styleUrl>
#styleMap_TLP_Normal
</styleUrl>
<Point>
<coordinates>
-39.4055672,-7.3762741,951.81
</coordinates>
</Point>
</Placemark>
<Placemark>
<name>
Wed Feb 19 21:52:11 2014 S=0.43 Km/hr
</name>
<styleUrl>
#styleMap_TLP_Normal
</styleUrl>
<Point>
<coordinates>
-39.4055710,-7.3762784,951.25
</coordinates>
</Point>
</Placemark>
<Placemark>
<name>
Wed Feb 19 21:52:21 2014 S=0.40 Km/hr
</name>
<styleUrl>
#styleMap_TLP_Normal
</styleUrl>
<Point>
<coordinates>
-39.4055710,-7.3762856,951.33
</coordinates>
</Point>
</Placemark>
<Placemark>
<name>
Wed Feb 19 21:52:31 2014 S=0.32 Km/hr
</name>
<styleUrl>
#styleMap_TLP_Normal
</styleUrl>
<Point>
<coordinates>
-39.4055672,-7.3762860,951.27
</coordinates>
</Point>
</Placemark>
<Placemark>
<name>
Wed Feb 19 21:52:41 2014 S=1.24 Km/hr
</name>
<styleUrl>
#styleMap_TLP_Normal
</styleUrl>
<Point>
<coordinates>
-39.4055634,-7.3762798,951.20
</coordinates>
</Point>
</Placemark>
<Placemark>
<name>
Wed Feb 19 21:52:51 2014 S=0.53 Km/hr
</name>
<styleUrl>
#styleMap_TLP_Normal
</styleUrl>
<Point>
<coordinates>
-39.4055634,-7.3762465,950.84
</coordinates>
</Point>
</Placemark>
<Placemark>
<name>
Wed Feb 19 21:53:01 2014 S=0.26 Km/hr
</name>
<styleUrl>
#styleMap_TLP_Normal
</styleUrl>
<Point>
<coordinates>
-39.4055672,-7.3762379,950.67
</coordinates>
</Point>
</Placemark>
<Placemark>
<name>
Wed Feb 19 21:53:11 2014 S=0.44 Km/hr
</name>
<styleUrl>
#styleMap_TLP_Normal
</styleUrl>
<Point>
<coordinates>
-39.4055786,-7.3762436,950.56
</coordinates>
</Point>
</Placemark>
<Placemark>
<name>
Wed Feb 19 21:53:21 2014 S=0.14 Km/hr
</name>
<styleUrl>
#styleMap_TLP_Normal
</styleUrl>
<Point>
<coordinates>
-39.4055824,-7.3762512,950.47
</coordinates>
</Point>
</Placemark>
<Placemark>
<name>
Wed Feb 19 21:53:31 2014 S=0.27 Km/hr
</name>
<styleUrl>
#styleMap_TLP_Normal
</styleUrl>
<Point>
<coordinates>
-39.4055862,-7.3762536,949.94
</coordinates>
</Point>
</Placemark>
<Placemark>
<name>
Wed Feb 19 21:53:41 2014 S=0.53 Km/hr
</name>
<styleUrl>
#styleMap_TLP_Normal
</styleUrl>
<Point>
<coordinates>
-39.4055939,-7.3762503,949.47
</coordinates>
</Point>
</Placemark>
<Placemark>
<name>
Wed Feb 19 21:53:51 2014 S=0.11 Km/hr
</name>
<styleUrl>
#styleMap_TLP_Normal
</styleUrl>
<Point>
<coordinates>
-39.4056053,-7.3762498,949.17
</coordinates>
</Point>
</Placemark>
<Placemark>
<name>
Wed Feb 19 21:54:01 2014 S=0.24 Km/hr
</name>
<styleUrl>
#styleMap_TLP_Normal
</styleUrl>
<Point>
<coordinates>
-39.4056091,-7.3762488,948.86
</coordinates>
</Point>
</Placemark>
<Placemark>
<name>
Wed Feb 19 21:54:11 2014 S=0.37 Km/hr
</name>
<styleUrl>
#styleMap_TLP_Normal
</styleUrl>
<Point>
<coordinates>
-39.4056129,-7.3762469,948.45
</coordinates>
</Point>
</Placemark>
<Placemark>
<name>
Wed Feb 19 21:54:21 2014 S=0.47 Km/hr
</name>
<styleUrl>
#styleMap_TLP_Normal
</styleUrl>
<Point>
<coordinates>
-39.4056244,-7.3762431,947.92
</coordinates>
</Point>
</Placemark>
<Placemark>
<name>
Wed Feb 19 21:54:31 2014 S=0.55 Km/hr
</name>
<styleUrl>
#styleMap_TLP_Normal
</styleUrl>
<Point>
<coordinates>
-39.4056320,-7.3762364,946.97
</coordinates>
</Point>
</Placemark>
<Placemark>
<name>
Wed Feb 19 21:54:41 2014 S=0.26 Km/hr
</name>
<styleUrl>
#styleMap_TLP_Normal
</styleUrl>
<Point>
<coordinates>
-39.4056358,-7.3762321,945.83
</coordinates>
</Point>
</Placemark>
<Placemark>
<name>
Wed Feb 19 21:54:51 2014 S=0.91 Km/hr
</name>
<styleUrl>
#styleMap_TLP_Normal
</styleUrl>
<Point>
<coordinates>
-39.4056282,-7.3762336,944.20
</coordinates>
</Point>
</Placemark>
<Placemark>
<name>
Wed Feb 19 21:55:01 2014 S=8.89 Km/hr
</name>
<styleUrl>
#styleMap_TLP_Normal
</styleUrl>
<Point>
<coordinates>
-39.4056625,-7.3763390,941.84
</coordinates>
</Point>
</Placemark>
<Placemark>
<name>
Wed Feb 19 21:55:11 2014 S=5.31 Km/hr
</name>
<styleUrl>
#styleMap_TLP_Normal
</styleUrl>
<Point>
<coordinates>
-39.4057121,-7.3764958,938.73
</coordinates>
</Point>
</Placemark>
<Placemark>
<name>
Wed Feb 19 21:55:21 2014 S=4.86 Km/hr
</name>
<styleUrl>
#styleMap_TLP_Normal
</styleUrl>
<Point>
<coordinates>
-39.4057503,-7.3766284,934.95
</coordinates>
</Point>
</Placemark>
<Placemark>
<name>
Wed Feb 19 21:55:31 2014 S=2.85 Km/hr
</name>
<styleUrl>
#styleMap_TLP_Normal
</styleUrl>
<Point>
<coordinates>
-39.4057121,-7.3767476,931.25
</coordinates>
</Point>
</Placemark>
<Placemark>
<name>
Wed Feb 19 21:55:41 2014 S=1.48 Km/hr
</name>
<styleUrl>
#styleMap_TLP_Normal
</styleUrl>
<Point>
<coordinates>
-39.4056664,-7.3769760,933.53
</coordinates>
</Point>
</Placemark>
<Placemark>
<name>
Wed Feb 19 21:55:51 2014 S=2.08 Km/hr
</name>
<styleUrl>
#styleMap_TLP_Normal
</styleUrl>
<Point>
<coordinates>
-39.4057121,-7.3771367,934.17
</coordinates>
</Point>
</Placemark>
<Placemark>
<name>
Wed Feb 19 21:56:01 2014 S=4.19 Km/hr
</name>
<styleUrl>
#styleMap_TLP_Normal
</styleUrl>
<Point>
<coordinates>
-39.4057465,-7.3772659,933.16
</coordinates>
</Point>
</Placemark>
<Placemark>
<name>
Wed Feb 19 21:56:11 2014 S=5.33 Km/hr
</name>
<styleUrl>
#styleMap_TLP_Normal
</styleUrl>
<Point>
<coordinates>
-39.4057999,-7.3773899,931.92
</coordinates>
</Point>
</Placemark>
<Placemark>
<name>
Wed Feb 19 21:56:21 2014 S=5.07 Km/hr
</name>
<styleUrl>
#styleMap_TLP_Normal
</styleUrl>
<Point>
<coordinates>
-39.4058685,-7.3775349,929.28
</coordinates>
</Point>
</Placemark>
<Placemark>
<name>
Wed Feb 19 21:56:31 2014 S=5.45 Km/hr
</name>
<styleUrl>
#styleMap_TLP_Normal
</styleUrl>
<Point>
<coordinates>
-39.4059830,-7.3776283,924.75
</coordinates>
</Point>
</Placemark>
<Placemark>
<name>
Wed Feb 19 21:56:41 2014 S=7.09 Km/hr
</name>
<styleUrl>
#styleMap_TLP_Normal
</styleUrl>
<Point>
<coordinates>
-39.4061699,-7.3777337,919.88
</coordinates>
</Point>
</Placemark>
<Placemark>
<name>
Wed Feb 19 21:56:51 2014 S=8.43 Km/hr
</name>
<styleUrl>
#styleMap_TLP_Normal
</styleUrl>
<Point>
<coordinates>
-39.4063568,-7.3779302,913.34
</coordinates>
</Point>
</Placemark>
<Placemark>
<name>
Wed Feb 19 21:57:01 2014 S=4.98 Km/hr
</name>
<styleUrl>
#styleMap_TLP_Normal
</styleUrl>
<Point>
<coordinates>
-39.4064751,-7.3781805,908.63
</coordinates>
</Point>
</Placemark>
<Placemark>
<name>
Wed Feb 19 21:57:11 2014 S=6.13 Km/hr
</name>
<styleUrl>
#styleMap_TLP_Normal
</styleUrl>
<Point>
<coordinates>
-39.4066162,-7.3783717,903.56
</coordinates>
</Point>
</Placemark>
<Placemark>
<name>
Wed Feb 19 21:57:21 2014 S=4.97 Km/hr
</name>
<styleUrl>
#styleMap_TLP_Normal
</styleUrl>
<Point>
<coordinates>
-39.4067345,-7.3787780,901.16
</coordinates>
</Point>
</Placemark>
<Placemark>
<name>
Wed Feb 19 21:57:31 2014 S=4.94 Km/hr
</name>
<styleUrl>
#styleMap_TLP_Normal
</styleUrl>
<Point>
<coordinates>
-39.4068832,-7.3790579,897.73
</coordinates>
</Point>
</Placemark>
<Placemark>
<name>
Wed Feb 19 21:57:41 2014 S=4.42 Km/hr
</name>
<styleUrl>
#styleMap_TLP_Normal
</styleUrl>
<Point>
<coordinates>
-39.4068298,-7.3791924,896.66
</coordinates>
</Point>
</Placemark>
<Placemark>
<name>
Wed Feb 19 21:57:51 2014 S=4.76 Km/hr
</name>
<styleUrl>
#styleMap_TLP_Normal
</styleUrl>
<Point>
<coordinates>
-39.4066925,-7.3792696,896.52
</coordinates>
</Point>
</Placemark>
<Placemark>
<name>
Wed Feb 19 21:58:01 2014 S=4.35 Km/hr
</name>
<styleUrl>
#styleMap_TLP_Normal
</styleUrl>
<Point>
<coordinates>
-39.4065781,-7.3794756,896.48
</coordinates>
</Point>
</Placemark>
<Placemark>
<name>
Wed Feb 19 21:58:11 2014 S=2.67 Km/hr
</name>
<styleUrl>
#styleMap_TLP_Normal
</styleUrl>
<Point>
<coordinates>
-39.4064560,-7.3796144,893.61
</coordinates>
</Point>
</Placemark>
<Placemark>
<name>
Wed Feb 19 21:58:21 2014 S=6.68 Km/hr
</name>
<styleUrl>
#styleMap_TLP_Normal
</styleUrl>
<Point>
<coordinates>
-39.4063835,-7.3797975,892.02
</coordinates>
</Point>
</Placemark>
<Placemark>
<name>
Wed Feb 19 21:58:31 2014 S=7.83 Km/hr
</name>
<styleUrl>
#styleMap_TLP_Normal
</styleUrl>
<Point>
<coordinates>
-39.4063263,-7.3801022,891.44
</coordinates>
</Point>
</Placemark>
<Placemark>
<name>
Wed Feb 19 21:58:41 2014 S=10.31 Km/hr
</name>
<styleUrl>
#styleMap_TLP_Normal
</styleUrl>
<Point>
<coordinates>
-39.4060059,-7.3805509,884.67
</coordinates>
</Point>
</Placemark>
<Placemark>
<name>
Wed Feb 19 21:58:51 2014 S=9.44 Km/hr
</name>
<styleUrl>
#styleMap_TLP_Normal
</styleUrl>
<Point>
<coordinates>
-39.4058647,-7.3809409,885.56
</coordinates>
</Point>
</Placemark>
<Placemark>
<name>
Wed Feb 19 21:59:01 2014 S=8.69 Km/hr
</name>
<styleUrl>
#styleMap_TLP_Normal
</styleUrl>
<Point>
<coordinates>
-39.4057274,-7.3811588,885.78
</coordinates>
</Point>
</Placemark>
<Placemark>
<name>
Wed Feb 19 21:59:11 2014 S=7.67 Km/hr
</name>
<styleUrl>
#styleMap_TLP_Normal
</styleUrl>
<Point>
<coordinates>
-39.4055634,-7.3813467,882.97
</coordinates>
</Point>
</Placemark>
<Placemark>
<name>
Wed Feb 19 21:59:21 2014 S=8.34 Km/hr
</name>
<styleUrl>
#styleMap_TLP_Normal
</styleUrl>
<Point>
<coordinates>
-39.4053535,-7.3815632,877.16
</coordinates>
</Point>
</Placemark>
<Placemark>
<name>
Wed Feb 19 21:59:31 2014 S=3.48 Km/hr
</name>
<styleUrl>
#styleMap_TLP_Normal
</styleUrl>
<Point>
<coordinates>
-39.4051857,-7.3817406,871.91
</coordinates>
</Point>
</Placemark>
<Placemark>
<name>
Wed Feb 19 21:59:41 2014 S=5.05 Km/hr
</name>
<styleUrl>
#styleMap_TLP_Normal
</styleUrl>
<Point>
<coordinates>
-39.4050941,-7.3817706,865.23
</coordinates>
</Point>
</Placemark>
<Placemark>
<name>
Wed Feb 19 21:59:51 2014 S=3.96 Km/hr
</name>
<styleUrl>
#styleMap_TLP_Normal
</styleUrl>
<Point>
<coordinates>
-39.4049301,-7.3818588,857.31
</coordinates>
</Point>
</Placemark>
<Placemark>
<name>
Wed Feb 19 22:00:01 2014 S=3.98 Km/hr
</name>
<styleUrl>
#styleMap_TLP_Normal
</styleUrl>
<Point>
<coordinates>
-39.4048347,-7.3818274,850.00
</coordinates>
</Point>
</Placemark>
<Placemark>
<name>
Wed Feb 19 22:00:11 2014 S=2.89 Km/hr
</name>
<styleUrl>
#styleMap_TLP_Normal
</styleUrl>
<Point>
<coordinates>
-39.4047508,-7.3817554,842.48
</coordinates>
</Point>
</Placemark>
<Placemark>
<name>
Wed Feb 19 22:00:21 2014 S=4.50 Km/hr
</name>
<styleUrl>
#styleMap_TLP_Normal
</styleUrl>
<Point>
<coordinates>
-39.4046593,-7.3817086,835.39
</coordinates>
</Point>
</Placemark>
<Placemark>
<name>
Wed Feb 19 22:00:31 2014 S=5.44 Km/hr
</name>
<styleUrl>
#styleMap_TLP_Normal
</styleUrl>
<Point>
<coordinates>
-39.4045715,-7.3816566,828.36
</coordinates>
</Point>
</Placemark>
<Placemark>
<name>
Wed Feb 19 22:00:41 2014 S=4.91 Km/hr
</name>
<styleUrl>
#styleMap_TLP_Normal
</styleUrl>
<Point>
<coordinates>
-39.4044762,-7.3816109,822.52
</coordinates>
</Point>
</Placemark>
<Placemark>
<name>
Wed Feb 19 22:00:51 2014 S=5.97 Km/hr
</name>
<styleUrl>
#styleMap_TLP_Normal
</styleUrl>
<Point>
<coordinates>
-39.4042206,-7.3819475,814.11
</coordinates>
</Point>
</Placemark>
<Placemark>
<name>
Wed Feb 19 22:01:01 2014 S=7.50 Km/hr
</name>
<styleUrl>
#styleMap_TLP_Normal
</styleUrl>
<Point>
<coordinates>
-39.4031639,-7.3827429,825.63
</coordinates>
</Point>
</Placemark>
<Placemark>
<name>
Wed Feb 19 22:01:11 2014 S=5.86 Km/hr
</name>
<styleUrl>
#styleMap_TLP_Normal
</styleUrl>
<Point>
<coordinates>
-39.4029999,-7.3827262,816.89
</coordinates>
</Point>
</Placemark>
<Placemark>
<name>
Wed Feb 19 22:01:21 2014 S=4.40 Km/hr
</name>
<styleUrl>
#styleMap_TLP_Normal
</styleUrl>
<Point>
<coordinates>
-39.4028130,-7.3827300,808.47
</coordinates>
</Point>
</Placemark>
<Placemark>
<name>
Wed Feb 19 22:01:31 2014 S=5.06 Km/hr
</name>
<styleUrl>
#styleMap_TLP_Normal
</styleUrl>
<Point>
<coordinates>
-39.4026146,-7.3827467,799.56
</coordinates>
</Point>
</Placemark>
<Placemark>
<name>
Wed Feb 19 22:01:41 2014 S=6.49 Km/hr
</name>
<styleUrl>
#styleMap_TLP_Normal
</styleUrl>
<Point>
<coordinates>
-39.4022751,-7.3829517,787.84
</coordinates>
</Point>
</Placemark>
<Placemark>
<name>
Wed Feb 19 22:01:51 2014 S=3.84 Km/hr
</name>
<styleUrl>
#styleMap_TLP_Normal
</styleUrl>
<Point>
<coordinates>
-39.4020309,-7.3830423,777.28
</coordinates>
</Point>
</Placemark>
<Placemark>
<name>
Wed Feb 19 22:02:01 2014 S=5.24 Km/hr
</name>
<styleUrl>
#styleMap_TLP_Normal
</styleUrl>
<Point>
<coordinates>
-39.4018784,-7.3830853,766.91
</coordinates>
</Point>
</Placemark>
<Placemark>
<name>
Wed Feb 19 22:02:11 2014 S=6.99 Km/hr
</name>
<styleUrl>
#styleMap_TLP_Normal
</styleUrl>
<Point>
<coordinates>
-39.4017639,-7.3831768,755.83
</coordinates>
</Point>
</Placemark>
<Placemark>
<name>
Wed Feb 19 22:02:21 2014 S=5.52 Km/hr
</name>
<styleUrl>
#styleMap_TLP_Normal
</styleUrl>
<Point>
<coordinates>
-39.4015999,-7.3833451,746.61
</coordinates>
</Point>
</Placemark>
<Placemark>
<name>
Wed Feb 19 22:02:31 2014 S=3.85 Km/hr
</name>
<styleUrl>
#styleMap_TLP_Normal
</styleUrl>
<Point>
<coordinates>
-39.4014854,-7.3834753,739.72
</coordinates>
</Point>
</Placemark>
<Placemark>
<name>
Wed Feb 19 22:02:41 2014 S=6.31 Km/hr
</name>
<styleUrl>
#styleMap_TLP_Normal
</styleUrl>
<Point>
<coordinates>
-39.4013443,-7.3836055,734.00
</coordinates>
</Point>
</Placemark>
<Placemark>
<name>
Wed Feb 19 22:02:51 2014 S=4.12 Km/hr
</name>
<styleUrl>
#styleMap_TLP_Normal
</styleUrl>
<Point>
<coordinates>
-39.4011269,-7.3838086,733.64
</coordinates>
</Point>
</Placemark>
<Placemark>
<name>
Wed Feb 19 22:03:01 2014 S=5.63 Km/hr
</name>
<styleUrl>
#styleMap_TLP_Normal
</styleUrl>
<Point>
<coordinates>
-39.4010010,-7.3839436,726.39
</coordinates>
</Point>
</Placemark>
<Placemark>
<name>
Wed Feb 19 22:03:11 2014 S=8.87 Km/hr
</name>
<styleUrl>
#styleMap_TLP_Normal
</styleUrl>
<Point>
<coordinates>
-39.4007988,-7.3841443,722.55
</coordinates>
</Point>
</Placemark>
<Placemark>
<name>
Wed Feb 19 22:03:21 2014 S=5.43 Km/hr
</name>
<styleUrl>
#styleMap_TLP_Normal
</styleUrl>
<Point>
<coordinates>
-39.4006500,-7.3843164,715.92
</coordinates>
</Point>
</Placemark>
<Placemark>
<name>
Wed Feb 19 22:03:31 2014 S=8.61 Km/hr
</name>
<styleUrl>
#styleMap_TLP_Normal
</styleUrl>
<Point>
<coordinates>
-39.4004784,-7.3844843,708.17
</coordinates>
</Point>
</Placemark>
<Placemark>
<name>
Wed Feb 19 22:03:41 2014 S=8.36 Km/hr
</name>
<styleUrl>
#styleMap_TLP_Normal
</styleUrl>
<Point>
<coordinates>
-39.4002991,-7.3846974,700.19
</coordinates>
</Point>
</Placemark>
<Placemark>
<name>
Wed Feb 19 22:03:51 2014 S=5.07 Km/hr
</name>
<styleUrl>
#styleMap_TLP_Normal
</styleUrl>
<Point>
<coordinates>
-39.4001160,-7.3847904,691.09
</coordinates>
</Point>
</Placemark>
<Placemark>
<name>
Wed Feb 19 22:04:01 2014 S=5.33 Km/hr
</name>
<styleUrl>
#styleMap_TLP_Normal
</styleUrl>
<Point>
<coordinates>
-39.3999329,-7.3849039,681.72
</coordinates>
</Point>
</Placemark>
<Placemark>
<name>
Wed Feb 19 22:04:11 2014 S=6.74 Km/hr
</name>
<styleUrl>
#styleMap_TLP_Normal
</styleUrl>
<Point>
<coordinates>
-39.3999939,-7.3849931,673.61
</coordinates>
</Point>
</Placemark>
<Placemark>
<name>
Wed Feb 19 22:04:21 2014 S=7.65 Km/hr
</name>
<styleUrl>
#styleMap_TLP_Normal
</styleUrl>
<Point>
<coordinates>
-39.4001389,-7.3851132,666.48
</coordinates>
</Point>
</Placemark>
<Placemark>
<name>
Wed Feb 19 22:04:31 2014 S=5.52 Km/hr
</name>
<styleUrl>
#styleMap_TLP_Normal
</styleUrl>
<Point>
<coordinates>
-39.4002724,-7.3852215,660.78
</coordinates>
</Point>
</Placemark>
<Placemark>
<name>
Wed Feb 19 22:04:41 2014 S=3.95 Km/hr
</name>
<styleUrl>
#styleMap_TLP_Normal
</styleUrl>
<Point>
<coordinates>
-39.4004288,-7.3853250,654.84
</coordinates>
</Point>
</Placemark>
<Placemark>
<name>
Wed Feb 19 22:04:51 2014 S=6.52 Km/hr
</name>
<styleUrl>
#styleMap_TLP_Normal
</styleUrl>
<Point>
<coordinates>
-39.4006081,-7.3854275,649.25
</coordinates>
</Point>
</Placemark>
<Placemark>
<name>
Wed Feb 19 22:05:01 2014 S=7.36 Km/hr
</name>
<styleUrl>
#styleMap_TLP_Normal
</styleUrl>
<Point>
<coordinates>
-39.4008102,-7.3855467,646.13
</coordinates>
</Point>
</Placemark>
<Placemark>
<name>
Wed Feb 19 22:05:11 2014 S=6.35 Km/hr
</name>
<styleUrl>
#styleMap_TLP_Normal
</styleUrl>
<Point>
<coordinates>
-39.4004364,-7.3854394,656.14
</coordinates>
</Point>
</Placemark>
<Placemark>
<name>
Wed Feb 19 22:05:21 2014 S=9.08 Km/hr
</name>
<styleUrl>
#styleMap_TLP_Normal
</styleUrl>
<Point>
<coordinates>
-39.4006386,-7.3854966,652.47
</coordinates>
</Point>
</Placemark>
<Placemark>
<name>
Wed Feb 19 22:05:31 2014 S=8.76 Km/hr
</name>
<styleUrl>
#styleMap_TLP_Normal
</styleUrl>
<Point>
<coordinates>
-39.4006920,-7.3855824,656.58
</coordinates>
</Point>
</Placemark>
<Placemark>
<name>
Wed Feb 19 22:05:41 2014 S=7.31 Km/hr
</name>
<styleUrl>
#styleMap_TLP_Normal
</styleUrl>
<Point>
<coordinates>
-39.4007072,-7.3855743,656.53
</coordinates>
</Point>
</Placemark>
<Placemark>
<name>
Wed Feb 19 22:05:51 2014 S=8.50 Km/hr
</name>
<styleUrl>
#styleMap_TLP_Normal
</styleUrl>
<Point>
<coordinates>
-39.4008675,-7.3856831,655.64
</coordinates>
</Point>
</Placemark>
<Placemark>
<name>
Wed Feb 19 22:06:01 2014 S=6.86 Km/hr
</name>
<styleUrl>
#styleMap_TLP_Normal
</styleUrl>
<Point>
<coordinates>
-39.4010544,-7.3858485,657.27
</coordinates>
</Point>
</Placemark>
<Placemark>
<name>
Wed Feb 19 22:06:11 2014 S=8.87 Km/hr
</name>
<styleUrl>
#styleMap_TLP_Normal
</styleUrl>
<Point>
<coordinates>
-39.4012527,-7.3860278,656.41
</coordinates>
</Point>
</Placemark>
<Placemark>
<name>
Wed Feb 19 22:06:21 2014 S=7.85 Km/hr
</name>
<styleUrl>
#styleMap_TLP_Normal
</styleUrl>
<Point>
<coordinates>
-39.4014511,-7.3861504,654.44
</coordinates>
</Point>
</Placemark>
<Placemark>
<name>
Wed Feb 19 22:06:31 2014 S=9.16 Km/hr
</name>
<styleUrl>
#styleMap_TLP_Normal
</styleUrl>
<Point>
<coordinates>
-39.4016991,-7.3864274,655.17
</coordinates>
</Point>
</Placemark>
<Placemark>
<name>
Wed Feb 19 22:06:41 2014 S=7.17 Km/hr
</name>
<styleUrl>
#styleMap_TLP_Normal
</styleUrl>
<Point>
<coordinates>
-39.4019547,-7.3866010,659.19
</coordinates>
</Point>
</Placemark>
<Placemark>
<name>
Wed Feb 19 22:06:51 2014 S=9.86 Km/hr
</name>
<styleUrl>
#styleMap_TLP_Normal
</styleUrl>
<Point>
<coordinates>
-39.4021721,-7.3867793,660.48
</coordinates>
</Point>
</Placemark>
<Placemark>
<name>
Wed Feb 19 22:07:01 2014 S=7.56 Km/hr
</name>
<styleUrl>
#styleMap_TLP_Normal
</styleUrl>
<Point>
<coordinates>
-39.4023857,-7.3869305,661.33
</coordinates>
</Point>
</Placemark>
<Placemark>
<name>
Wed Feb 19 22:07:11 2014 S=8.57 Km/hr
</name>
<styleUrl>
#styleMap_TLP_Normal
</styleUrl>
<Point>
<coordinates>
-39.4026604,-7.3871908,662.83
</coordinates>
</Point>
</Placemark>
<Placemark>
<name>
Wed Feb 19 22:07:21 2014 S=6.52 Km/hr
</name>
<styleUrl>
#styleMap_TLP_Normal
</styleUrl>
<Point>
<coordinates>
-39.4029007,-7.3875442,667.11
</coordinates>
</Point>
</Placemark>
<Placemark>
<name>
Wed Feb 19 22:07:31 2014 S=8.40 Km/hr
</name>
<styleUrl>
#styleMap_TLP_Normal
</styleUrl>
<Point>
<coordinates>
-39.4030838,-7.3877025,667.16
</coordinates>
</Point>
</Placemark>
<Placemark>
<name>
Wed Feb 19 22:07:41 2014 S=9.58 Km/hr
</name>
<styleUrl>
#styleMap_TLP_Normal
</styleUrl>
<Point>
<coordinates>
-39.4034042,-7.3878326,666.45
</coordinates>
</Point>
</Placemark>
<Placemark>
<name>
Wed Feb 19 22:07:51 2014 S=8.48 Km/hr
</name>
<styleUrl>
#styleMap_TLP_Normal
</styleUrl>
<Point>
<coordinates>
-39.4036598,-7.3880434,669.77
</coordinates>
</Point>
</Placemark>
<Placemark>
<name>
Wed Feb 19 22:08:01 2014 S=8.85 Km/hr
</name>
<styleUrl>
#styleMap_TLP_Normal
</styleUrl>
<Point>
<coordinates>
-39.4033966,-7.3882394,715.05
</coordinates>
</Point>
</Placemark>
<Placemark>
<name>
Wed Feb 19 22:08:11 2014 S=8.85 Km/hr
</name>
<styleUrl>
#styleMap_TLP_Normal
</styleUrl>
<Point>
<coordinates>
-39.4041595,-7.3887439,710.27
</coordinates>
</Point>
</Placemark>
<Placemark>
<name>
Wed Feb 19 22:08:21 2014 S=8.50 Km/hr
</name>
<styleUrl>
#styleMap_TLP_Normal
</styleUrl>
<Point>
<coordinates>
-39.4043694,-7.3889103,709.03
</coordinates>
</Point>
</Placemark>
<Placemark>
<name>
Wed Feb 19 22:08:31 2014 S=11.74 Km/hr
</name>
<styleUrl>
#styleMap_TLP_Normal
</styleUrl>
<Point>
<coordinates>
-39.4046440,-7.3891463,707.72
</coordinates>
</Point>
</Placemark>
<Placemark>
<name>
Wed Feb 19 22:08:41 2014 S=8.66 Km/hr
</name>
<styleUrl>
#styleMap_TLP_Normal
</styleUrl>
<Point>
<coordinates>
-39.4049034,-7.3894787,717.41
</coordinates>
</Point>
</Placemark>
<Placemark>
<name>
Wed Feb 19 22:08:51 2014 S=10.64 Km/hr
</name>
<styleUrl>
#styleMap_TLP_Normal
</styleUrl>
<Point>
<coordinates>
-39.4050636,-7.3902135,728.02
</coordinates>
</Point>
</Placemark>
<Placemark>
<name>
Wed Feb 19 22:09:01 2014 S=14.63 Km/hr
</name>
<styleUrl>
#styleMap_TLP_Normal
</styleUrl>
<Point>
<coordinates>
-39.4050865,-7.3916187,755.88
</coordinates>
</Point>
</Placemark>
<Placemark>
<name>
Wed Feb 19 22:09:11 2014 S=9.94 Km/hr
</name>
<styleUrl>
#styleMap_TLP_Normal
</styleUrl>
<Point>
<coordinates>
-39.4052963,-7.3922229,780.00
</coordinates>
</Point>
</Placemark>
<Placemark>
<name>
Wed Feb 19 22:09:21 2014 S=5.68 Km/hr
</name>
<styleUrl>
#styleMap_TLP_Normal
</styleUrl>
<Point>
<coordinates>
-39.4054489,-7.3924913,787.33
</coordinates>
</Point>
</Placemark>
<Placemark>
<name>
Wed Feb 19 22:09:31 2014 S=7.81 Km/hr
</name>
<styleUrl>
#styleMap_TLP_Normal
</styleUrl>
<Point>
<coordinates>
-39.4056511,-7.3926482,793.02
</coordinates>
</Point>
</Placemark>
<Placemark>
<name>
Wed Feb 19 22:09:41 2014 S=5.52 Km/hr
</name>
<styleUrl>
#styleMap_TLP_Normal
</styleUrl>
<Point>
<coordinates>
-39.4058952,-7.3928699,799.45
</coordinates>
</Point>
</Placemark>
<Placemark>
<name>
Wed Feb 19 22:09:51 2014 S=5.24 Km/hr
</name>
<styleUrl>
#styleMap_TLP_Normal
</styleUrl>
<Point>
<coordinates>
-39.4062271,-7.3930087,809.86
</coordinates>
</Point>
</Placemark>
<Placemark>
<name>
Wed Feb 19 22:10:01 2014 S=6.63 Km/hr
</name>
<styleUrl>
#styleMap_TLP_Normal
</styleUrl>
<Point>
<coordinates>
-39.4064407,-7.3931894,817.16
</coordinates>
</Point>
</Placemark>
<Placemark>
<name>
Wed Feb 19 22:10:11 2014 S=4.37 Km/hr
</name>
<styleUrl>
#styleMap_TLP_Normal
</styleUrl>
<Point>
<coordinates>
-39.4066849,-7.3933883,823.34
</coordinates>
</Point>
</Placemark>
<Placemark>
<name>
Wed Feb 19 22:10:21 2014 S=9.08 Km/hr
</name>
<styleUrl>
#styleMap_TLP_Normal
</styleUrl>
<Point>
<coordinates>
-39.4069633,-7.3935595,828.88
</coordinates>
</Point>
</Placemark>
<Placemark>
<name>
Wed Feb 19 22:10:31 2014 S=6.33 Km/hr
</name>
<styleUrl>
#styleMap_TLP_Normal
</styleUrl>
<Point>
<coordinates>
-39.4072456,-7.3937731,837.17
</coordinates>
</Point>
</Placemark>
<Placemark>
<name>
Wed Feb 19 22:10:41 2014 S=6.37 Km/hr
</name>
<styleUrl>
#styleMap_TLP_Normal
</styleUrl>
<Point>
<coordinates>
-39.4075165,-7.3940244,838.47
</coordinates>
</Point>
</Placemark>
<Placemark>
<name>
Wed Feb 19 22:10:51 2014 S=7.53 Km/hr
</name>
<styleUrl>
#styleMap_TLP_Normal
</styleUrl>
<Point>
<coordinates>
-39.4077454,-7.3941703,839.31
</coordinates>
</Point>
</Placemark>
<Placemark>
<name>
Wed Feb 19 22:11:01 2014 S=9.34 Km/hr
</name>
<styleUrl>
#styleMap_TLP_Normal
</styleUrl>
<Point>
<coordinates>
-39.4080276,-7.3943753,845.70
</coordinates>
</Point>
</Placemark>
<Placemark>
<name>
Wed Feb 19 22:11:11 2014 S=7.40 Km/hr
</name>
<styleUrl>
#styleMap_TLP_Normal
</styleUrl>
<Point>
<coordinates>
-39.4081764,-7.3946114,848.59
</coordinates>
</Point>
</Placemark>
<Placemark>
<name>
Wed Feb 19 22:11:21 2014 S=7.58 Km/hr
</name>
<styleUrl>
#styleMap_TLP_Normal
</styleUrl>
<Point>
<coordinates>
-39.4084015,-7.3948197,851.72
</coordinates>
</Point>
</Placemark>
<Placemark>
<name>
Wed Feb 19 22:11:31 2014 S=7.69 Km/hr
</name>
<styleUrl>
#styleMap_TLP_Normal
</styleUrl>
<Point>
<coordinates>
-39.4086113,-7.3950243,848.81
</coordinates>
</Point>
</Placemark>
<Placemark>
<name>
Wed Feb 19 22:11:41 2014 S=6.97 Km/hr
</name>
<styleUrl>
#styleMap_TLP_Normal
</styleUrl>
<Point>
<coordinates>
-39.4088516,-7.3952065,843.94
</coordinates>
</Point>
</Placemark>
<Placemark>
<name>
Wed Feb 19 22:11:51 2014 S=6.30 Km/hr
</name>
<styleUrl>
#styleMap_TLP_Normal
</styleUrl>
<Point>
<coordinates>
-39.4090996,-7.3953948,838.20
</coordinates>
</Point>
</Placemark>
<Placemark>
<name>
Wed Feb 19 22:12:01 2014 S=5.49 Km/hr
</name>
<styleUrl>
#styleMap_TLP_Normal
</styleUrl>
<Point>
<coordinates>
-39.4093285,-7.3955665,834.16
</coordinates>
</Point>
</Placemark>
<Placemark>
<name>
Wed Feb 19 22:12:11 2014 S=9.14 Km/hr
</name>
<styleUrl>
#styleMap_TLP_Normal
</styleUrl>
<Point>
<coordinates>
-39.4097710,-7.3957047,843.52
</coordinates>
</Point>
</Placemark>
<Placemark>
<name>
Wed Feb 19 22:12:21 2014 S=9.85 Km/hr
</name>
<styleUrl>
#styleMap_TLP_Normal
</styleUrl>
<Point>
<coordinates>
-39.4100380,-7.3959527,843.38
</coordinates>
</Point>
</Placemark>
<Placemark>
<name>
Wed Feb 19 22:12:31 2014 S=7.68 Km/hr
</name>
<styleUrl>
#styleMap_TLP_Normal
</styleUrl>
<Point>
<coordinates>
-39.4103050,-7.3961616,842.91
</coordinates>
</Point>
</Placemark>
<Placemark>
<name>
Wed Feb 19 22:12:41 2014 S=6.32 Km/hr
</name>
<styleUrl>
#styleMap_TLP_Normal
</styleUrl>
<Point>
<coordinates>
-39.4105568,-7.3962660,845.73
</coordinates>
</Point>
</Placemark>
<Placemark>
<name>
Wed Feb 19 22:12:51 2014 S=11.37 Km/hr
</name>
<styleUrl>
#styleMap_TLP_Normal
</styleUrl>
<Point>
<coordinates>
-39.4108887,-7.3964505,852.16
</coordinates>
</Point>
</Placemark>
<Placemark>
<name>
Wed Feb 19 22:13:01 2014 S=6.29 Km/hr
</name>
<styleUrl>
#styleMap_TLP_Normal
</styleUrl>
<Point>
<coordinates>
-39.4111290,-7.3966513,854.45
</coordinates>
</Point>
</Placemark>
<Placemark>
<name>
Wed Feb 19 22:13:11 2014 S=9.77 Km/hr
</name>
<styleUrl>
#styleMap_TLP_Normal
</styleUrl>
<Point>
<coordinates>
-39.4113884,-7.3968687,859.09
</coordinates>
</Point>
</Placemark>
<Placemark>
<name>
Wed Feb 19 22:13:21 2014 S=5.93 Km/hr
</name>
<styleUrl>
#styleMap_TLP_Normal
</styleUrl>
<Point>
<coordinates>
-39.4116478,-7.3970757,863.89
</coordinates>
</Point>
</Placemark>
<Placemark>
<name>
Wed Feb 19 22:13:31 2014 S=9.56 Km/hr
</name>
<styleUrl>
#styleMap_TLP_Normal
</styleUrl>
<Point>
<coordinates>
-39.4119034,-7.3972278,870.34
</coordinates>
</Point>
</Placemark>
<Placemark>
<name>
Wed Feb 19 22:13:41 2014 S=8.54 Km/hr
</name>
<styleUrl>
#styleMap_TLP_Normal
</styleUrl>
<Point>
<coordinates>
-39.4121933,-7.3974972,874.75
</coordinates>
</Point>
</Placemark>
<Placemark>
<name>
Wed Feb 19 22:13:51 2014 S=13.01 Km/hr
</name>
<styleUrl>
#styleMap_TLP_Normal
</styleUrl>
<Point>
<coordinates>
-39.4124641,-7.3977437,877.66
</coordinates>
</Point>
</Placemark>
<Placemark>
<name>
Wed Feb 19 22:14:01 2014 S=9.80 Km/hr
</name>
<styleUrl>
#styleMap_TLP_Normal
</styleUrl>
<Point>
<coordinates>
-39.4127693,-7.3980083,878.94
</coordinates>
</Point>
</Placemark>
<Placemark>
<name>
Wed Feb 19 22:14:11 2014 S=13.86 Km/hr
</name>
<styleUrl>
#styleMap_TLP_Normal
</styleUrl>
<Point>
<coordinates>
-39.4131012,-7.3982315,882.27
</coordinates>
</Point>
</Placemark>
<Placemark>
<name>
Wed Feb 19 22:14:21 2014 S=10.23 Km/hr
</name>
<styleUrl>
#styleMap_TLP_Normal
</styleUrl>
<Point>
<coordinates>
-39.4133644,-7.3984647,886.16
</coordinates>
</Point>
</Placemark>
<Placemark>
<name>
Wed Feb 19 22:14:31 2014 S=9.55 Km/hr
</name>
<styleUrl>
#styleMap_TLP_Normal
</styleUrl>
<Point>
<coordinates>
-39.4136200,-7.3986897,886.55
</coordinates>
</Point>
</Placemark>
<Placemark>
<name>
Wed Feb 19 22:14:41 2014 S=8.70 Km/hr
</name>
<styleUrl>
#styleMap_TLP_Normal
</styleUrl>
<Point>
<coordinates>
-39.4138489,-7.3988857,886.86
</coordinates>
</Point>
</Placemark>
<Placemark>
<name>
Wed Feb 19 22:14:51 2014 S=9.83 Km/hr
</name>
<styleUrl>
#styleMap_TLP_Normal
</styleUrl>
<Point>
<coordinates>
-39.4141045,-7.3990760,886.00
</coordinates>
</Point>
</Placemark>
<Placemark>
<name>
Wed Feb 19 22:15:01 2014 S=9.59 Km/hr
</name>
<styleUrl>
#styleMap_TLP_Normal
</styleUrl>
<Point>
<coordinates>
-39.4143791,-7.3993211,887.38
</coordinates>
</Point>
</Placemark>
<Placemark>
<name>
Wed Feb 19 22:15:11 2014 S=12.76 Km/hr
</name>
<styleUrl>
#styleMap_TLP_Normal
</styleUrl>
<Point>
<coordinates>
-39.4146576,-7.3995337,888.48
</coordinates>
</Point>
</Placemark>
<Placemark>
<name>
Wed Feb 19 22:15:21 2014 S=12.63 Km/hr
</name>
<styleUrl>
#styleMap_TLP_Normal
</styleUrl>
<Point>
<coordinates>
-39.4149704,-7.3997364,890.77
</coordinates>
</Point>
</Placemark>
<Placemark>
<name>
Wed Feb 19 22:15:31 2014 S=7.89 Km/hr
</name>
<styleUrl>
#styleMap_TLP_Normal
</styleUrl>
<Point>
<coordinates>
-39.4152069,-7.3999491,889.63
</coordinates>
</Point>
</Placemark>
<Placemark>
<name>
Wed Feb 19 22:15:41 2014 S=11.68 Km/hr
</name>
<styleUrl>
#styleMap_TLP_Normal
</styleUrl>
<Point>
<coordinates>
-39.4154549,-7.4001966,892.13
</coordinates>
</Point>
</Placemark>
<Placemark>
<name>
Wed Feb 19 22:15:51 2014 S=9.84 Km/hr
</name>
<styleUrl>
#styleMap_TLP_Normal
</styleUrl>
<Point>
<coordinates>
-39.4157104,-7.4003897,889.08
</coordinates>
</Point>
</Placemark>
<Placemark>
<name>
Wed Feb 19 22:16:01 2014 S=10.97 Km/hr
</name>
<styleUrl>
#styleMap_TLP_Normal
</styleUrl>
<Point>
<coordinates>
-39.4159508,-7.4005690,886.27
</coordinates>
</Point>
</Placemark>
<Placemark>
<name>
Wed Feb 19 22:16:11 2014 S=7.35 Km/hr
</name>
<styleUrl>
#styleMap_TLP_Normal
</styleUrl>
<Point>
<coordinates>
-39.4162025,-7.4007735,882.70
</coordinates>
</Point>
</Placemark>
<Placemark>
<name>
Wed Feb 19 22:16:21 2014 S=9.76 Km/hr
</name>
<styleUrl>
#styleMap_TLP_Normal
</styleUrl>
<Point>
<coordinates>
-39.4164810,-7.4009733,883.88
</coordinates>
</Point>
</Placemark>
<Placemark>
<name>
Wed Feb 19 22:16:31 2014 S=8.07 Km/hr
</name>
<styleUrl>
#styleMap_TLP_Normal
</styleUrl>
<Point>
<coordinates>
-39.4167252,-7.4011335,883.39
</coordinates>
</Point>
</Placemark>
<Placemark>
<name>
Wed Feb 19 22:16:41 2014 S=11.24 Km/hr
</name>
<styleUrl>
#styleMap_TLP_Normal
</styleUrl>
<Point>
<coordinates>
-39.4169807,-7.4013510,885.80
</coordinates>
</Point>
</Placemark>
<Placemark>
<name>
Wed Feb 19 22:16:51 2014 S=12.87 Km/hr
</name>
<styleUrl>
#styleMap_TLP_Normal
</styleUrl>
<Point>
<coordinates>
-39.4172821,-7.4015851,887.06
</coordinates>
</Point>
</Placemark>
<Placemark>
<name>
Wed Feb 19 22:17:01 2014 S=17.33 Km/hr
</name>
<styleUrl>
#styleMap_TLP_Normal
</styleUrl>
<Point>
<coordinates>
-39.4176521,-7.4018507,888.67
</coordinates>
</Point>
</Placemark>
<Placemark>
<name>
Wed Feb 19 22:17:11 2014 S=10.82 Km/hr
</name>
<styleUrl>
#styleMap_TLP_Normal
</styleUrl>
<Point>
<coordinates>
-39.4179420,-7.4020905,889.03
</coordinates>
</Point>
</Placemark>
<Placemark>
<name>
Wed Feb 19 22:17:21 2014 S=11.00 Km/hr
</name>
<styleUrl>
#styleMap_TLP_Normal
</styleUrl>
<Point>
<coordinates>
-39.4182091,-7.4022732,886.53
</coordinates>
</Point>
</Placemark>
<Placemark>
<name>
Wed Feb 19 22:17:31 2014 S=15.03 Km/hr
</name>
<styleUrl>
#styleMap_TLP_Normal
</styleUrl>
<Point>
<coordinates>
-39.4185219,-7.4025383,888.06
</coordinates>
</Point>
</Placemark>
<Placemark>
<name>
Wed Feb 19 22:17:41 2014 S=9.04 Km/hr
</name>
<styleUrl>
#styleMap_TLP_Normal
</styleUrl>
<Point>
<coordinates>
-39.4187317,-7.4029589,891.81
</coordinates>
</Point>
</Placemark>
<Placemark>
<name>
Wed Feb 19 22:17:51 2014 S=13.00 Km/hr
</name>
<styleUrl>
#styleMap_TLP_Normal
</styleUrl>
<Point>
<coordinates>
-39.4190674,-7.4032135,891.27
</coordinates>
</Point>
</Placemark>
<Placemark>
<name>
Wed Feb 19 22:18:01 2014 S=14.11 Km/hr
</name>
<styleUrl>
#styleMap_TLP_Normal
</styleUrl>
<Point>
<coordinates>
-39.4194260,-7.4034657,895.20
</coordinates>
</Point>
</Placemark>
<Placemark>
<name>
Wed Feb 19 22:18:11 2014 S=8.22 Km/hr
</name>
<styleUrl>
#styleMap_TLP_Normal
</styleUrl>
<Point>
<coordinates>
-39.4196625,-7.4036813,896.11
</coordinates>
</Point>
</Placemark>
<Placemark>
<name>
Wed Feb 19 22:18:21 2014 S=8.65 Km/hr
</name>
<styleUrl>
#styleMap_TLP_Normal
</styleUrl>
<Point>
<coordinates>
-39.4198952,-7.4038367,893.11
</coordinates>
</Point>
</Placemark>
<Placemark>
<name>
Wed Feb 19 22:18:31 2014 S=9.21 Km/hr
</name>
<styleUrl>
#styleMap_TLP_Normal
</styleUrl>
<Point>
<coordinates>
-39.4201279,-7.4040489,891.39
</coordinates>
</Point>
</Placemark>
<Placemark>
<name>
Wed Feb 19 22:18:41 2014 S=8.61 Km/hr
</name>
<styleUrl>
#styleMap_TLP_Normal
</styleUrl>
<Point>
<coordinates>
-39.4204063,-7.4042668,893.36
</coordinates>
</Point>
</Placemark>
<Placemark>
<name>
Wed Feb 19 22:18:51 2014 S=12.27 Km/hr
</name>
<styleUrl>
#styleMap_TLP_Normal
</styleUrl>
<Point>
<coordinates>
-39.4206505,-7.4045358,893.11
</coordinates>
</Point>
</Placemark>
<Placemark>
<name>
Wed Feb 19 22:19:01 2014 S=12.69 Km/hr
</name>
<styleUrl>
#styleMap_TLP_Normal
</styleUrl>
<Point>
<coordinates>
-39.4209480,-7.4047422,893.41
</coordinates>
</Point>
</Placemark>
<Placemark>
<name>
Wed Feb 19 22:19:11 2014 S=13.91 Km/hr
</name>
<styleUrl>
#styleMap_TLP_Normal
</styleUrl>
<Point>
<coordinates>
-39.4212341,-7.4050016,895.19
</coordinates>
</Point>
</Placemark>
<Placemark>
<name>
Wed Feb 19 22:19:21 2014 S=13.32 Km/hr
</name>
<styleUrl>
#styleMap_TLP_Normal
</styleUrl>
<Point>
<coordinates>
-39.4215355,-7.4052453,897.38
</coordinates>
</Point>
</Placemark>
<Placemark>
<name>
Wed Feb 19 22:19:31 2014 S=10.43 Km/hr
</name>
<styleUrl>
#styleMap_TLP_Normal
</styleUrl>
<Point>
<coordinates>
-39.4217987,-7.4054379,898.78
</coordinates>
</Point>
</Placemark>
<Placemark>
<name>
Wed Feb 19 22:19:41 2014 S=0.28 Km/hr
</name>
<styleUrl>
#styleMap_TLP_Normal
</styleUrl>
<Point>
<coordinates>
-39.4219894,-7.4055882,896.09
</coordinates>
</Point>
</Placemark>
<Placemark>
<name>
Wed Feb 19 22:19:51 2014 S=3.55 Km/hr
</name>
<styleUrl>
#styleMap_TLP_Normal
</styleUrl>
<Point>
<coordinates>
-39.4220123,-7.4056325,897.86
</coordinates>
</Point>
</Placemark>
<Placemark>
<name>
Wed Feb 19 22:20:01 2014 S=0.07 Km/hr
</name>
<styleUrl>
#styleMap_TLP_Normal
</styleUrl>
<Point>
<coordinates>
-39.4220314,-7.4056530,902.89
</coordinates>
</Point>
</Placemark>
<Placemark>
<name>
Wed Feb 19 22:20:11 2014 S=0.16 Km/hr
</name>
<styleUrl>
#styleMap_TLP_Normal
</styleUrl>
<Point>
<coordinates>
-39.4220314,-7.4056540,903.02
</coordinates>
</Point>
</Placemark>
<Placemark>
<name>
Wed Feb 19 22:20:21 2014 S=0.20 Km/hr
</name>
<styleUrl>
#styleMap_TLP_Normal
</styleUrl>
<Point>
<coordinates>
-39.4220352,-7.4056559,903.06
</coordinates>
</Point>
</Placemark>
<Placemark>
<name>
Wed Feb 19 22:20:31 2014 S=0.26 Km/hr
</name>
<styleUrl>
#styleMap_TLP_Normal
</styleUrl>
<Point>
<coordinates>
-39.4220390,-7.4056587,903.13
</coordinates>
</Point>
</Placemark>
<Placemark>
<name>
Wed Feb 19 22:20:41 2014 S=0.10 Km/hr
</name>
<styleUrl>
#styleMap_TLP_Normal
</styleUrl>
<Point>
<coordinates>
-39.4220428,-7.4056616,903.16
</coordinates>
</Point>
</Placemark>
<Placemark>
<name>
Wed Feb 19 22:20:51 2014 S=0.32 Km/hr
</name>
<styleUrl>
#styleMap_TLP_Normal
</styleUrl>
<Point>
<coordinates>
-39.4220467,-7.4056625,903.17
</coordinates>
</Point>
</Placemark>
<Placemark>
<name>
Wed Feb 19 22:21:01 2014 S=0.68 Km/hr
</name>
<styleUrl>
#styleMap_TLP_Normal
</styleUrl>
<Point>
<coordinates>
-39.4220963,-7.4056888,904.61
</coordinates>
</Point>
</Placemark>
<Placemark>
<name>
Wed Feb 19 22:21:11 2014 S=1.76 Km/hr
</name>
<styleUrl>
#styleMap_TLP_Normal
</styleUrl>
<Point>
<coordinates>
-39.4221115,-7.4056916,905.66
</coordinates>
</Point>
</Placemark>
<Placemark>
<name>
Wed Feb 19 22:21:21 2014 S=7.46 Km/hr
</name>
<styleUrl>
#styleMap_TLP_Normal
</styleUrl>
<Point>
<coordinates>
-39.4222565,-7.4058347,904.55
</coordinates>
</Point>
</Placemark>
<Placemark>
<name>
Wed Feb 19 22:21:31 2014 S=8.58 Km/hr
</name>
<styleUrl>
#styleMap_TLP_Normal
</styleUrl>
<Point>
<coordinates>
-39.4224586,-7.4059587,900.56
</coordinates>
</Point>
</Placemark>
<Placemark>
<name>
Wed Feb 19 22:21:41 2014 S=10.19 Km/hr
</name>
<styleUrl>
#styleMap_TLP_Normal
</styleUrl>
<Point>
<coordinates>
-39.4226685,-7.4061694,899.22
</coordinates>
</Point>
</Placemark>
<Placemark>
<name>
Wed Feb 19 22:21:51 2014 S=13.34 Km/hr
</name>
<styleUrl>
#styleMap_TLP_Normal
</styleUrl>
<Point>
<coordinates>
-39.4229736,-7.4063606,895.19
</coordinates>
</Point>
</Placemark>
<Placemark>
<name>
Wed Feb 19 22:22:01 2014 S=11.57 Km/hr
</name>
<styleUrl>
#styleMap_TLP_Normal
</styleUrl>
<Point>
<coordinates>
-39.4232178,-7.4065690,895.53
</coordinates>
</Point>
</Placemark>
<Placemark>
<name>
Wed Feb 19 22:22:11 2014 S=14.26 Km/hr
</name>
<styleUrl>
#styleMap_TLP_Normal
</styleUrl>
<Point>
<coordinates>
-39.4234543,-7.4067616,896.70
</coordinates>
</Point>
</Placemark>
<Placemark>
<name>
Wed Feb 19 22:22:21 2014 S=14.75 Km/hr
</name>
<styleUrl>
#styleMap_TLP_Normal
</styleUrl>
<Point>
<coordinates>
-39.4237442,-7.4070034,895.53
</coordinates>
</Point>
</Placemark>
<Placemark>
<name>
Wed Feb 19 22:22:31 2014 S=13.76 Km/hr
</name>
<styleUrl>
#styleMap_TLP_Normal
</styleUrl>
<Point>
<coordinates>
-39.4240112,-7.4072423,892.95
</coordinates>
</Point>
</Placemark>
<Placemark>
<name>
Wed Feb 19 22:22:41 2014 S=11.13 Km/hr
</name>
<styleUrl>
#styleMap_TLP_Normal
</styleUrl>
<Point>
<coordinates>
-39.4242744,-7.4074903,893.80
</coordinates>
</Point>
</Placemark>
<Placemark>
<name>
Wed Feb 19 22:22:51 2014 S=14.70 Km/hr
</name>
<styleUrl>
#styleMap_TLP_Normal
</styleUrl>
<Point>
<coordinates>
-39.4245834,-7.4077430,896.70
</coordinates>
</Point>
</Placemark>
<Placemark>
<name>
Wed Feb 19 22:23:01 2014 S=15.44 Km/hr
</name>
<styleUrl>
#styleMap_TLP_Normal
</styleUrl>
<Point>
<coordinates>
-39.4248962,-7.4079723,899.06
</coordinates>
</Point>
</Placemark>
<Placemark>
<name>
Wed Feb 19 22:23:11 2014 S=13.20 Km/hr
</name>
<styleUrl>
#styleMap_TLP_Normal
</styleUrl>
<Point>
<coordinates>
-39.4251709,-7.4082232,899.95
</coordinates>
</Point>
</Placemark>
<Placemark>
<name>
Wed Feb 19 22:23:21 2014 S=14.33 Km/hr
</name>
<styleUrl>
#styleMap_TLP_Normal
</styleUrl>
<Point>
<coordinates>
-39.4254646,-7.4084687,897.84
</coordinates>
</Point>
</Placemark>
<Placemark>
<name>
Wed Feb 19 22:23:31 2014 S=12.87 Km/hr
</name>
<styleUrl>
#styleMap_TLP_Normal
</styleUrl>
<Point>
<coordinates>
-39.4257545,-7.4086971,896.77
</coordinates>
</Point>
</Placemark>
<Placemark>
<name>
Wed Feb 19 22:23:41 2014 S=9.29 Km/hr
</name>
<styleUrl>
#styleMap_TLP_Normal
</styleUrl>
<Point>
<coordinates>
-39.4259529,-7.4089236,895.42
</coordinates>
</Point>
</Placemark>
<Placemark>
<name>
Wed Feb 19 22:23:51 2014 S=11.32 Km/hr
</name>
<styleUrl>
#styleMap_TLP_Normal
</styleUrl>
<Point>
<coordinates>
-39.4262123,-7.4091082,893.86
</coordinates>
</Point>
</Placemark>
<Placemark>
<name>
Wed Feb 19 22:24:01 2014 S=13.59 Km/hr
</name>
<styleUrl>
#styleMap_TLP_Normal
</styleUrl>
<Point>
<coordinates>
-39.4264793,-7.4093323,894.48
</coordinates>
</Point>
</Placemark>
<Placemark>
<name>
Wed Feb 19 22:24:11 2014 S=8.88 Km/hr
</name>
<styleUrl>
#styleMap_TLP_Normal
</styleUrl>
<Point>
<coordinates>
-39.4267120,-7.4095249,892.31
</coordinates>
</Point>
</Placemark>
<Placemark>
<name>
Wed Feb 19 22:24:21 2014 S=9.43 Km/hr
</name>
<styleUrl>
#styleMap_TLP_Normal
</styleUrl>
<Point>
<coordinates>
-39.4269295,-7.4096980,894.36
</coordinates>
</Point>
</Placemark>
<Placemark>
<name>
Wed Feb 19 22:24:31 2014 S=0.64 Km/hr
</name>
<styleUrl>
#styleMap_TLP_Normal
</styleUrl>
<Point>
<coordinates>
-39.4270554,-7.4097981,892.98
</coordinates>
</Point>
</Placemark>
<Placemark>
<name>
Wed Feb 19 22:24:41 2014 S=0.10 Km/hr
</name>
<styleUrl>
#styleMap_TLP_Normal
</styleUrl>
<Point>
<coordinates>
-39.4270744,-7.4098272,894.00
</coordinates>
</Point>
</Placemark>
<Placemark>
<name>
Wed Feb 19 22:24:51 2014 S=0.23 Km/hr
</name>
<styleUrl>
#styleMap_TLP_Normal
</styleUrl>
<Point>
<coordinates>
-39.4271011,-7.4098105,894.00
</coordinates>
</Point>
</Placemark>
<Placemark>
<name>
Wed Feb 19 22:25:01 2014 S=2.13 Km/hr
</name>
<styleUrl>
#styleMap_TLP_Normal
</styleUrl>
<Point>
<coordinates>
-39.4271049,-7.4098139,894.03
</coordinates>
</Point>
</Placemark>
<Placemark>
<name>
Wed Feb 19 22:25:11 2014 S=8.16 Km/hr
</name>
<styleUrl>
#styleMap_TLP_Normal
</styleUrl>
<Point>
<coordinates>
-39.4272537,-7.4097843,894.19
</coordinates>
</Point>
</Placemark>
<Placemark>
<name>
Wed Feb 19 22:25:21 2014 S=10.79 Km/hr
</name>
<styleUrl>
#styleMap_TLP_Normal
</styleUrl>
<Point>
<coordinates>
-39.4275055,-7.4098096,894.06
</coordinates>
</Point>
</Placemark>
<Placemark>
<name>
Wed Feb 19 22:25:31 2014 S=12.26 Km/hr
</name>
<styleUrl>
#styleMap_TLP_Normal
</styleUrl>
<Point>
<coordinates>
-39.4278297,-7.4097185,892.56
</coordinates>
</Point>
</Placemark>
<Placemark>
<name>
Wed Feb 19 22:25:41 2014 S=13.05 Km/hr
</name>
<styleUrl>
#styleMap_TLP_Normal
</styleUrl>
<Point>
<coordinates>
-39.4281311,-7.4096098,889.50
</coordinates>
</Point>
</Placemark>
<Placemark>
<name>
Wed Feb 19 22:25:51 2014 S=11.94 Km/hr
</name>
<styleUrl>
#styleMap_TLP_Normal
</styleUrl>
<Point>
<coordinates>
-39.4283371,-7.4093599,888.41
</coordinates>
</Point>
</Placemark>
<Placemark>
<name>
Wed Feb 19 22:26:01 2014 S=12.00 Km/hr
</name>
<styleUrl>
#styleMap_TLP_Normal
</styleUrl>
<Point>
<coordinates>
-39.4286118,-7.4091992,890.22
</coordinates>
</Point>
</Placemark>
<Placemark>
<name>
Wed Feb 19 22:26:11 2014 S=7.45 Km/hr
</name>
<styleUrl>
#styleMap_TLP_Normal
</styleUrl>
<Point>
<coordinates>
-39.4287109,-7.4090505,890.08
</coordinates>
</Point>
</Placemark>
<Placemark>
<name>
Wed Feb 19 22:26:21 2014 S=6.26 Km/hr
</name>
<styleUrl>
#styleMap_TLP_Normal
</styleUrl>
<Point>
<coordinates>
-39.4285622,-7.4089780,895.53
</coordinates>
</Point>
</Placemark>
<Placemark>
<name>
Wed Feb 19 22:26:31 2014 S=2.78 Km/hr
</name>
<styleUrl>
#styleMap_TLP_Normal
</styleUrl>
<Point>
<coordinates>
-39.4284134,-7.4089870,901.84
</coordinates>
</Point>
</Placemark>
<Placemark>
<name>
Wed Feb 19 22:26:41 2014 S=0.16 Km/hr
</name>
<styleUrl>
#styleMap_TLP_Normal
</styleUrl>
<Point>
<coordinates>
-39.4283714,-7.4090004,901.69
</coordinates>
</Point>
</Placemark>
<Placemark>
<name>
Wed Feb 19 22:26:51 2014 S=1.92 Km/hr
</name>
<styleUrl>
#styleMap_TLP_Normal
</styleUrl>
<Point>
<coordinates>
-39.4283791,-7.4089894,901.69
</coordinates>
</Point>
</Placemark>
<Placemark>
<name>
Wed Feb 19 22:27:01 2014 S=0.16 Km/hr
</name>
<styleUrl>
#styleMap_TLP_Normal
</styleUrl>
<Point>
<coordinates>
-39.4283791,-7.4089975,901.80
</coordinates>
</Point>
</Placemark>
<Placemark>
<name>
Wed Feb 19 22:27:11 2014 S=0.19 Km/hr
</name>
<styleUrl>
#styleMap_TLP_Normal
</styleUrl>
<Point>
<coordinates>
-39.4283714,-7.4089999,901.91
</coordinates>
</Point>
</Placemark>
<Placemark>
<name>
Wed Feb 19 22:27:21 2014 S=1.46 Km/hr
</name>
<styleUrl>
#styleMap_TLP_Normal
</styleUrl>
<Point>
<coordinates>
-39.4283791,-7.4089942,901.95
</coordinates>
</Point>
</Placemark>
<Placemark>
<name>
Wed Feb 19 22:27:31 2014 S=0.63 Km/hr
</name>
<styleUrl>
#styleMap_TLP_Normal
</styleUrl>
<Point>
<coordinates>
-39.4284019,-7.4089775,901.97
</coordinates>
</Point>
</Placemark>
<Placemark>
<name>
Wed Feb 19 22:27:41 2014 S=0.46 Km/hr
</name>
<styleUrl>
#styleMap_TLP_Finish
</styleUrl>
<Point>
<coordinates>
-39.4284058,-7.4089732,902.00
</coordinates>
</Point>
</Placemark>
</Folder>
</Document>
</kml>
