# Supplementary material for: Lévy foraging patterns of rural humans
Source: PLoS One. 2018 Jun 18;13(6):e0199099. doi: 10.1371/journal.pone.0199099 (PMC6005560; doi:10.1371/journal.pone.0199099)
Supplement: S5 File — (ZIP) [file pone.0199099.s005.zip › H-04-MA/Holux_M-241_Start_20140125-014337_Finish_20140125-023917.txt]

-7.36701	-39.40251	Sat Jan 25 13:13:37 2014 S=0.87 Km/hr
-7.36701	-39.40249	Sat Jan 25 13:13:47 2014 S=1.12 Km/hr
-7.36699	-39.40248	Sat Jan 25 13:13:57 2014 S=1.25 Km/hr
-7.36702	-39.40246	Sat Jan 25 13:14:07 2014 S=0.68 Km/hr
-7.36700	-39.40247	Sat Jan 25 13:14:17 2014 S=0.11 Km/hr
-7.36700	-39.40246	Sat Jan 25 13:14:27 2014 S=1.05 Km/hr
-7.36701	-39.40245	Sat Jan 25 13:14:37 2014 S=0.71 Km/hr
-7.36703	-39.40245	Sat Jan 25 13:14:47 2014 S=1.33 Km/hr
-7.36702	-39.40250	Sat Jan 25 13:14:57 2014 S=1.06 Km/hr
-7.36705	-39.40251	Sat Jan 25 13:15:07 2014 S=1.47 Km/hr
-7.36715	-39.40249	Sat Jan 25 13:15:17 2014 S=1.29 Km/hr
-7.36720	-39.40248	Sat Jan 25 13:15:27 2014 S=0.28 Km/hr
-7.36720	-39.40247	Sat Jan 25 13:15:37 2014 S=0.32 Km/hr
-7.36720	-39.40247	Sat Jan 25 13:15:47 2014 S=0.64 Km/hr
-7.36720	-39.40247	Sat Jan 25 13:15:57 2014 S=0.58 Km/hr
-7.36720	-39.40247	Sat Jan 25 13:16:07 2014 S=0.12 Km/hr
-7.36720	-39.40248	Sat Jan 25 13:16:17 2014 S=1.33 Km/hr
-7.36516	-39.40236	Sat Jan 25 13:16:27 2014 S=0.21 Km/hr
-7.36510	-39.40228	Sat Jan 25 13:16:37 2014 S=0.22 Km/hr
-7.36509	-39.40231	Sat Jan 25 13:16:47 2014 S=1.81 Km/hr
-7.36502	-39.40215	Sat Jan 25 13:16:57 2014 S=0.68 Km/hr
-7.36499	-39.40194	Sat Jan 25 13:17:07 2014 S=1.77 Km/hr
-7.36484	-39.40173	Sat Jan 25 13:17:17 2014 S=0.25 Km/hr
-7.36485	-39.40172	Sat Jan 25 13:17:27 2014 S=0.46 Km/hr
-7.36486	-39.40171	Sat Jan 25 13:17:37 2014 S=1.74 Km/hr
-7.36463	-39.40151	Sat Jan 25 13:17:47 2014 S=0.63 Km/hr
-7.36464	-39.40150	Sat Jan 25 13:17:57 2014 S=0.79 Km/hr
-7.36470	-39.40142	Sat Jan 25 13:18:07 2014 S=0.30 Km/hr
-7.36471	-39.40143	Sat Jan 25 13:18:17 2014 S=1.11 Km/hr
-7.36468	-39.40141	Sat Jan 25 13:18:27 2014 S=0.33 Km/hr
-7.36468	-39.40140	Sat Jan 25 13:18:37 2014 S=0.24 Km/hr
-7.36456	-39.40118	Sat Jan 25 13:18:47 2014 S=0.28 Km/hr
-7.36456	-39.40115	Sat Jan 25 13:18:57 2014 S=0.27 Km/hr
-7.36456	-39.40115	Sat Jan 25 13:19:07 2014 S=0.20 Km/hr
-7.36456	-39.40115	Sat Jan 25 13:19:17 2014 S=0.34 Km/hr
-7.36457	-39.40115	Sat Jan 25 13:19:27 2014 S=1.15 Km/hr
-7.36453	-39.40118	Sat Jan 25 13:19:37 2014 S=0.42 Km/hr
-7.36454	-39.40117	Sat Jan 25 13:19:47 2014 S=0.04 Km/hr
-7.36454	-39.40119	Sat Jan 25 13:19:57 2014 S=0.55 Km/hr
-7.36452	-39.40113	Sat Jan 25 13:20:07 2014 S=0.21 Km/hr
-7.36455	-39.40110	Sat Jan 25 13:20:17 2014 S=0.33 Km/hr
-7.36458	-39.40107	Sat Jan 25 13:20:27 2014 S=0.94 Km/hr
-7.36454	-39.40104	Sat Jan 25 13:20:37 2014 S=1.24 Km/hr
-7.36454	-39.40101	Sat Jan 25 13:20:47 2014 S=0.40 Km/hr
-7.36450	-39.40096	Sat Jan 25 13:20:57 2014 S=0.17 Km/hr
-7.36450	-39.40096	Sat Jan 25 13:21:07 2014 S=0.24 Km/hr
-7.36452	-39.40081	Sat Jan 25 13:21:17 2014 S=0.77 Km/hr
-7.36448	-39.40085	Sat Jan 25 13:21:27 2014 S=0.22 Km/hr
-7.36448	-39.40085	Sat Jan 25 13:21:37 2014 S=0.12 Km/hr
-7.36454	-39.40101	Sat Jan 25 13:21:47 2014 S=2.30 Km/hr
-7.36442	-39.40093	Sat Jan 25 13:21:57 2014 S=1.60 Km/hr
-7.36442	-39.40091	Sat Jan 25 13:22:07 2014 S=1.79 Km/hr
-7.36442	-39.40093	Sat Jan 25 13:22:17 2014 S=2.51 Km/hr
-7.36445	-39.40100	Sat Jan 25 13:22:27 2014 S=2.68 Km/hr
-7.36443	-39.40106	Sat Jan 25 13:22:37 2014 S=2.62 Km/hr
-7.36448	-39.40108	Sat Jan 25 13:22:47 2014 S=2.21 Km/hr
-7.36451	-39.40115	Sat Jan 25 13:22:57 2014 S=2.26 Km/hr
-7.36452	-39.40120	Sat Jan 25 13:23:07 2014 S=2.76 Km/hr
-7.36453	-39.40129	Sat Jan 25 13:23:17 2014 S=4.19 Km/hr
-7.36450	-39.40138	Sat Jan 25 13:23:27 2014 S=3.52 Km/hr
-7.36444	-39.40144	Sat Jan 25 13:23:37 2014 S=2.17 Km/hr
-7.36442	-39.40149	Sat Jan 25 13:23:47 2014 S=0.52 Km/hr
-7.36448	-39.40152	Sat Jan 25 13:23:57 2014 S=2.95 Km/hr
-7.36455	-39.40153	Sat Jan 25 13:24:07 2014 S=2.97 Km/hr
-7.36465	-39.40154	Sat Jan 25 13:24:17 2014 S=3.17 Km/hr
-7.36474	-39.40152	Sat Jan 25 13:24:27 2014 S=3.40 Km/hr
-7.36481	-39.40147	Sat Jan 25 13:24:37 2014 S=2.52 Km/hr
-7.36492	-39.40139	Sat Jan 25 13:24:47 2014 S=4.20 Km/hr
-7.36500	-39.40133	Sat Jan 25 13:24:57 2014 S=2.69 Km/hr
-7.36510	-39.40130	Sat Jan 25 13:25:07 2014 S=4.54 Km/hr
-7.36519	-39.40129	Sat Jan 25 13:25:17 2014 S=3.26 Km/hr
-7.36529	-39.40132	Sat Jan 25 13:25:27 2014 S=4.07 Km/hr
-7.36537	-39.40133	Sat Jan 25 13:25:37 2014 S=2.79 Km/hr
-7.36548	-39.40134	Sat Jan 25 13:25:47 2014 S=3.15 Km/hr
-7.36556	-39.40136	Sat Jan 25 13:25:57 2014 S=2.38 Km/hr
-7.36563	-39.40142	Sat Jan 25 13:26:07 2014 S=3.48 Km/hr
-7.36572	-39.40145	Sat Jan 25 13:26:17 2014 S=2.81 Km/hr
-7.36584	-39.40146	Sat Jan 25 13:26:27 2014 S=2.93 Km/hr
-7.36591	-39.40144	Sat Jan 25 13:26:37 2014 S=2.49 Km/hr
-7.36599	-39.40144	Sat Jan 25 13:26:47 2014 S=3.28 Km/hr
-7.36608	-39.40140	Sat Jan 25 13:26:57 2014 S=3.76 Km/hr
-7.36618	-39.40138	Sat Jan 25 13:27:07 2014 S=3.72 Km/hr
-7.36626	-39.40140	Sat Jan 25 13:27:17 2014 S=2.06 Km/hr
-7.36631	-39.40147	Sat Jan 25 13:27:27 2014 S=2.56 Km/hr
-7.36632	-39.40155	Sat Jan 25 13:27:37 2014 S=2.03 Km/hr
-7.36639	-39.40163	Sat Jan 25 13:27:47 2014 S=2.95 Km/hr
-7.36645	-39.40174	Sat Jan 25 13:27:57 2014 S=2.78 Km/hr
-7.36651	-39.40185	Sat Jan 25 13:28:07 2014 S=3.20 Km/hr
-7.36659	-39.40193	Sat Jan 25 13:28:17 2014 S=2.39 Km/hr
-7.36665	-39.40200	Sat Jan 25 13:28:27 2014 S=2.68 Km/hr
-7.36673	-39.40205	Sat Jan 25 13:28:37 2014 S=2.65 Km/hr
-7.36685	-39.40209	Sat Jan 25 13:28:47 2014 S=1.75 Km/hr
-7.36688	-39.40210	Sat Jan 25 13:28:57 2014 S=1.14 Km/hr
-7.36691	-39.40216	Sat Jan 25 13:29:07 2014 S=1.90 Km/hr
-7.36702	-39.40223	Sat Jan 25 13:29:17 2014 S=3.11 Km/hr
-7.36705	-39.40227	Sat Jan 25 13:29:27 2014 S=1.44 Km/hr
-7.36711	-39.40229	Sat Jan 25 13:29:37 2014 S=1.30 Km/hr
-7.36714	-39.40236	Sat Jan 25 13:29:47 2014 S=1.58 Km/hr
-7.36716	-39.40244	Sat Jan 25 13:29:57 2014 S=1.69 Km/hr
-7.36719	-39.40253	Sat Jan 25 13:30:07 2014 S=2.02 Km/hr
-7.36719	-39.40262	Sat Jan 25 13:30:17 2014 S=1.65 Km/hr
-7.36729	-39.40271	Sat Jan 25 13:30:27 2014 S=3.16 Km/hr
-7.36737	-39.40275	Sat Jan 25 13:30:37 2014 S=1.37 Km/hr
-7.36742	-39.40283	Sat Jan 25 13:30:47 2014 S=2.78 Km/hr
-7.36743	-39.40291	Sat Jan 25 13:30:57 2014 S=2.87 Km/hr
-7.36744	-39.40298	Sat Jan 25 13:31:07 2014 S=2.45 Km/hr
-7.36748	-39.40307	Sat Jan 25 13:31:17 2014 S=2.42 Km/hr
-7.36754	-39.40316	Sat Jan 25 13:31:27 2014 S=4.06 Km/hr
-7.36754	-39.40326	Sat Jan 25 13:31:37 2014 S=4.40 Km/hr
-7.36757	-39.40335	Sat Jan 25 13:31:47 2014 S=2.96 Km/hr
-7.36760	-39.40344	Sat Jan 25 13:31:57 2014 S=3.28 Km/hr
-7.36764	-39.40354	Sat Jan 25 13:32:07 2014 S=3.09 Km/hr
-7.36765	-39.40361	Sat Jan 25 13:32:17 2014 S=4.28 Km/hr
-7.36766	-39.40372	Sat Jan 25 13:32:27 2014 S=3.92 Km/hr
-7.36768	-39.40380	Sat Jan 25 13:32:37 2014 S=2.68 Km/hr
-7.36771	-39.40388	Sat Jan 25 13:32:47 2014 S=3.68 Km/hr
-7.36778	-39.40397	Sat Jan 25 13:32:57 2014 S=3.55 Km/hr
-7.36783	-39.40405	Sat Jan 25 13:33:07 2014 S=3.22 Km/hr
-7.36788	-39.40413	Sat Jan 25 13:33:17 2014 S=4.56 Km/hr
-7.36792	-39.40423	Sat Jan 25 13:33:27 2014 S=4.57 Km/hr
-7.36793	-39.40432	Sat Jan 25 13:33:37 2014 S=4.12 Km/hr
-7.36793	-39.40441	Sat Jan 25 13:33:47 2014 S=3.23 Km/hr
-7.36791	-39.40450	Sat Jan 25 13:33:57 2014 S=3.28 Km/hr
-7.36787	-39.40458	Sat Jan 25 13:34:07 2014 S=2.74 Km/hr
-7.36790	-39.40464	Sat Jan 25 13:34:17 2014 S=2.11 Km/hr
-7.36798	-39.40467	Sat Jan 25 13:34:27 2014 S=2.41 Km/hr
-7.36808	-39.40470	Sat Jan 25 13:34:37 2014 S=2.19 Km/hr
-7.36820	-39.40469	Sat Jan 25 13:34:47 2014 S=3.33 Km/hr
-7.36828	-39.40469	Sat Jan 25 13:34:57 2014 S=2.36 Km/hr
-7.36838	-39.40470	Sat Jan 25 13:35:07 2014 S=2.31 Km/hr
-7.36844	-39.40474	Sat Jan 25 13:35:17 2014 S=2.35 Km/hr
-7.36856	-39.40474	Sat Jan 25 13:35:27 2014 S=2.75 Km/hr
-7.36865	-39.40473	Sat Jan 25 13:35:37 2014 S=2.56 Km/hr
-7.36872	-39.40473	Sat Jan 25 13:35:47 2014 S=2.48 Km/hr
-7.36879	-39.40477	Sat Jan 25 13:35:57 2014 S=2.40 Km/hr
-7.36885	-39.40480	Sat Jan 25 13:36:07 2014 S=1.85 Km/hr
-7.36894	-39.40482	Sat Jan 25 13:36:17 2014 S=2.81 Km/hr
-7.36905	-39.40480	Sat Jan 25 13:36:27 2014 S=3.43 Km/hr
-7.36915	-39.40485	Sat Jan 25 13:36:37 2014 S=4.01 Km/hr
-7.36923	-39.40491	Sat Jan 25 13:36:47 2014 S=2.81 Km/hr
-7.36929	-39.40497	Sat Jan 25 13:36:57 2014 S=1.92 Km/hr
-7.36938	-39.40500	Sat Jan 25 13:37:07 2014 S=1.51 Km/hr
-7.36948	-39.40505	Sat Jan 25 13:37:17 2014 S=3.10 Km/hr
-7.36956	-39.40514	Sat Jan 25 13:37:27 2014 S=2.36 Km/hr
-7.36962	-39.40520	Sat Jan 25 13:37:37 2014 S=1.91 Km/hr
-7.36963	-39.40532	Sat Jan 25 13:37:47 2014 S=1.69 Km/hr
-7.36967	-39.40540	Sat Jan 25 13:37:57 2014 S=2.12 Km/hr
-7.36967	-39.40548	Sat Jan 25 13:38:07 2014 S=1.67 Km/hr
-7.36967	-39.40556	Sat Jan 25 13:38:17 2014 S=1.94 Km/hr
-7.36966	-39.40566	Sat Jan 25 13:38:27 2014 S=2.75 Km/hr
-7.36965	-39.40574	Sat Jan 25 13:38:37 2014 S=2.83 Km/hr
-7.36964	-39.40582	Sat Jan 25 13:38:47 2014 S=1.89 Km/hr
-7.36966	-39.40589	Sat Jan 25 13:38:57 2014 S=2.16 Km/hr
-7.36969	-39.40596	Sat Jan 25 13:39:07 2014 S=2.37 Km/hr
-7.36974	-39.40605	Sat Jan 25 13:39:17 2014 S=1.44 Km/hr
-7.36976	-39.40613	Sat Jan 25 13:39:27 2014 S=2.01 Km/hr
-7.36977	-39.40622	Sat Jan 25 13:39:37 2014 S=1.71 Km/hr
-7.36980	-39.40632	Sat Jan 25 13:39:47 2014 S=2.68 Km/hr
-7.36983	-39.40643	Sat Jan 25 13:39:57 2014 S=2.11 Km/hr
-7.36986	-39.40652	Sat Jan 25 13:40:07 2014 S=1.96 Km/hr
-7.36992	-39.40655	Sat Jan 25 13:40:17 2014 S=1.94 Km/hr
-7.37000	-39.40657	Sat Jan 25 13:40:27 2014 S=2.52 Km/hr
-7.37010	-39.40660	Sat Jan 25 13:40:37 2014 S=2.23 Km/hr
-7.37020	-39.40657	Sat Jan 25 13:40:47 2014 S=2.24 Km/hr
-7.37030	-39.40656	Sat Jan 25 13:40:57 2014 S=4.12 Km/hr
-7.37042	-39.40653	Sat Jan 25 13:41:07 2014 S=3.47 Km/hr
-7.37054	-39.40648	Sat Jan 25 13:41:17 2014 S=4.30 Km/hr
-7.37066	-39.40648	Sat Jan 25 13:41:27 2014 S=3.47 Km/hr
-7.37077	-39.40646	Sat Jan 25 13:41:37 2014 S=3.93 Km/hr
-7.37087	-39.40641	Sat Jan 25 13:41:47 2014 S=2.66 Km/hr
-7.37096	-39.40636	Sat Jan 25 13:41:57 2014 S=3.04 Km/hr
-7.37109	-39.40633	Sat Jan 25 13:42:07 2014 S=3.60 Km/hr
-7.37120	-39.40630	Sat Jan 25 13:42:17 2014 S=1.77 Km/hr
-7.37129	-39.40627	Sat Jan 25 13:42:27 2014 S=2.51 Km/hr
-7.37136	-39.40623	Sat Jan 25 13:42:37 2014 S=0.86 Km/hr
-7.37147	-39.40624	Sat Jan 25 13:42:47 2014 S=2.14 Km/hr
-7.37158	-39.40622	Sat Jan 25 13:42:57 2014 S=2.53 Km/hr
-7.37168	-39.40621	Sat Jan 25 13:43:07 2014 S=2.16 Km/hr
-7.37180	-39.40620	Sat Jan 25 13:43:17 2014 S=1.93 Km/hr
-7.37189	-39.40618	Sat Jan 25 13:43:27 2014 S=2.73 Km/hr
-7.37199	-39.40614	Sat Jan 25 13:43:37 2014 S=3.79 Km/hr
-7.37212	-39.40607	Sat Jan 25 13:43:47 2014 S=4.42 Km/hr
-7.37222	-39.40603	Sat Jan 25 13:43:57 2014 S=4.00 Km/hr
-7.37232	-39.40602	Sat Jan 25 13:44:07 2014 S=2.95 Km/hr
-7.37241	-39.40600	Sat Jan 25 13:44:17 2014 S=2.79 Km/hr
-7.37251	-39.40596	Sat Jan 25 13:44:27 2014 S=2.29 Km/hr
-7.37262	-39.40592	Sat Jan 25 13:44:37 2014 S=2.81 Km/hr
-7.37273	-39.40586	Sat Jan 25 13:44:47 2014 S=3.58 Km/hr
-7.37274	-39.40580	Sat Jan 25 13:44:57 2014 S=1.62 Km/hr
-7.37274	-39.40580	Sat Jan 25 13:45:07 2014 S=0.91 Km/hr
-7.37275	-39.40580	Sat Jan 25 13:45:17 2014 S=0.60 Km/hr
-7.37275	-39.40581	Sat Jan 25 13:45:27 2014 S=0.49 Km/hr
-7.37276	-39.40582	Sat Jan 25 13:45:37 2014 S=0.54 Km/hr
-7.37275	-39.40582	Sat Jan 25 13:45:47 2014 S=0.68 Km/hr
-7.37278	-39.40583	Sat Jan 25 13:45:57 2014 S=0.38 Km/hr
-7.37279	-39.40581	Sat Jan 25 13:46:07 2014 S=0.28 Km/hr
-7.37277	-39.40580	Sat Jan 25 13:46:17 2014 S=0.56 Km/hr
-7.37275	-39.40584	Sat Jan 25 13:46:27 2014 S=0.52 Km/hr
-7.37271	-39.40589	Sat Jan 25 13:46:37 2014 S=0.59 Km/hr
-7.37270	-39.40591	Sat Jan 25 13:46:47 2014 S=0.13 Km/hr
-7.37272	-39.40591	Sat Jan 25 13:46:57 2014 S=0.28 Km/hr
-7.37272	-39.40592	Sat Jan 25 13:47:07 2014 S=0.65 Km/hr
-7.37271	-39.40593	Sat Jan 25 13:47:17 2014 S=0.52 Km/hr
-7.37272	-39.40593	Sat Jan 25 13:47:27 2014 S=0.19 Km/hr
-7.37272	-39.40591	Sat Jan 25 13:47:37 2014 S=1.35 Km/hr
-7.37276	-39.40583	Sat Jan 25 13:47:47 2014 S=1.05 Km/hr
-7.37278	-39.40580	Sat Jan 25 13:47:57 2014 S=0.67 Km/hr
-7.37277	-39.40578	Sat Jan 25 13:48:07 2014 S=0.79 Km/hr
-7.37274	-39.40580	Sat Jan 25 13:48:17 2014 S=1.81 Km/hr
-7.37272	-39.40582	Sat Jan 25 13:48:27 2014 S=0.21 Km/hr
-7.37273	-39.40582	Sat Jan 25 13:48:37 2014 S=0.05 Km/hr
-7.37273	-39.40590	Sat Jan 25 13:48:47 2014 S=4.27 Km/hr
-7.37279	-39.40598	Sat Jan 25 13:48:57 2014 S=3.40 Km/hr
-7.37288	-39.40600	Sat Jan 25 13:49:07 2014 S=3.22 Km/hr
-7.37299	-39.40599	Sat Jan 25 13:49:17 2014 S=3.18 Km/hr
-7.37311	-39.40596	Sat Jan 25 13:49:27 2014 S=3.56 Km/hr
-7.37322	-39.40595	Sat Jan 25 13:49:37 2014 S=3.40 Km/hr
-7.37334	-39.40594	Sat Jan 25 13:49:47 2014 S=3.30 Km/hr
-7.37345	-39.40590	Sat Jan 25 13:49:57 2014 S=3.37 Km/hr
-7.37349	-39.40580	Sat Jan 25 13:50:07 2014 S=3.29 Km/hr
-7.37355	-39.40570	Sat Jan 25 13:50:17 2014 S=3.33 Km/hr
-7.37363	-39.40565	Sat Jan 25 13:50:27 2014 S=2.37 Km/hr
-7.37373	-39.40566	Sat Jan 25 13:50:37 2014 S=2.00 Km/hr
-7.37383	-39.40569	Sat Jan 25 13:50:47 2014 S=2.05 Km/hr
-7.37387	-39.40574	Sat Jan 25 13:50:57 2014 S=1.48 Km/hr
-7.37398	-39.40579	Sat Jan 25 13:51:07 2014 S=2.03 Km/hr
-7.37408	-39.40584	Sat Jan 25 13:51:17 2014 S=1.26 Km/hr
-7.37417	-39.40581	Sat Jan 25 13:51:27 2014 S=2.41 Km/hr
-7.37427	-39.40582	Sat Jan 25 13:51:37 2014 S=1.62 Km/hr
-7.37428	-39.40584	Sat Jan 25 13:51:47 2014 S=1.63 Km/hr
-7.37435	-39.40591	Sat Jan 25 13:51:57 2014 S=1.63 Km/hr
-7.37438	-39.40594	Sat Jan 25 13:52:07 2014 S=0.43 Km/hr
-7.37447	-39.40596	Sat Jan 25 13:52:17 2014 S=1.41 Km/hr
-7.37454	-39.40594	Sat Jan 25 13:52:27 2014 S=1.67 Km/hr
-7.37462	-39.40596	Sat Jan 25 13:52:37 2014 S=1.11 Km/hr
-7.37462	-39.40598	Sat Jan 25 13:52:47 2014 S=1.00 Km/hr
-7.37456	-39.40607	Sat Jan 25 13:52:57 2014 S=1.47 Km/hr
-7.37452	-39.40613	Sat Jan 25 13:53:07 2014 S=0.83 Km/hr
-7.37448	-39.40618	Sat Jan 25 13:53:17 2014 S=1.48 Km/hr
-7.37451	-39.40624	Sat Jan 25 13:53:27 2014 S=1.14 Km/hr
-7.37457	-39.40629	Sat Jan 25 13:53:37 2014 S=1.26 Km/hr
-7.37462	-39.40630	Sat Jan 25 13:53:47 2014 S=1.06 Km/hr
-7.37467	-39.40630	Sat Jan 25 13:53:57 2014 S=1.52 Km/hr
-7.37472	-39.40629	Sat Jan 25 13:54:07 2014 S=2.00 Km/hr
-7.37480	-39.40625	Sat Jan 25 13:54:17 2014 S=1.99 Km/hr
-7.37483	-39.40619	Sat Jan 25 13:54:27 2014 S=0.80 Km/hr
-7.37493	-39.40622	Sat Jan 25 13:54:37 2014 S=2.96 Km/hr
-7.37497	-39.40623	Sat Jan 25 13:54:47 2014 S=1.73 Km/hr
-7.37503	-39.40619	Sat Jan 25 13:54:57 2014 S=1.70 Km/hr
-7.37511	-39.40612	Sat Jan 25 13:55:07 2014 S=1.84 Km/hr
-7.37519	-39.40610	Sat Jan 25 13:55:17 2014 S=1.41 Km/hr
-7.37523	-39.40607	Sat Jan 25 13:55:27 2014 S=1.89 Km/hr
-7.37524	-39.40603	Sat Jan 25 13:55:37 2014 S=1.72 Km/hr
-7.37530	-39.40599	Sat Jan 25 13:55:47 2014 S=1.06 Km/hr
-7.37532	-39.40598	Sat Jan 25 13:55:57 2014 S=1.19 Km/hr
-7.37535	-39.40601	Sat Jan 25 13:56:07 2014 S=1.47 Km/hr
-7.37542	-39.40591	Sat Jan 25 13:56:17 2014 S=2.60 Km/hr
-7.37548	-39.40590	Sat Jan 25 13:56:27 2014 S=2.02 Km/hr
-7.37551	-39.40588	Sat Jan 25 13:56:37 2014 S=1.85 Km/hr
-7.37555	-39.40582	Sat Jan 25 13:56:47 2014 S=1.56 Km/hr
-7.37558	-39.40581	Sat Jan 25 13:56:57 2014 S=2.03 Km/hr
-7.37563	-39.40580	Sat Jan 25 13:57:07 2014 S=2.36 Km/hr
-7.37568	-39.40577	Sat Jan 25 13:57:17 2014 S=1.22 Km/hr
-7.37575	-39.40578	Sat Jan 25 13:57:27 2014 S=0.90 Km/hr
-7.37577	-39.40576	Sat Jan 25 13:57:37 2014 S=0.63 Km/hr
-7.37579	-39.40564	Sat Jan 25 13:57:47 2014 S=1.51 Km/hr
-7.37577	-39.40549	Sat Jan 25 13:57:57 2014 S=1.46 Km/hr
-7.37582	-39.40540	Sat Jan 25 13:58:07 2014 S=1.79 Km/hr
-7.37586	-39.40535	Sat Jan 25 13:58:17 2014 S=0.54 Km/hr
-7.37594	-39.40539	Sat Jan 25 13:58:27 2014 S=1.73 Km/hr
-7.37600	-39.40543	Sat Jan 25 13:58:37 2014 S=1.52 Km/hr
-7.37608	-39.40547	Sat Jan 25 13:58:47 2014 S=1.71 Km/hr
-7.37616	-39.40551	Sat Jan 25 13:58:57 2014 S=2.23 Km/hr
-7.37624	-39.40559	Sat Jan 25 13:59:07 2014 S=3.32 Km/hr
-7.37634	-39.40560	Sat Jan 25 13:59:17 2014 S=3.69 Km/hr
-7.37641	-39.40553	Sat Jan 25 13:59:27 2014 S=3.06 Km/hr
-7.37649	-39.40548	Sat Jan 25 13:59:37 2014 S=2.72 Km/hr
-7.37660	-39.40541	Sat Jan 25 13:59:47 2014 S=3.09 Km/hr
-7.37667	-39.40532	Sat Jan 25 13:59:57 2014 S=2.71 Km/hr
-7.37675	-39.40523	Sat Jan 25 14:00:07 2014 S=1.92 Km/hr
-7.37684	-39.40521	Sat Jan 25 14:00:17 2014 S=2.40 Km/hr
-7.37691	-39.40519	Sat Jan 25 14:00:27 2014 S=2.04 Km/hr
-7.37696	-39.40518	Sat Jan 25 14:00:37 2014 S=0.78 Km/hr
-7.37698	-39.40520	Sat Jan 25 14:00:47 2014 S=0.75 Km/hr
-7.37691	-39.40520	Sat Jan 25 14:00:57 2014 S=1.67 Km/hr
-7.37684	-39.40519	Sat Jan 25 14:01:07 2014 S=1.88 Km/hr
-7.37679	-39.40522	Sat Jan 25 14:01:17 2014 S=2.15 Km/hr
-7.37670	-39.40523	Sat Jan 25 14:01:27 2014 S=0.76 Km/hr
-7.37671	-39.40524	Sat Jan 25 14:01:37 2014 S=0.88 Km/hr
-7.37673	-39.40523	Sat Jan 25 14:01:47 2014 S=0.37 Km/hr
-7.37675	-39.40523	Sat Jan 25 14:01:57 2014 S=1.37 Km/hr
-7.37676	-39.40520	Sat Jan 25 14:02:07 2014 S=0.22 Km/hr
-7.37679	-39.40520	Sat Jan 25 14:02:17 2014 S=1.19 Km/hr
-7.37676	-39.40520	Sat Jan 25 14:02:27 2014 S=0.46 Km/hr
-7.37676	-39.40520	Sat Jan 25 14:02:37 2014 S=0.34 Km/hr
-7.37675	-39.40521	Sat Jan 25 14:02:47 2014 S=0.52 Km/hr
-7.37674	-39.40522	Sat Jan 25 14:02:57 2014 S=0.55 Km/hr
-7.37670	-39.40521	Sat Jan 25 14:03:07 2014 S=0.45 Km/hr
-7.37670	-39.40521	Sat Jan 25 14:03:17 2014 S=0.83 Km/hr
-7.37667	-39.40520	Sat Jan 25 14:03:27 2014 S=0.86 Km/hr
-7.37664	-39.40521	Sat Jan 25 14:03:37 2014 S=0.35 Km/hr
-7.37666	-39.40522	Sat Jan 25 14:03:47 2014 S=0.29 Km/hr
-7.37667	-39.40523	Sat Jan 25 14:03:57 2014 S=0.80 Km/hr
-7.37667	-39.40522	Sat Jan 25 14:04:07 2014 S=0.29 Km/hr
-7.37671	-39.40519	Sat Jan 25 14:04:17 2014 S=1.16 Km/hr
-7.37671	-39.40516	Sat Jan 25 14:04:27 2014 S=0.28 Km/hr
-7.37671	-39.40516	Sat Jan 25 14:04:37 2014 S=0.44 Km/hr
-7.37673	-39.40517	Sat Jan 25 14:04:47 2014 S=0.44 Km/hr
-7.37674	-39.40516	Sat Jan 25 14:04:57 2014 S=0.65 Km/hr
-7.37674	-39.40514	Sat Jan 25 14:05:07 2014 S=0.85 Km/hr
-7.37675	-39.40513	Sat Jan 25 14:05:17 2014 S=0.50 Km/hr
-7.37675	-39.40514	Sat Jan 25 14:05:27 2014 S=0.49 Km/hr
-7.37675	-39.40514	Sat Jan 25 14:05:37 2014 S=0.18 Km/hr
-7.37676	-39.40514	Sat Jan 25 14:05:47 2014 S=0.42 Km/hr
-7.37676	-39.40514	Sat Jan 25 14:05:57 2014 S=0.13 Km/hr
-7.37677	-39.40514	Sat Jan 25 14:06:07 2014 S=0.45 Km/hr
-7.37678	-39.40512	Sat Jan 25 14:06:17 2014 S=0.91 Km/hr
-7.37679	-39.40511	Sat Jan 25 14:06:27 2014 S=0.53 Km/hr
-7.37681	-39.40505	Sat Jan 25 14:06:37 2014 S=4.96 Km/hr
-7.37692	-39.40484	Sat Jan 25 14:06:47 2014 S=6.51 Km/hr
-7.37707	-39.40461	Sat Jan 25 14:06:57 2014 S=9.90 Km/hr
-7.37721	-39.40438	Sat Jan 25 14:07:07 2014 S=8.94 Km/hr
-7.37738	-39.40398	Sat Jan 25 14:07:17 2014 S=12.98 Km/hr
-7.37757	-39.40371	Sat Jan 25 14:07:27 2014 S=7.51 Km/hr
-7.37776	-39.40347	Sat Jan 25 14:07:37 2014 S=5.92 Km/hr
-7.37794	-39.40335	Sat Jan 25 14:07:47 2014 S=0.68 Km/hr
-7.37794	-39.40336	Sat Jan 25 14:07:57 2014 S=0.22 Km/hr
-7.37795	-39.40336	Sat Jan 25 14:08:07 2014 S=0.50 Km/hr
-7.37796	-39.40337	Sat Jan 25 14:08:17 2014 S=0.46 Km/hr
-7.37794	-39.40337	Sat Jan 25 14:08:27 2014 S=0.27 Km/hr
-7.37794	-39.40337	Sat Jan 25 14:08:37 2014 S=0.37 Km/hr
-7.37794	-39.40338	Sat Jan 25 14:08:47 2014 S=0.86 Km/hr
-7.37795	-39.40339	Sat Jan 25 14:08:57 2014 S=0.35 Km/hr
-7.37795	-39.40339	Sat Jan 25 14:09:07 2014 S=0.38 Km/hr
-7.37795	-39.40339	Sat Jan 25 14:09:17 2014 S=0.30 Km/hr
-7.36701	-39.40251
-7.36701	-39.40249
-7.36699	-39.40248
-7.36702	-39.40246
-7.36700	-39.40247
-7.36700	-39.40246
-7.36701	-39.40245
-7.36703	-39.40245
-7.36702	-39.40250
-7.36705	-39.40251
-7.36715	-39.40249
-7.36720	-39.40248
-7.36720	-39.40247
-7.36720	-39.40247
-7.36720	-39.40247
-7.36720	-39.40247
-7.36720	-39.40248
-7.36516	-39.40236
-7.36510	-39.40228
-7.36509	-39.40231
-7.36502	-39.40215
-7.36499	-39.40194
-7.36484	-39.40173
-7.36485	-39.40172
-7.36486	-39.40171
-7.36463	-39.40151
-7.36464	-39.40150
-7.36470	-39.40142
-7.36471	-39.40143
-7.36468	-39.40141
-7.36468	-39.40140
-7.36456	-39.40118
-7.36456	-39.40115
-7.36456	-39.40115
-7.36456	-39.40115
-7.36457	-39.40115
-7.36453	-39.40118
-7.36454	-39.40117
-7.36454	-39.40119
-7.36452	-39.40113
-7.36455	-39.40110
-7.36458	-39.40107
-7.36454	-39.40104
-7.36454	-39.40101
-7.36450	-39.40096
-7.36450	-39.40096
-7.36452	-39.40081
-7.36448	-39.40085
-7.36448	-39.40085
-7.36454	-39.40101
-7.36442	-39.40093
-7.36442	-39.40091
-7.36442	-39.40093
-7.36445	-39.40100
-7.36443	-39.40106
-7.36448	-39.40108
-7.36451	-39.40115
-7.36452	-39.40120
-7.36453	-39.40129
-7.36450	-39.40138
-7.36444	-39.40144
-7.36442	-39.40149
-7.36448	-39.40152
-7.36455	-39.40153
-7.36465	-39.40154
-7.36474	-39.40152
-7.36481	-39.40147
-7.36492	-39.40139
-7.36500	-39.40133
-7.36510	-39.40130
-7.36519	-39.40129
-7.36529	-39.40132
-7.36537	-39.40133
-7.36548	-39.40134
-7.36556	-39.40136
-7.36563	-39.40142
-7.36572	-39.40145
-7.36584	-39.40146
-7.36591	-39.40144
-7.36599	-39.40144
-7.36608	-39.40140
-7.36618	-39.40138
-7.36626	-39.40140
-7.36631	-39.40147
-7.36632	-39.40155
-7.36639	-39.40163
-7.36645	-39.40174
-7.36651	-39.40185
-7.36659	-39.40193
-7.36665	-39.40200
-7.36673	-39.40205
-7.36685	-39.40209
-7.36688	-39.40210
-7.36691	-39.40216
-7.36702	-39.40223
-7.36705	-39.40227
-7.36711	-39.40229
-7.36714	-39.40236
-7.36716	-39.40244
-7.36719	-39.40253
-7.36719	-39.40262
-7.36729	-39.40271
-7.36737	-39.40275
-7.36742	-39.40283
-7.36743	-39.40291
-7.36744	-39.40298
-7.36748	-39.40307
-7.36754	-39.40316
-7.36754	-39.40326
-7.36757	-39.40335
-7.36760	-39.40344
-7.36764	-39.40354
-7.36765	-39.40361
-7.36766	-39.40372
-7.36768	-39.40380
-7.36771	-39.40388
-7.36778	-39.40397
-7.36783	-39.40405
-7.36788	-39.40413
-7.36792	-39.40423
-7.36793	-39.40432
-7.36793	-39.40441
-7.36791	-39.40450
-7.36787	-39.40458
-7.36790	-39.40464
-7.36798	-39.40467
-7.36808	-39.40470
-7.36820	-39.40469
-7.36828	-39.40469
-7.36838	-39.40470
-7.36844	-39.40474
-7.36856	-39.40474
-7.36865	-39.40473
-7.36872	-39.40473
-7.36879	-39.40477
-7.36885	-39.40480
-7.36894	-39.40482
-7.36905	-39.40480
-7.36915	-39.40485
-7.36923	-39.40491
-7.36929	-39.40497
-7.36938	-39.40500
-7.36948	-39.40505
-7.36956	-39.40514
-7.36962	-39.40520
-7.36963	-39.40532
-7.36967	-39.40540
-7.36967	-39.40548
-7.36967	-39.40556
-7.36966	-39.40566
-7.36965	-39.40574
-7.36964	-39.40582
-7.36966	-39.40589
-7.36969	-39.40596
-7.36974	-39.40605
-7.36976	-39.40613
-7.36977	-39.40622
-7.36980	-39.40632
-7.36983	-39.40643
-7.36986	-39.40652
-7.36992	-39.40655
-7.37000	-39.40657
-7.37010	-39.40660
-7.37020	-39.40657
-7.37030	-39.40656
-7.37042	-39.40653
-7.37054	-39.40648
-7.37066	-39.40648
-7.37077	-39.40646
-7.37087	-39.40641
-7.37096	-39.40636
-7.37109	-39.40633
-7.37120	-39.40630
-7.37129	-39.40627
-7.37136	-39.40623
-7.37147	-39.40624
-7.37158	-39.40622
-7.37168	-39.40621
-7.37180	-39.40620
-7.37189	-39.40618
-7.37199	-39.40614
-7.37212	-39.40607
-7.37222	-39.40603
-7.37232	-39.40602
-7.37241	-39.40600
-7.37251	-39.40596
-7.37262	-39.40592
-7.37273	-39.40586
-7.37274	-39.40580
-7.37274	-39.40580
-7.37275	-39.40580
-7.37275	-39.40581
-7.37276	-39.40582
-7.37275	-39.40582
-7.37278	-39.40583
-7.37279	-39.40581
-7.37277	-39.40580
-7.37275	-39.40584
-7.37271	-39.40589
-7.37270	-39.40591
-7.37272	-39.40591
-7.37272	-39.40592
-7.37271	-39.40593
-7.37272	-39.40593
-7.37272	-39.40591
-7.37276	-39.40583
-7.37278	-39.40580
-7.37277	-39.40578
-7.37274	-39.40580
-7.37272	-39.40582
-7.37273	-39.40582
-7.37273	-39.40590
-7.37279	-39.40598
-7.37288	-39.40600
-7.37299	-39.40599
-7.37311	-39.40596
-7.37322	-39.40595
-7.37334	-39.40594
-7.37345	-39.40590
-7.37349	-39.40580
-7.37355	-39.40570
-7.37363	-39.40565
-7.37373	-39.40566
-7.37383	-39.40569
-7.37387	-39.40574
-7.37398	-39.40579
-7.37408	-39.40584
-7.37417	-39.40581
-7.37427	-39.40582
-7.37428	-39.40584
-7.37435	-39.40591
-7.37438	-39.40594
-7.37447	-39.40596
-7.37454	-39.40594
-7.37462	-39.40596
-7.37462	-39.40598
-7.37456	-39.40607
-7.37452	-39.40613
-7.37448	-39.40618
-7.37451	-39.40624
-7.37457	-39.40629
-7.37462	-39.40630
-7.37467	-39.40630
-7.37472	-39.40629
-7.37480	-39.40625
-7.37483	-39.40619
-7.37493	-39.40622
-7.37497	-39.40623
-7.37503	-39.40619
-7.37511	-39.40612
-7.37519	-39.40610
-7.37523	-39.40607
-7.37524	-39.40603
-7.37530	-39.40599
-7.37532	-39.40598
-7.37535	-39.40601
-7.37542	-39.40591
-7.37548	-39.40590
-7.37551	-39.40588
-7.37555	-39.40582
-7.37558	-39.40581
-7.37563	-39.40580
-7.37568	-39.40577
-7.37575	-39.40578
-7.37577	-39.40576
-7.37579	-39.40564
-7.37577	-39.40549
-7.37582	-39.40540
-7.37586	-39.40535
-7.37594	-39.40539
-7.37600	-39.40543
-7.37608	-39.40547
-7.37616	-39.40551
-7.37624	-39.40559
-7.37634	-39.40560
-7.37641	-39.40553
-7.37649	-39.40548
-7.37660	-39.40541
-7.37667	-39.40532
-7.37675	-39.40523
-7.37684	-39.40521
-7.37691	-39.40519
-7.37696	-39.40518
-7.37698	-39.40520
-7.37691	-39.40520
-7.37684	-39.40519
-7.37679	-39.40522
-7.37670	-39.40523
-7.37671	-39.40524
-7.37673	-39.40523
-7.37675	-39.40523
-7.37676	-39.40520
-7.37679	-39.40520
-7.37676	-39.40520
-7.37676	-39.40520
-7.37675	-39.40521
-7.37674	-39.40522
-7.37670	-39.40521
-7.37670	-39.40521
-7.37667	-39.40520
-7.37664	-39.40521
-7.37666	-39.40522
-7.37667	-39.40523
-7.37667	-39.40522
-7.37671	-39.40519
-7.37671	-39.40516
-7.37671	-39.40516
-7.37673	-39.40517
-7.37674	-39.40516
-7.37674	-39.40514
-7.37675	-39.40513
-7.37675	-39.40514
-7.37675	-39.40514
-7.37676	-39.40514
-7.37676	-39.40514
-7.37677	-39.40514
-7.37678	-39.40512
-7.37679	-39.40511
-7.37681	-39.40505
-7.37692	-39.40484
-7.37707	-39.40461
-7.37721	-39.40438
-7.37738	-39.40398
-7.37757	-39.40371
-7.37776	-39.40347
-7.37794	-39.40335
-7.37794	-39.40336
-7.37795	-39.40336
-7.37796	-39.40337
-7.37794	-39.40337
-7.37794	-39.40337
-7.37794	-39.40338
-7.37795	-39.40339
-7.37795	-39.40339
-7.37795	-39.40339
